# Supplementary material for: Real-Time State Estimation in a Flight Simulator Using fNIRS
Source: PLoS One. 2015 Mar 27;10(3):e0121279. doi: 10.1371/journal.pone.0121279 (PMC4376943; doi:10.1371/journal.pone.0121279)
Supplement: S1 Dataset — (BZ2) [file pone.0121279.s001.bz2]

Archive with 21 entries (20 files):
- SFigure1/subject_7.nir
- SFigure1/subject_15.nir
- SFigure1/subject_12.nir
- SFigure1/subject_18.nir
- SFigure1/subject_4.nir
- SFigure1/subject_17.nir
- SFigure1/subject_5.nir
- SFigure1/subject_14.nir
- SFigure1/subject_16.nir
- SFigure1/subject_11.nir
- SFigure1/subject_19.nir
- SFigure1/subject_13.nir
- SFigure1/subject_2.nir
- SFigure1/subject_1.nir
- SFigure1/subject_6.nir
- SFigure1/subject_10.nir
- SFigure1/subject_8.nir
- SFigure1/subject_3.nir
- SFigure1/subject_9.nir
- SFigure1/README.txt
- SFigure1
