# Supplementary material for: Real-Time State Estimation in a Flight Simulator Using fNIRS
Source: PLoS One. 2015 Mar 27;10(3):e0121279. doi: 10.1371/journal.pone.0121279 (PMC4376943; doi:10.1371/journal.pone.0121279)
Supplement: S1 Dataset — (BZ2) [file pone.0121279.s001.bz2 › SFigure1/subject_7.nir]

fnirUSB.dll log file
Start Time:	Mon Jan 20 12:59:28 2014

Start Code:	16144.012667	16145604
Freq Code:	2435947.000000
Current:	7
Gains:	20
Other:	none
-2	Baseline Started
136.152	1191	-1	1816	1247	-1	1627	1194	-1	1853	1525	-1	1993	1268	-1	1936	1046	-1	1256	1437	-1	2095	1630	-1	1946	1408	-1	2165	1836	-1	2461	1501	-1	2419	1354	-1	1857	1443	-1	2422	1524	-1	2010	1096	-1	1714	1071	-1	1227	
136.662	1192	-1	1818	1246	-1	1628	1194	-1	1855	1525	-1	1992	1269	-1	1938	1044	-1	1254	1437	-1	2096	1629	-1	1944	1407	-1	2166	1834	-1	2457	1502	-1	2419	1352	-1	1852	1444	-1	2422	1521	-1	2005	1094	-1	1718	1070	-1	1227	
137.172	1194	-1	1823	1247	-1	1630	1197	-1	1856	1526	-1	1993	1270	-1	1938	1044	-1	1251	1437	-1	2096	1627	-1	1940	1407	-1	2162	1829	-1	2448	1500	-1	2417	1350	-1	1846	1442	-1	2420	1517	-1	1996	1095	-1	1719	1069	-1	1226	
137.682	1195	-1	1829	1248	-1	1634	1196	-1	1858	1524	-1	1992	1269	-1	1939	1044	-1	1251	1436	-1	2098	1625	-1	1939	1407	-1	2165	1831	-1	2449	1499	-1	2418	1349	-1	1843	1442	-1	2419	1515	-1	1990	1095	-1	1718	1067	-1	1225	
138.192	1195	-1	1830	1247	-1	1633	1194	-1	1856	1521	-1	1990	1267	-1	1937	1043	-1	1252	1436	-1	2097	1624	-1	1937	1407	-1	2164	1832	-1	2454	1499	-1	2419	1349	-1	1843	1443	-1	2425	1514	-1	1992	1096	-1	1723	1069	-1	1226	
138.702	1192	-1	1826	1243	-1	1631	1193	-1	1853	1519	-1	1986	1266	-1	1936	1044	-1	1252	1435	-1	2095	1624	-1	1937	1406	-1	2163	1836	-1	2461	1498	-1	2418	1348	-1	1844	1444	-1	2430	1515	-1	1994	1096	-1	1726	1069	-1	1229	
139.212	1193	-1	1824	1244	-1	1628	1193	-1	1854	1519	-1	1989	1266	-1	1937	1045	-1	1253	1435	-1	2095	1627	-1	1944	1406	-1	2164	1839	-1	2471	1498	-1	2420	1350	-1	1847	1445	-1	2432	1516	-1	1998	1096	-1	1727	1068	-1	1230	
139.722	1195	-1	1830	1244	-1	1633	1194	-1	1858	1523	-1	1996	1267	-1	1943	1046	-1	1260	1436	-1	2100	1633	-1	1954	1407	-1	2170	1848	-1	2486	1502	-1	2429	1354	-1	1859	1446	-1	2438	1521	-1	2007	1096	-1	1730	1072	-1	1231	
140.232	1195	-1	1835	1246	-1	1637	1195	-1	1861	1525	-1	2002	1271	-1	1949	1050	-1	1267	1437	-1	2108	1639	-1	1967	1411	-1	2178	1855	-1	2500	1504	-1	2439	1358	-1	1870	1448	-1	2447	1525	-1	2018	1098	-1	1734	1074	-1	1236	
140.742	1195	-1	1834	1246	-1	1638	1195	-1	1864	1527	-1	2008	1271	-1	1954	1050	-1	1270	1441	-1	2113	1643	-1	1976	1412	-1	2182	1857	-1	2506	1506	-1	2444	1360	-1	1876	1450	-1	2451	1528	-1	2027	1098	-1	1737	1075	-1	1239	
141.252	1196	-1	1833	1248	-1	1638	1197	-1	1866	1528	-1	2010	1274	-1	1958	1051	-1	1272	1441	-1	2117	1646	-1	1977	1412	-1	2183	1853	-1	2498	1506	-1	2445	1360	-1	1877	1448	-1	2447	1527	-1	2023	1098	-1	1734	1075	-1	1237	
141.762	1197	-1	1837	1249	-1	1640	1198	-1	1869	1530	-1	2013	1273	-1	1962	1052	-1	1272	1443	-1	2119	1645	-1	1978	1411	-1	2182	1849	-1	2489	1508	-1	2447	1361	-1	1874	1446	-1	2441	1525	-1	2016	1097	-1	1731	1073	-1	1234	
142.272	1197	-1	1835	1249	-1	1640	1196	-1	1868	1526	-1	2007	1272	-1	1959	1050	-1	1267	1442	-1	2117	1640	-1	1970	1411	-1	2180	1841	-1	2477	1504	-1	2442	1358	-1	1868	1446	-1	2439	1523	-1	2010	1096	-1	1730	1072	-1	1232	
142.782	1193	-1	1827	1245	-1	1633	1196	-1	1863	1523	-1	1999	1270	-1	1950	1046	-1	1261	1437	-1	2110	1633	-1	1958	1407	-1	2174	1834	-1	2465	1503	-1	2435	1354	-1	1859	1446	-1	2435	1519	-1	2003	1097	-1	1729	1071	-1	1230	
143.292	1195	-1	1833	1246	-1	1635	1194	-1	1863	1522	-1	1998	1268	-1	1949	1046	-1	1260	1436	-1	2107	1629	-1	1952	1406	-1	2172	1833	-1	2462	1501	-1	2432	1353	-1	1855	1445	-1	2433	1518	-1	1998	1096	-1	1728	1070	-1	1228	
143.802	1195	-1	1837	1247	-1	1638	1195	-1	1863	1522	-1	1996	1266	-1	1946	1045	-1	1261	1435	-1	2106	1628	-1	1949	1408	-1	2176	1836	-1	2470	1500	-1	2432	1354	-1	1858	1447	-1	2439	1520	-1	2002	1098	-1	1734	1073	-1	1232	
144.312	1195	-1	1838	1246	-1	1639	1195	-1	1863	1521	-1	1996	1266	-1	1947	1046	-1	1263	1434	-1	2106	1629	-1	1953	1408	-1	2179	1842	-1	2482	1501	-1	2438	1355	-1	1862	1451	-1	2448	1523	-1	2010	1100	-1	1740	1074	-1	1237	
144.822	1199	-1	1850	1250	-1	1648	1196	-1	1870	1523	-1	2005	1269	-1	1952	1048	-1	1267	1436	-1	2113	1633	-1	1962	1410	-1	2186	1847	-1	2496	1504	-1	2444	1358	-1	1867	1453	-1	2455	1525	-1	2017	1101	-1	1744	1076	-1	1241	
145.332	1202	-1	1861	1252	-1	1657	1196	-1	1876	1526	-1	2011	1270	-1	1960	1051	-1	1274	1439	-1	2119	1640	-1	1975	1414	-1	2196	1858	-1	2518	1507	-1	2454	1362	-1	1877	1455	-1	2468	1530	-1	2029	1104	-1	1754	1079	-1	1247	
145.842	1204	-1	1865	1253	-1	1660	1198	-1	1880	1526	-1	2015	1272	-1	1967	1052	-1	1279	1441	-1	2126	1646	-1	1985	1415	-1	2204	1865	-1	2531	1510	-1	2463	1364	-1	1886	1458	-1	2479	1532	-1	2039	1106	-1	1759	1082	-1	1251	
-3	Baseline values
0	1195.50	0	1834.05	1247.15	0	1637.35	1195.30	0	1862.45	1524.05	0	1999.55	1269.20	0	1947.85	1047.15	0	1262.10	1437.55	0	2106.65	1633.50	0	1957.15	1409.00	0	2175.55	1842.75	0	2479.05	1502.65	0	2433.70	1355.15	0	1861.00	1447.10	0	2439.50	1521.90	0	2009.20	1097.65	0	1731.45	1072.45	0	1233.25	
-4	Baseline end
148.152	1204.0	-1.0	1870.0	1252.0	-1.0	1652.0	1199.0	-1.0	1887.0	1526.0	-1.0	2015.0	1275.0	-1.0	1978.0	1052.0	-1.0	1279.0	1446.0	-1.0	2141.0	1648.0	-1.0	1993.0	1416.0	-1.0	2208.0	1859.0	-1.0	2527.0	1511.0	-1.0	2473.0	1366.0	-1.0	1893.0	1459.0	-1.0	2481.0	1533.0	-1.0	2038.0	1106.0	-1.0	1761.0	1080.0	-1.0	1248.0	
148.662	1206.0	-1.0	1873.0	1251.0	-1.0	1654.0	1198.0	-1.0	1887.0	1525.0	-1.0	2013.0	1275.0	-1.0	1979.0	1052.0	-1.0	1279.0	1445.0	-1.0	2141.0	1645.0	-1.0	1989.0	1415.0	-1.0	2205.0	1855.0	-1.0	2519.0	1510.0	-1.0	2470.0	1363.0	-1.0	1889.0	1457.0	-1.0	2476.0	1530.0	-1.0	2032.0	1106.0	-1.0	1758.0	1079.0	-1.0	1246.0	
149.172	1206.0	-1.0	1875.0	1251.0	-1.0	1653.0	1197.0	-1.0	1886.0	1524.0	-1.0	2009.0	1274.0	-1.0	1975.0	1051.0	-1.0	1277.0	1443.0	-1.0	2138.0	1643.0	-1.0	1984.0	1414.0	-1.0	2204.0	1851.0	-1.0	2516.0	1508.0	-1.0	2466.0	1363.0	-1.0	1885.0	1458.0	-1.0	2478.0	1531.0	-1.0	2033.0	1106.0	-1.0	1760.0	1080.0	-1.0	1246.0	
149.682	1205.0	-1.0	1870.0	1249.0	-1.0	1648.0	1196.0	-1.0	1882.0	1521.0	-1.0	2004.0	1271.0	-1.0	1969.0	1049.0	-1.0	1272.0	1440.0	-1.0	2133.0	1637.0	-1.0	1977.0	1412.0	-1.0	2200.0	1847.0	-1.0	2510.0	1506.0	-1.0	2460.0	1361.0	-1.0	1882.0	1459.0	-1.0	2480.0	1531.0	-1.0	2030.0	1107.0	-1.0	1762.0	1079.0	-1.0	1245.0	
150.192	1202.0	-1.0	1859.0	1248.0	-1.0	1640.0	1195.0	-1.0	1877.0	1518.0	-1.0	1996.0	1267.0	-1.0	1962.0	1046.0	-1.0	1267.0	1439.0	-1.0	2126.0	1630.0	-1.0	1967.0	1411.0	-1.0	2194.0	1841.0	-1.0	2499.0	1503.0	-1.0	2454.0	1358.0	-1.0	1875.0	1457.0	-1.0	2475.0	1530.0	-1.0	2027.0	1105.0	-1.0	1758.0	1078.0	-1.0	1243.0	
150.702	1203.0	-1.0	1858.0	1247.0	-1.0	1636.0	1195.0	-1.0	1875.0	1520.0	-1.0	1996.0	1267.0	-1.0	1958.0	1045.0	-1.0	1264.0	1436.0	-1.0	2123.0	1626.0	-1.0	1962.0	1408.0	-1.0	2189.0	1834.0	-1.0	2488.0	1502.0	-1.0	2448.0	1357.0	-1.0	1873.0	1457.0	-1.0	2470.0	1529.0	-1.0	2024.0	1104.0	-1.0	1753.0	1076.0	-1.0	1239.0	
151.212	1201.0	-1.0	1857.0	1248.0	-1.0	1637.0	1195.0	-1.0	1876.0	1521.0	-1.0	1998.0	1268.0	-1.0	1958.0	1045.0	-1.0	1265.0	1437.0	-1.0	2123.0	1626.0	-1.0	1963.0	1409.0	-1.0	2190.0	1833.0	-1.0	2491.0	1502.0	-1.0	2452.0	1359.0	-1.0	1877.0	1456.0	-1.0	2470.0	1532.0	-1.0	2029.0	1104.0	-1.0	1752.0	1078.0	-1.0	1238.0	
151.722	1199.0	-1.0	1853.0	1248.0	-1.0	1638.0	1194.0	-1.0	1873.0	1523.0	-1.0	2001.0	1269.0	-1.0	1961.0	1047.0	-1.0	1266.0	1438.0	-1.0	2125.0	1625.0	-1.0	1963.0	1409.0	-1.0	2193.0	1831.0	-1.0	2486.0	1505.0	-1.0	2457.0	1360.0	-1.0	1880.0	1459.0	-1.0	2475.0	1538.0	-1.0	2041.0	1104.0	-1.0	1754.0	1081.0	-1.0	1245.0	
152.231	1194.0	-1.0	1845.0	1248.0	-1.0	1640.0	1191.0	-1.0	1872.0	1524.0	-1.0	2008.0	1270.0	-1.0	1966.0	1049.0	-1.0	1269.0	1441.0	-1.0	2130.0	1626.0	-1.0	1963.0	1410.0	-1.0	2195.0	1822.0	-1.0	2470.0	1507.0	-1.0	2462.0	1360.0	-1.0	1881.0	1461.0	-1.0	2478.0	1543.0	-1.0	2053.0	1104.0	-1.0	1754.0	1084.0	-1.0	1250.0	
152.742	1195.0	-1.0	1844.0	1252.0	-1.0	1646.0	1195.0	-1.0	1876.0	1532.0	-1.0	2020.0	1275.0	-1.0	1974.0	1051.0	-1.0	1273.0	1445.0	-1.0	2138.0	1627.0	-1.0	1966.0	1410.0	-1.0	2193.0	1817.0	-1.0	2461.0	1509.0	-1.0	2465.0	1359.0	-1.0	1879.0	1460.0	-1.0	2475.0	1547.0	-1.0	2059.0	1102.0	-1.0	1751.0	1088.0	-1.0	1255.0	
153.252	1197.0	-1.0	1846.0	1257.0	-1.0	1657.0	1197.0	-1.0	1881.0	1538.0	-1.0	2030.0	1281.0	-1.0	1984.0	1054.0	-1.0	1279.0	1448.0	-1.0	2147.0	1631.0	-1.0	1972.0	1410.0	-1.0	2195.0	1818.0	-1.0	2459.0	1511.0	-1.0	2471.0	1360.0	-1.0	1880.0	1459.0	-1.0	2473.0	1553.0	-1.0	2070.0	1104.0	-1.0	1749.0	1095.0	-1.0	1263.0	
153.761	1199.0	-1.0	1850.0	1263.0	-1.0	1667.0	1197.0	-1.0	1884.0	1542.0	-1.0	2040.0	1286.0	-1.0	1994.0	1058.0	-1.0	1283.0	1452.0	-1.0	2158.0	1629.0	-1.0	1970.0	1410.0	-1.0	2198.0	1811.0	-1.0	2446.0	1514.0	-1.0	2478.0	1358.0	-1.0	1875.0	1460.0	-1.0	2478.0	1563.0	-1.0	2088.0	1106.0	-1.0	1756.0	1105.0	-1.0	1279.0	
154.271	1199.0	-1.0	1852.0	1268.0	-1.0	1677.0	1200.0	-1.0	1886.0	1548.0	-1.0	2049.0	1290.0	-1.0	2005.0	1060.0	-1.0	1290.0	1459.0	-1.0	2169.0	1626.0	-1.0	1962.0	1411.0	-1.0	2200.0	1801.0	-1.0	2430.0	1517.0	-1.0	2487.0	1354.0	-1.0	1867.0	1464.0	-1.0	2486.0	1572.0	-1.0	2106.0	1108.0	-1.0	1765.0	1114.0	-1.0	1295.0	
154.781	1201.0	-1.0	1853.0	1274.0	-1.0	1689.0	1200.0	-1.0	1890.0	1553.0	-1.0	2059.0	1294.0	-1.0	2014.0	1064.0	-1.0	1296.0	1464.0	-1.0	2183.0	1620.0	-1.0	1956.0	1413.0	-1.0	2204.0	1794.0	-1.0	2417.0	1520.0	-1.0	2496.0	1351.0	-1.0	1861.0	1466.0	-1.0	2492.0	1581.0	-1.0	2125.0	1111.0	-1.0	1772.0	1123.0	-1.0	1310.0	
155.291	1204.0	-1.0	1860.0	1282.0	-1.0	1704.0	1204.0	-1.0	1896.0	1562.0	-1.0	2075.0	1299.0	-1.0	2026.0	1068.0	-1.0	1303.0	1469.0	-1.0	2193.0	1617.0	-1.0	1954.0	1414.0	-1.0	2208.0	1790.0	-1.0	2414.0	1525.0	-1.0	2506.0	1350.0	-1.0	1860.0	1468.0	-1.0	2499.0	1591.0	-1.0	2143.0	1113.0	-1.0	1776.0	1131.0	-1.0	1325.0	
155.801	1207.0	-1.0	1870.0	1291.0	-1.0	1724.0	1206.0	-1.0	1905.0	1570.0	-1.0	2096.0	1305.0	-1.0	2038.0	1073.0	-1.0	1314.0	1474.0	-1.0	2209.0	1619.0	-1.0	1959.0	1418.0	-1.0	2218.0	1792.0	-1.0	2420.0	1529.0	-1.0	2519.0	1352.0	-1.0	1863.0	1471.0	-1.0	2505.0	1600.0	-1.0	2164.0	1113.0	-1.0	1779.0	1138.0	-1.0	1337.0	
156.311	1209.0	-1.0	1878.0	1299.0	-1.0	1744.0	1207.0	-1.0	1912.0	1578.0	-1.0	2116.0	1310.0	-1.0	2054.0	1080.0	-1.0	1326.0	1478.0	-1.0	2222.0	1623.0	-1.0	1971.0	1420.0	-1.0	2229.0	1803.0	-1.0	2439.0	1536.0	-1.0	2536.0	1354.0	-1.0	1873.0	1474.0	-1.0	2517.0	1612.0	-1.0	2189.0	1118.0	-1.0	1785.0	1146.0	-1.0	1350.0	
156.821	1206.0	-1.0	1881.0	1302.0	-1.0	1758.0	1207.0	-1.0	1916.0	1585.0	-1.0	2133.0	1314.0	-1.0	2066.0	1085.0	-1.0	1338.0	1483.0	-1.0	2232.0	1631.0	-1.0	1985.0	1424.0	-1.0	2238.0	1817.0	-1.0	2467.0	1540.0	-1.0	2552.0	1359.0	-1.0	1886.0	1479.0	-1.0	2531.0	1623.0	-1.0	2213.0	1120.0	-1.0	1794.0	1153.0	-1.0	1363.0	
157.331	1207.0	-1.0	1881.0	1305.0	-1.0	1768.0	1209.0	-1.0	1922.0	1592.0	-1.0	2150.0	1318.0	-1.0	2078.0	1088.0	-1.0	1346.0	1486.0	-1.0	2242.0	1640.0	-1.0	2002.0	1425.0	-1.0	2245.0	1829.0	-1.0	2489.0	1545.0	-1.0	2562.0	1362.0	-1.0	1894.0	1482.0	-1.0	2540.0	1629.0	-1.0	2230.0	1121.0	-1.0	1798.0	1158.0	-1.0	1373.0	
157.841	1207.0	-1.0	1877.0	1308.0	-1.0	1775.0	1210.0	-1.0	1925.0	1597.0	-1.0	2160.0	1321.0	-1.0	2086.0	1091.0	-1.0	1353.0	1489.0	-1.0	2248.0	1647.0	-1.0	2014.0	1427.0	-1.0	2247.0	1840.0	-1.0	2505.0	1545.0	-1.0	2567.0	1363.0	-1.0	1897.0	1481.0	-1.0	2539.0	1632.0	-1.0	2234.0	1121.0	-1.0	1798.0	1160.0	-1.0	1376.0	
158.351	1210.0	-1.0	1884.0	1312.0	-1.0	1782.0	1211.0	-1.0	1928.0	1601.0	-1.0	2171.0	1324.0	-1.0	2092.0	1093.0	-1.0	1355.0	1489.0	-1.0	2252.0	1648.0	-1.0	2017.0	1426.0	-1.0	2243.0	1845.0	-1.0	2510.0	1546.0	-1.0	2568.0	1360.0	-1.0	1890.0	1478.0	-1.0	2532.0	1630.0	-1.0	2227.0	1120.0	-1.0	1793.0	1160.0	-1.0	1375.0	
158.861	1210.0	-1.0	1887.0	1314.0	-1.0	1787.0	1212.0	-1.0	1931.0	1600.0	-1.0	2172.0	1324.0	-1.0	2093.0	1092.0	-1.0	1353.0	1490.0	-1.0	2253.0	1637.0	-1.0	1999.0	1422.0	-1.0	2238.0	1831.0	-1.0	2483.0	1545.0	-1.0	2568.0	1355.0	-1.0	1876.0	1478.0	-1.0	2528.0	1630.0	-1.0	2221.0	1120.0	-1.0	1792.0	1159.0	-1.0	1372.0	
159.371	1210.0	-1.0	1886.0	1312.0	-1.0	1785.0	1211.0	-1.0	1926.0	1597.0	-1.0	2164.0	1320.0	-1.0	2086.0	1090.0	-1.0	1347.0	1485.0	-1.0	2245.0	1619.0	-1.0	1969.0	1418.0	-1.0	2226.0	1816.0	-1.0	2450.0	1542.0	-1.0	2562.0	1347.0	-1.0	1857.0	1476.0	-1.0	2524.0	1628.0	-1.0	2213.0	1121.0	-1.0	1793.0	1159.0	-1.0	1372.0	
159.881	1209.0	-1.0	1878.0	1311.0	-1.0	1778.0	1208.0	-1.0	1921.0	1592.0	-1.0	2151.0	1314.0	-1.0	2073.0	1085.0	-1.0	1336.0	1480.0	-1.0	2233.0	1604.0	-1.0	1943.0	1413.0	-1.0	2214.0	1807.0	-1.0	2430.0	1538.0	-1.0	2551.0	1337.0	-1.0	1837.0	1474.0	-1.0	2516.0	1623.0	-1.0	2202.0	1121.0	-1.0	1792.0	1158.0	-1.0	1370.0	
160.391	1206.0	-1.0	1873.0	1308.0	-1.0	1771.0	1207.0	-1.0	1915.0	1587.0	-1.0	2138.0	1309.0	-1.0	2061.0	1082.0	-1.0	1327.0	1475.0	-1.0	2220.0	1590.0	-1.0	1920.0	1407.0	-1.0	2200.0	1800.0	-1.0	2414.0	1534.0	-1.0	2538.0	1331.0	-1.0	1819.0	1473.0	-1.0	2510.0	1620.0	-1.0	2192.0	1120.0	-1.0	1791.0	1156.0	-1.0	1367.0	
160.901	1208.0	-1.0	1873.0	1307.0	-1.0	1768.0	1205.0	-1.0	1911.0	1586.0	-1.0	2128.0	1304.0	-1.0	2049.0	1079.0	-1.0	1320.0	1470.0	-1.0	2210.0	1580.0	-1.0	1902.0	1405.0	-1.0	2192.0	1795.0	-1.0	2404.0	1530.0	-1.0	2529.0	1326.0	-1.0	1807.0	1473.0	-1.0	2508.0	1619.0	-1.0	2187.0	1121.0	-1.0	1792.0	1155.0	-1.0	1366.0	
161.411	1210.0	-1.0	1881.0	1308.0	-1.0	1772.0	1205.0	-1.0	1913.0	1585.0	-1.0	2127.0	1301.0	-1.0	2044.0	1078.0	-1.0	1319.0	1469.0	-1.0	2204.0	1576.0	-1.0	1893.0	1402.0	-1.0	2188.0	1796.0	-1.0	2405.0	1531.0	-1.0	2524.0	1324.0	-1.0	1800.0	1473.0	-1.0	2508.0	1620.0	-1.0	2187.0	1121.0	-1.0	1793.0	1156.0	-1.0	1366.0	
161.921	1212.0	-1.0	1890.0	1310.0	-1.0	1780.0	1206.0	-1.0	1915.0	1586.0	-1.0	2127.0	1301.0	-1.0	2043.0	1080.0	-1.0	1322.0	1467.0	-1.0	2203.0	1575.0	-1.0	1892.0	1403.0	-1.0	2190.0	1803.0	-1.0	2416.0	1532.0	-1.0	2530.0	1325.0	-1.0	1801.0	1475.0	-1.0	2511.0	1624.0	-1.0	2192.0	1121.0	-1.0	1795.0	1160.0	-1.0	1370.0	
162.431	1212.0	-1.0	1894.0	1311.0	-1.0	1783.0	1205.0	-1.0	1917.0	1587.0	-1.0	2130.0	1301.0	-1.0	2042.0	1081.0	-1.0	1324.0	1467.0	-1.0	2203.0	1577.0	-1.0	1895.0	1405.0	-1.0	2193.0	1808.0	-1.0	2427.0	1534.0	-1.0	2536.0	1328.0	-1.0	1805.0	1478.0	-1.0	2520.0	1629.0	-1.0	2206.0	1124.0	-1.0	1801.0	1163.0	-1.0	1378.0	
162.941	1209.0	-1.0	1895.0	1309.0	-1.0	1785.0	1203.0	-1.0	1918.0	1586.0	-1.0	2130.0	1301.0	-1.0	2042.0	1082.0	-1.0	1325.0	1466.0	-1.0	2203.0	1579.0	-1.0	1897.0	1405.0	-1.0	2194.0	1811.0	-1.0	2432.0	1537.0	-1.0	2541.0	1329.0	-1.0	1808.0	1479.0	-1.0	2527.0	1633.0	-1.0	2214.0	1123.0	-1.0	1805.0	1165.0	-1.0	1381.0	
163.453	1210.0	-1.0	1893.0	1310.0	-1.0	1783.0	1203.0	-1.0	1920.0	1588.0	-1.0	2132.0	1302.0	-1.0	2044.0	1082.0	-1.0	1326.0	1467.0	-1.0	2203.0	1586.0	-1.0	1908.0	1407.0	-1.0	2197.0	1818.0	-1.0	2443.0	1539.0	-1.0	2542.0	1330.0	-1.0	1810.0	1479.0	-1.0	2528.0	1634.0	-1.0	2216.0	1124.0	-1.0	1806.0	1164.0	-1.0	1380.0	
163.963	1213.0	-1.0	1902.0	1313.0	-1.0	1789.0	1205.0	-1.0	1926.0	1591.0	-1.0	2139.0	1304.0	-1.0	2054.0	1085.0	-1.0	1333.0	1471.0	-1.0	2211.0	1600.0	-1.0	1928.0	1410.0	-1.0	2204.0	1827.0	-1.0	2456.0	1543.0	-1.0	2546.0	1334.0	-1.0	1817.0	1478.0	-1.0	2528.0	1633.0	-1.0	2215.0	1124.0	-1.0	1803.0	1163.0	-1.0	1376.0	
164.473	1216.0	-1.0	1910.0	1315.0	-1.0	1793.0	1207.0	-1.0	1931.0	1593.0	-1.0	2143.0	1309.0	-1.0	2063.0	1086.0	-1.0	1337.0	1474.0	-1.0	2221.0	1612.0	-1.0	1947.0	1414.0	-1.0	2210.0	1835.0	-1.0	2472.0	1543.0	-1.0	2553.0	1338.0	-1.0	1825.0	1480.0	-1.0	2534.0	1634.0	-1.0	2219.0	1123.0	-1.0	1808.0	1163.0	-1.0	1378.0	
164.985	1215.0	-1.0	1913.0	1315.0	-1.0	1792.0	1209.0	-1.0	1932.0	1593.0	-1.0	2144.0	1313.0	-1.0	2069.0	1087.0	-1.0	1340.0	1476.0	-1.0	2228.0	1621.0	-1.0	1961.0	1415.0	-1.0	2215.0	1841.0	-1.0	2479.0	1545.0	-1.0	2555.0	1339.0	-1.0	1829.0	1481.0	-1.0	2538.0	1633.0	-1.0	2216.0	1124.0	-1.0	1812.0	1162.0	-1.0	1377.0	
165.495	1216.0	-1.0	1911.0	1313.0	-1.0	1788.0	1209.0	-1.0	1933.0	1593.0	-1.0	2140.0	1314.0	-1.0	2074.0	1087.0	-1.0	1339.0	1479.0	-1.0	2231.0	1628.0	-1.0	1971.0	1415.0	-1.0	2214.0	1842.0	-1.0	2482.0	1545.0	-1.0	2554.0	1339.0	-1.0	1826.0	1479.0	-1.0	2532.0	1627.0	-1.0	2205.0	1122.0	-1.0	1809.0	1159.0	-1.0	1373.0	
166.005	1216.0	-1.0	1916.0	1312.0	-1.0	1789.0	1210.0	-1.0	1934.0	1591.0	-1.0	2139.0	1315.0	-1.0	2076.0	1088.0	-1.0	1339.0	1481.0	-1.0	2235.0	1632.0	-1.0	1976.0	1414.0	-1.0	2213.0	1841.0	-1.0	2477.0	1544.0	-1.0	2551.0	1337.0	-1.0	1819.0	1475.0	-1.0	2523.0	1622.0	-1.0	2191.0	1120.0	-1.0	1804.0	1156.0	-1.0	1365.0	
166.515	1215.0	-1.0	1915.0	1312.0	-1.0	1786.0	1209.0	-1.0	1933.0	1587.0	-1.0	2131.0	1314.0	-1.0	2073.0	1086.0	-1.0	1336.0	1479.0	-1.0	2233.0	1627.0	-1.0	1967.0	1413.0	-1.0	2208.0	1834.0	-1.0	2467.0	1542.0	-1.0	2546.0	1334.0	-1.0	1812.0	1474.0	-1.0	2520.0	1618.0	-1.0	2183.0	1121.0	-1.0	1804.0	1154.0	-1.0	1363.0	
167.026	1214.0	-1.0	1909.0	1308.0	-1.0	1777.0	1207.0	-1.0	1926.0	1584.0	-1.0	2117.0	1310.0	-1.0	2063.0	1082.0	-1.0	1326.0	1477.0	-1.0	2225.0	1618.0	-1.0	1951.0	1410.0	-1.0	2201.0	1826.0	-1.0	2451.0	1540.0	-1.0	2540.0	1329.0	-1.0	1801.0	1473.0	-1.0	2518.0	1617.0	-1.0	2179.0	1120.0	-1.0	1801.0	1152.0	-1.0	1361.0	
167.537	1211.0	-1.0	1901.0	1305.0	-1.0	1768.0	1207.0	-1.0	1922.0	1580.0	-1.0	2108.0	1306.0	-1.0	2052.0	1079.0	-1.0	1319.0	1472.0	-1.0	2214.0	1605.0	-1.0	1930.0	1408.0	-1.0	2194.0	1815.0	-1.0	2432.0	1537.0	-1.0	2533.0	1326.0	-1.0	1793.0	1471.0	-1.0	2512.0	1614.0	-1.0	2174.0	1118.0	-1.0	1799.0	1151.0	-1.0	1358.0	
168.047	1212.0	-1.0	1905.0	1306.0	-1.0	1769.0	1205.0	-1.0	1919.0	1580.0	-1.0	2105.0	1302.0	-1.0	2045.0	1078.0	-1.0	1316.0	1470.0	-1.0	2207.0	1597.0	-1.0	1915.0	1407.0	-1.0	2189.0	1807.0	-1.0	2417.0	1538.0	-1.0	2532.0	1326.0	-1.0	1788.0	1469.0	-1.0	2506.0	1615.0	-1.0	2171.0	1117.0	-1.0	1793.0	1149.0	-1.0	1354.0	
168.557	1212.0	-1.0	1902.0	1305.0	-1.0	1767.0	1205.0	-1.0	1918.0	1578.0	-1.0	2100.0	1300.0	-1.0	2039.0	1076.0	-1.0	1312.0	1467.0	-1.0	2203.0	1594.0	-1.0	1909.0	1406.0	-1.0	2189.0	1802.0	-1.0	2409.0	1539.0	-1.0	2529.0	1326.0	-1.0	1789.0	1469.0	-1.0	2505.0	1616.0	-1.0	2174.0	1115.0	-1.0	1793.0	1149.0	-1.0	1353.0	
169.067	1209.0	-1.0	1896.0	1303.0	-1.0	1759.0	1204.0	-1.0	1914.0	1577.0	-1.0	2094.0	1298.0	-1.0	2032.0	1074.0	-1.0	1306.0	1466.0	-1.0	2198.0	1592.0	-1.0	1904.0	1405.0	-1.0	2185.0	1798.0	-1.0	2402.0	1538.0	-1.0	2525.0	1327.0	-1.0	1788.0	1468.0	-1.0	2503.0	1616.0	-1.0	2173.0	1114.0	-1.0	1790.0	1147.0	-1.0	1350.0	
169.577	1211.0	-1.0	1897.0	1303.0	-1.0	1756.0	1204.0	-1.0	1913.0	1577.0	-1.0	2092.0	1299.0	-1.0	2029.0	1073.0	-1.0	1304.0	1465.0	-1.0	2194.0	1592.0	-1.0	1903.0	1405.0	-1.0	2181.0	1798.0	-1.0	2397.0	1537.0	-1.0	2521.0	1325.0	-1.0	1786.0	1465.0	-1.0	2494.0	1613.0	-1.0	2167.0	1111.0	-1.0	1781.0	1144.0	-1.0	1344.0	
170.087	1212.0	-1.0	1897.0	1303.0	-1.0	1754.0	1204.0	-1.0	1914.0	1578.0	-1.0	2091.0	1298.0	-1.0	2027.0	1073.0	-1.0	1303.0	1466.0	-1.0	2195.0	1592.0	-1.0	1905.0	1406.0	-1.0	2180.0	1797.0	-1.0	2400.0	1537.0	-1.0	2522.0	1326.0	-1.0	1788.0	1465.0	-1.0	2493.0	1611.0	-1.0	2165.0	1111.0	-1.0	1780.0	1143.0	-1.0	1340.0	
170.597	1211.0	-1.0	1895.0	1302.0	-1.0	1750.0	1205.0	-1.0	1912.0	1576.0	-1.0	2086.0	1299.0	-1.0	2028.0	1073.0	-1.0	1301.0	1465.0	-1.0	2194.0	1595.0	-1.0	1909.0	1405.0	-1.0	2183.0	1798.0	-1.0	2403.0	1537.0	-1.0	2523.0	1327.0	-1.0	1792.0	1464.0	-1.0	2492.0	1611.0	-1.0	2167.0	1110.0	-1.0	1779.0	1143.0	-1.0	1339.0	
171.107	1210.0	-1.0	1890.0	1300.0	-1.0	1744.0	1204.0	-1.0	1910.0	1577.0	-1.0	2083.0	1299.0	-1.0	2026.0	1070.0	-1.0	1298.0	1466.0	-1.0	2193.0	1599.0	-1.0	1913.0	1406.0	-1.0	2184.0	1800.0	-1.0	2406.0	1538.0	-1.0	2523.0	1329.0	-1.0	1794.0	1462.0	-1.0	2487.0	1609.0	-1.0	2163.0	1109.0	-1.0	1776.0	1141.0	-1.0	1334.0	
171.617	1211.0	-1.0	1894.0	1301.0	-1.0	1748.0	1205.0	-1.0	1913.0	1578.0	-1.0	2085.0	1301.0	-1.0	2029.0	1073.0	-1.0	1300.0	1468.0	-1.0	2198.0	1604.0	-1.0	1924.0	1408.0	-1.0	2189.0	1804.0	-1.0	2413.0	1540.0	-1.0	2525.0	1330.0	-1.0	1798.0	1461.0	-1.0	2481.0	1607.0	-1.0	2156.0	1108.0	-1.0	1770.0	1138.0	-1.0	1329.0	
172.127	1210.0	-1.0	1894.0	1300.0	-1.0	1748.0	1204.0	-1.0	1915.0	1576.0	-1.0	2084.0	1303.0	-1.0	2034.0	1072.0	-1.0	1301.0	1469.0	-1.0	2201.0	1608.0	-1.0	1929.0	1410.0	-1.0	2191.0	1805.0	-1.0	2417.0	1539.0	-1.0	2525.0	1330.0	-1.0	1799.0	1461.0	-1.0	2481.0	1606.0	-1.0	2157.0	1108.0	-1.0	1771.0	1138.0	-1.0	1330.0	
172.637	1207.0	-1.0	1890.0	1297.0	-1.0	1744.0	1202.0	-1.0	1913.0	1573.0	-1.0	2080.0	1304.0	-1.0	2034.0	1072.0	-1.0	1300.0	1470.0	-1.0	2204.0	1607.0	-1.0	1928.0	1408.0	-1.0	2188.0	1801.0	-1.0	2411.0	1538.0	-1.0	2524.0	1329.0	-1.0	1797.0	1460.0	-1.0	2479.0	1606.0	-1.0	2157.0	1107.0	-1.0	1770.0	1138.0	-1.0	1330.0	
173.147	1209.0	-1.0	1895.0	1299.0	-1.0	1746.0	1203.0	-1.0	1915.0	1573.0	-1.0	2083.0	1304.0	-1.0	2034.0	1073.0	-1.0	1299.0	1471.0	-1.0	2205.0	1605.0	-1.0	1924.0	1408.0	-1.0	2186.0	1797.0	-1.0	2403.0	1537.0	-1.0	2520.0	1327.0	-1.0	1792.0	1457.0	-1.0	2473.0	1603.0	-1.0	2152.0	1104.0	-1.0	1765.0	1137.0	-1.0	1328.0	
173.657	1211.0	-1.0	1899.0	1302.0	-1.0	1749.0	1205.0	-1.0	1917.0	1575.0	-1.0	2085.0	1305.0	-1.0	2035.0	1073.0	-1.0	1299.0	1472.0	-1.0	2206.0	1605.0	-1.0	1924.0	1408.0	-1.0	2185.0	1796.0	-1.0	2402.0	1537.0	-1.0	2522.0	1327.0	-1.0	1793.0	1457.0	-1.0	2469.0	1605.0	-1.0	2152.0	1104.0	-1.0	1761.0	1137.0	-1.0	1325.0	
174.167	1209.0	-1.0	1895.0	1300.0	-1.0	1746.0	1205.0	-1.0	1915.0	1574.0	-1.0	2082.0	1303.0	-1.0	2034.0	1072.0	-1.0	1299.0	1471.0	-1.0	2204.0	1601.0	-1.0	1917.0	1407.0	-1.0	2185.0	1792.0	-1.0	2397.0	1537.0	-1.0	2520.0	1325.0	-1.0	1791.0	1455.0	-1.0	2467.0	1603.0	-1.0	2151.0	1102.0	-1.0	1759.0	1137.0	-1.0	1325.0	
174.677	1205.0	-1.0	1885.0	1297.0	-1.0	1738.0	1204.0	-1.0	1910.0	1572.0	-1.0	2075.0	1302.0	-1.0	2027.0	1071.0	-1.0	1294.0	1468.0	-1.0	2197.0	1596.0	-1.0	1910.0	1404.0	-1.0	2175.0	1787.0	-1.0	2386.0	1533.0	-1.0	2512.0	1322.0	-1.0	1786.0	1452.0	-1.0	2459.0	1601.0	-1.0	2148.0	1097.0	-1.0	1751.0	1135.0	-1.0	1320.0	
175.187	1202.0	-1.0	1872.0	1295.0	-1.0	1729.0	1203.0	-1.0	1906.0	1571.0	-1.0	2072.0	1299.0	-1.0	2017.0	1069.0	-1.0	1290.0	1465.0	-1.0	2187.0	1585.0	-1.0	1892.0	1400.0	-1.0	2164.0	1775.0	-1.0	2368.0	1530.0	-1.0	2504.0	1319.0	-1.0	1779.0	1448.0	-1.0	2448.0	1599.0	-1.0	2144.0	1093.0	-1.0	1737.0	1131.0	-1.0	1317.0	
175.687	1202.0	-1.0	1869.0	1295.0	-1.0	1729.0	1203.0	-1.0	1905.0	1574.0	-1.0	2075.0	1297.0	-1.0	2010.0	1068.0	-1.0	1289.0	1462.0	-1.0	2181.0	1577.0	-1.0	1877.0	1398.0	-1.0	2155.0	1765.0	-1.0	2351.0	1528.0	-1.0	2498.0	1317.0	-1.0	1775.0	1444.0	-1.0	2436.0	1598.0	-1.0	2144.0	1088.0	-1.0	1723.0	1130.0	-1.0	1314.0	
176.186	1199.0	-1.0	1862.0	1295.0	-1.0	1729.0	1204.0	-1.0	1905.0	1575.0	-1.0	2078.0	1295.0	-1.0	2006.0	1070.0	-1.0	1289.0	1459.0	-1.0	2173.0	1568.0	-1.0	1865.0	1396.0	-1.0	2151.0	1757.0	-1.0	2339.0	1527.0	-1.0	2497.0	1315.0	-1.0	1777.0	1443.0	-1.0	2430.0	1601.0	-1.0	2151.0	1087.0	-1.0	1714.0	1131.0	-1.0	1313.0	
176.685	1195.0	-1.0	1847.0	1295.0	-1.0	1724.0	1203.0	-1.0	1902.0	1577.0	-1.0	2083.0	1293.0	-1.0	2000.0	1069.0	-1.0	1289.0	1455.0	-1.0	2165.0	1560.0	-1.0	1855.0	1393.0	-1.0	2146.0	1751.0	-1.0	2328.0	1527.0	-1.0	2494.0	1315.0	-1.0	1778.0	1441.0	-1.0	2425.0	1604.0	-1.0	2158.0	1084.0	-1.0	1707.0	1132.0	-1.0	1316.0	
177.184	1190.0	-1.0	1826.0	1295.0	-1.0	1718.0	1201.0	-1.0	1895.0	1578.0	-1.0	2085.0	1289.0	-1.0	1991.0	1069.0	-1.0	1288.0	1452.0	-1.0	2157.0	1557.0	-1.0	1851.0	1390.0	-1.0	2137.0	1745.0	-1.0	2320.0	1524.0	-1.0	2488.0	1315.0	-1.0	1780.0	1437.0	-1.0	2416.0	1605.0	-1.0	2162.0	1081.0	-1.0	1696.0	1132.0	-1.0	1316.0	
177.683	1188.0	-1.0	1817.0	1298.0	-1.0	1718.0	1202.0	-1.0	1893.0	1581.0	-1.0	2092.0	1289.0	-1.0	1986.0	1069.0	-1.0	1287.0	1451.0	-1.0	2149.0	1555.0	-1.0	1851.0	1388.0	-1.0	2129.0	1742.0	-1.0	2316.0	1521.0	-1.0	2481.0	1315.0	-1.0	1780.0	1433.0	-1.0	2405.0	1604.0	-1.0	2164.0	1076.0	-1.0	1682.0	1131.0	-1.0	1314.0	
178.183	1186.0	-1.0	1807.0	1298.0	-1.0	1718.0	1202.0	-1.0	1891.0	1582.0	-1.0	2097.0	1288.0	-1.0	1982.0	1068.0	-1.0	1288.0	1449.0	-1.0	2145.0	1555.0	-1.0	1850.0	1386.0	-1.0	2128.0	1741.0	-1.0	2315.0	1522.0	-1.0	2480.0	1315.0	-1.0	1785.0	1434.0	-1.0	2405.0	1608.0	-1.0	2173.0	1074.0	-1.0	1681.0	1133.0	-1.0	1320.0	
178.682	1182.0	-1.0	1794.0	1297.0	-1.0	1718.0	1201.0	-1.0	1888.0	1585.0	-1.0	2100.0	1286.0	-1.0	1979.0	1069.0	-1.0	1291.0	1448.0	-1.0	2143.0	1554.0	-1.0	1850.0	1386.0	-1.0	2128.0	1742.0	-1.0	2319.0	1521.0	-1.0	2480.0	1316.0	-1.0	1790.0	1433.0	-1.0	2405.0	1609.0	-1.0	2181.0	1076.0	-1.0	1681.0	1134.0	-1.0	1324.0	
179.181	1183.0	-1.0	1798.0	1301.0	-1.0	1727.0	1201.0	-1.0	1889.0	1586.0	-1.0	2107.0	1288.0	-1.0	1984.0	1071.0	-1.0	1297.0	1449.0	-1.0	2147.0	1558.0	-1.0	1857.0	1388.0	-1.0	2131.0	1750.0	-1.0	2332.0	1523.0	-1.0	2486.0	1318.0	-1.0	1796.0	1433.0	-1.0	2405.0	1609.0	-1.0	2184.0	1075.0	-1.0	1677.0	1135.0	-1.0	1326.0	
179.680	1182.0	-1.0	1797.0	1302.0	-1.0	1731.0	1202.0	-1.0	1888.0	1587.0	-1.0	2111.0	1288.0	-1.0	1988.0	1074.0	-1.0	1300.0	1451.0	-1.0	2152.0	1562.0	-1.0	1866.0	1389.0	-1.0	2136.0	1757.0	-1.0	2347.0	1524.0	-1.0	2491.0	1319.0	-1.0	1800.0	1434.0	-1.0	2409.0	1610.0	-1.0	2190.0	1076.0	-1.0	1682.0	1137.0	-1.0	1331.0	
180.179	1181.0	-1.0	1791.0	1303.0	-1.0	1732.0	1201.0	-1.0	1888.0	1588.0	-1.0	2112.0	1290.0	-1.0	1991.0	1074.0	-1.0	1303.0	1452.0	-1.0	2156.0	1568.0	-1.0	1875.0	1389.0	-1.0	2139.0	1769.0	-1.0	2364.0	1525.0	-1.0	2493.0	1318.0	-1.0	1801.0	1436.0	-1.0	2413.0	1608.0	-1.0	2190.0	1076.0	-1.0	1686.0	1137.0	-1.0	1333.0	
180.678	1184.0	-1.0	1800.0	1304.0	-1.0	1740.0	1202.0	-1.0	1890.0	1589.0	-1.0	2116.0	1291.0	-1.0	1999.0	1076.0	-1.0	1308.0	1455.0	-1.0	2163.0	1575.0	-1.0	1889.0	1392.0	-1.0	2146.0	1783.0	-1.0	2392.0	1526.0	-1.0	2502.0	1319.0	-1.0	1805.0	1437.0	-1.0	2420.0	1609.0	-1.0	2192.0	1081.0	-1.0	1695.0	1138.0	-1.0	1336.0	
181.177	1186.0	-1.0	1806.0	1305.0	-1.0	1745.0	1203.0	-1.0	1894.0	1589.0	-1.0	2119.0	1294.0	-1.0	2006.0	1078.0	-1.0	1314.0	1456.0	-1.0	2172.0	1584.0	-1.0	1903.0	1393.0	-1.0	2151.0	1798.0	-1.0	2417.0	1527.0	-1.0	2506.0	1320.0	-1.0	1808.0	1439.0	-1.0	2429.0	1609.0	-1.0	2194.0	1082.0	-1.0	1701.0	1140.0	-1.0	1340.0	
181.676	1188.0	-1.0	1811.0	1307.0	-1.0	1749.0	1202.0	-1.0	1896.0	1589.0	-1.0	2121.0	1296.0	-1.0	2015.0	1080.0	-1.0	1318.0	1459.0	-1.0	2179.0	1591.0	-1.0	1917.0	1393.0	-1.0	2153.0	1812.0	-1.0	2438.0	1526.0	-1.0	2507.0	1319.0	-1.0	1807.0	1439.0	-1.0	2432.0	1606.0	-1.0	2193.0	1084.0	-1.0	1706.0	1140.0	-1.0	1342.0	
182.175	1192.0	-1.0	1826.0	1310.0	-1.0	1758.0	1203.0	-1.0	1903.0	1590.0	-1.0	2127.0	1298.0	-1.0	2024.0	1082.0	-1.0	1326.0	1463.0	-1.0	2191.0	1601.0	-1.0	1933.0	1394.0	-1.0	2159.0	1828.0	-1.0	2463.0	1526.0	-1.0	2512.0	1320.0	-1.0	1810.0	1442.0	-1.0	2437.0	1605.0	-1.0	2193.0	1085.0	-1.0	1711.0	1140.0	-1.0	1342.0	
182.674	1194.0	-1.0	1836.0	1310.0	-1.0	1763.0	1205.0	-1.0	1909.0	1589.0	-1.0	2131.0	1301.0	-1.0	2033.0	1085.0	-1.0	1331.0	1463.0	-1.0	2194.0	1587.0	-1.0	1910.0	1392.0	-1.0	2157.0	1812.0	-1.0	2435.0	1528.0	-1.0	2516.0	1316.0	-1.0	1803.0	1443.0	-1.0	2447.0	1609.0	-1.0	2202.0	1088.0	-1.0	1722.0	1144.0	-1.0	1349.0	
183.173	1197.0	-1.0	1839.0	1311.0	-1.0	1766.0	1204.0	-1.0	1912.0	1591.0	-1.0	2135.0	1302.0	-1.0	2036.0	1087.0	-1.0	1335.0	1463.0	-1.0	2195.0	1572.0	-1.0	1890.0	1389.0	-1.0	2151.0	1797.0	-1.0	2410.0	1527.0	-1.0	2517.0	1312.0	-1.0	1793.0	1444.0	-1.0	2453.0	1612.0	-1.0	2207.0	1091.0	-1.0	1728.0	1148.0	-1.0	1355.0	
183.672	1199.0	-1.0	1852.0	1315.0	-1.0	1776.0	1207.0	-1.0	1920.0	1592.0	-1.0	2142.0	1302.0	-1.0	2037.0	1090.0	-1.0	1341.0	1463.0	-1.0	2195.0	1569.0	-1.0	1884.0	1386.0	-1.0	2145.0	1794.0	-1.0	2403.0	1525.0	-1.0	2515.0	1307.0	-1.0	1787.0	1445.0	-1.0	2454.0	1612.0	-1.0	2207.0	1091.0	-1.0	1732.0	1148.0	-1.0	1357.0	
184.171	1203.0	-1.0	1864.0	1318.0	-1.0	1784.0	1207.0	-1.0	1923.0	1593.0	-1.0	2147.0	1301.0	-1.0	2039.0	1091.0	-1.0	1345.0	1463.0	-1.0	2196.0	1571.0	-1.0	1888.0	1385.0	-1.0	2145.0	1800.0	-1.0	2412.0	1524.0	-1.0	2517.0	1307.0	-1.0	1789.0	1446.0	-1.0	2458.0	1614.0	-1.0	2210.0	1095.0	-1.0	1738.0	1152.0	-1.0	1359.0	
184.670	1204.0	-1.0	1867.0	1317.0	-1.0	1784.0	1206.0	-1.0	1922.0	1592.0	-1.0	2145.0	1300.0	-1.0	2038.0	1092.0	-1.0	1346.0	1461.0	-1.0	2194.0	1573.0	-1.0	1890.0	1382.0	-1.0	2140.0	1803.0	-1.0	2418.0	1522.0	-1.0	2514.0	1306.0	-1.0	1787.0	1446.0	-1.0	2460.0	1612.0	-1.0	2207.0	1097.0	-1.0	1744.0	1152.0	-1.0	1359.0	
185.169	1203.0	-1.0	1864.0	1315.0	-1.0	1779.0	1205.0	-1.0	1920.0	1590.0	-1.0	2139.0	1296.0	-1.0	2034.0	1090.0	-1.0	1342.0	1460.0	-1.0	2189.0	1572.0	-1.0	1889.0	1379.0	-1.0	2132.0	1800.0	-1.0	2413.0	1518.0	-1.0	2507.0	1303.0	-1.0	1780.0	1445.0	-1.0	2458.0	1608.0	-1.0	2196.0	1096.0	-1.0	1744.0	1151.0	-1.0	1357.0	
185.668	1204.0	-1.0	1864.0	1313.0	-1.0	1775.0	1202.0	-1.0	1917.0	1588.0	-1.0	2133.0	1293.0	-1.0	2028.0	1089.0	-1.0	1338.0	1457.0	-1.0	2182.0	1568.0	-1.0	1881.0	1376.0	-1.0	2122.0	1796.0	-1.0	2399.0	1514.0	-1.0	2497.0	1298.0	-1.0	1769.0	1443.0	-1.0	2454.0	1603.0	-1.0	2184.0	1096.0	-1.0	1742.0	1147.0	-1.0	1351.0	
186.167	1205.0	-1.0	1870.0	1314.0	-1.0	1775.0	1203.0	-1.0	1917.0	1585.0	-1.0	2131.0	1291.0	-1.0	2024.0	1088.0	-1.0	1337.0	1455.0	-1.0	2179.0	1564.0	-1.0	1872.0	1375.0	-1.0	2116.0	1790.0	-1.0	2385.0	1510.0	-1.0	2489.0	1296.0	-1.0	1761.0	1442.0	-1.0	2449.0	1600.0	-1.0	2172.0	1095.0	-1.0	1740.0	1145.0	-1.0	1345.0	
186.666	1205.0	-1.0	1873.0	1312.0	-1.0	1774.0	1202.0	-1.0	1915.0	1582.0	-1.0	2124.0	1288.0	-1.0	2020.0	1087.0	-1.0	1334.0	1452.0	-1.0	2172.0	1557.0	-1.0	1861.0	1372.0	-1.0	2111.0	1785.0	-1.0	2375.0	1508.0	-1.0	2486.0	1294.0	-1.0	1755.0	1442.0	-1.0	2451.0	1599.0	-1.0	2167.0	1098.0	-1.0	1743.0	1144.0	-1.0	1344.0	
187.166	1204.0	-1.0	1870.0	1311.0	-1.0	1769.0	1200.0	-1.0	1910.0	1579.0	-1.0	2115.0	1286.0	-1.0	2012.0	1085.0	-1.0	1329.0	1447.0	-1.0	2164.0	1550.0	-1.0	1849.0	1369.0	-1.0	2105.0	1779.0	-1.0	2362.0	1505.0	-1.0	2479.0	1290.0	-1.0	1747.0	1443.0	-1.0	2451.0	1598.0	-1.0	2161.0	1097.0	-1.0	1745.0	1145.0	-1.0	1342.0	
187.665	1202.0	-1.0	1862.0	1307.0	-1.0	1761.0	1197.0	-1.0	1906.0	1576.0	-1.0	2105.0	1282.0	-1.0	2003.0	1082.0	-1.0	1323.0	1445.0	-1.0	2157.0	1542.0	-1.0	1835.0	1366.0	-1.0	2097.0	1769.0	-1.0	2344.0	1503.0	-1.0	2470.0	1288.0	-1.0	1737.0	1442.0	-1.0	2447.0	1594.0	-1.0	2151.0	1097.0	-1.0	1742.0	1143.0	-1.0	1337.0	
188.165	1201.0	-1.0	1854.0	1305.0	-1.0	1753.0	1197.0	-1.0	1902.0	1574.0	-1.0	2096.0	1279.0	-1.0	1995.0	1079.0	-1.0	1318.0	1442.0	-1.0	2148.0	1537.0	-1.0	1823.0	1363.0	-1.0	2089.0	1760.0	-1.0	2327.0	1498.0	-1.0	2461.0	1285.0	-1.0	1730.0	1441.0	-1.0	2443.0	1593.0	-1.0	2141.0	1097.0	-1.0	1737.0	1140.0	-1.0	1332.0	
188.664	1202.0	-1.0	1856.0	1305.0	-1.0	1754.0	1197.0	-1.0	1903.0	1573.0	-1.0	2094.0	1279.0	-1.0	1992.0	1079.0	-1.0	1315.0	1440.0	-1.0	2142.0	1534.0	-1.0	1817.0	1362.0	-1.0	2082.0	1753.0	-1.0	2315.0	1497.0	-1.0	2455.0	1284.0	-1.0	1727.0	1439.0	-1.0	2438.0	1593.0	-1.0	2135.0	1095.0	-1.0	1731.0	1140.0	-1.0	1327.0	
189.163	1201.0	-1.0	1859.0	1306.0	-1.0	1754.0	1197.0	-1.0	1902.0	1574.0	-1.0	2093.0	1278.0	-1.0	1990.0	1080.0	-1.0	1315.0	1440.0	-1.0	2142.0	1534.0	-1.0	1820.0	1361.0	-1.0	2084.0	1753.0	-1.0	2312.0	1497.0	-1.0	2454.0	1286.0	-1.0	1730.0	1440.0	-1.0	2434.0	1594.0	-1.0	2133.0	1095.0	-1.0	1728.0	1140.0	-1.0	1325.0	
189.662	1201.0	-1.0	1855.0	1303.0	-1.0	1750.0	1196.0	-1.0	1900.0	1574.0	-1.0	2093.0	1278.0	-1.0	1991.0	1079.0	-1.0	1317.0	1441.0	-1.0	2142.0	1538.0	-1.0	1826.0	1362.0	-1.0	2085.0	1754.0	-1.0	2315.0	1497.0	-1.0	2455.0	1289.0	-1.0	1736.0	1442.0	-1.0	2438.0	1597.0	-1.0	2139.0	1096.0	-1.0	1729.0	1140.0	-1.0	1325.0	
190.161	1199.0	-1.0	1846.0	1302.0	-1.0	1744.0	1196.0	-1.0	1899.0	1576.0	-1.0	2092.0	1280.0	-1.0	1994.0	1079.0	-1.0	1317.0	1441.0	-1.0	2144.0	1545.0	-1.0	1836.0	1363.0	-1.0	2085.0	1755.0	-1.0	2320.0	1496.0	-1.0	2453.0	1293.0	-1.0	1744.0	1442.0	-1.0	2439.0	1599.0	-1.0	2139.0	1096.0	-1.0	1728.0	1140.0	-1.0	1325.0	
190.660	1198.0	-1.0	1839.0	1302.0	-1.0	1739.0	1197.0	-1.0	1899.0	1578.0	-1.0	2096.0	1282.0	-1.0	1997.0	1081.0	-1.0	1319.0	1444.0	-1.0	2147.0	1551.0	-1.0	1847.0	1363.0	-1.0	2087.0	1758.0	-1.0	2326.0	1497.0	-1.0	2452.0	1296.0	-1.0	1750.0	1442.0	-1.0	2439.0	1602.0	-1.0	2141.0	1095.0	-1.0	1727.0	1139.0	-1.0	1323.0	
191.159	1199.0	-1.0	1844.0	1302.0	-1.0	1743.0	1199.0	-1.0	1903.0	1582.0	-1.0	2103.0	1285.0	-1.0	2007.0	1084.0	-1.0	1326.0	1448.0	-1.0	2157.0	1561.0	-1.0	1865.0	1366.0	-1.0	2092.0	1766.0	-1.0	2341.0	1498.0	-1.0	2455.0	1301.0	-1.0	1759.0	1443.0	-1.0	2437.0	1602.0	-1.0	2142.0	1094.0	-1.0	1722.0	1138.0	-1.0	1321.0	
191.658	1200.0	-1.0	1850.0	1303.0	-1.0	1745.0	1199.0	-1.0	1905.0	1583.0	-1.0	2109.0	1289.0	-1.0	2017.0	1085.0	-1.0	1332.0	1453.0	-1.0	2168.0	1574.0	-1.0	1888.0	1370.0	-1.0	2100.0	1778.0	-1.0	2366.0	1499.0	-1.0	2459.0	1309.0	-1.0	1774.0	1445.0	-1.0	2445.0	1605.0	-1.0	2146.0	1096.0	-1.0	1727.0	1137.0	-1.0	1321.0	
192.158	1198.0	-1.0	1847.0	1301.0	-1.0	1742.0	1200.0	-1.0	1905.0	1583.0	-1.0	2107.0	1293.0	-1.0	2023.0	1086.0	-1.0	1334.0	1456.0	-1.0	2177.0	1587.0	-1.0	1908.0	1372.0	-1.0	2107.0	1789.0	-1.0	2386.0	1499.0	-1.0	2460.0	1313.0	-1.0	1784.0	1446.0	-1.0	2447.0	1603.0	-1.0	2146.0	1096.0	-1.0	1729.0	1136.0	-1.0	1320.0	
192.657	1198.0	-1.0	1842.0	1299.0	-1.0	1737.0	1201.0	-1.0	1905.0	1583.0	-1.0	2107.0	1295.0	-1.0	2029.0	1086.0	-1.0	1335.0	1460.0	-1.0	2183.0	1596.0	-1.0	1923.0	1373.0	-1.0	2108.0	1797.0	-1.0	2399.0	1499.0	-1.0	2460.0	1315.0	-1.0	1788.0	1447.0	-1.0	2448.0	1602.0	-1.0	2141.0	1095.0	-1.0	1726.0	1134.0	-1.0	1316.0	
193.157	1201.0	-1.0	1849.0	1301.0	-1.0	1742.0	1201.0	-1.0	1908.0	1583.0	-1.0	2108.0	1297.0	-1.0	2037.0	1088.0	-1.0	1338.0	1463.0	-1.0	2192.0	1606.0	-1.0	1938.0	1377.0	-1.0	2116.0	1806.0	-1.0	2414.0	1499.0	-1.0	2463.0	1318.0	-1.0	1794.0	1447.0	-1.0	2450.0	1601.0	-1.0	2138.0	1094.0	-1.0	1726.0	1133.0	-1.0	1314.0	
193.656	1201.0	-1.0	1853.0	1301.0	-1.0	1743.0	1202.0	-1.0	1910.0	1583.0	-1.0	2110.0	1300.0	-1.0	2042.0	1089.0	-1.0	1343.0	1465.0	-1.0	2199.0	1614.0	-1.0	1952.0	1380.0	-1.0	2125.0	1816.0	-1.0	2435.0	1501.0	-1.0	2470.0	1322.0	-1.0	1803.0	1449.0	-1.0	2459.0	1604.0	-1.0	2143.0	1096.0	-1.0	1733.0	1135.0	-1.0	1317.0	
194.155	1201.0	-1.0	1856.0	1300.0	-1.0	1745.0	1202.0	-1.0	1912.0	1583.0	-1.0	2110.0	1302.0	-1.0	2048.0	1090.0	-1.0	1347.0	1467.0	-1.0	2207.0	1621.0	-1.0	1967.0	1382.0	-1.0	2132.0	1827.0	-1.0	2457.0	1503.0	-1.0	2477.0	1325.0	-1.0	1811.0	1451.0	-1.0	2469.0	1607.0	-1.0	2151.0	1098.0	-1.0	1740.0	1136.0	-1.0	1320.0	
194.654	1202.0	-1.0	1857.0	1300.0	-1.0	1746.0	1203.0	-1.0	1914.0	1584.0	-1.0	2116.0	1304.0	-1.0	2053.0	1092.0	-1.0	1350.0	1469.0	-1.0	2214.0	1629.0	-1.0	1983.0	1385.0	-1.0	2142.0	1837.0	-1.0	2482.0	1506.0	-1.0	2486.0	1330.0	-1.0	1824.0	1454.0	-1.0	2476.0	1609.0	-1.0	2158.0	1099.0	-1.0	1742.0	1137.0	-1.0	1325.0	
195.154	1205.0	-1.0	1867.0	1303.0	-1.0	1755.0	1204.0	-1.0	1923.0	1588.0	-1.0	2127.0	1306.0	-1.0	2063.0	1095.0	-1.0	1359.0	1474.0	-1.0	2223.0	1639.0	-1.0	2000.0	1388.0	-1.0	2149.0	1848.0	-1.0	2504.0	1507.0	-1.0	2492.0	1333.0	-1.0	1832.0	1455.0	-1.0	2480.0	1611.0	-1.0	2164.0	1100.0	-1.0	1744.0	1138.0	-1.0	1325.0	
195.654	1207.0	-1.0	1878.0	1305.0	-1.0	1764.0	1207.0	-1.0	1930.0	1591.0	-1.0	2138.0	1309.0	-1.0	2074.0	1097.0	-1.0	1366.0	1477.0	-1.0	2234.0	1650.0	-1.0	2021.0	1391.0	-1.0	2159.0	1864.0	-1.0	2533.0	1510.0	-1.0	2505.0	1338.0	-1.0	1846.0	1457.0	-1.0	2489.0	1617.0	-1.0	2175.0	1102.0	-1.0	1751.0	1141.0	-1.0	1330.0	
196.153	1208.0	-1.0	1883.0	1307.0	-1.0	1768.0	1208.0	-1.0	1934.0	1593.0	-1.0	2145.0	1313.0	-1.0	2082.0	1101.0	-1.0	1373.0	1479.0	-1.0	2243.0	1660.0	-1.0	2040.0	1393.0	-1.0	2168.0	1875.0	-1.0	2557.0	1513.0	-1.0	2514.0	1342.0	-1.0	1856.0	1458.0	-1.0	2497.0	1620.0	-1.0	2184.0	1105.0	-1.0	1757.0	1143.0	-1.0	1335.0	
196.653	1207.0	-1.0	1883.0	1306.0	-1.0	1770.0	1209.0	-1.0	1938.0	1595.0	-1.0	2152.0	1315.0	-1.0	2090.0	1101.0	-1.0	1379.0	1482.0	-1.0	2251.0	1669.0	-1.0	2055.0	1395.0	-1.0	2173.0	1883.0	-1.0	2572.0	1513.0	-1.0	2519.0	1344.0	-1.0	1863.0	1458.0	-1.0	2501.0	1622.0	-1.0	2191.0	1106.0	-1.0	1760.0	1144.0	-1.0	1337.0	
197.153	1209.0	-1.0	1883.0	1307.0	-1.0	1771.0	1208.0	-1.0	1941.0	1595.0	-1.0	2157.0	1315.0	-1.0	2094.0	1103.0	-1.0	1380.0	1483.0	-1.0	2255.0	1673.0	-1.0	2066.0	1395.0	-1.0	2173.0	1886.0	-1.0	2584.0	1513.0	-1.0	2520.0	1346.0	-1.0	1866.0	1458.0	-1.0	2500.0	1621.0	-1.0	2192.0	1104.0	-1.0	1761.0	1143.0	-1.0	1336.0	
197.652	1209.0	-1.0	1889.0	1308.0	-1.0	1778.0	1210.0	-1.0	1946.0	1595.0	-1.0	2161.0	1316.0	-1.0	2098.0	1102.0	-1.0	1381.0	1484.0	-1.0	2257.0	1678.0	-1.0	2072.0	1394.0	-1.0	2172.0	1887.0	-1.0	2585.0	1513.0	-1.0	2520.0	1344.0	-1.0	1864.0	1455.0	-1.0	2496.0	1619.0	-1.0	2187.0	1103.0	-1.0	1759.0	1142.0	-1.0	1334.0	
198.151	1210.0	-1.0	1892.0	1308.0	-1.0	1781.0	1208.0	-1.0	1947.0	1594.0	-1.0	2159.0	1316.0	-1.0	2097.0	1102.0	-1.0	1380.0	1482.0	-1.0	2257.0	1678.0	-1.0	2072.0	1393.0	-1.0	2173.0	1889.0	-1.0	2588.0	1512.0	-1.0	2520.0	1343.0	-1.0	1864.0	1455.0	-1.0	2494.0	1619.0	-1.0	2182.0	1105.0	-1.0	1766.0	1141.0	-1.0	1335.0	
198.650	1208.0	-1.0	1892.0	1307.0	-1.0	1779.0	1207.0	-1.0	1944.0	1591.0	-1.0	2156.0	1313.0	-1.0	2095.0	1101.0	-1.0	1379.0	1480.0	-1.0	2252.0	1675.0	-1.0	2070.0	1391.0	-1.0	2172.0	1890.0	-1.0	2592.0	1510.0	-1.0	2518.0	1342.0	-1.0	1863.0	1455.0	-1.0	2497.0	1618.0	-1.0	2185.0	1104.0	-1.0	1771.0	1142.0	-1.0	1337.0	
199.149	1205.0	-1.0	1886.0	1304.0	-1.0	1777.0	1207.0	-1.0	1942.0	1590.0	-1.0	2153.0	1310.0	-1.0	2090.0	1100.0	-1.0	1378.0	1478.0	-1.0	2249.0	1674.0	-1.0	2069.0	1390.0	-1.0	2168.0	1893.0	-1.0	2597.0	1508.0	-1.0	2516.0	1341.0	-1.0	1862.0	1456.0	-1.0	2501.0	1619.0	-1.0	2188.0	1105.0	-1.0	1772.0	1141.0	-1.0	1339.0	
199.648	1204.0	-1.0	1878.0	1302.0	-1.0	1776.0	1206.0	-1.0	1941.0	1589.0	-1.0	2154.0	1308.0	-1.0	2089.0	1098.0	-1.0	1379.0	1477.0	-1.0	2245.0	1677.0	-1.0	2077.0	1390.0	-1.0	2168.0	1897.0	-1.0	2612.0	1507.0	-1.0	2516.0	1342.0	-1.0	1866.0	1457.0	-1.0	2505.0	1619.0	-1.0	2194.0	1105.0	-1.0	1772.0	1141.0	-1.0	1340.0	
200.147	1204.0	-1.0	1876.0	1303.0	-1.0	1778.0	1206.0	-1.0	1944.0	1590.0	-1.0	2160.0	1308.0	-1.0	2090.0	1100.0	-1.0	1382.0	1476.0	-1.0	2244.0	1682.0	-1.0	2087.0	1390.0	-1.0	2169.0	1907.0	-1.0	2629.0	1507.0	-1.0	2518.0	1343.0	-1.0	1872.0	1456.0	-1.0	2509.0	1622.0	-1.0	2202.0	1104.0	-1.0	1773.0	1142.0	-1.0	1342.0	
200.646	1206.0	-1.0	1886.0	1306.0	-1.0	1790.0	1207.0	-1.0	1951.0	1593.0	-1.0	2172.0	1310.0	-1.0	2096.0	1103.0	-1.0	1390.0	1477.0	-1.0	2252.0	1689.0	-1.0	2103.0	1390.0	-1.0	2173.0	1914.0	-1.0	2645.0	1510.0	-1.0	2525.0	1346.0	-1.0	1881.0	1457.0	-1.0	2513.0	1625.0	-1.0	2212.0	1105.0	-1.0	1774.0	1144.0	-1.0	1346.0	
201.145	1208.0	-1.0	1898.0	1309.0	-1.0	1800.0	1208.0	-1.0	1959.0	1596.0	-1.0	2187.0	1312.0	-1.0	2105.0	1107.0	-1.0	1402.0	1478.0	-1.0	2260.0	1696.0	-1.0	2121.0	1394.0	-1.0	2184.0	1925.0	-1.0	2665.0	1512.0	-1.0	2538.0	1351.0	-1.0	1893.0	1460.0	-1.0	2519.0	1631.0	-1.0	2224.0	1107.0	-1.0	1778.0	1146.0	-1.0	1353.0	
201.644	1209.0	-1.0	1904.0	1311.0	-1.0	1808.0	1210.0	-1.0	1964.0	1598.0	-1.0	2197.0	1313.0	-1.0	2113.0	1108.0	-1.0	1408.0	1480.0	-1.0	2268.0	1706.0	-1.0	2138.0	1395.0	-1.0	2193.0	1933.0	-1.0	2685.0	1517.0	-1.0	2551.0	1354.0	-1.0	1904.0	1462.0	-1.0	2526.0	1635.0	-1.0	2238.0	1109.0	-1.0	1784.0	1149.0	-1.0	1360.0	
202.143	1210.0	-1.0	1906.0	1311.0	-1.0	1812.0	1211.0	-1.0	1968.0	1600.0	-1.0	2204.0	1314.0	-1.0	2120.0	1110.0	-1.0	1412.0	1482.0	-1.0	2271.0	1713.0	-1.0	2150.0	1397.0	-1.0	2197.0	1938.0	-1.0	2695.0	1519.0	-1.0	2558.0	1356.0	-1.0	1908.0	1461.0	-1.0	2531.0	1636.0	-1.0	2244.0	1109.0	-1.0	1788.0	1152.0	-1.0	1364.0	
202.642	1209.0	-1.0	1905.0	1312.0	-1.0	1811.0	1211.0	-1.0	1969.0	1599.0	-1.0	2206.0	1315.0	-1.0	2121.0	1110.0	-1.0	1412.0	1482.0	-1.0	2274.0	1715.0	-1.0	2157.0	1398.0	-1.0	2197.0	1940.0	-1.0	2695.0	1519.0	-1.0	2560.0	1354.0	-1.0	1908.0	1460.0	-1.0	2530.0	1634.0	-1.0	2242.0	1109.0	-1.0	1788.0	1152.0	-1.0	1364.0	
203.142	1210.0	-1.0	1904.0	1311.0	-1.0	1808.0	1211.0	-1.0	1972.0	1598.0	-1.0	2206.0	1314.0	-1.0	2121.0	1108.0	-1.0	1410.0	1481.0	-1.0	2273.0	1711.0	-1.0	2148.0	1396.0	-1.0	2192.0	1933.0	-1.0	2682.0	1519.0	-1.0	2561.0	1351.0	-1.0	1898.0	1458.0	-1.0	2525.0	1631.0	-1.0	2235.0	1109.0	-1.0	1787.0	1151.0	-1.0	1363.0	
203.641	1211.0	-1.0	1913.0	1311.0	-1.0	1813.0	1212.0	-1.0	1974.0	1598.0	-1.0	2204.0	1311.0	-1.0	2117.0	1107.0	-1.0	1405.0	1481.0	-1.0	2270.0	1704.0	-1.0	2136.0	1394.0	-1.0	2188.0	1924.0	-1.0	2662.0	1519.0	-1.0	2558.0	1347.0	-1.0	1889.0	1456.0	-1.0	2521.0	1629.0	-1.0	2228.0	1108.0	-1.0	1785.0	1151.0	-1.0	1362.0	
204.140	1213.0	-1.0	1920.0	1312.0	-1.0	1815.0	1210.0	-1.0	1974.0	1594.0	-1.0	2199.0	1309.0	-1.0	2113.0	1104.0	-1.0	1403.0	1477.0	-1.0	2265.0	1700.0	-1.0	2127.0	1393.0	-1.0	2186.0	1920.0	-1.0	2650.0	1518.0	-1.0	2557.0	1345.0	-1.0	1883.0	1457.0	-1.0	2519.0	1627.0	-1.0	2222.0	1108.0	-1.0	1787.0	1150.0	-1.0	1360.0	
204.639	1213.0	-1.0	1924.0	1310.0	-1.0	1814.0	1210.0	-1.0	1972.0	1590.0	-1.0	2190.0	1306.0	-1.0	2107.0	1103.0	-1.0	1399.0	1473.0	-1.0	2261.0	1695.0	-1.0	2120.0	1392.0	-1.0	2184.0	1919.0	-1.0	2644.0	1517.0	-1.0	2555.0	1343.0	-1.0	1880.0	1459.0	-1.0	2524.0	1627.0	-1.0	2224.0	1110.0	-1.0	1792.0	1151.0	-1.0	1364.0	
205.138	1214.0	-1.0	1925.0	1310.0	-1.0	1810.0	1208.0	-1.0	1968.0	1588.0	-1.0	2183.0	1302.0	-1.0	2100.0	1100.0	-1.0	1396.0	1472.0	-1.0	2255.0	1692.0	-1.0	2112.0	1392.0	-1.0	2180.0	1917.0	-1.0	2641.0	1515.0	-1.0	2550.0	1343.0	-1.0	1878.0	1460.0	-1.0	2532.0	1627.0	-1.0	2227.0	1111.0	-1.0	1799.0	1153.0	-1.0	1366.0	
205.637	1213.0	-1.0	1925.0	1307.0	-1.0	1808.0	1207.0	-1.0	1966.0	1585.0	-1.0	2176.0	1300.0	-1.0	2094.0	1099.0	-1.0	1394.0	1468.0	-1.0	2249.0	1690.0	-1.0	2107.0	1389.0	-1.0	2177.0	1917.0	-1.0	2639.0	1514.0	-1.0	2547.0	1342.0	-1.0	1877.0	1461.0	-1.0	2536.0	1627.0	-1.0	2228.0	1114.0	-1.0	1804.0	1153.0	-1.0	1369.0	
206.136	1213.0	-1.0	1922.0	1307.0	-1.0	1804.0	1205.0	-1.0	1965.0	1583.0	-1.0	2171.0	1298.0	-1.0	2090.0	1099.0	-1.0	1392.0	1466.0	-1.0	2245.0	1688.0	-1.0	2105.0	1389.0	-1.0	2175.0	1916.0	-1.0	2636.0	1513.0	-1.0	2544.0	1342.0	-1.0	1878.0	1461.0	-1.0	2541.0	1628.0	-1.0	2230.0	1113.0	-1.0	1805.0	1153.0	-1.0	1369.0	
206.635	1213.0	-1.0	1923.0	1306.0	-1.0	1802.0	1205.0	-1.0	1965.0	1584.0	-1.0	2171.0	1296.0	-1.0	2089.0	1098.0	-1.0	1391.0	1466.0	-1.0	2241.0	1687.0	-1.0	2105.0	1390.0	-1.0	2174.0	1913.0	-1.0	2634.0	1513.0	-1.0	2544.0	1344.0	-1.0	1878.0	1463.0	-1.0	2543.0	1629.0	-1.0	2233.0	1113.0	-1.0	1806.0	1152.0	-1.0	1371.0	
207.134	1215.0	-1.0	1929.0	1308.0	-1.0	1806.0	1206.0	-1.0	1969.0	1586.0	-1.0	2176.0	1295.0	-1.0	2089.0	1098.0	-1.0	1393.0	1466.0	-1.0	2242.0	1688.0	-1.0	2106.0	1389.0	-1.0	2173.0	1913.0	-1.0	2631.0	1514.0	-1.0	2544.0	1345.0	-1.0	1882.0	1463.0	-1.0	2542.0	1630.0	-1.0	2234.0	1112.0	-1.0	1806.0	1154.0	-1.0	1369.0	
207.633	1216.0	-1.0	1935.0	1310.0	-1.0	1810.0	1208.0	-1.0	1972.0	1587.0	-1.0	2181.0	1296.0	-1.0	2091.0	1099.0	-1.0	1396.0	1465.0	-1.0	2243.0	1694.0	-1.0	2117.0	1390.0	-1.0	2175.0	1922.0	-1.0	2646.0	1515.0	-1.0	2545.0	1349.0	-1.0	1891.0	1463.0	-1.0	2541.0	1630.0	-1.0	2236.0	1113.0	-1.0	1802.0	1152.0	-1.0	1368.0	
208.132	1217.0	-1.0	1937.0	1312.0	-1.0	1813.0	1208.0	-1.0	1974.0	1587.0	-1.0	2183.0	1296.0	-1.0	2094.0	1100.0	-1.0	1398.0	1467.0	-1.0	2246.0	1696.0	-1.0	2123.0	1392.0	-1.0	2180.0	1923.0	-1.0	2652.0	1516.0	-1.0	2549.0	1354.0	-1.0	1900.0	1465.0	-1.0	2547.0	1634.0	-1.0	2244.0	1114.0	-1.0	1807.0	1155.0	-1.0	1371.0	
208.631	1216.0	-1.0	1937.0	1313.0	-1.0	1813.0	1210.0	-1.0	1976.0	1589.0	-1.0	2186.0	1297.0	-1.0	2100.0	1100.0	-1.0	1400.0	1469.0	-1.0	2251.0	1695.0	-1.0	2123.0	1392.0	-1.0	2183.0	1917.0	-1.0	2644.0	1518.0	-1.0	2554.0	1354.0	-1.0	1905.0	1468.0	-1.0	2557.0	1639.0	-1.0	2257.0	1116.0	-1.0	1810.0	1158.0	-1.0	1376.0	
209.131	1217.0	-1.0	1938.0	1315.0	-1.0	1818.0	1211.0	-1.0	1981.0	1593.0	-1.0	2191.0	1301.0	-1.0	2108.0	1101.0	-1.0	1403.0	1472.0	-1.0	2261.0	1695.0	-1.0	2119.0	1393.0	-1.0	2189.0	1907.0	-1.0	2627.0	1520.0	-1.0	2560.0	1354.0	-1.0	1908.0	1471.0	-1.0	2565.0	1642.0	-1.0	2267.0	1118.0	-1.0	1816.0	1160.0	-1.0	1381.0	
209.630	1218.0	-1.0	1940.0	1318.0	-1.0	1825.0	1213.0	-1.0	1985.0	1596.0	-1.0	2198.0	1305.0	-1.0	2117.0	1102.0	-1.0	1406.0	1475.0	-1.0	2271.0	1690.0	-1.0	2115.0	1396.0	-1.0	2193.0	1896.0	-1.0	2610.0	1523.0	-1.0	2569.0	1355.0	-1.0	1910.0	1474.0	-1.0	2571.0	1647.0	-1.0	2277.0	1119.0	-1.0	1822.0	1164.0	-1.0	1387.0	
210.129	1220.0	-1.0	1944.0	1321.0	-1.0	1832.0	1215.0	-1.0	1989.0	1601.0	-1.0	2207.0	1309.0	-1.0	2125.0	1104.0	-1.0	1410.0	1479.0	-1.0	2280.0	1687.0	-1.0	2111.0	1398.0	-1.0	2199.0	1888.0	-1.0	2598.0	1526.0	-1.0	2576.0	1356.0	-1.0	1912.0	1477.0	-1.0	2581.0	1652.0	-1.0	2287.0	1121.0	-1.0	1825.0	1166.0	-1.0	1392.0	
210.628	1225.0	-1.0	1956.0	1327.0	-1.0	1844.0	1216.0	-1.0	1998.0	1606.0	-1.0	2219.0	1313.0	-1.0	2132.0	1107.0	-1.0	1413.0	1483.0	-1.0	2290.0	1687.0	-1.0	2112.0	1401.0	-1.0	2206.0	1885.0	-1.0	2591.0	1528.0	-1.0	2581.0	1358.0	-1.0	1918.0	1480.0	-1.0	2585.0	1653.0	-1.0	2294.0	1122.0	-1.0	1826.0	1168.0	-1.0	1395.0	
211.127	1226.0	-1.0	1967.0	1330.0	-1.0	1854.0	1218.0	-1.0	2004.0	1609.0	-1.0	2228.0	1316.0	-1.0	2141.0	1110.0	-1.0	1418.0	1487.0	-1.0	2300.0	1690.0	-1.0	2120.0	1404.0	-1.0	2215.0	1887.0	-1.0	2593.0	1531.0	-1.0	2587.0	1361.0	-1.0	1924.0	1482.0	-1.0	2590.0	1655.0	-1.0	2296.0	1122.0	-1.0	1829.0	1169.0	-1.0	1396.0	
211.626	1229.0	-1.0	1975.0	1331.0	-1.0	1859.0	1218.0	-1.0	2006.0	1611.0	-1.0	2231.0	1317.0	-1.0	2145.0	1111.0	-1.0	1422.0	1489.0	-1.0	2306.0	1693.0	-1.0	2127.0	1407.0	-1.0	2224.0	1891.0	-1.0	2605.0	1533.0	-1.0	2594.0	1365.0	-1.0	1934.0	1485.0	-1.0	2599.0	1657.0	-1.0	2303.0	1124.0	-1.0	1835.0	1170.0	-1.0	1400.0	
212.125	1229.0	-1.0	1976.0	1331.0	-1.0	1859.0	1218.0	-1.0	2006.0	1610.0	-1.0	2230.0	1318.0	-1.0	2145.0	1111.0	-1.0	1423.0	1490.0	-1.0	2308.0	1694.0	-1.0	2130.0	1409.0	-1.0	2228.0	1893.0	-1.0	2612.0	1534.0	-1.0	2600.0	1366.0	-1.0	1940.0	1487.0	-1.0	2608.0	1658.0	-1.0	2308.0	1126.0	-1.0	1842.0	1172.0	-1.0	1402.0	
212.624	1228.0	-1.0	1976.0	1330.0	-1.0	1855.0	1218.0	-1.0	2006.0	1610.0	-1.0	2229.0	1317.0	-1.0	2145.0	1112.0	-1.0	1423.0	1490.0	-1.0	2308.0	1692.0	-1.0	2128.0	1410.0	-1.0	2232.0	1892.0	-1.0	2614.0	1534.0	-1.0	2601.0	1368.0	-1.0	1943.0	1488.0	-1.0	2613.0	1657.0	-1.0	2310.0	1126.0	-1.0	1843.0	1172.0	-1.0	1404.0	
213.124	1226.0	-1.0	1971.0	1329.0	-1.0	1850.0	1218.0	-1.0	2003.0	1609.0	-1.0	2223.0	1317.0	-1.0	2142.0	1111.0	-1.0	1421.0	1489.0	-1.0	2307.0	1692.0	-1.0	2127.0	1411.0	-1.0	2232.0	1890.0	-1.0	2612.0	1532.0	-1.0	2602.0	1367.0	-1.0	1942.0	1488.0	-1.0	2612.0	1655.0	-1.0	2306.0	1125.0	-1.0	1843.0	1171.0	-1.0	1403.0	
213.623	1226.0	-1.0	1966.0	1326.0	-1.0	1841.0	1216.0	-1.0	2000.0	1607.0	-1.0	2218.0	1315.0	-1.0	2138.0	1110.0	-1.0	1417.0	1489.0	-1.0	2306.0	1690.0	-1.0	2123.0	1409.0	-1.0	2229.0	1886.0	-1.0	2606.0	1531.0	-1.0	2599.0	1366.0	-1.0	1939.0	1485.0	-1.0	2608.0	1651.0	-1.0	2301.0	1125.0	-1.0	1840.0	1168.0	-1.0	1398.0	
214.122	1226.0	-1.0	1968.0	1325.0	-1.0	1839.0	1217.0	-1.0	1999.0	1608.0	-1.0	2216.0	1314.0	-1.0	2134.0	1107.0	-1.0	1413.0	1489.0	-1.0	2304.0	1689.0	-1.0	2119.0	1408.0	-1.0	2226.0	1880.0	-1.0	2594.0	1529.0	-1.0	2593.0	1363.0	-1.0	1934.0	1482.0	-1.0	2597.0	1647.0	-1.0	2289.0	1122.0	-1.0	1833.0	1165.0	-1.0	1392.0	
214.621	1228.0	-1.0	1969.0	1326.0	-1.0	1835.0	1216.0	-1.0	1998.0	1607.0	-1.0	2213.0	1314.0	-1.0	2133.0	1107.0	-1.0	1411.0	1489.0	-1.0	2304.0	1687.0	-1.0	2116.0	1408.0	-1.0	2224.0	1874.0	-1.0	2583.0	1528.0	-1.0	2592.0	1363.0	-1.0	1930.0	1480.0	-1.0	2590.0	1643.0	-1.0	2280.0	1120.0	-1.0	1828.0	1162.0	-1.0	1385.0	
215.120	1226.0	-1.0	1965.0	1325.0	-1.0	1828.0	1216.0	-1.0	1996.0	1606.0	-1.0	2208.0	1313.0	-1.0	2129.0	1105.0	-1.0	1408.0	1488.0	-1.0	2302.0	1684.0	-1.0	2113.0	1406.0	-1.0	2222.0	1869.0	-1.0	2576.0	1526.0	-1.0	2589.0	1361.0	-1.0	1929.0	1479.0	-1.0	2587.0	1642.0	-1.0	2280.0	1119.0	-1.0	1827.0	1161.0	-1.0	1384.0	
215.619	1225.0	-1.0	1958.0	1323.0	-1.0	1822.0	1215.0	-1.0	1992.0	1605.0	-1.0	2202.0	1312.0	-1.0	2126.0	1104.0	-1.0	1404.0	1487.0	-1.0	2299.0	1682.0	-1.0	2108.0	1403.0	-1.0	2219.0	1864.0	-1.0	2570.0	1524.0	-1.0	2583.0	1360.0	-1.0	1927.0	1479.0	-1.0	2588.0	1645.0	-1.0	2283.0	1120.0	-1.0	1828.0	1160.0	-1.0	1384.0	
216.118	1221.0	-1.0	1946.0	1319.0	-1.0	1812.0	1215.0	-1.0	1989.0	1605.0	-1.0	2198.0	1311.0	-1.0	2121.0	1103.0	-1.0	1401.0	1485.0	-1.0	2295.0	1679.0	-1.0	2101.0	1402.0	-1.0	2212.0	1857.0	-1.0	2559.0	1519.0	-1.0	2576.0	1360.0	-1.0	1925.0	1477.0	-1.0	2583.0	1644.0	-1.0	2282.0	1118.0	-1.0	1823.0	1159.0	-1.0	1381.0	
216.617	1219.0	-1.0	1936.0	1318.0	-1.0	1804.0	1213.0	-1.0	1985.0	1605.0	-1.0	2196.0	1310.0	-1.0	2117.0	1101.0	-1.0	1396.0	1484.0	-1.0	2290.0	1677.0	-1.0	2097.0	1398.0	-1.0	2205.0	1851.0	-1.0	2548.0	1517.0	-1.0	2568.0	1359.0	-1.0	1921.0	1473.0	-1.0	2573.0	1641.0	-1.0	2278.0	1116.0	-1.0	1817.0	1156.0	-1.0	1379.0	
217.117	1219.0	-1.0	1936.0	1319.0	-1.0	1806.0	1215.0	-1.0	1985.0	1606.0	-1.0	2198.0	1310.0	-1.0	2115.0	1102.0	-1.0	1398.0	1484.0	-1.0	2290.0	1677.0	-1.0	2095.0	1398.0	-1.0	2201.0	1848.0	-1.0	2541.0	1515.0	-1.0	2562.0	1359.0	-1.0	1920.0	1471.0	-1.0	2566.0	1641.0	-1.0	2277.0	1113.0	-1.0	1810.0	1156.0	-1.0	1375.0	
217.616	1218.0	-1.0	1936.0	1320.0	-1.0	1806.0	1215.0	-1.0	1982.0	1607.0	-1.0	2198.0	1310.0	-1.0	2113.0	1102.0	-1.0	1397.0	1482.0	-1.0	2287.0	1672.0	-1.0	2090.0	1397.0	-1.0	2200.0	1843.0	-1.0	2536.0	1515.0	-1.0	2561.0	1360.0	-1.0	1923.0	1472.0	-1.0	2565.0	1642.0	-1.0	2279.0	1114.0	-1.0	1810.0	1155.0	-1.0	1377.0	
218.116	1216.0	-1.0	1930.0	1318.0	-1.0	1803.0	1214.0	-1.0	1979.0	1607.0	-1.0	2199.0	1309.0	-1.0	2111.0	1102.0	-1.0	1396.0	1481.0	-1.0	2284.0	1668.0	-1.0	2084.0	1396.0	-1.0	2198.0	1843.0	-1.0	2536.0	1513.0	-1.0	2559.0	1360.0	-1.0	1923.0	1472.0	-1.0	2562.0	1643.0	-1.0	2282.0	1113.0	-1.0	1810.0	1155.0	-1.0	1378.0	
218.615	1218.0	-1.0	1935.0	1321.0	-1.0	1810.0	1214.0	-1.0	1983.0	1609.0	-1.0	2205.0	1309.0	-1.0	2110.0	1103.0	-1.0	1397.0	1482.0	-1.0	2285.0	1669.0	-1.0	2085.0	1396.0	-1.0	2197.0	1844.0	-1.0	2540.0	1513.0	-1.0	2558.0	1361.0	-1.0	1923.0	1469.0	-1.0	2556.0	1641.0	-1.0	2278.0	1112.0	-1.0	1807.0	1154.0	-1.0	1377.0	
219.114	1220.0	-1.0	1939.0	1321.0	-1.0	1815.0	1214.0	-1.0	1985.0	1609.0	-1.0	2207.0	1311.0	-1.0	2112.0	1104.0	-1.0	1400.0	1482.0	-1.0	2287.0	1671.0	-1.0	2089.0	1396.0	-1.0	2199.0	1848.0	-1.0	2549.0	1514.0	-1.0	2562.0	1363.0	-1.0	1929.0	1470.0	-1.0	2559.0	1641.0	-1.0	2279.0	1113.0	-1.0	1811.0	1155.0	-1.0	1381.0	
219.613	1218.0	-1.0	1938.0	1321.0	-1.0	1815.0	1213.0	-1.0	1982.0	1607.0	-1.0	2204.0	1311.0	-1.0	2113.0	1103.0	-1.0	1399.0	1482.0	-1.0	2289.0	1674.0	-1.0	2093.0	1396.0	-1.0	2203.0	1852.0	-1.0	2558.0	1515.0	-1.0	2562.0	1364.0	-1.0	1931.0	1469.0	-1.0	2558.0	1639.0	-1.0	2274.0	1113.0	-1.0	1812.0	1154.0	-1.0	1380.0	
220.112	1219.0	-1.0	1943.0	1320.0	-1.0	1815.0	1214.0	-1.0	1983.0	1607.0	-1.0	2204.0	1310.0	-1.0	2114.0	1103.0	-1.0	1398.0	1483.0	-1.0	2291.0	1676.0	-1.0	2094.0	1398.0	-1.0	2204.0	1855.0	-1.0	2564.0	1514.0	-1.0	2562.0	1363.0	-1.0	1929.0	1468.0	-1.0	2552.0	1636.0	-1.0	2265.0	1112.0	-1.0	1812.0	1152.0	-1.0	1379.0	
220.611	1220.0	-1.0	1948.0	1320.0	-1.0	1820.0	1213.0	-1.0	1984.0	1605.0	-1.0	2202.0	1311.0	-1.0	2116.0	1102.0	-1.0	1400.0	1484.0	-1.0	2293.0	1677.0	-1.0	2094.0	1399.0	-1.0	2209.0	1861.0	-1.0	2572.0	1516.0	-1.0	2567.0	1364.0	-1.0	1931.0	1470.0	-1.0	2556.0	1636.0	-1.0	2264.0	1114.0	-1.0	1817.0	1152.0	-1.0	1381.0	
221.110	1220.0	-1.0	1950.0	1317.0	-1.0	1820.0	1212.0	-1.0	1983.0	1603.0	-1.0	2198.0	1309.0	-1.0	2117.0	1102.0	-1.0	1398.0	1484.0	-1.0	2295.0	1676.0	-1.0	2094.0	1400.0	-1.0	2213.0	1865.0	-1.0	2580.0	1516.0	-1.0	2570.0	1364.0	-1.0	1930.0	1471.0	-1.0	2561.0	1635.0	-1.0	2264.0	1115.0	-1.0	1825.0	1152.0	-1.0	1384.0	
221.609	1219.0	-1.0	1948.0	1316.0	-1.0	1817.0	1211.0	-1.0	1984.0	1601.0	-1.0	2193.0	1309.0	-1.0	2115.0	1101.0	-1.0	1395.0	1484.0	-1.0	2295.0	1673.0	-1.0	2089.0	1399.0	-1.0	2215.0	1866.0	-1.0	2583.0	1516.0	-1.0	2570.0	1365.0	-1.0	1928.0	1470.0	-1.0	2561.0	1633.0	-1.0	2259.0	1115.0	-1.0	1826.0	1152.0	-1.0	1383.0	
222.108	1220.0	-1.0	1957.0	1317.0	-1.0	1822.0	1212.0	-1.0	1987.0	1601.0	-1.0	2195.0	1310.0	-1.0	2118.0	1102.0	-1.0	1395.0	1485.0	-1.0	2297.0	1672.0	-1.0	2086.0	1401.0	-1.0	2217.0	1867.0	-1.0	2584.0	1517.0	-1.0	2572.0	1365.0	-1.0	1927.0	1470.0	-1.0	2559.0	1632.0	-1.0	2255.0	1116.0	-1.0	1824.0	1149.0	-1.0	1379.0	
222.607	1222.0	-1.0	1963.0	1317.0	-1.0	1825.0	1213.0	-1.0	1991.0	1601.0	-1.0	2194.0	1310.0	-1.0	2121.0	1101.0	-1.0	1396.0	1486.0	-1.0	2302.0	1673.0	-1.0	2088.0	1403.0	-1.0	2223.0	1872.0	-1.0	2590.0	1518.0	-1.0	2575.0	1365.0	-1.0	1929.0	1471.0	-1.0	2561.0	1635.0	-1.0	2255.0	1116.0	-1.0	1826.0	1151.0	-1.0	1378.0	
223.106	1221.0	-1.0	1965.0	1315.0	-1.0	1823.0	1213.0	-1.0	1990.0	1600.0	-1.0	2191.0	1310.0	-1.0	2123.0	1102.0	-1.0	1396.0	1486.0	-1.0	2303.0	1673.0	-1.0	2088.0	1404.0	-1.0	2226.0	1874.0	-1.0	2596.0	1519.0	-1.0	2576.0	1368.0	-1.0	1932.0	1473.0	-1.0	2566.0	1637.0	-1.0	2257.0	1117.0	-1.0	1827.0	1151.0	-1.0	1378.0	
223.605	1222.0	-1.0	1962.0	1313.0	-1.0	1816.0	1211.0	-1.0	1990.0	1598.0	-1.0	2186.0	1310.0	-1.0	2121.0	1100.0	-1.0	1393.0	1486.0	-1.0	2303.0	1671.0	-1.0	2085.0	1403.0	-1.0	2225.0	1873.0	-1.0	2595.0	1518.0	-1.0	2575.0	1367.0	-1.0	1931.0	1473.0	-1.0	2566.0	1637.0	-1.0	2256.0	1116.0	-1.0	1827.0	1151.0	-1.0	1375.0	
224.105	1221.0	-1.0	1957.0	1311.0	-1.0	1809.0	1211.0	-1.0	1989.0	1598.0	-1.0	2182.0	1310.0	-1.0	2117.0	1099.0	-1.0	1391.0	1484.0	-1.0	2300.0	1669.0	-1.0	2080.0	1402.0	-1.0	2222.0	1873.0	-1.0	2593.0	1518.0	-1.0	2572.0	1366.0	-1.0	1927.0	1471.0	-1.0	2562.0	1635.0	-1.0	2251.0	1117.0	-1.0	1822.0	1148.0	-1.0	1372.0	
224.604	1222.0	-1.0	1962.0	1313.0	-1.0	1810.0	1211.0	-1.0	1989.0	1598.0	-1.0	2182.0	1309.0	-1.0	2115.0	1098.0	-1.0	1388.0	1483.0	-1.0	2297.0	1668.0	-1.0	2077.0	1401.0	-1.0	2220.0	1872.0	-1.0	2588.0	1517.0	-1.0	2567.0	1366.0	-1.0	1925.0	1470.0	-1.0	2555.0	1635.0	-1.0	2244.0	1114.0	-1.0	1816.0	1147.0	-1.0	1366.0	
225.103	1223.0	-1.0	1962.0	1313.0	-1.0	1807.0	1211.0	-1.0	1989.0	1598.0	-1.0	2179.0	1308.0	-1.0	2113.0	1097.0	-1.0	1386.0	1483.0	-1.0	2294.0	1669.0	-1.0	2076.0	1401.0	-1.0	2217.0	1872.0	-1.0	2588.0	1516.0	-1.0	2565.0	1366.0	-1.0	1928.0	1468.0	-1.0	2549.0	1635.0	-1.0	2240.0	1115.0	-1.0	1811.0	1146.0	-1.0	1360.0	
225.602	1221.0	-1.0	1954.0	1311.0	-1.0	1799.0	1211.0	-1.0	1984.0	1595.0	-1.0	2171.0	1305.0	-1.0	2108.0	1096.0	-1.0	1382.0	1481.0	-1.0	2288.0	1666.0	-1.0	2072.0	1401.0	-1.0	2214.0	1868.0	-1.0	2582.0	1513.0	-1.0	2560.0	1366.0	-1.0	1925.0	1467.0	-1.0	2546.0	1633.0	-1.0	2234.0	1114.0	-1.0	1807.0	1144.0	-1.0	1354.0	
226.101	1219.0	-1.0	1943.0	1308.0	-1.0	1787.0	1210.0	-1.0	1980.0	1593.0	-1.0	2163.0	1303.0	-1.0	2100.0	1094.0	-1.0	1378.0	1478.0	-1.0	2280.0	1663.0	-1.0	2063.0	1397.0	-1.0	2206.0	1861.0	-1.0	2568.0	1510.0	-1.0	2551.0	1364.0	-1.0	1920.0	1466.0	-1.0	2539.0	1630.0	-1.0	2224.0	1112.0	-1.0	1801.0	1141.0	-1.0	1349.0	
226.600	1217.0	-1.0	1933.0	1307.0	-1.0	1775.0	1210.0	-1.0	1974.0	1593.0	-1.0	2157.0	1302.0	-1.0	2090.0	1092.0	-1.0	1371.0	1475.0	-1.0	2271.0	1656.0	-1.0	2052.0	1395.0	-1.0	2197.0	1853.0	-1.0	2552.0	1507.0	-1.0	2541.0	1361.0	-1.0	1913.0	1463.0	-1.0	2531.0	1628.0	-1.0	2215.0	1108.0	-1.0	1793.0	1138.0	-1.0	1340.0	
227.099	1219.0	-1.0	1933.0	1307.0	-1.0	1773.0	1209.0	-1.0	1972.0	1592.0	-1.0	2154.0	1299.0	-1.0	2084.0	1091.0	-1.0	1367.0	1474.0	-1.0	2264.0	1651.0	-1.0	2043.0	1391.0	-1.0	2189.0	1846.0	-1.0	2539.0	1506.0	-1.0	2532.0	1360.0	-1.0	1907.0	1460.0	-1.0	2521.0	1624.0	-1.0	2204.0	1107.0	-1.0	1784.0	1135.0	-1.0	1333.0	
227.598	1218.0	-1.0	1931.0	1308.0	-1.0	1769.0	1209.0	-1.0	1970.0	1593.0	-1.0	2153.0	1299.0	-1.0	2080.0	1091.0	-1.0	1367.0	1471.0	-1.0	2259.0	1646.0	-1.0	2034.0	1391.0	-1.0	2186.0	1843.0	-1.0	2533.0	1505.0	-1.0	2530.0	1360.0	-1.0	1907.0	1460.0	-1.0	2514.0	1625.0	-1.0	2201.0	1105.0	-1.0	1777.0	1135.0	-1.0	1328.0	
228.097	1216.0	-1.0	1923.0	1306.0	-1.0	1764.0	1208.0	-1.0	1965.0	1594.0	-1.0	2149.0	1297.0	-1.0	2074.0	1090.0	-1.0	1365.0	1469.0	-1.0	2255.0	1642.0	-1.0	2028.0	1389.0	-1.0	2183.0	1840.0	-1.0	2529.0	1504.0	-1.0	2527.0	1361.0	-1.0	1908.0	1460.0	-1.0	2512.0	1626.0	-1.0	2200.0	1103.0	-1.0	1774.0	1133.0	-1.0	1325.0	
228.597	1212.0	-1.0	1910.0	1306.0	-1.0	1759.0	1207.0	-1.0	1962.0	1593.0	-1.0	2148.0	1295.0	-1.0	2068.0	1090.0	-1.0	1365.0	1467.0	-1.0	2247.0	1639.0	-1.0	2021.0	1388.0	-1.0	2178.0	1838.0	-1.0	2528.0	1501.0	-1.0	2522.0	1361.0	-1.0	1907.0	1458.0	-1.0	2508.0	1627.0	-1.0	2203.0	1102.0	-1.0	1769.0	1133.0	-1.0	1324.0	
229.096	1209.0	-1.0	1899.0	1304.0	-1.0	1756.0	1207.0	-1.0	1959.0	1595.0	-1.0	2148.0	1294.0	-1.0	2064.0	1090.0	-1.0	1365.0	1465.0	-1.0	2242.0	1635.0	-1.0	2018.0	1386.0	-1.0	2174.0	1840.0	-1.0	2530.0	1501.0	-1.0	2519.0	1361.0	-1.0	1908.0	1457.0	-1.0	2504.0	1627.0	-1.0	2204.0	1100.0	-1.0	1764.0	1132.0	-1.0	1322.0	
229.596	1210.0	-1.0	1900.0	1308.0	-1.0	1760.0	1208.0	-1.0	1960.0	1598.0	-1.0	2155.0	1293.0	-1.0	2064.0	1091.0	-1.0	1367.0	1466.0	-1.0	2242.0	1638.0	-1.0	2020.0	1386.0	-1.0	2171.0	1845.0	-1.0	2538.0	1503.0	-1.0	2519.0	1363.0	-1.0	1912.0	1455.0	-1.0	2499.0	1629.0	-1.0	2205.0	1098.0	-1.0	1757.0	1131.0	-1.0	1321.0	
230.095	1210.0	-1.0	1903.0	1310.0	-1.0	1766.0	1209.0	-1.0	1962.0	1601.0	-1.0	2165.0	1295.0	-1.0	2069.0	1094.0	-1.0	1374.0	1468.0	-1.0	2246.0	1641.0	-1.0	2029.0	1388.0	-1.0	2174.0	1853.0	-1.0	2550.0	1504.0	-1.0	2522.0	1366.0	-1.0	1917.0	1454.0	-1.0	2497.0	1630.0	-1.0	2209.0	1097.0	-1.0	1753.0	1132.0	-1.0	1320.0	
230.594	1210.0	-1.0	1903.0	1311.0	-1.0	1771.0	1209.0	-1.0	1962.0	1603.0	-1.0	2169.0	1295.0	-1.0	2070.0	1095.0	-1.0	1377.0	1468.0	-1.0	2250.0	1644.0	-1.0	2035.0	1389.0	-1.0	2178.0	1860.0	-1.0	2563.0	1506.0	-1.0	2525.0	1367.0	-1.0	1921.0	1456.0	-1.0	2501.0	1631.0	-1.0	2213.0	1098.0	-1.0	1756.0	1132.0	-1.0	1323.0	
231.093	1208.0	-1.0	1897.0	1310.0	-1.0	1770.0	1209.0	-1.0	1961.0	1604.0	-1.0	2169.0	1296.0	-1.0	2069.0	1095.0	-1.0	1376.0	1466.0	-1.0	2248.0	1642.0	-1.0	2030.0	1388.0	-1.0	2175.0	1862.0	-1.0	2567.0	1506.0	-1.0	2526.0	1366.0	-1.0	1918.0	1455.0	-1.0	2502.0	1630.0	-1.0	2212.0	1098.0	-1.0	1757.0	1132.0	-1.0	1323.0	
231.592	1207.0	-1.0	1891.0	1309.0	-1.0	1769.0	1208.0	-1.0	1959.0	1603.0	-1.0	2166.0	1294.0	-1.0	2065.0	1094.0	-1.0	1373.0	1465.0	-1.0	2243.0	1637.0	-1.0	2022.0	1386.0	-1.0	2170.0	1863.0	-1.0	2562.0	1505.0	-1.0	2521.0	1362.0	-1.0	1910.0	1455.0	-1.0	2499.0	1626.0	-1.0	2206.0	1097.0	-1.0	1756.0	1131.0	-1.0	1323.0	
232.091	1205.0	-1.0	1885.0	1308.0	-1.0	1766.0	1208.0	-1.0	1955.0	1600.0	-1.0	2161.0	1291.0	-1.0	2060.0	1092.0	-1.0	1369.0	1463.0	-1.0	2237.0	1631.0	-1.0	2008.0	1384.0	-1.0	2163.0	1860.0	-1.0	2553.0	1503.0	-1.0	2515.0	1357.0	-1.0	1898.0	1454.0	-1.0	2495.0	1623.0	-1.0	2197.0	1097.0	-1.0	1755.0	1130.0	-1.0	1322.0	
232.590	1207.0	-1.0	1886.0	1307.0	-1.0	1764.0	1206.0	-1.0	1954.0	1599.0	-1.0	2159.0	1289.0	-1.0	2054.0	1090.0	-1.0	1365.0	1461.0	-1.0	2230.0	1625.0	-1.0	1997.0	1383.0	-1.0	2155.0	1857.0	-1.0	2545.0	1500.0	-1.0	2505.0	1353.0	-1.0	1885.0	1452.0	-1.0	2490.0	1617.0	-1.0	2184.0	1096.0	-1.0	1751.0	1128.0	-1.0	1318.0	
233.090	1206.0	-1.0	1893.0	1305.0	-1.0	1769.0	1203.0	-1.0	1953.0	1596.0	-1.0	2155.0	1287.0	-1.0	2051.0	1090.0	-1.0	1362.0	1460.0	-1.0	2227.0	1623.0	-1.0	1993.0	1379.0	-1.0	2147.0	1858.0	-1.0	2543.0	1498.0	-1.0	2495.0	1349.0	-1.0	1872.0	1451.0	-1.0	2484.0	1613.0	-1.0	2173.0	1095.0	-1.0	1748.0	1127.0	-1.0	1314.0	
233.589	1206.0	-1.0	1897.0	1305.0	-1.0	1769.0	1203.0	-1.0	1950.0	1594.0	-1.0	2152.0	1286.0	-1.0	2047.0	1089.0	-1.0	1360.0	1457.0	-1.0	2225.0	1622.0	-1.0	1990.0	1379.0	-1.0	2143.0	1860.0	-1.0	2541.0	1496.0	-1.0	2489.0	1347.0	-1.0	1865.0	1451.0	-1.0	2479.0	1612.0	-1.0	2165.0	1096.0	-1.0	1747.0	1126.0	-1.0	1312.0	
234.089	1206.0	-1.0	1896.0	1303.0	-1.0	1766.0	1202.0	-1.0	1948.0	1591.0	-1.0	2146.0	1283.0	-1.0	2043.0	1088.0	-1.0	1359.0	1456.0	-1.0	2221.0	1623.0	-1.0	1990.0	1378.0	-1.0	2140.0	1863.0	-1.0	2542.0	1494.0	-1.0	2483.0	1345.0	-1.0	1860.0	1450.0	-1.0	2481.0	1612.0	-1.0	2165.0	1098.0	-1.0	1752.0	1127.0	-1.0	1314.0	
234.589	1206.0	-1.0	1892.0	1302.0	-1.0	1763.0	1200.0	-1.0	1945.0	1589.0	-1.0	2141.0	1282.0	-1.0	2040.0	1087.0	-1.0	1357.0	1454.0	-1.0	2217.0	1626.0	-1.0	1992.0	1376.0	-1.0	2134.0	1866.0	-1.0	2547.0	1492.0	-1.0	2477.0	1344.0	-1.0	1855.0	1452.0	-1.0	2485.0	1612.0	-1.0	2165.0	1099.0	-1.0	1753.0	1127.0	-1.0	1315.0	
235.088	1204.0	-1.0	1887.0	1301.0	-1.0	1760.0	1199.0	-1.0	1940.0	1587.0	-1.0	2135.0	1280.0	-1.0	2037.0	1087.0	-1.0	1355.0	1453.0	-1.0	2214.0	1627.0	-1.0	1994.0	1374.0	-1.0	2128.0	1868.0	-1.0	2546.0	1490.0	-1.0	2468.0	1342.0	-1.0	1849.0	1451.0	-1.0	2483.0	1611.0	-1.0	2161.0	1099.0	-1.0	1753.0	1127.0	-1.0	1314.0	
235.587	1201.0	-1.0	1878.0	1298.0	-1.0	1753.0	1199.0	-1.0	1936.0	1586.0	-1.0	2129.0	1279.0	-1.0	2034.0	1085.0	-1.0	1352.0	1451.0	-1.0	2207.0	1631.0	-1.0	1996.0	1372.0	-1.0	2121.0	1868.0	-1.0	2543.0	1489.0	-1.0	2460.0	1341.0	-1.0	1844.0	1450.0	-1.0	2477.0	1609.0	-1.0	2156.0	1098.0	-1.0	1748.0	1127.0	-1.0	1311.0	
236.086	1201.0	-1.0	1873.0	1298.0	-1.0	1748.0	1198.0	-1.0	1932.0	1585.0	-1.0	2126.0	1279.0	-1.0	2031.0	1085.0	-1.0	1350.0	1449.0	-1.0	2203.0	1632.0	-1.0	1998.0	1370.0	-1.0	2116.0	1870.0	-1.0	2543.0	1488.0	-1.0	2454.0	1340.0	-1.0	1840.0	1448.0	-1.0	2473.0	1609.0	-1.0	2152.0	1097.0	-1.0	1745.0	1126.0	-1.0	1309.0	
236.585	1201.0	-1.0	1873.0	1298.0	-1.0	1748.0	1198.0	-1.0	1934.0	1587.0	-1.0	2127.0	1279.0	-1.0	2029.0	1085.0	-1.0	1350.0	1449.0	-1.0	2201.0	1636.0	-1.0	2002.0	1370.0	-1.0	2110.0	1871.0	-1.0	2544.0	1487.0	-1.0	2450.0	1340.0	-1.0	1837.0	1447.0	-1.0	2467.0	1608.0	-1.0	2147.0	1097.0	-1.0	1741.0	1125.0	-1.0	1306.0	
237.084	1204.0	-1.0	1878.0	1300.0	-1.0	1752.0	1198.0	-1.0	1936.0	1586.0	-1.0	2131.0	1280.0	-1.0	2032.0	1086.0	-1.0	1351.0	1449.0	-1.0	2201.0	1642.0	-1.0	2010.0	1369.0	-1.0	2107.0	1876.0	-1.0	2548.0	1488.0	-1.0	2447.0	1340.0	-1.0	1836.0	1446.0	-1.0	2462.0	1608.0	-1.0	2142.0	1095.0	-1.0	1736.0	1125.0	-1.0	1301.0	
237.583	1204.0	-1.0	1881.0	1300.0	-1.0	1753.0	1198.0	-1.0	1935.0	1586.0	-1.0	2131.0	1280.0	-1.0	2032.0	1086.0	-1.0	1352.0	1450.0	-1.0	2200.0	1645.0	-1.0	2013.0	1371.0	-1.0	2107.0	1879.0	-1.0	2550.0	1489.0	-1.0	2448.0	1342.0	-1.0	1836.0	1446.0	-1.0	2457.0	1608.0	-1.0	2140.0	1094.0	-1.0	1733.0	1124.0	-1.0	1299.0	
238.082	1202.0	-1.0	1879.0	1300.0	-1.0	1752.0	1198.0	-1.0	1933.0	1586.0	-1.0	2129.0	1280.0	-1.0	2030.0	1087.0	-1.0	1351.0	1448.0	-1.0	2198.0	1646.0	-1.0	2013.0	1371.0	-1.0	2108.0	1881.0	-1.0	2548.0	1490.0	-1.0	2449.0	1342.0	-1.0	1837.0	1447.0	-1.0	2459.0	1610.0	-1.0	2143.0	1098.0	-1.0	1735.0	1125.0	-1.0	1301.0	
238.581	1201.0	-1.0	1875.0	1300.0	-1.0	1750.0	1197.0	-1.0	1931.0	1585.0	-1.0	2126.0	1279.0	-1.0	2027.0	1085.0	-1.0	1349.0	1448.0	-1.0	2194.0	1647.0	-1.0	2012.0	1371.0	-1.0	2106.0	1883.0	-1.0	2552.0	1490.0	-1.0	2450.0	1342.0	-1.0	1837.0	1449.0	-1.0	2463.0	1612.0	-1.0	2149.0	1099.0	-1.0	1738.0	1127.0	-1.0	1302.0	
239.080	1200.0	-1.0	1866.0	1300.0	-1.0	1747.0	1196.0	-1.0	1928.0	1584.0	-1.0	2123.0	1278.0	-1.0	2023.0	1085.0	-1.0	1347.0	1448.0	-1.0	2191.0	1648.0	-1.0	2013.0	1371.0	-1.0	2103.0	1886.0	-1.0	2556.0	1491.0	-1.0	2448.0	1342.0	-1.0	1838.0	1449.0	-1.0	2464.0	1614.0	-1.0	2153.0	1100.0	-1.0	1738.0	1129.0	-1.0	1305.0	
239.579	1197.0	-1.0	1856.0	1300.0	-1.0	1744.0	1197.0	-1.0	1926.0	1584.0	-1.0	2124.0	1278.0	-1.0	2020.0	1086.0	-1.0	1346.0	1446.0	-1.0	2187.0	1648.0	-1.0	2013.0	1371.0	-1.0	2101.0	1888.0	-1.0	2560.0	1492.0	-1.0	2448.0	1343.0	-1.0	1839.0	1450.0	-1.0	2463.0	1616.0	-1.0	2157.0	1099.0	-1.0	1737.0	1130.0	-1.0	1306.0	
240.078	1199.0	-1.0	1854.0	1303.0	-1.0	1746.0	1198.0	-1.0	1927.0	1586.0	-1.0	2127.0	1278.0	-1.0	2019.0	1086.0	-1.0	1347.0	1447.0	-1.0	2185.0	1649.0	-1.0	2012.0	1371.0	-1.0	2100.0	1887.0	-1.0	2557.0	1493.0	-1.0	2448.0	1344.0	-1.0	1841.0	1450.0	-1.0	2464.0	1618.0	-1.0	2161.0	1099.0	-1.0	1736.0	1132.0	-1.0	1308.0	
240.577	1202.0	-1.0	1861.0	1305.0	-1.0	1753.0	1198.0	-1.0	1929.0	1589.0	-1.0	2133.0	1279.0	-1.0	2022.0	1087.0	-1.0	1350.0	1449.0	-1.0	2189.0	1654.0	-1.0	2018.0	1372.0	-1.0	2103.0	1890.0	-1.0	2560.0	1496.0	-1.0	2450.0	1346.0	-1.0	1843.0	1450.0	-1.0	2461.0	1622.0	-1.0	2164.0	1100.0	-1.0	1734.0	1133.0	-1.0	1309.0	
241.077	1202.0	-1.0	1865.0	1306.0	-1.0	1757.0	1200.0	-1.0	1929.0	1590.0	-1.0	2135.0	1280.0	-1.0	2025.0	1088.0	-1.0	1351.0	1450.0	-1.0	2192.0	1659.0	-1.0	2026.0	1375.0	-1.0	2107.0	1893.0	-1.0	2565.0	1498.0	-1.0	2457.0	1348.0	-1.0	1849.0	1451.0	-1.0	2466.0	1625.0	-1.0	2171.0	1101.0	-1.0	1739.0	1135.0	-1.0	1314.0	
241.576	1201.0	-1.0	1863.0	1306.0	-1.0	1755.0	1199.0	-1.0	1928.0	1590.0	-1.0	2133.0	1280.0	-1.0	2024.0	1088.0	-1.0	1350.0	1451.0	-1.0	2191.0	1660.0	-1.0	2027.0	1376.0	-1.0	2108.0	1894.0	-1.0	2565.0	1501.0	-1.0	2459.0	1348.0	-1.0	1850.0	1453.0	-1.0	2469.0	1624.0	-1.0	2173.0	1103.0	-1.0	1741.0	1137.0	-1.0	1315.0	
242.075	1200.0	-1.0	1855.0	1304.0	-1.0	1752.0	1198.0	-1.0	1926.0	1588.0	-1.0	2129.0	1279.0	-1.0	2022.0	1087.0	-1.0	1348.0	1451.0	-1.0	2191.0	1661.0	-1.0	2026.0	1376.0	-1.0	2109.0	1892.0	-1.0	2561.0	1500.0	-1.0	2458.0	1347.0	-1.0	1847.0	1451.0	-1.0	2466.0	1622.0	-1.0	2167.0	1103.0	-1.0	1740.0	1136.0	-1.0	1315.0	
242.574	1201.0	-1.0	1858.0	1305.0	-1.0	1750.0	1199.0	-1.0	1926.0	1588.0	-1.0	2128.0	1279.0	-1.0	2021.0	1085.0	-1.0	1345.0	1451.0	-1.0	2191.0	1661.0	-1.0	2026.0	1377.0	-1.0	2109.0	1890.0	-1.0	2554.0	1501.0	-1.0	2456.0	1346.0	-1.0	1843.0	1450.0	-1.0	2461.0	1620.0	-1.0	2158.0	1104.0	-1.0	1738.0	1134.0	-1.0	1312.0	
243.073	1204.0	-1.0	1865.0	1305.0	-1.0	1753.0	1199.0	-1.0	1928.0	1588.0	-1.0	2126.0	1279.0	-1.0	2024.0	1086.0	-1.0	1346.0	1452.0	-1.0	2194.0	1662.0	-1.0	2026.0	1379.0	-1.0	2113.0	1891.0	-1.0	2554.0	1503.0	-1.0	2460.0	1348.0	-1.0	1841.0	1449.0	-1.0	2457.0	1618.0	-1.0	2152.0	1103.0	-1.0	1738.0	1134.0	-1.0	1311.0	
243.573	1204.0	-1.0	1868.0	1304.0	-1.0	1753.0	1199.0	-1.0	1927.0	1586.0	-1.0	2121.0	1279.0	-1.0	2025.0	1086.0	-1.0	1344.0	1453.0	-1.0	2195.0	1661.0	-1.0	2024.0	1380.0	-1.0	2117.0	1889.0	-1.0	2552.0	1505.0	-1.0	2463.0	1347.0	-1.0	1840.0	1451.0	-1.0	2462.0	1618.0	-1.0	2151.0	1105.0	-1.0	1743.0	1134.0	-1.0	1312.0	
244.072	1203.0	-1.0	1867.0	1304.0	-1.0	1751.0	1198.0	-1.0	1925.0	1583.0	-1.0	2113.0	1279.0	-1.0	2022.0	1084.0	-1.0	1341.0	1452.0	-1.0	2195.0	1659.0	-1.0	2020.0	1381.0	-1.0	2118.0	1887.0	-1.0	2545.0	1504.0	-1.0	2463.0	1345.0	-1.0	1835.0	1452.0	-1.0	2464.0	1618.0	-1.0	2149.0	1104.0	-1.0	1747.0	1135.0	-1.0	1314.0	
244.571	1203.0	-1.0	1866.0	1304.0	-1.0	1747.0	1197.0	-1.0	1924.0	1582.0	-1.0	2108.0	1278.0	-1.0	2022.0	1084.0	-1.0	1338.0	1453.0	-1.0	2193.0	1654.0	-1.0	2010.0	1381.0	-1.0	2118.0	1883.0	-1.0	2539.0	1505.0	-1.0	2463.0	1345.0	-1.0	1832.0	1453.0	-1.0	2466.0	1619.0	-1.0	2146.0	1106.0	-1.0	1749.0	1135.0	-1.0	1313.0	
245.070	1205.0	-1.0	1874.0	1305.0	-1.0	1749.0	1199.0	-1.0	1926.0	1583.0	-1.0	2110.0	1280.0	-1.0	2022.0	1084.0	-1.0	1338.0	1453.0	-1.0	2195.0	1653.0	-1.0	2008.0	1383.0	-1.0	2120.0	1882.0	-1.0	2538.0	1507.0	-1.0	2463.0	1344.0	-1.0	1829.0	1454.0	-1.0	2465.0	1618.0	-1.0	2147.0	1107.0	-1.0	1749.0	1135.0	-1.0	1313.0	
245.569	1209.0	-1.0	1882.0	1307.0	-1.0	1754.0	1199.0	-1.0	1929.0	1585.0	-1.0	2111.0	1281.0	-1.0	2027.0	1086.0	-1.0	1342.0	1455.0	-1.0	2199.0	1657.0	-1.0	2014.0	1386.0	-1.0	2127.0	1886.0	-1.0	2543.0	1510.0	-1.0	2469.0	1347.0	-1.0	1833.0	1453.0	-1.0	2468.0	1621.0	-1.0	2150.0	1107.0	-1.0	1749.0	1137.0	-1.0	1313.0	
246.068	1209.0	-1.0	1885.0	1307.0	-1.0	1756.0	1199.0	-1.0	1931.0	1585.0	-1.0	2110.0	1283.0	-1.0	2031.0	1087.0	-1.0	1345.0	1456.0	-1.0	2203.0	1664.0	-1.0	2026.0	1387.0	-1.0	2133.0	1894.0	-1.0	2561.0	1512.0	-1.0	2475.0	1352.0	-1.0	1840.0	1457.0	-1.0	2477.0	1627.0	-1.0	2160.0	1109.0	-1.0	1756.0	1139.0	-1.0	1318.0	
246.567	1210.0	-1.0	1885.0	1309.0	-1.0	1757.0	1200.0	-1.0	1933.0	1585.0	-1.0	2110.0	1286.0	-1.0	2037.0	1089.0	-1.0	1347.0	1460.0	-1.0	2212.0	1666.0	-1.0	2029.0	1391.0	-1.0	2140.0	1892.0	-1.0	2556.0	1515.0	-1.0	2482.0	1353.0	-1.0	1844.0	1461.0	-1.0	2488.0	1631.0	-1.0	2173.0	1113.0	-1.0	1763.0	1141.0	-1.0	1323.0	
247.066	1210.0	-1.0	1888.0	1312.0	-1.0	1761.0	1203.0	-1.0	1938.0	1588.0	-1.0	2116.0	1290.0	-1.0	2049.0	1091.0	-1.0	1352.0	1466.0	-1.0	2223.0	1668.0	-1.0	2031.0	1394.0	-1.0	2149.0	1885.0	-1.0	2542.0	1520.0	-1.0	2493.0	1354.0	-1.0	1849.0	1465.0	-1.0	2501.0	1639.0	-1.0	2189.0	1115.0	-1.0	1770.0	1147.0	-1.0	1331.0	
247.565	1211.0	-1.0	1886.0	1316.0	-1.0	1767.0	1204.0	-1.0	1945.0	1593.0	-1.0	2125.0	1297.0	-1.0	2063.0	1095.0	-1.0	1359.0	1471.0	-1.0	2238.0	1672.0	-1.0	2037.0	1398.0	-1.0	2158.0	1882.0	-1.0	2537.0	1524.0	-1.0	2504.0	1358.0	-1.0	1856.0	1470.0	-1.0	2510.0	1646.0	-1.0	2204.0	1118.0	-1.0	1775.0	1152.0	-1.0	1337.0	
248.064	1213.0	-1.0	1887.0	1320.0	-1.0	1775.0	1208.0	-1.0	1951.0	1601.0	-1.0	2138.0	1302.0	-1.0	2074.0	1099.0	-1.0	1366.0	1479.0	-1.0	2252.0	1677.0	-1.0	2048.0	1401.0	-1.0	2168.0	1883.0	-1.0	2540.0	1528.0	-1.0	2515.0	1361.0	-1.0	1864.0	1472.0	-1.0	2516.0	1654.0	-1.0	2220.0	1120.0	-1.0	1777.0	1157.0	-1.0	1345.0	
248.563	1217.0	-1.0	1896.0	1327.0	-1.0	1789.0	1210.0	-1.0	1961.0	1608.0	-1.0	2155.0	1309.0	-1.0	2092.0	1104.0	-1.0	1377.0	1486.0	-1.0	2271.0	1684.0	-1.0	2064.0	1405.0	-1.0	2178.0	1886.0	-1.0	2546.0	1533.0	-1.0	2527.0	1364.0	-1.0	1875.0	1474.0	-1.0	2520.0	1661.0	-1.0	2234.0	1120.0	-1.0	1777.0	1161.0	-1.0	1351.0	
249.062	1220.0	-1.0	1907.0	1332.0	-1.0	1803.0	1214.0	-1.0	1968.0	1614.0	-1.0	2170.0	1315.0	-1.0	2106.0	1109.0	-1.0	1385.0	1491.0	-1.0	2285.0	1693.0	-1.0	2079.0	1409.0	-1.0	2188.0	1892.0	-1.0	2556.0	1537.0	-1.0	2536.0	1368.0	-1.0	1884.0	1474.0	-1.0	2520.0	1667.0	-1.0	2245.0	1122.0	-1.0	1778.0	1165.0	-1.0	1357.0	
249.561	1220.0	-1.0	1909.0	1335.0	-1.0	1810.0	1216.0	-1.0	1972.0	1619.0	-1.0	2180.0	1318.0	-1.0	2114.0	1111.0	-1.0	1392.0	1496.0	-1.0	2297.0	1699.0	-1.0	2088.0	1412.0	-1.0	2196.0	1895.0	-1.0	2563.0	1541.0	-1.0	2546.0	1372.0	-1.0	1895.0	1478.0	-1.0	2525.0	1673.0	-1.0	2257.0	1125.0	-1.0	1781.0	1171.0	-1.0	1363.0	
250.060	1219.0	-1.0	1906.0	1338.0	-1.0	1812.0	1216.0	-1.0	1974.0	1620.0	-1.0	2183.0	1320.0	-1.0	2115.0	1112.0	-1.0	1392.0	1497.0	-1.0	2299.0	1693.0	-1.0	2080.0	1413.0	-1.0	2198.0	1881.0	-1.0	2542.0	1541.0	-1.0	2551.0	1373.0	-1.0	1895.0	1481.0	-1.0	2530.0	1678.0	-1.0	2269.0	1127.0	-1.0	1786.0	1173.0	-1.0	1369.0	
250.559	1217.0	-1.0	1899.0	1336.0	-1.0	1806.0	1216.0	-1.0	1970.0	1619.0	-1.0	2180.0	1319.0	-1.0	2111.0	1111.0	-1.0	1389.0	1497.0	-1.0	2295.0	1689.0	-1.0	2072.0	1412.0	-1.0	2194.0	1877.0	-1.0	2535.0	1540.0	-1.0	2548.0	1372.0	-1.0	1894.0	1480.0	-1.0	2530.0	1677.0	-1.0	2269.0	1127.0	-1.0	1788.0	1175.0	-1.0	1372.0	
251.059	1214.0	-1.0	1888.0	1332.0	-1.0	1798.0	1215.0	-1.0	1963.0	1618.0	-1.0	2172.0	1317.0	-1.0	2104.0	1109.0	-1.0	1383.0	1495.0	-1.0	2289.0	1686.0	-1.0	2065.0	1410.0	-1.0	2187.0	1874.0	-1.0	2528.0	1539.0	-1.0	2539.0	1371.0	-1.0	1890.0	1479.0	-1.0	2524.0	1673.0	-1.0	2264.0	1126.0	-1.0	1785.0	1175.0	-1.0	1371.0	
251.558	1209.0	-1.0	1874.0	1330.0	-1.0	1789.0	1214.0	-1.0	1956.0	1614.0	-1.0	2163.0	1315.0	-1.0	2096.0	1106.0	-1.0	1375.0	1493.0	-1.0	2281.0	1679.0	-1.0	2055.0	1408.0	-1.0	2178.0	1871.0	-1.0	2519.0	1536.0	-1.0	2531.0	1368.0	-1.0	1883.0	1477.0	-1.0	2518.0	1672.0	-1.0	2260.0	1126.0	-1.0	1781.0	1174.0	-1.0	1371.0	
252.057	1208.0	-1.0	1863.0	1328.0	-1.0	1781.0	1213.0	-1.0	1949.0	1613.0	-1.0	2156.0	1313.0	-1.0	2089.0	1103.0	-1.0	1370.0	1490.0	-1.0	2273.0	1677.0	-1.0	2046.0	1405.0	-1.0	2171.0	1865.0	-1.0	2510.0	1534.0	-1.0	2522.0	1365.0	-1.0	1875.0	1475.0	-1.0	2510.0	1671.0	-1.0	2255.0	1124.0	-1.0	1775.0	1173.0	-1.0	1367.0	
252.556	1209.0	-1.0	1865.0	1329.0	-1.0	1781.0	1212.0	-1.0	1949.0	1614.0	-1.0	2155.0	1312.0	-1.0	2085.0	1103.0	-1.0	1366.0	1491.0	-1.0	2270.0	1676.0	-1.0	2044.0	1404.0	-1.0	2165.0	1865.0	-1.0	2507.0	1532.0	-1.0	2515.0	1364.0	-1.0	1871.0	1473.0	-1.0	2499.0	1668.0	-1.0	2247.0	1121.0	-1.0	1768.0	1171.0	-1.0	1365.0	
253.055	1211.0	-1.0	1871.0	1330.0	-1.0	1783.0	1213.0	-1.0	1948.0	1613.0	-1.0	2153.0	1312.0	-1.0	2086.0	1103.0	-1.0	1366.0	1491.0	-1.0	2271.0	1680.0	-1.0	2051.0	1404.0	-1.0	2167.0	1871.0	-1.0	2517.0	1532.0	-1.0	2515.0	1365.0	-1.0	1874.0	1471.0	-1.0	2494.0	1667.0	-1.0	2244.0	1120.0	-1.0	1765.0	1171.0	-1.0	1361.0	
253.554	1210.0	-1.0	1870.0	1329.0	-1.0	1781.0	1213.0	-1.0	1946.0	1612.0	-1.0	2147.0	1313.0	-1.0	2084.0	1102.0	-1.0	1362.0	1490.0	-1.0	2270.0	1683.0	-1.0	2055.0	1405.0	-1.0	2166.0	1875.0	-1.0	2524.0	1531.0	-1.0	2513.0	1365.0	-1.0	1874.0	1470.0	-1.0	2492.0	1666.0	-1.0	2241.0	1120.0	-1.0	1766.0	1170.0	-1.0	1361.0	
254.053	1209.0	-1.0	1863.0	1327.0	-1.0	1775.0	1211.0	-1.0	1943.0	1609.0	-1.0	2139.0	1312.0	-1.0	2080.0	1100.0	-1.0	1357.0	1489.0	-1.0	2267.0	1683.0	-1.0	2055.0	1404.0	-1.0	2164.0	1873.0	-1.0	2521.0	1530.0	-1.0	2507.0	1364.0	-1.0	1870.0	1468.0	-1.0	2486.0	1661.0	-1.0	2233.0	1119.0	-1.0	1764.0	1167.0	-1.0	1358.0	
254.552	1212.0	-1.0	1870.0	1328.0	-1.0	1776.0	1211.0	-1.0	1944.0	1610.0	-1.0	2138.0	1312.0	-1.0	2078.0	1100.0	-1.0	1354.0	1489.0	-1.0	2266.0	1683.0	-1.0	2053.0	1404.0	-1.0	2163.0	1873.0	-1.0	2519.0	1528.0	-1.0	2502.0	1362.0	-1.0	1864.0	1465.0	-1.0	2477.0	1656.0	-1.0	2222.0	1116.0	-1.0	1757.0	1164.0	-1.0	1353.0	
255.051	1214.0	-1.0	1879.0	1329.0	-1.0	1779.0	1212.0	-1.0	1947.0	1609.0	-1.0	2138.0	1312.0	-1.0	2079.0	1099.0	-1.0	1353.0	1489.0	-1.0	2267.0	1684.0	-1.0	2054.0	1404.0	-1.0	2167.0	1876.0	-1.0	2525.0	1529.0	-1.0	2504.0	1363.0	-1.0	1867.0	1466.0	-1.0	2476.0	1655.0	-1.0	2220.0	1115.0	-1.0	1759.0	1163.0	-1.0	1352.0	
255.550	1214.0	-1.0	1881.0	1328.0	-1.0	1780.0	1212.0	-1.0	1949.0	1608.0	-1.0	2135.0	1312.0	-1.0	2079.0	1099.0	-1.0	1352.0	1489.0	-1.0	2268.0	1685.0	-1.0	2055.0	1405.0	-1.0	2171.0	1880.0	-1.0	2533.0	1529.0	-1.0	2506.0	1364.0	-1.0	1868.0	1466.0	-1.0	2479.0	1655.0	-1.0	2219.0	1116.0	-1.0	1764.0	1163.0	-1.0	1353.0	
256.049	1213.0	-1.0	1881.0	1327.0	-1.0	1779.0	1211.0	-1.0	1949.0	1607.0	-1.0	2133.0	1311.0	-1.0	2079.0	1097.0	-1.0	1352.0	1490.0	-1.0	2269.0	1687.0	-1.0	2056.0	1406.0	-1.0	2173.0	1882.0	-1.0	2537.0	1529.0	-1.0	2508.0	1365.0	-1.0	1869.0	1466.0	-1.0	2482.0	1653.0	-1.0	2220.0	1116.0	-1.0	1765.0	1161.0	-1.0	1353.0	
256.548	1214.0	-1.0	1881.0	1326.0	-1.0	1777.0	1211.0	-1.0	1949.0	1606.0	-1.0	2133.0	1311.0	-1.0	2079.0	1098.0	-1.0	1351.0	1490.0	-1.0	2269.0	1688.0	-1.0	2058.0	1406.0	-1.0	2173.0	1886.0	-1.0	2542.0	1529.0	-1.0	2506.0	1365.0	-1.0	1870.0	1465.0	-1.0	2481.0	1651.0	-1.0	2217.0	1116.0	-1.0	1763.0	1159.0	-1.0	1350.0	
257.047	1215.0	-1.0	1888.0	1327.0	-1.0	1783.0	1213.0	-1.0	1955.0	1607.0	-1.0	2138.0	1313.0	-1.0	2082.0	1100.0	-1.0	1353.0	1491.0	-1.0	2272.0	1691.0	-1.0	2061.0	1407.0	-1.0	2175.0	1889.0	-1.0	2547.0	1529.0	-1.0	2506.0	1366.0	-1.0	1870.0	1464.0	-1.0	2478.0	1650.0	-1.0	2212.0	1114.0	-1.0	1758.0	1158.0	-1.0	1347.0	
257.547	1216.0	-1.0	1895.0	1329.0	-1.0	1788.0	1213.0	-1.0	1957.0	1607.0	-1.0	2140.0	1314.0	-1.0	2084.0	1100.0	-1.0	1356.0	1491.0	-1.0	2274.0	1690.0	-1.0	2061.0	1408.0	-1.0	2180.0	1895.0	-1.0	2557.0	1531.0	-1.0	2512.0	1368.0	-1.0	1875.0	1463.0	-1.0	2476.0	1651.0	-1.0	2213.0	1114.0	-1.0	1756.0	1159.0	-1.0	1345.0	
258.047	1216.0	-1.0	1894.0	1327.0	-1.0	1786.0	1213.0	-1.0	1958.0	1608.0	-1.0	2143.0	1314.0	-1.0	2085.0	1102.0	-1.0	1358.0	1491.0	-1.0	2275.0	1690.0	-1.0	2062.0	1409.0	-1.0	2183.0	1899.0	-1.0	2566.0	1533.0	-1.0	2517.0	1371.0	-1.0	1883.0	1466.0	-1.0	2482.0	1655.0	-1.0	2221.0	1115.0	-1.0	1758.0	1159.0	-1.0	1348.0	
258.546	1215.0	-1.0	1890.0	1328.0	-1.0	1785.0	1213.0	-1.0	1959.0	1609.0	-1.0	2143.0	1315.0	-1.0	2088.0	1102.0	-1.0	1359.0	1492.0	-1.0	2277.0	1688.0	-1.0	2061.0	1410.0	-1.0	2184.0	1893.0	-1.0	2557.0	1534.0	-1.0	2520.0	1372.0	-1.0	1885.0	1467.0	-1.0	2488.0	1658.0	-1.0	2230.0	1115.0	-1.0	1759.0	1161.0	-1.0	1350.0	
259.045	1213.0	-1.0	1879.0	1327.0	-1.0	1781.0	1214.0	-1.0	1956.0	1610.0	-1.0	2143.0	1315.0	-1.0	2087.0	1101.0	-1.0	1358.0	1492.0	-1.0	2276.0	1685.0	-1.0	2055.0	1409.0	-1.0	2181.0	1888.0	-1.0	2546.0	1533.0	-1.0	2520.0	1371.0	-1.0	1885.0	1465.0	-1.0	2486.0	1659.0	-1.0	2233.0	1115.0	-1.0	1755.0	1162.0	-1.0	1349.0	
259.544	1213.0	-1.0	1869.0	1328.0	-1.0	1778.0	1213.0	-1.0	1956.0	1611.0	-1.0	2143.0	1314.0	-1.0	2082.0	1102.0	-1.0	1356.0	1490.0	-1.0	2272.0	1682.0	-1.0	2049.0	1407.0	-1.0	2175.0	1884.0	-1.0	2538.0	1532.0	-1.0	2515.0	1370.0	-1.0	1883.0	1464.0	-1.0	2480.0	1660.0	-1.0	2230.0	1113.0	-1.0	1747.0	1160.0	-1.0	1346.0	
260.043	1213.0	-1.0	1871.0	1330.0	-1.0	1780.0	1215.0	-1.0	1956.0	1612.0	-1.0	2145.0	1313.0	-1.0	2080.0	1101.0	-1.0	1355.0	1489.0	-1.0	2266.0	1677.0	-1.0	2041.0	1406.0	-1.0	2169.0	1878.0	-1.0	2529.0	1531.0	-1.0	2509.0	1370.0	-1.0	1882.0	1461.0	-1.0	2471.0	1659.0	-1.0	2226.0	1110.0	-1.0	1736.0	1159.0	-1.0	1340.0	
260.542	1212.0	-1.0	1868.0	1330.0	-1.0	1778.0	1214.0	-1.0	1955.0	1612.0	-1.0	2143.0	1311.0	-1.0	2072.0	1099.0	-1.0	1353.0	1484.0	-1.0	2259.0	1671.0	-1.0	2030.0	1403.0	-1.0	2166.0	1874.0	-1.0	2523.0	1528.0	-1.0	2505.0	1370.0	-1.0	1882.0	1461.0	-1.0	2469.0	1659.0	-1.0	2226.0	1110.0	-1.0	1735.0	1159.0	-1.0	1338.0	
261.041	1210.0	-1.0	1863.0	1328.0	-1.0	1772.0	1214.0	-1.0	1950.0	1611.0	-1.0	2138.0	1307.0	-1.0	2064.0	1097.0	-1.0	1347.0	1481.0	-1.0	2249.0	1665.0	-1.0	2020.0	1400.0	-1.0	2159.0	1870.0	-1.0	2516.0	1525.0	-1.0	2499.0	1369.0	-1.0	1879.0	1461.0	-1.0	2467.0	1658.0	-1.0	2222.0	1110.0	-1.0	1732.0	1158.0	-1.0	1336.0	
261.541	1206.0	-1.0	1849.0	1326.0	-1.0	1762.0	1213.0	-1.0	1945.0	1609.0	-1.0	2131.0	1304.0	-1.0	2053.0	1095.0	-1.0	1341.0	1477.0	-1.0	2239.0	1658.0	-1.0	2009.0	1397.0	-1.0	2152.0	1865.0	-1.0	2507.0	1523.0	-1.0	2489.0	1366.0	-1.0	1873.0	1460.0	-1.0	2460.0	1656.0	-1.0	2215.0	1108.0	-1.0	1729.0	1156.0	-1.0	1331.0	
262.040	1206.0	-1.0	1845.0	1325.0	-1.0	1758.0	1212.0	-1.0	1941.0	1609.0	-1.0	2126.0	1301.0	-1.0	2045.0	1092.0	-1.0	1336.0	1475.0	-1.0	2232.0	1655.0	-1.0	2002.0	1395.0	-1.0	2143.0	1861.0	-1.0	2499.0	1518.0	-1.0	2478.0	1365.0	-1.0	1867.0	1458.0	-1.0	2452.0	1653.0	-1.0	2204.0	1105.0	-1.0	1720.0	1152.0	-1.0	1325.0	
262.539	1208.0	-1.0	1846.0	1326.0	-1.0	1757.0	1211.0	-1.0	1939.0	1609.0	-1.0	2124.0	1299.0	-1.0	2043.0	1093.0	-1.0	1336.0	1474.0	-1.0	2229.0	1652.0	-1.0	1999.0	1393.0	-1.0	2142.0	1862.0	-1.0	2500.0	1517.0	-1.0	2474.0	1365.0	-1.0	1868.0	1457.0	-1.0	2447.0	1651.0	-1.0	2197.0	1104.0	-1.0	1715.0	1150.0	-1.0	1320.0	
263.038	1206.0	-1.0	1844.0	1325.0	-1.0	1754.0	1211.0	-1.0	1936.0	1607.0	-1.0	2122.0	1298.0	-1.0	2040.0	1092.0	-1.0	1337.0	1473.0	-1.0	2228.0	1653.0	-1.0	2001.0	1394.0	-1.0	2142.0	1865.0	-1.0	2507.0	1516.0	-1.0	2473.0	1366.0	-1.0	1871.0	1459.0	-1.0	2453.0	1651.0	-1.0	2200.0	1103.0	-1.0	1717.0	1150.0	-1.0	1320.0	
263.537	1204.0	-1.0	1839.0	1324.0	-1.0	1753.0	1210.0	-1.0	1935.0	1608.0	-1.0	2123.0	1298.0	-1.0	2042.0	1093.0	-1.0	1338.0	1472.0	-1.0	2229.0	1655.0	-1.0	2005.0	1393.0	-1.0	2142.0	1870.0	-1.0	2516.0	1516.0	-1.0	2474.0	1368.0	-1.0	1876.0	1459.0	-1.0	2458.0	1652.0	-1.0	2204.0	1105.0	-1.0	1721.0	1150.0	-1.0	1322.0	
264.036	1202.0	-1.0	1834.0	1324.0	-1.0	1752.0	1211.0	-1.0	1935.0	1610.0	-1.0	2126.0	1300.0	-1.0	2044.0	1095.0	-1.0	1343.0	1473.0	-1.0	2232.0	1657.0	-1.0	2010.0	1394.0	-1.0	2143.0	1873.0	-1.0	2523.0	1516.0	-1.0	2475.0	1370.0	-1.0	1881.0	1461.0	-1.0	2462.0	1653.0	-1.0	2208.0	1104.0	-1.0	1723.0	1149.0	-1.0	1323.0	
264.536	1205.0	-1.0	1842.0	1326.0	-1.0	1761.0	1212.0	-1.0	1941.0	1615.0	-1.0	2136.0	1302.0	-1.0	2051.0	1098.0	-1.0	1348.0	1477.0	-1.0	2238.0	1661.0	-1.0	2017.0	1395.0	-1.0	2146.0	1876.0	-1.0	2529.0	1519.0	-1.0	2478.0	1371.0	-1.0	1885.0	1461.0	-1.0	2465.0	1655.0	-1.0	2214.0	1104.0	-1.0	1723.0	1150.0	-1.0	1324.0	
265.035	1207.0	-1.0	1852.0	1330.0	-1.0	1769.0	1213.0	-1.0	1948.0	1618.0	-1.0	2147.0	1306.0	-1.0	2059.0	1101.0	-1.0	1356.0	1478.0	-1.0	2248.0	1664.0	-1.0	2024.0	1397.0	-1.0	2154.0	1882.0	-1.0	2538.0	1521.0	-1.0	2488.0	1375.0	-1.0	1893.0	1462.0	-1.0	2468.0	1658.0	-1.0	2220.0	1103.0	-1.0	1724.0	1151.0	-1.0	1325.0	
265.535	1208.0	-1.0	1857.0	1331.0	-1.0	1776.0	1216.0	-1.0	1951.0	1621.0	-1.0	2153.0	1309.0	-1.0	2068.0	1104.0	-1.0	1363.0	1480.0	-1.0	2256.0	1669.0	-1.0	2034.0	1400.0	-1.0	2161.0	1887.0	-1.0	2551.0	1523.0	-1.0	2496.0	1378.0	-1.0	1903.0	1465.0	-1.0	2477.0	1662.0	-1.0	2230.0	1106.0	-1.0	1731.0	1153.0	-1.0	1332.0	
266.034	1207.0	-1.0	1857.0	1331.0	-1.0	1778.0	1216.0	-1.0	1954.0	1622.0	-1.0	2159.0	1309.0	-1.0	2073.0	1106.0	-1.0	1366.0	1483.0	-1.0	2260.0	1671.0	-1.0	2041.0	1401.0	-1.0	2166.0	1892.0	-1.0	2560.0	1524.0	-1.0	2501.0	1379.0	-1.0	1909.0	1465.0	-1.0	2482.0	1664.0	-1.0	2237.0	1107.0	-1.0	1738.0	1155.0	-1.0	1335.0	
266.533	1205.0	-1.0	1852.0	1330.0	-1.0	1776.0	1216.0	-1.0	1954.0	1623.0	-1.0	2161.0	1311.0	-1.0	2074.0	1106.0	-1.0	1368.0	1482.0	-1.0	2261.0	1672.0	-1.0	2042.0	1400.0	-1.0	2164.0	1892.0	-1.0	2564.0	1523.0	-1.0	2501.0	1379.0	-1.0	1909.0	1464.0	-1.0	2484.0	1664.0	-1.0	2239.0	1106.0	-1.0	1738.0	1155.0	-1.0	1335.0	
267.033	1202.0	-1.0	1841.0	1330.0	-1.0	1773.0	1216.0	-1.0	1953.0	1622.0	-1.0	2162.0	1310.0	-1.0	2073.0	1106.0	-1.0	1369.0	1481.0	-1.0	2258.0	1671.0	-1.0	2040.0	1398.0	-1.0	2159.0	1892.0	-1.0	2563.0	1521.0	-1.0	2495.0	1378.0	-1.0	1907.0	1463.0	-1.0	2482.0	1662.0	-1.0	2238.0	1105.0	-1.0	1734.0	1154.0	-1.0	1334.0	
267.532	1201.0	-1.0	1832.0	1329.0	-1.0	1770.0	1214.0	-1.0	1951.0	1622.0	-1.0	2163.0	1307.0	-1.0	2069.0	1106.0	-1.0	1367.0	1479.0	-1.0	2252.0	1670.0	-1.0	2039.0	1395.0	-1.0	2151.0	1891.0	-1.0	2562.0	1519.0	-1.0	2489.0	1377.0	-1.0	1905.0	1462.0	-1.0	2478.0	1661.0	-1.0	2234.0	1103.0	-1.0	1732.0	1152.0	-1.0	1333.0	
268.031	1202.0	-1.0	1830.0	1329.0	-1.0	1768.0	1214.0	-1.0	1951.0	1623.0	-1.0	2165.0	1306.0	-1.0	2064.0	1104.0	-1.0	1367.0	1477.0	-1.0	2247.0	1669.0	-1.0	2036.0	1391.0	-1.0	2141.0	1890.0	-1.0	2559.0	1516.0	-1.0	2479.0	1374.0	-1.0	1901.0	1460.0	-1.0	2471.0	1659.0	-1.0	2229.0	1102.0	-1.0	1727.0	1150.0	-1.0	1329.0	
268.531	1203.0	-1.0	1835.0	1329.0	-1.0	1770.0	1214.0	-1.0	1949.0	1624.0	-1.0	2166.0	1305.0	-1.0	2062.0	1105.0	-1.0	1366.0	1475.0	-1.0	2242.0	1667.0	-1.0	2035.0	1389.0	-1.0	2133.0	1889.0	-1.0	2553.0	1512.0	-1.0	2469.0	1371.0	-1.0	1895.0	1457.0	-1.0	2464.0	1655.0	-1.0	2222.0	1100.0	-1.0	1719.0	1150.0	-1.0	1326.0	
269.030	1202.0	-1.0	1834.0	1328.0	-1.0	1768.0	1214.0	-1.0	1945.0	1620.0	-1.0	2161.0	1302.0	-1.0	2056.0	1103.0	-1.0	1363.0	1473.0	-1.0	2236.0	1663.0	-1.0	2027.0	1386.0	-1.0	2123.0	1883.0	-1.0	2545.0	1508.0	-1.0	2460.0	1369.0	-1.0	1889.0	1457.0	-1.0	2459.0	1652.0	-1.0	2214.0	1101.0	-1.0	1716.0	1148.0	-1.0	1324.0	
269.530	1199.0	-1.0	1825.0	1325.0	-1.0	1759.0	1211.0	-1.0	1938.0	1616.0	-1.0	2149.0	1298.0	-1.0	2043.0	1099.0	-1.0	1354.0	1467.0	-1.0	2224.0	1654.0	-1.0	2012.0	1380.0	-1.0	2109.0	1875.0	-1.0	2527.0	1503.0	-1.0	2447.0	1363.0	-1.0	1875.0	1455.0	-1.0	2456.0	1647.0	-1.0	2201.0	1099.0	-1.0	1716.0	1148.0	-1.0	1322.0	
270.030	1195.0	-1.0	1814.0	1320.0	-1.0	1747.0	1208.0	-1.0	1927.0	1608.0	-1.0	2130.0	1292.0	-1.0	2029.0	1093.0	-1.0	1341.0	1462.0	-1.0	2209.0	1645.0	-1.0	1992.0	1374.0	-1.0	2093.0	1862.0	-1.0	2501.0	1496.0	-1.0	2428.0	1355.0	-1.0	1855.0	1453.0	-1.0	2445.0	1639.0	-1.0	2182.0	1098.0	-1.0	1711.0	1143.0	-1.0	1317.0	
270.530	1190.0	-1.0	1800.0	1316.0	-1.0	1733.0	1205.0	-1.0	1916.0	1602.0	-1.0	2110.0	1285.0	-1.0	2011.0	1087.0	-1.0	1326.0	1457.0	-1.0	2193.0	1636.0	-1.0	1971.0	1368.0	-1.0	2076.0	1851.0	-1.0	2475.0	1489.0	-1.0	2406.0	1347.0	-1.0	1833.0	1449.0	-1.0	2431.0	1630.0	-1.0	2158.0	1095.0	-1.0	1703.0	1138.0	-1.0	1307.0	
271.029	1192.0	-1.0	1799.0	1313.0	-1.0	1727.0	1202.0	-1.0	1909.0	1596.0	-1.0	2094.0	1281.0	-1.0	1997.0	1082.0	-1.0	1313.0	1451.0	-1.0	2178.0	1626.0	-1.0	1953.0	1364.0	-1.0	2063.0	1840.0	-1.0	2448.0	1484.0	-1.0	2387.0	1342.0	-1.0	1814.0	1445.0	-1.0	2416.0	1622.0	-1.0	2136.0	1093.0	-1.0	1694.0	1135.0	-1.0	1298.0	
271.528	1191.0	-1.0	1800.0	1310.0	-1.0	1721.0	1200.0	-1.0	1902.0	1589.0	-1.0	2080.0	1276.0	-1.0	1985.0	1079.0	-1.0	1305.0	1447.0	-1.0	2169.0	1618.0	-1.0	1937.0	1362.0	-1.0	2057.0	1832.0	-1.0	2426.0	1482.0	-1.0	2377.0	1338.0	-1.0	1803.0	1444.0	-1.0	2406.0	1619.0	-1.0	2122.0	1092.0	-1.0	1689.0	1133.0	-1.0	1293.0	
272.027	1191.0	-1.0	1799.0	1308.0	-1.0	1715.0	1198.0	-1.0	1897.0	1586.0	-1.0	2068.0	1274.0	-1.0	1976.0	1076.0	-1.0	1299.0	1444.0	-1.0	2162.0	1614.0	-1.0	1925.0	1362.0	-1.0	2053.0	1827.0	-1.0	2413.0	1481.0	-1.0	2371.0	1336.0	-1.0	1795.0	1445.0	-1.0	2407.0	1619.0	-1.0	2119.0	1095.0	-1.0	1693.0	1132.0	-1.0	1293.0	
272.526	1191.0	-1.0	1796.0	1305.0	-1.0	1709.0	1196.0	-1.0	1892.0	1583.0	-1.0	2058.0	1270.0	-1.0	1968.0	1074.0	-1.0	1295.0	1443.0	-1.0	2156.0	1610.0	-1.0	1918.0	1361.0	-1.0	2051.0	1825.0	-1.0	2405.0	1481.0	-1.0	2364.0	1336.0	-1.0	1790.0	1445.0	-1.0	2408.0	1619.0	-1.0	2118.0	1096.0	-1.0	1696.0	1133.0	-1.0	1292.0	
273.025	1188.0	-1.0	1790.0	1304.0	-1.0	1704.0	1196.0	-1.0	1888.0	1581.0	-1.0	2053.0	1270.0	-1.0	1964.0	1074.0	-1.0	1292.0	1442.0	-1.0	2152.0	1610.0	-1.0	1915.0	1361.0	-1.0	2048.0	1824.0	-1.0	2400.0	1480.0	-1.0	2359.0	1336.0	-1.0	1788.0	1445.0	-1.0	2410.0	1620.0	-1.0	2117.0	1097.0	-1.0	1697.0	1132.0	-1.0	1291.0	
273.524	1189.0	-1.0	1787.0	1302.0	-1.0	1702.0	1196.0	-1.0	1888.0	1581.0	-1.0	2052.0	1270.0	-1.0	1963.0	1074.0	-1.0	1292.0	1442.0	-1.0	2150.0	1613.0	-1.0	1916.0	1362.0	-1.0	2047.0	1826.0	-1.0	2400.0	1480.0	-1.0	2358.0	1337.0	-1.0	1788.0	1447.0	-1.0	2411.0	1621.0	-1.0	2117.0	1097.0	-1.0	1698.0	1132.0	-1.0	1291.0	
274.023	1193.0	-1.0	1797.0	1304.0	-1.0	1709.0	1196.0	-1.0	1893.0	1582.0	-1.0	2057.0	1273.0	-1.0	1966.0	1077.0	-1.0	1294.0	1444.0	-1.0	2153.0	1617.0	-1.0	1922.0	1363.0	-1.0	2049.0	1830.0	-1.0	2406.0	1483.0	-1.0	2358.0	1339.0	-1.0	1791.0	1446.0	-1.0	2413.0	1622.0	-1.0	2120.0	1098.0	-1.0	1697.0	1133.0	-1.0	1291.0	
274.522	1197.0	-1.0	1809.0	1305.0	-1.0	1716.0	1198.0	-1.0	1898.0	1585.0	-1.0	2062.0	1276.0	-1.0	1973.0	1079.0	-1.0	1301.0	1446.0	-1.0	2160.0	1625.0	-1.0	1935.0	1367.0	-1.0	2054.0	1839.0	-1.0	2418.0	1485.0	-1.0	2363.0	1343.0	-1.0	1798.0	1448.0	-1.0	2414.0	1624.0	-1.0	2124.0	1099.0	-1.0	1697.0	1134.0	-1.0	1292.0	
275.021	1198.0	-1.0	1814.0	1306.0	-1.0	1720.0	1200.0	-1.0	1902.0	1586.0	-1.0	2066.0	1279.0	-1.0	1979.0	1081.0	-1.0	1306.0	1449.0	-1.0	2166.0	1634.0	-1.0	1948.0	1369.0	-1.0	2060.0	1847.0	-1.0	2434.0	1488.0	-1.0	2369.0	1348.0	-1.0	1807.0	1449.0	-1.0	2419.0	1628.0	-1.0	2132.0	1102.0	-1.0	1702.0	1135.0	-1.0	1294.0	
275.520	1198.0	-1.0	1815.0	1305.0	-1.0	1719.0	1200.0	-1.0	1903.0	1587.0	-1.0	2067.0	1280.0	-1.0	1983.0	1082.0	-1.0	1308.0	1450.0	-1.0	2168.0	1638.0	-1.0	1956.0	1370.0	-1.0	2063.0	1852.0	-1.0	2443.0	1490.0	-1.0	2373.0	1350.0	-1.0	1814.0	1452.0	-1.0	2425.0	1631.0	-1.0	2137.0	1102.0	-1.0	1705.0	1136.0	-1.0	1296.0	
276.019	1197.0	-1.0	1813.0	1304.0	-1.0	1718.0	1199.0	-1.0	1903.0	1586.0	-1.0	2067.0	1281.0	-1.0	1984.0	1083.0	-1.0	1310.0	1451.0	-1.0	2170.0	1642.0	-1.0	1960.0	1371.0	-1.0	2064.0	1855.0	-1.0	2449.0	1490.0	-1.0	2375.0	1351.0	-1.0	1817.0	1452.0	-1.0	2429.0	1631.0	-1.0	2141.0	1103.0	-1.0	1708.0	1138.0	-1.0	1297.0	
276.518	1195.0	-1.0	1808.0	1304.0	-1.0	1715.0	1201.0	-1.0	1903.0	1587.0	-1.0	2069.0	1281.0	-1.0	1986.0	1084.0	-1.0	1312.0	1452.0	-1.0	2169.0	1645.0	-1.0	1965.0	1371.0	-1.0	2064.0	1860.0	-1.0	2457.0	1490.0	-1.0	2375.0	1351.0	-1.0	1819.0	1453.0	-1.0	2432.0	1633.0	-1.0	2145.0	1103.0	-1.0	1708.0	1138.0	-1.0	1299.0	
277.017	1196.0	-1.0	1804.0	1306.0	-1.0	1716.0	1201.0	-1.0	1905.0	1589.0	-1.0	2072.0	1283.0	-1.0	1988.0	1086.0	-1.0	1315.0	1453.0	-1.0	2171.0	1649.0	-1.0	1971.0	1371.0	-1.0	2064.0	1864.0	-1.0	2466.0	1491.0	-1.0	2377.0	1353.0	-1.0	1823.0	1452.0	-1.0	2433.0	1634.0	-1.0	2149.0	1103.0	-1.0	1707.0	1140.0	-1.0	1299.0	
277.516	1198.0	-1.0	1811.0	1308.0	-1.0	1721.0	1202.0	-1.0	1909.0	1592.0	-1.0	2080.0	1284.0	-1.0	1991.0	1088.0	-1.0	1319.0	1455.0	-1.0	2173.0	1655.0	-1.0	1979.0	1371.0	-1.0	2065.0	1870.0	-1.0	2477.0	1492.0	-1.0	2377.0	1354.0	-1.0	1826.0	1453.0	-1.0	2430.0	1635.0	-1.0	2151.0	1103.0	-1.0	1704.0	1140.0	-1.0	1300.0	
278.016	1200.0	-1.0	1819.0	1311.0	-1.0	1727.0	1204.0	-1.0	1913.0	1595.0	-1.0	2087.0	1286.0	-1.0	1995.0	1090.0	-1.0	1324.0	1457.0	-1.0	2179.0	1661.0	-1.0	1990.0	1373.0	-1.0	2066.0	1876.0	-1.0	2487.0	1493.0	-1.0	2380.0	1355.0	-1.0	1829.0	1451.0	-1.0	2429.0	1636.0	-1.0	2153.0	1102.0	-1.0	1702.0	1141.0	-1.0	1299.0	
278.516	1200.0	-1.0	1822.0	1312.0	-1.0	1729.0	1204.0	-1.0	1915.0	1596.0	-1.0	2093.0	1286.0	-1.0	1999.0	1091.0	-1.0	1329.0	1458.0	-1.0	2183.0	1665.0	-1.0	1997.0	1374.0	-1.0	2071.0	1882.0	-1.0	2499.0	1495.0	-1.0	2386.0	1358.0	-1.0	1837.0	1453.0	-1.0	2431.0	1639.0	-1.0	2158.0	1103.0	-1.0	1703.0	1142.0	-1.0	1302.0	
279.015	1200.0	-1.0	1821.0	1311.0	-1.0	1730.0	1203.0	-1.0	1914.0	1597.0	-1.0	2096.0	1286.0	-1.0	2000.0	1092.0	-1.0	1331.0	1458.0	-1.0	2184.0	1668.0	-1.0	2002.0	1375.0	-1.0	2074.0	1886.0	-1.0	2510.0	1495.0	-1.0	2390.0	1360.0	-1.0	1843.0	1454.0	-1.0	2438.0	1642.0	-1.0	2167.0	1105.0	-1.0	1706.0	1143.0	-1.0	1305.0	
279.514	1198.0	-1.0	1814.0	1310.0	-1.0	1729.0	1203.0	-1.0	1914.0	1596.0	-1.0	2095.0	1286.0	-1.0	1998.0	1092.0	-1.0	1331.0	1457.0	-1.0	2182.0	1669.0	-1.0	2005.0	1375.0	-1.0	2073.0	1889.0	-1.0	2516.0	1495.0	-1.0	2391.0	1360.0	-1.0	1845.0	1455.0	-1.0	2439.0	1642.0	-1.0	2171.0	1105.0	-1.0	1708.0	1143.0	-1.0	1307.0	
280.013	1194.0	-1.0	1804.0	1308.0	-1.0	1726.0	1203.0	-1.0	1911.0	1596.0	-1.0	2094.0	1285.0	-1.0	1996.0	1091.0	-1.0	1329.0	1456.0	-1.0	2179.0	1671.0	-1.0	2008.0	1373.0	-1.0	2071.0	1891.0	-1.0	2518.0	1495.0	-1.0	2390.0	1360.0	-1.0	1845.0	1454.0	-1.0	2438.0	1642.0	-1.0	2171.0	1104.0	-1.0	1707.0	1143.0	-1.0	1307.0	
280.512	1193.0	-1.0	1799.0	1308.0	-1.0	1724.0	1203.0	-1.0	1910.0	1596.0	-1.0	2094.0	1283.0	-1.0	1994.0	1090.0	-1.0	1328.0	1457.0	-1.0	2177.0	1671.0	-1.0	2009.0	1372.0	-1.0	2069.0	1892.0	-1.0	2520.0	1494.0	-1.0	2388.0	1360.0	-1.0	1844.0	1453.0	-1.0	2435.0	1640.0	-1.0	2169.0	1103.0	-1.0	1704.0	1143.0	-1.0	1305.0	
281.011	1197.0	-1.0	1808.0	1310.0	-1.0	1729.0	1203.0	-1.0	1913.0	1597.0	-1.0	2098.0	1284.0	-1.0	1995.0	1091.0	-1.0	1328.0	1458.0	-1.0	2177.0	1674.0	-1.0	2013.0	1374.0	-1.0	2069.0	1894.0	-1.0	2522.0	1494.0	-1.0	2387.0	1360.0	-1.0	1844.0	1452.0	-1.0	2432.0	1640.0	-1.0	2164.0	1103.0	-1.0	1701.0	1142.0	-1.0	1303.0	
281.510	1199.0	-1.0	1816.0	1311.0	-1.0	1734.0	1204.0	-1.0	1914.0	1597.0	-1.0	2099.0	1284.0	-1.0	1996.0	1091.0	-1.0	1330.0	1458.0	-1.0	2181.0	1677.0	-1.0	2019.0	1375.0	-1.0	2074.0	1899.0	-1.0	2531.0	1495.0	-1.0	2393.0	1361.0	-1.0	1847.0	1452.0	-1.0	2429.0	1640.0	-1.0	2163.0	1103.0	-1.0	1700.0	1141.0	-1.0	1301.0	
282.009	1199.0	-1.0	1817.0	1310.0	-1.0	1732.0	1203.0	-1.0	1914.0	1595.0	-1.0	2097.0	1285.0	-1.0	1999.0	1091.0	-1.0	1331.0	1458.0	-1.0	2182.0	1679.0	-1.0	2022.0	1376.0	-1.0	2077.0	1900.0	-1.0	2534.0	1496.0	-1.0	2398.0	1361.0	-1.0	1847.0	1454.0	-1.0	2434.0	1638.0	-1.0	2163.0	1105.0	-1.0	1705.0	1142.0	-1.0	1302.0	
282.508	1198.0	-1.0	1818.0	1309.0	-1.0	1731.0	1203.0	-1.0	1912.0	1594.0	-1.0	2094.0	1284.0	-1.0	1999.0	1091.0	-1.0	1330.0	1458.0	-1.0	2184.0	1674.0	-1.0	2016.0	1376.0	-1.0	2078.0	1894.0	-1.0	2522.0	1498.0	-1.0	2400.0	1359.0	-1.0	1843.0	1454.0	-1.0	2439.0	1638.0	-1.0	2162.0	1106.0	-1.0	1710.0	1145.0	-1.0	1304.0	
283.007	1199.0	-1.0	1818.0	1310.0	-1.0	1730.0	1204.0	-1.0	1914.0	1594.0	-1.0	2093.0	1285.0	-1.0	1999.0	1090.0	-1.0	1330.0	1458.0	-1.0	2184.0	1672.0	-1.0	2011.0	1377.0	-1.0	2080.0	1891.0	-1.0	2515.0	1499.0	-1.0	2404.0	1357.0	-1.0	1840.0	1455.0	-1.0	2441.0	1637.0	-1.0	2161.0	1108.0	-1.0	1713.0	1146.0	-1.0	1307.0	
283.506	1203.0	-1.0	1830.0	1313.0	-1.0	1736.0	1204.0	-1.0	1918.0	1596.0	-1.0	2097.0	1286.0	-1.0	2001.0	1090.0	-1.0	1330.0	1460.0	-1.0	2188.0	1670.0	-1.0	2010.0	1378.0	-1.0	2082.0	1888.0	-1.0	2512.0	1501.0	-1.0	2408.0	1357.0	-1.0	1839.0	1456.0	-1.0	2443.0	1638.0	-1.0	2161.0	1109.0	-1.0	1716.0	1146.0	-1.0	1309.0	
284.005	1206.0	-1.0	1841.0	1316.0	-1.0	1744.0	1206.0	-1.0	1922.0	1598.0	-1.0	2101.0	1287.0	-1.0	2007.0	1092.0	-1.0	1334.0	1462.0	-1.0	2192.0	1671.0	-1.0	2014.0	1382.0	-1.0	2090.0	1891.0	-1.0	2515.0	1504.0	-1.0	2416.0	1359.0	-1.0	1842.0	1456.0	-1.0	2447.0	1639.0	-1.0	2163.0	1110.0	-1.0	1720.0	1148.0	-1.0	1310.0	
284.504	1207.0	-1.0	1847.0	1316.0	-1.0	1747.0	1207.0	-1.0	1926.0	1598.0	-1.0	2104.0	1288.0	-1.0	2011.0	1093.0	-1.0	1337.0	1463.0	-1.0	2197.0	1672.0	-1.0	2017.0	1384.0	-1.0	2096.0	1892.0	-1.0	2520.0	1507.0	-1.0	2425.0	1360.0	-1.0	1846.0	1459.0	-1.0	2456.0	1642.0	-1.0	2173.0	1112.0	-1.0	1727.0	1150.0	-1.0	1316.0	
285.003	1208.0	-1.0	1850.0	1318.0	-1.0	1748.0	1206.0	-1.0	1927.0	1598.0	-1.0	2104.0	1289.0	-1.0	2013.0	1093.0	-1.0	1339.0	1463.0	-1.0	2199.0	1672.0	-1.0	2015.0	1385.0	-1.0	2100.0	1892.0	-1.0	2523.0	1509.0	-1.0	2432.0	1360.0	-1.0	1848.0	1461.0	-1.0	2462.0	1645.0	-1.0	2180.0	1114.0	-1.0	1733.0	1152.0	-1.0	1320.0	
285.502	1206.0	-1.0	1848.0	1317.0	-1.0	1747.0	1208.0	-1.0	1929.0	1598.0	-1.0	2106.0	1288.0	-1.0	2013.0	1093.0	-1.0	1339.0	1462.0	-1.0	2198.0	1670.0	-1.0	2010.0	1385.0	-1.0	2102.0	1887.0	-1.0	2513.0	1510.0	-1.0	2434.0	1360.0	-1.0	1846.0	1462.0	-1.0	2464.0	1646.0	-1.0	2182.0	1115.0	-1.0	1736.0	1153.0	-1.0	1322.0	
286.001	1206.0	-1.0	1844.0	1316.0	-1.0	1745.0	1208.0	-1.0	1929.0	1599.0	-1.0	2104.0	1288.0	-1.0	2012.0	1093.0	-1.0	1337.0	1462.0	-1.0	2195.0	1664.0	-1.0	2003.0	1384.0	-1.0	2101.0	1879.0	-1.0	2501.0	1511.0	-1.0	2434.0	1358.0	-1.0	1843.0	1459.0	-1.0	2462.0	1646.0	-1.0	2184.0	1115.0	-1.0	1735.0	1153.0	-1.0	1321.0	
286.500	1208.0	-1.0	1843.0	1316.0	-1.0	1742.0	1208.0	-1.0	1929.0	1600.0	-1.0	2106.0	1287.0	-1.0	2009.0	1092.0	-1.0	1335.0	1461.0	-1.0	2192.0	1659.0	-1.0	1996.0	1384.0	-1.0	2096.0	1870.0	-1.0	2483.0	1509.0	-1.0	2429.0	1356.0	-1.0	1838.0	1457.0	-1.0	2455.0	1644.0	-1.0	2179.0	1114.0	-1.0	1730.0	1152.0	-1.0	1317.0	
286.999	1209.0	-1.0	1849.0	1317.0	-1.0	1743.0	1208.0	-1.0	1930.0	1599.0	-1.0	2106.0	1285.0	-1.0	2008.0	1090.0	-1.0	1334.0	1460.0	-1.0	2190.0	1657.0	-1.0	1989.0	1382.0	-1.0	2091.0	1861.0	-1.0	2466.0	1508.0	-1.0	2424.0	1353.0	-1.0	1831.0	1456.0	-1.0	2445.0	1642.0	-1.0	2169.0	1111.0	-1.0	1724.0	1149.0	-1.0	1312.0	
287.498	1210.0	-1.0	1850.0	1314.0	-1.0	1740.0	1206.0	-1.0	1928.0	1597.0	-1.0	2101.0	1283.0	-1.0	2004.0	1089.0	-1.0	1331.0	1458.0	-1.0	2186.0	1652.0	-1.0	1982.0	1380.0	-1.0	2088.0	1855.0	-1.0	2458.0	1506.0	-1.0	2417.0	1352.0	-1.0	1829.0	1454.0	-1.0	2436.0	1640.0	-1.0	2162.0	1111.0	-1.0	1719.0	1148.0	-1.0	1307.0	
287.997	1208.0	-1.0	1844.0	1313.0	-1.0	1732.0	1205.0	-1.0	1924.0	1594.0	-1.0	2092.0	1281.0	-1.0	1998.0	1088.0	-1.0	1326.0	1456.0	-1.0	2179.0	1646.0	-1.0	1972.0	1379.0	-1.0	2084.0	1844.0	-1.0	2438.0	1503.0	-1.0	2410.0	1350.0	-1.0	1824.0	1454.0	-1.0	2436.0	1640.0	-1.0	2160.0	1112.0	-1.0	1719.0	1149.0	-1.0	1306.0	
288.496	1206.0	-1.0	1837.0	1311.0	-1.0	1727.0	1204.0	-1.0	1919.0	1591.0	-1.0	2083.0	1281.0	-1.0	1994.0	1086.0	-1.0	1322.0	1454.0	-1.0	2177.0	1636.0	-1.0	1954.0	1377.0	-1.0	2079.0	1826.0	-1.0	2403.0	1501.0	-1.0	2404.0	1347.0	-1.0	1815.0	1456.0	-1.0	2436.0	1643.0	-1.0	2161.0	1113.0	-1.0	1722.0	1150.0	-1.0	1308.0	
288.995	1204.0	-1.0	1828.0	1312.0	-1.0	1723.0	1205.0	-1.0	1917.0	1592.0	-1.0	2080.0	1281.0	-1.0	1994.0	1085.0	-1.0	1319.0	1456.0	-1.0	2178.0	1628.0	-1.0	1939.0	1376.0	-1.0	2076.0	1809.0	-1.0	2373.0	1501.0	-1.0	2402.0	1345.0	-1.0	1808.0	1457.0	-1.0	2437.0	1645.0	-1.0	2163.0	1114.0	-1.0	1722.0	1153.0	-1.0	1310.0	
289.494	1205.0	-1.0	1824.0	1314.0	-1.0	1724.0	1205.0	-1.0	1917.0	1594.0	-1.0	2080.0	1284.0	-1.0	1995.0	1085.0	-1.0	1317.0	1458.0	-1.0	2183.0	1623.0	-1.0	1929.0	1376.0	-1.0	2077.0	1800.0	-1.0	2353.0	1503.0	-1.0	2403.0	1342.0	-1.0	1804.0	1459.0	-1.0	2440.0	1648.0	-1.0	2168.0	1115.0	-1.0	1725.0	1156.0	-1.0	1313.0	
289.994	1209.0	-1.0	1831.0	1320.0	-1.0	1736.0	1208.0	-1.0	1923.0	1599.0	-1.0	2089.0	1286.0	-1.0	2001.0	1088.0	-1.0	1321.0	1462.0	-1.0	2189.0	1623.0	-1.0	1929.0	1378.0	-1.0	2081.0	1798.0	-1.0	2351.0	1507.0	-1.0	2408.0	1344.0	-1.0	1805.0	1460.0	-1.0	2442.0	1653.0	-1.0	2177.0	1116.0	-1.0	1724.0	1159.0	-1.0	1317.0	
290.494	1212.0	-1.0	1841.0	1326.0	-1.0	1749.0	1210.0	-1.0	1929.0	1604.0	-1.0	2100.0	1291.0	-1.0	2011.0	1092.0	-1.0	1328.0	1467.0	-1.0	2199.0	1628.0	-1.0	1941.0	1384.0	-1.0	2090.0	1805.0	-1.0	2361.0	1512.0	-1.0	2419.0	1348.0	-1.0	1813.0	1463.0	-1.0	2444.0	1660.0	-1.0	2189.0	1117.0	-1.0	1726.0	1161.0	-1.0	1321.0	
290.993	1213.0	-1.0	1846.0	1330.0	-1.0	1756.0	1213.0	-1.0	1934.0	1608.0	-1.0	2110.0	1294.0	-1.0	2020.0	1095.0	-1.0	1335.0	1470.0	-1.0	2209.0	1635.0	-1.0	1952.0	1388.0	-1.0	2103.0	1813.0	-1.0	2377.0	1516.0	-1.0	2432.0	1354.0	-1.0	1825.0	1467.0	-1.0	2452.0	1667.0	-1.0	2203.0	1121.0	-1.0	1732.0	1165.0	-1.0	1326.0	
291.492	1213.0	-1.0	1845.0	1332.0	-1.0	1759.0	1213.0	-1.0	1935.0	1610.0	-1.0	2113.0	1297.0	-1.0	2025.0	1097.0	-1.0	1338.0	1473.0	-1.0	2216.0	1639.0	-1.0	1958.0	1391.0	-1.0	2112.0	1819.0	-1.0	2389.0	1520.0	-1.0	2442.0	1357.0	-1.0	1832.0	1469.0	-1.0	2459.0	1672.0	-1.0	2213.0	1122.0	-1.0	1737.0	1167.0	-1.0	1331.0	
291.991	1211.0	-1.0	1841.0	1332.0	-1.0	1759.0	1215.0	-1.0	1936.0	1611.0	-1.0	2113.0	1300.0	-1.0	2027.0	1097.0	-1.0	1338.0	1475.0	-1.0	2221.0	1642.0	-1.0	1963.0	1392.0	-1.0	2115.0	1821.0	-1.0	2394.0	1523.0	-1.0	2447.0	1357.0	-1.0	1834.0	1470.0	-1.0	2462.0	1673.0	-1.0	2216.0	1121.0	-1.0	1740.0	1169.0	-1.0	1333.0	
292.490	1211.0	-1.0	1838.0	1331.0	-1.0	1756.0	1214.0	-1.0	1935.0	1611.0	-1.0	2112.0	1300.0	-1.0	2030.0	1097.0	-1.0	1337.0	1478.0	-1.0	2224.0	1646.0	-1.0	1968.0	1394.0	-1.0	2119.0	1825.0	-1.0	2399.0	1524.0	-1.0	2448.0	1356.0	-1.0	1833.0	1469.0	-1.0	2460.0	1672.0	-1.0	2214.0	1122.0	-1.0	1741.0	1168.0	-1.0	1335.0	
292.989	1213.0	-1.0	1841.0	1332.0	-1.0	1754.0	1215.0	-1.0	1937.0	1612.0	-1.0	2112.0	1302.0	-1.0	2033.0	1097.0	-1.0	1336.0	1481.0	-1.0	2229.0	1649.0	-1.0	1970.0	1395.0	-1.0	2120.0	1824.0	-1.0	2395.0	1524.0	-1.0	2448.0	1354.0	-1.0	1828.0	1469.0	-1.0	2458.0	1668.0	-1.0	2210.0	1121.0	-1.0	1740.0	1168.0	-1.0	1336.0	
293.488	1217.0	-1.0	1852.0	1333.0	-1.0	1762.0	1216.0	-1.0	1941.0	1612.0	-1.0	2115.0	1304.0	-1.0	2037.0	1098.0	-1.0	1336.0	1483.0	-1.0	2234.0	1648.0	-1.0	1968.0	1396.0	-1.0	2121.0	1820.0	-1.0	2387.0	1525.0	-1.0	2449.0	1351.0	-1.0	1821.0	1468.0	-1.0	2455.0	1667.0	-1.0	2203.0	1121.0	-1.0	1739.0	1168.0	-1.0	1334.0	
293.987	1218.0	-1.0	1861.0	1334.0	-1.0	1765.0	1216.0	-1.0	1944.0	1613.0	-1.0	2114.0	1305.0	-1.0	2038.0	1097.0	-1.0	1337.0	1483.0	-1.0	2235.0	1640.0	-1.0	1953.0	1397.0	-1.0	2122.0	1811.0	-1.0	2370.0	1526.0	-1.0	2451.0	1351.0	-1.0	1816.0	1467.0	-1.0	2452.0	1665.0	-1.0	2198.0	1121.0	-1.0	1737.0	1170.0	-1.0	1333.0	
294.486	1218.0	-1.0	1861.0	1334.0	-1.0	1764.0	1217.0	-1.0	1943.0	1610.0	-1.0	2110.0	1304.0	-1.0	2036.0	1097.0	-1.0	1334.0	1480.0	-1.0	2233.0	1626.0	-1.0	1930.0	1395.0	-1.0	2122.0	1795.0	-1.0	2342.0	1527.0	-1.0	2454.0	1346.0	-1.0	1808.0	1468.0	-1.0	2451.0	1668.0	-1.0	2202.0	1123.0	-1.0	1739.0	1173.0	-1.0	1337.0	
294.985	1216.0	-1.0	1858.0	1334.0	-1.0	1763.0	1217.0	-1.0	1941.0	1610.0	-1.0	2106.0	1302.0	-1.0	2030.0	1096.0	-1.0	1331.0	1479.0	-1.0	2227.0	1609.0	-1.0	1905.0	1393.0	-1.0	2118.0	1778.0	-1.0	2314.0	1527.0	-1.0	2456.0	1342.0	-1.0	1803.0	1469.0	-1.0	2455.0	1677.0	-1.0	2216.0	1125.0	-1.0	1743.0	1179.0	-1.0	1346.0	
295.484	1215.0	-1.0	1849.0	1334.0	-1.0	1761.0	1215.0	-1.0	1940.0	1610.0	-1.0	2105.0	1300.0	-1.0	2023.0	1095.0	-1.0	1328.0	1478.0	-1.0	2222.0	1598.0	-1.0	1886.0	1391.0	-1.0	2113.0	1762.0	-1.0	2288.0	1527.0	-1.0	2453.0	1340.0	-1.0	1797.0	1468.0	-1.0	2457.0	1682.0	-1.0	2230.0	1125.0	-1.0	1746.0	1183.0	-1.0	1354.0	
295.984	1211.0	-1.0	1837.0	1335.0	-1.0	1758.0	1214.0	-1.0	1936.0	1612.0	-1.0	2107.0	1300.0	-1.0	2019.0	1095.0	-1.0	1327.0	1475.0	-1.0	2217.0	1592.0	-1.0	1876.0	1389.0	-1.0	2108.0	1753.0	-1.0	2273.0	1526.0	-1.0	2450.0	1338.0	-1.0	1794.0	1468.0	-1.0	2455.0	1688.0	-1.0	2239.0	1125.0	-1.0	1742.0	1186.0	-1.0	1357.0	
296.484	1208.0	-1.0	1826.0	1337.0	-1.0	1759.0	1215.0	-1.0	1935.0	1616.0	-1.0	2113.0	1299.0	-1.0	2016.0	1096.0	-1.0	1327.0	1476.0	-1.0	2214.0	1591.0	-1.0	1875.0	1389.0	-1.0	2104.0	1750.0	-1.0	2270.0	1524.0	-1.0	2446.0	1339.0	-1.0	1796.0	1466.0	-1.0	2451.0	1692.0	-1.0	2248.0	1122.0	-1.0	1737.0	1187.0	-1.0	1360.0	
296.983	1209.0	-1.0	1830.0	1340.0	-1.0	1769.0	1216.0	-1.0	1939.0	1622.0	-1.0	2127.0	1301.0	-1.0	2020.0	1098.0	-1.0	1332.0	1478.0	-1.0	2218.0	1597.0	-1.0	1883.0	1389.0	-1.0	2104.0	1756.0	-1.0	2278.0	1526.0	-1.0	2446.0	1340.0	-1.0	1801.0	1465.0	-1.0	2445.0	1694.0	-1.0	2257.0	1119.0	-1.0	1727.0	1187.0	-1.0	1360.0	
297.483	1210.0	-1.0	1834.0	1345.0	-1.0	1777.0	1218.0	-1.0	1941.0	1627.0	-1.0	2139.0	1304.0	-1.0	2024.0	1101.0	-1.0	1339.0	1479.0	-1.0	2223.0	1605.0	-1.0	1897.0	1391.0	-1.0	2110.0	1764.0	-1.0	2297.0	1528.0	-1.0	2452.0	1345.0	-1.0	1811.0	1465.0	-1.0	2442.0	1698.0	-1.0	2265.0	1119.0	-1.0	1724.0	1188.0	-1.0	1360.0	
297.982	1208.0	-1.0	1830.0	1346.0	-1.0	1778.0	1219.0	-1.0	1939.0	1630.0	-1.0	2145.0	1304.0	-1.0	2025.0	1102.0	-1.0	1340.0	1480.0	-1.0	2225.0	1613.0	-1.0	1912.0	1391.0	-1.0	2112.0	1774.0	-1.0	2315.0	1528.0	-1.0	2453.0	1348.0	-1.0	1818.0	1463.0	-1.0	2438.0	1697.0	-1.0	2267.0	1117.0	-1.0	1720.0	1187.0	-1.0	1360.0	
298.481	1206.0	-1.0	1818.0	1345.0	-1.0	1773.0	1217.0	-1.0	1935.0	1629.0	-1.0	2143.0	1303.0	-1.0	2023.0	1102.0	-1.0	1339.0	1481.0	-1.0	2223.0	1618.0	-1.0	1919.0	1390.0	-1.0	2107.0	1779.0	-1.0	2322.0	1526.0	-1.0	2445.0	1348.0	-1.0	1816.0	1457.0	-1.0	2425.0	1690.0	-1.0	2252.0	1112.0	-1.0	1709.0	1182.0	-1.0	1350.0	
298.980	1207.0	-1.0	1822.0	1345.0	-1.0	1773.0	1217.0	-1.0	1935.0	1628.0	-1.0	2141.0	1304.0	-1.0	2022.0	1101.0	-1.0	1335.0	1480.0	-1.0	2222.0	1622.0	-1.0	1924.0	1389.0	-1.0	2101.0	1783.0	-1.0	2323.0	1523.0	-1.0	2437.0	1345.0	-1.0	1810.0	1452.0	-1.0	2407.0	1679.0	-1.0	2228.0	1107.0	-1.0	1696.0	1174.0	-1.0	1339.0	
299.479	1208.0	-1.0	1827.0	1343.0	-1.0	1769.0	1215.0	-1.0	1930.0	1624.0	-1.0	2131.0	1301.0	-1.0	2017.0	1098.0	-1.0	1328.0	1478.0	-1.0	2218.0	1619.0	-1.0	1918.0	1389.0	-1.0	2099.0	1783.0	-1.0	2322.0	1521.0	-1.0	2432.0	1342.0	-1.0	1802.0	1451.0	-1.0	2404.0	1673.0	-1.0	2217.0	1106.0	-1.0	1695.0	1171.0	-1.0	1334.0	
299.978	1206.0	-1.0	1823.0	1340.0	-1.0	1762.0	1213.0	-1.0	1925.0	1618.0	-1.0	2118.0	1299.0	-1.0	2009.0	1095.0	-1.0	1322.0	1475.0	-1.0	2211.0	1613.0	-1.0	1906.0	1386.0	-1.0	2095.0	1781.0	-1.0	2319.0	1520.0	-1.0	2428.0	1339.0	-1.0	1794.0	1450.0	-1.0	2404.0	1669.0	-1.0	2206.0	1106.0	-1.0	1694.0	1168.0	-1.0	1331.0	
300.478	1207.0	-1.0	1824.0	1338.0	-1.0	1757.0	1212.0	-1.0	1921.0	1616.0	-1.0	2110.0	1296.0	-1.0	2003.0	1093.0	-1.0	1316.0	1473.0	-1.0	2203.0	1610.0	-1.0	1898.0	1386.0	-1.0	2091.0	1783.0	-1.0	2319.0	1519.0	-1.0	2424.0	1338.0	-1.0	1788.0	1449.0	-1.0	2402.0	1664.0	-1.0	2196.0	1105.0	-1.0	1694.0	1165.0	-1.0	1326.0	
300.977	1209.0	-1.0	1831.0	1337.0	-1.0	1758.0	1211.0	-1.0	1920.0	1614.0	-1.0	2105.0	1295.0	-1.0	2000.0	1093.0	-1.0	1315.0	1471.0	-1.0	2200.0	1608.0	-1.0	1895.0	1388.0	-1.0	2095.0	1790.0	-1.0	2328.0	1521.0	-1.0	2430.0	1338.0	-1.0	1790.0	1451.0	-1.0	2405.0	1663.0	-1.0	2194.0	1106.0	-1.0	1697.0	1166.0	-1.0	1326.0	
301.476	1210.0	-1.0	1835.0	1336.0	-1.0	1758.0	1210.0	-1.0	1919.0	1611.0	-1.0	2099.0	1293.0	-1.0	1998.0	1092.0	-1.0	1314.0	1470.0	-1.0	2196.0	1605.0	-1.0	1889.0	1389.0	-1.0	2099.0	1793.0	-1.0	2334.0	1523.0	-1.0	2435.0	1340.0	-1.0	1790.0	1452.0	-1.0	2417.0	1665.0	-1.0	2199.0	1107.0	-1.0	1704.0	1167.0	-1.0	1330.0	
301.975	1209.0	-1.0	1836.0	1334.0	-1.0	1758.0	1210.0	-1.0	1916.0	1609.0	-1.0	2093.0	1292.0	-1.0	1995.0	1091.0	-1.0	1313.0	1468.0	-1.0	2193.0	1602.0	-1.0	1883.0	1389.0	-1.0	2101.0	1795.0	-1.0	2336.0	1523.0	-1.0	2437.0	1340.0	-1.0	1790.0	1454.0	-1.0	2425.0	1666.0	-1.0	2203.0	1108.0	-1.0	1711.0	1167.0	-1.0	1334.0	
302.474	1209.0	-1.0	1838.0	1334.0	-1.0	1757.0	1210.0	-1.0	1917.0	1608.0	-1.0	2092.0	1292.0	-1.0	1993.0	1091.0	-1.0	1312.0	1468.0	-1.0	2192.0	1602.0	-1.0	1880.0	1389.0	-1.0	2101.0	1797.0	-1.0	2338.0	1525.0	-1.0	2440.0	1340.0	-1.0	1790.0	1456.0	-1.0	2431.0	1666.0	-1.0	2207.0	1109.0	-1.0	1715.0	1168.0	-1.0	1336.0	
302.973	1212.0	-1.0	1850.0	1337.0	-1.0	1765.0	1211.0	-1.0	1922.0	1610.0	-1.0	2099.0	1292.0	-1.0	1995.0	1092.0	-1.0	1314.0	1469.0	-1.0	2193.0	1603.0	-1.0	1882.0	1392.0	-1.0	2104.0	1799.0	-1.0	2341.0	1525.0	-1.0	2443.0	1341.0	-1.0	1792.0	1456.0	-1.0	2435.0	1668.0	-1.0	2212.0	1108.0	-1.0	1718.0	1168.0	-1.0	1337.0	
303.472	1215.0	-1.0	1861.0	1337.0	-1.0	1771.0	1212.0	-1.0	1929.0	1612.0	-1.0	2105.0	1296.0	-1.0	2006.0	1094.0	-1.0	1320.0	1473.0	-1.0	2203.0	1613.0	-1.0	1902.0	1395.0	-1.0	2112.0	1806.0	-1.0	2351.0	1528.0	-1.0	2449.0	1346.0	-1.0	1801.0	1457.0	-1.0	2441.0	1668.0	-1.0	2215.0	1110.0	-1.0	1721.0	1167.0	-1.0	1337.0	
303.971	1216.0	-1.0	1865.0	1336.0	-1.0	1771.0	1214.0	-1.0	1933.0	1613.0	-1.0	2106.0	1300.0	-1.0	2017.0	1096.0	-1.0	1325.0	1477.0	-1.0	2213.0	1626.0	-1.0	1922.0	1398.0	-1.0	2121.0	1812.0	-1.0	2362.0	1530.0	-1.0	2453.0	1350.0	-1.0	1810.0	1460.0	-1.0	2450.0	1668.0	-1.0	2217.0	1111.0	-1.0	1725.0	1165.0	-1.0	1336.0	
304.470	1215.0	-1.0	1862.0	1334.0	-1.0	1764.0	1213.0	-1.0	1933.0	1611.0	-1.0	2104.0	1304.0	-1.0	2022.0	1096.0	-1.0	1326.0	1479.0	-1.0	2220.0	1638.0	-1.0	1938.0	1399.0	-1.0	2122.0	1813.0	-1.0	2366.0	1528.0	-1.0	2452.0	1351.0	-1.0	1815.0	1461.0	-1.0	2455.0	1666.0	-1.0	2216.0	1111.0	-1.0	1728.0	1163.0	-1.0	1335.0	
304.969	1214.0	-1.0	1856.0	1330.0	-1.0	1753.0	1213.0	-1.0	1932.0	1610.0	-1.0	2100.0	1304.0	-1.0	2025.0	1096.0	-1.0	1325.0	1482.0	-1.0	2223.0	1645.0	-1.0	1950.0	1399.0	-1.0	2121.0	1813.0	-1.0	2365.0	1526.0	-1.0	2446.0	1350.0	-1.0	1816.0	1461.0	-1.0	2455.0	1663.0	-1.0	2209.0	1111.0	-1.0	1728.0	1160.0	-1.0	1330.0	
305.469	1210.0	-1.0	1844.0	1326.0	-1.0	1740.0	1214.0	-1.0	1929.0	1609.0	-1.0	2094.0	1305.0	-1.0	2024.0	1094.0	-1.0	1323.0	1482.0	-1.0	2223.0	1651.0	-1.0	1959.0	1397.0	-1.0	2116.0	1809.0	-1.0	2359.0	1522.0	-1.0	2437.0	1351.0	-1.0	1818.0	1460.0	-1.0	2451.0	1656.0	-1.0	2199.0	1110.0	-1.0	1724.0	1157.0	-1.0	1325.0	
305.968	1208.0	-1.0	1833.0	1321.0	-1.0	1728.0	1213.0	-1.0	1925.0	1606.0	-1.0	2090.0	1303.0	-1.0	2019.0	1093.0	-1.0	1320.0	1482.0	-1.0	2219.0	1655.0	-1.0	1962.0	1394.0	-1.0	2109.0	1804.0	-1.0	2350.0	1518.0	-1.0	2426.0	1350.0	-1.0	1818.0	1458.0	-1.0	2445.0	1651.0	-1.0	2188.0	1107.0	-1.0	1717.0	1152.0	-1.0	1317.0	
306.467	1208.0	-1.0	1830.0	1319.0	-1.0	1722.0	1214.0	-1.0	1924.0	1605.0	-1.0	2086.0	1303.0	-1.0	2016.0	1092.0	-1.0	1316.0	1481.0	-1.0	2216.0	1658.0	-1.0	1967.0	1393.0	-1.0	2101.0	1798.0	-1.0	2339.0	1512.0	-1.0	2414.0	1351.0	-1.0	1818.0	1456.0	-1.0	2438.0	1645.0	-1.0	2177.0	1105.0	-1.0	1709.0	1148.0	-1.0	1309.0	
306.966	1208.0	-1.0	1829.0	1316.0	-1.0	1716.0	1214.0	-1.0	1922.0	1604.0	-1.0	2084.0	1303.0	-1.0	2015.0	1093.0	-1.0	1317.0	1480.0	-1.0	2214.0	1661.0	-1.0	1972.0	1392.0	-1.0	2101.0	1795.0	-1.0	2336.0	1510.0	-1.0	2411.0	1353.0	-1.0	1824.0	1457.0	-1.0	2435.0	1642.0	-1.0	2171.0	1105.0	-1.0	1704.0	1145.0	-1.0	1304.0	
307.465	1207.0	-1.0	1822.0	1315.0	-1.0	1710.0	1212.0	-1.0	1918.0	1602.0	-1.0	2080.0	1302.0	-1.0	2012.0	1091.0	-1.0	1316.0	1479.0	-1.0	2212.0	1663.0	-1.0	1975.0	1390.0	-1.0	2099.0	1795.0	-1.0	2337.0	1507.0	-1.0	2407.0	1354.0	-1.0	1829.0	1458.0	-1.0	2437.0	1642.0	-1.0	2172.0	1105.0	-1.0	1704.0	1145.0	-1.0	1304.0	
307.964	1204.0	-1.0	1809.0	1314.0	-1.0	1705.0	1212.0	-1.0	1916.0	1602.0	-1.0	2079.0	1301.0	-1.0	2010.0	1091.0	-1.0	1316.0	1480.0	-1.0	2209.0	1666.0	-1.0	1981.0	1389.0	-1.0	2096.0	1796.0	-1.0	2342.0	1505.0	-1.0	2404.0	1356.0	-1.0	1834.0	1458.0	-1.0	2438.0	1641.0	-1.0	2173.0	1104.0	-1.0	1703.0	1144.0	-1.0	1303.0	
308.464	1204.0	-1.0	1814.0	1314.0	-1.0	1711.0	1214.0	-1.0	1919.0	1604.0	-1.0	2086.0	1304.0	-1.0	2015.0	1094.0	-1.0	1320.0	1481.0	-1.0	2215.0	1673.0	-1.0	1995.0	1390.0	-1.0	2097.0	1801.0	-1.0	2353.0	1506.0	-1.0	2403.0	1357.0	-1.0	1838.0	1458.0	-1.0	2437.0	1641.0	-1.0	2174.0	1105.0	-1.0	1700.0	1144.0	-1.0	1302.0	
308.963	1206.0	-1.0	1821.0	1315.0	-1.0	1716.0	1214.0	-1.0	1921.0	1606.0	-1.0	2092.0	1305.0	-1.0	2021.0	1096.0	-1.0	1325.0	1483.0	-1.0	2221.0	1680.0	-1.0	2008.0	1390.0	-1.0	2102.0	1809.0	-1.0	2369.0	1507.0	-1.0	2407.0	1361.0	-1.0	1846.0	1460.0	-1.0	2443.0	1642.0	-1.0	2180.0	1106.0	-1.0	1706.0	1145.0	-1.0	1305.0	
309.462	1203.0	-1.0	1814.0	1315.0	-1.0	1715.0	1215.0	-1.0	1922.0	1605.0	-1.0	2093.0	1306.0	-1.0	2022.0	1095.0	-1.0	1326.0	1484.0	-1.0	2225.0	1685.0	-1.0	2017.0	1390.0	-1.0	2103.0	1813.0	-1.0	2375.0	1506.0	-1.0	2407.0	1361.0	-1.0	1848.0	1460.0	-1.0	2441.0	1641.0	-1.0	2177.0	1105.0	-1.0	1706.0	1145.0	-1.0	1306.0	
309.961	1206.0	-1.0	1823.0	1317.0	-1.0	1722.0	1216.0	-1.0	1925.0	1608.0	-1.0	2098.0	1307.0	-1.0	2026.0	1097.0	-1.0	1327.0	1486.0	-1.0	2227.0	1688.0	-1.0	2019.0	1391.0	-1.0	2102.0	1813.0	-1.0	2376.0	1506.0	-1.0	2405.0	1359.0	-1.0	1843.0	1458.0	-1.0	2434.0	1637.0	-1.0	2168.0	1102.0	-1.0	1703.0	1143.0	-1.0	1301.0	
310.460	1207.0	-1.0	1828.0	1318.0	-1.0	1725.0	1216.0	-1.0	1927.0	1607.0	-1.0	2099.0	1307.0	-1.0	2026.0	1096.0	-1.0	1328.0	1487.0	-1.0	2232.0	1687.0	-1.0	2020.0	1390.0	-1.0	2104.0	1816.0	-1.0	2382.0	1507.0	-1.0	2406.0	1358.0	-1.0	1841.0	1458.0	-1.0	2437.0	1636.0	-1.0	2167.0	1105.0	-1.0	1707.0	1143.0	-1.0	1305.0	
310.959	1207.0	-1.0	1829.0	1318.0	-1.0	1726.0	1215.0	-1.0	1925.0	1605.0	-1.0	2095.0	1307.0	-1.0	2026.0	1096.0	-1.0	1327.0	1485.0	-1.0	2229.0	1685.0	-1.0	2018.0	1390.0	-1.0	2105.0	1818.0	-1.0	2387.0	1505.0	-1.0	2407.0	1357.0	-1.0	1839.0	1459.0	-1.0	2441.0	1636.0	-1.0	2166.0	1105.0	-1.0	1712.0	1143.0	-1.0	1305.0	
311.458	1207.0	-1.0	1824.0	1316.0	-1.0	1722.0	1214.0	-1.0	1923.0	1604.0	-1.0	2091.0	1305.0	-1.0	2024.0	1096.0	-1.0	1326.0	1484.0	-1.0	2226.0	1684.0	-1.0	2015.0	1390.0	-1.0	2102.0	1821.0	-1.0	2390.0	1504.0	-1.0	2405.0	1355.0	-1.0	1835.0	1459.0	-1.0	2441.0	1635.0	-1.0	2162.0	1105.0	-1.0	1713.0	1142.0	-1.0	1305.0	
311.957	1209.0	-1.0	1833.0	1318.0	-1.0	1728.0	1215.0	-1.0	1927.0	1604.0	-1.0	2094.0	1305.0	-1.0	2025.0	1096.0	-1.0	1328.0	1483.0	-1.0	2227.0	1686.0	-1.0	2018.0	1389.0	-1.0	2101.0	1824.0	-1.0	2397.0	1505.0	-1.0	2402.0	1355.0	-1.0	1832.0	1457.0	-1.0	2439.0	1633.0	-1.0	2158.0	1105.0	-1.0	1712.0	1142.0	-1.0	1304.0	
312.456	1211.0	-1.0	1840.0	1318.0	-1.0	1732.0	1215.0	-1.0	1929.0	1602.0	-1.0	2093.0	1304.0	-1.0	2027.0	1096.0	-1.0	1329.0	1484.0	-1.0	2228.0	1688.0	-1.0	2023.0	1390.0	-1.0	2104.0	1831.0	-1.0	2409.0	1505.0	-1.0	2406.0	1355.0	-1.0	1837.0	1460.0	-1.0	2444.0	1635.0	-1.0	2163.0	1107.0	-1.0	1716.0	1144.0	-1.0	1307.0	
312.955	1212.0	-1.0	1843.0	1317.0	-1.0	1733.0	1214.0	-1.0	1929.0	1600.0	-1.0	2094.0	1305.0	-1.0	2028.0	1097.0	-1.0	1332.0	1482.0	-1.0	2227.0	1688.0	-1.0	2025.0	1389.0	-1.0	2106.0	1837.0	-1.0	2424.0	1506.0	-1.0	2410.0	1357.0	-1.0	1841.0	1461.0	-1.0	2451.0	1638.0	-1.0	2170.0	1108.0	-1.0	1722.0	1146.0	-1.0	1310.0	
313.454	1210.0	-1.0	1843.0	1316.0	-1.0	1733.0	1215.0	-1.0	1930.0	1600.0	-1.0	2093.0	1304.0	-1.0	2029.0	1097.0	-1.0	1333.0	1481.0	-1.0	2226.0	1691.0	-1.0	2030.0	1390.0	-1.0	2108.0	1843.0	-1.0	2435.0	1505.0	-1.0	2410.0	1358.0	-1.0	1844.0	1462.0	-1.0	2455.0	1640.0	-1.0	2177.0	1109.0	-1.0	1724.0	1146.0	-1.0	1314.0	
313.953	1210.0	-1.0	1838.0	1316.0	-1.0	1730.0	1214.0	-1.0	1931.0	1601.0	-1.0	2094.0	1303.0	-1.0	2027.0	1097.0	-1.0	1335.0	1482.0	-1.0	2224.0	1693.0	-1.0	2036.0	1389.0	-1.0	2106.0	1849.0	-1.0	2447.0	1506.0	-1.0	2409.0	1359.0	-1.0	1847.0	1461.0	-1.0	2454.0	1640.0	-1.0	2179.0	1108.0	-1.0	1723.0	1147.0	-1.0	1313.0	
314.453	1211.0	-1.0	1840.0	1317.0	-1.0	1731.0	1215.0	-1.0	1934.0	1602.0	-1.0	2099.0	1303.0	-1.0	2026.0	1097.0	-1.0	1336.0	1480.0	-1.0	2222.0	1692.0	-1.0	2036.0	1388.0	-1.0	2102.0	1850.0	-1.0	2449.0	1505.0	-1.0	2408.0	1359.0	-1.0	1846.0	1460.0	-1.0	2449.0	1641.0	-1.0	2177.0	1107.0	-1.0	1720.0	1145.0	-1.0	1313.0	
314.953	1213.0	-1.0	1846.0	1319.0	-1.0	1734.0	1215.0	-1.0	1937.0	1603.0	-1.0	2104.0	1302.0	-1.0	2028.0	1098.0	-1.0	1340.0	1479.0	-1.0	2220.0	1690.0	-1.0	2034.0	1388.0	-1.0	2103.0	1851.0	-1.0	2450.0	1506.0	-1.0	2410.0	1360.0	-1.0	1848.0	1459.0	-1.0	2444.0	1641.0	-1.0	2179.0	1107.0	-1.0	1717.0	1146.0	-1.0	1311.0	
315.452	1213.0	-1.0	1849.0	1318.0	-1.0	1736.0	1216.0	-1.0	1938.0	1604.0	-1.0	2107.0	1301.0	-1.0	2026.0	1098.0	-1.0	1340.0	1476.0	-1.0	2217.0	1687.0	-1.0	2032.0	1389.0	-1.0	2104.0	1852.0	-1.0	2455.0	1506.0	-1.0	2413.0	1361.0	-1.0	1850.0	1459.0	-1.0	2446.0	1644.0	-1.0	2184.0	1108.0	-1.0	1719.0	1149.0	-1.0	1315.0	
315.951	1212.0	-1.0	1845.0	1318.0	-1.0	1734.0	1215.0	-1.0	1938.0	1604.0	-1.0	2107.0	1298.0	-1.0	2022.0	1097.0	-1.0	1340.0	1474.0	-1.0	2211.0	1684.0	-1.0	2028.0	1386.0	-1.0	2102.0	1851.0	-1.0	2454.0	1506.0	-1.0	2413.0	1360.0	-1.0	1850.0	1459.0	-1.0	2448.0	1646.0	-1.0	2189.0	1109.0	-1.0	1721.0	1150.0	-1.0	1316.0	
316.450	1208.0	-1.0	1835.0	1317.0	-1.0	1729.0	1215.0	-1.0	1934.0	1603.0	-1.0	2102.0	1295.0	-1.0	2015.0	1095.0	-1.0	1337.0	1471.0	-1.0	2203.0	1680.0	-1.0	2019.0	1385.0	-1.0	2095.0	1847.0	-1.0	2446.0	1503.0	-1.0	2409.0	1358.0	-1.0	1846.0	1458.0	-1.0	2444.0	1645.0	-1.0	2187.0	1109.0	-1.0	1721.0	1150.0	-1.0	1317.0	
316.950	1206.0	-1.0	1827.0	1316.0	-1.0	1723.0	1214.0	-1.0	1929.0	1601.0	-1.0	2096.0	1292.0	-1.0	2008.0	1093.0	-1.0	1331.0	1468.0	-1.0	2195.0	1676.0	-1.0	2011.0	1382.0	-1.0	2087.0	1842.0	-1.0	2437.0	1501.0	-1.0	2401.0	1354.0	-1.0	1840.0	1457.0	-1.0	2438.0	1643.0	-1.0	2181.0	1107.0	-1.0	1716.0	1149.0	-1.0	1314.0	
317.450	1207.0	-1.0	1829.0	1315.0	-1.0	1724.0	1213.0	-1.0	1927.0	1600.0	-1.0	2092.0	1291.0	-1.0	2001.0	1091.0	-1.0	1326.0	1466.0	-1.0	2189.0	1672.0	-1.0	2003.0	1380.0	-1.0	2080.0	1838.0	-1.0	2427.0	1499.0	-1.0	2394.0	1351.0	-1.0	1833.0	1456.0	-1.0	2433.0	1641.0	-1.0	2173.0	1107.0	-1.0	1712.0	1147.0	-1.0	1310.0	
317.949	1208.0	-1.0	1836.0	1316.0	-1.0	1726.0	1212.0	-1.0	1925.0	1598.0	-1.0	2088.0	1289.0	-1.0	1997.0	1089.0	-1.0	1324.0	1463.0	-1.0	2185.0	1669.0	-1.0	1996.0	1378.0	-1.0	2080.0	1834.0	-1.0	2418.0	1498.0	-1.0	2395.0	1350.0	-1.0	1830.0	1457.0	-1.0	2432.0	1643.0	-1.0	2173.0	1107.0	-1.0	1714.0	1148.0	-1.0	1310.0	
318.448	1209.0	-1.0	1834.0	1315.0	-1.0	1723.0	1211.0	-1.0	1923.0	1595.0	-1.0	2082.0	1287.0	-1.0	1994.0	1088.0	-1.0	1323.0	1461.0	-1.0	2180.0	1666.0	-1.0	1992.0	1378.0	-1.0	2078.0	1833.0	-1.0	2415.0	1498.0	-1.0	2395.0	1350.0	-1.0	1829.0	1458.0	-1.0	2437.0	1644.0	-1.0	2177.0	1108.0	-1.0	1717.0	1150.0	-1.0	1313.0	
318.947	1206.0	-1.0	1829.0	1313.0	-1.0	1720.0	1211.0	-1.0	1918.0	1593.0	-1.0	2077.0	1285.0	-1.0	1990.0	1088.0	-1.0	1320.0	1460.0	-1.0	2176.0	1665.0	-1.0	1992.0	1376.0	-1.0	2077.0	1832.0	-1.0	2416.0	1498.0	-1.0	2393.0	1351.0	-1.0	1830.0	1458.0	-1.0	2438.0	1643.0	-1.0	2178.0	1109.0	-1.0	1719.0	1150.0	-1.0	1314.0	
319.447	1206.0	-1.0	1826.0	1313.0	-1.0	1718.0	1210.0	-1.0	1917.0	1592.0	-1.0	2077.0	1285.0	-1.0	1990.0	1088.0	-1.0	1319.0	1460.0	-1.0	2175.0	1666.0	-1.0	1994.0	1377.0	-1.0	2074.0	1833.0	-1.0	2416.0	1498.0	-1.0	2393.0	1350.0	-1.0	1830.0	1458.0	-1.0	2441.0	1644.0	-1.0	2180.0	1108.0	-1.0	1720.0	1149.0	-1.0	1314.0	
319.946	1209.0	-1.0	1836.0	1315.0	-1.0	1725.0	1212.0	-1.0	1922.0	1594.0	-1.0	2084.0	1287.0	-1.0	1994.0	1089.0	-1.0	1324.0	1461.0	-1.0	2179.0	1672.0	-1.0	2001.0	1378.0	-1.0	2077.0	1835.0	-1.0	2422.0	1500.0	-1.0	2395.0	1352.0	-1.0	1832.0	1458.0	-1.0	2439.0	1644.0	-1.0	2183.0	1109.0	-1.0	1720.0	1149.0	-1.0	1315.0	
320.445	1212.0	-1.0	1847.0	1317.0	-1.0	1733.0	1212.0	-1.0	1927.0	1597.0	-1.0	2090.0	1289.0	-1.0	2001.0	1092.0	-1.0	1330.0	1463.0	-1.0	2185.0	1678.0	-1.0	2014.0	1380.0	-1.0	2085.0	1843.0	-1.0	2441.0	1502.0	-1.0	2404.0	1355.0	-1.0	1842.0	1460.0	-1.0	2444.0	1646.0	-1.0	2188.0	1110.0	-1.0	1723.0	1152.0	-1.0	1317.0	
320.945	1214.0	-1.0	1853.0	1317.0	-1.0	1736.0	1214.0	-1.0	1932.0	1598.0	-1.0	2095.0	1292.0	-1.0	2009.0	1093.0	-1.0	1335.0	1466.0	-1.0	2192.0	1685.0	-1.0	2026.0	1382.0	-1.0	2091.0	1850.0	-1.0	2452.0	1504.0	-1.0	2411.0	1359.0	-1.0	1851.0	1463.0	-1.0	2454.0	1649.0	-1.0	2199.0	1112.0	-1.0	1729.0	1153.0	-1.0	1322.0	
321.445	1213.0	-1.0	1856.0	1319.0	-1.0	1740.0	1216.0	-1.0	1936.0	1600.0	-1.0	2102.0	1297.0	-1.0	2021.0	1096.0	-1.0	1339.0	1470.0	-1.0	2204.0	1686.0	-1.0	2030.0	1384.0	-1.0	2097.0	1844.0	-1.0	2438.0	1507.0	-1.0	2421.0	1359.0	-1.0	1851.0	1465.0	-1.0	2465.0	1653.0	-1.0	2209.0	1114.0	-1.0	1737.0	1157.0	-1.0	1329.0	
321.944	1215.0	-1.0	1859.0	1323.0	-1.0	1749.0	1217.0	-1.0	1943.0	1605.0	-1.0	2113.0	1303.0	-1.0	2035.0	1100.0	-1.0	1347.0	1477.0	-1.0	2221.0	1684.0	-1.0	2030.0	1386.0	-1.0	2106.0	1836.0	-1.0	2426.0	1513.0	-1.0	2431.0	1359.0	-1.0	1852.0	1469.0	-1.0	2477.0	1657.0	-1.0	2222.0	1117.0	-1.0	1745.0	1160.0	-1.0	1337.0	
322.443	1219.0	-1.0	1872.0	1330.0	-1.0	1767.0	1219.0	-1.0	1953.0	1612.0	-1.0	2130.0	1310.0	-1.0	2050.0	1105.0	-1.0	1357.0	1484.0	-1.0	2239.0	1690.0	-1.0	2040.0	1391.0	-1.0	2116.0	1839.0	-1.0	2431.0	1517.0	-1.0	2444.0	1360.0	-1.0	1859.0	1471.0	-1.0	2486.0	1661.0	-1.0	2233.0	1118.0	-1.0	1752.0	1164.0	-1.0	1343.0	
322.942	1222.0	-1.0	1884.0	1336.0	-1.0	1784.0	1223.0	-1.0	1965.0	1618.0	-1.0	2149.0	1316.0	-1.0	2070.0	1110.0	-1.0	1369.0	1492.0	-1.0	2258.0	1694.0	-1.0	2047.0	1395.0	-1.0	2128.0	1833.0	-1.0	2421.0	1523.0	-1.0	2460.0	1363.0	-1.0	1864.0	1475.0	-1.0	2494.0	1666.0	-1.0	2246.0	1120.0	-1.0	1756.0	1166.0	-1.0	1348.0	
323.441	1222.0	-1.0	1892.0	1340.0	-1.0	1796.0	1225.0	-1.0	1972.0	1624.0	-1.0	2163.0	1320.0	-1.0	2082.0	1114.0	-1.0	1379.0	1496.0	-1.0	2272.0	1694.0	-1.0	2053.0	1399.0	-1.0	2140.0	1831.0	-1.0	2420.0	1528.0	-1.0	2475.0	1366.0	-1.0	1873.0	1479.0	-1.0	2506.0	1672.0	-1.0	2260.0	1124.0	-1.0	1765.0	1170.0	-1.0	1355.0	
323.940	1223.0	-1.0	1896.0	1342.0	-1.0	1804.0	1226.0	-1.0	1976.0	1627.0	-1.0	2171.0	1323.0	-1.0	2092.0	1117.0	-1.0	1386.0	1501.0	-1.0	2284.0	1700.0	-1.0	2066.0	1401.0	-1.0	2149.0	1839.0	-1.0	2436.0	1532.0	-1.0	2487.0	1367.0	-1.0	1878.0	1482.0	-1.0	2516.0	1678.0	-1.0	2273.0	1126.0	-1.0	1774.0	1175.0	-1.0	1364.0	
324.440	1223.0	-1.0	1896.0	1345.0	-1.0	1805.0	1226.0	-1.0	1976.0	1628.0	-1.0	2175.0	1327.0	-1.0	2099.0	1119.0	-1.0	1390.0	1503.0	-1.0	2291.0	1708.0	-1.0	2079.0	1404.0	-1.0	2153.0	1849.0	-1.0	2454.0	1532.0	-1.0	2491.0	1368.0	-1.0	1882.0	1484.0	-1.0	2523.0	1679.0	-1.0	2281.0	1127.0	-1.0	1777.0	1177.0	-1.0	1369.0	
324.939	1221.0	-1.0	1889.0	1344.0	-1.0	1801.0	1226.0	-1.0	1975.0	1627.0	-1.0	2174.0	1327.0	-1.0	2100.0	1119.0	-1.0	1390.0	1504.0	-1.0	2293.0	1711.0	-1.0	2083.0	1403.0	-1.0	2152.0	1853.0	-1.0	2461.0	1531.0	-1.0	2488.0	1367.0	-1.0	1881.0	1483.0	-1.0	2524.0	1679.0	-1.0	2280.0	1125.0	-1.0	1777.0	1178.0	-1.0	1371.0	
325.438	1219.0	-1.0	1882.0	1342.0	-1.0	1795.0	1225.0	-1.0	1970.0	1625.0	-1.0	2167.0	1324.0	-1.0	2093.0	1117.0	-1.0	1385.0	1502.0	-1.0	2287.0	1706.0	-1.0	2073.0	1401.0	-1.0	2146.0	1853.0	-1.0	2456.0	1529.0	-1.0	2482.0	1366.0	-1.0	1878.0	1482.0	-1.0	2520.0	1676.0	-1.0	2277.0	1125.0	-1.0	1775.0	1176.0	-1.0	1370.0	
325.937	1215.0	-1.0	1871.0	1339.0	-1.0	1787.0	1224.0	-1.0	1966.0	1624.0	-1.0	2161.0	1322.0	-1.0	2087.0	1114.0	-1.0	1378.0	1499.0	-1.0	2280.0	1696.0	-1.0	2058.0	1399.0	-1.0	2139.0	1844.0	-1.0	2439.0	1526.0	-1.0	2475.0	1362.0	-1.0	1870.0	1482.0	-1.0	2517.0	1674.0	-1.0	2272.0	1123.0	-1.0	1770.0	1176.0	-1.0	1369.0	
326.436	1214.0	-1.0	1863.0	1339.0	-1.0	1781.0	1224.0	-1.0	1962.0	1624.0	-1.0	2156.0	1320.0	-1.0	2078.0	1111.0	-1.0	1371.0	1496.0	-1.0	2273.0	1688.0	-1.0	2044.0	1396.0	-1.0	2133.0	1837.0	-1.0	2429.0	1523.0	-1.0	2468.0	1360.0	-1.0	1866.0	1481.0	-1.0	2512.0	1673.0	-1.0	2270.0	1121.0	-1.0	1768.0	1175.0	-1.0	1367.0	
326.935	1216.0	-1.0	1867.0	1341.0	-1.0	1783.0	1224.0	-1.0	1963.0	1624.0	-1.0	2158.0	1318.0	-1.0	2073.0	1110.0	-1.0	1368.0	1495.0	-1.0	2268.0	1682.0	-1.0	2034.0	1395.0	-1.0	2128.0	1833.0	-1.0	2424.0	1523.0	-1.0	2465.0	1359.0	-1.0	1864.0	1480.0	-1.0	2510.0	1673.0	-1.0	2269.0	1119.0	-1.0	1764.0	1176.0	-1.0	1366.0	
327.435	1216.0	-1.0	1874.0	1342.0	-1.0	1788.0	1225.0	-1.0	1965.0	1625.0	-1.0	2161.0	1318.0	-1.0	2075.0	1110.0	-1.0	1369.0	1496.0	-1.0	2270.0	1679.0	-1.0	2029.0	1394.0	-1.0	2129.0	1830.0	-1.0	2418.0	1524.0	-1.0	2468.0	1360.0	-1.0	1865.0	1481.0	-1.0	2510.0	1674.0	-1.0	2272.0	1119.0	-1.0	1763.0	1175.0	-1.0	1367.0	
327.934	1217.0	-1.0	1878.0	1345.0	-1.0	1793.0	1226.0	-1.0	1968.0	1627.0	-1.0	2164.0	1319.0	-1.0	2078.0	1111.0	-1.0	1371.0	1496.0	-1.0	2272.0	1675.0	-1.0	2022.0	1395.0	-1.0	2135.0	1824.0	-1.0	2404.0	1527.0	-1.0	2477.0	1360.0	-1.0	1867.0	1484.0	-1.0	2515.0	1679.0	-1.0	2281.0	1121.0	-1.0	1767.0	1178.0	-1.0	1370.0	
328.433	1219.0	-1.0	1878.0	1345.0	-1.0	1793.0	1225.0	-1.0	1968.0	1627.0	-1.0	2165.0	1319.0	-1.0	2077.0	1112.0	-1.0	1371.0	1496.0	-1.0	2270.0	1671.0	-1.0	2019.0	1397.0	-1.0	2138.0	1824.0	-1.0	2407.0	1527.0	-1.0	2483.0	1360.0	-1.0	1870.0	1485.0	-1.0	2521.0	1680.0	-1.0	2288.0	1123.0	-1.0	1773.0	1180.0	-1.0	1374.0	
328.932	1217.0	-1.0	1873.0	1344.0	-1.0	1790.0	1225.0	-1.0	1966.0	1626.0	-1.0	2161.0	1318.0	-1.0	2072.0	1111.0	-1.0	1368.0	1495.0	-1.0	2266.0	1670.0	-1.0	2016.0	1396.0	-1.0	2136.0	1826.0	-1.0	2411.0	1526.0	-1.0	2481.0	1359.0	-1.0	1869.0	1484.0	-1.0	2522.0	1677.0	-1.0	2286.0	1122.0	-1.0	1773.0	1178.0	-1.0	1372.0	
329.431	1214.0	-1.0	1865.0	1341.0	-1.0	1782.0	1224.0	-1.0	1960.0	1622.0	-1.0	2151.0	1315.0	-1.0	2063.0	1107.0	-1.0	1360.0	1492.0	-1.0	2260.0	1667.0	-1.0	2008.0	1394.0	-1.0	2129.0	1822.0	-1.0	2405.0	1523.0	-1.0	2471.0	1357.0	-1.0	1862.0	1482.0	-1.0	2514.0	1672.0	-1.0	2274.0	1119.0	-1.0	1769.0	1175.0	-1.0	1368.0	
329.930	1211.0	-1.0	1853.0	1336.0	-1.0	1772.0	1221.0	-1.0	1953.0	1617.0	-1.0	2137.0	1311.0	-1.0	2052.0	1104.0	-1.0	1350.0	1489.0	-1.0	2248.0	1658.0	-1.0	1990.0	1390.0	-1.0	2119.0	1814.0	-1.0	2388.0	1520.0	-1.0	2460.0	1351.0	-1.0	1848.0	1478.0	-1.0	2503.0	1664.0	-1.0	2257.0	1116.0	-1.0	1761.0	1169.0	-1.0	1361.0	
330.429	1207.0	-1.0	1841.0	1332.0	-1.0	1760.0	1219.0	-1.0	1945.0	1611.0	-1.0	2123.0	1307.0	-1.0	2037.0	1098.0	-1.0	1339.0	1485.0	-1.0	2236.0	1648.0	-1.0	1971.0	1386.0	-1.0	2107.0	1802.0	-1.0	2368.0	1515.0	-1.0	2445.0	1345.0	-1.0	1831.0	1473.0	-1.0	2490.0	1656.0	-1.0	2239.0	1114.0	-1.0	1752.0	1165.0	-1.0	1352.0	
330.928	1208.0	-1.0	1844.0	1329.0	-1.0	1757.0	1218.0	-1.0	1940.0	1610.0	-1.0	2116.0	1303.0	-1.0	2025.0	1096.0	-1.0	1330.0	1482.0	-1.0	2224.0	1639.0	-1.0	1951.0	1383.0	-1.0	2096.0	1793.0	-1.0	2350.0	1511.0	-1.0	2432.0	1339.0	-1.0	1818.0	1470.0	-1.0	2478.0	1650.0	-1.0	2224.0	1110.0	-1.0	1744.0	1162.0	-1.0	1346.0	
331.427	1210.0	-1.0	1849.0	1328.0	-1.0	1754.0	1218.0	-1.0	1940.0	1606.0	-1.0	2110.0	1302.0	-1.0	2019.0	1094.0	-1.0	1326.0	1479.0	-1.0	2217.0	1615.0	-1.0	1915.0	1382.0	-1.0	2093.0	1777.0	-1.0	2323.0	1511.0	-1.0	2430.0	1337.0	-1.0	1812.0	1471.0	-1.0	2474.0	1651.0	-1.0	2224.0	1110.0	-1.0	1742.0	1162.0	-1.0	1344.0	
331.926	1209.0	-1.0	1847.0	1327.0	-1.0	1752.0	1218.0	-1.0	1939.0	1605.0	-1.0	2107.0	1300.0	-1.0	2011.0	1094.0	-1.0	1323.0	1475.0	-1.0	2208.0	1604.0	-1.0	1899.0	1380.0	-1.0	2092.0	1769.0	-1.0	2312.0	1511.0	-1.0	2429.0	1338.0	-1.0	1811.0	1471.0	-1.0	2476.0	1653.0	-1.0	2228.0	1111.0	-1.0	1744.0	1162.0	-1.0	1346.0	
332.425	1206.0	-1.0	1838.0	1326.0	-1.0	1749.0	1217.0	-1.0	1936.0	1605.0	-1.0	2105.0	1297.0	-1.0	2005.0	1093.0	-1.0	1322.0	1473.0	-1.0	2201.0	1604.0	-1.0	1895.0	1380.0	-1.0	2090.0	1768.0	-1.0	2312.0	1511.0	-1.0	2427.0	1338.0	-1.0	1811.0	1471.0	-1.0	2477.0	1653.0	-1.0	2232.0	1111.0	-1.0	1744.0	1162.0	-1.0	1346.0	
332.924	1208.0	-1.0	1843.0	1327.0	-1.0	1755.0	1218.0	-1.0	1940.0	1607.0	-1.0	2112.0	1297.0	-1.0	2003.0	1094.0	-1.0	1325.0	1474.0	-1.0	2201.0	1610.0	-1.0	1901.0	1381.0	-1.0	2090.0	1771.0	-1.0	2318.0	1511.0	-1.0	2426.0	1340.0	-1.0	1815.0	1470.0	-1.0	2473.0	1654.0	-1.0	2234.0	1109.0	-1.0	1740.0	1160.0	-1.0	1344.0	
333.424	1209.0	-1.0	1849.0	1328.0	-1.0	1760.0	1219.0	-1.0	1942.0	1609.0	-1.0	2119.0	1298.0	-1.0	2007.0	1096.0	-1.0	1329.0	1475.0	-1.0	2204.0	1615.0	-1.0	1912.0	1385.0	-1.0	2097.0	1779.0	-1.0	2331.0	1513.0	-1.0	2432.0	1344.0	-1.0	1825.0	1471.0	-1.0	2479.0	1657.0	-1.0	2244.0	1110.0	-1.0	1745.0	1162.0	-1.0	1349.0	
333.923	1207.0	-1.0	1846.0	1328.0	-1.0	1763.0	1219.0	-1.0	1944.0	1609.0	-1.0	2122.0	1300.0	-1.0	2011.0	1097.0	-1.0	1332.0	1476.0	-1.0	2207.0	1621.0	-1.0	1921.0	1386.0	-1.0	2103.0	1784.0	-1.0	2342.0	1515.0	-1.0	2437.0	1347.0	-1.0	1832.0	1470.0	-1.0	2481.0	1658.0	-1.0	2249.0	1109.0	-1.0	1747.0	1163.0	-1.0	1351.0	
334.422	1211.0	-1.0	1855.0	1330.0	-1.0	1770.0	1220.0	-1.0	1949.0	1613.0	-1.0	2132.0	1302.0	-1.0	2017.0	1099.0	-1.0	1338.0	1479.0	-1.0	2214.0	1630.0	-1.0	1935.0	1388.0	-1.0	2109.0	1792.0	-1.0	2357.0	1516.0	-1.0	2442.0	1351.0	-1.0	1839.0	1470.0	-1.0	2480.0	1658.0	-1.0	2248.0	1109.0	-1.0	1746.0	1160.0	-1.0	1349.0	
334.921	1213.0	-1.0	1862.0	1333.0	-1.0	1776.0	1221.0	-1.0	1954.0	1615.0	-1.0	2139.0	1306.0	-1.0	2027.0	1102.0	-1.0	1345.0	1483.0	-1.0	2226.0	1639.0	-1.0	1953.0	1393.0	-1.0	2119.0	1803.0	-1.0	2377.0	1520.0	-1.0	2451.0	1355.0	-1.0	1849.0	1470.0	-1.0	2485.0	1659.0	-1.0	2253.0	1111.0	-1.0	1751.0	1162.0	-1.0	1352.0	
335.420	1212.0	-1.0	1863.0	1330.0	-1.0	1779.0	1221.0	-1.0	1955.0	1615.0	-1.0	2141.0	1308.0	-1.0	2034.0	1103.0	-1.0	1350.0	1486.0	-1.0	2235.0	1648.0	-1.0	1966.0	1395.0	-1.0	2127.0	1811.0	-1.0	2392.0	1521.0	-1.0	2457.0	1356.0	-1.0	1855.0	1471.0	-1.0	2488.0	1659.0	-1.0	2253.0	1111.0	-1.0	1754.0	1162.0	-1.0	1354.0	
335.920	1210.0	-1.0	1857.0	1330.0	-1.0	1776.0	1221.0	-1.0	1956.0	1614.0	-1.0	2141.0	1309.0	-1.0	2038.0	1105.0	-1.0	1352.0	1488.0	-1.0	2240.0	1653.0	-1.0	1975.0	1395.0	-1.0	2130.0	1815.0	-1.0	2400.0	1522.0	-1.0	2458.0	1356.0	-1.0	1854.0	1471.0	-1.0	2484.0	1656.0	-1.0	2248.0	1112.0	-1.0	1754.0	1160.0	-1.0	1351.0	
336.419	1211.0	-1.0	1863.0	1329.0	-1.0	1781.0	1220.0	-1.0	1958.0	1614.0	-1.0	2143.0	1311.0	-1.0	2043.0	1106.0	-1.0	1354.0	1491.0	-1.0	2246.0	1658.0	-1.0	1982.0	1397.0	-1.0	2132.0	1819.0	-1.0	2404.0	1521.0	-1.0	2459.0	1356.0	-1.0	1854.0	1469.0	-1.0	2480.0	1654.0	-1.0	2242.0	1111.0	-1.0	1750.0	1160.0	-1.0	1348.0	
336.919	1212.0	-1.0	1867.0	1329.0	-1.0	1782.0	1220.0	-1.0	1959.0	1613.0	-1.0	2146.0	1312.0	-1.0	2047.0	1106.0	-1.0	1357.0	1490.0	-1.0	2250.0	1661.0	-1.0	1988.0	1399.0	-1.0	2137.0	1824.0	-1.0	2415.0	1522.0	-1.0	2462.0	1358.0	-1.0	1859.0	1471.0	-1.0	2486.0	1655.0	-1.0	2245.0	1111.0	-1.0	1753.0	1160.0	-1.0	1350.0	
337.419	1210.0	-1.0	1864.0	1327.0	-1.0	1778.0	1220.0	-1.0	1957.0	1612.0	-1.0	2144.0	1311.0	-1.0	2047.0	1106.0	-1.0	1359.0	1491.0	-1.0	2251.0	1662.0	-1.0	1990.0	1399.0	-1.0	2138.0	1828.0	-1.0	2422.0	1523.0	-1.0	2465.0	1358.0	-1.0	1861.0	1472.0	-1.0	2489.0	1656.0	-1.0	2248.0	1113.0	-1.0	1756.0	1161.0	-1.0	1350.0	
337.918	1209.0	-1.0	1857.0	1326.0	-1.0	1772.0	1219.0	-1.0	1954.0	1611.0	-1.0	2143.0	1310.0	-1.0	2046.0	1106.0	-1.0	1360.0	1491.0	-1.0	2252.0	1663.0	-1.0	1991.0	1398.0	-1.0	2137.0	1830.0	-1.0	2426.0	1522.0	-1.0	2464.0	1358.0	-1.0	1862.0	1471.0	-1.0	2488.0	1656.0	-1.0	2247.0	1113.0	-1.0	1753.0	1161.0	-1.0	1348.0	
338.417	1211.0	-1.0	1860.0	1327.0	-1.0	1774.0	1219.0	-1.0	1956.0	1614.0	-1.0	2147.0	1310.0	-1.0	2045.0	1107.0	-1.0	1360.0	1490.0	-1.0	2250.0	1661.0	-1.0	1990.0	1398.0	-1.0	2135.0	1830.0	-1.0	2427.0	1522.0	-1.0	2462.0	1358.0	-1.0	1861.0	1471.0	-1.0	2483.0	1655.0	-1.0	2243.0	1111.0	-1.0	1746.0	1158.0	-1.0	1344.0	
338.916	1210.0	-1.0	1861.0	1328.0	-1.0	1774.0	1221.0	-1.0	1957.0	1614.0	-1.0	2149.0	1309.0	-1.0	2045.0	1107.0	-1.0	1361.0	1489.0	-1.0	2248.0	1660.0	-1.0	1991.0	1397.0	-1.0	2134.0	1831.0	-1.0	2431.0	1523.0	-1.0	2463.0	1359.0	-1.0	1862.0	1472.0	-1.0	2480.0	1655.0	-1.0	2240.0	1110.0	-1.0	1744.0	1159.0	-1.0	1339.0	
339.415	1209.0	-1.0	1853.0	1327.0	-1.0	1767.0	1221.0	-1.0	1954.0	1614.0	-1.0	2145.0	1307.0	-1.0	2039.0	1105.0	-1.0	1357.0	1487.0	-1.0	2243.0	1656.0	-1.0	1984.0	1395.0	-1.0	2129.0	1828.0	-1.0	2425.0	1520.0	-1.0	2458.0	1356.0	-1.0	1858.0	1470.0	-1.0	2474.0	1654.0	-1.0	2235.0	1110.0	-1.0	1740.0	1157.0	-1.0	1335.0	
339.915	1205.0	-1.0	1839.0	1324.0	-1.0	1756.0	1220.0	-1.0	1948.0	1610.0	-1.0	2135.0	1304.0	-1.0	2029.0	1102.0	-1.0	1349.0	1482.0	-1.0	2232.0	1649.0	-1.0	1973.0	1391.0	-1.0	2118.0	1819.0	-1.0	2408.0	1516.0	-1.0	2447.0	1352.0	-1.0	1846.0	1468.0	-1.0	2464.0	1649.0	-1.0	2222.0	1107.0	-1.0	1733.0	1153.0	-1.0	1327.0	
340.414	1205.0	-1.0	1836.0	1324.0	-1.0	1750.0	1218.0	-1.0	1944.0	1608.0	-1.0	2130.0	1301.0	-1.0	2020.0	1099.0	-1.0	1341.0	1478.0	-1.0	2221.0	1641.0	-1.0	1957.0	1388.0	-1.0	2106.0	1808.0	-1.0	2389.0	1512.0	-1.0	2435.0	1347.0	-1.0	1833.0	1463.0	-1.0	2450.0	1644.0	-1.0	2208.0	1105.0	-1.0	1722.0	1149.0	-1.0	1317.0	
340.914	1205.0	-1.0	1834.0	1323.0	-1.0	1747.0	1217.0	-1.0	1941.0	1606.0	-1.0	2122.0	1297.0	-1.0	2011.0	1096.0	-1.0	1336.0	1476.0	-1.0	2212.0	1633.0	-1.0	1945.0	1385.0	-1.0	2101.0	1801.0	-1.0	2376.0	1510.0	-1.0	2428.0	1345.0	-1.0	1828.0	1462.0	-1.0	2441.0	1641.0	-1.0	2198.0	1105.0	-1.0	1716.0	1146.0	-1.0	1310.0	
341.413	1203.0	-1.0	1827.0	1321.0	-1.0	1741.0	1217.0	-1.0	1936.0	1602.0	-1.0	2113.0	1294.0	-1.0	2004.0	1092.0	-1.0	1330.0	1472.0	-1.0	2203.0	1626.0	-1.0	1934.0	1383.0	-1.0	2095.0	1796.0	-1.0	2369.0	1507.0	-1.0	2422.0	1344.0	-1.0	1823.0	1462.0	-1.0	2437.0	1640.0	-1.0	2191.0	1103.0	-1.0	1715.0	1145.0	-1.0	1306.0	
341.912	1198.0	-1.0	1815.0	1318.0	-1.0	1733.0	1215.0	-1.0	1929.0	1600.0	-1.0	2105.0	1291.0	-1.0	1995.0	1091.0	-1.0	1325.0	1469.0	-1.0	2194.0	1621.0	-1.0	1924.0	1380.0	-1.0	2088.0	1793.0	-1.0	2362.0	1506.0	-1.0	2414.0	1341.0	-1.0	1817.0	1460.0	-1.0	2432.0	1638.0	-1.0	2185.0	1102.0	-1.0	1710.0	1144.0	-1.0	1303.0	
342.412	1200.0	-1.0	1812.0	1319.0	-1.0	1731.0	1214.0	-1.0	1927.0	1601.0	-1.0	2103.0	1290.0	-1.0	1990.0	1089.0	-1.0	1322.0	1467.0	-1.0	2190.0	1620.0	-1.0	1921.0	1379.0	-1.0	2083.0	1792.0	-1.0	2358.0	1504.0	-1.0	2407.0	1340.0	-1.0	1814.0	1459.0	-1.0	2425.0	1637.0	-1.0	2181.0	1100.0	-1.0	1704.0	1141.0	-1.0	1299.0	
342.911	1200.0	-1.0	1813.0	1319.0	-1.0	1733.0	1216.0	-1.0	1928.0	1601.0	-1.0	2104.0	1291.0	-1.0	1992.0	1091.0	-1.0	1324.0	1467.0	-1.0	2190.0	1620.0	-1.0	1924.0	1380.0	-1.0	2086.0	1796.0	-1.0	2367.0	1505.0	-1.0	2411.0	1343.0	-1.0	1820.0	1461.0	-1.0	2427.0	1638.0	-1.0	2183.0	1100.0	-1.0	1704.0	1142.0	-1.0	1299.0	
343.410	1200.0	-1.0	1811.0	1319.0	-1.0	1734.0	1215.0	-1.0	1928.0	1601.0	-1.0	2106.0	1291.0	-1.0	1994.0	1092.0	-1.0	1327.0	1468.0	-1.0	2192.0	1624.0	-1.0	1931.0	1383.0	-1.0	2091.0	1804.0	-1.0	2381.0	1508.0	-1.0	2415.0	1344.0	-1.0	1825.0	1461.0	-1.0	2431.0	1641.0	-1.0	2189.0	1102.0	-1.0	1707.0	1143.0	-1.0	1301.0	
343.909	1197.0	-1.0	1805.0	1319.0	-1.0	1734.0	1215.0	-1.0	1927.0	1603.0	-1.0	2108.0	1292.0	-1.0	1996.0	1093.0	-1.0	1330.0	1469.0	-1.0	2195.0	1629.0	-1.0	1939.0	1384.0	-1.0	2094.0	1811.0	-1.0	2392.0	1510.0	-1.0	2420.0	1346.0	-1.0	1829.0	1463.0	-1.0	2434.0	1641.0	-1.0	2194.0	1102.0	-1.0	1708.0	1144.0	-1.0	1302.0	
344.409	1199.0	-1.0	1807.0	1320.0	-1.0	1737.0	1216.0	-1.0	1931.0	1605.0	-1.0	2114.0	1294.0	-1.0	2001.0	1095.0	-1.0	1334.0	1471.0	-1.0	2199.0	1634.0	-1.0	1948.0	1386.0	-1.0	2097.0	1817.0	-1.0	2403.0	1512.0	-1.0	2423.0	1348.0	-1.0	1832.0	1462.0	-1.0	2434.0	1641.0	-1.0	2195.0	1100.0	-1.0	1704.0	1143.0	-1.0	1303.0	
344.908	1201.0	-1.0	1815.0	1322.0	-1.0	1743.0	1218.0	-1.0	1934.0	1606.0	-1.0	2120.0	1297.0	-1.0	2008.0	1097.0	-1.0	1338.0	1474.0	-1.0	2206.0	1640.0	-1.0	1958.0	1388.0	-1.0	2102.0	1825.0	-1.0	2415.0	1515.0	-1.0	2431.0	1350.0	-1.0	1836.0	1462.0	-1.0	2433.0	1641.0	-1.0	2195.0	1100.0	-1.0	1703.0	1144.0	-1.0	1302.0	
345.407	1201.0	-1.0	1817.0	1321.0	-1.0	1745.0	1217.0	-1.0	1936.0	1606.0	-1.0	2121.0	1298.0	-1.0	2011.0	1098.0	-1.0	1341.0	1474.0	-1.0	2210.0	1642.0	-1.0	1962.0	1389.0	-1.0	2106.0	1828.0	-1.0	2419.0	1518.0	-1.0	2436.0	1350.0	-1.0	1836.0	1463.0	-1.0	2437.0	1642.0	-1.0	2197.0	1102.0	-1.0	1707.0	1144.0	-1.0	1304.0	
345.906	1200.0	-1.0	1817.0	1322.0	-1.0	1746.0	1216.0	-1.0	1935.0	1604.0	-1.0	2120.0	1297.0	-1.0	2010.0	1098.0	-1.0	1341.0	1475.0	-1.0	2211.0	1640.0	-1.0	1958.0	1390.0	-1.0	2105.0	1826.0	-1.0	2416.0	1517.0	-1.0	2436.0	1348.0	-1.0	1831.0	1464.0	-1.0	2438.0	1640.0	-1.0	2194.0	1102.0	-1.0	1709.0	1144.0	-1.0	1304.0	
346.405	1199.0	-1.0	1813.0	1320.0	-1.0	1743.0	1216.0	-1.0	1934.0	1602.0	-1.0	2117.0	1297.0	-1.0	2009.0	1097.0	-1.0	1338.0	1474.0	-1.0	2209.0	1638.0	-1.0	1954.0	1389.0	-1.0	2102.0	1822.0	-1.0	2408.0	1515.0	-1.0	2432.0	1345.0	-1.0	1825.0	1462.0	-1.0	2435.0	1638.0	-1.0	2188.0	1103.0	-1.0	1709.0	1143.0	-1.0	1302.0	
346.904	1200.0	-1.0	1814.0	1321.0	-1.0	1742.0	1217.0	-1.0	1935.0	1604.0	-1.0	2117.0	1296.0	-1.0	2006.0	1096.0	-1.0	1336.0	1474.0	-1.0	2207.0	1636.0	-1.0	1950.0	1386.0	-1.0	2097.0	1817.0	-1.0	2394.0	1513.0	-1.0	2423.0	1341.0	-1.0	1816.0	1459.0	-1.0	2427.0	1634.0	-1.0	2177.0	1101.0	-1.0	1703.0	1141.0	-1.0	1296.0	
347.403	1201.0	-1.0	1819.0	1320.0	-1.0	1741.0	1217.0	-1.0	1935.0	1601.0	-1.0	2113.0	1296.0	-1.0	2004.0	1095.0	-1.0	1333.0	1473.0	-1.0	2205.0	1633.0	-1.0	1945.0	1385.0	-1.0	2089.0	1811.0	-1.0	2379.0	1510.0	-1.0	2414.0	1339.0	-1.0	1808.0	1458.0	-1.0	2418.0	1630.0	-1.0	2166.0	1099.0	-1.0	1696.0	1138.0	-1.0	1290.0	
347.902	1201.0	-1.0	1818.0	1319.0	-1.0	1736.0	1216.0	-1.0	1929.0	1598.0	-1.0	2108.0	1294.0	-1.0	1998.0	1093.0	-1.0	1330.0	1470.0	-1.0	2198.0	1629.0	-1.0	1937.0	1382.0	-1.0	2083.0	1805.0	-1.0	2367.0	1506.0	-1.0	2404.0	1337.0	-1.0	1804.0	1458.0	-1.0	2414.0	1628.0	-1.0	2160.0	1097.0	-1.0	1693.0	1137.0	-1.0	1287.0	
348.401	1198.0	-1.0	1809.0	1315.0	-1.0	1728.0	1215.0	-1.0	1924.0	1595.0	-1.0	2102.0	1289.0	-1.0	1989.0	1091.0	-1.0	1325.0	1468.0	-1.0	2189.0	1623.0	-1.0	1926.0	1379.0	-1.0	2074.0	1797.0	-1.0	2355.0	1503.0	-1.0	2394.0	1336.0	-1.0	1799.0	1458.0	-1.0	2412.0	1628.0	-1.0	2157.0	1099.0	-1.0	1692.0	1138.0	-1.0	1285.0	
348.900	1194.0	-1.0	1798.0	1313.0	-1.0	1720.0	1213.0	-1.0	1917.0	1593.0	-1.0	2097.0	1287.0	-1.0	1979.0	1089.0	-1.0	1320.0	1463.0	-1.0	2179.0	1619.0	-1.0	1918.0	1375.0	-1.0	2064.0	1791.0	-1.0	2343.0	1500.0	-1.0	2381.0	1334.0	-1.0	1795.0	1456.0	-1.0	2408.0	1628.0	-1.0	2156.0	1097.0	-1.0	1688.0	1136.0	-1.0	1284.0	
349.399	1191.0	-1.0	1783.0	1310.0	-1.0	1712.0	1211.0	-1.0	1911.0	1592.0	-1.0	2091.0	1284.0	-1.0	1970.0	1088.0	-1.0	1316.0	1460.0	-1.0	2168.0	1616.0	-1.0	1913.0	1371.0	-1.0	2053.0	1787.0	-1.0	2336.0	1496.0	-1.0	2370.0	1334.0	-1.0	1793.0	1455.0	-1.0	2403.0	1627.0	-1.0	2153.0	1095.0	-1.0	1680.0	1135.0	-1.0	1281.0	
349.898	1192.0	-1.0	1780.0	1310.0	-1.0	1710.0	1211.0	-1.0	1909.0	1592.0	-1.0	2092.0	1283.0	-1.0	1965.0	1087.0	-1.0	1315.0	1458.0	-1.0	2161.0	1616.0	-1.0	1912.0	1369.0	-1.0	2043.0	1786.0	-1.0	2331.0	1493.0	-1.0	2361.0	1333.0	-1.0	1792.0	1453.0	-1.0	2395.0	1626.0	-1.0	2151.0	1094.0	-1.0	1671.0	1133.0	-1.0	1278.0	
350.397	1192.0	-1.0	1781.0	1310.0	-1.0	1710.0	1212.0	-1.0	1908.0	1593.0	-1.0	2093.0	1283.0	-1.0	1963.0	1087.0	-1.0	1316.0	1457.0	-1.0	2157.0	1619.0	-1.0	1917.0	1369.0	-1.0	2042.0	1790.0	-1.0	2337.0	1493.0	-1.0	2360.0	1334.0	-1.0	1798.0	1454.0	-1.0	2390.0	1627.0	-1.0	2152.0	1092.0	-1.0	1668.0	1133.0	-1.0	1277.0	
350.896	1191.0	-1.0	1777.0	1308.0	-1.0	1709.0	1211.0	-1.0	1905.0	1591.0	-1.0	2090.0	1281.0	-1.0	1960.0	1087.0	-1.0	1315.0	1456.0	-1.0	2154.0	1621.0	-1.0	1921.0	1368.0	-1.0	2041.0	1792.0	-1.0	2342.0	1493.0	-1.0	2359.0	1336.0	-1.0	1799.0	1454.0	-1.0	2389.0	1628.0	-1.0	2153.0	1092.0	-1.0	1667.0	1133.0	-1.0	1279.0	
351.395	1187.0	-1.0	1765.0	1306.0	-1.0	1704.0	1210.0	-1.0	1900.0	1587.0	-1.0	2082.0	1279.0	-1.0	1954.0	1085.0	-1.0	1311.0	1454.0	-1.0	2148.0	1623.0	-1.0	1921.0	1367.0	-1.0	2034.0	1790.0	-1.0	2339.0	1492.0	-1.0	2353.0	1334.0	-1.0	1795.0	1453.0	-1.0	2384.0	1624.0	-1.0	2145.0	1090.0	-1.0	1665.0	1131.0	-1.0	1277.0	
351.894	1188.0	-1.0	1769.0	1304.0	-1.0	1704.0	1210.0	-1.0	1900.0	1585.0	-1.0	2079.0	1279.0	-1.0	1949.0	1083.0	-1.0	1308.0	1453.0	-1.0	2143.0	1622.0	-1.0	1918.0	1365.0	-1.0	2029.0	1788.0	-1.0	2331.0	1491.0	-1.0	2346.0	1333.0	-1.0	1789.0	1449.0	-1.0	2373.0	1619.0	-1.0	2131.0	1090.0	-1.0	1657.0	1128.0	-1.0	1272.0	
352.393	1191.0	-1.0	1775.0	1304.0	-1.0	1703.0	1209.0	-1.0	1897.0	1581.0	-1.0	2071.0	1277.0	-1.0	1946.0	1082.0	-1.0	1305.0	1452.0	-1.0	2140.0	1618.0	-1.0	1913.0	1365.0	-1.0	2028.0	1787.0	-1.0	2327.0	1490.0	-1.0	2345.0	1330.0	-1.0	1783.0	1450.0	-1.0	2374.0	1616.0	-1.0	2125.0	1091.0	-1.0	1661.0	1127.0	-1.0	1273.0	
352.893	1190.0	-1.0	1774.0	1302.0	-1.0	1701.0	1209.0	-1.0	1895.0	1578.0	-1.0	2062.0	1276.0	-1.0	1942.0	1080.0	-1.0	1301.0	1450.0	-1.0	2137.0	1615.0	-1.0	1906.0	1365.0	-1.0	2027.0	1784.0	-1.0	2322.0	1490.0	-1.0	2343.0	1328.0	-1.0	1777.0	1450.0	-1.0	2373.0	1614.0	-1.0	2118.0	1092.0	-1.0	1665.0	1127.0	-1.0	1274.0	
353.393	1191.0	-1.0	1773.0	1300.0	-1.0	1698.0	1207.0	-1.0	1893.0	1576.0	-1.0	2056.0	1275.0	-1.0	1940.0	1079.0	-1.0	1299.0	1450.0	-1.0	2135.0	1612.0	-1.0	1901.0	1363.0	-1.0	2025.0	1783.0	-1.0	2318.0	1490.0	-1.0	2342.0	1326.0	-1.0	1773.0	1450.0	-1.0	2372.0	1611.0	-1.0	2111.0	1092.0	-1.0	1666.0	1127.0	-1.0	1272.0	
353.892	1194.0	-1.0	1784.0	1301.0	-1.0	1703.0	1209.0	-1.0	1896.0	1575.0	-1.0	2057.0	1277.0	-1.0	1945.0	1080.0	-1.0	1302.0	1451.0	-1.0	2139.0	1614.0	-1.0	1904.0	1365.0	-1.0	2027.0	1785.0	-1.0	2322.0	1491.0	-1.0	2343.0	1327.0	-1.0	1772.0	1451.0	-1.0	2370.0	1610.0	-1.0	2106.0	1092.0	-1.0	1667.0	1127.0	-1.0	1272.0	
354.391	1196.0	-1.0	1794.0	1302.0	-1.0	1706.0	1209.0	-1.0	1898.0	1576.0	-1.0	2056.0	1278.0	-1.0	1948.0	1081.0	-1.0	1304.0	1452.0	-1.0	2143.0	1611.0	-1.0	1898.0	1367.0	-1.0	2031.0	1785.0	-1.0	2322.0	1493.0	-1.0	2349.0	1327.0	-1.0	1771.0	1454.0	-1.0	2379.0	1612.0	-1.0	2111.0	1096.0	-1.0	1674.0	1128.0	-1.0	1276.0	
354.890	1197.0	-1.0	1799.0	1303.0	-1.0	1707.0	1210.0	-1.0	1901.0	1576.0	-1.0	2055.0	1278.0	-1.0	1948.0	1083.0	-1.0	1305.0	1452.0	-1.0	2143.0	1607.0	-1.0	1892.0	1368.0	-1.0	2034.0	1783.0	-1.0	2315.0	1496.0	-1.0	2353.0	1326.0	-1.0	1769.0	1455.0	-1.0	2386.0	1614.0	-1.0	2114.0	1099.0	-1.0	1679.0	1130.0	-1.0	1281.0	
355.389	1198.0	-1.0	1800.0	1302.0	-1.0	1707.0	1210.0	-1.0	1902.0	1576.0	-1.0	2056.0	1278.0	-1.0	1949.0	1082.0	-1.0	1305.0	1452.0	-1.0	2143.0	1605.0	-1.0	1890.0	1369.0	-1.0	2034.0	1782.0	-1.0	2313.0	1498.0	-1.0	2356.0	1325.0	-1.0	1767.0	1456.0	-1.0	2388.0	1615.0	-1.0	2116.0	1098.0	-1.0	1683.0	1132.0	-1.0	1283.0	
355.888	1200.0	-1.0	1802.0	1304.0	-1.0	1707.0	1212.0	-1.0	1905.0	1578.0	-1.0	2058.0	1278.0	-1.0	1951.0	1082.0	-1.0	1306.0	1453.0	-1.0	2143.0	1606.0	-1.0	1891.0	1368.0	-1.0	2033.0	1781.0	-1.0	2312.0	1500.0	-1.0	2357.0	1325.0	-1.0	1767.0	1457.0	-1.0	2388.0	1615.0	-1.0	2116.0	1098.0	-1.0	1683.0	1132.0	-1.0	1282.0	
356.387	1203.0	-1.0	1811.0	1306.0	-1.0	1712.0	1212.0	-1.0	1910.0	1581.0	-1.0	2063.0	1280.0	-1.0	1954.0	1083.0	-1.0	1308.0	1453.0	-1.0	2147.0	1609.0	-1.0	1895.0	1368.0	-1.0	2032.0	1782.0	-1.0	2313.0	1501.0	-1.0	2357.0	1326.0	-1.0	1767.0	1455.0	-1.0	2384.0	1616.0	-1.0	2115.0	1099.0	-1.0	1680.0	1132.0	-1.0	1280.0	
356.886	1205.0	-1.0	1815.0	1307.0	-1.0	1713.0	1213.0	-1.0	1911.0	1580.0	-1.0	2065.0	1280.0	-1.0	1957.0	1084.0	-1.0	1309.0	1454.0	-1.0	2146.0	1610.0	-1.0	1897.0	1369.0	-1.0	2034.0	1782.0	-1.0	2315.0	1501.0	-1.0	2359.0	1329.0	-1.0	1772.0	1456.0	-1.0	2383.0	1617.0	-1.0	2116.0	1100.0	-1.0	1680.0	1134.0	-1.0	1281.0	
357.386	1204.0	-1.0	1813.0	1305.0	-1.0	1710.0	1213.0	-1.0	1911.0	1581.0	-1.0	2064.0	1280.0	-1.0	1954.0	1083.0	-1.0	1308.0	1453.0	-1.0	2144.0	1609.0	-1.0	1896.0	1369.0	-1.0	2033.0	1781.0	-1.0	2314.0	1501.0	-1.0	2360.0	1329.0	-1.0	1774.0	1457.0	-1.0	2385.0	1620.0	-1.0	2120.0	1101.0	-1.0	1682.0	1134.0	-1.0	1283.0	
357.885	1203.0	-1.0	1807.0	1304.0	-1.0	1705.0	1213.0	-1.0	1910.0	1580.0	-1.0	2062.0	1278.0	-1.0	1951.0	1082.0	-1.0	1306.0	1452.0	-1.0	2138.0	1607.0	-1.0	1893.0	1366.0	-1.0	2030.0	1777.0	-1.0	2308.0	1500.0	-1.0	2357.0	1329.0	-1.0	1774.0	1457.0	-1.0	2384.0	1620.0	-1.0	2121.0	1101.0	-1.0	1683.0	1135.0	-1.0	1282.0	
358.385	1200.0	-1.0	1799.0	1302.0	-1.0	1699.0	1213.0	-1.0	1906.0	1580.0	-1.0	2059.0	1277.0	-1.0	1945.0	1081.0	-1.0	1303.0	1450.0	-1.0	2132.0	1604.0	-1.0	1887.0	1365.0	-1.0	2025.0	1772.0	-1.0	2300.0	1499.0	-1.0	2352.0	1328.0	-1.0	1772.0	1456.0	-1.0	2380.0	1621.0	-1.0	2120.0	1101.0	-1.0	1680.0	1134.0	-1.0	1281.0	
358.884	1203.0	-1.0	1796.0	1302.0	-1.0	1695.0	1212.0	-1.0	1905.0	1581.0	-1.0	2056.0	1275.0	-1.0	1940.0	1080.0	-1.0	1299.0	1448.0	-1.0	2126.0	1600.0	-1.0	1880.0	1363.0	-1.0	2017.0	1766.0	-1.0	2288.0	1498.0	-1.0	2347.0	1326.0	-1.0	1767.0	1454.0	-1.0	2372.0	1619.0	-1.0	2113.0	1100.0	-1.0	1674.0	1132.0	-1.0	1278.0	
359.383	1203.0	-1.0	1798.0	1302.0	-1.0	1694.0	1213.0	-1.0	1904.0	1580.0	-1.0	2054.0	1275.0	-1.0	1936.0	1079.0	-1.0	1298.0	1446.0	-1.0	2122.0	1597.0	-1.0	1877.0	1363.0	-1.0	2015.0	1763.0	-1.0	2279.0	1496.0	-1.0	2343.0	1325.0	-1.0	1764.0	1453.0	-1.0	2366.0	1617.0	-1.0	2109.0	1098.0	-1.0	1671.0	1132.0	-1.0	1274.0	
359.883	1203.0	-1.0	1799.0	1301.0	-1.0	1692.0	1212.0	-1.0	1900.0	1578.0	-1.0	2048.0	1272.0	-1.0	1933.0	1078.0	-1.0	1298.0	1445.0	-1.0	2118.0	1597.0	-1.0	1877.0	1362.0	-1.0	2014.0	1764.0	-1.0	2283.0	1495.0	-1.0	2340.0	1326.0	-1.0	1765.0	1454.0	-1.0	2369.0	1618.0	-1.0	2110.0	1100.0	-1.0	1672.0	1133.0	-1.0	1275.0	
360.382	1202.0	-1.0	1796.0	1301.0	-1.0	1690.0	1211.0	-1.0	1899.0	1577.0	-1.0	2045.0	1273.0	-1.0	1933.0	1079.0	-1.0	1296.0	1445.0	-1.0	2119.0	1598.0	-1.0	1879.0	1362.0	-1.0	2016.0	1764.0	-1.0	2282.0	1495.0	-1.0	2341.0	1327.0	-1.0	1766.0	1458.0	-1.0	2376.0	1621.0	-1.0	2114.0	1102.0	-1.0	1678.0	1135.0	-1.0	1277.0	
360.881	1201.0	-1.0	1788.0	1301.0	-1.0	1690.0	1211.0	-1.0	1897.0	1578.0	-1.0	2046.0	1276.0	-1.0	1940.0	1079.0	-1.0	1299.0	1449.0	-1.0	2128.0	1604.0	-1.0	1886.0	1364.0	-1.0	2020.0	1768.0	-1.0	2287.0	1497.0	-1.0	2345.0	1328.0	-1.0	1769.0	1461.0	-1.0	2384.0	1623.0	-1.0	2121.0	1105.0	-1.0	1682.0	1137.0	-1.0	1281.0	
361.380	1202.0	-1.0	1790.0	1305.0	-1.0	1696.0	1213.0	-1.0	1902.0	1583.0	-1.0	2054.0	1281.0	-1.0	1950.0	1082.0	-1.0	1304.0	1454.0	-1.0	2138.0	1610.0	-1.0	1898.0	1368.0	-1.0	2028.0	1775.0	-1.0	2299.0	1501.0	-1.0	2352.0	1331.0	-1.0	1776.0	1464.0	-1.0	2392.0	1628.0	-1.0	2132.0	1107.0	-1.0	1687.0	1141.0	-1.0	1288.0	
361.879	1207.0	-1.0	1804.0	1311.0	-1.0	1712.0	1215.0	-1.0	1910.0	1588.0	-1.0	2070.0	1287.0	-1.0	1966.0	1088.0	-1.0	1314.0	1460.0	-1.0	2156.0	1622.0	-1.0	1917.0	1374.0	-1.0	2042.0	1786.0	-1.0	2315.0	1507.0	-1.0	2367.0	1336.0	-1.0	1788.0	1468.0	-1.0	2403.0	1634.0	-1.0	2148.0	1110.0	-1.0	1693.0	1145.0	-1.0	1296.0	
362.378	1210.0	-1.0	1817.0	1316.0	-1.0	1728.0	1218.0	-1.0	1921.0	1595.0	-1.0	2085.0	1295.0	-1.0	1985.0	1094.0	-1.0	1327.0	1469.0	-1.0	2176.0	1636.0	-1.0	1940.0	1382.0	-1.0	2063.0	1799.0	-1.0	2340.0	1515.0	-1.0	2387.0	1344.0	-1.0	1805.0	1473.0	-1.0	2419.0	1643.0	-1.0	2166.0	1114.0	-1.0	1703.0	1151.0	-1.0	1306.0	
362.877	1212.0	-1.0	1826.0	1320.0	-1.0	1740.0	1221.0	-1.0	1929.0	1600.0	-1.0	2100.0	1301.0	-1.0	2003.0	1098.0	-1.0	1338.0	1477.0	-1.0	2196.0	1651.0	-1.0	1965.0	1388.0	-1.0	2081.0	1813.0	-1.0	2367.0	1521.0	-1.0	2406.0	1351.0	-1.0	1822.0	1480.0	-1.0	2436.0	1651.0	-1.0	2186.0	1119.0	-1.0	1717.0	1156.0	-1.0	1317.0	
363.376	1213.0	-1.0	1833.0	1321.0	-1.0	1748.0	1223.0	-1.0	1936.0	1604.0	-1.0	2110.0	1308.0	-1.0	2018.0	1103.0	-1.0	1347.0	1484.0	-1.0	2213.0	1664.0	-1.0	1987.0	1394.0	-1.0	2094.0	1824.0	-1.0	2387.0	1526.0	-1.0	2419.0	1356.0	-1.0	1834.0	1483.0	-1.0	2449.0	1654.0	-1.0	2198.0	1122.0	-1.0	1726.0	1160.0	-1.0	1324.0	
363.875	1213.0	-1.0	1833.0	1323.0	-1.0	1750.0	1224.0	-1.0	1940.0	1606.0	-1.0	2115.0	1312.0	-1.0	2028.0	1104.0	-1.0	1350.0	1488.0	-1.0	2225.0	1675.0	-1.0	2005.0	1398.0	-1.0	2102.0	1832.0	-1.0	2399.0	1529.0	-1.0	2426.0	1358.0	-1.0	1838.0	1485.0	-1.0	2454.0	1654.0	-1.0	2198.0	1123.0	-1.0	1730.0	1161.0	-1.0	1326.0	
364.374	1214.0	-1.0	1835.0	1323.0	-1.0	1749.0	1225.0	-1.0	1943.0	1608.0	-1.0	2117.0	1314.0	-1.0	2033.0	1105.0	-1.0	1350.0	1492.0	-1.0	2233.0	1681.0	-1.0	2012.0	1399.0	-1.0	2105.0	1835.0	-1.0	2401.0	1530.0	-1.0	2427.0	1357.0	-1.0	1834.0	1484.0	-1.0	2453.0	1651.0	-1.0	2192.0	1123.0	-1.0	1732.0	1161.0	-1.0	1326.0	
364.873	1218.0	-1.0	1845.0	1324.0	-1.0	1755.0	1226.0	-1.0	1947.0	1608.0	-1.0	2118.0	1316.0	-1.0	2038.0	1106.0	-1.0	1350.0	1494.0	-1.0	2240.0	1682.0	-1.0	2013.0	1401.0	-1.0	2106.0	1833.0	-1.0	2392.0	1530.0	-1.0	2426.0	1354.0	-1.0	1827.0	1484.0	-1.0	2452.0	1648.0	-1.0	2185.0	1123.0	-1.0	1730.0	1159.0	-1.0	1325.0	
365.373	1218.0	-1.0	1851.0	1325.0	-1.0	1757.0	1225.0	-1.0	1946.0	1606.0	-1.0	2115.0	1315.0	-1.0	2038.0	1105.0	-1.0	1348.0	1495.0	-1.0	2241.0	1680.0	-1.0	2010.0	1400.0	-1.0	2107.0	1832.0	-1.0	2389.0	1530.0	-1.0	2426.0	1353.0	-1.0	1826.0	1486.0	-1.0	2453.0	1648.0	-1.0	2182.0	1123.0	-1.0	1733.0	1160.0	-1.0	1325.0	
365.872	1219.0	-1.0	1851.0	1323.0	-1.0	1753.0	1225.0	-1.0	1943.0	1603.0	-1.0	2109.0	1314.0	-1.0	2034.0	1102.0	-1.0	1345.0	1493.0	-1.0	2237.0	1677.0	-1.0	2004.0	1400.0	-1.0	2105.0	1832.0	-1.0	2389.0	1529.0	-1.0	2424.0	1352.0	-1.0	1823.0	1487.0	-1.0	2458.0	1647.0	-1.0	2183.0	1126.0	-1.0	1738.0	1162.0	-1.0	1327.0	
366.371	1216.0	-1.0	1845.0	1321.0	-1.0	1746.0	1223.0	-1.0	1939.0	1600.0	-1.0	2102.0	1311.0	-1.0	2026.0	1100.0	-1.0	1340.0	1490.0	-1.0	2230.0	1672.0	-1.0	1994.0	1398.0	-1.0	2100.0	1829.0	-1.0	2384.0	1527.0	-1.0	2418.0	1351.0	-1.0	1818.0	1487.0	-1.0	2460.0	1647.0	-1.0	2183.0	1127.0	-1.0	1739.0	1162.0	-1.0	1327.0	
366.870	1213.0	-1.0	1836.0	1318.0	-1.0	1736.0	1222.0	-1.0	1933.0	1598.0	-1.0	2094.0	1308.0	-1.0	2015.0	1098.0	-1.0	1333.0	1487.0	-1.0	2221.0	1666.0	-1.0	1984.0	1396.0	-1.0	2093.0	1827.0	-1.0	2376.0	1524.0	-1.0	2410.0	1350.0	-1.0	1812.0	1487.0	-1.0	2458.0	1646.0	-1.0	2178.0	1124.0	-1.0	1736.0	1161.0	-1.0	1324.0	
367.369	1213.0	-1.0	1832.0	1318.0	-1.0	1729.0	1221.0	-1.0	1930.0	1597.0	-1.0	2088.0	1304.0	-1.0	2006.0	1096.0	-1.0	1327.0	1485.0	-1.0	2210.0	1660.0	-1.0	1971.0	1394.0	-1.0	2085.0	1823.0	-1.0	2364.0	1523.0	-1.0	2401.0	1347.0	-1.0	1805.0	1484.0	-1.0	2450.0	1644.0	-1.0	2173.0	1123.0	-1.0	1730.0	1160.0	-1.0	1321.0	
367.868	1214.0	-1.0	1834.0	1317.0	-1.0	1727.0	1220.0	-1.0	1927.0	1597.0	-1.0	2085.0	1302.0	-1.0	1999.0	1094.0	-1.0	1323.0	1481.0	-1.0	2204.0	1655.0	-1.0	1962.0	1394.0	-1.0	2081.0	1819.0	-1.0	2357.0	1522.0	-1.0	2397.0	1347.0	-1.0	1803.0	1483.0	-1.0	2445.0	1644.0	-1.0	2169.0	1123.0	-1.0	1725.0	1159.0	-1.0	1316.0	
368.368	1213.0	-1.0	1833.0	1317.0	-1.0	1723.0	1219.0	-1.0	1923.0	1595.0	-1.0	2080.0	1298.0	-1.0	1991.0	1092.0	-1.0	1319.0	1479.0	-1.0	2196.0	1648.0	-1.0	1948.0	1393.0	-1.0	2080.0	1815.0	-1.0	2351.0	1522.0	-1.0	2396.0	1348.0	-1.0	1802.0	1484.0	-1.0	2444.0	1646.0	-1.0	2171.0	1122.0	-1.0	1726.0	1160.0	-1.0	1316.0	
368.867	1211.0	-1.0	1828.0	1315.0	-1.0	1718.0	1219.0	-1.0	1917.0	1594.0	-1.0	2072.0	1296.0	-1.0	1983.0	1091.0	-1.0	1313.0	1476.0	-1.0	2188.0	1639.0	-1.0	1935.0	1391.0	-1.0	2075.0	1810.0	-1.0	2343.0	1522.0	-1.0	2393.0	1347.0	-1.0	1799.0	1483.0	-1.0	2443.0	1646.0	-1.0	2171.0	1121.0	-1.0	1726.0	1159.0	-1.0	1315.0	
369.367	1203.0	-1.0	1819.0	1309.0	-1.0	1713.0	1210.0	-1.0	1914.0	1588.0	-1.0	2067.0	1294.0	-1.0	1975.0	1089.0	-1.0	1307.0	1474.0	-1.0	2180.0	1629.0	-1.0	1917.0	1390.0	-1.0	2071.0	1801.0	-1.0	2326.0	1521.0	-1.0	2392.0	1345.0	-1.0	1795.0	1482.0	-1.0	2438.0	1647.0	-1.0	2169.0	1122.0	-1.0	1724.0	1159.0	-1.0	1315.0	
369.866	1203.0	-1.0	1826.0	1312.0	-1.0	1719.0	1210.0	-1.0	1918.0	1590.0	-1.0	2072.0	1295.0	-1.0	1973.0	1089.0	-1.0	1305.0	1474.0	-1.0	2180.0	1622.0	-1.0	1907.0	1389.0	-1.0	2069.0	1793.0	-1.0	2311.0	1522.0	-1.0	2391.0	1344.0	-1.0	1790.0	1481.0	-1.0	2432.0	1645.0	-1.0	2168.0	1120.0	-1.0	1720.0	1159.0	-1.0	1313.0	
370.365	1208.0	-1.0	1833.0	1317.0	-1.0	1723.0	1213.0	-1.0	1918.0	1593.0	-1.0	2074.0	1297.0	-1.0	1975.0	1090.0	-1.0	1305.0	1475.0	-1.0	2182.0	1621.0	-1.0	1906.0	1392.0	-1.0	2073.0	1791.0	-1.0	2308.0	1523.0	-1.0	2395.0	1344.0	-1.0	1791.0	1480.0	-1.0	2429.0	1647.0	-1.0	2167.0	1120.0	-1.0	1719.0	1159.0	-1.0	1312.0	
370.864	1210.0	-1.0	1832.0	1319.0	-1.0	1721.0	1215.0	-1.0	1916.0	1594.0	-1.0	2069.0	1297.0	-1.0	1975.0	1089.0	-1.0	1304.0	1476.0	-1.0	2182.0	1621.0	-1.0	1902.0	1391.0	-1.0	2073.0	1787.0	-1.0	2300.0	1524.0	-1.0	2394.0	1344.0	-1.0	1789.0	1481.0	-1.0	2432.0	1647.0	-1.0	2168.0	1121.0	-1.0	1724.0	1160.0	-1.0	1312.0	
371.364	1210.0	-1.0	1829.0	1318.0	-1.0	1715.0	1216.0	-1.0	1914.0	1593.0	-1.0	2064.0	1298.0	-1.0	1975.0	1088.0	-1.0	1300.0	1476.0	-1.0	2181.0	1617.0	-1.0	1896.0	1391.0	-1.0	2072.0	1780.0	-1.0	2285.0	1522.0	-1.0	2391.0	1341.0	-1.0	1784.0	1481.0	-1.0	2433.0	1645.0	-1.0	2166.0	1121.0	-1.0	1726.0	1158.0	-1.0	1312.0	
371.863	1213.0	-1.0	1831.0	1319.0	-1.0	1715.0	1218.0	-1.0	1915.0	1596.0	-1.0	2065.0	1299.0	-1.0	1976.0	1088.0	-1.0	1300.0	1478.0	-1.0	2185.0	1618.0	-1.0	1893.0	1391.0	-1.0	2072.0	1773.0	-1.0	2271.0	1522.0	-1.0	2392.0	1339.0	-1.0	1780.0	1480.0	-1.0	2433.0	1646.0	-1.0	2168.0	1120.0	-1.0	1728.0	1159.0	-1.0	1315.0	
372.362	1218.0	-1.0	1840.0	1324.0	-1.0	1723.0	1220.0	-1.0	1919.0	1600.0	-1.0	2073.0	1303.0	-1.0	1986.0	1090.0	-1.0	1307.0	1482.0	-1.0	2195.0	1622.0	-1.0	1901.0	1394.0	-1.0	2081.0	1774.0	-1.0	2275.0	1525.0	-1.0	2402.0	1342.0	-1.0	1787.0	1483.0	-1.0	2440.0	1651.0	-1.0	2178.0	1124.0	-1.0	1733.0	1162.0	-1.0	1320.0	
372.861	1220.0	-1.0	1846.0	1328.0	-1.0	1731.0	1222.0	-1.0	1925.0	1604.0	-1.0	2084.0	1308.0	-1.0	2000.0	1095.0	-1.0	1315.0	1487.0	-1.0	2207.0	1630.0	-1.0	1917.0	1397.0	-1.0	2092.0	1780.0	-1.0	2287.0	1529.0	-1.0	2414.0	1345.0	-1.0	1796.0	1484.0	-1.0	2450.0	1655.0	-1.0	2191.0	1124.0	-1.0	1739.0	1165.0	-1.0	1327.0	
373.360	1221.0	-1.0	1849.0	1330.0	-1.0	1738.0	1224.0	-1.0	1930.0	1609.0	-1.0	2096.0	1314.0	-1.0	2013.0	1098.0	-1.0	1323.0	1493.0	-1.0	2223.0	1644.0	-1.0	1940.0	1401.0	-1.0	2104.0	1789.0	-1.0	2303.0	1532.0	-1.0	2424.0	1349.0	-1.0	1808.0	1486.0	-1.0	2458.0	1659.0	-1.0	2203.0	1126.0	-1.0	1745.0	1165.0	-1.0	1332.0	
373.859	1225.0	-1.0	1865.0	1335.0	-1.0	1755.0	1228.0	-1.0	1942.0	1617.0	-1.0	2116.0	1322.0	-1.0	2035.0	1105.0	-1.0	1339.0	1501.0	-1.0	2244.0	1661.0	-1.0	1970.0	1408.0	-1.0	2119.0	1799.0	-1.0	2322.0	1537.0	-1.0	2437.0	1356.0	-1.0	1820.0	1486.0	-1.0	2461.0	1661.0	-1.0	2212.0	1126.0	-1.0	1748.0	1167.0	-1.0	1336.0	
374.359	1229.0	-1.0	1878.0	1340.0	-1.0	1768.0	1231.0	-1.0	1952.0	1623.0	-1.0	2132.0	1329.0	-1.0	2056.0	1111.0	-1.0	1350.0	1509.0	-1.0	2264.0	1678.0	-1.0	2000.0	1412.0	-1.0	2135.0	1809.0	-1.0	2343.0	1542.0	-1.0	2451.0	1360.0	-1.0	1834.0	1488.0	-1.0	2472.0	1664.0	-1.0	2223.0	1128.0	-1.0	1758.0	1168.0	-1.0	1342.0	
374.859	1230.0	-1.0	1885.0	1342.0	-1.0	1773.0	1233.0	-1.0	1960.0	1626.0	-1.0	2143.0	1336.0	-1.0	2071.0	1114.0	-1.0	1357.0	1514.0	-1.0	2279.0	1689.0	-1.0	2019.0	1417.0	-1.0	2145.0	1814.0	-1.0	2353.0	1544.0	-1.0	2459.0	1362.0	-1.0	1841.0	1489.0	-1.0	2476.0	1663.0	-1.0	2226.0	1130.0	-1.0	1763.0	1169.0	-1.0	1344.0	
375.358	1232.0	-1.0	1886.0	1342.0	-1.0	1773.0	1235.0	-1.0	1964.0	1628.0	-1.0	2146.0	1338.0	-1.0	2078.0	1115.0	-1.0	1358.0	1518.0	-1.0	2289.0	1694.0	-1.0	2027.0	1418.0	-1.0	2149.0	1813.0	-1.0	2351.0	1544.0	-1.0	2460.0	1362.0	-1.0	1838.0	1487.0	-1.0	2471.0	1658.0	-1.0	2217.0	1129.0	-1.0	1762.0	1167.0	-1.0	1342.0	
375.857	1234.0	-1.0	1894.0	1342.0	-1.0	1776.0	1236.0	-1.0	1967.0	1627.0	-1.0	2147.0	1340.0	-1.0	2080.0	1115.0	-1.0	1356.0	1520.0	-1.0	2292.0	1694.0	-1.0	2025.0	1418.0	-1.0	2147.0	1808.0	-1.0	2339.0	1542.0	-1.0	2455.0	1358.0	-1.0	1828.0	1483.0	-1.0	2459.0	1652.0	-1.0	2198.0	1126.0	-1.0	1756.0	1163.0	-1.0	1334.0	
376.356	1233.0	-1.0	1895.0	1341.0	-1.0	1773.0	1235.0	-1.0	1964.0	1624.0	-1.0	2138.0	1337.0	-1.0	2074.0	1111.0	-1.0	1349.0	1518.0	-1.0	2286.0	1686.0	-1.0	2008.0	1416.0	-1.0	2141.0	1801.0	-1.0	2322.0	1539.0	-1.0	2447.0	1355.0	-1.0	1818.0	1480.0	-1.0	2446.0	1646.0	-1.0	2181.0	1124.0	-1.0	1747.0	1159.0	-1.0	1325.0	
376.855	1230.0	-1.0	1883.0	1335.0	-1.0	1759.0	1231.0	-1.0	1954.0	1617.0	-1.0	2119.0	1331.0	-1.0	2057.0	1105.0	-1.0	1334.0	1510.0	-1.0	2266.0	1663.0	-1.0	1970.0	1410.0	-1.0	2126.0	1786.0	-1.0	2296.0	1534.0	-1.0	2432.0	1349.0	-1.0	1801.0	1477.0	-1.0	2435.0	1642.0	-1.0	2167.0	1121.0	-1.0	1739.0	1156.0	-1.0	1319.0	
377.354	1225.0	-1.0	1865.0	1329.0	-1.0	1740.0	1227.0	-1.0	1939.0	1607.0	-1.0	2095.0	1321.0	-1.0	2027.0	1097.0	-1.0	1315.0	1499.0	-1.0	2238.0	1639.0	-1.0	1926.0	1402.0	-1.0	2105.0	1769.0	-1.0	2266.0	1527.0	-1.0	2409.0	1341.0	-1.0	1783.0	1471.0	-1.0	2421.0	1637.0	-1.0	2155.0	1117.0	-1.0	1727.0	1153.0	-1.0	1309.0	
377.853	1218.0	-1.0	1843.0	1323.0	-1.0	1719.0	1224.0	-1.0	1924.0	1600.0	-1.0	2073.0	1310.0	-1.0	1997.0	1090.0	-1.0	1297.0	1487.0	-1.0	2207.0	1619.0	-1.0	1888.0	1394.0	-1.0	2081.0	1755.0	-1.0	2236.0	1519.0	-1.0	2385.0	1335.0	-1.0	1766.0	1466.0	-1.0	2402.0	1633.0	-1.0	2142.0	1111.0	-1.0	1710.0	1148.0	-1.0	1297.0	
378.353	1216.0	-1.0	1836.0	1321.0	-1.0	1709.0	1221.0	-1.0	1914.0	1596.0	-1.0	2060.0	1302.0	-1.0	1974.0	1086.0	-1.0	1286.0	1479.0	-1.0	2182.0	1603.0	-1.0	1861.0	1388.0	-1.0	2061.0	1743.0	-1.0	2215.0	1514.0	-1.0	2368.0	1331.0	-1.0	1757.0	1461.0	-1.0	2386.0	1632.0	-1.0	2134.0	1106.0	-1.0	1691.0	1144.0	-1.0	1289.0	
378.852	1214.0	-1.0	1826.0	1318.0	-1.0	1701.0	1220.0	-1.0	1907.0	1593.0	-1.0	2051.0	1295.0	-1.0	1958.0	1082.0	-1.0	1277.0	1472.0	-1.0	2163.0	1594.0	-1.0	1844.0	1383.0	-1.0	2050.0	1737.0	-1.0	2206.0	1512.0	-1.0	2357.0	1332.0	-1.0	1756.0	1460.0	-1.0	2381.0	1634.0	-1.0	2137.0	1103.0	-1.0	1683.0	1144.0	-1.0	1285.0	
379.351	1210.0	-1.0	1812.0	1315.0	-1.0	1695.0	1217.0	-1.0	1899.0	1592.0	-1.0	2044.0	1291.0	-1.0	1943.0	1079.0	-1.0	1271.0	1468.0	-1.0	2149.0	1591.0	-1.0	1835.0	1379.0	-1.0	2041.0	1735.0	-1.0	2202.0	1508.0	-1.0	2347.0	1333.0	-1.0	1759.0	1458.0	-1.0	2374.0	1636.0	-1.0	2139.0	1100.0	-1.0	1674.0	1144.0	-1.0	1282.0	
379.850	1210.0	-1.0	1814.0	1316.0	-1.0	1698.0	1219.0	-1.0	1898.0	1593.0	-1.0	2047.0	1291.0	-1.0	1941.0	1079.0	-1.0	1272.0	1466.0	-1.0	2144.0	1596.0	-1.0	1842.0	1380.0	-1.0	2039.0	1739.0	-1.0	2211.0	1509.0	-1.0	2345.0	1336.0	-1.0	1766.0	1457.0	-1.0	2367.0	1638.0	-1.0	2140.0	1098.0	-1.0	1665.0	1142.0	-1.0	1279.0	
380.349	1209.0	-1.0	1809.0	1316.0	-1.0	1696.0	1218.0	-1.0	1896.0	1593.0	-1.0	2046.0	1290.0	-1.0	1939.0	1079.0	-1.0	1272.0	1465.0	-1.0	2141.0	1603.0	-1.0	1852.0	1381.0	-1.0	2040.0	1744.0	-1.0	2222.0	1510.0	-1.0	2345.0	1340.0	-1.0	1772.0	1457.0	-1.0	2366.0	1637.0	-1.0	2142.0	1096.0	-1.0	1663.0	1141.0	-1.0	1278.0	
380.849	1207.0	-1.0	1801.0	1315.0	-1.0	1695.0	1218.0	-1.0	1896.0	1593.0	-1.0	2046.0	1291.0	-1.0	1939.0	1079.0	-1.0	1271.0	1467.0	-1.0	2140.0	1611.0	-1.0	1863.0	1381.0	-1.0	2041.0	1750.0	-1.0	2230.0	1509.0	-1.0	2344.0	1340.0	-1.0	1772.0	1454.0	-1.0	2361.0	1634.0	-1.0	2135.0	1096.0	-1.0	1657.0	1139.0	-1.0	1276.0	
381.348	1207.0	-1.0	1802.0	1314.0	-1.0	1696.0	1218.0	-1.0	1896.0	1592.0	-1.0	2045.0	1293.0	-1.0	1942.0	1080.0	-1.0	1271.0	1467.0	-1.0	2144.0	1618.0	-1.0	1875.0	1383.0	-1.0	2047.0	1755.0	-1.0	2240.0	1512.0	-1.0	2347.0	1340.0	-1.0	1774.0	1455.0	-1.0	2364.0	1632.0	-1.0	2132.0	1097.0	-1.0	1661.0	1139.0	-1.0	1277.0	
381.847	1206.0	-1.0	1801.0	1312.0	-1.0	1694.0	1217.0	-1.0	1894.0	1589.0	-1.0	2041.0	1294.0	-1.0	1944.0	1079.0	-1.0	1270.0	1469.0	-1.0	2148.0	1624.0	-1.0	1882.0	1384.0	-1.0	2049.0	1757.0	-1.0	2242.0	1511.0	-1.0	2349.0	1339.0	-1.0	1770.0	1455.0	-1.0	2365.0	1627.0	-1.0	2121.0	1097.0	-1.0	1664.0	1137.0	-1.0	1276.0	
382.346	1208.0	-1.0	1810.0	1313.0	-1.0	1699.0	1217.0	-1.0	1896.0	1589.0	-1.0	2040.0	1296.0	-1.0	1951.0	1080.0	-1.0	1272.0	1472.0	-1.0	2156.0	1631.0	-1.0	1894.0	1386.0	-1.0	2054.0	1759.0	-1.0	2242.0	1512.0	-1.0	2350.0	1338.0	-1.0	1766.0	1455.0	-1.0	2362.0	1620.0	-1.0	2108.0	1097.0	-1.0	1664.0	1133.0	-1.0	1272.0	
382.845	1209.0	-1.0	1815.0	1310.0	-1.0	1699.0	1216.0	-1.0	1897.0	1585.0	-1.0	2035.0	1297.0	-1.0	1953.0	1081.0	-1.0	1272.0	1473.0	-1.0	2160.0	1636.0	-1.0	1901.0	1388.0	-1.0	2061.0	1760.0	-1.0	2245.0	1512.0	-1.0	2352.0	1338.0	-1.0	1765.0	1457.0	-1.0	2370.0	1616.0	-1.0	2098.0	1100.0	-1.0	1671.0	1133.0	-1.0	1272.0	
383.344	1207.0	-1.0	1813.0	1306.0	-1.0	1693.0	1215.0	-1.0	1894.0	1582.0	-1.0	2028.0	1297.0	-1.0	1955.0	1080.0	-1.0	1271.0	1475.0	-1.0	2164.0	1640.0	-1.0	1908.0	1388.0	-1.0	2062.0	1761.0	-1.0	2242.0	1512.0	-1.0	2350.0	1338.0	-1.0	1764.0	1460.0	-1.0	2375.0	1611.0	-1.0	2088.0	1101.0	-1.0	1677.0	1130.0	-1.0	1269.0	
383.843	1211.0	-1.0	1822.0	1306.0	-1.0	1695.0	1215.0	-1.0	1897.0	1581.0	-1.0	2028.0	1299.0	-1.0	1961.0	1082.0	-1.0	1275.0	1477.0	-1.0	2171.0	1646.0	-1.0	1918.0	1391.0	-1.0	2068.0	1765.0	-1.0	2249.0	1514.0	-1.0	2354.0	1341.0	-1.0	1765.0	1461.0	-1.0	2379.0	1608.0	-1.0	2081.0	1104.0	-1.0	1681.0	1128.0	-1.0	1267.0	
384.342	1212.0	-1.0	1828.0	1306.0	-1.0	1695.0	1216.0	-1.0	1900.0	1580.0	-1.0	2028.0	1300.0	-1.0	1965.0	1083.0	-1.0	1278.0	1478.0	-1.0	2175.0	1651.0	-1.0	1926.0	1393.0	-1.0	2073.0	1769.0	-1.0	2254.0	1514.0	-1.0	2356.0	1343.0	-1.0	1768.0	1464.0	-1.0	2389.0	1607.0	-1.0	2082.0	1105.0	-1.0	1687.0	1129.0	-1.0	1268.0	
384.841	1212.0	-1.0	1829.0	1304.0	-1.0	1693.0	1217.0	-1.0	1902.0	1578.0	-1.0	2024.0	1301.0	-1.0	1968.0	1082.0	-1.0	1280.0	1478.0	-1.0	2178.0	1656.0	-1.0	1932.0	1393.0	-1.0	2074.0	1772.0	-1.0	2260.0	1515.0	-1.0	2357.0	1343.0	-1.0	1769.0	1465.0	-1.0	2393.0	1607.0	-1.0	2081.0	1107.0	-1.0	1691.0	1128.0	-1.0	1268.0	
385.340	1213.0	-1.0	1828.0	1302.0	-1.0	1688.0	1217.0	-1.0	1903.0	1579.0	-1.0	2025.0	1300.0	-1.0	1969.0	1083.0	-1.0	1280.0	1480.0	-1.0	2179.0	1658.0	-1.0	1935.0	1393.0	-1.0	2073.0	1773.0	-1.0	2261.0	1514.0	-1.0	2355.0	1342.0	-1.0	1767.0	1464.0	-1.0	2392.0	1606.0	-1.0	2079.0	1106.0	-1.0	1688.0	1127.0	-1.0	1266.0	
385.840	1215.0	-1.0	1833.0	1304.0	-1.0	1690.0	1217.0	-1.0	1907.0	1580.0	-1.0	2027.0	1302.0	-1.0	1971.0	1083.0	-1.0	1281.0	1480.0	-1.0	2181.0	1661.0	-1.0	1939.0	1393.0	-1.0	2070.0	1771.0	-1.0	2258.0	1514.0	-1.0	2354.0	1342.0	-1.0	1766.0	1463.0	-1.0	2387.0	1605.0	-1.0	2076.0	1104.0	-1.0	1681.0	1126.0	-1.0	1263.0	
386.339	1214.0	-1.0	1832.0	1302.0	-1.0	1688.0	1218.0	-1.0	1907.0	1579.0	-1.0	2027.0	1301.0	-1.0	1971.0	1082.0	-1.0	1281.0	1478.0	-1.0	2180.0	1661.0	-1.0	1940.0	1392.0	-1.0	2068.0	1771.0	-1.0	2258.0	1514.0	-1.0	2354.0	1343.0	-1.0	1769.0	1463.0	-1.0	2385.0	1607.0	-1.0	2075.0	1104.0	-1.0	1679.0	1126.0	-1.0	1261.0	
386.838	1213.0	-1.0	1825.0	1301.0	-1.0	1681.0	1217.0	-1.0	1903.0	1577.0	-1.0	2022.0	1299.0	-1.0	1968.0	1082.0	-1.0	1279.0	1476.0	-1.0	2175.0	1658.0	-1.0	1937.0	1389.0	-1.0	2064.0	1768.0	-1.0	2257.0	1512.0	-1.0	2351.0	1342.0	-1.0	1770.0	1463.0	-1.0	2382.0	1608.0	-1.0	2075.0	1104.0	-1.0	1675.0	1127.0	-1.0	1258.0	
387.337	1209.0	-1.0	1814.0	1298.0	-1.0	1671.0	1217.0	-1.0	1900.0	1577.0	-1.0	2019.0	1297.0	-1.0	1962.0	1080.0	-1.0	1276.0	1473.0	-1.0	2168.0	1655.0	-1.0	1933.0	1386.0	-1.0	2057.0	1763.0	-1.0	2251.0	1509.0	-1.0	2345.0	1342.0	-1.0	1769.0	1461.0	-1.0	2376.0	1608.0	-1.0	2075.0	1101.0	-1.0	1669.0	1126.0	-1.0	1255.0	
387.837	1206.0	-1.0	1800.0	1297.0	-1.0	1662.0	1216.0	-1.0	1896.0	1577.0	-1.0	2015.0	1295.0	-1.0	1955.0	1078.0	-1.0	1272.0	1471.0	-1.0	2160.0	1653.0	-1.0	1931.0	1383.0	-1.0	2046.0	1760.0	-1.0	2246.0	1506.0	-1.0	2335.0	1340.0	-1.0	1766.0	1458.0	-1.0	2367.0	1607.0	-1.0	2071.0	1099.0	-1.0	1661.0	1124.0	-1.0	1250.0	
388.336	1207.0	-1.0	1798.0	1297.0	-1.0	1659.0	1216.0	-1.0	1895.0	1577.0	-1.0	2015.0	1294.0	-1.0	1953.0	1078.0	-1.0	1272.0	1468.0	-1.0	2157.0	1654.0	-1.0	1933.0	1381.0	-1.0	2040.0	1758.0	-1.0	2245.0	1505.0	-1.0	2330.0	1342.0	-1.0	1766.0	1455.0	-1.0	2358.0	1607.0	-1.0	2066.0	1098.0	-1.0	1651.0	1123.0	-1.0	1244.0	
388.835	1205.0	-1.0	1794.0	1298.0	-1.0	1656.0	1216.0	-1.0	1891.0	1576.0	-1.0	2012.0	1293.0	-1.0	1947.0	1077.0	-1.0	1271.0	1465.0	-1.0	2149.0	1652.0	-1.0	1932.0	1378.0	-1.0	2034.0	1758.0	-1.0	2247.0	1503.0	-1.0	2326.0	1342.0	-1.0	1770.0	1455.0	-1.0	2354.0	1609.0	-1.0	2068.0	1096.0	-1.0	1647.0	1123.0	-1.0	1243.0	
389.335	1202.0	-1.0	1782.0	1296.0	-1.0	1650.0	1215.0	-1.0	1886.0	1577.0	-1.0	2009.0	1290.0	-1.0	1942.0	1076.0	-1.0	1267.0	1464.0	-1.0	2142.0	1652.0	-1.0	1933.0	1376.0	-1.0	2028.0	1759.0	-1.0	2249.0	1500.0	-1.0	2319.0	1342.0	-1.0	1771.0	1455.0	-1.0	2351.0	1610.0	-1.0	2068.0	1095.0	-1.0	1643.0	1124.0	-1.0	1242.0	
389.835	1204.0	-1.0	1784.0	1299.0	-1.0	1653.0	1216.0	-1.0	1887.0	1577.0	-1.0	2009.0	1289.0	-1.0	1940.0	1076.0	-1.0	1270.0	1463.0	-1.0	2142.0	1654.0	-1.0	1937.0	1377.0	-1.0	2030.0	1764.0	-1.0	2258.0	1500.0	-1.0	2323.0	1344.0	-1.0	1777.0	1456.0	-1.0	2349.0	1613.0	-1.0	2072.0	1096.0	-1.0	1643.0	1126.0	-1.0	1243.0	
390.334	1204.0	-1.0	1784.0	1299.0	-1.0	1652.0	1215.0	-1.0	1885.0	1577.0	-1.0	2007.0	1288.0	-1.0	1938.0	1076.0	-1.0	1268.0	1461.0	-1.0	2139.0	1653.0	-1.0	1937.0	1375.0	-1.0	2029.0	1765.0	-1.0	2262.0	1501.0	-1.0	2323.0	1344.0	-1.0	1776.0	1457.0	-1.0	2350.0	1615.0	-1.0	2073.0	1098.0	-1.0	1644.0	1126.0	-1.0	1245.0	
390.834	1205.0	-1.0	1783.0	1300.0	-1.0	1654.0	1217.0	-1.0	1884.0	1578.0	-1.0	2005.0	1288.0	-1.0	1937.0	1075.0	-1.0	1266.0	1460.0	-1.0	2137.0	1655.0	-1.0	1938.0	1374.0	-1.0	2026.0	1767.0	-1.0	2264.0	1500.0	-1.0	2321.0	1343.0	-1.0	1771.0	1455.0	-1.0	2347.0	1613.0	-1.0	2068.0	1097.0	-1.0	1644.0	1127.0	-1.0	1243.0	
391.333	1207.0	-1.0	1788.0	1301.0	-1.0	1656.0	1216.0	-1.0	1884.0	1576.0	-1.0	2004.0	1288.0	-1.0	1937.0	1074.0	-1.0	1265.0	1460.0	-1.0	2138.0	1655.0	-1.0	1939.0	1375.0	-1.0	2029.0	1771.0	-1.0	2270.0	1500.0	-1.0	2324.0	1343.0	-1.0	1769.0	1456.0	-1.0	2350.0	1614.0	-1.0	2068.0	1098.0	-1.0	1649.0	1127.0	-1.0	1247.0	
391.832	1206.0	-1.0	1789.0	1301.0	-1.0	1657.0	1215.0	-1.0	1882.0	1576.0	-1.0	2000.0	1285.0	-1.0	1934.0	1074.0	-1.0	1264.0	1460.0	-1.0	2136.0	1650.0	-1.0	1928.0	1376.0	-1.0	2031.0	1769.0	-1.0	2266.0	1500.0	-1.0	2325.0	1341.0	-1.0	1763.0	1456.0	-1.0	2351.0	1612.0	-1.0	2064.0	1100.0	-1.0	1653.0	1128.0	-1.0	1248.0	
392.331	1209.0	-1.0	1798.0	1302.0	-1.0	1660.0	1216.0	-1.0	1885.0	1577.0	-1.0	2002.0	1286.0	-1.0	1933.0	1074.0	-1.0	1263.0	1459.0	-1.0	2136.0	1648.0	-1.0	1924.0	1376.0	-1.0	2032.0	1770.0	-1.0	2267.0	1501.0	-1.0	2326.0	1339.0	-1.0	1757.0	1455.0	-1.0	2349.0	1609.0	-1.0	2058.0	1099.0	-1.0	1655.0	1127.0	-1.0	1247.0	
392.830	1211.0	-1.0	1807.0	1304.0	-1.0	1666.0	1216.0	-1.0	1889.0	1577.0	-1.0	2004.0	1286.0	-1.0	1935.0	1074.0	-1.0	1264.0	1459.0	-1.0	2140.0	1648.0	-1.0	1927.0	1378.0	-1.0	2039.0	1774.0	-1.0	2277.0	1503.0	-1.0	2331.0	1339.0	-1.0	1759.0	1456.0	-1.0	2354.0	1611.0	-1.0	2060.0	1101.0	-1.0	1661.0	1129.0	-1.0	1250.0	
393.329	1210.0	-1.0	1808.0	1303.0	-1.0	1666.0	1216.0	-1.0	1889.0	1577.0	-1.0	2003.0	1285.0	-1.0	1937.0	1074.0	-1.0	1265.0	1459.0	-1.0	2141.0	1649.0	-1.0	1927.0	1379.0	-1.0	2041.0	1778.0	-1.0	2284.0	1503.0	-1.0	2334.0	1340.0	-1.0	1760.0	1458.0	-1.0	2356.0	1612.0	-1.0	2062.0	1103.0	-1.0	1665.0	1130.0	-1.0	1252.0	
393.828	1208.0	-1.0	1802.0	1301.0	-1.0	1661.0	1215.0	-1.0	1888.0	1576.0	-1.0	2000.0	1285.0	-1.0	1937.0	1073.0	-1.0	1265.0	1459.0	-1.0	2141.0	1650.0	-1.0	1929.0	1378.0	-1.0	2040.0	1781.0	-1.0	2288.0	1504.0	-1.0	2334.0	1340.0	-1.0	1759.0	1456.0	-1.0	2358.0	1612.0	-1.0	2063.0	1102.0	-1.0	1665.0	1130.0	-1.0	1253.0	
394.327	1208.0	-1.0	1799.0	1300.0	-1.0	1660.0	1216.0	-1.0	1889.0	1577.0	-1.0	2003.0	1284.0	-1.0	1937.0	1074.0	-1.0	1265.0	1459.0	-1.0	2141.0	1650.0	-1.0	1930.0	1379.0	-1.0	2040.0	1783.0	-1.0	2292.0	1504.0	-1.0	2334.0	1341.0	-1.0	1761.0	1456.0	-1.0	2358.0	1613.0	-1.0	2066.0	1102.0	-1.0	1665.0	1129.0	-1.0	1253.0	
394.826	1209.0	-1.0	1806.0	1301.0	-1.0	1666.0	1217.0	-1.0	1893.0	1578.0	-1.0	2011.0	1285.0	-1.0	1943.0	1076.0	-1.0	1270.0	1461.0	-1.0	2145.0	1654.0	-1.0	1938.0	1380.0	-1.0	2042.0	1788.0	-1.0	2303.0	1505.0	-1.0	2337.0	1344.0	-1.0	1768.0	1456.0	-1.0	2358.0	1616.0	-1.0	2072.0	1101.0	-1.0	1664.0	1130.0	-1.0	1255.0	
395.325	1210.0	-1.0	1809.0	1303.0	-1.0	1672.0	1217.0	-1.0	1898.0	1581.0	-1.0	2020.0	1287.0	-1.0	1948.0	1079.0	-1.0	1278.0	1462.0	-1.0	2149.0	1659.0	-1.0	1949.0	1382.0	-1.0	2050.0	1796.0	-1.0	2319.0	1508.0	-1.0	2344.0	1348.0	-1.0	1780.0	1458.0	-1.0	2367.0	1621.0	-1.0	2087.0	1103.0	-1.0	1670.0	1133.0	-1.0	1260.0	
395.825	1209.0	-1.0	1806.0	1303.0	-1.0	1672.0	1218.0	-1.0	1899.0	1584.0	-1.0	2027.0	1288.0	-1.0	1952.0	1080.0	-1.0	1281.0	1463.0	-1.0	2152.0	1665.0	-1.0	1960.0	1382.0	-1.0	2054.0	1803.0	-1.0	2333.0	1510.0	-1.0	2350.0	1352.0	-1.0	1790.0	1459.0	-1.0	2373.0	1627.0	-1.0	2100.0	1105.0	-1.0	1674.0	1135.0	-1.0	1266.0	
396.324	1206.0	-1.0	1797.0	1304.0	-1.0	1673.0	1219.0	-1.0	1901.0	1586.0	-1.0	2032.0	1289.0	-1.0	1953.0	1082.0	-1.0	1285.0	1462.0	-1.0	2153.0	1671.0	-1.0	1971.0	1383.0	-1.0	2053.0	1811.0	-1.0	2349.0	1510.0	-1.0	2352.0	1355.0	-1.0	1797.0	1459.0	-1.0	2376.0	1630.0	-1.0	2110.0	1104.0	-1.0	1675.0	1136.0	-1.0	1269.0	
396.823	1203.0	-1.0	1787.0	1304.0	-1.0	1673.0	1218.0	-1.0	1901.0	1588.0	-1.0	2036.0	1289.0	-1.0	1953.0	1083.0	-1.0	1286.0	1462.0	-1.0	2152.0	1677.0	-1.0	1981.0	1383.0	-1.0	2051.0	1818.0	-1.0	2362.0	1510.0	-1.0	2351.0	1355.0	-1.0	1800.0	1459.0	-1.0	2374.0	1631.0	-1.0	2114.0	1103.0	-1.0	1673.0	1136.0	-1.0	1271.0	
397.323	1204.0	-1.0	1793.0	1306.0	-1.0	1678.0	1220.0	-1.0	1904.0	1591.0	-1.0	2044.0	1289.0	-1.0	1954.0	1084.0	-1.0	1289.0	1464.0	-1.0	2153.0	1682.0	-1.0	1988.0	1382.0	-1.0	2050.0	1824.0	-1.0	2370.0	1511.0	-1.0	2351.0	1357.0	-1.0	1803.0	1456.0	-1.0	2369.0	1630.0	-1.0	2114.0	1103.0	-1.0	1668.0	1136.0	-1.0	1270.0	
397.823	1204.0	-1.0	1795.0	1307.0	-1.0	1681.0	1220.0	-1.0	1904.0	1591.0	-1.0	2047.0	1289.0	-1.0	1954.0	1084.0	-1.0	1292.0	1462.0	-1.0	2152.0	1683.0	-1.0	1992.0	1383.0	-1.0	2052.0	1827.0	-1.0	2377.0	1511.0	-1.0	2354.0	1358.0	-1.0	1807.0	1457.0	-1.0	2372.0	1631.0	-1.0	2119.0	1103.0	-1.0	1671.0	1137.0	-1.0	1273.0	
398.322	1203.0	-1.0	1787.0	1307.0	-1.0	1681.0	1219.0	-1.0	1903.0	1592.0	-1.0	2048.0	1288.0	-1.0	1954.0	1085.0	-1.0	1292.0	1462.0	-1.0	2150.0	1684.0	-1.0	1994.0	1383.0	-1.0	2053.0	1830.0	-1.0	2384.0	1512.0	-1.0	2357.0	1358.0	-1.0	1810.0	1457.0	-1.0	2375.0	1632.0	-1.0	2122.0	1104.0	-1.0	1673.0	1139.0	-1.0	1277.0	
398.821	1200.0	-1.0	1779.0	1307.0	-1.0	1681.0	1219.0	-1.0	1900.0	1592.0	-1.0	2050.0	1288.0	-1.0	1953.0	1086.0	-1.0	1294.0	1461.0	-1.0	2151.0	1688.0	-1.0	2000.0	1383.0	-1.0	2053.0	1838.0	-1.0	2398.0	1512.0	-1.0	2359.0	1359.0	-1.0	1814.0	1457.0	-1.0	2376.0	1631.0	-1.0	2123.0	1104.0	-1.0	1672.0	1140.0	-1.0	1278.0	
399.320	1202.0	-1.0	1788.0	1309.0	-1.0	1688.0	1220.0	-1.0	1904.0	1594.0	-1.0	2057.0	1289.0	-1.0	1962.0	1087.0	-1.0	1300.0	1464.0	-1.0	2160.0	1695.0	-1.0	2013.0	1386.0	-1.0	2061.0	1846.0	-1.0	2410.0	1514.0	-1.0	2366.0	1362.0	-1.0	1820.0	1460.0	-1.0	2382.0	1633.0	-1.0	2128.0	1105.0	-1.0	1676.0	1142.0	-1.0	1281.0	
399.819	1204.0	-1.0	1795.0	1312.0	-1.0	1698.0	1221.0	-1.0	1909.0	1597.0	-1.0	2065.0	1294.0	-1.0	1974.0	1092.0	-1.0	1308.0	1468.0	-1.0	2173.0	1698.0	-1.0	2020.0	1389.0	-1.0	2072.0	1849.0	-1.0	2411.0	1518.0	-1.0	2379.0	1364.0	-1.0	1824.0	1465.0	-1.0	2398.0	1637.0	-1.0	2141.0	1109.0	-1.0	1688.0	1147.0	-1.0	1290.0	
400.318	1206.0	-1.0	1800.0	1316.0	-1.0	1707.0	1222.0	-1.0	1913.0	1600.0	-1.0	2071.0	1298.0	-1.0	1985.0	1095.0	-1.0	1313.0	1473.0	-1.0	2187.0	1700.0	-1.0	2023.0	1392.0	-1.0	2083.0	1849.0	-1.0	2411.0	1522.0	-1.0	2390.0	1364.0	-1.0	1826.0	1470.0	-1.0	2411.0	1641.0	-1.0	2149.0	1113.0	-1.0	1698.0	1151.0	-1.0	1301.0	
400.817	1211.0	-1.0	1819.0	1324.0	-1.0	1725.0	1225.0	-1.0	1923.0	1605.0	-1.0	2083.0	1302.0	-1.0	1996.0	1098.0	-1.0	1318.0	1479.0	-1.0	2201.0	1703.0	-1.0	2029.0	1396.0	-1.0	2092.0	1850.0	-1.0	2411.0	1525.0	-1.0	2400.0	1364.0	-1.0	1826.0	1474.0	-1.0	2420.0	1643.0	-1.0	2155.0	1115.0	-1.0	1707.0	1155.0	-1.0	1306.0	
401.317	1216.0	-1.0	1835.0	1328.0	-1.0	1738.0	1227.0	-1.0	1930.0	1608.0	-1.0	2092.0	1306.0	-1.0	2007.0	1100.0	-1.0	1323.0	1483.0	-1.0	2214.0	1707.0	-1.0	2036.0	1400.0	-1.0	2103.0	1855.0	-1.0	2419.0	1530.0	-1.0	2412.0	1364.0	-1.0	1829.0	1477.0	-1.0	2432.0	1647.0	-1.0	2162.0	1120.0	-1.0	1717.0	1159.0	-1.0	1314.0	
401.816	1219.0	-1.0	1845.0	1331.0	-1.0	1746.0	1227.0	-1.0	1934.0	1609.0	-1.0	2094.0	1308.0	-1.0	2014.0	1100.0	-1.0	1326.0	1486.0	-1.0	2224.0	1710.0	-1.0	2039.0	1403.0	-1.0	2111.0	1856.0	-1.0	2422.0	1531.0	-1.0	2419.0	1365.0	-1.0	1829.0	1481.0	-1.0	2441.0	1648.0	-1.0	2167.0	1123.0	-1.0	1728.0	1162.0	-1.0	1320.0	
402.315	1220.0	-1.0	1849.0	1332.0	-1.0	1746.0	1227.0	-1.0	1936.0	1609.0	-1.0	2092.0	1309.0	-1.0	2018.0	1101.0	-1.0	1325.0	1489.0	-1.0	2229.0	1710.0	-1.0	2040.0	1403.0	-1.0	2114.0	1852.0	-1.0	2413.0	1532.0	-1.0	2422.0	1363.0	-1.0	1823.0	1481.0	-1.0	2446.0	1646.0	-1.0	2164.0	1124.0	-1.0	1733.0	1163.0	-1.0	1323.0	
402.814	1223.0	-1.0	1857.0	1333.0	-1.0	1748.0	1228.0	-1.0	1939.0	1610.0	-1.0	2093.0	1309.0	-1.0	2020.0	1101.0	-1.0	1324.0	1490.0	-1.0	2234.0	1708.0	-1.0	2037.0	1404.0	-1.0	2114.0	1848.0	-1.0	2402.0	1532.0	-1.0	2420.0	1359.0	-1.0	1815.0	1480.0	-1.0	2445.0	1642.0	-1.0	2156.0	1124.0	-1.0	1734.0	1162.0	-1.0	1321.0	
403.313	1226.0	-1.0	1868.0	1335.0	-1.0	1754.0	1229.0	-1.0	1942.0	1610.0	-1.0	2094.0	1310.0	-1.0	2022.0	1102.0	-1.0	1325.0	1490.0	-1.0	2237.0	1706.0	-1.0	2033.0	1406.0	-1.0	2118.0	1846.0	-1.0	2396.0	1534.0	-1.0	2425.0	1360.0	-1.0	1812.0	1480.0	-1.0	2445.0	1640.0	-1.0	2151.0	1125.0	-1.0	1737.0	1162.0	-1.0	1319.0	
403.813	1227.0	-1.0	1876.0	1335.0	-1.0	1756.0	1227.0	-1.0	1942.0	1609.0	-1.0	2092.0	1310.0	-1.0	2024.0	1101.0	-1.0	1324.0	1490.0	-1.0	2236.0	1702.0	-1.0	2026.0	1407.0	-1.0	2122.0	1843.0	-1.0	2388.0	1535.0	-1.0	2428.0	1360.0	-1.0	1810.0	1482.0	-1.0	2452.0	1641.0	-1.0	2152.0	1127.0	-1.0	1744.0	1163.0	-1.0	1322.0	
404.312	1227.0	-1.0	1881.0	1334.0	-1.0	1755.0	1227.0	-1.0	1943.0	1607.0	-1.0	2090.0	1310.0	-1.0	2021.0	1099.0	-1.0	1322.0	1490.0	-1.0	2236.0	1700.0	-1.0	2019.0	1408.0	-1.0	2123.0	1839.0	-1.0	2380.0	1535.0	-1.0	2429.0	1359.0	-1.0	1808.0	1484.0	-1.0	2457.0	1641.0	-1.0	2151.0	1128.0	-1.0	1748.0	1163.0	-1.0	1324.0	
404.812	1225.0	-1.0	1879.0	1331.0	-1.0	1748.0	1225.0	-1.0	1940.0	1605.0	-1.0	2085.0	1308.0	-1.0	2018.0	1098.0	-1.0	1318.0	1489.0	-1.0	2232.0	1697.0	-1.0	2012.0	1408.0	-1.0	2121.0	1834.0	-1.0	2372.0	1534.0	-1.0	2427.0	1357.0	-1.0	1803.0	1484.0	-1.0	2457.0	1639.0	-1.0	2148.0	1128.0	-1.0	1750.0	1163.0	-1.0	1322.0	
405.311	1228.0	-1.0	1883.0	1331.0	-1.0	1750.0	1226.0	-1.0	1941.0	1607.0	-1.0	2084.0	1308.0	-1.0	2015.0	1098.0	-1.0	1315.0	1489.0	-1.0	2229.0	1693.0	-1.0	2006.0	1408.0	-1.0	2120.0	1830.0	-1.0	2363.0	1535.0	-1.0	2424.0	1356.0	-1.0	1799.0	1483.0	-1.0	2453.0	1637.0	-1.0	2142.0	1128.0	-1.0	1746.0	1161.0	-1.0	1318.0	
405.811	1228.0	-1.0	1884.0	1332.0	-1.0	1746.0	1226.0	-1.0	1940.0	1605.0	-1.0	2081.0	1307.0	-1.0	2011.0	1097.0	-1.0	1313.0	1488.0	-1.0	2227.0	1691.0	-1.0	2000.0	1408.0	-1.0	2120.0	1828.0	-1.0	2359.0	1535.0	-1.0	2426.0	1356.0	-1.0	1800.0	1484.0	-1.0	2453.0	1637.0	-1.0	2139.0	1129.0	-1.0	1744.0	1162.0	-1.0	1316.0	
406.310	1227.0	-1.0	1880.0	1329.0	-1.0	1738.0	1226.0	-1.0	1935.0	1603.0	-1.0	2070.0	1306.0	-1.0	2005.0	1095.0	-1.0	1308.0	1486.0	-1.0	2220.0	1686.0	-1.0	1990.0	1407.0	-1.0	2118.0	1823.0	-1.0	2350.0	1534.0	-1.0	2422.0	1355.0	-1.0	1796.0	1485.0	-1.0	2453.0	1637.0	-1.0	2136.0	1128.0	-1.0	1745.0	1162.0	-1.0	1315.0	
406.809	1225.0	-1.0	1870.0	1326.0	-1.0	1725.0	1224.0	-1.0	1929.0	1599.0	-1.0	2059.0	1303.0	-1.0	1997.0	1091.0	-1.0	1299.0	1483.0	-1.0	2212.0	1679.0	-1.0	1976.0	1405.0	-1.0	2110.0	1814.0	-1.0	2333.0	1532.0	-1.0	2416.0	1352.0	-1.0	1788.0	1483.0	-1.0	2450.0	1634.0	-1.0	2130.0	1128.0	-1.0	1742.0	1160.0	-1.0	1310.0	
407.308	1226.0	-1.0	1866.0	1325.0	-1.0	1717.0	1224.0	-1.0	1925.0	1597.0	-1.0	2051.0	1301.0	-1.0	1988.0	1088.0	-1.0	1292.0	1481.0	-1.0	2204.0	1673.0	-1.0	1961.0	1402.0	-1.0	2103.0	1802.0	-1.0	2311.0	1530.0	-1.0	2407.0	1348.0	-1.0	1778.0	1482.0	-1.0	2444.0	1632.0	-1.0	2123.0	1126.0	-1.0	1737.0	1157.0	-1.0	1305.0	
407.808	1225.0	-1.0	1864.0	1324.0	-1.0	1712.0	1225.0	-1.0	1922.0	1596.0	-1.0	2044.0	1300.0	-1.0	1984.0	1087.0	-1.0	1288.0	1480.0	-1.0	2199.0	1667.0	-1.0	1951.0	1402.0	-1.0	2100.0	1795.0	-1.0	2297.0	1530.0	-1.0	2404.0	1348.0	-1.0	1774.0	1481.0	-1.0	2438.0	1630.0	-1.0	2116.0	1124.0	-1.0	1731.0	1155.0	-1.0	1299.0	
408.307	1223.0	-1.0	1857.0	1321.0	-1.0	1704.0	1223.0	-1.0	1916.0	1593.0	-1.0	2032.0	1298.0	-1.0	1976.0	1084.0	-1.0	1279.0	1478.0	-1.0	2191.0	1658.0	-1.0	1937.0	1400.0	-1.0	2095.0	1786.0	-1.0	2282.0	1527.0	-1.0	2398.0	1346.0	-1.0	1769.0	1480.0	-1.0	2434.0	1628.0	-1.0	2110.0	1124.0	-1.0	1727.0	1155.0	-1.0	1296.0	
408.806	1220.0	-1.0	1845.0	1317.0	-1.0	1694.0	1221.0	-1.0	1909.0	1588.0	-1.0	2019.0	1295.0	-1.0	1966.0	1079.0	-1.0	1270.0	1474.0	-1.0	2181.0	1649.0	-1.0	1917.0	1397.0	-1.0	2086.0	1775.0	-1.0	2262.0	1524.0	-1.0	2388.0	1342.0	-1.0	1760.0	1478.0	-1.0	2428.0	1626.0	-1.0	2103.0	1122.0	-1.0	1723.0	1151.0	-1.0	1290.0	
409.305	1218.0	-1.0	1837.0	1315.0	-1.0	1684.0	1221.0	-1.0	1904.0	1587.0	-1.0	2010.0	1292.0	-1.0	1956.0	1076.0	-1.0	1261.0	1472.0	-1.0	2171.0	1639.0	-1.0	1899.0	1395.0	-1.0	2077.0	1766.0	-1.0	2243.0	1522.0	-1.0	2379.0	1339.0	-1.0	1752.0	1476.0	-1.0	2420.0	1623.0	-1.0	2095.0	1119.0	-1.0	1716.0	1148.0	-1.0	1284.0	
409.805	1219.0	-1.0	1837.0	1315.0	-1.0	1682.0	1220.0	-1.0	1902.0	1585.0	-1.0	2007.0	1291.0	-1.0	1952.0	1075.0	-1.0	1257.0	1471.0	-1.0	2166.0	1631.0	-1.0	1888.0	1394.0	-1.0	2074.0	1760.0	-1.0	2232.0	1522.0	-1.0	2377.0	1339.0	-1.0	1751.0	1475.0	-1.0	2415.0	1623.0	-1.0	2091.0	1118.0	-1.0	1710.0	1146.0	-1.0	1278.0	
410.304	1218.0	-1.0	1833.0	1313.0	-1.0	1679.0	1220.0	-1.0	1899.0	1584.0	-1.0	2002.0	1290.0	-1.0	1947.0	1073.0	-1.0	1253.0	1469.0	-1.0	2161.0	1625.0	-1.0	1878.0	1393.0	-1.0	2073.0	1756.0	-1.0	2228.0	1522.0	-1.0	2375.0	1341.0	-1.0	1751.0	1476.0	-1.0	2415.0	1624.0	-1.0	2095.0	1118.0	-1.0	1711.0	1146.0	-1.0	1278.0	
410.803	1215.0	-1.0	1824.0	1310.0	-1.0	1673.0	1218.0	-1.0	1894.0	1582.0	-1.0	1996.0	1290.0	-1.0	1942.0	1071.0	-1.0	1248.0	1467.0	-1.0	2156.0	1618.0	-1.0	1864.0	1391.0	-1.0	2068.0	1747.0	-1.0	2214.0	1522.0	-1.0	2373.0	1338.0	-1.0	1747.0	1476.0	-1.0	2414.0	1626.0	-1.0	2099.0	1117.0	-1.0	1708.0	1146.0	-1.0	1277.0	
411.302	1213.0	-1.0	1816.0	1309.0	-1.0	1668.0	1218.0	-1.0	1890.0	1582.0	-1.0	1993.0	1287.0	-1.0	1936.0	1069.0	-1.0	1243.0	1467.0	-1.0	2149.0	1607.0	-1.0	1846.0	1388.0	-1.0	2061.0	1732.0	-1.0	2191.0	1521.0	-1.0	2369.0	1334.0	-1.0	1740.0	1475.0	-1.0	2412.0	1626.0	-1.0	2101.0	1117.0	-1.0	1705.0	1145.0	-1.0	1275.0	
411.801	1214.0	-1.0	1818.0	1310.0	-1.0	1670.0	1218.0	-1.0	1890.0	1582.0	-1.0	1994.0	1289.0	-1.0	1936.0	1069.0	-1.0	1241.0	1467.0	-1.0	2150.0	1607.0	-1.0	1847.0	1388.0	-1.0	2061.0	1727.0	-1.0	2185.0	1522.0	-1.0	2368.0	1334.0	-1.0	1738.0	1473.0	-1.0	2406.0	1626.0	-1.0	2100.0	1115.0	-1.0	1700.0	1144.0	-1.0	1272.0	
412.300	1213.0	-1.0	1817.0	1309.0	-1.0	1668.0	1217.0	-1.0	1888.0	1581.0	-1.0	1992.0	1289.0	-1.0	1938.0	1068.0	-1.0	1241.0	1468.0	-1.0	2151.0	1610.0	-1.0	1853.0	1390.0	-1.0	2063.0	1729.0	-1.0	2188.0	1521.0	-1.0	2370.0	1335.0	-1.0	1743.0	1473.0	-1.0	2405.0	1628.0	-1.0	2102.0	1115.0	-1.0	1700.0	1144.0	-1.0	1270.0	
412.799	1211.0	-1.0	1811.0	1308.0	-1.0	1664.0	1216.0	-1.0	1885.0	1579.0	-1.0	1988.0	1289.0	-1.0	1936.0	1066.0	-1.0	1238.0	1469.0	-1.0	2150.0	1611.0	-1.0	1853.0	1390.0	-1.0	2065.0	1729.0	-1.0	2189.0	1521.0	-1.0	2370.0	1334.0	-1.0	1744.0	1473.0	-1.0	2404.0	1628.0	-1.0	2103.0	1114.0	-1.0	1699.0	1142.0	-1.0	1270.0	
413.298	1208.0	-1.0	1803.0	1305.0	-1.0	1659.0	1215.0	-1.0	1881.0	1576.0	-1.0	1983.0	1288.0	-1.0	1933.0	1066.0	-1.0	1234.0	1468.0	-1.0	2149.0	1609.0	-1.0	1851.0	1388.0	-1.0	2063.0	1727.0	-1.0	2184.0	1520.0	-1.0	2369.0	1332.0	-1.0	1741.0	1472.0	-1.0	2402.0	1625.0	-1.0	2101.0	1112.0	-1.0	1698.0	1141.0	-1.0	1268.0	
413.797	1206.0	-1.0	1796.0	1303.0	-1.0	1653.0	1215.0	-1.0	1877.0	1575.0	-1.0	1979.0	1287.0	-1.0	1930.0	1064.0	-1.0	1230.0	1468.0	-1.0	2147.0	1609.0	-1.0	1849.0	1387.0	-1.0	2060.0	1723.0	-1.0	2178.0	1519.0	-1.0	2366.0	1330.0	-1.0	1736.0	1469.0	-1.0	2397.0	1623.0	-1.0	2096.0	1111.0	-1.0	1693.0	1140.0	-1.0	1266.0	
414.297	1207.0	-1.0	1799.0	1305.0	-1.0	1656.0	1215.0	-1.0	1878.0	1576.0	-1.0	1981.0	1287.0	-1.0	1929.0	1064.0	-1.0	1229.0	1468.0	-1.0	2147.0	1609.0	-1.0	1850.0	1386.0	-1.0	2058.0	1720.0	-1.0	2174.0	1517.0	-1.0	2363.0	1327.0	-1.0	1732.0	1466.0	-1.0	2390.0	1619.0	-1.0	2091.0	1108.0	-1.0	1687.0	1137.0	-1.0	1263.0	
414.796	1209.0	-1.0	1803.0	1306.0	-1.0	1661.0	1215.0	-1.0	1879.0	1575.0	-1.0	1982.0	1288.0	-1.0	1933.0	1064.0	-1.0	1232.0	1469.0	-1.0	2152.0	1612.0	-1.0	1855.0	1386.0	-1.0	2059.0	1721.0	-1.0	2175.0	1517.0	-1.0	2362.0	1328.0	-1.0	1732.0	1464.0	-1.0	2384.0	1617.0	-1.0	2086.0	1106.0	-1.0	1682.0	1136.0	-1.0	1261.0	
415.295	1208.0	-1.0	1802.0	1305.0	-1.0	1660.0	1214.0	-1.0	1878.0	1575.0	-1.0	1982.0	1288.0	-1.0	1934.0	1064.0	-1.0	1233.0	1469.0	-1.0	2153.0	1614.0	-1.0	1858.0	1386.0	-1.0	2060.0	1724.0	-1.0	2180.0	1516.0	-1.0	2362.0	1328.0	-1.0	1735.0	1465.0	-1.0	2388.0	1617.0	-1.0	2089.0	1105.0	-1.0	1684.0	1135.0	-1.0	1261.0	
415.795	1204.0	-1.0	1794.0	1304.0	-1.0	1657.0	1214.0	-1.0	1876.0	1573.0	-1.0	1980.0	1288.0	-1.0	1932.0	1064.0	-1.0	1233.0	1469.0	-1.0	2151.0	1615.0	-1.0	1862.0	1385.0	-1.0	2059.0	1725.0	-1.0	2186.0	1514.0	-1.0	2360.0	1328.0	-1.0	1738.0	1464.0	-1.0	2389.0	1618.0	-1.0	2093.0	1104.0	-1.0	1683.0	1135.0	-1.0	1262.0	
416.294	1200.0	-1.0	1781.0	1301.0	-1.0	1651.0	1213.0	-1.0	1873.0	1573.0	-1.0	1980.0	1287.0	-1.0	1932.0	1065.0	-1.0	1234.0	1469.0	-1.0	2150.0	1619.0	-1.0	1868.0	1384.0	-1.0	2056.0	1728.0	-1.0	2192.0	1513.0	-1.0	2358.0	1329.0	-1.0	1741.0	1463.0	-1.0	2388.0	1619.0	-1.0	2096.0	1103.0	-1.0	1681.0	1134.0	-1.0	1261.0	
416.794	1200.0	-1.0	1776.0	1302.0	-1.0	1651.0	1213.0	-1.0	1873.0	1576.0	-1.0	1984.0	1288.0	-1.0	1933.0	1067.0	-1.0	1237.0	1469.0	-1.0	2151.0	1623.0	-1.0	1878.0	1384.0	-1.0	2056.0	1731.0	-1.0	2202.0	1513.0	-1.0	2358.0	1331.0	-1.0	1749.0	1463.0	-1.0	2388.0	1620.0	-1.0	2101.0	1101.0	-1.0	1677.0	1133.0	-1.0	1261.0	
417.293	1201.0	-1.0	1777.0	1304.0	-1.0	1655.0	1215.0	-1.0	1877.0	1578.0	-1.0	1992.0	1291.0	-1.0	1940.0	1069.0	-1.0	1244.0	1471.0	-1.0	2159.0	1631.0	-1.0	1893.0	1386.0	-1.0	2059.0	1740.0	-1.0	2216.0	1514.0	-1.0	2363.0	1335.0	-1.0	1758.0	1462.0	-1.0	2386.0	1622.0	-1.0	2107.0	1100.0	-1.0	1674.0	1133.0	-1.0	1261.0	
417.793	1199.0	-1.0	1777.0	1305.0	-1.0	1661.0	1216.0	-1.0	1878.0	1581.0	-1.0	2000.0	1292.0	-1.0	1945.0	1071.0	-1.0	1249.0	1472.0	-1.0	2165.0	1637.0	-1.0	1906.0	1387.0	-1.0	2065.0	1746.0	-1.0	2230.0	1517.0	-1.0	2369.0	1339.0	-1.0	1769.0	1464.0	-1.0	2392.0	1626.0	-1.0	2120.0	1102.0	-1.0	1677.0	1135.0	-1.0	1266.0	
418.293	1196.0	-1.0	1769.0	1306.0	-1.0	1662.0	1215.0	-1.0	1878.0	1582.0	-1.0	2003.0	1292.0	-1.0	1946.0	1071.0	-1.0	1252.0	1474.0	-1.0	2168.0	1639.0	-1.0	1912.0	1387.0	-1.0	2066.0	1746.0	-1.0	2233.0	1517.0	-1.0	2372.0	1340.0	-1.0	1772.0	1463.0	-1.0	2393.0	1626.0	-1.0	2124.0	1101.0	-1.0	1676.0	1137.0	-1.0	1268.0	
418.792	1192.0	-1.0	1755.0	1306.0	-1.0	1660.0	1214.0	-1.0	1873.0	1582.0	-1.0	2002.0	1291.0	-1.0	1943.0	1071.0	-1.0	1252.0	1472.0	-1.0	2165.0	1636.0	-1.0	1904.0	1384.0	-1.0	2059.0	1742.0	-1.0	2225.0	1516.0	-1.0	2368.0	1337.0	-1.0	1767.0	1461.0	-1.0	2385.0	1624.0	-1.0	2118.0	1099.0	-1.0	1670.0	1134.0	-1.0	1266.0	
419.291	1192.0	-1.0	1756.0	1309.0	-1.0	1664.0	1214.0	-1.0	1872.0	1581.0	-1.0	2005.0	1290.0	-1.0	1939.0	1072.0	-1.0	1251.0	1471.0	-1.0	2161.0	1629.0	-1.0	1895.0	1383.0	-1.0	2053.0	1739.0	-1.0	2218.0	1513.0	-1.0	2363.0	1333.0	-1.0	1760.0	1458.0	-1.0	2376.0	1620.0	-1.0	2109.0	1096.0	-1.0	1663.0	1132.0	-1.0	1263.0	
419.790	1193.0	-1.0	1759.0	1309.0	-1.0	1668.0	1214.0	-1.0	1872.0	1582.0	-1.0	2006.0	1288.0	-1.0	1937.0	1072.0	-1.0	1253.0	1469.0	-1.0	2160.0	1627.0	-1.0	1893.0	1382.0	-1.0	2054.0	1740.0	-1.0	2220.0	1513.0	-1.0	2363.0	1333.0	-1.0	1759.0	1457.0	-1.0	2372.0	1618.0	-1.0	2105.0	1096.0	-1.0	1660.0	1133.0	-1.0	1261.0	
420.289	1192.0	-1.0	1758.0	1309.0	-1.0	1670.0	1213.0	-1.0	1871.0	1582.0	-1.0	2006.0	1287.0	-1.0	1935.0	1073.0	-1.0	1255.0	1468.0	-1.0	2158.0	1626.0	-1.0	1892.0	1381.0	-1.0	2054.0	1743.0	-1.0	2229.0	1512.0	-1.0	2363.0	1334.0	-1.0	1761.0	1459.0	-1.0	2375.0	1617.0	-1.0	2105.0	1098.0	-1.0	1664.0	1132.0	-1.0	1264.0	
420.789	1189.0	-1.0	1752.0	1309.0	-1.0	1670.0	1212.0	-1.0	1867.0	1580.0	-1.0	2008.0	1285.0	-1.0	1934.0	1073.0	-1.0	1257.0	1467.0	-1.0	2157.0	1626.0	-1.0	1894.0	1381.0	-1.0	2052.0	1748.0	-1.0	2237.0	1511.0	-1.0	2361.0	1332.0	-1.0	1761.0	1459.0	-1.0	2379.0	1616.0	-1.0	2106.0	1099.0	-1.0	1666.0	1132.0	-1.0	1266.0	
421.288	1188.0	-1.0	1748.0	1308.0	-1.0	1672.0	1212.0	-1.0	1867.0	1581.0	-1.0	2009.0	1285.0	-1.0	1933.0	1073.0	-1.0	1257.0	1466.0	-1.0	2155.0	1629.0	-1.0	1897.0	1380.0	-1.0	2050.0	1752.0	-1.0	2245.0	1510.0	-1.0	2359.0	1333.0	-1.0	1761.0	1460.0	-1.0	2381.0	1616.0	-1.0	2108.0	1099.0	-1.0	1667.0	1133.0	-1.0	1267.0	
421.787	1191.0	-1.0	1758.0	1310.0	-1.0	1678.0	1213.0	-1.0	1870.0	1583.0	-1.0	2016.0	1286.0	-1.0	1936.0	1075.0	-1.0	1260.0	1468.0	-1.0	2158.0	1633.0	-1.0	1905.0	1381.0	-1.0	2051.0	1760.0	-1.0	2257.0	1510.0	-1.0	2359.0	1334.0	-1.0	1765.0	1460.0	-1.0	2384.0	1616.0	-1.0	2109.0	1100.0	-1.0	1668.0	1133.0	-1.0	1269.0	
422.286	1193.0	-1.0	1768.0	1312.0	-1.0	1685.0	1213.0	-1.0	1875.0	1585.0	-1.0	2022.0	1287.0	-1.0	1941.0	1077.0	-1.0	1266.0	1469.0	-1.0	2163.0	1640.0	-1.0	1918.0	1383.0	-1.0	2056.0	1771.0	-1.0	2277.0	1513.0	-1.0	2366.0	1338.0	-1.0	1774.0	1462.0	-1.0	2389.0	1618.0	-1.0	2114.0	1100.0	-1.0	1671.0	1135.0	-1.0	1270.0	
422.785	1194.0	-1.0	1774.0	1313.0	-1.0	1689.0	1214.0	-1.0	1878.0	1584.0	-1.0	2027.0	1288.0	-1.0	1948.0	1079.0	-1.0	1270.0	1470.0	-1.0	2168.0	1645.0	-1.0	1930.0	1385.0	-1.0	2062.0	1781.0	-1.0	2295.0	1515.0	-1.0	2374.0	1340.0	-1.0	1782.0	1465.0	-1.0	2399.0	1620.0	-1.0	2124.0	1103.0	-1.0	1680.0	1137.0	-1.0	1276.0	
423.284	1194.0	-1.0	1775.0	1312.0	-1.0	1690.0	1214.0	-1.0	1879.0	1585.0	-1.0	2029.0	1289.0	-1.0	1951.0	1079.0	-1.0	1273.0	1471.0	-1.0	2173.0	1651.0	-1.0	1940.0	1385.0	-1.0	2063.0	1787.0	-1.0	2306.0	1516.0	-1.0	2376.0	1342.0	-1.0	1785.0	1466.0	-1.0	2405.0	1621.0	-1.0	2129.0	1105.0	-1.0	1687.0	1138.0	-1.0	1280.0	
423.784	1192.0	-1.0	1770.0	1311.0	-1.0	1687.0	1213.0	-1.0	1879.0	1585.0	-1.0	2029.0	1289.0	-1.0	1953.0	1078.0	-1.0	1274.0	1472.0	-1.0	2175.0	1655.0	-1.0	1945.0	1385.0	-1.0	2064.0	1789.0	-1.0	2309.0	1516.0	-1.0	2377.0	1341.0	-1.0	1784.0	1466.0	-1.0	2404.0	1621.0	-1.0	2127.0	1105.0	-1.0	1687.0	1136.0	-1.0	1280.0	
424.283	1192.0	-1.0	1766.0	1309.0	-1.0	1684.0	1213.0	-1.0	1878.0	1583.0	-1.0	2029.0	1289.0	-1.0	1953.0	1078.0	-1.0	1273.0	1472.0	-1.0	2175.0	1654.0	-1.0	1945.0	1385.0	-1.0	2060.0	1788.0	-1.0	2304.0	1514.0	-1.0	2374.0	1338.0	-1.0	1781.0	1465.0	-1.0	2403.0	1618.0	-1.0	2123.0	1105.0	-1.0	1688.0	1136.0	-1.0	1278.0	
424.782	1193.0	-1.0	1771.0	1310.0	-1.0	1685.0	1213.0	-1.0	1880.0	1584.0	-1.0	2032.0	1289.0	-1.0	1953.0	1078.0	-1.0	1274.0	1471.0	-1.0	2173.0	1655.0	-1.0	1944.0	1383.0	-1.0	2056.0	1787.0	-1.0	2301.0	1513.0	-1.0	2369.0	1337.0	-1.0	1777.0	1463.0	-1.0	2400.0	1615.0	-1.0	2116.0	1104.0	-1.0	1686.0	1133.0	-1.0	1277.0	
425.281	1195.0	-1.0	1778.0	1310.0	-1.0	1687.0	1213.0	-1.0	1882.0	1584.0	-1.0	2034.0	1289.0	-1.0	1955.0	1080.0	-1.0	1277.0	1470.0	-1.0	2173.0	1657.0	-1.0	1947.0	1382.0	-1.0	2052.0	1789.0	-1.0	2303.0	1511.0	-1.0	2364.0	1337.0	-1.0	1775.0	1461.0	-1.0	2394.0	1612.0	-1.0	2110.0	1103.0	-1.0	1683.0	1133.0	-1.0	1274.0	
425.780	1195.0	-1.0	1780.0	1308.0	-1.0	1686.0	1212.0	-1.0	1879.0	1582.0	-1.0	2031.0	1289.0	-1.0	1954.0	1080.0	-1.0	1279.0	1469.0	-1.0	2169.0	1659.0	-1.0	1951.0	1380.0	-1.0	2049.0	1793.0	-1.0	2309.0	1508.0	-1.0	2361.0	1337.0	-1.0	1775.0	1462.0	-1.0	2392.0	1611.0	-1.0	2104.0	1103.0	-1.0	1681.0	1132.0	-1.0	1272.0	
426.279	1194.0	-1.0	1775.0	1306.0	-1.0	1682.0	1211.0	-1.0	1877.0	1579.0	-1.0	2028.0	1287.0	-1.0	1950.0	1079.0	-1.0	1278.0	1466.0	-1.0	2163.0	1660.0	-1.0	1952.0	1378.0	-1.0	2043.0	1796.0	-1.0	2314.0	1506.0	-1.0	2355.0	1336.0	-1.0	1776.0	1462.0	-1.0	2396.0	1612.0	-1.0	2105.0	1103.0	-1.0	1682.0	1132.0	-1.0	1273.0	
426.779	1192.0	-1.0	1768.0	1304.0	-1.0	1675.0	1210.0	-1.0	1873.0	1578.0	-1.0	2025.0	1285.0	-1.0	1945.0	1078.0	-1.0	1276.0	1463.0	-1.0	2155.0	1659.0	-1.0	1951.0	1375.0	-1.0	2037.0	1796.0	-1.0	2317.0	1503.0	-1.0	2347.0	1336.0	-1.0	1776.0	1463.0	-1.0	2397.0	1611.0	-1.0	2104.0	1103.0	-1.0	1683.0	1131.0	-1.0	1274.0	
427.278	1189.0	-1.0	1758.0	1302.0	-1.0	1670.0	1210.0	-1.0	1869.0	1575.0	-1.0	2020.0	1282.0	-1.0	1939.0	1078.0	-1.0	1275.0	1460.0	-1.0	2146.0	1657.0	-1.0	1948.0	1372.0	-1.0	2027.0	1797.0	-1.0	2318.0	1499.0	-1.0	2339.0	1335.0	-1.0	1775.0	1462.0	-1.0	2395.0	1610.0	-1.0	2102.0	1103.0	-1.0	1681.0	1131.0	-1.0	1272.0	
427.777	1188.0	-1.0	1751.0	1300.0	-1.0	1666.0	1209.0	-1.0	1867.0	1575.0	-1.0	2019.0	1280.0	-1.0	1933.0	1077.0	-1.0	1273.0	1457.0	-1.0	2138.0	1656.0	-1.0	1946.0	1370.0	-1.0	2019.0	1795.0	-1.0	2315.0	1497.0	-1.0	2330.0	1334.0	-1.0	1772.0	1461.0	-1.0	2390.0	1609.0	-1.0	2099.0	1102.0	-1.0	1677.0	1129.0	-1.0	1269.0	
428.276	1190.0	-1.0	1757.0	1300.0	-1.0	1669.0	1209.0	-1.0	1869.0	1574.0	-1.0	2019.0	1280.0	-1.0	1932.0	1076.0	-1.0	1273.0	1455.0	-1.0	2134.0	1655.0	-1.0	1944.0	1368.0	-1.0	2014.0	1794.0	-1.0	2313.0	1495.0	-1.0	2324.0	1334.0	-1.0	1770.0	1459.0	-1.0	2384.0	1607.0	-1.0	2094.0	1100.0	-1.0	1672.0	1129.0	-1.0	1265.0	
428.775	1191.0	-1.0	1763.0	1301.0	-1.0	1671.0	1210.0	-1.0	1869.0	1573.0	-1.0	2019.0	1279.0	-1.0	1932.0	1076.0	-1.0	1272.0	1455.0	-1.0	2132.0	1655.0	-1.0	1945.0	1367.0	-1.0	2014.0	1794.0	-1.0	2315.0	1495.0	-1.0	2324.0	1335.0	-1.0	1773.0	1460.0	-1.0	2384.0	1608.0	-1.0	2094.0	1101.0	-1.0	1673.0	1128.0	-1.0	1265.0	
429.274	1192.0	-1.0	1760.0	1299.0	-1.0	1668.0	1209.0	-1.0	1868.0	1571.0	-1.0	2016.0	1278.0	-1.0	1929.0	1076.0	-1.0	1271.0	1453.0	-1.0	2131.0	1653.0	-1.0	1943.0	1366.0	-1.0	2013.0	1794.0	-1.0	2316.0	1495.0	-1.0	2324.0	1335.0	-1.0	1773.0	1460.0	-1.0	2384.0	1608.0	-1.0	2092.0	1102.0	-1.0	1675.0	1127.0	-1.0	1265.0	
429.773	1189.0	-1.0	1756.0	1298.0	-1.0	1665.0	1208.0	-1.0	1866.0	1569.0	-1.0	2012.0	1276.0	-1.0	1927.0	1075.0	-1.0	1271.0	1452.0	-1.0	2128.0	1653.0	-1.0	1941.0	1366.0	-1.0	2012.0	1794.0	-1.0	2316.0	1494.0	-1.0	2322.0	1334.0	-1.0	1770.0	1459.0	-1.0	2382.0	1606.0	-1.0	2088.0	1103.0	-1.0	1674.0	1127.0	-1.0	1263.0	
430.272	1190.0	-1.0	1754.0	1295.0	-1.0	1663.0	1209.0	-1.0	1865.0	1569.0	-1.0	2010.0	1276.0	-1.0	1926.0	1075.0	-1.0	1270.0	1452.0	-1.0	2128.0	1653.0	-1.0	1942.0	1366.0	-1.0	2009.0	1796.0	-1.0	2315.0	1494.0	-1.0	2319.0	1333.0	-1.0	1766.0	1458.0	-1.0	2379.0	1604.0	-1.0	2083.0	1102.0	-1.0	1673.0	1126.0	-1.0	1261.0	
430.771	1192.0	-1.0	1763.0	1296.0	-1.0	1665.0	1209.0	-1.0	1867.0	1568.0	-1.0	2010.0	1278.0	-1.0	1930.0	1075.0	-1.0	1272.0	1453.0	-1.0	2131.0	1656.0	-1.0	1947.0	1366.0	-1.0	2010.0	1798.0	-1.0	2318.0	1495.0	-1.0	2321.0	1334.0	-1.0	1765.0	1458.0	-1.0	2377.0	1603.0	-1.0	2078.0	1101.0	-1.0	1671.0	1126.0	-1.0	1259.0	
431.270	1195.0	-1.0	1770.0	1296.0	-1.0	1667.0	1208.0	-1.0	1868.0	1567.0	-1.0	2008.0	1277.0	-1.0	1932.0	1076.0	-1.0	1275.0	1454.0	-1.0	2132.0	1654.0	-1.0	1943.0	1368.0	-1.0	2015.0	1800.0	-1.0	2322.0	1496.0	-1.0	2325.0	1334.0	-1.0	1766.0	1460.0	-1.0	2384.0	1604.0	-1.0	2081.0	1103.0	-1.0	1677.0	1128.0	-1.0	1263.0	
431.769	1194.0	-1.0	1771.0	1295.0	-1.0	1665.0	1208.0	-1.0	1869.0	1565.0	-1.0	2007.0	1276.0	-1.0	1932.0	1076.0	-1.0	1276.0	1454.0	-1.0	2133.0	1651.0	-1.0	1941.0	1369.0	-1.0	2017.0	1804.0	-1.0	2329.0	1497.0	-1.0	2331.0	1336.0	-1.0	1769.0	1462.0	-1.0	2392.0	1607.0	-1.0	2087.0	1105.0	-1.0	1683.0	1130.0	-1.0	1266.0	
432.268	1193.0	-1.0	1770.0	1294.0	-1.0	1663.0	1209.0	-1.0	1869.0	1567.0	-1.0	2006.0	1277.0	-1.0	1932.0	1077.0	-1.0	1279.0	1453.0	-1.0	2134.0	1653.0	-1.0	1944.0	1370.0	-1.0	2020.0	1810.0	-1.0	2339.0	1499.0	-1.0	2334.0	1338.0	-1.0	1773.0	1463.0	-1.0	2398.0	1609.0	-1.0	2091.0	1107.0	-1.0	1687.0	1132.0	-1.0	1270.0	
432.767	1193.0	-1.0	1767.0	1295.0	-1.0	1663.0	1209.0	-1.0	1872.0	1568.0	-1.0	2010.0	1278.0	-1.0	1935.0	1078.0	-1.0	1281.0	1454.0	-1.0	2137.0	1659.0	-1.0	1954.0	1371.0	-1.0	2022.0	1815.0	-1.0	2349.0	1500.0	-1.0	2338.0	1340.0	-1.0	1777.0	1465.0	-1.0	2402.0	1611.0	-1.0	2096.0	1108.0	-1.0	1688.0	1134.0	-1.0	1271.0	
433.266	1197.0	-1.0	1778.0	1298.0	-1.0	1669.0	1211.0	-1.0	1877.0	1570.0	-1.0	2018.0	1280.0	-1.0	1941.0	1081.0	-1.0	1286.0	1457.0	-1.0	2141.0	1665.0	-1.0	1965.0	1372.0	-1.0	2024.0	1822.0	-1.0	2361.0	1503.0	-1.0	2341.0	1342.0	-1.0	1783.0	1464.0	-1.0	2402.0	1614.0	-1.0	2097.0	1107.0	-1.0	1688.0	1134.0	-1.0	1271.0	
433.765	1200.0	-1.0	1787.0	1300.0	-1.0	1676.0	1212.0	-1.0	1883.0	1573.0	-1.0	2023.0	1282.0	-1.0	1948.0	1083.0	-1.0	1291.0	1459.0	-1.0	2147.0	1673.0	-1.0	1979.0	1375.0	-1.0	2030.0	1829.0	-1.0	2372.0	1505.0	-1.0	2349.0	1346.0	-1.0	1790.0	1466.0	-1.0	2403.0	1616.0	-1.0	2100.0	1108.0	-1.0	1687.0	1134.0	-1.0	1272.0	
434.265	1201.0	-1.0	1790.0	1301.0	-1.0	1677.0	1213.0	-1.0	1887.0	1575.0	-1.0	2027.0	1285.0	-1.0	1954.0	1085.0	-1.0	1295.0	1459.0	-1.0	2151.0	1677.0	-1.0	1987.0	1376.0	-1.0	2037.0	1833.0	-1.0	2382.0	1508.0	-1.0	2359.0	1349.0	-1.0	1797.0	1467.0	-1.0	2409.0	1619.0	-1.0	2109.0	1110.0	-1.0	1693.0	1136.0	-1.0	1276.0	
434.764	1201.0	-1.0	1790.0	1302.0	-1.0	1678.0	1214.0	-1.0	1889.0	1575.0	-1.0	2029.0	1285.0	-1.0	1955.0	1085.0	-1.0	1296.0	1460.0	-1.0	2153.0	1678.0	-1.0	1991.0	1377.0	-1.0	2039.0	1833.0	-1.0	2384.0	1508.0	-1.0	2362.0	1349.0	-1.0	1799.0	1469.0	-1.0	2412.0	1620.0	-1.0	2113.0	1110.0	-1.0	1697.0	1138.0	-1.0	1279.0	
435.263	1200.0	-1.0	1785.0	1301.0	-1.0	1674.0	1215.0	-1.0	1889.0	1575.0	-1.0	2027.0	1285.0	-1.0	1955.0	1085.0	-1.0	1295.0	1459.0	-1.0	2151.0	1676.0	-1.0	1988.0	1376.0	-1.0	2036.0	1829.0	-1.0	2378.0	1509.0	-1.0	2360.0	1348.0	-1.0	1796.0	1467.0	-1.0	2411.0	1620.0	-1.0	2110.0	1112.0	-1.0	1695.0	1138.0	-1.0	1278.0	
435.762	1198.0	-1.0	1778.0	1300.0	-1.0	1671.0	1215.0	-1.0	1886.0	1574.0	-1.0	2023.0	1283.0	-1.0	1950.0	1083.0	-1.0	1291.0	1458.0	-1.0	2148.0	1672.0	-1.0	1981.0	1375.0	-1.0	2031.0	1824.0	-1.0	2366.0	1506.0	-1.0	2355.0	1345.0	-1.0	1790.0	1465.0	-1.0	2404.0	1617.0	-1.0	2101.0	1111.0	-1.0	1692.0	1137.0	-1.0	1275.0	
436.261	1199.0	-1.0	1777.0	1300.0	-1.0	1669.0	1215.0	-1.0	1887.0	1575.0	-1.0	2022.0	1282.0	-1.0	1947.0	1082.0	-1.0	1288.0	1456.0	-1.0	2143.0	1668.0	-1.0	1973.0	1372.0	-1.0	2025.0	1817.0	-1.0	2355.0	1504.0	-1.0	2349.0	1342.0	-1.0	1782.0	1464.0	-1.0	2398.0	1614.0	-1.0	2091.0	1108.0	-1.0	1687.0	1134.0	-1.0	1271.0	
436.760	1202.0	-1.0	1782.0	1302.0	-1.0	1669.0	1215.0	-1.0	1888.0	1575.0	-1.0	2021.0	1281.0	-1.0	1945.0	1081.0	-1.0	1288.0	1456.0	-1.0	2142.0	1667.0	-1.0	1969.0	1373.0	-1.0	2024.0	1814.0	-1.0	2347.0	1503.0	-1.0	2346.0	1340.0	-1.0	1777.0	1463.0	-1.0	2393.0	1613.0	-1.0	2084.0	1107.0	-1.0	1684.0	1134.0	-1.0	1268.0	
437.259	1203.0	-1.0	1787.0	1302.0	-1.0	1671.0	1215.0	-1.0	1887.0	1574.0	-1.0	2019.0	1281.0	-1.0	1944.0	1082.0	-1.0	1288.0	1455.0	-1.0	2141.0	1665.0	-1.0	1966.0	1373.0	-1.0	2026.0	1814.0	-1.0	2347.0	1505.0	-1.0	2348.0	1341.0	-1.0	1779.0	1465.0	-1.0	2395.0	1615.0	-1.0	2084.0	1110.0	-1.0	1684.0	1135.0	-1.0	1268.0	
437.758	1203.0	-1.0	1784.0	1301.0	-1.0	1669.0	1215.0	-1.0	1886.0	1573.0	-1.0	2017.0	1280.0	-1.0	1942.0	1081.0	-1.0	1289.0	1455.0	-1.0	2139.0	1664.0	-1.0	1966.0	1373.0	-1.0	2030.0	1815.0	-1.0	2351.0	1505.0	-1.0	2351.0	1343.0	-1.0	1782.0	1467.0	-1.0	2401.0	1617.0	-1.0	2088.0	1111.0	-1.0	1690.0	1137.0	-1.0	1271.0	
438.257	1201.0	-1.0	1779.0	1301.0	-1.0	1667.0	1214.0	-1.0	1884.0	1573.0	-1.0	2015.0	1279.0	-1.0	1940.0	1081.0	-1.0	1287.0	1454.0	-1.0	2138.0	1664.0	-1.0	1967.0	1375.0	-1.0	2030.0	1816.0	-1.0	2352.0	1506.0	-1.0	2352.0	1344.0	-1.0	1784.0	1469.0	-1.0	2404.0	1619.0	-1.0	2092.0	1112.0	-1.0	1692.0	1138.0	-1.0	1274.0	
438.756	1199.0	-1.0	1771.0	1300.0	-1.0	1663.0	1214.0	-1.0	1882.0	1574.0	-1.0	2014.0	1279.0	-1.0	1938.0	1080.0	-1.0	1287.0	1453.0	-1.0	2136.0	1666.0	-1.0	1968.0	1374.0	-1.0	2030.0	1814.0	-1.0	2351.0	1507.0	-1.0	2352.0	1345.0	-1.0	1786.0	1469.0	-1.0	2405.0	1621.0	-1.0	2095.0	1111.0	-1.0	1692.0	1139.0	-1.0	1274.0	
439.255	1199.0	-1.0	1767.0	1300.0	-1.0	1661.0	1215.0	-1.0	1883.0	1574.0	-1.0	2016.0	1279.0	-1.0	1939.0	1081.0	-1.0	1288.0	1454.0	-1.0	2135.0	1667.0	-1.0	1973.0	1375.0	-1.0	2030.0	1819.0	-1.0	2357.0	1507.0	-1.0	2352.0	1346.0	-1.0	1789.0	1469.0	-1.0	2405.0	1622.0	-1.0	2097.0	1111.0	-1.0	1690.0	1140.0	-1.0	1275.0	
439.754	1203.0	-1.0	1778.0	1302.0	-1.0	1670.0	1216.0	-1.0	1889.0	1578.0	-1.0	2023.0	1282.0	-1.0	1946.0	1084.0	-1.0	1291.0	1456.0	-1.0	2142.0	1667.0	-1.0	1973.0	1376.0	-1.0	2033.0	1811.0	-1.0	2343.0	1510.0	-1.0	2357.0	1347.0	-1.0	1790.0	1470.0	-1.0	2408.0	1625.0	-1.0	2103.0	1112.0	-1.0	1691.0	1141.0	-1.0	1276.0	
440.253	1207.0	-1.0	1792.0	1308.0	-1.0	1685.0	1218.0	-1.0	1897.0	1582.0	-1.0	2034.0	1288.0	-1.0	1961.0	1086.0	-1.0	1299.0	1462.0	-1.0	2158.0	1665.0	-1.0	1970.0	1380.0	-1.0	2046.0	1803.0	-1.0	2328.0	1515.0	-1.0	2373.0	1349.0	-1.0	1795.0	1475.0	-1.0	2419.0	1634.0	-1.0	2117.0	1115.0	-1.0	1697.0	1146.0	-1.0	1283.0	
440.752	1209.0	-1.0	1801.0	1314.0	-1.0	1699.0	1221.0	-1.0	1905.0	1585.0	-1.0	2046.0	1293.0	-1.0	1974.0	1091.0	-1.0	1308.0	1467.0	-1.0	2173.0	1661.0	-1.0	1966.0	1385.0	-1.0	2061.0	1794.0	-1.0	2311.0	1522.0	-1.0	2390.0	1351.0	-1.0	1802.0	1481.0	-1.0	2436.0	1643.0	-1.0	2141.0	1121.0	-1.0	1711.0	1153.0	-1.0	1296.0	
441.251	1210.0	-1.0	1808.0	1321.0	-1.0	1715.0	1223.0	-1.0	1914.0	1591.0	-1.0	2060.0	1298.0	-1.0	1988.0	1094.0	-1.0	1316.0	1474.0	-1.0	2191.0	1661.0	-1.0	1967.0	1390.0	-1.0	2076.0	1787.0	-1.0	2304.0	1528.0	-1.0	2407.0	1354.0	-1.0	1809.0	1487.0	-1.0	2453.0	1653.0	-1.0	2163.0	1126.0	-1.0	1724.0	1159.0	-1.0	1309.0	
441.751	1212.0	-1.0	1813.0	1325.0	-1.0	1727.0	1225.0	-1.0	1920.0	1597.0	-1.0	2072.0	1303.0	-1.0	2000.0	1098.0	-1.0	1324.0	1479.0	-1.0	2207.0	1662.0	-1.0	1971.0	1396.0	-1.0	2090.0	1787.0	-1.0	2307.0	1533.0	-1.0	2422.0	1358.0	-1.0	1819.0	1490.0	-1.0	2467.0	1660.0	-1.0	2183.0	1129.0	-1.0	1733.0	1165.0	-1.0	1320.0	
442.250	1212.0	-1.0	1813.0	1329.0	-1.0	1736.0	1226.0	-1.0	1926.0	1602.0	-1.0	2084.0	1306.0	-1.0	2010.0	1102.0	-1.0	1331.0	1484.0	-1.0	2221.0	1666.0	-1.0	1980.0	1399.0	-1.0	2101.0	1792.0	-1.0	2316.0	1538.0	-1.0	2434.0	1362.0	-1.0	1829.0	1494.0	-1.0	2477.0	1666.0	-1.0	2198.0	1132.0	-1.0	1740.0	1169.0	-1.0	1327.0	
442.749	1214.0	-1.0	1818.0	1333.0	-1.0	1744.0	1229.0	-1.0	1933.0	1606.0	-1.0	2095.0	1310.0	-1.0	2020.0	1105.0	-1.0	1338.0	1490.0	-1.0	2234.0	1672.0	-1.0	1991.0	1403.0	-1.0	2110.0	1797.0	-1.0	2328.0	1541.0	-1.0	2442.0	1364.0	-1.0	1836.0	1495.0	-1.0	2483.0	1670.0	-1.0	2208.0	1132.0	-1.0	1743.0	1171.0	-1.0	1332.0	
443.248	1217.0	-1.0	1830.0	1337.0	-1.0	1756.0	1229.0	-1.0	1940.0	1610.0	-1.0	2108.0	1314.0	-1.0	2031.0	1109.0	-1.0	1345.0	1496.0	-1.0	2247.0	1680.0	-1.0	2004.0	1406.0	-1.0	2116.0	1802.0	-1.0	2338.0	1542.0	-1.0	2448.0	1367.0	-1.0	1841.0	1496.0	-1.0	2486.0	1672.0	-1.0	2213.0	1132.0	-1.0	1744.0	1172.0	-1.0	1335.0	
443.748	1219.0	-1.0	1839.0	1338.0	-1.0	1762.0	1230.0	-1.0	1944.0	1612.0	-1.0	2115.0	1317.0	-1.0	2039.0	1111.0	-1.0	1350.0	1498.0	-1.0	2257.0	1685.0	-1.0	2014.0	1409.0	-1.0	2123.0	1806.0	-1.0	2346.0	1544.0	-1.0	2456.0	1369.0	-1.0	1847.0	1497.0	-1.0	2487.0	1673.0	-1.0	2215.0	1132.0	-1.0	1745.0	1174.0	-1.0	1337.0	
444.247	1218.0	-1.0	1840.0	1338.0	-1.0	1762.0	1230.0	-1.0	1945.0	1611.0	-1.0	2115.0	1317.0	-1.0	2041.0	1111.0	-1.0	1351.0	1500.0	-1.0	2261.0	1688.0	-1.0	2021.0	1409.0	-1.0	2127.0	1810.0	-1.0	2352.0	1545.0	-1.0	2458.0	1369.0	-1.0	1849.0	1498.0	-1.0	2493.0	1674.0	-1.0	2218.0	1134.0	-1.0	1748.0	1175.0	-1.0	1340.0	
444.746	1217.0	-1.0	1837.0	1334.0	-1.0	1755.0	1229.0	-1.0	1941.0	1609.0	-1.0	2110.0	1316.0	-1.0	2040.0	1109.0	-1.0	1349.0	1500.0	-1.0	2260.0	1690.0	-1.0	2023.0	1409.0	-1.0	2123.0	1808.0	-1.0	2350.0	1543.0	-1.0	2454.0	1369.0	-1.0	1846.0	1498.0	-1.0	2493.0	1671.0	-1.0	2216.0	1134.0	-1.0	1751.0	1174.0	-1.0	1340.0	
445.245	1213.0	-1.0	1826.0	1329.0	-1.0	1745.0	1227.0	-1.0	1935.0	1605.0	-1.0	2101.0	1314.0	-1.0	2033.0	1106.0	-1.0	1343.0	1497.0	-1.0	2254.0	1688.0	-1.0	2018.0	1405.0	-1.0	2115.0	1803.0	-1.0	2339.0	1540.0	-1.0	2444.0	1364.0	-1.0	1837.0	1496.0	-1.0	2486.0	1666.0	-1.0	2205.0	1132.0	-1.0	1747.0	1172.0	-1.0	1335.0	
445.744	1209.0	-1.0	1812.0	1325.0	-1.0	1731.0	1225.0	-1.0	1928.0	1601.0	-1.0	2089.0	1310.0	-1.0	2021.0	1103.0	-1.0	1332.0	1493.0	-1.0	2241.0	1680.0	-1.0	2002.0	1401.0	-1.0	2103.0	1794.0	-1.0	2321.0	1535.0	-1.0	2431.0	1359.0	-1.0	1824.0	1492.0	-1.0	2474.0	1661.0	-1.0	2193.0	1130.0	-1.0	1738.0	1168.0	-1.0	1328.0	
446.243	1209.0	-1.0	1811.0	1323.0	-1.0	1726.0	1224.0	-1.0	1924.0	1598.0	-1.0	2081.0	1305.0	-1.0	2008.0	1099.0	-1.0	1323.0	1489.0	-1.0	2230.0	1671.0	-1.0	1987.0	1398.0	-1.0	2091.0	1785.0	-1.0	2302.0	1530.0	-1.0	2416.0	1355.0	-1.0	1813.0	1487.0	-1.0	2459.0	1655.0	-1.0	2179.0	1127.0	-1.0	1727.0	1163.0	-1.0	1320.0	
446.742	1209.0	-1.0	1809.0	1322.0	-1.0	1721.0	1223.0	-1.0	1919.0	1595.0	-1.0	2073.0	1301.0	-1.0	1997.0	1096.0	-1.0	1315.0	1483.0	-1.0	2217.0	1659.0	-1.0	1969.0	1395.0	-1.0	2087.0	1779.0	-1.0	2292.0	1528.0	-1.0	2411.0	1354.0	-1.0	1809.0	1487.0	-1.0	2451.0	1654.0	-1.0	2173.0	1125.0	-1.0	1721.0	1162.0	-1.0	1314.0	
447.241	1206.0	-1.0	1803.0	1320.0	-1.0	1715.0	1222.0	-1.0	1914.0	1593.0	-1.0	2064.0	1296.0	-1.0	1987.0	1092.0	-1.0	1308.0	1480.0	-1.0	2206.0	1650.0	-1.0	1954.0	1393.0	-1.0	2082.0	1773.0	-1.0	2283.0	1525.0	-1.0	2406.0	1353.0	-1.0	1807.0	1486.0	-1.0	2448.0	1654.0	-1.0	2174.0	1125.0	-1.0	1719.0	1162.0	-1.0	1313.0	
447.740	1203.0	-1.0	1795.0	1318.0	-1.0	1708.0	1221.0	-1.0	1909.0	1591.0	-1.0	2057.0	1294.0	-1.0	1977.0	1090.0	-1.0	1302.0	1476.0	-1.0	2196.0	1643.0	-1.0	1942.0	1391.0	-1.0	2077.0	1769.0	-1.0	2276.0	1525.0	-1.0	2401.0	1351.0	-1.0	1805.0	1485.0	-1.0	2446.0	1654.0	-1.0	2175.0	1123.0	-1.0	1717.0	1162.0	-1.0	1311.0	
448.239	1203.0	-1.0	1790.0	1318.0	-1.0	1704.0	1221.0	-1.0	1907.0	1591.0	-1.0	2055.0	1292.0	-1.0	1971.0	1089.0	-1.0	1299.0	1474.0	-1.0	2191.0	1640.0	-1.0	1937.0	1391.0	-1.0	2073.0	1767.0	-1.0	2273.0	1523.0	-1.0	2396.0	1352.0	-1.0	1804.0	1483.0	-1.0	2440.0	1654.0	-1.0	2175.0	1121.0	-1.0	1713.0	1160.0	-1.0	1309.0	
448.738	1205.0	-1.0	1795.0	1319.0	-1.0	1708.0	1221.0	-1.0	1909.0	1592.0	-1.0	2057.0	1293.0	-1.0	1973.0	1090.0	-1.0	1301.0	1476.0	-1.0	2193.0	1644.0	-1.0	1942.0	1393.0	-1.0	2077.0	1769.0	-1.0	2277.0	1525.0	-1.0	2400.0	1354.0	-1.0	1807.0	1483.0	-1.0	2437.0	1654.0	-1.0	2174.0	1122.0	-1.0	1710.0	1159.0	-1.0	1308.0	
449.237	1205.0	-1.0	1799.0	1319.0	-1.0	1710.0	1221.0	-1.0	1909.0	1593.0	-1.0	2057.0	1293.0	-1.0	1972.0	1091.0	-1.0	1304.0	1476.0	-1.0	2192.0	1649.0	-1.0	1956.0	1394.0	-1.0	2081.0	1778.0	-1.0	2294.0	1524.0	-1.0	2401.0	1358.0	-1.0	1821.0	1483.0	-1.0	2441.0	1653.0	-1.0	2177.0	1123.0	-1.0	1714.0	1159.0	-1.0	1310.0	
449.736	1205.0	-1.0	1799.0	1319.0	-1.0	1709.0	1221.0	-1.0	1909.0	1592.0	-1.0	2058.0	1294.0	-1.0	1973.0	1090.0	-1.0	1305.0	1476.0	-1.0	2194.0	1651.0	-1.0	1960.0	1396.0	-1.0	2086.0	1778.0	-1.0	2295.0	1526.0	-1.0	2405.0	1360.0	-1.0	1826.0	1484.0	-1.0	2446.0	1653.0	-1.0	2179.0	1123.0	-1.0	1718.0	1160.0	-1.0	1313.0	
450.235	1207.0	-1.0	1805.0	1321.0	-1.0	1713.0	1222.0	-1.0	1913.0	1593.0	-1.0	2062.0	1296.0	-1.0	1978.0	1092.0	-1.0	1308.0	1480.0	-1.0	2201.0	1655.0	-1.0	1962.0	1398.0	-1.0	2091.0	1777.0	-1.0	2293.0	1528.0	-1.0	2410.0	1360.0	-1.0	1825.0	1484.0	-1.0	2450.0	1653.0	-1.0	2181.0	1123.0	-1.0	1721.0	1160.0	-1.0	1315.0	
450.734	1210.0	-1.0	1816.0	1323.0	-1.0	1722.0	1223.0	-1.0	1920.0	1595.0	-1.0	2071.0	1301.0	-1.0	1990.0	1095.0	-1.0	1316.0	1484.0	-1.0	2215.0	1662.0	-1.0	1974.0	1402.0	-1.0	2104.0	1781.0	-1.0	2299.0	1531.0	-1.0	2423.0	1363.0	-1.0	1833.0	1484.0	-1.0	2454.0	1654.0	-1.0	2186.0	1124.0	-1.0	1724.0	1161.0	-1.0	1317.0	
451.233	1211.0	-1.0	1824.0	1324.0	-1.0	1729.0	1224.0	-1.0	1925.0	1597.0	-1.0	2077.0	1305.0	-1.0	2001.0	1098.0	-1.0	1324.0	1489.0	-1.0	2228.0	1670.0	-1.0	1989.0	1407.0	-1.0	2115.0	1787.0	-1.0	2313.0	1535.0	-1.0	2435.0	1365.0	-1.0	1840.0	1487.0	-1.0	2463.0	1655.0	-1.0	2194.0	1126.0	-1.0	1732.0	1162.0	-1.0	1323.0	
451.732	1211.0	-1.0	1827.0	1324.0	-1.0	1731.0	1224.0	-1.0	1928.0	1598.0	-1.0	2081.0	1309.0	-1.0	2010.0	1100.0	-1.0	1328.0	1493.0	-1.0	2237.0	1678.0	-1.0	2000.0	1409.0	-1.0	2123.0	1792.0	-1.0	2323.0	1537.0	-1.0	2441.0	1367.0	-1.0	1845.0	1487.0	-1.0	2469.0	1655.0	-1.0	2200.0	1126.0	-1.0	1738.0	1164.0	-1.0	1325.0	
452.232	1210.0	-1.0	1829.0	1324.0	-1.0	1731.0	1225.0	-1.0	1930.0	1599.0	-1.0	2084.0	1312.0	-1.0	2016.0	1102.0	-1.0	1330.0	1496.0	-1.0	2245.0	1684.0	-1.0	2012.0	1411.0	-1.0	2127.0	1798.0	-1.0	2334.0	1538.0	-1.0	2447.0	1367.0	-1.0	1847.0	1487.0	-1.0	2472.0	1654.0	-1.0	2201.0	1126.0	-1.0	1739.0	1162.0	-1.0	1326.0	
452.731	1213.0	-1.0	1838.0	1327.0	-1.0	1738.0	1226.0	-1.0	1935.0	1600.0	-1.0	2090.0	1314.0	-1.0	2022.0	1103.0	-1.0	1334.0	1500.0	-1.0	2252.0	1690.0	-1.0	2020.0	1412.0	-1.0	2130.0	1803.0	-1.0	2346.0	1539.0	-1.0	2449.0	1367.0	-1.0	1849.0	1485.0	-1.0	2470.0	1654.0	-1.0	2203.0	1124.0	-1.0	1736.0	1161.0	-1.0	1325.0	
453.230	1214.0	-1.0	1844.0	1326.0	-1.0	1743.0	1227.0	-1.0	1939.0	1601.0	-1.0	2094.0	1315.0	-1.0	2028.0	1105.0	-1.0	1337.0	1501.0	-1.0	2257.0	1693.0	-1.0	2026.0	1413.0	-1.0	2136.0	1810.0	-1.0	2359.0	1540.0	-1.0	2456.0	1369.0	-1.0	1854.0	1485.0	-1.0	2470.0	1655.0	-1.0	2206.0	1124.0	-1.0	1735.0	1161.0	-1.0	1326.0	
453.729	1212.0	-1.0	1842.0	1326.0	-1.0	1742.0	1226.0	-1.0	1938.0	1599.0	-1.0	2092.0	1315.0	-1.0	2028.0	1104.0	-1.0	1336.0	1500.0	-1.0	2257.0	1694.0	-1.0	2028.0	1413.0	-1.0	2138.0	1813.0	-1.0	2367.0	1540.0	-1.0	2457.0	1368.0	-1.0	1857.0	1485.0	-1.0	2473.0	1655.0	-1.0	2210.0	1125.0	-1.0	1737.0	1161.0	-1.0	1327.0	
454.229	1206.0	-1.0	1833.0	1322.0	-1.0	1736.0	1222.0	-1.0	1936.0	1595.0	-1.0	2088.0	1313.0	-1.0	2023.0	1102.0	-1.0	1333.0	1497.0	-1.0	2252.0	1691.0	-1.0	2023.0	1410.0	-1.0	2132.0	1811.0	-1.0	2366.0	1538.0	-1.0	2451.0	1367.0	-1.0	1854.0	1483.0	-1.0	2471.0	1655.0	-1.0	2211.0	1122.0	-1.0	1734.0	1160.0	-1.0	1327.0	
454.729	1203.0	-1.0	1821.0	1319.0	-1.0	1728.0	1222.0	-1.0	1930.0	1594.0	-1.0	2082.0	1309.0	-1.0	2015.0	1099.0	-1.0	1328.0	1494.0	-1.0	2243.0	1686.0	-1.0	2014.0	1407.0	-1.0	2123.0	1808.0	-1.0	2358.0	1534.0	-1.0	2442.0	1364.0	-1.0	1851.0	1481.0	-1.0	2465.0	1653.0	-1.0	2208.0	1120.0	-1.0	1728.0	1157.0	-1.0	1323.0	
455.228	1201.0	-1.0	1811.0	1318.0	-1.0	1723.0	1222.0	-1.0	1927.0	1594.0	-1.0	2080.0	1306.0	-1.0	2005.0	1096.0	-1.0	1324.0	1489.0	-1.0	2232.0	1681.0	-1.0	2004.0	1403.0	-1.0	2112.0	1803.0	-1.0	2350.0	1529.0	-1.0	2431.0	1362.0	-1.0	1846.0	1478.0	-1.0	2456.0	1649.0	-1.0	2203.0	1116.0	-1.0	1719.0	1155.0	-1.0	1318.0	
455.727	1201.0	-1.0	1809.0	1318.0	-1.0	1721.0	1221.0	-1.0	1925.0	1594.0	-1.0	2081.0	1304.0	-1.0	1999.0	1096.0	-1.0	1322.0	1486.0	-1.0	2226.0	1675.0	-1.0	1998.0	1399.0	-1.0	2103.0	1797.0	-1.0	2341.0	1526.0	-1.0	2423.0	1362.0	-1.0	1844.0	1474.0	-1.0	2447.0	1648.0	-1.0	2200.0	1112.0	-1.0	1708.0	1153.0	-1.0	1313.0	
456.226	1198.0	-1.0	1804.0	1316.0	-1.0	1720.0	1221.0	-1.0	1921.0	1594.0	-1.0	2082.0	1301.0	-1.0	1993.0	1096.0	-1.0	1321.0	1483.0	-1.0	2218.0	1670.0	-1.0	1989.0	1396.0	-1.0	2097.0	1794.0	-1.0	2338.0	1524.0	-1.0	2419.0	1362.0	-1.0	1846.0	1473.0	-1.0	2446.0	1649.0	-1.0	2203.0	1113.0	-1.0	1705.0	1152.0	-1.0	1314.0	
456.725	1196.0	-1.0	1791.0	1316.0	-1.0	1715.0	1219.0	-1.0	1918.0	1595.0	-1.0	2081.0	1299.0	-1.0	1985.0	1094.0	-1.0	1318.0	1480.0	-1.0	2209.0	1656.0	-1.0	1971.0	1392.0	-1.0	2087.0	1777.0	-1.0	2310.0	1522.0	-1.0	2413.0	1360.0	-1.0	1842.0	1473.0	-1.0	2444.0	1650.0	-1.0	2206.0	1111.0	-1.0	1701.0	1152.0	-1.0	1313.0	
457.225	1191.0	-1.0	1776.0	1314.0	-1.0	1711.0	1220.0	-1.0	1913.0	1595.0	-1.0	2079.0	1294.0	-1.0	1976.0	1093.0	-1.0	1314.0	1476.0	-1.0	2198.0	1645.0	-1.0	1955.0	1388.0	-1.0	2076.0	1762.0	-1.0	2284.0	1518.0	-1.0	2406.0	1357.0	-1.0	1834.0	1471.0	-1.0	2435.0	1649.0	-1.0	2201.0	1109.0	-1.0	1693.0	1151.0	-1.0	1311.0	
457.724	1191.0	-1.0	1775.0	1315.0	-1.0	1712.0	1219.0	-1.0	1911.0	1595.0	-1.0	2078.0	1292.0	-1.0	1969.0	1092.0	-1.0	1311.0	1474.0	-1.0	2191.0	1639.0	-1.0	1945.0	1384.0	-1.0	2067.0	1755.0	-1.0	2269.0	1517.0	-1.0	2399.0	1353.0	-1.0	1827.0	1468.0	-1.0	2423.0	1644.0	-1.0	2189.0	1105.0	-1.0	1683.0	1150.0	-1.0	1304.0	
458.223	1191.0	-1.0	1773.0	1315.0	-1.0	1710.0	1217.0	-1.0	1907.0	1593.0	-1.0	2071.0	1290.0	-1.0	1964.0	1091.0	-1.0	1307.0	1471.0	-1.0	2186.0	1632.0	-1.0	1935.0	1382.0	-1.0	2065.0	1749.0	-1.0	2259.0	1515.0	-1.0	2397.0	1351.0	-1.0	1820.0	1466.0	-1.0	2412.0	1641.0	-1.0	2176.0	1104.0	-1.0	1677.0	1149.0	-1.0	1299.0	
458.722	1187.0	-1.0	1765.0	1314.0	-1.0	1704.0	1215.0	-1.0	1899.0	1587.0	-1.0	2057.0	1286.0	-1.0	1956.0	1087.0	-1.0	1300.0	1466.0	-1.0	2176.0	1621.0	-1.0	1915.0	1380.0	-1.0	2059.0	1741.0	-1.0	2244.0	1513.0	-1.0	2391.0	1346.0	-1.0	1808.0	1465.0	-1.0	2407.0	1637.0	-1.0	2165.0	1103.0	-1.0	1675.0	1148.0	-1.0	1297.0	
459.221	1184.0	-1.0	1755.0	1311.0	-1.0	1697.0	1212.0	-1.0	1893.0	1582.0	-1.0	2041.0	1280.0	-1.0	1944.0	1083.0	-1.0	1291.0	1462.0	-1.0	2166.0	1607.0	-1.0	1893.0	1376.0	-1.0	2051.0	1731.0	-1.0	2225.0	1511.0	-1.0	2384.0	1339.0	-1.0	1792.0	1464.0	-1.0	2401.0	1632.0	-1.0	2148.0	1102.0	-1.0	1673.0	1146.0	-1.0	1294.0	
459.721	1180.0	-1.0	1743.0	1308.0	-1.0	1688.0	1210.0	-1.0	1884.0	1577.0	-1.0	2026.0	1276.0	-1.0	1934.0	1079.0	-1.0	1283.0	1457.0	-1.0	2157.0	1595.0	-1.0	1873.0	1373.0	-1.0	2043.0	1721.0	-1.0	2207.0	1508.0	-1.0	2375.0	1333.0	-1.0	1776.0	1461.0	-1.0	2393.0	1627.0	-1.0	2131.0	1102.0	-1.0	1668.0	1144.0	-1.0	1289.0	
460.220	1184.0	-1.0	1748.0	1309.0	-1.0	1687.0	1209.0	-1.0	1883.0	1575.0	-1.0	2019.0	1274.0	-1.0	1929.0	1078.0	-1.0	1278.0	1455.0	-1.0	2150.0	1586.0	-1.0	1859.0	1372.0	-1.0	2038.0	1716.0	-1.0	2194.0	1505.0	-1.0	2368.0	1329.0	-1.0	1762.0	1460.0	-1.0	2387.0	1622.0	-1.0	2116.0	1100.0	-1.0	1665.0	1142.0	-1.0	1285.0	
460.719	1185.0	-1.0	1756.0	1309.0	-1.0	1689.0	1208.0	-1.0	1883.0	1573.0	-1.0	2015.0	1274.0	-1.0	1929.0	1077.0	-1.0	1279.0	1455.0	-1.0	2152.0	1583.0	-1.0	1853.0	1372.0	-1.0	2041.0	1717.0	-1.0	2195.0	1506.0	-1.0	2369.0	1329.0	-1.0	1758.0	1462.0	-1.0	2386.0	1622.0	-1.0	2111.0	1102.0	-1.0	1668.0	1142.0	-1.0	1284.0	
461.218	1185.0	-1.0	1759.0	1309.0	-1.0	1689.0	1209.0	-1.0	1883.0	1573.0	-1.0	2014.0	1273.0	-1.0	1932.0	1078.0	-1.0	1280.0	1455.0	-1.0	2154.0	1587.0	-1.0	1858.0	1374.0	-1.0	2045.0	1722.0	-1.0	2202.0	1507.0	-1.0	2372.0	1329.0	-1.0	1760.0	1463.0	-1.0	2391.0	1625.0	-1.0	2114.0	1103.0	-1.0	1673.0	1144.0	-1.0	1288.0	
461.717	1186.0	-1.0	1761.0	1308.0	-1.0	1690.0	1208.0	-1.0	1885.0	1575.0	-1.0	2016.0	1275.0	-1.0	1937.0	1079.0	-1.0	1283.0	1457.0	-1.0	2160.0	1595.0	-1.0	1871.0	1376.0	-1.0	2049.0	1729.0	-1.0	2213.0	1508.0	-1.0	2373.0	1331.0	-1.0	1763.0	1465.0	-1.0	2399.0	1626.0	-1.0	2118.0	1105.0	-1.0	1680.0	1144.0	-1.0	1290.0	
462.216	1187.0	-1.0	1762.0	1307.0	-1.0	1689.0	1209.0	-1.0	1888.0	1576.0	-1.0	2021.0	1278.0	-1.0	1944.0	1081.0	-1.0	1288.0	1459.0	-1.0	2165.0	1604.0	-1.0	1886.0	1377.0	-1.0	2052.0	1737.0	-1.0	2226.0	1509.0	-1.0	2373.0	1333.0	-1.0	1767.0	1466.0	-1.0	2401.0	1628.0	-1.0	2120.0	1105.0	-1.0	1682.0	1144.0	-1.0	1291.0	
462.715	1191.0	-1.0	1773.0	1310.0	-1.0	1694.0	1212.0	-1.0	1894.0	1580.0	-1.0	2029.0	1280.0	-1.0	1951.0	1082.0	-1.0	1292.0	1462.0	-1.0	2173.0	1616.0	-1.0	1903.0	1378.0	-1.0	2054.0	1745.0	-1.0	2238.0	1509.0	-1.0	2374.0	1335.0	-1.0	1769.0	1464.0	-1.0	2401.0	1628.0	-1.0	2119.0	1105.0	-1.0	1681.0	1143.0	-1.0	1291.0	
463.215	1195.0	-1.0	1785.0	1311.0	-1.0	1700.0	1213.0	-1.0	1899.0	1581.0	-1.0	2034.0	1283.0	-1.0	1960.0	1085.0	-1.0	1297.0	1464.0	-1.0	2180.0	1624.0	-1.0	1919.0	1381.0	-1.0	2059.0	1754.0	-1.0	2251.0	1512.0	-1.0	2378.0	1338.0	-1.0	1774.0	1465.0	-1.0	2401.0	1629.0	-1.0	2119.0	1105.0	-1.0	1681.0	1142.0	-1.0	1290.0	
463.714	1195.0	-1.0	1790.0	1309.0	-1.0	1702.0	1213.0	-1.0	1902.0	1582.0	-1.0	2037.0	1284.0	-1.0	1964.0	1086.0	-1.0	1301.0	1466.0	-1.0	2184.0	1632.0	-1.0	1932.0	1382.0	-1.0	2063.0	1762.0	-1.0	2267.0	1511.0	-1.0	2381.0	1341.0	-1.0	1781.0	1466.0	-1.0	2407.0	1632.0	-1.0	2125.0	1106.0	-1.0	1687.0	1144.0	-1.0	1294.0	
464.214	1196.0	-1.0	1791.0	1308.0	-1.0	1703.0	1213.0	-1.0	1903.0	1581.0	-1.0	2038.0	1284.0	-1.0	1966.0	1086.0	-1.0	1303.0	1466.0	-1.0	2187.0	1639.0	-1.0	1944.0	1381.0	-1.0	2065.0	1771.0	-1.0	2284.0	1512.0	-1.0	2383.0	1343.0	-1.0	1786.0	1467.0	-1.0	2413.0	1634.0	-1.0	2131.0	1109.0	-1.0	1693.0	1145.0	-1.0	1296.0	
464.713	1195.0	-1.0	1788.0	1306.0	-1.0	1701.0	1212.0	-1.0	1902.0	1581.0	-1.0	2039.0	1284.0	-1.0	1968.0	1087.0	-1.0	1305.0	1466.0	-1.0	2187.0	1647.0	-1.0	1955.0	1382.0	-1.0	2065.0	1780.0	-1.0	2300.0	1512.0	-1.0	2384.0	1344.0	-1.0	1789.0	1467.0	-1.0	2415.0	1635.0	-1.0	2133.0	1108.0	-1.0	1695.0	1145.0	-1.0	1297.0	
465.213	1195.0	-1.0	1787.0	1306.0	-1.0	1699.0	1213.0	-1.0	1903.0	1582.0	-1.0	2042.0	1285.0	-1.0	1969.0	1088.0	-1.0	1307.0	1467.0	-1.0	2188.0	1653.0	-1.0	1966.0	1382.0	-1.0	2065.0	1788.0	-1.0	2314.0	1511.0	-1.0	2383.0	1345.0	-1.0	1792.0	1466.0	-1.0	2415.0	1635.0	-1.0	2134.0	1107.0	-1.0	1695.0	1145.0	-1.0	1297.0	
465.712	1199.0	-1.0	1797.0	1307.0	-1.0	1705.0	1213.0	-1.0	1907.0	1584.0	-1.0	2048.0	1286.0	-1.0	1975.0	1090.0	-1.0	1313.0	1468.0	-1.0	2192.0	1661.0	-1.0	1978.0	1383.0	-1.0	2069.0	1797.0	-1.0	2328.0	1513.0	-1.0	2385.0	1347.0	-1.0	1795.0	1466.0	-1.0	2415.0	1634.0	-1.0	2135.0	1108.0	-1.0	1694.0	1145.0	-1.0	1296.0	
466.211	1199.0	-1.0	1804.0	1307.0	-1.0	1709.0	1214.0	-1.0	1909.0	1584.0	-1.0	2051.0	1287.0	-1.0	1978.0	1093.0	-1.0	1317.0	1469.0	-1.0	2196.0	1666.0	-1.0	1987.0	1384.0	-1.0	2073.0	1804.0	-1.0	2343.0	1514.0	-1.0	2390.0	1349.0	-1.0	1801.0	1468.0	-1.0	2421.0	1637.0	-1.0	2140.0	1110.0	-1.0	1700.0	1147.0	-1.0	1299.0	
466.710	1200.0	-1.0	1807.0	1308.0	-1.0	1709.0	1214.0	-1.0	1910.0	1584.0	-1.0	2051.0	1288.0	-1.0	1979.0	1093.0	-1.0	1319.0	1468.0	-1.0	2196.0	1669.0	-1.0	1991.0	1384.0	-1.0	2075.0	1809.0	-1.0	2353.0	1514.0	-1.0	2391.0	1350.0	-1.0	1803.0	1469.0	-1.0	2425.0	1637.0	-1.0	2141.0	1111.0	-1.0	1704.0	1148.0	-1.0	1300.0	
467.210	1198.0	-1.0	1802.0	1305.0	-1.0	1704.0	1213.0	-1.0	1909.0	1582.0	-1.0	2046.0	1287.0	-1.0	1977.0	1092.0	-1.0	1317.0	1467.0	-1.0	2193.0	1669.0	-1.0	1990.0	1382.0	-1.0	2070.0	1809.0	-1.0	2353.0	1512.0	-1.0	2388.0	1347.0	-1.0	1799.0	1468.0	-1.0	2425.0	1635.0	-1.0	2136.0	1111.0	-1.0	1703.0	1147.0	-1.0	1300.0	
467.709	1197.0	-1.0	1797.0	1303.0	-1.0	1699.0	1213.0	-1.0	1907.0	1581.0	-1.0	2043.0	1284.0	-1.0	1973.0	1090.0	-1.0	1312.0	1465.0	-1.0	2188.0	1666.0	-1.0	1984.0	1380.0	-1.0	2064.0	1804.0	-1.0	2344.0	1510.0	-1.0	2382.0	1344.0	-1.0	1791.0	1466.0	-1.0	2418.0	1631.0	-1.0	2126.0	1110.0	-1.0	1700.0	1145.0	-1.0	1295.0	
468.208	1200.0	-1.0	1804.0	1304.0	-1.0	1701.0	1213.0	-1.0	1909.0	1581.0	-1.0	2043.0	1284.0	-1.0	1970.0	1089.0	-1.0	1310.0	1463.0	-1.0	2184.0	1662.0	-1.0	1975.0	1379.0	-1.0	2057.0	1799.0	-1.0	2332.0	1508.0	-1.0	2375.0	1343.0	-1.0	1784.0	1464.0	-1.0	2411.0	1628.0	-1.0	2116.0	1108.0	-1.0	1694.0	1143.0	-1.0	1290.0	
468.707	1201.0	-1.0	1809.0	1305.0	-1.0	1702.0	1213.0	-1.0	1909.0	1579.0	-1.0	2041.0	1281.0	-1.0	1966.0	1089.0	-1.0	1309.0	1462.0	-1.0	2179.0	1658.0	-1.0	1968.0	1377.0	-1.0	2055.0	1796.0	-1.0	2327.0	1507.0	-1.0	2374.0	1342.0	-1.0	1783.0	1464.0	-1.0	2407.0	1627.0	-1.0	2111.0	1108.0	-1.0	1692.0	1143.0	-1.0	1287.0	
469.206	1200.0	-1.0	1808.0	1304.0	-1.0	1699.0	1213.0	-1.0	1908.0	1579.0	-1.0	2037.0	1279.0	-1.0	1962.0	1088.0	-1.0	1306.0	1460.0	-1.0	2173.0	1653.0	-1.0	1963.0	1376.0	-1.0	2052.0	1794.0	-1.0	2322.0	1506.0	-1.0	2373.0	1341.0	-1.0	1782.0	1464.0	-1.0	2408.0	1628.0	-1.0	2112.0	1109.0	-1.0	1693.0	1144.0	-1.0	1288.0	
469.705	1198.0	-1.0	1802.0	1303.0	-1.0	1695.0	1212.0	-1.0	1905.0	1578.0	-1.0	2033.0	1278.0	-1.0	1958.0	1086.0	-1.0	1303.0	1457.0	-1.0	2167.0	1650.0	-1.0	1957.0	1374.0	-1.0	2047.0	1791.0	-1.0	2315.0	1505.0	-1.0	2368.0	1341.0	-1.0	1778.0	1464.0	-1.0	2407.0	1628.0	-1.0	2109.0	1109.0	-1.0	1694.0	1143.0	-1.0	1287.0	
470.204	1196.0	-1.0	1794.0	1302.0	-1.0	1689.0	1211.0	-1.0	1903.0	1577.0	-1.0	2031.0	1277.0	-1.0	1953.0	1084.0	-1.0	1300.0	1456.0	-1.0	2162.0	1649.0	-1.0	1953.0	1372.0	-1.0	2041.0	1787.0	-1.0	2311.0	1503.0	-1.0	2362.0	1339.0	-1.0	1775.0	1463.0	-1.0	2403.0	1627.0	-1.0	2105.0	1108.0	-1.0	1691.0	1143.0	-1.0	1284.0	
470.704	1199.0	-1.0	1799.0	1304.0	-1.0	1692.0	1212.0	-1.0	1906.0	1578.0	-1.0	2032.0	1277.0	-1.0	1951.0	1084.0	-1.0	1299.0	1455.0	-1.0	2158.0	1649.0	-1.0	1952.0	1372.0	-1.0	2037.0	1787.0	-1.0	2308.0	1502.0	-1.0	2359.0	1339.0	-1.0	1772.0	1461.0	-1.0	2399.0	1626.0	-1.0	2100.0	1106.0	-1.0	1688.0	1142.0	-1.0	1281.0	
471.203	1201.0	-1.0	1804.0	1305.0	-1.0	1693.0	1212.0	-1.0	1906.0	1578.0	-1.0	2033.0	1277.0	-1.0	1951.0	1085.0	-1.0	1300.0	1455.0	-1.0	2159.0	1650.0	-1.0	1954.0	1373.0	-1.0	2041.0	1788.0	-1.0	2310.0	1504.0	-1.0	2362.0	1340.0	-1.0	1774.0	1463.0	-1.0	2397.0	1626.0	-1.0	2100.0	1108.0	-1.0	1687.0	1142.0	-1.0	1281.0	
471.702	1201.0	-1.0	1804.0	1306.0	-1.0	1691.0	1212.0	-1.0	1906.0	1579.0	-1.0	2032.0	1277.0	-1.0	1951.0	1085.0	-1.0	1300.0	1455.0	-1.0	2158.0	1651.0	-1.0	1957.0	1374.0	-1.0	2042.0	1790.0	-1.0	2315.0	1505.0	-1.0	2365.0	1341.0	-1.0	1776.0	1464.0	-1.0	2402.0	1628.0	-1.0	2101.0	1108.0	-1.0	1692.0	1143.0	-1.0	1282.0	
472.201	1200.0	-1.0	1801.0	1305.0	-1.0	1689.0	1212.0	-1.0	1905.0	1578.0	-1.0	2029.0	1276.0	-1.0	1950.0	1085.0	-1.0	1299.0	1454.0	-1.0	2155.0	1651.0	-1.0	1957.0	1374.0	-1.0	2043.0	1790.0	-1.0	2315.0	1505.0	-1.0	2364.0	1340.0	-1.0	1776.0	1463.0	-1.0	2404.0	1627.0	-1.0	2100.0	1108.0	-1.0	1694.0	1143.0	-1.0	1283.0	
472.700	1198.0	-1.0	1794.0	1303.0	-1.0	1684.0	1213.0	-1.0	1904.0	1577.0	-1.0	2027.0	1275.0	-1.0	1948.0	1084.0	-1.0	1297.0	1454.0	-1.0	2152.0	1651.0	-1.0	1956.0	1374.0	-1.0	2040.0	1787.0	-1.0	2311.0	1504.0	-1.0	2362.0	1339.0	-1.0	1772.0	1463.0	-1.0	2401.0	1626.0	-1.0	2095.0	1108.0	-1.0	1692.0	1142.0	-1.0	1282.0	
473.200	1201.0	-1.0	1800.0	1305.0	-1.0	1686.0	1213.0	-1.0	1906.0	1578.0	-1.0	2028.0	1277.0	-1.0	1947.0	1083.0	-1.0	1295.0	1454.0	-1.0	2153.0	1652.0	-1.0	1954.0	1373.0	-1.0	2040.0	1783.0	-1.0	2303.0	1504.0	-1.0	2360.0	1338.0	-1.0	1768.0	1462.0	-1.0	2397.0	1623.0	-1.0	2090.0	1107.0	-1.0	1689.0	1141.0	-1.0	1279.0	
473.699	1203.0	-1.0	1806.0	1306.0	-1.0	1689.0	1214.0	-1.0	1907.0	1578.0	-1.0	2028.0	1277.0	-1.0	1950.0	1084.0	-1.0	1297.0	1455.0	-1.0	2153.0	1652.0	-1.0	1954.0	1374.0	-1.0	2044.0	1782.0	-1.0	2302.0	1505.0	-1.0	2363.0	1339.0	-1.0	1770.0	1462.0	-1.0	2397.0	1624.0	-1.0	2087.0	1108.0	-1.0	1689.0	1141.0	-1.0	1278.0	
474.198	1204.0	-1.0	1809.0	1306.0	-1.0	1689.0	1214.0	-1.0	1907.0	1578.0	-1.0	2027.0	1278.0	-1.0	1950.0	1083.0	-1.0	1298.0	1455.0	-1.0	2155.0	1652.0	-1.0	1955.0	1375.0	-1.0	2047.0	1781.0	-1.0	2302.0	1505.0	-1.0	2366.0	1340.0	-1.0	1772.0	1464.0	-1.0	2402.0	1625.0	-1.0	2092.0	1109.0	-1.0	1695.0	1142.0	-1.0	1281.0	
474.697	1204.0	-1.0	1807.0	1306.0	-1.0	1688.0	1214.0	-1.0	1907.0	1577.0	-1.0	2027.0	1278.0	-1.0	1952.0	1083.0	-1.0	1298.0	1454.0	-1.0	2155.0	1654.0	-1.0	1957.0	1375.0	-1.0	2048.0	1780.0	-1.0	2303.0	1506.0	-1.0	2367.0	1340.0	-1.0	1773.0	1465.0	-1.0	2408.0	1627.0	-1.0	2098.0	1110.0	-1.0	1699.0	1144.0	-1.0	1285.0	
475.196	1204.0	-1.0	1805.0	1306.0	-1.0	1688.0	1214.0	-1.0	1909.0	1579.0	-1.0	2029.0	1280.0	-1.0	1957.0	1084.0	-1.0	1299.0	1458.0	-1.0	2161.0	1650.0	-1.0	1949.0	1376.0	-1.0	2051.0	1767.0	-1.0	2272.0	1507.0	-1.0	2372.0	1339.0	-1.0	1770.0	1467.0	-1.0	2415.0	1631.0	-1.0	2109.0	1111.0	-1.0	1704.0	1148.0	-1.0	1291.0	
475.695	1207.0	-1.0	1816.0	1312.0	-1.0	1701.0	1217.0	-1.0	1916.0	1584.0	-1.0	2041.0	1284.0	-1.0	1967.0	1088.0	-1.0	1304.0	1463.0	-1.0	2173.0	1642.0	-1.0	1938.0	1379.0	-1.0	2061.0	1754.0	-1.0	2246.0	1511.0	-1.0	2381.0	1338.0	-1.0	1770.0	1470.0	-1.0	2423.0	1637.0	-1.0	2121.0	1113.0	-1.0	1708.0	1151.0	-1.0	1298.0	
476.194	1210.0	-1.0	1827.0	1319.0	-1.0	1717.0	1220.0	-1.0	1926.0	1590.0	-1.0	2056.0	1289.0	-1.0	1979.0	1093.0	-1.0	1313.0	1468.0	-1.0	2189.0	1641.0	-1.0	1938.0	1384.0	-1.0	2073.0	1751.0	-1.0	2241.0	1517.0	-1.0	2395.0	1341.0	-1.0	1778.0	1472.0	-1.0	2431.0	1643.0	-1.0	2136.0	1116.0	-1.0	1713.0	1154.0	-1.0	1304.0	
476.693	1212.0	-1.0	1834.0	1324.0	-1.0	1731.0	1221.0	-1.0	1933.0	1595.0	-1.0	2068.0	1293.0	-1.0	1991.0	1096.0	-1.0	1322.0	1473.0	-1.0	2202.0	1645.0	-1.0	1946.0	1388.0	-1.0	2087.0	1755.0	-1.0	2253.0	1523.0	-1.0	2411.0	1347.0	-1.0	1791.0	1477.0	-1.0	2445.0	1651.0	-1.0	2156.0	1120.0	-1.0	1721.0	1160.0	-1.0	1313.0	
477.192	1212.0	-1.0	1837.0	1327.0	-1.0	1740.0	1222.0	-1.0	1938.0	1599.0	-1.0	2079.0	1296.0	-1.0	2002.0	1099.0	-1.0	1330.0	1478.0	-1.0	2213.0	1651.0	-1.0	1958.0	1392.0	-1.0	2098.0	1763.0	-1.0	2268.0	1526.0	-1.0	2423.0	1351.0	-1.0	1803.0	1480.0	-1.0	2456.0	1658.0	-1.0	2174.0	1122.0	-1.0	1729.0	1165.0	-1.0	1322.0	
477.691	1210.0	-1.0	1833.0	1329.0	-1.0	1744.0	1223.0	-1.0	1941.0	1602.0	-1.0	2086.0	1300.0	-1.0	2009.0	1101.0	-1.0	1335.0	1481.0	-1.0	2221.0	1658.0	-1.0	1968.0	1395.0	-1.0	2104.0	1767.0	-1.0	2278.0	1529.0	-1.0	2429.0	1354.0	-1.0	1810.0	1482.0	-1.0	2461.0	1662.0	-1.0	2183.0	1123.0	-1.0	1732.0	1166.0	-1.0	1326.0	
478.190	1208.0	-1.0	1826.0	1331.0	-1.0	1746.0	1223.0	-1.0	1942.0	1603.0	-1.0	2092.0	1301.0	-1.0	2012.0	1103.0	-1.0	1336.0	1483.0	-1.0	2226.0	1661.0	-1.0	1976.0	1395.0	-1.0	2106.0	1769.0	-1.0	2282.0	1529.0	-1.0	2431.0	1355.0	-1.0	1812.0	1482.0	-1.0	2460.0	1664.0	-1.0	2187.0	1123.0	-1.0	1731.0	1168.0	-1.0	1326.0	
478.689	1210.0	-1.0	1832.0	1334.0	-1.0	1753.0	1224.0	-1.0	1944.0	1606.0	-1.0	2098.0	1304.0	-1.0	2017.0	1105.0	-1.0	1338.0	1485.0	-1.0	2231.0	1664.0	-1.0	1979.0	1395.0	-1.0	2105.0	1769.0	-1.0	2281.0	1529.0	-1.0	2432.0	1354.0	-1.0	1810.0	1481.0	-1.0	2455.0	1662.0	-1.0	2183.0	1120.0	-1.0	1726.0	1168.0	-1.0	1324.0	
479.189	1210.0	-1.0	1836.0	1335.0	-1.0	1756.0	1224.0	-1.0	1944.0	1606.0	-1.0	2099.0	1304.0	-1.0	2019.0	1104.0	-1.0	1339.0	1486.0	-1.0	2234.0	1663.0	-1.0	1978.0	1396.0	-1.0	2107.0	1769.0	-1.0	2283.0	1530.0	-1.0	2434.0	1352.0	-1.0	1809.0	1481.0	-1.0	2452.0	1662.0	-1.0	2181.0	1120.0	-1.0	1723.0	1168.0	-1.0	1324.0	
479.688	1209.0	-1.0	1834.0	1334.0	-1.0	1753.0	1223.0	-1.0	1940.0	1603.0	-1.0	2093.0	1302.0	-1.0	2016.0	1103.0	-1.0	1336.0	1484.0	-1.0	2232.0	1660.0	-1.0	1973.0	1395.0	-1.0	2106.0	1768.0	-1.0	2282.0	1528.0	-1.0	2431.0	1350.0	-1.0	1804.0	1481.0	-1.0	2451.0	1660.0	-1.0	2176.0	1121.0	-1.0	1724.0	1168.0	-1.0	1324.0	
480.187	1207.0	-1.0	1826.0	1330.0	-1.0	1744.0	1221.0	-1.0	1934.0	1600.0	-1.0	2083.0	1300.0	-1.0	2008.0	1100.0	-1.0	1329.0	1482.0	-1.0	2226.0	1655.0	-1.0	1964.0	1393.0	-1.0	2099.0	1764.0	-1.0	2274.0	1525.0	-1.0	2422.0	1345.0	-1.0	1793.0	1479.0	-1.0	2445.0	1656.0	-1.0	2166.0	1119.0	-1.0	1722.0	1166.0	-1.0	1322.0	
480.686	1207.0	-1.0	1819.0	1329.0	-1.0	1736.0	1220.0	-1.0	1929.0	1598.0	-1.0	2075.0	1296.0	-1.0	2000.0	1097.0	-1.0	1322.0	1480.0	-1.0	2218.0	1650.0	-1.0	1953.0	1389.0	-1.0	2090.0	1758.0	-1.0	2261.0	1520.0	-1.0	2409.0	1341.0	-1.0	1782.0	1476.0	-1.0	2437.0	1649.0	-1.0	2153.0	1118.0	-1.0	1717.0	1163.0	-1.0	1317.0	
481.185	1207.0	-1.0	1821.0	1327.0	-1.0	1732.0	1220.0	-1.0	1928.0	1596.0	-1.0	2068.0	1294.0	-1.0	1995.0	1095.0	-1.0	1318.0	1477.0	-1.0	2215.0	1645.0	-1.0	1944.0	1390.0	-1.0	2088.0	1755.0	-1.0	2253.0	1518.0	-1.0	2405.0	1340.0	-1.0	1777.0	1475.0	-1.0	2430.0	1646.0	-1.0	2143.0	1117.0	-1.0	1715.0	1161.0	-1.0	1312.0	
481.684	1207.0	-1.0	1821.0	1325.0	-1.0	1728.0	1219.0	-1.0	1925.0	1593.0	-1.0	2061.0	1292.0	-1.0	1990.0	1093.0	-1.0	1314.0	1475.0	-1.0	2210.0	1640.0	-1.0	1936.0	1388.0	-1.0	2086.0	1751.0	-1.0	2246.0	1516.0	-1.0	2399.0	1339.0	-1.0	1773.0	1475.0	-1.0	2431.0	1645.0	-1.0	2139.0	1117.0	-1.0	1717.0	1159.0	-1.0	1310.0	
482.183	1205.0	-1.0	1818.0	1323.0	-1.0	1722.0	1218.0	-1.0	1921.0	1592.0	-1.0	2054.0	1290.0	-1.0	1984.0	1091.0	-1.0	1309.0	1474.0	-1.0	2206.0	1636.0	-1.0	1930.0	1388.0	-1.0	2084.0	1748.0	-1.0	2239.0	1515.0	-1.0	2394.0	1338.0	-1.0	1769.0	1475.0	-1.0	2431.0	1643.0	-1.0	2137.0	1117.0	-1.0	1717.0	1158.0	-1.0	1310.0	
482.682	1208.0	-1.0	1821.0	1323.0	-1.0	1720.0	1218.0	-1.0	1922.0	1591.0	-1.0	2054.0	1290.0	-1.0	1982.0	1090.0	-1.0	1307.0	1474.0	-1.0	2204.0	1635.0	-1.0	1927.0	1388.0	-1.0	2083.0	1747.0	-1.0	2235.0	1515.0	-1.0	2392.0	1338.0	-1.0	1767.0	1474.0	-1.0	2430.0	1642.0	-1.0	2134.0	1116.0	-1.0	1716.0	1157.0	-1.0	1308.0	
483.181	1211.0	-1.0	1831.0	1324.0	-1.0	1724.0	1218.0	-1.0	1925.0	1593.0	-1.0	2056.0	1291.0	-1.0	1984.0	1090.0	-1.0	1309.0	1476.0	-1.0	2208.0	1639.0	-1.0	1931.0	1390.0	-1.0	2087.0	1750.0	-1.0	2239.0	1517.0	-1.0	2394.0	1340.0	-1.0	1769.0	1475.0	-1.0	2429.0	1641.0	-1.0	2134.0	1115.0	-1.0	1716.0	1156.0	-1.0	1306.0	
483.680	1212.0	-1.0	1838.0	1325.0	-1.0	1727.0	1219.0	-1.0	1927.0	1593.0	-1.0	2056.0	1292.0	-1.0	1988.0	1092.0	-1.0	1310.0	1477.0	-1.0	2211.0	1639.0	-1.0	1932.0	1392.0	-1.0	2092.0	1750.0	-1.0	2240.0	1519.0	-1.0	2398.0	1341.0	-1.0	1772.0	1477.0	-1.0	2436.0	1643.0	-1.0	2140.0	1117.0	-1.0	1721.0	1156.0	-1.0	1308.0	
484.179	1211.0	-1.0	1837.0	1323.0	-1.0	1725.0	1220.0	-1.0	1927.0	1591.0	-1.0	2053.0	1293.0	-1.0	1986.0	1090.0	-1.0	1308.0	1477.0	-1.0	2210.0	1637.0	-1.0	1927.0	1392.0	-1.0	2091.0	1748.0	-1.0	2235.0	1518.0	-1.0	2397.0	1340.0	-1.0	1771.0	1477.0	-1.0	2438.0	1644.0	-1.0	2141.0	1117.0	-1.0	1722.0	1156.0	-1.0	1309.0	
484.678	1209.0	-1.0	1829.0	1321.0	-1.0	1717.0	1218.0	-1.0	1924.0	1590.0	-1.0	2048.0	1291.0	-1.0	1980.0	1089.0	-1.0	1302.0	1476.0	-1.0	2205.0	1632.0	-1.0	1918.0	1390.0	-1.0	2085.0	1742.0	-1.0	2225.0	1516.0	-1.0	2392.0	1338.0	-1.0	1765.0	1475.0	-1.0	2435.0	1642.0	-1.0	2138.0	1115.0	-1.0	1718.0	1155.0	-1.0	1305.0	
485.178	1207.0	-1.0	1820.0	1319.0	-1.0	1709.0	1218.0	-1.0	1920.0	1588.0	-1.0	2044.0	1289.0	-1.0	1973.0	1087.0	-1.0	1297.0	1473.0	-1.0	2197.0	1626.0	-1.0	1905.0	1387.0	-1.0	2077.0	1734.0	-1.0	2210.0	1513.0	-1.0	2382.0	1335.0	-1.0	1758.0	1471.0	-1.0	2425.0	1639.0	-1.0	2131.0	1111.0	-1.0	1709.0	1151.0	-1.0	1299.0	
485.678	1206.0	-1.0	1821.0	1318.0	-1.0	1708.0	1218.0	-1.0	1920.0	1588.0	-1.0	2045.0	1289.0	-1.0	1971.0	1086.0	-1.0	1296.0	1472.0	-1.0	2195.0	1622.0	-1.0	1900.0	1386.0	-1.0	2071.0	1729.0	-1.0	2198.0	1512.0	-1.0	2376.0	1333.0	-1.0	1755.0	1468.0	-1.0	2414.0	1637.0	-1.0	2125.0	1109.0	-1.0	1700.0	1148.0	-1.0	1292.0	
486.177	1206.0	-1.0	1821.0	1318.0	-1.0	1708.0	1217.0	-1.0	1919.0	1588.0	-1.0	2045.0	1288.0	-1.0	1969.0	1085.0	-1.0	1295.0	1472.0	-1.0	2193.0	1621.0	-1.0	1898.0	1384.0	-1.0	2071.0	1727.0	-1.0	2196.0	1511.0	-1.0	2375.0	1333.0	-1.0	1757.0	1467.0	-1.0	2413.0	1637.0	-1.0	2130.0	1108.0	-1.0	1698.0	1148.0	-1.0	1293.0	
486.676	1203.0	-1.0	1812.0	1316.0	-1.0	1704.0	1216.0	-1.0	1916.0	1587.0	-1.0	2046.0	1288.0	-1.0	1967.0	1086.0	-1.0	1295.0	1471.0	-1.0	2190.0	1623.0	-1.0	1902.0	1384.0	-1.0	2069.0	1727.0	-1.0	2200.0	1510.0	-1.0	2373.0	1335.0	-1.0	1760.0	1466.0	-1.0	2411.0	1639.0	-1.0	2134.0	1107.0	-1.0	1696.0	1147.0	-1.0	1292.0	
487.175	1204.0	-1.0	1819.0	1318.0	-1.0	1711.0	1217.0	-1.0	1920.0	1591.0	-1.0	2056.0	1290.0	-1.0	1972.0	1087.0	-1.0	1299.0	1473.0	-1.0	2197.0	1630.0	-1.0	1913.0	1385.0	-1.0	2072.0	1732.0	-1.0	2211.0	1510.0	-1.0	2375.0	1337.0	-1.0	1766.0	1464.0	-1.0	2407.0	1640.0	-1.0	2138.0	1105.0	-1.0	1690.0	1147.0	-1.0	1290.0	
487.674	1205.0	-1.0	1822.0	1319.0	-1.0	1717.0	1219.0	-1.0	1924.0	1594.0	-1.0	2064.0	1293.0	-1.0	1979.0	1090.0	-1.0	1304.0	1475.0	-1.0	2202.0	1637.0	-1.0	1927.0	1387.0	-1.0	2079.0	1739.0	-1.0	2225.0	1513.0	-1.0	2381.0	1340.0	-1.0	1775.0	1466.0	-1.0	2413.0	1644.0	-1.0	2149.0	1105.0	-1.0	1693.0	1149.0	-1.0	1295.0	
488.173	1203.0	-1.0	1817.0	1319.0	-1.0	1717.0	1218.0	-1.0	1923.0	1595.0	-1.0	2068.0	1294.0	-1.0	1983.0	1091.0	-1.0	1307.0	1478.0	-1.0	2209.0	1644.0	-1.0	1938.0	1389.0	-1.0	2087.0	1743.0	-1.0	2240.0	1514.0	-1.0	2390.0	1342.0	-1.0	1785.0	1466.0	-1.0	2416.0	1646.0	-1.0	2155.0	1106.0	-1.0	1696.0	1150.0	-1.0	1299.0	
488.673	1205.0	-1.0	1825.0	1321.0	-1.0	1726.0	1219.0	-1.0	1927.0	1597.0	-1.0	2075.0	1297.0	-1.0	1991.0	1093.0	-1.0	1312.0	1481.0	-1.0	2218.0	1651.0	-1.0	1950.0	1392.0	-1.0	2095.0	1750.0	-1.0	2248.0	1517.0	-1.0	2398.0	1345.0	-1.0	1789.0	1465.0	-1.0	2415.0	1646.0	-1.0	2158.0	1108.0	-1.0	1697.0	1151.0	-1.0	1299.0	
489.172	1205.0	-1.0	1827.0	1321.0	-1.0	1729.0	1219.0	-1.0	1930.0	1596.0	-1.0	2076.0	1298.0	-1.0	1995.0	1093.0	-1.0	1313.0	1483.0	-1.0	2223.0	1653.0	-1.0	1953.0	1394.0	-1.0	2100.0	1753.0	-1.0	2252.0	1518.0	-1.0	2402.0	1345.0	-1.0	1790.0	1466.0	-1.0	2419.0	1646.0	-1.0	2157.0	1108.0	-1.0	1700.0	1152.0	-1.0	1303.0	
489.671	1204.0	-1.0	1825.0	1320.0	-1.0	1726.0	1219.0	-1.0	1928.0	1594.0	-1.0	2071.0	1298.0	-1.0	1995.0	1092.0	-1.0	1311.0	1484.0	-1.0	2224.0	1652.0	-1.0	1952.0	1394.0	-1.0	2101.0	1753.0	-1.0	2252.0	1518.0	-1.0	2401.0	1344.0	-1.0	1786.0	1466.0	-1.0	2417.0	1642.0	-1.0	2150.0	1109.0	-1.0	1702.0	1152.0	-1.0	1303.0	
490.170	1206.0	-1.0	1834.0	1321.0	-1.0	1731.0	1218.0	-1.0	1929.0	1594.0	-1.0	2072.0	1298.0	-1.0	1997.0	1093.0	-1.0	1310.0	1484.0	-1.0	2226.0	1652.0	-1.0	1952.0	1395.0	-1.0	2102.0	1753.0	-1.0	2249.0	1519.0	-1.0	2400.0	1342.0	-1.0	1781.0	1465.0	-1.0	2413.0	1638.0	-1.0	2140.0	1110.0	-1.0	1701.0	1151.0	-1.0	1299.0	
490.670	1206.0	-1.0	1838.0	1321.0	-1.0	1733.0	1217.0	-1.0	1929.0	1592.0	-1.0	2068.0	1298.0	-1.0	1995.0	1092.0	-1.0	1308.0	1484.0	-1.0	2225.0	1650.0	-1.0	1946.0	1396.0	-1.0	2103.0	1754.0	-1.0	2249.0	1518.0	-1.0	2399.0	1341.0	-1.0	1779.0	1466.0	-1.0	2416.0	1636.0	-1.0	2138.0	1110.0	-1.0	1706.0	1151.0	-1.0	1301.0	
491.169	1204.0	-1.0	1835.0	1319.0	-1.0	1724.0	1216.0	-1.0	1923.0	1588.0	-1.0	2058.0	1295.0	-1.0	1988.0	1090.0	-1.0	1302.0	1481.0	-1.0	2218.0	1644.0	-1.0	1934.0	1395.0	-1.0	2099.0	1752.0	-1.0	2243.0	1516.0	-1.0	2394.0	1338.0	-1.0	1773.0	1465.0	-1.0	2417.0	1634.0	-1.0	2132.0	1110.0	-1.0	1707.0	1150.0	-1.0	1300.0	
491.668	1203.0	-1.0	1828.0	1315.0	-1.0	1715.0	1214.0	-1.0	1919.0	1586.0	-1.0	2051.0	1292.0	-1.0	1978.0	1087.0	-1.0	1297.0	1478.0	-1.0	2210.0	1637.0	-1.0	1920.0	1393.0	-1.0	2093.0	1747.0	-1.0	2232.0	1515.0	-1.0	2387.0	1336.0	-1.0	1765.0	1464.0	-1.0	2413.0	1631.0	-1.0	2124.0	1110.0	-1.0	1705.0	1149.0	-1.0	1297.0	
492.167	1203.0	-1.0	1832.0	1315.0	-1.0	1716.0	1214.0	-1.0	1917.0	1586.0	-1.0	2048.0	1291.0	-1.0	1974.0	1087.0	-1.0	1294.0	1477.0	-1.0	2205.0	1633.0	-1.0	1910.0	1393.0	-1.0	2088.0	1744.0	-1.0	2224.0	1513.0	-1.0	2381.0	1334.0	-1.0	1759.0	1463.0	-1.0	2407.0	1629.0	-1.0	2118.0	1109.0	-1.0	1701.0	1147.0	-1.0	1293.0	
492.666	1204.0	-1.0	1833.0	1314.0	-1.0	1713.0	1212.0	-1.0	1916.0	1584.0	-1.0	2044.0	1288.0	-1.0	1969.0	1086.0	-1.0	1292.0	1474.0	-1.0	2197.0	1627.0	-1.0	1900.0	1391.0	-1.0	2084.0	1742.0	-1.0	2220.0	1513.0	-1.0	2376.0	1334.0	-1.0	1757.0	1464.0	-1.0	2411.0	1630.0	-1.0	2121.0	1109.0	-1.0	1703.0	1148.0	-1.0	1294.0	
493.165	1202.0	-1.0	1828.0	1313.0	-1.0	1706.0	1211.0	-1.0	1912.0	1582.0	-1.0	2038.0	1285.0	-1.0	1961.0	1083.0	-1.0	1287.0	1472.0	-1.0	2189.0	1623.0	-1.0	1891.0	1388.0	-1.0	2079.0	1738.0	-1.0	2213.0	1510.0	-1.0	2371.0	1332.0	-1.0	1754.0	1463.0	-1.0	2411.0	1630.0	-1.0	2122.0	1110.0	-1.0	1704.0	1147.0	-1.0	1294.0	
493.664	1199.0	-1.0	1819.0	1309.0	-1.0	1697.0	1211.0	-1.0	1907.0	1580.0	-1.0	2032.0	1283.0	-1.0	1953.0	1081.0	-1.0	1281.0	1469.0	-1.0	2181.0	1619.0	-1.0	1884.0	1386.0	-1.0	2072.0	1732.0	-1.0	2200.0	1507.0	-1.0	2362.0	1330.0	-1.0	1748.0	1463.0	-1.0	2408.0	1628.0	-1.0	2116.0	1109.0	-1.0	1701.0	1145.0	-1.0	1288.0	
494.163	1199.0	-1.0	1820.0	1308.0	-1.0	1695.0	1211.0	-1.0	1906.0	1579.0	-1.0	2029.0	1283.0	-1.0	1949.0	1079.0	-1.0	1276.0	1469.0	-1.0	2176.0	1619.0	-1.0	1880.0	1385.0	-1.0	2065.0	1725.0	-1.0	2184.0	1505.0	-1.0	2353.0	1328.0	-1.0	1743.0	1462.0	-1.0	2402.0	1624.0	-1.0	2104.0	1107.0	-1.0	1696.0	1141.0	-1.0	1281.0	
494.663	1200.0	-1.0	1818.0	1307.0	-1.0	1689.0	1211.0	-1.0	1905.0	1578.0	-1.0	2024.0	1284.0	-1.0	1948.0	1078.0	-1.0	1274.0	1468.0	-1.0	2173.0	1619.0	-1.0	1880.0	1383.0	-1.0	2062.0	1719.0	-1.0	2176.0	1503.0	-1.0	2348.0	1328.0	-1.0	1740.0	1463.0	-1.0	2403.0	1621.0	-1.0	2098.0	1109.0	-1.0	1696.0	1139.0	-1.0	1277.0	
495.162	1198.0	-1.0	1811.0	1305.0	-1.0	1679.0	1210.0	-1.0	1900.0	1575.0	-1.0	2016.0	1283.0	-1.0	1943.0	1076.0	-1.0	1268.0	1467.0	-1.0	2169.0	1618.0	-1.0	1878.0	1382.0	-1.0	2057.0	1712.0	-1.0	2165.0	1501.0	-1.0	2342.0	1325.0	-1.0	1737.0	1463.0	-1.0	2403.0	1618.0	-1.0	2091.0	1108.0	-1.0	1695.0	1138.0	-1.0	1274.0	
495.661	1196.0	-1.0	1800.0	1301.0	-1.0	1669.0	1209.0	-1.0	1896.0	1573.0	-1.0	2008.0	1282.0	-1.0	1940.0	1073.0	-1.0	1263.0	1466.0	-1.0	2164.0	1618.0	-1.0	1878.0	1379.0	-1.0	2051.0	1706.0	-1.0	2155.0	1498.0	-1.0	2333.0	1324.0	-1.0	1732.0	1463.0	-1.0	2400.0	1614.0	-1.0	2083.0	1107.0	-1.0	1693.0	1134.0	-1.0	1270.0	
496.160	1196.0	-1.0	1795.0	1300.0	-1.0	1663.0	1209.0	-1.0	1895.0	1574.0	-1.0	2006.0	1282.0	-1.0	1937.0	1072.0	-1.0	1259.0	1465.0	-1.0	2160.0	1620.0	-1.0	1880.0	1377.0	-1.0	2042.0	1702.0	-1.0	2145.0	1496.0	-1.0	2324.0	1322.0	-1.0	1728.0	1460.0	-1.0	2393.0	1609.0	-1.0	2074.0	1104.0	-1.0	1685.0	1131.0	-1.0	1264.0	
496.659	1196.0	-1.0	1794.0	1299.0	-1.0	1660.0	1210.0	-1.0	1895.0	1573.0	-1.0	2005.0	1282.0	-1.0	1937.0	1071.0	-1.0	1260.0	1465.0	-1.0	2160.0	1625.0	-1.0	1886.0	1377.0	-1.0	2041.0	1702.0	-1.0	2146.0	1494.0	-1.0	2321.0	1324.0	-1.0	1731.0	1460.0	-1.0	2389.0	1608.0	-1.0	2070.0	1104.0	-1.0	1682.0	1128.0	-1.0	1260.0	
497.158	1194.0	-1.0	1789.0	1297.0	-1.0	1657.0	1210.0	-1.0	1891.0	1573.0	-1.0	2003.0	1282.0	-1.0	1935.0	1071.0	-1.0	1258.0	1466.0	-1.0	2157.0	1627.0	-1.0	1891.0	1376.0	-1.0	2037.0	1702.0	-1.0	2146.0	1492.0	-1.0	2317.0	1324.0	-1.0	1733.0	1461.0	-1.0	2389.0	1607.0	-1.0	2069.0	1104.0	-1.0	1681.0	1126.0	-1.0	1258.0	
497.657	1192.0	-1.0	1779.0	1295.0	-1.0	1652.0	1208.0	-1.0	1888.0	1571.0	-1.0	2001.0	1281.0	-1.0	1931.0	1070.0	-1.0	1256.0	1465.0	-1.0	2154.0	1629.0	-1.0	1894.0	1374.0	-1.0	2033.0	1701.0	-1.0	2144.0	1490.0	-1.0	2311.0	1324.0	-1.0	1732.0	1460.0	-1.0	2388.0	1604.0	-1.0	2069.0	1104.0	-1.0	1679.0	1125.0	-1.0	1257.0	
498.156	1192.0	-1.0	1784.0	1296.0	-1.0	1656.0	1210.0	-1.0	1890.0	1573.0	-1.0	2006.0	1283.0	-1.0	1935.0	1072.0	-1.0	1259.0	1466.0	-1.0	2157.0	1635.0	-1.0	1902.0	1374.0	-1.0	2031.0	1704.0	-1.0	2149.0	1491.0	-1.0	2310.0	1326.0	-1.0	1735.0	1460.0	-1.0	2384.0	1604.0	-1.0	2069.0	1101.0	-1.0	1675.0	1125.0	-1.0	1256.0	
498.655	1194.0	-1.0	1788.0	1298.0	-1.0	1660.0	1211.0	-1.0	1892.0	1574.0	-1.0	2012.0	1285.0	-1.0	1938.0	1074.0	-1.0	1263.0	1468.0	-1.0	2161.0	1642.0	-1.0	1914.0	1376.0	-1.0	2035.0	1711.0	-1.0	2162.0	1492.0	-1.0	2314.0	1328.0	-1.0	1743.0	1461.0	-1.0	2390.0	1605.0	-1.0	2076.0	1103.0	-1.0	1679.0	1126.0	-1.0	1259.0	
499.154	1194.0	-1.0	1787.0	1297.0	-1.0	1662.0	1211.0	-1.0	1894.0	1576.0	-1.0	2015.0	1286.0	-1.0	1943.0	1075.0	-1.0	1266.0	1470.0	-1.0	2165.0	1649.0	-1.0	1926.0	1377.0	-1.0	2040.0	1717.0	-1.0	2175.0	1493.0	-1.0	2318.0	1330.0	-1.0	1747.0	1462.0	-1.0	2395.0	1606.0	-1.0	2080.0	1104.0	-1.0	1683.0	1126.0	-1.0	1261.0	
499.653	1195.0	-1.0	1786.0	1299.0	-1.0	1664.0	1212.0	-1.0	1895.0	1577.0	-1.0	2020.0	1289.0	-1.0	1946.0	1076.0	-1.0	1270.0	1472.0	-1.0	2171.0	1656.0	-1.0	1938.0	1378.0	-1.0	2042.0	1723.0	-1.0	2186.0	1494.0	-1.0	2320.0	1331.0	-1.0	1749.0	1462.0	-1.0	2394.0	1604.0	-1.0	2079.0	1104.0	-1.0	1681.0	1124.0	-1.0	1261.0	
500.152	1196.0	-1.0	1792.0	1300.0	-1.0	1671.0	1214.0	-1.0	1899.0	1579.0	-1.0	2026.0	1291.0	-1.0	1954.0	1079.0	-1.0	1275.0	1475.0	-1.0	2178.0	1663.0	-1.0	1950.0	1380.0	-1.0	2049.0	1733.0	-1.0	2202.0	1497.0	-1.0	2327.0	1332.0	-1.0	1754.0	1462.0	-1.0	2392.0	1604.0	-1.0	2079.0	1104.0	-1.0	1681.0	1125.0	-1.0	1260.0	
500.652	1196.0	-1.0	1795.0	1299.0	-1.0	1675.0	1212.0	-1.0	1900.0	1578.0	-1.0	2028.0	1292.0	-1.0	1958.0	1080.0	-1.0	1279.0	1476.0	-1.0	2183.0	1666.0	-1.0	1957.0	1382.0	-1.0	2054.0	1739.0	-1.0	2215.0	1499.0	-1.0	2334.0	1333.0	-1.0	1757.0	1463.0	-1.0	2397.0	1605.0	-1.0	2081.0	1105.0	-1.0	1685.0	1126.0	-1.0	1264.0	
501.151	1196.0	-1.0	1796.0	1300.0	-1.0	1677.0	1213.0	-1.0	1901.0	1578.0	-1.0	2030.0	1292.0	-1.0	1960.0	1081.0	-1.0	1280.0	1477.0	-1.0	2185.0	1668.0	-1.0	1961.0	1383.0	-1.0	2058.0	1743.0	-1.0	2224.0	1500.0	-1.0	2338.0	1332.0	-1.0	1758.0	1463.0	-1.0	2398.0	1605.0	-1.0	2082.0	1105.0	-1.0	1688.0	1127.0	-1.0	1266.0	
501.650	1194.0	-1.0	1792.0	1299.0	-1.0	1676.0	1213.0	-1.0	1900.0	1577.0	-1.0	2030.0	1292.0	-1.0	1959.0	1081.0	-1.0	1280.0	1477.0	-1.0	2185.0	1670.0	-1.0	1963.0	1383.0	-1.0	2056.0	1748.0	-1.0	2232.0	1499.0	-1.0	2338.0	1333.0	-1.0	1758.0	1463.0	-1.0	2397.0	1603.0	-1.0	2080.0	1104.0	-1.0	1688.0	1127.0	-1.0	1267.0	
502.150	1197.0	-1.0	1799.0	1301.0	-1.0	1680.0	1214.0	-1.0	1903.0	1579.0	-1.0	2034.0	1292.0	-1.0	1960.0	1082.0	-1.0	1282.0	1478.0	-1.0	2187.0	1672.0	-1.0	1968.0	1383.0	-1.0	2057.0	1753.0	-1.0	2242.0	1501.0	-1.0	2339.0	1334.0	-1.0	1759.0	1462.0	-1.0	2395.0	1604.0	-1.0	2081.0	1103.0	-1.0	1685.0	1127.0	-1.0	1266.0	
502.650	1198.0	-1.0	1803.0	1302.0	-1.0	1684.0	1214.0	-1.0	1905.0	1580.0	-1.0	2038.0	1292.0	-1.0	1962.0	1083.0	-1.0	1285.0	1477.0	-1.0	2190.0	1675.0	-1.0	1975.0	1384.0	-1.0	2061.0	1761.0	-1.0	2257.0	1502.0	-1.0	2344.0	1337.0	-1.0	1768.0	1463.0	-1.0	2395.0	1607.0	-1.0	2087.0	1104.0	-1.0	1685.0	1128.0	-1.0	1267.0	
503.149	1197.0	-1.0	1802.0	1302.0	-1.0	1686.0	1213.0	-1.0	1906.0	1581.0	-1.0	2043.0	1292.0	-1.0	1964.0	1084.0	-1.0	1290.0	1476.0	-1.0	2191.0	1680.0	-1.0	1984.0	1385.0	-1.0	2065.0	1769.0	-1.0	2276.0	1504.0	-1.0	2349.0	1339.0	-1.0	1778.0	1464.0	-1.0	2401.0	1611.0	-1.0	2099.0	1105.0	-1.0	1688.0	1130.0	-1.0	1272.0	
503.648	1198.0	-1.0	1803.0	1302.0	-1.0	1687.0	1215.0	-1.0	1909.0	1583.0	-1.0	2050.0	1293.0	-1.0	1968.0	1086.0	-1.0	1293.0	1477.0	-1.0	2191.0	1661.0	-1.0	1962.0	1386.0	-1.0	2066.0	1762.0	-1.0	2266.0	1505.0	-1.0	2355.0	1341.0	-1.0	1782.0	1465.0	-1.0	2407.0	1616.0	-1.0	2112.0	1106.0	-1.0	1691.0	1132.0	-1.0	1278.0	
504.147	1198.0	-1.0	1800.0	1303.0	-1.0	1689.0	1217.0	-1.0	1911.0	1586.0	-1.0	2056.0	1292.0	-1.0	1965.0	1088.0	-1.0	1296.0	1475.0	-1.0	2188.0	1651.0	-1.0	1950.0	1386.0	-1.0	2065.0	1758.0	-1.0	2261.0	1505.0	-1.0	2356.0	1342.0	-1.0	1785.0	1465.0	-1.0	2407.0	1620.0	-1.0	2121.0	1106.0	-1.0	1691.0	1135.0	-1.0	1282.0	
504.646	1202.0	-1.0	1806.0	1306.0	-1.0	1695.0	1218.0	-1.0	1915.0	1588.0	-1.0	2064.0	1290.0	-1.0	1963.0	1089.0	-1.0	1298.0	1474.0	-1.0	2185.0	1652.0	-1.0	1951.0	1386.0	-1.0	2063.0	1759.0	-1.0	2261.0	1506.0	-1.0	2356.0	1343.0	-1.0	1786.0	1464.0	-1.0	2403.0	1621.0	-1.0	2122.0	1105.0	-1.0	1688.0	1135.0	-1.0	1281.0	
505.146	1203.0	-1.0	1810.0	1307.0	-1.0	1699.0	1220.0	-1.0	1917.0	1588.0	-1.0	2069.0	1289.0	-1.0	1963.0	1088.0	-1.0	1301.0	1472.0	-1.0	2182.0	1655.0	-1.0	1956.0	1386.0	-1.0	2063.0	1761.0	-1.0	2263.0	1507.0	-1.0	2357.0	1342.0	-1.0	1787.0	1464.0	-1.0	2398.0	1621.0	-1.0	2121.0	1104.0	-1.0	1685.0	1136.0	-1.0	1282.0	
505.645	1202.0	-1.0	1805.0	1306.0	-1.0	1696.0	1218.0	-1.0	1914.0	1587.0	-1.0	2067.0	1287.0	-1.0	1959.0	1087.0	-1.0	1298.0	1470.0	-1.0	2178.0	1656.0	-1.0	1956.0	1383.0	-1.0	2058.0	1760.0	-1.0	2260.0	1504.0	-1.0	2353.0	1340.0	-1.0	1781.0	1462.0	-1.0	2394.0	1620.0	-1.0	2117.0	1105.0	-1.0	1684.0	1135.0	-1.0	1280.0	
506.144	1198.0	-1.0	1794.0	1303.0	-1.0	1690.0	1218.0	-1.0	1908.0	1583.0	-1.0	2056.0	1284.0	-1.0	1950.0	1084.0	-1.0	1293.0	1466.0	-1.0	2170.0	1654.0	-1.0	1953.0	1380.0	-1.0	2048.0	1756.0	-1.0	2254.0	1502.0	-1.0	2343.0	1335.0	-1.0	1769.0	1460.0	-1.0	2387.0	1614.0	-1.0	2107.0	1104.0	-1.0	1680.0	1133.0	-1.0	1277.0	
506.643	1195.0	-1.0	1783.0	1300.0	-1.0	1682.0	1215.0	-1.0	1901.0	1579.0	-1.0	2047.0	1280.0	-1.0	1940.0	1081.0	-1.0	1286.0	1463.0	-1.0	2159.0	1650.0	-1.0	1945.0	1376.0	-1.0	2038.0	1754.0	-1.0	2246.0	1498.0	-1.0	2331.0	1330.0	-1.0	1758.0	1457.0	-1.0	2379.0	1610.0	-1.0	2096.0	1102.0	-1.0	1676.0	1131.0	-1.0	1273.0	
507.143	1196.0	-1.0	1784.0	1299.0	-1.0	1681.0	1214.0	-1.0	1899.0	1577.0	-1.0	2042.0	1278.0	-1.0	1934.0	1080.0	-1.0	1284.0	1459.0	-1.0	2153.0	1650.0	-1.0	1942.0	1374.0	-1.0	2031.0	1754.0	-1.0	2245.0	1496.0	-1.0	2326.0	1328.0	-1.0	1753.0	1456.0	-1.0	2373.0	1607.0	-1.0	2088.0	1101.0	-1.0	1673.0	1129.0	-1.0	1270.0	
507.642	1196.0	-1.0	1788.0	1297.0	-1.0	1682.0	1214.0	-1.0	1897.0	1575.0	-1.0	2039.0	1275.0	-1.0	1931.0	1079.0	-1.0	1283.0	1458.0	-1.0	2149.0	1652.0	-1.0	1947.0	1375.0	-1.0	2032.0	1760.0	-1.0	2256.0	1496.0	-1.0	2327.0	1331.0	-1.0	1756.0	1457.0	-1.0	2378.0	1608.0	-1.0	2091.0	1102.0	-1.0	1676.0	1131.0	-1.0	1272.0	
508.141	1196.0	-1.0	1787.0	1297.0	-1.0	1681.0	1213.0	-1.0	1895.0	1573.0	-1.0	2037.0	1275.0	-1.0	1930.0	1079.0	-1.0	1285.0	1456.0	-1.0	2147.0	1656.0	-1.0	1953.0	1375.0	-1.0	2035.0	1767.0	-1.0	2268.0	1498.0	-1.0	2331.0	1332.0	-1.0	1763.0	1459.0	-1.0	2384.0	1611.0	-1.0	2099.0	1105.0	-1.0	1682.0	1132.0	-1.0	1276.0	
508.640	1196.0	-1.0	1785.0	1297.0	-1.0	1681.0	1212.0	-1.0	1895.0	1574.0	-1.0	2040.0	1275.0	-1.0	1931.0	1081.0	-1.0	1288.0	1457.0	-1.0	2150.0	1662.0	-1.0	1964.0	1377.0	-1.0	2039.0	1772.0	-1.0	2280.0	1500.0	-1.0	2336.0	1335.0	-1.0	1769.0	1462.0	-1.0	2391.0	1614.0	-1.0	2108.0	1106.0	-1.0	1687.0	1134.0	-1.0	1280.0	
509.139	1199.0	-1.0	1796.0	1300.0	-1.0	1690.0	1215.0	-1.0	1902.0	1578.0	-1.0	2051.0	1277.0	-1.0	1938.0	1084.0	-1.0	1295.0	1461.0	-1.0	2157.0	1672.0	-1.0	1982.0	1380.0	-1.0	2046.0	1780.0	-1.0	2292.0	1504.0	-1.0	2345.0	1338.0	-1.0	1777.0	1463.0	-1.0	2398.0	1617.0	-1.0	2117.0	1108.0	-1.0	1692.0	1136.0	-1.0	1285.0	
509.638	1203.0	-1.0	1807.0	1302.0	-1.0	1698.0	1215.0	-1.0	1909.0	1581.0	-1.0	2062.0	1280.0	-1.0	1950.0	1087.0	-1.0	1304.0	1465.0	-1.0	2167.0	1685.0	-1.0	2004.0	1384.0	-1.0	2057.0	1792.0	-1.0	2313.0	1509.0	-1.0	2358.0	1344.0	-1.0	1789.0	1466.0	-1.0	2405.0	1621.0	-1.0	2127.0	1110.0	-1.0	1698.0	1138.0	-1.0	1290.0	
510.138	1204.0	-1.0	1815.0	1304.0	-1.0	1704.0	1217.0	-1.0	1914.0	1583.0	-1.0	2070.0	1284.0	-1.0	1960.0	1089.0	-1.0	1311.0	1467.0	-1.0	2177.0	1697.0	-1.0	2023.0	1388.0	-1.0	2066.0	1802.0	-1.0	2330.0	1512.0	-1.0	2368.0	1346.0	-1.0	1796.0	1468.0	-1.0	2414.0	1623.0	-1.0	2136.0	1112.0	-1.0	1705.0	1141.0	-1.0	1297.0	
510.637	1204.0	-1.0	1818.0	1304.0	-1.0	1706.0	1217.0	-1.0	1918.0	1583.0	-1.0	2075.0	1286.0	-1.0	1964.0	1091.0	-1.0	1314.0	1469.0	-1.0	2182.0	1703.0	-1.0	2033.0	1389.0	-1.0	2068.0	1806.0	-1.0	2337.0	1513.0	-1.0	2371.0	1345.0	-1.0	1795.0	1468.0	-1.0	2417.0	1623.0	-1.0	2137.0	1113.0	-1.0	1710.0	1141.0	-1.0	1300.0	
511.136	1204.0	-1.0	1815.0	1302.0	-1.0	1704.0	1217.0	-1.0	1919.0	1583.0	-1.0	2074.0	1285.0	-1.0	1965.0	1090.0	-1.0	1312.0	1470.0	-1.0	2181.0	1707.0	-1.0	2038.0	1387.0	-1.0	2065.0	1808.0	-1.0	2336.0	1512.0	-1.0	2368.0	1344.0	-1.0	1789.0	1468.0	-1.0	2417.0	1620.0	-1.0	2132.0	1113.0	-1.0	1711.0	1140.0	-1.0	1298.0	
511.635	1207.0	-1.0	1827.0	1304.0	-1.0	1710.0	1218.0	-1.0	1922.0	1582.0	-1.0	2075.0	1287.0	-1.0	1970.0	1090.0	-1.0	1311.0	1471.0	-1.0	2186.0	1704.0	-1.0	2032.0	1386.0	-1.0	2062.0	1801.0	-1.0	2320.0	1511.0	-1.0	2364.0	1339.0	-1.0	1778.0	1467.0	-1.0	2415.0	1616.0	-1.0	2123.0	1113.0	-1.0	1712.0	1139.0	-1.0	1297.0	
512.134	1209.0	-1.0	1835.0	1307.0	-1.0	1718.0	1218.0	-1.0	1925.0	1583.0	-1.0	2076.0	1289.0	-1.0	1976.0	1091.0	-1.0	1313.0	1473.0	-1.0	2192.0	1701.0	-1.0	2025.0	1387.0	-1.0	2065.0	1799.0	-1.0	2314.0	1512.0	-1.0	2367.0	1336.0	-1.0	1773.0	1470.0	-1.0	2421.0	1618.0	-1.0	2126.0	1115.0	-1.0	1717.0	1140.0	-1.0	1299.0	
512.634	1209.0	-1.0	1839.0	1310.0	-1.0	1724.0	1219.0	-1.0	1928.0	1583.0	-1.0	2077.0	1290.0	-1.0	1981.0	1092.0	-1.0	1314.0	1476.0	-1.0	2199.0	1699.0	-1.0	2020.0	1388.0	-1.0	2068.0	1800.0	-1.0	2315.0	1513.0	-1.0	2370.0	1336.0	-1.0	1771.0	1473.0	-1.0	2431.0	1619.0	-1.0	2131.0	1118.0	-1.0	1725.0	1143.0	-1.0	1304.0	
513.133	1209.0	-1.0	1839.0	1312.0	-1.0	1727.0	1218.0	-1.0	1929.0	1584.0	-1.0	2078.0	1292.0	-1.0	1983.0	1093.0	-1.0	1316.0	1477.0	-1.0	2202.0	1695.0	-1.0	2012.0	1389.0	-1.0	2069.0	1799.0	-1.0	2313.0	1514.0	-1.0	2373.0	1334.0	-1.0	1768.0	1476.0	-1.0	2441.0	1623.0	-1.0	2138.0	1119.0	-1.0	1732.0	1146.0	-1.0	1310.0	
513.632	1207.0	-1.0	1835.0	1313.0	-1.0	1730.0	1218.0	-1.0	1930.0	1585.0	-1.0	2080.0	1292.0	-1.0	1984.0	1094.0	-1.0	1317.0	1478.0	-1.0	2203.0	1691.0	-1.0	2005.0	1389.0	-1.0	2069.0	1802.0	-1.0	2315.0	1515.0	-1.0	2375.0	1334.0	-1.0	1767.0	1478.0	-1.0	2447.0	1627.0	-1.0	2146.0	1120.0	-1.0	1734.0	1149.0	-1.0	1315.0	
514.131	1207.0	-1.0	1833.0	1317.0	-1.0	1735.0	1219.0	-1.0	1934.0	1589.0	-1.0	2085.0	1294.0	-1.0	1986.0	1095.0	-1.0	1319.0	1479.0	-1.0	2205.0	1690.0	-1.0	2001.0	1390.0	-1.0	2070.0	1805.0	-1.0	2321.0	1517.0	-1.0	2378.0	1335.0	-1.0	1768.0	1480.0	-1.0	2453.0	1632.0	-1.0	2157.0	1119.0	-1.0	1736.0	1151.0	-1.0	1321.0	
514.630	1209.0	-1.0	1842.0	1321.0	-1.0	1745.0	1220.0	-1.0	1939.0	1593.0	-1.0	2095.0	1295.0	-1.0	1990.0	1097.0	-1.0	1325.0	1481.0	-1.0	2208.0	1693.0	-1.0	2004.0	1391.0	-1.0	2073.0	1813.0	-1.0	2334.0	1520.0	-1.0	2383.0	1338.0	-1.0	1774.0	1481.0	-1.0	2457.0	1638.0	-1.0	2168.0	1119.0	-1.0	1737.0	1154.0	-1.0	1324.0	
515.129	1209.0	-1.0	1847.0	1324.0	-1.0	1755.0	1221.0	-1.0	1943.0	1597.0	-1.0	2104.0	1297.0	-1.0	1996.0	1100.0	-1.0	1330.0	1481.0	-1.0	2212.0	1696.0	-1.0	2009.0	1393.0	-1.0	2080.0	1822.0	-1.0	2351.0	1523.0	-1.0	2393.0	1343.0	-1.0	1786.0	1484.0	-1.0	2464.0	1645.0	-1.0	2184.0	1120.0	-1.0	1739.0	1158.0	-1.0	1330.0	
515.628	1209.0	-1.0	1844.0	1327.0	-1.0	1758.0	1223.0	-1.0	1946.0	1600.0	-1.0	2112.0	1299.0	-1.0	2000.0	1102.0	-1.0	1334.0	1484.0	-1.0	2217.0	1690.0	-1.0	1998.0	1395.0	-1.0	2084.0	1803.0	-1.0	2316.0	1528.0	-1.0	2405.0	1344.0	-1.0	1786.0	1487.0	-1.0	2476.0	1655.0	-1.0	2206.0	1124.0	-1.0	1747.0	1163.0	-1.0	1339.0	
516.127	1209.0	-1.0	1840.0	1328.0	-1.0	1761.0	1224.0	-1.0	1950.0	1604.0	-1.0	2118.0	1303.0	-1.0	2004.0	1104.0	-1.0	1336.0	1486.0	-1.0	2221.0	1651.0	-1.0	1944.0	1392.0	-1.0	2079.0	1745.0	-1.0	2221.0	1531.0	-1.0	2413.0	1338.0	-1.0	1772.0	1490.0	-1.0	2485.0	1665.0	-1.0	2228.0	1126.0	-1.0	1752.0	1168.0	-1.0	1350.0	
516.626	1206.0	-1.0	1831.0	1328.0	-1.0	1759.0	1224.0	-1.0	1949.0	1605.0	-1.0	2118.0	1301.0	-1.0	2000.0	1103.0	-1.0	1333.0	1485.0	-1.0	2215.0	1630.0	-1.0	1915.0	1389.0	-1.0	2075.0	1728.0	-1.0	2194.0	1531.0	-1.0	2413.0	1335.0	-1.0	1765.0	1490.0	-1.0	2482.0	1669.0	-1.0	2234.0	1126.0	-1.0	1750.0	1171.0	-1.0	1353.0	
517.126	1204.0	-1.0	1821.0	1326.0	-1.0	1753.0	1224.0	-1.0	1945.0	1604.0	-1.0	2115.0	1298.0	-1.0	1992.0	1101.0	-1.0	1326.0	1482.0	-1.0	2207.0	1625.0	-1.0	1908.0	1389.0	-1.0	2071.0	1732.0	-1.0	2199.0	1531.0	-1.0	2408.0	1333.0	-1.0	1762.0	1488.0	-1.0	2471.0	1667.0	-1.0	2226.0	1123.0	-1.0	1743.0	1170.0	-1.0	1351.0	
517.626	1204.0	-1.0	1821.0	1325.0	-1.0	1750.0	1223.0	-1.0	1941.0	1603.0	-1.0	2109.0	1297.0	-1.0	1987.0	1098.0	-1.0	1319.0	1480.0	-1.0	2202.0	1626.0	-1.0	1906.0	1387.0	-1.0	2064.0	1735.0	-1.0	2202.0	1529.0	-1.0	2399.0	1331.0	-1.0	1755.0	1482.0	-1.0	2455.0	1660.0	-1.0	2208.0	1119.0	-1.0	1732.0	1167.0	-1.0	1343.0	
518.125	1203.0	-1.0	1823.0	1323.0	-1.0	1743.0	1221.0	-1.0	1936.0	1597.0	-1.0	2096.0	1294.0	-1.0	1981.0	1095.0	-1.0	1313.0	1478.0	-1.0	2197.0	1625.0	-1.0	1904.0	1385.0	-1.0	2061.0	1739.0	-1.0	2206.0	1526.0	-1.0	2393.0	1329.0	-1.0	1751.0	1480.0	-1.0	2443.0	1654.0	-1.0	2190.0	1117.0	-1.0	1724.0	1164.0	-1.0	1337.0	
518.625	1200.0	-1.0	1814.0	1319.0	-1.0	1731.0	1218.0	-1.0	1926.0	1592.0	-1.0	2078.0	1291.0	-1.0	1971.0	1091.0	-1.0	1303.0	1476.0	-1.0	2189.0	1619.0	-1.0	1894.0	1384.0	-1.0	2055.0	1738.0	-1.0	2204.0	1523.0	-1.0	2385.0	1326.0	-1.0	1742.0	1478.0	-1.0	2440.0	1649.0	-1.0	2178.0	1116.0	-1.0	1723.0	1162.0	-1.0	1334.0	
519.124	1194.0	-1.0	1801.0	1312.0	-1.0	1716.0	1212.0	-1.0	1915.0	1584.0	-1.0	2061.0	1287.0	-1.0	1962.0	1087.0	-1.0	1296.0	1472.0	-1.0	2180.0	1613.0	-1.0	1880.0	1381.0	-1.0	2049.0	1734.0	-1.0	2195.0	1520.0	-1.0	2377.0	1323.0	-1.0	1733.0	1478.0	-1.0	2435.0	1645.0	-1.0	2166.0	1114.0	-1.0	1722.0	1161.0	-1.0	1332.0	
519.624	1196.0	-1.0	1803.0	1313.0	-1.0	1715.0	1213.0	-1.0	1914.0	1585.0	-1.0	2057.0	1286.0	-1.0	1956.0	1087.0	-1.0	1293.0	1470.0	-1.0	2177.0	1609.0	-1.0	1873.0	1381.0	-1.0	2046.0	1732.0	-1.0	2193.0	1520.0	-1.0	2373.0	1322.0	-1.0	1729.0	1476.0	-1.0	2433.0	1643.0	-1.0	2161.0	1114.0	-1.0	1718.0	1160.0	-1.0	1330.0	
520.123	1199.0	-1.0	1808.0	1315.0	-1.0	1718.0	1214.0	-1.0	1914.0	1586.0	-1.0	2059.0	1286.0	-1.0	1957.0	1087.0	-1.0	1293.0	1472.0	-1.0	2179.0	1611.0	-1.0	1876.0	1383.0	-1.0	2053.0	1737.0	-1.0	2201.0	1521.0	-1.0	2377.0	1324.0	-1.0	1736.0	1478.0	-1.0	2437.0	1646.0	-1.0	2166.0	1116.0	-1.0	1722.0	1162.0	-1.0	1332.0	
520.622	1200.0	-1.0	1809.0	1316.0	-1.0	1720.0	1216.0	-1.0	1915.0	1589.0	-1.0	2060.0	1288.0	-1.0	1960.0	1089.0	-1.0	1296.0	1472.0	-1.0	2181.0	1614.0	-1.0	1881.0	1385.0	-1.0	2059.0	1741.0	-1.0	2210.0	1524.0	-1.0	2383.0	1327.0	-1.0	1742.0	1480.0	-1.0	2444.0	1650.0	-1.0	2173.0	1116.0	-1.0	1727.0	1163.0	-1.0	1335.0	
521.122	1200.0	-1.0	1805.0	1317.0	-1.0	1721.0	1217.0	-1.0	1917.0	1590.0	-1.0	2063.0	1289.0	-1.0	1963.0	1090.0	-1.0	1300.0	1475.0	-1.0	2186.0	1620.0	-1.0	1890.0	1388.0	-1.0	2065.0	1747.0	-1.0	2220.0	1526.0	-1.0	2388.0	1330.0	-1.0	1750.0	1481.0	-1.0	2448.0	1651.0	-1.0	2178.0	1116.0	-1.0	1728.0	1165.0	-1.0	1337.0	
521.621	1203.0	-1.0	1816.0	1320.0	-1.0	1732.0	1219.0	-1.0	1923.0	1594.0	-1.0	2073.0	1293.0	-1.0	1972.0	1093.0	-1.0	1306.0	1478.0	-1.0	2195.0	1630.0	-1.0	1904.0	1391.0	-1.0	2072.0	1754.0	-1.0	2231.0	1529.0	-1.0	2395.0	1335.0	-1.0	1758.0	1482.0	-1.0	2449.0	1653.0	-1.0	2182.0	1116.0	-1.0	1728.0	1166.0	-1.0	1338.0	
522.120	1206.0	-1.0	1824.0	1323.0	-1.0	1738.0	1220.0	-1.0	1928.0	1596.0	-1.0	2080.0	1295.0	-1.0	1979.0	1096.0	-1.0	1311.0	1481.0	-1.0	2202.0	1637.0	-1.0	1917.0	1394.0	-1.0	2082.0	1763.0	-1.0	2250.0	1532.0	-1.0	2406.0	1341.0	-1.0	1770.0	1484.0	-1.0	2459.0	1658.0	-1.0	2194.0	1119.0	-1.0	1735.0	1167.0	-1.0	1342.0	
522.619	1207.0	-1.0	1826.0	1324.0	-1.0	1741.0	1221.0	-1.0	1932.0	1598.0	-1.0	2084.0	1298.0	-1.0	1985.0	1097.0	-1.0	1315.0	1482.0	-1.0	2209.0	1643.0	-1.0	1926.0	1397.0	-1.0	2089.0	1769.0	-1.0	2263.0	1534.0	-1.0	2412.0	1344.0	-1.0	1779.0	1485.0	-1.0	2465.0	1661.0	-1.0	2201.0	1120.0	-1.0	1738.0	1169.0	-1.0	1347.0	
523.118	1208.0	-1.0	1828.0	1324.0	-1.0	1743.0	1224.0	-1.0	1936.0	1601.0	-1.0	2090.0	1300.0	-1.0	1991.0	1099.0	-1.0	1318.0	1486.0	-1.0	2215.0	1648.0	-1.0	1935.0	1398.0	-1.0	2093.0	1774.0	-1.0	2271.0	1535.0	-1.0	2415.0	1345.0	-1.0	1784.0	1485.0	-1.0	2466.0	1661.0	-1.0	2204.0	1120.0	-1.0	1740.0	1171.0	-1.0	1348.0	
523.617	1211.0	-1.0	1835.0	1327.0	-1.0	1748.0	1225.0	-1.0	1941.0	1602.0	-1.0	2095.0	1302.0	-1.0	1999.0	1101.0	-1.0	1322.0	1488.0	-1.0	2222.0	1654.0	-1.0	1946.0	1401.0	-1.0	2099.0	1781.0	-1.0	2281.0	1537.0	-1.0	2422.0	1348.0	-1.0	1790.0	1484.0	-1.0	2466.0	1662.0	-1.0	2205.0	1121.0	-1.0	1739.0	1171.0	-1.0	1348.0	
524.116	1211.0	-1.0	1837.0	1326.0	-1.0	1749.0	1225.0	-1.0	1941.0	1602.0	-1.0	2096.0	1303.0	-1.0	2001.0	1101.0	-1.0	1324.0	1489.0	-1.0	2226.0	1656.0	-1.0	1950.0	1401.0	-1.0	2101.0	1781.0	-1.0	2287.0	1538.0	-1.0	2424.0	1349.0	-1.0	1792.0	1485.0	-1.0	2469.0	1663.0	-1.0	2208.0	1120.0	-1.0	1742.0	1172.0	-1.0	1349.0	
524.615	1209.0	-1.0	1831.0	1325.0	-1.0	1744.0	1225.0	-1.0	1938.0	1601.0	-1.0	2090.0	1303.0	-1.0	1998.0	1099.0	-1.0	1321.0	1488.0	-1.0	2223.0	1652.0	-1.0	1944.0	1399.0	-1.0	2096.0	1777.0	-1.0	2280.0	1536.0	-1.0	2418.0	1347.0	-1.0	1788.0	1484.0	-1.0	2467.0	1662.0	-1.0	2205.0	1119.0	-1.0	1741.0	1171.0	-1.0	1347.0	
525.114	1210.0	-1.0	1827.0	1324.0	-1.0	1738.0	1224.0	-1.0	1936.0	1601.0	-1.0	2086.0	1301.0	-1.0	1991.0	1097.0	-1.0	1316.0	1486.0	-1.0	2218.0	1648.0	-1.0	1934.0	1397.0	-1.0	2088.0	1770.0	-1.0	2267.0	1532.0	-1.0	2410.0	1343.0	-1.0	1779.0	1481.0	-1.0	2459.0	1658.0	-1.0	2198.0	1117.0	-1.0	1735.0	1167.0	-1.0	1342.0	
525.613	1210.0	-1.0	1828.0	1323.0	-1.0	1734.0	1224.0	-1.0	1934.0	1600.0	-1.0	2083.0	1298.0	-1.0	1985.0	1096.0	-1.0	1312.0	1483.0	-1.0	2211.0	1641.0	-1.0	1923.0	1394.0	-1.0	2085.0	1765.0	-1.0	2260.0	1530.0	-1.0	2406.0	1341.0	-1.0	1777.0	1481.0	-1.0	2454.0	1658.0	-1.0	2194.0	1117.0	-1.0	1733.0	1167.0	-1.0	1339.0	
526.113	1209.0	-1.0	1825.0	1321.0	-1.0	1729.0	1223.0	-1.0	1929.0	1598.0	-1.0	2076.0	1295.0	-1.0	1977.0	1093.0	-1.0	1306.0	1480.0	-1.0	2201.0	1632.0	-1.0	1908.0	1392.0	-1.0	2079.0	1757.0	-1.0	2247.0	1527.0	-1.0	2400.0	1338.0	-1.0	1771.0	1480.0	-1.0	2451.0	1656.0	-1.0	2190.0	1116.0	-1.0	1730.0	1165.0	-1.0	1336.0	
526.612	1208.0	-1.0	1816.0	1319.0	-1.0	1720.0	1222.0	-1.0	1924.0	1595.0	-1.0	2067.0	1291.0	-1.0	1964.0	1089.0	-1.0	1297.0	1475.0	-1.0	2190.0	1622.0	-1.0	1892.0	1388.0	-1.0	2070.0	1748.0	-1.0	2230.0	1524.0	-1.0	2389.0	1335.0	-1.0	1762.0	1476.0	-1.0	2442.0	1654.0	-1.0	2184.0	1114.0	-1.0	1726.0	1162.0	-1.0	1331.0	
527.111	1209.0	-1.0	1821.0	1319.0	-1.0	1719.0	1222.0	-1.0	1922.0	1595.0	-1.0	2064.0	1288.0	-1.0	1957.0	1087.0	-1.0	1291.0	1472.0	-1.0	2180.0	1615.0	-1.0	1878.0	1386.0	-1.0	2063.0	1739.0	-1.0	2213.0	1521.0	-1.0	2380.0	1332.0	-1.0	1755.0	1473.0	-1.0	2431.0	1650.0	-1.0	2176.0	1112.0	-1.0	1718.0	1159.0	-1.0	1325.0	
527.610	1208.0	-1.0	1819.0	1318.0	-1.0	1715.0	1222.0	-1.0	1919.0	1592.0	-1.0	2057.0	1285.0	-1.0	1946.0	1083.0	-1.0	1284.0	1468.0	-1.0	2170.0	1608.0	-1.0	1863.0	1384.0	-1.0	2059.0	1731.0	-1.0	2201.0	1519.0	-1.0	2374.0	1329.0	-1.0	1750.0	1472.0	-1.0	2427.0	1649.0	-1.0	2176.0	1111.0	-1.0	1718.0	1158.0	-1.0	1323.0	
528.109	1206.0	-1.0	1812.0	1316.0	-1.0	1706.0	1220.0	-1.0	1913.0	1588.0	-1.0	2047.0	1282.0	-1.0	1936.0	1080.0	-1.0	1276.0	1464.0	-1.0	2158.0	1598.0	-1.0	1849.0	1382.0	-1.0	2053.0	1723.0	-1.0	2187.0	1515.0	-1.0	2367.0	1327.0	-1.0	1744.0	1469.0	-1.0	2422.0	1647.0	-1.0	2171.0	1109.0	-1.0	1714.0	1155.0	-1.0	1320.0	
528.608	1203.0	-1.0	1804.0	1312.0	-1.0	1699.0	1219.0	-1.0	1908.0	1586.0	-1.0	2040.0	1279.0	-1.0	1926.0	1076.0	-1.0	1268.0	1461.0	-1.0	2148.0	1592.0	-1.0	1837.0	1380.0	-1.0	2047.0	1716.0	-1.0	2175.0	1513.0	-1.0	2359.0	1324.0	-1.0	1739.0	1467.0	-1.0	2413.0	1643.0	-1.0	2166.0	1108.0	-1.0	1710.0	1153.0	-1.0	1315.0	
529.107	1204.0	-1.0	1807.0	1312.0	-1.0	1700.0	1218.0	-1.0	1908.0	1586.0	-1.0	2038.0	1278.0	-1.0	1922.0	1075.0	-1.0	1265.0	1460.0	-1.0	2145.0	1591.0	-1.0	1834.0	1380.0	-1.0	2045.0	1713.0	-1.0	2172.0	1512.0	-1.0	2356.0	1324.0	-1.0	1738.0	1463.0	-1.0	2404.0	1641.0	-1.0	2161.0	1105.0	-1.0	1702.0	1150.0	-1.0	1310.0	
529.606	1202.0	-1.0	1806.0	1310.0	-1.0	1697.0	1218.0	-1.0	1906.0	1584.0	-1.0	2037.0	1277.0	-1.0	1920.0	1074.0	-1.0	1263.0	1459.0	-1.0	2142.0	1591.0	-1.0	1834.0	1380.0	-1.0	2047.0	1714.0	-1.0	2173.0	1510.0	-1.0	2355.0	1325.0	-1.0	1741.0	1462.0	-1.0	2402.0	1641.0	-1.0	2162.0	1104.0	-1.0	1703.0	1148.0	-1.0	1308.0	
530.105	1199.0	-1.0	1797.0	1308.0	-1.0	1691.0	1217.0	-1.0	1901.0	1583.0	-1.0	2033.0	1276.0	-1.0	1915.0	1073.0	-1.0	1260.0	1458.0	-1.0	2139.0	1591.0	-1.0	1834.0	1379.0	-1.0	2044.0	1713.0	-1.0	2172.0	1509.0	-1.0	2350.0	1325.0	-1.0	1743.0	1461.0	-1.0	2398.0	1638.0	-1.0	2161.0	1101.0	-1.0	1698.0	1146.0	-1.0	1304.0	
530.604	1196.0	-1.0	1786.0	1305.0	-1.0	1683.0	1216.0	-1.0	1898.0	1582.0	-1.0	2031.0	1276.0	-1.0	1913.0	1072.0	-1.0	1257.0	1459.0	-1.0	2138.0	1597.0	-1.0	1843.0	1379.0	-1.0	2042.0	1714.0	-1.0	2174.0	1507.0	-1.0	2345.0	1325.0	-1.0	1745.0	1459.0	-1.0	2393.0	1634.0	-1.0	2156.0	1100.0	-1.0	1691.0	1142.0	-1.0	1298.0	
531.103	1196.0	-1.0	1788.0	1304.0	-1.0	1683.0	1217.0	-1.0	1899.0	1583.0	-1.0	2035.0	1279.0	-1.0	1919.0	1073.0	-1.0	1262.0	1463.0	-1.0	2146.0	1610.0	-1.0	1862.0	1381.0	-1.0	2046.0	1719.0	-1.0	2182.0	1507.0	-1.0	2345.0	1328.0	-1.0	1752.0	1458.0	-1.0	2389.0	1631.0	-1.0	2151.0	1097.0	-1.0	1683.0	1139.0	-1.0	1291.0	
531.602	1197.0	-1.0	1788.0	1304.0	-1.0	1683.0	1217.0	-1.0	1900.0	1585.0	-1.0	2040.0	1283.0	-1.0	1928.0	1076.0	-1.0	1267.0	1466.0	-1.0	2155.0	1623.0	-1.0	1885.0	1384.0	-1.0	2054.0	1726.0	-1.0	2198.0	1508.0	-1.0	2350.0	1332.0	-1.0	1763.0	1459.0	-1.0	2393.0	1633.0	-1.0	2156.0	1098.0	-1.0	1682.0	1137.0	-1.0	1290.0	
532.101	1195.0	-1.0	1781.0	1303.0	-1.0	1682.0	1217.0	-1.0	1900.0	1587.0	-1.0	2044.0	1286.0	-1.0	1937.0	1078.0	-1.0	1274.0	1470.0	-1.0	2165.0	1633.0	-1.0	1908.0	1385.0	-1.0	2062.0	1733.0	-1.0	2217.0	1510.0	-1.0	2356.0	1336.0	-1.0	1776.0	1461.0	-1.0	2395.0	1633.0	-1.0	2159.0	1098.0	-1.0	1680.0	1137.0	-1.0	1289.0	
532.600	1192.0	-1.0	1770.0	1303.0	-1.0	1680.0	1218.0	-1.0	1899.0	1590.0	-1.0	2049.0	1289.0	-1.0	1942.0	1080.0	-1.0	1277.0	1473.0	-1.0	2171.0	1643.0	-1.0	1924.0	1386.0	-1.0	2062.0	1740.0	-1.0	2227.0	1509.0	-1.0	2357.0	1337.0	-1.0	1780.0	1459.0	-1.0	2390.0	1632.0	-1.0	2158.0	1095.0	-1.0	1673.0	1136.0	-1.0	1286.0	
533.099	1193.0	-1.0	1773.0	1305.0	-1.0	1686.0	1218.0	-1.0	1901.0	1592.0	-1.0	2057.0	1292.0	-1.0	1949.0	1083.0	-1.0	1283.0	1476.0	-1.0	2179.0	1651.0	-1.0	1936.0	1387.0	-1.0	2063.0	1746.0	-1.0	2236.0	1510.0	-1.0	2357.0	1338.0	-1.0	1782.0	1458.0	-1.0	2383.0	1630.0	-1.0	2153.0	1092.0	-1.0	1664.0	1134.0	-1.0	1282.0	
533.598	1192.0	-1.0	1774.0	1306.0	-1.0	1689.0	1219.0	-1.0	1901.0	1593.0	-1.0	2058.0	1293.0	-1.0	1952.0	1084.0	-1.0	1286.0	1477.0	-1.0	2184.0	1654.0	-1.0	1941.0	1388.0	-1.0	2064.0	1749.0	-1.0	2243.0	1510.0	-1.0	2359.0	1339.0	-1.0	1781.0	1458.0	-1.0	2384.0	1630.0	-1.0	2153.0	1093.0	-1.0	1663.0	1135.0	-1.0	1283.0	
534.097	1190.0	-1.0	1768.0	1304.0	-1.0	1688.0	1218.0	-1.0	1898.0	1591.0	-1.0	2056.0	1293.0	-1.0	1953.0	1084.0	-1.0	1286.0	1479.0	-1.0	2186.0	1654.0	-1.0	1943.0	1387.0	-1.0	2063.0	1750.0	-1.0	2242.0	1510.0	-1.0	2357.0	1337.0	-1.0	1778.0	1458.0	-1.0	2383.0	1627.0	-1.0	2147.0	1093.0	-1.0	1662.0	1134.0	-1.0	1283.0	
534.597	1192.0	-1.0	1776.0	1306.0	-1.0	1691.0	1218.0	-1.0	1900.0	1591.0	-1.0	2058.0	1294.0	-1.0	1956.0	1084.0	-1.0	1288.0	1479.0	-1.0	2190.0	1657.0	-1.0	1946.0	1387.0	-1.0	2063.0	1753.0	-1.0	2247.0	1509.0	-1.0	2356.0	1336.0	-1.0	1775.0	1457.0	-1.0	2380.0	1624.0	-1.0	2140.0	1093.0	-1.0	1660.0	1133.0	-1.0	1280.0	
535.096	1194.0	-1.0	1783.0	1306.0	-1.0	1696.0	1218.0	-1.0	1901.0	1590.0	-1.0	2058.0	1295.0	-1.0	1959.0	1086.0	-1.0	1289.0	1480.0	-1.0	2195.0	1658.0	-1.0	1950.0	1388.0	-1.0	2067.0	1760.0	-1.0	2260.0	1510.0	-1.0	2360.0	1337.0	-1.0	1778.0	1460.0	-1.0	2387.0	1623.0	-1.0	2142.0	1095.0	-1.0	1666.0	1134.0	-1.0	1282.0	
535.596	1193.0	-1.0	1785.0	1306.0	-1.0	1697.0	1218.0	-1.0	1902.0	1588.0	-1.0	2055.0	1294.0	-1.0	1960.0	1085.0	-1.0	1290.0	1480.0	-1.0	2195.0	1658.0	-1.0	1951.0	1388.0	-1.0	2069.0	1766.0	-1.0	2272.0	1510.0	-1.0	2363.0	1336.0	-1.0	1776.0	1461.0	-1.0	2393.0	1623.0	-1.0	2142.0	1095.0	-1.0	1672.0	1135.0	-1.0	1285.0	
536.095	1194.0	-1.0	1782.0	1305.0	-1.0	1696.0	1217.0	-1.0	1900.0	1588.0	-1.0	2052.0	1294.0	-1.0	1960.0	1084.0	-1.0	1289.0	1480.0	-1.0	2197.0	1659.0	-1.0	1953.0	1389.0	-1.0	2070.0	1772.0	-1.0	2279.0	1510.0	-1.0	2363.0	1335.0	-1.0	1774.0	1462.0	-1.0	2397.0	1622.0	-1.0	2139.0	1096.0	-1.0	1674.0	1136.0	-1.0	1287.0	
536.594	1195.0	-1.0	1791.0	1305.0	-1.0	1700.0	1218.0	-1.0	1902.0	1586.0	-1.0	2053.0	1295.0	-1.0	1964.0	1086.0	-1.0	1293.0	1481.0	-1.0	2202.0	1661.0	-1.0	1957.0	1391.0	-1.0	2075.0	1777.0	-1.0	2285.0	1512.0	-1.0	2366.0	1335.0	-1.0	1773.0	1464.0	-1.0	2399.0	1621.0	-1.0	2136.0	1097.0	-1.0	1676.0	1136.0	-1.0	1286.0	
537.094	1196.0	-1.0	1795.0	1305.0	-1.0	1703.0	1218.0	-1.0	1902.0	1585.0	-1.0	2053.0	1295.0	-1.0	1968.0	1086.0	-1.0	1294.0	1483.0	-1.0	2205.0	1662.0	-1.0	1959.0	1391.0	-1.0	2079.0	1779.0	-1.0	2290.0	1513.0	-1.0	2371.0	1335.0	-1.0	1772.0	1466.0	-1.0	2409.0	1623.0	-1.0	2140.0	1099.0	-1.0	1681.0	1138.0	-1.0	1290.0	
537.594	1196.0	-1.0	1793.0	1305.0	-1.0	1702.0	1217.0	-1.0	1901.0	1585.0	-1.0	2052.0	1296.0	-1.0	1967.0	1086.0	-1.0	1293.0	1482.0	-1.0	2205.0	1658.0	-1.0	1955.0	1391.0	-1.0	2077.0	1780.0	-1.0	2293.0	1513.0	-1.0	2372.0	1333.0	-1.0	1770.0	1468.0	-1.0	2413.0	1623.0	-1.0	2143.0	1101.0	-1.0	1686.0	1140.0	-1.0	1293.0	
538.093	1194.0	-1.0	1787.0	1304.0	-1.0	1699.0	1216.0	-1.0	1900.0	1584.0	-1.0	2051.0	1293.0	-1.0	1964.0	1085.0	-1.0	1292.0	1480.0	-1.0	2202.0	1657.0	-1.0	1951.0	1389.0	-1.0	2075.0	1780.0	-1.0	2292.0	1513.0	-1.0	2370.0	1333.0	-1.0	1771.0	1467.0	-1.0	2415.0	1624.0	-1.0	2144.0	1101.0	-1.0	1686.0	1141.0	-1.0	1294.0	
538.593	1192.0	-1.0	1779.0	1303.0	-1.0	1696.0	1216.0	-1.0	1898.0	1585.0	-1.0	2053.0	1293.0	-1.0	1961.0	1085.0	-1.0	1292.0	1479.0	-1.0	2197.0	1656.0	-1.0	1952.0	1388.0	-1.0	2070.0	1780.0	-1.0	2294.0	1511.0	-1.0	2366.0	1333.0	-1.0	1770.0	1466.0	-1.0	2411.0	1624.0	-1.0	2145.0	1099.0	-1.0	1681.0	1141.0	-1.0	1293.0	
539.093	1194.0	-1.0	1781.0	1305.0	-1.0	1699.0	1217.0	-1.0	1901.0	1587.0	-1.0	2058.0	1293.0	-1.0	1961.0	1086.0	-1.0	1294.0	1478.0	-1.0	2196.0	1658.0	-1.0	1956.0	1387.0	-1.0	2065.0	1781.0	-1.0	2296.0	1510.0	-1.0	2362.0	1334.0	-1.0	1773.0	1464.0	-1.0	2407.0	1626.0	-1.0	2144.0	1098.0	-1.0	1676.0	1140.0	-1.0	1291.0	
539.592	1194.0	-1.0	1782.0	1305.0	-1.0	1700.0	1217.0	-1.0	1902.0	1588.0	-1.0	2063.0	1293.0	-1.0	1961.0	1086.0	-1.0	1297.0	1477.0	-1.0	2193.0	1659.0	-1.0	1959.0	1387.0	-1.0	2065.0	1785.0	-1.0	2303.0	1509.0	-1.0	2363.0	1337.0	-1.0	1778.0	1465.0	-1.0	2407.0	1628.0	-1.0	2149.0	1099.0	-1.0	1675.0	1141.0	-1.0	1290.0	
540.092	1192.0	-1.0	1776.0	1305.0	-1.0	1698.0	1217.0	-1.0	1901.0	1589.0	-1.0	2065.0	1292.0	-1.0	1958.0	1087.0	-1.0	1298.0	1474.0	-1.0	2187.0	1658.0	-1.0	1960.0	1385.0	-1.0	2062.0	1788.0	-1.0	2308.0	1509.0	-1.0	2361.0	1338.0	-1.0	1783.0	1466.0	-1.0	2407.0	1630.0	-1.0	2155.0	1098.0	-1.0	1674.0	1142.0	-1.0	1292.0	
540.592	1189.0	-1.0	1765.0	1304.0	-1.0	1695.0	1217.0	-1.0	1899.0	1590.0	-1.0	2065.0	1290.0	-1.0	1954.0	1087.0	-1.0	1297.0	1471.0	-1.0	2181.0	1657.0	-1.0	1960.0	1383.0	-1.0	2056.0	1789.0	-1.0	2312.0	1507.0	-1.0	2358.0	1338.0	-1.0	1784.0	1465.0	-1.0	2405.0	1631.0	-1.0	2155.0	1098.0	-1.0	1672.0	1141.0	-1.0	1293.0	
541.091	1191.0	-1.0	1770.0	1306.0	-1.0	1699.0	1218.0	-1.0	1902.0	1592.0	-1.0	2070.0	1289.0	-1.0	1954.0	1087.0	-1.0	1299.0	1471.0	-1.0	2178.0	1658.0	-1.0	1962.0	1381.0	-1.0	2051.0	1791.0	-1.0	2317.0	1507.0	-1.0	2354.0	1338.0	-1.0	1785.0	1463.0	-1.0	2399.0	1630.0	-1.0	2152.0	1096.0	-1.0	1667.0	1141.0	-1.0	1291.0	
541.590	1192.0	-1.0	1774.0	1307.0	-1.0	1701.0	1218.0	-1.0	1903.0	1592.0	-1.0	2071.0	1289.0	-1.0	1953.0	1088.0	-1.0	1301.0	1470.0	-1.0	2177.0	1658.0	-1.0	1963.0	1381.0	-1.0	2051.0	1794.0	-1.0	2324.0	1506.0	-1.0	2355.0	1338.0	-1.0	1787.0	1464.0	-1.0	2402.0	1631.0	-1.0	2155.0	1098.0	-1.0	1670.0	1142.0	-1.0	1293.0	
542.089	1191.0	-1.0	1770.0	1307.0	-1.0	1700.0	1217.0	-1.0	1899.0	1591.0	-1.0	2068.0	1287.0	-1.0	1951.0	1087.0	-1.0	1299.0	1468.0	-1.0	2172.0	1657.0	-1.0	1961.0	1380.0	-1.0	2048.0	1794.0	-1.0	2324.0	1504.0	-1.0	2353.0	1336.0	-1.0	1783.0	1463.0	-1.0	2402.0	1630.0	-1.0	2151.0	1097.0	-1.0	1672.0	1142.0	-1.0	1294.0	
542.588	1193.0	-1.0	1777.0	1307.0	-1.0	1702.0	1217.0	-1.0	1900.0	1590.0	-1.0	2068.0	1287.0	-1.0	1949.0	1086.0	-1.0	1298.0	1466.0	-1.0	2169.0	1653.0	-1.0	1952.0	1379.0	-1.0	2045.0	1791.0	-1.0	2317.0	1504.0	-1.0	2350.0	1334.0	-1.0	1776.0	1462.0	-1.0	2398.0	1625.0	-1.0	2143.0	1098.0	-1.0	1670.0	1141.0	-1.0	1293.0	
543.087	1196.0	-1.0	1783.0	1308.0	-1.0	1704.0	1217.0	-1.0	1900.0	1588.0	-1.0	2063.0	1284.0	-1.0	1945.0	1085.0	-1.0	1295.0	1464.0	-1.0	2165.0	1644.0	-1.0	1939.0	1377.0	-1.0	2045.0	1787.0	-1.0	2311.0	1504.0	-1.0	2352.0	1331.0	-1.0	1771.0	1463.0	-1.0	2403.0	1623.0	-1.0	2142.0	1098.0	-1.0	1678.0	1142.0	-1.0	1296.0	
543.586	1195.0	-1.0	1784.0	1306.0	-1.0	1702.0	1217.0	-1.0	1898.0	1586.0	-1.0	2056.0	1282.0	-1.0	1941.0	1082.0	-1.0	1292.0	1462.0	-1.0	2160.0	1636.0	-1.0	1924.0	1377.0	-1.0	2043.0	1781.0	-1.0	2299.0	1503.0	-1.0	2350.0	1327.0	-1.0	1761.0	1463.0	-1.0	2404.0	1621.0	-1.0	2136.0	1100.0	-1.0	1682.0	1140.0	-1.0	1298.0	
544.085	1196.0	-1.0	1785.0	1305.0	-1.0	1700.0	1216.0	-1.0	1897.0	1584.0	-1.0	2050.0	1280.0	-1.0	1936.0	1080.0	-1.0	1287.0	1460.0	-1.0	2155.0	1629.0	-1.0	1913.0	1375.0	-1.0	2040.0	1775.0	-1.0	2287.0	1502.0	-1.0	2346.0	1323.0	-1.0	1752.0	1461.0	-1.0	2402.0	1617.0	-1.0	2128.0	1099.0	-1.0	1683.0	1139.0	-1.0	1296.0	
544.585	1198.0	-1.0	1793.0	1306.0	-1.0	1702.0	1216.0	-1.0	1898.0	1582.0	-1.0	2048.0	1279.0	-1.0	1936.0	1080.0	-1.0	1286.0	1458.0	-1.0	2154.0	1626.0	-1.0	1907.0	1376.0	-1.0	2043.0	1775.0	-1.0	2286.0	1502.0	-1.0	2349.0	1323.0	-1.0	1749.0	1462.0	-1.0	2403.0	1616.0	-1.0	2125.0	1101.0	-1.0	1686.0	1139.0	-1.0	1296.0	
545.084	1197.0	-1.0	1797.0	1305.0	-1.0	1702.0	1215.0	-1.0	1898.0	1581.0	-1.0	2045.0	1277.0	-1.0	1935.0	1079.0	-1.0	1286.0	1458.0	-1.0	2152.0	1625.0	-1.0	1907.0	1377.0	-1.0	2044.0	1775.0	-1.0	2288.0	1503.0	-1.0	2350.0	1323.0	-1.0	1749.0	1462.0	-1.0	2406.0	1616.0	-1.0	2126.0	1101.0	-1.0	1692.0	1139.0	-1.0	1299.0	
545.583	1196.0	-1.0	1795.0	1303.0	-1.0	1699.0	1215.0	-1.0	1897.0	1580.0	-1.0	2041.0	1277.0	-1.0	1934.0	1079.0	-1.0	1286.0	1457.0	-1.0	2151.0	1627.0	-1.0	1909.0	1377.0	-1.0	2044.0	1779.0	-1.0	2293.0	1502.0	-1.0	2349.0	1323.0	-1.0	1749.0	1462.0	-1.0	2408.0	1615.0	-1.0	2126.0	1100.0	-1.0	1695.0	1139.0	-1.0	1299.0	
546.082	1198.0	-1.0	1798.0	1302.0	-1.0	1697.0	1215.0	-1.0	1900.0	1579.0	-1.0	2043.0	1278.0	-1.0	1936.0	1080.0	-1.0	1287.0	1458.0	-1.0	2153.0	1630.0	-1.0	1913.0	1377.0	-1.0	2044.0	1780.0	-1.0	2290.0	1503.0	-1.0	2349.0	1324.0	-1.0	1750.0	1462.0	-1.0	2410.0	1617.0	-1.0	2129.0	1100.0	-1.0	1696.0	1139.0	-1.0	1301.0	
546.581	1201.0	-1.0	1808.0	1305.0	-1.0	1704.0	1216.0	-1.0	1906.0	1582.0	-1.0	2050.0	1282.0	-1.0	1948.0	1083.0	-1.0	1293.0	1462.0	-1.0	2164.0	1630.0	-1.0	1914.0	1380.0	-1.0	2054.0	1773.0	-1.0	2275.0	1506.0	-1.0	2361.0	1327.0	-1.0	1755.0	1464.0	-1.0	2420.0	1621.0	-1.0	2139.0	1103.0	-1.0	1703.0	1142.0	-1.0	1306.0	
547.080	1205.0	-1.0	1820.0	1312.0	-1.0	1720.0	1219.0	-1.0	1916.0	1587.0	-1.0	2060.0	1287.0	-1.0	1960.0	1086.0	-1.0	1300.0	1468.0	-1.0	2178.0	1620.0	-1.0	1900.0	1383.0	-1.0	2064.0	1752.0	-1.0	2239.0	1512.0	-1.0	2374.0	1326.0	-1.0	1756.0	1469.0	-1.0	2436.0	1631.0	-1.0	2161.0	1107.0	-1.0	1715.0	1149.0	-1.0	1320.0	
547.579	1207.0	-1.0	1825.0	1321.0	-1.0	1734.0	1222.0	-1.0	1923.0	1593.0	-1.0	2073.0	1292.0	-1.0	1973.0	1090.0	-1.0	1308.0	1472.0	-1.0	2192.0	1617.0	-1.0	1895.0	1386.0	-1.0	2074.0	1739.0	-1.0	2214.0	1517.0	-1.0	2390.0	1326.0	-1.0	1759.0	1474.0	-1.0	2449.0	1640.0	-1.0	2181.0	1110.0	-1.0	1724.0	1155.0	-1.0	1331.0	
548.079	1208.0	-1.0	1827.0	1326.0	-1.0	1745.0	1224.0	-1.0	1930.0	1599.0	-1.0	2086.0	1296.0	-1.0	1983.0	1093.0	-1.0	1314.0	1477.0	-1.0	2204.0	1618.0	-1.0	1899.0	1389.0	-1.0	2082.0	1736.0	-1.0	2212.0	1520.0	-1.0	2399.0	1330.0	-1.0	1765.0	1476.0	-1.0	2458.0	1647.0	-1.0	2194.0	1113.0	-1.0	1731.0	1159.0	-1.0	1339.0	
548.578	1212.0	-1.0	1837.0	1332.0	-1.0	1758.0	1225.0	-1.0	1937.0	1606.0	-1.0	2100.0	1299.0	-1.0	1992.0	1097.0	-1.0	1321.0	1482.0	-1.0	2215.0	1621.0	-1.0	1905.0	1391.0	-1.0	2088.0	1737.0	-1.0	2215.0	1523.0	-1.0	2406.0	1332.0	-1.0	1772.0	1477.0	-1.0	2461.0	1651.0	-1.0	2204.0	1114.0	-1.0	1733.0	1161.0	-1.0	1342.0	
549.077	1213.0	-1.0	1843.0	1337.0	-1.0	1766.0	1228.0	-1.0	1943.0	1610.0	-1.0	2110.0	1303.0	-1.0	2002.0	1100.0	-1.0	1327.0	1485.0	-1.0	2224.0	1628.0	-1.0	1915.0	1394.0	-1.0	2094.0	1742.0	-1.0	2224.0	1526.0	-1.0	2414.0	1336.0	-1.0	1779.0	1477.0	-1.0	2463.0	1654.0	-1.0	2210.0	1115.0	-1.0	1732.0	1163.0	-1.0	1343.0	
549.576	1212.0	-1.0	1842.0	1338.0	-1.0	1768.0	1228.0	-1.0	1943.0	1611.0	-1.0	2114.0	1304.0	-1.0	2006.0	1101.0	-1.0	1331.0	1487.0	-1.0	2229.0	1631.0	-1.0	1923.0	1395.0	-1.0	2098.0	1747.0	-1.0	2236.0	1527.0	-1.0	2418.0	1339.0	-1.0	1788.0	1480.0	-1.0	2468.0	1657.0	-1.0	2220.0	1115.0	-1.0	1736.0	1166.0	-1.0	1347.0	
550.075	1210.0	-1.0	1834.0	1336.0	-1.0	1764.0	1227.0	-1.0	1941.0	1611.0	-1.0	2114.0	1304.0	-1.0	2007.0	1102.0	-1.0	1331.0	1488.0	-1.0	2229.0	1634.0	-1.0	1928.0	1396.0	-1.0	2100.0	1753.0	-1.0	2248.0	1528.0	-1.0	2421.0	1342.0	-1.0	1796.0	1481.0	-1.0	2472.0	1661.0	-1.0	2228.0	1117.0	-1.0	1739.0	1168.0	-1.0	1350.0	
550.574	1206.0	-1.0	1823.0	1335.0	-1.0	1758.0	1227.0	-1.0	1937.0	1612.0	-1.0	2115.0	1304.0	-1.0	2007.0	1102.0	-1.0	1332.0	1487.0	-1.0	2230.0	1637.0	-1.0	1934.0	1396.0	-1.0	2101.0	1759.0	-1.0	2260.0	1529.0	-1.0	2423.0	1344.0	-1.0	1802.0	1482.0	-1.0	2474.0	1663.0	-1.0	2235.0	1117.0	-1.0	1736.0	1170.0	-1.0	1352.0	
551.073	1206.0	-1.0	1816.0	1335.0	-1.0	1756.0	1227.0	-1.0	1937.0	1615.0	-1.0	2120.0	1305.0	-1.0	2009.0	1103.0	-1.0	1335.0	1489.0	-1.0	2232.0	1643.0	-1.0	1946.0	1398.0	-1.0	2102.0	1767.0	-1.0	2276.0	1530.0	-1.0	2425.0	1346.0	-1.0	1809.0	1482.0	-1.0	2474.0	1666.0	-1.0	2243.0	1116.0	-1.0	1736.0	1172.0	-1.0	1354.0	
551.572	1207.0	-1.0	1820.0	1337.0	-1.0	1760.0	1228.0	-1.0	1940.0	1618.0	-1.0	2127.0	1308.0	-1.0	2016.0	1105.0	-1.0	1341.0	1491.0	-1.0	2239.0	1652.0	-1.0	1964.0	1400.0	-1.0	2110.0	1779.0	-1.0	2298.0	1533.0	-1.0	2432.0	1350.0	-1.0	1819.0	1484.0	-1.0	2474.0	1669.0	-1.0	2248.0	1116.0	-1.0	1734.0	1173.0	-1.0	1355.0	
552.071	1206.0	-1.0	1819.0	1336.0	-1.0	1760.0	1229.0	-1.0	1941.0	1620.0	-1.0	2131.0	1310.0	-1.0	2022.0	1108.0	-1.0	1345.0	1493.0	-1.0	2245.0	1661.0	-1.0	1980.0	1402.0	-1.0	2114.0	1789.0	-1.0	2317.0	1535.0	-1.0	2438.0	1353.0	-1.0	1825.0	1484.0	-1.0	2478.0	1672.0	-1.0	2253.0	1117.0	-1.0	1736.0	1175.0	-1.0	1360.0	
552.570	1203.0	-1.0	1811.0	1334.0	-1.0	1756.0	1229.0	-1.0	1938.0	1619.0	-1.0	2128.0	1311.0	-1.0	2023.0	1107.0	-1.0	1344.0	1494.0	-1.0	2249.0	1666.0	-1.0	1988.0	1402.0	-1.0	2114.0	1793.0	-1.0	2323.0	1534.0	-1.0	2437.0	1352.0	-1.0	1824.0	1485.0	-1.0	2475.0	1670.0	-1.0	2248.0	1117.0	-1.0	1736.0	1174.0	-1.0	1359.0	
553.069	1205.0	-1.0	1815.0	1334.0	-1.0	1754.0	1229.0	-1.0	1940.0	1620.0	-1.0	2127.0	1311.0	-1.0	2023.0	1107.0	-1.0	1342.0	1495.0	-1.0	2250.0	1668.0	-1.0	1990.0	1401.0	-1.0	2110.0	1792.0	-1.0	2322.0	1533.0	-1.0	2434.0	1349.0	-1.0	1818.0	1482.0	-1.0	2469.0	1665.0	-1.0	2237.0	1117.0	-1.0	1732.0	1172.0	-1.0	1355.0	
553.568	1205.0	-1.0	1819.0	1333.0	-1.0	1752.0	1228.0	-1.0	1939.0	1617.0	-1.0	2123.0	1310.0	-1.0	2022.0	1106.0	-1.0	1340.0	1495.0	-1.0	2249.0	1666.0	-1.0	1989.0	1401.0	-1.0	2112.0	1794.0	-1.0	2326.0	1533.0	-1.0	2436.0	1348.0	-1.0	1815.0	1483.0	-1.0	2471.0	1662.0	-1.0	2233.0	1117.0	-1.0	1737.0	1171.0	-1.0	1355.0	
554.068	1204.0	-1.0	1819.0	1332.0	-1.0	1749.0	1227.0	-1.0	1937.0	1615.0	-1.0	2117.0	1309.0	-1.0	2019.0	1104.0	-1.0	1338.0	1493.0	-1.0	2248.0	1663.0	-1.0	1984.0	1400.0	-1.0	2112.0	1794.0	-1.0	2327.0	1533.0	-1.0	2436.0	1346.0	-1.0	1812.0	1483.0	-1.0	2474.0	1659.0	-1.0	2229.0	1118.0	-1.0	1739.0	1171.0	-1.0	1355.0	
554.567	1203.0	-1.0	1816.0	1331.0	-1.0	1746.0	1227.0	-1.0	1936.0	1614.0	-1.0	2112.0	1307.0	-1.0	2018.0	1104.0	-1.0	1336.0	1493.0	-1.0	2247.0	1662.0	-1.0	1982.0	1400.0	-1.0	2112.0	1796.0	-1.0	2329.0	1532.0	-1.0	2437.0	1345.0	-1.0	1810.0	1483.0	-1.0	2474.0	1656.0	-1.0	2224.0	1118.0	-1.0	1741.0	1170.0	-1.0	1353.0	
555.067	1206.0	-1.0	1825.0	1331.0	-1.0	1750.0	1227.0	-1.0	1938.0	1613.0	-1.0	2113.0	1307.0	-1.0	2021.0	1105.0	-1.0	1339.0	1493.0	-1.0	2250.0	1665.0	-1.0	1986.0	1403.0	-1.0	2119.0	1803.0	-1.0	2340.0	1533.0	-1.0	2443.0	1348.0	-1.0	1814.0	1483.0	-1.0	2475.0	1656.0	-1.0	2224.0	1117.0	-1.0	1743.0	1169.0	-1.0	1352.0	
555.566	1207.0	-1.0	1831.0	1331.0	-1.0	1752.0	1227.0	-1.0	1941.0	1613.0	-1.0	2114.0	1310.0	-1.0	2026.0	1106.0	-1.0	1341.0	1494.0	-1.0	2256.0	1655.0	-1.0	1973.0	1402.0	-1.0	2121.0	1789.0	-1.0	2309.0	1537.0	-1.0	2453.0	1345.0	-1.0	1809.0	1487.0	-1.0	2486.0	1661.0	-1.0	2235.0	1121.0	-1.0	1752.0	1172.0	-1.0	1358.0	
556.065	1207.0	-1.0	1831.0	1330.0	-1.0	1754.0	1227.0	-1.0	1943.0	1613.0	-1.0	2114.0	1311.0	-1.0	2030.0	1107.0	-1.0	1343.0	1498.0	-1.0	2262.0	1624.0	-1.0	1932.0	1400.0	-1.0	2118.0	1746.0	-1.0	2240.0	1538.0	-1.0	2458.0	1338.0	-1.0	1794.0	1489.0	-1.0	2496.0	1667.0	-1.0	2249.0	1124.0	-1.0	1759.0	1176.0	-1.0	1365.0	
556.564	1206.0	-1.0	1831.0	1331.0	-1.0	1755.0	1227.0	-1.0	1944.0	1615.0	-1.0	2117.0	1310.0	-1.0	2029.0	1108.0	-1.0	1345.0	1498.0	-1.0	2262.0	1617.0	-1.0	1924.0	1399.0	-1.0	2118.0	1742.0	-1.0	2235.0	1539.0	-1.0	2460.0	1336.0	-1.0	1790.0	1490.0	-1.0	2498.0	1670.0	-1.0	2254.0	1124.0	-1.0	1762.0	1177.0	-1.0	1368.0	
557.063	1209.0	-1.0	1838.0	1333.0	-1.0	1759.0	1227.0	-1.0	1947.0	1616.0	-1.0	2122.0	1310.0	-1.0	2029.0	1109.0	-1.0	1347.0	1498.0	-1.0	2263.0	1622.0	-1.0	1931.0	1400.0	-1.0	2120.0	1752.0	-1.0	2255.0	1539.0	-1.0	2462.0	1336.0	-1.0	1791.0	1489.0	-1.0	2496.0	1669.0	-1.0	2253.0	1123.0	-1.0	1760.0	1178.0	-1.0	1369.0	
557.562	1210.0	-1.0	1845.0	1333.0	-1.0	1764.0	1228.0	-1.0	1949.0	1617.0	-1.0	2125.0	1311.0	-1.0	2033.0	1110.0	-1.0	1349.0	1497.0	-1.0	2265.0	1630.0	-1.0	1943.0	1401.0	-1.0	2122.0	1763.0	-1.0	2271.0	1539.0	-1.0	2461.0	1338.0	-1.0	1793.0	1486.0	-1.0	2491.0	1668.0	-1.0	2249.0	1122.0	-1.0	1756.0	1176.0	-1.0	1365.0	
558.061	1209.0	-1.0	1845.0	1332.0	-1.0	1762.0	1226.0	-1.0	1949.0	1616.0	-1.0	2125.0	1310.0	-1.0	2033.0	1109.0	-1.0	1349.0	1497.0	-1.0	2266.0	1636.0	-1.0	1953.0	1401.0	-1.0	2123.0	1771.0	-1.0	2284.0	1538.0	-1.0	2460.0	1339.0	-1.0	1795.0	1486.0	-1.0	2491.0	1667.0	-1.0	2245.0	1121.0	-1.0	1755.0	1176.0	-1.0	1364.0	
558.560	1207.0	-1.0	1842.0	1329.0	-1.0	1756.0	1225.0	-1.0	1945.0	1614.0	-1.0	2120.0	1308.0	-1.0	2030.0	1108.0	-1.0	1346.0	1495.0	-1.0	2262.0	1638.0	-1.0	1955.0	1400.0	-1.0	2120.0	1773.0	-1.0	2289.0	1535.0	-1.0	2454.0	1337.0	-1.0	1792.0	1485.0	-1.0	2488.0	1663.0	-1.0	2238.0	1121.0	-1.0	1755.0	1175.0	-1.0	1362.0	
559.059	1205.0	-1.0	1834.0	1327.0	-1.0	1748.0	1224.0	-1.0	1941.0	1611.0	-1.0	2114.0	1306.0	-1.0	2024.0	1106.0	-1.0	1341.0	1493.0	-1.0	2257.0	1637.0	-1.0	1952.0	1396.0	-1.0	2112.0	1770.0	-1.0	2284.0	1532.0	-1.0	2445.0	1335.0	-1.0	1786.0	1482.0	-1.0	2482.0	1659.0	-1.0	2226.0	1119.0	-1.0	1752.0	1172.0	-1.0	1358.0	
559.558	1205.0	-1.0	1829.0	1325.0	-1.0	1742.0	1223.0	-1.0	1938.0	1610.0	-1.0	2110.0	1304.0	-1.0	2017.0	1103.0	-1.0	1337.0	1490.0	-1.0	2250.0	1635.0	-1.0	1946.0	1393.0	-1.0	2104.0	1767.0	-1.0	2275.0	1527.0	-1.0	2433.0	1332.0	-1.0	1778.0	1479.0	-1.0	2474.0	1654.0	-1.0	2213.0	1117.0	-1.0	1747.0	1169.0	-1.0	1352.0	
560.057	1206.0	-1.0	1831.0	1324.0	-1.0	1740.0	1222.0	-1.0	1936.0	1609.0	-1.0	2107.0	1302.0	-1.0	2014.0	1102.0	-1.0	1335.0	1490.0	-1.0	2247.0	1634.0	-1.0	1942.0	1393.0	-1.0	2101.0	1765.0	-1.0	2270.0	1525.0	-1.0	2428.0	1331.0	-1.0	1775.0	1478.0	-1.0	2467.0	1650.0	-1.0	2202.0	1115.0	-1.0	1741.0	1167.0	-1.0	1348.0	
560.556	1204.0	-1.0	1829.0	1322.0	-1.0	1735.0	1220.0	-1.0	1932.0	1606.0	-1.0	2099.0	1299.0	-1.0	2007.0	1099.0	-1.0	1330.0	1487.0	-1.0	2241.0	1631.0	-1.0	1935.0	1390.0	-1.0	2097.0	1761.0	-1.0	2263.0	1522.0	-1.0	2423.0	1331.0	-1.0	1772.0	1477.0	-1.0	2464.0	1648.0	-1.0	2194.0	1115.0	-1.0	1741.0	1165.0	-1.0	1344.0	
561.055	1201.0	-1.0	1821.0	1320.0	-1.0	1727.0	1219.0	-1.0	1927.0	1603.0	-1.0	2089.0	1297.0	-1.0	1998.0	1097.0	-1.0	1323.0	1484.0	-1.0	2233.0	1627.0	-1.0	1927.0	1388.0	-1.0	2090.0	1756.0	-1.0	2254.0	1519.0	-1.0	2413.0	1329.0	-1.0	1765.0	1475.0	-1.0	2459.0	1645.0	-1.0	2184.0	1114.0	-1.0	1737.0	1163.0	-1.0	1340.0	
561.555	1203.0	-1.0	1825.0	1319.0	-1.0	1728.0	1218.0	-1.0	1926.0	1602.0	-1.0	2086.0	1296.0	-1.0	1998.0	1096.0	-1.0	1322.0	1483.0	-1.0	2230.0	1627.0	-1.0	1924.0	1388.0	-1.0	2092.0	1756.0	-1.0	2255.0	1518.0	-1.0	2414.0	1330.0	-1.0	1768.0	1476.0	-1.0	2459.0	1645.0	-1.0	2181.0	1116.0	-1.0	1737.0	1164.0	-1.0	1340.0	
562.055	1203.0	-1.0	1829.0	1318.0	-1.0	1727.0	1217.0	-1.0	1925.0	1599.0	-1.0	2081.0	1295.0	-1.0	1995.0	1095.0	-1.0	1320.0	1483.0	-1.0	2229.0	1625.0	-1.0	1921.0	1388.0	-1.0	2093.0	1755.0	-1.0	2256.0	1517.0	-1.0	2413.0	1331.0	-1.0	1769.0	1476.0	-1.0	2462.0	1645.0	-1.0	2180.0	1116.0	-1.0	1740.0	1163.0	-1.0	1341.0	
562.554	1203.0	-1.0	1829.0	1317.0	-1.0	1725.0	1218.0	-1.0	1925.0	1599.0	-1.0	2077.0	1295.0	-1.0	1994.0	1094.0	-1.0	1318.0	1483.0	-1.0	2229.0	1626.0	-1.0	1920.0	1389.0	-1.0	2094.0	1755.0	-1.0	2256.0	1518.0	-1.0	2414.0	1331.0	-1.0	1768.0	1476.0	-1.0	2462.0	1644.0	-1.0	2180.0	1116.0	-1.0	1742.0	1163.0	-1.0	1341.0	
563.053	1205.0	-1.0	1838.0	1318.0	-1.0	1732.0	1218.0	-1.0	1927.0	1600.0	-1.0	2081.0	1296.0	-1.0	1999.0	1095.0	-1.0	1320.0	1485.0	-1.0	2235.0	1628.0	-1.0	1925.0	1392.0	-1.0	2104.0	1760.0	-1.0	2266.0	1520.0	-1.0	2421.0	1335.0	-1.0	1775.0	1478.0	-1.0	2466.0	1646.0	-1.0	2184.0	1117.0	-1.0	1745.0	1164.0	-1.0	1343.0	
563.553	1205.0	-1.0	1842.0	1317.0	-1.0	1733.0	1217.0	-1.0	1929.0	1599.0	-1.0	2080.0	1298.0	-1.0	2001.0	1095.0	-1.0	1320.0	1485.0	-1.0	2238.0	1630.0	-1.0	1929.0	1393.0	-1.0	2108.0	1763.0	-1.0	2271.0	1522.0	-1.0	2426.0	1336.0	-1.0	1778.0	1478.0	-1.0	2469.0	1647.0	-1.0	2187.0	1118.0	-1.0	1749.0	1165.0	-1.0	1346.0	
564.052	1204.0	-1.0	1839.0	1315.0	-1.0	1730.0	1217.0	-1.0	1929.0	1597.0	-1.0	2076.0	1298.0	-1.0	2001.0	1094.0	-1.0	1319.0	1486.0	-1.0	2238.0	1630.0	-1.0	1927.0	1394.0	-1.0	2109.0	1762.0	-1.0	2269.0	1523.0	-1.0	2425.0	1336.0	-1.0	1777.0	1477.0	-1.0	2469.0	1646.0	-1.0	2187.0	1116.0	-1.0	1749.0	1164.0	-1.0	1345.0	
564.552	1205.0	-1.0	1845.0	1317.0	-1.0	1734.0	1217.0	-1.0	1931.0	1597.0	-1.0	2079.0	1298.0	-1.0	2004.0	1095.0	-1.0	1320.0	1487.0	-1.0	2240.0	1631.0	-1.0	1929.0	1395.0	-1.0	2111.0	1762.0	-1.0	2269.0	1523.0	-1.0	2426.0	1337.0	-1.0	1777.0	1475.0	-1.0	2466.0	1646.0	-1.0	2185.0	1115.0	-1.0	1747.0	1161.0	-1.0	1342.0	
565.051	1205.0	-1.0	1847.0	1315.0	-1.0	1735.0	1218.0	-1.0	1932.0	1597.0	-1.0	2078.0	1299.0	-1.0	2005.0	1095.0	-1.0	1319.0	1487.0	-1.0	2241.0	1631.0	-1.0	1928.0	1396.0	-1.0	2112.0	1761.0	-1.0	2270.0	1523.0	-1.0	2428.0	1339.0	-1.0	1781.0	1475.0	-1.0	2469.0	1647.0	-1.0	2193.0	1115.0	-1.0	1749.0	1162.0	-1.0	1343.0	
565.551	1204.0	-1.0	1844.0	1315.0	-1.0	1730.0	1217.0	-1.0	1932.0	1597.0	-1.0	2077.0	1298.0	-1.0	2003.0	1094.0	-1.0	1318.0	1486.0	-1.0	2239.0	1629.0	-1.0	1925.0	1395.0	-1.0	2111.0	1760.0	-1.0	2267.0	1523.0	-1.0	2427.0	1339.0	-1.0	1783.0	1475.0	-1.0	2471.0	1649.0	-1.0	2198.0	1116.0	-1.0	1750.0	1162.0	-1.0	1344.0	
566.050	1203.0	-1.0	1836.0	1314.0	-1.0	1726.0	1217.0	-1.0	1932.0	1597.0	-1.0	2077.0	1298.0	-1.0	2000.0	1094.0	-1.0	1317.0	1485.0	-1.0	2237.0	1626.0	-1.0	1919.0	1394.0	-1.0	2108.0	1754.0	-1.0	2257.0	1521.0	-1.0	2424.0	1339.0	-1.0	1783.0	1473.0	-1.0	2467.0	1650.0	-1.0	2200.0	1115.0	-1.0	1746.0	1161.0	-1.0	1342.0	
566.550	1204.0	-1.0	1837.0	1315.0	-1.0	1727.0	1218.0	-1.0	1934.0	1600.0	-1.0	2080.0	1298.0	-1.0	2003.0	1094.0	-1.0	1319.0	1486.0	-1.0	2238.0	1625.0	-1.0	1917.0	1394.0	-1.0	2107.0	1749.0	-1.0	2247.0	1522.0	-1.0	2423.0	1339.0	-1.0	1784.0	1471.0	-1.0	2459.0	1651.0	-1.0	2200.0	1113.0	-1.0	1742.0	1161.0	-1.0	1338.0	
567.049	1203.0	-1.0	1834.0	1316.0	-1.0	1724.0	1219.0	-1.0	1933.0	1600.0	-1.0	2079.0	1298.0	-1.0	2000.0	1094.0	-1.0	1317.0	1484.0	-1.0	2234.0	1620.0	-1.0	1911.0	1393.0	-1.0	2103.0	1742.0	-1.0	2237.0	1519.0	-1.0	2417.0	1338.0	-1.0	1783.0	1470.0	-1.0	2455.0	1651.0	-1.0	2201.0	1113.0	-1.0	1740.0	1159.0	-1.0	1335.0	
567.549	1200.0	-1.0	1821.0	1315.0	-1.0	1715.0	1219.0	-1.0	1928.0	1599.0	-1.0	2073.0	1296.0	-1.0	1992.0	1091.0	-1.0	1310.0	1483.0	-1.0	2227.0	1615.0	-1.0	1901.0	1389.0	-1.0	2094.0	1731.0	-1.0	2219.0	1516.0	-1.0	2408.0	1336.0	-1.0	1777.0	1465.0	-1.0	2446.0	1649.0	-1.0	2195.0	1111.0	-1.0	1734.0	1157.0	-1.0	1330.0	
568.048	1201.0	-1.0	1823.0	1315.0	-1.0	1715.0	1218.0	-1.0	1928.0	1599.0	-1.0	2071.0	1295.0	-1.0	1990.0	1090.0	-1.0	1308.0	1482.0	-1.0	2224.0	1611.0	-1.0	1896.0	1388.0	-1.0	2089.0	1725.0	-1.0	2207.0	1514.0	-1.0	2402.0	1334.0	-1.0	1773.0	1462.0	-1.0	2434.0	1646.0	-1.0	2188.0	1109.0	-1.0	1728.0	1156.0	-1.0	1325.0	
568.547	1201.0	-1.0	1820.0	1315.0	-1.0	1710.0	1218.0	-1.0	1925.0	1598.0	-1.0	2066.0	1294.0	-1.0	1985.0	1089.0	-1.0	1304.0	1480.0	-1.0	2220.0	1607.0	-1.0	1890.0	1386.0	-1.0	2086.0	1719.0	-1.0	2200.0	1512.0	-1.0	2397.0	1333.0	-1.0	1771.0	1461.0	-1.0	2427.0	1645.0	-1.0	2185.0	1108.0	-1.0	1725.0	1154.0	-1.0	1322.0	
569.046	1199.0	-1.0	1811.0	1314.0	-1.0	1703.0	1218.0	-1.0	1920.0	1596.0	-1.0	2059.0	1292.0	-1.0	1979.0	1087.0	-1.0	1300.0	1479.0	-1.0	2215.0	1604.0	-1.0	1884.0	1384.0	-1.0	2082.0	1715.0	-1.0	2195.0	1509.0	-1.0	2392.0	1331.0	-1.0	1768.0	1458.0	-1.0	2420.0	1643.0	-1.0	2180.0	1107.0	-1.0	1722.0	1153.0	-1.0	1320.0	
569.545	1201.0	-1.0	1814.0	1315.0	-1.0	1705.0	1218.0	-1.0	1919.0	1596.0	-1.0	2057.0	1292.0	-1.0	1980.0	1087.0	-1.0	1301.0	1479.0	-1.0	2217.0	1604.0	-1.0	1885.0	1385.0	-1.0	2085.0	1716.0	-1.0	2197.0	1510.0	-1.0	2393.0	1332.0	-1.0	1770.0	1457.0	-1.0	2414.0	1642.0	-1.0	2176.0	1106.0	-1.0	1719.0	1152.0	-1.0	1318.0	
570.044	1200.0	-1.0	1813.0	1315.0	-1.0	1703.0	1217.0	-1.0	1916.0	1595.0	-1.0	2054.0	1292.0	-1.0	1980.0	1086.0	-1.0	1299.0	1479.0	-1.0	2216.0	1603.0	-1.0	1885.0	1385.0	-1.0	2087.0	1716.0	-1.0	2199.0	1509.0	-1.0	2393.0	1332.0	-1.0	1771.0	1456.0	-1.0	2413.0	1641.0	-1.0	2176.0	1106.0	-1.0	1720.0	1152.0	-1.0	1318.0	
570.544	1198.0	-1.0	1807.0	1313.0	-1.0	1698.0	1217.0	-1.0	1914.0	1594.0	-1.0	2051.0	1292.0	-1.0	1978.0	1087.0	-1.0	1298.0	1479.0	-1.0	2216.0	1602.0	-1.0	1884.0	1385.0	-1.0	2086.0	1715.0	-1.0	2199.0	1508.0	-1.0	2392.0	1331.0	-1.0	1770.0	1456.0	-1.0	2413.0	1640.0	-1.0	2175.0	1106.0	-1.0	1720.0	1150.0	-1.0	1317.0	
571.043	1200.0	-1.0	1813.0	1314.0	-1.0	1704.0	1218.0	-1.0	1916.0	1596.0	-1.0	2055.0	1294.0	-1.0	1983.0	1088.0	-1.0	1303.0	1480.0	-1.0	2222.0	1605.0	-1.0	1889.0	1387.0	-1.0	2092.0	1720.0	-1.0	2207.0	1510.0	-1.0	2397.0	1333.0	-1.0	1774.0	1457.0	-1.0	2414.0	1640.0	-1.0	2175.0	1105.0	-1.0	1720.0	1150.0	-1.0	1316.0	
571.542	1201.0	-1.0	1816.0	1315.0	-1.0	1707.0	1219.0	-1.0	1919.0	1597.0	-1.0	2059.0	1295.0	-1.0	1989.0	1090.0	-1.0	1307.0	1483.0	-1.0	2226.0	1609.0	-1.0	1896.0	1388.0	-1.0	2098.0	1724.0	-1.0	2216.0	1512.0	-1.0	2402.0	1335.0	-1.0	1778.0	1458.0	-1.0	2421.0	1641.0	-1.0	2180.0	1106.0	-1.0	1724.0	1151.0	-1.0	1319.0	
572.041	1200.0	-1.0	1815.0	1315.0	-1.0	1707.0	1218.0	-1.0	1921.0	1597.0	-1.0	2062.0	1297.0	-1.0	1993.0	1092.0	-1.0	1310.0	1485.0	-1.0	2233.0	1612.0	-1.0	1903.0	1389.0	-1.0	2099.0	1727.0	-1.0	2221.0	1511.0	-1.0	2403.0	1334.0	-1.0	1780.0	1459.0	-1.0	2426.0	1641.0	-1.0	2184.0	1107.0	-1.0	1727.0	1152.0	-1.0	1321.0	
572.540	1200.0	-1.0	1813.0	1315.0	-1.0	1707.0	1220.0	-1.0	1922.0	1599.0	-1.0	2066.0	1298.0	-1.0	1997.0	1093.0	-1.0	1313.0	1487.0	-1.0	2236.0	1617.0	-1.0	1909.0	1389.0	-1.0	2098.0	1727.0	-1.0	2223.0	1512.0	-1.0	2403.0	1334.0	-1.0	1780.0	1459.0	-1.0	2426.0	1641.0	-1.0	2185.0	1105.0	-1.0	1726.0	1150.0	-1.0	1320.0	
573.039	1201.0	-1.0	1818.0	1317.0	-1.0	1712.0	1220.0	-1.0	1925.0	1602.0	-1.0	2072.0	1300.0	-1.0	2001.0	1094.0	-1.0	1316.0	1489.0	-1.0	2243.0	1621.0	-1.0	1916.0	1389.0	-1.0	2098.0	1728.0	-1.0	2222.0	1511.0	-1.0	2401.0	1334.0	-1.0	1780.0	1458.0	-1.0	2424.0	1640.0	-1.0	2183.0	1104.0	-1.0	1722.0	1149.0	-1.0	1318.0	
573.538	1200.0	-1.0	1818.0	1317.0	-1.0	1712.0	1221.0	-1.0	1926.0	1602.0	-1.0	2074.0	1300.0	-1.0	2003.0	1095.0	-1.0	1318.0	1489.0	-1.0	2244.0	1622.0	-1.0	1920.0	1389.0	-1.0	2098.0	1728.0	-1.0	2226.0	1511.0	-1.0	2401.0	1335.0	-1.0	1783.0	1458.0	-1.0	2424.0	1640.0	-1.0	2185.0	1105.0	-1.0	1719.0	1149.0	-1.0	1317.0	
574.037	1198.0	-1.0	1809.0	1316.0	-1.0	1709.0	1220.0	-1.0	1925.0	1602.0	-1.0	2074.0	1300.0	-1.0	2000.0	1095.0	-1.0	1318.0	1487.0	-1.0	2242.0	1620.0	-1.0	1920.0	1387.0	-1.0	2096.0	1727.0	-1.0	2227.0	1509.0	-1.0	2399.0	1335.0	-1.0	1787.0	1458.0	-1.0	2424.0	1642.0	-1.0	2188.0	1103.0	-1.0	1718.0	1148.0	-1.0	1316.0	
574.536	1194.0	-1.0	1798.0	1315.0	-1.0	1705.0	1219.0	-1.0	1922.0	1602.0	-1.0	2076.0	1298.0	-1.0	1997.0	1094.0	-1.0	1318.0	1486.0	-1.0	2238.0	1620.0	-1.0	1919.0	1385.0	-1.0	2090.0	1726.0	-1.0	2227.0	1508.0	-1.0	2394.0	1336.0	-1.0	1790.0	1457.0	-1.0	2423.0	1643.0	-1.0	2193.0	1102.0	-1.0	1714.0	1148.0	-1.0	1316.0	
575.035	1190.0	-1.0	1784.0	1313.0	-1.0	1701.0	1219.0	-1.0	1920.0	1603.0	-1.0	2079.0	1297.0	-1.0	1992.0	1095.0	-1.0	1318.0	1485.0	-1.0	2235.0	1622.0	-1.0	1925.0	1383.0	-1.0	2084.0	1727.0	-1.0	2230.0	1505.0	-1.0	2388.0	1337.0	-1.0	1793.0	1456.0	-1.0	2418.0	1643.0	-1.0	2194.0	1100.0	-1.0	1708.0	1147.0	-1.0	1313.0	
575.534	1191.0	-1.0	1784.0	1314.0	-1.0	1703.0	1219.0	-1.0	1919.0	1605.0	-1.0	2084.0	1298.0	-1.0	1993.0	1096.0	-1.0	1320.0	1485.0	-1.0	2234.0	1628.0	-1.0	1936.0	1381.0	-1.0	2079.0	1730.0	-1.0	2234.0	1503.0	-1.0	2381.0	1338.0	-1.0	1796.0	1453.0	-1.0	2408.0	1640.0	-1.0	2189.0	1098.0	-1.0	1697.0	1143.0	-1.0	1309.0	
576.035	1189.0	-1.0	1780.0	1313.0	-1.0	1701.0	1218.0	-1.0	1916.0	1605.0	-1.0	2085.0	1297.0	-1.0	1991.0	1095.0	-1.0	1320.0	1484.0	-1.0	2232.0	1631.0	-1.0	1942.0	1380.0	-1.0	2076.0	1732.0	-1.0	2239.0	1501.0	-1.0	2378.0	1339.0	-1.0	1798.0	1453.0	-1.0	2405.0	1638.0	-1.0	2183.0	1097.0	-1.0	1694.0	1142.0	-1.0	1307.0	
576.535	1185.0	-1.0	1767.0	1311.0	-1.0	1696.0	1217.0	-1.0	1909.0	1601.0	-1.0	2077.0	1294.0	-1.0	1984.0	1092.0	-1.0	1314.0	1481.0	-1.0	2224.0	1629.0	-1.0	1938.0	1376.0	-1.0	2067.0	1730.0	-1.0	2234.0	1497.0	-1.0	2369.0	1335.0	-1.0	1790.0	1451.0	-1.0	2398.0	1632.0	-1.0	2169.0	1095.0	-1.0	1688.0	1141.0	-1.0	1302.0	
577.034	1181.0	-1.0	1750.0	1307.0	-1.0	1688.0	1214.0	-1.0	1900.0	1597.0	-1.0	2067.0	1290.0	-1.0	1973.0	1088.0	-1.0	1305.0	1477.0	-1.0	2213.0	1621.0	-1.0	1925.0	1371.0	-1.0	2054.0	1723.0	-1.0	2220.0	1491.0	-1.0	2354.0	1328.0	-1.0	1775.0	1447.0	-1.0	2386.0	1624.0	-1.0	2148.0	1093.0	-1.0	1680.0	1136.0	-1.0	1295.0	
577.533	1179.0	-1.0	1747.0	1305.0	-1.0	1685.0	1212.0	-1.0	1895.0	1591.0	-1.0	2057.0	1286.0	-1.0	1964.0	1086.0	-1.0	1299.0	1473.0	-1.0	2204.0	1616.0	-1.0	1916.0	1369.0	-1.0	2048.0	1721.0	-1.0	2215.0	1487.0	-1.0	2345.0	1325.0	-1.0	1764.0	1444.0	-1.0	2374.0	1616.0	-1.0	2129.0	1091.0	-1.0	1673.0	1133.0	-1.0	1288.0	
578.032	1177.0	-1.0	1740.0	1301.0	-1.0	1678.0	1209.0	-1.0	1886.0	1584.0	-1.0	2043.0	1281.0	-1.0	1954.0	1081.0	-1.0	1291.0	1468.0	-1.0	2193.0	1609.0	-1.0	1904.0	1365.0	-1.0	2038.0	1718.0	-1.0	2207.0	1484.0	-1.0	2335.0	1320.0	-1.0	1753.0	1443.0	-1.0	2369.0	1610.0	-1.0	2113.0	1090.0	-1.0	1671.0	1131.0	-1.0	1284.0	
578.531	1173.0	-1.0	1728.0	1297.0	-1.0	1670.0	1207.0	-1.0	1879.0	1580.0	-1.0	2031.0	1277.0	-1.0	1945.0	1078.0	-1.0	1284.0	1463.0	-1.0	2182.0	1605.0	-1.0	1895.0	1363.0	-1.0	2030.0	1717.0	-1.0	2201.0	1480.0	-1.0	2324.0	1316.0	-1.0	1742.0	1442.0	-1.0	2365.0	1605.0	-1.0	2100.0	1089.0	-1.0	1668.0	1129.0	-1.0	1280.0	
579.030	1175.0	-1.0	1736.0	1296.0	-1.0	1672.0	1206.0	-1.0	1878.0	1577.0	-1.0	2028.0	1275.0	-1.0	1941.0	1077.0	-1.0	1284.0	1462.0	-1.0	2180.0	1606.0	-1.0	1895.0	1362.0	-1.0	2025.0	1720.0	-1.0	2206.0	1478.0	-1.0	2318.0	1315.0	-1.0	1737.0	1441.0	-1.0	2362.0	1603.0	-1.0	2091.0	1089.0	-1.0	1667.0	1127.0	-1.0	1276.0	
579.529	1177.0	-1.0	1744.0	1295.0	-1.0	1674.0	1206.0	-1.0	1880.0	1575.0	-1.0	2026.0	1275.0	-1.0	1942.0	1078.0	-1.0	1285.0	1462.0	-1.0	2181.0	1610.0	-1.0	1902.0	1362.0	-1.0	2027.0	1730.0	-1.0	2223.0	1479.0	-1.0	2319.0	1317.0	-1.0	1740.0	1443.0	-1.0	2369.0	1604.0	-1.0	2094.0	1091.0	-1.0	1673.0	1128.0	-1.0	1279.0	
580.028	1178.0	-1.0	1747.0	1294.0	-1.0	1673.0	1206.0	-1.0	1882.0	1575.0	-1.0	2026.0	1276.0	-1.0	1946.0	1079.0	-1.0	1288.0	1463.0	-1.0	2184.0	1617.0	-1.0	1913.0	1363.0	-1.0	2031.0	1738.0	-1.0	2235.0	1480.0	-1.0	2321.0	1319.0	-1.0	1745.0	1445.0	-1.0	2375.0	1606.0	-1.0	2099.0	1092.0	-1.0	1678.0	1129.0	-1.0	1282.0	
580.528	1178.0	-1.0	1747.0	1292.0	-1.0	1671.0	1206.0	-1.0	1884.0	1576.0	-1.0	2028.0	1279.0	-1.0	1952.0	1080.0	-1.0	1290.0	1465.0	-1.0	2190.0	1626.0	-1.0	1927.0	1365.0	-1.0	2033.0	1748.0	-1.0	2249.0	1482.0	-1.0	2323.0	1321.0	-1.0	1748.0	1446.0	-1.0	2379.0	1608.0	-1.0	2103.0	1094.0	-1.0	1681.0	1128.0	-1.0	1284.0	
581.027	1182.0	-1.0	1755.0	1293.0	-1.0	1673.0	1208.0	-1.0	1890.0	1578.0	-1.0	2033.0	1281.0	-1.0	1961.0	1082.0	-1.0	1294.0	1469.0	-1.0	2198.0	1636.0	-1.0	1947.0	1367.0	-1.0	2036.0	1762.0	-1.0	2273.0	1483.0	-1.0	2325.0	1324.0	-1.0	1754.0	1447.0	-1.0	2381.0	1610.0	-1.0	2105.0	1094.0	-1.0	1682.0	1130.0	-1.0	1284.0	
581.526	1184.0	-1.0	1764.0	1294.0	-1.0	1677.0	1210.0	-1.0	1895.0	1579.0	-1.0	2036.0	1285.0	-1.0	1968.0	1084.0	-1.0	1298.0	1471.0	-1.0	2205.0	1644.0	-1.0	1958.0	1369.0	-1.0	2041.0	1772.0	-1.0	2286.0	1487.0	-1.0	2330.0	1326.0	-1.0	1757.0	1447.0	-1.0	2381.0	1611.0	-1.0	2107.0	1094.0	-1.0	1681.0	1131.0	-1.0	1284.0	
582.025	1186.0	-1.0	1769.0	1294.0	-1.0	1676.0	1210.0	-1.0	1896.0	1577.0	-1.0	2034.0	1285.0	-1.0	1970.0	1084.0	-1.0	1300.0	1471.0	-1.0	2205.0	1645.0	-1.0	1959.0	1370.0	-1.0	2042.0	1777.0	-1.0	2294.0	1487.0	-1.0	2334.0	1328.0	-1.0	1759.0	1448.0	-1.0	2386.0	1613.0	-1.0	2111.0	1095.0	-1.0	1687.0	1132.0	-1.0	1285.0	
582.524	1185.0	-1.0	1769.0	1293.0	-1.0	1673.0	1209.0	-1.0	1896.0	1576.0	-1.0	2031.0	1283.0	-1.0	1967.0	1084.0	-1.0	1298.0	1469.0	-1.0	2202.0	1644.0	-1.0	1956.0	1369.0	-1.0	2041.0	1778.0	-1.0	2297.0	1488.0	-1.0	2335.0	1327.0	-1.0	1759.0	1448.0	-1.0	2389.0	1614.0	-1.0	2113.0	1097.0	-1.0	1689.0	1132.0	-1.0	1286.0	
583.023	1184.0	-1.0	1766.0	1291.0	-1.0	1669.0	1209.0	-1.0	1894.0	1574.0	-1.0	2027.0	1281.0	-1.0	1962.0	1082.0	-1.0	1297.0	1467.0	-1.0	2195.0	1642.0	-1.0	1951.0	1367.0	-1.0	2039.0	1779.0	-1.0	2297.0	1486.0	-1.0	2333.0	1326.0	-1.0	1758.0	1448.0	-1.0	2387.0	1613.0	-1.0	2111.0	1096.0	-1.0	1689.0	1132.0	-1.0	1284.0	
583.523	1186.0	-1.0	1770.0	1292.0	-1.0	1669.0	1209.0	-1.0	1896.0	1575.0	-1.0	2028.0	1279.0	-1.0	1957.0	1083.0	-1.0	1296.0	1465.0	-1.0	2189.0	1639.0	-1.0	1946.0	1366.0	-1.0	2036.0	1779.0	-1.0	2298.0	1485.0	-1.0	2333.0	1326.0	-1.0	1757.0	1447.0	-1.0	2386.0	1613.0	-1.0	2109.0	1096.0	-1.0	1688.0	1131.0	-1.0	1281.0	
584.022	1189.0	-1.0	1778.0	1293.0	-1.0	1672.0	1210.0	-1.0	1897.0	1574.0	-1.0	2029.0	1278.0	-1.0	1956.0	1083.0	-1.0	1298.0	1462.0	-1.0	2186.0	1640.0	-1.0	1946.0	1366.0	-1.0	2037.0	1783.0	-1.0	2303.0	1486.0	-1.0	2335.0	1327.0	-1.0	1760.0	1447.0	-1.0	2385.0	1614.0	-1.0	2108.0	1097.0	-1.0	1687.0	1131.0	-1.0	1280.0	
584.521	1189.0	-1.0	1782.0	1294.0	-1.0	1674.0	1209.0	-1.0	1898.0	1574.0	-1.0	2028.0	1277.0	-1.0	1952.0	1083.0	-1.0	1298.0	1460.0	-1.0	2180.0	1637.0	-1.0	1942.0	1366.0	-1.0	2039.0	1784.0	-1.0	2308.0	1486.0	-1.0	2338.0	1328.0	-1.0	1762.0	1448.0	-1.0	2389.0	1616.0	-1.0	2112.0	1098.0	-1.0	1691.0	1132.0	-1.0	1281.0	
585.020	1188.0	-1.0	1780.0	1292.0	-1.0	1670.0	1208.0	-1.0	1897.0	1572.0	-1.0	2026.0	1274.0	-1.0	1946.0	1082.0	-1.0	1296.0	1458.0	-1.0	2172.0	1633.0	-1.0	1934.0	1365.0	-1.0	2036.0	1782.0	-1.0	2306.0	1486.0	-1.0	2336.0	1327.0	-1.0	1760.0	1449.0	-1.0	2392.0	1616.0	-1.0	2112.0	1099.0	-1.0	1693.0	1132.0	-1.0	1281.0	
585.519	1185.0	-1.0	1770.0	1290.0	-1.0	1664.0	1207.0	-1.0	1894.0	1571.0	-1.0	2020.0	1271.0	-1.0	1937.0	1080.0	-1.0	1290.0	1454.0	-1.0	2161.0	1625.0	-1.0	1917.0	1363.0	-1.0	2030.0	1775.0	-1.0	2292.0	1485.0	-1.0	2333.0	1324.0	-1.0	1754.0	1448.0	-1.0	2388.0	1614.0	-1.0	2107.0	1097.0	-1.0	1691.0	1132.0	-1.0	1278.0	
586.018	1187.0	-1.0	1772.0	1291.0	-1.0	1662.0	1209.0	-1.0	1894.0	1571.0	-1.0	2018.0	1269.0	-1.0	1930.0	1079.0	-1.0	1287.0	1451.0	-1.0	2153.0	1616.0	-1.0	1902.0	1360.0	-1.0	2023.0	1766.0	-1.0	2276.0	1483.0	-1.0	2329.0	1321.0	-1.0	1747.0	1446.0	-1.0	2382.0	1613.0	-1.0	2099.0	1097.0	-1.0	1686.0	1131.0	-1.0	1275.0	
586.518	1189.0	-1.0	1776.0	1293.0	-1.0	1663.0	1208.0	-1.0	1896.0	1571.0	-1.0	2016.0	1267.0	-1.0	1927.0	1078.0	-1.0	1285.0	1450.0	-1.0	2149.0	1611.0	-1.0	1894.0	1360.0	-1.0	2024.0	1762.0	-1.0	2268.0	1484.0	-1.0	2329.0	1321.0	-1.0	1746.0	1446.0	-1.0	2379.0	1612.0	-1.0	2095.0	1098.0	-1.0	1684.0	1132.0	-1.0	1273.0	
587.017	1189.0	-1.0	1777.0	1292.0	-1.0	1663.0	1209.0	-1.0	1895.0	1571.0	-1.0	2013.0	1266.0	-1.0	1925.0	1077.0	-1.0	1285.0	1448.0	-1.0	2146.0	1609.0	-1.0	1891.0	1360.0	-1.0	2024.0	1759.0	-1.0	2265.0	1484.0	-1.0	2330.0	1320.0	-1.0	1746.0	1446.0	-1.0	2379.0	1612.0	-1.0	2097.0	1099.0	-1.0	1686.0	1132.0	-1.0	1274.0	
587.516	1188.0	-1.0	1771.0	1291.0	-1.0	1660.0	1208.0	-1.0	1894.0	1570.0	-1.0	2010.0	1266.0	-1.0	1925.0	1076.0	-1.0	1283.0	1448.0	-1.0	2146.0	1609.0	-1.0	1891.0	1359.0	-1.0	2022.0	1756.0	-1.0	2261.0	1483.0	-1.0	2328.0	1320.0	-1.0	1745.0	1445.0	-1.0	2378.0	1611.0	-1.0	2094.0	1099.0	-1.0	1686.0	1132.0	-1.0	1274.0	
588.015	1189.0	-1.0	1771.0	1291.0	-1.0	1660.0	1209.0	-1.0	1894.0	1571.0	-1.0	2009.0	1267.0	-1.0	1927.0	1076.0	-1.0	1283.0	1450.0	-1.0	2148.0	1611.0	-1.0	1894.0	1359.0	-1.0	2019.0	1755.0	-1.0	2258.0	1483.0	-1.0	2325.0	1319.0	-1.0	1742.0	1443.0	-1.0	2373.0	1609.0	-1.0	2088.0	1098.0	-1.0	1682.0	1131.0	-1.0	1273.0	
588.514	1191.0	-1.0	1777.0	1293.0	-1.0	1663.0	1210.0	-1.0	1896.0	1571.0	-1.0	2010.0	1270.0	-1.0	1933.0	1077.0	-1.0	1285.0	1453.0	-1.0	2155.0	1615.0	-1.0	1903.0	1361.0	-1.0	2024.0	1757.0	-1.0	2263.0	1485.0	-1.0	2331.0	1321.0	-1.0	1747.0	1444.0	-1.0	2372.0	1610.0	-1.0	2088.0	1099.0	-1.0	1683.0	1131.0	-1.0	1272.0	
589.013	1191.0	-1.0	1779.0	1293.0	-1.0	1664.0	1210.0	-1.0	1897.0	1571.0	-1.0	2010.0	1272.0	-1.0	1940.0	1078.0	-1.0	1287.0	1455.0	-1.0	2160.0	1619.0	-1.0	1911.0	1362.0	-1.0	2029.0	1759.0	-1.0	2269.0	1487.0	-1.0	2335.0	1322.0	-1.0	1750.0	1446.0	-1.0	2377.0	1611.0	-1.0	2089.0	1100.0	-1.0	1687.0	1132.0	-1.0	1274.0	
589.512	1190.0	-1.0	1776.0	1292.0	-1.0	1662.0	1210.0	-1.0	1897.0	1571.0	-1.0	2010.0	1274.0	-1.0	1943.0	1079.0	-1.0	1289.0	1457.0	-1.0	2165.0	1625.0	-1.0	1921.0	1364.0	-1.0	2032.0	1763.0	-1.0	2277.0	1488.0	-1.0	2338.0	1324.0	-1.0	1752.0	1446.0	-1.0	2378.0	1611.0	-1.0	2090.0	1101.0	-1.0	1688.0	1133.0	-1.0	1275.0	
590.011	1193.0	-1.0	1781.0	1294.0	-1.0	1665.0	1211.0	-1.0	1900.0	1574.0	-1.0	2014.0	1276.0	-1.0	1950.0	1081.0	-1.0	1291.0	1460.0	-1.0	2170.0	1632.0	-1.0	1931.0	1365.0	-1.0	2034.0	1768.0	-1.0	2284.0	1489.0	-1.0	2341.0	1324.0	-1.0	1754.0	1446.0	-1.0	2378.0	1611.0	-1.0	2091.0	1101.0	-1.0	1690.0	1131.0	-1.0	1275.0	
590.511	1194.0	-1.0	1790.0	1296.0	-1.0	1670.0	1213.0	-1.0	1904.0	1576.0	-1.0	2018.0	1278.0	-1.0	1958.0	1082.0	-1.0	1296.0	1463.0	-1.0	2179.0	1638.0	-1.0	1942.0	1368.0	-1.0	2042.0	1773.0	-1.0	2295.0	1493.0	-1.0	2349.0	1327.0	-1.0	1759.0	1446.0	-1.0	2380.0	1612.0	-1.0	2092.0	1101.0	-1.0	1690.0	1133.0	-1.0	1276.0	
591.010	1195.0	-1.0	1795.0	1295.0	-1.0	1670.0	1213.0	-1.0	1906.0	1575.0	-1.0	2019.0	1280.0	-1.0	1963.0	1083.0	-1.0	1299.0	1464.0	-1.0	2183.0	1645.0	-1.0	1953.0	1369.0	-1.0	2046.0	1780.0	-1.0	2305.0	1495.0	-1.0	2354.0	1329.0	-1.0	1764.0	1448.0	-1.0	2386.0	1613.0	-1.0	2097.0	1102.0	-1.0	1696.0	1134.0	-1.0	1279.0	
591.509	1195.0	-1.0	1796.0	1296.0	-1.0	1670.0	1214.0	-1.0	1908.0	1575.0	-1.0	2021.0	1283.0	-1.0	1971.0	1084.0	-1.0	1301.0	1467.0	-1.0	2192.0	1645.0	-1.0	1953.0	1372.0	-1.0	2051.0	1774.0	-1.0	2294.0	1497.0	-1.0	2360.0	1329.0	-1.0	1764.0	1450.0	-1.0	2396.0	1616.0	-1.0	2106.0	1106.0	-1.0	1704.0	1136.0	-1.0	1285.0	
592.008	1194.0	-1.0	1795.0	1297.0	-1.0	1675.0	1215.0	-1.0	1912.0	1579.0	-1.0	2027.0	1287.0	-1.0	1981.0	1087.0	-1.0	1306.0	1473.0	-1.0	2204.0	1646.0	-1.0	1949.0	1375.0	-1.0	2058.0	1761.0	-1.0	2259.0	1503.0	-1.0	2375.0	1328.0	-1.0	1760.0	1455.0	-1.0	2408.0	1624.0	-1.0	2123.0	1109.0	-1.0	1712.0	1142.0	-1.0	1294.0	
592.507	1198.0	-1.0	1806.0	1305.0	-1.0	1689.0	1217.0	-1.0	1922.0	1587.0	-1.0	2042.0	1292.0	-1.0	1993.0	1092.0	-1.0	1314.0	1478.0	-1.0	2218.0	1645.0	-1.0	1947.0	1379.0	-1.0	2068.0	1757.0	-1.0	2256.0	1507.0	-1.0	2386.0	1331.0	-1.0	1765.0	1459.0	-1.0	2418.0	1632.0	-1.0	2140.0	1111.0	-1.0	1719.0	1146.0	-1.0	1301.0	
593.006	1203.0	-1.0	1822.0	1313.0	-1.0	1706.0	1221.0	-1.0	1932.0	1595.0	-1.0	2060.0	1299.0	-1.0	2011.0	1098.0	-1.0	1327.0	1485.0	-1.0	2240.0	1650.0	-1.0	1960.0	1385.0	-1.0	2083.0	1762.0	-1.0	2268.0	1513.0	-1.0	2400.0	1335.0	-1.0	1777.0	1462.0	-1.0	2427.0	1638.0	-1.0	2153.0	1113.0	-1.0	1725.0	1150.0	-1.0	1308.0	
593.505	1206.0	-1.0	1832.0	1318.0	-1.0	1719.0	1223.0	-1.0	1941.0	1600.0	-1.0	2074.0	1306.0	-1.0	2029.0	1103.0	-1.0	1338.0	1493.0	-1.0	2260.0	1657.0	-1.0	1977.0	1390.0	-1.0	2097.0	1768.0	-1.0	2282.0	1518.0	-1.0	2414.0	1341.0	-1.0	1790.0	1468.0	-1.0	2442.0	1645.0	-1.0	2170.0	1117.0	-1.0	1733.0	1156.0	-1.0	1318.0	
594.004	1207.0	-1.0	1836.0	1322.0	-1.0	1726.0	1225.0	-1.0	1945.0	1605.0	-1.0	2082.0	1311.0	-1.0	2042.0	1107.0	-1.0	1345.0	1499.0	-1.0	2277.0	1663.0	-1.0	1990.0	1393.0	-1.0	2109.0	1773.0	-1.0	2294.0	1521.0	-1.0	2425.0	1343.0	-1.0	1799.0	1471.0	-1.0	2452.0	1650.0	-1.0	2182.0	1120.0	-1.0	1742.0	1160.0	-1.0	1326.0	
594.503	1206.0	-1.0	1835.0	1324.0	-1.0	1728.0	1225.0	-1.0	1945.0	1607.0	-1.0	2085.0	1314.0	-1.0	2050.0	1109.0	-1.0	1348.0	1503.0	-1.0	2286.0	1667.0	-1.0	1997.0	1395.0	-1.0	2113.0	1774.0	-1.0	2298.0	1522.0	-1.0	2429.0	1344.0	-1.0	1802.0	1472.0	-1.0	2456.0	1653.0	-1.0	2188.0	1121.0	-1.0	1744.0	1163.0	-1.0	1329.0	
595.002	1204.0	-1.0	1828.0	1324.0	-1.0	1726.0	1226.0	-1.0	1944.0	1608.0	-1.0	2084.0	1314.0	-1.0	2050.0	1108.0	-1.0	1348.0	1504.0	-1.0	2288.0	1666.0	-1.0	1996.0	1395.0	-1.0	2112.0	1775.0	-1.0	2299.0	1522.0	-1.0	2429.0	1343.0	-1.0	1801.0	1472.0	-1.0	2455.0	1654.0	-1.0	2188.0	1120.0	-1.0	1742.0	1162.0	-1.0	1330.0	
595.501	1205.0	-1.0	1823.0	1325.0	-1.0	1722.0	1225.0	-1.0	1941.0	1607.0	-1.0	2083.0	1313.0	-1.0	2044.0	1107.0	-1.0	1343.0	1502.0	-1.0	2284.0	1663.0	-1.0	1990.0	1394.0	-1.0	2108.0	1774.0	-1.0	2296.0	1520.0	-1.0	2421.0	1341.0	-1.0	1796.0	1470.0	-1.0	2449.0	1651.0	-1.0	2184.0	1119.0	-1.0	1737.0	1161.0	-1.0	1328.0	
596.000	1205.0	-1.0	1823.0	1325.0	-1.0	1721.0	1225.0	-1.0	1938.0	1607.0	-1.0	2078.0	1310.0	-1.0	2040.0	1105.0	-1.0	1339.0	1500.0	-1.0	2277.0	1658.0	-1.0	1982.0	1393.0	-1.0	2102.0	1770.0	-1.0	2287.0	1518.0	-1.0	2415.0	1339.0	-1.0	1791.0	1468.0	-1.0	2440.0	1649.0	-1.0	2177.0	1116.0	-1.0	1730.0	1160.0	-1.0	1324.0	
596.499	1203.0	-1.0	1818.0	1324.0	-1.0	1715.0	1224.0	-1.0	1933.0	1605.0	-1.0	2071.0	1307.0	-1.0	2029.0	1102.0	-1.0	1333.0	1495.0	-1.0	2266.0	1649.0	-1.0	1966.0	1390.0	-1.0	2096.0	1761.0	-1.0	2271.0	1515.0	-1.0	2409.0	1338.0	-1.0	1786.0	1468.0	-1.0	2439.0	1648.0	-1.0	2176.0	1116.0	-1.0	1729.0	1161.0	-1.0	1324.0	
596.998	1200.0	-1.0	1808.0	1322.0	-1.0	1706.0	1222.0	-1.0	1925.0	1602.0	-1.0	2062.0	1302.0	-1.0	2015.0	1099.0	-1.0	1323.0	1490.0	-1.0	2251.0	1638.0	-1.0	1945.0	1387.0	-1.0	2088.0	1752.0	-1.0	2251.0	1511.0	-1.0	2398.0	1334.0	-1.0	1779.0	1467.0	-1.0	2435.0	1649.0	-1.0	2173.0	1116.0	-1.0	1728.0	1161.0	-1.0	1323.0	
597.497	1197.0	-1.0	1797.0	1320.0	-1.0	1699.0	1221.0	-1.0	1919.0	1601.0	-1.0	2054.0	1299.0	-1.0	2003.0	1095.0	-1.0	1314.0	1486.0	-1.0	2239.0	1630.0	-1.0	1931.0	1384.0	-1.0	2078.0	1742.0	-1.0	2233.0	1509.0	-1.0	2389.0	1331.0	-1.0	1772.0	1466.0	-1.0	2428.0	1646.0	-1.0	2167.0	1114.0	-1.0	1723.0	1160.0	-1.0	1322.0	
597.996	1198.0	-1.0	1800.0	1321.0	-1.0	1698.0	1221.0	-1.0	1917.0	1600.0	-1.0	2053.0	1298.0	-1.0	1997.0	1094.0	-1.0	1309.0	1484.0	-1.0	2232.0	1627.0	-1.0	1922.0	1384.0	-1.0	2075.0	1737.0	-1.0	2224.0	1507.0	-1.0	2385.0	1331.0	-1.0	1769.0	1465.0	-1.0	2422.0	1645.0	-1.0	2162.0	1113.0	-1.0	1718.0	1160.0	-1.0	1320.0	
598.495	1199.0	-1.0	1799.0	1321.0	-1.0	1697.0	1220.0	-1.0	1914.0	1600.0	-1.0	2048.0	1297.0	-1.0	1993.0	1092.0	-1.0	1306.0	1483.0	-1.0	2228.0	1625.0	-1.0	1918.0	1383.0	-1.0	2074.0	1735.0	-1.0	2219.0	1507.0	-1.0	2384.0	1332.0	-1.0	1769.0	1464.0	-1.0	2422.0	1645.0	-1.0	2163.0	1115.0	-1.0	1721.0	1160.0	-1.0	1320.0	
598.995	1197.0	-1.0	1793.0	1319.0	-1.0	1692.0	1219.0	-1.0	1910.0	1598.0	-1.0	2043.0	1296.0	-1.0	1988.0	1091.0	-1.0	1303.0	1483.0	-1.0	2224.0	1624.0	-1.0	1916.0	1382.0	-1.0	2072.0	1733.0	-1.0	2217.0	1507.0	-1.0	2382.0	1331.0	-1.0	1768.0	1464.0	-1.0	2420.0	1644.0	-1.0	2161.0	1115.0	-1.0	1721.0	1159.0	-1.0	1320.0	
599.495	1199.0	-1.0	1798.0	1320.0	-1.0	1696.0	1220.0	-1.0	1912.0	1599.0	-1.0	2045.0	1297.0	-1.0	1988.0	1091.0	-1.0	1302.0	1484.0	-1.0	2227.0	1627.0	-1.0	1919.0	1382.0	-1.0	2073.0	1735.0	-1.0	2220.0	1507.0	-1.0	2381.0	1331.0	-1.0	1768.0	1462.0	-1.0	2416.0	1642.0	-1.0	2158.0	1113.0	-1.0	1718.0	1159.0	-1.0	1318.0	
599.994	1200.0	-1.0	1803.0	1322.0	-1.0	1699.0	1220.0	-1.0	1914.0	1600.0	-1.0	2048.0	1298.0	-1.0	1994.0	1093.0	-1.0	1306.0	1486.0	-1.0	2233.0	1631.0	-1.0	1929.0	1385.0	-1.0	2080.0	1741.0	-1.0	2234.0	1510.0	-1.0	2390.0	1335.0	-1.0	1777.0	1465.0	-1.0	2424.0	1644.0	-1.0	2167.0	1116.0	-1.0	1724.0	1159.0	-1.0	1322.0	
600.493	1200.0	-1.0	1805.0	1322.0	-1.0	1703.0	1220.0	-1.0	1917.0	1601.0	-1.0	2052.0	1301.0	-1.0	2002.0	1094.0	-1.0	1310.0	1489.0	-1.0	2242.0	1639.0	-1.0	1941.0	1388.0	-1.0	2089.0	1748.0	-1.0	2249.0	1512.0	-1.0	2399.0	1338.0	-1.0	1786.0	1466.0	-1.0	2431.0	1648.0	-1.0	2175.0	1117.0	-1.0	1729.0	1160.0	-1.0	1327.0	
600.992	1200.0	-1.0	1805.0	1322.0	-1.0	1706.0	1221.0	-1.0	1920.0	1603.0	-1.0	2058.0	1304.0	-1.0	2010.0	1098.0	-1.0	1317.0	1494.0	-1.0	2251.0	1647.0	-1.0	1956.0	1391.0	-1.0	2098.0	1756.0	-1.0	2266.0	1515.0	-1.0	2407.0	1342.0	-1.0	1795.0	1467.0	-1.0	2437.0	1649.0	-1.0	2183.0	1117.0	-1.0	1732.0	1162.0	-1.0	1329.0	
601.491	1203.0	-1.0	1817.0	1324.0	-1.0	1718.0	1222.0	-1.0	1928.0	1607.0	-1.0	2070.0	1309.0	-1.0	2024.0	1102.0	-1.0	1327.0	1499.0	-1.0	2265.0	1658.0	-1.0	1976.0	1395.0	-1.0	2109.0	1767.0	-1.0	2285.0	1519.0	-1.0	2419.0	1346.0	-1.0	1806.0	1468.0	-1.0	2440.0	1651.0	-1.0	2189.0	1118.0	-1.0	1733.0	1161.0	-1.0	1331.0	
601.990	1205.0	-1.0	1826.0	1325.0	-1.0	1727.0	1223.0	-1.0	1934.0	1610.0	-1.0	2079.0	1312.0	-1.0	2035.0	1105.0	-1.0	1334.0	1503.0	-1.0	2278.0	1661.0	-1.0	1985.0	1397.0	-1.0	2116.0	1765.0	-1.0	2276.0	1522.0	-1.0	2429.0	1350.0	-1.0	1815.0	1471.0	-1.0	2450.0	1655.0	-1.0	2201.0	1120.0	-1.0	1741.0	1163.0	-1.0	1336.0	
602.490	1204.0	-1.0	1827.0	1326.0	-1.0	1729.0	1224.0	-1.0	1936.0	1610.0	-1.0	2083.0	1314.0	-1.0	2040.0	1106.0	-1.0	1338.0	1504.0	-1.0	2283.0	1658.0	-1.0	1979.0	1397.0	-1.0	2118.0	1755.0	-1.0	2260.0	1524.0	-1.0	2435.0	1349.0	-1.0	1814.0	1471.0	-1.0	2456.0	1656.0	-1.0	2205.0	1120.0	-1.0	1746.0	1164.0	-1.0	1340.0	
602.989	1202.0	-1.0	1822.0	1324.0	-1.0	1728.0	1223.0	-1.0	1938.0	1609.0	-1.0	2082.0	1313.0	-1.0	2039.0	1105.0	-1.0	1336.0	1503.0	-1.0	2281.0	1654.0	-1.0	1973.0	1396.0	-1.0	2114.0	1754.0	-1.0	2260.0	1522.0	-1.0	2433.0	1347.0	-1.0	1808.0	1470.0	-1.0	2453.0	1653.0	-1.0	2201.0	1118.0	-1.0	1744.0	1163.0	-1.0	1338.0	
603.489	1202.0	-1.0	1820.0	1322.0	-1.0	1724.0	1223.0	-1.0	1938.0	1608.0	-1.0	2080.0	1311.0	-1.0	2035.0	1104.0	-1.0	1333.0	1502.0	-1.0	2276.0	1651.0	-1.0	1965.0	1394.0	-1.0	2108.0	1754.0	-1.0	2259.0	1520.0	-1.0	2425.0	1344.0	-1.0	1800.0	1467.0	-1.0	2445.0	1649.0	-1.0	2192.0	1117.0	-1.0	1740.0	1160.0	-1.0	1333.0	
603.988	1203.0	-1.0	1824.0	1322.0	-1.0	1726.0	1222.0	-1.0	1938.0	1606.0	-1.0	2078.0	1310.0	-1.0	2030.0	1102.0	-1.0	1330.0	1498.0	-1.0	2270.0	1650.0	-1.0	1960.0	1391.0	-1.0	2099.0	1755.0	-1.0	2259.0	1516.0	-1.0	2416.0	1339.0	-1.0	1790.0	1463.0	-1.0	2435.0	1643.0	-1.0	2178.0	1114.0	-1.0	1732.0	1156.0	-1.0	1327.0	
604.487	1203.0	-1.0	1825.0	1321.0	-1.0	1723.0	1221.0	-1.0	1935.0	1604.0	-1.0	2072.0	1306.0	-1.0	2023.0	1101.0	-1.0	1325.0	1495.0	-1.0	2262.0	1646.0	-1.0	1954.0	1388.0	-1.0	2092.0	1756.0	-1.0	2249.0	1514.0	-1.0	2410.0	1337.0	-1.0	1782.0	1462.0	-1.0	2426.0	1640.0	-1.0	2168.0	1114.0	-1.0	1727.0	1154.0	-1.0	1321.0	
604.986	1201.0	-1.0	1819.0	1319.0	-1.0	1717.0	1220.0	-1.0	1931.0	1602.0	-1.0	2065.0	1302.0	-1.0	2013.0	1098.0	-1.0	1319.0	1490.0	-1.0	2249.0	1635.0	-1.0	1935.0	1384.0	-1.0	2083.0	1749.0	-1.0	2237.0	1511.0	-1.0	2402.0	1333.0	-1.0	1773.0	1462.0	-1.0	2424.0	1640.0	-1.0	2165.0	1112.0	-1.0	1725.0	1153.0	-1.0	1318.0	
605.485	1199.0	-1.0	1810.0	1317.0	-1.0	1711.0	1219.0	-1.0	1926.0	1600.0	-1.0	2057.0	1297.0	-1.0	1999.0	1096.0	-1.0	1313.0	1484.0	-1.0	2236.0	1624.0	-1.0	1916.0	1380.0	-1.0	2072.0	1742.0	-1.0	2225.0	1507.0	-1.0	2391.0	1330.0	-1.0	1765.0	1460.0	-1.0	2421.0	1639.0	-1.0	2161.0	1112.0	-1.0	1721.0	1151.0	-1.0	1316.0	
605.984	1195.0	-1.0	1797.0	1315.0	-1.0	1703.0	1217.0	-1.0	1919.0	1598.0	-1.0	2051.0	1293.0	-1.0	1986.0	1093.0	-1.0	1307.0	1480.0	-1.0	2222.0	1616.0	-1.0	1901.0	1376.0	-1.0	2061.0	1736.0	-1.0	2215.0	1502.0	-1.0	2379.0	1328.0	-1.0	1759.0	1458.0	-1.0	2413.0	1637.0	-1.0	2156.0	1109.0	-1.0	1715.0	1150.0	-1.0	1312.0	
606.483	1195.0	-1.0	1798.0	1315.0	-1.0	1702.0	1217.0	-1.0	1917.0	1598.0	-1.0	2051.0	1290.0	-1.0	1978.0	1092.0	-1.0	1303.0	1476.0	-1.0	2212.0	1613.0	-1.0	1894.0	1374.0	-1.0	2053.0	1732.0	-1.0	2210.0	1500.0	-1.0	2367.0	1327.0	-1.0	1755.0	1454.0	-1.0	2402.0	1636.0	-1.0	2149.0	1106.0	-1.0	1706.0	1149.0	-1.0	1307.0	
606.982	1194.0	-1.0	1795.0	1313.0	-1.0	1700.0	1215.0	-1.0	1914.0	1596.0	-1.0	2047.0	1288.0	-1.0	1972.0	1090.0	-1.0	1300.0	1474.0	-1.0	2206.0	1611.0	-1.0	1893.0	1373.0	-1.0	2050.0	1731.0	-1.0	2209.0	1499.0	-1.0	2362.0	1329.0	-1.0	1757.0	1456.0	-1.0	2405.0	1637.0	-1.0	2152.0	1107.0	-1.0	1707.0	1149.0	-1.0	1307.0	
607.481	1192.0	-1.0	1787.0	1312.0	-1.0	1694.0	1214.0	-1.0	1908.0	1594.0	-1.0	2042.0	1287.0	-1.0	1969.0	1089.0	-1.0	1296.0	1473.0	-1.0	2203.0	1613.0	-1.0	1895.0	1373.0	-1.0	2049.0	1731.0	-1.0	2208.0	1498.0	-1.0	2360.0	1329.0	-1.0	1758.0	1457.0	-1.0	2409.0	1637.0	-1.0	2152.0	1108.0	-1.0	1707.0	1148.0	-1.0	1306.0	
607.980	1193.0	-1.0	1791.0	1312.0	-1.0	1695.0	1215.0	-1.0	1910.0	1594.0	-1.0	2044.0	1289.0	-1.0	1972.0	1089.0	-1.0	1296.0	1475.0	-1.0	2207.0	1620.0	-1.0	1906.0	1374.0	-1.0	2051.0	1734.0	-1.0	2214.0	1499.0	-1.0	2359.0	1331.0	-1.0	1761.0	1458.0	-1.0	2408.0	1635.0	-1.0	2149.0	1107.0	-1.0	1707.0	1146.0	-1.0	1304.0	
608.479	1194.0	-1.0	1793.0	1312.0	-1.0	1696.0	1214.0	-1.0	1910.0	1595.0	-1.0	2046.0	1292.0	-1.0	1978.0	1090.0	-1.0	1298.0	1478.0	-1.0	2213.0	1628.0	-1.0	1918.0	1377.0	-1.0	2058.0	1740.0	-1.0	2225.0	1501.0	-1.0	2365.0	1333.0	-1.0	1767.0	1460.0	-1.0	2416.0	1636.0	-1.0	2153.0	1110.0	-1.0	1713.0	1146.0	-1.0	1307.0	
608.979	1194.0	-1.0	1794.0	1310.0	-1.0	1696.0	1214.0	-1.0	1910.0	1595.0	-1.0	2046.0	1294.0	-1.0	1984.0	1090.0	-1.0	1301.0	1481.0	-1.0	2219.0	1635.0	-1.0	1930.0	1379.0	-1.0	2065.0	1745.0	-1.0	2237.0	1503.0	-1.0	2371.0	1336.0	-1.0	1774.0	1463.0	-1.0	2423.0	1636.0	-1.0	2155.0	1110.0	-1.0	1717.0	1148.0	-1.0	1310.0	
609.478	1194.0	-1.0	1793.0	1310.0	-1.0	1696.0	1215.0	-1.0	1912.0	1595.0	-1.0	2049.0	1298.0	-1.0	1992.0	1091.0	-1.0	1304.0	1484.0	-1.0	2227.0	1642.0	-1.0	1941.0	1382.0	-1.0	2071.0	1752.0	-1.0	2248.0	1505.0	-1.0	2377.0	1337.0	-1.0	1776.0	1464.0	-1.0	2428.0	1635.0	-1.0	2155.0	1111.0	-1.0	1721.0	1147.0	-1.0	1311.0	
609.977	1196.0	-1.0	1801.0	1311.0	-1.0	1702.0	1216.0	-1.0	1916.0	1595.0	-1.0	2053.0	1301.0	-1.0	2002.0	1095.0	-1.0	1311.0	1488.0	-1.0	2238.0	1650.0	-1.0	1955.0	1385.0	-1.0	2078.0	1759.0	-1.0	2258.0	1508.0	-1.0	2383.0	1339.0	-1.0	1781.0	1465.0	-1.0	2430.0	1634.0	-1.0	2154.0	1112.0	-1.0	1721.0	1147.0	-1.0	1311.0	
610.476	1198.0	-1.0	1807.0	1311.0	-1.0	1705.0	1216.0	-1.0	1920.0	1595.0	-1.0	2055.0	1304.0	-1.0	2011.0	1096.0	-1.0	1315.0	1491.0	-1.0	2248.0	1657.0	-1.0	1967.0	1388.0	-1.0	2085.0	1765.0	-1.0	2271.0	1509.0	-1.0	2390.0	1342.0	-1.0	1787.0	1467.0	-1.0	2439.0	1634.0	-1.0	2156.0	1113.0	-1.0	1728.0	1148.0	-1.0	1314.0	
610.976	1197.0	-1.0	1807.0	1309.0	-1.0	1704.0	1216.0	-1.0	1920.0	1594.0	-1.0	2055.0	1306.0	-1.0	2016.0	1097.0	-1.0	1318.0	1493.0	-1.0	2254.0	1663.0	-1.0	1977.0	1389.0	-1.0	2089.0	1769.0	-1.0	2279.0	1510.0	-1.0	2394.0	1345.0	-1.0	1792.0	1468.0	-1.0	2445.0	1633.0	-1.0	2158.0	1114.0	-1.0	1732.0	1149.0	-1.0	1315.0	
611.475	1198.0	-1.0	1807.0	1309.0	-1.0	1703.0	1217.0	-1.0	1923.0	1596.0	-1.0	2059.0	1308.0	-1.0	2021.0	1099.0	-1.0	1322.0	1495.0	-1.0	2259.0	1668.0	-1.0	1987.0	1391.0	-1.0	2093.0	1773.0	-1.0	2287.0	1511.0	-1.0	2397.0	1346.0	-1.0	1797.0	1468.0	-1.0	2448.0	1632.0	-1.0	2157.0	1114.0	-1.0	1731.0	1148.0	-1.0	1315.0	
611.975	1201.0	-1.0	1817.0	1310.0	-1.0	1711.0	1219.0	-1.0	1929.0	1599.0	-1.0	2069.0	1311.0	-1.0	2033.0	1103.0	-1.0	1332.0	1499.0	-1.0	2271.0	1680.0	-1.0	2009.0	1394.0	-1.0	2104.0	1783.0	-1.0	2307.0	1515.0	-1.0	2409.0	1351.0	-1.0	1810.0	1471.0	-1.0	2453.0	1635.0	-1.0	2162.0	1115.0	-1.0	1735.0	1149.0	-1.0	1315.0	
612.475	1202.0	-1.0	1823.0	1313.0	-1.0	1717.0	1220.0	-1.0	1935.0	1602.0	-1.0	2079.0	1315.0	-1.0	2045.0	1107.0	-1.0	1342.0	1503.0	-1.0	2286.0	1693.0	-1.0	2035.0	1398.0	-1.0	2115.0	1795.0	-1.0	2330.0	1518.0	-1.0	2419.0	1356.0	-1.0	1823.0	1473.0	-1.0	2462.0	1638.0	-1.0	2171.0	1117.0	-1.0	1741.0	1150.0	-1.0	1319.0	
612.974	1202.0	-1.0	1822.0	1314.0	-1.0	1720.0	1222.0	-1.0	1940.0	1606.0	-1.0	2090.0	1320.0	-1.0	2057.0	1111.0	-1.0	1351.0	1507.0	-1.0	2298.0	1707.0	-1.0	2062.0	1400.0	-1.0	2123.0	1806.0	-1.0	2353.0	1520.0	-1.0	2428.0	1360.0	-1.0	1833.0	1475.0	-1.0	2470.0	1639.0	-1.0	2177.0	1118.0	-1.0	1744.0	1151.0	-1.0	1322.0	
613.474	1206.0	-1.0	1835.0	1318.0	-1.0	1733.0	1225.0	-1.0	1950.0	1611.0	-1.0	2107.0	1326.0	-1.0	2074.0	1115.0	-1.0	1364.0	1513.0	-1.0	2317.0	1724.0	-1.0	2094.0	1403.0	-1.0	2131.0	1817.0	-1.0	2375.0	1523.0	-1.0	2436.0	1364.0	-1.0	1843.0	1475.0	-1.0	2472.0	1640.0	-1.0	2181.0	1119.0	-1.0	1744.0	1151.0	-1.0	1323.0	
613.973	1209.0	-1.0	1847.0	1322.0	-1.0	1743.0	1228.0	-1.0	1958.0	1616.0	-1.0	2119.0	1330.0	-1.0	2088.0	1119.0	-1.0	1373.0	1517.0	-1.0	2330.0	1737.0	-1.0	2119.0	1405.0	-1.0	2139.0	1830.0	-1.0	2399.0	1525.0	-1.0	2444.0	1367.0	-1.0	1852.0	1478.0	-1.0	2480.0	1642.0	-1.0	2188.0	1121.0	-1.0	1750.0	1153.0	-1.0	1326.0	
614.473	1209.0	-1.0	1847.0	1323.0	-1.0	1744.0	1228.0	-1.0	1960.0	1616.0	-1.0	2121.0	1332.0	-1.0	2094.0	1121.0	-1.0	1375.0	1519.0	-1.0	2337.0	1744.0	-1.0	2131.0	1406.0	-1.0	2142.0	1836.0	-1.0	2412.0	1525.0	-1.0	2446.0	1367.0	-1.0	1853.0	1478.0	-1.0	2481.0	1641.0	-1.0	2186.0	1121.0	-1.0	1753.0	1153.0	-1.0	1326.0	
614.972	1208.0	-1.0	1841.0	1322.0	-1.0	1740.0	1228.0	-1.0	1958.0	1615.0	-1.0	2117.0	1331.0	-1.0	2092.0	1119.0	-1.0	1372.0	1519.0	-1.0	2336.0	1746.0	-1.0	2132.0	1404.0	-1.0	2138.0	1839.0	-1.0	2413.0	1523.0	-1.0	2441.0	1365.0	-1.0	1846.0	1475.0	-1.0	2474.0	1637.0	-1.0	2176.0	1121.0	-1.0	1748.0	1151.0	-1.0	1323.0	
615.471	1209.0	-1.0	1841.0	1322.0	-1.0	1736.0	1228.0	-1.0	1956.0	1613.0	-1.0	2111.0	1328.0	-1.0	2085.0	1117.0	-1.0	1365.0	1517.0	-1.0	2329.0	1741.0	-1.0	2121.0	1401.0	-1.0	2129.0	1835.0	-1.0	2404.0	1519.0	-1.0	2431.0	1359.0	-1.0	1834.0	1471.0	-1.0	2460.0	1631.0	-1.0	2160.0	1117.0	-1.0	1741.0	1149.0	-1.0	1316.0	
615.970	1209.0	-1.0	1841.0	1321.0	-1.0	1730.0	1226.0	-1.0	1950.0	1609.0	-1.0	2100.0	1324.0	-1.0	2074.0	1113.0	-1.0	1357.0	1512.0	-1.0	2317.0	1733.0	-1.0	2106.0	1399.0	-1.0	2119.0	1831.0	-1.0	2391.0	1516.0	-1.0	2421.0	1355.0	-1.0	1822.0	1467.0	-1.0	2447.0	1625.0	-1.0	2142.0	1116.0	-1.0	1731.0	1147.0	-1.0	1307.0	
616.469	1207.0	-1.0	1832.0	1317.0	-1.0	1718.0	1223.0	-1.0	1941.0	1602.0	-1.0	2082.0	1317.0	-1.0	2055.0	1109.0	-1.0	1344.0	1505.0	-1.0	2297.0	1721.0	-1.0	2080.0	1395.0	-1.0	2106.0	1824.0	-1.0	2376.0	1511.0	-1.0	2408.0	1351.0	-1.0	1810.0	1465.0	-1.0	2438.0	1621.0	-1.0	2129.0	1114.0	-1.0	1726.0	1145.0	-1.0	1302.0	
616.969	1203.0	-1.0	1817.0	1311.0	-1.0	1702.0	1220.0	-1.0	1928.0	1594.0	-1.0	2061.0	1309.0	-1.0	2031.0	1102.0	-1.0	1329.0	1497.0	-1.0	2272.0	1706.0	-1.0	2050.0	1389.0	-1.0	2089.0	1815.0	-1.0	2357.0	1506.0	-1.0	2391.0	1346.0	-1.0	1797.0	1464.0	-1.0	2429.0	1618.0	-1.0	2117.0	1112.0	-1.0	1720.0	1143.0	-1.0	1296.0	
617.468	1197.0	-1.0	1799.0	1307.0	-1.0	1686.0	1217.0	-1.0	1915.0	1589.0	-1.0	2044.0	1301.0	-1.0	2008.0	1097.0	-1.0	1316.0	1488.0	-1.0	2247.0	1693.0	-1.0	2023.0	1383.0	-1.0	2072.0	1809.0	-1.0	2343.0	1500.0	-1.0	2374.0	1343.0	-1.0	1788.0	1460.0	-1.0	2418.0	1615.0	-1.0	2107.0	1109.0	-1.0	1710.0	1140.0	-1.0	1290.0	
617.967	1197.0	-1.0	1794.0	1304.0	-1.0	1680.0	1216.0	-1.0	1909.0	1588.0	-1.0	2038.0	1296.0	-1.0	1992.0	1094.0	-1.0	1309.0	1482.0	-1.0	2230.0	1685.0	-1.0	2006.0	1379.0	-1.0	2059.0	1806.0	-1.0	2335.0	1497.0	-1.0	2362.0	1342.0	-1.0	1784.0	1458.0	-1.0	2407.0	1615.0	-1.0	2105.0	1107.0	-1.0	1701.0	1138.0	-1.0	1287.0	
618.466	1198.0	-1.0	1794.0	1305.0	-1.0	1680.0	1215.0	-1.0	1907.0	1589.0	-1.0	2040.0	1293.0	-1.0	1985.0	1094.0	-1.0	1309.0	1480.0	-1.0	2221.0	1682.0	-1.0	2002.0	1379.0	-1.0	2057.0	1809.0	-1.0	2342.0	1496.0	-1.0	2361.0	1345.0	-1.0	1790.0	1457.0	-1.0	2405.0	1620.0	-1.0	2112.0	1107.0	-1.0	1699.0	1140.0	-1.0	1288.0	
618.966	1195.0	-1.0	1789.0	1305.0	-1.0	1681.0	1215.0	-1.0	1905.0	1590.0	-1.0	2043.0	1292.0	-1.0	1981.0	1094.0	-1.0	1311.0	1478.0	-1.0	2216.0	1685.0	-1.0	2006.0	1378.0	-1.0	2055.0	1816.0	-1.0	2355.0	1497.0	-1.0	2361.0	1350.0	-1.0	1799.0	1459.0	-1.0	2407.0	1625.0	-1.0	2123.0	1107.0	-1.0	1698.0	1141.0	-1.0	1292.0	
619.465	1192.0	-1.0	1777.0	1305.0	-1.0	1681.0	1215.0	-1.0	1905.0	1592.0	-1.0	2048.0	1293.0	-1.0	1979.0	1095.0	-1.0	1313.0	1477.0	-1.0	2214.0	1690.0	-1.0	2015.0	1377.0	-1.0	2053.0	1822.0	-1.0	2368.0	1497.0	-1.0	2360.0	1354.0	-1.0	1806.0	1457.0	-1.0	2406.0	1627.0	-1.0	2131.0	1105.0	-1.0	1696.0	1143.0	-1.0	1295.0	
619.964	1193.0	-1.0	1782.0	1307.0	-1.0	1690.0	1216.0	-1.0	1909.0	1596.0	-1.0	2058.0	1294.0	-1.0	1985.0	1098.0	-1.0	1320.0	1479.0	-1.0	2219.0	1698.0	-1.0	2029.0	1379.0	-1.0	2054.0	1829.0	-1.0	2378.0	1498.0	-1.0	2360.0	1356.0	-1.0	1811.0	1456.0	-1.0	2400.0	1629.0	-1.0	2133.0	1103.0	-1.0	1692.0	1142.0	-1.0	1295.0	
620.463	1192.0	-1.0	1786.0	1309.0	-1.0	1695.0	1216.0	-1.0	1911.0	1597.0	-1.0	2062.0	1295.0	-1.0	1988.0	1099.0	-1.0	1322.0	1480.0	-1.0	2221.0	1697.0	-1.0	2029.0	1379.0	-1.0	2055.0	1831.0	-1.0	2382.0	1499.0	-1.0	2362.0	1356.0	-1.0	1813.0	1456.0	-1.0	2402.0	1630.0	-1.0	2136.0	1104.0	-1.0	1695.0	1142.0	-1.0	1298.0	
620.962	1191.0	-1.0	1783.0	1308.0	-1.0	1696.0	1215.0	-1.0	1911.0	1597.0	-1.0	2062.0	1294.0	-1.0	1987.0	1098.0	-1.0	1320.0	1479.0	-1.0	2220.0	1694.0	-1.0	2024.0	1378.0	-1.0	2053.0	1828.0	-1.0	2375.0	1498.0	-1.0	2362.0	1355.0	-1.0	1808.0	1454.0	-1.0	2399.0	1627.0	-1.0	2132.0	1105.0	-1.0	1696.0	1141.0	-1.0	1299.0	
621.461	1192.0	-1.0	1792.0	1308.0	-1.0	1701.0	1216.0	-1.0	1915.0	1596.0	-1.0	2064.0	1294.0	-1.0	1990.0	1098.0	-1.0	1320.0	1480.0	-1.0	2222.0	1692.0	-1.0	2020.0	1378.0	-1.0	2052.0	1824.0	-1.0	2364.0	1499.0	-1.0	2359.0	1352.0	-1.0	1801.0	1453.0	-1.0	2394.0	1623.0	-1.0	2123.0	1103.0	-1.0	1696.0	1140.0	-1.0	1297.0	
621.961	1195.0	-1.0	1801.0	1309.0	-1.0	1704.0	1215.0	-1.0	1916.0	1595.0	-1.0	2062.0	1294.0	-1.0	1989.0	1097.0	-1.0	1319.0	1479.0	-1.0	2222.0	1689.0	-1.0	2014.0	1377.0	-1.0	2054.0	1821.0	-1.0	2359.0	1498.0	-1.0	2360.0	1350.0	-1.0	1796.0	1453.0	-1.0	2398.0	1622.0	-1.0	2121.0	1104.0	-1.0	1702.0	1140.0	-1.0	1300.0	
622.460	1194.0	-1.0	1802.0	1307.0	-1.0	1702.0	1214.0	-1.0	1915.0	1592.0	-1.0	2058.0	1292.0	-1.0	1985.0	1095.0	-1.0	1316.0	1478.0	-1.0	2219.0	1685.0	-1.0	2006.0	1377.0	-1.0	2053.0	1818.0	-1.0	2351.0	1497.0	-1.0	2359.0	1349.0	-1.0	1790.0	1453.0	-1.0	2402.0	1619.0	-1.0	2118.0	1106.0	-1.0	1707.0	1139.0	-1.0	1300.0	
622.959	1195.0	-1.0	1801.0	1306.0	-1.0	1699.0	1214.0	-1.0	1914.0	1591.0	-1.0	2054.0	1291.0	-1.0	1983.0	1094.0	-1.0	1314.0	1476.0	-1.0	2216.0	1683.0	-1.0	2000.0	1377.0	-1.0	2050.0	1815.0	-1.0	2345.0	1496.0	-1.0	2356.0	1346.0	-1.0	1785.0	1452.0	-1.0	2402.0	1618.0	-1.0	2114.0	1105.0	-1.0	1708.0	1139.0	-1.0	1299.0	
623.458	1197.0	-1.0	1810.0	1305.0	-1.0	1703.0	1214.0	-1.0	1917.0	1590.0	-1.0	2057.0	1291.0	-1.0	1985.0	1095.0	-1.0	1317.0	1476.0	-1.0	2218.0	1684.0	-1.0	2003.0	1378.0	-1.0	2055.0	1818.0	-1.0	2346.0	1498.0	-1.0	2360.0	1348.0	-1.0	1786.0	1453.0	-1.0	2404.0	1618.0	-1.0	2114.0	1106.0	-1.0	1711.0	1139.0	-1.0	1300.0	
623.957	1198.0	-1.0	1818.0	1306.0	-1.0	1706.0	1214.0	-1.0	1919.0	1591.0	-1.0	2061.0	1291.0	-1.0	1988.0	1097.0	-1.0	1323.0	1477.0	-1.0	2220.0	1685.0	-1.0	2005.0	1379.0	-1.0	2060.0	1819.0	-1.0	2347.0	1500.0	-1.0	2367.0	1349.0	-1.0	1789.0	1455.0	-1.0	2414.0	1622.0	-1.0	2122.0	1109.0	-1.0	1719.0	1141.0	-1.0	1304.0	
624.456	1199.0	-1.0	1823.0	1306.0	-1.0	1710.0	1214.0	-1.0	1924.0	1593.0	-1.0	2067.0	1292.0	-1.0	1993.0	1098.0	-1.0	1327.0	1478.0	-1.0	2224.0	1687.0	-1.0	2008.0	1380.0	-1.0	2065.0	1822.0	-1.0	2352.0	1502.0	-1.0	2373.0	1351.0	-1.0	1795.0	1457.0	-1.0	2423.0	1626.0	-1.0	2133.0	1111.0	-1.0	1726.0	1144.0	-1.0	1309.0	
624.955	1201.0	-1.0	1827.0	1307.0	-1.0	1712.0	1215.0	-1.0	1928.0	1596.0	-1.0	2075.0	1294.0	-1.0	1998.0	1100.0	-1.0	1331.0	1480.0	-1.0	2230.0	1690.0	-1.0	2015.0	1382.0	-1.0	2069.0	1825.0	-1.0	2360.0	1503.0	-1.0	2379.0	1353.0	-1.0	1800.0	1458.0	-1.0	2428.0	1629.0	-1.0	2140.0	1111.0	-1.0	1729.0	1146.0	-1.0	1312.0	
625.454	1204.0	-1.0	1839.0	1309.0	-1.0	1721.0	1217.0	-1.0	1936.0	1598.0	-1.0	2086.0	1297.0	-1.0	2008.0	1103.0	-1.0	1338.0	1482.0	-1.0	2237.0	1696.0	-1.0	2026.0	1384.0	-1.0	2073.0	1828.0	-1.0	2367.0	1505.0	-1.0	2382.0	1355.0	-1.0	1804.0	1458.0	-1.0	2429.0	1631.0	-1.0	2144.0	1111.0	-1.0	1730.0	1147.0	-1.0	1312.0	
625.954	1207.0	-1.0	1847.0	1311.0	-1.0	1726.0	1218.0	-1.0	1941.0	1599.0	-1.0	2092.0	1299.0	-1.0	2015.0	1105.0	-1.0	1342.0	1484.0	-1.0	2243.0	1701.0	-1.0	2037.0	1385.0	-1.0	2079.0	1833.0	-1.0	2379.0	1507.0	-1.0	2388.0	1357.0	-1.0	1811.0	1460.0	-1.0	2433.0	1634.0	-1.0	2149.0	1113.0	-1.0	1733.0	1148.0	-1.0	1314.0	
626.453	1207.0	-1.0	1847.0	1310.0	-1.0	1725.0	1218.0	-1.0	1943.0	1599.0	-1.0	2092.0	1301.0	-1.0	2021.0	1105.0	-1.0	1344.0	1486.0	-1.0	2249.0	1700.0	-1.0	2036.0	1385.0	-1.0	2082.0	1828.0	-1.0	2371.0	1508.0	-1.0	2392.0	1358.0	-1.0	1813.0	1461.0	-1.0	2439.0	1636.0	-1.0	2154.0	1114.0	-1.0	1736.0	1149.0	-1.0	1316.0	
626.952	1205.0	-1.0	1844.0	1311.0	-1.0	1725.0	1219.0	-1.0	1945.0	1598.0	-1.0	2092.0	1303.0	-1.0	2028.0	1105.0	-1.0	1344.0	1488.0	-1.0	2256.0	1695.0	-1.0	2031.0	1386.0	-1.0	2085.0	1819.0	-1.0	2355.0	1508.0	-1.0	2393.0	1358.0	-1.0	1812.0	1462.0	-1.0	2443.0	1638.0	-1.0	2158.0	1116.0	-1.0	1737.0	1150.0	-1.0	1318.0	
627.451	1207.0	-1.0	1842.0	1312.0	-1.0	1727.0	1220.0	-1.0	1948.0	1600.0	-1.0	2095.0	1305.0	-1.0	2034.0	1105.0	-1.0	1346.0	1491.0	-1.0	2264.0	1696.0	-1.0	2033.0	1387.0	-1.0	2089.0	1815.0	-1.0	2349.0	1509.0	-1.0	2396.0	1358.0	-1.0	1815.0	1465.0	-1.0	2448.0	1640.0	-1.0	2164.0	1117.0	-1.0	1741.0	1153.0	-1.0	1321.0	
627.950	1210.0	-1.0	1852.0	1316.0	-1.0	1737.0	1221.0	-1.0	1954.0	1603.0	-1.0	2103.0	1309.0	-1.0	2044.0	1108.0	-1.0	1350.0	1494.0	-1.0	2275.0	1701.0	-1.0	2043.0	1390.0	-1.0	2096.0	1816.0	-1.0	2347.0	1511.0	-1.0	2401.0	1360.0	-1.0	1820.0	1466.0	-1.0	2452.0	1643.0	-1.0	2170.0	1119.0	-1.0	1743.0	1153.0	-1.0	1323.0	
628.449	1212.0	-1.0	1863.0	1319.0	-1.0	1745.0	1223.0	-1.0	1960.0	1606.0	-1.0	2109.0	1312.0	-1.0	2052.0	1110.0	-1.0	1356.0	1498.0	-1.0	2283.0	1706.0	-1.0	2050.0	1394.0	-1.0	2105.0	1818.0	-1.0	2351.0	1514.0	-1.0	2410.0	1364.0	-1.0	1827.0	1471.0	-1.0	2460.0	1646.0	-1.0	2177.0	1122.0	-1.0	1749.0	1156.0	-1.0	1326.0	
628.948	1213.0	-1.0	1866.0	1320.0	-1.0	1747.0	1225.0	-1.0	1962.0	1607.0	-1.0	2112.0	1314.0	-1.0	2057.0	1111.0	-1.0	1358.0	1500.0	-1.0	2289.0	1707.0	-1.0	2054.0	1396.0	-1.0	2111.0	1819.0	-1.0	2353.0	1516.0	-1.0	2417.0	1366.0	-1.0	1833.0	1475.0	-1.0	2469.0	1647.0	-1.0	2183.0	1125.0	-1.0	1754.0	1159.0	-1.0	1330.0	
629.447	1212.0	-1.0	1862.0	1321.0	-1.0	1746.0	1225.0	-1.0	1962.0	1608.0	-1.0	2111.0	1314.0	-1.0	2057.0	1111.0	-1.0	1357.0	1501.0	-1.0	2292.0	1708.0	-1.0	2055.0	1396.0	-1.0	2111.0	1818.0	-1.0	2352.0	1517.0	-1.0	2417.0	1367.0	-1.0	1835.0	1477.0	-1.0	2474.0	1649.0	-1.0	2186.0	1126.0	-1.0	1757.0	1159.0	-1.0	1334.0	
629.947	1211.0	-1.0	1857.0	1320.0	-1.0	1743.0	1225.0	-1.0	1960.0	1609.0	-1.0	2110.0	1314.0	-1.0	2054.0	1111.0	-1.0	1356.0	1501.0	-1.0	2289.0	1705.0	-1.0	2049.0	1395.0	-1.0	2109.0	1817.0	-1.0	2352.0	1517.0	-1.0	2416.0	1366.0	-1.0	1835.0	1477.0	-1.0	2475.0	1649.0	-1.0	2189.0	1126.0	-1.0	1756.0	1161.0	-1.0	1335.0	
630.446	1212.0	-1.0	1862.0	1323.0	-1.0	1750.0	1226.0	-1.0	1963.0	1611.0	-1.0	2115.0	1313.0	-1.0	2051.0	1112.0	-1.0	1355.0	1500.0	-1.0	2285.0	1700.0	-1.0	2039.0	1394.0	-1.0	2106.0	1816.0	-1.0	2350.0	1517.0	-1.0	2417.0	1366.0	-1.0	1835.0	1477.0	-1.0	2472.0	1652.0	-1.0	2194.0	1124.0	-1.0	1754.0	1162.0	-1.0	1335.0	
630.945	1213.0	-1.0	1866.0	1327.0	-1.0	1757.0	1226.0	-1.0	1966.0	1613.0	-1.0	2121.0	1312.0	-1.0	2048.0	1112.0	-1.0	1356.0	1498.0	-1.0	2282.0	1692.0	-1.0	2028.0	1395.0	-1.0	2108.0	1815.0	-1.0	2353.0	1518.0	-1.0	2422.0	1368.0	-1.0	1841.0	1478.0	-1.0	2475.0	1657.0	-1.0	2205.0	1126.0	-1.0	1756.0	1164.0	-1.0	1340.0	
631.444	1212.0	-1.0	1862.0	1328.0	-1.0	1757.0	1226.0	-1.0	1964.0	1614.0	-1.0	2121.0	1310.0	-1.0	2045.0	1112.0	-1.0	1355.0	1496.0	-1.0	2277.0	1687.0	-1.0	2022.0	1394.0	-1.0	2111.0	1816.0	-1.0	2356.0	1519.0	-1.0	2427.0	1369.0	-1.0	1845.0	1479.0	-1.0	2478.0	1661.0	-1.0	2214.0	1127.0	-1.0	1759.0	1166.0	-1.0	1344.0	
631.943	1210.0	-1.0	1853.0	1327.0	-1.0	1753.0	1226.0	-1.0	1961.0	1614.0	-1.0	2119.0	1309.0	-1.0	2042.0	1111.0	-1.0	1354.0	1496.0	-1.0	2276.0	1684.0	-1.0	2019.0	1395.0	-1.0	2111.0	1813.0	-1.0	2353.0	1519.0	-1.0	2426.0	1369.0	-1.0	1846.0	1478.0	-1.0	2476.0	1661.0	-1.0	2217.0	1125.0	-1.0	1757.0	1166.0	-1.0	1344.0	
632.442	1210.0	-1.0	1855.0	1329.0	-1.0	1753.0	1226.0	-1.0	1961.0	1616.0	-1.0	2121.0	1310.0	-1.0	2042.0	1111.0	-1.0	1353.0	1497.0	-1.0	2278.0	1685.0	-1.0	2020.0	1394.0	-1.0	2110.0	1812.0	-1.0	2350.0	1519.0	-1.0	2426.0	1369.0	-1.0	1846.0	1475.0	-1.0	2471.0	1661.0	-1.0	2216.0	1124.0	-1.0	1753.0	1165.0	-1.0	1342.0	
632.941	1211.0	-1.0	1857.0	1329.0	-1.0	1755.0	1226.0	-1.0	1962.0	1616.0	-1.0	2122.0	1312.0	-1.0	2047.0	1111.0	-1.0	1354.0	1498.0	-1.0	2282.0	1685.0	-1.0	2021.0	1396.0	-1.0	2115.0	1814.0	-1.0	2354.0	1520.0	-1.0	2430.0	1370.0	-1.0	1849.0	1477.0	-1.0	2472.0	1662.0	-1.0	2220.0	1124.0	-1.0	1754.0	1167.0	-1.0	1345.0	
633.440	1211.0	-1.0	1856.0	1329.0	-1.0	1753.0	1226.0	-1.0	1960.0	1616.0	-1.0	2120.0	1313.0	-1.0	2050.0	1111.0	-1.0	1354.0	1499.0	-1.0	2286.0	1683.0	-1.0	2020.0	1397.0	-1.0	2118.0	1814.0	-1.0	2357.0	1521.0	-1.0	2435.0	1369.0	-1.0	1849.0	1478.0	-1.0	2476.0	1664.0	-1.0	2226.0	1126.0	-1.0	1757.0	1168.0	-1.0	1347.0	
633.940	1209.0	-1.0	1852.0	1328.0	-1.0	1752.0	1225.0	-1.0	1959.0	1615.0	-1.0	2118.0	1313.0	-1.0	2051.0	1111.0	-1.0	1354.0	1500.0	-1.0	2288.0	1682.0	-1.0	2019.0	1397.0	-1.0	2120.0	1814.0	-1.0	2361.0	1521.0	-1.0	2435.0	1369.0	-1.0	1846.0	1479.0	-1.0	2481.0	1664.0	-1.0	2229.0	1125.0	-1.0	1760.0	1168.0	-1.0	1349.0	
634.439	1210.0	-1.0	1850.0	1328.0	-1.0	1750.0	1226.0	-1.0	1958.0	1616.0	-1.0	2118.0	1314.0	-1.0	2052.0	1110.0	-1.0	1353.0	1501.0	-1.0	2291.0	1684.0	-1.0	2025.0	1398.0	-1.0	2120.0	1816.0	-1.0	2362.0	1521.0	-1.0	2434.0	1367.0	-1.0	1841.0	1478.0	-1.0	2483.0	1663.0	-1.0	2228.0	1126.0	-1.0	1761.0	1167.0	-1.0	1350.0	
634.938	1212.0	-1.0	1857.0	1329.0	-1.0	1756.0	1226.0	-1.0	1962.0	1616.0	-1.0	2120.0	1315.0	-1.0	2057.0	1112.0	-1.0	1355.0	1503.0	-1.0	2296.0	1686.0	-1.0	2029.0	1398.0	-1.0	2120.0	1815.0	-1.0	2357.0	1522.0	-1.0	2434.0	1365.0	-1.0	1837.0	1479.0	-1.0	2483.0	1662.0	-1.0	2227.0	1124.0	-1.0	1762.0	1167.0	-1.0	1351.0	
635.438	1213.0	-1.0	1862.0	1330.0	-1.0	1760.0	1226.0	-1.0	1963.0	1616.0	-1.0	2121.0	1315.0	-1.0	2059.0	1111.0	-1.0	1356.0	1503.0	-1.0	2299.0	1686.0	-1.0	2028.0	1398.0	-1.0	2122.0	1811.0	-1.0	2353.0	1524.0	-1.0	2439.0	1364.0	-1.0	1835.0	1480.0	-1.0	2491.0	1663.0	-1.0	2232.0	1126.0	-1.0	1767.0	1169.0	-1.0	1355.0	
635.937	1212.0	-1.0	1859.0	1329.0	-1.0	1760.0	1226.0	-1.0	1963.0	1614.0	-1.0	2121.0	1315.0	-1.0	2058.0	1111.0	-1.0	1357.0	1503.0	-1.0	2299.0	1685.0	-1.0	2025.0	1398.0	-1.0	2123.0	1809.0	-1.0	2352.0	1524.0	-1.0	2440.0	1364.0	-1.0	1835.0	1481.0	-1.0	2495.0	1663.0	-1.0	2237.0	1126.0	-1.0	1772.0	1169.0	-1.0	1358.0	
636.436	1210.0	-1.0	1854.0	1329.0	-1.0	1760.0	1226.0	-1.0	1963.0	1615.0	-1.0	2124.0	1314.0	-1.0	2056.0	1111.0	-1.0	1357.0	1503.0	-1.0	2297.0	1683.0	-1.0	2024.0	1398.0	-1.0	2122.0	1810.0	-1.0	2354.0	1524.0	-1.0	2442.0	1364.0	-1.0	1838.0	1480.0	-1.0	2495.0	1663.0	-1.0	2239.0	1127.0	-1.0	1771.0	1169.0	-1.0	1361.0	
636.935	1212.0	-1.0	1859.0	1331.0	-1.0	1767.0	1227.0	-1.0	1967.0	1618.0	-1.0	2134.0	1315.0	-1.0	2056.0	1112.0	-1.0	1360.0	1502.0	-1.0	2298.0	1683.0	-1.0	2025.0	1397.0	-1.0	2121.0	1811.0	-1.0	2359.0	1524.0	-1.0	2442.0	1366.0	-1.0	1842.0	1479.0	-1.0	2493.0	1663.0	-1.0	2242.0	1125.0	-1.0	1768.0	1169.0	-1.0	1360.0	
637.435	1213.0	-1.0	1865.0	1333.0	-1.0	1773.0	1228.0	-1.0	1970.0	1621.0	-1.0	2141.0	1315.0	-1.0	2060.0	1114.0	-1.0	1365.0	1503.0	-1.0	2300.0	1685.0	-1.0	2031.0	1398.0	-1.0	2126.0	1815.0	-1.0	2371.0	1525.0	-1.0	2449.0	1370.0	-1.0	1852.0	1480.0	-1.0	2493.0	1666.0	-1.0	2248.0	1125.0	-1.0	1767.0	1169.0	-1.0	1362.0	
637.934	1212.0	-1.0	1863.0	1332.0	-1.0	1774.0	1228.0	-1.0	1971.0	1622.0	-1.0	2143.0	1314.0	-1.0	2061.0	1114.0	-1.0	1366.0	1502.0	-1.0	2301.0	1686.0	-1.0	2034.0	1397.0	-1.0	2126.0	1815.0	-1.0	2372.0	1525.0	-1.0	2451.0	1370.0	-1.0	1856.0	1479.0	-1.0	2491.0	1666.0	-1.0	2248.0	1124.0	-1.0	1767.0	1169.0	-1.0	1361.0	
638.433	1209.0	-1.0	1855.0	1331.0	-1.0	1769.0	1227.0	-1.0	1968.0	1621.0	-1.0	2139.0	1313.0	-1.0	2057.0	1113.0	-1.0	1363.0	1501.0	-1.0	2297.0	1681.0	-1.0	2027.0	1395.0	-1.0	2123.0	1809.0	-1.0	2361.0	1522.0	-1.0	2446.0	1368.0	-1.0	1850.0	1475.0	-1.0	2483.0	1661.0	-1.0	2239.0	1122.0	-1.0	1762.0	1167.0	-1.0	1358.0	
638.932	1210.0	-1.0	1859.0	1330.0	-1.0	1770.0	1227.0	-1.0	1966.0	1618.0	-1.0	2137.0	1311.0	-1.0	2055.0	1111.0	-1.0	1361.0	1500.0	-1.0	2295.0	1675.0	-1.0	2017.0	1394.0	-1.0	2119.0	1801.0	-1.0	2348.0	1521.0	-1.0	2442.0	1366.0	-1.0	1844.0	1471.0	-1.0	2471.0	1656.0	-1.0	2225.0	1120.0	-1.0	1754.0	1164.0	-1.0	1352.0	
639.431	1209.0	-1.0	1858.0	1328.0	-1.0	1765.0	1224.0	-1.0	1962.0	1615.0	-1.0	2128.0	1307.0	-1.0	2047.0	1108.0	-1.0	1354.0	1496.0	-1.0	2288.0	1664.0	-1.0	1999.0	1392.0	-1.0	2115.0	1791.0	-1.0	2331.0	1517.0	-1.0	2434.0	1362.0	-1.0	1834.0	1469.0	-1.0	2466.0	1652.0	-1.0	2215.0	1119.0	-1.0	1754.0	1161.0	-1.0	1347.0	
639.930	1205.0	-1.0	1853.0	1322.0	-1.0	1757.0	1221.0	-1.0	1956.0	1608.0	-1.0	2116.0	1303.0	-1.0	2036.0	1104.0	-1.0	1344.0	1492.0	-1.0	2279.0	1653.0	-1.0	1977.0	1389.0	-1.0	2109.0	1780.0	-1.0	2309.0	1514.0	-1.0	2425.0	1357.0	-1.0	1822.0	1468.0	-1.0	2460.0	1646.0	-1.0	2201.0	1119.0	-1.0	1752.0	1158.0	-1.0	1343.0	
640.429	1207.0	-1.0	1859.0	1322.0	-1.0	1756.0	1220.0	-1.0	1954.0	1607.0	-1.0	2111.0	1301.0	-1.0	2029.0	1102.0	-1.0	1339.0	1489.0	-1.0	2272.0	1645.0	-1.0	1962.0	1388.0	-1.0	2103.0	1772.0	-1.0	2293.0	1511.0	-1.0	2417.0	1354.0	-1.0	1811.0	1465.0	-1.0	2455.0	1641.0	-1.0	2190.0	1117.0	-1.0	1748.0	1157.0	-1.0	1338.0	
640.928	1209.0	-1.0	1863.0	1322.0	-1.0	1754.0	1219.0	-1.0	1951.0	1605.0	-1.0	2104.0	1299.0	-1.0	2026.0	1100.0	-1.0	1335.0	1487.0	-1.0	2267.0	1640.0	-1.0	1954.0	1388.0	-1.0	2103.0	1767.0	-1.0	2286.0	1511.0	-1.0	2415.0	1351.0	-1.0	1807.0	1466.0	-1.0	2458.0	1641.0	-1.0	2187.0	1118.0	-1.0	1752.0	1157.0	-1.0	1339.0	
641.427	1208.0	-1.0	1861.0	1319.0	-1.0	1748.0	1218.0	-1.0	1948.0	1602.0	-1.0	2096.0	1297.0	-1.0	2021.0	1098.0	-1.0	1330.0	1486.0	-1.0	2264.0	1638.0	-1.0	1948.0	1389.0	-1.0	2104.0	1762.0	-1.0	2277.0	1510.0	-1.0	2415.0	1351.0	-1.0	1804.0	1468.0	-1.0	2463.0	1641.0	-1.0	2184.0	1119.0	-1.0	1755.0	1156.0	-1.0	1338.0	
641.926	1207.0	-1.0	1855.0	1317.0	-1.0	1740.0	1217.0	-1.0	1945.0	1599.0	-1.0	2090.0	1297.0	-1.0	2019.0	1097.0	-1.0	1327.0	1487.0	-1.0	2261.0	1637.0	-1.0	1946.0	1389.0	-1.0	2105.0	1757.0	-1.0	2267.0	1511.0	-1.0	2412.0	1350.0	-1.0	1801.0	1469.0	-1.0	2465.0	1639.0	-1.0	2179.0	1120.0	-1.0	1755.0	1155.0	-1.0	1336.0	
642.425	1208.0	-1.0	1861.0	1318.0	-1.0	1742.0	1218.0	-1.0	1947.0	1599.0	-1.0	2091.0	1299.0	-1.0	2020.0	1098.0	-1.0	1328.0	1487.0	-1.0	2263.0	1641.0	-1.0	1951.0	1390.0	-1.0	2106.0	1754.0	-1.0	2260.0	1512.0	-1.0	2413.0	1351.0	-1.0	1801.0	1469.0	-1.0	2464.0	1637.0	-1.0	2176.0	1119.0	-1.0	1751.0	1154.0	-1.0	1333.0	
642.925	1209.0	-1.0	1864.0	1317.0	-1.0	1742.0	1219.0	-1.0	1949.0	1599.0	-1.0	2092.0	1300.0	-1.0	2023.0	1098.0	-1.0	1330.0	1489.0	-1.0	2266.0	1645.0	-1.0	1956.0	1392.0	-1.0	2110.0	1754.0	-1.0	2260.0	1513.0	-1.0	2416.0	1353.0	-1.0	1806.0	1471.0	-1.0	2469.0	1639.0	-1.0	2182.0	1119.0	-1.0	1754.0	1156.0	-1.0	1334.0	
643.424	1208.0	-1.0	1859.0	1317.0	-1.0	1737.0	1218.0	-1.0	1948.0	1599.0	-1.0	2091.0	1301.0	-1.0	2024.0	1098.0	-1.0	1330.0	1490.0	-1.0	2265.0	1647.0	-1.0	1959.0	1392.0	-1.0	2111.0	1752.0	-1.0	2259.0	1514.0	-1.0	2418.0	1355.0	-1.0	1808.0	1471.0	-1.0	2471.0	1641.0	-1.0	2185.0	1119.0	-1.0	1753.0	1155.0	-1.0	1334.0	
643.924	1205.0	-1.0	1849.0	1315.0	-1.0	1730.0	1219.0	-1.0	1945.0	1599.0	-1.0	2088.0	1301.0	-1.0	2021.0	1098.0	-1.0	1327.0	1490.0	-1.0	2262.0	1648.0	-1.0	1959.0	1390.0	-1.0	2107.0	1750.0	-1.0	2254.0	1512.0	-1.0	2415.0	1355.0	-1.0	1807.0	1469.0	-1.0	2464.0	1641.0	-1.0	2183.0	1117.0	-1.0	1745.0	1153.0	-1.0	1330.0	
644.423	1207.0	-1.0	1850.0	1315.0	-1.0	1730.0	1219.0	-1.0	1946.0	1601.0	-1.0	2090.0	1301.0	-1.0	2019.0	1097.0	-1.0	1326.0	1490.0	-1.0	2260.0	1649.0	-1.0	1959.0	1389.0	-1.0	2103.0	1746.0	-1.0	2247.0	1511.0	-1.0	2408.0	1354.0	-1.0	1806.0	1465.0	-1.0	2452.0	1639.0	-1.0	2180.0	1113.0	-1.0	1735.0	1150.0	-1.0	1324.0	
644.922	1206.0	-1.0	1847.0	1315.0	-1.0	1727.0	1220.0	-1.0	1945.0	1600.0	-1.0	2087.0	1300.0	-1.0	2016.0	1096.0	-1.0	1323.0	1488.0	-1.0	2255.0	1646.0	-1.0	1956.0	1389.0	-1.0	2100.0	1743.0	-1.0	2242.0	1509.0	-1.0	2404.0	1354.0	-1.0	1807.0	1463.0	-1.0	2448.0	1639.0	-1.0	2181.0	1111.0	-1.0	1732.0	1149.0	-1.0	1322.0	
645.421	1204.0	-1.0	1840.0	1313.0	-1.0	1720.0	1219.0	-1.0	1939.0	1599.0	-1.0	2080.0	1298.0	-1.0	2010.0	1094.0	-1.0	1318.0	1486.0	-1.0	2248.0	1642.0	-1.0	1948.0	1386.0	-1.0	2095.0	1736.0	-1.0	2233.0	1507.0	-1.0	2398.0	1352.0	-1.0	1804.0	1460.0	-1.0	2440.0	1638.0	-1.0	2178.0	1108.0	-1.0	1725.0	1145.0	-1.0	1317.0	
645.920	1201.0	-1.0	1828.0	1311.0	-1.0	1712.0	1218.0	-1.0	1934.0	1597.0	-1.0	2074.0	1296.0	-1.0	2001.0	1091.0	-1.0	1311.0	1483.0	-1.0	2240.0	1635.0	-1.0	1937.0	1383.0	-1.0	2087.0	1730.0	-1.0	2222.0	1504.0	-1.0	2388.0	1350.0	-1.0	1800.0	1456.0	-1.0	2429.0	1635.0	-1.0	2172.0	1104.0	-1.0	1716.0	1142.0	-1.0	1311.0	
646.420	1201.0	-1.0	1829.0	1312.0	-1.0	1713.0	1218.0	-1.0	1933.0	1597.0	-1.0	2074.0	1293.0	-1.0	1996.0	1090.0	-1.0	1308.0	1482.0	-1.0	2234.0	1630.0	-1.0	1929.0	1382.0	-1.0	2082.0	1725.0	-1.0	2212.0	1501.0	-1.0	2381.0	1349.0	-1.0	1797.0	1452.0	-1.0	2415.0	1633.0	-1.0	2167.0	1100.0	-1.0	1706.0	1139.0	-1.0	1305.0	
646.919	1200.0	-1.0	1825.0	1311.0	-1.0	1711.0	1216.0	-1.0	1931.0	1597.0	-1.0	2071.0	1292.0	-1.0	1992.0	1089.0	-1.0	1306.0	1480.0	-1.0	2229.0	1626.0	-1.0	1922.0	1380.0	-1.0	2080.0	1721.0	-1.0	2208.0	1500.0	-1.0	2377.0	1349.0	-1.0	1799.0	1451.0	-1.0	2411.0	1633.0	-1.0	2166.0	1098.0	-1.0	1700.0	1137.0	-1.0	1303.0	
647.418	1197.0	-1.0	1816.0	1309.0	-1.0	1706.0	1215.0	-1.0	1926.0	1596.0	-1.0	2068.0	1290.0	-1.0	1986.0	1088.0	-1.0	1302.0	1477.0	-1.0	2224.0	1621.0	-1.0	1916.0	1379.0	-1.0	2077.0	1717.0	-1.0	2205.0	1498.0	-1.0	2374.0	1348.0	-1.0	1799.0	1450.0	-1.0	2408.0	1632.0	-1.0	2168.0	1097.0	-1.0	1698.0	1136.0	-1.0	1301.0	
647.917	1193.0	-1.0	1804.0	1307.0	-1.0	1703.0	1214.0	-1.0	1921.0	1596.0	-1.0	2068.0	1288.0	-1.0	1982.0	1086.0	-1.0	1301.0	1476.0	-1.0	2219.0	1618.0	-1.0	1911.0	1378.0	-1.0	2073.0	1713.0	-1.0	2198.0	1497.0	-1.0	2371.0	1347.0	-1.0	1798.0	1448.0	-1.0	2404.0	1633.0	-1.0	2170.0	1094.0	-1.0	1692.0	1135.0	-1.0	1301.0	
648.417	1191.0	-1.0	1795.0	1308.0	-1.0	1704.0	1214.0	-1.0	1920.0	1598.0	-1.0	2072.0	1288.0	-1.0	1982.0	1088.0	-1.0	1304.0	1476.0	-1.0	2220.0	1620.0	-1.0	1914.0	1377.0	-1.0	2072.0	1715.0	-1.0	2202.0	1496.0	-1.0	2369.0	1347.0	-1.0	1801.0	1446.0	-1.0	2402.0	1634.0	-1.0	2174.0	1092.0	-1.0	1688.0	1134.0	-1.0	1301.0	
648.916	1192.0	-1.0	1800.0	1310.0	-1.0	1713.0	1216.0	-1.0	1923.0	1601.0	-1.0	2083.0	1291.0	-1.0	1989.0	1090.0	-1.0	1309.0	1478.0	-1.0	2226.0	1627.0	-1.0	1927.0	1378.0	-1.0	2074.0	1721.0	-1.0	2213.0	1497.0	-1.0	2371.0	1350.0	-1.0	1808.0	1446.0	-1.0	2398.0	1635.0	-1.0	2179.0	1090.0	-1.0	1682.0	1134.0	-1.0	1300.0	
649.415	1192.0	-1.0	1802.0	1312.0	-1.0	1720.0	1216.0	-1.0	1925.0	1603.0	-1.0	2093.0	1292.0	-1.0	1995.0	1092.0	-1.0	1316.0	1480.0	-1.0	2232.0	1634.0	-1.0	1942.0	1380.0	-1.0	2080.0	1730.0	-1.0	2233.0	1499.0	-1.0	2377.0	1353.0	-1.0	1818.0	1447.0	-1.0	2401.0	1637.0	-1.0	2186.0	1090.0	-1.0	1682.0	1135.0	-1.0	1302.0	
649.914	1190.0	-1.0	1796.0	1312.0	-1.0	1722.0	1215.0	-1.0	1924.0	1605.0	-1.0	2098.0	1293.0	-1.0	1998.0	1095.0	-1.0	1320.0	1481.0	-1.0	2236.0	1638.0	-1.0	1951.0	1381.0	-1.0	2082.0	1738.0	-1.0	2248.0	1499.0	-1.0	2381.0	1355.0	-1.0	1823.0	1448.0	-1.0	2404.0	1639.0	-1.0	2194.0	1092.0	-1.0	1683.0	1137.0	-1.0	1305.0	
650.414	1187.0	-1.0	1787.0	1312.0	-1.0	1722.0	1215.0	-1.0	1922.0	1605.0	-1.0	2100.0	1293.0	-1.0	1998.0	1095.0	-1.0	1322.0	1481.0	-1.0	2236.0	1641.0	-1.0	1955.0	1380.0	-1.0	2082.0	1743.0	-1.0	2259.0	1498.0	-1.0	2381.0	1354.0	-1.0	1825.0	1446.0	-1.0	2404.0	1639.0	-1.0	2196.0	1090.0	-1.0	1683.0	1137.0	-1.0	1306.0	
650.913	1185.0	-1.0	1779.0	1311.0	-1.0	1720.0	1213.0	-1.0	1919.0	1604.0	-1.0	2099.0	1292.0	-1.0	1996.0	1094.0	-1.0	1320.0	1480.0	-1.0	2234.0	1641.0	-1.0	1954.0	1378.0	-1.0	2077.0	1746.0	-1.0	2260.0	1496.0	-1.0	2376.0	1352.0	-1.0	1820.0	1445.0	-1.0	2398.0	1636.0	-1.0	2191.0	1089.0	-1.0	1680.0	1136.0	-1.0	1304.0	
651.412	1186.0	-1.0	1784.0	1312.0	-1.0	1723.0	1214.0	-1.0	1920.0	1603.0	-1.0	2100.0	1292.0	-1.0	1993.0	1093.0	-1.0	1319.0	1479.0	-1.0	2233.0	1639.0	-1.0	1951.0	1377.0	-1.0	2072.0	1746.0	-1.0	2257.0	1494.0	-1.0	2368.0	1348.0	-1.0	1811.0	1442.0	-1.0	2388.0	1632.0	-1.0	2181.0	1087.0	-1.0	1673.0	1134.0	-1.0	1300.0	
651.911	1187.0	-1.0	1788.0	1312.0	-1.0	1722.0	1213.0	-1.0	1916.0	1600.0	-1.0	2096.0	1289.0	-1.0	1991.0	1092.0	-1.0	1316.0	1478.0	-1.0	2230.0	1635.0	-1.0	1947.0	1375.0	-1.0	2068.0	1747.0	-1.0	2258.0	1491.0	-1.0	2362.0	1345.0	-1.0	1804.0	1441.0	-1.0	2382.0	1628.0	-1.0	2169.0	1088.0	-1.0	1670.0	1132.0	-1.0	1298.0	
652.410	1186.0	-1.0	1784.0	1309.0	-1.0	1717.0	1210.0	-1.0	1911.0	1595.0	-1.0	2086.0	1286.0	-1.0	1984.0	1088.0	-1.0	1311.0	1475.0	-1.0	2224.0	1631.0	-1.0	1940.0	1372.0	-1.0	2062.0	1748.0	-1.0	2258.0	1488.0	-1.0	2353.0	1341.0	-1.0	1795.0	1441.0	-1.0	2382.0	1624.0	-1.0	2163.0	1087.0	-1.0	1673.0	1133.0	-1.0	1297.0	
652.909	1185.0	-1.0	1779.0	1306.0	-1.0	1710.0	1209.0	-1.0	1905.0	1591.0	-1.0	2076.0	1283.0	-1.0	1979.0	1087.0	-1.0	1306.0	1471.0	-1.0	2216.0	1628.0	-1.0	1935.0	1369.0	-1.0	2053.0	1751.0	-1.0	2260.0	1484.0	-1.0	2345.0	1336.0	-1.0	1786.0	1440.0	-1.0	2382.0	1621.0	-1.0	2155.0	1087.0	-1.0	1674.0	1132.0	-1.0	1298.0	
653.408	1183.0	-1.0	1772.0	1304.0	-1.0	1705.0	1208.0	-1.0	1900.0	1588.0	-1.0	2069.0	1281.0	-1.0	1973.0	1085.0	-1.0	1304.0	1469.0	-1.0	2209.0	1629.0	-1.0	1934.0	1366.0	-1.0	2046.0	1755.0	-1.0	2268.0	1481.0	-1.0	2337.0	1334.0	-1.0	1779.0	1440.0	-1.0	2380.0	1618.0	-1.0	2149.0	1087.0	-1.0	1672.0	1131.0	-1.0	1297.0	
653.907	1184.0	-1.0	1770.0	1303.0	-1.0	1703.0	1208.0	-1.0	1900.0	1587.0	-1.0	2067.0	1280.0	-1.0	1971.0	1084.0	-1.0	1303.0	1468.0	-1.0	2206.0	1633.0	-1.0	1940.0	1365.0	-1.0	2039.0	1762.0	-1.0	2279.0	1479.0	-1.0	2330.0	1333.0	-1.0	1775.0	1438.0	-1.0	2377.0	1615.0	-1.0	2144.0	1086.0	-1.0	1670.0	1131.0	-1.0	1296.0	
654.407	1187.0	-1.0	1778.0	1303.0	-1.0	1706.0	1208.0	-1.0	1902.0	1587.0	-1.0	2069.0	1282.0	-1.0	1975.0	1086.0	-1.0	1306.0	1468.0	-1.0	2208.0	1640.0	-1.0	1952.0	1364.0	-1.0	2038.0	1772.0	-1.0	2294.0	1479.0	-1.0	2328.0	1333.0	-1.0	1776.0	1438.0	-1.0	2376.0	1615.0	-1.0	2141.0	1086.0	-1.0	1669.0	1130.0	-1.0	1295.0	
654.906	1189.0	-1.0	1785.0	1304.0	-1.0	1708.0	1209.0	-1.0	1905.0	1587.0	-1.0	2071.0	1283.0	-1.0	1981.0	1087.0	-1.0	1311.0	1469.0	-1.0	2212.0	1646.0	-1.0	1967.0	1365.0	-1.0	2041.0	1782.0	-1.0	2313.0	1480.0	-1.0	2330.0	1335.0	-1.0	1781.0	1441.0	-1.0	2382.0	1616.0	-1.0	2145.0	1088.0	-1.0	1675.0	1132.0	-1.0	1299.0	
655.405	1189.0	-1.0	1788.0	1303.0	-1.0	1710.0	1210.0	-1.0	1906.0	1587.0	-1.0	2073.0	1284.0	-1.0	1984.0	1088.0	-1.0	1314.0	1469.0	-1.0	2214.0	1654.0	-1.0	1980.0	1366.0	-1.0	2043.0	1791.0	-1.0	2332.0	1481.0	-1.0	2334.0	1336.0	-1.0	1786.0	1442.0	-1.0	2389.0	1618.0	-1.0	2150.0	1091.0	-1.0	1681.0	1133.0	-1.0	1302.0	
655.905	1188.0	-1.0	1785.0	1302.0	-1.0	1708.0	1209.0	-1.0	1907.0	1586.0	-1.0	2073.0	1285.0	-1.0	1987.0	1089.0	-1.0	1316.0	1470.0	-1.0	2215.0	1661.0	-1.0	1990.0	1366.0	-1.0	2044.0	1799.0	-1.0	2346.0	1481.0	-1.0	2335.0	1337.0	-1.0	1787.0	1443.0	-1.0	2390.0	1618.0	-1.0	2152.0	1092.0	-1.0	1684.0	1134.0	-1.0	1303.0	
656.404	1186.0	-1.0	1781.0	1300.0	-1.0	1706.0	1208.0	-1.0	1905.0	1585.0	-1.0	2070.0	1285.0	-1.0	1988.0	1089.0	-1.0	1315.0	1470.0	-1.0	2214.0	1665.0	-1.0	1996.0	1365.0	-1.0	2042.0	1805.0	-1.0	2354.0	1481.0	-1.0	2334.0	1337.0	-1.0	1786.0	1443.0	-1.0	2389.0	1617.0	-1.0	2147.0	1091.0	-1.0	1684.0	1132.0	-1.0	1301.0	
656.903	1188.0	-1.0	1782.0	1301.0	-1.0	1704.0	1208.0	-1.0	1905.0	1583.0	-1.0	2069.0	1285.0	-1.0	1986.0	1088.0	-1.0	1313.0	1469.0	-1.0	2211.0	1666.0	-1.0	1997.0	1365.0	-1.0	2040.0	1807.0	-1.0	2357.0	1480.0	-1.0	2330.0	1335.0	-1.0	1783.0	1442.0	-1.0	2385.0	1614.0	-1.0	2142.0	1091.0	-1.0	1681.0	1130.0	-1.0	1298.0	
657.403	1190.0	-1.0	1788.0	1301.0	-1.0	1706.0	1209.0	-1.0	1906.0	1583.0	-1.0	2068.0	1284.0	-1.0	1986.0	1088.0	-1.0	1314.0	1468.0	-1.0	2209.0	1668.0	-1.0	1998.0	1365.0	-1.0	2037.0	1812.0	-1.0	2361.0	1479.0	-1.0	2328.0	1335.0	-1.0	1781.0	1440.0	-1.0	2381.0	1613.0	-1.0	2138.0	1090.0	-1.0	1678.0	1129.0	-1.0	1295.0	
657.902	1190.0	-1.0	1793.0	1301.0	-1.0	1708.0	1208.0	-1.0	1908.0	1583.0	-1.0	2069.0	1284.0	-1.0	1987.0	1089.0	-1.0	1316.0	1467.0	-1.0	2207.0	1670.0	-1.0	2002.0	1366.0	-1.0	2038.0	1819.0	-1.0	2372.0	1480.0	-1.0	2330.0	1337.0	-1.0	1787.0	1441.0	-1.0	2381.0	1613.0	-1.0	2138.0	1091.0	-1.0	1678.0	1131.0	-1.0	1295.0	
658.401	1190.0	-1.0	1791.0	1300.0	-1.0	1709.0	1208.0	-1.0	1907.0	1583.0	-1.0	2070.0	1283.0	-1.0	1985.0	1091.0	-1.0	1319.0	1466.0	-1.0	2203.0	1674.0	-1.0	2007.0	1365.0	-1.0	2039.0	1827.0	-1.0	2386.0	1480.0	-1.0	2332.0	1339.0	-1.0	1792.0	1443.0	-1.0	2387.0	1616.0	-1.0	2145.0	1093.0	-1.0	1683.0	1132.0	-1.0	1297.0	
658.900	1189.0	-1.0	1787.0	1301.0	-1.0	1708.0	1208.0	-1.0	1906.0	1583.0	-1.0	2073.0	1282.0	-1.0	1982.0	1091.0	-1.0	1320.0	1464.0	-1.0	2198.0	1678.0	-1.0	2013.0	1365.0	-1.0	2037.0	1833.0	-1.0	2395.0	1480.0	-1.0	2331.0	1341.0	-1.0	1796.0	1444.0	-1.0	2391.0	1620.0	-1.0	2153.0	1095.0	-1.0	1686.0	1134.0	-1.0	1301.0	
659.399	1187.0	-1.0	1780.0	1301.0	-1.0	1707.0	1208.0	-1.0	1906.0	1586.0	-1.0	2075.0	1280.0	-1.0	1978.0	1091.0	-1.0	1322.0	1462.0	-1.0	2192.0	1673.0	-1.0	2005.0	1363.0	-1.0	2033.0	1831.0	-1.0	2390.0	1479.0	-1.0	2330.0	1340.0	-1.0	1796.0	1446.0	-1.0	2393.0	1622.0	-1.0	2158.0	1095.0	-1.0	1687.0	1136.0	-1.0	1305.0	
659.898	1188.0	-1.0	1777.0	1303.0	-1.0	1709.0	1209.0	-1.0	1906.0	1588.0	-1.0	2080.0	1279.0	-1.0	1972.0	1092.0	-1.0	1323.0	1460.0	-1.0	2187.0	1669.0	-1.0	1998.0	1362.0	-1.0	2027.0	1829.0	-1.0	2387.0	1479.0	-1.0	2327.0	1340.0	-1.0	1795.0	1446.0	-1.0	2392.0	1624.0	-1.0	2160.0	1096.0	-1.0	1686.0	1137.0	-1.0	1307.0	
660.397	1190.0	-1.0	1785.0	1305.0	-1.0	1715.0	1210.0	-1.0	1910.0	1592.0	-1.0	2087.0	1279.0	-1.0	1972.0	1093.0	-1.0	1324.0	1460.0	-1.0	2185.0	1669.0	-1.0	1997.0	1360.0	-1.0	2023.0	1827.0	-1.0	2384.0	1479.0	-1.0	2325.0	1339.0	-1.0	1792.0	1445.0	-1.0	2386.0	1623.0	-1.0	2157.0	1095.0	-1.0	1682.0	1138.0	-1.0	1306.0	
660.896	1191.0	-1.0	1789.0	1307.0	-1.0	1718.0	1211.0	-1.0	1911.0	1592.0	-1.0	2088.0	1278.0	-1.0	1968.0	1093.0	-1.0	1323.0	1458.0	-1.0	2182.0	1666.0	-1.0	1993.0	1360.0	-1.0	2022.0	1825.0	-1.0	2380.0	1478.0	-1.0	2325.0	1338.0	-1.0	1788.0	1445.0	-1.0	2383.0	1622.0	-1.0	2152.0	1096.0	-1.0	1681.0	1139.0	-1.0	1306.0	
661.395	1190.0	-1.0	1784.0	1306.0	-1.0	1714.0	1210.0	-1.0	1907.0	1590.0	-1.0	2080.0	1276.0	-1.0	1963.0	1090.0	-1.0	1317.0	1456.0	-1.0	2175.0	1660.0	-1.0	1983.0	1358.0	-1.0	2018.0	1818.0	-1.0	2369.0	1477.0	-1.0	2321.0	1334.0	-1.0	1780.0	1444.0	-1.0	2379.0	1619.0	-1.0	2142.0	1096.0	-1.0	1681.0	1138.0	-1.0	1303.0	
661.894	1186.0	-1.0	1773.0	1304.0	-1.0	1706.0	1208.0	-1.0	1901.0	1585.0	-1.0	2070.0	1272.0	-1.0	1955.0	1087.0	-1.0	1310.0	1454.0	-1.0	2167.0	1652.0	-1.0	1970.0	1356.0	-1.0	2012.0	1810.0	-1.0	2353.0	1476.0	-1.0	2315.0	1329.0	-1.0	1768.0	1443.0	-1.0	2373.0	1614.0	-1.0	2128.0	1094.0	-1.0	1678.0	1137.0	-1.0	1299.0	
662.394	1186.0	-1.0	1767.0	1303.0	-1.0	1700.0	1207.0	-1.0	1895.0	1583.0	-1.0	2061.0	1270.0	-1.0	1948.0	1085.0	-1.0	1303.0	1451.0	-1.0	2162.0	1645.0	-1.0	1958.0	1355.0	-1.0	2007.0	1803.0	-1.0	2339.0	1474.0	-1.0	2310.0	1326.0	-1.0	1758.0	1440.0	-1.0	2367.0	1610.0	-1.0	2116.0	1094.0	-1.0	1675.0	1135.0	-1.0	1295.0	
662.893	1189.0	-1.0	1773.0	1303.0	-1.0	1702.0	1207.0	-1.0	1895.0	1582.0	-1.0	2057.0	1269.0	-1.0	1947.0	1083.0	-1.0	1303.0	1450.0	-1.0	2161.0	1644.0	-1.0	1953.0	1355.0	-1.0	2008.0	1802.0	-1.0	2335.0	1475.0	-1.0	2310.0	1326.0	-1.0	1753.0	1441.0	-1.0	2364.0	1609.0	-1.0	2109.0	1095.0	-1.0	1675.0	1134.0	-1.0	1292.0	
663.392	1190.0	-1.0	1779.0	1304.0	-1.0	1702.0	1207.0	-1.0	1894.0	1581.0	-1.0	2054.0	1268.0	-1.0	1947.0	1083.0	-1.0	1302.0	1451.0	-1.0	2162.0	1643.0	-1.0	1953.0	1356.0	-1.0	2013.0	1803.0	-1.0	2335.0	1477.0	-1.0	2315.0	1327.0	-1.0	1755.0	1443.0	-1.0	2370.0	1611.0	-1.0	2112.0	1097.0	-1.0	1681.0	1135.0	-1.0	1295.0	
663.891	1191.0	-1.0	1781.0	1303.0	-1.0	1701.0	1206.0	-1.0	1894.0	1580.0	-1.0	2051.0	1268.0	-1.0	1947.0	1084.0	-1.0	1302.0	1450.0	-1.0	2163.0	1643.0	-1.0	1953.0	1359.0	-1.0	2018.0	1804.0	-1.0	2339.0	1479.0	-1.0	2320.0	1328.0	-1.0	1758.0	1446.0	-1.0	2376.0	1613.0	-1.0	2115.0	1098.0	-1.0	1686.0	1137.0	-1.0	1297.0	
664.391	1190.0	-1.0	1778.0	1303.0	-1.0	1699.0	1206.0	-1.0	1894.0	1580.0	-1.0	2050.0	1268.0	-1.0	1947.0	1084.0	-1.0	1303.0	1451.0	-1.0	2164.0	1644.0	-1.0	1953.0	1359.0	-1.0	2021.0	1805.0	-1.0	2340.0	1481.0	-1.0	2325.0	1330.0	-1.0	1759.0	1446.0	-1.0	2381.0	1616.0	-1.0	2118.0	1099.0	-1.0	1689.0	1138.0	-1.0	1299.0	
664.890	1191.0	-1.0	1777.0	1304.0	-1.0	1699.0	1207.0	-1.0	1896.0	1582.0	-1.0	2052.0	1269.0	-1.0	1948.0	1085.0	-1.0	1305.0	1452.0	-1.0	2166.0	1645.0	-1.0	1956.0	1361.0	-1.0	2023.0	1806.0	-1.0	2343.0	1482.0	-1.0	2327.0	1331.0	-1.0	1762.0	1448.0	-1.0	2384.0	1619.0	-1.0	2124.0	1101.0	-1.0	1692.0	1139.0	-1.0	1302.0	
665.389	1195.0	-1.0	1790.0	1306.0	-1.0	1706.0	1209.0	-1.0	1902.0	1584.0	-1.0	2061.0	1271.0	-1.0	1954.0	1087.0	-1.0	1309.0	1455.0	-1.0	2171.0	1651.0	-1.0	1964.0	1363.0	-1.0	2027.0	1811.0	-1.0	2349.0	1485.0	-1.0	2332.0	1334.0	-1.0	1768.0	1448.0	-1.0	2386.0	1621.0	-1.0	2128.0	1101.0	-1.0	1692.0	1140.0	-1.0	1303.0	
665.888	1198.0	-1.0	1800.0	1308.0	-1.0	1712.0	1210.0	-1.0	1908.0	1587.0	-1.0	2067.0	1274.0	-1.0	1961.0	1090.0	-1.0	1315.0	1457.0	-1.0	2177.0	1657.0	-1.0	1977.0	1366.0	-1.0	2035.0	1817.0	-1.0	2360.0	1489.0	-1.0	2341.0	1338.0	-1.0	1775.0	1450.0	-1.0	2388.0	1625.0	-1.0	2134.0	1102.0	-1.0	1694.0	1142.0	-1.0	1304.0	
666.387	1199.0	-1.0	1806.0	1308.0	-1.0	1715.0	1212.0	-1.0	1912.0	1588.0	-1.0	2072.0	1276.0	-1.0	1968.0	1091.0	-1.0	1321.0	1459.0	-1.0	2183.0	1663.0	-1.0	1987.0	1368.0	-1.0	2042.0	1821.0	-1.0	2366.0	1492.0	-1.0	2350.0	1342.0	-1.0	1785.0	1454.0	-1.0	2400.0	1630.0	-1.0	2148.0	1106.0	-1.0	1702.0	1146.0	-1.0	1311.0	
666.886	1200.0	-1.0	1810.0	1311.0	-1.0	1719.0	1213.0	-1.0	1917.0	1591.0	-1.0	2078.0	1280.0	-1.0	1977.0	1094.0	-1.0	1326.0	1462.0	-1.0	2192.0	1664.0	-1.0	1991.0	1371.0	-1.0	2052.0	1816.0	-1.0	2359.0	1495.0	-1.0	2363.0	1345.0	-1.0	1793.0	1457.0	-1.0	2412.0	1637.0	-1.0	2164.0	1108.0	-1.0	1711.0	1151.0	-1.0	1319.0	
667.385	1199.0	-1.0	1807.0	1315.0	-1.0	1726.0	1214.0	-1.0	1921.0	1595.0	-1.0	2087.0	1284.0	-1.0	1987.0	1097.0	-1.0	1333.0	1467.0	-1.0	2206.0	1663.0	-1.0	1989.0	1375.0	-1.0	2062.0	1810.0	-1.0	2350.0	1501.0	-1.0	2376.0	1347.0	-1.0	1799.0	1460.0	-1.0	2423.0	1645.0	-1.0	2182.0	1111.0	-1.0	1718.0	1156.0	-1.0	1327.0	
667.884	1200.0	-1.0	1806.0	1318.0	-1.0	1734.0	1216.0	-1.0	1927.0	1601.0	-1.0	2098.0	1288.0	-1.0	1999.0	1102.0	-1.0	1341.0	1473.0	-1.0	2219.0	1664.0	-1.0	1994.0	1379.0	-1.0	2073.0	1809.0	-1.0	2350.0	1505.0	-1.0	2389.0	1350.0	-1.0	1808.0	1464.0	-1.0	2433.0	1652.0	-1.0	2198.0	1113.0	-1.0	1725.0	1160.0	-1.0	1335.0	
668.383	1203.0	-1.0	1817.0	1325.0	-1.0	1748.0	1219.0	-1.0	1936.0	1606.0	-1.0	2113.0	1294.0	-1.0	2011.0	1106.0	-1.0	1350.0	1478.0	-1.0	2234.0	1669.0	-1.0	2003.0	1383.0	-1.0	2084.0	1812.0	-1.0	2358.0	1510.0	-1.0	2400.0	1354.0	-1.0	1816.0	1467.0	-1.0	2441.0	1658.0	-1.0	2210.0	1115.0	-1.0	1728.0	1163.0	-1.0	1341.0	
668.882	1207.0	-1.0	1829.0	1331.0	-1.0	1761.0	1222.0	-1.0	1945.0	1611.0	-1.0	2126.0	1299.0	-1.0	2026.0	1111.0	-1.0	1360.0	1484.0	-1.0	2250.0	1676.0	-1.0	2016.0	1389.0	-1.0	2098.0	1819.0	-1.0	2371.0	1516.0	-1.0	2415.0	1359.0	-1.0	1828.0	1470.0	-1.0	2448.0	1663.0	-1.0	2222.0	1118.0	-1.0	1732.0	1167.0	-1.0	1348.0	
669.382	1208.0	-1.0	1836.0	1336.0	-1.0	1771.0	1224.0	-1.0	1951.0	1616.0	-1.0	2135.0	1302.0	-1.0	2037.0	1115.0	-1.0	1369.0	1488.0	-1.0	2262.0	1681.0	-1.0	2026.0	1394.0	-1.0	2112.0	1827.0	-1.0	2388.0	1521.0	-1.0	2430.0	1363.0	-1.0	1839.0	1475.0	-1.0	2462.0	1669.0	-1.0	2237.0	1119.0	-1.0	1741.0	1172.0	-1.0	1356.0	
669.881	1209.0	-1.0	1839.0	1338.0	-1.0	1776.0	1225.0	-1.0	1955.0	1617.0	-1.0	2139.0	1305.0	-1.0	2042.0	1116.0	-1.0	1373.0	1490.0	-1.0	2269.0	1684.0	-1.0	2032.0	1397.0	-1.0	2121.0	1831.0	-1.0	2399.0	1524.0	-1.0	2440.0	1366.0	-1.0	1846.0	1479.0	-1.0	2473.0	1673.0	-1.0	2247.0	1122.0	-1.0	1748.0	1176.0	-1.0	1363.0	
670.380	1208.0	-1.0	1837.0	1338.0	-1.0	1776.0	1225.0	-1.0	1955.0	1616.0	-1.0	2139.0	1304.0	-1.0	2042.0	1116.0	-1.0	1372.0	1491.0	-1.0	2271.0	1684.0	-1.0	2032.0	1398.0	-1.0	2124.0	1833.0	-1.0	2400.0	1525.0	-1.0	2442.0	1365.0	-1.0	1846.0	1480.0	-1.0	2478.0	1673.0	-1.0	2248.0	1124.0	-1.0	1750.0	1176.0	-1.0	1365.0	
670.879	1205.0	-1.0	1829.0	1337.0	-1.0	1772.0	1224.0	-1.0	1953.0	1616.0	-1.0	2135.0	1304.0	-1.0	2039.0	1114.0	-1.0	1368.0	1490.0	-1.0	2269.0	1681.0	-1.0	2027.0	1398.0	-1.0	2123.0	1828.0	-1.0	2392.0	1524.0	-1.0	2439.0	1364.0	-1.0	1840.0	1479.0	-1.0	2475.0	1671.0	-1.0	2242.0	1122.0	-1.0	1749.0	1175.0	-1.0	1364.0	
671.379	1207.0	-1.0	1833.0	1339.0	-1.0	1771.0	1225.0	-1.0	1953.0	1616.0	-1.0	2135.0	1302.0	-1.0	2034.0	1113.0	-1.0	1363.0	1489.0	-1.0	2265.0	1677.0	-1.0	2019.0	1397.0	-1.0	2118.0	1821.0	-1.0	2376.0	1523.0	-1.0	2434.0	1361.0	-1.0	1832.0	1477.0	-1.0	2469.0	1668.0	-1.0	2236.0	1121.0	-1.0	1745.0	1174.0	-1.0	1361.0	
671.878	1209.0	-1.0	1839.0	1339.0	-1.0	1771.0	1225.0	-1.0	1954.0	1616.0	-1.0	2134.0	1301.0	-1.0	2033.0	1112.0	-1.0	1361.0	1489.0	-1.0	2264.0	1674.0	-1.0	2014.0	1397.0	-1.0	2120.0	1817.0	-1.0	2366.0	1523.0	-1.0	2432.0	1360.0	-1.0	1828.0	1476.0	-1.0	2465.0	1666.0	-1.0	2228.0	1120.0	-1.0	1741.0	1173.0	-1.0	1358.0	
672.377	1209.0	-1.0	1840.0	1338.0	-1.0	1769.0	1224.0	-1.0	1953.0	1613.0	-1.0	2129.0	1300.0	-1.0	2031.0	1110.0	-1.0	1359.0	1487.0	-1.0	2262.0	1671.0	-1.0	2008.0	1397.0	-1.0	2118.0	1812.0	-1.0	2357.0	1521.0	-1.0	2431.0	1359.0	-1.0	1825.0	1477.0	-1.0	2466.0	1665.0	-1.0	2227.0	1121.0	-1.0	1743.0	1174.0	-1.0	1358.0	
672.876	1208.0	-1.0	1838.0	1336.0	-1.0	1764.0	1224.0	-1.0	1951.0	1611.0	-1.0	2123.0	1300.0	-1.0	2028.0	1108.0	-1.0	1354.0	1488.0	-1.0	2260.0	1666.0	-1.0	1999.0	1396.0	-1.0	2115.0	1799.0	-1.0	2337.0	1520.0	-1.0	2426.0	1355.0	-1.0	1817.0	1477.0	-1.0	2466.0	1663.0	-1.0	2225.0	1123.0	-1.0	1745.0	1175.0	-1.0	1362.0	
673.375	1207.0	-1.0	1833.0	1333.0	-1.0	1756.0	1224.0	-1.0	1948.0	1609.0	-1.0	2116.0	1301.0	-1.0	2026.0	1107.0	-1.0	1349.0	1488.0	-1.0	2258.0	1661.0	-1.0	1989.0	1394.0	-1.0	2110.0	1785.0	-1.0	2311.0	1518.0	-1.0	2420.0	1351.0	-1.0	1806.0	1477.0	-1.0	2463.0	1662.0	-1.0	2218.0	1122.0	-1.0	1743.0	1176.0	-1.0	1362.0	
673.874	1208.0	-1.0	1837.0	1333.0	-1.0	1753.0	1225.0	-1.0	1948.0	1608.0	-1.0	2114.0	1302.0	-1.0	2024.0	1105.0	-1.0	1344.0	1489.0	-1.0	2257.0	1653.0	-1.0	1973.0	1392.0	-1.0	2103.0	1770.0	-1.0	2283.0	1518.0	-1.0	2415.0	1346.0	-1.0	1792.0	1476.0	-1.0	2458.0	1661.0	-1.0	2213.0	1122.0	-1.0	1738.0	1177.0	-1.0	1360.0	
674.373	1210.0	-1.0	1841.0	1332.0	-1.0	1753.0	1225.0	-1.0	1948.0	1608.0	-1.0	2109.0	1302.0	-1.0	2021.0	1105.0	-1.0	1341.0	1489.0	-1.0	2255.0	1635.0	-1.0	1947.0	1390.0	-1.0	2097.0	1746.0	-1.0	2241.0	1519.0	-1.0	2414.0	1341.0	-1.0	1779.0	1477.0	-1.0	2454.0	1664.0	-1.0	2213.0	1122.0	-1.0	1737.0	1179.0	-1.0	1361.0	
674.872	1209.0	-1.0	1838.0	1331.0	-1.0	1749.0	1224.0	-1.0	1944.0	1604.0	-1.0	2101.0	1299.0	-1.0	2014.0	1103.0	-1.0	1335.0	1486.0	-1.0	2248.0	1621.0	-1.0	1923.0	1387.0	-1.0	2093.0	1729.0	-1.0	2212.0	1517.0	-1.0	2412.0	1338.0	-1.0	1770.0	1478.0	-1.0	2456.0	1667.0	-1.0	2220.0	1123.0	-1.0	1740.0	1182.0	-1.0	1364.0	
675.371	1206.0	-1.0	1831.0	1329.0	-1.0	1741.0	1222.0	-1.0	1939.0	1602.0	-1.0	2091.0	1297.0	-1.0	2004.0	1100.0	-1.0	1328.0	1483.0	-1.0	2237.0	1607.0	-1.0	1898.0	1384.0	-1.0	2085.0	1714.0	-1.0	2186.0	1515.0	-1.0	2406.0	1334.0	-1.0	1763.0	1478.0	-1.0	2453.0	1669.0	-1.0	2223.0	1123.0	-1.0	1739.0	1183.0	-1.0	1363.0	
675.870	1203.0	-1.0	1822.0	1326.0	-1.0	1733.0	1221.0	-1.0	1932.0	1598.0	-1.0	2081.0	1292.0	-1.0	1992.0	1097.0	-1.0	1320.0	1479.0	-1.0	2225.0	1594.0	-1.0	1875.0	1381.0	-1.0	2077.0	1697.0	-1.0	2149.0	1514.0	-1.0	2400.0	1330.0	-1.0	1752.0	1476.0	-1.0	2450.0	1673.0	-1.0	2228.0	1124.0	-1.0	1737.0	1183.0	-1.0	1361.0	
676.369	1200.0	-1.0	1809.0	1324.0	-1.0	1726.0	1219.0	-1.0	1928.0	1596.0	-1.0	2073.0	1290.0	-1.0	1980.0	1094.0	-1.0	1311.0	1474.0	-1.0	2210.0	1578.0	-1.0	1846.0	1378.0	-1.0	2067.0	1678.0	-1.0	2115.0	1513.0	-1.0	2394.0	1326.0	-1.0	1742.0	1476.0	-1.0	2443.0	1675.0	-1.0	2230.0	1122.0	-1.0	1733.0	1182.0	-1.0	1358.0	
676.869	1196.0	-1.0	1794.0	1324.0	-1.0	1719.0	1219.0	-1.0	1924.0	1596.0	-1.0	2067.0	1286.0	-1.0	1967.0	1092.0	-1.0	1303.0	1470.0	-1.0	2196.0	1566.0	-1.0	1824.0	1375.0	-1.0	2056.0	1668.0	-1.0	2101.0	1510.0	-1.0	2384.0	1324.0	-1.0	1735.0	1473.0	-1.0	2433.0	1675.0	-1.0	2228.0	1120.0	-1.0	1724.0	1179.0	-1.0	1353.0	
677.368	1195.0	-1.0	1787.0	1324.0	-1.0	1716.0	1220.0	-1.0	1922.0	1596.0	-1.0	2065.0	1284.0	-1.0	1958.0	1089.0	-1.0	1296.0	1468.0	-1.0	2185.0	1558.0	-1.0	1807.0	1372.0	-1.0	2044.0	1659.0	-1.0	2081.0	1507.0	-1.0	2372.0	1320.0	-1.0	1728.0	1468.0	-1.0	2419.0	1675.0	-1.0	2223.0	1116.0	-1.0	1709.0	1176.0	-1.0	1346.0	
677.868	1192.0	-1.0	1780.0	1323.0	-1.0	1712.0	1219.0	-1.0	1917.0	1596.0	-1.0	2061.0	1281.0	-1.0	1947.0	1086.0	-1.0	1289.0	1464.0	-1.0	2173.0	1546.0	-1.0	1787.0	1369.0	-1.0	2036.0	1646.0	-1.0	2061.0	1505.0	-1.0	2365.0	1318.0	-1.0	1721.0	1467.0	-1.0	2409.0	1676.0	-1.0	2221.0	1112.0	-1.0	1700.0	1176.0	-1.0	1342.0	
678.367	1189.0	-1.0	1769.0	1322.0	-1.0	1707.0	1217.0	-1.0	1911.0	1595.0	-1.0	2055.0	1279.0	-1.0	1938.0	1083.0	-1.0	1281.0	1462.0	-1.0	2164.0	1530.0	-1.0	1763.0	1364.0	-1.0	2026.0	1623.0	-1.0	2013.0	1504.0	-1.0	2360.0	1313.0	-1.0	1710.0	1467.0	-1.0	2409.0	1679.0	-1.0	2227.0	1114.0	-1.0	1699.0	1176.0	-1.0	1342.0	
678.867	1185.0	-1.0	1757.0	1320.0	-1.0	1703.0	1215.0	-1.0	1903.0	1593.0	-1.0	2048.0	1277.0	-1.0	1930.0	1081.0	-1.0	1276.0	1459.0	-1.0	2156.0	1514.0	-1.0	1740.0	1361.0	-1.0	2017.0	1597.0	-1.0	1970.0	1502.0	-1.0	2352.0	1309.0	-1.0	1701.0	1467.0	-1.0	2405.0	1680.0	-1.0	2228.0	1112.0	-1.0	1698.0	1176.0	-1.0	1343.0	
679.366	1183.0	-1.0	1747.0	1319.0	-1.0	1699.0	1214.0	-1.0	1897.0	1593.0	-1.0	2045.0	1275.0	-1.0	1922.0	1079.0	-1.0	1271.0	1458.0	-1.0	2151.0	1514.0	-1.0	1739.0	1359.0	-1.0	2013.0	1599.0	-1.0	1977.0	1499.0	-1.0	2345.0	1308.0	-1.0	1700.0	1465.0	-1.0	2399.0	1678.0	-1.0	2224.0	1111.0	-1.0	1694.0	1175.0	-1.0	1341.0	
679.866	1184.0	-1.0	1751.0	1321.0	-1.0	1703.0	1214.0	-1.0	1896.0	1593.0	-1.0	2045.0	1275.0	-1.0	1921.0	1079.0	-1.0	1270.0	1458.0	-1.0	2151.0	1523.0	-1.0	1751.0	1361.0	-1.0	2014.0	1613.0	-1.0	2003.0	1498.0	-1.0	2341.0	1309.0	-1.0	1703.0	1462.0	-1.0	2391.0	1673.0	-1.0	2214.0	1109.0	-1.0	1690.0	1172.0	-1.0	1338.0	
680.366	1186.0	-1.0	1757.0	1322.0	-1.0	1706.0	1213.0	-1.0	1895.0	1593.0	-1.0	2045.0	1275.0	-1.0	1923.0	1080.0	-1.0	1272.0	1460.0	-1.0	2155.0	1531.0	-1.0	1762.0	1363.0	-1.0	2021.0	1628.0	-1.0	2027.0	1500.0	-1.0	2344.0	1312.0	-1.0	1710.0	1460.0	-1.0	2390.0	1669.0	-1.0	2208.0	1108.0	-1.0	1690.0	1170.0	-1.0	1335.0	
680.865	1186.0	-1.0	1760.0	1320.0	-1.0	1707.0	1213.0	-1.0	1894.0	1590.0	-1.0	2040.0	1277.0	-1.0	1928.0	1080.0	-1.0	1273.0	1461.0	-1.0	2159.0	1543.0	-1.0	1781.0	1367.0	-1.0	2030.0	1643.0	-1.0	2056.0	1501.0	-1.0	2349.0	1315.0	-1.0	1718.0	1462.0	-1.0	2397.0	1665.0	-1.0	2204.0	1110.0	-1.0	1698.0	1167.0	-1.0	1335.0	
681.364	1188.0	-1.0	1764.0	1319.0	-1.0	1706.0	1213.0	-1.0	1893.0	1589.0	-1.0	2036.0	1280.0	-1.0	1936.0	1080.0	-1.0	1275.0	1465.0	-1.0	2168.0	1561.0	-1.0	1807.0	1371.0	-1.0	2040.0	1661.0	-1.0	2086.0	1501.0	-1.0	2353.0	1319.0	-1.0	1726.0	1465.0	-1.0	2407.0	1660.0	-1.0	2199.0	1111.0	-1.0	1705.0	1164.0	-1.0	1334.0	
681.863	1188.0	-1.0	1766.0	1317.0	-1.0	1703.0	1214.0	-1.0	1894.0	1587.0	-1.0	2034.0	1282.0	-1.0	1942.0	1080.0	-1.0	1276.0	1469.0	-1.0	2177.0	1575.0	-1.0	1829.0	1375.0	-1.0	2051.0	1675.0	-1.0	2119.0	1502.0	-1.0	2359.0	1321.0	-1.0	1735.0	1466.0	-1.0	2415.0	1654.0	-1.0	2190.0	1111.0	-1.0	1712.0	1162.0	-1.0	1332.0	
682.362	1190.0	-1.0	1772.0	1317.0	-1.0	1704.0	1215.0	-1.0	1898.0	1587.0	-1.0	2034.0	1285.0	-1.0	1949.0	1081.0	-1.0	1278.0	1472.0	-1.0	2187.0	1586.0	-1.0	1850.0	1377.0	-1.0	2056.0	1684.0	-1.0	2136.0	1503.0	-1.0	2363.0	1322.0	-1.0	1736.0	1466.0	-1.0	2417.0	1650.0	-1.0	2182.0	1112.0	-1.0	1714.0	1159.0	-1.0	1331.0	
682.861	1194.0	-1.0	1785.0	1317.0	-1.0	1709.0	1216.0	-1.0	1903.0	1587.0	-1.0	2038.0	1289.0	-1.0	1957.0	1083.0	-1.0	1281.0	1474.0	-1.0	2195.0	1595.0	-1.0	1861.0	1379.0	-1.0	2060.0	1689.0	-1.0	2142.0	1504.0	-1.0	2363.0	1322.0	-1.0	1738.0	1466.0	-1.0	2418.0	1646.0	-1.0	2176.0	1112.0	-1.0	1714.0	1157.0	-1.0	1328.0	
683.360	1196.0	-1.0	1794.0	1317.0	-1.0	1711.0	1216.0	-1.0	1907.0	1586.0	-1.0	2037.0	1289.0	-1.0	1960.0	1083.0	-1.0	1284.0	1476.0	-1.0	2198.0	1608.0	-1.0	1880.0	1380.0	-1.0	2064.0	1699.0	-1.0	2157.0	1504.0	-1.0	2365.0	1327.0	-1.0	1747.0	1466.0	-1.0	2419.0	1643.0	-1.0	2168.0	1113.0	-1.0	1717.0	1155.0	-1.0	1324.0	
683.859	1195.0	-1.0	1795.0	1315.0	-1.0	1709.0	1216.0	-1.0	1907.0	1585.0	-1.0	2036.0	1290.0	-1.0	1962.0	1083.0	-1.0	1285.0	1475.0	-1.0	2200.0	1614.0	-1.0	1890.0	1381.0	-1.0	2068.0	1706.0	-1.0	2170.0	1504.0	-1.0	2367.0	1330.0	-1.0	1754.0	1467.0	-1.0	2424.0	1642.0	-1.0	2170.0	1113.0	-1.0	1720.0	1154.0	-1.0	1325.0	
684.358	1193.0	-1.0	1792.0	1313.0	-1.0	1707.0	1217.0	-1.0	1908.0	1584.0	-1.0	2037.0	1291.0	-1.0	1964.0	1084.0	-1.0	1288.0	1476.0	-1.0	2203.0	1616.0	-1.0	1897.0	1381.0	-1.0	2070.0	1712.0	-1.0	2184.0	1503.0	-1.0	2370.0	1332.0	-1.0	1761.0	1467.0	-1.0	2429.0	1643.0	-1.0	2178.0	1113.0	-1.0	1725.0	1154.0	-1.0	1327.0	
684.857	1193.0	-1.0	1788.0	1312.0	-1.0	1708.0	1217.0	-1.0	1909.0	1586.0	-1.0	2044.0	1292.0	-1.0	1969.0	1086.0	-1.0	1293.0	1478.0	-1.0	2210.0	1624.0	-1.0	1912.0	1382.0	-1.0	2074.0	1721.0	-1.0	2205.0	1504.0	-1.0	2374.0	1335.0	-1.0	1771.0	1466.0	-1.0	2431.0	1645.0	-1.0	2185.0	1112.0	-1.0	1723.0	1155.0	-1.0	1329.0	
685.357	1195.0	-1.0	1795.0	1314.0	-1.0	1716.0	1219.0	-1.0	1915.0	1591.0	-1.0	2058.0	1296.0	-1.0	1984.0	1090.0	-1.0	1306.0	1483.0	-1.0	2226.0	1638.0	-1.0	1943.0	1386.0	-1.0	2088.0	1736.0	-1.0	2238.0	1507.0	-1.0	2388.0	1341.0	-1.0	1789.0	1468.0	-1.0	2435.0	1650.0	-1.0	2197.0	1113.0	-1.0	1724.0	1156.0	-1.0	1331.0	
685.856	1196.0	-1.0	1800.0	1317.0	-1.0	1724.0	1219.0	-1.0	1922.0	1596.0	-1.0	2073.0	1301.0	-1.0	2000.0	1095.0	-1.0	1319.0	1487.0	-1.0	2244.0	1654.0	-1.0	1976.0	1390.0	-1.0	2103.0	1754.0	-1.0	2277.0	1511.0	-1.0	2403.0	1348.0	-1.0	1809.0	1469.0	-1.0	2444.0	1655.0	-1.0	2211.0	1114.0	-1.0	1728.0	1158.0	-1.0	1337.0	
686.355	1195.0	-1.0	1797.0	1319.0	-1.0	1730.0	1221.0	-1.0	1927.0	1600.0	-1.0	2085.0	1305.0	-1.0	2011.0	1099.0	-1.0	1328.0	1493.0	-1.0	2256.0	1669.0	-1.0	2002.0	1393.0	-1.0	2109.0	1770.0	-1.0	2305.0	1514.0	-1.0	2410.0	1352.0	-1.0	1818.0	1470.0	-1.0	2446.0	1658.0	-1.0	2221.0	1114.0	-1.0	1730.0	1160.0	-1.0	1340.0	
686.854	1197.0	-1.0	1807.0	1323.0	-1.0	1741.0	1223.0	-1.0	1934.0	1604.0	-1.0	2098.0	1310.0	-1.0	2026.0	1103.0	-1.0	1338.0	1497.0	-1.0	2271.0	1685.0	-1.0	2028.0	1396.0	-1.0	2120.0	1787.0	-1.0	2333.0	1517.0	-1.0	2420.0	1357.0	-1.0	1828.0	1471.0	-1.0	2449.0	1662.0	-1.0	2227.0	1117.0	-1.0	1732.0	1162.0	-1.0	1343.0	
687.353	1197.0	-1.0	1807.0	1323.0	-1.0	1742.0	1223.0	-1.0	1936.0	1605.0	-1.0	2099.0	1312.0	-1.0	2032.0	1104.0	-1.0	1340.0	1501.0	-1.0	2279.0	1692.0	-1.0	2040.0	1397.0	-1.0	2121.0	1794.0	-1.0	2343.0	1517.0	-1.0	2421.0	1356.0	-1.0	1825.0	1470.0	-1.0	2445.0	1659.0	-1.0	2221.0	1115.0	-1.0	1732.0	1162.0	-1.0	1341.0	
687.853	1197.0	-1.0	1803.0	1322.0	-1.0	1736.0	1222.0	-1.0	1934.0	1601.0	-1.0	2091.0	1311.0	-1.0	2028.0	1103.0	-1.0	1335.0	1500.0	-1.0	2278.0	1693.0	-1.0	2036.0	1394.0	-1.0	2112.0	1791.0	-1.0	2334.0	1512.0	-1.0	2409.0	1350.0	-1.0	1810.0	1466.0	-1.0	2433.0	1652.0	-1.0	2202.0	1114.0	-1.0	1727.0	1158.0	-1.0	1336.0	
688.353	1196.0	-1.0	1804.0	1320.0	-1.0	1731.0	1221.0	-1.0	1928.0	1597.0	-1.0	2079.0	1307.0	-1.0	2020.0	1099.0	-1.0	1326.0	1498.0	-1.0	2271.0	1685.0	-1.0	2022.0	1393.0	-1.0	2106.0	1786.0	-1.0	2322.0	1509.0	-1.0	2399.0	1345.0	-1.0	1796.0	1463.0	-1.0	2422.0	1645.0	-1.0	2184.0	1113.0	-1.0	1724.0	1156.0	-1.0	1328.0	
688.852	1194.0	-1.0	1797.0	1314.0	-1.0	1717.0	1217.0	-1.0	1917.0	1589.0	-1.0	2059.0	1300.0	-1.0	2001.0	1093.0	-1.0	1312.0	1491.0	-1.0	2254.0	1671.0	-1.0	1994.0	1388.0	-1.0	2092.0	1777.0	-1.0	2299.0	1503.0	-1.0	2382.0	1338.0	-1.0	1777.0	1460.0	-1.0	2410.0	1637.0	-1.0	2161.0	1112.0	-1.0	1719.0	1151.0	-1.0	1320.0	
689.351	1189.0	-1.0	1783.0	1308.0	-1.0	1700.0	1213.0	-1.0	1904.0	1581.0	-1.0	2037.0	1292.0	-1.0	1977.0	1086.0	-1.0	1296.0	1482.0	-1.0	2230.0	1654.0	-1.0	1960.0	1382.0	-1.0	2074.0	1765.0	-1.0	2274.0	1497.0	-1.0	2360.0	1331.0	-1.0	1757.0	1456.0	-1.0	2396.0	1629.0	-1.0	2137.0	1108.0	-1.0	1711.0	1147.0	-1.0	1311.0	
689.850	1189.0	-1.0	1782.0	1306.0	-1.0	1692.0	1210.0	-1.0	1895.0	1575.0	-1.0	2022.0	1284.0	-1.0	1956.0	1081.0	-1.0	1283.0	1475.0	-1.0	2209.0	1638.0	-1.0	1931.0	1378.0	-1.0	2058.0	1757.0	-1.0	2251.0	1492.0	-1.0	2341.0	1327.0	-1.0	1742.0	1453.0	-1.0	2382.0	1623.0	-1.0	2119.0	1106.0	-1.0	1703.0	1143.0	-1.0	1302.0	
690.349	1187.0	-1.0	1778.0	1303.0	-1.0	1683.0	1208.0	-1.0	1887.0	1571.0	-1.0	2010.0	1277.0	-1.0	1938.0	1077.0	-1.0	1274.0	1467.0	-1.0	2188.0	1625.0	-1.0	1905.0	1376.0	-1.0	2049.0	1752.0	-1.0	2239.0	1490.0	-1.0	2331.0	1326.0	-1.0	1737.0	1452.0	-1.0	2381.0	1624.0	-1.0	2117.0	1106.0	-1.0	1702.0	1143.0	-1.0	1300.0	
690.848	1185.0	-1.0	1769.0	1300.0	-1.0	1674.0	1205.0	-1.0	1880.0	1569.0	-1.0	2003.0	1272.0	-1.0	1922.0	1074.0	-1.0	1267.0	1461.0	-1.0	2170.0	1615.0	-1.0	1888.0	1374.0	-1.0	2041.0	1751.0	-1.0	2235.0	1488.0	-1.0	2322.0	1327.0	-1.0	1737.0	1452.0	-1.0	2381.0	1626.0	-1.0	2120.0	1105.0	-1.0	1703.0	1142.0	-1.0	1301.0	
691.347	1182.0	-1.0	1757.0	1298.0	-1.0	1670.0	1205.0	-1.0	1875.0	1568.0	-1.0	2000.0	1268.0	-1.0	1912.0	1072.0	-1.0	1264.0	1456.0	-1.0	2157.0	1613.0	-1.0	1882.0	1372.0	-1.0	2035.0	1754.0	-1.0	2238.0	1487.0	-1.0	2317.0	1330.0	-1.0	1741.0	1451.0	-1.0	2380.0	1628.0	-1.0	2126.0	1104.0	-1.0	1700.0	1142.0	-1.0	1301.0	
691.846	1183.0	-1.0	1759.0	1298.0	-1.0	1673.0	1204.0	-1.0	1876.0	1571.0	-1.0	2005.0	1268.0	-1.0	1908.0	1073.0	-1.0	1266.0	1455.0	-1.0	2152.0	1618.0	-1.0	1889.0	1372.0	-1.0	2032.0	1763.0	-1.0	2252.0	1488.0	-1.0	2314.0	1333.0	-1.0	1748.0	1449.0	-1.0	2376.0	1631.0	-1.0	2132.0	1101.0	-1.0	1694.0	1142.0	-1.0	1299.0	
692.346	1182.0	-1.0	1758.0	1298.0	-1.0	1675.0	1204.0	-1.0	1877.0	1572.0	-1.0	2011.0	1268.0	-1.0	1908.0	1075.0	-1.0	1270.0	1456.0	-1.0	2151.0	1626.0	-1.0	1901.0	1374.0	-1.0	2034.0	1774.0	-1.0	2272.0	1490.0	-1.0	2318.0	1339.0	-1.0	1760.0	1450.0	-1.0	2380.0	1636.0	-1.0	2144.0	1102.0	-1.0	1695.0	1143.0	-1.0	1303.0	
692.845	1179.0	-1.0	1751.0	1297.0	-1.0	1675.0	1203.0	-1.0	1876.0	1573.0	-1.0	2015.0	1268.0	-1.0	1909.0	1077.0	-1.0	1272.0	1455.0	-1.0	2149.0	1633.0	-1.0	1911.0	1374.0	-1.0	2035.0	1782.0	-1.0	2287.0	1491.0	-1.0	2320.0	1342.0	-1.0	1768.0	1448.0	-1.0	2382.0	1639.0	-1.0	2152.0	1101.0	-1.0	1695.0	1143.0	-1.0	1305.0	
693.344	1174.0	-1.0	1740.0	1294.0	-1.0	1674.0	1201.0	-1.0	1875.0	1573.0	-1.0	2018.0	1269.0	-1.0	1910.0	1076.0	-1.0	1273.0	1455.0	-1.0	2149.0	1640.0	-1.0	1921.0	1373.0	-1.0	2033.0	1790.0	-1.0	2298.0	1492.0	-1.0	2321.0	1344.0	-1.0	1773.0	1446.0	-1.0	2380.0	1640.0	-1.0	2156.0	1099.0	-1.0	1692.0	1143.0	-1.0	1305.0	
693.843	1175.0	-1.0	1746.0	1296.0	-1.0	1681.0	1202.0	-1.0	1879.0	1575.0	-1.0	2025.0	1271.0	-1.0	1917.0	1079.0	-1.0	1278.0	1457.0	-1.0	2155.0	1642.0	-1.0	1928.0	1376.0	-1.0	2039.0	1794.0	-1.0	2307.0	1494.0	-1.0	2328.0	1347.0	-1.0	1779.0	1445.0	-1.0	2379.0	1640.0	-1.0	2160.0	1098.0	-1.0	1690.0	1144.0	-1.0	1306.0	
694.342	1176.0	-1.0	1750.0	1297.0	-1.0	1685.0	1202.0	-1.0	1881.0	1576.0	-1.0	2028.0	1272.0	-1.0	1921.0	1080.0	-1.0	1282.0	1458.0	-1.0	2158.0	1644.0	-1.0	1931.0	1377.0	-1.0	2044.0	1797.0	-1.0	2312.0	1496.0	-1.0	2334.0	1348.0	-1.0	1784.0	1446.0	-1.0	2383.0	1641.0	-1.0	2165.0	1098.0	-1.0	1695.0	1145.0	-1.0	1310.0	
694.841	1174.0	-1.0	1748.0	1297.0	-1.0	1685.0	1202.0	-1.0	1883.0	1576.0	-1.0	2030.0	1273.0	-1.0	1925.0	1080.0	-1.0	1284.0	1459.0	-1.0	2162.0	1644.0	-1.0	1931.0	1378.0	-1.0	2047.0	1796.0	-1.0	2308.0	1496.0	-1.0	2338.0	1347.0	-1.0	1783.0	1446.0	-1.0	2389.0	1641.0	-1.0	2168.0	1099.0	-1.0	1698.0	1146.0	-1.0	1315.0	
695.340	1179.0	-1.0	1762.0	1298.0	-1.0	1693.0	1204.0	-1.0	1889.0	1577.0	-1.0	2036.0	1275.0	-1.0	1930.0	1082.0	-1.0	1287.0	1462.0	-1.0	2169.0	1646.0	-1.0	1933.0	1379.0	-1.0	2050.0	1795.0	-1.0	2305.0	1498.0	-1.0	2344.0	1347.0	-1.0	1783.0	1447.0	-1.0	2393.0	1640.0	-1.0	2168.0	1099.0	-1.0	1701.0	1146.0	-1.0	1317.0	
695.839	1183.0	-1.0	1775.0	1300.0	-1.0	1699.0	1205.0	-1.0	1895.0	1578.0	-1.0	2041.0	1277.0	-1.0	1937.0	1085.0	-1.0	1293.0	1464.0	-1.0	2175.0	1649.0	-1.0	1939.0	1382.0	-1.0	2059.0	1799.0	-1.0	2315.0	1500.0	-1.0	2352.0	1348.0	-1.0	1788.0	1450.0	-1.0	2401.0	1641.0	-1.0	2173.0	1101.0	-1.0	1707.0	1148.0	-1.0	1321.0	
696.338	1184.0	-1.0	1780.0	1300.0	-1.0	1702.0	1206.0	-1.0	1899.0	1580.0	-1.0	2044.0	1278.0	-1.0	1943.0	1086.0	-1.0	1297.0	1466.0	-1.0	2182.0	1652.0	-1.0	1947.0	1384.0	-1.0	2065.0	1806.0	-1.0	2327.0	1502.0	-1.0	2360.0	1350.0	-1.0	1793.0	1452.0	-1.0	2411.0	1643.0	-1.0	2180.0	1105.0	-1.0	1716.0	1149.0	-1.0	1326.0	
696.837	1183.0	-1.0	1780.0	1300.0	-1.0	1702.0	1207.0	-1.0	1901.0	1580.0	-1.0	2047.0	1281.0	-1.0	1949.0	1088.0	-1.0	1302.0	1467.0	-1.0	2187.0	1659.0	-1.0	1958.0	1385.0	-1.0	2069.0	1812.0	-1.0	2339.0	1503.0	-1.0	2364.0	1351.0	-1.0	1798.0	1453.0	-1.0	2419.0	1645.0	-1.0	2187.0	1105.0	-1.0	1720.0	1151.0	-1.0	1330.0	
697.336	1184.0	-1.0	1779.0	1300.0	-1.0	1703.0	1208.0	-1.0	1905.0	1582.0	-1.0	2053.0	1282.0	-1.0	1953.0	1090.0	-1.0	1307.0	1469.0	-1.0	2192.0	1666.0	-1.0	1971.0	1387.0	-1.0	2073.0	1819.0	-1.0	2355.0	1504.0	-1.0	2370.0	1353.0	-1.0	1807.0	1453.0	-1.0	2423.0	1646.0	-1.0	2194.0	1105.0	-1.0	1722.0	1151.0	-1.0	1333.0	
697.835	1187.0	-1.0	1789.0	1303.0	-1.0	1710.0	1209.0	-1.0	1912.0	1585.0	-1.0	2063.0	1285.0	-1.0	1963.0	1094.0	-1.0	1315.0	1471.0	-1.0	2201.0	1675.0	-1.0	1989.0	1389.0	-1.0	2079.0	1826.0	-1.0	2367.0	1506.0	-1.0	2376.0	1357.0	-1.0	1814.0	1454.0	-1.0	2425.0	1647.0	-1.0	2198.0	1105.0	-1.0	1721.0	1152.0	-1.0	1335.0	
698.334	1190.0	-1.0	1799.0	1305.0	-1.0	1715.0	1211.0	-1.0	1917.0	1589.0	-1.0	2072.0	1287.0	-1.0	1971.0	1096.0	-1.0	1322.0	1474.0	-1.0	2209.0	1683.0	-1.0	2004.0	1391.0	-1.0	2085.0	1831.0	-1.0	2380.0	1509.0	-1.0	2383.0	1359.0	-1.0	1823.0	1455.0	-1.0	2433.0	1651.0	-1.0	2209.0	1107.0	-1.0	1727.0	1154.0	-1.0	1339.0	
698.833	1190.0	-1.0	1801.0	1306.0	-1.0	1715.0	1213.0	-1.0	1921.0	1591.0	-1.0	2078.0	1289.0	-1.0	1978.0	1097.0	-1.0	1327.0	1476.0	-1.0	2216.0	1688.0	-1.0	2015.0	1391.0	-1.0	2087.0	1833.0	-1.0	2385.0	1509.0	-1.0	2386.0	1360.0	-1.0	1827.0	1456.0	-1.0	2436.0	1653.0	-1.0	2215.0	1108.0	-1.0	1732.0	1155.0	-1.0	1342.0	
699.332	1189.0	-1.0	1795.0	1305.0	-1.0	1713.0	1212.0	-1.0	1922.0	1592.0	-1.0	2079.0	1290.0	-1.0	1981.0	1098.0	-1.0	1328.0	1476.0	-1.0	2218.0	1692.0	-1.0	2025.0	1390.0	-1.0	2084.0	1833.0	-1.0	2386.0	1507.0	-1.0	2383.0	1359.0	-1.0	1826.0	1455.0	-1.0	2433.0	1651.0	-1.0	2213.0	1107.0	-1.0	1729.0	1154.0	-1.0	1341.0	
699.831	1191.0	-1.0	1799.0	1307.0	-1.0	1713.0	1213.0	-1.0	1924.0	1592.0	-1.0	2080.0	1290.0	-1.0	1984.0	1097.0	-1.0	1327.0	1477.0	-1.0	2221.0	1689.0	-1.0	2018.0	1388.0	-1.0	2079.0	1823.0	-1.0	2366.0	1504.0	-1.0	2379.0	1354.0	-1.0	1816.0	1454.0	-1.0	2428.0	1649.0	-1.0	2206.0	1106.0	-1.0	1726.0	1153.0	-1.0	1338.0	
700.330	1193.0	-1.0	1807.0	1310.0	-1.0	1718.0	1214.0	-1.0	1926.0	1593.0	-1.0	2081.0	1292.0	-1.0	1991.0	1097.0	-1.0	1327.0	1480.0	-1.0	2229.0	1683.0	-1.0	2009.0	1388.0	-1.0	2082.0	1811.0	-1.0	2343.0	1505.0	-1.0	2381.0	1352.0	-1.0	1809.0	1454.0	-1.0	2429.0	1647.0	-1.0	2202.0	1107.0	-1.0	1728.0	1154.0	-1.0	1336.0	
700.829	1194.0	-1.0	1813.0	1312.0	-1.0	1722.0	1214.0	-1.0	1926.0	1592.0	-1.0	2078.0	1293.0	-1.0	1994.0	1097.0	-1.0	1326.0	1482.0	-1.0	2235.0	1677.0	-1.0	2001.0	1389.0	-1.0	2086.0	1804.0	-1.0	2330.0	1505.0	-1.0	2383.0	1348.0	-1.0	1804.0	1457.0	-1.0	2436.0	1648.0	-1.0	2203.0	1109.0	-1.0	1735.0	1156.0	-1.0	1340.0	
701.328	1194.0	-1.0	1814.0	1312.0	-1.0	1723.0	1214.0	-1.0	1925.0	1591.0	-1.0	2074.0	1294.0	-1.0	1995.0	1096.0	-1.0	1324.0	1482.0	-1.0	2238.0	1675.0	-1.0	1995.0	1389.0	-1.0	2087.0	1800.0	-1.0	2325.0	1505.0	-1.0	2384.0	1346.0	-1.0	1800.0	1459.0	-1.0	2445.0	1649.0	-1.0	2203.0	1111.0	-1.0	1740.0	1157.0	-1.0	1345.0	
701.828	1194.0	-1.0	1813.0	1313.0	-1.0	1724.0	1214.0	-1.0	1925.0	1590.0	-1.0	2071.0	1294.0	-1.0	1995.0	1095.0	-1.0	1322.0	1484.0	-1.0	2240.0	1673.0	-1.0	1992.0	1390.0	-1.0	2090.0	1799.0	-1.0	2322.0	1504.0	-1.0	2386.0	1346.0	-1.0	1797.0	1461.0	-1.0	2451.0	1648.0	-1.0	2205.0	1112.0	-1.0	1745.0	1157.0	-1.0	1346.0	
702.327	1197.0	-1.0	1819.0	1317.0	-1.0	1730.0	1214.0	-1.0	1928.0	1592.0	-1.0	2074.0	1295.0	-1.0	1997.0	1097.0	-1.0	1322.0	1485.0	-1.0	2243.0	1675.0	-1.0	1994.0	1392.0	-1.0	2093.0	1802.0	-1.0	2328.0	1506.0	-1.0	2389.0	1348.0	-1.0	1800.0	1463.0	-1.0	2455.0	1650.0	-1.0	2208.0	1111.0	-1.0	1746.0	1159.0	-1.0	1348.0	
702.826	1199.0	-1.0	1828.0	1318.0	-1.0	1737.0	1215.0	-1.0	1932.0	1594.0	-1.0	2080.0	1297.0	-1.0	2004.0	1099.0	-1.0	1328.0	1488.0	-1.0	2250.0	1681.0	-1.0	2003.0	1395.0	-1.0	2102.0	1811.0	-1.0	2341.0	1509.0	-1.0	2398.0	1351.0	-1.0	1809.0	1465.0	-1.0	2462.0	1653.0	-1.0	2215.0	1113.0	-1.0	1748.0	1160.0	-1.0	1350.0	
703.325	1200.0	-1.0	1833.0	1320.0	-1.0	1744.0	1216.0	-1.0	1937.0	1596.0	-1.0	2087.0	1300.0	-1.0	2011.0	1101.0	-1.0	1333.0	1491.0	-1.0	2258.0	1675.0	-1.0	1997.0	1397.0	-1.0	2110.0	1803.0	-1.0	2328.0	1515.0	-1.0	2412.0	1354.0	-1.0	1814.0	1470.0	-1.0	2478.0	1661.0	-1.0	2238.0	1117.0	-1.0	1758.0	1166.0	-1.0	1361.0	
703.824	1200.0	-1.0	1834.0	1322.0	-1.0	1752.0	1219.0	-1.0	1944.0	1601.0	-1.0	2097.0	1302.0	-1.0	2016.0	1105.0	-1.0	1339.0	1494.0	-1.0	2263.0	1648.0	-1.0	1965.0	1396.0	-1.0	2114.0	1768.0	-1.0	2281.0	1519.0	-1.0	2424.0	1352.0	-1.0	1812.0	1475.0	-1.0	2493.0	1673.0	-1.0	2266.0	1121.0	-1.0	1768.0	1173.0	-1.0	1373.0	
704.323	1198.0	-1.0	1829.0	1325.0	-1.0	1757.0	1220.0	-1.0	1947.0	1605.0	-1.0	2107.0	1302.0	-1.0	2017.0	1107.0	-1.0	1344.0	1494.0	-1.0	2264.0	1643.0	-1.0	1960.0	1398.0	-1.0	2118.0	1768.0	-1.0	2285.0	1521.0	-1.0	2433.0	1354.0	-1.0	1818.0	1477.0	-1.0	2498.0	1682.0	-1.0	2284.0	1123.0	-1.0	1771.0	1177.0	-1.0	1381.0	
704.823	1196.0	-1.0	1820.0	1327.0	-1.0	1762.0	1221.0	-1.0	1950.0	1608.0	-1.0	2116.0	1301.0	-1.0	2015.0	1109.0	-1.0	1347.0	1492.0	-1.0	2261.0	1641.0	-1.0	1956.0	1398.0	-1.0	2120.0	1774.0	-1.0	2295.0	1523.0	-1.0	2436.0	1356.0	-1.0	1826.0	1476.0	-1.0	2497.0	1687.0	-1.0	2296.0	1122.0	-1.0	1768.0	1179.0	-1.0	1385.0	
705.322	1193.0	-1.0	1809.0	1328.0	-1.0	1762.0	1221.0	-1.0	1949.0	1610.0	-1.0	2119.0	1299.0	-1.0	2011.0	1110.0	-1.0	1347.0	1489.0	-1.0	2255.0	1636.0	-1.0	1949.0	1397.0	-1.0	2117.0	1778.0	-1.0	2303.0	1522.0	-1.0	2436.0	1358.0	-1.0	1830.0	1475.0	-1.0	2492.0	1689.0	-1.0	2300.0	1121.0	-1.0	1764.0	1181.0	-1.0	1385.0	
705.822	1193.0	-1.0	1803.0	1328.0	-1.0	1761.0	1221.0	-1.0	1948.0	1612.0	-1.0	2122.0	1296.0	-1.0	2005.0	1108.0	-1.0	1345.0	1487.0	-1.0	2249.0	1636.0	-1.0	1949.0	1396.0	-1.0	2112.0	1783.0	-1.0	2311.0	1520.0	-1.0	2429.0	1358.0	-1.0	1830.0	1472.0	-1.0	2483.0	1688.0	-1.0	2297.0	1119.0	-1.0	1756.0	1180.0	-1.0	1383.0	
706.321	1194.0	-1.0	1804.0	1329.0	-1.0	1761.0	1220.0	-1.0	1946.0	1612.0	-1.0	2120.0	1294.0	-1.0	2000.0	1107.0	-1.0	1343.0	1485.0	-1.0	2245.0	1637.0	-1.0	1949.0	1394.0	-1.0	2106.0	1787.0	-1.0	2315.0	1517.0	-1.0	2421.0	1356.0	-1.0	1826.0	1468.0	-1.0	2469.0	1683.0	-1.0	2284.0	1116.0	-1.0	1745.0	1177.0	-1.0	1377.0	
706.820	1192.0	-1.0	1801.0	1327.0	-1.0	1755.0	1219.0	-1.0	1939.0	1609.0	-1.0	2111.0	1291.0	-1.0	1993.0	1104.0	-1.0	1336.0	1481.0	-1.0	2237.0	1636.0	-1.0	1946.0	1392.0	-1.0	2101.0	1790.0	-1.0	2318.0	1514.0	-1.0	2413.0	1354.0	-1.0	1821.0	1466.0	-1.0	2463.0	1677.0	-1.0	2271.0	1114.0	-1.0	1742.0	1175.0	-1.0	1372.0	
707.319	1188.0	-1.0	1789.0	1324.0	-1.0	1742.0	1215.0	-1.0	1927.0	1603.0	-1.0	2092.0	1285.0	-1.0	1979.0	1099.0	-1.0	1325.0	1476.0	-1.0	2224.0	1632.0	-1.0	1934.0	1389.0	-1.0	2091.0	1788.0	-1.0	2311.0	1509.0	-1.0	2400.0	1350.0	-1.0	1811.0	1464.0	-1.0	2456.0	1669.0	-1.0	2252.0	1111.0	-1.0	1737.0	1172.0	-1.0	1366.0	
707.818	1185.0	-1.0	1776.0	1320.0	-1.0	1730.0	1212.0	-1.0	1917.0	1598.0	-1.0	2076.0	1281.0	-1.0	1967.0	1094.0	-1.0	1314.0	1471.0	-1.0	2212.0	1627.0	-1.0	1923.0	1385.0	-1.0	2081.0	1785.0	-1.0	2303.0	1504.0	-1.0	2387.0	1345.0	-1.0	1799.0	1462.0	-1.0	2448.0	1660.0	-1.0	2233.0	1110.0	-1.0	1732.0	1167.0	-1.0	1359.0	
708.317	1186.0	-1.0	1779.0	1318.0	-1.0	1726.0	1211.0	-1.0	1911.0	1595.0	-1.0	2067.0	1280.0	-1.0	1964.0	1092.0	-1.0	1310.0	1470.0	-1.0	2209.0	1628.0	-1.0	1923.0	1386.0	-1.0	2082.0	1788.0	-1.0	2309.0	1503.0	-1.0	2386.0	1344.0	-1.0	1796.0	1463.0	-1.0	2452.0	1657.0	-1.0	2226.0	1111.0	-1.0	1736.0	1167.0	-1.0	1358.0	
708.817	1186.0	-1.0	1781.0	1317.0	-1.0	1723.0	1210.0	-1.0	1908.0	1593.0	-1.0	2061.0	1281.0	-1.0	1965.0	1091.0	-1.0	1309.0	1471.0	-1.0	2210.0	1632.0	-1.0	1928.0	1387.0	-1.0	2085.0	1793.0	-1.0	2317.0	1504.0	-1.0	2388.0	1344.0	-1.0	1795.0	1464.0	-1.0	2458.0	1656.0	-1.0	2223.0	1111.0	-1.0	1741.0	1167.0	-1.0	1359.0	
709.316	1189.0	-1.0	1786.0	1318.0	-1.0	1725.0	1210.0	-1.0	1910.0	1595.0	-1.0	2062.0	1284.0	-1.0	1971.0	1092.0	-1.0	1312.0	1474.0	-1.0	2218.0	1640.0	-1.0	1941.0	1389.0	-1.0	2091.0	1802.0	-1.0	2332.0	1506.0	-1.0	2393.0	1345.0	-1.0	1798.0	1465.0	-1.0	2463.0	1655.0	-1.0	2224.0	1112.0	-1.0	1744.0	1166.0	-1.0	1361.0	
709.815	1193.0	-1.0	1799.0	1320.0	-1.0	1733.0	1212.0	-1.0	1917.0	1597.0	-1.0	2070.0	1287.0	-1.0	1983.0	1095.0	-1.0	1320.0	1479.0	-1.0	2231.0	1652.0	-1.0	1962.0	1394.0	-1.0	2105.0	1816.0	-1.0	2359.0	1510.0	-1.0	2407.0	1350.0	-1.0	1810.0	1469.0	-1.0	2479.0	1658.0	-1.0	2236.0	1115.0	-1.0	1756.0	1168.0	-1.0	1369.0	
710.314	1194.0	-1.0	1809.0	1322.0	-1.0	1740.0	1214.0	-1.0	1923.0	1599.0	-1.0	2078.0	1292.0	-1.0	1995.0	1098.0	-1.0	1328.0	1483.0	-1.0	2243.0	1663.0	-1.0	1983.0	1398.0	-1.0	2118.0	1827.0	-1.0	2382.0	1513.0	-1.0	2419.0	1353.0	-1.0	1818.0	1471.0	-1.0	2488.0	1658.0	-1.0	2241.0	1116.0	-1.0	1763.0	1170.0	-1.0	1374.0	
710.813	1199.0	-1.0	1827.0	1325.0	-1.0	1753.0	1216.0	-1.0	1935.0	1604.0	-1.0	2091.0	1298.0	-1.0	2010.0	1103.0	-1.0	1336.0	1489.0	-1.0	2258.0	1676.0	-1.0	2003.0	1402.0	-1.0	2129.0	1837.0	-1.0	2398.0	1517.0	-1.0	2429.0	1356.0	-1.0	1826.0	1471.0	-1.0	2493.0	1658.0	-1.0	2244.0	1116.0	-1.0	1766.0	1169.0	-1.0	1375.0	
711.313	1203.0	-1.0	1842.0	1327.0	-1.0	1763.0	1218.0	-1.0	1944.0	1605.0	-1.0	2099.0	1303.0	-1.0	2026.0	1105.0	-1.0	1343.0	1495.0	-1.0	2275.0	1683.0	-1.0	2018.0	1406.0	-1.0	2142.0	1842.0	-1.0	2410.0	1521.0	-1.0	2441.0	1359.0	-1.0	1833.0	1474.0	-1.0	2503.0	1660.0	-1.0	2254.0	1119.0	-1.0	1776.0	1171.0	-1.0	1380.0	
711.812	1204.0	-1.0	1850.0	1328.0	-1.0	1769.0	1220.0	-1.0	1951.0	1605.0	-1.0	2104.0	1307.0	-1.0	2038.0	1107.0	-1.0	1348.0	1499.0	-1.0	2287.0	1687.0	-1.0	2025.0	1408.0	-1.0	2151.0	1842.0	-1.0	2410.0	1523.0	-1.0	2450.0	1359.0	-1.0	1833.0	1474.0	-1.0	2510.0	1660.0	-1.0	2256.0	1121.0	-1.0	1782.0	1171.0	-1.0	1381.0	
712.312	1205.0	-1.0	1855.0	1326.0	-1.0	1768.0	1220.0	-1.0	1955.0	1606.0	-1.0	2107.0	1309.0	-1.0	2045.0	1107.0	-1.0	1350.0	1502.0	-1.0	2295.0	1686.0	-1.0	2024.0	1410.0	-1.0	2156.0	1834.0	-1.0	2399.0	1523.0	-1.0	2452.0	1357.0	-1.0	1830.0	1474.0	-1.0	2512.0	1659.0	-1.0	2255.0	1121.0	-1.0	1785.0	1171.0	-1.0	1382.0	
712.811	1207.0	-1.0	1865.0	1327.0	-1.0	1775.0	1222.0	-1.0	1961.0	1605.0	-1.0	2110.0	1311.0	-1.0	2053.0	1108.0	-1.0	1351.0	1504.0	-1.0	2305.0	1684.0	-1.0	2022.0	1410.0	-1.0	2156.0	1827.0	-1.0	2385.0	1523.0	-1.0	2452.0	1355.0	-1.0	1825.0	1473.0	-1.0	2508.0	1656.0	-1.0	2248.0	1120.0	-1.0	1783.0	1170.0	-1.0	1378.0	
713.311	1208.0	-1.0	1871.0	1327.0	-1.0	1777.0	1222.0	-1.0	1965.0	1605.0	-1.0	2112.0	1311.0	-1.0	2056.0	1108.0	-1.0	1352.0	1503.0	-1.0	2307.0	1680.0	-1.0	2017.0	1409.0	-1.0	2157.0	1822.0	-1.0	2376.0	1522.0	-1.0	2452.0	1354.0	-1.0	1825.0	1473.0	-1.0	2506.0	1656.0	-1.0	2245.0	1120.0	-1.0	1780.0	1168.0	-1.0	1375.0	
713.810	1207.0	-1.0	1866.0	1324.0	-1.0	1771.0	1221.0	-1.0	1964.0	1603.0	-1.0	2109.0	1310.0	-1.0	2052.0	1106.0	-1.0	1349.0	1501.0	-1.0	2302.0	1675.0	-1.0	2009.0	1407.0	-1.0	2151.0	1814.0	-1.0	2362.0	1519.0	-1.0	2446.0	1354.0	-1.0	1823.0	1472.0	-1.0	2505.0	1655.0	-1.0	2242.0	1120.0	-1.0	1779.0	1168.0	-1.0	1373.0	
714.310	1204.0	-1.0	1854.0	1323.0	-1.0	1763.0	1220.0	-1.0	1959.0	1601.0	-1.0	2103.0	1307.0	-1.0	2044.0	1104.0	-1.0	1345.0	1498.0	-1.0	2293.0	1668.0	-1.0	2000.0	1404.0	-1.0	2142.0	1804.0	-1.0	2345.0	1516.0	-1.0	2436.0	1351.0	-1.0	1819.0	1471.0	-1.0	2501.0	1653.0	-1.0	2238.0	1119.0	-1.0	1773.0	1166.0	-1.0	1369.0	
714.809	1200.0	-1.0	1840.0	1321.0	-1.0	1753.0	1220.0	-1.0	1955.0	1601.0	-1.0	2099.0	1304.0	-1.0	2035.0	1101.0	-1.0	1339.0	1495.0	-1.0	2282.0	1663.0	-1.0	1990.0	1399.0	-1.0	2130.0	1793.0	-1.0	2329.0	1511.0	-1.0	2425.0	1350.0	-1.0	1815.0	1469.0	-1.0	2492.0	1652.0	-1.0	2232.0	1115.0	-1.0	1763.0	1164.0	-1.0	1362.0	
715.308	1201.0	-1.0	1837.0	1322.0	-1.0	1751.0	1220.0	-1.0	1953.0	1602.0	-1.0	2100.0	1303.0	-1.0	2031.0	1101.0	-1.0	1338.0	1493.0	-1.0	2276.0	1661.0	-1.0	1987.0	1397.0	-1.0	2124.0	1787.0	-1.0	2318.0	1509.0	-1.0	2418.0	1350.0	-1.0	1816.0	1466.0	-1.0	2481.0	1651.0	-1.0	2228.0	1113.0	-1.0	1751.0	1162.0	-1.0	1356.0	
715.807	1199.0	-1.0	1829.0	1321.0	-1.0	1746.0	1219.0	-1.0	1950.0	1601.0	-1.0	2096.0	1300.0	-1.0	2023.0	1100.0	-1.0	1334.0	1490.0	-1.0	2269.0	1657.0	-1.0	1982.0	1394.0	-1.0	2117.0	1780.0	-1.0	2309.0	1507.0	-1.0	2412.0	1350.0	-1.0	1815.0	1464.0	-1.0	2476.0	1652.0	-1.0	2229.0	1111.0	-1.0	1743.0	1160.0	-1.0	1352.0	
716.306	1194.0	-1.0	1813.0	1319.0	-1.0	1738.0	1218.0	-1.0	1942.0	1598.0	-1.0	2089.0	1297.0	-1.0	2013.0	1097.0	-1.0	1326.0	1487.0	-1.0	2258.0	1652.0	-1.0	1974.0	1391.0	-1.0	2109.0	1773.0	-1.0	2296.0	1505.0	-1.0	2403.0	1348.0	-1.0	1812.0	1462.0	-1.0	2464.0	1650.0	-1.0	2224.0	1108.0	-1.0	1733.0	1157.0	-1.0	1346.0	
716.805	1193.0	-1.0	1810.0	1318.0	-1.0	1735.0	1218.0	-1.0	1938.0	1598.0	-1.0	2084.0	1296.0	-1.0	2010.0	1094.0	-1.0	1323.0	1485.0	-1.0	2253.0	1650.0	-1.0	1971.0	1390.0	-1.0	2106.0	1767.0	-1.0	2288.0	1503.0	-1.0	2400.0	1348.0	-1.0	1811.0	1458.0	-1.0	2452.0	1648.0	-1.0	2217.0	1105.0	-1.0	1722.0	1154.0	-1.0	1339.0	
717.305	1190.0	-1.0	1801.0	1316.0	-1.0	1730.0	1216.0	-1.0	1932.0	1594.0	-1.0	2074.0	1293.0	-1.0	2001.0	1091.0	-1.0	1317.0	1482.0	-1.0	2246.0	1644.0	-1.0	1963.0	1388.0	-1.0	2102.0	1761.0	-1.0	2278.0	1501.0	-1.0	2394.0	1346.0	-1.0	1806.0	1456.0	-1.0	2442.0	1645.0	-1.0	2210.0	1102.0	-1.0	1714.0	1152.0	-1.0	1334.0	
717.804	1189.0	-1.0	1793.0	1315.0	-1.0	1723.0	1214.0	-1.0	1925.0	1592.0	-1.0	2066.0	1290.0	-1.0	1994.0	1089.0	-1.0	1311.0	1480.0	-1.0	2239.0	1640.0	-1.0	1956.0	1386.0	-1.0	2096.0	1755.0	-1.0	2269.0	1499.0	-1.0	2388.0	1343.0	-1.0	1801.0	1453.0	-1.0	2433.0	1642.0	-1.0	2201.0	1099.0	-1.0	1706.0	1148.0	-1.0	1328.0	
718.304	1189.0	-1.0	1791.0	1315.0	-1.0	1722.0	1215.0	-1.0	1922.0	1591.0	-1.0	2061.0	1289.0	-1.0	1991.0	1088.0	-1.0	1309.0	1479.0	-1.0	2237.0	1638.0	-1.0	1953.0	1386.0	-1.0	2097.0	1755.0	-1.0	2272.0	1499.0	-1.0	2389.0	1343.0	-1.0	1801.0	1453.0	-1.0	2433.0	1641.0	-1.0	2200.0	1099.0	-1.0	1704.0	1149.0	-1.0	1329.0	
718.803	1188.0	-1.0	1788.0	1314.0	-1.0	1720.0	1213.0	-1.0	1918.0	1590.0	-1.0	2057.0	1289.0	-1.0	1989.0	1087.0	-1.0	1308.0	1479.0	-1.0	2236.0	1638.0	-1.0	1953.0	1386.0	-1.0	2097.0	1756.0	-1.0	2276.0	1499.0	-1.0	2390.0	1343.0	-1.0	1801.0	1454.0	-1.0	2432.0	1639.0	-1.0	2198.0	1099.0	-1.0	1705.0	1148.0	-1.0	1328.0	
719.302	1189.0	-1.0	1796.0	1315.0	-1.0	1726.0	1213.0	-1.0	1921.0	1591.0	-1.0	2060.0	1290.0	-1.0	1993.0	1089.0	-1.0	1311.0	1480.0	-1.0	2240.0	1641.0	-1.0	1957.0	1387.0	-1.0	2100.0	1761.0	-1.0	2284.0	1500.0	-1.0	2392.0	1343.0	-1.0	1802.0	1453.0	-1.0	2430.0	1639.0	-1.0	2195.0	1098.0	-1.0	1702.0	1147.0	-1.0	1327.0	
719.802	1190.0	-1.0	1802.0	1315.0	-1.0	1728.0	1214.0	-1.0	1923.0	1591.0	-1.0	2062.0	1291.0	-1.0	1996.0	1090.0	-1.0	1313.0	1481.0	-1.0	2243.0	1645.0	-1.0	1963.0	1388.0	-1.0	2105.0	1767.0	-1.0	2296.0	1501.0	-1.0	2397.0	1345.0	-1.0	1806.0	1455.0	-1.0	2438.0	1640.0	-1.0	2201.0	1100.0	-1.0	1707.0	1148.0	-1.0	1330.0	
720.301	1188.0	-1.0	1799.0	1313.0	-1.0	1726.0	1213.0	-1.0	1923.0	1589.0	-1.0	2061.0	1290.0	-1.0	1999.0	1090.0	-1.0	1315.0	1482.0	-1.0	2246.0	1647.0	-1.0	1968.0	1389.0	-1.0	2108.0	1771.0	-1.0	2303.0	1503.0	-1.0	2401.0	1346.0	-1.0	1809.0	1456.0	-1.0	2446.0	1641.0	-1.0	2205.0	1100.0	-1.0	1713.0	1149.0	-1.0	1334.0	
720.800	1191.0	-1.0	1810.0	1315.0	-1.0	1731.0	1213.0	-1.0	1928.0	1591.0	-1.0	2067.0	1293.0	-1.0	2003.0	1092.0	-1.0	1318.0	1484.0	-1.0	2250.0	1651.0	-1.0	1975.0	1391.0	-1.0	2111.0	1776.0	-1.0	2311.0	1503.0	-1.0	2404.0	1347.0	-1.0	1811.0	1457.0	-1.0	2447.0	1643.0	-1.0	2207.0	1101.0	-1.0	1713.0	1150.0	-1.0	1335.0	
721.299	1192.0	-1.0	1817.0	1316.0	-1.0	1735.0	1215.0	-1.0	1934.0	1593.0	-1.0	2072.0	1294.0	-1.0	2008.0	1094.0	-1.0	1322.0	1485.0	-1.0	2256.0	1654.0	-1.0	1981.0	1393.0	-1.0	2119.0	1782.0	-1.0	2325.0	1506.0	-1.0	2413.0	1350.0	-1.0	1819.0	1460.0	-1.0	2456.0	1645.0	-1.0	2216.0	1103.0	-1.0	1718.0	1152.0	-1.0	1339.0	
721.798	1193.0	-1.0	1819.0	1317.0	-1.0	1737.0	1215.0	-1.0	1936.0	1593.0	-1.0	2075.0	1294.0	-1.0	2013.0	1095.0	-1.0	1325.0	1485.0	-1.0	2260.0	1657.0	-1.0	1989.0	1393.0	-1.0	2125.0	1787.0	-1.0	2337.0	1507.0	-1.0	2419.0	1352.0	-1.0	1825.0	1460.0	-1.0	2462.0	1647.0	-1.0	2222.0	1104.0	-1.0	1723.0	1153.0	-1.0	1342.0	
722.297	1192.0	-1.0	1814.0	1316.0	-1.0	1735.0	1214.0	-1.0	1937.0	1593.0	-1.0	2078.0	1294.0	-1.0	2015.0	1095.0	-1.0	1328.0	1486.0	-1.0	2263.0	1661.0	-1.0	1997.0	1394.0	-1.0	2127.0	1792.0	-1.0	2347.0	1508.0	-1.0	2422.0	1353.0	-1.0	1829.0	1460.0	-1.0	2461.0	1649.0	-1.0	2223.0	1104.0	-1.0	1724.0	1153.0	-1.0	1340.0	
722.796	1193.0	-1.0	1812.0	1318.0	-1.0	1735.0	1215.0	-1.0	1940.0	1594.0	-1.0	2081.0	1295.0	-1.0	2018.0	1096.0	-1.0	1330.0	1487.0	-1.0	2266.0	1665.0	-1.0	2004.0	1394.0	-1.0	2127.0	1794.0	-1.0	2352.0	1506.0	-1.0	2422.0	1352.0	-1.0	1829.0	1458.0	-1.0	2456.0	1648.0	-1.0	2221.0	1102.0	-1.0	1719.0	1152.0	-1.0	1338.0	
723.295	1193.0	-1.0	1816.0	1318.0	-1.0	1738.0	1216.0	-1.0	1942.0	1595.0	-1.0	2086.0	1297.0	-1.0	2022.0	1097.0	-1.0	1333.0	1488.0	-1.0	2270.0	1667.0	-1.0	2009.0	1395.0	-1.0	2127.0	1794.0	-1.0	2354.0	1506.0	-1.0	2420.0	1353.0	-1.0	1830.0	1456.0	-1.0	2450.0	1647.0	-1.0	2220.0	1101.0	-1.0	1715.0	1150.0	-1.0	1334.0	
723.794	1193.0	-1.0	1815.0	1318.0	-1.0	1738.0	1216.0	-1.0	1943.0	1596.0	-1.0	2087.0	1296.0	-1.0	2023.0	1097.0	-1.0	1335.0	1487.0	-1.0	2270.0	1666.0	-1.0	2011.0	1393.0	-1.0	2128.0	1795.0	-1.0	2357.0	1505.0	-1.0	2421.0	1353.0	-1.0	1834.0	1456.0	-1.0	2448.0	1648.0	-1.0	2220.0	1102.0	-1.0	1714.0	1150.0	-1.0	1333.0	
724.293	1191.0	-1.0	1809.0	1318.0	-1.0	1737.0	1216.0	-1.0	1941.0	1596.0	-1.0	2088.0	1295.0	-1.0	2021.0	1097.0	-1.0	1336.0	1486.0	-1.0	2267.0	1663.0	-1.0	2008.0	1391.0	-1.0	2125.0	1794.0	-1.0	2358.0	1503.0	-1.0	2418.0	1353.0	-1.0	1835.0	1456.0	-1.0	2448.0	1648.0	-1.0	2221.0	1101.0	-1.0	1713.0	1150.0	-1.0	1331.0	
724.793	1187.0	-1.0	1798.0	1318.0	-1.0	1733.0	1215.0	-1.0	1937.0	1597.0	-1.0	2088.0	1293.0	-1.0	2016.0	1096.0	-1.0	1335.0	1483.0	-1.0	2262.0	1661.0	-1.0	2006.0	1389.0	-1.0	2119.0	1792.0	-1.0	2357.0	1499.0	-1.0	2410.0	1352.0	-1.0	1836.0	1456.0	-1.0	2445.0	1648.0	-1.0	2220.0	1101.0	-1.0	1710.0	1150.0	-1.0	1330.0	
725.292	1184.0	-1.0	1784.0	1318.0	-1.0	1731.0	1215.0	-1.0	1933.0	1598.0	-1.0	2089.0	1291.0	-1.0	2010.0	1096.0	-1.0	1333.0	1480.0	-1.0	2256.0	1659.0	-1.0	2003.0	1385.0	-1.0	2109.0	1790.0	-1.0	2354.0	1496.0	-1.0	2402.0	1351.0	-1.0	1833.0	1454.0	-1.0	2439.0	1646.0	-1.0	2217.0	1099.0	-1.0	1703.0	1148.0	-1.0	1327.0	
725.792	1185.0	-1.0	1786.0	1319.0	-1.0	1734.0	1215.0	-1.0	1933.0	1598.0	-1.0	2093.0	1290.0	-1.0	2008.0	1095.0	-1.0	1334.0	1479.0	-1.0	2252.0	1655.0	-1.0	1999.0	1383.0	-1.0	2102.0	1789.0	-1.0	2353.0	1493.0	-1.0	2394.0	1350.0	-1.0	1830.0	1452.0	-1.0	2431.0	1645.0	-1.0	2211.0	1095.0	-1.0	1695.0	1147.0	-1.0	1323.0	
726.291	1184.0	-1.0	1784.0	1319.0	-1.0	1733.0	1214.0	-1.0	1931.0	1598.0	-1.0	2093.0	1288.0	-1.0	2004.0	1095.0	-1.0	1334.0	1477.0	-1.0	2247.0	1651.0	-1.0	1993.0	1381.0	-1.0	2098.0	1786.0	-1.0	2348.0	1491.0	-1.0	2391.0	1348.0	-1.0	1829.0	1452.0	-1.0	2430.0	1645.0	-1.0	2210.0	1097.0	-1.0	1695.0	1148.0	-1.0	1324.0	
726.790	1182.0	-1.0	1776.0	1318.0	-1.0	1729.0	1213.0	-1.0	1925.0	1596.0	-1.0	2087.0	1285.0	-1.0	1997.0	1094.0	-1.0	1329.0	1473.0	-1.0	2239.0	1646.0	-1.0	1985.0	1379.0	-1.0	2091.0	1781.0	-1.0	2339.0	1488.0	-1.0	2384.0	1344.0	-1.0	1821.0	1451.0	-1.0	2427.0	1642.0	-1.0	2202.0	1096.0	-1.0	1694.0	1146.0	-1.0	1323.0	
727.289	1178.0	-1.0	1763.0	1315.0	-1.0	1721.0	1211.0	-1.0	1918.0	1593.0	-1.0	2079.0	1282.0	-1.0	1986.0	1090.0	-1.0	1320.0	1470.0	-1.0	2228.0	1639.0	-1.0	1972.0	1375.0	-1.0	2080.0	1774.0	-1.0	2325.0	1485.0	-1.0	2374.0	1339.0	-1.0	1808.0	1448.0	-1.0	2417.0	1635.0	-1.0	2186.0	1093.0	-1.0	1687.0	1144.0	-1.0	1317.0	
727.788	1178.0	-1.0	1764.0	1314.0	-1.0	1718.0	1209.0	-1.0	1914.0	1589.0	-1.0	2071.0	1278.0	-1.0	1978.0	1087.0	-1.0	1314.0	1467.0	-1.0	2219.0	1634.0	-1.0	1963.0	1371.0	-1.0	2071.0	1769.0	-1.0	2311.0	1482.0	-1.0	2362.0	1333.0	-1.0	1794.0	1444.0	-1.0	2405.0	1628.0	-1.0	2165.0	1091.0	-1.0	1679.0	1140.0	-1.0	1310.0	
728.287	1178.0	-1.0	1764.0	1311.0	-1.0	1713.0	1208.0	-1.0	1909.0	1584.0	-1.0	2059.0	1275.0	-1.0	1971.0	1084.0	-1.0	1309.0	1463.0	-1.0	2209.0	1629.0	-1.0	1953.0	1369.0	-1.0	2065.0	1765.0	-1.0	2304.0	1479.0	-1.0	2356.0	1329.0	-1.0	1784.0	1443.0	-1.0	2402.0	1622.0	-1.0	2154.0	1090.0	-1.0	1680.0	1138.0	-1.0	1307.0	
728.786	1176.0	-1.0	1759.0	1309.0	-1.0	1707.0	1206.0	-1.0	1903.0	1580.0	-1.0	2047.0	1271.0	-1.0	1963.0	1082.0	-1.0	1304.0	1459.0	-1.0	2201.0	1625.0	-1.0	1946.0	1367.0	-1.0	2061.0	1763.0	-1.0	2300.0	1476.0	-1.0	2349.0	1327.0	-1.0	1777.0	1443.0	-1.0	2400.0	1619.0	-1.0	2145.0	1091.0	-1.0	1680.0	1137.0	-1.0	1305.0	
729.285	1175.0	-1.0	1754.0	1307.0	-1.0	1703.0	1205.0	-1.0	1901.0	1577.0	-1.0	2041.0	1270.0	-1.0	1958.0	1081.0	-1.0	1302.0	1457.0	-1.0	2195.0	1626.0	-1.0	1945.0	1365.0	-1.0	2057.0	1764.0	-1.0	2302.0	1474.0	-1.0	2345.0	1326.0	-1.0	1772.0	1443.0	-1.0	2397.0	1616.0	-1.0	2138.0	1090.0	-1.0	1680.0	1136.0	-1.0	1303.0	
729.784	1178.0	-1.0	1765.0	1307.0	-1.0	1707.0	1206.0	-1.0	1904.0	1577.0	-1.0	2044.0	1271.0	-1.0	1962.0	1083.0	-1.0	1306.0	1458.0	-1.0	2199.0	1632.0	-1.0	1956.0	1367.0	-1.0	2059.0	1771.0	-1.0	2312.0	1475.0	-1.0	2345.0	1327.0	-1.0	1774.0	1442.0	-1.0	2395.0	1615.0	-1.0	2136.0	1090.0	-1.0	1679.0	1134.0	-1.0	1302.0	
730.283	1180.0	-1.0	1773.0	1308.0	-1.0	1711.0	1206.0	-1.0	1907.0	1577.0	-1.0	2047.0	1273.0	-1.0	1967.0	1085.0	-1.0	1311.0	1459.0	-1.0	2204.0	1640.0	-1.0	1970.0	1368.0	-1.0	2063.0	1780.0	-1.0	2328.0	1476.0	-1.0	2348.0	1329.0	-1.0	1779.0	1444.0	-1.0	2402.0	1617.0	-1.0	2141.0	1092.0	-1.0	1684.0	1135.0	-1.0	1305.0	
730.782	1181.0	-1.0	1776.0	1306.0	-1.0	1711.0	1207.0	-1.0	1909.0	1577.0	-1.0	2049.0	1274.0	-1.0	1972.0	1087.0	-1.0	1316.0	1461.0	-1.0	2208.0	1647.0	-1.0	1981.0	1368.0	-1.0	2065.0	1786.0	-1.0	2339.0	1477.0	-1.0	2350.0	1331.0	-1.0	1782.0	1445.0	-1.0	2407.0	1619.0	-1.0	2144.0	1093.0	-1.0	1687.0	1135.0	-1.0	1307.0	
731.281	1181.0	-1.0	1776.0	1306.0	-1.0	1712.0	1207.0	-1.0	1912.0	1579.0	-1.0	2053.0	1275.0	-1.0	1975.0	1088.0	-1.0	1320.0	1463.0	-1.0	2212.0	1652.0	-1.0	1991.0	1369.0	-1.0	2066.0	1791.0	-1.0	2346.0	1478.0	-1.0	2352.0	1331.0	-1.0	1784.0	1446.0	-1.0	2409.0	1619.0	-1.0	2146.0	1094.0	-1.0	1689.0	1136.0	-1.0	1308.0	
731.781	1185.0	-1.0	1789.0	1308.0	-1.0	1720.0	1209.0	-1.0	1920.0	1581.0	-1.0	2061.0	1278.0	-1.0	1982.0	1091.0	-1.0	1324.0	1465.0	-1.0	2219.0	1658.0	-1.0	2001.0	1370.0	-1.0	2069.0	1796.0	-1.0	2355.0	1479.0	-1.0	2354.0	1333.0	-1.0	1787.0	1445.0	-1.0	2409.0	1619.0	-1.0	2147.0	1093.0	-1.0	1690.0	1136.0	-1.0	1307.0	
732.280	1188.0	-1.0	1800.0	1309.0	-1.0	1726.0	1210.0	-1.0	1925.0	1582.0	-1.0	2066.0	1279.0	-1.0	1988.0	1092.0	-1.0	1329.0	1467.0	-1.0	2225.0	1664.0	-1.0	2011.0	1372.0	-1.0	2073.0	1802.0	-1.0	2368.0	1480.0	-1.0	2360.0	1335.0	-1.0	1793.0	1447.0	-1.0	2412.0	1621.0	-1.0	2150.0	1096.0	-1.0	1693.0	1137.0	-1.0	1307.0	
732.779	1188.0	-1.0	1802.0	1308.0	-1.0	1726.0	1210.0	-1.0	1926.0	1581.0	-1.0	2067.0	1279.0	-1.0	1989.0	1093.0	-1.0	1330.0	1467.0	-1.0	2225.0	1666.0	-1.0	2015.0	1372.0	-1.0	2075.0	1807.0	-1.0	2376.0	1481.0	-1.0	2362.0	1336.0	-1.0	1796.0	1448.0	-1.0	2417.0	1622.0	-1.0	2153.0	1097.0	-1.0	1695.0	1138.0	-1.0	1309.0	
733.278	1187.0	-1.0	1797.0	1307.0	-1.0	1723.0	1210.0	-1.0	1925.0	1581.0	-1.0	2064.0	1278.0	-1.0	1987.0	1093.0	-1.0	1329.0	1465.0	-1.0	2220.0	1666.0	-1.0	2014.0	1371.0	-1.0	2072.0	1807.0	-1.0	2376.0	1481.0	-1.0	2361.0	1335.0	-1.0	1795.0	1447.0	-1.0	2416.0	1622.0	-1.0	2152.0	1097.0	-1.0	1696.0	1137.0	-1.0	1308.0	
733.777	1185.0	-1.0	1790.0	1306.0	-1.0	1718.0	1209.0	-1.0	1922.0	1579.0	-1.0	2060.0	1277.0	-1.0	1981.0	1091.0	-1.0	1327.0	1462.0	-1.0	2213.0	1664.0	-1.0	2009.0	1370.0	-1.0	2068.0	1807.0	-1.0	2375.0	1479.0	-1.0	2357.0	1335.0	-1.0	1792.0	1447.0	-1.0	2413.0	1621.0	-1.0	2149.0	1096.0	-1.0	1695.0	1136.0	-1.0	1306.0	
734.276	1187.0	-1.0	1792.0	1306.0	-1.0	1717.0	1209.0	-1.0	1923.0	1580.0	-1.0	2061.0	1275.0	-1.0	1975.0	1090.0	-1.0	1324.0	1460.0	-1.0	2206.0	1654.0	-1.0	1992.0	1369.0	-1.0	2064.0	1800.0	-1.0	2362.0	1479.0	-1.0	2354.0	1332.0	-1.0	1788.0	1445.0	-1.0	2408.0	1620.0	-1.0	2146.0	1095.0	-1.0	1692.0	1136.0	-1.0	1304.0	
734.776	1190.0	-1.0	1797.0	1307.0	-1.0	1719.0	1210.0	-1.0	1923.0	1581.0	-1.0	2061.0	1272.0	-1.0	1972.0	1090.0	-1.0	1324.0	1458.0	-1.0	2201.0	1647.0	-1.0	1981.0	1369.0	-1.0	2065.0	1796.0	-1.0	2354.0	1479.0	-1.0	2355.0	1333.0	-1.0	1787.0	1445.0	-1.0	2405.0	1620.0	-1.0	2146.0	1095.0	-1.0	1688.0	1136.0	-1.0	1304.0	
735.275	1189.0	-1.0	1796.0	1308.0	-1.0	1719.0	1209.0	-1.0	1921.0	1580.0	-1.0	2059.0	1270.0	-1.0	1967.0	1089.0	-1.0	1323.0	1455.0	-1.0	2195.0	1641.0	-1.0	1973.0	1368.0	-1.0	2064.0	1793.0	-1.0	2349.0	1480.0	-1.0	2355.0	1333.0	-1.0	1788.0	1446.0	-1.0	2408.0	1621.0	-1.0	2148.0	1096.0	-1.0	1690.0	1137.0	-1.0	1306.0	
735.774	1188.0	-1.0	1790.0	1305.0	-1.0	1714.0	1209.0	-1.0	1917.0	1578.0	-1.0	2055.0	1268.0	-1.0	1960.0	1088.0	-1.0	1320.0	1452.0	-1.0	2187.0	1637.0	-1.0	1966.0	1366.0	-1.0	2060.0	1789.0	-1.0	2344.0	1479.0	-1.0	2353.0	1332.0	-1.0	1788.0	1447.0	-1.0	2409.0	1622.0	-1.0	2152.0	1097.0	-1.0	1692.0	1137.0	-1.0	1308.0	
736.274	1185.0	-1.0	1779.0	1304.0	-1.0	1709.0	1208.0	-1.0	1914.0	1577.0	-1.0	2052.0	1265.0	-1.0	1953.0	1086.0	-1.0	1316.0	1450.0	-1.0	2180.0	1634.0	-1.0	1961.0	1365.0	-1.0	2054.0	1786.0	-1.0	2337.0	1476.0	-1.0	2348.0	1331.0	-1.0	1787.0	1445.0	-1.0	2407.0	1621.0	-1.0	2149.0	1097.0	-1.0	1690.0	1137.0	-1.0	1307.0	
736.773	1182.0	-1.0	1770.0	1302.0	-1.0	1703.0	1207.0	-1.0	1909.0	1576.0	-1.0	2048.0	1264.0	-1.0	1946.0	1084.0	-1.0	1311.0	1448.0	-1.0	2173.0	1633.0	-1.0	1955.0	1363.0	-1.0	2047.0	1782.0	-1.0	2329.0	1474.0	-1.0	2341.0	1330.0	-1.0	1782.0	1444.0	-1.0	2401.0	1619.0	-1.0	2144.0	1095.0	-1.0	1685.0	1136.0	-1.0	1304.0	
737.272	1185.0	-1.0	1775.0	1302.0	-1.0	1705.0	1207.0	-1.0	1909.0	1576.0	-1.0	2048.0	1263.0	-1.0	1944.0	1083.0	-1.0	1309.0	1448.0	-1.0	2171.0	1632.0	-1.0	1952.0	1361.0	-1.0	2041.0	1777.0	-1.0	2321.0	1473.0	-1.0	2336.0	1328.0	-1.0	1780.0	1442.0	-1.0	2394.0	1617.0	-1.0	2138.0	1094.0	-1.0	1679.0	1134.0	-1.0	1300.0	
737.771	1186.0	-1.0	1777.0	1302.0	-1.0	1703.0	1207.0	-1.0	1908.0	1574.0	-1.0	2046.0	1262.0	-1.0	1942.0	1082.0	-1.0	1307.0	1448.0	-1.0	2169.0	1629.0	-1.0	1948.0	1360.0	-1.0	2040.0	1774.0	-1.0	2317.0	1474.0	-1.0	2336.0	1328.0	-1.0	1779.0	1443.0	-1.0	2392.0	1618.0	-1.0	2137.0	1094.0	-1.0	1678.0	1134.0	-1.0	1299.0	
738.271	1184.0	-1.0	1774.0	1300.0	-1.0	1700.0	1206.0	-1.0	1906.0	1573.0	-1.0	2042.0	1261.0	-1.0	1939.0	1082.0	-1.0	1305.0	1446.0	-1.0	2167.0	1626.0	-1.0	1944.0	1359.0	-1.0	2039.0	1771.0	-1.0	2312.0	1474.0	-1.0	2338.0	1327.0	-1.0	1778.0	1444.0	-1.0	2393.0	1618.0	-1.0	2138.0	1095.0	-1.0	1680.0	1136.0	-1.0	1300.0	
738.770	1183.0	-1.0	1768.0	1300.0	-1.0	1696.0	1206.0	-1.0	1903.0	1572.0	-1.0	2038.0	1261.0	-1.0	1936.0	1080.0	-1.0	1302.0	1446.0	-1.0	2165.0	1626.0	-1.0	1941.0	1359.0	-1.0	2036.0	1770.0	-1.0	2309.0	1474.0	-1.0	2336.0	1327.0	-1.0	1777.0	1444.0	-1.0	2393.0	1617.0	-1.0	2137.0	1095.0	-1.0	1681.0	1136.0	-1.0	1301.0	
739.269	1183.0	-1.0	1762.0	1299.0	-1.0	1694.0	1206.0	-1.0	1902.0	1573.0	-1.0	2037.0	1261.0	-1.0	1936.0	1080.0	-1.0	1301.0	1446.0	-1.0	2163.0	1626.0	-1.0	1942.0	1358.0	-1.0	2034.0	1769.0	-1.0	2307.0	1473.0	-1.0	2335.0	1326.0	-1.0	1774.0	1444.0	-1.0	2390.0	1617.0	-1.0	2134.0	1095.0	-1.0	1679.0	1134.0	-1.0	1299.0	
739.768	1185.0	-1.0	1771.0	1301.0	-1.0	1699.0	1207.0	-1.0	1906.0	1574.0	-1.0	2041.0	1262.0	-1.0	1940.0	1081.0	-1.0	1305.0	1448.0	-1.0	2168.0	1628.0	-1.0	1945.0	1359.0	-1.0	2036.0	1769.0	-1.0	2306.0	1476.0	-1.0	2337.0	1327.0	-1.0	1775.0	1443.0	-1.0	2388.0	1617.0	-1.0	2134.0	1095.0	-1.0	1678.0	1134.0	-1.0	1298.0	
740.267	1188.0	-1.0	1780.0	1303.0	-1.0	1703.0	1208.0	-1.0	1909.0	1576.0	-1.0	2045.0	1264.0	-1.0	1945.0	1083.0	-1.0	1308.0	1450.0	-1.0	2173.0	1629.0	-1.0	1947.0	1362.0	-1.0	2043.0	1769.0	-1.0	2309.0	1479.0	-1.0	2345.0	1329.0	-1.0	1779.0	1447.0	-1.0	2396.0	1620.0	-1.0	2140.0	1098.0	-1.0	1685.0	1137.0	-1.0	1302.0	
740.766	1189.0	-1.0	1782.0	1304.0	-1.0	1705.0	1209.0	-1.0	1911.0	1576.0	-1.0	2047.0	1265.0	-1.0	1949.0	1085.0	-1.0	1310.0	1452.0	-1.0	2178.0	1631.0	-1.0	1952.0	1364.0	-1.0	2049.0	1773.0	-1.0	2317.0	1482.0	-1.0	2352.0	1331.0	-1.0	1784.0	1449.0	-1.0	2402.0	1622.0	-1.0	2147.0	1098.0	-1.0	1690.0	1139.0	-1.0	1305.0	
741.265	1189.0	-1.0	1782.0	1305.0	-1.0	1705.0	1210.0	-1.0	1913.0	1578.0	-1.0	2049.0	1267.0	-1.0	1954.0	1086.0	-1.0	1313.0	1454.0	-1.0	2183.0	1634.0	-1.0	1956.0	1366.0	-1.0	2052.0	1774.0	-1.0	2318.0	1484.0	-1.0	2355.0	1333.0	-1.0	1787.0	1451.0	-1.0	2408.0	1625.0	-1.0	2152.0	1100.0	-1.0	1694.0	1140.0	-1.0	1307.0	
741.764	1190.0	-1.0	1781.0	1307.0	-1.0	1709.0	1211.0	-1.0	1917.0	1580.0	-1.0	2054.0	1270.0	-1.0	1961.0	1088.0	-1.0	1315.0	1458.0	-1.0	2191.0	1635.0	-1.0	1956.0	1368.0	-1.0	2058.0	1767.0	-1.0	2299.0	1485.0	-1.0	2360.0	1332.0	-1.0	1786.0	1453.0	-1.0	2414.0	1628.0	-1.0	2160.0	1101.0	-1.0	1698.0	1142.0	-1.0	1311.0	
742.263	1195.0	-1.0	1797.0	1312.0	-1.0	1723.0	1214.0	-1.0	1926.0	1585.0	-1.0	2066.0	1277.0	-1.0	1976.0	1091.0	-1.0	1322.0	1465.0	-1.0	2210.0	1634.0	-1.0	1954.0	1373.0	-1.0	2068.0	1758.0	-1.0	2279.0	1490.0	-1.0	2369.0	1333.0	-1.0	1787.0	1456.0	-1.0	2421.0	1632.0	-1.0	2169.0	1105.0	-1.0	1702.0	1145.0	-1.0	1316.0	
742.762	1198.0	-1.0	1812.0	1317.0	-1.0	1736.0	1216.0	-1.0	1934.0	1590.0	-1.0	2077.0	1284.0	-1.0	1991.0	1095.0	-1.0	1331.0	1472.0	-1.0	2227.0	1637.0	-1.0	1961.0	1377.0	-1.0	2081.0	1758.0	-1.0	2278.0	1495.0	-1.0	2382.0	1337.0	-1.0	1795.0	1459.0	-1.0	2428.0	1638.0	-1.0	2179.0	1107.0	-1.0	1707.0	1148.0	-1.0	1321.0	
743.261	1200.0	-1.0	1818.0	1320.0	-1.0	1746.0	1218.0	-1.0	1941.0	1594.0	-1.0	2089.0	1289.0	-1.0	2004.0	1099.0	-1.0	1339.0	1478.0	-1.0	2243.0	1643.0	-1.0	1973.0	1382.0	-1.0	2093.0	1763.0	-1.0	2288.0	1499.0	-1.0	2394.0	1341.0	-1.0	1806.0	1463.0	-1.0	2441.0	1644.0	-1.0	2195.0	1110.0	-1.0	1715.0	1154.0	-1.0	1329.0	
743.760	1200.0	-1.0	1819.0	1323.0	-1.0	1751.0	1220.0	-1.0	1945.0	1597.0	-1.0	2097.0	1293.0	-1.0	2014.0	1102.0	-1.0	1346.0	1482.0	-1.0	2254.0	1651.0	-1.0	1987.0	1384.0	-1.0	2102.0	1769.0	-1.0	2301.0	1502.0	-1.0	2403.0	1346.0	-1.0	1816.0	1467.0	-1.0	2451.0	1648.0	-1.0	2208.0	1113.0	-1.0	1721.0	1157.0	-1.0	1336.0	
744.259	1198.0	-1.0	1815.0	1324.0	-1.0	1753.0	1221.0	-1.0	1947.0	1601.0	-1.0	2104.0	1295.0	-1.0	2020.0	1105.0	-1.0	1351.0	1485.0	-1.0	2262.0	1659.0	-1.0	2000.0	1386.0	-1.0	2105.0	1775.0	-1.0	2312.0	1504.0	-1.0	2406.0	1349.0	-1.0	1824.0	1469.0	-1.0	2457.0	1652.0	-1.0	2218.0	1113.0	-1.0	1724.0	1159.0	-1.0	1341.0	
744.758	1196.0	-1.0	1806.0	1325.0	-1.0	1752.0	1221.0	-1.0	1948.0	1603.0	-1.0	2108.0	1297.0	-1.0	2024.0	1105.0	-1.0	1354.0	1487.0	-1.0	2266.0	1666.0	-1.0	2012.0	1387.0	-1.0	2107.0	1781.0	-1.0	2323.0	1505.0	-1.0	2408.0	1350.0	-1.0	1829.0	1470.0	-1.0	2459.0	1654.0	-1.0	2225.0	1113.0	-1.0	1724.0	1161.0	-1.0	1342.0	
745.257	1196.0	-1.0	1801.0	1325.0	-1.0	1750.0	1223.0	-1.0	1947.0	1605.0	-1.0	2111.0	1298.0	-1.0	2025.0	1107.0	-1.0	1356.0	1489.0	-1.0	2269.0	1672.0	-1.0	2022.0	1388.0	-1.0	2108.0	1786.0	-1.0	2331.0	1504.0	-1.0	2408.0	1352.0	-1.0	1833.0	1470.0	-1.0	2461.0	1657.0	-1.0	2230.0	1114.0	-1.0	1723.0	1162.0	-1.0	1344.0	
745.756	1198.0	-1.0	1807.0	1327.0	-1.0	1753.0	1223.0	-1.0	1950.0	1606.0	-1.0	2116.0	1301.0	-1.0	2030.0	1108.0	-1.0	1358.0	1492.0	-1.0	2274.0	1679.0	-1.0	2033.0	1390.0	-1.0	2111.0	1790.0	-1.0	2337.0	1506.0	-1.0	2409.0	1354.0	-1.0	1836.0	1471.0	-1.0	2460.0	1657.0	-1.0	2231.0	1114.0	-1.0	1721.0	1162.0	-1.0	1344.0	
746.256	1199.0	-1.0	1813.0	1327.0	-1.0	1754.0	1224.0	-1.0	1951.0	1606.0	-1.0	2116.0	1302.0	-1.0	2035.0	1108.0	-1.0	1360.0	1494.0	-1.0	2279.0	1683.0	-1.0	2043.0	1392.0	-1.0	2117.0	1793.0	-1.0	2345.0	1508.0	-1.0	2413.0	1355.0	-1.0	1842.0	1473.0	-1.0	2463.0	1657.0	-1.0	2231.0	1116.0	-1.0	1723.0	1163.0	-1.0	1345.0	
746.755	1198.0	-1.0	1809.0	1326.0	-1.0	1749.0	1224.0	-1.0	1949.0	1604.0	-1.0	2110.0	1303.0	-1.0	2035.0	1107.0	-1.0	1356.0	1494.0	-1.0	2279.0	1686.0	-1.0	2047.0	1393.0	-1.0	2120.0	1794.0	-1.0	2345.0	1508.0	-1.0	2414.0	1355.0	-1.0	1841.0	1475.0	-1.0	2466.0	1654.0	-1.0	2228.0	1118.0	-1.0	1727.0	1164.0	-1.0	1345.0	
747.254	1195.0	-1.0	1800.0	1323.0	-1.0	1740.0	1223.0	-1.0	1944.0	1600.0	-1.0	2101.0	1302.0	-1.0	2032.0	1105.0	-1.0	1351.0	1493.0	-1.0	2277.0	1685.0	-1.0	2043.0	1393.0	-1.0	2117.0	1790.0	-1.0	2335.0	1507.0	-1.0	2411.0	1353.0	-1.0	1834.0	1475.0	-1.0	2463.0	1650.0	-1.0	2220.0	1118.0	-1.0	1727.0	1162.0	-1.0	1344.0	
747.754	1198.0	-1.0	1805.0	1324.0	-1.0	1738.0	1223.0	-1.0	1944.0	1600.0	-1.0	2097.0	1303.0	-1.0	2031.0	1103.0	-1.0	1346.0	1494.0	-1.0	2278.0	1683.0	-1.0	2039.0	1393.0	-1.0	2115.0	1785.0	-1.0	2326.0	1507.0	-1.0	2408.0	1350.0	-1.0	1827.0	1473.0	-1.0	2458.0	1645.0	-1.0	2209.0	1117.0	-1.0	1724.0	1159.0	-1.0	1341.0	
748.253	1200.0	-1.0	1811.0	1325.0	-1.0	1739.0	1224.0	-1.0	1945.0	1599.0	-1.0	2093.0	1303.0	-1.0	2033.0	1103.0	-1.0	1344.0	1495.0	-1.0	2279.0	1683.0	-1.0	2038.0	1395.0	-1.0	2120.0	1787.0	-1.0	2327.0	1508.0	-1.0	2412.0	1350.0	-1.0	1828.0	1475.0	-1.0	2465.0	1644.0	-1.0	2210.0	1120.0	-1.0	1732.0	1161.0	-1.0	1344.0	
748.752	1200.0	-1.0	1815.0	1323.0	-1.0	1739.0	1224.0	-1.0	1944.0	1597.0	-1.0	2089.0	1304.0	-1.0	2034.0	1102.0	-1.0	1342.0	1495.0	-1.0	2281.0	1682.0	-1.0	2037.0	1396.0	-1.0	2123.0	1789.0	-1.0	2330.0	1510.0	-1.0	2416.0	1351.0	-1.0	1829.0	1477.0	-1.0	2470.0	1644.0	-1.0	2209.0	1121.0	-1.0	1739.0	1161.0	-1.0	1346.0	
749.251	1200.0	-1.0	1813.0	1323.0	-1.0	1736.0	1223.0	-1.0	1944.0	1595.0	-1.0	2086.0	1304.0	-1.0	2034.0	1101.0	-1.0	1341.0	1496.0	-1.0	2283.0	1684.0	-1.0	2037.0	1397.0	-1.0	2125.0	1791.0	-1.0	2336.0	1510.0	-1.0	2418.0	1351.0	-1.0	1829.0	1477.0	-1.0	2472.0	1642.0	-1.0	2206.0	1121.0	-1.0	1742.0	1161.0	-1.0	1347.0	
749.751	1203.0	-1.0	1825.0	1324.0	-1.0	1744.0	1224.0	-1.0	1948.0	1597.0	-1.0	2088.0	1306.0	-1.0	2042.0	1103.0	-1.0	1344.0	1499.0	-1.0	2290.0	1684.0	-1.0	2036.0	1400.0	-1.0	2130.0	1787.0	-1.0	2326.0	1514.0	-1.0	2425.0	1350.0	-1.0	1824.0	1478.0	-1.0	2472.0	1642.0	-1.0	2205.0	1121.0	-1.0	1743.0	1164.0	-1.0	1350.0	
750.250	1204.0	-1.0	1833.0	1326.0	-1.0	1751.0	1225.0	-1.0	1952.0	1597.0	-1.0	2089.0	1309.0	-1.0	2051.0	1104.0	-1.0	1347.0	1502.0	-1.0	2298.0	1682.0	-1.0	2032.0	1400.0	-1.0	2134.0	1782.0	-1.0	2318.0	1516.0	-1.0	2433.0	1347.0	-1.0	1820.0	1482.0	-1.0	2484.0	1646.0	-1.0	2215.0	1124.0	-1.0	1753.0	1168.0	-1.0	1359.0	
750.749	1204.0	-1.0	1836.0	1327.0	-1.0	1753.0	1225.0	-1.0	1953.0	1596.0	-1.0	2088.0	1311.0	-1.0	2056.0	1104.0	-1.0	1347.0	1504.0	-1.0	2304.0	1680.0	-1.0	2030.0	1401.0	-1.0	2137.0	1781.0	-1.0	2318.0	1517.0	-1.0	2439.0	1345.0	-1.0	1817.0	1482.0	-1.0	2493.0	1648.0	-1.0	2222.0	1124.0	-1.0	1762.0	1171.0	-1.0	1368.0	
751.249	1205.0	-1.0	1836.0	1326.0	-1.0	1752.0	1225.0	-1.0	1953.0	1595.0	-1.0	2086.0	1313.0	-1.0	2058.0	1104.0	-1.0	1347.0	1506.0	-1.0	2308.0	1680.0	-1.0	2030.0	1401.0	-1.0	2136.0	1781.0	-1.0	2320.0	1516.0	-1.0	2438.0	1343.0	-1.0	1813.0	1483.0	-1.0	2493.0	1648.0	-1.0	2218.0	1124.0	-1.0	1761.0	1172.0	-1.0	1369.0	
751.748	1207.0	-1.0	1844.0	1327.0	-1.0	1757.0	1225.0	-1.0	1956.0	1596.0	-1.0	2087.0	1314.0	-1.0	2061.0	1105.0	-1.0	1347.0	1507.0	-1.0	2311.0	1684.0	-1.0	2035.0	1401.0	-1.0	2135.0	1784.0	-1.0	2325.0	1516.0	-1.0	2433.0	1343.0	-1.0	1810.0	1481.0	-1.0	2488.0	1646.0	-1.0	2211.0	1124.0	-1.0	1758.0	1170.0	-1.0	1364.0	
752.248	1207.0	-1.0	1848.0	1326.0	-1.0	1756.0	1225.0	-1.0	1956.0	1593.0	-1.0	2083.0	1314.0	-1.0	2060.0	1105.0	-1.0	1346.0	1506.0	-1.0	2308.0	1685.0	-1.0	2037.0	1400.0	-1.0	2134.0	1788.0	-1.0	2332.0	1515.0	-1.0	2429.0	1343.0	-1.0	1809.0	1481.0	-1.0	2487.0	1646.0	-1.0	2205.0	1123.0	-1.0	1758.0	1169.0	-1.0	1361.0	
752.747	1205.0	-1.0	1842.0	1322.0	-1.0	1747.0	1223.0	-1.0	1951.0	1589.0	-1.0	2071.0	1311.0	-1.0	2052.0	1101.0	-1.0	1338.0	1503.0	-1.0	2299.0	1682.0	-1.0	2027.0	1399.0	-1.0	2128.0	1785.0	-1.0	2325.0	1511.0	-1.0	2419.0	1342.0	-1.0	1803.0	1479.0	-1.0	2483.0	1642.0	-1.0	2196.0	1122.0	-1.0	1755.0	1167.0	-1.0	1354.0	
753.246	1201.0	-1.0	1828.0	1317.0	-1.0	1730.0	1221.0	-1.0	1942.0	1583.0	-1.0	2056.0	1307.0	-1.0	2039.0	1097.0	-1.0	1328.0	1498.0	-1.0	2285.0	1672.0	-1.0	2009.0	1394.0	-1.0	2115.0	1775.0	-1.0	2305.0	1506.0	-1.0	2403.0	1337.0	-1.0	1791.0	1476.0	-1.0	2471.0	1635.0	-1.0	2181.0	1118.0	-1.0	1747.0	1161.0	-1.0	1343.0	
753.745	1197.0	-1.0	1814.0	1312.0	-1.0	1716.0	1219.0	-1.0	1933.0	1579.0	-1.0	2041.0	1302.0	-1.0	2023.0	1091.0	-1.0	1314.0	1493.0	-1.0	2269.0	1661.0	-1.0	1988.0	1389.0	-1.0	2099.0	1762.0	-1.0	2279.0	1501.0	-1.0	2385.0	1333.0	-1.0	1779.0	1471.0	-1.0	2456.0	1630.0	-1.0	2166.0	1115.0	-1.0	1734.0	1155.0	-1.0	1330.0	
754.244	1195.0	-1.0	1809.0	1309.0	-1.0	1705.0	1218.0	-1.0	1927.0	1576.0	-1.0	2033.0	1298.0	-1.0	2011.0	1087.0	-1.0	1305.0	1489.0	-1.0	2255.0	1652.0	-1.0	1970.0	1384.0	-1.0	2086.0	1751.0	-1.0	2258.0	1496.0	-1.0	2368.0	1331.0	-1.0	1771.0	1466.0	-1.0	2440.0	1627.0	-1.0	2153.0	1111.0	-1.0	1721.0	1150.0	-1.0	1317.0	
754.743	1192.0	-1.0	1802.0	1306.0	-1.0	1696.0	1215.0	-1.0	1920.0	1573.0	-1.0	2024.0	1294.0	-1.0	1998.0	1084.0	-1.0	1297.0	1484.0	-1.0	2240.0	1645.0	-1.0	1955.0	1381.0	-1.0	2078.0	1744.0	-1.0	2245.0	1493.0	-1.0	2358.0	1331.0	-1.0	1770.0	1465.0	-1.0	2433.0	1627.0	-1.0	2152.0	1110.0	-1.0	1715.0	1147.0	-1.0	1311.0	
755.243	1188.0	-1.0	1787.0	1302.0	-1.0	1685.0	1213.0	-1.0	1911.0	1572.0	-1.0	2015.0	1290.0	-1.0	1984.0	1080.0	-1.0	1289.0	1480.0	-1.0	2225.0	1637.0	-1.0	1941.0	1378.0	-1.0	2068.0	1737.0	-1.0	2234.0	1489.0	-1.0	2345.0	1332.0	-1.0	1770.0	1462.0	-1.0	2424.0	1627.0	-1.0	2151.0	1107.0	-1.0	1708.0	1145.0	-1.0	1305.0	
755.742	1184.0	-1.0	1770.0	1300.0	-1.0	1676.0	1213.0	-1.0	1903.0	1572.0	-1.0	2010.0	1287.0	-1.0	1972.0	1078.0	-1.0	1281.0	1476.0	-1.0	2212.0	1632.0	-1.0	1929.0	1374.0	-1.0	2055.0	1731.0	-1.0	2221.0	1485.0	-1.0	2332.0	1331.0	-1.0	1769.0	1458.0	-1.0	2410.0	1626.0	-1.0	2149.0	1104.0	-1.0	1695.0	1141.0	-1.0	1297.0	
756.241	1182.0	-1.0	1765.0	1300.0	-1.0	1674.0	1212.0	-1.0	1899.0	1573.0	-1.0	2009.0	1286.0	-1.0	1967.0	1077.0	-1.0	1278.0	1474.0	-1.0	2206.0	1632.0	-1.0	1928.0	1373.0	-1.0	2054.0	1731.0	-1.0	2222.0	1484.0	-1.0	2329.0	1333.0	-1.0	1774.0	1457.0	-1.0	2407.0	1629.0	-1.0	2154.0	1102.0	-1.0	1691.0	1141.0	-1.0	1296.0	
756.741	1180.0	-1.0	1756.0	1299.0	-1.0	1669.0	1211.0	-1.0	1894.0	1573.0	-1.0	2006.0	1285.0	-1.0	1961.0	1076.0	-1.0	1274.0	1474.0	-1.0	2199.0	1634.0	-1.0	1932.0	1372.0	-1.0	2050.0	1731.0	-1.0	2223.0	1483.0	-1.0	2324.0	1336.0	-1.0	1780.0	1456.0	-1.0	2403.0	1626.0	-1.0	2147.0	1101.0	-1.0	1687.0	1137.0	-1.0	1291.0	
757.240	1181.0	-1.0	1761.0	1299.0	-1.0	1671.0	1211.0	-1.0	1894.0	1573.0	-1.0	2006.0	1286.0	-1.0	1960.0	1076.0	-1.0	1273.0	1474.0	-1.0	2200.0	1641.0	-1.0	1940.0	1373.0	-1.0	2050.0	1733.0	-1.0	2226.0	1482.0	-1.0	2320.0	1339.0	-1.0	1784.0	1454.0	-1.0	2394.0	1620.0	-1.0	2135.0	1099.0	-1.0	1681.0	1133.0	-1.0	1284.0	
757.740	1182.0	-1.0	1762.0	1300.0	-1.0	1670.0	1211.0	-1.0	1893.0	1573.0	-1.0	2003.0	1286.0	-1.0	1962.0	1076.0	-1.0	1272.0	1475.0	-1.0	2201.0	1645.0	-1.0	1947.0	1375.0	-1.0	2053.0	1736.0	-1.0	2229.0	1483.0	-1.0	2320.0	1340.0	-1.0	1787.0	1455.0	-1.0	2395.0	1615.0	-1.0	2127.0	1099.0	-1.0	1683.0	1130.0	-1.0	1282.0	
758.239	1179.0	-1.0	1756.0	1298.0	-1.0	1667.0	1211.0	-1.0	1891.0	1571.0	-1.0	1999.0	1287.0	-1.0	1962.0	1076.0	-1.0	1272.0	1476.0	-1.0	2203.0	1648.0	-1.0	1952.0	1375.0	-1.0	2055.0	1736.0	-1.0	2230.0	1483.0	-1.0	2319.0	1340.0	-1.0	1785.0	1454.0	-1.0	2394.0	1610.0	-1.0	2117.0	1099.0	-1.0	1682.0	1127.0	-1.0	1280.0	
758.739	1181.0	-1.0	1764.0	1300.0	-1.0	1673.0	1212.0	-1.0	1894.0	1571.0	-1.0	2002.0	1289.0	-1.0	1968.0	1078.0	-1.0	1275.0	1478.0	-1.0	2210.0	1655.0	-1.0	1960.0	1377.0	-1.0	2058.0	1739.0	-1.0	2235.0	1483.0	-1.0	2320.0	1340.0	-1.0	1784.0	1453.0	-1.0	2391.0	1605.0	-1.0	2106.0	1098.0	-1.0	1680.0	1125.0	-1.0	1277.0	
759.238	1183.0	-1.0	1769.0	1299.0	-1.0	1676.0	1212.0	-1.0	1895.0	1572.0	-1.0	2003.0	1291.0	-1.0	1974.0	1079.0	-1.0	1279.0	1481.0	-1.0	2217.0	1658.0	-1.0	1967.0	1379.0	-1.0	2065.0	1743.0	-1.0	2241.0	1485.0	-1.0	2325.0	1341.0	-1.0	1786.0	1455.0	-1.0	2398.0	1603.0	-1.0	2104.0	1099.0	-1.0	1686.0	1125.0	-1.0	1279.0	
759.737	1181.0	-1.0	1765.0	1298.0	-1.0	1675.0	1212.0	-1.0	1896.0	1571.0	-1.0	2002.0	1293.0	-1.0	1978.0	1080.0	-1.0	1282.0	1483.0	-1.0	2222.0	1662.0	-1.0	1973.0	1381.0	-1.0	2070.0	1745.0	-1.0	2245.0	1486.0	-1.0	2330.0	1341.0	-1.0	1786.0	1456.0	-1.0	2404.0	1601.0	-1.0	2103.0	1100.0	-1.0	1689.0	1125.0	-1.0	1280.0	
760.236	1184.0	-1.0	1776.0	1300.0	-1.0	1682.0	1213.0	-1.0	1902.0	1573.0	-1.0	2010.0	1296.0	-1.0	1989.0	1083.0	-1.0	1289.0	1487.0	-1.0	2233.0	1669.0	-1.0	1985.0	1384.0	-1.0	2077.0	1751.0	-1.0	2254.0	1489.0	-1.0	2335.0	1342.0	-1.0	1789.0	1457.0	-1.0	2409.0	1600.0	-1.0	2101.0	1101.0	-1.0	1693.0	1125.0	-1.0	1282.0	
760.735	1187.0	-1.0	1785.0	1302.0	-1.0	1688.0	1215.0	-1.0	1908.0	1575.0	-1.0	2017.0	1299.0	-1.0	1999.0	1086.0	-1.0	1295.0	1490.0	-1.0	2243.0	1676.0	-1.0	1999.0	1387.0	-1.0	2087.0	1759.0	-1.0	2269.0	1492.0	-1.0	2345.0	1346.0	-1.0	1796.0	1460.0	-1.0	2420.0	1603.0	-1.0	2108.0	1104.0	-1.0	1701.0	1127.0	-1.0	1286.0	
761.234	1188.0	-1.0	1789.0	1302.0	-1.0	1690.0	1216.0	-1.0	1912.0	1577.0	-1.0	2020.0	1302.0	-1.0	2006.0	1087.0	-1.0	1299.0	1492.0	-1.0	2251.0	1684.0	-1.0	2011.0	1389.0	-1.0	2094.0	1766.0	-1.0	2281.0	1494.0	-1.0	2351.0	1349.0	-1.0	1801.0	1463.0	-1.0	2429.0	1605.0	-1.0	2113.0	1106.0	-1.0	1706.0	1128.0	-1.0	1289.0	
761.733	1191.0	-1.0	1793.0	1304.0	-1.0	1691.0	1218.0	-1.0	1916.0	1578.0	-1.0	2025.0	1304.0	-1.0	2012.0	1089.0	-1.0	1302.0	1495.0	-1.0	2258.0	1690.0	-1.0	2023.0	1391.0	-1.0	2097.0	1773.0	-1.0	2293.0	1495.0	-1.0	2356.0	1349.0	-1.0	1804.0	1464.0	-1.0	2433.0	1605.0	-1.0	2115.0	1107.0	-1.0	1708.0	1129.0	-1.0	1289.0	
762.233	1194.0	-1.0	1802.0	1305.0	-1.0	1696.0	1219.0	-1.0	1921.0	1580.0	-1.0	2029.0	1306.0	-1.0	2021.0	1091.0	-1.0	1307.0	1497.0	-1.0	2265.0	1697.0	-1.0	2035.0	1393.0	-1.0	2104.0	1779.0	-1.0	2305.0	1497.0	-1.0	2360.0	1352.0	-1.0	1808.0	1466.0	-1.0	2433.0	1605.0	-1.0	2114.0	1107.0	-1.0	1709.0	1128.0	-1.0	1288.0	
762.734	1195.0	-1.0	1805.0	1306.0	-1.0	1696.0	1219.0	-1.0	1922.0	1579.0	-1.0	2029.0	1307.0	-1.0	2024.0	1091.0	-1.0	1309.0	1497.0	-1.0	2268.0	1699.0	-1.0	2041.0	1394.0	-1.0	2106.0	1783.0	-1.0	2314.0	1497.0	-1.0	2362.0	1353.0	-1.0	1811.0	1468.0	-1.0	2440.0	1606.0	-1.0	2115.0	1110.0	-1.0	1714.0	1129.0	-1.0	1288.0	
763.233	1193.0	-1.0	1799.0	1303.0	-1.0	1691.0	1219.0	-1.0	1920.0	1577.0	-1.0	2024.0	1306.0	-1.0	2021.0	1090.0	-1.0	1306.0	1496.0	-1.0	2264.0	1698.0	-1.0	2039.0	1391.0	-1.0	2101.0	1785.0	-1.0	2316.0	1495.0	-1.0	2357.0	1352.0	-1.0	1810.0	1468.0	-1.0	2440.0	1605.0	-1.0	2112.0	1110.0	-1.0	1714.0	1128.0	-1.0	1286.0	
763.733	1190.0	-1.0	1786.0	1302.0	-1.0	1682.0	1218.0	-1.0	1915.0	1576.0	-1.0	2017.0	1303.0	-1.0	2011.0	1087.0	-1.0	1301.0	1493.0	-1.0	2255.0	1697.0	-1.0	2036.0	1388.0	-1.0	2092.0	1781.0	-1.0	2310.0	1491.0	-1.0	2348.0	1351.0	-1.0	1806.0	1465.0	-1.0	2430.0	1601.0	-1.0	2103.0	1108.0	-1.0	1706.0	1126.0	-1.0	1279.0	
764.232	1190.0	-1.0	1777.0	1300.0	-1.0	1674.0	1217.0	-1.0	1911.0	1576.0	-1.0	2015.0	1299.0	-1.0	2000.0	1086.0	-1.0	1297.0	1489.0	-1.0	2245.0	1693.0	-1.0	2027.0	1385.0	-1.0	2081.0	1775.0	-1.0	2300.0	1488.0	-1.0	2337.0	1349.0	-1.0	1801.0	1462.0	-1.0	2418.0	1599.0	-1.0	2096.0	1106.0	-1.0	1698.0	1123.0	-1.0	1272.0	
764.731	1190.0	-1.0	1775.0	1301.0	-1.0	1673.0	1217.0	-1.0	1910.0	1576.0	-1.0	2017.0	1296.0	-1.0	1992.0	1086.0	-1.0	1297.0	1486.0	-1.0	2237.0	1689.0	-1.0	2019.0	1382.0	-1.0	2072.0	1773.0	-1.0	2295.0	1485.0	-1.0	2328.0	1347.0	-1.0	1800.0	1459.0	-1.0	2407.0	1600.0	-1.0	2093.0	1104.0	-1.0	1687.0	1121.0	-1.0	1267.0	
765.230	1188.0	-1.0	1771.0	1301.0	-1.0	1671.0	1217.0	-1.0	1907.0	1579.0	-1.0	2020.0	1294.0	-1.0	1986.0	1086.0	-1.0	1297.0	1483.0	-1.0	2229.0	1686.0	-1.0	2018.0	1379.0	-1.0	2067.0	1774.0	-1.0	2299.0	1483.0	-1.0	2323.0	1350.0	-1.0	1803.0	1459.0	-1.0	2403.0	1603.0	-1.0	2096.0	1103.0	-1.0	1683.0	1122.0	-1.0	1267.0	
765.729	1185.0	-1.0	1757.0	1301.0	-1.0	1668.0	1216.0	-1.0	1901.0	1580.0	-1.0	2019.0	1291.0	-1.0	1976.0	1085.0	-1.0	1295.0	1480.0	-1.0	2219.0	1685.0	-1.0	2016.0	1376.0	-1.0	2059.0	1775.0	-1.0	2302.0	1481.0	-1.0	2317.0	1350.0	-1.0	1806.0	1458.0	-1.0	2399.0	1605.0	-1.0	2101.0	1103.0	-1.0	1679.0	1123.0	-1.0	1266.0	
766.228	1179.0	-1.0	1737.0	1301.0	-1.0	1662.0	1215.0	-1.0	1894.0	1580.0	-1.0	2016.0	1287.0	-1.0	1965.0	1084.0	-1.0	1292.0	1476.0	-1.0	2209.0	1684.0	-1.0	2015.0	1373.0	-1.0	2047.0	1777.0	-1.0	2308.0	1478.0	-1.0	2307.0	1351.0	-1.0	1806.0	1455.0	-1.0	2390.0	1606.0	-1.0	2100.0	1099.0	-1.0	1669.0	1121.0	-1.0	1263.0	
766.727	1180.0	-1.0	1739.0	1303.0	-1.0	1665.0	1215.0	-1.0	1893.0	1581.0	-1.0	2018.0	1287.0	-1.0	1964.0	1084.0	-1.0	1293.0	1474.0	-1.0	2205.0	1686.0	-1.0	2017.0	1370.0	-1.0	2040.0	1779.0	-1.0	2310.0	1476.0	-1.0	2302.0	1351.0	-1.0	1808.0	1454.0	-1.0	2382.0	1607.0	-1.0	2100.0	1096.0	-1.0	1660.0	1122.0	-1.0	1262.0	
767.226	1179.0	-1.0	1737.0	1303.0	-1.0	1668.0	1215.0	-1.0	1891.0	1582.0	-1.0	2020.0	1287.0	-1.0	1961.0	1084.0	-1.0	1293.0	1473.0	-1.0	2203.0	1685.0	-1.0	2018.0	1369.0	-1.0	2037.0	1780.0	-1.0	2316.0	1476.0	-1.0	2301.0	1352.0	-1.0	1810.0	1454.0	-1.0	2382.0	1610.0	-1.0	2107.0	1097.0	-1.0	1660.0	1124.0	-1.0	1265.0	
767.725	1176.0	-1.0	1728.0	1304.0	-1.0	1668.0	1214.0	-1.0	1888.0	1582.0	-1.0	2018.0	1286.0	-1.0	1959.0	1084.0	-1.0	1293.0	1472.0	-1.0	2200.0	1686.0	-1.0	2021.0	1368.0	-1.0	2035.0	1785.0	-1.0	2325.0	1474.0	-1.0	2299.0	1352.0	-1.0	1811.0	1453.0	-1.0	2380.0	1612.0	-1.0	2111.0	1096.0	-1.0	1660.0	1125.0	-1.0	1267.0	
768.224	1179.0	-1.0	1737.0	1306.0	-1.0	1675.0	1215.0	-1.0	1890.0	1583.0	-1.0	2022.0	1287.0	-1.0	1961.0	1085.0	-1.0	1294.0	1473.0	-1.0	2203.0	1690.0	-1.0	2029.0	1368.0	-1.0	2034.0	1791.0	-1.0	2334.0	1475.0	-1.0	2298.0	1353.0	-1.0	1810.0	1452.0	-1.0	2375.0	1612.0	-1.0	2109.0	1095.0	-1.0	1658.0	1125.0	-1.0	1268.0	
768.723	1180.0	-1.0	1741.0	1305.0	-1.0	1677.0	1214.0	-1.0	1890.0	1582.0	-1.0	2020.0	1287.0	-1.0	1961.0	1085.0	-1.0	1294.0	1473.0	-1.0	2203.0	1692.0	-1.0	2031.0	1367.0	-1.0	2034.0	1795.0	-1.0	2342.0	1475.0	-1.0	2298.0	1351.0	-1.0	1808.0	1452.0	-1.0	2377.0	1612.0	-1.0	2108.0	1097.0	-1.0	1662.0	1126.0	-1.0	1270.0	
769.222	1178.0	-1.0	1735.0	1303.0	-1.0	1673.0	1213.0	-1.0	1886.0	1579.0	-1.0	2014.0	1285.0	-1.0	1956.0	1084.0	-1.0	1291.0	1470.0	-1.0	2197.0	1681.0	-1.0	2012.0	1366.0	-1.0	2031.0	1792.0	-1.0	2332.0	1474.0	-1.0	2297.0	1347.0	-1.0	1798.0	1451.0	-1.0	2375.0	1609.0	-1.0	2102.0	1097.0	-1.0	1666.0	1125.0	-1.0	1270.0	
769.721	1181.0	-1.0	1745.0	1303.0	-1.0	1677.0	1213.0	-1.0	1888.0	1578.0	-1.0	2013.0	1282.0	-1.0	1954.0	1084.0	-1.0	1292.0	1467.0	-1.0	2192.0	1668.0	-1.0	1995.0	1366.0	-1.0	2032.0	1788.0	-1.0	2323.0	1474.0	-1.0	2297.0	1344.0	-1.0	1790.0	1450.0	-1.0	2373.0	1609.0	-1.0	2098.0	1098.0	-1.0	1668.0	1126.0	-1.0	1270.0	
770.220	1183.0	-1.0	1754.0	1304.0	-1.0	1678.0	1212.0	-1.0	1889.0	1577.0	-1.0	2011.0	1281.0	-1.0	1952.0	1083.0	-1.0	1291.0	1466.0	-1.0	2190.0	1664.0	-1.0	1986.0	1365.0	-1.0	2033.0	1786.0	-1.0	2321.0	1474.0	-1.0	2298.0	1343.0	-1.0	1785.0	1452.0	-1.0	2379.0	1610.0	-1.0	2101.0	1100.0	-1.0	1675.0	1128.0	-1.0	1273.0	
770.720	1183.0	-1.0	1754.0	1302.0	-1.0	1677.0	1212.0	-1.0	1889.0	1574.0	-1.0	2008.0	1280.0	-1.0	1950.0	1083.0	-1.0	1290.0	1464.0	-1.0	2187.0	1664.0	-1.0	1984.0	1365.0	-1.0	2031.0	1788.0	-1.0	2322.0	1473.0	-1.0	2297.0	1341.0	-1.0	1782.0	1453.0	-1.0	2384.0	1611.0	-1.0	2102.0	1101.0	-1.0	1683.0	1130.0	-1.0	1277.0	
771.219	1187.0	-1.0	1764.0	1305.0	-1.0	1679.0	1213.0	-1.0	1893.0	1576.0	-1.0	2011.0	1279.0	-1.0	1951.0	1084.0	-1.0	1290.0	1464.0	-1.0	2188.0	1667.0	-1.0	1988.0	1365.0	-1.0	2030.0	1790.0	-1.0	2325.0	1474.0	-1.0	2295.0	1340.0	-1.0	1779.0	1451.0	-1.0	2384.0	1611.0	-1.0	2101.0	1100.0	-1.0	1683.0	1129.0	-1.0	1276.0	
771.718	1190.0	-1.0	1773.0	1305.0	-1.0	1682.0	1214.0	-1.0	1897.0	1577.0	-1.0	2015.0	1280.0	-1.0	1954.0	1085.0	-1.0	1293.0	1465.0	-1.0	2190.0	1672.0	-1.0	1996.0	1366.0	-1.0	2034.0	1796.0	-1.0	2335.0	1476.0	-1.0	2300.0	1343.0	-1.0	1783.0	1454.0	-1.0	2390.0	1615.0	-1.0	2105.0	1102.0	-1.0	1687.0	1131.0	-1.0	1279.0	
772.217	1190.0	-1.0	1778.0	1305.0	-1.0	1683.0	1214.0	-1.0	1900.0	1578.0	-1.0	2016.0	1281.0	-1.0	1957.0	1085.0	-1.0	1296.0	1465.0	-1.0	2191.0	1677.0	-1.0	2002.0	1367.0	-1.0	2036.0	1800.0	-1.0	2344.0	1476.0	-1.0	2303.0	1344.0	-1.0	1787.0	1455.0	-1.0	2395.0	1617.0	-1.0	2112.0	1103.0	-1.0	1691.0	1133.0	-1.0	1282.0	
772.717	1190.0	-1.0	1777.0	1304.0	-1.0	1683.0	1215.0	-1.0	1901.0	1578.0	-1.0	2019.0	1282.0	-1.0	1959.0	1086.0	-1.0	1297.0	1466.0	-1.0	2194.0	1682.0	-1.0	2012.0	1368.0	-1.0	2038.0	1805.0	-1.0	2352.0	1477.0	-1.0	2306.0	1345.0	-1.0	1791.0	1455.0	-1.0	2399.0	1620.0	-1.0	2117.0	1105.0	-1.0	1694.0	1133.0	-1.0	1284.0	
773.216	1191.0	-1.0	1779.0	1305.0	-1.0	1685.0	1216.0	-1.0	1906.0	1581.0	-1.0	2025.0	1283.0	-1.0	1964.0	1088.0	-1.0	1301.0	1468.0	-1.0	2197.0	1688.0	-1.0	2022.0	1369.0	-1.0	2041.0	1809.0	-1.0	2361.0	1478.0	-1.0	2308.0	1347.0	-1.0	1795.0	1455.0	-1.0	2400.0	1621.0	-1.0	2122.0	1104.0	-1.0	1695.0	1134.0	-1.0	1284.0	
773.716	1194.0	-1.0	1789.0	1307.0	-1.0	1692.0	1217.0	-1.0	1911.0	1583.0	-1.0	2033.0	1285.0	-1.0	1971.0	1090.0	-1.0	1307.0	1469.0	-1.0	2203.0	1696.0	-1.0	2036.0	1370.0	-1.0	2046.0	1815.0	-1.0	2370.0	1482.0	-1.0	2315.0	1350.0	-1.0	1801.0	1454.0	-1.0	2400.0	1623.0	-1.0	2127.0	1104.0	-1.0	1694.0	1134.0	-1.0	1284.0	
774.215	1195.0	-1.0	1793.0	1308.0	-1.0	1696.0	1217.0	-1.0	1914.0	1585.0	-1.0	2038.0	1287.0	-1.0	1975.0	1092.0	-1.0	1311.0	1471.0	-1.0	2208.0	1698.0	-1.0	2041.0	1372.0	-1.0	2052.0	1817.0	-1.0	2376.0	1483.0	-1.0	2321.0	1352.0	-1.0	1806.0	1457.0	-1.0	2404.0	1628.0	-1.0	2133.0	1107.0	-1.0	1698.0	1138.0	-1.0	1287.0	
774.714	1193.0	-1.0	1790.0	1307.0	-1.0	1693.0	1217.0	-1.0	1913.0	1585.0	-1.0	2038.0	1286.0	-1.0	1974.0	1091.0	-1.0	1310.0	1470.0	-1.0	2206.0	1699.0	-1.0	2041.0	1372.0	-1.0	2053.0	1816.0	-1.0	2378.0	1483.0	-1.0	2325.0	1351.0	-1.0	1808.0	1457.0	-1.0	2406.0	1629.0	-1.0	2134.0	1107.0	-1.0	1699.0	1139.0	-1.0	1288.0	
775.214	1191.0	-1.0	1782.0	1306.0	-1.0	1686.0	1216.0	-1.0	1910.0	1583.0	-1.0	2032.0	1285.0	-1.0	1971.0	1090.0	-1.0	1306.0	1468.0	-1.0	2202.0	1696.0	-1.0	2035.0	1370.0	-1.0	2048.0	1808.0	-1.0	2359.0	1481.0	-1.0	2320.0	1349.0	-1.0	1802.0	1457.0	-1.0	2405.0	1627.0	-1.0	2133.0	1107.0	-1.0	1697.0	1138.0	-1.0	1288.0	
775.713	1192.0	-1.0	1782.0	1306.0	-1.0	1684.0	1216.0	-1.0	1911.0	1583.0	-1.0	2033.0	1286.0	-1.0	1970.0	1089.0	-1.0	1304.0	1469.0	-1.0	2202.0	1686.0	-1.0	2019.0	1370.0	-1.0	2047.0	1790.0	-1.0	2325.0	1481.0	-1.0	2317.0	1345.0	-1.0	1794.0	1456.0	-1.0	2404.0	1627.0	-1.0	2132.0	1107.0	-1.0	1696.0	1138.0	-1.0	1288.0	
776.212	1195.0	-1.0	1795.0	1311.0	-1.0	1698.0	1218.0	-1.0	1918.0	1587.0	-1.0	2040.0	1289.0	-1.0	1979.0	1091.0	-1.0	1307.0	1472.0	-1.0	2210.0	1672.0	-1.0	1995.0	1372.0	-1.0	2051.0	1763.0	-1.0	2275.0	1484.0	-1.0	2321.0	1342.0	-1.0	1786.0	1459.0	-1.0	2409.0	1630.0	-1.0	2139.0	1107.0	-1.0	1698.0	1140.0	-1.0	1291.0	
776.711	1196.0	-1.0	1800.0	1316.0	-1.0	1708.0	1220.0	-1.0	1924.0	1589.0	-1.0	2046.0	1292.0	-1.0	1987.0	1093.0	-1.0	1310.0	1476.0	-1.0	2219.0	1669.0	-1.0	1990.0	1375.0	-1.0	2059.0	1756.0	-1.0	2262.0	1487.0	-1.0	2330.0	1344.0	-1.0	1790.0	1464.0	-1.0	2422.0	1637.0	-1.0	2154.0	1112.0	-1.0	1708.0	1144.0	-1.0	1299.0	
777.210	1197.0	-1.0	1800.0	1320.0	-1.0	1714.0	1222.0	-1.0	1928.0	1592.0	-1.0	2051.0	1296.0	-1.0	1995.0	1095.0	-1.0	1315.0	1480.0	-1.0	2229.0	1678.0	-1.0	2004.0	1379.0	-1.0	2068.0	1765.0	-1.0	2280.0	1490.0	-1.0	2340.0	1349.0	-1.0	1802.0	1469.0	-1.0	2437.0	1643.0	-1.0	2170.0	1116.0	-1.0	1717.0	1149.0	-1.0	1307.0	
777.709	1196.0	-1.0	1798.0	1323.0	-1.0	1721.0	1223.0	-1.0	1933.0	1596.0	-1.0	2059.0	1300.0	-1.0	2004.0	1098.0	-1.0	1320.0	1484.0	-1.0	2239.0	1696.0	-1.0	2040.0	1382.0	-1.0	2077.0	1789.0	-1.0	2321.0	1493.0	-1.0	2349.0	1359.0	-1.0	1827.0	1473.0	-1.0	2449.0	1646.0	-1.0	2179.0	1118.0	-1.0	1725.0	1151.0	-1.0	1314.0	
778.209	1196.0	-1.0	1795.0	1326.0	-1.0	1726.0	1226.0	-1.0	1939.0	1599.0	-1.0	2067.0	1305.0	-1.0	2014.0	1102.0	-1.0	1327.0	1489.0	-1.0	2250.0	1715.0	-1.0	2070.0	1386.0	-1.0	2086.0	1811.0	-1.0	2361.0	1496.0	-1.0	2357.0	1367.0	-1.0	1845.0	1477.0	-1.0	2459.0	1648.0	-1.0	2187.0	1119.0	-1.0	1729.0	1153.0	-1.0	1320.0
[truncated: 662,698 more chars]
