# Supplementary material for: Real-Time State Estimation in a Flight Simulator Using fNIRS
Source: PLoS One. 2015 Mar 27;10(3):e0121279. doi: 10.1371/journal.pone.0121279 (PMC4376943; doi:10.1371/journal.pone.0121279)
Supplement: S1 Dataset — (BZ2) [file pone.0121279.s001.bz2 › SFigure1/subject_15.nir]

fnirUSB.dll log file
Start Time:	Mon Feb 03 14:31:46 2014

Start Code:	15334.826623	15334835
Freq Code:	2435917.000000
Current:	7
Gains:	20
Other:	none
-2	Baseline Started
14.439	852	-1	1400	848	-1	1224	921	-1	1424	993	-1	1398	1041	-1	1669	1051	-1	1470	884	-1	1424	1339	-1	1837	825	-1	1405	1470	-1	2100	1359	-1	2424	1076	-1	1487	1045	-1	1741	759	-1	980	675	-1	1074	789	-1	1063	
14.969	853	-1	1402	850	-1	1222	922	-1	1423	993	-1	1398	1042	-1	1671	1051	-1	1469	884	-1	1425	1342	-1	1843	826	-1	1407	1470	-1	2101	1359	-1	2425	1076	-1	1488	1047	-1	1744	758	-1	981	677	-1	1075	789	-1	1064	
15.470	854	-1	1406	852	-1	1227	924	-1	1425	994	-1	1402	1043	-1	1680	1055	-1	1481	886	-1	1430	1344	-1	1851	827	-1	1412	1474	-1	2107	1362	-1	2439	1078	-1	1499	1047	-1	1754	760	-1	987	678	-1	1080	792	-1	1069	
15.980	853	-1	1406	849	-1	1229	923	-1	1429	993	-1	1402	1044	-1	1681	1055	-1	1483	885	-1	1433	1346	-1	1855	826	-1	1416	1475	-1	2113	1363	-1	2446	1079	-1	1503	1049	-1	1756	761	-1	988	679	-1	1082	793	-1	1070	
16.500	852	-1	1408	847	-1	1229	921	-1	1429	992	-1	1402	1043	-1	1684	1056	-1	1486	886	-1	1435	1348	-1	1858	826	-1	1416	1476	-1	2114	1363	-1	2451	1080	-1	1504	1050	-1	1760	762	-1	989	678	-1	1087	793	-1	1073	
17.000	852	-1	1415	847	-1	1234	921	-1	1434	992	-1	1409	1044	-1	1685	1056	-1	1487	885	-1	1436	1351	-1	1862	827	-1	1419	1477	-1	2116	1364	-1	2454	1079	-1	1505	1051	-1	1763	761	-1	989	680	-1	1089	792	-1	1075	
17.511	853	-1	1416	850	-1	1235	922	-1	1435	993	-1	1409	1045	-1	1688	1057	-1	1487	885	-1	1436	1350	-1	1864	827	-1	1420	1478	-1	2117	1364	-1	2454	1079	-1	1505	1050	-1	1766	760	-1	990	681	-1	1090	793	-1	1075	
18.010	853	-1	1419	851	-1	1242	923	-1	1441	994	-1	1415	1046	-1	1695	1060	-1	1498	887	-1	1442	1353	-1	1869	827	-1	1421	1478	-1	2120	1365	-1	2459	1081	-1	1506	1050	-1	1768	761	-1	990	681	-1	1090	794	-1	1075	
18.530	853	-1	1418	849	-1	1239	922	-1	1440	994	-1	1413	1047	-1	1692	1059	-1	1493	886	-1	1440	1353	-1	1867	828	-1	1420	1477	-1	2118	1364	-1	2458	1081	-1	1505	1050	-1	1766	762	-1	990	681	-1	1091	793	-1	1075	
19.050	857	-1	1419	854	-1	1242	924	-1	1441	997	-1	1415	1046	-1	1698	1059	-1	1498	887	-1	1441	1352	-1	1868	827	-1	1424	1478	-1	2123	1365	-1	2465	1081	-1	1511	1051	-1	1774	763	-1	994	682	-1	1094	795	-1	1079	
19.540	856	-1	1421	851	-1	1242	924	-1	1444	996	-1	1417	1047	-1	1697	1060	-1	1497	887	-1	1442	1352	-1	1872	829	-1	1425	1479	-1	2124	1364	-1	2463	1082	-1	1509	1051	-1	1774	762	-1	995	683	-1	1095	795	-1	1080	
20.050	858	-1	1421	853	-1	1240	925	-1	1444	997	-1	1415	1047	-1	1697	1060	-1	1495	886	-1	1442	1353	-1	1875	828	-1	1425	1479	-1	2127	1362	-1	2464	1081	-1	1509	1052	-1	1776	762	-1	995	682	-1	1095	796	-1	1081	
20.546	854	-1	1424	852	-1	1247	924	-1	1448	996	-1	1421	1049	-1	1706	1062	-1	1508	887	-1	1449	1358	-1	1882	828	-1	1431	1483	-1	2136	1366	-1	2476	1083	-1	1519	1054	-1	1781	764	-1	997	683	-1	1099	795	-1	1081	
21.090	856	-1	1426	853	-1	1248	925	-1	1450	997	-1	1422	1048	-1	1709	1062	-1	1511	888	-1	1453	1360	-1	1891	828	-1	1432	1483	-1	2137	1366	-1	2476	1084	-1	1520	1055	-1	1782	764	-1	995	683	-1	1099	795	-1	1081	
21.570	859	-1	1427	856	-1	1248	927	-1	1449	998	-1	1422	1049	-1	1712	1063	-1	1513	888	-1	1454	1361	-1	1896	828	-1	1434	1485	-1	2143	1366	-1	2483	1084	-1	1523	1054	-1	1786	765	-1	1000	685	-1	1103	797	-1	1085	
22.089	860	-1	1422	856	-1	1243	929	-1	1447	1000	-1	1420	1047	-1	1709	1062	-1	1510	889	-1	1454	1362	-1	1894	829	-1	1432	1484	-1	2141	1365	-1	2481	1084	-1	1520	1055	-1	1785	764	-1	999	684	-1	1102	796	-1	1084	
22.610	861	-1	1421	857	-1	1243	928	-1	1444	1000	-1	1416	1048	-1	1708	1061	-1	1509	888	-1	1455	1361	-1	1893	828	-1	1434	1483	-1	2139	1365	-1	2481	1082	-1	1520	1053	-1	1785	764	-1	998	685	-1	1103	796	-1	1084	
23.110	857	-1	1421	855	-1	1242	925	-1	1443	997	-1	1416	1048	-1	1706	1061	-1	1505	888	-1	1454	1360	-1	1892	829	-1	1433	1481	-1	2137	1364	-1	2481	1082	-1	1517	1053	-1	1783	763	-1	996	683	-1	1101	794	-1	1081	
23.631	857	-1	1417	855	-1	1236	926	-1	1439	997	-1	1412	1045	-1	1702	1059	-1	1502	888	-1	1451	1357	-1	1885	827	-1	1432	1480	-1	2133	1364	-1	2477	1080	-1	1513	1052	-1	1780	761	-1	993	683	-1	1099	794	-1	1079	
24.140	858	-1	1417	857	-1	1240	926	-1	1438	998	-1	1411	1047	-1	1708	1060	-1	1508	887	-1	1454	1356	-1	1886	828	-1	1435	1481	-1	2134	1365	-1	2481	1082	-1	1519	1053	-1	1786	763	-1	996	684	-1	1103	795	-1	1080	
-3	Baseline values
0	855.40	0	1416.30	852.10	0	1237.60	924.10	0	1438.35	995.55	0	1411.75	1045.80	0	1694.85	1058.45	0	1495.50	886.55	0	1442.50	1352.90	0	1872.00	827.40	0	1423.65	1478.55	0	2124.00	1363.75	0	2461.90	1080.70	0	1509.10	1051.10	0	1770.50	761.95	0	992.10	681.35	0	1092.55	793.80	0	1076.70	
-4	Baseline end
26.959	854.0	-1.0	1402.0	852.0	-1.0	1225.0	921.0	-1.0	1421.0	992.0	-1.0	1394.0	1044.0	-1.0	1690.0	1055.0	-1.0	1488.0	884.0	-1.0	1441.0	1345.0	-1.0	1856.0	825.0	-1.0	1421.0	1472.0	-1.0	2104.0	1359.0	-1.0	2452.0	1075.0	-1.0	1494.0	1049.0	-1.0	1761.0	760.0	-1.0	982.0	682.0	-1.0	1088.0	791.0	-1.0	1064.0	
27.470	857.0	-1.0	1403.0	854.0	-1.0	1228.0	921.0	-1.0	1419.0	995.0	-1.0	1396.0	1045.0	-1.0	1693.0	1057.0	-1.0	1494.0	884.0	-1.0	1442.0	1343.0	-1.0	1851.0	826.0	-1.0	1424.0	1473.0	-1.0	2105.0	1360.0	-1.0	2456.0	1076.0	-1.0	1499.0	1049.0	-1.0	1765.0	761.0	-1.0	984.0	682.0	-1.0	1092.0	792.0	-1.0	1065.0	
27.979	856.0	-1.0	1400.0	854.0	-1.0	1227.0	923.0	-1.0	1417.0	995.0	-1.0	1393.0	1045.0	-1.0	1690.0	1057.0	-1.0	1490.0	883.0	-1.0	1439.0	1342.0	-1.0	1849.0	825.0	-1.0	1419.0	1472.0	-1.0	2099.0	1360.0	-1.0	2448.0	1076.0	-1.0	1495.0	1048.0	-1.0	1761.0	762.0	-1.0	982.0	681.0	-1.0	1087.0	793.0	-1.0	1063.0	
28.489	854.0	-1.0	1398.0	851.0	-1.0	1225.0	921.0	-1.0	1415.0	992.0	-1.0	1390.0	1044.0	-1.0	1689.0	1056.0	-1.0	1489.0	884.0	-1.0	1437.0	1340.0	-1.0	1847.0	825.0	-1.0	1418.0	1471.0	-1.0	2098.0	1360.0	-1.0	2446.0	1078.0	-1.0	1493.0	1048.0	-1.0	1758.0	762.0	-1.0	981.0	681.0	-1.0	1086.0	793.0	-1.0	1061.0	
28.999	853.0	-1.0	1406.0	853.0	-1.0	1235.0	920.0	-1.0	1419.0	992.0	-1.0	1397.0	1047.0	-1.0	1691.0	1059.0	-1.0	1492.0	884.0	-1.0	1440.0	1343.0	-1.0	1850.0	825.0	-1.0	1416.0	1472.0	-1.0	2099.0	1361.0	-1.0	2444.0	1077.0	-1.0	1493.0	1049.0	-1.0	1756.0	761.0	-1.0	980.0	682.0	-1.0	1085.0	792.0	-1.0	1060.0	
29.509	854.0	-1.0	1405.0	852.0	-1.0	1234.0	919.0	-1.0	1422.0	991.0	-1.0	1397.0	1046.0	-1.0	1689.0	1059.0	-1.0	1489.0	885.0	-1.0	1438.0	1344.0	-1.0	1851.0	825.0	-1.0	1415.0	1472.0	-1.0	2098.0	1360.0	-1.0	2440.0	1078.0	-1.0	1491.0	1049.0	-1.0	1754.0	762.0	-1.0	979.0	681.0	-1.0	1084.0	793.0	-1.0	1061.0	
30.019	856.0	-1.0	1407.0	854.0	-1.0	1236.0	921.0	-1.0	1422.0	993.0	-1.0	1398.0	1045.0	-1.0	1693.0	1059.0	-1.0	1493.0	886.0	-1.0	1441.0	1345.0	-1.0	1855.0	826.0	-1.0	1417.0	1474.0	-1.0	2105.0	1362.0	-1.0	2448.0	1080.0	-1.0	1500.0	1051.0	-1.0	1759.0	763.0	-1.0	982.0	681.0	-1.0	1087.0	794.0	-1.0	1063.0	
30.529	854.0	-1.0	1405.0	853.0	-1.0	1232.0	922.0	-1.0	1421.0	992.0	-1.0	1396.0	1046.0	-1.0	1693.0	1058.0	-1.0	1494.0	885.0	-1.0	1442.0	1347.0	-1.0	1856.0	826.0	-1.0	1417.0	1475.0	-1.0	2107.0	1362.0	-1.0	2450.0	1081.0	-1.0	1501.0	1051.0	-1.0	1759.0	764.0	-1.0	982.0	682.0	-1.0	1087.0	795.0	-1.0	1063.0	
31.039	854.0	-1.0	1404.0	853.0	-1.0	1232.0	920.0	-1.0	1423.0	991.0	-1.0	1396.0	1045.0	-1.0	1693.0	1058.0	-1.0	1495.0	886.0	-1.0	1442.0	1347.0	-1.0	1855.0	826.0	-1.0	1417.0	1476.0	-1.0	2109.0	1362.0	-1.0	2451.0	1081.0	-1.0	1502.0	1051.0	-1.0	1762.0	764.0	-1.0	984.0	683.0	-1.0	1088.0	794.0	-1.0	1066.0	
31.549	852.0	-1.0	1401.0	851.0	-1.0	1228.0	921.0	-1.0	1422.0	990.0	-1.0	1392.0	1045.0	-1.0	1687.0	1056.0	-1.0	1489.0	884.0	-1.0	1438.0	1346.0	-1.0	1853.0	826.0	-1.0	1415.0	1475.0	-1.0	2106.0	1360.0	-1.0	2444.0	1080.0	-1.0	1497.0	1050.0	-1.0	1757.0	764.0	-1.0	983.0	681.0	-1.0	1085.0	796.0	-1.0	1065.0	
32.059	851.0	-1.0	1399.0	848.0	-1.0	1224.0	919.0	-1.0	1419.0	989.0	-1.0	1389.0	1042.0	-1.0	1683.0	1055.0	-1.0	1484.0	885.0	-1.0	1435.0	1344.0	-1.0	1847.0	826.0	-1.0	1414.0	1475.0	-1.0	2103.0	1359.0	-1.0	2441.0	1078.0	-1.0	1495.0	1050.0	-1.0	1757.0	762.0	-1.0	982.0	681.0	-1.0	1085.0	795.0	-1.0	1065.0	
32.569	852.0	-1.0	1403.0	850.0	-1.0	1232.0	919.0	-1.0	1422.0	990.0	-1.0	1394.0	1044.0	-1.0	1692.0	1057.0	-1.0	1496.0	885.0	-1.0	1437.0	1345.0	-1.0	1852.0	826.0	-1.0	1417.0	1478.0	-1.0	2110.0	1361.0	-1.0	2451.0	1082.0	-1.0	1505.0	1051.0	-1.0	1757.0	763.0	-1.0	983.0	682.0	-1.0	1085.0	794.0	-1.0	1064.0	
33.079	852.0	-1.0	1403.0	849.0	-1.0	1232.0	917.0	-1.0	1422.0	988.0	-1.0	1392.0	1044.0	-1.0	1684.0	1058.0	-1.0	1491.0	884.0	-1.0	1435.0	1344.0	-1.0	1850.0	825.0	-1.0	1412.0	1476.0	-1.0	2107.0	1360.0	-1.0	2446.0	1082.0	-1.0	1501.0	1050.0	-1.0	1753.0	763.0	-1.0	981.0	681.0	-1.0	1084.0	793.0	-1.0	1064.0	
33.589	853.0	-1.0	1401.0	852.0	-1.0	1230.0	920.0	-1.0	1420.0	990.0	-1.0	1392.0	1041.0	-1.0	1681.0	1057.0	-1.0	1488.0	884.0	-1.0	1431.0	1345.0	-1.0	1849.0	824.0	-1.0	1412.0	1477.0	-1.0	2107.0	1358.0	-1.0	2443.0	1080.0	-1.0	1501.0	1049.0	-1.0	1756.0	762.0	-1.0	983.0	680.0	-1.0	1082.0	794.0	-1.0	1064.0	
34.099	852.0	-1.0	1400.0	850.0	-1.0	1226.0	918.0	-1.0	1416.0	988.0	-1.0	1388.0	1041.0	-1.0	1674.0	1055.0	-1.0	1483.0	882.0	-1.0	1429.0	1344.0	-1.0	1847.0	823.0	-1.0	1408.0	1475.0	-1.0	2104.0	1356.0	-1.0	2439.0	1079.0	-1.0	1498.0	1049.0	-1.0	1754.0	763.0	-1.0	982.0	679.0	-1.0	1080.0	791.0	-1.0	1061.0	
34.609	854.0	-1.0	1399.0	851.0	-1.0	1223.0	919.0	-1.0	1415.0	988.0	-1.0	1386.0	1039.0	-1.0	1673.0	1053.0	-1.0	1481.0	881.0	-1.0	1425.0	1344.0	-1.0	1844.0	822.0	-1.0	1406.0	1475.0	-1.0	2100.0	1354.0	-1.0	2435.0	1078.0	-1.0	1495.0	1047.0	-1.0	1751.0	762.0	-1.0	982.0	677.0	-1.0	1079.0	791.0	-1.0	1059.0	
35.119	856.0	-1.0	1400.0	852.0	-1.0	1223.0	921.0	-1.0	1415.0	990.0	-1.0	1384.0	1037.0	-1.0	1667.0	1052.0	-1.0	1475.0	881.0	-1.0	1423.0	1342.0	-1.0	1840.0	822.0	-1.0	1404.0	1473.0	-1.0	2095.0	1350.0	-1.0	2427.0	1076.0	-1.0	1490.0	1045.0	-1.0	1747.0	761.0	-1.0	978.0	677.0	-1.0	1077.0	790.0	-1.0	1056.0	
35.629	854.0	-1.0	1399.0	851.0	-1.0	1221.0	919.0	-1.0	1412.0	989.0	-1.0	1384.0	1037.0	-1.0	1665.0	1049.0	-1.0	1472.0	880.0	-1.0	1419.0	1342.0	-1.0	1838.0	821.0	-1.0	1402.0	1473.0	-1.0	2095.0	1349.0	-1.0	2425.0	1076.0	-1.0	1492.0	1045.0	-1.0	1743.0	760.0	-1.0	977.0	676.0	-1.0	1076.0	788.0	-1.0	1055.0	
36.139	853.0	-1.0	1404.0	852.0	-1.0	1232.0	918.0	-1.0	1417.0	992.0	-1.0	1394.0	1039.0	-1.0	1672.0	1054.0	-1.0	1478.0	881.0	-1.0	1422.0	1345.0	-1.0	1846.0	821.0	-1.0	1402.0	1477.0	-1.0	2101.0	1351.0	-1.0	2428.0	1077.0	-1.0	1493.0	1042.0	-1.0	1741.0	761.0	-1.0	978.0	677.0	-1.0	1077.0	788.0	-1.0	1056.0	
36.649	852.0	-1.0	1407.0	853.0	-1.0	1239.0	918.0	-1.0	1420.0	994.0	-1.0	1400.0	1038.0	-1.0	1673.0	1052.0	-1.0	1476.0	880.0	-1.0	1421.0	1349.0	-1.0	1849.0	821.0	-1.0	1399.0	1478.0	-1.0	2103.0	1352.0	-1.0	2425.0	1079.0	-1.0	1494.0	1041.0	-1.0	1738.0	760.0	-1.0	979.0	677.0	-1.0	1076.0	787.0	-1.0	1055.0	
37.159	855.0	-1.0	1413.0	855.0	-1.0	1245.0	919.0	-1.0	1424.0	997.0	-1.0	1408.0	1040.0	-1.0	1678.0	1054.0	-1.0	1480.0	880.0	-1.0	1423.0	1349.0	-1.0	1854.0	821.0	-1.0	1403.0	1482.0	-1.0	2111.0	1353.0	-1.0	2434.0	1081.0	-1.0	1504.0	1041.0	-1.0	1741.0	763.0	-1.0	983.0	677.0	-1.0	1078.0	788.0	-1.0	1057.0	
37.669	856.0	-1.0	1416.0	857.0	-1.0	1249.0	922.0	-1.0	1431.0	1000.0	-1.0	1413.0	1040.0	-1.0	1680.0	1054.0	-1.0	1479.0	880.0	-1.0	1425.0	1352.0	-1.0	1860.0	821.0	-1.0	1404.0	1483.0	-1.0	2116.0	1355.0	-1.0	2440.0	1083.0	-1.0	1510.0	1041.0	-1.0	1743.0	764.0	-1.0	984.0	677.0	-1.0	1079.0	789.0	-1.0	1058.0	
38.179	859.0	-1.0	1422.0	860.0	-1.0	1254.0	922.0	-1.0	1436.0	1002.0	-1.0	1419.0	1042.0	-1.0	1686.0	1055.0	-1.0	1481.0	880.0	-1.0	1427.0	1353.0	-1.0	1864.0	822.0	-1.0	1406.0	1484.0	-1.0	2122.0	1356.0	-1.0	2446.0	1085.0	-1.0	1518.0	1043.0	-1.0	1747.0	765.0	-1.0	989.0	678.0	-1.0	1082.0	789.0	-1.0	1062.0	
38.689	858.0	-1.0	1425.0	859.0	-1.0	1255.0	923.0	-1.0	1439.0	1004.0	-1.0	1421.0	1043.0	-1.0	1686.0	1053.0	-1.0	1479.0	879.0	-1.0	1425.0	1354.0	-1.0	1863.0	821.0	-1.0	1404.0	1485.0	-1.0	2123.0	1358.0	-1.0	2447.0	1086.0	-1.0	1517.0	1042.0	-1.0	1746.0	765.0	-1.0	989.0	677.0	-1.0	1080.0	789.0	-1.0	1062.0	
39.199	859.0	-1.0	1425.0	860.0	-1.0	1256.0	925.0	-1.0	1440.0	1004.0	-1.0	1425.0	1043.0	-1.0	1690.0	1054.0	-1.0	1480.0	880.0	-1.0	1427.0	1353.0	-1.0	1865.0	821.0	-1.0	1405.0	1485.0	-1.0	2126.0	1359.0	-1.0	2453.0	1086.0	-1.0	1523.0	1044.0	-1.0	1751.0	765.0	-1.0	992.0	678.0	-1.0	1082.0	788.0	-1.0	1063.0	
39.709	860.0	-1.0	1429.0	861.0	-1.0	1258.0	926.0	-1.0	1442.0	1007.0	-1.0	1428.0	1044.0	-1.0	1693.0	1054.0	-1.0	1483.0	881.0	-1.0	1429.0	1356.0	-1.0	1867.0	823.0	-1.0	1407.0	1486.0	-1.0	2132.0	1360.0	-1.0	2459.0	1086.0	-1.0	1526.0	1042.0	-1.0	1751.0	765.0	-1.0	992.0	678.0	-1.0	1081.0	789.0	-1.0	1064.0	
40.219	864.0	-1.0	1427.0	864.0	-1.0	1256.0	927.0	-1.0	1439.0	1008.0	-1.0	1427.0	1045.0	-1.0	1694.0	1056.0	-1.0	1486.0	881.0	-1.0	1430.0	1355.0	-1.0	1868.0	823.0	-1.0	1408.0	1487.0	-1.0	2135.0	1360.0	-1.0	2464.0	1085.0	-1.0	1528.0	1043.0	-1.0	1749.0	764.0	-1.0	991.0	676.0	-1.0	1080.0	787.0	-1.0	1062.0	
40.729	861.0	-1.0	1428.0	864.0	-1.0	1262.0	925.0	-1.0	1438.0	1009.0	-1.0	1431.0	1047.0	-1.0	1705.0	1059.0	-1.0	1500.0	883.0	-1.0	1435.0	1358.0	-1.0	1874.0	823.0	-1.0	1415.0	1488.0	-1.0	2142.0	1363.0	-1.0	2474.0	1089.0	-1.0	1539.0	1044.0	-1.0	1755.0	766.0	-1.0	996.0	677.0	-1.0	1083.0	788.0	-1.0	1064.0	
41.239	862.0	-1.0	1426.0	866.0	-1.0	1263.0	927.0	-1.0	1437.0	1010.0	-1.0	1431.0	1047.0	-1.0	1703.0	1061.0	-1.0	1501.0	882.0	-1.0	1436.0	1357.0	-1.0	1878.0	824.0	-1.0	1416.0	1489.0	-1.0	2146.0	1362.0	-1.0	2476.0	1088.0	-1.0	1539.0	1042.0	-1.0	1750.0	764.0	-1.0	995.0	676.0	-1.0	1081.0	787.0	-1.0	1063.0	
41.749	864.0	-1.0	1425.0	868.0	-1.0	1264.0	929.0	-1.0	1433.0	1012.0	-1.0	1431.0	1046.0	-1.0	1704.0	1062.0	-1.0	1508.0	883.0	-1.0	1438.0	1358.0	-1.0	1878.0	823.0	-1.0	1417.0	1489.0	-1.0	2149.0	1363.0	-1.0	2479.0	1089.0	-1.0	1543.0	1041.0	-1.0	1749.0	763.0	-1.0	996.0	676.0	-1.0	1081.0	785.0	-1.0	1061.0	
42.259	868.0	-1.0	1429.0	872.0	-1.0	1272.0	931.0	-1.0	1436.0	1017.0	-1.0	1438.0	1049.0	-1.0	1708.0	1067.0	-1.0	1512.0	883.0	-1.0	1439.0	1359.0	-1.0	1883.0	824.0	-1.0	1419.0	1491.0	-1.0	2153.0	1364.0	-1.0	2485.0	1089.0	-1.0	1546.0	1041.0	-1.0	1748.0	763.0	-1.0	994.0	676.0	-1.0	1079.0	783.0	-1.0	1060.0	
42.769	867.0	-1.0	1429.0	874.0	-1.0	1275.0	932.0	-1.0	1438.0	1018.0	-1.0	1441.0	1049.0	-1.0	1710.0	1068.0	-1.0	1517.0	885.0	-1.0	1441.0	1360.0	-1.0	1886.0	824.0	-1.0	1419.0	1491.0	-1.0	2155.0	1365.0	-1.0	2488.0	1089.0	-1.0	1549.0	1039.0	-1.0	1749.0	763.0	-1.0	995.0	675.0	-1.0	1078.0	784.0	-1.0	1058.0	
43.279	866.0	-1.0	1433.0	874.0	-1.0	1282.0	930.0	-1.0	1442.0	1017.0	-1.0	1448.0	1053.0	-1.0	1722.0	1073.0	-1.0	1535.0	885.0	-1.0	1448.0	1363.0	-1.0	1895.0	825.0	-1.0	1426.0	1494.0	-1.0	2166.0	1367.0	-1.0	2502.0	1092.0	-1.0	1562.0	1041.0	-1.0	1755.0	764.0	-1.0	1001.0	676.0	-1.0	1083.0	784.0	-1.0	1060.0	
43.789	865.0	-1.0	1432.0	873.0	-1.0	1282.0	927.0	-1.0	1442.0	1015.0	-1.0	1447.0	1053.0	-1.0	1722.0	1073.0	-1.0	1537.0	885.0	-1.0	1449.0	1365.0	-1.0	1898.0	825.0	-1.0	1427.0	1495.0	-1.0	2168.0	1367.0	-1.0	2501.0	1093.0	-1.0	1562.0	1040.0	-1.0	1753.0	765.0	-1.0	1000.0	676.0	-1.0	1083.0	781.0	-1.0	1059.0	
44.299	866.0	-1.0	1432.0	876.0	-1.0	1285.0	930.0	-1.0	1442.0	1018.0	-1.0	1450.0	1053.0	-1.0	1727.0	1077.0	-1.0	1546.0	887.0	-1.0	1453.0	1365.0	-1.0	1906.0	824.0	-1.0	1428.0	1498.0	-1.0	2174.0	1370.0	-1.0	2508.0	1095.0	-1.0	1568.0	1039.0	-1.0	1754.0	764.0	-1.0	1001.0	676.0	-1.0	1084.0	782.0	-1.0	1057.0	
44.809	866.0	-1.0	1440.0	877.0	-1.0	1298.0	928.0	-1.0	1448.0	1019.0	-1.0	1463.0	1056.0	-1.0	1735.0	1082.0	-1.0	1556.0	888.0	-1.0	1457.0	1370.0	-1.0	1914.0	825.0	-1.0	1430.0	1500.0	-1.0	2182.0	1372.0	-1.0	2513.0	1098.0	-1.0	1571.0	1038.0	-1.0	1750.0	764.0	-1.0	999.0	675.0	-1.0	1083.0	779.0	-1.0	1055.0	
45.319	864.0	-1.0	1440.0	877.0	-1.0	1297.0	926.0	-1.0	1446.0	1019.0	-1.0	1466.0	1057.0	-1.0	1735.0	1083.0	-1.0	1560.0	887.0	-1.0	1458.0	1371.0	-1.0	1919.0	826.0	-1.0	1431.0	1502.0	-1.0	2187.0	1372.0	-1.0	2514.0	1099.0	-1.0	1576.0	1036.0	-1.0	1748.0	763.0	-1.0	998.0	674.0	-1.0	1082.0	776.0	-1.0	1052.0	
45.829	866.0	-1.0	1441.0	878.0	-1.0	1303.0	928.0	-1.0	1447.0	1023.0	-1.0	1469.0	1057.0	-1.0	1742.0	1087.0	-1.0	1576.0	890.0	-1.0	1465.0	1374.0	-1.0	1929.0	825.0	-1.0	1435.0	1504.0	-1.0	2196.0	1374.0	-1.0	2523.0	1102.0	-1.0	1585.0	1035.0	-1.0	1753.0	763.0	-1.0	1001.0	675.0	-1.0	1086.0	777.0	-1.0	1050.0	
46.339	866.0	-1.0	1440.0	878.0	-1.0	1302.0	926.0	-1.0	1446.0	1021.0	-1.0	1468.0	1058.0	-1.0	1743.0	1087.0	-1.0	1578.0	889.0	-1.0	1467.0	1375.0	-1.0	1932.0	825.0	-1.0	1436.0	1505.0	-1.0	2193.0	1374.0	-1.0	2521.0	1100.0	-1.0	1582.0	1034.0	-1.0	1753.0	762.0	-1.0	998.0	675.0	-1.0	1087.0	775.0	-1.0	1047.0	
46.849	863.0	-1.0	1439.0	877.0	-1.0	1302.0	926.0	-1.0	1446.0	1019.0	-1.0	1470.0	1059.0	-1.0	1746.0	1089.0	-1.0	1582.0	889.0	-1.0	1467.0	1374.0	-1.0	1933.0	826.0	-1.0	1438.0	1505.0	-1.0	2197.0	1373.0	-1.0	2526.0	1101.0	-1.0	1584.0	1035.0	-1.0	1755.0	762.0	-1.0	1001.0	675.0	-1.0	1089.0	773.0	-1.0	1047.0	
47.359	862.0	-1.0	1437.0	875.0	-1.0	1299.0	922.0	-1.0	1441.0	1018.0	-1.0	1465.0	1057.0	-1.0	1742.0	1088.0	-1.0	1581.0	890.0	-1.0	1468.0	1372.0	-1.0	1931.0	825.0	-1.0	1435.0	1503.0	-1.0	2193.0	1374.0	-1.0	2524.0	1101.0	-1.0	1582.0	1033.0	-1.0	1752.0	761.0	-1.0	998.0	673.0	-1.0	1086.0	772.0	-1.0	1043.0	
47.869	861.0	-1.0	1433.0	872.0	-1.0	1296.0	921.0	-1.0	1437.0	1017.0	-1.0	1462.0	1057.0	-1.0	1739.0	1088.0	-1.0	1580.0	889.0	-1.0	1466.0	1371.0	-1.0	1927.0	825.0	-1.0	1435.0	1502.0	-1.0	2193.0	1373.0	-1.0	2524.0	1101.0	-1.0	1582.0	1031.0	-1.0	1745.0	759.0	-1.0	996.0	674.0	-1.0	1084.0	770.0	-1.0	1040.0	
48.379	862.0	-1.0	1432.0	877.0	-1.0	1293.0	924.0	-1.0	1435.0	1019.0	-1.0	1461.0	1057.0	-1.0	1733.0	1086.0	-1.0	1574.0	888.0	-1.0	1463.0	1369.0	-1.0	1921.0	824.0	-1.0	1432.0	1500.0	-1.0	2183.0	1372.0	-1.0	2517.0	1098.0	-1.0	1572.0	1030.0	-1.0	1743.0	758.0	-1.0	990.0	673.0	-1.0	1081.0	768.0	-1.0	1035.0	
48.889	864.0	-1.0	1427.0	877.0	-1.0	1288.0	924.0	-1.0	1432.0	1019.0	-1.0	1454.0	1055.0	-1.0	1726.0	1082.0	-1.0	1563.0	887.0	-1.0	1459.0	1366.0	-1.0	1912.0	824.0	-1.0	1430.0	1496.0	-1.0	2171.0	1369.0	-1.0	2507.0	1095.0	-1.0	1561.0	1030.0	-1.0	1738.0	756.0	-1.0	987.0	673.0	-1.0	1079.0	768.0	-1.0	1031.0	
49.399	863.0	-1.0	1430.0	877.0	-1.0	1292.0	925.0	-1.0	1433.0	1019.0	-1.0	1458.0	1055.0	-1.0	1730.0	1083.0	-1.0	1570.0	888.0	-1.0	1460.0	1365.0	-1.0	1907.0	824.0	-1.0	1431.0	1495.0	-1.0	2166.0	1370.0	-1.0	2508.0	1095.0	-1.0	1560.0	1029.0	-1.0	1736.0	756.0	-1.0	984.0	673.0	-1.0	1079.0	767.0	-1.0	1028.0	
49.909	863.0	-1.0	1428.0	876.0	-1.0	1289.0	922.0	-1.0	1430.0	1017.0	-1.0	1453.0	1054.0	-1.0	1729.0	1081.0	-1.0	1566.0	888.0	-1.0	1458.0	1363.0	-1.0	1901.0	824.0	-1.0	1429.0	1493.0	-1.0	2157.0	1369.0	-1.0	2504.0	1093.0	-1.0	1554.0	1029.0	-1.0	1735.0	756.0	-1.0	980.0	673.0	-1.0	1078.0	765.0	-1.0	1023.0	
50.419	862.0	-1.0	1428.0	875.0	-1.0	1292.0	922.0	-1.0	1433.0	1015.0	-1.0	1452.0	1057.0	-1.0	1731.0	1084.0	-1.0	1568.0	887.0	-1.0	1458.0	1362.0	-1.0	1900.0	824.0	-1.0	1429.0	1490.0	-1.0	2156.0	1369.0	-1.0	2506.0	1095.0	-1.0	1557.0	1030.0	-1.0	1737.0	756.0	-1.0	980.0	674.0	-1.0	1079.0	765.0	-1.0	1023.0	
50.929	860.0	-1.0	1426.0	873.0	-1.0	1290.0	922.0	-1.0	1432.0	1014.0	-1.0	1448.0	1055.0	-1.0	1725.0	1081.0	-1.0	1560.0	888.0	-1.0	1455.0	1361.0	-1.0	1892.0	824.0	-1.0	1426.0	1488.0	-1.0	2149.0	1368.0	-1.0	2501.0	1093.0	-1.0	1551.0	1030.0	-1.0	1734.0	756.0	-1.0	979.0	673.0	-1.0	1076.0	764.0	-1.0	1020.0	
51.439	860.0	-1.0	1425.0	873.0	-1.0	1289.0	921.0	-1.0	1431.0	1012.0	-1.0	1446.0	1054.0	-1.0	1720.0	1080.0	-1.0	1553.0	887.0	-1.0	1452.0	1358.0	-1.0	1885.0	823.0	-1.0	1426.0	1486.0	-1.0	2145.0	1367.0	-1.0	2497.0	1091.0	-1.0	1549.0	1031.0	-1.0	1737.0	756.0	-1.0	981.0	673.0	-1.0	1078.0	765.0	-1.0	1022.0	
51.949	861.0	-1.0	1422.0	874.0	-1.0	1282.0	924.0	-1.0	1428.0	1014.0	-1.0	1441.0	1054.0	-1.0	1713.0	1077.0	-1.0	1544.0	887.0	-1.0	1451.0	1356.0	-1.0	1881.0	823.0	-1.0	1423.0	1483.0	-1.0	2136.0	1366.0	-1.0	2488.0	1089.0	-1.0	1542.0	1030.0	-1.0	1735.0	756.0	-1.0	979.0	671.0	-1.0	1079.0	765.0	-1.0	1021.0	
52.459	861.0	-1.0	1420.0	871.0	-1.0	1279.0	922.0	-1.0	1426.0	1012.0	-1.0	1436.0	1053.0	-1.0	1710.0	1074.0	-1.0	1538.0	885.0	-1.0	1446.0	1356.0	-1.0	1877.0	821.0	-1.0	1419.0	1481.0	-1.0	2131.0	1365.0	-1.0	2482.0	1089.0	-1.0	1537.0	1030.0	-1.0	1734.0	755.0	-1.0	981.0	672.0	-1.0	1077.0	764.0	-1.0	1021.0	
52.969	861.0	-1.0	1423.0	873.0	-1.0	1285.0	922.0	-1.0	1430.0	1011.0	-1.0	1441.0	1053.0	-1.0	1708.0	1076.0	-1.0	1535.0	888.0	-1.0	1447.0	1354.0	-1.0	1874.0	821.0	-1.0	1417.0	1477.0	-1.0	2124.0	1365.0	-1.0	2479.0	1089.0	-1.0	1535.0	1030.0	-1.0	1734.0	755.0	-1.0	980.0	671.0	-1.0	1075.0	764.0	-1.0	1018.0	
53.479	863.0	-1.0	1424.0	874.0	-1.0	1283.0	924.0	-1.0	1428.0	1012.0	-1.0	1438.0	1052.0	-1.0	1702.0	1073.0	-1.0	1530.0	887.0	-1.0	1444.0	1349.0	-1.0	1866.0	821.0	-1.0	1414.0	1472.0	-1.0	2115.0	1364.0	-1.0	2474.0	1089.0	-1.0	1533.0	1029.0	-1.0	1734.0	755.0	-1.0	980.0	671.0	-1.0	1073.0	764.0	-1.0	1018.0	
53.989	864.0	-1.0	1421.0	875.0	-1.0	1278.0	925.0	-1.0	1427.0	1014.0	-1.0	1435.0	1051.0	-1.0	1695.0	1071.0	-1.0	1520.0	886.0	-1.0	1441.0	1344.0	-1.0	1855.0	820.0	-1.0	1410.0	1468.0	-1.0	2106.0	1362.0	-1.0	2464.0	1085.0	-1.0	1524.0	1028.0	-1.0	1729.0	756.0	-1.0	975.0	669.0	-1.0	1069.0	763.0	-1.0	1014.0	
54.499	863.0	-1.0	1417.0	875.0	-1.0	1272.0	926.0	-1.0	1420.0	1013.0	-1.0	1426.0	1049.0	-1.0	1687.0	1066.0	-1.0	1509.0	885.0	-1.0	1435.0	1340.0	-1.0	1844.0	819.0	-1.0	1407.0	1462.0	-1.0	2092.0	1358.0	-1.0	2454.0	1083.0	-1.0	1514.0	1026.0	-1.0	1724.0	755.0	-1.0	972.0	669.0	-1.0	1066.0	763.0	-1.0	1012.0	
55.009	861.0	-1.0	1409.0	872.0	-1.0	1264.0	923.0	-1.0	1414.0	1007.0	-1.0	1417.0	1046.0	-1.0	1671.0	1061.0	-1.0	1492.0	882.0	-1.0	1428.0	1333.0	-1.0	1826.0	818.0	-1.0	1399.0	1454.0	-1.0	2071.0	1355.0	-1.0	2438.0	1077.0	-1.0	1499.0	1025.0	-1.0	1718.0	752.0	-1.0	967.0	668.0	-1.0	1062.0	762.0	-1.0	1009.0	
55.519	857.0	-1.0	1399.0	867.0	-1.0	1256.0	918.0	-1.0	1407.0	1001.0	-1.0	1404.0	1042.0	-1.0	1658.0	1056.0	-1.0	1477.0	881.0	-1.0	1420.0	1327.0	-1.0	1807.0	817.0	-1.0	1393.0	1451.0	-1.0	2057.0	1352.0	-1.0	2429.0	1074.0	-1.0	1489.0	1025.0	-1.0	1715.0	753.0	-1.0	965.0	666.0	-1.0	1059.0	763.0	-1.0	1008.0	
56.029	854.0	-1.0	1391.0	863.0	-1.0	1247.0	916.0	-1.0	1398.0	997.0	-1.0	1392.0	1037.0	-1.0	1644.0	1050.0	-1.0	1460.0	880.0	-1.0	1411.0	1318.0	-1.0	1792.0	815.0	-1.0	1384.0	1444.0	-1.0	2040.0	1350.0	-1.0	2414.0	1072.0	-1.0	1477.0	1023.0	-1.0	1708.0	751.0	-1.0	960.0	666.0	-1.0	1054.0	762.0	-1.0	1006.0	
56.539	852.0	-1.0	1384.0	861.0	-1.0	1244.0	915.0	-1.0	1393.0	995.0	-1.0	1386.0	1038.0	-1.0	1637.0	1048.0	-1.0	1453.0	877.0	-1.0	1403.0	1313.0	-1.0	1778.0	814.0	-1.0	1377.0	1443.0	-1.0	2029.0	1350.0	-1.0	2404.0	1070.0	-1.0	1471.0	1024.0	-1.0	1704.0	751.0	-1.0	960.0	665.0	-1.0	1052.0	761.0	-1.0	1004.0	
57.049	852.0	-1.0	1384.0	862.0	-1.0	1241.0	914.0	-1.0	1391.0	996.0	-1.0	1386.0	1037.0	-1.0	1630.0	1047.0	-1.0	1445.0	878.0	-1.0	1398.0	1311.0	-1.0	1771.0	813.0	-1.0	1371.0	1441.0	-1.0	2026.0	1349.0	-1.0	2398.0	1071.0	-1.0	1466.0	1023.0	-1.0	1699.0	750.0	-1.0	957.0	664.0	-1.0	1046.0	759.0	-1.0	1001.0	
57.559	851.0	-1.0	1380.0	861.0	-1.0	1240.0	915.0	-1.0	1391.0	996.0	-1.0	1383.0	1038.0	-1.0	1628.0	1045.0	-1.0	1443.0	876.0	-1.0	1393.0	1311.0	-1.0	1766.0	812.0	-1.0	1365.0	1442.0	-1.0	2023.0	1351.0	-1.0	2393.0	1071.0	-1.0	1465.0	1022.0	-1.0	1693.0	749.0	-1.0	955.0	661.0	-1.0	1043.0	759.0	-1.0	1001.0	
58.069	852.0	-1.0	1380.0	862.0	-1.0	1238.0	917.0	-1.0	1391.0	997.0	-1.0	1383.0	1038.0	-1.0	1625.0	1045.0	-1.0	1438.0	877.0	-1.0	1391.0	1311.0	-1.0	1766.0	813.0	-1.0	1362.0	1443.0	-1.0	2024.0	1352.0	-1.0	2389.0	1070.0	-1.0	1463.0	1021.0	-1.0	1688.0	749.0	-1.0	954.0	662.0	-1.0	1039.0	759.0	-1.0	999.0	
58.579	850.0	-1.0	1378.0	859.0	-1.0	1238.0	917.0	-1.0	1392.0	998.0	-1.0	1383.0	1040.0	-1.0	1628.0	1046.0	-1.0	1438.0	877.0	-1.0	1389.0	1312.0	-1.0	1769.0	813.0	-1.0	1362.0	1443.0	-1.0	2029.0	1353.0	-1.0	2392.0	1073.0	-1.0	1465.0	1020.0	-1.0	1688.0	748.0	-1.0	953.0	660.0	-1.0	1038.0	760.0	-1.0	998.0	
59.089	854.0	-1.0	1379.0	863.0	-1.0	1239.0	921.0	-1.0	1394.0	1002.0	-1.0	1386.0	1041.0	-1.0	1631.0	1047.0	-1.0	1441.0	878.0	-1.0	1391.0	1315.0	-1.0	1774.0	814.0	-1.0	1364.0	1447.0	-1.0	2032.0	1354.0	-1.0	2391.0	1072.0	-1.0	1465.0	1020.0	-1.0	1684.0	747.0	-1.0	952.0	660.0	-1.0	1034.0	758.0	-1.0	997.0	
59.599	854.0	-1.0	1378.0	862.0	-1.0	1237.0	919.0	-1.0	1391.0	1000.0	-1.0	1385.0	1041.0	-1.0	1633.0	1047.0	-1.0	1442.0	878.0	-1.0	1391.0	1315.0	-1.0	1775.0	814.0	-1.0	1364.0	1447.0	-1.0	2035.0	1354.0	-1.0	2396.0	1073.0	-1.0	1467.0	1019.0	-1.0	1681.0	746.0	-1.0	949.0	660.0	-1.0	1034.0	756.0	-1.0	994.0	
60.109	854.0	-1.0	1382.0	862.0	-1.0	1243.0	918.0	-1.0	1391.0	1001.0	-1.0	1390.0	1044.0	-1.0	1644.0	1051.0	-1.0	1455.0	879.0	-1.0	1397.0	1319.0	-1.0	1782.0	815.0	-1.0	1371.0	1451.0	-1.0	2045.0	1357.0	-1.0	2408.0	1075.0	-1.0	1478.0	1021.0	-1.0	1688.0	748.0	-1.0	954.0	660.0	-1.0	1038.0	759.0	-1.0	998.0	
60.619	855.0	-1.0	1381.0	864.0	-1.0	1243.0	921.0	-1.0	1390.0	1004.0	-1.0	1389.0	1046.0	-1.0	1649.0	1054.0	-1.0	1461.0	879.0	-1.0	1399.0	1320.0	-1.0	1788.0	817.0	-1.0	1374.0	1454.0	-1.0	2050.0	1359.0	-1.0	2415.0	1077.0	-1.0	1481.0	1021.0	-1.0	1691.0	747.0	-1.0	954.0	661.0	-1.0	1037.0	759.0	-1.0	997.0	
61.129	854.0	-1.0	1381.0	865.0	-1.0	1245.0	920.0	-1.0	1389.0	1002.0	-1.0	1392.0	1046.0	-1.0	1654.0	1056.0	-1.0	1471.0	879.0	-1.0	1402.0	1322.0	-1.0	1792.0	817.0	-1.0	1378.0	1454.0	-1.0	2057.0	1361.0	-1.0	2423.0	1078.0	-1.0	1488.0	1021.0	-1.0	1694.0	748.0	-1.0	956.0	662.0	-1.0	1038.0	758.0	-1.0	999.0	
61.639	855.0	-1.0	1388.0	866.0	-1.0	1251.0	920.0	-1.0	1392.0	1005.0	-1.0	1399.0	1047.0	-1.0	1659.0	1059.0	-1.0	1478.0	881.0	-1.0	1406.0	1325.0	-1.0	1797.0	818.0	-1.0	1382.0	1457.0	-1.0	2064.0	1362.0	-1.0	2435.0	1079.0	-1.0	1495.0	1022.0	-1.0	1697.0	747.0	-1.0	956.0	662.0	-1.0	1040.0	758.0	-1.0	998.0	
62.149	859.0	-1.0	1389.0	868.0	-1.0	1254.0	920.0	-1.0	1394.0	1008.0	-1.0	1403.0	1047.0	-1.0	1664.0	1062.0	-1.0	1487.0	881.0	-1.0	1410.0	1324.0	-1.0	1802.0	820.0	-1.0	1387.0	1457.0	-1.0	2072.0	1362.0	-1.0	2446.0	1081.0	-1.0	1502.0	1023.0	-1.0	1702.0	748.0	-1.0	960.0	662.0	-1.0	1042.0	757.0	-1.0	1001.0	
62.659	862.0	-1.0	1398.0	873.0	-1.0	1267.0	923.0	-1.0	1400.0	1011.0	-1.0	1416.0	1049.0	-1.0	1680.0	1067.0	-1.0	1510.0	883.0	-1.0	1419.0	1328.0	-1.0	1815.0	821.0	-1.0	1395.0	1463.0	-1.0	2085.0	1365.0	-1.0	2461.0	1085.0	-1.0	1519.0	1025.0	-1.0	1707.0	751.0	-1.0	963.0	664.0	-1.0	1046.0	758.0	-1.0	1004.0	
63.169	860.0	-1.0	1400.0	873.0	-1.0	1269.0	924.0	-1.0	1401.0	1012.0	-1.0	1419.0	1048.0	-1.0	1686.0	1070.0	-1.0	1522.0	882.0	-1.0	1422.0	1328.0	-1.0	1822.0	821.0	-1.0	1396.0	1464.0	-1.0	2090.0	1365.0	-1.0	2463.0	1087.0	-1.0	1521.0	1025.0	-1.0	1710.0	751.0	-1.0	964.0	664.0	-1.0	1046.0	759.0	-1.0	1004.0	
63.679	858.0	-1.0	1402.0	872.0	-1.0	1276.0	921.0	-1.0	1405.0	1011.0	-1.0	1425.0	1048.0	-1.0	1691.0	1073.0	-1.0	1531.0	883.0	-1.0	1425.0	1329.0	-1.0	1828.0	820.0	-1.0	1399.0	1466.0	-1.0	2097.0	1366.0	-1.0	2469.0	1088.0	-1.0	1531.0	1026.0	-1.0	1717.0	752.0	-1.0	970.0	666.0	-1.0	1051.0	760.0	-1.0	1010.0	
64.189	859.0	-1.0	1406.0	873.0	-1.0	1278.0	921.0	-1.0	1407.0	1011.0	-1.0	1427.0	1049.0	-1.0	1691.0	1073.0	-1.0	1532.0	883.0	-1.0	1428.0	1334.0	-1.0	1836.0	822.0	-1.0	1400.0	1469.0	-1.0	2103.0	1365.0	-1.0	2470.0	1088.0	-1.0	1532.0	1026.0	-1.0	1720.0	752.0	-1.0	972.0	665.0	-1.0	1053.0	760.0	-1.0	1010.0	
64.699	859.0	-1.0	1406.0	871.0	-1.0	1280.0	920.0	-1.0	1410.0	1011.0	-1.0	1431.0	1048.0	-1.0	1694.0	1075.0	-1.0	1536.0	883.0	-1.0	1430.0	1336.0	-1.0	1843.0	821.0	-1.0	1401.0	1471.0	-1.0	2110.0	1365.0	-1.0	2474.0	1088.0	-1.0	1538.0	1026.0	-1.0	1723.0	752.0	-1.0	974.0	667.0	-1.0	1056.0	761.0	-1.0	1013.0	
65.209	859.0	-1.0	1412.0	875.0	-1.0	1291.0	922.0	-1.0	1415.0	1013.0	-1.0	1439.0	1051.0	-1.0	1706.0	1080.0	-1.0	1552.0	885.0	-1.0	1437.0	1339.0	-1.0	1854.0	822.0	-1.0	1404.0	1474.0	-1.0	2117.0	1367.0	-1.0	2482.0	1091.0	-1.0	1543.0	1026.0	-1.0	1725.0	753.0	-1.0	976.0	667.0	-1.0	1056.0	762.0	-1.0	1012.0	
65.709	859.0	-1.0	1411.0	874.0	-1.0	1290.0	921.0	-1.0	1416.0	1013.0	-1.0	1440.0	1051.0	-1.0	1706.0	1080.0	-1.0	1549.0	885.0	-1.0	1436.0	1342.0	-1.0	1858.0	820.0	-1.0	1405.0	1474.0	-1.0	2118.0	1365.0	-1.0	2483.0	1090.0	-1.0	1544.0	1027.0	-1.0	1727.0	753.0	-1.0	976.0	666.0	-1.0	1057.0	761.0	-1.0	1012.0	
66.208	862.0	-1.0	1414.0	877.0	-1.0	1295.0	923.0	-1.0	1418.0	1015.0	-1.0	1441.0	1052.0	-1.0	1711.0	1081.0	-1.0	1554.0	885.0	-1.0	1439.0	1342.0	-1.0	1862.0	822.0	-1.0	1406.0	1473.0	-1.0	2121.0	1364.0	-1.0	2486.0	1091.0	-1.0	1547.0	1028.0	-1.0	1732.0	754.0	-1.0	979.0	669.0	-1.0	1062.0	761.0	-1.0	1016.0	
66.708	864.0	-1.0	1413.0	880.0	-1.0	1290.0	927.0	-1.0	1418.0	1016.0	-1.0	1439.0	1052.0	-1.0	1709.0	1079.0	-1.0	1549.0	884.0	-1.0	1440.0	1344.0	-1.0	1863.0	821.0	-1.0	1405.0	1471.0	-1.0	2118.0	1363.0	-1.0	2481.0	1089.0	-1.0	1543.0	1029.0	-1.0	1733.0	753.0	-1.0	979.0	668.0	-1.0	1062.0	761.0	-1.0	1014.0	
67.207	866.0	-1.0	1413.0	881.0	-1.0	1289.0	926.0	-1.0	1416.0	1016.0	-1.0	1436.0	1051.0	-1.0	1708.0	1077.0	-1.0	1546.0	883.0	-1.0	1439.0	1342.0	-1.0	1860.0	821.0	-1.0	1405.0	1470.0	-1.0	2114.0	1362.0	-1.0	2478.0	1087.0	-1.0	1538.0	1029.0	-1.0	1734.0	753.0	-1.0	977.0	667.0	-1.0	1064.0	761.0	-1.0	1012.0	
67.706	868.0	-1.0	1416.0	883.0	-1.0	1296.0	930.0	-1.0	1420.0	1019.0	-1.0	1441.0	1053.0	-1.0	1717.0	1080.0	-1.0	1556.0	885.0	-1.0	1444.0	1343.0	-1.0	1866.0	821.0	-1.0	1409.0	1471.0	-1.0	2118.0	1363.0	-1.0	2487.0	1089.0	-1.0	1545.0	1031.0	-1.0	1741.0	754.0	-1.0	980.0	669.0	-1.0	1068.0	761.0	-1.0	1013.0	
68.205	869.0	-1.0	1415.0	884.0	-1.0	1292.0	931.0	-1.0	1417.0	1019.0	-1.0	1438.0	1052.0	-1.0	1714.0	1079.0	-1.0	1552.0	884.0	-1.0	1444.0	1343.0	-1.0	1866.0	821.0	-1.0	1409.0	1471.0	-1.0	2113.0	1362.0	-1.0	2482.0	1086.0	-1.0	1541.0	1030.0	-1.0	1740.0	754.0	-1.0	979.0	670.0	-1.0	1067.0	760.0	-1.0	1011.0	
68.704	871.0	-1.0	1414.0	885.0	-1.0	1294.0	930.0	-1.0	1417.0	1018.0	-1.0	1436.0	1052.0	-1.0	1715.0	1078.0	-1.0	1550.0	884.0	-1.0	1443.0	1342.0	-1.0	1865.0	820.0	-1.0	1408.0	1468.0	-1.0	2111.0	1364.0	-1.0	2485.0	1087.0	-1.0	1543.0	1031.0	-1.0	1739.0	755.0	-1.0	980.0	671.0	-1.0	1071.0	760.0	-1.0	1010.0	
69.203	872.0	-1.0	1418.0	889.0	-1.0	1301.0	931.0	-1.0	1414.0	1021.0	-1.0	1439.0	1052.0	-1.0	1715.0	1080.0	-1.0	1555.0	886.0	-1.0	1446.0	1347.0	-1.0	1874.0	819.0	-1.0	1407.0	1474.0	-1.0	2124.0	1367.0	-1.0	2490.0	1091.0	-1.0	1550.0	1030.0	-1.0	1741.0	758.0	-1.0	983.0	672.0	-1.0	1069.0	759.0	-1.0	1005.0	
69.702	873.0	-1.0	1416.0	891.0	-1.0	1304.0	931.0	-1.0	1411.0	1022.0	-1.0	1439.0	1052.0	-1.0	1716.0	1081.0	-1.0	1556.0	886.0	-1.0	1445.0	1349.0	-1.0	1879.0	819.0	-1.0	1407.0	1476.0	-1.0	2128.0	1368.0	-1.0	2493.0	1093.0	-1.0	1552.0	1031.0	-1.0	1742.0	759.0	-1.0	983.0	671.0	-1.0	1068.0	760.0	-1.0	1005.0	
70.201	874.0	-1.0	1418.0	894.0	-1.0	1310.0	930.0	-1.0	1415.0	1022.0	-1.0	1443.0	1054.0	-1.0	1723.0	1082.0	-1.0	1563.0	887.0	-1.0	1447.0	1349.0	-1.0	1880.0	820.0	-1.0	1410.0	1476.0	-1.0	2130.0	1370.0	-1.0	2501.0	1095.0	-1.0	1556.0	1034.0	-1.0	1748.0	760.0	-1.0	985.0	671.0	-1.0	1072.0	762.0	-1.0	1007.0	
70.700	871.0	-1.0	1417.0	892.0	-1.0	1306.0	931.0	-1.0	1413.0	1020.0	-1.0	1438.0	1055.0	-1.0	1718.0	1080.0	-1.0	1553.0	885.0	-1.0	1446.0	1346.0	-1.0	1873.0	821.0	-1.0	1409.0	1471.0	-1.0	2118.0	1367.0	-1.0	2495.0	1093.0	-1.0	1548.0	1034.0	-1.0	1746.0	759.0	-1.0	980.0	672.0	-1.0	1069.0	762.0	-1.0	1006.0	
71.199	872.0	-1.0	1414.0	892.0	-1.0	1304.0	931.0	-1.0	1413.0	1018.0	-1.0	1435.0	1054.0	-1.0	1717.0	1077.0	-1.0	1548.0	886.0	-1.0	1445.0	1344.0	-1.0	1867.0	822.0	-1.0	1409.0	1469.0	-1.0	2110.0	1368.0	-1.0	2491.0	1092.0	-1.0	1544.0	1036.0	-1.0	1746.0	758.0	-1.0	980.0	671.0	-1.0	1069.0	763.0	-1.0	1006.0	
71.698	871.0	-1.0	1410.0	889.0	-1.0	1298.0	931.0	-1.0	1411.0	1018.0	-1.0	1429.0	1054.0	-1.0	1712.0	1074.0	-1.0	1534.0	884.0	-1.0	1438.0	1337.0	-1.0	1852.0	819.0	-1.0	1405.0	1461.0	-1.0	2092.0	1368.0	-1.0	2482.0	1088.0	-1.0	1533.0	1035.0	-1.0	1740.0	757.0	-1.0	976.0	671.0	-1.0	1067.0	764.0	-1.0	1008.0	
72.197	871.0	-1.0	1407.0	889.0	-1.0	1294.0	929.0	-1.0	1406.0	1017.0	-1.0	1423.0	1053.0	-1.0	1708.0	1069.0	-1.0	1521.0	883.0	-1.0	1432.0	1325.0	-1.0	1826.0	819.0	-1.0	1400.0	1452.0	-1.0	2070.0	1368.0	-1.0	2475.0	1083.0	-1.0	1519.0	1034.0	-1.0	1734.0	756.0	-1.0	972.0	672.0	-1.0	1066.0	766.0	-1.0	1012.0	
72.696	870.0	-1.0	1408.0	891.0	-1.0	1299.0	931.0	-1.0	1408.0	1017.0	-1.0	1428.0	1056.0	-1.0	1715.0	1069.0	-1.0	1526.0	883.0	-1.0	1434.0	1320.0	-1.0	1816.0	819.0	-1.0	1401.0	1448.0	-1.0	2060.0	1371.0	-1.0	2475.0	1084.0	-1.0	1516.0	1033.0	-1.0	1729.0	756.0	-1.0	969.0	673.0	-1.0	1066.0	768.0	-1.0	1013.0	
73.195	870.0	-1.0	1405.0	889.0	-1.0	1293.0	930.0	-1.0	1403.0	1018.0	-1.0	1423.0	1057.0	-1.0	1711.0	1067.0	-1.0	1518.0	882.0	-1.0	1431.0	1316.0	-1.0	1807.0	819.0	-1.0	1397.0	1443.0	-1.0	2049.0	1370.0	-1.0	2469.0	1082.0	-1.0	1508.0	1033.0	-1.0	1724.0	754.0	-1.0	965.0	672.0	-1.0	1063.0	768.0	-1.0	1011.0	
73.694	869.0	-1.0	1405.0	890.0	-1.0	1294.0	930.0	-1.0	1399.0	1016.0	-1.0	1422.0	1057.0	-1.0	1714.0	1067.0	-1.0	1519.0	883.0	-1.0	1431.0	1313.0	-1.0	1805.0	819.0	-1.0	1399.0	1442.0	-1.0	2047.0	1371.0	-1.0	2467.0	1083.0	-1.0	1508.0	1032.0	-1.0	1725.0	755.0	-1.0	965.0	674.0	-1.0	1065.0	769.0	-1.0	1014.0	
74.193	870.0	-1.0	1401.0	889.0	-1.0	1289.0	928.0	-1.0	1396.0	1016.0	-1.0	1416.0	1056.0	-1.0	1708.0	1066.0	-1.0	1514.0	883.0	-1.0	1430.0	1312.0	-1.0	1801.0	819.0	-1.0	1395.0	1440.0	-1.0	2042.0	1370.0	-1.0	2461.0	1081.0	-1.0	1502.0	1032.0	-1.0	1720.0	752.0	-1.0	963.0	673.0	-1.0	1061.0	769.0	-1.0	1012.0	
74.692	870.0	-1.0	1401.0	890.0	-1.0	1290.0	929.0	-1.0	1394.0	1016.0	-1.0	1416.0	1058.0	-1.0	1712.0	1067.0	-1.0	1517.0	884.0	-1.0	1431.0	1314.0	-1.0	1805.0	819.0	-1.0	1397.0	1441.0	-1.0	2043.0	1371.0	-1.0	2462.0	1081.0	-1.0	1505.0	1032.0	-1.0	1719.0	754.0	-1.0	965.0	674.0	-1.0	1062.0	769.0	-1.0	1016.0	
75.191	870.0	-1.0	1397.0	887.0	-1.0	1285.0	928.0	-1.0	1390.0	1015.0	-1.0	1413.0	1056.0	-1.0	1706.0	1064.0	-1.0	1511.0	884.0	-1.0	1431.0	1316.0	-1.0	1806.0	820.0	-1.0	1395.0	1441.0	-1.0	2040.0	1369.0	-1.0	2453.0	1080.0	-1.0	1500.0	1031.0	-1.0	1715.0	753.0	-1.0	961.0	673.0	-1.0	1059.0	768.0	-1.0	1014.0	
75.691	869.0	-1.0	1397.0	887.0	-1.0	1284.0	929.0	-1.0	1386.0	1016.0	-1.0	1412.0	1057.0	-1.0	1705.0	1067.0	-1.0	1514.0	884.0	-1.0	1432.0	1317.0	-1.0	1810.0	821.0	-1.0	1394.0	1442.0	-1.0	2044.0	1369.0	-1.0	2453.0	1082.0	-1.0	1504.0	1031.0	-1.0	1714.0	753.0	-1.0	961.0	672.0	-1.0	1060.0	768.0	-1.0	1014.0	
76.190	870.0	-1.0	1394.0	887.0	-1.0	1280.0	929.0	-1.0	1385.0	1014.0	-1.0	1410.0	1054.0	-1.0	1697.0	1064.0	-1.0	1509.0	885.0	-1.0	1430.0	1319.0	-1.0	1811.0	819.0	-1.0	1392.0	1442.0	-1.0	2042.0	1368.0	-1.0	2444.0	1080.0	-1.0	1499.0	1030.0	-1.0	1711.0	751.0	-1.0	960.0	672.0	-1.0	1057.0	768.0	-1.0	1012.0	
76.689	870.0	-1.0	1393.0	886.0	-1.0	1276.0	928.0	-1.0	1383.0	1014.0	-1.0	1405.0	1052.0	-1.0	1691.0	1062.0	-1.0	1502.0	884.0	-1.0	1426.0	1318.0	-1.0	1805.0	819.0	-1.0	1390.0	1439.0	-1.0	2035.0	1366.0	-1.0	2436.0	1079.0	-1.0	1494.0	1029.0	-1.0	1708.0	752.0	-1.0	958.0	672.0	-1.0	1055.0	768.0	-1.0	1009.0	
77.188	869.0	-1.0	1391.0	883.0	-1.0	1269.0	928.0	-1.0	1379.0	1013.0	-1.0	1400.0	1050.0	-1.0	1680.0	1059.0	-1.0	1492.0	882.0	-1.0	1422.0	1313.0	-1.0	1797.0	818.0	-1.0	1385.0	1436.0	-1.0	2025.0	1363.0	-1.0	2425.0	1075.0	-1.0	1486.0	1029.0	-1.0	1704.0	750.0	-1.0	953.0	672.0	-1.0	1051.0	764.0	-1.0	1004.0	
77.687	871.0	-1.0	1391.0	882.0	-1.0	1269.0	928.0	-1.0	1378.0	1013.0	-1.0	1398.0	1049.0	-1.0	1675.0	1055.0	-1.0	1487.0	882.0	-1.0	1419.0	1312.0	-1.0	1790.0	818.0	-1.0	1383.0	1432.0	-1.0	2019.0	1360.0	-1.0	2419.0	1073.0	-1.0	1482.0	1028.0	-1.0	1702.0	750.0	-1.0	951.0	671.0	-1.0	1050.0	764.0	-1.0	1001.0	
78.186	870.0	-1.0	1389.0	880.0	-1.0	1262.0	927.0	-1.0	1375.0	1009.0	-1.0	1391.0	1046.0	-1.0	1664.0	1051.0	-1.0	1474.0	880.0	-1.0	1411.0	1308.0	-1.0	1779.0	816.0	-1.0	1376.0	1430.0	-1.0	2008.0	1357.0	-1.0	2404.0	1069.0	-1.0	1469.0	1027.0	-1.0	1695.0	749.0	-1.0	946.0	669.0	-1.0	1046.0	761.0	-1.0	996.0	
78.685	870.0	-1.0	1388.0	879.0	-1.0	1259.0	927.0	-1.0	1375.0	1009.0	-1.0	1389.0	1044.0	-1.0	1658.0	1050.0	-1.0	1468.0	879.0	-1.0	1407.0	1305.0	-1.0	1772.0	816.0	-1.0	1372.0	1427.0	-1.0	2002.0	1355.0	-1.0	2394.0	1068.0	-1.0	1465.0	1026.0	-1.0	1693.0	748.0	-1.0	945.0	669.0	-1.0	1043.0	761.0	-1.0	992.0	
79.184	868.0	-1.0	1386.0	877.0	-1.0	1252.0	928.0	-1.0	1372.0	1007.0	-1.0	1383.0	1043.0	-1.0	1649.0	1046.0	-1.0	1456.0	877.0	-1.0	1400.0	1302.0	-1.0	1763.0	814.0	-1.0	1365.0	1425.0	-1.0	1993.0	1352.0	-1.0	2380.0	1066.0	-1.0	1456.0	1026.0	-1.0	1685.0	748.0	-1.0	942.0	667.0	-1.0	1040.0	758.0	-1.0	989.0	
79.683	868.0	-1.0	1386.0	877.0	-1.0	1248.0	929.0	-1.0	1373.0	1008.0	-1.0	1382.0	1042.0	-1.0	1646.0	1046.0	-1.0	1452.0	877.0	-1.0	1397.0	1302.0	-1.0	1760.0	812.0	-1.0	1362.0	1425.0	-1.0	1993.0	1353.0	-1.0	2374.0	1068.0	-1.0	1455.0	1026.0	-1.0	1681.0	747.0	-1.0	939.0	666.0	-1.0	1034.0	757.0	-1.0	986.0	
80.182	868.0	-1.0	1382.0	875.0	-1.0	1244.0	929.0	-1.0	1373.0	1009.0	-1.0	1380.0	1044.0	-1.0	1643.0	1047.0	-1.0	1448.0	876.0	-1.0	1394.0	1301.0	-1.0	1760.0	812.0	-1.0	1356.0	1427.0	-1.0	1994.0	1354.0	-1.0	2367.0	1069.0	-1.0	1454.0	1026.0	-1.0	1678.0	747.0	-1.0	939.0	664.0	-1.0	1029.0	757.0	-1.0	982.0	
80.681	869.0	-1.0	1383.0	876.0	-1.0	1245.0	929.0	-1.0	1377.0	1011.0	-1.0	1386.0	1047.0	-1.0	1651.0	1052.0	-1.0	1459.0	879.0	-1.0	1396.0	1307.0	-1.0	1769.0	812.0	-1.0	1358.0	1434.0	-1.0	2007.0	1358.0	-1.0	2375.0	1074.0	-1.0	1461.0	1028.0	-1.0	1681.0	747.0	-1.0	942.0	665.0	-1.0	1029.0	756.0	-1.0	984.0	
81.181	868.0	-1.0	1378.0	875.0	-1.0	1240.0	931.0	-1.0	1377.0	1011.0	-1.0	1385.0	1051.0	-1.0	1654.0	1055.0	-1.0	1459.0	879.0	-1.0	1397.0	1313.0	-1.0	1779.0	813.0	-1.0	1356.0	1439.0	-1.0	2017.0	1362.0	-1.0	2377.0	1077.0	-1.0	1465.0	1030.0	-1.0	1680.0	746.0	-1.0	941.0	663.0	-1.0	1025.0	754.0	-1.0	981.0	
81.680	867.0	-1.0	1375.0	872.0	-1.0	1234.0	931.0	-1.0	1376.0	1012.0	-1.0	1385.0	1053.0	-1.0	1655.0	1056.0	-1.0	1461.0	879.0	-1.0	1398.0	1317.0	-1.0	1782.0	814.0	-1.0	1357.0	1442.0	-1.0	2022.0	1364.0	-1.0	2383.0	1078.0	-1.0	1466.0	1029.0	-1.0	1679.0	747.0	-1.0	941.0	662.0	-1.0	1023.0	754.0	-1.0	981.0	
82.179	867.0	-1.0	1372.0	871.0	-1.0	1227.0	931.0	-1.0	1375.0	1012.0	-1.0	1383.0	1052.0	-1.0	1658.0	1058.0	-1.0	1460.0	881.0	-1.0	1397.0	1319.0	-1.0	1787.0	815.0	-1.0	1356.0	1445.0	-1.0	2028.0	1365.0	-1.0	2384.0	1079.0	-1.0	1464.0	1028.0	-1.0	1676.0	745.0	-1.0	939.0	662.0	-1.0	1021.0	753.0	-1.0	978.0	
82.678	866.0	-1.0	1369.0	870.0	-1.0	1227.0	930.0	-1.0	1370.0	1013.0	-1.0	1382.0	1056.0	-1.0	1660.0	1061.0	-1.0	1469.0	882.0	-1.0	1402.0	1325.0	-1.0	1796.0	818.0	-1.0	1364.0	1455.0	-1.0	2047.0	1376.0	-1.0	2405.0	1087.0	-1.0	1480.0	1028.0	-1.0	1676.0	747.0	-1.0	939.0	661.0	-1.0	1020.0	752.0	-1.0	977.0	
83.177	865.0	-1.0	1364.0	869.0	-1.0	1226.0	928.0	-1.0	1367.0	1013.0	-1.0	1381.0	1055.0	-1.0	1660.0	1063.0	-1.0	1473.0	883.0	-1.0	1402.0	1329.0	-1.0	1801.0	818.0	-1.0	1366.0	1458.0	-1.0	2058.0	1379.0	-1.0	2414.0	1091.0	-1.0	1485.0	1029.0	-1.0	1678.0	747.0	-1.0	941.0	661.0	-1.0	1019.0	752.0	-1.0	978.0	
83.677	866.0	-1.0	1367.0	872.0	-1.0	1231.0	927.0	-1.0	1364.0	1013.0	-1.0	1383.0	1054.0	-1.0	1663.0	1065.0	-1.0	1478.0	884.0	-1.0	1404.0	1330.0	-1.0	1805.0	819.0	-1.0	1371.0	1461.0	-1.0	2064.0	1379.0	-1.0	2419.0	1093.0	-1.0	1491.0	1032.0	-1.0	1684.0	749.0	-1.0	944.0	660.0	-1.0	1021.0	755.0	-1.0	983.0	
84.176	867.0	-1.0	1370.0	874.0	-1.0	1236.0	927.0	-1.0	1366.0	1015.0	-1.0	1386.0	1055.0	-1.0	1666.0	1068.0	-1.0	1484.0	883.0	-1.0	1406.0	1332.0	-1.0	1809.0	820.0	-1.0	1374.0	1464.0	-1.0	2071.0	1381.0	-1.0	2425.0	1094.0	-1.0	1494.0	1033.0	-1.0	1690.0	750.0	-1.0	947.0	662.0	-1.0	1024.0	757.0	-1.0	985.0	
84.675	869.0	-1.0	1376.0	878.0	-1.0	1247.0	930.0	-1.0	1374.0	1016.0	-1.0	1393.0	1057.0	-1.0	1672.0	1069.0	-1.0	1493.0	884.0	-1.0	1412.0	1335.0	-1.0	1816.0	821.0	-1.0	1381.0	1466.0	-1.0	2078.0	1382.0	-1.0	2433.0	1096.0	-1.0	1502.0	1035.0	-1.0	1699.0	752.0	-1.0	952.0	663.0	-1.0	1031.0	759.0	-1.0	990.0	
85.174	869.0	-1.0	1384.0	880.0	-1.0	1253.0	933.0	-1.0	1382.0	1019.0	-1.0	1401.0	1058.0	-1.0	1681.0	1071.0	-1.0	1500.0	885.0	-1.0	1416.0	1337.0	-1.0	1823.0	822.0	-1.0	1383.0	1467.0	-1.0	2083.0	1384.0	-1.0	2441.0	1097.0	-1.0	1508.0	1037.0	-1.0	1707.0	752.0	-1.0	957.0	666.0	-1.0	1035.0	761.0	-1.0	996.0	
85.673	873.0	-1.0	1394.0	883.0	-1.0	1263.0	935.0	-1.0	1393.0	1023.0	-1.0	1414.0	1060.0	-1.0	1695.0	1075.0	-1.0	1514.0	887.0	-1.0	1422.0	1340.0	-1.0	1836.0	823.0	-1.0	1389.0	1469.0	-1.0	2092.0	1384.0	-1.0	2453.0	1102.0	-1.0	1519.0	1039.0	-1.0	1716.0	755.0	-1.0	961.0	667.0	-1.0	1039.0	762.0	-1.0	1002.0	
86.172	875.0	-1.0	1400.0	883.0	-1.0	1269.0	938.0	-1.0	1403.0	1025.0	-1.0	1421.0	1062.0	-1.0	1703.0	1077.0	-1.0	1519.0	887.0	-1.0	1426.0	1342.0	-1.0	1843.0	824.0	-1.0	1392.0	1471.0	-1.0	2096.0	1384.0	-1.0	2458.0	1102.0	-1.0	1525.0	1040.0	-1.0	1724.0	755.0	-1.0	966.0	668.0	-1.0	1045.0	765.0	-1.0	1007.0	
86.671	876.0	-1.0	1404.0	884.0	-1.0	1268.0	941.0	-1.0	1412.0	1026.0	-1.0	1425.0	1062.0	-1.0	1707.0	1075.0	-1.0	1518.0	888.0	-1.0	1429.0	1349.0	-1.0	1856.0	823.0	-1.0	1390.0	1476.0	-1.0	2103.0	1383.0	-1.0	2460.0	1101.0	-1.0	1526.0	1042.0	-1.0	1729.0	757.0	-1.0	968.0	669.0	-1.0	1049.0	766.0	-1.0	1012.0	
87.170	877.0	-1.0	1408.0	886.0	-1.0	1272.0	942.0	-1.0	1419.0	1027.0	-1.0	1432.0	1063.0	-1.0	1715.0	1076.0	-1.0	1525.0	888.0	-1.0	1434.0	1359.0	-1.0	1873.0	823.0	-1.0	1395.0	1485.0	-1.0	2118.0	1383.0	-1.0	2468.0	1103.0	-1.0	1534.0	1043.0	-1.0	1741.0	759.0	-1.0	975.0	670.0	-1.0	1054.0	769.0	-1.0	1017.0	
87.669	877.0	-1.0	1408.0	885.0	-1.0	1272.0	943.0	-1.0	1422.0	1027.0	-1.0	1434.0	1064.0	-1.0	1721.0	1077.0	-1.0	1527.0	889.0	-1.0	1439.0	1366.0	-1.0	1890.0	823.0	-1.0	1398.0	1492.0	-1.0	2131.0	1385.0	-1.0	2474.0	1104.0	-1.0	1540.0	1045.0	-1.0	1748.0	761.0	-1.0	978.0	671.0	-1.0	1057.0	770.0	-1.0	1021.0	
88.168	877.0	-1.0	1412.0	887.0	-1.0	1278.0	943.0	-1.0	1424.0	1029.0	-1.0	1439.0	1065.0	-1.0	1731.0	1079.0	-1.0	1538.0	890.0	-1.0	1446.0	1374.0	-1.0	1904.0	824.0	-1.0	1404.0	1500.0	-1.0	2146.0	1386.0	-1.0	2489.0	1108.0	-1.0	1552.0	1047.0	-1.0	1753.0	762.0	-1.0	982.0	672.0	-1.0	1060.0	770.0	-1.0	1022.0	
88.667	876.0	-1.0	1412.0	887.0	-1.0	1279.0	943.0	-1.0	1424.0	1028.0	-1.0	1442.0	1066.0	-1.0	1737.0	1080.0	-1.0	1544.0	890.0	-1.0	1448.0	1379.0	-1.0	1912.0	825.0	-1.0	1409.0	1503.0	-1.0	2158.0	1388.0	-1.0	2500.0	1111.0	-1.0	1558.0	1048.0	-1.0	1758.0	763.0	-1.0	984.0	673.0	-1.0	1062.0	771.0	-1.0	1025.0	
89.166	878.0	-1.0	1413.0	888.0	-1.0	1279.0	943.0	-1.0	1424.0	1032.0	-1.0	1443.0	1066.0	-1.0	1737.0	1080.0	-1.0	1543.0	890.0	-1.0	1452.0	1381.0	-1.0	1918.0	825.0	-1.0	1410.0	1507.0	-1.0	2166.0	1389.0	-1.0	2507.0	1110.0	-1.0	1561.0	1048.0	-1.0	1759.0	761.0	-1.0	984.0	673.0	-1.0	1064.0	772.0	-1.0	1024.0	
89.665	877.0	-1.0	1413.0	889.0	-1.0	1279.0	942.0	-1.0	1422.0	1030.0	-1.0	1445.0	1066.0	-1.0	1738.0	1081.0	-1.0	1546.0	889.0	-1.0	1454.0	1381.0	-1.0	1920.0	826.0	-1.0	1414.0	1508.0	-1.0	2173.0	1389.0	-1.0	2517.0	1112.0	-1.0	1567.0	1049.0	-1.0	1764.0	763.0	-1.0	986.0	674.0	-1.0	1067.0	772.0	-1.0	1027.0	
90.164	878.0	-1.0	1411.0	886.0	-1.0	1278.0	941.0	-1.0	1422.0	1029.0	-1.0	1442.0	1064.0	-1.0	1737.0	1080.0	-1.0	1544.0	889.0	-1.0	1452.0	1380.0	-1.0	1921.0	825.0	-1.0	1415.0	1511.0	-1.0	2177.0	1389.0	-1.0	2522.0	1110.0	-1.0	1568.0	1048.0	-1.0	1766.0	762.0	-1.0	987.0	675.0	-1.0	1068.0	772.0	-1.0	1028.0	
90.663	877.0	-1.0	1415.0	887.0	-1.0	1282.0	940.0	-1.0	1421.0	1029.0	-1.0	1444.0	1062.0	-1.0	1737.0	1080.0	-1.0	1549.0	890.0	-1.0	1454.0	1381.0	-1.0	1924.0	826.0	-1.0	1419.0	1512.0	-1.0	2184.0	1390.0	-1.0	2531.0	1113.0	-1.0	1577.0	1050.0	-1.0	1771.0	765.0	-1.0	992.0	675.0	-1.0	1073.0	774.0	-1.0	1031.0	
91.162	878.0	-1.0	1416.0	887.0	-1.0	1281.0	940.0	-1.0	1422.0	1028.0	-1.0	1445.0	1062.0	-1.0	1738.0	1080.0	-1.0	1551.0	887.0	-1.0	1454.0	1381.0	-1.0	1925.0	825.0	-1.0	1422.0	1516.0	-1.0	2189.0	1390.0	-1.0	2538.0	1112.0	-1.0	1581.0	1050.0	-1.0	1776.0	765.0	-1.0	994.0	677.0	-1.0	1074.0	775.0	-1.0	1034.0	
91.662	878.0	-1.0	1419.0	888.0	-1.0	1287.0	942.0	-1.0	1428.0	1030.0	-1.0	1451.0	1063.0	-1.0	1743.0	1082.0	-1.0	1560.0	887.0	-1.0	1456.0	1383.0	-1.0	1930.0	826.0	-1.0	1426.0	1518.0	-1.0	2199.0	1392.0	-1.0	2547.0	1115.0	-1.0	1589.0	1053.0	-1.0	1785.0	766.0	-1.0	998.0	677.0	-1.0	1081.0	776.0	-1.0	1037.0	
92.161	878.0	-1.0	1420.0	888.0	-1.0	1287.0	943.0	-1.0	1430.0	1029.0	-1.0	1451.0	1062.0	-1.0	1741.0	1080.0	-1.0	1558.0	887.0	-1.0	1456.0	1384.0	-1.0	1931.0	826.0	-1.0	1426.0	1520.0	-1.0	2201.0	1391.0	-1.0	2549.0	1113.0	-1.0	1591.0	1052.0	-1.0	1787.0	767.0	-1.0	1001.0	680.0	-1.0	1083.0	777.0	-1.0	1039.0	
92.660	878.0	-1.0	1426.0	889.0	-1.0	1292.0	943.0	-1.0	1433.0	1030.0	-1.0	1457.0	1062.0	-1.0	1744.0	1082.0	-1.0	1563.0	887.0	-1.0	1458.0	1385.0	-1.0	1935.0	826.0	-1.0	1428.0	1521.0	-1.0	2203.0	1392.0	-1.0	2553.0	1114.0	-1.0	1593.0	1052.0	-1.0	1789.0	767.0	-1.0	1001.0	680.0	-1.0	1085.0	778.0	-1.0	1041.0	
93.159	879.0	-1.0	1424.0	888.0	-1.0	1292.0	942.0	-1.0	1435.0	1030.0	-1.0	1456.0	1060.0	-1.0	1743.0	1080.0	-1.0	1560.0	888.0	-1.0	1456.0	1384.0	-1.0	1934.0	826.0	-1.0	1428.0	1521.0	-1.0	2203.0	1390.0	-1.0	2552.0	1114.0	-1.0	1593.0	1053.0	-1.0	1793.0	767.0	-1.0	1000.0	680.0	-1.0	1087.0	778.0	-1.0	1042.0	
93.658	878.0	-1.0	1427.0	891.0	-1.0	1298.0	944.0	-1.0	1438.0	1031.0	-1.0	1462.0	1063.0	-1.0	1750.0	1083.0	-1.0	1569.0	888.0	-1.0	1459.0	1385.0	-1.0	1937.0	827.0	-1.0	1432.0	1521.0	-1.0	2206.0	1392.0	-1.0	2559.0	1117.0	-1.0	1599.0	1056.0	-1.0	1797.0	768.0	-1.0	1001.0	682.0	-1.0	1089.0	778.0	-1.0	1042.0	
94.157	879.0	-1.0	1427.0	891.0	-1.0	1297.0	942.0	-1.0	1438.0	1030.0	-1.0	1462.0	1062.0	-1.0	1750.0	1082.0	-1.0	1568.0	888.0	-1.0	1459.0	1384.0	-1.0	1935.0	826.0	-1.0	1432.0	1520.0	-1.0	2206.0	1393.0	-1.0	2560.0	1116.0	-1.0	1599.0	1057.0	-1.0	1801.0	769.0	-1.0	1002.0	681.0	-1.0	1090.0	778.0	-1.0	1043.0	
94.656	880.0	-1.0	1431.0	892.0	-1.0	1301.0	943.0	-1.0	1440.0	1031.0	-1.0	1466.0	1064.0	-1.0	1752.0	1083.0	-1.0	1567.0	888.0	-1.0	1461.0	1382.0	-1.0	1934.0	827.0	-1.0	1432.0	1518.0	-1.0	2200.0	1392.0	-1.0	2560.0	1115.0	-1.0	1597.0	1057.0	-1.0	1801.0	767.0	-1.0	1001.0	680.0	-1.0	1091.0	777.0	-1.0	1041.0	
95.155	879.0	-1.0	1429.0	891.0	-1.0	1298.0	942.0	-1.0	1437.0	1029.0	-1.0	1462.0	1065.0	-1.0	1749.0	1082.0	-1.0	1562.0	888.0	-1.0	1460.0	1378.0	-1.0	1928.0	826.0	-1.0	1431.0	1512.0	-1.0	2193.0	1393.0	-1.0	2558.0	1114.0	-1.0	1594.0	1057.0	-1.0	1802.0	766.0	-1.0	999.0	680.0	-1.0	1090.0	776.0	-1.0	1039.0	
95.654	878.0	-1.0	1425.0	890.0	-1.0	1290.0	942.0	-1.0	1435.0	1028.0	-1.0	1457.0	1063.0	-1.0	1743.0	1079.0	-1.0	1553.0	887.0	-1.0	1457.0	1372.0	-1.0	1917.0	825.0	-1.0	1427.0	1507.0	-1.0	2181.0	1391.0	-1.0	2552.0	1110.0	-1.0	1586.0	1054.0	-1.0	1793.0	764.0	-1.0	993.0	678.0	-1.0	1088.0	776.0	-1.0	1037.0	
96.153	876.0	-1.0	1420.0	887.0	-1.0	1282.0	940.0	-1.0	1427.0	1027.0	-1.0	1450.0	1061.0	-1.0	1737.0	1077.0	-1.0	1549.0	886.0	-1.0	1453.0	1362.0	-1.0	1904.0	824.0	-1.0	1425.0	1498.0	-1.0	2169.0	1389.0	-1.0	2542.0	1107.0	-1.0	1580.0	1050.0	-1.0	1786.0	762.0	-1.0	990.0	678.0	-1.0	1085.0	774.0	-1.0	1035.0	
96.652	875.0	-1.0	1415.0	885.0	-1.0	1273.0	939.0	-1.0	1421.0	1025.0	-1.0	1442.0	1058.0	-1.0	1729.0	1075.0	-1.0	1541.0	885.0	-1.0	1449.0	1355.0	-1.0	1891.0	824.0	-1.0	1421.0	1489.0	-1.0	2153.0	1384.0	-1.0	2531.0	1103.0	-1.0	1569.0	1047.0	-1.0	1775.0	759.0	-1.0	983.0	677.0	-1.0	1081.0	772.0	-1.0	1031.0	
97.151	873.0	-1.0	1411.0	883.0	-1.0	1269.0	937.0	-1.0	1417.0	1024.0	-1.0	1437.0	1057.0	-1.0	1725.0	1073.0	-1.0	1539.0	885.0	-1.0	1447.0	1350.0	-1.0	1881.0	823.0	-1.0	1419.0	1484.0	-1.0	2142.0	1382.0	-1.0	2523.0	1100.0	-1.0	1564.0	1045.0	-1.0	1770.0	757.0	-1.0	980.0	676.0	-1.0	1078.0	772.0	-1.0	1027.0	
97.651	875.0	-1.0	1407.0	882.0	-1.0	1261.0	935.0	-1.0	1411.0	1022.0	-1.0	1430.0	1054.0	-1.0	1717.0	1071.0	-1.0	1531.0	884.0	-1.0	1444.0	1344.0	-1.0	1871.0	822.0	-1.0	1414.0	1477.0	-1.0	2130.0	1379.0	-1.0	2513.0	1099.0	-1.0	1556.0	1042.0	-1.0	1764.0	756.0	-1.0	975.0	676.0	-1.0	1074.0	769.0	-1.0	1022.0	
98.150	874.0	-1.0	1406.0	882.0	-1.0	1262.0	936.0	-1.0	1412.0	1020.0	-1.0	1429.0	1055.0	-1.0	1717.0	1070.0	-1.0	1532.0	883.0	-1.0	1442.0	1341.0	-1.0	1864.0	821.0	-1.0	1413.0	1474.0	-1.0	2124.0	1378.0	-1.0	2508.0	1098.0	-1.0	1552.0	1042.0	-1.0	1761.0	757.0	-1.0	976.0	674.0	-1.0	1075.0	770.0	-1.0	1022.0	
98.649	873.0	-1.0	1403.0	881.0	-1.0	1258.0	935.0	-1.0	1410.0	1019.0	-1.0	1424.0	1053.0	-1.0	1710.0	1069.0	-1.0	1524.0	883.0	-1.0	1438.0	1336.0	-1.0	1855.0	821.0	-1.0	1408.0	1470.0	-1.0	2112.0	1374.0	-1.0	2497.0	1094.0	-1.0	1543.0	1041.0	-1.0	1757.0	755.0	-1.0	971.0	675.0	-1.0	1072.0	768.0	-1.0	1018.0	
99.148	873.0	-1.0	1406.0	881.0	-1.0	1258.0	935.0	-1.0	1410.0	1019.0	-1.0	1422.0	1054.0	-1.0	1708.0	1068.0	-1.0	1521.0	881.0	-1.0	1437.0	1333.0	-1.0	1848.0	820.0	-1.0	1407.0	1466.0	-1.0	2103.0	1373.0	-1.0	2489.0	1093.0	-1.0	1537.0	1040.0	-1.0	1755.0	756.0	-1.0	970.0	675.0	-1.0	1072.0	769.0	-1.0	1019.0	
99.648	874.0	-1.0	1403.0	880.0	-1.0	1254.0	935.0	-1.0	1411.0	1019.0	-1.0	1419.0	1053.0	-1.0	1703.0	1065.0	-1.0	1512.0	881.0	-1.0	1433.0	1331.0	-1.0	1841.0	819.0	-1.0	1403.0	1463.0	-1.0	2093.0	1370.0	-1.0	2480.0	1091.0	-1.0	1527.0	1039.0	-1.0	1751.0	755.0	-1.0	968.0	675.0	-1.0	1070.0	768.0	-1.0	1016.0	
100.148	874.0	-1.0	1404.0	879.0	-1.0	1254.0	937.0	-1.0	1411.0	1019.0	-1.0	1418.0	1052.0	-1.0	1702.0	1063.0	-1.0	1509.0	881.0	-1.0	1432.0	1330.0	-1.0	1838.0	819.0	-1.0	1401.0	1460.0	-1.0	2087.0	1369.0	-1.0	2474.0	1090.0	-1.0	1524.0	1038.0	-1.0	1749.0	756.0	-1.0	968.0	674.0	-1.0	1071.0	770.0	-1.0	1017.0	
100.647	874.0	-1.0	1404.0	879.0	-1.0	1252.0	937.0	-1.0	1410.0	1019.0	-1.0	1415.0	1051.0	-1.0	1699.0	1061.0	-1.0	1505.0	881.0	-1.0	1429.0	1327.0	-1.0	1833.0	819.0	-1.0	1398.0	1459.0	-1.0	2081.0	1367.0	-1.0	2465.0	1088.0	-1.0	1519.0	1037.0	-1.0	1747.0	755.0	-1.0	966.0	675.0	-1.0	1069.0	770.0	-1.0	1016.0	
101.146	873.0	-1.0	1405.0	880.0	-1.0	1254.0	938.0	-1.0	1411.0	1018.0	-1.0	1417.0	1052.0	-1.0	1700.0	1061.0	-1.0	1507.0	882.0	-1.0	1430.0	1328.0	-1.0	1833.0	818.0	-1.0	1397.0	1460.0	-1.0	2084.0	1366.0	-1.0	2465.0	1090.0	-1.0	1520.0	1038.0	-1.0	1746.0	756.0	-1.0	966.0	674.0	-1.0	1070.0	769.0	-1.0	1016.0	
101.645	872.0	-1.0	1400.0	878.0	-1.0	1248.0	937.0	-1.0	1409.0	1017.0	-1.0	1414.0	1051.0	-1.0	1695.0	1059.0	-1.0	1500.0	879.0	-1.0	1426.0	1326.0	-1.0	1826.0	817.0	-1.0	1393.0	1457.0	-1.0	2077.0	1365.0	-1.0	2454.0	1088.0	-1.0	1515.0	1036.0	-1.0	1739.0	754.0	-1.0	963.0	674.0	-1.0	1066.0	769.0	-1.0	1014.0	
102.144	873.0	-1.0	1400.0	877.0	-1.0	1247.0	936.0	-1.0	1407.0	1018.0	-1.0	1413.0	1050.0	-1.0	1693.0	1058.0	-1.0	1497.0	880.0	-1.0	1424.0	1323.0	-1.0	1822.0	816.0	-1.0	1389.0	1456.0	-1.0	2071.0	1363.0	-1.0	2446.0	1088.0	-1.0	1508.0	1034.0	-1.0	1731.0	752.0	-1.0	958.0	673.0	-1.0	1062.0	767.0	-1.0	1010.0	
102.643	872.0	-1.0	1394.0	876.0	-1.0	1241.0	934.0	-1.0	1402.0	1016.0	-1.0	1406.0	1049.0	-1.0	1685.0	1057.0	-1.0	1486.0	877.0	-1.0	1416.0	1317.0	-1.0	1810.0	815.0	-1.0	1381.0	1451.0	-1.0	2061.0	1360.0	-1.0	2434.0	1084.0	-1.0	1499.0	1031.0	-1.0	1721.0	751.0	-1.0	955.0	672.0	-1.0	1057.0	764.0	-1.0	1006.0	
103.142	871.0	-1.0	1392.0	875.0	-1.0	1241.0	935.0	-1.0	1401.0	1016.0	-1.0	1404.0	1048.0	-1.0	1681.0	1054.0	-1.0	1484.0	877.0	-1.0	1415.0	1314.0	-1.0	1802.0	814.0	-1.0	1380.0	1449.0	-1.0	2060.0	1358.0	-1.0	2431.0	1082.0	-1.0	1499.0	1031.0	-1.0	1715.0	751.0	-1.0	952.0	671.0	-1.0	1055.0	764.0	-1.0	1003.0	
103.641	870.0	-1.0	1387.0	874.0	-1.0	1235.0	933.0	-1.0	1395.0	1014.0	-1.0	1397.0	1046.0	-1.0	1673.0	1052.0	-1.0	1474.0	875.0	-1.0	1409.0	1311.0	-1.0	1794.0	812.0	-1.0	1375.0	1447.0	-1.0	2052.0	1358.0	-1.0	2421.0	1081.0	-1.0	1493.0	1029.0	-1.0	1709.0	750.0	-1.0	949.0	670.0	-1.0	1050.0	762.0	-1.0	999.0	
104.140	870.0	-1.0	1386.0	875.0	-1.0	1234.0	934.0	-1.0	1394.0	1015.0	-1.0	1397.0	1047.0	-1.0	1671.0	1052.0	-1.0	1474.0	874.0	-1.0	1406.0	1309.0	-1.0	1789.0	812.0	-1.0	1373.0	1446.0	-1.0	2052.0	1358.0	-1.0	2418.0	1083.0	-1.0	1495.0	1029.0	-1.0	1709.0	751.0	-1.0	952.0	668.0	-1.0	1051.0	763.0	-1.0	1000.0	
104.639	869.0	-1.0	1384.0	874.0	-1.0	1232.0	934.0	-1.0	1394.0	1015.0	-1.0	1395.0	1046.0	-1.0	1668.0	1053.0	-1.0	1469.0	875.0	-1.0	1405.0	1309.0	-1.0	1791.0	812.0	-1.0	1371.0	1447.0	-1.0	2052.0	1356.0	-1.0	2415.0	1082.0	-1.0	1491.0	1028.0	-1.0	1705.0	750.0	-1.0	950.0	670.0	-1.0	1047.0	762.0	-1.0	1000.0	
105.138	868.0	-1.0	1384.0	874.0	-1.0	1233.0	935.0	-1.0	1395.0	1016.0	-1.0	1395.0	1047.0	-1.0	1667.0	1053.0	-1.0	1470.0	874.0	-1.0	1404.0	1311.0	-1.0	1793.0	812.0	-1.0	1370.0	1447.0	-1.0	2055.0	1357.0	-1.0	2414.0	1083.0	-1.0	1495.0	1029.0	-1.0	1705.0	750.0	-1.0	951.0	669.0	-1.0	1049.0	761.0	-1.0	1000.0	
105.637	868.0	-1.0	1382.0	872.0	-1.0	1232.0	935.0	-1.0	1397.0	1016.0	-1.0	1396.0	1047.0	-1.0	1667.0	1053.0	-1.0	1468.0	875.0	-1.0	1403.0	1314.0	-1.0	1795.0	811.0	-1.0	1369.0	1448.0	-1.0	2056.0	1358.0	-1.0	2412.0	1083.0	-1.0	1493.0	1028.0	-1.0	1703.0	750.0	-1.0	951.0	667.0	-1.0	1046.0	762.0	-1.0	1000.0	
106.137	868.0	-1.0	1382.0	874.0	-1.0	1233.0	935.0	-1.0	1397.0	1016.0	-1.0	1396.0	1048.0	-1.0	1668.0	1056.0	-1.0	1472.0	875.0	-1.0	1405.0	1314.0	-1.0	1799.0	812.0	-1.0	1370.0	1449.0	-1.0	2060.0	1358.0	-1.0	2415.0	1085.0	-1.0	1495.0	1029.0	-1.0	1707.0	751.0	-1.0	953.0	668.0	-1.0	1046.0	761.0	-1.0	1000.0	
106.636	869.0	-1.0	1387.0	877.0	-1.0	1242.0	936.0	-1.0	1402.0	1020.0	-1.0	1404.0	1051.0	-1.0	1676.0	1061.0	-1.0	1480.0	876.0	-1.0	1409.0	1319.0	-1.0	1808.0	813.0	-1.0	1372.0	1451.0	-1.0	2066.0	1360.0	-1.0	2420.0	1087.0	-1.0	1500.0	1028.0	-1.0	1706.0	750.0	-1.0	954.0	668.0	-1.0	1045.0	763.0	-1.0	1000.0	
107.135	870.0	-1.0	1384.0	875.0	-1.0	1241.0	935.0	-1.0	1400.0	1020.0	-1.0	1402.0	1051.0	-1.0	1676.0	1062.0	-1.0	1480.0	877.0	-1.0	1410.0	1322.0	-1.0	1813.0	814.0	-1.0	1373.0	1453.0	-1.0	2069.0	1360.0	-1.0	2422.0	1086.0	-1.0	1501.0	1029.0	-1.0	1709.0	751.0	-1.0	953.0	668.0	-1.0	1045.0	761.0	-1.0	1000.0	
107.634	869.0	-1.0	1385.0	877.0	-1.0	1244.0	935.0	-1.0	1399.0	1020.0	-1.0	1405.0	1053.0	-1.0	1684.0	1065.0	-1.0	1492.0	878.0	-1.0	1414.0	1323.0	-1.0	1818.0	814.0	-1.0	1379.0	1456.0	-1.0	2077.0	1363.0	-1.0	2433.0	1090.0	-1.0	1511.0	1030.0	-1.0	1714.0	751.0	-1.0	959.0	669.0	-1.0	1050.0	763.0	-1.0	1005.0	
108.133	869.0	-1.0	1384.0	876.0	-1.0	1241.0	934.0	-1.0	1398.0	1020.0	-1.0	1404.0	1052.0	-1.0	1684.0	1066.0	-1.0	1494.0	880.0	-1.0	1416.0	1325.0	-1.0	1823.0	815.0	-1.0	1379.0	1457.0	-1.0	2082.0	1363.0	-1.0	2436.0	1091.0	-1.0	1513.0	1030.0	-1.0	1718.0	753.0	-1.0	959.0	669.0	-1.0	1051.0	763.0	-1.0	1004.0	
108.632	868.0	-1.0	1383.0	877.0	-1.0	1242.0	934.0	-1.0	1397.0	1019.0	-1.0	1403.0	1053.0	-1.0	1685.0	1067.0	-1.0	1496.0	879.0	-1.0	1418.0	1327.0	-1.0	1826.0	815.0	-1.0	1383.0	1460.0	-1.0	2085.0	1364.0	-1.0	2441.0	1091.0	-1.0	1518.0	1031.0	-1.0	1720.0	753.0	-1.0	961.0	671.0	-1.0	1053.0	764.0	-1.0	1006.0	
109.131	869.0	-1.0	1391.0	879.0	-1.0	1252.0	933.0	-1.0	1400.0	1020.0	-1.0	1410.0	1055.0	-1.0	1693.0	1071.0	-1.0	1509.0	881.0	-1.0	1424.0	1330.0	-1.0	1834.0	816.0	-1.0	1385.0	1462.0	-1.0	2092.0	1366.0	-1.0	2451.0	1093.0	-1.0	1523.0	1032.0	-1.0	1723.0	754.0	-1.0	962.0	670.0	-1.0	1055.0	764.0	-1.0	1006.0	
109.631	869.0	-1.0	1391.0	881.0	-1.0	1255.0	933.0	-1.0	1401.0	1021.0	-1.0	1411.0	1054.0	-1.0	1696.0	1073.0	-1.0	1512.0	882.0	-1.0	1425.0	1331.0	-1.0	1836.0	815.0	-1.0	1387.0	1463.0	-1.0	2095.0	1368.0	-1.0	2453.0	1094.0	-1.0	1526.0	1033.0	-1.0	1729.0	753.0	-1.0	964.0	672.0	-1.0	1056.0	764.0	-1.0	1006.0	
110.130	870.0	-1.0	1397.0	881.0	-1.0	1262.0	934.0	-1.0	1404.0	1024.0	-1.0	1417.0	1056.0	-1.0	1703.0	1077.0	-1.0	1524.0	882.0	-1.0	1430.0	1332.0	-1.0	1843.0	817.0	-1.0	1393.0	1465.0	-1.0	2103.0	1368.0	-1.0	2464.0	1098.0	-1.0	1536.0	1034.0	-1.0	1736.0	756.0	-1.0	970.0	673.0	-1.0	1063.0	766.0	-1.0	1012.0	
110.629	870.0	-1.0	1396.0	882.0	-1.0	1260.0	934.0	-1.0	1405.0	1024.0	-1.0	1417.0	1055.0	-1.0	1700.0	1075.0	-1.0	1523.0	883.0	-1.0	1432.0	1334.0	-1.0	1847.0	818.0	-1.0	1391.0	1466.0	-1.0	2104.0	1369.0	-1.0	2466.0	1097.0	-1.0	1536.0	1035.0	-1.0	1739.0	756.0	-1.0	971.0	672.0	-1.0	1063.0	766.0	-1.0	1011.0	
111.129	871.0	-1.0	1397.0	882.0	-1.0	1263.0	934.0	-1.0	1406.0	1023.0	-1.0	1416.0	1055.0	-1.0	1701.0	1077.0	-1.0	1524.0	882.0	-1.0	1432.0	1333.0	-1.0	1847.0	818.0	-1.0	1394.0	1466.0	-1.0	2105.0	1369.0	-1.0	2467.0	1098.0	-1.0	1538.0	1036.0	-1.0	1741.0	756.0	-1.0	972.0	672.0	-1.0	1065.0	766.0	-1.0	1013.0	
111.628	872.0	-1.0	1400.0	883.0	-1.0	1265.0	935.0	-1.0	1410.0	1025.0	-1.0	1420.0	1054.0	-1.0	1700.0	1075.0	-1.0	1522.0	883.0	-1.0	1433.0	1336.0	-1.0	1851.0	817.0	-1.0	1393.0	1467.0	-1.0	2104.0	1369.0	-1.0	2468.0	1097.0	-1.0	1536.0	1036.0	-1.0	1742.0	754.0	-1.0	972.0	672.0	-1.0	1065.0	765.0	-1.0	1012.0	
112.127	872.0	-1.0	1398.0	883.0	-1.0	1262.0	934.0	-1.0	1408.0	1024.0	-1.0	1417.0	1054.0	-1.0	1695.0	1075.0	-1.0	1519.0	881.0	-1.0	1431.0	1334.0	-1.0	1846.0	817.0	-1.0	1392.0	1465.0	-1.0	2101.0	1367.0	-1.0	2464.0	1096.0	-1.0	1534.0	1034.0	-1.0	1741.0	754.0	-1.0	971.0	673.0	-1.0	1065.0	765.0	-1.0	1010.0	
112.626	872.0	-1.0	1400.0	884.0	-1.0	1266.0	934.0	-1.0	1409.0	1024.0	-1.0	1419.0	1053.0	-1.0	1699.0	1076.0	-1.0	1524.0	883.0	-1.0	1432.0	1334.0	-1.0	1848.0	816.0	-1.0	1394.0	1466.0	-1.0	2105.0	1369.0	-1.0	2471.0	1098.0	-1.0	1539.0	1035.0	-1.0	1745.0	755.0	-1.0	973.0	673.0	-1.0	1068.0	765.0	-1.0	1010.0	
113.125	870.0	-1.0	1395.0	883.0	-1.0	1262.0	935.0	-1.0	1408.0	1023.0	-1.0	1415.0	1053.0	-1.0	1693.0	1073.0	-1.0	1518.0	882.0	-1.0	1430.0	1333.0	-1.0	1844.0	816.0	-1.0	1392.0	1465.0	-1.0	2100.0	1367.0	-1.0	2466.0	1096.0	-1.0	1536.0	1035.0	-1.0	1744.0	755.0	-1.0	971.0	673.0	-1.0	1066.0	764.0	-1.0	1008.0	
113.624	869.0	-1.0	1395.0	883.0	-1.0	1262.0	934.0	-1.0	1407.0	1022.0	-1.0	1414.0	1052.0	-1.0	1691.0	1074.0	-1.0	1517.0	882.0	-1.0	1428.0	1332.0	-1.0	1841.0	815.0	-1.0	1390.0	1464.0	-1.0	2099.0	1368.0	-1.0	2466.0	1096.0	-1.0	1536.0	1035.0	-1.0	1745.0	756.0	-1.0	971.0	672.0	-1.0	1066.0	763.0	-1.0	1008.0	
114.124	869.0	-1.0	1391.0	880.0	-1.0	1256.0	932.0	-1.0	1404.0	1020.0	-1.0	1410.0	1052.0	-1.0	1687.0	1071.0	-1.0	1509.0	880.0	-1.0	1423.0	1329.0	-1.0	1833.0	815.0	-1.0	1386.0	1462.0	-1.0	2090.0	1366.0	-1.0	2458.0	1095.0	-1.0	1529.0	1035.0	-1.0	1740.0	754.0	-1.0	969.0	671.0	-1.0	1063.0	762.0	-1.0	1005.0	
114.623	869.0	-1.0	1390.0	882.0	-1.0	1255.0	932.0	-1.0	1401.0	1020.0	-1.0	1406.0	1051.0	-1.0	1683.0	1071.0	-1.0	1505.0	879.0	-1.0	1420.0	1325.0	-1.0	1825.0	813.0	-1.0	1383.0	1460.0	-1.0	2085.0	1365.0	-1.0	2454.0	1094.0	-1.0	1526.0	1033.0	-1.0	1739.0	754.0	-1.0	967.0	670.0	-1.0	1062.0	762.0	-1.0	1002.0	
115.122	867.0	-1.0	1386.0	880.0	-1.0	1251.0	932.0	-1.0	1400.0	1018.0	-1.0	1404.0	1051.0	-1.0	1677.0	1067.0	-1.0	1495.0	878.0	-1.0	1416.0	1323.0	-1.0	1820.0	813.0	-1.0	1379.0	1457.0	-1.0	2078.0	1363.0	-1.0	2445.0	1092.0	-1.0	1518.0	1032.0	-1.0	1733.0	752.0	-1.0	963.0	670.0	-1.0	1057.0	759.0	-1.0	999.0	
115.621	866.0	-1.0	1382.0	879.0	-1.0	1247.0	931.0	-1.0	1396.0	1018.0	-1.0	1398.0	1048.0	-1.0	1669.0	1065.0	-1.0	1488.0	878.0	-1.0	1411.0	1319.0	-1.0	1810.0	812.0	-1.0	1375.0	1455.0	-1.0	2070.0	1361.0	-1.0	2437.0	1090.0	-1.0	1510.0	1031.0	-1.0	1729.0	752.0	-1.0	961.0	668.0	-1.0	1055.0	758.0	-1.0	995.0	
116.120	867.0	-1.0	1384.0	880.0	-1.0	1251.0	932.0	-1.0	1396.0	1020.0	-1.0	1401.0	1049.0	-1.0	1672.0	1067.0	-1.0	1491.0	878.0	-1.0	1411.0	1318.0	-1.0	1809.0	813.0	-1.0	1376.0	1455.0	-1.0	2070.0	1363.0	-1.0	2439.0	1091.0	-1.0	1512.0	1031.0	-1.0	1727.0	751.0	-1.0	959.0	668.0	-1.0	1053.0	758.0	-1.0	992.0	
116.619	867.0	-1.0	1378.0	878.0	-1.0	1246.0	930.0	-1.0	1392.0	1018.0	-1.0	1396.0	1049.0	-1.0	1665.0	1064.0	-1.0	1484.0	877.0	-1.0	1408.0	1316.0	-1.0	1800.0	813.0	-1.0	1373.0	1454.0	-1.0	2062.0	1361.0	-1.0	2429.0	1089.0	-1.0	1504.0	1030.0	-1.0	1721.0	750.0	-1.0	955.0	668.0	-1.0	1048.0	756.0	-1.0	989.0	
117.118	866.0	-1.0	1376.0	877.0	-1.0	1244.0	928.0	-1.0	1386.0	1017.0	-1.0	1392.0	1047.0	-1.0	1661.0	1064.0	-1.0	1480.0	877.0	-1.0	1405.0	1315.0	-1.0	1795.0	812.0	-1.0	1371.0	1452.0	-1.0	2058.0	1362.0	-1.0	2426.0	1089.0	-1.0	1501.0	1030.0	-1.0	1719.0	750.0	-1.0	953.0	668.0	-1.0	1047.0	755.0	-1.0	985.0	
117.617	864.0	-1.0	1369.0	876.0	-1.0	1235.0	926.0	-1.0	1378.0	1013.0	-1.0	1384.0	1045.0	-1.0	1649.0	1059.0	-1.0	1469.0	876.0	-1.0	1398.0	1313.0	-1.0	1784.0	812.0	-1.0	1366.0	1449.0	-1.0	2044.0	1358.0	-1.0	2415.0	1085.0	-1.0	1489.0	1027.0	-1.0	1711.0	748.0	-1.0	946.0	667.0	-1.0	1041.0	754.0	-1.0	980.0	
118.117	864.0	-1.0	1363.0	873.0	-1.0	1229.0	924.0	-1.0	1372.0	1012.0	-1.0	1378.0	1044.0	-1.0	1642.0	1056.0	-1.0	1461.0	875.0	-1.0	1395.0	1309.0	-1.0	1774.0	811.0	-1.0	1363.0	1446.0	-1.0	2033.0	1357.0	-1.0	2406.0	1082.0	-1.0	1482.0	1026.0	-1.0	1706.0	747.0	-1.0	944.0	666.0	-1.0	1039.0	754.0	-1.0	978.0	
118.616	863.0	-1.0	1356.0	871.0	-1.0	1220.0	923.0	-1.0	1363.0	1009.0	-1.0	1366.0	1041.0	-1.0	1631.0	1052.0	-1.0	1448.0	874.0	-1.0	1388.0	1305.0	-1.0	1759.0	810.0	-1.0	1355.0	1439.0	-1.0	2016.0	1354.0	-1.0	2392.0	1078.0	-1.0	1468.0	1024.0	-1.0	1696.0	744.0	-1.0	938.0	664.0	-1.0	1033.0	752.0	-1.0	971.0	
119.115	861.0	-1.0	1350.0	870.0	-1.0	1214.0	922.0	-1.0	1356.0	1007.0	-1.0	1359.0	1040.0	-1.0	1622.0	1050.0	-1.0	1438.0	872.0	-1.0	1383.0	1300.0	-1.0	1747.0	809.0	-1.0	1351.0	1436.0	-1.0	2004.0	1353.0	-1.0	2382.0	1075.0	-1.0	1459.0	1023.0	-1.0	1691.0	745.0	-1.0	934.0	663.0	-1.0	1030.0	751.0	-1.0	968.0	
119.614	862.0	-1.0	1347.0	870.0	-1.0	1209.0	922.0	-1.0	1351.0	1006.0	-1.0	1353.0	1039.0	-1.0	1616.0	1047.0	-1.0	1429.0	872.0	-1.0	1379.0	1299.0	-1.0	1739.0	810.0	-1.0	1346.0	1433.0	-1.0	1994.0	1350.0	-1.0	2372.0	1072.0	-1.0	1449.0	1022.0	-1.0	1683.0	743.0	-1.0	930.0	663.0	-1.0	1025.0	751.0	-1.0	965.0	
120.113	862.0	-1.0	1344.0	868.0	-1.0	1205.0	920.0	-1.0	1346.0	1005.0	-1.0	1348.0	1038.0	-1.0	1609.0	1045.0	-1.0	1422.0	872.0	-1.0	1375.0	1297.0	-1.0	1731.0	810.0	-1.0	1344.0	1431.0	-1.0	1986.0	1350.0	-1.0	2365.0	1071.0	-1.0	1443.0	1023.0	-1.0	1679.0	742.0	-1.0	926.0	662.0	-1.0	1023.0	750.0	-1.0	963.0	
120.613	864.0	-1.0	1345.0	870.0	-1.0	1205.0	922.0	-1.0	1346.0	1006.0	-1.0	1349.0	1039.0	-1.0	1607.0	1045.0	-1.0	1417.0	872.0	-1.0	1374.0	1296.0	-1.0	1727.0	809.0	-1.0	1339.0	1429.0	-1.0	1980.0	1351.0	-1.0	2360.0	1070.0	-1.0	1438.0	1021.0	-1.0	1674.0	742.0	-1.0	924.0	663.0	-1.0	1018.0	750.0	-1.0	961.0	
121.112	864.0	-1.0	1342.0	870.0	-1.0	1201.0	923.0	-1.0	1345.0	1006.0	-1.0	1347.0	1037.0	-1.0	1603.0	1043.0	-1.0	1411.0	872.0	-1.0	1371.0	1293.0	-1.0	1721.0	809.0	-1.0	1337.0	1427.0	-1.0	1974.0	1350.0	-1.0	2354.0	1069.0	-1.0	1434.0	1023.0	-1.0	1670.0	742.0	-1.0	922.0	662.0	-1.0	1017.0	749.0	-1.0	961.0	
121.611	866.0	-1.0	1347.0	870.0	-1.0	1205.0	924.0	-1.0	1346.0	1009.0	-1.0	1349.0	1040.0	-1.0	1610.0	1045.0	-1.0	1417.0	872.0	-1.0	1371.0	1294.0	-1.0	1721.0	810.0	-1.0	1340.0	1430.0	-1.0	1979.0	1352.0	-1.0	2361.0	1071.0	-1.0	1439.0	1024.0	-1.0	1674.0	743.0	-1.0	926.0	664.0	-1.0	1019.0	751.0	-1.0	961.0	
122.110	865.0	-1.0	1345.0	870.0	-1.0	1203.0	926.0	-1.0	1347.0	1008.0	-1.0	1349.0	1039.0	-1.0	1609.0	1045.0	-1.0	1414.0	872.0	-1.0	1370.0	1294.0	-1.0	1720.0	810.0	-1.0	1340.0	1430.0	-1.0	1977.0	1352.0	-1.0	2356.0	1071.0	-1.0	1437.0	1025.0	-1.0	1673.0	743.0	-1.0	924.0	664.0	-1.0	1018.0	751.0	-1.0	960.0	
122.609	866.0	-1.0	1347.0	871.0	-1.0	1205.0	927.0	-1.0	1350.0	1009.0	-1.0	1349.0	1039.0	-1.0	1612.0	1046.0	-1.0	1417.0	872.0	-1.0	1371.0	1295.0	-1.0	1722.0	810.0	-1.0	1341.0	1431.0	-1.0	1979.0	1353.0	-1.0	2359.0	1072.0	-1.0	1440.0	1026.0	-1.0	1675.0	744.0	-1.0	926.0	665.0	-1.0	1020.0	751.0	-1.0	964.0	
123.109	866.0	-1.0	1347.0	871.0	-1.0	1203.0	928.0	-1.0	1351.0	1009.0	-1.0	1351.0	1040.0	-1.0	1613.0	1046.0	-1.0	1416.0	873.0	-1.0	1373.0	1296.0	-1.0	1726.0	810.0	-1.0	1339.0	1431.0	-1.0	1981.0	1354.0	-1.0	2358.0	1073.0	-1.0	1440.0	1026.0	-1.0	1674.0	745.0	-1.0	928.0	665.0	-1.0	1019.0	752.0	-1.0	964.0	
123.608	869.0	-1.0	1349.0	871.0	-1.0	1205.0	928.0	-1.0	1355.0	1010.0	-1.0	1352.0	1041.0	-1.0	1617.0	1047.0	-1.0	1421.0	873.0	-1.0	1375.0	1298.0	-1.0	1730.0	811.0	-1.0	1341.0	1433.0	-1.0	1985.0	1355.0	-1.0	2361.0	1074.0	-1.0	1443.0	1028.0	-1.0	1677.0	744.0	-1.0	929.0	665.0	-1.0	1021.0	753.0	-1.0	967.0	
124.107	867.0	-1.0	1348.0	871.0	-1.0	1203.0	930.0	-1.0	1357.0	1010.0	-1.0	1352.0	1042.0	-1.0	1618.0	1046.0	-1.0	1420.0	872.0	-1.0	1375.0	1302.0	-1.0	1734.0	811.0	-1.0	1340.0	1435.0	-1.0	1989.0	1355.0	-1.0	2360.0	1074.0	-1.0	1441.0	1028.0	-1.0	1677.0	744.0	-1.0	930.0	666.0	-1.0	1019.0	752.0	-1.0	964.0	
124.607	869.0	-1.0	1349.0	873.0	-1.0	1205.0	929.0	-1.0	1359.0	1010.0	-1.0	1354.0	1042.0	-1.0	1621.0	1048.0	-1.0	1424.0	874.0	-1.0	1378.0	1309.0	-1.0	1745.0	812.0	-1.0	1344.0	1441.0	-1.0	1998.0	1356.0	-1.0	2366.0	1076.0	-1.0	1447.0	1030.0	-1.0	1682.0	747.0	-1.0	931.0	666.0	-1.0	1021.0	753.0	-1.0	967.0	
125.106	868.0	-1.0	1349.0	871.0	-1.0	1203.0	931.0	-1.0	1358.0	1011.0	-1.0	1352.0	1043.0	-1.0	1621.0	1049.0	-1.0	1423.0	874.0	-1.0	1378.0	1312.0	-1.0	1751.0	812.0	-1.0	1344.0	1447.0	-1.0	2003.0	1358.0	-1.0	2365.0	1076.0	-1.0	1447.0	1031.0	-1.0	1682.0	747.0	-1.0	931.0	664.0	-1.0	1017.0	753.0	-1.0	965.0	
125.605	869.0	-1.0	1350.0	872.0	-1.0	1204.0	929.0	-1.0	1358.0	1011.0	-1.0	1353.0	1043.0	-1.0	1623.0	1049.0	-1.0	1423.0	874.0	-1.0	1378.0	1315.0	-1.0	1755.0	813.0	-1.0	1345.0	1450.0	-1.0	2010.0	1359.0	-1.0	2369.0	1078.0	-1.0	1450.0	1032.0	-1.0	1686.0	746.0	-1.0	933.0	666.0	-1.0	1018.0	753.0	-1.0	964.0	
126.104	868.0	-1.0	1348.0	873.0	-1.0	1201.0	931.0	-1.0	1358.0	1011.0	-1.0	1353.0	1042.0	-1.0	1621.0	1049.0	-1.0	1422.0	874.0	-1.0	1376.0	1316.0	-1.0	1753.0	812.0	-1.0	1345.0	1452.0	-1.0	2011.0	1361.0	-1.0	2369.0	1078.0	-1.0	1449.0	1032.0	-1.0	1685.0	747.0	-1.0	932.0	665.0	-1.0	1016.0	753.0	-1.0	964.0	
126.604	869.0	-1.0	1349.0	874.0	-1.0	1204.0	931.0	-1.0	1360.0	1013.0	-1.0	1356.0	1044.0	-1.0	1623.0	1050.0	-1.0	1424.0	875.0	-1.0	1376.0	1318.0	-1.0	1753.0	812.0	-1.0	1343.0	1455.0	-1.0	2013.0	1363.0	-1.0	2371.0	1079.0	-1.0	1448.0	1033.0	-1.0	1683.0	747.0	-1.0	930.0	664.0	-1.0	1014.0	753.0	-1.0	961.0	
127.103	870.0	-1.0	1349.0	873.0	-1.0	1203.0	931.0	-1.0	1359.0	1013.0	-1.0	1355.0	1044.0	-1.0	1621.0	1048.0	-1.0	1419.0	874.0	-1.0	1371.0	1317.0	-1.0	1749.0	813.0	-1.0	1341.0	1456.0	-1.0	2012.0	1363.0	-1.0	2369.0	1080.0	-1.0	1447.0	1035.0	-1.0	1682.0	746.0	-1.0	929.0	664.0	-1.0	1012.0	752.0	-1.0	959.0	
127.602	870.0	-1.0	1351.0	875.0	-1.0	1205.0	932.0	-1.0	1362.0	1015.0	-1.0	1359.0	1045.0	-1.0	1621.0	1050.0	-1.0	1417.0	874.0	-1.0	1370.0	1317.0	-1.0	1747.0	813.0	-1.0	1340.0	1458.0	-1.0	2013.0	1365.0	-1.0	2367.0	1080.0	-1.0	1446.0	1034.0	-1.0	1677.0	746.0	-1.0	928.0	663.0	-1.0	1008.0	752.0	-1.0	959.0	
128.101	870.0	-1.0	1350.0	875.0	-1.0	1202.0	933.0	-1.0	1361.0	1014.0	-1.0	1357.0	1046.0	-1.0	1618.0	1049.0	-1.0	1411.0	872.0	-1.0	1367.0	1317.0	-1.0	1744.0	812.0	-1.0	1337.0	1458.0	-1.0	2012.0	1365.0	-1.0	2365.0	1082.0	-1.0	1444.0	1033.0	-1.0	1676.0	746.0	-1.0	927.0	663.0	-1.0	1006.0	753.0	-1.0	958.0	
128.601	872.0	-1.0	1350.0	876.0	-1.0	1205.0	933.0	-1.0	1365.0	1016.0	-1.0	1360.0	1047.0	-1.0	1622.0	1050.0	-1.0	1417.0	874.0	-1.0	1369.0	1320.0	-1.0	1746.0	814.0	-1.0	1342.0	1462.0	-1.0	2020.0	1368.0	-1.0	2374.0	1085.0	-1.0	1452.0	1036.0	-1.0	1680.0	748.0	-1.0	931.0	664.0	-1.0	1009.0	753.0	-1.0	962.0	
129.100	872.0	-1.0	1349.0	877.0	-1.0	1204.0	934.0	-1.0	1365.0	1016.0	-1.0	1360.0	1047.0	-1.0	1623.0	1051.0	-1.0	1417.0	875.0	-1.0	1369.0	1322.0	-1.0	1752.0	814.0	-1.0	1342.0	1466.0	-1.0	2025.0	1369.0	-1.0	2375.0	1085.0	-1.0	1454.0	1036.0	-1.0	1681.0	749.0	-1.0	931.0	664.0	-1.0	1008.0	754.0	-1.0	962.0	
129.599	872.0	-1.0	1349.0	876.0	-1.0	1205.0	934.0	-1.0	1368.0	1018.0	-1.0	1363.0	1048.0	-1.0	1629.0	1053.0	-1.0	1422.0	876.0	-1.0	1371.0	1326.0	-1.0	1758.0	816.0	-1.0	1346.0	1469.0	-1.0	2032.0	1372.0	-1.0	2381.0	1088.0	-1.0	1460.0	1038.0	-1.0	1683.0	750.0	-1.0	934.0	665.0	-1.0	1011.0	754.0	-1.0	965.0	
130.099	873.0	-1.0	1349.0	878.0	-1.0	1203.0	935.0	-1.0	1369.0	1018.0	-1.0	1364.0	1051.0	-1.0	1631.0	1054.0	-1.0	1424.0	876.0	-1.0	1374.0	1331.0	-1.0	1766.0	815.0	-1.0	1347.0	1471.0	-1.0	2038.0	1373.0	-1.0	2383.0	1089.0	-1.0	1461.0	1038.0	-1.0	1685.0	749.0	-1.0	933.0	665.0	-1.0	1012.0	756.0	-1.0	965.0	
130.598	872.0	-1.0	1349.0	878.0	-1.0	1203.0	937.0	-1.0	1370.0	1019.0	-1.0	1365.0	1050.0	-1.0	1633.0	1056.0	-1.0	1428.0	878.0	-1.0	1378.0	1334.0	-1.0	1773.0	817.0	-1.0	1351.0	1473.0	-1.0	2044.0	1375.0	-1.0	2389.0	1089.0	-1.0	1465.0	1038.0	-1.0	1686.0	749.0	-1.0	935.0	667.0	-1.0	1013.0	755.0	-1.0	967.0	
131.097	874.0	-1.0	1357.0	880.0	-1.0	1213.0	937.0	-1.0	1375.0	1021.0	-1.0	1372.0	1054.0	-1.0	1643.0	1061.0	-1.0	1442.0	881.0	-1.0	1385.0	1338.0	-1.0	1784.0	818.0	-1.0	1356.0	1477.0	-1.0	2052.0	1379.0	-1.0	2400.0	1092.0	-1.0	1470.0	1040.0	-1.0	1690.0	751.0	-1.0	935.0	667.0	-1.0	1015.0	757.0	-1.0	968.0	
131.596	874.0	-1.0	1358.0	881.0	-1.0	1213.0	938.0	-1.0	1375.0	1022.0	-1.0	1374.0	1054.0	-1.0	1645.0	1061.0	-1.0	1445.0	881.0	-1.0	1388.0	1340.0	-1.0	1787.0	819.0	-1.0	1360.0	1478.0	-1.0	2055.0	1380.0	-1.0	2404.0	1092.0	-1.0	1473.0	1040.0	-1.0	1693.0	751.0	-1.0	935.0	668.0	-1.0	1018.0	758.0	-1.0	968.0	
132.096	875.0	-1.0	1361.0	883.0	-1.0	1218.0	938.0	-1.0	1379.0	1023.0	-1.0	1378.0	1055.0	-1.0	1651.0	1064.0	-1.0	1453.0	882.0	-1.0	1392.0	1341.0	-1.0	1791.0	820.0	-1.0	1362.0	1479.0	-1.0	2058.0	1382.0	-1.0	2410.0	1093.0	-1.0	1475.0	1041.0	-1.0	1695.0	750.0	-1.0	935.0	670.0	-1.0	1019.0	758.0	-1.0	969.0	
132.595	876.0	-1.0	1362.0	883.0	-1.0	1217.0	937.0	-1.0	1378.0	1022.0	-1.0	1378.0	1056.0	-1.0	1650.0	1064.0	-1.0	1452.0	881.0	-1.0	1392.0	1340.0	-1.0	1788.0	820.0	-1.0	1364.0	1480.0	-1.0	2058.0	1382.0	-1.0	2413.0	1093.0	-1.0	1476.0	1042.0	-1.0	1695.0	750.0	-1.0	936.0	670.0	-1.0	1021.0	759.0	-1.0	971.0	
133.094	876.0	-1.0	1367.0	885.0	-1.0	1223.0	939.0	-1.0	1381.0	1024.0	-1.0	1382.0	1057.0	-1.0	1655.0	1066.0	-1.0	1458.0	881.0	-1.0	1393.0	1338.0	-1.0	1789.0	821.0	-1.0	1366.0	1481.0	-1.0	2059.0	1383.0	-1.0	2417.0	1094.0	-1.0	1479.0	1042.0	-1.0	1698.0	750.0	-1.0	936.0	671.0	-1.0	1024.0	759.0	-1.0	971.0	
133.593	877.0	-1.0	1366.0	885.0	-1.0	1220.0	938.0	-1.0	1382.0	1024.0	-1.0	1381.0	1054.0	-1.0	1653.0	1064.0	-1.0	1454.0	881.0	-1.0	1391.0	1337.0	-1.0	1785.0	820.0	-1.0	1364.0	1479.0	-1.0	2057.0	1383.0	-1.0	2418.0	1093.0	-1.0	1478.0	1042.0	-1.0	1699.0	751.0	-1.0	937.0	671.0	-1.0	1024.0	759.0	-1.0	972.0	
134.092	878.0	-1.0	1368.0	886.0	-1.0	1224.0	939.0	-1.0	1386.0	1023.0	-1.0	1386.0	1056.0	-1.0	1658.0	1065.0	-1.0	1459.0	880.0	-1.0	1393.0	1335.0	-1.0	1784.0	820.0	-1.0	1368.0	1479.0	-1.0	2059.0	1383.0	-1.0	2425.0	1095.0	-1.0	1484.0	1044.0	-1.0	1706.0	752.0	-1.0	942.0	673.0	-1.0	1029.0	761.0	-1.0	976.0	
134.591	877.0	-1.0	1368.0	886.0	-1.0	1222.0	940.0	-1.0	1389.0	1024.0	-1.0	1385.0	1056.0	-1.0	1658.0	1063.0	-1.0	1456.0	880.0	-1.0	1392.0	1335.0	-1.0	1783.0	822.0	-1.0	1367.0	1478.0	-1.0	2057.0	1382.0	-1.0	2423.0	1094.0	-1.0	1483.0	1045.0	-1.0	1709.0	753.0	-1.0	942.0	672.0	-1.0	1029.0	761.0	-1.0	977.0	
135.091	877.0	-1.0	1370.0	886.0	-1.0	1222.0	942.0	-1.0	1393.0	1025.0	-1.0	1385.0	1056.0	-1.0	1662.0	1063.0	-1.0	1456.0	880.0	-1.0	1393.0	1335.0	-1.0	1783.0	820.0	-1.0	1367.0	1479.0	-1.0	2059.0	1383.0	-1.0	2426.0	1095.0	-1.0	1485.0	1047.0	-1.0	1713.0	753.0	-1.0	945.0	673.0	-1.0	1032.0	762.0	-1.0	980.0	
135.590	877.0	-1.0	1370.0	886.0	-1.0	1219.0	943.0	-1.0	1395.0	1024.0	-1.0	1386.0	1056.0	-1.0	1663.0	1062.0	-1.0	1452.0	881.0	-1.0	1392.0	1336.0	-1.0	1786.0	821.0	-1.0	1368.0	1478.0	-1.0	2060.0	1382.0	-1.0	2425.0	1096.0	-1.0	1484.0	1047.0	-1.0	1714.0	754.0	-1.0	943.0	673.0	-1.0	1031.0	761.0	-1.0	979.0	
136.089	879.0	-1.0	1370.0	886.0	-1.0	1219.0	943.0	-1.0	1398.0	1023.0	-1.0	1386.0	1057.0	-1.0	1665.0	1062.0	-1.0	1454.0	881.0	-1.0	1395.0	1338.0	-1.0	1788.0	822.0	-1.0	1368.0	1479.0	-1.0	2062.0	1383.0	-1.0	2428.0	1096.0	-1.0	1487.0	1047.0	-1.0	1716.0	754.0	-1.0	944.0	673.0	-1.0	1032.0	762.0	-1.0	981.0	
136.588	877.0	-1.0	1368.0	885.0	-1.0	1214.0	943.0	-1.0	1397.0	1023.0	-1.0	1384.0	1057.0	-1.0	1665.0	1062.0	-1.0	1451.0	880.0	-1.0	1394.0	1338.0	-1.0	1791.0	822.0	-1.0	1367.0	1479.0	-1.0	2064.0	1382.0	-1.0	2427.0	1094.0	-1.0	1483.0	1047.0	-1.0	1715.0	754.0	-1.0	943.0	672.0	-1.0	1030.0	761.0	-1.0	979.0	
137.087	878.0	-1.0	1367.0	884.0	-1.0	1213.0	942.0	-1.0	1395.0	1023.0	-1.0	1382.0	1056.0	-1.0	1666.0	1062.0	-1.0	1450.0	882.0	-1.0	1395.0	1338.0	-1.0	1793.0	822.0	-1.0	1369.0	1480.0	-1.0	2065.0	1383.0	-1.0	2429.0	1094.0	-1.0	1484.0	1046.0	-1.0	1715.0	753.0	-1.0	942.0	673.0	-1.0	1030.0	761.0	-1.0	977.0	
137.586	877.0	-1.0	1364.0	884.0	-1.0	1209.0	942.0	-1.0	1394.0	1023.0	-1.0	1379.0	1056.0	-1.0	1667.0	1061.0	-1.0	1449.0	882.0	-1.0	1396.0	1338.0	-1.0	1794.0	821.0	-1.0	1368.0	1480.0	-1.0	2065.0	1383.0	-1.0	2428.0	1093.0	-1.0	1480.0	1046.0	-1.0	1712.0	752.0	-1.0	938.0	671.0	-1.0	1027.0	760.0	-1.0	975.0	
138.086	876.0	-1.0	1362.0	883.0	-1.0	1207.0	941.0	-1.0	1391.0	1021.0	-1.0	1376.0	1058.0	-1.0	1665.0	1061.0	-1.0	1449.0	881.0	-1.0	1397.0	1337.0	-1.0	1791.0	821.0	-1.0	1369.0	1478.0	-1.0	2064.0	1384.0	-1.0	2429.0	1093.0	-1.0	1480.0	1045.0	-1.0	1712.0	752.0	-1.0	937.0	672.0	-1.0	1027.0	759.0	-1.0	973.0	
138.585	875.0	-1.0	1359.0	882.0	-1.0	1203.0	940.0	-1.0	1388.0	1020.0	-1.0	1374.0	1057.0	-1.0	1661.0	1060.0	-1.0	1446.0	881.0	-1.0	1395.0	1335.0	-1.0	1787.0	822.0	-1.0	1368.0	1477.0	-1.0	2061.0	1383.0	-1.0	2425.0	1092.0	-1.0	1476.0	1045.0	-1.0	1708.0	750.0	-1.0	934.0	670.0	-1.0	1025.0	759.0	-1.0	970.0	
139.085	875.0	-1.0	1358.0	882.0	-1.0	1202.0	940.0	-1.0	1386.0	1020.0	-1.0	1372.0	1055.0	-1.0	1661.0	1059.0	-1.0	1445.0	881.0	-1.0	1393.0	1332.0	-1.0	1782.0	822.0	-1.0	1368.0	1476.0	-1.0	2060.0	1383.0	-1.0	2427.0	1092.0	-1.0	1475.0	1045.0	-1.0	1707.0	750.0	-1.0	933.0	671.0	-1.0	1025.0	759.0	-1.0	971.0	
139.584	877.0	-1.0	1365.0	885.0	-1.0	1209.0	941.0	-1.0	1389.0	1022.0	-1.0	1379.0	1057.0	-1.0	1668.0	1062.0	-1.0	1456.0	882.0	-1.0	1398.0	1331.0	-1.0	1783.0	822.0	-1.0	1374.0	1478.0	-1.0	2067.0	1386.0	-1.0	2439.0	1097.0	-1.0	1485.0	1047.0	-1.0	1713.0	752.0	-1.0	935.0	672.0	-1.0	1029.0	760.0	-1.0	972.0	
140.083	877.0	-1.0	1365.0	885.0	-1.0	1210.0	942.0	-1.0	1392.0	1023.0	-1.0	1379.0	1057.0	-1.0	1666.0	1063.0	-1.0	1454.0	882.0	-1.0	1398.0	1331.0	-1.0	1784.0	822.0	-1.0	1374.0	1478.0	-1.0	2065.0	1387.0	-1.0	2439.0	1097.0	-1.0	1486.0	1048.0	-1.0	1712.0	752.0	-1.0	935.0	673.0	-1.0	1028.0	760.0	-1.0	973.0	
140.582	878.0	-1.0	1368.0	886.0	-1.0	1213.0	943.0	-1.0	1394.0	1023.0	-1.0	1382.0	1058.0	-1.0	1670.0	1063.0	-1.0	1459.0	883.0	-1.0	1398.0	1331.0	-1.0	1785.0	824.0	-1.0	1376.0	1478.0	-1.0	2068.0	1387.0	-1.0	2443.0	1098.0	-1.0	1488.0	1049.0	-1.0	1717.0	753.0	-1.0	938.0	674.0	-1.0	1031.0	762.0	-1.0	976.0	
141.081	878.0	-1.0	1369.0	887.0	-1.0	1213.0	944.0	-1.0	1398.0	1024.0	-1.0	1385.0	1060.0	-1.0	1671.0	1063.0	-1.0	1458.0	882.0	-1.0	1399.0	1333.0	-1.0	1789.0	824.0	-1.0	1375.0	1478.0	-1.0	2069.0	1387.0	-1.0	2444.0	1098.0	-1.0	1488.0	1049.0	-1.0	1718.0	753.0	-1.0	939.0	675.0	-1.0	1032.0	762.0	-1.0	977.0	
141.580	880.0	-1.0	1371.0	887.0	-1.0	1214.0	943.0	-1.0	1400.0	1025.0	-1.0	1385.0	1060.0	-1.0	1674.0	1065.0	-1.0	1461.0	884.0	-1.0	1402.0	1333.0	-1.0	1792.0	824.0	-1.0	1377.0	1477.0	-1.0	2070.0	1389.0	-1.0	2446.0	1099.0	-1.0	1491.0	1049.0	-1.0	1721.0	753.0	-1.0	940.0	675.0	-1.0	1034.0	764.0	-1.0	979.0	
142.079	879.0	-1.0	1368.0	887.0	-1.0	1212.0	944.0	-1.0	1400.0	1024.0	-1.0	1384.0	1061.0	-1.0	1674.0	1063.0	-1.0	1457.0	883.0	-1.0	1401.0	1333.0	-1.0	1794.0	823.0	-1.0	1375.0	1477.0	-1.0	2068.0	1387.0	-1.0	2443.0	1097.0	-1.0	1487.0	1048.0	-1.0	1718.0	753.0	-1.0	938.0	674.0	-1.0	1033.0	763.0	-1.0	977.0	
142.578	879.0	-1.0	1368.0	887.0	-1.0	1210.0	943.0	-1.0	1397.0	1024.0	-1.0	1384.0	1060.0	-1.0	1674.0	1065.0	-1.0	1458.0	884.0	-1.0	1402.0	1334.0	-1.0	1796.0	824.0	-1.0	1376.0	1477.0	-1.0	2069.0	1388.0	-1.0	2444.0	1097.0	-1.0	1488.0	1048.0	-1.0	1718.0	752.0	-1.0	939.0	674.0	-1.0	1033.0	764.0	-1.0	977.0	
143.077	880.0	-1.0	1368.0	888.0	-1.0	1209.0	943.0	-1.0	1398.0	1025.0	-1.0	1384.0	1062.0	-1.0	1677.0	1065.0	-1.0	1460.0	883.0	-1.0	1402.0	1337.0	-1.0	1801.0	823.0	-1.0	1375.0	1481.0	-1.0	2073.0	1388.0	-1.0	2443.0	1096.0	-1.0	1486.0	1046.0	-1.0	1714.0	751.0	-1.0	938.0	675.0	-1.0	1030.0	764.0	-1.0	976.0	
143.576	878.0	-1.0	1368.0	887.0	-1.0	1211.0	944.0	-1.0	1399.0	1025.0	-1.0	1386.0	1062.0	-1.0	1680.0	1066.0	-1.0	1463.0	883.0	-1.0	1404.0	1339.0	-1.0	1806.0	823.0	-1.0	1377.0	1481.0	-1.0	2077.0	1388.0	-1.0	2443.0	1097.0	-1.0	1487.0	1046.0	-1.0	1712.0	752.0	-1.0	938.0	675.0	-1.0	1031.0	764.0	-1.0	979.0	
144.075	881.0	-1.0	1373.0	890.0	-1.0	1216.0	945.0	-1.0	1406.0	1028.0	-1.0	1393.0	1064.0	-1.0	1685.0	1069.0	-1.0	1467.0	885.0	-1.0	1407.0	1341.0	-1.0	1812.0	825.0	-1.0	1378.0	1483.0	-1.0	2080.0	1388.0	-1.0	2444.0	1098.0	-1.0	1489.0	1045.0	-1.0	1712.0	752.0	-1.0	937.0	675.0	-1.0	1031.0	765.0	-1.0	979.0	
144.574	881.0	-1.0	1377.0	892.0	-1.0	1218.0	947.0	-1.0	1410.0	1028.0	-1.0	1395.0	1066.0	-1.0	1690.0	1070.0	-1.0	1470.0	885.0	-1.0	1408.0	1343.0	-1.0	1816.0	824.0	-1.0	1379.0	1485.0	-1.0	2086.0	1390.0	-1.0	2448.0	1098.0	-1.0	1493.0	1045.0	-1.0	1712.0	752.0	-1.0	940.0	676.0	-1.0	1034.0	767.0	-1.0	983.0	
145.073	883.0	-1.0	1383.0	894.0	-1.0	1223.0	949.0	-1.0	1418.0	1032.0	-1.0	1403.0	1067.0	-1.0	1696.0	1072.0	-1.0	1475.0	886.0	-1.0	1413.0	1348.0	-1.0	1824.0	824.0	-1.0	1382.0	1487.0	-1.0	2093.0	1391.0	-1.0	2453.0	1100.0	-1.0	1496.0	1045.0	-1.0	1714.0	754.0	-1.0	940.0	676.0	-1.0	1035.0	767.0	-1.0	986.0	
145.572	884.0	-1.0	1386.0	894.0	-1.0	1227.0	952.0	-1.0	1425.0	1033.0	-1.0	1407.0	1069.0	-1.0	1702.0	1074.0	-1.0	1481.0	886.0	-1.0	1416.0	1350.0	-1.0	1832.0	826.0	-1.0	1386.0	1490.0	-1.0	2101.0	1393.0	-1.0	2459.0	1103.0	-1.0	1504.0	1047.0	-1.0	1719.0	754.0	-1.0	945.0	677.0	-1.0	1038.0	769.0	-1.0	989.0	
146.072	884.0	-1.0	1389.0	895.0	-1.0	1228.0	954.0	-1.0	1429.0	1033.0	-1.0	1410.0	1069.0	-1.0	1708.0	1074.0	-1.0	1485.0	888.0	-1.0	1419.0	1353.0	-1.0	1841.0	826.0	-1.0	1388.0	1492.0	-1.0	2108.0	1393.0	-1.0	2465.0	1104.0	-1.0	1509.0	1047.0	-1.0	1722.0	754.0	-1.0	948.0	678.0	-1.0	1039.0	771.0	-1.0	993.0	
146.571	885.0	-1.0	1391.0	896.0	-1.0	1232.0	954.0	-1.0	1435.0	1034.0	-1.0	1414.0	1071.0	-1.0	1716.0	1077.0	-1.0	1493.0	889.0	-1.0	1423.0	1356.0	-1.0	1852.0	828.0	-1.0	1393.0	1495.0	-1.0	2117.0	1394.0	-1.0	2474.0	1107.0	-1.0	1517.0	1048.0	-1.0	1726.0	757.0	-1.0	951.0	678.0	-1.0	1043.0	772.0	-1.0	997.0	
147.071	884.0	-1.0	1392.0	895.0	-1.0	1230.0	955.0	-1.0	1436.0	1035.0	-1.0	1415.0	1071.0	-1.0	1717.0	1078.0	-1.0	1494.0	888.0	-1.0	1426.0	1358.0	-1.0	1857.0	828.0	-1.0	1396.0	1496.0	-1.0	2120.0	1394.0	-1.0	2475.0	1105.0	-1.0	1517.0	1047.0	-1.0	1727.0	755.0	-1.0	950.0	679.0	-1.0	1044.0	772.0	-1.0	998.0	
147.570	884.0	-1.0	1393.0	893.0	-1.0	1232.0	954.0	-1.0	1435.0	1034.0	-1.0	1415.0	1071.0	-1.0	1720.0	1079.0	-1.0	1499.0	888.0	-1.0	1427.0	1358.0	-1.0	1860.0	829.0	-1.0	1400.0	1496.0	-1.0	2124.0	1393.0	-1.0	2478.0	1105.0	-1.0	1522.0	1048.0	-1.0	1729.0	755.0	-1.0	953.0	680.0	-1.0	1045.0	772.0	-1.0	999.0	
148.069	885.0	-1.0	1392.0	893.0	-1.0	1231.0	953.0	-1.0	1434.0	1034.0	-1.0	1415.0	1071.0	-1.0	1720.0	1079.0	-1.0	1500.0	889.0	-1.0	1430.0	1360.0	-1.0	1863.0	828.0	-1.0	1401.0	1495.0	-1.0	2126.0	1393.0	-1.0	2480.0	1106.0	-1.0	1520.0	1046.0	-1.0	1727.0	754.0	-1.0	950.0	680.0	-1.0	1046.0	770.0	-1.0	998.0	
148.568	884.0	-1.0	1391.0	893.0	-1.0	1230.0	951.0	-1.0	1432.0	1032.0	-1.0	1415.0	1070.0	-1.0	1722.0	1080.0	-1.0	1505.0	890.0	-1.0	1432.0	1358.0	-1.0	1864.0	829.0	-1.0	1403.0	1495.0	-1.0	2129.0	1392.0	-1.0	2483.0	1106.0	-1.0	1523.0	1045.0	-1.0	1728.0	754.0	-1.0	951.0	679.0	-1.0	1047.0	771.0	-1.0	997.0	
149.067	885.0	-1.0	1399.0	896.0	-1.0	1241.0	951.0	-1.0	1434.0	1034.0	-1.0	1423.0	1072.0	-1.0	1733.0	1084.0	-1.0	1521.0	892.0	-1.0	1439.0	1361.0	-1.0	1874.0	829.0	-1.0	1411.0	1498.0	-1.0	2138.0	1395.0	-1.0	2496.0	1108.0	-1.0	1536.0	1046.0	-1.0	1732.0	755.0	-1.0	953.0	680.0	-1.0	1050.0	770.0	-1.0	999.0	
149.566	884.0	-1.0	1400.0	896.0	-1.0	1243.0	950.0	-1.0	1434.0	1033.0	-1.0	1423.0	1072.0	-1.0	1734.0	1086.0	-1.0	1524.0	891.0	-1.0	1443.0	1363.0	-1.0	1878.0	830.0	-1.0	1414.0	1499.0	-1.0	2143.0	1395.0	-1.0	2499.0	1109.0	-1.0	1538.0	1047.0	-1.0	1734.0	756.0	-1.0	953.0	680.0	-1.0	1050.0	770.0	-1.0	999.0	
150.065	885.0	-1.0	1404.0	896.0	-1.0	1249.0	951.0	-1.0	1436.0	1035.0	-1.0	1427.0	1074.0	-1.0	1740.0	1089.0	-1.0	1535.0	892.0	-1.0	1448.0	1364.0	-1.0	1885.0	831.0	-1.0	1418.0	1500.0	-1.0	2151.0	1396.0	-1.0	2507.0	1112.0	-1.0	1547.0	1048.0	-1.0	1741.0	757.0	-1.0	959.0	681.0	-1.0	1055.0	769.0	-1.0	1002.0	
150.564	884.0	-1.0	1405.0	897.0	-1.0	1250.0	952.0	-1.0	1440.0	1034.0	-1.0	1429.0	1073.0	-1.0	1743.0	1090.0	-1.0	1536.0	893.0	-1.0	1450.0	1366.0	-1.0	1892.0	831.0	-1.0	1420.0	1501.0	-1.0	2155.0	1395.0	-1.0	2509.0	1113.0	-1.0	1551.0	1048.0	-1.0	1744.0	756.0	-1.0	960.0	681.0	-1.0	1056.0	769.0	-1.0	1001.0	
151.063	885.0	-1.0	1410.0	899.0	-1.0	1256.0	953.0	-1.0	1443.0	1035.0	-1.0	1433.0	1074.0	-1.0	1749.0	1091.0	-1.0	1543.0	894.0	-1.0	1454.0	1368.0	-1.0	1899.0	831.0	-1.0	1423.0	1502.0	-1.0	2160.0	1396.0	-1.0	2516.0	1114.0	-1.0	1556.0	1049.0	-1.0	1749.0	758.0	-1.0	963.0	680.0	-1.0	1060.0	770.0	-1.0	1005.0	
151.563	887.0	-1.0	1411.0	899.0	-1.0	1257.0	952.0	-1.0	1447.0	1034.0	-1.0	1434.0	1074.0	-1.0	1750.0	1091.0	-1.0	1544.0	894.0	-1.0	1456.0	1369.0	-1.0	1902.0	831.0	-1.0	1423.0	1502.0	-1.0	2163.0	1396.0	-1.0	2517.0	1113.0	-1.0	1557.0	1049.0	-1.0	1750.0	757.0	-1.0	965.0	682.0	-1.0	1061.0	769.0	-1.0	1005.0	
152.062	886.0	-1.0	1414.0	900.0	-1.0	1261.0	954.0	-1.0	1451.0	1035.0	-1.0	1437.0	1075.0	-1.0	1753.0	1091.0	-1.0	1548.0	894.0	-1.0	1458.0	1371.0	-1.0	1908.0	830.0	-1.0	1426.0	1503.0	-1.0	2166.0	1396.0	-1.0	2521.0	1114.0	-1.0	1561.0	1049.0	-1.0	1755.0	759.0	-1.0	967.0	681.0	-1.0	1063.0	770.0	-1.0	1006.0	
152.561	886.0	-1.0	1413.0	899.0	-1.0	1259.0	954.0	-1.0	1451.0	1035.0	-1.0	1435.0	1074.0	-1.0	1749.0	1090.0	-1.0	1544.0	894.0	-1.0	1457.0	1371.0	-1.0	1908.0	831.0	-1.0	1423.0	1501.0	-1.0	2165.0	1395.0	-1.0	2517.0	1113.0	-1.0	1558.0	1050.0	-1.0	1752.0	757.0	-1.0	966.0	681.0	-1.0	1061.0	769.0	-1.0	1006.0	
153.060	886.0	-1.0	1413.0	899.0	-1.0	1260.0	954.0	-1.0	1451.0	1035.0	-1.0	1435.0	1075.0	-1.0	1747.0	1090.0	-1.0	1542.0	892.0	-1.0	1456.0	1370.0	-1.0	1909.0	830.0	-1.0	1424.0	1501.0	-1.0	2164.0	1394.0	-1.0	2516.0	1113.0	-1.0	1559.0	1049.0	-1.0	1753.0	758.0	-1.0	965.0	682.0	-1.0	1062.0	769.0	-1.0	1005.0	
153.560	884.0	-1.0	1409.0	899.0	-1.0	1254.0	952.0	-1.0	1446.0	1032.0	-1.0	1431.0	1073.0	-1.0	1739.0	1088.0	-1.0	1533.0	891.0	-1.0	1451.0	1367.0	-1.0	1902.0	829.0	-1.0	1420.0	1498.0	-1.0	2158.0	1392.0	-1.0	2508.0	1111.0	-1.0	1552.0	1048.0	-1.0	1748.0	758.0	-1.0	963.0	680.0	-1.0	1058.0	768.0	-1.0	1001.0	
154.059	884.0	-1.0	1407.0	897.0	-1.0	1251.0	952.0	-1.0	1443.0	1032.0	-1.0	1427.0	1072.0	-1.0	1736.0	1087.0	-1.0	1529.0	892.0	-1.0	1447.0	1363.0	-1.0	1895.0	828.0	-1.0	1419.0	1497.0	-1.0	2156.0	1393.0	-1.0	2505.0	1110.0	-1.0	1549.0	1049.0	-1.0	1745.0	756.0	-1.0	959.0	679.0	-1.0	1056.0	766.0	-1.0	998.0	
154.558	883.0	-1.0	1401.0	895.0	-1.0	1244.0	950.0	-1.0	1437.0	1031.0	-1.0	1420.0	1071.0	-1.0	1726.0	1083.0	-1.0	1519.0	890.0	-1.0	1442.0	1361.0	-1.0	1885.0	828.0	-1.0	1415.0	1494.0	-1.0	2149.0	1392.0	-1.0	2497.0	1110.0	-1.0	1542.0	1047.0	-1.0	1740.0	755.0	-1.0	957.0	678.0	-1.0	1050.0	764.0	-1.0	993.0	
155.058	882.0	-1.0	1398.0	895.0	-1.0	1242.0	950.0	-1.0	1432.0	1030.0	-1.0	1416.0	1071.0	-1.0	1717.0	1083.0	-1.0	1509.0	889.0	-1.0	1437.0	1358.0	-1.0	1877.0	827.0	-1.0	1410.0	1493.0	-1.0	2144.0	1391.0	-1.0	2487.0	1108.0	-1.0	1535.0	1046.0	-1.0	1731.0	754.0	-1.0	950.0	675.0	-1.0	1044.0	762.0	-1.0	988.0	
155.557	880.0	-1.0	1389.0	894.0	-1.0	1235.0	948.0	-1.0	1424.0	1028.0	-1.0	1407.0	1071.0	-1.0	1708.0	1081.0	-1.0	1499.0	888.0	-1.0	1430.0	1355.0	-1.0	1867.0	825.0	-1.0	1406.0	1492.0	-1.0	2139.0	1391.0	-1.0	2481.0	1108.0	-1.0	1530.0	1044.0	-1.0	1722.0	752.0	-1.0	947.0	673.0	-1.0	1039.0	761.0	-1.0	984.0	
156.056	877.0	-1.0	1379.0	890.0	-1.0	1225.0	946.0	-1.0	1412.0	1026.0	-1.0	1397.0	1067.0	-1.0	1694.0	1077.0	-1.0	1485.0	888.0	-1.0	1422.0	1351.0	-1.0	1854.0	826.0	-1.0	1400.0	1489.0	-1.0	2131.0	1389.0	-1.0	2467.0	1105.0	-1.0	1519.0	1042.0	-1.0	1711.0	750.0	-1.0	941.0	671.0	-1.0	1031.0	758.0	-1.0	977.0	
156.556	875.0	-1.0	1371.0	888.0	-1.0	1217.0	943.0	-1.0	1401.0	1025.0	-1.0	1386.0	1067.0	-1.0	1683.0	1075.0	-1.0	1475.0	885.0	-1.0	1416.0	1346.0	-1.0	1840.0	824.0	-1.0	1395.0	1486.0	-1.0	2124.0	1389.0	-1.0	2459.0	1105.0	-1.0	1513.0	1040.0	-1.0	1704.0	749.0	-1.0	936.0	670.0	-1.0	1026.0	757.0	-1.0	972.0	
157.055	874.0	-1.0	1360.0	885.0	-1.0	1205.0	941.0	-1.0	1388.0	1022.0	-1.0	1375.0	1064.0	-1.0	1668.0	1071.0	-1.0	1460.0	884.0	-1.0	1407.0	1341.0	-1.0	1825.0	823.0	-1.0	1390.0	1482.0	-1.0	2112.0	1387.0	-1.0	2444.0	1102.0	-1.0	1502.0	1038.0	-1.0	1692.0	747.0	-1.0	929.0	667.0	-1.0	1019.0	755.0	-1.0	966.0	
157.554	873.0	-1.0	1353.0	884.0	-1.0	1199.0	939.0	-1.0	1379.0	1020.0	-1.0	1367.0	1062.0	-1.0	1659.0	1068.0	-1.0	1451.0	882.0	-1.0	1399.0	1337.0	-1.0	1810.0	823.0	-1.0	1386.0	1480.0	-1.0	2104.0	1385.0	-1.0	2436.0	1100.0	-1.0	1495.0	1037.0	-1.0	1686.0	747.0	-1.0	927.0	666.0	-1.0	1016.0	755.0	-1.0	963.0	
158.053	873.0	-1.0	1352.0	885.0	-1.0	1198.0	940.0	-1.0	1376.0	1021.0	-1.0	1365.0	1063.0	-1.0	1654.0	1068.0	-1.0	1446.0	883.0	-1.0	1395.0	1334.0	-1.0	1804.0	822.0	-1.0	1382.0	1478.0	-1.0	2099.0	1386.0	-1.0	2430.0	1100.0	-1.0	1489.0	1035.0	-1.0	1680.0	747.0	-1.0	924.0	666.0	-1.0	1013.0	755.0	-1.0	961.0	
158.553	874.0	-1.0	1347.0	883.0	-1.0	1195.0	940.0	-1.0	1375.0	1022.0	-1.0	1362.0	1063.0	-1.0	1649.0	1067.0	-1.0	1442.0	882.0	-1.0	1394.0	1332.0	-1.0	1798.0	823.0	-1.0	1381.0	1477.0	-1.0	2095.0	1385.0	-1.0	2425.0	1100.0	-1.0	1487.0	1036.0	-1.0	1678.0	746.0	-1.0	923.0	666.0	-1.0	1013.0	754.0	-1.0	962.0	
159.052	874.0	-1.0	1349.0	885.0	-1.0	1196.0	943.0	-1.0	1376.0	1023.0	-1.0	1365.0	1063.0	-1.0	1650.0	1068.0	-1.0	1443.0	883.0	-1.0	1393.0	1333.0	-1.0	1796.0	823.0	-1.0	1379.0	1478.0	-1.0	2093.0	1387.0	-1.0	2424.0	1100.0	-1.0	1484.0	1036.0	-1.0	1676.0	745.0	-1.0	923.0	666.0	-1.0	1010.0	755.0	-1.0	961.0	
159.551	874.0	-1.0	1349.0	886.0	-1.0	1194.0	944.0	-1.0	1375.0	1023.0	-1.0	1364.0	1063.0	-1.0	1650.0	1068.0	-1.0	1444.0	883.0	-1.0	1392.0	1332.0	-1.0	1793.0	823.0	-1.0	1379.0	1477.0	-1.0	2091.0	1387.0	-1.0	2421.0	1100.0	-1.0	1484.0	1036.0	-1.0	1677.0	746.0	-1.0	923.0	667.0	-1.0	1010.0	757.0	-1.0	963.0	
160.051	875.0	-1.0	1353.0	887.0	-1.0	1200.0	945.0	-1.0	1379.0	1025.0	-1.0	1369.0	1065.0	-1.0	1658.0	1071.0	-1.0	1452.0	884.0	-1.0	1395.0	1332.0	-1.0	1795.0	824.0	-1.0	1380.0	1478.0	-1.0	2093.0	1388.0	-1.0	2428.0	1103.0	-1.0	1488.0	1036.0	-1.0	1679.0	746.0	-1.0	924.0	669.0	-1.0	1013.0	756.0	-1.0	964.0	
160.551	875.0	-1.0	1352.0	886.0	-1.0	1199.0	945.0	-1.0	1379.0	1025.0	-1.0	1369.0	1064.0	-1.0	1658.0	1070.0	-1.0	1453.0	883.0	-1.0	1395.0	1332.0	-1.0	1793.0	824.0	-1.0	1380.0	1477.0	-1.0	2090.0	1387.0	-1.0	2426.0	1102.0	-1.0	1486.0	1037.0	-1.0	1679.0	747.0	-1.0	924.0	668.0	-1.0	1012.0	757.0	-1.0	966.0	
161.051	877.0	-1.0	1354.0	888.0	-1.0	1201.0	945.0	-1.0	1383.0	1026.0	-1.0	1373.0	1066.0	-1.0	1663.0	1072.0	-1.0	1459.0	883.0	-1.0	1396.0	1331.0	-1.0	1795.0	824.0	-1.0	1384.0	1478.0	-1.0	2094.0	1388.0	-1.0	2433.0	1103.0	-1.0	1491.0	1039.0	-1.0	1683.0	747.0	-1.0	925.0	669.0	-1.0	1014.0	757.0	-1.0	967.0	
161.550	876.0	-1.0	1354.0	886.0	-1.0	1201.0	947.0	-1.0	1384.0	1026.0	-1.0	1372.0	1064.0	-1.0	1663.0	1071.0	-1.0	1459.0	883.0	-1.0	1397.0	1332.0	-1.0	1795.0	823.0	-1.0	1384.0	1477.0	-1.0	2094.0	1388.0	-1.0	2433.0	1102.0	-1.0	1491.0	1038.0	-1.0	1685.0	747.0	-1.0	925.0	670.0	-1.0	1015.0	756.0	-1.0	967.0	
162.049	878.0	-1.0	1358.0	888.0	-1.0	1203.0	946.0	-1.0	1386.0	1025.0	-1.0	1375.0	1064.0	-1.0	1668.0	1071.0	-1.0	1462.0	884.0	-1.0	1398.0	1334.0	-1.0	1798.0	824.0	-1.0	1386.0	1479.0	-1.0	2096.0	1388.0	-1.0	2439.0	1103.0	-1.0	1493.0	1038.0	-1.0	1686.0	747.0	-1.0	926.0	670.0	-1.0	1016.0	758.0	-1.0	967.0	
162.548	878.0	-1.0	1357.0	888.0	-1.0	1201.0	946.0	-1.0	1386.0	1025.0	-1.0	1375.0	1063.0	-1.0	1668.0	1069.0	-1.0	1460.0	882.0	-1.0	1398.0	1334.0	-1.0	1797.0	825.0	-1.0	1387.0	1480.0	-1.0	2096.0	1387.0	-1.0	2439.0	1101.0	-1.0	1492.0	1038.0	-1.0	1687.0	746.0	-1.0	927.0	670.0	-1.0	1018.0	759.0	-1.0	969.0	
163.047	878.0	-1.0	1361.0	888.0	-1.0	1205.0	948.0	-1.0	1390.0	1026.0	-1.0	1379.0	1065.0	-1.0	1672.0	1070.0	-1.0	1463.0	882.0	-1.0	1399.0	1334.0	-1.0	1800.0	825.0	-1.0	1387.0	1480.0	-1.0	2100.0	1388.0	-1.0	2443.0	1101.0	-1.0	1492.0	1039.0	-1.0	1688.0	747.0	-1.0	927.0	670.0	-1.0	1018.0	759.0	-1.0	969.0	
163.546	877.0	-1.0	1359.0	888.0	-1.0	1203.0	947.0	-1.0	1389.0	1026.0	-1.0	1377.0	1063.0	-1.0	1669.0	1069.0	-1.0	1461.0	882.0	-1.0	1399.0	1333.0	-1.0	1798.0	824.0	-1.0	1388.0	1481.0	-1.0	2100.0	1388.0	-1.0	2443.0	1101.0	-1.0	1493.0	1040.0	-1.0	1690.0	748.0	-1.0	928.0	672.0	-1.0	1019.0	759.0	-1.0	970.0	
164.045	878.0	-1.0	1361.0	888.0	-1.0	1207.0	947.0	-1.0	1391.0	1028.0	-1.0	1381.0	1063.0	-1.0	1673.0	1071.0	-1.0	1466.0	882.0	-1.0	1403.0	1335.0	-1.0	1803.0	824.0	-1.0	1389.0	1484.0	-1.0	2103.0	1389.0	-1.0	2449.0	1101.0	-1.0	1497.0	1040.0	-1.0	1692.0	749.0	-1.0	928.0	673.0	-1.0	1022.0	760.0	-1.0	972.0	
164.544	879.0	-1.0	1360.0	888.0	-1.0	1205.0	946.0	-1.0	1392.0	1027.0	-1.0	1382.0	1063.0	-1.0	1673.0	1070.0	-1.0	1466.0	882.0	-1.0	1404.0	1337.0	-1.0	1806.0	824.0	-1.0	1391.0	1485.0	-1.0	2106.0	1389.0	-1.0	2450.0	1101.0	-1.0	1498.0	1042.0	-1.0	1696.0	749.0	-1.0	932.0	674.0	-1.0	1025.0	762.0	-1.0	974.0	
165.043	880.0	-1.0	1363.0	889.0	-1.0	1207.0	947.0	-1.0	1394.0	1027.0	-1.0	1384.0	1064.0	-1.0	1675.0	1070.0	-1.0	1466.0	882.0	-1.0	1405.0	1338.0	-1.0	1811.0	825.0	-1.0	1392.0	1485.0	-1.0	2109.0	1389.0	-1.0	2453.0	1102.0	-1.0	1501.0	1043.0	-1.0	1699.0	749.0	-1.0	933.0	675.0	-1.0	1026.0	762.0	-1.0	976.0	
165.542	879.0	-1.0	1362.0	889.0	-1.0	1206.0	948.0	-1.0	1394.0	1028.0	-1.0	1385.0	1064.0	-1.0	1681.0	1073.0	-1.0	1475.0	884.0	-1.0	1409.0	1341.0	-1.0	1818.0	826.0	-1.0	1396.0	1488.0	-1.0	2117.0	1391.0	-1.0	2462.0	1105.0	-1.0	1509.0	1046.0	-1.0	1708.0	752.0	-1.0	936.0	676.0	-1.0	1030.0	763.0	-1.0	977.0	
166.041	879.0	-1.0	1360.0	889.0	-1.0	1205.0	947.0	-1.0	1397.0	1029.0	-1.0	1385.0	1064.0	-1.0	1683.0	1074.0	-1.0	1475.0	884.0	-1.0	1410.0	1343.0	-1.0	1824.0	826.0	-1.0	1397.0	1491.0	-1.0	2121.0	1392.0	-1.0	2464.0	1104.0	-1.0	1509.0	1046.0	-1.0	1709.0	752.0	-1.0	937.0	677.0	-1.0	1032.0	763.0	-1.0	977.0	
166.541	880.0	-1.0	1361.0	890.0	-1.0	1204.0	948.0	-1.0	1398.0	1028.0	-1.0	1386.0	1065.0	-1.0	1684.0	1073.0	-1.0	1477.0	883.0	-1.0	1412.0	1345.0	-1.0	1827.0	826.0	-1.0	1397.0	1490.0	-1.0	2124.0	1392.0	-1.0	2467.0	1106.0	-1.0	1512.0	1048.0	-1.0	1714.0	753.0	-1.0	940.0	676.0	-1.0	1034.0	765.0	-1.0	980.0	
167.040	880.0	-1.0	1360.0	888.0	-1.0	1203.0	948.0	-1.0	1400.0	1029.0	-1.0	1386.0	1065.0	-1.0	1684.0	1073.0	-1.0	1476.0	883.0	-1.0	1412.0	1347.0	-1.0	1831.0	825.0	-1.0	1398.0	1492.0	-1.0	2126.0	1391.0	-1.0	2465.0	1104.0	-1.0	1512.0	1049.0	-1.0	1715.0	753.0	-1.0	940.0	677.0	-1.0	1035.0	765.0	-1.0	981.0	
167.539	880.0	-1.0	1363.0	889.0	-1.0	1204.0	948.0	-1.0	1400.0	1029.0	-1.0	1386.0	1065.0	-1.0	1686.0	1073.0	-1.0	1479.0	884.0	-1.0	1414.0	1349.0	-1.0	1833.0	826.0	-1.0	1400.0	1493.0	-1.0	2130.0	1392.0	-1.0	2469.0	1106.0	-1.0	1516.0	1049.0	-1.0	1720.0	755.0	-1.0	943.0	677.0	-1.0	1038.0	766.0	-1.0	983.0	
168.038	883.0	-1.0	1370.0	893.0	-1.0	1214.0	950.0	-1.0	1406.0	1032.0	-1.0	1394.0	1067.0	-1.0	1692.0	1078.0	-1.0	1484.0	885.0	-1.0	1418.0	1354.0	-1.0	1843.0	826.0	-1.0	1403.0	1499.0	-1.0	2141.0	1394.0	-1.0	2477.0	1109.0	-1.0	1521.0	1052.0	-1.0	1726.0	756.0	-1.0	945.0	678.0	-1.0	1039.0	767.0	-1.0	985.0	
168.537	882.0	-1.0	1373.0	895.0	-1.0	1217.0	952.0	-1.0	1409.0	1032.0	-1.0	1398.0	1068.0	-1.0	1697.0	1078.0	-1.0	1489.0	886.0	-1.0	1421.0	1360.0	-1.0	1853.0	827.0	-1.0	1407.0	1505.0	-1.0	2152.0	1396.0	-1.0	2485.0	1111.0	-1.0	1529.0	1053.0	-1.0	1733.0	757.0	-1.0	949.0	680.0	-1.0	1042.0	770.0	-1.0	989.0	
169.036	883.0	-1.0	1374.0	893.0	-1.0	1220.0	951.0	-1.0	1414.0	1034.0	-1.0	1400.0	1070.0	-1.0	1700.0	1079.0	-1.0	1493.0	886.0	-1.0	1423.0	1366.0	-1.0	1862.0	828.0	-1.0	1409.0	1511.0	-1.0	2162.0	1397.0	-1.0	2493.0	1113.0	-1.0	1535.0	1055.0	-1.0	1737.0	759.0	-1.0	953.0	681.0	-1.0	1047.0	771.0	-1.0	993.0	
169.535	884.0	-1.0	1379.0	896.0	-1.0	1225.0	952.0	-1.0	1417.0	1035.0	-1.0	1405.0	1071.0	-1.0	1706.0	1081.0	-1.0	1499.0	887.0	-1.0	1427.0	1372.0	-1.0	1874.0	828.0	-1.0	1414.0	1517.0	-1.0	2176.0	1401.0	-1.0	2504.0	1117.0	-1.0	1544.0	1058.0	-1.0	1746.0	761.0	-1.0	958.0	682.0	-1.0	1051.0	773.0	-1.0	997.0	
170.034	885.0	-1.0	1379.0	897.0	-1.0	1225.0	952.0	-1.0	1419.0	1035.0	-1.0	1406.0	1070.0	-1.0	1709.0	1081.0	-1.0	1500.0	888.0	-1.0	1427.0	1375.0	-1.0	1878.0	829.0	-1.0	1415.0	1520.0	-1.0	2181.0	1401.0	-1.0	2508.0	1117.0	-1.0	1547.0	1057.0	-1.0	1749.0	762.0	-1.0	960.0	683.0	-1.0	1053.0	775.0	-1.0	999.0	
170.533	883.0	-1.0	1377.0	896.0	-1.0	1222.0	953.0	-1.0	1420.0	1036.0	-1.0	1406.0	1070.0	-1.0	1704.0	1081.0	-1.0	1495.0	887.0	-1.0	1426.0	1375.0	-1.0	1877.0	828.0	-1.0	1412.0	1522.0	-1.0	2180.0	1401.0	-1.0	2503.0	1116.0	-1.0	1544.0	1057.0	-1.0	1746.0	761.0	-1.0	957.0	682.0	-1.0	1051.0	774.0	-1.0	995.0	
171.033	883.0	-1.0	1375.0	896.0	-1.0	1218.0	951.0	-1.0	1416.0	1034.0	-1.0	1403.0	1068.0	-1.0	1700.0	1079.0	-1.0	1493.0	886.0	-1.0	1422.0	1373.0	-1.0	1871.0	827.0	-1.0	1410.0	1521.0	-1.0	2177.0	1400.0	-1.0	2501.0	1115.0	-1.0	1542.0	1056.0	-1.0	1744.0	761.0	-1.0	955.0	683.0	-1.0	1051.0	773.0	-1.0	994.0	
171.532	882.0	-1.0	1369.0	893.0	-1.0	1211.0	949.0	-1.0	1409.0	1032.0	-1.0	1395.0	1066.0	-1.0	1691.0	1077.0	-1.0	1482.0	884.0	-1.0	1415.0	1368.0	-1.0	1861.0	826.0	-1.0	1405.0	1518.0	-1.0	2169.0	1397.0	-1.0	2490.0	1114.0	-1.0	1533.0	1056.0	-1.0	1740.0	760.0	-1.0	952.0	680.0	-1.0	1047.0	771.0	-1.0	990.0	
172.031	880.0	-1.0	1368.0	891.0	-1.0	1211.0	948.0	-1.0	1406.0	1032.0	-1.0	1393.0	1066.0	-1.0	1687.0	1076.0	-1.0	1482.0	882.0	-1.0	1413.0	1365.0	-1.0	1852.0	826.0	-1.0	1404.0	1517.0	-1.0	2166.0	1397.0	-1.0	2488.0	1115.0	-1.0	1535.0	1056.0	-1.0	1740.0	760.0	-1.0	953.0	681.0	-1.0	1049.0	771.0	-1.0	989.0	
172.530	881.0	-1.0	1368.0	893.0	-1.0	1212.0	949.0	-1.0	1408.0	1032.0	-1.0	1394.0	1065.0	-1.0	1686.0	1077.0	-1.0	1479.0	883.0	-1.0	1411.0	1363.0	-1.0	1849.0	825.0	-1.0	1402.0	1516.0	-1.0	2162.0	1398.0	-1.0	2484.0	1114.0	-1.0	1532.0	1056.0	-1.0	1738.0	760.0	-1.0	952.0	681.0	-1.0	1046.0	769.0	-1.0	986.0	
173.030	881.0	-1.0	1368.0	893.0	-1.0	1212.0	950.0	-1.0	1410.0	1033.0	-1.0	1395.0	1067.0	-1.0	1687.0	1076.0	-1.0	1478.0	882.0	-1.0	1410.0	1360.0	-1.0	1844.0	825.0	-1.0	1401.0	1513.0	-1.0	2157.0	1397.0	-1.0	2481.0	1113.0	-1.0	1529.0	1056.0	-1.0	1738.0	760.0	-1.0	951.0	681.0	-1.0	1047.0	770.0	-1.0	986.0	
173.529	883.0	-1.0	1375.0	896.0	-1.0	1221.0	952.0	-1.0	1416.0	1034.0	-1.0	1401.0	1070.0	-1.0	1694.0	1079.0	-1.0	1482.0	885.0	-1.0	1415.0	1359.0	-1.0	1845.0	826.0	-1.0	1401.0	1511.0	-1.0	2153.0	1399.0	-1.0	2484.0	1115.0	-1.0	1529.0	1057.0	-1.0	1739.0	760.0	-1.0	950.0	680.0	-1.0	1045.0	769.0	-1.0	986.0	
174.028	882.0	-1.0	1377.0	896.0	-1.0	1222.0	953.0	-1.0	1417.0	1033.0	-1.0	1400.0	1070.0	-1.0	1695.0	1078.0	-1.0	1479.0	886.0	-1.0	1417.0	1358.0	-1.0	1844.0	827.0	-1.0	1401.0	1508.0	-1.0	2151.0	1398.0	-1.0	2483.0	1113.0	-1.0	1526.0	1058.0	-1.0	1738.0	759.0	-1.0	949.0	680.0	-1.0	1042.0	770.0	-1.0	985.0	
174.527	883.0	-1.0	1379.0	897.0	-1.0	1225.0	952.0	-1.0	1419.0	1033.0	-1.0	1403.0	1073.0	-1.0	1705.0	1079.0	-1.0	1488.0	887.0	-1.0	1421.0	1360.0	-1.0	1849.0	827.0	-1.0	1405.0	1509.0	-1.0	2154.0	1401.0	-1.0	2492.0	1115.0	-1.0	1531.0	1058.0	-1.0	1740.0	760.0	-1.0	947.0	680.0	-1.0	1043.0	769.0	-1.0	984.0	
175.026	883.0	-1.0	1377.0	896.0	-1.0	1224.0	951.0	-1.0	1418.0	1032.0	-1.0	1400.0	1074.0	-1.0	1706.0	1079.0	-1.0	1489.0	888.0	-1.0	1425.0	1360.0	-1.0	1852.0	828.0	-1.0	1406.0	1508.0	-1.0	2154.0	1401.0	-1.0	2494.0	1116.0	-1.0	1532.0	1058.0	-1.0	1741.0	760.0	-1.0	947.0	680.0	-1.0	1042.0	769.0	-1.0	982.0	
175.526	882.0	-1.0	1379.0	897.0	-1.0	1228.0	951.0	-1.0	1419.0	1032.0	-1.0	1403.0	1075.0	-1.0	1714.0	1082.0	-1.0	1499.0	890.0	-1.0	1430.0	1361.0	-1.0	1858.0	829.0	-1.0	1409.0	1510.0	-1.0	2160.0	1402.0	-1.0	2501.0	1117.0	-1.0	1535.0	1059.0	-1.0	1741.0	760.0	-1.0	947.0	680.0	-1.0	1042.0	768.0	-1.0	981.0	
176.025	881.0	-1.0	1377.0	896.0	-1.0	1225.0	950.0	-1.0	1414.0	1032.0	-1.0	1401.0	1075.0	-1.0	1714.0	1082.0	-1.0	1498.0	890.0	-1.0	1431.0	1362.0	-1.0	1861.0	829.0	-1.0	1411.0	1508.0	-1.0	2160.0	1403.0	-1.0	2503.0	1117.0	-1.0	1535.0	1060.0	-1.0	1743.0	759.0	-1.0	946.0	680.0	-1.0	1043.0	767.0	-1.0	980.0	
176.524	883.0	-1.0	1379.0	897.0	-1.0	1230.0	949.0	-1.0	1415.0	1033.0	-1.0	1403.0	1075.0	-1.0	1719.0	1084.0	-1.0	1508.0	891.0	-1.0	1437.0	1364.0	-1.0	1866.0	830.0	-1.0	1418.0	1509.0	-1.0	2165.0	1404.0	-1.0	2514.0	1118.0	-1.0	1545.0	1061.0	-1.0	1750.0	761.0	-1.0	949.0	683.0	-1.0	1048.0	769.0	-1.0	982.0	
177.023	882.0	-1.0	1379.0	896.0	-1.0	1227.0	950.0	-1.0	1412.0	1032.0	-1.0	1401.0	1075.0	-1.0	1717.0	1083.0	-1.0	1506.0	891.0	-1.0	1438.0	1361.0	-1.0	1863.0	829.0	-1.0	1418.0	1506.0	-1.0	2163.0	1405.0	-1.0	2516.0	1117.0	-1.0	1545.0	1062.0	-1.0	1752.0	761.0	-1.0	949.0	684.0	-1.0	1048.0	769.0	-1.0	982.0	
177.522	884.0	-1.0	1380.0	899.0	-1.0	1230.0	949.0	-1.0	1414.0	1032.0	-1.0	1404.0	1074.0	-1.0	1723.0	1085.0	-1.0	1511.0	892.0	-1.0	1440.0	1357.0	-1.0	1863.0	830.0	-1.0	1421.0	1505.0	-1.0	2163.0	1406.0	-1.0	2524.0	1118.0	-1.0	1551.0	1063.0	-1.0	1759.0	762.0	-1.0	953.0	685.0	-1.0	1053.0	770.0	-1.0	984.0	
178.021	883.0	-1.0	1382.0	898.0	-1.0	1230.0	951.0	-1.0	1416.0	1032.0	-1.0	1403.0	1075.0	-1.0	1723.0	1085.0	-1.0	1511.0	891.0	-1.0	1442.0	1356.0	-1.0	1863.0	830.0	-1.0	1423.0	1502.0	-1.0	2160.0	1406.0	-1.0	2526.0	1118.0	-1.0	1552.0	1064.0	-1.0	1763.0	763.0	-1.0	955.0	685.0	-1.0	1055.0	770.0	-1.0	986.0	
178.520	884.0	-1.0	1387.0	901.0	-1.0	1237.0	952.0	-1.0	1420.0	1034.0	-1.0	1409.0	1076.0	-1.0	1731.0	1087.0	-1.0	1521.0	892.0	-1.0	1448.0	1357.0	-1.0	1869.0	831.0	-1.0	1426.0	1504.0	-1.0	2166.0	1408.0	-1.0	2535.0	1121.0	-1.0	1561.0	1067.0	-1.0	1771.0	765.0	-1.0	961.0	686.0	-1.0	1060.0	772.0	-1.0	991.0	
179.019	886.0	-1.0	1389.0	901.0	-1.0	1237.0	953.0	-1.0	1425.0	1036.0	-1.0	1411.0	1077.0	-1.0	1736.0	1089.0	-1.0	1527.0	893.0	-1.0	1452.0	1362.0	-1.0	1880.0	831.0	-1.0	1429.0	1507.0	-1.0	2172.0	1407.0	-1.0	2539.0	1121.0	-1.0	1566.0	1066.0	-1.0	1772.0	764.0	-1.0	964.0	688.0	-1.0	1062.0	774.0	-1.0	993.0	
179.519	886.0	-1.0	1394.0	904.0	-1.0	1246.0	954.0	-1.0	1431.0	1039.0	-1.0	1421.0	1081.0	-1.0	1751.0	1095.0	-1.0	1546.0	894.0	-1.0	1460.0	1368.0	-1.0	1898.0	832.0	-1.0	1434.0	1510.0	-1.0	2186.0	1408.0	-1.0	2547.0	1125.0	-1.0	1576.0	1065.0	-1.0	1777.0	766.0	-1.0	968.0	688.0	-1.0	1066.0	776.0	-1.0	999.0	
180.019	887.0	-1.0	1399.0	904.0	-1.0	1250.0	955.0	-1.0	1437.0	1041.0	-1.0	1428.0	1082.0	-1.0	1762.0	1100.0	-1.0	1559.0	897.0	-1.0	1470.0	1375.0	-1.0	1917.0	834.0	-1.0	1439.0	1515.0	-1.0	2198.0	1409.0	-1.0	2555.0	1126.0	-1.0	1584.0	1066.0	-1.0	1781.0	767.0	-1.0	970.0	688.0	-1.0	1069.0	775.0	-1.0	1001.0	
180.518	888.0	-1.0	1403.0	906.0	-1.0	1257.0	956.0	-1.0	1442.0	1042.0	-1.0	1435.0	1087.0	-1.0	1776.0	1105.0	-1.0	1577.0	898.0	-1.0	1480.0	1382.0	-1.0	1939.0	835.0	-1.0	1444.0	1520.0	-1.0	2216.0	1410.0	-1.0	2568.0	1129.0	-1.0	1595.0	1067.0	-1.0	1789.0	767.0	-1.0	977.0	690.0	-1.0	1073.0	775.0	-1.0	1004.0	
181.017	889.0	-1.0	1405.0	906.0	-1.0	1257.0	956.0	-1.0	1446.0	1042.0	-1.0	1438.0	1086.0	-1.0	1785.0	1106.0	-1.0	1584.0	900.0	-1.0	1487.0	1388.0	-1.0	1956.0	835.0	-1.0	1447.0	1523.0	-1.0	2227.0	1410.0	-1.0	2575.0	1130.0	-1.0	1602.0	1067.0	-1.0	1792.0	767.0	-1.0	978.0	690.0	-1.0	1074.0	774.0	-1.0	1005.0	
181.516	889.0	-1.0	1409.0	906.0	-1.0	1261.0	956.0	-1.0	1450.0	1043.0	-1.0	1443.0	1088.0	-1.0	1797.0	1109.0	-1.0	1598.0	900.0	-1.0	1494.0	1392.0	-1.0	1973.0	835.0	-1.0	1455.0	1526.0	-1.0	2243.0	1412.0	-1.0	2589.0	1133.0	-1.0	1616.0	1068.0	-1.0	1800.0	769.0	-1.0	984.0	689.0	-1.0	1079.0	774.0	-1.0	1006.0	
182.015	889.0	-1.0	1408.0	905.0	-1.0	1261.0	955.0	-1.0	1451.0	1041.0	-1.0	1442.0	1086.0	-1.0	1798.0	1109.0	-1.0	1603.0	902.0	-1.0	1499.0	1395.0	-1.0	1984.0	834.0	-1.0	1456.0	1527.0	-1.0	2251.0	1411.0	-1.0	2593.0	1133.0	-1.0	1622.0	1067.0	-1.0	1803.0	768.0	-1.0	984.0	688.0	-1.0	1079.0	774.0	-1.0	1005.0	
182.514	888.0	-1.0	1409.0	907.0	-1.0	1265.0	954.0	-1.0	1452.0	1041.0	-1.0	1446.0	1087.0	-1.0	1804.0	1111.0	-1.0	1612.0	901.0	-1.0	1504.0	1399.0	-1.0	1993.0	835.0	-1.0	1458.0	1528.0	-1.0	2255.0	1409.0	-1.0	2598.0	1132.0	-1.0	1629.0	1065.0	-1.0	1804.0	768.0	-1.0	987.0	689.0	-1.0	1082.0	774.0	-1.0	1007.0	
183.013	887.0	-1.0	1408.0	905.0	-1.0	1263.0	953.0	-1.0	1449.0	1041.0	-1.0	1446.0	1086.0	-1.0	1804.0	1110.0	-1.0	1610.0	900.0	-1.0	1504.0	1399.0	-1.0	1997.0	834.0	-1.0	1459.0	1526.0	-1.0	2254.0	1407.0	-1.0	2596.0	1131.0	-1.0	1628.0	1064.0	-1.0	1800.0	766.0	-1.0	986.0	690.0	-1.0	1081.0	773.0	-1.0	1007.0	
183.512	888.0	-1.0	1407.0	907.0	-1.0	1267.0	951.0	-1.0	1447.0	1041.0	-1.0	1447.0	1085.0	-1.0	1807.0	1112.0	-1.0	1618.0	901.0	-1.0	1507.0	1397.0	-1.0	1999.0	833.0	-1.0	1460.0	1525.0	-1.0	2255.0	1407.0	-1.0	2601.0	1130.0	-1.0	1631.0	1061.0	-1.0	1801.0	766.0	-1.0	987.0	691.0	-1.0	1084.0	773.0	-1.0	1008.0	
184.011	885.0	-1.0	1406.0	907.0	-1.0	1267.0	950.0	-1.0	1442.0	1040.0	-1.0	1446.0	1084.0	-1.0	1809.0	1111.0	-1.0	1619.0	901.0	-1.0	1509.0	1397.0	-1.0	2000.0	834.0	-1.0	1461.0	1524.0	-1.0	2252.0	1406.0	-1.0	2601.0	1129.0	-1.0	1632.0	1061.0	-1.0	1798.0	765.0	-1.0	986.0	688.0	-1.0	1082.0	772.0	-1.0	1006.0	
184.510	887.0	-1.0	1407.0	908.0	-1.0	1271.0	948.0	-1.0	1441.0	1040.0	-1.0	1449.0	1085.0	-1.0	1814.0	1113.0	-1.0	1628.0	901.0	-1.0	1511.0	1395.0	-1.0	2002.0	834.0	-1.0	1464.0	1522.0	-1.0	2255.0	1405.0	-1.0	2606.0	1130.0	-1.0	1637.0	1061.0	-1.0	1799.0	766.0	-1.0	988.0	688.0	-1.0	1084.0	772.0	-1.0	1007.0	
185.009	885.0	-1.0	1403.0	906.0	-1.0	1268.0	947.0	-1.0	1436.0	1040.0	-1.0	1445.0	1084.0	-1.0	1811.0	1111.0	-1.0	1624.0	899.0	-1.0	1510.0	1392.0	-1.0	1996.0	832.0	-1.0	1463.0	1519.0	-1.0	2247.0	1405.0	-1.0	2602.0	1128.0	-1.0	1633.0	1058.0	-1.0	1795.0	764.0	-1.0	985.0	688.0	-1.0	1081.0	771.0	-1.0	1004.0	
185.509	884.0	-1.0	1402.0	907.0	-1.0	1270.0	947.0	-1.0	1433.0	1039.0	-1.0	1445.0	1083.0	-1.0	1811.0	1110.0	-1.0	1625.0	900.0	-1.0	1511.0	1390.0	-1.0	1993.0	832.0	-1.0	1463.0	1517.0	-1.0	2243.0	1404.0	-1.0	2602.0	1128.0	-1.0	1635.0	1058.0	-1.0	1794.0	765.0	-1.0	986.0	689.0	-1.0	1083.0	770.0	-1.0	1004.0	
186.009	883.0	-1.0	1395.0	905.0	-1.0	1265.0	943.0	-1.0	1427.0	1037.0	-1.0	1437.0	1081.0	-1.0	1804.0	1107.0	-1.0	1616.0	898.0	-1.0	1507.0	1385.0	-1.0	1982.0	832.0	-1.0	1461.0	1512.0	-1.0	2231.0	1403.0	-1.0	2595.0	1125.0	-1.0	1626.0	1056.0	-1.0	1787.0	764.0	-1.0	981.0	687.0	-1.0	1080.0	769.0	-1.0	999.0	
186.508	882.0	-1.0	1392.0	905.0	-1.0	1263.0	943.0	-1.0	1419.0	1036.0	-1.0	1434.0	1081.0	-1.0	1802.0	1108.0	-1.0	1615.0	897.0	-1.0	1506.0	1380.0	-1.0	1974.0	831.0	-1.0	1460.0	1509.0	-1.0	2223.0	1403.0	-1.0	2593.0	1124.0	-1.0	1625.0	1056.0	-1.0	1785.0	763.0	-1.0	980.0	687.0	-1.0	1078.0	767.0	-1.0	997.0	
187.007	880.0	-1.0	1382.0	903.0	-1.0	1256.0	940.0	-1.0	1410.0	1034.0	-1.0	1424.0	1079.0	-1.0	1792.0	1104.0	-1.0	1604.0	897.0	-1.0	1502.0	1375.0	-1.0	1960.0	831.0	-1.0	1458.0	1504.0	-1.0	2211.0	1402.0	-1.0	2585.0	1123.0	-1.0	1618.0	1054.0	-1.0	1777.0	762.0	-1.0	974.0	685.0	-1.0	1074.0	766.0	-1.0	991.0	
187.506	878.0	-1.0	1376.0	903.0	-1.0	1253.0	938.0	-1.0	1401.0	1031.0	-1.0	1417.0	1077.0	-1.0	1785.0	1102.0	-1.0	1599.0	896.0	-1.0	1499.0	1371.0	-1.0	1949.0	831.0	-1.0	1456.0	1501.0	-1.0	2202.0	1402.0	-1.0	2582.0	1121.0	-1.0	1615.0	1052.0	-1.0	1770.0	762.0	-1.0	972.0	685.0	-1.0	1072.0	765.0	-1.0	988.0	
188.006	876.0	-1.0	1367.0	900.0	-1.0	1246.0	935.0	-1.0	1390.0	1028.0	-1.0	1408.0	1076.0	-1.0	1774.0	1099.0	-1.0	1587.0	896.0	-1.0	1494.0	1365.0	-1.0	1935.0	830.0	-1.0	1453.0	1497.0	-1.0	2191.0	1402.0	-1.0	2574.0	1121.0	-1.0	1607.0	1051.0	-1.0	1761.0	761.0	-1.0	967.0	683.0	-1.0	1067.0	762.0	-1.0	982.0	
188.506	875.0	-1.0	1362.0	900.0	-1.0	1243.0	933.0	-1.0	1381.0	1027.0	-1.0	1400.0	1075.0	-1.0	1767.0	1097.0	-1.0	1583.0	894.0	-1.0	1490.0	1362.0	-1.0	1922.0	829.0	-1.0	1451.0	1493.0	-1.0	2181.0	1403.0	-1.0	2570.0	1121.0	-1.0	1605.0	1051.0	-1.0	1755.0	760.0	-1.0	965.0	682.0	-1.0	1064.0	761.0	-1.0	979.0	
189.006	873.0	-1.0	1353.0	898.0	-1.0	1235.0	930.0	-1.0	1368.0	1024.0	-1.0	1389.0	1072.0	-1.0	1755.0	1093.0	-1.0	1570.0	894.0	-1.0	1485.0	1356.0	-1.0	1907.0	829.0	-1.0	1447.0	1490.0	-1.0	2167.0	1403.0	-1.0	2562.0	1119.0	-1.0	1598.0	1049.0	-1.0	1746.0	759.0	-1.0	958.0	680.0	-1.0	1058.0	759.0	-1.0	972.0	
189.505	871.0	-1.0	1346.0	897.0	-1.0	1232.0	929.0	-1.0	1361.0	1023.0	-1.0	1382.0	1071.0	-1.0	1747.0	1092.0	-1.0	1563.0	892.0	-1.0	1479.0	1349.0	-1.0	1894.0	829.0	-1.0	1443.0	1486.0	-1.0	2158.0	1402.0	-1.0	2555.0	1118.0	-1.0	1593.0	1047.0	-1.0	1739.0	758.0	-1.0	955.0	679.0	-1.0	1054.0	757.0	-1.0	967.0	
190.005	871.0	-1.0	1338.0	895.0	-1.0	1224.0	926.0	-1.0	1352.0	1020.0	-1.0	1372.0	1068.0	-1.0	1732.0	1088.0	-1.0	1547.0	891.0	-1.0	1472.0	1344.0	-1.0	1877.0	827.0	-1.0	1438.0	1480.0	-1.0	2142.0	1401.0	-1.0	2542.0	1116.0	-1.0	1583.0	1045.0	-1.0	1728.0	757.0	-1.0	949.0	676.0	-1.0	1047.0	756.0	-1.0	962.0	
190.504	868.0	-1.0	1331.0	893.0	-1.0	1219.0	926.0	-1.0	1342.0	1018.0	-1.0	1364.0	1065.0	-1.0	1719.0	1084.0	-1.0	1536.0	890.0	-1.0	1466.0	1339.0	-1.0	1860.0	826.0	-1.0	1433.0	1476.0	-1.0	2128.0	1399.0	-1.0	2531.0	1114.0	-1.0	1574.0	1043.0	-1.0	1718.0	755.0	-1.0	944.0	677.0	-1.0	1041.0	754.0	-1.0	957.0	
191.003	869.0	-1.0	1332.0	895.0	-1.0	1225.0	926.0	-1.0	1341.0	1019.0	-1.0	1365.0	1066.0	-1.0	1713.0	1085.0	-1.0	1530.0	889.0	-1.0	1461.0	1334.0	-1.0	1849.0	825.0	-1.0	1426.0	1471.0	-1.0	2113.0	1395.0	-1.0	2516.0	1111.0	-1.0	1563.0	1041.0	-1.0	1711.0	755.0	-1.0	939.0	674.0	-1.0	1036.0	753.0	-1.0	951.0	
191.502	868.0	-1.0	1326.0	896.0	-1.0	1220.0	924.0	-1.0	1334.0	1017.0	-1.0	1357.0	1063.0	-1.0	1700.0	1080.0	-1.0	1515.0	888.0	-1.0	1454.0	1328.0	-1.0	1834.0	824.0	-1.0	1421.0	1465.0	-1.0	2097.0	1392.0	-1.0	2501.0	1108.0	-1.0	1551.0	1040.0	-1.0	1702.0	753.0	-1.0	934.0	674.0	-1.0	1032.0	751.0	-1.0	946.0	
192.001	868.0	-1.0	1325.0	895.0	-1.0	1220.0	924.0	-1.0	1331.0	1016.0	-1.0	1355.0	1063.0	-1.0	1696.0	1079.0	-1.0	1513.0	886.0	-1.0	1450.0	1325.0	-1.0	1823.0	823.0	-1.0	1416.0	1462.0	-1.0	2086.0	1392.0	-1.0	2490.0	1106.0	-1.0	1544.0	1038.0	-1.0	1694.0	752.0	-1.0	930.0	673.0	-1.0	1027.0	750.0	-1.0	943.0	
192.500	866.0	-1.0	1319.0	894.0	-1.0	1216.0	923.0	-1.0	1326.0	1016.0	-1.0	1348.0	1060.0	-1.0	1682.0	1076.0	-1.0	1498.0	885.0	-1.0	1442.0	1319.0	-1.0	1807.0	821.0	-1.0	1408.0	1456.0	-1.0	2070.0	1390.0	-1.0	2475.0	1103.0	-1.0	1531.0	1038.0	-1.0	1687.0	751.0	-1.0	926.0	670.0	-1.0	1023.0	748.0	-1.0	940.0	
192.999	867.0	-1.0	1319.0	894.0	-1.0	1216.0	924.0	-1.0	1326.0	1015.0	-1.0	1345.0	1059.0	-1.0	1678.0	1071.0	-1.0	1490.0	884.0	-1.0	1437.0	1315.0	-1.0	1795.0	821.0	-1.0	1404.0	1451.0	-1.0	2057.0	1385.0	-1.0	2466.0	1100.0	-1.0	1525.0	1037.0	-1.0	1686.0	751.0	-1.0	927.0	671.0	-1.0	1023.0	750.0	-1.0	940.0	
193.499	866.0	-1.0	1315.0	892.0	-1.0	1210.0	923.0	-1.0	1324.0	1010.0	-1.0	1337.0	1055.0	-1.0	1664.0	1066.0	-1.0	1472.0	883.0	-1.0	1427.0	1309.0	-1.0	1777.0	819.0	-1.0	1396.0	1444.0	-1.0	2037.0	1381.0	-1.0	2446.0	1094.0	-1.0	1509.0	1035.0	-1.0	1680.0	749.0	-1.0	921.0	670.0	-1.0	1019.0	749.0	-1.0	937.0	
193.998	864.0	-1.0	1315.0	891.0	-1.0	1208.0	924.0	-1.0	1323.0	1011.0	-1.0	1332.0	1054.0	-1.0	1654.0	1061.0	-1.0	1460.0	881.0	-1.0	1421.0	1305.0	-1.0	1763.0	817.0	-1.0	1387.0	1438.0	-1.0	2021.0	1377.0	-1.0	2429.0	1091.0	-1.0	1498.0	1035.0	-1.0	1676.0	750.0	-1.0	921.0	669.0	-1.0	1019.0	749.0	-1.0	938.0	
194.497	868.0	-1.0	1317.0	891.0	-1.0	1207.0	926.0	-1.0	1328.0	1011.0	-1.0	1332.0	1052.0	-1.0	1647.0	1059.0	-1.0	1448.0	880.0	-1.0	1417.0	1302.0	-1.0	1756.0	815.0	-1.0	1379.0	1434.0	-1.0	2007.0	1372.0	-1.0	2410.0	1085.0	-1.0	1483.0	1035.0	-1.0	1670.0	748.0	-1.0	917.0	667.0	-1.0	1014.0	749.0	-1.0	937.0	
194.996	866.0	-1.0	1316.0	890.0	-1.0	1205.0	927.0	-1.0	1328.0	1011.0	-1.0	1328.0	1051.0	-1.0	1639.0	1055.0	-1.0	1439.0	880.0	-1.0	1411.0	1300.0	-1.0	1747.0	813.0	-1.0	1371.0	1429.0	-1.0	1992.0	1368.0	-1.0	2394.0	1082.0	-1.0	1472.0	1033.0	-1.0	1667.0	747.0	-1.0	916.0	667.0	-1.0	1011.0	749.0	-1.0	937.0	
195.496	868.0	-1.0	1321.0	891.0	-1.0	1209.0	928.0	-1.0	1333.0	1012.0	-1.0	1332.0	1053.0	-1.0	1642.0	1056.0	-1.0	1440.0	879.0	-1.0	1411.0	1300.0	-1.0	1747.0	812.0	-1.0	1369.0	1427.0	-1.0	1989.0	1367.0	-1.0	2388.0	1082.0	-1.0	1472.0	1034.0	-1.0	1669.0	748.0	-1.0	918.0	668.0	-1.0	1013.0	749.0	-1.0	939.0	
195.995	868.0	-1.0	1321.0	891.0	-1.0	1208.0	928.0	-1.0	1336.0	1011.0	-1.0	1331.0	1052.0	-1.0	1640.0	1054.0	-1.0	1436.0	880.0	-1.0	1409.0	1301.0	-1.0	1744.0	812.0	-1.0	1364.0	1425.0	-1.0	1983.0	1365.0	-1.0	2378.0	1080.0	-1.0	1464.0	1033.0	-1.0	1667.0	747.0	-1.0	917.0	668.0	-1.0	1012.0	749.0	-1.0	938.0	
196.494	868.0	-1.0	1324.0	892.0	-1.0	1210.0	929.0	-1.0	1337.0	1011.0	-1.0	1332.0	1054.0	-1.0	1641.0	1055.0	-1.0	1436.0	879.0	-1.0	1409.0	1301.0	-1.0	1745.0	811.0	-1.0	1360.0	1424.0	-1.0	1980.0	1363.0	-1.0	2373.0	1080.0	-1.0	1462.0	1032.0	-1.0	1668.0	748.0	-1.0	919.0	667.0	-1.0	1012.0	750.0	-1.0	941.0	
196.993	867.0	-1.0	1323.0	889.0	-1.0	1207.0	930.0	-1.0	1336.0	1011.0	-1.0	1328.0	1052.0	-1.0	1637.0	1052.0	-1.0	1429.0	879.0	-1.0	1405.0	1301.0	-1.0	1743.0	810.0	-1.0	1355.0	1423.0	-1.0	1972.0	1360.0	-1.0	2361.0	1076.0	-1.0	1455.0	1031.0	-1.0	1663.0	746.0	-1.0	915.0	665.0	-1.0	1009.0	749.0	-1.0	938.0	
197.492	867.0	-1.0	1321.0	890.0	-1.0	1206.0	929.0	-1.0	1337.0	1010.0	-1.0	1327.0	1051.0	-1.0	1634.0	1052.0	-1.0	1425.0	879.0	-1.0	1403.0	1300.0	-1.0	1738.0	809.0	-1.0	1352.0	1420.0	-1.0	1967.0	1358.0	-1.0	2355.0	1076.0	-1.0	1449.0	1031.0	-1.0	1660.0	745.0	-1.0	915.0	664.0	-1.0	1008.0	748.0	-1.0	940.0	
197.991	868.0	-1.0	1326.0	891.0	-1.0	1210.0	930.0	-1.0	1341.0	1013.0	-1.0	1332.0	1053.0	-1.0	1634.0	1053.0	-1.0	1425.0	878.0	-1.0	1401.0	1301.0	-1.0	1738.0	808.0	-1.0	1347.0	1420.0	-1.0	1965.0	1358.0	-1.0	2348.0	1074.0	-1.0	1446.0	1028.0	-1.0	1655.0	744.0	-1.0	912.0	663.0	-1.0	1005.0	748.0	-1.0	939.0	
198.491	868.0	-1.0	1328.0	892.0	-1.0	1209.0	931.0	-1.0	1340.0	1012.0	-1.0	1332.0	1051.0	-1.0	1629.0	1051.0	-1.0	1419.0	878.0	-1.0	1397.0	1299.0	-1.0	1733.0	807.0	-1.0	1343.0	1419.0	-1.0	1961.0	1355.0	-1.0	2341.0	1074.0	-1.0	1439.0	1028.0	-1.0	1653.0	742.0	-1.0	910.0	663.0	-1.0	1003.0	747.0	-1.0	938.0	
198.990	869.0	-1.0	1331.0	893.0	-1.0	1213.0	931.0	-1.0	1342.0	1014.0	-1.0	1336.0	1052.0	-1.0	1631.0	1053.0	-1.0	1423.0	877.0	-1.0	1397.0	1299.0	-1.0	1733.0	807.0	-1.0	1342.0	1420.0	-1.0	1965.0	1356.0	-1.0	2344.0	1076.0	-1.0	1443.0	1028.0	-1.0	1655.0	743.0	-1.0	914.0	663.0	-1.0	1005.0	748.0	-1.0	941.0	
199.489	865.0	-1.0	1332.0	886.0	-1.0	1213.0	927.0	-1.0	1345.0	1011.0	-1.0	1338.0	1052.0	-1.0	1630.0	1052.0	-1.0	1420.0	876.0	-1.0	1393.0	1299.0	-1.0	1733.0	806.0	-1.0	1339.0	1420.0	-1.0	1964.0	1356.0	-1.0	2341.0	1074.0	-1.0	1440.0	1027.0	-1.0	1654.0	743.0	-1.0	913.0	664.0	-1.0	1003.0	747.0	-1.0	941.0	
199.989	866.0	-1.0	1333.0	887.0	-1.0	1214.0	929.0	-1.0	1348.0	1013.0	-1.0	1340.0	1051.0	-1.0	1628.0	1052.0	-1.0	1419.0	877.0	-1.0	1391.0	1300.0	-1.0	1734.0	806.0	-1.0	1339.0	1421.0	-1.0	1966.0	1356.0	-1.0	2341.0	1075.0	-1.0	1440.0	1028.0	-1.0	1654.0	743.0	-1.0	914.0	661.0	-1.0	1004.0	748.0	-1.0	942.0	
200.488	868.0	-1.0	1342.0	891.0	-1.0	1223.0	932.0	-1.0	1354.0	1016.0	-1.0	1349.0	1054.0	-1.0	1633.0	1055.0	-1.0	1424.0	877.0	-1.0	1394.0	1305.0	-1.0	1743.0	807.0	-1.0	1339.0	1427.0	-1.0	1974.0	1358.0	-1.0	2346.0	1077.0	-1.0	1444.0	1028.0	-1.0	1657.0	744.0	-1.0	915.0	662.0	-1.0	1002.0	749.0	-1.0	944.0	
200.987	869.0	-1.0	1342.0	891.0	-1.0	1224.0	932.0	-1.0	1354.0	1018.0	-1.0	1350.0	1053.0	-1.0	1632.0	1055.0	-1.0	1426.0	878.0	-1.0	1393.0	1312.0	-1.0	1749.0	808.0	-1.0	1341.0	1435.0	-1.0	1985.0	1359.0	-1.0	2349.0	1079.0	-1.0	1447.0	1030.0	-1.0	1660.0	745.0	-1.0	917.0	661.0	-1.0	1004.0	750.0	-1.0	946.0	
201.486	870.0	-1.0	1344.0	894.0	-1.0	1228.0	932.0	-1.0	1355.0	1019.0	-1.0	1356.0	1055.0	-1.0	1639.0	1060.0	-1.0	1437.0	879.0	-1.0	1396.0	1320.0	-1.0	1764.0	810.0	-1.0	1347.0	1444.0	-1.0	2003.0	1363.0	-1.0	2363.0	1085.0	-1.0	1460.0	1033.0	-1.0	1666.0	746.0	-1.0	920.0	663.0	-1.0	1005.0	751.0	-1.0	946.0	
201.985	868.0	-1.0	1339.0	892.0	-1.0	1224.0	931.0	-1.0	1350.0	1019.0	-1.0	1353.0	1054.0	-1.0	1635.0	1060.0	-1.0	1436.0	879.0	-1.0	1396.0	1325.0	-1.0	1768.0	811.0	-1.0	1348.0	1452.0	-1.0	2012.0	1365.0	-1.0	2365.0	1087.0	-1.0	1461.0	1033.0	-1.0	1666.0	748.0	-1.0	919.0	663.0	-1.0	1005.0	751.0	-1.0	946.0	
202.484	868.0	-1.0	1335.0	892.0	-1.0	1224.0	928.0	-1.0	1346.0	1019.0	-1.0	1352.0	1053.0	-1.0	1634.0	1061.0	-1.0	1440.0	879.0	-1.0	1395.0	1329.0	-1.0	1771.0	810.0	-1.0	1351.0	1458.0	-1.0	2022.0	1368.0	-1.0	2373.0	1090.0	-1.0	1470.0	1034.0	-1.0	1671.0	749.0	-1.0	924.0	664.0	-1.0	1007.0	752.0	-1.0	949.0	
202.983	868.0	-1.0	1334.0	893.0	-1.0	1221.0	928.0	-1.0	1344.0	1020.0	-1.0	1352.0	1054.0	-1.0	1632.0	1060.0	-1.0	1440.0	879.0	-1.0	1395.0	1334.0	-1.0	1776.0	812.0	-1.0	1351.0	1465.0	-1.0	2031.0	1369.0	-1.0	2377.0	1091.0	-1.0	1471.0	1035.0	-1.0	1673.0	750.0	-1.0	925.0	665.0	-1.0	1009.0	753.0	-1.0	952.0	
203.482	868.0	-1.0	1333.0	892.0	-1.0	1219.0	928.0	-1.0	1341.0	1021.0	-1.0	1353.0	1053.0	-1.0	1631.0	1060.0	-1.0	1439.0	878.0	-1.0	1394.0	1338.0	-1.0	1780.0	811.0	-1.0	1352.0	1471.0	-1.0	2039.0	1372.0	-1.0	2381.0	1094.0	-1.0	1476.0	1037.0	-1.0	1678.0	751.0	-1.0	928.0	667.0	-1.0	1011.0	755.0	-1.0	954.0	
203.981	868.0	-1.0	1331.0	891.0	-1.0	1216.0	929.0	-1.0	1340.0	1020.0	-1.0	1351.0	1051.0	-1.0	1627.0	1059.0	-1.0	1434.0	879.0	-1.0	1390.0	1341.0	-1.0	1782.0	812.0	-1.0	1350.0	1475.0	-1.0	2043.0	1372.0	-1.0	2381.0	1095.0	-1.0	1476.0	1038.0	-1.0	1681.0	752.0	-1.0	928.0	666.0	-1.0	1011.0	756.0	-1.0	956.0	
204.481	867.0	-1.0	1329.0	890.0	-1.0	1216.0	930.0	-1.0	1342.0	1022.0	-1.0	1352.0	1052.0	-1.0	1626.0	1059.0	-1.0	1435.0	877.0	-1.0	1388.0	1343.0	-1.0	1780.0	811.0	-1.0	1349.0	1480.0	-1.0	2050.0	1374.0	-1.0	2385.0	1096.0	-1.0	1480.0	1040.0	-1.0	1685.0	754.0	-1.0	931.0	667.0	-1.0	1014.0	758.0	-1.0	959.0	
204.980	868.0	-1.0	1329.0	889.0	-1.0	1213.0	930.0	-1.0	1343.0	1022.0	-1.0	1353.0	1050.0	-1.0	1620.0	1058.0	-1.0	1427.0	877.0	-1.0	1384.0	1343.0	-1.0	1779.0	811.0	-1.0	1346.0	1481.0	-1.0	2050.0	1372.0	-1.0	2380.0	1096.0	-1.0	1477.0	1042.0	-1.0	1685.0	753.0	-1.0	931.0	668.0	-1.0	1014.0	758.0	-1.0	959.0	
205.479	867.0	-1.0	1328.0	888.0	-1.0	1212.0	931.0	-1.0	1344.0	1022.0	-1.0	1352.0	1050.0	-1.0	1617.0	1056.0	-1.0	1425.0	875.0	-1.0	1379.0	1342.0	-1.0	1774.0	810.0	-1.0	1344.0	1483.0	-1.0	2051.0	1374.0	-1.0	2381.0	1097.0	-1.0	1476.0	1043.0	-1.0	1688.0	755.0	-1.0	932.0	668.0	-1.0	1014.0	758.0	-1.0	961.0	
205.979	869.0	-1.0	1334.0	890.0	-1.0	1218.0	932.0	-1.0	1349.0	1025.0	-1.0	1360.0	1051.0	-1.0	1624.0	1058.0	-1.0	1434.0	876.0	-1.0	1381.0	1344.0	-1.0	1777.0	812.0	-1.0	1348.0	1486.0	-1.0	2060.0	1377.0	-1.0	2390.0	1101.0	-1.0	1485.0	1045.0	-1.0	1693.0	756.0	-1.0	935.0	669.0	-1.0	1017.0	760.0	-1.0	964.0	
206.478	868.0	-1.0	1333.0	890.0	-1.0	1217.0	933.0	-1.0	1351.0	1025.0	-1.0	1360.0	1051.0	-1.0	1621.0	1057.0	-1.0	1430.0	876.0	-1.0	1379.0	1341.0	-1.0	1772.0	812.0	-1.0	1346.0	1485.0	-1.0	2056.0	1378.0	-1.0	2390.0	1101.0	-1.0	1482.0	1047.0	-1.0	1693.0	756.0	-1.0	934.0	670.0	-1.0	1017.0	760.0	-1.0	964.0	
206.977	870.0	-1.0	1336.0	890.0	-1.0	1218.0	934.0	-1.0	1353.0	1025.0	-1.0	1361.0	1051.0	-1.0	1621.0	1056.0	-1.0	1429.0	876.0	-1.0	1379.0	1338.0	-1.0	1767.0	813.0	-1.0	1348.0	1484.0	-1.0	2055.0	1379.0	-1.0	2394.0	1101.0	-1.0	1483.0	1047.0	-1.0	1698.0	756.0	-1.0	936.0	671.0	-1.0	1019.0	761.0	-1.0	966.0	
207.476	870.0	-1.0	1335.0	888.0	-1.0	1213.0	934.0	-1.0	1354.0	1024.0	-1.0	1361.0	1051.0	-1.0	1620.0	1054.0	-1.0	1424.0	876.0	-1.0	1376.0	1336.0	-1.0	1764.0	813.0	-1.0	1346.0	1482.0	-1.0	2051.0	1382.0	-1.0	2396.0	1100.0	-1.0	1480.0	1047.0	-1.0	1698.0	755.0	-1.0	934.0	670.0	-1.0	1017.0	762.0	-1.0	966.0	
207.975	870.0	-1.0	1335.0	887.0	-1.0	1212.0	934.0	-1.0	1354.0	1024.0	-1.0	1361.0	1051.0	-1.0	1621.0	1054.0	-1.0	1424.0	878.0	-1.0	1376.0	1336.0	-1.0	1762.0	814.0	-1.0	1347.0	1482.0	-1.0	2051.0	1385.0	-1.0	2400.0	1101.0	-1.0	1480.0	1048.0	-1.0	1699.0	757.0	-1.0	933.0	670.0	-1.0	1019.0	761.0	-1.0	966.0	
208.474	869.0	-1.0	1332.0	886.0	-1.0	1206.0	935.0	-1.0	1353.0	1022.0	-1.0	1359.0	1052.0	-1.0	1619.0	1053.0	-1.0	1421.0	878.0	-1.0	1375.0	1334.0	-1.0	1760.0	814.0	-1.0	1346.0	1482.0	-1.0	2047.0	1384.0	-1.0	2397.0	1099.0	-1.0	1476.0	1048.0	-1.0	1696.0	755.0	-1.0	931.0	669.0	-1.0	1016.0	760.0	-1.0	965.0	
208.974	869.0	-1.0	1332.0	886.0	-1.0	1206.0	935.0	-1.0	1353.0	1022.0	-1.0	1359.0	1051.0	-1.0	1619.0	1054.0	-1.0	1422.0	878.0	-1.0	1376.0	1333.0	-1.0	1758.0	814.0	-1.0	1346.0	1480.0	-1.0	2045.0	1384.0	-1.0	2396.0	1100.0	-1.0	1477.0	1047.0	-1.0	1698.0	755.0	-1.0	930.0	669.0	-1.0	1018.0	760.0	-1.0	965.0	
209.473	871.0	-1.0	1338.0	887.0	-1.0	1210.0	936.0	-1.0	1359.0	1026.0	-1.0	1367.0	1053.0	-1.0	1624.0	1055.0	-1.0	1425.0	879.0	-1.0	1378.0	1335.0	-1.0	1762.0	814.0	-1.0	1346.0	1481.0	-1.0	2046.0	1385.0	-1.0	2398.0	1100.0	-1.0	1476.0	1048.0	-1.0	1699.0	755.0	-1.0	931.0	670.0	-1.0	1018.0	760.0	-1.0	964.0	
209.972	872.0	-1.0	1339.0	888.0	-1.0	1210.0	937.0	-1.0	1362.0	1025.0	-1.0	1367.0	1054.0	-1.0	1625.0	1055.0	-1.0	1427.0	879.0	-1.0	1378.0	1333.0	-1.0	1758.0	814.0	-1.0	1347.0	1478.0	-1.0	2041.0	1384.0	-1.0	2396.0	1099.0	-1.0	1474.0	1049.0	-1.0	1703.0	755.0	-1.0	932.0	671.0	-1.0	1020.0	760.0	-1.0	966.0	
210.471	872.0	-1.0	1345.0	889.0	-1.0	1217.0	939.0	-1.0	1368.0	1027.0	-1.0	1373.0	1055.0	-1.0	1634.0	1058.0	-1.0	1434.0	881.0	-1.0	1384.0	1329.0	-1.0	1758.0	816.0	-1.0	1353.0	1475.0	-1.0	2040.0	1386.0	-1.0	2409.0	1100.0	-1.0	1482.0	1052.0	-1.0	1714.0	756.0	-1.0	937.0	673.0	-1.0	1026.0	761.0	-1.0	972.0	
210.970	874.0	-1.0	1349.0	890.0	-1.0	1219.0	940.0	-1.0	1374.0	1027.0	-1.0	1376.0	1057.0	-1.0	1639.0	1058.0	-1.0	1437.0	882.0	-1.0	1389.0	1328.0	-1.0	1759.0	818.0	-1.0	1356.0	1472.0	-1.0	2038.0	1388.0	-1.0	2417.0	1101.0	-1.0	1484.0	1054.0	-1.0	1721.0	756.0	-1.0	938.0	675.0	-1.0	1030.0	762.0	-1.0	974.0	
211.470	874.0	-1.0	1354.0	891.0	-1.0	1221.0	942.0	-1.0	1379.0	1028.0	-1.0	1381.0	1059.0	-1.0	1649.0	1059.0	-1.0	1442.0	883.0	-1.0	1393.0	1327.0	-1.0	1760.0	819.0	-1.0	1360.0	1472.0	-1.0	2041.0	1392.0	-1.0	2430.0	1102.0	-1.0	1489.0	1057.0	-1.0	1730.0	758.0	-1.0	942.0	676.0	-1.0	1034.0	763.0	-1.0	977.0	
211.969	875.0	-1.0	1358.0	892.0	-1.0	1224.0	944.0	-1.0	1385.0	1029.0	-1.0	1384.0	1061.0	-1.0	1654.0	1059.0	-1.0	1445.0	885.0	-1.0	1398.0	1327.0	-1.0	1763.0	820.0	-1.0	1363.0	1470.0	-1.0	2041.0	1395.0	-1.0	2438.0	1104.0	-1.0	1490.0	1059.0	-1.0	1737.0	757.0	-1.0	943.0	676.0	-1.0	1036.0	762.0	-1.0	978.0	
212.468	876.0	-1.0	1359.0	892.0	-1.0	1227.0	944.0	-1.0	1389.0	1029.0	-1.0	1386.0	1061.0	-1.0	1660.0	1059.0	-1.0	1447.0	886.0	-1.0	1400.0	1325.0	-1.0	1763.0	821.0	-1.0	1365.0	1471.0	-1.0	2043.0	1395.0	-1.0	2443.0	1103.0	-1.0	1493.0	1060.0	-1.0	1742.0	756.0	-1.0	945.0	677.0	-1.0	1040.0	763.0	-1.0	980.0	
212.967	878.0	-1.0	1368.0	894.0	-1.0	1236.0	944.0	-1.0	1394.0	1032.0	-1.0	1394.0	1063.0	-1.0	1671.0	1062.0	-1.0	1460.0	887.0	-1.0	1407.0	1327.0	-1.0	1771.0	822.0	-1.0	1370.0	1474.0	-1.0	2050.0	1397.0	-1.0	2454.0	1106.0	-1.0	1499.0	1062.0	-1.0	1747.0	757.0	-1.0	946.0	678.0	-1.0	1042.0	763.0	-1.0	981.0	
213.466	877.0	-1.0	1369.0	894.0	-1.0	1235.0	945.0	-1.0	1395.0	1031.0	-1.0	1395.0	1063.0	-1.0	1672.0	1061.0	-1.0	1459.0	886.0	-1.0	1407.0	1326.0	-1.0	1771.0	821.0	-1.0	1369.0	1473.0	-1.0	2049.0	1397.0	-1.0	2454.0	1105.0	-1.0	1499.0	1061.0	-1.0	1749.0	757.0	-1.0	946.0	677.0	-1.0	1043.0	764.0	-1.0	983.0	
213.965	878.0	-1.0	1370.0	893.0	-1.0	1238.0	944.0	-1.0	1398.0	1031.0	-1.0	1399.0	1063.0	-1.0	1677.0	1063.0	-1.0	1466.0	886.0	-1.0	1408.0	1328.0	-1.0	1775.0	822.0	-1.0	1373.0	1474.0	-1.0	2054.0	1394.0	-1.0	2459.0	1106.0	-1.0	1505.0	1061.0	-1.0	1754.0	758.0	-1.0	952.0	679.0	-1.0	1047.0	766.0	-1.0	988.0	
214.464	878.0	-1.0	1373.0	894.0	-1.0	1236.0	945.0	-1.0	1401.0	1031.0	-1.0	1403.0	1062.0	-1.0	1681.0	1065.0	-1.0	1468.0	886.0	-1.0	1409.0	1329.0	-1.0	1785.0	822.0	-1.0	1373.0	1474.0	-1.0	2060.0	1392.0	-1.0	2455.0	1105.0	-1.0	1506.0	1058.0	-1.0	1750.0	757.0	-1.0	952.0	680.0	-1.0	1048.0	768.0	-1.0	993.0	
214.963	878.0	-1.0	1377.0	893.0	-1.0	1236.0	947.0	-1.0	1407.0	1032.0	-1.0	1408.0	1062.0	-1.0	1684.0	1065.0	-1.0	1474.0	886.0	-1.0	1411.0	1330.0	-1.0	1792.0	821.0	-1.0	1374.0	1474.0	-1.0	2062.0	1388.0	-1.0	2452.0	1102.0	-1.0	1505.0	1055.0	-1.0	1748.0	757.0	-1.0	952.0	680.0	-1.0	1051.0	769.0	-1.0	997.0	
215.462	881.0	-1.0	1386.0	895.0	-1.0	1243.0	949.0	-1.0	1417.0	1035.0	-1.0	1417.0	1062.0	-1.0	1690.0	1067.0	-1.0	1476.0	886.0	-1.0	1413.0	1330.0	-1.0	1799.0	821.0	-1.0	1373.0	1471.0	-1.0	2062.0	1384.0	-1.0	2446.0	1098.0	-1.0	1502.0	1052.0	-1.0	1741.0	755.0	-1.0	950.0	680.0	-1.0	1051.0	769.0	-1.0	999.0	
215.962	882.0	-1.0	1391.0	896.0	-1.0	1244.0	952.0	-1.0	1425.0	1035.0	-1.0	1421.0	1062.0	-1.0	1693.0	1066.0	-1.0	1479.0	886.0	-1.0	1414.0	1330.0	-1.0	1800.0	822.0	-1.0	1374.0	1467.0	-1.0	2059.0	1379.0	-1.0	2441.0	1094.0	-1.0	1498.0	1049.0	-1.0	1736.0	753.0	-1.0	950.0	681.0	-1.0	1052.0	770.0	-1.0	1003.0	
216.461	883.0	-1.0	1394.0	895.0	-1.0	1243.0	952.0	-1.0	1433.0	1035.0	-1.0	1425.0	1062.0	-1.0	1696.0	1064.0	-1.0	1478.0	885.0	-1.0	1416.0	1330.0	-1.0	1803.0	821.0	-1.0	1372.0	1464.0	-1.0	2055.0	1376.0	-1.0	2438.0	1088.0	-1.0	1491.0	1045.0	-1.0	1732.0	752.0	-1.0	949.0	680.0	-1.0	1055.0	770.0	-1.0	1005.0	
216.960	884.0	-1.0	1396.0	894.0	-1.0	1244.0	953.0	-1.0	1439.0	1034.0	-1.0	1428.0	1063.0	-1.0	1701.0	1063.0	-1.0	1479.0	885.0	-1.0	1418.0	1329.0	-1.0	1804.0	821.0	-1.0	1373.0	1461.0	-1.0	2052.0	1374.0	-1.0	2436.0	1086.0	-1.0	1488.0	1043.0	-1.0	1731.0	752.0	-1.0	950.0	682.0	-1.0	1057.0	771.0	-1.0	1009.0	
217.459	882.0	-1.0	1398.0	892.0	-1.0	1241.0	954.0	-1.0	1440.0	1033.0	-1.0	1428.0	1062.0	-1.0	1702.0	1061.0	-1.0	1477.0	885.0	-1.0	1419.0	1326.0	-1.0	1801.0	821.0	-1.0	1373.0	1456.0	-1.0	2044.0	1370.0	-1.0	2431.0	1082.0	-1.0	1482.0	1041.0	-1.0	1728.0	750.0	-1.0	948.0	681.0	-1.0	1057.0	770.0	-1.0	1007.0	
217.958	880.0	-1.0	1400.0	889.0	-1.0	1241.0	951.0	-1.0	1441.0	1030.0	-1.0	1427.0	1060.0	-1.0	1701.0	1060.0	-1.0	1474.0	884.0	-1.0	1419.0	1322.0	-1.0	1795.0	820.0	-1.0	1371.0	1451.0	-1.0	2035.0	1367.0	-1.0	2423.0	1077.0	-1.0	1474.0	1038.0	-1.0	1720.0	748.0	-1.0	944.0	680.0	-1.0	1053.0	768.0	-1.0	1004.0	
218.457	879.0	-1.0	1395.0	886.0	-1.0	1235.0	949.0	-1.0	1434.0	1027.0	-1.0	1421.0	1058.0	-1.0	1693.0	1057.0	-1.0	1466.0	883.0	-1.0	1415.0	1316.0	-1.0	1782.0	818.0	-1.0	1369.0	1447.0	-1.0	2026.0	1364.0	-1.0	2417.0	1072.0	-1.0	1468.0	1036.0	-1.0	1716.0	747.0	-1.0	941.0	680.0	-1.0	1052.0	766.0	-1.0	1001.0	
218.956	877.0	-1.0	1396.0	886.0	-1.0	1238.0	945.0	-1.0	1430.0	1026.0	-1.0	1423.0	1057.0	-1.0	1696.0	1059.0	-1.0	1474.0	883.0	-1.0	1417.0	1314.0	-1.0	1780.0	819.0	-1.0	1374.0	1447.0	-1.0	2028.0	1364.0	-1.0	2424.0	1075.0	-1.0	1475.0	1037.0	-1.0	1719.0	747.0	-1.0	945.0	679.0	-1.0	1056.0	767.0	-1.0	1005.0	
219.455	878.0	-1.0	1398.0	887.0	-1.0	1240.0	945.0	-1.0	1430.0	1026.0	-1.0	1424.0	1057.0	-1.0	1699.0	1060.0	-1.0	1478.0	884.0	-1.0	1421.0	1317.0	-1.0	1788.0	820.0	-1.0	1377.0	1450.0	-1.0	2036.0	1364.0	-1.0	2429.0	1077.0	-1.0	1480.0	1036.0	-1.0	1723.0	748.0	-1.0	947.0	679.0	-1.0	1058.0	768.0	-1.0	1005.0	
219.954	878.0	-1.0	1401.0	889.0	-1.0	1245.0	945.0	-1.0	1434.0	1027.0	-1.0	1429.0	1060.0	-1.0	1706.0	1065.0	-1.0	1491.0	885.0	-1.0	1426.0	1323.0	-1.0	1802.0	821.0	-1.0	1382.0	1456.0	-1.0	2050.0	1368.0	-1.0	2439.0	1080.0	-1.0	1490.0	1038.0	-1.0	1729.0	750.0	-1.0	951.0	681.0	-1.0	1061.0	767.0	-1.0	1008.0	
220.453	880.0	-1.0	1412.0	894.0	-1.0	1260.0	947.0	-1.0	1444.0	1032.0	-1.0	1444.0	1064.0	-1.0	1725.0	1073.0	-1.0	1515.0	889.0	-1.0	1438.0	1333.0	-1.0	1825.0	823.0	-1.0	1393.0	1465.0	-1.0	2071.0	1373.0	-1.0	2460.0	1088.0	-1.0	1510.0	1041.0	-1.0	1742.0	753.0	-1.0	961.0	682.0	-1.0	1069.0	770.0	-1.0	1017.0	
220.952	882.0	-1.0	1415.0	895.0	-1.0	1265.0	949.0	-1.0	1451.0	1035.0	-1.0	1449.0	1067.0	-1.0	1735.0	1076.0	-1.0	1527.0	891.0	-1.0	1446.0	1342.0	-1.0	1845.0	826.0	-1.0	1397.0	1470.0	-1.0	2087.0	1375.0	-1.0	2471.0	1092.0	-1.0	1520.0	1041.0	-1.0	1749.0	754.0	-1.0	965.0	682.0	-1.0	1072.0	771.0	-1.0	1018.0	
221.451	883.0	-1.0	1420.0	896.0	-1.0	1273.0	950.0	-1.0	1457.0	1035.0	-1.0	1455.0	1070.0	-1.0	1746.0	1081.0	-1.0	1541.0	893.0	-1.0	1454.0	1349.0	-1.0	1865.0	826.0	-1.0	1403.0	1476.0	-1.0	2102.0	1378.0	-1.0	2483.0	1096.0	-1.0	1533.0	1041.0	-1.0	1756.0	754.0	-1.0	968.0	683.0	-1.0	1075.0	772.0	-1.0	1020.0	
221.951	884.0	-1.0	1424.0	900.0	-1.0	1276.0	951.0	-1.0	1464.0	1037.0	-1.0	1461.0	1071.0	-1.0	1755.0	1083.0	-1.0	1548.0	895.0	-1.0	1460.0	1357.0	-1.0	1884.0	827.0	-1.0	1408.0	1480.0	-1.0	2115.0	1379.0	-1.0	2492.0	1098.0	-1.0	1539.0	1041.0	-1.0	1758.0	754.0	-1.0	968.0	681.0	-1.0	1075.0	771.0	-1.0	1019.0	
222.450	883.0	-1.0	1424.0	899.0	-1.0	1276.0	952.0	-1.0	1461.0	1037.0	-1.0	1459.0	1072.0	-1.0	1758.0	1086.0	-1.0	1553.0	896.0	-1.0	1466.0	1361.0	-1.0	1895.0	829.0	-1.0	1412.0	1482.0	-1.0	2121.0	1380.0	-1.0	2499.0	1099.0	-1.0	1542.0	1040.0	-1.0	1760.0	753.0	-1.0	967.0	681.0	-1.0	1075.0	770.0	-1.0	1017.0	
222.949	884.0	-1.0	1425.0	902.0	-1.0	1283.0	950.0	-1.0	1461.0	1038.0	-1.0	1463.0	1074.0	-1.0	1769.0	1090.0	-1.0	1569.0	897.0	-1.0	1474.0	1365.0	-1.0	1906.0	829.0	-1.0	1418.0	1485.0	-1.0	2131.0	1383.0	-1.0	2514.0	1102.0	-1.0	1555.0	1041.0	-1.0	1767.0	754.0	-1.0	972.0	683.0	-1.0	1080.0	770.0	-1.0	1020.0	
223.448	882.0	-1.0	1420.0	901.0	-1.0	1278.0	949.0	-1.0	1454.0	1036.0	-1.0	1459.0	1072.0	-1.0	1769.0	1091.0	-1.0	1572.0	899.0	-1.0	1475.0	1365.0	-1.0	1910.0	830.0	-1.0	1420.0	1486.0	-1.0	2133.0	1382.0	-1.0	2518.0	1102.0	-1.0	1557.0	1041.0	-1.0	1765.0	753.0	-1.0	970.0	680.0	-1.0	1078.0	768.0	-1.0	1016.0	
223.948	881.0	-1.0	1416.0	900.0	-1.0	1277.0	946.0	-1.0	1447.0	1035.0	-1.0	1455.0	1073.0	-1.0	1770.0	1092.0	-1.0	1577.0	899.0	-1.0	1478.0	1365.0	-1.0	1912.0	831.0	-1.0	1423.0	1486.0	-1.0	2135.0	1383.0	-1.0	2522.0	1103.0	-1.0	1562.0	1040.0	-1.0	1765.0	753.0	-1.0	970.0	682.0	-1.0	1078.0	766.0	-1.0	1014.0	
224.447	881.0	-1.0	1414.0	900.0	-1.0	1275.0	945.0	-1.0	1443.0	1036.0	-1.0	1454.0	1073.0	-1.0	1767.0	1092.0	-1.0	1575.0	899.0	-1.0	1480.0	1366.0	-1.0	1912.0	831.0	-1.0	1423.0	1486.0	-1.0	2133.0	1383.0	-1.0	2522.0	1103.0	-1.0	1560.0	1038.0	-1.0	1762.0	753.0	-1.0	965.0	680.0	-1.0	1076.0	765.0	-1.0	1009.0	
224.946	880.0	-1.0	1409.0	899.0	-1.0	1271.0	942.0	-1.0	1435.0	1034.0	-1.0	1446.0	1070.0	-1.0	1764.0	1091.0	-1.0	1574.0	899.0	-1.0	1478.0	1365.0	-1.0	1908.0	830.0	-1.0	1424.0	1484.0	-1.0	2129.0	1384.0	-1.0	2522.0	1102.0	-1.0	1560.0	1037.0	-1.0	1759.0	751.0	-1.0	964.0	680.0	-1.0	1075.0	765.0	-1.0	1006.0	
225.445	880.0	-1.0	1410.0	901.0	-1.0	1277.0	941.0	-1.0	1432.0	1034.0	-1.0	1448.0	1071.0	-1.0	1769.0	1094.0	-1.0	1585.0	900.0	-1.0	1482.0	1364.0	-1.0	1910.0	830.0	-1.0	1427.0	1485.0	-1.0	2131.0	1385.0	-1.0	2530.0	1104.0	-1.0	1567.0	1039.0	-1.0	1760.0	752.0	-1.0	963.0	680.0	-1.0	1077.0	764.0	-1.0	1004.0	
225.944	878.0	-1.0	1405.0	901.0	-1.0	1274.0	940.0	-1.0	1426.0	1032.0	-1.0	1442.0	1071.0	-1.0	1763.0	1093.0	-1.0	1581.0	899.0	-1.0	1481.0	1361.0	-1.0	1906.0	831.0	-1.0	1426.0	1484.0	-1.0	2128.0	1384.0	-1.0	2529.0	1105.0	-1.0	1565.0	1037.0	-1.0	1758.0	751.0	-1.0	960.0	682.0	-1.0	1075.0	763.0	-1.0	1001.0	
226.443	879.0	-1.0	1405.0	901.0	-1.0	1275.0	939.0	-1.0	1422.0	1031.0	-1.0	1443.0	1070.0	-1.0	1764.0	1093.0	-1.0	1585.0	900.0	-1.0	1481.0	1360.0	-1.0	1902.0	831.0	-1.0	1427.0	1484.0	-1.0	2126.0	1385.0	-1.0	2532.0	1106.0	-1.0	1568.0	1038.0	-1.0	1759.0	753.0	-1.0	963.0	681.0	-1.0	1078.0	764.0	-1.0	1002.0	
226.942	878.0	-1.0	1401.0	900.0	-1.0	1271.0	938.0	-1.0	1415.0	1030.0	-1.0	1436.0	1070.0	-1.0	1757.0	1091.0	-1.0	1577.0	899.0	-1.0	1479.0	1358.0	-1.0	1897.0	831.0	-1.0	1425.0	1482.0	-1.0	2119.0	1385.0	-1.0	2528.0	1104.0	-1.0	1563.0	1037.0	-1.0	1756.0	753.0	-1.0	959.0	681.0	-1.0	1075.0	764.0	-1.0	998.0	
227.441	878.0	-1.0	1397.0	900.0	-1.0	1269.0	936.0	-1.0	1410.0	1029.0	-1.0	1431.0	1068.0	-1.0	1753.0	1091.0	-1.0	1575.0	898.0	-1.0	1477.0	1355.0	-1.0	1890.0	830.0	-1.0	1425.0	1480.0	-1.0	2112.0	1384.0	-1.0	2524.0	1104.0	-1.0	1560.0	1037.0	-1.0	1753.0	752.0	-1.0	958.0	682.0	-1.0	1074.0	762.0	-1.0	998.0	
227.941	877.0	-1.0	1394.0	897.0	-1.0	1263.0	935.0	-1.0	1403.0	1029.0	-1.0	1425.0	1067.0	-1.0	1744.0	1089.0	-1.0	1566.0	897.0	-1.0	1473.0	1350.0	-1.0	1882.0	829.0	-1.0	1419.0	1477.0	-1.0	2102.0	1381.0	-1.0	2515.0	1101.0	-1.0	1553.0	1035.0	-1.0	1748.0	751.0	-1.0	953.0	680.0	-1.0	1070.0	761.0	-1.0	991.0	
228.440	875.0	-1.0	1386.0	897.0	-1.0	1256.0	933.0	-1.0	1394.0	1025.0	-1.0	1416.0	1064.0	-1.0	1733.0	1086.0	-1.0	1557.0	895.0	-1.0	1468.0	1346.0	-1.0	1869.0	828.0	-1.0	1415.0	1472.0	-1.0	2090.0	1377.0	-1.0	2505.0	1099.0	-1.0	1544.0	1034.0	-1.0	1741.0	750.0	-1.0	948.0	678.0	-1.0	1066.0	758.0	-1.0	986.0	
228.939	875.0	-1.0	1384.0	897.0	-1.0	1259.0	932.0	-1.0	1387.0	1026.0	-1.0	1415.0	1064.0	-1.0	1733.0	1087.0	-1.0	1562.0	894.0	-1.0	1467.0	1342.0	-1.0	1863.0	827.0	-1.0	1415.0	1471.0	-1.0	2085.0	1377.0	-1.0	2505.0	1099.0	-1.0	1547.0	1034.0	-1.0	1737.0	748.0	-1.0	945.0	679.0	-1.0	1064.0	758.0	-1.0	982.0	
229.439	873.0	-1.0	1375.0	895.0	-1.0	1250.0	930.0	-1.0	1376.0	1023.0	-1.0	1403.0	1061.0	-1.0	1721.0	1082.0	-1.0	1550.0	893.0	-1.0	1460.0	1336.0	-1.0	1847.0	826.0	-1.0	1410.0	1466.0	-1.0	2070.0	1374.0	-1.0	2493.0	1096.0	-1.0	1535.0	1032.0	-1.0	1728.0	746.0	-1.0	938.0	677.0	-1.0	1059.0	755.0	-1.0	975.0	
229.938	873.0	-1.0	1368.0	895.0	-1.0	1245.0	927.0	-1.0	1365.0	1020.0	-1.0	1395.0	1057.0	-1.0	1713.0	1079.0	-1.0	1543.0	892.0	-1.0	1454.0	1330.0	-1.0	1830.0	825.0	-1.0	1405.0	1461.0	-1.0	2057.0	1370.0	-1.0	2484.0	1093.0	-1.0	1529.0	1030.0	-1.0	1724.0	746.0	-1.0	936.0	676.0	-1.0	1054.0	754.0	-1.0	971.0	
230.437	870.0	-1.0	1356.0	891.0	-1.0	1234.0	923.0	-1.0	1352.0	1016.0	-1.0	1381.0	1054.0	-1.0	1696.0	1074.0	-1.0	1528.0	889.0	-1.0	1446.0	1321.0	-1.0	1809.0	824.0	-1.0	1398.0	1454.0	-1.0	2037.0	1366.0	-1.0	2469.0	1088.0	-1.0	1517.0	1027.0	-1.0	1712.0	743.0	-1.0	930.0	673.0	-1.0	1047.0	752.0	-1.0	963.0	
230.936	868.0	-1.0	1347.0	889.0	-1.0	1227.0	921.0	-1.0	1339.0	1013.0	-1.0	1370.0	1050.0	-1.0	1685.0	1069.0	-1.0	1516.0	887.0	-1.0	1438.0	1313.0	-1.0	1789.0	822.0	-1.0	1392.0	1449.0	-1.0	2022.0	1363.0	-1.0	2456.0	1085.0	-1.0	1509.0	1026.0	-1.0	1704.0	742.0	-1.0	926.0	672.0	-1.0	1041.0	749.0	-1.0	957.0	
231.435	866.0	-1.0	1334.0	887.0	-1.0	1215.0	917.0	-1.0	1325.0	1008.0	-1.0	1356.0	1046.0	-1.0	1667.0	1063.0	-1.0	1499.0	884.0	-1.0	1427.0	1303.0	-1.0	1764.0	820.0	-1.0	1383.0	1441.0	-1.0	2000.0	1358.0	-1.0	2435.0	1080.0	-1.0	1494.0	1022.0	-1.0	1690.0	740.0	-1.0	917.0	669.0	-1.0	1031.0	746.0	-1.0	948.0	
231.934	864.0	-1.0	1326.0	885.0	-1.0	1208.0	916.0	-1.0	1313.0	1007.0	-1.0	1347.0	1042.0	-1.0	1655.0	1058.0	-1.0	1486.0	882.0	-1.0	1417.0	1293.0	-1.0	1742.0	818.0	-1.0	1375.0	1435.0	-1.0	1984.0	1355.0	-1.0	2421.0	1076.0	-1.0	1486.0	1020.0	-1.0	1681.0	739.0	-1.0	914.0	668.0	-1.0	1024.0	744.0	-1.0	943.0	
232.434	863.0	-1.0	1317.0	883.0	-1.0	1200.0	914.0	-1.0	1304.0	1005.0	-1.0	1336.0	1037.0	-1.0	1638.0	1053.0	-1.0	1469.0	879.0	-1.0	1407.0	1285.0	-1.0	1720.0	816.0	-1.0	1365.0	1428.0	-1.0	1965.0	1350.0	-1.0	2400.0	1071.0	-1.0	1472.0	1019.0	-1.0	1668.0	737.0	-1.0	907.0	664.0	-1.0	1016.0	741.0	-1.0	936.0	
232.933	861.0	-1.0	1310.0	883.0	-1.0	1195.0	912.0	-1.0	1295.0	1001.0	-1.0	1329.0	1034.0	-1.0	1625.0	1049.0	-1.0	1456.0	876.0	-1.0	1396.0	1276.0	-1.0	1700.0	815.0	-1.0	1356.0	1422.0	-1.0	1948.0	1346.0	-1.0	2383.0	1068.0	-1.0	1461.0	1017.0	-1.0	1659.0	737.0	-1.0	904.0	663.0	-1.0	1011.0	741.0	-1.0	930.0	
233.432	863.0	-1.0	1307.0	883.0	-1.0	1193.0	912.0	-1.0	1293.0	1001.0	-1.0	1327.0	1032.0	-1.0	1614.0	1045.0	-1.0	1443.0	875.0	-1.0	1389.0	1271.0	-1.0	1686.0	812.0	-1.0	1348.0	1417.0	-1.0	1932.0	1343.0	-1.0	2365.0	1065.0	-1.0	1449.0	1015.0	-1.0	1648.0	734.0	-1.0	898.0	662.0	-1.0	1005.0	740.0	-1.0	926.0	
233.931	861.0	-1.0	1302.0	882.0	-1.0	1188.0	912.0	-1.0	1288.0	999.0	-1.0	1321.0	1028.0	-1.0	1603.0	1041.0	-1.0	1431.0	873.0	-1.0	1380.0	1264.0	-1.0	1670.0	811.0	-1.0	1339.0	1413.0	-1.0	1916.0	1339.0	-1.0	2347.0	1060.0	-1.0	1437.0	1014.0	-1.0	1641.0	733.0	-1.0	894.0	661.0	-1.0	1000.0	739.0	-1.0	923.0	
234.430	862.0	-1.0	1303.0	882.0	-1.0	1192.0	912.0	-1.0	1290.0	1000.0	-1.0	1322.0	1029.0	-1.0	1602.0	1041.0	-1.0	1429.0	871.0	-1.0	1378.0	1263.0	-1.0	1664.0	812.0	-1.0	1336.0	1412.0	-1.0	1909.0	1338.0	-1.0	2340.0	1060.0	-1.0	1433.0	1014.0	-1.0	1638.0	734.0	-1.0	892.0	662.0	-1.0	998.0	739.0	-1.0	924.0	
234.929	861.0	-1.0	1299.0	881.0	-1.0	1189.0	912.0	-1.0	1290.0	999.0	-1.0	1318.0	1027.0	-1.0	1596.0	1038.0	-1.0	1421.0	871.0	-1.0	1372.0	1262.0	-1.0	1657.0	810.0	-1.0	1330.0	1409.0	-1.0	1900.0	1336.0	-1.0	2327.0	1057.0	-1.0	1423.0	1013.0	-1.0	1633.0	734.0	-1.0	891.0	661.0	-1.0	994.0	740.0	-1.0	924.0	
235.428	861.0	-1.0	1300.0	881.0	-1.0	1191.0	914.0	-1.0	1293.0	1000.0	-1.0	1319.0	1027.0	-1.0	1597.0	1037.0	-1.0	1419.0	872.0	-1.0	1371.0	1261.0	-1.0	1656.0	811.0	-1.0	1327.0	1409.0	-1.0	1898.0	1335.0	-1.0	2324.0	1057.0	-1.0	1423.0	1016.0	-1.0	1637.0	735.0	-1.0	894.0	662.0	-1.0	996.0	741.0	-1.0	927.0	
235.928	862.0	-1.0	1301.0	881.0	-1.0	1188.0	916.0	-1.0	1294.0	999.0	-1.0	1317.0	1028.0	-1.0	1594.0	1036.0	-1.0	1413.0	871.0	-1.0	1368.0	1262.0	-1.0	1654.0	811.0	-1.0	1322.0	1408.0	-1.0	1895.0	1333.0	-1.0	2314.0	1055.0	-1.0	1415.0	1015.0	-1.0	1633.0	735.0	-1.0	893.0	662.0	-1.0	995.0	741.0	-1.0	928.0	
236.427	864.0	-1.0	1303.0	881.0	-1.0	1188.0	916.0	-1.0	1298.0	1000.0	-1.0	1318.0	1027.0	-1.0	1595.0	1035.0	-1.0	1411.0	872.0	-1.0	1368.0	1264.0	-1.0	1656.0	810.0	-1.0	1321.0	1408.0	-1.0	1896.0	1334.0	-1.0	2311.0	1055.0	-1.0	1414.0	1016.0	-1.0	1634.0	736.0	-1.0	894.0	662.0	-1.0	996.0	743.0	-1.0	932.0	
236.927	865.0	-1.0	1303.0	881.0	-1.0	1186.0	918.0	-1.0	1304.0	1001.0	-1.0	1319.0	1028.0	-1.0	1594.0	1034.0	-1.0	1406.0	871.0	-1.0	1368.0	1266.0	-1.0	1659.0	811.0	-1.0	1318.0	1410.0	-1.0	1895.0	1332.0	-1.0	2306.0	1053.0	-1.0	1410.0	1015.0	-1.0	1631.0	735.0	-1.0	894.0	662.0	-1.0	995.0	744.0	-1.0	932.0	
237.426	866.0	-1.0	1306.0	882.0	-1.0	1186.0	920.0	-1.0	1308.0	1003.0	-1.0	1320.0	1028.0	-1.0	1595.0	1034.0	-1.0	1404.0	872.0	-1.0	1367.0	1266.0	-1.0	1659.0	811.0	-1.0	1317.0	1410.0	-1.0	1894.0	1332.0	-1.0	2304.0	1053.0	-1.0	1409.0	1015.0	-1.0	1632.0	734.0	-1.0	895.0	663.0	-1.0	994.0	745.0	-1.0	935.0	
237.925	866.0	-1.0	1307.0	881.0	-1.0	1185.0	922.0	-1.0	1311.0	1002.0	-1.0	1321.0	1028.0	-1.0	1594.0	1034.0	-1.0	1401.0	872.0	-1.0	1366.0	1269.0	-1.0	1660.0	810.0	-1.0	1315.0	1412.0	-1.0	1896.0	1333.0	-1.0	2302.0	1053.0	-1.0	1406.0	1017.0	-1.0	1632.0	735.0	-1.0	894.0	663.0	-1.0	994.0	746.0	-1.0	934.0	
238.424	867.0	-1.0	1310.0	880.0	-1.0	1186.0	922.0	-1.0	1314.0	1003.0	-1.0	1322.0	1028.0	-1.0	1593.0	1033.0	-1.0	1398.0	872.0	-1.0	1364.0	1270.0	-1.0	1660.0	811.0	-1.0	1316.0	1415.0	-1.0	1899.0	1335.0	-1.0	2303.0	1055.0	-1.0	1408.0	1019.0	-1.0	1635.0	737.0	-1.0	896.0	663.0	-1.0	994.0	746.0	-1.0	938.0	
238.923	866.0	-1.0	1308.0	879.0	-1.0	1181.0	923.0	-1.0	1314.0	1001.0	-1.0	1319.0	1026.0	-1.0	1584.0	1030.0	-1.0	1388.0	871.0	-1.0	1358.0	1272.0	-1.0	1655.0	811.0	-1.0	1312.0	1417.0	-1.0	1894.0	1334.0	-1.0	2296.0	1054.0	-1.0	1404.0	1019.0	-1.0	1633.0	736.0	-1.0	895.0	663.0	-1.0	992.0	747.0	-1.0	937.0	
239.422	866.0	-1.0	1305.0	877.0	-1.0	1177.0	922.0	-1.0	1312.0	1001.0	-1.0	1318.0	1026.0	-1.0	1577.0	1028.0	-1.0	1379.0	869.0	-1.0	1351.0	1270.0	-1.0	1645.0	809.0	-1.0	1308.0	1419.0	-1.0	1892.0	1336.0	-1.0	2293.0	1055.0	-1.0	1401.0	1021.0	-1.0	1632.0	737.0	-1.0	896.0	662.0	-1.0	991.0	747.0	-1.0	938.0	
239.922	864.0	-1.0	1298.0	874.0	-1.0	1170.0	922.0	-1.0	1308.0	1000.0	-1.0	1312.0	1023.0	-1.0	1564.0	1025.0	-1.0	1367.0	867.0	-1.0	1342.0	1267.0	-1.0	1634.0	808.0	-1.0	1302.0	1418.0	-1.0	1885.0	1335.0	-1.0	2281.0	1054.0	-1.0	1393.0	1020.0	-1.0	1627.0	737.0	-1.0	892.0	662.0	-1.0	987.0	747.0	-1.0	937.0	
240.421	863.0	-1.0	1295.0	874.0	-1.0	1165.0	921.0	-1.0	1305.0	1000.0	-1.0	1309.0	1021.0	-1.0	1558.0	1022.0	-1.0	1360.0	867.0	-1.0	1335.0	1265.0	-1.0	1625.0	809.0	-1.0	1299.0	1418.0	-1.0	1882.0	1336.0	-1.0	2277.0	1056.0	-1.0	1392.0	1020.0	-1.0	1625.0	738.0	-1.0	892.0	663.0	-1.0	986.0	747.0	-1.0	937.0	
240.920	863.0	-1.0	1292.0	872.0	-1.0	1162.0	921.0	-1.0	1304.0	1000.0	-1.0	1309.0	1022.0	-1.0	1554.0	1022.0	-1.0	1356.0	866.0	-1.0	1331.0	1267.0	-1.0	1622.0	809.0	-1.0	1295.0	1421.0	-1.0	1881.0	1336.0	-1.0	2271.0	1057.0	-1.0	1389.0	1021.0	-1.0	1623.0	738.0	-1.0	891.0	663.0	-1.0	982.0	747.0	-1.0	936.0	
241.419	863.0	-1.0	1292.0	872.0	-1.0	1159.0	922.0	-1.0	1304.0	1000.0	-1.0	1309.0	1024.0	-1.0	1553.0	1024.0	-1.0	1354.0	867.0	-1.0	1330.0	1268.0	-1.0	1622.0	808.0	-1.0	1294.0	1424.0	-1.0	1884.0	1339.0	-1.0	2269.0	1058.0	-1.0	1390.0	1022.0	-1.0	1623.0	739.0	-1.0	891.0	662.0	-1.0	982.0	748.0	-1.0	937.0	
241.918	865.0	-1.0	1297.0	874.0	-1.0	1164.0	924.0	-1.0	1310.0	1004.0	-1.0	1317.0	1027.0	-1.0	1560.0	1026.0	-1.0	1362.0	870.0	-1.0	1335.0	1274.0	-1.0	1633.0	810.0	-1.0	1296.0	1431.0	-1.0	1894.0	1343.0	-1.0	2276.0	1062.0	-1.0	1393.0	1025.0	-1.0	1625.0	740.0	-1.0	892.0	663.0	-1.0	982.0	749.0	-1.0	939.0	
242.417	866.0	-1.0	1298.0	875.0	-1.0	1163.0	924.0	-1.0	1311.0	1004.0	-1.0	1318.0	1029.0	-1.0	1562.0	1029.0	-1.0	1363.0	870.0	-1.0	1336.0	1278.0	-1.0	1639.0	812.0	-1.0	1297.0	1435.0	-1.0	1900.0	1345.0	-1.0	2277.0	1063.0	-1.0	1395.0	1026.0	-1.0	1626.0	740.0	-1.0	892.0	663.0	-1.0	982.0	751.0	-1.0	939.0	
242.916	867.0	-1.0	1301.0	874.0	-1.0	1167.0	926.0	-1.0	1316.0	1007.0	-1.0	1322.0	1031.0	-1.0	1571.0	1031.0	-1.0	1371.0	873.0	-1.0	1341.0	1283.0	-1.0	1648.0	813.0	-1.0	1303.0	1439.0	-1.0	1913.0	1349.0	-1.0	2289.0	1068.0	-1.0	1403.0	1029.0	-1.0	1634.0	742.0	-1.0	896.0	665.0	-1.0	987.0	752.0	-1.0	944.0	
243.415	867.0	-1.0	1302.0	875.0	-1.0	1166.0	927.0	-1.0	1318.0	1007.0	-1.0	1322.0	1033.0	-1.0	1574.0	1032.0	-1.0	1373.0	873.0	-1.0	1343.0	1287.0	-1.0	1656.0	814.0	-1.0	1305.0	1443.0	-1.0	1920.0	1352.0	-1.0	2295.0	1068.0	-1.0	1405.0	1030.0	-1.0	1636.0	743.0	-1.0	897.0	666.0	-1.0	988.0	754.0	-1.0	946.0	
243.914	869.0	-1.0	1305.0	876.0	-1.0	1167.0	927.0	-1.0	1320.0	1008.0	-1.0	1325.0	1034.0	-1.0	1578.0	1034.0	-1.0	1378.0	875.0	-1.0	1346.0	1290.0	-1.0	1661.0	815.0	-1.0	1308.0	1447.0	-1.0	1928.0	1354.0	-1.0	2303.0	1070.0	-1.0	1411.0	1032.0	-1.0	1642.0	744.0	-1.0	900.0	669.0	-1.0	994.0	755.0	-1.0	949.0	
244.414	870.0	-1.0	1307.0	876.0	-1.0	1168.0	928.0	-1.0	1323.0	1009.0	-1.0	1328.0	1035.0	-1.0	1581.0	1035.0	-1.0	1381.0	875.0	-1.0	1347.0	1294.0	-1.0	1665.0	817.0	-1.0	1310.0	1449.0	-1.0	1933.0	1356.0	-1.0	2309.0	1072.0	-1.0	1412.0	1034.0	-1.0	1646.0	745.0	-1.0	900.0	668.0	-1.0	996.0	757.0	-1.0	952.0	
244.913	870.0	-1.0	1309.0	877.0	-1.0	1170.0	929.0	-1.0	1326.0	1009.0	-1.0	1331.0	1035.0	-1.0	1582.0	1035.0	-1.0	1384.0	876.0	-1.0	1350.0	1295.0	-1.0	1667.0	818.0	-1.0	1314.0	1451.0	-1.0	1936.0	1359.0	-1.0	2317.0	1073.0	-1.0	1417.0	1035.0	-1.0	1651.0	745.0	-1.0	904.0	671.0	-1.0	999.0	758.0	-1.0	954.0	
245.413	872.0	-1.0	1319.0	881.0	-1.0	1179.0	931.0	-1.0	1332.0	1012.0	-1.0	1339.0	1037.0	-1.0	1590.0	1039.0	-1.0	1394.0	878.0	-1.0	1354.0	1297.0	-1.0	1672.0	819.0	-1.0	1319.0	1453.0	-1.0	1941.0	1363.0	-1.0	2326.0	1077.0	-1.0	1422.0	1038.0	-1.0	1657.0	746.0	-1.0	906.0	672.0	-1.0	1003.0	760.0	-1.0	957.0	
245.912	873.0	-1.0	1320.0	881.0	-1.0	1181.0	931.0	-1.0	1336.0	1013.0	-1.0	1343.0	1037.0	-1.0	1591.0	1040.0	-1.0	1394.0	878.0	-1.0	1355.0	1297.0	-1.0	1672.0	820.0	-1.0	1320.0	1455.0	-1.0	1942.0	1365.0	-1.0	2329.0	1076.0	-1.0	1425.0	1039.0	-1.0	1662.0	746.0	-1.0	907.0	674.0	-1.0	1006.0	761.0	-1.0	960.0	
246.411	874.0	-1.0	1325.0	882.0	-1.0	1185.0	933.0	-1.0	1341.0	1015.0	-1.0	1348.0	1038.0	-1.0	1598.0	1041.0	-1.0	1402.0	879.0	-1.0	1358.0	1299.0	-1.0	1677.0	821.0	-1.0	1325.0	1457.0	-1.0	1949.0	1367.0	-1.0	2341.0	1080.0	-1.0	1433.0	1042.0	-1.0	1669.0	749.0	-1.0	911.0	676.0	-1.0	1011.0	762.0	-1.0	962.0	
246.910	874.0	-1.0	1327.0	881.0	-1.0	1184.0	934.0	-1.0	1342.0	1014.0	-1.0	1348.0	1038.0	-1.0	1599.0	1042.0	-1.0	1402.0	879.0	-1.0	1358.0	1299.0	-1.0	1680.0	821.0	-1.0	1326.0	1457.0	-1.0	1949.0	1367.0	-1.0	2341.0	1081.0	-1.0	1435.0	1043.0	-1.0	1672.0	749.0	-1.0	911.0	675.0	-1.0	1012.0	763.0	-1.0	965.0	
247.410	874.0	-1.0	1330.0	882.0	-1.0	1186.0	935.0	-1.0	1348.0	1015.0	-1.0	1351.0	1040.0	-1.0	1603.0	1042.0	-1.0	1406.0	879.0	-1.0	1363.0	1302.0	-1.0	1685.0	821.0	-1.0	1329.0	1461.0	-1.0	1955.0	1369.0	-1.0	2347.0	1082.0	-1.0	1439.0	1045.0	-1.0	1678.0	750.0	-1.0	915.0	678.0	-1.0	1018.0	765.0	-1.0	968.0	
247.909	875.0	-1.0	1330.0	882.0	-1.0	1183.0	936.0	-1.0	1350.0	1015.0	-1.0	1350.0	1040.0	-1.0	1604.0	1042.0	-1.0	1404.0	879.0	-1.0	1361.0	1304.0	-1.0	1687.0	821.0	-1.0	1327.0	1461.0	-1.0	1954.0	1369.0	-1.0	2343.0	1081.0	-1.0	1436.0	1045.0	-1.0	1680.0	751.0	-1.0	914.0	678.0	-1.0	1018.0	765.0	-1.0	969.0	
248.408	876.0	-1.0	1333.0	883.0	-1.0	1183.0	936.0	-1.0	1353.0	1015.0	-1.0	1353.0	1042.0	-1.0	1609.0	1043.0	-1.0	1405.0	880.0	-1.0	1364.0	1305.0	-1.0	1691.0	822.0	-1.0	1329.0	1463.0	-1.0	1958.0	1369.0	-1.0	2344.0	1082.0	-1.0	1439.0	1047.0	-1.0	1685.0	751.0	-1.0	918.0	678.0	-1.0	1020.0	767.0	-1.0	973.0	
248.908	876.0	-1.0	1331.0	881.0	-1.0	1179.0	939.0	-1.0	1357.0	1016.0	-1.0	1352.0	1042.0	-1.0	1610.0	1043.0	-1.0	1403.0	881.0	-1.0	1365.0	1309.0	-1.0	1698.0	821.0	-1.0	1327.0	1464.0	-1.0	1959.0	1370.0	-1.0	2342.0	1081.0	-1.0	1436.0	1046.0	-1.0	1684.0	751.0	-1.0	917.0	679.0	-1.0	1021.0	767.0	-1.0	975.0	
249.407	876.0	-1.0	1331.0	881.0	-1.0	1178.0	939.0	-1.0	1360.0	1015.0	-1.0	1352.0	1043.0	-1.0	1613.0	1044.0	-1.0	1404.0	882.0	-1.0	1367.0	1312.0	-1.0	1705.0	823.0	-1.0	1327.0	1466.0	-1.0	1964.0	1370.0	-1.0	2343.0	1082.0	-1.0	1437.0	1048.0	-1.0	1686.0	750.0	-1.0	917.0	680.0	-1.0	1023.0	768.0	-1.0	976.0	
249.906	877.0	-1.0	1336.0	883.0	-1.0	1182.0	940.0	-1.0	1365.0	1018.0	-1.0	1357.0	1046.0	-1.0	1621.0	1047.0	-1.0	1409.0	883.0	-1.0	1372.0	1316.0	-1.0	1714.0	823.0	-1.0	1328.0	1468.0	-1.0	1970.0	1374.0	-1.0	2350.0	1084.0	-1.0	1439.0	1048.0	-1.0	1688.0	752.0	-1.0	917.0	680.0	-1.0	1022.0	768.0	-1.0	974.0	
250.405	881.0	-1.0	1338.0	885.0	-1.0	1186.0	940.0	-1.0	1363.0	1020.0	-1.0	1360.0	1051.0	-1.0	1626.0	1050.0	-1.0	1414.0	883.0	-1.0	1371.0	1310.0	-1.0	1713.0	819.0	-1.0	1321.0	1463.0	-1.0	1971.0	1384.0	-1.0	2365.0	1090.0	-1.0	1446.0	1050.0	-1.0	1688.0	750.0	-1.0	915.0	679.0	-1.0	1020.0	765.0	-1.0	969.0	
250.904	881.0	-1.0	1340.0	886.0	-1.0	1190.0	942.0	-1.0	1368.0	1021.0	-1.0	1360.0	1056.0	-1.0	1637.0	1048.0	-1.0	1411.0	882.0	-1.0	1369.0	1295.0	-1.0	1695.0	817.0	-1.0	1316.0	1452.0	-1.0	1959.0	1398.0	-1.0	2391.0	1091.0	-1.0	1447.0	1050.0	-1.0	1686.0	750.0	-1.0	911.0	679.0	-1.0	1018.0	763.0	-1.0	966.0	
251.403	881.0	-1.0	1335.0	885.0	-1.0	1182.0	944.0	-1.0	1367.0	1017.0	-1.0	1350.0	1058.0	-1.0	1635.0	1037.0	-1.0	1388.0	878.0	-1.0	1359.0	1267.0	-1.0	1651.0	816.0	-1.0	1307.0	1428.0	-1.0	1918.0	1407.0	-1.0	2404.0	1084.0	-1.0	1430.0	1052.0	-1.0	1683.0	748.0	-1.0	906.0	680.0	-1.0	1018.0	766.0	-1.0	970.0	
251.902	879.0	-1.0	1332.0	884.0	-1.0	1176.0	945.0	-1.0	1365.0	1016.0	-1.0	1344.0	1057.0	-1.0	1636.0	1031.0	-1.0	1377.0	877.0	-1.0	1354.0	1248.0	-1.0	1622.0	815.0	-1.0	1306.0	1414.0	-1.0	1896.0	1412.0	-1.0	2415.0	1080.0	-1.0	1422.0	1053.0	-1.0	1687.0	748.0	-1.0	907.0	683.0	-1.0	1020.0	768.0	-1.0	972.0	
252.401	879.0	-1.0	1325.0	882.0	-1.0	1168.0	944.0	-1.0	1357.0	1012.0	-1.0	1334.0	1057.0	-1.0	1629.0	1026.0	-1.0	1366.0	875.0	-1.0	1350.0	1241.0	-1.0	1607.0	816.0	-1.0	1306.0	1407.0	-1.0	1882.0	1412.0	-1.0	2412.0	1074.0	-1.0	1409.0	1054.0	-1.0	1683.0	747.0	-1.0	902.0	683.0	-1.0	1018.0	767.0	-1.0	969.0	
252.900	879.0	-1.0	1325.0	881.0	-1.0	1164.0	943.0	-1.0	1352.0	1012.0	-1.0	1331.0	1057.0	-1.0	1629.0	1025.0	-1.0	1362.0	875.0	-1.0	1349.0	1236.0	-1.0	1600.0	817.0	-1.0	1307.0	1403.0	-1.0	1875.0	1413.0	-1.0	2413.0	1070.0	-1.0	1404.0	1055.0	-1.0	1684.0	747.0	-1.0	901.0	684.0	-1.0	1019.0	767.0	-1.0	968.0	
253.399	878.0	-1.0	1321.0	881.0	-1.0	1160.0	942.0	-1.0	1350.0	1012.0	-1.0	1327.0	1056.0	-1.0	1623.0	1023.0	-1.0	1357.0	875.0	-1.0	1347.0	1236.0	-1.0	1596.0	816.0	-1.0	1309.0	1401.0	-1.0	1870.0	1411.0	-1.0	2405.0	1067.0	-1.0	1395.0	1055.0	-1.0	1680.0	745.0	-1.0	898.0	682.0	-1.0	1016.0	766.0	-1.0	967.0	
253.898	878.0	-1.0	1321.0	880.0	-1.0	1158.0	942.0	-1.0	1348.0	1012.0	-1.0	1326.0	1056.0	-1.0	1622.0	1023.0	-1.0	1356.0	875.0	-1.0	1348.0	1236.0	-1.0	1596.0	818.0	-1.0	1311.0	1401.0	-1.0	1868.0	1408.0	-1.0	2400.0	1067.0	-1.0	1393.0	1056.0	-1.0	1680.0	744.0	-1.0	897.0	684.0	-1.0	1018.0	766.0	-1.0	966.0	
254.398	878.0	-1.0	1320.0	881.0	-1.0	1157.0	943.0	-1.0	1350.0	1012.0	-1.0	1327.0	1056.0	-1.0	1620.0	1023.0	-1.0	1356.0	875.0	-1.0	1348.0	1239.0	-1.0	1600.0	819.0	-1.0	1311.0	1402.0	-1.0	1868.0	1406.0	-1.0	2393.0	1064.0	-1.0	1389.0	1055.0	-1.0	1678.0	744.0	-1.0	896.0	684.0	-1.0	1016.0	766.0	-1.0	965.0	
254.897	878.0	-1.0	1321.0	883.0	-1.0	1158.0	943.0	-1.0	1350.0	1012.0	-1.0	1328.0	1055.0	-1.0	1621.0	1025.0	-1.0	1358.0	877.0	-1.0	1351.0	1243.0	-1.0	1604.0	819.0	-1.0	1314.0	1404.0	-1.0	1871.0	1406.0	-1.0	2389.0	1066.0	-1.0	1388.0	1056.0	-1.0	1679.0	745.0	-1.0	895.0	684.0	-1.0	1016.0	767.0	-1.0	965.0	
255.396	878.0	-1.0	1321.0	883.0	-1.0	1158.0	944.0	-1.0	1351.0	1013.0	-1.0	1329.0	1056.0	-1.0	1621.0	1026.0	-1.0	1359.0	878.0	-1.0	1353.0	1246.0	-1.0	1611.0	820.0	-1.0	1315.0	1406.0	-1.0	1872.0	1404.0	-1.0	2383.0	1064.0	-1.0	1385.0	1056.0	-1.0	1676.0	744.0	-1.0	894.0	683.0	-1.0	1013.0	765.0	-1.0	962.0	
255.895	878.0	-1.0	1319.0	883.0	-1.0	1158.0	944.0	-1.0	1351.0	1013.0	-1.0	1328.0	1057.0	-1.0	1622.0	1026.0	-1.0	1361.0	878.0	-1.0	1355.0	1248.0	-1.0	1614.0	820.0	-1.0	1315.0	1407.0	-1.0	1873.0	1403.0	-1.0	2380.0	1064.0	-1.0	1385.0	1056.0	-1.0	1675.0	743.0	-1.0	892.0	683.0	-1.0	1012.0	764.0	-1.0	960.0	
256.394	878.0	-1.0	1318.0	883.0	-1.0	1156.0	943.0	-1.0	1350.0	1013.0	-1.0	1328.0	1057.0	-1.0	1621.0	1027.0	-1.0	1360.0	879.0	-1.0	1355.0	1252.0	-1.0	1620.0	821.0	-1.0	1313.0	1408.0	-1.0	1876.0	1401.0	-1.0	2372.0	1063.0	-1.0	1380.0	1055.0	-1.0	1669.0	743.0	-1.0	889.0	681.0	-1.0	1009.0	763.0	-1.0	957.0	
256.894	877.0	-1.0	1316.0	883.0	-1.0	1155.0	943.0	-1.0	1348.0	1013.0	-1.0	1326.0	1056.0	-1.0	1618.0	1028.0	-1.0	1361.0	880.0	-1.0	1356.0	1252.0	-1.0	1620.0	820.0	-1.0	1313.0	1409.0	-1.0	1876.0	1401.0	-1.0	2367.0	1063.0	-1.0	1378.0	1054.0	-1.0	1668.0	743.0	-1.0	887.0	682.0	-1.0	1008.0	763.0	-1.0	956.0	
257.393	878.0	-1.0	1320.0	885.0	-1.0	1162.0	942.0	-1.0	1351.0	1015.0	-1.0	1332.0	1058.0	-1.0	1627.0	1033.0	-1.0	1372.0	881.0	-1.0	1360.0	1260.0	-1.0	1634.0	821.0	-1.0	1316.0	1415.0	-1.0	1887.0	1402.0	-1.0	2370.0	1067.0	-1.0	1383.0	1054.0	-1.0	1666.0	743.0	-1.0	888.0	682.0	-1.0	1007.0	764.0	-1.0	957.0	
257.892	879.0	-1.0	1323.0	887.0	-1.0	1165.0	942.0	-1.0	1351.0	1017.0	-1.0	1337.0	1059.0	-1.0	1631.0	1038.0	-1.0	1380.0	882.0	-1.0	1363.0	1267.0	-1.0	1649.0	821.0	-1.0	1319.0	1422.0	-1.0	1902.0	1402.0	-1.0	2371.0	1070.0	-1.0	1388.0	1055.0	-1.0	1666.0	744.0	-1.0	889.0	682.0	-1.0	1008.0	765.0	-1.0	958.0	
258.392	879.0	-1.0	1330.0	890.0	-1.0	1174.0	945.0	-1.0	1358.0	1021.0	-1.0	1347.0	1062.0	-1.0	1638.0	1043.0	-1.0	1391.0	883.0	-1.0	1367.0	1277.0	-1.0	1667.0	823.0	-1.0	1321.0	1429.0	-1.0	1918.0	1403.0	-1.0	2374.0	1073.0	-1.0	1392.0	1053.0	-1.0	1664.0	745.0	-1.0	891.0	682.0	-1.0	1008.0	767.0	-1.0	961.0	
258.891	882.0	-1.0	1334.0	893.0	-1.0	1178.0	945.0	-1.0	1365.0	1024.0	-1.0	1354.0	1064.0	-1.0	1646.0	1048.0	-1.0	1401.0	885.0	-1.0	1370.0	1283.0	-1.0	1681.0	824.0	-1.0	1325.0	1435.0	-1.0	1931.0	1404.0	-1.0	2378.0	1075.0	-1.0	1399.0	1054.0	-1.0	1666.0	746.0	-1.0	893.0	683.0	-1.0	1010.0	768.0	-1.0	963.0	
259.390	883.0	-1.0	1342.0	895.0	-1.0	1184.0	948.0	-1.0	1375.0	1027.0	-1.0	1362.0	1067.0	-1.0	1651.0	1053.0	-1.0	1410.0	885.0	-1.0	1376.0	1292.0	-1.0	1698.0	825.0	-1.0	1329.0	1442.0	-1.0	1945.0	1402.0	-1.0	2380.0	1077.0	-1.0	1403.0	1052.0	-1.0	1663.0	746.0	-1.0	894.0	683.0	-1.0	1011.0	768.0	-1.0	966.0	
259.889	884.0	-1.0	1344.0	896.0	-1.0	1184.0	950.0	-1.0	1381.0	1028.0	-1.0	1366.0	1066.0	-1.0	1654.0	1054.0	-1.0	1414.0	887.0	-1.0	1379.0	1300.0	-1.0	1711.0	826.0	-1.0	1332.0	1445.0	-1.0	1955.0	1400.0	-1.0	2378.0	1078.0	-1.0	1406.0	1051.0	-1.0	1662.0	746.0	-1.0	896.0	685.0	-1.0	1013.0	769.0	-1.0	969.0	
260.388	884.0	-1.0	1350.0	896.0	-1.0	1191.0	952.0	-1.0	1390.0	1029.0	-1.0	1374.0	1068.0	-1.0	1662.0	1058.0	-1.0	1425.0	889.0	-1.0	1385.0	1307.0	-1.0	1725.0	826.0	-1.0	1335.0	1450.0	-1.0	1965.0	1399.0	-1.0	2381.0	1080.0	-1.0	1411.0	1051.0	-1.0	1662.0	747.0	-1.0	898.0	683.0	-1.0	1014.0	770.0	-1.0	971.0	
260.887	885.0	-1.0	1352.0	895.0	-1.0	1190.0	952.0	-1.0	1392.0	1030.0	-1.0	1376.0	1068.0	-1.0	1665.0	1060.0	-1.0	1428.0	890.0	-1.0	1387.0	1311.0	-1.0	1736.0	827.0	-1.0	1338.0	1453.0	-1.0	1971.0	1397.0	-1.0	2381.0	1079.0	-1.0	1414.0	1050.0	-1.0	1663.0	746.0	-1.0	900.0	684.0	-1.0	1015.0	768.0	-1.0	972.0	
261.386	884.0	-1.0	1355.0	896.0	-1.0	1195.0	953.0	-1.0	1397.0	1031.0	-1.0	1381.0	1071.0	-1.0	1675.0	1063.0	-1.0	1439.0	890.0	-1.0	1393.0	1317.0	-1.0	1748.0	827.0	-1.0	1345.0	1456.0	-1.0	1983.0	1397.0	-1.0	2391.0	1083.0	-1.0	1424.0	1051.0	-1.0	1669.0	747.0	-1.0	903.0	684.0	-1.0	1018.0	769.0	-1.0	974.0	
261.885	885.0	-1.0	1357.0	897.0	-1.0	1195.0	952.0	-1.0	1398.0	1031.0	-1.0	1382.0	1070.0	-1.0	1679.0	1063.0	-1.0	1443.0	891.0	-1.0	1398.0	1321.0	-1.0	1757.0	827.0	-1.0	1347.0	1457.0	-1.0	1988.0	1396.0	-1.0	2394.0	1083.0	-1.0	1429.0	1051.0	-1.0	1671.0	747.0	-1.0	904.0	685.0	-1.0	1021.0	768.0	-1.0	974.0	
262.385	885.0	-1.0	1360.0	898.0	-1.0	1201.0	952.0	-1.0	1402.0	1032.0	-1.0	1387.0	1072.0	-1.0	1689.0	1066.0	-1.0	1454.0	893.0	-1.0	1403.0	1324.0	-1.0	1767.0	828.0	-1.0	1351.0	1460.0	-1.0	1996.0	1397.0	-1.0	2405.0	1084.0	-1.0	1437.0	1052.0	-1.0	1676.0	747.0	-1.0	907.0	686.0	-1.0	1025.0	768.0	-1.0	977.0	
262.885	885.0	-1.0	1362.0	897.0	-1.0	1203.0	952.0	-1.0	1404.0	1032.0	-1.0	1389.0	1072.0	-1.0	1694.0	1067.0	-1.0	1458.0	893.0	-1.0	1407.0	1327.0	-1.0	1774.0	828.0	-1.0	1353.0	1460.0	-1.0	2001.0	1397.0	-1.0	2408.0	1084.0	-1.0	1440.0	1050.0	-1.0	1678.0	748.0	-1.0	908.0	685.0	-1.0	1026.0	767.0	-1.0	978.0	
263.384	886.0	-1.0	1368.0	899.0	-1.0	1209.0	953.0	-1.0	1408.0	1033.0	-1.0	1394.0	1074.0	-1.0	1703.0	1071.0	-1.0	1468.0	894.0	-1.0	1414.0	1329.0	-1.0	1785.0	828.0	-1.0	1357.0	1462.0	-1.0	2013.0	1397.0	-1.0	2420.0	1086.0	-1.0	1450.0	1051.0	-1.0	1684.0	748.0	-1.0	911.0	686.0	-1.0	1029.0	768.0	-1.0	978.0	
263.884	885.0	-1.0	1368.0	900.0	-1.0	1210.0	953.0	-1.0	1410.0	1032.0	-1.0	1396.0	1073.0	-1.0	1704.0	1070.0	-1.0	1471.0	893.0	-1.0	1416.0	1331.0	-1.0	1790.0	828.0	-1.0	1358.0	1463.0	-1.0	2017.0	1395.0	-1.0	2421.0	1084.0	-1.0	1451.0	1050.0	-1.0	1685.0	747.0	-1.0	911.0	686.0	-1.0	1029.0	765.0	-1.0	978.0	
264.383	886.0	-1.0	1372.0	901.0	-1.0	1214.0	953.0	-1.0	1415.0	1033.0	-1.0	1401.0	1074.0	-1.0	1711.0	1072.0	-1.0	1479.0	894.0	-1.0	1419.0	1332.0	-1.0	1798.0	828.0	-1.0	1361.0	1464.0	-1.0	2026.0	1396.0	-1.0	2428.0	1086.0	-1.0	1457.0	1051.0	-1.0	1691.0	747.0	-1.0	916.0	686.0	-1.0	1033.0	767.0	-1.0	981.0	
264.882	886.0	-1.0	1373.0	900.0	-1.0	1213.0	953.0	-1.0	1416.0	1032.0	-1.0	1402.0	1074.0	-1.0	1711.0	1072.0	-1.0	1480.0	893.0	-1.0	1419.0	1333.0	-1.0	1803.0	827.0	-1.0	1362.0	1465.0	-1.0	2031.0	1394.0	-1.0	2429.0	1086.0	-1.0	1457.0	1050.0	-1.0	1692.0	747.0	-1.0	916.0	685.0	-1.0	1033.0	765.0	-1.0	982.0	
265.381	885.0	-1.0	1376.0	901.0	-1.0	1216.0	953.0	-1.0	1418.0	1033.0	-1.0	1403.0	1073.0	-1.0	1712.0	1073.0	-1.0	1483.0	894.0	-1.0	1421.0	1334.0	-1.0	1809.0	828.0	-1.0	1363.0	1466.0	-1.0	2037.0	1395.0	-1.0	2433.0	1087.0	-1.0	1463.0	1050.0	-1.0	1695.0	747.0	-1.0	919.0	685.0	-1.0	1036.0	766.0	-1.0	984.0	
265.880	886.0	-1.0	1379.0	902.0	-1.0	1219.0	954.0	-1.0	1422.0	1035.0	-1.0	1406.0	1073.0	-1.0	1713.0	1073.0	-1.0	1484.0	893.0	-1.0	1422.0	1336.0	-1.0	1815.0	827.0	-1.0	1365.0	1468.0	-1.0	2044.0	1394.0	-1.0	2436.0	1086.0	-1.0	1463.0	1049.0	-1.0	1696.0	746.0	-1.0	919.0	685.0	-1.0	1036.0	766.0	-1.0	984.0	
266.380	886.0	-1.0	1380.0	902.0	-1.0	1219.0	953.0	-1.0	1423.0	1035.0	-1.0	1408.0	1073.0	-1.0	1713.0	1074.0	-1.0	1485.0	894.0	-1.0	1423.0	1336.0	-1.0	1820.0	828.0	-1.0	1367.0	1468.0	-1.0	2049.0	1394.0	-1.0	2439.0	1087.0	-1.0	1465.0	1049.0	-1.0	1699.0	747.0	-1.0	920.0	684.0	-1.0	1037.0	765.0	-1.0	984.0	
266.879	887.0	-1.0	1384.0	905.0	-1.0	1226.0	954.0	-1.0	1427.0	1035.0	-1.0	1412.0	1075.0	-1.0	1715.0	1074.0	-1.0	1485.0	894.0	-1.0	1425.0	1337.0	-1.0	1825.0	828.0	-1.0	1369.0	1469.0	-1.0	2052.0	1394.0	-1.0	2440.0	1087.0	-1.0	1466.0	1048.0	-1.0	1699.0	746.0	-1.0	920.0	684.0	-1.0	1037.0	764.0	-1.0	984.0	
267.378	887.0	-1.0	1384.0	904.0	-1.0	1225.0	953.0	-1.0	1425.0	1034.0	-1.0	1411.0	1075.0	-1.0	1715.0	1073.0	-1.0	1485.0	894.0	-1.0	1426.0	1338.0	-1.0	1825.0	828.0	-1.0	1370.0	1468.0	-1.0	2054.0	1395.0	-1.0	2443.0	1087.0	-1.0	1469.0	1048.0	-1.0	1700.0	745.0	-1.0	920.0	684.0	-1.0	1038.0	764.0	-1.0	984.0	
267.877	886.0	-1.0	1388.0	905.0	-1.0	1230.0	954.0	-1.0	1428.0	1034.0	-1.0	1415.0	1076.0	-1.0	1717.0	1074.0	-1.0	1487.0	895.0	-1.0	1427.0	1338.0	-1.0	1827.0	828.0	-1.0	1371.0	1467.0	-1.0	2054.0	1395.0	-1.0	2444.0	1086.0	-1.0	1467.0	1047.0	-1.0	1699.0	745.0	-1.0	917.0	683.0	-1.0	1037.0	762.0	-1.0	982.0	
268.377	884.0	-1.0	1383.0	903.0	-1.0	1226.0	951.0	-1.0	1423.0	1032.0	-1.0	1409.0	1076.0	-1.0	1714.0	1074.0	-1.0	1484.0	895.0	-1.0	1427.0	1336.0	-1.0	1824.0	828.0	-1.0	1371.0	1466.0	-1.0	2052.0	1394.0	-1.0	2445.0	1085.0	-1.0	1466.0	1046.0	-1.0	1697.0	744.0	-1.0	917.0	682.0	-1.0	1036.0	761.0	-1.0	980.0	
268.876	884.0	-1.0	1382.0	904.0	-1.0	1227.0	950.0	-1.0	1420.0	1032.0	-1.0	1409.0	1077.0	-1.0	1718.0	1075.0	-1.0	1490.0	896.0	-1.0	1430.0	1337.0	-1.0	1826.0	828.0	-1.0	1376.0	1466.0	-1.0	2057.0	1397.0	-1.0	2455.0	1088.0	-1.0	1477.0	1046.0	-1.0	1700.0	746.0	-1.0	918.0	683.0	-1.0	1037.0	761.0	-1.0	977.0	
269.375	883.0	-1.0	1377.0	902.0	-1.0	1221.0	947.0	-1.0	1412.0	1030.0	-1.0	1401.0	1075.0	-1.0	1713.0	1075.0	-1.0	1488.0	897.0	-1.0	1430.0	1337.0	-1.0	1824.0	828.0	-1.0	1377.0	1466.0	-1.0	2055.0	1396.0	-1.0	2453.0	1088.0	-1.0	1476.0	1045.0	-1.0	1695.0	744.0	-1.0	915.0	681.0	-1.0	1033.0	759.0	-1.0	973.0	
269.874	881.0	-1.0	1375.0	901.0	-1.0	1218.0	947.0	-1.0	1407.0	1029.0	-1.0	1396.0	1075.0	-1.0	1710.0	1076.0	-1.0	1489.0	898.0	-1.0	1431.0	1336.0	-1.0	1824.0	829.0	-1.0	1378.0	1467.0	-1.0	2056.0	1396.0	-1.0	2452.0	1090.0	-1.0	1481.0	1046.0	-1.0	1696.0	744.0	-1.0	917.0	681.0	-1.0	1033.0	758.0	-1.0	971.0	
270.373	880.0	-1.0	1369.0	900.0	-1.0	1212.0	945.0	-1.0	1404.0	1027.0	-1.0	1391.0	1074.0	-1.0	1705.0	1075.0	-1.0	1486.0	898.0	-1.0	1431.0	1337.0	-1.0	1824.0	829.0	-1.0	1378.0	1467.0	-1.0	2056.0	1396.0	-1.0	2449.0	1090.0	-1.0	1480.0	1044.0	-1.0	1693.0	745.0	-1.0	915.0	680.0	-1.0	1031.0	757.0	-1.0	968.0	
270.872	879.0	-1.0	1367.0	899.0	-1.0	1211.0	945.0	-1.0	1401.0	1026.0	-1.0	1387.0	1074.0	-1.0	1703.0	1075.0	-1.0	1485.0	898.0	-1.0	1430.0	1338.0	-1.0	1825.0	829.0	-1.0	1378.0	1468.0	-1.0	2057.0	1397.0	-1.0	2448.0	1092.0	-1.0	1481.0	1045.0	-1.0	1693.0	745.0	-1.0	916.0	680.0	-1.0	1031.0	757.0	-1.0	967.0	
271.372	881.0	-1.0	1370.0	901.0	-1.0	1212.0	945.0	-1.0	1401.0	1029.0	-1.0	1389.0	1075.0	-1.0	1702.0	1075.0	-1.0	1484.0	899.0	-1.0	1431.0	1340.0	-1.0	1828.0	829.0	-1.0	1379.0	1468.0	-1.0	2059.0	1398.0	-1.0	2447.0	1092.0	-1.0	1481.0	1044.0	-1.0	1691.0	744.0	-1.0	914.0	679.0	-1.0	1030.0	757.0	-1.0	965.0	
271.871	882.0	-1.0	1370.0	901.0	-1.0	1212.0	945.0	-1.0	1402.0	1029.0	-1.0	1388.0	1075.0	-1.0	1702.0	1077.0	-1.0	1486.0	899.0	-1.0	1432.0	1339.0	-1.0	1830.0	829.0	-1.0	1379.0	1469.0	-1.0	2063.0	1399.0	-1.0	2448.0	1094.0	-1.0	1483.0	1045.0	-1.0	1693.0	746.0	-1.0	915.0	679.0	-1.0	1030.0	756.0	-1.0	965.0	
272.370	882.0	-1.0	1376.0	903.0	-1.0	1221.0	947.0	-1.0	1406.0	1031.0	-1.0	1396.0	1078.0	-1.0	1710.0	1081.0	-1.0	1497.0	900.0	-1.0	1439.0	1342.0	-1.0	1839.0	831.0	-1.0	1382.0	1471.0	-1.0	2070.0	1401.0	-1.0	2454.0	1098.0	-1.0	1489.0	1047.0	-1.0	1696.0	745.0	-1.0	916.0	680.0	-1.0	1031.0	757.0	-1.0	965.0	
272.869	882.0	-1.0	1375.0	903.0	-1.0	1219.0	948.0	-1.0	1406.0	1030.0	-1.0	1395.0	1079.0	-1.0	1711.0	1080.0	-1.0	1497.0	901.0	-1.0	1439.0	1343.0	-1.0	1842.0	831.0	-1.0	1382.0	1472.0	-1.0	2072.0	1403.0	-1.0	2455.0	1098.0	-1.0	1490.0	1048.0	-1.0	1697.0	746.0	-1.0	916.0	680.0	-1.0	1031.0	757.0	-1.0	965.0	
273.368	882.0	-1.0	1378.0	903.0	-1.0	1224.0	948.0	-1.0	1408.0	1032.0	-1.0	1398.0	1079.0	-1.0	1715.0	1083.0	-1.0	1505.0	902.0	-1.0	1442.0	1346.0	-1.0	1848.0	831.0	-1.0	1385.0	1475.0	-1.0	2078.0	1403.0	-1.0	2460.0	1100.0	-1.0	1498.0	1049.0	-1.0	1703.0	748.0	-1.0	922.0	681.0	-1.0	1035.0	759.0	-1.0	969.0	
273.867	882.0	-1.0	1377.0	904.0	-1.0	1222.0	948.0	-1.0	1408.0	1031.0	-1.0	1397.0	1079.0	-1.0	1714.0	1081.0	-1.0	1503.0	902.0	-1.0	1443.0	1349.0	-1.0	1852.0	831.0	-1.0	1386.0	1476.0	-1.0	2082.0	1402.0	-1.0	2461.0	1101.0	-1.0	1499.0	1050.0	-1.0	1704.0	747.0	-1.0	921.0	681.0	-1.0	1034.0	758.0	-1.0	969.0	
274.366	882.0	-1.0	1376.0	902.0	-1.0	1222.0	948.0	-1.0	1409.0	1031.0	-1.0	1397.0	1079.0	-1.0	1715.0	1082.0	-1.0	1503.0	902.0	-1.0	1444.0	1349.0	-1.0	1855.0	832.0	-1.0	1386.0	1475.0	-1.0	2084.0	1401.0	-1.0	2462.0	1102.0	-1.0	1501.0	1050.0	-1.0	1707.0	748.0	-1.0	923.0	680.0	-1.0	1036.0	759.0	-1.0	970.0	
274.865	883.0	-1.0	1384.0	904.0	-1.0	1230.0	950.0	-1.0	1414.0	1034.0	-1.0	1405.0	1081.0	-1.0	1719.0	1085.0	-1.0	1507.0	903.0	-1.0	1447.0	1352.0	-1.0	1861.0	831.0	-1.0	1387.0	1476.0	-1.0	2086.0	1401.0	-1.0	2463.0	1101.0	-1.0	1501.0	1050.0	-1.0	1708.0	748.0	-1.0	923.0	680.0	-1.0	1038.0	759.0	-1.0	970.0	
275.364	882.0	-1.0	1384.0	904.0	-1.0	1230.0	949.0	-1.0	1415.0	1032.0	-1.0	1405.0	1080.0	-1.0	1718.0	1084.0	-1.0	1506.0	903.0	-1.0	1446.0	1352.0	-1.0	1864.0	831.0	-1.0	1387.0	1477.0	-1.0	2087.0	1400.0	-1.0	2463.0	1101.0	-1.0	1500.0	1049.0	-1.0	1710.0	747.0	-1.0	923.0	680.0	-1.0	1037.0	759.0	-1.0	970.0	
275.863	883.0	-1.0	1386.0	905.0	-1.0	1234.0	950.0	-1.0	1418.0	1033.0	-1.0	1408.0	1082.0	-1.0	1724.0	1085.0	-1.0	1512.0	904.0	-1.0	1450.0	1354.0	-1.0	1869.0	831.0	-1.0	1392.0	1480.0	-1.0	2096.0	1402.0	-1.0	2474.0	1103.0	-1.0	1508.0	1052.0	-1.0	1719.0	751.0	-1.0	927.0	682.0	-1.0	1042.0	760.0	-1.0	972.0	
276.362	883.0	-1.0	1385.0	904.0	-1.0	1232.0	949.0	-1.0	1419.0	1032.0	-1.0	1407.0	1082.0	-1.0	1724.0	1083.0	-1.0	1512.0	903.0	-1.0	1449.0	1357.0	-1.0	1872.0	832.0	-1.0	1396.0	1485.0	-1.0	2102.0	1404.0	-1.0	2483.0	1105.0	-1.0	1513.0	1053.0	-1.0	1724.0	751.0	-1.0	930.0	682.0	-1.0	1044.0	761.0	-1.0	974.0	
276.862	882.0	-1.0	1387.0	905.0	-1.0	1234.0	950.0	-1.0	1421.0	1032.0	-1.0	1410.0	1081.0	-1.0	1725.0	1082.0	-1.0	1513.0	903.0	-1.0	1451.0	1361.0	-1.0	1877.0	833.0	-1.0	1398.0	1489.0	-1.0	2109.0	1408.0	-1.0	2491.0	1107.0	-1.0	1516.0	1054.0	-1.0	1728.0	753.0	-1.0	932.0	682.0	-1.0	1045.0	763.0	-1.0	976.0	
277.361	881.0	-1.0	1380.0	901.0	-1.0	1226.0	948.0	-1.0	1416.0	1030.0	-1.0	1405.0	1079.0	-1.0	1716.0	1078.0	-1.0	1503.0	901.0	-1.0	1445.0	1359.0	-1.0	1872.0	834.0	-1.0	1396.0	1491.0	-1.0	2108.0	1407.0	-1.0	2490.0	1107.0	-1.0	1514.0	1054.0	-1.0	1729.0	753.0	-1.0	931.0	682.0	-1.0	1045.0	763.0	-1.0	976.0	
277.860	879.0	-1.0	1378.0	900.0	-1.0	1223.0	948.0	-1.0	1412.0	1029.0	-1.0	1402.0	1076.0	-1.0	1708.0	1076.0	-1.0	1496.0	900.0	-1.0	1440.0	1358.0	-1.0	1865.0	833.0	-1.0	1393.0	1493.0	-1.0	2107.0	1408.0	-1.0	2487.0	1106.0	-1.0	1508.0	1053.0	-1.0	1725.0	752.0	-1.0	929.0	683.0	-1.0	1044.0	762.0	-1.0	975.0	
278.359	876.0	-1.0	1368.0	896.0	-1.0	1212.0	945.0	-1.0	1404.0	1026.0	-1.0	1394.0	1071.0	-1.0	1694.0	1072.0	-1.0	1482.0	897.0	-1.0	1433.0	1352.0	-1.0	1851.0	831.0	-1.0	1388.0	1490.0	-1.0	2098.0	1407.0	-1.0	2479.0	1104.0	-1.0	1502.0	1051.0	-1.0	1722.0	751.0	-1.0	927.0	681.0	-1.0	1041.0	762.0	-1.0	972.0	
278.859	875.0	-1.0	1363.0	895.0	-1.0	1208.0	943.0	-1.0	1397.0	1026.0	-1.0	1389.0	1069.0	-1.0	1688.0	1069.0	-1.0	1478.0	896.0	-1.0	1427.0	1348.0	-1.0	1841.0	831.0	-1.0	1384.0	1489.0	-1.0	2093.0	1406.0	-1.0	2473.0	1103.0	-1.0	1498.0	1052.0	-1.0	1717.0	750.0	-1.0	924.0	680.0	-1.0	1038.0	761.0	-1.0	971.0	
279.358	874.0	-1.0	1356.0	891.0	-1.0	1199.0	940.0	-1.0	1388.0	1023.0	-1.0	1381.0	1067.0	-1.0	1676.0	1064.0	-1.0	1465.0	893.0	-1.0	1419.0	1343.0	-1.0	1827.0	830.0	-1.0	1379.0	1487.0	-1.0	2084.0	1405.0	-1.0	2463.0	1102.0	-1.0	1491.0	1050.0	-1.0	1713.0	751.0	-1.0	921.0	679.0	-1.0	1037.0	761.0	-1.0	968.0	
279.857	872.0	-1.0	1352.0	891.0	-1.0	1197.0	941.0	-1.0	1386.0	1023.0	-1.0	1379.0	1066.0	-1.0	1672.0	1062.0	-1.0	1461.0	892.0	-1.0	1415.0	1340.0	-1.0	1817.0	829.0	-1.0	1377.0	1487.0	-1.0	2082.0	1407.0	-1.0	2463.0	1103.0	-1.0	1491.0	1050.0	-1.0	1711.0	751.0	-1.0	922.0	679.0	-1.0	1035.0	761.0	-1.0	968.0	
280.357	872.0	-1.0	1348.0	890.0	-1.0	1191.0	939.0	-1.0	1382.0	1022.0	-1.0	1375.0	1064.0	-1.0	1667.0	1060.0	-1.0	1454.0	892.0	-1.0	1410.0	1338.0	-1.0	1810.0	829.0	-1.0	1373.0	1486.0	-1.0	2078.0	1405.0	-1.0	2455.0	1102.0	-1.0	1488.0	1050.0	-1.0	1710.0	751.0	-1.0	920.0	679.0	-1.0	1034.0	761.0	-1.0	969.0	
280.856	872.0	-1.0	1349.0	890.0	-1.0	1194.0	941.0	-1.0	1384.0	1024.0	-1.0	1378.0	1066.0	-1.0	1669.0	1061.0	-1.0	1455.0	891.0	-1.0	1409.0	1338.0	-1.0	1809.0	828.0	-1.0	1372.0	1486.0	-1.0	2079.0	1404.0	-1.0	2452.0	1103.0	-1.0	1489.0	1052.0	-1.0	1714.0	752.0	-1.0	925.0	679.0	-1.0	1037.0	763.0	-1.0	973.0	
281.355	872.0	-1.0	1347.0	888.0	-1.0	1193.0	941.0	-1.0	1386.0	1023.0	-1.0	1376.0	1065.0	-1.0	1667.0	1059.0	-1.0	1452.0	891.0	-1.0	1408.0	1340.0	-1.0	1808.0	826.0	-1.0	1368.0	1486.0	-1.0	2076.0	1402.0	-1.0	2444.0	1101.0	-1.0	1485.0	1052.0	-1.0	1712.0	752.0	-1.0	924.0	679.0	-1.0	1036.0	763.0	-1.0	975.0	
281.854	872.0	-1.0	1348.0	889.0	-1.0	1193.0	942.0	-1.0	1388.0	1024.0	-1.0	1379.0	1066.0	-1.0	1671.0	1060.0	-1.0	1454.0	890.0	-1.0	1406.0	1341.0	-1.0	1810.0	826.0	-1.0	1367.0	1486.0	-1.0	2077.0	1401.0	-1.0	2441.0	1099.0	-1.0	1485.0	1053.0	-1.0	1714.0	752.0	-1.0	927.0	680.0	-1.0	1038.0	765.0	-1.0	977.0	
282.354	872.0	-1.0	1349.0	889.0	-1.0	1193.0	944.0	-1.0	1391.0	1024.0	-1.0	1381.0	1066.0	-1.0	1673.0	1061.0	-1.0	1455.0	891.0	-1.0	1408.0	1343.0	-1.0	1814.0	825.0	-1.0	1365.0	1487.0	-1.0	2077.0	1400.0	-1.0	2439.0	1098.0	-1.0	1483.0	1053.0	-1.0	1713.0	752.0	-1.0	926.0	680.0	-1.0	1038.0	766.0	-1.0	979.0	
282.853	871.0	-1.0	1347.0	889.0	-1.0	1191.0	944.0	-1.0	1393.0	1024.0	-1.0	1382.0	1066.0	-1.0	1676.0	1062.0	-1.0	1456.0	892.0	-1.0	1409.0	1345.0	-1.0	1817.0	826.0	-1.0	1365.0	1487.0	-1.0	2080.0	1400.0	-1.0	2441.0	1098.0	-1.0	1482.0	1052.0	-1.0	1715.0	753.0	-1.0	927.0	681.0	-1.0	1039.0	766.0	-1.0	981.0	
283.352	873.0	-1.0	1347.0	888.0	-1.0	1191.0	943.0	-1.0	1392.0	1025.0	-1.0	1380.0	1066.0	-1.0	1676.0	1061.0	-1.0	1456.0	892.0	-1.0	1409.0	1347.0	-1.0	1818.0	826.0	-1.0	1365.0	1487.0	-1.0	2079.0	1400.0	-1.0	2441.0	1097.0	-1.0	1480.0	1053.0	-1.0	1716.0	751.0	-1.0	925.0	680.0	-1.0	1039.0	766.0	-1.0	980.0	
283.851	872.0	-1.0	1345.0	888.0	-1.0	1188.0	943.0	-1.0	1390.0	1024.0	-1.0	1380.0	1065.0	-1.0	1675.0	1061.0	-1.0	1458.0	891.0	-1.0	1410.0	1346.0	-1.0	1815.0	825.0	-1.0	1366.0	1487.0	-1.0	2078.0	1400.0	-1.0	2442.0	1096.0	-1.0	1479.0	1053.0	-1.0	1717.0	752.0	-1.0	926.0	681.0	-1.0	1040.0	767.0	-1.0	981.0	
284.351	871.0	-1.0	1343.0	887.0	-1.0	1186.0	943.0	-1.0	1388.0	1024.0	-1.0	1379.0	1063.0	-1.0	1673.0	1060.0	-1.0	1455.0	891.0	-1.0	1408.0	1343.0	-1.0	1811.0	824.0	-1.0	1363.0	1486.0	-1.0	2073.0	1397.0	-1.0	2438.0	1094.0	-1.0	1475.0	1052.0	-1.0	1715.0	751.0	-1.0	924.0	681.0	-1.0	1039.0	766.0	-1.0	981.0	
284.850	871.0	-1.0	1342.0	886.0	-1.0	1185.0	940.0	-1.0	1384.0	1023.0	-1.0	1376.0	1062.0	-1.0	1669.0	1059.0	-1.0	1452.0	889.0	-1.0	1405.0	1340.0	-1.0	1805.0	824.0	-1.0	1363.0	1483.0	-1.0	2067.0	1394.0	-1.0	2435.0	1094.0	-1.0	1473.0	1053.0	-1.0	1715.0	751.0	-1.0	925.0	680.0	-1.0	1040.0	766.0	-1.0	981.0	
285.349	871.0	-1.0	1346.0	888.0	-1.0	1190.0	941.0	-1.0	1387.0	1024.0	-1.0	1381.0	1062.0	-1.0	1670.0	1059.0	-1.0	1453.0	888.0	-1.0	1404.0	1339.0	-1.0	1801.0	823.0	-1.0	1361.0	1482.0	-1.0	2065.0	1394.0	-1.0	2433.0	1093.0	-1.0	1471.0	1052.0	-1.0	1714.0	751.0	-1.0	923.0	680.0	-1.0	1041.0	766.0	-1.0	981.0	
285.849	871.0	-1.0	1346.0	887.0	-1.0	1189.0	941.0	-1.0	1387.0	1025.0	-1.0	1380.0	1061.0	-1.0	1668.0	1058.0	-1.0	1450.0	887.0	-1.0	1402.0	1336.0	-1.0	1795.0	822.0	-1.0	1359.0	1479.0	-1.0	2059.0	1393.0	-1.0	2430.0	1092.0	-1.0	1470.0	1052.0	-1.0	1716.0	750.0	-1.0	924.0	681.0	-1.0	1040.0	767.0	-1.0	983.0	
286.348	873.0	-1.0	1350.0	888.0	-1.0	1194.0	942.0	-1.0	1390.0	1025.0	-1.0	1384.0	1062.0	-1.0	1669.0	1060.0	-1.0	1450.0	888.0	-1.0	1403.0	1331.0	-1.0	1790.0	822.0	-1.0	1358.0	1476.0	-1.0	2053.0	1392.0	-1.0	2428.0	1092.0	-1.0	1468.0	1053.0	-1.0	1716.0	750.0	-1.0	922.0	681.0	-1.0	1039.0	766.0	-1.0	981.0	
286.847	874.0	-1.0	1349.0	888.0	-1.0	1192.0	942.0	-1.0	1390.0	1024.0	-1.0	1382.0	1060.0	-1.0	1667.0	1056.0	-1.0	1444.0	887.0	-1.0	1401.0	1327.0	-1.0	1781.0	823.0	-1.0	1355.0	1472.0	-1.0	2045.0	1392.0	-1.0	2427.0	1090.0	-1.0	1465.0	1053.0	-1.0	1715.0	750.0	-1.0	922.0	680.0	-1.0	1040.0	765.0	-1.0	981.0	
287.346	873.0	-1.0	1353.0	889.0	-1.0	1194.0	944.0	-1.0	1392.0	1024.0	-1.0	1385.0	1062.0	-1.0	1671.0	1057.0	-1.0	1447.0	887.0	-1.0	1403.0	1324.0	-1.0	1777.0	822.0	-1.0	1355.0	1471.0	-1.0	2041.0	1393.0	-1.0	2427.0	1090.0	-1.0	1465.0	1053.0	-1.0	1715.0	749.0	-1.0	921.0	680.0	-1.0	1038.0	765.0	-1.0	979.0	
287.846	873.0	-1.0	1348.0	887.0	-1.0	1189.0	942.0	-1.0	1389.0	1022.0	-1.0	1379.0	1061.0	-1.0	1669.0	1056.0	-1.0	1443.0	886.0	-1.0	1401.0	1322.0	-1.0	1772.0	822.0	-1.0	1354.0	1469.0	-1.0	2038.0	1394.0	-1.0	2425.0	1090.0	-1.0	1461.0	1052.0	-1.0	1713.0	748.0	-1.0	918.0	679.0	-1.0	1036.0	764.0	-1.0	976.0	
288.345	873.0	-1.0	1346.0	889.0	-1.0	1190.0	941.0	-1.0	1386.0	1022.0	-1.0	1378.0	1062.0	-1.0	1672.0	1057.0	-1.0	1446.0	887.0	-1.0	1403.0	1323.0	-1.0	1774.0	824.0	-1.0	1357.0	1471.0	-1.0	2041.0	1397.0	-1.0	2432.0	1093.0	-1.0	1465.0	1054.0	-1.0	1712.0	749.0	-1.0	916.0	679.0	-1.0	1035.0	764.0	-1.0	973.0	
288.844	871.0	-1.0	1342.0	887.0	-1.0	1186.0	939.0	-1.0	1379.0	1022.0	-1.0	1372.0	1062.0	-1.0	1670.0	1056.0	-1.0	1447.0	888.0	-1.0	1404.0	1324.0	-1.0	1775.0	824.0	-1.0	1359.0	1474.0	-1.0	2043.0	1401.0	-1.0	2438.0	1095.0	-1.0	1467.0	1054.0	-1.0	1712.0	749.0	-1.0	915.0	679.0	-1.0	1032.0	763.0	-1.0	971.0	
289.344	872.0	-1.0	1340.0	888.0	-1.0	1186.0	939.0	-1.0	1375.0	1021.0	-1.0	1372.0	1062.0	-1.0	1670.0	1057.0	-1.0	1445.0	889.0	-1.0	1405.0	1326.0	-1.0	1777.0	826.0	-1.0	1361.0	1477.0	-1.0	2049.0	1406.0	-1.0	2447.0	1097.0	-1.0	1469.0	1054.0	-1.0	1709.0	749.0	-1.0	913.0	679.0	-1.0	1030.0	761.0	-1.0	968.0	
289.843	871.0	-1.0	1338.0	889.0	-1.0	1184.0	938.0	-1.0	1370.0	1022.0	-1.0	1369.0	1062.0	-1.0	1670.0	1056.0	-1.0	1446.0	889.0	-1.0	1405.0	1324.0	-1.0	1774.0	827.0	-1.0	1363.0	1477.0	-1.0	2049.0	1408.0	-1.0	2451.0	1097.0	-1.0	1471.0	1055.0	-1.0	1711.0	750.0	-1.0	914.0	678.0	-1.0	1029.0	761.0	-1.0	966.0	
290.343	871.0	-1.0	1335.0	888.0	-1.0	1182.0	936.0	-1.0	1367.0	1021.0	-1.0	1366.0	1062.0	-1.0	1667.0	1056.0	-1.0	1444.0	889.0	-1.0	1406.0	1323.0	-1.0	1773.0	827.0	-1.0	1362.0	1475.0	-1.0	2048.0	1408.0	-1.0	2450.0	1096.0	-1.0	1469.0	1056.0	-1.0	1710.0	749.0	-1.0	912.0	677.0	-1.0	1026.0	759.0	-1.0	963.0	
290.842	871.0	-1.0	1334.0	890.0	-1.0	1184.0	936.0	-1.0	1365.0	1020.0	-1.0	1365.0	1062.0	-1.0	1669.0	1058.0	-1.0	1448.0	889.0	-1.0	1406.0	1320.0	-1.0	1771.0	827.0	-1.0	1363.0	1474.0	-1.0	2048.0	1408.0	-1.0	2453.0	1097.0	-1.0	1471.0	1058.0	-1.0	1714.0	750.0	-1.0	913.0	678.0	-1.0	1026.0	759.0	-1.0	960.0	
291.342	871.0	-1.0	1332.0	891.0	-1.0	1183.0	937.0	-1.0	1362.0	1021.0	-1.0	1364.0	1061.0	-1.0	1666.0	1058.0	-1.0	1445.0	889.0	-1.0	1404.0	1318.0	-1.0	1767.0	826.0	-1.0	1363.0	1473.0	-1.0	2046.0	1408.0	-1.0	2451.0	1097.0	-1.0	1470.0	1060.0	-1.0	1714.0	750.0	-1.0	912.0	678.0	-1.0	1025.0	757.0	-1.0	957.0	
291.841	873.0	-1.0	1333.0	892.0	-1.0	1186.0	936.0	-1.0	1362.0	1022.0	-1.0	1364.0	1062.0	-1.0	1668.0	1059.0	-1.0	1447.0	887.0	-1.0	1402.0	1312.0	-1.0	1758.0	825.0	-1.0	1364.0	1470.0	-1.0	2042.0	1408.0	-1.0	2451.0	1096.0	-1.0	1470.0	1060.0	-1.0	1716.0	751.0	-1.0	914.0	678.0	-1.0	1025.0	757.0	-1.0	956.0	
292.340	873.0	-1.0	1337.0	896.0	-1.0	1194.0	938.0	-1.0	1365.0	1025.0	-1.0	1369.0	1063.0	-1.0	1670.0	1061.0	-1.0	1454.0	888.0	-1.0	1402.0	1311.0	-1.0	1761.0	826.0	-1.0	1364.0	1470.0	-1.0	2044.0	1404.0	-1.0	2442.0	1096.0	-1.0	1470.0	1059.0	-1.0	1711.0	750.0	-1.0	913.0	679.0	-1.0	1025.0	758.0	-1.0	959.0	
292.839	874.0	-1.0	1340.0	901.0	-1.0	1213.0	937.0	-1.0	1367.0	1031.0	-1.0	1384.0	1073.0	-1.0	1700.0	1076.0	-1.0	1490.0	891.0	-1.0	1416.0	1321.0	-1.0	1791.0	830.0	-1.0	1380.0	1485.0	-1.0	2088.0	1412.0	-1.0	2475.0	1107.0	-1.0	1499.0	1063.0	-1.0	1723.0	752.0	-1.0	919.0	678.0	-1.0	1026.0	759.0	-1.0	959.0	
293.338	874.0	-1.0	1342.0	906.0	-1.0	1224.0	937.0	-1.0	1371.0	1035.0	-1.0	1392.0	1078.0	-1.0	1718.0	1085.0	-1.0	1510.0	894.0	-1.0	1423.0	1331.0	-1.0	1815.0	832.0	-1.0	1388.0	1493.0	-1.0	2110.0	1414.0	-1.0	2487.0	1113.0	-1.0	1513.0	1064.0	-1.0	1728.0	753.0	-1.0	921.0	678.0	-1.0	1027.0	760.0	-1.0	961.0	
293.837	876.0	-1.0	1351.0	908.0	-1.0	1229.0	940.0	-1.0	1379.0	1038.0	-1.0	1401.0	1082.0	-1.0	1731.0	1091.0	-1.0	1526.0	895.0	-1.0	1428.0	1337.0	-1.0	1830.0	833.0	-1.0	1393.0	1498.0	-1.0	2122.0	1414.0	-1.0	2493.0	1116.0	-1.0	1523.0	1065.0	-1.0	1733.0	754.0	-1.0	926.0	679.0	-1.0	1032.0	761.0	-1.0	966.0	
294.337	876.0	-1.0	1356.0	908.0	-1.0	1231.0	942.0	-1.0	1387.0	1038.0	-1.0	1404.0	1081.0	-1.0	1732.0	1092.0	-1.0	1530.0	895.0	-1.0	1430.0	1341.0	-1.0	1837.0	832.0	-1.0	1391.0	1498.0	-1.0	2123.0	1411.0	-1.0	2486.0	1115.0	-1.0	1522.0	1063.0	-1.0	1730.0	754.0	-1.0	927.0	681.0	-1.0	1034.0	762.0	-1.0	969.0	
294.836	879.0	-1.0	1363.0	909.0	-1.0	1235.0	943.0	-1.0	1394.0	1039.0	-1.0	1410.0	1081.0	-1.0	1733.0	1094.0	-1.0	1534.0	895.0	-1.0	1432.0	1344.0	-1.0	1845.0	831.0	-1.0	1387.0	1498.0	-1.0	2122.0	1407.0	-1.0	2478.0	1112.0	-1.0	1519.0	1060.0	-1.0	1726.0	752.0	-1.0	926.0	679.0	-1.0	1034.0	762.0	-1.0	970.0	
295.335	880.0	-1.0	1365.0	909.0	-1.0	1235.0	944.0	-1.0	1398.0	1040.0	-1.0	1413.0	1081.0	-1.0	1733.0	1094.0	-1.0	1534.0	894.0	-1.0	1432.0	1345.0	-1.0	1849.0	830.0	-1.0	1385.0	1498.0	-1.0	2121.0	1402.0	-1.0	2473.0	1111.0	-1.0	1519.0	1058.0	-1.0	1727.0	753.0	-1.0	927.0	680.0	-1.0	1036.0	763.0	-1.0	971.0	
295.834	879.0	-1.0	1365.0	908.0	-1.0	1233.0	945.0	-1.0	1400.0	1039.0	-1.0	1412.0	1078.0	-1.0	1732.0	1093.0	-1.0	1535.0	894.0	-1.0	1432.0	1346.0	-1.0	1851.0	828.0	-1.0	1383.0	1496.0	-1.0	2120.0	1398.0	-1.0	2467.0	1109.0	-1.0	1518.0	1057.0	-1.0	1727.0	753.0	-1.0	929.0	680.0	-1.0	1037.0	761.0	-1.0	971.0	
296.333	880.0	-1.0	1371.0	909.0	-1.0	1237.0	946.0	-1.0	1405.0	1041.0	-1.0	1419.0	1079.0	-1.0	1738.0	1095.0	-1.0	1544.0	894.0	-1.0	1435.0	1349.0	-1.0	1858.0	829.0	-1.0	1385.0	1497.0	-1.0	2126.0	1397.0	-1.0	2473.0	1111.0	-1.0	1526.0	1057.0	-1.0	1731.0	754.0	-1.0	931.0	681.0	-1.0	1040.0	762.0	-1.0	972.0	
296.832	880.0	-1.0	1372.0	909.0	-1.0	1238.0	946.0	-1.0	1408.0	1040.0	-1.0	1422.0	1080.0	-1.0	1740.0	1096.0	-1.0	1546.0	894.0	-1.0	1437.0	1350.0	-1.0	1864.0	827.0	-1.0	1385.0	1496.0	-1.0	2130.0	1394.0	-1.0	2473.0	1111.0	-1.0	1529.0	1057.0	-1.0	1732.0	754.0	-1.0	933.0	681.0	-1.0	1042.0	761.0	-1.0	973.0	
297.331	882.0	-1.0	1380.0	910.0	-1.0	1247.0	947.0	-1.0	1414.0	1044.0	-1.0	1431.0	1082.0	-1.0	1749.0	1100.0	-1.0	1560.0	895.0	-1.0	1442.0	1353.0	-1.0	1873.0	828.0	-1.0	1386.0	1498.0	-1.0	2135.0	1394.0	-1.0	2477.0	1114.0	-1.0	1534.0	1057.0	-1.0	1734.0	754.0	-1.0	935.0	680.0	-1.0	1043.0	762.0	-1.0	974.0	
297.830	882.0	-1.0	1381.0	911.0	-1.0	1250.0	947.0	-1.0	1417.0	1044.0	-1.0	1434.0	1083.0	-1.0	1753.0	1102.0	-1.0	1564.0	895.0	-1.0	1444.0	1354.0	-1.0	1878.0	828.0	-1.0	1388.0	1499.0	-1.0	2139.0	1393.0	-1.0	2480.0	1114.0	-1.0	1538.0	1056.0	-1.0	1738.0	754.0	-1.0	938.0	681.0	-1.0	1045.0	762.0	-1.0	975.0	
298.329	883.0	-1.0	1388.0	914.0	-1.0	1258.0	948.0	-1.0	1422.0	1046.0	-1.0	1444.0	1084.0	-1.0	1763.0	1106.0	-1.0	1579.0	898.0	-1.0	1450.0	1357.0	-1.0	1889.0	829.0	-1.0	1393.0	1503.0	-1.0	2152.0	1395.0	-1.0	2494.0	1117.0	-1.0	1553.0	1058.0	-1.0	1748.0	758.0	-1.0	945.0	683.0	-1.0	1053.0	764.0	-1.0	983.0	
298.828	884.0	-1.0	1389.0	913.0	-1.0	1258.0	948.0	-1.0	1425.0	1046.0	-1.0	1447.0	1086.0	-1.0	1770.0	1107.0	-1.0	1586.0	897.0	-1.0	1455.0	1360.0	-1.0	1900.0	829.0	-1.0	1396.0	1505.0	-1.0	2161.0	1394.0	-1.0	2501.0	1119.0	-1.0	1559.0	1057.0	-1.0	1751.0	758.0	-1.0	947.0	683.0	-1.0	1055.0	764.0	-1.0	986.0	
299.327	884.0	-1.0	1391.0	915.0	-1.0	1262.0	947.0	-1.0	1427.0	1047.0	-1.0	1452.0	1086.0	-1.0	1778.0	1111.0	-1.0	1598.0	899.0	-1.0	1461.0	1363.0	-1.0	1912.0	830.0	-1.0	1402.0	1508.0	-1.0	2173.0	1396.0	-1.0	2514.0	1122.0	-1.0	1569.0	1058.0	-1.0	1757.0	759.0	-1.0	953.0	684.0	-1.0	1059.0	765.0	-1.0	990.0	
299.827	884.0	-1.0	1392.0	915.0	-1.0	1263.0	947.0	-1.0	1428.0	1047.0	-1.0	1455.0	1087.0	-1.0	1785.0	1112.0	-1.0	1605.0	901.0	-1.0	1466.0	1367.0	-1.0	1923.0	831.0	-1.0	1405.0	1511.0	-1.0	2183.0	1397.0	-1.0	2522.0	1123.0	-1.0	1576.0	1058.0	-1.0	1761.0	759.0	-1.0	954.0	685.0	-1.0	1061.0	765.0	-1.0	990.0	
300.326	883.0	-1.0	1396.0	915.0	-1.0	1266.0	946.0	-1.0	1429.0	1047.0	-1.0	1458.0	1088.0	-1.0	1791.0	1115.0	-1.0	1615.0	901.0	-1.0	1472.0	1370.0	-1.0	1935.0	831.0	-1.0	1409.0	1514.0	-1.0	2196.0	1399.0	-1.0	2535.0	1126.0	-1.0	1586.0	1057.0	-1.0	1766.0	759.0	-1.0	958.0	686.0	-1.0	1064.0	765.0	-1.0	993.0	
300.826	883.0	-1.0	1396.0	915.0	-1.0	1266.0	946.0	-1.0	1427.0	1048.0	-1.0	1460.0	1088.0	-1.0	1795.0	1116.0	-1.0	1620.0	902.0	-1.0	1477.0	1373.0	-1.0	1944.0	832.0	-1.0	1411.0	1518.0	-1.0	2205.0	1399.0	-1.0	2542.0	1126.0	-1.0	1591.0	1057.0	-1.0	1768.0	759.0	-1.0	959.0	684.0	-1.0	1065.0	764.0	-1.0	992.0	
301.326	883.0	-1.0	1394.0	915.0	-1.0	1266.0	943.0	-1.0	1424.0	1048.0	-1.0	1459.0	1089.0	-1.0	1798.0	1117.0	-1.0	1628.0	903.0	-1.0	1480.0	1375.0	-1.0	1950.0	831.0	-1.0	1415.0	1519.0	-1.0	2214.0	1401.0	-1.0	2552.0	1128.0	-1.0	1600.0	1057.0	-1.0	1773.0	759.0	-1.0	961.0	685.0	-1.0	1067.0	764.0	-1.0	992.0	
301.825	883.0	-1.0	1394.0	917.0	-1.0	1266.0	942.0	-1.0	1421.0	1048.0	-1.0	1461.0	1089.0	-1.0	1799.0	1118.0	-1.0	1630.0	903.0	-1.0	1482.0	1375.0	-1.0	1955.0	831.0	-1.0	1416.0	1520.0	-1.0	2218.0	1401.0	-1.0	2556.0	1129.0	-1.0	1602.0	1056.0	-1.0	1772.0	759.0	-1.0	959.0	684.0	-1.0	1065.0	762.0	-1.0	990.0	
302.325	881.0	-1.0	1389.0	914.0	-1.0	1263.0	940.0	-1.0	1416.0	1046.0	-1.0	1457.0	1087.0	-1.0	1797.0	1118.0	-1.0	1631.0	903.0	-1.0	1483.0	1374.0	-1.0	1954.0	831.0	-1.0	1416.0	1519.0	-1.0	2219.0	1401.0	-1.0	2560.0	1129.0	-1.0	1604.0	1055.0	-1.0	1772.0	757.0	-1.0	960.0	683.0	-1.0	1064.0	760.0	-1.0	988.0	
302.824	881.0	-1.0	1392.0	916.0	-1.0	1272.0	939.0	-1.0	1414.0	1046.0	-1.0	1461.0	1088.0	-1.0	1804.0	1122.0	-1.0	1644.0	903.0	-1.0	1486.0	1372.0	-1.0	1957.0	831.0	-1.0	1422.0	1521.0	-1.0	2226.0	1404.0	-1.0	2574.0	1131.0	-1.0	1617.0	1056.0	-1.0	1779.0	759.0	-1.0	964.0	683.0	-1.0	1070.0	763.0	-1.0	990.0	
303.323	881.0	-1.0	1388.0	916.0	-1.0	1269.0	937.0	-1.0	1411.0	1045.0	-1.0	1458.0	1087.0	-1.0	1802.0	1119.0	-1.0	1641.0	903.0	-1.0	1485.0	1369.0	-1.0	1952.0	831.0	-1.0	1422.0	1518.0	-1.0	2224.0	1405.0	-1.0	2578.0	1132.0	-1.0	1617.0	1055.0	-1.0	1778.0	759.0	-1.0	963.0	684.0	-1.0	1069.0	761.0	-1.0	987.0	
303.822	879.0	-1.0	1388.0	915.0	-1.0	1271.0	936.0	-1.0	1407.0	1044.0	-1.0	1456.0	1088.0	-1.0	1802.0	1119.0	-1.0	1642.0	901.0	-1.0	1484.0	1366.0	-1.0	1948.0	830.0	-1.0	1422.0	1517.0	-1.0	2223.0	1407.0	-1.0	2582.0	1131.0	-1.0	1620.0	1056.0	-1.0	1779.0	759.0	-1.0	966.0	683.0	-1.0	1069.0	760.0	-1.0	988.0	
304.322	878.0	-1.0	1387.0	915.0	-1.0	1269.0	936.0	-1.0	1405.0	1043.0	-1.0	1453.0	1086.0	-1.0	1797.0	1117.0	-1.0	1636.0	902.0	-1.0	1483.0	1363.0	-1.0	1945.0	830.0	-1.0	1420.0	1515.0	-1.0	2219.0	1407.0	-1.0	2583.0	1131.0	-1.0	1619.0	1055.0	-1.0	1778.0	757.0	-1.0	964.0	682.0	-1.0	1068.0	760.0	-1.0	986.0	
304.821	877.0	-1.0	1383.0	915.0	-1.0	1269.0	935.0	-1.0	1403.0	1041.0	-1.0	1450.0	1085.0	-1.0	1794.0	1116.0	-1.0	1633.0	901.0	-1.0	1481.0	1362.0	-1.0	1942.0	830.0	-1.0	1421.0	1514.0	-1.0	2218.0	1409.0	-1.0	2584.0	1132.0	-1.0	1619.0	1054.0	-1.0	1777.0	758.0	-1.0	964.0	682.0	-1.0	1066.0	759.0	-1.0	985.0	
305.320	877.0	-1.0	1382.0	915.0	-1.0	1269.0	934.0	-1.0	1401.0	1041.0	-1.0	1447.0	1084.0	-1.0	1788.0	1114.0	-1.0	1626.0	900.0	-1.0	1480.0	1360.0	-1.0	1936.0	830.0	-1.0	1418.0	1511.0	-1.0	2212.0	1410.0	-1.0	2581.0	1129.0	-1.0	1614.0	1054.0	-1.0	1772.0	756.0	-1.0	960.0	680.0	-1.0	1062.0	756.0	-1.0	980.0	
305.819	876.0	-1.0	1377.0	915.0	-1.0	1265.0	931.0	-1.0	1394.0	1038.0	-1.0	1441.0	1082.0	-1.0	1781.0	1112.0	-1.0	1618.0	899.0	-1.0	1475.0	1356.0	-1.0	1928.0	830.0	-1.0	1417.0	1509.0	-1.0	2205.0	1410.0	-1.0	2577.0	1129.0	-1.0	1613.0	1051.0	-1.0	1768.0	755.0	-1.0	957.0	680.0	-1.0	1060.0	755.0	-1.0	977.0	
306.318	876.0	-1.0	1377.0	916.0	-1.0	1269.0	931.0	-1.0	1391.0	1038.0	-1.0	1440.0	1082.0	-1.0	1782.0	1113.0	-1.0	1624.0	899.0	-1.0	1476.0	1354.0	-1.0	1924.0	830.0	-1.0	1415.0	1508.0	-1.0	2200.0	1410.0	-1.0	2575.0	1129.0	-1.0	1611.0	1051.0	-1.0	1763.0	755.0	-1.0	955.0	679.0	-1.0	1057.0	753.0	-1.0	972.0	
306.817	874.0	-1.0	1370.0	913.0	-1.0	1263.0	929.0	-1.0	1384.0	1034.0	-1.0	1431.0	1079.0	-1.0	1770.0	1108.0	-1.0	1613.0	898.0	-1.0	1470.0	1350.0	-1.0	1912.0	829.0	-1.0	1410.0	1505.0	-1.0	2191.0	1409.0	-1.0	2565.0	1127.0	-1.0	1605.0	1049.0	-1.0	1756.0	752.0	-1.0	950.0	677.0	-1.0	1053.0	751.0	-1.0	968.0	
307.316	873.0	-1.0	1367.0	913.0	-1.0	1261.0	928.0	-1.0	1379.0	1034.0	-1.0	1427.0	1077.0	-1.0	1763.0	1107.0	-1.0	1610.0	897.0	-1.0	1465.0	1347.0	-1.0	1904.0	828.0	-1.0	1410.0	1503.0	-1.0	2187.0	1408.0	-1.0	2559.0	1127.0	-1.0	1604.0	1048.0	-1.0	1755.0	754.0	-1.0	952.0	677.0	-1.0	1054.0	751.0	-1.0	967.0	
307.815	872.0	-1.0	1360.0	911.0	-1.0	1256.0	927.0	-1.0	1373.0	1032.0	-1.0	1419.0	1075.0	-1.0	1750.0	1103.0	-1.0	1598.0	895.0	-1.0	1458.0	1343.0	-1.0	1893.0	827.0	-1.0	1404.0	1499.0	-1.0	2176.0	1407.0	-1.0	2548.0	1125.0	-1.0	1597.0	1046.0	-1.0	1747.0	752.0	-1.0	948.0	676.0	-1.0	1049.0	750.0	-1.0	962.0	
308.314	871.0	-1.0	1357.0	910.0	-1.0	1253.0	925.0	-1.0	1368.0	1029.0	-1.0	1413.0	1073.0	-1.0	1740.0	1102.0	-1.0	1590.0	893.0	-1.0	1452.0	1339.0	-1.0	1882.0	827.0	-1.0	1399.0	1498.0	-1.0	2167.0	1405.0	-1.0	2539.0	1124.0	-1.0	1592.0	1045.0	-1.0	1744.0	752.0	-1.0	947.0	674.0	-1.0	1045.0	748.0	-1.0	959.0	
308.814	868.0	-1.0	1349.0	907.0	-1.0	1247.0	924.0	-1.0	1360.0	1027.0	-1.0	1403.0	1068.0	-1.0	1724.0	1097.0	-1.0	1574.0	893.0	-1.0	1442.0	1334.0	-1.0	1866.0	825.0	-1.0	1392.0	1493.0	-1.0	2154.0	1402.0	-1.0	2521.0	1122.0	-1.0	1580.0	1043.0	-1.0	1733.0	750.0	-1.0	941.0	672.0	-1.0	1039.0	745.0	-1.0	953.0	
309.313	867.0	-1.0	1344.0	907.0	-1.0	1244.0	923.0	-1.0	1355.0	1026.0	-1.0	1397.0	1067.0	-1.0	1713.0	1095.0	-1.0	1566.0	890.0	-1.0	1435.0	1330.0	-1.0	1855.0	824.0	-1.0	1386.0	1490.0	-1.0	2143.0	1399.0	-1.0	2506.0	1119.0	-1.0	1573.0	1042.0	-1.0	1727.0	749.0	-1.0	940.0	672.0	-1.0	1035.0	743.0	-1.0	950.0	
309.812	865.0	-1.0	1336.0	904.0	-1.0	1236.0	921.0	-1.0	1346.0	1023.0	-1.0	1386.0	1063.0	-1.0	1696.0	1091.0	-1.0	1549.0	888.0	-1.0	1425.0	1326.0	-1.0	1840.0	823.0	-1.0	1377.0	1486.0	-1.0	2128.0	1395.0	-1.0	2485.0	1115.0	-1.0	1558.0	1039.0	-1.0	1715.0	747.0	-1.0	933.0	668.0	-1.0	1027.0	741.0	-1.0	943.0	
310.312	864.0	-1.0	1328.0	902.0	-1.0	1232.0	919.0	-1.0	1338.0	1021.0	-1.0	1377.0	1061.0	-1.0	1682.0	1087.0	-1.0	1538.0	887.0	-1.0	1416.0	1322.0	-1.0	1826.0	820.0	-1.0	1367.0	1481.0	-1.0	2114.0	1391.0	-1.0	2466.0	1112.0	-1.0	1546.0	1037.0	-1.0	1705.0	745.0	-1.0	928.0	667.0	-1.0	1020.0	739.0	-1.0	939.0	
310.811	864.0	-1.0	1327.0	905.0	-1.0	1234.0	918.0	-1.0	1335.0	1021.0	-1.0	1377.0	1060.0	-1.0	1673.0	1087.0	-1.0	1528.0	886.0	-1.0	1411.0	1321.0	-1.0	1820.0	819.0	-1.0	1358.0	1477.0	-1.0	2100.0	1386.0	-1.0	2443.0	1107.0	-1.0	1532.0	1035.0	-1.0	1694.0	745.0	-1.0	922.0	665.0	-1.0	1013.0	737.0	-1.0	934.0	
311.310	863.0	-1.0	1321.0	903.0	-1.0	1229.0	917.0	-1.0	1328.0	1019.0	-1.0	1369.0	1059.0	-1.0	1661.0	1084.0	-1.0	1517.0	886.0	-1.0	1404.0	1318.0	-1.0	1809.0	817.0	-1.0	1350.0	1474.0	-1.0	2087.0	1382.0	-1.0	2426.0	1104.0	-1.0	1522.0	1034.0	-1.0	1686.0	743.0	-1.0	918.0	664.0	-1.0	1008.0	736.0	-1.0	928.0	
311.809	862.0	-1.0	1321.0	903.0	-1.0	1231.0	917.0	-1.0	1325.0	1019.0	-1.0	1367.0	1058.0	-1.0	1659.0	1085.0	-1.0	1516.0	886.0	-1.0	1402.0	1319.0	-1.0	1806.0	815.0	-1.0	1343.0	1471.0	-1.0	2080.0	1380.0	-1.0	2411.0	1103.0	-1.0	1512.0	1033.0	-1.0	1678.0	742.0	-1.0	915.0	662.0	-1.0	1003.0	735.0	-1.0	926.0	
312.308	860.0	-1.0	1315.0	901.0	-1.0	1227.0	916.0	-1.0	1320.0	1017.0	-1.0	1361.0	1057.0	-1.0	1651.0	1082.0	-1.0	1508.0	885.0	-1.0	1396.0	1317.0	-1.0	1798.0	814.0	-1.0	1335.0	1468.0	-1.0	2070.0	1376.0	-1.0	2394.0	1099.0	-1.0	1503.0	1031.0	-1.0	1671.0	742.0	-1.0	910.0	662.0	-1.0	998.0	734.0	-1.0	923.0	
312.807	861.0	-1.0	1315.0	901.0	-1.0	1228.0	914.0	-1.0	1317.0	1017.0	-1.0	1361.0	1058.0	-1.0	1650.0	1083.0	-1.0	1510.0	885.0	-1.0	1395.0	1318.0	-1.0	1796.0	813.0	-1.0	1334.0	1467.0	-1.0	2069.0	1375.0	-1.0	2391.0	1100.0	-1.0	1505.0	1032.0	-1.0	1672.0	741.0	-1.0	913.0	662.0	-1.0	998.0	735.0	-1.0	924.0	
313.306	860.0	-1.0	1311.0	900.0	-1.0	1224.0	915.0	-1.0	1315.0	1015.0	-1.0	1357.0	1056.0	-1.0	1644.0	1081.0	-1.0	1503.0	885.0	-1.0	1392.0	1318.0	-1.0	1792.0	812.0	-1.0	1329.0	1465.0	-1.0	2061.0	1371.0	-1.0	2378.0	1097.0	-1.0	1497.0	1031.0	-1.0	1665.0	741.0	-1.0	910.0	662.0	-1.0	995.0	734.0	-1.0	923.0	
313.806	861.0	-1.0	1311.0	900.0	-1.0	1225.0	914.0	-1.0	1315.0	1016.0	-1.0	1356.0	1055.0	-1.0	1643.0	1082.0	-1.0	1502.0	884.0	-1.0	1390.0	1316.0	-1.0	1788.0	812.0	-1.0	1327.0	1464.0	-1.0	2060.0	1369.0	-1.0	2373.0	1096.0	-1.0	1495.0	1031.0	-1.0	1665.0	742.0	-1.0	911.0	661.0	-1.0	996.0	736.0	-1.0	924.0	
314.305	861.0	-1.0	1311.0	900.0	-1.0	1224.0	916.0	-1.0	1315.0	1016.0	-1.0	1355.0	1055.0	-1.0	1642.0	1080.0	-1.0	1497.0	883.0	-1.0	1387.0	1318.0	-1.0	1787.0	811.0	-1.0	1323.0	1464.0	-1.0	2055.0	1367.0	-1.0	2365.0	1094.0	-1.0	1491.0	1031.0	-1.0	1662.0	740.0	-1.0	909.0	661.0	-1.0	994.0	734.0	-1.0	923.0	
314.804	861.0	-1.0	1311.0	900.0	-1.0	1225.0	916.0	-1.0	1316.0	1018.0	-1.0	1356.0	1055.0	-1.0	1643.0	1082.0	-1.0	1498.0	883.0	-1.0	1386.0	1317.0	-1.0	1785.0	810.0	-1.0	1322.0	1463.0	-1.0	2056.0	1368.0	-1.0	2365.0	1095.0	-1.0	1492.0	1030.0	-1.0	1661.0	741.0	-1.0	910.0	662.0	-1.0	994.0	734.0	-1.0	925.0	
315.303	861.0	-1.0	1312.0	899.0	-1.0	1224.0	917.0	-1.0	1315.0	1018.0	-1.0	1356.0	1054.0	-1.0	1640.0	1081.0	-1.0	1494.0	882.0	-1.0	1384.0	1317.0	-1.0	1784.0	809.0	-1.0	1319.0	1462.0	-1.0	2054.0	1366.0	-1.0	2358.0	1093.0	-1.0	1489.0	1030.0	-1.0	1659.0	740.0	-1.0	908.0	661.0	-1.0	991.0	733.0	-1.0	924.0	
315.802	861.0	-1.0	1310.0	900.0	-1.0	1224.0	916.0	-1.0	1314.0	1017.0	-1.0	1355.0	1053.0	-1.0	1638.0	1081.0	-1.0	1494.0	882.0	-1.0	1382.0	1317.0	-1.0	1783.0	810.0	-1.0	1318.0	1463.0	-1.0	2054.0	1365.0	-1.0	2358.0	1094.0	-1.0	1488.0	1030.0	-1.0	1658.0	739.0	-1.0	909.0	660.0	-1.0	991.0	734.0	-1.0	924.0	
316.301	862.0	-1.0	1310.0	899.0	-1.0	1220.0	916.0	-1.0	1314.0	1016.0	-1.0	1353.0	1051.0	-1.0	1633.0	1078.0	-1.0	1485.0	881.0	-1.0	1378.0	1316.0	-1.0	1776.0	809.0	-1.0	1316.0	1462.0	-1.0	2042.0	1361.0	-1.0	2346.0	1089.0	-1.0	1476.0	1029.0	-1.0	1654.0	739.0	-1.0	905.0	659.0	-1.0	987.0	733.0	-1.0	923.0	
316.800	862.0	-1.0	1308.0	896.0	-1.0	1213.0	915.0	-1.0	1312.0	1013.0	-1.0	1345.0	1049.0	-1.0	1626.0	1072.0	-1.0	1473.0	879.0	-1.0	1374.0	1313.0	-1.0	1763.0	809.0	-1.0	1313.0	1460.0	-1.0	2030.0	1358.0	-1.0	2336.0	1083.0	-1.0	1464.0	1029.0	-1.0	1653.0	737.0	-1.0	902.0	658.0	-1.0	986.0	733.0	-1.0	921.0	
317.299	862.0	-1.0	1312.0	898.0	-1.0	1216.0	916.0	-1.0	1313.0	1013.0	-1.0	1345.0	1050.0	-1.0	1630.0	1072.0	-1.0	1473.0	879.0	-1.0	1376.0	1315.0	-1.0	1764.0	810.0	-1.0	1316.0	1461.0	-1.0	2029.0	1359.0	-1.0	2340.0	1084.0	-1.0	1464.0	1030.0	-1.0	1654.0	738.0	-1.0	901.0	660.0	-1.0	985.0	734.0	-1.0	922.0	
317.798	863.0	-1.0	1311.0	896.0	-1.0	1213.0	916.0	-1.0	1312.0	1012.0	-1.0	1342.0	1048.0	-1.0	1628.0	1071.0	-1.0	1469.0	880.0	-1.0	1376.0	1316.0	-1.0	1766.0	810.0	-1.0	1315.0	1461.0	-1.0	2027.0	1358.0	-1.0	2338.0	1083.0	-1.0	1461.0	1032.0	-1.0	1657.0	737.0	-1.0	902.0	659.0	-1.0	985.0	735.0	-1.0	921.0	
318.297	864.0	-1.0	1313.0	898.0	-1.0	1216.0	917.0	-1.0	1314.0	1015.0	-1.0	1345.0	1050.0	-1.0	1632.0	1073.0	-1.0	1473.0	881.0	-1.0	1379.0	1320.0	-1.0	1772.0	811.0	-1.0	1318.0	1464.0	-1.0	2031.0	1361.0	-1.0	2341.0	1086.0	-1.0	1465.0	1034.0	-1.0	1658.0	739.0	-1.0	902.0	660.0	-1.0	985.0	735.0	-1.0	921.0	
318.797	865.0	-1.0	1312.0	896.0	-1.0	1212.0	917.0	-1.0	1313.0	1015.0	-1.0	1343.0	1050.0	-1.0	1631.0	1073.0	-1.0	1471.0	881.0	-1.0	1378.0	1321.0	-1.0	1771.0	811.0	-1.0	1317.0	1464.0	-1.0	2030.0	1362.0	-1.0	2341.0	1085.0	-1.0	1463.0	1034.0	-1.0	1657.0	738.0	-1.0	902.0	660.0	-1.0	982.0	737.0	-1.0	921.0	
319.296	865.0	-1.0	1314.0	897.0	-1.0	1214.0	918.0	-1.0	1315.0	1016.0	-1.0	1345.0	1052.0	-1.0	1635.0	1075.0	-1.0	1475.0	881.0	-1.0	1382.0	1324.0	-1.0	1775.0	812.0	-1.0	1321.0	1466.0	-1.0	2036.0	1365.0	-1.0	2349.0	1087.0	-1.0	1470.0	1037.0	-1.0	1663.0	741.0	-1.0	906.0	661.0	-1.0	985.0	738.0	-1.0	924.0	
319.796	864.0	-1.0	1312.0	896.0	-1.0	1209.0	919.0	-1.0	1314.0	1016.0	-1.0	1344.0	1052.0	-1.0	1636.0	1075.0	-1.0	1474.0	883.0	-1.0	1382.0	1325.0	-1.0	1776.0	813.0	-1.0	1321.0	1466.0	-1.0	2034.0	1365.0	-1.0	2347.0	1087.0	-1.0	1469.0	1037.0	-1.0	1661.0	741.0	-1.0	905.0	661.0	-1.0	985.0	740.0	-1.0	924.0	
320.296	866.0	-1.0	1310.0	897.0	-1.0	1208.0	919.0	-1.0	1312.0	1017.0	-1.0	1342.0	1053.0	-1.0	1637.0	1075.0	-1.0	1474.0	883.0	-1.0	1383.0	1325.0	-1.0	1774.0	814.0	-1.0	1323.0	1465.0	-1.0	2032.0	1366.0	-1.0	2350.0	1087.0	-1.0	1470.0	1038.0	-1.0	1662.0	742.0	-1.0	904.0	663.0	-1.0	986.0	740.0	-1.0	925.0	
320.795	868.0	-1.0	1317.0	899.0	-1.0	1216.0	920.0	-1.0	1317.0	1020.0	-1.0	1349.0	1057.0	-1.0	1649.0	1080.0	-1.0	1487.0	885.0	-1.0	1390.0	1327.0	-1.0	1781.0	815.0	-1.0	1330.0	1468.0	-1.0	2040.0	1372.0	-1.0	2366.0	1092.0	-1.0	1482.0	1042.0	-1.0	1667.0	744.0	-1.0	908.0	666.0	-1.0	991.0	742.0	-1.0	928.0	
321.294	869.0	-1.0	1316.0	899.0	-1.0	1213.0	922.0	-1.0	1315.0	1021.0	-1.0	1350.0	1057.0	-1.0	1650.0	1080.0	-1.0	1487.0	886.0	-1.0	1392.0	1328.0	-1.0	1780.0	816.0	-1.0	1332.0	1468.0	-1.0	2038.0	1373.0	-1.0	2368.0	1092.0	-1.0	1482.0	1042.0	-1.0	1668.0	743.0	-1.0	906.0	667.0	-1.0	993.0	743.0	-1.0	928.0	
321.793	869.0	-1.0	1318.0	901.0	-1.0	1216.0	923.0	-1.0	1317.0	1021.0	-1.0	1352.0	1058.0	-1.0	1655.0	1081.0	-1.0	1492.0	887.0	-1.0	1396.0	1328.0	-1.0	1782.0	817.0	-1.0	1337.0	1469.0	-1.0	2041.0	1375.0	-1.0	2376.0	1091.0	-1.0	1486.0	1044.0	-1.0	1673.0	746.0	-1.0	910.0	669.0	-1.0	997.0	746.0	-1.0	932.0	
322.292	870.0	-1.0	1320.0	901.0	-1.0	1215.0	924.0	-1.0	1319.0	1022.0	-1.0	1352.0	1058.0	-1.0	1656.0	1080.0	-1.0	1490.0	886.0	-1.0	1397.0	1328.0	-1.0	1783.0	818.0	-1.0	1338.0	1467.0	-1.0	2038.0	1373.0	-1.0	2378.0	1090.0	-1.0	1485.0	1045.0	-1.0	1676.0	746.0	-1.0	910.0	670.0	-1.0	998.0	747.0	-1.0	934.0	
322.791	871.0	-1.0	1322.0	900.0	-1.0	1215.0	925.0	-1.0	1320.0	1023.0	-1.0	1354.0	1057.0	-1.0	1657.0	1079.0	-1.0	1491.0	887.0	-1.0	1399.0	1328.0	-1.0	1782.0	817.0	-1.0	1341.0	1467.0	-1.0	2037.0	1375.0	-1.0	2382.0	1090.0	-1.0	1485.0	1047.0	-1.0	1680.0	746.0	-1.0	911.0	670.0	-1.0	1001.0	749.0	-1.0	935.0	
323.290	872.0	-1.0	1323.0	901.0	-1.0	1214.0	926.0	-1.0	1324.0	1024.0	-1.0	1356.0	1058.0	-1.0	1658.0	1078.0	-1.0	1488.0	887.0	-1.0	1400.0	1328.0	-1.0	1784.0	818.0	-1.0	1341.0	1466.0	-1.0	2035.0	1375.0	-1.0	2385.0	1088.0	-1.0	1484.0	1047.0	-1.0	1681.0	746.0	-1.0	912.0	671.0	-1.0	1004.0	750.0	-1.0	936.0	
323.789	874.0	-1.0	1326.0	902.0	-1.0	1216.0	926.0	-1.0	1327.0	1025.0	-1.0	1359.0	1058.0	-1.0	1661.0	1077.0	-1.0	1491.0	887.0	-1.0	1401.0	1328.0	-1.0	1784.0	818.0	-1.0	1343.0	1466.0	-1.0	2035.0	1376.0	-1.0	2390.0	1089.0	-1.0	1485.0	1048.0	-1.0	1686.0	747.0	-1.0	913.0	673.0	-1.0	1007.0	751.0	-1.0	938.0	
324.288	874.0	-1.0	1327.0	901.0	-1.0	1214.0	928.0	-1.0	1329.0	1025.0	-1.0	1358.0	1058.0	-1.0	1659.0	1076.0	-1.0	1487.0	887.0	-1.0	1402.0	1328.0	-1.0	1783.0	819.0	-1.0	1343.0	1464.0	-1.0	2029.0	1373.0	-1.0	2386.0	1087.0	-1.0	1481.0	1048.0	-1.0	1684.0	745.0	-1.0	911.0	673.0	-1.0	1007.0	751.0	-1.0	938.0	
324.787	875.0	-1.0	1327.0	900.0	-1.0	1213.0	928.0	-1.0	1329.0	1025.0	-1.0	1358.0	1057.0	-1.0	1657.0	1075.0	-1.0	1484.0	886.0	-1.0	1400.0	1325.0	-1.0	1779.0	818.0	-1.0	1341.0	1462.0	-1.0	2024.0	1373.0	-1.0	2385.0	1086.0	-1.0	1478.0	1048.0	-1.0	1685.0	746.0	-1.0	910.0	674.0	-1.0	1008.0	751.0	-1.0	938.0	
325.286	876.0	-1.0	1330.0	901.0	-1.0	1214.0	930.0	-1.0	1333.0	1026.0	-1.0	1361.0	1057.0	-1.0	1657.0	1073.0	-1.0	1480.0	886.0	-1.0	1399.0	1324.0	-1.0	1776.0	818.0	-1.0	1339.0	1460.0	-1.0	2018.0	1371.0	-1.0	2381.0	1084.0	-1.0	1473.0	1048.0	-1.0	1680.0	745.0	-1.0	907.0	673.0	-1.0	1007.0	751.0	-1.0	936.0	
325.785	876.0	-1.0	1328.0	902.0	-1.0	1210.0	929.0	-1.0	1331.0	1025.0	-1.0	1359.0	1056.0	-1.0	1653.0	1072.0	-1.0	1475.0	884.0	-1.0	1396.0	1321.0	-1.0	1770.0	817.0	-1.0	1338.0	1458.0	-1.0	2011.0	1370.0	-1.0	2376.0	1082.0	-1.0	1469.0	1047.0	-1.0	1678.0	745.0	-1.0	905.0	675.0	-1.0	1007.0	751.0	-1.0	935.0	
326.284	876.0	-1.0	1331.0	902.0	-1.0	1215.0	929.0	-1.0	1334.0	1026.0	-1.0	1361.0	1058.0	-1.0	1659.0	1073.0	-1.0	1480.0	885.0	-1.0	1400.0	1321.0	-1.0	1768.0	818.0	-1.0	1341.0	1458.0	-1.0	2013.0	1372.0	-1.0	2385.0	1085.0	-1.0	1475.0	1049.0	-1.0	1684.0	747.0	-1.0	910.0	675.0	-1.0	1010.0	753.0	-1.0	938.0	
326.783	876.0	-1.0	1330.0	901.0	-1.0	1211.0	930.0	-1.0	1334.0	1024.0	-1.0	1360.0	1058.0	-1.0	1658.0	1072.0	-1.0	1477.0	885.0	-1.0	1399.0	1320.0	-1.0	1767.0	817.0	-1.0	1340.0	1457.0	-1.0	2009.0	1373.0	-1.0	2381.0	1084.0	-1.0	1472.0	1050.0	-1.0	1683.0	747.0	-1.0	907.0	675.0	-1.0	1010.0	754.0	-1.0	938.0	
327.282	876.0	-1.0	1331.0	901.0	-1.0	1213.0	931.0	-1.0	1335.0	1026.0	-1.0	1360.0	1058.0	-1.0	1662.0	1073.0	-1.0	1479.0	886.0	-1.0	1400.0	1320.0	-1.0	1766.0	818.0	-1.0	1341.0	1457.0	-1.0	2010.0	1373.0	-1.0	2385.0	1085.0	-1.0	1473.0	1051.0	-1.0	1685.0	747.0	-1.0	910.0	678.0	-1.0	1012.0	756.0	-1.0	942.0	
327.781	878.0	-1.0	1331.0	901.0	-1.0	1213.0	932.0	-1.0	1337.0	1026.0	-1.0	1359.0	1060.0	-1.0	1663.0	1072.0	-1.0	1477.0	887.0	-1.0	1401.0	1322.0	-1.0	1770.0	817.0	-1.0	1340.0	1457.0	-1.0	2007.0	1373.0	-1.0	2382.0	1084.0	-1.0	1471.0	1051.0	-1.0	1685.0	748.0	-1.0	909.0	678.0	-1.0	1012.0	756.0	-1.0	940.0	
328.280	877.0	-1.0	1330.0	901.0	-1.0	1212.0	932.0	-1.0	1338.0	1025.0	-1.0	1358.0	1061.0	-1.0	1665.0	1073.0	-1.0	1476.0	887.0	-1.0	1403.0	1322.0	-1.0	1769.0	818.0	-1.0	1341.0	1456.0	-1.0	2005.0	1373.0	-1.0	2381.0	1084.0	-1.0	1470.0	1052.0	-1.0	1686.0	747.0	-1.0	908.0	678.0	-1.0	1013.0	756.0	-1.0	942.0	
328.779	878.0	-1.0	1336.0	904.0	-1.0	1220.0	933.0	-1.0	1343.0	1026.0	-1.0	1362.0	1063.0	-1.0	1676.0	1073.0	-1.0	1484.0	889.0	-1.0	1409.0	1323.0	-1.0	1774.0	819.0	-1.0	1344.0	1457.0	-1.0	2008.0	1377.0	-1.0	2389.0	1087.0	-1.0	1472.0	1054.0	-1.0	1687.0	748.0	-1.0	909.0	679.0	-1.0	1013.0	756.0	-1.0	942.0	
329.278	877.0	-1.0	1334.0	902.0	-1.0	1218.0	934.0	-1.0	1344.0	1024.0	-1.0	1359.0	1062.0	-1.0	1673.0	1072.0	-1.0	1478.0	890.0	-1.0	1409.0	1322.0	-1.0	1772.0	820.0	-1.0	1343.0	1454.0	-1.0	2001.0	1377.0	-1.0	2387.0	1085.0	-1.0	1468.0	1053.0	-1.0	1687.0	748.0	-1.0	907.0	679.0	-1.0	1012.0	756.0	-1.0	942.0	
329.777	878.0	-1.0	1335.0	901.0	-1.0	1216.0	934.0	-1.0	1346.0	1024.0	-1.0	1358.0	1063.0	-1.0	1676.0	1071.0	-1.0	1476.0	890.0	-1.0	1411.0	1321.0	-1.0	1770.0	820.0	-1.0	1345.0	1453.0	-1.0	1999.0	1379.0	-1.0	2391.0	1085.0	-1.0	1470.0	1055.0	-1.0	1692.0	748.0	-1.0	909.0	680.0	-1.0	1016.0	756.0	-1.0	944.0	
330.276	878.0	-1.0	1333.0	900.0	-1.0	1213.0	934.0	-1.0	1345.0	1023.0	-1.0	1354.0	1063.0	-1.0	1672.0	1069.0	-1.0	1469.0	890.0	-1.0	1409.0	1319.0	-1.0	1766.0	819.0	-1.0	1343.0	1450.0	-1.0	1993.0	1380.0	-1.0	2388.0	1083.0	-1.0	1465.0	1055.0	-1.0	1690.0	748.0	-1.0	909.0	679.0	-1.0	1016.0	756.0	-1.0	943.0	
330.775	877.0	-1.0	1334.0	900.0	-1.0	1212.0	936.0	-1.0	1346.0	1022.0	-1.0	1352.0	1062.0	-1.0	1671.0	1068.0	-1.0	1467.0	890.0	-1.0	1409.0	1318.0	-1.0	1763.0	820.0	-1.0	1343.0	1448.0	-1.0	1991.0	1380.0	-1.0	2388.0	1084.0	-1.0	1465.0	1056.0	-1.0	1692.0	748.0	-1.0	910.0	680.0	-1.0	1017.0	757.0	-1.0	944.0	
331.275	877.0	-1.0	1332.0	898.0	-1.0	1208.0	935.0	-1.0	1347.0	1021.0	-1.0	1349.0	1061.0	-1.0	1665.0	1065.0	-1.0	1458.0	890.0	-1.0	1407.0	1317.0	-1.0	1761.0	820.0	-1.0	1340.0	1446.0	-1.0	1985.0	1379.0	-1.0	2383.0	1082.0	-1.0	1460.0	1055.0	-1.0	1690.0	747.0	-1.0	907.0	680.0	-1.0	1014.0	756.0	-1.0	943.0	
331.775	876.0	-1.0	1331.0	899.0	-1.0	1205.0	936.0	-1.0	1349.0	1021.0	-1.0	1348.0	1060.0	-1.0	1662.0	1064.0	-1.0	1453.0	889.0	-1.0	1404.0	1316.0	-1.0	1757.0	819.0	-1.0	1338.0	1446.0	-1.0	1981.0	1379.0	-1.0	2380.0	1082.0	-1.0	1458.0	1055.0	-1.0	1690.0	747.0	-1.0	907.0	678.0	-1.0	1016.0	757.0	-1.0	944.0	
332.275	878.0	-1.0	1337.0	900.0	-1.0	1213.0	937.0	-1.0	1354.0	1023.0	-1.0	1355.0	1063.0	-1.0	1667.0	1067.0	-1.0	1458.0	891.0	-1.0	1407.0	1317.0	-1.0	1761.0	819.0	-1.0	1338.0	1446.0	-1.0	1983.0	1382.0	-1.0	2384.0	1084.0	-1.0	1459.0	1055.0	-1.0	1691.0	747.0	-1.0	907.0	679.0	-1.0	1014.0	757.0	-1.0	944.0	
332.775	874.0	-1.0	1334.0	897.0	-1.0	1210.0	935.0	-1.0	1354.0	1021.0	-1.0	1353.0	1062.0	-1.0	1664.0	1065.0	-1.0	1454.0	890.0	-1.0	1405.0	1318.0	-1.0	1759.0	819.0	-1.0	1336.0	1447.0	-1.0	1980.0	1382.0	-1.0	2381.0	1083.0	-1.0	1457.0	1055.0	-1.0	1690.0	747.0	-1.0	906.0	679.0	-1.0	1014.0	755.0	-1.0	944.0	
333.274	876.0	-1.0	1334.0	898.0	-1.0	1211.0	935.0	-1.0	1353.0	1021.0	-1.0	1352.0	1063.0	-1.0	1666.0	1067.0	-1.0	1456.0	890.0	-1.0	1405.0	1317.0	-1.0	1759.0	820.0	-1.0	1339.0	1448.0	-1.0	1983.0	1383.0	-1.0	2387.0	1085.0	-1.0	1461.0	1057.0	-1.0	1694.0	747.0	-1.0	909.0	680.0	-1.0	1017.0	757.0	-1.0	947.0	
333.773	874.0	-1.0	1329.0	896.0	-1.0	1206.0	934.0	-1.0	1349.0	1020.0	-1.0	1347.0	1061.0	-1.0	1662.0	1065.0	-1.0	1450.0	890.0	-1.0	1403.0	1317.0	-1.0	1758.0	819.0	-1.0	1337.0	1447.0	-1.0	1981.0	1383.0	-1.0	2385.0	1084.0	-1.0	1458.0	1056.0	-1.0	1691.0	747.0	-1.0	907.0	678.0	-1.0	1014.0	755.0	-1.0	945.0	
334.272	873.0	-1.0	1324.0	896.0	-1.0	1203.0	933.0	-1.0	1344.0	1018.0	-1.0	1344.0	1060.0	-1.0	1659.0	1066.0	-1.0	1451.0	889.0	-1.0	1402.0	1316.0	-1.0	1755.0	819.0	-1.0	1337.0	1446.0	-1.0	1979.0	1383.0	-1.0	2387.0	1085.0	-1.0	1459.0	1055.0	-1.0	1690.0	747.0	-1.0	907.0	677.0	-1.0	1013.0	755.0	-1.0	944.0	
334.771	873.0	-1.0	1322.0	895.0	-1.0	1200.0	932.0	-1.0	1340.0	1019.0	-1.0	1341.0	1060.0	-1.0	1656.0	1065.0	-1.0	1448.0	889.0	-1.0	1402.0	1316.0	-1.0	1755.0	819.0	-1.0	1335.0	1446.0	-1.0	1977.0	1382.0	-1.0	2384.0	1083.0	-1.0	1455.0	1054.0	-1.0	1686.0	746.0	-1.0	904.0	677.0	-1.0	1011.0	753.0	-1.0	940.0	
335.271	872.0	-1.0	1317.0	894.0	-1.0	1194.0	930.0	-1.0	1334.0	1018.0	-1.0	1337.0	1058.0	-1.0	1650.0	1063.0	-1.0	1446.0	889.0	-1.0	1400.0	1314.0	-1.0	1751.0	819.0	-1.0	1334.0	1444.0	-1.0	1974.0	1381.0	-1.0	2381.0	1082.0	-1.0	1452.0	1052.0	-1.0	1683.0	745.0	-1.0	902.0	677.0	-1.0	1009.0	753.0	-1.0	937.0	
335.770	873.0	-1.0	1318.0	895.0	-1.0	1199.0	930.0	-1.0	1332.0	1019.0	-1.0	1338.0	1059.0	-1.0	1654.0	1065.0	-1.0	1453.0	890.0	-1.0	1404.0	1315.0	-1.0	1754.0	819.0	-1.0	1339.0	1446.0	-1.0	1980.0	1383.0	-1.0	2389.0	1084.0	-1.0	1459.0	1053.0	-1.0	1686.0	746.0	-1.0	902.0	678.0	-1.0	1010.0	753.0	-1.0	936.0	
336.269	871.0	-1.0	1314.0	895.0	-1.0	1195.0	929.0	-1.0	1329.0	1018.0	-1.0	1336.0	1058.0	-1.0	1649.0	1065.0	-1.0	1450.0	888.0	-1.0	1402.0	1313.0	-1.0	1751.0	819.0	-1.0	1337.0	1444.0	-1.0	1976.0	1382.0	-1.0	2385.0	1083.0	-1.0	1454.0	1054.0	-1.0	1683.0	745.0	-1.0	901.0	676.0	-1.0	1007.0	752.0	-1.0	934.0	
336.768	872.0	-1.0	1316.0	895.0	-1.0	1195.0	929.0	-1.0	1328.0	1019.0	-1.0	1336.0	1057.0	-1.0	1648.0	1064.0	-1.0	1449.0	888.0	-1.0	1402.0	1309.0	-1.0	1746.0	819.0	-1.0	1338.0	1442.0	-1.0	1973.0	1381.0	-1.0	2385.0	1081.0	-1.0	1454.0	1054.0	-1.0	1687.0	745.0	-1.0	902.0	677.0	-1.0	1009.0	753.0	-1.0	935.0	
337.267	872.0	-1.0	1314.0	894.0	-1.0	1191.0	928.0	-1.0	1327.0	1017.0	-1.0	1333.0	1055.0	-1.0	1643.0	1061.0	-1.0	1442.0	887.0	-1.0	1398.0	1308.0	-1.0	1742.0	818.0	-1.0	1334.0	1441.0	-1.0	1967.0	1379.0	-1.0	2378.0	1079.0	-1.0	1446.0	1052.0	-1.0	1683.0	746.0	-1.0	901.0	677.0	-1.0	1006.0	753.0	-1.0	935.0	
337.766	872.0	-1.0	1315.0	895.0	-1.0	1193.0	929.0	-1.0	1329.0	1017.0	-1.0	1335.0	1055.0	-1.0	1643.0	1061.0	-1.0	1443.0	888.0	-1.0	1398.0	1308.0	-1.0	1741.0	817.0	-1.0	1334.0	1442.0	-1.0	1968.0	1379.0	-1.0	2377.0	1079.0	-1.0	1446.0	1053.0	-1.0	1685.0	746.0	-1.0	903.0	678.0	-1.0	1008.0	753.0	-1.0	938.0	
338.265	873.0	-1.0	1316.0	895.0	-1.0	1192.0	930.0	-1.0	1333.0	1018.0	-1.0	1337.0	1055.0	-1.0	1641.0	1061.0	-1.0	1441.0	887.0	-1.0	1396.0	1310.0	-1.0	1744.0	817.0	-1.0	1332.0	1442.0	-1.0	1968.0	1377.0	-1.0	2371.0	1077.0	-1.0	1442.0	1052.0	-1.0	1683.0	745.0	-1.0	903.0	677.0	-1.0	1009.0	755.0	-1.0	938.0	
338.765	873.0	-1.0	1320.0	896.0	-1.0	1195.0	931.0	-1.0	1336.0	1020.0	-1.0	1341.0	1055.0	-1.0	1643.0	1062.0	-1.0	1442.0	887.0	-1.0	1396.0	1312.0	-1.0	1747.0	817.0	-1.0	1333.0	1442.0	-1.0	1971.0	1376.0	-1.0	2370.0	1078.0	-1.0	1442.0	1052.0	-1.0	1685.0	747.0	-1.0	904.0	678.0	-1.0	1011.0	756.0	-1.0	942.0	
339.265	875.0	-1.0	1328.0	900.0	-1.0	1205.0	935.0	-1.0	1347.0	1023.0	-1.0	1352.0	1059.0	-1.0	1650.0	1065.0	-1.0	1448.0	887.0	-1.0	1400.0	1316.0	-1.0	1756.0	818.0	-1.0	1334.0	1445.0	-1.0	1976.0	1377.0	-1.0	2375.0	1079.0	-1.0	1444.0	1052.0	-1.0	1687.0	747.0	-1.0	906.0	679.0	-1.0	1012.0	757.0	-1.0	945.0	
339.764	876.0	-1.0	1332.0	899.0	-1.0	1207.0	935.0	-1.0	1352.0	1025.0	-1.0	1356.0	1061.0	-1.0	1655.0	1066.0	-1.0	1451.0	888.0	-1.0	1401.0	1319.0	-1.0	1764.0	817.0	-1.0	1336.0	1448.0	-1.0	1982.0	1378.0	-1.0	2378.0	1080.0	-1.0	1447.0	1053.0	-1.0	1690.0	748.0	-1.0	909.0	680.0	-1.0	1015.0	760.0	-1.0	948.0	
340.263	877.0	-1.0	1339.0	902.0	-1.0	1214.0	937.0	-1.0	1358.0	1028.0	-1.0	1363.0	1063.0	-1.0	1662.0	1070.0	-1.0	1458.0	889.0	-1.0	1406.0	1324.0	-1.0	1775.0	818.0	-1.0	1337.0	1450.0	-1.0	1991.0	1379.0	-1.0	2381.0	1083.0	-1.0	1452.0	1052.0	-1.0	1692.0	747.0	-1.0	910.0	679.0	-1.0	1013.0	760.0	-1.0	949.0	
340.762	877.0	-1.0	1339.0	901.0	-1.0	1213.0	937.0	-1.0	1359.0	1026.0	-1.0	1362.0	1062.0	-1.0	1663.0	1070.0	-1.0	1460.0	889.0	-1.0	1406.0	1326.0	-1.0	1779.0	818.0	-1.0	1337.0	1451.0	-1.0	1994.0	1378.0	-1.0	2382.0	1082.0	-1.0	1453.0	1052.0	-1.0	1692.0	747.0	-1.0	910.0	678.0	-1.0	1015.0	760.0	-1.0	949.0	
341.262	877.0	-1.0	1342.0	901.0	-1.0	1217.0	938.0	-1.0	1363.0	1027.0	-1.0	1367.0	1063.0	-1.0	1671.0	1072.0	-1.0	1469.0	891.0	-1.0	1411.0	1327.0	-1.0	1786.0	818.0	-1.0	1341.0	1453.0	-1.0	2000.0	1379.0	-1.0	2389.0	1083.0	-1.0	1456.0	1051.0	-1.0	1691.0	747.0	-1.0	909.0	679.0	-1.0	1016.0	759.0	-1.0	950.0	
341.761	877.0	-1.0	1340.0	900.0	-1.0	1212.0	936.0	-1.0	1361.0	1026.0	-1.0	1365.0	1063.0	-1.0	1671.0	1073.0	-1.0	1470.0	890.0	-1.0	1413.0	1327.0	-1.0	1789.0	819.0	-1.0	1342.0	1452.0	-1.0	2001.0	1377.0	-1.0	2389.0	1082.0	-1.0	1458.0	1050.0	-1.0	1689.0	747.0	-1.0	909.0	679.0	-1.0	1016.0	757.0	-1.0	950.0	
342.261	876.0	-1.0	1341.0	900.0	-1.0	1216.0	935.0	-1.0	1362.0	1027.0	-1.0	1367.0	1065.0	-1.0	1679.0	1074.0	-1.0	1480.0	890.0	-1.0	1416.0	1329.0	-1.0	1797.0	819.0	-1.0	1347.0	1454.0	-1.0	2011.0	1379.0	-1.0	2399.0	1086.0	-1.0	1469.0	1051.0	-1.0	1694.0	748.0	-1.0	915.0	680.0	-1.0	1019.0	758.0	-1.0	952.0	
342.760	875.0	-1.0	1340.0	899.0	-1.0	1213.0	935.0	-1.0	1359.0	1026.0	-1.0	1368.0	1064.0	-1.0	1679.0	1075.0	-1.0	1483.0	891.0	-1.0	1418.0	1331.0	-1.0	1801.0	819.0	-1.0	1348.0	1455.0	-1.0	2017.0	1379.0	-1.0	2402.0	1086.0	-1.0	1474.0	1050.0	-1.0	1695.0	747.0	-1.0	915.0	679.0	-1.0	1019.0	756.0	-1.0	950.0	
343.259	876.0	-1.0	1341.0	900.0	-1.0	1216.0	934.0	-1.0	1360.0	1027.0	-1.0	1371.0	1066.0	-1.0	1684.0	1079.0	-1.0	1492.0	892.0	-1.0	1421.0	1332.0	-1.0	1807.0	820.0	-1.0	1352.0	1458.0	-1.0	2028.0	1381.0	-1.0	2413.0	1088.0	-1.0	1484.0	1051.0	-1.0	1699.0	747.0	-1.0	918.0	679.0	-1.0	1020.0	756.0	-1.0	950.0	
343.759	875.0	-1.0	1341.0	898.0	-1.0	1213.0	933.0	-1.0	1360.0	1028.0	-1.0	1373.0	1066.0	-1.0	1686.0	1079.0	-1.0	1496.0	892.0	-1.0	1423.0	1333.0	-1.0	1810.0	821.0	-1.0	1355.0	1458.0	-1.0	2032.0	1382.0	-1.0	2418.0	1090.0	-1.0	1488.0	1050.0	-1.0	1700.0	748.0	-1.0	918.0	678.0	-1.0	1020.0	754.0	-1.0	949.0	
344.258	875.0	-1.0	1344.0	900.0	-1.0	1218.0	933.0	-1.0	1362.0	1029.0	-1.0	1378.0	1067.0	-1.0	1691.0	1083.0	-1.0	1504.0	893.0	-1.0	1426.0	1334.0	-1.0	1816.0	821.0	-1.0	1357.0	1460.0	-1.0	2041.0	1384.0	-1.0	2427.0	1093.0	-1.0	1497.0	1051.0	-1.0	1701.0	748.0	-1.0	920.0	679.0	-1.0	1022.0	753.0	-1.0	948.0	
344.757	874.0	-1.0	1341.0	898.0	-1.0	1215.0	933.0	-1.0	1362.0	1028.0	-1.0	1377.0	1066.0	-1.0	1688.0	1082.0	-1.0	1503.0	893.0	-1.0	1424.0	1334.0	-1.0	1815.0	821.0	-1.0	1357.0	1460.0	-1.0	2042.0	1385.0	-1.0	2427.0	1094.0	-1.0	1500.0	1051.0	-1.0	1701.0	747.0	-1.0	919.0	677.0	-1.0	1020.0	752.0	-1.0	948.0	
345.256	873.0	-1.0	1343.0	899.0	-1.0	1219.0	933.0	-1.0	1363.0	1028.0	-1.0	1380.0	1067.0	-1.0	1689.0	1083.0	-1.0	1507.0	893.0	-1.0	1426.0	1335.0	-1.0	1816.0	821.0	-1.0	1359.0	1461.0	-1.0	2047.0	1387.0	-1.0	2432.0	1096.0	-1.0	1505.0	1051.0	-1.0	1702.0	747.0	-1.0	921.0	677.0	-1.0	1019.0	751.0	-1.0	947.0	
345.755	873.0	-1.0	1341.0	897.0	-1.0	1215.0	931.0	-1.0	1361.0	1026.0	-1.0	1377.0	1065.0	-1.0	1683.0	1082.0	-1.0	1498.0	892.0	-1.0	1422.0	1332.0	-1.0	1811.0	821.0	-1.0	1359.0	1461.0	-1.0	2044.0	1389.0	-1.0	2429.0	1095.0	-1.0	1501.0	1049.0	-1.0	1699.0	746.0	-1.0	920.0	676.0	-1.0	1018.0	749.0	-1.0	946.0	
346.254	873.0	-1.0	1341.0	898.0	-1.0	1217.0	931.0	-1.0	1362.0	1027.0	-1.0	1376.0	1065.0	-1.0	1682.0	1080.0	-1.0	1496.0	892.0	-1.0	1422.0	1330.0	-1.0	1808.0	821.0	-1.0	1360.0	1461.0	-1.0	2042.0	1389.0	-1.0	2430.0	1094.0	-1.0	1500.0	1049.0	-1.0	1701.0	746.0	-1.0	920.0	676.0	-1.0	1020.0	750.0	-1.0	947.0	
346.753	872.0	-1.0	1339.0	895.0	-1.0	1211.0	931.0	-1.0	1360.0	1024.0	-1.0	1371.0	1064.0	-1.0	1676.0	1076.0	-1.0	1485.0	891.0	-1.0	1418.0	1327.0	-1.0	1800.0	821.0	-1.0	1357.0	1459.0	-1.0	2035.0	1389.0	-1.0	2426.0	1092.0	-1.0	1492.0	1047.0	-1.0	1698.0	744.0	-1.0	917.0	675.0	-1.0	1017.0	749.0	-1.0	945.0	
347.252	871.0	-1.0	1338.0	895.0	-1.0	1211.0	931.0	-1.0	1359.0	1023.0	-1.0	1368.0	1064.0	-1.0	1674.0	1074.0	-1.0	1481.0	891.0	-1.0	1418.0	1326.0	-1.0	1795.0	822.0	-1.0	1359.0	1457.0	-1.0	2032.0	1391.0	-1.0	2426.0	1093.0	-1.0	1489.0	1046.0	-1.0	1694.0	743.0	-1.0	914.0	673.0	-1.0	1015.0	748.0	-1.0	942.0	
347.751	870.0	-1.0	1333.0	894.0	-1.0	1205.0	929.0	-1.0	1354.0	1021.0	-1.0	1362.0	1062.0	-1.0	1666.0	1071.0	-1.0	1471.0	891.0	-1.0	1414.0	1323.0	-1.0	1786.0	823.0	-1.0	1356.0	1455.0	-1.0	2025.0	1392.0	-1.0	2420.0	1091.0	-1.0	1481.0	1044.0	-1.0	1687.0	741.0	-1.0	910.0	672.0	-1.0	1011.0	746.0	-1.0	938.0	
348.250	870.0	-1.0	1334.0	894.0	-1.0	1204.0	928.0	-1.0	1351.0	1022.0	-1.0	1361.0	1062.0	-1.0	1661.0	1069.0	-1.0	1464.0	891.0	-1.0	1412.0	1321.0	-1.0	1780.0	822.0	-1.0	1353.0	1453.0	-1.0	2016.0	1392.0	-1.0	2413.0	1089.0	-1.0	1474.0	1041.0	-1.0	1678.0	740.0	-1.0	905.0	670.0	-1.0	1007.0	744.0	-1.0	934.0	
348.749	869.0	-1.0	1328.0	892.0	-1.0	1199.0	927.0	-1.0	1344.0	1019.0	-1.0	1354.0	1059.0	-1.0	1651.0	1065.0	-1.0	1453.0	890.0	-1.0	1407.0	1317.0	-1.0	1770.0	822.0	-1.0	1349.0	1450.0	-1.0	2007.0	1391.0	-1.0	2404.0	1087.0	-1.0	1464.0	1039.0	-1.0	1671.0	738.0	-1.0	901.0	668.0	-1.0	1003.0	742.0	-1.0	931.0	
349.248	869.0	-1.0	1327.0	892.0	-1.0	1197.0	927.0	-1.0	1341.0	1019.0	-1.0	1353.0	1059.0	-1.0	1644.0	1065.0	-1.0	1443.0	890.0	-1.0	1403.0	1314.0	-1.0	1761.0	822.0	-1.0	1345.0	1448.0	-1.0	1999.0	1391.0	-1.0	2395.0	1085.0	-1.0	1457.0	1037.0	-1.0	1663.0	736.0	-1.0	895.0	667.0	-1.0	998.0	741.0	-1.0	927.0	
349.747	868.0	-1.0	1321.0	891.0	-1.0	1190.0	925.0	-1.0	1335.0	1017.0	-1.0	1346.0	1057.0	-1.0	1635.0	1061.0	-1.0	1433.0	888.0	-1.0	1396.0	1309.0	-1.0	1749.0	821.0	-1.0	1341.0	1445.0	-1.0	1989.0	1391.0	-1.0	2387.0	1083.0	-1.0	1450.0	1035.0	-1.0	1656.0	735.0	-1.0	892.0	667.0	-1.0	995.0	740.0	-1.0	924.0	
350.246	868.0	-1.0	1320.0	891.0	-1.0	1187.0	925.0	-1.0	1333.0	1018.0	-1.0	1346.0	1057.0	-1.0	1629.0	1060.0	-1.0	1426.0	888.0	-1.0	1392.0	1307.0	-1.0	1741.0	822.0	-1.0	1337.0	1443.0	-1.0	1982.0	1391.0	-1.0	2380.0	1083.0	-1.0	1444.0	1035.0	-1.0	1650.0	734.0	-1.0	889.0	665.0	-1.0	991.0	741.0	-1.0	922.0	
350.745	867.0	-1.0	1316.0	889.0	-1.0	1183.0	926.0	-1.0	1330.0	1018.0	-1.0	1342.0	1056.0	-1.0	1623.0	1057.0	-1.0	1419.0	888.0	-1.0	1388.0	1304.0	-1.0	1732.0	820.0	-1.0	1334.0	1441.0	-1.0	1976.0	1393.0	-1.0	2376.0	1082.0	-1.0	1439.0	1034.0	-1.0	1647.0	733.0	-1.0	888.0	665.0	-1.0	990.0	739.0	-1.0	922.0	
351.244	867.0	-1.0	1312.0	887.0	-1.0	1178.0	926.0	-1.0	1328.0	1019.0	-1.0	1340.0	1056.0	-1.0	1617.0	1057.0	-1.0	1414.0	887.0	-1.0	1383.0	1302.0	-1.0	1726.0	821.0	-1.0	1330.0	1440.0	-1.0	1971.0	1392.0	-1.0	2369.0	1083.0	-1.0	1434.0	1034.0	-1.0	1641.0	733.0	-1.0	887.0	664.0	-1.0	986.0	740.0	-1.0	921.0	
351.743	867.0	-1.0	1310.0	887.0	-1.0	1176.0	926.0	-1.0	1325.0	1018.0	-1.0	1338.0	1056.0	-1.0	1615.0	1056.0	-1.0	1412.0	886.0	-1.0	1379.0	1301.0	-1.0	1720.0	821.0	-1.0	1328.0	1440.0	-1.0	1969.0	1391.0	-1.0	2364.0	1082.0	-1.0	1431.0	1034.0	-1.0	1642.0	733.0	-1.0	887.0	663.0	-1.0	985.0	739.0	-1.0	922.0	
352.242	867.0	-1.0	1312.0	889.0	-1.0	1179.0	927.0	-1.0	1329.0	1021.0	-1.0	1342.0	1057.0	-1.0	1616.0	1058.0	-1.0	1413.0	887.0	-1.0	1379.0	1303.0	-1.0	1722.0	819.0	-1.0	1323.0	1440.0	-1.0	1968.0	1390.0	-1.0	2358.0	1082.0	-1.0	1427.0	1035.0	-1.0	1641.0	734.0	-1.0	886.0	663.0	-1.0	985.0	739.0	-1.0	922.0	
352.742	867.0	-1.0	1311.0	888.0	-1.0	1177.0	927.0	-1.0	1329.0	1020.0	-1.0	1342.0	1058.0	-1.0	1616.0	1058.0	-1.0	1414.0	887.0	-1.0	1376.0	1304.0	-1.0	1723.0	818.0	-1.0	1320.0	1439.0	-1.0	1968.0	1388.0	-1.0	2350.0	1082.0	-1.0	1425.0	1036.0	-1.0	1643.0	734.0	-1.0	888.0	664.0	-1.0	985.0	740.0	-1.0	923.0	
353.241	868.0	-1.0	1315.0	888.0	-1.0	1182.0	929.0	-1.0	1333.0	1022.0	-1.0	1347.0	1061.0	-1.0	1623.0	1061.0	-1.0	1422.0	886.0	-1.0	1378.0	1308.0	-1.0	1730.0	817.0	-1.0	1319.0	1442.0	-1.0	1973.0	1386.0	-1.0	2348.0	1083.0	-1.0	1427.0	1038.0	-1.0	1646.0	735.0	-1.0	890.0	663.0	-1.0	986.0	742.0	-1.0	925.0	
353.740	868.0	-1.0	1314.0	889.0	-1.0	1181.0	931.0	-1.0	1335.0	1022.0	-1.0	1346.0	1061.0	-1.0	1625.0	1061.0	-1.0	1424.0	886.0	-1.0	1377.0	1312.0	-1.0	1735.0	817.0	-1.0	1318.0	1444.0	-1.0	1977.0	1382.0	-1.0	2345.0	1083.0	-1.0	1426.0	1038.0	-1.0	1650.0	736.0	-1.0	892.0	664.0	-1.0	987.0	744.0	-1.0	927.0	
354.239	869.0	-1.0	1318.0	891.0	-1.0	1185.0	931.0	-1.0	1339.0	1024.0	-1.0	1350.0	1062.0	-1.0	1629.0	1063.0	-1.0	1426.0	888.0	-1.0	1379.0	1316.0	-1.0	1741.0	816.0	-1.0	1317.0	1446.0	-1.0	1981.0	1381.0	-1.0	2345.0	1082.0	-1.0	1426.0	1039.0	-1.0	1653.0	737.0	-1.0	893.0	665.0	-1.0	985.0	743.0	-1.0	929.0	
354.739	869.0	-1.0	1316.0	890.0	-1.0	1182.0	931.0	-1.0	1337.0	1022.0	-1.0	1348.0	1061.0	-1.0	1630.0	1062.0	-1.0	1425.0	888.0	-1.0	1378.0	1318.0	-1.0	1744.0	816.0	-1.0	1318.0	1447.0	-1.0	1982.0	1380.0	-1.0	2346.0	1082.0	-1.0	1428.0	1040.0	-1.0	1656.0	738.0	-1.0	894.0	664.0	-1.0	987.0	745.0	-1.0	929.0	
355.238	868.0	-1.0	1315.0	890.0	-1.0	1180.0	932.0	-1.0	1337.0	1023.0	-1.0	1346.0	1061.0	-1.0	1628.0	1061.0	-1.0	1423.0	887.0	-1.0	1378.0	1319.0	-1.0	1743.0	815.0	-1.0	1317.0	1447.0	-1.0	1980.0	1378.0	-1.0	2344.0	1081.0	-1.0	1426.0	1039.0	-1.0	1655.0	738.0	-1.0	892.0	664.0	-1.0	985.0	744.0	-1.0	927.0	
355.737	868.0	-1.0	1311.0	889.0	-1.0	1174.0	929.0	-1.0	1331.0	1021.0	-1.0	1343.0	1059.0	-1.0	1625.0	1060.0	-1.0	1422.0	886.0	-1.0	1377.0	1317.0	-1.0	1738.0	815.0	-1.0	1316.0	1446.0	-1.0	1979.0	1377.0	-1.0	2343.0	1080.0	-1.0	1425.0	1040.0	-1.0	1655.0	737.0	-1.0	893.0	664.0	-1.0	985.0	744.0	-1.0	926.0	
356.236	869.0	-1.0	1309.0	888.0	-1.0	1171.0	928.0	-1.0	1327.0	1022.0	-1.0	1339.0	1057.0	-1.0	1623.0	1059.0	-1.0	1421.0	885.0	-1.0	1375.0	1315.0	-1.0	1735.0	814.0	-1.0	1315.0	1444.0	-1.0	1975.0	1375.0	-1.0	2340.0	1079.0	-1.0	1423.0	1040.0	-1.0	1653.0	738.0	-1.0	891.0	664.0	-1.0	984.0	743.0	-1.0	926.0	
356.735	868.0	-1.0	1306.0	888.0	-1.0	1168.0	927.0	-1.0	1323.0	1020.0	-1.0	1337.0	1056.0	-1.0	1621.0	1058.0	-1.0	1422.0	884.0	-1.0	1373.0	1311.0	-1.0	1730.0	814.0	-1.0	1315.0	1444.0	-1.0	1972.0	1375.0	-1.0	2341.0	1079.0	-1.0	1425.0	1041.0	-1.0	1655.0	737.0	-1.0	892.0	665.0	-1.0	987.0	744.0	-1.0	925.0	
357.234	867.0	-1.0	1303.0	887.0	-1.0	1166.0	927.0	-1.0	1321.0	1020.0	-1.0	1334.0	1055.0	-1.0	1620.0	1057.0	-1.0	1420.0	883.0	-1.0	1371.0	1310.0	-1.0	1725.0	813.0	-1.0	1314.0	1443.0	-1.0	1970.0	1373.0	-1.0	2338.0	1078.0	-1.0	1424.0	1041.0	-1.0	1656.0	738.0	-1.0	893.0	665.0	-1.0	985.0	745.0	-1.0	927.0	
357.734	868.0	-1.0	1305.0	888.0	-1.0	1168.0	928.0	-1.0	1322.0	1021.0	-1.0	1337.0	1055.0	-1.0	1623.0	1059.0	-1.0	1425.0	882.0	-1.0	1372.0	1309.0	-1.0	1725.0	813.0	-1.0	1316.0	1445.0	-1.0	1974.0	1374.0	-1.0	2344.0	1080.0	-1.0	1430.0	1043.0	-1.0	1660.0	740.0	-1.0	896.0	667.0	-1.0	990.0	746.0	-1.0	931.0	
358.233	869.0	-1.0	1306.0	888.0	-1.0	1168.0	929.0	-1.0	1325.0	1021.0	-1.0	1338.0	1056.0	-1.0	1622.0	1058.0	-1.0	1425.0	881.0	-1.0	1370.0	1310.0	-1.0	1727.0	812.0	-1.0	1314.0	1444.0	-1.0	1973.0	1374.0	-1.0	2342.0	1080.0	-1.0	1430.0	1043.0	-1.0	1662.0	741.0	-1.0	897.0	668.0	-1.0	992.0	747.0	-1.0	932.0	
358.732	870.0	-1.0	1310.0	890.0	-1.0	1171.0	931.0	-1.0	1329.0	1023.0	-1.0	1343.0	1056.0	-1.0	1628.0	1060.0	-1.0	1430.0	881.0	-1.0	1371.0	1311.0	-1.0	1729.0	812.0	-1.0	1316.0	1447.0	-1.0	1980.0	1374.0	-1.0	2345.0	1081.0	-1.0	1435.0	1046.0	-1.0	1668.0	742.0	-1.0	901.0	670.0	-1.0	995.0	750.0	-1.0	937.0	
359.231	870.0	-1.0	1311.0	889.0	-1.0	1171.0	933.0	-1.0	1335.0	1024.0	-1.0	1345.0	1056.0	-1.0	1629.0	1060.0	-1.0	1430.0	881.0	-1.0	1371.0	1313.0	-1.0	1733.0	812.0	-1.0	1316.0	1449.0	-1.0	1984.0	1374.0	-1.0	2345.0	1081.0	-1.0	1434.0	1047.0	-1.0	1670.0	743.0	-1.0	902.0	670.0	-1.0	996.0	751.0	-1.0	939.0	
359.731	871.0	-1.0	1314.0	889.0	-1.0	1174.0	934.0	-1.0	1341.0	1025.0	-1.0	1350.0	1057.0	-1.0	1635.0	1062.0	-1.0	1435.0	882.0	-1.0	1373.0	1315.0	-1.0	1739.0	813.0	-1.0	1319.0	1453.0	-1.0	1992.0	1375.0	-1.0	2353.0	1082.0	-1.0	1439.0	1048.0	-1.0	1677.0	744.0	-1.0	905.0	672.0	-1.0	1001.0	752.0	-1.0	942.0	
360.230	872.0	-1.0	1317.0	890.0	-1.0	1174.0	936.0	-1.0	1345.0	1025.0	-1.0	1353.0	1059.0	-1.0	1639.0	1062.0	-1.0	1438.0	881.0	-1.0	1375.0	1318.0	-1.0	1746.0	813.0	-1.0	1320.0	1455.0	-1.0	2000.0	1376.0	-1.0	2356.0	1083.0	-1.0	1440.0	1049.0	-1.0	1679.0	744.0	-1.0	906.0	672.0	-1.0	1001.0	753.0	-1.0	944.0	
360.729	873.0	-1.0	1320.0	892.0	-1.0	1178.0	937.0	-1.0	1352.0	1026.0	-1.0	1358.0	1060.0	-1.0	1648.0	1065.0	-1.0	1445.0	883.0	-1.0	1378.0	1321.0	-1.0	1754.0	815.0	-1.0	1325.0	1458.0	-1.0	2011.0	1378.0	-1.0	2366.0	1085.0	-1.0	1448.0	1051.0	-1.0	1686.0	746.0	-1.0	910.0	672.0	-1.0	1005.0	755.0	-1.0	948.0	
361.228	872.0	-1.0	1322.0	891.0	-1.0	1179.0	938.0	-1.0	1354.0	1027.0	-1.0	1360.0	1061.0	-1.0	1650.0	1065.0	-1.0	1447.0	884.0	-1.0	1380.0	1323.0	-1.0	1759.0	815.0	-1.0	1328.0	1461.0	-1.0	2015.0	1379.0	-1.0	2369.0	1085.0	-1.0	1448.0	1051.0	-1.0	1689.0	746.0	-1.0	910.0	674.0	-1.0	1007.0	755.0	-1.0	947.0	
361.727	874.0	-1.0	1325.0	892.0	-1.0	1182.0	938.0	-1.0	1358.0	1028.0	-1.0	1364.0	1062.0	-1.0	1655.0	1067.0	-1.0	1452.0	885.0	-1.0	1385.0	1325.0	-1.0	1765.0	817.0	-1.0	1332.0	1463.0	-1.0	2023.0	1379.0	-1.0	2378.0	1087.0	-1.0	1454.0	1053.0	-1.0	1695.0	746.0	-1.0	913.0	675.0	-1.0	1009.0	757.0	-1.0	951.0	
362.226	873.0	-1.0	1325.0	891.0	-1.0	1181.0	938.0	-1.0	1358.0	1028.0	-1.0	1363.0	1061.0	-1.0	1656.0	1067.0	-1.0	1452.0	884.0	-1.0	1386.0	1326.0	-1.0	1766.0	816.0	-1.0	1333.0	1463.0	-1.0	2022.0	1379.0	-1.0	2379.0	1087.0	-1.0	1453.0	1052.0	-1.0	1696.0	746.0	-1.0	912.0	675.0	-1.0	1011.0	755.0	-1.0	950.0	
362.725	874.0	-1.0	1328.0	893.0	-1.0	1185.0	938.0	-1.0	1360.0	1027.0	-1.0	1366.0	1063.0	-1.0	1660.0	1069.0	-1.0	1457.0	884.0	-1.0	1388.0	1326.0	-1.0	1768.0	818.0	-1.0	1335.0	1463.0	-1.0	2024.0	1379.0	-1.0	2386.0	1088.0	-1.0	1458.0	1053.0	-1.0	1701.0	747.0	-1.0	915.0	677.0	-1.0	1013.0	757.0	-1.0	953.0	
363.224	874.0	-1.0	1329.0	892.0	-1.0	1184.0	938.0	-1.0	1363.0	1028.0	-1.0	1368.0	1062.0	-1.0	1662.0	1068.0	-1.0	1459.0	885.0	-1.0	1390.0	1327.0	-1.0	1770.0	817.0	-1.0	1337.0	1464.0	-1.0	2023.0	1380.0	-1.0	2389.0	1088.0	-1.0	1459.0	1053.0	-1.0	1703.0	747.0	-1.0	914.0	676.0	-1.0	1016.0	758.0	-1.0	955.0	
363.723	876.0	-1.0	1333.0	893.0	-1.0	1187.0	939.0	-1.0	1367.0	1028.0	-1.0	1372.0	1064.0	-1.0	1667.0	1070.0	-1.0	1464.0	885.0	-1.0	1393.0	1327.0	-1.0	1775.0	818.0	-1.0	1339.0	1464.0	-1.0	2026.0	1380.0	-1.0	2398.0	1090.0	-1.0	1464.0	1055.0	-1.0	1709.0	749.0	-1.0	919.0	677.0	-1.0	1019.0	759.0	-1.0	959.0	
364.222	876.0	-1.0	1336.0	894.0	-1.0	1189.0	940.0	-1.0	1372.0	1028.0	-1.0	1374.0	1064.0	-1.0	1669.0	1070.0	-1.0	1466.0	885.0	-1.0	1396.0	1329.0	-1.0	1779.0	818.0	-1.0	1340.0	1465.0	-1.0	2028.0	1380.0	-1.0	2400.0	1089.0	-1.0	1464.0	1055.0	-1.0	1711.0	749.0	-1.0	919.0	677.0	-1.0	1022.0	760.0	-1.0	960.0	
364.722	876.0	-1.0	1339.0	894.0	-1.0	1191.0	940.0	-1.0	1375.0	1030.0	-1.0	1378.0	1064.0	-1.0	1675.0	1072.0	-1.0	1471.0	886.0	-1.0	1398.0	1329.0	-1.0	1783.0	819.0	-1.0	1342.0	1466.0	-1.0	2030.0	1380.0	-1.0	2406.0	1090.0	-1.0	1469.0	1055.0	-1.0	1716.0	749.0	-1.0	921.0	678.0	-1.0	1025.0	761.0	-1.0	963.0	
365.221	877.0	-1.0	1345.0	897.0	-1.0	1194.0	942.0	-1.0	1383.0	1031.0	-1.0	1385.0	1065.0	-1.0	1679.0	1071.0	-1.0	1474.0	887.0	-1.0	1402.0	1332.0	-1.0	1789.0	819.0	-1.0	1343.0	1465.0	-1.0	2032.0	1380.0	-1.0	2409.0	1089.0	-1.0	1469.0	1055.0	-1.0	1718.0	749.0	-1.0	921.0	678.0	-1.0	1025.0	761.0	-1.0	964.0	
365.720	878.0	-1.0	1346.0	896.0	-1.0	1194.0	941.0	-1.0	1384.0	1031.0	-1.0	1384.0	1065.0	-1.0	1683.0	1071.0	-1.0	1474.0	887.0	-1.0	1402.0	1329.0	-1.0	1788.0	818.0	-1.0	1344.0	1463.0	-1.0	2027.0	1379.0	-1.0	2410.0	1087.0	-1.0	1468.0	1055.0	-1.0	1719.0	747.0	-1.0	919.0	679.0	-1.0	1026.0	760.0	-1.0	964.0	
366.219	878.0	-1.0	1350.0	897.0	-1.0	1199.0	942.0	-1.0	1387.0	1031.0	-1.0	1387.0	1065.0	-1.0	1686.0	1072.0	-1.0	1475.0	888.0	-1.0	1405.0	1327.0	-1.0	1788.0	819.0	-1.0	1345.0	1460.0	-1.0	2025.0	1379.0	-1.0	2413.0	1086.0	-1.0	1465.0	1054.0	-1.0	1718.0	746.0	-1.0	917.0	678.0	-1.0	1025.0	760.0	-1.0	963.0	
366.718	878.0	-1.0	1348.0	897.0	-1.0	1196.0	941.0	-1.0	1386.0	1028.0	-1.0	1384.0	1064.0	-1.0	1687.0	1070.0	-1.0	1474.0	888.0	-1.0	1405.0	1323.0	-1.0	1783.0	819.0	-1.0	1345.0	1456.0	-1.0	2020.0	1380.0	-1.0	2413.0	1083.0	-1.0	1463.0	1054.0	-1.0	1718.0	744.0	-1.0	917.0	679.0	-1.0	1025.0	758.0	-1.0	960.0	
367.217	877.0	-1.0	1347.0	896.0	-1.0	1191.0	941.0	-1.0	1383.0	1028.0	-1.0	1380.0	1063.0	-1.0	1684.0	1068.0	-1.0	1469.0	887.0	-1.0	1404.0	1320.0	-1.0	1778.0	818.0	-1.0	1343.0	1453.0	-1.0	2014.0	1378.0	-1.0	2411.0	1082.0	-1.0	1458.0	1052.0	-1.0	1715.0	743.0	-1.0	912.0	677.0	-1.0	1023.0	757.0	-1.0	957.0	
367.716	876.0	-1.0	1343.0	893.0	-1.0	1186.0	939.0	-1.0	1378.0	1025.0	-1.0	1375.0	1062.0	-1.0	1680.0	1066.0	-1.0	1463.0	886.0	-1.0	1402.0	1315.0	-1.0	1772.0	818.0	-1.0	1342.0	1450.0	-1.0	2008.0	1376.0	-1.0	2408.0	1079.0	-1.0	1455.0	1052.0	-1.0	1713.0	742.0	-1.0	910.0	678.0	-1.0	1023.0	756.0	-1.0	954.0	
368.216	874.0	-1.0	1338.0	892.0	-1.0	1181.0	937.0	-1.0	1373.0	1023.0	-1.0	1369.0	1061.0	-1.0	1674.0	1062.0	-1.0	1457.0	885.0	-1.0	1399.0	1312.0	-1.0	1765.0	817.0	-1.0	1339.0	1446.0	-1.0	2001.0	1375.0	-1.0	2400.0	1076.0	-1.0	1448.0	1050.0	-1.0	1707.0	741.0	-1.0	906.0	676.0	-1.0	1018.0	755.0	-1.0	950.0	
368.715	873.0	-1.0	1332.0	891.0	-1.0	1175.0	936.0	-1.0	1367.0	1022.0	-1.0	1362.0	1059.0	-1.0	1668.0	1060.0	-1.0	1451.0	884.0	-1.0	1396.0	1306.0	-1.0	1756.0	817.0	-1.0	1337.0	1443.0	-1.0	1994.0	1374.0	-1.0	2396.0	1074.0	-1.0	1444.0	1049.0	-1.0	1703.0	740.0	-1.0	903.0	675.0	-1.0	1016.0	753.0	-1.0	948.0	
369.214	873.0	-1.0	1330.0	891.0	-1.0	1171.0	935.0	-1.0	1362.0	1020.0	-1.0	1359.0	1057.0	-1.0	1662.0	1058.0	-1.0	1444.0	883.0	-1.0	1392.0	1303.0	-1.0	1749.0	816.0	-1.0	1334.0	1439.0	-1.0	1987.0	1372.0	-1.0	2388.0	1072.0	-1.0	1437.0	1048.0	-1.0	1696.0	740.0	-1.0	899.0	675.0	-1.0	1012.0	751.0	-1.0	943.0	
369.713	873.0	-1.0	1326.0	890.0	-1.0	1168.0	933.0	-1.0	1357.0	1019.0	-1.0	1354.0	1056.0	-1.0	1656.0	1057.0	-1.0	1440.0	882.0	-1.0	1390.0	1299.0	-1.0	1740.0	815.0	-1.0	1331.0	1436.0	-1.0	1981.0	1372.0	-1.0	2382.0	1071.0	-1.0	1434.0	1047.0	-1.0	1691.0	738.0	-1.0	897.0	674.0	-1.0	1009.0	751.0	-1.0	940.0	
370.212	871.0	-1.0	1321.0	889.0	-1.0	1164.0	934.0	-1.0	1355.0	1018.0	-1.0	1351.0	1055.0	-1.0	1652.0	1055.0	-1.0	1435.0	882.0	-1.0	1386.0	1296.0	-1.0	1735.0	814.0	-1.0	1327.0	1434.0	-1.0	1975.0	1372.0	-1.0	2375.0	1068.0	-1.0	1427.0	1047.0	-1.0	1685.0	738.0	-1.0	894.0	673.0	-1.0	1005.0	749.0	-1.0	936.0	
370.711	871.0	-1.0	1320.0	889.0	-1.0	1164.0	934.0	-1.0	1353.0	1017.0	-1.0	1348.0	1055.0	-1.0	1649.0	1054.0	-1.0	1432.0	882.0	-1.0	1385.0	1294.0	-1.0	1730.0	814.0	-1.0	1326.0	1431.0	-1.0	1971.0	1373.0	-1.0	2372.0	1068.0	-1.0	1424.0	1047.0	-1.0	1683.0	738.0	-1.0	893.0	672.0	-1.0	1002.0	748.0	-1.0	933.0	
371.210	870.0	-1.0	1317.0	887.0	-1.0	1161.0	933.0	-1.0	1351.0	1017.0	-1.0	1345.0	1056.0	-1.0	1645.0	1054.0	-1.0	1428.0	881.0	-1.0	1380.0	1293.0	-1.0	1726.0	813.0	-1.0	1322.0	1429.0	-1.0	1966.0	1371.0	-1.0	2364.0	1067.0	-1.0	1419.0	1046.0	-1.0	1677.0	737.0	-1.0	890.0	673.0	-1.0	998.0	747.0	-1.0	930.0	
371.709	870.0	-1.0	1316.0	888.0	-1.0	1162.0	934.0	-1.0	1353.0	1018.0	-1.0	1346.0	1056.0	-1.0	1644.0	1055.0	-1.0	1427.0	881.0	-1.0	1379.0	1293.0	-1.0	1725.0	813.0	-1.0	1322.0	1431.0	-1.0	1966.0	1371.0	-1.0	2362.0	1067.0	-1.0	1418.0	1047.0	-1.0	1676.0	738.0	-1.0	890.0	672.0	-1.0	996.0	747.0	-1.0	930.0	
372.209	870.0	-1.0	1314.0	889.0	-1.0	1162.0	935.0	-1.0	1353.0	1019.0	-1.0	1347.0	1058.0	-1.0	1646.0	1058.0	-1.0	1431.0	881.0	-1.0	1379.0	1300.0	-1.0	1733.0	812.0	-1.0	1320.0	1436.0	-1.0	1974.0	1373.0	-1.0	2360.0	1069.0	-1.0	1418.0	1048.0	-1.0	1674.0	740.0	-1.0	889.0	672.0	-1.0	995.0	748.0	-1.0	929.0	
372.708	871.0	-1.0	1317.0	892.0	-1.0	1169.0	935.0	-1.0	1355.0	1021.0	-1.0	1354.0	1063.0	-1.0	1657.0	1064.0	-1.0	1445.0	883.0	-1.0	1383.0	1308.0	-1.0	1749.0	814.0	-1.0	1325.0	1443.0	-1.0	1992.0	1378.0	-1.0	2371.0	1075.0	-1.0	1428.0	1050.0	-1.0	1679.0	742.0	-1.0	893.0	673.0	-1.0	995.0	750.0	-1.0	931.0	
373.207	872.0	-1.0	1320.0	895.0	-1.0	1175.0	937.0	-1.0	1362.0	1026.0	-1.0	1361.0	1068.0	-1.0	1668.0	1069.0	-1.0	1456.0	885.0	-1.0	1389.0	1318.0	-1.0	1768.0	816.0	-1.0	1329.0	1450.0	-1.0	2006.0	1381.0	-1.0	2379.0	1079.0	-1.0	1435.0	1050.0	-1.0	1680.0	743.0	-1.0	896.0	673.0	-1.0	997.0	751.0	-1.0	933.0	
373.706	873.0	-1.0	1325.0	897.0	-1.0	1181.0	939.0	-1.0	1368.0	1028.0	-1.0	1367.0	1072.0	-1.0	1680.0	1075.0	-1.0	1467.0	887.0	-1.0	1395.0	1325.0	-1.0	1782.0	816.0	-1.0	1333.0	1456.0	-1.0	2018.0	1386.0	-1.0	2389.0	1082.0	-1.0	1443.0	1052.0	-1.0	1685.0	744.0	-1.0	899.0	675.0	-1.0	999.0	753.0	-1.0	938.0	
374.205	874.0	-1.0	1331.0	900.0	-1.0	1188.0	942.0	-1.0	1377.0	1032.0	-1.0	1374.0	1075.0	-1.0	1691.0	1078.0	-1.0	1476.0	889.0	-1.0	1400.0	1331.0	-1.0	1796.0	819.0	-1.0	1337.0	1461.0	-1.0	2030.0	1388.0	-1.0	2399.0	1086.0	-1.0	1449.0	1054.0	-1.0	1688.0	745.0	-1.0	901.0	675.0	-1.0	1002.0	755.0	-1.0	941.0	
374.704	876.0	-1.0	1336.0	902.0	-1.0	1195.0	943.0	-1.0	1383.0	1033.0	-1.0	1380.0	1077.0	-1.0	1702.0	1081.0	-1.0	1485.0	891.0	-1.0	1406.0	1336.0	-1.0	1807.0	819.0	-1.0	1342.0	1465.0	-1.0	2042.0	1392.0	-1.0	2413.0	1089.0	-1.0	1458.0	1055.0	-1.0	1696.0	746.0	-1.0	906.0	676.0	-1.0	1007.0	757.0	-1.0	946.0	
375.203	876.0	-1.0	1340.0	903.0	-1.0	1198.0	944.0	-1.0	1388.0	1034.0	-1.0	1384.0	1078.0	-1.0	1709.0	1082.0	-1.0	1491.0	892.0	-1.0	1411.0	1341.0	-1.0	1817.0	820.0	-1.0	1347.0	1467.0	-1.0	2048.0	1394.0	-1.0	2423.0	1091.0	-1.0	1464.0	1056.0	-1.0	1701.0	748.0	-1.0	909.0	677.0	-1.0	1010.0	759.0	-1.0	950.0	
375.702	878.0	-1.0	1345.0	904.0	-1.0	1205.0	944.0	-1.0	1393.0	1035.0	-1.0	1389.0	1079.0	-1.0	1717.0	1085.0	-1.0	1501.0	893.0	-1.0	1418.0	1344.0	-1.0	1828.0	821.0	-1.0	1352.0	1471.0	-1.0	2057.0	1396.0	-1.0	2436.0	1093.0	-1.0	1473.0	1058.0	-1.0	1709.0	749.0	-1.0	912.0	678.0	-1.0	1015.0	761.0	-1.0	954.0	
376.201	878.0	-1.0	1345.0	903.0	-1.0	1203.0	944.0	-1.0	1393.0	1033.0	-1.0	1389.0	1078.0	-1.0	1716.0	1084.0	-1.0	1501.0	893.0	-1.0	1420.0	1343.0	-1.0	1828.0	822.0	-1.0	1354.0	1470.0	-1.0	2056.0	1394.0	-1.0	2437.0	1090.0	-1.0	1473.0	1057.0	-1.0	1709.0	748.0	-1.0	913.0	680.0	-1.0	1016.0	759.0	-1.0	955.0	
376.700	876.0	-1.0	1346.0	902.0	-1.0	1200.0	944.0	-1.0	1393.0	1032.0	-1.0	1389.0	1075.0	-1.0	1710.0	1081.0	-1.0	1494.0	891.0	-1.0	1419.0	1341.0	-1.0	1824.0	821.0	-1.0	1352.0	1466.0	-1.0	2046.0	1389.0	-1.0	2426.0	1086.0	-1.0	1465.0	1054.0	-1.0	1703.0	745.0	-1.0	908.0	678.0	-1.0	1015.0	759.0	-1.0	953.0	
377.199	875.0	-1.0	1343.0	898.0	-1.0	1194.0	941.0	-1.0	1389.0	1030.0	-1.0	1384.0	1071.0	-1.0	1701.0	1076.0	-1.0	1487.0	890.0	-1.0	1415.0	1335.0	-1.0	1812.0	820.0	-1.0	1349.0	1460.0	-1.0	2035.0	1385.0	-1.0	2419.0	1081.0	-1.0	1458.0	1051.0	-1.0	1699.0	744.0	-1.0	907.0	677.0	-1.0	1015.0	756.0	-1.0	952.0	
377.698	874.0	-1.0	1337.0	895.0	-1.0	1184.0	941.0	-1.0	1383.0	1028.0	-1.0	1379.0	1065.0	-1.0	1689.0	1072.0	-1.0	1477.0	888.0	-1.0	1409.0	1329.0	-1.0	1800.0	817.0	-1.0	1344.0	1455.0	-1.0	2024.0	1381.0	-1.0	2405.0	1076.0	-1.0	1449.0	1047.0	-1.0	1691.0	741.0	-1.0	904.0	676.0	-1.0	1013.0	755.0	-1.0	949.0	
378.197	873.0	-1.0	1335.0	893.0	-1.0	1183.0	939.0	-1.0	1379.0	1026.0	-1.0	1376.0	1064.0	-1.0	1686.0	1069.0	-1.0	1473.0	886.0	-1.0	1406.0	1324.0	-1.0	1792.0	817.0	-1.0	1342.0	1452.0	-1.0	2017.0	1378.0	-1.0	2401.0	1075.0	-1.0	1448.0	1046.0	-1.0	1691.0	740.0	-1.0	905.0	677.0	-1.0	1014.0	753.0	-1.0	949.0	
378.696	873.0	-1.0	1335.0	893.0	-1.0	1182.0	938.0	-1.0	1378.0	1025.0	-1.0	1375.0	1062.0	-1.0	1682.0	1068.0	-1.0	1470.0	886.0	-1.0	1405.0	1322.0	-1.0	1790.0	816.0	-1.0	1341.0	1450.0	-1.0	2014.0	1375.0	-1.0	2396.0	1074.0	-1.0	1445.0	1045.0	-1.0	1689.0	740.0	-1.0	903.0	675.0	-1.0	1013.0	752.0	-1.0	947.0	
379.195	872.0	-1.0	1335.0	893.0	-1.0	1183.0	937.0	-1.0	1378.0	1026.0	-1.0	1376.0	1063.0	-1.0	1685.0	1069.0	-1.0	1474.0	885.0	-1.0	1406.0	1321.0	-1.0	1791.0	816.0	-1.0	1341.0	1450.0	-1.0	2018.0	1376.0	-1.0	2399.0	1075.0	-1.0	1449.0	1045.0	-1.0	1689.0	740.0	-1.0	906.0	676.0	-1.0	1015.0	752.0	-1.0	948.0	
379.694	874.0	-1.0	1341.0	895.0	-1.0	1188.0	939.0	-1.0	1384.0	1028.0	-1.0	1383.0	1064.0	-1.0	1688.0	1071.0	-1.0	1478.0	887.0	-1.0	1410.0	1324.0	-1.0	1798.0	816.0	-1.0	1343.0	1453.0	-1.0	2024.0	1376.0	-1.0	2402.0	1075.0	-1.0	1453.0	1044.0	-1.0	1691.0	739.0	-1.0	906.0	676.0	-1.0	1015.0	752.0	-1.0	950.0	
380.193	874.0	-1.0	1344.0	896.0	-1.0	1191.0	939.0	-1.0	1387.0	1028.0	-1.0	1386.0	1066.0	-1.0	1694.0	1072.0	-1.0	1484.0	887.0	-1.0	1414.0	1327.0	-1.0	1807.0	816.0	-1.0	1346.0	1454.0	-1.0	2033.0	1378.0	-1.0	2409.0	1078.0	-1.0	1459.0	1045.0	-1.0	1695.0	741.0	-1.0	909.0	676.0	-1.0	1018.0	752.0	-1.0	952.0	
380.693	875.0	-1.0	1347.0	898.0	-1.0	1195.0	941.0	-1.0	1392.0	1030.0	-1.0	1391.0	1067.0	-1.0	1700.0	1075.0	-1.0	1490.0	888.0	-1.0	1418.0	1331.0	-1.0	1818.0	817.0	-1.0	1348.0	1457.0	-1.0	2041.0	1378.0	-1.0	2416.0	1080.0	-1.0	1464.0	1044.0	-1.0	1698.0	740.0	-1.0	910.0	676.0	-1.0	1019.0	752.0	-1.0	952.0	
381.192	876.0	-1.0	1349.0	899.0	-1.0	1198.0	941.0	-1.0	1395.0	1031.0	-1.0	1394.0	1069.0	-1.0	1707.0	1077.0	-1.0	1498.0	890.0	-1.0	1423.0	1335.0	-1.0	1828.0	817.0	-1.0	1353.0	1460.0	-1.0	2050.0	1381.0	-1.0	2426.0	1081.0	-1.0	1472.0	1045.0	-1.0	1702.0	741.0	-1.0	915.0	677.0	-1.0	1022.0	752.0	-1.0	955.0	
381.691	875.0	-1.0	1347.0	898.0	-1.0	1197.0	941.0	-1.0	1394.0	1031.0	-1.0	1394.0	1070.0	-1.0	1710.0	1078.0	-1.0	1501.0	890.0	-1.0	1425.0	1337.0	-1.0	1836.0	818.0	-1.0	1355.0	1461.0	-1.0	2058.0	1382.0	-1.0	2432.0	1081.0	-1.0	1475.0	1045.0	-1.0	1704.0	742.0	-1.0	916.0	677.0	-1.0	1023.0	752.0	-1.0	957.0	
382.191	875.0	-1.0	1348.0	899.0	-1.0	1199.0	941.0	-1.0	1394.0	1031.0	-1.0	1395.0	1071.0	-1.0	1715.0	1080.0	-1.0	1507.0	890.0	-1.0	1428.0	1338.0	-1.0	1842.0	818.0	-1.0	1359.0	1463.0	-1.0	2063.0	1382.0	-1.0	2441.0	1084.0	-1.0	1481.0	1045.0	-1.0	1708.0	742.0	-1.0	919.0	677.0	-1.0	1026.0	753.0	-1.0	958.0	
382.690	874.0	-1.0	1345.0	897.0	-1.0	1196.0	940.0	-1.0	1391.0	1029.0	-1.0	1391.0	1070.0	-1.0	1712.0	1078.0	-1.0	1504.0	889.0	-1.0	1428.0	1338.0	-1.0	1842.0	818.0	-1.0	1360.0	1462.0	-1.0	2063.0	1382.0	-1.0	2442.0	1082.0	-1.0	1479.0	1045.0	-1.0	1708.0	742.0	-1.0	917.0	676.0	-1.0	1026.0	752.0	-1.0	958.0	
383.189	873.0	-1.0	1346.0	897.0	-1.0	1196.0	939.0	-1.0	1388.0	1028.0	-1.0	1389.0	1069.0	-1.0	1710.0	1078.0	-1.0	1502.0	889.0	-1.0	1428.0	1336.0	-1.0	1838.0	819.0	-1.0	1362.0	1460.0	-1.0	2059.0	1381.0	-1.0	2442.0	1081.0	-1.0	1477.0	1044.0	-1.0	1710.0	741.0	-1.0	918.0	676.0	-1.0	1028.0	753.0	-1.0	958.0	
383.688	874.0	-1.0	1344.0	896.0	-1.0	1193.0	938.0	-1.0	1388.0	1028.0	-1.0	1387.0	1068.0	-1.0	1706.0	1075.0	-1.0	1496.0	888.0	-1.0	1426.0	1334.0	-1.0	1834.0	818.0	-1.0	1361.0	1458.0	-1.0	2053.0	1379.0	-1.0	2439.0	1079.0	-1.0	1473.0	1043.0	-1.0	1709.0	741.0	-1.0	917.0	677.0	-1.0	1028.0	752.0	-1.0	957.0	
384.187	873.0	-1.0	1344.0	895.0	-1.0	1193.0	938.0	-1.0	1386.0	1027.0	-1.0	1386.0	1068.0	-1.0	1704.0	1075.0	-1.0	1494.0	889.0	-1.0	1426.0	1332.0	-1.0	1829.0	818.0	-1.0	1361.0	1457.0	-1.0	2052.0	1380.0	-1.0	2442.0	1080.0	-1.0	1473.0	1043.0	-1.0	1711.0	741.0	-1.0	918.0	676.0	-1.0	1029.0	753.0	-1.0	958.0	
384.686	873.0	-1.0	1343.0	895.0	-1.0	1192.0	939.0	-1.0	1386.0	1027.0	-1.0	1385.0	1068.0	-1.0	1702.0	1075.0	-1.0	1489.0	889.0	-1.0	1424.0	1331.0	-1.0	1827.0	817.0	-1.0	1361.0	1456.0	-1.0	2050.0	1382.0	-1.0	2443.0	1081.0	-1.0	1473.0	1043.0	-1.0	1711.0	740.0	-1.0	918.0	676.0	-1.0	1030.0	752.0	-1.0	957.0	
385.186	872.0	-1.0	1345.0	896.0	-1.0	1194.0	939.0	-1.0	1387.0	1028.0	-1.0	1386.0	1069.0	-1.0	1703.0	1075.0	-1.0	1489.0	889.0	-1.0	1424.0	1330.0	-1.0	1824.0	819.0	-1.0	1363.0	1456.0	-1.0	2050.0	1384.0	-1.0	2447.0	1082.0	-1.0	1477.0	1043.0	-1.0	1714.0	741.0	-1.0	919.0	677.0	-1.0	1030.0	752.0	-1.0	958.0	
385.686	873.0	-1.0	1345.0	897.0	-1.0	1195.0	940.0	-1.0	1390.0	1029.0	-1.0	1388.0	1070.0	-1.0	1702.0	1074.0	-1.0	1487.0	889.0	-1.0	1425.0	1331.0	-1.0	1825.0	818.0	-1.0	1361.0	1456.0	-1.0	2052.0	1385.0	-1.0	2445.0	1082.0	-1.0	1475.0	1044.0	-1.0	1713.0	741.0	-1.0	918.0	675.0	-1.0	1028.0	751.0	-1.0	957.0	
386.185	873.0	-1.0	1344.0	896.0	-1.0	1194.0	939.0	-1.0	1388.0	1028.0	-1.0	1386.0	1070.0	-1.0	1701.0	1074.0	-1.0	1485.0	890.0	-1.0	1424.0	1330.0	-1.0	1823.0	819.0	-1.0	1362.0	1458.0	-1.0	2051.0	1386.0	-1.0	2447.0	1084.0	-1.0	1476.0	1044.0	-1.0	1712.0	741.0	-1.0	918.0	674.0	-1.0	1028.0	751.0	-1.0	957.0	
386.684	873.0	-1.0	1347.0	897.0	-1.0	1201.0	939.0	-1.0	1391.0	1029.0	-1.0	1390.0	1073.0	-1.0	1709.0	1076.0	-1.0	1493.0	890.0	-1.0	1428.0	1331.0	-1.0	1826.0	819.0	-1.0	1364.0	1458.0	-1.0	2054.0	1387.0	-1.0	2451.0	1087.0	-1.0	1480.0	1043.0	-1.0	1712.0	740.0	-1.0	916.0	674.0	-1.0	1027.0	751.0	-1.0	956.0	
387.183	871.0	-1.0	1344.0	897.0	-1.0	1198.0	939.0	-1.0	1387.0	1027.0	-1.0	1384.0	1072.0	-1.0	1706.0	1074.0	-1.0	1488.0	891.0	-1.0	1427.0	1329.0	-1.0	1824.0	819.0	-1.0	1363.0	1458.0	-1.0	2053.0	1389.0	-1.0	2449.0	1085.0	-1.0	1476.0	1042.0	-1.0	1707.0	739.0	-1.0	914.0	673.0	-1.0	1025.0	749.0	-1.0	954.0	
387.682	872.0	-1.0	1343.0	896.0	-1.0	1198.0	937.0	-1.0	1384.0	1026.0	-1.0	1381.0	1073.0	-1.0	1707.0	1074.0	-1.0	1488.0	890.0	-1.0	1429.0	1329.0	-1.0	1822.0	820.0	-1.0	1364.0	1456.0	-1.0	2051.0	1388.0	-1.0	2451.0	1085.0	-1.0	1479.0	1041.0	-1.0	1709.0	739.0	-1.0	916.0	673.0	-1.0	1026.0	750.0	-1.0	955.0	
388.181	871.0	-1.0	1338.0	894.0	-1.0	1193.0	936.0	-1.0	1379.0	1024.0	-1.0	1375.0	1072.0	-1.0	1705.0	1073.0	-1.0	1484.0	890.0	-1.0	1428.0	1328.0	-1.0	1819.0	819.0	-1.0	1364.0	1455.0	-1.0	2047.0	1388.0	-1.0	2448.0	1085.0	-1.0	1476.0	1040.0	-1.0	1706.0	738.0	-1.0	913.0	673.0	-1.0	1025.0	749.0	-1.0	952.0	
388.681	871.0	-1.0	1337.0	895.0	-1.0	1192.0	936.0	-1.0	1375.0	1023.0	-1.0	1372.0	1072.0	-1.0	1705.0	1072.0	-1.0	1484.0	891.0	-1.0	1429.0	1326.0	-1.0	1818.0	820.0	-1.0	1366.0	1453.0	-1.0	2045.0	1388.0	-1.0	2447.0	1084.0	-1.0	1476.0	1040.0	-1.0	1707.0	739.0	-1.0	914.0	672.0	-1.0	1026.0	749.0	-1.0	952.0	
389.180	871.0	-1.0	1335.0	895.0	-1.0	1188.0	936.0	-1.0	1372.0	1022.0	-1.0	1368.0	1071.0	-1.0	1701.0	1070.0	-1.0	1480.0	891.0	-1.0	1429.0	1326.0	-1.0	1816.0	820.0	-1.0	1364.0	1451.0	-1.0	2041.0	1386.0	-1.0	2443.0	1081.0	-1.0	1472.0	1039.0	-1.0	1704.0	739.0	-1.0	912.0	672.0	-1.0	1025.0	747.0	-1.0	948.0	
389.679	870.0	-1.0	1332.0	894.0	-1.0	1186.0	935.0	-1.0	1367.0	1022.0	-1.0	1363.0	1070.0	-1.0	1699.0	1070.0	-1.0	1478.0	890.0	-1.0	1428.0	1323.0	-1.0	1811.0	820.0	-1.0	1364.0	1449.0	-1.0	2037.0	1385.0	-1.0	2440.0	1080.0	-1.0	1471.0	1039.0	-1.0	1703.0	738.0	-1.0	911.0	673.0	-1.0	1024.0	747.0	-1.0	947.0	
390.178	870.0	-1.0	1337.0	897.0	-1.0	1194.0	935.0	-1.0	1368.0	1023.0	-1.0	1368.0	1070.0	-1.0	1702.0	1072.0	-1.0	1484.0	891.0	-1.0	1430.0	1323.0	-1.0	1811.0	819.0	-1.0	1365.0	1448.0	-1.0	2035.0	1384.0	-1.0	2439.0	1082.0	-1.0	1472.0	1040.0	-1.0	1701.0	738.0	-1.0	910.0	672.0	-1.0	1023.0	747.0	-1.0	944.0	
390.679	870.0	-1.0	1334.0	897.0	-1.0	1193.0	933.0	-1.0	1362.0	1024.0	-1.0	1364.0	1069.0	-1.0	1696.0	1071.0	-1.0	1482.0	890.0	-1.0	1429.0	1322.0	-1.0	1809.0	819.0	-1.0	1364.0	1447.0	-1.0	2033.0	1383.0	-1.0	2436.0	1080.0	-1.0	1469.0	1040.0	-1.0	1700.0	738.0	-1.0	908.0	673.0	-1.0	1021.0	747.0	-1.0	942.0	
391.179	871.0	-1.0	1334.0	900.0	-1.0	1199.0	932.0	-1.0	1360.0	1023.0	-1.0	1366.0	1070.0	-1.0	1703.0	1075.0	-1.0	1493.0	891.0	-1.0	1431.0	1322.0	-1.0	1811.0	820.0	-1.0	1369.0	1450.0	-1.0	2043.0	1385.0	-1.0	2445.0	1084.0	-1.0	1480.0	1043.0	-1.0	1709.0	741.0	-1.0	914.0	674.0	-1.0	1025.0	748.0	-1.0	944.0	
391.678	871.0	-1.0	1333.0	902.0	-1.0	1204.0	931.0	-1.0	1356.0	1025.0	-1.0	1366.0	1071.0	-1.0	1703.0	1078.0	-1.0	1499.0	892.0	-1.0	1434.0	1337.0	-1.0	1831.0	822.0	-1.0	1374.0	1467.0	-1.0	2067.0	1391.0	-1.0	2460.0	1091.0	-1.0	1494.0	1045.0	-1.0	1714.0	745.0	-1.0	918.0	674.0	-1.0	1025.0	750.0	-1.0	944.0	
392.178	870.0	-1.0	1332.0	905.0	-1.0	1209.0	931.0	-1.0	1354.0	1027.0	-1.0	1370.0	1072.0	-1.0	1705.0	1082.0	-1.0	1508.0	893.0	-1.0	1437.0	1362.0	-1.0	1861.0	824.0	-1.0	1382.0	1499.0	-1.0	2113.0	1400.0	-1.0	2480.0	1101.0	-1.0	1515.0	1050.0	-1.0	1725.0	750.0	-1.0	927.0	675.0	-1.0	1027.0	752.0	-1.0	947.0	
392.677	870.0	-1.0	1330.0	906.0	-1.0	1211.0	930.0	-1.0	1352.0	1028.0	-1.0	1371.0	1072.0	-1.0	1703.0	1084.0	-1.0	1513.0	893.0	-1.0	1435.0	1392.0	-1.0	1893.0	825.0	-1.0	1386.0	1536.0	-1.0	2159.0	1409.0	-1.0	2496.0	1111.0	-1.0	1532.0	1054.0	-1.0	1732.0	754.0	-1.0	932.0	676.0	-1.0	1029.0	753.0	-1.0	949.0	
393.176	870.0	-1.0	1331.0	907.0	-1.0	1216.0	930.0	-1.0	1352.0	1031.0	-1.0	1377.0	1073.0	-1.0	1703.0	1088.0	-1.0	1522.0	893.0	-1.0	1437.0	1416.0	-1.0	1920.0	828.0	-1.0	1392.0	1564.0	-1.0	2198.0	1417.0	-1.0	2516.0	1122.0	-1.0	1552.0	1058.0	-1.0	1739.0	757.0	-1.0	936.0	676.0	-1.0	1030.0	755.0	-1.0	949.0	
393.675	870.0	-1.0	1327.0	907.0	-1.0	1214.0	929.0	-1.0	1347.0	1030.0	-1.0	1374.0	1070.0	-1.0	1695.0	1086.0	-1.0	1517.0	893.0	-1.0	1431.0	1425.0	-1.0	1925.0	828.0	-1.0	1391.0	1580.0	-1.0	2214.0	1421.0	-1.0	2518.0	1126.0	-1.0	1556.0	1059.0	-1.0	1741.0	758.0	-1.0	937.0	675.0	-1.0	1028.0	756.0	-1.0	951.0	
394.174	869.0	-1.0	1326.0	907.0	-1.0	1214.0	929.0	-1.0	1346.0	1031.0	-1.0	1375.0	1069.0	-1.0	1688.0	1086.0	-1.0	1511.0	892.0	-1.0	1425.0	1431.0	-1.0	1926.0	828.0	-1.0	1387.0	1588.0	-1.0	2219.0	1423.0	-1.0	2515.0	1129.0	-1.0	1554.0	1060.0	-1.0	1738.0	758.0	-1.0	934.0	674.0	-1.0	1024.0	754.0	-1.0	948.0	
394.674	867.0	-1.0	1319.0	904.0	-1.0	1208.0	928.0	-1.0	1339.0	1029.0	-1.0	1366.0	1065.0	-1.0	1673.0	1081.0	-1.0	1497.0	889.0	-1.0	1416.0	1430.0	-1.0	1916.0	827.0	-1.0	1381.0	1592.0	-1.0	2217.0	1424.0	-1.0	2506.0	1128.0	-1.0	1549.0	1060.0	-1.0	1734.0	758.0	-1.0	933.0	673.0	-1.0	1021.0	754.0	-1.0	945.0	
395.173	867.0	-1.0	1316.0	904.0	-1.0	1207.0	927.0	-1.0	1336.0	1030.0	-1.0	1364.0	1066.0	-1.0	1670.0	1080.0	-1.0	1496.0	888.0	-1.0	1412.0	1431.0	-1.0	1914.0	827.0	-1.0	1381.0	1598.0	-1.0	2222.0	1426.0	-1.0	2507.0	1131.0	-1.0	1552.0	1062.0	-1.0	1733.0	759.0	-1.0	932.0	672.0	-1.0	1019.0	754.0	-1.0	944.0	
395.672	866.0	-1.0	1310.0	904.0	-1.0	1202.0	925.0	-1.0	1329.0	1027.0	-1.0	1357.0	1063.0	-1.0	1661.0	1078.0	-1.0	1487.0	887.0	-1.0	1405.0	1424.0	-1.0	1900.0	827.0	-1.0	1375.0	1593.0	-1.0	2211.0	1427.0	-1.0	2501.0	1131.0	-1.0	1546.0	1061.0	-1.0	1729.0	759.0	-1.0	929.0	671.0	-1.0	1014.0	753.0	-1.0	940.0	
396.171	865.0	-1.0	1308.0	903.0	-1.0	1201.0	926.0	-1.0	1327.0	1027.0	-1.0	1354.0	1063.0	-1.0	1656.0	1076.0	-1.0	1483.0	887.0	-1.0	1403.0	1419.0	-1.0	1889.0	827.0	-1.0	1375.0	1589.0	-1.0	2205.0	1428.0	-1.0	2500.0	1133.0	-1.0	1547.0	1063.0	-1.0	1732.0	759.0	-1.0	932.0	671.0	-1.0	1014.0	754.0	-1.0	942.0	
396.670	864.0	-1.0	1305.0	901.0	-1.0	1198.0	925.0	-1.0	1325.0	1025.0	-1.0	1350.0	1061.0	-1.0	1651.0	1073.0	-1.0	1475.0	887.0	-1.0	1399.0	1416.0	-1.0	1883.0	828.0	-1.0	1371.0	1586.0	-1.0	2198.0	1429.0	-1.0	2496.0	1133.0	-1.0	1544.0	1064.0	-1.0	1730.0	759.0	-1.0	931.0	670.0	-1.0	1011.0	753.0	-1.0	942.0	
397.170	864.0	-1.0	1306.0	901.0	-1.0	1197.0	926.0	-1.0	1327.0	1024.0	-1.0	1351.0	1062.0	-1.0	1651.0	1073.0	-1.0	1474.0	887.0	-1.0	1399.0	1416.0	-1.0	1882.0	828.0	-1.0	1372.0	1587.0	-1.0	2199.0	1430.0	-1.0	2499.0	1135.0	-1.0	1546.0	1066.0	-1.0	1734.0	760.0	-1.0	934.0	672.0	-1.0	1012.0	754.0	-1.0	943.0	
397.669	865.0	-1.0	1305.0	900.0	-1.0	1195.0	927.0	-1.0	1327.0	1024.0	-1.0	1349.0	1062.0	-1.0	1648.0	1071.0	-1.0	1468.0	887.0	-1.0	1397.0	1417.0	-1.0	1878.0	828.0	-1.0	1369.0	1587.0	-1.0	2195.0	1430.0	-1.0	2493.0	1133.0	-1.0	1543.0	1066.0	-1.0	1733.0	760.0	-1.0	933.0	672.0	-1.0	1012.0	755.0	-1.0	942.0	
398.168	866.0	-1.0	1308.0	901.0	-1.0	1198.0	927.0	-1.0	1331.0	1026.0	-1.0	1353.0	1063.0	-1.0	1652.0	1072.0	-1.0	1471.0	888.0	-1.0	1399.0	1418.0	-1.0	1882.0	828.0	-1.0	1369.0	1588.0	-1.0	2197.0	1430.0	-1.0	2495.0	1134.0	-1.0	1546.0	1068.0	-1.0	1738.0	762.0	-1.0	937.0	672.0	-1.0	1015.0	756.0	-1.0	948.0	
398.667	866.0	-1.0	1309.0	901.0	-1.0	1197.0	929.0	-1.0	1334.0	1025.0	-1.0	1353.0	1062.0	-1.0	1654.0	1071.0	-1.0	1469.0	888.0	-1.0	1398.0	1421.0	-1.0	1885.0	828.0	-1.0	1368.0	1587.0	-1.0	2193.0	1429.0	-1.0	2492.0	1132.0	-1.0	1544.0	1068.0	-1.0	1740.0	762.0	-1.0	936.0	673.0	-1.0	1015.0	756.0	-1.0	949.0	
399.166	866.0	-1.0	1311.0	901.0	-1.0	1200.0	930.0	-1.0	1338.0	1026.0	-1.0	1355.0	1063.0	-1.0	1657.0	1071.0	-1.0	1470.0	889.0	-1.0	1400.0	1414.0	-1.0	1876.0	828.0	-1.0	1367.0	1577.0	-1.0	2181.0	1429.0	-1.0	2492.0	1130.0	-1.0	1542.0	1070.0	-1.0	1745.0	761.0	-1.0	938.0	674.0	-1.0	1017.0	756.0	-1.0	951.0	
399.665	869.0	-1.0	1319.0	904.0	-1.0	1205.0	933.0	-1.0	1345.0	1028.0	-1.0	1363.0	1065.0	-1.0	1662.0	1072.0	-1.0	1471.0	890.0	-1.0	1403.0	1408.0	-1.0	1872.0	828.0	-1.0	1368.0	1569.0	-1.0	2173.0	1429.0	-1.0	2495.0	1128.0	-1.0	1539.0	1071.0	-1.0	1749.0	760.0	-1.0	937.0	673.0	-1.0	1019.0	757.0	-1.0	951.0	
400.165	869.0	-1.0	1321.0	903.0	-1.0	1205.0	934.0	-1.0	1348.0	1028.0	-1.0	1363.0	1065.0	-1.0	1662.0	1070.0	-1.0	1470.0	890.0	-1.0	1404.0	1401.0	-1.0	1864.0	828.0	-1.0	1368.0	1562.0	-1.0	2164.0	1430.0	-1.0	2498.0	1126.0	-1.0	1536.0	1072.0	-1.0	1752.0	759.0	-1.0	936.0	674.0	-1.0	1020.0	755.0	-1.0	953.0	
400.664	871.0	-1.0	1326.0	905.0	-1.0	1210.0	935.0	-1.0	1354.0	1029.0	-1.0	1368.0	1067.0	-1.0	1671.0	1072.0	-1.0	1477.0	891.0	-1.0	1409.0	1396.0	-1.0	1861.0	829.0	-1.0	1374.0	1559.0	-1.0	2162.0	1433.0	-1.0	2514.0	1128.0	-1.0	1544.0	1075.0	-1.0	1762.0	760.0	-1.0	939.0	676.0	-1.0	1025.0	757.0	-1.0	953.0	
401.164	871.0	-1.0	1328.0	904.0	-1.0	1210.0	935.0	-1.0	1356.0	1029.0	-1.0	1369.0	1068.0	-1.0	1675.0	1071.0	-1.0	1477.0	891.0	-1.0	1409.0	1391.0	-1.0	1855.0	830.0	-1.0	1376.0	1554.0	-1.0	2157.0	1434.0	-1.0	2519.0	1126.0	-1.0	1543.0	1076.0	-1.0	1765.0	759.0	-1.0	939.0	676.0	-1.0	1027.0	756.0	-1.0	955.0	
401.663	872.0	-1.0	1334.0	905.0	-1.0	1215.0	935.0	-1.0	1361.0	1029.0	-1.0	1374.0	1070.0	-1.0	1682.0	1072.0	-1.0	1484.0	891.0	-1.0	1414.0	1387.0	-1.0	1854.0	831.0	-1.0	1379.0	1551.0	-1.0	2156.0	1434.0	-1.0	2529.0	1127.0	-1.0	1548.0	1077.0	-1.0	1775.0	761.0	-1.0	943.0	678.0	-1.0	1032.0	756.0	-1.0	958.0	
402.162	873.0	-1.0	1334.0	904.0	-1.0	1214.0	936.0	-1.0	1363.0	1028.0	-1.0	1373.0	1069.0	-1.0	1681.0	1071.0	-1.0	1482.0	891.0	-1.0	1414.0	1384.0	-1.0	1850.0	830.0	-1.0	1379.0	1547.0	-1.0	2150.0	1433.0	-1.0	2527.0	1126.0	-1.0	1546.0	1077.0	-1.0	1776.0	761.0	-1.0	942.0	678.0	-1.0	1033.0	756.0	-1.0	957.0	
402.661	873.0	-1.0	1339.0	905.0	-1.0	1217.0	936.0	-1.0	1366.0	1029.0	-1.0	1375.0	1069.0	-1.0	1684.0	1070.0	-1.0	1484.0	892.0	-1.0	1416.0	1380.0	-1.0	1845.0	829.0	-1.0	1380.0	1542.0	-1.0	2144.0	1432.0	-1.0	2530.0	1124.0	-1.0	1545.0	1078.0	-1.0	1783.0	760.0	-1.0	945.0	679.0	-1.0	1036.0	757.0	-1.0	961.0	
403.161	873.0	-1.0	1340.0	905.0	-1.0	1216.0	937.0	-1.0	1369.0	1028.0	-1.0	1376.0	1069.0	-1.0	1686.0	1071.0	-1.0	1483.0	892.0	-1.0	1416.0	1371.0	-1.0	1840.0	829.0	-1.0	1379.0	1530.0	-1.0	2131.0	1430.0	-1.0	2526.0	1122.0	-1.0	1541.0	1076.0	-1.0	1779.0	759.0	-1.0	944.0	678.0	-1.0	1037.0	758.0	-1.0	965.0	
403.660	867.0	-1.0	1344.0	899.0	-1.0	1219.0	931.0	-1.0	1373.0	1024.0	-1.0	1381.0	1070.0	-1.0	1691.0	1074.0	-1.0	1492.0	892.0	-1.0	1419.0	1362.0	-1.0	1838.0	829.0	-1.0	1378.0	1517.0	-1.0	2120.0	1423.0	-1.0	2515.0	1119.0	-1.0	1539.0	1073.0	-1.0	1777.0	758.0	-1.0	944.0	680.0	-1.0	1040.0	760.0	-1.0	968.0	
404.159	870.0	-1.0	1347.0	902.0	-1.0	1222.0	934.0	-1.0	1381.0	1028.0	-1.0	1387.0	1072.0	-1.0	1697.0	1076.0	-1.0	1498.0	892.0	-1.0	1421.0	1358.0	-1.0	1843.0	827.0	-1.0	1374.0	1506.0	-1.0	2110.0	1415.0	-1.0	2502.0	1113.0	-1.0	1530.0	1070.0	-1.0	1768.0	756.0	-1.0	943.0	680.0	-1.0	1040.0	759.0	-1.0	970.0	
404.658	872.0	-1.0	1353.0	905.0	-1.0	1227.0	937.0	-1.0	1387.0	1031.0	-1.0	1394.0	1073.0	-1.0	1707.0	1081.0	-1.0	1509.0	893.0	-1.0	1426.0	1357.0	-1.0	1849.0	825.0	-1.0	1373.0	1499.0	-1.0	2106.0	1410.0	-1.0	2494.0	1110.0	-1.0	1526.0	1067.0	-1.0	1765.0	755.0	-1.0	942.0	679.0	-1.0	1042.0	760.0	-1.0	972.0	
405.157	873.0	-1.0	1355.0	906.0	-1.0	1229.0	939.0	-1.0	1393.0	1033.0	-1.0	1396.0	1075.0	-1.0	1713.0	1083.0	-1.0	1515.0	894.0	-1.0	1430.0	1356.0	-1.0	1855.0	824.0	-1.0	1371.0	1492.0	-1.0	2100.0	1406.0	-1.0	2487.0	1107.0	-1.0	1521.0	1065.0	-1.0	1761.0	753.0	-1.0	940.0	679.0	-1.0	1039.0	759.0	-1.0	971.0	
405.657	875.0	-1.0	1360.0	908.0	-1.0	1235.0	940.0	-1.0	1398.0	1035.0	-1.0	1402.0	1077.0	-1.0	1724.0	1086.0	-1.0	1523.0	895.0	-1.0	1434.0	1355.0	-1.0	1860.0	824.0	-1.0	1372.0	1487.0	-1.0	2098.0	1403.0	-1.0	2486.0	1104.0	-1.0	1520.0	1063.0	-1.0	1759.0	752.0	-1.0	940.0	678.0	-1.0	1041.0	759.0	-1.0	972.0	
406.156	874.0	-1.0	1358.0	909.0	-1.0	1235.0	941.0	-1.0	1399.0	1034.0	-1.0	1402.0	1078.0	-1.0	1729.0	1087.0	-1.0	1525.0	894.0	-1.0	1436.0	1353.0	-1.0	1863.0	823.0	-1.0	1369.0	1481.0	-1.0	2093.0	1401.0	-1.0	2482.0	1101.0	-1.0	1514.0	1060.0	-1.0	1753.0	751.0	-1.0	937.0	678.0	-1.0	1038.0	757.0	-1.0	971.0	
406.655	875.0	-1.0	1360.0	910.0	-1.0	1239.0	940.0	-1.0	1399.0	1035.0	-1.0	1404.0	1080.0	-1.0	1736.0	1088.0	-1.0	1531.0	895.0	-1.0	1439.0	1352.0	-1.0	1865.0	822.0	-1.0	1371.0	1477.0	-1.0	2091.0	1399.0	-1.0	2483.0	1100.0	-1.0	1513.0	1058.0	-1.0	1751.0	749.0	-1.0	937.0	677.0	-1.0	1038.0	757.0	-1.0	970.0	
407.154	875.0	-1.0	1362.0	910.0	-1.0	1240.0	941.0	-1.0	1401.0	1035.0	-1.0	1405.0	1081.0	-1.0	1741.0	1088.0	-1.0	1532.0	895.0	-1.0	1441.0	1351.0	-1.0	1867.0	822.0	-1.0	1370.0	1474.0	-1.0	2088.0	1397.0	-1.0	2481.0	1097.0	-1.0	1510.0	1056.0	-1.0	1747.0	747.0	-1.0	934.0	676.0	-1.0	1036.0	755.0	-1.0	968.0	
407.654	876.0	-1.0	1362.0	910.0	-1.0	1242.0	940.0	-1.0	1402.0	1035.0	-1.0	1406.0	1082.0	-1.0	1746.0	1089.0	-1.0	1534.0	896.0	-1.0	1443.0	1350.0	-1.0	1867.0	822.0	-1.0	1371.0	1472.0	-1.0	2087.0	1397.0	-1.0	2484.0	1097.0	-1.0	1511.0	1055.0	-1.0	1743.0	747.0	-1.0	934.0	676.0	-1.0	1036.0	754.0	-1.0	968.0	
408.153	876.0	-1.0	1369.0	913.0	-1.0	1253.0	941.0	-1.0	1406.0	1037.0	-1.0	1416.0	1084.0	-1.0	1760.0	1093.0	-1.0	1552.0	898.0	-1.0	1452.0	1352.0	-1.0	1876.0	824.0	-1.0	1378.0	1474.0	-1.0	2094.0	1400.0	-1.0	2498.0	1101.0	-1.0	1523.0	1056.0	-1.0	1745.0	748.0	-1.0	934.0	675.0	-1.0	1036.0	754.0	-1.0	969.0	
408.652	876.0	-1.0	1371.0	913.0	-1.0	1254.0	942.0	-1.0	1407.0	1037.0	-1.0	1416.0	1085.0	-1.0	1763.0	1094.0	-1.0	1554.0	898.0	-1.0	1453.0	1351.0	-1.0	1880.0	824.0	-1.0	1380.0	1475.0	-1.0	2098.0	1403.0	-1.0	2505.0	1103.0	-1.0	1526.0	1054.0	-1.0	1742.0	746.0	-1.0	934.0	675.0	-1.0	1033.0	753.0	-1.0	968.0	
409.151	877.0	-1.0	1373.0	914.0	-1.0	1258.0	941.0	-1.0	1410.0	1037.0	-1.0	1420.0	1085.0	-1.0	1769.0	1096.0	-1.0	1561.0	899.0	-1.0	1458.0	1352.0	-1.0	1883.0	826.0	-1.0	1385.0	1476.0	-1.0	2105.0	1405.0	-1.0	2515.0	1104.0	-1.0	1535.0	1054.0	-1.0	1745.0	747.0	-1.0	937.0	675.0	-1.0	1037.0	754.0	-1.0	970.0	
409.650	876.0	-1.0	1373.0	914.0	-1.0	1258.0	941.0	-1.0	1409.0	1036.0	-1.0	1419.0	1085.0	-1.0	1769.0	1095.0	-1.0	1561.0	899.0	-1.0	1458.0	1351.0	-1.0	1883.0	826.0	-1.0	1386.0	1476.0	-1.0	2108.0	1408.0	-1.0	2519.0	1105.0	-1.0	1537.0	1052.0	-1.0	1742.0	746.0	-1.0	936.0	674.0	-1.0	1034.0	753.0	-1.0	969.0	
410.149	876.0	-1.0	1373.0	914.0	-1.0	1260.0	940.0	-1.0	1408.0	1036.0	-1.0	1420.0	1085.0	-1.0	1771.0	1097.0	-1.0	1566.0	900.0	-1.0	1461.0	1350.0	-1.0	1884.0	827.0	-1.0	1389.0	1477.0	-1.0	2114.0	1409.0	-1.0	2529.0	1107.0	-1.0	1544.0	1051.0	-1.0	1742.0	746.0	-1.0	937.0	675.0	-1.0	1035.0	752.0	-1.0	969.0	
410.648	875.0	-1.0	1369.0	912.0	-1.0	1255.0	938.0	-1.0	1402.0	1035.0	-1.0	1416.0	1083.0	-1.0	1765.0	1095.0	-1.0	1561.0	899.0	-1.0	1458.0	1348.0	-1.0	1878.0	826.0	-1.0	1388.0	1476.0	-1.0	2113.0	1411.0	-1.0	2528.0	1107.0	-1.0	1543.0	1050.0	-1.0	1736.0	744.0	-1.0	933.0	671.0	-1.0	1031.0	750.0	-1.0	965.0	
411.147	873.0	-1.0	1367.0	912.0	-1.0	1254.0	937.0	-1.0	1398.0	1033.0	-1.0	1414.0	1081.0	-1.0	1762.0	1096.0	-1.0	1562.0	899.0	-1.0	1457.0	1344.0	-1.0	1874.0	827.0	-1.0	1388.0	1476.0	-1.0	2112.0	1411.0	-1.0	2529.0	1108.0	-1.0	1546.0	1048.0	-1.0	1732.0	744.0	-1.0	933.0	671.0	-1.0	1029.0	749.0	-1.0	963.0	
411.646	871.0	-1.0	1361.0	910.0	-1.0	1249.0	935.0	-1.0	1392.0	1032.0	-1.0	1409.0	1079.0	-1.0	1754.0	1092.0	-1.0	1554.0	898.0	-1.0	1452.0	1340.0	-1.0	1865.0	827.0	-1.0	1384.0	1474.0	-1.0	2107.0	1411.0	-1.0	2521.0	1107.0	-1.0	1540.0	1046.0	-1.0	1724.0	742.0	-1.0	927.0	669.0	-1.0	1024.0	747.0	-1.0	959.0	
412.146	871.0	-1.0	1357.0	910.0	-1.0	1246.0	933.0	-1.0	1387.0	1031.0	-1.0	1404.0	1077.0	-1.0	1747.0	1091.0	-1.0	1548.0	896.0	-1.0	1447.0	1336.0	-1.0	1855.0	826.0	-1.0	1382.0	1472.0	-1.0	2101.0	1411.0	-1.0	2515.0	1106.0	-1.0	1538.0	1045.0	-1.0	1719.0	742.0	-1.0	925.0	668.0	-1.0	1021.0	746.0	-1.0	956.0	
412.645	871.0	-1.0	1362.0	912.0	-1.0	1255.0	934.0	-1.0	1388.0	1033.0	-1.0	1409.0	1079.0	-1.0	1752.0	1094.0	-1.0	1557.0	896.0	-1.0	1450.0	1335.0	-1.0	1855.0	827.0	-1.0	1382.0	1473.0	-1.0	2102.0	1411.0	-1.0	2515.0	1108.0	-1.0	1539.0	1044.0	-1.0	1716.0	741.0	-1.0	923.0	669.0	-1.0	1019.0	745.0	-1.0	953.0	
413.144	872.0	-1.0	1360.0	911.0	-1.0	1252.0	934.0	-1.0	1387.0	1032.0	-1.0	1407.0	1078.0	-1.0	1746.0	1093.0	-1.0	1551.0	896.0	-1.0	1445.0	1333.0	-1.0	1850.0	826.0	-1.0	1378.0	1472.0	-1.0	2097.0	1411.0	-1.0	2506.0	1106.0	-1.0	1532.0	1043.0	-1.0	1710.0	740.0	-1.0	921.0	667.0	-1.0	1016.0	745.0	-1.0	952.0	
413.643	872.0	-1.0	1362.0	911.0	-1.0	1255.0	933.0	-1.0	1387.0	1032.0	-1.0	1408.0	1079.0	-1.0	1745.0	1093.0	-1.0	1551.0	895.0	-1.0	1443.0	1332.0	-1.0	1846.0	825.0	-1.0	1378.0	1473.0	-1.0	2097.0	1411.0	-1.0	2504.0	1107.0	-1.0	1534.0	1044.0	-1.0	1712.0	741.0	-1.0	923.0	667.0	-1.0	1017.0	746.0	-1.0	954.0	
414.142	871.0	-1.0	1362.0	911.0	-1.0	1255.0	934.0	-1.0	1388.0	1031.0	-1.0	1407.0	1078.0	-1.0	1742.0	1092.0	-1.0	1546.0	896.0	-1.0	1442.0	1333.0	-1.0	1848.0	825.0	-1.0	1375.0	1473.0	-1.0	2097.0	1411.0	-1.0	2501.0	1107.0	-1.0	1532.0	1043.0	-1.0	1711.0	741.0	-1.0	922.0	668.0	-1.0	1016.0	745.0	-1.0	953.0	
414.641	871.0	-1.0	1363.0	911.0	-1.0	1256.0	934.0	-1.0	1390.0	1032.0	-1.0	1408.0	1079.0	-1.0	1742.0	1092.0	-1.0	1546.0	896.0	-1.0	1441.0	1334.0	-1.0	1848.0	825.0	-1.0	1375.0	1474.0	-1.0	2098.0	1410.0	-1.0	2497.0	1107.0	-1.0	1532.0	1044.0	-1.0	1712.0	741.0	-1.0	924.0	667.0	-1.0	1018.0	745.0	-1.0	954.0	
415.141	860.0	-1.0	1370.0	904.0	-1.0	1267.0	925.0	-1.0	1396.0	1025.0	-1.0	1417.0	1082.0	-1.0	1751.0	1096.0	-1.0	1559.0	896.0	-1.0	1446.0	1338.0	-1.0	1856.0	824.0	-1.0	1374.0	1475.0	-1.0	2101.0	1410.0	-1.0	2496.0	1108.0	-1.0	1535.0	1044.0	-1.0	1714.0	742.0	-1.0	924.0	667.0	-1.0	1017.0	745.0	-1.0	955.0	
415.640	864.0	-1.0	1369.0	906.0	-1.0	1266.0	927.0	-1.0	1396.0	1027.0	-1.0	1415.0	1082.0	-1.0	1749.0	1097.0	-1.0	1557.0	897.0	-1.0	1446.0	1339.0	-1.0	1857.0	824.0	-1.0	1373.0	1476.0	-1.0	2101.0	1409.0	-1.0	2493.0	1107.0	-1.0	1532.0	1044.0	-1.0	1714.0	742.0	-1.0	924.0	667.0	-1.0	1016.0	745.0	-1.0	955.0	
416.140	865.0	-1.0	1369.0	908.0	-1.0	1268.0	928.0	-1.0	1394.0	1029.0	-1.0	1415.0	1082.0	-1.0	1752.0	1098.0	-1.0	1564.0	898.0	-1.0	1447.0	1340.0	-1.0	1862.0	824.0	-1.0	1374.0	1477.0	-1.0	2106.0	1408.0	-1.0	2495.0	1109.0	-1.0	1538.0	1044.0	-1.0	1717.0	743.0	-1.0	928.0	668.0	-1.0	1021.0	746.0	-1.0	958.0	
416.640	866.0	-1.0	1367.0	908.0	-1.0	1265.0	928.0	-1.0	1391.0	1029.0	-1.0	1413.0	1082.0	-1.0	1749.0	1099.0	-1.0	1565.0	898.0	-1.0	1447.0	1344.0	-1.0	1869.0	824.0	-1.0	1373.0	1479.0	-1.0	2112.0	1406.0	-1.0	2493.0	1109.0	-1.0	1541.0	1044.0	-1.0	1717.0	742.0	-1.0	928.0	667.0	-1.0	1019.0	745.0	-1.0	957.0	
417.139	866.0	-1.0	1364.0	909.0	-1.0	1263.0	928.0	-1.0	1386.0	1030.0	-1.0	1410.0	1081.0	-1.0	1746.0	1100.0	-1.0	1567.0	898.0	-1.0	1447.0	1346.0	-1.0	1871.0	824.0	-1.0	1372.0	1480.0	-1.0	2116.0	1405.0	-1.0	2491.0	1110.0	-1.0	1543.0	1044.0	-1.0	1717.0	742.0	-1.0	930.0	665.0	-1.0	1019.0	744.0	-1.0	956.0	
417.638	868.0	-1.0	1366.0	912.0	-1.0	1267.0	929.0	-1.0	1387.0	1032.0	-1.0	1416.0	1080.0	-1.0	1745.0	1103.0	-1.0	1569.0	899.0	-1.0	1447.0	1347.0	-1.0	1873.0	823.0	-1.0	1372.0	1480.0	-1.0	2115.0	1403.0	-1.0	2487.0	1109.0	-1.0	1540.0	1042.0	-1.0	1715.0	742.0	-1.0	928.0	665.0	-1.0	1018.0	743.0	-1.0	954.0	
418.137	868.0	-1.0	1364.0	910.0	-1.0	1260.0	928.0	-1.0	1384.0	1031.0	-1.0	1410.0	1077.0	-1.0	1734.0	1098.0	-1.0	1557.0	897.0	-1.0	1443.0	1343.0	-1.0	1859.0	822.0	-1.0	1367.0	1477.0	-1.0	2104.0	1402.0	-1.0	2479.0	1106.0	-1.0	1532.0	1040.0	-1.0	1710.0	740.0	-1.0	924.0	664.0	-1.0	1016.0	741.0	-1.0	951.0	
418.636	869.0	-1.0	1363.0	907.0	-1.0	1255.0	928.0	-1.0	1382.0	1030.0	-1.0	1407.0	1074.0	-1.0	1727.0	1093.0	-1.0	1549.0	896.0	-1.0	1438.0	1337.0	-1.0	1845.0	821.0	-1.0	1364.0	1473.0	-1.0	2092.0	1401.0	-1.0	2473.0	1103.0	-1.0	1527.0	1037.0	-1.0	1703.0	739.0	-1.0	921.0	664.0	-1.0	1013.0	739.0	-1.0	947.0	
419.135	867.0	-1.0	1357.0	905.0	-1.0	1245.0	927.0	-1.0	1376.0	1026.0	-1.0	1396.0	1069.0	-1.0	1712.0	1086.0	-1.0	1532.0	893.0	-1.0	1427.0	1328.0	-1.0	1823.0	819.0	-1.0	1356.0	1466.0	-1.0	2071.0	1396.0	-1.0	2458.0	1098.0	-1.0	1513.0	1034.0	-1.0	1693.0	737.0	-1.0	916.0	662.0	-1.0	1010.0	736.0	-1.0	942.0	
419.634	867.0	-1.0	1355.0	902.0	-1.0	1240.0	926.0	-1.0	1370.0	1023.0	-1.0	1391.0	1066.0	-1.0	1702.0	1083.0	-1.0	1521.0	891.0	-1.0	1421.0	1321.0	-1.0	1806.0	818.0	-1.0	1351.0	1459.0	-1.0	2056.0	1392.0	-1.0	2447.0	1095.0	-1.0	1507.0	1033.0	-1.0	1690.0	736.0	-1.0	915.0	662.0	-1.0	1009.0	735.0	-1.0	940.0	
420.133	866.0	-1.0	1349.0	900.0	-1.0	1232.0	925.0	-1.0	1366.0	1022.0	-1.0	1384.0	1063.0	-1.0	1690.0	1078.0	-1.0	1506.0	889.0	-1.0	1414.0	1315.0	-1.0	1793.0	817.0	-1.0	1344.0	1454.0	-1.0	2041.0	1389.0	-1.0	2434.0	1091.0	-1.0	1495.0	1030.0	-1.0	1684.0	735.0	-1.0	910.0	661.0	-1.0	1007.0	733.0	-1.0	936.0	
420.632	865.0	-1.0	1345.0	898.0	-1.0	1226.0	924.0	-1.0	1360.0	1019.0	-1.0	1376.0	1060.0	-1.0	1681.0	1074.0	-1.0	1495.0	888.0	-1.0	1407.0	1310.0	-1.0	1779.0	816.0	-1.0	1339.0	1449.0	-1.0	2028.0	1385.0	-1.0	2421.0	1087.0	-1.0	1486.0	1028.0	-1.0	1677.0	734.0	-1.0	907.0	661.0	-1.0	1005.0	733.0	-1.0	933.0	
421.131	865.0	-1.0	1346.0	898.0	-1.0	1227.0	924.0	-1.0	1360.0	1021.0	-1.0	1376.0	1061.0	-1.0	1681.0	1075.0	-1.0	1497.0	888.0	-1.0	1408.0	1307.0	-1.0	1775.0	815.0	-1.0	1338.0	1447.0	-1.0	2023.0	1384.0	-1.0	2418.0	1087.0	-1.0	1487.0	1029.0	-1.0	1681.0	734.0	-1.0	911.0	663.0	-1.0	1006.0	733.0	-1.0	935.0	
421.630	865.0	-1.0	1343.0	897.0	-1.0	1224.0	923.0	-1.0	1357.0	1018.0	-1.0	1371.0	1061.0	-1.0	1676.0	1073.0	-1.0	1490.0	887.0	-1.0	1405.0	1307.0	-1.0	1773.0	814.0	-1.0	1335.0	1445.0	-1.0	2017.0	1382.0	-1.0	2410.0	1085.0	-1.0	1482.0	1028.0	-1.0	1677.0	733.0	-1.0	908.0	661.0	-1.0	1005.0	734.0	-1.0	933.0	
422.129	865.0	-1.0	1341.0	897.0	-1.0	1222.0	924.0	-1.0	1356.0	1018.0	-1.0	1368.0	1061.0	-1.0	1675.0	1073.0	-1.0	1489.0	886.0	-1.0	1404.0	1306.0	-1.0	1770.0	814.0	-1.0	1332.0	1444.0	-1.0	2013.0	1381.0	-1.0	2406.0	1084.0	-1.0	1479.0	1028.0	-1.0	1676.0	734.0	-1.0	908.0	662.0	-1.0	1004.0	734.0	-1.0	934.0	
422.629	865.0	-1.0	1340.0	896.0	-1.0	1220.0	924.0	-1.0	1355.0	1018.0	-1.0	1366.0	1060.0	-1.0	1675.0	1072.0	-1.0	1486.0	888.0	-1.0	1405.0	1308.0	-1.0	1772.0	813.0	-1.0	1332.0	1444.0	-1.0	2012.0	1383.0	-1.0	2405.0	1083.0	-1.0	1477.0	1028.0	-1.0	1673.0	734.0	-1.0	907.0	661.0	-1.0	1003.0	733.0	-1.0	935.0	
423.128	863.0	-1.0	1338.0	896.0	-1.0	1219.0	925.0	-1.0	1356.0	1017.0	-1.0	1364.0	1060.0	-1.0	1675.0	1071.0	-1.0	1485.0	888.0	-1.0	1405.0	1308.0	-1.0	1773.0	813.0	-1.0	1331.0	1444.0	-1.0	2013.0	1384.0	-1.0	2405.0	1083.0	-1.0	1477.0	1028.0	-1.0	1673.0	734.0	-1.0	907.0	663.0	-1.0	1004.0	734.0	-1.0	935.0	
423.627	866.0	-1.0	1343.0	897.0	-1.0	1225.0	925.0	-1.0	1360.0	1019.0	-1.0	1370.0	1064.0	-1.0	1684.0	1075.0	-1.0	1496.0	888.0	-1.0	1410.0	1311.0	-1.0	1780.0	814.0	-1.0	1334.0	1446.0	-1.0	2017.0	1384.0	-1.0	2409.0	1086.0	-1.0	1481.0	1030.0	-1.0	1675.0	734.0	-1.0	908.0	663.0	-1.0	1004.0	734.0	-1.0	935.0	
424.126	865.0	-1.0	1341.0	897.0	-1.0	1221.0	925.0	-1.0	1358.0	1019.0	-1.0	1366.0	1063.0	-1.0	1682.0	1073.0	-1.0	1492.0	889.0	-1.0	1409.0	1312.0	-1.0	1779.0	815.0	-1.0	1334.0	1445.0	-1.0	2015.0	1385.0	-1.0	2407.0	1085.0	-1.0	1477.0	1029.0	-1.0	1673.0	733.0	-1.0	906.0	662.0	-1.0	1003.0	735.0	-1.0	934.0	
424.625	866.0	-1.0	1342.0	896.0	-1.0	1222.0	925.0	-1.0	1357.0	1019.0	-1.0	1366.0	1062.0	-1.0	1682.0	1074.0	-1.0	1493.0	889.0	-1.0	1409.0	1311.0	-1.0	1777.0	815.0	-1.0	1336.0	1446.0	-1.0	2016.0	1385.0	-1.0	2409.0	1084.0	-1.0	1478.0	1030.0	-1.0	1675.0	734.0	-1.0	907.0	663.0	-1.0	1005.0	735.0	-1.0	937.0	
425.124	866.0	-1.0	1341.0	896.0	-1.0	1219.0	926.0	-1.0	1357.0	1019.0	-1.0	1363.0	1062.0	-1.0	1678.0	1072.0	-1.0	1488.0	889.0	-1.0	1408.0	1312.0	-1.0	1777.0	815.0	-1.0	1334.0	1445.0	-1.0	2013.0	1385.0	-1.0	2406.0	1083.0	-1.0	1473.0	1030.0	-1.0	1674.0	733.0	-1.0	906.0	663.0	-1.0	1005.0	734.0	-1.0	936.0	
425.623	866.0	-1.0	1338.0	894.0	-1.0	1215.0	925.0	-1.0	1355.0	1018.0	-1.0	1360.0	1061.0	-1.0	1673.0	1072.0	-1.0	1483.0	888.0	-1.0	1406.0	1310.0	-1.0	1772.0	815.0	-1.0	1334.0	1444.0	-1.0	2009.0	1384.0	-1.0	2403.0	1081.0	-1.0	1469.0	1029.0	-1.0	1672.0	733.0	-1.0	905.0	662.0	-1.0	1004.0	734.0	-1.0	935.0	
426.122	866.0	-1.0	1341.0	897.0	-1.0	1220.0	926.0	-1.0	1358.0	1019.0	-1.0	1364.0	1063.0	-1.0	1678.0	1074.0	-1.0	1491.0	888.0	-1.0	1407.0	1310.0	-1.0	1773.0	815.0	-1.0	1336.0	1445.0	-1.0	2013.0	1385.0	-1.0	2410.0	1083.0	-1.0	1475.0	1031.0	-1.0	1678.0	734.0	-1.0	908.0	664.0	-1.0	1008.0	735.0	-1.0	937.0	
426.621	865.0	-1.0	1342.0	896.0	-1.0	1219.0	927.0	-1.0	1357.0	1019.0	-1.0	1362.0	1063.0	-1.0	1677.0	1074.0	-1.0	1490.0	889.0	-1.0	1406.0	1310.0	-1.0	1773.0	817.0	-1.0	1337.0	1446.0	-1.0	2014.0	1388.0	-1.0	2412.0	1085.0	-1.0	1475.0	1031.0	-1.0	1678.0	734.0	-1.0	909.0	664.0	-1.0	1007.0	735.0	-1.0	937.0	
427.121	867.0	-1.0	1343.0	897.0	-1.0	1221.0	926.0	-1.0	1359.0	1019.0	-1.0	1364.0	1064.0	-1.0	1678.0	1075.0	-1.0	1494.0	889.0	-1.0	1408.0	1311.0	-1.0	1775.0	816.0	-1.0	1339.0	1447.0	-1.0	2016.0	1389.0	-1.0	2416.0	1086.0	-1.0	1479.0	1032.0	-1.0	1681.0	735.0	-1.0	911.0	664.0	-1.0	1010.0	736.0	-1.0	938.0	
427.620	867.0	-1.0	1341.0	896.0	-1.0	1220.0	927.0	-1.0	1360.0	1020.0	-1.0	1363.0	1064.0	-1.0	1677.0	1076.0	-1.0	1491.0	890.0	-1.0	1408.0	1312.0	-1.0	1777.0	817.0	-1.0	1338.0	1447.0	-1.0	2014.0	1390.0	-1.0	2414.0	1086.0	-1.0	1476.0	1031.0	-1.0	1681.0	735.0	-1.0	910.0	665.0	-1.0	1008.0	736.0	-1.0	939.0	
428.120	866.0	-1.0	1340.0	896.0	-1.0	1220.0	926.0	-1.0	1358.0	1019.0	-1.0	1360.0	1064.0	-1.0	1677.0	1075.0	-1.0	1492.0	890.0	-1.0	1408.0	1314.0	-1.0	1779.0	816.0	-1.0	1338.0	1448.0	-1.0	2015.0	1390.0	-1.0	2415.0	1086.0	-1.0	1476.0	1032.0	-1.0	1684.0	736.0	-1.0	911.0	663.0	-1.0	1010.0	738.0	-1.0	940.0	
428.619	867.0	-1.0	1344.0	900.0	-1.0	1229.0	926.0	-1.0	1361.0	1020.0	-1.0	1366.0	1068.0	-1.0	1689.0	1081.0	-1.0	1508.0	893.0	-1.0	1416.0	1331.0	-1.0	1805.0	819.0	-1.0	1348.0	1469.0	-1.0	2049.0	1395.0	-1.0	2434.0	1095.0	-1.0	1493.0	1038.0	-1.0	1698.0	741.0	-1.0	917.0	666.0	-1.0	1013.0	740.0	-1.0	943.0	
429.118	866.0	-1.0	1341.0	898.0	-1.0	1227.0	925.0	-1.0	1357.0	1021.0	-1.0	1365.0	1067.0	-1.0	1686.0	1082.0	-1.0	1509.0	894.0	-1.0	1417.0	1355.0	-1.0	1834.0	821.0	-1.0	1352.0	1499.0	-1.0	2085.0	1399.0	-1.0	2445.0	1102.0	-1.0	1504.0	1042.0	-1.0	1707.0	745.0	-1.0	923.0	667.0	-1.0	1015.0	741.0	-1.0	945.0	
429.617	865.0	-1.0	1339.0	900.0	-1.0	1227.0	924.0	-1.0	1354.0	1020.0	-1.0	1364.0	1066.0	-1.0	1684.0	1082.0	-1.0	1512.0	895.0	-1.0	1418.0	1385.0	-1.0	1865.0	823.0	-1.0	1358.0	1533.0	-1.0	2127.0	1405.0	-1.0	2459.0	1109.0	-1.0	1516.0	1046.0	-1.0	1718.0	748.0	-1.0	927.0	667.0	-1.0	1018.0	745.0	-1.0	947.0	
430.117	864.0	-1.0	1334.0	898.0	-1.0	1224.0	923.0	-1.0	1349.0	1021.0	-1.0	1362.0	1065.0	-1.0	1677.0	1081.0	-1.0	1508.0	894.0	-1.0	1415.0	1408.0	-1.0	1887.0	825.0	-1.0	1361.0	1562.0	-1.0	2158.0	1410.0	-1.0	2466.0	1114.0	-1.0	1524.0	1049.0	-1.0	1725.0	751.0	-1.0	932.0	670.0	-1.0	1020.0	746.0	-1.0	951.0	
430.616	864.0	-1.0	1329.0	897.0	-1.0	1217.0	922.0	-1.0	1345.0	1020.0	-1.0	1359.0	1062.0	-1.0	1667.0	1078.0	-1.0	1499.0	893.0	-1.0	1410.0	1429.0	-1.0	1904.0	825.0	-1.0	1359.0	1585.0	-1.0	2180.0	1413.0	-1.0	2468.0	1118.0	-1.0	1524.0	1051.0	-1.0	1726.0	753.0	-1.0	932.0	669.0	-1.0	1019.0	747.0	-1.0	950.0	
431.115	863.0	-1.0	1322.0	894.0	-1.0	1211.0	919.0	-1.0	1339.0	1019.0	-1.0	1353.0	1059.0	-1.0	1655.0	1074.0	-1.0	1489.0	891.0	-1.0	1403.0	1443.0	-1.0	1911.0	825.0	-1.0	1357.0	1605.0	-1.0	2197.0	1415.0	-1.0	2466.0	1119.0	-1.0	1523.0	1052.0	-1.0	1730.0	754.0	-1.0	934.0	670.0	-1.0	1020.0	747.0	-1.0	950.0	
431.615	861.0	-1.0	1313.0	891.0	-1.0	1201.0	918.0	-1.0	1330.0	1017.0	-1.0	1343.0	1054.0	-1.0	1637.0	1069.0	-1.0	1472.0	888.0	-1.0	1392.0	1450.0	-1.0	1908.0	825.0	-1.0	1352.0	1617.0	-1.0	2200.0	1413.0	-1.0	2453.0	1118.0	-1.0	1515.0	1052.0	-1.0	1726.0	753.0	-1.0	931.0	668.0	-1.0	1017.0	747.0	-1.0	949.0	
432.114	859.0	-1.0	1306.0	890.0	-1.0	1195.0	916.0	-1.0	1323.0	1014.0	-1.0	1337.0	1050.0	-1.0	1625.0	1066.0	-1.0	1462.0	886.0	-1.0	1383.0	1452.0	-1.0	1901.0	824.0	-1.0	1348.0	1624.0	-1.0	2203.0	1414.0	-1.0	2445.0	1118.0	-1.0	1511.0	1053.0	-1.0	1724.0	755.0	-1.0	931.0	668.0	-1.0	1016.0	747.0	-1.0	948.0	
432.613	860.0	-1.0	1308.0	891.0	-1.0	1198.0	917.0	-1.0	1323.0	1016.0	-1.0	1341.0	1052.0	-1.0	1624.0	1067.0	-1.0	1465.0	886.0	-1.0	1383.0	1460.0	-1.0	1906.0	825.0	-1.0	1351.0	1634.0	-1.0	2216.0	1418.0	-1.0	2452.0	1123.0	-1.0	1519.0	1056.0	-1.0	1730.0	757.0	-1.0	933.0	670.0	-1.0	1017.0	749.0	-1.0	949.0	
433.113	860.0	-1.0	1305.0	890.0	-1.0	1195.0	918.0	-1.0	1322.0	1015.0	-1.0	1338.0	1051.0	-1.0	1620.0	1065.0	-1.0	1459.0	885.0	-1.0	1377.0	1467.0	-1.0	1910.0	825.0	-1.0	1348.0	1644.0	-1.0	2222.0	1419.0	-1.0	2447.0	1124.0	-1.0	1518.0	1057.0	-1.0	1729.0	757.0	-1.0	933.0	669.0	-1.0	1015.0	750.0	-1.0	949.0	
433.612	861.0	-1.0	1305.0	891.0	-1.0	1198.0	919.0	-1.0	1325.0	1016.0	-1.0	1339.0	1052.0	-1.0	1620.0	1065.0	-1.0	1459.0	886.0	-1.0	1377.0	1474.0	-1.0	1918.0	826.0	-1.0	1348.0	1654.0	-1.0	2234.0	1421.0	-1.0	2449.0	1127.0	-1.0	1521.0	1059.0	-1.0	1734.0	759.0	-1.0	937.0	669.0	-1.0	1017.0	752.0	-1.0	953.0	
434.111	861.0	-1.0	1305.0	891.0	-1.0	1196.0	921.0	-1.0	1328.0	1017.0	-1.0	1339.0	1053.0	-1.0	1620.0	1066.0	-1.0	1457.0	887.0	-1.0	1377.0	1483.0	-1.0	1928.0	827.0	-1.0	1345.0	1661.0	-1.0	2241.0	1421.0	-1.0	2446.0	1129.0	-1.0	1521.0	1060.0	-1.0	1734.0	760.0	-1.0	938.0	670.0	-1.0	1016.0	752.0	-1.0	956.0	
434.610	862.0	-1.0	1305.0	891.0	-1.0	1196.0	922.0	-1.0	1330.0	1017.0	-1.0	1339.0	1054.0	-1.0	1621.0	1066.0	-1.0	1458.0	887.0	-1.0	1378.0	1489.0	-1.0	1935.0	826.0	-1.0	1345.0	1665.0	-1.0	2247.0	1423.0	-1.0	2446.0	1130.0	-1.0	1521.0	1062.0	-1.0	1737.0	760.0	-1.0	939.0	670.0	-1.0	1018.0	753.0	-1.0	958.0	
435.109	862.0	-1.0	1311.0	893.0	-1.0	1205.0	924.0	-1.0	1336.0	1020.0	-1.0	1347.0	1058.0	-1.0	1633.0	1070.0	-1.0	1470.0	889.0	-1.0	1384.0	1495.0	-1.0	1947.0	829.0	-1.0	1349.0	1671.0	-1.0	2256.0	1426.0	-1.0	2455.0	1133.0	-1.0	1529.0	1063.0	-1.0	1742.0	762.0	-1.0	941.0	671.0	-1.0	1018.0	755.0	-1.0	961.0	
435.609	863.0	-1.0	1310.0	893.0	-1.0	1203.0	925.0	-1.0	1337.0	1020.0	-1.0	1346.0	1058.0	-1.0	1635.0	1070.0	-1.0	1471.0	890.0	-1.0	1386.0	1498.0	-1.0	1950.0	829.0	-1.0	1350.0	1672.0	-1.0	2257.0	1427.0	-1.0	2456.0	1133.0	-1.0	1528.0	1064.0	-1.0	1743.0	762.0	-1.0	940.0	672.0	-1.0	1019.0	755.0	-1.0	961.0	
436.108	863.0	-1.0	1313.0	894.0	-1.0	1205.0	926.0	-1.0	1338.0	1021.0	-1.0	1350.0	1060.0	-1.0	1639.0	1072.0	-1.0	1476.0	891.0	-1.0	1389.0	1500.0	-1.0	1955.0	831.0	-1.0	1354.0	1674.0	-1.0	2262.0	1430.0	-1.0	2465.0	1136.0	-1.0	1534.0	1067.0	-1.0	1750.0	763.0	-1.0	945.0	673.0	-1.0	1024.0	757.0	-1.0	966.0	
436.607	863.0	-1.0	1314.0	893.0	-1.0	1204.0	926.0	-1.0	1340.0	1021.0	-1.0	1350.0	1060.0	-1.0	1640.0	1071.0	-1.0	1478.0	892.0	-1.0	1390.0	1501.0	-1.0	1955.0	830.0	-1.0	1354.0	1674.0	-1.0	2262.0	1431.0	-1.0	2470.0	1136.0	-1.0	1535.0	1067.0	-1.0	1753.0	763.0	-1.0	945.0	673.0	-1.0	1025.0	758.0	-1.0	966.0	
437.106	864.0	-1.0	1317.0	893.0	-1.0	1207.0	927.0	-1.0	1342.0	1021.0	-1.0	1353.0	1061.0	-1.0	1644.0	1073.0	-1.0	1482.0	892.0	-1.0	1392.0	1501.0	-1.0	1957.0	831.0	-1.0	1358.0	1675.0	-1.0	2263.0	1432.0	-1.0	2477.0	1136.0	-1.0	1540.0	1069.0	-1.0	1759.0	764.0	-1.0	948.0	674.0	-1.0	1029.0	759.0	-1.0	969.0	
437.605	865.0	-1.0	1320.0	894.0	-1.0	1208.0	928.0	-1.0	1345.0	1022.0	-1.0	1356.0	1061.0	-1.0	1645.0	1073.0	-1.0	1481.0	893.0	-1.0	1394.0	1492.0	-1.0	1948.0	832.0	-1.0	1358.0	1665.0	-1.0	2251.0	1433.0	-1.0	2479.0	1136.0	-1.0	1538.0	1070.0	-1.0	1761.0	764.0	-1.0	948.0	675.0	-1.0	1030.0	758.0	-1.0	970.0	
438.104	865.0	-1.0	1322.0	894.0	-1.0	1209.0	928.0	-1.0	1348.0	1021.0	-1.0	1357.0	1061.0	-1.0	1646.0	1071.0	-1.0	1478.0	893.0	-1.0	1394.0	1478.0	-1.0	1933.0	832.0	-1.0	1359.0	1651.0	-1.0	2234.0	1432.0	-1.0	2481.0	1134.0	-1.0	1537.0	1070.0	-1.0	1765.0	763.0	-1.0	948.0	675.0	-1.0	1032.0	758.0	-1.0	972.0	
438.603	867.0	-1.0	1329.0	897.0	-1.0	1214.0	930.0	-1.0	1355.0	1023.0	-1.0	1362.0	1061.0	-1.0	1649.0	1070.0	-1.0	1478.0	894.0	-1.0	1396.0	1467.0	-1.0	1918.0	832.0	-1.0	1360.0	1638.0	-1.0	2219.0	1433.0	-1.0	2483.0	1134.0	-1.0	1535.0	1070.0	-1.0	1767.0	762.0	-1.0	947.0	675.0	-1.0	1032.0	758.0	-1.0	972.0	
439.103	868.0	-1.0	1332.0	897.0	-1.0	1212.0	931.0	-1.0	1358.0	1022.0	-1.0	1363.0	1061.0	-1.0	1649.0	1068.0	-1.0	1472.0	893.0	-1.0	1395.0	1446.0	-1.0	1895.0	832.0	-1.0	1360.0	1616.0	-1.0	2193.0	1431.0	-1.0	2482.0	1130.0	-1.0	1531.0	1071.0	-1.0	1769.0	760.0	-1.0	946.0	675.0	-1.0	1033.0	758.0	-1.0	970.0	
439.602	869.0	-1.0	1337.0	898.0	-1.0	1217.0	932.0	-1.0	1362.0	1023.0	-1.0	1365.0	1062.0	-1.0	1653.0	1068.0	-1.0	1471.0	894.0	-1.0	1397.0	1426.0	-1.0	1875.0	831.0	-1.0	1359.0	1596.0	-1.0	2169.0	1432.0	-1.0	2483.0	1128.0	-1.0	1527.0	1071.0	-1.0	1768.0	758.0	-1.0	943.0	675.0	-1.0	1032.0	756.0	-1.0	968.0	
440.101	869.0	-1.0	1338.0	897.0	-1.0	1215.0	934.0	-1.0	1366.0	1022.0	-1.0	1365.0	1062.0	-1.0	1655.0	1065.0	-1.0	1467.0	893.0	-1.0	1397.0	1409.0	-1.0	1852.0	832.0	-1.0	1358.0	1579.0	-1.0	2146.0	1429.0	-1.0	2481.0	1125.0	-1.0	1521.0	1071.0	-1.0	1770.0	758.0	-1.0	942.0	675.0	-1.0	1031.0	754.0	-1.0	968.0	
440.600	870.0	-1.0	1342.0	897.0	-1.0	1216.0	934.0	-1.0	1370.0	1023.0	-1.0	1366.0	1063.0	-1.0	1658.0	1065.0	-1.0	1463.0	894.0	-1.0	1398.0	1395.0	-1.0	1839.0	830.0	-1.0	1355.0	1565.0	-1.0	2128.0	1428.0	-1.0	2478.0	1122.0	-1.0	1516.0	1071.0	-1.0	1768.0	756.0	-1.0	939.0	674.0	-1.0	1031.0	754.0	-1.0	966.0	
441.100	870.0	-1.0	1340.0	897.0	-1.0	1212.0	935.0	-1.0	1371.0	1022.0	-1.0	1363.0	1062.0	-1.0	1658.0	1063.0	-1.0	1458.0	893.0	-1.0	1396.0	1383.0	-1.0	1824.0	829.0	-1.0	1353.0	1552.0	-1.0	2111.0	1425.0	-1.0	2471.0	1119.0	-1.0	1510.0	1071.0	-1.0	1768.0	755.0	-1.0	938.0	674.0	-1.0	1030.0	754.0	-1.0	965.0	
441.600	870.0	-1.0	1344.0	897.0	-1.0	1216.0	935.0	-1.0	1374.0	1020.0	-1.0	1365.0	1064.0	-1.0	1666.0	1064.0	-1.0	1463.0	894.0	-1.0	1398.0	1374.0	-1.0	1816.0	830.0	-1.0	1354.0	1540.0	-1.0	2101.0	1423.0	-1.0	2473.0	1119.0	-1.0	1512.0	1072.0	-1.0	1774.0	756.0	-1.0	941.0	677.0	-1.0	1034.0	755.0	-1.0	969.0	
442.100	869.0	-1.0	1343.0	896.0	-1.0	1214.0	935.0	-1.0	1375.0	1020.0	-1.0	1365.0	1065.0	-1.0	1670.0	1064.0	-1.0	1464.0	893.0	-1.0	1400.0	1360.0	-1.0	1803.0	828.0	-1.0	1350.0	1522.0	-1.0	2079.0	1417.0	-1.0	2460.0	1113.0	-1.0	1504.0	1070.0	-1.0	1766.0	754.0	-1.0	938.0	675.0	-1.0	1034.0	755.0	-1.0	968.0	
442.599	869.0	-1.0	1344.0	895.0	-1.0	1214.0	934.0	-1.0	1378.0	1021.0	-1.0	1367.0	1066.0	-1.0	1676.0	1066.0	-1.0	1471.0	892.0	-1.0	1401.0	1351.0	-1.0	1798.0	825.0	-1.0	1347.0	1505.0	-1.0	2062.0	1409.0	-1.0	2443.0	1107.0	-1.0	1495.0	1065.0	-1.0	1756.0	752.0	-1.0	936.0	676.0	-1.0	1034.0	754.0	-1.0	969.0	
443.099	870.0	-1.0	1345.0	894.0	-1.0	1209.0	935.0	-1.0	1379.0	1020.0	-1.0	1366.0	1065.0	-1.0	1675.0	1066.0	-1.0	1470.0	892.0	-1.0	1402.0	1344.0	-1.0	1795.0	823.0	-1.0	1342.0	1490.0	-1.0	2043.0	1397.0	-1.0	2419.0	1098.0	-1.0	1479.0	1059.0	-1.0	1742.0	748.0	-1.0	928.0	674.0	-1.0	1031.0	753.0	-1.0	967.0	
443.598	870.0	-1.0	1346.0	893.0	-1.0	1208.0	936.0	-1.0	1382.0	1019.0	-1.0	1366.0	1063.0	-1.0	1676.0	1067.0	-1.0	1471.0	892.0	-1.0	1404.0	1339.0	-1.0	1792.0	821.0	-1.0	1337.0	1480.0	-1.0	2026.0	1388.0	-1.0	2400.0	1090.0	-1.0	1466.0	1054.0	-1.0	1731.0	746.0	-1.0	925.0	674.0	-1.0	1029.0	751.0	-1.0	966.0	
444.097	869.0	-1.0	1346.0	890.0	-1.0	1202.0	935.0	-1.0	1381.0	1018.0	-1.0	1364.0	1061.0	-1.0	1673.0	1064.0	-1.0	1469.0	891.0	-1.0	1402.0	1338.0	-1.0	1791.0	820.0	-1.0	1332.0	1472.0	-1.0	2012.0	1379.0	-1.0	2381.0	1082.0	-1.0	1450.0	1049.0	-1.0	1718.0	743.0	-1.0	920.0	674.0	-1.0	1027.0	750.0	-1.0	963.0	
444.596	869.0	-1.0	1346.0	889.0	-1.0	1199.0	936.0	-1.0	1383.0	1017.0	-1.0	1363.0	1059.0	-1.0	1671.0	1063.0	-1.0	1464.0	890.0	-1.0	1402.0	1333.0	-1.0	1786.0	819.0	-1.0	1329.0	1464.0	-1.0	1997.0	1373.0	-1.0	2368.0	1075.0	-1.0	1439.0	1046.0	-1.0	1710.0	741.0	-1.0	915.0	675.0	-1.0	1026.0	750.0	-1.0	962.0	
445.095	869.0	-1.0	1346.0	888.0	-1.0	1193.0	936.0	-1.0	1382.0	1016.0	-1.0	1359.0	1057.0	-1.0	1664.0	1058.0	-1.0	1456.0	888.0	-1.0	1400.0	1327.0	-1.0	1774.0	818.0	-1.0	1326.0	1454.0	-1.0	1980.0	1366.0	-1.0	2351.0	1068.0	-1.0	1426.0	1043.0	-1.0	1702.0	739.0	-1.0	913.0	673.0	-1.0	1025.0	750.0	-1.0	961.0	
445.594	871.0	-1.0	1346.0	888.0	-1.0	1190.0	936.0	-1.0	1383.0	1017.0	-1.0	1357.0	1055.0	-1.0	1660.0	1056.0	-1.0	1450.0	888.0	-1.0	1398.0	1323.0	-1.0	1770.0	817.0	-1.0	1323.0	1447.0	-1.0	1969.0	1360.0	-1.0	2340.0	1063.0	-1.0	1417.0	1039.0	-1.0	1695.0	738.0	-1.0	910.0	673.0	-1.0	1023.0	750.0	-1.0	960.0	
446.093	871.0	-1.0	1348.0	889.0	-1.0	1191.0	936.0	-1.0	1384.0	1017.0	-1.0	1358.0	1054.0	-1.0	1661.0	1056.0	-1.0	1450.0	888.0	-1.0	1399.0	1321.0	-1.0	1767.0	817.0	-1.0	1324.0	1445.0	-1.0	1967.0	1359.0	-1.0	2340.0	1061.0	-1.0	1416.0	1039.0	-1.0	1695.0	738.0	-1.0	910.0	673.0	-1.0	1024.0	750.0	-1.0	962.0	
446.592	871.0	-1.0	1348.0	888.0	-1.0	1190.0	936.0	-1.0	1386.0	1017.0	-1.0	1359.0	1055.0	-1.0	1663.0	1056.0	-1.0	1451.0	887.0	-1.0	1398.0	1321.0	-1.0	1768.0	816.0	-1.0	1324.0	1444.0	-1.0	1966.0	1358.0	-1.0	2342.0	1061.0	-1.0	1416.0	1038.0	-1.0	1694.0	738.0	-1.0	912.0	673.0	-1.0	1024.0	750.0	-1.0	963.0	
447.091	872.0	-1.0	1352.0	890.0	-1.0	1193.0	939.0	-1.0	1393.0	1019.0	-1.0	1366.0	1058.0	-1.0	1671.0	1059.0	-1.0	1457.0	887.0	-1.0	1400.0	1320.0	-1.0	1772.0	817.0	-1.0	1326.0	1444.0	-1.0	1971.0	1360.0	-1.0	2349.0	1061.0	-1.0	1420.0	1037.0	-1.0	1693.0	738.0	-1.0	912.0	674.0	-1.0	1024.0	751.0	-1.0	965.0	
447.590	872.0	-1.0	1355.0	890.0	-1.0	1196.0	941.0	-1.0	1398.0	1021.0	-1.0	1370.0	1060.0	-1.0	1679.0	1060.0	-1.0	1462.0	887.0	-1.0	1400.0	1320.0	-1.0	1775.0	817.0	-1.0	1326.0	1444.0	-1.0	1975.0	1361.0	-1.0	2355.0	1064.0	-1.0	1425.0	1038.0	-1.0	1695.0	739.0	-1.0	915.0	674.0	-1.0	1025.0	751.0	-1.0	968.0	
448.089	873.0	-1.0	1355.0	890.0	-1.0	1195.0	942.0	-1.0	1402.0	1022.0	-1.0	1372.0	1062.0	-1.0	1683.0	1061.0	-1.0	1464.0	888.0	-1.0	1402.0	1322.0	-1.0	1780.0	816.0	-1.0	1325.0	1445.0	-1.0	1980.0	1362.0	-1.0	2359.0	1065.0	-1.0	1428.0	1036.0	-1.0	1696.0	739.0	-1.0	916.0	675.0	-1.0	1025.0	751.0	-1.0	969.0	
448.588	873.0	-1.0	1356.0	890.0	-1.0	1199.0	942.0	-1.0	1407.0	1023.0	-1.0	1378.0	1065.0	-1.0	1692.0	1064.0	-1.0	1473.0	889.0	-1.0	1405.0	1325.0	-1.0	1787.0	816.0	-1.0	1328.0	1449.0	-1.0	1989.0	1363.0	-1.0	2369.0	1068.0	-1.0	1438.0	1037.0	-1.0	1700.0	740.0	-1.0	921.0	674.0	-1.0	1029.0	753.0	-1.0	972.0	
449.087	872.0	-1.0	1356.0	891.0	-1.0	1199.0	943.0	-1.0	1408.0	1023.0	-1.0	1379.0	1066.0	-1.0	1698.0	1066.0	-1.0	1477.0	890.0	-1.0	1406.0	1328.0	-1.0	1796.0	816.0	-1.0	1329.0	1450.0	-1.0	1998.0	1364.0	-1.0	2375.0	1070.0	-1.0	1444.0	1037.0	-1.0	1700.0	740.0	-1.0	921.0	675.0	-1.0	1029.0	752.0	-1.0	973.0	
449.586	871.0	-1.0	1355.0	890.0	-1.0	1202.0	942.0	-1.0	1409.0	1023.0	-1.0	1382.0	1068.0	-1.0	1705.0	1069.0	-1.0	1486.0	891.0	-1.0	1411.0	1331.0	-1.0	1805.0	816.0	-1.0	1332.0	1453.0	-1.0	2010.0	1366.0	-1.0	2386.0	1073.0	-1.0	1454.0	1037.0	-1.0	1704.0	741.0	-1.0	925.0	674.0	-1.0	1032.0	753.0	-1.0	975.0	
450.085	872.0	-1.0	1358.0	892.0	-1.0	1204.0	941.0	-1.0	1410.0	1025.0	-1.0	1387.0	1069.0	-1.0	1710.0	1073.0	-1.0	1493.0	892.0	-1.0	1415.0	1334.0	-1.0	1814.0	817.0	-1.0	1336.0	1456.0	-1.0	2019.0	1367.0	-1.0	2394.0	1074.0	-1.0	1459.0	1037.0	-1.0	1706.0	740.0	-1.0	925.0	675.0	-1.0	1033.0	753.0	-1.0	975.0	
450.584	872.0	-1.0	1357.0	892.0	-1.0	1205.0	940.0	-1.0	1408.0	1025.0	-1.0	1387.0	1069.0	-1.0	1714.0	1074.0	-1.0	1500.0	893.0	-1.0	1418.0	1337.0	-1.0	1822.0	818.0	-1.0	1339.0	1459.0	-1.0	2027.0	1368.0	-1.0	2403.0	1076.0	-1.0	1467.0	1038.0	-1.0	1708.0	741.0	-1.0	927.0	675.0	-1.0	1034.0	751.0	-1.0	975.0	
451.084	872.0	-1.0	1362.0	895.0	-1.0	1215.0	939.0	-1.0	1409.0	1026.0	-1.0	1395.0	1070.0	-1.0	1726.0	1080.0	-1.0	1518.0	895.0	-1.0	1426.0	1340.0	-1.0	1833.0	819.0	-1.0	1349.0	1462.0	-1.0	2040.0	1371.0	-1.0	2420.0	1081.0	-1.0	1482.0	1039.0	-1.0	1715.0	743.0	-1.0	930.0	676.0	-1.0	1038.0	752.0	-1.0	976.0	
451.583	871.0	-1.0	1361.0	894.0	-1.0	1215.0	938.0	-1.0	1406.0	1025.0	-1.0	1395.0	1069.0	-1.0	1726.0	1081.0	-1.0	1523.0	895.0	-1.0	1430.0	1341.0	-1.0	1839.0	820.0	-1.0	1353.0	1463.0	-1.0	2045.0	1373.0	-1.0	2428.0	1083.0	-1.0	1488.0	1039.0	-1.0	1718.0	743.0	-1.0	931.0	676.0	-1.0	1039.0	752.0	-1.0	975.0	
452.083	871.0	-1.0	1363.0	896.0	-1.0	1220.0	937.0	-1.0	1405.0	1026.0	-1.0	1398.0	1069.0	-1.0	1732.0	1084.0	-1.0	1533.0	896.0	-1.0	1435.0	1343.0	-1.0	1845.0	821.0	-1.0	1359.0	1464.0	-1.0	2052.0	1374.0	-1.0	2441.0	1085.0	-1.0	1498.0	1040.0	-1.0	1726.0	744.0	-1.0	937.0	677.0	-1.0	1044.0	754.0	-1.0	980.0	
452.582	871.0	-1.0	1362.0	896.0	-1.0	1221.0	935.0	-1.0	1402.0	1024.0	-1.0	1397.0	1069.0	-1.0	1733.0	1085.0	-1.0	1536.0	896.0	-1.0	1438.0	1343.0	-1.0	1849.0	822.0	-1.0	1362.0	1465.0	-1.0	2055.0	1374.0	-1.0	2446.0	1086.0	-1.0	1501.0	1041.0	-1.0	1728.0	744.0	-1.0	938.0	677.0	-1.0	1045.0	753.0	-1.0	980.0	
453.082	871.0	-1.0	1364.0	897.0	-1.0	1224.0	934.0	-1.0	1401.0	1025.0	-1.0	1400.0	1069.0	-1.0	1737.0	1085.0	-1.0	1543.0	896.0	-1.0	1441.0	1345.0	-1.0	1854.0	822.0	-1.0	1365.0	1466.0	-1.0	2059.0	1375.0	-1.0	2454.0	1086.0	-1.0	1509.0	1042.0	-1.0	1732.0	745.0	-1.0	942.0	679.0	-1.0	1049.0	753.0	-1.0	981.0	
453.581	871.0	-1.0	1363.0	897.0	-1.0	1223.0	934.0	-1.0	1398.0	1025.0	-1.0	1399.0	1068.0	-1.0	1737.0	1085.0	-1.0	1543.0	896.0	-1.0	1444.0	1344.0	-1.0	1857.0	823.0	-1.0	1367.0	1465.0	-1.0	2059.0	1376.0	-1.0	2458.0	1086.0	-1.0	1511.0	1041.0	-1.0	1733.0	745.0	-1.0	941.0	678.0	-1.0	1049.0	754.0	-1.0	981.0	
454.080	871.0	-1.0	1366.0	897.0	-1.0	1227.0	933.0	-1.0	1399.0	1024.0	-1.0	1401.0	1068.0	-1.0	1740.0	1086.0	-1.0	1549.0	898.0	-1.0	1447.0	1344.0	-1.0	1859.0	823.0	-1.0	1371.0	1465.0	-1.0	2062.0	1378.0	-1.0	2466.0	1087.0	-1.0	1517.0	1041.0	-1.0	1737.0	745.0	-1.0	943.0	679.0	-1.0	1053.0	754.0	-1.0	982.0	
454.579	870.0	-1.0	1363.0	898.0	-1.0	1225.0	933.0	-1.0	1397.0	1023.0	-1.0	1398.0	1067.0	-1.0	1739.0	1084.0	-1.0	1545.0	897.0	-1.0	1447.0	1343.0	-1.0	1857.0	822.0	-1.0	1370.0	1464.0	-1.0	2060.0	1378.0	-1.0	2468.0	1087.0	-1.0	1514.0	1041.0	-1.0	1735.0	745.0	-1.0	941.0	678.0	-1.0	1052.0	753.0	-1.0	980.0	
455.078	871.0	-1.0	1364.0	898.0	-1.0	1226.0	933.0	-1.0	1396.0	1023.0	-1.0	1398.0	1066.0	-1.0	1739.0	1084.0	-1.0	1546.0	897.0	-1.0	1448.0	1342.0	-1.0	1856.0	823.0	-1.0	1373.0	1463.0	-1.0	2059.0	1379.0	-1.0	2470.0	1088.0	-1.0	1517.0	1041.0	-1.0	1737.0	745.0	-1.0	941.0	679.0	-1.0	1053.0	753.0	-1.0	979.0	
455.577	871.0	-1.0	1361.0	897.0	-1.0	1221.0	932.0	-1.0	1393.0	1022.0	-1.0	1394.0	1065.0	-1.0	1733.0	1082.0	-1.0	1539.0	896.0	-1.0	1447.0	1340.0	-1.0	1852.0	823.0	-1.0	1373.0	1463.0	-1.0	2055.0	1380.0	-1.0	2472.0	1086.0	-1.0	1514.0	1040.0	-1.0	1733.0	744.0	-1.0	938.0	679.0	-1.0	1050.0	751.0	-1.0	975.0	
456.077	870.0	-1.0	1359.0	896.0	-1.0	1219.0	932.0	-1.0	1391.0	1021.0	-1.0	1391.0	1064.0	-1.0	1729.0	1081.0	-1.0	1535.0	896.0	-1.0	1445.0	1337.0	-1.0	1846.0	824.0	-1.0	1372.0	1461.0	-1.0	2053.0	1383.0	-1.0	2474.0	1087.0	-1.0	1514.0	1040.0	-1.0	1731.0	744.0	-1.0	936.0	677.0	-1.0	1050.0	751.0	-1.0	974.0	
456.577	870.0	-1.0	1357.0	896.0	-1.0	1217.0	932.0	-1.0	1389.0	1021.0	-1.0	1388.0	1063.0	-1.0	1725.0	1079.0	-1.0	1528.0	895.0	-1.0	1442.0	1336.0	-1.0	1842.0	824.0	-1.0	1372.0	1461.0	-1.0	2050.0	1384.0	-1.0	2475.0	1087.0	-1.0	1511.0	1039.0	-1.0	1727.0	743.0	-1.0	933.0	678.0	-1.0	1047.0	749.0	-1.0	969.0	
457.076	869.0	-1.0	1355.0	895.0	-1.0	1215.0	932.0	-1.0	1386.0	1020.0	-1.0	1385.0	1063.0	-1.0	1720.0	1077.0	-1.0	1523.0	895.0	-1.0	1440.0	1332.0	-1.0	1834.0	824.0	-1.0	1372.0	1461.0	-1.0	2047.0	1387.0	-1.0	2474.0	1087.0	-1.0	1510.0	1038.0	-1.0	1724.0	742.0	-1.0	931.0	676.0	-1.0	1045.0	749.0	-1.0	966.0	
457.576	870.0	-1.0	1356.0	897.0	-1.0	1217.0	932.0	-1.0	1387.0	1021.0	-1.0	1386.0	1063.0	-1.0	1717.0	1078.0	-1.0	1518.0	895.0	-1.0	1438.0	1330.0	-1.0	1830.0	823.0	-1.0	1368.0	1459.0	-1.0	2042.0	1387.0	-1.0	2470.0	1086.0	-1.0	1503.0	1037.0	-1.0	1718.0	741.0	-1.0	927.0	676.0	-1.0	1041.0	747.0	-1.0	961.0	
458.076	868.0	-1.0	1350.0	895.0	-1.0	1213.0	931.0	-1.0	1381.0	1019.0	-1.0	1379.0	1061.0	-1.0	1709.0	1074.0	-1.0	1510.0	894.0	-1.0	1433.0	1326.0	-1.0	1819.0	823.0	-1.0	1366.0	1457.0	-1.0	2033.0	1388.0	-1.0	2464.0	1085.0	-1.0	1499.0	1037.0	-1.0	1712.0	740.0	-1.0	923.0	675.0	-1.0	1037.0	745.0	-1.0	957.0	
458.575	868.0	-1.0	1351.0	896.0	-1.0	1215.0	930.0	-1.0	1378.0	1019.0	-1.0	1378.0	1061.0	-1.0	1708.0	1074.0	-1.0	1511.0	893.0	-1.0	1433.0	1323.0	-1.0	1814.0	824.0	-1.0	1365.0	1455.0	-1.0	2027.0	1387.0	-1.0	2458.0	1086.0	-1.0	1495.0	1035.0	-1.0	1707.0	740.0	-1.0	919.0	674.0	-1.0	1035.0	744.0	-1.0	952.0	
459.075	868.0	-1.0	1343.0	894.0	-1.0	1208.0	928.0	-1.0	1371.0	1016.0	-1.0	1368.0	1059.0	-1.0	1698.0	1070.0	-1.0	1500.0	891.0	-1.0	1427.0	1318.0	-1.0	1800.0	823.0	-1.0	1360.0	1451.0	-1.0	2015.0	1386.0	-1.0	2445.0	1083.0	-1.0	1484.0	1033.0	-1.0	1698.0	738.0	-1.0	914.0	672.0	-1.0	1029.0	742.0	-1.0	946.0	
459.574	867.0	-1.0	1340.0	893.0	-1.0	1205.0	927.0	-1.0	1366.0	1015.0	-1.0	1363.0	1058.0	-1.0	1692.0	1068.0	-1.0	1493.0	890.0	-1.0	1422.0	1312.0	-1.0	1789.0	822.0	-1.0	1357.0	1448.0	-1.0	2007.0	1384.0	-1.0	2437.0	1082.0	-1.0	1481.0	1033.0	-1.0	1696.0	739.0	-1.0	913.0	673.0	-1.0	1028.0	740.0	-1.0	943.0	
460.074	865.0	-1.0	1333.0	892.0	-1.0	1200.0	926.0	-1.0	1360.0	1013.0	-1.0	1353.0	1054.0	-1.0	1681.0	1064.0	-1.0	1482.0	889.0	-1.0	1415.0	1307.0	-1.0	1777.0	821.0	-1.0	1351.0	1445.0	-1.0	1995.0	1382.0	-1.0	2424.0	1080.0	-1.0	1473.0	1032.0	-1.0	1687.0	737.0	-1.0	908.0	671.0	-1.0	1023.0	739.0	-1.0	938.0	
460.573	864.0	-1.0	1330.0	891.0	-1.0	1196.0	925.0	-1.0	1355.0	1011.0	-1.0	1349.0	1053.0	-1.0	1674.0	1063.0	-1.0	1476.0	887.0	-1.0	1411.0	1302.0	-1.0	1767.0	820.0	-1.0	1348.0	1442.0	-1.0	1987.0	1382.0	-1.0	2415.0	1079.0	-1.0	1469.0	1031.0	-1.0	1684.0	736.0	-1.0	906.0	670.0	-1.0	1019.0	739.0	-1.0	934.0	
461.072	862.0	-1.0	1322.0	888.0	-1.0	1191.0	924.0	-1.0	1349.0	1009.0	-1.0	1340.0	1052.0	-1.0	1663.0	1060.0	-1.0	1464.0	885.0	-1.0	1404.0	1298.0	-1.0	1753.0	819.0	-1.0	1341.0	1439.0	-1.0	1976.0	1380.0	-1.0	2400.0	1076.0	-1.0	1460.0	1029.0	-1.0	1674.0	736.0	-1.0	901.0	669.0	-1.0	1013.0	736.0	-1.0	929.0	
461.572	862.0	-1.0	1318.0	888.0	-1.0	1188.0	924.0	-1.0	1345.0	1009.0	-1.0	1336.0	1050.0	-1.0	1657.0	1058.0	-1.0	1459.0	884.0	-1.0	1399.0	1295.0	-1.0	1746.0	819.0	-1.0	1337.0	1437.0	-1.0	1969.0	1377.0	-1.0	2390.0	1076.0	-1.0	1456.0	1028.0	-1.0	1670.0	736.0	-1.0	901.0	668.0	-1.0	1011.0	736.0	-1.0	928.0	
462.071	860.0	-1.0	1311.0	886.0	-1.0	1183.0	922.0	-1.0	1339.0	1006.0	-1.0	1330.0	1048.0	-1.0	1647.0	1055.0	-1.0	1449.0	883.0	-1.0	1391.0	1292.0	-1.0	1736.0	817.0	-1.0	1330.0	1434.0	-1.0	1959.0	1376.0	-1.0	2376.0	1073.0	-1.0	1446.0	1026.0	-1.0	1659.0	733.0	-1.0	896.0	666.0	-1.0	1004.0	735.0	-1.0	925.0	
462.570	860.0	-1.0	1307.0	885.0	-1.0	1180.0	922.0	-1.0	1335.0	1006.0	-1.0	1325.0	1047.0	-1.0	1640.0	1054.0	-1.0	1442.0	882.0	-1.0	1385.0	1287.0	-1.0	1726.0	816.0	-1.0	1324.0	1431.0	-1.0	1951.0	1373.0	-1.0	2364.0	1073.0	-1.0	1440.0	1025.0	-1.0	1653.0	733.0	-1.0	894.0	665.0	-1.0	1000.0	734.0	-1.0	924.0	
463.070	861.0	-1.0	1310.0	886.0	-1.0	1186.0	923.0	-1.0	1339.0	1008.0	-1.0	1329.0	1048.0	-1.0	1639.0	1055.0	-1.0	1442.0	883.0	-1.0	1384.0	1288.0	-1.0	1725.0	816.0	-1.0	1318.0	1429.0	-1.0	1945.0	1370.0	-1.0	2354.0	1070.0	-1.0	1433.0	1025.0	-1.0	1648.0	733.0	-1.0	892.0	665.0	-1.0	996.0	733.0	-1.0	922.0	
463.569	860.0	-1.0	1308.0	886.0	-1.0	1183.0	924.0	-1.0	1338.0	1008.0	-1.0	1328.0	1049.0	-1.0	1634.0	1054.0	-1.0	1437.0	882.0	-1.0	1381.0	1287.0	-1.0	1720.0	815.0	-1.0	1314.0	1426.0	-1.0	1939.0	1369.0	-1.0	2345.0	1068.0	-1.0	1425.0	1023.0	-1.0	1643.0	732.0	-1.0	890.0	663.0	-1.0	993.0	733.0	-1.0	922.0	
464.068	860.0	-1.0	1309.0	886.0	-1.0	1185.0	924.0	-1.0	1340.0	1008.0	-1.0	1330.0	1049.0	-1.0	1636.0	1056.0	-1.0	1440.0	882.0	-1.0	1381.0	1287.0	-1.0	1721.0	814.0	-1.0	1314.0	1426.0	-1.0	1939.0	1368.0	-1.0	2344.0	1067.0	-1.0	1426.0	1025.0	-1.0	1645.0	733.0	-1.0	892.0	664.0	-1.0	994.0	734.0	-1.0	923.0	
464.567	859.0	-1.0	1305.0	886.0	-1.0	1182.0	925.0	-1.0	1338.0	1008.0	-1.0	1327.0	1049.0	-1.0	1634.0	1054.0	-1.0	1439.0	883.0	-1.0	1378.0	1288.0	-1.0	1718.0	814.0	-1.0	1312.0	1425.0	-1.0	1937.0	1367.0	-1.0	2341.0	1066.0	-1.0	1423.0	1025.0	-1.0	1642.0	733.0	-1.0	890.0	663.0	-1.0	991.0	733.0	-1.0	922.0	
465.067	860.0	-1.0	1303.0	886.0	-1.0	1180.0	924.0	-1.0	1337.0	1008.0	-1.0	1327.0	1049.0	-1.0	1633.0	1054.0	-1.0	1439.0	883.0	-1.0	1377.0	1287.0	-1.0	1715.0	814.0	-1.0	1311.0	1422.0	-1.0	1933.0	1365.0	-1.0	2337.0	1065.0	-1.0	1420.0	1025.0	-1.0	1642.0	732.0	-1.0	891.0	664.0	-1.0	992.0	733.0	-1.0	923.0	
465.566	859.0	-1.0	1301.0	883.0	-1.0	1175.0	925.0	-1.0	1335.0	1007.0	-1.0	1323.0	1048.0	-1.0	1630.0	1054.0	-1.0	1436.0	882.0	-1.0	1376.0	1286.0	-1.0	1713.0	813.0	-1.0	1306.0	1419.0	-1.0	1926.0	1361.0	-1.0	2328.0	1061.0	-1.0	1411.0	1025.0	-1.0	1638.0	731.0	-1.0	888.0	663.0	-1.0	990.0	733.0	-1.0	923.0	
466.065	859.0	-1.0	1298.0	883.0	-1.0	1172.0	923.0	-1.0	1332.0	1005.0	-1.0	1320.0	1048.0	-1.0	1627.0	1052.0	-1.0	1433.0	881.0	-1.0	1375.0	1284.0	-1.0	1707.0	812.0	-1.0	1304.0	1415.0	-1.0	1919.0	1358.0	-1.0	2321.0	1058.0	-1.0	1405.0	1024.0	-1.0	1636.0	730.0	-1.0	887.0	663.0	-1.0	990.0	734.0	-1.0	922.0	
466.564	861.0	-1.0	1304.0	884.0	-1.0	1181.0	924.0	-1.0	1337.0	1006.0	-1.0	1327.0	1049.0	-1.0	1632.0	1055.0	-1.0	1438.0	882.0	-1.0	1377.0	1284.0	-1.0	1707.0	812.0	-1.0	1304.0	1414.0	-1.0	1916.0	1357.0	-1.0	2319.0	1058.0	-1.0	1403.0	1025.0	-1.0	1638.0	730.0	-1.0	886.0	663.0	-1.0	989.0	734.0	-1.0	922.0	
467.064	860.0	-1.0	1304.0	885.0	-1.0	1180.0	923.0	-1.0	1334.0	1006.0	-1.0	1326.0	1048.0	-1.0	1631.0	1055.0	-1.0	1438.0	882.0	-1.0	1377.0	1285.0	-1.0	1709.0	811.0	-1.0	1305.0	1414.0	-1.0	1917.0	1357.0	-1.0	2317.0	1058.0	-1.0	1404.0	1028.0	-1.0	1642.0	732.0	-1.0	887.0	662.0	-1.0	989.0	735.0	-1.0	922.0	
467.563	861.0	-1.0	1306.0	886.0	-1.0	1183.0	924.0	-1.0	1335.0	1006.0	-1.0	1327.0	1050.0	-1.0	1631.0	1057.0	-1.0	1439.0	882.0	-1.0	1378.0	1289.0	-1.0	1714.0	812.0	-1.0	1305.0	1418.0	-1.0	1921.0	1357.0	-1.0	2318.0	1059.0	-1.0	1406.0	1030.0	-1.0	1647.0	733.0	-1.0	890.0	663.0	-1.0	989.0	735.0	-1.0	922.0	
468.062	861.0	-1.0	1304.0	887.0	-1.0	1182.0	923.0	-1.0	1333.0	1007.0	-1.0	1325.0	1049.0	-1.0	1630.0	1056.0	-1.0	1438.0	883.0	-1.0	1377.0	1293.0	-1.0	1716.0	812.0	-1.0	1306.0	1423.0	-1.0	1927.0	1359.0	-1.0	2322.0	1062.0	-1.0	1410.0	1034.0	-1.0	1654.0	735.0	-1.0	893.0	664.0	-1.0	989.0	735.0	-1.0	924.0	
468.562	861.0	-1.0	1300.0	886.0	-1.0	1179.0	922.0	-1.0	1328.0	1007.0	-1.0	1322.0	1049.0	-1.0	1627.0	1056.0	-1.0	1435.0	883.0	-1.0	1376.0	1296.0	-1.0	1718.0	812.0	-1.0	1306.0	1427.0	-1.0	1931.0	1362.0	-1.0	2324.0	1064.0	-1.0	1411.0	1037.0	-1.0	1656.0	736.0	-1.0	893.0	663.0	-1.0	987.0	737.0	-1.0	924.0	
469.061	861.0	-1.0	1296.0	887.0	-1.0	1179.0	922.0	-1.0	1324.0	1007.0	-1.0	1320.0	1048.0	-1.0	1624.0	1055.0	-1.0	1433.0	883.0	-1.0	1373.0	1298.0	-1.0	1716.0	812.0	-1.0	1306.0	1430.0	-1.0	1936.0	1365.0	-1.0	2328.0	1067.0	-1.0	1415.0	1039.0	-1.0	1659.0	738.0	-1.0	895.0	663.0	-1.0	987.0	737.0	-1.0	924.0	
469.560	861.0	-1.0	1294.0	887.0	-1.0	1176.0	923.0	-1.0	1322.0	1009.0	-1.0	1319.0	1048.0	-1.0	1620.0	1055.0	-1.0	1430.0	882.0	-1.0	1369.0	1299.0	-1.0	1714.0	812.0	-1.0	1304.0	1432.0	-1.0	1938.0	1367.0	-1.0	2327.0	1068.0	-1.0	1415.0	1040.0	-1.0	1658.0	739.0	-1.0	895.0	663.0	-1.0	985.0	737.0	-1.0	924.0	
470.059	860.0	-1.0	1291.0	886.0	-1.0	1173.0	922.0	-1.0	1318.0	1007.0	-1.0	1316.0	1048.0	-1.0	1616.0	1054.0	-1.0	1425.0	882.0	-1.0	1365.0	1299.0	-1.0	1709.0	812.0	-1.0	1303.0	1434.0	-1.0	1938.0	1370.0	-1.0	2328.0	1070.0	-1.0	1415.0	1042.0	-1.0	1659.0	739.0	-1.0	894.0	664.0	-1.0	983.0	738.0	-1.0	924.0	
470.558	860.0	-1.0	1292.0	887.0	-1.0	1175.0	923.0	-1.0	1319.0	1008.0	-1.0	1318.0	1049.0	-1.0	1614.0	1054.0	-1.0	1423.0	883.0	-1.0	1365.0	1300.0	-1.0	1709.0	812.0	-1.0	1301.0	1436.0	-1.0	1941.0	1373.0	-1.0	2329.0	1070.0	-1.0	1414.0	1042.0	-1.0	1657.0	739.0	-1.0	893.0	663.0	-1.0	981.0	738.0	-1.0	922.0	
471.057	860.0	-1.0	1289.0	887.0	-1.0	1170.0	924.0	-1.0	1318.0	1009.0	-1.0	1317.0	1049.0	-1.0	1612.0	1054.0	-1.0	1422.0	883.0	-1.0	1363.0	1300.0	-1.0	1708.0	813.0	-1.0	1302.0	1438.0	-1.0	1941.0	1374.0	-1.0	2331.0	1071.0	-1.0	1415.0	1044.0	-1.0	1657.0	740.0	-1.0	893.0	663.0	-1.0	980.0	738.0	-1.0	922.0	
471.556	862.0	-1.0	1293.0	888.0	-1.0	1175.0	925.0	-1.0	1321.0	1011.0	-1.0	1320.0	1052.0	-1.0	1619.0	1057.0	-1.0	1430.0	884.0	-1.0	1367.0	1304.0	-1.0	1713.0	814.0	-1.0	1306.0	1441.0	-1.0	1951.0	1378.0	-1.0	2344.0	1075.0	-1.0	1423.0	1046.0	-1.0	1659.0	741.0	-1.0	894.0	664.0	-1.0	981.0	740.0	-1.0	923.0	
472.055	862.0	-1.0	1291.0	889.0	-1.0	1173.0	925.0	-1.0	1321.0	1011.0	-1.0	1319.0	1052.0	-1.0	1619.0	1058.0	-1.0	1429.0	885.0	-1.0	1367.0	1306.0	-1.0	1715.0	814.0	-1.0	1306.0	1443.0	-1.0	1952.0	1379.0	-1.0	2342.0	1075.0	-1.0	1421.0	1047.0	-1.0	1659.0	741.0	-1.0	893.0	664.0	-1.0	981.0	740.0	-1.0	922.0	
472.554	862.0	-1.0	1293.0	889.0	-1.0	1175.0	926.0	-1.0	1324.0	1012.0	-1.0	1322.0	1054.0	-1.0	1624.0	1059.0	-1.0	1434.0	886.0	-1.0	1370.0	1309.0	-1.0	1720.0	815.0	-1.0	1309.0	1445.0	-1.0	1958.0	1381.0	-1.0	2348.0	1078.0	-1.0	1426.0	1049.0	-1.0	1665.0	743.0	-1.0	897.0	667.0	-1.0	984.0	741.0	-1.0	926.0	
473.053	863.0	-1.0	1293.0	889.0	-1.0	1175.0	927.0	-1.0	1325.0	1012.0	-1.0	1321.0	1056.0	-1.0	1626.0	1060.0	-1.0	1436.0	887.0	-1.0	1373.0	1312.0	-1.0	1725.0	816.0	-1.0	1310.0	1447.0	-1.0	1959.0	1382.0	-1.0	2349.0	1077.0	-1.0	1426.0	1051.0	-1.0	1667.0	743.0	-1.0	896.0	667.0	-1.0	985.0	743.0	-1.0	927.0	
473.552	864.0	-1.0	1297.0	890.0	-1.0	1179.0	928.0	-1.0	1330.0	1013.0	-1.0	1325.0	1058.0	-1.0	1632.0	1062.0	-1.0	1440.0	888.0	-1.0	1377.0	1314.0	-1.0	1731.0	817.0	-1.0	1314.0	1449.0	-1.0	1962.0	1384.0	-1.0	2355.0	1079.0	-1.0	1430.0	1054.0	-1.0	1673.0	745.0	-1.0	900.0	670.0	-1.0	989.0	745.0	-1.0	930.0	
474.052	865.0	-1.0	1298.0	891.0	-1.0	1177.0	929.0	-1.0	1331.0	1014.0	-1.0	1326.0	1058.0	-1.0	1634.0	1062.0	-1.0	1440.0	888.0	-1.0	1379.0	1316.0	-1.0	1733.0	817.0	-1.0	1317.0	1449.0	-1.0	1966.0	1385.0	-1.0	2363.0	1079.0	-1.0	1432.0	1055.0	-1.0	1675.0	746.0	-1.0	900.0	670.0	-1.0	992.0	746.0	-1.0	930.0	
474.551	866.0	-1.0	1300.0	891.0	-1.0	1179.0	930.0	-1.0	1334.0	1015.0	-1.0	1328.0	1059.0	-1.0	1638.0	1063.0	-1.0	1442.0	889.0	-1.0	1381.0	1316.0	-1.0	1735.0	817.0	-1.0	1318.0	1451.0	-1.0	1967.0	1386.0	-1.0	2365.0	1079.0	-1.0	1434.0	1056.0	-1.0	1680.0	747.0	-1.0	902.0	672.0	-1.0	995.0	748.0	-1.0	933.0	
475.051	868.0	-1.0	1305.0	893.0	-1.0	1181.0	933.0	-1.0	1338.0	1018.0	-1.0	1333.0	1060.0	-1.0	1642.0	1063.0	-1.0	1444.0	889.0	-1.0	1383.0	1318.0	-1.0	1738.0	818.0	-1.0	1319.0	1451.0	-1.0	1967.0	1387.0	-1.0	2365.0	1080.0	-1.0	1433.0	1057.0	-1.0	1682.0	747.0	-1.0	903.0	673.0	-1.0	996.0	748.0	-1.0	934.0	
475.550	868.0	-1.0	1307.0	893.0	-1.0	1182.0	933.0	-1.0	1340.0	1018.0	-1.0	1334.0	1060.0	-1.0	1644.0	1063.0	-1.0	1445.0	889.0	-1.0	1384.0	1318.0	-1.0	1737.0	818.0	-1.0	1320.0	1451.0	-1.0	1966.0	1386.0	-1.0	2365.0	1081.0	-1.0	1434.0	1058.0	-1.0	1685.0	747.0	-1.0	905.0	674.0	-1.0	999.0	750.0	-1.0	937.0	
476.049	869.0	-1.0	1313.0	895.0	-1.0	1189.0	934.0	-1.0	1345.0	1019.0	-1.0	1341.0	1062.0	-1.0	1652.0	1065.0	-1.0	1453.0	890.0	-1.0	1389.0	1318.0	-1.0	1741.0	820.0	-1.0	1325.0	1454.0	-1.0	1972.0	1389.0	-1.0	2378.0	1084.0	-1.0	1443.0	1062.0	-1.0	1695.0	749.0	-1.0	908.0	676.0	-1.0	1005.0	752.0	-1.0	941.0	
476.548	870.0	-1.0	1315.0	896.0	-1.0	1189.0	936.0	-1.0	1348.0	1021.0	-1.0	1343.0	1062.0	-1.0	1654.0	1065.0	-1.0	1453.0	891.0	-1.0	1390.0	1318.0	-1.0	1742.0	820.0	-1.0	1326.0	1454.0	-1.0	1974.0	1391.0	-1.0	2381.0	1084.0	-1.0	1444.0	1063.0	-1.0	1700.0	750.0	-1.0	910.0	678.0	-1.0	1008.0	753.0	-1.0	943.0	
477.047	872.0	-1.0	1319.0	896.0	-1.0	1193.0	937.0	-1.0	1354.0	1022.0	-1.0	1347.0	1064.0	-1.0	1660.0	1066.0	-1.0	1458.0	891.0	-1.0	1393.0	1320.0	-1.0	1746.0	821.0	-1.0	1329.0	1456.0	-1.0	1978.0	1392.0	-1.0	2388.0	1086.0	-1.0	1451.0	1065.0	-1.0	1708.0	752.0	-1.0	915.0	679.0	-1.0	1013.0	755.0	-1.0	948.0	
477.547	872.0	-1.0	1320.0	897.0	-1.0	1191.0	938.0	-1.0	1356.0	1021.0	-1.0	1348.0	1063.0	-1.0	1661.0	1066.0	-1.0	1457.0	891.0	-1.0	1394.0	1320.0	-1.0	1748.0	821.0	-1.0	1329.0	1457.0	-1.0	1978.0	1392.0	-1.0	2389.0	1086.0	-1.0	1450.0	1066.0	-1.0	1710.0	751.0	-1.0	915.0	678.0	-1.0	1015.0	755.0	-1.0	949.0	
478.046	872.0	-1.0	1322.0	896.0	-1.0	1192.0	938.0	-1.0	1359.0	1022.0	-1.0	1351.0	1064.0	-1.0	1664.0	1067.0	-1.0	1458.0	891.0	-1.0	1396.0	1321.0	-1.0	1751.0	821.0	-1.0	1331.0	1458.0	-1.0	1980.0	1394.0	-1.0	2393.0	1087.0	-1.0	1453.0	1067.0	-1.0	1716.0	752.0	-1.0	917.0	680.0	-1.0	1017.0	756.0	-1.0	951.0	
478.545	872.0	-1.0	1321.0	895.0	-1.0	1189.0	938.0	-1.0	1358.0	1020.0	-1.0	1347.0	1063.0	-1.0	1662.0	1064.0	-1.0	1454.0	892.0	-1.0	1396.0	1322.0	-1.0	1751.0	821.0	-1.0	1329.0	1458.0	-1.0	1978.0	1394.0	-1.0	2392.0	1085.0	-1.0	1449.0	1067.0	-1.0	1714.0	751.0	-1.0	915.0	679.0	-1.0	1016.0	755.0	-1.0	951.0	
479.044	871.0	-1.0	1319.0	895.0	-1.0	1187.0	938.0	-1.0	1358.0	1020.0	-1.0	1346.0	1063.0	-1.0	1663.0	1064.0	-1.0	1454.0	892.0	-1.0	1396.0	1322.0	-1.0	1751.0	822.0	-1.0	1329.0	1458.0	-1.0	1979.0	1395.0	-1.0	2395.0	1087.0	-1.0	1449.0	1067.0	-1.0	1716.0	751.0	-1.0	916.0	679.0	-1.0	1016.0	756.0	-1.0	951.0	
479.543	870.0	-1.0	1315.0	893.0	-1.0	1182.0	937.0	-1.0	1354.0	1017.0	-1.0	1341.0	1062.0	-1.0	1658.0	1063.0	-1.0	1448.0	891.0	-1.0	1395.0	1321.0	-1.0	1749.0	822.0	-1.0	1328.0	1457.0	-1.0	1976.0	1397.0	-1.0	2393.0	1087.0	-1.0	1446.0	1066.0	-1.0	1711.0	750.0	-1.0	914.0	680.0	-1.0	1014.0	753.0	-1.0	947.0	
480.042	870.0	-1.0	1314.0	893.0	-1.0	1180.0	935.0	-1.0	1351.0	1017.0	-1.0	1339.0	1062.0	-1.0	1659.0	1062.0	-1.0	1448.0	892.0	-1.0	1395.0	1320.0	-1.0	1746.0	823.0	-1.0	1329.0	1458.0	-1.0	1976.0	1398.0	-1.0	2395.0	1087.0	-1.0	1448.0	1066.0	-1.0	1713.0	750.0	-1.0	913.0	678.0	-1.0	1015.0	754.0	-1.0	946.0	
480.541	868.0	-1.0	1310.0	891.0	-1.0	1178.0	933.0	-1.0	1347.0	1015.0	-1.0	1336.0	1062.0	-1.0	1654.0	1062.0	-1.0	1444.0	892.0	-1.0	1394.0	1320.0	-1.0	1745.0	822.0	-1.0	1327.0	1458.0	-1.0	1975.0	1400.0	-1.0	2393.0	1087.0	-1.0	1445.0	1065.0	-1.0	1709.0	750.0	-1.0	910.0	677.0	-1.0	1011.0	752.0	-1.0	941.0	
481.040	868.0	-1.0	1309.0	891.0	-1.0	1177.0	933.0	-1.0	1345.0	1015.0	-1.0	1334.0	1061.0	-1.0	1652.0	1061.0	-1.0	1443.0	892.0	-1.0	1393.0	1318.0	-1.0	1742.0	822.0	-1.0	1327.0	1457.0	-1.0	1974.0	1399.0	-1.0	2392.0	1088.0	-1.0	1445.0	1065.0	-1.0	1707.0	749.0	-1.0	910.0	677.0	-1.0	1011.0	751.0	-1.0	940.0	
481.539	868.0	-1.0	1304.0	891.0	-1.0	1172.0	932.0	-1.0	1342.0	1014.0	-1.0	1329.0	1060.0	-1.0	1645.0	1060.0	-1.0	1437.0	891.0	-1.0	1388.0	1316.0	-1.0	1737.0	821.0	-1.0	1323.0	1456.0	-1.0	1968.0	1397.0	-1.0	2383.0	1086.0	-1.0	1440.0	1063.0	-1.0	1700.0	749.0	-1.0	906.0	676.0	-1.0	1007.0	751.0	-1.0	936.0	
482.038	868.0	-1.0	1304.0	891.0	-1.0	1171.0	932.0	-1.0	1340.0	1014.0	-1.0	1329.0	1060.0	-1.0	1644.0	1060.0	-1.0	1436.0	891.0	-1.0	1386.0	1314.0	-1.0	1733.0	821.0	-1.0	1322.0	1455.0	-1.0	1966.0	1397.0	-1.0	2380.0	1087.0	-1.0	1438.0	1064.0	-1.0	1699.0	750.0	-1.0	906.0	677.0	-1.0	1006.0	750.0	-1.0	936.0	
482.537	868.0	-1.0	1302.0	891.0	-1.0	1170.0	933.0	-1.0	1341.0	1015.0	-1.0	1327.0	1060.0	-1.0	1641.0	1060.0	-1.0	1432.0	890.0	-1.0	1384.0	1314.0	-1.0	1733.0	821.0	-1.0	1320.0	1455.0	-1.0	1963.0	1397.0	-1.0	2373.0	1087.0	-1.0	1434.0	1063.0	-1.0	1695.0	749.0	-1.0	905.0	676.0	-1.0	1004.0	750.0	-1.0	934.0	
483.037	868.0	-1.0	1302.0	891.0	-1.0	1169.0	934.0	-1.0	1343.0	1015.0	-1.0	1327.0	1061.0	-1.0	1642.0	1059.0	-1.0	1432.0	890.0	-1.0	1384.0	1314.0	-1.0	1732.0	821.0	-1.0	1319.0	1456.0	-1.0	1963.0	1396.0	-1.0	2371.0	1086.0	-1.0	1434.0	1063.0	-1.0	1695.0	749.0	-1.0	904.0	676.0	-1.0	1004.0	750.0	-1.0	935.0	
483.536	870.0	-1.0	1311.0	894.0	-1.0	1181.0	935.0	-1.0	1351.0	1019.0	-1.0	1338.0	1064.0	-1.0	1650.0	1064.0	-1.0	1440.0	892.0	-1.0	1388.0	1317.0	-1.0	1740.0	821.0	-1.0	1318.0	1457.0	-1.0	1967.0	1397.0	-1.0	2373.0	1088.0	-1.0	1435.0	1064.0	-1.0	1696.0	750.0	-1.0	903.0	676.0	-1.0	1003.0	751.0	-1.0	934.0	
484.035	870.0	-1.0	1312.0	896.0	-1.0	1183.0	936.0	-1.0	1352.0	1018.0	-1.0	1338.0	1066.0	-1.0	1653.0	1065.0	-1.0	1442.0	893.0	-1.0	1391.0	1318.0	-1.0	1743.0	822.0	-1.0	1320.0	1456.0	-1.0	1968.0	1400.0	-1.0	2377.0	1089.0	-1.0	1436.0	1065.0	-1.0	1701.0	750.0	-1.0	904.0	677.0	-1.0	1002.0	750.0	-1.0	934.0	
484.534	872.0	-1.0	1315.0	897.0	-1.0	1186.0	936.0	-1.0	1355.0	1019.0	-1.0	1342.0	1068.0	-1.0	1663.0	1067.0	-1.0	1450.0	895.0	-1.0	1396.0	1318.0	-1.0	1746.0	822.0	-1.0	1326.0	1458.0	-1.0	1974.0	1404.0	-1.0	2391.0	1092.0	-1.0	1446.0	1068.0	-1.0	1709.0	751.0	-1.0	908.0	677.0	-1.0	1008.0	752.0	-1.0	937.0	
485.033	871.0	-1.0	1315.0	898.0	-1.0	1186.0	937.0	-1.0	1355.0	1019.0	-1.0	1340.0	1069.0	-1.0	1666.0	1067.0	-1.0	1451.0	896.0	-1.0	1397.0	1317.0	-1.0	1744.0	824.0	-1.0	1329.0	1458.0	-1.0	1975.0	1407.0	-1.0	2399.0	1094.0	-1.0	1447.0	1068.0	-1.0	1710.0	751.0	-1.0	907.0	678.0	-1.0	1007.0	751.0	-1.0	936.0	
485.532	871.0	-1.0	1315.0	898.0	-1.0	1186.0	937.0	-1.0	1356.0	1018.0	-1.0	1340.0	1070.0	-1.0	1671.0	1066.0	-1.0	1453.0	896.0	-1.0	1400.0	1315.0	-1.0	1742.0	825.0	-1.0	1333.0	1457.0	-1.0	1976.0	1412.0	-1.0	2411.0	1095.0	-1.0	1452.0	1069.0	-1.0	1714.0	751.0	-1.0	909.0	679.0	-1.0	1008.0	751.0	-1.0	937.0	
486.032	871.0	-1.0	1314.0	896.0	-1.0	1184.0	936.0	-1.0	1354.0	1017.0	-1.0	1336.0	1069.0	-1.0	1670.0	1064.0	-1.0	1449.0	896.0	-1.0	1401.0	1312.0	-1.0	1737.0	827.0	-1.0	1334.0	1456.0	-1.0	1972.0	1414.0	-1.0	2414.0	1095.0	-1.0	1452.0	1069.0	-1.0	1714.0	750.0	-1.0	906.0	678.0	-1.0	1007.0	751.0	-1.0	937.0	
486.531	870.0	-1.0	1314.0	896.0	-1.0	1183.0	936.0	-1.0	1353.0	1017.0	-1.0	1336.0	1068.0	-1.0	1671.0	1064.0	-1.0	1449.0	896.0	-1.0	1402.0	1307.0	-1.0	1732.0	827.0	-1.0	1338.0	1455.0	-1.0	1970.0	1415.0	-1.0	2422.0	1095.0	-1.0	1455.0	1071.0	-1.0	1716.0	750.0	-1.0	908.0	677.0	-1.0	1008.0	751.0	-1.0	937.0	
487.030	869.0	-1.0	1311.0	896.0	-1.0	1179.0	935.0	-1.0	1351.0	1015.0	-1.0	1332.0	1067.0	-1.0	1668.0	1062.0	-1.0	1444.0	896.0	-1.0	1401.0	1304.0	-1.0	1726.0	828.0	-1.0	1337.0	1452.0	-1.0	1966.0	1417.0	-1.0	2422.0	1095.0	-1.0	1452.0	1070.0	-1.0	1712.0	749.0	-1.0	905.0	676.0	-1.0	1005.0	750.0	-1.0	934.0	
487.529	870.0	-1.0	1310.0	895.0	-1.0	1176.0	933.0	-1.0	1346.0	1013.0	-1.0	1327.0	1065.0	-1.0	1664.0	1060.0	-1.0	1440.0	895.0	-1.0	1399.0	1299.0	-1.0	1717.0	829.0	-1.0	1338.0	1450.0	-1.0	1959.0	1416.0	-1.0	2421.0	1094.0	-1.0	1451.0	1069.0	-1.0	1711.0	749.0	-1.0	903.0	676.0	-1.0	1004.0	749.0	-1.0	933.0	
488.029	870.0	-1.0	1313.0	896.0	-1.0	1182.0	934.0	-1.0	1348.0	1014.0	-1.0	1332.0	1065.0	-1.0	1670.0	1061.0	-1.0	1446.0	895.0	-1.0	1402.0	1299.0	-1.0	1716.0	829.0	-1.0	1342.0	1450.0	-1.0	1961.0	1418.0	-1.0	2429.0	1095.0	-1.0	1455.0	1070.0	-1.0	1712.0	748.0	-1.0	903.0	677.0	-1.0	1003.0	749.0	-1.0	931.0	
488.528	869.0	-1.0	1310.0	896.0	-1.0	1178.0	932.0	-1.0	1343.0	1014.0	-1.0	1328.0	1064.0	-1.0	1665.0	1060.0	-1.0	1442.0	894.0	-1.0	1401.0	1295.0	-1.0	1710.0	829.0	-1.0	1341.0	1448.0	-1.0	1956.0	1417.0	-1.0	2426.0	1094.0	-1.0	1453.0	1071.0	-1.0	1708.0	748.0	-1.0	901.0	676.0	-1.0	1000.0	748.0	-1.0	928.0	
489.028	869.0	-1.0	1309.0	897.0	-1.0	1177.0	932.0	-1.0	1339.0	1013.0	-1.0	1326.0	1064.0	-1.0	1663.0	1059.0	-1.0	1443.0	894.0	-1.0	1401.0	1293.0	-1.0	1707.0	829.0	-1.0	1343.0	1448.0	-1.0	1955.0	1418.0	-1.0	2429.0	1095.0	-1.0	1455.0	1071.0	-1.0	1711.0	749.0	-1.0	903.0	677.0	-1.0	1002.0	748.0	-1.0	929.0	
489.527	868.0	-1.0	1304.0	895.0	-1.0	1172.0	931.0	-1.0	1333.0	1012.0	-1.0	1319.0	1062.0	-1.0	1657.0	1058.0	-1.0	1437.0	894.0	-1.0	1400.0	1292.0	-1.0	1704.0	829.0	-1.0	1342.0	1447.0	-1.0	1952.0	1419.0	-1.0	2427.0	1094.0	-1.0	1453.0	1071.0	-1.0	1707.0	748.0	-1.0	899.0	676.0	-1.0	999.0	747.0	-1.0	927.0	
490.026	868.0	-1.0	1302.0	895.0	-1.0	1170.0	929.0	-1.0	1325.0	1010.0	-1.0	1315.0	1061.0	-1.0	1654.0	1056.0	-1.0	1435.0	894.0	-1.0	1399.0	1291.0	-1.0	1700.0	829.0	-1.0	1343.0	1446.0	-1.0	1949.0	1418.0	-1.0	2426.0	1094.0	-1.0	1452.0	1070.0	-1.0	1705.0	748.0	-1.0	898.0	676.0	-1.0	998.0	747.0	-1.0	924.0	
490.525	869.0	-1.0	1305.0	897.0	-1.0	1174.0	930.0	-1.0	1325.0	1012.0	-1.0	1319.0	1062.0	-1.0	1656.0	1059.0	-1.0	1438.0	894.0	-1.0	1401.0	1291.0	-1.0	1701.0	830.0	-1.0	1343.0	1446.0	-1.0	1949.0	1419.0	-1.0	2428.0	1093.0	-1.0	1452.0	1070.0	-1.0	1701.0	747.0	-1.0	895.0	676.0	-1.0	997.0	746.0	-1.0	921.0	
491.024	868.0	-1.0	1301.0	896.0	-1.0	1171.0	929.0	-1.0	1319.0	1011.0	-1.0	1313.0	1060.0	-1.0	1649.0	1057.0	-1.0	1433.0	894.0	-1.0	1398.0	1288.0	-1.0	1695.0	829.0	-1.0	1342.0	1443.0	-1.0	1944.0	1419.0	-1.0	2423.0	1092.0	-1.0	1447.0	1069.0	-1.0	1697.0	746.0	-1.0	893.0	674.0	-1.0	994.0	744.0	-1.0	917.0	
491.523	868.0	-1.0	1301.0	897.0	-1.0	1170.0	928.0	-1.0	1315.0	1010.0	-1.0	1311.0	1060.0	-1.0	1649.0	1057.0	-1.0	1434.0	894.0	-1.0	1399.0	1285.0	-1.0	1691.0	829.0	-1.0	1343.0	1441.0	-1.0	1941.0	1417.0	-1.0	2423.0	1091.0	-1.0	1448.0	1070.0	-1.0	1697.0	747.0	-1.0	892.0	676.0	-1.0	993.0	744.0	-1.0	915.0	
492.022	868.0	-1.0	1295.0	896.0	-1.0	1165.0	927.0	-1.0	1309.0	1009.0	-1.0	1306.0	1059.0	-1.0	1643.0	1055.0	-1.0	1428.0	893.0	-1.0	1395.0	1281.0	-1.0	1683.0	829.0	-1.0	1340.0	1437.0	-1.0	1933.0	1415.0	-1.0	2415.0	1090.0	-1.0	1442.0	1070.0	-1.0	1692.0	746.0	-1.0	889.0	674.0	-1.0	991.0	743.0	-1.0	911.0	
492.522	868.0	-1.0	1296.0	896.0	-1.0	1167.0	927.0	-1.0	1308.0	1009.0	-1.0	1305.0	1059.0	-1.0	1642.0	1055.0	-1.0	1427.0	892.0	-1.0	1393.0	1279.0	-1.0	1677.0	828.0	-1.0	1339.0	1436.0	-1.0	1929.0	1414.0	-1.0	2412.0	1088.0	-1.0	1441.0	1070.0	-1.0	1693.0	748.0	-1.0	890.0	675.0	-1.0	991.0	744.0	-1.0	912.0	
493.021	868.0	-1.0	1295.0	896.0	-1.0	1167.0	928.0	-1.0	1309.0	1010.0	-1.0	1305.0	1058.0	-1.0	1639.0	1054.0	-1.0	1425.0	892.0	-1.0	1392.0	1278.0	-1.0	1675.0	827.0	-1.0	1337.0	1434.0	-1.0	1926.0	1412.0	-1.0	2404.0	1088.0	-1.0	1437.0	1070.0	-1.0	1690.0	748.0	-1.0	890.0	675.0	-1.0	990.0	744.0	-1.0	914.0	
493.521	870.0	-1.0	1299.0	899.0	-1.0	1171.0	930.0	-1.0	1313.0	1012.0	-1.0	1311.0	1061.0	-1.0	1646.0	1057.0	-1.0	1434.0	892.0	-1.0	1393.0	1282.0	-1.0	1684.0	827.0	-1.0	1337.0	1436.0	-1.0	1933.0	1410.0	-1.0	2402.0	1088.0	-1.0	1441.0	1070.0	-1.0	1691.0	748.0	-1.0	892.0	676.0	-1.0	993.0	748.0	-1.0	916.0	
494.020	870.0	-1.0	1302.0	899.0	-1.0	1173.0	931.0	-1.0	1318.0	1014.0	-1.0	1316.0	1062.0	-1.0	1648.0	1061.0	-1.0	1439.0	891.0	-1.0	1393.0	1288.0	-1.0	1694.0	825.0	-1.0	1334.0	1438.0	-1.0	1937.0	1404.0	-1.0	2392.0	1087.0	-1.0	1438.0	1067.0	-1.0	1684.0	748.0	-1.0	893.0	677.0	-1.0	992.0	748.0	-1.0	919.0	
494.519	871.0	-1.0	1306.0	900.0	-1.0	1178.0	933.0	-1.0	1327.0	1018.0	-1.0	1325.0	1066.0	-1.0	1657.0	1065.0	-1.0	1450.0	892.0	-1.0	1398.0	1295.0	-1.0	1710.0	825.0	-1.0	1332.0	1441.0	-1.0	1945.0	1402.0	-1.0	2387.0	1086.0	-1.0	1439.0	1065.0	-1.0	1677.0	748.0	-1.0	892.0	676.0	-1.0	992.0	748.0	-1.0	919.0	
495.019	871.0	-1.0	1306.0	899.0	-1.0	1177.0	936.0	-1.0	1332.0	1019.0	-1.0	1329.0	1066.0	-1.0	1660.0	1067.0	-1.0	1453.0	893.0	-1.0	1398.0	1300.0	-1.0	1719.0	825.0	-1.0	1330.0	1441.0	-1.0	1947.0	1399.0	-1.0	2379.0	1086.0	-1.0	1437.0	1062.0	-1.0	1670.0	747.0	-1.0	891.0	677.0	-1.0	991.0	749.0	-1.0	920.0	
495.518	872.0	-1.0	1312.0	900.0	-1.0	1181.0	938.0	-1.0	1339.0	1022.0	-1.0	1334.0	1069.0	-1.0	1664.0	1070.0	-1.0	1457.0	893.0	-1.0	1400.0	1303.0	-1.0	1728.0	823.0	-1.0	1326.0	1442.0	-1.0	1949.0	1397.0	-1.0	2372.0	1084.0	-1.0	1433.0	1059.0	-1.0	1663.0	747.0	-1.0	890.0	675.0	-1.0	988.0	748.0	-1.0	921.0	
496.017	872.0	-1.0	1311.0	900.0	-1.0	1180.0	939.0	-1.0	1343.0	1022.0	-1.0	1336.0	1069.0	-1.0	1666.0	1070.0	-1.0	1457.0	894.0	-1.0	1401.0	1306.0	-1.0	1732.0	823.0	-1.0	1324.0	1441.0	-1.0	1951.0	1395.0	-1.0	2367.0	1083.0	-1.0	1431.0	1057.0	-1.0	1659.0	745.0	-1.0	890.0	676.0	-1.0	988.0	748.0	-1.0	922.0	
496.516	872.0	-1.0	1315.0	900.0	-1.0	1185.0	941.0	-1.0	1350.0	1023.0	-1.0	1342.0	1072.0	-1.0	1672.0	1073.0	-1.0	1463.0	895.0	-1.0	1404.0	1309.0	-1.0	1740.0	823.0	-1.0	1324.0	1443.0	-1.0	1955.0	1395.0	-1.0	2366.0	1082.0	-1.0	1430.0	1057.0	-1.0	1656.0	745.0	-1.0	889.0	675.0	-1.0	987.0	749.0	-1.0	923.0	
497.015	873.0	-1.0	1317.0	901.0	-1.0	1186.0	941.0	-1.0	1354.0	1024.0	-1.0	1344.0	1074.0	-1.0	1675.0	1074.0	-1.0	1464.0	895.0	-1.0	1406.0	1311.0	-1.0	1746.0	823.0	-1.0	1326.0	1444.0	-1.0	1962.0	1397.0	-1.0	2370.0	1084.0	-1.0	1432.0	1055.0	-1.0	1656.0	745.0	-1.0	890.0	675.0	-1.0	989.0	750.0	-1.0	925.0	
497.515	874.0	-1.0	1320.0	902.0	-1.0	1189.0	943.0	-1.0	1358.0	1026.0	-1.0	1347.0	1075.0	-1.0	1678.0	1075.0	-1.0	1466.0	896.0	-1.0	1408.0	1315.0	-1.0	1754.0	823.0	-1.0	1327.0	1446.0	-1.0	1969.0	1397.0	-1.0	2372.0	1084.0	-1.0	1434.0	1055.0	-1.0	1655.0	744.0	-1.0	890.0	674.0	-1.0	988.0	749.0	-1.0	925.0	
498.014	874.0	-1.0	1322.0	903.0	-1.0	1190.0	944.0	-1.0	1360.0	1026.0	-1.0	1348.0	1076.0	-1.0	1682.0	1076.0	-1.0	1468.0	896.0	-1.0	1408.0	1317.0	-1.0	1759.0	824.0	-1.0	1331.0	1448.0	-1.0	1978.0	1400.0	-1.0	2379.0	1086.0	-1.0	1440.0	1055.0	-1.0	1658.0	746.0	-1.0	892.0	674.0	-1.0	990.0	749.0	-1.0	927.0	
498.513	875.0	-1.0	1329.0	905.0	-1.0	1198.0	944.0	-1.0	1366.0	1028.0	-1.0	1356.0	1078.0	-1.0	1689.0	1078.0	-1.0	1472.0	898.0	-1.0	1412.0	1321.0	-1.0	1767.0	825.0	-1.0	1334.0	1450.0	-1.0	1985.0	1401.0	-1.0	2385.0	1086.0	-1.0	1442.0	1055.0	-1.0	1660.0	746.0	-1.0	893.0	675.0	-1.0	991.0	749.0	-1.0	928.0	
499.012	875.0	-1.0	1330.0	905.0	-1.0	1199.0	944.0	-1.0	1367.0	1028.0	-1.0	1355.0	1078.0	-1.0	1690.0	1078.0	-1.0	1471.0	898.0	-1.0	1413.0	1320.0	-1.0	1767.0	826.0	-1.0	1337.0	1450.0	-1.0	1987.0	1403.0	-1.0	2390.0	1087.0	-1.0	1444.0	1055.0	-1.0	1664.0	745.0	-1.0	895.0	675.0	-1.0	992.0	751.0	-1.0	930.0	
499.511	876.0	-1.0	1336.0	906.0	-1.0	1206.0	945.0	-1.0	1371.0	1028.0	-1.0	1361.0	1079.0	-1.0	1697.0	1080.0	-1.0	1479.0	899.0	-1.0	1417.0	1321.0	-1.0	1771.0	826.0	-1.0	1341.0	1451.0	-1.0	1992.0	1405.0	-1.0	2398.0	1089.0	-1.0	1448.0	1056.0	-1.0	1667.0	745.0	-1.0	896.0	676.0	-1.0	996.0	749.0	-1.0	932.0	
500.011	877.0	-1.0	1336.0	905.0	-1.0	1205.0	943.0	-1.0	1372.0	1028.0	-1.0	1360.0	1078.0	-1.0	1697.0	1078.0	-1.0	1478.0	899.0	-1.0	1418.0	1320.0	-1.0	1771.0	828.0	-1.0	1344.0	1451.0	-1.0	1992.0	1406.0	-1.0	2403.0	1089.0	-1.0	1450.0	1056.0	-1.0	1671.0	745.0	-1.0	897.0	676.0	-1.0	997.0	750.0	-1.0	933.0	
500.510	876.0	-1.0	1340.0	907.0	-1.0	1211.0	944.0	-1.0	1374.0	1029.0	-1.0	1364.0	1079.0	-1.0	1702.0	1080.0	-1.0	1484.0	899.0	-1.0	1421.0	1322.0	-1.0	1776.0	829.0	-1.0	1350.0	1453.0	-1.0	1999.0	1408.0	-1.0	2414.0	1091.0	-1.0	1459.0	1058.0	-1.0	1678.0	746.0	-1.0	901.0	676.0	-1.0	1002.0	751.0	-1.0	935.0	
501.010	876.0	-1.0	1340.0	906.0	-1.0	1210.0	944.0	-1.0	1376.0	1028.0	-1.0	1365.0	1078.0	-1.0	1702.0	1079.0	-1.0	1483.0	900.0	-1.0	1424.0	1323.0	-1.0	1778.0	829.0	-1.0	1352.0	1453.0	-1.0	2003.0	1411.0	-1.0	2421.0	1093.0	-1.0	1462.0	1058.0	-1.0	1682.0	746.0	-1.0	903.0	677.0	-1.0	1003.0	751.0	-1.0	938.0	
501.509	877.0	-1.0	1346.0	907.0	-1.0	1215.0	944.0	-1.0	1379.0	1029.0	-1.0	1369.0	1080.0	-1.0	1707.0	1080.0	-1.0	1489.0	901.0	-1.0	1428.0	1325.0	-1.0	1784.0	830.0	-1.0	1356.0	1455.0	-1.0	2007.0	1412.0	-1.0	2429.0	1095.0	-1.0	1466.0	1058.0	-1.0	1686.0	746.0	-1.0	904.0	678.0	-1.0	1006.0	751.0	-1.0	940.0	
502.008	877.0	-1.0	1344.0	907.0	-1.0	1215.0	943.0	-1.0	1380.0	1027.0	-1.0	1366.0	1079.0	-1.0	1707.0	1079.0	-1.0	1487.0	901.0	-1.0	1427.0	1324.0	-1.0	1785.0	830.0	-1.0	1356.0	1456.0	-1.0	2009.0	1414.0	-1.0	2433.0	1094.0	-1.0	1466.0	1057.0	-1.0	1688.0	745.0	-1.0	905.0	677.0	-1.0	1007.0	750.0	-1.0	939.0	
502.508	877.0	-1.0	1348.0	908.0	-1.0	1220.0	943.0	-1.0	1383.0	1028.0	-1.0	1369.0	1080.0	-1.0	1712.0	1081.0	-1.0	1492.0	902.0	-1.0	1430.0	1326.0	-1.0	1790.0	831.0	-1.0	1359.0	1457.0	-1.0	2014.0	1415.0	-1.0	2441.0	1096.0	-1.0	1473.0	1057.0	-1.0	1690.0	745.0	-1.0	905.0	677.0	-1.0	1009.0	750.0	-1.0	941.0	
503.007	876.0	-1.0	1347.0	908.0	-1.0	1217.0	943.0	-1.0	1380.0	1026.0	-1.0	1366.0	1079.0	-1.0	1710.0	1080.0	-1.0	1488.0	902.0	-1.0	1430.0	1325.0	-1.0	1790.0	830.0	-1.0	1359.0	1457.0	-1.0	2014.0	1415.0	-1.0	2441.0	1094.0	-1.0	1470.0	1056.0	-1.0	1689.0	744.0	-1.0	903.0	676.0	-1.0	1008.0	750.0	-1.0	940.0	
503.506	877.0	-1.0	1348.0	908.0	-1.0	1220.0	942.0	-1.0	1380.0	1026.0	-1.0	1367.0	1080.0	-1.0	1714.0	1080.0	-1.0	1492.0	903.0	-1.0	1434.0	1329.0	-1.0	1795.0	832.0	-1.0	1364.0	1462.0	-1.0	2024.0	1418.0	-1.0	2452.0	1098.0	-1.0	1478.0	1057.0	-1.0	1697.0	746.0	-1.0	909.0	677.0	-1.0	1012.0	751.0	-1.0	944.0	
504.006	876.0	-1.0	1348.0	908.0	-1.0	1219.0	941.0	-1.0	1378.0	1025.0	-1.0	1365.0	1080.0	-1.0	1711.0	1081.0	-1.0	1492.0	903.0	-1.0	1436.0	1341.0	-1.0	1812.0	832.0	-1.0	1368.0	1476.0	-1.0	2045.0	1421.0	-1.0	2462.0	1102.0	-1.0	1487.0	1059.0	-1.0	1704.0	748.0	-1.0	912.0	677.0	-1.0	1014.0	752.0	-1.0	945.0	
504.505	876.0	-1.0	1347.0	909.0	-1.0	1220.0	941.0	-1.0	1376.0	1026.0	-1.0	1367.0	1080.0	-1.0	1712.0	1083.0	-1.0	1498.0	904.0	-1.0	1437.0	1368.0	-1.0	1843.0	835.0	-1.0	1374.0	1509.0	-1.0	2086.0	1427.0	-1.0	2479.0	1110.0	-1.0	1502.0	1063.0	-1.0	1714.0	752.0	-1.0	920.0	678.0	-1.0	1019.0	754.0	-1.0	949.0	
505.004	875.0	-1.0	1345.0	908.0	-1.0	1219.0	938.0	-1.0	1372.0	1026.0	-1.0	1367.0	1079.0	-1.0	1706.0	1083.0	-1.0	1499.0	904.0	-1.0	1437.0	1402.0	-1.0	1879.0	836.0	-1.0	1378.0	1549.0	-1.0	2136.0	1433.0	-1.0	2494.0	1118.0	-1.0	1516.0	1067.0	-1.0	1724.0	755.0	-1.0	924.0	679.0	-1.0	1022.0	756.0	-1.0	952.0	
505.504	875.0	-1.0	1344.0	908.0	-1.0	1223.0	938.0	-1.0	1370.0	1027.0	-1.0	1371.0	1078.0	-1.0	1705.0	1085.0	-1.0	1504.0	903.0	-1.0	1438.0	1433.0	-1.0	1912.0	839.0	-1.0	1385.0	1586.0	-1.0	2181.0	1439.0	-1.0	2512.0	1125.0	-1.0	1531.0	1071.0	-1.0	1732.0	758.0	-1.0	928.0	681.0	-1.0	1023.0	757.0	-1.0	954.0	
506.003	874.0	-1.0	1339.0	908.0	-1.0	1219.0	936.0	-1.0	1365.0	1027.0	-1.0	1369.0	1074.0	-1.0	1697.0	1083.0	-1.0	1502.0	902.0	-1.0	1433.0	1452.0	-1.0	1929.0	839.0	-1.0	1386.0	1611.0	-1.0	2210.0	1443.0	-1.0	2518.0	1129.0	-1.0	1538.0	1072.0	-1.0	1738.0	760.0	-1.0	931.0	681.0	-1.0	1026.0	759.0	-1.0	956.0	
506.502	873.0	-1.0	1336.0	908.0	-1.0	1216.0	935.0	-1.0	1361.0	1027.0	-1.0	1370.0	1072.0	-1.0	1687.0	1081.0	-1.0	1496.0	901.0	-1.0	1428.0	1465.0	-1.0	1939.0	839.0	-1.0	1384.0	1630.0	-1.0	2227.0	1444.0	-1.0	2518.0	1132.0	-1.0	1539.0	1074.0	-1.0	1739.0	761.0	-1.0	931.0	681.0	-1.0	1025.0	759.0	-1.0	957.0	
507.001	871.0	-1.0	1331.0	906.0	-1.0	1211.0	932.0	-1.0	1355.0	1025.0	-1.0	1365.0	1068.0	-1.0	1675.0	1077.0	-1.0	1487.0	899.0	-1.0	1420.0	1471.0	-1.0	1940.0	838.0	-1.0	1382.0	1642.0	-1.0	2236.0	1444.0	-1.0	2515.0	1133.0	-1.0	1538.0	1075.0	-1.0	1743.0	761.0	-1.0	932.0	681.0	-1.0	1027.0	760.0	-1.0	958.0	
507.501	871.0	-1.0	1331.0	906.0	-1.0	1214.0	932.0	-1.0	1354.0	1027.0	-1.0	1369.0	1068.0	-1.0	1675.0	1077.0	-1.0	1491.0	898.0	-1.0	1419.0	1477.0	-1.0	1944.0	840.0	-1.0	1387.0	1652.0	-1.0	2251.0	1448.0	-1.0	2525.0	1138.0	-1.0	1549.0	1078.0	-1.0	1754.0	765.0	-1.0	940.0	683.0	-1.0	1032.0	763.0	-1.0	965.0	
508.001	871.0	-1.0	1328.0	905.0	-1.0	1211.0	933.0	-1.0	1355.0	1025.0	-1.0	1366.0	1067.0	-1.0	1669.0	1076.0	-1.0	1485.0	896.0	-1.0	1415.0	1482.0	-1.0	1947.0	839.0	-1.0	1385.0	1660.0	-1.0	2257.0	1449.0	-1.0	2523.0	1139.0	-1.0	1550.0	1079.0	-1.0	1757.0	765.0	-1.0	942.0	684.0	-1.0	1034.0	764.0	-1.0	967.0	
508.500	870.0	-1.0	1329.0	905.0	-1.0	1212.0	933.0	-1.0	1356.0	1025.0	-1.0	1367.0	1067.0	-1.0	1670.0	1074.0	-1.0	1486.0	896.0	-1.0	1414.0	1485.0	-1.0	1949.0	840.0	-1.0	1385.0	1664.0	-1.0	2262.0	1450.0	-1.0	2528.0	1142.0	-1.0	1556.0	1081.0	-1.0	1763.0	766.0	-1.0	944.0	684.0	-1.0	1036.0	766.0	-1.0	970.0	
508.999	870.0	-1.0	1327.0	905.0	-1.0	1209.0	935.0	-1.0	1360.0	1025.0	-1.0	1365.0	1067.0	-1.0	1669.0	1073.0	-1.0	1482.0	896.0	-1.0	1413.0	1477.0	-1.0	1940.0	840.0	-1.0	1383.0	1655.0	-1.0	2252.0	1451.0	-1.0	2526.0	1143.0	-1.0	1555.0	1082.0	-1.0	1765.0	765.0	-1.0	944.0	683.0	-1.0	1034.0	765.0	-1.0	969.0	
509.498	870.0	-1.0	1327.0	904.0	-1.0	1209.0	935.0	-1.0	1362.0	1024.0	-1.0	1365.0	1067.0	-1.0	1672.0	1071.0	-1.0	1481.0	896.0	-1.0	1413.0	1464.0	-1.0	1927.0	840.0	-1.0	1383.0	1645.0	-1.0	2240.0	1451.0	-1.0	2528.0	1142.0	-1.0	1555.0	1083.0	-1.0	1768.0	766.0	-1.0	943.0	683.0	-1.0	1035.0	765.0	-1.0	969.0	
509.997	869.0	-1.0	1323.0	902.0	-1.0	1204.0	935.0	-1.0	1362.0	1022.0	-1.0	1360.0	1067.0	-1.0	1670.0	1069.0	-1.0	1473.0	896.0	-1.0	1411.0	1455.0	-1.0	1916.0	839.0	-1.0	1380.0	1635.0	-1.0	2225.0	1450.0	-1.0	2522.0	1139.0	-1.0	1548.0	1082.0	-1.0	1764.0	763.0	-1.0	938.0	682.0	-1.0	1032.0	764.0	-1.0	966.0	
510.496	868.0	-1.0	1320.0	902.0	-1.0	1200.0	934.0	-1.0	1359.0	1020.0	-1.0	1356.0	1066.0	-1.0	1668.0	1066.0	-1.0	1469.0	894.0	-1.0	1410.0	1445.0	-1.0	1904.0	839.0	-1.0	1378.0	1626.0	-1.0	2213.0	1449.0	-1.0	2519.0	1136.0	-1.0	1543.0	1081.0	-1.0	1761.0	761.0	-1.0	936.0	682.0	-1.0	1030.0	762.0	-1.0	963.0	
510.995	869.0	-1.0	1321.0	902.0	-1.0	1200.0	934.0	-1.0	1358.0	1021.0	-1.0	1356.0	1065.0	-1.0	1669.0	1065.0	-1.0	1466.0	895.0	-1.0	1411.0	1438.0	-1.0	1896.0	839.0	-1.0	1376.0	1620.0	-1.0	2203.0	1449.0	-1.0	2518.0	1135.0	-1.0	1540.0	1080.0	-1.0	1757.0	760.0	-1.0	932.0	681.0	-1.0	1027.0	760.0	-1.0	958.0	
511.494	868.0	-1.0	1316.0	900.0	-1.0	1195.0	933.0	-1.0	1354.0	1019.0	-1.0	1352.0	1063.0	-1.0	1666.0	1062.0	-1.0	1462.0	894.0	-1.0	1409.0	1430.0	-1.0	1886.0	838.0	-1.0	1374.0	1613.0	-1.0	2193.0	1446.0	-1.0	2514.0	1133.0	-1.0	1536.0	1079.0	-1.0	1754.0	759.0	-1.0	929.0	681.0	-1.0	1024.0	759.0	-1.0	956.0	
511.993	868.0	-1.0	1317.0	901.0	-1.0	1199.0	932.0	-1.0	1353.0	1020.0	-1.0	1355.0	1063.0	-1.0	1669.0	1062.0	-1.0	1467.0	894.0	-1.0	1412.0	1426.0	-1.0	1882.0	839.0	-1.0	1378.0	1610.0	-1.0	2191.0	1449.0	-1.0	2523.0	1135.0	-1.0	1543.0	1081.0	-1.0	1758.0	760.0	-1.0	931.0	682.0	-1.0	1027.0	759.0	-1.0	955.0	
512.492	868.0	-1.0	1316.0	901.0	-1.0	1197.0	933.0	-1.0	1351.0	1020.0	-1.0	1352.0	1062.0	-1.0	1668.0	1061.0	-1.0	1466.0	894.0	-1.0	1412.0	1422.0	-1.0	1877.0	839.0	-1.0	1378.0	1607.0	-1.0	2186.0	1447.0	-1.0	2523.0	1133.0	-1.0	1543.0	1081.0	-1.0	1758.0	760.0	-1.0	931.0	682.0	-1.0	1026.0	759.0	-1.0	955.0	
512.991	869.0	-1.0	1319.0	902.0	-1.0	1202.0	933.0	-1.0	1353.0	1021.0	-1.0	1356.0	1063.0	-1.0	1673.0	1062.0	-1.0	1472.0	893.0	-1.0	1414.0	1419.0	-1.0	1875.0	838.0	-1.0	1381.0	1604.0	-1.0	2185.0	1449.0	-1.0	2531.0	1134.0	-1.0	1548.0	1085.0	-1.0	1768.0	762.0	-1.0	937.0	684.0	-1.0	1032.0	760.0	-1.0	959.0	
513.490	869.0	-1.0	1319.0	900.0	-1.0	1200.0	934.0	-1.0	1356.0	1020.0	-1.0	1356.0	1062.0	-1.0	1676.0	1059.0	-1.0	1471.0	892.0	-1.0	1417.0	1416.0	-1.0	1872.0	838.0	-1.0	1380.0	1601.0	-1.0	2179.0	1447.0	-1.0	2526.0	1132.0	-1.0	1544.0	1085.0	-1.0	1768.0	762.0	-1.0	937.0	684.0	-1.0	1031.0	760.0	-1.0	959.0	
513.990	869.0	-1.0	1322.0	901.0	-1.0	1203.0	934.0	-1.0	1360.0	1019.0	-1.0	1357.0	1061.0	-1.0	1678.0	1058.0	-1.0	1469.0	892.0	-1.0	1415.0	1413.0	-1.0	1869.0	839.0	-1.0	1380.0	1600.0	-1.0	2175.0	1445.0	-1.0	2526.0	1131.0	-1.0	1543.0	1086.0	-1.0	1773.0	762.0	-1.0	940.0	684.0	-1.0	1034.0	761.0	-1.0	961.0	
514.489	869.0	-1.0	1323.0	900.0	-1.0	1201.0	934.0	-1.0	1363.0	1018.0	-1.0	1356.0	1060.0	-1.0	1675.0	1055.0	-1.0	1462.0	891.0	-1.0	1413.0	1413.0	-1.0	1866.0	837.0	-1.0	1376.0	1598.0	-1.0	2169.0	1442.0	-1.0	2519.0	1128.0	-1.0	1536.0	1086.0	-1.0	1773.0	762.0	-1.0	938.0	684.0	-1.0	1032.0	761.0	-1.0	960.0	
514.988	869.0	-1.0	1324.0	900.0	-1.0	1201.0	935.0	-1.0	1365.0	1017.0	-1.0	1355.0	1059.0	-1.0	1675.0	1054.0	-1.0	1459.0	890.0	-1.0	1412.0	1410.0	-1.0	1861.0	836.0	-1.0	1375.0	1597.0	-1.0	2164.0	1440.0	-1.0	2516.0	1125.0	-1.0	1533.0	1086.0	-1.0	1775.0	761.0	-1.0	939.0	684.0	-1.0	1033.0	760.0	-1.0	960.0	
515.487	870.0	-1.0	1329.0	901.0	-1.0	1202.0	935.0	-1.0	1369.0	1018.0	-1.0	1357.0	1060.0	-1.0	1677.0	1052.0	-1.0	1454.0	890.0	-1.0	1411.0	1411.0	-1.0	1860.0	836.0	-1.0	1373.0	1596.0	-1.0	2161.0	1441.0	-1.0	2515.0	1124.0	-1.0	1528.0	1086.0	-1.0	1774.0	760.0	-1.0	935.0	684.0	-1.0	1031.0	760.0	-1.0	959.0	
515.986	870.0	-1.0	1328.0	901.0	-1.0	1201.0	934.0	-1.0	1368.0	1017.0	-1.0	1353.0	1060.0	-1.0	1678.0	1052.0	-1.0	1453.0	889.0	-1.0	1411.0	1397.0	-1.0	1841.0	835.0	-1.0	1373.0	1582.0	-1.0	2144.0	1440.0	-1.0	2512.0	1122.0	-1.0	1526.0	1086.0	-1.0	1775.0	760.0	-1.0	936.0	684.0	-1.0	1032.0	759.0	-1.0	959.0	
516.486	870.0	-1.0	1333.0	904.0	-1.0	1212.0	935.0	-1.0	1371.0	1020.0	-1.0	1364.0	1063.0	-1.0	1686.0	1058.0	-1.0	1464.0	891.0	-1.0	1416.0	1381.0	-1.0	1834.0	836.0	-1.0	1374.0	1564.0	-1.0	2131.0	1440.0	-1.0	2512.0	1124.0	-1.0	1528.0	1085.0	-1.0	1773.0	759.0	-1.0	935.0	683.0	-1.0	1031.0	759.0	-1.0	958.0	
516.985	870.0	-1.0	1333.0	906.0	-1.0	1217.0	934.0	-1.0	1370.0	1021.0	-1.0	1366.0	1066.0	-1.0	1695.0	1064.0	-1.0	1478.0	893.0	-1.0	1420.0	1372.0	-1.0	1836.0	835.0	-1.0	1373.0	1548.0	-1.0	2122.0	1435.0	-1.0	2505.0	1123.0	-1.0	1529.0	1083.0	-1.0	1769.0	760.0	-1.0	935.0	682.0	-1.0	1029.0	760.0	-1.0	959.0	
517.484	872.0	-1.0	1341.0	911.0	-1.0	1234.0	934.0	-1.0	1375.0	1025.0	-1.0	1379.0	1072.0	-1.0	1713.0	1075.0	-1.0	1502.0	896.0	-1.0	1431.0	1370.0	-1.0	1852.0	835.0	-1.0	1375.0	1537.0	-1.0	2119.0	1432.0	-1.0	2501.0	1124.0	-1.0	1530.0	1080.0	-1.0	1764.0	758.0	-1.0	933.0	681.0	-1.0	1027.0	759.0	-1.0	958.0	
517.984	872.0	-1.0	1343.0	913.0	-1.0	1240.0	934.0	-1.0	1376.0	1027.0	-1.0	1382.0	1075.0	-1.0	1721.0	1081.0	-1.0	1514.0	897.0	-1.0	1437.0	1368.0	-1.0	1860.0	835.0	-1.0	1378.0	1529.0	-1.0	2116.0	1432.0	-1.0	2501.0	1125.0	-1.0	1534.0	1078.0	-1.0	1758.0	757.0	-1.0	933.0	681.0	-1.0	1025.0	758.0	-1.0	957.0	
518.483	872.0	-1.0	1345.0	916.0	-1.0	1242.0	935.0	-1.0	1379.0	1030.0	-1.0	1384.0	1077.0	-1.0	1726.0	1085.0	-1.0	1519.0	899.0	-1.0	1441.0	1367.0	-1.0	1866.0	835.0	-1.0	1377.0	1522.0	-1.0	2112.0	1432.0	-1.0	2498.0	1125.0	-1.0	1532.0	1074.0	-1.0	1750.0	756.0	-1.0	930.0	678.0	-1.0	1021.0	757.0	-1.0	956.0	
518.982	873.0	-1.0	1348.0	919.0	-1.0	1248.0	935.0	-1.0	1382.0	1031.0	-1.0	1387.0	1080.0	-1.0	1733.0	1088.0	-1.0	1528.0	900.0	-1.0	1445.0	1366.0	-1.0	1871.0	836.0	-1.0	1379.0	1517.0	-1.0	2111.0	1432.0	-1.0	2499.0	1126.0	-1.0	1535.0	1074.0	-1.0	1748.0	756.0	-1.0	931.0	677.0	-1.0	1021.0	756.0	-1.0	955.0	
519.481	874.0	-1.0	1349.0	918.0	-1.0	1247.0	937.0	-1.0	1384.0	1031.0	-1.0	1387.0	1080.0	-1.0	1734.0	1089.0	-1.0	1530.0	901.0	-1.0	1445.0	1363.0	-1.0	1869.0	836.0	-1.0	1377.0	1512.0	-1.0	2105.0	1432.0	-1.0	2494.0	1125.0	-1.0	1531.0	1071.0	-1.0	1741.0	754.0	-1.0	929.0	677.0	-1.0	1017.0	754.0	-1.0	953.0	
519.980	874.0	-1.0	1354.0	921.0	-1.0	1254.0	937.0	-1.0	1388.0	1033.0	-1.0	1393.0	1083.0	-1.0	1740.0	1092.0	-1.0	1536.0	901.0	-1.0	1447.0	1362.0	-1.0	1872.0	835.0	-1.0	1375.0	1508.0	-1.0	2099.0	1430.0	-1.0	2488.0	1123.0	-1.0	1527.0	1068.0	-1.0	1731.0	753.0	-1.0	923.0	675.0	-1.0	1015.0	754.0	-1.0	949.0	
520.479	875.0	-1.0	1356.0	921.0	-1.0	1256.0	936.0	-1.0	1388.0	1033.0	-1.0	1393.0	1083.0	-1.0	1740.0	1094.0	-1.0	1539.0	901.0	-1.0	1447.0	1359.0	-1.0	1868.0	835.0	-1.0	1375.0	1504.0	-1.0	2095.0	1428.0	-1.0	2487.0	1122.0	-1.0	1525.0	1066.0	-1.0	1729.0	752.0	-1.0	922.0	675.0	-1.0	1014.0	753.0	-1.0	950.0	
520.978	874.0	-1.0	1354.0	920.0	-1.0	1253.0	937.0	-1.0	1388.0	1033.0	-1.0	1392.0	1083.0	-1.0	1737.0	1092.0	-1.0	1532.0	901.0	-1.0	1444.0	1356.0	-1.0	1862.0	834.0	-1.0	1373.0	1500.0	-1.0	2089.0	1429.0	-1.0	2481.0	1120.0	-1.0	1519.0	1065.0	-1.0	1726.0	751.0	-1.0	921.0	674.0	-1.0	1013.0	753.0	-1.0	949.0	
521.477	875.0	-1.0	1355.0	921.0	-1.0	1255.0	936.0	-1.0	1389.0	1033.0	-1.0	1392.0	1083.0	-1.0	1738.0	1093.0	-1.0	1534.0	901.0	-1.0	1444.0	1353.0	-1.0	1859.0	834.0	-1.0	1374.0	1498.0	-1.0	2089.0	1429.0	-1.0	2484.0	1120.0	-1.0	1520.0	1065.0	-1.0	1727.0	751.0	-1.0	924.0	675.0	-1.0	1015.0	753.0	-1.0	952.0	
521.977	874.0	-1.0	1355.0	920.0	-1.0	1254.0	937.0	-1.0	1389.0	1033.0	-1.0	1392.0	1083.0	-1.0	1738.0	1092.0	-1.0	1531.0	900.0	-1.0	1442.0	1353.0	-1.0	1858.0	834.0	-1.0	1373.0	1497.0	-1.0	2089.0	1429.0	-1.0	2485.0	1121.0	-1.0	1521.0	1064.0	-1.0	1727.0	752.0	-1.0	924.0	674.0	-1.0	1015.0	753.0	-1.0	953.0	
522.476	874.0	-1.0	1358.0	923.0	-1.0	1262.0	938.0	-1.0	1393.0	1034.0	-1.0	1396.0	1086.0	-1.0	1746.0	1095.0	-1.0	1540.0	902.0	-1.0	1446.0	1353.0	-1.0	1862.0	835.0	-1.0	1378.0	1499.0	-1.0	2097.0	1431.0	-1.0	2495.0	1123.0	-1.0	1529.0	1065.0	-1.0	1730.0	753.0	-1.0	925.0	674.0	-1.0	1016.0	754.0	-1.0	955.0	
522.975	874.0	-1.0	1355.0	922.0	-1.0	1260.0	937.0	-1.0	1391.0	1033.0	-1.0	1393.0	1086.0	-1.0	1747.0	1095.0	-1.0	1540.0	903.0	-1.0	1446.0	1354.0	-1.0	1864.0	836.0	-1.0	1380.0	1499.0	-1.0	2101.0	1432.0	-1.0	2499.0	1123.0	-1.0	1531.0	1065.0	-1.0	1729.0	751.0	-1.0	924.0	675.0	-1.0	1017.0	754.0	-1.0	954.0	
523.474	874.0	-1.0	1358.0	924.0	-1.0	1267.0	937.0	-1.0	1391.0	1034.0	-1.0	1396.0	1089.0	-1.0	1756.0	1098.0	-1.0	1550.0	903.0	-1.0	1451.0	1356.0	-1.0	1871.0	836.0	-1.0	1384.0	1501.0	-1.0	2110.0	1433.0	-1.0	2511.0	1126.0	-1.0	1541.0	1065.0	-1.0	1734.0	753.0	-1.0	927.0	675.0	-1.0	1018.0	754.0	-1.0	956.0	
523.974	873.0	-1.0	1357.0	924.0	-1.0	1265.0	936.0	-1.0	1387.0	1034.0	-1.0	1393.0	1088.0	-1.0	1757.0	1098.0	-1.0	1551.0	904.0	-1.0	1453.0	1358.0	-1.0	1875.0	836.0	-1.0	1386.0	1501.0	-1.0	2114.0	1433.0	-1.0	2516.0	1126.0	-1.0	1542.0	1065.0	-1.0	1733.0	753.0	-1.0	926.0	675.0	-1.0	1018.0	753.0	-1.0	955.0	
524.473	873.0	-1.0	1358.0	926.0	-1.0	1271.0	935.0	-1.0	1387.0	1035.0	-1.0	1396.0	1091.0	-1.0	1764.0	1101.0	-1.0	1561.0	905.0	-1.0	1458.0	1359.0	-1.0	1881.0	837.0	-1.0	1391.0	1502.0	-1.0	2121.0	1434.0	-1.0	2525.0	1127.0	-1.0	1549.0	1064.0	-1.0	1737.0	754.0	-1.0	929.0	676.0	-1.0	1022.0	754.0	-1.0	959.0	
524.972	873.0	-1.0	1358.0	925.0	-1.0	1272.0	934.0	-1.0	1385.0	1034.0	-1.0	1395.0	1090.0	-1.0	1765.0	1101.0	-1.0	1562.0	906.0	-1.0	1461.0	1360.0	-1.0	1885.0	837.0	-1.0	1394.0	1503.0	-1.0	2123.0	1435.0	-1.0	2531.0	1127.0	-1.0	1552.0	1064.0	-1.0	1738.0	753.0	-1.0	929.0	676.0	-1.0	1024.0	753.0	-1.0	958.0	
525.471	875.0	-1.0	1361.0	927.0	-1.0	1277.0	934.0	-1.0	1387.0	1035.0	-1.0	1400.0	1092.0	-1.0	1773.0	1104.0	-1.0	1572.0	907.0	-1.0	1466.0	1361.0	-1.0	1891.0	838.0	-1.0	1399.0	1504.0	-1.0	2131.0	1437.0	-1.0	2544.0	1128.0	-1.0	1560.0	1064.0	-1.0	1744.0	754.0	-1.0	932.0	677.0	-1.0	1026.0	755.0	-1.0	960.0	
525.971	874.0	-1.0	1362.0	927.0	-1.0	1275.0	934.0	-1.0	1385.0	1035.0	-1.0	1400.0	1091.0	-1.0	1773.0	1104.0	-1.0	1574.0	907.0	-1.0	1468.0	1360.0	-1.0	1891.0	839.0	-1.0	1401.0	1504.0	-1.0	2133.0	1437.0	-1.0	2549.0	1128.0	-1.0	1562.0	1064.0	-1.0	1745.0	754.0	-1.0	931.0	677.0	-1.0	1027.0	754.0	-1.0	959.0	
526.470	875.0	-1.0	1366.0	928.0	-1.0	1282.0	935.0	-1.0	1388.0	1037.0	-1.0	1406.0	1092.0	-1.0	1781.0	1106.0	-1.0	1585.0	908.0	-1.0	1473.0	1361.0	-1.0	1896.0	840.0	-1.0	1406.0	1504.0	-1.0	2139.0	1439.0	-1.0	2561.0	1130.0	-1.0	1570.0	1066.0	-1.0	1748.0	754.0	-1.0	933.0	677.0	-1.0	1029.0	754.0	-1.0	959.0	
526.970	875.0	-1.0	1365.0	927.0	-1.0	1279.0	933.0	-1.0	1388.0	1036.0	-1.0	1405.0	1090.0	-1.0	1779.0	1105.0	-1.0	1583.0	908.0	-1.0	1473.0	1359.0	-1.0	1894.0	839.0	-1.0	1407.0	1503.0	-1.0	2137.0	1439.0	-1.0	2563.0	1130.0	-1.0	1570.0	1064.0	-1.0	1748.0	754.0	-1.0	932.0	678.0	-1.0	1029.0	753.0	-1.0	959.0	
527.469	874.0	-1.0	1369.0	928.0	-1.0	1284.0	933.0	-1.0	1390.0	1037.0	-1.0	1409.0	1091.0	-1.0	1783.0	1106.0	-1.0	1588.0	908.0	-1.0	1476.0	1359.0	-1.0	1896.0	839.0	-1.0	1410.0	1503.0	-1.0	2139.0	1439.0	-1.0	2571.0	1130.0	-1.0	1575.0	1065.0	-1.0	1752.0	753.0	-1.0	932.0	678.0	-1.0	1031.0	754.0	-1.0	960.0	
527.969	874.0	-1.0	1367.0	927.0	-1.0	1279.0	933.0	-1.0	1388.0	1035.0	-1.0	1406.0	1089.0	-1.0	1778.0	1104.0	-1.0	1581.0	907.0	-1.0	1472.0	1356.0	-1.0	1889.0	839.0	-1.0	1408.0	1501.0	-1.0	2134.0	1438.0	-1.0	2567.0	1128.0	-1.0	1570.0	1064.0	-1.0	1750.0	753.0	-1.0	931.0	677.0	-1.0	1031.0	753.0	-1.0	958.0	
528.468	874.0	-1.0	1369.0	927.0	-1.0	1281.0	933.0	-1.0	1390.0	1036.0	-1.0	1408.0	1089.0	-1.0	1779.0	1103.0	-1.0	1582.0	907.0	-1.0	1473.0	1354.0	-1.0	1887.0	839.0	-1.0	1409.0	1501.0	-1.0	2135.0	1438.0	-1.0	2572.0	1129.0	-1.0	1573.0	1064.0	-1.0	1751.0	753.0	-1.0	931.0	677.0	-1.0	1031.0	753.0	-1.0	957.0	
528.967	873.0	-1.0	1367.0	925.0	-1.0	1277.0	933.0	-1.0	1390.0	1035.0	-1.0	1404.0	1087.0	-1.0	1772.0	1101.0	-1.0	1574.0	905.0	-1.0	1468.0	1351.0	-1.0	1879.0	839.0	-1.0	1406.0	1499.0	-1.0	2129.0	1436.0	-1.0	2567.0	1127.0	-1.0	1568.0	1062.0	-1.0	1748.0	752.0	-1.0	929.0	677.0	-1.0	1029.0	751.0	-1.0	956.0	
529.466	874.0	-1.0	1369.0	925.0	-1.0	1279.0	933.0	-1.0	1391.0	1034.0	-1.0	1407.0	1087.0	-1.0	1773.0	1100.0	-1.0	1573.0	905.0	-1.0	1468.0	1350.0	-1.0	1877.0	838.0	-1.0	1405.0	1499.0	-1.0	2126.0	1438.0	-1.0	2565.0	1127.0	-1.0	1566.0	1062.0	-1.0	1746.0	751.0	-1.0	927.0	676.0	-1.0	1028.0	751.0	-1.0	953.0	
529.965	872.0	-1.0	1367.0	923.0	-1.0	1275.0	933.0	-1.0	1390.0	1033.0	-1.0	1403.0	1086.0	-1.0	1766.0	1097.0	-1.0	1565.0	904.0	-1.0	1463.0	1346.0	-1.0	1869.0	838.0	-1.0	1401.0	1497.0	-1.0	2120.0	1435.0	-1.0	2558.0	1125.0	-1.0	1559.0	1060.0	-1.0	1742.0	750.0	-1.0	925.0	676.0	-1.0	1027.0	748.0	-1.0	952.0	
530.464	873.0	-1.0	1368.0	924.0	-1.0	1278.0	933.0	-1.0	1391.0	1033.0	-1.0	1405.0	1085.0	-1.0	1766.0	1097.0	-1.0	1566.0	905.0	-1.0	1463.0	1346.0	-1.0	1869.0	838.0	-1.0	1400.0	1497.0	-1.0	2118.0	1436.0	-1.0	2555.0	1125.0	-1.0	1556.0	1060.0	-1.0	1738.0	749.0	-1.0	924.0	675.0	-1.0	1024.0	748.0	-1.0	950.0	
530.964	871.0	-1.0	1364.0	921.0	-1.0	1273.0	932.0	-1.0	1389.0	1031.0	-1.0	1399.0	1084.0	-1.0	1757.0	1094.0	-1.0	1555.0	903.0	-1.0	1459.0	1344.0	-1.0	1861.0	836.0	-1.0	1395.0	1494.0	-1.0	2112.0	1435.0	-1.0	2545.0	1122.0	-1.0	1549.0	1058.0	-1.0	1735.0	748.0	-1.0	921.0	673.0	-1.0	1022.0	748.0	-1.0	948.0	
531.463	871.0	-1.0	1366.0	921.0	-1.0	1274.0	932.0	-1.0	1388.0	1031.0	-1.0	1400.0	1084.0	-1.0	1756.0	1095.0	-1.0	1555.0	902.0	-1.0	1458.0	1344.0	-1.0	1860.0	837.0	-1.0	1396.0	1495.0	-1.0	2113.0	1434.0	-1.0	2547.0	1123.0	-1.0	1551.0	1058.0	-1.0	1738.0	749.0	-1.0	925.0	674.0	-1.0	1025.0	748.0	-1.0	950.0	
531.962	870.0	-1.0	1362.0	920.0	-1.0	1269.0	931.0	-1.0	1386.0	1029.0	-1.0	1395.0	1082.0	-1.0	1747.0	1092.0	-1.0	1546.0	902.0	-1.0	1453.0	1342.0	-1.0	1855.0	836.0	-1.0	1392.0	1493.0	-1.0	2108.0	1431.0	-1.0	2538.0	1121.0	-1.0	1544.0	1058.0	-1.0	1735.0	748.0	-1.0	922.0	673.0	-1.0	1023.0	748.0	-1.0	948.0	
532.461	870.0	-1.0	1362.0	919.0	-1.0	1269.0	930.0	-1.0	1385.0	1029.0	-1.0	1395.0	1081.0	-1.0	1744.0	1092.0	-1.0	1543.0	902.0	-1.0	1451.0	1341.0	-1.0	1854.0	836.0	-1.0	1391.0	1493.0	-1.0	2107.0	1433.0	-1.0	2536.0	1121.0	-1.0	1545.0	1058.0	-1.0	1736.0	748.0	-1.0	924.0	673.0	-1.0	1024.0	747.0	-1.0	949.0	
532.961	869.0	-1.0	1360.0	918.0	-1.0	1264.0	930.0	-1.0	1384.0	1028.0	-1.0	1391.0	1080.0	-1.0	1736.0	1089.0	-1.0	1535.0	901.0	-1.0	1447.0	1341.0	-1.0	1850.0	835.0	-1.0	1387.0	1492.0	-1.0	2103.0	1430.0	-1.0	2526.0	1119.0	-1.0	1537.0	1057.0	-1.0	1733.0	748.0	-1.0	922.0	672.0	-1.0	1022.0	746.0	-1.0	947.0	
533.461	869.0	-1.0	1360.0	918.0	-1.0	1266.0	931.0	-1.0	1384.0	1027.0	-1.0	1390.0	1079.0	-1.0	1735.0	1089.0	-1.0	1536.0	902.0	-1.0	1446.0	1340.0	-1.0	1850.0	836.0	-1.0	1387.0	1492.0	-1.0	2103.0	1430.0	-1.0	2525.0	1120.0	-1.0	1536.0	1057.0	-1.0	1735.0	748.0	-1.0	923.0	671.0	-1.0	1022.0	747.0	-1.0	949.0	
533.961	869.0	-1.0	1357.0	916.0	-1.0	1260.0	929.0	-1.0	1381.0	1025.0	-1.0	1384.0	1077.0	-1.0	1727.0	1086.0	-1.0	1527.0	900.0	-1.0	1441.0	1339.0	-1.0	1846.0	834.0	-1.0	1382.0	1490.0	-1.0	2096.0	1427.0	-1.0	2514.0	1117.0	-1.0	1528.0	1055.0	-1.0	1730.0	747.0	-1.0	921.0	671.0	-1.0	1019.0	744.0	-1.0	946.0	
534.460	868.0	-1.0	1355.0	915.0	-1.0	1258.0	929.0	-1.0	1378.0	1024.0	-1.0	1382.0	1077.0	-1.0	1723.0	1085.0	-1.0	1523.0	900.0	-1.0	1440.0	1338.0	-1.0	1843.0	833.0	-1.0	1380.0	1488.0	-1.0	2092.0	1426.0	-1.0	2510.0	1116.0	-1.0	1525.0	1054.0	-1.0	1730.0	746.0	-1.0	919.0	671.0	-1.0	1018.0	744.0	-1.0	945.0	
534.959	866.0	-1.0	1348.0	912.0	-1.0	1249.0	927.0	-1.0	1371.0	1022.0	-1.0	1373.0	1074.0	-1.0	1712.0	1082.0	-1.0	1513.0	899.0	-1.0	1433.0	1335.0	-1.0	1833.0	832.0	-1.0	1375.0	1485.0	-1.0	2080.0	1422.0	-1.0	2494.0	1112.0	-1.0	1514.0	1051.0	-1.0	1719.0	744.0	-1.0	913.0	668.0	-1.0	1011.0	743.0	-1.0	939.0	
535.458	865.0	-1.0	1341.0	910.0	-1.0	1243.0	924.0	-1.0	1362.0	1019.0	-1.0	1367.0	1072.0	-1.0	1700.0	1079.0	-1.0	1501.0	898.0	-1.0	1427.0	1332.0	-1.0	1819.0	832.0	-1.0	1373.0	1481.0	-1.0	2072.0	1420.0	-1.0	2487.0	1111.0	-1.0	1508.0	1050.0	-1.0	1713.0	743.0	-1.0	911.0	667.0	-1.0	1008.0	741.0	-1.0	937.0	
535.957	863.0	-1.0	1333.0	908.0	-1.0	1234.0	921.0	-1.0	1352.0	1018.0	-1.0	1357.0	1069.0	-1.0	1689.0	1077.0	-1.0	1492.0	896.0	-1.0	1421.0	1326.0	-1.0	1806.0	831.0	-1.0	1366.0	1477.0	-1.0	2058.0	1416.0	-1.0	2471.0	1108.0	-1.0	1498.0	1047.0	-1.0	1702.0	741.0	-1.0	905.0	666.0	-1.0	1003.0	739.0	-1.0	931.0	
536.456	862.0	-1.0	1327.0	907.0	-1.0	1230.0	919.0	-1.0	1343.0	1016.0	-1.0	1351.0	1067.0	-1.0	1682.0	1076.0	-1.0	1483.0	896.0	-1.0	1415.0	1322.0	-1.0	1790.0	830.0	-1.0	1362.0	1475.0	-1.0	2050.0	1415.0	-1.0	2464.0	1106.0	-1.0	1493.0	1046.0	-1.0	1697.0	740.0	-1.0	903.0	664.0	-1.0	999.0	738.0	-1.0	928.0	
536.955	860.0	-1.0	1320.0	905.0	-1.0	1223.0	918.0	-1.0	1335.0	1015.0	-1.0	1343.0	1065.0	-1.0	1672.0	1072.0	-1.0	1473.0	894.0	-1.0	1409.0	1317.0	-1.0	1777.0	829.0	-1.0	1355.0	1470.0	-1.0	2037.0	1412.0	-1.0	2449.0	1103.0	-1.0	1483.0	1043.0	-1.0	1687.0	739.0	-1.0	898.0	663.0	-1.0	995.0	736.0	-1.0	923.0	
537.454	861.0	-1.0	1319.0	905.0	-1.0	1224.0	917.0	-1.0	1330.0	1015.0	-1.0	1341.0	1064.0	-1.0	1670.0	1071.0	-1.0	1473.0	894.0	-1.0	1407.0	1313.0	-1.0	1770.0	828.0	-1.0	1353.0	1468.0	-1.0	2031.0	1412.0	-1.0	2443.0	1103.0	-1.0	1482.0	1043.0	-1.0	1684.0	739.0	-1.0	897.0	663.0	-1.0	993.0	736.0	-1.0	923.0	
537.953	859.0	-1.0	1313.0	904.0	-1.0	1217.0	917.0	-1.0	1325.0	1013.0	-1.0	1334.0	1063.0	-1.0	1662.0	1069.0	-1.0	1464.0	892.0	-1.0	1400.0	1311.0	-1.0	1762.0	827.0	-1.0	1346.0	1465.0	-1.0	2021.0	1408.0	-1.0	2429.0	1100.0	-1.0	1473.0	1042.0	-1.0	1677.0	738.0	-1.0	894.0	663.0	-1.0	989.0	735.0	-1.0	920.0	
538.452	860.0	-1.0	1314.0	904.0	-1.0	1217.0	917.0	-1.0	1323.0	1014.0	-1.0	1334.0	1062.0	-1.0	1661.0	1069.0	-1.0	1463.0	893.0	-1.0	1399.0	1310.0	-1.0	1758.0	827.0	-1.0	1343.0	1464.0	-1.0	2018.0	1407.0	-1.0	2424.0	1099.0	-1.0	1471.0	1042.0	-1.0	1675.0	739.0	-1.0	894.0	663.0	-1.0	988.0	735.0	-1.0	921.0	
538.952	860.0	-1.0	1312.0	904.0	-1.0	1215.0	917.0	-1.0	1323.0	1014.0	-1.0	1332.0	1061.0	-1.0	1657.0	1067.0	-1.0	1458.0	892.0	-1.0	1396.0	1311.0	-1.0	1757.0	826.0	-1.0	1339.0	1462.0	-1.0	2014.0	1406.0	-1.0	2414.0	1098.0	-1.0	1465.0	1042.0	-1.0	1670.0	738.0	-1.0	892.0	663.0	-1.0	985.0	735.0	-1.0	920.0	
539.451	861.0	-1.0	1312.0	903.0	-1.0	1216.0	918.0	-1.0	1324.0	1015.0	-1.0	1333.0	1062.0	-1.0	1657.0	1067.0	-1.0	1457.0	892.0	-1.0	1395.0	1312.0	-1.0	1758.0	826.0	-1.0	1337.0	1463.0	-1.0	2014.0	1406.0	-1.0	2411.0	1098.0	-1.0	1466.0	1043.0	-1.0	1670.0	738.0	-1.0	892.0	662.0	-1.0	985.0	737.0	-1.0	921.0	
539.950	860.0	-1.0	1314.0	902.0	-1.0	1215.0	918.0	-1.0	1326.0	1015.0	-1.0	1333.0	1062.0	-1.0	1654.0	1067.0	-1.0	1454.0	892.0	-1.0	1395.0	1313.0	-1.0	1758.0	825.0	-1.0	1334.0	1462.0	-1.0	2012.0	1406.0	-1.0	2406.0	1096.0	-1.0	1462.0	1042.0	-1.0	1668.0	737.0	-1.0	891.0	662.0	-1.0	983.0	737.0	-1.0	921.0	
540.450	861.0	-1.0	1315.0	903.0	-1.0	1217.0	919.0	-1.0	1327.0	1015.0	-1.0	1336.0	1063.0	-1.0	1659.0	1069.0	-1.0	1458.0	893.0	-1.0	1396.0	1314.0	-1.0	1761.0	826.0	-1.0	1335.0	1463.0	-1.0	2015.0	1406.0	-1.0	2407.0	1097.0	-1.0	1464.0	1044.0	-1.0	1670.0	738.0	-1.0	893.0	662.0	-1.0	984.0	738.0	-1.0	922.0	
540.949	861.0	-1.0	1313.0	902.0	-1.0	1214.0	920.0	-1.0	1328.0	1016.0	-1.0	1335.0	1063.0	-1.0	1657.0	1069.0	-1.0	1456.0	893.0	-1.0	1395.0	1316.0	-1.0	1763.0	825.0	-1.0	1334.0	1463.0	-1.0	2014.0	1406.0	-1.0	2402.0	1096.0	-1.0	1462.0	1044.0	-1.0	1667.0	737.0	-1.0	891.0	663.0	-1.0	982.0	737.0	-1.0	922.0	
541.448	862.0	-1.0	1315.0	903.0	-1.0	1215.0	920.0	-1.0	1328.0	1016.0	-1.0	1336.0	1064.0	-1.0	1660.0	1069.0	-1.0	1458.0	894.0	-1.0	1396.0	1318.0	-1.0	1766.0	826.0	-1.0	1334.0	1464.0	-1.0	2018.0	1406.0	-1.0	2403.0	1096.0	-1.0	1463.0	1046.0	-1.0	1671.0	739.0	-1.0	897.0	662.0	-1.0	986.0	738.0	-1.0	918.0	
541.947	867.0	-1.0	1323.0	908.0	-1.0	1226.0	923.0	-1.0	1334.0	1023.0	-1.0	1349.0	1067.0	-1.0	1666.0	1078.0	-1.0	1470.0	895.0	-1.0	1399.0	1328.0	-1.0	1783.0	825.0	-1.0	1333.0	1480.0	-1.0	2046.0	1408.0	-1.0	2410.0	1106.0	-1.0	1480.0	1051.0	-1.0	1681.0	743.0	-1.0	904.0	662.0	-1.0	985.0	738.0	-1.0	917.0	
542.446	867.0	-1.0	1326.0	909.0	-1.0	1229.0	924.0	-1.0	1336.0	1025.0	-1.0	1353.0	1069.0	-1.0	1668.0	1083.0	-1.0	1482.0	896.0	-1.0	1401.0	1343.0	-1.0	1804.0	825.0	-1.0	1336.0	1502.0	-1.0	2083.0	1412.0	-1.0	2421.0	1117.0	-1.0	1503.0	1057.0	-1.0	1694.0	748.0	-1.0	911.0	663.0	-1.0	986.0	738.0	-1.0	917.0	
542.945	868.0	-1.0	1328.0	909.0	-1.0	1229.0	925.0	-1.0	1338.0	1028.0	-1.0	1358.0	1069.0	-1.0	1670.0	1087.0	-1.0	1490.0	897.0	-1.0	1402.0	1363.0	-1.0	1830.0	826.0	-1.0	1339.0	1529.0	-1.0	2121.0	1419.0	-1.0	2436.0	1127.0	-1.0	1523.0	1062.0	-1.0	1704.0	751.0	-1.0	918.0	664.0	-1.0	986.0	737.0	-1.0	918.0	
543.444	868.0	-1.0	1329.0	908.0	-1.0	1229.0	925.0	-1.0	1338.0	1029.0	-1.0	1359.0	1070.0	-1.0	1672.0	1089.0	-1.0	1498.0	898.0	-1.0	1404.0	1381.0	-1.0	1849.0	828.0	-1.0	1345.0	1553.0	-1.0	2155.0	1427.0	-1.0	2455.0	1136.0	-1.0	1543.0	1068.0	-1.0	1717.0	755.0	-1.0	924.0	665.0	-1.0	988.0	738.0	-1.0	921.0	
543.944	868.0	-1.0	1326.0	906.0	-1.0	1225.0	924.0	-1.0	1335.0	1027.0	-1.0	1357.0	1069.0	-1.0	1668.0	1089.0	-1.0	1497.0	898.0	-1.0	1404.0	1393.0	-1.0	1860.0	829.0	-1.0	1347.0	1568.0	-1.0	2173.0	1430.0	-1.0	2464.0	1141.0	-1.0	1551.0	1071.0	-1.0	1723.0	756.0	-1.0	926.0	665.0	-1.0	988.0	738.0	-1.0	919.0	
544.443	867.0	-1.0	1322.0	904.0	-1.0	1221.0	922.0	-1.0	1329.0	1025.0	-1.0	1355.0	1067.0	-1.0	1666.0	1090.0	-1.0	1501.0	898.0	-1.0	1404.0	1400.0	-1.0	1865.0	830.0	-1.0	1353.0	1580.0	-1.0	2191.0	1435.0	-1.0	2479.0	1146.0	-1.0	1563.0	1074.0	-1.0	1730.0	758.0	-1.0	929.0	665.0	-1.0	989.0	737.0	-1.0	919.0	
544.942	866.0	-1.0	1315.0	903.0	-1.0	1214.0	920.0	-1.0	1321.0	1024.0	-1.0	1348.0	1066.0	-1.0	1659.0	1090.0	-1.0	1496.0	897.0	-1.0	1403.0	1403.0	-1.0	1866.0	831.0	-1.0	1354.0	1587.0	-1.0	2197.0	1438.0	-1.0	2484.0	1148.0	-1.0	1566.0	1076.0	-1.0	1731.0	758.0	-1.0	927.0	663.0	-1.0	987.0	737.0	-1.0	914.0	
545.442	864.0	-1.0	1310.0	901.0	-1.0	1209.0	918.0	-1.0	1313.0	1022.0	-1.0	1343.0	1064.0	-1.0	1657.0	1089.0	-1.0	1498.0	897.0	-1.0	1403.0	1405.0	-1.0	1865.0	832.0	-1.0	1359.0	1593.0	-1.0	2206.0	1441.0	-1.0	2496.0	1152.0	-1.0	1574.0	1078.0	-1.0	1736.0	759.0	-1.0	928.0	663.0	-1.0	986.0	736.0	-1.0	913.0	
545.941	865.0	-1.0	1313.0	903.0	-1.0	1215.0	918.0	-1.0	1312.0	1024.0	-1.0	1348.0	1068.0	-1.0	1667.0	1095.0	-1.0	1517.0	899.0	-1.0	1411.0	1411.0	-1.0	1877.0	834.0	-1.0	1369.0	1602.0	-1.0	2223.0	1448.0	-1.0	2519.0	1159.0	-1.0	1590.0	1081.0	-1.0	1743.0	761.0	-1.0	930.0	665.0	-1.0	987.0	737.0	-1.0	912.0	
546.440	864.0	-1.0	1310.0	903.0	-1.0	1211.0	917.0	-1.0	1307.0	1023.0	-1.0	1344.0	1067.0	-1.0	1666.0	1094.0	-1.0	1517.0	899.0	-1.0	1412.0	1414.0	-1.0	1880.0	835.0	-1.0	1372.0	1606.0	-1.0	2229.0	1450.0	-1.0	2527.0	1161.0	-1.0	1597.0	1082.0	-1.0	1745.0	762.0	-1.0	931.0	666.0	-1.0	987.0	737.0	-1.0	910.0	
546.939	866.0	-1.0	1311.0	904.0	-1.0	1213.0	917.0	-1.0	1307.0	1024.0	-1.0	1346.0	1068.0	-1.0	1672.0	1097.0	-1.0	1526.0	900.0	-1.0	1416.0	1417.0	-1.0	1888.0	836.0	-1.0	1380.0	1613.0	-1.0	2243.0	1455.0	-1.0	2544.0	1165.0	-1.0	1611.0	1086.0	-1.0	1756.0	765.0	-1.0	938.0	667.0	-1.0	992.0	739.0	-1.0	914.0	
547.438	866.0	-1.0	1311.0	903.0	-1.0	1210.0	918.0	-1.0	1309.0	1026.0	-1.0	1346.0	1068.0	-1.0	1673.0	1096.0	-1.0	1525.0	901.0	-1.0	1419.0	1421.0	-1.0	1893.0	838.0	-1.0	1382.0	1616.0	-1.0	2250.0	1455.0	-1.0	2549.0	1166.0	-1.0	1615.0	1088.0	-1.0	1760.0	765.0	-1.0	939.0	668.0	-1.0	993.0	741.0	-1.0	915.0	
547.937	867.0	-1.0	1312.0	904.0	-1.0	1211.0	919.0	-1.0	1311.0	1025.0	-1.0	1346.0	1068.0	-1.0	1676.0	1096.0	-1.0	1529.0	902.0	-1.0	1421.0	1425.0	-1.0	1901.0	838.0	-1.0	1386.0	1620.0	-1.0	2259.0	1457.0	-1.0	2557.0	1167.0	-1.0	1623.0	1090.0	-1.0	1766.0	768.0	-1.0	943.0	670.0	-1.0	995.0	741.0	-1.0	917.0	
548.436	870.0	-1.0	1320.0	907.0	-1.0	1221.0	921.0	-1.0	1318.0	1029.0	-1.0	1358.0	1072.0	-1.0	1684.0	1100.0	-1.0	1536.0	903.0	-1.0	1429.0	1433.0	-1.0	1915.0	840.0	-1.0	1390.0	1626.0	-1.0	2271.0	1459.0	-1.0	2569.0	1169.0	-1.0	1630.0	1092.0	-1.0	1773.0	769.0	-1.0	945.0	670.0	-1.0	998.0	744.0	-1.0	919.0	
548.935	870.0	-1.0	1322.0	908.0	-1.0	1221.0	923.0	-1.0	1322.0	1030.0	-1.0	1360.0	1071.0	-1.0	1688.0	1099.0	-1.0	1538.0	904.0	-1.0	1431.0	1438.0	-1.0	1924.0	840.0	-1.0	1394.0	1630.0	-1.0	2278.0	1460.0	-1.0	2576.0	1171.0	-1.0	1635.0	1095.0	-1.0	1780.0	769.0	-1.0	948.0	672.0	-1.0	1002.0	745.0	-1.0	923.0	
549.434	873.0	-1.0	1328.0	910.0	-1.0	1228.0	925.0	-1.0	1328.0	1033.0	-1.0	1367.0	1074.0	-1.0	1700.0	1102.0	-1.0	1549.0	905.0	-1.0	1438.0	1443.0	-1.0	1936.0	842.0	-1.0	1401.0	1635.0	-1.0	2290.0	1465.0	-1.0	2592.0	1174.0	-1.0	1646.0	1097.0	-1.0	1789.0	771.0	-1.0	951.0	674.0	-1.0	1005.0	747.0	-1.0	924.0	
549.933	873.0	-1.0	1331.0	911.0	-1.0	1229.0	926.0	-1.0	1333.0	1033.0	-1.0	1369.0	1074.0	-1.0	1703.0	1101.0	-1.0	1550.0	905.0	-1.0	1440.0	1444.0	-1.0	1939.0	843.0	-1.0	1404.0	1637.0	-1.0	2293.0	1466.0	-1.0	2599.0	1176.0	-1.0	1651.0	1099.0	-1.0	1796.0	772.0	-1.0	954.0	676.0	-1.0	1009.0	748.0	-1.0	927.0	
550.432	874.0	-1.0	1335.0	912.0	-1.0	1229.0	928.0	-1.0	1340.0	1034.0	-1.0	1373.0	1073.0	-1.0	1702.0	1099.0	-1.0	1544.0	905.0	-1.0	1440.0	1444.0	-1.0	1941.0	843.0	-1.0	1404.0	1638.0	-1.0	2292.0	1465.0	-1.0	2599.0	1175.0	-1.0	1651.0	1101.0	-1.0	1799.0	773.0	-1.0	954.0	676.0	-1.0	1010.0	749.0	-1.0	928.0	
550.931	875.0	-1.0	1334.0	911.0	-1.0	1228.0	929.0	-1.0	1343.0	1033.0	-1.0	1373.0	1073.0	-1.0	1702.0	1096.0	-1.0	1540.0	903.0	-1.0	1439.0	1443.0	-1.0	1938.0	843.0	-1.0	1404.0	1639.0	-1.0	2292.0	1466.0	-1.0	2602.0	1175.0	-1.0	1653.0	1101.0	-1.0	1803.0	773.0	-1.0	956.0	677.0	-1.0	1013.0	749.0	-1.0	930.0	
551.430	874.0	-1.0	1331.0	909.0	-1.0	1221.0	929.0	-1.0	1341.0	1032.0	-1.0	1367.0	1070.0	-1.0	1694.0	1091.0	-1.0	1527.0	902.0	-1.0	1433.0	1440.0	-1.0	1929.0	841.0	-1.0	1401.0	1636.0	-1.0	2284.0	1463.0	-1.0	2593.0	1171.0	-1.0	1644.0	1100.0	-1.0	1799.0	772.0	-1.0	954.0	676.0	-1.0	1011.0	749.0	-1.0	929.0	
551.929	873.0	-1.0	1329.0	908.0	-1.0	1219.0	929.0	-1.0	1340.0	1031.0	-1.0	1365.0	1069.0	-1.0	1690.0	1089.0	-1.0	1522.0	900.0	-1.0	1430.0	1436.0	-1.0	1921.0	841.0	-1.0	1399.0	1634.0	-1.0	2281.0	1463.0	-1.0	2591.0	1171.0	-1.0	1643.0	1101.0	-1.0	1800.0	772.0	-1.0	954.0	676.0	-1.0	1011.0	749.0	-1.0	928.0	
552.429	872.0	-1.0	1322.0	906.0	-1.0	1211.0	928.0	-1.0	1335.0	1028.0	-1.0	1358.0	1066.0	-1.0	1680.0	1084.0	-1.0	1508.0	898.0	-1.0	1424.0	1431.0	-1.0	1909.0	840.0	-1.0	1393.0	1631.0	-1.0	2269.0	1459.0	-1.0	2579.0	1167.0	-1.0	1632.0	1099.0	-1.0	1792.0	771.0	-1.0	949.0	675.0	-1.0	1008.0	748.0	-1.0	926.0	
552.928	872.0	-1.0	1320.0	905.0	-1.0	1207.0	927.0	-1.0	1333.0	1027.0	-1.0	1354.0	1065.0	-1.0	1675.0	1081.0	-1.0	1502.0	897.0	-1.0	1418.0	1427.0	-1.0	1899.0	839.0	-1.0	1392.0	1630.0	-1.0	2263.0	1459.0	-1.0	2574.0	1166.0	-1.0	1629.0	1099.0	-1.0	1789.0	771.0	-1.0	948.0	675.0	-1.0	1007.0	748.0	-1.0	925.0	
553.427	869.0	-1.0	1313.0	902.0	-1.0	1202.0	926.0	-1.0	1331.0	1024.0	-1.0	1348.0	1063.0	-1.0	1667.0	1077.0	-1.0	1489.0	895.0	-1.0	1411.0	1424.0	-1.0	1889.0	838.0	-1.0	1386.0	1628.0	-1.0	2254.0	1457.0	-1.0	2562.0	1164.0	-1.0	1619.0	1097.0	-1.0	1782.0	770.0	-1.0	944.0	674.0	-1.0	1003.0	747.0	-1.0	921.0	
553.926	869.0	-1.0	1313.0	902.0	-1.0	1202.0	927.0	-1.0	1330.0	1024.0	-1.0	1348.0	1064.0	-1.0	1667.0	1076.0	-1.0	1486.0	894.0	-1.0	1409.0	1423.0	-1.0	1887.0	837.0	-1.0	1384.0	1627.0	-1.0	2252.0	1456.0	-1.0	2558.0	1164.0	-1.0	1617.0	1098.0	-1.0	1780.0	770.0	-1.0	945.0	674.0	-1.0	1003.0	748.0	-1.0	922.0	
554.425	869.0	-1.0	1310.0	901.0	-1.0	1199.0	927.0	-1.0	1330.0	1023.0	-1.0	1345.0	1062.0	-1.0	1662.0	1073.0	-1.0	1477.0	894.0	-1.0	1405.0	1424.0	-1.0	1884.0	836.0	-1.0	1378.0	1627.0	-1.0	2245.0	1453.0	-1.0	2543.0	1161.0	-1.0	1608.0	1097.0	-1.0	1774.0	769.0	-1.0	942.0	673.0	-1.0	999.0	747.0	-1.0	920.0	
554.924	869.0	-1.0	1310.0	901.0	-1.0	1199.0	927.0	-1.0	1331.0	1023.0	-1.0	1344.0	1063.0	-1.0	1661.0	1072.0	-1.0	1474.0	894.0	-1.0	1404.0	1424.0	-1.0	1884.0	836.0	-1.0	1376.0	1626.0	-1.0	2244.0	1452.0	-1.0	2537.0	1160.0	-1.0	1604.0	1096.0	-1.0	1773.0	769.0	-1.0	942.0	673.0	-1.0	1000.0	748.0	-1.0	921.0	
555.424	870.0	-1.0	1314.0	904.0	-1.0	1203.0	929.0	-1.0	1336.0	1026.0	-1.0	1350.0	1065.0	-1.0	1665.0	1073.0	-1.0	1473.0	895.0	-1.0	1406.0	1423.0	-1.0	1885.0	835.0	-1.0	1373.0	1620.0	-1.0	2236.0	1451.0	-1.0	2530.0	1161.0	-1.0	1600.0	1097.0	-1.0	1771.0	768.0	-1.0	940.0	674.0	-1.0	998.0	747.0	-1.0	921.0	
555.923	870.0	-1.0	1312.0	903.0	-1.0	1202.0	930.0	-1.0	1338.0	1025.0	-1.0	1348.0	1065.0	-1.0	1665.0	1072.0	-1.0	1470.0	896.0	-1.0	1406.0	1414.0	-1.0	1874.0	835.0	-1.0	1371.0	1608.0	-1.0	2220.0	1451.0	-1.0	2524.0	1158.0	-1.0	1594.0	1097.0	-1.0	1771.0	767.0	-1.0	938.0	673.0	-1.0	999.0	747.0	-1.0	920.0	
556.422	870.0	-1.0	1316.0	904.0	-1.0	1206.0	931.0	-1.0	1344.0	1025.0	-1.0	1351.0	1067.0	-1.0	1667.0	1072.0	-1.0	1468.0	897.0	-1.0	1408.0	1407.0	-1.0	1867.0	835.0	-1.0	1369.0	1599.0	-1.0	2205.0	1450.0	-1.0	2520.0	1156.0	-1.0	1587.0	1098.0	-1.0	1771.0	766.0	-1.0	936.0	673.0	-1.0	997.0	746.0	-1.0	920.0	
556.921	869.0	-1.0	1313.0	903.0	-1.0	1204.0	930.0	-1.0	1342.0	1024.0	-1.0	1348.0	1067.0	-1.0	1666.0	1070.0	-1.0	1464.0	897.0	-1.0	1407.0	1399.0	-1.0	1856.0	835.0	-1.0	1368.0	1590.0	-1.0	2193.0	1449.0	-1.0	2516.0	1153.0	-1.0	1581.0	1098.0	-1.0	1772.0	765.0	-1.0	934.0	672.0	-1.0	998.0	745.0	-1.0	918.0	
557.421	869.0	-1.0	1312.0	903.0	-1.0	1200.0	929.0	-1.0	1339.0	1023.0	-1.0	1346.0	1066.0	-1.0	1663.0	1069.0	-1.0	1459.0	897.0	-1.0	1406.0	1394.0	-1.0	1847.0	835.0	-1.0	1366.0	1583.0	-1.0	2179.0	1447.0	-1.0	2510.0	1150.0	-1.0	1573.0	1097.0	-1.0	1768.0	764.0	-1.0	930.0	672.0	-1.0	996.0	744.0	-1.0	915.0	
557.920	868.0	-1.0	1306.0	901.0	-1.0	1193.0	927.0	-1.0	1331.0	1020.0	-1.0	1337.0	1064.0	-1.0	1657.0	1067.0	-1.0	1454.0	896.0	-1.0	1404.0	1387.0	-1.0	1834.0	834.0	-1.0	1364.0	1576.0	-1.0	2168.0	1445.0	-1.0	2506.0	1148.0	-1.0	1567.0	1096.0	-1.0	1766.0	762.0	-1.0	928.0	671.0	-1.0	995.0	742.0	-1.0	913.0	
558.419	867.0	-1.0	1304.0	901.0	-1.0	1193.0	925.0	-1.0	1326.0	1019.0	-1.0	1336.0	1063.0	-1.0	1655.0	1068.0	-1.0	1451.0	896.0	-1.0	1403.0	1383.0	-1.0	1827.0	833.0	-1.0	1362.0	1571.0	-1.0	2157.0	1444.0	-1.0	2503.0	1146.0	-1.0	1563.0	1096.0	-1.0	1762.0	761.0	-1.0	924.0	670.0	-1.0	992.0	741.0	-1.0	910.0	
558.918	866.0	-1.0	1298.0	900.0	-1.0	1187.0	923.0	-1.0	1318.0	1018.0	-1.0	1329.0	1061.0	-1.0	1646.0	1065.0	-1.0	1444.0	894.0	-1.0	1398.0	1376.0	-1.0	1813.0	832.0	-1.0	1359.0	1566.0	-1.0	2145.0	1443.0	-1.0	2497.0	1143.0	-1.0	1557.0	1094.0	-1.0	1759.0	760.0	-1.0	922.0	670.0	-1.0	989.0	740.0	-1.0	907.0	
559.417	865.0	-1.0	1299.0	900.0	-1.0	1189.0	923.0	-1.0	1316.0	1017.0	-1.0	1328.0	1060.0	-1.0	1647.0	1066.0	-1.0	1448.0	894.0	-1.0	1398.0	1373.0	-1.0	1809.0	832.0	-1.0	1359.0	1565.0	-1.0	2143.0	1443.0	-1.0	2499.0	1145.0	-1.0	1557.0	1095.0	-1.0	1758.0	759.0	-1.0	920.0	670.0	-1.0	988.0	739.0	-1.0	907.0	
559.916	864.0	-1.0	1295.0	898.0	-1.0	1186.0	921.0	-1.0	1314.0	1015.0	-1.0	1325.0	1059.0	-1.0	1642.0	1064.0	-1.0	1443.0	893.0	-1.0	1395.0	1370.0	-1.0	1800.0	831.0	-1.0	1356.0	1560.0	-1.0	2133.0	1441.0	-1.0	2491.0	1142.0	-1.0	1553.0	1094.0	-1.0	1756.0	759.0	-1.0	919.0	670.0	-1.0	987.0	739.0	-1.0	907.0	
560.416	865.0	-1.0	1299.0	899.0	-1.0	1190.0	923.0	-1.0	1316.0	1016.0	-1.0	1328.0	1060.0	-1.0	1646.0	1065.0	-1.0	1446.0	893.0	-1.0	1395.0	1369.0	-1.0	1801.0	832.0	-1.0	1359.0	1559.0	-1.0	2137.0	1441.0	-1.0	2497.0	1143.0	-1.0	1559.0	1097.0	-1.0	1764.0	760.0	-1.0	925.0	671.0	-1.0	991.0	741.0	-1.0	910.0	
560.915	866.0	-1.0	1300.0	899.0	-1.0	1188.0	924.0	-1.0	1319.0	1017.0	-1.0	1327.0	1060.0	-1.0	1642.0	1063.0	-1.0	1440.0	892.0	-1.0	1393.0	1370.0	-1.0	1800.0	831.0	-1.0	1356.0	1558.0	-1.0	2133.0	1438.0	-1.0	2490.0	1140.0	-1.0	1554.0	1097.0	-1.0	1765.0	761.0	-1.0	925.0	671.0	-1.0	992.0	741.0	-1.0	911.0	
561.414	867.0	-1.0	1302.0	900.0	-1.0	1190.0	926.0	-1.0	1323.0	1017.0	-1.0	1329.0	1061.0	-1.0	1645.0	1064.0	-1.0	1441.0	893.0	-1.0	1394.0	1372.0	-1.0	1803.0	831.0	-1.0	1357.0	1559.0	-1.0	2135.0	1438.0	-1.0	2491.0	1141.0	-1.0	1556.0	1099.0	-1.0	1771.0	762.0	-1.0	929.0	672.0	-1.0	995.0	741.0	-1.0	914.0	
561.914	867.0	-1.0	1303.0	900.0	-1.0	1190.0	928.0	-1.0	1327.0	1018.0	-1.0	1330.0	1062.0	-1.0	1647.0	1063.0	-1.0	1438.0	893.0	-1.0	1394.0	1366.0	-1.0	1800.0	830.0	-1.0	1355.0	1548.0	-1.0	2127.0	1435.0	-1.0	2485.0	1139.0	-1.0	1553.0	1099.0	-1.0	1772.0	762.0	-1.0	929.0	672.0	-1.0	996.0	743.0	-1.0	916.0	
562.413	868.0	-1.0	1308.0	902.0	-1.0	1196.0	929.0	-1.0	1333.0	1020.0	-1.0	1336.0	1065.0	-1.0	1658.0	1067.0	-1.0	1450.0	895.0	-1.0	1400.0	1360.0	-1.0	1802.0	830.0	-1.0	1357.0	1538.0	-1.0	2122.0	1432.0	-1.0	2484.0	1139.0	-1.0	1556.0	1098.0	-1.0	1773.0	764.0	-1.0	933.0	673.0	-1.0	999.0	745.0	-1.0	920.0	
562.912	868.0	-1.0	1311.0	904.0	-1.0	1200.0	931.0	-1.0	1339.0	1022.0	-1.0	1342.0	1069.0	-1.0	1675.0	1071.0	-1.0	1466.0	896.0	-1.0	1410.0	1358.0	-1.0	1813.0	829.0	-1.0	1357.0	1528.0	-1.0	2116.0	1429.0	-1.0	2477.0	1136.0	-1.0	1552.0	1096.0	-1.0	1769.0	763.0	-1.0	931.0	674.0	-1.0	999.0	746.0	-1.0	924.0	
563.412	870.0	-1.0	1318.0	907.0	-1.0	1210.0	933.0	-1.0	1347.0	1027.0	-1.0	1352.0	1073.0	-1.0	1688.0	1077.0	-1.0	1479.0	899.0	-1.0	1417.0	1357.0	-1.0	1822.0	829.0	-1.0	1359.0	1521.0	-1.0	2115.0	1426.0	-1.0	2479.0	1136.0	-1.0	1556.0	1095.0	-1.0	1767.0	763.0	-1.0	932.0	675.0	-1.0	1002.0	748.0	-1.0	927.0	
563.911	871.0	-1.0	1322.0	907.0	-1.0	1211.0	935.0	-1.0	1355.0	1028.0	-1.0	1357.0	1076.0	-1.0	1695.0	1079.0	-1.0	1483.0	899.0	-1.0	1420.0	1356.0	-1.0	1826.0	828.0	-1.0	1358.0	1512.0	-1.0	2105.0	1422.0	-1.0	2472.0	1132.0	-1.0	1550.0	1092.0	-1.0	1764.0	761.0	-1.0	931.0	674.0	-1.0	1002.0	749.0	-1.0	929.0	
564.410	873.0	-1.0	1330.0	911.0	-1.0	1220.0	937.0	-1.0	1364.0	1030.0	-1.0	1366.0	1079.0	-1.0	1709.0	1083.0	-1.0	1495.0	901.0	-1.0	1426.0	1355.0	-1.0	1832.0	828.0	-1.0	1359.0	1507.0	-1.0	2104.0	1421.0	-1.0	2476.0	1131.0	-1.0	1551.0	1090.0	-1.0	1763.0	760.0	-1.0	930.0	674.0	-1.0	1004.0	750.0	-1.0	930.0	
564.909	873.0	-1.0	1335.0	911.0	-1.0	1222.0	938.0	-1.0	1370.0	1031.0	-1.0	1370.0	1081.0	-1.0	1715.0	1085.0	-1.0	1497.0	902.0	-1.0	1429.0	1352.0	-1.0	1833.0	826.0	-1.0	1358.0	1499.0	-1.0	2094.0	1419.0	-1.0	2473.0	1128.0	-1.0	1545.0	1088.0	-1.0	1761.0	759.0	-1.0	930.0	674.0	-1.0	1004.0	750.0	-1.0	932.0	
565.408	874.0	-1.0	1342.0	913.0	-1.0	1227.0	941.0	-1.0	1377.0	1034.0	-1.0	1376.0	1083.0	-1.0	1719.0	1086.0	-1.0	1497.0	902.0	-1.0	1432.0	1351.0	-1.0	1833.0	826.0	-1.0	1355.0	1494.0	-1.0	2085.0	1416.0	-1.0	2467.0	1124.0	-1.0	1539.0	1085.0	-1.0	1756.0	757.0	-1.0	927.0	673.0	-1.0	1002.0	749.0	-1.0	932.0	
565.907	875.0	-1.0	1343.0	913.0	-1.0	1227.0	941.0	-1.0	1380.0	1034.0	-1.0	1379.0	1083.0	-1.0	1722.0	1087.0	-1.0	1499.0	902.0	-1.0	1433.0	1348.0	-1.0	1831.0	825.0	-1.0	1354.0	1488.0	-1.0	2077.0	1414.0	-1.0	2466.0	1121.0	-1.0	1535.0	1083.0	-1.0	1753.0	756.0	-1.0	926.0	672.0	-1.0	1004.0	749.0	-1.0	932.0	
566.407	874.0	-1.0	1340.0	910.0	-1.0	1219.0	941.0	-1.0	1378.0	1031.0	-1.0	1374.0	1081.0	-1.0	1716.0	1084.0	-1.0	1490.0	901.0	-1.0	1431.0	1344.0	-1.0	1825.0	825.0	-1.0	1351.0	1481.0	-1.0	2065.0	1411.0	-1.0	2457.0	1115.0	-1.0	1524.0	1078.0	-1.0	1742.0	752.0	-1.0	921.0	672.0	-1.0	1000.0	746.0	-1.0	930.0	
566.906	874.0	-1.0	1338.0	908.0	-1.0	1213.0	940.0	-1.0	1376.0	1030.0	-1.0	1372.0	1078.0	-1.0	1710.0	1080.0	-1.0	1483.0	900.0	-1.0	1429.0	1337.0	-1.0	1815.0	824.0	-1.0	1349.0	1474.0	-1.0	2053.0	1408.0	-1.0	2449.0	1111.0	-1.0	1517.0	1075.0	-1.0	1733.0	750.0	-1.0	917.0	670.0	-1.0	999.0	745.0	-1.0	929.0	
567.405	871.0	-1.0	1331.0	903.0	-1.0	1203.0	939.0	-1.0	1371.0	1027.0	-1.0	1364.0	1073.0	-1.0	1697.0	1074.0	-1.0	1469.0	898.0	-1.0	1423.0	1330.0	-1.0	1799.0	823.0	-1.0	1342.0	1466.0	-1.0	2034.0	1403.0	-1.0	2432.0	1104.0	-1.0	1502.0	1069.0	-1.0	1718.0	746.0	-1.0	910.0	669.0	-1.0	994.0	743.0	-1.0	923.0	
567.904	870.0	-1.0	1330.0	902.0	-1.0	1200.0	937.0	-1.0	1368.0	1026.0	-1.0	1362.0	1071.0	-1.0	1693.0	1072.0	-1.0	1465.0	897.0	-1.0	1420.0	1324.0	-1.0	1789.0	822.0	-1.0	1338.0	1460.0	-1.0	2022.0	1400.0	-1.0	2419.0	1100.0	-1.0	1492.0	1065.0	-1.0	1706.0	743.0	-1.0	904.0	668.0	-1.0	989.0	740.0	-1.0	918.0	
568.404	868.0	-1.0	1325.0	899.0	-1.0	1193.0	936.0	-1.0	1363.0	1023.0	-1.0	1355.0	1068.0	-1.0	1680.0	1067.0	-1.0	1450.0	896.0	-1.0	1413.0	1318.0	-1.0	1775.0	820.0	-1.0	1331.0	1454.0	-1.0	2008.0	1397.0	-1.0	2403.0	1095.0	-1.0	1480.0	1062.0	-1.0	1695.0	741.0	-1.0	898.0	666.0	-1.0	985.0	737.0	-1.0	913.0	
568.903	868.0	-1.0	1326.0	898.0	-1.0	1193.0	935.0	-1.0	1363.0	1023.0	-1.0	1356.0	1068.0	-1.0	1675.0	1066.0	-1.0	1444.0	896.0	-1.0	1410.0	1314.0	-1.0	1767.0	819.0	-1.0	1327.0	1450.0	-1.0	1997.0	1395.0	-1.0	2391.0	1092.0	-1.0	1468.0	1058.0	-1.0	1685.0	739.0	-1.0	892.0	666.0	-1.0	980.0	734.0	-1.0	910.0	
569.403	868.0	-1.0	1324.0	897.0	-1.0	1191.0	935.0	-1.0	1362.0	1021.0	-1.0	1353.0	1068.0	-1.0	1672.0	1064.0	-1.0	1438.0	895.0	-1.0	1409.0	1311.0	-1.0	1761.0	818.0	-1.0	1323.0	1448.0	-1.0	1993.0	1395.0	-1.0	2385.0	1090.0	-1.0	1465.0	1057.0	-1.0	1680.0	738.0	-1.0	891.0	665.0	-1.0	979.0	734.0	-1.0	908.0	
569.902	867.0	-1.0	1322.0	896.0	-1.0	1188.0	935.0	-1.0	1361.0	1022.0	-1.0	1351.0	1068.0	-1.0	1670.0	1064.0	-1.0	1435.0	894.0	-1.0	1406.0	1311.0	-1.0	1761.0	819.0	-1.0	1320.0	1448.0	-1.0	1993.0	1396.0	-1.0	2379.0	1090.0	-1.0	1461.0	1055.0	-1.0	1674.0	737.0	-1.0	889.0	663.0	-1.0	976.0	733.0	-1.0	907.0	
570.401	866.0	-1.0	1323.0	897.0	-1.0	1188.0	935.0	-1.0	1361.0	1022.0	-1.0	1353.0	1069.0	-1.0	1673.0	1065.0	-1.0	1437.0	895.0	-1.0	1407.0	1311.0	-1.0	1763.0	819.0	-1.0	1321.0	1449.0	-1.0	1997.0	1398.0	-1.0	2381.0	1092.0	-1.0	1464.0	1054.0	-1.0	1675.0	737.0	-1.0	891.0	663.0	-1.0	977.0	733.0	-1.0	907.0	
570.900	867.0	-1.0	1321.0	896.0	-1.0	1189.0	935.0	-1.0	1362.0	1022.0	-1.0	1354.0	1070.0	-1.0	1674.0	1065.0	-1.0	1437.0	896.0	-1.0	1407.0	1313.0	-1.0	1767.0	819.0	-1.0	1319.0	1451.0	-1.0	1999.0	1399.0	-1.0	2381.0	1092.0	-1.0	1462.0	1053.0	-1.0	1671.0	736.0	-1.0	891.0	664.0	-1.0	976.0	732.0	-1.0	907.0	
571.400	867.0	-1.0	1323.0	897.0	-1.0	1190.0	935.0	-1.0	1363.0	1023.0	-1.0	1354.0	1070.0	-1.0	1675.0	1065.0	-1.0	1438.0	896.0	-1.0	1409.0	1313.0	-1.0	1766.0	819.0	-1.0	1321.0	1450.0	-1.0	1998.0	1400.0	-1.0	2382.0	1092.0	-1.0	1462.0	1053.0	-1.0	1673.0	737.0	-1.0	891.0	663.0	-1.0	977.0	733.0	-1.0	908.0	
571.900	867.0	-1.0	1323.0	897.0	-1.0	1189.0	936.0	-1.0	1364.0	1023.0	-1.0	1353.0	1070.0	-1.0	1676.0	1064.0	-1.0	1435.0	896.0	-1.0	1408.0	1312.0	-1.0	1765.0	820.0	-1.0	1321.0	1449.0	-1.0	1994.0	1400.0	-1.0	2382.0	1091.0	-1.0	1457.0	1053.0	-1.0	1672.0	736.0	-1.0	889.0	662.0	-1.0	977.0	733.0	-1.0	908.0	
572.399	868.0	-1.0	1324.0	897.0	-1.0	1189.0	935.0	-1.0	1364.0	1022.0	-1.0	1354.0	1071.0	-1.0	1676.0	1064.0	-1.0	1435.0	895.0	-1.0	1409.0	1312.0	-1.0	1763.0	820.0	-1.0	1322.0	1447.0	-1.0	1992.0	1401.0	-1.0	2386.0	1091.0	-1.0	1455.0	1054.0	-1.0	1674.0	736.0	-1.0	889.0	664.0	-1.0	979.0	733.0	-1.0	909.0	
572.898	867.0	-1.0	1323.0	896.0	-1.0	1187.0	936.0	-1.0	1363.0	1022.0	-1.0	1350.0	1070.0	-1.0	1675.0	1063.0	-1.0	1432.0	895.0	-1.0	1407.0	1311.0	-1.0	1759.0	820.0	-1.0	1323.0	1447.0	-1.0	1987.0	1403.0	-1.0	2386.0	1089.0	-1.0	1452.0	1053.0	-1.0	1674.0	735.0	-1.0	888.0	663.0	-1.0	980.0	733.0	-1.0	909.0	
573.397	868.0	-1.0	1324.0	897.0	-1.0	1189.0	935.0	-1.0	1364.0	1022.0	-1.0	1352.0	1070.0	-1.0	1678.0	1064.0	-1.0	1434.0	895.0	-1.0	1408.0	1310.0	-1.0	1757.0	820.0	-1.0	1325.0	1447.0	-1.0	1986.0	1404.0	-1.0	2391.0	1089.0	-1.0	1452.0	1053.0	-1.0	1679.0	736.0	-1.0	890.0	664.0	-1.0	982.0	734.0	-1.0	910.0	
573.896	867.0	-1.0	1323.0	896.0	-1.0	1186.0	934.0	-1.0	1363.0	1020.0	-1.0	1350.0	1070.0	-1.0	1675.0	1062.0	-1.0	1432.0	895.0	-1.0	1407.0	1309.0	-1.0	1755.0	820.0	-1.0	1324.0	1446.0	-1.0	1983.0	1403.0	-1.0	2389.0	1089.0	-1.0	1448.0	1053.0	-1.0	1679.0	735.0	-1.0	888.0	664.0	-1.0	983.0	733.0	-1.0	910.0	
574.395	867.0	-1.0	1326.0	898.0	-1.0	1189.0	934.0	-1.0	1363.0	1021.0	-1.0	1352.0	1071.0	-1.0	1678.0	1063.0	-1.0	1435.0	894.0	-1.0	1407.0	1310.0	-1.0	1755.0	820.0	-1.0	1325.0	1446.0	-1.0	1983.0	1403.0	-1.0	2392.0	1089.0	-1.0	1449.0	1054.0	-1.0	1685.0	736.0	-1.0	891.0	665.0	-1.0	986.0	735.0	-1.0	913.0	
574.894	867.0	-1.0	1326.0	898.0	-1.0	1190.0	934.0	-1.0	1363.0	1021.0	-1.0	1351.0	1071.0	-1.0	1678.0	1063.0	-1.0	1434.0	895.0	-1.0	1407.0	1311.0	-1.0	1756.0	819.0	-1.0	1325.0	1447.0	-1.0	1983.0	1402.0	-1.0	2389.0	1089.0	-1.0	1447.0	1055.0	-1.0	1689.0	736.0	-1.0	892.0	665.0	-1.0	986.0	736.0	-1.0	914.0	
575.393	868.0	-1.0	1330.0	900.0	-1.0	1196.0	933.0	-1.0	1366.0	1023.0	-1.0	1356.0	1072.0	-1.0	1684.0	1066.0	-1.0	1443.0	896.0	-1.0	1411.0	1322.0	-1.0	1775.0	821.0	-1.0	1331.0	1463.0	-1.0	2010.0	1403.0	-1.0	2402.0	1095.0	-1.0	1460.0	1059.0	-1.0	1702.0	741.0	-1.0	900.0	667.0	-1.0	992.0	738.0	-1.0	920.0	
575.893	868.0	-1.0	1331.0	902.0	-1.0	1200.0	934.0	-1.0	1366.0	1024.0	-1.0	1359.0	1073.0	-1.0	1684.0	1069.0	-1.0	1448.0	897.0	-1.0	1412.0	1353.0	-1.0	1810.0	822.0	-1.0	1336.0	1497.0	-1.0	2055.0	1410.0	-1.0	2419.0	1104.0	-1.0	1477.0	1064.0	-1.0	1715.0	745.0	-1.0	909.0	667.0	-1.0	995.0	741.0	-1.0	924.0	
576.392	869.0	-1.0	1334.0	904.0	-1.0	1208.0	934.0	-1.0	1370.0	1027.0	-1.0	1367.0	1075.0	-1.0	1690.0	1074.0	-1.0	1460.0	898.0	-1.0	1416.0	1388.0	-1.0	1851.0	825.0	-1.0	1343.0	1538.0	-1.0	2109.0	1418.0	-1.0	2440.0	1116.0	-1.0	1497.0	1069.0	-1.0	1728.0	750.0	-1.0	916.0	669.0	-1.0	998.0	743.0	-1.0	927.0	
576.891	869.0	-1.0	1331.0	905.0	-1.0	1209.0	933.0	-1.0	1367.0	1028.0	-1.0	1369.0	1074.0	-1.0	1688.0	1076.0	-1.0	1465.0	898.0	-1.0	1416.0	1415.0	-1.0	1883.0	826.0	-1.0	1347.0	1571.0	-1.0	2152.0	1424.0	-1.0	2454.0	1124.0	-1.0	1513.0	1072.0	-1.0	1740.0	753.0	-1.0	923.0	669.0	-1.0	1001.0	745.0	-1.0	931.0	
577.390	870.0	-1.0	1333.0	906.0	-1.0	1211.0	933.0	-1.0	1367.0	1029.0	-1.0	1374.0	1074.0	-1.0	1686.0	1077.0	-1.0	1465.0	898.0	-1.0	1415.0	1439.0	-1.0	1909.0	828.0	-1.0	1349.0	1599.0	-1.0	2185.0	1428.0	-1.0	2463.0	1130.0	-1.0	1521.0	1074.0	-1.0	1746.0	756.0	-1.0	926.0	669.0	-1.0	1001.0	747.0	-1.0	933.0	
577.889	868.0	-1.0	1328.0	905.0	-1.0	1208.0	931.0	-1.0	1364.0	1030.0	-1.0	1372.0	1072.0	-1.0	1679.0	1076.0	-1.0	1463.0	897.0	-1.0	1413.0	1455.0	-1.0	1925.0	828.0	-1.0	1351.0	1620.0	-1.0	2212.0	1430.0	-1.0	2471.0	1135.0	-1.0	1531.0	1077.0	-1.0	1752.0	758.0	-1.0	930.0	670.0	-1.0	1003.0	748.0	-1.0	935.0	
578.388	867.0	-1.0	1326.0	906.0	-1.0	1206.0	930.0	-1.0	1360.0	1031.0	-1.0	1372.0	1071.0	-1.0	1675.0	1075.0	-1.0	1461.0	897.0	-1.0	1410.0	1470.0	-1.0	1939.0	829.0	-1.0	1351.0	1638.0	-1.0	2233.0	1433.0	-1.0	2475.0	1139.0	-1.0	1536.0	1077.0	-1.0	1755.0	759.0	-1.0	932.0	670.0	-1.0	1003.0	748.0	-1.0	936.0	
578.887	868.0	-1.0	1323.0	906.0	-1.0	1205.0	929.0	-1.0	1359.0	1030.0	-1.0	1371.0	1070.0	-1.0	1674.0	1075.0	-1.0	1462.0	896.0	-1.0	1409.0	1481.0	-1.0	1950.0	829.0	-1.0	1353.0	1654.0	-1.0	2252.0	1437.0	-1.0	2481.0	1144.0	-1.0	1545.0	1080.0	-1.0	1761.0	761.0	-1.0	936.0	670.0	-1.0	1006.0	750.0	-1.0	939.0	
579.386	867.0	-1.0	1321.0	905.0	-1.0	1203.0	930.0	-1.0	1358.0	1030.0	-1.0	1369.0	1069.0	-1.0	1671.0	1074.0	-1.0	1460.0	896.0	-1.0	1407.0	1489.0	-1.0	1960.0	829.0	-1.0	1352.0	1664.0	-1.0	2263.0	1438.0	-1.0	2483.0	1146.0	-1.0	1548.0	1080.0	-1.0	1765.0	762.0	-1.0	938.0	670.0	-1.0	1007.0	751.0	-1.0	940.0	
579.885	866.0	-1.0	1321.0	905.0	-1.0	1204.0	929.0	-1.0	1359.0	1031.0	-1.0	1370.0	1069.0	-1.0	1673.0	1074.0	-1.0	1461.0	896.0	-1.0	1407.0	1494.0	-1.0	1965.0	830.0	-1.0	1354.0	1672.0	-1.0	2275.0	1440.0	-1.0	2489.0	1149.0	-1.0	1555.0	1083.0	-1.0	1772.0	764.0	-1.0	943.0	671.0	-1.0	1011.0	752.0	-1.0	944.0	
580.384	867.0	-1.0	1325.0	906.0	-1.0	1208.0	931.0	-1.0	1363.0	1032.0	-1.0	1374.0	1070.0	-1.0	1677.0	1075.0	-1.0	1462.0	896.0	-1.0	1408.0	1501.0	-1.0	1974.0	831.0	-1.0	1355.0	1677.0	-1.0	2283.0	1442.0	-1.0	2494.0	1151.0	-1.0	1560.0	1085.0	-1.0	1777.0	764.0	-1.0	944.0	672.0	-1.0	1012.0	754.0	-1.0	946.0	
580.883	867.0	-1.0	1325.0	907.0	-1.0	1210.0	932.0	-1.0	1365.0	1032.0	-1.0	1376.0	1070.0	-1.0	1680.0	1075.0	-1.0	1464.0	897.0	-1.0	1409.0	1503.0	-1.0	1979.0	831.0	-1.0	1357.0	1682.0	-1.0	2292.0	1444.0	-1.0	2501.0	1153.0	-1.0	1567.0	1087.0	-1.0	1783.0	766.0	-1.0	948.0	673.0	-1.0	1015.0	755.0	-1.0	950.0	
581.382	868.0	-1.0	1328.0	908.0	-1.0	1214.0	932.0	-1.0	1369.0	1034.0	-1.0	1380.0	1072.0	-1.0	1683.0	1076.0	-1.0	1466.0	897.0	-1.0	1411.0	1507.0	-1.0	1985.0	832.0	-1.0	1359.0	1685.0	-1.0	2300.0	1447.0	-1.0	2508.0	1157.0	-1.0	1572.0	1089.0	-1.0	1788.0	766.0	-1.0	950.0	674.0	-1.0	1017.0	756.0	-1.0	952.0	
581.881	868.0	-1.0	1330.0	909.0	-1.0	1217.0	932.0	-1.0	1370.0	1035.0	-1.0	1382.0	1072.0	-1.0	1687.0	1078.0	-1.0	1472.0	898.0	-1.0	1414.0	1509.0	-1.0	1989.0	832.0	-1.0	1364.0	1689.0	-1.0	2309.0	1449.0	-1.0	2518.0	1159.0	-1.0	1581.0	1091.0	-1.0	1797.0	768.0	-1.0	954.0	674.0	-1.0	1021.0	757.0	-1.0	956.0	
582.380	869.0	-1.0	1330.0	909.0	-1.0	1217.0	932.0	-1.0	1371.0	1034.0	-1.0	1382.0	1072.0	-1.0	1689.0	1078.0	-1.0	1472.0	898.0	-1.0	1415.0	1500.0	-1.0	1982.0	832.0	-1.0	1365.0	1679.0	-1.0	2301.0	1450.0	-1.0	2522.0	1159.0	-1.0	1584.0	1092.0	-1.0	1800.0	768.0	-1.0	954.0	675.0	-1.0	1021.0	757.0	-1.0	957.0	
582.880	869.0	-1.0	1332.0	909.0	-1.0	1219.0	932.0	-1.0	1371.0	1033.0	-1.0	1381.0	1072.0	-1.0	1691.0	1078.0	-1.0	1474.0	898.0	-1.0	1417.0	1484.0	-1.0	1967.0	833.0	-1.0	1369.0	1664.0	-1.0	2288.0	1451.0	-1.0	2528.0	1159.0	-1.0	1587.0	1093.0	-1.0	1804.0	767.0	-1.0	956.0	676.0	-1.0	1024.0	757.0	-1.0	958.0	
583.379	867.0	-1.0	1329.0	908.0	-1.0	1215.0	931.0	-1.0	1369.0	1031.0	-1.0	1379.0	1070.0	-1.0	1685.0	1075.0	-1.0	1469.0	897.0	-1.0	1415.0	1468.0	-1.0	1947.0	833.0	-1.0	1368.0	1649.0	-1.0	2270.0	1449.0	-1.0	2526.0	1156.0	-1.0	1582.0	1093.0	-1.0	1803.0	766.0	-1.0	953.0	675.0	-1.0	1022.0	755.0	-1.0	956.0	
583.879	867.0	-1.0	1330.0	907.0	-1.0	1215.0	931.0	-1.0	1368.0	1029.0	-1.0	1377.0	1069.0	-1.0	1685.0	1074.0	-1.0	1468.0	896.0	-1.0	1414.0	1455.0	-1.0	1931.0	833.0	-1.0	1369.0	1638.0	-1.0	2257.0	1449.0	-1.0	2529.0	1155.0	-1.0	1583.0	1094.0	-1.0	1805.0	765.0	-1.0	952.0	675.0	-1.0	1023.0	754.0	-1.0	956.0	
584.379	867.0	-1.0	1328.0	905.0	-1.0	1211.0	929.0	-1.0	1366.0	1028.0	-1.0	1373.0	1067.0	-1.0	1679.0	1071.0	-1.0	1461.0	896.0	-1.0	1410.0	1443.0	-1.0	1915.0	832.0	-1.0	1367.0	1627.0	-1.0	2242.0	1447.0	-1.0	2525.0	1153.0	-1.0	1578.0	1092.0	-1.0	1801.0	764.0	-1.0	951.0	674.0	-1.0	1021.0	753.0	-1.0	952.0	
584.878	866.0	-1.0	1329.0	904.0	-1.0	1212.0	930.0	-1.0	1366.0	1028.0	-1.0	1374.0	1066.0	-1.0	1675.0	1070.0	-1.0	1455.0	895.0	-1.0	1408.0	1434.0	-1.0	1903.0	831.0	-1.0	1361.0	1620.0	-1.0	2230.0	1446.0	-1.0	2517.0	1150.0	-1.0	1572.0	1091.0	-1.0	1796.0	762.0	-1.0	946.0	672.0	-1.0	1018.0	752.0	-1.0	949.0	
585.377	866.0	-1.0	1328.0	904.0	-1.0	1210.0	930.0	-1.0	1365.0	1027.0	-1.0	1372.0	1065.0	-1.0	1671.0	1068.0	-1.0	1449.0	893.0	-1.0	1403.0	1426.0	-1.0	1889.0	830.0	-1.0	1357.0	1613.0	-1.0	2219.0	1444.0	-1.0	2511.0	1149.0	-1.0	1567.0	1090.0	-1.0	1792.0	762.0	-1.0	945.0	672.0	-1.0	1016.0	750.0	-1.0	947.0	
585.876	865.0	-1.0	1324.0	902.0	-1.0	1204.0	929.0	-1.0	1365.0	1026.0	-1.0	1368.0	1064.0	-1.0	1665.0	1065.0	-1.0	1440.0	892.0	-1.0	1396.0	1420.0	-1.0	1879.0	828.0	-1.0	1349.0	1607.0	-1.0	2206.0	1441.0	-1.0	2495.0	1146.0	-1.0	1558.0	1088.0	-1.0	1785.0	761.0	-1.0	941.0	671.0	-1.0	1012.0	749.0	-1.0	946.0	
586.375	864.0	-1.0	1322.0	901.0	-1.0	1203.0	930.0	-1.0	1365.0	1025.0	-1.0	1367.0	1064.0	-1.0	1662.0	1064.0	-1.0	1435.0	891.0	-1.0	1392.0	1415.0	-1.0	1870.0	827.0	-1.0	1345.0	1603.0	-1.0	2199.0	1439.0	-1.0	2488.0	1145.0	-1.0	1555.0	1089.0	-1.0	1784.0	761.0	-1.0	941.0	670.0	-1.0	1010.0	749.0	-1.0	946.0	
586.875	864.0	-1.0	1321.0	900.0	-1.0	1201.0	930.0	-1.0	1366.0	1024.0	-1.0	1365.0	1064.0	-1.0	1660.0	1062.0	-1.0	1430.0	890.0	-1.0	1389.0	1409.0	-1.0	1861.0	827.0	-1.0	1340.0	1593.0	-1.0	2186.0	1437.0	-1.0	2479.0	1143.0	-1.0	1548.0	1087.0	-1.0	1780.0	760.0	-1.0	938.0	669.0	-1.0	1008.0	748.0	-1.0	944.0	
587.374	863.0	-1.0	1320.0	900.0	-1.0	1201.0	930.0	-1.0	1365.0	1024.0	-1.0	1365.0	1064.0	-1.0	1661.0	1061.0	-1.0	1429.0	890.0	-1.0	1388.0	1401.0	-1.0	1851.0	827.0	-1.0	1339.0	1585.0	-1.0	2177.0	1436.0	-1.0	2476.0	1142.0	-1.0	1545.0	1088.0	-1.0	1780.0	759.0	-1.0	938.0	669.0	-1.0	1007.0	747.0	-1.0	944.0	
587.874	862.0	-1.0	1317.0	899.0	-1.0	1199.0	930.0	-1.0	1364.0	1023.0	-1.0	1362.0	1064.0	-1.0	1659.0	1060.0	-1.0	1426.0	891.0	-1.0	1386.0	1397.0	-1.0	1845.0	826.0	-1.0	1337.0	1580.0	-1.0	2170.0	1437.0	-1.0	2472.0	1140.0	-1.0	1540.0	1088.0	-1.0	1777.0	758.0	-1.0	935.0	668.0	-1.0	1004.0	746.0	-1.0	942.0	
588.373	861.0	-1.0	1316.0	898.0	-1.0	1199.0	929.0	-1.0	1362.0	1023.0	-1.0	1362.0	1065.0	-1.0	1662.0	1061.0	-1.0	1428.0	892.0	-1.0	1387.0	1393.0	-1.0	1842.0	826.0	-1.0	1338.0	1577.0	-1.0	2167.0	1436.0	-1.0	2474.0	1138.0	-1.0	1539.0	1089.0	-1.0	1778.0	758.0	-1.0	934.0	668.0	-1.0	1005.0	745.0	-1.0	941.0	
588.872	860.0	-1.0	1310.0	898.0	-1.0	1194.0	928.0	-1.0	1354.0	1021.0	-1.0	1355.0	1065.0	-1.0	1661.0	1061.0	-1.0	1428.0	892.0	-1.0	1387.0	1390.0	-1.0	1836.0	826.0	-1.0	1338.0	1573.0	-1.0	2160.0	1435.0	-1.0	2473.0	1136.0	-1.0	1533.0	1088.0	-1.0	1775.0	756.0	-1.0	930.0	668.0	-1.0	1002.0	744.0	-1.0	937.0	
589.371	861.0	-1.0	1310.0	899.0	-1.0	1196.0	925.0	-1.0	1350.0	1021.0	-1.0	1355.0	1065.0	-1.0	1663.0	1062.0	-1.0	1434.0	893.0	-1.0	1388.0	1387.0	-1.0	1831.0	827.0	-1.0	1342.0	1569.0	-1.0	2157.0	1436.0	-1.0	2481.0	1136.0	-1.0	1535.0	1089.0	-1.0	1779.0	757.0	-1.0	930.0	668.0	-1.0	1003.0	742.0	-1.0	936.0	
589.870	860.0	-1.0	1307.0	897.0	-1.0	1192.0	924.0	-1.0	1345.0	1020.0	-1.0	1352.0	1064.0	-1.0	1659.0	1061.0	-1.0	1432.0	891.0	-1.0	1386.0	1370.0	-1.0	1812.0	825.0	-1.0	1339.0	1550.0	-1.0	2133.0	1430.0	-1.0	2472.0	1131.0	-1.0	1526.0	1085.0	-1.0	1770.0	755.0	-1.0	925.0	668.0	-1.0	1002.0	742.0	-1.0	934.0	
590.369	860.0	-1.0	1307.0	898.0	-1.0	1196.0	923.0	-1.0	1344.0	1020.0	-1.0	1353.0	1062.0	-1.0	1659.0	1061.0	-1.0	1437.0	890.0	-1.0	1385.0	1352.0	-1.0	1793.0	824.0	-1.0	1339.0	1530.0	-1.0	2110.0	1423.0	-1.0	2459.0	1126.0	-1.0	1520.0	1080.0	-1.0	1758.0	752.0	-1.0	922.0	668.0	-1.0	1003.0	743.0	-1.0	935.0	
590.868	860.0	-1.0	1309.0	901.0	-1.0	1199.0	924.0	-1.0	1346.0	1021.0	-1.0	1354.0	1060.0	-1.0	1657.0	1061.0	-1.0	1437.0	888.0	-1.0	1384.0	1339.0	-1.0	1780.0	822.0	-1.0	1335.0	1512.0	-1.0	2086.0	1415.0	-1.0	2444.0	1119.0	-1.0	1507.0	1074.0	-1.0	1744.0	749.0	-1.0	915.0	667.0	-1.0	1000.0	742.0	-1.0	934.0	
591.367	861.0	-1.0	1310.0	901.0	-1.0	1198.0	926.0	-1.0	1348.0	1021.0	-1.0	1354.0	1061.0	-1.0	1659.0	1062.0	-1.0	1438.0	890.0	-1.0	1388.0	1331.0	-1.0	1772.0	824.0	-1.0	1339.0	1504.0	-1.0	2076.0	1421.0	-1.0	2454.0	1119.0	-1.0	1511.0	1072.0	-1.0	1735.0	746.0	-1.0	911.0	666.0	-1.0	998.0	740.0	-1.0	930.0	
591.866	860.0	-1.0	1309.0	900.0	-1.0	1196.0	925.0	-1.0	1348.0	1019.0	-1.0	1353.0	1061.0	-1.0	1663.0	1063.0	-1.0	1442.0	891.0	-1.0	1390.0	1322.0	-1.0	1766.0	824.0	-1.0	1339.0	1496.0	-1.0	2071.0	1423.0	-1.0	2458.0	1120.0	-1.0	1515.0	1070.0	-1.0	1734.0	746.0	-1.0	911.0	666.0	-1.0	994.0	737.0	-1.0	928.0	
592.365	860.0	-1.0	1315.0	901.0	-1.0	1204.0	926.0	-1.0	1352.0	1023.0	-1.0	1364.0	1067.0	-1.0	1677.0	1069.0	-1.0	1455.0	892.0	-1.0	1396.0	1321.0	-1.0	1773.0	824.0	-1.0	1339.0	1492.0	-1.0	2073.0	1421.0	-1.0	2458.0	1119.0	-1.0	1517.0	1071.0	-1.0	1738.0	746.0	-1.0	912.0	665.0	-1.0	994.0	735.0	-1.0	922.0	
592.864	861.0	-1.0	1320.0	902.0	-1.0	1209.0	925.0	-1.0	1359.0	1026.0	-1.0	1376.0	1073.0	-1.0	1701.0	1077.0	-1.0	1478.0	894.0	-1.0	1408.0	1326.0	-1.0	1793.0	825.0	-1.0	1348.0	1495.0	-1.0	2091.0	1424.0	-1.0	2477.0	1123.0	-1.0	1532.0	1075.0	-1.0	1750.0	747.0	-1.0	918.0	664.0	-1.0	997.0	735.0	-1.0	923.0	
593.363	861.0	-1.0	1324.0	904.0	-1.0	1213.0	927.0	-1.0	1367.0	1028.0	-1.0	1381.0	1077.0	-1.0	1715.0	1081.0	-1.0	1488.0	897.0	-1.0	1416.0	1331.0	-1.0	1808.0	826.0	-1.0	1354.0	1496.0	-1.0	2101.0	1426.0	-1.0	2490.0	1125.0	-1.0	1540.0	1074.0	-1.0	1753.0	747.0	-1.0	921.0	666.0	-1.0	999.0	735.0	-1.0	927.0	
593.862	864.0	-1.0	1333.0	906.0	-1.0	1224.0	930.0	-1.0	1379.0	1031.0	-1.0	1391.0	1080.0	-1.0	1729.0	1084.0	-1.0	1502.0	898.0	-1.0	1424.0	1335.0	-1.0	1824.0	826.0	-1.0	1355.0	1498.0	-1.0	2108.0	1426.0	-1.0	2496.0	1126.0	-1.0	1545.0	1072.0	-1.0	1751.0	747.0	-1.0	923.0	666.0	-1.0	1003.0	737.0	-1.0	931.0	
594.361	864.0	-1.0	1340.0	908.0	-1.0	1230.0	933.0	-1.0	1389.0	1031.0	-1.0	1397.0	1082.0	-1.0	1742.0	1085.0	-1.0	1511.0	899.0	-1.0	1431.0	1338.0	-1.0	1841.0	826.0	-1.0	1354.0	1497.0	-1.0	2114.0	1422.0	-1.0	2495.0	1125.0	-1.0	1546.0	1070.0	-1.0	1753.0	748.0	-1.0	927.0	668.0	-1.0	1007.0	737.0	-1.0	935.0	
594.861	865.0	-1.0	1343.0	907.0	-1.0	1229.0	934.0	-1.0	1397.0	1031.0	-1.0	1401.0	1082.0	-1.0	1747.0	1085.0	-1.0	1512.0	899.0	-1.0	1434.0	1340.0	-1.0	1853.0	823.0	-1.0	1352.0	1496.0	-1.0	2116.0	1418.0	-1.0	2490.0	1122.0	-1.0	1546.0	1067.0	-1.0	1753.0	747.0	-1.0	929.0	667.0	-1.0	1009.0	739.0	-1.0	939.0	
595.361	868.0	-1.0	1350.0	909.0	-1.0	1237.0	936.0	-1.0	1405.0	1034.0	-1.0	1409.0	1083.0	-1.0	1756.0	1086.0	-1.0	1522.0	899.0	-1.0	1441.0	1344.0	-1.0	1865.0	822.0	-1.0	1353.0	1497.0	-1.0	2123.0	1416.0	-1.0	2493.0	1122.0	-1.0	1549.0	1066.0	-1.0	1754.0	748.0	-1.0	930.0	668.0	-1.0	1012.0	739.0	-1.0	940.0	
595.860	868.0	-1.0	1354.0	910.0	-1.0	1239.0	937.0	-1.0	1408.0	1034.0	-1.0	1413.0	1084.0	-1.0	1761.0	1088.0	-1.0	1526.0	899.0	-1.0	1444.0	1346.0	-1.0	1873.0	822.0	-1.0	1355.0	1496.0	-1.0	2127.0	1413.0	-1.0	2497.0	1121.0	-1.0	1552.0	1065.0	-1.0	1757.0	747.0	-1.0	934.0	669.0	-1.0	1015.0	740.0	-1.0	945.0	
596.359	869.0	-1.0	1355.0	909.0	-1.0	1238.0	937.0	-1.0	1411.0	1034.0	-1.0	1413.0	1083.0	-1.0	1761.0	1086.0	-1.0	1525.0	900.0	-1.0	1446.0	1346.0	-1.0	1876.0	822.0	-1.0	1355.0	1493.0	-1.0	2127.0	1410.0	-1.0	2499.0	1119.0	-1.0	1551.0	1064.0	-1.0	1758.0	747.0	-1.0	935.0	669.0	-1.0	1018.0	739.0	-1.0	946.0	
596.859	870.0	-1.0	1360.0	910.0	-1.0	1243.0	937.0	-1.0	1413.0	1034.0	-1.0	1417.0	1083.0	-1.0	1765.0	1087.0	-1.0	1531.0	899.0	-1.0	1449.0	1347.0	-1.0	1880.0	822.0	-1.0	1358.0	1492.0	-1.0	2127.0	1409.0	-1.0	2502.0	1118.0	-1.0	1551.0	1063.0	-1.0	1759.0	746.0	-1.0	934.0	670.0	-1.0	1019.0	739.0	-1.0	946.0	
597.358	870.0	-1.0	1361.0	909.0	-1.0	1242.0	936.0	-1.0	1412.0	1034.0	-1.0	1416.0	1083.0	-1.0	1765.0	1086.0	-1.0	1530.0	899.0	-1.0	1449.0	1344.0	-1.0	1877.0	821.0	-1.0	1359.0	1489.0	-1.0	2124.0	1408.0	-1.0	2504.0	1116.0	-1.0	1550.0	1061.0	-1.0	1759.0	746.0	-1.0	933.0	669.0	-1.0	1021.0	740.0	-1.0	947.0	
597.857	868.0	-1.0	1358.0	907.0	-1.0	1235.0	934.0	-1.0	1406.0	1030.0	-1.0	1410.0	1080.0	-1.0	1758.0	1082.0	-1.0	1521.0	898.0	-1.0	1446.0	1339.0	-1.0	1869.0	821.0	-1.0	1358.0	1485.0	-1.0	2118.0	1407.0	-1.0	2502.0	1114.0	-1.0	1546.0	1060.0	-1.0	1756.0	744.0	-1.0	931.0	668.0	-1.0	1020.0	738.0	-1.0	946.0	
598.357	868.0	-1.0	1358.0	907.0	-1.0	1237.0	933.0	-1.0	1404.0	1031.0	-1.0	1409.0	1079.0	-1.0	1758.0	1082.0	-1.0	1522.0	898.0	-1.0	1446.0	1336.0	-1.0	1863.0	821.0	-1.0	1360.0	1483.0	-1.0	2116.0	1407.0	-1.0	2504.0	1114.0	-1.0	1546.0	1059.0	-1.0	1754.0	744.0	-1.0	929.0	669.0	-1.0	1020.0	737.0	-1.0	942.0	
598.856	868.0	-1.0	1356.0	906.0	-1.0	1233.0	930.0	-1.0	1399.0	1028.0	-1.0	1405.0	1078.0	-1.0	1752.0	1081.0	-1.0	1517.0	897.0	-1.0	1443.0	1331.0	-1.0	1853.0	822.0	-1.0	1362.0	1482.0	-1.0	2112.0	1408.0	-1.0	2507.0	1113.0	-1.0	1544.0	1057.0	-1.0	1752.0	743.0	-1.0	927.0	668.0	-1.0	1018.0	736.0	-1.0	940.0	
599.355	868.0	-1.0	1360.0	907.0	-1.0	1239.0	931.0	-1.0	1398.0	1029.0	-1.0	1408.0	1080.0	-1.0	1756.0	1082.0	-1.0	1524.0	896.0	-1.0	1444.0	1329.0	-1.0	1851.0	822.0	-1.0	1366.0	1483.0	-1.0	2116.0	1410.0	-1.0	2515.0	1115.0	-1.0	1552.0	1059.0	-1.0	1756.0	744.0	-1.0	930.0	668.0	-1.0	1021.0	736.0	-1.0	940.0	
599.854	868.0	-1.0	1359.0	907.0	-1.0	1237.0	930.0	-1.0	1397.0	1029.0	-1.0	1406.0	1079.0	-1.0	1754.0	1082.0	-1.0	1520.0	897.0	-1.0	1443.0	1328.0	-1.0	1849.0	823.0	-1.0	1367.0	1484.0	-1.0	2117.0	1413.0	-1.0	2519.0	1117.0	-1.0	1554.0	1057.0	-1.0	1756.0	744.0	-1.0	929.0	668.0	-1.0	1022.0	735.0	-1.0	938.0	
600.353	868.0	-1.0	1362.0	908.0	-1.0	1242.0	931.0	-1.0	1399.0	1030.0	-1.0	1410.0	1082.0	-1.0	1760.0	1084.0	-1.0	1526.0	898.0	-1.0	1446.0	1328.0	-1.0	1852.0	824.0	-1.0	1370.0	1486.0	-1.0	2123.0	1416.0	-1.0	2528.0	1119.0	-1.0	1561.0	1059.0	-1.0	1761.0	745.0	-1.0	934.0	669.0	-1.0	1025.0	736.0	-1.0	942.0	
600.853	868.0	-1.0	1361.0	907.0	-1.0	1240.0	930.0	-1.0	1399.0	1030.0	-1.0	1408.0	1082.0	-1.0	1760.0	1084.0	-1.0	1524.0	898.0	-1.0	1446.0	1330.0	-1.0	1855.0	824.0	-1.0	1372.0	1488.0	-1.0	2128.0	1419.0	-1.0	2532.0	1122.0	-1.0	1564.0	1058.0	-1.0	1761.0	745.0	-1.0	934.0	669.0	-1.0	1025.0	735.0	-1.0	942.0	
601.352	868.0	-1.0	1363.0	909.0	-1.0	1243.0	930.0	-1.0	1400.0	1030.0	-1.0	1409.0	1083.0	-1.0	1764.0	1086.0	-1.0	1530.0	900.0	-1.0	1449.0	1332.0	-1.0	1862.0	825.0	-1.0	1375.0	1490.0	-1.0	2136.0	1422.0	-1.0	2541.0	1125.0	-1.0	1571.0	1058.0	-1.0	1764.0	746.0	-1.0	938.0	669.0	-1.0	1028.0	735.0	-1.0	944.0	
601.851	867.0	-1.0	1361.0	907.0	-1.0	1242.0	930.0	-1.0	1397.0	1028.0	-1.0	1406.0	1083.0	-1.0	1766.0	1086.0	-1.0	1530.0	901.0	-1.0	1452.0	1335.0	-1.0	1868.0	827.0	-1.0	1378.0	1493.0	-1.0	2142.0	1424.0	-1.0	2545.0	1127.0	-1.0	1576.0	1058.0	-1.0	1764.0	744.0	-1.0	937.0	669.0	-1.0	1028.0	735.0	-1.0	942.0	
602.350	868.0	-1.0	1361.0	908.0	-1.0	1244.0	928.0	-1.0	1395.0	1028.0	-1.0	1407.0	1085.0	-1.0	1770.0	1088.0	-1.0	1538.0	901.0	-1.0	1458.0	1338.0	-1.0	1877.0	828.0	-1.0	1382.0	1495.0	-1.0	2152.0	1425.0	-1.0	2554.0	1129.0	-1.0	1583.0	1058.0	-1.0	1767.0	746.0	-1.0	939.0	669.0	-1.0	1029.0	735.0	-1.0	944.0	
602.849	866.0	-1.0	1359.0	906.0	-1.0	1242.0	927.0	-1.0	1391.0	1027.0	-1.0	1403.0	1084.0	-1.0	1769.0	1088.0	-1.0	1538.0	903.0	-1.0	1459.0	1339.0	-1.0	1880.0	828.0	-1.0	1384.0	1497.0	-1.0	2154.0	1427.0	-1.0	2557.0	1129.0	-1.0	1585.0	1056.0	-1.0	1766.0	745.0	-1.0	938.0	668.0	-1.0	1028.0	734.0	-1.0	941.0	
603.349	867.0	-1.0	1360.0	908.0	-1.0	1244.0	925.0	-1.0	1387.0	1026.0	-1.0	1404.0	1084.0	-1.0	1772.0	1090.0	-1.0	1544.0	903.0	-1.0	1464.0	1341.0	-1.0	1884.0	829.0	-1.0	1388.0	1498.0	-1.0	2161.0	1429.0	-1.0	2564.0	1131.0	-1.0	1592.0	1057.0	-1.0	1768.0	746.0	-1.0	940.0	668.0	-1.0	1031.0	734.0	-1.0	942.0	
603.848	866.0	-1.0	1355.0	906.0	-1.0	1239.0	924.0	-1.0	1382.0	1026.0	-1.0	1399.0	1083.0	-1.0	1768.0	1090.0	-1.0	1542.0	903.0	-1.0	1464.0	1341.0	-1.0	1885.0	829.0	-1.0	1388.0	1498.0	-1.0	2161.0	1428.0	-1.0	2564.0	1131.0	-1.0	1593.0	1057.0	-1.0	1765.0	745.0	-1.0	938.0	668.0	-1.0	1029.0	733.0	-1.0	939.0	
604.347	865.0	-1.0	1355.0	907.0	-1.0	1241.0	923.0	-1.0	1379.0	1025.0	-1.0	1399.0	1082.0	-1.0	1769.0	1091.0	-1.0	1547.0	903.0	-1.0	1466.0	1341.0	-1.0	1886.0	829.0	-1.0	1390.0	1499.0	-1.0	2165.0	1429.0	-1.0	2568.0	1133.0	-1.0	1599.0	1056.0	-1.0	1766.0	746.0	-1.0	940.0	668.0	-1.0	1030.0	733.0	-1.0	938.0	
604.846	865.0	-1.0	1354.0	906.0	-1.0	1238.0	922.0	-1.0	1376.0	1024.0	-1.0	1395.0	1081.0	-1.0	1764.0	1091.0	-1.0	1542.0	903.0	-1.0	1465.0	1340.0	-1.0	1886.0	829.0	-1.0	1390.0	1499.0	-1.0	2166.0	1429.0	-1.0	2568.0	1132.0	-1.0	1598.0	1055.0	-1.0	1763.0	745.0	-1.0	938.0	668.0	-1.0	1028.0	733.0	-1.0	936.0	
605.345	865.0	-1.0	1351.0	906.0	-1.0	1237.0	921.0	-1.0	1373.0	1024.0	-1.0	1394.0	1081.0	-1.0	1762.0	1091.0	-1.0	1543.0	902.0	-1.0	1464.0	1339.0	-1.0	1883.0	829.0	-1.0	1391.0	1498.0	-1.0	2165.0	1428.0	-1.0	2567.0	1133.0	-1.0	1599.0	1055.0	-1.0	1762.0	746.0	-1.0	938.0	669.0	-1.0	1029.0	732.0	-1.0	935.0	
605.845	865.0	-1.0	1352.0	907.0	-1.0	1237.0	921.0	-1.0	1373.0	1025.0	-1.0	1395.0	1079.0	-1.0	1758.0	1089.0	-1.0	1539.0	902.0	-1.0	1463.0	1339.0	-1.0	1881.0	829.0	-1.0	1390.0	1498.0	-1.0	2162.0	1429.0	-1.0	2565.0	1132.0	-1.0	1597.0	1054.0	-1.0	1758.0	745.0	-1.0	935.0	668.0	-1.0	1025.0	731.0	-1.0	932.0	
606.344	865.0	-1.0	1350.0	906.0	-1.0	1235.0	920.0	-1.0	1368.0	1023.0	-1.0	1390.0	1077.0	-1.0	1754.0	1088.0	-1.0	1537.0	902.0	-1.0	1461.0	1336.0	-1.0	1877.0	828.0	-1.0	1389.0	1496.0	-1.0	2158.0	1427.0	-1.0	2561.0	1132.0	-1.0	1594.0	1054.0	-1.0	1755.0	745.0	-1.0	933.0	667.0	-1.0	1025.0	730.0	-1.0	930.0	
606.844	864.0	-1.0	1346.0	906.0	-1.0	1230.0	920.0	-1.0	1363.0	1023.0	-1.0	1385.0	1075.0	-1.0	1746.0	1086.0	-1.0	1528.0	900.0	-1.0	1458.0	1333.0	-1.0	1869.0	828.0	-1.0	1386.0	1493.0	-1.0	2149.0	1427.0	-1.0	2552.0	1129.0	-1.0	1587.0	1052.0	-1.0	1749.0	744.0	-1.0	930.0	667.0	-1.0	1022.0	728.0	-1.0	925.0	
607.343	862.0	-1.0	1341.0	904.0	-1.0	1225.0	917.0	-1.0	1355.0	1020.0	-1.0	1378.0	1073.0	-1.0	1739.0	1084.0	-1.0	1523.0	899.0	-1.0	1454.0	1328.0	-1.0	1859.0	827.0	-1.0	1384.0	1490.0	-1.0	2140.0	1424.0	-1.0	2544.0	1128.0	-1.0	1582.0	1051.0	-1.0	1745.0	743.0	-1.0	927.0	665.0	-1.0	1019.0	728.0	-1.0	922.0	
607.842	862.0	-1.0	1337.0	903.0	-1.0	1221.0	916.0	-1.0	1350.0	1020.0	-1.0	1373.0	1071.0	-1.0	1730.0	1080.0	-1.0	1514.0	897.0	-1.0	1449.0	1325.0	-1.0	1849.0	826.0	-1.0	1380.0	1486.0	-1.0	2127.0	1423.0	-1.0	2533.0	1124.0	-1.0	1573.0	1050.0	-1.0	1736.0	741.0	-1.0	921.0	664.0	-1.0	1014.0	726.0	-1.0	916.0	
608.341	860.0	-1.0	1330.0	901.0	-1.0	1216.0	914.0	-1.0	1340.0	1017.0	-1.0	1363.0	1068.0	-1.0	1720.0	1077.0	-1.0	1505.0	895.0	-1.0	1442.0	1318.0	-1.0	1834.0	825.0	-1.0	1375.0	1482.0	-1.0	2114.0	1420.0	-1.0	2521.0	1121.0	-1.0	1564.0	1048.0	-1.0	1728.0	740.0	-1.0	918.0	665.0	-1.0	1010.0	724.0	-1.0	911.0	
608.840	861.0	-1.0	1329.0	903.0	-1.0	1218.0	913.0	-1.0	1336.0	1017.0	-1.0	1362.0	1066.0	-1.0	1711.0	1076.0	-1.0	1498.0	895.0	-1.0	1438.0	1314.0	-1.0	1824.0	824.0	-1.0	1371.0	1477.0	-1.0	2101.0	1418.0	-1.0	2506.0	1118.0	-1.0	1554.0	1046.0	-1.0	1719.0	739.0	-1.0	912.0	663.0	-1.0	1006.0	722.0	-1.0	905.0	
609.339	859.0	-1.0	1319.0	900.0	-1.0	1209.0	911.0	-1.0	1325.0	1014.0	-1.0	1351.0	1064.0	-1.0	1697.0	1073.0	-1.0	1486.0	892.0	-1.0	1430.0	1308.0	-1.0	1806.0	823.0	-1.0	1366.0	1472.0	-1.0	2088.0	1415.0	-1.0	2492.0	1115.0	-1.0	1544.0	1044.0	-1.0	1710.0	738.0	-1.0	908.0	661.0	-1.0	1001.0	721.0	-1.0	900.0	
609.839	858.0	-1.0	1316.0	901.0	-1.0	1206.0	910.0	-1.0	1320.0	1013.0	-1.0	1348.0	1061.0	-1.0	1686.0	1070.0	-1.0	1476.0	891.0	-1.0	1423.0	1303.0	-1.0	1795.0	822.0	-1.0	1359.0	1468.0	-1.0	2075.0	1413.0	-1.0	2479.0	1112.0	-1.0	1535.0	1042.0	-1.0	1702.0	738.0	-1.0	903.0	659.0	-1.0	996.0	719.0	-1.0	895.0	
610.338	856.0	-1.0	1309.0	899.0	-1.0	1202.0	908.0	-1.0	1312.0	1011.0	-1.0	1340.0	1058.0	-1.0	1676.0	1067.0	-1.0	1468.0	889.0	-1.0	1418.0	1297.0	-1.0	1782.0	821.0	-1.0	1355.0	1464.0	-1.0	2064.0	1409.0	-1.0	2466.0	1111.0	-1.0	1528.0	1041.0	-1.0	1696.0	737.0	-1.0	902.0	659.0	-1.0	993.0	718.0	-1.0	893.0	
610.838	855.0	-1.0	1302.0	897.0	-1.0	1197.0	907.0	-1.0	1307.0	1010.0	-1.0	1334.0	1055.0	-1.0	1665.0	1062.0	-1.0	1459.0	888.0	-1.0	1412.0	1294.0	-1.0	1773.0	819.0	-1.0	1349.0	1460.0	-1.0	2052.0	1406.0	-1.0	2451.0	1107.0	-1.0	1516.0	1039.0	-1.0	1686.0	735.0	-1.0	897.0	657.0	-1.0	986.0	717.0	-1.0	888.0	
611.337	853.0	-1.0	1294.0	896.0	-1.0	1191.0	906.0	-1.0	1299.0	1008.0	-1.0	1325.0	1052.0	-1.0	1654.0	1060.0	-1.0	1449.0	885.0	-1.0	1404.0	1288.0	-1.0	1761.0	818.0	-1.0	1343.0	1456.0	-1.0	2041.0	1403.0	-1.0	2437.0	1104.0	-1.0	1507.0	1038.0	-1.0	1679.0	734.0	-1.0	894.0	657.0	-1.0	983.0	715.0	-1.0	885.0	
611.836	853.0	-1.0	1288.0	894.0	-1.0	1185.0	904.0	-1.0	1291.0	1005.0	-1.0	1318.0	1050.0	-1.0	1642.0	1056.0	-1.0	1439.0	884.0	-1.0	1398.0	1286.0	-1.0	1752.0	817.0	-1.0	1336.0	1452.0	-1.0	2028.0	1399.0	-1.0	2419.0	1101.0	-1.0	1497.0	1036.0	-1.0	1669.0	734.0	-1.0	890.0	655.0	-1.0	975.0	714.0	-1.0	881.0	
612.335	850.0	-1.0	1280.0	892.0	-1.0	1179.0	903.0	-1.0	1284.0	1003.0	-1.0	1310.0	1047.0	-1.0	1631.0	1053.0	-1.0	1430.0	883.0	-1.0	1392.0	1281.0	-1.0	1740.0	815.0	-1.0	1331.0	1449.0	-1.0	2018.0	1396.0	-1.0	2405.0	1098.0	-1.0	1488.0	1034.0	-1.0	1661.0	733.0	-1.0	887.0	653.0	-1.0	972.0	713.0	-1.0	878.0	
612.835	850.0	-1.0	1280.0	892.0	-1.0	1182.0	903.0	-1.0	1282.0	1004.0	-1.0	1310.0	1048.0	-1.0	1628.0	1054.0	-1.0	1430.0	883.0	-1.0	1391.0	1279.0	-1.0	1736.0	815.0	-1.0	1326.0	1447.0	-1.0	2011.0	1395.0	-1.0	2397.0	1097.0	-1.0	1482.0	1034.0	-1.0	1654.0	732.0	-1.0	884.0	653.0	-1.0	967.0	712.0	-1.0	876.0	
613.334	848.0	-1.0	1273.0	890.0	-1.0	1176.0	902.0	-1.0	1277.0	1001.0	-1.0	1304.0	1045.0	-1.0	1618.0	1052.0	-1.0	1421.0	882.0	-1.0	1385.0	1277.0	-1.0	1726.0	814.0	-1.0	1319.0	1443.0	-1.0	2001.0	1392.0	-1.0	2382.0	1095.0	-1.0	1473.0	1033.0	-1.0	1647.0	731.0	-1.0	882.0	650.0	-1.0	962.0	713.0	-1.0	873.0	
613.833	848.0	-1.0	1272.0	890.0	-1.0	1178.0	902.0	-1.0	1276.0	1001.0	-1.0	1303.0	1046.0	-1.0	1616.0	1052.0	-1.0	1420.0	882.0	-1.0	1383.0	1277.0	-1.0	1722.0	813.0	-1.0	1316.0	1443.0	-1.0	1996.0	1391.0	-1.0	2375.0	1095.0	-1.0	1470.0	1033.0	-1.0	1641.0	731.0	-1.0	879.0	650.0	-1.0	959.0	713.0	-1.0	873.0	
614.333	848.0	-1.0	1270.0	889.0	-1.0	1176.0	903.0	-1.0	1274.0	1001.0	-1.0	1301.0	1045.0	-1.0	1609.0	1050.0	-1.0	1412.0	881.0	-1.0	1377.0	1275.0	-1.0	1715.0	813.0	-1.0	1311.0	1440.0	-1.0	1989.0	1389.0	-1.0	2365.0	1093.0	-1.0	1465.0	1032.0	-1.0	1637.0	731.0	-1.0	879.0	650.0	-1.0	957.0	711.0	-1.0	872.0	
614.832	848.0	-1.0	1272.0	891.0	-1.0	1179.0	904.0	-1.0	1277.0	1003.0	-1.0	1305.0	1045.0	-1.0	1607.0	1051.0	-1.0	1409.0	881.0	-1.0	1375.0	1275.0	-1.0	1714.0	812.0	-1.0	1306.0	1438.0	-1.0	1984.0	1388.0	-1.0	2355.0	1092.0	-1.0	1460.0	1031.0	-1.0	1632.0	730.0	-1.0	877.0	649.0	-1.0	954.0	712.0	-1.0	872.0	
615.331	848.0	-1.0	1271.0	890.0	-1.0	1178.0	905.0	-1.0	1276.0	1003.0	-1.0	1304.0	1045.0	-1.0	1603.0	1050.0	-1.0	1404.0	881.0	-1.0	1371.0	1274.0	-1.0	1708.0	811.0	-1.0	1301.0	1437.0	-1.0	1978.0	1387.0	-1.0	2348.0	1090.0	-1.0	1457.0	1030.0	-1.0	1629.0	729.0	-1.0	876.0	650.0	-1.0	952.0	711.0	-1.0	872.0	
615.830	849.0	-1.0	1273.0	891.0	-1.0	1182.0	906.0	-1.0	1280.0	1004.0	-1.0	1309.0	1046.0	-1.0	1605.0	1052.0	-1.0	1407.0	881.0	-1.0	1371.0	1276.0	-1.0	1709.0	811.0	-1.0	1298.0	1435.0	-1.0	1975.0	1387.0	-1.0	2344.0	1090.0	-1.0	1453.0	1030.0	-1.0	1626.0	730.0	-1.0	875.0	649.0	-1.0	951.0	712.0	-1.0	873.0	
616.330	849.0	-1.0	1271.0	890.0	-1.0	1180.0	905.0	-1.0	1278.0	1004.0	-1.0	1308.0	1046.0	-1.0	1601.0	1051.0	-1.0	1402.0	881.0	-1.0	1366.0	1275.0	-1.0	1704.0	810.0	-1.0	1294.0	1434.0	-1.0	1971.0	1386.0	-1.0	2338.0	1089.0	-1.0	1449.0	1030.0	-1.0	1623.0	729.0	-1.0	875.0	649.0	-1.0	949.0	712.0	-1.0	873.0	
616.829	850.0	-1.0	1271.0	891.0	-1.0	1183.0	906.0	-1.0	1279.0	1005.0	-1.0	1310.0	1047.0	-1.0	1606.0	1053.0	-1.0	1407.0	881.0	-1.0	1367.0	1276.0	-1.0	1705.0	810.0	-1.0	1297.0	1434.0	-1.0	1973.0	1387.0	-1.0	2343.0	1089.0	-1.0	1454.0	1033.0	-1.0	1627.0	729.0	-1.0	877.0	649.0	-1.0	951.0	713.0	-1.0	875.0	
617.328	843.0	-1.0	1269.0	885.0	-1.0	1179.0	900.0	-1.0	1279.0	999.0	-1.0	1307.0	1046.0	-1.0	1602.0	1052.0	-1.0	1403.0	880.0	-1.0	1365.0	1274.0	-1.0	1700.0	809.0	-1.0	1294.0	1431.0	-1.0	1967.0	1385.0	-1.0	2337.0	1087.0	-1.0	1449.0	1033.0	-1.0	1627.0	730.0	-1.0	877.0	649.0	-1.0	951.0	713.0	-1.0	874.0	
617.827	846.0	-1.0	1271.0	888.0	-1.0	1183.0	902.0	-1.0	1279.0	1002.0	-1.0	1308.0	1047.0	-1.0	1607.0	1053.0	-1.0	1409.0	882.0	-1.0	1368.0	1278.0	-1.0	1707.0	811.0	-1.0	1299.0	1436.0	-1.0	1977.0	1387.0	-1.0	2347.0	1090.0	-1.0	1457.0	1038.0	-1.0	1638.0	733.0	-1.0	882.0	650.0	-1.0	953.0	716.0	-1.0	877.0	
618.326	848.0	-1.0	1273.0	890.0	-1.0	1186.0	903.0	-1.0	1278.0	1003.0	-1.0	1309.0	1048.0	-1.0	1610.0	1055.0	-1.0	1411.0	883.0	-1.0	1372.0	1285.0	-1.0	1715.0	812.0	-1.0	1306.0	1443.0	-1.0	1989.0	1392.0	-1.0	2360.0	1095.0	-1.0	1465.0	1044.0	-1.0	1650.0	736.0	-1.0	887.0	652.0	-1.0	955.0	717.0	-1.0	881.0	
618.825	851.0	-1.0	1278.0	895.0	-1.0	1195.0	905.0	-1.0	1281.0	1006.0	-1.0	1314.0	1052.0	-1.0	1618.0	1058.0	-1.0	1417.0	885.0	-1.0	1378.0	1293.0	-1.0	1726.0	815.0	-1.0	1312.0	1452.0	-1.0	2000.0	1400.0	-1.0	2376.0	1100.0	-1.0	1471.0	1048.0	-1.0	1659.0	738.0	-1.0	889.0	653.0	-1.0	955.0	720.0	-1.0	884.0	
619.324	852.0	-1.0	1278.0	896.0	-1.0	1194.0	905.0	-1.0	1279.0	1007.0	-1.0	1313.0	1052.0	-1.0	1617.0	1057.0	-1.0	1414.0	886.0	-1.0	1379.0	1295.0	-1.0	1725.0	817.0	-1.0	1315.0	1454.0	-1.0	2001.0	1403.0	-1.0	2384.0	1102.0	-1.0	1473.0	1052.0	-1.0	1665.0	739.0	-1.0	890.0	652.0	-1.0	956.0	723.0	-1.0	887.0	
619.824	854.0	-1.0	1282.0	898.0	-1.0	1200.0	906.0	-1.0	1281.0	1009.0	-1.0	1315.0	1055.0	-1.0	1625.0	1059.0	-1.0	1420.0	888.0	-1.0	1383.0	1297.0	-1.0	1728.0	819.0	-1.0	1323.0	1458.0	-1.0	2008.0	1409.0	-1.0	2401.0	1105.0	-1.0	1483.0	1057.0	-1.0	1678.0	741.0	-1.0	895.0	655.0	-1.0	961.0	726.0	-1.0	891.0	
620.323	854.0	-1.0	1281.0	898.0	-1.0	1197.0	907.0	-1.0	1279.0	1009.0	-1.0	1313.0	1054.0	-1.0	1623.0	1057.0	-1.0	1416.0	888.0	-1.0	1383.0	1298.0	-1.0	1726.0	819.0	-1.0	1325.0	1460.0	-1.0	2007.0	1412.0	-1.0	2404.0	1106.0	-1.0	1483.0	1058.0	-1.0	1680.0	742.0	-1.0	895.0	656.0	-1.0	961.0	727.0	-1.0	893.0	
620.823	856.0	-1.0	1284.0	899.0	-1.0	1198.0	907.0	-1.0	1280.0	1010.0	-1.0	1315.0	1056.0	-1.0	1627.0	1057.0	-1.0	1418.0	889.0	-1.0	1386.0	1301.0	-1.0	1727.0	820.0	-1.0	1330.0	1462.0	-1.0	2012.0	1417.0	-1.0	2416.0	1109.0	-1.0	1489.0	1061.0	-1.0	1687.0	744.0	-1.0	899.0	656.0	-1.0	965.0	729.0	-1.0	896.0	
621.322	856.0	-1.0	1285.0	900.0	-1.0	1197.0	908.0	-1.0	1281.0	1011.0	-1.0	1316.0	1056.0	-1.0	1627.0	1056.0	-1.0	1416.0	889.0	-1.0	1386.0	1302.0	-1.0	1725.0	821.0	-1.0	1331.0	1463.0	-1.0	2011.0	1417.0	-1.0	2418.0	1109.0	-1.0	1489.0	1062.0	-1.0	1690.0	744.0	-1.0	898.0	657.0	-1.0	966.0	731.0	-1.0	897.0	
621.821	858.0	-1.0	1289.0	902.0	-1.0	1202.0	910.0	-1.0	1285.0	1012.0	-1.0	1320.0	1058.0	-1.0	1634.0	1058.0	-1.0	1421.0	890.0	-1.0	1388.0	1304.0	-1.0	1730.0	822.0	-1.0	1335.0	1465.0	-1.0	2015.0	1420.0	-1.0	2428.0	1112.0	-1.0	1496.0	1066.0	-1.0	1698.0	747.0	-1.0	902.0	660.0	-1.0	970.0	733.0	-1.0	902.0	
622.320	860.0	-1.0	1291.0	902.0	-1.0	1201.0	912.0	-1.0	1289.0	1014.0	-1.0	1321.0	1058.0	-1.0	1634.0	1057.0	-1.0	1418.0	891.0	-1.0	1390.0	1307.0	-1.0	1732.0	823.0	-1.0	1336.0	1467.0	-1.0	2017.0	1421.0	-1.0	2430.0	1111.0	-1.0	1496.0	1067.0	-1.0	1701.0	747.0	-1.0	902.0	660.0	-1.0	970.0	734.0	-1.0	903.0	
622.819	861.0	-1.0	1295.0	903.0	-1.0	1202.0	913.0	-1.0	1293.0	1014.0	-1.0	1324.0	1060.0	-1.0	1639.0	1058.0	-1.0	1421.0	891.0	-1.0	1392.0	1309.0	-1.0	1736.0	823.0	-1.0	1339.0	1468.0	-1.0	2021.0	1423.0	-1.0	2437.0	1112.0	-1.0	1500.0	1070.0	-1.0	1707.0	748.0	-1.0	905.0	662.0	-1.0	974.0	736.0	-1.0	906.0	
623.318	864.0	-1.0	1301.0	905.0	-1.0	1206.0	916.0	-1.0	1302.0	1018.0	-1.0	1329.0	1061.0	-1.0	1644.0	1059.0	-1.0	1423.0	893.0	-1.0	1395.0	1312.0	-1.0	1743.0	824.0	-1.0	1341.0	1471.0	-1.0	2024.0	1424.0	-1.0	2442.0	1113.0	-1.0	1502.0	1072.0	-1.0	1710.0	749.0	-1.0	906.0	662.0	-1.0	977.0	737.0	-1.0	908.0	
623.817	864.0	-1.0	1304.0	905.0	-1.0	1207.0	917.0	-1.0	1305.0	1018.0	-1.0	1331.0	1061.0	-1.0	1647.0	1059.0	-1.0	1424.0	894.0	-1.0	1398.0	1315.0	-1.0	1747.0	824.0	-1.0	1343.0	1472.0	-1.0	2028.0	1427.0	-1.0	2449.0	1114.0	-1.0	1506.0	1074.0	-1.0	1716.0	750.0	-1.0	908.0	664.0	-1.0	978.0	738.0	-1.0	910.0	
624.316	864.0	-1.0	1310.0	907.0	-1.0	1213.0	920.0	-1.0	1312.0	1020.0	-1.0	1338.0	1063.0	-1.0	1653.0	1061.0	-1.0	1427.0	895.0	-1.0	1402.0	1318.0	-1.0	1754.0	825.0	-1.0	1345.0	1475.0	-1.0	2032.0	1428.0	-1.0	2456.0	1116.0	-1.0	1509.0	1075.0	-1.0	1720.0	749.0	-1.0	908.0	663.0	-1.0	981.0	739.0	-1.0	912.0	
624.816	865.0	-1.0	1312.0	907.0	-1.0	1214.0	920.0	-1.0	1316.0	1020.0	-1.0	1339.0	1064.0	-1.0	1654.0	1061.0	-1.0	1427.0	894.0	-1.0	1403.0	1318.0	-1.0	1756.0	825.0	-1.0	1347.0	1475.0	-1.0	2034.0	1429.0	-1.0	2459.0	1116.0	-1.0	1510.0	1076.0	-1.0	1723.0	750.0	-1.0	910.0	665.0	-1.0	983.0	740.0	-1.0	914.0	
625.315	867.0	-1.0	1318.0	909.0	-1.0	1219.0	922.0	-1.0	1322.0	1022.0	-1.0	1345.0	1067.0	-1.0	1664.0	1065.0	-1.0	1438.0	895.0	-1.0	1409.0	1321.0	-1.0	1763.0	826.0	-1.0	1352.0	1478.0	-1.0	2041.0	1431.0	-1.0	2470.0	1118.0	-1.0	1517.0	1079.0	-1.0	1731.0	751.0	-1.0	913.0	667.0	-1.0	987.0	742.0	-1.0	916.0	
625.814	867.0	-1.0	1318.0	908.0	-1.0	1217.0	922.0	-1.0	1326.0	1020.0	-1.0	1345.0	1066.0	-1.0	1665.0	1063.0	-1.0	1437.0	895.0	-1.0	1409.0	1321.0	-1.0	1764.0	826.0	-1.0	1351.0	1478.0	-1.0	2039.0	1429.0	-1.0	2469.0	1118.0	-1.0	1515.0	1079.0	-1.0	1734.0	751.0	-1.0	913.0	667.0	-1.0	987.0	743.0	-1.0	918.0	
626.314	867.0	-1.0	1322.0	909.0	-1.0	1220.0	924.0	-1.0	1331.0	1021.0	-1.0	1348.0	1067.0	-1.0	1670.0	1064.0	-1.0	1440.0	896.0	-1.0	1411.0	1322.0	-1.0	1768.0	827.0	-1.0	1354.0	1478.0	-1.0	2043.0	1429.0	-1.0	2476.0	1119.0	-1.0	1520.0	1081.0	-1.0	1742.0	753.0	-1.0	917.0	669.0	-1.0	993.0	744.0	-1.0	923.0	
626.813	868.0	-1.0	1324.0	908.0	-1.0	1219.0	925.0	-1.0	1335.0	1022.0	-1.0	1350.0	1068.0	-1.0	1673.0	1063.0	-1.0	1439.0	896.0	-1.0	1412.0	1324.0	-1.0	1772.0	826.0	-1.0	1354.0	1479.0	-1.0	2044.0	1429.0	-1.0	2477.0	1119.0	-1.0	1520.0	1082.0	-1.0	1745.0	753.0	-1.0	917.0	669.0	-1.0	994.0	745.0	-1.0	924.0	
627.312	868.0	-1.0	1326.0	909.0	-1.0	1220.0	926.0	-1.0	1341.0	1022.0	-1.0	1351.0	1068.0	-1.0	1676.0	1063.0	-1.0	1439.0	896.0	-1.0	1414.0	1322.0	-1.0	1771.0	827.0	-1.0	1354.0	1475.0	-1.0	2041.0	1429.0	-1.0	2480.0	1119.0	-1.0	1520.0	1082.0	-1.0	1751.0	753.0	-1.0	919.0	670.0	-1.0	996.0	745.0	-1.0	926.0	
627.811	870.0	-1.0	1329.0	909.0	-1.0	1219.0	927.0	-1.0	1346.0	1022.0	-1.0	1354.0	1068.0	-1.0	1677.0	1062.0	-1.0	1435.0	897.0	-1.0	1415.0	1320.0	-1.0	1769.0	826.0	-1.0	1354.0	1471.0	-1.0	2034.0	1429.0	-1.0	2479.0	1116.0	-1.0	1515.0	1082.0	-1.0	1751.0	751.0	-1.0	917.0	670.0	-1.0	997.0	745.0	-1.0	926.0	
628.310	868.0	-1.0	1328.0	907.0	-1.0	1214.0	927.0	-1.0	1346.0	1020.0	-1.0	1351.0	1068.0	-1.0	1676.0	1059.0	-1.0	1431.0	897.0	-1.0	1414.0	1314.0	-1.0	1761.0	826.0	-1.0	1353.0	1466.0	-1.0	2023.0	1427.0	-1.0	2477.0	1113.0	-1.0	1510.0	1082.0	-1.0	1752.0	750.0	-1.0	915.0	669.0	-1.0	997.0	744.0	-1.0	926.0	
628.809	869.0	-1.0	1332.0	907.0	-1.0	1218.0	928.0	-1.0	1350.0	1020.0	-1.0	1351.0	1069.0	-1.0	1683.0	1060.0	-1.0	1436.0	897.0	-1.0	1418.0	1313.0	-1.0	1760.0	827.0	-1.0	1354.0	1464.0	-1.0	2020.0	1427.0	-1.0	2479.0	1113.0	-1.0	1508.0	1082.0	-1.0	1754.0	749.0	-1.0	913.0	669.0	-1.0	996.0	744.0	-1.0	924.0	
629.309	868.0	-1.0	1327.0	904.0	-1.0	1210.0	926.0	-1.0	1344.0	1018.0	-1.0	1345.0	1067.0	-1.0	1678.0	1058.0	-1.0	1431.0	896.0	-1.0	1416.0	1310.0	-1.0	1756.0	827.0	-1.0	1353.0	1462.0	-1.0	2015.0	1425.0	-1.0	2475.0	1110.0	-1.0	1504.0	1083.0	-1.0	1752.0	748.0	-1.0	912.0	668.0	-1.0	994.0	742.0	-1.0	922.0	
629.808	867.0	-1.0	1325.0	904.0	-1.0	1210.0	924.0	-1.0	1341.0	1016.0	-1.0	1344.0	1066.0	-1.0	1678.0	1058.0	-1.0	1432.0	896.0	-1.0	1416.0	1308.0	-1.0	1756.0	827.0	-1.0	1355.0	1462.0	-1.0	2018.0	1427.0	-1.0	2482.0	1112.0	-1.0	1508.0	1083.0	-1.0	1755.0	749.0	-1.0	913.0	669.0	-1.0	997.0	742.0	-1.0	921.0	
630.307	865.0	-1.0	1320.0	904.0	-1.0	1206.0	922.0	-1.0	1335.0	1016.0	-1.0	1341.0	1065.0	-1.0	1673.0	1056.0	-1.0	1428.0	895.0	-1.0	1413.0	1306.0	-1.0	1748.0	826.0	-1.0	1354.0	1460.0	-1.0	2013.0	1427.0	-1.0	2480.0	1110.0	-1.0	1505.0	1082.0	-1.0	1753.0	748.0	-1.0	911.0	668.0	-1.0	995.0	741.0	-1.0	919.0	
630.807	866.0	-1.0	1320.0	905.0	-1.0	1208.0	922.0	-1.0	1333.0	1016.0	-1.0	1341.0	1066.0	-1.0	1675.0	1056.0	-1.0	1429.0	894.0	-1.0	1413.0	1303.0	-1.0	1744.0	827.0	-1.0	1356.0	1460.0	-1.0	2015.0	1429.0	-1.0	2486.0	1111.0	-1.0	1507.0	1082.0	-1.0	1753.0	748.0	-1.0	910.0	668.0	-1.0	994.0	741.0	-1.0	917.0	
631.306	864.0	-1.0	1316.0	904.0	-1.0	1204.0	921.0	-1.0	1330.0	1016.0	-1.0	1339.0	1064.0	-1.0	1669.0	1055.0	-1.0	1426.0	894.0	-1.0	1409.0	1301.0	-1.0	1740.0	826.0	-1.0	1353.0	1459.0	-1.0	2011.0	1426.0	-1.0	2479.0	1110.0	-1.0	1504.0	1082.0	-1.0	1749.0	747.0	-1.0	909.0	668.0	-1.0	993.0	739.0	-1.0	915.0	
631.805	865.0	-1.0	1318.0	905.0	-1.0	1208.0	920.0	-1.0	1329.0	1016.0	-1.0	1342.0	1064.0	-1.0	1671.0	1056.0	-1.0	1429.0	894.0	-1.0	1410.0	1301.0	-1.0	1740.0	826.0	-1.0	1353.0	1459.0	-1.0	2013.0	1426.0	-1.0	2480.0	1110.0	-1.0	1507.0	1082.0	-1.0	1753.0	748.0	-1.0	911.0	668.0	-1.0	994.0	741.0	-1.0	916.0	
632.304	864.0	-1.0	1314.0	904.0	-1.0	1204.0	919.0	-1.0	1327.0	1016.0	-1.0	1339.0	1064.0	-1.0	1666.0	1054.0	-1.0	1425.0	893.0	-1.0	1406.0	1299.0	-1.0	1737.0	825.0	-1.0	1349.0	1457.0	-1.0	2008.0	1423.0	-1.0	2469.0	1108.0	-1.0	1501.0	1082.0	-1.0	1749.0	747.0	-1.0	910.0	668.0	-1.0	992.0	739.0	-1.0	914.0	
632.803	864.0	-1.0	1314.0	905.0	-1.0	1206.0	920.0	-1.0	1329.0	1016.0	-1.0	1340.0	1064.0	-1.0	1667.0	1056.0	-1.0	1428.0	893.0	-1.0	1406.0	1298.0	-1.0	1736.0	824.0	-1.0	1348.0	1456.0	-1.0	2007.0	1422.0	-1.0	2465.0	1108.0	-1.0	1499.0	1082.0	-1.0	1751.0	748.0	-1.0	911.0	667.0	-1.0	993.0	739.0	-1.0	915.0	
633.302	865.0	-1.0	1323.0	908.0	-1.0	1218.0	922.0	-1.0	1335.0	1019.0	-1.0	1350.0	1068.0	-1.0	1676.0	1060.0	-1.0	1438.0	895.0	-1.0	1412.0	1303.0	-1.0	1746.0	824.0	-1.0	1347.0	1457.0	-1.0	2010.0	1420.0	-1.0	2463.0	1109.0	-1.0	1499.0	1083.0	-1.0	1754.0	748.0	-1.0	912.0	667.0	-1.0	995.0	740.0	-1.0	915.0	
633.801	865.0	-1.0	1322.0	907.0	-1.0	1216.0	923.0	-1.0	1337.0	1020.0	-1.0	1351.0	1068.0	-1.0	1678.0	1061.0	-1.0	1439.0	896.0	-1.0	1412.0	1305.0	-1.0	1750.0	824.0	-1.0	1347.0	1458.0	-1.0	2010.0	1420.0	-1.0	2462.0	1108.0	-1.0	1499.0	1083.0	-1.0	1754.0	748.0	-1.0	911.0	668.0	-1.0	995.0	738.0	-1.0	915.0	
634.300	865.0	-1.0	1323.0	908.0	-1.0	1218.0	923.0	-1.0	1338.0	1021.0	-1.0	1353.0	1070.0	-1.0	1685.0	1063.0	-1.0	1446.0	897.0	-1.0	1418.0	1308.0	-1.0	1757.0	826.0	-1.0	1352.0	1460.0	-1.0	2018.0	1423.0	-1.0	2474.0	1110.0	-1.0	1507.0	1084.0	-1.0	1760.0	749.0	-1.0	916.0	670.0	-1.0	998.0	739.0	-1.0	918.0	
634.799	866.0	-1.0	1321.0	908.0	-1.0	1215.0	923.0	-1.0	1336.0	1019.0	-1.0	1351.0	1070.0	-1.0	1687.0	1062.0	-1.0	1446.0	898.0	-1.0	1419.0	1310.0	-1.0	1762.0	826.0	-1.0	1354.0	1461.0	-1.0	2020.0	1424.0	-1.0	2477.0	1111.0	-1.0	1509.0	1084.0	-1.0	1761.0	749.0	-1.0	915.0	669.0	-1.0	998.0	739.0	-1.0	917.0	
635.299	865.0	-1.0	1321.0	909.0	-1.0	1216.0	923.0	-1.0	1335.0	1020.0	-1.0	1350.0	1070.0	-1.0	1690.0	1063.0	-1.0	1451.0	898.0	-1.0	1422.0	1311.0	-1.0	1764.0	827.0	-1.0	1357.0	1461.0	-1.0	2022.0	1424.0	-1.0	2482.0	1111.0	-1.0	1513.0	1084.0	-1.0	1763.0	749.0	-1.0	916.0	668.0	-1.0	999.0	740.0	-1.0	919.0	
635.798	865.0	-1.0	1320.0	907.0	-1.0	1210.0	922.0	-1.0	1335.0	1021.0	-1.0	1350.0	1068.0	-1.0	1689.0	1063.0	-1.0	1451.0	898.0	-1.0	1422.0	1310.0	-1.0	1765.0	825.0	-1.0	1354.0	1456.0	-1.0	2015.0	1420.0	-1.0	2472.0	1106.0	-1.0	1505.0	1079.0	-1.0	1752.0	747.0	-1.0	912.0	669.0	-1.0	998.0	739.0	-1.0	919.0	
636.297	865.0	-1.0	1318.0	906.0	-1.0	1204.0	922.0	-1.0	1334.0	1020.0	-1.0	1349.0	1066.0	-1.0	1684.0	1062.0	-1.0	1448.0	896.0	-1.0	1420.0	1307.0	-1.0	1763.0	823.0	-1.0	1349.0	1450.0	-1.0	2005.0	1411.0	-1.0	2454.0	1100.0	-1.0	1495.0	1074.0	-1.0	1741.0	744.0	-1.0	909.0	668.0	-1.0	998.0	739.0	-1.0	917.0	
636.796	866.0	-1.0	1321.0	905.0	-1.0	1204.0	923.0	-1.0	1337.0	1022.0	-1.0	1352.0	1065.0	-1.0	1681.0	1062.0	-1.0	1447.0	895.0	-1.0	1419.0	1308.0	-1.0	1765.0	821.0	-1.0	1342.0	1446.0	-1.0	1995.0	1403.0	-1.0	2436.0	1094.0	-1.0	1483.0	1069.0	-1.0	1727.0	741.0	-1.0	903.0	667.0	-1.0	996.0	737.0	-1.0	915.0	
637.295	866.0	-1.0	1321.0	904.0	-1.0	1201.0	923.0	-1.0	1338.0	1021.0	-1.0	1351.0	1063.0	-1.0	1677.0	1060.0	-1.0	1444.0	895.0	-1.0	1418.0	1308.0	-1.0	1763.0	819.0	-1.0	1338.0	1442.0	-1.0	1987.0	1397.0	-1.0	2421.0	1090.0	-1.0	1475.0	1065.0	-1.0	1718.0	740.0	-1.0	900.0	667.0	-1.0	995.0	736.0	-1.0	912.0	
637.794	867.0	-1.0	1326.0	905.0	-1.0	1207.0	925.0	-1.0	1343.0	1023.0	-1.0	1357.0	1064.0	-1.0	1685.0	1063.0	-1.0	1453.0	895.0	-1.0	1422.0	1310.0	-1.0	1771.0	819.0	-1.0	1338.0	1442.0	-1.0	1987.0	1395.0	-1.0	2417.0	1088.0	-1.0	1475.0	1062.0	-1.0	1713.0	739.0	-1.0	899.0	667.0	-1.0	995.0	735.0	-1.0	911.0	
638.293	867.0	-1.0	1327.0	906.0	-1.0	1208.0	926.0	-1.0	1347.0	1023.0	-1.0	1359.0	1064.0	-1.0	1685.0	1065.0	-1.0	1454.0	896.0	-1.0	1423.0	1312.0	-1.0	1777.0	819.0	-1.0	1337.0	1442.0	-1.0	1988.0	1394.0	-1.0	2413.0	1089.0	-1.0	1474.0	1060.0	-1.0	1708.0	739.0	-1.0	899.0	667.0	-1.0	994.0	733.0	-1.0	910.0	
638.792	868.0	-1.0	1334.0	906.0	-1.0	1215.0	928.0	-1.0	1354.0	1025.0	-1.0	1367.0	1066.0	-1.0	1692.0	1068.0	-1.0	1464.0	897.0	-1.0	1428.0	1317.0	-1.0	1786.0	819.0	-1.0	1338.0	1445.0	-1.0	1997.0	1393.0	-1.0	2417.0	1091.0	-1.0	1482.0	1061.0	-1.0	1712.0	740.0	-1.0	904.0	669.0	-1.0	999.0	735.0	-1.0	913.0	
639.291	868.0	-1.0	1336.0	908.0	-1.0	1217.0	928.0	-1.0	1359.0	1026.0	-1.0	1369.0	1067.0	-1.0	1694.0	1068.0	-1.0	1464.0	897.0	-1.0	1428.0	1321.0	-1.0	1793.0	818.0	-1.0	1338.0	1447.0	-1.0	2001.0	1393.0	-1.0	2416.0	1092.0	-1.0	1484.0	1060.0	-1.0	1711.0	740.0	-1.0	904.0	667.0	-1.0	997.0	735.0	-1.0	913.0	
639.790	869.0	-1.0	1340.0	908.0	-1.0	1223.0	930.0	-1.0	1365.0	1027.0	-1.0	1375.0	1068.0	-1.0	1699.0	1071.0	-1.0	1470.0	898.0	-1.0	1432.0	1324.0	-1.0	1802.0	818.0	-1.0	1339.0	1449.0	-1.0	2009.0	1394.0	-1.0	2420.0	1094.0	-1.0	1490.0	1059.0	-1.0	1711.0	741.0	-1.0	907.0	669.0	-1.0	999.0	735.0	-1.0	917.0	
640.290	869.0	-1.0	1342.0	908.0	-1.0	1225.0	932.0	-1.0	1372.0	1029.0	-1.0	1380.0	1069.0	-1.0	1703.0	1072.0	-1.0	1472.0	899.0	-1.0	1434.0	1328.0	-1.0	1812.0	819.0	-1.0	1340.0	1452.0	-1.0	2017.0	1394.0	-1.0	2423.0	1095.0	-1.0	1492.0	1058.0	-1.0	1710.0	741.0	-1.0	908.0	668.0	-1.0	1000.0	735.0	-1.0	918.0	
640.789	870.0	-1.0	1344.0	908.0	-1.0	1227.0	931.0	-1.0	1375.0	1029.0	-1.0	1382.0	1071.0	-1.0	1707.0	1073.0	-1.0	1476.0	900.0	-1.0	1438.0	1333.0	-1.0	1822.0	819.0	-1.0	1342.0	1455.0	-1.0	2026.0	1396.0	-1.0	2429.0	1096.0	-1.0	1497.0	1058.0	-1.0	1711.0	740.0	-1.0	909.0	667.0	-1.0	999.0	735.0	-1.0	919.0	
641.288	870.0	-1.0	1350.0	911.0	-1.0	1238.0	932.0	-1.0	1381.0	1030.0	-1.0	1392.0	1074.0	-1.0	1721.0	1077.0	-1.0	1492.0	901.0	-1.0	1446.0	1338.0	-1.0	1837.0	820.0	-1.0	1349.0	1460.0	-1.0	2040.0	1399.0	-1.0	2442.0	1101.0	-1.0	1508.0	1058.0	-1.0	1715.0	741.0	-1.0	911.0	668.0	-1.0	1002.0	736.0	-1.0	920.0	
641.787	869.0	-1.0	1349.0	911.0	-1.0	1238.0	931.0	-1.0	1382.0	1030.0	-1.0	1392.0	1075.0	-1.0	1724.0	1078.0	-1.0	1494.0	902.0	-1.0	1449.0	1340.0	-1.0	1844.0	821.0	-1.0	1351.0	1463.0	-1.0	2048.0	1401.0	-1.0	2449.0	1102.0	-1.0	1512.0	1058.0	-1.0	1713.0	741.0	-1.0	911.0	667.0	-1.0	1001.0	735.0	-1.0	919.0	
642.286	868.0	-1.0	1350.0	911.0	-1.0	1241.0	930.0	-1.0	1381.0	1030.0	-1.0	1393.0	1075.0	-1.0	1728.0	1081.0	-1.0	1501.0	903.0	-1.0	1453.0	1341.0	-1.0	1851.0	822.0	-1.0	1356.0	1465.0	-1.0	2059.0	1404.0	-1.0	2459.0	1105.0	-1.0	1521.0	1057.0	-1.0	1716.0	742.0	-1.0	914.0	668.0	-1.0	1004.0	734.0	-1.0	922.0	
642.785	867.0	-1.0	1348.0	909.0	-1.0	1237.0	928.0	-1.0	1377.0	1028.0	-1.0	1390.0	1074.0	-1.0	1725.0	1080.0	-1.0	1498.0	903.0	-1.0	1453.0	1342.0	-1.0	1852.0	822.0	-1.0	1357.0	1466.0	-1.0	2062.0	1405.0	-1.0	2462.0	1105.0	-1.0	1522.0	1055.0	-1.0	1713.0	741.0	-1.0	913.0	667.0	-1.0	1002.0	733.0	-1.0	920.0	
643.284	866.0	-1.0	1345.0	909.0	-1.0	1238.0	927.0	-1.0	1374.0	1027.0	-1.0	1387.0	1073.0	-1.0	1723.0	1080.0	-1.0	1497.0	902.0	-1.0	1452.0	1339.0	-1.0	1848.0	822.0	-1.0	1359.0	1466.0	-1.0	2061.0	1405.0	-1.0	2465.0	1106.0	-1.0	1522.0	1054.0	-1.0	1712.0	740.0	-1.0	912.0	666.0	-1.0	1001.0	734.0	-1.0	920.0	
643.783	866.0	-1.0	1345.0	909.0	-1.0	1234.0	926.0	-1.0	1371.0	1027.0	-1.0	1384.0	1071.0	-1.0	1716.0	1077.0	-1.0	1489.0	901.0	-1.0	1449.0	1336.0	-1.0	1844.0	823.0	-1.0	1357.0	1463.0	-1.0	2054.0	1405.0	-1.0	2460.0	1102.0	-1.0	1516.0	1052.0	-1.0	1707.0	738.0	-1.0	909.0	665.0	-1.0	999.0	731.0	-1.0	916.0	
644.282	865.0	-1.0	1341.0	907.0	-1.0	1231.0	925.0	-1.0	1366.0	1025.0	-1.0	1379.0	1069.0	-1.0	1708.0	1074.0	-1.0	1482.0	900.0	-1.0	1444.0	1332.0	-1.0	1834.0	822.0	-1.0	1355.0	1461.0	-1.0	2048.0	1404.0	-1.0	2455.0	1101.0	-1.0	1512.0	1050.0	-1.0	1704.0	737.0	-1.0	906.0	664.0	-1.0	997.0	730.0	-1.0	914.0	
644.781	866.0	-1.0	1343.0	908.0	-1.0	1237.0	924.0	-1.0	1366.0	1025.0	-1.0	1381.0	1069.0	-1.0	1711.0	1075.0	-1.0	1487.0	899.0	-1.0	1445.0	1329.0	-1.0	1831.0	823.0	-1.0	1358.0	1461.0	-1.0	2049.0	1406.0	-1.0	2461.0	1104.0	-1.0	1517.0	1050.0	-1.0	1703.0	737.0	-1.0	906.0	664.0	-1.0	997.0	730.0	-1.0	912.0	
645.281	864.0	-1.0	1340.0	907.0	-1.0	1233.0	923.0	-1.0	1362.0	1024.0	-1.0	1378.0	1067.0	-1.0	1702.0	1073.0	-1.0	1482.0	898.0	-1.0	1441.0	1325.0	-1.0	1822.0	822.0	-1.0	1356.0	1460.0	-1.0	2045.0	1406.0	-1.0	2456.0	1103.0	-1.0	1515.0	1048.0	-1.0	1699.0	736.0	-1.0	904.0	663.0	-1.0	995.0	728.0	-1.0	911.0	
645.780	864.0	-1.0	1340.0	907.0	-1.0	1235.0	922.0	-1.0	1361.0	1024.0	-1.0	1379.0	1066.0	-1.0	1701.0	1074.0	-1.0	1484.0	897.0	-1.0	1438.0	1323.0	-1.0	1818.0	823.0	-1.0	1357.0	1459.0	-1.0	2046.0	1406.0	-1.0	2457.0	1105.0	-1.0	1518.0	1048.0	-1.0	1701.0	737.0	-1.0	907.0	663.0	-1.0	997.0	728.0	-1.0	913.0	
646.280	863.0	-1.0	1335.0	907.0	-1.0	1230.0	921.0	-1.0	1356.0	1022.0	-1.0	1374.0	1064.0	-1.0	1691.0	1071.0	-1.0	1474.0	896.0	-1.0	1433.0	1319.0	-1.0	1809.0	821.0	-1.0	1352.0	1458.0	-1.0	2041.0	1404.0	-1.0	2448.0	1103.0	-1.0	1513.0	1046.0	-1.0	1696.0	736.0	-1.0	905.0	661.0	-1.0	993.0	727.0	-1.0	911.0	
646.779	862.0	-1.0	1333.0	905.0	-1.0	1228.0	921.0	-1.0	1351.0	1021.0	-1.0	1371.0	1064.0	-1.0	1685.0	1069.0	-1.0	1470.0	895.0	-1.0	1428.0	1315.0	-1.0	1801.0	821.0	-1.0	1350.0	1457.0	-1.0	2037.0	1404.0	-1.0	2443.0	1103.0	-1.0	1511.0	1045.0	-1.0	1693.0	735.0	-1.0	905.0	660.0	-1.0	993.0	727.0	-1.0	909.0	
647.278	863.0	-1.0	1336.0	907.0	-1.0	1234.0	920.0	-1.0	1353.0	1022.0	-1.0	1376.0	1064.0	-1.0	1686.0	1071.0	-1.0	1470.0	896.0	-1.0	1428.0	1316.0	-1.0	1800.0	821.0	-1.0	1348.0	1456.0	-1.0	2036.0	1404.0	-1.0	2440.0	1103.0	-1.0	1509.0	1044.0	-1.0	1689.0	734.0	-1.0	903.0	660.0	-1.0	990.0	725.0	-1.0	907.0	
647.778	862.0	-1.0	1331.0	907.0	-1.0	1229.0	919.0	-1.0	1347.0	1022.0	-1.0	1370.0	1063.0	-1.0	1678.0	1068.0	-1.0	1462.0	894.0	-1.0	1424.0	1312.0	-1.0	1793.0	820.0	-1.0	1344.0	1454.0	-1.0	2030.0	1402.0	-1.0	2431.0	1102.0	-1.0	1502.0	1042.0	-1.0	1683.0	733.0	-1.0	899.0	658.0	-1.0	987.0	724.0	-1.0	904.0	
648.277	862.0	-1.0	1330.0	906.0	-1.0	1229.0	919.0	-1.0	1343.0	1021.0	-1.0	1368.0	1064.0	-1.0	1678.0	1068.0	-1.0	1463.0	894.0	-1.0	1425.0	1310.0	-1.0	1788.0	820.0	-1.0	1346.0	1453.0	-1.0	2028.0	1402.0	-1.0	2431.0	1101.0	-1.0	1503.0	1042.0	-1.0	1684.0	734.0	-1.0	901.0	658.0	-1.0	987.0	724.0	-1.0	906.0	
648.776	861.0	-1.0	1324.0	905.0	-1.0	1222.0	918.0	-1.0	1339.0	1019.0	-1.0	1361.0	1061.0	-1.0	1672.0	1065.0	-1.0	1456.0	894.0	-1.0	1422.0	1308.0	-1.0	1781.0	820.0	-1.0	1342.0	1449.0	-1.0	2017.0	1399.0	-1.0	2420.0	1098.0	-1.0	1494.0	1040.0	-1.0	1680.0	732.0	-1.0	897.0	657.0	-1.0	984.0	723.0	-1.0	902.0	
649.275	860.0	-1.0	1322.0	902.0	-1.0	1219.0	917.0	-1.0	1336.0	1018.0	-1.0	1356.0	1060.0	-1.0	1668.0	1063.0	-1.0	1450.0	894.0	-1.0	1419.0	1304.0	-1.0	1771.0	819.0	-1.0	1340.0	1445.0	-1.0	2006.0	1397.0	-1.0	2412.0	1094.0	-1.0	1487.0	1039.0	-1.0	1677.0	731.0	-1.0	895.0	657.0	-1.0	982.0	722.0	-1.0	901.0	
649.774	860.0	-1.0	1323.0	903.0	-1.0	1217.0	917.0	-1.0	1337.0	1017.0	-1.0	1355.0	1060.0	-1.0	1665.0	1061.0	-1.0	1443.0	894.0	-1.0	1419.0	1302.0	-1.0	1763.0	819.0	-1.0	1337.0	1440.0	-1.0	1993.0	1394.0	-1.0	2403.0	1091.0	-1.0	1477.0	1039.0	-1.0	1673.0	729.0	-1.0	890.0	655.0	-1.0	979.0	723.0	-1.0	898.0	
650.274	860.0	-1.0	1320.0	901.0	-1.0	1212.0	917.0	-1.0	1334.0	1015.0	-1.0	1348.0	1058.0	-1.0	1658.0	1057.0	-1.0	1432.0	892.0	-1.0	1415.0	1297.0	-1.0	1750.0	818.0	-1.0	1333.0	1434.0	-1.0	1977.0	1392.0	-1.0	2390.0	1086.0	-1.0	1465.0	1038.0	-1.0	1670.0	729.0	-1.0	889.0	655.0	-1.0	977.0	722.0	-1.0	897.0	
650.773	860.0	-1.0	1321.0	901.0	-1.0	1213.0	917.0	-1.0	1335.0	1015.0	-1.0	1348.0	1059.0	-1.0	1662.0	1057.0	-1.0	1434.0	892.0	-1.0	1416.0	1294.0	-1.0	1743.0	817.0	-1.0	1333.0	1431.0	-1.0	1969.0	1390.0	-1.0	2390.0	1085.0	-1.0	1464.0	1040.0	-1.0	1676.0	730.0	-1.0	891.0	656.0	-1.0	982.0	723.0	-1.0	899.0	
651.272	860.0	-1.0	1319.0	900.0	-1.0	1210.0	917.0	-1.0	1334.0	1013.0	-1.0	1344.0	1057.0	-1.0	1657.0	1055.0	-1.0	1428.0	892.0	-1.0	1414.0	1293.0	-1.0	1740.0	817.0	-1.0	1330.0	1428.0	-1.0	1960.0	1388.0	-1.0	2383.0	1083.0	-1.0	1458.0	1041.0	-1.0	1674.0	729.0	-1.0	890.0	657.0	-1.0	980.0	723.0	-1.0	899.0	
651.771	860.0	-1.0	1318.0	900.0	-1.0	1209.0	917.0	-1.0	1332.0	1012.0	-1.0	1341.0	1057.0	-1.0	1655.0	1055.0	-1.0	1425.0	891.0	-1.0	1411.0	1292.0	-1.0	1736.0	816.0	-1.0	1328.0	1425.0	-1.0	1953.0	1387.0	-1.0	2378.0	1081.0	-1.0	1453.0	1041.0	-1.0	1673.0	729.0	-1.0	889.0	656.0	-1.0	981.0	723.0	-1.0	900.0	
652.270	861.0	-1.0	1324.0	901.0	-1.0	1217.0	918.0	-1.0	1337.0	1015.0	-1.0	1348.0	1059.0	-1.0	1664.0	1057.0	-1.0	1434.0	892.0	-1.0	1415.0	1294.0	-1.0	1740.0	816.0	-1.0	1328.0	1425.0	-1.0	1952.0	1387.0	-1.0	2379.0	1082.0	-1.0	1453.0	1041.0	-1.0	1674.0	729.0	-1.0	889.0	657.0	-1.0	982.0	723.0	-1.0	900.0	
652.770	861.0	-1.0	1323.0	901.0	-1.0	1216.0	918.0	-1.0	1336.0	1015.0	-1.0	1347.0	1058.0	-1.0	1663.0	1056.0	-1.0	1432.0	892.0	-1.0	1413.0	1294.0	-1.0	1739.0	817.0	-1.0	1326.0	1425.0	-1.0	1948.0	1386.0	-1.0	2377.0	1081.0	-1.0	1450.0	1041.0	-1.0	1674.0	729.0	-1.0	889.0	657.0	-1.0	982.0	723.0	-1.0	900.0	
653.269	862.0	-1.0	1326.0	902.0	-1.0	1218.0	918.0	-1.0	1337.0	1015.0	-1.0	1349.0	1059.0	-1.0	1665.0	1058.0	-1.0	1433.0	892.0	-1.0	1414.0	1296.0	-1.0	1742.0	816.0	-1.0	1329.0	1427.0	-1.0	1952.0	1388.0	-1.0	2383.0	1082.0	-1.0	1456.0	1044.0	-1.0	1683.0	732.0	-1.0	895.0	658.0	-1.0	987.0	727.0	-1.0	906.0	
653.769	862.0	-1.0	1324.0	900.0	-1.0	1215.0	919.0	-1.0	1337.0	1015.0	-1.0	1349.0	1058.0	-1.0	1660.0	1055.0	-1.0	1429.0	891.0	-1.0	1411.0	1300.0	-1.0	1745.0	816.0	-1.0	1328.0	1431.0	-1.0	1955.0	1387.0	-1.0	2382.0	1082.0	-1.0	1456.0	1045.0	-1.0	1686.0	734.0	-1.0	897.0	659.0	-1.0	988.0	728.0	-1.0	909.0	
654.268	862.0	-1.0	1323.0	899.0	-1.0	1212.0	918.0	-1.0	1337.0	1015.0	-1.0	1350.0	1056.0	-1.0	1656.0	1053.0	-1.0	1426.0	890.0	-1.0	1409.0	1306.0	-1.0	1748.0	816.0	-1.0	1328.0	1437.0	-1.0	1962.0	1387.0	-1.0	2385.0	1084.0	-1.0	1459.0	1048.0	-1.0	1694.0	736.0	-1.0	902.0	661.0	-1.0	992.0	731.0	-1.0	913.0	
654.767	862.0	-1.0	1323.0	898.0	-1.0	1210.0	919.0	-1.0	1338.0	1016.0	-1.0	1352.0	1054.0	-1.0	1651.0	1052.0	-1.0	1422.0	890.0	-1.0	1407.0	1315.0	-1.0	1758.0	817.0	-1.0	1328.0	1448.0	-1.0	1973.0	1390.0	-1.0	2390.0	1087.0	-1.0	1463.0	1049.0	-1.0	1698.0	738.0	-1.0	906.0	662.0	-1.0	993.0	732.0	-1.0	916.0	
655.267	861.0	-1.0	1322.0	897.0	-1.0	1206.0	920.0	-1.0	1339.0	1016.0	-1.0	1353.0	1053.0	-1.0	1645.0	1050.0	-1.0	1418.0	890.0	-1.0	1404.0	1323.0	-1.0	1764.0	818.0	-1.0	1330.0	1459.0	-1.0	1986.0	1393.0	-1.0	2396.0	1090.0	-1.0	1469.0	1051.0	-1.0	1703.0	740.0	-1.0	909.0	663.0	-1.0	995.0	734.0	-1.0	920.0	
655.766	862.0	-1.0	1324.0	897.0	-1.0	1208.0	919.0	-1.0	1341.0	1018.0	-1.0	1357.0	1052.0	-1.0	1640.0	1050.0	-1.0	1415.0	889.0	-1.0	1403.0	1332.0	-1.0	1770.0	818.0	-1.0	1329.0	1470.0	-1.0	1998.0	1397.0	-1.0	2402.0	1093.0	-1.0	1471.0	1053.0	-1.0	1708.0	741.0	-1.0	910.0	663.0	-1.0	997.0	736.0	-1.0	922.0	
656.265	861.0	-1.0	1321.0	896.0	-1.0	1203.0	920.0	-1.0	1339.0	1017.0	-1.0	1355.0	1050.0	-1.0	1632.0	1048.0	-1.0	1408.0	888.0	-1.0	1397.0	1335.0	-1.0	1770.0	818.0	-1.0	1329.0	1479.0	-1.0	2004.0	1399.0	-1.0	2403.0	1094.0	-1.0	1473.0	1054.0	-1.0	1711.0	743.0	-1.0	912.0	663.0	-1.0	998.0	737.0	-1.0	925.0	
656.764	862.0	-1.0	1323.0	896.0	-1.0	1206.0	921.0	-1.0	1341.0	1018.0	-1.0	1358.0	1049.0	-1.0	1633.0	1048.0	-1.0	1410.0	888.0	-1.0	1397.0	1340.0	-1.0	1773.0	820.0	-1.0	1333.0	1487.0	-1.0	2016.0	1402.0	-1.0	2414.0	1098.0	-1.0	1481.0	1057.0	-1.0	1721.0	746.0	-1.0	918.0	665.0	-1.0	1004.0	741.0	-1.0	931.0	
657.263	861.0	-1.0	1319.0	894.0	-1.0	1200.0	920.0	-1.0	1342.0	1017.0	-1.0	1355.0	1048.0	-1.0	1625.0	1045.0	-1.0	1403.0	887.0	-1.0	1392.0	1343.0	-1.0	1772.0	819.0	-1.0	1330.0	1492.0	-1.0	2018.0	1403.0	-1.0	2410.0	1099.0	-1.0	1479.0	1058.0	-1.0	1723.0	746.0	-1.0	920.0	666.0	-1.0	1005.0	741.0	-1.0	933.0	
657.763	861.0	-1.0	1319.0	892.0	-1.0	1199.0	921.0	-1.0	1342.0	1017.0	-1.0	1355.0	1047.0	-1.0	1623.0	1043.0	-1.0	1400.0	887.0	-1.0	1389.0	1344.0	-1.0	1771.0	820.0	-1.0	1330.0	1497.0	-1.0	2021.0	1404.0	-1.0	2412.0	1101.0	-1.0	1481.0	1060.0	-1.0	1727.0	747.0	-1.0	923.0	667.0	-1.0	1007.0	743.0	-1.0	938.0	
658.262	860.0	-1.0	1319.0	891.0	-1.0	1196.0	922.0	-1.0	1345.0	1017.0	-1.0	1354.0	1048.0	-1.0	1621.0	1042.0	-1.0	1397.0	886.0	-1.0	1387.0	1347.0	-1.0	1773.0	819.0	-1.0	1327.0	1500.0	-1.0	2023.0	1406.0	-1.0	2411.0	1102.0	-1.0	1480.0	1061.0	-1.0	1730.0	748.0	-1.0	924.0	666.0	-1.0	1008.0	746.0	-1.0	941.0	
658.761	861.0	-1.0	1317.0	891.0	-1.0	1195.0	922.0	-1.0	1347.0	1016.0	-1.0	1354.0	1047.0	-1.0	1620.0	1041.0	-1.0	1394.0	887.0	-1.0	1386.0	1349.0	-1.0	1774.0	820.0	-1.0	1327.0	1503.0	-1.0	2026.0	1406.0	-1.0	2411.0	1103.0	-1.0	1480.0	1062.0	-1.0	1732.0	748.0	-1.0	924.0	666.0	-1.0	1009.0	747.0	-1.0	944.0	
659.260	861.0	-1.0	1321.0	891.0	-1.0	1200.0	923.0	-1.0	1352.0	1017.0	-1.0	1360.0	1051.0	-1.0	1626.0	1043.0	-1.0	1400.0	888.0	-1.0	1389.0	1353.0	-1.0	1781.0	820.0	-1.0	1327.0	1507.0	-1.0	2029.0	1409.0	-1.0	2413.0	1106.0	-1.0	1482.0	1062.0	-1.0	1734.0	749.0	-1.0	924.0	668.0	-1.0	1009.0	746.0	-1.0	946.0	
659.759	860.0	-1.0	1319.0	891.0	-1.0	1197.0	922.0	-1.0	1350.0	1017.0	-1.0	1357.0	1050.0	-1.0	1624.0	1043.0	-1.0	1397.0	888.0	-1.0	1387.0	1354.0	-1.0	1780.0	821.0	-1.0	1326.0	1507.0	-1.0	2029.0	1409.0	-1.0	2409.0	1104.0	-1.0	1480.0	1062.0	-1.0	1733.0	749.0	-1.0	924.0	668.0	-1.0	1009.0	747.0	-1.0	946.0	
660.258	860.0	-1.0	1320.0	891.0	-1.0	1198.0	923.0	-1.0	1351.0	1017.0	-1.0	1357.0	1051.0	-1.0	1627.0	1043.0	-1.0	1401.0	888.0	-1.0	1390.0	1355.0	-1.0	1782.0	822.0	-1.0	1328.0	1510.0	-1.0	2033.0	1410.0	-1.0	2416.0	1106.0	-1.0	1485.0	1063.0	-1.0	1740.0	749.0	-1.0	927.0	668.0	-1.0	1014.0	748.0	-1.0	950.0	
660.757	859.0	-1.0	1317.0	890.0	-1.0	1193.0	923.0	-1.0	1349.0	1016.0	-1.0	1354.0	1050.0	-1.0	1625.0	1042.0	-1.0	1399.0	889.0	-1.0	1388.0	1357.0	-1.0	1783.0	821.0	-1.0	1328.0	1512.0	-1.0	2033.0	1411.0	-1.0	2414.0	1107.0	-1.0	1482.0	1063.0	-1.0	1739.0	749.0	-1.0	925.0	669.0	-1.0	1012.0	748.0	-1.0	950.0	
661.257	859.0	-1.0	1316.0	889.0	-1.0	1193.0	922.0	-1.0	1348.0	1016.0	-1.0	1354.0	1050.0	-1.0	1625.0	1042.0	-1.0	1399.0	889.0	-1.0	1389.0	1355.0	-1.0	1781.0	822.0	-1.0	1329.0	1510.0	-1.0	2031.0	1410.0	-1.0	2416.0	1106.0	-1.0	1481.0	1064.0	-1.0	1741.0	748.0	-1.0	925.0	668.0	-1.0	1013.0	749.0	-1.0	950.0	
661.756	860.0	-1.0	1322.0	892.0	-1.0	1199.0	923.0	-1.0	1352.0	1017.0	-1.0	1359.0	1052.0	-1.0	1628.0	1043.0	-1.0	1401.0	890.0	-1.0	1392.0	1354.0	-1.0	1781.0	822.0	-1.0	1329.0	1508.0	-1.0	2030.0	1413.0	-1.0	2420.0	1107.0	-1.0	1482.0	1065.0	-1.0	1744.0	748.0	-1.0	924.0	668.0	-1.0	1014.0	748.0	-1.0	950.0	
662.255	860.0	-1.0	1323.0	891.0	-1.0	1197.0	922.0	-1.0	1352.0	1017.0	-1.0	1359.0	1051.0	-1.0	1626.0	1042.0	-1.0	1397.0	890.0	-1.0	1391.0	1351.0	-1.0	1776.0	823.0	-1.0	1330.0	1506.0	-1.0	2028.0	1414.0	-1.0	2423.0	1106.0	-1.0	1481.0	1065.0	-1.0	1747.0	748.0	-1.0	924.0	670.0	-1.0	1015.0	748.0	-1.0	951.0	
662.755	861.0	-1.0	1327.0	891.0	-1.0	1202.0	923.0	-1.0	1356.0	1017.0	-1.0	1362.0	1052.0	-1.0	1629.0	1042.0	-1.0	1399.0	890.0	-1.0	1393.0	1350.0	-1.0	1774.0	824.0	-1.0	1330.0	1506.0	-1.0	2027.0	1416.0	-1.0	2428.0	1107.0	-1.0	1482.0	1067.0	-1.0	1750.0	748.0	-1.0	924.0	669.0	-1.0	1016.0	749.0	-1.0	951.0	
663.254	860.0	-1.0	1325.0	889.0	-1.0	1199.0	923.0	-1.0	1355.0	1016.0	-1.0	1360.0	1050.0	-1.0	1626.0	1040.0	-1.0	1394.0	889.0	-1.0	1390.0	1345.0	-1.0	1766.0	824.0	-1.0	1330.0	1504.0	-1.0	2022.0	1415.0	-1.0	2427.0	1106.0	-1.0	1481.0	1067.0	-1.0	1751.0	747.0	-1.0	924.0	669.0	-1.0	1016.0	748.0	-1.0	951.0	
663.753	860.0	-1.0	1328.0	890.0	-1.0	1199.0	922.0	-1.0	1356.0	1015.0	-1.0	1361.0	1050.0	-1.0	1629.0	1040.0	-1.0	1397.0	889.0	-1.0	1391.0	1342.0	-1.0	1762.0	824.0	-1.0	1330.0	1503.0	-1.0	2019.0	1417.0	-1.0	2429.0	1106.0	-1.0	1480.0	1068.0	-1.0	1752.0	747.0	-1.0	922.0	670.0	-1.0	1016.0	748.0	-1.0	951.0	
664.252	859.0	-1.0	1325.0	889.0	-1.0	1195.0	922.0	-1.0	1354.0	1013.0	-1.0	1356.0	1049.0	-1.0	1625.0	1037.0	-1.0	1389.0	887.0	-1.0	1387.0	1337.0	-1.0	1753.0	823.0	-1.0	1328.0	1500.0	-1.0	2013.0	1415.0	-1.0	2424.0	1104.0	-1.0	1476.0	1067.0	-1.0	1752.0	746.0	-1.0	922.0	670.0	-1.0	1015.0	747.0	-1.0	950.0	
664.751	860.0	-1.0	1325.0	889.0	-1.0	1196.0	922.0	-1.0	1354.0	1014.0	-1.0	1356.0	1049.0	-1.0	1627.0	1036.0	-1.0	1391.0	887.0	-1.0	1387.0	1335.0	-1.0	1751.0	824.0	-1.0	1331.0	1501.0	-1.0	2017.0	1417.0	-1.0	2432.0	1106.0	-1.0	1482.0	1070.0	-1.0	1758.0	748.0	-1.0	925.0	671.0	-1.0	1018.0	748.0	-1.0	952.0	
665.251	859.0	-1.0	1323.0	888.0	-1.0	1192.0	922.0	-1.0	1353.0	1012.0	-1.0	1352.0	1049.0	-1.0	1624.0	1035.0	-1.0	1386.0	886.0	-1.0	1384.0	1333.0	-1.0	1746.0	823.0	-1.0	1330.0	1500.0	-1.0	2015.0	1418.0	-1.0	2430.0	1105.0	-1.0	1480.0	1070.0	-1.0	1758.0	748.0	-1.0	925.0	670.0	-1.0	1019.0	748.0	-1.0	952.0	
665.750	859.0	-1.0	1324.0	887.0	-1.0	1192.0	923.0	-1.0	1354.0	1012.0	-1.0	1352.0	1050.0	-1.0	1629.0	1035.0	-1.0	1388.0	886.0	-1.0	1385.0	1332.0	-1.0	1745.0	824.0	-1.0	1331.0	1500.0	-1.0	2017.0	1418.0	-1.0	2435.0	1107.0	-1.0	1483.0	1071.0	-1.0	1763.0	748.0	-1.0	928.0	670.0	-1.0	1020.0	749.0	-1.0	956.0	
666.249	859.0	-1.0	1322.0	887.0	-1.0	1191.0	923.0	-1.0	1357.0	1012.0	-1.0	1351.0	1049.0	-1.0	1629.0	1034.0	-1.0	1386.0	887.0	-1.0	1384.0	1330.0	-1.0	1742.0	824.0	-1.0	1330.0	1498.0	-1.0	2012.0	1417.0	-1.0	2430.0	1105.0	-1.0	1480.0	1071.0	-1.0	1762.0	748.0	-1.0	926.0	669.0	-1.0	1021.0	749.0	-1.0	955.0	
666.748	859.0	-1.0	1324.0	887.0	-1.0	1193.0	923.0	-1.0	1359.0	1011.0	-1.0	1353.0	1051.0	-1.0	1632.0	1035.0	-1.0	1387.0	887.0	-1.0	1384.0	1324.0	-1.0	1738.0	824.0	-1.0	1330.0	1492.0	-1.0	2008.0	1417.0	-1.0	2432.0	1104.0	-1.0	1480.0	1072.0	-1.0	1766.0	747.0	-1.0	927.0	670.0	-1.0	1022.0	748.0	-1.0	957.0	
667.247	860.0	-1.0	1326.0	889.0	-1.0	1194.0	925.0	-1.0	1363.0	1013.0	-1.0	1355.0	1052.0	-1.0	1636.0	1035.0	-1.0	1388.0	888.0	-1.0	1386.0	1322.0	-1.0	1737.0	823.0	-1.0	1329.0	1488.0	-1.0	2005.0	1418.0	-1.0	2432.0	1104.0	-1.0	1477.0	1071.0	-1.0	1765.0	746.0	-1.0	925.0	670.0	-1.0	1020.0	747.0	-1.0	955.0	
667.746	860.0	-1.0	1324.0	888.0	-1.0	1192.0	925.0	-1.0	1363.0	1012.0	-1.0	1353.0	1052.0	-1.0	1636.0	1034.0	-1.0	1386.0	888.0	-1.0	1386.0	1319.0	-1.0	1732.0	824.0	-1.0	1330.0	1486.0	-1.0	2000.0	1418.0	-1.0	2433.0	1103.0	-1.0	1475.0	1071.0	-1.0	1764.0	746.0	-1.0	923.0	670.0	-1.0	1020.0	745.0	-1.0	952.0	
668.245	860.0	-1.0	1328.0	888.0	-1.0	1195.0	924.0	-1.0	1364.0	1012.0	-1.0	1356.0	1053.0	-1.0	1639.0	1035.0	-1.0	1391.0	889.0	-1.0	1389.0	1317.0	-1.0	1730.0	824.0	-1.0	1331.0	1484.0	-1.0	1997.0	1420.0	-1.0	2436.0	1103.0	-1.0	1474.0	1071.0	-1.0	1763.0	745.0	-1.0	920.0	669.0	-1.0	1017.0	745.0	-1.0	949.0	
668.745	859.0	-1.0	1325.0	888.0	-1.0	1193.0	923.0	-1.0	1359.0	1011.0	-1.0	1354.0	1052.0	-1.0	1638.0	1034.0	-1.0	1389.0	889.0	-1.0	1388.0	1310.0	-1.0	1719.0	825.0	-1.0	1331.0	1477.0	-1.0	1987.0	1420.0	-1.0	2435.0	1101.0	-1.0	1471.0	1070.0	-1.0	1761.0	743.0	-1.0	918.0	669.0	-1.0	1017.0	744.0	-1.0	947.0	
669.244	859.0	-1.0	1327.0	890.0	-1.0	1199.0	921.0	-1.0	1357.0	1013.0	-1.0	1358.0	1055.0	-1.0	1647.0	1039.0	-1.0	1404.0	890.0	-1.0	1395.0	1305.0	-1.0	1722.0	825.0	-1.0	1338.0	1471.0	-1.0	1987.0	1420.0	-1.0	2446.0	1104.0	-1.0	1480.0	1071.0	-1.0	1762.0	744.0	-1.0	918.0	670.0	-1.0	1019.0	745.0	-1.0	948.0	
669.744	859.0	-1.0	1325.0	891.0	-1.0	1198.0	920.0	-1.0	1354.0	1013.0	-1.0	1360.0	1057.0	-1.0	1654.0	1045.0	-1.0	1416.0	892.0	-1.0	1399.0	1304.0	-1.0	1731.0	825.0	-1.0	1338.0	1466.0	-1.0	1988.0	1416.0	-1.0	2440.0	1102.0	-1.0	1480.0	1067.0	-1.0	1752.0	743.0	-1.0	917.0	670.0	-1.0	1018.0	745.0	-1.0	946.0	
670.243	859.0	-1.0	1328.0	894.0	-1.0	1209.0	919.0	-1.0	1352.0	1018.0	-1.0	1368.0	1063.0	-1.0	1670.0	1056.0	-1.0	1445.0	894.0	-1.0	1408.0	1311.0	-1.0	1754.0	825.0	-1.0	1341.0	1469.0	-1.0	2005.0	1416.0	-1.0	2448.0	1106.0	-1.0	1494.0	1065.0	-1.0	1751.0	745.0	-1.0	920.0	671.0	-1.0	1020.0	744.0	-1.0	946.0	
670.742	859.0	-1.0	1327.0	896.0	-1.0	1212.0	918.0	-1.0	1349.0	1019.0	-1.0	1372.0	1065.0	-1.0	1677.0	1064.0	-1.0	1459.0	896.0	-1.0	1412.0	1317.0	-1.0	1771.0	824.0	-1.0	1340.0	1470.0	-1.0	2015.0	1416.0	-1.0	2448.0	1109.0	-1.0	1502.0	1063.0	-1.0	1744.0	744.0	-1.0	919.0	670.0	-1.0	1016.0	741.0	-1.0	942.0	
671.242	860.0	-1.0	1329.0	898.0	-1.0	1218.0	917.0	-1.0	1348.0	1021.0	-1.0	1378.0	1068.0	-1.0	1684.0	1071.0	-1.0	1475.0	896.0	-1.0	1416.0	1319.0	-1.0	1782.0	823.0	-1.0	1337.0	1470.0	-1.0	2020.0	1415.0	-1.0	2444.0	1111.0	-1.0	1504.0	1059.0	-1.0	1735.0	743.0	-1.0	918.0	669.0	-1.0	1012.0	738.0	-1.0	937.0	
671.741	860.0	-1.0	1328.0	897.0	-1.0	1217.0	918.0	-1.0	1349.0	1021.0	-1.0	1379.0	1067.0	-1.0	1684.0	1070.0	-1.0	1474.0	896.0	-1.0	1414.0	1316.0	-1.0	1780.0	821.0	-1.0	1333.0	1467.0	-1.0	2017.0	1415.0	-1.0	2440.0	1110.0	-1.0	1501.0	1056.0	-1.0	1726.0	742.0	-1.0	917.0	666.0	-1.0	1010.0	737.0	-1.0	933.0	
672.241	860.0	-1.0	1327.0	895.0	-1.0	1212.0	918.0	-1.0	1351.0	1019.0	-1.0	1376.0	1064.0	-1.0	1679.0	1066.0	-1.0	1465.0	894.0	-1.0	1410.0	1310.0	-1.0	1771.0	820.0	-1.0	1329.0	1462.0	-1.0	2008.0	1412.0	-1.0	2429.0	1107.0	-1.0	1494.0	1052.0	-1.0	1715.0	741.0	-1.0	914.0	665.0	-1.0	1006.0	734.0	-1.0	930.0	
672.740	861.0	-1.0	1331.0	894.0	-1.0	1212.0	920.0	-1.0	1356.0	1019.0	-1.0	1377.0	1063.0	-1.0	1679.0	1062.0	-1.0	1460.0	893.0	-1.0	1407.0	1303.0	-1.0	1761.0	819.0	-1.0	1324.0	1456.0	-1.0	1997.0	1409.0	-1.0	2420.0	1102.0	-1.0	1485.0	1048.0	-1.0	1705.0	739.0	-1.0	910.0	665.0	-1.0	1002.0	731.0	-1.0	926.0	
673.240	860.0	-1.0	1329.0	892.0	-1.0	1208.0	920.0	-1.0	1358.0	1017.0	-1.0	1375.0	1060.0	-1.0	1673.0	1057.0	-1.0	1449.0	890.0	-1.0	1401.0	1294.0	-1.0	1743.0	817.0	-1.0	1318.0	1448.0	-1.0	1980.0	1403.0	-1.0	2406.0	1097.0	-1.0	1474.0	1044.0	-1.0	1697.0	737.0	-1.0	907.0	663.0	-1.0	1000.0	730.0	-1.0	922.0	
673.739	859.0	-1.0	1326.0	891.0	-1.0	1201.0	920.0	-1.0	1356.0	1015.0	-1.0	1369.0	1057.0	-1.0	1664.0	1050.0	-1.0	1435.0	888.0	-1.0	1395.0	1288.0	-1.0	1728.0	815.0	-1.0	1312.0	1439.0	-1.0	1963.0	1396.0	-1.0	2388.0	1089.0	-1.0	1459.0	1040.0	-1.0	1687.0	735.0	-1.0	902.0	662.0	-1.0	996.0	727.0	-1.0	917.0	
674.238	858.0	-1.0	1326.0	890.0	-1.0	1203.0	920.0	-1.0	1357.0	1015.0	-1.0	1369.0	1056.0	-1.0	1664.0	1049.0	-1.0	1433.0	887.0	-1.0	1393.0	1282.0	-1.0	1721.0	814.0	-1.0	1309.0	1435.0	-1.0	1956.0	1392.0	-1.0	2382.0	1087.0	-1.0	1454.0	1039.0	-1.0	1685.0	735.0	-1.0	902.0	661.0	-1.0	995.0	726.0	-1.0	916.0	
674.737	859.0	-1.0	1325.0	890.0	-1.0	1201.0	920.0	-1.0	1357.0	1014.0	-1.0	1369.0	1056.0	-1.0	1664.0	1048.0	-1.0	1429.0	886.0	-1.0	1392.0	1282.0	-1.0	1723.0	813.0	-1.0	1308.0	1433.0	-1.0	1955.0	1391.0	-1.0	2378.0	1084.0	-1.0	1451.0	1038.0	-1.0	1681.0	733.0	-1.0	900.0	660.0	-1.0	994.0	725.0	-1.0	915.0	
675.237	859.0	-1.0	1327.0	890.0	-1.0	1204.0	920.0	-1.0	1361.0	1015.0	-1.0	1372.0	1058.0	-1.0	1671.0	1050.0	-1.0	1434.0	887.0	-1.0	1395.0	1284.0	-1.0	1728.0	814.0	-1.0	1311.0	1434.0	-1.0	1960.0	1392.0	-1.0	2383.0	1085.0	-1.0	1455.0	1038.0	-1.0	1683.0	734.0	-1.0	903.0	660.0	-1.0	994.0	725.0	-1.0	917.0	
675.737	860.0	-1.0	1337.0	894.0	-1.0	1217.0	923.0	-1.0	1370.0	1019.0	-1.0	1385.0	1062.0	-1.0	1688.0	1056.0	-1.0	1454.0	890.0	-1.0	1405.0	1289.0	-1.0	1745.0	815.0	-1.0	1319.0	1437.0	-1.0	1976.0	1394.0	-1.0	2402.0	1090.0	-1.0	1470.0	1041.0	-1.0	1692.0	736.0	-1.0	907.0	662.0	-1.0	999.0	726.0	-1.0	921.0	
676.236	861.0	-1.0	1339.0	894.0	-1.0	1220.0	924.0	-1.0	1376.0	1020.0	-1.0	1388.0	1065.0	-1.0	1698.0	1059.0	-1.0	1462.0	891.0	-1.0	1411.0	1295.0	-1.0	1760.0	817.0	-1.0	1324.0	1441.0	-1.0	1991.0	1398.0	-1.0	2413.0	1093.0	-1.0	1479.0	1041.0	-1.0	1696.0	736.0	-1.0	910.0	662.0	-1.0	1001.0	727.0	-1.0	924.0	
676.735	863.0	-1.0	1346.0	896.0	-1.0	1228.0	925.0	-1.0	1382.0	1023.0	-1.0	1397.0	1068.0	-1.0	1711.0	1064.0	-1.0	1477.0	894.0	-1.0	1421.0	1303.0	-1.0	1780.0	818.0	-1.0	1333.0	1447.0	-1.0	2011.0	1401.0	-1.0	2432.0	1097.0	-1.0	1494.0	1043.0	-1.0	1705.0	738.0	-1.0	917.0	662.0	-1.0	1006.0	730.0	-1.0	930.0	
677.234	862.0	-1.0	1348.0	896.0	-1.0	1229.0	926.0	-1.0	1386.0	1022.0	-1.0	1400.0	1070.0	-1.0	1719.0	1066.0	-1.0	1485.0	896.0	-1.0	1427.0	1310.0	-1.0	1797.0	820.0	-1.0	1338.0	1453.0	-1.0	2026.0	1405.0	-1.0	2447.0	1099.0	-1.0	1504.0	1043.0	-1.0	1708.0	737.0	-1.0	920.0	662.0	-1.0	1008.0	729.0	-1.0	932.0	
677.733	862.0	-1.0	1348.0	896.0	-1.0	1229.0	925.0	-1.0	1386.0	1022.0	-1.0	1402.0	1071.0	-1.0	1726.0	1069.0	-1.0	1493.0	897.0	-1.0	1433.0	1314.0	-1.0	1810.0	822.0	-1.0	1345.0	1457.0	-1.0	2039.0	1407.0	-1.0	2460.0	1102.0	-1.0	1514.0	1042.0	-1.0	1713.0	738.0	-1.0	923.0	663.0	-1.0	1010.0	730.0	-1.0	934.0	
678.232	863.0	-1.0	1354.0	899.0	-1.0	1240.0	925.0	-1.0	1389.0	1024.0	-1.0	1410.0	1074.0	-1.0	1735.0	1074.0	-1.0	1506.0	899.0	-1.0	1441.0	1319.0	-1.0	1824.0	823.0	-1.0	1352.0	1460.0	-1.0	2049.0	1408.0	-1.0	2472.0	1104.0	-1.0	1522.0	1042.0	-1.0	1715.0	738.0	-1.0	924.0	662.0	-1.0	1011.0	730.0	-1.0	933.0	
678.731	862.0	-1.0	1352.0	898.0	-1.0	1239.0	922.0	-1.0	1383.0	1023.0	-1.0	1408.0	1073.0	-1.0	1735.0	1075.0	-1.0	1510.0	900.0	-1.0	1444.0	1320.0	-1.0	1828.0	824.0	-1.0	1357.0	1461.0	-1.0	2056.0	1410.0	-1.0	2482.0	1104.0	-1.0	1527.0	1042.0	-1.0	1717.0	737.0	-1.0	923.0	662.0	-1.0	1012.0	728.0	-1.0	933.0
[truncated: 633,732 more chars]
