# Supplementary material for: Real-Time State Estimation in a Flight Simulator Using fNIRS
Source: PLoS One. 2015 Mar 27;10(3):e0121279. doi: 10.1371/journal.pone.0121279 (PMC4376943; doi:10.1371/journal.pone.0121279)
Supplement: S1 Dataset — (BZ2) [file pone.0121279.s001.bz2 › SFigure1/subject_12.nir]

fnirUSB.dll log file
Start Time:	Fri Mar 14 13:39:07 2014

Start Code:	1164.811661	1164547
Freq Code:	2435927.000000
Current:	7
Gains:	20
Other:	none
-2	Baseline Started
16.290	581	-1	994	1580	-1	2451	1689	-1	3289	1875	-1	2858	1773	-1	3610	2000	-1	3087	997	-1	1891	3294	-1	4331	1366	-1	2951	3235	-1	4327	2116	-1	4319	2126	-1	3215	1232	-1	2563	1782	-1	2924	383	-1	666	1320	-1	1969	
16.800	582	-1	994	1580	-1	2454	1689	-1	3295	1873	-1	2861	1774	-1	3619	2001	-1	3092	999	-1	1896	3297	-1	4331	1368	-1	2958	3233	-1	4327	2116	-1	4319	2124	-1	3213	1233	-1	2564	1782	-1	2918	385	-1	666	1318	-1	1963	
17.310	581	-1	994	1579	-1	2456	1690	-1	3299	1872	-1	2860	1777	-1	3629	2001	-1	3098	1000	-1	1902	3299	-1	4331	1369	-1	2965	3233	-1	4328	2118	-1	4320	2124	-1	3213	1235	-1	2569	1783	-1	2919	385	-1	667	1317	-1	1962	
17.820	581	-1	994	1577	-1	2454	1688	-1	3297	1871	-1	2857	1776	-1	3630	1999	-1	3097	1001	-1	1906	3300	-1	4332	1370	-1	2969	3230	-1	4328	2117	-1	4319	2122	-1	3208	1235	-1	2570	1783	-1	2915	385	-1	668	1316	-1	1957	
18.330	581	-1	994	1575	-1	2450	1688	-1	3295	1869	-1	2854	1774	-1	3628	1998	-1	3096	1001	-1	1909	3297	-1	4330	1369	-1	2970	3225	-1	4327	2116	-1	4319	2118	-1	3199	1236	-1	2570	1782	-1	2908	384	-1	667	1313	-1	1949	
18.840	582	-1	993	1575	-1	2448	1687	-1	3295	1867	-1	2852	1774	-1	3630	1996	-1	3094	1002	-1	1910	3294	-1	4331	1369	-1	2970	3223	-1	4328	2115	-1	4320	2119	-1	3198	1236	-1	2570	1783	-1	2902	384	-1	666	1311	-1	1942	
19.350	581	-1	992	1574	-1	2445	1687	-1	3293	1866	-1	2847	1772	-1	3626	1993	-1	3090	1001	-1	1909	3291	-1	4330	1367	-1	2965	3222	-1	4328	2114	-1	4320	2118	-1	3195	1237	-1	2569	1784	-1	2898	385	-1	666	1310	-1	1939	
19.860	580	-1	991	1572	-1	2441	1686	-1	3288	1865	-1	2844	1771	-1	3620	1991	-1	3084	999	-1	1905	3286	-1	4331	1365	-1	2959	3218	-1	4327	2113	-1	4319	2116	-1	3188	1237	-1	2567	1784	-1	2894	385	-1	666	1308	-1	1935	
20.370	581	-1	990	1571	-1	2437	1685	-1	3284	1864	-1	2840	1768	-1	3611	1987	-1	3076	998	-1	1900	3282	-1	4330	1363	-1	2951	3214	-1	4327	2110	-1	4318	2113	-1	3179	1236	-1	2565	1782	-1	2886	384	-1	665	1307	-1	1930	
20.880	580	-1	989	1571	-1	2433	1685	-1	3282	1864	-1	2836	1766	-1	3604	1985	-1	3070	996	-1	1896	3277	-1	4330	1361	-1	2944	3213	-1	4327	2109	-1	4318	2113	-1	3176	1237	-1	2562	1782	-1	2880	385	-1	664	1306	-1	1925	
21.400	581	-1	988	1570	-1	2427	1683	-1	3273	1862	-1	2830	1763	-1	3594	1982	-1	3061	994	-1	1890	3270	-1	4331	1360	-1	2937	3210	-1	4329	2106	-1	4317	2112	-1	3171	1237	-1	2557	1782	-1	2876	384	-1	663	1305	-1	1923	
21.900	580	-1	987	1569	-1	2422	1682	-1	3268	1862	-1	2824	1762	-1	3584	1980	-1	3051	992	-1	1884	3265	-1	4331	1357	-1	2927	3208	-1	4329	2104	-1	4316	2109	-1	3162	1235	-1	2554	1781	-1	2871	384	-1	663	1305	-1	1920	
22.410	580	-1	987	1567	-1	2420	1681	-1	3266	1862	-1	2821	1760	-1	3581	1978	-1	3048	991	-1	1881	3263	-1	4330	1356	-1	2925	3208	-1	4328	2105	-1	4316	2111	-1	3165	1236	-1	2554	1781	-1	2870	384	-1	662	1304	-1	1921	
22.920	580	-1	986	1567	-1	2416	1681	-1	3263	1862	-1	2819	1760	-1	3578	1978	-1	3044	990	-1	1880	3263	-1	4330	1356	-1	2925	3209	-1	4328	2106	-1	4316	2111	-1	3164	1236	-1	2552	1780	-1	2870	384	-1	662	1303	-1	1922	
23.430	580	-1	985	1567	-1	2414	1680	-1	3261	1862	-1	2817	1760	-1	3576	1979	-1	3042	990	-1	1879	3263	-1	4330	1356	-1	2925	3208	-1	4329	2105	-1	4316	2111	-1	3162	1235	-1	2552	1779	-1	2867	384	-1	661	1303	-1	1920	
23.940	580	-1	986	1566	-1	2416	1680	-1	3262	1862	-1	2816	1761	-1	3582	1979	-1	3046	990	-1	1881	3265	-1	4330	1358	-1	2928	3209	-1	4328	2106	-1	4317	2112	-1	3168	1236	-1	2552	1779	-1	2867	384	-1	662	1303	-1	1919	
24.450	579	-1	985	1565	-1	2414	1679	-1	3259	1860	-1	2813	1762	-1	3584	1979	-1	3045	991	-1	1883	3268	-1	4331	1358	-1	2932	3209	-1	4328	2106	-1	4316	2111	-1	3168	1235	-1	2552	1778	-1	2866	384	-1	662	1302	-1	1918	
24.960	578	-1	983	1564	-1	2411	1679	-1	3257	1858	-1	2808	1761	-1	3581	1979	-1	3043	991	-1	1885	3269	-1	4330	1359	-1	2934	3207	-1	4329	2104	-1	4317	2107	-1	3162	1235	-1	2551	1776	-1	2863	383	-1	662	1302	-1	1916	
25.470	579	-1	983	1562	-1	2412	1678	-1	3258	1858	-1	2807	1762	-1	3585	1978	-1	3044	992	-1	1888	3269	-1	4331	1359	-1	2938	3205	-1	4328	2105	-1	4318	2107	-1	3166	1236	-1	2554	1777	-1	2869	384	-1	662	1303	-1	1919	
25.980	579	-1	982	1563	-1	2411	1678	-1	3259	1856	-1	2806	1762	-1	3589	1979	-1	3045	993	-1	1890	3270	-1	4331	1360	-1	2943	3204	-1	4329	2104	-1	4317	2106	-1	3168	1236	-1	2559	1779	-1	2874	384	-1	662	1303	-1	1923	
-3	Baseline values
0	580.30	0	988.85	1570.70	0	2431.60	1683.75	0	3277.15	1864.50	0	2833.50	1766.90	0	3602.05	1987.10	0	3067.65	995.40	0	1893.25	3279.10	0	4330.60	1362.30	0	2945.80	3216.15	0	4327.95	2109.75	0	4317.85	2114.50	0	3182.00	1235.55	0	2560.30	1780.95	0	2886.85	384.20	0	664.10	1307.95	0	1933.60	
-4	Baseline end
27.779	580.0	-1.0	988.0	1565.0	-1.0	2421.0	1681.0	-1.0	3276.0	1854.0	-1.0	2813.0	1761.0	-1.0	3604.0	1981.0	-1.0	3062.0	997.0	-1.0	1905.0	3284.0	-1.0	4331.0	1363.0	-1.0	2962.0	3205.0	-1.0	4328.0	2106.0	-1.0	4320.0	2109.0	-1.0	3182.0	1242.0	-1.0	2577.0	1786.0	-1.0	2896.0	385.0	-1.0	665.0	1308.0	-1.0	1935.0	
28.289	578.0	-1.0	988.0	1562.0	-1.0	2424.0	1680.0	-1.0	3284.0	1854.0	-1.0	2817.0	1763.0	-1.0	3610.0	1983.0	-1.0	3065.0	997.0	-1.0	1908.0	3286.0	-1.0	4331.0	1364.0	-1.0	2966.0	3207.0	-1.0	4328.0	2107.0	-1.0	4320.0	2112.0	-1.0	3190.0	1242.0	-1.0	2578.0	1788.0	-1.0	2896.0	385.0	-1.0	666.0	1308.0	-1.0	1936.0	
28.799	578.0	-1.0	988.0	1564.0	-1.0	2426.0	1682.0	-1.0	3286.0	1854.0	-1.0	2816.0	1762.0	-1.0	3613.0	1982.0	-1.0	3067.0	997.0	-1.0	1910.0	3285.0	-1.0	4331.0	1363.0	-1.0	2967.0	3208.0	-1.0	4329.0	2108.0	-1.0	4320.0	2113.0	-1.0	3192.0	1242.0	-1.0	2578.0	1789.0	-1.0	2896.0	384.0	-1.0	666.0	1309.0	-1.0	1937.0	
29.309	579.0	-1.0	987.0	1563.0	-1.0	2422.0	1681.0	-1.0	3282.0	1853.0	-1.0	2812.0	1762.0	-1.0	3612.0	1980.0	-1.0	3064.0	997.0	-1.0	1909.0	3283.0	-1.0	4331.0	1362.0	-1.0	2966.0	3206.0	-1.0	4327.0	2107.0	-1.0	4320.0	2113.0	-1.0	3190.0	1242.0	-1.0	2578.0	1786.0	-1.0	2892.0	384.0	-1.0	666.0	1308.0	-1.0	1935.0	
29.819	579.0	-1.0	985.0	1563.0	-1.0	2417.0	1680.0	-1.0	3277.0	1850.0	-1.0	2805.0	1759.0	-1.0	3606.0	1977.0	-1.0	3054.0	997.0	-1.0	1906.0	3278.0	-1.0	4331.0	1361.0	-1.0	2963.0	3202.0	-1.0	4327.0	2105.0	-1.0	4320.0	2108.0	-1.0	3180.0	1240.0	-1.0	2572.0	1783.0	-1.0	2882.0	384.0	-1.0	665.0	1305.0	-1.0	1927.0	
30.329	578.0	-1.0	983.0	1560.0	-1.0	2408.0	1679.0	-1.0	3267.0	1846.0	-1.0	2792.0	1759.0	-1.0	3601.0	1973.0	-1.0	3046.0	994.0	-1.0	1903.0	3272.0	-1.0	4331.0	1361.0	-1.0	2960.0	3196.0	-1.0	4328.0	2103.0	-1.0	4319.0	2106.0	-1.0	3174.0	1238.0	-1.0	2566.0	1781.0	-1.0	2870.0	385.0	-1.0	663.0	1302.0	-1.0	1919.0	
30.839	577.0	-1.0	978.0	1556.0	-1.0	2393.0	1675.0	-1.0	3251.0	1841.0	-1.0	2773.0	1756.0	-1.0	3591.0	1968.0	-1.0	3030.0	993.0	-1.0	1898.0	3262.0	-1.0	4332.0	1358.0	-1.0	2953.0	3190.0	-1.0	4328.0	2103.0	-1.0	4318.0	2102.0	-1.0	3161.0	1237.0	-1.0	2559.0	1777.0	-1.0	2858.0	384.0	-1.0	663.0	1300.0	-1.0	1910.0	
31.349	577.0	-1.0	974.0	1550.0	-1.0	2376.0	1672.0	-1.0	3233.0	1835.0	-1.0	2752.0	1752.0	-1.0	3577.0	1960.0	-1.0	3011.0	991.0	-1.0	1891.0	3252.0	-1.0	4331.0	1357.0	-1.0	2944.0	3181.0	-1.0	4328.0	2099.0	-1.0	4318.0	2095.0	-1.0	3144.0	1235.0	-1.0	2551.0	1773.0	-1.0	2844.0	384.0	-1.0	663.0	1296.0	-1.0	1901.0	
31.859	577.0	-1.0	970.0	1547.0	-1.0	2365.0	1668.0	-1.0	3221.0	1830.0	-1.0	2735.0	1751.0	-1.0	3570.0	1954.0	-1.0	2996.0	989.0	-1.0	1885.0	3241.0	-1.0	4332.0	1355.0	-1.0	2939.0	3176.0	-1.0	4328.0	2099.0	-1.0	4318.0	2093.0	-1.0	3136.0	1235.0	-1.0	2547.0	1772.0	-1.0	2836.0	383.0	-1.0	660.0	1294.0	-1.0	1895.0	
32.369	576.0	-1.0	967.0	1544.0	-1.0	2352.0	1666.0	-1.0	3209.0	1826.0	-1.0	2719.0	1749.0	-1.0	3563.0	1951.0	-1.0	2983.0	988.0	-1.0	1880.0	3234.0	-1.0	4332.0	1354.0	-1.0	2933.0	3172.0	-1.0	4328.0	2099.0	-1.0	4318.0	2090.0	-1.0	3129.0	1235.0	-1.0	2544.0	1772.0	-1.0	2831.0	384.0	-1.0	660.0	1292.0	-1.0	1891.0	
32.879	576.0	-1.0	965.0	1541.0	-1.0	2341.0	1663.0	-1.0	3198.0	1823.0	-1.0	2709.0	1748.0	-1.0	3553.0	1947.0	-1.0	2971.0	986.0	-1.0	1876.0	3230.0	-1.0	4331.0	1353.0	-1.0	2929.0	3167.0	-1.0	4328.0	2097.0	-1.0	4316.0	2088.0	-1.0	3121.0	1235.0	-1.0	2542.0	1769.0	-1.0	2826.0	383.0	-1.0	659.0	1292.0	-1.0	1889.0	
33.389	574.0	-1.0	963.0	1538.0	-1.0	2338.0	1662.0	-1.0	3195.0	1820.0	-1.0	2702.0	1748.0	-1.0	3553.0	1945.0	-1.0	2965.0	985.0	-1.0	1873.0	3228.0	-1.0	4331.0	1352.0	-1.0	2926.0	3167.0	-1.0	4328.0	2098.0	-1.0	4316.0	2088.0	-1.0	3117.0	1234.0	-1.0	2540.0	1769.0	-1.0	2823.0	384.0	-1.0	659.0	1290.0	-1.0	1887.0	
33.899	573.0	-1.0	962.0	1533.0	-1.0	2332.0	1658.0	-1.0	3191.0	1818.0	-1.0	2696.0	1746.0	-1.0	3549.0	1943.0	-1.0	2956.0	985.0	-1.0	1870.0	3225.0	-1.0	4332.0	1352.0	-1.0	2924.0	3166.0	-1.0	4328.0	2097.0	-1.0	4317.0	2087.0	-1.0	3115.0	1233.0	-1.0	2539.0	1769.0	-1.0	2823.0	383.0	-1.0	660.0	1291.0	-1.0	1886.0	
34.409	574.0	-1.0	961.0	1533.0	-1.0	2326.0	1659.0	-1.0	3186.0	1817.0	-1.0	2691.0	1745.0	-1.0	3541.0	1940.0	-1.0	2949.0	985.0	-1.0	1869.0	3225.0	-1.0	4331.0	1353.0	-1.0	2922.0	3166.0	-1.0	4328.0	2095.0	-1.0	4316.0	2085.0	-1.0	3113.0	1234.0	-1.0	2540.0	1769.0	-1.0	2823.0	383.0	-1.0	659.0	1291.0	-1.0	1886.0	
34.919	574.0	-1.0	962.0	1534.0	-1.0	2328.0	1662.0	-1.0	3189.0	1819.0	-1.0	2693.0	1747.0	-1.0	3545.0	1942.0	-1.0	2951.0	986.0	-1.0	1870.0	3228.0	-1.0	4331.0	1352.0	-1.0	2926.0	3170.0	-1.0	4329.0	2098.0	-1.0	4316.0	2089.0	-1.0	3120.0	1236.0	-1.0	2541.0	1772.0	-1.0	2828.0	382.0	-1.0	659.0	1292.0	-1.0	1887.0	
35.429	576.0	-1.0	963.0	1536.0	-1.0	2330.0	1663.0	-1.0	3192.0	1822.0	-1.0	2697.0	1747.0	-1.0	3548.0	1944.0	-1.0	2952.0	987.0	-1.0	1872.0	3233.0	-1.0	4332.0	1354.0	-1.0	2929.0	3174.0	-1.0	4328.0	2098.0	-1.0	4316.0	2091.0	-1.0	3128.0	1237.0	-1.0	2545.0	1775.0	-1.0	2835.0	383.0	-1.0	659.0	1293.0	-1.0	1890.0	
35.939	576.0	-1.0	964.0	1539.0	-1.0	2334.0	1666.0	-1.0	3198.0	1825.0	-1.0	2702.0	1748.0	-1.0	3549.0	1947.0	-1.0	2955.0	988.0	-1.0	1877.0	3240.0	-1.0	4332.0	1354.0	-1.0	2933.0	3177.0	-1.0	4329.0	2100.0	-1.0	4318.0	2094.0	-1.0	3132.0	1238.0	-1.0	2547.0	1778.0	-1.0	2840.0	384.0	-1.0	660.0	1295.0	-1.0	1894.0	
36.449	577.0	-1.0	966.0	1542.0	-1.0	2342.0	1669.0	-1.0	3209.0	1829.0	-1.0	2712.0	1750.0	-1.0	3560.0	1950.0	-1.0	2965.0	991.0	-1.0	1882.0	3249.0	-1.0	4332.0	1356.0	-1.0	2939.0	3183.0	-1.0	4328.0	2103.0	-1.0	4319.0	2097.0	-1.0	3140.0	1240.0	-1.0	2550.0	1780.0	-1.0	2846.0	384.0	-1.0	661.0	1295.0	-1.0	1896.0	
36.959	577.0	-1.0	967.0	1543.0	-1.0	2346.0	1672.0	-1.0	3216.0	1832.0	-1.0	2719.0	1752.0	-1.0	3568.0	1954.0	-1.0	2971.0	992.0	-1.0	1886.0	3256.0	-1.0	4331.0	1358.0	-1.0	2944.0	3186.0	-1.0	4328.0	2103.0	-1.0	4319.0	2099.0	-1.0	3147.0	1241.0	-1.0	2554.0	1782.0	-1.0	2853.0	384.0	-1.0	660.0	1295.0	-1.0	1898.0	
37.469	578.0	-1.0	969.0	1545.0	-1.0	2348.0	1673.0	-1.0	3217.0	1833.0	-1.0	2723.0	1752.0	-1.0	3567.0	1955.0	-1.0	2973.0	992.0	-1.0	1890.0	3261.0	-1.0	4332.0	1358.0	-1.0	2947.0	3188.0	-1.0	4329.0	2103.0	-1.0	4319.0	2099.0	-1.0	3149.0	1240.0	-1.0	2556.0	1783.0	-1.0	2857.0	383.0	-1.0	661.0	1297.0	-1.0	1899.0	
37.979	578.0	-1.0	970.0	1546.0	-1.0	2356.0	1675.0	-1.0	3225.0	1837.0	-1.0	2731.0	1754.0	-1.0	3574.0	1958.0	-1.0	2979.0	994.0	-1.0	1893.0	3265.0	-1.0	4331.0	1359.0	-1.0	2949.0	3189.0	-1.0	4328.0	2103.0	-1.0	4319.0	2100.0	-1.0	3151.0	1241.0	-1.0	2557.0	1783.0	-1.0	2859.0	384.0	-1.0	660.0	1295.0	-1.0	1900.0	
38.489	579.0	-1.0	971.0	1549.0	-1.0	2361.0	1677.0	-1.0	3232.0	1839.0	-1.0	2738.0	1756.0	-1.0	3579.0	1960.0	-1.0	2985.0	994.0	-1.0	1896.0	3269.0	-1.0	4331.0	1359.0	-1.0	2953.0	3191.0	-1.0	4328.0	2104.0	-1.0	4320.0	2103.0	-1.0	3158.0	1241.0	-1.0	2561.0	1786.0	-1.0	2867.0	384.0	-1.0	661.0	1298.0	-1.0	1904.0	
38.999	578.0	-1.0	971.0	1550.0	-1.0	2362.0	1679.0	-1.0	3233.0	1840.0	-1.0	2740.0	1757.0	-1.0	3580.0	1962.0	-1.0	2986.0	994.0	-1.0	1896.0	3269.0	-1.0	4331.0	1359.0	-1.0	2956.0	3192.0	-1.0	4328.0	2104.0	-1.0	4319.0	2103.0	-1.0	3160.0	1242.0	-1.0	2564.0	1787.0	-1.0	2871.0	384.0	-1.0	662.0	1299.0	-1.0	1907.0	
39.509	579.0	-1.0	971.0	1550.0	-1.0	2361.0	1677.0	-1.0	3229.0	1840.0	-1.0	2740.0	1755.0	-1.0	3573.0	1962.0	-1.0	2983.0	995.0	-1.0	1896.0	3269.0	-1.0	4331.0	1358.0	-1.0	2954.0	3191.0	-1.0	4328.0	2103.0	-1.0	4318.0	2101.0	-1.0	3155.0	1241.0	-1.0	2562.0	1787.0	-1.0	2870.0	385.0	-1.0	662.0	1299.0	-1.0	1906.0	
40.019	579.0	-1.0	971.0	1550.0	-1.0	2363.0	1678.0	-1.0	3228.0	1841.0	-1.0	2740.0	1754.0	-1.0	3567.0	1961.0	-1.0	2979.0	994.0	-1.0	1893.0	3266.0	-1.0	4332.0	1358.0	-1.0	2948.0	3187.0	-1.0	4328.0	2101.0	-1.0	4317.0	2100.0	-1.0	3147.0	1240.0	-1.0	2558.0	1785.0	-1.0	2865.0	384.0	-1.0	662.0	1298.0	-1.0	1903.0	
40.529	579.0	-1.0	971.0	1551.0	-1.0	2361.0	1677.0	-1.0	3223.0	1841.0	-1.0	2738.0	1753.0	-1.0	3560.0	1959.0	-1.0	2975.0	992.0	-1.0	1889.0	3260.0	-1.0	4331.0	1357.0	-1.0	2942.0	3186.0	-1.0	4328.0	2099.0	-1.0	4317.0	2098.0	-1.0	3143.0	1240.0	-1.0	2558.0	1785.0	-1.0	2865.0	383.0	-1.0	661.0	1299.0	-1.0	1904.0	
41.039	579.0	-1.0	970.0	1551.0	-1.0	2358.0	1676.0	-1.0	3218.0	1841.0	-1.0	2734.0	1751.0	-1.0	3553.0	1957.0	-1.0	2970.0	991.0	-1.0	1882.0	3255.0	-1.0	4331.0	1355.0	-1.0	2936.0	3185.0	-1.0	4329.0	2099.0	-1.0	4316.0	2097.0	-1.0	3138.0	1240.0	-1.0	2557.0	1786.0	-1.0	2863.0	383.0	-1.0	661.0	1298.0	-1.0	1906.0	
41.549	578.0	-1.0	969.0	1552.0	-1.0	2357.0	1677.0	-1.0	3213.0	1842.0	-1.0	2734.0	1751.0	-1.0	3543.0	1957.0	-1.0	2962.0	989.0	-1.0	1877.0	3252.0	-1.0	4332.0	1354.0	-1.0	2930.0	3184.0	-1.0	4328.0	2099.0	-1.0	4315.0	2098.0	-1.0	3133.0	1239.0	-1.0	2554.0	1786.0	-1.0	2861.0	383.0	-1.0	661.0	1299.0	-1.0	1905.0	
42.059	579.0	-1.0	971.0	1552.0	-1.0	2359.0	1676.0	-1.0	3213.0	1843.0	-1.0	2737.0	1750.0	-1.0	3542.0	1957.0	-1.0	2963.0	989.0	-1.0	1873.0	3251.0	-1.0	4331.0	1354.0	-1.0	2924.0	3185.0	-1.0	4328.0	2099.0	-1.0	4316.0	2098.0	-1.0	3131.0	1239.0	-1.0	2552.0	1784.0	-1.0	2858.0	385.0	-1.0	660.0	1297.0	-1.0	1904.0	
42.569	579.0	-1.0	970.0	1553.0	-1.0	2358.0	1677.0	-1.0	3210.0	1844.0	-1.0	2738.0	1749.0	-1.0	3537.0	1958.0	-1.0	2961.0	988.0	-1.0	1870.0	3249.0	-1.0	4332.0	1354.0	-1.0	2921.0	3187.0	-1.0	4328.0	2100.0	-1.0	4316.0	2099.0	-1.0	3131.0	1239.0	-1.0	2551.0	1785.0	-1.0	2858.0	383.0	-1.0	660.0	1298.0	-1.0	1903.0	
43.079	579.0	-1.0	969.0	1554.0	-1.0	2356.0	1676.0	-1.0	3205.0	1845.0	-1.0	2736.0	1748.0	-1.0	3529.0	1957.0	-1.0	2958.0	987.0	-1.0	1867.0	3250.0	-1.0	4331.0	1354.0	-1.0	2918.0	3186.0	-1.0	4329.0	2101.0	-1.0	4315.0	2100.0	-1.0	3129.0	1238.0	-1.0	2548.0	1782.0	-1.0	2856.0	383.0	-1.0	660.0	1297.0	-1.0	1902.0	
43.589	578.0	-1.0	970.0	1555.0	-1.0	2359.0	1678.0	-1.0	3207.0	1847.0	-1.0	2739.0	1749.0	-1.0	3530.0	1958.0	-1.0	2959.0	987.0	-1.0	1867.0	3251.0	-1.0	4332.0	1355.0	-1.0	2920.0	3191.0	-1.0	4329.0	2103.0	-1.0	4315.0	2101.0	-1.0	3135.0	1239.0	-1.0	2549.0	1784.0	-1.0	2858.0	383.0	-1.0	660.0	1297.0	-1.0	1904.0	
44.089	578.0	-1.0	970.0	1555.0	-1.0	2361.0	1679.0	-1.0	3207.0	1848.0	-1.0	2740.0	1750.0	-1.0	3530.0	1961.0	-1.0	2962.0	988.0	-1.0	1869.0	3256.0	-1.0	4331.0	1356.0	-1.0	2922.0	3194.0	-1.0	4329.0	2105.0	-1.0	4316.0	2102.0	-1.0	3140.0	1239.0	-1.0	2551.0	1784.0	-1.0	2860.0	383.0	-1.0	661.0	1298.0	-1.0	1906.0	
44.588	579.0	-1.0	970.0	1557.0	-1.0	2366.0	1680.0	-1.0	3216.0	1850.0	-1.0	2747.0	1753.0	-1.0	3533.0	1964.0	-1.0	2967.0	989.0	-1.0	1872.0	3263.0	-1.0	4332.0	1357.0	-1.0	2926.0	3196.0	-1.0	4329.0	2106.0	-1.0	4317.0	2104.0	-1.0	3142.0	1240.0	-1.0	2552.0	1785.0	-1.0	2863.0	382.0	-1.0	660.0	1298.0	-1.0	1908.0	
45.087	579.0	-1.0	971.0	1558.0	-1.0	2371.0	1682.0	-1.0	3222.0	1852.0	-1.0	2752.0	1755.0	-1.0	3542.0	1967.0	-1.0	2977.0	992.0	-1.0	1877.0	3270.0	-1.0	4331.0	1360.0	-1.0	2934.0	3201.0	-1.0	4328.0	2108.0	-1.0	4317.0	2106.0	-1.0	3152.0	1242.0	-1.0	2558.0	1786.0	-1.0	2871.0	384.0	-1.0	661.0	1299.0	-1.0	1911.0	
45.586	579.0	-1.0	974.0	1558.0	-1.0	2373.0	1683.0	-1.0	3225.0	1852.0	-1.0	2754.0	1756.0	-1.0	3551.0	1971.0	-1.0	2984.0	993.0	-1.0	1884.0	3278.0	-1.0	4332.0	1361.0	-1.0	2942.0	3204.0	-1.0	4328.0	2109.0	-1.0	4319.0	2107.0	-1.0	3158.0	1241.0	-1.0	2562.0	1787.0	-1.0	2876.0	383.0	-1.0	662.0	1300.0	-1.0	1914.0	
46.085	580.0	-1.0	975.0	1560.0	-1.0	2380.0	1684.0	-1.0	3239.0	1853.0	-1.0	2763.0	1760.0	-1.0	3560.0	1973.0	-1.0	2992.0	995.0	-1.0	1890.0	3286.0	-1.0	4332.0	1363.0	-1.0	2948.0	3205.0	-1.0	4328.0	2110.0	-1.0	4318.0	2106.0	-1.0	3159.0	1242.0	-1.0	2564.0	1786.0	-1.0	2879.0	383.0	-1.0	663.0	1299.0	-1.0	1914.0	
46.584	580.0	-1.0	976.0	1559.0	-1.0	2383.0	1686.0	-1.0	3245.0	1854.0	-1.0	2765.0	1763.0	-1.0	3568.0	1976.0	-1.0	2998.0	997.0	-1.0	1896.0	3291.0	-1.0	4332.0	1363.0	-1.0	2954.0	3208.0	-1.0	4329.0	2111.0	-1.0	4320.0	2108.0	-1.0	3167.0	1243.0	-1.0	2569.0	1789.0	-1.0	2887.0	384.0	-1.0	663.0	1300.0	-1.0	1919.0	
47.084	581.0	-1.0	977.0	1561.0	-1.0	2386.0	1685.0	-1.0	3248.0	1852.0	-1.0	2766.0	1764.0	-1.0	3574.0	1977.0	-1.0	3003.0	998.0	-1.0	1899.0	3295.0	-1.0	4331.0	1364.0	-1.0	2957.0	3208.0	-1.0	4328.0	2112.0	-1.0	4320.0	2109.0	-1.0	3171.0	1243.0	-1.0	2574.0	1790.0	-1.0	2892.0	384.0	-1.0	663.0	1301.0	-1.0	1920.0	
47.583	581.0	-1.0	978.0	1561.0	-1.0	2387.0	1685.0	-1.0	3249.0	1854.0	-1.0	2768.0	1764.0	-1.0	3575.0	1978.0	-1.0	3005.0	999.0	-1.0	1902.0	3296.0	-1.0	4331.0	1365.0	-1.0	2959.0	3207.0	-1.0	4329.0	2110.0	-1.0	4320.0	2108.0	-1.0	3167.0	1245.0	-1.0	2575.0	1789.0	-1.0	2893.0	384.0	-1.0	663.0	1300.0	-1.0	1919.0	
48.082	581.0	-1.0	978.0	1561.0	-1.0	2387.0	1686.0	-1.0	3252.0	1853.0	-1.0	2770.0	1765.0	-1.0	3578.0	1978.0	-1.0	3006.0	999.0	-1.0	1904.0	3297.0	-1.0	4332.0	1365.0	-1.0	2959.0	3207.0	-1.0	4328.0	2110.0	-1.0	4319.0	2106.0	-1.0	3162.0	1243.0	-1.0	2574.0	1789.0	-1.0	2891.0	384.0	-1.0	663.0	1300.0	-1.0	1917.0	
48.581	580.0	-1.0	978.0	1560.0	-1.0	2386.0	1686.0	-1.0	3249.0	1853.0	-1.0	2768.0	1763.0	-1.0	3577.0	1978.0	-1.0	3004.0	999.0	-1.0	1902.0	3295.0	-1.0	4331.0	1365.0	-1.0	2958.0	3204.0	-1.0	4329.0	2110.0	-1.0	4319.0	2105.0	-1.0	3160.0	1245.0	-1.0	2576.0	1789.0	-1.0	2891.0	384.0	-1.0	663.0	1299.0	-1.0	1917.0	
49.080	580.0	-1.0	978.0	1560.0	-1.0	2382.0	1685.0	-1.0	3245.0	1853.0	-1.0	2765.0	1762.0	-1.0	3571.0	1977.0	-1.0	3001.0	999.0	-1.0	1899.0	3290.0	-1.0	4332.0	1364.0	-1.0	2955.0	3202.0	-1.0	4328.0	2109.0	-1.0	4319.0	2103.0	-1.0	3156.0	1245.0	-1.0	2576.0	1788.0	-1.0	2889.0	384.0	-1.0	664.0	1299.0	-1.0	1917.0	
49.579	582.0	-1.0	978.0	1561.0	-1.0	2381.0	1686.0	-1.0	3242.0	1853.0	-1.0	2766.0	1761.0	-1.0	3565.0	1976.0	-1.0	2999.0	998.0	-1.0	1897.0	3288.0	-1.0	4331.0	1364.0	-1.0	2952.0	3201.0	-1.0	4328.0	2109.0	-1.0	4319.0	2103.0	-1.0	3150.0	1244.0	-1.0	2574.0	1787.0	-1.0	2886.0	383.0	-1.0	664.0	1299.0	-1.0	1916.0	
50.078	581.0	-1.0	979.0	1563.0	-1.0	2383.0	1688.0	-1.0	3244.0	1856.0	-1.0	2769.0	1762.0	-1.0	3568.0	1977.0	-1.0	3001.0	998.0	-1.0	1896.0	3288.0	-1.0	4332.0	1363.0	-1.0	2952.0	3203.0	-1.0	4328.0	2111.0	-1.0	4319.0	2103.0	-1.0	3153.0	1245.0	-1.0	2573.0	1787.0	-1.0	2885.0	383.0	-1.0	664.0	1301.0	-1.0	1915.0	
50.577	581.0	-1.0	980.0	1563.0	-1.0	2384.0	1688.0	-1.0	3245.0	1857.0	-1.0	2770.0	1761.0	-1.0	3568.0	1979.0	-1.0	3002.0	996.0	-1.0	1894.0	3287.0	-1.0	4332.0	1364.0	-1.0	2951.0	3205.0	-1.0	4328.0	2112.0	-1.0	4320.0	2105.0	-1.0	3153.0	1246.0	-1.0	2573.0	1787.0	-1.0	2884.0	383.0	-1.0	664.0	1300.0	-1.0	1916.0	
51.077	581.0	-1.0	980.0	1565.0	-1.0	2383.0	1688.0	-1.0	3241.0	1858.0	-1.0	2769.0	1761.0	-1.0	3560.0	1979.0	-1.0	2999.0	996.0	-1.0	1892.0	3287.0	-1.0	4332.0	1364.0	-1.0	2949.0	3205.0	-1.0	4329.0	2111.0	-1.0	4318.0	2104.0	-1.0	3149.0	1245.0	-1.0	2569.0	1785.0	-1.0	2878.0	383.0	-1.0	664.0	1301.0	-1.0	1915.0	
51.576	581.0	-1.0	979.0	1565.0	-1.0	2385.0	1689.0	-1.0	3241.0	1859.0	-1.0	2768.0	1761.0	-1.0	3561.0	1979.0	-1.0	3000.0	995.0	-1.0	1890.0	3288.0	-1.0	4331.0	1364.0	-1.0	2947.0	3207.0	-1.0	4328.0	2112.0	-1.0	4319.0	2105.0	-1.0	3151.0	1245.0	-1.0	2567.0	1786.0	-1.0	2874.0	383.0	-1.0	664.0	1300.0	-1.0	1914.0	
52.075	581.0	-1.0	977.0	1565.0	-1.0	2383.0	1688.0	-1.0	3237.0	1858.0	-1.0	2765.0	1761.0	-1.0	3559.0	1978.0	-1.0	2997.0	995.0	-1.0	1888.0	3287.0	-1.0	4331.0	1363.0	-1.0	2944.0	3207.0	-1.0	4329.0	2113.0	-1.0	4319.0	2106.0	-1.0	3151.0	1244.0	-1.0	2564.0	1784.0	-1.0	2870.0	385.0	-1.0	662.0	1300.0	-1.0	1913.0	
52.574	581.0	-1.0	978.0	1565.0	-1.0	2382.0	1689.0	-1.0	3234.0	1859.0	-1.0	2763.0	1761.0	-1.0	3557.0	1978.0	-1.0	2995.0	995.0	-1.0	1886.0	3288.0	-1.0	4331.0	1363.0	-1.0	2942.0	3208.0	-1.0	4328.0	2114.0	-1.0	4319.0	2105.0	-1.0	3149.0	1244.0	-1.0	2561.0	1782.0	-1.0	2867.0	384.0	-1.0	663.0	1300.0	-1.0	1911.0	
53.073	581.0	-1.0	977.0	1565.0	-1.0	2382.0	1689.0	-1.0	3236.0	1858.0	-1.0	2763.0	1762.0	-1.0	3562.0	1979.0	-1.0	2996.0	995.0	-1.0	1888.0	3289.0	-1.0	4332.0	1363.0	-1.0	2943.0	3210.0	-1.0	4328.0	2115.0	-1.0	4318.0	2106.0	-1.0	3153.0	1245.0	-1.0	2561.0	1783.0	-1.0	2870.0	384.0	-1.0	663.0	1300.0	-1.0	1914.0	
53.572	581.0	-1.0	976.0	1564.0	-1.0	2380.0	1688.0	-1.0	3235.0	1856.0	-1.0	2759.0	1762.0	-1.0	3562.0	1979.0	-1.0	2995.0	996.0	-1.0	1889.0	3290.0	-1.0	4332.0	1363.0	-1.0	2943.0	3209.0	-1.0	4329.0	2115.0	-1.0	4318.0	2107.0	-1.0	3153.0	1245.0	-1.0	2562.0	1783.0	-1.0	2871.0	384.0	-1.0	663.0	1301.0	-1.0	1915.0	
54.071	581.0	-1.0	976.0	1563.0	-1.0	2381.0	1688.0	-1.0	3240.0	1855.0	-1.0	2759.0	1763.0	-1.0	3561.0	1979.0	-1.0	2995.0	996.0	-1.0	1890.0	3292.0	-1.0	4332.0	1364.0	-1.0	2943.0	3208.0	-1.0	4328.0	2114.0	-1.0	4318.0	2106.0	-1.0	3150.0	1245.0	-1.0	2562.0	1783.0	-1.0	2867.0	383.0	-1.0	663.0	1300.0	-1.0	1914.0	
54.570	580.0	-1.0	976.0	1563.0	-1.0	2380.0	1688.0	-1.0	3242.0	1854.0	-1.0	2759.0	1765.0	-1.0	3568.0	1979.0	-1.0	2998.0	997.0	-1.0	1892.0	3294.0	-1.0	4332.0	1365.0	-1.0	2945.0	3210.0	-1.0	4328.0	2115.0	-1.0	4319.0	2106.0	-1.0	3154.0	1246.0	-1.0	2565.0	1783.0	-1.0	2872.0	384.0	-1.0	663.0	1301.0	-1.0	1917.0	
55.069	580.0	-1.0	977.0	1562.0	-1.0	2380.0	1687.0	-1.0	3245.0	1853.0	-1.0	2758.0	1764.0	-1.0	3573.0	1979.0	-1.0	3002.0	998.0	-1.0	1896.0	3297.0	-1.0	4331.0	1364.0	-1.0	2948.0	3209.0	-1.0	4328.0	2115.0	-1.0	4318.0	2107.0	-1.0	3156.0	1246.0	-1.0	2569.0	1785.0	-1.0	2878.0	383.0	-1.0	664.0	1302.0	-1.0	1919.0	
55.568	582.0	-1.0	978.0	1564.0	-1.0	2385.0	1688.0	-1.0	3256.0	1854.0	-1.0	2765.0	1766.0	-1.0	3577.0	1981.0	-1.0	3005.0	999.0	-1.0	1900.0	3301.0	-1.0	4332.0	1366.0	-1.0	2951.0	3210.0	-1.0	4329.0	2116.0	-1.0	4319.0	2106.0	-1.0	3155.0	1247.0	-1.0	2573.0	1785.0	-1.0	2881.0	384.0	-1.0	665.0	1303.0	-1.0	1920.0	
56.067	582.0	-1.0	979.0	1565.0	-1.0	2390.0	1689.0	-1.0	3264.0	1855.0	-1.0	2771.0	1768.0	-1.0	3585.0	1983.0	-1.0	3012.0	1000.0	-1.0	1904.0	3302.0	-1.0	4332.0	1367.0	-1.0	2956.0	3211.0	-1.0	4328.0	2116.0	-1.0	4319.0	2108.0	-1.0	3162.0	1248.0	-1.0	2578.0	1788.0	-1.0	2888.0	385.0	-1.0	665.0	1304.0	-1.0	1924.0	
56.566	581.0	-1.0	980.0	1565.0	-1.0	2390.0	1689.0	-1.0	3266.0	1854.0	-1.0	2773.0	1766.0	-1.0	3586.0	1983.0	-1.0	3015.0	1001.0	-1.0	1906.0	3303.0	-1.0	4332.0	1367.0	-1.0	2958.0	3210.0	-1.0	4329.0	2116.0	-1.0	4320.0	2107.0	-1.0	3164.0	1248.0	-1.0	2581.0	1788.0	-1.0	2891.0	383.0	-1.0	666.0	1306.0	-1.0	1925.0	
57.066	580.0	-1.0	981.0	1565.0	-1.0	2388.0	1688.0	-1.0	3263.0	1854.0	-1.0	2773.0	1766.0	-1.0	3581.0	1983.0	-1.0	3015.0	1001.0	-1.0	1906.0	3302.0	-1.0	4331.0	1367.0	-1.0	2955.0	3208.0	-1.0	4329.0	2115.0	-1.0	4320.0	2105.0	-1.0	3158.0	1248.0	-1.0	2581.0	1788.0	-1.0	2889.0	384.0	-1.0	665.0	1305.0	-1.0	1924.0	
57.565	582.0	-1.0	982.0	1565.0	-1.0	2391.0	1688.0	-1.0	3267.0	1853.0	-1.0	2777.0	1766.0	-1.0	3585.0	1983.0	-1.0	3017.0	1001.0	-1.0	1905.0	3302.0	-1.0	4332.0	1367.0	-1.0	2955.0	3208.0	-1.0	4329.0	2116.0	-1.0	4320.0	2106.0	-1.0	3158.0	1248.0	-1.0	2580.0	1786.0	-1.0	2886.0	384.0	-1.0	665.0	1305.0	-1.0	1921.0	
58.065	582.0	-1.0	982.0	1567.0	-1.0	2392.0	1689.0	-1.0	3269.0	1855.0	-1.0	2779.0	1765.0	-1.0	3584.0	1985.0	-1.0	3020.0	1000.0	-1.0	1904.0	3300.0	-1.0	4333.0	1366.0	-1.0	2954.0	3207.0	-1.0	4328.0	2116.0	-1.0	4320.0	2106.0	-1.0	3159.0	1249.0	-1.0	2581.0	1786.0	-1.0	2886.0	385.0	-1.0	665.0	1305.0	-1.0	1922.0	
58.564	582.0	-1.0	983.0	1567.0	-1.0	2394.0	1689.0	-1.0	3266.0	1855.0	-1.0	2780.0	1764.0	-1.0	3578.0	1984.0	-1.0	3021.0	1000.0	-1.0	1902.0	3300.0	-1.0	4332.0	1366.0	-1.0	2951.0	3206.0	-1.0	4328.0	2115.0	-1.0	4320.0	2105.0	-1.0	3156.0	1248.0	-1.0	2579.0	1785.0	-1.0	2885.0	384.0	-1.0	666.0	1306.0	-1.0	1923.0	
59.064	582.0	-1.0	984.0	1568.0	-1.0	2394.0	1688.0	-1.0	3262.0	1857.0	-1.0	2782.0	1763.0	-1.0	3571.0	1986.0	-1.0	3021.0	1000.0	-1.0	1900.0	3299.0	-1.0	4332.0	1366.0	-1.0	2947.0	3204.0	-1.0	4329.0	2115.0	-1.0	4319.0	2104.0	-1.0	3149.0	1247.0	-1.0	2575.0	1784.0	-1.0	2880.0	385.0	-1.0	665.0	1305.0	-1.0	1921.0	
59.563	581.0	-1.0	984.0	1569.0	-1.0	2397.0	1690.0	-1.0	3263.0	1858.0	-1.0	2784.0	1763.0	-1.0	3570.0	1986.0	-1.0	3022.0	998.0	-1.0	1897.0	3299.0	-1.0	4332.0	1365.0	-1.0	2943.0	3205.0	-1.0	4328.0	2115.0	-1.0	4319.0	2105.0	-1.0	3145.0	1247.0	-1.0	2569.0	1782.0	-1.0	2873.0	384.0	-1.0	664.0	1305.0	-1.0	1918.0	
60.063	582.0	-1.0	983.0	1570.0	-1.0	2396.0	1689.0	-1.0	3258.0	1858.0	-1.0	2783.0	1763.0	-1.0	3567.0	1987.0	-1.0	3022.0	998.0	-1.0	1892.0	3298.0	-1.0	4332.0	1365.0	-1.0	2941.0	3206.0	-1.0	4328.0	2116.0	-1.0	4318.0	2105.0	-1.0	3143.0	1247.0	-1.0	2566.0	1781.0	-1.0	2869.0	384.0	-1.0	664.0	1306.0	-1.0	1920.0	
60.562	582.0	-1.0	981.0	1570.0	-1.0	2394.0	1687.0	-1.0	3250.0	1858.0	-1.0	2779.0	1762.0	-1.0	3560.0	1987.0	-1.0	3021.0	997.0	-1.0	1888.0	3300.0	-1.0	4331.0	1365.0	-1.0	2937.0	3206.0	-1.0	4328.0	2118.0	-1.0	4317.0	2103.0	-1.0	3139.0	1245.0	-1.0	2561.0	1780.0	-1.0	2865.0	384.0	-1.0	663.0	1307.0	-1.0	1920.0	
61.061	581.0	-1.0	979.0	1569.0	-1.0	2389.0	1687.0	-1.0	3240.0	1857.0	-1.0	2772.0	1761.0	-1.0	3550.0	1987.0	-1.0	3015.0	997.0	-1.0	1884.0	3299.0	-1.0	4331.0	1365.0	-1.0	2934.0	3205.0	-1.0	4328.0	2117.0	-1.0	4316.0	2101.0	-1.0	3133.0	1245.0	-1.0	2552.0	1777.0	-1.0	2857.0	384.0	-1.0	662.0	1306.0	-1.0	1917.0	
61.560	581.0	-1.0	977.0	1569.0	-1.0	2383.0	1684.0	-1.0	3230.0	1855.0	-1.0	2764.0	1761.0	-1.0	3543.0	1985.0	-1.0	3007.0	995.0	-1.0	1880.0	3296.0	-1.0	4332.0	1365.0	-1.0	2929.0	3202.0	-1.0	4328.0	2117.0	-1.0	4314.0	2099.0	-1.0	3125.0	1243.0	-1.0	2545.0	1774.0	-1.0	2847.0	385.0	-1.0	660.0	1304.0	-1.0	1913.0	
62.059	581.0	-1.0	975.0	1567.0	-1.0	2378.0	1684.0	-1.0	3227.0	1854.0	-1.0	2759.0	1760.0	-1.0	3544.0	1983.0	-1.0	3004.0	996.0	-1.0	1877.0	3294.0	-1.0	4331.0	1366.0	-1.0	2927.0	3201.0	-1.0	4329.0	2118.0	-1.0	4314.0	2098.0	-1.0	3120.0	1243.0	-1.0	2539.0	1771.0	-1.0	2838.0	384.0	-1.0	660.0	1301.0	-1.0	1905.0	
62.558	580.0	-1.0	973.0	1565.0	-1.0	2374.0	1683.0	-1.0	3223.0	1851.0	-1.0	2750.0	1761.0	-1.0	3542.0	1981.0	-1.0	2996.0	995.0	-1.0	1876.0	3293.0	-1.0	4331.0	1365.0	-1.0	2926.0	3200.0	-1.0	4329.0	2120.0	-1.0	4314.0	2097.0	-1.0	3117.0	1243.0	-1.0	2535.0	1769.0	-1.0	2832.0	383.0	-1.0	659.0	1300.0	-1.0	1903.0	
63.057	581.0	-1.0	971.0	1564.0	-1.0	2366.0	1681.0	-1.0	3217.0	1847.0	-1.0	2740.0	1759.0	-1.0	3539.0	1978.0	-1.0	2988.0	996.0	-1.0	1874.0	3290.0	-1.0	4331.0	1365.0	-1.0	2927.0	3197.0	-1.0	4329.0	2118.0	-1.0	4313.0	2093.0	-1.0	3112.0	1242.0	-1.0	2532.0	1767.0	-1.0	2827.0	384.0	-1.0	658.0	1298.0	-1.0	1897.0	
63.556	580.0	-1.0	971.0	1562.0	-1.0	2365.0	1680.0	-1.0	3221.0	1846.0	-1.0	2738.0	1760.0	-1.0	3542.0	1977.0	-1.0	2985.0	996.0	-1.0	1876.0	3289.0	-1.0	4332.0	1365.0	-1.0	2928.0	3194.0	-1.0	4328.0	2118.0	-1.0	4313.0	2091.0	-1.0	3110.0	1242.0	-1.0	2530.0	1765.0	-1.0	2821.0	383.0	-1.0	657.0	1298.0	-1.0	1893.0	
64.055	580.0	-1.0	972.0	1562.0	-1.0	2364.0	1681.0	-1.0	3223.0	1843.0	-1.0	2735.0	1760.0	-1.0	3546.0	1975.0	-1.0	2983.0	997.0	-1.0	1876.0	3285.0	-1.0	4331.0	1366.0	-1.0	2930.0	3194.0	-1.0	4328.0	2121.0	-1.0	4315.0	2095.0	-1.0	3121.0	1241.0	-1.0	2526.0	1769.0	-1.0	2828.0	383.0	-1.0	656.0	1297.0	-1.0	1895.0	
64.554	580.0	-1.0	972.0	1564.0	-1.0	2367.0	1681.0	-1.0	3230.0	1844.0	-1.0	2739.0	1763.0	-1.0	3554.0	1977.0	-1.0	2986.0	996.0	-1.0	1876.0	3285.0	-1.0	4331.0	1367.0	-1.0	2936.0	3199.0	-1.0	4329.0	2126.0	-1.0	4316.0	2103.0	-1.0	3137.0	1239.0	-1.0	2524.0	1773.0	-1.0	2838.0	382.0	-1.0	655.0	1298.0	-1.0	1899.0	
65.053	580.0	-1.0	975.0	1566.0	-1.0	2379.0	1686.0	-1.0	3251.0	1850.0	-1.0	2753.0	1767.0	-1.0	3564.0	1980.0	-1.0	2991.0	996.0	-1.0	1874.0	3286.0	-1.0	4332.0	1367.0	-1.0	2940.0	3208.0	-1.0	4329.0	2131.0	-1.0	4318.0	2114.0	-1.0	3160.0	1240.0	-1.0	2525.0	1780.0	-1.0	2850.0	382.0	-1.0	653.0	1299.0	-1.0	1904.0	
65.552	581.0	-1.0	978.0	1570.0	-1.0	2391.0	1689.0	-1.0	3268.0	1854.0	-1.0	2766.0	1772.0	-1.0	3583.0	1985.0	-1.0	3002.0	994.0	-1.0	1871.0	3285.0	-1.0	4332.0	1368.0	-1.0	2944.0	3222.0	-1.0	4328.0	2140.0	-1.0	4320.0	2128.0	-1.0	3193.0	1240.0	-1.0	2526.0	1785.0	-1.0	2859.0	382.0	-1.0	653.0	1303.0	-1.0	1912.0	
66.051	581.0	-1.0	980.0	1572.0	-1.0	2399.0	1691.0	-1.0	3277.0	1857.0	-1.0	2774.0	1777.0	-1.0	3593.0	1988.0	-1.0	3007.0	993.0	-1.0	1865.0	3279.0	-1.0	4333.0	1367.0	-1.0	2944.0	3233.0	-1.0	4328.0	2146.0	-1.0	4320.0	2142.0	-1.0	3217.0	1240.0	-1.0	2530.0	1792.0	-1.0	2872.0	381.0	-1.0	652.0	1307.0	-1.0	1922.0	
66.550	582.0	-1.0	982.0	1572.0	-1.0	2403.0	1692.0	-1.0	3278.0	1859.0	-1.0	2775.0	1779.0	-1.0	3595.0	1989.0	-1.0	3008.0	990.0	-1.0	1859.0	3272.0	-1.0	4332.0	1366.0	-1.0	2940.0	3241.0	-1.0	4329.0	2149.0	-1.0	4321.0	2152.0	-1.0	3233.0	1242.0	-1.0	2530.0	1795.0	-1.0	2881.0	382.0	-1.0	650.0	1310.0	-1.0	1929.0	
67.050	583.0	-1.0	982.0	1573.0	-1.0	2402.0	1692.0	-1.0	3277.0	1859.0	-1.0	2774.0	1780.0	-1.0	3591.0	1988.0	-1.0	3004.0	990.0	-1.0	1855.0	3269.0	-1.0	4332.0	1366.0	-1.0	2935.0	3245.0	-1.0	4329.0	2151.0	-1.0	4321.0	2157.0	-1.0	3241.0	1241.0	-1.0	2530.0	1799.0	-1.0	2884.0	381.0	-1.0	649.0	1311.0	-1.0	1933.0	
67.549	582.0	-1.0	982.0	1574.0	-1.0	2407.0	1695.0	-1.0	3285.0	1860.0	-1.0	2777.0	1783.0	-1.0	3596.0	1989.0	-1.0	3006.0	989.0	-1.0	1855.0	3269.0	-1.0	4332.0	1365.0	-1.0	2936.0	3252.0	-1.0	4329.0	2156.0	-1.0	4321.0	2167.0	-1.0	3258.0	1242.0	-1.0	2530.0	1802.0	-1.0	2889.0	380.0	-1.0	649.0	1313.0	-1.0	1935.0	
68.048	582.0	-1.0	982.0	1574.0	-1.0	2408.0	1698.0	-1.0	3289.0	1861.0	-1.0	2779.0	1785.0	-1.0	3603.0	1991.0	-1.0	3011.0	990.0	-1.0	1856.0	3271.0	-1.0	4332.0	1366.0	-1.0	2938.0	3258.0	-1.0	4329.0	2159.0	-1.0	4322.0	2174.0	-1.0	3272.0	1243.0	-1.0	2532.0	1806.0	-1.0	2898.0	379.0	-1.0	646.0	1315.0	-1.0	1941.0	
68.547	583.0	-1.0	983.0	1573.0	-1.0	2408.0	1699.0	-1.0	3293.0	1861.0	-1.0	2782.0	1786.0	-1.0	3610.0	1993.0	-1.0	3017.0	990.0	-1.0	1860.0	3275.0	-1.0	4331.0	1366.0	-1.0	2943.0	3263.0	-1.0	4328.0	2161.0	-1.0	4322.0	2180.0	-1.0	3283.0	1243.0	-1.0	2533.0	1809.0	-1.0	2903.0	379.0	-1.0	646.0	1317.0	-1.0	1944.0	
69.046	583.0	-1.0	985.0	1576.0	-1.0	2413.0	1701.0	-1.0	3299.0	1863.0	-1.0	2787.0	1789.0	-1.0	3619.0	1995.0	-1.0	3025.0	992.0	-1.0	1865.0	3281.0	-1.0	4331.0	1368.0	-1.0	2949.0	3268.0	-1.0	4329.0	2164.0	-1.0	4322.0	2186.0	-1.0	3291.0	1242.0	-1.0	2531.0	1811.0	-1.0	2905.0	380.0	-1.0	645.0	1318.0	-1.0	1947.0	
69.545	584.0	-1.0	988.0	1579.0	-1.0	2420.0	1703.0	-1.0	3308.0	1867.0	-1.0	2798.0	1795.0	-1.0	3636.0	2001.0	-1.0	3039.0	993.0	-1.0	1871.0	3285.0	-1.0	4332.0	1369.0	-1.0	2957.0	3282.0	-1.0	4328.0	2168.0	-1.0	4322.0	2195.0	-1.0	3315.0	1244.0	-1.0	2534.0	1814.0	-1.0	2913.0	380.0	-1.0	645.0	1320.0	-1.0	1952.0	
70.044	584.0	-1.0	989.0	1580.0	-1.0	2425.0	1704.0	-1.0	3317.0	1869.0	-1.0	2807.0	1798.0	-1.0	3653.0	2005.0	-1.0	3052.0	994.0	-1.0	1874.0	3288.0	-1.0	4332.0	1370.0	-1.0	2963.0	3295.0	-1.0	4329.0	2173.0	-1.0	4322.0	2205.0	-1.0	3334.0	1243.0	-1.0	2538.0	1818.0	-1.0	2921.0	380.0	-1.0	643.0	1323.0	-1.0	1957.0	
70.543	584.0	-1.0	991.0	1582.0	-1.0	2428.0	1706.0	-1.0	3321.0	1872.0	-1.0	2812.0	1801.0	-1.0	3664.0	2008.0	-1.0	3061.0	995.0	-1.0	1878.0	3292.0	-1.0	4331.0	1370.0	-1.0	2970.0	3304.0	-1.0	4329.0	2176.0	-1.0	4322.0	2212.0	-1.0	3347.0	1244.0	-1.0	2542.0	1819.0	-1.0	2927.0	379.0	-1.0	644.0	1326.0	-1.0	1962.0	
71.042	586.0	-1.0	993.0	1584.0	-1.0	2432.0	1707.0	-1.0	3327.0	1873.0	-1.0	2817.0	1803.0	-1.0	3670.0	2011.0	-1.0	3067.0	995.0	-1.0	1883.0	3296.0	-1.0	4332.0	1371.0	-1.0	2975.0	3311.0	-1.0	4329.0	2177.0	-1.0	4322.0	2217.0	-1.0	3357.0	1246.0	-1.0	2544.0	1821.0	-1.0	2929.0	380.0	-1.0	643.0	1326.0	-1.0	1963.0	
71.541	586.0	-1.0	993.0	1586.0	-1.0	2435.0	1708.0	-1.0	3333.0	1874.0	-1.0	2821.0	1805.0	-1.0	3680.0	2014.0	-1.0	3074.0	996.0	-1.0	1885.0	3298.0	-1.0	4332.0	1372.0	-1.0	2980.0	3318.0	-1.0	4329.0	2181.0	-1.0	4322.0	2225.0	-1.0	3374.0	1247.0	-1.0	2547.0	1824.0	-1.0	2932.0	379.0	-1.0	643.0	1328.0	-1.0	1964.0	
72.041	585.0	-1.0	991.0	1586.0	-1.0	2435.0	1708.0	-1.0	3333.0	1875.0	-1.0	2816.0	1806.0	-1.0	3682.0	2013.0	-1.0	3073.0	996.0	-1.0	1886.0	3298.0	-1.0	4333.0	1371.0	-1.0	2982.0	3322.0	-1.0	4329.0	2182.0	-1.0	4323.0	2229.0	-1.0	3385.0	1247.0	-1.0	2548.0	1826.0	-1.0	2938.0	379.0	-1.0	642.0	1329.0	-1.0	1966.0	
72.540	584.0	-1.0	991.0	1586.0	-1.0	2430.0	1707.0	-1.0	3328.0	1873.0	-1.0	2810.0	1805.0	-1.0	3674.0	2012.0	-1.0	3065.0	995.0	-1.0	1883.0	3295.0	-1.0	4333.0	1370.0	-1.0	2975.0	3326.0	-1.0	4329.0	2181.0	-1.0	4324.0	2231.0	-1.0	3387.0	1248.0	-1.0	2549.0	1827.0	-1.0	2937.0	379.0	-1.0	643.0	1329.0	-1.0	1966.0	
73.039	585.0	-1.0	989.0	1587.0	-1.0	2437.0	1706.0	-1.0	3336.0	1875.0	-1.0	2817.0	1805.0	-1.0	3675.0	2013.0	-1.0	3067.0	994.0	-1.0	1879.0	3292.0	-1.0	4333.0	1368.0	-1.0	2968.0	3332.0	-1.0	4329.0	2182.0	-1.0	4324.0	2236.0	-1.0	3391.0	1248.0	-1.0	2549.0	1827.0	-1.0	2934.0	379.0	-1.0	642.0	1331.0	-1.0	1965.0	
73.538	584.0	-1.0	990.0	1588.0	-1.0	2439.0	1708.0	-1.0	3337.0	1877.0	-1.0	2817.0	1804.0	-1.0	3671.0	2014.0	-1.0	3066.0	992.0	-1.0	1875.0	3289.0	-1.0	4333.0	1366.0	-1.0	2963.0	3339.0	-1.0	4329.0	2185.0	-1.0	4323.0	2244.0	-1.0	3404.0	1248.0	-1.0	2552.0	1829.0	-1.0	2940.0	380.0	-1.0	642.0	1332.0	-1.0	1968.0	
74.037	585.0	-1.0	989.0	1588.0	-1.0	2438.0	1707.0	-1.0	3335.0	1878.0	-1.0	2815.0	1803.0	-1.0	3666.0	2014.0	-1.0	3063.0	990.0	-1.0	1869.0	3285.0	-1.0	4332.0	1365.0	-1.0	2957.0	3342.0	-1.0	4329.0	2185.0	-1.0	4323.0	2249.0	-1.0	3414.0	1249.0	-1.0	2552.0	1831.0	-1.0	2945.0	380.0	-1.0	640.0	1334.0	-1.0	1970.0	
74.536	585.0	-1.0	989.0	1589.0	-1.0	2435.0	1706.0	-1.0	3330.0	1878.0	-1.0	2813.0	1801.0	-1.0	3656.0	2013.0	-1.0	3057.0	988.0	-1.0	1861.0	3280.0	-1.0	4331.0	1363.0	-1.0	2948.0	3345.0	-1.0	4328.0	2185.0	-1.0	4323.0	2251.0	-1.0	3417.0	1248.0	-1.0	2548.0	1831.0	-1.0	2944.0	379.0	-1.0	638.0	1335.0	-1.0	1971.0	
75.035	585.0	-1.0	989.0	1591.0	-1.0	2439.0	1706.0	-1.0	3333.0	1880.0	-1.0	2819.0	1801.0	-1.0	3651.0	2013.0	-1.0	3054.0	985.0	-1.0	1854.0	3274.0	-1.0	4332.0	1361.0	-1.0	2940.0	3348.0	-1.0	4329.0	2186.0	-1.0	4323.0	2254.0	-1.0	3418.0	1247.0	-1.0	2543.0	1832.0	-1.0	2940.0	378.0	-1.0	636.0	1336.0	-1.0	1969.0	
75.534	585.0	-1.0	991.0	1593.0	-1.0	2445.0	1706.0	-1.0	3335.0	1884.0	-1.0	2826.0	1803.0	-1.0	3654.0	2014.0	-1.0	3056.0	982.0	-1.0	1845.0	3266.0	-1.0	4331.0	1360.0	-1.0	2935.0	3351.0	-1.0	4329.0	2188.0	-1.0	4323.0	2260.0	-1.0	3430.0	1247.0	-1.0	2543.0	1834.0	-1.0	2943.0	379.0	-1.0	635.0	1337.0	-1.0	1971.0	
76.033	586.0	-1.0	993.0	1595.0	-1.0	2448.0	1704.0	-1.0	3330.0	1887.0	-1.0	2835.0	1806.0	-1.0	3662.0	2018.0	-1.0	3063.0	978.0	-1.0	1832.0	3252.0	-1.0	4332.0	1355.0	-1.0	2919.0	3356.0	-1.0	4330.0	2190.0	-1.0	4323.0	2268.0	-1.0	3441.0	1250.0	-1.0	2551.0	1834.0	-1.0	2943.0	379.0	-1.0	638.0	1338.0	-1.0	1973.0	
76.532	586.0	-1.0	996.0	1599.0	-1.0	2456.0	1706.0	-1.0	3335.0	1899.0	-1.0	2859.0	1810.0	-1.0	3670.0	2020.0	-1.0	3071.0	975.0	-1.0	1820.0	3238.0	-1.0	4333.0	1350.0	-1.0	2908.0	3360.0	-1.0	4329.0	2194.0	-1.0	4323.0	2274.0	-1.0	3452.0	1254.0	-1.0	2560.0	1833.0	-1.0	2939.0	379.0	-1.0	640.0	1339.0	-1.0	1973.0	
77.032	586.0	-1.0	997.0	1603.0	-1.0	2465.0	1708.0	-1.0	3344.0	1908.0	-1.0	2877.0	1815.0	-1.0	3683.0	2025.0	-1.0	3081.0	971.0	-1.0	1813.0	3230.0	-1.0	4332.0	1347.0	-1.0	2902.0	3366.0	-1.0	4329.0	2200.0	-1.0	4322.0	2284.0	-1.0	3469.0	1257.0	-1.0	2568.0	1833.0	-1.0	2937.0	380.0	-1.0	643.0	1340.0	-1.0	1974.0	
77.531	586.0	-1.0	997.0	1606.0	-1.0	2470.0	1708.0	-1.0	3351.0	1914.0	-1.0	2891.0	1818.0	-1.0	3693.0	2030.0	-1.0	3091.0	969.0	-1.0	1809.0	3223.0	-1.0	4332.0	1345.0	-1.0	2897.0	3372.0	-1.0	4329.0	2203.0	-1.0	4324.0	2290.0	-1.0	3481.0	1261.0	-1.0	2577.0	1833.0	-1.0	2938.0	380.0	-1.0	643.0	1342.0	-1.0	1977.0	
78.030	586.0	-1.0	995.0	1606.0	-1.0	2469.0	1707.0	-1.0	3350.0	1917.0	-1.0	2896.0	1818.0	-1.0	3697.0	2030.0	-1.0	3093.0	968.0	-1.0	1804.0	3218.0	-1.0	4333.0	1343.0	-1.0	2894.0	3371.0	-1.0	4329.0	2203.0	-1.0	4322.0	2292.0	-1.0	3483.0	1262.0	-1.0	2582.0	1831.0	-1.0	2932.0	380.0	-1.0	644.0	1343.0	-1.0	1978.0	
78.529	586.0	-1.0	995.0	1606.0	-1.0	2466.0	1708.0	-1.0	3349.0	1920.0	-1.0	2900.0	1818.0	-1.0	3696.0	2031.0	-1.0	3092.0	966.0	-1.0	1801.0	3211.0	-1.0	4333.0	1340.0	-1.0	2887.0	3367.0	-1.0	4328.0	2203.0	-1.0	4323.0	2290.0	-1.0	3475.0	1263.0	-1.0	2583.0	1827.0	-1.0	2923.0	380.0	-1.0	644.0	1345.0	-1.0	1975.0	
79.028	585.0	-1.0	995.0	1605.0	-1.0	2465.0	1708.0	-1.0	3350.0	1922.0	-1.0	2903.0	1819.0	-1.0	3701.0	2030.0	-1.0	3093.0	965.0	-1.0	1799.0	3206.0	-1.0	4333.0	1339.0	-1.0	2886.0	3365.0	-1.0	4329.0	2202.0	-1.0	4323.0	2292.0	-1.0	3477.0	1264.0	-1.0	2584.0	1826.0	-1.0	2915.0	381.0	-1.0	643.0	1345.0	-1.0	1972.0	
79.527	585.0	-1.0	993.0	1604.0	-1.0	2458.0	1706.0	-1.0	3347.0	1920.0	-1.0	2899.0	1819.0	-1.0	3700.0	2029.0	-1.0	3090.0	963.0	-1.0	1797.0	3201.0	-1.0	4332.0	1337.0	-1.0	2884.0	3362.0	-1.0	4329.0	2201.0	-1.0	4323.0	2291.0	-1.0	3473.0	1267.0	-1.0	2586.0	1823.0	-1.0	2911.0	381.0	-1.0	644.0	1345.0	-1.0	1971.0	
80.026	585.0	-1.0	991.0	1600.0	-1.0	2447.0	1704.0	-1.0	3339.0	1918.0	-1.0	2892.0	1818.0	-1.0	3691.0	2026.0	-1.0	3079.0	962.0	-1.0	1794.0	3195.0	-1.0	4333.0	1336.0	-1.0	2880.0	3357.0	-1.0	4329.0	2198.0	-1.0	4323.0	2287.0	-1.0	3462.0	1267.0	-1.0	2586.0	1821.0	-1.0	2905.0	381.0	-1.0	643.0	1346.0	-1.0	1970.0	
80.525	585.0	-1.0	989.0	1599.0	-1.0	2441.0	1704.0	-1.0	3332.0	1917.0	-1.0	2884.0	1814.0	-1.0	3681.0	2020.0	-1.0	3067.0	962.0	-1.0	1793.0	3191.0	-1.0	4332.0	1335.0	-1.0	2876.0	3350.0	-1.0	4330.0	2195.0	-1.0	4323.0	2282.0	-1.0	3446.0	1268.0	-1.0	2585.0	1818.0	-1.0	2895.0	381.0	-1.0	642.0	1345.0	-1.0	1968.0	
81.024	584.0	-1.0	988.0	1597.0	-1.0	2433.0	1703.0	-1.0	3327.0	1912.0	-1.0	2874.0	1811.0	-1.0	3673.0	2016.0	-1.0	3057.0	962.0	-1.0	1791.0	3187.0	-1.0	4332.0	1334.0	-1.0	2874.0	3346.0	-1.0	4329.0	2194.0	-1.0	4323.0	2278.0	-1.0	3441.0	1269.0	-1.0	2586.0	1817.0	-1.0	2894.0	381.0	-1.0	642.0	1346.0	-1.0	1968.0	
81.523	585.0	-1.0	985.0	1593.0	-1.0	2425.0	1699.0	-1.0	3318.0	1908.0	-1.0	2863.0	1808.0	-1.0	3658.0	2012.0	-1.0	3045.0	961.0	-1.0	1788.0	3182.0	-1.0	4332.0	1332.0	-1.0	2870.0	3343.0	-1.0	4329.0	2193.0	-1.0	4323.0	2276.0	-1.0	3433.0	1269.0	-1.0	2585.0	1817.0	-1.0	2890.0	381.0	-1.0	642.0	1349.0	-1.0	1969.0	
82.022	584.0	-1.0	985.0	1592.0	-1.0	2419.0	1697.0	-1.0	3312.0	1905.0	-1.0	2856.0	1804.0	-1.0	3648.0	2008.0	-1.0	3038.0	960.0	-1.0	1785.0	3179.0	-1.0	4332.0	1331.0	-1.0	2867.0	3340.0	-1.0	4330.0	2192.0	-1.0	4324.0	2273.0	-1.0	3426.0	1270.0	-1.0	2583.0	1814.0	-1.0	2887.0	381.0	-1.0	642.0	1350.0	-1.0	1970.0	
82.521	584.0	-1.0	987.0	1592.0	-1.0	2423.0	1696.0	-1.0	3313.0	1906.0	-1.0	2864.0	1806.0	-1.0	3651.0	2009.0	-1.0	3042.0	957.0	-1.0	1778.0	3176.0	-1.0	4331.0	1329.0	-1.0	2864.0	3345.0	-1.0	4329.0	2193.0	-1.0	4324.0	2278.0	-1.0	3440.0	1270.0	-1.0	2584.0	1820.0	-1.0	2894.0	380.0	-1.0	642.0	1353.0	-1.0	1974.0	
83.020	584.0	-1.0	988.0	1597.0	-1.0	2433.0	1695.0	-1.0	3313.0	1912.0	-1.0	2876.0	1805.0	-1.0	3649.0	2011.0	-1.0	3046.0	955.0	-1.0	1775.0	3177.0	-1.0	4331.0	1330.0	-1.0	2866.0	3349.0	-1.0	4330.0	2193.0	-1.0	4323.0	2282.0	-1.0	3451.0	1268.0	-1.0	2581.0	1824.0	-1.0	2905.0	381.0	-1.0	641.0	1350.0	-1.0	1972.0	
83.519	584.0	-1.0	988.0	1603.0	-1.0	2441.0	1694.0	-1.0	3310.0	1918.0	-1.0	2885.0	1802.0	-1.0	3640.0	2015.0	-1.0	3051.0	955.0	-1.0	1773.0	3188.0	-1.0	4332.0	1330.0	-1.0	2867.0	3354.0	-1.0	4329.0	2193.0	-1.0	4323.0	2281.0	-1.0	3453.0	1266.0	-1.0	2571.0	1828.0	-1.0	2911.0	380.0	-1.0	639.0	1347.0	-1.0	1968.0	
84.018	584.0	-1.0	987.0	1608.0	-1.0	2452.0	1697.0	-1.0	3316.0	1925.0	-1.0	2894.0	1801.0	-1.0	3634.0	2019.0	-1.0	3056.0	955.0	-1.0	1774.0	3200.0	-1.0	4331.0	1331.0	-1.0	2868.0	3356.0	-1.0	4328.0	2189.0	-1.0	4323.0	2278.0	-1.0	3449.0	1264.0	-1.0	2564.0	1827.0	-1.0	2909.0	379.0	-1.0	637.0	1343.0	-1.0	1962.0	
84.517	584.0	-1.0	986.0	1609.0	-1.0	2455.0	1697.0	-1.0	3320.0	1923.0	-1.0	2894.0	1799.0	-1.0	3633.0	2019.0	-1.0	3058.0	957.0	-1.0	1778.0	3210.0	-1.0	4332.0	1333.0	-1.0	2873.0	3353.0	-1.0	4329.0	2188.0	-1.0	4323.0	2277.0	-1.0	3453.0	1264.0	-1.0	2561.0	1827.0	-1.0	2910.0	380.0	-1.0	635.0	1341.0	-1.0	1956.0	
85.016	584.0	-1.0	984.0	1607.0	-1.0	2451.0	1697.0	-1.0	3319.0	1919.0	-1.0	2888.0	1797.0	-1.0	3633.0	2018.0	-1.0	3059.0	959.0	-1.0	1783.0	3219.0	-1.0	4332.0	1333.0	-1.0	2876.0	3349.0	-1.0	4328.0	2187.0	-1.0	4323.0	2274.0	-1.0	3453.0	1263.0	-1.0	2561.0	1826.0	-1.0	2912.0	379.0	-1.0	634.0	1339.0	-1.0	1953.0	
85.515	583.0	-1.0	984.0	1604.0	-1.0	2446.0	1696.0	-1.0	3315.0	1914.0	-1.0	2880.0	1796.0	-1.0	3632.0	2017.0	-1.0	3061.0	961.0	-1.0	1788.0	3226.0	-1.0	4332.0	1334.0	-1.0	2879.0	3342.0	-1.0	4328.0	2184.0	-1.0	4322.0	2268.0	-1.0	3445.0	1264.0	-1.0	2560.0	1825.0	-1.0	2913.0	379.0	-1.0	632.0	1337.0	-1.0	1951.0	
86.015	583.0	-1.0	982.0	1600.0	-1.0	2439.0	1695.0	-1.0	3312.0	1909.0	-1.0	2870.0	1793.0	-1.0	3627.0	2016.0	-1.0	3060.0	964.0	-1.0	1794.0	3235.0	-1.0	4331.0	1334.0	-1.0	2881.0	3334.0	-1.0	4329.0	2179.0	-1.0	4323.0	2259.0	-1.0	3429.0	1262.0	-1.0	2559.0	1822.0	-1.0	2911.0	379.0	-1.0	630.0	1335.0	-1.0	1949.0	
86.514	583.0	-1.0	980.0	1597.0	-1.0	2436.0	1696.0	-1.0	3314.0	1904.0	-1.0	2863.0	1792.0	-1.0	3626.0	2016.0	-1.0	3061.0	966.0	-1.0	1800.0	3244.0	-1.0	4332.0	1335.0	-1.0	2881.0	3326.0	-1.0	4328.0	2176.0	-1.0	4323.0	2251.0	-1.0	3415.0	1262.0	-1.0	2556.0	1820.0	-1.0	2906.0	378.0	-1.0	630.0	1333.0	-1.0	1946.0	
87.013	582.0	-1.0	980.0	1594.0	-1.0	2430.0	1695.0	-1.0	3311.0	1898.0	-1.0	2852.0	1791.0	-1.0	3624.0	2013.0	-1.0	3059.0	967.0	-1.0	1805.0	3251.0	-1.0	4331.0	1335.0	-1.0	2882.0	3320.0	-1.0	4329.0	2172.0	-1.0	4323.0	2246.0	-1.0	3407.0	1262.0	-1.0	2559.0	1820.0	-1.0	2911.0	378.0	-1.0	629.0	1333.0	-1.0	1948.0	
87.513	583.0	-1.0	979.0	1591.0	-1.0	2421.0	1693.0	-1.0	3305.0	1891.0	-1.0	2839.0	1788.0	-1.0	3619.0	2010.0	-1.0	3054.0	968.0	-1.0	1809.0	3254.0	-1.0	4332.0	1333.0	-1.0	2882.0	3313.0	-1.0	4329.0	2169.0	-1.0	4322.0	2238.0	-1.0	3395.0	1261.0	-1.0	2560.0	1818.0	-1.0	2912.0	377.0	-1.0	630.0	1333.0	-1.0	1948.0	
88.012	581.0	-1.0	977.0	1588.0	-1.0	2413.0	1693.0	-1.0	3300.0	1885.0	-1.0	2828.0	1785.0	-1.0	3612.0	2008.0	-1.0	3049.0	969.0	-1.0	1811.0	3256.0	-1.0	4332.0	1333.0	-1.0	2881.0	3306.0	-1.0	4329.0	2164.0	-1.0	4322.0	2230.0	-1.0	3381.0	1261.0	-1.0	2560.0	1815.0	-1.0	2908.0	378.0	-1.0	628.0	1332.0	-1.0	1947.0	
88.511	581.0	-1.0	978.0	1587.0	-1.0	2412.0	1692.0	-1.0	3300.0	1882.0	-1.0	2823.0	1786.0	-1.0	3612.0	2007.0	-1.0	3047.0	970.0	-1.0	1814.0	3259.0	-1.0	4332.0	1333.0	-1.0	2879.0	3301.0	-1.0	4329.0	2160.0	-1.0	4322.0	2224.0	-1.0	3370.0	1261.0	-1.0	2557.0	1812.0	-1.0	2902.0	377.0	-1.0	630.0	1332.0	-1.0	1943.0	
89.010	582.0	-1.0	976.0	1585.0	-1.0	2408.0	1691.0	-1.0	3298.0	1877.0	-1.0	2813.0	1785.0	-1.0	3608.0	2005.0	-1.0	3043.0	970.0	-1.0	1817.0	3259.0	-1.0	4332.0	1331.0	-1.0	2877.0	3297.0	-1.0	4329.0	2157.0	-1.0	4323.0	2220.0	-1.0	3365.0	1260.0	-1.0	2560.0	1811.0	-1.0	2903.0	377.0	-1.0	629.0	1333.0	-1.0	1945.0	
89.509	580.0	-1.0	974.0	1581.0	-1.0	2398.0	1689.0	-1.0	3287.0	1872.0	-1.0	2800.0	1781.0	-1.0	3599.0	2000.0	-1.0	3033.0	970.0	-1.0	1815.0	3257.0	-1.0	4332.0	1330.0	-1.0	2873.0	3290.0	-1.0	4329.0	2152.0	-1.0	4322.0	2215.0	-1.0	3355.0	1259.0	-1.0	2558.0	1808.0	-1.0	2899.0	378.0	-1.0	628.0	1331.0	-1.0	1944.0	
90.009	580.0	-1.0	973.0	1580.0	-1.0	2388.0	1688.0	-1.0	3276.0	1868.0	-1.0	2786.0	1777.0	-1.0	3585.0	1996.0	-1.0	3021.0	970.0	-1.0	1814.0	3254.0	-1.0	4332.0	1328.0	-1.0	2867.0	3285.0	-1.0	4329.0	2147.0	-1.0	4321.0	2207.0	-1.0	3339.0	1258.0	-1.0	2552.0	1804.0	-1.0	2889.0	377.0	-1.0	628.0	1330.0	-1.0	1938.0	
90.509	580.0	-1.0	971.0	1578.0	-1.0	2381.0	1686.0	-1.0	3270.0	1864.0	-1.0	2774.0	1774.0	-1.0	3579.0	1993.0	-1.0	3015.0	970.0	-1.0	1814.0	3255.0	-1.0	4332.0	1328.0	-1.0	2864.0	3280.0	-1.0	4329.0	2145.0	-1.0	4322.0	2203.0	-1.0	3332.0	1258.0	-1.0	2551.0	1803.0	-1.0	2888.0	376.0	-1.0	628.0	1331.0	-1.0	1937.0	
91.008	579.0	-1.0	969.0	1575.0	-1.0	2374.0	1684.0	-1.0	3263.0	1860.0	-1.0	2764.0	1773.0	-1.0	3572.0	1990.0	-1.0	3008.0	970.0	-1.0	1813.0	3253.0	-1.0	4332.0	1327.0	-1.0	2862.0	3276.0	-1.0	4329.0	2142.0	-1.0	4321.0	2199.0	-1.0	3324.0	1256.0	-1.0	2547.0	1802.0	-1.0	2884.0	377.0	-1.0	627.0	1330.0	-1.0	1937.0	
91.508	579.0	-1.0	968.0	1575.0	-1.0	2370.0	1684.0	-1.0	3261.0	1859.0	-1.0	2759.0	1770.0	-1.0	3565.0	1988.0	-1.0	3003.0	971.0	-1.0	1814.0	3254.0	-1.0	4332.0	1326.0	-1.0	2859.0	3273.0	-1.0	4329.0	2140.0	-1.0	4322.0	2193.0	-1.0	3316.0	1256.0	-1.0	2545.0	1799.0	-1.0	2878.0	377.0	-1.0	626.0	1330.0	-1.0	1934.0	
92.007	579.0	-1.0	968.0	1576.0	-1.0	2370.0	1684.0	-1.0	3263.0	1857.0	-1.0	2758.0	1770.0	-1.0	3567.0	1988.0	-1.0	3004.0	971.0	-1.0	1816.0	3256.0	-1.0	4331.0	1327.0	-1.0	2860.0	3274.0	-1.0	4329.0	2139.0	-1.0	4322.0	2193.0	-1.0	3318.0	1256.0	-1.0	2542.0	1799.0	-1.0	2876.0	377.0	-1.0	627.0	1329.0	-1.0	1932.0	
92.506	579.0	-1.0	969.0	1574.0	-1.0	2367.0	1683.0	-1.0	3259.0	1856.0	-1.0	2754.0	1768.0	-1.0	3566.0	1986.0	-1.0	3003.0	971.0	-1.0	1817.0	3257.0	-1.0	4332.0	1326.0	-1.0	2860.0	3272.0	-1.0	4329.0	2138.0	-1.0	4322.0	2191.0	-1.0	3318.0	1255.0	-1.0	2542.0	1797.0	-1.0	2875.0	377.0	-1.0	627.0	1330.0	-1.0	1931.0	
93.006	580.0	-1.0	968.0	1573.0	-1.0	2363.0	1680.0	-1.0	3253.0	1855.0	-1.0	2750.0	1765.0	-1.0	3559.0	1985.0	-1.0	2998.0	972.0	-1.0	1817.0	3257.0	-1.0	4332.0	1325.0	-1.0	2857.0	3269.0	-1.0	4329.0	2135.0	-1.0	4321.0	2185.0	-1.0	3308.0	1255.0	-1.0	2540.0	1793.0	-1.0	2867.0	377.0	-1.0	626.0	1328.0	-1.0	1928.0	
93.505	578.0	-1.0	968.0	1572.0	-1.0	2364.0	1680.0	-1.0	3255.0	1854.0	-1.0	2751.0	1765.0	-1.0	3561.0	1985.0	-1.0	2999.0	972.0	-1.0	1819.0	3259.0	-1.0	4332.0	1325.0	-1.0	2858.0	3265.0	-1.0	4329.0	2134.0	-1.0	4321.0	2182.0	-1.0	3300.0	1254.0	-1.0	2537.0	1791.0	-1.0	2862.0	377.0	-1.0	626.0	1327.0	-1.0	1924.0	
94.004	578.0	-1.0	968.0	1572.0	-1.0	2362.0	1679.0	-1.0	3253.0	1851.0	-1.0	2749.0	1764.0	-1.0	3560.0	1982.0	-1.0	2999.0	973.0	-1.0	1822.0	3263.0	-1.0	4331.0	1326.0	-1.0	2858.0	3262.0	-1.0	4329.0	2132.0	-1.0	4321.0	2176.0	-1.0	3292.0	1253.0	-1.0	2536.0	1789.0	-1.0	2860.0	377.0	-1.0	626.0	1327.0	-1.0	1924.0	
94.503	579.0	-1.0	967.0	1570.0	-1.0	2360.0	1677.0	-1.0	3251.0	1850.0	-1.0	2748.0	1761.0	-1.0	3554.0	1982.0	-1.0	2996.0	975.0	-1.0	1825.0	3269.0	-1.0	4332.0	1325.0	-1.0	2858.0	3259.0	-1.0	4329.0	2129.0	-1.0	4320.0	2170.0	-1.0	3283.0	1253.0	-1.0	2536.0	1787.0	-1.0	2860.0	378.0	-1.0	626.0	1326.0	-1.0	1923.0	
95.002	578.0	-1.0	967.0	1570.0	-1.0	2364.0	1678.0	-1.0	3255.0	1851.0	-1.0	2753.0	1762.0	-1.0	3553.0	1985.0	-1.0	2999.0	976.0	-1.0	1827.0	3277.0	-1.0	4332.0	1324.0	-1.0	2856.0	3259.0	-1.0	4329.0	2127.0	-1.0	4320.0	2167.0	-1.0	3275.0	1252.0	-1.0	2535.0	1787.0	-1.0	2856.0	377.0	-1.0	627.0	1325.0	-1.0	1922.0	
95.501	578.0	-1.0	967.0	1570.0	-1.0	2367.0	1677.0	-1.0	3255.0	1855.0	-1.0	2758.0	1763.0	-1.0	3555.0	1988.0	-1.0	3004.0	976.0	-1.0	1827.0	3287.0	-1.0	4332.0	1325.0	-1.0	2857.0	3269.0	-1.0	4329.0	2126.0	-1.0	4320.0	2169.0	-1.0	3281.0	1252.0	-1.0	2533.0	1791.0	-1.0	2865.0	377.0	-1.0	625.0	1327.0	-1.0	1926.0	
96.000	578.0	-1.0	965.0	1572.0	-1.0	2367.0	1677.0	-1.0	3249.0	1857.0	-1.0	2760.0	1762.0	-1.0	3551.0	1990.0	-1.0	3003.0	974.0	-1.0	1823.0	3292.0	-1.0	4332.0	1324.0	-1.0	2854.0	3274.0	-1.0	4330.0	2125.0	-1.0	4319.0	2170.0	-1.0	3283.0	1249.0	-1.0	2528.0	1792.0	-1.0	2868.0	378.0	-1.0	625.0	1328.0	-1.0	1930.0	
96.499	578.0	-1.0	963.0	1573.0	-1.0	2364.0	1674.0	-1.0	3240.0	1857.0	-1.0	2755.0	1760.0	-1.0	3540.0	1988.0	-1.0	2995.0	972.0	-1.0	1817.0	3289.0	-1.0	4332.0	1323.0	-1.0	2847.0	3273.0	-1.0	4329.0	2122.0	-1.0	4319.0	2167.0	-1.0	3275.0	1247.0	-1.0	2522.0	1792.0	-1.0	2863.0	376.0	-1.0	625.0	1328.0	-1.0	1928.0	
96.998	576.0	-1.0	962.0	1573.0	-1.0	2365.0	1674.0	-1.0	3235.0	1856.0	-1.0	2752.0	1757.0	-1.0	3531.0	1985.0	-1.0	2987.0	972.0	-1.0	1812.0	3286.0	-1.0	4332.0	1322.0	-1.0	2841.0	3270.0	-1.0	4329.0	2120.0	-1.0	4317.0	2163.0	-1.0	3264.0	1244.0	-1.0	2514.0	1789.0	-1.0	2856.0	377.0	-1.0	623.0	1326.0	-1.0	1925.0	
97.497	577.0	-1.0	962.0	1575.0	-1.0	2366.0	1673.0	-1.0	3234.0	1855.0	-1.0	2753.0	1757.0	-1.0	3530.0	1984.0	-1.0	2986.0	971.0	-1.0	1809.0	3285.0	-1.0	4333.0	1322.0	-1.0	2839.0	3270.0	-1.0	4329.0	2119.0	-1.0	4317.0	2164.0	-1.0	3264.0	1243.0	-1.0	2509.0	1789.0	-1.0	2851.0	377.0	-1.0	623.0	1325.0	-1.0	1922.0	
97.996	577.0	-1.0	961.0	1575.0	-1.0	2368.0	1672.0	-1.0	3233.0	1855.0	-1.0	2753.0	1756.0	-1.0	3528.0	1985.0	-1.0	2985.0	970.0	-1.0	1806.0	3284.0	-1.0	4332.0	1322.0	-1.0	2840.0	3272.0	-1.0	4329.0	2119.0	-1.0	4317.0	2163.0	-1.0	3264.0	1242.0	-1.0	2508.0	1789.0	-1.0	2856.0	376.0	-1.0	622.0	1324.0	-1.0	1924.0	
98.495	577.0	-1.0	962.0	1574.0	-1.0	2368.0	1672.0	-1.0	3229.0	1855.0	-1.0	2751.0	1755.0	-1.0	3523.0	1983.0	-1.0	2983.0	971.0	-1.0	1806.0	3283.0	-1.0	4332.0	1323.0	-1.0	2840.0	3269.0	-1.0	4329.0	2118.0	-1.0	4316.0	2159.0	-1.0	3258.0	1240.0	-1.0	2507.0	1788.0	-1.0	2856.0	377.0	-1.0	622.0	1324.0	-1.0	1924.0	
98.994	577.0	-1.0	963.0	1575.0	-1.0	2373.0	1673.0	-1.0	3234.0	1855.0	-1.0	2756.0	1756.0	-1.0	3529.0	1984.0	-1.0	2987.0	971.0	-1.0	1808.0	3284.0	-1.0	4332.0	1324.0	-1.0	2844.0	3267.0	-1.0	4329.0	2120.0	-1.0	4317.0	2157.0	-1.0	3251.0	1240.0	-1.0	2506.0	1786.0	-1.0	2854.0	375.0	-1.0	622.0	1322.0	-1.0	1922.0	
99.493	577.0	-1.0	964.0	1576.0	-1.0	2374.0	1675.0	-1.0	3239.0	1855.0	-1.0	2757.0	1757.0	-1.0	3532.0	1985.0	-1.0	2989.0	971.0	-1.0	1812.0	3288.0	-1.0	4333.0	1326.0	-1.0	2852.0	3263.0	-1.0	4329.0	2120.0	-1.0	4317.0	2154.0	-1.0	3249.0	1241.0	-1.0	2510.0	1786.0	-1.0	2858.0	375.0	-1.0	623.0	1323.0	-1.0	1923.0	
99.992	578.0	-1.0	967.0	1576.0	-1.0	2377.0	1676.0	-1.0	3244.0	1856.0	-1.0	2761.0	1758.0	-1.0	3536.0	1986.0	-1.0	2995.0	974.0	-1.0	1818.0	3293.0	-1.0	4332.0	1327.0	-1.0	2860.0	3260.0	-1.0	4330.0	2123.0	-1.0	4318.0	2151.0	-1.0	3247.0	1240.0	-1.0	2513.0	1786.0	-1.0	2862.0	376.0	-1.0	623.0	1323.0	-1.0	1925.0	
100.491	578.0	-1.0	969.0	1576.0	-1.0	2382.0	1679.0	-1.0	3255.0	1857.0	-1.0	2768.0	1761.0	-1.0	3549.0	1990.0	-1.0	3007.0	976.0	-1.0	1825.0	3301.0	-1.0	4332.0	1330.0	-1.0	2868.0	3264.0	-1.0	4329.0	2127.0	-1.0	4320.0	2154.0	-1.0	3261.0	1242.0	-1.0	2521.0	1788.0	-1.0	2869.0	378.0	-1.0	625.0	1323.0	-1.0	1930.0	
100.990	577.0	-1.0	969.0	1576.0	-1.0	2386.0	1680.0	-1.0	3264.0	1857.0	-1.0	2773.0	1764.0	-1.0	3560.0	1992.0	-1.0	3014.0	978.0	-1.0	1833.0	3308.0	-1.0	4332.0	1331.0	-1.0	2874.0	3269.0	-1.0	4329.0	2131.0	-1.0	4320.0	2161.0	-1.0	3277.0	1243.0	-1.0	2526.0	1791.0	-1.0	2877.0	377.0	-1.0	627.0	1326.0	-1.0	1936.0	
101.489	578.0	-1.0	969.0	1577.0	-1.0	2392.0	1683.0	-1.0	3277.0	1859.0	-1.0	2781.0	1767.0	-1.0	3571.0	1995.0	-1.0	3020.0	980.0	-1.0	1837.0	3311.0	-1.0	4332.0	1331.0	-1.0	2878.0	3277.0	-1.0	4329.0	2132.0	-1.0	4320.0	2167.0	-1.0	3292.0	1243.0	-1.0	2527.0	1791.0	-1.0	2877.0	378.0	-1.0	627.0	1330.0	-1.0	1940.0	
101.989	577.0	-1.0	969.0	1578.0	-1.0	2393.0	1685.0	-1.0	3281.0	1858.0	-1.0	2781.0	1769.0	-1.0	3581.0	1993.0	-1.0	3021.0	980.0	-1.0	1839.0	3310.0	-1.0	4332.0	1331.0	-1.0	2881.0	3281.0	-1.0	4329.0	2136.0	-1.0	4320.0	2174.0	-1.0	3308.0	1245.0	-1.0	2533.0	1793.0	-1.0	2882.0	378.0	-1.0	628.0	1333.0	-1.0	1945.0	
102.488	577.0	-1.0	967.0	1576.0	-1.0	2390.0	1683.0	-1.0	3280.0	1855.0	-1.0	2776.0	1769.0	-1.0	3586.0	1991.0	-1.0	3020.0	980.0	-1.0	1841.0	3306.0	-1.0	4332.0	1331.0	-1.0	2881.0	3283.0	-1.0	4330.0	2135.0	-1.0	4321.0	2178.0	-1.0	3318.0	1245.0	-1.0	2536.0	1792.0	-1.0	2884.0	378.0	-1.0	628.0	1334.0	-1.0	1949.0	
102.987	576.0	-1.0	965.0	1575.0	-1.0	2390.0	1683.0	-1.0	3284.0	1853.0	-1.0	2774.0	1770.0	-1.0	3589.0	1988.0	-1.0	3017.0	980.0	-1.0	1840.0	3302.0	-1.0	4332.0	1330.0	-1.0	2879.0	3283.0	-1.0	4330.0	2135.0	-1.0	4321.0	2180.0	-1.0	3322.0	1245.0	-1.0	2536.0	1792.0	-1.0	2880.0	379.0	-1.0	629.0	1334.0	-1.0	1948.0	
103.486	575.0	-1.0	964.0	1575.0	-1.0	2389.0	1682.0	-1.0	3284.0	1851.0	-1.0	2772.0	1771.0	-1.0	3592.0	1987.0	-1.0	3016.0	979.0	-1.0	1839.0	3299.0	-1.0	4333.0	1329.0	-1.0	2878.0	3286.0	-1.0	4329.0	2137.0	-1.0	4322.0	2185.0	-1.0	3334.0	1246.0	-1.0	2538.0	1794.0	-1.0	2889.0	378.0	-1.0	629.0	1337.0	-1.0	1953.0	
103.985	575.0	-1.0	963.0	1573.0	-1.0	2384.0	1680.0	-1.0	3279.0	1849.0	-1.0	2767.0	1769.0	-1.0	3593.0	1984.0	-1.0	3013.0	978.0	-1.0	1833.0	3292.0	-1.0	4332.0	1328.0	-1.0	2875.0	3287.0	-1.0	4329.0	2138.0	-1.0	4321.0	2187.0	-1.0	3338.0	1245.0	-1.0	2538.0	1795.0	-1.0	2890.0	378.0	-1.0	630.0	1339.0	-1.0	1956.0	
104.484	575.0	-1.0	962.0	1573.0	-1.0	2385.0	1680.0	-1.0	3281.0	1847.0	-1.0	2766.0	1769.0	-1.0	3589.0	1981.0	-1.0	3009.0	975.0	-1.0	1829.0	3286.0	-1.0	4332.0	1326.0	-1.0	2871.0	3286.0	-1.0	4329.0	2138.0	-1.0	4322.0	2187.0	-1.0	3338.0	1245.0	-1.0	2537.0	1794.0	-1.0	2886.0	378.0	-1.0	629.0	1340.0	-1.0	1957.0	
104.983	576.0	-1.0	962.0	1573.0	-1.0	2384.0	1680.0	-1.0	3283.0	1847.0	-1.0	2766.0	1769.0	-1.0	3593.0	1981.0	-1.0	3012.0	975.0	-1.0	1827.0	3280.0	-1.0	4332.0	1327.0	-1.0	2870.0	3287.0	-1.0	4329.0	2139.0	-1.0	4322.0	2191.0	-1.0	3346.0	1246.0	-1.0	2539.0	1796.0	-1.0	2889.0	377.0	-1.0	630.0	1341.0	-1.0	1959.0	
105.483	575.0	-1.0	962.0	1572.0	-1.0	2384.0	1680.0	-1.0	3282.0	1847.0	-1.0	2765.0	1768.0	-1.0	3592.0	1979.0	-1.0	3011.0	974.0	-1.0	1826.0	3276.0	-1.0	4332.0	1325.0	-1.0	2868.0	3287.0	-1.0	4329.0	2141.0	-1.0	4322.0	2193.0	-1.0	3350.0	1246.0	-1.0	2541.0	1797.0	-1.0	2891.0	378.0	-1.0	631.0	1341.0	-1.0	1961.0	
105.982	576.0	-1.0	964.0	1571.0	-1.0	2381.0	1680.0	-1.0	3279.0	1846.0	-1.0	2763.0	1767.0	-1.0	3588.0	1979.0	-1.0	3010.0	973.0	-1.0	1824.0	3272.0	-1.0	4332.0	1325.0	-1.0	2864.0	3284.0	-1.0	4329.0	2139.0	-1.0	4322.0	2192.0	-1.0	3345.0	1246.0	-1.0	2541.0	1795.0	-1.0	2887.0	379.0	-1.0	629.0	1342.0	-1.0	1961.0	
106.481	576.0	-1.0	964.0	1572.0	-1.0	2382.0	1681.0	-1.0	3283.0	1847.0	-1.0	2766.0	1768.0	-1.0	3591.0	1980.0	-1.0	3014.0	974.0	-1.0	1826.0	3273.0	-1.0	4332.0	1325.0	-1.0	2862.0	3285.0	-1.0	4329.0	2142.0	-1.0	4323.0	2196.0	-1.0	3349.0	1246.0	-1.0	2539.0	1795.0	-1.0	2881.0	378.0	-1.0	630.0	1341.0	-1.0	1959.0	
106.980	575.0	-1.0	964.0	1571.0	-1.0	2380.0	1681.0	-1.0	3281.0	1847.0	-1.0	2764.0	1768.0	-1.0	3592.0	1979.0	-1.0	3015.0	974.0	-1.0	1825.0	3271.0	-1.0	4332.0	1324.0	-1.0	2861.0	3285.0	-1.0	4329.0	2142.0	-1.0	4323.0	2196.0	-1.0	3350.0	1246.0	-1.0	2540.0	1794.0	-1.0	2879.0	377.0	-1.0	630.0	1341.0	-1.0	1959.0	
107.479	576.0	-1.0	965.0	1569.0	-1.0	2377.0	1680.0	-1.0	3279.0	1846.0	-1.0	2763.0	1769.0	-1.0	3591.0	1980.0	-1.0	3015.0	974.0	-1.0	1827.0	3272.0	-1.0	4333.0	1325.0	-1.0	2862.0	3286.0	-1.0	4330.0	2141.0	-1.0	4322.0	2197.0	-1.0	3350.0	1246.0	-1.0	2539.0	1793.0	-1.0	2877.0	378.0	-1.0	630.0	1341.0	-1.0	1959.0	
107.978	576.0	-1.0	965.0	1569.0	-1.0	2379.0	1681.0	-1.0	3283.0	1847.0	-1.0	2765.0	1771.0	-1.0	3598.0	1982.0	-1.0	3021.0	975.0	-1.0	1831.0	3276.0	-1.0	4332.0	1325.0	-1.0	2864.0	3288.0	-1.0	4329.0	2144.0	-1.0	4323.0	2200.0	-1.0	3356.0	1246.0	-1.0	2538.0	1793.0	-1.0	2873.0	378.0	-1.0	629.0	1341.0	-1.0	1957.0	
108.477	575.0	-1.0	964.0	1568.0	-1.0	2377.0	1680.0	-1.0	3282.0	1845.0	-1.0	2763.0	1772.0	-1.0	3600.0	1982.0	-1.0	3022.0	976.0	-1.0	1834.0	3279.0	-1.0	4332.0	1326.0	-1.0	2866.0	3291.0	-1.0	4329.0	2145.0	-1.0	4323.0	2202.0	-1.0	3358.0	1246.0	-1.0	2538.0	1792.0	-1.0	2871.0	378.0	-1.0	629.0	1341.0	-1.0	1959.0	
108.976	576.0	-1.0	964.0	1566.0	-1.0	2373.0	1679.0	-1.0	3277.0	1843.0	-1.0	2759.0	1772.0	-1.0	3599.0	1982.0	-1.0	3019.0	977.0	-1.0	1836.0	3281.0	-1.0	4332.0	1327.0	-1.0	2868.0	3291.0	-1.0	4330.0	2145.0	-1.0	4322.0	2202.0	-1.0	3356.0	1245.0	-1.0	2537.0	1790.0	-1.0	2867.0	377.0	-1.0	629.0	1341.0	-1.0	1957.0	
109.476	575.0	-1.0	964.0	1564.0	-1.0	2371.0	1678.0	-1.0	3277.0	1842.0	-1.0	2756.0	1772.0	-1.0	3602.0	1981.0	-1.0	3020.0	978.0	-1.0	1840.0	3283.0	-1.0	4333.0	1328.0	-1.0	2872.0	3292.0	-1.0	4329.0	2146.0	-1.0	4322.0	2204.0	-1.0	3363.0	1246.0	-1.0	2540.0	1792.0	-1.0	2869.0	378.0	-1.0	630.0	1341.0	-1.0	1959.0	
109.975	576.0	-1.0	963.0	1563.0	-1.0	2368.0	1677.0	-1.0	3276.0	1840.0	-1.0	2753.0	1772.0	-1.0	3603.0	1981.0	-1.0	3020.0	979.0	-1.0	1843.0	3285.0	-1.0	4332.0	1329.0	-1.0	2875.0	3293.0	-1.0	4330.0	2146.0	-1.0	4322.0	2205.0	-1.0	3364.0	1247.0	-1.0	2544.0	1790.0	-1.0	2869.0	377.0	-1.0	629.0	1342.0	-1.0	1960.0	
110.474	575.0	-1.0	963.0	1563.0	-1.0	2367.0	1678.0	-1.0	3277.0	1840.0	-1.0	2753.0	1772.0	-1.0	3602.0	1983.0	-1.0	3020.0	981.0	-1.0	1844.0	3287.0	-1.0	4332.0	1329.0	-1.0	2877.0	3298.0	-1.0	4329.0	2147.0	-1.0	4323.0	2207.0	-1.0	3367.0	1247.0	-1.0	2542.0	1790.0	-1.0	2866.0	378.0	-1.0	630.0	1342.0	-1.0	1959.0	
110.973	575.0	-1.0	964.0	1565.0	-1.0	2369.0	1678.0	-1.0	3278.0	1842.0	-1.0	2754.0	1774.0	-1.0	3607.0	1985.0	-1.0	3023.0	979.0	-1.0	1844.0	3287.0	-1.0	4333.0	1329.0	-1.0	2879.0	3304.0	-1.0	4330.0	2150.0	-1.0	4323.0	2210.0	-1.0	3375.0	1246.0	-1.0	2543.0	1793.0	-1.0	2871.0	378.0	-1.0	631.0	1345.0	-1.0	1963.0	
111.472	576.0	-1.0	964.0	1566.0	-1.0	2371.0	1677.0	-1.0	3276.0	1843.0	-1.0	2754.0	1775.0	-1.0	3606.0	1987.0	-1.0	3024.0	978.0	-1.0	1841.0	3283.0	-1.0	4332.0	1329.0	-1.0	2878.0	3305.0	-1.0	4329.0	2151.0	-1.0	4322.0	2212.0	-1.0	3378.0	1246.0	-1.0	2543.0	1794.0	-1.0	2871.0	378.0	-1.0	630.0	1345.0	-1.0	1964.0	
111.972	576.0	-1.0	966.0	1569.0	-1.0	2376.0	1678.0	-1.0	3279.0	1845.0	-1.0	2758.0	1775.0	-1.0	3603.0	1987.0	-1.0	3024.0	978.0	-1.0	1838.0	3281.0	-1.0	4332.0	1328.0	-1.0	2875.0	3307.0	-1.0	4329.0	2152.0	-1.0	4322.0	2213.0	-1.0	3379.0	1245.0	-1.0	2541.0	1793.0	-1.0	2867.0	379.0	-1.0	630.0	1345.0	-1.0	1963.0	
112.471	576.0	-1.0	966.0	1570.0	-1.0	2380.0	1679.0	-1.0	3283.0	1847.0	-1.0	2761.0	1774.0	-1.0	3604.0	1989.0	-1.0	3027.0	977.0	-1.0	1836.0	3279.0	-1.0	4332.0	1328.0	-1.0	2874.0	3310.0	-1.0	4329.0	2154.0	-1.0	4323.0	2219.0	-1.0	3390.0	1247.0	-1.0	2542.0	1795.0	-1.0	2872.0	377.0	-1.0	630.0	1347.0	-1.0	1965.0	
112.970	576.0	-1.0	966.0	1571.0	-1.0	2382.0	1679.0	-1.0	3284.0	1847.0	-1.0	2762.0	1774.0	-1.0	3601.0	1989.0	-1.0	3024.0	975.0	-1.0	1831.0	3276.0	-1.0	4332.0	1328.0	-1.0	2871.0	3310.0	-1.0	4329.0	2154.0	-1.0	4323.0	2221.0	-1.0	3394.0	1246.0	-1.0	2541.0	1796.0	-1.0	2872.0	379.0	-1.0	629.0	1347.0	-1.0	1965.0	
113.469	575.0	-1.0	965.0	1571.0	-1.0	2378.0	1679.0	-1.0	3280.0	1848.0	-1.0	2760.0	1771.0	-1.0	3591.0	1988.0	-1.0	3019.0	975.0	-1.0	1827.0	3274.0	-1.0	4332.0	1327.0	-1.0	2864.0	3308.0	-1.0	4329.0	2153.0	-1.0	4322.0	2220.0	-1.0	3389.0	1246.0	-1.0	2539.0	1795.0	-1.0	2868.0	379.0	-1.0	629.0	1347.0	-1.0	1962.0	
113.968	575.0	-1.0	965.0	1572.0	-1.0	2381.0	1680.0	-1.0	3283.0	1849.0	-1.0	2763.0	1771.0	-1.0	3591.0	1988.0	-1.0	3018.0	975.0	-1.0	1824.0	3272.0	-1.0	4333.0	1326.0	-1.0	2862.0	3308.0	-1.0	4330.0	2155.0	-1.0	4323.0	2222.0	-1.0	3396.0	1247.0	-1.0	2539.0	1798.0	-1.0	2872.0	378.0	-1.0	628.0	1348.0	-1.0	1962.0	
114.468	576.0	-1.0	965.0	1572.0	-1.0	2381.0	1679.0	-1.0	3281.0	1850.0	-1.0	2764.0	1770.0	-1.0	3589.0	1987.0	-1.0	3018.0	974.0	-1.0	1822.0	3271.0	-1.0	4333.0	1325.0	-1.0	2859.0	3307.0	-1.0	4329.0	2155.0	-1.0	4322.0	2224.0	-1.0	3400.0	1247.0	-1.0	2539.0	1799.0	-1.0	2873.0	377.0	-1.0	628.0	1347.0	-1.0	1963.0	
114.967	575.0	-1.0	964.0	1573.0	-1.0	2382.0	1679.0	-1.0	3280.0	1850.0	-1.0	2766.0	1770.0	-1.0	3586.0	1988.0	-1.0	3019.0	974.0	-1.0	1822.0	3272.0	-1.0	4332.0	1325.0	-1.0	2855.0	3306.0	-1.0	4329.0	2154.0	-1.0	4322.0	2224.0	-1.0	3400.0	1247.0	-1.0	2539.0	1799.0	-1.0	2873.0	379.0	-1.0	629.0	1348.0	-1.0	1962.0	
115.466	575.0	-1.0	965.0	1576.0	-1.0	2392.0	1681.0	-1.0	3286.0	1855.0	-1.0	2775.0	1773.0	-1.0	3591.0	1993.0	-1.0	3026.0	975.0	-1.0	1823.0	3275.0	-1.0	4333.0	1325.0	-1.0	2853.0	3310.0	-1.0	4330.0	2155.0	-1.0	4323.0	2227.0	-1.0	3402.0	1248.0	-1.0	2538.0	1800.0	-1.0	2872.0	377.0	-1.0	628.0	1348.0	-1.0	1962.0	
115.965	575.0	-1.0	965.0	1578.0	-1.0	2396.0	1682.0	-1.0	3287.0	1858.0	-1.0	2781.0	1775.0	-1.0	3596.0	1996.0	-1.0	3032.0	974.0	-1.0	1821.0	3277.0	-1.0	4332.0	1324.0	-1.0	2853.0	3313.0	-1.0	4330.0	2155.0	-1.0	4323.0	2230.0	-1.0	3411.0	1247.0	-1.0	2537.0	1802.0	-1.0	2877.0	379.0	-1.0	628.0	1349.0	-1.0	1965.0	
116.465	575.0	-1.0	964.0	1578.0	-1.0	2397.0	1682.0	-1.0	3285.0	1858.0	-1.0	2783.0	1776.0	-1.0	3597.0	1997.0	-1.0	3035.0	974.0	-1.0	1820.0	3275.0	-1.0	4333.0	1324.0	-1.0	2851.0	3314.0	-1.0	4329.0	2156.0	-1.0	4323.0	2232.0	-1.0	3415.0	1246.0	-1.0	2537.0	1801.0	-1.0	2879.0	378.0	-1.0	628.0	1350.0	-1.0	1965.0	
116.964	576.0	-1.0	964.0	1581.0	-1.0	2404.0	1684.0	-1.0	3291.0	1862.0	-1.0	2790.0	1779.0	-1.0	3607.0	2000.0	-1.0	3043.0	974.0	-1.0	1820.0	3277.0	-1.0	4333.0	1325.0	-1.0	2853.0	3318.0	-1.0	4329.0	2156.0	-1.0	4322.0	2236.0	-1.0	3421.0	1246.0	-1.0	2537.0	1802.0	-1.0	2879.0	378.0	-1.0	629.0	1349.0	-1.0	1965.0	
117.463	576.0	-1.0	964.0	1583.0	-1.0	2407.0	1685.0	-1.0	3294.0	1863.0	-1.0	2795.0	1782.0	-1.0	3613.0	2003.0	-1.0	3050.0	974.0	-1.0	1821.0	3278.0	-1.0	4332.0	1325.0	-1.0	2855.0	3321.0	-1.0	4330.0	2158.0	-1.0	4323.0	2240.0	-1.0	3430.0	1248.0	-1.0	2540.0	1805.0	-1.0	2885.0	378.0	-1.0	629.0	1351.0	-1.0	1968.0	
117.963	577.0	-1.0	965.0	1582.0	-1.0	2408.0	1684.0	-1.0	3293.0	1864.0	-1.0	2796.0	1783.0	-1.0	3617.0	2003.0	-1.0	3053.0	975.0	-1.0	1822.0	3280.0	-1.0	4332.0	1325.0	-1.0	2858.0	3325.0	-1.0	4329.0	2159.0	-1.0	4322.0	2242.0	-1.0	3438.0	1248.0	-1.0	2542.0	1807.0	-1.0	2890.0	378.0	-1.0	629.0	1353.0	-1.0	1971.0	
118.462	577.0	-1.0	966.0	1584.0	-1.0	2415.0	1686.0	-1.0	3300.0	1865.0	-1.0	2805.0	1786.0	-1.0	3627.0	2007.0	-1.0	3061.0	975.0	-1.0	1824.0	3283.0	-1.0	4332.0	1327.0	-1.0	2862.0	3328.0	-1.0	4329.0	2159.0	-1.0	4323.0	2245.0	-1.0	3443.0	1249.0	-1.0	2546.0	1808.0	-1.0	2891.0	379.0	-1.0	629.0	1354.0	-1.0	1972.0	
118.962	576.0	-1.0	966.0	1585.0	-1.0	2418.0	1687.0	-1.0	3304.0	1866.0	-1.0	2807.0	1787.0	-1.0	3630.0	2007.0	-1.0	3065.0	976.0	-1.0	1825.0	3285.0	-1.0	4332.0	1328.0	-1.0	2866.0	3331.0	-1.0	4330.0	2159.0	-1.0	4324.0	2247.0	-1.0	3451.0	1250.0	-1.0	2550.0	1811.0	-1.0	2898.0	379.0	-1.0	629.0	1357.0	-1.0	1976.0	
119.461	576.0	-1.0	965.0	1584.0	-1.0	2414.0	1686.0	-1.0	3301.0	1865.0	-1.0	2806.0	1784.0	-1.0	3626.0	2005.0	-1.0	3062.0	977.0	-1.0	1826.0	3287.0	-1.0	4332.0	1328.0	-1.0	2871.0	3335.0	-1.0	4331.0	2159.0	-1.0	4325.0	2248.0	-1.0	3456.0	1250.0	-1.0	2552.0	1813.0	-1.0	2901.0	378.0	-1.0	630.0	1357.0	-1.0	1975.0	
119.960	576.0	-1.0	966.0	1586.0	-1.0	2417.0	1686.0	-1.0	3304.0	1866.0	-1.0	2809.0	1782.0	-1.0	3627.0	2005.0	-1.0	3063.0	977.0	-1.0	1828.0	3288.0	-1.0	4333.0	1328.0	-1.0	2873.0	3335.0	-1.0	4330.0	2159.0	-1.0	4324.0	2249.0	-1.0	3453.0	1251.0	-1.0	2550.0	1814.0	-1.0	2899.0	378.0	-1.0	628.0	1354.0	-1.0	1969.0	
120.459	576.0	-1.0	967.0	1591.0	-1.0	2423.0	1686.0	-1.0	3307.0	1868.0	-1.0	2812.0	1782.0	-1.0	3624.0	2009.0	-1.0	3068.0	978.0	-1.0	1830.0	3297.0	-1.0	4332.0	1331.0	-1.0	2878.0	3342.0	-1.0	4330.0	2158.0	-1.0	4324.0	2250.0	-1.0	3456.0	1251.0	-1.0	2551.0	1820.0	-1.0	2913.0	378.0	-1.0	628.0	1353.0	-1.0	1970.0	
120.958	578.0	-1.0	967.0	1592.0	-1.0	2420.0	1685.0	-1.0	3304.0	1869.0	-1.0	2811.0	1777.0	-1.0	3613.0	2009.0	-1.0	3067.0	979.0	-1.0	1830.0	3303.0	-1.0	4332.0	1332.0	-1.0	2879.0	3344.0	-1.0	4330.0	2156.0	-1.0	4323.0	2246.0	-1.0	3451.0	1251.0	-1.0	2550.0	1823.0	-1.0	2918.0	378.0	-1.0	628.0	1351.0	-1.0	1966.0	
121.457	577.0	-1.0	967.0	1591.0	-1.0	2414.0	1684.0	-1.0	3300.0	1867.0	-1.0	2807.0	1773.0	-1.0	3601.0	2008.0	-1.0	3059.0	979.0	-1.0	1832.0	3306.0	-1.0	4333.0	1332.0	-1.0	2877.0	3338.0	-1.0	4329.0	2151.0	-1.0	4323.0	2239.0	-1.0	3434.0	1251.0	-1.0	2546.0	1820.0	-1.0	2912.0	378.0	-1.0	626.0	1347.0	-1.0	1958.0	
121.956	578.0	-1.0	967.0	1589.0	-1.0	2411.0	1684.0	-1.0	3301.0	1867.0	-1.0	2805.0	1771.0	-1.0	3600.0	2006.0	-1.0	3059.0	980.0	-1.0	1833.0	3308.0	-1.0	4333.0	1333.0	-1.0	2877.0	3335.0	-1.0	4330.0	2150.0	-1.0	4323.0	2235.0	-1.0	3429.0	1251.0	-1.0	2542.0	1821.0	-1.0	2909.0	377.0	-1.0	627.0	1344.0	-1.0	1950.0	
122.455	578.0	-1.0	968.0	1589.0	-1.0	2408.0	1684.0	-1.0	3302.0	1865.0	-1.0	2804.0	1771.0	-1.0	3599.0	2005.0	-1.0	3058.0	980.0	-1.0	1835.0	3308.0	-1.0	4333.0	1334.0	-1.0	2876.0	3331.0	-1.0	4330.0	2148.0	-1.0	4323.0	2232.0	-1.0	3425.0	1250.0	-1.0	2541.0	1821.0	-1.0	2908.0	377.0	-1.0	625.0	1342.0	-1.0	1947.0	
122.954	578.0	-1.0	967.0	1587.0	-1.0	2404.0	1684.0	-1.0	3302.0	1864.0	-1.0	2804.0	1770.0	-1.0	3598.0	2005.0	-1.0	3056.0	982.0	-1.0	1837.0	3309.0	-1.0	4332.0	1333.0	-1.0	2873.0	3327.0	-1.0	4329.0	2146.0	-1.0	4323.0	2228.0	-1.0	3416.0	1251.0	-1.0	2542.0	1819.0	-1.0	2904.0	377.0	-1.0	624.0	1341.0	-1.0	1944.0	
123.453	577.0	-1.0	969.0	1586.0	-1.0	2400.0	1685.0	-1.0	3300.0	1865.0	-1.0	2802.0	1769.0	-1.0	3595.0	2005.0	-1.0	3055.0	983.0	-1.0	1839.0	3309.0	-1.0	4332.0	1333.0	-1.0	2871.0	3322.0	-1.0	4329.0	2145.0	-1.0	4322.0	2222.0	-1.0	3404.0	1250.0	-1.0	2539.0	1815.0	-1.0	2897.0	378.0	-1.0	625.0	1338.0	-1.0	1940.0	
123.953	578.0	-1.0	970.0	1586.0	-1.0	2399.0	1685.0	-1.0	3305.0	1865.0	-1.0	2806.0	1772.0	-1.0	3600.0	2006.0	-1.0	3060.0	984.0	-1.0	1843.0	3312.0	-1.0	4333.0	1334.0	-1.0	2872.0	3321.0	-1.0	4330.0	2144.0	-1.0	4323.0	2221.0	-1.0	3402.0	1252.0	-1.0	2538.0	1814.0	-1.0	2890.0	377.0	-1.0	625.0	1337.0	-1.0	1936.0	
124.452	579.0	-1.0	972.0	1585.0	-1.0	2397.0	1687.0	-1.0	3306.0	1865.0	-1.0	2806.0	1772.0	-1.0	3603.0	2006.0	-1.0	3064.0	985.0	-1.0	1845.0	3315.0	-1.0	4332.0	1334.0	-1.0	2873.0	3318.0	-1.0	4330.0	2144.0	-1.0	4323.0	2217.0	-1.0	3398.0	1251.0	-1.0	2539.0	1813.0	-1.0	2889.0	377.0	-1.0	625.0	1337.0	-1.0	1936.0	
124.951	579.0	-1.0	974.0	1585.0	-1.0	2396.0	1689.0	-1.0	3307.0	1866.0	-1.0	2807.0	1772.0	-1.0	3603.0	2008.0	-1.0	3066.0	987.0	-1.0	1849.0	3318.0	-1.0	4332.0	1334.0	-1.0	2873.0	3315.0	-1.0	4329.0	2142.0	-1.0	4323.0	2214.0	-1.0	3390.0	1252.0	-1.0	2540.0	1810.0	-1.0	2885.0	376.0	-1.0	625.0	1336.0	-1.0	1935.0	
125.450	580.0	-1.0	975.0	1586.0	-1.0	2398.0	1690.0	-1.0	3311.0	1867.0	-1.0	2810.0	1775.0	-1.0	3611.0	2010.0	-1.0	3073.0	988.0	-1.0	1853.0	3323.0	-1.0	4332.0	1335.0	-1.0	2876.0	3317.0	-1.0	4330.0	2143.0	-1.0	4323.0	2214.0	-1.0	3395.0	1253.0	-1.0	2543.0	1810.0	-1.0	2888.0	378.0	-1.0	626.0	1337.0	-1.0	1936.0	
125.950	580.0	-1.0	977.0	1585.0	-1.0	2399.0	1692.0	-1.0	3313.0	1868.0	-1.0	2811.0	1777.0	-1.0	3616.0	2013.0	-1.0	3076.0	989.0	-1.0	1856.0	3327.0	-1.0	4333.0	1336.0	-1.0	2878.0	3319.0	-1.0	4330.0	2144.0	-1.0	4323.0	2214.0	-1.0	3398.0	1254.0	-1.0	2544.0	1811.0	-1.0	2890.0	378.0	-1.0	627.0	1337.0	-1.0	1938.0	
126.449	580.0	-1.0	977.0	1584.0	-1.0	2397.0	1691.0	-1.0	3310.0	1867.0	-1.0	2808.0	1777.0	-1.0	3614.0	2012.0	-1.0	3076.0	990.0	-1.0	1858.0	3330.0	-1.0	4332.0	1336.0	-1.0	2879.0	3319.0	-1.0	4330.0	2144.0	-1.0	4323.0	2211.0	-1.0	3394.0	1253.0	-1.0	2544.0	1808.0	-1.0	2886.0	377.0	-1.0	626.0	1336.0	-1.0	1936.0	
126.949	579.0	-1.0	975.0	1583.0	-1.0	2397.0	1691.0	-1.0	3313.0	1866.0	-1.0	2807.0	1777.0	-1.0	3615.0	2013.0	-1.0	3073.0	991.0	-1.0	1860.0	3331.0	-1.0	4332.0	1337.0	-1.0	2878.0	3318.0	-1.0	4329.0	2143.0	-1.0	4322.0	2209.0	-1.0	3388.0	1253.0	-1.0	2540.0	1804.0	-1.0	2879.0	377.0	-1.0	626.0	1334.0	-1.0	1933.0	
127.448	579.0	-1.0	972.0	1580.0	-1.0	2390.0	1690.0	-1.0	3304.0	1862.0	-1.0	2796.0	1777.0	-1.0	3609.0	2010.0	-1.0	3066.0	990.0	-1.0	1858.0	3329.0	-1.0	4332.0	1336.0	-1.0	2874.0	3316.0	-1.0	4329.0	2141.0	-1.0	4323.0	2206.0	-1.0	3383.0	1252.0	-1.0	2538.0	1802.0	-1.0	2877.0	378.0	-1.0	625.0	1333.0	-1.0	1930.0	
127.947	579.0	-1.0	970.0	1576.0	-1.0	2379.0	1686.0	-1.0	3288.0	1855.0	-1.0	2780.0	1773.0	-1.0	3595.0	2004.0	-1.0	3051.0	990.0	-1.0	1855.0	3322.0	-1.0	4333.0	1336.0	-1.0	2869.0	3312.0	-1.0	4330.0	2138.0	-1.0	4322.0	2201.0	-1.0	3370.0	1251.0	-1.0	2534.0	1798.0	-1.0	2870.0	377.0	-1.0	625.0	1330.0	-1.0	1926.0	
128.446	578.0	-1.0	967.0	1573.0	-1.0	2372.0	1685.0	-1.0	3283.0	1851.0	-1.0	2770.0	1771.0	-1.0	3589.0	1999.0	-1.0	3043.0	989.0	-1.0	1853.0	3318.0	-1.0	4332.0	1334.0	-1.0	2865.0	3305.0	-1.0	4329.0	2137.0	-1.0	4321.0	2197.0	-1.0	3359.0	1251.0	-1.0	2531.0	1796.0	-1.0	2865.0	377.0	-1.0	625.0	1329.0	-1.0	1922.0	
128.946	578.0	-1.0	966.0	1570.0	-1.0	2366.0	1681.0	-1.0	3275.0	1846.0	-1.0	2760.0	1768.0	-1.0	3581.0	1995.0	-1.0	3033.0	989.0	-1.0	1850.0	3315.0	-1.0	4332.0	1334.0	-1.0	2861.0	3300.0	-1.0	4330.0	2135.0	-1.0	4321.0	2193.0	-1.0	3349.0	1251.0	-1.0	2531.0	1795.0	-1.0	2863.0	377.0	-1.0	625.0	1327.0	-1.0	1920.0	
129.445	577.0	-1.0	965.0	1567.0	-1.0	2360.0	1680.0	-1.0	3268.0	1843.0	-1.0	2751.0	1766.0	-1.0	3569.0	1992.0	-1.0	3024.0	989.0	-1.0	1849.0	3312.0	-1.0	4333.0	1334.0	-1.0	2858.0	3293.0	-1.0	4330.0	2132.0	-1.0	4321.0	2187.0	-1.0	3338.0	1251.0	-1.0	2531.0	1793.0	-1.0	2860.0	377.0	-1.0	624.0	1325.0	-1.0	1917.0	
129.944	578.0	-1.0	967.0	1566.0	-1.0	2360.0	1680.0	-1.0	3271.0	1841.0	-1.0	2750.0	1765.0	-1.0	3562.0	1990.0	-1.0	3020.0	988.0	-1.0	1848.0	3312.0	-1.0	4333.0	1334.0	-1.0	2855.0	3287.0	-1.0	4329.0	2130.0	-1.0	4319.0	2182.0	-1.0	3327.0	1251.0	-1.0	2529.0	1789.0	-1.0	2855.0	378.0	-1.0	625.0	1324.0	-1.0	1913.0	
130.443	578.0	-1.0	967.0	1565.0	-1.0	2357.0	1678.0	-1.0	3270.0	1840.0	-1.0	2747.0	1764.0	-1.0	3559.0	1988.0	-1.0	3016.0	989.0	-1.0	1848.0	3312.0	-1.0	4332.0	1333.0	-1.0	2853.0	3285.0	-1.0	4329.0	2129.0	-1.0	4319.0	2179.0	-1.0	3323.0	1251.0	-1.0	2531.0	1788.0	-1.0	2856.0	377.0	-1.0	625.0	1325.0	-1.0	1916.0	
130.942	578.0	-1.0	967.0	1564.0	-1.0	2353.0	1678.0	-1.0	3266.0	1838.0	-1.0	2743.0	1763.0	-1.0	3554.0	1986.0	-1.0	3012.0	989.0	-1.0	1848.0	3312.0	-1.0	4333.0	1333.0	-1.0	2850.0	3282.0	-1.0	4329.0	2126.0	-1.0	4320.0	2175.0	-1.0	3317.0	1251.0	-1.0	2531.0	1786.0	-1.0	2853.0	377.0	-1.0	626.0	1324.0	-1.0	1914.0	
131.441	578.0	-1.0	968.0	1564.0	-1.0	2355.0	1679.0	-1.0	3270.0	1838.0	-1.0	2745.0	1764.0	-1.0	3561.0	1987.0	-1.0	3016.0	990.0	-1.0	1850.0	3312.0	-1.0	4333.0	1334.0	-1.0	2852.0	3282.0	-1.0	4329.0	2127.0	-1.0	4320.0	2175.0	-1.0	3317.0	1251.0	-1.0	2531.0	1785.0	-1.0	2850.0	376.0	-1.0	626.0	1323.0	-1.0	1911.0	
131.941	579.0	-1.0	969.0	1564.0	-1.0	2356.0	1678.0	-1.0	3274.0	1839.0	-1.0	2747.0	1765.0	-1.0	3566.0	1989.0	-1.0	3021.0	991.0	-1.0	1852.0	3317.0	-1.0	4332.0	1334.0	-1.0	2855.0	3281.0	-1.0	4329.0	2129.0	-1.0	4320.0	2175.0	-1.0	3318.0	1251.0	-1.0	2533.0	1785.0	-1.0	2852.0	377.0	-1.0	626.0	1322.0	-1.0	1912.0	
132.440	579.0	-1.0	970.0	1563.0	-1.0	2356.0	1678.0	-1.0	3273.0	1838.0	-1.0	2746.0	1765.0	-1.0	3567.0	1990.0	-1.0	3023.0	992.0	-1.0	1855.0	3320.0	-1.0	4332.0	1336.0	-1.0	2856.0	3280.0	-1.0	4329.0	2128.0	-1.0	4321.0	2173.0	-1.0	3316.0	1250.0	-1.0	2533.0	1783.0	-1.0	2850.0	378.0	-1.0	625.0	1322.0	-1.0	1912.0	
132.939	579.0	-1.0	970.0	1563.0	-1.0	2358.0	1678.0	-1.0	3277.0	1838.0	-1.0	2749.0	1767.0	-1.0	3567.0	1990.0	-1.0	3024.0	992.0	-1.0	1856.0	3322.0	-1.0	4332.0	1336.0	-1.0	2857.0	3278.0	-1.0	4329.0	2126.0	-1.0	4320.0	2171.0	-1.0	3313.0	1250.0	-1.0	2530.0	1781.0	-1.0	2845.0	377.0	-1.0	625.0	1321.0	-1.0	1909.0	
133.438	578.0	-1.0	970.0	1562.0	-1.0	2357.0	1678.0	-1.0	3275.0	1837.0	-1.0	2747.0	1766.0	-1.0	3570.0	1990.0	-1.0	3023.0	992.0	-1.0	1856.0	3321.0	-1.0	4333.0	1336.0	-1.0	2859.0	3278.0	-1.0	4329.0	2127.0	-1.0	4320.0	2170.0	-1.0	3314.0	1249.0	-1.0	2530.0	1781.0	-1.0	2845.0	377.0	-1.0	624.0	1321.0	-1.0	1909.0	
133.938	578.0	-1.0	968.0	1560.0	-1.0	2353.0	1677.0	-1.0	3269.0	1834.0	-1.0	2742.0	1765.0	-1.0	3568.0	1988.0	-1.0	3020.0	993.0	-1.0	1855.0	3319.0	-1.0	4332.0	1336.0	-1.0	2857.0	3277.0	-1.0	4329.0	2125.0	-1.0	4320.0	2168.0	-1.0	3312.0	1248.0	-1.0	2527.0	1780.0	-1.0	2844.0	377.0	-1.0	625.0	1321.0	-1.0	1908.0	
134.438	578.0	-1.0	966.0	1559.0	-1.0	2348.0	1675.0	-1.0	3263.0	1832.0	-1.0	2736.0	1765.0	-1.0	3563.0	1987.0	-1.0	3015.0	992.0	-1.0	1853.0	3317.0	-1.0	4332.0	1336.0	-1.0	2856.0	3274.0	-1.0	4330.0	2124.0	-1.0	4319.0	2165.0	-1.0	3307.0	1248.0	-1.0	2525.0	1778.0	-1.0	2841.0	376.0	-1.0	625.0	1320.0	-1.0	1907.0	
134.938	578.0	-1.0	966.0	1558.0	-1.0	2348.0	1674.0	-1.0	3263.0	1830.0	-1.0	2735.0	1764.0	-1.0	3562.0	1985.0	-1.0	3012.0	991.0	-1.0	1851.0	3314.0	-1.0	4332.0	1335.0	-1.0	2855.0	3272.0	-1.0	4329.0	2122.0	-1.0	4319.0	2164.0	-1.0	3303.0	1246.0	-1.0	2523.0	1777.0	-1.0	2837.0	377.0	-1.0	623.0	1319.0	-1.0	1905.0	
135.437	578.0	-1.0	965.0	1556.0	-1.0	2345.0	1674.0	-1.0	3259.0	1829.0	-1.0	2731.0	1763.0	-1.0	3559.0	1982.0	-1.0	3006.0	992.0	-1.0	1850.0	3310.0	-1.0	4333.0	1334.0	-1.0	2854.0	3272.0	-1.0	4329.0	2122.0	-1.0	4318.0	2164.0	-1.0	3303.0	1246.0	-1.0	2522.0	1776.0	-1.0	2837.0	377.0	-1.0	624.0	1318.0	-1.0	1906.0	
135.937	578.0	-1.0	964.0	1556.0	-1.0	2340.0	1673.0	-1.0	3251.0	1828.0	-1.0	2725.0	1761.0	-1.0	3550.0	1979.0	-1.0	2997.0	990.0	-1.0	1848.0	3305.0	-1.0	4333.0	1334.0	-1.0	2851.0	3272.0	-1.0	4329.0	2121.0	-1.0	4318.0	2164.0	-1.0	3301.0	1246.0	-1.0	2521.0	1776.0	-1.0	2838.0	376.0	-1.0	624.0	1320.0	-1.0	1907.0	
136.436	578.0	-1.0	964.0	1556.0	-1.0	2336.0	1673.0	-1.0	3246.0	1826.0	-1.0	2719.0	1759.0	-1.0	3541.0	1975.0	-1.0	2989.0	990.0	-1.0	1846.0	3304.0	-1.0	4333.0	1334.0	-1.0	2849.0	3270.0	-1.0	4330.0	2118.0	-1.0	4317.0	2162.0	-1.0	3296.0	1245.0	-1.0	2519.0	1775.0	-1.0	2835.0	377.0	-1.0	623.0	1320.0	-1.0	1907.0	
136.935	578.0	-1.0	965.0	1557.0	-1.0	2337.0	1673.0	-1.0	3246.0	1827.0	-1.0	2718.0	1759.0	-1.0	3541.0	1974.0	-1.0	2987.0	990.0	-1.0	1846.0	3304.0	-1.0	4332.0	1334.0	-1.0	2849.0	3271.0	-1.0	4329.0	2119.0	-1.0	4316.0	2164.0	-1.0	3295.0	1245.0	-1.0	2517.0	1774.0	-1.0	2833.0	377.0	-1.0	623.0	1319.0	-1.0	1907.0	
137.435	579.0	-1.0	965.0	1558.0	-1.0	2336.0	1673.0	-1.0	3245.0	1827.0	-1.0	2718.0	1758.0	-1.0	3540.0	1973.0	-1.0	2985.0	992.0	-1.0	1847.0	3304.0	-1.0	4332.0	1334.0	-1.0	2850.0	3274.0	-1.0	4330.0	2119.0	-1.0	4317.0	2164.0	-1.0	3298.0	1245.0	-1.0	2517.0	1774.0	-1.0	2833.0	377.0	-1.0	624.0	1320.0	-1.0	1909.0	
137.934	579.0	-1.0	964.0	1558.0	-1.0	2335.0	1671.0	-1.0	3240.0	1825.0	-1.0	2713.0	1757.0	-1.0	3534.0	1972.0	-1.0	2980.0	992.0	-1.0	1848.0	3305.0	-1.0	4332.0	1333.0	-1.0	2848.0	3274.0	-1.0	4330.0	2119.0	-1.0	4316.0	2165.0	-1.0	3297.0	1245.0	-1.0	2513.0	1773.0	-1.0	2830.0	376.0	-1.0	624.0	1321.0	-1.0	1911.0	
138.434	579.0	-1.0	963.0	1560.0	-1.0	2335.0	1671.0	-1.0	3235.0	1829.0	-1.0	2716.0	1759.0	-1.0	3535.0	1973.0	-1.0	2977.0	990.0	-1.0	1845.0	3302.0	-1.0	4333.0	1333.0	-1.0	2845.0	3281.0	-1.0	4330.0	2122.0	-1.0	4318.0	2174.0	-1.0	3309.0	1242.0	-1.0	2506.0	1776.0	-1.0	2828.0	377.0	-1.0	622.0	1324.0	-1.0	1915.0	
138.933	578.0	-1.0	962.0	1563.0	-1.0	2340.0	1672.0	-1.0	3236.0	1834.0	-1.0	2721.0	1763.0	-1.0	3545.0	1976.0	-1.0	2981.0	989.0	-1.0	1841.0	3301.0	-1.0	4332.0	1332.0	-1.0	2847.0	3296.0	-1.0	4330.0	2129.0	-1.0	4319.0	2190.0	-1.0	3333.0	1242.0	-1.0	2500.0	1780.0	-1.0	2828.0	376.0	-1.0	622.0	1330.0	-1.0	1923.0	
139.433	577.0	-1.0	960.0	1564.0	-1.0	2342.0	1671.0	-1.0	3237.0	1837.0	-1.0	2722.0	1766.0	-1.0	3555.0	1977.0	-1.0	2984.0	988.0	-1.0	1839.0	3303.0	-1.0	4333.0	1332.0	-1.0	2848.0	3307.0	-1.0	4330.0	2135.0	-1.0	4319.0	2202.0	-1.0	3352.0	1241.0	-1.0	2498.0	1785.0	-1.0	2833.0	376.0	-1.0	621.0	1334.0	-1.0	1931.0	
139.932	576.0	-1.0	958.0	1565.0	-1.0	2341.0	1671.0	-1.0	3232.0	1836.0	-1.0	2718.0	1768.0	-1.0	3556.0	1977.0	-1.0	2981.0	988.0	-1.0	1837.0	3303.0	-1.0	4332.0	1333.0	-1.0	2847.0	3314.0	-1.0	4329.0	2138.0	-1.0	4320.0	2209.0	-1.0	3363.0	1241.0	-1.0	2496.0	1786.0	-1.0	2834.0	376.0	-1.0	619.0	1339.0	-1.0	1935.0	
140.431	576.0	-1.0	955.0	1565.0	-1.0	2336.0	1670.0	-1.0	3227.0	1834.0	-1.0	2710.0	1768.0	-1.0	3552.0	1976.0	-1.0	2976.0	987.0	-1.0	1836.0	3303.0	-1.0	4333.0	1331.0	-1.0	2844.0	3316.0	-1.0	4330.0	2139.0	-1.0	4320.0	2211.0	-1.0	3365.0	1241.0	-1.0	2494.0	1788.0	-1.0	2830.0	376.0	-1.0	618.0	1339.0	-1.0	1936.0	
140.930	577.0	-1.0	953.0	1563.0	-1.0	2334.0	1670.0	-1.0	3225.0	1834.0	-1.0	2706.0	1768.0	-1.0	3555.0	1976.0	-1.0	2975.0	987.0	-1.0	1837.0	3303.0	-1.0	4333.0	1331.0	-1.0	2841.0	3320.0	-1.0	4330.0	2141.0	-1.0	4320.0	2216.0	-1.0	3367.0	1241.0	-1.0	2491.0	1789.0	-1.0	2828.0	376.0	-1.0	618.0	1341.0	-1.0	1935.0	
141.429	577.0	-1.0	952.0	1562.0	-1.0	2331.0	1670.0	-1.0	3224.0	1832.0	-1.0	2700.0	1768.0	-1.0	3558.0	1976.0	-1.0	2976.0	988.0	-1.0	1839.0	3304.0	-1.0	4332.0	1331.0	-1.0	2840.0	3322.0	-1.0	4330.0	2142.0	-1.0	4322.0	2219.0	-1.0	3378.0	1242.0	-1.0	2494.0	1793.0	-1.0	2834.0	376.0	-1.0	620.0	1344.0	-1.0	1939.0	
141.928	576.0	-1.0	951.0	1561.0	-1.0	2328.0	1670.0	-1.0	3223.0	1831.0	-1.0	2696.0	1769.0	-1.0	3557.0	1975.0	-1.0	2973.0	988.0	-1.0	1841.0	3305.0	-1.0	4333.0	1330.0	-1.0	2838.0	3324.0	-1.0	4330.0	2142.0	-1.0	4322.0	2222.0	-1.0	3380.0	1244.0	-1.0	2498.0	1795.0	-1.0	2838.0	376.0	-1.0	620.0	1346.0	-1.0	1942.0	
142.427	577.0	-1.0	952.0	1561.0	-1.0	2326.0	1670.0	-1.0	3222.0	1831.0	-1.0	2694.0	1767.0	-1.0	3555.0	1975.0	-1.0	2973.0	990.0	-1.0	1843.0	3308.0	-1.0	4333.0	1329.0	-1.0	2836.0	3324.0	-1.0	4330.0	2142.0	-1.0	4322.0	2223.0	-1.0	3380.0	1245.0	-1.0	2500.0	1797.0	-1.0	2839.0	376.0	-1.0	621.0	1347.0	-1.0	1944.0	
142.926	577.0	-1.0	955.0	1563.0	-1.0	2330.0	1672.0	-1.0	3231.0	1832.0	-1.0	2701.0	1769.0	-1.0	3560.0	1978.0	-1.0	2979.0	991.0	-1.0	1848.0	3314.0	-1.0	4333.0	1329.0	-1.0	2837.0	3327.0	-1.0	4330.0	2144.0	-1.0	4322.0	2227.0	-1.0	3384.0	1248.0	-1.0	2503.0	1798.0	-1.0	2840.0	377.0	-1.0	621.0	1348.0	-1.0	1945.0	
143.425	577.0	-1.0	955.0	1562.0	-1.0	2332.0	1673.0	-1.0	3236.0	1834.0	-1.0	2704.0	1770.0	-1.0	3564.0	1979.0	-1.0	2983.0	992.0	-1.0	1852.0	3318.0	-1.0	4333.0	1329.0	-1.0	2839.0	3330.0	-1.0	4329.0	2146.0	-1.0	4321.0	2231.0	-1.0	3391.0	1248.0	-1.0	2508.0	1801.0	-1.0	2844.0	377.0	-1.0	622.0	1351.0	-1.0	1948.0	
143.924	578.0	-1.0	958.0	1562.0	-1.0	2333.0	1674.0	-1.0	3240.0	1834.0	-1.0	2708.0	1770.0	-1.0	3566.0	1981.0	-1.0	2985.0	993.0	-1.0	1856.0	3322.0	-1.0	4333.0	1329.0	-1.0	2841.0	3332.0	-1.0	4329.0	2148.0	-1.0	4321.0	2234.0	-1.0	3398.0	1250.0	-1.0	2512.0	1802.0	-1.0	2847.0	377.0	-1.0	622.0	1352.0	-1.0	1950.0	
144.423	578.0	-1.0	959.0	1564.0	-1.0	2334.0	1675.0	-1.0	3243.0	1838.0	-1.0	2711.0	1771.0	-1.0	3567.0	1983.0	-1.0	2989.0	994.0	-1.0	1862.0	3327.0	-1.0	4332.0	1329.0	-1.0	2843.0	3332.0	-1.0	4329.0	2150.0	-1.0	4322.0	2236.0	-1.0	3402.0	1251.0	-1.0	2514.0	1802.0	-1.0	2845.0	377.0	-1.0	624.0	1353.0	-1.0	1950.0	
144.923	579.0	-1.0	960.0	1564.0	-1.0	2338.0	1677.0	-1.0	3251.0	1839.0	-1.0	2718.0	1773.0	-1.0	3576.0	1984.0	-1.0	2996.0	996.0	-1.0	1867.0	3331.0	-1.0	4332.0	1330.0	-1.0	2848.0	3336.0	-1.0	4330.0	2154.0	-1.0	4322.0	2242.0	-1.0	3414.0	1253.0	-1.0	2517.0	1803.0	-1.0	2844.0	377.0	-1.0	623.0	1354.0	-1.0	1949.0	
145.422	579.0	-1.0	961.0	1565.0	-1.0	2338.0	1678.0	-1.0	3252.0	1839.0	-1.0	2720.0	1774.0	-1.0	3578.0	1986.0	-1.0	2999.0	997.0	-1.0	1872.0	3333.0	-1.0	4333.0	1331.0	-1.0	2851.0	3338.0	-1.0	4329.0	2156.0	-1.0	4323.0	2246.0	-1.0	3422.0	1253.0	-1.0	2518.0	1803.0	-1.0	2845.0	377.0	-1.0	623.0	1355.0	-1.0	1950.0	
145.921	578.0	-1.0	960.0	1564.0	-1.0	2336.0	1677.0	-1.0	3249.0	1838.0	-1.0	2719.0	1772.0	-1.0	3578.0	1986.0	-1.0	2999.0	998.0	-1.0	1876.0	3335.0	-1.0	4333.0	1331.0	-1.0	2853.0	3337.0	-1.0	4329.0	2158.0	-1.0	4323.0	2248.0	-1.0	3425.0	1254.0	-1.0	2519.0	1804.0	-1.0	2842.0	378.0	-1.0	623.0	1355.0	-1.0	1951.0	
146.420	579.0	-1.0	960.0	1564.0	-1.0	2339.0	1678.0	-1.0	3255.0	1840.0	-1.0	2723.0	1774.0	-1.0	3583.0	1987.0	-1.0	3002.0	999.0	-1.0	1879.0	3338.0	-1.0	4333.0	1332.0	-1.0	2856.0	3341.0	-1.0	4330.0	2159.0	-1.0	4323.0	2251.0	-1.0	3428.0	1254.0	-1.0	2518.0	1803.0	-1.0	2839.0	379.0	-1.0	622.0	1355.0	-1.0	1949.0	
146.919	579.0	-1.0	960.0	1565.0	-1.0	2340.0	1678.0	-1.0	3258.0	1839.0	-1.0	2725.0	1776.0	-1.0	3590.0	1988.0	-1.0	3007.0	1000.0	-1.0	1882.0	3342.0	-1.0	4333.0	1332.0	-1.0	2862.0	3344.0	-1.0	4329.0	2162.0	-1.0	4323.0	2256.0	-1.0	3439.0	1256.0	-1.0	2520.0	1807.0	-1.0	2842.0	378.0	-1.0	624.0	1359.0	-1.0	1952.0	
147.418	579.0	-1.0	959.0	1564.0	-1.0	2338.0	1678.0	-1.0	3256.0	1839.0	-1.0	2722.0	1777.0	-1.0	3591.0	1989.0	-1.0	3008.0	1000.0	-1.0	1884.0	3342.0	-1.0	4332.0	1334.0	-1.0	2864.0	3347.0	-1.0	4330.0	2164.0	-1.0	4323.0	2260.0	-1.0	3446.0	1256.0	-1.0	2523.0	1808.0	-1.0	2845.0	378.0	-1.0	624.0	1360.0	-1.0	1953.0	
147.917	578.0	-1.0	959.0	1564.0	-1.0	2335.0	1677.0	-1.0	3251.0	1838.0	-1.0	2718.0	1776.0	-1.0	3587.0	1988.0	-1.0	3006.0	1000.0	-1.0	1884.0	3342.0	-1.0	4333.0	1334.0	-1.0	2865.0	3349.0	-1.0	4329.0	2165.0	-1.0	4323.0	2261.0	-1.0	3447.0	1258.0	-1.0	2524.0	1809.0	-1.0	2843.0	378.0	-1.0	624.0	1361.0	-1.0	1953.0	
148.416	578.0	-1.0	958.0	1564.0	-1.0	2335.0	1677.0	-1.0	3253.0	1837.0	-1.0	2717.0	1777.0	-1.0	3588.0	1989.0	-1.0	3006.0	1000.0	-1.0	1884.0	3343.0	-1.0	4333.0	1333.0	-1.0	2865.0	3350.0	-1.0	4329.0	2166.0	-1.0	4323.0	2262.0	-1.0	3446.0	1258.0	-1.0	2523.0	1809.0	-1.0	2840.0	379.0	-1.0	623.0	1360.0	-1.0	1952.0	
148.915	578.0	-1.0	959.0	1565.0	-1.0	2335.0	1678.0	-1.0	3253.0	1838.0	-1.0	2717.0	1778.0	-1.0	3589.0	1990.0	-1.0	3006.0	999.0	-1.0	1883.0	3343.0	-1.0	4333.0	1334.0	-1.0	2865.0	3351.0	-1.0	4329.0	2167.0	-1.0	4322.0	2265.0	-1.0	3450.0	1259.0	-1.0	2526.0	1812.0	-1.0	2842.0	379.0	-1.0	625.0	1362.0	-1.0	1953.0	
149.414	579.0	-1.0	960.0	1564.0	-1.0	2332.0	1677.0	-1.0	3250.0	1838.0	-1.0	2714.0	1776.0	-1.0	3588.0	1989.0	-1.0	3005.0	999.0	-1.0	1881.0	3342.0	-1.0	4333.0	1333.0	-1.0	2864.0	3351.0	-1.0	4330.0	2167.0	-1.0	4323.0	2267.0	-1.0	3452.0	1261.0	-1.0	2529.0	1814.0	-1.0	2845.0	379.0	-1.0	625.0	1364.0	-1.0	1955.0	
149.913	579.0	-1.0	960.0	1564.0	-1.0	2329.0	1677.0	-1.0	3246.0	1837.0	-1.0	2711.0	1775.0	-1.0	3580.0	1988.0	-1.0	3002.0	998.0	-1.0	1880.0	3342.0	-1.0	4333.0	1332.0	-1.0	2862.0	3352.0	-1.0	4329.0	2167.0	-1.0	4323.0	2267.0	-1.0	3449.0	1261.0	-1.0	2529.0	1813.0	-1.0	2843.0	378.0	-1.0	625.0	1366.0	-1.0	1954.0	
150.412	579.0	-1.0	961.0	1566.0	-1.0	2331.0	1678.0	-1.0	3250.0	1839.0	-1.0	2715.0	1776.0	-1.0	3579.0	1989.0	-1.0	3003.0	998.0	-1.0	1880.0	3344.0	-1.0	4333.0	1332.0	-1.0	2860.0	3355.0	-1.0	4330.0	2167.0	-1.0	4323.0	2267.0	-1.0	3447.0	1261.0	-1.0	2529.0	1813.0	-1.0	2840.0	379.0	-1.0	625.0	1366.0	-1.0	1954.0	
150.911	581.0	-1.0	963.0	1571.0	-1.0	2341.0	1680.0	-1.0	3256.0	1845.0	-1.0	2726.0	1778.0	-1.0	3586.0	1997.0	-1.0	3013.0	997.0	-1.0	1875.0	3345.0	-1.0	4333.0	1332.0	-1.0	2862.0	3363.0	-1.0	4329.0	2169.0	-1.0	4323.0	2274.0	-1.0	3458.0	1261.0	-1.0	2531.0	1816.0	-1.0	2846.0	379.0	-1.0	625.0	1368.0	-1.0	1958.0	
151.410	581.0	-1.0	965.0	1576.0	-1.0	2350.0	1682.0	-1.0	3262.0	1852.0	-1.0	2737.0	1782.0	-1.0	3594.0	2003.0	-1.0	3025.0	995.0	-1.0	1872.0	3347.0	-1.0	4332.0	1333.0	-1.0	2866.0	3371.0	-1.0	4330.0	2171.0	-1.0	4322.0	2279.0	-1.0	3469.0	1262.0	-1.0	2532.0	1818.0	-1.0	2851.0	378.0	-1.0	626.0	1370.0	-1.0	1961.0	
151.910	582.0	-1.0	967.0	1579.0	-1.0	2354.0	1683.0	-1.0	3262.0	1856.0	-1.0	2743.0	1782.0	-1.0	3598.0	2008.0	-1.0	3032.0	995.0	-1.0	1871.0	3346.0	-1.0	4334.0	1333.0	-1.0	2865.0	3377.0	-1.0	4329.0	2173.0	-1.0	4323.0	2283.0	-1.0	3476.0	1261.0	-1.0	2532.0	1818.0	-1.0	2849.0	378.0	-1.0	626.0	1371.0	-1.0	1963.0	
152.410	581.0	-1.0	968.0	1581.0	-1.0	2355.0	1684.0	-1.0	3263.0	1860.0	-1.0	2749.0	1785.0	-1.0	3599.0	2010.0	-1.0	3036.0	994.0	-1.0	1871.0	3347.0	-1.0	4333.0	1332.0	-1.0	2865.0	3380.0	-1.0	4330.0	2174.0	-1.0	4323.0	2286.0	-1.0	3476.0	1261.0	-1.0	2529.0	1815.0	-1.0	2843.0	380.0	-1.0	626.0	1370.0	-1.0	1962.0	
152.909	583.0	-1.0	968.0	1582.0	-1.0	2356.0	1684.0	-1.0	3265.0	1861.0	-1.0	2751.0	1785.0	-1.0	3605.0	2013.0	-1.0	3040.0	995.0	-1.0	1871.0	3346.0	-1.0	4333.0	1332.0	-1.0	2866.0	3383.0	-1.0	4329.0	2176.0	-1.0	4323.0	2289.0	-1.0	3485.0	1262.0	-1.0	2528.0	1814.0	-1.0	2837.0	380.0	-1.0	625.0	1371.0	-1.0	1959.0	
153.408	583.0	-1.0	967.0	1582.0	-1.0	2352.0	1683.0	-1.0	3259.0	1862.0	-1.0	2748.0	1785.0	-1.0	3606.0	2011.0	-1.0	3038.0	995.0	-1.0	1873.0	3343.0	-1.0	4333.0	1331.0	-1.0	2866.0	3386.0	-1.0	4329.0	2175.0	-1.0	4323.0	2290.0	-1.0	3488.0	1262.0	-1.0	2529.0	1814.0	-1.0	2835.0	380.0	-1.0	626.0	1371.0	-1.0	1959.0	
153.907	582.0	-1.0	966.0	1581.0	-1.0	2347.0	1682.0	-1.0	3255.0	1861.0	-1.0	2743.0	1785.0	-1.0	3605.0	2010.0	-1.0	3037.0	994.0	-1.0	1873.0	3340.0	-1.0	4333.0	1331.0	-1.0	2867.0	3384.0	-1.0	4330.0	2175.0	-1.0	4324.0	2291.0	-1.0	3488.0	1263.0	-1.0	2529.0	1812.0	-1.0	2829.0	380.0	-1.0	626.0	1371.0	-1.0	1958.0	
154.406	583.0	-1.0	966.0	1581.0	-1.0	2346.0	1681.0	-1.0	3255.0	1861.0	-1.0	2743.0	1786.0	-1.0	3606.0	2011.0	-1.0	3036.0	994.0	-1.0	1875.0	3338.0	-1.0	4333.0	1331.0	-1.0	2866.0	3384.0	-1.0	4330.0	2175.0	-1.0	4323.0	2291.0	-1.0	3486.0	1264.0	-1.0	2531.0	1810.0	-1.0	2825.0	379.0	-1.0	626.0	1372.0	-1.0	1956.0	
154.905	583.0	-1.0	966.0	1582.0	-1.0	2350.0	1681.0	-1.0	3258.0	1863.0	-1.0	2748.0	1787.0	-1.0	3612.0	2013.0	-1.0	3041.0	993.0	-1.0	1871.0	3333.0	-1.0	4333.0	1330.0	-1.0	2867.0	3388.0	-1.0	4330.0	2178.0	-1.0	4324.0	2294.0	-1.0	3495.0	1264.0	-1.0	2534.0	1813.0	-1.0	2830.0	380.0	-1.0	628.0	1374.0	-1.0	1961.0	
155.404	583.0	-1.0	966.0	1585.0	-1.0	2353.0	1680.0	-1.0	3255.0	1864.0	-1.0	2750.0	1788.0	-1.0	3613.0	2015.0	-1.0	3042.0	990.0	-1.0	1866.0	3324.0	-1.0	4333.0	1329.0	-1.0	2865.0	3390.0	-1.0	4330.0	2178.0	-1.0	4323.0	2296.0	-1.0	3500.0	1265.0	-1.0	2535.0	1813.0	-1.0	2833.0	380.0	-1.0	627.0	1376.0	-1.0	1963.0	
155.903	582.0	-1.0	967.0	1586.0	-1.0	2353.0	1680.0	-1.0	3253.0	1866.0	-1.0	2751.0	1787.0	-1.0	3611.0	2014.0	-1.0	3042.0	989.0	-1.0	1862.0	3315.0	-1.0	4333.0	1327.0	-1.0	2862.0	3391.0	-1.0	4330.0	2177.0	-1.0	4324.0	2297.0	-1.0	3501.0	1265.0	-1.0	2536.0	1814.0	-1.0	2833.0	380.0	-1.0	627.0	1377.0	-1.0	1965.0	
156.402	583.0	-1.0	969.0	1591.0	-1.0	2361.0	1682.0	-1.0	3257.0	1870.0	-1.0	2757.0	1789.0	-1.0	3610.0	2016.0	-1.0	3041.0	987.0	-1.0	1857.0	3308.0	-1.0	4333.0	1326.0	-1.0	2858.0	3392.0	-1.0	4330.0	2176.0	-1.0	4324.0	2298.0	-1.0	3502.0	1266.0	-1.0	2537.0	1814.0	-1.0	2831.0	380.0	-1.0	627.0	1378.0	-1.0	1964.0	
156.901	583.0	-1.0	970.0	1595.0	-1.0	2368.0	1683.0	-1.0	3261.0	1875.0	-1.0	2767.0	1790.0	-1.0	3614.0	2018.0	-1.0	3044.0	986.0	-1.0	1853.0	3303.0	-1.0	4333.0	1325.0	-1.0	2858.0	3395.0	-1.0	4329.0	2178.0	-1.0	4323.0	2305.0	-1.0	3514.0	1266.0	-1.0	2537.0	1816.0	-1.0	2834.0	380.0	-1.0	627.0	1380.0	-1.0	1966.0	
157.400	585.0	-1.0	971.0	1601.0	-1.0	2382.0	1682.0	-1.0	3266.0	1884.0	-1.0	2781.0	1791.0	-1.0	3619.0	2018.0	-1.0	3043.0	983.0	-1.0	1849.0	3300.0	-1.0	4333.0	1325.0	-1.0	2857.0	3401.0	-1.0	4330.0	2181.0	-1.0	4324.0	2311.0	-1.0	3526.0	1266.0	-1.0	2535.0	1822.0	-1.0	2844.0	379.0	-1.0	627.0	1381.0	-1.0	1969.0	
157.899	584.0	-1.0	971.0	1605.0	-1.0	2390.0	1684.0	-1.0	3269.0	1890.0	-1.0	2789.0	1791.0	-1.0	3620.0	2018.0	-1.0	3043.0	982.0	-1.0	1847.0	3299.0	-1.0	4333.0	1324.0	-1.0	2856.0	3406.0	-1.0	4330.0	2181.0	-1.0	4323.0	2315.0	-1.0	3531.0	1264.0	-1.0	2530.0	1824.0	-1.0	2847.0	379.0	-1.0	626.0	1378.0	-1.0	1968.0	
158.398	585.0	-1.0	974.0	1614.0	-1.0	2406.0	1688.0	-1.0	3282.0	1898.0	-1.0	2808.0	1792.0	-1.0	3621.0	2022.0	-1.0	3048.0	981.0	-1.0	1843.0	3299.0	-1.0	4333.0	1324.0	-1.0	2857.0	3409.0	-1.0	4329.0	2183.0	-1.0	4323.0	2316.0	-1.0	3535.0	1263.0	-1.0	2526.0	1824.0	-1.0	2848.0	379.0	-1.0	623.0	1377.0	-1.0	1966.0	
158.897	586.0	-1.0	976.0	1620.0	-1.0	2417.0	1691.0	-1.0	3290.0	1905.0	-1.0	2820.0	1793.0	-1.0	3626.0	2024.0	-1.0	3058.0	980.0	-1.0	1842.0	3300.0	-1.0	4333.0	1325.0	-1.0	2861.0	3413.0	-1.0	4330.0	2184.0	-1.0	4324.0	2321.0	-1.0	3547.0	1262.0	-1.0	2522.0	1827.0	-1.0	2853.0	378.0	-1.0	622.0	1375.0	-1.0	1963.0	
159.396	586.0	-1.0	977.0	1622.0	-1.0	2423.0	1691.0	-1.0	3295.0	1906.0	-1.0	2825.0	1793.0	-1.0	3632.0	2028.0	-1.0	3066.0	981.0	-1.0	1843.0	3304.0	-1.0	4333.0	1327.0	-1.0	2866.0	3415.0	-1.0	4330.0	2185.0	-1.0	4323.0	2322.0	-1.0	3556.0	1260.0	-1.0	2524.0	1830.0	-1.0	2864.0	378.0	-1.0	621.0	1374.0	-1.0	1964.0	
159.895	587.0	-1.0	977.0	1623.0	-1.0	2424.0	1691.0	-1.0	3293.0	1905.0	-1.0	2825.0	1792.0	-1.0	3632.0	2029.0	-1.0	3072.0	980.0	-1.0	1844.0	3308.0	-1.0	4333.0	1327.0	-1.0	2869.0	3413.0	-1.0	4329.0	2185.0	-1.0	4324.0	2320.0	-1.0	3557.0	1260.0	-1.0	2524.0	1830.0	-1.0	2870.0	378.0	-1.0	618.0	1373.0	-1.0	1964.0	
160.394	586.0	-1.0	976.0	1621.0	-1.0	2422.0	1688.0	-1.0	3289.0	1902.0	-1.0	2821.0	1791.0	-1.0	3627.0	2029.0	-1.0	3074.0	981.0	-1.0	1846.0	3311.0	-1.0	4333.0	1328.0	-1.0	2870.0	3409.0	-1.0	4330.0	2183.0	-1.0	4324.0	2316.0	-1.0	3551.0	1259.0	-1.0	2522.0	1830.0	-1.0	2869.0	377.0	-1.0	617.0	1371.0	-1.0	1961.0	
160.893	586.0	-1.0	975.0	1620.0	-1.0	2420.0	1688.0	-1.0	3288.0	1901.0	-1.0	2820.0	1791.0	-1.0	3626.0	2030.0	-1.0	3076.0	981.0	-1.0	1849.0	3314.0	-1.0	4333.0	1327.0	-1.0	2870.0	3404.0	-1.0	4329.0	2181.0	-1.0	4323.0	2312.0	-1.0	3543.0	1259.0	-1.0	2520.0	1828.0	-1.0	2865.0	376.0	-1.0	616.0	1368.0	-1.0	1955.0	
161.392	585.0	-1.0	974.0	1618.0	-1.0	2416.0	1686.0	-1.0	3283.0	1897.0	-1.0	2813.0	1789.0	-1.0	3623.0	2029.0	-1.0	3075.0	983.0	-1.0	1851.0	3315.0	-1.0	4333.0	1327.0	-1.0	2870.0	3398.0	-1.0	4330.0	2181.0	-1.0	4324.0	2309.0	-1.0	3540.0	1259.0	-1.0	2522.0	1828.0	-1.0	2871.0	377.0	-1.0	616.0	1367.0	-1.0	1954.0	
161.891	585.0	-1.0	972.0	1616.0	-1.0	2408.0	1685.0	-1.0	3278.0	1893.0	-1.0	2805.0	1785.0	-1.0	3618.0	2028.0	-1.0	3073.0	982.0	-1.0	1853.0	3315.0	-1.0	4333.0	1327.0	-1.0	2870.0	3390.0	-1.0	4330.0	2178.0	-1.0	4323.0	2305.0	-1.0	3535.0	1258.0	-1.0	2523.0	1829.0	-1.0	2873.0	377.0	-1.0	616.0	1365.0	-1.0	1951.0	
162.390	585.0	-1.0	972.0	1613.0	-1.0	2401.0	1683.0	-1.0	3271.0	1889.0	-1.0	2796.0	1782.0	-1.0	3610.0	2025.0	-1.0	3070.0	983.0	-1.0	1854.0	3316.0	-1.0	4333.0	1326.0	-1.0	2867.0	3382.0	-1.0	4330.0	2175.0	-1.0	4324.0	2299.0	-1.0	3526.0	1258.0	-1.0	2523.0	1829.0	-1.0	2875.0	376.0	-1.0	615.0	1365.0	-1.0	1949.0	
162.889	585.0	-1.0	971.0	1612.0	-1.0	2400.0	1683.0	-1.0	3276.0	1887.0	-1.0	2796.0	1781.0	-1.0	3607.0	2024.0	-1.0	3068.0	983.0	-1.0	1856.0	3316.0	-1.0	4333.0	1326.0	-1.0	2867.0	3376.0	-1.0	4330.0	2173.0	-1.0	4323.0	2295.0	-1.0	3516.0	1258.0	-1.0	2522.0	1829.0	-1.0	2873.0	377.0	-1.0	616.0	1363.0	-1.0	1945.0	
163.388	585.0	-1.0	970.0	1610.0	-1.0	2398.0	1684.0	-1.0	3277.0	1884.0	-1.0	2791.0	1778.0	-1.0	3603.0	2022.0	-1.0	3067.0	983.0	-1.0	1857.0	3316.0	-1.0	4333.0	1326.0	-1.0	2866.0	3370.0	-1.0	4330.0	2172.0	-1.0	4323.0	2293.0	-1.0	3516.0	1259.0	-1.0	2526.0	1831.0	-1.0	2882.0	377.0	-1.0	616.0	1364.0	-1.0	1947.0	
163.887	584.0	-1.0	969.0	1607.0	-1.0	2390.0	1683.0	-1.0	3270.0	1881.0	-1.0	2783.0	1773.0	-1.0	3595.0	2018.0	-1.0	3061.0	983.0	-1.0	1855.0	3315.0	-1.0	4333.0	1324.0	-1.0	2861.0	3363.0	-1.0	4330.0	2169.0	-1.0	4323.0	2288.0	-1.0	3506.0	1259.0	-1.0	2527.0	1832.0	-1.0	2885.0	377.0	-1.0	615.0	1364.0	-1.0	1946.0	
164.386	584.0	-1.0	968.0	1605.0	-1.0	2384.0	1681.0	-1.0	3265.0	1878.0	-1.0	2774.0	1770.0	-1.0	3582.0	2016.0	-1.0	3053.0	982.0	-1.0	1853.0	3313.0	-1.0	4333.0	1323.0	-1.0	2855.0	3355.0	-1.0	4329.0	2165.0	-1.0	4323.0	2281.0	-1.0	3491.0	1260.0	-1.0	2527.0	1830.0	-1.0	2884.0	376.0	-1.0	615.0	1363.0	-1.0	1945.0	
164.886	584.0	-1.0	967.0	1604.0	-1.0	2380.0	1681.0	-1.0	3262.0	1874.0	-1.0	2768.0	1768.0	-1.0	3577.0	2014.0	-1.0	3051.0	981.0	-1.0	1852.0	3314.0	-1.0	4333.0	1323.0	-1.0	2854.0	3351.0	-1.0	4330.0	2164.0	-1.0	4322.0	2279.0	-1.0	3490.0	1261.0	-1.0	2528.0	1833.0	-1.0	2889.0	376.0	-1.0	614.0	1365.0	-1.0	1945.0	
165.385	584.0	-1.0	965.0	1602.0	-1.0	2377.0	1679.0	-1.0	3259.0	1872.0	-1.0	2764.0	1764.0	-1.0	3571.0	2012.0	-1.0	3047.0	981.0	-1.0	1850.0	3314.0	-1.0	4333.0	1323.0	-1.0	2851.0	3346.0	-1.0	4330.0	2163.0	-1.0	4323.0	2276.0	-1.0	3485.0	1261.0	-1.0	2530.0	1834.0	-1.0	2894.0	377.0	-1.0	614.0	1365.0	-1.0	1946.0	
165.884	583.0	-1.0	964.0	1600.0	-1.0	2372.0	1678.0	-1.0	3255.0	1869.0	-1.0	2758.0	1762.0	-1.0	3562.0	2010.0	-1.0	3041.0	981.0	-1.0	1848.0	3315.0	-1.0	4333.0	1322.0	-1.0	2847.0	3343.0	-1.0	4329.0	2163.0	-1.0	4323.0	2272.0	-1.0	3477.0	1261.0	-1.0	2529.0	1833.0	-1.0	2893.0	377.0	-1.0	616.0	1365.0	-1.0	1946.0	
166.383	583.0	-1.0	964.0	1600.0	-1.0	2374.0	1679.0	-1.0	3257.0	1868.0	-1.0	2758.0	1762.0	-1.0	3557.0	2009.0	-1.0	3038.0	980.0	-1.0	1845.0	3317.0	-1.0	4333.0	1322.0	-1.0	2844.0	3339.0	-1.0	4330.0	2161.0	-1.0	4324.0	2269.0	-1.0	3466.0	1260.0	-1.0	2528.0	1831.0	-1.0	2887.0	377.0	-1.0	615.0	1364.0	-1.0	1944.0	
166.882	583.0	-1.0	963.0	1598.0	-1.0	2371.0	1680.0	-1.0	3255.0	1867.0	-1.0	2754.0	1761.0	-1.0	3552.0	2008.0	-1.0	3034.0	979.0	-1.0	1842.0	3316.0	-1.0	4333.0	1321.0	-1.0	2842.0	3337.0	-1.0	4331.0	2162.0	-1.0	4323.0	2267.0	-1.0	3464.0	1260.0	-1.0	2528.0	1831.0	-1.0	2888.0	376.0	-1.0	615.0	1364.0	-1.0	1944.0	
167.381	582.0	-1.0	962.0	1597.0	-1.0	2366.0	1678.0	-1.0	3245.0	1864.0	-1.0	2745.0	1758.0	-1.0	3541.0	2004.0	-1.0	3026.0	979.0	-1.0	1837.0	3313.0	-1.0	4333.0	1321.0	-1.0	2838.0	3332.0	-1.0	4330.0	2159.0	-1.0	4323.0	2262.0	-1.0	3456.0	1259.0	-1.0	2526.0	1828.0	-1.0	2883.0	376.0	-1.0	615.0	1363.0	-1.0	1941.0	
167.881	582.0	-1.0	960.0	1594.0	-1.0	2357.0	1677.0	-1.0	3234.0	1861.0	-1.0	2736.0	1755.0	-1.0	3527.0	2001.0	-1.0	3014.0	978.0	-1.0	1831.0	3310.0	-1.0	4333.0	1320.0	-1.0	2828.0	3325.0	-1.0	4330.0	2156.0	-1.0	4323.0	2255.0	-1.0	3438.0	1258.0	-1.0	2519.0	1824.0	-1.0	2871.0	377.0	-1.0	614.0	1360.0	-1.0	1935.0	
168.380	582.0	-1.0	957.0	1591.0	-1.0	2351.0	1675.0	-1.0	3226.0	1859.0	-1.0	2729.0	1754.0	-1.0	3520.0	1999.0	-1.0	3007.0	977.0	-1.0	1828.0	3309.0	-1.0	4333.0	1320.0	-1.0	2826.0	3323.0	-1.0	4330.0	2155.0	-1.0	4323.0	2251.0	-1.0	3430.0	1256.0	-1.0	2517.0	1823.0	-1.0	2869.0	376.0	-1.0	614.0	1359.0	-1.0	1933.0	
168.879	581.0	-1.0	956.0	1588.0	-1.0	2344.0	1673.0	-1.0	3217.0	1855.0	-1.0	2719.0	1753.0	-1.0	3512.0	1995.0	-1.0	2999.0	977.0	-1.0	1826.0	3307.0	-1.0	4333.0	1320.0	-1.0	2823.0	3318.0	-1.0	4330.0	2150.0	-1.0	4323.0	2244.0	-1.0	3415.0	1255.0	-1.0	2513.0	1820.0	-1.0	2863.0	377.0	-1.0	614.0	1357.0	-1.0	1928.0	
169.378	581.0	-1.0	954.0	1587.0	-1.0	2338.0	1673.0	-1.0	3211.0	1853.0	-1.0	2714.0	1752.0	-1.0	3504.0	1993.0	-1.0	2993.0	977.0	-1.0	1825.0	3308.0	-1.0	4333.0	1320.0	-1.0	2822.0	3314.0	-1.0	4331.0	2147.0	-1.0	4322.0	2237.0	-1.0	3397.0	1253.0	-1.0	2509.0	1815.0	-1.0	2855.0	376.0	-1.0	613.0	1355.0	-1.0	1923.0	
169.877	580.0	-1.0	955.0	1586.0	-1.0	2335.0	1673.0	-1.0	3209.0	1851.0	-1.0	2711.0	1751.0	-1.0	3504.0	1993.0	-1.0	2992.0	979.0	-1.0	1828.0	3314.0	-1.0	4333.0	1322.0	-1.0	2827.0	3311.0	-1.0	4330.0	2145.0	-1.0	4322.0	2232.0	-1.0	3389.0	1253.0	-1.0	2509.0	1814.0	-1.0	2855.0	376.0	-1.0	612.0	1352.0	-1.0	1922.0	
170.376	581.0	-1.0	954.0	1583.0	-1.0	2330.0	1673.0	-1.0	3205.0	1848.0	-1.0	2704.0	1750.0	-1.0	3502.0	1993.0	-1.0	2990.0	979.0	-1.0	1830.0	3318.0	-1.0	4334.0	1323.0	-1.0	2829.0	3307.0	-1.0	4331.0	2142.0	-1.0	4321.0	2224.0	-1.0	3373.0	1252.0	-1.0	2507.0	1812.0	-1.0	2850.0	376.0	-1.0	612.0	1351.0	-1.0	1918.0	
170.875	581.0	-1.0	955.0	1582.0	-1.0	2330.0	1675.0	-1.0	3209.0	1847.0	-1.0	2704.0	1751.0	-1.0	3504.0	1994.0	-1.0	2992.0	980.0	-1.0	1834.0	3324.0	-1.0	4333.0	1325.0	-1.0	2832.0	3302.0	-1.0	4331.0	2140.0	-1.0	4320.0	2217.0	-1.0	3357.0	1251.0	-1.0	2504.0	1809.0	-1.0	2842.0	376.0	-1.0	611.0	1349.0	-1.0	1914.0	
171.374	581.0	-1.0	956.0	1581.0	-1.0	2329.0	1675.0	-1.0	3211.0	1846.0	-1.0	2702.0	1751.0	-1.0	3504.0	1995.0	-1.0	2994.0	982.0	-1.0	1837.0	3329.0	-1.0	4334.0	1327.0	-1.0	2837.0	3298.0	-1.0	4330.0	2138.0	-1.0	4320.0	2212.0	-1.0	3348.0	1251.0	-1.0	2506.0	1807.0	-1.0	2841.0	376.0	-1.0	611.0	1348.0	-1.0	1912.0	
171.873	581.0	-1.0	957.0	1580.0	-1.0	2327.0	1676.0	-1.0	3210.0	1843.0	-1.0	2697.0	1751.0	-1.0	3503.0	1995.0	-1.0	2994.0	983.0	-1.0	1840.0	3333.0	-1.0	4334.0	1328.0	-1.0	2842.0	3295.0	-1.0	4330.0	2137.0	-1.0	4320.0	2206.0	-1.0	3339.0	1251.0	-1.0	2506.0	1804.0	-1.0	2840.0	376.0	-1.0	611.0	1348.0	-1.0	1912.0	
172.372	581.0	-1.0	958.0	1580.0	-1.0	2331.0	1677.0	-1.0	3216.0	1844.0	-1.0	2701.0	1753.0	-1.0	3509.0	1997.0	-1.0	2999.0	984.0	-1.0	1844.0	3338.0	-1.0	4333.0	1329.0	-1.0	2845.0	3293.0	-1.0	4330.0	2138.0	-1.0	4320.0	2203.0	-1.0	3332.0	1251.0	-1.0	2506.0	1803.0	-1.0	2835.0	376.0	-1.0	610.0	1346.0	-1.0	1910.0	
172.871	581.0	-1.0	959.0	1580.0	-1.0	2332.0	1676.0	-1.0	3218.0	1842.0	-1.0	2701.0	1751.0	-1.0	3510.0	1997.0	-1.0	2999.0	985.0	-1.0	1846.0	3340.0	-1.0	4333.0	1330.0	-1.0	2849.0	3292.0	-1.0	4330.0	2136.0	-1.0	4320.0	2200.0	-1.0	3330.0	1250.0	-1.0	2507.0	1802.0	-1.0	2838.0	375.0	-1.0	611.0	1347.0	-1.0	1913.0	
173.372	581.0	-1.0	958.0	1578.0	-1.0	2330.0	1675.0	-1.0	3215.0	1840.0	-1.0	2696.0	1750.0	-1.0	3506.0	1994.0	-1.0	2995.0	985.0	-1.0	1847.0	3338.0	-1.0	4334.0	1330.0	-1.0	2849.0	3290.0	-1.0	4330.0	2134.0	-1.0	4320.0	2195.0	-1.0	3323.0	1250.0	-1.0	2507.0	1801.0	-1.0	2837.0	376.0	-1.0	610.0	1346.0	-1.0	1912.0	
173.871	582.0	-1.0	959.0	1577.0	-1.0	2331.0	1674.0	-1.0	3218.0	1837.0	-1.0	2697.0	1750.0	-1.0	3509.0	1993.0	-1.0	2996.0	986.0	-1.0	1848.0	3339.0	-1.0	4333.0	1330.0	-1.0	2849.0	3289.0	-1.0	4330.0	2133.0	-1.0	4320.0	2192.0	-1.0	3317.0	1249.0	-1.0	2506.0	1799.0	-1.0	2835.0	376.0	-1.0	610.0	1344.0	-1.0	1910.0	
174.370	581.0	-1.0	958.0	1577.0	-1.0	2333.0	1675.0	-1.0	3219.0	1836.0	-1.0	2697.0	1749.0	-1.0	3510.0	1991.0	-1.0	2996.0	986.0	-1.0	1849.0	3337.0	-1.0	4333.0	1330.0	-1.0	2849.0	3287.0	-1.0	4330.0	2132.0	-1.0	4320.0	2190.0	-1.0	3317.0	1249.0	-1.0	2509.0	1800.0	-1.0	2840.0	376.0	-1.0	611.0	1344.0	-1.0	1912.0	
174.869	581.0	-1.0	958.0	1576.0	-1.0	2330.0	1673.0	-1.0	3215.0	1836.0	-1.0	2697.0	1749.0	-1.0	3508.0	1990.0	-1.0	2993.0	986.0	-1.0	1848.0	3335.0	-1.0	4333.0	1329.0	-1.0	2846.0	3287.0	-1.0	4330.0	2133.0	-1.0	4320.0	2190.0	-1.0	3318.0	1249.0	-1.0	2509.0	1798.0	-1.0	2839.0	375.0	-1.0	612.0	1345.0	-1.0	1914.0	
175.368	581.0	-1.0	957.0	1575.0	-1.0	2329.0	1672.0	-1.0	3212.0	1837.0	-1.0	2698.0	1748.0	-1.0	3504.0	1989.0	-1.0	2990.0	984.0	-1.0	1843.0	3329.0	-1.0	4333.0	1327.0	-1.0	2840.0	3289.0	-1.0	4330.0	2135.0	-1.0	4321.0	2191.0	-1.0	3320.0	1249.0	-1.0	2508.0	1796.0	-1.0	2832.0	376.0	-1.0	612.0	1344.0	-1.0	1916.0	
175.867	579.0	-1.0	956.0	1577.0	-1.0	2332.0	1673.0	-1.0	3214.0	1840.0	-1.0	2704.0	1749.0	-1.0	3508.0	1989.0	-1.0	2991.0	983.0	-1.0	1837.0	3324.0	-1.0	4333.0	1326.0	-1.0	2840.0	3295.0	-1.0	4330.0	2139.0	-1.0	4321.0	2200.0	-1.0	3334.0	1248.0	-1.0	2508.0	1797.0	-1.0	2831.0	377.0	-1.0	613.0	1348.0	-1.0	1920.0	
176.366	579.0	-1.0	954.0	1577.0	-1.0	2332.0	1673.0	-1.0	3213.0	1841.0	-1.0	2706.0	1750.0	-1.0	3510.0	1986.0	-1.0	2987.0	980.0	-1.0	1830.0	3316.0	-1.0	4333.0	1325.0	-1.0	2837.0	3299.0	-1.0	4330.0	2143.0	-1.0	4322.0	2206.0	-1.0	3347.0	1249.0	-1.0	2508.0	1798.0	-1.0	2832.0	375.0	-1.0	614.0	1352.0	-1.0	1928.0	
176.865	579.0	-1.0	952.0	1576.0	-1.0	2328.0	1671.0	-1.0	3209.0	1841.0	-1.0	2703.0	1749.0	-1.0	3508.0	1983.0	-1.0	2981.0	977.0	-1.0	1823.0	3306.0	-1.0	4333.0	1323.0	-1.0	2834.0	3300.0	-1.0	4331.0	2145.0	-1.0	4322.0	2208.0	-1.0	3350.0	1249.0	-1.0	2508.0	1796.0	-1.0	2828.0	376.0	-1.0	614.0	1355.0	-1.0	1931.0	
177.364	578.0	-1.0	952.0	1575.0	-1.0	2330.0	1672.0	-1.0	3212.0	1841.0	-1.0	2707.0	1750.0	-1.0	3507.0	1982.0	-1.0	2978.0	976.0	-1.0	1819.0	3299.0	-1.0	4333.0	1323.0	-1.0	2833.0	3300.0	-1.0	4330.0	2146.0	-1.0	4323.0	2210.0	-1.0	3351.0	1249.0	-1.0	2508.0	1795.0	-1.0	2823.0	377.0	-1.0	615.0	1356.0	-1.0	1933.0	
177.863	578.0	-1.0	953.0	1575.0	-1.0	2327.0	1672.0	-1.0	3210.0	1840.0	-1.0	2707.0	1751.0	-1.0	3510.0	1979.0	-1.0	2976.0	974.0	-1.0	1815.0	3294.0	-1.0	4333.0	1323.0	-1.0	2833.0	3301.0	-1.0	4330.0	2149.0	-1.0	4322.0	2212.0	-1.0	3356.0	1250.0	-1.0	2509.0	1794.0	-1.0	2823.0	377.0	-1.0	614.0	1357.0	-1.0	1936.0	
178.362	578.0	-1.0	952.0	1572.0	-1.0	2325.0	1671.0	-1.0	3208.0	1838.0	-1.0	2705.0	1751.0	-1.0	3509.0	1979.0	-1.0	2974.0	974.0	-1.0	1814.0	3292.0	-1.0	4333.0	1323.0	-1.0	2835.0	3301.0	-1.0	4330.0	2150.0	-1.0	4323.0	2213.0	-1.0	3356.0	1250.0	-1.0	2511.0	1793.0	-1.0	2820.0	377.0	-1.0	614.0	1358.0	-1.0	1938.0	
178.861	578.0	-1.0	952.0	1571.0	-1.0	2325.0	1670.0	-1.0	3210.0	1837.0	-1.0	2705.0	1752.0	-1.0	3516.0	1977.0	-1.0	2977.0	974.0	-1.0	1816.0	3291.0	-1.0	4333.0	1323.0	-1.0	2840.0	3302.0	-1.0	4330.0	2152.0	-1.0	4323.0	2215.0	-1.0	3363.0	1252.0	-1.0	2517.0	1793.0	-1.0	2824.0	377.0	-1.0	616.0	1360.0	-1.0	1943.0	
179.360	578.0	-1.0	953.0	1570.0	-1.0	2324.0	1671.0	-1.0	3212.0	1836.0	-1.0	2706.0	1753.0	-1.0	3523.0	1977.0	-1.0	2980.0	975.0	-1.0	1819.0	3293.0	-1.0	4333.0	1324.0	-1.0	2844.0	3305.0	-1.0	4330.0	2153.0	-1.0	4323.0	2216.0	-1.0	3367.0	1252.0	-1.0	2521.0	1794.0	-1.0	2826.0	377.0	-1.0	617.0	1361.0	-1.0	1946.0	
179.859	578.0	-1.0	954.0	1571.0	-1.0	2328.0	1672.0	-1.0	3219.0	1836.0	-1.0	2710.0	1756.0	-1.0	3537.0	1981.0	-1.0	2991.0	976.0	-1.0	1824.0	3298.0	-1.0	4333.0	1327.0	-1.0	2855.0	3313.0	-1.0	4330.0	2158.0	-1.0	4323.0	2223.0	-1.0	3384.0	1253.0	-1.0	2525.0	1796.0	-1.0	2831.0	378.0	-1.0	618.0	1363.0	-1.0	1950.0	
180.358	578.0	-1.0	955.0	1571.0	-1.0	2332.0	1671.0	-1.0	3224.0	1838.0	-1.0	2715.0	1759.0	-1.0	3547.0	1984.0	-1.0	2998.0	977.0	-1.0	1828.0	3303.0	-1.0	4333.0	1328.0	-1.0	2862.0	3321.0	-1.0	4330.0	2160.0	-1.0	4323.0	2226.0	-1.0	3396.0	1254.0	-1.0	2530.0	1799.0	-1.0	2839.0	378.0	-1.0	618.0	1366.0	-1.0	1956.0	
180.857	579.0	-1.0	956.0	1572.0	-1.0	2336.0	1672.0	-1.0	3227.0	1840.0	-1.0	2719.0	1759.0	-1.0	3550.0	1985.0	-1.0	3002.0	978.0	-1.0	1831.0	3304.0	-1.0	4333.0	1328.0	-1.0	2867.0	3325.0	-1.0	4330.0	2162.0	-1.0	4323.0	2228.0	-1.0	3402.0	1254.0	-1.0	2533.0	1799.0	-1.0	2841.0	378.0	-1.0	619.0	1367.0	-1.0	1959.0	
181.356	578.0	-1.0	956.0	1573.0	-1.0	2339.0	1672.0	-1.0	3231.0	1839.0	-1.0	2721.0	1760.0	-1.0	3554.0	1985.0	-1.0	3003.0	978.0	-1.0	1833.0	3304.0	-1.0	4333.0	1329.0	-1.0	2873.0	3328.0	-1.0	4330.0	2163.0	-1.0	4323.0	2232.0	-1.0	3414.0	1255.0	-1.0	2538.0	1801.0	-1.0	2850.0	378.0	-1.0	620.0	1368.0	-1.0	1966.0	
181.855	578.0	-1.0	955.0	1571.0	-1.0	2341.0	1671.0	-1.0	3233.0	1838.0	-1.0	2721.0	1760.0	-1.0	3555.0	1984.0	-1.0	3001.0	978.0	-1.0	1834.0	3303.0	-1.0	4333.0	1330.0	-1.0	2874.0	3328.0	-1.0	4330.0	2164.0	-1.0	4323.0	2234.0	-1.0	3420.0	1256.0	-1.0	2543.0	1801.0	-1.0	2855.0	377.0	-1.0	620.0	1369.0	-1.0	1969.0	
182.354	577.0	-1.0	955.0	1571.0	-1.0	2339.0	1670.0	-1.0	3231.0	1836.0	-1.0	2719.0	1758.0	-1.0	3551.0	1982.0	-1.0	2997.0	978.0	-1.0	1835.0	3300.0	-1.0	4333.0	1329.0	-1.0	2873.0	3325.0	-1.0	4330.0	2164.0	-1.0	4324.0	2233.0	-1.0	3419.0	1255.0	-1.0	2543.0	1801.0	-1.0	2855.0	378.0	-1.0	621.0	1369.0	-1.0	1969.0	
182.853	577.0	-1.0	954.0	1570.0	-1.0	2340.0	1669.0	-1.0	3231.0	1835.0	-1.0	2717.0	1757.0	-1.0	3550.0	1979.0	-1.0	2994.0	978.0	-1.0	1833.0	3297.0	-1.0	4333.0	1328.0	-1.0	2873.0	3325.0	-1.0	4330.0	2164.0	-1.0	4323.0	2235.0	-1.0	3426.0	1255.0	-1.0	2544.0	1802.0	-1.0	2857.0	377.0	-1.0	621.0	1370.0	-1.0	1969.0	
183.353	577.0	-1.0	953.0	1569.0	-1.0	2337.0	1668.0	-1.0	3226.0	1832.0	-1.0	2712.0	1754.0	-1.0	3542.0	1977.0	-1.0	2988.0	976.0	-1.0	1829.0	3290.0	-1.0	4334.0	1326.0	-1.0	2867.0	3320.0	-1.0	4330.0	2162.0	-1.0	4324.0	2233.0	-1.0	3424.0	1254.0	-1.0	2543.0	1800.0	-1.0	2855.0	377.0	-1.0	621.0	1369.0	-1.0	1968.0	
183.852	577.0	-1.0	952.0	1566.0	-1.0	2333.0	1666.0	-1.0	3221.0	1831.0	-1.0	2709.0	1753.0	-1.0	3534.0	1976.0	-1.0	2985.0	974.0	-1.0	1823.0	3285.0	-1.0	4333.0	1325.0	-1.0	2859.0	3321.0	-1.0	4330.0	2160.0	-1.0	4323.0	2232.0	-1.0	3420.0	1252.0	-1.0	2538.0	1800.0	-1.0	2853.0	378.0	-1.0	621.0	1368.0	-1.0	1969.0	
184.352	577.0	-1.0	953.0	1569.0	-1.0	2338.0	1667.0	-1.0	3222.0	1834.0	-1.0	2715.0	1754.0	-1.0	3537.0	1979.0	-1.0	2991.0	972.0	-1.0	1816.0	3283.0	-1.0	4333.0	1324.0	-1.0	2856.0	3327.0	-1.0	4330.0	2162.0	-1.0	4323.0	2235.0	-1.0	3427.0	1252.0	-1.0	2536.0	1799.0	-1.0	2851.0	378.0	-1.0	621.0	1369.0	-1.0	1969.0	
184.851	577.0	-1.0	954.0	1571.0	-1.0	2342.0	1666.0	-1.0	3222.0	1836.0	-1.0	2720.0	1756.0	-1.0	3538.0	1982.0	-1.0	2996.0	970.0	-1.0	1809.0	3279.0	-1.0	4333.0	1323.0	-1.0	2852.0	3331.0	-1.0	4330.0	2162.0	-1.0	4323.0	2239.0	-1.0	3433.0	1250.0	-1.0	2534.0	1800.0	-1.0	2852.0	378.0	-1.0	620.0	1370.0	-1.0	1973.0	
185.350	577.0	-1.0	955.0	1571.0	-1.0	2343.0	1666.0	-1.0	3219.0	1838.0	-1.0	2721.0	1755.0	-1.0	3535.0	1984.0	-1.0	2997.0	969.0	-1.0	1805.0	3276.0	-1.0	4333.0	1321.0	-1.0	2847.0	3334.0	-1.0	4330.0	2161.0	-1.0	4324.0	2240.0	-1.0	3432.0	1249.0	-1.0	2531.0	1798.0	-1.0	2848.0	377.0	-1.0	620.0	1371.0	-1.0	1974.0	
185.849	578.0	-1.0	956.0	1572.0	-1.0	2346.0	1667.0	-1.0	3222.0	1840.0	-1.0	2725.0	1758.0	-1.0	3540.0	1986.0	-1.0	3003.0	967.0	-1.0	1804.0	3277.0	-1.0	4333.0	1322.0	-1.0	2848.0	3339.0	-1.0	4330.0	2162.0	-1.0	4324.0	2243.0	-1.0	3441.0	1249.0	-1.0	2534.0	1799.0	-1.0	2853.0	377.0	-1.0	620.0	1372.0	-1.0	1979.0	
186.348	577.0	-1.0	957.0	1573.0	-1.0	2349.0	1668.0	-1.0	3222.0	1841.0	-1.0	2729.0	1759.0	-1.0	3541.0	1989.0	-1.0	3008.0	968.0	-1.0	1804.0	3281.0	-1.0	4333.0	1321.0	-1.0	2848.0	3343.0	-1.0	4330.0	2163.0	-1.0	4324.0	2244.0	-1.0	3445.0	1248.0	-1.0	2532.0	1798.0	-1.0	2852.0	376.0	-1.0	620.0	1374.0	-1.0	1981.0	
186.847	578.0	-1.0	958.0	1579.0	-1.0	2363.0	1670.0	-1.0	3231.0	1847.0	-1.0	2741.0	1763.0	-1.0	3555.0	1996.0	-1.0	3023.0	969.0	-1.0	1806.0	3287.0	-1.0	4333.0	1323.0	-1.0	2855.0	3354.0	-1.0	4331.0	2167.0	-1.0	4324.0	2252.0	-1.0	3463.0	1248.0	-1.0	2532.0	1800.0	-1.0	2855.0	376.0	-1.0	621.0	1374.0	-1.0	1984.0	
187.346	578.0	-1.0	959.0	1583.0	-1.0	2374.0	1671.0	-1.0	3238.0	1852.0	-1.0	2752.0	1767.0	-1.0	3565.0	2003.0	-1.0	3037.0	968.0	-1.0	1807.0	3293.0	-1.0	4333.0	1324.0	-1.0	2862.0	3364.0	-1.0	4330.0	2170.0	-1.0	4324.0	2259.0	-1.0	3480.0	1248.0	-1.0	2535.0	1804.0	-1.0	2863.0	377.0	-1.0	620.0	1376.0	-1.0	1990.0	
187.845	578.0	-1.0	958.0	1587.0	-1.0	2383.0	1672.0	-1.0	3243.0	1855.0	-1.0	2760.0	1767.0	-1.0	3569.0	2007.0	-1.0	3046.0	970.0	-1.0	1810.0	3302.0	-1.0	4333.0	1326.0	-1.0	2868.0	3372.0	-1.0	4331.0	2172.0	-1.0	4324.0	2262.0	-1.0	3487.0	1248.0	-1.0	2535.0	1806.0	-1.0	2870.0	377.0	-1.0	619.0	1377.0	-1.0	1994.0	
188.345	577.0	-1.0	958.0	1591.0	-1.0	2392.0	1672.0	-1.0	3246.0	1856.0	-1.0	2767.0	1769.0	-1.0	3574.0	2011.0	-1.0	3053.0	970.0	-1.0	1814.0	3309.0	-1.0	4333.0	1328.0	-1.0	2876.0	3377.0	-1.0	4330.0	2173.0	-1.0	4324.0	2265.0	-1.0	3498.0	1247.0	-1.0	2536.0	1812.0	-1.0	2885.0	377.0	-1.0	619.0	1376.0	-1.0	1995.0	
188.844	577.0	-1.0	958.0	1593.0	-1.0	2398.0	1672.0	-1.0	3247.0	1857.0	-1.0	2770.0	1767.0	-1.0	3573.0	2012.0	-1.0	3056.0	973.0	-1.0	1818.0	3318.0	-1.0	4333.0	1331.0	-1.0	2885.0	3379.0	-1.0	4330.0	2172.0	-1.0	4323.0	2263.0	-1.0	3500.0	1247.0	-1.0	2533.0	1816.0	-1.0	2895.0	376.0	-1.0	619.0	1374.0	-1.0	1991.0	
189.344	578.0	-1.0	958.0	1596.0	-1.0	2406.0	1672.0	-1.0	3254.0	1857.0	-1.0	2774.0	1765.0	-1.0	3573.0	2013.0	-1.0	3060.0	974.0	-1.0	1822.0	3324.0	-1.0	4334.0	1333.0	-1.0	2893.0	3378.0	-1.0	4330.0	2171.0	-1.0	4324.0	2261.0	-1.0	3501.0	1245.0	-1.0	2532.0	1819.0	-1.0	2905.0	376.0	-1.0	617.0	1371.0	-1.0	1989.0	
189.843	579.0	-1.0	959.0	1597.0	-1.0	2410.0	1672.0	-1.0	3259.0	1855.0	-1.0	2773.0	1764.0	-1.0	3572.0	2012.0	-1.0	3063.0	975.0	-1.0	1827.0	3326.0	-1.0	4333.0	1335.0	-1.0	2899.0	3375.0	-1.0	4330.0	2171.0	-1.0	4324.0	2258.0	-1.0	3505.0	1245.0	-1.0	2535.0	1822.0	-1.0	2918.0	375.0	-1.0	617.0	1369.0	-1.0	1989.0	
190.343	579.0	-1.0	960.0	1596.0	-1.0	2410.0	1672.0	-1.0	3260.0	1851.0	-1.0	2772.0	1760.0	-1.0	3567.0	2009.0	-1.0	3061.0	977.0	-1.0	1831.0	3325.0	-1.0	4333.0	1335.0	-1.0	2902.0	3367.0	-1.0	4330.0	2167.0	-1.0	4323.0	2254.0	-1.0	3501.0	1246.0	-1.0	2534.0	1824.0	-1.0	2925.0	376.0	-1.0	617.0	1366.0	-1.0	1987.0	
190.842	579.0	-1.0	961.0	1595.0	-1.0	2411.0	1672.0	-1.0	3263.0	1849.0	-1.0	2771.0	1758.0	-1.0	3562.0	2006.0	-1.0	3060.0	977.0	-1.0	1836.0	3326.0	-1.0	4333.0	1335.0	-1.0	2901.0	3361.0	-1.0	4330.0	2162.0	-1.0	4324.0	2247.0	-1.0	3492.0	1245.0	-1.0	2534.0	1821.0	-1.0	2925.0	375.0	-1.0	615.0	1365.0	-1.0	1984.0	
191.342	579.0	-1.0	963.0	1594.0	-1.0	2412.0	1674.0	-1.0	3268.0	1848.0	-1.0	2773.0	1757.0	-1.0	3566.0	2005.0	-1.0	3064.0	979.0	-1.0	1840.0	3326.0	-1.0	4333.0	1335.0	-1.0	2902.0	3358.0	-1.0	4330.0	2159.0	-1.0	4324.0	2245.0	-1.0	3493.0	1245.0	-1.0	2537.0	1824.0	-1.0	2934.0	374.0	-1.0	616.0	1364.0	-1.0	1985.0	
191.842	579.0	-1.0	966.0	1593.0	-1.0	2413.0	1675.0	-1.0	3273.0	1847.0	-1.0	2774.0	1757.0	-1.0	3567.0	2005.0	-1.0	3066.0	980.0	-1.0	1844.0	3328.0	-1.0	4334.0	1335.0	-1.0	2901.0	3354.0	-1.0	4330.0	2156.0	-1.0	4323.0	2242.0	-1.0	3491.0	1245.0	-1.0	2537.0	1825.0	-1.0	2940.0	375.0	-1.0	616.0	1362.0	-1.0	1984.0	
192.341	580.0	-1.0	968.0	1595.0	-1.0	2419.0	1678.0	-1.0	3285.0	1849.0	-1.0	2782.0	1758.0	-1.0	3570.0	2006.0	-1.0	3072.0	981.0	-1.0	1848.0	3331.0	-1.0	4334.0	1335.0	-1.0	2899.0	3351.0	-1.0	4330.0	2152.0	-1.0	4323.0	2240.0	-1.0	3487.0	1245.0	-1.0	2537.0	1824.0	-1.0	2940.0	375.0	-1.0	615.0	1360.0	-1.0	1981.0	
192.840	581.0	-1.0	969.0	1594.0	-1.0	2420.0	1680.0	-1.0	3294.0	1850.0	-1.0	2786.0	1759.0	-1.0	3578.0	2009.0	-1.0	3080.0	982.0	-1.0	1853.0	3334.0	-1.0	4333.0	1334.0	-1.0	2900.0	3351.0	-1.0	4330.0	2151.0	-1.0	4323.0	2239.0	-1.0	3492.0	1246.0	-1.0	2540.0	1825.0	-1.0	2946.0	375.0	-1.0	615.0	1361.0	-1.0	1982.0	
193.339	581.0	-1.0	971.0	1594.0	-1.0	2418.0	1681.0	-1.0	3298.0	1849.0	-1.0	2786.0	1760.0	-1.0	3584.0	2010.0	-1.0	3084.0	983.0	-1.0	1856.0	3338.0	-1.0	4333.0	1334.0	-1.0	2898.0	3350.0	-1.0	4330.0	2148.0	-1.0	4323.0	2238.0	-1.0	3493.0	1245.0	-1.0	2540.0	1825.0	-1.0	2948.0	375.0	-1.0	615.0	1360.0	-1.0	1982.0	
193.838	581.0	-1.0	971.0	1592.0	-1.0	2415.0	1681.0	-1.0	3298.0	1849.0	-1.0	2784.0	1760.0	-1.0	3585.0	2009.0	-1.0	3085.0	985.0	-1.0	1859.0	3340.0	-1.0	4333.0	1333.0	-1.0	2894.0	3347.0	-1.0	4330.0	2145.0	-1.0	4323.0	2235.0	-1.0	3485.0	1245.0	-1.0	2536.0	1822.0	-1.0	2940.0	375.0	-1.0	615.0	1358.0	-1.0	1977.0	
194.337	581.0	-1.0	970.0	1590.0	-1.0	2410.0	1680.0	-1.0	3296.0	1846.0	-1.0	2778.0	1760.0	-1.0	3589.0	2010.0	-1.0	3085.0	985.0	-1.0	1859.0	3340.0	-1.0	4334.0	1333.0	-1.0	2891.0	3346.0	-1.0	4330.0	2144.0	-1.0	4323.0	2235.0	-1.0	3487.0	1245.0	-1.0	2532.0	1821.0	-1.0	2933.0	374.0	-1.0	613.0	1357.0	-1.0	1972.0	
194.836	580.0	-1.0	967.0	1588.0	-1.0	2400.0	1677.0	-1.0	3286.0	1842.0	-1.0	2767.0	1759.0	-1.0	3586.0	2006.0	-1.0	3078.0	983.0	-1.0	1856.0	3335.0	-1.0	4334.0	1330.0	-1.0	2884.0	3341.0	-1.0	4330.0	2141.0	-1.0	4323.0	2231.0	-1.0	3479.0	1243.0	-1.0	2526.0	1818.0	-1.0	2926.0	375.0	-1.0	612.0	1355.0	-1.0	1966.0	
195.335	580.0	-1.0	965.0	1585.0	-1.0	2389.0	1675.0	-1.0	3272.0	1837.0	-1.0	2753.0	1756.0	-1.0	3576.0	2001.0	-1.0	3067.0	983.0	-1.0	1853.0	3328.0	-1.0	4333.0	1329.0	-1.0	2876.0	3333.0	-1.0	4330.0	2138.0	-1.0	4323.0	2226.0	-1.0	3464.0	1241.0	-1.0	2520.0	1815.0	-1.0	2915.0	374.0	-1.0	612.0	1353.0	-1.0	1960.0	
195.834	579.0	-1.0	962.0	1582.0	-1.0	2383.0	1673.0	-1.0	3266.0	1835.0	-1.0	2745.0	1755.0	-1.0	3571.0	1998.0	-1.0	3059.0	982.0	-1.0	1850.0	3323.0	-1.0	4334.0	1328.0	-1.0	2868.0	3328.0	-1.0	4331.0	2135.0	-1.0	4323.0	2222.0	-1.0	3449.0	1240.0	-1.0	2513.0	1811.0	-1.0	2902.0	374.0	-1.0	611.0	1350.0	-1.0	1953.0	
196.334	579.0	-1.0	961.0	1581.0	-1.0	2378.0	1671.0	-1.0	3257.0	1833.0	-1.0	2737.0	1753.0	-1.0	3565.0	1995.0	-1.0	3052.0	981.0	-1.0	1846.0	3317.0	-1.0	4333.0	1328.0	-1.0	2865.0	3325.0	-1.0	4330.0	2134.0	-1.0	4324.0	2220.0	-1.0	3443.0	1240.0	-1.0	2509.0	1809.0	-1.0	2899.0	373.0	-1.0	610.0	1349.0	-1.0	1951.0	
196.833	579.0	-1.0	960.0	1579.0	-1.0	2371.0	1669.0	-1.0	3248.0	1830.0	-1.0	2729.0	1750.0	-1.0	3553.0	1992.0	-1.0	3042.0	980.0	-1.0	1843.0	3312.0	-1.0	4333.0	1327.0	-1.0	2861.0	3321.0	-1.0	4330.0	2132.0	-1.0	4323.0	2216.0	-1.0	3433.0	1239.0	-1.0	2506.0	1807.0	-1.0	2894.0	374.0	-1.0	610.0	1347.0	-1.0	1949.0	
197.333	579.0	-1.0	962.0	1579.0	-1.0	2372.0	1670.0	-1.0	3247.0	1830.0	-1.0	2729.0	1750.0	-1.0	3552.0	1991.0	-1.0	3041.0	980.0	-1.0	1841.0	3311.0	-1.0	4333.0	1327.0	-1.0	2861.0	3320.0	-1.0	4331.0	2132.0	-1.0	4323.0	2216.0	-1.0	3429.0	1240.0	-1.0	2505.0	1805.0	-1.0	2890.0	373.0	-1.0	610.0	1347.0	-1.0	1948.0	
197.832	580.0	-1.0	963.0	1579.0	-1.0	2373.0	1670.0	-1.0	3244.0	1831.0	-1.0	2727.0	1749.0	-1.0	3545.0	1989.0	-1.0	3038.0	980.0	-1.0	1843.0	3311.0	-1.0	4334.0	1328.0	-1.0	2863.0	3320.0	-1.0	4330.0	2133.0	-1.0	4323.0	2213.0	-1.0	3428.0	1241.0	-1.0	2510.0	1806.0	-1.0	2893.0	374.0	-1.0	610.0	1348.0	-1.0	1955.0	
198.331	581.0	-1.0	967.0	1580.0	-1.0	2375.0	1671.0	-1.0	3241.0	1830.0	-1.0	2727.0	1747.0	-1.0	3539.0	1989.0	-1.0	3036.0	982.0	-1.0	1846.0	3315.0	-1.0	4333.0	1329.0	-1.0	2866.0	3321.0	-1.0	4331.0	2134.0	-1.0	4323.0	2212.0	-1.0	3425.0	1242.0	-1.0	2515.0	1807.0	-1.0	2896.0	373.0	-1.0	610.0	1351.0	-1.0	1961.0	
198.830	580.0	-1.0	967.0	1585.0	-1.0	2388.0	1669.0	-1.0	3239.0	1837.0	-1.0	2740.0	1749.0	-1.0	3543.0	1992.0	-1.0	3043.0	983.0	-1.0	1849.0	3320.0	-1.0	4333.0	1332.0	-1.0	2874.0	3327.0	-1.0	4330.0	2138.0	-1.0	4324.0	2217.0	-1.0	3440.0	1244.0	-1.0	2521.0	1812.0	-1.0	2913.0	373.0	-1.0	610.0	1358.0	-1.0	1977.0	
199.329	581.0	-1.0	969.0	1588.0	-1.0	2397.0	1669.0	-1.0	3238.0	1841.0	-1.0	2746.0	1750.0	-1.0	3545.0	1994.0	-1.0	3045.0	984.0	-1.0	1851.0	3328.0	-1.0	4334.0	1334.0	-1.0	2882.0	3333.0	-1.0	4331.0	2140.0	-1.0	4323.0	2220.0	-1.0	3449.0	1245.0	-1.0	2526.0	1816.0	-1.0	2924.0	374.0	-1.0	609.0	1362.0	-1.0	1989.0	
199.828	582.0	-1.0	969.0	1590.0	-1.0	2401.0	1670.0	-1.0	3242.0	1841.0	-1.0	2748.0	1751.0	-1.0	3544.0	1995.0	-1.0	3048.0	985.0	-1.0	1853.0	3333.0	-1.0	4333.0	1335.0	-1.0	2888.0	3336.0	-1.0	4330.0	2143.0	-1.0	4323.0	2220.0	-1.0	3452.0	1246.0	-1.0	2525.0	1818.0	-1.0	2928.0	373.0	-1.0	609.0	1364.0	-1.0	1991.0	
200.327	581.0	-1.0	969.0	1590.0	-1.0	2406.0	1673.0	-1.0	3250.0	1840.0	-1.0	2750.0	1752.0	-1.0	3546.0	1996.0	-1.0	3048.0	985.0	-1.0	1853.0	3335.0	-1.0	4333.0	1337.0	-1.0	2892.0	3337.0	-1.0	4330.0	2144.0	-1.0	4323.0	2220.0	-1.0	3451.0	1244.0	-1.0	2518.0	1818.0	-1.0	2928.0	372.0	-1.0	607.0	1363.0	-1.0	1988.0	
200.826	581.0	-1.0	968.0	1590.0	-1.0	2407.0	1673.0	-1.0	3252.0	1839.0	-1.0	2747.0	1753.0	-1.0	3547.0	1994.0	-1.0	3047.0	985.0	-1.0	1851.0	3333.0	-1.0	4333.0	1339.0	-1.0	2894.0	3337.0	-1.0	4330.0	2145.0	-1.0	4323.0	2221.0	-1.0	3454.0	1242.0	-1.0	2512.0	1820.0	-1.0	2930.0	372.0	-1.0	606.0	1361.0	-1.0	1983.0	
201.325	580.0	-1.0	966.0	1589.0	-1.0	2403.0	1672.0	-1.0	3248.0	1837.0	-1.0	2742.0	1752.0	-1.0	3548.0	1992.0	-1.0	3042.0	983.0	-1.0	1847.0	3328.0	-1.0	4333.0	1338.0	-1.0	2893.0	3334.0	-1.0	4330.0	2144.0	-1.0	4323.0	2218.0	-1.0	3452.0	1240.0	-1.0	2506.0	1821.0	-1.0	2931.0	371.0	-1.0	605.0	1360.0	-1.0	1978.0	
201.825	580.0	-1.0	964.0	1587.0	-1.0	2397.0	1670.0	-1.0	3242.0	1834.0	-1.0	2733.0	1750.0	-1.0	3544.0	1989.0	-1.0	3034.0	981.0	-1.0	1841.0	3322.0	-1.0	4334.0	1338.0	-1.0	2886.0	3328.0	-1.0	4330.0	2142.0	-1.0	4323.0	2214.0	-1.0	3441.0	1238.0	-1.0	2498.0	1820.0	-1.0	2928.0	372.0	-1.0	603.0	1357.0	-1.0	1973.0	
202.324	579.0	-1.0	962.0	1584.0	-1.0	2393.0	1669.0	-1.0	3239.0	1832.0	-1.0	2725.0	1748.0	-1.0	3536.0	1985.0	-1.0	3025.0	980.0	-1.0	1835.0	3316.0	-1.0	4333.0	1337.0	-1.0	2880.0	3321.0	-1.0	4330.0	2139.0	-1.0	4323.0	2208.0	-1.0	3423.0	1235.0	-1.0	2490.0	1818.0	-1.0	2920.0	372.0	-1.0	600.0	1352.0	-1.0	1964.0	
202.823	579.0	-1.0	962.0	1583.0	-1.0	2391.0	1669.0	-1.0	3240.0	1828.0	-1.0	2722.0	1747.0	-1.0	3533.0	1983.0	-1.0	3021.0	978.0	-1.0	1830.0	3311.0	-1.0	4334.0	1337.0	-1.0	2879.0	3314.0	-1.0	4330.0	2139.0	-1.0	4323.0	2203.0	-1.0	3415.0	1234.0	-1.0	2487.0	1819.0	-1.0	2923.0	371.0	-1.0	600.0	1352.0	-1.0	1960.0	
203.322	579.0	-1.0	962.0	1581.0	-1.0	2390.0	1668.0	-1.0	3240.0	1825.0	-1.0	2718.0	1745.0	-1.0	3529.0	1981.0	-1.0	3016.0	976.0	-1.0	1825.0	3306.0	-1.0	4333.0	1337.0	-1.0	2876.0	3306.0	-1.0	4331.0	2139.0	-1.0	4324.0	2197.0	-1.0	3405.0	1234.0	-1.0	2484.0	1819.0	-1.0	2925.0	371.0	-1.0	599.0	1350.0	-1.0	1959.0	
203.821	580.0	-1.0	963.0	1582.0	-1.0	2391.0	1670.0	-1.0	3244.0	1826.0	-1.0	2719.0	1743.0	-1.0	3525.0	1980.0	-1.0	3015.0	976.0	-1.0	1822.0	3302.0	-1.0	4333.0	1337.0	-1.0	2874.0	3299.0	-1.0	4330.0	2138.0	-1.0	4323.0	2191.0	-1.0	3394.0	1233.0	-1.0	2482.0	1818.0	-1.0	2924.0	370.0	-1.0	600.0	1349.0	-1.0	1958.0	
204.320	581.0	-1.0	966.0	1584.0	-1.0	2397.0	1673.0	-1.0	3251.0	1828.0	-1.0	2725.0	1743.0	-1.0	3527.0	1980.0	-1.0	3018.0	976.0	-1.0	1822.0	3303.0	-1.0	4334.0	1337.0	-1.0	2876.0	3298.0	-1.0	4331.0	2139.0	-1.0	4323.0	2190.0	-1.0	3397.0	1233.0	-1.0	2483.0	1820.0	-1.0	2929.0	370.0	-1.0	600.0	1350.0	-1.0	1958.0	
204.819	581.0	-1.0	967.0	1584.0	-1.0	2402.0	1674.0	-1.0	3257.0	1829.0	-1.0	2730.0	1744.0	-1.0	3529.0	1980.0	-1.0	3022.0	976.0	-1.0	1822.0	3302.0	-1.0	4333.0	1337.0	-1.0	2877.0	3298.0	-1.0	4330.0	2140.0	-1.0	4323.0	2190.0	-1.0	3401.0	1233.0	-1.0	2484.0	1823.0	-1.0	2938.0	371.0	-1.0	600.0	1352.0	-1.0	1962.0	
205.318	581.0	-1.0	968.0	1584.0	-1.0	2404.0	1676.0	-1.0	3260.0	1830.0	-1.0	2734.0	1744.0	-1.0	3528.0	1981.0	-1.0	3023.0	976.0	-1.0	1821.0	3303.0	-1.0	4334.0	1338.0	-1.0	2876.0	3299.0	-1.0	4331.0	2140.0	-1.0	4323.0	2188.0	-1.0	3400.0	1233.0	-1.0	2484.0	1824.0	-1.0	2940.0	370.0	-1.0	600.0	1352.0	-1.0	1964.0	
205.817	582.0	-1.0	970.0	1586.0	-1.0	2411.0	1677.0	-1.0	3268.0	1833.0	-1.0	2742.0	1745.0	-1.0	3532.0	1983.0	-1.0	3027.0	976.0	-1.0	1823.0	3304.0	-1.0	4333.0	1337.0	-1.0	2879.0	3300.0	-1.0	4330.0	2141.0	-1.0	4323.0	2189.0	-1.0	3399.0	1232.0	-1.0	2482.0	1824.0	-1.0	2938.0	371.0	-1.0	600.0	1352.0	-1.0	1964.0	
206.316	582.0	-1.0	970.0	1586.0	-1.0	2414.0	1679.0	-1.0	3271.0	1832.0	-1.0	2745.0	1746.0	-1.0	3534.0	1984.0	-1.0	3030.0	977.0	-1.0	1822.0	3303.0	-1.0	4333.0	1339.0	-1.0	2880.0	3301.0	-1.0	4331.0	2142.0	-1.0	4323.0	2190.0	-1.0	3401.0	1232.0	-1.0	2481.0	1824.0	-1.0	2940.0	371.0	-1.0	600.0	1352.0	-1.0	1964.0	
206.815	582.0	-1.0	970.0	1585.0	-1.0	2409.0	1678.0	-1.0	3267.0	1832.0	-1.0	2743.0	1746.0	-1.0	3532.0	1983.0	-1.0	3029.0	977.0	-1.0	1822.0	3305.0	-1.0	4333.0	1339.0	-1.0	2883.0	3296.0	-1.0	4330.0	2143.0	-1.0	4324.0	2187.0	-1.0	3395.0	1232.0	-1.0	2481.0	1823.0	-1.0	2937.0	371.0	-1.0	600.0	1351.0	-1.0	1962.0	
207.314	583.0	-1.0	970.0	1583.0	-1.0	2404.0	1678.0	-1.0	3264.0	1831.0	-1.0	2740.0	1745.0	-1.0	3526.0	1984.0	-1.0	3028.0	978.0	-1.0	1825.0	3307.0	-1.0	4333.0	1340.0	-1.0	2885.0	3288.0	-1.0	4330.0	2143.0	-1.0	4324.0	2181.0	-1.0	3380.0	1232.0	-1.0	2479.0	1819.0	-1.0	2925.0	371.0	-1.0	599.0	1348.0	-1.0	1957.0	
207.813	582.0	-1.0	969.0	1582.0	-1.0	2399.0	1679.0	-1.0	3262.0	1831.0	-1.0	2737.0	1745.0	-1.0	3526.0	1984.0	-1.0	3028.0	978.0	-1.0	1826.0	3311.0	-1.0	4334.0	1341.0	-1.0	2888.0	3282.0	-1.0	4330.0	2145.0	-1.0	4323.0	2177.0	-1.0	3376.0	1233.0	-1.0	2478.0	1816.0	-1.0	2916.0	371.0	-1.0	600.0	1347.0	-1.0	1951.0	
208.312	583.0	-1.0	968.0	1580.0	-1.0	2392.0	1678.0	-1.0	3257.0	1828.0	-1.0	2730.0	1744.0	-1.0	3523.0	1983.0	-1.0	3024.0	979.0	-1.0	1827.0	3312.0	-1.0	4333.0	1341.0	-1.0	2886.0	3276.0	-1.0	4330.0	2143.0	-1.0	4323.0	2173.0	-1.0	3364.0	1233.0	-1.0	2475.0	1813.0	-1.0	2906.0	371.0	-1.0	600.0	1346.0	-1.0	1946.0	
208.812	582.0	-1.0	966.0	1577.0	-1.0	2382.0	1677.0	-1.0	3249.0	1826.0	-1.0	2723.0	1743.0	-1.0	3515.0	1981.0	-1.0	3017.0	979.0	-1.0	1827.0	3311.0	-1.0	4333.0	1341.0	-1.0	2882.0	3271.0	-1.0	4330.0	2140.0	-1.0	4323.0	2167.0	-1.0	3347.0	1233.0	-1.0	2472.0	1809.0	-1.0	2896.0	371.0	-1.0	600.0	1343.0	-1.0	1942.0	
209.311	582.0	-1.0	966.0	1576.0	-1.0	2377.0	1676.0	-1.0	3245.0	1825.0	-1.0	2719.0	1742.0	-1.0	3515.0	1980.0	-1.0	3015.0	980.0	-1.0	1828.0	3311.0	-1.0	4333.0	1340.0	-1.0	2879.0	3268.0	-1.0	4330.0	2139.0	-1.0	4322.0	2164.0	-1.0	3340.0	1233.0	-1.0	2472.0	1807.0	-1.0	2892.0	371.0	-1.0	601.0	1343.0	-1.0	1940.0	
209.810	582.0	-1.0	965.0	1574.0	-1.0	2372.0	1676.0	-1.0	3242.0	1825.0	-1.0	2713.0	1742.0	-1.0	3512.0	1979.0	-1.0	3011.0	981.0	-1.0	1829.0	3312.0	-1.0	4333.0	1340.0	-1.0	2876.0	3264.0	-1.0	4330.0	2136.0	-1.0	4322.0	2161.0	-1.0	3330.0	1234.0	-1.0	2473.0	1806.0	-1.0	2890.0	371.0	-1.0	602.0	1342.0	-1.0	1939.0	
210.310	582.0	-1.0	965.0	1574.0	-1.0	2368.0	1675.0	-1.0	3239.0	1825.0	-1.0	2710.0	1742.0	-1.0	3510.0	1978.0	-1.0	3008.0	981.0	-1.0	1831.0	3314.0	-1.0	4333.0	1340.0	-1.0	2874.0	3259.0	-1.0	4330.0	2135.0	-1.0	4322.0	2155.0	-1.0	3315.0	1234.0	-1.0	2473.0	1802.0	-1.0	2881.0	372.0	-1.0	602.0	1340.0	-1.0	1936.0	
210.809	583.0	-1.0	966.0	1573.0	-1.0	2366.0	1677.0	-1.0	3240.0	1824.0	-1.0	2708.0	1742.0	-1.0	3512.0	1978.0	-1.0	3006.0	982.0	-1.0	1832.0	3317.0	-1.0	4333.0	1341.0	-1.0	2876.0	3256.0	-1.0	4331.0	2136.0	-1.0	4323.0	2153.0	-1.0	3307.0	1235.0	-1.0	2478.0	1801.0	-1.0	2879.0	372.0	-1.0	602.0	1340.0	-1.0	1937.0	
211.308	582.0	-1.0	966.0	1572.0	-1.0	2364.0	1677.0	-1.0	3240.0	1823.0	-1.0	2705.0	1741.0	-1.0	3511.0	1978.0	-1.0	3004.0	982.0	-1.0	1833.0	3317.0	-1.0	4333.0	1341.0	-1.0	2875.0	3250.0	-1.0	4331.0	2137.0	-1.0	4322.0	2150.0	-1.0	3299.0	1237.0	-1.0	2481.0	1799.0	-1.0	2875.0	372.0	-1.0	603.0	1339.0	-1.0	1935.0	
211.807	583.0	-1.0	967.0	1573.0	-1.0	2367.0	1678.0	-1.0	3246.0	1823.0	-1.0	2707.0	1742.0	-1.0	3518.0	1979.0	-1.0	3007.0	983.0	-1.0	1835.0	3320.0	-1.0	4333.0	1341.0	-1.0	2874.0	3251.0	-1.0	4330.0	2140.0	-1.0	4323.0	2152.0	-1.0	3302.0	1239.0	-1.0	2484.0	1798.0	-1.0	2874.0	372.0	-1.0	603.0	1339.0	-1.0	1936.0	
212.306	582.0	-1.0	966.0	1572.0	-1.0	2367.0	1680.0	-1.0	3250.0	1824.0	-1.0	2708.0	1742.0	-1.0	3519.0	1979.0	-1.0	3007.0	984.0	-1.0	1840.0	3322.0	-1.0	4333.0	1340.0	-1.0	2871.0	3256.0	-1.0	4330.0	2141.0	-1.0	4322.0	2156.0	-1.0	3310.0	1240.0	-1.0	2489.0	1798.0	-1.0	2877.0	373.0	-1.0	605.0	1340.0	-1.0	1939.0	
212.805	582.0	-1.0	966.0	1572.0	-1.0	2365.0	1678.0	-1.0	3249.0	1826.0	-1.0	2710.0	1742.0	-1.0	3518.0	1979.0	-1.0	3006.0	986.0	-1.0	1843.0	3327.0	-1.0	4334.0	1337.0	-1.0	2864.0	3265.0	-1.0	4330.0	2140.0	-1.0	4323.0	2160.0	-1.0	3320.0	1242.0	-1.0	2493.0	1797.0	-1.0	2876.0	373.0	-1.0	607.0	1343.0	-1.0	1942.0	
213.305	581.0	-1.0	965.0	1576.0	-1.0	2372.0	1680.0	-1.0	3255.0	1831.0	-1.0	2721.0	1745.0	-1.0	3522.0	1983.0	-1.0	3010.0	987.0	-1.0	1844.0	3334.0	-1.0	4334.0	1336.0	-1.0	2859.0	3282.0	-1.0	4330.0	2142.0	-1.0	4323.0	2172.0	-1.0	3339.0	1242.0	-1.0	2494.0	1800.0	-1.0	2875.0	374.0	-1.0	608.0	1347.0	-1.0	1949.0	
213.804	581.0	-1.0	964.0	1578.0	-1.0	2382.0	1680.0	-1.0	3260.0	1836.0	-1.0	2734.0	1747.0	-1.0	3529.0	1986.0	-1.0	3013.0	986.0	-1.0	1842.0	3338.0	-1.0	4335.0	1335.0	-1.0	2858.0	3298.0	-1.0	4330.0	2145.0	-1.0	4323.0	2185.0	-1.0	3366.0	1244.0	-1.0	2497.0	1803.0	-1.0	2882.0	374.0	-1.0	609.0	1352.0	-1.0	1958.0	
214.303	580.0	-1.0	963.0	1579.0	-1.0	2381.0	1678.0	-1.0	3259.0	1837.0	-1.0	2735.0	1747.0	-1.0	3530.0	1985.0	-1.0	3011.0	985.0	-1.0	1839.0	3335.0	-1.0	4334.0	1333.0	-1.0	2857.0	3311.0	-1.0	4330.0	2150.0	-1.0	4324.0	2198.0	-1.0	3383.0	1244.0	-1.0	2498.0	1804.0	-1.0	2881.0	373.0	-1.0	610.0	1355.0	-1.0	1961.0	
214.802	580.0	-1.0	962.0	1580.0	-1.0	2380.0	1678.0	-1.0	3257.0	1839.0	-1.0	2736.0	1748.0	-1.0	3527.0	1984.0	-1.0	3006.0	985.0	-1.0	1836.0	3329.0	-1.0	4334.0	1332.0	-1.0	2855.0	3315.0	-1.0	4330.0	2152.0	-1.0	4323.0	2203.0	-1.0	3393.0	1244.0	-1.0	2498.0	1801.0	-1.0	2875.0	374.0	-1.0	611.0	1355.0	-1.0	1962.0	
215.301	580.0	-1.0	962.0	1580.0	-1.0	2379.0	1677.0	-1.0	3255.0	1839.0	-1.0	2736.0	1749.0	-1.0	3530.0	1983.0	-1.0	3005.0	983.0	-1.0	1832.0	3323.0	-1.0	4334.0	1331.0	-1.0	2853.0	3320.0	-1.0	4330.0	2156.0	-1.0	4324.0	2209.0	-1.0	3409.0	1245.0	-1.0	2502.0	1802.0	-1.0	2874.0	375.0	-1.0	612.0	1357.0	-1.0	1964.0	
215.801	580.0	-1.0	960.0	1579.0	-1.0	2372.0	1676.0	-1.0	3248.0	1837.0	-1.0	2731.0	1751.0	-1.0	3527.0	1981.0	-1.0	2999.0	981.0	-1.0	1826.0	3315.0	-1.0	4334.0	1331.0	-1.0	2851.0	3323.0	-1.0	4331.0	2158.0	-1.0	4324.0	2212.0	-1.0	3413.0	1245.0	-1.0	2501.0	1800.0	-1.0	2870.0	375.0	-1.0	612.0	1359.0	-1.0	1966.0	
216.300	579.0	-1.0	959.0	1578.0	-1.0	2369.0	1676.0	-1.0	3244.0	1838.0	-1.0	2727.0	1751.0	-1.0	3524.0	1979.0	-1.0	2992.0	979.0	-1.0	1819.0	3306.0	-1.0	4334.0	1329.0	-1.0	2846.0	3321.0	-1.0	4330.0	2159.0	-1.0	4324.0	2212.0	-1.0	3411.0	1245.0	-1.0	2499.0	1797.0	-1.0	2860.0	375.0	-1.0	611.0	1359.0	-1.0	1965.0	
216.800	579.0	-1.0	958.0	1578.0	-1.0	2365.0	1675.0	-1.0	3242.0	1837.0	-1.0	2726.0	1753.0	-1.0	3527.0	1978.0	-1.0	2989.0	978.0	-1.0	1814.0	3298.0	-1.0	4334.0	1328.0	-1.0	2843.0	3323.0	-1.0	4330.0	2160.0	-1.0	4323.0	2215.0	-1.0	3415.0	1246.0	-1.0	2501.0	1796.0	-1.0	2858.0	375.0	-1.0	613.0	1359.0	-1.0	1967.0	
217.299	580.0	-1.0	959.0	1577.0	-1.0	2363.0	1674.0	-1.0	3239.0	1838.0	-1.0	2724.0	1754.0	-1.0	3529.0	1978.0	-1.0	2988.0	977.0	-1.0	1810.0	3292.0	-1.0	4334.0	1328.0	-1.0	2841.0	3323.0	-1.0	4330.0	2162.0	-1.0	4323.0	2217.0	-1.0	3417.0	1246.0	-1.0	2504.0	1795.0	-1.0	2856.0	375.0	-1.0	612.0	1360.0	-1.0	1970.0	
217.799	579.0	-1.0	959.0	1577.0	-1.0	2367.0	1676.0	-1.0	3244.0	1839.0	-1.0	2729.0	1757.0	-1.0	3536.0	1980.0	-1.0	2991.0	977.0	-1.0	1808.0	3290.0	-1.0	4334.0	1328.0	-1.0	2840.0	3326.0	-1.0	4330.0	2163.0	-1.0	4323.0	2219.0	-1.0	3418.0	1247.0	-1.0	2505.0	1795.0	-1.0	2854.0	376.0	-1.0	612.0	1361.0	-1.0	1971.0	
218.298	580.0	-1.0	960.0	1580.0	-1.0	2372.0	1676.0	-1.0	3248.0	1842.0	-1.0	2736.0	1760.0	-1.0	3542.0	1984.0	-1.0	2999.0	975.0	-1.0	1805.0	3288.0	-1.0	4333.0	1329.0	-1.0	2841.0	3331.0	-1.0	4330.0	2166.0	-1.0	4324.0	2223.0	-1.0	3426.0	1248.0	-1.0	2509.0	1796.0	-1.0	2857.0	374.0	-1.0	613.0	1363.0	-1.0	1975.0	
218.797	580.0	-1.0	960.0	1581.0	-1.0	2375.0	1675.0	-1.0	3247.0	1844.0	-1.0	2739.0	1761.0	-1.0	3545.0	1986.0	-1.0	3002.0	974.0	-1.0	1802.0	3286.0	-1.0	4334.0	1328.0	-1.0	2841.0	3335.0	-1.0	4330.0	2167.0	-1.0	4324.0	2225.0	-1.0	3428.0	1248.0	-1.0	2509.0	1796.0	-1.0	2854.0	376.0	-1.0	613.0	1364.0	-1.0	1977.0	
219.297	580.0	-1.0	961.0	1583.0	-1.0	2381.0	1675.0	-1.0	3253.0	1847.0	-1.0	2748.0	1763.0	-1.0	3554.0	1990.0	-1.0	3011.0	973.0	-1.0	1800.0	3285.0	-1.0	4334.0	1328.0	-1.0	2845.0	3341.0	-1.0	4331.0	2170.0	-1.0	4324.0	2230.0	-1.0	3443.0	1249.0	-1.0	2510.0	1798.0	-1.0	2855.0	376.0	-1.0	614.0	1365.0	-1.0	1979.0	
219.796	580.0	-1.0	962.0	1584.0	-1.0	2387.0	1676.0	-1.0	3258.0	1849.0	-1.0	2756.0	1765.0	-1.0	3560.0	1992.0	-1.0	3018.0	973.0	-1.0	1800.0	3286.0	-1.0	4334.0	1329.0	-1.0	2849.0	3346.0	-1.0	4331.0	2173.0	-1.0	4325.0	2235.0	-1.0	3457.0	1250.0	-1.0	2514.0	1799.0	-1.0	2861.0	376.0	-1.0	614.0	1368.0	-1.0	1985.0	
220.295	581.0	-1.0	963.0	1584.0	-1.0	2390.0	1676.0	-1.0	3258.0	1851.0	-1.0	2760.0	1765.0	-1.0	3559.0	1994.0	-1.0	3021.0	974.0	-1.0	1802.0	3292.0	-1.0	4334.0	1329.0	-1.0	2853.0	3353.0	-1.0	4332.0	2174.0	-1.0	4326.0	2238.0	-1.0	3465.0	1251.0	-1.0	2516.0	1800.0	-1.0	2863.0	375.0	-1.0	615.0	1367.0	-1.0	1986.0	
220.794	581.0	-1.0	964.0	1587.0	-1.0	2397.0	1676.0	-1.0	3264.0	1852.0	-1.0	2768.0	1766.0	-1.0	3566.0	1997.0	-1.0	3030.0	976.0	-1.0	1807.0	3298.0	-1.0	4334.0	1332.0	-1.0	2861.0	3357.0	-1.0	4331.0	2175.0	-1.0	4326.0	2240.0	-1.0	3473.0	1250.0	-1.0	2515.0	1802.0	-1.0	2867.0	375.0	-1.0	614.0	1364.0	-1.0	1983.0	
221.293	581.0	-1.0	965.0	1590.0	-1.0	2401.0	1678.0	-1.0	3265.0	1851.0	-1.0	2767.0	1765.0	-1.0	3562.0	2000.0	-1.0	3035.0	978.0	-1.0	1814.0	3310.0	-1.0	4334.0	1335.0	-1.0	2874.0	3357.0	-1.0	4331.0	2173.0	-1.0	4326.0	2236.0	-1.0	3469.0	1251.0	-1.0	2517.0	1805.0	-1.0	2878.0	376.0	-1.0	615.0	1362.0	-1.0	1981.0	
221.792	582.0	-1.0	966.0	1591.0	-1.0	2404.0	1678.0	-1.0	3266.0	1852.0	-1.0	2767.0	1762.0	-1.0	3555.0	2003.0	-1.0	3039.0	980.0	-1.0	1820.0	3325.0	-1.0	4334.0	1339.0	-1.0	2885.0	3358.0	-1.0	4331.0	2170.0	-1.0	4326.0	2230.0	-1.0	3461.0	1251.0	-1.0	2518.0	1809.0	-1.0	2892.0	375.0	-1.0	613.0	1362.0	-1.0	1980.0	
222.291	583.0	-1.0	968.0	1593.0	-1.0	2409.0	1680.0	-1.0	3272.0	1852.0	-1.0	2771.0	1763.0	-1.0	3560.0	2007.0	-1.0	3049.0	983.0	-1.0	1825.0	3339.0	-1.0	4334.0	1342.0	-1.0	2897.0	3361.0	-1.0	4332.0	2168.0	-1.0	4325.0	2229.0	-1.0	3468.0	1251.0	-1.0	2520.0	1813.0	-1.0	2902.0	375.0	-1.0	613.0	1359.0	-1.0	1980.0	
222.790	582.0	-1.0	968.0	1594.0	-1.0	2412.0	1682.0	-1.0	3278.0	1853.0	-1.0	2773.0	1763.0	-1.0	3563.0	2008.0	-1.0	3055.0	984.0	-1.0	1831.0	3349.0	-1.0	4333.0	1343.0	-1.0	2901.0	3362.0	-1.0	4332.0	2167.0	-1.0	4325.0	2229.0	-1.0	3472.0	1252.0	-1.0	2524.0	1817.0	-1.0	2912.0	375.0	-1.0	613.0	1360.0	-1.0	1980.0	
223.289	582.0	-1.0	969.0	1592.0	-1.0	2407.0	1682.0	-1.0	3275.0	1851.0	-1.0	2769.0	1761.0	-1.0	3559.0	2008.0	-1.0	3055.0	987.0	-1.0	1837.0	3355.0	-1.0	4334.0	1344.0	-1.0	2904.0	3360.0	-1.0	4331.0	2163.0	-1.0	4325.0	2224.0	-1.0	3467.0	1252.0	-1.0	2525.0	1817.0	-1.0	2915.0	374.0	-1.0	612.0	1358.0	-1.0	1978.0	
223.788	583.0	-1.0	969.0	1592.0	-1.0	2406.0	1683.0	-1.0	3278.0	1849.0	-1.0	2767.0	1762.0	-1.0	3563.0	2009.0	-1.0	3060.0	988.0	-1.0	1841.0	3362.0	-1.0	4333.0	1346.0	-1.0	2908.0	3351.0	-1.0	4332.0	2161.0	-1.0	4325.0	2218.0	-1.0	3454.0	1253.0	-1.0	2529.0	1814.0	-1.0	2909.0	374.0	-1.0	612.0	1355.0	-1.0	1972.0	
224.288	583.0	-1.0	969.0	1589.0	-1.0	2402.0	1683.0	-1.0	3275.0	1847.0	-1.0	2762.0	1760.0	-1.0	3562.0	2009.0	-1.0	3060.0	989.0	-1.0	1844.0	3367.0	-1.0	4333.0	1346.0	-1.0	2910.0	3341.0	-1.0	4331.0	2160.0	-1.0	4325.0	2212.0	-1.0	3445.0	1254.0	-1.0	2534.0	1813.0	-1.0	2910.0	375.0	-1.0	613.0	1353.0	-1.0	1969.0	
224.787	583.0	-1.0	969.0	1588.0	-1.0	2395.0	1683.0	-1.0	3271.0	1845.0	-1.0	2756.0	1759.0	-1.0	3559.0	2008.0	-1.0	3057.0	990.0	-1.0	1846.0	3369.0	-1.0	4334.0	1346.0	-1.0	2909.0	3332.0	-1.0	4331.0	2158.0	-1.0	4324.0	2207.0	-1.0	3436.0	1255.0	-1.0	2535.0	1810.0	-1.0	2906.0	374.0	-1.0	612.0	1352.0	-1.0	1966.0	
225.287	583.0	-1.0	969.0	1587.0	-1.0	2393.0	1684.0	-1.0	3272.0	1844.0	-1.0	2753.0	1758.0	-1.0	3561.0	2008.0	-1.0	3060.0	990.0	-1.0	1848.0	3371.0	-1.0	4333.0	1346.0	-1.0	2908.0	3328.0	-1.0	4330.0	2156.0	-1.0	4324.0	2206.0	-1.0	3440.0	1256.0	-1.0	2537.0	1809.0	-1.0	2905.0	375.0	-1.0	612.0	1350.0	-1.0	1963.0	
225.786	583.0	-1.0	969.0	1585.0	-1.0	2389.0	1683.0	-1.0	3270.0	1843.0	-1.0	2749.0	1758.0	-1.0	3561.0	2007.0	-1.0	3059.0	991.0	-1.0	1849.0	3371.0	-1.0	4333.0	1345.0	-1.0	2904.0	3324.0	-1.0	4331.0	2155.0	-1.0	4325.0	2205.0	-1.0	3440.0	1255.0	-1.0	2538.0	1809.0	-1.0	2906.0	375.0	-1.0	613.0	1350.0	-1.0	1963.0	
226.285	583.0	-1.0	968.0	1584.0	-1.0	2382.0	1683.0	-1.0	3265.0	1841.0	-1.0	2743.0	1757.0	-1.0	3554.0	2006.0	-1.0	3055.0	991.0	-1.0	1849.0	3368.0	-1.0	4334.0	1342.0	-1.0	2896.0	3319.0	-1.0	4330.0	2152.0	-1.0	4324.0	2202.0	-1.0	3433.0	1255.0	-1.0	2536.0	1805.0	-1.0	2900.0	375.0	-1.0	611.0	1349.0	-1.0	1962.0	
226.785	583.0	-1.0	967.0	1583.0	-1.0	2381.0	1683.0	-1.0	3265.0	1841.0	-1.0	2742.0	1756.0	-1.0	3553.0	2004.0	-1.0	3051.0	990.0	-1.0	1848.0	3367.0	-1.0	4334.0	1340.0	-1.0	2887.0	3316.0	-1.0	4330.0	2150.0	-1.0	4324.0	2201.0	-1.0	3425.0	1254.0	-1.0	2532.0	1801.0	-1.0	2891.0	375.0	-1.0	612.0	1347.0	-1.0	1958.0	
227.284	583.0	-1.0	966.0	1581.0	-1.0	2375.0	1682.0	-1.0	3258.0	1839.0	-1.0	2734.0	1754.0	-1.0	3545.0	2002.0	-1.0	3044.0	989.0	-1.0	1844.0	3360.0	-1.0	4333.0	1338.0	-1.0	2876.0	3311.0	-1.0	4330.0	2146.0	-1.0	4324.0	2199.0	-1.0	3418.0	1252.0	-1.0	2529.0	1798.0	-1.0	2886.0	373.0	-1.0	610.0	1346.0	-1.0	1957.0	
227.783	582.0	-1.0	964.0	1579.0	-1.0	2366.0	1680.0	-1.0	3250.0	1837.0	-1.0	2727.0	1752.0	-1.0	3532.0	1999.0	-1.0	3034.0	988.0	-1.0	1839.0	3355.0	-1.0	4333.0	1335.0	-1.0	2864.0	3306.0	-1.0	4331.0	2142.0	-1.0	4323.0	2195.0	-1.0	3407.0	1250.0	-1.0	2524.0	1794.0	-1.0	2879.0	374.0	-1.0	610.0	1344.0	-1.0	1954.0	
228.282	582.0	-1.0	963.0	1578.0	-1.0	2364.0	1680.0	-1.0	3246.0	1836.0	-1.0	2721.0	1750.0	-1.0	3525.0	1997.0	-1.0	3027.0	987.0	-1.0	1834.0	3350.0	-1.0	4334.0	1333.0	-1.0	2856.0	3303.0	-1.0	4330.0	2141.0	-1.0	4323.0	2195.0	-1.0	3408.0	1251.0	-1.0	2523.0	1793.0	-1.0	2879.0	374.0	-1.0	611.0	1344.0	-1.0	1953.0	
228.781	582.0	-1.0	962.0	1576.0	-1.0	2360.0	1679.0	-1.0	3242.0	1834.0	-1.0	2718.0	1748.0	-1.0	3517.0	1995.0	-1.0	3021.0	986.0	-1.0	1831.0	3345.0	-1.0	4333.0	1331.0	-1.0	2849.0	3302.0	-1.0	4331.0	2139.0	-1.0	4323.0	2194.0	-1.0	3405.0	1250.0	-1.0	2521.0	1790.0	-1.0	2876.0	374.0	-1.0	610.0	1343.0	-1.0	1954.0	
229.280	582.0	-1.0	962.0	1576.0	-1.0	2361.0	1679.0	-1.0	3246.0	1834.0	-1.0	2720.0	1748.0	-1.0	3518.0	1994.0	-1.0	3022.0	985.0	-1.0	1829.0	3343.0	-1.0	4334.0	1330.0	-1.0	2844.0	3301.0	-1.0	4331.0	2139.0	-1.0	4323.0	2194.0	-1.0	3402.0	1249.0	-1.0	2521.0	1789.0	-1.0	2872.0	374.0	-1.0	610.0	1342.0	-1.0	1953.0	
229.780	582.0	-1.0	963.0	1575.0	-1.0	2361.0	1680.0	-1.0	3248.0	1834.0	-1.0	2722.0	1747.0	-1.0	3515.0	1994.0	-1.0	3022.0	985.0	-1.0	1828.0	3341.0	-1.0	4333.0	1331.0	-1.0	2844.0	3302.0	-1.0	4331.0	2139.0	-1.0	4323.0	2197.0	-1.0	3408.0	1249.0	-1.0	2522.0	1788.0	-1.0	2873.0	373.0	-1.0	610.0	1343.0	-1.0	1955.0	
230.280	582.0	-1.0	964.0	1574.0	-1.0	2359.0	1679.0	-1.0	3246.0	1834.0	-1.0	2721.0	1747.0	-1.0	3509.0	1993.0	-1.0	3019.0	985.0	-1.0	1827.0	3340.0	-1.0	4334.0	1330.0	-1.0	2842.0	3304.0	-1.0	4331.0	2138.0	-1.0	4324.0	2196.0	-1.0	3407.0	1249.0	-1.0	2522.0	1787.0	-1.0	2871.0	375.0	-1.0	611.0	1342.0	-1.0	1955.0	
230.779	582.0	-1.0	965.0	1574.0	-1.0	2360.0	1679.0	-1.0	3250.0	1835.0	-1.0	2724.0	1747.0	-1.0	3511.0	1994.0	-1.0	3022.0	985.0	-1.0	1826.0	3338.0	-1.0	4334.0	1331.0	-1.0	2845.0	3306.0	-1.0	4330.0	2140.0	-1.0	4323.0	2199.0	-1.0	3416.0	1249.0	-1.0	2522.0	1788.0	-1.0	2870.0	375.0	-1.0	612.0	1343.0	-1.0	1955.0	
231.279	582.0	-1.0	964.0	1575.0	-1.0	2358.0	1678.0	-1.0	3249.0	1833.0	-1.0	2723.0	1746.0	-1.0	3508.0	1992.0	-1.0	3021.0	985.0	-1.0	1826.0	3337.0	-1.0	4334.0	1331.0	-1.0	2847.0	3307.0	-1.0	4330.0	2140.0	-1.0	4323.0	2200.0	-1.0	3418.0	1248.0	-1.0	2523.0	1788.0	-1.0	2870.0	374.0	-1.0	612.0	1344.0	-1.0	1956.0	
231.778	582.0	-1.0	965.0	1575.0	-1.0	2362.0	1679.0	-1.0	3254.0	1834.0	-1.0	2727.0	1746.0	-1.0	3507.0	1994.0	-1.0	3022.0	985.0	-1.0	1827.0	3339.0	-1.0	4333.0	1332.0	-1.0	2849.0	3308.0	-1.0	4330.0	2140.0	-1.0	4323.0	2200.0	-1.0	3418.0	1248.0	-1.0	2522.0	1786.0	-1.0	2869.0	374.0	-1.0	611.0	1344.0	-1.0	1956.0	
232.277	582.0	-1.0	965.0	1575.0	-1.0	2362.0	1678.0	-1.0	3253.0	1834.0	-1.0	2728.0	1746.0	-1.0	3506.0	1993.0	-1.0	3022.0	986.0	-1.0	1828.0	3339.0	-1.0	4333.0	1333.0	-1.0	2852.0	3311.0	-1.0	4331.0	2140.0	-1.0	4324.0	2201.0	-1.0	3421.0	1248.0	-1.0	2524.0	1786.0	-1.0	2871.0	374.0	-1.0	611.0	1344.0	-1.0	1958.0	
232.776	583.0	-1.0	965.0	1574.0	-1.0	2360.0	1677.0	-1.0	3250.0	1833.0	-1.0	2727.0	1746.0	-1.0	3507.0	1994.0	-1.0	3024.0	986.0	-1.0	1830.0	3341.0	-1.0	4334.0	1333.0	-1.0	2855.0	3312.0	-1.0	4330.0	2141.0	-1.0	4324.0	2201.0	-1.0	3422.0	1247.0	-1.0	2523.0	1785.0	-1.0	2870.0	374.0	-1.0	612.0	1344.0	-1.0	1959.0	
233.275	583.0	-1.0	966.0	1576.0	-1.0	2364.0	1679.0	-1.0	3253.0	1835.0	-1.0	2728.0	1748.0	-1.0	3515.0	1996.0	-1.0	3029.0	986.0	-1.0	1832.0	3342.0	-1.0	4333.0	1334.0	-1.0	2860.0	3315.0	-1.0	4330.0	2142.0	-1.0	4323.0	2203.0	-1.0	3430.0	1247.0	-1.0	2524.0	1785.0	-1.0	2872.0	374.0	-1.0	611.0	1344.0	-1.0	1959.0	
233.774	583.0	-1.0	966.0	1578.0	-1.0	2366.0	1678.0	-1.0	3251.0	1835.0	-1.0	2728.0	1750.0	-1.0	3517.0	1996.0	-1.0	3028.0	987.0	-1.0	1832.0	3342.0	-1.0	4333.0	1335.0	-1.0	2861.0	3315.0	-1.0	4330.0	2142.0	-1.0	4324.0	2203.0	-1.0	3430.0	1247.0	-1.0	2524.0	1784.0	-1.0	2872.0	374.0	-1.0	612.0	1343.0	-1.0	1960.0	
234.273	583.0	-1.0	966.0	1579.0	-1.0	2366.0	1679.0	-1.0	3248.0	1836.0	-1.0	2727.0	1749.0	-1.0	3515.0	1996.0	-1.0	3025.0	987.0	-1.0	1831.0	3341.0	-1.0	4333.0	1334.0	-1.0	2858.0	3314.0	-1.0	4331.0	2140.0	-1.0	4323.0	2200.0	-1.0	3421.0	1245.0	-1.0	2520.0	1781.0	-1.0	2867.0	374.0	-1.0	611.0	1342.0	-1.0	1958.0	
234.772	583.0	-1.0	965.0	1579.0	-1.0	2367.0	1679.0	-1.0	3245.0	1836.0	-1.0	2725.0	1750.0	-1.0	3515.0	1995.0	-1.0	3023.0	986.0	-1.0	1829.0	3338.0	-1.0	4334.0	1333.0	-1.0	2856.0	3312.0	-1.0	4330.0	2139.0	-1.0	4323.0	2198.0	-1.0	3418.0	1245.0	-1.0	2521.0	1782.0	-1.0	2871.0	373.0	-1.0	612.0	1342.0	-1.0	1959.0	
235.271	582.0	-1.0	964.0	1579.0	-1.0	2365.0	1678.0	-1.0	3239.0	1834.0	-1.0	2721.0	1749.0	-1.0	3509.0	1993.0	-1.0	3015.0	985.0	-1.0	1824.0	3334.0	-1.0	4333.0	1332.0	-1.0	2849.0	3308.0	-1.0	4330.0	2136.0	-1.0	4324.0	2195.0	-1.0	3408.0	1244.0	-1.0	2518.0	1780.0	-1.0	2868.0	375.0	-1.0	612.0	1340.0	-1.0	1959.0	
235.771	582.0	-1.0	962.0	1580.0	-1.0	2367.0	1678.0	-1.0	3238.0	1835.0	-1.0	2721.0	1750.0	-1.0	3506.0	1992.0	-1.0	3010.0	984.0	-1.0	1821.0	3330.0	-1.0	4333.0	1331.0	-1.0	2843.0	3305.0	-1.0	4331.0	2134.0	-1.0	4324.0	2192.0	-1.0	3396.0	1243.0	-1.0	2514.0	1777.0	-1.0	2863.0	374.0	-1.0	612.0	1339.0	-1.0	1956.0	
236.270	583.0	-1.0	962.0	1580.0	-1.0	2366.0	1678.0	-1.0	3235.0	1835.0	-1.0	2718.0	1748.0	-1.0	3501.0	1989.0	-1.0	3005.0	983.0	-1.0	1816.0	3325.0	-1.0	4333.0	1330.0	-1.0	2839.0	3302.0	-1.0	4331.0	2133.0	-1.0	4323.0	2190.0	-1.0	3390.0	1242.0	-1.0	2514.0	1777.0	-1.0	2863.0	375.0	-1.0	612.0	1339.0	-1.0	1957.0	
236.769	583.0	-1.0	962.0	1580.0	-1.0	2364.0	1678.0	-1.0	3228.0	1834.0	-1.0	2713.0	1747.0	-1.0	3497.0	1987.0	-1.0	2999.0	980.0	-1.0	1811.0	3320.0	-1.0	4334.0	1329.0	-1.0	2834.0	3299.0	-1.0	4331.0	2132.0	-1.0	4323.0	2188.0	-1.0	3382.0	1242.0	-1.0	2513.0	1777.0	-1.0	2860.0	374.0	-1.0	613.0	1338.0	-1.0	1957.0	
237.268	583.0	-1.0	962.0	1580.0	-1.0	2364.0	1678.0	-1.0	3227.0	1835.0	-1.0	2713.0	1747.0	-1.0	3491.0	1986.0	-1.0	2995.0	979.0	-1.0	1806.0	3315.0	-1.0	4333.0	1328.0	-1.0	2830.0	3296.0	-1.0	4331.0	2130.0	-1.0	4323.0	2185.0	-1.0	3374.0	1241.0	-1.0	2510.0	1774.0	-1.0	2854.0	374.0	-1.0	612.0	1337.0	-1.0	1955.0	
237.768	583.0	-1.0	962.0	1582.0	-1.0	2365.0	1678.0	-1.0	3224.0	1836.0	-1.0	2712.0	1746.0	-1.0	3488.0	1984.0	-1.0	2990.0	978.0	-1.0	1802.0	3307.0	-1.0	4334.0	1327.0	-1.0	2828.0	3295.0	-1.0	4331.0	2131.0	-1.0	4323.0	2184.0	-1.0	3373.0	1240.0	-1.0	2509.0	1773.0	-1.0	2854.0	374.0	-1.0	612.0	1337.0	-1.0	1956.0	
238.267	584.0	-1.0	962.0	1581.0	-1.0	2363.0	1677.0	-1.0	3218.0	1837.0	-1.0	2710.0	1745.0	-1.0	3482.0	1983.0	-1.0	2985.0	976.0	-1.0	1796.0	3302.0	-1.0	4334.0	1327.0	-1.0	2826.0	3295.0	-1.0	4331.0	2130.0	-1.0	4323.0	2182.0	-1.0	3369.0	1239.0	-1.0	2506.0	1772.0	-1.0	2850.0	374.0	-1.0	611.0	1336.0	-1.0	1956.0	
238.766	584.0	-1.0	963.0	1582.0	-1.0	2366.0	1677.0	-1.0	3219.0	1838.0	-1.0	2713.0	1746.0	-1.0	3484.0	1983.0	-1.0	2985.0	975.0	-1.0	1794.0	3300.0	-1.0	4334.0	1327.0	-1.0	2827.0	3297.0	-1.0	4331.0	2132.0	-1.0	4323.0	2184.0	-1.0	3374.0	1239.0	-1.0	2509.0	1773.0	-1.0	2854.0	374.0	-1.0	613.0	1336.0	-1.0	1958.0	
239.265	584.0	-1.0	963.0	1584.0	-1.0	2369.0	1678.0	-1.0	3219.0	1839.0	-1.0	2715.0	1747.0	-1.0	3484.0	1983.0	-1.0	2988.0	974.0	-1.0	1794.0	3300.0	-1.0	4334.0	1327.0	-1.0	2830.0	3297.0	-1.0	4331.0	2133.0	-1.0	4324.0	2185.0	-1.0	3379.0	1239.0	-1.0	2510.0	1772.0	-1.0	2853.0	374.0	-1.0	613.0	1337.0	-1.0	1959.0	
239.764	584.0	-1.0	966.0	1585.0	-1.0	2376.0	1680.0	-1.0	3226.0	1842.0	-1.0	2724.0	1749.0	-1.0	3491.0	1985.0	-1.0	2993.0	975.0	-1.0	1796.0	3301.0	-1.0	4334.0	1328.0	-1.0	2836.0	3300.0	-1.0	4331.0	2136.0	-1.0	4324.0	2186.0	-1.0	3381.0	1238.0	-1.0	2510.0	1771.0	-1.0	2851.0	374.0	-1.0	613.0	1337.0	-1.0	1960.0	
240.263	584.0	-1.0	968.0	1587.0	-1.0	2383.0	1682.0	-1.0	3231.0	1844.0	-1.0	2730.0	1752.0	-1.0	3499.0	1989.0	-1.0	3001.0	976.0	-1.0	1799.0	3304.0	-1.0	4334.0	1329.0	-1.0	2842.0	3303.0	-1.0	4331.0	2139.0	-1.0	4324.0	2189.0	-1.0	3389.0	1239.0	-1.0	2512.0	1770.0	-1.0	2854.0	374.0	-1.0	614.0	1337.0	-1.0	1964.0	
240.763	584.0	-1.0	969.0	1589.0	-1.0	2387.0	1682.0	-1.0	3235.0	1846.0	-1.0	2735.0	1753.0	-1.0	3504.0	1991.0	-1.0	3007.0	976.0	-1.0	1802.0	3307.0	-1.0	4334.0	1330.0	-1.0	2848.0	3306.0	-1.0	4331.0	2140.0	-1.0	4325.0	2189.0	-1.0	3394.0	1239.0	-1.0	2513.0	1770.0	-1.0	2852.0	374.0	-1.0	615.0	1336.0	-1.0	1963.0	
241.262	585.0	-1.0	970.0	1590.0	-1.0	2392.0	1684.0	-1.0	3242.0	1848.0	-1.0	2741.0	1756.0	-1.0	3516.0	1993.0	-1.0	3016.0	977.0	-1.0	1806.0	3310.0	-1.0	4335.0	1332.0	-1.0	2854.0	3308.0	-1.0	4331.0	2143.0	-1.0	4325.0	2192.0	-1.0	3402.0	1239.0	-1.0	2514.0	1770.0	-1.0	2852.0	374.0	-1.0	614.0	1336.0	-1.0	1962.0	
241.761	585.0	-1.0	970.0	1590.0	-1.0	2394.0	1684.0	-1.0	3244.0	1848.0	-1.0	2743.0	1757.0	-1.0	3521.0	1994.0	-1.0	3019.0	977.0	-1.0	1807.0	3311.0	-1.0	4334.0	1332.0	-1.0	2856.0	3308.0	-1.0	4331.0	2143.0	-1.0	4324.0	2191.0	-1.0	3403.0	1239.0	-1.0	2513.0	1769.0	-1.0	2851.0	373.0	-1.0	613.0	1336.0	-1.0	1962.0	
242.260	585.0	-1.0	970.0	1591.0	-1.0	2394.0	1685.0	-1.0	3246.0	1849.0	-1.0	2743.0	1758.0	-1.0	3522.0	1995.0	-1.0	3019.0	978.0	-1.0	1808.0	3311.0	-1.0	4334.0	1332.0	-1.0	2856.0	3305.0	-1.0	4330.0	2141.0	-1.0	4324.0	2188.0	-1.0	3397.0	1238.0	-1.0	2512.0	1767.0	-1.0	2849.0	374.0	-1.0	614.0	1335.0	-1.0	1959.0	
242.759	585.0	-1.0	969.0	1591.0	-1.0	2394.0	1684.0	-1.0	3246.0	1847.0	-1.0	2742.0	1758.0	-1.0	3525.0	1995.0	-1.0	3019.0	978.0	-1.0	1810.0	3312.0	-1.0	4334.0	1331.0	-1.0	2857.0	3303.0	-1.0	4331.0	2141.0	-1.0	4324.0	2187.0	-1.0	3395.0	1238.0	-1.0	2514.0	1768.0	-1.0	2852.0	374.0	-1.0	614.0	1334.0	-1.0	1958.0	
243.258	584.0	-1.0	968.0	1589.0	-1.0	2392.0	1681.0	-1.0	3241.0	1846.0	-1.0	2738.0	1758.0	-1.0	3527.0	1993.0	-1.0	3018.0	978.0	-1.0	1809.0	3309.0	-1.0	4334.0	1330.0	-1.0	2854.0	3300.0	-1.0	4330.0	2139.0	-1.0	4324.0	2184.0	-1.0	3391.0	1238.0	-1.0	2514.0	1768.0	-1.0	2855.0	373.0	-1.0	614.0	1334.0	-1.0	1957.0	
243.757	584.0	-1.0	967.0	1590.0	-1.0	2394.0	1679.0	-1.0	3241.0	1844.0	-1.0	2738.0	1758.0	-1.0	3527.0	1992.0	-1.0	3014.0	978.0	-1.0	1808.0	3308.0	-1.0	4334.0	1329.0	-1.0	2851.0	3298.0	-1.0	4330.0	2136.0	-1.0	4323.0	2181.0	-1.0	3382.0	1238.0	-1.0	2514.0	1767.0	-1.0	2853.0	373.0	-1.0	613.0	1332.0	-1.0	1955.0	
244.256	583.0	-1.0	965.0	1589.0	-1.0	2392.0	1677.0	-1.0	3235.0	1843.0	-1.0	2732.0	1756.0	-1.0	3525.0	1990.0	-1.0	3010.0	977.0	-1.0	1806.0	3303.0	-1.0	4334.0	1327.0	-1.0	2846.0	3296.0	-1.0	4330.0	2133.0	-1.0	4323.0	2179.0	-1.0	3380.0	1238.0	-1.0	2515.0	1767.0	-1.0	2857.0	374.0	-1.0	613.0	1331.0	-1.0	1955.0	
244.755	582.0	-1.0	963.0	1586.0	-1.0	2387.0	1675.0	-1.0	3227.0	1839.0	-1.0	2725.0	1754.0	-1.0	3517.0	1985.0	-1.0	3001.0	975.0	-1.0	1802.0	3297.0	-1.0	4334.0	1326.0	-1.0	2839.0	3291.0	-1.0	4330.0	2130.0	-1.0	4323.0	2175.0	-1.0	3371.0	1237.0	-1.0	2515.0	1767.0	-1.0	2859.0	374.0	-1.0	614.0	1331.0	-1.0	1954.0	
245.255	582.0	-1.0	961.0	1585.0	-1.0	2382.0	1672.0	-1.0	3220.0	1835.0	-1.0	2717.0	1751.0	-1.0	3506.0	1981.0	-1.0	2992.0	974.0	-1.0	1798.0	3289.0	-1.0	4334.0	1323.0	-1.0	2830.0	3287.0	-1.0	4331.0	2127.0	-1.0	4323.0	2171.0	-1.0	3358.0	1236.0	-1.0	2511.0	1765.0	-1.0	2854.0	373.0	-1.0	614.0	1329.0	-1.0	1951.0	
245.754	581.0	-1.0	961.0	1584.0	-1.0	2380.0	1671.0	-1.0	3216.0	1833.0	-1.0	2713.0	1748.0	-1.0	3496.0	1979.0	-1.0	2985.0	973.0	-1.0	1793.0	3283.0	-1.0	4334.0	1321.0	-1.0	2823.0	3282.0	-1.0	4331.0	2124.0	-1.0	4322.0	2167.0	-1.0	3347.0	1235.0	-1.0	2507.0	1763.0	-1.0	2847.0	374.0	-1.0	613.0	1328.0	-1.0	1946.0	
246.254	581.0	-1.0	959.0	1583.0	-1.0	2376.0	1670.0	-1.0	3210.0	1832.0	-1.0	2708.0	1746.0	-1.0	3487.0	1975.0	-1.0	2977.0	970.0	-1.0	1789.0	3276.0	-1.0	4334.0	1320.0	-1.0	2816.0	3279.0	-1.0	4331.0	2123.0	-1.0	4322.0	2165.0	-1.0	3339.0	1234.0	-1.0	2504.0	1762.0	-1.0	2841.0	373.0	-1.0	612.0	1327.0	-1.0	1944.0	
246.753	581.0	-1.0	956.0	1581.0	-1.0	2369.0	1666.0	-1.0	3199.0	1830.0	-1.0	2699.0	1742.0	-1.0	3473.0	1971.0	-1.0	2968.0	969.0	-1.0	1782.0	3268.0	-1.0	4334.0	1318.0	-1.0	2808.0	3274.0	-1.0	4330.0	2121.0	-1.0	4321.0	2162.0	-1.0	3329.0	1233.0	-1.0	2498.0	1759.0	-1.0	2833.0	375.0	-1.0	612.0	1325.0	-1.0	1939.0	
247.252	580.0	-1.0	955.0	1579.0	-1.0	2362.0	1664.0	-1.0	3185.0	1828.0	-1.0	2690.0	1739.0	-1.0	3461.0	1967.0	-1.0	2957.0	966.0	-1.0	1775.0	3261.0	-1.0	4334.0	1316.0	-1.0	2801.0	3270.0	-1.0	4330.0	2121.0	-1.0	4320.0	2159.0	-1.0	3316.0	1231.0	-1.0	2490.0	1756.0	-1.0	2821.0	374.0	-1.0	612.0	1323.0	-1.0	1935.0	
247.751	580.0	-1.0	954.0	1579.0	-1.0	2360.0	1663.0	-1.0	3182.0	1827.0	-1.0	2689.0	1738.0	-1.0	3453.0	1966.0	-1.0	2951.0	965.0	-1.0	1771.0	3257.0	-1.0	4334.0	1316.0	-1.0	2797.0	3267.0	-1.0	4331.0	2121.0	-1.0	4321.0	2156.0	-1.0	3306.0	1229.0	-1.0	2482.0	1752.0	-1.0	2808.0	373.0	-1.0	610.0	1322.0	-1.0	1931.0	
248.250	581.0	-1.0	955.0	1579.0	-1.0	2358.0	1663.0	-1.0	3177.0	1827.0	-1.0	2686.0	1738.0	-1.0	3451.0	1965.0	-1.0	2948.0	964.0	-1.0	1769.0	3253.0	-1.0	4334.0	1316.0	-1.0	2797.0	3269.0	-1.0	4331.0	2123.0	-1.0	4320.0	2156.0	-1.0	3303.0	1228.0	-1.0	2479.0	1750.0	-1.0	2801.0	374.0	-1.0	610.0	1320.0	-1.0	1930.0	
248.749	581.0	-1.0	954.0	1578.0	-1.0	2354.0	1661.0	-1.0	3170.0	1825.0	-1.0	2680.0	1737.0	-1.0	3446.0	1964.0	-1.0	2943.0	964.0	-1.0	1767.0	3252.0	-1.0	4334.0	1316.0	-1.0	2798.0	3271.0	-1.0	4330.0	2124.0	-1.0	4320.0	2155.0	-1.0	3299.0	1228.0	-1.0	2473.0	1747.0	-1.0	2793.0	372.0	-1.0	610.0	1319.0	-1.0	1928.0	
249.249	580.0	-1.0	953.0	1578.0	-1.0	2350.0	1660.0	-1.0	3162.0	1825.0	-1.0	2675.0	1737.0	-1.0	3443.0	1962.0	-1.0	2938.0	964.0	-1.0	1768.0	3252.0	-1.0	4334.0	1316.0	-1.0	2800.0	3271.0	-1.0	4331.0	2125.0	-1.0	4321.0	2154.0	-1.0	3292.0	1226.0	-1.0	2466.0	1745.0	-1.0	2782.0	373.0	-1.0	609.0	1317.0	-1.0	1924.0	
249.749	581.0	-1.0	952.0	1577.0	-1.0	2348.0	1659.0	-1.0	3157.0	1824.0	-1.0	2669.0	1738.0	-1.0	3448.0	1962.0	-1.0	2936.0	965.0	-1.0	1769.0	3253.0	-1.0	4333.0	1317.0	-1.0	2804.0	3275.0	-1.0	4331.0	2128.0	-1.0	4321.0	2155.0	-1.0	3293.0	1227.0	-1.0	2463.0	1744.0	-1.0	2780.0	372.0	-1.0	608.0	1317.0	-1.0	1923.0	
250.249	580.0	-1.0	950.0	1577.0	-1.0	2345.0	1658.0	-1.0	3151.0	1823.0	-1.0	2665.0	1741.0	-1.0	3457.0	1963.0	-1.0	2937.0	965.0	-1.0	1770.0	3253.0	-1.0	4333.0	1317.0	-1.0	2806.0	3279.0	-1.0	4331.0	2132.0	-1.0	4321.0	2159.0	-1.0	3300.0	1226.0	-1.0	2461.0	1745.0	-1.0	2779.0	373.0	-1.0	609.0	1316.0	-1.0	1924.0	
250.748	579.0	-1.0	949.0	1581.0	-1.0	2350.0	1658.0	-1.0	3151.0	1831.0	-1.0	2676.0	1747.0	-1.0	3473.0	1970.0	-1.0	2944.0	962.0	-1.0	1762.0	3249.0	-1.0	4333.0	1317.0	-1.0	2809.0	3297.0	-1.0	4331.0	2138.0	-1.0	4322.0	2172.0	-1.0	3318.0	1225.0	-1.0	2456.0	1750.0	-1.0	2784.0	373.0	-1.0	609.0	1321.0	-1.0	1928.0	
251.248	580.0	-1.0	949.0	1588.0	-1.0	2365.0	1660.0	-1.0	3166.0	1843.0	-1.0	2697.0	1757.0	-1.0	3497.0	1977.0	-1.0	2954.0	958.0	-1.0	1753.0	3239.0	-1.0	4334.0	1317.0	-1.0	2813.0	3315.0	-1.0	4331.0	2146.0	-1.0	4323.0	2189.0	-1.0	3348.0	1225.0	-1.0	2453.0	1757.0	-1.0	2792.0	372.0	-1.0	607.0	1326.0	-1.0	1934.0	
251.747	579.0	-1.0	949.0	1591.0	-1.0	2368.0	1662.0	-1.0	3170.0	1849.0	-1.0	2706.0	1762.0	-1.0	3511.0	1977.0	-1.0	2954.0	954.0	-1.0	1743.0	3220.0	-1.0	4333.0	1316.0	-1.0	2810.0	3321.0	-1.0	4331.0	2153.0	-1.0	4323.0	2201.0	-1.0	3368.0	1225.0	-1.0	2455.0	1761.0	-1.0	2796.0	373.0	-1.0	609.0	1328.0	-1.0	1937.0	
252.246	579.0	-1.0	948.0	1590.0	-1.0	2368.0	1661.0	-1.0	3169.0	1852.0	-1.0	2708.0	1764.0	-1.0	3517.0	1975.0	-1.0	2949.0	951.0	-1.0	1735.0	3200.0	-1.0	4334.0	1313.0	-1.0	2804.0	3320.0	-1.0	4330.0	2155.0	-1.0	4323.0	2206.0	-1.0	3377.0	1225.0	-1.0	2455.0	1760.0	-1.0	2795.0	374.0	-1.0	609.0	1329.0	-1.0	1936.0	
252.745	579.0	-1.0	948.0	1589.0	-1.0	2367.0	1662.0	-1.0	3173.0	1853.0	-1.0	2714.0	1766.0	-1.0	3519.0	1973.0	-1.0	2945.0	949.0	-1.0	1731.0	3185.0	-1.0	4333.0	1310.0	-1.0	2798.0	3318.0	-1.0	4331.0	2157.0	-1.0	4323.0	2210.0	-1.0	3382.0	1227.0	-1.0	2457.0	1758.0	-1.0	2789.0	374.0	-1.0	610.0	1329.0	-1.0	1934.0	
253.245	579.0	-1.0	948.0	1587.0	-1.0	2366.0	1661.0	-1.0	3178.0	1853.0	-1.0	2717.0	1766.0	-1.0	3526.0	1971.0	-1.0	2945.0	948.0	-1.0	1730.0	3175.0	-1.0	4334.0	1308.0	-1.0	2795.0	3317.0	-1.0	4331.0	2158.0	-1.0	4324.0	2215.0	-1.0	3391.0	1228.0	-1.0	2458.0	1758.0	-1.0	2786.0	373.0	-1.0	610.0	1330.0	-1.0	1932.0	
253.744	578.0	-1.0	948.0	1585.0	-1.0	2364.0	1661.0	-1.0	3176.0	1852.0	-1.0	2716.0	1766.0	-1.0	3524.0	1970.0	-1.0	2942.0	948.0	-1.0	1731.0	3167.0	-1.0	4334.0	1306.0	-1.0	2789.0	3315.0	-1.0	4330.0	2159.0	-1.0	4324.0	2217.0	-1.0	3395.0	1229.0	-1.0	2461.0	1757.0	-1.0	2784.0	374.0	-1.0	610.0	1331.0	-1.0	1933.0	
254.243	579.0	-1.0	948.0	1583.0	-1.0	2359.0	1660.0	-1.0	3171.0	1851.0	-1.0	2713.0	1765.0	-1.0	3519.0	1968.0	-1.0	2940.0	948.0	-1.0	1731.0	3163.0	-1.0	4333.0	1305.0	-1.0	2784.0	3311.0	-1.0	4331.0	2158.0	-1.0	4324.0	2217.0	-1.0	3393.0	1231.0	-1.0	2461.0	1756.0	-1.0	2779.0	375.0	-1.0	611.0	1330.0	-1.0	1931.0	
254.742	579.0	-1.0	947.0	1582.0	-1.0	2360.0	1661.0	-1.0	3177.0	1851.0	-1.0	2716.0	1766.0	-1.0	3519.0	1969.0	-1.0	2941.0	948.0	-1.0	1734.0	3160.0	-1.0	4333.0	1304.0	-1.0	2781.0	3309.0	-1.0	4331.0	2159.0	-1.0	4324.0	2219.0	-1.0	3393.0	1232.0	-1.0	2464.0	1755.0	-1.0	2774.0	374.0	-1.0	610.0	1332.0	-1.0	1930.0	
255.241	579.0	-1.0	947.0	1582.0	-1.0	2358.0	1661.0	-1.0	3179.0	1851.0	-1.0	2718.0	1765.0	-1.0	3521.0	1969.0	-1.0	2945.0	950.0	-1.0	1739.0	3160.0	-1.0	4333.0	1303.0	-1.0	2782.0	3308.0	-1.0	4331.0	2161.0	-1.0	4323.0	2221.0	-1.0	3401.0	1234.0	-1.0	2470.0	1757.0	-1.0	2776.0	374.0	-1.0	611.0	1333.0	-1.0	1934.0	
255.741	579.0	-1.0	947.0	1579.0	-1.0	2355.0	1661.0	-1.0	3178.0	1850.0	-1.0	2717.0	1764.0	-1.0	3520.0	1969.0	-1.0	2947.0	950.0	-1.0	1743.0	3161.0	-1.0	4334.0	1302.0	-1.0	2783.0	3308.0	-1.0	4331.0	2161.0	-1.0	4324.0	2224.0	-1.0	3406.0	1236.0	-1.0	2474.0	1757.0	-1.0	2777.0	374.0	-1.0	611.0	1335.0	-1.0	1935.0	
256.240	579.0	-1.0	946.0	1577.0	-1.0	2350.0	1659.0	-1.0	3173.0	1848.0	-1.0	2715.0	1763.0	-1.0	3517.0	1969.0	-1.0	2948.0	951.0	-1.0	1747.0	3162.0	-1.0	4333.0	1302.0	-1.0	2783.0	3306.0	-1.0	4330.0	2161.0	-1.0	4323.0	2224.0	-1.0	3406.0	1237.0	-1.0	2476.0	1757.0	-1.0	2773.0	375.0	-1.0	612.0	1335.0	-1.0	1934.0	
256.739	579.0	-1.0	946.0	1576.0	-1.0	2349.0	1659.0	-1.0	3175.0	1848.0	-1.0	2716.0	1764.0	-1.0	3520.0	1970.0	-1.0	2949.0	954.0	-1.0	1753.0	3164.0	-1.0	4333.0	1303.0	-1.0	2786.0	3306.0	-1.0	4331.0	2161.0	-1.0	4323.0	2225.0	-1.0	3406.0	1237.0	-1.0	2475.0	1757.0	-1.0	2769.0	375.0	-1.0	610.0	1335.0	-1.0	1933.0	
257.238	578.0	-1.0	945.0	1574.0	-1.0	2345.0	1659.0	-1.0	3174.0	1846.0	-1.0	2713.0	1764.0	-1.0	3523.0	1969.0	-1.0	2952.0	955.0	-1.0	1757.0	3165.0	-1.0	4333.0	1303.0	-1.0	2789.0	3306.0	-1.0	4330.0	2161.0	-1.0	4323.0	2226.0	-1.0	3410.0	1238.0	-1.0	2479.0	1758.0	-1.0	2770.0	375.0	-1.0	611.0	1337.0	-1.0	1934.0	
257.737	578.0	-1.0	944.0	1571.0	-1.0	2342.0	1658.0	-1.0	3172.0	1845.0	-1.0	2712.0	1765.0	-1.0	3525.0	1969.0	-1.0	2954.0	956.0	-1.0	1763.0	3169.0	-1.0	4333.0	1304.0	-1.0	2794.0	3307.0	-1.0	4330.0	2162.0	-1.0	4323.0	2227.0	-1.0	3414.0	1239.0	-1.0	2481.0	1759.0	-1.0	2771.0	375.0	-1.0	611.0	1337.0	-1.0	1936.0	
258.236	578.0	-1.0	946.0	1571.0	-1.0	2340.0	1658.0	-1.0	3170.0	1845.0	-1.0	2713.0	1765.0	-1.0	3527.0	1969.0	-1.0	2956.0	957.0	-1.0	1769.0	3172.0	-1.0	4333.0	1304.0	-1.0	2798.0	3307.0	-1.0	4330.0	2162.0	-1.0	4324.0	2229.0	-1.0	3415.0	1240.0	-1.0	2483.0	1759.0	-1.0	2770.0	375.0	-1.0	612.0	1337.0	-1.0	1936.0	
258.735	579.0	-1.0	947.0	1574.0	-1.0	2347.0	1658.0	-1.0	3179.0	1850.0	-1.0	2725.0	1769.0	-1.0	3542.0	1975.0	-1.0	2968.0	958.0	-1.0	1770.0	3176.0	-1.0	4334.0	1305.0	-1.0	2803.0	3316.0	-1.0	4331.0	2166.0	-1.0	4324.0	2234.0	-1.0	3424.0	1240.0	-1.0	2483.0	1761.0	-1.0	2771.0	375.0	-1.0	613.0	1339.0	-1.0	1936.0	
259.235	579.0	-1.0	950.0	1578.0	-1.0	2356.0	1661.0	-1.0	3187.0	1858.0	-1.0	2739.0	1773.0	-1.0	3553.0	1982.0	-1.0	2980.0	957.0	-1.0	1770.0	3180.0	-1.0	4333.0	1306.0	-1.0	2808.0	3326.0	-1.0	4331.0	2167.0	-1.0	4324.0	2241.0	-1.0	3438.0	1241.0	-1.0	2486.0	1765.0	-1.0	2779.0	375.0	-1.0	614.0	1342.0	-1.0	1941.0	
259.734	579.0	-1.0	951.0	1583.0	-1.0	2362.0	1663.0	-1.0	3194.0	1863.0	-1.0	2748.0	1775.0	-1.0	3557.0	1985.0	-1.0	2986.0	957.0	-1.0	1769.0	3183.0	-1.0	4333.0	1306.0	-1.0	2809.0	3331.0	-1.0	4331.0	2168.0	-1.0	4324.0	2245.0	-1.0	3446.0	1241.0	-1.0	2493.0	1767.0	-1.0	2786.0	377.0	-1.0	615.0	1343.0	-1.0	1947.0	
260.233	580.0	-1.0	952.0	1585.0	-1.0	2368.0	1665.0	-1.0	3200.0	1867.0	-1.0	2757.0	1775.0	-1.0	3558.0	1988.0	-1.0	2989.0	957.0	-1.0	1769.0	3183.0	-1.0	4333.0	1306.0	-1.0	2811.0	3334.0	-1.0	4331.0	2169.0	-1.0	4324.0	2248.0	-1.0	3453.0	1242.0	-1.0	2496.0	1769.0	-1.0	2787.0	376.0	-1.0	615.0	1345.0	-1.0	1950.0	
260.732	580.0	-1.0	954.0	1588.0	-1.0	2376.0	1667.0	-1.0	3210.0	1871.0	-1.0	2768.0	1777.0	-1.0	3565.0	1990.0	-1.0	2997.0	956.0	-1.0	1770.0	3186.0	-1.0	4333.0	1306.0	-1.0	2814.0	3339.0	-1.0	4331.0	2169.0	-1.0	4325.0	2253.0	-1.0	3464.0	1243.0	-1.0	2498.0	1770.0	-1.0	2789.0	376.0	-1.0	616.0	1346.0	-1.0	1951.0	
261.231	581.0	-1.0	955.0	1589.0	-1.0	2379.0	1668.0	-1.0	3214.0	1873.0	-1.0	2774.0	1777.0	-1.0	3566.0	1991.0	-1.0	2999.0	956.0	-1.0	1770.0	3185.0	-1.0	4333.0	1306.0	-1.0	2814.0	3342.0	-1.0	4331.0	2169.0	-1.0	4325.0	2257.0	-1.0	3471.0	1244.0	-1.0	2503.0	1772.0	-1.0	2794.0	376.0	-1.0	617.0	1348.0	-1.0	1954.0	
261.730	581.0	-1.0	955.0	1589.0	-1.0	2377.0	1668.0	-1.0	3211.0	1873.0	-1.0	2773.0	1775.0	-1.0	3560.0	1990.0	-1.0	2996.0	956.0	-1.0	1769.0	3184.0	-1.0	4333.0	1305.0	-1.0	2813.0	3342.0	-1.0	4331.0	2168.0	-1.0	4325.0	2257.0	-1.0	3476.0	1244.0	-1.0	2503.0	1773.0	-1.0	2794.0	376.0	-1.0	616.0	1348.0	-1.0	1955.0	
262.230	580.0	-1.0	955.0	1589.0	-1.0	2380.0	1668.0	-1.0	3215.0	1874.0	-1.0	2776.0	1775.0	-1.0	3563.0	1989.0	-1.0	2998.0	956.0	-1.0	1770.0	3184.0	-1.0	4333.0	1304.0	-1.0	2811.0	3342.0	-1.0	4331.0	2167.0	-1.0	4325.0	2260.0	-1.0	3479.0	1244.0	-1.0	2504.0	1773.0	-1.0	2793.0	375.0	-1.0	616.0	1350.0	-1.0	1953.0	
262.729	580.0	-1.0	954.0	1588.0	-1.0	2378.0	1668.0	-1.0	3215.0	1873.0	-1.0	2776.0	1774.0	-1.0	3562.0	1989.0	-1.0	2998.0	956.0	-1.0	1769.0	3186.0	-1.0	4334.0	1304.0	-1.0	2809.0	3343.0	-1.0	4331.0	2167.0	-1.0	4325.0	2262.0	-1.0	3485.0	1245.0	-1.0	2507.0	1775.0	-1.0	2797.0	376.0	-1.0	616.0	1350.0	-1.0	1955.0	
263.228	580.0	-1.0	954.0	1587.0	-1.0	2378.0	1667.0	-1.0	3216.0	1873.0	-1.0	2777.0	1772.0	-1.0	3559.0	1988.0	-1.0	2999.0	956.0	-1.0	1769.0	3186.0	-1.0	4334.0	1303.0	-1.0	2806.0	3345.0	-1.0	4331.0	2168.0	-1.0	4325.0	2263.0	-1.0	3491.0	1245.0	-1.0	2508.0	1776.0	-1.0	2799.0	376.0	-1.0	617.0	1351.0	-1.0	1955.0	
263.727	580.0	-1.0	956.0	1588.0	-1.0	2382.0	1668.0	-1.0	3225.0	1875.0	-1.0	2785.0	1773.0	-1.0	3565.0	1990.0	-1.0	3005.0	956.0	-1.0	1770.0	3188.0	-1.0	4334.0	1302.0	-1.0	2806.0	3348.0	-1.0	4331.0	2169.0	-1.0	4325.0	2267.0	-1.0	3496.0	1246.0	-1.0	2511.0	1777.0	-1.0	2801.0	377.0	-1.0	616.0	1353.0	-1.0	1956.0	
264.227	580.0	-1.0	957.0	1589.0	-1.0	2387.0	1668.0	-1.0	3233.0	1876.0	-1.0	2792.0	1774.0	-1.0	3571.0	1992.0	-1.0	3011.0	955.0	-1.0	1772.0	3190.0	-1.0	4334.0	1303.0	-1.0	2808.0	3352.0	-1.0	4331.0	2170.0	-1.0	4325.0	2272.0	-1.0	3507.0	1247.0	-1.0	2517.0	1780.0	-1.0	2808.0	377.0	-1.0	617.0	1355.0	-1.0	1960.0	
264.726	580.0	-1.0	956.0	1590.0	-1.0	2388.0	1669.0	-1.0	3234.0	1877.0	-1.0	2794.0	1774.0	-1.0	3572.0	1993.0	-1.0	3013.0	956.0	-1.0	1772.0	3191.0	-1.0	4334.0	1302.0	-1.0	2809.0	3353.0	-1.0	4331.0	2169.0	-1.0	4324.0	2273.0	-1.0	3512.0	1248.0	-1.0	2517.0	1780.0	-1.0	2810.0	376.0	-1.0	618.0	1357.0	-1.0	1962.0	
265.225	580.0	-1.0	956.0	1589.0	-1.0	2387.0	1668.0	-1.0	3234.0	1878.0	-1.0	2796.0	1774.0	-1.0	3571.0	1993.0	-1.0	3013.0	955.0	-1.0	1771.0	3188.0	-1.0	4334.0	1302.0	-1.0	2806.0	3352.0	-1.0	4331.0	2169.0	-1.0	4325.0	2272.0	-1.0	3510.0	1247.0	-1.0	2516.0	1780.0	-1.0	2806.0	376.0	-1.0	618.0	1358.0	-1.0	1960.0	
265.724	580.0	-1.0	957.0	1591.0	-1.0	2390.0	1668.0	-1.0	3237.0	1879.0	-1.0	2800.0	1775.0	-1.0	3575.0	1993.0	-1.0	3015.0	954.0	-1.0	1769.0	3184.0	-1.0	4334.0	1301.0	-1.0	2805.0	3353.0	-1.0	4331.0	2170.0	-1.0	4324.0	2275.0	-1.0	3514.0	1247.0	-1.0	2515.0	1781.0	-1.0	2803.0	376.0	-1.0	618.0	1358.0	-1.0	1958.0	
266.223	580.0	-1.0	956.0	1591.0	-1.0	2387.0	1667.0	-1.0	3233.0	1878.0	-1.0	2797.0	1774.0	-1.0	3574.0	1991.0	-1.0	3012.0	954.0	-1.0	1767.0	3179.0	-1.0	4334.0	1300.0	-1.0	2802.0	3350.0	-1.0	4331.0	2169.0	-1.0	4324.0	2276.0	-1.0	3513.0	1248.0	-1.0	2516.0	1781.0	-1.0	2802.0	377.0	-1.0	618.0	1359.0	-1.0	1959.0	
266.722	579.0	-1.0	955.0	1591.0	-1.0	2382.0	1666.0	-1.0	3228.0	1877.0	-1.0	2792.0	1773.0	-1.0	3569.0	1990.0	-1.0	3005.0	952.0	-1.0	1766.0	3176.0	-1.0	4333.0	1298.0	-1.0	2797.0	3347.0	-1.0	4331.0	2167.0	-1.0	4324.0	2274.0	-1.0	3506.0	1249.0	-1.0	2514.0	1780.0	-1.0	2800.0	376.0	-1.0	618.0	1359.0	-1.0	1958.0	
267.221	579.0	-1.0	953.0	1589.0	-1.0	2375.0	1664.0	-1.0	3221.0	1876.0	-1.0	2784.0	1770.0	-1.0	3560.0	1987.0	-1.0	2997.0	952.0	-1.0	1763.0	3171.0	-1.0	4334.0	1297.0	-1.0	2791.0	3341.0	-1.0	4330.0	2164.0	-1.0	4324.0	2270.0	-1.0	3493.0	1248.0	-1.0	2510.0	1779.0	-1.0	2793.0	377.0	-1.0	617.0	1359.0	-1.0	1955.0	
267.720	579.0	-1.0	952.0	1588.0	-1.0	2370.0	1664.0	-1.0	3217.0	1875.0	-1.0	2779.0	1769.0	-1.0	3551.0	1984.0	-1.0	2989.0	952.0	-1.0	1760.0	3166.0	-1.0	4334.0	1296.0	-1.0	2784.0	3336.0	-1.0	4331.0	2161.0	-1.0	4325.0	2267.0	-1.0	3480.0	1247.0	-1.0	2505.0	1776.0	-1.0	2784.0	377.0	-1.0	617.0	1357.0	-1.0	1951.0	
268.219	578.0	-1.0	950.0	1585.0	-1.0	2364.0	1663.0	-1.0	3211.0	1873.0	-1.0	2773.0	1767.0	-1.0	3545.0	1981.0	-1.0	2981.0	950.0	-1.0	1757.0	3161.0	-1.0	4333.0	1295.0	-1.0	2779.0	3331.0	-1.0	4331.0	2159.0	-1.0	4325.0	2265.0	-1.0	3474.0	1248.0	-1.0	2504.0	1776.0	-1.0	2782.0	376.0	-1.0	617.0	1358.0	-1.0	1949.0	
268.718	578.0	-1.0	948.0	1584.0	-1.0	2356.0	1661.0	-1.0	3202.0	1872.0	-1.0	2766.0	1764.0	-1.0	3535.0	1978.0	-1.0	2972.0	949.0	-1.0	1753.0	3156.0	-1.0	4334.0	1294.0	-1.0	2774.0	3326.0	-1.0	4331.0	2157.0	-1.0	4325.0	2262.0	-1.0	3467.0	1248.0	-1.0	2502.0	1776.0	-1.0	2779.0	377.0	-1.0	617.0	1358.0	-1.0	1948.0	
269.217	578.0	-1.0	948.0	1583.0	-1.0	2351.0	1659.0	-1.0	3195.0	1870.0	-1.0	2761.0	1762.0	-1.0	3527.0	1975.0	-1.0	2967.0	949.0	-1.0	1752.0	3154.0	-1.0	4333.0	1293.0	-1.0	2770.0	3323.0	-1.0	4331.0	2157.0	-1.0	4324.0	2260.0	-1.0	3460.0	1248.0	-1.0	2500.0	1775.0	-1.0	2773.0	377.0	-1.0	616.0	1358.0	-1.0	1947.0	
269.717	578.0	-1.0	948.0	1583.0	-1.0	2352.0	1660.0	-1.0	3199.0	1871.0	-1.0	2764.0	1761.0	-1.0	3523.0	1976.0	-1.0	2966.0	948.0	-1.0	1751.0	3152.0	-1.0	4333.0	1294.0	-1.0	2769.0	3321.0	-1.0	4331.0	2156.0	-1.0	4325.0	2259.0	-1.0	3454.0	1248.0	-1.0	2497.0	1773.0	-1.0	2767.0	376.0	-1.0	615.0	1358.0	-1.0	1944.0	
270.217	578.0	-1.0	950.0	1582.0	-1.0	2354.0	1661.0	-1.0	3203.0	1872.0	-1.0	2769.0	1762.0	-1.0	3527.0	1975.0	-1.0	2970.0	949.0	-1.0	1753.0	3152.0	-1.0	4335.0	1294.0	-1.0	2772.0	3322.0	-1.0	4331.0	2157.0	-1.0	4325.0	2260.0	-1.0	3459.0	1250.0	-1.0	2500.0	1774.0	-1.0	2769.0	377.0	-1.0	616.0	1358.0	-1.0	1946.0	
270.716	579.0	-1.0	953.0	1582.0	-1.0	2355.0	1660.0	-1.0	3205.0	1873.0	-1.0	2772.0	1761.0	-1.0	3527.0	1976.0	-1.0	2972.0	949.0	-1.0	1754.0	3153.0	-1.0	4334.0	1296.0	-1.0	2774.0	3323.0	-1.0	4331.0	2159.0	-1.0	4324.0	2260.0	-1.0	3459.0	1250.0	-1.0	2500.0	1773.0	-1.0	2769.0	377.0	-1.0	616.0	1358.0	-1.0	1947.0	
271.215	579.0	-1.0	954.0	1582.0	-1.0	2359.0	1662.0	-1.0	3212.0	1874.0	-1.0	2780.0	1762.0	-1.0	3528.0	1977.0	-1.0	2977.0	950.0	-1.0	1758.0	3155.0	-1.0	4334.0	1296.0	-1.0	2778.0	3324.0	-1.0	4331.0	2160.0	-1.0	4324.0	2260.0	-1.0	3461.0	1250.0	-1.0	2500.0	1773.0	-1.0	2767.0	377.0	-1.0	616.0	1359.0	-1.0	1946.0	
271.714	580.0	-1.0	956.0	1586.0	-1.0	2365.0	1664.0	-1.0	3219.0	1878.0	-1.0	2790.0	1765.0	-1.0	3539.0	1982.0	-1.0	2989.0	951.0	-1.0	1760.0	3160.0	-1.0	4334.0	1298.0	-1.0	2784.0	3331.0	-1.0	4331.0	2165.0	-1.0	4324.0	2265.0	-1.0	3475.0	1252.0	-1.0	2505.0	1776.0	-1.0	2777.0	377.0	-1.0	617.0	1361.0	-1.0	1951.0	
272.213	580.0	-1.0	958.0	1595.0	-1.0	2388.0	1666.0	-1.0	3231.0	1891.0	-1.0	2817.0	1772.0	-1.0	3559.0	1993.0	-1.0	3009.0	949.0	-1.0	1755.0	3165.0	-1.0	4334.0	1299.0	-1.0	2788.0	3348.0	-1.0	4331.0	2171.0	-1.0	4324.0	2276.0	-1.0	3499.0	1252.0	-1.0	2508.0	1785.0	-1.0	2795.0	377.0	-1.0	616.0	1365.0	-1.0	1962.0	
272.712	580.0	-1.0	959.0	1608.0	-1.0	2414.0	1671.0	-1.0	3248.0	1905.0	-1.0	2847.0	1779.0	-1.0	3575.0	2003.0	-1.0	3028.0	946.0	-1.0	1748.0	3168.0	-1.0	4334.0	1298.0	-1.0	2789.0	3367.0	-1.0	4331.0	2176.0	-1.0	4325.0	2288.0	-1.0	3523.0	1251.0	-1.0	2508.0	1792.0	-1.0	2811.0	377.0	-1.0	616.0	1369.0	-1.0	1971.0	
273.211	579.0	-1.0	959.0	1619.0	-1.0	2439.0	1677.0	-1.0	3267.0	1919.0	-1.0	2872.0	1784.0	-1.0	3593.0	2011.0	-1.0	3043.0	944.0	-1.0	1741.0	3169.0	-1.0	4334.0	1298.0	-1.0	2790.0	3383.0	-1.0	4331.0	2181.0	-1.0	4324.0	2298.0	-1.0	3546.0	1252.0	-1.0	2509.0	1798.0	-1.0	2821.0	377.0	-1.0	616.0	1372.0	-1.0	1977.0	
273.710	579.0	-1.0	956.0	1627.0	-1.0	2454.0	1679.0	-1.0	3279.0	1925.0	-1.0	2887.0	1787.0	-1.0	3602.0	2014.0	-1.0	3050.0	940.0	-1.0	1731.0	3164.0	-1.0	4334.0	1297.0	-1.0	2788.0	3393.0	-1.0	4331.0	2184.0	-1.0	4325.0	2307.0	-1.0	3565.0	1252.0	-1.0	2512.0	1804.0	-1.0	2835.0	377.0	-1.0	615.0	1375.0	-1.0	1983.0	
274.209	578.0	-1.0	954.0	1632.0	-1.0	2461.0	1681.0	-1.0	3283.0	1929.0	-1.0	2894.0	1788.0	-1.0	3605.0	2015.0	-1.0	3051.0	937.0	-1.0	1723.0	3158.0	-1.0	4334.0	1296.0	-1.0	2786.0	3398.0	-1.0	4331.0	2184.0	-1.0	4325.0	2310.0	-1.0	3578.0	1253.0	-1.0	2513.0	1808.0	-1.0	2844.0	376.0	-1.0	615.0	1377.0	-1.0	1986.0	
274.709	578.0	-1.0	953.0	1635.0	-1.0	2465.0	1683.0	-1.0	3284.0	1932.0	-1.0	2899.0	1786.0	-1.0	3603.0	2014.0	-1.0	3049.0	935.0	-1.0	1716.0	3152.0	-1.0	4334.0	1295.0	-1.0	2783.0	3400.0	-1.0	4331.0	2183.0	-1.0	4324.0	2311.0	-1.0	3580.0	1253.0	-1.0	2512.0	1810.0	-1.0	2846.0	376.0	-1.0	612.0	1377.0	-1.0	1986.0	
275.208	577.0	-1.0	951.0	1638.0	-1.0	2470.0	1684.0	-1.0	3289.0	1934.0	-1.0	2905.0	1786.0	-1.0	3605.0	2014.0	-1.0	3049.0	933.0	-1.0	1711.0	3147.0	-1.0	4334.0	1294.0	-1.0	2780.0	3403.0	-1.0	4331.0	2182.0	-1.0	4325.0	2315.0	-1.0	3588.0	1254.0	-1.0	2511.0	1813.0	-1.0	2848.0	377.0	-1.0	612.0	1377.0	-1.0	1984.0	
275.707	577.0	-1.0	950.0	1639.0	-1.0	2470.0	1683.0	-1.0	3288.0	1936.0	-1.0	2905.0	1784.0	-1.0	3602.0	2012.0	-1.0	3046.0	931.0	-1.0	1706.0	3141.0	-1.0	4333.0	1293.0	-1.0	2775.0	3402.0	-1.0	4331.0	2182.0	-1.0	4325.0	2316.0	-1.0	3589.0	1255.0	-1.0	2512.0	1814.0	-1.0	2853.0	376.0	-1.0	612.0	1379.0	-1.0	1985.0	
276.207	577.0	-1.0	949.0	1638.0	-1.0	2467.0	1681.0	-1.0	3283.0	1935.0	-1.0	2902.0	1781.0	-1.0	3592.0	2008.0	-1.0	3038.0	929.0	-1.0	1699.0	3134.0	-1.0	4333.0	1291.0	-1.0	2768.0	3398.0	-1.0	4331.0	2178.0	-1.0	4325.0	2313.0	-1.0	3582.0	1255.0	-1.0	2511.0	1815.0	-1.0	2851.0	376.0	-1.0	611.0	1379.0	-1.0	1984.0	
276.706	576.0	-1.0	950.0	1640.0	-1.0	2472.0	1683.0	-1.0	3289.0	1936.0	-1.0	2908.0	1781.0	-1.0	3592.0	2007.0	-1.0	3038.0	928.0	-1.0	1696.0	3129.0	-1.0	4333.0	1291.0	-1.0	2763.0	3398.0	-1.0	4331.0	2177.0	-1.0	4324.0	2314.0	-1.0	3579.0	1255.0	-1.0	2509.0	1815.0	-1.0	2848.0	375.0	-1.0	611.0	1379.0	-1.0	1982.0	
277.205	576.0	-1.0	950.0	1640.0	-1.0	2473.0	1683.0	-1.0	3291.0	1936.0	-1.0	2908.0	1781.0	-1.0	3590.0	2007.0	-1.0	3038.0	927.0	-1.0	1693.0	3127.0	-1.0	4333.0	1290.0	-1.0	2761.0	3396.0	-1.0	4331.0	2177.0	-1.0	4325.0	2315.0	-1.0	3581.0	1256.0	-1.0	2511.0	1818.0	-1.0	2853.0	376.0	-1.0	610.0	1379.0	-1.0	1985.0	
277.704	578.0	-1.0	953.0	1642.0	-1.0	2474.0	1683.0	-1.0	3290.0	1939.0	-1.0	2911.0	1778.0	-1.0	3582.0	2006.0	-1.0	3033.0	927.0	-1.0	1692.0	3127.0	-1.0	4333.0	1291.0	-1.0	2762.0	3389.0	-1.0	4331.0	2176.0	-1.0	4325.0	2310.0	-1.0	3574.0	1255.0	-1.0	2507.0	1820.0	-1.0	2857.0	376.0	-1.0	610.0	1380.0	-1.0	1984.0	
278.203	578.0	-1.0	954.0	1644.0	-1.0	2477.0	1683.0	-1.0	3290.0	1940.0	-1.0	2914.0	1777.0	-1.0	3581.0	2008.0	-1.0	3037.0	928.0	-1.0	1696.0	3138.0	-1.0	4333.0	1294.0	-1.0	2769.0	3386.0	-1.0	4331.0	2176.0	-1.0	4325.0	2305.0	-1.0	3566.0	1252.0	-1.0	2496.0	1823.0	-1.0	2864.0	374.0	-1.0	606.0	1378.0	-1.0	1979.0	
278.702	578.0	-1.0	954.0	1644.0	-1.0	2479.0	1682.0	-1.0	3286.0	1940.0	-1.0	2911.0	1775.0	-1.0	3576.0	2009.0	-1.0	3039.0	930.0	-1.0	1698.0	3148.0	-1.0	4333.0	1296.0	-1.0	2773.0	3385.0	-1.0	4331.0	2177.0	-1.0	4324.0	2302.0	-1.0	3565.0	1251.0	-1.0	2493.0	1825.0	-1.0	2872.0	374.0	-1.0	604.0	1375.0	-1.0	1977.0	
279.202	579.0	-1.0	953.0	1643.0	-1.0	2473.0	1680.0	-1.0	3279.0	1934.0	-1.0	2901.0	1773.0	-1.0	3570.0	2007.0	-1.0	3036.0	932.0	-1.0	1702.0	3152.0	-1.0	4334.0	1297.0	-1.0	2775.0	3377.0	-1.0	4331.0	2176.0	-1.0	4324.0	2294.0	-1.0	3554.0	1250.0	-1.0	2490.0	1823.0	-1.0	2870.0	375.0	-1.0	604.0	1370.0	-1.0	1970.0	
279.701	578.0	-1.0	952.0	1638.0	-1.0	2461.0	1677.0	-1.0	3268.0	1926.0	-1.0	2885.0	1768.0	-1.0	3559.0	2004.0	-1.0	3032.0	935.0	-1.0	1709.0	3160.0	-1.0	4334.0	1300.0	-1.0	2779.0	3362.0	-1.0	4331.0	2174.0	-1.0	4325.0	2283.0	-1.0	3536.0	1249.0	-1.0	2487.0	1818.0	-1.0	2862.0	374.0	-1.0	603.0	1365.0	-1.0	1961.0	
280.200	578.0	-1.0	951.0	1632.0	-1.0	2450.0	1674.0	-1.0	3261.0	1916.0	-1.0	2869.0	1766.0	-1.0	3559.0	2003.0	-1.0	3034.0	938.0	-1.0	1719.0	3170.0	-1.0	4334.0	1302.0	-1.0	2784.0	3351.0	-1.0	4331.0	2174.0	-1.0	4324.0	2276.0	-1.0	3522.0	1249.0	-1.0	2484.0	1813.0	-1.0	2853.0	374.0	-1.0	602.0	1360.0	-1.0	1949.0	
280.700	577.0	-1.0	948.0	1624.0	-1.0	2435.0	1669.0	-1.0	3246.0	1904.0	-1.0	2847.0	1761.0	-1.0	3549.0	1999.0	-1.0	3030.0	943.0	-1.0	1730.0	3183.0	-1.0	4334.0	1304.0	-1.0	2788.0	3342.0	-1.0	4331.0	2169.0	-1.0	4324.0	2265.0	-1.0	3505.0	1248.0	-1.0	2483.0	1811.0	-1.0	2852.0	374.0	-1.0	602.0	1356.0	-1.0	1942.0	
281.199	576.0	-1.0	945.0	1615.0	-1.0	2416.0	1664.0	-1.0	3228.0	1892.0	-1.0	2824.0	1756.0	-1.0	3537.0	1995.0	-1.0	3023.0	946.0	-1.0	1739.0	3195.0	-1.0	4334.0	1306.0	-1.0	2791.0	3331.0	-1.0	4331.0	2165.0	-1.0	4324.0	2255.0	-1.0	3486.0	1247.0	-1.0	2481.0	1807.0	-1.0	2845.0	373.0	-1.0	602.0	1352.0	-1.0	1935.0	
281.698	575.0	-1.0	943.0	1611.0	-1.0	2403.0	1662.0	-1.0	3220.0	1884.0	-1.0	2809.0	1752.0	-1.0	3527.0	1993.0	-1.0	3019.0	949.0	-1.0	1746.0	3205.0	-1.0	4334.0	1307.0	-1.0	2794.0	3323.0	-1.0	4331.0	2162.0	-1.0	4324.0	2245.0	-1.0	3470.0	1246.0	-1.0	2478.0	1802.0	-1.0	2837.0	373.0	-1.0	602.0	1348.0	-1.0	1927.0	
282.197	575.0	-1.0	943.0	1605.0	-1.0	2394.0	1660.0	-1.0	3215.0	1879.0	-1.0	2797.0	1750.0	-1.0	3525.0	1992.0	-1.0	3019.0	951.0	-1.0	1753.0	3211.0	-1.0	4334.0	1309.0	-1.0	2800.0	3319.0	-1.0	4331.0	2162.0	-1.0	4324.0	2241.0	-1.0	3465.0	1246.0	-1.0	2480.0	1801.0	-1.0	2837.0	373.0	-1.0	603.0	1347.0	-1.0	1926.0	
282.696	575.0	-1.0	943.0	1601.0	-1.0	2385.0	1658.0	-1.0	3209.0	1873.0	-1.0	2785.0	1748.0	-1.0	3522.0	1990.0	-1.0	3018.0	953.0	-1.0	1758.0	3218.0	-1.0	4334.0	1310.0	-1.0	2802.0	3315.0	-1.0	4331.0	2161.0	-1.0	4324.0	2236.0	-1.0	3459.0	1246.0	-1.0	2481.0	1799.0	-1.0	2838.0	374.0	-1.0	602.0	1346.0	-1.0	1926.0	
283.195	575.0	-1.0	942.0	1597.0	-1.0	2376.0	1657.0	-1.0	3204.0	1867.0	-1.0	2773.0	1746.0	-1.0	3514.0	1988.0	-1.0	3012.0	954.0	-1.0	1762.0	3223.0	-1.0	4334.0	1310.0	-1.0	2802.0	3311.0	-1.0	4331.0	2160.0	-1.0	4324.0	2231.0	-1.0	3448.0	1245.0	-1.0	2481.0	1796.0	-1.0	2833.0	374.0	-1.0	602.0	1344.0	-1.0	1924.0	
283.694	575.0	-1.0	942.0	1594.0	-1.0	2370.0	1657.0	-1.0	3202.0	1863.0	-1.0	2766.0	1745.0	-1.0	3513.0	1987.0	-1.0	3010.0	955.0	-1.0	1765.0	3226.0	-1.0	4333.0	1310.0	-1.0	2804.0	3308.0	-1.0	4330.0	2160.0	-1.0	4324.0	2228.0	-1.0	3448.0	1246.0	-1.0	2482.0	1794.0	-1.0	2832.0	374.0	-1.0	603.0	1343.0	-1.0	1921.0	
284.193	574.0	-1.0	941.0	1591.0	-1.0	2365.0	1656.0	-1.0	3198.0	1859.0	-1.0	2755.0	1743.0	-1.0	3508.0	1983.0	-1.0	3003.0	956.0	-1.0	1765.0	3227.0	-1.0	4334.0	1311.0	-1.0	2803.0	3305.0	-1.0	4330.0	2159.0	-1.0	4324.0	2224.0	-1.0	3444.0	1246.0	-1.0	2483.0	1793.0	-1.0	2829.0	374.0	-1.0	602.0	1342.0	-1.0	1920.0	
284.692	575.0	-1.0	940.0	1588.0	-1.0	2357.0	1656.0	-1.0	3196.0	1854.0	-1.0	2742.0	1740.0	-1.0	3499.0	1981.0	-1.0	2996.0	957.0	-1.0	1769.0	3232.0	-1.0	4334.0	1313.0	-1.0	2804.0	3299.0	-1.0	4331.0	2157.0	-1.0	4324.0	2217.0	-1.0	3429.0	1245.0	-1.0	2482.0	1790.0	-1.0	2826.0	374.0	-1.0	602.0	1341.0	-1.0	1915.0	
285.191	575.0	-1.0	941.0	1586.0	-1.0	2352.0	1657.0	-1.0	3198.0	1850.0	-1.0	2734.0	1739.0	-1.0	3497.0	1980.0	-1.0	2995.0	959.0	-1.0	1775.0	3241.0	-1.0	4334.0	1313.0	-1.0	2809.0	3295.0	-1.0	4331.0	2157.0	-1.0	4324.0	2213.0	-1.0	3424.0	1246.0	-1.0	2483.0	1791.0	-1.0	2829.0	373.0	-1.0	601.0	1340.0	-1.0	1912.0	
285.690	575.0	-1.0	939.0	1584.0	-1.0	2347.0	1658.0	-1.0	3197.0	1845.0	-1.0	2725.0	1737.0	-1.0	3493.0	1978.0	-1.0	2990.0	960.0	-1.0	1778.0	3246.0	-1.0	4334.0	1315.0	-1.0	2810.0	3291.0	-1.0	4331.0	2155.0	-1.0	4324.0	2208.0	-1.0	3416.0	1245.0	-1.0	2484.0	1791.0	-1.0	2829.0	373.0	-1.0	601.0	1339.0	-1.0	1911.0	
286.189	575.0	-1.0	939.0	1581.0	-1.0	2341.0	1658.0	-1.0	3193.0	1842.0	-1.0	2714.0	1736.0	-1.0	3485.0	1976.0	-1.0	2984.0	961.0	-1.0	1780.0	3253.0	-1.0	4334.0	1314.0	-1.0	2808.0	3283.0	-1.0	4331.0	2152.0	-1.0	4324.0	2202.0	-1.0	3402.0	1245.0	-1.0	2481.0	1787.0	-1.0	2824.0	372.0	-1.0	601.0	1337.0	-1.0	1906.0	
286.689	575.0	-1.0	939.0	1580.0	-1.0	2341.0	1658.0	-1.0	3195.0	1839.0	-1.0	2710.0	1735.0	-1.0	3487.0	1976.0	-1.0	2983.0	962.0	-1.0	1780.0	3255.0	-1.0	4334.0	1316.0	-1.0	2808.0	3280.0	-1.0	4331.0	2154.0	-1.0	4324.0	2200.0	-1.0	3399.0	1244.0	-1.0	2480.0	1785.0	-1.0	2817.0	373.0	-1.0	601.0	1336.0	-1.0	1902.0	
287.188	575.0	-1.0	939.0	1578.0	-1.0	2337.0	1658.0	-1.0	3194.0	1836.0	-1.0	2703.0	1735.0	-1.0	3486.0	1974.0	-1.0	2980.0	962.0	-1.0	1780.0	3254.0	-1.0	4334.0	1316.0	-1.0	2807.0	3275.0	-1.0	4331.0	2156.0	-1.0	4325.0	2198.0	-1.0	3397.0	1244.0	-1.0	2482.0	1783.0	-1.0	2812.0	374.0	-1.0	602.0	1334.0	-1.0	1901.0	
287.688	575.0	-1.0	939.0	1576.0	-1.0	2332.0	1657.0	-1.0	3190.0	1834.0	-1.0	2696.0	1735.0	-1.0	3481.0	1973.0	-1.0	2975.0	961.0	-1.0	1779.0	3254.0	-1.0	4334.0	1315.0	-1.0	2802.0	3270.0	-1.0	4331.0	2156.0	-1.0	4325.0	2195.0	-1.0	3389.0	1245.0	-1.0	2481.0	1780.0	-1.0	2807.0	374.0	-1.0	602.0	1333.0	-1.0	1898.0	
288.187	576.0	-1.0	939.0	1578.0	-1.0	2333.0	1657.0	-1.0	3191.0	1835.0	-1.0	2697.0	1734.0	-1.0	3477.0	1973.0	-1.0	2973.0	962.0	-1.0	1777.0	3255.0	-1.0	4334.0	1314.0	-1.0	2795.0	3273.0	-1.0	4331.0	2156.0	-1.0	4325.0	2195.0	-1.0	3384.0	1243.0	-1.0	2478.0	1778.0	-1.0	2802.0	374.0	-1.0	602.0	1332.0	-1.0	1897.0	
288.686	575.0	-1.0	938.0	1580.0	-1.0	2335.0	1658.0	-1.0	3190.0	1838.0	-1.0	2701.0	1736.0	-1.0	3479.0	1974.0	-1.0	2972.0	960.0	-1.0	1772.0	3253.0	-1.0	4334.0	1312.0	-1.0	2790.0	3282.0	-1.0	4331.0	2157.0	-1.0	4325.0	2200.0	-1.0	3393.0	1244.0	-1.0	2478.0	1781.0	-1.0	2806.0	374.0	-1.0	602.0	1335.0	-1.0	1901.0	
289.185	575.0	-1.0	937.0	1581.0	-1.0	2335.0	1657.0	-1.0	3187.0	1841.0	-1.0	2703.0	1736.0	-1.0	3478.0	1973.0	-1.0	2967.0	958.0	-1.0	1765.0	3247.0	-1.0	4334.0	1310.0	-1.0	2784.0	3291.0	-1.0	4331.0	2158.0	-1.0	4324.0	2208.0	-1.0	3405.0	1243.0	-1.0	2478.0	1783.0	-1.0	2809.0	374.0	-1.0	602.0	1339.0	-1.0	1909.0	
289.684	575.0	-1.0	937.0	1583.0	-1.0	2336.0	1658.0	-1.0	3183.0	1844.0	-1.0	2704.0	1737.0	-1.0	3476.0	1972.0	-1.0	2963.0	956.0	-1.0	1757.0	3242.0	-1.0	4334.0	1308.0	-1.0	2779.0	3298.0	-1.0	4332.0	2159.0	-1.0	4324.0	2212.0	-1.0	3410.0	1243.0	-1.0	2477.0	1783.0	-1.0	2809.0	373.0	-1.0	602.0	1343.0	-1.0	1913.0	
290.183	575.0	-1.0	937.0	1585.0	-1.0	2341.0	1659.0	-1.0	3185.0	1847.0	-1.0	2710.0	1738.0	-1.0	3479.0	1972.0	-1.0	2962.0	955.0	-1.0	1751.0	3238.0	-1.0	4334.0	1307.0	-1.0	2775.0	3305.0	-1.0	4331.0	2160.0	-1.0	4325.0	2217.0	-1.0	3416.0	1242.0	-1.0	2476.0	1783.0	-1.0	2807.0	373.0	-1.0	603.0	1346.0	-1.0	1918.0	
290.682	575.0	-1.0	937.0	1586.0	-1.0	2342.0	1658.0	-1.0	3183.0	1848.0	-1.0	2712.0	1739.0	-1.0	3477.0	1972.0	-1.0	2959.0	953.0	-1.0	1746.0	3233.0	-1.0	4334.0	1306.0	-1.0	2773.0	3310.0	-1.0	4331.0	2162.0	-1.0	4325.0	2221.0	-1.0	3422.0	1243.0	-1.0	2477.0	1784.0	-1.0	2809.0	374.0	-1.0	602.0	1348.0	-1.0	1925.0	
291.181	575.0	-1.0	936.0	1585.0	-1.0	2339.0	1657.0	-1.0	3177.0	1848.0	-1.0	2710.0	1738.0	-1.0	3472.0	1970.0	-1.0	2953.0	951.0	-1.0	1741.0	3230.0	-1.0	4334.0	1306.0	-1.0	2773.0	3311.0	-1.0	4332.0	2162.0	-1.0	4325.0	2222.0	-1.0	3423.0	1242.0	-1.0	2476.0	1783.0	-1.0	2807.0	374.0	-1.0	602.0	1349.0	-1.0	1926.0	
291.680	575.0	-1.0	936.0	1585.0	-1.0	2340.0	1657.0	-1.0	3177.0	1849.0	-1.0	2712.0	1738.0	-1.0	3475.0	1970.0	-1.0	2954.0	952.0	-1.0	1739.0	3228.0	-1.0	4334.0	1306.0	-1.0	2777.0	3315.0	-1.0	4332.0	2165.0	-1.0	4325.0	2225.0	-1.0	3431.0	1243.0	-1.0	2479.0	1785.0	-1.0	2811.0	374.0	-1.0	603.0	1352.0	-1.0	1931.0	
292.179	574.0	-1.0	936.0	1585.0	-1.0	2341.0	1657.0	-1.0	3177.0	1850.0	-1.0	2714.0	1739.0	-1.0	3476.0	1970.0	-1.0	2955.0	952.0	-1.0	1740.0	3227.0	-1.0	4334.0	1307.0	-1.0	2783.0	3317.0	-1.0	4332.0	2167.0	-1.0	4325.0	2226.0	-1.0	3437.0	1243.0	-1.0	2481.0	1785.0	-1.0	2814.0	374.0	-1.0	604.0	1353.0	-1.0	1934.0	
292.678	574.0	-1.0	937.0	1587.0	-1.0	2346.0	1659.0	-1.0	3183.0	1852.0	-1.0	2720.0	1741.0	-1.0	3479.0	1971.0	-1.0	2957.0	952.0	-1.0	1743.0	3228.0	-1.0	4335.0	1308.0	-1.0	2788.0	3320.0	-1.0	4332.0	2168.0	-1.0	4325.0	2227.0	-1.0	3439.0	1243.0	-1.0	2482.0	1784.0	-1.0	2813.0	374.0	-1.0	603.0	1354.0	-1.0	1937.0	
293.178	574.0	-1.0	938.0	1586.0	-1.0	2349.0	1659.0	-1.0	3187.0	1851.0	-1.0	2724.0	1742.0	-1.0	3484.0	1973.0	-1.0	2961.0	953.0	-1.0	1746.0	3231.0	-1.0	4335.0	1309.0	-1.0	2796.0	3324.0	-1.0	4332.0	2170.0	-1.0	4326.0	2230.0	-1.0	3448.0	1244.0	-1.0	2487.0	1785.0	-1.0	2819.0	374.0	-1.0	604.0	1357.0	-1.0	1942.0	
293.678	574.0	-1.0	938.0	1586.0	-1.0	2349.0	1659.0	-1.0	3187.0	1852.0	-1.0	2725.0	1743.0	-1.0	3486.0	1972.0	-1.0	2963.0	954.0	-1.0	1748.0	3233.0	-1.0	4335.0	1310.0	-1.0	2802.0	3327.0	-1.0	4332.0	2171.0	-1.0	4325.0	2231.0	-1.0	3454.0	1244.0	-1.0	2490.0	1785.0	-1.0	2821.0	375.0	-1.0	604.0	1357.0	-1.0	1945.0	
294.177	574.0	-1.0	938.0	1586.0	-1.0	2352.0	1659.0	-1.0	3191.0	1852.0	-1.0	2728.0	1745.0	-1.0	3495.0	1973.0	-1.0	2968.0	955.0	-1.0	1752.0	3235.0	-1.0	4334.0	1311.0	-1.0	2808.0	3330.0	-1.0	4332.0	2172.0	-1.0	4325.0	2234.0	-1.0	3466.0	1245.0	-1.0	2492.0	1787.0	-1.0	2824.0	374.0	-1.0	605.0	1359.0	-1.0	1945.0	
294.676	574.0	-1.0	938.0	1585.0	-1.0	2352.0	1659.0	-1.0	3192.0	1851.0	-1.0	2728.0	1746.0	-1.0	3500.0	1973.0	-1.0	2969.0	955.0	-1.0	1754.0	3235.0	-1.0	4335.0	1311.0	-1.0	2811.0	3331.0	-1.0	4332.0	2170.0	-1.0	4325.0	2235.0	-1.0	3472.0	1245.0	-1.0	2496.0	1788.0	-1.0	2829.0	374.0	-1.0	605.0	1360.0	-1.0	1949.0	
295.175	574.0	-1.0	937.0	1585.0	-1.0	2352.0	1658.0	-1.0	3191.0	1850.0	-1.0	2728.0	1746.0	-1.0	3499.0	1972.0	-1.0	2968.0	955.0	-1.0	1755.0	3234.0	-1.0	4335.0	1311.0	-1.0	2809.0	3329.0	-1.0	4332.0	2169.0	-1.0	4326.0	2233.0	-1.0	3469.0	1245.0	-1.0	2497.0	1787.0	-1.0	2832.0	375.0	-1.0	606.0	1360.0	-1.0	1951.0	
295.675	573.0	-1.0	937.0	1584.0	-1.0	2355.0	1658.0	-1.0	3196.0	1850.0	-1.0	2730.0	1747.0	-1.0	3504.0	1974.0	-1.0	2970.0	956.0	-1.0	1756.0	3235.0	-1.0	4335.0	1310.0	-1.0	2809.0	3333.0	-1.0	4332.0	2169.0	-1.0	4326.0	2237.0	-1.0	3478.0	1246.0	-1.0	2501.0	1791.0	-1.0	2843.0	374.0	-1.0	606.0	1363.0	-1.0	1957.0	
296.174	574.0	-1.0	937.0	1586.0	-1.0	2360.0	1658.0	-1.0	3197.0	1852.0	-1.0	2734.0	1748.0	-1.0	3507.0	1976.0	-1.0	2974.0	954.0	-1.0	1752.0	3234.0	-1.0	4334.0	1309.0	-1.0	2806.0	3337.0	-1.0	4332.0	2168.0	-1.0	4325.0	2238.0	-1.0	3480.0	1246.0	-1.0	2503.0	1793.0	-1.0	2848.0	374.0	-1.0	605.0	1365.0	-1.0	1962.0	
296.673	574.0	-1.0	938.0	1591.0	-1.0	2369.0	1660.0	-1.0	3204.0	1855.0	-1.0	2743.0	1750.0	-1.0	3508.0	1978.0	-1.0	2977.0	954.0	-1.0	1749.0	3231.0	-1.0	4334.0	1308.0	-1.0	2801.0	3338.0	-1.0	4331.0	2167.0	-1.0	4325.0	2238.0	-1.0	3480.0	1245.0	-1.0	2501.0	1793.0	-1.0	2849.0	374.0	-1.0	606.0	1366.0	-1.0	1963.0	
297.172	573.0	-1.0	938.0	1592.0	-1.0	2375.0	1660.0	-1.0	3207.0	1857.0	-1.0	2748.0	1751.0	-1.0	3514.0	1980.0	-1.0	2981.0	952.0	-1.0	1746.0	3226.0	-1.0	4334.0	1306.0	-1.0	2799.0	3341.0	-1.0	4331.0	2167.0	-1.0	4326.0	2240.0	-1.0	3489.0	1245.0	-1.0	2503.0	1796.0	-1.0	2855.0	374.0	-1.0	605.0	1367.0	-1.0	1967.0	
297.671	573.0	-1.0	937.0	1592.0	-1.0	2377.0	1659.0	-1.0	3208.0	1858.0	-1.0	2749.0	1750.0	-1.0	3515.0	1979.0	-1.0	2981.0	951.0	-1.0	1742.0	3221.0	-1.0	4334.0	1305.0	-1.0	2794.0	3342.0	-1.0	4331.0	2165.0	-1.0	4325.0	2241.0	-1.0	3491.0	1246.0	-1.0	2502.0	1797.0	-1.0	2856.0	373.0	-1.0	605.0	1368.0	-1.0	1965.0	
298.170	573.0	-1.0	937.0	1591.0	-1.0	2375.0	1659.0	-1.0	3205.0	1857.0	-1.0	2750.0	1750.0	-1.0	3510.0	1978.0	-1.0	2979.0	950.0	-1.0	1738.0	3216.0	-1.0	4334.0	1303.0	-1.0	2787.0	3340.0	-1.0	4331.0	2163.0	-1.0	4325.0	2239.0	-1.0	3482.0	1245.0	-1.0	2498.0	1794.0	-1.0	2848.0	373.0	-1.0	605.0	1366.0	-1.0	1961.0	
298.669	574.0	-1.0	936.0	1591.0	-1.0	2376.0	1658.0	-1.0	3204.0	1857.0	-1.0	2750.0	1750.0	-1.0	3512.0	1977.0	-1.0	2980.0	949.0	-1.0	1736.0	3212.0	-1.0	4334.0	1302.0	-1.0	2784.0	3339.0	-1.0	4331.0	2162.0	-1.0	4325.0	2240.0	-1.0	3484.0	1245.0	-1.0	2498.0	1795.0	-1.0	2849.0	373.0	-1.0	604.0	1366.0	-1.0	1961.0	
299.168	573.0	-1.0	937.0	1590.0	-1.0	2375.0	1658.0	-1.0	3204.0	1857.0	-1.0	2750.0	1749.0	-1.0	3511.0	1977.0	-1.0	2978.0	948.0	-1.0	1735.0	3209.0	-1.0	4334.0	1301.0	-1.0	2781.0	3336.0	-1.0	4331.0	2163.0	-1.0	4325.0	2239.0	-1.0	3481.0	1245.0	-1.0	2496.0	1795.0	-1.0	2844.0	373.0	-1.0	603.0	1365.0	-1.0	1958.0	
299.667	574.0	-1.0	937.0	1591.0	-1.0	2377.0	1659.0	-1.0	3208.0	1857.0	-1.0	2754.0	1750.0	-1.0	3512.0	1977.0	-1.0	2980.0	949.0	-1.0	1735.0	3207.0	-1.0	4334.0	1301.0	-1.0	2779.0	3335.0	-1.0	4331.0	2162.0	-1.0	4325.0	2238.0	-1.0	3475.0	1243.0	-1.0	2492.0	1793.0	-1.0	2834.0	373.0	-1.0	603.0	1363.0	-1.0	1953.0	
300.166	574.0	-1.0	939.0	1592.0	-1.0	2380.0	1659.0	-1.0	3210.0	1858.0	-1.0	2757.0	1752.0	-1.0	3515.0	1979.0	-1.0	2986.0	949.0	-1.0	1736.0	3206.0	-1.0	4334.0	1301.0	-1.0	2781.0	3337.0	-1.0	4332.0	2163.0	-1.0	4325.0	2240.0	-1.0	3478.0	1243.0	-1.0	2492.0	1794.0	-1.0	2834.0	374.0	-1.0	603.0	1363.0	-1.0	1952.0	
300.665	574.0	-1.0	940.0	1595.0	-1.0	2388.0	1660.0	-1.0	3211.0	1861.0	-1.0	2763.0	1754.0	-1.0	3519.0	1983.0	-1.0	2994.0	949.0	-1.0	1736.0	3207.0	-1.0	4334.0	1302.0	-1.0	2783.0	3341.0	-1.0	4331.0	2164.0	-1.0	4325.0	2241.0	-1.0	3481.0	1243.0	-1.0	2491.0	1795.0	-1.0	2832.0	374.0	-1.0	604.0	1362.0	-1.0	1950.0	
301.165	574.0	-1.0	942.0	1604.0	-1.0	2404.0	1664.0	-1.0	3224.0	1868.0	-1.0	2781.0	1758.0	-1.0	3532.0	1991.0	-1.0	3010.0	949.0	-1.0	1738.0	3210.0	-1.0	4334.0	1302.0	-1.0	2787.0	3348.0	-1.0	4331.0	2166.0	-1.0	4325.0	2247.0	-1.0	3490.0	1244.0	-1.0	2492.0	1797.0	-1.0	2832.0	373.0	-1.0	604.0	1362.0	-1.0	1950.0	
301.664	575.0	-1.0	944.0	1610.0	-1.0	2418.0	1667.0	-1.0	3235.0	1874.0	-1.0	2794.0	1762.0	-1.0	3543.0	1996.0	-1.0	3024.0	950.0	-1.0	1741.0	3214.0	-1.0	4334.0	1303.0	-1.0	2792.0	3358.0	-1.0	4332.0	2168.0	-1.0	4325.0	2254.0	-1.0	3506.0	1244.0	-1.0	2496.0	1801.0	-1.0	2841.0	374.0	-1.0	605.0	1364.0	-1.0	1954.0	
302.163	575.0	-1.0	944.0	1614.0	-1.0	2425.0	1668.0	-1.0	3239.0	1878.0	-1.0	2803.0	1764.0	-1.0	3548.0	2000.0	-1.0	3031.0	950.0	-1.0	1742.0	3218.0	-1.0	4334.0	1303.0	-1.0	2793.0	3365.0	-1.0	4331.0	2168.0	-1.0	4325.0	2258.0	-1.0	3513.0	1246.0	-1.0	2498.0	1804.0	-1.0	2846.0	374.0	-1.0	605.0	1364.0	-1.0	1955.0	
302.662	575.0	-1.0	945.0	1616.0	-1.0	2432.0	1670.0	-1.0	3247.0	1882.0	-1.0	2813.0	1764.0	-1.0	3548.0	2002.0	-1.0	3034.0	952.0	-1.0	1745.0	3223.0	-1.0	4334.0	1303.0	-1.0	2794.0	3367.0	-1.0	4331.0	2167.0	-1.0	4325.0	2259.0	-1.0	3513.0	1246.0	-1.0	2497.0	1805.0	-1.0	2843.0	374.0	-1.0	605.0	1362.0	-1.0	1951.0	
303.161	575.0	-1.0	945.0	1617.0	-1.0	2431.0	1669.0	-1.0	3243.0	1883.0	-1.0	2813.0	1761.0	-1.0	3544.0	2004.0	-1.0	3037.0	953.0	-1.0	1750.0	3232.0	-1.0	4334.0	1305.0	-1.0	2799.0	3366.0	-1.0	4331.0	2167.0	-1.0	4325.0	2257.0	-1.0	3512.0	1247.0	-1.0	2500.0	1808.0	-1.0	2847.0	374.0	-1.0	606.0	1359.0	-1.0	1948.0	
303.660	575.0	-1.0	945.0	1613.0	-1.0	2422.0	1667.0	-1.0	3235.0	1877.0	-1.0	2801.0	1757.0	-1.0	3535.0	2003.0	-1.0	3034.0	955.0	-1.0	1756.0	3243.0	-1.0	4334.0	1308.0	-1.0	2809.0	3352.0	-1.0	4331.0	2168.0	-1.0	4324.0	2248.0	-1.0	3497.0	1248.0	-1.0	2502.0	1806.0	-1.0	2845.0	374.0	-1.0	604.0	1355.0	-1.0	1943.0	
304.159	576.0	-1.0	946.0	1610.0	-1.0	2414.0	1666.0	-1.0	3231.0	1872.0	-1.0	2791.0	1752.0	-1.0	3525.0	2000.0	-1.0	3030.0	958.0	-1.0	1763.0	3251.0	-1.0	4334.0	1312.0	-1.0	2816.0	3333.0	-1.0	4331.0	2167.0	-1.0	4324.0	2236.0	-1.0	3475.0	1249.0	-1.0	2502.0	1802.0	-1.0	2839.0	375.0	-1.0	605.0	1351.0	-1.0	1935.0	
304.658	576.0	-1.0	946.0	1607.0	-1.0	2407.0	1665.0	-1.0	3230.0	1867.0	-1.0	2783.0	1750.0	-1.0	3523.0	1999.0	-1.0	3028.0	960.0	-1.0	1770.0	3259.0	-1.0	4334.0	1315.0	-1.0	2827.0	3318.0	-1.0	4331.0	2169.0	-1.0	4324.0	2227.0	-1.0	3465.0	1249.0	-1.0	2503.0	1801.0	-1.0	2835.0	374.0	-1.0	606.0	1347.0	-1.0	1927.0	
305.158	576.0	-1.0	946.0	1602.0	-1.0	2399.0	1664.0	-1.0	3225.0	1862.0	-1.0	2774.0	1748.0	-1.0	3518.0	1996.0	-1.0	3024.0	961.0	-1.0	1775.0	3264.0	-1.0	4334.0	1317.0	-1.0	2829.0	3303.0	-1.0	4331.0	2168.0	-1.0	4325.0	2219.0	-1.0	3452.0	1250.0	-1.0	2503.0	1797.0	-1.0	2831.0	374.0	-1.0	605.0	1344.0	-1.0	1923.0	
305.657	576.0	-1.0	946.0	1598.0	-1.0	2389.0	1662.0	-1.0	3218.0	1857.0	-1.0	2763.0	1745.0	-1.0	3510.0	1993.0	-1.0	3018.0	962.0	-1.0	1778.0	3264.0	-1.0	4334.0	1317.0	-1.0	2829.0	3290.0	-1.0	4331.0	2167.0	-1.0	4324.0	2210.0	-1.0	3434.0	1249.0	-1.0	2503.0	1792.0	-1.0	2823.0	374.0	-1.0	606.0	1340.0	-1.0	1917.0	
306.157	576.0	-1.0	947.0	1594.0	-1.0	2385.0	1662.0	-1.0	3220.0	1853.0	-1.0	2761.0	1745.0	-1.0	3513.0	1992.0	-1.0	3018.0	963.0	-1.0	1780.0	3264.0	-1.0	4334.0	1317.0	-1.0	2829.0	3281.0	-1.0	4331.0	2168.0	-1.0	4324.0	2205.0	-1.0	3427.0	1249.0	-1.0	2502.0	1786.0	-1.0	2813.0	374.0	-1.0	606.0	1337.0	-1.0	1910.0	
306.657	577.0	-1.0	947.0	1591.0	-1.0	2381.0	1662.0	-1.0	3221.0	1849.0	-1.0	2756.0	1745.0	-1.0	3514.0	1991.0	-1.0	3019.0	964.0	-1.0	1783.0	3264.0	-1.0	4334.0	1317.0	-1.0	2829.0	3274.0	-1.0	4331.0	2168.0	-1.0	4325.0	2203.0	-1.0	3422.0	1248.0	-1.0	2504.0	1783.0	-1.0	2811.0	374.0	-1.0	606.0	1335.0	-1.0	1908.0	
307.157	576.0	-1.0	947.0	1589.0	-1.0	2376.0	1662.0	-1.0	3221.0	1845.0	-1.0	2753.0	1744.0	-1.0	3513.0	1989.0	-1.0	3017.0	964.0	-1.0	1785.0	3264.0	-1.0	4334.0	1316.0	-1.0	2829.0	3268.0	-1.0	4331.0	2169.0	-1.0	4325.0	2198.0	-1.0	3419.0	1247.0	-1.0	2506.0	1778.0	-1.0	2808.0	375.0	-1.0	607.0	1332.0	-1.0	1906.0	
307.656	577.0	-1.0	949.0	1588.0	-1.0	2379.0	1663.0	-1.0	3228.0	1845.0	-1.0	2757.0	1745.0	-1.0	3517.0	1989.0	-1.0	3019.0	966.0	-1.0	1789.0	3263.0	-1.0	4334.0	1316.0	-1.0	2827.0	3269.0	-1.0	4332.0	2168.0	-1.0	4326.0	2196.0	-1.0	3414.0	1247.0	-1.0	2503.0	1773.0	-1.0	2801.0	375.0	-1.0	607.0	1330.0	-1.0	1903.0	
308.155	577.0	-1.0	948.0	1586.0	-1.0	2379.0	1663.0	-1.0	3231.0	1845.0	-1.0	2760.0	1746.0	-1.0	3519.0	1988.0	-1.0	3019.0	966.0	-1.0	1791.0	3260.0	-1.0	4335.0	1314.0	-1.0	2823.0	3275.0	-1.0	4331.0	2168.0	-1.0	4325.0	2198.0	-1.0	3421.0	1246.0	-1.0	2506.0	1771.0	-1.0	2803.0	374.0	-1.0	607.0	1332.0	-1.0	1907.0	
308.655	576.0	-1.0	947.0	1585.0	-1.0	2377.0	1662.0	-1.0	3227.0	1843.0	-1.0	2759.0	1745.0	-1.0	3516.0	1987.0	-1.0	3016.0	966.0	-1.0	1791.0	3254.0	-1.0	4334.0	1312.0	-1.0	2817.0	3282.0	-1.0	4332.0	2165.0	-1.0	4326.0	2198.0	-1.0	3427.0	1245.0	-1.0	2506.0	1769.0	-1.0	2802.0	374.0	-1.0	608.0	1334.0	-1.0	1911.0	
309.154	576.0	-1.0	948.0	1585.0	-1.0	2381.0	1663.0	-1.0	3229.0	1844.0	-1.0	2760.0	1746.0	-1.0	3521.0	1987.0	-1.0	3020.0	966.0	-1.0	1791.0	3257.0	-1.0	4334.0	1312.0	-1.0	2819.0	3286.0	-1.0	4331.0	2166.0	-1.0	4325.0	2199.0	-1.0	3428.0	1246.0	-1.0	2504.0	1770.0	-1.0	2803.0	374.0	-1.0	607.0	1334.0	-1.0	1910.0	
309.653	576.0	-1.0	947.0	1584.0	-1.0	2380.0	1662.0	-1.0	3226.0	1841.0	-1.0	2758.0	1745.0	-1.0	3519.0	1986.0	-1.0	3020.0	966.0	-1.0	1792.0	3260.0	-1.0	4334.0	1313.0	-1.0	2819.0	3287.0	-1.0	4332.0	2162.0	-1.0	4325.0	2198.0	-1.0	3424.0	1245.0	-1.0	2505.0	1772.0	-1.0	2810.0	375.0	-1.0	607.0	1333.0	-1.0	1910.0	
310.152	576.0	-1.0	946.0	1583.0	-1.0	2376.0	1661.0	-1.0	3221.0	1839.0	-1.0	2753.0	1742.0	-1.0	3513.0	1984.0	-1.0	3015.0	967.0	-1.0	1792.0	3264.0	-1.0	4334.0	1313.0	-1.0	2818.0	3285.0	-1.0	4331.0	2155.0	-1.0	4324.0	2191.0	-1.0	3412.0	1244.0	-1.0	2502.0	1772.0	-1.0	2812.0	374.0	-1.0	607.0	1332.0	-1.0	1908.0	
310.651	575.0	-1.0	946.0	1582.0	-1.0	2375.0	1660.0	-1.0	3220.0	1839.0	-1.0	2751.0	1741.0	-1.0	3506.0	1984.0	-1.0	3012.0	967.0	-1.0	1793.0	3269.0	-1.0	4334.0	1312.0	-1.0	2815.0	3282.0	-1.0	4331.0	2148.0	-1.0	4324.0	2184.0	-1.0	3396.0	1243.0	-1.0	2498.0	1771.0	-1.0	2806.0	374.0	-1.0	606.0	1330.0	-1.0	1901.0	
311.150	575.0	-1.0	944.0	1580.0	-1.0	2370.0	1658.0	-1.0	3214.0	1836.0	-1.0	2745.0	1739.0	-1.0	3499.0	1981.0	-1.0	3006.0	966.0	-1.0	1791.0	3269.0	-1.0	4334.0	1310.0	-1.0	2808.0	3278.0	-1.0	4331.0	2141.0	-1.0	4324.0	2178.0	-1.0	3383.0	1242.0	-1.0	2493.0	1769.0	-1.0	2803.0	374.0	-1.0	606.0	1329.0	-1.0	1898.0	
311.649	575.0	-1.0	942.0	1577.0	-1.0	2360.0	1655.0	-1.0	3202.0	1833.0	-1.0	2734.0	1734.0	-1.0	3487.0	1977.0	-1.0	2996.0	966.0	-1.0	1788.0	3266.0	-1.0	4334.0	1308.0	-1.0	2799.0	3272.0	-1.0	4332.0	2137.0	-1.0	4324.0	2171.0	-1.0	3364.0	1239.0	-1.0	2487.0	1767.0	-1.0	2798.0	374.0	-1.0	606.0	1326.0	-1.0	1893.0	
312.148	574.0	-1.0	942.0	1575.0	-1.0	2356.0	1654.0	-1.0	3198.0	1831.0	-1.0	2730.0	1733.0	-1.0	3483.0	1975.0	-1.0	2990.0	965.0	-1.0	1786.0	3265.0	-1.0	4335.0	1307.0	-1.0	2792.0	3267.0	-1.0	4332.0	2136.0	-1.0	4324.0	2168.0	-1.0	3350.0	1238.0	-1.0	2482.0	1764.0	-1.0	2789.0	373.0	-1.0	606.0	1324.0	-1.0	1886.0	
312.647	574.0	-1.0	940.0	1574.0	-1.0	2352.0	1653.0	-1.0	3192.0	1830.0	-1.0	2723.0	1731.0	-1.0	3475.0	1972.0	-1.0	2983.0	964.0	-1.0	1781.0	3261.0	-1.0	4334.0	1306.0	-1.0	2784.0	3262.0	-1.0	4331.0	2134.0	-1.0	4324.0	2164.0	-1.0	3341.0	1237.0	-1.0	2480.0	1763.0	-1.0	2787.0	373.0	-1.0	605.0	1322.0	-1.0	1884.0	
313.147	574.0	-1.0	940.0	1572.0	-1.0	2345.0	1651.0	-1.0	3183.0	1827.0	-1.0	2716.0	1728.0	-1.0	3464.0	1969.0	-1.0	2974.0	963.0	-1.0	1778.0	3257.0	-1.0	4335.0	1305.0	-1.0	2777.0	3256.0	-1.0	4331.0	2133.0	-1.0	4323.0	2159.0	-1.0	3330.0	1235.0	-1.0	2478.0	1761.0	-1.0	2783.0	374.0	-1.0	605.0	1321.0	-1.0	1883.0	
313.646	574.0	-1.0	939.0	1571.0	-1.0	2343.0	1651.0	-1.0	3183.0	1827.0	-1.0	2715.0	1727.0	-1.0	3459.0	1967.0	-1.0	2969.0	963.0	-1.0	1774.0	3255.0	-1.0	4334.0	1304.0	-1.0	2770.0	3252.0	-1.0	4332.0	2132.0	-1.0	4324.0	2156.0	-1.0	3317.0	1234.0	-1.0	2474.0	1758.0	-1.0	2777.0	374.0	-1.0	604.0	1320.0	-1.0	1879.0	
314.145	573.0	-1.0	938.0	1570.0	-1.0	2341.0	1650.0	-1.0	3180.0	1826.0	-1.0	2711.0	1726.0	-1.0	3450.0	1965.0	-1.0	2962.0	962.0	-1.0	1771.0	3251.0	-1.0	4334.0	1302.0	-1.0	2764.0	3247.0	-1.0	4331.0	2131.0	-1.0	4324.0	2153.0	-1.0	3311.0	1235.0	-1.0	2473.0	1756.0	-1.0	2775.0	374.0	-1.0	605.0	1319.0	-1.0	1880.0	
314.644	573.0	-1.0	937.0	1568.0	-1.0	2335.0	1648.0	-1.0	3170.0	1823.0	-1.0	2704.0	1723.0	-1.0	3439.0	1962.0	-1.0	2953.0	962.0	-1.0	1766.0	3247.0	-1.0	4334.0	1302.0	-1.0	2757.0	3242.0	-1.0	4331.0	2131.0	-1.0	4323.0	2149.0	-1.0	3300.0	1233.0	-1.0	2470.0	1753.0	-1.0	2771.0	372.0	-1.0	605.0	1319.0	-1.0	1879.0	
315.144	574.0	-1.0	938.0	1567.0	-1.0	2335.0	1647.0	-1.0	3170.0	1822.0	-1.0	2703.0	1723.0	-1.0	3438.0	1961.0	-1.0	2951.0	962.0	-1.0	1765.0	3245.0	-1.0	4335.0	1301.0	-1.0	2756.0	3241.0	-1.0	4331.0	2133.0	-1.0	4323.0	2149.0	-1.0	3298.0	1233.0	-1.0	2468.0	1752.0	-1.0	2766.0	373.0	-1.0	604.0	1317.0	-1.0	1878.0	
315.643	574.0	-1.0	937.0	1568.0	-1.0	2335.0	1648.0	-1.0	3168.0	1823.0	-1.0	2702.0	1723.0	-1.0	3435.0	1962.0	-1.0	2950.0	962.0	-1.0	1764.0	3246.0	-1.0	4334.0	1302.0	-1.0	2754.0	3242.0	-1.0	4332.0	2134.0	-1.0	4324.0	2149.0	-1.0	3297.0	1233.0	-1.0	2469.0	1750.0	-1.0	2768.0	373.0	-1.0	605.0	1318.0	-1.0	1879.0	
316.144	574.0	-1.0	938.0	1568.0	-1.0	2334.0	1647.0	-1.0	3164.0	1823.0	-1.0	2702.0	1723.0	-1.0	3430.0	1962.0	-1.0	2948.0	962.0	-1.0	1764.0	3249.0	-1.0	4334.0	1302.0	-1.0	2756.0	3243.0	-1.0	4331.0	2135.0	-1.0	4323.0	2147.0	-1.0	3295.0	1233.0	-1.0	2468.0	1749.0	-1.0	2767.0	373.0	-1.0	605.0	1317.0	-1.0	1879.0	
316.643	574.0	-1.0	939.0	1569.0	-1.0	2338.0	1649.0	-1.0	3169.0	1824.0	-1.0	2705.0	1725.0	-1.0	3436.0	1964.0	-1.0	2953.0	963.0	-1.0	1767.0	3254.0	-1.0	4334.0	1304.0	-1.0	2760.0	3246.0	-1.0	4331.0	2136.0	-1.0	4323.0	2148.0	-1.0	3294.0	1233.0	-1.0	2468.0	1748.0	-1.0	2766.0	373.0	-1.0	605.0	1317.0	-1.0	1879.0	
317.143	575.0	-1.0	940.0	1569.0	-1.0	2340.0	1650.0	-1.0	3170.0	1825.0	-1.0	2707.0	1726.0	-1.0	3437.0	1965.0	-1.0	2955.0	965.0	-1.0	1769.0	3257.0	-1.0	4334.0	1305.0	-1.0	2764.0	3248.0	-1.0	4331.0	2137.0	-1.0	4323.0	2147.0	-1.0	3295.0	1234.0	-1.0	2469.0	1749.0	-1.0	2769.0	373.0	-1.0	606.0	1318.0	-1.0	1881.0	
317.643	575.0	-1.0	941.0	1570.0	-1.0	2340.0	1650.0	-1.0	3170.0	1825.0	-1.0	2708.0	1727.0	-1.0	3438.0	1966.0	-1.0	2958.0	966.0	-1.0	1774.0	3263.0	-1.0	4334.0	1307.0	-1.0	2769.0	3250.0	-1.0	4331.0	2137.0	-1.0	4323.0	2146.0	-1.0	3295.0	1234.0	-1.0	2471.0	1749.0	-1.0	2772.0	373.0	-1.0	606.0	1318.0	-1.0	1882.0	
318.142	576.0	-1.0	942.0	1572.0	-1.0	2344.0	1652.0	-1.0	3176.0	1827.0	-1.0	2713.0	1729.0	-1.0	3447.0	1969.0	-1.0	2966.0	967.0	-1.0	1779.0	3268.0	-1.0	4334.0	1309.0	-1.0	2779.0	3254.0	-1.0	4331.0	2139.0	-1.0	4324.0	2148.0	-1.0	3303.0	1235.0	-1.0	2471.0	1750.0	-1.0	2772.0	373.0	-1.0	605.0	1319.0	-1.0	1882.0	
318.641	576.0	-1.0	943.0	1572.0	-1.0	2346.0	1653.0	-1.0	3179.0	1827.0	-1.0	2715.0	1731.0	-1.0	3453.0	1971.0	-1.0	2970.0	968.0	-1.0	1782.0	3273.0	-1.0	4334.0	1310.0	-1.0	2786.0	3257.0	-1.0	4332.0	2141.0	-1.0	4325.0	2150.0	-1.0	3308.0	1235.0	-1.0	2474.0	1752.0	-1.0	2778.0	373.0	-1.0	606.0	1319.0	-1.0	1884.0	
319.140	575.0	-1.0	943.0	1572.0	-1.0	2345.0	1653.0	-1.0	3179.0	1827.0	-1.0	2714.0	1731.0	-1.0	3453.0	1971.0	-1.0	2970.0	970.0	-1.0	1786.0	3277.0	-1.0	4334.0	1311.0	-1.0	2790.0	3257.0	-1.0	4332.0	2141.0	-1.0	4325.0	2149.0	-1.0	3308.0	1235.0	-1.0	2474.0	1752.0	-1.0	2779.0	374.0	-1.0	605.0	1319.0	-1.0	1885.0	
319.639	576.0	-1.0	943.0	1572.0	-1.0	2346.0	1653.0	-1.0	3181.0	1827.0	-1.0	2714.0	1732.0	-1.0	3459.0	1972.0	-1.0	2973.0	971.0	-1.0	1789.0	3280.0	-1.0	4334.0	1312.0	-1.0	2793.0	3259.0	-1.0	4332.0	2142.0	-1.0	4325.0	2150.0	-1.0	3311.0	1236.0	-1.0	2473.0	1753.0	-1.0	2777.0	373.0	-1.0	605.0	1318.0	-1.0	1882.0	
320.138	575.0	-1.0	941.0	1571.0	-1.0	2342.0	1653.0	-1.0	3178.0	1826.0	-1.0	2710.0	1732.0	-1.0	3458.0	1972.0	-1.0	2970.0	971.0	-1.0	1788.0	3279.0	-1.0	4334.0	1311.0	-1.0	2791.0	3257.0	-1.0	4332.0	2142.0	-1.0	4325.0	2149.0	-1.0	3308.0	1236.0	-1.0	2472.0	1753.0	-1.0	2778.0	372.0	-1.0	605.0	1319.0	-1.0	1882.0	
320.637	574.0	-1.0	940.0	1571.0	-1.0	2338.0	1651.0	-1.0	3171.0	1824.0	-1.0	2703.0	1730.0	-1.0	3451.0	1970.0	-1.0	2964.0	970.0	-1.0	1785.0	3277.0	-1.0	4335.0	1310.0	-1.0	2784.0	3254.0	-1.0	4331.0	2140.0	-1.0	4324.0	2148.0	-1.0	3301.0	1235.0	-1.0	2470.0	1753.0	-1.0	2776.0	373.0	-1.0	605.0	1318.0	-1.0	1882.0	
321.137	575.0	-1.0	938.0	1570.0	-1.0	2334.0	1651.0	-1.0	3167.0	1823.0	-1.0	2698.0	1728.0	-1.0	3441.0	1968.0	-1.0	2956.0	968.0	-1.0	1780.0	3272.0	-1.0	4334.0	1309.0	-1.0	2775.0	3250.0	-1.0	4331.0	2138.0	-1.0	4324.0	2145.0	-1.0	3288.0	1234.0	-1.0	2466.0	1751.0	-1.0	2771.0	372.0	-1.0	604.0	1316.0	-1.0	1878.0	
321.637	575.0	-1.0	937.0	1569.0	-1.0	2330.0	1650.0	-1.0	3162.0	1821.0	-1.0	2691.0	1726.0	-1.0	3436.0	1966.0	-1.0	2949.0	967.0	-1.0	1775.0	3267.0	-1.0	4335.0	1308.0	-1.0	2768.0	3247.0	-1.0	4331.0	2138.0	-1.0	4323.0	2143.0	-1.0	3281.0	1234.0	-1.0	2462.0	1749.0	-1.0	2764.0	373.0	-1.0	604.0	1314.0	-1.0	1873.0	
322.136	574.0	-1.0	935.0	1567.0	-1.0	2324.0	1648.0	-1.0	3153.0	1818.0	-1.0	2683.0	1724.0	-1.0	3425.0	1962.0	-1.0	2939.0	965.0	-1.0	1767.0	3259.0	-1.0	4335.0	1306.0	-1.0	2757.0	3241.0	-1.0	4331.0	2136.0	-1.0	4322.0	2140.0	-1.0	3269.0	1232.0	-1.0	2458.0	1748.0	-1.0	2760.0	372.0	-1.0	603.0	1313.0	-1.0	1872.0	
322.635	574.0	-1.0	933.0	1566.0	-1.0	2316.0	1646.0	-1.0	3142.0	1816.0	-1.0	2672.0	1721.0	-1.0	3413.0	1957.0	-1.0	2928.0	963.0	-1.0	1760.0	3251.0	-1.0	4335.0	1303.0	-1.0	2746.0	3235.0	-1.0	4331.0	2133.0	-1.0	4321.0	2135.0	-1.0	3256.0	1231.0	-1.0	2453.0	1746.0	-1.0	2753.0	373.0	-1.0	603.0	1311.0	-1.0	1869.0	
323.135	574.0	-1.0	933.0	1565.0	-1.0	2313.0	1646.0	-1.0	3136.0	1816.0	-1.0	2667.0	1719.0	-1.0	3401.0	1955.0	-1.0	2920.0	962.0	-1.0	1754.0	3245.0	-1.0	4335.0	1302.0	-1.0	2739.0	3230.0	-1.0	4331.0	2131.0	-1.0	4319.0	2132.0	-1.0	3244.0	1231.0	-1.0	2447.0	1743.0	-1.0	2745.0	373.0	-1.0	602.0	1310.0	-1.0	1867.0	
323.634	574.0	-1.0	933.0	1565.0	-1.0	2314.0	1646.0	-1.0	3135.0	1815.0	-1.0	2666.0	1719.0	-1.0	3399.0	1955.0	-1.0	2917.0	960.0	-1.0	1750.0	3242.0	-1.0	4334.0	1302.0	-1.0	2735.0	3230.0	-1.0	4331.0	2134.0	-1.0	4320.0	2132.0	-1.0	3242.0	1230.0	-1.0	2444.0	1743.0	-1.0	2740.0	373.0	-1.0	601.0	1309.0	-1.0	1865.0	
324.133	574.0	-1.0	933.0	1564.0	-1.0	2313.0	1645.0	-1.0	3131.0	1814.0	-1.0	2662.0	1718.0	-1.0	3392.0	1953.0	-1.0	2912.0	959.0	-1.0	1746.0	3239.0	-1.0	4335.0	1301.0	-1.0	2732.0	3230.0	-1.0	4331.0	2134.0	-1.0	4319.0	2131.0	-1.0	3237.0	1230.0	-1.0	2442.0	1741.0	-1.0	2736.0	372.0	-1.0	601.0	1309.0	-1.0	1864.0	
324.633	574.0	-1.0	934.0	1565.0	-1.0	2312.0	1645.0	-1.0	3125.0	1814.0	-1.0	2658.0	1717.0	-1.0	3387.0	1952.0	-1.0	2908.0	959.0	-1.0	1745.0	3239.0	-1.0	4334.0	1301.0	-1.0	2731.0	3228.0	-1.0	4331.0	2134.0	-1.0	4318.0	2129.0	-1.0	3231.0	1229.0	-1.0	2438.0	1739.0	-1.0	2729.0	373.0	-1.0	602.0	1307.0	-1.0	1862.0	
325.132	575.0	-1.0	935.0	1564.0	-1.0	2313.0	1646.0	-1.0	3127.0	1815.0	-1.0	2658.0	1719.0	-1.0	3390.0	1952.0	-1.0	2909.0	960.0	-1.0	1746.0	3240.0	-1.0	4334.0	1303.0	-1.0	2735.0	3231.0	-1.0	4331.0	2137.0	-1.0	4319.0	2131.0	-1.0	3235.0	1229.0	-1.0	2438.0	1739.0	-1.0	2729.0	373.0	-1.0	601.0	1307.0	-1.0	1864.0	
325.631	575.0	-1.0	935.0	1565.0	-1.0	2314.0	1646.0	-1.0	3128.0	1814.0	-1.0	2657.0	1720.0	-1.0	3394.0	1954.0	-1.0	2910.0	961.0	-1.0	1752.0	3245.0	-1.0	4335.0	1304.0	-1.0	2740.0	3233.0	-1.0	4331.0	2140.0	-1.0	4320.0	2132.0	-1.0	3238.0	1230.0	-1.0	2440.0	1738.0	-1.0	2728.0	372.0	-1.0	601.0	1307.0	-1.0	1864.0	
326.130	574.0	-1.0	934.0	1567.0	-1.0	2316.0	1647.0	-1.0	3132.0	1817.0	-1.0	2661.0	1723.0	-1.0	3402.0	1957.0	-1.0	2914.0	962.0	-1.0	1754.0	3249.0	-1.0	4334.0	1306.0	-1.0	2749.0	3244.0	-1.0	4331.0	2144.0	-1.0	4320.0	2140.0	-1.0	3251.0	1230.0	-1.0	2439.0	1740.0	-1.0	2728.0	372.0	-1.0	600.0	1310.0	-1.0	1868.0	
326.629	574.0	-1.0	934.0	1570.0	-1.0	2324.0	1649.0	-1.0	3140.0	1822.0	-1.0	2669.0	1729.0	-1.0	3421.0	1963.0	-1.0	2925.0	963.0	-1.0	1756.0	3258.0	-1.0	4335.0	1309.0	-1.0	2760.0	3264.0	-1.0	4331.0	2150.0	-1.0	4321.0	2154.0	-1.0	3277.0	1231.0	-1.0	2439.0	1747.0	-1.0	2737.0	373.0	-1.0	601.0	1316.0	-1.0	1875.0	
327.128	574.0	-1.0	933.0	1573.0	-1.0	2328.0	1650.0	-1.0	3143.0	1825.0	-1.0	2673.0	1732.0	-1.0	3431.0	1967.0	-1.0	2930.0	963.0	-1.0	1755.0	3262.0	-1.0	4335.0	1311.0	-1.0	2768.0	3280.0	-1.0	4331.0	2155.0	-1.0	4322.0	2165.0	-1.0	3297.0	1231.0	-1.0	2438.0	1752.0	-1.0	2743.0	373.0	-1.0	599.0	1321.0	-1.0	1882.0	
327.627	574.0	-1.0	932.0	1574.0	-1.0	2328.0	1649.0	-1.0	3143.0	1826.0	-1.0	2673.0	1733.0	-1.0	3435.0	1968.0	-1.0	2930.0	963.0	-1.0	1754.0	3264.0	-1.0	4334.0	1312.0	-1.0	2771.0	3289.0	-1.0	4331.0	2157.0	-1.0	4322.0	2172.0	-1.0	3307.0	1230.0	-1.0	2436.0	1756.0	-1.0	2746.0	372.0	-1.0	599.0	1324.0	-1.0	1886.0	
328.126	574.0	-1.0	932.0	1575.0	-1.0	2331.0	1651.0	-1.0	3147.0	1827.0	-1.0	2675.0	1735.0	-1.0	3439.0	1969.0	-1.0	2930.0	963.0	-1.0	1753.0	3262.0	-1.0	4334.0	1312.0	-1.0	2771.0	3294.0	-1.0	4331.0	2159.0	-1.0	4323.0	2175.0	-1.0	3312.0	1231.0	-1.0	2433.0	1758.0	-1.0	2746.0	372.0	-1.0	599.0	1325.0	-1.0	1885.0	
328.626	574.0	-1.0	931.0	1577.0	-1.0	2332.0	1651.0	-1.0	3150.0	1830.0	-1.0	2677.0	1737.0	-1.0	3444.0	1970.0	-1.0	2932.0	962.0	-1.0	1751.0	3259.0	-1.0	4334.0	1311.0	-1.0	2771.0	3300.0	-1.0	4331.0	2160.0	-1.0	4323.0	2180.0	-1.0	3321.0	1232.0	-1.0	2435.0	1761.0	-1.0	2750.0	373.0	-1.0	599.0	1327.0	-1.0	1887.0	
329.125	575.0	-1.0	931.0	1577.0	-1.0	2332.0	1651.0	-1.0	3148.0	1829.0	-1.0	2676.0	1737.0	-1.0	3445.0	1971.0	-1.0	2933.0	961.0	-1.0	1748.0	3253.0	-1.0	4334.0	1310.0	-1.0	2766.0	3303.0	-1.0	4331.0	2160.0	-1.0	4323.0	2182.0	-1.0	3322.0	1233.0	-1.0	2435.0	1761.0	-1.0	2750.0	373.0	-1.0	598.0	1327.0	-1.0	1887.0	
329.625	575.0	-1.0	931.0	1577.0	-1.0	2331.0	1651.0	-1.0	3147.0	1831.0	-1.0	2676.0	1737.0	-1.0	3445.0	1971.0	-1.0	2932.0	960.0	-1.0	1745.0	3248.0	-1.0	4334.0	1309.0	-1.0	2760.0	3305.0	-1.0	4331.0	2160.0	-1.0	4323.0	2184.0	-1.0	3322.0	1234.0	-1.0	2435.0	1761.0	-1.0	2748.0	373.0	-1.0	600.0	1327.0	-1.0	1886.0	
330.125	575.0	-1.0	933.0	1579.0	-1.0	2334.0	1653.0	-1.0	3152.0	1832.0	-1.0	2680.0	1739.0	-1.0	3451.0	1972.0	-1.0	2938.0	960.0	-1.0	1744.0	3246.0	-1.0	4334.0	1308.0	-1.0	2758.0	3308.0	-1.0	4331.0	2161.0	-1.0	4323.0	2187.0	-1.0	3326.0	1236.0	-1.0	2438.0	1762.0	-1.0	2747.0	373.0	-1.0	600.0	1328.0	-1.0	1885.0	
330.624	576.0	-1.0	935.0	1579.0	-1.0	2336.0	1655.0	-1.0	3156.0	1835.0	-1.0	2683.0	1740.0	-1.0	3455.0	1974.0	-1.0	2942.0	960.0	-1.0	1745.0	3243.0	-1.0	4334.0	1307.0	-1.0	2756.0	3310.0	-1.0	4331.0	2162.0	-1.0	4323.0	2191.0	-1.0	3334.0	1238.0	-1.0	2442.0	1764.0	-1.0	2751.0	373.0	-1.0	601.0	1330.0	-1.0	1888.0	
331.123	577.0	-1.0	937.0	1579.0	-1.0	2337.0	1656.0	-1.0	3155.0	1835.0	-1.0	2685.0	1741.0	-1.0	3455.0	1975.0	-1.0	2946.0	960.0	-1.0	1745.0	3243.0	-1.0	4334.0	1307.0	-1.0	2754.0	3312.0	-1.0	4331.0	2162.0	-1.0	4323.0	2194.0	-1.0	3337.0	1239.0	-1.0	2446.0	1765.0	-1.0	2753.0	373.0	-1.0	600.0	1331.0	-1.0	1890.0	
331.622	577.0	-1.0	938.0	1580.0	-1.0	2336.0	1657.0	-1.0	3156.0	1837.0	-1.0	2687.0	1741.0	-1.0	3453.0	1977.0	-1.0	2947.0	960.0	-1.0	1745.0	3243.0	-1.0	4334.0	1306.0	-1.0	2752.0	3314.0	-1.0	4331.0	2163.0	-1.0	4323.0	2195.0	-1.0	3339.0	1240.0	-1.0	2446.0	1765.0	-1.0	2748.0	373.0	-1.0	601.0	1331.0	-1.0	1890.0	
332.121	577.0	-1.0	939.0	1580.0	-1.0	2339.0	1658.0	-1.0	3160.0	1839.0	-1.0	2690.0	1743.0	-1.0	3460.0	1979.0	-1.0	2952.0	961.0	-1.0	1747.0	3243.0	-1.0	4334.0	1306.0	-1.0	2754.0	3319.0	-1.0	4331.0	2165.0	-1.0	4324.0	2200.0	-1.0	3349.0	1241.0	-1.0	2448.0	1765.0	-1.0	2747.0	374.0	-1.0	601.0	1332.0	-1.0	1890.0	
332.620	578.0	-1.0	940.0	1581.0	-1.0	2341.0	1659.0	-1.0	3164.0	1841.0	-1.0	2694.0	1746.0	-1.0	3469.0	1983.0	-1.0	2960.0	960.0	-1.0	1748.0	3242.0	-1.0	4334.0	1307.0	-1.0	2757.0	3324.0	-1.0	4331.0	2167.0	-1.0	4324.0	2206.0	-1.0	3361.0	1242.0	-1.0	2451.0	1766.0	-1.0	2749.0	374.0	-1.0	601.0	1334.0	-1.0	1892.0	
333.119	578.0	-1.0	940.0	1582.0	-1.0	2343.0	1659.0	-1.0	3164.0	1842.0	-1.0	2695.0	1748.0	-1.0	3473.0	1986.0	-1.0	2963.0	961.0	-1.0	1748.0	3239.0	-1.0	4334.0	1307.0	-1.0	2759.0	3325.0	-1.0	4332.0	2168.0	-1.0	4324.0	2208.0	-1.0	3366.0	1243.0	-1.0	2453.0	1765.0	-1.0	2746.0	374.0	-1.0	602.0	1334.0	-1.0	1894.0	
333.618	578.0	-1.0	940.0	1583.0	-1.0	2342.0	1660.0	-1.0	3163.0	1843.0	-1.0	2695.0	1750.0	-1.0	3473.0	1987.0	-1.0	2963.0	960.0	-1.0	1747.0	3234.0	-1.0	4334.0	1307.0	-1.0	2759.0	3326.0	-1.0	4331.0	2168.0	-1.0	4324.0	2209.0	-1.0	3367.0	1242.0	-1.0	2450.0	1763.0	-1.0	2738.0	374.0	-1.0	602.0	1335.0	-1.0	1892.0	
334.117	578.0	-1.0	939.0	1583.0	-1.0	2340.0	1660.0	-1.0	3164.0	1843.0	-1.0	2694.0	1751.0	-1.0	3478.0	1987.0	-1.0	2962.0	960.0	-1.0	1749.0	3230.0	-1.0	4335.0	1307.0	-1.0	2761.0	3329.0	-1.0	4332.0	2169.0	-1.0	4324.0	2214.0	-1.0	3374.0	1243.0	-1.0	2449.0	1762.0	-1.0	2732.0	374.0	-1.0	601.0	1336.0	-1.0	1890.0	
334.616	579.0	-1.0	938.0	1581.0	-1.0	2337.0	1658.0	-1.0	3162.0	1841.0	-1.0	2692.0	1751.0	-1.0	3479.0	1985.0	-1.0	2960.0	961.0	-1.0	1750.0	3227.0	-1.0	4334.0	1307.0	-1.0	2761.0	3329.0	-1.0	4331.0	2169.0	-1.0	4324.0	2215.0	-1.0	3377.0	1244.0	-1.0	2451.0	1763.0	-1.0	2731.0	375.0	-1.0	602.0	1336.0	-1.0	1889.0	
335.116	578.0	-1.0	938.0	1579.0	-1.0	2332.0	1657.0	-1.0	3157.0	1840.0	-1.0	2687.0	1749.0	-1.0	3476.0	1984.0	-1.0	2957.0	961.0	-1.0	1751.0	3223.0	-1.0	4335.0	1307.0	-1.0	2761.0	3328.0	-1.0	4331.0	2167.0	-1.0	4325.0	2216.0	-1.0	3377.0	1245.0	-1.0	2452.0	1762.0	-1.0	2729.0	375.0	-1.0	603.0	1337.0	-1.0	1889.0	
335.615	578.0	-1.0	938.0	1579.0	-1.0	2331.0	1657.0	-1.0	3158.0	1840.0	-1.0	2688.0	1749.0	-1.0	3472.0	1983.0	-1.0	2954.0	961.0	-1.0	1752.0	3221.0	-1.0	4335.0	1307.0	-1.0	2760.0	3327.0	-1.0	4331.0	2166.0	-1.0	4324.0	2216.0	-1.0	3373.0	1247.0	-1.0	2453.0	1762.0	-1.0	2725.0	374.0	-1.0	602.0	1338.0	-1.0	1888.0	
336.114	578.0	-1.0	940.0	1578.0	-1.0	2331.0	1656.0	-1.0	3162.0	1840.0	-1.0	2693.0	1748.0	-1.0	3473.0	1984.0	-1.0	2958.0	961.0	-1.0	1750.0	3216.0	-1.0	4335.0	1305.0	-1.0	2756.0	3327.0	-1.0	4331.0	2167.0	-1.0	4324.0	2218.0	-1.0	3378.0	1248.0	-1.0	2458.0	1764.0	-1.0	2731.0	374.0	-1.0	603.0	1341.0	-1.0	1891.0	
336.613	579.0	-1.0	943.0	1582.0	-1.0	2339.0	1658.0	-1.0	3170.0	1845.0	-1.0	2705.0	1750.0	-1.0	3477.0	1988.0	-1.0	2964.0	958.0	-1.0	1743.0	3205.0	-1.0	4334.0	1303.0	-1.0	2751.0	3329.0	-1.0	4332.0	2171.0	-1.0	4324.0	2222.0	-1.0	3384.0	1249.0	-1.0	2461.0	1768.0	-1.0	2737.0	375.0	-1.0	604.0	1342.0	-1.0	1894.0	
337.112	580.0	-1.0	946.0	1587.0	-1.0	2349.0	1660.0	-1.0	3180.0	1852.0	-1.0	2719.0	1752.0	-1.0	3479.0	1989.0	-1.0	2969.0	956.0	-1.0	1737.0	3195.0	-1.0	4334.0	1301.0	-1.0	2746.0	3330.0	-1.0	4331.0	2173.0	-1.0	4324.0	2226.0	-1.0	3389.0	1251.0	-1.0	2465.0	1769.0	-1.0	2740.0	376.0	-1.0	605.0	1344.0	-1.0	1898.0	
337.611	580.0	-1.0	948.0	1591.0	-1.0	2360.0	1664.0	-1.0	3192.0	1858.0	-1.0	2733.0	1755.0	-1.0	3486.0	1991.0	-1.0	2973.0	954.0	-1.0	1732.0	3186.0	-1.0	4335.0	1301.0	-1.0	2742.0	3332.0	-1.0	4331.0	2176.0	-1.0	4325.0	2231.0	-1.0	3395.0	1252.0	-1.0	2467.0	1770.0	-1.0	2743.0	376.0	-1.0	605.0	1346.0	-1.0	1899.0	
338.110	581.0	-1.0	949.0	1594.0	-1.0	2365.0	1665.0	-1.0	3197.0	1861.0	-1.0	2740.0	1755.0	-1.0	3489.0	1991.0	-1.0	2976.0	952.0	-1.0	1727.0	3179.0	-1.0	4334.0	1300.0	-1.0	2738.0	3334.0	-1.0	4332.0	2179.0	-1.0	4324.0	2235.0	-1.0	3402.0	1253.0	-1.0	2471.0	1772.0	-1.0	2746.0	376.0	-1.0	606.0	1348.0	-1.0	1902.0	
338.609	581.0	-1.0	951.0	1596.0	-1.0	2369.0	1665.0	-1.0	3196.0	1865.0	-1.0	2747.0	1756.0	-1.0	3488.0	1992.0	-1.0	2974.0	951.0	-1.0	1722.0	3172.0	-1.0	4334.0	1298.0	-1.0	2733.0	3332.0	-1.0	4331.0	2181.0	-1.0	4324.0	2236.0	-1.0	3405.0	1253.0	-1.0	2472.0	1774.0	-1.0	2750.0	376.0	-1.0	606.0	1350.0	-1.0	1908.0	
339.108	581.0	-1.0	952.0	1601.0	-1.0	2378.0	1667.0	-1.0	3201.0	1872.0	-1.0	2759.0	1757.0	-1.0	3487.0	1993.0	-1.0	2974.0	950.0	-1.0	1719.0	3172.0	-1.0	4334.0	1297.0	-1.0	2730.0	3338.0	-1.0	4332.0	2182.0	-1.0	4325.0	2240.0	-1.0	3411.0	1253.0	-1.0	2467.0	1776.0	-1.0	2751.0	376.0	-1.0	607.0	1349.0	-1.0	1905.0	
339.608	582.0	-1.0	953.0	1608.0	-1.0	2390.0	1669.0	-1.0	3206.0	1881.0	-1.0	2776.0	1759.0	-1.0	3494.0	1997.0	-1.0	2980.0	949.0	-1.0	1717.0	3173.0	-1.0	4334.0	1298.0	-1.0	2732.0	3346.0	-1.0	4331.0	2185.0	-1.0	4325.0	2246.0	-1.0	3426.0	1253.0	-1.0	2468.0	1780.0	-1.0	2759.0	376.0	-1.0	605.0	1347.0	-1.0	1904.0	
340.107	582.0	-1.0	954.0	1613.0	-1.0	2400.0	1670.0	-1.0	3209.0	1888.0	-1.0	2785.0	1761.0	-1.0	3498.0	2000.0	-1.0	2986.0	950.0	-1.0	1717.0	3181.0	-1.0	4334.0	1301.0	-1.0	2739.0	3350.0	-1.0	4331.0	2187.0	-1.0	4325.0	2247.0	-1.0	3437.0	1253.0	-1.0	2468.0	1783.0	-1.0	2768.0	375.0	-1.0	604.0	1347.0	-1.0	1903.0	
340.606	583.0	-1.0	955.0	1615.0	-1.0	2403.0	1670.0	-1.0	3211.0	1888.0	-1.0	2788.0	1760.0	-1.0	3498.0	2002.0	-1.0	2991.0	951.0	-1.0	1721.0	3190.0	-1.0	4335.0	1303.0	-1.0	2746.0	3348.0	-1.0	4331.0	2187.0	-1.0	4324.0	2247.0	-1.0	3440.0	1253.0	-1.0	2469.0	1783.0	-1.0	2771.0	376.0	-1.0	602.0	1344.0	-1.0	1901.0	
341.106	583.0	-1.0	956.0	1614.0	-1.0	2404.0	1670.0	-1.0	3212.0	1886.0	-1.0	2788.0	1760.0	-1.0	3496.0	2003.0	-1.0	2993.0	953.0	-1.0	1727.0	3198.0	-1.0	4334.0	1305.0	-1.0	2751.0	3345.0	-1.0	4331.0	2186.0	-1.0	4325.0	2242.0	-1.0	3436.0	1254.0	-1.0	2468.0	1781.0	-1.0	2768.0	375.0	-1.0	602.0	1342.0	-1.0	1896.0	
341.605	583.0	-1.0	957.0	1614.0	-1.0	2407.0	1671.0	-1.0	3219.0	1885.0	-1.0	2790.0	1761.0	-1.0	3500.0	2003.0	-1.0	2999.0	955.0	-1.0	1733.0	3205.0	-1.0	4334.0	1307.0	-1.0	2755.0	3342.0	-1.0	4332.0	2185.0	-1.0	4324.0	2240.0	-1.0	3431.0	1253.0	-1.0	2467.0	1778.0	-1.0	2764.0	375.0	-1.0	602.0	1339.0	-1.0	1890.0	
342.104	583.0	-1.0	957.0	1612.0	-1.0	2403.0	1671.0	-1.0	3220.0	1881.0	-1.0	2786.0	1761.0	-1.0	3501.0	2004.0	-1.0	3002.0	957.0	-1.0	1738.0	3210.0	-1.0	4334.0	1308.0	-1.0	2760.0	3339.0	-1.0	4331.0	2183.0	-1.0	4325.0	2238.0	-1.0	3433.0	1254.0	-1.0	2469.0	1779.0	-1.0	2768.0	375.0	-1.0	601.0	1339.0	-1.0	1890.0	
342.604	583.0	-1.0	955.0	1608.0	-1.0	2394.0	1670.0	-1.0	3215.0	1876.0	-1.0	2775.0	1758.0	-1.0	3496.0	2002.0	-1.0	3001.0	958.0	-1.0	1744.0	3217.0	-1.0	4335.0	1309.0	-1.0	2762.0	3335.0	-1.0	4332.0	2180.0	-1.0	4324.0	2233.0	-1.0	3429.0	1254.0	-1.0	2469.0	1780.0	-1.0	2772.0	375.0	-1.0	600.0	1338.0	-1.0	1888.0	
343.103	582.0	-1.0	954.0	1605.0	-1.0	2383.0	1669.0	-1.0	3206.0	1870.0	-1.0	2763.0	1755.0	-1.0	3487.0	2001.0	-1.0	2999.0	960.0	-1.0	1748.0	3224.0	-1.0	4335.0	1309.0	-1.0	2763.0	3330.0	-1.0	4332.0	2178.0	-1.0	4324.0	2228.0	-1.0	3418.0	1254.0	-1.0	2470.0	1779.0	-1.0	2774.0	373.0	-1.0	600.0	1338.0	-1.0	1886.0	
343.602	582.0	-1.0	953.0	1601.0	-1.0	2379.0	1668.0	-1.0	3206.0	1867.0	-1.0	2757.0	1752.0	-1.0	3485.0	2001.0	-1.0	3002.0	962.0	-1.0	1755.0	3233.0	-1.0	4334.0	1311.0	-1.0	2768.0	3328.0	-1.0	4332.0	2176.0	-1.0	4325.0	2227.0	-1.0	3419.0	1255.0	-1.0	2471.0	1780.0	-1.0	2776.0	373.0	-1.0	599.0	1338.0	-1.0	1884.0	
344.101	581.0	-1.0	951.0	1600.0	-1.0	2374.0	1666.0	-1.0	3202.0	1862.0	-1.0	2750.0	1749.0	-1.0	3480.0	2000.0	-1.0	3003.0	964.0	-1.0	1760.0	3242.0	-1.0	4334.0	1311.0	-1.0	2771.0	3325.0	-1.0	4331.0	2175.0	-1.0	4325.0	2224.0	-1.0	3417.0	1256.0	-1.0	2475.0	1782.0	-1.0	2782.0	374.0	-1.0	599.0	1338.0	-1.0	1885.0	
344.601	580.0	-1.0	949.0	1596.0	-1.0	2367.0	1664.0	-1.0	3196.0	1858.0	-1.0	2742.0	1745.0	-1.0	3471.0	1999.0	-1.0	3000.0	966.0	-1.0	1765.0	3249.0	-1.0	4334.0	1312.0	-1.0	2773.0	3321.0	-1.0	4331.0	2172.0	-1.0	4325.0	2219.0	-1.0	3410.0	1256.0	-1.0	2476.0	1782.0	-1.0	2782.0	374.0	-1.0	599.0	1339.0	-1.0	1886.0	
345.100	580.0	-1.0	948.0	1595.0	-1.0	2367.0	1663.0	-1.0	3198.0	1855.0	-1.0	2741.0	1743.0	-1.0	3471.0	1998.0	-1.0	3002.0	967.0	-1.0	1768.0	3256.0	-1.0	4334.0	1312.0	-1.0	2772.0	3317.0	-1.0	4332.0	2171.0	-1.0	4324.0	2215.0	-1.0	3401.0	1255.0	-1.0	2475.0	1780.0	-1.0	2780.0	373.0	-1.0	599.0	1339.0	-1.0	1884.0	
345.599	580.0	-1.0	946.0	1594.0	-1.0	2364.0	1662.0	-1.0	3196.0	1852.0	-1.0	2735.0	1741.0	-1.0	3465.0	1997.0	-1.0	2999.0	968.0	-1.0	1769.0	3259.0	-1.0	4335.0	1312.0	-1.0	2770.0	3313.0	-1.0	4331.0	2170.0	-1.0	4325.0	2213.0	-1.0	3400.0	1256.0	-1.0	2477.0	1780.0	-1.0	2784.0	373.0	-1.0	599.0	1339.0	-1.0	1886.0	
346.098	580.0	-1.0	945.0	1592.0	-1.0	2358.0	1660.0	-1.0	3190.0	1849.0	-1.0	2727.0	1738.0	-1.0	3459.0	1994.0	-1.0	2995.0	968.0	-1.0	1769.0	3260.0	-1.0	4335.0	1311.0	-1.0	2766.0	3307.0	-1.0	4331.0	2168.0	-1.0	4324.0	2209.0	-1.0	3395.0	1255.0	-1.0	2475.0	1778.0	-1.0	2783.0	373.0	-1.0	598.0	1339.0	-1.0	1886.0	
346.597	579.0	-1.0	945.0	1591.0	-1.0	2359.0	1660.0	-1.0	3193.0	1846.0	-1.0	2726.0	1736.0	-1.0	3452.0	1992.0	-1.0	2991.0	967.0	-1.0	1767.0	3259.0	-1.0	4335.0	1311.0	-1.0	2761.0	3303.0	-1.0	4331.0	2168.0	-1.0	4324.0	2206.0	-1.0	3388.0	1255.0	-1.0	2473.0	1776.0	-1.0	2779.0	374.0	-1.0	598.0	1338.0	-1.0	1884.0	
347.096	579.0	-1.0	943.0	1590.0	-1.0	2356.0	1659.0	-1.0	3190.0	1845.0	-1.0	2722.0	1734.0	-1.0	3448.0	1991.0	-1.0	2990.0	966.0	-1.0	1765.0	3259.0	-1.0	4335.0	1309.0	-1.0	2756.0	3301.0	-1.0	4331.0	2168.0	-1.0	4324.0	2205.0	-1.0	3388.0	1254.0	-1.0	2473.0	1777.0	-1.0	2780.0	373.0	-1.0	598.0	1338.0	-1.0	1884.0	
347.595	578.0	-1.0	941.0	1588.0	-1.0	2349.0	1657.0	-1.0	3180.0	1842.0	-1.0	2713.0	1732.0	-1.0	3438.0	1988.0	-1.0	2983.0	965.0	-1.0	1760.0	3258.0	-1.0	4335.0	1309.0	-1.0	2748.0	3299.0	-1.0	4331.0	2166.0	-1.0	4324.0	2203.0	-1.0	3383.0	1253.0	-1.0	2470.0	1776.0	-1.0	2778.0	374.0	-1.0	598.0	1338.0	-1.0	1883.0	
348.094	578.0	-1.0	940.0	1584.0	-1.0	2339.0	1654.0	-1.0	3168.0	1840.0	-1.0	2702.0	1728.0	-1.0	3424.0	1984.0	-1.0	2971.0	964.0	-1.0	1754.0	3255.0	-1.0	4335.0	1307.0	-1.0	2738.0	3293.0	-1.0	4331.0	2163.0	-1.0	4323.0	2198.0	-1.0	3370.0	1251.0	-1.0	2464.0	1772.0	-1.0	2770.0	373.0	-1.0	597.0	1336.0	-1.0	1880.0	
348.593	577.0	-1.0	938.0	1582.0	-1.0	2334.0	1652.0	-1.0	3162.0	1837.0	-1.0	2696.0	1727.0	-1.0	3419.0	1981.0	-1.0	2964.0	961.0	-1.0	1747.0	3250.0	-1.0	4335.0	1306.0	-1.0	2732.0	3289.0	-1.0	4331.0	2160.0	-1.0	4323.0	2197.0	-1.0	3365.0	1250.0	-1.0	2459.0	1771.0	-1.0	2764.0	373.0	-1.0	597.0	1335.0	-1.0	1875.0	
349.092	577.0	-1.0	936.0	1581.0	-1.0	2327.0	1650.0	-1.0	3149.0	1835.0	-1.0	2686.0	1725.0	-1.0	3409.0	1978.0	-1.0	2955.0	960.0	-1.0	1740.0	3245.0	-1.0	4334.0	1304.0	-1.0	2724.0	3286.0	-1.0	4331.0	2159.0	-1.0	4323.0	2193.0	-1.0	3355.0	1249.0	-1.0	2455.0	1770.0	-1.0	2760.0	373.0	-1.0	596.0	1333.0	-1.0	1874.0	
349.591	576.0	-1.0	934.0	1579.0	-1.0	2321.0	1649.0	-1.0	3140.0	1834.0	-1.0	2679.0	1722.0	-1.0	3398.0	1976.0	-1.0	2946.0	958.0	-1.0	1735.0	3241.0	-1.0	4334.0	1303.0	-1.0	2718.0	3280.0	-1.0	4331.0	2155.0	-1.0	4322.0	2187.0	-1.0	3342.0	1248.0	-1.0	2452.0	1767.0	-1.0	2758.0	373.0	-1.0	597.0	1334.0	-1.0	1874.0	
350.090	577.0	-1.0	934.0	1579.0	-1.0	2321.0	1648.0	-1.0	3136.0	1833.0	-1.0	2676.0	1721.0	-1.0	3392.0	1975.0	-1.0	2944.0	958.0	-1.0	1734.0	3242.0	-1.0	4334.0	1303.0	-1.0	2718.0	3278.0	-1.0	4331.0	2154.0	-1.0	4322.0	2184.0	-1.0	3339.0	1248.0	-1.0	2455.0	1768.0	-1.0	2761.0	372.0	-1.0	597.0	1335.0	-1.0	1877.0	
350.589	577.0	-1.0	935.0	1579.0	-1.0	2320.0	1647.0	-1.0	3130.0	1832.0	-1.0	2672.0	1720.0	-1.0	3383.0	1975.0	-1.0	2941.0	959.0	-1.0	1734.0	3246.0	-1.0	4335.0	1305.0	-1.0	2721.0	3276.0	-1.0	4331.0	2151.0	-1.0	4321.0	2180.0	-1.0	3331.0	1247.0	-1.0	2458.0	1768.0	-1.0	2764.0	373.0	-1.0	597.0	1336.0	-1.0	1881.0	
351.088	577.0	-1.0	937.0	1580.0	-1.0	2322.0	1647.0	-1.0	3131.0	1832.0	-1.0	2673.0	1718.0	-1.0	3378.0	1975.0	-1.0	2941.0	960.0	-1.0	1738.0	3251.0	-1.0	4335.0	1306.0	-1.0	2726.0	3274.0	-1.0	4331.0	2151.0	-1.0	4321.0	2175.0	-1.0	3322.0	1246.0	-1.0	2459.0	1766.0	-1.0	2763.0	373.0	-1.0	597.0	1336.0	-1.0	1883.0	
351.587	577.0	-1.0	937.0	1581.0	-1.0	2325.0	1649.0	-1.0	3135.0	1833.0	-1.0	2678.0	1719.0	-1.0	3383.0	1977.0	-1.0	2945.0	961.0	-1.0	1741.0	3255.0	-1.0	4335.0	1308.0	-1.0	2735.0	3276.0	-1.0	4331.0	2151.0	-1.0	4321.0	2174.0	-1.0	3324.0	1246.0	-1.0	2461.0	1766.0	-1.0	2768.0	373.0	-1.0	599.0	1336.0	-1.0	1885.0	
352.086	577.0	-1.0	938.0	1580.0	-1.0	2328.0	1649.0	-1.0	3138.0	1833.0	-1.0	2680.0	1721.0	-1.0	3386.0	1978.0	-1.0	2947.0	963.0	-1.0	1745.0	3259.0	-1.0	4335.0	1311.0	-1.0	2744.0	3278.0	-1.0	4331.0	2152.0	-1.0	4322.0	2173.0	-1.0	3323.0	1245.0	-1.0	2461.0	1764.0	-1.0	2768.0	373.0	-1.0	599.0	1336.0	-1.0	1886.0	
352.586	577.0	-1.0	939.0	1583.0	-1.0	2335.0	1652.0	-1.0	3148.0	1835.0	-1.0	2688.0	1723.0	-1.0	3396.0	1980.0	-1.0	2955.0	964.0	-1.0	1750.0	3265.0	-1.0	4335.0	1314.0	-1.0	2754.0	3281.0	-1.0	4331.0	2154.0	-1.0	4322.0	2175.0	-1.0	3328.0	1244.0	-1.0	2462.0	1764.0	-1.0	2767.0	374.0	-1.0	599.0	1334.0	-1.0	1886.0	
353.085	577.0	-1.0	941.0	1584.0	-1.0	2341.0	1653.0	-1.0	3155.0	1836.0	-1.0	2693.0	1725.0	-1.0	3404.0	1982.0	-1.0	2962.0	965.0	-1.0	1753.0	3269.0	-1.0	4335.0	1315.0	-1.0	2763.0	3284.0	-1.0	4331.0	2157.0	-1.0	4323.0	2176.0	-1.0	3333.0	1244.0	-1.0	2465.0	1764.0	-1.0	2772.0	373.0	-1.0	600.0	1333.0	-1.0	1885.0	
353.584	577.0	-1.0	939.0	1587.0	-1.0	2346.0	1652.0	-1.0	3154.0	1840.0	-1.0	2702.0	1725.0	-1.0	3407.0	1984.0	-1.0	2967.0	966.0	-1.0	1755.0	3277.0	-1.0	4334.0	1317.0	-1.0	2771.0	3287.0	-1.0	4331.0	2155.0	-1.0	4323.0	2177.0	-1.0	3335.0	1243.0	-1.0	2465.0	1764.0	-1.0	2772.0	373.0	-1.0	600.0	1332.0	-1.0	1885.0	
354.083	576.0	-1.0	938.0	1589.0	-1.0	2350.0	1652.0	-1.0	3156.0	1842.0	-1.0	2705.0	1725.0	-1.0	3405.0	1984.0	-1.0	2967.0	967.0	-1.0	1758.0	3283.0	-1.0	4335.0	1318.0	-1.0	2775.0	3285.0	-1.0	4331.0	2152.0	-1.0	4323.0	2173.0	-1.0	3326.0	1241.0	-1.0	2460.0	1763.0	-1.0	2768.0	373.0	-1.0	598.0	1331.0	-1.0	1881.0	
354.582	576.0	-1.0	937.0	1588.0	-1.0	2351.0	1653.0	-1.0	3159.0	1840.0	-1.0	2703.0	1724.0	-1.0	3405.0	1983.0	-1.0	2966.0	968.0	-1.0	1761.0	3286.0	-1.0	4335.0	1318.0	-1.0	2774.0	3279.0	-1.0	4331.0	2150.0	-1.0	4322.0	2168.0	-1.0	3313.0	1240.0	-1.0	2455.0	1761.0	-1.0	2761.0	373.0	-1.0	598.0	1327.0	-1.0	1873.0	
355.081	575.0	-1.0	935.0	1584.0	-1.0	2345.0	1651.0	-1.0	3153.0	1836.0	-1.0	2695.0	1723.0	-1.0	3400.0	1981.0	-1.0	2959.0	968.0	-1.0	1760.0	3284.0	-1.0	4335.0	1317.0	-1.0	2768.0	3268.0	-1.0	4331.0	2145.0	-1.0	4321.0	2160.0	-1.0	3298.0	1238.0	-1.0	2452.0	1761.0	-1.0	2758.0	373.0	-1.0	598.0	1324.0	-1.0	1868.0	
355.580	575.0	-1.0	933.0	1582.0	-1.0	2337.0	1649.0	-1.0	3142.0	1831.0	-1.0	2684.0	1720.0	-1.0	3388.0	1976.0	-1.0	2946.0	968.0	-1.0	1756.0	3280.0	-1.0	4335.0	1315.0	-1.0	2756.0	3255.0	-1.0	4331.0	2138.0	-1.0	4318.0	2151.0	-1.0	3275.0	1237.0	-1.0	2448.0	1759.0	-1.0	2753.0	373.0	-1.0	597.0	1321.0	-1.0	1862.0	
356.079	575.0	-1.0	931.0	1579.0	-1.0	2329.0	1647.0	-1.0	3131.0	1828.0	-1.0	2675.0	1716.0	-1.0	3376.0	1972.0	-1.0	2936.0	966.0	-1.0	1753.0	3275.0	-1.0	4334.0	1312.0	-1.0	2743.0	3243.0	-1.0	4331.0	2131.0	-1.0	4314.0	2141.0	-1.0	3250.0	1235.0	-1.0	2441.0	1755.0	-1.0	2744.0	372.0	-1.0	597.0	1318.0	-1.0	1855.0	
356.578	575.0	-1.0	930.0	1577.0	-1.0	2325.0	1646.0	-1.0	3128.0	1826.0	-1.0	2670.0	1715.0	-1.0	3372.0	1970.0	-1.0	2931.0	966.0	-1.0	1750.0	3273.0	-1.0	4334.0	1310.0	-1.0	2734.0	3236.0	-1.0	4332.0	2127.0	-1.0	4313.0	2135.0	-1.0	3238.0	1234.0	-1.0	2438.0	1755.0	-1.0	2740.0	373.0	-1.0	596.0	1315.0	-1.0	1850.0	
357.077	574.0	-1.0	929.0	1576.0	-1.0	2322.0	1646.0	-1.0	3123.0	1825.0	-1.0	2667.0	1713.0	-1.0	3368.0	1968.0	-1.0	2927.0	965.0	-1.0	1747.0	3271.0	-1.0	4335.0	1308.0	-1.0	2726.0	3233.0	-1.0	4331.0	2123.0	-1.0	4312.0	2130.0	-1.0	3227.0	1234.0	-1.0	2436.0	1755.0	-1.0	2739.0	373.0	-1.0	597.0	1315.0	-1.0	1848.0	
357.576	575.0	-1.0	929.0	1575.0	-1.0	2321.0	1645.0	-1.0	3119.0	1825.0	-1.0	2664.0	1712.0	-1.0	3360.0	1967.0	-1.0	2924.0	965.0	-1.0	1745.0	3270.0	-1.0	4335.0	1306.0	-1.0	2721.0	3230.0	-1.0	4331.0	2121.0	-1.0	4309.0	2125.0	-1.0	3214.0	1233.0	-1.0	2434.0	1754.0	-1.0	2737.0	373.0	-1.0	597.0	1314.0	-1.0	1848.0	
358.075	575.0	-1.0	930.0	1575.0	-1.0	2322.0	1645.0	-1.0	3120.0	1824.0	-1.0	2665.0	1712.0	-1.0	3361.0	1967.0	-1.0	2925.0	964.0	-1.0	1745.0	3270.0	-1.0	4335.0	1306.0	-1.0	2720.0	3231.0	-1.0	4332.0	2120.0	-1.0	4310.0	2124.0	-1.0	3211.0	1233.0	-1.0	2436.0	1755.0	-1.0	2742.0	373.0	-1.0	597.0	1315.0	-1.0	1852.0	
358.574	574.0	-1.0	931.0	1574.0	-1.0	2322.0	1645.0	-1.0	3119.0	1824.0	-1.0	2666.0	1711.0	-1.0	3359.0	1968.0	-1.0	2925.0	965.0	-1.0	1746.0	3271.0	-1.0	4335.0	1305.0	-1.0	2723.0	3232.0	-1.0	4331.0	2121.0	-1.0	4311.0	2123.0	-1.0	3212.0	1233.0	-1.0	2438.0	1756.0	-1.0	2744.0	372.0	-1.0	597.0	1315.0	-1.0	1855.0	
359.073	574.0	-1.0	932.0	1575.0	-1.0	2326.0	1647.0	-1.0	3124.0	1826.0	-1.0	2668.0	1712.0	-1.0	3360.0	1968.0	-1.0	2929.0	965.0	-1.0	1748.0	3274.0	-1.0	4334.0	1307.0	-1.0	2730.0	3235.0	-1.0	4332.0	2122.0	-1.0	4313.0	2124.0	-1.0	3213.0	1233.0	-1.0	2439.0	1755.0	-1.0	2744.0	373.0	-1.0	598.0	1316.0	-1.0	1857.0	
359.572	575.0	-1.0	934.0	1576.0	-1.0	2329.0	1648.0	-1.0	3130.0	1827.0	-1.0	2673.0	1713.0	-1.0	3368.0	1971.0	-1.0	2935.0	966.0	-1.0	1753.0	3279.0	-1.0	4335.0	1309.0	-1.0	2740.0	3241.0	-1.0	4332.0	2126.0	-1.0	4316.0	2127.0	-1.0	3221.0	1234.0	-1.0	2442.0	1757.0	-1.0	2749.0	373.0	-1.0	599.0	1316.0	-1.0	1859.0	
360.071	575.0	-1.0	934.0	1576.0	-1.0	2330.0	1648.0	-1.0	3130.0	1827.0	-1.0	2672.0	1714.0	-1.0	3371.0	1972.0	-1.0	2938.0	967.0	-1.0	1757.0	3283.0	-1.0	4335.0	1311.0	-1.0	2749.0	3244.0	-1.0	4332.0	2128.0	-1.0	4317.0	2128.0	-1.0	3227.0	1234.0	-1.0	2443.0	1757.0	-1.0	2750.0	372.0	-1.0	599.0	1316.0	-1.0	1860.0	
360.570	575.0	-1.0	934.0	1577.0	-1.0	2330.0	1648.0	-1.0	3129.0	1826.0	-1.0	2669.0	1715.0	-1.0	3372.0	1973.0	-1.0	2939.0	969.0	-1.0	1762.0	3288.0	-1.0	4335.0	1311.0	-1.0	2756.0	3245.0	-1.0	4332.0	2129.0	-1.0	4317.0	2129.0	-1.0	3226.0	1233.0	-1.0	2442.0	1757.0	-1.0	2747.0	372.0	-1.0	597.0	1314.0	-1.0	1858.0	
361.069	575.0	-1.0	933.0	1576.0	-1.0	2329.0	1649.0	-1.0	3131.0	1825.0	-1.0	2668.0	1717.0	-1.0	3378.0	1973.0	-1.0	2941.0	970.0	-1.0	1766.0	3290.0	-1.0	4335.0	1313.0	-1.0	2762.0	3247.0	-1.0	4331.0	2132.0	-1.0	4319.0	2131.0	-1.0	3234.0	1234.0	-1.0	2442.0	1758.0	-1.0	2747.0	372.0	-1.0	597.0	1314.0	-1.0	1856.0	
361.568	575.0	-1.0	932.0	1575.0	-1.0	2328.0	1649.0	-1.0	3132.0	1824.0	-1.0	2666.0	1717.0	-1.0	3382.0	1973.0	-1.0	2941.0	971.0	-1.0	1769.0	3292.0	-1.0	4335.0	1313.0	-1.0	2767.0	3249.0	-1.0	4331.0	2134.0	-1.0	4320.0	2132.0	-1.0	3238.0	1234.0	-1.0	2443.0	1757.0	-1.0	2748.0	372.0	-1.0	596.0	1313.0	-1.0	1855.0	
362.067	574.0	-1.0	931.0	1574.0	-1.0	2324.0	1648.0	-1.0	3129.0	1822.0	-1.0	2661.0	1718.0	-1.0	3382.0	1972.0	-1.0	2939.0	971.0	-1.0	1771.0	3293.0	-1.0	4335.0	1313.0	-1.0	2767.0	3248.0	-1.0	4332.0	2134.0	-1.0	4320.0	2132.0	-1.0	3235.0	1234.0	-1.0	2443.0	1757.0	-1.0	2745.0	372.0	-1.0	596.0	1312.0	-1.0	1853.0	
362.567	575.0	-1.0	930.0	1573.0	-1.0	2322.0	1648.0	-1.0	3132.0	1821.0	-1.0	2660.0	1717.0	-1.0	3381.0	1971.0	-1.0	2936.0	972.0	-1.0	1771.0	3293.0	-1.0	4335.0	1312.0	-1.0	2766.0	3246.0	-1.0	4331.0	2134.0	-1.0	4320.0	2130.0	-1.0	3230.0	1235.0	-1.0	2442.0	1755.0	-1.0	2741.0	373.0	-1.0	596.0	1310.0	-1.0	1849.0	
363.067	574.0	-1.0	929.0	1573.0	-1.0	2320.0	1649.0	-1.0	3132.0	1820.0	-1.0	2657.0	1717.0	-1.0	3382.0	1970.0	-1.0	2932.0	970.0	-1.0	1769.0	3291.0	-1.0	4335.0	1311.0	-1.0	2762.0	3244.0	-1.0	4332.0	2133.0	-1.0	4321.0	2130.0	-1.0	3231.0	1235.0	-1.0	2443.0	1757.0	-1.0	2743.0	372.0	-1.0	597.0	1310.0	-1.0	1849.0	
363.566	574.0	-1.0	929.0	1572.0	-1.0	2315.0	1648.0	-1.0	3127.0	1819.0	-1.0	2652.0	1717.0	-1.0	3382.0	1969.0	-1.0	2929.0	969.0	-1.0	1764.0	3286.0	-1.0	4334.0	1309.0	-1.0	2754.0	3244.0	-1.0	4331.0	2135.0	-1.0	4321.0	2133.0	-1.0	3233.0	1236.0	-1.0	2445.0	1758.0	-1.0	2744.0	373.0	-1.0	597.0	1311.0	-1.0	1851.0	
364.065	575.0	-1.0	929.0	1574.0	-1.0	2319.0	1647.0	-1.0	3127.0	1824.0	-1.0	2657.0	1721.0	-1.0	3392.0	1971.0	-1.0	2929.0	965.0	-1.0	1753.0	3276.0	-1.0	4335.0	1306.0	-1.0	2748.0	3257.0	-1.0	4331.0	2139.0	-1.0	4322.0	2144.0	-1.0	3250.0	1237.0	-1.0	2445.0	1762.0	-1.0	2748.0	373.0	-1.0	598.0	1315.0	-1.0	1857.0	
364.564	575.0	-1.0	932.0	1582.0	-1.0	2332.0	1650.0	-1.0	3140.0	1833.0	-1.0	2672.0	1728.0	-1.0	3406.0	1976.0	-1.0	2934.0	961.0	-1.0	1741.0	3264.0	-1.0	4335.0	1305.0	-1.0	2746.0	3274.0	-1.0	4331.0	2144.0	-1.0	4322.0	2158.0	-1.0	3273.0	1237.0	-1.0	2445.0	1766.0	-1.0	2751.0	373.0	-1.0	598.0	1320.0	-1.0	1864.0	
365.063	576.0	-1.0	936.0	1588.0	-1.0	2345.0	1654.0	-1.0	3150.0	1840.0	-1.0	2683.0	1733.0	-1.0	3420.0	1978.0	-1.0	2938.0	957.0	-1.0	1732.0	3251.0	-1.0	4334.0	1304.0	-1.0	2744.0	3289.0	-1.0	4332.0	2149.0	-1.0	4323.0	2172.0	-1.0	3297.0	1237.0	-1.0	2447.0	1770.0	-1.0	2754.0	373.0	-1.0	598.0	1325.0	-1.0	1871.0	
365.562	577.0	-1.0	938.0	1591.0	-1.0	2348.0	1655.0	-1.0	3152.0	1842.0	-1.0	2686.0	1735.0	-1.0	3426.0	1978.0	-1.0	2937.0	954.0	-1.0	1724.0	3237.0	-1.0	4334.0	1302.0	-1.0	2740.0	3298.0	-1.0	4332.0	2152.0	-1.0	4323.0	2181.0	-1.0	3311.0	1237.0	-1.0	2446.0	1770.0	-1.0	2754.0	372.0	-1.0	598.0	1328.0	-1.0	1874.0	
366.062	578.0	-1.0	938.0	1593.0	-1.0	2350.0	1655.0	-1.0	3150.0	1843.0	-1.0	2684.0	1737.0	-1.0	3427.0	1977.0	-1.0	2933.0	951.0	-1.0	1718.0	3226.0	-1.0	4334.0	1301.0	-1.0	2737.0	3304.0	-1.0	4331.0	2154.0	-1.0	4323.0	2187.0	-1.0	3318.0	1237.0	-1.0	2444.0	1768.0	-1.0	2748.0	373.0	-1.0	597.0	1330.0	-1.0	1876.0	
366.562	578.0	-1.0	940.0	1595.0	-1.0	2353.0	1658.0	-1.0	3155.0	1847.0	-1.0	2687.0	1739.0	-1.0	3430.0	1976.0	-1.0	2931.0	951.0	-1.0	1716.0	3217.0	-1.0	4334.0	1300.0	-1.0	2737.0	3309.0	-1.0	4332.0	2155.0	-1.0	4324.0	2192.0	-1.0	3325.0	1237.0	-1.0	2441.0	1766.0	-1.0	2741.0	373.0	-1.0	598.0	1330.0	-1.0	1875.0	
367.061	578.0	-1.0	941.0	1596.0	-1.0	2356.0	1660.0	-1.0	3160.0	1848.0	-1.0	2689.0	1742.0	-1.0	3438.0	1978.0	-1.0	2934.0	950.0	-1.0	1717.0	3213.0	-1.0	4334.0	1300.0	-1.0	2741.0	3316.0	-1.0	4331.0	2159.0	-1.0	4323.0	2199.0	-1.0	3340.0	1238.0	-1.0	2443.0	1768.0	-1.0	2738.0	373.0	-1.0	597.0	1331.0	-1.0	1876.0	
367.560	579.0	-1.0	941.0	1597.0	-1.0	2356.0	1660.0	-1.0	3161.0	1848.0	-1.0	2690.0	1743.0	-1.0	3444.0	1979.0	-1.0	2936.0	951.0	-1.0	1721.0	3214.0	-1.0	4335.0	1301.0	-1.0	2746.0	3322.0	-1.0	4331.0	2161.0	-1.0	4324.0	2203.0	-1.0	3350.0	1239.0	-1.0	2446.0	1767.0	-1.0	2738.0	374.0	-1.0	597.0	1332.0	-1.0	1879.0	
368.059	578.0	-1.0	941.0	1596.0	-1.0	2355.0	1660.0	-1.0	3159.0	1848.0	-1.0	2688.0	1744.0	-1.0	3446.0	1979.0	-1.0	2937.0	953.0	-1.0	1726.0	3215.0	-1.0	4334.0	1302.0	-1.0	2753.0	3326.0	-1.0	4332.0	2162.0	-1.0	4325.0	2207.0	-1.0	3358.0	1240.0	-1.0	2447.0	1767.0	-1.0	2736.0	373.0	-1.0	598.0	1333.0	-1.0	1880.0	
368.558	579.0	-1.0	942.0	1596.0	-1.0	2358.0	1661.0	-1.0	3167.0	1850.0	-1.0	2693.0	1746.0	-1.0	3454.0	1982.0	-1.0	2943.0	955.0	-1.0	1735.0	3222.0	-1.0	4335.0	1303.0	-1.0	2761.0	3332.0	-1.0	4332.0	2165.0	-1.0	4325.0	2210.0	-1.0	3363.0	1241.0	-1.0	2451.0	1767.0	-1.0	2735.0	374.0	-1.0	598.0	1334.0	-1.0	1883.0	
369.057	578.0	-1.0	943.0	1596.0	-1.0	2359.0	1662.0	-1.0	3171.0	1850.0	-1.0	2696.0	1748.0	-1.0	3462.0	1985.0	-1.0	2951.0	957.0	-1.0	1744.0	3232.0	-1.0	4335.0	1304.0	-1.0	2770.0	3338.0	-1.0	4332.0	2167.0	-1.0	4325.0	2214.0	-1.0	3375.0	1244.0	-1.0	2457.0	1770.0	-1.0	2743.0	374.0	-1.0	600.0	1338.0	-1.0	1887.0	
369.556	578.0	-1.0	943.0	1596.0	-1.0	2359.0	1662.0	-1.0	3173.0	1851.0	-1.0	2699.0	1748.0	-1.0	3466.0	1986.0	-1.0	2955.0	960.0	-1.0	1751.0	3239.0	-1.0	4335.0	1304.0	-1.0	2775.0	3341.0	-1.0	4332.0	2169.0	-1.0	4326.0	2217.0	-1.0	3381.0	1245.0	-1.0	2464.0	1773.0	-1.0	2750.0	373.0	-1.0	601.0	1340.0	-1.0	1892.0	
370.055	579.0	-1.0	943.0	1595.0	-1.0	2357.0	1662.0	-1.0	3173.0	1851.0	-1.0	2700.0	1748.0	-1.0	3467.0	1987.0	-1.0	2958.0	961.0	-1.0	1758.0	3244.0	-1.0	4334.0	1304.0	-1.0	2777.0	3343.0	-1.0	4332.0	2168.0	-1.0	4325.0	2218.0	-1.0	3382.0	1246.0	-1.0	2467.0	1774.0	-1.0	2752.0	374.0	-1.0	600.0	1341.0	-1.0	1894.0	
370.554	579.0	-1.0	943.0	1595.0	-1.0	2359.0	1663.0	-1.0	3178.0	1852.0	-1.0	2704.0	1749.0	-1.0	3473.0	1989.0	-1.0	2963.0	962.0	-1.0	1762.0	3249.0	-1.0	4335.0	1305.0	-1.0	2778.0	3345.0	-1.0	4332.0	2169.0	-1.0	4325.0	2221.0	-1.0	3388.0	1247.0	-1.0	2470.0	1776.0	-1.0	2754.0	375.0	-1.0	601.0	1342.0	-1.0	1895.0	
371.053	578.0	-1.0	944.0	1593.0	-1.0	2357.0	1663.0	-1.0	3177.0	1851.0	-1.0	2703.0	1749.0	-1.0	3476.0	1990.0	-1.0	2966.0	963.0	-1.0	1762.0	3249.0	-1.0	4334.0	1304.0	-1.0	2776.0	3346.0	-1.0	4332.0	2169.0	-1.0	4325.0	2224.0	-1.0	3393.0	1248.0	-1.0	2473.0	1776.0	-1.0	2756.0	375.0	-1.0	601.0	1343.0	-1.0	1897.0	
371.552	579.0	-1.0	946.0	1596.0	-1.0	2361.0	1664.0	-1.0	3181.0	1855.0	-1.0	2710.0	1752.0	-1.0	3480.0	1992.0	-1.0	2970.0	961.0	-1.0	1757.0	3242.0	-1.0	4335.0	1302.0	-1.0	2773.0	3350.0	-1.0	4332.0	2169.0	-1.0	4325.0	2228.0	-1.0	3402.0	1248.0	-1.0	2475.0	1777.0	-1.0	2758.0	374.0	-1.0	602.0	1345.0	-1.0	1900.0	
372.051	580.0	-1.0	948.0	1600.0	-1.0	2369.0	1667.0	-1.0	3190.0	1861.0	-1.0	2721.0	1754.0	-1.0	3483.0	1994.0	-1.0	2974.0	959.0	-1.0	1751.0	3234.0	-1.0	4335.0	1301.0	-1.0	2768.0	3352.0	-1.0	4332.0	2170.0	-1.0	4325.0	2232.0	-1.0	3409.0	1249.0	-1.0	2476.0	1777.0	-1.0	2758.0	374.0	-1.0	603.0	1346.0	-1.0	1901.0	
372.550	580.0	-1.0	950.0	1602.0	-1.0	2375.0	1670.0	-1.0	3199.0	1865.0	-1.0	2730.0	1756.0	-1.0	3490.0	1997.0	-1.0	2980.0	956.0	-1.0	1747.0	3227.0	-1.0	4335.0	1300.0	-1.0	2766.0	3355.0	-1.0	4331.0	2171.0	-1.0	4325.0	2238.0	-1.0	3422.0	1250.0	-1.0	2477.0	1778.0	-1.0	2759.0	375.0	-1.0	602.0	1348.0	-1.0	1902.0	
373.050	580.0	-1.0	950.0	1603.0	-1.0	2377.0	1669.0	-1.0	3200.0	1865.0	-1.0	2734.0	1756.0	-1.0	3491.0	1997.0	-1.0	2980.0	955.0	-1.0	1744.0	3222.0	-1.0	4335.0	1298.0	-1.0	2762.0	3356.0	-1.0	4332.0	2170.0	-1.0	4325.0	2241.0	-1.0	3428.0	1250.0	-1.0	2478.0	1779.0	-1.0	2761.0	375.0	-1.0	603.0	1348.0	-1.0	1902.0	
373.549	580.0	-1.0	950.0	1602.0	-1.0	2376.0	1669.0	-1.0	3199.0	1865.0	-1.0	2734.0	1754.0	-1.0	3487.0	1996.0	-1.0	2979.0	955.0	-1.0	1742.0	3218.0	-1.0	4334.0	1296.0	-1.0	2758.0	3354.0	-1.0	4331.0	2168.0	-1.0	4325.0	2241.0	-1.0	3428.0	1250.0	-1.0	2477.0	1778.0	-1.0	2759.0	374.0	-1.0	603.0	1349.0	-1.0	1902.0	
374.048	580.0	-1.0	951.0	1602.0	-1.0	2378.0	1668.0	-1.0	3203.0	1865.0	-1.0	2737.0	1755.0	-1.0	3484.0	1995.0	-1.0	2978.0	955.0	-1.0	1742.0	3216.0	-1.0	4334.0	1296.0	-1.0	2755.0	3352.0	-1.0	4331.0	2167.0	-1.0	4325.0	2242.0	-1.0	3428.0	1250.0	-1.0	2476.0	1777.0	-1.0	2755.0	375.0	-1.0	602.0	1348.0	-1.0	1901.0	
374.547	580.0	-1.0	950.0	1602.0	-1.0	2378.0	1668.0	-1.0	3204.0	1864.0	-1.0	2738.0	1754.0	-1.0	3487.0	1995.0	-1.0	2981.0	954.0	-1.0	1742.0	3214.0	-1.0	4334.0	1295.0	-1.0	2755.0	3353.0	-1.0	4331.0	2167.0	-1.0	4325.0	2244.0	-1.0	3436.0	1250.0	-1.0	2478.0	1778.0	-1.0	2758.0	374.0	-1.0	603.0	1349.0	-1.0	1902.0	
375.046	580.0	-1.0	949.0	1600.0	-1.0	2374.0	1667.0	-1.0	3200.0	1862.0	-1.0	2735.0	1754.0	-1.0	3485.0	1995.0	-1.0	2979.0	954.0	-1.0	1743.0	3214.0	-1.0	4334.0	1294.0	-1.0	2755.0	3352.0	-1.0	4332.0	2167.0	-1.0	4324.0	2246.0	-1.0	3437.0	1252.0	-1.0	2479.0	1778.0	-1.0	2758.0	375.0	-1.0	603.0	1350.0	-1.0	1902.0	
375.545	579.0	-1.0	948.0	1598.0	-1.0	2371.0	1665.0	-1.0	3195.0	1860.0	-1.0	2732.0	1752.0	-1.0	3482.0	1993.0	-1.0	2979.0	955.0	-1.0	1746.0	3214.0	-1.0	4334.0	1295.0	-1.0	2754.0	3351.0	-1.0	4332.0	2167.0	-1.0	4325.0	2244.0	-1.0	3433.0	1252.0	-1.0	2478.0	1777.0	-1.0	2756.0	375.0	-1.0	603.0	1350.0	-1.0	1902.0	
376.044	580.0	-1.0	948.0	1599.0	-1.0	2372.0	1665.0	-1.0	3197.0	1861.0	-1.0	2733.0	1754.0	-1.0	3487.0	1994.0	-1.0	2981.0	956.0	-1.0	1750.0	3215.0	-1.0	4335.0	1295.0	-1.0	2758.0	3353.0	-1.0	4332.0	2168.0	-1.0	4325.0	2247.0	-1.0	3442.0	1252.0	-1.0	2482.0	1780.0	-1.0	2760.0	375.0	-1.0	604.0	1351.0	-1.0	1904.0	
376.543	580.0	-1.0	949.0	1601.0	-1.0	2377.0	1666.0	-1.0	3202.0	1863.0	-1.0	2738.0	1756.0	-1.0	3494.0	1996.0	-1.0	2988.0	957.0	-1.0	1752.0	3217.0	-1.0	4334.0	1296.0	-1.0	2764.0	3357.0	-1.0	4332.0	2171.0	-1.0	4325.0	2251.0	-1.0	3451.0	1253.0	-1.0	2487.0	1782.0	-1.0	2766.0	375.0	-1.0	604.0	1353.0	-1.0	1908.0	
377.042	580.0	-1.0	951.0	1602.0	-1.0	2382.0	1667.0	-1.0	3207.0	1864.0	-1.0	2743.0	1758.0	-1.0	3500.0	1998.0	-1.0	2994.0	958.0	-1.0	1754.0	3219.0	-1.0	4334.0	1297.0	-1.0	2768.0	3360.0	-1.0	4331.0	2172.0	-1.0	4325.0	2253.0	-1.0	3457.0	1254.0	-1.0	2491.0	1782.0	-1.0	2768.0	376.0	-1.0	605.0	1354.0	-1.0	1911.0	
377.541	580.0	-1.0	953.0	1605.0	-1.0	2390.0	1670.0	-1.0	3218.0	1867.0	-1.0	2753.0	1761.0	-1.0	3507.0	2001.0	-1.0	3000.0	958.0	-1.0	1758.0	3219.0	-1.0	4335.0	1298.0	-1.0	2773.0	3363.0	-1.0	4331.0	2173.0	-1.0	4325.0	2255.0	-1.0	3459.0	1255.0	-1.0	2492.0	1783.0	-1.0	2767.0	375.0	-1.0	605.0	1356.0	-1.0	1911.0	
378.040	581.0	-1.0	954.0	1607.0	-1.0	2395.0	1671.0	-1.0	3224.0	1869.0	-1.0	2759.0	1763.0	-1.0	3515.0	2003.0	-1.0	3005.0	959.0	-1.0	1760.0	3220.0	-1.0	4335.0	1299.0	-1.0	2777.0	3365.0	-1.0	4331.0	2175.0	-1.0	4325.0	2258.0	-1.0	3467.0	1256.0	-1.0	2496.0	1785.0	-1.0	2772.0	376.0	-1.0	606.0	1357.0	-1.0	1914.0	
378.539	581.0	-1.0	955.0	1608.0	-1.0	2395.0	1671.0	-1.0	3225.0	1869.0	-1.0	2760.0	1762.0	-1.0	3515.0	2003.0	-1.0	3006.0	959.0	-1.0	1761.0	3220.0	-1.0	4335.0	1298.0	-1.0	2779.0	3365.0	-1.0	4332.0	2174.0	-1.0	4325.0	2259.0	-1.0	3471.0	1256.0	-1.0	2499.0	1785.0	-1.0	2774.0	376.0	-1.0	606.0	1357.0	-1.0	1916.0	
379.038	581.0	-1.0	955.0	1607.0	-1.0	2396.0	1670.0	-1.0	3225.0	1869.0	-1.0	2761.0	1762.0	-1.0	3514.0	2003.0	-1.0	3006.0	960.0	-1.0	1763.0	3220.0	-1.0	4335.0	1298.0	-1.0	2778.0	3363.0	-1.0	4332.0	2174.0	-1.0	4325.0	2258.0	-1.0	3470.0	1256.0	-1.0	2498.0	1785.0	-1.0	2773.0	376.0	-1.0	607.0	1357.0	-1.0	1915.0	
379.537	581.0	-1.0	957.0	1610.0	-1.0	2403.0	1672.0	-1.0	3233.0	1875.0	-1.0	2774.0	1765.0	-1.0	3522.0	2005.0	-1.0	3009.0	960.0	-1.0	1764.0	3222.0	-1.0	4335.0	1298.0	-1.0	2778.0	3368.0	-1.0	4332.0	2175.0	-1.0	4325.0	2263.0	-1.0	3474.0	1256.0	-1.0	2496.0	1786.0	-1.0	2774.0	376.0	-1.0	606.0	1356.0	-1.0	1912.0	
380.036	582.0	-1.0	958.0	1612.0	-1.0	2407.0	1671.0	-1.0	3235.0	1880.0	-1.0	2782.0	1765.0	-1.0	3523.0	2005.0	-1.0	3012.0	960.0	-1.0	1766.0	3226.0	-1.0	4335.0	1298.0	-1.0	2778.0	3373.0	-1.0	4332.0	2175.0	-1.0	4326.0	2265.0	-1.0	3484.0	1256.0	-1.0	2496.0	1789.0	-1.0	2782.0	376.0	-1.0	605.0	1354.0	-1.0	1912.0	
380.535	582.0	-1.0	957.0	1609.0	-1.0	2400.0	1667.0	-1.0	3225.0	1879.0	-1.0	2779.0	1761.0	-1.0	3513.0	2005.0	-1.0	3009.0	961.0	-1.0	1769.0	3234.0	-1.0	4335.0	1298.0	-1.0	2779.0	3376.0	-1.0	4332.0	2174.0	-1.0	4325.0	2264.0	-1.0	3482.0	1255.0	-1.0	2494.0	1790.0	-1.0	2786.0	375.0	-1.0	605.0	1353.0	-1.0	1909.0	
381.034	582.0	-1.0	957.0	1607.0	-1.0	2395.0	1665.0	-1.0	3219.0	1877.0	-1.0	2773.0	1758.0	-1.0	3502.0	2004.0	-1.0	3005.0	962.0	-1.0	1770.0	3242.0	-1.0	4335.0	1300.0	-1.0	2781.0	3370.0	-1.0	4332.0	2173.0	-1.0	4325.0	2259.0	-1.0	3473.0	1255.0	-1.0	2494.0	1789.0	-1.0	2786.0	375.0	-1.0	603.0	1350.0	-1.0	1907.0	
381.533	582.0	-1.0	958.0	1605.0	-1.0	2395.0	1666.0	-1.0	3224.0	1874.0	-1.0	2772.0	1757.0	-1.0	3498.0	2002.0	-1.0	3003.0	963.0	-1.0	1775.0	3245.0	-1.0	4335.0	1301.0	-1.0	2785.0	3362.0	-1.0	4332.0	2172.0	-1.0	4326.0	2253.0	-1.0	3466.0	1255.0	-1.0	2494.0	1786.0	-1.0	2784.0	375.0	-1.0	603.0	1347.0	-1.0	1903.0	
382.032	582.0	-1.0	959.0	1603.0	-1.0	2394.0	1666.0	-1.0	3229.0	1869.0	-1.0	2770.0	1756.0	-1.0	3500.0	2002.0	-1.0	3008.0	965.0	-1.0	1779.0	3250.0	-1.0	4335.0	1302.0	-1.0	2791.0	3355.0	-1.0	4332.0	2173.0	-1.0	4326.0	2251.0	-1.0	3470.0	1256.0	-1.0	2497.0	1785.0	-1.0	2781.0	375.0	-1.0	604.0	1345.0	-1.0	1898.0	
382.531	583.0	-1.0	961.0	1600.0	-1.0	2389.0	1666.0	-1.0	3230.0	1865.0	-1.0	2766.0	1755.0	-1.0	3502.0	2002.0	-1.0	3012.0	966.0	-1.0	1785.0	3255.0	-1.0	4335.0	1304.0	-1.0	2799.0	3347.0	-1.0	4332.0	2175.0	-1.0	4326.0	2250.0	-1.0	3473.0	1256.0	-1.0	2501.0	1784.0	-1.0	2784.0	375.0	-1.0	602.0	1343.0	-1.0	1897.0	
383.031	582.0	-1.0	960.0	1595.0	-1.0	2381.0	1665.0	-1.0	3226.0	1858.0	-1.0	2755.0	1751.0	-1.0	3497.0	2000.0	-1.0	3012.0	967.0	-1.0	1791.0	3262.0	-1.0	4335.0	1306.0	-1.0	2803.0	3337.0	-1.0	4332.0	2175.0	-1.0	4326.0	2244.0	-1.0	3465.0	1256.0	-1.0	2501.0	1782.0	-1.0	2786.0	374.0	-1.0	603.0	1343.0	-1.0	1895.0	
383.530	582.0	-1.0	959.0	1592.0	-1.0	2373.0	1665.0	-1.0	3221.0	1853.0	-1.0	2746.0	1747.0	-1.0	3490.0	1997.0	-1.0	3010.0	970.0	-1.0	1798.0	3270.0	-1.0	4336.0	1307.0	-1.0	2803.0	3330.0	-1.0	4332.0	2173.0	-1.0	4326.0	2239.0	-1.0	3453.0	1256.0	-1.0	2499.0	1781.0	-1.0	2783.0	374.0	-1.0	601.0	1341.0	-1.0	1891.0	
384.029	581.0	-1.0	957.0	1589.0	-1.0	2370.0	1663.0	-1.0	3218.0	1848.0	-1.0	2741.0	1746.0	-1.0	3491.0	1997.0	-1.0	3012.0	971.0	-1.0	1802.0	3276.0	-1.0	4335.0	1307.0	-1.0	2805.0	3328.0	-1.0	4332.0	2172.0	-1.0	4325.0	2236.0	-1.0	3454.0	1257.0	-1.0	2500.0	1782.0	-1.0	2785.0	375.0	-1.0	602.0	1340.0	-1.0	1889.0	
384.528	581.0	-1.0	956.0	1586.0	-1.0	2365.0	1662.0	-1.0	3214.0	1845.0	-1.0	2734.0	1744.0	-1.0	3489.0	1995.0	-1.0	3013.0	972.0	-1.0	1807.0	3280.0	-1.0	4335.0	1307.0	-1.0	2806.0	3326.0	-1.0	4332.0	2172.0	-1.0	4325.0	2235.0	-1.0	3452.0	1257.0	-1.0	2502.0	1782.0	-1.0	2787.0	375.0	-1.0	602.0	1340.0	-1.0	1889.0	
385.027	581.0	-1.0	955.0	1584.0	-1.0	2360.0	1661.0	-1.0	3208.0	1842.0	-1.0	2729.0	1743.0	-1.0	3486.0	1995.0	-1.0	3013.0	973.0	-1.0	1809.0	3285.0	-1.0	4335.0	1308.0	-1.0	2806.0	3324.0	-1.0	4332.0	2171.0	-1.0	4325.0	2232.0	-1.0	3449.0	1257.0	-1.0	2502.0	1781.0	-1.0	2787.0	375.0	-1.0	601.0	1340.0	-1.0	1889.0	
385.526	580.0	-1.0	955.0	1584.0	-1.0	2360.0	1661.0	-1.0	3212.0	1840.0	-1.0	2729.0	1743.0	-1.0	3484.0	1995.0	-1.0	3014.0	975.0	-1.0	1812.0	3289.0	-1.0	4335.0	1308.0	-1.0	2807.0	3323.0	-1.0	4331.0	2171.0	-1.0	4325.0	2230.0	-1.0	3444.0	1256.0	-1.0	2502.0	1779.0	-1.0	2785.0	374.0	-1.0	601.0	1339.0	-1.0	1888.0	
386.025	580.0	-1.0	954.0	1583.0	-1.0	2360.0	1662.0	-1.0	3212.0	1838.0	-1.0	2727.0	1742.0	-1.0	3485.0	1995.0	-1.0	3015.0	975.0	-1.0	1813.0	3291.0	-1.0	4335.0	1308.0	-1.0	2807.0	3323.0	-1.0	4332.0	2173.0	-1.0	4325.0	2230.0	-1.0	3445.0	1256.0	-1.0	2503.0	1780.0	-1.0	2787.0	374.0	-1.0	602.0	1339.0	-1.0	1889.0	
386.525	580.0	-1.0	953.0	1581.0	-1.0	2356.0	1660.0	-1.0	3206.0	1836.0	-1.0	2720.0	1740.0	-1.0	3479.0	1993.0	-1.0	3011.0	975.0	-1.0	1812.0	3291.0	-1.0	4335.0	1308.0	-1.0	2806.0	3322.0	-1.0	4332.0	2171.0	-1.0	4325.0	2228.0	-1.0	3442.0	1257.0	-1.0	2505.0	1778.0	-1.0	2787.0	374.0	-1.0	602.0	1339.0	-1.0	1889.0	
387.025	580.0	-1.0	951.0	1579.0	-1.0	2350.0	1659.0	-1.0	3199.0	1833.0	-1.0	2713.0	1739.0	-1.0	3470.0	1991.0	-1.0	3004.0	975.0	-1.0	1811.0	3291.0	-1.0	4335.0	1308.0	-1.0	2803.0	3320.0	-1.0	4332.0	2169.0	-1.0	4326.0	2224.0	-1.0	3433.0	1256.0	-1.0	2503.0	1777.0	-1.0	2783.0	374.0	-1.0	602.0	1338.0	-1.0	1888.0	
387.525	580.0	-1.0	950.0	1578.0	-1.0	2349.0	1658.0	-1.0	3198.0	1831.0	-1.0	2708.0	1738.0	-1.0	3467.0	1990.0	-1.0	3000.0	974.0	-1.0	1810.0	3290.0	-1.0	4335.0	1307.0	-1.0	2801.0	3320.0	-1.0	4332.0	2171.0	-1.0	4325.0	2225.0	-1.0	3434.0	1256.0	-1.0	2503.0	1776.0	-1.0	2781.0	374.0	-1.0	602.0	1337.0	-1.0	1885.0	
388.025	579.0	-1.0	949.0	1577.0	-1.0	2347.0	1658.0	-1.0	3194.0	1829.0	-1.0	2702.0	1736.0	-1.0	3462.0	1988.0	-1.0	2996.0	974.0	-1.0	1807.0	3289.0	-1.0	4335.0	1307.0	-1.0	2800.0	3320.0	-1.0	4332.0	2170.0	-1.0	4326.0	2223.0	-1.0	3435.0	1256.0	-1.0	2504.0	1775.0	-1.0	2781.0	374.0	-1.0	603.0	1338.0	-1.0	1886.0	
388.524	579.0	-1.0	948.0	1576.0	-1.0	2344.0	1656.0	-1.0	3189.0	1826.0	-1.0	2695.0	1734.0	-1.0	3453.0	1985.0	-1.0	2988.0	973.0	-1.0	1805.0	3287.0	-1.0	4335.0	1307.0	-1.0	2796.0	3318.0	-1.0	4332.0	2170.0	-1.0	4326.0	2221.0	-1.0	3428.0	1256.0	-1.0	2503.0	1774.0	-1.0	2778.0	374.0	-1.0	603.0	1337.0	-1.0	1885.0	
389.024	578.0	-1.0	947.0	1576.0	-1.0	2343.0	1657.0	-1.0	3188.0	1826.0	-1.0	2692.0	1732.0	-1.0	3444.0	1983.0	-1.0	2982.0	973.0	-1.0	1803.0	3286.0	-1.0	4335.0	1306.0	-1.0	2793.0	3316.0	-1.0	4332.0	2168.0	-1.0	4326.0	2218.0	-1.0	3417.0	1255.0	-1.0	2500.0	1772.0	-1.0	2773.0	374.0	-1.0	602.0	1336.0	-1.0	1882.0	
389.523	578.0	-1.0	946.0	1576.0	-1.0	2340.0	1656.0	-1.0	3184.0	1825.0	-1.0	2686.0	1730.0	-1.0	3439.0	1980.0	-1.0	2976.0	972.0	-1.0	1800.0	3284.0	-1.0	4335.0	1306.0	-1.0	2791.0	3313.0	-1.0	4332.0	2167.0	-1.0	4325.0	2217.0	-1.0	3413.0	1255.0	-1.0	2499.0	1772.0	-1.0	2773.0	374.0	-1.0	601.0	1336.0	-1.0	1881.0	
390.022	578.0	-1.0	944.0	1574.0	-1.0	2335.0	1654.0	-1.0	3175.0	1823.0	-1.0	2678.0	1728.0	-1.0	3430.0	1977.0	-1.0	2966.0	971.0	-1.0	1796.0	3279.0	-1.0	4335.0	1305.0	-1.0	2786.0	3309.0	-1.0	4332.0	2165.0	-1.0	4326.0	2212.0	-1.0	3405.0	1253.0	-1.0	2495.0	1771.0	-1.0	2769.0	374.0	-1.0	600.0	1334.0	-1.0	1879.0	
390.521	577.0	-1.0	942.0	1574.0	-1.0	2330.0	1652.0	-1.0	3167.0	1822.0	-1.0	2672.0	1726.0	-1.0	3421.0	1975.0	-1.0	2958.0	970.0	-1.0	1791.0	3275.0	-1.0	4335.0	1304.0	-1.0	2779.0	3305.0	-1.0	4333.0	2163.0	-1.0	4326.0	2209.0	-1.0	3392.0	1252.0	-1.0	2489.0	1769.0	-1.0	2763.0	374.0	-1.0	599.0	1333.0	-1.0	1877.0	
391.021	577.0	-1.0	942.0	1574.0	-1.0	2329.0	1652.0	-1.0	3163.0	1821.0	-1.0	2670.0	1725.0	-1.0	3420.0	1974.0	-1.0	2956.0	969.0	-1.0	1788.0	3272.0	-1.0	4335.0	1303.0	-1.0	2775.0	3302.0	-1.0	4332.0	2163.0	-1.0	4326.0	2208.0	-1.0	3390.0	1252.0	-1.0	2486.0	1768.0	-1.0	2759.0	374.0	-1.0	599.0	1333.0	-1.0	1874.0	
391.520	577.0	-1.0	941.0	1573.0	-1.0	2327.0	1650.0	-1.0	3158.0	1820.0	-1.0	2668.0	1724.0	-1.0	3417.0	1973.0	-1.0	2953.0	968.0	-1.0	1783.0	3269.0	-1.0	4335.0	1302.0	-1.0	2771.0	3299.0	-1.0	4332.0	2163.0	-1.0	4325.0	2207.0	-1.0	3387.0	1251.0	-1.0	2482.0	1767.0	-1.0	2756.0	373.0	-1.0	600.0	1332.0	-1.0	1874.0	
392.020	577.0	-1.0	939.0	1572.0	-1.0	2324.0	1648.0	-1.0	3152.0	1820.0	-1.0	2665.0	1722.0	-1.0	3410.0	1972.0	-1.0	2948.0	966.0	-1.0	1779.0	3265.0	-1.0	4335.0	1302.0	-1.0	2766.0	3294.0	-1.0	4332.0	2162.0	-1.0	4325.0	2203.0	-1.0	3376.0	1250.0	-1.0	2478.0	1764.0	-1.0	2751.0	374.0	-1.0	598.0	1330.0	-1.0	1872.0	
392.519	577.0	-1.0	940.0	1572.0	-1.0	2325.0	1649.0	-1.0	3152.0	1820.0	-1.0	2666.0	1722.0	-1.0	3411.0	1972.0	-1.0	2948.0	966.0	-1.0	1777.0	3264.0	-1.0	4335.0	1302.0	-1.0	2765.0	3289.0	-1.0	4332.0	2161.0	-1.0	4325.0	2200.0	-1.0	3368.0	1249.0	-1.0	2472.0	1762.0	-1.0	2745.0	373.0	-1.0	599.0	1328.0	-1.0	1869.0	
393.018	576.0	-1.0	939.0	1570.0	-1.0	2323.0	1648.0	-1.0	3149.0	1819.0	-1.0	2664.0	1722.0	-1.0	3409.0	1971.0	-1.0	2946.0	966.0	-1.0	1775.0	3263.0	-1.0	4335.0	1302.0	-1.0	2767.0	3283.0	-1.0	4332.0	2160.0	-1.0	4325.0	2195.0	-1.0	3358.0	1248.0	-1.0	2471.0	1761.0	-1.0	2746.0	372.0	-1.0	599.0	1328.0	-1.0	1870.0	
393.517	576.0	-1.0	939.0	1569.0	-1.0	2321.0	1648.0	-1.0	3146.0	1818.0	-1.0	2663.0	1721.0	-1.0	3405.0	1970.0	-1.0	2943.0	966.0	-1.0	1776.0	3265.0	-1.0	4335.0	1303.0	-1.0	2767.0	3276.0	-1.0	4332.0	2156.0	-1.0	4324.0	2188.0	-1.0	3347.0	1247.0	-1.0	2471.0	1761.0	-1.0	2747.0	373.0	-1.0	599.0	1327.0	-1.0	1870.0	
394.016	576.0	-1.0	939.0	1569.0	-1.0	2322.0	1649.0	-1.0	3149.0	1818.0	-1.0	2666.0	1722.0	-1.0	3408.0	1971.0	-1.0	2947.0	967.0	-1.0	1779.0	3270.0	-1.0	4335.0	1304.0	-1.0	2771.0	3274.0	-1.0	4332.0	2156.0	-1.0	4324.0	2185.0	-1.0	3345.0	1247.0	-1.0	2473.0	1762.0	-1.0	2753.0	373.0	-1.0	599.0	1327.0	-1.0	1872.0	
394.515	577.0	-1.0	940.0	1569.0	-1.0	2323.0	1649.0	-1.0	3152.0	1817.0	-1.0	2669.0	1723.0	-1.0	3410.0	1972.0	-1.0	2952.0	969.0	-1.0	1782.0	3276.0	-1.0	4335.0	1306.0	-1.0	2775.0	3273.0	-1.0	4332.0	2154.0	-1.0	4325.0	2182.0	-1.0	3344.0	1247.0	-1.0	2478.0	1763.0	-1.0	2759.0	373.0	-1.0	599.0	1327.0	-1.0	1876.0	
395.014	576.0	-1.0	941.0	1567.0	-1.0	2323.0	1649.0	-1.0	3154.0	1816.0	-1.0	2668.0	1721.0	-1.0	3409.0	1974.0	-1.0	2955.0	971.0	-1.0	1787.0	3284.0	-1.0	4335.0	1307.0	-1.0	2779.0	3269.0	-1.0	4332.0	2151.0	-1.0	4324.0	2176.0	-1.0	3336.0	1247.0	-1.0	2479.0	1762.0	-1.0	2761.0	374.0	-1.0	600.0	1327.0	-1.0	1876.0	
395.514	577.0	-1.0	942.0	1567.0	-1.0	2324.0	1651.0	-1.0	3161.0	1816.0	-1.0	2670.0	1723.0	-1.0	3415.0	1976.0	-1.0	2962.0	973.0	-1.0	1793.0	3293.0	-1.0	4335.0	1309.0	-1.0	2785.0	3268.0	-1.0	4332.0	2149.0	-1.0	4324.0	2173.0	-1.0	3330.0	1248.0	-1.0	2479.0	1761.0	-1.0	2761.0	373.0	-1.0	601.0	1327.0	-1.0	1875.0	
396.013	577.0	-1.0	942.0	1566.0	-1.0	2324.0	1651.0	-1.0	3164.0	1814.0	-1.0	2669.0	1723.0	-1.0	3416.0	1976.0	-1.0	2962.0	974.0	-1.0	1797.0	3299.0	-1.0	4335.0	1309.0	-1.0	2789.0	3266.0	-1.0	4332.0	2148.0	-1.0	4324.0	2171.0	-1.0	3326.0	1249.0	-1.0	2482.0	1762.0	-1.0	2764.0	373.0	-1.0	600.0	1327.0	-1.0	1877.0	
396.512	577.0	-1.0	942.0	1565.0	-1.0	2321.0	1651.0	-1.0	3162.0	1812.0	-1.0	2664.0	1722.0	-1.0	3413.0	1975.0	-1.0	2962.0	976.0	-1.0	1800.0	3303.0	-1.0	4335.0	1310.0	-1.0	2791.0	3263.0	-1.0	4332.0	2146.0	-1.0	4324.0	2167.0	-1.0	3321.0	1249.0	-1.0	2484.0	1763.0	-1.0	2765.0	373.0	-1.0	600.0	1327.0	-1.0	1877.0	
397.011	577.0	-1.0	943.0	1565.0	-1.0	2322.0	1652.0	-1.0	3165.0	1811.0	-1.0	2664.0	1723.0	-1.0	3416.0	1976.0	-1.0	2963.0	977.0	-1.0	1804.0	3310.0	-1.0	4335.0	1311.0	-1.0	2795.0	3259.0	-1.0	4332.0	2146.0	-1.0	4324.0	2165.0	-1.0	3315.0	1249.0	-1.0	2483.0	1762.0	-1.0	2764.0	374.0	-1.0	601.0	1325.0	-1.0	1875.0	
397.511	577.0	-1.0	942.0	1566.0	-1.0	2323.0	1653.0	-1.0	3167.0	1811.0	-1.0	2662.0	1724.0	-1.0	3417.0	1977.0	-1.0	2962.0	979.0	-1.0	1807.0	3315.0	-1.0	4335.0	1312.0	-1.0	2795.0	3258.0	-1.0	4332.0	2145.0	-1.0	4325.0	2163.0	-1.0	3314.0	1250.0	-1.0	2485.0	1764.0	-1.0	2768.0	373.0	-1.0	600.0	1326.0	-1.0	1876.0	
398.010	574.0	-1.0	941.0	1562.0	-1.0	2320.0	1649.0	-1.0	3163.0	1807.0	-1.0	2659.0	1723.0	-1.0	3415.0	1976.0	-1.0	2961.0	979.0	-1.0	1807.0	3316.0	-1.0	4335.0	1312.0	-1.0	2792.0	3258.0	-1.0	4332.0	2143.0	-1.0	4324.0	2161.0	-1.0	3310.0	1250.0	-1.0	2485.0	1763.0	-1.0	2768.0	373.0	-1.0	600.0	1326.0	-1.0	1876.0	
398.509	574.0	-1.0	940.0	1562.0	-1.0	2317.0	1648.0	-1.0	3156.0	1807.0	-1.0	2654.0	1721.0	-1.0	3407.0	1974.0	-1.0	2954.0	978.0	-1.0	1805.0	3315.0	-1.0	4335.0	1310.0	-1.0	2784.0	3254.0	-1.0	4331.0	2140.0	-1.0	4322.0	2157.0	-1.0	3300.0	1249.0	-1.0	2482.0	1762.0	-1.0	2764.0	373.0	-1.0	600.0	1324.0	-1.0	1874.0	
399.008	574.0	-1.0	939.0	1562.0	-1.0	2314.0	1649.0	-1.0	3154.0	1808.0	-1.0	2652.0	1721.0	-1.0	3407.0	1973.0	-1.0	2953.0	977.0	-1.0	1802.0	3313.0	-1.0	4335.0	1308.0	-1.0	2776.0	3251.0	-1.0	4331.0	2138.0	-1.0	4322.0	2154.0	-1.0	3291.0	1248.0	-1.0	2478.0	1760.0	-1.0	2758.0	373.0	-1.0	600.0	1323.0	-1.0	1869.0	
399.508	574.0	-1.0	938.0	1563.0	-1.0	2312.0	1649.0	-1.0	3150.0	1807.0	-1.0	2649.0	1720.0	-1.0	3403.0	1972.0	-1.0	2949.0	976.0	-1.0	1799.0	3312.0	-1.0	4335.0	1305.0	-1.0	2766.0	3251.0	-1.0	4331.0	2136.0	-1.0	4321.0	2152.0	-1.0	3285.0	1248.0	-1.0	2478.0	1760.0	-1.0	2756.0	373.0	-1.0	601.0	1322.0	-1.0	1868.0	
400.007	575.0	-1.0	937.0	1567.0	-1.0	2314.0	1650.0	-1.0	3151.0	1814.0	-1.0	2656.0	1722.0	-1.0	3405.0	1975.0	-1.0	2951.0	975.0	-1.0	1793.0	3310.0	-1.0	4335.0	1304.0	-1.0	2760.0	3262.0	-1.0	4332.0	2139.0	-1.0	4322.0	2159.0	-1.0	3295.0	1248.0	-1.0	2479.0	1762.0	-1.0	2758.0	374.0	-1.0	602.0	1323.0	-1.0	1872.0	
400.506	575.0	-1.0	939.0	1576.0	-1.0	2328.0	1654.0	-1.0	3163.0	1823.0	-1.0	2671.0	1726.0	-1.0	3412.0	1980.0	-1.0	2957.0	972.0	-1.0	1786.0	3310.0	-1.0	4335.0	1303.0	-1.0	2758.0	3279.0	-1.0	4331.0	2144.0	-1.0	4323.0	2171.0	-1.0	3315.0	1249.0	-1.0	2480.0	1766.0	-1.0	2764.0	374.0	-1.0	602.0	1328.0	-1.0	1880.0	
401.005	575.0	-1.0	940.0	1581.0	-1.0	2339.0	1658.0	-1.0	3172.0	1830.0	-1.0	2684.0	1730.0	-1.0	3424.0	1983.0	-1.0	2964.0	970.0	-1.0	1778.0	3306.0	-1.0	4335.0	1304.0	-1.0	2760.0	3297.0	-1.0	4332.0	2150.0	-1.0	4323.0	2185.0	-1.0	3341.0	1250.0	-1.0	2484.0	1772.0	-1.0	2773.0	373.0	-1.0	603.0	1334.0	-1.0	1891.0	
401.504	576.0	-1.0	941.0	1585.0	-1.0	2342.0	1659.0	-1.0	3174.0	1833.0	-1.0	2688.0	1732.0	-1.0	3428.0	1983.0	-1.0	2965.0	968.0	-1.0	1771.0	3297.0	-1.0	4335.0	1303.0	-1.0	2759.0	3306.0	-1.0	4332.0	2154.0	-1.0	4323.0	2193.0	-1.0	3356.0	1250.0	-1.0	2487.0	1773.0	-1.0	2776.0	374.0	-1.0	605.0	1338.0	-1.0	1897.0	
402.005	577.0	-1.0	941.0	1586.0	-1.0	2342.0	1659.0	-1.0	3172.0	1834.0	-1.0	2688.0	1733.0	-1.0	3426.0	1982.0	-1.0	2961.0	966.0	-1.0	1767.0	3288.0	-1.0	4335.0	1303.0	-1.0	2759.0	3311.0	-1.0	4332.0	2156.0	-1.0	4323.0	2198.0	-1.0	3363.0	1250.0	-1.0	2487.0	1772.0	-1.0	2773.0	374.0	-1.0	604.0	1339.0	-1.0	1900.0	
402.504	576.0	-1.0	942.0	1587.0	-1.0	2343.0	1660.0	-1.0	3173.0	1836.0	-1.0	2690.0	1734.0	-1.0	3431.0	1982.0	-1.0	2961.0	965.0	-1.0	1765.0	3284.0	-1.0	4335.0	1303.0	-1.0	2761.0	3318.0	-1.0	4332.0	2159.0	-1.0	4324.0	2204.0	-1.0	3372.0	1251.0	-1.0	2488.0	1773.0	-1.0	2770.0	375.0	-1.0	605.0	1340.0	-1.0	1901.0	
403.003	576.0	-1.0	942.0	1588.0	-1.0	2343.0	1660.0	-1.0	3173.0	1837.0	-1.0	2692.0	1736.0	-1.0	3432.0	1983.0	-1.0	2962.0	965.0	-1.0	1764.0	3282.0	-1.0	4335.0	1304.0	-1.0	2767.0	3323.0	-1.0	4331.0	2163.0	-1.0	4324.0	2208.0	-1.0	3382.0	1252.0	-1.0	2493.0	1773.0	-1.0	2772.0	374.0	-1.0	606.0	1342.0	-1.0	1907.0	
403.502	577.0	-1.0	943.0	1588.0	-1.0	2343.0	1660.0	-1.0	3170.0	1838.0	-1.0	2693.0	1736.0	-1.0	3430.0	1984.0	-1.0	2962.0	966.0	-1.0	1766.0	3283.0	-1.0	4335.0	1305.0	-1.0	2771.0	3328.0	-1.0	4331.0	2164.0	-1.0	4324.0	2211.0	-1.0	3388.0	1253.0	-1.0	2495.0	1773.0	-1.0	2771.0	374.0	-1.0	606.0	1344.0	-1.0	1911.0	
404.001	577.0	-1.0	944.0	1590.0	-1.0	2346.0	1661.0	-1.0	3172.0	1840.0	-1.0	2698.0	1739.0	-1.0	3435.0	1987.0	-1.0	2968.0	967.0	-1.0	1770.0	3286.0	-1.0	4335.0	1306.0	-1.0	2778.0	3334.0	-1.0	4332.0	2167.0	-1.0	4324.0	2216.0	-1.0	3400.0	1254.0	-1.0	2502.0	1774.0	-1.0	2778.0	374.0	-1.0	608.0	1347.0	-1.0	1918.0	
404.500	577.0	-1.0	946.0	1590.0	-1.0	2351.0	1660.0	-1.0	3173.0	1843.0	-1.0	2704.0	1742.0	-1.0	3441.0	1991.0	-1.0	2975.0	968.0	-1.0	1774.0	3293.0	-1.0	4335.0	1308.0	-1.0	2785.0	3346.0	-1.0	4332.0	2170.0	-1.0	4325.0	2222.0	-1.0	3413.0	1254.0	-1.0	2508.0	1776.0	-1.0	2785.0	375.0	-1.0	609.0	1349.0	-1.0	1928.0	
404.999	578.0	-1.0	947.0	1593.0	-1.0	2359.0	1663.0	-1.0	3181.0	1846.0	-1.0	2714.0	1745.0	-1.0	3453.0	1996.0	-1.0	2985.0	970.0	-1.0	1778.0	3298.0	-1.0	4335.0	1310.0	-1.0	2793.0	3356.0	-1.0	4332.0	2173.0	-1.0	4325.0	2229.0	-1.0	3431.0	1256.0	-1.0	2513.0	1778.0	-1.0	2793.0	375.0	-1.0	610.0	1352.0	-1.0	1932.0	
405.498	578.0	-1.0	948.0	1594.0	-1.0	2364.0	1664.0	-1.0	3185.0	1848.0	-1.0	2720.0	1748.0	-1.0	3462.0	1999.0	-1.0	2992.0	972.0	-1.0	1782.0	3304.0	-1.0	4335.0	1311.0	-1.0	2798.0	3364.0	-1.0	4332.0	2176.0	-1.0	4325.0	2234.0	-1.0	3445.0	1257.0	-1.0	2518.0	1780.0	-1.0	2801.0	376.0	-1.0	610.0	1354.0	-1.0	1938.0	
405.997	577.0	-1.0	947.0	1595.0	-1.0	2366.0	1664.0	-1.0	3185.0	1849.0	-1.0	2722.0	1749.0	-1.0	3463.0	2000.0	-1.0	2994.0	972.0	-1.0	1784.0	3307.0	-1.0	4335.0	1311.0	-1.0	2798.0	3365.0	-1.0	4332.0	2176.0	-1.0	4325.0	2236.0	-1.0	3449.0	1256.0	-1.0	2519.0	1781.0	-1.0	2803.0	375.0	-1.0	609.0	1354.0	-1.0	1939.0	
406.496	577.0	-1.0	946.0	1593.0	-1.0	2367.0	1663.0	-1.0	3185.0	1847.0	-1.0	2721.0	1749.0	-1.0	3465.0	1999.0	-1.0	2993.0	973.0	-1.0	1784.0	3307.0	-1.0	4335.0	1310.0	-1.0	2795.0	3365.0	-1.0	4332.0	2176.0	-1.0	4325.0	2236.0	-1.0	3454.0	1256.0	-1.0	2520.0	1782.0	-1.0	2808.0	375.0	-1.0	609.0	1355.0	-1.0	1942.0	
406.995	576.0	-1.0	943.0	1591.0	-1.0	2362.0	1661.0	-1.0	3178.0	1845.0	-1.0	2713.0	1748.0	-1.0	3460.0	1997.0	-1.0	2987.0	972.0	-1.0	1781.0	3304.0	-1.0	4335.0	1308.0	-1.0	2786.0	3358.0	-1.0	4332.0	2173.0	-1.0	4325.0	2234.0	-1.0	3449.0	1255.0	-1.0	2518.0	1780.0	-1.0	2808.0	375.0	-1.0	610.0	1354.0	-1.0	1940.0	
407.494	576.0	-1.0	941.0	1589.0	-1.0	2361.0	1661.0	-1.0	3178.0	1841.0	-1.0	2709.0	1748.0	-1.0	3461.0	1994.0	-1.0	2983.0	971.0	-1.0	1780.0	3299.0	-1.0	4335.0	1306.0	-1.0	2777.0	3353.0	-1.0	4332.0	2171.0	-1.0	4325.0	2232.0	-1.0	3444.0	1254.0	-1.0	2516.0	1779.0	-1.0	2805.0	375.0	-1.0	608.0	1352.0	-1.0	1936.0	
407.993	575.0	-1.0	939.0	1587.0	-1.0	2357.0	1659.0	-1.0	3175.0	1839.0	-1.0	2703.0	1746.0	-1.0	3460.0	1992.0	-1.0	2979.0	970.0	-1.0	1777.0	3294.0	-1.0	4335.0	1304.0	-1.0	2769.0	3346.0	-1.0	4332.0	2169.0	-1.0	4325.0	2230.0	-1.0	3441.0	1254.0	-1.0	2516.0	1780.0	-1.0	2806.0	375.0	-1.0	609.0	1351.0	-1.0	1934.0	
408.492	575.0	-1.0	938.0	1584.0	-1.0	2351.0	1657.0	-1.0	3169.0	1836.0	-1.0	2697.0	1744.0	-1.0	3455.0	1989.0	-1.0	2975.0	969.0	-1.0	1776.0	3288.0	-1.0	4335.0	1302.0	-1.0	2762.0	3340.0	-1.0	4332.0	2167.0	-1.0	4325.0	2227.0	-1.0	3436.0	1253.0	-1.0	2515.0	1778.0	-1.0	2804.0	375.0	-1.0	609.0	1350.0	-1.0	1932.0	
408.991	574.0	-1.0	938.0	1581.0	-1.0	2350.0	1657.0	-1.0	3171.0	1834.0	-1.0	2695.0	1743.0	-1.0	3459.0	1987.0	-1.0	2975.0	969.0	-1.0	1776.0	3285.0	-1.0	4335.0	1300.0	-1.0	2757.0	3335.0	-1.0	4332.0	2165.0	-1.0	4326.0	2226.0	-1.0	3431.0	1253.0	-1.0	2514.0	1777.0	-1.0	2799.0	375.0	-1.0	609.0	1349.0	-1.0	1929.0	
409.490	575.0	-1.0	938.0	1580.0	-1.0	2347.0	1655.0	-1.0	3172.0	1832.0	-1.0	2693.0	1742.0	-1.0	3457.0	1985.0	-1.0	2973.0	969.0	-1.0	1776.0	3280.0	-1.0	4335.0	1300.0	-1.0	2756.0	3332.0	-1.0	4332.0	2164.0	-1.0	4326.0	2226.0	-1.0	3432.0	1253.0	-1.0	2516.0	1778.0	-1.0	2800.0	375.0	-1.0	609.0	1349.0	-1.0	1930.0	
409.989	574.0	-1.0	938.0	1580.0	-1.0	2346.0	1655.0	-1.0	3172.0	1832.0	-1.0	2694.0	1742.0	-1.0	3456.0	1985.0	-1.0	2976.0	968.0	-1.0	1776.0	3279.0	-1.0	4335.0	1300.0	-1.0	2759.0	3334.0	-1.0	4332.0	2164.0	-1.0	4326.0	2226.0	-1.0	3437.0	1253.0	-1.0	2517.0	1779.0	-1.0	2805.0	374.0	-1.0	609.0	1352.0	-1.0	1935.0	
410.488	575.0	-1.0	940.0	1581.0	-1.0	2352.0	1656.0	-1.0	3179.0	1835.0	-1.0	2702.0	1744.0	-1.0	3462.0	1989.0	-1.0	2984.0	968.0	-1.0	1776.0	3280.0	-1.0	4335.0	1301.0	-1.0	2764.0	3337.0	-1.0	4332.0	2166.0	-1.0	4326.0	2227.0	-1.0	3439.0	1254.0	-1.0	2517.0	1779.0	-1.0	2804.0	375.0	-1.0	608.0	1354.0	-1.0	1938.0	
410.987	575.0	-1.0	943.0	1582.0	-1.0	2356.0	1658.0	-1.0	3184.0	1836.0	-1.0	2706.0	1745.0	-1.0	3467.0	1991.0	-1.0	2991.0	968.0	-1.0	1777.0	3280.0	-1.0	4335.0	1303.0	-1.0	2770.0	3339.0	-1.0	4332.0	2169.0	-1.0	4326.0	2230.0	-1.0	3446.0	1255.0	-1.0	2521.0	1780.0	-1.0	2808.0	375.0	-1.0	610.0	1356.0	-1.0	1942.0	
411.486	576.0	-1.0	944.0	1582.0	-1.0	2356.0	1658.0	-1.0	3184.0	1837.0	-1.0	2708.0	1745.0	-1.0	3467.0	1992.0	-1.0	2993.0	969.0	-1.0	1779.0	3281.0	-1.0	4335.0	1303.0	-1.0	2776.0	3342.0	-1.0	4333.0	2170.0	-1.0	4326.0	2230.0	-1.0	3452.0	1255.0	-1.0	2523.0	1780.0	-1.0	2808.0	375.0	-1.0	608.0	1356.0	-1.0	1944.0	
411.985	576.0	-1.0	944.0	1583.0	-1.0	2359.0	1660.0	-1.0	3189.0	1839.0	-1.0	2714.0	1745.0	-1.0	3465.0	1993.0	-1.0	2995.0	970.0	-1.0	1783.0	3284.0	-1.0	4335.0	1304.0	-1.0	2782.0	3343.0	-1.0	4333.0	2172.0	-1.0	4327.0	2230.0	-1.0	3452.0	1257.0	-1.0	2521.0	1779.0	-1.0	2803.0	374.0	-1.0	609.0	1357.0	-1.0	1942.0	
412.484	576.0	-1.0	944.0	1583.0	-1.0	2360.0	1660.0	-1.0	3192.0	1840.0	-1.0	2716.0	1744.0	-1.0	3467.0	1994.0	-1.0	2998.0	971.0	-1.0	1785.0	3289.0	-1.0	4335.0	1306.0	-1.0	2786.0	3346.0	-1.0	4333.0	2173.0	-1.0	4326.0	2233.0	-1.0	3458.0	1257.0	-1.0	2524.0	1780.0	-1.0	2805.0	375.0	-1.0	608.0	1357.0	-1.0	1943.0	
412.984	576.0	-1.0	943.0	1582.0	-1.0	2360.0	1660.0	-1.0	3193.0	1840.0	-1.0	2716.0	1744.0	-1.0	3468.0	1994.0	-1.0	3000.0	972.0	-1.0	1789.0	3294.0	-1.0	4335.0	1307.0	-1.0	2790.0	3348.0	-1.0	4332.0	2174.0	-1.0	4326.0	2233.0	-1.0	3460.0	1257.0	-1.0	2525.0	1780.0	-1.0	2805.0	375.0	-1.0	608.0	1357.0	-1.0	1943.0	
413.483	576.0	-1.0	943.0	1581.0	-1.0	2359.0	1659.0	-1.0	3193.0	1839.0	-1.0	2718.0	1743.0	-1.0	3468.0	1995.0	-1.0	3002.0	973.0	-1.0	1793.0	3299.0	-1.0	4335.0	1307.0	-1.0	2796.0	3348.0	-1.0	4333.0	2174.0	-1.0	4326.0	2233.0	-1.0	3460.0	1258.0	-1.0	2524.0	1780.0	-1.0	2800.0	376.0	-1.0	607.0	1357.0	-1.0	1940.0	
413.982	575.0	-1.0	942.0	1581.0	-1.0	2361.0	1659.0	-1.0	3195.0	1839.0	-1.0	2721.0	1745.0	-1.0	3474.0	1997.0	-1.0	3008.0	974.0	-1.0	1795.0	3305.0	-1.0	4335.0	1308.0	-1.0	2801.0	3353.0	-1.0	4333.0	2176.0	-1.0	4327.0	2236.0	-1.0	3467.0	1259.0	-1.0	2527.0	1782.0	-1.0	2807.0	375.0	-1.0	608.0	1358.0	-1.0	1944.0	
414.481	575.0	-1.0	942.0	1582.0	-1.0	2363.0	1658.0	-1.0	3194.0	1840.0	-1.0	2723.0	1744.0	-1.0	3477.0	1998.0	-1.0	3010.0	974.0	-1.0	1796.0	3305.0	-1.0	4335.0	1309.0	-1.0	2804.0	3356.0	-1.0	4333.0	2177.0	-1.0	4327.0	2237.0	-1.0	3476.0	1260.0	-1.0	2529.0	1783.0	-1.0	2811.0	374.0	-1.0	608.0	1360.0	-1.0	1946.0	
414.980	575.0	-1.0	942.0	1584.0	-1.0	2369.0	1659.0	-1.0	3201.0	1842.0	-1.0	2731.0	1746.0	-1.0	3482.0	1999.0	-1.0	3014.0	974.0	-1.0	1797.0	3307.0	-1.0	4335.0	1309.0	-1.0	2803.0	3359.0	-1.0	4333.0	2177.0	-1.0	4327.0	2239.0	-1.0	3478.0	1260.0	-1.0	2529.0	1784.0	-1.0	2812.0	375.0	-1.0	608.0	1360.0	-1.0	1947.0	
415.479	575.0	-1.0	943.0	1586.0	-1.0	2374.0	1660.0	-1.0	3206.0	1843.0	-1.0	2737.0	1746.0	-1.0	3490.0	2001.0	-1.0	3022.0	974.0	-1.0	1798.0	3308.0	-1.0	4335.0	1308.0	-1.0	2805.0	3362.0	-1.0	4333.0	2177.0	-1.0	4326.0	2243.0	-1.0	3488.0	1262.0	-1.0	2536.0	1788.0	-1.0	2821.0	375.0	-1.0	609.0	1362.0	-1.0	1953.0	
415.978	575.0	-1.0	943.0	1587.0	-1.0	2377.0	1659.0	-1.0	3207.0	1844.0	-1.0	2740.0	1746.0	-1.0	3495.0	2001.0	-1.0	3028.0	973.0	-1.0	1801.0	3309.0	-1.0	4336.0	1308.0	-1.0	2804.0	3364.0	-1.0	4333.0	2178.0	-1.0	4327.0	2245.0	-1.0	3491.0	1263.0	-1.0	2539.0	1790.0	-1.0	2825.0	374.0	-1.0	610.0	1364.0	-1.0	1955.0	
416.477	575.0	-1.0	944.0	1588.0	-1.0	2383.0	1661.0	-1.0	3216.0	1845.0	-1.0	2748.0	1746.0	-1.0	3495.0	2002.0	-1.0	3031.0	973.0	-1.0	1801.0	3310.0	-1.0	4336.0	1308.0	-1.0	2803.0	3364.0	-1.0	4333.0	2176.0	-1.0	4326.0	2245.0	-1.0	3490.0	1263.0	-1.0	2541.0	1790.0	-1.0	2826.0	375.0	-1.0	609.0	1363.0	-1.0	1955.0	
416.976	575.0	-1.0	945.0	1590.0	-1.0	2387.0	1661.0	-1.0	3218.0	1847.0	-1.0	2753.0	1745.0	-1.0	3495.0	2003.0	-1.0	3036.0	974.0	-1.0	1803.0	3314.0	-1.0	4336.0	1309.0	-1.0	2805.0	3366.0	-1.0	4333.0	2177.0	-1.0	4326.0	2246.0	-1.0	3496.0	1263.0	-1.0	2542.0	1796.0	-1.0	2837.0	376.0	-1.0	610.0	1365.0	-1.0	1958.0	
417.475	576.0	-1.0	947.0	1592.0	-1.0	2391.0	1662.0	-1.0	3219.0	1849.0	-1.0	2758.0	1745.0	-1.0	3497.0	2006.0	-1.0	3043.0	974.0	-1.0	1804.0	3320.0	-1.0	4336.0	1310.0	-1.0	2808.0	3368.0	-1.0	4332.0	2177.0	-1.0	4326.0	2247.0	-1.0	3499.0	1262.0	-1.0	2542.0	1799.0	-1.0	2846.0	376.0	-1.0	610.0	1363.0	-1.0	1956.0	
417.974	577.0	-1.0	948.0	1596.0	-1.0	2399.0	1664.0	-1.0	3228.0	1854.0	-1.0	2767.0	1747.0	-1.0	3502.0	2012.0	-1.0	3054.0	974.0	-1.0	1806.0	3331.0	-1.0	4336.0	1313.0	-1.0	2815.0	3370.0	-1.0	4332.0	2178.0	-1.0	4326.0	2247.0	-1.0	3498.0	1262.0	-1.0	2542.0	1800.0	-1.0	2849.0	375.0	-1.0	610.0	1359.0	-1.0	1950.0	
418.473	578.0	-1.0	950.0	1598.0	-1.0	2402.0	1666.0	-1.0	3233.0	1856.0	-1.0	2770.0	1747.0	-1.0	3505.0	2016.0	-1.0	3061.0	976.0	-1.0	1807.0	3339.0	-1.0	4336.0	1315.0	-1.0	2823.0	3367.0	-1.0	4332.0	2180.0	-1.0	4326.0	2246.0	-1.0	3501.0	1262.0	-1.0	2544.0	1801.0	-1.0	2856.0	375.0	-1.0	609.0	1356.0	-1.0	1949.0	
418.973	578.0	-1.0	951.0	1599.0	-1.0	2401.0	1667.0	-1.0	3234.0	1854.0	-1.0	2767.0	1747.0	-1.0	3506.0	2016.0	-1.0	3062.0	976.0	-1.0	1810.0	3341.0	-1.0	4336.0	1317.0	-1.0	2828.0	3359.0	-1.0	4332.0	2179.0	-1.0	4326.0	2243.0	-1.0	3500.0	1261.0	-1.0	2543.0	1799.0	-1.0	2856.0	375.0	-1.0	608.0	1353.0	-1.0	1944.0	
419.472	578.0	-1.0	952.0	1598.0	-1.0	2401.0	1667.0	-1.0	3234.0	1852.0	-1.0	2765.0	1746.0	-1.0	3504.0	2016.0	-1.0	3061.0	977.0	-1.0	1812.0	3341.0	-1.0	4336.0	1317.0	-1.0	2830.0	3354.0	-1.0	4332.0	2179.0	-1.0	4326.0	2238.0	-1.0	3496.0	1260.0	-1.0	2542.0	1796.0	-1.0	2851.0	374.0	-1.0	609.0	1349.0	-1.0	1937.0	
419.971	578.0	-1.0	953.0	1598.0	-1.0	2402.0	1667.0	-1.0	3238.0	1850.0	-1.0	2765.0	1747.0	-1.0	3509.0	2016.0	-1.0	3065.0	977.0	-1.0	1814.0	3342.0	-1.0	4336.0	1317.0	-1.0	2831.0	3352.0	-1.0	4332.0	2179.0	-1.0	4325.0	2238.0	-1.0	3494.0	1259.0	-1.0	2539.0	1792.0	-1.0	2843.0	374.0	-1.0	608.0	1346.0	-1.0	1930.0	
420.470	578.0	-1.0	953.0	1596.0	-1.0	2400.0	1667.0	-1.0	3238.0	1849.0	-1.0	2762.0	1747.0	-1.0	3509.0	2015.0	-1.0	3064.0	978.0	-1.0	1815.0	3341.0	-1.0	4336.0	1317.0	-1.0	2831.0	3348.0	-1.0	4332.0	2177.0	-1.0	4325.0	2237.0	-1.0	3496.0	1259.0	-1.0	2540.0	1791.0	-1.0	2842.0	375.0	-1.0	608.0	1343.0	-1.0	1927.0	
420.969	578.0	-1.0	952.0	1595.0	-1.0	2393.0	1666.0	-1.0	3232.0	1846.0	-1.0	2756.0	1745.0	-1.0	3504.0	2013.0	-1.0	3058.0	978.0	-1.0	1815.0	3338.0	-1.0	4336.0	1316.0	-1.0	2828.0	3342.0	-1.0	4332.0	2175.0	-1.0	4326.0	2232.0	-1.0	3490.0	1257.0	-1.0	2537.0	1787.0	-1.0	2835.0	375.0	-1.0	608.0	1340.0	-1.0	1921.0	
421.468	578.0	-1.0	952.0	1592.0	-1.0	2386.0	1664.0	-1.0	3224.0	1842.0	-1.0	2748.0	1743.0	-1.0	3494.0	2009.0	-1.0	3051.0	978.0	-1.0	1815.0	3334.0	-1.0	4336.0	1315.0	-1.0	2821.0	3335.0	-1.0	4332.0	2171.0	-1.0	4325.0	2228.0	-1.0	3478.0	1256.0	-1.0	2534.0	1781.0	-1.0	2824.0	375.0	-1.0	608.0	1336.0	-1.0	1915.0	
421.967	578.0	-1.0	951.0	1591.0	-1.0	2382.0	1663.0	-1.0	3221.0	1840.0	-1.0	2743.0	1741.0	-1.0	3493.0	2007.0	-1.0	3048.0	977.0	-1.0	1814.0	3330.0	-1.0	4336.0	1313.0	-1.0	2818.0	3333.0	-1.0	4332.0	2169.0	-1.0	4325.0	2226.0	-1.0	3476.0	1255.0	-1.0	2534.0	1779.0	-1.0	2823.0	374.0	-1.0	608.0	1335.0	-1.0	1914.0	
422.466	577.0	-1.0	952.0	1589.0	-1.0	2379.0	1662.0	-1.0	3218.0	1838.0	-1.0	2740.0	1740.0	-1.0	3489.0	2006.0	-1.0	3045.0	977.0	-1.0	1814.0	3327.0	-1.0	4336.0	1312.0	-1.0	2812.0	3330.0	-1.0	4332.0	2167.0	-1.0	4325.0	2223.0	-1.0	3470.0	1255.0	-1.0	2534.0	1777.0	-1.0	2818.0	374.0	-1.0	608.0	1334.0	-1.0	1911.0	
422.965	578.0	-1.0	953.0	1589.0	-1.0	2381.0	1663.0	-1.0	3222.0	1839.0	-1.0	2742.0	1740.0	-1.0	3494.0	2006.0	-1.0	3049.0	977.0	-1.0	1816.0	3329.0	-1.0	4335.0	1311.0	-1.0	2811.0	3331.0	-1.0	4332.0	2167.0	-1.0	4325.0	2224.0	-1.0	3470.0	1254.0	-1.0	2533.0	1775.0	-1.0	2814.0	374.0	-1.0	609.0	1333.0	-1.0	1909.0	
423.464	578.0	-1.0	954.0	1589.0	-1.0	2382.0	1663.0	-1.0	3223.0	1839.0	-1.0	2745.0	1741.0	-1.0	3496.0	2006.0	-1.0	3052.0	978.0	-1.0	1818.0	3330.0	-1.0	4336.0	1310.0	-1.0	2809.0	3333.0	-1.0	4332.0	2166.0	-1.0	4325.0	2224.0	-1.0	3470.0	1254.0	-1.0	2535.0	1774.0	-1.0	2817.0	375.0	-1.0	610.0	1334.0	-1.0	1911.0	
423.963	578.0	-1.0	955.0	1589.0	-1.0	2383.0	1662.0	-1.0	3223.0	1840.0	-1.0	2747.0	1740.0	-1.0	3494.0	2007.0	-1.0	3053.0	978.0	-1.0	1820.0	3334.0	-1.0	4336.0	1310.0	-1.0	2806.0	3335.0	-1.0	4332.0	2163.0	-1.0	4325.0	2222.0	-1.0	3467.0	1254.0	-1.0	2535.0	1774.0	-1.0	2816.0	374.0	-1.0	610.0	1334.0	-1.0	1911.0	
424.462	578.0	-1.0	955.0	1590.0	-1.0	2386.0	1663.0	-1.0	3226.0	1842.0	-1.0	2752.0	1740.0	-1.0	3497.0	2007.0	-1.0	3056.0	979.0	-1.0	1822.0	3337.0	-1.0	4335.0	1309.0	-1.0	2803.0	3337.0	-1.0	4332.0	2160.0	-1.0	4325.0	2221.0	-1.0	3462.0	1254.0	-1.0	2533.0	1772.0	-1.0	2813.0	375.0	-1.0	610.0	1333.0	-1.0	1910.0	
424.961	578.0	-1.0	954.0	1589.0	-1.0	2385.0	1662.0	-1.0	3224.0	1841.0	-1.0	2751.0	1739.0	-1.0	3493.0	2006.0	-1.0	3053.0	979.0	-1.0	1822.0	3337.0	-1.0	4336.0	1308.0	-1.0	2799.0	3337.0	-1.0	4332.0	2157.0	-1.0	4325.0	2218.0	-1.0	3458.0	1254.0	-1.0	2532.0	1772.0	-1.0	2815.0	375.0	-1.0	610.0	1333.0	-1.0	1911.0	
425.460	577.0	-1.0	952.0	1587.0	-1.0	2380.0	1661.0	-1.0	3216.0	1839.0	-1.0	2745.0	1736.0	-1.0	3484.0	2002.0	-1.0	3046.0	978.0	-1.0	1820.0	3336.0	-1.0	4335.0	1307.0	-1.0	2794.0	3335.0	-1.0	4332.0	2154.0	-1.0	4325.0	2215.0	-1.0	3451.0	1252.0	-1.0	2528.0	1771.0	-1.0	2812.0	375.0	-1.0	608.0	1332.0	-1.0	1909.0	
425.959	577.0	-1.0	950.0	1585.0	-1.0	2376.0	1659.0	-1.0	3213.0	1837.0	-1.0	2741.0	1735.0	-1.0	3481.0	2001.0	-1.0	3042.0	978.0	-1.0	1819.0	3335.0	-1.0	4336.0	1306.0	-1.0	2791.0	3334.0	-1.0	4332.0	2153.0	-1.0	4325.0	2213.0	-1.0	3450.0	1252.0	-1.0	2525.0	1771.0	-1.0	2811.0	375.0	-1.0	609.0	1332.0	-1.0	1906.0	
426.459	576.0	-1.0	948.0	1584.0	-1.0	2371.0	1656.0	-1.0	3206.0	1834.0	-1.0	2734.0	1732.0	-1.0	3475.0	1997.0	-1.0	3035.0	977.0	-1.0	1817.0	3332.0	-1.0	4335.0	1306.0	-1.0	2789.0	3331.0	-1.0	4332.0	2152.0	-1.0	4325.0	2210.0	-1.0	3445.0	1251.0	-1.0	2523.0	1771.0	-1.0	2812.0	374.0	-1.0	609.0	1331.0	-1.0	1907.0	
426.958	576.0	-1.0	945.0	1581.0	-1.0	2363.0	1654.0	-1.0	3196.0	1830.0	-1.0	2723.0	1730.0	-1.0	3464.0	1993.0	-1.0	3024.0	976.0	-1.0	1814.0	3329.0	-1.0	4335.0	1305.0	-1.0	2784.0	3325.0	-1.0	4332.0	2149.0	-1.0	4325.0	2206.0	-1.0	3435.0	1251.0	-1.0	2520.0	1769.0	-1.0	2811.0	375.0	-1.0	608.0	1330.0	-1.0	1906.0	
427.457	575.0	-1.0	944.0	1579.0	-1.0	2360.0	1652.0	-1.0	3193.0	1828.0	-1.0	2718.0	1729.0	-1.0	3461.0	1991.0	-1.0	3018.0	975.0	-1.0	1812.0	3326.0	-1.0	4336.0	1305.0	-1.0	2781.0	3321.0	-1.0	4332.0	2148.0	-1.0	4325.0	2202.0	-1.0	3428.0	1251.0	-1.0	2517.0	1768.0	-1.0	2809.0	374.0	-1.0	607.0	1330.0	-1.0	1904.0	
427.956	575.0	-1.0	941.0	1577.0	-1.0	2355.0	1650.0	-1.0	3186.0	1826.0	-1.0	2710.0	1727.0	-1.0	3452.0	1986.0	-1.0	3009.0	974.0	-1.0	1808.0	3321.0	-1.0	4335.0	1304.0	-1.0	2777.0	3316.0	-1.0	4332.0	2146.0	-1.0	4325.0	2198.0	-1.0	3420.0	1251.0	-1.0	2517.0	1768.0	-1.0	2810.0	374.0	-1.0	608.0	1329.0	-1.0	1905.0	
428.455	574.0	-1.0	940.0	1575.0	-1.0	2350.0	1649.0	-1.0	3177.0	1823.0	-1.0	2702.0	1724.0	-1.0	3441.0	1982.0	-1.0	2999.0	973.0	-1.0	1803.0	3315.0	-1.0	4335.0	1302.0	-1.0	2772.0	3310.0	-1.0	4332.0	2143.0	-1.0	4325.0	2193.0	-1.0	3409.0	1251.0	-1.0	2514.0	1766.0	-1.0	2807.0	374.0	-1.0	607.0	1329.0	-1.0	1904.0	
428.954	574.0	-1.0	939.0	1575.0	-1.0	2348.0	1648.0	-1.0	3174.0	1823.0	-1.0	2700.0	1722.0	-1.0	3437.0	1981.0	-1.0	2994.0	972.0	-1.0	1801.0	3311.0	-1.0	4336.0	1302.0	-1.0	2770.0	3308.0	-1.0	4332.0	2144.0	-1.0	4324.0	2190.0	-1.0	3405.0	1251.0	-1.0	2514.0	1765.0	-1.0	2805.0	374.0	-1.0	607.0	1328.0	-1.0	1903.0	
429.453	574.0	-1.0	940.0	1574.0	-1.0	2347.0	1649.0	-1.0	3172.0	1822.0	-1.0	2697.0	1722.0	-1.0	3433.0	1979.0	-1.0	2990.0	972.0	-1.0	1798.0	3308.0	-1.0	4336.0	1301.0	-1.0	2767.0	3305.0	-1.0	4332.0	2143.0	-1.0	4325.0	2187.0	-1.0	3400.0	1250.0	-1.0	2514.0	1763.0	-1.0	2805.0	374.0	-1.0	609.0	1329.0	-1.0	1904.0	
429.952	574.0	-1.0	940.0	1573.0	-1.0	2345.0	1648.0	-1.0	3167.0	1822.0	-1.0	2695.0	1720.0	-1.0	3427.0	1978.0	-1.0	2986.0	971.0	-1.0	1796.0	3305.0	-1.0	4336.0	1300.0	-1.0	2764.0	3301.0	-1.0	4332.0	2142.0	-1.0	4324.0	2183.0	-1.0	3391.0	1250.0	-1.0	2513.0	1762.0	-1.0	2801.0	375.0	-1.0	608.0	1328.0	-1.0	1905.0	
430.453	574.0	-1.0	941.0	1573.0	-1.0	2347.0	1649.0	-1.0	3168.0	1823.0	-1.0	2697.0	1721.0	-1.0	3424.0	1978.0	-1.0	2984.0	971.0	-1.0	1794.0	3304.0	-1.0	4336.0	1300.0	-1.0	2762.0	3299.0	-1.0	4332.0	2140.0	-1.0	4324.0	2180.0	-1.0	3382.0	1249.0	-1.0	2510.0	1760.0	-1.0	2796.0	375.0	-1.0	608.0	1327.0	-1.0	1903.0	
430.952	574.0	-1.0	941.0	1573.0	-1.0	2346.0	1649.0	-1.0	3168.0	1824.0	-1.0	2697.0	1721.0	-1.0	3422.0	1978.0	-1.0	2982.0	970.0	-1.0	1793.0	3303.0	-1.0	4335.0	1300.0	-1.0	2762.0	3298.0	-1.0	4332.0	2139.0	-1.0	4324.0	2178.0	-1.0	3377.0	1249.0	-1.0	2509.0	1760.0	-1.0	2794.0	375.0	-1.0	608.0	1328.0	-1.0	1904.0	
431.451	575.0	-1.0	942.0	1573.0	-1.0	2345.0	1649.0	-1.0	3162.0	1823.0	-1.0	2695.0	1721.0	-1.0	3418.0	1977.0	-1.0	2981.0	970.0	-1.0	1793.0	3302.0	-1.0	4336.0	1300.0	-1.0	2763.0	3297.0	-1.0	4332.0	2138.0	-1.0	4324.0	2176.0	-1.0	3372.0	1249.0	-1.0	2506.0	1758.0	-1.0	2791.0	374.0	-1.0	608.0	1328.0	-1.0	1905.0	
431.950	575.0	-1.0	942.0	1574.0	-1.0	2346.0	1649.0	-1.0	3164.0	1825.0	-1.0	2697.0	1721.0	-1.0	3421.0	1979.0	-1.0	2983.0	971.0	-1.0	1794.0	3304.0	-1.0	4336.0	1300.0	-1.0	2765.0	3300.0	-1.0	4332.0	2139.0	-1.0	4325.0	2176.0	-1.0	3369.0	1247.0	-1.0	2503.0	1758.0	-1.0	2787.0	374.0	-1.0	608.0	1328.0	-1.0	1906.0	
432.450	575.0	-1.0	943.0	1574.0	-1.0	2348.0	1650.0	-1.0	3165.0	1826.0	-1.0	2698.0	1723.0	-1.0	3427.0	1982.0	-1.0	2988.0	971.0	-1.0	1796.0	3308.0	-1.0	4336.0	1302.0	-1.0	2772.0	3304.0	-1.0	4332.0	2141.0	-1.0	4325.0	2178.0	-1.0	3375.0	1247.0	-1.0	2503.0	1758.0	-1.0	2791.0	374.0	-1.0	608.0	1329.0	-1.0	1909.0	
432.949	575.0	-1.0	943.0	1573.0	-1.0	2347.0	1649.0	-1.0	3163.0	1825.0	-1.0	2696.0	1722.0	-1.0	3426.0	1983.0	-1.0	2989.0	971.0	-1.0	1798.0	3312.0	-1.0	4336.0	1303.0	-1.0	2775.0	3306.0	-1.0	4332.0	2142.0	-1.0	4325.0	2179.0	-1.0	3376.0	1247.0	-1.0	2501.0	1759.0	-1.0	2790.0	374.0	-1.0	608.0	1329.0	-1.0	1909.0	
433.448	575.0	-1.0	943.0	1575.0	-1.0	2348.0	1650.0	-1.0	3167.0	1826.0	-1.0	2697.0	1724.0	-1.0	3428.0	1984.0	-1.0	2990.0	972.0	-1.0	1800.0	3315.0	-1.0	4336.0	1304.0	-1.0	2780.0	3307.0	-1.0	4332.0	2143.0	-1.0	4325.0	2178.0	-1.0	3376.0	1246.0	-1.0	2498.0	1758.0	-1.0	2788.0	374.0	-1.0	606.0	1328.0	-1.0	1908.0	
433.947	575.0	-1.0	941.0	1573.0	-1.0	2347.0	1649.0	-1.0	3168.0	1824.0	-1.0	2695.0	1724.0	-1.0	3429.0	1984.0	-1.0	2989.0	973.0	-1.0	1801.0	3315.0	-1.0	4336.0	1305.0	-1.0	2784.0	3308.0	-1.0	4332.0	2143.0	-1.0	4325.0	2179.0	-1.0	3380.0	1246.0	-1.0	2499.0	1758.0	-1.0	2790.0	373.0	-1.0	606.0	1328.0	-1.0	1908.0	
434.446	575.0	-1.0	940.0	1573.0	-1.0	2344.0	1648.0	-1.0	3165.0	1822.0	-1.0	2690.0	1723.0	-1.0	3431.0	1983.0	-1.0	2988.0	974.0	-1.0	1803.0	3315.0	-1.0	4335.0	1306.0	-1.0	2788.0	3308.0	-1.0	4332.0	2144.0	-1.0	4325.0	2179.0	-1.0	3381.0	1246.0	-1.0	2498.0	1757.0	-1.0	2790.0	373.0	-1.0	606.0	1327.0	-1.0	1906.0	
434.945	575.0	-1.0	940.0	1573.0	-1.0	2346.0	1650.0	-1.0	3169.0	1822.0	-1.0	2690.0	1724.0	-1.0	3432.0	1983.0	-1.0	2987.0	974.0	-1.0	1804.0	3314.0	-1.0	4335.0	1306.0	-1.0	2789.0	3307.0	-1.0	4332.0	2144.0	-1.0	4325.0	2178.0	-1.0	3378.0	1246.0	-1.0	2497.0	1756.0	-1.0	2787.0	374.0	-1.0	605.0	1325.0	-1.0	1903.0	
435.444	575.0	-1.0	939.0	1572.0	-1.0	2346.0	1649.0	-1.0	3172.0	1820.0	-1.0	2689.0	1723.0	-1.0	3434.0	1982.0	-1.0	2985.0	973.0	-1.0	1804.0	3312.0	-1.0	4335.0	1306.0	-1.0	2789.0	3305.0	-1.0	4332.0	2145.0	-1.0	4325.0	2178.0	-1.0	3380.0	1246.0	-1.0	2499.0	1757.0	-1.0	2790.0	374.0	-1.0	605.0	1324.0	-1.0	1903.0	
435.943	574.0	-1.0	937.0	1571.0	-1.0	2342.0	1648.0	-1.0	3168.0	1818.0	-1.0	2681.0	1723.0	-1.0	3431.0	1979.0	-1.0	2978.0	972.0	-1.0	1801.0	3307.0	-1.0	4336.0	1304.0	-1.0	2783.0	3301.0	-1.0	4332.0	2143.0	-1.0	4325.0	2175.0	-1.0	3374.0	1246.0	-1.0	2496.0	1757.0	-1.0	2788.0	373.0	-1.0	605.0	1323.0	-1.0	1900.0	
436.442	574.0	-1.0	936.0	1569.0	-1.0	2337.0	1646.0	-1.0	3161.0	1814.0	-1.0	2673.0	1721.0	-1.0	3423.0	1975.0	-1.0	2970.0	972.0	-1.0	1796.0	3302.0	-1.0	4336.0	1303.0	-1.0	2775.0	3295.0	-1.0	4332.0	2140.0	-1.0	4324.0	2171.0	-1.0	3363.0	1245.0	-1.0	2493.0	1755.0	-1.0	2782.0	373.0	-1.0	605.0	1321.0	-1.0	1895.0	
436.941	574.0	-1.0	935.0	1569.0	-1.0	2335.0	1647.0	-1.0	3160.0	1813.0	-1.0	2668.0	1720.0	-1.0	3422.0	1973.0	-1.0	2964.0	970.0	-1.0	1793.0	3296.0	-1.0	4335.0	1301.0	-1.0	2767.0	3291.0	-1.0	4332.0	2139.0	-1.0	4324.0	2170.0	-1.0	3356.0	1245.0	-1.0	2490.0	1754.0	-1.0	2777.0	373.0	-1.0	604.0	1320.0	-1.0	1890.0	
437.440	574.0	-1.0	934.0	1569.0	-1.0	2335.0	1646.0	-1.0	3157.0	1813.0	-1.0	2666.0	1720.0	-1.0	3423.0	1973.0	-1.0	2963.0	969.0	-1.0	1789.0	3291.0	-1.0	4335.0	1299.0	-1.0	2759.0	3290.0	-1.0	4332.0	2141.0	-1.0	4324.0	2172.0	-1.0	3358.0	1245.0	-1.0	2488.0	1756.0	-1.0	2777.0	373.0	-1.0	605.0	1320.0	-1.0	1891.0	
437.939	574.0	-1.0	935.0	1573.0	-1.0	2341.0	1647.0	-1.0	3159.0	1817.0	-1.0	2669.0	1722.0	-1.0	3428.0	1974.0	-1.0	2964.0	966.0	-1.0	1780.0	3288.0	-1.0	4335.0	1297.0	-1.0	2755.0	3302.0	-1.0	4332.0	2143.0	-1.0	4324.0	2182.0	-1.0	3370.0	1244.0	-1.0	2484.0	1762.0	-1.0	2782.0	373.0	-1.0	604.0	1325.0	-1.0	1897.0	
438.438	574.0	-1.0	936.0	1578.0	-1.0	2348.0	1649.0	-1.0	3162.0	1823.0	-1.0	2674.0	1725.0	-1.0	3431.0	1977.0	-1.0	2964.0	964.0	-1.0	1772.0	3284.0	-1.0	4336.0	1297.0	-1.0	2753.0	3314.0	-1.0	4332.0	2145.0	-1.0	4324.0	2191.0	-1.0	3381.0	1243.0	-1.0	2478.0	1766.0	-1.0	2783.0	373.0	-1.0	603.0	1329.0	-1.0	1902.0	
438.938	575.0	-1.0	938.0	1582.0	-1.0	2355.0	1651.0	-1.0	3168.0	1827.0	-1.0	2680.0	1727.0	-1.0	3434.0	1978.0	-1.0	2963.0	961.0	-1.0	1765.0	3279.0	-1.0	4336.0	1296.0	-1.0	2750.0	3321.0	-1.0	4332.0	2147.0	-1.0	4325.0	2197.0	-1.0	3390.0	1242.0	-1.0	2473.0	1766.0	-1.0	2778.0	373.0	-1.0	602.0	1332.0	-1.0	1904.0	
439.438	575.0	-1.0	939.0	1584.0	-1.0	2357.0	1652.0	-1.0	3171.0	1828.0	-1.0	2681.0	1729.0	-1.0	3438.0	1978.0	-1.0	2961.0	960.0	-1.0	1761.0	3273.0	-1.0	4336.0	1296.0	-1.0	2749.0	3328.0	-1.0	4332.0	2151.0	-1.0	4325.0	2204.0	-1.0	3402.0	1242.0	-1.0	2471.0	1768.0	-1.0	2778.0	373.0	-1.0	602.0	1333.0	-1.0	1906.0	
439.937	575.0	-1.0	940.0	1584.0	-1.0	2357.0	1653.0	-1.0	3170.0	1828.0	-1.0	2679.0	1729.0	-1.0	3440.0	1977.0	-1.0	2960.0	959.0	-1.0	1760.0	3268.0	-1.0	4336.0	1296.0	-1.0	2749.0	3333.0	-1.0	4332.0	2154.0	-1.0	4325.0	2211.0	-1.0	3411.0	1242.0	-1.0	2469.0	1769.0	-1.0	2776.0	373.0	-1.0	602.0	1336.0	-1.0	1909.0	
440.437	576.0	-1.0	940.0	1583.0	-1.0	2353.0	1653.0	-1.0	3166.0	1829.0	-1.0	2675.0	1730.0	-1.0	3437.0	1976.0	-1.0	2956.0	959.0	-1.0	1760.0	3267.0	-1.0	4336.0	1296.0	-1.0	2750.0	3337.0	-1.0	4332.0	2155.0	-1.0	4325.0	2215.0	-1.0	3415.0	1243.0	-1.0	2466.0	1768.0	-1.0	2771.0	373.0	-1.0	601.0	1337.0	-1.0	1909.0	
440.936	576.0	-1.0	940.0	1583.0	-1.0	2352.0	1654.0	-1.0	3169.0	1829.0	-1.0	2676.0	1732.0	-1.0	3442.0	1978.0	-1.0	2958.0	960.0	-1.0	1764.0	3270.0	-1.0	4336.0	1297.0	-1.0	2753.0	3342.0	-1.0	4332.0	2158.0	-1.0	4325.0	2218.0	-1.0	3419.0	1242.0	-1.0	2464.0	1767.0	-1.0	2766.0	373.0	-1.0	601.0	1337.0	-1.0	1907.0	
441.436	575.0	-1.0	939.0	1583.0	-1.0	2348.0	1654.0	-1.0	3167.0	1829.0	-1.0	2673.0	1733.0	-1.0	3444.0	1978.0	-1.0	2958.0	961.0	-1.0	1768.0	3272.0	-1.0	4336.0	1298.0	-1.0	2758.0	3347.0	-1.0	4332.0	2160.0	-1.0	4325.0	2222.0	-1.0	3426.0	1243.0	-1.0	2465.0	1768.0	-1.0	2767.0	373.0	-1.0	601.0	1338.0	-1.0	1909.0	
441.935	576.0	-1.0	938.0	1582.0	-1.0	2344.0	1653.0	-1.0	3164.0	1830.0	-1.0	2671.0	1733.0	-1.0	3444.0	1978.0	-1.0	2958.0	963.0	-1.0	1772.0	3275.0	-1.0	4335.0	1299.0	-1.0	2764.0	3350.0	-1.0	4332.0	2163.0	-1.0	4325.0	2224.0	-1.0	3431.0	1244.0	-1.0	2466.0	1769.0	-1.0	2766.0	374.0	-1.0	601.0	1339.0	-1.0	1910.0	
442.434	576.0	-1.0	939.0	1582.0	-1.0	2345.0	1655.0	-1.0	3168.0	1831.0	-1.0	2674.0	1735.0	-1.0	3450.0	1981.0	-1.0	2962.0	965.0	-1.0	1778.0	3281.0	-1.0	4336.0	1301.0	-1.0	2770.0	3354.0	-1.0	4332.0	2164.0	-1.0	4325.0	2227.0	-1.0	3434.0	1245.0	-1.0	2467.0	1769.0	-1.0	2765.0	374.0	-1.0	601.0	1339.0	-1.0	1909.0	
442.934	576.0	-1.0	939.0	1583.0	-1.0	2345.0	1655.0	-1.0	3170.0	1833.0	-1.0	2677.0	1737.0	-1.0	3455.0	1983.0	-1.0	2966.0	967.0	-1.0	1782.0	3284.0	-1.0	4336.0	1302.0	-1.0	2775.0	3358.0	-1.0	4332.0	2167.0	-1.0	4325.0	2230.0	-1.0	3443.0	1246.0	-1.0	2472.0	1770.0	-1.0	2769.0	373.0	-1.0	601.0	1341.0	-1.0	1913.0	
443.433	576.0	-1.0	938.0	1582.0	-1.0	2343.0	1654.0	-1.0	3167.0	1832.0	-1.0	2675.0	1737.0	-1.0	3453.0	1983.0	-1.0	2966.0	967.0	-1.0	1784.0	3285.0	-1.0	4335.0	1302.0	-1.0	2775.0	3359.0	-1.0	4332.0	2167.0	-1.0	4325.0	2231.0	-1.0	3443.0	1247.0	-1.0	2473.0	1770.0	-1.0	2769.0	373.0	-1.0	603.0	1341.0	-1.0	1913.0	
443.932	576.0	-1.0	939.0	1583.0	-1.0	2344.0	1656.0	-1.0	3169.0	1834.0	-1.0	2677.0	1737.0	-1.0	3450.0	1983.0	-1.0	2964.0	968.0	-1.0	1785.0	3285.0	-1.0	4335.0	1302.0	-1.0	2772.0	3360.0	-1.0	4332.0	2166.0	-1.0	4325.0	2231.0	-1.0	3440.0	1247.0	-1.0	2474.0	1769.0	-1.0	2766.0	373.0	-1.0	603.0	1341.0	-1.0	1913.0	
444.431	576.0	-1.0	939.0	1582.0	-1.0	2344.0	1656.0	-1.0	3170.0	1834.0	-1.0	2678.0	1738.0	-1.0	3452.0	1984.0	-1.0	2966.0	969.0	-1.0	1786.0	3287.0	-1.0	4336.0	1302.0	-1.0	2771.0	3361.0	-1.0	4332.0	2167.0	-1.0	4325.0	2234.0	-1.0	3445.0	1249.0	-1.0	2478.0	1771.0	-1.0	2771.0	374.0	-1.0	604.0	1342.0	-1.0	1914.0	
444.930	576.0	-1.0	939.0	1583.0	-1.0	2345.0	1656.0	-1.0	3171.0	1835.0	-1.0	2680.0	1738.0	-1.0	3452.0	1985.0	-1.0	2967.0	968.0	-1.0	1786.0	3289.0	-1.0	4335.0	1301.0	-1.0	2767.0	3362.0	-1.0	4332.0	2166.0	-1.0	4325.0	2235.0	-1.0	3448.0	1250.0	-1.0	2482.0	1773.0	-1.0	2776.0	374.0	-1.0	604.0	1343.0	-1.0	1916.0	
445.429	576.0	-1.0	939.0	1581.0	-1.0	2345.0	1657.0	-1.0	3172.0	1835.0	-1.0	2680.0	1738.0	-1.0	3449.0	1986.0	-1.0	2968.0	969.0	-1.0	1787.0	3292.0	-1.0	4335.0	1300.0	-1.0	2765.0	3362.0	-1.0	4332.0	2166.0	-1.0	4325.0	2236.0	-1.0	3448.0	1251.0	-1.0	2484.0	1774.0	-1.0	2777.0	374.0	-1.0	604.0	1344.0	-1.0	1918.0	
445.928	576.0	-1.0	941.0	1583.0	-1.0	2349.0	1658.0	-1.0	3179.0	1837.0	-1.0	2686.0	1739.0	-1.0	3455.0	1988.0	-1.0	2974.0	970.0	-1.0	1789.0	3296.0	-1.0	4336.0	1300.0	-1.0	2764.0	3365.0	-1.0	4332.0	2168.0	-1.0	4325.0	2239.0	-1.0	3452.0	1251.0	-1.0	2486.0	1775.0	-1.0	2778.0	374.0	-1.0	604.0	1344.0	-1.0	1918.0	
446.427	576.0	-1.0	942.0	1583.0	-1.0	2351.0	1659.0	-1.0	3183.0	1838.0	-1.0	2690.0	1740.0	-1.0	3458.0	1990.0	-1.0	2979.0	970.0	-1.0	1792.0	3300.0	-1.0	4335.0	1300.0	-1.0	2764.0	3367.0	-1.0	4332.0	2168.0	-1.0	4325.0	2243.0	-1.0	3459.0	1251.0	-1.0	2489.0	1777.0	-1.0	2782.0	374.0	-1.0	605.0	1345.0	-1.0	1920.0	
446.926	576.0	-1.0	942.0	1583.0	-1.0	2351.0	1659.0	-1.0	3185.0	1838.0	-1.0	2692.0	1740.0	-1.0	3462.0	1992.0	-1.0	2984.0	971.0	-1.0	1795.0	3304.0	-1.0	4336.0	1301.0	-1.0	2766.0	3370.0	-1.0	4332.0	2170.0	-1.0	4325.0	2246.0	-1.0	3465.0	1252.0	-1.0	2491.0	1777.0	-1.0	2785.0	374.0	-1.0	606.0	1347.0	-1.0	1922.0	
447.425	577.0	-1.0	944.0	1584.0	-1.0	2354.0	1661.0	-1.0	3190.0	1840.0	-1.0	2697.0	1741.0	-1.0	3465.0	1994.0	-1.0	2989.0	972.0	-1.0	1799.0	3307.0	-1.0	4336.0	1301.0	-1.0	2769.0	3372.0	-1.0	4332.0	2171.0	-1.0	4325.0	2248.0	-1.0	3469.0	1252.0	-1.0	2490.0	1778.0	-1.0	2784.0	374.0	-1.0	606.0	1347.0	-1.0	1921.0	
447.924	577.0	-1.0	946.0	1589.0	-1.0	2361.0	1662.0	-1.0	3198.0	1844.0	-1.0	2706.0	1745.0	-1.0	3477.0	1999.0	-1.0	3000.0	973.0	-1.0	1800.0	3307.0	-1.0	4336.0	1302.0	-1.0	2774.0	3378.0	-1.0	4332.0	2175.0	-1.0	4325.0	2254.0	-1.0	3485.0	1252.0	-1.0	2493.0	1780.0	-1.0	2787.0	374.0	-1.0	606.0	1348.0	-1.0	1923.0	
448.423	578.0	-1.0	946.0	1591.0	-1.0	2365.0	1663.0	-1.0	3201.0	1846.0	-1.0	2709.0	1748.0	-1.0	3484.0	2002.0	-1.0	3005.0	972.0	-1.0	1799.0	3304.0	-1.0	4336.0	1303.0	-1.0	2777.0	3382.0	-1.0	4332.0	2179.0	-1.0	4325.0	2258.0	-1.0	3493.0	1253.0	-1.0	2493.0	1780.0	-1.0	2787.0	375.0	-1.0	607.0	1348.0	-1.0	1922.0	
448.922	578.0	-1.0	947.0	1592.0	-1.0	2363.0	1663.0	-1.0	3197.0	1847.0	-1.0	2707.0	1749.0	-1.0	3488.0	2003.0	-1.0	3006.0	972.0	-1.0	1799.0	3300.0	-1.0	4336.0	1303.0	-1.0	2777.0	3382.0	-1.0	4332.0	2180.0	-1.0	4325.0	2259.0	-1.0	3497.0	1253.0	-1.0	2493.0	1778.0	-1.0	2782.0	374.0	-1.0	606.0	1348.0	-1.0	1921.0	
449.421	578.0	-1.0	946.0	1593.0	-1.0	2362.0	1663.0	-1.0	3195.0	1847.0	-1.0	2706.0	1750.0	-1.0	3488.0	2004.0	-1.0	3006.0	972.0	-1.0	1798.0	3297.0	-1.0	4335.0	1303.0	-1.0	2777.0	3380.0	-1.0	4332.0	2181.0	-1.0	4325.0	2259.0	-1.0	3495.0	1253.0	-1.0	2489.0	1775.0	-1.0	2775.0	375.0	-1.0	606.0	1345.0	-1.0	1916.0	
449.920	578.0	-1.0	945.0	1593.0	-1.0	2361.0	1663.0	-1.0	3193.0	1847.0	-1.0	2704.0	1751.0	-1.0	3491.0	2003.0	-1.0	3004.0	972.0	-1.0	1798.0	3293.0	-1.0	4336.0	1303.0	-1.0	2776.0	3379.0	-1.0	4332.0	2182.0	-1.0	4325.0	2260.0	-1.0	3496.0	1253.0	-1.0	2488.0	1774.0	-1.0	2769.0	375.0	-1.0	606.0	1345.0	-1.0	1912.0	
450.419	578.0	-1.0	944.0	1592.0	-1.0	2356.0	1661.0	-1.0	3186.0	1845.0	-1.0	2697.0	1751.0	-1.0	3487.0	2001.0	-1.0	2998.0	971.0	-1.0	1795.0	3288.0	-1.0	4335.0	1302.0	-1.0	2772.0	3375.0	-1.0	4332.0	2180.0	-1.0	4326.0	2259.0	-1.0	3490.0	1253.0	-1.0	2486.0	1772.0	-1.0	2766.0	375.0	-1.0	607.0	1344.0	-1.0	1909.0	
450.918	578.0	-1.0	942.0	1590.0	-1.0	2350.0	1659.0	-1.0	3176.0	1843.0	-1.0	2690.0	1749.0	-1.0	3478.0	1997.0	-1.0	2989.0	970.0	-1.0	1791.0	3282.0	-1.0	4335.0	1301.0	-1.0	2765.0	3369.0	-1.0	4332.0	2178.0	-1.0	4325.0	2255.0	-1.0	3479.0	1252.0	-1.0	2485.0	1770.0	-1.0	2760.0	375.0	-1.0	607.0	1343.0	-1.0	1907.0	
451.417	578.0	-1.0	942.0	1589.0	-1.0	2349.0	1660.0	-1.0	3178.0	1842.0	-1.0	2690.0	1747.0	-1.0	3471.0	1996.0	-1.0	2984.0	970.0	-1.0	1789.0	3279.0	-1.0	4335.0	1300.0	-1.0	2760.0	3365.0	-1.0	4332.0	2176.0	-1.0	4325.0	2251.0	-1.0	3468.0	1252.0	-1.0	2483.0	1768.0	-1.0	2755.0	375.0	-1.0	606.0	1342.0	-1.0	1906.0	
451.916	578.0	-1.0	942.0	1590.0	-1.0	2350.0	1660.0	-1.0	3180.0	1842.0	-1.0	2690.0	1746.0	-1.0	3468.0	1995.0	-1.0	2982.0	970.0	-1.0	1787.0	3278.0	-1.0	4335.0	1299.0	-1.0	2756.0	3363.0	-1.0	4332.0	2175.0	-1.0	4326.0	2250.0	-1.0	3467.0	1254.0	-1.0	2486.0	1768.0	-1.0	2759.0	375.0	-1.0	607.0	1343.0	-1.0	1908.0	
452.415	578.0	-1.0	943.0	1589.0	-1.0	2348.0	1659.0	-1.0	3179.0	1841.0	-1.0	2691.0	1745.0	-1.0	3462.0	1994.0	-1.0	2979.0	969.0	-1.0	1785.0	3277.0	-1.0	4336.0	1298.0	-1.0	2751.0	3361.0	-1.0	4332.0	2174.0	-1.0	4326.0	2249.0	-1.0	3461.0	1254.0	-1.0	2487.0	1768.0	-1.0	2758.0	376.0	-1.0	607.0	1343.0	-1.0	1909.0	
452.914	578.0	-1.0	943.0	1590.0	-1.0	2348.0	1660.0	-1.0	3180.0	1842.0	-1.0	2692.0	1743.0	-1.0	3458.0	1993.0	-1.0	2977.0	970.0	-1.0	1785.0	3275.0	-1.0	4336.0	1298.0	-1.0	2749.0	3358.0	-1.0	4332.0	2173.0	-1.0	4325.0	2246.0	-1.0	3454.0	1254.0	-1.0	2486.0	1767.0	-1.0	2754.0	376.0	-1.0	607.0	1344.0	-1.0	1908.0	
453.413	579.0	-1.0	945.0	1591.0	-1.0	2351.0	1660.0	-1.0	3185.0	1843.0	-1.0	2696.0	1744.0	-1.0	3460.0	1993.0	-1.0	2979.0	970.0	-1.0	1785.0	3274.0	-1.0	4335.0	1298.0	-1.0	2748.0	3359.0	-1.0	4332.0	2173.0	-1.0	4325.0	2248.0	-1.0	3457.0	1255.0	-1.0	2489.0	1768.0	-1.0	2756.0	376.0	-1.0	608.0	1346.0	-1.0	1909.0	
453.912	579.0	-1.0	946.0	1591.0	-1.0	2352.0	1661.0	-1.0	3187.0	1843.0	-1.0	2698.0	1744.0	-1.0	3463.0	1993.0	-1.0	2982.0	970.0	-1.0	1785.0	3273.0	-1.0	4336.0	1298.0	-1.0	2748.0	3359.0	-1.0	4332.0	2174.0	-1.0	4325.0	2248.0	-1.0	3460.0	1256.0	-1.0	2491.0	1768.0	-1.0	2757.0	375.0	-1.0	609.0	1347.0	-1.0	1911.0	
454.411	579.0	-1.0	947.0	1592.0	-1.0	2352.0	1661.0	-1.0	3188.0	1844.0	-1.0	2700.0	1745.0	-1.0	3463.0	1994.0	-1.0	2984.0	970.0	-1.0	1785.0	3272.0	-1.0	4335.0	1298.0	-1.0	2748.0	3360.0	-1.0	4332.0	2176.0	-1.0	4325.0	2249.0	-1.0	3463.0	1255.0	-1.0	2490.0	1768.0	-1.0	2756.0	376.0	-1.0	608.0	1349.0	-1.0	1913.0	
454.911	580.0	-1.0	948.0	1596.0	-1.0	2359.0	1664.0	-1.0	3197.0	1848.0	-1.0	2708.0	1748.0	-1.0	3471.0	1997.0	-1.0	2989.0	970.0	-1.0	1783.0	3271.0	-1.0	4335.0	1298.0	-1.0	2749.0	3364.0	-1.0	4332.0	2180.0	-1.0	4325.0	2253.0	-1.0	3468.0	1256.0	-1.0	2488.0	1769.0	-1.0	2755.0	377.0	-1.0	610.0	1349.0	-1.0	1914.0	
455.410	580.0	-1.0	948.0	1597.0	-1.0	2363.0	1665.0	-1.0	3200.0	1851.0	-1.0	2714.0	1751.0	-1.0	3477.0	2000.0	-1.0	2993.0	969.0	-1.0	1780.0	3267.0	-1.0	4335.0	1300.0	-1.0	2751.0	3368.0	-1.0	4332.0	2183.0	-1.0	4325.0	2257.0	-1.0	3477.0	1256.0	-1.0	2491.0	1771.0	-1.0	2760.0	376.0	-1.0	609.0	1353.0	-1.0	1920.0	
455.909	580.0	-1.0	947.0	1599.0	-1.0	2363.0	1665.0	-1.0	3197.0	1852.0	-1.0	2712.0	1751.0	-1.0	3479.0	2000.0	-1.0	2993.0	968.0	-1.0	1777.0	3263.0	-1.0	4335.0	1300.0	-1.0	2753.0	3370.0	-1.0	4332.0	2186.0	-1.0	4325.0	2259.0	-1.0	3480.0	1257.0	-1.0	2492.0	1773.0	-1.0	2763.0	376.0	-1.0	610.0	1355.0	-1.0	1923.0	
456.408	580.0	-1.0	946.0	1599.0	-1.0	2361.0	1664.0	-1.0	3192.0	1852.0	-1.0	2711.0	1752.0	-1.0	3479.0	2000.0	-1.0	2991.0	967.0	-1.0	1774.0	3261.0	-1.0	4335.0	1301.0	-1.0	2755.0	3370.0	-1.0	4332.0	2186.0	-1.0	4325.0	2260.0	-1.0	3483.0	1257.0	-1.0	2492.0	1773.0	-1.0	2764.0	375.0	-1.0	610.0	1356.0	-1.0	1924.0	
456.907	579.0	-1.0	945.0	1599.0	-1.0	2362.0	1664.0	-1.0	3193.0	1853.0	-1.0	2712.0	1752.0	-1.0	3477.0	2000.0	-1.0	2988.0	966.0	-1.0	1771.0	3258.0	-1.0	4336.0	1302.0	-1.0	2756.0	3370.0	-1.0	4332.0	2187.0	-1.0	4325.0	2261.0	-1.0	3482.0	1258.0	-1.0	2491.0	1774.0	-1.0	2761.0	376.0	-1.0	608.0	1356.0	-1.0	1924.0	
457.406	579.0	-1.0	944.0	1600.0	-1.0	2360.0	1664.0	-1.0	3189.0	1852.0	-1.0	2711.0	1753.0	-1.0	3478.0	2000.0	-1.0	2987.0	965.0	-1.0	1769.0	3254.0	-1.0	4335.0	1302.0	-1.0	2757.0	3371.0	-1.0	4332.0	2189.0	-1.0	4325.0	2263.0	-1.0	3486.0	1258.0	-1.0	2491.0	1775.0	-1.0	2761.0	376.0	-1.0	608.0	1357.0	-1.0	1923.0	
457.906	579.0	-1.0	943.0	1599.0	-1.0	2357.0	1663.0	-1.0	3179.0	1854.0	-1.0	2709.0	1752.0	-1.0	3475.0	1999.0	-1.0	2984.0	964.0	-1.0	1766.0	3251.0	-1.0	4335.0	1302.0	-1.0	2758.0	3373.0	-1.0	4332.0	2190.0	-1.0	4326.0	2264.0	-1.0	3488.0	1259.0	-1.0	2488.0	1778.0	-1.0	2764.0	377.0	-1.0	609.0	1356.0	-1.0	1922.0	
458.405	580.0	-1.0	943.0	1602.0	-1.0	2358.0	1661.0	-1.0	3170.0	1857.0	-1.0	2711.0	1752.0	-1.0	3468.0	2000.0	-1.0	2982.0	964.0	-1.0	1762.0	3250.0	-1.0	4336.0	1303.0	-1.0	2757.0	3375.0	-1.0	4333.0	2188.0	-1.0	4326.0	2263.0	-1.0	3485.0	1257.0	-1.0	2485.0	1779.0	-1.0	2766.0	376.0	-1.0	608.0	1354.0	-1.0	1921.0	
458.905	581.0	-1.0	945.0	1609.0	-1.0	2367.0	1663.0	-1.0	3171.0	1865.0	-1.0	2718.0	1751.0	-1.0	3460.0	2005.0	-1.0	2985.0	964.0	-1.0	1760.0	3258.0	-1.0	4336.0	1304.0	-1.0	2760.0	3381.0	-1.0	4332.0	2189.0	-1.0	4325.0	2262.0	-1.0	3482.0	1257.0	-1.0	2482.0	1781.0	-1.0	2771.0	375.0	-1.0	606.0	1353.0	-1.0	1921.0	
459.404	582.0	-1.0	947.0	1613.0	-1.0	2376.0	1666.0	-1.0	3176.0	1869.0	-1.0	2726.0	1751.0	-1.0	3459.0	2009.0	-1.0	2993.0	964.0	-1.0	1761.0	3271.0	-1.0	4336.0	1307.0	-1.0	2766.0	3388.0	-1.0	4332.0	2190.0	-1.0	4326.0	2264.0	-1.0	3486.0	1257.0	-1.0	2482.0	1785.0	-1.0	2778.0	376.0	-1.0	605.0	1352.0	-1.0	1920.0	
459.903	582.0	-1.0	948.0	1615.0	-1.0	2379.0	1667.0	-1.0	3178.0	1870.0	-1.0	2729.0	1750.0	-1.0	3455.0	2013.0	-1.0	2999.0	965.0	-1.0	1762.0	3282.0	-1.0	4336.0	1309.0	-1.0	2769.0	3391.0	-1.0	4332.0	2189.0	-1.0	4326.0	2264.0	-1.0	3488.0	1257.0	-1.0	2483.0	1788.0	-1.0	2789.0	375.0	-1.0	604.0	1352.0	-1.0	1922.0	
460.402	582.0	-1.0	948.0	1614.0	-1.0	2379.0	1666.0	-1.0	3177.0	1869.0	-1.0	2728.0	1748.0	-1.0	3449.0	2013.0	-1.0	3002.0	966.0	-1.0	1765.0	3290.0	-1.0	4336.0	1310.0	-1.0	2772.0	3392.0	-1.0	4332.0	2188.0	-1.0	4325.0	2261.0	-1.0	3486.0	1256.0	-1.0	2482.0	1790.0	-1.0	2795.0	375.0	-1.0	604.0	1352.0	-1.0	1923.0	
460.901	582.0	-1.0	948.0	1614.0	-1.0	2380.0	1667.0	-1.0	3179.0	1868.0	-1.0	2729.0	1746.0	-1.0	3443.0	2015.0	-1.0	3004.0	968.0	-1.0	1769.0	3299.0	-1.0	4336.0	1311.0	-1.0	2774.0	3392.0	-1.0	4332.0	2187.0	-1.0	4325.0	2260.0	-1.0	3483.0	1255.0	-1.0	2481.0	1790.0	-1.0	2795.0	374.0	-1.0	603.0	1351.0	-1.0	1922.0	
461.400	582.0	-1.0	949.0	1614.0	-1.0	2382.0	1668.0	-1.0	3183.0	1866.0	-1.0	2730.0	1746.0	-1.0	3447.0	2016.0	-1.0	3011.0	970.0	-1.0	1774.0	3307.0	-1.0	4336.0	1313.0	-1.0	2780.0	3393.0	-1.0	4332.0	2188.0	-1.0	4325.0	2261.0	-1.0	3492.0	1256.0	-1.0	2484.0	1792.0	-1.0	2801.0	374.0	-1.0	602.0	1352.0	-1.0	1921.0	
461.899	582.0	-1.0	948.0	1612.0	-1.0	2382.0	1668.0	-1.0	3186.0	1864.0	-1.0	2729.0	1745.0	-1.0	3450.0	2017.0	-1.0	3017.0	971.0	-1.0	1782.0	3315.0	-1.0	4336.0	1315.0	-1.0	2787.0	3392.0	-1.0	4332.0	2189.0	-1.0	4325.0	2261.0	-1.0	3499.0	1256.0	-1.0	2487.0	1794.0	-1.0	2808.0	375.0	-1.0	603.0	1351.0	-1.0	1922.0	
462.398	581.0	-1.0	946.0	1610.0	-1.0	2378.0	1667.0	-1.0	3184.0	1860.0	-1.0	2723.0	1743.0	-1.0	3447.0	2016.0	-1.0	3017.0	973.0	-1.0	1787.0	3320.0	-1.0	4336.0	1315.0	-1.0	2789.0	3389.0	-1.0	4332.0	2188.0	-1.0	4326.0	2258.0	-1.0	3497.0	1257.0	-1.0	2487.0	1793.0	-1.0	2809.0	374.0	-1.0	603.0	1351.0	-1.0	1920.0	
462.897	581.0	-1.0	945.0	1609.0	-1.0	2378.0	1666.0	-1.0	3186.0	1857.0	-1.0	2722.0	1742.0	-1.0	3445.0	2015.0	-1.0	3016.0	974.0	-1.0	1790.0	3323.0	-1.0	4336.0	1316.0	-1.0	2788.0	3384.0	-1.0	4333.0	2187.0	-1.0	4326.0	2254.0	-1.0	3491.0	1256.0	-1.0	2486.0	1790.0	-1.0	2804.0	374.0	-1.0	601.0	1348.0	-1.0	1917.0	
463.397	580.0	-1.0	944.0	1607.0	-1.0	2377.0	1665.0	-1.0	3188.0	1854.0	-1.0	2718.0	1742.0	-1.0	3448.0	2013.0	-1.0	3014.0	975.0	-1.0	1792.0	3323.0	-1.0	4337.0	1315.0	-1.0	2787.0	3380.0	-1.0	4333.0	2186.0	-1.0	4326.0	2254.0	-1.0	3492.0	1257.0	-1.0	2488.0	1791.0	-1.0	2809.0	375.0	-1.0	602.0	1348.0	-1.0	1916.0	
463.896	580.0	-1.0	943.0	1605.0	-1.0	2372.0	1664.0	-1.0	3186.0	1851.0	-1.0	2712.0	1741.0	-1.0	3447.0	2011.0	-1.0	3011.0	975.0	-1.0	1791.0	3322.0	-1.0	4337.0	1314.0	-1.0	2784.0	3375.0	-1.0	4333.0	2185.0	-1.0	4326.0	2251.0	-1.0	3489.0	1256.0	-1.0	2490.0	1791.0	-1.0	2811.0	375.0	-1.0	601.0	1347.0	-1.0	1916.0	
464.395	580.0	-1.0	942.0	1605.0	-1.0	2368.0	1664.0	-1.0	3183.0	1849.0	-1.0	2706.0	1739.0	-1.0	3446.0	2009.0	-1.0	3007.0	975.0	-1.0	1791.0	3320.0	-1.0	4337.0	1314.0	-1.0	2782.0	3370.0	-1.0	4333.0	2185.0	-1.0	4326.0	2249.0	-1.0	3483.0	1256.0	-1.0	2490.0	1789.0	-1.0	2809.0	375.0	-1.0	601.0	1346.0	-1.0	1914.0	
464.895	580.0	-1.0	942.0	1604.0	-1.0	2369.0	1665.0	-1.0	3186.0	1848.0	-1.0	2706.0	1740.0	-1.0	3452.0	2009.0	-1.0	3009.0	975.0	-1.0	1793.0	3321.0	-1.0	4336.0	1315.0	-1.0	2784.0	3368.0	-1.0	4332.0	2185.0	-1.0	4326.0	2249.0	-1.0	3488.0	1257.0	-1.0	2492.0	1791.0	-1.0	2813.0	374.0	-1.0	602.0	1346.0	-1.0	1912.0	
465.394	579.0	-1.0	941.0	1603.0	-1.0	2366.0	1665.0	-1.0	3186.0	1847.0	-1.0	2703.0	1740.0	-1.0	3452.0	2006.0	-1.0	3007.0	975.0	-1.0	1792.0	3321.0	-1.0	4336.0	1315.0	-1.0	2784.0	3364.0	-1.0	4333.0	2183.0	-1.0	4326.0	2246.0	-1.0	3484.0	1257.0	-1.0	2492.0	1793.0	-1.0	2817.0	375.0	-1.0	601.0	1346.0	-1.0	1913.0	
465.894	579.0	-1.0	941.0	1601.0	-1.0	2361.0	1663.0	-1.0	3182.0	1844.0	-1.0	2699.0	1738.0	-1.0	3446.0	2004.0	-1.0	3002.0	975.0	-1.0	1791.0	3320.0	-1.0	4336.0	1314.0	-1.0	2781.0	3358.0	-1.0	4332.0	2179.0	-1.0	4326.0	2241.0	-1.0	3474.0	1257.0	-1.0	2491.0	1793.0	-1.0	2817.0	375.0	-1.0	601.0	1346.0	-1.0	1912.0	
466.394	579.0	-1.0	940.0	1600.0	-1.0	2362.0	1663.0	-1.0	3185.0	1844.0	-1.0	2700.0	1738.0	-1.0	3449.0	2004.0	-1.0	3003.0	975.0	-1.0	1792.0	3321.0	-1.0	4336.0	1314.0	-1.0	2780.0	3354.0	-1.0	4332.0	2177.0	-1.0	4325.0	2239.0	-1.0	3464.0	1256.0	-1.0	2490.0	1792.0	-1.0	2815.0	374.0	-1.0	601.0	1346.0	-1.0	1909.0	
466.893	579.0	-1.0	940.0	1599.0	-1.0	2360.0	1663.0	-1.0	3183.0	1843.0	-1.0	2698.0	1737.0	-1.0	3447.0	2002.0	-1.0	3001.0	975.0	-1.0	1791.0	3320.0	-1.0	4336.0	1314.0	-1.0	2778.0	3350.0	-1.0	4332.0	2175.0	-1.0	4326.0	2237.0	-1.0	3461.0	1256.0	-1.0	2491.0	1791.0	-1.0	2818.0	374.0	-1.0	602.0	1345.0	-1.0	1910.0	
467.393	579.0	-1.0	939.0	1597.0	-1.0	2355.0	1662.0	-1.0	3178.0	1840.0	-1.0	2693.0	1735.0	-1.0	3440.0	2000.0	-1.0	2995.0	975.0	-1.0	1790.0	3319.0	-1.0	4336.0	1314.0	-1.0	2775.0	3346.0	-1.0	4332.0	2173.0	-1.0	4325.0	2233.0	-1.0	3454.0	1255.0	-1.0	2490.0	1790.0	-1.0	2817.0	374.0	-1.0	601.0	1344.0	-1.0	1909.0	
467.893	578.0	-1.0	937.0	1594.0	-1.0	2347.0	1661.0	-1.0	3170.0	1838.0	-1.0	2684.0	1732.0	-1.0	3428.0	1997.0	-1.0	2986.0	975.0	-1.0	1788.0	3317.0	-1.0	4336.0	1313.0	-1.0	2770.0	3339.0	-1.0	4332.0	2170.0	-1.0	4325.0	2227.0	-1.0	3438.0	1254.0	-1.0	2485.0	1786.0	-1.0	2807.0	374.0	-1.0	600.0	1342.0	-1.0	1904.0	
468.393	578.0	-1.0	937.0	1593.0	-1.0	2340.0	1660.0	-1.0	3164.0	1835.0	-1.0	2677.0	1730.0	-1.0	3418.0	1994.0	-1.0	2978.0	975.0	-1.0	1787.0	3317.0	-1.0	4336.0	1312.0	-1.0	2765.0	3331.0	-1.0	4332.0	2165.0	-1.0	4324.0	2219.0	-1.0	3417.0	1252.0	-1.0	2478.0	1781.0	-1.0	2795.0	374.0	-1.0	599.0	1339.0	-1.0	1898.0	
468.893	578.0	-1.0	935.0	1590.0	-1.0	2331.0	1658.0	-1.0	3154.0	1830.0	-1.0	2665.0	1728.0	-1.0	3406.0	1990.0	-1.0	2966.0	975.0	-1.0	1783.0	3315.0	-1.0	4336.0	1312.0	-1.0	2758.0	3324.0	-1.0	4332.0	2160.0	-1.0	4324.0	2213.0	-1.0	3401.0	1250.0	-1.0	2474.0	1778.0	-1.0	2788.0	373.0	-1.0	599.0	1337.0	-1.0	1894.0	
469.392	577.0	-1.0	933.0	1586.0	-1.0	2321.0	1656.0	-1.0	3141.0	1826.0	-1.0	2653.0	1724.0	-1.0	3393.0	1986.0	-1.0	2955.0	974.0	-1.0	1780.0	3314.0	-1.0	4336.0	1310.0	-1.0	2752.0	3315.0	-1.0	4332.0	2156.0	-1.0	4323.0	2206.0	-1.0	3383.0	1248.0	-1.0	2469.0	1774.0	-1.0	2778.0	372.0	-1.0	598.0	1334.0	-1.0	1890.0	
469.891	577.0	-1.0	933.0	1584.0	-1.0	2317.0	1656.0	-1.0	3137.0	1825.0	-1.0	2648.0	1724.0	-1.0	3386.0	1985.0	-1.0	2951.0	975.0	-1.0	1780.0	3319.0	-1.0	4336.0	1311.0	-1.0	2749.0	3310.0	-1.0	4332.0	2153.0	-1.0	4322.0	2199.0	-1.0	3365.0	1246.0	-1.0	2465.0	1770.0	-1.0	2770.0	374.0	-1.0	598.0	1331.0	-1.0	1886.0	
470.390	577.0	-1.0	933.0	1582.0	-1.0	2314.0	1656.0	-1.0	3133.0	1824.0	-1.0	2643.0	1723.0	-1.0	3381.0	1985.0	-1.0	2949.0	975.0	-1.0	1780.0	3325.0	-1.0	4336.0	1311.0	-1.0	2749.0	3308.0	-1.0	4332.0	2150.0	-1.0	4322.0	2194.0	-1.0	3357.0	1246.0	-1.0	2465.0	1769.0	-1.0	2768.0	373.0	-1.0	598.0	1331.0	-1.0	1887.0	
470.889	577.0	-1.0	934.0	1580.0	-1.0	2311.0	1655.0	-1.0	3127.0	1823.0	-1.0	2638.0	1722.0	-1.0	3374.0	1985.0	-1.0	2946.0	976.0	-1.0	1782.0	3331.0	-1.0	4336.0	1312.0	-1.0	2748.0	3305.0	-1.0	4332.0	2147.0	-1.0	4321.0	2190.0	-1.0	3347.0	1245.0	-1.0	2464.0	1766.0	-1.0	2765.0	373.0	-1.0	598.0	1330.0	-1.0	1885.0	
471.389	578.0	-1.0	935.0	1580.0	-1.0	2312.0	1656.0	-1.0	3129.0	1822.0	-1.0	2638.0	1723.0	-1.0	3377.0	1987.0	-1.0	2949.0	978.0	-1.0	1786.0	3339.0	-1.0	4336.0	1313.0	-1.0	2753.0	3305.0	-1.0	4332.0	2144.0	-1.0	4321.0	2187.0	-1.0	3347.0	1244.0	-1.0	2467.0	1764.0	-1.0	2764.0	373.0	-1.0	598.0	1329.0	-1.0	1885.0	
471.888	578.0	-1.0	935.0	1579.0	-1.0	2312.0	1656.0	-1.0	3128.0	1821.0	-1.0	2636.0	1723.0	-1.0	3375.0	1987.0	-1.0	2949.0	980.0	-1.0	1789.0	3345.0	-1.0	4336.0	1314.0	-1.0	2755.0	3303.0	-1.0	4332.0	2142.0	-1.0	4321.0	2182.0	-1.0	3341.0	1244.0	-1.0	2469.0	1763.0	-1.0	2764.0	372.0	-1.0	598.0	1328.0	-1.0	1884.0	
472.387	578.0	-1.0	937.0	1579.0	-1.0	2316.0	1658.0	-1.0	3134.0	1821.0	-1.0	2639.0	1725.0	-1.0	3379.0	1989.0	-1.0	2954.0	981.0	-1.0	1795.0	3354.0	-1.0	4336.0	1316.0	-1.0	2759.0	3302.0	-1.0	4332.0	2140.0	-1.0	4321.0	2179.0	-1.0	3335.0	1243.0	-1.0	2471.0	1762.0	-1.0	2764.0	373.0	-1.0	598.0	1326.0	-1.0	1884.0	
472.886	578.0	-1.0	937.0	1578.0	-1.0	2318.0	1658.0	-1.0	3138.0	1821.0	-1.0	2640.0	1726.0	-1.0	3383.0	1990.0	-1.0	2958.0	984.0	-1.0	1801.0	3361.0	-1.0	4336.0	1316.0	-1.0	2764.0	3301.0	-1.0	4332.0	2140.0	-1.0	4321.0	2177.0	-1.0	3335.0	1243.0	-1.0	2474.0	1761.0	-1.0	2768.0	372.0	-1.0	599.0	1326.0	-1.0	1884.0	
473.385	577.0	-1.0	936.0	1578.0	-1.0	2317.0	1658.0	-1.0	3135.0	1820.0	-1.0	2636.0	1726.0	-1.0	3382.0	1991.0	-1.0	2958.0	985.0	-1.0	1804.0	3365.0	-1.0	4336.0	1317.0	-1.0	2766.0	3300.0	-1.0	4332.0	2139.0	-1.0	4321.0	2175.0	-1.0	3333.0	1243.0	-1.0	2475.0	1760.0	-1.0	2768.0	372.0	-1.0	598.0	1325.0	-1.0	1883.0	
473.884	577.0	-1.0	935.0	1578.0	-1.0	2317.0	1658.0	-1.0	3138.0	1819.0	-1.0	2636.0	1726.0	-1.0	3388.0	1992.0	-1.0	2960.0	986.0	-1.0	1807.0	3370.0	-1.0	4336.0	1317.0	-1.0	2768.0	3302.0	-1.0	4332.0	2139.0	-1.0	4322.0	2176.0	-1.0	3338.0	1244.0	-1.0	2476.0	1761.0	-1.0	2770.0	373.0	-1.0	598.0	1325.0	-1.0	1881.0	
474.383	577.0	-1.0	933.0	1576.0	-1.0	2313.0	1657.0	-1.0	3133.0	1818.0	-1.0	2632.0	1725.0	-1.0	3385.0	1991.0	-1.0	2957.0	986.0	-1.0	1806.0	3371.0	-1.0	4336.0	1317.0	-1.0	2765.0	3303.0	-1.0	4332.0	2138.0	-1.0	4322.0	2176.0	-1.0	3337.0	1243.0	-1.0	2475.0	1761.0	-1.0	2770.0	373.0	-1.0	599.0	1323.0	-1.0	1879.0	
474.882	576.0	-1.0	931.0	1577.0	-1.0	2310.0	1657.0	-1.0	3131.0	1819.0	-1.0	2630.0	1724.0	-1.0	3379.0	1990.0	-1.0	2952.0	985.0	-1.0	1804.0	3370.0	-1.0	4336.0	1315.0	-1.0	2761.0	3301.0	-1.0	4332.0	2137.0	-1.0	4322.0	2175.0	-1.0	3332.0	1242.0	-1.0	2473.0	1760.0	-1.0	2768.0	372.0	-1.0	598.0	1323.0	-1.0	1877.0	
475.381	576.0	-1.0	929.0	1577.0	-1.0	2310.0	1657.0	-1.0	3134.0	1821.0	-1.0	2632.0	1726.0	-1.0	3385.0	1990.0	-1.0	2951.0	984.0	-1.0	1800.0	3364.0	-1.0	4336.0	1314.0	-1.0	2758.0	3309.0	-1.0	4332.0	2142.0	-1.0	4323.0	2184.0	-1.0	3348.0	1242.0	-1.0	2475.0	1764.0	-1.0	2775.0	372.0	-1.0	599.0	1326.0	-1.0	1882.0	
475.880	575.0	-1.0	929.0	1579.0	-1.0	2313.0	1658.0	-1.0	3137.0	1824.0	-1.0	2637.0	1728.0	-1.0	3389.0	1990.0	-1.0	2950.0	981.0	-1.0	1791.0	3356.0	-1.0	4335.0	1312.0	-1.0	2755.0	3319.0	-1.0	4332.0	2147.0	-1.0	4323.0	2195.0	-1.0	3366.0	1242.0	-1.0	2478.0	1767.0	-1.0	2780.0	373.0	-1.0	600.0	1330.0	-1.0	1890.0	
476.379	575.0	-1.0	928.0	1580.0	-1.0	2313.0	1658.0	-1.0	3136.0	1825.0	-1.0	2638.0	1729.0	-1.0	3387.0	1987.0	-1.0	2944.0	978.0	-1.0	1782.0	3343.0	-1.0	4336.0	1310.0	-1.0	2748.0	3324.0	-1.0	4332.0	2150.0	-1.0	4324.0	2201.0	-1.0	3373.0	1241.0	-1.0	2477.0	1766.0	-1.0	2776.0	374.0	-1.0	601.0	1331.0	-1.0	1892.0	
476.878	575.0	-1.0	928.0	1581.0	-1.0	2316.0	1658.0	-1.0	3140.0	1827.0	-1.0	2641.0	1730.0	-1.0	3392.0	1986.0	-1.0	2941.0	975.0	-1.0	1775.0	3331.0	-1.0	4336.0	1308.0	-1.0	2741.0	3327.0	-1.0	4332.0	2152.0	-1.0	4324.0	2206.0	-1.0	3377.0	1241.0	-1.0	2477.0	1765.0	-1.0	2769.0	373.0	-1.0	601.0	1332.0	-1.0	1893.0	
477.377	575.0	-1.0	929.0	1582.0	-1.0	2317.0	1658.0	-1.0	3141.0	1827.0	-1.0	2642.0	1732.0	-1.0	3394.0	1984.0	-1.0	2938.0	973.0	-1.0	1768.0	3320.0	-1.0	4336.0	1306.0	-1.0	2737.0	3330.0	-1.0	4332.0	2155.0	-1.0	4324.0	2210.0	-1.0	3384.0	1241.0	-1.0	2479.0	1764.0	-1.0	2769.0	374.0	-1.0	602.0	1333.0	-1.0	1897.0	
477.876	575.0	-1.0	929.0	1581.0	-1.0	2316.0	1659.0	-1.0	3142.0	1827.0	-1.0	2642.0	1732.0	-1.0	3395.0	1982.0	-1.0	2936.0	971.0	-1.0	1763.0	3310.0	-1.0	4335.0	1304.0	-1.0	2735.0	3331.0	-1.0	4332.0	2158.0	-1.0	4324.0	2213.0	-1.0	3389.0	1242.0	-1.0	2482.0	1764.0	-1.0	2766.0	375.0	-1.0	602.0	1334.0	-1.0	1899.0	
478.375	576.0	-1.0	930.0	1580.0	-1.0	2319.0	1660.0	-1.0	3148.0	1828.0	-1.0	2646.0	1733.0	-1.0	3397.0	1982.0	-1.0	2936.0	970.0	-1.0	1761.0	3304.0	-1.0	4336.0	1304.0	-1.0	2735.0	3333.0	-1.0	4332.0	2160.0	-1.0	4325.0	2215.0	-1.0	3393.0	1242.0	-1.0	2484.0	1762.0	-1.0	2761.0	374.0	-1.0	603.0	1335.0	-1.0	1899.0	
478.874	575.0	-1.0	931.0	1580.0	-1.0	2321.0	1662.0	-1.0	3152.0	1829.0	-1.0	2649.0	1735.0	-1.0	3404.0	1982.0	-1.0	2938.0	969.0	-1.0	1760.0	3300.0	-1.0	4336.0	1304.0	-1.0	2738.0	3335.0	-1.0	4333.0	2162.0	-1.0	4326.0	2219.0	-1.0	3402.0	1244.0	-1.0	2489.0	1763.0	-1.0	2764.0	374.0	-1.0	604.0	1336.0	-1.0	1903.0	
479.373	576.0	-1.0	932.0	1578.0	-1.0	2320.0	1661.0	-1.0	3152.0	1827.0	-1.0	2651.0	1735.0	-1.0	3407.0	1981.0	-1.0	2940.0	970.0	-1.0	1762.0	3297.0	-1.0	4336.0	1304.0	-1.0	2741.0	3335.0	-1.0	4333.0	2163.0	-1.0	4326.0	2219.0	-1.0	3407.0	1244.0	-1.0	2490.0	1761.0	-1.0	2761.0	373.0	-1.0	605.0	1336.0	-1.0	1903.0	
479.872	575.0	-1.0	933.0	1578.0	-1.0	2323.0	1663.0	-1.0	3158.0	1828.0	-1.0	2656.0	1736.0	-1.0	3411.0	1982.0	-1.0	2943.0	970.0	-1.0	1764.0	3296.0	-1.0	4335.0	1304.0	-1.0	2744.0	3334.0	-1.0	4333.0	2164.0	-1.0	4326.0	2219.0	-1.0	3406.0	1245.0	-1.0	2491.0	1760.0	-1.0	2755.0	374.0	-1.0	605.0	1336.0	-1.0	1902.0	
480.371	576.0	-1.0	932.0	1578.0	-1.0	2322.0	1662.0	-1.0	3161.0	1828.0	-1.0	2658.0	1737.0	-1.0	3418.0	1982.0	-1.0	2946.0	970.0	-1.0	1766.0	3297.0	-1.0	4336.0	1304.0	-1.0	2749.0	3336.0	-1.0	4333.0	2166.0	-1.0	4326.0	2221.0	-1.0	3412.0	1245.0	-1.0	2496.0	1761.0	-1.0	2757.0	374.0	-1.0	605.0	1338.0	-1.0	1905.0	
480.870	576.0	-1.0	933.0	1576.0	-1.0	2320.0	1661.0	-1.0	3160.0	1827.0	-1.0	2659.0	1739.0	-1.0	3424.0	1982.0	-1.0	2951.0	972.0	-1.0	1770.0	3298.0	-1.0	4336.0	1305.0	-1.0	2754.0	3339.0	-1.0	4332.0	2167.0	-1.0	4326.0	2224.0	-1.0	3417.0	1247.0	-1.0	2499.0	1761.0	-1.0	2757.0	374.0	-1.0	606.0	1338.0	-1.0	1908.0	
481.369	575.0	-1.0	934.0	1578.0	-1.0	2327.0	1662.0	-1.0	3167.0	1830.0	-1.0	2667.0	1741.0	-1.0	3433.0	1987.0	-1.0	2960.0	972.0	-1.0	1772.0	3301.0	-1.0	4336.0	1305.0	-1.0	2761.0	3345.0	-1.0	4332.0	2168.0	-1.0	4326.0	2224.0	-1.0	3421.0	1247.0	-1.0	2501.0	1762.0	-1.0	2758.0	375.0	-1.0	606.0	1339.0	-1.0	1910.0	
481.868	576.0	-1.0	934.0	1580.0	-1.0	2331.0	1662.0	-1.0	3170.0	1832.0	-1.0	2672.0	1743.0	-1.0	3440.0	1989.0	-1.0	2965.0	972.0	-1.0	1773.0	3304.0	-1.0	4336.0	1306.0	-1.0	2766.0	3348.0	-1.0	4333.0	2170.0	-1.0	4326.0	2227.0	-1.0	3429.0	1248.0	-1.0	2504.0	1764.0	-1.0	2762.0	375.0	-1.0	606.0	1341.0	-1.0	1914.0	
482.367	576.0	-1.0	934.0	1579.0	-1.0	2329.0	1660.0	-1.0	3166.0	1831.0	-1.0	2670.0	1741.0	-1.0	3438.0	1989.0	-1.0	2964.0	972.0	-1.0	1773.0	3302.0	-1.0	4336.0	1306.0	-1.0	2767.0	3350.0	-1.0	4332.0	2169.0	-1.0	4325.0	2227.0	-1.0	3431.0	1248.0	-1.0	2506.0	1764.0	-1.0	2764.0	374.0	-1.0	605.0	1343.0	-1.0	1916.0	
482.866	576.0	-1.0	933.0	1579.0	-1.0	2331.0	1660.0	-1.0	3169.0	1832.0	-1.0	2673.0	1742.0	-1.0	3443.0	1989.0	-1.0	2966.0	972.0	-1.0	1773.0	3303.0	-1.0	4335.0	1306.0	-1.0	2768.0	3351.0	-1.0	4333.0	2168.0	-1.0	4326.0	2227.0	-1.0	3431.0	1248.0	-1.0	2507.0	1764.0	-1.0	2764.0	374.0	-1.0	606.0	1343.0	-1.0	1916.0	
483.366	575.0	-1.0	933.0	1580.0	-1.0	2332.0	1660.0	-1.0	3171.0	1831.0	-1.0	2675.0	1742.0	-1.0	3445.0	1989.0	-1.0	2967.0	971.0	-1.0	1774.0	3303.0	-1.0	4336.0	1305.0	-1.0	2770.0	3353.0	-1.0	4333.0	2168.0	-1.0	4326.0	2228.0	-1.0	3437.0	1249.0	-1.0	2510.0	1766.0	-1.0	2770.0	374.0	-1.0	605.0	1344.0	-1.0	1920.0	
483.865	575.0	-1.0	933.0	1579.0	-1.0	2330.0	1659.0	-1.0	3169.0	1831.0	-1.0	2674.0	1740.0	-1.0	3441.0	1987.0	-1.0	2964.0	971.0	-1.0	1773.0	3303.0	-1.0	4336.0	1304.0	-1.0	2768.0	3352.0	-1.0	4332.0	2166.0	-1.0	4325.0	2227.0	-1.0	3436.0	1249.0	-1.0	2511.0	1766.0	-1.0	2773.0	374.0	-1.0	605.0	1345.0	-1.0	1921.0	
484.364	575.0	-1.0	934.0	1579.0	-1.0	2331.0	1659.0	-1.0	3169.0	1832.0	-1.0	2676.0	1738.0	-1.0	3434.0	1987.0	-1.0	2961.0	970.0	-1.0	1772.0	3300.0	-1.0	4336.0	1303.0	-1.0	2766.0	3350.0	-1.0	4332.0	2164.0	-1.0	4326.0	2225.0	-1.0	3432.0	1249.0	-1.0	2510.0	1766.0	-1.0	2769.0	375.0	-1.0	605.0	1343.0	-1.0	1919.0	
484.864	575.0	-1.0	933.0	1581.0	-1.0	2333.0	1660.0	-1.0	3167.0	1833.0	-1.0	2677.0	1739.0	-1.0	3436.0	1987.0	-1.0	2964.0	969.0	-1.0	1770.0	3296.0	-1.0	4336.0	1302.0	-1.0	2765.0	3352.0	-1.0	4332.0	2165.0	-1.0	4326.0	2226.0	-1.0	3436.0	1249.0	-1.0	2511.0	1765.0	-1.0	2771.0	375.0	-1.0	606.0	1345.0	-1.0	1921.0	
485.363	576.0	-1.0	934.0	1583.0	-1.0	2336.0	1659.0	-1.0	3164.0	1835.0	-1.0	2679.0	1740.0	-1.0	3436.0	1989.0	-1.0	2965.0	968.0	-1.0	1767.0	3292.0	-1.0	4336.0	1301.0	-1.0	2763.0	3352.0	-1.0	4332.0	2165.0	-1.0	4326.0	2226.0	-1.0	3437.0	1248.0	-1.0	2512.0	1765.0	-1.0	2771.0	375.0	-1.0	606.0	1344.0	-1.0	1922.0	
485.863	575.0	-1.0	935.0	1584.0	-1.0	2338.0	1660.0	-1.0	3163.0	1835.0	-1.0	2680.0	1740.0	-1.0	3436.0	1990.0	-1.0	2966.0	967.0	-1.0	1765.0	3287.0	-1.0	4336.0	1301.0	-1.0	2762.0	3352.0	-1.0	4332.0	2164.0	-1.0	4325.0	2227.0	-1.0	3434.0	1248.0	-1.0	2510.0	1763.0	-1.0	2766.0	374.0	-1.0	606.0	1344.0	-1.0	1920.0	
486.362	575.0	-1.0	935.0	1585.0	-1.0	2340.0	1660.0	-1.0	3163.0	1836.0	-1.0	2680.0	1741.0	-1.0	3440.0	1990.0	-1.0	2969.0	966.0	-1.0	1763.0	3284.0	-1.0	4336.0	1301.0	-1.0	2762.0	3353.0	-1.0	4332.0	2165.0	-1.0	4325.0	2228.0	-1.0	3441.0	1248.0	-1.0	2510.0	1763.0	-1.0	2762.0	375.0	-1.0	605.0	1343.0	-1.0	1917.0	
486.861	575.0	-1.0	933.0	1583.0	-1.0	2336.0	1659.0	-1.0	3156.0	1833.0	-1.0	2674.0	1742.0	-1.0	3438.0	1989.0	-1.0	2965.0	965.0	-1.0	1761.0	3280.0	-1.0	4336.0	1299.0	-1.0	2761.0	3351.0	-1.0	4332.0	2164.0	-1.0	4325.0	2227.0	-1.0	3438.0	1247.0	-1.0	2507.0	1760.0	-1.0	2754.0	374.0	-1.0	605.0	1342.0	-1.0	1912.0	
487.361	575.0	-1.0	932.0	1583.0	-1.0	2332.0	1659.0	-1.0	3149.0	1834.0	-1.0	2668.0	1741.0	-1.0	3434.0	1988.0	-1.0	2962.0	965.0	-1.0	1761.0	3279.0	-1.0	4336.0	1299.0	-1.0	2758.0	3349.0	-1.0	4332.0	2162.0	-1.0	4325.0	2226.0	-1.0	3431.0	1246.0	-1.0	2501.0	1758.0	-1.0	2743.0	374.0	-1.0	605.0	1338.0	-1.0	1904.0	
487.861	574.0	-1.0	930.0	1582.0	-1.0	2327.0	1658.0	-1.0	3142.0	1831.0	-1.0	2660.0	1741.0	-1.0	3435.0	1987.0	-1.0	2959.0	965.0	-1.0	1760.0	3277.0	-1.0	4336.0	1299.0	-1.0	2759.0	3347.0	-1.0	4332.0	2163.0	-1.0	4326.0	2226.0	-1.0	3431.0	1245.0	-1.0	2500.0	1757.0	-1.0	2740.0	373.0	-1.0	604.0	1337.0	-1.0	1900.0	
488.360	574.0	-1.0	928.0	1579.0	-1.0	2321.0	1656.0	-1.0	3136.0	1829.0	-1.0	2652.0	1740.0	-1.0	3437.0	1986.0	-1.0	2956.0	964.0	-1.0	1761.0	3276.0	-1.0	4336.0	1298.0	-1.0	2761.0	3346.0	-1.0	4332.0	2162.0	-1.0	4326.0	2227.0	-1.0	3432.0	1245.0	-1.0	2498.0	1757.0	-1.0	2734.0	375.0	-1.0	604.0	1335.0	-1.0	1896.0	
488.859	573.0	-1.0	928.0	1579.0	-1.0	2321.0	1656.0	-1.0	3137.0	1829.0	-1.0	2651.0	1741.0	-1.0	3443.0	1987.0	-1.0	2961.0	964.0	-1.0	1762.0	3281.0	-1.0	4336.0	1299.0	-1.0	2766.0	3351.0	-1.0	4333.0	2164.0	-1.0	4326.0	2230.0	-1.0	3437.0	1245.0	-1.0	2496.0	1760.0	-1.0	2736.0	373.0	-1.0	603.0	1334.0	-1.0	1892.0	
489.359	573.0	-1.0	927.0	1579.0	-1.0	2321.0	1654.0	-1.0	3136.0	1831.0	-1.0	2650.0	1740.0	-1.0	3443.0	1988.0	-1.0	2963.0	964.0	-1.0	1764.0	3287.0	-1.0	4336.0	1301.0	-1.0	2772.0	3353.0	-1.0	4333.0	2164.0	-1.0	4326.0	2232.0	-1.0	3439.0	1245.0	-1.0	2495.0	1766.0	-1.0	2746.0	374.0	-1.0	602.0	1332.0	-1.0	1891.0	
489.858	574.0	-1.0	928.0	1580.0	-1.0	2320.0	1654.0	-1.0	3135.0	1831.0	-1.0	2648.0	1738.0	-1.0	3438.0	1991.0	-1.0	2963.0	965.0	-1.0	1766.0	3296.0	-1.0	4336.0	1304.0	-1.0	2779.0	3353.0	-1.0	4332.0	2165.0	-1.0	4326.0	2229.0	-1.0	3435.0	1244.0	-1.0	2492.0	1771.0	-1.0	2754.0	374.0	-1.0	601.0	1330.0	-1.0	1889.0	
490.357	574.0	-1.0	928.0	1580.0	-1.0	2322.0	1654.0	-1.0	3140.0	1831.0	-1.0	2650.0	1737.0	-1.0	3441.0	1992.0	-1.0	2968.0	966.0	-1.0	1768.0	3304.0	-1.0	4336.0	1306.0	-1.0	2790.0	3351.0	-1.0	4332.0	2164.0	-1.0	4326.0	2226.0	-1.0	3437.0	1245.0	-1.0	2496.0	1778.0	-1.0	2770.0	374.0	-1.0	601.0	1329.0	-1.0	1889.0	
490.856	574.0	-1.0	929.0	1580.0	-1.0	2322.0	1655.0	-1.0	3147.0	1830.0	-1.0	2653.0	1737.0	-1.0	3444.0	1992.0	-1.0	2972.0	967.0	-1.0	1772.0	3311.0	-1.0	4336.0	1309.0	-1.0	2799.0	3344.0	-1.0	4332.0	2164.0	-1.0	4326.0	2221.0	-1.0	3434.0	1245.0	-1.0	2498.0	1782.0	-1.0	2781.0	373.0	-1.0	601.0	1329.0	-1.0	1889.0	
491.355	574.0	-1.0	931.0	1579.0	-1.0	2322.0	1656.0	-1.0	3154.0	1831.0	-1.0	2655.0	1735.0	-1.0	3445.0	1991.0	-1.0	2975.0	969.0	-1.0	1778.0	3318.0	-1.0	4336.0	1309.0	-1.0	2802.0	3336.0	-1.0	4332.0	2163.0	-1.0	4326.0	2215.0	-1.0	3424.0	1246.0	-1.0	2499.0	1782.0	-1.0	2783.0	373.0	-1.0	600.0	1327.0	-1.0	1888.0	
491.854	575.0	-1.0	933.0	1580.0	-1.0	2325.0	1658.0	-1.0	3161.0	1832.0	-1.0	2660.0	1734.0	-1.0	3443.0	1992.0	-1.0	2976.0	969.0	-1.0	1780.0	3321.0	-1.0	4336.0	1309.0	-1.0	2801.0	3329.0	-1.0	4332.0	2161.0	-1.0	4326.0	2209.0	-1.0	3414.0	1245.0	-1.0	2500.0	1780.0	-1.0	2779.0	373.0	-1.0	599.0	1325.0	-1.0	1885.0	
492.353	576.0	-1.0	935.0	1580.0	-1.0	2328.0	1659.0	-1.0	3168.0	1831.0	-1.0	2663.0	1733.0	-1.0	3447.0	1992.0	-1.0	2980.0	970.0	-1.0	1783.0	3323.0	-1.0	4336.0	1309.0	-1.0	2801.0	3324.0	-1.0	4332.0	2160.0	-1.0	4326.0	2206.0	-1.0	3413.0	1246.0	-1.0	2501.0	1781.0	-1.0	2782.0	374.0	-1.0	600.0	1325.0	-1.0	1884.0	
492.852	577.0	-1.0	936.0	1579.0	-1.0	2328.0	1659.0	-1.0	3170.0	1831.0	-1.0	2664.0	1732.0	-1.0	3447.0	1991.0	-1.0	2982.0	971.0	-1.0	1788.0	3327.0	-1.0	4336.0	1309.0	-1.0	2802.0	3313.0	-1.0	4332.0	2157.0	-1.0	4326.0	2199.0	-1.0	3404.0	1246.0	-1.0	2501.0	1780.0	-1.0	2782.0	373.0	-1.0	599.0	1323.0	-1.0	1882.0	
493.352	577.0	-1.0	937.0	1579.0	-1.0	2328.0	1660.0	-1.0	3172.0	1830.0	-1.0	2665.0	1731.0	-1.0	3447.0	1991.0	-1.0	2985.0	973.0	-1.0	1793.0	3334.0	-1.0	4336.0	1309.0	-1.0	2799.0	3305.0	-1.0	4333.0	2154.0	-1.0	4326.0	2192.0	-1.0	3389.0	1245.0	-1.0	2499.0	1778.0	-1.0	2781.0	373.0	-1.0	599.0	1321.0	-1.0	1879.0	
493.851	577.0	-1.0	937.0	1578.0	-1.0	2331.0	1662.0	-1.0	3180.0	1832.0	-1.0	2671.0	1733.0	-1.0	3456.0	1993.0	-1.0	2994.0	974.0	-1.0	1799.0	3341.0	-1.0	4336.0	1309.0	-1.0	2799.0	3302.0	-1.0	4332.0	2152.0	-1.0	4325.0	2189.0	-1.0	3382.0	1244.0	-1.0	2497.0	1777.0	-1.0	2777.0	373.0	-1.0	599.0	1319.0	-1.0	1875.0	
494.350	576.0	-1.0	938.0	1578.0	-1.0	2331.0	1663.0	-1.0	3185.0	1832.0	-1.0	2674.0	1734.0	-1.0	3465.0	1995.0	-1.0	3002.0	975.0	-1.0	1804.0	3345.0	-1.0	4336.0	1309.0	-1.0	2799.0	3299.0	-1.0	4333.0	2150.0	-1.0	4326.0	2188.0	-1.0	3379.0	1245.0	-1.0	2498.0	1777.0	-1.0	2780.0	373.0	-1.0	599.0	1318.0	-1.0	1875.0	
494.849	577.0	-1.0	938.0	1577.0	-1.0	2329.0	1662.0	-1.0	3184.0	1830.0	-1.0	2674.0	1734.0	-1.0	3466.0	1995.0	-1.0	3004.0	976.0	-1.0	1807.0	3347.0	-1.0	4336.0	1307.0	-1.0	2797.0	3296.0	-1.0	4332.0	2146.0	-1.0	4326.0	2183.0	-1.0	3372.0	1244.0	-1.0	2497.0	1776.0	-1.0	2777.0	373.0	-1.0	599.0	1318.0	-1.0	1873.0	
495.348	576.0	-1.0	938.0	1576.0	-1.0	2326.0	1662.0	-1.0	3182.0	1830.0	-1.0	2672.0	1732.0	-1.0	3461.0	1994.0	-1.0	3002.0	976.0	-1.0	1808.0	3348.0	-1.0	4336.0	1307.0	-1.0	2793.0	3291.0	-1.0	4332.0	2144.0	-1.0	4326.0	2179.0	-1.0	3360.0	1244.0	-1.0	2494.0	1772.0	-1.0	2769.0	373.0	-1.0	598.0	1316.0	-1.0	1868.0	
495.847	576.0	-1.0	938.0	1575.0	-1.0	2322.0	1662.0	-1.0	3179.0	1829.0	-1.0	2668.0	1732.0	-1.0	3461.0	1993.0	-1.0	3000.0	976.0	-1.0	1809.0	3346.0	-1.0	4336.0	1306.0	-1.0	2791.0	3290.0	-1.0	4332.0	2145.0	-1.0	4325.0	2177.0	-1.0	3358.0	1244.0	-1.0	2494.0	1772.0	-1.0	2769.0	373.0	-1.0	599.0	1316.0	-1.0	1867.0	
496.346	577.0	-1.0	937.0	1574.0	-1.0	2318.0	1661.0	-1.0	3174.0	1828.0	-1.0	2662.0	1730.0	-1.0	3456.0	1991.0	-1.0	2995.0	976.0	-1.0	1808.0	3344.0	-1.0	4336.0	1305.0	-1.0	2787.0	3287.0	-1.0	4332.0	2143.0	-1.0	4326.0	2175.0	-1.0	3352.0	1244.0	-1.0	2493.0	1770.0	-1.0	2764.0	374.0	-1.0	599.0	1315.0	-1.0	1866.0	
496.845	576.0	-1.0	936.0	1575.0	-1.0	2318.0	1661.0	-1.0	3174.0	1828.0	-1.0	2662.0	1730.0	-1.0	3457.0	1991.0	-1.0	2996.0	976.0	-1.0	1808.0	3344.0	-1.0	4336.0	1305.0	-1.0	2788.0	3288.0	-1.0	4332.0	2145.0	-1.0	4326.0	2177.0	-1.0	3354.0	1246.0	-1.0	2494.0	1769.0	-1.0	2762.0	373.0	-1.0	600.0	1315.0	-1.0	1864.0	
497.344	576.0	-1.0	936.0	1575.0	-1.0	2316.0	1661.0	-1.0	3173.0	1828.0	-1.0	2659.0	1729.0	-1.0	3454.0	1990.0	-1.0	2994.0	976.0	-1.0	1809.0	3344.0	-1.0	4336.0	1305.0	-1.0	2789.0	3290.0	-1.0	4332.0	2146.0	-1.0	4325.0	2177.0	-1.0	3354.0	1246.0	-1.0	2496.0	1770.0	-1.0	2764.0	373.0	-1.0	600.0	1316.0	-1.0	1867.0	
497.843	576.0	-1.0	936.0	1573.0	-1.0	2314.0	1660.0	-1.0	3171.0	1828.0	-1.0	2658.0	1728.0	-1.0	3449.0	1990.0	-1.0	2992.0	976.0	-1.0	1810.0	3346.0	-1.0	4336.0	1306.0	-1.0	2790.0	3291.0	-1.0	4332.0	2147.0	-1.0	4325.0	2177.0	-1.0	3354.0	1246.0	-1.0	2499.0	1770.0	-1.0	2767.0	373.0	-1.0	601.0	1317.0	-1.0	1869.0	
498.342	576.0	-1.0	937.0	1574.0	-1.0	2317.0	1661.0	-1.0	3174.0	1829.0	-1.0	2662.0	1727.0	-1.0	3450.0	1991.0	-1.0	2995.0	977.0	-1.0	1812.0	3350.0	-1.0	4336.0	1307.0	-1.0	2794.0	3294.0	-1.0	4332.0	2148.0	-1.0	4326.0	2179.0	-1.0	3362.0	1247.0	-1.0	2503.0	1772.0	-1.0	2772.0	373.0	-1.0	601.0	1318.0	-1.0	1873.0	
498.842	576.0	-1.0	937.0	1575.0	-1.0	2318.0	1660.0	-1.0	3173.0	1828.0	-1.0	2661.0	1725.0	-1.0	3445.0	1990.0	-1.0	2994.0	977.0	-1.0	1813.0	3352.0	-1.0	4336.0	1307.0	-1.0	2795.0	3295.0	-1.0	4333.0	2147.0	-1.0	4325.0	2178.0	-1.0	3363.0	1248.0	-1.0	2504.0	1771.0	-1.0	2775.0	373.0	-1.0	601.0	1320.0	-1.0	1874.0	
499.342	576.0	-1.0	939.0	1574.0	-1.0	2319.0	1661.0	-1.0	3175.0	1830.0	-1.0	2663.0	1725.0	-1.0	3439.0	1991.0	-1.0	2993.0	977.0	-1.0	1814.0	3355.0	-1.0	4336.0	1307.0	-1.0	2797.0	3295.0	-1.0	4333.0	2145.0	-1.0	4326.0	2175.0	-1.0	3360.0	1248.0	-1.0	2503.0	1768.0	-1.0	2772.0	372.0	-1.0	602.0	1319.0	-1.0	1875.0	
499.841	576.0	-1.0	939.0	1574.0	-1.0	2320.0	1660.0	-1.0	3175.0	1829.0	-1.0	2663.0	1724.0	-1.0	3437.0	1990.0	-1.0	2992.0	978.0	-1.0	1815.0	3357.0	-1.0	4336.0	1307.0	-1.0	2797.0	3296.0	-1.0	4333.0	2143.0	-1.0	4325.0	2174.0	-1.0	3361.0	1247.0	-1.0	2504.0	1768.0	-1.0	2775.0	373.0	-1.0	602.0	1319.0	-1.0	1877.0	
500.340	576.0	-1.0	939.0	1573.0	-1.0	2319.0	1659.0	-1.0	3170.0	1828.0	-1.0	2661.0	1722.0	-1.0	3433.0	1989.0	-1.0	2990.0	978.0	-1.0	1815.0	3359.0	-1.0	4336.0	1307.0	-1.0	2794.0	3294.0	-1.0	4332.0	2141.0	-1.0	4325.0	2171.0	-1.0	3356.0	1246.0	-1.0	2501.0	1766.0	-1.0	2771.0	373.0	-1.0	602.0	1319.0	-1.0	1875.0	
500.839	576.0	-1.0	939.0	1572.0	-1.0	2320.0	1658.0	-1.0	3171.0	1826.0	-1.0	2659.0	1723.0	-1.0	3434.0	1989.0	-1.0	2990.0	978.0	-1.0	1816.0	3360.0	-1.0	4336.0	1307.0	-1.0	2794.0	3294.0	-1.0	4333.0	2141.0	-1.0	4325.0	2171.0	-1.0	3358.0	1246.0	-1.0	2500.0	1765.0	-1.0	2773.0	372.0	-1.0	601.0	1318.0	-1.0	1875.0	
501.338	575.0	-1.0	938.0	1571.0	-1.0	2317.0	1657.0	-1.0	3166.0	1823.0	-1.0	2654.0	1722.0	-1.0	3433.0	1988.0	-1.0	2987.0	978.0	-1.0	1816.0	3360.0	-1.0	4336.0	1306.0	-1.0	2791.0	3293.0	-1.0	4332.0	2140.0	-1.0	4325.0	2169.0	-1.0	3355.0	1245.0	-1.0	2498.0	1764.0	-1.0	2772.0	373.0	-1.0	601.0	1317.0	-1.0	1875.0	
501.837	575.0	-1.0	937.0	1569.0	-1.0	2314.0	1656.0	-1.0	3160.0	1821.0	-1.0	2649.0	1721.0	-1.0	3427.0	1985.0	-1.0	2981.0	979.0	-1.0	1816.0	3358.0	-1.0	4337.0	1306.0	-1.0	2787.0	3289.0	-1.0	4333.0	2137.0	-1.0	4325.0	2165.0	-1.0	3345.0	1244.0	-1.0	2495.0	1761.0	-1.0	2768.0	372.0	-1.0	600.0	1316.0	-1.0	1873.0	
502.336	575.0	-1.0	935.0	1567.0	-1.0	2311.0	1655.0	-1.0	3155.0	1817.0	-1.0	2643.0	1721.0	-1.0	3427.0	1983.0	-1.0	2978.0	978.0	-1.0	1815.0	3355.0	-1.0	4336.0	1305.0	-1.0	2784.0	3286.0	-1.0	4332.0	2137.0	-1.0	4325.0	2163.0	-1.0	3343.0	1244.0	-1.0	2494.0	1761.0	-1.0	2768.0	373.0	-1.0	601.0	1316.0	-1.0	1871.0	
502.835	574.0	-1.0	933.0	1566.0	-1.0	2305.0	1653.0	-1.0	3146.0	1815.0	-1.0	2632.0	1719.0	-1.0	3420.0	1979.0	-1.0	2968.0	977.0	-1.0	1812.0	3348.0	-1.0	4336.0	1303.0	-1.0	2778.0	3280.0	-1.0	4332.0	2134.0	-1.0	4324.0	2159.0	-1.0	3333.0	1242.0	-1.0	2490.0	1760.0	-1.0	2764.0	373.0	-1.0	600.0	1315.0	-1.0	1869.0	
503.335	574.0	-1.0	932.0	1564.0	-1.0	2298.0	1651.0	-1.0	3136.0	1811.0	-1.0	2623.0	1716.0	-1.0	3409.0	1975.0	-1.0	2956.0	976.0	-1.0	1807.0	3340.0	-1.0	4336.0	1302.0	-1.0	2769.0	3273.0	-1.0	4332.0	2130.0	-1.0	4323.0	2154.0	-1.0	3316.0	1241.0	-1.0	2485.0	1756.0	-1.0	2756.0	372.0	-1.0	599.0	1314.0	-1.0	1865.0	
503.834	574.0	-1.0	930.0	1562.0	-1.0	2293.0	1650.0	-1.0	3130.0	1809.0	-1.0	2616.0	1715.0	-1.0	3402.0	1971.0	-1.0	2947.0	974.0	-1.0	1802.0	3333.0	-1.0	4336.0	1300.0	-1.0	2762.0	3269.0	-1.0	4332.0	2128.0	-1.0	4323.0	2151.0	-1.0	3306.0	1240.0	-1.0	2482.0	1756.0	-1.0	2754.0	373.0	-1.0	598.0	1313.0	-1.0	1866.0	
504.333	574.0	-1.0	929.0	1561.0	-1.0	2288.0	1648.0	-1.0	3123.0	1807.0	-1.0	2610.0	1713.0	-1.0	3395.0	1968.0	-1.0	2939.0	973.0	-1.0	1798.0	3327.0	-1.0	4336.0	1299.0	-1.0	2755.0	3264.0	-1.0	4332.0	2124.0	-1.0	4322.0	2147.0	-1.0	3295.0	1239.0	-1.0	2478.0	1754.0	-1.0	2751.0	372.0	-1.0	599.0	1313.0	-1.0	1864.0	
504.832	574.0	-1.0	929.0	1563.0	-1.0	2290.0	1649.0	-1.0	3125.0	1809.0	-1.0	2611.0	1714.0	-1.0	3395.0	1969.0	-1.0	2937.0	972.0	-1.0	1797.0	3326.0	-1.0	4336.0	1299.0	-1.0	2752.0	3264.0	-1.0	4332.0	2123.0	-1.0	4322.0	2147.0	-1.0	3289.0	1239.0	-1.0	2476.0	1754.0	-1.0	2749.0	372.0	-1.0	599.0	1313.0	-1.0	1863.0	
505.331	575.0	-1.0	931.0	1564.0	-1.0	2291.0	1650.0	-1.0	3127.0	1810.0	-1.0	2612.0	1714.0	-1.0	3395.0	1970.0	-1.0	2938.0	973.0	-1.0	1796.0	3327.0	-1.0	4336.0	1299.0	-1.0	2753.0	3264.0	-1.0	4332.0	2122.0	-1.0	4322.0	2145.0	-1.0	3285.0	1239.0	-1.0	2477.0	1755.0	-1.0	2750.0	372.0	-1.0	598.0	1313.0	-1.0	1866.0	
505.831	574.0	-1.0	931.0	1564.0	-1.0	2291.0	1650.0	-1.0	3127.0	1810.0	-1.0	2614.0	1713.0	-1.0	3390.0	1970.0	-1.0	2937.0	973.0	-1.0	1795.0	3328.0	-1.0	4336.0	1300.0	-1.0	2753.0	3263.0	-1.0	4332.0	2121.0	-1.0	4321.0	2143.0	-1.0	3280.0	1239.0	-1.0	2476.0	1753.0	-1.0	2749.0	372.0	-1.0	599.0	1313.0	-1.0	1866.0	
506.330	575.0	-1.0	933.0	1566.0	-1.0	2296.0	1652.0	-1.0	3133.0	1812.0	-1.0	2618.0	1715.0	-1.0	3393.0	1972.0	-1.0	2941.0	973.0	-1.0	1795.0	3333.0	-1.0	4336.0	1300.0	-1.0	2754.0	3265.0	-1.0	4332.0	2121.0	-1.0	4321.0	2142.0	-1.0	3275.0	1238.0	-1.0	2474.0	1752.0	-1.0	2745.0	373.0	-1.0	599.0	1311.0	-1.0	1865.0	
506.830	575.0	-1.0	934.0	1566.0	-1.0	2299.0	1652.0	-1.0	3136.0	1812.0	-1.0	2620.0	1715.0	-1.0	3393.0	1974.0	-1.0	2942.0	973.0	-1.0	1795.0	3335.0	-1.0	4336.0	1301.0	-1.0	2756.0	3267.0	-1.0	4332.0	2121.0	-1.0	4322.0	2142.0	-1.0	3274.0	1237.0	-1.0	2473.0	1752.0	-1.0	2746.0	372.0	-1.0	599.0	1312.0	-1.0	1865.0	
507.329	575.0	-1.0	935.0	1567.0	-1.0	2300.0	1653.0	-1.0	3136.0	1813.0	-1.0	2622.0	1715.0	-1.0	3391.0	1975.0	-1.0	2945.0	975.0	-1.0	1796.0	3340.0	-1.0	4336.0	1302.0	-1.0	2760.0	3269.0	-1.0	4333.0	2122.0	-1.0	4322.0	2141.0	-1.0	3275.0	1237.0	-1.0	2471.0	1752.0	-1.0	2746.0	372.0	-1.0	599.0	1312.0	-1.0	1867.0	
507.829	575.0	-1.0	935.0	1569.0	-1.0	2305.0	1654.0	-1.0	3142.0	1815.0	-1.0	2627.0	1717.0	-1.0	3399.0	1978.0	-1.0	2952.0	975.0	-1.0	1800.0	3345.0	-1.0	4336.0	1304.0	-1.0	2766.0	3274.0	-1.0	4333.0	2125.0	-1.0	4323.0	2143.0	-1.0	3281.0	1237.0	-1.0	2470.0	1752.0	-1.0	2745.0	373.0	-1.0	599.0	1312.0	-1.0	1867.0	
508.328	575.0	-1.0	935.0	1569.0	-1.0	2309.0	1654.0	-1.0	3144.0	1815.0	-1.0	2632.0	1719.0	-1.0	3404.0	1980.0	-1.0	2958.0	975.0	-1.0	1802.0	3349.0	-1.0	4336.0	1305.0	-1.0	2772.0	3281.0	-1.0	4333.0	2127.0	-1.0	4325.0	2147.0	-1.0	3291.0	1237.0	-1.0	2470.0	1753.0	-1.0	2750.0	372.0	-1.0	599.0	1313.0	-1.0	1871.0	
508.827	575.0	-1.0	933.0	1569.0	-1.0	2309.0	1653.0	-1.0	3141.0	1816.0	-1.0	2631.0	1719.0	-1.0	3404.0	1981.0	-1.0	2958.0	976.0	-1.0	1802.0	3352.0	-1.0	4336.0	1305.0	-1.0	2776.0	3284.0	-1.0	4333.0	2129.0	-1.0	4325.0	2147.0	-1.0	3293.0	1237.0	-1.0	2469.0	1754.0	-1.0	2750.0	372.0	-1.0	599.0	1313.0	-1.0	1873.0	
509.326	574.0	-1.0	932.0	1569.0	-1.0	2307.0	1652.0	-1.0	3137.0	1814.0	-1.0	2629.0	1718.0	-1.0	3401.0	1979.0	-1.0	2956.0	976.0	-1.0	1802.0	3351.0	-1.0	4336.0	1305.0	-1.0	2775.0	3285.0	-1.0	4333.0	2128.0	-1.0	4324.0	2147.0	-1.0	3287.0	1237.0	-1.0	2466.0	1752.0	-1.0	2747.0	372.0	-1.0	598.0	1313.0	-1.0	1873.0	
509.825	574.0	-1.0	931.0	1569.0	-1.0	2307.0	1651.0	-1.0	3136.0	1813.0	-1.0	2628.0	1717.0	-1.0	3402.0	1978.0	-1.0	2953.0	975.0	-1.0	1801.0	3349.0	-1.0	4337.0	1306.0	-1.0	2774.0	3287.0	-1.0	4333.0	2129.0	-1.0	4324.0	2147.0	-1.0	3285.0	1237.0	-1.0	2463.0	1752.0	-1.0	2744.0	371.0	-1.0	597.0	1313.0	-1.0	1871.0	
510.324	574.0	-1.0	929.0	1568.0	-1.0	2305.0	1650.0	-1.0	3132.0	1812.0	-1.0	2625.0	1716.0	-1.0	3403.0	1975.0	-1.0	2949.0	975.0	-1.0	1801.0	3345.0	-1.0	4337.0	1305.0	-1.0	2772.0	3287.0	-1.0	4333.0	2130.0	-1.0	4325.0	2148.0	-1.0	3284.0	1237.0	-1.0	2464.0	1753.0	-1.0	2747.0	373.0	-1.0	598.0	1313.0	-1.0	1873.0	
510.824	574.0	-1.0	929.0	1568.0	-1.0	2302.0	1648.0	-1.0	3128.0	1810.0	-1.0	2622.0	1715.0	-1.0	3399.0	1973.0	-1.0	2942.0	975.0	-1.0	1799.0	3341.0	-1.0	4337.0	1305.0	-1.0	2771.0	3284.0	-1.0	4333.0	2130.0	-1.0	4324.0	2146.0	-1.0	3279.0	1238.0	-1.0	2463.0	1752.0	-1.0	2747.0	372.0	-1.0	597.0	1314.0	-1.0	1873.0	
511.323	574.0	-1.0	929.0	1567.0	-1.0	2300.0	1647.0	-1.0	3124.0	1809.0	-1.0	2618.0	1714.0	-1.0	3392.0	1970.0	-1.0	2935.0	974.0	-1.0	1796.0	3337.0	-1.0	4337.0	1305.0	-1.0	2767.0	3281.0	-1.0	4333.0	2130.0	-1.0	4323.0	2144.0	-1.0	3272.0	1238.0	-1.0	2459.0	1751.0	-1.0	2744.0	371.0	-1.0	597.0	1313.0	-1.0	1872.0	
511.822	574.0	-1.0	928.0	1568.0	-1.0	2301.0	1647.0	-1.0	3123.0	1808.0	-1.0	2616.0	1714.0	-1.0	3389.0	1969.0	-1.0	2929.0	973.0	-1.0	1793.0	3332.0	-1.0	4337.0	1305.0	-1.0	2764.0	3279.0	-1.0	4333.0	2131.0	-1.0	4323.0	2143.0	-1.0	3266.0	1236.0	-1.0	2457.0	1750.0	-1.0	2739.0	371.0	-1.0	596.0	1313.0	-1.0	1871.0	
512.321	574.0	-1.0	928.0	1567.0	-1.0	2298.0	1647.0	-1.0	3120.0	1807.0	-1.0	2612.0	1713.0	-1.0	3385.0	1966.0	-1.0	2921.0	972.0	-1.0	1791.0	3326.0	-1.0	4336.0	1305.0	-1.0	2761.0	3277.0	-1.0	4333.0	2131.0	-1.0	4322.0	2142.0	-1.0	3265.0	1237.0	-1.0	2455.0	1750.0	-1.0	2738.0	372.0	-1.0	596.0	1313.0	-1.0	1872.0	
512.820	574.0	-1.0	927.0	1567.0	-1.0	2294.0	1645.0	-1.0	3115.0	1806.0	-1.0	2606.0	1712.0	-1.0	3379.0	1965.0	-1.0	2914.0	972.0	-1.0	1789.0	3326.0	-1.0	4337.0	1304.0	-1.0	2757.0	3279.0	-1.0	4332.0	2132.0	-1.0	4321.0	2142.0	-1.0	3262.0	1237.0	-1.0	2454.0	1749.0	-1.0	2737.0	372.0	-1.0	596.0	1313.0	-1.0	1871.0	
513.319	574.0	-1.0	927.0	1571.0	-1.0	2296.0	1646.0	-1.0	3112.0	1811.0	-1.0	2608.0	1714.0	-1.0	3382.0	1968.0	-1.0	2914.0	971.0	-1.0	1785.0	3326.0	-1.0	4337.0	1303.0	-1.0	2755.0	3289.0	-1.0	4333.0	2136.0	-1.0	4322.0	2148.0	-1.0	3272.0	1237.0	-1.0	2452.0	1752.0	-1.0	2738.0	371.0	-1.0	595.0	1315.0	-1.0	1875.0	
513.818	575.0	-1.0	927.0	1576.0	-1.0	2306.0	1648.0	-1.0	3120.0	1819.0	-1.0	2621.0	1720.0	-1.0	3396.0	1973.0	-1.0	2921.0	969.0	-1.0	1778.0	3325.0	-1.0	4336.0	1304.0	-1.0	2759.0	3306.0	-1.0	4333.0	2144.0	-1.0	4323.0	2162.0	-1.0	3292.0	1237.0	-1.0	2448.0	1758.0	-1.0	2742.0	372.0	-1.0	596.0	1321.0	-1.0	1882.0	
514.317	575.0	-1.0	928.0	1583.0	-1.0	2316.0	1651.0	-1.0	3126.0	1825.0	-1.0	2628.0	1725.0	-1.0	3407.0	1977.0	-1.0	2925.0	966.0	-1.0	1771.0	3319.0	-1.0	4336.0	1306.0	-1.0	2763.0	3321.0	-1.0	4333.0	2152.0	-1.0	4323.0	2174.0	-1.0	3315.0	1236.0	-1.0	2447.0	1763.0	-1.0	2746.0	371.0	-1.0	594.0	1327.0	-1.0	1889.0	
514.817	574.0	-1.0	927.0	1586.0	-1.0	2317.0	1651.0	-1.0	3124.0	1828.0	-1.0	2627.0	1727.0	-1.0	3409.0	1978.0	-1.0	2922.0	964.0	-1.0	1762.0	3310.0	-1.0	4336.0	1306.0	-1.0	2764.0	3330.0	-1.0	4332.0	2158.0	-1.0	4324.0	2184.0	-1.0	3329.0	1236.0	-1.0	2443.0	1765.0	-1.0	2745.0	371.0	-1.0	594.0	1330.0	-1.0	1891.0	
515.316	574.0	-1.0	925.0	1585.0	-1.0	2313.0	1651.0	-1.0	3119.0	1828.0	-1.0	2621.0	1728.0	-1.0	3408.0	1975.0	-1.0	2916.0	962.0	-1.0	1758.0	3303.0	-1.0	4336.0	1305.0	-1.0	2762.0	3335.0	-1.0	4332.0	2163.0	-1.0	4324.0	2189.0	-1.0	3335.0	1235.0	-1.0	2439.0	1765.0	-1.0	2740.0	372.0	-1.0	593.0	1330.0	-1.0	1891.0	
515.816	574.0	-1.0	924.0	1584.0	-1.0	2308.0	1651.0	-1.0	3115.0	1826.0	-1.0	2616.0	1728.0	-1.0	3404.0	1974.0	-1.0	2910.0	961.0	-1.0	1754.0	3298.0	-1.0	4336.0	1305.0	-1.0	2760.0	3337.0	-1.0	4332.0	2166.0	-1.0	4325.0	2191.0	-1.0	3336.0	1236.0	-1.0	2435.0	1764.0	-1.0	2734.0	371.0	-1.0	592.0	1331.0	-1.0	1889.0	
516.315	574.0	-1.0	923.0	1585.0	-1.0	2306.0	1652.0	-1.0	3116.0	1828.0	-1.0	2615.0	1730.0	-1.0	3402.0	1974.0	-1.0	2906.0	962.0	-1.0	1755.0	3297.0	-1.0	4336.0	1306.0	-1.0	2760.0	3340.0	-1.0	4332.0	2169.0	-1.0	4325.0	2195.0	-1.0	3337.0	1236.0	-1.0	2433.0	1763.0	-1.0	2728.0	371.0	-1.0	592.0	1331.0	-1.0	1886.0	
516.814	574.0	-1.0	922.0	1585.0	-1.0	2303.0	1654.0	-1.0	3115.0	1828.0	-1.0	2613.0	1732.0	-1.0	3406.0	1976.0	-1.0	2905.0	963.0	-1.0	1757.0	3300.0	-1.0	4336.0	1307.0	-1.0	2761.0	3343.0	-1.0	4333.0	2173.0	-1.0	4325.0	2199.0	-1.0	3343.0	1236.0	-1.0	2433.0	1765.0	-1.0	2727.0	372.0	-1.0	592.0	1332.0	-1.0	1887.0	
517.313	575.0	-1.0	922.0	1584.0	-1.0	2299.0	1654.0	-1.0	3113.0	1828.0	-1.0	2611.0	1733.0	-1.0	3406.0	1976.0	-1.0	2904.0	964.0	-1.0	1759.0	3302.0	-1.0	4336.0	1307.0	-1.0	2760.0	3345.0	-1.0	4332.0	2175.0	-1.0	4325.0	2202.0	-1.0	3345.0	1238.0	-1.0	2434.0	1766.0	-1.0	2727.0	372.0	-1.0	592.0	1334.0	-1.0	1889.0	
517.812	575.0	-1.0	922.0	1584.0	-1.0	2297.0	1654.0	-1.0	3112.0	1829.0	-1.0	2611.0	1733.0	-1.0	3407.0	1978.0	-1.0	2906.0	966.0	-1.0	1764.0	3307.0	-1.0	4336.0	1307.0	-1.0	2759.0	3347.0	-1.0	4333.0	2175.0	-1.0	4325.0	2202.0	-1.0	3346.0	1239.0	-1.0	2435.0	1766.0	-1.0	2725.0	372.0	-1.0	593.0	1334.0	-1.0	1889.0	
518.311	575.0	-1.0	923.0	1585.0	-1.0	2298.0	1655.0	-1.0	3117.0	1831.0	-1.0	2617.0	1736.0	-1.0	3415.0	1981.0	-1.0	2913.0	968.0	-1.0	1770.0	3313.0	-1.0	4336.0	1308.0	-1.0	2758.0	3349.0	-1.0	4332.0	2177.0	-1.0	4326.0	2205.0	-1.0	3348.0	1241.0	-1.0	2437.0	1766.0	-1.0	2722.0	372.0	-1.0	593.0	1335.0	-1.0	1889.0	
518.810	575.0	-1.0	924.0	1585.0	-1.0	2299.0	1656.0	-1.0	3120.0	1833.0	-1.0	2620.0	1738.0	-1.0	3422.0	1984.0	-1.0	2919.0	969.0	-1.0	1775.0	3319.0	-1.0	4336.0	1308.0	-1.0	2759.0	3352.0	-1.0	4332.0	2179.0	-1.0	4325.0	2209.0	-1.0	3356.0	1242.0	-1.0	2442.0	1767.0	-1.0	2727.0	372.0	-1.0	594.0	1337.0	-1.0	1893.0	
519.309	575.0	-1.0	924.0	1584.0	-1.0	2297.0	1656.0	-1.0	3119.0	1833.0	-1.0	2619.0	1739.0	-1.0	3422.0	1985.0	-1.0	2921.0	971.0	-1.0	1779.0	3322.0	-1.0	4336.0	1307.0	-1.0	2757.0	3353.0	-1.0	4333.0	2179.0	-1.0	4325.0	2211.0	-1.0	3360.0	1243.0	-1.0	2443.0	1767.0	-1.0	2727.0	372.0	-1.0	594.0	1338.0	-1.0	1895.0	
519.808	575.0	-1.0	923.0	1582.0	-1.0	2295.0	1655.0	-1.0	3116.0	1833.0	-1.0	2618.0	1739.0	-1.0	3419.0	1986.0	-1.0	2919.0	972.0	-1.0	1781.0	3323.0	-1.0	4336.0	1307.0	-1.0	2753.0	3352.0	-1.0	4332.0	2178.0	-1.0	4325.0	2212.0	-1.0	3360.0	1242.0	-1.0	2441.0	1765.0	-1.0	2722.0	372.0	-1.0	594.0	1338.0	-1.0	1892.0	
520.307	575.0	-1.0	922.0	1582.0	-1.0	2295.0	1656.0	-1.0	3118.0	1832.0	-1.0	2619.0	1740.0	-1.0	3422.0	1986.0	-1.0	2922.0	973.0	-1.0	1784.0	3325.0	-1.0	4336.0	1307.0	-1.0	2752.0	3353.0	-1.0	4332.0	2179.0	-1.0	4325.0	2214.0	-1.0	3363.0	1242.0	-1.0	2438.0	1765.0	-1.0	2718.0	372.0	-1.0	593.0	1337.0	-1.0	1888.0	
520.806	575.0	-1.0	921.0	1581.0	-1.0	2294.0	1656.0	-1.0	3118.0	1830.0	-1.0	2616.0	1740.0	-1.0	3424.0	1986.0	-1.0	2923.0	974.0	-1.0	1786.0	3325.0	-1.0	4336.0	1307.0	-1.0	2752.0	3353.0	-1.0	4332.0	2180.0	-1.0	4325.0	2217.0	-1.0	3370.0	1243.0	-1.0	2439.0	1766.0	-1.0	2720.0	373.0	-1.0	593.0	1337.0	-1.0	1889.0	
521.306	574.0	-1.0	919.0	1579.0	-1.0	2289.0	1655.0	-1.0	3114.0	1827.0	-1.0	2612.0	1739.0	-1.0	3421.0	1984.0	-1.0	2920.0	975.0	-1.0	1788.0	3325.0	-1.0	4336.0	1307.0	-1.0	2752.0	3352.0	-1.0	4333.0	2180.0	-1.0	4325.0	2220.0	-1.0	3375.0	1243.0	-1.0	2439.0	1767.0	-1.0	2720.0	372.0	-1.0	593.0	1337.0	-1.0	1888.0	
521.805	574.0	-1.0	918.0	1578.0	-1.0	2287.0	1654.0	-1.0	3113.0	1827.0	-1.0	2610.0	1738.0	-1.0	3416.0	1983.0	-1.0	2918.0	976.0	-1.0	1791.0	3327.0	-1.0	4336.0	1307.0	-1.0	2752.0	3353.0	-1.0	4332.0	2180.0	-1.0	4325.0	2221.0	-1.0	3378.0	1244.0	-1.0	2438.0	1768.0	-1.0	2720.0	373.0	-1.0	593.0	1336.0	-1.0	1886.0	
522.304	574.0	-1.0	920.0	1579.0	-1.0	2291.0	1655.0	-1.0	3117.0	1829.0	-1.0	2615.0	1741.0	-1.0	3427.0	1985.0	-1.0	2923.0	975.0	-1.0	1791.0	3322.0	-1.0	4336.0	1307.0	-1.0	2754.0	3357.0	-1.0	4332.0	2185.0	-1.0	4326.0	2228.0	-1.0	3389.0	1245.0	-1.0	2438.0	1769.0	-1.0	2720.0	372.0	-1.0	593.0	1337.0	-1.0	1885.0	
522.803	575.0	-1.0	923.0	1580.0	-1.0	2295.0	1656.0	-1.0	3123.0	1832.0	-1.0	2621.0	1745.0	-1.0	3438.0	1987.0	-1.0	2929.0	975.0	-1.0	1789.0	3316.0	-1.0	4336.0	1307.0	-1.0	2756.0	3362.0	-1.0	4333.0	2188.0	-1.0	4326.0	2235.0	-1.0	3406.0	1246.0	-1.0	2441.0	1771.0	-1.0	2725.0	372.0	-1.0	594.0	1338.0	-1.0	1887.0	
523.302	577.0	-1.0	926.0	1582.0	-1.0	2300.0	1658.0	-1.0	3130.0	1835.0	-1.0	2628.0	1748.0	-1.0	3444.0	1989.0	-1.0	2932.0	974.0	-1.0	1786.0	3310.0	-1.0	4336.0	1307.0	-1.0	2757.0	3367.0	-1.0	4333.0	2189.0	-1.0	4326.0	2240.0	-1.0	3418.0	1247.0	-1.0	2445.0	1773.0	-1.0	2729.0	373.0	-1.0	594.0	1340.0	-1.0	1889.0	
523.801	577.0	-1.0	929.0	1585.0	-1.0	2304.0	1660.0	-1.0	3137.0	1838.0	-1.0	2636.0	1751.0	-1.0	3448.0	1993.0	-1.0	2937.0	973.0	-1.0	1782.0	3308.0	-1.0	4336.0	1307.0	-1.0	2757.0	3373.0	-1.0	4332.0	2190.0	-1.0	4326.0	2245.0	-1.0	3425.0	1247.0	-1.0	2448.0	1774.0	-1.0	2733.0	373.0	-1.0	595.0	1340.0	-1.0	1892.0	
524.301	579.0	-1.0	932.0	1592.0	-1.0	2319.0	1665.0	-1.0	3153.0	1846.0	-1.0	2653.0	1757.0	-1.0	3462.0	1999.0	-1.0	2948.0	971.0	-1.0	1777.0	3304.0	-1.0	4336.0	1308.0	-1.0	2759.0	3379.0	-1.0	4333.0	2193.0	-1.0	4326.0	2251.0	-1.0	3436.0	1248.0	-1.0	2449.0	1776.0	-1.0	2735.0	373.0	-1.0	596.0	1341.0	-1.0	1893.0	
524.801	579.0	-1.0	934.0	1597.0	-1.0	2330.0	1668.0	-1.0	3163.0	1853.0	-1.0	2667.0	1760.0	-1.0	3471.0	2003.0	-1.0	2955.0	970.0	-1.0	1773.0	3299.0	-1.0	4336.0	1307.0	-1.0	2758.0	3384.0	-1.0	4332.0	2195.0	-1.0	4326.0	2256.0	-1.0	3447.0	1249.0	-1.0	2451.0	1777.0	-1.0	2740.0	374.0	-1.0	598.0	1343.0	-1.0	1896.0	
525.300	579.0	-1.0	935.0	1600.0	-1.0	2334.0	1668.0	-1.0	3166.0	1857.0	-1.0	2674.0	1762.0	-1.0	3474.0	2004.0	-1.0	2956.0	969.0	-1.0	1770.0	3292.0	-1.0	4336.0	1306.0	-1.0	2755.0	3385.0	-1.0	4333.0	2195.0	-1.0	4326.0	2257.0	-1.0	3453.0	1249.0	-1.0	2453.0	1777.0	-1.0	2740.0	374.0	-1.0	598.0	1344.0	-1.0	1897.0	
525.799	580.0	-1.0	936.0	1601.0	-1.0	2335.0	1669.0	-1.0	3167.0	1859.0	-1.0	2678.0	1762.0	-1.0	3473.0	2004.0	-1.0	2955.0	969.0	-1.0	1769.0	3289.0	-1.0	4336.0	1306.0	-1.0	2753.0	3385.0	-1.0	4333.0	2194.0	-1.0	4326.0	2257.0	-1.0	3455.0	1250.0	-1.0	2453.0	1776.0	-1.0	2735.0	374.0	-1.0	597.0	1343.0	-1.0	1896.0	
526.298	580.0	-1.0	936.0	1602.0	-1.0	2336.0	1669.0	-1.0	3169.0	1860.0	-1.0	2681.0	1762.0	-1.0	3472.0	2003.0	-1.0	2953.0	969.0	-1.0	1770.0	3287.0	-1.0	4337.0	1305.0	-1.0	2750.0	3384.0	-1.0	4333.0	2193.0	-1.0	4326.0	2257.0	-1.0	3451.0	1250.0	-1.0	2449.0	1773.0	-1.0	2724.0	374.0	-1.0	598.0	1342.0	-1.0	1891.0	
526.797	579.0	-1.0	935.0	1602.0	-1.0	2334.0	1669.0	-1.0	3168.0	1860.0	-1.0	2680.0	1762.0	-1.0	3473.0	2003.0	-1.0	2953.0	969.0	-1.0	1769.0	3285.0	-1.0	4336.0	1304.0	-1.0	2747.0	3383.0	-1.0	4333.0	2193.0	-1.0	4326.0	2258.0	-1.0	3452.0	1250.0	-1.0	2447.0	1772.0	-1.0	2718.0	375.0	-1.0	598.0	1342.0	-1.0	1886.0	
527.296	579.0	-1.0	934.0	1601.0	-1.0	2329.0	1667.0	-1.0	3161.0	1860.0	-1.0	2678.0	1762.0	-1.0	3472.0	2003.0	-1.0	2952.0	969.0	-1.0	1766.0	3280.0	-1.0	4336.0	1303.0	-1.0	2742.0	3382.0	-1.0	4333.0	2192.0	-1.0	4326.0	2258.0	-1.0	3451.0	1251.0	-1.0	2444.0	1772.0	-1.0	2716.0	374.0	-1.0	597.0	1342.0	-1.0	1884.0	
527.795	579.0	-1.0	933.0	1602.0	-1.0	2329.0	1667.0	-1.0	3160.0	1862.0	-1.0	2680.0	1762.0	-1.0	3471.0	2004.0	-1.0	2952.0	967.0	-1.0	1761.0	3274.0	-1.0	4336.0	1301.0	-1.0	2737.0	3384.0	-1.0	4333.0	2193.0	-1.0	4326.0	2260.0	-1.0	3450.0	1251.0	-1.0	2443.0	1773.0	-1.0	2714.0	374.0	-1.0	597.0	1343.0	-1.0	1884.0	
528.294	579.0	-1.0	934.0	1605.0	-1.0	2331.0	1669.0	-1.0	3161.0	1865.0	-1.0	2685.0	1763.0	-1.0	3470.0	2005.0	-1.0	2953.0	966.0	-1.0	1756.0	3269.0	-1.0	4336.0	1301.0	-1.0	2734.0	3386.0	-1.0	4333.0	2194.0	-1.0	4326.0	2261.0	-1.0	3449.0	1252.0	-1.0	2443.0	1773.0	-1.0	2711.0	375.0	-1.0	597.0	1344.0	-1.0	1883.0	
528.793	580.0	-1.0	935.0	1607.0	-1.0	2339.0	1671.0	-1.0	3169.0	1868.0	-1.0	2693.0	1765.0	-1.0	3473.0	2009.0	-1.0	2956.0	965.0	-1.0	1754.0	3267.0	-1.0	4336.0	1301.0	-1.0	2733.0	3388.0	-1.0	4333.0	2195.0	-1.0	4326.0	2265.0	-1.0	3451.0	1252.0	-1.0	2444.0	1774.0	-1.0	2709.0	374.0	-1.0	597.0	1345.0	-1.0	1882.0	
529.292	580.0	-1.0	936.0	1610.0	-1.0	2342.0	1673.0	-1.0	3174.0	1871.0	-1.0	2697.0	1767.0	-1.0	3476.0	2010.0	-1.0	2960.0	965.0	-1.0	1754.0	3264.0	-1.0	4336.0	1301.0	-1.0	2734.0	3391.0	-1.0	4333.0	2197.0	-1.0	4326.0	2269.0	-1.0	3459.0	1254.0	-1.0	2448.0	1777.0	-1.0	2713.0	375.0	-1.0	598.0	1347.0	-1.0	1884.0	
529.791	581.0	-1.0	936.0	1610.0	-1.0	2344.0	1674.0	-1.0	3175.0	1871.0	-1.0	2699.0	1767.0	-1.0	3475.0	2010.0	-1.0	2961.0	965.0	-1.0	1755.0	3264.0	-1.0	4336.0	1302.0	-1.0	2737.0	3393.0	-1.0	4333.0	2197.0	-1.0	4326.0	2270.0	-1.0	3465.0	1255.0	-1.0	2452.0	1779.0	-1.0	2716.0	375.0	-1.0	598.0	1349.0	-1.0	1886.0	
530.290	581.0	-1.0	937.0	1611.0	-1.0	2344.0	1674.0	-1.0	3177.0	1872.0	-1.0	2701.0	1767.0	-1.0	3471.0	2012.0	-1.0	2961.0	966.0	-1.0	1757.0	3266.0	-1.0	4336.0	1302.0	-1.0	2739.0	3394.0	-1.0	4333.0	2197.0	-1.0	4327.0	2272.0	-1.0	3469.0	1256.0	-1.0	2453.0	1779.0	-1.0	2716.0	375.0	-1.0	598.0	1349.0	-1.0	1885.0	
530.789	581.0	-1.0	939.0	1613.0	-1.0	2349.0	1677.0	-1.0	3186.0	1874.0	-1.0	2708.0	1768.0	-1.0	3472.0	2013.0	-1.0	2966.0	967.0	-1.0	1761.0	3273.0	-1.0	4337.0	1303.0	-1.0	2740.0	3395.0	-1.0	4333.0	2199.0	-1.0	4326.0	2273.0	-1.0	3470.0	1258.0	-1.0	2455.0	1780.0	-1.0	2715.0	376.0	-1.0	598.0	1350.0	-1.0	1885.0	
531.289	581.0	-1.0	939.0	1614.0	-1.0	2354.0	1678.0	-1.0	3193.0	1877.0	-1.0	2715.0	1769.0	-1.0	3479.0	2017.0	-1.0	2974.0	969.0	-1.0	1767.0	3282.0	-1.0	4337.0	1304.0	-1.0	2746.0	3403.0	-1.0	4333.0	2201.0	-1.0	4327.0	2279.0	-1.0	3483.0	1260.0	-1.0	2459.0	1784.0	-1.0	2723.0	374.0	-1.0	599.0	1351.0	-1.0	1885.0	
531.788	581.0	-1.0	940.0	1616.0	-1.0	2356.0	1678.0	-1.0	3194.0	1879.0	-1.0	2719.0	1770.0	-1.0	3483.0	2019.0	-1.0	2979.0	970.0	-1.0	1769.0	3289.0	-1.0	4337.0	1306.0	-1.0	2747.0	3405.0	-1.0	4333.0	2202.0	-1.0	4327.0	2281.0	-1.0	3487.0	1260.0	-1.0	2460.0	1785.0	-1.0	2726.0	375.0	-1.0	599.0	1350.0	-1.0	1883.0	
532.287	581.0	-1.0	939.0	1619.0	-1.0	2358.0	1675.0	-1.0	3189.0	1882.0	-1.0	2720.0	1769.0	-1.0	3479.0	2024.0	-1.0	2984.0	971.0	-1.0	1771.0	3304.0	-1.0	4336.0	1307.0	-1.0	2750.0	3411.0	-1.0	4333.0	2202.0	-1.0	4326.0	2281.0	-1.0	3486.0	1259.0	-1.0	2453.0	1790.0	-1.0	2735.0	375.0	-1.0	596.0	1348.0	-1.0	1881.0	
532.787	581.0	-1.0	939.0	1620.0	-1.0	2359.0	1675.0	-1.0	3190.0	1880.0	-1.0	2718.0	1767.0	-1.0	3475.0	2025.0	-1.0	2986.0	973.0	-1.0	1773.0	3314.0	-1.0	4337.0	1308.0	-1.0	2752.0	3410.0	-1.0	4333.0	2201.0	-1.0	4326.0	2278.0	-1.0	3482.0	1258.0	-1.0	2449.0	1793.0	-1.0	2740.0	375.0	-1.0	593.0	1347.0	-1.0	1877.0	
533.286	581.0	-1.0	938.0	1618.0	-1.0	2354.0	1673.0	-1.0	3189.0	1875.0	-1.0	2711.0	1764.0	-1.0	3471.0	2024.0	-1.0	2986.0	975.0	-1.0	1779.0	3323.0	-1.0	4337.0	1310.0	-1.0	2756.0	3405.0	-1.0	4333.0	2202.0	-1.0	4326.0	2276.0	-1.0	3482.0	1259.0	-1.0	2449.0	1796.0	-1.0	2744.0	373.0	-1.0	592.0	1345.0	-1.0	1870.0	
533.785	580.0	-1.0	935.0	1613.0	-1.0	2345.0	1671.0	-1.0	3182.0	1867.0	-1.0	2698.0	1760.0	-1.0	3467.0	2020.0	-1.0	2984.0	977.0	-1.0	1784.0	3331.0	-1.0	4336.0	1311.0	-1.0	2757.0	3396.0	-1.0	4333.0	2199.0	-1.0	4326.0	2270.0	-1.0	3474.0	1260.0	-1.0	2451.0	1797.0	-1.0	2750.0	373.0	-1.0	592.0	1343.0	-1.0	1867.0	
534.284	580.0	-1.0	932.0	1608.0	-1.0	2332.0	1668.0	-1.0	3173.0	1859.0	-1.0	2683.0	1757.0	-1.0	3458.0	2017.0	-1.0	2978.0	980.0	-1.0	1791.0	3340.0	-1.0	4336.0	1313.0	-1.0	2759.0	3381.0	-1.0	4333.0	2197.0	-1.0	4326.0	2261.0	-1.0	3457.0	1260.0	-1.0	2453.0	1796.0	-1.0	2748.0	374.0	-1.0	591.0	1340.0	-1.0	1862.0	
534.783	580.0	-1.0	931.0	1603.0	-1.0	2321.0	1666.0	-1.0	3164.0	1853.0	-1.0	2671.0	1753.0	-1.0	3452.0	2014.0	-1.0	2973.0	982.0	-1.0	1797.0	3347.0	-1.0	4336.0	1314.0	-1.0	2758.0	3367.0	-1.0	4333.0	2195.0	-1.0	4326.0	2253.0	-1.0	3439.0	1260.0	-1.0	2454.0	1792.0	-1.0	2742.0	374.0	-1.0	591.0	1338.0	-1.0	1858.0	
535.282	580.0	-1.0	932.0	1603.0	-1.0	2319.0	1667.0	-1.0	3168.0	1852.0	-1.0	2668.0	1754.0	-1.0	3457.0	2014.0	-1.0	2977.0	984.0	-1.0	1805.0	3354.0	-1.0	4337.0	1315.0	-1.0	2763.0	3360.0	-1.0	4332.0	2197.0	-1.0	4326.0	2251.0	-1.0	3437.0	1261.0	-1.0	2457.0	1790.0	-1.0	2737.0	373.0	-1.0	592.0	1336.0	-1.0	1852.0	
535.781	580.0	-1.0	934.0	1602.0	-1.0	2318.0	1669.0	-1.0	3173.0	1850.0	-1.0	2668.0	1755.0	-1.0	3464.0	2015.0	-1.0	2983.0	987.0	-1.0	1812.0	3361.0	-1.0	4336.0	1317.0	-1.0	2767.0	3355.0	-1.0	4333.0	2199.0	-1.0	4326.0	2251.0	-1.0	3439.0	1263.0	-1.0	2465.0	1790.0	-1.0	2743.0	374.0	-1.0	593.0	1337.0	-1.0	1855.0	
536.280	581.0	-1.0	936.0	1601.0	-1.0	2318.0	1671.0	-1.0	3177.0	1850.0	-1.0	2668.0	1756.0	-1.0	3470.0	2017.0	-1.0	2990.0	990.0	-1.0	1821.0	3370.0	-1.0	4337.0	1319.0	-1.0	2774.0	3352.0	-1.0	4333.0	2200.0	-1.0	4326.0	2251.0	-1.0	3443.0	1264.0	-1.0	2473.0	1792.0	-1.0	2749.0	374.0	-1.0	594.0	1337.0	-1.0	1857.0	
536.779	581.0	-1.0	938.0	1602.0	-1.0	2322.0	1674.0	-1.0	3185.0	1853.0	-1.0	2675.0	1757.0	-1.0	3472.0	2019.0	-1.0	2997.0	992.0	-1.0	1830.0	3379.0	-1.0	4337.0	1320.0	-1.0	2779.0	3353.0	-1.0	4333.0	2200.0	-1.0	4326.0	2249.0	-1.0	3443.0	1265.0	-1.0	2477.0	1790.0	-1.0	2751.0	374.0	-1.0	595.0	1337.0	-1.0	1858.0	
537.278	582.0	-1.0	940.0	1603.0	-1.0	2328.0	1675.0	-1.0	3193.0	1854.0	-1.0	2683.0	1759.0	-1.0	3483.0	2023.0	-1.0	3008.0	993.0	-1.0	1838.0	3388.0	-1.0	4337.0	1320.0	-1.0	2784.0	3361.0	-1.0	4333.0	2201.0	-1.0	4327.0	2253.0	-1.0	3457.0	1266.0	-1.0	2484.0	1794.0	-1.0	2762.0	374.0	-1.0	596.0	1340.0	-1.0	1863.0	
537.778	581.0	-1.0	941.0	1605.0	-1.0	2333.0	1675.0	-1.0	3196.0	1858.0	-1.0	2691.0	1760.0	-1.0	3489.0	2025.0	-1.0	3016.0	995.0	-1.0	1843.0	3395.0	-1.0	4337.0	1321.0	-1.0	2788.0	3370.0	-1.0	4333.0	2203.0	-1.0	4327.0	2256.0	-1.0	3469.0	1267.0	-1.0	2489.0	1797.0	-1.0	2770.0	375.0	-1.0	597.0	1342.0	-1.0	1868.0	
538.277	582.0	-1.0	940.0	1605.0	-1.0	2336.0	1674.0	-1.0	3196.0	1859.0	-1.0	2695.0	1760.0	-1.0	3489.0	2026.0	-1.0	3018.0	997.0	-1.0	1845.0	3400.0	-1.0	4337.0	1321.0	-1.0	2790.0	3374.0	-1.0	4333.0	2202.0	-1.0	4327.0	2256.0	-1.0	3473.0	1267.0	-1.0	2490.0	1797.0	-1.0	2772.0	375.0	-1.0	597.0	1343.0	-1.0	1871.0	
538.776	581.0	-1.0	940.0	1606.0	-1.0	2339.0	1674.0	-1.0	3198.0	1860.0	-1.0	2699.0	1761.0	-1.0	3496.0	2028.0	-1.0	3025.0	997.0	-1.0	1848.0	3406.0	-1.0	4337.0	1322.0	-1.0	2792.0	3380.0	-1.0	4333.0	2203.0	-1.0	4327.0	2258.0	-1.0	3476.0	1266.0	-1.0	2491.0	1796.0	-1.0	2771.0	374.0	-1.0	597.0	1343.0	-1.0	1870.0	
539.275	581.0	-1.0	939.0	1607.0	-1.0	2341.0	1674.0	-1.0	3198.0	1861.0	-1.0	2700.0	1763.0	-1.0	3498.0	2030.0	-1.0	3027.0	997.0	-1.0	1847.0	3410.0	-1.0	4337.0	1321.0	-1.0	2793.0	3386.0	-1.0	4333.0	2203.0	-1.0	4327.0	2262.0	-1.0	3485.0	1266.0	-1.0	2492.0	1798.0	-1.0	2779.0	375.0	-1.0	598.0	1344.0	-1.0	1874.0	
539.774	581.0	-1.0	936.0	1607.0	-1.0	2337.0	1673.0	-1.0	3190.0	1861.0	-1.0	2695.0	1761.0	-1.0	3491.0	2028.0	-1.0	3022.0	996.0	-1.0	1841.0	3409.0	-1.0	4337.0	1321.0	-1.0	2790.0	3388.0	-1.0	4333.0	2200.0	-1.0	4326.0	2261.0	-1.0	3485.0	1264.0	-1.0	2490.0	1798.0	-1.0	2779.0	374.0	-1.0	596.0	1344.0	-1.0	1877.0	
540.273	580.0	-1.0	932.0	1606.0	-1.0	2331.0	1668.0	-1.0	3172.0	1860.0	-1.0	2685.0	1756.0	-1.0	3474.0	2025.0	-1.0	3009.0	993.0	-1.0	1833.0	3405.0	-1.0	4337.0	1319.0	-1.0	2783.0	3382.0	-1.0	4333.0	2193.0	-1.0	4326.0	2255.0	-1.0	3472.0	1262.0	-1.0	2483.0	1797.0	-1.0	2777.0	374.0	-1.0	596.0	1344.0	-1.0	1874.0	
540.772	579.0	-1.0	929.0	1605.0	-1.0	2322.0	1665.0	-1.0	3158.0	1857.0	-1.0	2674.0	1752.0	-1.0	3453.0	2019.0	-1.0	2992.0	991.0	-1.0	1823.0	3398.0	-1.0	4337.0	1318.0	-1.0	2774.0	3373.0	-1.0	4333.0	2184.0	-1.0	4326.0	2246.0	-1.0	3449.0	1258.0	-1.0	2473.0	1795.0	-1.0	2770.0	374.0	-1.0	595.0	1341.0	-1.0	1866.0	
541.271	578.0	-1.0	926.0	1602.0	-1.0	2313.0	1662.0	-1.0	3145.0	1852.0	-1.0	2662.0	1747.0	-1.0	3436.0	2012.0	-1.0	2974.0	988.0	-1.0	1813.0	3388.0	-1.0	4337.0	1315.0	-1.0	2761.0	3360.0	-1.0	4333.0	2175.0	-1.0	4325.0	2235.0	-1.0	3418.0	1255.0	-1.0	2460.0	1792.0	-1.0	2759.0	373.0	-1.0	594.0	1337.0	-1.0	1855.0	
541.771	577.0	-1.0	922.0	1598.0	-1.0	2299.0	1659.0	-1.0	3126.0	1848.0	-1.0	2646.0	1741.0	-1.0	3415.0	2005.0	-1.0	2954.0	985.0	-1.0	1802.0	3377.0	-1.0	4337.0	1312.0	-1.0	2746.0	3343.0	-1.0	4333.0	2164.0	-1.0	4323.0	2222.0	-1.0	3384.0	1251.0	-1.0	2449.0	1787.0	-1.0	2749.0	374.0	-1.0	593.0	1333.0	-1.0	1846.0	
542.270	576.0	-1.0	918.0	1594.0	-1.0	2286.0	1655.0	-1.0	3106.0	1844.0	-1.0	2631.0	1735.0	-1.0	3391.0	1997.0	-1.0	2931.0	982.0	-1.0	1790.0	3364.0	-1.0	4337.0	1308.0	-1.0	2728.0	3327.0	-1.0	4333.0	2154.0	-1.0	4319.0	2207.0	-1.0	3350.0	1246.0	-1.0	2440.0	1784.0	-1.0	2739.0	374.0	-1.0	591.0	1329.0	-1.0	1839.0	
542.769	576.0	-1.0	916.0	1590.0	-1.0	2274.0	1651.0	-1.0	3089.0	1840.0	-1.0	2620.0	1730.0	-1.0	3370.0	1990.0	-1.0	2914.0	980.0	-1.0	1780.0	3352.0	-1.0	4337.0	1305.0	-1.0	2711.0	3311.0	-1.0	4333.0	2146.0	-1.0	4315.0	2194.0	-1.0	3316.0	1242.0	-1.0	2429.0	1777.0	-1.0	2728.0	374.0	-1.0	592.0	1326.0	-1.0	1833.0	
543.268	575.0	-1.0	914.0	1588.0	-1.0	2268.0	1650.0	-1.0	3079.0	1839.0	-1.0	2614.0	1726.0	-1.0	3355.0	1986.0	-1.0	2904.0	978.0	-1.0	1772.0	3345.0	-1.0	4337.0	1302.0	-1.0	2697.0	3301.0	-1.0	4333.0	2140.0	-1.0	4310.0	2183.0	-1.0	3289.0	1239.0	-1.0	2420.0	1771.0	-1.0	2715.0	374.0	-1.0	590.0	1322.0	-1.0	1828.0	
543.767	575.0	-1.0	914.0	1588.0	-1.0	2268.0	1649.0	-1.0	3077.0	1839.0	-1.0	2616.0	1725.0	-1.0	3350.0	1984.0	-1.0	2901.0	976.0	-1.0	1766.0	3340.0	-1.0	4336.0	1300.0	-1.0	2690.0	3299.0	-1.0	4333.0	2139.0	-1.0	4310.0	2178.0	-1.0	3277.0	1237.0	-1.0	2414.0	1768.0	-1.0	2707.0	373.0	-1.0	590.0	1321.0	-1.0	1824.0	
544.266	575.0	-1.0	915.0	1588.0	-1.0	2269.0	1649.0	-1.0	3075.0	1840.0	-1.0	2618.0	1725.0	-1.0	3346.0	1984.0	-1.0	2900.0	975.0	-1.0	1763.0	3336.0	-1.0	4336.0	1299.0	-1.0	2686.0	3300.0	-1.0	4333.0	2139.0	-1.0	4311.0	2175.0	-1.0	3269.0	1235.0	-1.0	2412.0	1765.0	-1.0	2703.0	373.0	-1.0	591.0	1321.0	-1.0	1824.0	
544.766	575.0	-1.0	916.0	1587.0	-1.0	2271.0	1649.0	-1.0	3073.0	1840.0	-1.0	2622.0	1724.0	-1.0	3342.0	1984.0	-1.0	2900.0	976.0	-1.0	1762.0	3335.0	-1.0	4336.0	1299.0	-1.0	2687.0	3301.0	-1.0	4332.0	2140.0	-1.0	4312.0	2172.0	-1.0	3264.0	1234.0	-1.0	2409.0	1762.0	-1.0	2699.0	372.0	-1.0	591.0	1321.0	-1.0	1825.0	
545.266	576.0	-1.0	918.0	1589.0	-1.0	2277.0	1650.0	-1.0	3081.0	1841.0	-1.0	2629.0	1727.0	-1.0	3352.0	1986.0	-1.0	2909.0	977.0	-1.0	1765.0	3337.0	-1.0	4336.0	1301.0	-1.0	2695.0	3307.0	-1.0	4332.0	2145.0	-1.0	4315.0	2175.0	-1.0	3272.0	1235.0	-1.0	2411.0	1761.0	-1.0	2699.0	372.0	-1.0	590.0	1321.0	-1.0	1826.0	
545.765	576.0	-1.0	920.0	1590.0	-1.0	2284.0	1651.0	-1.0	3086.0	1842.0	-1.0	2635.0	1729.0	-1.0	3363.0	1989.0	-1.0	2918.0	978.0	-1.0	1769.0	3340.0	-1.0	4336.0	1303.0	-1.0	2705.0	3315.0	-1.0	4332.0	2151.0	-1.0	4318.0	2180.0	-1.0	3284.0	1235.0	-1.0	2416.0	1761.0	-1.0	2703.0	373.0	-1.0	590.0	1321.0	-1.0	1832.0	
546.264	576.0	-1.0	920.0	1590.0	-1.0	2287.0	1651.0	-1.0	3090.0	1842.0	-1.0	2638.0	1732.0	-1.0	3373.0	1992.0	-1.0	2926.0	979.0	-1.0	1773.0	3343.0	-1.0	4336.0	1305.0	-1.0	2715.0	3323.0	-1.0	4332.0	2156.0	-1.0	4319.0	2184.0	-1.0	3295.0	1235.0	-1.0	2419.0	1760.0	-1.0	2705.0	373.0	-1.0	591.0	1321.0	-1.0	1835.0	
546.763	575.0	-1.0	920.0	1589.0	-1.0	2290.0	1652.0	-1.0	3093.0	1843.0	-1.0	2639.0	1734.0	-1.0	3377.0	1993.0	-1.0	2929.0	980.0	-1.0	1776.0	3345.0	-1.0	4336.0	1308.0	-1.0	2725.0	3328.0	-1.0	4333.0	2160.0	-1.0	4321.0	2186.0	-1.0	3301.0	1235.0	-1.0	2420.0	1758.0	-1.0	2705.0	373.0	-1.0	591.0	1320.0	-1.0	1834.0	
547.263	575.0	-1.0	918.0	1589.0	-1.0	2290.0	1652.0	-1.0	3093.0	1840.0	-1.0	2637.0	1734.0	-1.0	3382.0	1993.0	-1.0	2930.0	980.0	-1.0	1778.0	3345.0	-1.0	4336.0	1308.0	-1.0	2733.0	3332.0	-1.0	4333.0	2164.0	-1.0	4323.0	2189.0	-1.0	3314.0	1236.0	-1.0	2421.0	1758.0	-1.0	2706.0	373.0	-1.0	591.0	1320.0	-1.0	1833.0	
547.762	575.0	-1.0	916.0	1587.0	-1.0	2286.0	1650.0	-1.0	3087.0	1836.0	-1.0	2630.0	1734.0	-1.0	3381.0	1989.0	-1.0	2924.0	979.0	-1.0	1776.0	3339.0	-1.0	4336.0	1308.0	-1.0	2733.0	3331.0	-1.0	4333.0	2164.0	-1.0	4324.0	2189.0	-1.0	3317.0	1236.0	-1.0	2424.0	1758.0	-1.0	2708.0	373.0	-1.0	590.0	1319.0	-1.0	1835.0	
548.262	574.0	-1.0	914.0	1583.0	-1.0	2281.0	1647.0	-1.0	3078.0	1832.0	-1.0	2621.0	1731.0	-1.0	3373.0	1986.0	-1.0	2915.0	978.0	-1.0	1772.0	3333.0	-1.0	4337.0	1307.0	-1.0	2728.0	3328.0	-1.0	4333.0	2163.0	-1.0	4323.0	2187.0	-1.0	3312.0	1235.0	-1.0	2423.0	1757.0	-1.0	2708.0	373.0	-1.0	591.0	1318.0	-1.0	1833.0	
548.761	574.0	-1.0	913.0	1583.0	-1.0	2279.0	1647.0	-1.0	3077.0	1830.0	-1.0	2618.0	1729.0	-1.0	3365.0	1983.0	-1.0	2906.0	977.0	-1.0	1769.0	3328.0	-1.0	4337.0	1305.0	-1.0	2721.0	3324.0	-1.0	4333.0	2161.0	-1.0	4323.0	2184.0	-1.0	3305.0	1235.0	-1.0	2422.0	1755.0	-1.0	2706.0	372.0	-1.0	591.0	1317.0	-1.0	1832.0	
549.260	573.0	-1.0	913.0	1582.0	-1.0	2278.0	1647.0	-1.0	3076.0	1828.0	-1.0	2616.0	1729.0	-1.0	3364.0	1981.0	-1.0	2903.0	975.0	-1.0	1764.0	3321.0	-1.0	4336.0	1302.0	-1.0	2712.0	3321.0	-1.0	4333.0	2161.0	-1.0	4324.0	2185.0	-1.0	3306.0	1235.0	-1.0	2422.0	1754.0	-1.0	2704.0	373.0	-1.0	592.0	1317.0	-1.0	1831.0	
549.759	573.0	-1.0	913.0	1582.0	-1.0	2276.0	1646.0	-1.0	3074.0	1829.0	-1.0	2614.0	1729.0	-1.0	3364.0	1978.0	-1.0	2898.0	972.0	-1.0	1755.0	3309.0	-1.0	4336.0	1299.0	-1.0	2703.0	3325.0	-1.0	4333.0	2160.0	-1.0	4324.0	2190.0	-1.0	3311.0	1234.0	-1.0	2423.0	1757.0	-1.0	2708.0	373.0	-1.0	592.0	1320.0	-1.0	1838.0	
550.258	574.0	-1.0	915.0	1584.0	-1.0	2282.0	1647.0	-1.0	3077.0	1832.0	-1.0	2619.0	1731.0	-1.0	3367.0	1979.0	-1.0	2898.0	968.0	-1.0	1744.0	3301.0	-1.0	4336.0	1297.0	-1.0	2697.0	3332.0	-1.0	4333.0	2160.0	-1.0	4323.0	2196.0	-1.0	3318.0	1234.0	-1.0	2424.0	1760.0	-1.0	2714.0	372.0	-1.0	592.0	1327.0	-1.0	1848.0	
550.757	574.0	-1.0	917.0	1588.0	-1.0	2289.0	1650.0	-1.0	3083.0	1837.0	-1.0	2627.0	1733.0	-1.0	3370.0	1980.0	-1.0	2900.0	965.0	-1.0	1737.0	3298.0	-1.0	4336.0	1296.0	-1.0	2693.0	3338.0	-1.0	4333.0	2160.0	-1.0	4323.0	2201.0	-1.0	3321.0	1235.0	-1.0	2425.0	1761.0	-1.0	2717.0	372.0	-1.0	592.0	1331.0	-1.0	1857.0	
551.256	575.0	-1.0	920.0	1590.0	-1.0	2297.0	1652.0	-1.0	3093.0	1840.0	-1.0	2635.0	1735.0	-1.0	3373.0	1982.0	-1.0	2902.0	965.0	-1.0	1736.0	3299.0	-1.0	4337.0	1296.0	-1.0	2693.0	3342.0	-1.0	4333.0	2162.0	-1.0	4324.0	2204.0	-1.0	3326.0	1235.0	-1.0	2425.0	1762.0	-1.0	2716.0	373.0	-1.0	592.0	1333.0	-1.0	1860.0	
551.755	575.0	-1.0	920.0	1591.0	-1.0	2299.0	1653.0	-1.0	3096.0	1840.0	-1.0	2636.0	1735.0	-1.0	3376.0	1983.0	-1.0	2905.0	964.0	-1.0	1736.0	3300.0	-1.0	4337.0	1295.0	-1.0	2694.0	3345.0	-1.0	4333.0	2163.0	-1.0	4324.0	2208.0	-1.0	3333.0	1235.0	-1.0	2425.0	1764.0	-1.0	2716.0	373.0	-1.0	592.0	1336.0	-1.0	1864.0	
552.254	574.0	-1.0	919.0	1589.0	-1.0	2295.0	1652.0	-1.0	3092.0	1840.0	-1.0	2632.0	1735.0	-1.0	3376.0	1982.0	-1.0	2903.0	965.0	-1.0	1738.0	3301.0	-1.0	4337.0	1295.0	-1.0	2697.0	3347.0	-1.0	4333.0	2164.0	-1.0	4325.0	2210.0	-1.0	3337.0	1235.0	-1.0	2424.0	1764.0	-1.0	2714.0	373.0	-1.0	591.0	1337.0	-1.0	1866.0	
552.753	574.0	-1.0	918.0	1586.0	-1.0	2290.0	1651.0	-1.0	3086.0	1836.0	-1.0	2627.0	1734.0	-1.0	3374.0	1981.0	-1.0	2900.0	965.0	-1.0	1741.0	3302.0	-1.0	4337.0	1296.0	-1.0	2700.0	3348.0	-1.0	4334.0	2166.0	-1.0	4325.0	2210.0	-1.0	3338.0	1235.0	-1.0	2422.0	1763.0	-1.0	2710.0	372.0	-1.0	591.0	1338.0	-1.0	1866.0	
553.252	574.0	-1.0	917.0	1585.0	-1.0	2288.0	1651.0	-1.0	3088.0	1835.0	-1.0	2626.0	1736.0	-1.0	3375.0	1981.0	-1.0	2900.0	966.0	-1.0	1746.0	3307.0	-1.0	4337.0	1298.0	-1.0	2707.0	3350.0	-1.0	4334.0	2168.0	-1.0	4325.0	2213.0	-1.0	3341.0	1236.0	-1.0	2421.0	1762.0	-1.0	2705.0	373.0	-1.0	591.0	1337.0	-1.0	1865.0	
553.751	574.0	-1.0	917.0	1583.0	-1.0	2286.0	1651.0	-1.0	3088.0	1834.0	-1.0	2625.0	1737.0	-1.0	3380.0	1982.0	-1.0	2904.0	968.0	-1.0	1752.0	3312.0	-1.0	4337.0	1300.0	-1.0	2716.0	3355.0	-1.0	4333.0	2172.0	-1.0	4325.0	2216.0	-1.0	3351.0	1237.0	-1.0	2425.0	1764.0	-1.0	2709.0	373.0	-1.0	591.0	1339.0	-1.0	1868.0	
554.250	574.0	-1.0	918.0	1582.0	-1.0	2287.0	1651.0	-1.0	3089.0	1835.0	-1.0	2625.0	1739.0	-1.0	3387.0	1984.0	-1.0	2911.0	970.0	-1.0	1759.0	3316.0	-1.0	4337.0	1302.0	-1.0	2727.0	3360.0	-1.0	4333.0	2174.0	-1.0	4326.0	2220.0	-1.0	3361.0	1238.0	-1.0	2430.0	1764.0	-1.0	2712.0	373.0	-1.0	593.0	1339.0	-1.0	1871.0	
554.749	574.0	-1.0	918.0	1583.0	-1.0	2287.0	1651.0	-1.0	3088.0	1836.0	-1.0	2627.0	1740.0	-1.0	3389.0	1986.0	-1.0	2914.0	971.0	-1.0	1765.0	3321.0	-1.0	4338.0	1303.0	-1.0	2733.0	3366.0	-1.0	4333.0	2176.0	-1.0	4326.0	2222.0	-1.0	3365.0	1239.0	-1.0	2432.0	1764.0	-1.0	2711.0	373.0	-1.0	593.0	1340.0	-1.0	1871.0	
555.248	574.0	-1.0	920.0	1583.0	-1.0	2290.0	1652.0	-1.0	3093.0	1837.0	-1.0	2630.0	1742.0	-1.0	3395.0	1989.0	-1.0	2920.0	973.0	-1.0	1768.0	3326.0	-1.0	4337.0	1304.0	-1.0	2740.0	3372.0	-1.0	4333.0	2179.0	-1.0	4326.0	2227.0	-1.0	3376.0	1240.0	-1.0	2437.0	1767.0	-1.0	2714.0	374.0	-1.0	593.0	1340.0	-1.0	1873.0	
555.747	574.0	-1.0	922.0	1583.0	-1.0	2292.0	1652.0	-1.0	3097.0	1838.0	-1.0	2634.0	1743.0	-1.0	3402.0	1991.0	-1.0	2926.0	974.0	-1.0	1774.0	3332.0	-1.0	4337.0	1305.0	-1.0	2743.0	3377.0	-1.0	4333.0	2179.0	-1.0	4326.0	2230.0	-1.0	3385.0	1243.0	-1.0	2442.0	1769.0	-1.0	2720.0	373.0	-1.0	595.0	1343.0	-1.0	1876.0	
556.246	574.0	-1.0	924.0	1584.0	-1.0	2295.0	1653.0	-1.0	3100.0	1840.0	-1.0	2636.0	1744.0	-1.0	3401.0	1993.0	-1.0	2927.0	975.0	-1.0	1776.0	3337.0	-1.0	4337.0	1305.0	-1.0	2741.0	3379.0	-1.0	4333.0	2179.0	-1.0	4326.0	2232.0	-1.0	3385.0	1243.0	-1.0	2444.0	1770.0	-1.0	2721.0	373.0	-1.0	594.0	1344.0	-1.0	1877.0	
556.745	575.0	-1.0	925.0	1585.0	-1.0	2299.0	1655.0	-1.0	3106.0	1842.0	-1.0	2641.0	1744.0	-1.0	3398.0	1995.0	-1.0	2927.0	975.0	-1.0	1775.0	3340.0	-1.0	4337.0	1304.0	-1.0	2737.0	3380.0	-1.0	4333.0	2178.0	-1.0	4326.0	2233.0	-1.0	3383.0	1243.0	-1.0	2444.0	1770.0	-1.0	2720.0	374.0	-1.0	594.0	1343.0	-1.0	1876.0	
557.244	575.0	-1.0	925.0	1585.0	-1.0	2299.0	1656.0	-1.0	3108.0	1841.0	-1.0	2641.0	1744.0	-1.0	3398.0	1995.0	-1.0	2926.0	975.0	-1.0	1773.0	3341.0	-1.0	4337.0	1302.0	-1.0	2731.0	3381.0	-1.0	4333.0	2177.0	-1.0	4326.0	2234.0	-1.0	3386.0	1243.0	-1.0	2446.0	1771.0	-1.0	2723.0	373.0	-1.0	594.0	1343.0	-1.0	1877.0	
557.743	575.0	-1.0	924.0	1583.0	-1.0	2296.0	1654.0	-1.0	3104.0	1838.0	-1.0	2637.0	1742.0	-1.0	3393.0	1994.0	-1.0	2922.0	974.0	-1.0	1771.0	3341.0	-1.0	4337.0	1300.0	-1.0	2723.0	3379.0	-1.0	4333.0	2175.0	-1.0	4325.0	2234.0	-1.0	3385.0	1242.0	-1.0	2444.0	1770.0	-1.0	2722.0	373.0	-1.0	593.0	1343.0	-1.0	1876.0	
558.243	574.0	-1.0	923.0	1581.0	-1.0	2293.0	1653.0	-1.0	3102.0	1836.0	-1.0	2633.0	1740.0	-1.0	3388.0	1993.0	-1.0	2919.0	974.0	-1.0	1769.0	3341.0	-1.0	4337.0	1299.0	-1.0	2716.0	3376.0	-1.0	4333.0	2174.0	-1.0	4326.0	2233.0	-1.0	3380.0	1241.0	-1.0	2442.0	1769.0	-1.0	2719.0	373.0	-1.0	593.0	1342.0	-1.0	1875.0	
558.742	574.0	-1.0	922.0	1580.0	-1.0	2292.0	1653.0	-1.0	3105.0	1835.0	-1.0	2632.0	1741.0	-1.0	3392.0	1993.0	-1.0	2920.0	974.0	-1.0	1770.0	3342.0	-1.0	4336.0	1297.0	-1.0	2714.0	3376.0	-1.0	4333.0	2174.0	-1.0	4325.0	2233.0	-1.0	3381.0	1241.0	-1.0	2440.0	1768.0	-1.0	2715.0	374.0	-1.0	592.0	1341.0	-1.0	1873.0	
559.241	574.0	-1.0	921.0	1578.0	-1.0	2290.0	1652.0	-1.0	3105.0	1834.0	-1.0	2631.0	1741.0	-1.0	3396.0	1993.0	-1.0	2923.0	973.0	-1.0	1770.0	3343.0	-1.0	4337.0	1297.0	-1.0	2714.0	3376.0	-1.0	4333.0	2174.0	-1.0	4326.0	2235.0	-1.0	3386.0	1241.0	-1.0	2440.0	1768.0	-1.0	2718.0	373.0	-1.0	593.0	1341.0	-1.0	1874.0	
559.741	574.0	-1.0	919.0	1576.0	-1.0	2286.0	1650.0	-1.0	3102.0	1832.0	-1.0	2626.0	1740.0	-1.0	3397.0	1991.0	-1.0	2922.0	974.0	-1.0	1773.0	3342.0	-1.0	4337.0	1297.0	-1.0	2715.0	3375.0	-1.0	4333.0	2175.0	-1.0	4326.0	2236.0	-1.0	3389.0	1242.0	-1.0	2439.0	1767.0	-1.0	2716.0	373.0	-1.0	593.0	1342.0	-1.0	1874.0	
560.240	574.0	-1.0	920.0	1577.0	-1.0	2287.0	1651.0	-1.0	3108.0	1832.0	-1.0	2629.0	1740.0	-1.0	3402.0	1992.0	-1.0	2926.0	974.0	-1.0	1776.0	3344.0	-1.0	4337.0	1297.0	-1.0	2718.0	3375.0	-1.0	4333.0	2176.0	-1.0	4326.0	2237.0	-1.0	3394.0	1242.0	-1.0	2439.0	1767.0	-1.0	2715.0	373.0	-1.0	593.0	1342.0	-1.0	1874.0	
560.739	574.0	-1.0	920.0	1579.0	-1.0	2293.0	1653.0	-1.0	3117.0	1834.0	-1.0	2635.0	1743.0	-1.0	3411.0	1995.0	-1.0	2933.0	975.0	-1.0	1778.0	3344.0	-1.0	4337.0	1298.0	-1.0	2726.0	3378.0	-1.0	4333.0	2179.0	-1.0	4326.0	2241.0	-1.0	3407.0	1244.0	-1.0	2445.0	1770.0	-1.0	2721.0	374.0	-1.0	594.0	1344.0	-1.0	1878.0	
561.239	574.0	-1.0	922.0	1580.0	-1.0	2295.0	1653.0	-1.0	3120.0	1834.0	-1.0	2638.0	1743.0	-1.0	3416.0	1995.0	-1.0	2936.0	975.0	-1.0	1781.0	3343.0	-1.0	4337.0	1300.0	-1.0	2732.0	3380.0	-1.0	4333.0	2180.0	-1.0	4326.0	2244.0	-1.0	3415.0	1245.0	-1.0	2448.0	1770.0	-1.0	2725.0	374.0	-1.0	594.0	1346.0	-1.0	1881.0	
561.738	574.0	-1.0	922.0	1580.0	-1.0	2296.0	1653.0	-1.0	3120.0	1834.0	-1.0	2639.0	1742.0	-1.0	3415.0	1993.0	-1.0	2936.0	976.0	-1.0	1783.0	3340.0	-1.0	4336.0	1300.0	-1.0	2736.0	3380.0	-1.0	4333.0	2181.0	-1.0	4326.0	2244.0	-1.0	3417.0	1246.0	-1.0	2449.0	1769.0	-1.0	2723.0	373.0	-1.0	594.0	1346.0	-1.0	1882.0	
562.238	575.0	-1.0	923.0	1582.0	-1.0	2299.0	1654.0	-1.0	3123.0	1835.0	-1.0	2642.0	1743.0	-1.0	3415.0	1993.0	-1.0	2936.0	976.0	-1.0	1784.0	3339.0	-1.0	4337.0	1300.0	-1.0	2739.0	3380.0	-1.0	4333.0	2180.0	-1.0	4326.0	2245.0	-1.0	3415.0	1246.0	-1.0	2448.0	1768.0	-1.0	2718.0	373.0	-1.0	594.0	1346.0	-1.0	1879.0	
562.737	574.0	-1.0	923.0	1582.0	-1.0	2299.0	1654.0	-1.0	3123.0	1835.0	-1.0	2643.0	1742.0	-1.0	3416.0	1992.0	-1.0	2935.0	976.0	-1.0	1785.0	3335.0	-1.0	4336.0	1300.0	-1.0	2742.0	3381.0	-1.0	4333.0	2179.0	-1.0	4325.0	2245.0	-1.0	3416.0	1247.0	-1.0	2450.0	1768.0	-1.0	2719.0	373.0	-1.0	595.0	1346.0	-1.0	1879.0	
563.236	574.0	-1.0	924.0	1581.0	-1.0	2297.0	1653.0	-1.0	3121.0	1835.0	-1.0	2643.0	1742.0	-1.0	3416.0	1992.0	-1.0	2935.0	976.0	-1.0	1786.0	3334.0	-1.0	4337.0	1301.0	-1.0	2743.0	3381.0	-1.0	4333.0	2178.0	-1.0	4326.0	2245.0	-1.0	3415.0	1247.0	-1.0	2450.0	1768.0	-1.0	2718.0	373.0	-1.0	595.0	1347.0	-1.0	1879.0	
563.735	575.0	-1.0	925.0	1582.0	-1.0	2298.0	1655.0	-1.0	3123.0	1837.0	-1.0	2646.0	1742.0	-1.0	3415.0	1991.0	-1.0	2935.0	975.0	-1.0	1787.0	3333.0	-1.0	4337.0	1300.0	-1.0	2743.0	3380.0	-1.0	4333.0	2177.0	-1.0	4326.0	2244.0	-1.0	3412.0	1248.0	-1.0	2449.0	1767.0	-1.0	2713.0	374.0	-1.0	595.0	1346.0	-1.0	1878.0	
564.234	576.0	-1.0	928.0	1583.0	-1.0	2303.0	1656.0	-1.0	3130.0	1840.0	-1.0	2655.0	1744.0	-1.0	3424.0	1993.0	-1.0	2940.0	975.0	-1.0	1784.0	3327.0	-1.0	4337.0	1300.0	-1.0	2743.0	3383.0	-1.0	4333.0	2178.0	-1.0	4326.0	2248.0	-1.0	3420.0	1248.0	-1.0	2450.0	1767.0	-1.0	2712.0	374.0	-1.0	596.0	1347.0	-1.0	1877.0	
564.733	576.0	-1.0	932.0	1585.0	-1.0	2310.0	1656.0	-1.0	3135.0	1842.0	-1.0	2665.0	1746.0	-1.0	3429.0	1994.0	-1.0	2942.0	973.0	-1.0	1778.0	3319.0	-1.0	4337.0	1299.0	-1.0	2740.0	3383.0	-1.0	4333.0	2178.0	-1.0	4326.0	2249.0	-1.0	3422.0	1248.0	-1.0	2450.0	1767.0	-1.0	2710.0	374.0	-1.0	595.0	1348.0	-1.0	1878.0	
565.232	577.0	-1.0	935.0	1588.0	-1.0	2314.0	1656.0	-1.0	3138.0	1845.0	-1.0	2670.0	1747.0	-1.0	3431.0	1992.0	-1.0	2939.0	970.0	-1.0	1771.0	3307.0	-1.0	4337.0	1297.0	-1.0	2733.0	3382.0	-1.0	4333.0	2177.0	-1.0	4326.0	2249.0	-1.0	3421.0	1246.0	-1.0	2447.0	1766.0	-1.0	2712.0	375.0	-1.0	598.0	1348.0	-1.0	1878.0	
565.731	578.0	-1.0	937.0	1591.0	-1.0	2323.0	1660.0	-1.0	3151.0	1851.0	-1.0	2684.0	1750.0	-1.0	3440.0	1991.0	-1.0	2941.0	968.0	-1.0	1764.0	3297.0	-1.0	4337.0	1295.0	-1.0	2729.0	3383.0	-1.0	4333.0	2178.0	-1.0	4326.0	2253.0	-1.0	3432.0	1247.0	-1.0	2449.0	1768.0	-1.0	2715.0	375.0	-1.0	598.0	1348.0	-1.0	1879.0	
566.230	578.0	-1.0	937.0	1595.0	-1.0	2332.0	1662.0	-1.0	3159.0	1856.0	-1.0	2697.0	1752.0	-1.0	3450.0	1993.0	-1.0	2946.0	965.0	-1.0	1757.0	3288.0	-1.0	4337.0	1293.0	-1.0	2725.0	3386.0	-1.0	4333.0	2180.0	-1.0	4326.0	2258.0	-1.0	3446.0	1248.0	-1.0	2452.0	1771.0	-1.0	2721.0	374.0	-1.0	598.0	1350.0	-1.0	1881.0	
566.729	578.0	-1.0	937.0	1599.0	-1.0	2341.0	1664.0	-1.0	3166.0	1863.0	-1.0	2709.0	1755.0	-1.0	3456.0	1996.0	-1.0	2953.0	962.0	-1.0	1750.0	3283.0	-1.0	4337.0	1292.0	-1.0	2724.0	3391.0	-1.0	4333.0	2182.0	-1.0	4326.0	2263.0	-1.0	3457.0	1249.0	-1.0	2455.0	1774.0	-1.0	2727.0	375.0	-1.0	598.0	1352.0	-1.0	1886.0	
567.228	578.0	-1.0	937.0	1605.0	-1.0	2355.0	1667.0	-1.0	3179.0	1869.0	-1.0	2724.0	1758.0	-1.0	3463.0	1999.0	-1.0	2959.0	960.0	-1.0	1745.0	3280.0	-1.0	4337.0	1291.0	-1.0	2723.0	3397.0	-1.0	4333.0	2183.0	-1.0	4326.0	2268.0	-1.0	3464.0	1250.0	-1.0	2457.0	1777.0	-1.0	2731.0	374.0	-1.0	597.0	1355.0	-1.0	1890.0	
567.727	578.0	-1.0	937.0	1608.0	-1.0	2363.0	1668.0	-1.0	3186.0	1872.0	-1.0	2733.0	1760.0	-1.0	3470.0	2001.0	-1.0	2964.0	959.0	-1.0	1741.0	3276.0	-1.0	4337.0	1292.0	-1.0	2725.0	3402.0	-1.0	4333.0	2185.0	-1.0	4326.0	2273.0	-1.0	3477.0	1252.0	-1.0	2463.0	1782.0	-1.0	2743.0	375.0	-1.0	597.0	1358.0	-1.0	1898.0	
568.226	577.0	-1.0	936.0	1610.0	-1.0	2366.0	1668.0	-1.0	3187.0	1873.0	-1.0	2735.0	1761.0	-1.0	3473.0	2001.0	-1.0	2965.0	957.0	-1.0	1737.0	3272.0	-1.0	4336.0	1292.0	-1.0	2726.0	3405.0	-1.0	4333.0	2187.0	-1.0	4326.0	2277.0	-1.0	3485.0	1253.0	-1.0	2468.0	1786.0	-1.0	2752.0	375.0	-1.0	598.0	1361.0	-1.0	1904.0	
568.725	577.0	-1.0	936.0	1611.0	-1.0	2368.0	1668.0	-1.0	3187.0	1874.0	-1.0	2738.0	1761.0	-1.0	3472.0	2001.0	-1.0	2965.0	956.0	-1.0	1734.0	3270.0	-1.0	4337.0	1292.0	-1.0	2727.0	3405.0	-1.0	4333.0	2187.0	-1.0	4326.0	2278.0	-1.0	3488.0	1254.0	-1.0	2471.0	1788.0	-1.0	2756.0	375.0	-1.0	598.0	1363.0	-1.0	1907.0	
569.224	577.0	-1.0	935.0	1613.0	-1.0	2373.0	1669.0	-1.0	3191.0	1876.0	-1.0	2743.0	1762.0	-1.0	3478.0	2001.0	-1.0	2967.0	955.0	-1.0	1733.0	3268.0	-1.0	4336.0	1292.0	-1.0	2729.0	3407.0	-1.0	4333.0	2188.0	-1.0	4326.0	2281.0	-1.0	3491.0	1255.0	-1.0	2472.0	1789.0	-1.0	2757.0	376.0	-1.0	598.0	1364.0	-1.0	1908.0	
569.723	576.0	-1.0	934.0	1613.0	-1.0	2372.0	1669.0	-1.0	3190.0	1878.0	-1.0	2744.0	1761.0	-1.0	3477.0	2002.0	-1.0	2968.0	954.0	-1.0	1733.0	3271.0	-1.0	4336.0	1292.0	-1.0	2731.0	3411.0	-1.0	4333.0	2188.0	-1.0	4326.0	2283.0	-1.0	3496.0	1255.0	-1.0	2474.0	1794.0	-1.0	2763.0	375.0	-1.0	598.0	1364.0	-1.0	1909.0	
570.223	576.0	-1.0	934.0	1613.0	-1.0	2370.0	1668.0	-1.0	3185.0	1877.0	-1.0	2742.0	1759.0	-1.0	3473.0	2001.0	-1.0	2968.0	955.0	-1.0	1734.0	3270.0	-1.0	4336.0	1292.0	-1.0	2733.0	3411.0	-1.0	4333.0	2187.0	-1.0	4326.0	2281.0	-1.0	3491.0	1256.0	-1.0	2474.0	1793.0	-1.0	2763.0	376.0	-1.0	598.0	1361.0	-1.0	1905.0	
570.722	577.0	-1.0	935.0	1616.0	-1.0	2371.0	1669.0	-1.0	3183.0	1878.0	-1.0	2741.0	1756.0	-1.0	3464.0	2003.0	-1.0	2969.0	955.0	-1.0	1737.0	3274.0	-1.0	4336.0	1294.0	-1.0	2738.0	3406.0	-1.0	4333.0	2186.0	-1.0	4326.0	2274.0	-1.0	3481.0	1256.0	-1.0	2475.0	1792.0	-1.0	2764.0	375.0	-1.0	598.0	1356.0	-1.0	1902.0	
571.221	577.0	-1.0	936.0	1615.0	-1.0	2370.0	1669.0	-1.0	3183.0	1878.0	-1.0	2741.0	1753.0	-1.0	3461.0	2006.0	-1.0	2977.0	957.0	-1.0	1744.0	3287.0	-1.0	4336.0	1297.0	-1.0	2747.0	3407.0	-1.0	4333.0	2187.0	-1.0	4326.0	2271.0	-1.0	3478.0	1256.0	-1.0	2474.0	1793.0	-1.0	2767.0	375.0	-1.0	596.0	1354.0	-1.0	1898.0	
571.721	578.0	-1.0	937.0	1613.0	-1.0	2367.0	1668.0	-1.0	3181.0	1875.0	-1.0	2737.0	1751.0	-1.0	3458.0	2008.0	-1.0	2983.0	960.0	-1.0	1751.0	3300.0	-1.0	4336.0	1299.0	-1.0	2754.0	3406.0	-1.0	4333.0	2186.0	-1.0	4326.0	2267.0	-1.0	3476.0	1256.0	-1.0	2476.0	1794.0	-1.0	2773.0	374.0	-1.0	596.0	1351.0	-1.0	1897.0	
572.221	578.0	-1.0	937.0	1611.0	-1.0	2361.0	1666.0	-1.0	3176.0	1872.0	-1.0	2730.0	1748.0	-1.0	3451.0	2009.0	-1.0	2984.0	963.0	-1.0	1759.0	3310.0	-1.0	4337.0	1301.0	-1.0	2760.0	3400.0	-1.0	4333.0	2184.0	-1.0	4326.0	2261.0	-1.0	3470.0	1255.0	-1.0	2475.0	1792.0	-1.0	2774.0	374.0	-1.0	596.0	1349.0	-1.0	1894.0	
572.720	577.0	-1.0	936.0	1607.0	-1.0	2353.0	1665.0	-1.0	3168.0	1868.0	-1.0	2722.0	1745.0	-1.0	3441.0	2009.0	-1.0	2984.0	965.0	-1.0	1765.0	3318.0	-1.0	4337.0	1301.0	-1.0	2762.0	3393.0	-1.0	4333.0	2180.0	-1.0	4326.0	2253.0	-1.0	3456.0	1254.0	-1.0	2471.0	1789.0	-1.0	2768.0	374.0	-1.0	596.0	1345.0	-1.0	1887.0	
573.221	577.0	-1.0	934.0	1605.0	-1.0	2349.0	1664.0	-1.0	3166.0	1865.0	-1.0	2715.0	1745.0	-1.0	3442.0	2010.0	-1.0	2986.0	967.0	-1.0	1772.0	3326.0	-1.0	4337.0	1303.0	-1.0	2764.0	3390.0	-1.0	4333.0	2180.0	-1.0	4327.0	2250.0	-1.0	3450.0	1253.0	-1.0	2469.0	1787.0	-1.0	2762.0	374.0	-1.0	596.0	1343.0	-1.0	1881.0	
573.720	576.0	-1.0	932.0	1602.0	-1.0	2342.0	1662.0	-1.0	3161.0	1861.0	-1.0	2706.0	1744.0	-1.0	3444.0	2008.0	-1.0	2987.0	968.0	-1.0	1777.0	3330.0	-1.0	4337.0	1303.0	-1.0	2764.0	3385.0	-1.0	4333.0	2178.0	-1.0	4327.0	2246.0	-1.0	3445.0	1253.0	-1.0	2469.0	1785.0	-1.0	2761.0	374.0	-1.0	595.0	1341.0	-1.0	1878.0	
574.220	576.0	-1.0	930.0	1599.0	-1.0	2335.0	1660.0	-1.0	3156.0	1856.0	-1.0	2697.0	1741.0	-1.0	3441.0	2008.0	-1.0	2985.0	970.0	-1.0	1780.0	3334.0	-1.0	4337.0	1303.0	-1.0	2763.0	3380.0	-1.0	4333.0	2177.0	-1.0	4326.0	2242.0	-1.0	3440.0	1253.0	-1.0	2468.0	1783.0	-1.0	2759.0	373.0	-1.0	595.0	1339.0	-1.0	1875.0	
574.719	575.0	-1.0	928.0	1598.0	-1.0	2331.0	1659.0	-1.0	3153.0	1855.0	-1.0	2692.0	1740.0	-1.0	3436.0	2006.0	-1.0	2981.0	970.0	-1.0	1781.0	3336.0	-1.0	4337.0	1303.0	-1.0	2761.0	3373.0	-1.0	4333.0	2176.0	-1.0	4326.0	2237.0	-1.0	3431.0	1252.0	-1.0	2467.0	1780.0	-1.0	2755.0	374.0	-1.0	595.0	1337.0	-1.0	1870.0	
575.219	575.0	-1.0	927.0	1597.0	-1.0	2328.0	1658.0	-1.0	3151.0	1851.0	-1.0	2687.0	1739.0	-1.0	3436.0	2004.0	-1.0	2979.0	971.0	-1.0	1783.0	3337.0	-1.0	4337.0	1302.0	-1.0	2760.0	3369.0	-1.0	4333.0	2175.0	-1.0	4326.0	2235.0	-1.0	3432.0	1252.0	-1.0	2470.0	1779.0	-1.0	2756.0	374.0	-1.0	595.0	1337.0	-1.0	1870.0	
575.718	574.0	-1.0	926.0	1594.0	-1.0	2323.0	1655.0	-1.0	3144.0	1846.0	-1.0	2679.0	1736.0	-1.0	3429.0	2000.0	-1.0	2972.0	971.0	-1.0	1781.0	3333.0	-1.0	4337.0	1301.0	-1.0	2755.0	3364.0	-1.0	4333.0	2173.0	-1.0	4326.0	2231.0	-1.0	3425.0	1252.0	-1.0	2471.0	1778.0	-1.0	2756.0	374.0	-1.0	596.0	1337.0	-1.0	1869.0	
576.217	574.0	-1.0	924.0	1591.0	-1.0	2318.0	1652.0	-1.0	3136.0	1843.0	-1.0	2671.0	1732.0	-1.0	3421.0	1996.0	-1.0	2964.0	970.0	-1.0	1780.0	3329.0	-1.0	4336.0	1300.0	-1.0	2750.0	3358.0	-1.0	4333.0	2172.0	-1.0	4326.0	2226.0	-1.0	3415.0	1252.0	-1.0	2469.0	1775.0	-1.0	2751.0	374.0	-1.0	596.0	1334.0	-1.0	1867.0	
576.716	574.0	-1.0	924.0	1591.0	-1.0	2317.0	1651.0	-1.0	3134.0	1842.0	-1.0	2668.0	1732.0	-1.0	3419.0	1994.0	-1.0	2960.0	970.0	-1.0	1780.0	3326.0	-1.0	4337.0	1300.0	-1.0	2748.0	3354.0	-1.0	4333.0	2170.0	-1.0	4326.0	2224.0	-1.0	3411.0	1252.0	-1.0	2469.0	1774.0	-1.0	2748.0	375.0	-1.0	596.0	1334.0	-1.0	1865.0	
577.216	573.0	-1.0	923.0	1590.0	-1.0	2315.0	1650.0	-1.0	3131.0	1839.0	-1.0	2664.0	1730.0	-1.0	3415.0	1991.0	-1.0	2954.0	969.0	-1.0	1778.0	3321.0	-1.0	4337.0	1299.0	-1.0	2745.0	3351.0	-1.0	4333.0	2170.0	-1.0	4326.0	2222.0	-1.0	3405.0	1252.0	-1.0	2469.0	1772.0	-1.0	2747.0	374.0	-1.0	596.0	1333.0	-1.0	1866.0	
577.715	573.0	-1.0	923.0	1588.0	-1.0	2312.0	1649.0	-1.0	3123.0	1837.0	-1.0	2659.0	1728.0	-1.0	3407.0	1988.0	-1.0	2948.0	969.0	-1.0	1776.0	3317.0	-1.0	4336.0	1298.0	-1.0	2741.0	3345.0	-1.0	4333.0	2167.0	-1.0	4325.0	2217.0	-1.0	3395.0	1252.0	-1.0	2467.0	1769.0	-1.0	2743.0	373.0	-1.0	596.0	1333.0	-1.0	1866.0	
578.214	573.0	-1.0	924.0	1588.0	-1.0	2313.0	1649.0	-1.0	3122.0	1837.0	-1.0	2658.0	1727.0	-1.0	3398.0	1986.0	-1.0	2941.0	968.0	-1.0	1774.0	3315.0	-1.0	4337.0	1297.0	-1.0	2737.0	3341.0	-1.0	4333.0	2165.0	-1.0	4325.0	2212.0	-1.0	3385.0	1251.0	-1.0	2464.0	1765.0	-1.0	2736.0	374.0	-1.0	597.0	1331.0	-1.0	1862.0	
578.713	573.0	-1.0	923.0	1588.0	-1.0	2312.0	1648.0	-1.0	3118.0	1836.0	-1.0	2654.0	1725.0	-1.0	3392.0	1984.0	-1.0	2936.0	968.0	-1.0	1772.0	3312.0	-1.0	4336.0	1297.0	-1.0	2734.0	3339.0	-1.0	4333.0	2164.0	-1.0	4325.0	2209.0	-1.0	3378.0	1250.0	-1.0	2463.0	1764.0	-1.0	2735.0	373.0	-1.0	597.0	1331.0	-1.0	1863.0	
579.212	573.0	-1.0	922.0	1587.0	-1.0	2309.0	1646.0	-1.0	3110.0	1835.0	-1.0	2650.0	1724.0	-1.0	3384.0	1982.0	-1.0	2930.0	967.0	-1.0	1769.0	3310.0	-1.0	4337.0	1297.0	-1.0	2731.0	3336.0	-1.0	4333.0	2163.0	-1.0	4325.0	2206.0	-1.0	3371.0	1248.0	-1.0	2460.0	1762.0	-1.0	2730.0	374.0	-1.0	596.0	1330.0	-1.0	1863.0	
579.711	573.0	-1.0	923.0	1587.0	-1.0	2311.0	1646.0	-1.0	3111.0	1834.0	-1.0	2650.0	1725.0	-1.0	3387.0	1983.0	-1.0	2932.0	967.0	-1.0	1770.0	3311.0	-1.0	4336.0	1297.0	-1.0	2732.0	3338.0	-1.0	4333.0	2164.0	-1.0	4326.0	2206.0	-1.0	3373.0	1248.0	-1.0	2459.0	1760.0	-1.0	2729.0	374.0	-1.0	596.0	1329.0	-1.0	1862.0	
580.210	573.0	-1.0	923.0	1586.0	-1.0	2312.0	1646.0	-1.0	3109.0	1834.0	-1.0	2650.0	1725.0	-1.0	3386.0	1984.0	-1.0	2933.0	968.0	-1.0	1770.0	3313.0	-1.0	4336.0	1298.0	-1.0	2733.0	3339.0	-1.0	4332.0	2164.0	-1.0	4325.0	2206.0	-1.0	3373.0	1247.0	-1.0	2459.0	1759.0	-1.0	2728.0	374.0	-1.0	597.0	1329.0	-1.0	1862.0	
580.709	573.0	-1.0	923.0	1586.0	-1.0	2312.0	1646.0	-1.0	3109.0	1833.0	-1.0	2647.0	1725.0	-1.0	3384.0	1985.0	-1.0	2934.0	969.0	-1.0	1773.0	3319.0	-1.0	4336.0	1300.0	-1.0	2738.0	3336.0	-1.0	4333.0	2164.0	-1.0	4325.0	2202.0	-1.0	3366.0	1246.0	-1.0	2458.0	1757.0	-1.0	2725.0	374.0	-1.0	597.0	1327.0	-1.0	1860.0	
581.209	573.0	-1.0	923.0	1583.0	-1.0	2310.0	1647.0	-1.0	3111.0	1830.0	-1.0	2644.0	1726.0	-1.0	3389.0	1986.0	-1.0	2937.0	971.0	-1.0	1781.0	3326.0	-1.0	4337.0	1303.0	-1.0	2748.0	3330.0	-1.0	4333.0	2163.0	-1.0	4326.0	2197.0	-1.0	3359.0	1246.0	-1.0	2462.0	1755.0	-1.0	2725.0	374.0	-1.0	597.0	1326.0	-1.0	1859.0	
581.708	573.0	-1.0	924.0	1581.0	-1.0	2307.0	1647.0	-1.0	3112.0	1825.0	-1.0	2637.0	1725.0	-1.0	3390.0	1986.0	-1.0	2939.0	974.0	-1.0	1788.0	3337.0	-1.0	4337.0	1306.0	-1.0	2757.0	3319.0	-1.0	4333.0	2161.0	-1.0	4326.0	2189.0	-1.0	3342.0	1246.0	-1.0	2465.0	1753.0	-1.0	2721.0	373.0	-1.0	598.0	1323.0	-1.0	1855.0	
582.207	573.0	-1.0	925.0	1578.0	-1.0	2306.0	1648.0	-1.0	3119.0	1821.0	-1.0	2634.0	1727.0	-1.0	3397.0	1988.0	-1.0	2944.0	977.0	-1.0	1797.0	3349.0	-1.0	4337.0	1310.0	-1.0	2766.0	3306.0	-1.0	4333.0	2163.0	-1.0	4326.0	2180.0	-1.0	3326.0	1247.0	-1.0	2466.0	1749.0	-1.0	2715.0	373.0	-1.0	598.0	1321.0	-1.0	1851.0	
582.706	573.0	-1.0	926.0	1576.0	-1.0	2306.0	1649.0	-1.0	3125.0	1817.0	-1.0	2629.0	1726.0	-1.0	3401.0	1988.0	-1.0	2946.0	979.0	-1.0	1803.0	3356.0	-1.0	4337.0	1312.0	-1.0	2773.0	3294.0	-1.0	4333.0	2165.0	-1.0	4326.0	2173.0	-1.0	3314.0	1247.0	-1.0	2470.0	1749.0	-1.0	2716.0	374.0	-1.0	599.0	1319.0	-1.0	1850.0	
583.205	574.0	-1.0	928.0	1575.0	-1.0	2303.0	1650.0	-1.0	3129.0	1814.0	-1.0	2623.0	1725.0	-1.0	3400.0	1988.0	-1.0	2948.0	982.0	-1.0	1809.0	3366.0	-1.0	4337.0	1316.0	-1.0	2781.0	3281.0	-1.0	4333.0	2165.0	-1.0	4326.0	2163.0	-1.0	3296.0	1249.0	-1.0	2477.0	1746.0	-1.0	2711.0	374.0	-1.0	598.0	1316.0	-1.0	1846.0	
583.704	574.0	-1.0	930.0	1575.0	-1.0	2305.0	1653.0	-1.0	3140.0	1812.0	-1.0	2623.0	1726.0	-1.0	3403.0	1991.0	-1.0	2952.0	984.0	-1.0	1816.0	3378.0	-1.0	4337.0	1319.0	-1.0	2789.0	3267.0	-1.0	4333.0	2165.0	-1.0	4326.0	2151.0	-1.0	3275.0	1252.0	-1.0	2483.0	1741.0	-1.0	2705.0	374.0	-1.0	599.0	1313.0	-1.0	1841.0	
584.203	575.0	-1.0	931.0	1574.0	-1.0	2304.0	1655.0	-1.0	3145.0	1810.0	-1.0	2620.0	1726.0	-1.0	3405.0	1992.0	-1.0	2955.0	987.0	-1.0	1822.0	3387.0	-1.0	4337.0	1322.0	-1.0	2795.0	3255.0	-1.0	4333.0	2164.0	-1.0	4326.0	2141.0	-1.0	3259.0	1254.0	-1.0	2491.0	1738.0	-1.0	2703.0	374.0	-1.0	599.0	1312.0	-1.0	1841.0	
584.702	575.0	-1.0	932.0	1572.0	-1.0	2303.0	1656.0	-1.0	3147.0	1807.0	-1.0	2616.0	1724.0	-1.0	3403.0	1991.0	-1.0	2955.0	989.0	-1.0	1827.0	3391.0	-1.0	4337.0	1324.0	-1.0	2798.0	3243.0	-1.0	4333.0	2162.0	-1.0	4326.0	2132.0	-1.0	3241.0	1255.0	-1.0	2493.0	1736.0	-1.0	2701.0	375.0	-1.0	600.0	1310.0	-1.0	1838.0	
585.201	576.0	-1.0	934.0	1572.0	-1.0	2304.0	1658.0	-1.0	3154.0	1807.0	-1.0	2617.0	1725.0	-1.0	3408.0	1991.0	-1.0	2957.0	990.0	-1.0	1830.0	3396.0	-1.0	4337.0	1325.0	-1.0	2799.0	3234.0	-1.0	4333.0	2160.0	-1.0	4326.0	2125.0	-1.0	3228.0	1255.0	-1.0	2493.0	1735.0	-1.0	2699.0	374.0	-1.0	599.0	1309.0	-1.0	1837.0	
585.700	576.0	-1.0	934.0	1571.0	-1.0	2304.0	1658.0	-1.0	3156.0	1806.0	-1.0	2616.0	1724.0	-1.0	3407.0	1991.0	-1.0	2957.0	991.0	-1.0	1830.0	3398.0	-1.0	4337.0	1325.0	-1.0	2798.0	3227.0	-1.0	4333.0	2157.0	-1.0	4326.0	2120.0	-1.0	3220.0	1254.0	-1.0	2492.0	1736.0	-1.0	2703.0	374.0	-1.0	600.0	1309.0	-1.0	1837.0	
586.199	576.0	-1.0	935.0	1571.0	-1.0	2303.0	1658.0	-1.0	3154.0	1804.0	-1.0	2614.0	1723.0	-1.0	3402.0	1990.0	-1.0	2955.0	991.0	-1.0	1830.0	3399.0	-1.0	4337.0	1325.0	-1.0	2797.0	3220.0	-1.0	4333.0	2155.0	-1.0	4325.0	2115.0	-1.0	3211.0	1254.0	-1.0	2490.0	1737.0	-1.0	2705.0	374.0	-1.0	600.0	1309.0	-1.0	1838.0	
586.699	577.0	-1.0	936.0	1571.0	-1.0	2305.0	1659.0	-1.0	3159.0	1804.0	-1.0	2616.0	1723.0	-1.0	3399.0	1990.0	-1.0	2954.0	991.0	-1.0	1830.0	3400.0	-1.0	4337.0	1324.0	-1.0	2795.0	3215.0	-1.0	4333.0	2151.0	-1.0	4325.0	2112.0	-1.0	3204.0	1251.0	-1.0	2486.0	1736.0	-1.0	2702.0	374.0	-1.0	600.0	1309.0	-1.0	1836.0	
587.199	576.0	-1.0	936.0	1571.0	-1.0	2304.0	1659.0	-1.0	3158.0	1803.0	-1.0	2613.0	1722.0	-1.0	3397.0	1989.0	-1.0	2951.0	990.0	-1.0	1827.0	3399.0	-1.0	4337.0	1324.0	-1.0	2793.0	3211.0	-1.0	4333.0	2150.0	-1.0	4325.0	2110.0	-1.0	3201.0	1250.0	-1.0	2484.0	1736.0	-1.0	2703.0	375.0	-1.0	600.0	1308.0	-1.0	1837.0	
587.698	576.0	-1.0	934.0	1569.0	-1.0	2297.0	1657.0	-1.0	3150.0	1799.0	-1.0	2605.0	1720.0	-1.0	3388.0	1987.0	-1.0	2944.0	989.0	-1.0	1824.0	3397.0	-1.0	4337.0	1322.0	-1.0	2787.0	3207.0	-1.0	4332.0	2146.0	-1.0	4324.0	2106.0	-1.0	3193.0	1249.0	-1.0	2479.0	1735.0	-1.0	2700.0	374.0	-1.0	599.0	1308.0	-1.0	1835.0	
588.197	576.0	-1.0	933.0	1570.0	-1.0	2295.0	1658.0	-1.0	3146.0	1801.0	-1.0	2603.0	1719.0	-1.0	3381.0	1985.0	-1.0	2937.0	988.0	-1.0	1819.0	3394.0	-1.0	4337.0	1320.0	-1.0	2779.0	3216.0	-1.0	4332.0	2146.0	-1.0	4324.0	2111.0	-1.0	3198.0	1247.0	-1.0	2472.0	1737.0	-1.0	2699.0	374.0	-1.0	599.0	1308.0	-1.0	1836.0	
588.696	575.0	-1.0	931.0	1572.0	-1.0	2294.0	1659.0	-1.0	3144.0	1804.0	-1.0	2604.0	1720.0	-1.0	3381.0	1985.0	-1.0	2932.0	986.0	-1.0	1811.0	3391.0	-1.0	4337.0	1319.0	-1.0	2775.0	3237.0	-1.0	4333.0	2150.0	-1.0	4324.0	2125.0	-1.0	3220.0	1246.0	-1.0	2469.0	1744.0	-1.0	2708.0	374.0	-1.0	599.0	1314.0	-1.0	1846.0	
589.196	575.0	-1.0	930.0	1574.0	-1.0	2295.0	1659.0	-1.0	3142.0	1808.0	-1.0	2607.0	1723.0	-1.0	3385.0	1984.0	-1.0	2928.0	983.0	-1.0	1802.0	3386.0	-1.0	4337.0	1318.0	-1.0	2774.0	3258.0	-1.0	4333.0	2157.0	-1.0	4325.0	2141.0	-1.0	3246.0	1246.0	-1.0	2469.0	1751.0	-1.0	2717.0	374.0	-1.0	600.0	1322.0	-1.0	1859.0	
589.695	575.0	-1.0	930.0	1577.0	-1.0	2299.0	1661.0	-1.0	3142.0	1814.0	-1.0	2613.0	1726.0	-1.0	3388.0	1983.0	-1.0	2924.0	981.0	-1.0	1793.0	3377.0	-1.0	4337.0	1319.0	-1.0	2774.0	3277.0	-1.0	4333.0	2166.0	-1.0	4325.0	2155.0	-1.0	3268.0	1246.0	-1.0	2469.0	1756.0	-1.0	2722.0	374.0	-1.0	601.0	1327.0	-1.0	1868.0	
590.194	574.0	-1.0	929.0	1580.0	-1.0	2303.0	1662.0	-1.0	3144.0	1818.0	-1.0	2619.0	1728.0	-1.0	3393.0	1983.0	-1.0	2922.0	978.0	-1.0	1788.0	3371.0	-1.0	4337.0	1319.0	-1.0	2777.0	3293.0	-1.0	4333.0	2173.0	-1.0	4326.0	2168.0	-1.0	3292.0	1247.0	-1.0	2474.0	1762.0	-1.0	2733.0	374.0	-1.0	601.0	1333.0	-1.0	1879.0	
590.693	575.0	-1.0	929.0	1581.0	-1.0	2304.0	1661.0	-1.0	3141.0	1820.0	-1.0	2620.0	1729.0	-1.0	3392.0	1982.0	-1.0	2917.0	977.0	-1.0	1782.0	3364.0	-1.0	4337.0	1320.0	-1.0	2777.0	3303.0	-1.0	4333.0	2178.0	-1.0	4326.0	2178.0	-1.0	3309.0	1248.0	-1.0	2476.0	1764.0	-1.0	2738.0	374.0	-1.0	601.0	1337.0	-1.0	1888.0	
591.192	574.0	-1.0	929.0	1583.0	-1.0	2310.0	1662.0	-1.0	3143.0	1823.0	-1.0	2626.0	1731.0	-1.0	3400.0	1982.0	-1.0	2919.0	976.0	-1.0	1780.0	3361.0	-1.0	4337.0	1320.0	-1.0	2779.0	3315.0	-1.0	4333.0	2184.0	-1.0	4326.0	2188.0	-1.0	3325.0	1248.0	-1.0	2479.0	1768.0	-1.0	2742.0	375.0	-1.0	602.0	1340.0	-1.0	1893.0	
591.692	574.0	-1.0	929.0	1584.0	-1.0	2312.0	1662.0	-1.0	3144.0	1825.0	-1.0	2629.0	1733.0	-1.0	3403.0	1982.0	-1.0	2920.0	976.0	-1.0	1780.0	3359.0	-1.0	4337.0	1320.0	-1.0	2782.0	3323.0	-1.0	4333.0	2187.0	-1.0	4326.0	2194.0	-1.0	3340.0	1250.0	-1.0	2482.0	1771.0	-1.0	2749.0	375.0	-1.0	603.0	1342.0	-1.0	1898.0	
592.191	574.0	-1.0	929.0	1584.0	-1.0	2313.0	1662.0	-1.0	3144.0	1827.0	-1.0	2633.0	1733.0	-1.0	3406.0	1982.0	-1.0	2921.0	976.0	-1.0	1781.0	3357.0	-1.0	4337.0	1320.0	-1.0	2783.0	3326.0	-1.0	4333.0	2189.0	-1.0	4326.0	2198.0	-1.0	3348.0	1250.0	-1.0	2487.0	1772.0	-1.0	2753.0	375.0	-1.0	603.0	1344.0	-1.0	1904.0	
592.690	574.0	-1.0	930.0	1584.0	-1.0	2318.0	1663.0	-1.0	3150.0	1829.0	-1.0	2640.0	1735.0	-1.0	3414.0	1984.0	-1.0	2927.0	977.0	-1.0	1785.0	3359.0	-1.0	4337.0	1321.0	-1.0	2787.0	3332.0	-1.0	4333.0	2192.0	-1.0	4326.0	2203.0	-1.0	3364.0	1252.0	-1.0	2494.0	1775.0	-1.0	2763.0	375.0	-1.0	604.0	1347.0	-1.0	1911.0	
593.189	575.0	-1.0	931.0	1584.0	-1.0	2321.0	1661.0	-1.0	3152.0	1829.0	-1.0	2644.0	1736.0	-1.0	3418.0	1985.0	-1.0	2931.0	978.0	-1.0	1789.0	3359.0	-1.0	4337.0	1321.0	-1.0	2788.0	3334.0	-1.0	4333.0	2193.0	-1.0	4326.0	2206.0	-1.0	3373.0	1253.0	-1.0	2498.0	1776.0	-1.0	2769.0	374.0	-1.0	605.0	1349.0	-1.0	1916.0	
593.688	575.0	-1.0	932.0	1586.0	-1.0	2329.0	1662.0	-1.0	3161.0	1831.0	-1.0	2656.0	1738.0	-1.0	3424.0	1988.0	-1.0	2939.0	979.0	-1.0	1792.0	3365.0	-1.0	4337.0	1321.0	-1.0	2791.0	3341.0	-1.0	4333.0	2194.0	-1.0	4326.0	2210.0	-1.0	3383.0	1252.0	-1.0	2498.0	1777.0	-1.0	2773.0	375.0	-1.0	605.0	1351.0	-1.0	1920.0	
594.188	575.0	-1.0	933.0	1588.0	-1.0	2337.0	1664.0	-1.0	3166.0	1835.0	-1.0	2665.0	1741.0	-1.0	3433.0	1993.0	-1.0	2950.0	979.0	-1.0	1793.0	3368.0	-1.0	4337.0	1321.0	-1.0	2794.0	3351.0	-1.0	4333.0	2195.0	-1.0	4326.0	2216.0	-1.0	3401.0	1253.0	-1.0	2502.0	1779.0	-1.0	2783.0	375.0	-1.0	606.0	1354.0	-1.0	1927.0	
594.687	575.0	-1.0	933.0	1590.0	-1.0	2342.0	1663.0	-1.0	3169.0	1838.0	-1.0	2673.0	1742.0	-1.0	3441.0	1995.0	-1.0	2958.0	979.0	-1.0	1792.0	3367.0	-1.0	4337.0	1321.0	-1.0	2795.0	3357.0	-1.0	4333.0	2195.0	-1.0	4326.0	2221.0	-1.0	3415.0	1253.0	-1.0	2504.0	1781.0	-1.0	2788.0	374.0	-1.0	605.0	1356.0	-1.0	1932.0	
595.186	575.0	-1.0	934.0	1591.0	-1.0	2346.0	1665.0	-1.0	3173.0	1840.0	-1.0	2679.0	1743.0	-1.0	3442.0	1997.0	-1.0	2960.0	978.0	-1.0	1790.0	3364.0	-1.0	4337.0	1320.0	-1.0	2794.0	3362.0	-1.0	4333.0	2195.0	-1.0	4326.0	2224.0	-1.0	3422.0	1253.0	-1.0	2503.0	1780.0	-1.0	2787.0	375.0	-1.0	605.0	1356.0	-1.0	1932.0	
595.686	575.0	-1.0	932.0	1593.0	-1.0	2349.0	1664.0	-1.0	3171.0	1841.0	-1.0	2681.0	1745.0	-1.0	3446.0	1998.0	-1.0	2962.0	977.0	-1.0	1786.0	3357.0	-1.0	4337.0	1319.0	-1.0	2792.0	3367.0	-1.0	4333.0	2196.0	-1.0	4327.0	2228.0	-1.0	3434.0	1253.0	-1.0	2505.0	1782.0	-1.0	2792.0	375.0	-1.0	605.0	1358.0	-1.0	1936.0	
596.185	574.0	-1.0	931.0	1593.0	-1.0	2348.0	1662.0	-1.0	3165.0	1840.0	-1.0	2677.0	1745.0	-1.0	3442.0	1996.0	-1.0	2958.0	975.0	-1.0	1780.0	3348.0	-1.0	4337.0	1316.0	-1.0	2786.0	3368.0	-1.0	4333.0	2195.0	-1.0	4326.0	2230.0	-1.0	3438.0	1253.0	-1.0	2503.0	1782.0	-1.0	2791.0	374.0	-1.0	605.0	1358.0	-1.0	1937.0	
596.684	574.0	-1.0	929.0	1594.0	-1.0	2348.0	1661.0	-1.0	3162.0	1839.0	-1.0	2675.0	1743.0	-1.0	3436.0	1994.0	-1.0	2952.0	973.0	-1.0	1775.0	3340.0	-1.0	4336.0	1315.0	-1.0	2779.0	3368.0	-1.0	4333.0	2193.0	-1.0	4326.0	2230.0	-1.0	3438.0	1252.0	-1.0	2501.0	1781.0	-1.0	2788.0	375.0	-1.0	605.0	1358.0	-1.0	1935.0	
597.183	573.0	-1.0	928.0	1594.0	-1.0	2347.0	1660.0	-1.0	3157.0	1838.0	-1.0	2672.0	1742.0	-1.0	3431.0	1993.0	-1.0	2948.0	971.0	-1.0	1770.0	3337.0	-1.0	4337.0	1314.0	-1.0	2778.0	3369.0	-1.0	4333.0	2193.0	-1.0	4326.0	2232.0	-1.0	3443.0	1253.0	-1.0	2501.0	1785.0	-1.0	2796.0	374.0	-1.0	604.0	1359.0	-1.0	1937.0	
597.683	573.0	-1.0	927.0	1593.0	-1.0	2344.0	1658.0	-1.0	3151.0	1837.0	-1.0	2666.0	1740.0	-1.0	3424.0	1992.0	-1.0	2945.0	970.0	-1.0	1768.0	3335.0	-1.0	4337.0	1315.0	-1.0	2780.0	3362.0	-1.0	4333.0	2191.0	-1.0	4326.0	2228.0	-1.0	3436.0	1251.0	-1.0	2497.0	1787.0	-1.0	2801.0	374.0	-1.0	602.0	1356.0	-1.0	1932.0	
598.182	574.0	-1.0	927.0	1593.0	-1.0	2343.0	1657.0	-1.0	3146.0	1837.0	-1.0	2664.0	1737.0	-1.0	3416.0	1993.0	-1.0	2945.0	971.0	-1.0	1768.0	3342.0	-1.0	4337.0	1317.0	-1.0	2783.0	3358.0	-1.0	4333.0	2189.0	-1.0	4326.0	2221.0	-1.0	3423.0	1250.0	-1.0	2492.0	1788.0	-1.0	2802.0	374.0	-1.0	601.0	1350.0	-1.0	1925.0	
598.681	574.0	-1.0	928.0	1593.0	-1.0	2345.0	1656.0	-1.0	3147.0	1836.0	-1.0	2664.0	1736.0	-1.0	3416.0	1994.0	-1.0	2950.0	972.0	-1.0	1772.0	3349.0	-1.0	4336.0	1319.0	-1.0	2788.0	3351.0	-1.0	4333.0	2186.0	-1.0	4326.0	2215.0	-1.0	3415.0	1249.0	-1.0	2491.0	1788.0	-1.0	2802.0	374.0	-1.0	600.0	1347.0	-1.0	1917.0	
599.181	574.0	-1.0	929.0	1592.0	-1.0	2343.0	1655.0	-1.0	3146.0	1833.0	-1.0	2661.0	1733.0	-1.0	3412.0	1992.0	-1.0	2950.0	974.0	-1.0	1778.0	3351.0	-1.0	4336.0	1319.0	-1.0	2791.0	3335.0	-1.0	4333.0	2180.0	-1.0	4326.0	2204.0	-1.0	3399.0	1249.0	-1.0	2493.0	1785.0	-1.0	2799.0	374.0	-1.0	601.0	1342.0	-1.0	1910.0	
599.680	574.0	-1.0	930.0	1590.0	-1.0	2342.0	1655.0	-1.0	3145.0	1830.0	-1.0	2660.0	1731.0	-1.0	3410.0	1993.0	-1.0	2954.0	977.0	-1.0	1786.0	3360.0	-1.0	4337.0	1321.0	-1.0	2792.0	3321.0	-1.0	4333.0	2174.0	-1.0	4326.0	2193.0	-1.0	3381.0	1249.0	-1.0	2493.0	1781.0	-1.0	2796.0	374.0	-1.0	602.0	1338.0	-1.0	1903.0	
600.179	575.0	-1.0	931.0	1590.0	-1.0	2341.0	1655.0	-1.0	3147.0	1831.0	-1.0	2663.0	1729.0	-1.0	3407.0	1995.0	-1.0	2959.0	980.0	-1.0	1794.0	3371.0	-1.0	4337.0	1321.0	-1.0	2795.0	3312.0	-1.0	4333.0	2168.0	-1.0	4326.0	2183.0	-1.0	3364.0	1248.0	-1.0	2492.0	1778.0	-1.0	2792.0	374.0	-1.0	602.0	1334.0	-1.0	1897.0	
600.678	575.0	-1.0	933.0	1589.0	-1.0	2342.0	1656.0	-1.0	3153.0	1830.0	-1.0	2665.0	1730.0	-1.0	3412.0	1997.0	-1.0	2967.0	982.0	-1.0	1801.0	3380.0	-1.0	4337.0	1322.0	-1.0	2800.0	3305.0	-1.0	4333.0	2165.0	-1.0	4326.0	2177.0	-1.0	3357.0	1247.0	-1.0	2492.0	1776.0	-1.0	2788.0	374.0	-1.0	602.0	1331.0	-1.0	1891.0	
601.178	575.0	-1.0	933.0	1588.0	-1.0	2338.0	1656.0	-1.0	3152.0	1828.0	-1.0	2663.0	1729.0	-1.0	3412.0	1998.0	-1.0	2969.0	984.0	-1.0	1808.0	3385.0	-1.0	4337.0	1323.0	-1.0	2800.0	3298.0	-1.0	4333.0	2161.0	-1.0	4326.0	2171.0	-1.0	3346.0	1247.0	-1.0	2493.0	1773.0	-1.0	2785.0	374.0	-1.0	602.0	1329.0	-1.0	1888.0	
601.678	575.0	-1.0	933.0	1584.0	-1.0	2334.0	1655.0	-1.0	3148.0	1825.0	-1.0	2659.0	1729.0	-1.0	3409.0	1997.0	-1.0	2967.0	986.0	-1.0	1812.0	3389.0	-1.0	4337.0	1323.0	-1.0	2799.0	3290.0	-1.0	4333.0	2158.0	-1.0	4326.0	2164.0	-1.0	3334.0	1247.0	-1.0	2491.0	1769.0	-1.0	2780.0	373.0	-1.0	602.0	1327.0	-1.0	1885.0	
602.177	575.0	-1.0	933.0	1583.0	-1.0	2332.0	1655.0	-1.0	3150.0	1823.0	-1.0	2658.0	1730.0	-1.0	3412.0	1998.0	-1.0	2968.0	987.0	-1.0	1815.0	3392.0	-1.0	4337.0	1323.0	-1.0	2802.0	3287.0	-1.0	4333.0	2160.0	-1.0	4326.0	2162.0	-1.0	3335.0	1247.0	-1.0	2494.0	1770.0	-1.0	2783.0	374.0	-1.0	603.0	1327.0	-1.0	1885.0	
602.676	575.0	-1.0	932.0	1582.0	-1.0	2330.0	1655.0	-1.0	3151.0	1823.0	-1.0	2657.0	1731.0	-1.0	3415.0	1997.0	-1.0	2969.0	989.0	-1.0	1818.0	3393.0	-1.0	4337.0	1323.0	-1.0	2803.0	3285.0	-1.0	4333.0	2162.0	-1.0	4326.0	2162.0	-1.0	3337.0	1247.0	-1.0	2495.0	1769.0	-1.0	2783.0	375.0	-1.0	602.0	1326.0	-1.0	1886.0	
603.175	575.0	-1.0	932.0	1582.0	-1.0	2329.0	1656.0	-1.0	3151.0	1823.0	-1.0	2656.0	1731.0	-1.0	3414.0	1997.0	-1.0	2969.0	990.0	-1.0	1818.0	3394.0	-1.0	4337.0	1324.0	-1.0	2805.0	3284.0	-1.0	4333.0	2165.0	-1.0	4326.0	2162.0	-1.0	3336.0	1247.0	-1.0	2495.0	1766.0	-1.0	2781.0	374.0	-1.0	602.0	1325.0	-1.0	1886.0	
603.674	575.0	-1.0	932.0	1581.0	-1.0	2330.0	1656.0	-1.0	3154.0	1823.0	-1.0	2656.0	1731.0	-1.0	3418.0	1997.0	-1.0	2971.0	990.0	-1.0	1819.0	3394.0	-1.0	4337.0	1325.0	-1.0	2807.0	3285.0	-1.0	4333.0	2169.0	-1.0	4326.0	2164.0	-1.0	3343.0	1248.0	-1.0	2500.0	1767.0	-1.0	2786.0	374.0	-1.0	603.0	1326.0	-1.0	1888.0	
604.174	575.0	-1.0	932.0	1581.0	-1.0	2330.0	1656.0	-1.0	3153.0	1822.0	-1.0	2655.0	1731.0	-1.0	3416.0	1997.0	-1.0	2969.0	989.0	-1.0	1819.0	3393.0	-1.0	4337.0	1325.0	-1.0	2807.0	3284.0	-1.0	4333.0	2171.0	-1.0	4327.0	2164.0	-1.0	3347.0	1249.0	-1.0	2502.0	1765.0	-1.0	2786.0	374.0	-1.0	603.0	1327.0	-1.0	1890.0	
604.673	575.0	-1.0	933.0	1582.0	-1.0	2333.0	1658.0	-1.0	3156.0	1822.0	-1.0	2657.0	1731.0	-1.0	3412.0	1996.0	-1.0	2967.0	990.0	-1.0	1819.0	3391.0	-1.0	4337.0	1325.0	-1.0	2807.0	3283.0	-1.0	4333.0	2173.0	-1.0	4327.0	2163.0	-1.0	3345.0	1249.0	-1.0	2502.0	1764.0	-1.0	2783.0	374.0	-1.0	603.0	1326.0	-1.0	1890.0	
605.172	575.0	-1.0	933.0	1583.0	-1.0	2335.0	1658.0	-1.0	3157.0	1823.0	-1.0	2657.0	1731.0	-1.0	3413.0	1996.0	-1.0	2966.0	990.0	-1.0	1818.0	3390.0	-1.0	4337.0	1325.0	-1.0	2807.0	3283.0	-1.0	4334.0	2176.0	-1.0	4327.0	2165.0	-1.0	3349.0	1250.0	-1.0	2505.0	1765.0	-1.0	2785.0	374.0	-1.0	605.0	1327.0	-1.0	1891.0	
605.671	575.0	-1.0	933.0	1583.0	-1.0	2334.0	1657.0	-1.0	3156.0	1822.0	-1.0	2656.0	1730.0	-1.0	3413.0	1996.0	-1.0	2967.0	990.0	-1.0	1819.0	3389.0	-1.0	4337.0	1325.0	-1.0	2804.0	3283.0	-1.0	4333.0	2179.0	-1.0	4327.0	2166.0	-1.0	3351.0	1251.0	-1.0	2507.0	1764.0	-1.0	2786.0	373.0	-1.0	605.0	1327.0	-1.0	1893.0	
606.170	575.0	-1.0	933.0	1584.0	-1.0	2339.0	1658.0	-1.0	3160.0	1824.0	-1.0	2659.0	1731.0	-1.0	3415.0	1998.0	-1.0	2968.0	989.0	-1.0	1820.0	3389.0	-1.0	4337.0	1325.0	-1.0	2802.0	3283.0	-1.0	4334.0	2181.0	-1.0	4327.0	2167.0	-1.0	3349.0	1251.0	-1.0	2507.0	1763.0	-1.0	2782.0	374.0	-1.0	605.0	1326.0	-1.0	1891.0	
606.669	575.0	-1.0	933.0	1584.0	-1.0	2339.0	1658.0	-1.0	3160.0	1822.0	-1.0	2657.0	1731.0	-1.0	3415.0	1997.0	-1.0	2968.0	989.0	-1.0	1818.0	3388.0	-1.0	4337.0	1324.0	-1.0	2802.0	3282.0	-1.0	4334.0	2182.0	-1.0	4327.0	2167.0	-1.0	3353.0	1251.0	-1.0	2509.0	1763.0	-1.0	2783.0	374.0	-1.0	605.0	1327.0	-1.0	1892.0	
607.168	575.0	-1.0	932.0	1582.0	-1.0	2336.0	1656.0	-1.0	3155.0	1820.0	-1.0	2653.0	1729.0	-1.0	3410.0	1995.0	-1.0	2964.0	989.0	-1.0	1817.0	3386.0	-1.0	4337.0	1323.0	-1.0	2798.0	3280.0	-1.0	4333.0	2182.0	-1.0	4327.0	2166.0	-1.0	3348.0	1251.0	-1.0	2508.0	1762.0	-1.0	2781.0	374.0	-1.0	605.0	1326.0	-1.0	1889.0	
607.668	574.0	-1.0	931.0	1582.0	-1.0	2334.0	1656.0	-1.0	3155.0	1820.0	-1.0	2650.0	1729.0	-1.0	3410.0	1994.0	-1.0	2963.0	988.0	-1.0	1816.0	3384.0	-1.0	4338.0	1323.0	-1.0	2793.0	3279.0	-1.0	4333.0	2183.0	-1.0	4327.0	2167.0	-1.0	3345.0	1250.0	-1.0	2505.0	1760.0	-1.0	2775.0	374.0	-1.0	605.0	1324.0	-1.0	1885.0	
608.167	575.0	-1.0	930.0	1581.0	-1.0	2331.0	1655.0	-1.0	3150.0	1817.0	-1.0	2644.0	1727.0	-1.0	3406.0	1992.0	-1.0	2958.0	987.0	-1.0	1813.0	3380.0	-1.0	4337.0	1322.0	-1.0	2787.0	3277.0	-1.0	4333.0	2183.0	-1.0	4327.0	2166.0	-1.0	3341.0	1249.0	-1.0	2503.0	1759.0	-1.0	2772.0	374.0	-1.0	605.0	1323.0	-1.0	1884.0	
608.666	574.0	-1.0	929.0	1579.0	-1.0	2325.0	1653.0	-1.0	3140.0	1815.0	-1.0	2636.0	1725.0	-1.0	3397.0	1989.0	-1.0	2949.0	986.0	-1.0	1809.0	3375.0	-1.0	4337.0	1321.0	-1.0	2780.0	3272.0	-1.0	4333.0	2182.0	-1.0	4327.0	2164.0	-1.0	3334.0	1249.0	-1.0	2499.0	1756.0	-1.0	2765.0	374.0	-1.0	604.0	1322.0	-1.0	1880.0	
609.165	574.0	-1.0	928.0	1579.0	-1.0	2322.0	1651.0	-1.0	3134.0	1814.0	-1.0	2631.0	1724.0	-1.0	3393.0	1987.0	-1.0	2945.0	986.0	-1.0	1805.0	3370.0	-1.0	4337.0	1319.0	-1.0	2775.0	3270.0	-1.0	4333.0	2183.0	-1.0	4327.0	2163.0	-1.0	3329.0	1248.0	-1.0	2494.0	1753.0	-1.0	2755.0	373.0	-1.0	604.0	1320.0	-1.0	1873.0	
609.664	574.0	-1.0	926.0	1578.0	-1.0	2318.0	1649.0	-1.0	3127.0	1812.0	-1.0	2625.0	1723.0	-1.0	3387.0	1985.0	-1.0	2938.0	984.0	-1.0	1800.0	3363.0	-1.0	4337.0	1318.0	-1.0	2769.0	3266.0	-1.0	4333.0	2182.0	-1.0	4326.0	2162.0	-1.0	3323.0	1246.0	-1.0	2491.0	1751.0	-1.0	2749.0	374.0	-1.0	603.0	1317.0	-1.0	1869.0	
610.163	574.0	-1.0	925.0	1575.0	-1.0	2310.0	1646.0	-1.0	3114.0	1810.0	-1.0	2615.0	1720.0	-1.0	3375.0	1980.0	-1.0	2928.0	983.0	-1.0	1793.0	3356.0	-1.0	4337.0	1317.0	-1.0	2762.0	3260.0	-1.0	4333.0	2180.0	-1.0	4326.0	2157.0	-1.0	3309.0	1244.0	-1.0	2483.0	1747.0	-1.0	2736.0	374.0	-1.0	602.0	1314.0	-1.0	1860.0	
610.662	573.0	-1.0	923.0	1573.0	-1.0	2307.0	1645.0	-1.0	3109.0	1807.0	-1.0	2610.0	1719.0	-1.0	3369.0	1978.0	-1.0	2920.0	981.0	-1.0	1788.0	3351.0	-1.0	4337.0	1317.0	-1.0	2756.0	3254.0	-1.0	4333.0	2179.0	-1.0	4326.0	2152.0	-1.0	3293.0	1244.0	-1.0	2475.0	1743.0	-1.0	2721.0	373.0	-1.0	601.0	1310.0	-1.0	1849.0	
611.161	573.0	-1.0	922.0	1572.0	-1.0	2299.0	1643.0	-1.0	3100.0	1804.0	-1.0	2601.0	1717.0	-1.0	3360.0	1975.0	-1.0	2910.0	980.0	-1.0	1783.0	3343.0	-1.0	4337.0	1316.0	-1.0	2750.0	3248.0	-1.0	4333.0	2177.0	-1.0	4326.0	2147.0	-1.0	3278.0	1242.0	-1.0	2468.0	1740.0	-1.0	2710.0	372.0	-1.0	600.0	1307.0	-1.0	1840.0	
611.660	573.0	-1.0	920.0	1572.0	-1.0	2295.0	1642.0	-1.0	3093.0	1803.0	-1.0	2593.0	1716.0	-1.0	3352.0	1972.0	-1.0	2903.0	979.0	-1.0	1780.0	3340.0	-1.0	4337.0	1315.0	-1.0	2747.0	3242.0	-1.0	4333.0	2174.0	-1.0	4326.0	2142.0	-1.0	3263.0	1241.0	-1.0	2462.0	1737.0	-1.0	2698.0	372.0	-1.0	598.0	1304.0	-1.0	1833.0	
612.159	573.0	-1.0	921.0	1571.0	-1.0	2292.0	1642.0	-1.0	3091.0	1802.0	-1.0	2589.0	1715.0	-1.0	3351.0	1972.0	-1.0	2900.0	980.0	-1.0	1779.0	3339.0	-1.0	4337.0	1315.0	-1.0	2747.0	3240.0	-1.0	4333.0	2174.0	-1.0	4326.0	2140.0	-1.0	3256.0	1241.0	-1.0	2459.0	1737.0	-1.0	2695.0	373.0	-1.0	598.0	1302.0	-1.0	1830.0	
612.659	573.0	-1.0	921.0	1571.0	-1.0	2291.0	1642.0	-1.0	3089.0	1802.0	-1.0	2587.0	1716.0	-1.0	3351.0	1973.0	-1.0	2899.0	980.0	-1.0	1780.0	3341.0	-1.0	4337.0	1316.0	-1.0	2749.0	3238.0	-1.0	4333.0	2174.0	-1.0	4326.0	2138.0	-1.0	3251.0	1241.0	-1.0	2459.0	1736.0	-1.0	2692.0	372.0	-1.0	599.0	1301.0	-1.0	1827.0	
613.158	573.0	-1.0	922.0	1573.0	-1.0	2295.0	1644.0	-1.0	3096.0	1804.0	-1.0	2589.0	1718.0	-1.0	3359.0	1975.0	-1.0	2906.0	982.0	-1.0	1785.0	3346.0	-1.0	4337.0	1318.0	-1.0	2756.0	3239.0	-1.0	4333.0	2175.0	-1.0	4326.0	2139.0	-1.0	3251.0	1242.0	-1.0	2458.0	1736.0	-1.0	2690.0	373.0	-1.0	598.0	1300.0	-1.0	1824.0	
613.657	573.0	-1.0	923.0	1573.0	-1.0	2297.0	1645.0	-1.0	3101.0	1803.0	-1.0	2590.0	1719.0	-1.0	3363.0	1977.0	-1.0	2910.0	983.0	-1.0	1788.0	3351.0	-1.0	4337.0	1320.0	-1.0	2762.0	3240.0	-1.0	4333.0	2174.0	-1.0	4326.0	2138.0	-1.0	3253.0	1243.0	-1.0	2459.0	1738.0	-1.0	2694.0	373.0	-1.0	598.0	1300.0	-1.0	1825.0	
614.156	574.0	-1.0	924.0	1573.0	-1.0	2296.0	1646.0	-1.0	3102.0	1803.0	-1.0	2588.0	1720.0	-1.0	3363.0	1979.0	-1.0	2912.0	985.0	-1.0	1792.0	3357.0	-1.0	4337.0	1321.0	-1.0	2768.0	3240.0	-1.0	4333.0	2172.0	-1.0	4326.0	2137.0	-1.0	3251.0	1243.0	-1.0	2461.0	1738.0	-1.0	2695.0	372.0	-1.0	597.0	1300.0	-1.0	1825.0	
614.655	574.0	-1.0	924.0	1573.0	-1.0	2298.0	1647.0	-1.0	3106.0	1803.0	-1.0	2589.0	1720.0	-1.0	3369.0	1980.0	-1.0	2917.0	986.0	-1.0	1797.0	3361.0	-1.0	4337.0	1323.0	-1.0	2774.0	3241.0	-1.0	4333.0	2171.0	-1.0	4326.0	2138.0	-1.0	3256.0	1244.0	-1.0	2464.0	1740.0	-1.0	2702.0	373.0	-1.0	598.0	1302.0	-1.0	1827.0	
615.154	574.0	-1.0	924.0	1573.0	-1.0	2297.0	1647.0	-1.0	3107.0	1803.0	-1.0	2589.0	1720.0	-1.0	3370.0	1981.0	-1.0	2919.0	987.0	-1.0	1799.0	3363.0	-1.0	4337.0	1323.0	-1.0	2776.0	3241.0	-1.0	4333.0	2169.0	-1.0	4326.0	2137.0	-1.0	3255.0	1245.0	-1.0	2465.0	1740.0	-1.0	2704.0	372.0	-1.0	598.0	1302.0	-1.0	1827.0	
615.653	574.0	-1.0	923.0	1573.0	-1.0	2297.0	1648.0	-1.0	3107.0	1802.0	-1.0	2587.0	1721.0	-1.0	3368.0	1982.0	-1.0	2919.0	987.0	-1.0	1801.0	3365.0	-1.0	4337.0	1323.0	-1.0	2777.0	3239.0	-1.0	4333.0	2167.0	-1.0	4326.0	2135.0	-1.0	3252.0	1244.0	-1.0	2465.0	1739.0	-1.0	2703.0	372.0	-1.0	598.0	1301.0	-1.0	1826.0	
616.152	575.0	-1.0	924.0	1573.0	-1.0	2299.0	1649.0	-1.0	3109.0	1802.0	-1.0	2590.0	1721.0	-1.0	3372.0	1983.0	-1.0	2924.0	989.0	-1.0	1803.0	3368.0	-1.0	4337.0	1323.0	-1.0	2779.0	3238.0	-1.0	4333.0	2166.0	-1.0	4326.0	2135.0	-1.0	3252.0	1244.0	-1.0	2464.0	1739.0	-1.0	2701.0	372.0	-1.0	597.0	1299.0	-1.0	1824.0	
616.651	574.0	-1.0	923.0	1573.0	-1.0	2300.0	1649.0	-1.0	3108.0	1802.0	-1.0	2590.0	1721.0	-1.0	3373.0	1984.0	-1.0	2926.0	988.0	-1.0	1805.0	3367.0	-1.0	4337.0	1323.0	-1.0	2778.0	3237.0	-1.0	4333.0	2165.0	-1.0	4326.0	2134.0	-1.0	3251.0	1245.0	-1.0	2465.0	1738.0	-1.0	2702.0	373.0	-1.0	597.0	1299.0	-1.0	1824.0	
617.150	575.0	-1.0	922.0	1572.0	-1.0	2298.0	1648.0	-1.0	3103.0	1801.0	-1.0	2588.0	1720.0	-1.0	3367.0	1983.0	-1.0	2922.0	988.0	-1.0	1802.0	3366.0	-1.0	4337.0	1322.0	-1.0	2774.0	3232.0	-1.0	4333.0	2161.0	-1.0	4325.0	2131.0	-1.0	3242.0	1244.0	-1.0	2462.0	1736.0	-1.0	2697.0	373.0	-1.0	598.0	1297.0	-1.0	1821.0	
617.649	575.0	-1.0	922.0	1572.0	-1.0	2297.0	1648.0	-1.0	3100.0	1800.0	-1.0	2588.0	1719.0	-1.0	3358.0	1981.0	-1.0	2917.0	988.0	-1.0	1798.0	3361.0	-1.0	4337.0	1321.0	-1.0	2767.0	3229.0	-1.0	4333.0	2158.0	-1.0	4325.0	2126.0	-1.0	3229.0	1243.0	-1.0	2458.0	1733.0	-1.0	2688.0	372.0	-1.0	597.0	1295.0	-1.0	1817.0	
618.148	574.0	-1.0	921.0	1572.0	-1.0	2295.0	1648.0	-1.0	3095.0	1800.0	-1.0	2585.0	1718.0	-1.0	3352.0	1978.0	-1.0	2912.0	985.0	-1.0	1793.0	3356.0	-1.0	4337.0	1319.0	-1.0	2761.0	3225.0	-1.0	4333.0	2155.0	-1.0	4324.0	2123.0	-1.0	3221.0	1242.0	-1.0	2455.0	1731.0	-1.0	2684.0	372.0	-1.0	597.0	1295.0	-1.0	1816.0	
618.648	574.0	-1.0	921.0	1571.0	-1.0	2292.0	1646.0	-1.0	3086.0	1799.0	-1.0	2580.0	1716.0	-1.0	3342.0	1976.0	-1.0	2905.0	984.0	-1.0	1788.0	3352.0	-1.0	4337.0	1317.0	-1.0	2755.0	3223.0	-1.0	4333.0	2153.0	-1.0	4324.0	2120.0	-1.0	3213.0	1241.0	-1.0	2451.0	1729.0	-1.0	2679.0	373.0	-1.0	597.0	1294.0	-1.0	1816.0	
619.147	575.0	-1.0	922.0	1572.0	-1.0	2293.0	1646.0	-1.0	3083.0	1799.0	-1.0	2580.0	1715.0	-1.0	3338.0	1976.0	-1.0	2902.0	984.0	-1.0	1785.0	3350.0	-1.0	4337.0	1316.0	-1.0	2750.0	3222.0	-1.0	4333.0	2154.0	-1.0	4324.0	2119.0	-1.0	3206.0	1240.0	-1.0	2449.0	1728.0	-1.0	2675.0	373.0	-1.0	597.0	1293.0	-1.0	1815.0	
619.646	575.0	-1.0	922.0	1572.0	-1.0	2293.0	1646.0	-1.0	3079.0	1799.0	-1.0	2578.0	1715.0	-1.0	3334.0	1976.0	-1.0	2900.0	983.0	-1.0	1783.0	3351.0	-1.0	4337.0	1317.0	-1.0	2749.0	3224.0	-1.0	4333.0	2154.0	-1.0	4324.0	2118.0	-1.0	3207.0	1240.0	-1.0	2449.0	1728.0	-1.0	2676.0	373.0	-1.0	597.0	1294.0	-1.0	1818.0	
620.145	575.0	-1.0	922.0	1572.0	-1.0	2293.0	1645.0	-1.0	3074.0	1799.0	-1.0	2576.0	1714.0	-1.0	3328.0	1976.0	-1.0	2898.0	983.0	-1.0	1782.0	3353.0	-1.0	4337.0	1317.0	-1.0	2749.0	3225.0	-1.0	4333.0	2155.0	-1.0	4324.0	2119.0	-1.0	3206.0	1239.0	-1.0	2448.0	1728.0	-1.0	2675.0	373.0	-1.0	597.0	1294.0	-1.0	1819.0	
620.644	574.0	-1.0	922.0	1572.0	-1.0	2293.0	1645.0	-1.0	3073.0	1799.0	-1.0	2575.0	1715.0	-1.0	3327.0	1976.0	-1.0	2897.0	984.0	-1.0	1783.0	3355.0	-1.0	4337.0	1318.0	-1.0	2753.0	3229.0	-1.0	4333.0	2157.0	-1.0	4324.0	2121.0	-1.0	3212.0	1239.0	-1.0	2450.0	1729.0	-1.0	2680.0	372.0	-1.0	596.0	1295.0	-1.0	1823.0	
621.143	574.0	-1.0	921.0	1572.0	-1.0	2292.0	1644.0	-1.0	3069.0	1798.0	-1.0	2570.0	1715.0	-1.0	3325.0	1975.0	-1.0	2896.0	984.0	-1.0	1785.0	3358.0	-1.0	4337.0	1319.0	-1.0	2756.0	3231.0	-1.0	4333.0	2158.0	-1.0	4325.0	2122.0	-1.0	3214.0	1239.0	-1.0	2450.0	1730.0	-1.0	2682.0	372.0	-1.0	596.0	1294.0	-1.0	1824.0	
621.642	574.0	-1.0	921.0	1570.0	-1.0	2292.0	1643.0	-1.0	3071.0	1796.0	-1.0	2568.0	1716.0	-1.0	3331.0	1976.0	-1.0	2899.0	986.0	-1.0	1789.0	3362.0	-1.0	4337.0	1320.0	-1.0	2762.0	3233.0	-1.0	4333.0	2160.0	-1.0	4325.0	2124.0	-1.0	3219.0	1238.0	-1.0	2452.0	1730.0	-1.0	2684.0	372.0	-1.0	597.0	1294.0	-1.0	1824.0	
622.141	573.0	-1.0	920.0	1569.0	-1.0	2290.0	1643.0	-1.0	3069.0	1795.0	-1.0	2564.0	1716.0	-1.0	3334.0	1976.0	-1.0	2899.0	987.0	-1.0	1793.0	3364.0	-1.0	4337.0	1321.0	-1.0	2766.0	3232.0	-1.0	4333.0	2161.0	-1.0	4325.0	2125.0	-1.0	3221.0	1239.0	-1.0	2453.0	1732.0	-1.0	2689.0	373.0	-1.0	596.0	1294.0	-1.0	1825.0	
622.640	574.0	-1.0	919.0	1568.0	-1.0	2288.0	1642.0	-1.0	3068.0	1793.0	-1.0	2559.0	1715.0	-1.0	3332.0	1975.0	-1.0	2897.0	988.0	-1.0	1796.0	3366.0	-1.0	4337.0	1322.0	-1.0	2767.0	3230.0	-1.0	4333.0	2161.0	-1.0	4325.0	2124.0	-1.0	3218.0	1239.0	-1.0	2453.0	1731.0	-1.0	2689.0	372.0	-1.0	597.0	1293.0	-1.0	1823.0	
623.139	573.0	-1.0	917.0	1566.0	-1.0	2284.0	1641.0	-1.0	3069.0	1791.0	-1.0	2555.0	1716.0	-1.0	3334.0	1975.0	-1.0	2896.0	988.0	-1.0	1798.0	3366.0	-1.0	4337.0	1322.0	-1.0	2768.0	3228.0	-1.0	4333.0	2160.0	-1.0	4325.0	2124.0	-1.0	3220.0	1239.0	-1.0	2453.0	1732.0	-1.0	2692.0	372.0	-1.0	596.0	1293.0	-1.0	1822.0	
623.638	572.0	-1.0	916.0	1564.0	-1.0	2281.0	1640.0	-1.0	3067.0	1789.0	-1.0	2551.0	1714.0	-1.0	3332.0	1972.0	-1.0	2892.0	988.0	-1.0	1797.0	3361.0	-1.0	4337.0	1321.0	-1.0	2764.0	3223.0	-1.0	4333.0	2159.0	-1.0	4325.0	2122.0	-1.0	3215.0	1239.0	-1.0	2453.0	1732.0	-1.0	2692.0	371.0	-1.0	595.0	1292.0	-1.0	1822.0	
624.137	573.0	-1.0	915.0	1563.0	-1.0	2278.0	1640.0	-1.0	3066.0	1788.0	-1.0	2548.0	1713.0	-1.0	3329.0	1971.0	-1.0	2889.0	988.0	-1.0	1797.0	3360.0	-1.0	4337.0	1319.0	-1.0	2757.0	3219.0	-1.0	4333.0	2158.0	-1.0	4325.0	2121.0	-1.0	3210.0	1239.0	-1.0	2454.0	1732.0	-1.0	2693.0	373.0	-1.0	597.0	1291.0	-1.0	1824.0	
624.636	572.0	-1.0	915.0	1566.0	-1.0	2283.0	1642.0	-1.0	3073.0	1792.0	-1.0	2557.0	1717.0	-1.0	3342.0	1974.0	-1.0	2893.0	985.0	-1.0	1790.0	3350.0	-1.0	4337.0	1317.0	-1.0	2751.0	3231.0	-1.0	4333.0	2162.0	-1.0	4325.0	2132.0	-1.0	3227.0	1240.0	-1.0	2456.0	1735.0	-1.0	2698.0	372.0	-1.0	598.0	1296.0	-1.0	1830.0	
625.136	573.0	-1.0	917.0	1571.0	-1.0	2292.0	1644.0	-1.0	3083.0	1800.0	-1.0	2570.0	1723.0	-1.0	3356.0	1978.0	-1.0	2899.0	982.0	-1.0	1781.0	3343.0	-1.0	4337.0	1316.0	-1.0	2749.0	3250.0	-1.0	4333.0	2167.0	-1.0	4325.0	2148.0	-1.0	3255.0	1240.0	-1.0	2459.0	1742.0	-1.0	2711.0	373.0	-1.0	597.0	1303.0	-1.0	1843.0	
625.635	573.0	-1.0	919.0	1575.0	-1.0	2300.0	1646.0	-1.0	3089.0	1806.0	-1.0	2580.0	1726.0	-1.0	3363.0	1980.0	-1.0	2901.0	978.0	-1.0	1772.0	3336.0	-1.0	4337.0	1314.0	-1.0	2745.0	3265.0	-1.0	4333.0	2170.0	-1.0	4326.0	2160.0	-1.0	3275.0	1240.0	-1.0	2459.0	1747.0	-1.0	2719.0	372.0	-1.0	597.0	1309.0	-1.0	1855.0	
626.134	574.0	-1.0	920.0	1578.0	-1.0	2304.0	1648.0	-1.0	3093.0	1810.0	-1.0	2587.0	1728.0	-1.0	3366.0	1980.0	-1.0	2902.0	976.0	-1.0	1764.0	3330.0	-1.0	4337.0	1313.0	-1.0	2742.0	3277.0	-1.0	4333.0	2172.0	-1.0	4326.0	2169.0	-1.0	3291.0	1239.0	-1.0	2459.0	1750.0	-1.0	2723.0	372.0	-1.0	597.0	1314.0	-1.0	1862.0	
626.633	574.0	-1.0	922.0	1581.0	-1.0	2311.0	1651.0	-1.0	3100.0	1815.0	-1.0	2595.0	1731.0	-1.0	3375.0	1982.0	-1.0	2906.0	974.0	-1.0	1759.0	3326.0	-1.0	4337.0	1312.0	-1.0	2742.0	3288.0	-1.0	4333.0	2176.0	-1.0	4327.0	2177.0	-1.0	3308.0	1240.0	-1.0	2459.0	1752.0	-1.0	2723.0	372.0	-1.0	596.0	1318.0	-1.0	1866.0	
627.133	575.0	-1.0	923.0	1583.0	-1.0	2315.0	1653.0	-1.0	3105.0	1817.0	-1.0	2601.0	1734.0	-1.0	3383.0	1984.0	-1.0	2909.0	972.0	-1.0	1756.0	3322.0	-1.0	4337.0	1312.0	-1.0	2745.0	3300.0	-1.0	4333.0	2179.0	-1.0	4326.0	2186.0	-1.0	3330.0	1240.0	-1.0	2460.0	1755.0	-1.0	2728.0	372.0	-1.0	597.0	1320.0	-1.0	1872.0	
627.632	575.0	-1.0	924.0	1584.0	-1.0	2316.0	1654.0	-1.0	3105.0	1819.0	-1.0	2602.0	1735.0	-1.0	3384.0	1984.0	-1.0	2909.0	971.0	-1.0	1755.0	3320.0	-1.0	4337.0	1312.0	-1.0	2745.0	3310.0	-1.0	4333.0	2182.0	-1.0	4326.0	2194.0	-1.0	3342.0	1240.0	-1.0	2461.0	1756.0	-1.0	2729.0	372.0	-1.0	597.0	1321.0	-1.0	1875.0	
628.131	575.0	-1.0	924.0	1585.0	-1.0	2314.0	1654.0	-1.0	3104.0	1821.0	-1.0	2603.0	1735.0	-1.0	3382.0	1985.0	-1.0	2908.0	971.0	-1.0	1754.0	3320.0	-1.0	4337.0	1311.0	-1.0	2746.0	3318.0	-1.0	4333.0	2183.0	-1.0	4327.0	2198.0	-1.0	3349.0	1241.0	-1.0	2460.0	1756.0	-1.0	2727.0	372.0	-1.0	597.0	1323.0	-1.0	1875.0	
628.630	576.0	-1.0	924.0	1585.0	-1.0	2314.0	1655.0	-1.0	3106.0	1822.0	-1.0	2605.0	1737.0	-1.0	3388.0	1987.0	-1.0	2913.0	972.0	-1.0	1758.0	3324.0	-1.0	4337.0	1312.0	-1.0	2751.0	3326.0	-1.0	4333.0	2187.0	-1.0	4326.0	2205.0	-1.0	3363.0	1242.0	-1.0	2461.0	1757.0	-1.0	2727.0	372.0	-1.0	597.0	1324.0	-1.0	1875.0	
629.130	576.0	-1.0	923.0	1585.0	-1.0	2315.0	1656.0	-1.0	3108.0	1823.0	-1.0	2608.0	1738.0	-1.0	3392.0	1989.0	-1.0	2918.0	973.0	-1.0	1762.0	3330.0	-1.0	4337.0	1314.0	-1.0	2758.0	3335.0	-1.0	4333.0	2190.0	-1.0	4326.0	2211.0	-1.0	3377.0	1243.0	-1.0	2464.0	1760.0	-1.0	2733.0	373.0	-1.0	597.0	1325.0	-1.0	1879.0	
629.629	576.0	-1.0	923.0	1584.0	-1.0	2315.0	1656.0	-1.0	3107.0	1824.0	-1.0	2610.0	1738.0	-1.0	3393.0	1991.0	-1.0	2921.0	975.0	-1.0	1768.0	3337.0	-1.0	4337.0	1315.0	-1.0	2764.0	3340.0	-1.0	4333.0	2191.0	-1.0	4327.0	2215.0	-1.0	3385.0	1244.0	-1.0	2467.0	1762.0	-1.0	2736.0	373.0	-1.0	597.0	1327.0	-1.0	1882.0	
630.129	575.0	-1.0	923.0	1585.0	-1.0	2319.0	1658.0	-1.0	3114.0	1827.0	-1.0	2617.0	1740.0	-1.0	3401.0	1994.0	-1.0	2931.0	977.0	-1.0	1774.0	3346.0	-1.0	4337.0	1316.0	-1.0	2769.0	3347.0	-1.0	4333.0	2193.0	-1.0	4326.0	2219.0	-1.0	3391.0	1245.0	-1.0	2470.0	1763.0	-1.0	2740.0	372.0	-1.0	597.0	1328.0	-1.0	1883.0	
630.628	575.0	-1.0	924.0	1585.0	-1.0	2320.0	1658.0	-1.0	3117.0	1827.0	-1.0	2621.0	1741.0	-1.0	3405.0	1997.0	-1.0	2937.0	979.0	-1.0	1780.0	3354.0	-1.0	4337.0	1317.0	-1.0	2774.0	3350.0	-1.0	4333.0	2193.0	-1.0	4326.0	2223.0	-1.0	3400.0	1246.0	-1.0	2475.0	1765.0	-1.0	2749.0	373.0	-1.0	598.0	1330.0	-1.0	1889.0	
631.127	575.0	-1.0	924.0	1585.0	-1.0	2321.0	1658.0	-1.0	3118.0	1828.0	-1.0	2623.0	1741.0	-1.0	3409.0	1999.0	-1.0	2944.0	980.0	-1.0	1787.0	3359.0	-1.0	4337.0	1317.0	-1.0	2777.0	3353.0	-1.0	4333.0	2193.0	-1.0	4327.0	2225.0	-1.0	3407.0	1246.0	-1.0	2480.0	1766.0	-1.0	2756.0	373.0	-1.0	599.0	1333.0	-1.0	1894.0	
631.626	576.0	-1.0	925.0	1585.0	-1.0	2325.0	1660.0	-1.0	3127.0	1829.0	-1.0	2631.0	1743.0	-1.0	3414.0	2002.0	-1.0	2951.0	981.0	-1.0	1789.0	3358.0	-1.0	4337.0	1317.0	-1.0	2777.0	3355.0	-1.0	4333.0	2193.0	-1.0	4326.0	2226.0	-1.0	3409.0	1245.0	-1.0	2482.0	1767.0	-1.0	2757.0	373.0	-1.0	600.0	1332.0	-1.0	1895.0	
632.125	576.0	-1.0	927.0	1588.0	-1.0	2333.0	1662.0	-1.0	3136.0	1833.0	-1.0	2639.0	1748.0	-1.0	3427.0	2005.0	-1.0	2960.0	980.0	-1.0	1786.0	3352.0	-1.0	4338.0	1316.0	-1.0	2774.0	3360.0	-1.0	4333.0	2193.0	-1.0	4327.0	2231.0	-1.0	3421.0	1246.0	-1.0	2486.0	1768.0	-1.0	2762.0	373.0	-1.0	600.0	1334.0	-1.0	1899.0	
632.625	576.0	-1.0	929.0	1590.0	-1.0	2338.0	1663.0	-1.0	3142.0	1834.0	-1.0	2644.0	1750.0	-1.0	3433.0	2007.0	-1.0	2964.0	978.0	-1.0	1781.0	3343.0	-1.0	4338.0	1313.0	-1.0	2767.0	3362.0	-1.0	4333.0	2192.0	-1.0	4327.0	2233.0	-1.0	3427.0	1246.0	-1.0	2487.0	1768.0	-1.0	2764.0	374.0	-1.0	602.0	1334.0	-1.0	1900.0	
633.124	577.0	-1.0	931.0	1591.0	-1.0	2339.0	1663.0	-1.0	3142.0	1836.0	-1.0	2645.0	1749.0	-1.0	3432.0	2006.0	-1.0	2961.0	976.0	-1.0	1775.0	3334.0	-1.0	4338.0	1311.0	-1.0	2758.0	3360.0	-1.0	4333.0	2190.0	-1.0	4327.0	2234.0	-1.0	3426.0	1247.0	-1.0	2486.0	1766.0	-1.0	2760.0	373.0	-1.0	601.0	1335.0	-1.0	1900.0	
633.623	577.0	-1.0	931.0	1592.0	-1.0	2340.0	1664.0	-1.0	3146.0	1837.0	-1.0	2647.0	1750.0	-1.0	3434.0	2006.0	-1.0	2961.0	974.0	-1.0	1771.0	3327.0	-1.0	4337.0	1309.0	-1.0	2751.0	3360.0	-1.0	4333.0	2189.0	-1.0	4327.0	2236.0	-1.0	3426.0	1246.0	-1.0	2485.0	1764.0	-1.0	2754.0	374.0	-1.0	602.0	1333.0	-1.0	1897.0	
634.122	577.0	-1.0	932.0	1593.0	-1.0	2339.0	1663.0	-1.0	3146.0	1838.0	-1.0	2648.0	1750.0	-1.0	3435.0	2005.0	-1.0	2959.0	972.0	-1.0	1766.0	3318.0	-1.0	4337.0	1307.0	-1.0	2744.0	3360.0	-1.0	4333.0	2189.0	-1.0	4327.0	2237.0	-1.0	3429.0	1247.0	-1.0	2486.0	1765.0	-1.0	2755.0	373.0	-1.0	601.0	1334.0	-1.0	1897.0	
634.621	577.0	-1.0	931.0	1593.0	-1.0	2337.0	1662.0	-1.0	3142.0	1837.0	-1.0	2644.0	1749.0	-1.0	3430.0	2002.0	-1.0	2952.0	971.0	-1.0	1761.0	3311.0	-1.0	4337.0	1305.0	-1.0	2737.0	3358.0	-1.0	4333.0	2187.0	-1.0	4327.0	2238.0	-1.0	3428.0	1246.0	-1.0	2484.0	1763.0	-1.0	2750.0	373.0	-1.0	601.0	1333.0	-1.0	1896.0	
635.121	577.0	-1.0	931.0	1592.0	-1.0	2332.0	1661.0	-1.0	3137.0	1837.0	-1.0	2642.0	1747.0	-1.0	3423.0	2001.0	-1.0	2947.0	969.0	-1.0	1757.0	3303.0	-1.0	4337.0	1303.0	-1.0	2729.0	3356.0	-1.0	4333.0	2186.0	-1.0	4326.0	2236.0	-1.0	3424.0	1246.0	-1.0	2480.0	1761.0	-1.0	2745.0	374.0	-1.0	603.0	1332.0	-1.0	1892.0	
635.621	578.0	-1.0	933.0	1599.0	-1.0	2347.0	1664.0	-1.0	3150.0	1854.0	-1.0	2673.0	1752.0	-1.0	3435.0	2002.0	-1.0	2949.0	964.0	-1.0	1745.0	3281.0	-1.0	4337.0	1299.0	-1.0	2722.0	3361.0	-1.0	4334.0	2189.0	-1.0	4327.0	2244.0	-1.0	3443.0	1247.0	-1.0	2483.0	1763.0	-1.0	2746.0	374.0	-1.0	605.0	1333.0	-1.0	1891.0	
636.120	577.0	-1.0	933.0	1604.0	-1.0	2358.0	1668.0	-1.0	3160.0	1863.0	-1.0	2692.0	1755.0	-1.0	3448.0	2002.0	-1.0	2952.0	961.0	-1.0	1736.0	3271.0	-1.0	4337.0	1296.0	-1.0	2718.0	3367.0	-1.0	4334.0	2191.0	-1.0	4327.0	2251.0	-1.0	3460.0	1250.0	-1.0	2489.0	1766.0	-1.0	2749.0	374.0	-1.0	606.0	1334.0	-1.0	1894.0	
636.620	577.0	-1.0	932.0	1605.0	-1.0	2361.0	1669.0	-1.0	3163.0	1866.0	-1.0	2699.0	1756.0	-1.0	3450.0	2003.0	-1.0	2954.0	959.0	-1.0	1734.0	3267.0	-1.0	4337.0	1295.0	-1.0	2717.0	3372.0	-1.0	4334.0	2191.0	-1.0	4327.0	2255.0	-1.0	3468.0	1251.0	-1.0	2494.0	1766.0	-1.0	2750.0	374.0	-1.0	606.0	1335.0	-1.0	1897.0	
637.119	576.0	-1.0	932.0	1608.0	-1.0	2366.0	1671.0	-1.0	3170.0	1870.0	-1.0	2706.0	1757.0	-1.0	3452.0	2004.0	-1.0	2957.0	958.0	-1.0	1734.0	3266.0	-1.0	4338.0	1293.0	-1.0	2718.0	3374.0	-1.0	4334.0	2190.0	-1.0	4327.0	2256.0	-1.0	3469.0	1252.0	-1.0	2495.0	1766.0	-1.0	2747.0	375.0	-1.0	606.0	1336.0	-1.0	1898.0	
637.618	576.0	-1.0	932.0	1608.0	-1.0	2369.0	1671.0	-1.0	3174.0	1871.0	-1.0	2712.0	1758.0	-1.0	3455.0	2005.0	-1.0	2961.0	958.0	-1.0	1735.0	3267.0	-1.0	4337.0	1293.0	-1.0	2720.0	3377.0	-1.0	4334.0	2191.0	-1.0	4327.0	2259.0	-1.0	3475.0	1253.0	-1.0	2499.0	1768.0	-1.0	2750.0	375.0	-1.0	606.0	1337.0	-1.0	1900.0	
638.118	576.0	-1.0	931.0	1608.0	-1.0	2369.0	1671.0	-1.0	3173.0	1872.0	-1.0	2714.0	1758.0	-1.0	3456.0	2006.0	-1.0	2962.0	958.0	-1.0	1737.0	3268.0	-1.0	4337.0	1293.0	-1.0	2723.0	3379.0	-1.0	4334.0	2190.0	-1.0	4327.0	2260.0	-1.0	3478.0	1254.0	-1.0	2502.0	1769.0	-1.0	2751.0	374.0	-1.0	606.0	1339.0	-1.0	1902.0	
638.617	576.0	-1.0	931.0	1609.0	-1.0	2368.0	1672.0	-1.0	3172.0	1872.0	-1.0	2715.0	1758.0	-1.0	3455.0	2006.0	-1.0	2963.0	959.0	-1.0	1739.0	3268.0	-1.0	4337.0	1293.0	-1.0	2724.0	3379.0	-1.0	4334.0	2190.0	-1.0	4327.0	2259.0	-1.0	3475.0	1254.0	-1.0	2503.0	1769.0	-1.0	2751.0	375.0	-1.0	607.0	1339.0	-1.0	1904.0	
639.116	576.0	-1.0	931.0	1609.0	-1.0	2369.0	1672.0	-1.0	3176.0	1873.0	-1.0	2717.0	1760.0	-1.0	3462.0	2008.0	-1.0	2970.0	959.0	-1.0	1742.0	3272.0	-1.0	4337.0	1293.0	-1.0	2729.0	3382.0	-1.0	4334.0	2191.0	-1.0	4327.0	2262.0	-1.0	3481.0	1256.0	-1.0	2506.0	1770.0	-1.0	2752.0	375.0	-1.0	607.0	1341.0	-1.0	1905.0	
639.615	576.0	-1.0	931.0	1609.0	-1.0	2369.0	1672.0	-1.0	3178.0	1873.0	-1.0	2719.0	1760.0	-1.0	3467.0	2009.0	-1.0	2975.0	960.0	-1.0	1745.0	3276.0	-1.0	4337.0	1293.0	-1.0	2732.0	3384.0	-1.0	4334.0	2192.0	-1.0	4327.0	2263.0	-1.0	3485.0	1257.0	-1.0	2509.0	1772.0	-1.0	2756.0	375.0	-1.0	607.0	1344.0	-1.0	1909.0	
640.114	576.0	-1.0	931.0	1608.0	-1.0	2366.0	1672.0	-1.0	3176.0	1871.0	-1.0	2717.0	1760.0	-1.0	3466.0	2010.0	-1.0	2976.0	961.0	-1.0	1748.0	3281.0	-1.0	4337.0	1293.0	-1.0	2734.0	3384.0	-1.0	4334.0	2192.0	-1.0	4327.0	2262.0	-1.0	3483.0	1258.0	-1.0	2510.0	1772.0	-1.0	2755.0	375.0	-1.0	608.0	1344.0	-1.0	1910.0	
640.613	576.0	-1.0	931.0	1608.0	-1.0	2368.0	1671.0	-1.0	3178.0	1871.0	-1.0	2719.0	1760.0	-1.0	3467.0	2012.0	-1.0	2982.0	962.0	-1.0	1752.0	3290.0	-1.0	4337.0	1294.0	-1.0	2737.0	3385.0	-1.0	4333.0	2191.0	-1.0	4327.0	2261.0	-1.0	3477.0	1257.0	-1.0	2508.0	1773.0	-1.0	2757.0	375.0	-1.0	606.0	1342.0	-1.0	1907.0	
641.112	576.0	-1.0	931.0	1608.0	-1.0	2368.0	1670.0	-1.0	3175.0	1871.0	-1.0	2717.0	1758.0	-1.0	3464.0	2016.0	-1.0	2987.0	963.0	-1.0	1755.0	3304.0	-1.0	4337.0	1296.0	-1.0	2742.0	3391.0	-1.0	4333.0	2191.0	-1.0	4327.0	2261.0	-1.0	3481.0	1257.0	-1.0	2506.0	1778.0	-1.0	2768.0	374.0	-1.0	604.0	1342.0	-1.0	1909.0	
641.611	576.0	-1.0	931.0	1609.0	-1.0	2365.0	1669.0	-1.0	3173.0	1870.0	-1.0	2713.0	1755.0	-1.0	3458.0	2018.0	-1.0	2989.0	965.0	-1.0	1759.0	3318.0	-1.0	4337.0	1298.0	-1.0	2748.0	3393.0	-1.0	4333.0	2192.0	-1.0	4327.0	2259.0	-1.0	3478.0	1256.0	-1.0	2505.0	1780.0	-1.0	2774.0	374.0	-1.0	603.0	1340.0	-1.0	1907.0	
642.111	576.0	-1.0	931.0	1607.0	-1.0	2360.0	1669.0	-1.0	3171.0	1865.0	-1.0	2703.0	1752.0	-1.0	3452.0	2018.0	-1.0	2989.0	967.0	-1.0	1765.0	3331.0	-1.0	4337.0	1302.0	-1.0	2758.0	3383.0	-1.0	4333.0	2192.0	-1.0	4327.0	2253.0	-1.0	3470.0	1257.0	-1.0	2505.0	1779.0	-1.0	2773.0	374.0	-1.0	603.0	1337.0	-1.0	1903.0	
642.610	576.0	-1.0	932.0	1604.0	-1.0	2358.0	1669.0	-1.0	3175.0	1860.0	-1.0	2698.0	1752.0	-1.0	3453.0	2018.0	-1.0	2993.0	969.0	-1.0	1774.0	3343.0	-1.0	4337.0	1306.0	-1.0	2767.0	3371.0	-1.0	4333.0	2194.0	-1.0	4327.0	2247.0	-1.0	3461.0	1256.0	-1.0	2505.0	1776.0	-1.0	2768.0	374.0	-1.0	602.0	1334.0	-1.0	1898.0	
643.110	576.0	-1.0	932.0	1601.0	-1.0	2354.0	1669.0	-1.0	3177.0	1854.0	-1.0	2691.0	1750.0	-1.0	3453.0	2018.0	-1.0	2995.0	971.0	-1.0	1781.0	3351.0	-1.0	4337.0	1309.0	-1.0	2777.0	3358.0	-1.0	4333.0	2195.0	-1.0	4326.0	2241.0	-1.0	3457.0	1256.0	-1.0	2505.0	1774.0	-1.0	2768.0	373.0	-1.0	603.0	1332.0	-1.0	1894.0	
643.609	576.0	-1.0	932.0	1596.0	-1.0	2347.0	1667.0	-1.0	3172.0	1848.0	-1.0	2682.0	1748.0	-1.0	3449.0	2016.0	-1.0	2994.0	974.0	-1.0	1787.0	3359.0	-1.0	4337.0	1311.0	-1.0	2785.0	3348.0	-1.0	4333.0	2193.0	-1.0	4327.0	2235.0	-1.0	3448.0	1256.0	-1.0	2504.0	1772.0	-1.0	2765.0	373.0	-1.0	602.0	1330.0	-1.0	1889.0	
644.108	576.0	-1.0	932.0	1593.0	-1.0	2340.0	1665.0	-1.0	3165.0	1843.0	-1.0	2673.0	1745.0	-1.0	3443.0	2014.0	-1.0	2991.0	976.0	-1.0	1793.0	3366.0	-1.0	4337.0	1312.0	-1.0	2785.0	3339.0	-1.0	4333.0	2189.0	-1.0	4327.0	2226.0	-1.0	3434.0	1254.0	-1.0	2500.0	1769.0	-1.0	2759.0	374.0	-1.0	601.0	1327.0	-1.0	1885.0	
644.607	576.0	-1.0	932.0	1590.0	-1.0	2338.0	1665.0	-1.0	3165.0	1840.0	-1.0	2671.0	1745.0	-1.0	3445.0	2013.0	-1.0	2994.0	978.0	-1.0	1799.0	3372.0	-1.0	4337.0	1313.0	-1.0	2786.0	3335.0	-1.0	4333.0	2187.0	-1.0	4327.0	2221.0	-1.0	3424.0	1253.0	-1.0	2498.0	1766.0	-1.0	2755.0	374.0	-1.0	600.0	1324.0	-1.0	1881.0	
645.106	575.0	-1.0	932.0	1589.0	-1.0	2337.0	1664.0	-1.0	3164.0	1838.0	-1.0	2670.0	1744.0	-1.0	3446.0	2013.0	-1.0	2997.0	980.0	-1.0	1804.0	3379.0	-1.0	4337.0	1313.0	-1.0	2789.0	3332.0	-1.0	4334.0	2185.0	-1.0	4327.0	2218.0	-1.0	3420.0	1253.0	-1.0	2498.0	1765.0	-1.0	2756.0	372.0	-1.0	601.0	1325.0	-1.0	1881.0	
645.605	575.0	-1.0	932.0	1587.0	-1.0	2334.0	1663.0	-1.0	3162.0	1834.0	-1.0	2667.0	1743.0	-1.0	3444.0	2013.0	-1.0	2998.0	981.0	-1.0	1809.0	3385.0	-1.0	4337.0	1314.0	-1.0	2790.0	3329.0	-1.0	4334.0	2184.0	-1.0	4327.0	2214.0	-1.0	3416.0	1253.0	-1.0	2499.0	1763.0	-1.0	2756.0	373.0	-1.0	600.0	1325.0	-1.0	1883.0	
646.104	575.0	-1.0	932.0	1586.0	-1.0	2331.0	1663.0	-1.0	3159.0	1833.0	-1.0	2665.0	1742.0	-1.0	3442.0	2012.0	-1.0	2999.0	983.0	-1.0	1814.0	3391.0	-1.0	4337.0	1314.0	-1.0	2791.0	3327.0	-1.0	4333.0	2182.0	-1.0	4327.0	2210.0	-1.0	3411.0	1253.0	-1.0	2497.0	1761.0	-1.0	2752.0	373.0	-1.0	600.0	1325.0	-1.0	1881.0	
646.604	575.0	-1.0	932.0	1585.0	-1.0	2330.0	1663.0	-1.0	3158.0	1831.0	-1.0	2662.0	1742.0	-1.0	3445.0	2012.0	-1.0	3001.0	984.0	-1.0	1819.0	3396.0	-1.0	4337.0	1315.0	-1.0	2795.0	3329.0	-1.0	4333.0	2182.0	-1.0	4327.0	2210.0	-1.0	3414.0	1253.0	-1.0	2501.0	1761.0	-1.0	2756.0	374.0	-1.0	600.0	1325.0	-1.0	1884.0	
647.103	575.0	-1.0	931.0	1583.0	-1.0	2325.0	1661.0	-1.0	3154.0	1828.0	-1.0	2655.0	1741.0	-1.0	3443.0	2011.0	-1.0	2999.0	985.0	-1.0	1822.0	3399.0	-1.0	4337.0	1315.0	-1.0	2795.0	3330.0	-1.0	4333.0	2182.0	-1.0	4327.0	2209.0	-1.0	3412.0	1252.0	-1.0	2500.0	1760.0	-1.0	2756.0	373.0	-1.0	601.0	1326.0	-1.0	1885.0	
647.602	575.0	-1.0	930.0	1582.0	-1.0	2323.0	1661.0	-1.0	3154.0	1826.0	-1.0	2650.0	1740.0	-1.0	3439.0	2009.0	-1.0	2995.0	986.0	-1.0	1825.0	3401.0	-1.0	4337.0	1315.0	-1.0	2795.0	3329.0	-1.0	4333.0	2181.0	-1.0	4326.0	2206.0	-1.0	3408.0	1252.0	-1.0	2499.0	1759.0	-1.0	2752.0	373.0	-1.0	601.0	1325.0	-1.0	1883.0	
648.101	574.0	-1.0	929.0	1582.0	-1.0	2319.0	1660.0	-1.0	3152.0	1824.0	-1.0	2644.0	1739.0	-1.0	3440.0	2008.0	-1.0	2992.0	986.0	-1.0	1827.0	3400.0	-1.0	4337.0	1314.0	-1.0	2796.0	3333.0	-1.0	4334.0	2182.0	-1.0	4327.0	2208.0	-1.0	3413.0	1252.0	-1.0	2501.0	1760.0	-1.0	2757.0	373.0	-1.0	601.0	1326.0	-1.0	1886.0	
648.600	574.0	-1.0	928.0	1581.0	-1.0	2316.0	1659.0	-1.0	3149.0	1823.0	-1.0	2639.0	1739.0	-1.0	3442.0	2006.0	-1.0	2990.0	987.0	-1.0	1830.0	3397.0	-1.0	4337.0	1313.0	-1.0	2793.0	3337.0	-1.0	4333.0	2183.0	-1.0	4327.0	2210.0	-1.0	3420.0	1252.0	-1.0	2503.0	1759.0	-1.0	2759.0	373.0	-1.0	602.0	1327.0	-1.0	1889.0	
649.100	574.0	-1.0	928.0	1582.0	-1.0	2319.0	1660.0	-1.0	3154.0	1824.0	-1.0	2641.0	1740.0	-1.0	3445.0	2006.0	-1.0	2989.0	987.0	-1.0	1832.0	3396.0	-1.0	4338.0	1312.0	-1.0	2790.0	3341.0	-1.0	4334.0	2184.0	-1.0	4328.0	2212.0	-1.0	3424.0	1253.0	-1.0	2504.0	1759.0	-1.0	2761.0	374.0	-1.0	604.0	1327.0	-1.0	1890.0	
649.599	574.0	-1.0	928.0	1582.0	-1.0	2320.0	1659.0	-1.0	3156.0	1823.0	-1.0	2641.0	1739.0	-1.0	3446.0	2005.0	-1.0	2991.0	987.0	-1.0	1833.0	3395.0	-1.0	4337.0	1311.0	-1.0	2790.0	3344.0	-1.0	4334.0	2184.0	-1.0	4328.0	2214.0	-1.0	3434.0	1253.0	-1.0	2509.0	1762.0	-1.0	2771.0	373.0	-1.0	604.0	1329.0	-1.0	1896.0	
650.098	573.0	-1.0	927.0	1582.0	-1.0	2320.0	1657.0	-1.0	3153.0	1822.0	-1.0	2639.0	1737.0	-1.0	3442.0	2004.0	-1.0	2988.0	986.0	-1.0	1831.0	3394.0	-1.0	4337.0	1310.0	-1.0	2785.0	3344.0	-1.0	4334.0	2183.0	-1.0	4327.0	2213.0	-1.0	3433.0	1253.0	-1.0	2509.0	1763.0	-1.0	2776.0	373.0	-1.0	604.0	1329.0	-1.0	1896.0	
650.597	573.0	-1.0	927.0	1582.0	-1.0	2321.0	1656.0	-1.0	3152.0	1822.0	-1.0	2639.0	1734.0	-1.0	3434.0	2002.0	-1.0	2983.0	986.0	-1.0	1829.0	3390.0	-1.0	4337.0	1309.0	-1.0	2780.0	3342.0	-1.0	4334.0	2181.0	-1.0	4327.0	2211.0	-1.0	3430.0	1252.0	-1.0	2508.0	1763.0	-1.0	2774.0	374.0	-1.0	603.0	1328.0	-1.0	1894.0	
651.096	573.0	-1.0	927.0	1582.0	-1.0	2321.0	1656.0	-1.0	3152.0	1822.0	-1.0	2640.0	1733.0	-1.0	3431.0	2000.0	-1.0	2980.0	985.0	-1.0	1827.0	3385.0	-1.0	4338.0	1307.0	-1.0	2775.0	3340.0	-1.0	4334.0	2180.0	-1.0	4328.0	2211.0	-1.0	3431.0	1252.0	-1.0	2509.0	1763.0	-1.0	2779.0	373.0	-1.0	604.0	1328.0	-1.0	1895.0	
651.595	573.0	-1.0	926.0	1581.0	-1.0	2319.0	1653.0	-1.0	3147.0	1820.0	-1.0	2638.0	1730.0	-1.0	3424.0	1997.0	-1.0	2974.0	984.0	-1.0	1822.0	3378.0	-1.0	4337.0	1305.0	-1.0	2769.0	3334.0	-1.0	4334.0	2178.0	-1.0	4327.0	2207.0	-1.0	3428.0	1251.0	-1.0	2508.0	1762.0	-1.0	2779.0	372.0	-1.0	603.0	1327.0	-1.0	1895.0	
652.094	572.0	-1.0	926.0	1580.0	-1.0	2317.0	1652.0	-1.0	3143.0	1820.0	-1.0	2637.0	1728.0	-1.0	3416.0	1993.0	-1.0	2968.0	982.0	-1.0	1818.0	3372.0	-1.0	4337.0	1304.0	-1.0	2762.0	3328.0	-1.0	4334.0	2176.0	-1.0	4327.0	2204.0	-1.0	3419.0	1249.0	-1.0	2505.0	1759.0	-1.0	2774.0	373.0	-1.0	602.0	1326.0	-1.0	1892.0	
652.593	572.0	-1.0	925.0	1579.0	-1.0	2316.0	1651.0	-1.0	3142.0	1819.0	-1.0	2638.0	1727.0	-1.0	3415.0	1991.0	-1.0	2966.0	981.0	-1.0	1814.0	3366.0	-1.0	4338.0	1303.0	-1.0	2758.0	3324.0	-1.0	4334.0	2176.0	-1.0	4327.0	2202.0	-1.0	3414.0	1248.0	-1.0	2501.0	1758.0	-1.0	2768.0	372.0	-1.0	602.0	1325.0	-1.0	1888.0	
653.092	573.0	-1.0	925.0	1577.0	-1.0	2314.0	1649.0	-1.0	3136.0	1817.0	-1.0	2634.0	1726.0	-1.0	3410.0	1989.0	-1.0	2962.0	979.0	-1.0	1808.0	3361.0	-1.0	4337.0	1301.0	-1.0	2754.0	3318.0	-1.0	4334.0	2173.0	-1.0	4328.0	2199.0	-1.0	3405.0	1247.0	-1.0	2496.0	1756.0	-1.0	2764.0	372.0	-1.0	602.0	1324.0	-1.0	1886.0	
653.592	572.0	-1.0	924.0	1574.0	-1.0	2308.0	1647.0	-1.0	3127.0	1814.0	-1.0	2629.0	1723.0	-1.0	3396.0	1986.0	-1.0	2951.0	977.0	-1.0	1801.0	3354.0	-1.0	4338.0	1301.0	-1.0	2748.0	3311.0	-1.0	4334.0	2168.0	-1.0	4327.0	2192.0	-1.0	3388.0	1245.0	-1.0	2490.0	1753.0	-1.0	2755.0	372.0	-1.0	601.0	1322.0	-1.0	1883.0	
654.091	572.0	-1.0	924.0	1574.0	-1.0	2305.0	1647.0	-1.0	3123.0	1814.0	-1.0	2627.0	1722.0	-1.0	3393.0	1984.0	-1.0	2949.0	976.0	-1.0	1797.0	3352.0	-1.0	4338.0	1300.0	-1.0	2746.0	3305.0	-1.0	4334.0	2166.0	-1.0	4327.0	2187.0	-1.0	3377.0	1243.0	-1.0	2484.0	1750.0	-1.0	2748.0	372.0	-1.0	600.0	1321.0	-1.0	1879.0	
654.590	572.0	-1.0	923.0	1572.0	-1.0	2301.0	1646.0	-1.0	3117.0	1812.0	-1.0	2622.0	1720.0	-1.0	3387.0	1982.0	-1.0	2944.0	975.0	-1.0	1793.0	3349.0	-1.0	4337.0	1300.0	-1.0	2742.0	3301.0	-1.0	4334.0	2162.0	-1.0	4327.0	2182.0	-1.0	3364.0	1241.0	-1.0	2480.0	1749.0	-1.0	2745.0	371.0	-1.0	600.0	1320.0	-1.0	1877.0	
655.089	572.0	-1.0	922.0	1571.0	-1.0	2296.0	1644.0	-1.0	3110.0	1810.0	-1.0	2616.0	1719.0	-1.0	3379.0	1980.0	-1.0	2939.0	975.0	-1.0	1791.0	3349.0	-1.0	4337.0	1301.0	-1.0	2743.0	3296.0	-1.0	4333.0	2156.0	-1.0	4326.0	2175.0	-1.0	3349.0	1240.0	-1.0	2477.0	1746.0	-1.0	2738.0	372.0	-1.0	600.0	1318.0	-1.0	1875.0	
655.588	572.0	-1.0	924.0	1569.0	-1.0	2295.0	1645.0	-1.0	3112.0	1809.0	-1.0	2614.0	1717.0	-1.0	3377.0	1981.0	-1.0	2942.0	975.0	-1.0	1791.0	3356.0	-1.0	4337.0	1304.0	-1.0	2751.0	3287.0	-1.0	4333.0	2154.0	-1.0	4326.0	2167.0	-1.0	3332.0	1241.0	-1.0	2478.0	1743.0	-1.0	2730.0	372.0	-1.0	600.0	1316.0	-1.0	1869.0	
656.087	572.0	-1.0	924.0	1567.0	-1.0	2292.0	1645.0	-1.0	3112.0	1806.0	-1.0	2609.0	1715.0	-1.0	3371.0	1983.0	-1.0	2942.0	976.0	-1.0	1793.0	3364.0	-1.0	4337.0	1306.0	-1.0	2757.0	3276.0	-1.0	4333.0	2150.0	-1.0	4325.0	2155.0	-1.0	3309.0	1241.0	-1.0	2479.0	1740.0	-1.0	2725.0	371.0	-1.0	600.0	1314.0	-1.0	1866.0	
656.587	572.0	-1.0	925.0	1567.0	-1.0	2291.0	1646.0	-1.0	3111.0	1805.0	-1.0	2606.0	1713.0	-1.0	3364.0	1983.0	-1.0	2942.0	977.0	-1.0	1797.0	3372.0	-1.0	4337.0	1308.0	-1.0	2763.0	3266.0	-1.0	4334.0	2147.0	-1.0	4326.0	2144.0	-1.0	3284.0	1242.0	-1.0	2480.0	1736.0	-1.0	2721.0	372.0	-1.0	600.0	1312.0	-1.0	1865.0	
657.087	573.0	-1.0	926.0	1566.0	-1.0	2292.0	1647.0	-1.0	3114.0	1804.0	-1.0	2606.0	1713.0	-1.0	3366.0	1985.0	-1.0	2946.0	979.0	-1.0	1801.0	3381.0	-1.0	4337.0	1310.0	-1.0	2769.0	3261.0	-1.0	4333.0	2145.0	-1.0	4326.0	2138.0	-1.0	3275.0	1241.0	-1.0	2484.0	1737.0	-1.0	2725.0	372.0	-1.0	601.0	1311.0	-1.0	1866.0	
657.586	573.0	-1.0	927.0	1566.0	-1.0	2293.0	1648.0	-1.0	3118.0	1803.0	-1.0	2607.0	1713.0	-1.0	3367.0	1988.0	-1.0	2953.0	980.0	-1.0	1808.0	3390.0	-1.0	4337.0	1311.0	-1.0	2775.0	3255.0	-1.0	4333.0	2143.0	-1.0	4326.0	2131.0	-1.0	3265.0	1242.0	-1.0	2488.0	1735.0	-1.0	2727.0	372.0	-1.0	601.0	1311.0	-1.0	1867.0	
658.085	573.0	-1.0	928.0	1567.0	-1.0	2297.0	1649.0	-1.0	3123.0	1804.0	-1.0	2609.0	1713.0	-1.0	3367.0	1990.0	-1.0	2958.0	982.0	-1.0	1813.0	3399.0	-1.0	4337.0	1314.0	-1.0	2782.0	3244.0	-1.0	4333.0	2143.0	-1.0	4326.0	2123.0	-1.0	3250.0	1242.0	-1.0	2488.0	1733.0	-1.0	2723.0	372.0	-1.0	602.0	1308.0	-1.0	1863.0	
658.584	574.0	-1.0	929.0	1567.0	-1.0	2300.0	1650.0	-1.0	3130.0	1804.0	-1.0	2612.0	1714.0	-1.0	3373.0	1992.0	-1.0	2964.0	984.0	-1.0	1817.0	3405.0	-1.0	4337.0	1317.0	-1.0	2789.0	3236.0	-1.0	4333.0	2145.0	-1.0	4326.0	2118.0	-1.0	3244.0	1243.0	-1.0	2488.0	1731.0	-1.0	2719.0	373.0	-1.0	600.0	1306.0	-1.0	1860.0	
659.083	573.0	-1.0	928.0	1567.0	-1.0	2303.0	1650.0	-1.0	3132.0	1805.0	-1.0	2616.0	1715.0	-1.0	3377.0	1993.0	-1.0	2965.0	984.0	-1.0	1817.0	3405.0	-1.0	4337.0	1318.0	-1.0	2793.0	3227.0	-1.0	4333.0	2148.0	-1.0	4326.0	2115.0	-1.0	3241.0	1242.0	-1.0	2485.0	1731.0	-1.0	2720.0	372.0	-1.0	599.0	1305.0	-1.0	1861.0	
659.583	573.0	-1.0	927.0	1568.0	-1.0	2303.0	1648.0	-1.0	3126.0	1806.0	-1.0	2617.0	1715.0	-1.0	3375.0	1991.0	-1.0	2961.0	984.0	-1.0	1814.0	3402.0	-1.0	4337.0	1319.0	-1.0	2792.0	3217.0	-1.0	4333.0	2149.0	-1.0	4326.0	2110.0	-1.0	3233.0	1241.0	-1.0	2482.0	1729.0	-1.0	2718.0	371.0	-1.0	598.0	1304.0	-1.0	1859.0	
660.082	573.0	-1.0	927.0	1568.0	-1.0	2304.0	1647.0	-1.0	3123.0	1805.0	-1.0	2616.0	1713.0	-1.0	3369.0	1989.0	-1.0	2956.0	983.0	-1.0	1810.0	3398.0	-1.0	4337.0	1319.0	-1.0	2788.0	3208.0	-1.0	4333.0	2147.0	-1.0	4325.0	2105.0	-1.0	3220.0	1239.0	-1.0	2476.0	1728.0	-1.0	2714.0	371.0	-1.0	597.0	1301.0	-1.0	1854.0	
660.581	573.0	-1.0	927.0	1568.0	-1.0	2305.0	1648.0	-1.0	3124.0	1806.0	-1.0	2617.0	1713.0	-1.0	3365.0	1988.0	-1.0	2952.0	982.0	-1.0	1808.0	3396.0	-1.0	4337.0	1318.0	-1.0	2784.0	3199.0	-1.0	4333.0	2144.0	-1.0	4325.0	2098.0	-1.0	3205.0	1238.0	-1.0	2471.0	1727.0	-1.0	2711.0	372.0	-1.0	597.0	1299.0	-1.0	1848.0	
661.081	573.0	-1.0	927.0	1569.0	-1.0	2307.0	1648.0	-1.0	3126.0	1805.0	-1.0	2617.0	1712.0	-1.0	3363.0	1988.0	-1.0	2952.0	982.0	-1.0	1808.0	3394.0	-1.0	4337.0	1318.0	-1.0	2780.0	3193.0	-1.0	4333.0	2142.0	-1.0	4325.0	2093.0	-1.0	3196.0	1237.0	-1.0	2468.0	1727.0	-1.0	2710.0	372.0	-1.0	596.0	1297.0	-1.0	1843.0	
661.580	573.0	-1.0	927.0	1568.0	-1.0	2307.0	1647.0	-1.0	3126.0	1804.0	-1.0	2617.0	1711.0	-1.0	3364.0	1988.0	-1.0	2955.0	982.0	-1.0	1808.0	3393.0	-1.0	4338.0	1317.0	-1.0	2777.0	3191.0	-1.0	4333.0	2139.0	-1.0	4326.0	2090.0	-1.0	3189.0	1236.0	-1.0	2469.0	1727.0	-1.0	2715.0	371.0	-1.0	597.0	1297.0	-1.0	1843.0	
662.079	573.0	-1.0	927.0	1568.0	-1.0	2308.0	1647.0	-1.0	3125.0	1804.0	-1.0	2618.0	1711.0	-1.0	3364.0	1989.0	-1.0	2957.0	982.0	-1.0	1809.0	3394.0	-1.0	4338.0	1316.0	-1.0	2774.0	3191.0	-1.0	4334.0	2137.0	-1.0	4325.0	2088.0	-1.0	3184.0	1236.0	-1.0	2470.0	1728.0	-1.0	2719.0	372.0	-1.0	598.0	1296.0	-1.0	1844.0	
662.579	573.0	-1.0	928.0	1567.0	-1.0	2308.0	1647.0	-1.0	3124.0	1804.0	-1.0	2619.0	1710.0	-1.0	3360.0	1990.0	-1.0	2958.0	982.0	-1.0	1808.0	3396.0	-1.0	4338.0	1316.0	-1.0	2770.0	3195.0	-1.0	4334.0	2135.0	-1.0	4325.0	2087.0	-1.0	3182.0	1236.0	-1.0	2469.0	1729.0	-1.0	2719.0	372.0	-1.0	598.0	1297.0	-1.0	1845.0	
663.078	573.0	-1.0	928.0	1570.0	-1.0	2312.0	1649.0	-1.0	3130.0	1809.0	-1.0	2627.0	1714.0	-1.0	3367.0	1993.0	-1.0	2960.0	982.0	-1.0	1806.0	3397.0	-1.0	4338.0	1314.0	-1.0	2767.0	3211.0	-1.0	4333.0	2139.0	-1.0	4325.0	2096.0	-1.0	3196.0	1235.0	-1.0	2468.0	1731.0	-1.0	2720.0	372.0	-1.0	598.0	1299.0	-1.0	1850.0	
663.577	573.0	-1.0	929.0	1575.0	-1.0	2319.0	1652.0	-1.0	3138.0	1815.0	-1.0	2638.0	1720.0	-1.0	3381.0	1995.0	-1.0	2962.0	979.0	-1.0	1799.0	3391.0	-1.0	4338.0	1314.0	-1.0	2768.0	3238.0	-1.0	4333.0	2148.0	-1.0	4326.0	2115.0	-1.0	3230.0	1236.0	-1.0	2471.0	1737.0	-1.0	2732.0	372.0	-1.0	599.0	1307.0	-1.0	1865.0	
664.076	573.0	-1.0	930.0	1578.0	-1.0	2326.0	1654.0	-1.0	3144.0	1819.0	-1.0	2645.0	1725.0	-1.0	3393.0	1996.0	-1.0	2962.0	976.0	-1.0	1791.0	3383.0	-1.0	4337.0	1314.0	-1.0	2772.0	3263.0	-1.0	4333.0	2157.0	-1.0	4326.0	2134.0	-1.0	3263.0	1237.0	-1.0	2474.0	1743.0	-1.0	2740.0	372.0	-1.0	599.0	1315.0	-1.0	1877.0	
664.576	574.0	-1.0	931.0	1581.0	-1.0	2333.0	1657.0	-1.0	3154.0	1824.0	-1.0	2654.0	1729.0	-1.0	3402.0	1995.0	-1.0	2962.0	974.0	-1.0	1785.0	3377.0	-1.0	4337.0	1315.0	-1.0	2779.0	3282.0	-1.0	4334.0	2165.0	-1.0	4326.0	2149.0	-1.0	3296.0	1238.0	-1.0	2477.0	1746.0	-1.0	2745.0	372.0	-1.0	599.0	1320.0	-1.0	1886.0	
665.075	574.0	-1.0	932.0	1583.0	-1.0	2339.0	1660.0	-1.0	3162.0	1826.0	-1.0	2661.0	1732.0	-1.0	3414.0	1996.0	-1.0	2966.0	973.0	-1.0	1784.0	3373.0	-1.0	4337.0	1317.0	-1.0	2786.0	3299.0	-1.0	4333.0	2174.0	-1.0	4326.0	2164.0	-1.0	3326.0	1240.0	-1.0	2483.0	1753.0	-1.0	2757.0	373.0	-1.0	600.0	1325.0	-1.0	1896.0	
665.574	574.0	-1.0	931.0	1584.0	-1.0	2341.0	1660.0	-1.0	3163.0	1827.0	-1.0	2663.0	1734.0	-1.0	3419.0	1995.0	-1.0	2965.0	973.0	-1.0	1781.0	3370.0	-1.0	4337.0	1317.0	-1.0	2789.0	3311.0	-1.0	4333.0	2179.0	-1.0	4327.0	2175.0	-1.0	3347.0	1241.0	-1.0	2486.0	1756.0	-1.0	2763.0	373.0	-1.0	601.0	1328.0	-1.0	1902.0	
666.073	574.0	-1.0	931.0	1584.0	-1.0	2342.0	1661.0	-1.0	3164.0	1828.0	-1.0	2665.0	1735.0	-1.0	3422.0	1994.0	-1.0	2964.0	972.0	-1.0	1781.0	3366.0	-1.0	4337.0	1317.0	-1.0	2790.0	3320.0	-1.0	4334.0	2182.0	-1.0	4327.0	2181.0	-1.0	3357.0	1242.0	-1.0	2487.0	1756.0	-1.0	2763.0	373.0	-1.0	600.0	1330.0	-1.0	1905.0	
666.572	573.0	-1.0	930.0	1585.0	-1.0	2344.0	1662.0	-1.0	3168.0	1830.0	-1.0	2668.0	1737.0	-1.0	3430.0	1993.0	-1.0	2965.0	973.0	-1.0	1781.0	3364.0	-1.0	4337.0	1317.0	-1.0	2793.0	3327.0	-1.0	4333.0	2186.0	-1.0	4327.0	2188.0	-1.0	3374.0	1243.0	-1.0	2492.0	1758.0	-1.0	2770.0	372.0	-1.0	601.0	1333.0	-1.0	1911.0	
667.072	573.0	-1.0	930.0	1585.0	-1.0	2346.0	1662.0	-1.0	3172.0	1830.0	-1.0	2672.0	1739.0	-1.0	3435.0	1993.0	-1.0	2967.0	973.0	-1.0	1782.0	3362.0	-1.0	4337.0	1318.0	-1.0	2795.0	3333.0	-1.0	4333.0	2189.0	-1.0	4327.0	2193.0	-1.0	3384.0	1243.0	-1.0	2497.0	1760.0	-1.0	2775.0	373.0	-1.0	601.0	1334.0	-1.0	1915.0	
667.571	573.0	-1.0	930.0	1585.0	-1.0	2348.0	1663.0	-1.0	3174.0	1831.0	-1.0	2674.0	1739.0	-1.0	3437.0	1993.0	-1.0	2968.0	973.0	-1.0	1784.0	3363.0	-1.0	4337.0	1317.0	-1.0	2795.0	3337.0	-1.0	4333.0	2190.0	-1.0	4327.0	2196.0	-1.0	3390.0	1245.0	-1.0	2499.0	1761.0	-1.0	2776.0	373.0	-1.0	602.0	1335.0	-1.0	1915.0	
668.070	573.0	-1.0	930.0	1585.0	-1.0	2350.0	1663.0	-1.0	3178.0	1831.0	-1.0	2678.0	1741.0	-1.0	3444.0	1994.0	-1.0	2973.0	974.0	-1.0	1787.0	3363.0	-1.0	4337.0	1318.0	-1.0	2797.0	3340.0	-1.0	4333.0	2191.0	-1.0	4327.0	2200.0	-1.0	3402.0	1246.0	-1.0	2505.0	1765.0	-1.0	2784.0	373.0	-1.0	603.0	1337.0	-1.0	1919.0
[truncated: 685,025 more chars]
