# Supplementary material for: Real-Time State Estimation in a Flight Simulator Using fNIRS
Source: PLoS One. 2015 Mar 27;10(3):e0121279. doi: 10.1371/journal.pone.0121279 (PMC4376943; doi:10.1371/journal.pone.0121279)
Supplement: S1 Dataset — (BZ2) [file pone.0121279.s001.bz2 › SFigure1/subject_18.nir]

fnirUSB.dll log file
Start Time:	Thu Dec 12 16:56:14 2013

Start Code:	28159.345680	28159927
Freq Code:	2435947.000000
Current:	7
Gains:	20
Other:	none
-2	Baseline Started
125.968	1442	-1	2408	1180	-1	1800	1348	-1	2292	1769	-1	3081	1289	-1	1981	899	-1	1278	1054	-1	1704	1370	-1	1984	1201	-1	2173	1431	-1	2422	1834	-1	3478	871	-1	1243	1376	-1	2411	1270	-1	1959	1325	-1	2119	1162	-1	1750	
126.479	1442	-1	2406	1179	-1	1798	1347	-1	2291	1768	-1	3079	1288	-1	1978	897	-1	1277	1054	-1	1702	1370	-1	1982	1200	-1	2170	1430	-1	2419	1832	-1	3472	870	-1	1240	1376	-1	2410	1270	-1	1957	1324	-1	2118	1161	-1	1749	
126.979	1443	-1	2405	1182	-1	1800	1349	-1	2292	1771	-1	3082	1288	-1	1978	897	-1	1276	1052	-1	1698	1369	-1	1983	1199	-1	2168	1431	-1	2421	1832	-1	3474	869	-1	1241	1376	-1	2415	1272	-1	1961	1325	-1	2120	1162	-1	1753	
127.509	1441	-1	2403	1180	-1	1796	1349	-1	2290	1770	-1	3082	1287	-1	1975	898	-1	1274	1051	-1	1695	1367	-1	1979	1197	-1	2164	1430	-1	2418	1831	-1	3468	868	-1	1240	1376	-1	2413	1270	-1	1960	1322	-1	2117	1160	-1	1750	
128.009	1439	-1	2401	1180	-1	1798	1348	-1	2292	1769	-1	3084	1285	-1	1971	897	-1	1274	1050	-1	1691	1367	-1	1977	1197	-1	2161	1428	-1	2418	1830	-1	3465	868	-1	1238	1376	-1	2416	1270	-1	1962	1324	-1	2115	1160	-1	1749	
128.519	1439	-1	2395	1179	-1	1791	1345	-1	2286	1767	-1	3079	1281	-1	1965	895	-1	1269	1049	-1	1685	1364	-1	1970	1195	-1	2152	1427	-1	2412	1827	-1	3453	866	-1	1233	1374	-1	2409	1268	-1	1956	1321	-1	2107	1158	-1	1742	
129.069	1439	-1	2390	1180	-1	1789	1345	-1	2282	1768	-1	3076	1278	-1	1958	895	-1	1267	1047	-1	1678	1362	-1	1965	1194	-1	2147	1424	-1	2411	1825	-1	3447	866	-1	1231	1373	-1	2405	1268	-1	1953	1319	-1	2100	1159	-1	1738	
129.558	1436	-1	2384	1177	-1	1785	1341	-1	2276	1766	-1	3070	1275	-1	1946	892	-1	1262	1044	-1	1671	1358	-1	1956	1191	-1	2138	1423	-1	2402	1822	-1	3435	863	-1	1228	1371	-1	2396	1266	-1	1948	1318	-1	2089	1155	-1	1730	
130.057	1434	-1	2376	1177	-1	1782	1342	-1	2268	1766	-1	3063	1271	-1	1934	891	-1	1256	1043	-1	1662	1354	-1	1947	1190	-1	2129	1419	-1	2397	1819	-1	3423	863	-1	1224	1371	-1	2395	1265	-1	1946	1316	-1	2086	1154	-1	1728	
130.609	1430	-1	2366	1175	-1	1773	1339	-1	2259	1763	-1	3051	1267	-1	1921	888	-1	1248	1039	-1	1652	1351	-1	1937	1188	-1	2118	1417	-1	2388	1816	-1	3409	861	-1	1219	1369	-1	2384	1263	-1	1939	1312	-1	2076	1152	-1	1722	
131.099	1428	-1	2358	1171	-1	1769	1336	-1	2250	1760	-1	3042	1264	-1	1911	886	-1	1243	1035	-1	1644	1346	-1	1929	1184	-1	2111	1415	-1	2384	1814	-1	3400	860	-1	1216	1368	-1	2381	1262	-1	1936	1312	-1	2070	1151	-1	1719	
131.619	1427	-1	2350	1170	-1	1763	1332	-1	2240	1758	-1	3028	1259	-1	1903	885	-1	1240	1033	-1	1637	1344	-1	1919	1183	-1	2101	1414	-1	2375	1810	-1	3389	858	-1	1212	1365	-1	2375	1261	-1	1928	1309	-1	2063	1150	-1	1712	
132.109	1423	-1	2343	1169	-1	1757	1331	-1	2231	1755	-1	3018	1257	-1	1895	884	-1	1234	1032	-1	1631	1341	-1	1913	1182	-1	2095	1412	-1	2372	1808	-1	3382	858	-1	1209	1366	-1	2370	1259	-1	1924	1310	-1	2058	1148	-1	1708	
132.629	1421	-1	2333	1165	-1	1749	1328	-1	2219	1753	-1	3001	1256	-1	1884	883	-1	1229	1029	-1	1625	1338	-1	1905	1179	-1	2088	1410	-1	2362	1807	-1	3368	857	-1	1204	1365	-1	2362	1259	-1	1917	1307	-1	2050	1148	-1	1704	
133.129	1418	-1	2326	1163	-1	1743	1325	-1	2211	1750	-1	2989	1252	-1	1877	882	-1	1225	1029	-1	1620	1335	-1	1898	1178	-1	2083	1409	-1	2359	1805	-1	3362	857	-1	1203	1365	-1	2361	1259	-1	1916	1307	-1	2046	1148	-1	1703	
133.639	1418	-1	2316	1162	-1	1733	1323	-1	2199	1746	-1	2969	1250	-1	1871	880	-1	1220	1028	-1	1616	1334	-1	1893	1176	-1	2076	1409	-1	2348	1804	-1	3349	856	-1	1199	1363	-1	2351	1257	-1	1908	1304	-1	2039	1147	-1	1697	
134.160	1416	-1	2307	1159	-1	1727	1320	-1	2190	1741	-1	2953	1250	-1	1868	880	-1	1219	1027	-1	1614	1334	-1	1888	1177	-1	2073	1408	-1	2345	1802	-1	3343	855	-1	1196	1363	-1	2348	1256	-1	1906	1303	-1	2035	1146	-1	1697	
134.669	1413	-1	2301	1156	-1	1717	1319	-1	2183	1740	-1	2941	1248	-1	1865	879	-1	1215	1027	-1	1613	1333	-1	1884	1176	-1	2070	1406	-1	2340	1802	-1	3337	856	-1	1194	1361	-1	2341	1255	-1	1902	1304	-1	2032	1146	-1	1694	
135.159	1411	-1	2295	1154	-1	1711	1317	-1	2177	1737	-1	2927	1249	-1	1862	881	-1	1214	1027	-1	1613	1332	-1	1881	1176	-1	2071	1407	-1	2337	1803	-1	3331	856	-1	1192	1363	-1	2341	1255	-1	1901	1303	-1	2031	1145	-1	1694	
135.668	1410	-1	2295	1156	-1	1719	1317	-1	2177	1738	-1	2926	1251	-1	1864	882	-1	1216	1028	-1	1614	1334	-1	1883	1178	-1	2071	1408	-1	2335	1803	-1	3331	857	-1	1190	1362	-1	2338	1256	-1	1899	1301	-1	2030	1146	-1	1693	
-3	Baseline values
0	1428.50	0	2357.90	1170.70	0	1765.00	1335.05	0	2245.25	1757.75	0	3027.05	1267.25	0	1920.35	888.55	0	1246.80	1038.90	0	1653.25	1350.15	0	1933.65	1187.05	0	2117.95	1417.90	0	2383.25	1816.30	0	3405.80	861.75	0	1217.60	1368.95	0	2381.10	1263.05	0	1933.90	1313.30	0	2075.05	1152.90	0	1721.60	
-4	Baseline end
137.968	1406.0	-1.0	2286.0	1155.0	-1.0	1716.0	1318.0	-1.0	2172.0	1732.0	-1.0	2904.0	1252.0	-1.0	1866.0	880.0	-1.0	1216.0	1028.0	-1.0	1619.0	1337.0	-1.0	1886.0	1180.0	-1.0	2076.0	1412.0	-1.0	2331.0	1810.0	-1.0	3328.0	859.0	-1.0	1189.0	1361.0	-1.0	2336.0	1259.0	-1.0	1903.0	1303.0	-1.0	2043.0	1149.0	-1.0	1708.0	
138.478	1408.0	-1.0	2287.0	1158.0	-1.0	1720.0	1320.0	-1.0	2174.0	1735.0	-1.0	2906.0	1250.0	-1.0	1867.0	881.0	-1.0	1218.0	1029.0	-1.0	1618.0	1337.0	-1.0	1886.0	1180.0	-1.0	2075.0	1414.0	-1.0	2330.0	1810.0	-1.0	3326.0	859.0	-1.0	1187.0	1360.0	-1.0	2335.0	1259.0	-1.0	1902.0	1303.0	-1.0	2043.0	1151.0	-1.0	1707.0	
138.988	1407.0	-1.0	2285.0	1156.0	-1.0	1715.0	1319.0	-1.0	2170.0	1732.0	-1.0	2901.0	1249.0	-1.0	1864.0	879.0	-1.0	1215.0	1028.0	-1.0	1616.0	1335.0	-1.0	1883.0	1180.0	-1.0	2073.0	1413.0	-1.0	2326.0	1809.0	-1.0	3321.0	858.0	-1.0	1186.0	1360.0	-1.0	2335.0	1260.0	-1.0	1902.0	1302.0	-1.0	2043.0	1150.0	-1.0	1709.0	
139.498	1408.0	-1.0	2288.0	1156.0	-1.0	1718.0	1318.0	-1.0	2172.0	1731.0	-1.0	2904.0	1248.0	-1.0	1864.0	879.0	-1.0	1216.0	1028.0	-1.0	1615.0	1335.0	-1.0	1883.0	1179.0	-1.0	2072.0	1414.0	-1.0	2330.0	1810.0	-1.0	3327.0	859.0	-1.0	1187.0	1362.0	-1.0	2339.0	1261.0	-1.0	1906.0	1305.0	-1.0	2046.0	1152.0	-1.0	1713.0	
140.008	1407.0	-1.0	2289.0	1155.0	-1.0	1716.0	1317.0	-1.0	2171.0	1730.0	-1.0	2903.0	1248.0	-1.0	1861.0	878.0	-1.0	1213.0	1026.0	-1.0	1613.0	1331.0	-1.0	1880.0	1179.0	-1.0	2069.0	1413.0	-1.0	2327.0	1808.0	-1.0	3320.0	860.0	-1.0	1186.0	1361.0	-1.0	2338.0	1261.0	-1.0	1904.0	1305.0	-1.0	2046.0	1153.0	-1.0	1713.0	
140.518	1407.0	-1.0	2290.0	1154.0	-1.0	1720.0	1317.0	-1.0	2170.0	1731.0	-1.0	2904.0	1246.0	-1.0	1861.0	878.0	-1.0	1214.0	1027.0	-1.0	1614.0	1332.0	-1.0	1881.0	1179.0	-1.0	2072.0	1413.0	-1.0	2331.0	1810.0	-1.0	3323.0	861.0	-1.0	1186.0	1364.0	-1.0	2345.0	1262.0	-1.0	1910.0	1305.0	-1.0	2051.0	1154.0	-1.0	1718.0	
141.028	1410.0	-1.0	2293.0	1156.0	-1.0	1720.0	1318.0	-1.0	2174.0	1731.0	-1.0	2906.0	1247.0	-1.0	1862.0	877.0	-1.0	1215.0	1025.0	-1.0	1616.0	1332.0	-1.0	1880.0	1179.0	-1.0	2073.0	1415.0	-1.0	2330.0	1811.0	-1.0	3323.0	860.0	-1.0	1186.0	1363.0	-1.0	2344.0	1262.0	-1.0	1911.0	1305.0	-1.0	2052.0	1156.0	-1.0	1721.0	
141.538	1410.0	-1.0	2297.0	1154.0	-1.0	1723.0	1317.0	-1.0	2175.0	1732.0	-1.0	2910.0	1248.0	-1.0	1864.0	877.0	-1.0	1216.0	1026.0	-1.0	1617.0	1333.0	-1.0	1883.0	1180.0	-1.0	2076.0	1416.0	-1.0	2334.0	1811.0	-1.0	3328.0	862.0	-1.0	1189.0	1363.0	-1.0	2350.0	1264.0	-1.0	1917.0	1306.0	-1.0	2059.0	1156.0	-1.0	1727.0	
142.048	1410.0	-1.0	2296.0	1154.0	-1.0	1719.0	1318.0	-1.0	2176.0	1732.0	-1.0	2911.0	1249.0	-1.0	1869.0	878.0	-1.0	1218.0	1027.0	-1.0	1620.0	1333.0	-1.0	1887.0	1180.0	-1.0	2079.0	1416.0	-1.0	2334.0	1812.0	-1.0	3330.0	863.0	-1.0	1191.0	1365.0	-1.0	2352.0	1264.0	-1.0	1918.0	1309.0	-1.0	2066.0	1157.0	-1.0	1731.0	
142.558	1409.0	-1.0	2298.0	1154.0	-1.0	1723.0	1319.0	-1.0	2181.0	1734.0	-1.0	2918.0	1250.0	-1.0	1875.0	879.0	-1.0	1224.0	1029.0	-1.0	1625.0	1336.0	-1.0	1893.0	1179.0	-1.0	2079.0	1420.0	-1.0	2340.0	1815.0	-1.0	3335.0	865.0	-1.0	1197.0	1368.0	-1.0	2363.0	1267.0	-1.0	1925.0	1318.0	-1.0	2086.0	1161.0	-1.0	1744.0	
143.068	1411.0	-1.0	2300.0	1154.0	-1.0	1721.0	1323.0	-1.0	2187.0	1737.0	-1.0	2923.0	1254.0	-1.0	1883.0	882.0	-1.0	1229.0	1031.0	-1.0	1629.0	1341.0	-1.0	1900.0	1179.0	-1.0	2080.0	1423.0	-1.0	2346.0	1816.0	-1.0	3337.0	869.0	-1.0	1204.0	1371.0	-1.0	2370.0	1270.0	-1.0	1929.0	1326.0	-1.0	2104.0	1166.0	-1.0	1749.0	
143.578	1411.0	-1.0	2300.0	1154.0	-1.0	1727.0	1323.0	-1.0	2193.0	1739.0	-1.0	2929.0	1258.0	-1.0	1893.0	885.0	-1.0	1234.0	1032.0	-1.0	1635.0	1344.0	-1.0	1910.0	1180.0	-1.0	2080.0	1425.0	-1.0	2351.0	1816.0	-1.0	3342.0	872.0	-1.0	1208.0	1374.0	-1.0	2381.0	1273.0	-1.0	1937.0	1338.0	-1.0	2128.0	1171.0	-1.0	1762.0	
144.088	1410.0	-1.0	2297.0	1154.0	-1.0	1720.0	1326.0	-1.0	2198.0	1739.0	-1.0	2930.0	1262.0	-1.0	1902.0	888.0	-1.0	1241.0	1035.0	-1.0	1638.0	1349.0	-1.0	1919.0	1177.0	-1.0	2077.0	1428.0	-1.0	2359.0	1818.0	-1.0	3345.0	874.0	-1.0	1211.0	1381.0	-1.0	2392.0	1276.0	-1.0	1941.0	1347.0	-1.0	2144.0	1172.0	-1.0	1760.0	
144.598	1411.0	-1.0	2298.0	1154.0	-1.0	1723.0	1329.0	-1.0	2212.0	1741.0	-1.0	2936.0	1269.0	-1.0	1913.0	892.0	-1.0	1248.0	1035.0	-1.0	1643.0	1357.0	-1.0	1933.0	1176.0	-1.0	2076.0	1432.0	-1.0	2364.0	1820.0	-1.0	3345.0	875.0	-1.0	1213.0	1386.0	-1.0	2403.0	1278.0	-1.0	1944.0	1355.0	-1.0	2164.0	1170.0	-1.0	1757.0	
145.108	1411.0	-1.0	2298.0	1153.0	-1.0	1722.0	1331.0	-1.0	2221.0	1742.0	-1.0	2935.0	1269.0	-1.0	1922.0	894.0	-1.0	1254.0	1038.0	-1.0	1648.0	1359.0	-1.0	1941.0	1175.0	-1.0	2073.0	1434.0	-1.0	2360.0	1820.0	-1.0	3341.0	875.0	-1.0	1211.0	1387.0	-1.0	2404.0	1278.0	-1.0	1943.0	1360.0	-1.0	2171.0	1171.0	-1.0	1758.0	
145.618	1411.0	-1.0	2301.0	1151.0	-1.0	1720.0	1331.0	-1.0	2222.0	1741.0	-1.0	2935.0	1270.0	-1.0	1922.0	894.0	-1.0	1253.0	1037.0	-1.0	1648.0	1361.0	-1.0	1941.0	1175.0	-1.0	2072.0	1433.0	-1.0	2356.0	1819.0	-1.0	3333.0	877.0	-1.0	1211.0	1387.0	-1.0	2398.0	1278.0	-1.0	1940.0	1361.0	-1.0	2170.0	1171.0	-1.0	1756.0	
146.128	1409.0	-1.0	2299.0	1148.0	-1.0	1712.0	1331.0	-1.0	2216.0	1739.0	-1.0	2930.0	1268.0	-1.0	1919.0	893.0	-1.0	1251.0	1038.0	-1.0	1647.0	1363.0	-1.0	1942.0	1177.0	-1.0	2071.0	1432.0	-1.0	2352.0	1817.0	-1.0	3328.0	877.0	-1.0	1210.0	1389.0	-1.0	2396.0	1278.0	-1.0	1937.0	1360.0	-1.0	2166.0	1171.0	-1.0	1757.0	
146.638	1410.0	-1.0	2298.0	1147.0	-1.0	1711.0	1329.0	-1.0	2215.0	1739.0	-1.0	2930.0	1268.0	-1.0	1920.0	895.0	-1.0	1252.0	1039.0	-1.0	1648.0	1366.0	-1.0	1944.0	1176.0	-1.0	2070.0	1433.0	-1.0	2351.0	1819.0	-1.0	3324.0	879.0	-1.0	1212.0	1389.0	-1.0	2392.0	1277.0	-1.0	1934.0	1360.0	-1.0	2161.0	1172.0	-1.0	1756.0	
147.148	1410.0	-1.0	2295.0	1143.0	-1.0	1703.0	1327.0	-1.0	2208.0	1739.0	-1.0	2924.0	1270.0	-1.0	1919.0	896.0	-1.0	1255.0	1040.0	-1.0	1651.0	1368.0	-1.0	1944.0	1177.0	-1.0	2070.0	1435.0	-1.0	2348.0	1818.0	-1.0	3320.0	878.0	-1.0	1211.0	1389.0	-1.0	2389.0	1278.0	-1.0	1933.0	1356.0	-1.0	2154.0	1172.0	-1.0	1752.0	
147.658	1411.0	-1.0	2294.0	1146.0	-1.0	1702.0	1332.0	-1.0	2205.0	1740.0	-1.0	2920.0	1272.0	-1.0	1924.0	896.0	-1.0	1256.0	1042.0	-1.0	1655.0	1372.0	-1.0	1949.0	1177.0	-1.0	2072.0	1436.0	-1.0	2353.0	1821.0	-1.0	3326.0	880.0	-1.0	1215.0	1393.0	-1.0	2391.0	1278.0	-1.0	1934.0	1356.0	-1.0	2151.0	1169.0	-1.0	1748.0	
148.168	1411.0	-1.0	2290.0	1144.0	-1.0	1694.0	1330.0	-1.0	2200.0	1736.0	-1.0	2911.0	1274.0	-1.0	1924.0	896.0	-1.0	1255.0	1042.0	-1.0	1657.0	1373.0	-1.0	1947.0	1178.0	-1.0	2074.0	1437.0	-1.0	2351.0	1818.0	-1.0	3327.0	880.0	-1.0	1214.0	1393.0	-1.0	2391.0	1278.0	-1.0	1931.0	1356.0	-1.0	2150.0	1167.0	-1.0	1744.0	
148.678	1410.0	-1.0	2290.0	1140.0	-1.0	1689.0	1330.0	-1.0	2199.0	1734.0	-1.0	2905.0	1275.0	-1.0	1930.0	897.0	-1.0	1254.0	1044.0	-1.0	1660.0	1371.0	-1.0	1947.0	1178.0	-1.0	2079.0	1437.0	-1.0	2351.0	1821.0	-1.0	3332.0	880.0	-1.0	1214.0	1396.0	-1.0	2394.0	1277.0	-1.0	1929.0	1357.0	-1.0	2151.0	1165.0	-1.0	1740.0	
149.188	1411.0	-1.0	2288.0	1137.0	-1.0	1679.0	1328.0	-1.0	2195.0	1731.0	-1.0	2896.0	1276.0	-1.0	1934.0	896.0	-1.0	1251.0	1046.0	-1.0	1667.0	1371.0	-1.0	1944.0	1179.0	-1.0	2081.0	1437.0	-1.0	2345.0	1820.0	-1.0	3330.0	878.0	-1.0	1212.0	1397.0	-1.0	2397.0	1276.0	-1.0	1928.0	1355.0	-1.0	2155.0	1162.0	-1.0	1735.0	
149.698	1410.0	-1.0	2289.0	1133.0	-1.0	1677.0	1327.0	-1.0	2194.0	1728.0	-1.0	2889.0	1279.0	-1.0	1942.0	895.0	-1.0	1253.0	1049.0	-1.0	1672.0	1371.0	-1.0	1945.0	1181.0	-1.0	2087.0	1437.0	-1.0	2345.0	1822.0	-1.0	3338.0	879.0	-1.0	1212.0	1397.0	-1.0	2400.0	1276.0	-1.0	1927.0	1357.0	-1.0	2157.0	1161.0	-1.0	1732.0	
150.208	1412.0	-1.0	2289.0	1134.0	-1.0	1670.0	1328.0	-1.0	2195.0	1728.0	-1.0	2885.0	1285.0	-1.0	1953.0	896.0	-1.0	1254.0	1050.0	-1.0	1676.0	1373.0	-1.0	1946.0	1183.0	-1.0	2092.0	1435.0	-1.0	2340.0	1823.0	-1.0	3339.0	881.0	-1.0	1212.0	1396.0	-1.0	2400.0	1275.0	-1.0	1925.0	1358.0	-1.0	2162.0	1161.0	-1.0	1732.0	
150.718	1412.0	-1.0	2294.0	1133.0	-1.0	1674.0	1330.0	-1.0	2202.0	1727.0	-1.0	2886.0	1290.0	-1.0	1965.0	897.0	-1.0	1256.0	1054.0	-1.0	1685.0	1376.0	-1.0	1949.0	1184.0	-1.0	2097.0	1435.0	-1.0	2337.0	1824.0	-1.0	3340.0	882.0	-1.0	1215.0	1397.0	-1.0	2400.0	1274.0	-1.0	1925.0	1358.0	-1.0	2165.0	1161.0	-1.0	1732.0	
151.228	1414.0	-1.0	2304.0	1135.0	-1.0	1678.0	1331.0	-1.0	2210.0	1727.0	-1.0	2892.0	1298.0	-1.0	1977.0	900.0	-1.0	1264.0	1056.0	-1.0	1692.0	1381.0	-1.0	1959.0	1185.0	-1.0	2104.0	1437.0	-1.0	2345.0	1827.0	-1.0	3350.0	883.0	-1.0	1219.0	1399.0	-1.0	2408.0	1276.0	-1.0	1929.0	1360.0	-1.0	2169.0	1161.0	-1.0	1735.0	
151.738	1414.0	-1.0	2309.0	1136.0	-1.0	1680.0	1334.0	-1.0	2219.0	1728.0	-1.0	2898.0	1300.0	-1.0	1987.0	901.0	-1.0	1269.0	1059.0	-1.0	1699.0	1386.0	-1.0	1967.0	1187.0	-1.0	2108.0	1439.0	-1.0	2350.0	1827.0	-1.0	3356.0	884.0	-1.0	1219.0	1399.0	-1.0	2413.0	1278.0	-1.0	1934.0	1359.0	-1.0	2171.0	1162.0	-1.0	1737.0	
152.248	1420.0	-1.0	2320.0	1140.0	-1.0	1698.0	1335.0	-1.0	2222.0	1731.0	-1.0	2904.0	1305.0	-1.0	1998.0	904.0	-1.0	1278.0	1060.0	-1.0	1707.0	1393.0	-1.0	1986.0	1188.0	-1.0	2113.0	1444.0	-1.0	2364.0	1830.0	-1.0	3369.0	886.0	-1.0	1226.0	1404.0	-1.0	2425.0	1283.0	-1.0	1947.0	1358.0	-1.0	2171.0	1162.0	-1.0	1740.0	
152.758	1421.0	-1.0	2325.0	1139.0	-1.0	1697.0	1334.0	-1.0	2225.0	1729.0	-1.0	2906.0	1308.0	-1.0	2004.0	907.0	-1.0	1284.0	1062.0	-1.0	1710.0	1397.0	-1.0	1999.0	1187.0	-1.0	2115.0	1447.0	-1.0	2370.0	1833.0	-1.0	3372.0	886.0	-1.0	1227.0	1403.0	-1.0	2425.0	1284.0	-1.0	1950.0	1356.0	-1.0	2162.0	1162.0	-1.0	1741.0	
153.268	1423.0	-1.0	2329.0	1140.0	-1.0	1694.0	1339.0	-1.0	2233.0	1734.0	-1.0	2915.0	1308.0	-1.0	2005.0	908.0	-1.0	1286.0	1061.0	-1.0	1708.0	1397.0	-1.0	2000.0	1187.0	-1.0	2114.0	1448.0	-1.0	2369.0	1834.0	-1.0	3369.0	884.0	-1.0	1224.0	1401.0	-1.0	2416.0	1285.0	-1.0	1949.0	1353.0	-1.0	2160.0	1163.0	-1.0	1742.0	
153.778	1424.0	-1.0	2327.0	1141.0	-1.0	1689.0	1342.0	-1.0	2237.0	1734.0	-1.0	2920.0	1307.0	-1.0	2000.0	906.0	-1.0	1283.0	1058.0	-1.0	1703.0	1395.0	-1.0	1997.0	1186.0	-1.0	2108.0	1446.0	-1.0	2368.0	1832.0	-1.0	3366.0	883.0	-1.0	1219.0	1399.0	-1.0	2413.0	1284.0	-1.0	1950.0	1352.0	-1.0	2156.0	1163.0	-1.0	1744.0	
154.288	1422.0	-1.0	2324.0	1134.0	-1.0	1677.0	1341.0	-1.0	2233.0	1734.0	-1.0	2918.0	1299.0	-1.0	1987.0	903.0	-1.0	1278.0	1055.0	-1.0	1696.0	1389.0	-1.0	1986.0	1184.0	-1.0	2101.0	1445.0	-1.0	2359.0	1829.0	-1.0	3356.0	879.0	-1.0	1212.0	1397.0	-1.0	2407.0	1283.0	-1.0	1945.0	1347.0	-1.0	2146.0	1161.0	-1.0	1738.0	
154.798	1424.0	-1.0	2323.0	1136.0	-1.0	1671.0	1342.0	-1.0	2231.0	1736.0	-1.0	2919.0	1294.0	-1.0	1979.0	899.0	-1.0	1274.0	1052.0	-1.0	1690.0	1385.0	-1.0	1980.0	1184.0	-1.0	2095.0	1444.0	-1.0	2354.0	1830.0	-1.0	3351.0	878.0	-1.0	1208.0	1394.0	-1.0	2399.0	1283.0	-1.0	1940.0	1342.0	-1.0	2134.0	1159.0	-1.0	1731.0	
155.308	1425.0	-1.0	2321.0	1136.0	-1.0	1667.0	1342.0	-1.0	2228.0	1736.0	-1.0	2919.0	1291.0	-1.0	1970.0	898.0	-1.0	1270.0	1051.0	-1.0	1683.0	1382.0	-1.0	1973.0	1181.0	-1.0	2089.0	1442.0	-1.0	2349.0	1829.0	-1.0	3345.0	875.0	-1.0	1202.0	1392.0	-1.0	2394.0	1283.0	-1.0	1937.0	1341.0	-1.0	2129.0	1159.0	-1.0	1730.0	
155.818	1424.0	-1.0	2322.0	1136.0	-1.0	1671.0	1342.0	-1.0	2230.0	1737.0	-1.0	2924.0	1291.0	-1.0	1966.0	898.0	-1.0	1268.0	1048.0	-1.0	1680.0	1381.0	-1.0	1968.0	1180.0	-1.0	2087.0	1441.0	-1.0	2346.0	1829.0	-1.0	3340.0	874.0	-1.0	1200.0	1391.0	-1.0	2391.0	1282.0	-1.0	1934.0	1339.0	-1.0	2127.0	1157.0	-1.0	1727.0	
156.328	1426.0	-1.0	2322.0	1138.0	-1.0	1669.0	1343.0	-1.0	2229.0	1738.0	-1.0	2925.0	1289.0	-1.0	1963.0	897.0	-1.0	1264.0	1048.0	-1.0	1676.0	1378.0	-1.0	1963.0	1181.0	-1.0	2086.0	1439.0	-1.0	2345.0	1827.0	-1.0	3338.0	874.0	-1.0	1196.0	1390.0	-1.0	2389.0	1282.0	-1.0	1932.0	1338.0	-1.0	2127.0	1159.0	-1.0	1727.0	
156.838	1422.0	-1.0	2325.0	1132.0	-1.0	1666.0	1340.0	-1.0	2229.0	1736.0	-1.0	2927.0	1288.0	-1.0	1961.0	897.0	-1.0	1262.0	1048.0	-1.0	1676.0	1377.0	-1.0	1961.0	1180.0	-1.0	2086.0	1438.0	-1.0	2341.0	1828.0	-1.0	3334.0	873.0	-1.0	1195.0	1388.0	-1.0	2386.0	1281.0	-1.0	1931.0	1339.0	-1.0	2126.0	1157.0	-1.0	1728.0	
157.348	1422.0	-1.0	2327.0	1132.0	-1.0	1667.0	1340.0	-1.0	2231.0	1735.0	-1.0	2928.0	1289.0	-1.0	1963.0	897.0	-1.0	1264.0	1049.0	-1.0	1676.0	1378.0	-1.0	1963.0	1182.0	-1.0	2089.0	1440.0	-1.0	2345.0	1828.0	-1.0	3341.0	872.0	-1.0	1196.0	1388.0	-1.0	2392.0	1281.0	-1.0	1932.0	1341.0	-1.0	2130.0	1160.0	-1.0	1730.0	
157.858	1425.0	-1.0	2327.0	1134.0	-1.0	1664.0	1340.0	-1.0	2232.0	1735.0	-1.0	2927.0	1290.0	-1.0	1967.0	897.0	-1.0	1264.0	1050.0	-1.0	1678.0	1379.0	-1.0	1965.0	1182.0	-1.0	2094.0	1441.0	-1.0	2350.0	1830.0	-1.0	3347.0	874.0	-1.0	1201.0	1389.0	-1.0	2391.0	1283.0	-1.0	1932.0	1345.0	-1.0	2139.0	1163.0	-1.0	1734.0	
158.368	1425.0	-1.0	2331.0	1138.0	-1.0	1675.0	1342.0	-1.0	2236.0	1738.0	-1.0	2931.0	1292.0	-1.0	1971.0	898.0	-1.0	1267.0	1051.0	-1.0	1685.0	1381.0	-1.0	1969.0	1185.0	-1.0	2099.0	1442.0	-1.0	2359.0	1831.0	-1.0	3356.0	878.0	-1.0	1206.0	1391.0	-1.0	2402.0	1284.0	-1.0	1936.0	1348.0	-1.0	2150.0	1167.0	-1.0	1740.0	
158.878	1430.0	-1.0	2338.0	1143.0	-1.0	1680.0	1343.0	-1.0	2239.0	1736.0	-1.0	2933.0	1293.0	-1.0	1978.0	898.0	-1.0	1267.0	1053.0	-1.0	1689.0	1382.0	-1.0	1972.0	1187.0	-1.0	2104.0	1443.0	-1.0	2359.0	1833.0	-1.0	3358.0	881.0	-1.0	1210.0	1394.0	-1.0	2410.0	1284.0	-1.0	1936.0	1353.0	-1.0	2160.0	1169.0	-1.0	1744.0	
159.388	1431.0	-1.0	2345.0	1146.0	-1.0	1687.0	1344.0	-1.0	2241.0	1736.0	-1.0	2932.0	1297.0	-1.0	1983.0	899.0	-1.0	1270.0	1054.0	-1.0	1695.0	1385.0	-1.0	1977.0	1188.0	-1.0	2110.0	1444.0	-1.0	2364.0	1837.0	-1.0	3370.0	883.0	-1.0	1216.0	1397.0	-1.0	2420.0	1285.0	-1.0	1939.0	1359.0	-1.0	2172.0	1172.0	-1.0	1748.0	
159.898	1433.0	-1.0	2353.0	1147.0	-1.0	1689.0	1345.0	-1.0	2245.0	1738.0	-1.0	2936.0	1301.0	-1.0	1992.0	902.0	-1.0	1273.0	1056.0	-1.0	1700.0	1387.0	-1.0	1981.0	1191.0	-1.0	2116.0	1445.0	-1.0	2370.0	1840.0	-1.0	3381.0	885.0	-1.0	1222.0	1398.0	-1.0	2422.0	1284.0	-1.0	1938.0	1360.0	-1.0	2176.0	1173.0	-1.0	1750.0	
160.408	1436.0	-1.0	2358.0	1151.0	-1.0	1695.0	1349.0	-1.0	2253.0	1741.0	-1.0	2946.0	1304.0	-1.0	1999.0	904.0	-1.0	1277.0	1059.0	-1.0	1707.0	1392.0	-1.0	1991.0	1191.0	-1.0	2123.0	1449.0	-1.0	2379.0	1844.0	-1.0	3392.0	887.0	-1.0	1227.0	1401.0	-1.0	2431.0	1286.0	-1.0	1942.0	1363.0	-1.0	2181.0	1174.0	-1.0	1750.0	
160.918	1438.0	-1.0	2362.0	1153.0	-1.0	1695.0	1350.0	-1.0	2256.0	1744.0	-1.0	2948.0	1309.0	-1.0	2007.0	905.0	-1.0	1281.0	1061.0	-1.0	1712.0	1397.0	-1.0	1996.0	1192.0	-1.0	2127.0	1450.0	-1.0	2387.0	1845.0	-1.0	3399.0	887.0	-1.0	1231.0	1402.0	-1.0	2435.0	1286.0	-1.0	1943.0	1362.0	-1.0	2183.0	1174.0	-1.0	1749.0	
161.428	1440.0	-1.0	2367.0	1153.0	-1.0	1697.0	1353.0	-1.0	2265.0	1748.0	-1.0	2960.0	1312.0	-1.0	2015.0	910.0	-1.0	1287.0	1063.0	-1.0	1717.0	1400.0	-1.0	2005.0	1193.0	-1.0	2127.0	1452.0	-1.0	2390.0	1845.0	-1.0	3400.0	888.0	-1.0	1232.0	1404.0	-1.0	2438.0	1288.0	-1.0	1947.0	1359.0	-1.0	2180.0	1171.0	-1.0	1746.0	
161.938	1440.0	-1.0	2370.0	1151.0	-1.0	1693.0	1355.0	-1.0	2269.0	1751.0	-1.0	2968.0	1315.0	-1.0	2018.0	912.0	-1.0	1292.0	1064.0	-1.0	1719.0	1403.0	-1.0	2012.0	1193.0	-1.0	2127.0	1455.0	-1.0	2396.0	1846.0	-1.0	3403.0	886.0	-1.0	1232.0	1406.0	-1.0	2446.0	1289.0	-1.0	1954.0	1356.0	-1.0	2176.0	1168.0	-1.0	1746.0	
162.447	1440.0	-1.0	2372.0	1148.0	-1.0	1688.0	1355.0	-1.0	2274.0	1753.0	-1.0	2974.0	1315.0	-1.0	2019.0	912.0	-1.0	1293.0	1063.0	-1.0	1720.0	1405.0	-1.0	2017.0	1193.0	-1.0	2125.0	1454.0	-1.0	2396.0	1845.0	-1.0	3402.0	885.0	-1.0	1227.0	1406.0	-1.0	2446.0	1289.0	-1.0	1958.0	1353.0	-1.0	2170.0	1165.0	-1.0	1741.0	
162.957	1438.0	-1.0	2367.0	1146.0	-1.0	1684.0	1355.0	-1.0	2274.0	1753.0	-1.0	2975.0	1311.0	-1.0	2013.0	911.0	-1.0	1288.0	1061.0	-1.0	1715.0	1400.0	-1.0	2009.0	1191.0	-1.0	2121.0	1450.0	-1.0	2384.0	1845.0	-1.0	3399.0	882.0	-1.0	1220.0	1403.0	-1.0	2438.0	1287.0	-1.0	1951.0	1348.0	-1.0	2157.0	1158.0	-1.0	1728.0	
163.467	1438.0	-1.0	2359.0	1147.0	-1.0	1678.0	1355.0	-1.0	2267.0	1752.0	-1.0	2967.0	1309.0	-1.0	2006.0	908.0	-1.0	1281.0	1060.0	-1.0	1708.0	1397.0	-1.0	2000.0	1190.0	-1.0	2117.0	1446.0	-1.0	2373.0	1844.0	-1.0	3395.0	879.0	-1.0	1214.0	1402.0	-1.0	2438.0	1286.0	-1.0	1946.0	1344.0	-1.0	2152.0	1156.0	-1.0	1724.0	
163.977	1435.0	-1.0	2348.0	1144.0	-1.0	1667.0	1356.0	-1.0	2261.0	1750.0	-1.0	2955.0	1308.0	-1.0	2001.0	907.0	-1.0	1277.0	1058.0	-1.0	1701.0	1394.0	-1.0	1992.0	1189.0	-1.0	2110.0	1444.0	-1.0	2365.0	1843.0	-1.0	3387.0	877.0	-1.0	1210.0	1402.0	-1.0	2433.0	1283.0	-1.0	1940.0	1343.0	-1.0	2145.0	1154.0	-1.0	1720.0	
164.487	1432.0	-1.0	2341.0	1142.0	-1.0	1663.0	1353.0	-1.0	2257.0	1747.0	-1.0	2949.0	1306.0	-1.0	1996.0	906.0	-1.0	1274.0	1056.0	-1.0	1696.0	1393.0	-1.0	1988.0	1187.0	-1.0	2105.0	1440.0	-1.0	2358.0	1843.0	-1.0	3381.0	876.0	-1.0	1207.0	1401.0	-1.0	2426.0	1280.0	-1.0	1934.0	1341.0	-1.0	2138.0	1153.0	-1.0	1713.0	
164.997	1429.0	-1.0	2332.0	1138.0	-1.0	1652.0	1351.0	-1.0	2246.0	1743.0	-1.0	2934.0	1304.0	-1.0	1987.0	904.0	-1.0	1267.0	1053.0	-1.0	1687.0	1388.0	-1.0	1979.0	1187.0	-1.0	2100.0	1437.0	-1.0	2350.0	1841.0	-1.0	3372.0	874.0	-1.0	1204.0	1399.0	-1.0	2420.0	1279.0	-1.0	1928.0	1340.0	-1.0	2133.0	1152.0	-1.0	1709.0	
165.507	1430.0	-1.0	2328.0	1139.0	-1.0	1644.0	1351.0	-1.0	2237.0	1745.0	-1.0	2924.0	1299.0	-1.0	1976.0	902.0	-1.0	1260.0	1051.0	-1.0	1682.0	1382.0	-1.0	1966.0	1185.0	-1.0	2096.0	1434.0	-1.0	2343.0	1838.0	-1.0	3363.0	872.0	-1.0	1201.0	1397.0	-1.0	2413.0	1276.0	-1.0	1921.0	1340.0	-1.0	2129.0	1151.0	-1.0	1705.0	
166.017	1428.0	-1.0	2323.0	1136.0	-1.0	1638.0	1349.0	-1.0	2229.0	1741.0	-1.0	2910.0	1294.0	-1.0	1970.0	900.0	-1.0	1254.0	1051.0	-1.0	1678.0	1378.0	-1.0	1959.0	1186.0	-1.0	2098.0	1433.0	-1.0	2341.0	1838.0	-1.0	3360.0	873.0	-1.0	1202.0	1399.0	-1.0	2412.0	1276.0	-1.0	1919.0	1340.0	-1.0	2130.0	1152.0	-1.0	1704.0	
166.517	1429.0	-1.0	2325.0	1137.0	-1.0	1643.0	1346.0	-1.0	2228.0	1740.0	-1.0	2909.0	1294.0	-1.0	1972.0	899.0	-1.0	1255.0	1051.0	-1.0	1680.0	1379.0	-1.0	1962.0	1188.0	-1.0	2104.0	1434.0	-1.0	2345.0	1840.0	-1.0	3369.0	874.0	-1.0	1205.0	1398.0	-1.0	2413.0	1276.0	-1.0	1920.0	1342.0	-1.0	2133.0	1153.0	-1.0	1705.0	
167.017	1431.0	-1.0	2322.0	1138.0	-1.0	1638.0	1349.0	-1.0	2226.0	1740.0	-1.0	2900.0	1295.0	-1.0	1974.0	899.0	-1.0	1255.0	1051.0	-1.0	1683.0	1379.0	-1.0	1959.0	1189.0	-1.0	2108.0	1436.0	-1.0	2348.0	1841.0	-1.0	3373.0	875.0	-1.0	1208.0	1401.0	-1.0	2415.0	1276.0	-1.0	1922.0	1343.0	-1.0	2136.0	1152.0	-1.0	1705.0	
167.517	1433.0	-1.0	2326.0	1141.0	-1.0	1641.0	1352.0	-1.0	2230.0	1742.0	-1.0	2900.0	1298.0	-1.0	1984.0	901.0	-1.0	1260.0	1054.0	-1.0	1691.0	1383.0	-1.0	1969.0	1192.0	-1.0	2118.0	1440.0	-1.0	2360.0	1845.0	-1.0	3387.0	875.0	-1.0	1213.0	1403.0	-1.0	2424.0	1278.0	-1.0	1928.0	1346.0	-1.0	2143.0	1156.0	-1.0	1711.0	
168.016	1438.0	-1.0	2330.0	1144.0	-1.0	1644.0	1354.0	-1.0	2235.0	1743.0	-1.0	2901.0	1304.0	-1.0	1994.0	904.0	-1.0	1265.0	1058.0	-1.0	1702.0	1386.0	-1.0	1979.0	1195.0	-1.0	2129.0	1443.0	-1.0	2371.0	1847.0	-1.0	3399.0	877.0	-1.0	1215.0	1405.0	-1.0	2427.0	1279.0	-1.0	1930.0	1348.0	-1.0	2147.0	1158.0	-1.0	1714.0	
168.515	1440.0	-1.0	2338.0	1148.0	-1.0	1652.0	1360.0	-1.0	2246.0	1747.0	-1.0	2908.0	1310.0	-1.0	2008.0	908.0	-1.0	1272.0	1062.0	-1.0	1713.0	1393.0	-1.0	1994.0	1199.0	-1.0	2140.0	1450.0	-1.0	2386.0	1851.0	-1.0	3413.0	878.0	-1.0	1220.0	1408.0	-1.0	2434.0	1281.0	-1.0	1937.0	1349.0	-1.0	2152.0	1159.0	-1.0	1718.0	
169.014	1444.0	-1.0	2346.0	1151.0	-1.0	1658.0	1364.0	-1.0	2256.0	1750.0	-1.0	2918.0	1315.0	-1.0	2020.0	909.0	-1.0	1279.0	1066.0	-1.0	1724.0	1400.0	-1.0	2005.0	1202.0	-1.0	2149.0	1453.0	-1.0	2396.0	1854.0	-1.0	3425.0	879.0	-1.0	1223.0	1409.0	-1.0	2439.0	1283.0	-1.0	1940.0	1352.0	-1.0	2154.0	1160.0	-1.0	1721.0	
169.513	1447.0	-1.0	2354.0	1155.0	-1.0	1668.0	1368.0	-1.0	2265.0	1753.0	-1.0	2929.0	1321.0	-1.0	2033.0	913.0	-1.0	1285.0	1068.0	-1.0	1732.0	1405.0	-1.0	2018.0	1203.0	-1.0	2155.0	1456.0	-1.0	2406.0	1858.0	-1.0	3438.0	880.0	-1.0	1225.0	1411.0	-1.0	2444.0	1286.0	-1.0	1947.0	1352.0	-1.0	2158.0	1162.0	-1.0	1727.0	
170.012	1450.0	-1.0	2360.0	1156.0	-1.0	1671.0	1371.0	-1.0	2274.0	1756.0	-1.0	2940.0	1323.0	-1.0	2039.0	914.0	-1.0	1290.0	1070.0	-1.0	1738.0	1409.0	-1.0	2025.0	1203.0	-1.0	2158.0	1458.0	-1.0	2408.0	1860.0	-1.0	3442.0	880.0	-1.0	1226.0	1412.0	-1.0	2446.0	1286.0	-1.0	1950.0	1352.0	-1.0	2157.0	1163.0	-1.0	1728.0	
170.511	1454.0	-1.0	2366.0	1161.0	-1.0	1682.0	1373.0	-1.0	2284.0	1758.0	-1.0	2953.0	1325.0	-1.0	2045.0	915.0	-1.0	1295.0	1072.0	-1.0	1741.0	1412.0	-1.0	2033.0	1203.0	-1.0	2157.0	1461.0	-1.0	2415.0	1862.0	-1.0	3449.0	880.0	-1.0	1228.0	1413.0	-1.0	2448.0	1287.0	-1.0	1953.0	1353.0	-1.0	2157.0	1164.0	-1.0	1729.0	
171.011	1455.0	-1.0	2370.0	1161.0	-1.0	1686.0	1374.0	-1.0	2287.0	1760.0	-1.0	2959.0	1326.0	-1.0	2044.0	916.0	-1.0	1296.0	1070.0	-1.0	1740.0	1411.0	-1.0	2034.0	1202.0	-1.0	2155.0	1461.0	-1.0	2414.0	1861.0	-1.0	3446.0	880.0	-1.0	1226.0	1413.0	-1.0	2447.0	1288.0	-1.0	1953.0	1354.0	-1.0	2155.0	1165.0	-1.0	1731.0	
171.510	1456.0	-1.0	2376.0	1165.0	-1.0	1695.0	1376.0	-1.0	2294.0	1764.0	-1.0	2972.0	1325.0	-1.0	2043.0	917.0	-1.0	1297.0	1070.0	-1.0	1738.0	1412.0	-1.0	2038.0	1201.0	-1.0	2150.0	1460.0	-1.0	2413.0	1860.0	-1.0	3445.0	881.0	-1.0	1224.0	1412.0	-1.0	2445.0	1288.0	-1.0	1953.0	1353.0	-1.0	2156.0	1166.0	-1.0	1732.0	
172.009	1457.0	-1.0	2380.0	1167.0	-1.0	1697.0	1377.0	-1.0	2294.0	1765.0	-1.0	2977.0	1323.0	-1.0	2040.0	915.0	-1.0	1297.0	1068.0	-1.0	1734.0	1412.0	-1.0	2038.0	1200.0	-1.0	2146.0	1459.0	-1.0	2411.0	1858.0	-1.0	3440.0	879.0	-1.0	1224.0	1412.0	-1.0	2446.0	1289.0	-1.0	1954.0	1354.0	-1.0	2156.0	1166.0	-1.0	1733.0	
172.508	1459.0	-1.0	2386.0	1171.0	-1.0	1708.0	1378.0	-1.0	2300.0	1767.0	-1.0	2989.0	1322.0	-1.0	2043.0	917.0	-1.0	1300.0	1068.0	-1.0	1732.0	1413.0	-1.0	2043.0	1200.0	-1.0	2144.0	1459.0	-1.0	2414.0	1859.0	-1.0	3441.0	881.0	-1.0	1225.0	1413.0	-1.0	2447.0	1291.0	-1.0	1957.0	1354.0	-1.0	2157.0	1167.0	-1.0	1736.0	
173.008	1460.0	-1.0	2387.0	1171.0	-1.0	1708.0	1378.0	-1.0	2302.0	1768.0	-1.0	2995.0	1321.0	-1.0	2040.0	916.0	-1.0	1300.0	1067.0	-1.0	1730.0	1413.0	-1.0	2044.0	1198.0	-1.0	2141.0	1460.0	-1.0	2415.0	1859.0	-1.0	3438.0	879.0	-1.0	1224.0	1414.0	-1.0	2449.0	1292.0	-1.0	1958.0	1354.0	-1.0	2158.0	1168.0	-1.0	1737.0	
173.507	1461.0	-1.0	2391.0	1173.0	-1.0	1715.0	1379.0	-1.0	2306.0	1771.0	-1.0	3003.0	1320.0	-1.0	2043.0	916.0	-1.0	1302.0	1066.0	-1.0	1729.0	1414.0	-1.0	2049.0	1198.0	-1.0	2142.0	1461.0	-1.0	2421.0	1860.0	-1.0	3445.0	881.0	-1.0	1227.0	1417.0	-1.0	2455.0	1294.0	-1.0	1963.0	1356.0	-1.0	2162.0	1169.0	-1.0	1740.0	
174.006	1462.0	-1.0	2394.0	1172.0	-1.0	1714.0	1378.0	-1.0	2306.0	1772.0	-1.0	3006.0	1321.0	-1.0	2043.0	917.0	-1.0	1303.0	1065.0	-1.0	1727.0	1412.0	-1.0	2049.0	1199.0	-1.0	2143.0	1460.0	-1.0	2424.0	1860.0	-1.0	3444.0	881.0	-1.0	1227.0	1417.0	-1.0	2456.0	1294.0	-1.0	1964.0	1356.0	-1.0	2162.0	1169.0	-1.0	1741.0	
174.505	1463.0	-1.0	2396.0	1174.0	-1.0	1718.0	1380.0	-1.0	2310.0	1774.0	-1.0	3012.0	1320.0	-1.0	2043.0	917.0	-1.0	1305.0	1065.0	-1.0	1727.0	1413.0	-1.0	2052.0	1200.0	-1.0	2144.0	1462.0	-1.0	2430.0	1861.0	-1.0	3450.0	880.0	-1.0	1228.0	1419.0	-1.0	2459.0	1294.0	-1.0	1966.0	1356.0	-1.0	2164.0	1171.0	-1.0	1742.0	
175.004	1464.0	-1.0	2397.0	1175.0	-1.0	1718.0	1379.0	-1.0	2310.0	1774.0	-1.0	3014.0	1320.0	-1.0	2043.0	917.0	-1.0	1305.0	1064.0	-1.0	1727.0	1413.0	-1.0	2051.0	1200.0	-1.0	2145.0	1461.0	-1.0	2431.0	1862.0	-1.0	3450.0	881.0	-1.0	1229.0	1418.0	-1.0	2461.0	1294.0	-1.0	1967.0	1355.0	-1.0	2163.0	1171.0	-1.0	1742.0	
175.503	1465.0	-1.0	2399.0	1176.0	-1.0	1724.0	1380.0	-1.0	2313.0	1776.0	-1.0	3020.0	1320.0	-1.0	2047.0	917.0	-1.0	1306.0	1065.0	-1.0	1728.0	1414.0	-1.0	2056.0	1200.0	-1.0	2149.0	1464.0	-1.0	2438.0	1864.0	-1.0	3458.0	881.0	-1.0	1231.0	1420.0	-1.0	2465.0	1295.0	-1.0	1968.0	1356.0	-1.0	2165.0	1171.0	-1.0	1743.0	
176.002	1464.0	-1.0	2398.0	1176.0	-1.0	1723.0	1380.0	-1.0	2314.0	1776.0	-1.0	3021.0	1321.0	-1.0	2046.0	917.0	-1.0	1307.0	1064.0	-1.0	1727.0	1413.0	-1.0	2053.0	1201.0	-1.0	2151.0	1462.0	-1.0	2438.0	1864.0	-1.0	3458.0	881.0	-1.0	1231.0	1418.0	-1.0	2464.0	1294.0	-1.0	1966.0	1354.0	-1.0	2162.0	1171.0	-1.0	1744.0	
176.501	1465.0	-1.0	2400.0	1179.0	-1.0	1727.0	1380.0	-1.0	2315.0	1776.0	-1.0	3025.0	1321.0	-1.0	2047.0	918.0	-1.0	1308.0	1064.0	-1.0	1727.0	1412.0	-1.0	2053.0	1201.0	-1.0	2152.0	1463.0	-1.0	2437.0	1865.0	-1.0	3460.0	880.0	-1.0	1229.0	1416.0	-1.0	2462.0	1294.0	-1.0	1963.0	1354.0	-1.0	2159.0	1170.0	-1.0	1740.0	
177.000	1465.0	-1.0	2398.0	1178.0	-1.0	1726.0	1380.0	-1.0	2314.0	1775.0	-1.0	3023.0	1320.0	-1.0	2045.0	918.0	-1.0	1305.0	1064.0	-1.0	1725.0	1410.0	-1.0	2051.0	1201.0	-1.0	2152.0	1461.0	-1.0	2436.0	1865.0	-1.0	3458.0	879.0	-1.0	1228.0	1417.0	-1.0	2462.0	1293.0	-1.0	1961.0	1351.0	-1.0	2159.0	1169.0	-1.0	1740.0	
177.500	1464.0	-1.0	2400.0	1180.0	-1.0	1727.0	1381.0	-1.0	2317.0	1777.0	-1.0	3029.0	1319.0	-1.0	2043.0	917.0	-1.0	1305.0	1064.0	-1.0	1724.0	1411.0	-1.0	2045.0	1201.0	-1.0	2151.0	1459.0	-1.0	2431.0	1865.0	-1.0	3454.0	879.0	-1.0	1227.0	1414.0	-1.0	2460.0	1292.0	-1.0	1958.0	1350.0	-1.0	2154.0	1169.0	-1.0	1737.0	
177.999	1464.0	-1.0	2398.0	1178.0	-1.0	1724.0	1380.0	-1.0	2312.0	1777.0	-1.0	3026.0	1318.0	-1.0	2038.0	918.0	-1.0	1301.0	1063.0	-1.0	1722.0	1408.0	-1.0	2041.0	1202.0	-1.0	2150.0	1457.0	-1.0	2429.0	1863.0	-1.0	3450.0	878.0	-1.0	1225.0	1414.0	-1.0	2458.0	1291.0	-1.0	1956.0	1350.0	-1.0	2153.0	1168.0	-1.0	1735.0	
178.498	1463.0	-1.0	2394.0	1177.0	-1.0	1718.0	1379.0	-1.0	2310.0	1777.0	-1.0	3024.0	1316.0	-1.0	2033.0	916.0	-1.0	1297.0	1062.0	-1.0	1718.0	1405.0	-1.0	2034.0	1201.0	-1.0	2147.0	1454.0	-1.0	2422.0	1861.0	-1.0	3443.0	878.0	-1.0	1222.0	1412.0	-1.0	2453.0	1288.0	-1.0	1951.0	1348.0	-1.0	2149.0	1166.0	-1.0	1734.0	
178.997	1463.0	-1.0	2393.0	1175.0	-1.0	1715.0	1376.0	-1.0	2304.0	1776.0	-1.0	3019.0	1313.0	-1.0	2025.0	916.0	-1.0	1293.0	1061.0	-1.0	1714.0	1403.0	-1.0	2029.0	1200.0	-1.0	2145.0	1452.0	-1.0	2420.0	1861.0	-1.0	3435.0	876.0	-1.0	1219.0	1411.0	-1.0	2452.0	1288.0	-1.0	1949.0	1348.0	-1.0	2147.0	1166.0	-1.0	1732.0	
179.496	1462.0	-1.0	2388.0	1174.0	-1.0	1708.0	1374.0	-1.0	2297.0	1774.0	-1.0	3012.0	1311.0	-1.0	2017.0	914.0	-1.0	1289.0	1059.0	-1.0	1709.0	1402.0	-1.0	2020.0	1200.0	-1.0	2141.0	1449.0	-1.0	2412.0	1859.0	-1.0	3425.0	875.0	-1.0	1216.0	1410.0	-1.0	2446.0	1286.0	-1.0	1944.0	1345.0	-1.0	2143.0	1165.0	-1.0	1728.0	
179.995	1460.0	-1.0	2385.0	1173.0	-1.0	1706.0	1374.0	-1.0	2293.0	1775.0	-1.0	3007.0	1308.0	-1.0	2011.0	913.0	-1.0	1286.0	1059.0	-1.0	1705.0	1401.0	-1.0	2018.0	1201.0	-1.0	2138.0	1450.0	-1.0	2410.0	1857.0	-1.0	3419.0	873.0	-1.0	1214.0	1411.0	-1.0	2447.0	1287.0	-1.0	1944.0	1345.0	-1.0	2142.0	1164.0	-1.0	1730.0	
180.494	1458.0	-1.0	2381.0	1172.0	-1.0	1699.0	1373.0	-1.0	2287.0	1773.0	-1.0	3001.0	1307.0	-1.0	2004.0	914.0	-1.0	1283.0	1058.0	-1.0	1702.0	1397.0	-1.0	2010.0	1201.0	-1.0	2135.0	1447.0	-1.0	2406.0	1856.0	-1.0	3410.0	873.0	-1.0	1211.0	1409.0	-1.0	2442.0	1285.0	-1.0	1940.0	1345.0	-1.0	2140.0	1163.0	-1.0	1727.0	
180.993	1459.0	-1.0	2380.0	1171.0	-1.0	1698.0	1370.0	-1.0	2281.0	1771.0	-1.0	2994.0	1304.0	-1.0	1999.0	913.0	-1.0	1279.0	1058.0	-1.0	1699.0	1396.0	-1.0	2007.0	1201.0	-1.0	2133.0	1446.0	-1.0	2403.0	1855.0	-1.0	3405.0	872.0	-1.0	1210.0	1410.0	-1.0	2443.0	1285.0	-1.0	1941.0	1343.0	-1.0	2140.0	1163.0	-1.0	1726.0	
181.492	1458.0	-1.0	2379.0	1170.0	-1.0	1693.0	1370.0	-1.0	2275.0	1771.0	-1.0	2986.0	1305.0	-1.0	1996.0	911.0	-1.0	1278.0	1057.0	-1.0	1697.0	1395.0	-1.0	2001.0	1201.0	-1.0	2133.0	1445.0	-1.0	2399.0	1854.0	-1.0	3399.0	872.0	-1.0	1209.0	1409.0	-1.0	2440.0	1284.0	-1.0	1938.0	1344.0	-1.0	2138.0	1162.0	-1.0	1723.0	
181.991	1457.0	-1.0	2376.0	1170.0	-1.0	1691.0	1369.0	-1.0	2271.0	1770.0	-1.0	2982.0	1305.0	-1.0	1995.0	913.0	-1.0	1278.0	1058.0	-1.0	1699.0	1395.0	-1.0	2002.0	1201.0	-1.0	2134.0	1446.0	-1.0	2401.0	1856.0	-1.0	3398.0	871.0	-1.0	1208.0	1409.0	-1.0	2442.0	1284.0	-1.0	1939.0	1344.0	-1.0	2140.0	1163.0	-1.0	1724.0	
182.491	1458.0	-1.0	2375.0	1169.0	-1.0	1686.0	1368.0	-1.0	2267.0	1768.0	-1.0	2975.0	1305.0	-1.0	1996.0	913.0	-1.0	1276.0	1059.0	-1.0	1700.0	1397.0	-1.0	2002.0	1203.0	-1.0	2134.0	1446.0	-1.0	2398.0	1855.0	-1.0	3396.0	871.0	-1.0	1208.0	1410.0	-1.0	2440.0	1284.0	-1.0	1937.0	1343.0	-1.0	2138.0	1161.0	-1.0	1722.0	
182.991	1456.0	-1.0	2375.0	1168.0	-1.0	1686.0	1368.0	-1.0	2263.0	1768.0	-1.0	2971.0	1307.0	-1.0	1998.0	914.0	-1.0	1278.0	1060.0	-1.0	1703.0	1399.0	-1.0	2005.0	1203.0	-1.0	2138.0	1448.0	-1.0	2401.0	1857.0	-1.0	3400.0	871.0	-1.0	1209.0	1411.0	-1.0	2443.0	1284.0	-1.0	1938.0	1344.0	-1.0	2142.0	1162.0	-1.0	1723.0	
183.490	1458.0	-1.0	2378.0	1169.0	-1.0	1687.0	1369.0	-1.0	2267.0	1770.0	-1.0	2974.0	1310.0	-1.0	2004.0	916.0	-1.0	1280.0	1062.0	-1.0	1707.0	1399.0	-1.0	2008.0	1205.0	-1.0	2142.0	1448.0	-1.0	2403.0	1859.0	-1.0	3402.0	873.0	-1.0	1210.0	1411.0	-1.0	2444.0	1284.0	-1.0	1938.0	1345.0	-1.0	2144.0	1162.0	-1.0	1722.0	
183.989	1458.0	-1.0	2381.0	1169.0	-1.0	1689.0	1371.0	-1.0	2266.0	1769.0	-1.0	2972.0	1314.0	-1.0	2008.0	917.0	-1.0	1283.0	1063.0	-1.0	1712.0	1402.0	-1.0	2011.0	1206.0	-1.0	2146.0	1451.0	-1.0	2406.0	1860.0	-1.0	3409.0	872.0	-1.0	1212.0	1412.0	-1.0	2446.0	1285.0	-1.0	1942.0	1347.0	-1.0	2147.0	1162.0	-1.0	1724.0	
184.489	1461.0	-1.0	2387.0	1173.0	-1.0	1700.0	1372.0	-1.0	2272.0	1770.0	-1.0	2978.0	1316.0	-1.0	2017.0	917.0	-1.0	1288.0	1066.0	-1.0	1718.0	1406.0	-1.0	2019.0	1208.0	-1.0	2152.0	1452.0	-1.0	2409.0	1864.0	-1.0	3415.0	874.0	-1.0	1215.0	1414.0	-1.0	2449.0	1285.0	-1.0	1944.0	1347.0	-1.0	2149.0	1162.0	-1.0	1725.0	
184.988	1461.0	-1.0	2389.0	1173.0	-1.0	1701.0	1373.0	-1.0	2276.0	1771.0	-1.0	2979.0	1318.0	-1.0	2022.0	919.0	-1.0	1291.0	1067.0	-1.0	1722.0	1407.0	-1.0	2022.0	1208.0	-1.0	2155.0	1455.0	-1.0	2413.0	1866.0	-1.0	3421.0	874.0	-1.0	1216.0	1416.0	-1.0	2453.0	1285.0	-1.0	1947.0	1349.0	-1.0	2153.0	1162.0	-1.0	1726.0	
185.488	1464.0	-1.0	2396.0	1174.0	-1.0	1705.0	1374.0	-1.0	2280.0	1771.0	-1.0	2985.0	1321.0	-1.0	2027.0	920.0	-1.0	1291.0	1068.0	-1.0	1726.0	1408.0	-1.0	2026.0	1208.0	-1.0	2160.0	1455.0	-1.0	2415.0	1867.0	-1.0	3424.0	875.0	-1.0	1217.0	1415.0	-1.0	2454.0	1287.0	-1.0	1946.0	1349.0	-1.0	2155.0	1163.0	-1.0	1725.0	
185.987	1463.0	-1.0	2397.0	1174.0	-1.0	1705.0	1377.0	-1.0	2282.0	1772.0	-1.0	2984.0	1323.0	-1.0	2028.0	920.0	-1.0	1293.0	1068.0	-1.0	1727.0	1409.0	-1.0	2026.0	1208.0	-1.0	2160.0	1456.0	-1.0	2417.0	1867.0	-1.0	3426.0	875.0	-1.0	1217.0	1416.0	-1.0	2455.0	1286.0	-1.0	1947.0	1350.0	-1.0	2157.0	1163.0	-1.0	1726.0	
186.487	1466.0	-1.0	2399.0	1175.0	-1.0	1704.0	1376.0	-1.0	2285.0	1773.0	-1.0	2988.0	1322.0	-1.0	2028.0	920.0	-1.0	1293.0	1069.0	-1.0	1727.0	1409.0	-1.0	2026.0	1208.0	-1.0	2158.0	1456.0	-1.0	2415.0	1865.0	-1.0	3425.0	877.0	-1.0	1217.0	1416.0	-1.0	2452.0	1286.0	-1.0	1945.0	1349.0	-1.0	2153.0	1163.0	-1.0	1725.0	
186.986	1466.0	-1.0	2399.0	1174.0	-1.0	1700.0	1376.0	-1.0	2283.0	1772.0	-1.0	2988.0	1320.0	-1.0	2023.0	918.0	-1.0	1289.0	1067.0	-1.0	1723.0	1405.0	-1.0	2019.0	1207.0	-1.0	2157.0	1455.0	-1.0	2412.0	1866.0	-1.0	3422.0	877.0	-1.0	1217.0	1416.0	-1.0	2451.0	1286.0	-1.0	1944.0	1350.0	-1.0	2151.0	1163.0	-1.0	1725.0	
187.485	1465.0	-1.0	2398.0	1171.0	-1.0	1694.0	1376.0	-1.0	2278.0	1773.0	-1.0	2983.0	1316.0	-1.0	2016.0	916.0	-1.0	1283.0	1065.0	-1.0	1716.0	1401.0	-1.0	2011.0	1206.0	-1.0	2154.0	1452.0	-1.0	2405.0	1864.0	-1.0	3417.0	877.0	-1.0	1218.0	1415.0	-1.0	2448.0	1284.0	-1.0	1940.0	1349.0	-1.0	2148.0	1163.0	-1.0	1723.0	
187.985	1466.0	-1.0	2396.0	1170.0	-1.0	1691.0	1373.0	-1.0	2274.0	1771.0	-1.0	2982.0	1313.0	-1.0	2010.0	914.0	-1.0	1281.0	1063.0	-1.0	1711.0	1399.0	-1.0	2006.0	1206.0	-1.0	2152.0	1452.0	-1.0	2404.0	1863.0	-1.0	3416.0	879.0	-1.0	1219.0	1416.0	-1.0	2448.0	1286.0	-1.0	1941.0	1350.0	-1.0	2147.0	1165.0	-1.0	1725.0	
188.484	1465.0	-1.0	2391.0	1168.0	-1.0	1685.0	1371.0	-1.0	2267.0	1770.0	-1.0	2973.0	1310.0	-1.0	2000.0	914.0	-1.0	1276.0	1061.0	-1.0	1706.0	1396.0	-1.0	2001.0	1204.0	-1.0	2146.0	1451.0	-1.0	2400.0	1861.0	-1.0	3409.0	878.0	-1.0	1217.0	1415.0	-1.0	2445.0	1284.0	-1.0	1937.0	1350.0	-1.0	2145.0	1165.0	-1.0	1724.0	
188.983	1463.0	-1.0	2390.0	1167.0	-1.0	1684.0	1370.0	-1.0	2262.0	1770.0	-1.0	2969.0	1307.0	-1.0	1997.0	913.0	-1.0	1274.0	1059.0	-1.0	1703.0	1395.0	-1.0	1999.0	1204.0	-1.0	2146.0	1452.0	-1.0	2401.0	1860.0	-1.0	3410.0	878.0	-1.0	1220.0	1416.0	-1.0	2444.0	1284.0	-1.0	1935.0	1352.0	-1.0	2145.0	1166.0	-1.0	1724.0	
189.482	1463.0	-1.0	2385.0	1166.0	-1.0	1678.0	1368.0	-1.0	2252.0	1766.0	-1.0	2955.0	1304.0	-1.0	1991.0	910.0	-1.0	1272.0	1058.0	-1.0	1699.0	1394.0	-1.0	1992.0	1203.0	-1.0	2142.0	1450.0	-1.0	2396.0	1860.0	-1.0	3406.0	879.0	-1.0	1218.0	1414.0	-1.0	2439.0	1282.0	-1.0	1928.0	1352.0	-1.0	2144.0	1168.0	-1.0	1723.0	
189.981	1463.0	-1.0	2382.0	1166.0	-1.0	1676.0	1365.0	-1.0	2248.0	1765.0	-1.0	2948.0	1303.0	-1.0	1989.0	911.0	-1.0	1270.0	1058.0	-1.0	1699.0	1393.0	-1.0	1992.0	1203.0	-1.0	2143.0	1450.0	-1.0	2398.0	1861.0	-1.0	3411.0	880.0	-1.0	1219.0	1415.0	-1.0	2442.0	1281.0	-1.0	1927.0	1355.0	-1.0	2149.0	1170.0	-1.0	1728.0	
190.480	1463.0	-1.0	2382.0	1163.0	-1.0	1671.0	1364.0	-1.0	2243.0	1762.0	-1.0	2937.0	1302.0	-1.0	1991.0	911.0	-1.0	1269.0	1059.0	-1.0	1702.0	1392.0	-1.0	1990.0	1205.0	-1.0	2146.0	1450.0	-1.0	2397.0	1861.0	-1.0	3413.0	881.0	-1.0	1221.0	1417.0	-1.0	2442.0	1280.0	-1.0	1925.0	1355.0	-1.0	2150.0	1169.0	-1.0	1728.0	
190.979	1463.0	-1.0	2382.0	1162.0	-1.0	1668.0	1362.0	-1.0	2243.0	1761.0	-1.0	2931.0	1303.0	-1.0	1997.0	911.0	-1.0	1271.0	1061.0	-1.0	1706.0	1394.0	-1.0	1994.0	1205.0	-1.0	2151.0	1451.0	-1.0	2402.0	1864.0	-1.0	3420.0	882.0	-1.0	1223.0	1418.0	-1.0	2446.0	1280.0	-1.0	1926.0	1357.0	-1.0	2155.0	1170.0	-1.0	1731.0	
191.479	1462.0	-1.0	2385.0	1161.0	-1.0	1664.0	1362.0	-1.0	2242.0	1758.0	-1.0	2926.0	1305.0	-1.0	2003.0	912.0	-1.0	1274.0	1063.0	-1.0	1711.0	1396.0	-1.0	1996.0	1206.0	-1.0	2156.0	1453.0	-1.0	2404.0	1865.0	-1.0	3426.0	882.0	-1.0	1225.0	1418.0	-1.0	2447.0	1280.0	-1.0	1923.0	1358.0	-1.0	2158.0	1171.0	-1.0	1730.0	
191.978	1463.0	-1.0	2386.0	1161.0	-1.0	1666.0	1362.0	-1.0	2245.0	1758.0	-1.0	2923.0	1307.0	-1.0	2011.0	912.0	-1.0	1277.0	1065.0	-1.0	1718.0	1400.0	-1.0	2003.0	1208.0	-1.0	2163.0	1454.0	-1.0	2411.0	1867.0	-1.0	3438.0	885.0	-1.0	1230.0	1420.0	-1.0	2452.0	1279.0	-1.0	1925.0	1361.0	-1.0	2161.0	1171.0	-1.0	1733.0	
192.477	1464.0	-1.0	2392.0	1161.0	-1.0	1667.0	1363.0	-1.0	2252.0	1758.0	-1.0	2927.0	1309.0	-1.0	2019.0	913.0	-1.0	1279.0	1066.0	-1.0	1725.0	1403.0	-1.0	2008.0	1210.0	-1.0	2168.0	1456.0	-1.0	2412.0	1870.0	-1.0	3445.0	885.0	-1.0	1232.0	1419.0	-1.0	2452.0	1278.0	-1.0	1923.0	1361.0	-1.0	2161.0	1172.0	-1.0	1732.0	
192.976	1464.0	-1.0	2396.0	1162.0	-1.0	1670.0	1363.0	-1.0	2259.0	1756.0	-1.0	2929.0	1311.0	-1.0	2025.0	914.0	-1.0	1281.0	1068.0	-1.0	1731.0	1404.0	-1.0	2012.0	1210.0	-1.0	2174.0	1455.0	-1.0	2415.0	1871.0	-1.0	3453.0	886.0	-1.0	1234.0	1420.0	-1.0	2453.0	1278.0	-1.0	1922.0	1360.0	-1.0	2162.0	1172.0	-1.0	1735.0	
193.475	1466.0	-1.0	2402.0	1161.0	-1.0	1672.0	1362.0	-1.0	2265.0	1756.0	-1.0	2929.0	1311.0	-1.0	2029.0	913.0	-1.0	1281.0	1069.0	-1.0	1733.0	1404.0	-1.0	2013.0	1210.0	-1.0	2175.0	1455.0	-1.0	2413.0	1870.0	-1.0	3454.0	885.0	-1.0	1235.0	1419.0	-1.0	2452.0	1277.0	-1.0	1919.0	1359.0	-1.0	2161.0	1173.0	-1.0	1735.0	
193.974	1467.0	-1.0	2404.0	1163.0	-1.0	1676.0	1362.0	-1.0	2271.0	1755.0	-1.0	2934.0	1311.0	-1.0	2032.0	912.0	-1.0	1282.0	1068.0	-1.0	1736.0	1405.0	-1.0	2014.0	1209.0	-1.0	2174.0	1453.0	-1.0	2414.0	1870.0	-1.0	3459.0	885.0	-1.0	1236.0	1418.0	-1.0	2454.0	1276.0	-1.0	1920.0	1361.0	-1.0	2163.0	1174.0	-1.0	1737.0	
194.473	1467.0	-1.0	2409.0	1163.0	-1.0	1679.0	1362.0	-1.0	2276.0	1756.0	-1.0	2938.0	1310.0	-1.0	2035.0	911.0	-1.0	1283.0	1068.0	-1.0	1737.0	1403.0	-1.0	2013.0	1208.0	-1.0	2172.0	1451.0	-1.0	2412.0	1867.0	-1.0	3459.0	885.0	-1.0	1235.0	1417.0	-1.0	2451.0	1276.0	-1.0	1917.0	1360.0	-1.0	2161.0	1173.0	-1.0	1737.0	
194.972	1466.0	-1.0	2409.0	1164.0	-1.0	1682.0	1361.0	-1.0	2278.0	1752.0	-1.0	2938.0	1309.0	-1.0	2036.0	909.0	-1.0	1282.0	1067.0	-1.0	1735.0	1402.0	-1.0	2015.0	1205.0	-1.0	2170.0	1450.0	-1.0	2411.0	1866.0	-1.0	3459.0	885.0	-1.0	1234.0	1415.0	-1.0	2452.0	1275.0	-1.0	1917.0	1361.0	-1.0	2160.0	1174.0	-1.0	1739.0	
195.471	1467.0	-1.0	2414.0	1166.0	-1.0	1692.0	1361.0	-1.0	2285.0	1753.0	-1.0	2947.0	1308.0	-1.0	2038.0	910.0	-1.0	1284.0	1066.0	-1.0	1738.0	1401.0	-1.0	2016.0	1204.0	-1.0	2167.0	1448.0	-1.0	2412.0	1866.0	-1.0	3463.0	885.0	-1.0	1237.0	1415.0	-1.0	2452.0	1276.0	-1.0	1917.0	1360.0	-1.0	2162.0	1175.0	-1.0	1740.0	
195.970	1466.0	-1.0	2414.0	1166.0	-1.0	1692.0	1361.0	-1.0	2283.0	1752.0	-1.0	2945.0	1307.0	-1.0	2039.0	908.0	-1.0	1284.0	1064.0	-1.0	1736.0	1401.0	-1.0	2019.0	1202.0	-1.0	2164.0	1447.0	-1.0	2413.0	1864.0	-1.0	3463.0	884.0	-1.0	1236.0	1416.0	-1.0	2453.0	1276.0	-1.0	1919.0	1360.0	-1.0	2163.0	1175.0	-1.0	1742.0	
196.469	1466.0	-1.0	2415.0	1167.0	-1.0	1694.0	1359.0	-1.0	2285.0	1751.0	-1.0	2950.0	1306.0	-1.0	2040.0	908.0	-1.0	1285.0	1064.0	-1.0	1735.0	1400.0	-1.0	2020.0	1200.0	-1.0	2161.0	1446.0	-1.0	2413.0	1862.0	-1.0	3464.0	883.0	-1.0	1236.0	1416.0	-1.0	2454.0	1274.0	-1.0	1918.0	1361.0	-1.0	2163.0	1175.0	-1.0	1742.0	
196.968	1464.0	-1.0	2409.0	1164.0	-1.0	1689.0	1357.0	-1.0	2280.0	1750.0	-1.0	2945.0	1304.0	-1.0	2037.0	908.0	-1.0	1285.0	1063.0	-1.0	1732.0	1400.0	-1.0	2022.0	1198.0	-1.0	2158.0	1446.0	-1.0	2414.0	1861.0	-1.0	3464.0	882.0	-1.0	1237.0	1416.0	-1.0	2455.0	1273.0	-1.0	1918.0	1362.0	-1.0	2164.0	1175.0	-1.0	1742.0	
197.467	1463.0	-1.0	2405.0	1165.0	-1.0	1690.0	1356.0	-1.0	2282.0	1747.0	-1.0	2947.0	1303.0	-1.0	2039.0	908.0	-1.0	1287.0	1062.0	-1.0	1730.0	1400.0	-1.0	2023.0	1198.0	-1.0	2157.0	1444.0	-1.0	2417.0	1859.0	-1.0	3466.0	884.0	-1.0	1237.0	1416.0	-1.0	2457.0	1272.0	-1.0	1920.0	1361.0	-1.0	2162.0	1175.0	-1.0	1740.0	
197.966	1461.0	-1.0	2396.0	1163.0	-1.0	1685.0	1354.0	-1.0	2277.0	1747.0	-1.0	2940.0	1303.0	-1.0	2037.0	907.0	-1.0	1287.0	1060.0	-1.0	1729.0	1401.0	-1.0	2026.0	1197.0	-1.0	2157.0	1445.0	-1.0	2420.0	1859.0	-1.0	3467.0	882.0	-1.0	1238.0	1417.0	-1.0	2458.0	1273.0	-1.0	1920.0	1361.0	-1.0	2162.0	1175.0	-1.0	1742.0	
198.465	1459.0	-1.0	2391.0	1164.0	-1.0	1681.0	1354.0	-1.0	2276.0	1746.0	-1.0	2939.0	1301.0	-1.0	2037.0	907.0	-1.0	1287.0	1061.0	-1.0	1728.0	1399.0	-1.0	2024.0	1195.0	-1.0	2157.0	1444.0	-1.0	2421.0	1859.0	-1.0	3469.0	883.0	-1.0	1238.0	1416.0	-1.0	2460.0	1272.0	-1.0	1919.0	1361.0	-1.0	2161.0	1174.0	-1.0	1739.0	
198.964	1456.0	-1.0	2380.0	1161.0	-1.0	1676.0	1354.0	-1.0	2274.0	1746.0	-1.0	2933.0	1302.0	-1.0	2039.0	907.0	-1.0	1288.0	1060.0	-1.0	1726.0	1402.0	-1.0	2030.0	1196.0	-1.0	2158.0	1447.0	-1.0	2426.0	1859.0	-1.0	3471.0	882.0	-1.0	1239.0	1417.0	-1.0	2464.0	1271.0	-1.0	1921.0	1363.0	-1.0	2164.0	1175.0	-1.0	1739.0	
199.464	1450.0	-1.0	2379.0	1157.0	-1.0	1685.0	1349.0	-1.0	2280.0	1743.0	-1.0	2938.0	1304.0	-1.0	2042.0	910.0	-1.0	1292.0	1061.0	-1.0	1731.0	1405.0	-1.0	2040.0	1198.0	-1.0	2163.0	1450.0	-1.0	2435.0	1858.0	-1.0	3478.0	883.0	-1.0	1241.0	1420.0	-1.0	2469.0	1272.0	-1.0	1924.0	1363.0	-1.0	2168.0	1174.0	-1.0	1739.0	
199.963	1451.0	-1.0	2378.0	1160.0	-1.0	1685.0	1352.0	-1.0	2279.0	1743.0	-1.0	2939.0	1306.0	-1.0	2044.0	911.0	-1.0	1297.0	1063.0	-1.0	1734.0	1409.0	-1.0	2046.0	1200.0	-1.0	2170.0	1453.0	-1.0	2446.0	1860.0	-1.0	3485.0	884.0	-1.0	1242.0	1422.0	-1.0	2475.0	1274.0	-1.0	1930.0	1365.0	-1.0	2172.0	1175.0	-1.0	1741.0	
200.462	1454.0	-1.0	2385.0	1163.0	-1.0	1695.0	1356.0	-1.0	2285.0	1747.0	-1.0	2947.0	1308.0	-1.0	2051.0	912.0	-1.0	1302.0	1064.0	-1.0	1740.0	1414.0	-1.0	2055.0	1201.0	-1.0	2178.0	1458.0	-1.0	2456.0	1863.0	-1.0	3496.0	885.0	-1.0	1246.0	1424.0	-1.0	2480.0	1274.0	-1.0	1935.0	1367.0	-1.0	2177.0	1176.0	-1.0	1745.0	
200.961	1458.0	-1.0	2388.0	1166.0	-1.0	1698.0	1357.0	-1.0	2289.0	1748.0	-1.0	2950.0	1311.0	-1.0	2059.0	914.0	-1.0	1305.0	1066.0	-1.0	1745.0	1416.0	-1.0	2063.0	1203.0	-1.0	2185.0	1460.0	-1.0	2465.0	1864.0	-1.0	3506.0	887.0	-1.0	1251.0	1425.0	-1.0	2490.0	1278.0	-1.0	1943.0	1369.0	-1.0	2185.0	1177.0	-1.0	1749.0	
201.460	1461.0	-1.0	2395.0	1170.0	-1.0	1705.0	1360.0	-1.0	2297.0	1751.0	-1.0	2958.0	1314.0	-1.0	2067.0	916.0	-1.0	1312.0	1070.0	-1.0	1754.0	1419.0	-1.0	2070.0	1205.0	-1.0	2193.0	1465.0	-1.0	2474.0	1866.0	-1.0	3514.0	888.0	-1.0	1256.0	1427.0	-1.0	2497.0	1279.0	-1.0	1948.0	1371.0	-1.0	2191.0	1177.0	-1.0	1751.0	
201.959	1463.0	-1.0	2398.0	1172.0	-1.0	1707.0	1363.0	-1.0	2301.0	1753.0	-1.0	2960.0	1318.0	-1.0	2074.0	918.0	-1.0	1315.0	1071.0	-1.0	1761.0	1424.0	-1.0	2082.0	1207.0	-1.0	2198.0	1468.0	-1.0	2481.0	1867.0	-1.0	3522.0	890.0	-1.0	1261.0	1430.0	-1.0	2505.0	1280.0	-1.0	1954.0	1372.0	-1.0	2197.0	1178.0	-1.0	1753.0	
202.458	1465.0	-1.0	2404.0	1173.0	-1.0	1709.0	1366.0	-1.0	2306.0	1756.0	-1.0	2967.0	1322.0	-1.0	2080.0	919.0	-1.0	1319.0	1073.0	-1.0	1767.0	1427.0	-1.0	2090.0	1207.0	-1.0	2203.0	1467.0	-1.0	2485.0	1867.0	-1.0	3524.0	892.0	-1.0	1263.0	1430.0	-1.0	2506.0	1280.0	-1.0	1957.0	1372.0	-1.0	2199.0	1178.0	-1.0	1755.0	
202.958	1468.0	-1.0	2408.0	1174.0	-1.0	1715.0	1367.0	-1.0	2309.0	1757.0	-1.0	2972.0	1323.0	-1.0	2086.0	920.0	-1.0	1322.0	1073.0	-1.0	1770.0	1432.0	-1.0	2099.0	1208.0	-1.0	2207.0	1471.0	-1.0	2490.0	1867.0	-1.0	3530.0	892.0	-1.0	1266.0	1430.0	-1.0	2511.0	1281.0	-1.0	1962.0	1373.0	-1.0	2201.0	1178.0	-1.0	1758.0	
203.457	1470.0	-1.0	2411.0	1176.0	-1.0	1717.0	1368.0	-1.0	2313.0	1758.0	-1.0	2978.0	1325.0	-1.0	2089.0	921.0	-1.0	1324.0	1074.0	-1.0	1772.0	1432.0	-1.0	2102.0	1208.0	-1.0	2208.0	1470.0	-1.0	2491.0	1867.0	-1.0	3530.0	891.0	-1.0	1265.0	1429.0	-1.0	2511.0	1281.0	-1.0	1961.0	1373.0	-1.0	2202.0	1178.0	-1.0	1758.0	
203.956	1470.0	-1.0	2413.0	1177.0	-1.0	1724.0	1371.0	-1.0	2317.0	1761.0	-1.0	2984.0	1325.0	-1.0	2091.0	922.0	-1.0	1327.0	1075.0	-1.0	1773.0	1435.0	-1.0	2109.0	1209.0	-1.0	2210.0	1471.0	-1.0	2495.0	1867.0	-1.0	3532.0	892.0	-1.0	1264.0	1429.0	-1.0	2514.0	1281.0	-1.0	1965.0	1373.0	-1.0	2203.0	1178.0	-1.0	1759.0	
204.455	1472.0	-1.0	2416.0	1179.0	-1.0	1727.0	1372.0	-1.0	2318.0	1760.0	-1.0	2989.0	1326.0	-1.0	2089.0	921.0	-1.0	1328.0	1074.0	-1.0	1773.0	1437.0	-1.0	2112.0	1207.0	-1.0	2207.0	1470.0	-1.0	2495.0	1866.0	-1.0	3532.0	891.0	-1.0	1263.0	1429.0	-1.0	2513.0	1282.0	-1.0	1966.0	1370.0	-1.0	2201.0	1177.0	-1.0	1758.0	
204.954	1474.0	-1.0	2419.0	1181.0	-1.0	1734.0	1373.0	-1.0	2321.0	1763.0	-1.0	2996.0	1326.0	-1.0	2093.0	923.0	-1.0	1331.0	1074.0	-1.0	1772.0	1437.0	-1.0	2118.0	1206.0	-1.0	2207.0	1470.0	-1.0	2499.0	1866.0	-1.0	3536.0	891.0	-1.0	1267.0	1430.0	-1.0	2517.0	1283.0	-1.0	1971.0	1370.0	-1.0	2204.0	1177.0	-1.0	1761.0	
205.454	1473.0	-1.0	2418.0	1180.0	-1.0	1733.0	1374.0	-1.0	2322.0	1765.0	-1.0	3001.0	1326.0	-1.0	2092.0	924.0	-1.0	1332.0	1073.0	-1.0	1771.0	1439.0	-1.0	2123.0	1206.0	-1.0	2205.0	1471.0	-1.0	2500.0	1865.0	-1.0	3535.0	890.0	-1.0	1267.0	1431.0	-1.0	2520.0	1283.0	-1.0	1974.0	1368.0	-1.0	2199.0	1175.0	-1.0	1758.0	
205.953	1473.0	-1.0	2418.0	1180.0	-1.0	1735.0	1376.0	-1.0	2327.0	1767.0	-1.0	3009.0	1325.0	-1.0	2093.0	925.0	-1.0	1335.0	1072.0	-1.0	1767.0	1441.0	-1.0	2131.0	1206.0	-1.0	2205.0	1472.0	-1.0	2507.0	1863.0	-1.0	3536.0	891.0	-1.0	1268.0	1431.0	-1.0	2525.0	1286.0	-1.0	1981.0	1368.0	-1.0	2198.0	1174.0	-1.0	1754.0	
206.452	1473.0	-1.0	2414.0	1179.0	-1.0	1731.0	1375.0	-1.0	2326.0	1767.0	-1.0	3012.0	1322.0	-1.0	2086.0	924.0	-1.0	1333.0	1071.0	-1.0	1762.0	1443.0	-1.0	2134.0	1206.0	-1.0	2203.0	1472.0	-1.0	2505.0	1863.0	-1.0	3532.0	889.0	-1.0	1266.0	1432.0	-1.0	2523.0	1287.0	-1.0	1982.0	1364.0	-1.0	2192.0	1171.0	-1.0	1750.0	
206.951	1473.0	-1.0	2414.0	1179.0	-1.0	1733.0	1376.0	-1.0	2327.0	1770.0	-1.0	3020.0	1321.0	-1.0	2081.0	924.0	-1.0	1333.0	1068.0	-1.0	1756.0	1444.0	-1.0	2135.0	1205.0	-1.0	2202.0	1472.0	-1.0	2507.0	1863.0	-1.0	3534.0	887.0	-1.0	1266.0	1431.0	-1.0	2523.0	1288.0	-1.0	1984.0	1363.0	-1.0	2188.0	1170.0	-1.0	1745.0	
207.450	1471.0	-1.0	2409.0	1177.0	-1.0	1731.0	1376.0	-1.0	2324.0	1770.0	-1.0	3018.0	1316.0	-1.0	2073.0	922.0	-1.0	1329.0	1066.0	-1.0	1748.0	1441.0	-1.0	2134.0	1205.0	-1.0	2198.0	1470.0	-1.0	2504.0	1860.0	-1.0	3529.0	887.0	-1.0	1261.0	1431.0	-1.0	2520.0	1288.0	-1.0	1984.0	1358.0	-1.0	2180.0	1168.0	-1.0	1741.0	
207.949	1470.0	-1.0	2406.0	1178.0	-1.0	1731.0	1376.0	-1.0	2322.0	1771.0	-1.0	3021.0	1314.0	-1.0	2064.0	921.0	-1.0	1325.0	1063.0	-1.0	1742.0	1440.0	-1.0	2127.0	1204.0	-1.0	2196.0	1468.0	-1.0	2497.0	1860.0	-1.0	3521.0	884.0	-1.0	1257.0	1429.0	-1.0	2515.0	1287.0	-1.0	1980.0	1356.0	-1.0	2174.0	1165.0	-1.0	1734.0	
208.448	1468.0	-1.0	2401.0	1177.0	-1.0	1727.0	1374.0	-1.0	2318.0	1771.0	-1.0	3021.0	1310.0	-1.0	2055.0	919.0	-1.0	1321.0	1060.0	-1.0	1735.0	1439.0	-1.0	2122.0	1204.0	-1.0	2191.0	1465.0	-1.0	2490.0	1857.0	-1.0	3513.0	883.0	-1.0	1253.0	1428.0	-1.0	2512.0	1286.0	-1.0	1978.0	1354.0	-1.0	2169.0	1163.0	-1.0	1731.0	
208.947	1467.0	-1.0	2393.0	1176.0	-1.0	1719.0	1374.0	-1.0	2313.0	1770.0	-1.0	3017.0	1305.0	-1.0	2044.0	918.0	-1.0	1316.0	1058.0	-1.0	1727.0	1435.0	-1.0	2115.0	1203.0	-1.0	2186.0	1463.0	-1.0	2481.0	1854.0	-1.0	3501.0	880.0	-1.0	1247.0	1425.0	-1.0	2505.0	1284.0	-1.0	1973.0	1351.0	-1.0	2161.0	1160.0	-1.0	1723.0	
209.447	1465.0	-1.0	2385.0	1174.0	-1.0	1715.0	1371.0	-1.0	2306.0	1769.0	-1.0	3012.0	1300.0	-1.0	2033.0	916.0	-1.0	1310.0	1056.0	-1.0	1717.0	1433.0	-1.0	2110.0	1202.0	-1.0	2180.0	1461.0	-1.0	2475.0	1851.0	-1.0	3491.0	879.0	-1.0	1242.0	1424.0	-1.0	2502.0	1283.0	-1.0	1969.0	1348.0	-1.0	2155.0	1159.0	-1.0	1720.0	
209.947	1461.0	-1.0	2374.0	1171.0	-1.0	1705.0	1369.0	-1.0	2296.0	1767.0	-1.0	3001.0	1295.0	-1.0	2019.0	914.0	-1.0	1303.0	1053.0	-1.0	1707.0	1431.0	-1.0	2100.0	1201.0	-1.0	2171.0	1459.0	-1.0	2464.0	1848.0	-1.0	3475.0	876.0	-1.0	1236.0	1421.0	-1.0	2493.0	1281.0	-1.0	1960.0	1345.0	-1.0	2145.0	1157.0	-1.0	1711.0	
210.446	1460.0	-1.0	2365.0	1169.0	-1.0	1700.0	1365.0	-1.0	2286.0	1765.0	-1.0	2993.0	1290.0	-1.0	2006.0	911.0	-1.0	1296.0	1050.0	-1.0	1698.0	1428.0	-1.0	2092.0	1199.0	-1.0	2163.0	1457.0	-1.0	2455.0	1845.0	-1.0	3462.0	874.0	-1.0	1232.0	1420.0	-1.0	2491.0	1279.0	-1.0	1957.0	1342.0	-1.0	2138.0	1156.0	-1.0	1707.0	
210.945	1455.0	-1.0	2351.0	1167.0	-1.0	1688.0	1363.0	-1.0	2274.0	1762.0	-1.0	2980.0	1285.0	-1.0	1992.0	909.0	-1.0	1289.0	1046.0	-1.0	1688.0	1425.0	-1.0	2082.0	1198.0	-1.0	2153.0	1455.0	-1.0	2444.0	1841.0	-1.0	3446.0	872.0	-1.0	1226.0	1418.0	-1.0	2482.0	1277.0	-1.0	1948.0	1340.0	-1.0	2129.0	1153.0	-1.0	1699.0	
211.444	1454.0	-1.0	2341.0	1166.0	-1.0	1685.0	1359.0	-1.0	2266.0	1760.0	-1.0	2970.0	1282.0	-1.0	1984.0	909.0	-1.0	1286.0	1045.0	-1.0	1680.0	1423.0	-1.0	2076.0	1196.0	-1.0	2145.0	1455.0	-1.0	2441.0	1841.0	-1.0	3440.0	872.0	-1.0	1221.0	1419.0	-1.0	2482.0	1276.0	-1.0	1946.0	1338.0	-1.0	2125.0	1152.0	-1.0	1699.0	
211.943	1445.0	-1.0	2330.0	1157.0	-1.0	1674.0	1350.0	-1.0	2254.0	1752.0	-1.0	2956.0	1278.0	-1.0	1971.0	906.0	-1.0	1280.0	1044.0	-1.0	1673.0	1422.0	-1.0	2067.0	1195.0	-1.0	2135.0	1453.0	-1.0	2430.0	1838.0	-1.0	3425.0	870.0	-1.0	1217.0	1416.0	-1.0	2474.0	1274.0	-1.0	1937.0	1335.0	-1.0	2113.0	1150.0	-1.0	1692.0	
212.442	1442.0	-1.0	2320.0	1155.0	-1.0	1669.0	1349.0	-1.0	2243.0	1750.0	-1.0	2942.0	1276.0	-1.0	1964.0	906.0	-1.0	1274.0	1042.0	-1.0	1667.0	1420.0	-1.0	2063.0	1193.0	-1.0	2127.0	1452.0	-1.0	2425.0	1835.0	-1.0	3416.0	870.0	-1.0	1214.0	1415.0	-1.0	2472.0	1272.0	-1.0	1935.0	1334.0	-1.0	2106.0	1150.0	-1.0	1689.0	
212.941	1441.0	-1.0	2311.0	1154.0	-1.0	1660.0	1347.0	-1.0	2235.0	1747.0	-1.0	2930.0	1275.0	-1.0	1958.0	904.0	-1.0	1271.0	1042.0	-1.0	1662.0	1420.0	-1.0	2058.0	1192.0	-1.0	2121.0	1451.0	-1.0	2418.0	1835.0	-1.0	3406.0	870.0	-1.0	1210.0	1414.0	-1.0	2467.0	1271.0	-1.0	1928.0	1331.0	-1.0	2097.0	1148.0	-1.0	1684.0	
213.440	1438.0	-1.0	2301.0	1153.0	-1.0	1653.0	1347.0	-1.0	2228.0	1745.0	-1.0	2918.0	1274.0	-1.0	1955.0	904.0	-1.0	1270.0	1041.0	-1.0	1659.0	1422.0	-1.0	2057.0	1191.0	-1.0	2115.0	1451.0	-1.0	2415.0	1833.0	-1.0	3402.0	870.0	-1.0	1209.0	1414.0	-1.0	2467.0	1269.0	-1.0	1926.0	1330.0	-1.0	2092.0	1147.0	-1.0	1683.0	
213.940	1438.0	-1.0	2298.0	1152.0	-1.0	1647.0	1347.0	-1.0	2224.0	1743.0	-1.0	2909.0	1276.0	-1.0	1954.0	904.0	-1.0	1268.0	1041.0	-1.0	1658.0	1422.0	-1.0	2054.0	1191.0	-1.0	2112.0	1452.0	-1.0	2410.0	1833.0	-1.0	3395.0	869.0	-1.0	1206.0	1412.0	-1.0	2462.0	1269.0	-1.0	1919.0	1327.0	-1.0	2084.0	1146.0	-1.0	1679.0	
214.439	1437.0	-1.0	2288.0	1150.0	-1.0	1642.0	1344.0	-1.0	2219.0	1740.0	-1.0	2896.0	1275.0	-1.0	1953.0	904.0	-1.0	1268.0	1041.0	-1.0	1657.0	1421.0	-1.0	2053.0	1189.0	-1.0	2107.0	1452.0	-1.0	2408.0	1834.0	-1.0	3392.0	869.0	-1.0	1204.0	1411.0	-1.0	2461.0	1267.0	-1.0	1917.0	1324.0	-1.0	2079.0	1144.0	-1.0	1678.0	
214.938	1435.0	-1.0	2287.0	1152.0	-1.0	1648.0	1345.0	-1.0	2221.0	1738.0	-1.0	2894.0	1277.0	-1.0	1956.0	905.0	-1.0	1270.0	1042.0	-1.0	1659.0	1423.0	-1.0	2055.0	1190.0	-1.0	2107.0	1453.0	-1.0	2406.0	1835.0	-1.0	3393.0	869.0	-1.0	1205.0	1410.0	-1.0	2460.0	1266.0	-1.0	1913.0	1324.0	-1.0	2074.0	1145.0	-1.0	1676.0	
215.437	1433.0	-1.0	2281.0	1151.0	-1.0	1644.0	1345.0	-1.0	2217.0	1735.0	-1.0	2884.0	1279.0	-1.0	1956.0	905.0	-1.0	1270.0	1042.0	-1.0	1659.0	1423.0	-1.0	2053.0	1190.0	-1.0	2104.0	1453.0	-1.0	2404.0	1834.0	-1.0	3390.0	869.0	-1.0	1204.0	1410.0	-1.0	2458.0	1265.0	-1.0	1911.0	1323.0	-1.0	2071.0	1144.0	-1.0	1677.0	
215.936	1432.0	-1.0	2279.0	1152.0	-1.0	1647.0	1344.0	-1.0	2217.0	1734.0	-1.0	2882.0	1279.0	-1.0	1955.0	905.0	-1.0	1270.0	1042.0	-1.0	1659.0	1423.0	-1.0	2052.0	1189.0	-1.0	2102.0	1451.0	-1.0	2402.0	1836.0	-1.0	3389.0	870.0	-1.0	1203.0	1409.0	-1.0	2456.0	1265.0	-1.0	1908.0	1322.0	-1.0	2068.0	1143.0	-1.0	1675.0	
216.435	1431.0	-1.0	2273.0	1151.0	-1.0	1643.0	1343.0	-1.0	2213.0	1730.0	-1.0	2872.0	1277.0	-1.0	1953.0	904.0	-1.0	1268.0	1043.0	-1.0	1658.0	1423.0	-1.0	2051.0	1189.0	-1.0	2101.0	1451.0	-1.0	2402.0	1834.0	-1.0	3386.0	869.0	-1.0	1202.0	1409.0	-1.0	2455.0	1265.0	-1.0	1908.0	1321.0	-1.0	2065.0	1144.0	-1.0	1676.0	
216.934	1429.0	-1.0	2268.0	1148.0	-1.0	1636.0	1343.0	-1.0	2213.0	1729.0	-1.0	2866.0	1277.0	-1.0	1951.0	904.0	-1.0	1267.0	1042.0	-1.0	1656.0	1421.0	-1.0	2050.0	1187.0	-1.0	2097.0	1451.0	-1.0	2401.0	1835.0	-1.0	3382.0	869.0	-1.0	1200.0	1409.0	-1.0	2453.0	1265.0	-1.0	1905.0	1319.0	-1.0	2059.0	1144.0	-1.0	1676.0	
217.433	1426.0	-1.0	2259.0	1144.0	-1.0	1626.0	1341.0	-1.0	2206.0	1726.0	-1.0	2854.0	1277.0	-1.0	1949.0	903.0	-1.0	1267.0	1041.0	-1.0	1653.0	1422.0	-1.0	2050.0	1186.0	-1.0	2092.0	1451.0	-1.0	2400.0	1834.0	-1.0	3377.0	868.0	-1.0	1201.0	1409.0	-1.0	2454.0	1266.0	-1.0	1907.0	1320.0	-1.0	2057.0	1145.0	-1.0	1679.0	
217.932	1422.0	-1.0	2244.0	1138.0	-1.0	1613.0	1338.0	-1.0	2197.0	1720.0	-1.0	2834.0	1274.0	-1.0	1940.0	901.0	-1.0	1261.0	1040.0	-1.0	1645.0	1419.0	-1.0	2042.0	1185.0	-1.0	2086.0	1449.0	-1.0	2391.0	1831.0	-1.0	3363.0	867.0	-1.0	1196.0	1406.0	-1.0	2441.0	1264.0	-1.0	1900.0	1319.0	-1.0	2048.0	1144.0	-1.0	1676.0	
218.431	1418.0	-1.0	2231.0	1137.0	-1.0	1605.0	1335.0	-1.0	2186.0	1715.0	-1.0	2818.0	1269.0	-1.0	1927.0	899.0	-1.0	1255.0	1038.0	-1.0	1638.0	1414.0	-1.0	2032.0	1184.0	-1.0	2080.0	1446.0	-1.0	2383.0	1827.0	-1.0	3352.0	866.0	-1.0	1191.0	1404.0	-1.0	2428.0	1263.0	-1.0	1890.0	1317.0	-1.0	2043.0	1145.0	-1.0	1674.0	
218.930	1415.0	-1.0	2217.0	1133.0	-1.0	1594.0	1331.0	-1.0	2173.0	1709.0	-1.0	2798.0	1265.0	-1.0	1913.0	898.0	-1.0	1247.0	1034.0	-1.0	1630.0	1409.0	-1.0	2018.0	1181.0	-1.0	2070.0	1443.0	-1.0	2371.0	1824.0	-1.0	3337.0	865.0	-1.0	1186.0	1401.0	-1.0	2420.0	1261.0	-1.0	1881.0	1317.0	-1.0	2041.0	1146.0	-1.0	1673.0	
219.429	1410.0	-1.0	2205.0	1129.0	-1.0	1580.0	1329.0	-1.0	2159.0	1705.0	-1.0	2780.0	1259.0	-1.0	1900.0	894.0	-1.0	1239.0	1032.0	-1.0	1622.0	1405.0	-1.0	2004.0	1181.0	-1.0	2061.0	1440.0	-1.0	2356.0	1819.0	-1.0	3317.0	864.0	-1.0	1180.0	1399.0	-1.0	2407.0	1257.0	-1.0	1871.0	1318.0	-1.0	2035.0	1145.0	-1.0	1669.0	
219.928	1407.0	-1.0	2194.0	1125.0	-1.0	1569.0	1325.0	-1.0	2144.0	1701.0	-1.0	2760.0	1255.0	-1.0	1887.0	893.0	-1.0	1233.0	1031.0	-1.0	1616.0	1402.0	-1.0	1992.0	1178.0	-1.0	2054.0	1438.0	-1.0	2346.0	1816.0	-1.0	3304.0	865.0	-1.0	1176.0	1398.0	-1.0	2400.0	1256.0	-1.0	1864.0	1318.0	-1.0	2035.0	1146.0	-1.0	1670.0	
220.427	1406.0	-1.0	2190.0	1125.0	-1.0	1564.0	1323.0	-1.0	2138.0	1700.0	-1.0	2753.0	1253.0	-1.0	1882.0	892.0	-1.0	1230.0	1031.0	-1.0	1613.0	1399.0	-1.0	1984.0	1178.0	-1.0	2050.0	1438.0	-1.0	2337.0	1817.0	-1.0	3296.0	864.0	-1.0	1175.0	1397.0	-1.0	2393.0	1255.0	-1.0	1858.0	1320.0	-1.0	2035.0	1146.0	-1.0	1669.0	
220.926	1404.0	-1.0	2181.0	1122.0	-1.0	1554.0	1322.0	-1.0	2129.0	1696.0	-1.0	2737.0	1253.0	-1.0	1877.0	892.0	-1.0	1226.0	1030.0	-1.0	1612.0	1398.0	-1.0	1978.0	1178.0	-1.0	2049.0	1438.0	-1.0	2331.0	1817.0	-1.0	3290.0	866.0	-1.0	1173.0	1397.0	-1.0	2389.0	1254.0	-1.0	1852.0	1322.0	-1.0	2038.0	1148.0	-1.0	1670.0	
221.426	1405.0	-1.0	2179.0	1123.0	-1.0	1555.0	1321.0	-1.0	2125.0	1694.0	-1.0	2729.0	1254.0	-1.0	1879.0	893.0	-1.0	1227.0	1033.0	-1.0	1615.0	1400.0	-1.0	1977.0	1178.0	-1.0	2049.0	1440.0	-1.0	2328.0	1818.0	-1.0	3290.0	867.0	-1.0	1174.0	1397.0	-1.0	2387.0	1255.0	-1.0	1851.0	1323.0	-1.0	2040.0	1149.0	-1.0	1670.0	
221.925	1402.0	-1.0	2176.0	1121.0	-1.0	1550.0	1320.0	-1.0	2117.0	1691.0	-1.0	2716.0	1256.0	-1.0	1880.0	894.0	-1.0	1227.0	1034.0	-1.0	1619.0	1401.0	-1.0	1976.0	1180.0	-1.0	2051.0	1441.0	-1.0	2326.0	1818.0	-1.0	3290.0	869.0	-1.0	1173.0	1398.0	-1.0	2386.0	1255.0	-1.0	1848.0	1325.0	-1.0	2046.0	1149.0	-1.0	1671.0	
222.424	1405.0	-1.0	2178.0	1122.0	-1.0	1552.0	1320.0	-1.0	2117.0	1691.0	-1.0	2713.0	1260.0	-1.0	1887.0	895.0	-1.0	1229.0	1036.0	-1.0	1626.0	1404.0	-1.0	1981.0	1182.0	-1.0	2059.0	1444.0	-1.0	2334.0	1822.0	-1.0	3301.0	872.0	-1.0	1179.0	1401.0	-1.0	2395.0	1258.0	-1.0	1855.0	1331.0	-1.0	2057.0	1152.0	-1.0	1679.0	
222.924	1407.0	-1.0	2179.0	1122.0	-1.0	1551.0	1322.0	-1.0	2120.0	1689.0	-1.0	2708.0	1265.0	-1.0	1896.0	896.0	-1.0	1233.0	1038.0	-1.0	1633.0	1408.0	-1.0	1985.0	1184.0	-1.0	2064.0	1446.0	-1.0	2337.0	1825.0	-1.0	3307.0	875.0	-1.0	1182.0	1404.0	-1.0	2399.0	1259.0	-1.0	1858.0	1332.0	-1.0	2063.0	1153.0	-1.0	1681.0	
223.423	1409.0	-1.0	2186.0	1123.0	-1.0	1558.0	1324.0	-1.0	2125.0	1692.0	-1.0	2711.0	1270.0	-1.0	1907.0	898.0	-1.0	1237.0	1042.0	-1.0	1642.0	1411.0	-1.0	1991.0	1184.0	-1.0	2072.0	1450.0	-1.0	2343.0	1829.0	-1.0	3320.0	878.0	-1.0	1189.0	1407.0	-1.0	2407.0	1263.0	-1.0	1865.0	1336.0	-1.0	2073.0	1155.0	-1.0	1687.0	
223.922	1411.0	-1.0	2193.0	1125.0	-1.0	1562.0	1327.0	-1.0	2131.0	1693.0	-1.0	2717.0	1273.0	-1.0	1915.0	900.0	-1.0	1241.0	1045.0	-1.0	1651.0	1414.0	-1.0	1996.0	1186.0	-1.0	2077.0	1452.0	-1.0	2347.0	1830.0	-1.0	3327.0	880.0	-1.0	1193.0	1409.0	-1.0	2412.0	1264.0	-1.0	1869.0	1339.0	-1.0	2080.0	1156.0	-1.0	1690.0	
224.422	1413.0	-1.0	2203.0	1128.0	-1.0	1570.0	1330.0	-1.0	2140.0	1697.0	-1.0	2727.0	1277.0	-1.0	1924.0	902.0	-1.0	1244.0	1046.0	-1.0	1657.0	1415.0	-1.0	2000.0	1188.0	-1.0	2082.0	1451.0	-1.0	2346.0	1834.0	-1.0	3331.0	882.0	-1.0	1196.0	1409.0	-1.0	2413.0	1265.0	-1.0	1868.0	1339.0	-1.0	2082.0	1156.0	-1.0	1690.0	
224.921	1416.0	-1.0	2207.0	1129.0	-1.0	1573.0	1331.0	-1.0	2145.0	1699.0	-1.0	2732.0	1279.0	-1.0	1929.0	902.0	-1.0	1245.0	1047.0	-1.0	1659.0	1415.0	-1.0	2000.0	1187.0	-1.0	2084.0	1451.0	-1.0	2346.0	1834.0	-1.0	3334.0	882.0	-1.0	1197.0	1409.0	-1.0	2413.0	1265.0	-1.0	1869.0	1339.0	-1.0	2083.0	1157.0	-1.0	1693.0	
225.420	1416.0	-1.0	2208.0	1129.0	-1.0	1571.0	1332.0	-1.0	2147.0	1699.0	-1.0	2731.0	1277.0	-1.0	1929.0	901.0	-1.0	1242.0	1047.0	-1.0	1657.0	1413.0	-1.0	1993.0	1186.0	-1.0	2080.0	1447.0	-1.0	2337.0	1833.0	-1.0	3326.0	883.0	-1.0	1195.0	1407.0	-1.0	2408.0	1264.0	-1.0	1864.0	1339.0	-1.0	2079.0	1157.0	-1.0	1690.0	
225.919	1418.0	-1.0	2209.0	1131.0	-1.0	1573.0	1331.0	-1.0	2149.0	1700.0	-1.0	2734.0	1277.0	-1.0	1926.0	901.0	-1.0	1241.0	1045.0	-1.0	1654.0	1410.0	-1.0	1988.0	1184.0	-1.0	2075.0	1445.0	-1.0	2334.0	1832.0	-1.0	3323.0	881.0	-1.0	1194.0	1408.0	-1.0	2408.0	1264.0	-1.0	1861.0	1339.0	-1.0	2079.0	1158.0	-1.0	1690.0	
226.418	1417.0	-1.0	2209.0	1129.0	-1.0	1571.0	1332.0	-1.0	2146.0	1700.0	-1.0	2732.0	1274.0	-1.0	1922.0	900.0	-1.0	1237.0	1043.0	-1.0	1647.0	1405.0	-1.0	1980.0	1183.0	-1.0	2067.0	1442.0	-1.0	2324.0	1829.0	-1.0	3314.0	880.0	-1.0	1189.0	1406.0	-1.0	2400.0	1262.0	-1.0	1854.0	1338.0	-1.0	2075.0	1157.0	-1.0	1687.0	
226.917	1418.0	-1.0	2209.0	1131.0	-1.0	1571.0	1330.0	-1.0	2142.0	1700.0	-1.0	2733.0	1271.0	-1.0	1915.0	899.0	-1.0	1234.0	1041.0	-1.0	1643.0	1403.0	-1.0	1973.0	1181.0	-1.0	2062.0	1439.0	-1.0	2318.0	1828.0	-1.0	3309.0	880.0	-1.0	1188.0	1406.0	-1.0	2398.0	1261.0	-1.0	1850.0	1339.0	-1.0	2075.0	1158.0	-1.0	1688.0	
227.416	1420.0	-1.0	2214.0	1135.0	-1.0	1579.0	1332.0	-1.0	2148.0	1704.0	-1.0	2743.0	1271.0	-1.0	1917.0	898.0	-1.0	1234.0	1041.0	-1.0	1642.0	1400.0	-1.0	1968.0	1181.0	-1.0	2059.0	1437.0	-1.0	2316.0	1828.0	-1.0	3311.0	880.0	-1.0	1188.0	1407.0	-1.0	2395.0	1259.0	-1.0	1848.0	1340.0	-1.0	2077.0	1158.0	-1.0	1688.0	
227.915	1420.0	-1.0	2216.0	1133.0	-1.0	1578.0	1332.0	-1.0	2145.0	1704.0	-1.0	2742.0	1271.0	-1.0	1917.0	898.0	-1.0	1234.0	1040.0	-1.0	1641.0	1399.0	-1.0	1965.0	1180.0	-1.0	2059.0	1436.0	-1.0	2313.0	1828.0	-1.0	3309.0	880.0	-1.0	1189.0	1406.0	-1.0	2394.0	1260.0	-1.0	1846.0	1341.0	-1.0	2078.0	1159.0	-1.0	1688.0	
228.414	1422.0	-1.0	2221.0	1137.0	-1.0	1585.0	1334.0	-1.0	2148.0	1705.0	-1.0	2747.0	1275.0	-1.0	1923.0	900.0	-1.0	1237.0	1040.0	-1.0	1644.0	1399.0	-1.0	1969.0	1181.0	-1.0	2064.0	1438.0	-1.0	2320.0	1832.0	-1.0	3321.0	882.0	-1.0	1194.0	1410.0	-1.0	2406.0	1262.0	-1.0	1853.0	1345.0	-1.0	2089.0	1161.0	-1.0	1693.0	
228.913	1423.0	-1.0	2224.0	1136.0	-1.0	1584.0	1335.0	-1.0	2149.0	1705.0	-1.0	2746.0	1278.0	-1.0	1931.0	901.0	-1.0	1239.0	1043.0	-1.0	1649.0	1399.0	-1.0	1971.0	1183.0	-1.0	2068.0	1440.0	-1.0	2323.0	1833.0	-1.0	3327.0	882.0	-1.0	1196.0	1411.0	-1.0	2409.0	1262.0	-1.0	1854.0	1348.0	-1.0	2093.0	1163.0	-1.0	1695.0	
229.412	1426.0	-1.0	2229.0	1137.0	-1.0	1589.0	1336.0	-1.0	2155.0	1707.0	-1.0	2752.0	1282.0	-1.0	1941.0	902.0	-1.0	1245.0	1046.0	-1.0	1657.0	1404.0	-1.0	1976.0	1185.0	-1.0	2076.0	1442.0	-1.0	2330.0	1838.0	-1.0	3339.0	884.0	-1.0	1201.0	1414.0	-1.0	2416.0	1264.0	-1.0	1859.0	1352.0	-1.0	2101.0	1163.0	-1.0	1699.0	
229.911	1427.0	-1.0	2234.0	1137.0	-1.0	1588.0	1338.0	-1.0	2157.0	1705.0	-1.0	2750.0	1286.0	-1.0	1948.0	903.0	-1.0	1245.0	1047.0	-1.0	1661.0	1403.0	-1.0	1976.0	1186.0	-1.0	2083.0	1442.0	-1.0	2331.0	1839.0	-1.0	3345.0	886.0	-1.0	1201.0	1415.0	-1.0	2417.0	1265.0	-1.0	1858.0	1353.0	-1.0	2105.0	1165.0	-1.0	1699.0	
230.410	1430.0	-1.0	2241.0	1139.0	-1.0	1593.0	1339.0	-1.0	2163.0	1708.0	-1.0	2756.0	1289.0	-1.0	1955.0	903.0	-1.0	1246.0	1049.0	-1.0	1666.0	1404.0	-1.0	1977.0	1189.0	-1.0	2089.0	1443.0	-1.0	2334.0	1843.0	-1.0	3356.0	887.0	-1.0	1203.0	1418.0	-1.0	2423.0	1266.0	-1.0	1861.0	1354.0	-1.0	2111.0	1166.0	-1.0	1701.0	
230.909	1432.0	-1.0	2245.0	1140.0	-1.0	1592.0	1342.0	-1.0	2171.0	1708.0	-1.0	2761.0	1292.0	-1.0	1960.0	904.0	-1.0	1248.0	1051.0	-1.0	1672.0	1404.0	-1.0	1975.0	1190.0	-1.0	2095.0	1442.0	-1.0	2335.0	1846.0	-1.0	3359.0	887.0	-1.0	1204.0	1419.0	-1.0	2422.0	1265.0	-1.0	1859.0	1356.0	-1.0	2111.0	1166.0	-1.0	1700.0	
231.409	1435.0	-1.0	2252.0	1140.0	-1.0	1597.0	1343.0	-1.0	2178.0	1708.0	-1.0	2765.0	1292.0	-1.0	1962.0	904.0	-1.0	1246.0	1051.0	-1.0	1675.0	1401.0	-1.0	1972.0	1191.0	-1.0	2099.0	1443.0	-1.0	2337.0	1848.0	-1.0	3367.0	887.0	-1.0	1204.0	1419.0	-1.0	2423.0	1266.0	-1.0	1860.0	1358.0	-1.0	2116.0	1167.0	-1.0	1702.0	
231.908	1438.0	-1.0	2261.0	1142.0	-1.0	1601.0	1345.0	-1.0	2186.0	1710.0	-1.0	2775.0	1293.0	-1.0	1966.0	902.0	-1.0	1245.0	1052.0	-1.0	1677.0	1399.0	-1.0	1966.0	1190.0	-1.0	2100.0	1444.0	-1.0	2334.0	1850.0	-1.0	3371.0	887.0	-1.0	1206.0	1419.0	-1.0	2423.0	1265.0	-1.0	1858.0	1359.0	-1.0	2117.0	1168.0	-1.0	1703.0	
232.407	1438.0	-1.0	2264.0	1143.0	-1.0	1606.0	1348.0	-1.0	2196.0	1713.0	-1.0	2784.0	1295.0	-1.0	1971.0	903.0	-1.0	1246.0	1052.0	-1.0	1678.0	1397.0	-1.0	1963.0	1190.0	-1.0	2100.0	1442.0	-1.0	2335.0	1851.0	-1.0	3375.0	888.0	-1.0	1206.0	1419.0	-1.0	2424.0	1266.0	-1.0	1860.0	1360.0	-1.0	2120.0	1169.0	-1.0	1704.0	
232.906	1439.0	-1.0	2270.0	1147.0	-1.0	1611.0	1350.0	-1.0	2205.0	1716.0	-1.0	2798.0	1296.0	-1.0	1974.0	903.0	-1.0	1245.0	1052.0	-1.0	1680.0	1394.0	-1.0	1961.0	1190.0	-1.0	2099.0	1442.0	-1.0	2336.0	1850.0	-1.0	3376.0	888.0	-1.0	1206.0	1420.0	-1.0	2427.0	1266.0	-1.0	1860.0	1359.0	-1.0	2123.0	1168.0	-1.0	1704.0	
233.405	1440.0	-1.0	2273.0	1147.0	-1.0	1615.0	1351.0	-1.0	2212.0	1717.0	-1.0	2805.0	1296.0	-1.0	1978.0	902.0	-1.0	1248.0	1052.0	-1.0	1681.0	1393.0	-1.0	1959.0	1187.0	-1.0	2097.0	1443.0	-1.0	2337.0	1851.0	-1.0	3380.0	887.0	-1.0	1208.0	1420.0	-1.0	2432.0	1266.0	-1.0	1864.0	1360.0	-1.0	2126.0	1169.0	-1.0	1707.0	
233.904	1441.0	-1.0	2278.0	1148.0	-1.0	1619.0	1351.0	-1.0	2219.0	1720.0	-1.0	2814.0	1295.0	-1.0	1982.0	902.0	-1.0	1247.0	1052.0	-1.0	1680.0	1391.0	-1.0	1958.0	1187.0	-1.0	2094.0	1442.0	-1.0	2336.0	1850.0	-1.0	3380.0	886.0	-1.0	1208.0	1419.0	-1.0	2434.0	1266.0	-1.0	1865.0	1360.0	-1.0	2129.0	1169.0	-1.0	1707.0	
234.403	1440.0	-1.0	2277.0	1149.0	-1.0	1618.0	1351.0	-1.0	2221.0	1719.0	-1.0	2816.0	1294.0	-1.0	1982.0	901.0	-1.0	1247.0	1051.0	-1.0	1678.0	1388.0	-1.0	1957.0	1184.0	-1.0	2090.0	1441.0	-1.0	2336.0	1849.0	-1.0	3378.0	887.0	-1.0	1208.0	1419.0	-1.0	2438.0	1268.0	-1.0	1867.0	1360.0	-1.0	2131.0	1169.0	-1.0	1710.0	
234.902	1440.0	-1.0	2281.0	1149.0	-1.0	1622.0	1349.0	-1.0	2224.0	1719.0	-1.0	2823.0	1293.0	-1.0	1984.0	901.0	-1.0	1249.0	1050.0	-1.0	1676.0	1386.0	-1.0	1954.0	1182.0	-1.0	2088.0	1440.0	-1.0	2336.0	1848.0	-1.0	3381.0	886.0	-1.0	1210.0	1419.0	-1.0	2442.0	1268.0	-1.0	1870.0	1358.0	-1.0	2132.0	1170.0	-1.0	1710.0	
235.401	1438.0	-1.0	2279.0	1148.0	-1.0	1622.0	1348.0	-1.0	2224.0	1718.0	-1.0	2822.0	1293.0	-1.0	1985.0	901.0	-1.0	1249.0	1048.0	-1.0	1674.0	1385.0	-1.0	1954.0	1181.0	-1.0	2086.0	1439.0	-1.0	2340.0	1848.0	-1.0	3384.0	887.0	-1.0	1211.0	1418.0	-1.0	2447.0	1268.0	-1.0	1874.0	1360.0	-1.0	2136.0	1169.0	-1.0	1713.0	
235.900	1438.0	-1.0	2276.0	1149.0	-1.0	1620.0	1346.0	-1.0	2223.0	1717.0	-1.0	2820.0	1292.0	-1.0	1984.0	900.0	-1.0	1247.0	1048.0	-1.0	1672.0	1382.0	-1.0	1952.0	1181.0	-1.0	2083.0	1437.0	-1.0	2338.0	1844.0	-1.0	3383.0	886.0	-1.0	1210.0	1416.0	-1.0	2447.0	1268.0	-1.0	1873.0	1358.0	-1.0	2135.0	1169.0	-1.0	1712.0	
236.399	1436.0	-1.0	2271.0	1145.0	-1.0	1617.0	1344.0	-1.0	2220.0	1715.0	-1.0	2816.0	1290.0	-1.0	1982.0	898.0	-1.0	1247.0	1046.0	-1.0	1669.0	1380.0	-1.0	1949.0	1179.0	-1.0	2081.0	1436.0	-1.0	2340.0	1843.0	-1.0	3385.0	884.0	-1.0	1209.0	1416.0	-1.0	2449.0	1268.0	-1.0	1874.0	1357.0	-1.0	2136.0	1170.0	-1.0	1713.0	
236.898	1433.0	-1.0	2263.0	1144.0	-1.0	1612.0	1341.0	-1.0	2215.0	1713.0	-1.0	2808.0	1289.0	-1.0	1979.0	898.0	-1.0	1244.0	1044.0	-1.0	1667.0	1374.0	-1.0	1942.0	1177.0	-1.0	2079.0	1434.0	-1.0	2335.0	1841.0	-1.0	3382.0	883.0	-1.0	1206.0	1415.0	-1.0	2445.0	1266.0	-1.0	1871.0	1355.0	-1.0	2135.0	1168.0	-1.0	1710.0	
237.397	1430.0	-1.0	2256.0	1142.0	-1.0	1611.0	1340.0	-1.0	2214.0	1711.0	-1.0	2806.0	1290.0	-1.0	1981.0	897.0	-1.0	1246.0	1045.0	-1.0	1667.0	1377.0	-1.0	1948.0	1177.0	-1.0	2081.0	1434.0	-1.0	2342.0	1840.0	-1.0	3386.0	883.0	-1.0	1209.0	1417.0	-1.0	2452.0	1267.0	-1.0	1876.0	1358.0	-1.0	2137.0	1167.0	-1.0	1711.0	
237.896	1427.0	-1.0	2248.0	1138.0	-1.0	1602.0	1338.0	-1.0	2214.0	1708.0	-1.0	2803.0	1290.0	-1.0	1982.0	899.0	-1.0	1248.0	1046.0	-1.0	1668.0	1378.0	-1.0	1954.0	1178.0	-1.0	2082.0	1436.0	-1.0	2347.0	1841.0	-1.0	3388.0	883.0	-1.0	1211.0	1417.0	-1.0	2456.0	1269.0	-1.0	1881.0	1357.0	-1.0	2136.0	1167.0	-1.0	1707.0	
238.395	1426.0	-1.0	2247.0	1136.0	-1.0	1602.0	1339.0	-1.0	2218.0	1708.0	-1.0	2806.0	1292.0	-1.0	1986.0	899.0	-1.0	1252.0	1048.0	-1.0	1671.0	1383.0	-1.0	1964.0	1178.0	-1.0	2089.0	1441.0	-1.0	2360.0	1844.0	-1.0	3398.0	882.0	-1.0	1213.0	1420.0	-1.0	2465.0	1273.0	-1.0	1891.0	1359.0	-1.0	2138.0	1167.0	-1.0	1710.0	
238.894	1428.0	-1.0	2248.0	1137.0	-1.0	1601.0	1341.0	-1.0	2221.0	1710.0	-1.0	2810.0	1295.0	-1.0	1989.0	900.0	-1.0	1254.0	1048.0	-1.0	1677.0	1385.0	-1.0	1969.0	1180.0	-1.0	2096.0	1443.0	-1.0	2367.0	1845.0	-1.0	3403.0	883.0	-1.0	1213.0	1422.0	-1.0	2466.0	1274.0	-1.0	1895.0	1357.0	-1.0	2139.0	1166.0	-1.0	1709.0	
239.393	1430.0	-1.0	2249.0	1139.0	-1.0	1606.0	1344.0	-1.0	2230.0	1712.0	-1.0	2818.0	1297.0	-1.0	1997.0	900.0	-1.0	1257.0	1050.0	-1.0	1682.0	1388.0	-1.0	1978.0	1183.0	-1.0	2106.0	1446.0	-1.0	2378.0	1846.0	-1.0	3414.0	881.0	-1.0	1216.0	1423.0	-1.0	2472.0	1276.0	-1.0	1903.0	1358.0	-1.0	2142.0	1166.0	-1.0	1712.0	
239.892	1431.0	-1.0	2253.0	1138.0	-1.0	1609.0	1347.0	-1.0	2237.0	1713.0	-1.0	2824.0	1298.0	-1.0	2003.0	901.0	-1.0	1259.0	1053.0	-1.0	1689.0	1389.0	-1.0	1982.0	1185.0	-1.0	2112.0	1447.0	-1.0	2382.0	1848.0	-1.0	3419.0	882.0	-1.0	1216.0	1423.0	-1.0	2474.0	1275.0	-1.0	1905.0	1358.0	-1.0	2142.0	1166.0	-1.0	1712.0	
240.391	1434.0	-1.0	2259.0	1142.0	-1.0	1619.0	1349.0	-1.0	2248.0	1715.0	-1.0	2834.0	1301.0	-1.0	2013.0	902.0	-1.0	1262.0	1055.0	-1.0	1694.0	1391.0	-1.0	1990.0	1187.0	-1.0	2120.0	1451.0	-1.0	2392.0	1851.0	-1.0	3432.0	882.0	-1.0	1220.0	1423.0	-1.0	2482.0	1276.0	-1.0	1912.0	1358.0	-1.0	2148.0	1166.0	-1.0	1716.0	
240.890	1435.0	-1.0	2262.0	1142.0	-1.0	1621.0	1353.0	-1.0	2258.0	1718.0	-1.0	2840.0	1305.0	-1.0	2020.0	901.0	-1.0	1264.0	1055.0	-1.0	1698.0	1393.0	-1.0	1992.0	1188.0	-1.0	2125.0	1451.0	-1.0	2395.0	1853.0	-1.0	3439.0	882.0	-1.0	1220.0	1423.0	-1.0	2484.0	1275.0	-1.0	1912.0	1358.0	-1.0	2145.0	1164.0	-1.0	1714.0	
241.389	1437.0	-1.0	2267.0	1145.0	-1.0	1630.0	1357.0	-1.0	2270.0	1718.0	-1.0	2850.0	1307.0	-1.0	2028.0	901.0	-1.0	1267.0	1057.0	-1.0	1703.0	1395.0	-1.0	2000.0	1189.0	-1.0	2130.0	1454.0	-1.0	2402.0	1855.0	-1.0	3449.0	881.0	-1.0	1223.0	1424.0	-1.0	2491.0	1276.0	-1.0	1916.0	1357.0	-1.0	2148.0	1163.0	-1.0	1715.0	
241.888	1439.0	-1.0	2269.0	1145.0	-1.0	1634.0	1360.0	-1.0	2280.0	1721.0	-1.0	2858.0	1309.0	-1.0	2035.0	902.0	-1.0	1269.0	1057.0	-1.0	1705.0	1395.0	-1.0	2002.0	1190.0	-1.0	2131.0	1453.0	-1.0	2405.0	1855.0	-1.0	3454.0	881.0	-1.0	1223.0	1424.0	-1.0	2491.0	1274.0	-1.0	1914.0	1355.0	-1.0	2146.0	1162.0	-1.0	1710.0	
242.387	1442.0	-1.0	2272.0	1147.0	-1.0	1641.0	1361.0	-1.0	2290.0	1719.0	-1.0	2865.0	1312.0	-1.0	2041.0	902.0	-1.0	1273.0	1058.0	-1.0	1707.0	1397.0	-1.0	2006.0	1189.0	-1.0	2133.0	1455.0	-1.0	2409.0	1857.0	-1.0	3460.0	880.0	-1.0	1225.0	1424.0	-1.0	2496.0	1275.0	-1.0	1916.0	1354.0	-1.0	2145.0	1161.0	-1.0	1708.0	
242.886	1443.0	-1.0	2276.0	1147.0	-1.0	1644.0	1362.0	-1.0	2297.0	1721.0	-1.0	2872.0	1313.0	-1.0	2047.0	903.0	-1.0	1275.0	1058.0	-1.0	1708.0	1397.0	-1.0	2009.0	1190.0	-1.0	2133.0	1454.0	-1.0	2410.0	1856.0	-1.0	3462.0	880.0	-1.0	1225.0	1423.0	-1.0	2496.0	1274.0	-1.0	1912.0	1352.0	-1.0	2140.0	1158.0	-1.0	1703.0	
243.385	1442.0	-1.0	2277.0	1149.0	-1.0	1650.0	1365.0	-1.0	2303.0	1722.0	-1.0	2877.0	1315.0	-1.0	2052.0	903.0	-1.0	1278.0	1058.0	-1.0	1709.0	1399.0	-1.0	2015.0	1189.0	-1.0	2132.0	1454.0	-1.0	2413.0	1856.0	-1.0	3466.0	880.0	-1.0	1225.0	1423.0	-1.0	2499.0	1274.0	-1.0	1913.0	1351.0	-1.0	2137.0	1156.0	-1.0	1699.0	
243.884	1443.0	-1.0	2276.0	1148.0	-1.0	1650.0	1366.0	-1.0	2307.0	1722.0	-1.0	2879.0	1316.0	-1.0	2056.0	903.0	-1.0	1280.0	1058.0	-1.0	1708.0	1399.0	-1.0	2018.0	1187.0	-1.0	2127.0	1454.0	-1.0	2411.0	1856.0	-1.0	3464.0	879.0	-1.0	1225.0	1424.0	-1.0	2497.0	1272.0	-1.0	1909.0	1348.0	-1.0	2128.0	1153.0	-1.0	1693.0	
244.383	1444.0	-1.0	2276.0	1150.0	-1.0	1656.0	1366.0	-1.0	2312.0	1721.0	-1.0	2883.0	1317.0	-1.0	2060.0	904.0	-1.0	1282.0	1058.0	-1.0	1707.0	1401.0	-1.0	2023.0	1186.0	-1.0	2125.0	1454.0	-1.0	2412.0	1856.0	-1.0	3467.0	879.0	-1.0	1225.0	1423.0	-1.0	2494.0	1272.0	-1.0	1905.0	1346.0	-1.0	2121.0	1152.0	-1.0	1685.0	
244.882	1443.0	-1.0	2270.0	1150.0	-1.0	1650.0	1367.0	-1.0	2309.0	1719.0	-1.0	2878.0	1316.0	-1.0	2057.0	904.0	-1.0	1281.0	1057.0	-1.0	1704.0	1400.0	-1.0	2022.0	1186.0	-1.0	2119.0	1451.0	-1.0	2406.0	1853.0	-1.0	3457.0	878.0	-1.0	1222.0	1422.0	-1.0	2487.0	1270.0	-1.0	1896.0	1342.0	-1.0	2109.0	1149.0	-1.0	1674.0	
245.381	1442.0	-1.0	2265.0	1149.0	-1.0	1649.0	1366.0	-1.0	2308.0	1719.0	-1.0	2878.0	1315.0	-1.0	2054.0	904.0	-1.0	1281.0	1056.0	-1.0	1700.0	1399.0	-1.0	2017.0	1184.0	-1.0	2110.0	1449.0	-1.0	2395.0	1853.0	-1.0	3447.0	877.0	-1.0	1217.0	1419.0	-1.0	2476.0	1267.0	-1.0	1882.0	1338.0	-1.0	2092.0	1145.0	-1.0	1660.0	
245.880	1440.0	-1.0	2252.0	1148.0	-1.0	1639.0	1365.0	-1.0	2300.0	1716.0	-1.0	2866.0	1313.0	-1.0	2046.0	904.0	-1.0	1275.0	1053.0	-1.0	1691.0	1395.0	-1.0	2011.0	1181.0	-1.0	2099.0	1444.0	-1.0	2384.0	1849.0	-1.0	3430.0	877.0	-1.0	1209.0	1417.0	-1.0	2465.0	1263.0	-1.0	1868.0	1334.0	-1.0	2076.0	1141.0	-1.0	1648.0	
246.379	1438.0	-1.0	2244.0	1147.0	-1.0	1636.0	1364.0	-1.0	2293.0	1716.0	-1.0	2860.0	1310.0	-1.0	2037.0	903.0	-1.0	1271.0	1052.0	-1.0	1684.0	1393.0	-1.0	2005.0	1179.0	-1.0	2089.0	1441.0	-1.0	2373.0	1849.0	-1.0	3417.0	875.0	-1.0	1204.0	1415.0	-1.0	2452.0	1260.0	-1.0	1855.0	1330.0	-1.0	2061.0	1138.0	-1.0	1637.0	
246.878	1435.0	-1.0	2228.0	1145.0	-1.0	1624.0	1361.0	-1.0	2280.0	1713.0	-1.0	2842.0	1307.0	-1.0	2023.0	902.0	-1.0	1264.0	1048.0	-1.0	1674.0	1392.0	-1.0	1996.0	1178.0	-1.0	2077.0	1438.0	-1.0	2361.0	1846.0	-1.0	3401.0	872.0	-1.0	1197.0	1413.0	-1.0	2441.0	1256.0	-1.0	1844.0	1327.0	-1.0	2047.0	1135.0	-1.0	1626.0	
247.378	1432.0	-1.0	2217.0	1145.0	-1.0	1618.0	1361.0	-1.0	2269.0	1713.0	-1.0	2829.0	1303.0	-1.0	2012.0	902.0	-1.0	1260.0	1047.0	-1.0	1667.0	1390.0	-1.0	1990.0	1177.0	-1.0	2069.0	1435.0	-1.0	2354.0	1845.0	-1.0	3390.0	871.0	-1.0	1193.0	1411.0	-1.0	2430.0	1255.0	-1.0	1832.0	1323.0	-1.0	2034.0	1134.0	-1.0	1616.0	
247.877	1428.0	-1.0	2197.0	1139.0	-1.0	1602.0	1357.0	-1.0	2254.0	1708.0	-1.0	2807.0	1297.0	-1.0	1997.0	900.0	-1.0	1250.0	1045.0	-1.0	1657.0	1388.0	-1.0	1980.0	1174.0	-1.0	2058.0	1432.0	-1.0	2341.0	1843.0	-1.0	3371.0	870.0	-1.0	1185.0	1409.0	-1.0	2419.0	1253.0	-1.0	1819.0	1320.0	-1.0	2021.0	1131.0	-1.0	1607.0	
248.376	1424.0	-1.0	2182.0	1138.0	-1.0	1593.0	1353.0	-1.0	2240.0	1704.0	-1.0	2788.0	1294.0	-1.0	1986.0	898.0	-1.0	1244.0	1043.0	-1.0	1648.0	1387.0	-1.0	1973.0	1174.0	-1.0	2053.0	1430.0	-1.0	2338.0	1842.0	-1.0	3362.0	869.0	-1.0	1182.0	1409.0	-1.0	2417.0	1251.0	-1.0	1815.0	1319.0	-1.0	2017.0	1131.0	-1.0	1604.0	
248.875	1417.0	-1.0	2164.0	1133.0	-1.0	1576.0	1350.0	-1.0	2222.0	1699.0	-1.0	2763.0	1290.0	-1.0	1973.0	898.0	-1.0	1237.0	1042.0	-1.0	1642.0	1384.0	-1.0	1963.0	1173.0	-1.0	2045.0	1428.0	-1.0	2328.0	1840.0	-1.0	3348.0	867.0	-1.0	1176.0	1408.0	-1.0	2407.0	1249.0	-1.0	1806.0	1316.0	-1.0	2007.0	1129.0	-1.0	1598.0	
249.374	1414.0	-1.0	2150.0	1130.0	-1.0	1565.0	1346.0	-1.0	2206.0	1693.0	-1.0	2741.0	1288.0	-1.0	1964.0	896.0	-1.0	1232.0	1040.0	-1.0	1635.0	1384.0	-1.0	1957.0	1174.0	-1.0	2043.0	1427.0	-1.0	2324.0	1840.0	-1.0	3340.0	867.0	-1.0	1173.0	1407.0	-1.0	2403.0	1248.0	-1.0	1800.0	1317.0	-1.0	2002.0	1129.0	-1.0	1593.0	
249.873	1409.0	-1.0	2136.0	1125.0	-1.0	1551.0	1343.0	-1.0	2192.0	1689.0	-1.0	2718.0	1287.0	-1.0	1957.0	896.0	-1.0	1226.0	1041.0	-1.0	1633.0	1383.0	-1.0	1950.0	1175.0	-1.0	2041.0	1427.0	-1.0	2319.0	1839.0	-1.0	3331.0	865.0	-1.0	1168.0	1406.0	-1.0	2396.0	1246.0	-1.0	1792.0	1314.0	-1.0	1996.0	1129.0	-1.0	1588.0	
250.372	1406.0	-1.0	2123.0	1124.0	-1.0	1542.0	1341.0	-1.0	2182.0	1686.0	-1.0	2698.0	1287.0	-1.0	1953.0	897.0	-1.0	1224.0	1042.0	-1.0	1633.0	1385.0	-1.0	1946.0	1175.0	-1.0	2040.0	1427.0	-1.0	2316.0	1841.0	-1.0	3330.0	866.0	-1.0	1167.0	1407.0	-1.0	2395.0	1247.0	-1.0	1789.0	1315.0	-1.0	1996.0	1127.0	-1.0	1588.0	
250.871	1404.0	-1.0	2114.0	1121.0	-1.0	1530.0	1340.0	-1.0	2173.0	1684.0	-1.0	2682.0	1289.0	-1.0	1950.0	897.0	-1.0	1220.0	1042.0	-1.0	1633.0	1384.0	-1.0	1940.0	1177.0	-1.0	2041.0	1427.0	-1.0	2310.0	1840.0	-1.0	3323.0	866.0	-1.0	1165.0	1406.0	-1.0	2390.0	1245.0	-1.0	1784.0	1314.0	-1.0	1993.0	1128.0	-1.0	1584.0	
251.370	1402.0	-1.0	2104.0	1118.0	-1.0	1522.0	1336.0	-1.0	2163.0	1680.0	-1.0	2664.0	1288.0	-1.0	1946.0	898.0	-1.0	1218.0	1044.0	-1.0	1633.0	1385.0	-1.0	1936.0	1178.0	-1.0	2042.0	1428.0	-1.0	2308.0	1842.0	-1.0	3321.0	867.0	-1.0	1163.0	1407.0	-1.0	2389.0	1246.0	-1.0	1782.0	1315.0	-1.0	1993.0	1129.0	-1.0	1585.0	
251.870	1401.0	-1.0	2100.0	1120.0	-1.0	1522.0	1337.0	-1.0	2164.0	1680.0	-1.0	2660.0	1290.0	-1.0	1948.0	899.0	-1.0	1217.0	1045.0	-1.0	1634.0	1385.0	-1.0	1933.0	1179.0	-1.0	2045.0	1428.0	-1.0	2305.0	1843.0	-1.0	3321.0	868.0	-1.0	1163.0	1406.0	-1.0	2387.0	1245.0	-1.0	1780.0	1315.0	-1.0	1993.0	1129.0	-1.0	1584.0	
252.370	1398.0	-1.0	2092.0	1117.0	-1.0	1512.0	1335.0	-1.0	2157.0	1677.0	-1.0	2645.0	1291.0	-1.0	1945.0	899.0	-1.0	1214.0	1046.0	-1.0	1634.0	1384.0	-1.0	1927.0	1180.0	-1.0	2043.0	1429.0	-1.0	2300.0	1844.0	-1.0	3316.0	866.0	-1.0	1160.0	1406.0	-1.0	2387.0	1246.0	-1.0	1778.0	1315.0	-1.0	1993.0	1130.0	-1.0	1585.0	
252.869	1396.0	-1.0	2089.0	1117.0	-1.0	1513.0	1335.0	-1.0	2155.0	1675.0	-1.0	2637.0	1292.0	-1.0	1945.0	901.0	-1.0	1215.0	1046.0	-1.0	1635.0	1386.0	-1.0	1926.0	1180.0	-1.0	2043.0	1430.0	-1.0	2298.0	1845.0	-1.0	3317.0	867.0	-1.0	1159.0	1405.0	-1.0	2385.0	1247.0	-1.0	1776.0	1317.0	-1.0	1993.0	1132.0	-1.0	1587.0	
253.368	1393.0	-1.0	2082.0	1114.0	-1.0	1506.0	1334.0	-1.0	2151.0	1673.0	-1.0	2626.0	1292.0	-1.0	1941.0	901.0	-1.0	1211.0	1046.0	-1.0	1634.0	1384.0	-1.0	1922.0	1180.0	-1.0	2041.0	1431.0	-1.0	2293.0	1844.0	-1.0	3311.0	867.0	-1.0	1158.0	1405.0	-1.0	2385.0	1248.0	-1.0	1775.0	1317.0	-1.0	1995.0	1133.0	-1.0	1589.0	
253.867	1393.0	-1.0	2082.0	1114.0	-1.0	1506.0	1332.0	-1.0	2150.0	1673.0	-1.0	2623.0	1292.0	-1.0	1942.0	901.0	-1.0	1211.0	1046.0	-1.0	1633.0	1385.0	-1.0	1921.0	1181.0	-1.0	2040.0	1432.0	-1.0	2298.0	1845.0	-1.0	3317.0	869.0	-1.0	1160.0	1408.0	-1.0	2392.0	1250.0	-1.0	1782.0	1320.0	-1.0	2001.0	1135.0	-1.0	1594.0	
254.366	1391.0	-1.0	2075.0	1112.0	-1.0	1497.0	1332.0	-1.0	2148.0	1671.0	-1.0	2614.0	1291.0	-1.0	1939.0	901.0	-1.0	1207.0	1045.0	-1.0	1632.0	1383.0	-1.0	1917.0	1179.0	-1.0	2036.0	1431.0	-1.0	2292.0	1844.0	-1.0	3312.0	869.0	-1.0	1158.0	1407.0	-1.0	2389.0	1251.0	-1.0	1781.0	1320.0	-1.0	2003.0	1137.0	-1.0	1596.0	
254.865	1391.0	-1.0	2075.0	1111.0	-1.0	1497.0	1330.0	-1.0	2146.0	1669.0	-1.0	2611.0	1289.0	-1.0	1938.0	900.0	-1.0	1206.0	1046.0	-1.0	1629.0	1382.0	-1.0	1914.0	1179.0	-1.0	2035.0	1432.0	-1.0	2291.0	1845.0	-1.0	3310.0	869.0	-1.0	1157.0	1408.0	-1.0	2392.0	1251.0	-1.0	1783.0	1323.0	-1.0	2007.0	1138.0	-1.0	1601.0	
255.364	1390.0	-1.0	2076.0	1110.0	-1.0	1497.0	1331.0	-1.0	2148.0	1670.0	-1.0	2610.0	1288.0	-1.0	1938.0	900.0	-1.0	1204.0	1046.0	-1.0	1629.0	1380.0	-1.0	1909.0	1180.0	-1.0	2033.0	1432.0	-1.0	2289.0	1843.0	-1.0	3307.0	869.0	-1.0	1157.0	1408.0	-1.0	2391.0	1252.0	-1.0	1783.0	1325.0	-1.0	2011.0	1140.0	-1.0	1604.0	
255.863	1390.0	-1.0	2076.0	1111.0	-1.0	1497.0	1329.0	-1.0	2147.0	1669.0	-1.0	2607.0	1289.0	-1.0	1941.0	901.0	-1.0	1205.0	1046.0	-1.0	1631.0	1380.0	-1.0	1911.0	1179.0	-1.0	2033.0	1433.0	-1.0	2289.0	1844.0	-1.0	3309.0	870.0	-1.0	1159.0	1407.0	-1.0	2393.0	1253.0	-1.0	1786.0	1328.0	-1.0	2016.0	1142.0	-1.0	1609.0	
256.362	1389.0	-1.0	2075.0	1108.0	-1.0	1492.0	1329.0	-1.0	2145.0	1667.0	-1.0	2601.0	1290.0	-1.0	1941.0	901.0	-1.0	1205.0	1047.0	-1.0	1633.0	1380.0	-1.0	1908.0	1178.0	-1.0	2030.0	1431.0	-1.0	2286.0	1844.0	-1.0	3305.0	871.0	-1.0	1159.0	1408.0	-1.0	2389.0	1252.0	-1.0	1783.0	1326.0	-1.0	2016.0	1142.0	-1.0	1609.0	
256.861	1389.0	-1.0	2072.0	1109.0	-1.0	1490.0	1331.0	-1.0	2143.0	1667.0	-1.0	2598.0	1291.0	-1.0	1942.0	902.0	-1.0	1206.0	1047.0	-1.0	1633.0	1381.0	-1.0	1911.0	1179.0	-1.0	2031.0	1432.0	-1.0	2286.0	1845.0	-1.0	3307.0	871.0	-1.0	1160.0	1407.0	-1.0	2391.0	1253.0	-1.0	1784.0	1328.0	-1.0	2020.0	1143.0	-1.0	1612.0	
257.360	1389.0	-1.0	2072.0	1107.0	-1.0	1487.0	1330.0	-1.0	2141.0	1667.0	-1.0	2595.0	1292.0	-1.0	1941.0	902.0	-1.0	1206.0	1047.0	-1.0	1635.0	1381.0	-1.0	1907.0	1179.0	-1.0	2031.0	1431.0	-1.0	2283.0	1844.0	-1.0	3303.0	871.0	-1.0	1159.0	1406.0	-1.0	2386.0	1252.0	-1.0	1780.0	1329.0	-1.0	2019.0	1144.0	-1.0	1613.0	
257.859	1390.0	-1.0	2070.0	1107.0	-1.0	1484.0	1329.0	-1.0	2136.0	1666.0	-1.0	2590.0	1292.0	-1.0	1940.0	902.0	-1.0	1205.0	1048.0	-1.0	1634.0	1380.0	-1.0	1906.0	1180.0	-1.0	2033.0	1431.0	-1.0	2280.0	1844.0	-1.0	3301.0	871.0	-1.0	1160.0	1407.0	-1.0	2383.0	1251.0	-1.0	1780.0	1330.0	-1.0	2021.0	1145.0	-1.0	1614.0	
258.358	1390.0	-1.0	2066.0	1106.0	-1.0	1480.0	1331.0	-1.0	2132.0	1666.0	-1.0	2583.0	1293.0	-1.0	1936.0	903.0	-1.0	1203.0	1047.0	-1.0	1634.0	1379.0	-1.0	1901.0	1179.0	-1.0	2031.0	1429.0	-1.0	2273.0	1843.0	-1.0	3295.0	871.0	-1.0	1157.0	1407.0	-1.0	2377.0	1251.0	-1.0	1775.0	1331.0	-1.0	2020.0	1144.0	-1.0	1614.0	
258.857	1391.0	-1.0	2064.0	1106.0	-1.0	1476.0	1330.0	-1.0	2125.0	1664.0	-1.0	2576.0	1291.0	-1.0	1931.0	902.0	-1.0	1201.0	1047.0	-1.0	1633.0	1379.0	-1.0	1898.0	1180.0	-1.0	2032.0	1428.0	-1.0	2271.0	1843.0	-1.0	3291.0	872.0	-1.0	1156.0	1407.0	-1.0	2375.0	1250.0	-1.0	1775.0	1332.0	-1.0	2020.0	1145.0	-1.0	1615.0	
259.356	1392.0	-1.0	2063.0	1107.0	-1.0	1474.0	1332.0	-1.0	2124.0	1666.0	-1.0	2575.0	1291.0	-1.0	1929.0	903.0	-1.0	1199.0	1048.0	-1.0	1632.0	1377.0	-1.0	1895.0	1181.0	-1.0	2032.0	1428.0	-1.0	2265.0	1842.0	-1.0	3288.0	871.0	-1.0	1156.0	1406.0	-1.0	2370.0	1250.0	-1.0	1772.0	1333.0	-1.0	2020.0	1146.0	-1.0	1615.0	
259.855	1393.0	-1.0	2060.0	1106.0	-1.0	1470.0	1332.0	-1.0	2117.0	1665.0	-1.0	2569.0	1292.0	-1.0	1926.0	903.0	-1.0	1198.0	1047.0	-1.0	1632.0	1376.0	-1.0	1891.0	1182.0	-1.0	2032.0	1427.0	-1.0	2263.0	1842.0	-1.0	3285.0	872.0	-1.0	1155.0	1407.0	-1.0	2367.0	1251.0	-1.0	1772.0	1335.0	-1.0	2024.0	1147.0	-1.0	1618.0	
260.354	1394.0	-1.0	2063.0	1109.0	-1.0	1472.0	1333.0	-1.0	2116.0	1666.0	-1.0	2568.0	1292.0	-1.0	1925.0	903.0	-1.0	1196.0	1048.0	-1.0	1632.0	1376.0	-1.0	1888.0	1183.0	-1.0	2034.0	1427.0	-1.0	2259.0	1842.0	-1.0	3283.0	873.0	-1.0	1155.0	1407.0	-1.0	2364.0	1250.0	-1.0	1773.0	1337.0	-1.0	2026.0	1147.0	-1.0	1618.0	
260.853	1395.0	-1.0	2062.0	1108.0	-1.0	1470.0	1333.0	-1.0	2112.0	1665.0	-1.0	2564.0	1293.0	-1.0	1924.0	902.0	-1.0	1197.0	1048.0	-1.0	1632.0	1376.0	-1.0	1887.0	1183.0	-1.0	2033.0	1427.0	-1.0	2260.0	1843.0	-1.0	3284.0	873.0	-1.0	1156.0	1408.0	-1.0	2366.0	1252.0	-1.0	1774.0	1338.0	-1.0	2030.0	1150.0	-1.0	1621.0	
261.353	1396.0	-1.0	2067.0	1109.0	-1.0	1476.0	1336.0	-1.0	2116.0	1668.0	-1.0	2569.0	1295.0	-1.0	1930.0	904.0	-1.0	1200.0	1049.0	-1.0	1637.0	1380.0	-1.0	1896.0	1183.0	-1.0	2038.0	1429.0	-1.0	2265.0	1847.0	-1.0	3294.0	876.0	-1.0	1162.0	1410.0	-1.0	2369.0	1254.0	-1.0	1779.0	1341.0	-1.0	2035.0	1152.0	-1.0	1625.0	
261.852	1398.0	-1.0	2069.0	1108.0	-1.0	1474.0	1336.0	-1.0	2114.0	1666.0	-1.0	2564.0	1297.0	-1.0	1929.0	904.0	-1.0	1200.0	1050.0	-1.0	1638.0	1380.0	-1.0	1895.0	1183.0	-1.0	2037.0	1430.0	-1.0	2265.0	1847.0	-1.0	3295.0	877.0	-1.0	1163.0	1411.0	-1.0	2370.0	1254.0	-1.0	1779.0	1342.0	-1.0	2039.0	1153.0	-1.0	1628.0	
262.351	1401.0	-1.0	2074.0	1110.0	-1.0	1478.0	1337.0	-1.0	2117.0	1667.0	-1.0	2567.0	1298.0	-1.0	1934.0	905.0	-1.0	1203.0	1051.0	-1.0	1640.0	1382.0	-1.0	1898.0	1184.0	-1.0	2039.0	1431.0	-1.0	2265.0	1847.0	-1.0	3298.0	879.0	-1.0	1165.0	1412.0	-1.0	2371.0	1255.0	-1.0	1781.0	1343.0	-1.0	2041.0	1154.0	-1.0	1630.0	
262.851	1401.0	-1.0	2076.0	1108.0	-1.0	1479.0	1336.0	-1.0	2118.0	1665.0	-1.0	2565.0	1300.0	-1.0	1937.0	905.0	-1.0	1203.0	1051.0	-1.0	1640.0	1382.0	-1.0	1899.0	1183.0	-1.0	2039.0	1432.0	-1.0	2267.0	1848.0	-1.0	3300.0	879.0	-1.0	1166.0	1414.0	-1.0	2374.0	1256.0	-1.0	1784.0	1344.0	-1.0	2044.0	1157.0	-1.0	1634.0	
263.350	1402.0	-1.0	2085.0	1111.0	-1.0	1485.0	1338.0	-1.0	2122.0	1667.0	-1.0	2574.0	1301.0	-1.0	1939.0	906.0	-1.0	1205.0	1052.0	-1.0	1643.0	1381.0	-1.0	1899.0	1182.0	-1.0	2039.0	1431.0	-1.0	2267.0	1848.0	-1.0	3302.0	880.0	-1.0	1168.0	1415.0	-1.0	2374.0	1256.0	-1.0	1784.0	1346.0	-1.0	2045.0	1157.0	-1.0	1637.0	
263.849	1401.0	-1.0	2087.0	1108.0	-1.0	1484.0	1336.0	-1.0	2121.0	1664.0	-1.0	2572.0	1301.0	-1.0	1940.0	906.0	-1.0	1205.0	1052.0	-1.0	1641.0	1380.0	-1.0	1897.0	1182.0	-1.0	2039.0	1431.0	-1.0	2266.0	1847.0	-1.0	3303.0	880.0	-1.0	1169.0	1415.0	-1.0	2374.0	1256.0	-1.0	1784.0	1348.0	-1.0	2050.0	1158.0	-1.0	1640.0	
264.348	1404.0	-1.0	2093.0	1111.0	-1.0	1491.0	1340.0	-1.0	2124.0	1668.0	-1.0	2579.0	1303.0	-1.0	1943.0	906.0	-1.0	1207.0	1052.0	-1.0	1645.0	1382.0	-1.0	1903.0	1182.0	-1.0	2043.0	1434.0	-1.0	2276.0	1850.0	-1.0	3314.0	882.0	-1.0	1174.0	1418.0	-1.0	2386.0	1260.0	-1.0	1794.0	1351.0	-1.0	2060.0	1162.0	-1.0	1650.0	
264.847	1405.0	-1.0	2096.0	1109.0	-1.0	1489.0	1337.0	-1.0	2126.0	1665.0	-1.0	2577.0	1305.0	-1.0	1947.0	907.0	-1.0	1208.0	1052.0	-1.0	1646.0	1380.0	-1.0	1902.0	1182.0	-1.0	2046.0	1433.0	-1.0	2276.0	1849.0	-1.0	3315.0	882.0	-1.0	1175.0	1419.0	-1.0	2387.0	1260.0	-1.0	1796.0	1352.0	-1.0	2067.0	1162.0	-1.0	1652.0	
265.346	1408.0	-1.0	2101.0	1111.0	-1.0	1492.0	1340.0	-1.0	2127.0	1667.0	-1.0	2579.0	1305.0	-1.0	1949.0	907.0	-1.0	1210.0	1053.0	-1.0	1650.0	1380.0	-1.0	1905.0	1184.0	-1.0	2050.0	1434.0	-1.0	2282.0	1850.0	-1.0	3322.0	882.0	-1.0	1177.0	1421.0	-1.0	2395.0	1262.0	-1.0	1801.0	1355.0	-1.0	2075.0	1165.0	-1.0	1659.0	
265.845	1411.0	-1.0	2108.0	1112.0	-1.0	1492.0	1340.0	-1.0	2129.0	1668.0	-1.0	2584.0	1306.0	-1.0	1952.0	907.0	-1.0	1210.0	1053.0	-1.0	1652.0	1379.0	-1.0	1905.0	1184.0	-1.0	2055.0	1434.0	-1.0	2282.0	1851.0	-1.0	3324.0	883.0	-1.0	1177.0	1421.0	-1.0	2396.0	1262.0	-1.0	1804.0	1357.0	-1.0	2080.0	1166.0	-1.0	1662.0	
266.344	1412.0	-1.0	2112.0	1114.0	-1.0	1496.0	1342.0	-1.0	2132.0	1669.0	-1.0	2588.0	1307.0	-1.0	1955.0	907.0	-1.0	1213.0	1053.0	-1.0	1654.0	1380.0	-1.0	1906.0	1185.0	-1.0	2059.0	1435.0	-1.0	2286.0	1853.0	-1.0	3332.0	883.0	-1.0	1178.0	1423.0	-1.0	2400.0	1262.0	-1.0	1806.0	1359.0	-1.0	2087.0	1167.0	-1.0	1666.0	
266.843	1414.0	-1.0	2122.0	1118.0	-1.0	1509.0	1343.0	-1.0	2142.0	1672.0	-1.0	2603.0	1308.0	-1.0	1960.0	907.0	-1.0	1216.0	1054.0	-1.0	1659.0	1381.0	-1.0	1910.0	1186.0	-1.0	2066.0	1436.0	-1.0	2290.0	1854.0	-1.0	3340.0	884.0	-1.0	1182.0	1424.0	-1.0	2403.0	1263.0	-1.0	1810.0	1361.0	-1.0	2093.0	1168.0	-1.0	1669.0	
267.342	1416.0	-1.0	2126.0	1119.0	-1.0	1510.0	1344.0	-1.0	2143.0	1673.0	-1.0	2606.0	1309.0	-1.0	1963.0	906.0	-1.0	1216.0	1054.0	-1.0	1661.0	1382.0	-1.0	1912.0	1187.0	-1.0	2068.0	1435.0	-1.0	2293.0	1855.0	-1.0	3345.0	885.0	-1.0	1184.0	1424.0	-1.0	2406.0	1264.0	-1.0	1812.0	1362.0	-1.0	2096.0	1170.0	-1.0	1671.0	
267.841	1418.0	-1.0	2133.0	1122.0	-1.0	1518.0	1346.0	-1.0	2149.0	1675.0	-1.0	2615.0	1308.0	-1.0	1967.0	907.0	-1.0	1219.0	1055.0	-1.0	1664.0	1382.0	-1.0	1918.0	1187.0	-1.0	2073.0	1436.0	-1.0	2301.0	1858.0	-1.0	3355.0	886.0	-1.0	1186.0	1425.0	-1.0	2411.0	1266.0	-1.0	1817.0	1364.0	-1.0	2101.0	1170.0	-1.0	1673.0	
268.340	1421.0	-1.0	2135.0	1123.0	-1.0	1518.0	1345.0	-1.0	2151.0	1674.0	-1.0	2614.0	1309.0	-1.0	1969.0	906.0	-1.0	1219.0	1054.0	-1.0	1664.0	1381.0	-1.0	1918.0	1186.0	-1.0	2072.0	1435.0	-1.0	2300.0	1857.0	-1.0	3356.0	884.0	-1.0	1186.0	1426.0	-1.0	2411.0	1265.0	-1.0	1817.0	1363.0	-1.0	2102.0	1171.0	-1.0	1676.0	
268.839	1422.0	-1.0	2141.0	1126.0	-1.0	1524.0	1347.0	-1.0	2155.0	1677.0	-1.0	2621.0	1308.0	-1.0	1973.0	905.0	-1.0	1221.0	1054.0	-1.0	1665.0	1381.0	-1.0	1922.0	1185.0	-1.0	2073.0	1435.0	-1.0	2308.0	1857.0	-1.0	3365.0	885.0	-1.0	1188.0	1427.0	-1.0	2420.0	1266.0	-1.0	1826.0	1367.0	-1.0	2113.0	1172.0	-1.0	1686.0	
269.339	1424.0	-1.0	2145.0	1126.0	-1.0	1524.0	1347.0	-1.0	2160.0	1678.0	-1.0	2626.0	1309.0	-1.0	1976.0	906.0	-1.0	1223.0	1053.0	-1.0	1668.0	1381.0	-1.0	1925.0	1185.0	-1.0	2073.0	1434.0	-1.0	2309.0	1857.0	-1.0	3366.0	885.0	-1.0	1190.0	1428.0	-1.0	2422.0	1266.0	-1.0	1828.0	1366.0	-1.0	2111.0	1174.0	-1.0	1688.0	
269.838	1425.0	-1.0	2148.0	1127.0	-1.0	1528.0	1350.0	-1.0	2167.0	1681.0	-1.0	2635.0	1308.0	-1.0	1980.0	907.0	-1.0	1224.0	1054.0	-1.0	1668.0	1381.0	-1.0	1929.0	1184.0	-1.0	2073.0	1436.0	-1.0	2314.0	1856.0	-1.0	3370.0	883.0	-1.0	1192.0	1428.0	-1.0	2427.0	1268.0	-1.0	1833.0	1366.0	-1.0	2116.0	1174.0	-1.0	1692.0	
270.337	1425.0	-1.0	2155.0	1126.0	-1.0	1531.0	1347.0	-1.0	2175.0	1684.0	-1.0	2648.0	1310.0	-1.0	1984.0	907.0	-1.0	1227.0	1054.0	-1.0	1670.0	1382.0	-1.0	1931.0	1183.0	-1.0	2073.0	1435.0	-1.0	2318.0	1856.0	-1.0	3375.0	884.0	-1.0	1192.0	1428.0	-1.0	2430.0	1268.0	-1.0	1834.0	1365.0	-1.0	2115.0	1175.0	-1.0	1694.0	
270.836	1427.0	-1.0	2161.0	1129.0	-1.0	1537.0	1349.0	-1.0	2181.0	1687.0	-1.0	2657.0	1311.0	-1.0	1990.0	908.0	-1.0	1229.0	1054.0	-1.0	1671.0	1383.0	-1.0	1936.0	1183.0	-1.0	2075.0	1434.0	-1.0	2323.0	1856.0	-1.0	3380.0	884.0	-1.0	1193.0	1429.0	-1.0	2436.0	1268.0	-1.0	1839.0	1365.0	-1.0	2119.0	1176.0	-1.0	1697.0	
271.335	1428.0	-1.0	2165.0	1130.0	-1.0	1541.0	1351.0	-1.0	2189.0	1690.0	-1.0	2665.0	1309.0	-1.0	1993.0	908.0	-1.0	1231.0	1055.0	-1.0	1672.0	1383.0	-1.0	1938.0	1182.0	-1.0	2075.0	1434.0	-1.0	2323.0	1854.0	-1.0	3381.0	884.0	-1.0	1194.0	1428.0	-1.0	2437.0	1267.0	-1.0	1839.0	1365.0	-1.0	2120.0	1175.0	-1.0	1697.0	
271.834	1429.0	-1.0	2168.0	1131.0	-1.0	1544.0	1351.0	-1.0	2194.0	1691.0	-1.0	2670.0	1310.0	-1.0	1998.0	907.0	-1.0	1232.0	1054.0	-1.0	1672.0	1384.0	-1.0	1939.0	1182.0	-1.0	2077.0	1433.0	-1.0	2325.0	1853.0	-1.0	3386.0	883.0	-1.0	1194.0	1427.0	-1.0	2442.0	1267.0	-1.0	1842.0	1368.0	-1.0	2124.0	1176.0	-1.0	1701.0	
272.333	1431.0	-1.0	2173.0	1133.0	-1.0	1546.0	1351.0	-1.0	2200.0	1693.0	-1.0	2680.0	1311.0	-1.0	2000.0	908.0	-1.0	1234.0	1054.0	-1.0	1674.0	1383.0	-1.0	1941.0	1183.0	-1.0	2079.0	1432.0	-1.0	2324.0	1852.0	-1.0	3388.0	882.0	-1.0	1194.0	1426.0	-1.0	2441.0	1266.0	-1.0	1841.0	1366.0	-1.0	2126.0	1176.0	-1.0	1701.0	
272.832	1430.0	-1.0	2174.0	1132.0	-1.0	1548.0	1351.0	-1.0	2200.0	1691.0	-1.0	2680.0	1310.0	-1.0	2002.0	908.0	-1.0	1235.0	1053.0	-1.0	1673.0	1382.0	-1.0	1940.0	1182.0	-1.0	2081.0	1432.0	-1.0	2326.0	1851.0	-1.0	3392.0	882.0	-1.0	1196.0	1425.0	-1.0	2447.0	1267.0	-1.0	1844.0	1366.0	-1.0	2129.0	1177.0	-1.0	1704.0	
273.331	1429.0	-1.0	2174.0	1132.0	-1.0	1546.0	1351.0	-1.0	2201.0	1691.0	-1.0	2682.0	1308.0	-1.0	2003.0	907.0	-1.0	1235.0	1053.0	-1.0	1672.0	1381.0	-1.0	1940.0	1182.0	-1.0	2083.0	1431.0	-1.0	2327.0	1852.0	-1.0	3394.0	881.0	-1.0	1195.0	1425.0	-1.0	2447.0	1267.0	-1.0	1845.0	1366.0	-1.0	2131.0	1176.0	-1.0	1704.0	
273.830	1429.0	-1.0	2173.0	1131.0	-1.0	1549.0	1348.0	-1.0	2202.0	1690.0	-1.0	2681.0	1308.0	-1.0	2004.0	907.0	-1.0	1236.0	1052.0	-1.0	1672.0	1380.0	-1.0	1941.0	1181.0	-1.0	2086.0	1431.0	-1.0	2330.0	1850.0	-1.0	3398.0	881.0	-1.0	1197.0	1426.0	-1.0	2452.0	1267.0	-1.0	1850.0	1366.0	-1.0	2135.0	1177.0	-1.0	1707.0	
274.329	1429.0	-1.0	2174.0	1132.0	-1.0	1550.0	1348.0	-1.0	2207.0	1691.0	-1.0	2686.0	1308.0	-1.0	2005.0	905.0	-1.0	1235.0	1053.0	-1.0	1674.0	1380.0	-1.0	1941.0	1181.0	-1.0	2088.0	1429.0	-1.0	2332.0	1850.0	-1.0	3402.0	882.0	-1.0	1197.0	1425.0	-1.0	2453.0	1267.0	-1.0	1851.0	1366.0	-1.0	2138.0	1176.0	-1.0	1706.0	
274.828	1427.0	-1.0	2173.0	1134.0	-1.0	1554.0	1348.0	-1.0	2208.0	1690.0	-1.0	2686.0	1306.0	-1.0	2005.0	905.0	-1.0	1235.0	1052.0	-1.0	1675.0	1378.0	-1.0	1940.0	1181.0	-1.0	2092.0	1428.0	-1.0	2335.0	1850.0	-1.0	3407.0	881.0	-1.0	1199.0	1424.0	-1.0	2457.0	1266.0	-1.0	1853.0	1369.0	-1.0	2149.0	1179.0	-1.0	1710.0	
275.327	1427.0	-1.0	2175.0	1136.0	-1.0	1559.0	1348.0	-1.0	2210.0	1689.0	-1.0	2688.0	1306.0	-1.0	2006.0	903.0	-1.0	1234.0	1051.0	-1.0	1676.0	1376.0	-1.0	1937.0	1181.0	-1.0	2095.0	1427.0	-1.0	2334.0	1849.0	-1.0	3410.0	881.0	-1.0	1200.0	1422.0	-1.0	2457.0	1265.0	-1.0	1853.0	1373.0	-1.0	2155.0	1177.0	-1.0	1710.0	
275.826	1427.0	-1.0	2176.0	1137.0	-1.0	1563.0	1346.0	-1.0	2211.0	1687.0	-1.0	2689.0	1304.0	-1.0	2008.0	902.0	-1.0	1235.0	1052.0	-1.0	1679.0	1374.0	-1.0	1940.0	1181.0	-1.0	2101.0	1427.0	-1.0	2341.0	1848.0	-1.0	3417.0	881.0	-1.0	1204.0	1424.0	-1.0	2466.0	1266.0	-1.0	1861.0	1375.0	-1.0	2163.0	1178.0	-1.0	1713.0	
276.325	1427.0	-1.0	2179.0	1134.0	-1.0	1561.0	1347.0	-1.0	2215.0	1688.0	-1.0	2694.0	1307.0	-1.0	2015.0	903.0	-1.0	1238.0	1052.0	-1.0	1684.0	1377.0	-1.0	1950.0	1182.0	-1.0	2103.0	1428.0	-1.0	2350.0	1848.0	-1.0	3423.0	882.0	-1.0	1207.0	1426.0	-1.0	2476.0	1268.0	-1.0	1870.0	1376.0	-1.0	2167.0	1176.0	-1.0	1714.0	
276.824	1428.0	-1.0	2184.0	1133.0	-1.0	1564.0	1348.0	-1.0	2221.0	1690.0	-1.0	2703.0	1310.0	-1.0	2025.0	905.0	-1.0	1247.0	1055.0	-1.0	1690.0	1384.0	-1.0	1967.0	1182.0	-1.0	2108.0	1433.0	-1.0	2364.0	1851.0	-1.0	3434.0	882.0	-1.0	1214.0	1431.0	-1.0	2492.0	1272.0	-1.0	1884.0	1375.0	-1.0	2173.0	1179.0	-1.0	1719.0	
277.323	1429.0	-1.0	2185.0	1132.0	-1.0	1561.0	1349.0	-1.0	2226.0	1690.0	-1.0	2709.0	1313.0	-1.0	2031.0	907.0	-1.0	1252.0	1057.0	-1.0	1695.0	1388.0	-1.0	1978.0	1183.0	-1.0	2111.0	1436.0	-1.0	2371.0	1851.0	-1.0	3441.0	883.0	-1.0	1217.0	1433.0	-1.0	2499.0	1275.0	-1.0	1892.0	1375.0	-1.0	2172.0	1177.0	-1.0	1722.0	
277.822	1430.0	-1.0	2192.0	1133.0	-1.0	1568.0	1352.0	-1.0	2234.0	1694.0	-1.0	2721.0	1316.0	-1.0	2039.0	909.0	-1.0	1258.0	1057.0	-1.0	1700.0	1392.0	-1.0	1991.0	1184.0	-1.0	2116.0	1438.0	-1.0	2381.0	1854.0	-1.0	3452.0	883.0	-1.0	1220.0	1433.0	-1.0	2501.0	1276.0	-1.0	1898.0	1375.0	-1.0	2171.0	1178.0	-1.0	1722.0	
278.321	1433.0	-1.0	2197.0	1135.0	-1.0	1573.0	1353.0	-1.0	2238.0	1695.0	-1.0	2727.0	1319.0	-1.0	2044.0	910.0	-1.0	1262.0	1058.0	-1.0	1703.0	1395.0	-1.0	1996.0	1184.0	-1.0	2119.0	1440.0	-1.0	2386.0	1853.0	-1.0	3456.0	883.0	-1.0	1220.0	1435.0	-1.0	2504.0	1278.0	-1.0	1902.0	1374.0	-1.0	2170.0	1177.0	-1.0	1724.0	
278.820	1435.0	-1.0	2203.0	1136.0	-1.0	1574.0	1356.0	-1.0	2244.0	1697.0	-1.0	2737.0	1319.0	-1.0	2046.0	910.0	-1.0	1264.0	1059.0	-1.0	1706.0	1395.0	-1.0	1998.0	1185.0	-1.0	2120.0	1438.0	-1.0	2385.0	1853.0	-1.0	3458.0	883.0	-1.0	1220.0	1434.0	-1.0	2502.0	1277.0	-1.0	1904.0	1372.0	-1.0	2168.0	1176.0	-1.0	1723.0	
279.319	1437.0	-1.0	2207.0	1137.0	-1.0	1579.0	1358.0	-1.0	2250.0	1700.0	-1.0	2746.0	1321.0	-1.0	2048.0	909.0	-1.0	1266.0	1059.0	-1.0	1708.0	1397.0	-1.0	2003.0	1184.0	-1.0	2123.0	1440.0	-1.0	2390.0	1854.0	-1.0	3461.0	882.0	-1.0	1221.0	1434.0	-1.0	2508.0	1277.0	-1.0	1909.0	1372.0	-1.0	2169.0	1177.0	-1.0	1724.0	
279.818	1437.0	-1.0	2208.0	1138.0	-1.0	1580.0	1359.0	-1.0	2250.0	1699.0	-1.0	2748.0	1321.0	-1.0	2047.0	910.0	-1.0	1267.0	1060.0	-1.0	1707.0	1396.0	-1.0	2003.0	1184.0	-1.0	2123.0	1438.0	-1.0	2389.0	1853.0	-1.0	3459.0	882.0	-1.0	1220.0	1433.0	-1.0	2506.0	1277.0	-1.0	1909.0	1371.0	-1.0	2167.0	1176.0	-1.0	1723.0	
280.317	1439.0	-1.0	2212.0	1139.0	-1.0	1588.0	1360.0	-1.0	2256.0	1702.0	-1.0	2758.0	1321.0	-1.0	2048.0	911.0	-1.0	1268.0	1059.0	-1.0	1707.0	1397.0	-1.0	2008.0	1184.0	-1.0	2124.0	1440.0	-1.0	2395.0	1854.0	-1.0	3466.0	881.0	-1.0	1221.0	1433.0	-1.0	2511.0	1278.0	-1.0	1915.0	1371.0	-1.0	2169.0	1177.0	-1.0	1726.0	
280.817	1440.0	-1.0	2214.0	1140.0	-1.0	1588.0	1360.0	-1.0	2255.0	1703.0	-1.0	2763.0	1320.0	-1.0	2047.0	910.0	-1.0	1268.0	1059.0	-1.0	1704.0	1396.0	-1.0	2007.0	1184.0	-1.0	2124.0	1439.0	-1.0	2395.0	1853.0	-1.0	3464.0	880.0	-1.0	1221.0	1434.0	-1.0	2511.0	1278.0	-1.0	1915.0	1371.0	-1.0	2168.0	1176.0	-1.0	1725.0	
281.316	1441.0	-1.0	2220.0	1142.0	-1.0	1597.0	1363.0	-1.0	2259.0	1706.0	-1.0	2772.0	1320.0	-1.0	2047.0	909.0	-1.0	1270.0	1059.0	-1.0	1705.0	1397.0	-1.0	2011.0	1185.0	-1.0	2126.0	1440.0	-1.0	2401.0	1854.0	-1.0	3470.0	880.0	-1.0	1222.0	1434.0	-1.0	2511.0	1279.0	-1.0	1918.0	1370.0	-1.0	2167.0	1174.0	-1.0	1722.0	
281.815	1442.0	-1.0	2220.0	1143.0	-1.0	1596.0	1363.0	-1.0	2260.0	1707.0	-1.0	2777.0	1319.0	-1.0	2045.0	910.0	-1.0	1270.0	1058.0	-1.0	1704.0	1396.0	-1.0	2011.0	1185.0	-1.0	2130.0	1440.0	-1.0	2405.0	1854.0	-1.0	3477.0	880.0	-1.0	1224.0	1435.0	-1.0	2513.0	1277.0	-1.0	1920.0	1370.0	-1.0	2165.0	1173.0	-1.0	1721.0	
282.314	1444.0	-1.0	2227.0	1147.0	-1.0	1606.0	1365.0	-1.0	2264.0	1710.0	-1.0	2787.0	1319.0	-1.0	2048.0	910.0	-1.0	1272.0	1058.0	-1.0	1704.0	1398.0	-1.0	2018.0	1186.0	-1.0	2133.0	1441.0	-1.0	2411.0	1855.0	-1.0	3483.0	880.0	-1.0	1226.0	1435.0	-1.0	2515.0	1278.0	-1.0	1923.0	1370.0	-1.0	2168.0	1173.0	-1.0	1720.0	
282.813	1445.0	-1.0	2226.0	1145.0	-1.0	1605.0	1365.0	-1.0	2265.0	1711.0	-1.0	2789.0	1319.0	-1.0	2046.0	911.0	-1.0	1272.0	1057.0	-1.0	1705.0	1397.0	-1.0	2017.0	1186.0	-1.0	2132.0	1441.0	-1.0	2409.0	1856.0	-1.0	3481.0	880.0	-1.0	1225.0	1435.0	-1.0	2516.0	1278.0	-1.0	1922.0	1370.0	-1.0	2167.0	1173.0	-1.0	1719.0	
283.312	1445.0	-1.0	2232.0	1149.0	-1.0	1612.0	1367.0	-1.0	2268.0	1713.0	-1.0	2798.0	1319.0	-1.0	2047.0	910.0	-1.0	1275.0	1058.0	-1.0	1705.0	1399.0	-1.0	2021.0	1187.0	-1.0	2135.0	1441.0	-1.0	2415.0	1857.0	-1.0	3487.0	880.0	-1.0	1227.0	1437.0	-1.0	2521.0	1279.0	-1.0	1927.0	1370.0	-1.0	2169.0	1173.0	-1.0	1721.0	
283.812	1446.0	-1.0	2231.0	1148.0	-1.0	1610.0	1366.0	-1.0	2267.0	1713.0	-1.0	2799.0	1318.0	-1.0	2047.0	911.0	-1.0	1273.0	1057.0	-1.0	1704.0	1399.0	-1.0	2022.0	1187.0	-1.0	2135.0	1441.0	-1.0	2412.0	1857.0	-1.0	3484.0	879.0	-1.0	1226.0	1436.0	-1.0	2522.0	1278.0	-1.0	1928.0	1369.0	-1.0	2167.0	1172.0	-1.0	1720.0	
284.311	1446.0	-1.0	2234.0	1150.0	-1.0	1616.0	1368.0	-1.0	2271.0	1715.0	-1.0	2805.0	1319.0	-1.0	2047.0	912.0	-1.0	1275.0	1057.0	-1.0	1705.0	1401.0	-1.0	2026.0	1187.0	-1.0	2137.0	1441.0	-1.0	2417.0	1859.0	-1.0	3488.0	879.0	-1.0	1227.0	1437.0	-1.0	2525.0	1278.0	-1.0	1930.0	1370.0	-1.0	2169.0	1172.0	-1.0	1719.0	
284.810	1446.0	-1.0	2233.0	1150.0	-1.0	1613.0	1367.0	-1.0	2270.0	1715.0	-1.0	2805.0	1318.0	-1.0	2046.0	912.0	-1.0	1275.0	1057.0	-1.0	1704.0	1401.0	-1.0	2025.0	1188.0	-1.0	2138.0	1440.0	-1.0	2415.0	1858.0	-1.0	3484.0	878.0	-1.0	1225.0	1436.0	-1.0	2524.0	1279.0	-1.0	1928.0	1368.0	-1.0	2166.0	1170.0	-1.0	1716.0	
285.310	1447.0	-1.0	2236.0	1151.0	-1.0	1617.0	1368.0	-1.0	2271.0	1718.0	-1.0	2811.0	1319.0	-1.0	2046.0	913.0	-1.0	1275.0	1057.0	-1.0	1704.0	1402.0	-1.0	2027.0	1188.0	-1.0	2137.0	1439.0	-1.0	2411.0	1858.0	-1.0	3482.0	879.0	-1.0	1224.0	1435.0	-1.0	2521.0	1277.0	-1.0	1925.0	1366.0	-1.0	2162.0	1168.0	-1.0	1712.0	
285.809	1446.0	-1.0	2235.0	1151.0	-1.0	1616.0	1368.0	-1.0	2269.0	1719.0	-1.0	2811.0	1318.0	-1.0	2042.0	914.0	-1.0	1274.0	1056.0	-1.0	1702.0	1404.0	-1.0	2027.0	1188.0	-1.0	2136.0	1439.0	-1.0	2407.0	1856.0	-1.0	3476.0	878.0	-1.0	1222.0	1433.0	-1.0	2520.0	1276.0	-1.0	1924.0	1364.0	-1.0	2158.0	1168.0	-1.0	1711.0	
286.308	1445.0	-1.0	2232.0	1150.0	-1.0	1609.0	1367.0	-1.0	2265.0	1718.0	-1.0	2807.0	1315.0	-1.0	2036.0	913.0	-1.0	1270.0	1056.0	-1.0	1699.0	1402.0	-1.0	2024.0	1188.0	-1.0	2133.0	1436.0	-1.0	2400.0	1853.0	-1.0	3466.0	877.0	-1.0	1218.0	1432.0	-1.0	2516.0	1274.0	-1.0	1919.0	1362.0	-1.0	2155.0	1165.0	-1.0	1707.0	
286.807	1443.0	-1.0	2229.0	1148.0	-1.0	1605.0	1366.0	-1.0	2260.0	1719.0	-1.0	2804.0	1312.0	-1.0	2028.0	913.0	-1.0	1267.0	1055.0	-1.0	1696.0	1403.0	-1.0	2023.0	1187.0	-1.0	2130.0	1435.0	-1.0	2399.0	1852.0	-1.0	3460.0	876.0	-1.0	1215.0	1431.0	-1.0	2515.0	1273.0	-1.0	1917.0	1362.0	-1.0	2154.0	1164.0	-1.0	1706.0	
287.306	1441.0	-1.0	2221.0	1145.0	-1.0	1596.0	1362.0	-1.0	2252.0	1716.0	-1.0	2793.0	1309.0	-1.0	2019.0	911.0	-1.0	1262.0	1054.0	-1.0	1688.0	1403.0	-1.0	2016.0	1186.0	-1.0	2124.0	1434.0	-1.0	2389.0	1849.0	-1.0	3446.0	874.0	-1.0	1211.0	1429.0	-1.0	2509.0	1272.0	-1.0	1911.0	1358.0	-1.0	2146.0	1162.0	-1.0	1699.0	
287.806	1440.0	-1.0	2215.0	1145.0	-1.0	1591.0	1360.0	-1.0	2244.0	1714.0	-1.0	2786.0	1305.0	-1.0	2009.0	911.0	-1.0	1259.0	1051.0	-1.0	1682.0	1403.0	-1.0	2010.0	1185.0	-1.0	2119.0	1432.0	-1.0	2385.0	1847.0	-1.0	3438.0	874.0	-1.0	1207.0	1429.0	-1.0	2506.0	1270.0	-1.0	1909.0	1357.0	-1.0	2144.0	1161.0	-1.0	1698.0	
288.305	1440.0	-1.0	2217.0	1147.0	-1.0	1591.0	1361.0	-1.0	2242.0	1716.0	-1.0	2789.0	1303.0	-1.0	2001.0	911.0	-1.0	1255.0	1050.0	-1.0	1678.0	1399.0	-1.0	2002.0	1184.0	-1.0	2115.0	1432.0	-1.0	2379.0	1846.0	-1.0	3431.0	873.0	-1.0	1204.0	1427.0	-1.0	2502.0	1268.0	-1.0	1904.0	1356.0	-1.0	2140.0	1159.0	-1.0	1693.0	
288.804	1437.0	-1.0	2211.0	1145.0	-1.0	1585.0	1359.0	-1.0	2234.0	1715.0	-1.0	2779.0	1299.0	-1.0	1992.0	909.0	-1.0	1251.0	1048.0	-1.0	1672.0	1399.0	-1.0	1997.0	1183.0	-1.0	2110.0	1431.0	-1.0	2374.0	1843.0	-1.0	3422.0	872.0	-1.0	1201.0	1426.0	-1.0	2499.0	1267.0	-1.0	1900.0	1354.0	-1.0	2138.0	1157.0	-1.0	1691.0	
289.303	1436.0	-1.0	2211.0	1145.0	-1.0	1588.0	1358.0	-1.0	2232.0	1716.0	-1.0	2778.0	1297.0	-1.0	1989.0	910.0	-1.0	1251.0	1048.0	-1.0	1669.0	1399.0	-1.0	1997.0	1183.0	-1.0	2108.0	1432.0	-1.0	2376.0	1843.0	-1.0	3424.0	874.0	-1.0	1202.0	1426.0	-1.0	2499.0	1268.0	-1.0	1900.0	1353.0	-1.0	2137.0	1157.0	-1.0	1689.0	
289.802	1433.0	-1.0	2203.0	1144.0	-1.0	1582.0	1355.0	-1.0	2225.0	1713.0	-1.0	2767.0	1295.0	-1.0	1982.0	909.0	-1.0	1247.0	1046.0	-1.0	1664.0	1399.0	-1.0	1993.0	1183.0	-1.0	2105.0	1432.0	-1.0	2371.0	1841.0	-1.0	3416.0	873.0	-1.0	1199.0	1425.0	-1.0	2495.0	1266.0	-1.0	1897.0	1353.0	-1.0	2133.0	1155.0	-1.0	1687.0	
290.301	1431.0	-1.0	2201.0	1142.0	-1.0	1582.0	1353.0	-1.0	2219.0	1712.0	-1.0	2762.0	1294.0	-1.0	1977.0	910.0	-1.0	1246.0	1045.0	-1.0	1662.0	1398.0	-1.0	1991.0	1181.0	-1.0	2103.0	1433.0	-1.0	2372.0	1840.0	-1.0	3415.0	872.0	-1.0	1199.0	1425.0	-1.0	2496.0	1267.0	-1.0	1897.0	1353.0	-1.0	2133.0	1156.0	-1.0	1687.0	
290.800	1427.0	-1.0	2194.0	1139.0	-1.0	1573.0	1350.0	-1.0	2211.0	1708.0	-1.0	2751.0	1291.0	-1.0	1973.0	909.0	-1.0	1243.0	1045.0	-1.0	1658.0	1398.0	-1.0	1986.0	1181.0	-1.0	2098.0	1431.0	-1.0	2367.0	1838.0	-1.0	3409.0	872.0	-1.0	1196.0	1423.0	-1.0	2493.0	1266.0	-1.0	1893.0	1351.0	-1.0	2129.0	1155.0	-1.0	1684.0	
291.299	1427.0	-1.0	2192.0	1139.0	-1.0	1572.0	1348.0	-1.0	2208.0	1707.0	-1.0	2747.0	1292.0	-1.0	1969.0	907.0	-1.0	1242.0	1044.0	-1.0	1657.0	1398.0	-1.0	1985.0	1180.0	-1.0	2098.0	1432.0	-1.0	2364.0	1838.0	-1.0	3406.0	873.0	-1.0	1196.0	1423.0	-1.0	2489.0	1265.0	-1.0	1889.0	1351.0	-1.0	2127.0	1154.0	-1.0	1680.0	
291.798	1424.0	-1.0	2184.0	1135.0	-1.0	1564.0	1346.0	-1.0	2199.0	1703.0	-1.0	2732.0	1290.0	-1.0	1963.0	908.0	-1.0	1239.0	1044.0	-1.0	1653.0	1395.0	-1.0	1980.0	1179.0	-1.0	2093.0	1430.0	-1.0	2356.0	1835.0	-1.0	3396.0	872.0	-1.0	1191.0	1422.0	-1.0	2482.0	1264.0	-1.0	1883.0	1349.0	-1.0	2120.0	1152.0	-1.0	1678.0	
292.297	1423.0	-1.0	2181.0	1135.0	-1.0	1561.0	1344.0	-1.0	2195.0	1702.0	-1.0	2727.0	1289.0	-1.0	1958.0	906.0	-1.0	1236.0	1043.0	-1.0	1651.0	1395.0	-1.0	1972.0	1178.0	-1.0	2088.0	1429.0	-1.0	2348.0	1834.0	-1.0	3386.0	870.0	-1.0	1187.0	1420.0	-1.0	2474.0	1262.0	-1.0	1877.0	1346.0	-1.0	2115.0	1151.0	-1.0	1673.0	
292.796	1422.0	-1.0	2174.0	1132.0	-1.0	1553.0	1342.0	-1.0	2186.0	1700.0	-1.0	2713.0	1286.0	-1.0	1950.0	905.0	-1.0	1233.0	1042.0	-1.0	1645.0	1394.0	-1.0	1964.0	1177.0	-1.0	2083.0	1427.0	-1.0	2342.0	1832.0	-1.0	3374.0	871.0	-1.0	1183.0	1418.0	-1.0	2470.0	1262.0	-1.0	1874.0	1346.0	-1.0	2109.0	1150.0	-1.0	1671.0	
293.295	1420.0	-1.0	2172.0	1130.0	-1.0	1553.0	1343.0	-1.0	2182.0	1700.0	-1.0	2711.0	1286.0	-1.0	1949.0	907.0	-1.0	1235.0	1042.0	-1.0	1644.0	1394.0	-1.0	1967.0	1177.0	-1.0	2080.0	1430.0	-1.0	2347.0	1833.0	-1.0	3377.0	870.0	-1.0	1186.0	1421.0	-1.0	2472.0	1265.0	-1.0	1879.0	1346.0	-1.0	2107.0	1152.0	-1.0	1671.0	
293.794	1417.0	-1.0	2165.0	1125.0	-1.0	1541.0	1341.0	-1.0	2174.0	1696.0	-1.0	2697.0	1285.0	-1.0	1942.0	906.0	-1.0	1231.0	1042.0	-1.0	1642.0	1398.0	-1.0	1969.0	1178.0	-1.0	2080.0	1432.0	-1.0	2346.0	1833.0	-1.0	3370.0	871.0	-1.0	1182.0	1421.0	-1.0	2466.0	1266.0	-1.0	1877.0	1345.0	-1.0	2105.0	1151.0	-1.0	1672.0	
294.293	1415.0	-1.0	2161.0	1123.0	-1.0	1537.0	1340.0	-1.0	2169.0	1694.0	-1.0	2690.0	1283.0	-1.0	1934.0	906.0	-1.0	1227.0	1041.0	-1.0	1639.0	1394.0	-1.0	1959.0	1178.0	-1.0	2076.0	1430.0	-1.0	2336.0	1831.0	-1.0	3360.0	869.0	-1.0	1178.0	1419.0	-1.0	2456.0	1263.0	-1.0	1871.0	1344.0	-1.0	2100.0	1152.0	-1.0	1668.0	
294.792	1413.0	-1.0	2153.0	1121.0	-1.0	1529.0	1337.0	-1.0	2158.0	1691.0	-1.0	2677.0	1280.0	-1.0	1921.0	902.0	-1.0	1220.0	1039.0	-1.0	1634.0	1389.0	-1.0	1946.0	1177.0	-1.0	2072.0	1427.0	-1.0	2326.0	1828.0	-1.0	3348.0	869.0	-1.0	1174.0	1416.0	-1.0	2447.0	1263.0	-1.0	1866.0	1345.0	-1.0	2098.0	1152.0	-1.0	1671.0	
295.291	1412.0	-1.0	2144.0	1118.0	-1.0	1519.0	1335.0	-1.0	2147.0	1686.0	-1.0	2664.0	1275.0	-1.0	1909.0	899.0	-1.0	1214.0	1038.0	-1.0	1627.0	1382.0	-1.0	1931.0	1176.0	-1.0	2067.0	1425.0	-1.0	2315.0	1827.0	-1.0	3335.0	866.0	-1.0	1167.0	1414.0	-1.0	2436.0	1261.0	-1.0	1858.0	1344.0	-1.0	2095.0	1152.0	-1.0	1670.0	
295.791	1410.0	-1.0	2139.0	1117.0	-1.0	1516.0	1333.0	-1.0	2139.0	1685.0	-1.0	2657.0	1271.0	-1.0	1900.0	897.0	-1.0	1210.0	1037.0	-1.0	1624.0	1379.0	-1.0	1921.0	1175.0	-1.0	2065.0	1424.0	-1.0	2312.0	1825.0	-1.0	3331.0	866.0	-1.0	1165.0	1414.0	-1.0	2433.0	1261.0	-1.0	1856.0	1345.0	-1.0	2097.0	1153.0	-1.0	1672.0	
296.290	1407.0	-1.0	2132.0	1114.0	-1.0	1509.0	1332.0	-1.0	2128.0	1682.0	-1.0	2647.0	1268.0	-1.0	1892.0	895.0	-1.0	1204.0	1036.0	-1.0	1618.0	1375.0	-1.0	1910.0	1176.0	-1.0	2059.0	1421.0	-1.0	2302.0	1823.0	-1.0	3320.0	865.0	-1.0	1162.0	1414.0	-1.0	2426.0	1258.0	-1.0	1849.0	1346.0	-1.0	2095.0	1153.0	-1.0	1673.0	
296.789	1408.0	-1.0	2130.0	1114.0	-1.0	1509.0	1331.0	-1.0	2125.0	1681.0	-1.0	2645.0	1268.0	-1.0	1886.0	893.0	-1.0	1202.0	1036.0	-1.0	1616.0	1373.0	-1.0	1906.0	1175.0	-1.0	2058.0	1422.0	-1.0	2301.0	1824.0	-1.0	3319.0	866.0	-1.0	1162.0	1415.0	-1.0	2427.0	1259.0	-1.0	1851.0	1347.0	-1.0	2099.0	1155.0	-1.0	1676.0	
297.289	1410.0	-1.0	2134.0	1116.0	-1.0	1512.0	1333.0	-1.0	2126.0	1684.0	-1.0	2650.0	1269.0	-1.0	1888.0	893.0	-1.0	1202.0	1036.0	-1.0	1617.0	1371.0	-1.0	1900.0	1175.0	-1.0	2057.0	1423.0	-1.0	2300.0	1826.0	-1.0	3319.0	865.0	-1.0	1161.0	1414.0	-1.0	2424.0	1259.0	-1.0	1849.0	1349.0	-1.0	2102.0	1156.0	-1.0	1678.0	
297.788	1410.0	-1.0	2133.0	1116.0	-1.0	1512.0	1333.0	-1.0	2126.0	1684.0	-1.0	2648.0	1272.0	-1.0	1891.0	894.0	-1.0	1202.0	1037.0	-1.0	1619.0	1369.0	-1.0	1899.0	1176.0	-1.0	2058.0	1424.0	-1.0	2298.0	1826.0	-1.0	3320.0	867.0	-1.0	1163.0	1415.0	-1.0	2427.0	1260.0	-1.0	1849.0	1351.0	-1.0	2106.0	1157.0	-1.0	1682.0	
298.287	1412.0	-1.0	2140.0	1118.0	-1.0	1521.0	1336.0	-1.0	2132.0	1685.0	-1.0	2657.0	1275.0	-1.0	1899.0	894.0	-1.0	1206.0	1039.0	-1.0	1624.0	1373.0	-1.0	1907.0	1177.0	-1.0	2064.0	1427.0	-1.0	2309.0	1830.0	-1.0	3334.0	868.0	-1.0	1168.0	1419.0	-1.0	2436.0	1263.0	-1.0	1858.0	1354.0	-1.0	2116.0	1158.0	-1.0	1689.0	
298.786	1414.0	-1.0	2146.0	1119.0	-1.0	1525.0	1338.0	-1.0	2135.0	1685.0	-1.0	2659.0	1280.0	-1.0	1907.0	894.0	-1.0	1208.0	1040.0	-1.0	1629.0	1373.0	-1.0	1910.0	1176.0	-1.0	2066.0	1428.0	-1.0	2312.0	1833.0	-1.0	3339.0	870.0	-1.0	1170.0	1420.0	-1.0	2441.0	1264.0	-1.0	1860.0	1355.0	-1.0	2121.0	1160.0	-1.0	1692.0	
299.286	1416.0	-1.0	2152.0	1121.0	-1.0	1532.0	1341.0	-1.0	2143.0	1686.0	-1.0	2667.0	1283.0	-1.0	1916.0	896.0	-1.0	1213.0	1042.0	-1.0	1636.0	1376.0	-1.0	1917.0	1178.0	-1.0	2071.0	1432.0	-1.0	2319.0	1835.0	-1.0	3350.0	870.0	-1.0	1174.0	1422.0	-1.0	2449.0	1266.0	-1.0	1868.0	1358.0	-1.0	2128.0	1162.0	-1.0	1699.0	
299.785	1418.0	-1.0	2158.0	1121.0	-1.0	1534.0	1342.0	-1.0	2148.0	1686.0	-1.0	2671.0	1286.0	-1.0	1924.0	896.0	-1.0	1216.0	1044.0	-1.0	1638.0	1376.0	-1.0	1920.0	1177.0	-1.0	2072.0	1431.0	-1.0	2321.0	1835.0	-1.0	3352.0	872.0	-1.0	1175.0	1421.0	-1.0	2452.0	1267.0	-1.0	1869.0	1360.0	-1.0	2131.0	1162.0	-1.0	1701.0	
300.285	1420.0	-1.0	2166.0	1122.0	-1.0	1540.0	1344.0	-1.0	2152.0	1687.0	-1.0	2680.0	1289.0	-1.0	1931.0	898.0	-1.0	1219.0	1044.0	-1.0	1641.0	1377.0	-1.0	1924.0	1177.0	-1.0	2073.0	1432.0	-1.0	2324.0	1838.0	-1.0	3359.0	874.0	-1.0	1177.0	1422.0	-1.0	2454.0	1268.0	-1.0	1873.0	1359.0	-1.0	2132.0	1163.0	-1.0	1704.0	
300.785	1421.0	-1.0	2170.0	1124.0	-1.0	1541.0	1345.0	-1.0	2156.0	1687.0	-1.0	2685.0	1290.0	-1.0	1933.0	897.0	-1.0	1218.0	1044.0	-1.0	1643.0	1375.0	-1.0	1920.0	1177.0	-1.0	2074.0	1429.0	-1.0	2319.0	1839.0	-1.0	3359.0	874.0	-1.0	1178.0	1420.0	-1.0	2450.0	1268.0	-1.0	1870.0	1358.0	-1.0	2129.0	1163.0	-1.0	1704.0	
301.285	1422.0	-1.0	2172.0	1125.0	-1.0	1546.0	1345.0	-1.0	2161.0	1690.0	-1.0	2692.0	1289.0	-1.0	1935.0	896.0	-1.0	1218.0	1045.0	-1.0	1642.0	1373.0	-1.0	1918.0	1177.0	-1.0	2072.0	1427.0	-1.0	2318.0	1839.0	-1.0	3361.0	874.0	-1.0	1179.0	1421.0	-1.0	2451.0	1269.0	-1.0	1869.0	1356.0	-1.0	2126.0	1163.0	-1.0	1705.0	
301.785	1423.0	-1.0	2172.0	1126.0	-1.0	1547.0	1344.0	-1.0	2163.0	1690.0	-1.0	2695.0	1287.0	-1.0	1935.0	897.0	-1.0	1217.0	1043.0	-1.0	1640.0	1371.0	-1.0	1914.0	1176.0	-1.0	2070.0	1424.0	-1.0	2312.0	1839.0	-1.0	3359.0	874.0	-1.0	1179.0	1420.0	-1.0	2446.0	1268.0	-1.0	1866.0	1354.0	-1.0	2122.0	1163.0	-1.0	1705.0	
302.284	1423.0	-1.0	2176.0	1128.0	-1.0	1554.0	1344.0	-1.0	2167.0	1692.0	-1.0	2704.0	1286.0	-1.0	1936.0	896.0	-1.0	1218.0	1042.0	-1.0	1638.0	1370.0	-1.0	1912.0	1176.0	-1.0	2069.0	1424.0	-1.0	2313.0	1840.0	-1.0	3361.0	874.0	-1.0	1181.0	1421.0	-1.0	2446.0	1267.0	-1.0	1865.0	1355.0	-1.0	2119.0	1164.0	-1.0	1705.0	
302.783	1422.0	-1.0	2175.0	1127.0	-1.0	1550.0	1344.0	-1.0	2164.0	1692.0	-1.0	2701.0	1285.0	-1.0	1930.0	895.0	-1.0	1215.0	1040.0	-1.0	1634.0	1367.0	-1.0	1907.0	1175.0	-1.0	2066.0	1421.0	-1.0	2307.0	1838.0	-1.0	3355.0	874.0	-1.0	1178.0	1419.0	-1.0	2440.0	1266.0	-1.0	1861.0	1354.0	-1.0	2113.0	1164.0	-1.0	1703.0	
303.282	1422.0	-1.0	2177.0	1128.0	-1.0	1554.0	1344.0	-1.0	2165.0	1693.0	-1.0	2707.0	1282.0	-1.0	1929.0	895.0	-1.0	1214.0	1039.0	-1.0	1632.0	1365.0	-1.0	1905.0	1175.0	-1.0	2065.0	1420.0	-1.0	2309.0	1840.0	-1.0	3358.0	873.0	-1.0	1179.0	1420.0	-1.0	2443.0	1267.0	-1.0	1862.0	1355.0	-1.0	2115.0	1165.0	-1.0	1705.0	
303.781	1422.0	-1.0	2174.0	1127.0	-1.0	1549.0	1341.0	-1.0	2161.0	1693.0	-1.0	2702.0	1281.0	-1.0	1924.0	894.0	-1.0	1213.0	1038.0	-1.0	1629.0	1363.0	-1.0	1899.0	1175.0	-1.0	2064.0	1417.0	-1.0	2302.0	1838.0	-1.0	3351.0	874.0	-1.0	1178.0	1418.0	-1.0	2438.0	1265.0	-1.0	1858.0	1355.0	-1.0	2115.0	1166.0	-1.0	1704.0	
304.280	1421.0	-1.0	2174.0	1126.0	-1.0	1549.0	1341.0	-1.0	2159.0	1693.0	-1.0	2702.0	1280.0	-1.0	1923.0	893.0	-1.0	1211.0	1037.0	-1.0	1628.0	1363.0	-1.0	1900.0	1175.0	-1.0	2064.0	1418.0	-1.0	2301.0	1839.0	-1.0	3353.0	874.0	-1.0	1179.0	1419.0	-1.0	2441.0	1266.0	-1.0	1860.0	1357.0	-1.0	2117.0	1167.0	-1.0	1707.0	
304.779	1422.0	-1.0	2173.0	1124.0	-1.0	1544.0	1340.0	-1.0	2155.0	1692.0	-1.0	2695.0	1280.0	-1.0	1922.0	894.0	-1.0	1210.0	1037.0	-1.0	1628.0	1363.0	-1.0	1896.0	1176.0	-1.0	2067.0	1416.0	-1.0	2296.0	1839.0	-1.0	3349.0	874.0	-1.0	1179.0	1419.0	-1.0	2437.0	1265.0	-1.0	1857.0	1358.0	-1.0	2118.0	1167.0	-1.0	1707.0	
305.278	1422.0	-1.0	2174.0	1123.0	-1.0	1543.0	1339.0	-1.0	2154.0	1693.0	-1.0	2695.0	1280.0	-1.0	1924.0	894.0	-1.0	1212.0	1039.0	-1.0	1631.0	1365.0	-1.0	1899.0	1178.0	-1.0	2070.0	1418.0	-1.0	2300.0	1841.0	-1.0	3355.0	875.0	-1.0	1182.0	1421.0	-1.0	2441.0	1265.0	-1.0	1861.0	1359.0	-1.0	2124.0	1168.0	-1.0	1709.0	
305.777	1423.0	-1.0	2178.0	1122.0	-1.0	1541.0	1340.0	-1.0	2155.0	1693.0	-1.0	2696.0	1281.0	-1.0	1929.0	895.0	-1.0	1213.0	1041.0	-1.0	1634.0	1366.0	-1.0	1899.0	1180.0	-1.0	2076.0	1419.0	-1.0	2300.0	1843.0	-1.0	3358.0	877.0	-1.0	1183.0	1421.0	-1.0	2438.0	1265.0	-1.0	1858.0	1361.0	-1.0	2126.0	1168.0	-1.0	1709.0	
306.276	1423.0	-1.0	2179.0	1123.0	-1.0	1541.0	1340.0	-1.0	2156.0	1693.0	-1.0	2692.0	1284.0	-1.0	1935.0	896.0	-1.0	1215.0	1043.0	-1.0	1639.0	1369.0	-1.0	1904.0	1182.0	-1.0	2081.0	1422.0	-1.0	2302.0	1846.0	-1.0	3363.0	877.0	-1.0	1186.0	1423.0	-1.0	2440.0	1266.0	-1.0	1860.0	1363.0	-1.0	2129.0	1168.0	-1.0	1711.0	
306.775	1425.0	-1.0	2186.0	1126.0	-1.0	1550.0	1342.0	-1.0	2164.0	1695.0	-1.0	2703.0	1288.0	-1.0	1944.0	898.0	-1.0	1219.0	1045.0	-1.0	1647.0	1374.0	-1.0	1911.0	1184.0	-1.0	2089.0	1423.0	-1.0	2308.0	1849.0	-1.0	3375.0	880.0	-1.0	1190.0	1423.0	-1.0	2442.0	1267.0	-1.0	1862.0	1363.0	-1.0	2130.0	1169.0	-1.0	1711.0	
307.274	1426.0	-1.0	2190.0	1126.0	-1.0	1552.0	1343.0	-1.0	2168.0	1696.0	-1.0	2704.0	1292.0	-1.0	1954.0	900.0	-1.0	1222.0	1047.0	-1.0	1653.0	1377.0	-1.0	1917.0	1186.0	-1.0	2096.0	1425.0	-1.0	2314.0	1851.0	-1.0	3383.0	881.0	-1.0	1192.0	1425.0	-1.0	2444.0	1268.0	-1.0	1866.0	1364.0	-1.0	2132.0	1169.0	-1.0	1714.0	
307.774	1428.0	-1.0	2196.0	1130.0	-1.0	1560.0	1345.0	-1.0	2176.0	1698.0	-1.0	2713.0	1296.0	-1.0	1964.0	901.0	-1.0	1228.0	1049.0	-1.0	1660.0	1380.0	-1.0	1927.0	1187.0	-1.0	2102.0	1428.0	-1.0	2320.0	1854.0	-1.0	3393.0	882.0	-1.0	1196.0	1426.0	-1.0	2447.0	1268.0	-1.0	1868.0	1366.0	-1.0	2134.0	1169.0	-1.0	1714.0	
308.273	1428.0	-1.0	2199.0	1128.0	-1.0	1561.0	1345.0	-1.0	2180.0	1699.0	-1.0	2715.0	1297.0	-1.0	1970.0	902.0	-1.0	1229.0	1052.0	-1.0	1664.0	1382.0	-1.0	1929.0	1188.0	-1.0	2106.0	1430.0	-1.0	2323.0	1854.0	-1.0	3395.0	883.0	-1.0	1196.0	1426.0	-1.0	2448.0	1269.0	-1.0	1869.0	1366.0	-1.0	2133.0	1170.0	-1.0	1715.0	
308.772	1430.0	-1.0	2205.0	1131.0	-1.0	1568.0	1348.0	-1.0	2188.0	1701.0	-1.0	2724.0	1298.0	-1.0	1974.0	903.0	-1.0	1232.0	1052.0	-1.0	1669.0	1384.0	-1.0	1934.0	1189.0	-1.0	2107.0	1433.0	-1.0	2333.0	1856.0	-1.0	3405.0	884.0	-1.0	1199.0	1429.0	-1.0	2458.0	1270.0	-1.0	1877.0	1367.0	-1.0	2139.0	1173.0	-1.0	1720.0	
309.271	1431.0	-1.0	2208.0	1130.0	-1.0	1567.0	1348.0	-1.0	2193.0	1703.0	-1.0	2727.0	1300.0	-1.0	1977.0	904.0	-1.0	1233.0	1052.0	-1.0	1670.0	1382.0	-1.0	1933.0	1187.0	-1.0	2107.0	1434.0	-1.0	2334.0	1857.0	-1.0	3405.0	884.0	-1.0	1200.0	1430.0	-1.0	2460.0	1272.0	-1.0	1878.0	1365.0	-1.0	2138.0	1173.0	-1.0	1720.0	
309.770	1432.0	-1.0	2214.0	1131.0	-1.0	1570.0	1349.0	-1.0	2198.0	1703.0	-1.0	2735.0	1299.0	-1.0	1979.0	903.0	-1.0	1235.0	1052.0	-1.0	1670.0	1383.0	-1.0	1936.0	1187.0	-1.0	2105.0	1433.0	-1.0	2338.0	1856.0	-1.0	3408.0	884.0	-1.0	1201.0	1430.0	-1.0	2467.0	1273.0	-1.0	1881.0	1367.0	-1.0	2140.0	1174.0	-1.0	1724.0	
310.269	1433.0	-1.0	2216.0	1131.0	-1.0	1569.0	1350.0	-1.0	2201.0	1703.0	-1.0	2738.0	1298.0	-1.0	1979.0	902.0	-1.0	1234.0	1051.0	-1.0	1668.0	1382.0	-1.0	1933.0	1186.0	-1.0	2100.0	1432.0	-1.0	2335.0	1854.0	-1.0	3405.0	883.0	-1.0	1200.0	1430.0	-1.0	2465.0	1271.0	-1.0	1878.0	1366.0	-1.0	2140.0	1173.0	-1.0	1722.0	
310.768	1432.0	-1.0	2220.0	1132.0	-1.0	1573.0	1350.0	-1.0	2204.0	1706.0	-1.0	2742.0	1297.0	-1.0	1979.0	903.0	-1.0	1234.0	1049.0	-1.0	1665.0	1381.0	-1.0	1935.0	1184.0	-1.0	2097.0	1432.0	-1.0	2336.0	1854.0	-1.0	3406.0	884.0	-1.0	1200.0	1430.0	-1.0	2469.0	1272.0	-1.0	1881.0	1366.0	-1.0	2140.0	1175.0	-1.0	1725.0	
311.267	1434.0	-1.0	2220.0	1131.0	-1.0	1570.0	1349.0	-1.0	2204.0	1705.0	-1.0	2743.0	1297.0	-1.0	1978.0	901.0	-1.0	1232.0	1048.0	-1.0	1662.0	1380.0	-1.0	1931.0	1182.0	-1.0	2093.0	1430.0	-1.0	2331.0	1852.0	-1.0	3399.0	882.0	-1.0	1197.0	1429.0	-1.0	2465.0	1271.0	-1.0	1877.0	1364.0	-1.0	2136.0	1173.0	-1.0	1723.0	
311.766	1434.0	-1.0	2220.0	1131.0	-1.0	1568.0	1348.0	-1.0	2202.0	1705.0	-1.0	2742.0	1295.0	-1.0	1976.0	901.0	-1.0	1231.0	1047.0	-1.0	1660.0	1379.0	-1.0	1932.0	1181.0	-1.0	2090.0	1430.0	-1.0	2332.0	1851.0	-1.0	3399.0	881.0	-1.0	1197.0	1430.0	-1.0	2468.0	1270.0	-1.0	1877.0	1366.0	-1.0	2139.0	1173.0	-1.0	1724.0	
312.265	1433.0	-1.0	2223.0	1133.0	-1.0	1570.0	1351.0	-1.0	2208.0	1707.0	-1.0	2750.0	1295.0	-1.0	1977.0	901.0	-1.0	1232.0	1047.0	-1.0	1662.0	1379.0	-1.0	1934.0	1181.0	-1.0	2090.0	1430.0	-1.0	2335.0	1852.0	-1.0	3402.0	882.0	-1.0	1199.0	1431.0	-1.0	2473.0	1271.0	-1.0	1879.0	1368.0	-1.0	2148.0	1173.0	-1.0	1723.0	
312.764	1434.0	-1.0	2226.0	1134.0	-1.0	1576.0	1353.0	-1.0	2213.0	1709.0	-1.0	2757.0	1297.0	-1.0	1982.0	901.0	-1.0	1235.0	1048.0	-1.0	1664.0	1383.0	-1.0	1943.0	1183.0	-1.0	2093.0	1433.0	-1.0	2345.0	1853.0	-1.0	3409.0	884.0	-1.0	1202.0	1433.0	-1.0	2481.0	1274.0	-1.0	1885.0	1371.0	-1.0	2155.0	1174.0	-1.0	1727.0	
313.263	1437.0	-1.0	2234.0	1136.0	-1.0	1582.0	1356.0	-1.0	2220.0	1712.0	-1.0	2766.0	1300.0	-1.0	1990.0	903.0	-1.0	1241.0	1050.0	-1.0	1669.0	1387.0	-1.0	1951.0	1183.0	-1.0	2101.0	1437.0	-1.0	2355.0	1857.0	-1.0	3417.0	884.0	-1.0	1205.0	1435.0	-1.0	2486.0	1274.0	-1.0	1890.0	1373.0	-1.0	2161.0	1174.0	-1.0	1729.0	
313.763	1438.0	-1.0	2249.0	1137.0	-1.0	1594.0	1357.0	-1.0	2233.0	1714.0	-1.0	2783.0	1304.0	-1.0	2000.0	906.0	-1.0	1248.0	1052.0	-1.0	1676.0	1391.0	-1.0	1964.0	1187.0	-1.0	2109.0	1441.0	-1.0	2368.0	1860.0	-1.0	3432.0	886.0	-1.0	1211.0	1437.0	-1.0	2495.0	1277.0	-1.0	1899.0	1375.0	-1.0	2170.0	1175.0	-1.0	1734.0	
314.262	1441.0	-1.0	2253.0	1138.0	-1.0	1597.0	1359.0	-1.0	2238.0	1716.0	-1.0	2788.0	1308.0	-1.0	2008.0	907.0	-1.0	1251.0	1054.0	-1.0	1683.0	1396.0	-1.0	1974.0	1189.0	-1.0	2118.0	1445.0	-1.0	2378.0	1863.0	-1.0	3441.0	887.0	-1.0	1213.0	1438.0	-1.0	2499.0	1279.0	-1.0	1904.0	1375.0	-1.0	2173.0	1176.0	-1.0	1734.0	
314.761	1444.0	-1.0	2261.0	1142.0	-1.0	1607.0	1362.0	-1.0	2246.0	1719.0	-1.0	2799.0	1312.0	-1.0	2020.0	908.0	-1.0	1258.0	1056.0	-1.0	1690.0	1402.0	-1.0	1988.0	1192.0	-1.0	2129.0	1449.0	-1.0	2391.0	1867.0	-1.0	3457.0	888.0	-1.0	1219.0	1440.0	-1.0	2503.0	1280.0	-1.0	1909.0	1378.0	-1.0	2178.0	1176.0	-1.0	1735.0	
315.260	1446.0	-1.0	2265.0	1143.0	-1.0	1610.0	1364.0	-1.0	2252.0	1721.0	-1.0	2806.0	1315.0	-1.0	2027.0	911.0	-1.0	1261.0	1059.0	-1.0	1695.0	1405.0	-1.0	1997.0	1194.0	-1.0	2136.0	1451.0	-1.0	2398.0	1870.0	-1.0	3464.0	890.0	-1.0	1220.0	1440.0	-1.0	2506.0	1281.0	-1.0	1911.0	1377.0	-1.0	2178.0	1175.0	-1.0	1735.0	
315.759	1450.0	-1.0	2274.0	1148.0	-1.0	1620.0	1367.0	-1.0	2261.0	1723.0	-1.0	2819.0	1318.0	-1.0	2035.0	912.0	-1.0	1267.0	1060.0	-1.0	1701.0	1410.0	-1.0	2002.0	1195.0	-1.0	2142.0	1452.0	-1.0	2398.0	1872.0	-1.0	3467.0	890.0	-1.0	1222.0	1439.0	-1.0	2505.0	1281.0	-1.0	1909.0	1377.0	-1.0	2178.0	1175.0	-1.0	1732.0	
316.258	1450.0	-1.0	2275.0	1149.0	-1.0	1623.0	1369.0	-1.0	2267.0	1726.0	-1.0	2825.0	1320.0	-1.0	2036.0	913.0	-1.0	1267.0	1061.0	-1.0	1704.0	1412.0	-1.0	2007.0	1197.0	-1.0	2144.0	1453.0	-1.0	2400.0	1871.0	-1.0	3468.0	889.0	-1.0	1221.0	1439.0	-1.0	2506.0	1281.0	-1.0	1911.0	1375.0	-1.0	2176.0	1174.0	-1.0	1732.0	
316.757	1451.0	-1.0	2279.0	1149.0	-1.0	1624.0	1371.0	-1.0	2272.0	1728.0	-1.0	2833.0	1320.0	-1.0	2038.0	914.0	-1.0	1268.0	1061.0	-1.0	1705.0	1411.0	-1.0	2007.0	1197.0	-1.0	2144.0	1452.0	-1.0	2398.0	1871.0	-1.0	3467.0	889.0	-1.0	1218.0	1438.0	-1.0	2504.0	1280.0	-1.0	1909.0	1374.0	-1.0	2173.0	1173.0	-1.0	1729.0	
317.256	1452.0	-1.0	2281.0	1150.0	-1.0	1626.0	1373.0	-1.0	2274.0	1729.0	-1.0	2837.0	1321.0	-1.0	2039.0	914.0	-1.0	1269.0	1060.0	-1.0	1705.0	1414.0	-1.0	2012.0	1196.0	-1.0	2144.0	1453.0	-1.0	2400.0	1871.0	-1.0	3466.0	888.0	-1.0	1218.0	1438.0	-1.0	2507.0	1281.0	-1.0	1910.0	1372.0	-1.0	2174.0	1173.0	-1.0	1729.0	
317.755	1453.0	-1.0	2282.0	1149.0	-1.0	1624.0	1372.0	-1.0	2274.0	1729.0	-1.0	2839.0	1320.0	-1.0	2036.0	915.0	-1.0	1268.0	1060.0	-1.0	1704.0	1414.0	-1.0	2013.0	1197.0	-1.0	2141.0	1451.0	-1.0	2397.0	1869.0	-1.0	3458.0	887.0	-1.0	1214.0	1438.0	-1.0	2505.0	1280.0	-1.0	1908.0	1371.0	-1.0	2171.0	1172.0	-1.0	1724.0	
318.254	1453.0	-1.0	2284.0	1151.0	-1.0	1629.0	1373.0	-1.0	2276.0	1731.0	-1.0	2845.0	1318.0	-1.0	2034.0	915.0	-1.0	1270.0	1060.0	-1.0	1702.0	1415.0	-1.0	2017.0	1195.0	-1.0	2138.0	1453.0	-1.0	2400.0	1869.0	-1.0	3459.0	886.0	-1.0	1213.0	1439.0	-1.0	2507.0	1281.0	-1.0	1908.0	1370.0	-1.0	2169.0	1171.0	-1.0	1721.0	
318.753	1453.0	-1.0	2282.0	1151.0	-1.0	1625.0	1372.0	-1.0	2274.0	1730.0	-1.0	2843.0	1316.0	-1.0	2028.0	915.0	-1.0	1268.0	1058.0	-1.0	1698.0	1416.0	-1.0	2016.0	1194.0	-1.0	2132.0	1450.0	-1.0	2395.0	1867.0	-1.0	3451.0	885.0	-1.0	1211.0	1437.0	-1.0	2504.0	1280.0	-1.0	1905.0	1370.0	-1.0	2166.0	1170.0	-1.0	1717.0	
319.252	1453.0	-1.0	2283.0	1154.0	-1.0	1631.0	1371.0	-1.0	2276.0	1731.0	-1.0	2849.0	1314.0	-1.0	2027.0	914.0	-1.0	1269.0	1057.0	-1.0	1694.0	1416.0	-1.0	2019.0	1193.0	-1.0	2129.0	1450.0	-1.0	2393.0	1866.0	-1.0	3449.0	885.0	-1.0	1210.0	1438.0	-1.0	2502.0	1279.0	-1.0	1904.0	1370.0	-1.0	2164.0	1168.0	-1.0	1713.0	
319.751	1453.0	-1.0	2281.0	1152.0	-1.0	1628.0	1370.0	-1.0	2272.0	1732.0	-1.0	2845.0	1311.0	-1.0	2020.0	914.0	-1.0	1266.0	1055.0	-1.0	1688.0	1415.0	-1.0	2016.0	1193.0	-1.0	2124.0	1449.0	-1.0	2388.0	1864.0	-1.0	3439.0	884.0	-1.0	1206.0	1437.0	-1.0	2500.0	1279.0	-1.0	1901.0	1368.0	-1.0	2163.0	1167.0	-1.0	1709.0	
320.250	1453.0	-1.0	2282.0	1154.0	-1.0	1632.0	1370.0	-1.0	2271.0	1732.0	-1.0	2848.0	1309.0	-1.0	2016.0	913.0	-1.0	1265.0	1054.0	-1.0	1685.0	1416.0	-1.0	2018.0	1191.0	-1.0	2122.0	1451.0	-1.0	2391.0	1866.0	-1.0	3442.0	884.0	-1.0	1207.0	1438.0	-1.0	2503.0	1281.0	-1.0	1904.0	1370.0	-1.0	2162.0	1167.0	-1.0	1708.0	
320.749	1453.0	-1.0	2281.0	1153.0	-1.0	1630.0	1368.0	-1.0	2269.0	1732.0	-1.0	2847.0	1309.0	-1.0	2012.0	913.0	-1.0	1264.0	1052.0	-1.0	1681.0	1416.0	-1.0	2017.0	1192.0	-1.0	2120.0	1450.0	-1.0	2390.0	1865.0	-1.0	3437.0	884.0	-1.0	1206.0	1439.0	-1.0	2503.0	1280.0	-1.0	1902.0	1368.0	-1.0	2163.0	1165.0	-1.0	1706.0	
321.249	1452.0	-1.0	2283.0	1155.0	-1.0	1635.0	1369.0	-1.0	2270.0	1734.0	-1.0	2852.0	1308.0	-1.0	2013.0	914.0	-1.0	1266.0	1052.0	-1.0	1682.0	1418.0	-1.0	2021.0	1192.0	-1.0	2120.0	1452.0	-1.0	2393.0	1867.0	-1.0	3441.0	884.0	-1.0	1208.0	1440.0	-1.0	2506.0	1281.0	-1.0	1905.0	1369.0	-1.0	2164.0	1164.0	-1.0	1703.0	
321.748	1452.0	-1.0	2282.0	1155.0	-1.0	1632.0	1368.0	-1.0	2267.0	1733.0	-1.0	2850.0	1308.0	-1.0	2010.0	915.0	-1.0	1266.0	1052.0	-1.0	1680.0	1417.0	-1.0	2021.0	1192.0	-1.0	2120.0	1453.0	-1.0	2391.0	1867.0	-1.0	3437.0	884.0	-1.0	1206.0	1439.0	-1.0	2505.0	1282.0	-1.0	1904.0	1367.0	-1.0	2163.0	1163.0	-1.0	1701.0	
322.248	1451.0	-1.0	2283.0	1155.0	-1.0	1637.0	1368.0	-1.0	2269.0	1734.0	-1.0	2854.0	1308.0	-1.0	2011.0	914.0	-1.0	1266.0	1053.0	-1.0	1681.0	1419.0	-1.0	2024.0	1194.0	-1.0	2122.0	1455.0	-1.0	2396.0	1867.0	-1.0	3442.0	884.0	-1.0	1207.0	1441.0	-1.0	2507.0	1281.0	-1.0	1907.0	1368.0	-1.0	2165.0	1164.0	-1.0	1700.0	
322.747	1451.0	-1.0	2281.0	1155.0	-1.0	1633.0	1368.0	-1.0	2267.0	1733.0	-1.0	2852.0	1308.0	-1.0	2009.0	914.0	-1.0	1266.0	1053.0	-1.0	1680.0	1419.0	-1.0	2024.0	1194.0	-1.0	2121.0	1455.0	-1.0	2393.0	1868.0	-1.0	3439.0	884.0	-1.0	1206.0	1440.0	-1.0	2507.0	1281.0	-1.0	1904.0	1365.0	-1.0	2161.0	1162.0	-1.0	1697.0	
323.246	1450.0	-1.0	2283.0	1155.0	-1.0	1638.0	1368.0	-1.0	2268.0	1734.0	-1.0	2855.0	1310.0	-1.0	2012.0	915.0	-1.0	1267.0	1053.0	-1.0	1680.0	1421.0	-1.0	2027.0	1195.0	-1.0	2124.0	1456.0	-1.0	2398.0	1869.0	-1.0	3441.0	885.0	-1.0	1207.0	1441.0	-1.0	2511.0	1282.0	-1.0	1909.0	1366.0	-1.0	2164.0	1162.0	-1.0	1701.0	
323.746	1450.0	-1.0	2283.0	1155.0	-1.0	1636.0	1368.0	-1.0	2267.0	1733.0	-1.0	2855.0	1310.0	-1.0	2011.0	916.0	-1.0	1268.0	1053.0	-1.0	1681.0	1421.0	-1.0	2027.0	1196.0	-1.0	2125.0	1456.0	-1.0	2395.0	1868.0	-1.0	3440.0	885.0	-1.0	1207.0	1440.0	-1.0	2510.0	1281.0	-1.0	1908.0	1366.0	-1.0	2161.0	1160.0	-1.0	1697.0	
324.245	1446.0	-1.0	2284.0	1149.0	-1.0	1639.0	1363.0	-1.0	2270.0	1729.0	-1.0	2858.0	1312.0	-1.0	2014.0	917.0	-1.0	1269.0	1054.0	-1.0	1682.0	1423.0	-1.0	2031.0	1196.0	-1.0	2127.0	1458.0	-1.0	2398.0	1870.0	-1.0	3442.0	885.0	-1.0	1208.0	1440.0	-1.0	2515.0	1283.0	-1.0	1910.0	1366.0	-1.0	2162.0	1161.0	-1.0	1699.0	
324.744	1446.0	-1.0	2284.0	1150.0	-1.0	1637.0	1366.0	-1.0	2268.0	1730.0	-1.0	2857.0	1312.0	-1.0	2014.0	916.0	-1.0	1270.0	1055.0	-1.0	1685.0	1425.0	-1.0	2034.0	1197.0	-1.0	2128.0	1459.0	-1.0	2396.0	1870.0	-1.0	3440.0	884.0	-1.0	1207.0	1440.0	-1.0	2513.0	1281.0	-1.0	1909.0	1365.0	-1.0	2160.0	1159.0	-1.0	1696.0	
325.243	1448.0	-1.0	2287.0	1153.0	-1.0	1641.0	1366.0	-1.0	2270.0	1730.0	-1.0	2861.0	1314.0	-1.0	2017.0	917.0	-1.0	1273.0	1056.0	-1.0	1686.0	1427.0	-1.0	2039.0	1197.0	-1.0	2129.0	1460.0	-1.0	2400.0	1871.0	-1.0	3444.0	884.0	-1.0	1209.0	1440.0	-1.0	2518.0	1282.0	-1.0	1913.0	1365.0	-1.0	2163.0	1160.0	-1.0	1699.0	
325.742	1449.0	-1.0	2286.0	1152.0	-1.0	1637.0	1366.0	-1.0	2268.0	1729.0	-1.0	2859.0	1314.0	-1.0	2015.0	917.0	-1.0	1272.0	1055.0	-1.0	1687.0	1428.0	-1.0	2040.0	1197.0	-1.0	2127.0	1458.0	-1.0	2398.0	1870.0	-1.0	3439.0	885.0	-1.0	1207.0	1440.0	-1.0	2515.0	1282.0	-1.0	1911.0	1365.0	-1.0	2158.0	1159.0	-1.0	1696.0	
326.241	1449.0	-1.0	2286.0	1154.0	-1.0	1641.0	1367.0	-1.0	2268.0	1731.0	-1.0	2859.0	1314.0	-1.0	2015.0	917.0	-1.0	1274.0	1055.0	-1.0	1686.0	1428.0	-1.0	2043.0	1197.0	-1.0	2127.0	1460.0	-1.0	2398.0	1870.0	-1.0	3439.0	885.0	-1.0	1208.0	1440.0	-1.0	2518.0	1283.0	-1.0	1912.0	1365.0	-1.0	2159.0	1159.0	-1.0	1698.0	
326.740	1449.0	-1.0	2285.0	1152.0	-1.0	1636.0	1367.0	-1.0	2265.0	1731.0	-1.0	2858.0	1313.0	-1.0	2013.0	917.0	-1.0	1272.0	1055.0	-1.0	1684.0	1428.0	-1.0	2042.0	1197.0	-1.0	2125.0	1458.0	-1.0	2394.0	1869.0	-1.0	3433.0	884.0	-1.0	1206.0	1439.0	-1.0	2515.0	1281.0	-1.0	1910.0	1363.0	-1.0	2152.0	1160.0	-1.0	1696.0	
327.239	1449.0	-1.0	2284.0	1153.0	-1.0	1639.0	1367.0	-1.0	2263.0	1731.0	-1.0	2857.0	1312.0	-1.0	2010.0	917.0	-1.0	1272.0	1054.0	-1.0	1682.0	1429.0	-1.0	2043.0	1197.0	-1.0	2124.0	1458.0	-1.0	2395.0	1868.0	-1.0	3433.0	884.0	-1.0	1207.0	1439.0	-1.0	2515.0	1283.0	-1.0	1912.0	1364.0	-1.0	2152.0	1159.0	-1.0	1697.0	
327.738	1449.0	-1.0	2283.0	1153.0	-1.0	1637.0	1367.0	-1.0	2263.0	1731.0	-1.0	2859.0	1310.0	-1.0	2008.0	917.0	-1.0	1272.0	1055.0	-1.0	1680.0	1427.0	-1.0	2040.0	1197.0	-1.0	2122.0	1457.0	-1.0	2393.0	1867.0	-1.0	3431.0	883.0	-1.0	1206.0	1439.0	-1.0	2513.0	1282.0	-1.0	1912.0	1363.0	-1.0	2152.0	1159.0	-1.0	1700.0	
328.237	1450.0	-1.0	2283.0	1155.0	-1.0	1639.0	1366.0	-1.0	2262.0	1731.0	-1.0	2859.0	1309.0	-1.0	2006.0	917.0	-1.0	1272.0	1053.0	-1.0	1678.0	1428.0	-1.0	2042.0	1197.0	-1.0	2122.0	1456.0	-1.0	2393.0	1866.0	-1.0	3431.0	883.0	-1.0	1205.0	1438.0	-1.0	2515.0	1283.0	-1.0	1913.0	1363.0	-1.0	2152.0	1161.0	-1.0	1700.0	
328.736	1449.0	-1.0	2280.0	1154.0	-1.0	1635.0	1366.0	-1.0	2258.0	1730.0	-1.0	2856.0	1308.0	-1.0	2001.0	917.0	-1.0	1270.0	1052.0	-1.0	1675.0	1426.0	-1.0	2040.0	1196.0	-1.0	2119.0	1455.0	-1.0	2389.0	1866.0	-1.0	3426.0	882.0	-1.0	1204.0	1438.0	-1.0	2508.0	1283.0	-1.0	1909.0	1362.0	-1.0	2145.0	1160.0	-1.0	1698.0	
329.235	1448.0	-1.0	2278.0	1154.0	-1.0	1635.0	1365.0	-1.0	2255.0	1730.0	-1.0	2854.0	1305.0	-1.0	1997.0	915.0	-1.0	1269.0	1052.0	-1.0	1673.0	1426.0	-1.0	2039.0	1196.0	-1.0	2117.0	1454.0	-1.0	2388.0	1865.0	-1.0	3424.0	882.0	-1.0	1204.0	1438.0	-1.0	2508.0	1282.0	-1.0	1910.0	1361.0	-1.0	2144.0	1161.0	-1.0	1698.0	
329.734	1447.0	-1.0	2271.0	1153.0	-1.0	1629.0	1363.0	-1.0	2249.0	1728.0	-1.0	2846.0	1302.0	-1.0	1991.0	914.0	-1.0	1265.0	1051.0	-1.0	1667.0	1424.0	-1.0	2034.0	1196.0	-1.0	2114.0	1452.0	-1.0	2382.0	1862.0	-1.0	3414.0	880.0	-1.0	1200.0	1436.0	-1.0	2501.0	1281.0	-1.0	1905.0	1361.0	-1.0	2137.0	1159.0	-1.0	1694.0	
330.234	1444.0	-1.0	2268.0	1152.0	-1.0	1626.0	1363.0	-1.0	2243.0	1727.0	-1.0	2843.0	1299.0	-1.0	1984.0	913.0	-1.0	1263.0	1049.0	-1.0	1662.0	1422.0	-1.0	2031.0	1195.0	-1.0	2111.0	1452.0	-1.0	2379.0	1861.0	-1.0	3409.0	879.0	-1.0	1199.0	1437.0	-1.0	2499.0	1281.0	-1.0	1903.0	1360.0	-1.0	2134.0	1160.0	-1.0	1694.0	
330.734	1444.0	-1.0	2263.0	1151.0	-1.0	1622.0	1361.0	-1.0	2236.0	1727.0	-1.0	2837.0	1296.0	-1.0	1976.0	913.0	-1.0	1259.0	1047.0	-1.0	1658.0	1420.0	-1.0	2024.0	1195.0	-1.0	2108.0	1450.0	-1.0	2373.0	1859.0	-1.0	3400.0	879.0	-1.0	1196.0	1434.0	-1.0	2492.0	1279.0	-1.0	1898.0	1359.0	-1.0	2129.0	1160.0	-1.0	1691.0	
331.233	1442.0	-1.0	2258.0	1149.0	-1.0	1619.0	1358.0	-1.0	2230.0	1726.0	-1.0	2830.0	1293.0	-1.0	1969.0	911.0	-1.0	1256.0	1046.0	-1.0	1653.0	1419.0	-1.0	2020.0	1195.0	-1.0	2106.0	1449.0	-1.0	2372.0	1857.0	-1.0	3395.0	877.0	-1.0	1193.0	1434.0	-1.0	2488.0	1280.0	-1.0	1897.0	1357.0	-1.0	2126.0	1160.0	-1.0	1690.0	
331.732	1440.0	-1.0	2251.0	1149.0	-1.0	1613.0	1356.0	-1.0	2221.0	1723.0	-1.0	2819.0	1292.0	-1.0	1963.0	911.0	-1.0	1254.0	1045.0	-1.0	1650.0	1416.0	-1.0	2014.0	1194.0	-1.0	2101.0	1449.0	-1.0	2368.0	1856.0	-1.0	3388.0	878.0	-1.0	1194.0	1433.0	-1.0	2485.0	1280.0	-1.0	1894.0	1356.0	-1.0	2121.0	1159.0	-1.0	1688.0	
332.231	1438.0	-1.0	2246.0	1147.0	-1.0	1611.0	1356.0	-1.0	2218.0	1723.0	-1.0	2817.0	1292.0	-1.0	1963.0	911.0	-1.0	1255.0	1044.0	-1.0	1649.0	1416.0	-1.0	2014.0	1192.0	-1.0	2098.0	1450.0	-1.0	2370.0	1857.0	-1.0	3387.0	879.0	-1.0	1197.0	1434.0	-1.0	2487.0	1281.0	-1.0	1898.0	1356.0	-1.0	2121.0	1160.0	-1.0	1689.0	
332.730	1436.0	-1.0	2240.0	1144.0	-1.0	1601.0	1354.0	-1.0	2211.0	1721.0	-1.0	2807.0	1291.0	-1.0	1958.0	912.0	-1.0	1252.0	1045.0	-1.0	1646.0	1417.0	-1.0	2011.0	1192.0	-1.0	2094.0	1450.0	-1.0	2365.0	1856.0	-1.0	3377.0	879.0	-1.0	1195.0	1433.0	-1.0	2479.0	1280.0	-1.0	1894.0	1355.0	-1.0	2113.0	1159.0	-1.0	1686.0	
333.229	1434.0	-1.0	2235.0	1144.0	-1.0	1601.0	1353.0	-1.0	2205.0	1719.0	-1.0	2802.0	1291.0	-1.0	1953.0	912.0	-1.0	1251.0	1044.0	-1.0	1646.0	1418.0	-1.0	2011.0	1193.0	-1.0	2091.0	1449.0	-1.0	2359.0	1855.0	-1.0	3368.0	880.0	-1.0	1194.0	1431.0	-1.0	2468.0	1278.0	-1.0	1887.0	1352.0	-1.0	2105.0	1157.0	-1.0	1683.0	
333.728	1432.0	-1.0	2226.0	1142.0	-1.0	1595.0	1352.0	-1.0	2197.0	1717.0	-1.0	2791.0	1290.0	-1.0	1947.0	911.0	-1.0	1249.0	1045.0	-1.0	1644.0	1418.0	-1.0	2007.0	1193.0	-1.0	2089.0	1448.0	-1.0	2353.0	1853.0	-1.0	3357.0	881.0	-1.0	1193.0	1429.0	-1.0	2460.0	1276.0	-1.0	1882.0	1352.0	-1.0	2099.0	1157.0	-1.0	1680.0	
334.227	1429.0	-1.0	2217.0	1139.0	-1.0	1585.0	1350.0	-1.0	2187.0	1715.0	-1.0	2777.0	1289.0	-1.0	1940.0	910.0	-1.0	1245.0	1045.0	-1.0	1642.0	1418.0	-1.0	1999.0	1193.0	-1.0	2083.0	1447.0	-1.0	2343.0	1849.0	-1.0	3341.0	881.0	-1.0	1190.0	1427.0	-1.0	2448.0	1274.0	-1.0	1872.0	1349.0	-1.0	2091.0	1156.0	-1.0	1676.0	
334.726	1428.0	-1.0	2211.0	1138.0	-1.0	1580.0	1348.0	-1.0	2179.0	1713.0	-1.0	2770.0	1288.0	-1.0	1934.0	910.0	-1.0	1242.0	1045.0	-1.0	1639.0	1417.0	-1.0	1995.0	1193.0	-1.0	2080.0	1446.0	-1.0	2340.0	1849.0	-1.0	3334.0	881.0	-1.0	1188.0	1427.0	-1.0	2444.0	1273.0	-1.0	1870.0	1348.0	-1.0	2088.0	1157.0	-1.0	1675.0	
335.225	1426.0	-1.0	2204.0	1137.0	-1.0	1574.0	1348.0	-1.0	2173.0	1712.0	-1.0	2762.0	1286.0	-1.0	1928.0	909.0	-1.0	1239.0	1045.0	-1.0	1638.0	1417.0	-1.0	1988.0	1193.0	-1.0	2077.0	1446.0	-1.0	2334.0	1847.0	-1.0	3326.0	880.0	-1.0	1185.0	1424.0	-1.0	2436.0	1271.0	-1.0	1862.0	1348.0	-1.0	2085.0	1157.0	-1.0	1673.0	
335.724	1426.0	-1.0	2203.0	1137.0	-1.0	1576.0	1349.0	-1.0	2170.0	1712.0	-1.0	2759.0	1286.0	-1.0	1925.0	908.0	-1.0	1238.0	1045.0	-1.0	1636.0	1417.0	-1.0	1986.0	1193.0	-1.0	2074.0	1446.0	-1.0	2333.0	1848.0	-1.0	3325.0	881.0	-1.0	1186.0	1426.0	-1.0	2436.0	1272.0	-1.0	1862.0	1349.0	-1.0	2086.0	1157.0	-1.0	1675.0	
336.223	1428.0	-1.0	2204.0	1139.0	-1.0	1577.0	1349.0	-1.0	2174.0	1714.0	-1.0	2764.0	1288.0	-1.0	1926.0	910.0	-1.0	1238.0	1045.0	-1.0	1638.0	1415.0	-1.0	1981.0	1192.0	-1.0	2075.0	1447.0	-1.0	2331.0	1850.0	-1.0	3327.0	882.0	-1.0	1187.0	1427.0	-1.0	2436.0	1271.0	-1.0	1862.0	1350.0	-1.0	2089.0	1158.0	-1.0	1677.0	
336.722	1427.0	-1.0	2206.0	1138.0	-1.0	1581.0	1351.0	-1.0	2176.0	1715.0	-1.0	2766.0	1290.0	-1.0	1930.0	910.0	-1.0	1240.0	1046.0	-1.0	1639.0	1416.0	-1.0	1983.0	1193.0	-1.0	2076.0	1448.0	-1.0	2333.0	1850.0	-1.0	3329.0	883.0	-1.0	1189.0	1428.0	-1.0	2440.0	1273.0	-1.0	1865.0	1353.0	-1.0	2094.0	1161.0	-1.0	1683.0	
337.221	1430.0	-1.0	2212.0	1142.0	-1.0	1588.0	1353.0	-1.0	2182.0	1716.0	-1.0	2775.0	1293.0	-1.0	1936.0	910.0	-1.0	1242.0	1048.0	-1.0	1643.0	1417.0	-1.0	1982.0	1193.0	-1.0	2077.0	1449.0	-1.0	2334.0	1852.0	-1.0	3334.0	885.0	-1.0	1192.0	1429.0	-1.0	2441.0	1275.0	-1.0	1867.0	1354.0	-1.0	2099.0	1163.0	-1.0	1687.0	
337.720	1430.0	-1.0	2214.0	1142.0	-1.0	1591.0	1354.0	-1.0	2185.0	1717.0	-1.0	2779.0	1294.0	-1.0	1940.0	911.0	-1.0	1244.0	1049.0	-1.0	1645.0	1417.0	-1.0	1986.0	1193.0	-1.0	2078.0	1451.0	-1.0	2339.0	1853.0	-1.0	3341.0	886.0	-1.0	1194.0	1431.0	-1.0	2446.0	1276.0	-1.0	1871.0	1356.0	-1.0	2104.0	1165.0	-1.0	1693.0	
338.219	1432.0	-1.0	2220.0	1146.0	-1.0	1600.0	1356.0	-1.0	2191.0	1721.0	-1.0	2789.0	1296.0	-1.0	1944.0	912.0	-1.0	1247.0	1050.0	-1.0	1647.0	1418.0	-1.0	1987.0	1194.0	-1.0	2080.0	1451.0	-1.0	2339.0	1854.0	-1.0	3344.0	887.0	-1.0	1197.0	1431.0	-1.0	2447.0	1276.0	-1.0	1871.0	1357.0	-1.0	2106.0	1166.0	-1.0	1696.0	
338.718	1433.0	-1.0	2221.0	1148.0	-1.0	1602.0	1358.0	-1.0	2192.0	1720.0	-1.0	2790.0	1297.0	-1.0	1944.0	912.0	-1.0	1247.0	1049.0	-1.0	1647.0	1418.0	-1.0	1988.0	1192.0	-1.0	2080.0	1450.0	-1.0	2339.0	1857.0	-1.0	3348.0	888.0	-1.0	1200.0	1431.0	-1.0	2449.0	1278.0	-1.0	1873.0	1357.0	-1.0	2109.0	1168.0	-1.0	1701.0	
339.217	1433.0	-1.0	2221.0	1146.0	-1.0	1601.0	1357.0	-1.0	2191.0	1721.0	-1.0	2788.0	1297.0	-1.0	1945.0	911.0	-1.0	1245.0	1049.0	-1.0	1644.0	1415.0	-1.0	1984.0	1193.0	-1.0	2079.0	1448.0	-1.0	2336.0	1855.0	-1.0	3347.0	888.0	-1.0	1198.0	1431.0	-1.0	2448.0	1277.0	-1.0	1870.0	1358.0	-1.0	2107.0	1168.0	-1.0	1702.0	
339.716	1433.0	-1.0	2222.0	1147.0	-1.0	1604.0	1358.0	-1.0	2191.0	1721.0	-1.0	2791.0	1297.0	-1.0	1945.0	911.0	-1.0	1246.0	1048.0	-1.0	1645.0	1413.0	-1.0	1983.0	1192.0	-1.0	2078.0	1448.0	-1.0	2337.0	1855.0	-1.0	3350.0	888.0	-1.0	1199.0	1432.0	-1.0	2451.0	1278.0	-1.0	1875.0	1358.0	-1.0	2110.0	1171.0	-1.0	1708.0	
340.215	1432.0	-1.0	2223.0	1147.0	-1.0	1604.0	1358.0	-1.0	2190.0	1721.0	-1.0	2790.0	1297.0	-1.0	1945.0	911.0	-1.0	1244.0	1048.0	-1.0	1642.0	1409.0	-1.0	1978.0	1190.0	-1.0	2076.0	1445.0	-1.0	2332.0	1855.0	-1.0	3345.0	888.0	-1.0	1199.0	1432.0	-1.0	2449.0	1277.0	-1.0	1872.0	1358.0	-1.0	2109.0	1171.0	-1.0	1708.0	
340.715	1434.0	-1.0	2222.0	1147.0	-1.0	1603.0	1356.0	-1.0	2189.0	1720.0	-1.0	2790.0	1295.0	-1.0	1943.0	910.0	-1.0	1243.0	1047.0	-1.0	1641.0	1409.0	-1.0	1976.0	1190.0	-1.0	2074.0	1443.0	-1.0	2331.0	1854.0	-1.0	3346.0	888.0	-1.0	1199.0	1432.0	-1.0	2448.0	1278.0	-1.0	1871.0	1358.0	-1.0	2110.0	1171.0	-1.0	1711.0	
341.214	1434.0	-1.0	2229.0	1152.0	-1.0	1614.0	1358.0	-1.0	2194.0	1723.0	-1.0	2800.0	1297.0	-1.0	1947.0	911.0	-1.0	1245.0	1047.0	-1.0	1643.0	1405.0	-1.0	1973.0	1189.0	-1.0	2075.0	1443.0	-1.0	2330.0	1855.0	-1.0	3349.0	888.0	-1.0	1201.0	1433.0	-1.0	2449.0	1279.0	-1.0	1873.0	1359.0	-1.0	2112.0	1172.0	-1.0	1712.0	
341.713	1434.0	-1.0	2230.0	1151.0	-1.0	1614.0	1358.0	-1.0	2194.0	1723.0	-1.0	2798.0	1297.0	-1.0	1947.0	910.0	-1.0	1245.0	1046.0	-1.0	1642.0	1404.0	-1.0	1971.0	1189.0	-1.0	2076.0	1441.0	-1.0	2330.0	1856.0	-1.0	3350.0	888.0	-1.0	1201.0	1433.0	-1.0	2449.0	1278.0	-1.0	1873.0	1360.0	-1.0	2114.0	1173.0	-1.0	1713.0	
342.212	1436.0	-1.0	2235.0	1153.0	-1.0	1620.0	1359.0	-1.0	2197.0	1724.0	-1.0	2803.0	1298.0	-1.0	1952.0	911.0	-1.0	1247.0	1048.0	-1.0	1645.0	1403.0	-1.0	1972.0	1190.0	-1.0	2078.0	1441.0	-1.0	2329.0	1856.0	-1.0	3354.0	888.0	-1.0	1202.0	1433.0	-1.0	2451.0	1279.0	-1.0	1873.0	1362.0	-1.0	2118.0	1174.0	-1.0	1714.0	
342.711	1437.0	-1.0	2238.0	1153.0	-1.0	1620.0	1357.0	-1.0	2196.0	1723.0	-1.0	2801.0	1300.0	-1.0	1952.0	911.0	-1.0	1246.0	1047.0	-1.0	1647.0	1404.0	-1.0	1973.0	1190.0	-1.0	2079.0	1441.0	-1.0	2332.0	1856.0	-1.0	3357.0	889.0	-1.0	1203.0	1434.0	-1.0	2454.0	1280.0	-1.0	1875.0	1363.0	-1.0	2122.0	1175.0	-1.0	1716.0	
343.210	1439.0	-1.0	2245.0	1154.0	-1.0	1627.0	1359.0	-1.0	2203.0	1725.0	-1.0	2807.0	1301.0	-1.0	1959.0	912.0	-1.0	1251.0	1049.0	-1.0	1651.0	1406.0	-1.0	1978.0	1190.0	-1.0	2083.0	1441.0	-1.0	2334.0	1860.0	-1.0	3366.0	890.0	-1.0	1207.0	1436.0	-1.0	2455.0	1281.0	-1.0	1877.0	1364.0	-1.0	2127.0	1176.0	-1.0	1719.0	
343.709	1439.0	-1.0	2246.0	1153.0	-1.0	1626.0	1360.0	-1.0	2203.0	1725.0	-1.0	2804.0	1303.0	-1.0	1961.0	912.0	-1.0	1252.0	1050.0	-1.0	1654.0	1406.0	-1.0	1978.0	1190.0	-1.0	2083.0	1442.0	-1.0	2334.0	1859.0	-1.0	3367.0	890.0	-1.0	1207.0	1437.0	-1.0	2458.0	1280.0	-1.0	1876.0	1366.0	-1.0	2132.0	1177.0	-1.0	1721.0	
344.208	1440.0	-1.0	2252.0	1155.0	-1.0	1630.0	1361.0	-1.0	2207.0	1726.0	-1.0	2809.0	1306.0	-1.0	1968.0	914.0	-1.0	1254.0	1050.0	-1.0	1657.0	1406.0	-1.0	1983.0	1191.0	-1.0	2089.0	1444.0	-1.0	2343.0	1862.0	-1.0	3378.0	891.0	-1.0	1210.0	1440.0	-1.0	2467.0	1283.0	-1.0	1885.0	1369.0	-1.0	2139.0	1178.0	-1.0	1727.0	
344.707	1442.0	-1.0	2255.0	1154.0	-1.0	1627.0	1361.0	-1.0	2209.0	1727.0	-1.0	2810.0	1307.0	-1.0	1971.0	915.0	-1.0	1254.0	1052.0	-1.0	1661.0	1405.0	-1.0	1983.0	1191.0	-1.0	2090.0	1443.0	-1.0	2343.0	1862.0	-1.0	3379.0	892.0	-1.0	1211.0	1440.0	-1.0	2468.0	1283.0	-1.0	1885.0	1370.0	-1.0	2142.0	1180.0	-1.0	1727.0	
345.206	1443.0	-1.0	2259.0	1155.0	-1.0	1631.0	1362.0	-1.0	2214.0	1729.0	-1.0	2815.0	1308.0	-1.0	1975.0	916.0	-1.0	1258.0	1053.0	-1.0	1664.0	1406.0	-1.0	1985.0	1192.0	-1.0	2094.0	1444.0	-1.0	2347.0	1864.0	-1.0	3386.0	892.0	-1.0	1214.0	1442.0	-1.0	2475.0	1285.0	-1.0	1890.0	1373.0	-1.0	2149.0	1181.0	-1.0	1733.0	
345.705	1443.0	-1.0	2261.0	1154.0	-1.0	1628.0	1362.0	-1.0	2214.0	1728.0	-1.0	2816.0	1308.0	-1.0	1977.0	915.0	-1.0	1257.0	1053.0	-1.0	1664.0	1405.0	-1.0	1983.0	1192.0	-1.0	2093.0	1443.0	-1.0	2343.0	1862.0	-1.0	3383.0	891.0	-1.0	1211.0	1441.0	-1.0	2469.0	1284.0	-1.0	1886.0	1372.0	-1.0	2143.0	1180.0	-1.0	1730.0	
346.204	1443.0	-1.0	2263.0	1155.0	-1.0	1631.0	1363.0	-1.0	2217.0	1730.0	-1.0	2820.0	1308.0	-1.0	1978.0	916.0	-1.0	1257.0	1053.0	-1.0	1665.0	1405.0	-1.0	1984.0	1192.0	-1.0	2095.0	1443.0	-1.0	2345.0	1861.0	-1.0	3384.0	890.0	-1.0	1210.0	1441.0	-1.0	2471.0	1284.0	-1.0	1887.0	1371.0	-1.0	2143.0	1181.0	-1.0	1730.0	
346.703	1443.0	-1.0	2261.0	1154.0	-1.0	1628.0	1361.0	-1.0	2217.0	1730.0	-1.0	2819.0	1306.0	-1.0	1976.0	915.0	-1.0	1255.0	1052.0	-1.0	1663.0	1404.0	-1.0	1980.0	1191.0	-1.0	2091.0	1440.0	-1.0	2339.0	1859.0	-1.0	3377.0	890.0	-1.0	1206.0	1440.0	-1.0	2467.0	1282.0	-1.0	1883.0	1369.0	-1.0	2136.0	1180.0	-1.0	1726.0	
347.203	1442.0	-1.0	2261.0	1155.0	-1.0	1631.0	1362.0	-1.0	2218.0	1731.0	-1.0	2823.0	1306.0	-1.0	1975.0	915.0	-1.0	1256.0	1051.0	-1.0	1662.0	1402.0	-1.0	1979.0	1191.0	-1.0	2091.0	1440.0	-1.0	2341.0	1858.0	-1.0	3377.0	889.0	-1.0	1206.0	1441.0	-1.0	2468.0	1282.0	-1.0	1884.0	1369.0	-1.0	2137.0	1181.0	-1.0	1727.0	
347.703	1443.0	-1.0	2262.0	1155.0	-1.0	1629.0	1361.0	-1.0	2219.0	1732.0	-1.0	2826.0	1305.0	-1.0	1974.0	915.0	-1.0	1253.0	1050.0	-1.0	1661.0	1399.0	-1.0	1973.0	1189.0	-1.0	2088.0	1437.0	-1.0	2336.0	1857.0	-1.0	3374.0	889.0	-1.0	1204.0	1439.0	-1.0	2466.0	1282.0	-1.0	1881.0	1369.0	-1.0	2133.0	1180.0	-1.0	1724.0	
348.202	1443.0	-1.0	2262.0	1154.0	-1.0	1627.0	1360.0	-1.0	2221.0	1733.0	-1.0	2828.0	1305.0	-1.0	1978.0	915.0	-1.0	1256.0	1050.0	-1.0	1661.0	1400.0	-1.0	1977.0	1189.0	-1.0	2087.0	1439.0	-1.0	2340.0	1858.0	-1.0	3376.0	889.0	-1.0	1206.0	1443.0	-1.0	2472.0	1283.0	-1.0	1886.0	1368.0	-1.0	2132.0	1179.0	-1.0	1725.0	
348.701	1443.0	-1.0	2262.0	1149.0	-1.0	1619.0	1360.0	-1.0	2223.0	1732.0	-1.0	2828.0	1306.0	-1.0	1981.0	915.0	-1.0	1257.0	1050.0	-1.0	1661.0	1401.0	-1.0	1978.0	1188.0	-1.0	2084.0	1439.0	-1.0	2340.0	1857.0	-1.0	3374.0	889.0	-1.0	1206.0	1444.0	-1.0	2475.0	1284.0	-1.0	1886.0	1365.0	-1.0	2128.0	1178.0	-1.0	1721.0	
349.200	1442.0	-1.0	2262.0	1148.0	-1.0	1614.0	1360.0	-1.0	2224.0	1731.0	-1.0	2830.0	1306.0	-1.0	1983.0	916.0	-1.0	1260.0	1051.0	-1.0	1662.0	1402.0	-1.0	1982.0	1188.0	-1.0	2084.0	1441.0	-1.0	2347.0	1858.0	-1.0	3379.0	889.0	-1.0	1208.0	1445.0	-1.0	2482.0	1286.0	-1.0	1892.0	1364.0	-1.0	2126.0	1178.0	-1.0	1721.0	
349.699	1443.0	-1.0	2268.0	1150.0	-1.0	1622.0	1362.0	-1.0	2233.0	1734.0	-1.0	2842.0	1309.0	-1.0	1988.0	918.0	-1.0	1264.0	1052.0	-1.0	1665.0	1403.0	-1.0	1986.0	1188.0	-1.0	2084.0	1442.0	-1.0	2351.0	1861.0	-1.0	3387.0	891.0	-1.0	1211.0	1447.0	-1.0	2486.0	1289.0	-1.0	1896.0	1363.0	-1.0	2126.0	1177.0	-1.0	1721.0	
350.198	1443.0	-1.0	2267.0	1148.0	-1.0	1617.0	1362.0	-1.0	2233.0	1734.0	-1.0	2840.0	1309.0	-1.0	1991.0	918.0	-1.0	1265.0	1052.0	-1.0	1665.0	1403.0	-1.0	1988.0	1187.0	-1.0	2084.0	1442.0	-1.0	2353.0	1862.0	-1.0	3391.0	891.0	-1.0	1214.0	1448.0	-1.0	2491.0	1289.0	-1.0	1899.0	1362.0	-1.0	2127.0	1177.0	-1.0	1719.0	
350.697	1444.0	-1.0	2270.0	1147.0	-1.0	1620.0	1362.0	-1.0	2236.0	1734.0	-1.0	2845.0	1309.0	-1.0	1995.0	918.0	-1.0	1268.0	1053.0	-1.0	1667.0	1405.0	-1.0	1992.0	1187.0	-1.0	2085.0	1442.0	-1.0	2355.0	1863.0	-1.0	3396.0	892.0	-1.0	1216.0	1450.0	-1.0	2495.0	1289.0	-1.0	1902.0	1362.0	-1.0	2127.0	1175.0	-1.0	1719.0	
351.196	1444.0	-1.0	2270.0	1146.0	-1.0	1618.0	1361.0	-1.0	2236.0	1732.0	-1.0	2843.0	1311.0	-1.0	1996.0	918.0	-1.0	1269.0	1052.0	-1.0	1668.0	1406.0	-1.0	1995.0	1186.0	-1.0	2085.0	1443.0	-1.0	2359.0	1865.0	-1.0	3401.0	893.0	-1.0	1218.0	1450.0	-1.0	2502.0	1292.0	-1.0	1906.0	1362.0	-1.0	2132.0	1175.0	-1.0	1719.0	
351.695	1446.0	-1.0	2275.0	1147.0	-1.0	1622.0	1361.0	-1.0	2240.0	1734.0	-1.0	2850.0	1311.0	-1.0	2004.0	919.0	-1.0	1275.0	1053.0	-1.0	1671.0	1408.0	-1.0	2004.0	1187.0	-1.0	2088.0	1447.0	-1.0	2369.0	1867.0	-1.0	3414.0	895.0	-1.0	1223.0	1452.0	-1.0	2510.0	1293.0	-1.0	1913.0	1365.0	-1.0	2137.0	1176.0	-1.0	1720.0	
352.194	1445.0	-1.0	2275.0	1145.0	-1.0	1618.0	1361.0	-1.0	2239.0	1732.0	-1.0	2848.0	1311.0	-1.0	2003.0	919.0	-1.0	1275.0	1053.0	-1.0	1672.0	1406.0	-1.0	2005.0	1187.0	-1.0	2088.0	1448.0	-1.0	2372.0	1868.0	-1.0	3419.0	895.0	-1.0	1227.0	1453.0	-1.0	2514.0	1295.0	-1.0	1916.0	1364.0	-1.0	2140.0	1175.0	-1.0	1721.0	
352.693	1444.0	-1.0	2276.0	1146.0	-1.0	1620.0	1360.0	-1.0	2242.0	1732.0	-1.0	2850.0	1311.0	-1.0	2005.0	918.0	-1.0	1277.0	1053.0	-1.0	1674.0	1406.0	-1.0	2007.0	1186.0	-1.0	2091.0	1447.0	-1.0	2381.0	1869.0	-1.0	3427.0	897.0	-1.0	1230.0	1455.0	-1.0	2521.0	1296.0	-1.0	1923.0	1367.0	-1.0	2144.0	1176.0	-1.0	1721.0	
353.193	1444.0	-1.0	2274.0	1145.0	-1.0	1615.0	1359.0	-1.0	2242.0	1730.0	-1.0	2849.0	1310.0	-1.0	2007.0	918.0	-1.0	1277.0	1053.0	-1.0	1675.0	1406.0	-1.0	2009.0	1185.0	-1.0	2091.0	1448.0	-1.0	2383.0	1868.0	-1.0	3428.0	896.0	-1.0	1233.0	1456.0	-1.0	2525.0	1295.0	-1.0	1925.0	1367.0	-1.0	2146.0	1176.0	-1.0	1722.0	
353.692	1444.0	-1.0	2277.0	1147.0	-1.0	1622.0	1361.0	-1.0	2248.0	1732.0	-1.0	2858.0	1311.0	-1.0	2011.0	919.0	-1.0	1282.0	1054.0	-1.0	1678.0	1408.0	-1.0	2018.0	1185.0	-1.0	2094.0	1450.0	-1.0	2393.0	1869.0	-1.0	3436.0	897.0	-1.0	1237.0	1457.0	-1.0	2531.0	1297.0	-1.0	1931.0	1369.0	-1.0	2152.0	1177.0	-1.0	1723.0	
354.191	1445.0	-1.0	2277.0	1146.0	-1.0	1623.0	1361.0	-1.0	2253.0	1733.0	-1.0	2863.0	1312.0	-1.0	2014.0	919.0	-1.0	1283.0	1054.0	-1.0	1680.0	1409.0	-1.0	2022.0	1186.0	-1.0	2096.0	1452.0	-1.0	2397.0	1869.0	-1.0	3439.0	897.0	-1.0	1239.0	1457.0	-1.0	2532.0	1297.0	-1.0	1934.0	1372.0	-1.0	2158.0	1177.0	-1.0	1726.0	
354.690	1446.0	-1.0	2284.0	1152.0	-1.0	1638.0	1363.0	-1.0	2260.0	1736.0	-1.0	2874.0	1313.0	-1.0	2015.0	918.0	-1.0	1284.0	1055.0	-1.0	1683.0	1409.0	-1.0	2021.0	1186.0	-1.0	2100.0	1451.0	-1.0	2396.0	1868.0	-1.0	3440.0	896.0	-1.0	1238.0	1456.0	-1.0	2529.0	1296.0	-1.0	1933.0	1373.0	-1.0	2161.0	1177.0	-1.0	1726.0	
355.189	1447.0	-1.0	2287.0	1154.0	-1.0	1645.0	1364.0	-1.0	2262.0	1736.0	-1.0	2878.0	1313.0	-1.0	2016.0	917.0	-1.0	1282.0	1055.0	-1.0	1683.0	1406.0	-1.0	2019.0	1187.0	-1.0	2104.0	1449.0	-1.0	2396.0	1867.0	-1.0	3439.0	895.0	-1.0	1236.0	1454.0	-1.0	2528.0	1294.0	-1.0	1932.0	1375.0	-1.0	2166.0	1178.0	-1.0	1728.0	
355.688	1449.0	-1.0	2290.0	1157.0	-1.0	1647.0	1365.0	-1.0	2266.0	1739.0	-1.0	2884.0	1313.0	-1.0	2016.0	916.0	-1.0	1280.0	1056.0	-1.0	1685.0	1405.0	-1.0	2016.0	1187.0	-1.0	2106.0	1448.0	-1.0	2393.0	1867.0	-1.0	3437.0	892.0	-1.0	1233.0	1451.0	-1.0	2523.0	1293.0	-1.0	1929.0	1375.0	-1.0	2167.0	1177.0	-1.0	1727.0	
356.187	1451.0	-1.0	2294.0	1159.0	-1.0	1654.0	1367.0	-1.0	2271.0	1741.0	-1.0	2889.0	1313.0	-1.0	2019.0	915.0	-1.0	1281.0	1056.0	-1.0	1685.0	1406.0	-1.0	2017.0	1188.0	-1.0	2110.0	1448.0	-1.0	2397.0	1868.0	-1.0	3441.0	892.0	-1.0	1231.0	1452.0	-1.0	2524.0	1291.0	-1.0	1930.0	1377.0	-1.0	2171.0	1179.0	-1.0	1731.0	
356.686	1454.0	-1.0	2297.0	1161.0	-1.0	1656.0	1369.0	-1.0	2273.0	1741.0	-1.0	2893.0	1314.0	-1.0	2021.0	915.0	-1.0	1281.0	1056.0	-1.0	1687.0	1405.0	-1.0	2019.0	1190.0	-1.0	2112.0	1447.0	-1.0	2396.0	1868.0	-1.0	3443.0	891.0	-1.0	1230.0	1451.0	-1.0	2523.0	1291.0	-1.0	1930.0	1376.0	-1.0	2173.0	1178.0	-1.0	1731.0	
357.185	1455.0	-1.0	2304.0	1165.0	-1.0	1666.0	1371.0	-1.0	2278.0	1743.0	-1.0	2900.0	1317.0	-1.0	2026.0	916.0	-1.0	1283.0	1056.0	-1.0	1690.0	1407.0	-1.0	2024.0	1190.0	-1.0	2116.0	1449.0	-1.0	2404.0	1870.0	-1.0	3451.0	890.0	-1.0	1231.0	1451.0	-1.0	2529.0	1293.0	-1.0	1936.0	1378.0	-1.0	2178.0	1180.0	-1.0	1734.0	
357.684	1456.0	-1.0	2306.0	1166.0	-1.0	1669.0	1373.0	-1.0	2282.0	1745.0	-1.0	2904.0	1319.0	-1.0	2028.0	916.0	-1.0	1285.0	1056.0	-1.0	1691.0	1409.0	-1.0	2025.0	1191.0	-1.0	2118.0	1449.0	-1.0	2406.0	1870.0	-1.0	3454.0	891.0	-1.0	1231.0	1451.0	-1.0	2530.0	1291.0	-1.0	1935.0	1378.0	-1.0	2179.0	1179.0	-1.0	1734.0	
358.183	1458.0	-1.0	2314.0	1170.0	-1.0	1679.0	1376.0	-1.0	2288.0	1747.0	-1.0	2914.0	1320.0	-1.0	2034.0	917.0	-1.0	1288.0	1058.0	-1.0	1693.0	1411.0	-1.0	2034.0	1192.0	-1.0	2123.0	1451.0	-1.0	2413.0	1873.0	-1.0	3463.0	890.0	-1.0	1233.0	1452.0	-1.0	2533.0	1293.0	-1.0	1938.0	1380.0	-1.0	2181.0	1180.0	-1.0	1735.0	
358.683	1460.0	-1.0	2316.0	1171.0	-1.0	1682.0	1376.0	-1.0	2292.0	1748.0	-1.0	2918.0	1322.0	-1.0	2037.0	918.0	-1.0	1289.0	1057.0	-1.0	1694.0	1412.0	-1.0	2036.0	1192.0	-1.0	2124.0	1451.0	-1.0	2414.0	1874.0	-1.0	3465.0	889.0	-1.0	1232.0	1451.0	-1.0	2534.0	1292.0	-1.0	1938.0	1378.0	-1.0	2181.0	1181.0	-1.0	1734.0	
359.183	1461.0	-1.0	2322.0	1174.0	-1.0	1691.0	1378.0	-1.0	2298.0	1751.0	-1.0	2928.0	1323.0	-1.0	2040.0	918.0	-1.0	1293.0	1058.0	-1.0	1697.0	1414.0	-1.0	2042.0	1193.0	-1.0	2127.0	1452.0	-1.0	2420.0	1876.0	-1.0	3473.0	890.0	-1.0	1235.0	1452.0	-1.0	2538.0	1294.0	-1.0	1942.0	1379.0	-1.0	2181.0	1180.0	-1.0	1735.0	
359.682	1463.0	-1.0	2324.0	1175.0	-1.0	1694.0	1379.0	-1.0	2302.0	1753.0	-1.0	2932.0	1324.0	-1.0	2041.0	919.0	-1.0	1293.0	1058.0	-1.0	1697.0	1414.0	-1.0	2044.0	1193.0	-1.0	2127.0	1451.0	-1.0	2421.0	1876.0	-1.0	3474.0	889.0	-1.0	1234.0	1451.0	-1.0	2537.0	1293.0	-1.0	1941.0	1377.0	-1.0	2181.0	1178.0	-1.0	1734.0	
360.181	1464.0	-1.0	2330.0	1178.0	-1.0	1703.0	1381.0	-1.0	2308.0	1754.0	-1.0	2941.0	1324.0	-1.0	2046.0	919.0	-1.0	1296.0	1059.0	-1.0	1698.0	1416.0	-1.0	2050.0	1193.0	-1.0	2129.0	1451.0	-1.0	2419.0	1877.0	-1.0	3475.0	890.0	-1.0	1234.0	1450.0	-1.0	2537.0	1292.0	-1.0	1939.0	1376.0	-1.0	2179.0	1177.0	-1.0	1733.0	
360.680	1464.0	-1.0	2330.0	1178.0	-1.0	1703.0	1381.0	-1.0	2309.0	1754.0	-1.0	2945.0	1325.0	-1.0	2044.0	919.0	-1.0	1297.0	1059.0	-1.0	1696.0	1418.0	-1.0	2052.0	1194.0	-1.0	2129.0	1450.0	-1.0	2418.0	1874.0	-1.0	3473.0	889.0	-1.0	1233.0	1449.0	-1.0	2537.0	1291.0	-1.0	1940.0	1374.0	-1.0	2178.0	1176.0	-1.0	1734.0	
361.179	1465.0	-1.0	2332.0	1181.0	-1.0	1704.0	1382.0	-1.0	2313.0	1755.0	-1.0	2951.0	1324.0	-1.0	2043.0	920.0	-1.0	1296.0	1059.0	-1.0	1695.0	1418.0	-1.0	2049.0	1193.0	-1.0	2127.0	1449.0	-1.0	2414.0	1874.0	-1.0	3468.0	887.0	-1.0	1231.0	1446.0	-1.0	2533.0	1289.0	-1.0	1936.0	1372.0	-1.0	2173.0	1174.0	-1.0	1729.0	
361.678	1464.0	-1.0	2328.0	1178.0	-1.0	1701.0	1381.0	-1.0	2310.0	1754.0	-1.0	2949.0	1323.0	-1.0	2036.0	919.0	-1.0	1294.0	1057.0	-1.0	1690.0	1419.0	-1.0	2050.0	1193.0	-1.0	2123.0	1446.0	-1.0	2409.0	1872.0	-1.0	3463.0	886.0	-1.0	1228.0	1445.0	-1.0	2529.0	1288.0	-1.0	1933.0	1372.0	-1.0	2169.0	1173.0	-1.0	1728.0	
362.177	1463.0	-1.0	2324.0	1176.0	-1.0	1696.0	1381.0	-1.0	2309.0	1755.0	-1.0	2949.0	1320.0	-1.0	2028.0	918.0	-1.0	1290.0	1055.0	-1.0	1686.0	1418.0	-1.0	2046.0	1192.0	-1.0	2119.0	1443.0	-1.0	2402.0	1868.0	-1.0	3451.0	884.0	-1.0	1223.0	1442.0	-1.0	2523.0	1285.0	-1.0	1927.0	1368.0	-1.0	2161.0	1170.0	-1.0	1721.0	
362.676	1460.0	-1.0	2318.0	1175.0	-1.0	1689.0	1379.0	-1.0	2301.0	1754.0	-1.0	2943.0	1317.0	-1.0	2017.0	918.0	-1.0	1286.0	1052.0	-1.0	1678.0	1416.0	-1.0	2043.0	1191.0	-1.0	2114.0	1441.0	-1.0	2395.0	1866.0	-1.0	3441.0	883.0	-1.0	1220.0	1441.0	-1.0	2518.0	1284.0	-1.0	1923.0	1366.0	-1.0	2155.0	1169.0	-1.0	1716.0	
363.175	1460.0	-1.0	2316.0	1176.0	-1.0	1692.0	1378.0	-1.0	2300.0	1755.0	-1.0	2945.0	1314.0	-1.0	2009.0	917.0	-1.0	1282.0	1051.0	-1.0	1672.0	1415.0	-1.0	2038.0	1191.0	-1.0	2109.0	1439.0	-1.0	2387.0	1863.0	-1.0	3433.0	881.0	-1.0	1215.0	1441.0	-1.0	2511.0	1282.0	-1.0	1916.0	1364.0	-1.0	2146.0	1166.0	-1.0	1709.0	
363.674	1458.0	-1.0	2308.0	1174.0	-1.0	1684.0	1375.0	-1.0	2291.0	1752.0	-1.0	2936.0	1309.0	-1.0	1998.0	916.0	-1.0	1276.0	1048.0	-1.0	1664.0	1413.0	-1.0	2033.0	1190.0	-1.0	2104.0	1436.0	-1.0	2381.0	1860.0	-1.0	3421.0	880.0	-1.0	1212.0	1439.0	-1.0	2507.0	1280.0	-1.0	1912.0	1362.0	-1.0	2140.0	1164.0	-1.0	1705.0	
364.173	1457.0	-1.0	2305.0	1175.0	-1.0	1685.0	1374.0	-1.0	2286.0	1752.0	-1.0	2933.0	1306.0	-1.0	1990.0	915.0	-1.0	1274.0	1047.0	-1.0	1659.0	1414.0	-1.0	2028.0	1190.0	-1.0	2099.0	1435.0	-1.0	2373.0	1858.0	-1.0	3413.0	878.0	-1.0	1209.0	1437.0	-1.0	2500.0	1279.0	-1.0	1905.0	1361.0	-1.0	2133.0	1162.0	-1.0	1696.0	
364.672	1453.0	-1.0	2295.0	1172.0	-1.0	1677.0	1372.0	-1.0	2275.0	1749.0	-1.0	2920.0	1302.0	-1.0	1979.0	913.0	-1.0	1268.0	1045.0	-1.0	1651.0	1413.0	-1.0	2023.0	1188.0	-1.0	2092.0	1433.0	-1.0	2365.0	1856.0	-1.0	3400.0	878.0	-1.0	1204.0	1436.0	-1.0	2496.0	1278.0	-1.0	1901.0	1358.0	-1.0	2128.0	1161.0	-1.0	1692.0	
365.172	1452.0	-1.0	2290.0	1171.0	-1.0	1676.0	1370.0	-1.0	2271.0	1748.0	-1.0	2916.0	1301.0	-1.0	1975.0	913.0	-1.0	1267.0	1043.0	-1.0	1648.0	1413.0	-1.0	2022.0	1187.0	-1.0	2090.0	1435.0	-1.0	2367.0	1856.0	-1.0	3401.0	877.0	-1.0	1204.0	1436.0	-1.0	2496.0	1277.0	-1.0	1900.0	1358.0	-1.0	2124.0	1161.0	-1.0	1689.0	
365.671	1449.0	-1.0	2282.0	1169.0	-1.0	1666.0	1368.0	-1.0	2261.0	1746.0	-1.0	2903.0	1298.0	-1.0	1968.0	912.0	-1.0	1263.0	1043.0	-1.0	1643.0	1411.0	-1.0	2016.0	1187.0	-1.0	2085.0	1434.0	-1.0	2362.0	1855.0	-1.0	3393.0	877.0	-1.0	1200.0	1436.0	-1.0	2492.0	1276.0	-1.0	1896.0	1355.0	-1.0	2119.0	1159.0	-1.0	1685.0	
366.170	1449.0	-1.0	2276.0	1168.0	-1.0	1664.0	1366.0	-1.0	2256.0	1744.0	-1.0	2893.0	1297.0	-1.0	1965.0	912.0	-1.0	1261.0	1043.0	-1.0	1641.0	1411.0	-1.0	2015.0	1188.0	-1.0	2083.0	1436.0	-1.0	2363.0	1855.0	-1.0	3390.0	877.0	-1.0	1199.0	1436.0	-1.0	2496.0	1276.0	-1.0	1899.0	1356.0	-1.0	2120.0	1158.0	-1.0	1685.0	
366.669	1445.0	-1.0	2270.0	1165.0	-1.0	1655.0	1365.0	-1.0	2249.0	1741.0	-1.0	2882.0	1296.0	-1.0	1961.0	911.0	-1.0	1258.0	1042.0	-1.0	1639.0	1411.0	-1.0	2011.0	1187.0	-1.0	2079.0	1436.0	-1.0	2356.0	1853.0	-1.0	3383.0	877.0	-1.0	1196.0	1434.0	-1.0	2492.0	1274.0	-1.0	1893.0	1353.0	-1.0	2115.0	1157.0	-1.0	1681.0	
367.168	1444.0	-1.0	2267.0	1164.0	-1.0	1651.0	1362.0	-1.0	2244.0	1739.0	-1.0	2874.0	1297.0	-1.0	1962.0	912.0	-1.0	1257.0	1041.0	-1.0	1638.0	1411.0	-1.0	2012.0	1187.0	-1.0	2078.0	1436.0	-1.0	2355.0	1853.0	-1.0	3381.0	878.0	-1.0	1195.0	1434.0	-1.0	2495.0	1273.0	-1.0	1892.0	1353.0	-1.0	2113.0	1157.0	-1.0	1681.0	
367.667	1442.0	-1.0	2262.0	1161.0	-1.0	1643.0	1361.0	-1.0	2239.0	1737.0	-1.0	2864.0	1297.0	-1.0	1962.0	912.0	-1.0	1257.0	1042.0	-1.0	1638.0	1411.0	-1.0	2009.0	1187.0	-1.0	2076.0	1437.0	-1.0	2352.0	1853.0	-1.0	3377.0	877.0	-1.0	1192.0	1434.0	-1.0	2491.0	1272.0	-1.0	1886.0	1350.0	-1.0	2109.0	1155.0	-1.0	1677.0	
368.166	1441.0	-1.0	2259.0	1161.0	-1.0	1642.0	1361.0	-1.0	2238.0	1736.0	-1.0	2860.0	1297.0	-1.0	1964.0	913.0	-1.0	1258.0	1043.0	-1.0	1640.0	1414.0	-1.0	2012.0	1188.0	-1.0	2075.0	1439.0	-1.0	2352.0	1853.0	-1.0	3378.0	878.0	-1.0	1193.0	1433.0	-1.0	2490.0	1272.0	-1.0	1886.0	1351.0	-1.0	2111.0	1155.0	-1.0	1678.0	
368.665	1440.0	-1.0	2256.0	1159.0	-1.0	1635.0	1361.0	-1.0	2236.0	1734.0	-1.0	2854.0	1299.0	-1.0	1965.0	913.0	-1.0	1257.0	1043.0	-1.0	1640.0	1412.0	-1.0	2009.0	1186.0	-1.0	2072.0	1439.0	-1.0	2347.0	1853.0	-1.0	3372.0	878.0	-1.0	1190.0	1432.0	-1.0	2486.0	1271.0	-1.0	1880.0	1349.0	-1.0	2106.0	1154.0	-1.0	1674.0	
369.164	1439.0	-1.0	2252.0	1158.0	-1.0	1634.0	1359.0	-1.0	2234.0	1732.0	-1.0	2846.0	1299.0	-1.0	1964.0	913.0	-1.0	1256.0	1043.0	-1.0	1639.0	1414.0	-1.0	2009.0	1187.0	-1.0	2070.0	1440.0	-1.0	2345.0	1852.0	-1.0	3369.0	878.0	-1.0	1187.0	1431.0	-1.0	2485.0	1271.0	-1.0	1879.0	1348.0	-1.0	2103.0	1155.0	-1.0	1674.0	
369.663	1438.0	-1.0	2249.0	1157.0	-1.0	1627.0	1358.0	-1.0	2232.0	1731.0	-1.0	2841.0	1299.0	-1.0	1962.0	914.0	-1.0	1256.0	1043.0	-1.0	1638.0	1413.0	-1.0	2002.0	1187.0	-1.0	2066.0	1438.0	-1.0	2337.0	1850.0	-1.0	3362.0	877.0	-1.0	1184.0	1429.0	-1.0	2479.0	1270.0	-1.0	1873.0	1347.0	-1.0	2098.0	1153.0	-1.0	1670.0	
370.162	1435.0	-1.0	2243.0	1155.0	-1.0	1622.0	1357.0	-1.0	2227.0	1729.0	-1.0	2833.0	1297.0	-1.0	1956.0	912.0	-1.0	1252.0	1042.0	-1.0	1634.0	1411.0	-1.0	1999.0	1185.0	-1.0	2062.0	1438.0	-1.0	2333.0	1850.0	-1.0	3355.0	878.0	-1.0	1181.0	1429.0	-1.0	2475.0	1269.0	-1.0	1871.0	1344.0	-1.0	2095.0	1153.0	-1.0	1668.0	
370.661	1434.0	-1.0	2241.0	1155.0	-1.0	1620.0	1356.0	-1.0	2227.0	1729.0	-1.0	2832.0	1295.0	-1.0	1953.0	912.0	-1.0	1250.0	1041.0	-1.0	1631.0	1410.0	-1.0	1992.0	1184.0	-1.0	2058.0	1438.0	-1.0	2327.0	1848.0	-1.0	3348.0	877.0	-1.0	1178.0	1427.0	-1.0	2470.0	1268.0	-1.0	1866.0	1344.0	-1.0	2091.0	1153.0	-1.0	1666.0	
371.160	1432.0	-1.0	2235.0	1153.0	-1.0	1616.0	1353.0	-1.0	2220.0	1726.0	-1.0	2823.0	1291.0	-1.0	1946.0	911.0	-1.0	1248.0	1041.0	-1.0	1627.0	1408.0	-1.0	1987.0	1183.0	-1.0	2055.0	1438.0	-1.0	2324.0	1847.0	-1.0	3343.0	877.0	-1.0	1176.0	1426.0	-1.0	2468.0	1268.0	-1.0	1864.0	1344.0	-1.0	2089.0	1152.0	-1.0	1667.0	
371.659	1431.0	-1.0	2235.0	1155.0	-1.0	1617.0	1353.0	-1.0	2220.0	1728.0	-1.0	2826.0	1291.0	-1.0	1943.0	911.0	-1.0	1245.0	1039.0	-1.0	1623.0	1407.0	-1.0	1982.0	1183.0	-1.0	2051.0	1437.0	-1.0	2320.0	1846.0	-1.0	3339.0	877.0	-1.0	1174.0	1426.0	-1.0	2462.0	1267.0	-1.0	1861.0	1343.0	-1.0	2086.0	1151.0	-1.0	1665.0	
372.158	1428.0	-1.0	2227.0	1152.0	-1.0	1611.0	1352.0	-1.0	2214.0	1725.0	-1.0	2815.0	1287.0	-1.0	1935.0	909.0	-1.0	1243.0	1038.0	-1.0	1618.0	1406.0	-1.0	1976.0	1182.0	-1.0	2045.0	1437.0	-1.0	2316.0	1844.0	-1.0	3330.0	876.0	-1.0	1172.0	1425.0	-1.0	2459.0	1268.0	-1.0	1859.0	1341.0	-1.0	2083.0	1152.0	-1.0	1666.0	
372.657	1428.0	-1.0	2224.0	1154.0	-1.0	1614.0	1351.0	-1.0	2211.0	1725.0	-1.0	2814.0	1287.0	-1.0	1933.0	908.0	-1.0	1242.0	1036.0	-1.0	1615.0	1406.0	-1.0	1977.0	1181.0	-1.0	2043.0	1439.0	-1.0	2320.0	1846.0	-1.0	3335.0	876.0	-1.0	1174.0	1427.0	-1.0	2463.0	1269.0	-1.0	1863.0	1344.0	-1.0	2085.0	1155.0	-1.0	1670.0	
373.156	1427.0	-1.0	2216.0	1151.0	-1.0	1607.0	1350.0	-1.0	2204.0	1721.0	-1.0	2803.0	1284.0	-1.0	1927.0	908.0	-1.0	1239.0	1035.0	-1.0	1610.0	1404.0	-1.0	1972.0	1180.0	-1.0	2039.0	1437.0	-1.0	2315.0	1845.0	-1.0	3327.0	877.0	-1.0	1172.0	1426.0	-1.0	2458.0	1268.0	-1.0	1860.0	1343.0	-1.0	2083.0	1156.0	-1.0	1671.0	
373.656	1425.0	-1.0	2213.0	1150.0	-1.0	1607.0	1348.0	-1.0	2199.0	1719.0	-1.0	2799.0	1283.0	-1.0	1924.0	906.0	-1.0	1239.0	1035.0	-1.0	1608.0	1404.0	-1.0	1971.0	1180.0	-1.0	2036.0	1439.0	-1.0	2316.0	1845.0	-1.0	3328.0	877.0	-1.0	1172.0	1428.0	-1.0	2460.0	1270.0	-1.0	1864.0	1344.0	-1.0	2086.0	1157.0	-1.0	1677.0	
374.155	1425.0	-1.0	2210.0	1147.0	-1.0	1603.0	1349.0	-1.0	2196.0	1718.0	-1.0	2795.0	1283.0	-1.0	1923.0	906.0	-1.0	1238.0	1035.0	-1.0	1607.0	1404.0	-1.0	1969.0	1180.0	-1.0	2034.0	1438.0	-1.0	2313.0	1845.0	-1.0	3326.0	877.0	-1.0	1172.0	1427.0	-1.0	2459.0	1271.0	-1.0	1864.0	1344.0	-1.0	2085.0	1158.0	-1.0	1679.0	
374.654	1425.0	-1.0	2209.0	1148.0	-1.0	1604.0	1349.0	-1.0	2194.0	1719.0	-1.0	2792.0	1284.0	-1.0	1924.0	907.0	-1.0	1238.0	1035.0	-1.0	1607.0	1404.0	-1.0	1972.0	1180.0	-1.0	2035.0	1438.0	-1.0	2316.0	1846.0	-1.0	3328.0	878.0	-1.0	1173.0	1428.0	-1.0	2461.0	1272.0	-1.0	1866.0	1345.0	-1.0	2090.0	1159.0	-1.0	1683.0	
375.153	1426.0	-1.0	2211.0	1150.0	-1.0	1608.0	1352.0	-1.0	2200.0	1720.0	-1.0	2798.0	1286.0	-1.0	1928.0	907.0	-1.0	1241.0	1036.0	-1.0	1611.0	1404.0	-1.0	1972.0	1180.0	-1.0	2037.0	1438.0	-1.0	2315.0	1847.0	-1.0	3332.0	879.0	-1.0	1174.0	1428.0	-1.0	2462.0	1271.0	-1.0	1866.0	1346.0	-1.0	2091.0	1160.0	-1.0	1686.0	
375.652	1426.0	-1.0	2212.0	1150.0	-1.0	1607.0	1352.0	-1.0	2198.0	1719.0	-1.0	2797.0	1289.0	-1.0	1931.0	908.0	-1.0	1245.0	1037.0	-1.0	1613.0	1405.0	-1.0	1977.0	1180.0	-1.0	2038.0	1439.0	-1.0	2318.0	1848.0	-1.0	3336.0	880.0	-1.0	1176.0	1429.0	-1.0	2463.0	1273.0	-1.0	1869.0	1348.0	-1.0	2095.0	1161.0	-1.0	1690.0	
376.151	1427.0	-1.0	2214.0	1151.0	-1.0	1613.0	1354.0	-1.0	2202.0	1720.0	-1.0	2801.0	1290.0	-1.0	1936.0	908.0	-1.0	1247.0	1038.0	-1.0	1615.0	1408.0	-1.0	1980.0	1181.0	-1.0	2041.0	1440.0	-1.0	2318.0	1850.0	-1.0	3343.0	880.0	-1.0	1180.0	1430.0	-1.0	2465.0	1273.0	-1.0	1870.0	1348.0	-1.0	2095.0	1163.0	-1.0	1692.0	
376.650	1426.0	-1.0	2211.0	1149.0	-1.0	1610.0	1351.0	-1.0	2198.0	1716.0	-1.0	2793.0	1289.0	-1.0	1934.0	906.0	-1.0	1244.0	1038.0	-1.0	1615.0	1405.0	-1.0	1975.0	1181.0	-1.0	2041.0	1437.0	-1.0	2313.0	1849.0	-1.0	3344.0	879.0	-1.0	1178.0	1430.0	-1.0	2463.0	1272.0	-1.0	1868.0	1349.0	-1.0	2093.0	1163.0	-1.0	1694.0	
377.149	1426.0	-1.0	2211.0	1148.0	-1.0	1608.0	1351.0	-1.0	2197.0	1716.0	-1.0	2792.0	1289.0	-1.0	1934.0	907.0	-1.0	1241.0	1037.0	-1.0	1614.0	1401.0	-1.0	1969.0	1181.0	-1.0	2041.0	1433.0	-1.0	2306.0	1848.0	-1.0	3341.0	878.0	-1.0	1177.0	1429.0	-1.0	2460.0	1272.0	-1.0	1864.0	1347.0	-1.0	2091.0	1163.0	-1.0	1693.0	
377.649	1425.0	-1.0	2207.0	1147.0	-1.0	1605.0	1349.0	-1.0	2194.0	1715.0	-1.0	2787.0	1288.0	-1.0	1932.0	906.0	-1.0	1239.0	1037.0	-1.0	1614.0	1399.0	-1.0	1967.0	1179.0	-1.0	2040.0	1430.0	-1.0	2303.0	1847.0	-1.0	3341.0	879.0	-1.0	1177.0	1429.0	-1.0	2459.0	1271.0	-1.0	1863.0	1347.0	-1.0	2089.0	1163.0	-1.0	1696.0	
378.148	1423.0	-1.0	2202.0	1144.0	-1.0	1599.0	1349.0	-1.0	2189.0	1712.0	-1.0	2779.0	1287.0	-1.0	1931.0	905.0	-1.0	1236.0	1036.0	-1.0	1612.0	1394.0	-1.0	1960.0	1179.0	-1.0	2038.0	1426.0	-1.0	2295.0	1844.0	-1.0	3335.0	878.0	-1.0	1174.0	1427.0	-1.0	2453.0	1269.0	-1.0	1859.0	1345.0	-1.0	2084.0	1164.0	-1.0	1695.0	
378.647	1421.0	-1.0	2196.0	1141.0	-1.0	1592.0	1345.0	-1.0	2182.0	1711.0	-1.0	2771.0	1284.0	-1.0	1925.0	904.0	-1.0	1234.0	1034.0	-1.0	1608.0	1392.0	-1.0	1954.0	1178.0	-1.0	2034.0	1424.0	-1.0	2289.0	1841.0	-1.0	3330.0	876.0	-1.0	1172.0	1426.0	-1.0	2451.0	1267.0	-1.0	1856.0	1347.0	-1.0	2083.0	1164.0	-1.0	1696.0	
379.146	1419.0	-1.0	2191.0	1139.0	-1.0	1585.0	1343.0	-1.0	2175.0	1708.0	-1.0	2761.0	1281.0	-1.0	1920.0	901.0	-1.0	1230.0	1033.0	-1.0	1605.0	1389.0	-1.0	1947.0	1177.0	-1.0	2031.0	1419.0	-1.0	2280.0	1839.0	-1.0	3320.0	875.0	-1.0	1169.0	1424.0	-1.0	2442.0	1265.0	-1.0	1850.0	1345.0	-1.0	2078.0	1163.0	-1.0	1693.0	
379.645	1418.0	-1.0	2182.0	1135.0	-1.0	1579.0	1340.0	-1.0	2165.0	1706.0	-1.0	2748.0	1277.0	-1.0	1911.0	900.0	-1.0	1226.0	1031.0	-1.0	1599.0	1386.0	-1.0	1942.0	1176.0	-1.0	2028.0	1417.0	-1.0	2273.0	1837.0	-1.0	3312.0	873.0	-1.0	1167.0	1423.0	-1.0	2437.0	1264.0	-1.0	1846.0	1345.0	-1.0	2076.0	1164.0	-1.0	1693.0	
380.144	1417.0	-1.0	2184.0	1137.0	-1.0	1584.0	1340.0	-1.0	2162.0	1705.0	-1.0	2748.0	1275.0	-1.0	1909.0	899.0	-1.0	1226.0	1030.0	-1.0	1598.0	1387.0	-1.0	1944.0	1176.0	-1.0	2029.0	1419.0	-1.0	2280.0	1838.0	-1.0	3321.0	874.0	-1.0	1170.0	1426.0	-1.0	2445.0	1266.0	-1.0	1854.0	1347.0	-1.0	2082.0	1166.0	-1.0	1699.0	
380.643	1416.0	-1.0	2182.0	1134.0	-1.0	1579.0	1339.0	-1.0	2158.0	1704.0	-1.0	2742.0	1273.0	-1.0	1906.0	898.0	-1.0	1224.0	1030.0	-1.0	1597.0	1385.0	-1.0	1941.0	1177.0	-1.0	2029.0	1418.0	-1.0	2277.0	1837.0	-1.0	3316.0	874.0	-1.0	1169.0	1425.0	-1.0	2443.0	1266.0	-1.0	1853.0	1348.0	-1.0	2083.0	1167.0	-1.0	1699.0	
381.142	1417.0	-1.0	2181.0	1134.0	-1.0	1578.0	1337.0	-1.0	2156.0	1702.0	-1.0	2738.0	1272.0	-1.0	1906.0	898.0	-1.0	1223.0	1030.0	-1.0	1598.0	1386.0	-1.0	1941.0	1177.0	-1.0	2030.0	1418.0	-1.0	2277.0	1837.0	-1.0	3317.0	874.0	-1.0	1170.0	1426.0	-1.0	2445.0	1265.0	-1.0	1855.0	1349.0	-1.0	2086.0	1168.0	-1.0	1700.0	
381.641	1416.0	-1.0	2180.0	1130.0	-1.0	1571.0	1336.0	-1.0	2153.0	1698.0	-1.0	2729.0	1273.0	-1.0	1907.0	898.0	-1.0	1222.0	1030.0	-1.0	1598.0	1385.0	-1.0	1939.0	1178.0	-1.0	2030.0	1418.0	-1.0	2271.0	1836.0	-1.0	3312.0	873.0	-1.0	1167.0	1425.0	-1.0	2438.0	1264.0	-1.0	1849.0	1350.0	-1.0	2084.0	1167.0	-1.0	1699.0	
382.140	1415.0	-1.0	2182.0	1131.0	-1.0	1572.0	1337.0	-1.0	2152.0	1698.0	-1.0	2727.0	1274.0	-1.0	1909.0	898.0	-1.0	1224.0	1031.0	-1.0	1600.0	1387.0	-1.0	1942.0	1178.0	-1.0	2033.0	1418.0	-1.0	2272.0	1838.0	-1.0	3316.0	874.0	-1.0	1168.0	1425.0	-1.0	2440.0	1264.0	-1.0	1850.0	1350.0	-1.0	2087.0	1169.0	-1.0	1700.0	
382.640	1417.0	-1.0	2183.0	1129.0	-1.0	1570.0	1336.0	-1.0	2153.0	1698.0	-1.0	2726.0	1276.0	-1.0	1912.0	898.0	-1.0	1223.0	1031.0	-1.0	1603.0	1388.0	-1.0	1940.0	1180.0	-1.0	2036.0	1418.0	-1.0	2268.0	1838.0	-1.0	3314.0	874.0	-1.0	1168.0	1425.0	-1.0	2435.0	1263.0	-1.0	1846.0	1350.0	-1.0	2084.0	1167.0	-1.0	1696.0	
383.139	1418.0	-1.0	2184.0	1130.0	-1.0	1569.0	1337.0	-1.0	2155.0	1698.0	-1.0	2726.0	1278.0	-1.0	1914.0	898.0	-1.0	1225.0	1032.0	-1.0	1606.0	1389.0	-1.0	1942.0	1181.0	-1.0	2038.0	1420.0	-1.0	2269.0	1840.0	-1.0	3317.0	874.0	-1.0	1168.0	1426.0	-1.0	2436.0	1263.0	-1.0	1846.0	1350.0	-1.0	2085.0	1168.0	-1.0	1697.0	
383.638	1419.0	-1.0	2192.0	1133.0	-1.0	1580.0	1339.0	-1.0	2162.0	1700.0	-1.0	2735.0	1282.0	-1.0	1926.0	900.0	-1.0	1230.0	1035.0	-1.0	1612.0	1393.0	-1.0	1951.0	1183.0	-1.0	2045.0	1423.0	-1.0	2276.0	1843.0	-1.0	3331.0	876.0	-1.0	1172.0	1428.0	-1.0	2437.0	1264.0	-1.0	1849.0	1351.0	-1.0	2086.0	1169.0	-1.0	1698.0	
384.137	1420.0	-1.0	2193.0	1133.0	-1.0	1579.0	1340.0	-1.0	2166.0	1701.0	-1.0	2737.0	1283.0	-1.0	1932.0	901.0	-1.0	1233.0	1037.0	-1.0	1618.0	1395.0	-1.0	1955.0	1184.0	-1.0	2050.0	1425.0	-1.0	2278.0	1845.0	-1.0	3334.0	877.0	-1.0	1175.0	1428.0	-1.0	2440.0	1265.0	-1.0	1851.0	1352.0	-1.0	2089.0	1170.0	-1.0	1699.0	
384.636	1420.0	-1.0	2200.0	1134.0	-1.0	1587.0	1342.0	-1.0	2173.0	1703.0	-1.0	2746.0	1287.0	-1.0	1941.0	902.0	-1.0	1239.0	1038.0	-1.0	1624.0	1398.0	-1.0	1963.0	1186.0	-1.0	2057.0	1427.0	-1.0	2288.0	1848.0	-1.0	3348.0	879.0	-1.0	1179.0	1430.0	-1.0	2444.0	1266.0	-1.0	1855.0	1353.0	-1.0	2092.0	1170.0	-1.0	1700.0	
385.135	1420.0	-1.0	2199.0	1134.0	-1.0	1585.0	1343.0	-1.0	2175.0	1702.0	-1.0	2745.0	1287.0	-1.0	1943.0	902.0	-1.0	1239.0	1039.0	-1.0	1627.0	1399.0	-1.0	1966.0	1186.0	-1.0	2059.0	1428.0	-1.0	2288.0	1849.0	-1.0	3348.0	878.0	-1.0	1178.0	1430.0	-1.0	2445.0	1266.0	-1.0	1855.0	1353.0	-1.0	2092.0	1171.0	-1.0	1701.0	
385.634	1422.0	-1.0	2200.0	1135.0	-1.0	1588.0	1343.0	-1.0	2179.0	1702.0	-1.0	2750.0	1288.0	-1.0	1947.0	903.0	-1.0	1242.0	1040.0	-1.0	1629.0	1400.0	-1.0	1968.0	1186.0	-1.0	2061.0	1429.0	-1.0	2294.0	1848.0	-1.0	3353.0	880.0	-1.0	1180.0	1432.0	-1.0	2453.0	1267.0	-1.0	1861.0	1355.0	-1.0	2096.0	1171.0	-1.0	1704.0	
386.133	1421.0	-1.0	2199.0	1134.0	-1.0	1584.0	1343.0	-1.0	2179.0	1701.0	-1.0	2747.0	1288.0	-1.0	1947.0	903.0	-1.0	1240.0	1039.0	-1.0	1630.0	1398.0	-1.0	1965.0	1185.0	-1.0	2058.0	1427.0	-1.0	2290.0	1847.0	-1.0	3350.0	879.0	-1.0	1178.0	1431.0	-1.0	2453.0	1267.0	-1.0	1859.0	1355.0	-1.0	2097.0	1171.0	-1.0	1705.0	
386.632	1420.0	-1.0	2199.0	1133.0	-1.0	1584.0	1344.0	-1.0	2182.0	1701.0	-1.0	2751.0	1289.0	-1.0	1951.0	902.0	-1.0	1242.0	1039.0	-1.0	1630.0	1397.0	-1.0	1967.0	1185.0	-1.0	2059.0	1428.0	-1.0	2295.0	1849.0	-1.0	3353.0	879.0	-1.0	1180.0	1433.0	-1.0	2460.0	1268.0	-1.0	1863.0	1357.0	-1.0	2102.0	1172.0	-1.0	1708.0	
387.131	1422.0	-1.0	2202.0	1135.0	-1.0	1588.0	1347.0	-1.0	2190.0	1706.0	-1.0	2761.0	1290.0	-1.0	1959.0	903.0	-1.0	1246.0	1040.0	-1.0	1636.0	1398.0	-1.0	1976.0	1185.0	-1.0	2060.0	1429.0	-1.0	2300.0	1849.0	-1.0	3356.0	880.0	-1.0	1181.0	1434.0	-1.0	2465.0	1268.0	-1.0	1867.0	1359.0	-1.0	2108.0	1172.0	-1.0	1710.0	
387.630	1423.0	-1.0	2206.0	1137.0	-1.0	1593.0	1349.0	-1.0	2195.0	1708.0	-1.0	2768.0	1293.0	-1.0	1963.0	904.0	-1.0	1249.0	1041.0	-1.0	1639.0	1401.0	-1.0	1982.0	1186.0	-1.0	2063.0	1432.0	-1.0	2310.0	1851.0	-1.0	3364.0	879.0	-1.0	1184.0	1437.0	-1.0	2474.0	1269.0	-1.0	1875.0	1362.0	-1.0	2119.0	1172.0	-1.0	1714.0	
388.129	1424.0	-1.0	2210.0	1137.0	-1.0	1595.0	1350.0	-1.0	2201.0	1709.0	-1.0	2775.0	1295.0	-1.0	1968.0	905.0	-1.0	1252.0	1041.0	-1.0	1641.0	1404.0	-1.0	1989.0	1186.0	-1.0	2066.0	1433.0	-1.0	2316.0	1852.0	-1.0	3367.0	880.0	-1.0	1186.0	1437.0	-1.0	2477.0	1271.0	-1.0	1877.0	1364.0	-1.0	2123.0	1172.0	-1.0	1715.0	
388.628	1427.0	-1.0	2213.0	1140.0	-1.0	1600.0	1352.0	-1.0	2207.0	1710.0	-1.0	2783.0	1297.0	-1.0	1973.0	906.0	-1.0	1256.0	1042.0	-1.0	1645.0	1407.0	-1.0	1998.0	1187.0	-1.0	2070.0	1437.0	-1.0	2326.0	1854.0	-1.0	3379.0	882.0	-1.0	1190.0	1440.0	-1.0	2485.0	1273.0	-1.0	1884.0	1365.0	-1.0	2131.0	1174.0	-1.0	1719.0	
389.127	1427.0	-1.0	2214.0	1139.0	-1.0	1602.0	1354.0	-1.0	2211.0	1711.0	-1.0	2786.0	1298.0	-1.0	1977.0	907.0	-1.0	1259.0	1044.0	-1.0	1647.0	1410.0	-1.0	2003.0	1188.0	-1.0	2072.0	1439.0	-1.0	2331.0	1855.0	-1.0	3381.0	882.0	-1.0	1192.0	1440.0	-1.0	2488.0	1273.0	-1.0	1888.0	1368.0	-1.0	2134.0	1173.0	-1.0	1720.0	
389.626	1428.0	-1.0	2219.0	1143.0	-1.0	1610.0	1357.0	-1.0	2218.0	1713.0	-1.0	2795.0	1301.0	-1.0	1984.0	909.0	-1.0	1263.0	1045.0	-1.0	1650.0	1413.0	-1.0	2013.0	1189.0	-1.0	2077.0	1442.0	-1.0	2343.0	1858.0	-1.0	3394.0	883.0	-1.0	1197.0	1444.0	-1.0	2495.0	1276.0	-1.0	1894.0	1370.0	-1.0	2142.0	1175.0	-1.0	1724.0	
390.126	1430.0	-1.0	2218.0	1144.0	-1.0	1609.0	1357.0	-1.0	2221.0	1714.0	-1.0	2797.0	1303.0	-1.0	1986.0	910.0	-1.0	1264.0	1046.0	-1.0	1654.0	1415.0	-1.0	2017.0	1189.0	-1.0	2080.0	1443.0	-1.0	2348.0	1861.0	-1.0	3399.0	884.0	-1.0	1198.0	1444.0	-1.0	2499.0	1277.0	-1.0	1896.0	1372.0	-1.0	2147.0	1176.0	-1.0	1724.0	
390.625	1431.0	-1.0	2222.0	1146.0	-1.0	1616.0	1360.0	-1.0	2228.0	1716.0	-1.0	2805.0	1306.0	-1.0	1993.0	911.0	-1.0	1268.0	1047.0	-1.0	1656.0	1417.0	-1.0	2024.0	1190.0	-1.0	2084.0	1446.0	-1.0	2358.0	1864.0	-1.0	3410.0	885.0	-1.0	1202.0	1447.0	-1.0	2508.0	1280.0	-1.0	1904.0	1372.0	-1.0	2153.0	1177.0	-1.0	1728.0	
391.124	1431.0	-1.0	2222.0	1146.0	-1.0	1616.0	1362.0	-1.0	2232.0	1715.0	-1.0	2806.0	1308.0	-1.0	1995.0	912.0	-1.0	1269.0	1047.0	-1.0	1659.0	1418.0	-1.0	2026.0	1190.0	-1.0	2086.0	1446.0	-1.0	2360.0	1865.0	-1.0	3412.0	885.0	-1.0	1203.0	1448.0	-1.0	2511.0	1280.0	-1.0	1907.0	1374.0	-1.0	2156.0	1177.0	-1.0	1728.0	
391.624	1434.0	-1.0	2226.0	1148.0	-1.0	1624.0	1363.0	-1.0	2239.0	1717.0	-1.0	2813.0	1311.0	-1.0	1999.0	912.0	-1.0	1273.0	1049.0	-1.0	1663.0	1420.0	-1.0	2030.0	1192.0	-1.0	2092.0	1447.0	-1.0	2367.0	1868.0	-1.0	3421.0	886.0	-1.0	1206.0	1449.0	-1.0	2520.0	1282.0	-1.0	1913.0	1375.0	-1.0	2163.0	1179.0	-1.0	1733.0	
392.123	1433.0	-1.0	2228.0	1148.0	-1.0	1622.0	1364.0	-1.0	2241.0	1717.0	-1.0	2814.0	1312.0	-1.0	2002.0	914.0	-1.0	1273.0	1049.0	-1.0	1666.0	1420.0	-1.0	2032.0	1192.0	-1.0	2094.0	1447.0	-1.0	2367.0	1868.0	-1.0	3423.0	886.0	-1.0	1207.0	1450.0	-1.0	2523.0	1282.0	-1.0	1914.0	1375.0	-1.0	2164.0	1177.0	-1.0	1732.0	
392.622	1434.0	-1.0	2230.0	1149.0	-1.0	1626.0	1365.0	-1.0	2247.0	1717.0	-1.0	2819.0	1314.0	-1.0	2006.0	914.0	-1.0	1275.0	1050.0	-1.0	1668.0	1421.0	-1.0	2034.0	1193.0	-1.0	2096.0	1448.0	-1.0	2370.0	1869.0	-1.0	3428.0	887.0	-1.0	1210.0	1450.0	-1.0	2529.0	1283.0	-1.0	1918.0	1374.0	-1.0	2167.0	1178.0	-1.0	1736.0	
393.121	1435.0	-1.0	2232.0	1150.0	-1.0	1625.0	1366.0	-1.0	2251.0	1717.0	-1.0	2823.0	1314.0	-1.0	2009.0	915.0	-1.0	1275.0	1052.0	-1.0	1670.0	1420.0	-1.0	2033.0	1193.0	-1.0	2098.0	1447.0	-1.0	2368.0	1870.0	-1.0	3429.0	887.0	-1.0	1210.0	1449.0	-1.0	2530.0	1283.0	-1.0	1917.0	1374.0	-1.0	2167.0	1176.0	-1.0	1733.0	
393.620	1436.0	-1.0	2235.0	1150.0	-1.0	1629.0	1367.0	-1.0	2256.0	1718.0	-1.0	2827.0	1315.0	-1.0	2010.0	916.0	-1.0	1276.0	1053.0	-1.0	1672.0	1420.0	-1.0	2034.0	1192.0	-1.0	2098.0	1447.0	-1.0	2370.0	1869.0	-1.0	3433.0	886.0	-1.0	1210.0	1449.0	-1.0	2533.0	1284.0	-1.0	1919.0	1373.0	-1.0	2168.0	1176.0	-1.0	1732.0	
394.120	1436.0	-1.0	2235.0	1150.0	-1.0	1629.0	1368.0	-1.0	2258.0	1719.0	-1.0	2829.0	1315.0	-1.0	2012.0	915.0	-1.0	1277.0	1053.0	-1.0	1672.0	1420.0	-1.0	2033.0	1193.0	-1.0	2098.0	1446.0	-1.0	2367.0	1868.0	-1.0	3430.0	886.0	-1.0	1209.0	1448.0	-1.0	2533.0	1283.0	-1.0	1918.0	1371.0	-1.0	2166.0	1175.0	-1.0	1729.0	
394.619	1435.0	-1.0	2234.0	1150.0	-1.0	1631.0	1367.0	-1.0	2259.0	1719.0	-1.0	2830.0	1315.0	-1.0	2011.0	916.0	-1.0	1277.0	1052.0	-1.0	1672.0	1419.0	-1.0	2034.0	1192.0	-1.0	2095.0	1446.0	-1.0	2368.0	1867.0	-1.0	3431.0	885.0	-1.0	1209.0	1448.0	-1.0	2535.0	1283.0	-1.0	1919.0	1371.0	-1.0	2168.0	1174.0	-1.0	1729.0	
395.118	1434.0	-1.0	2233.0	1149.0	-1.0	1628.0	1367.0	-1.0	2259.0	1717.0	-1.0	2830.0	1315.0	-1.0	2009.0	916.0	-1.0	1276.0	1051.0	-1.0	1669.0	1418.0	-1.0	2031.0	1191.0	-1.0	2091.0	1443.0	-1.0	2359.0	1867.0	-1.0	3425.0	885.0	-1.0	1205.0	1446.0	-1.0	2533.0	1282.0	-1.0	1914.0	1369.0	-1.0	2162.0	1172.0	-1.0	1723.0	
395.617	1432.0	-1.0	2229.0	1148.0	-1.0	1626.0	1366.0	-1.0	2257.0	1717.0	-1.0	2827.0	1312.0	-1.0	2003.0	915.0	-1.0	1274.0	1051.0	-1.0	1666.0	1418.0	-1.0	2030.0	1191.0	-1.0	2088.0	1442.0	-1.0	2357.0	1865.0	-1.0	3421.0	883.0	-1.0	1203.0	1445.0	-1.0	2532.0	1280.0	-1.0	1912.0	1368.0	-1.0	2160.0	1171.0	-1.0	1721.0	
396.116	1432.0	-1.0	2227.0	1148.0	-1.0	1625.0	1365.0	-1.0	2257.0	1718.0	-1.0	2830.0	1311.0	-1.0	2000.0	915.0	-1.0	1271.0	1049.0	-1.0	1663.0	1416.0	-1.0	2025.0	1190.0	-1.0	2084.0	1440.0	-1.0	2350.0	1863.0	-1.0	3414.0	883.0	-1.0	1201.0	1443.0	-1.0	2527.0	1280.0	-1.0	1908.0	1365.0	-1.0	2154.0	1168.0	-1.0	1713.0	
396.615	1432.0	-1.0	2220.0	1147.0	-1.0	1622.0	1365.0	-1.0	2253.0	1718.0	-1.0	2824.0	1309.0	-1.0	1993.0	915.0	-1.0	1269.0	1047.0	-1.0	1658.0	1416.0	-1.0	2022.0	1188.0	-1.0	2079.0	1439.0	-1.0	2346.0	1862.0	-1.0	3408.0	883.0	-1.0	1199.0	1442.0	-1.0	2523.0	1278.0	-1.0	1904.0	1364.0	-1.0	2150.0	1166.0	-1.0	1709.0	
397.114	1431.0	-1.0	2220.0	1150.0	-1.0	1629.0	1365.0	-1.0	2254.0	1720.0	-1.0	2827.0	1307.0	-1.0	1992.0	915.0	-1.0	1270.0	1047.0	-1.0	1656.0	1417.0	-1.0	2025.0	1188.0	-1.0	2078.0	1440.0	-1.0	2348.0	1863.0	-1.0	3410.0	883.0	-1.0	1200.0	1442.0	-1.0	2522.0	1277.0	-1.0	1902.0	1363.0	-1.0	2148.0	1165.0	-1.0	1703.0	
397.614	1430.0	-1.0	2213.0	1150.0	-1.0	1625.0	1365.0	-1.0	2248.0	1718.0	-1.0	2819.0	1306.0	-1.0	1987.0	915.0	-1.0	1267.0	1046.0	-1.0	1651.0	1416.0	-1.0	2023.0	1188.0	-1.0	2073.0	1440.0	-1.0	2342.0	1861.0	-1.0	3404.0	882.0	-1.0	1197.0	1441.0	-1.0	2517.0	1277.0	-1.0	1896.0	1360.0	-1.0	2142.0	1162.0	-1.0	1699.0	
398.113	1429.0	-1.0	2210.0	1150.0	-1.0	1627.0	1363.0	-1.0	2246.0	1719.0	-1.0	2817.0	1305.0	-1.0	1983.0	915.0	-1.0	1267.0	1045.0	-1.0	1649.0	1418.0	-1.0	2024.0	1188.0	-1.0	2071.0	1441.0	-1.0	2344.0	1861.0	-1.0	3404.0	882.0	-1.0	1198.0	1441.0	-1.0	2515.0	1276.0	-1.0	1894.0	1359.0	-1.0	2137.0	1160.0	-1.0	1693.0	
398.612	1427.0	-1.0	2201.0	1149.0	-1.0	1620.0	1362.0	-1.0	2239.0	1717.0	-1.0	2809.0	1302.0	-1.0	1978.0	915.0	-1.0	1265.0	1045.0	-1.0	1643.0	1416.0	-1.0	2019.0	1187.0	-1.0	2067.0	1441.0	-1.0	2339.0	1859.0	-1.0	3395.0	881.0	-1.0	1194.0	1438.0	-1.0	2509.0	1274.0	-1.0	1887.0	1356.0	-1.0	2131.0	1159.0	-1.0	1688.0	
399.112	1426.0	-1.0	2197.0	1149.0	-1.0	1621.0	1361.0	-1.0	2236.0	1716.0	-1.0	2806.0	1302.0	-1.0	1976.0	914.0	-1.0	1264.0	1043.0	-1.0	1642.0	1417.0	-1.0	2020.0	1187.0	-1.0	2065.0	1442.0	-1.0	2342.0	1859.0	-1.0	3395.0	882.0	-1.0	1194.0	1440.0	-1.0	2510.0	1274.0	-1.0	1887.0	1356.0	-1.0	2129.0	1158.0	-1.0	1684.0	
399.611	1423.0	-1.0	2189.0	1147.0	-1.0	1613.0	1359.0	-1.0	2230.0	1713.0	-1.0	2795.0	1300.0	-1.0	1969.0	913.0	-1.0	1261.0	1043.0	-1.0	1637.0	1417.0	-1.0	2017.0	1186.0	-1.0	2060.0	1440.0	-1.0	2336.0	1857.0	-1.0	3385.0	881.0	-1.0	1191.0	1437.0	-1.0	2503.0	1272.0	-1.0	1879.0	1353.0	-1.0	2120.0	1155.0	-1.0	1677.0	
400.110	1422.0	-1.0	2184.0	1146.0	-1.0	1611.0	1358.0	-1.0	2225.0	1713.0	-1.0	2790.0	1299.0	-1.0	1966.0	913.0	-1.0	1260.0	1043.0	-1.0	1635.0	1418.0	-1.0	2016.0	1186.0	-1.0	2059.0	1441.0	-1.0	2335.0	1856.0	-1.0	3381.0	881.0	-1.0	1189.0	1437.0	-1.0	2502.0	1271.0	-1.0	1877.0	1351.0	-1.0	2116.0	1155.0	-1.0	1675.0	
400.609	1421.0	-1.0	2176.0	1144.0	-1.0	1605.0	1357.0	-1.0	2218.0	1710.0	-1.0	2778.0	1298.0	-1.0	1962.0	914.0	-1.0	1256.0	1042.0	-1.0	1631.0	1416.0	-1.0	2012.0	1186.0	-1.0	2054.0	1440.0	-1.0	2328.0	1854.0	-1.0	3371.0	880.0	-1.0	1185.0	1434.0	-1.0	2493.0	1268.0	-1.0	1869.0	1349.0	-1.0	2106.0	1152.0	-1.0	1667.0	
401.108	1419.0	-1.0	2168.0	1142.0	-1.0	1600.0	1355.0	-1.0	2212.0	1708.0	-1.0	2769.0	1297.0	-1.0	1959.0	913.0	-1.0	1254.0	1041.0	-1.0	1628.0	1417.0	-1.0	2009.0	1185.0	-1.0	2051.0	1439.0	-1.0	2323.0	1854.0	-1.0	3364.0	879.0	-1.0	1183.0	1433.0	-1.0	2489.0	1267.0	-1.0	1864.0	1346.0	-1.0	2100.0	1150.0	-1.0	1663.0	
401.607	1415.0	-1.0	2158.0	1139.0	-1.0	1591.0	1353.0	-1.0	2203.0	1705.0	-1.0	2755.0	1296.0	-1.0	1954.0	913.0	-1.0	1252.0	1041.0	-1.0	1624.0	1417.0	-1.0	2004.0	1185.0	-1.0	2046.0	1437.0	-1.0	2316.0	1851.0	-1.0	3352.0	879.0	-1.0	1179.0	1431.0	-1.0	2481.0	1264.0	-1.0	1854.0	1342.0	-1.0	2090.0	1148.0	-1.0	1655.0	
402.106	1414.0	-1.0	2152.0	1140.0	-1.0	1586.0	1352.0	-1.0	2197.0	1702.0	-1.0	2747.0	1297.0	-1.0	1951.0	914.0	-1.0	1250.0	1040.0	-1.0	1624.0	1417.0	-1.0	2005.0	1184.0	-1.0	2043.0	1438.0	-1.0	2315.0	1851.0	-1.0	3348.0	879.0	-1.0	1176.0	1432.0	-1.0	2479.0	1264.0	-1.0	1851.0	1341.0	-1.0	2086.0	1147.0	-1.0	1654.0	
402.605	1411.0	-1.0	2141.0	1135.0	-1.0	1576.0	1350.0	-1.0	2187.0	1698.0	-1.0	2729.0	1296.0	-1.0	1946.0	912.0	-1.0	1247.0	1039.0	-1.0	1620.0	1417.0	-1.0	1999.0	1183.0	-1.0	2037.0	1436.0	-1.0	2306.0	1850.0	-1.0	3335.0	877.0	-1.0	1172.0	1429.0	-1.0	2469.0	1261.0	-1.0	1842.0	1337.0	-1.0	2075.0	1145.0	-1.0	1646.0	
403.104	1408.0	-1.0	2131.0	1133.0	-1.0	1569.0	1348.0	-1.0	2179.0	1694.0	-1.0	2715.0	1295.0	-1.0	1942.0	912.0	-1.0	1245.0	1040.0	-1.0	1618.0	1416.0	-1.0	1996.0	1183.0	-1.0	2032.0	1436.0	-1.0	2301.0	1849.0	-1.0	3330.0	876.0	-1.0	1170.0	1428.0	-1.0	2464.0	1259.0	-1.0	1838.0	1337.0	-1.0	2070.0	1144.0	-1.0	1643.0	
403.603	1407.0	-1.0	2126.0	1129.0	-1.0	1560.0	1348.0	-1.0	2173.0	1692.0	-1.0	2706.0	1295.0	-1.0	1940.0	911.0	-1.0	1242.0	1039.0	-1.0	1616.0	1416.0	-1.0	1991.0	1182.0	-1.0	2029.0	1434.0	-1.0	2292.0	1847.0	-1.0	3319.0	877.0	-1.0	1166.0	1426.0	-1.0	2456.0	1257.0	-1.0	1830.0	1335.0	-1.0	2061.0	1142.0	-1.0	1636.0	
404.102	1404.0	-1.0	2116.0	1127.0	-1.0	1553.0	1346.0	-1.0	2165.0	1688.0	-1.0	2690.0	1295.0	-1.0	1936.0	911.0	-1.0	1240.0	1039.0	-1.0	1614.0	1416.0	-1.0	1987.0	1182.0	-1.0	2025.0	1435.0	-1.0	2288.0	1847.0	-1.0	3314.0	875.0	-1.0	1162.0	1425.0	-1.0	2451.0	1257.0	-1.0	1825.0	1332.0	-1.0	2053.0	1141.0	-1.0	1634.0	
404.602	1386.0	-1.0	2114.0	1111.0	-1.0	1557.0	1328.0	-1.0	2165.0	1672.0	-1.0	2688.0	1295.0	-1.0	1938.0	911.0	-1.0	1241.0	1039.0	-1.0	1615.0	1417.0	-1.0	1989.0	1183.0	-1.0	2025.0	1435.0	-1.0	2285.0	1849.0	-1.0	3314.0	876.0	-1.0	1162.0	1425.0	-1.0	2446.0	1256.0	-1.0	1822.0	1332.0	-1.0	2049.0	1140.0	-1.0	1631.0	
405.101	1388.0	-1.0	2107.0	1113.0	-1.0	1551.0	1331.0	-1.0	2159.0	1673.0	-1.0	2676.0	1294.0	-1.0	1937.0	911.0	-1.0	1238.0	1040.0	-1.0	1615.0	1416.0	-1.0	1987.0	1183.0	-1.0	2023.0	1434.0	-1.0	2283.0	1848.0	-1.0	3310.0	876.0	-1.0	1159.0	1424.0	-1.0	2441.0	1255.0	-1.0	1817.0	1331.0	-1.0	2044.0	1140.0	-1.0	1629.0	
405.600	1389.0	-1.0	2103.0	1116.0	-1.0	1549.0	1333.0	-1.0	2157.0	1674.0	-1.0	2670.0	1294.0	-1.0	1937.0	911.0	-1.0	1239.0	1040.0	-1.0	1615.0	1417.0	-1.0	1987.0	1184.0	-1.0	2026.0	1437.0	-1.0	2285.0	1849.0	-1.0	3314.0	877.0	-1.0	1161.0	1424.0	-1.0	2439.0	1255.0	-1.0	1816.0	1331.0	-1.0	2043.0	1140.0	-1.0	1629.0	
406.099	1389.0	-1.0	2093.0	1115.0	-1.0	1540.0	1334.0	-1.0	2150.0	1672.0	-1.0	2656.0	1294.0	-1.0	1933.0	910.0	-1.0	1235.0	1039.0	-1.0	1613.0	1416.0	-1.0	1983.0	1183.0	-1.0	2022.0	1437.0	-1.0	2282.0	1848.0	-1.0	3309.0	876.0	-1.0	1159.0	1423.0	-1.0	2433.0	1255.0	-1.0	1813.0	1329.0	-1.0	2038.0	1141.0	-1.0	1629.0	
406.598	1390.0	-1.0	2089.0	1118.0	-1.0	1539.0	1335.0	-1.0	2149.0	1672.0	-1.0	2653.0	1292.0	-1.0	1931.0	909.0	-1.0	1234.0	1040.0	-1.0	1612.0	1415.0	-1.0	1980.0	1184.0	-1.0	2023.0	1438.0	-1.0	2284.0	1849.0	-1.0	3311.0	877.0	-1.0	1159.0	1424.0	-1.0	2435.0	1256.0	-1.0	1815.0	1332.0	-1.0	2041.0	1143.0	-1.0	1632.0	
407.098	1386.0	-1.0	2080.0	1114.0	-1.0	1531.0	1335.0	-1.0	2144.0	1669.0	-1.0	2640.0	1290.0	-1.0	1927.0	907.0	-1.0	1230.0	1039.0	-1.0	1608.0	1414.0	-1.0	1974.0	1183.0	-1.0	2021.0	1437.0	-1.0	2279.0	1849.0	-1.0	3305.0	876.0	-1.0	1157.0	1423.0	-1.0	2430.0	1256.0	-1.0	1811.0	1332.0	-1.0	2037.0	1144.0	-1.0	1633.0	
407.598	1387.0	-1.0	2077.0	1115.0	-1.0	1529.0	1335.0	-1.0	2140.0	1668.0	-1.0	2637.0	1289.0	-1.0	1924.0	907.0	-1.0	1228.0	1037.0	-1.0	1606.0	1412.0	-1.0	1970.0	1183.0	-1.0	2020.0	1437.0	-1.0	2279.0	1849.0	-1.0	3305.0	876.0	-1.0	1155.0	1424.0	-1.0	2430.0	1257.0	-1.0	1813.0	1333.0	-1.0	2040.0	1145.0	-1.0	1638.0	
408.097	1388.0	-1.0	2073.0	1114.0	-1.0	1524.0	1335.0	-1.0	2138.0	1667.0	-1.0	2631.0	1288.0	-1.0	1919.0	906.0	-1.0	1225.0	1038.0	-1.0	1606.0	1411.0	-1.0	1966.0	1184.0	-1.0	2020.0	1436.0	-1.0	2275.0	1848.0	-1.0	3300.0	876.0	-1.0	1154.0	1423.0	-1.0	2426.0	1257.0	-1.0	1812.0	1333.0	-1.0	2041.0	1147.0	-1.0	1640.0	
408.596	1387.0	-1.0	2070.0	1115.0	-1.0	1522.0	1336.0	-1.0	2136.0	1667.0	-1.0	2627.0	1287.0	-1.0	1918.0	905.0	-1.0	1224.0	1037.0	-1.0	1605.0	1410.0	-1.0	1962.0	1184.0	-1.0	2019.0	1436.0	-1.0	2273.0	1848.0	-1.0	3299.0	876.0	-1.0	1153.0	1423.0	-1.0	2428.0	1259.0	-1.0	1815.0	1335.0	-1.0	2044.0	1149.0	-1.0	1645.0	
409.095	1387.0	-1.0	2068.0	1114.0	-1.0	1517.0	1337.0	-1.0	2133.0	1667.0	-1.0	2622.0	1287.0	-1.0	1920.0	906.0	-1.0	1224.0	1039.0	-1.0	1606.0	1409.0	-1.0	1960.0	1183.0	-1.0	2017.0	1436.0	-1.0	2269.0	1849.0	-1.0	3294.0	877.0	-1.0	1155.0	1425.0	-1.0	2428.0	1259.0	-1.0	1814.0	1335.0	-1.0	2046.0	1149.0	-1.0	1645.0	
409.594	1387.0	-1.0	2066.0	1111.0	-1.0	1510.0	1335.0	-1.0	2133.0	1666.0	-1.0	2618.0	1289.0	-1.0	1921.0	908.0	-1.0	1227.0	1038.0	-1.0	1607.0	1410.0	-1.0	1964.0	1182.0	-1.0	2015.0	1437.0	-1.0	2274.0	1848.0	-1.0	3295.0	879.0	-1.0	1158.0	1427.0	-1.0	2435.0	1262.0	-1.0	1820.0	1338.0	-1.0	2051.0	1150.0	-1.0	1650.0	
410.094	1387.0	-1.0	2064.0	1109.0	-1.0	1505.0	1337.0	-1.0	2132.0	1668.0	-1.0	2618.0	1290.0	-1.0	1921.0	909.0	-1.0	1229.0	1039.0	-1.0	1608.0	1414.0	-1.0	1965.0	1182.0	-1.0	2014.0	1439.0	-1.0	2270.0	1850.0	-1.0	3291.0	880.0	-1.0	1159.0	1427.0	-1.0	2431.0	1262.0	-1.0	1819.0	1339.0	-1.0	2049.0	1151.0	-1.0	1651.0	
410.593	1386.0	-1.0	2061.0	1111.0	-1.0	1504.0	1336.0	-1.0	2127.0	1666.0	-1.0	2611.0	1288.0	-1.0	1919.0	909.0	-1.0	1229.0	1040.0	-1.0	1607.0	1414.0	-1.0	1966.0	1183.0	-1.0	2012.0	1438.0	-1.0	2268.0	1849.0	-1.0	3287.0	880.0	-1.0	1158.0	1426.0	-1.0	2427.0	1261.0	-1.0	1817.0	1340.0	-1.0	2052.0	1152.0	-1.0	1653.0	
411.092	1384.0	-1.0	2055.0	1109.0	-1.0	1499.0	1334.0	-1.0	2118.0	1662.0	-1.0	2603.0	1287.0	-1.0	1914.0	908.0	-1.0	1226.0	1039.0	-1.0	1607.0	1414.0	-1.0	1963.0	1182.0	-1.0	2009.0	1437.0	-1.0	2262.0	1847.0	-1.0	3279.0	881.0	-1.0	1158.0	1426.0	-1.0	2423.0	1261.0	-1.0	1814.0	1340.0	-1.0	2052.0	1153.0	-1.0	1653.0	
411.591	1386.0	-1.0	2054.0	1111.0	-1.0	1503.0	1333.0	-1.0	2115.0	1663.0	-1.0	2602.0	1287.0	-1.0	1912.0	908.0	-1.0	1227.0	1039.0	-1.0	1608.0	1414.0	-1.0	1963.0	1182.0	-1.0	2009.0	1437.0	-1.0	2263.0	1847.0	-1.0	3281.0	882.0	-1.0	1160.0	1425.0	-1.0	2420.0	1261.0	-1.0	1812.0	1342.0	-1.0	2051.0	1154.0	-1.0	1653.0	
412.090	1385.0	-1.0	2050.0	1109.0	-1.0	1498.0	1332.0	-1.0	2107.0	1660.0	-1.0	2593.0	1285.0	-1.0	1907.0	907.0	-1.0	1225.0	1040.0	-1.0	1605.0	1412.0	-1.0	1959.0	1181.0	-1.0	2006.0	1436.0	-1.0	2257.0	1845.0	-1.0	3274.0	881.0	-1.0	1159.0	1424.0	-1.0	2414.0	1260.0	-1.0	1808.0	1344.0	-1.0	2050.0	1154.0	-1.0	1653.0	
412.589	1385.0	-1.0	2049.0	1110.0	-1.0	1502.0	1331.0	-1.0	2104.0	1660.0	-1.0	2593.0	1285.0	-1.0	1904.0	906.0	-1.0	1224.0	1039.0	-1.0	1605.0	1413.0	-1.0	1957.0	1181.0	-1.0	2004.0	1434.0	-1.0	2251.0	1845.0	-1.0	3267.0	881.0	-1.0	1157.0	1423.0	-1.0	2405.0	1258.0	-1.0	1800.0	1343.0	-1.0	2049.0	1154.0	-1.0	1651.0	
413.089	1384.0	-1.0	2046.0	1109.0	-1.0	1498.0	1330.0	-1.0	2094.0	1658.0	-1.0	2585.0	1282.0	-1.0	1897.0	906.0	-1.0	1219.0	1039.0	-1.0	1603.0	1409.0	-1.0	1948.0	1181.0	-1.0	2002.0	1432.0	-1.0	2243.0	1843.0	-1.0	3260.0	881.0	-1.0	1154.0	1423.0	-1.0	2401.0	1257.0	-1.0	1796.0	1344.0	-1.0	2050.0	1154.0	-1.0	1652.0	
413.588	1381.0	-1.0	2049.0	1106.0	-1.0	1502.0	1324.0	-1.0	2092.0	1655.0	-1.0	2585.0	1282.0	-1.0	1896.0	905.0	-1.0	1218.0	1040.0	-1.0	1603.0	1407.0	-1.0	1941.0	1181.0	-1.0	2001.0	1432.0	-1.0	2239.0	1843.0	-1.0	3259.0	881.0	-1.0	1153.0	1423.0	-1.0	2400.0	1257.0	-1.0	1794.0	1347.0	-1.0	2051.0	1156.0	-1.0	1653.0	
414.087	1383.0	-1.0	2049.0	1108.0	-1.0	1501.0	1326.0	-1.0	2090.0	1656.0	-1.0	2584.0	1283.0	-1.0	1895.0	904.0	-1.0	1217.0	1040.0	-1.0	1604.0	1407.0	-1.0	1940.0	1181.0	-1.0	2003.0	1432.0	-1.0	2239.0	1844.0	-1.0	3260.0	881.0	-1.0	1156.0	1424.0	-1.0	2402.0	1257.0	-1.0	1795.0	1350.0	-1.0	2058.0	1157.0	-1.0	1657.0	
414.586	1388.0	-1.0	2058.0	1112.0	-1.0	1507.0	1330.0	-1.0	2096.0	1660.0	-1.0	2591.0	1286.0	-1.0	1903.0	906.0	-1.0	1221.0	1042.0	-1.0	1609.0	1407.0	-1.0	1941.0	1181.0	-1.0	2005.0	1433.0	-1.0	2242.0	1846.0	-1.0	3266.0	884.0	-1.0	1158.0	1426.0	-1.0	2403.0	1257.0	-1.0	1796.0	1351.0	-1.0	2062.0	1159.0	-1.0	1658.0	
415.085	1389.0	-1.0	2059.0	1111.0	-1.0	1504.0	1332.0	-1.0	2097.0	1660.0	-1.0	2588.0	1288.0	-1.0	1906.0	907.0	-1.0	1223.0	1043.0	-1.0	1611.0	1407.0	-1.0	1943.0	1182.0	-1.0	2009.0	1433.0	-1.0	2244.0	1847.0	-1.0	3267.0	885.0	-1.0	1160.0	1427.0	-1.0	2404.0	1259.0	-1.0	1800.0	1353.0	-1.0	2065.0	1160.0	-1.0	1661.0	
415.585	1392.0	-1.0	2071.0	1114.0	-1.0	1514.0	1333.0	-1.0	2105.0	1662.0	-1.0	2600.0	1293.0	-1.0	1916.0	908.0	-1.0	1228.0	1043.0	-1.0	1616.0	1412.0	-1.0	1954.0	1184.0	-1.0	2016.0	1438.0	-1.0	2255.0	1852.0	-1.0	3284.0	887.0	-1.0	1166.0	1430.0	-1.0	2411.0	1263.0	-1.0	1805.0	1354.0	-1.0	2069.0	1162.0	-1.0	1665.0	
416.084	1394.0	-1.0	2076.0	1114.0	-1.0	1514.0	1335.0	-1.0	2109.0	1662.0	-1.0	2600.0	1296.0	-1.0	1923.0	910.0	-1.0	1231.0	1046.0	-1.0	1621.0	1413.0	-1.0	1958.0	1185.0	-1.0	2020.0	1438.0	-1.0	2258.0	1854.0	-1.0	3289.0	888.0	-1.0	1170.0	1432.0	-1.0	2414.0	1264.0	-1.0	1809.0	1355.0	-1.0	2072.0	1163.0	-1.0	1668.0	
416.583	1396.0	-1.0	2083.0	1116.0	-1.0	1520.0	1339.0	-1.0	2116.0	1666.0	-1.0	2607.0	1301.0	-1.0	1932.0	911.0	-1.0	1236.0	1047.0	-1.0	1626.0	1416.0	-1.0	1966.0	1186.0	-1.0	2025.0	1440.0	-1.0	2264.0	1857.0	-1.0	3300.0	889.0	-1.0	1175.0	1433.0	-1.0	2418.0	1266.0	-1.0	1811.0	1356.0	-1.0	2074.0	1164.0	-1.0	1670.0	
417.082	1397.0	-1.0	2084.0	1117.0	-1.0	1520.0	1341.0	-1.0	2119.0	1666.0	-1.0	2608.0	1302.0	-1.0	1933.0	913.0	-1.0	1238.0	1048.0	-1.0	1628.0	1415.0	-1.0	1966.0	1185.0	-1.0	2026.0	1439.0	-1.0	2263.0	1858.0	-1.0	3299.0	890.0	-1.0	1176.0	1433.0	-1.0	2418.0	1266.0	-1.0	1813.0	1355.0	-1.0	2076.0	1165.0	-1.0	1672.0	
417.581	1401.0	-1.0	2094.0	1120.0	-1.0	1532.0	1343.0	-1.0	2128.0	1670.0	-1.0	2623.0	1304.0	-1.0	1939.0	913.0	-1.0	1240.0	1049.0	-1.0	1629.0	1417.0	-1.0	1971.0	1187.0	-1.0	2029.0	1440.0	-1.0	2271.0	1860.0	-1.0	3307.0	891.0	-1.0	1180.0	1436.0	-1.0	2428.0	1268.0	-1.0	1821.0	1358.0	-1.0	2082.0	1167.0	-1.0	1680.0	
418.080	1403.0	-1.0	2101.0	1122.0	-1.0	1535.0	1346.0	-1.0	2135.0	1674.0	-1.0	2633.0	1306.0	-1.0	1942.0	914.0	-1.0	1242.0	1050.0	-1.0	1632.0	1416.0	-1.0	1968.0	1186.0	-1.0	2030.0	1440.0	-1.0	2272.0	1862.0	-1.0	3311.0	891.0	-1.0	1181.0	1437.0	-1.0	2431.0	1269.0	-1.0	1824.0	1359.0	-1.0	2087.0	1168.0	-1.0	1682.0	
418.580	1405.0	-1.0	2105.0	1123.0	-1.0	1539.0	1347.0	-1.0	2139.0	1676.0	-1.0	2640.0	1308.0	-1.0	1945.0	916.0	-1.0	1243.0	1049.0	-1.0	1633.0	1416.0	-1.0	1971.0	1186.0	-1.0	2031.0	1439.0	-1.0	2275.0	1863.0	-1.0	3315.0	893.0	-1.0	1184.0	1439.0	-1.0	2436.0	1270.0	-1.0	1828.0	1361.0	-1.0	2091.0	1170.0	-1.0	1687.0	
419.080	1408.0	-1.0	2118.0	1129.0	-1.0	1552.0	1352.0	-1.0	2149.0	1682.0	-1.0	2657.0	1311.0	-1.0	1952.0	917.0	-1.0	1247.0	1050.0	-1.0	1636.0	1416.0	-1.0	1972.0	1186.0	-1.0	2034.0	1439.0	-1.0	2278.0	1864.0	-1.0	3322.0	894.0	-1.0	1187.0	1439.0	-1.0	2439.0	1272.0	-1.0	1831.0	1362.0	-1.0	2097.0	1171.0	-1.0	1689.0	
419.580	1410.0	-1.0	2123.0	1132.0	-1.0	1554.0	1352.0	-1.0	2154.0	1683.0	-1.0	2664.0	1312.0	-1.0	1954.0	917.0	-1.0	1249.0	1051.0	-1.0	1638.0	1417.0	-1.0	1975.0	1186.0	-1.0	2035.0	1439.0	-1.0	2282.0	1865.0	-1.0	3328.0	893.0	-1.0	1188.0	1440.0	-1.0	2443.0	1273.0	-1.0	1835.0	1363.0	-1.0	2100.0	1172.0	-1.0	1693.0	
420.079	1414.0	-1.0	2133.0	1135.0	-1.0	1566.0	1354.0	-1.0	2163.0	1688.0	-1.0	2678.0	1313.0	-1.0	1962.0	919.0	-1.0	1254.0	1051.0	-1.0	1640.0	1418.0	-1.0	1983.0	1186.0	-1.0	2040.0	1441.0	-1.0	2294.0	1868.0	-1.0	3342.0	895.0	-1.0	1195.0	1443.0	-1.0	2453.0	1276.0	-1.0	1844.0	1367.0	-1.0	2109.0	1175.0	-1.0	1698.0	
420.579	1414.0	-1.0	2137.0	1135.0	-1.0	1566.0	1356.0	-1.0	2166.0	1689.0	-1.0	2682.0	1313.0	-1.0	1965.0	919.0	-1.0	1256.0	1052.0	-1.0	1641.0	1418.0	-1.0	1985.0	1186.0	-1.0	2041.0	1441.0	-1.0	2296.0	1868.0	-1.0	3345.0	895.0	-1.0	1196.0	1445.0	-1.0	2455.0	1277.0	-1.0	1846.0	1368.0	-1.0	2111.0	1175.0	-1.0	1700.0	
421.079	1417.0	-1.0	2143.0	1136.0	-1.0	1573.0	1356.0	-1.0	2171.0	1691.0	-1.0	2691.0	1315.0	-1.0	1967.0	920.0	-1.0	1258.0	1051.0	-1.0	1642.0	1418.0	-1.0	1988.0	1185.0	-1.0	2042.0	1441.0	-1.0	2303.0	1868.0	-1.0	3353.0	895.0	-1.0	1198.0	1446.0	-1.0	2461.0	1278.0	-1.0	1851.0	1368.0	-1.0	2117.0	1177.0	-1.0	1704.0	
421.578	1417.0	-1.0	2145.0	1137.0	-1.0	1571.0	1356.0	-1.0	2172.0	1691.0	-1.0	2692.0	1314.0	-1.0	1969.0	919.0	-1.0	1257.0	1051.0	-1.0	1642.0	1417.0	-1.0	1989.0	1185.0	-1.0	2041.0	1440.0	-1.0	2300.0	1867.0	-1.0	3350.0	893.0	-1.0	1196.0	1445.0	-1.0	2460.0	1276.0	-1.0	1849.0	1368.0	-1.0	2116.0	1177.0	-1.0	1702.0	
422.077	1418.0	-1.0	2150.0	1139.0	-1.0	1577.0	1359.0	-1.0	2177.0	1694.0	-1.0	2700.0	1315.0	-1.0	1971.0	919.0	-1.0	1258.0	1050.0	-1.0	1641.0	1417.0	-1.0	1991.0	1185.0	-1.0	2042.0	1439.0	-1.0	2304.0	1868.0	-1.0	3355.0	894.0	-1.0	1197.0	1445.0	-1.0	2465.0	1277.0	-1.0	1853.0	1369.0	-1.0	2118.0	1177.0	-1.0	1705.0	
422.576	1419.0	-1.0	2153.0	1139.0	-1.0	1576.0	1359.0	-1.0	2177.0	1695.0	-1.0	2703.0	1315.0	-1.0	1971.0	920.0	-1.0	1258.0	1050.0	-1.0	1642.0	1415.0	-1.0	1989.0	1184.0	-1.0	2040.0	1438.0	-1.0	2302.0	1867.0	-1.0	3353.0	894.0	-1.0	1195.0	1445.0	-1.0	2462.0	1275.0	-1.0	1850.0	1368.0	-1.0	2115.0	1177.0	-1.0	1703.0	
423.076	1414.0	-1.0	2156.0	1133.0	-1.0	1581.0	1351.0	-1.0	2183.0	1691.0	-1.0	2709.0	1315.0	-1.0	1973.0	921.0	-1.0	1260.0	1050.0	-1.0	1641.0	1417.0	-1.0	1991.0	1184.0	-1.0	2040.0	1438.0	-1.0	2306.0	1867.0	-1.0	3356.0	893.0	-1.0	1196.0	1446.0	-1.0	2464.0	1277.0	-1.0	1851.0	1367.0	-1.0	2114.0	1176.0	-1.0	1703.0	
423.575	1416.0	-1.0	2157.0	1134.0	-1.0	1578.0	1353.0	-1.0	2183.0	1694.0	-1.0	2711.0	1316.0	-1.0	1973.0	922.0	-1.0	1259.0	1049.0	-1.0	1641.0	1416.0	-1.0	1992.0	1184.0	-1.0	2040.0	1436.0	-1.0	2303.0	1866.0	-1.0	3354.0	892.0	-1.0	1194.0	1445.0	-1.0	2461.0	1275.0	-1.0	1847.0	1366.0	-1.0	2110.0	1176.0	-1.0	1699.0	
424.074	1418.0	-1.0	2159.0	1137.0	-1.0	1582.0	1356.0	-1.0	2188.0	1697.0	-1.0	2715.0	1315.0	-1.0	1976.0	922.0	-1.0	1261.0	1049.0	-1.0	1642.0	1416.0	-1.0	1994.0	1184.0	-1.0	2042.0	1436.0	-1.0	2307.0	1865.0	-1.0	3357.0	892.0	-1.0	1196.0	1445.0	-1.0	2463.0	1275.0	-1.0	1849.0	1364.0	-1.0	2111.0	1176.0	-1.0	1700.0	
424.573	1419.0	-1.0	2159.0	1137.0	-1.0	1577.0	1357.0	-1.0	2189.0	1698.0	-1.0	2716.0	1315.0	-1.0	1976.0	921.0	-1.0	1260.0	1049.0	-1.0	1642.0	1416.0	-1.0	1993.0	1183.0	-1.0	2041.0	1435.0	-1.0	2303.0	1865.0	-1.0	3355.0	891.0	-1.0	1194.0	1444.0	-1.0	2460.0	1273.0	-1.0	1844.0	1364.0	-1.0	2106.0	1175.0	-1.0	1696.0	
425.072	1420.0	-1.0	2161.0	1139.0	-1.0	1579.0	1358.0	-1.0	2191.0	1699.0	-1.0	2717.0	1315.0	-1.0	1977.0	921.0	-1.0	1260.0	1049.0	-1.0	1642.0	1417.0	-1.0	1995.0	1183.0	-1.0	2042.0	1434.0	-1.0	2304.0	1863.0	-1.0	3355.0	890.0	-1.0	1193.0	1444.0	-1.0	2459.0	1273.0	-1.0	1844.0	1362.0	-1.0	2106.0	1175.0	-1.0	1695.0	
425.571	1420.0	-1.0	2158.0	1137.0	-1.0	1575.0	1357.0	-1.0	2188.0	1698.0	-1.0	2712.0	1314.0	-1.0	1976.0	921.0	-1.0	1259.0	1049.0	-1.0	1641.0	1416.0	-1.0	1994.0	1183.0	-1.0	2041.0	1432.0	-1.0	2300.0	1860.0	-1.0	3349.0	889.0	-1.0	1190.0	1442.0	-1.0	2456.0	1271.0	-1.0	1838.0	1362.0	-1.0	2101.0	1173.0	-1.0	1691.0	
426.070	1421.0	-1.0	2159.0	1139.0	-1.0	1578.0	1356.0	-1.0	2190.0	1698.0	-1.0	2714.0	1314.0	-1.0	1977.0	922.0	-1.0	1260.0	1048.0	-1.0	1640.0	1416.0	-1.0	1995.0	1183.0	-1.0	2041.0	1432.0	-1.0	2303.0	1861.0	-1.0	3352.0	888.0	-1.0	1191.0	1443.0	-1.0	2459.0	1271.0	-1.0	1840.0	1362.0	-1.0	2103.0	1173.0	-1.0	1692.0	
426.569	1420.0	-1.0	2157.0	1139.0	-1.0	1572.0	1355.0	-1.0	2187.0	1697.0	-1.0	2711.0	1312.0	-1.0	1976.0	920.0	-1.0	1259.0	1049.0	-1.0	1639.0	1415.0	-1.0	1992.0	1182.0	-1.0	2040.0	1431.0	-1.0	2298.0	1859.0	-1.0	3347.0	887.0	-1.0	1189.0	1441.0	-1.0	2455.0	1270.0	-1.0	1836.0	1361.0	-1.0	2102.0	1173.0	-1.0	1689.0	
427.068	1419.0	-1.0	2157.0	1139.0	-1.0	1573.0	1355.0	-1.0	2186.0	1697.0	-1.0	2710.0	1312.0	-1.0	1976.0	921.0	-1.0	1258.0	1048.0	-1.0	1639.0	1414.0	-1.0	1992.0	1182.0	-1.0	2041.0	1430.0	-1.0	2299.0	1859.0	-1.0	3350.0	887.0	-1.0	1189.0	1440.0	-1.0	2458.0	1271.0	-1.0	1839.0	1361.0	-1.0	2103.0	1173.0	-1.0	1690.0	
427.567	1419.0	-1.0	2153.0	1137.0	-1.0	1568.0	1353.0	-1.0	2184.0	1696.0	-1.0	2705.0	1310.0	-1.0	1973.0	919.0	-1.0	1257.0	1048.0	-1.0	1638.0	1412.0	-1.0	1986.0	1182.0	-1.0	2040.0	1429.0	-1.0	2296.0	1856.0	-1.0	3348.0	887.0	-1.0	1187.0	1439.0	-1.0	2455.0	1270.0	-1.0	1837.0	1361.0	-1.0	2101.0	1173.0	-1.0	1689.0	
428.066	1418.0	-1.0	2153.0	1137.0	-1.0	1567.0	1351.0	-1.0	2182.0	1695.0	-1.0	2704.0	1309.0	-1.0	1974.0	920.0	-1.0	1256.0	1046.0	-1.0	1637.0	1409.0	-1.0	1984.0	1181.0	-1.0	2040.0	1429.0	-1.0	2297.0	1855.0	-1.0	3349.0	886.0	-1.0	1189.0	1439.0	-1.0	2457.0	1270.0	-1.0	1840.0	1361.0	-1.0	2104.0	1173.0	-1.0	1691.0	
428.565	1419.0	-1.0	2155.0	1136.0	-1.0	1566.0	1351.0	-1.0	2183.0	1697.0	-1.0	2705.0	1309.0	-1.0	1975.0	919.0	-1.0	1257.0	1047.0	-1.0	1639.0	1406.0	-1.0	1979.0	1181.0	-1.0	2040.0	1427.0	-1.0	2294.0	1855.0	-1.0	3352.0	886.0	-1.0	1189.0	1439.0	-1.0	2458.0	1270.0	-1.0	1841.0	1361.0	-1.0	2105.0	1172.0	-1.0	1690.0	
429.065	1419.0	-1.0	2156.0	1137.0	-1.0	1566.0	1350.0	-1.0	2184.0	1697.0	-1.0	2706.0	1308.0	-1.0	1977.0	919.0	-1.0	1258.0	1047.0	-1.0	1640.0	1405.0	-1.0	1979.0	1180.0	-1.0	2042.0	1427.0	-1.0	2297.0	1855.0	-1.0	3355.0	886.0	-1.0	1190.0	1438.0	-1.0	2462.0	1271.0	-1.0	1845.0	1363.0	-1.0	2107.0	1173.0	-1.0	1692.0	
429.564	1421.0	-1.0	2164.0	1141.0	-1.0	1579.0	1352.0	-1.0	2194.0	1699.0	-1.0	2717.0	1310.0	-1.0	1985.0	919.0	-1.0	1262.0	1048.0	-1.0	1644.0	1406.0	-1.0	1980.0	1180.0	-1.0	2045.0	1427.0	-1.0	2298.0	1855.0	-1.0	3360.0	885.0	-1.0	1192.0	1438.0	-1.0	2464.0	1270.0	-1.0	1847.0	1362.0	-1.0	2108.0	1173.0	-1.0	1693.0	
430.063	1420.0	-1.0	2164.0	1139.0	-1.0	1579.0	1352.0	-1.0	2195.0	1698.0	-1.0	2716.0	1311.0	-1.0	1988.0	920.0	-1.0	1262.0	1048.0	-1.0	1646.0	1403.0	-1.0	1978.0	1180.0	-1.0	2045.0	1426.0	-1.0	2298.0	1854.0	-1.0	3363.0	885.0	-1.0	1193.0	1439.0	-1.0	2469.0	1271.0	-1.0	1852.0	1363.0	-1.0	2113.0	1173.0	-1.0	1694.0	
430.562	1421.0	-1.0	2169.0	1141.0	-1.0	1584.0	1353.0	-1.0	2206.0	1701.0	-1.0	2728.0	1315.0	-1.0	1999.0	922.0	-1.0	1271.0	1050.0	-1.0	1653.0	1407.0	-1.0	1993.0	1180.0	-1.0	2051.0	1430.0	-1.0	2315.0	1859.0	-1.0	3380.0	888.0	-1.0	1201.0	1444.0	-1.0	2483.0	1275.0	-1.0	1864.0	1365.0	-1.0	2121.0	1174.0	-1.0	1698.0	
431.061	1421.0	-1.0	2170.0	1138.0	-1.0	1578.0	1356.0	-1.0	2211.0	1703.0	-1.0	2734.0	1318.0	-1.0	2007.0	923.0	-1.0	1278.0	1052.0	-1.0	1658.0	1414.0	-1.0	2009.0	1181.0	-1.0	2055.0	1434.0	-1.0	2326.0	1861.0	-1.0	3390.0	890.0	-1.0	1208.0	1448.0	-1.0	2496.0	1278.0	-1.0	1874.0	1367.0	-1.0	2126.0	1176.0	-1.0	1704.0	
431.560	1425.0	-1.0	2178.0	1141.0	-1.0	1587.0	1359.0	-1.0	2222.0	1706.0	-1.0	2748.0	1322.0	-1.0	2018.0	927.0	-1.0	1286.0	1055.0	-1.0	1665.0	1421.0	-1.0	2027.0	1184.0	-1.0	2062.0	1440.0	-1.0	2339.0	1865.0	-1.0	3404.0	891.0	-1.0	1214.0	1451.0	-1.0	2506.0	1280.0	-1.0	1885.0	1371.0	-1.0	2132.0	1177.0	-1.0	1707.0	
432.059	1425.0	-1.0	2180.0	1139.0	-1.0	1587.0	1360.0	-1.0	2227.0	1708.0	-1.0	2753.0	1325.0	-1.0	2024.0	928.0	-1.0	1291.0	1056.0	-1.0	1668.0	1426.0	-1.0	2037.0	1185.0	-1.0	2067.0	1443.0	-1.0	2348.0	1867.0	-1.0	3410.0	892.0	-1.0	1216.0	1453.0	-1.0	2513.0	1283.0	-1.0	1894.0	1370.0	-1.0	2137.0	1178.0	-1.0	1714.0	
432.558	1428.0	-1.0	2188.0	1143.0	-1.0	1598.0	1363.0	-1.0	2238.0	1712.0	-1.0	2768.0	1328.0	-1.0	2032.0	929.0	-1.0	1297.0	1057.0	-1.0	1674.0	1430.0	-1.0	2048.0	1185.0	-1.0	2073.0	1445.0	-1.0	2357.0	1871.0	-1.0	3422.0	893.0	-1.0	1219.0	1455.0	-1.0	2520.0	1285.0	-1.0	1902.0	1373.0	-1.0	2141.0	1180.0	-1.0	1718.0	
433.057	1429.0	-1.0	2192.0	1145.0	-1.0	1601.0	1365.0	-1.0	2243.0	1713.0	-1.0	2774.0	1329.0	-1.0	2035.0	929.0	-1.0	1299.0	1058.0	-1.0	1677.0	1432.0	-1.0	2054.0	1187.0	-1.0	2077.0	1448.0	-1.0	2363.0	1872.0	-1.0	3429.0	893.0	-1.0	1221.0	1456.0	-1.0	2526.0	1288.0	-1.0	1910.0	1374.0	-1.0	2146.0	1180.0	-1.0	1724.0	
433.557	1431.0	-1.0	2197.0	1144.0	-1.0	1601.0	1368.0	-1.0	2250.0	1716.0	-1.0	2784.0	1330.0	-1.0	2036.0	930.0	-1.0	1299.0	1058.0	-1.0	1679.0	1431.0	-1.0	2054.0	1188.0	-1.0	2080.0	1447.0	-1.0	2365.0	1872.0	-1.0	3430.0	893.0	-1.0	1221.0	1455.0	-1.0	2528.0	1289.0	-1.0	1913.0	1375.0	-1.0	2149.0	1181.0	-1.0	1726.0	
434.056	1433.0	-1.0	2200.0	1145.0	-1.0	1604.0	1367.0	-1.0	2253.0	1716.0	-1.0	2788.0	1329.0	-1.0	2037.0	929.0	-1.0	1301.0	1058.0	-1.0	1680.0	1433.0	-1.0	2057.0	1188.0	-1.0	2084.0	1448.0	-1.0	2371.0	1872.0	-1.0	3435.0	893.0	-1.0	1222.0	1457.0	-1.0	2533.0	1291.0	-1.0	1920.0	1375.0	-1.0	2152.0	1182.0	-1.0	1732.0	
434.555	1432.0	-1.0	2200.0	1144.0	-1.0	1601.0	1368.0	-1.0	2253.0	1717.0	-1.0	2790.0	1329.0	-1.0	2034.0	929.0	-1.0	1299.0	1058.0	-1.0	1680.0	1432.0	-1.0	2058.0	1187.0	-1.0	2084.0	1447.0	-1.0	2372.0	1873.0	-1.0	3434.0	892.0	-1.0	1221.0	1456.0	-1.0	2533.0	1290.0	-1.0	1922.0	1375.0	-1.0	2154.0	1184.0	-1.0	1733.0	
435.055	1433.0	-1.0	2203.0	1146.0	-1.0	1609.0	1369.0	-1.0	2257.0	1718.0	-1.0	2797.0	1328.0	-1.0	2034.0	927.0	-1.0	1300.0	1057.0	-1.0	1678.0	1433.0	-1.0	2061.0	1188.0	-1.0	2085.0	1448.0	-1.0	2377.0	1874.0	-1.0	3440.0	892.0	-1.0	1223.0	1457.0	-1.0	2539.0	1293.0	-1.0	1927.0	1376.0	-1.0	2158.0	1184.0	-1.0	1737.0	
435.554	1432.0	-1.0	2203.0	1146.0	-1.0	1608.0	1369.0	-1.0	2257.0	1718.0	-1.0	2798.0	1327.0	-1.0	2030.0	928.0	-1.0	1298.0	1056.0	-1.0	1676.0	1433.0	-1.0	2061.0	1188.0	-1.0	2085.0	1447.0	-1.0	2376.0	1873.0	-1.0	3438.0	890.0	-1.0	1222.0	1456.0	-1.0	2539.0	1292.0	-1.0	1928.0	1376.0	-1.0	2158.0	1184.0	-1.0	1736.0	
436.053	1433.0	-1.0	2206.0	1148.0	-1.0	1616.0	1370.0	-1.0	2261.0	1719.0	-1.0	2807.0	1325.0	-1.0	2029.0	926.0	-1.0	1299.0	1056.0	-1.0	1673.0	1434.0	-1.0	2064.0	1188.0	-1.0	2085.0	1446.0	-1.0	2375.0	1873.0	-1.0	3439.0	890.0	-1.0	1222.0	1456.0	-1.0	2535.0	1291.0	-1.0	1926.0	1375.0	-1.0	2155.0	1183.0	-1.0	1733.0	
436.552	1433.0	-1.0	2205.0	1148.0	-1.0	1618.0	1369.0	-1.0	2260.0	1719.0	-1.0	2808.0	1323.0	-1.0	2023.0	926.0	-1.0	1297.0	1055.0	-1.0	1670.0	1434.0	-1.0	2065.0	1187.0	-1.0	2082.0	1445.0	-1.0	2375.0	1872.0	-1.0	3437.0	889.0	-1.0	1220.0	1455.0	-1.0	2535.0	1292.0	-1.0	1926.0	1374.0	-1.0	2155.0	1182.0	-1.0	1733.0	
437.051	1433.0	-1.0	2204.0	1147.0	-1.0	1612.0	1369.0	-1.0	2259.0	1720.0	-1.0	2811.0	1321.0	-1.0	2018.0	926.0	-1.0	1294.0	1053.0	-1.0	1666.0	1432.0	-1.0	2061.0	1186.0	-1.0	2080.0	1443.0	-1.0	2370.0	1872.0	-1.0	3429.0	888.0	-1.0	1217.0	1455.0	-1.0	2530.0	1291.0	-1.0	1921.0	1372.0	-1.0	2150.0	1182.0	-1.0	1729.0	
437.550	1433.0	-1.0	2202.0	1147.0	-1.0	1614.0	1369.0	-1.0	2257.0	1719.0	-1.0	2812.0	1317.0	-1.0	2012.0	924.0	-1.0	1292.0	1052.0	-1.0	1662.0	1432.0	-1.0	2060.0	1187.0	-1.0	2078.0	1441.0	-1.0	2370.0	1870.0	-1.0	3427.0	887.0	-1.0	1217.0	1454.0	-1.0	2532.0	1291.0	-1.0	1924.0	1372.0	-1.0	2151.0	1182.0	-1.0	1730.0	
438.049	1430.0	-1.0	2195.0	1145.0	-1.0	1607.0	1367.0	-1.0	2252.0	1716.0	-1.0	2808.0	1315.0	-1.0	2004.0	923.0	-1.0	1288.0	1050.0	-1.0	1655.0	1431.0	-1.0	2057.0	1186.0	-1.0	2073.0	1439.0	-1.0	2364.0	1869.0	-1.0	3418.0	886.0	-1.0	1213.0	1453.0	-1.0	2527.0	1289.0	-1.0	1920.0	1372.0	-1.0	2145.0	1180.0	-1.0	1725.0	
438.548	1430.0	-1.0	2194.0	1145.0	-1.0	1609.0	1366.0	-1.0	2249.0	1715.0	-1.0	2808.0	1311.0	-1.0	1996.0	923.0	-1.0	1285.0	1048.0	-1.0	1651.0	1431.0	-1.0	2057.0	1185.0	-1.0	2071.0	1439.0	-1.0	2366.0	1869.0	-1.0	3418.0	886.0	-1.0	1212.0	1453.0	-1.0	2529.0	1289.0	-1.0	1923.0	1372.0	-1.0	2145.0	1180.0	-1.0	1726.0	
439.047	1429.0	-1.0	2190.0	1144.0	-1.0	1606.0	1365.0	-1.0	2245.0	1715.0	-1.0	2806.0	1309.0	-1.0	1988.0	922.0	-1.0	1282.0	1047.0	-1.0	1646.0	1430.0	-1.0	2053.0	1184.0	-1.0	2069.0	1438.0	-1.0	2361.0	1868.0	-1.0	3410.0	883.0	-1.0	1209.0	1453.0	-1.0	2525.0	1288.0	-1.0	1918.0	1369.0	-1.0	2142.0	1179.0	-1.0	1721.0	
439.546	1428.0	-1.0	2188.0	1144.0	-1.0	1608.0	1365.0	-1.0	2242.0	1714.0	-1.0	2806.0	1307.0	-1.0	1983.0	921.0	-1.0	1280.0	1046.0	-1.0	1642.0	1431.0	-1.0	2053.0	1185.0	-1.0	2067.0	1438.0	-1.0	2360.0	1868.0	-1.0	3406.0	883.0	-1.0	1209.0	1453.0	-1.0	2525.0	1287.0	-1.0	1919.0	1369.0	-1.0	2139.0	1177.0	-1.0	1719.0	
440.045	1427.0	-1.0	2184.0	1143.0	-1.0	1605.0	1364.0	-1.0	2241.0	1714.0	-1.0	2806.0	1304.0	-1.0	1977.0	920.0	-1.0	1277.0	1046.0	-1.0	1638.0	1431.0	-1.0	2050.0	1186.0	-1.0	2064.0	1438.0	-1.0	2357.0	1866.0	-1.0	3401.0	882.0	-1.0	1206.0	1452.0	-1.0	2522.0	1286.0	-1.0	1915.0	1368.0	-1.0	2135.0	1177.0	-1.0	1714.0	
440.545	1426.0	-1.0	2182.0	1143.0	-1.0	1607.0	1362.0	-1.0	2239.0	1713.0	-1.0	2806.0	1302.0	-1.0	1972.0	920.0	-1.0	1276.0	1045.0	-1.0	1633.0	1431.0	-1.0	2050.0	1185.0	-1.0	2062.0	1438.0	-1.0	2357.0	1866.0	-1.0	3397.0	883.0	-1.0	1206.0	1452.0	-1.0	2524.0	1285.0	-1.0	1915.0	1367.0	-1.0	2133.0	1175.0	-1.0	1711.0	
441.044	1425.0	-1.0	2177.0	1142.0	-1.0	1603.0	1361.0	-1.0	2235.0	1711.0	-1.0	2802.0	1301.0	-1.0	1966.0	919.0	-1.0	1274.0	1044.0	-1.0	1629.0	1431.0	-1.0	2047.0	1185.0	-1.0	2059.0	1438.0	-1.0	2353.0	1865.0	-1.0	3389.0	882.0	-1.0	1203.0	1451.0	-1.0	2519.0	1283.0	-1.0	1910.0	1365.0	-1.0	2125.0	1173.0	-1.0	1706.0	
441.543	1423.0	-1.0	2174.0	1142.0	-1.0	1604.0	1360.0	-1.0	2232.0	1711.0	-1.0	2800.0	1299.0	-1.0	1962.0	919.0	-1.0	1272.0	1044.0	-1.0	1627.0	1431.0	-1.0	2048.0	1186.0	-1.0	2057.0	1440.0	-1.0	2353.0	1865.0	-1.0	3387.0	881.0	-1.0	1203.0	1450.0	-1.0	2519.0	1283.0	-1.0	1910.0	1364.0	-1.0	2123.0	1171.0	-1.0	1703.0	
442.043	1421.0	-1.0	2166.0	1140.0	-1.0	1598.0	1358.0	-1.0	2227.0	1707.0	-1.0	2793.0	1298.0	-1.0	1954.0	918.0	-1.0	1270.0	1042.0	-1.0	1623.0	1431.0	-1.0	2043.0	1184.0	-1.0	2052.0	1439.0	-1.0	2346.0	1863.0	-1.0	3376.0	881.0	-1.0	1199.0	1447.0	-1.0	2512.0	1280.0	-1.0	1903.0	1360.0	-1.0	2115.0	1168.0	-1.0	1695.0	
442.543	1418.0	-1.0	2161.0	1139.0	-1.0	1597.0	1357.0	-1.0	2222.0	1705.0	-1.0	2788.0	1297.0	-1.0	1950.0	917.0	-1.0	1267.0	1041.0	-1.0	1618.0	1430.0	-1.0	2041.0	1184.0	-1.0	2049.0	1439.0	-1.0	2345.0	1861.0	-1.0	3370.0	880.0	-1.0	1198.0	1447.0	-1.0	2509.0	1280.0	-1.0	1901.0	1359.0	-1.0	2109.0	1167.0	-1.0	1690.0	
443.042	1414.0	-1.0	2151.0	1135.0	-1.0	1588.0	1354.0	-1.0	2214.0	1702.0	-1.0	2778.0	1294.0	-1.0	1939.0	917.0	-1.0	1262.0	1040.0	-1.0	1612.0	1428.0	-1.0	2034.0	1184.0	-1.0	2040.0	1438.0	-1.0	2336.0	1859.0	-1.0	3357.0	880.0	-1.0	1193.0	1444.0	-1.0	2500.0	1278.0	-1.0	1893.0	1355.0	-1.0	2098.0	1164.0	-1.0	1683.0	
443.541	1412.0	-1.0	2145.0	1135.0	-1.0	1585.0	1352.0	-1.0	2207.0	1699.0	-1.0	2770.0	1292.0	-1.0	1932.0	916.0	-1.0	1259.0	1038.0	-1.0	1607.0	1427.0	-1.0	2031.0	1182.0	-1.0	2036.0	1438.0	-1.0	2334.0	1857.0	-1.0	3350.0	879.0	-1.0	1190.0	1443.0	-1.0	2496.0	1276.0	-1.0	1890.0	1353.0	-1.0	2090.0	1163.0	-1.0	1680.0	
444.040	1408.0	-1.0	2133.0	1132.0	-1.0	1576.0	1350.0	-1.0	2198.0	1697.0	-1.0	2755.0	1290.0	-1.0	1924.0	915.0	-1.0	1254.0	1037.0	-1.0	1600.0	1423.0	-1.0	2023.0	1181.0	-1.0	2029.0	1437.0	-1.0	2326.0	1855.0	-1.0	3339.0	878.0	-1.0	1186.0	1440.0	-1.0	2486.0	1273.0	-1.0	1881.0	1349.0	-1.0	2079.0	1160.0	-1.0	1672.0	
444.539	1407.0	-1.0	2127.0	1132.0	-1.0	1575.0	1348.0	-1.0	2191.0	1696.0	-1.0	2747.0	1289.0	-1.0	1919.0	914.0	-1.0	1251.0	1035.0	-1.0	1597.0	1423.0	-1.0	2019.0	1179.0	-1.0	2023.0	1437.0	-1.0	2325.0	1854.0	-1.0	3334.0	878.0	-1.0	1186.0	1441.0	-1.0	2481.0	1273.0	-1.0	1877.0	1348.0	-1.0	2071.0	1159.0	-1.0	1667.0	
445.038	1403.0	-1.0	2117.0	1129.0	-1.0	1562.0	1346.0	-1.0	2179.0	1691.0	-1.0	2730.0	1286.0	-1.0	1911.0	913.0	-1.0	1246.0	1034.0	-1.0	1592.0	1420.0	-1.0	2011.0	1178.0	-1.0	2014.0	1435.0	-1.0	2315.0	1851.0	-1.0	3319.0	877.0	-1.0	1180.0	1437.0	-1.0	2471.0	1269.0	-1.0	1867.0	1344.0	-1.0	2060.0	1157.0	-1.0	1659.0	
445.537	1401.0	-1.0	2110.0	1129.0	-1.0	1559.0	1344.0	-1.0	2170.0	1689.0	-1.0	2718.0	1284.0	-1.0	1905.0	913.0	-1.0	1244.0	1034.0	-1.0	1588.0	1418.0	-1.0	2006.0	1176.0	-1.0	2006.0	1434.0	-1.0	2311.0	1850.0	-1.0	3315.0	876.0	-1.0	1178.0	1436.0	-1.0	2463.0	1269.0	-1.0	1861.0	1342.0	-1.0	2051.0	1156.0	-1.0	1653.0	
446.036	1397.0	-1.0	2098.0	1125.0	-1.0	1547.0	1341.0	-1.0	2158.0	1684.0	-1.0	2698.0	1282.0	-1.0	1898.0	911.0	-1.0	1239.0	1032.0	-1.0	1582.0	1416.0	-1.0	1997.0	1175.0	-1.0	1997.0	1430.0	-1.0	2298.0	1846.0	-1.0	3300.0	875.0	-1.0	1172.0	1433.0	-1.0	2450.0	1265.0	-1.0	1849.0	1339.0	-1.0	2041.0	1153.0	-1.0	1647.0	
446.535	1395.0	-1.0	2091.0	1124.0	-1.0	1547.0	1338.0	-1.0	2151.0	1682.0	-1.0	2685.0	1281.0	-1.0	1895.0	911.0	-1.0	1237.0	1032.0	-1.0	1582.0	1415.0	-1.0	1994.0	1174.0	-1.0	1990.0	1430.0	-1.0	2291.0	1846.0	-1.0	3292.0	875.0	-1.0	1171.0	1430.0	-1.0	2441.0	1263.0	-1.0	1838.0	1336.0	-1.0	2032.0	1151.0	-1.0	1641.0	
447.034	1392.0	-1.0	2080.0	1123.0	-1.0	1538.0	1335.0	-1.0	2138.0	1677.0	-1.0	2665.0	1280.0	-1.0	1889.0	910.0	-1.0	1234.0	1031.0	-1.0	1579.0	1413.0	-1.0	1987.0	1171.0	-1.0	1982.0	1428.0	-1.0	2281.0	1843.0	-1.0	3278.0	875.0	-1.0	1167.0	1428.0	-1.0	2432.0	1259.0	-1.0	1827.0	1333.0	-1.0	2027.0	1150.0	-1.0	1637.0	
447.533	1390.0	-1.0	2076.0	1124.0	-1.0	1540.0	1335.0	-1.0	2132.0	1676.0	-1.0	2656.0	1281.0	-1.0	1889.0	911.0	-1.0	1234.0	1031.0	-1.0	1579.0	1413.0	-1.0	1982.0	1171.0	-1.0	1977.0	1426.0	-1.0	2272.0	1841.0	-1.0	3271.0	877.0	-1.0	1165.0	1426.0	-1.0	2423.0	1256.0	-1.0	1817.0	1332.0	-1.0	2023.0	1148.0	-1.0	1633.0	
448.032	1387.0	-1.0	2066.0	1121.0	-1.0	1529.0	1331.0	-1.0	2120.0	1671.0	-1.0	2637.0	1279.0	-1.0	1881.0	910.0	-1.0	1231.0	1031.0	-1.0	1576.0	1410.0	-1.0	1974.0	1169.0	-1.0	1971.0	1425.0	-1.0	2264.0	1839.0	-1.0	3259.0	876.0	-1.0	1161.0	1422.0	-1.0	2416.0	1253.0	-1.0	1808.0	1332.0	-1.0	2019.0	1147.0	-1.0	1629.0	
448.531	1386.0	-1.0	2059.0	1120.0	-1.0	1523.0	1330.0	-1.0	2113.0	1669.0	-1.0	2626.0	1278.0	-1.0	1877.0	909.0	-1.0	1226.0	1030.0	-1.0	1574.0	1408.0	-1.0	1965.0	1168.0	-1.0	1968.0	1422.0	-1.0	2255.0	1836.0	-1.0	3248.0	876.0	-1.0	1157.0	1420.0	-1.0	2406.0	1250.0	-1.0	1797.0	1331.0	-1.0	2013.0	1147.0	-1.0	1627.0	
449.030	1382.0	-1.0	2051.0	1116.0	-1.0	1514.0	1327.0	-1.0	2104.0	1665.0	-1.0	2611.0	1275.0	-1.0	1870.0	907.0	-1.0	1223.0	1030.0	-1.0	1571.0	1406.0	-1.0	1959.0	1168.0	-1.0	1965.0	1422.0	-1.0	2250.0	1836.0	-1.0	3243.0	876.0	-1.0	1155.0	1420.0	-1.0	2402.0	1249.0	-1.0	1793.0	1329.0	-1.0	2014.0	1147.0	-1.0	1628.0	
449.529	1381.0	-1.0	2052.0	1118.0	-1.0	1519.0	1328.0	-1.0	2105.0	1666.0	-1.0	2612.0	1275.0	-1.0	1872.0	908.0	-1.0	1225.0	1031.0	-1.0	1574.0	1407.0	-1.0	1962.0	1168.0	-1.0	1967.0	1425.0	-1.0	2252.0	1838.0	-1.0	3250.0	879.0	-1.0	1158.0	1421.0	-1.0	2402.0	1250.0	-1.0	1793.0	1332.0	-1.0	2017.0	1149.0	-1.0	1631.0	
450.029	1378.0	-1.0	2049.0	1113.0	-1.0	1514.0	1325.0	-1.0	2101.0	1661.0	-1.0	2603.0	1276.0	-1.0	1872.0	906.0	-1.0	1223.0	1030.0	-1.0	1574.0	1407.0	-1.0	1959.0	1169.0	-1.0	1969.0	1425.0	-1.0	2251.0	1839.0	-1.0	3251.0	878.0	-1.0	1159.0	1421.0	-1.0	2403.0	1250.0	-1.0	1794.0	1336.0	-1.0	2022.0	1150.0	-1.0	1635.0	
450.528	1380.0	-1.0	2054.0	1114.0	-1.0	1518.0	1328.0	-1.0	2102.0	1662.0	-1.0	2604.0	1277.0	-1.0	1875.0	907.0	-1.0	1226.0	1031.0	-1.0	1578.0	1408.0	-1.0	1962.0	1170.0	-1.0	1973.0	1427.0	-1.0	2254.0	1840.0	-1.0	3257.0	880.0	-1.0	1161.0	1423.0	-1.0	2404.0	1251.0	-1.0	1795.0	1338.0	-1.0	2030.0	1153.0	-1.0	1641.0	
451.027	1381.0	-1.0	2053.0	1116.0	-1.0	1516.0	1328.0	-1.0	2102.0	1662.0	-1.0	2600.0	1279.0	-1.0	1877.0	908.0	-1.0	1227.0	1032.0	-1.0	1580.0	1408.0	-1.0	1964.0	1170.0	-1.0	1974.0	1426.0	-1.0	2255.0	1841.0	-1.0	3260.0	882.0	-1.0	1162.0	1424.0	-1.0	2408.0	1253.0	-1.0	1798.0	1341.0	-1.0	2037.0	1154.0	-1.0	1646.0	
451.526	1384.0	-1.0	2059.0	1118.0	-1.0	1523.0	1331.0	-1.0	2107.0	1665.0	-1.0	2607.0	1282.0	-1.0	1884.0	909.0	-1.0	1230.0	1034.0	-1.0	1587.0	1410.0	-1.0	1970.0	1170.0	-1.0	1977.0	1427.0	-1.0	2255.0	1842.0	-1.0	3264.0	883.0	-1.0	1165.0	1426.0	-1.0	2410.0	1253.0	-1.0	1800.0	1343.0	-1.0	2043.0	1156.0	-1.0	1649.0	
452.025	1384.0	-1.0	2060.0	1117.0	-1.0	1519.0	1331.0	-1.0	2104.0	1664.0	-1.0	2602.0	1284.0	-1.0	1887.0	910.0	-1.0	1231.0	1034.0	-1.0	1588.0	1411.0	-1.0	1971.0	1171.0	-1.0	1976.0	1426.0	-1.0	2255.0	1843.0	-1.0	3264.0	883.0	-1.0	1165.0	1427.0	-1.0	2412.0	1255.0	-1.0	1801.0	1345.0	-1.0	2048.0	1158.0	-1.0	1655.0	
452.525	1387.0	-1.0	2066.0	1120.0	-1.0	1527.0	1334.0	-1.0	2109.0	1667.0	-1.0	2609.0	1286.0	-1.0	1891.0	910.0	-1.0	1235.0	1035.0	-1.0	1591.0	1413.0	-1.0	1976.0	1170.0	-1.0	1978.0	1427.0	-1.0	2255.0	1844.0	-1.0	3268.0	884.0	-1.0	1168.0	1427.0	-1.0	2411.0	1256.0	-1.0	1803.0	1346.0	-1.0	2051.0	1159.0	-1.0	1657.0	
453.024	1388.0	-1.0	2066.0	1119.0	-1.0	1523.0	1333.0	-1.0	2105.0	1666.0	-1.0	2606.0	1286.0	-1.0	1890.0	910.0	-1.0	1234.0	1034.0	-1.0	1590.0	1411.0	-1.0	1971.0	1169.0	-1.0	1977.0	1424.0	-1.0	2251.0	1844.0	-1.0	3265.0	884.0	-1.0	1167.0	1427.0	-1.0	2410.0	1257.0	-1.0	1802.0	1346.0	-1.0	2050.0	1161.0	-1.0	1659.0	
453.523	1388.0	-1.0	2065.0	1121.0	-1.0	1519.0	1335.0	-1.0	2103.0	1667.0	-1.0	2606.0	1285.0	-1.0	1886.0	910.0	-1.0	1231.0	1034.0	-1.0	1587.0	1408.0	-1.0	1963.0	1169.0	-1.0	1974.0	1422.0	-1.0	2246.0	1841.0	-1.0	3259.0	884.0	-1.0	1164.0	1426.0	-1.0	2405.0	1255.0	-1.0	1799.0	1345.0	-1.0	2046.0	1161.0	-1.0	1661.0	
454.022	1388.0	-1.0	2064.0	1119.0	-1.0	1518.0	1334.0	-1.0	2100.0	1667.0	-1.0	2604.0	1283.0	-1.0	1885.0	908.0	-1.0	1230.0	1032.0	-1.0	1585.0	1405.0	-1.0	1958.0	1168.0	-1.0	1972.0	1420.0	-1.0	2243.0	1842.0	-1.0	3258.0	883.0	-1.0	1164.0	1427.0	-1.0	2406.0	1256.0	-1.0	1800.0	1346.0	-1.0	2048.0	1162.0	-1.0	1664.0	
454.521	1391.0	-1.0	2069.0	1122.0	-1.0	1527.0	1335.0	-1.0	2105.0	1669.0	-1.0	2613.0	1285.0	-1.0	1889.0	909.0	-1.0	1231.0	1034.0	-1.0	1588.0	1405.0	-1.0	1960.0	1168.0	-1.0	1974.0	1421.0	-1.0	2244.0	1844.0	-1.0	3262.0	884.0	-1.0	1166.0	1428.0	-1.0	2405.0	1256.0	-1.0	1801.0	1347.0	-1.0	2050.0	1163.0	-1.0	1666.0	
455.020	1390.0	-1.0	2068.0	1122.0	-1.0	1524.0	1335.0	-1.0	2103.0	1668.0	-1.0	2609.0	1284.0	-1.0	1888.0	908.0	-1.0	1230.0	1033.0	-1.0	1587.0	1405.0	-1.0	1956.0	1168.0	-1.0	1973.0	1420.0	-1.0	2242.0	1842.0	-1.0	3261.0	885.0	-1.0	1166.0	1428.0	-1.0	2405.0	1257.0	-1.0	1800.0	1349.0	-1.0	2052.0	1164.0	-1.0	1668.0	
455.519	1391.0	-1.0	2072.0	1122.0	-1.0	1529.0	1336.0	-1.0	2105.0	1669.0	-1.0	2612.0	1285.0	-1.0	1891.0	909.0	-1.0	1232.0	1033.0	-1.0	1588.0	1404.0	-1.0	1958.0	1169.0	-1.0	1977.0	1421.0	-1.0	2249.0	1845.0	-1.0	3272.0	886.0	-1.0	1169.0	1431.0	-1.0	2413.0	1260.0	-1.0	1806.0	1351.0	-1.0	2060.0	1166.0	-1.0	1676.0	
456.019	1391.0	-1.0	2073.0	1121.0	-1.0	1526.0	1336.0	-1.0	2106.0	1669.0	-1.0	2611.0	1286.0	-1.0	1895.0	909.0	-1.0	1233.0	1034.0	-1.0	1590.0	1404.0	-1.0	1956.0	1170.0	-1.0	1980.0	1421.0	-1.0	2248.0	1845.0	-1.0	3274.0	886.0	-1.0	1170.0	1432.0	-1.0	2414.0	1259.0	-1.0	1806.0	1353.0	-1.0	2063.0	1168.0	-1.0	1677.0	
456.518	1392.0	-1.0	2076.0	1120.0	-1.0	1526.0	1336.0	-1.0	2107.0	1670.0	-1.0	2612.0	1287.0	-1.0	1900.0	909.0	-1.0	1234.0	1035.0	-1.0	1593.0	1404.0	-1.0	1959.0	1170.0	-1.0	1983.0	1422.0	-1.0	2251.0	1845.0	-1.0	3281.0	886.0	-1.0	1172.0	1433.0	-1.0	2419.0	1261.0	-1.0	1810.0	1354.0	-1.0	2069.0	1168.0	-1.0	1681.0	
457.017	1396.0	-1.0	2088.0	1126.0	-1.0	1540.0	1341.0	-1.0	2122.0	1674.0	-1.0	2629.0	1292.0	-1.0	1911.0	912.0	-1.0	1240.0	1037.0	-1.0	1600.0	1405.0	-1.0	1961.0	1171.0	-1.0	1989.0	1423.0	-1.0	2254.0	1849.0	-1.0	3292.0	889.0	-1.0	1176.0	1435.0	-1.0	2423.0	1262.0	-1.0	1812.0	1357.0	-1.0	2075.0	1169.0	-1.0	1684.0	
457.516	1398.0	-1.0	2095.0	1126.0	-1.0	1543.0	1343.0	-1.0	2128.0	1675.0	-1.0	2635.0	1296.0	-1.0	1921.0	913.0	-1.0	1243.0	1038.0	-1.0	1606.0	1406.0	-1.0	1966.0	1172.0	-1.0	1994.0	1424.0	-1.0	2258.0	1850.0	-1.0	3298.0	889.0	-1.0	1179.0	1436.0	-1.0	2427.0	1264.0	-1.0	1816.0	1358.0	-1.0	2081.0	1170.0	-1.0	1687.0	
458.015	1401.0	-1.0	2105.0	1128.0	-1.0	1551.0	1345.0	-1.0	2139.0	1678.0	-1.0	2646.0	1300.0	-1.0	1932.0	915.0	-1.0	1248.0	1040.0	-1.0	1612.0	1407.0	-1.0	1969.0	1173.0	-1.0	2000.0	1423.0	-1.0	2259.0	1851.0	-1.0	3305.0	891.0	-1.0	1180.0	1436.0	-1.0	2428.0	1264.0	-1.0	1816.0	1359.0	-1.0	2085.0	1170.0	-1.0	1687.0	
458.514	1401.0	-1.0	2107.0	1128.0	-1.0	1550.0	1347.0	-1.0	2143.0	1679.0	-1.0	2648.0	1303.0	-1.0	1938.0	915.0	-1.0	1251.0	1041.0	-1.0	1617.0	1409.0	-1.0	1974.0	1173.0	-1.0	2002.0	1422.0	-1.0	2261.0	1852.0	-1.0	3308.0	890.0	-1.0	1180.0	1436.0	-1.0	2431.0	1264.0	-1.0	1817.0	1360.0	-1.0	2086.0	1172.0	-1.0	1689.0	
459.013	1404.0	-1.0	2117.0	1130.0	-1.0	1560.0	1348.0	-1.0	2154.0	1680.0	-1.0	2661.0	1305.0	-1.0	1949.0	918.0	-1.0	1256.0	1043.0	-1.0	1622.0	1411.0	-1.0	1981.0	1174.0	-1.0	2006.0	1423.0	-1.0	2262.0	1853.0	-1.0	3315.0	890.0	-1.0	1183.0	1437.0	-1.0	2433.0	1265.0	-1.0	1820.0	1361.0	-1.0	2089.0	1172.0	-1.0	1690.0	
459.513	1405.0	-1.0	2117.0	1128.0	-1.0	1557.0	1348.0	-1.0	2155.0	1679.0	-1.0	2660.0	1305.0	-1.0	1950.0	918.0	-1.0	1256.0	1044.0	-1.0	1623.0	1412.0	-1.0	1983.0	1174.0	-1.0	2006.0	1422.0	-1.0	2262.0	1853.0	-1.0	3315.0	891.0	-1.0	1182.0	1438.0	-1.0	2434.0	1265.0	-1.0	1820.0	1362.0	-1.0	2090.0	1172.0	-1.0	1690.0	
460.012	1406.0	-1.0	2121.0	1130.0	-1.0	1562.0	1349.0	-1.0	2159.0	1682.0	-1.0	2666.0	1306.0	-1.0	1954.0	919.0	-1.0	1259.0	1044.0	-1.0	1626.0	1412.0	-1.0	1988.0	1174.0	-1.0	2010.0	1424.0	-1.0	2269.0	1855.0	-1.0	3324.0	891.0	-1.0	1185.0	1439.0	-1.0	2441.0	1268.0	-1.0	1829.0	1363.0	-1.0	2097.0	1175.0	-1.0	1695.0	
460.511	1406.0	-1.0	2121.0	1127.0	-1.0	1558.0	1348.0	-1.0	2159.0	1681.0	-1.0	2666.0	1307.0	-1.0	1954.0	919.0	-1.0	1258.0	1043.0	-1.0	1625.0	1412.0	-1.0	1984.0	1174.0	-1.0	2009.0	1422.0	-1.0	2270.0	1855.0	-1.0	3324.0	891.0	-1.0	1185.0	1439.0	-1.0	2443.0	1268.0	-1.0	1829.0	1365.0	-1.0	2097.0	1174.0	-1.0	1695.0	
461.010	1407.0	-1.0	2125.0	1130.0	-1.0	1561.0	1348.0	-1.0	2161.0	1682.0	-1.0	2671.0	1306.0	-1.0	1955.0	919.0	-1.0	1260.0	1044.0	-1.0	1625.0	1413.0	-1.0	1986.0	1175.0	-1.0	2011.0	1423.0	-1.0	2275.0	1855.0	-1.0	3330.0	890.0	-1.0	1188.0	1441.0	-1.0	2450.0	1270.0	-1.0	1837.0	1365.0	-1.0	2104.0	1176.0	-1.0	1700.0	
461.509	1405.0	-1.0	2121.0	1127.0	-1.0	1556.0	1347.0	-1.0	2159.0	1681.0	-1.0	2668.0	1305.0	-1.0	1954.0	918.0	-1.0	1259.0	1044.0	-1.0	1624.0	1411.0	-1.0	1983.0	1174.0	-1.0	2010.0	1422.0	-1.0	2271.0	1854.0	-1.0	3328.0	890.0	-1.0	1187.0	1441.0	-1.0	2449.0	1269.0	-1.0	1834.0	1364.0	-1.0	2102.0	1175.0	-1.0	1699.0	
462.008	1406.0	-1.0	2121.0	1128.0	-1.0	1557.0	1347.0	-1.0	2159.0	1681.0	-1.0	2668.0	1304.0	-1.0	1953.0	918.0	-1.0	1258.0	1042.0	-1.0	1622.0	1410.0	-1.0	1982.0	1174.0	-1.0	2010.0	1422.0	-1.0	2272.0	1854.0	-1.0	3330.0	890.0	-1.0	1187.0	1440.0	-1.0	2452.0	1269.0	-1.0	1837.0	1365.0	-1.0	2101.0	1176.0	-1.0	1702.0	
462.507	1405.0	-1.0	2118.0	1127.0	-1.0	1550.0	1346.0	-1.0	2154.0	1679.0	-1.0	2663.0	1303.0	-1.0	1949.0	917.0	-1.0	1255.0	1041.0	-1.0	1619.0	1409.0	-1.0	1978.0	1173.0	-1.0	2006.0	1421.0	-1.0	2268.0	1853.0	-1.0	3325.0	888.0	-1.0	1184.0	1439.0	-1.0	2448.0	1267.0	-1.0	1832.0	1362.0	-1.0	2099.0	1175.0	-1.0	1699.0	
463.006	1405.0	-1.0	2117.0	1128.0	-1.0	1552.0	1346.0	-1.0	2155.0	1680.0	-1.0	2666.0	1301.0	-1.0	1949.0	916.0	-1.0	1256.0	1041.0	-1.0	1618.0	1408.0	-1.0	1978.0	1173.0	-1.0	2007.0	1420.0	-1.0	2271.0	1853.0	-1.0	3329.0	889.0	-1.0	1184.0	1440.0	-1.0	2452.0	1268.0	-1.0	1835.0	1363.0	-1.0	2102.0	1175.0	-1.0	1701.0	
463.505	1405.0	-1.0	2114.0	1126.0	-1.0	1547.0	1345.0	-1.0	2153.0	1680.0	-1.0	2662.0	1302.0	-1.0	1949.0	917.0	-1.0	1255.0	1040.0	-1.0	1617.0	1406.0	-1.0	1974.0	1173.0	-1.0	2005.0	1420.0	-1.0	2268.0	1853.0	-1.0	3327.0	888.0	-1.0	1182.0	1438.0	-1.0	2449.0	1267.0	-1.0	1832.0	1362.0	-1.0	2100.0	1175.0	-1.0	1701.0	
464.004	1405.0	-1.0	2115.0	1126.0	-1.0	1548.0	1344.0	-1.0	2153.0	1679.0	-1.0	2663.0	1302.0	-1.0	1952.0	916.0	-1.0	1256.0	1041.0	-1.0	1617.0	1406.0	-1.0	1975.0	1173.0	-1.0	2006.0	1420.0	-1.0	2269.0	1852.0	-1.0	3330.0	888.0	-1.0	1184.0	1438.0	-1.0	2451.0	1267.0	-1.0	1834.0	1363.0	-1.0	2103.0	1175.0	-1.0	1701.0	
464.503	1407.0	-1.0	2120.0	1127.0	-1.0	1549.0	1346.0	-1.0	2160.0	1682.0	-1.0	2669.0	1305.0	-1.0	1957.0	917.0	-1.0	1257.0	1042.0	-1.0	1622.0	1405.0	-1.0	1975.0	1173.0	-1.0	2009.0	1419.0	-1.0	2270.0	1854.0	-1.0	3335.0	889.0	-1.0	1185.0	1439.0	-1.0	2452.0	1267.0	-1.0	1834.0	1364.0	-1.0	2104.0	1174.0	-1.0	1700.0	
465.002	1407.0	-1.0	2121.0	1127.0	-1.0	1547.0	1346.0	-1.0	2161.0	1682.0	-1.0	2669.0	1306.0	-1.0	1962.0	918.0	-1.0	1259.0	1043.0	-1.0	1624.0	1406.0	-1.0	1977.0	1174.0	-1.0	2013.0	1419.0	-1.0	2271.0	1854.0	-1.0	3338.0	889.0	-1.0	1187.0	1439.0	-1.0	2454.0	1267.0	-1.0	1837.0	1363.0	-1.0	2109.0	1175.0	-1.0	1703.0	
465.501	1408.0	-1.0	2128.0	1131.0	-1.0	1556.0	1349.0	-1.0	2169.0	1684.0	-1.0	2678.0	1309.0	-1.0	1970.0	919.0	-1.0	1263.0	1044.0	-1.0	1630.0	1407.0	-1.0	1980.0	1174.0	-1.0	2017.0	1419.0	-1.0	2273.0	1856.0	-1.0	3345.0	890.0	-1.0	1188.0	1439.0	-1.0	2457.0	1268.0	-1.0	1838.0	1363.0	-1.0	2110.0	1175.0	-1.0	1703.0	
466.000	1408.0	-1.0	2130.0	1130.0	-1.0	1557.0	1349.0	-1.0	2175.0	1684.0	-1.0	2679.0	1312.0	-1.0	1976.0	921.0	-1.0	1266.0	1045.0	-1.0	1634.0	1408.0	-1.0	1983.0	1174.0	-1.0	2020.0	1420.0	-1.0	2275.0	1856.0	-1.0	3349.0	890.0	-1.0	1189.0	1439.0	-1.0	2461.0	1269.0	-1.0	1841.0	1363.0	-1.0	2112.0	1175.0	-1.0	1703.0	
466.499	1409.0	-1.0	2138.0	1133.0	-1.0	1567.0	1350.0	-1.0	2186.0	1685.0	-1.0	2690.0	1315.0	-1.0	1985.0	922.0	-1.0	1270.0	1047.0	-1.0	1640.0	1410.0	-1.0	1990.0	1175.0	-1.0	2025.0	1420.0	-1.0	2278.0	1856.0	-1.0	3356.0	890.0	-1.0	1192.0	1439.0	-1.0	2464.0	1270.0	-1.0	1844.0	1364.0	-1.0	2114.0	1174.0	-1.0	1704.0	
466.999	1409.0	-1.0	2138.0	1131.0	-1.0	1567.0	1351.0	-1.0	2188.0	1685.0	-1.0	2690.0	1316.0	-1.0	1989.0	923.0	-1.0	1272.0	1048.0	-1.0	1644.0	1411.0	-1.0	1995.0	1176.0	-1.0	2029.0	1421.0	-1.0	2283.0	1857.0	-1.0	3361.0	890.0	-1.0	1192.0	1440.0	-1.0	2469.0	1271.0	-1.0	1848.0	1364.0	-1.0	2115.0	1174.0	-1.0	1707.0	
467.498	1410.0	-1.0	2144.0	1134.0	-1.0	1575.0	1352.0	-1.0	2196.0	1688.0	-1.0	2698.0	1318.0	-1.0	1996.0	924.0	-1.0	1276.0	1050.0	-1.0	1648.0	1412.0	-1.0	1997.0	1176.0	-1.0	2032.0	1421.0	-1.0	2282.0	1857.0	-1.0	3364.0	890.0	-1.0	1192.0	1440.0	-1.0	2470.0	1271.0	-1.0	1849.0	1362.0	-1.0	2117.0	1174.0	-1.0	1706.0	
467.997	1409.0	-1.0	2141.0	1133.0	-1.0	1568.0	1352.0	-1.0	2195.0	1686.0	-1.0	2695.0	1318.0	-1.0	1996.0	923.0	-1.0	1275.0	1049.0	-1.0	1649.0	1411.0	-1.0	1996.0	1175.0	-1.0	2032.0	1420.0	-1.0	2284.0	1857.0	-1.0	3367.0	890.0	-1.0	1193.0	1440.0	-1.0	2474.0	1271.0	-1.0	1853.0	1363.0	-1.0	2121.0	1175.0	-1.0	1708.0	
468.496	1410.0	-1.0	2145.0	1136.0	-1.0	1582.0	1353.0	-1.0	2201.0	1688.0	-1.0	2703.0	1318.0	-1.0	2000.0	923.0	-1.0	1277.0	1051.0	-1.0	1651.0	1411.0	-1.0	2000.0	1175.0	-1.0	2034.0	1422.0	-1.0	2290.0	1857.0	-1.0	3371.0	890.0	-1.0	1197.0	1441.0	-1.0	2479.0	1271.0	-1.0	1856.0	1366.0	-1.0	2129.0	1175.0	-1.0	1709.0	
468.995	1410.0	-1.0	2146.0	1139.0	-1.0	1588.0	1353.0	-1.0	2203.0	1690.0	-1.0	2708.0	1317.0	-1.0	1999.0	923.0	-1.0	1277.0	1050.0	-1.0	1651.0	1410.0	-1.0	2000.0	1174.0	-1.0	2035.0	1423.0	-1.0	2298.0	1858.0	-1.0	3378.0	891.0	-1.0	1199.0	1443.0	-1.0	2487.0	1274.0	-1.0	1863.0	1372.0	-1.0	2141.0	1176.0	-1.0	1714.0	
469.494	1414.0	-1.0	2153.0	1142.0	-1.0	1596.0	1354.0	-1.0	2211.0	1694.0	-1.0	2723.0	1317.0	-1.0	2000.0	923.0	-1.0	1278.0	1050.0	-1.0	1652.0	1409.0	-1.0	2003.0	1175.0	-1.0	2037.0	1424.0	-1.0	2307.0	1859.0	-1.0	3386.0	893.0	-1.0	1205.0	1445.0	-1.0	2496.0	1276.0	-1.0	1872.0	1375.0	-1.0	2150.0	1176.0	-1.0	1716.0	
469.993	1414.0	-1.0	2155.0	1142.0	-1.0	1595.0	1356.0	-1.0	2215.0	1696.0	-1.0	2731.0	1317.0	-1.0	2002.0	925.0	-1.0	1282.0	1050.0	-1.0	1654.0	1412.0	-1.0	2014.0	1176.0	-1.0	2041.0	1430.0	-1.0	2322.0	1862.0	-1.0	3398.0	894.0	-1.0	1211.0	1449.0	-1.0	2511.0	1281.0	-1.0	1886.0	1376.0	-1.0	2155.0	1177.0	-1.0	1721.0	
470.492	1413.0	-1.0	2152.0	1138.0	-1.0	1587.0	1357.0	-1.0	2217.0	1698.0	-1.0	2737.0	1318.0	-1.0	2004.0	925.0	-1.0	1286.0	1051.0	-1.0	1655.0	1418.0	-1.0	2026.0	1176.0	-1.0	2043.0	1433.0	-1.0	2334.0	1865.0	-1.0	3406.0	895.0	-1.0	1216.0	1453.0	-1.0	2519.0	1283.0	-1.0	1895.0	1375.0	-1.0	2158.0	1176.0	-1.0	1723.0	
470.991	1413.0	-1.0	2155.0	1137.0	-1.0	1591.0	1359.0	-1.0	2223.0	1701.0	-1.0	2749.0	1319.0	-1.0	2006.0	927.0	-1.0	1290.0	1051.0	-1.0	1657.0	1422.0	-1.0	2039.0	1178.0	-1.0	2049.0	1437.0	-1.0	2348.0	1868.0	-1.0	3418.0	896.0	-1.0	1221.0	1455.0	-1.0	2526.0	1287.0	-1.0	1906.0	1376.0	-1.0	2160.0	1177.0	-1.0	1724.0	
471.490	1413.0	-1.0	2152.0	1136.0	-1.0	1589.0	1359.0	-1.0	2224.0	1702.0	-1.0	2753.0	1318.0	-1.0	2003.0	926.0	-1.0	1290.0	1051.0	-1.0	1656.0	1425.0	-1.0	2047.0	1179.0	-1.0	2051.0	1439.0	-1.0	2356.0	1869.0	-1.0	3421.0	896.0	-1.0	1222.0	1455.0	-1.0	2529.0	1289.0	-1.0	1912.0	1374.0	-1.0	2158.0	1177.0	-1.0	1724.0	
471.990	1409.0	-1.0	2150.0	1135.0	-1.0	1591.0	1357.0	-1.0	2226.0	1701.0	-1.0	2758.0	1315.0	-1.0	1998.0	924.0	-1.0	1288.0	1051.0	-1.0	1653.0	1423.0	-1.0	2041.0	1178.0	-1.0	2051.0	1440.0	-1.0	2353.0	1867.0	-1.0	3418.0	894.0	-1.0	1221.0	1454.0	-1.0	2525.0	1288.0	-1.0	1911.0	1373.0	-1.0	2153.0	1175.0	-1.0	1722.0	
472.489	1410.0	-1.0	2148.0	1138.0	-1.0	1596.0	1358.0	-1.0	2225.0	1701.0	-1.0	2760.0	1313.0	-1.0	1994.0	923.0	-1.0	1285.0	1050.0	-1.0	1650.0	1419.0	-1.0	2036.0	1178.0	-1.0	2051.0	1439.0	-1.0	2355.0	1867.0	-1.0	3417.0	893.0	-1.0	1220.0	1452.0	-1.0	2524.0	1288.0	-1.0	1913.0	1372.0	-1.0	2157.0	1176.0	-1.0	1724.0	
472.988	1409.0	-1.0	2140.0	1135.0	-1.0	1589.0	1356.0	-1.0	2222.0	1700.0	-1.0	2757.0	1312.0	-1.0	1989.0	922.0	-1.0	1283.0	1049.0	-1.0	1649.0	1419.0	-1.0	2036.0	1179.0	-1.0	2049.0	1438.0	-1.0	2355.0	1866.0	-1.0	3416.0	894.0	-1.0	1220.0	1451.0	-1.0	2523.0	1287.0	-1.0	1911.0	1371.0	-1.0	2154.0	1174.0	-1.0	1721.0	
473.487	1409.0	-1.0	2140.0	1134.0	-1.0	1592.0	1358.0	-1.0	2224.0	1700.0	-1.0	2762.0	1314.0	-1.0	1991.0	923.0	-1.0	1284.0	1048.0	-1.0	1647.0	1421.0	-1.0	2043.0	1178.0	-1.0	2051.0	1441.0	-1.0	2359.0	1867.0	-1.0	3420.0	895.0	-1.0	1223.0	1451.0	-1.0	2522.0	1288.0	-1.0	1912.0	1372.0	-1.0	2151.0	1172.0	-1.0	1716.0	
473.986	1407.0	-1.0	2132.0	1132.0	-1.0	1584.0	1359.0	-1.0	2222.0	1700.0	-1.0	2760.0	1312.0	-1.0	1986.0	922.0	-1.0	1284.0	1048.0	-1.0	1644.0	1427.0	-1.0	2050.0	1180.0	-1.0	2051.0	1441.0	-1.0	2361.0	1868.0	-1.0	3417.0	894.0	-1.0	1222.0	1451.0	-1.0	2519.0	1287.0	-1.0	1913.0	1369.0	-1.0	2147.0	1171.0	-1.0	1712.0	
474.485	1406.0	-1.0	2124.0	1128.0	-1.0	1573.0	1357.0	-1.0	2217.0	1699.0	-1.0	2755.0	1309.0	-1.0	1977.0	921.0	-1.0	1281.0	1048.0	-1.0	1640.0	1426.0	-1.0	2045.0	1180.0	-1.0	2048.0	1440.0	-1.0	2356.0	1867.0	-1.0	3407.0	891.0	-1.0	1217.0	1450.0	-1.0	2513.0	1286.0	-1.0	1908.0	1366.0	-1.0	2138.0	1169.0	-1.0	1707.0	
474.985	1406.0	-1.0	2119.0	1128.0	-1.0	1571.0	1356.0	-1.0	2212.0	1697.0	-1.0	2750.0	1306.0	-1.0	1969.0	920.0	-1.0	1277.0	1046.0	-1.0	1635.0	1426.0	-1.0	2043.0	1181.0	-1.0	2047.0	1440.0	-1.0	2353.0	1866.0	-1.0	3403.0	890.0	-1.0	1214.0	1448.0	-1.0	2506.0	1285.0	-1.0	1904.0	1366.0	-1.0	2133.0	1167.0	-1.0	1700.0	
475.484	1403.0	-1.0	2110.0	1127.0	-1.0	1566.0	1355.0	-1.0	2204.0	1695.0	-1.0	2743.0	1303.0	-1.0	1959.0	918.0	-1.0	1272.0	1044.0	-1.0	1629.0	1425.0	-1.0	2038.0	1180.0	-1.0	2044.0	1440.0	-1.0	2349.0	1865.0	-1.0	3396.0	888.0	-1.0	1211.0	1447.0	-1.0	2503.0	1284.0	-1.0	1901.0	1364.0	-1.0	2129.0	1167.0	-1.0	1699.0	
475.983	1402.0	-1.0	2100.0	1124.0	-1.0	1556.0	1352.0	-1.0	2194.0	1692.0	-1.0	2731.0	1299.0	-1.0	1949.0	918.0	-1.0	1266.0	1043.0	-1.0	1624.0	1423.0	-1.0	2032.0	1180.0	-1.0	2040.0	1440.0	-1.0	2343.0	1863.0	-1.0	3385.0	887.0	-1.0	1206.0	1446.0	-1.0	2496.0	1284.0	-1.0	1895.0	1363.0	-1.0	2122.0	1165.0	-1.0	1693.0	
476.482	1400.0	-1.0	2096.0	1124.0	-1.0	1556.0	1351.0	-1.0	2189.0	1691.0	-1.0	2727.0	1297.0	-1.0	1943.0	916.0	-1.0	1263.0	1042.0	-1.0	1619.0	1423.0	-1.0	2028.0	1179.0	-1.0	2036.0	1438.0	-1.0	2335.0	1863.0	-1.0	3376.0	886.0	-1.0	1202.0	1445.0	-1.0	2490.0	1281.0	-1.0	1889.0	1360.0	-1.0	2114.0	1163.0	-1.0	1685.0	
476.982	1396.0	-1.0	2084.0	1121.0	-1.0	1547.0	1348.0	-1.0	2178.0	1688.0	-1.0	2712.0	1293.0	-1.0	1932.0	915.0	-1.0	1257.0	1041.0	-1.0	1614.0	1421.0	-1.0	2019.0	1179.0	-1.0	2030.0	1438.0	-1.0	2328.0	1861.0	-1.0	3365.0	885.0	-1.0	1197.0	1444.0	-1.0	2485.0	1280.0	-1.0	1883.0	1359.0	-1.0	2108.0	1162.0	-1.0	1681.0	
477.481	1395.0	-1.0	2074.0	1118.0	-1.0	1534.0	1346.0	-1.0	2166.0	1685.0	-1.0	2697.0	1289.0	-1.0	1921.0	913.0	-1.0	1250.0	1040.0	-1.0	1607.0	1418.0	-1.0	2008.0	1178.0	-1.0	2025.0	1435.0	-1.0	2317.0	1858.0	-1.0	3350.0	884.0	-1.0	1190.0	1442.0	-1.0	2477.0	1277.0	-1.0	1874.0	1356.0	-1.0	2098.0	1159.0	-1.0	1673.0	
477.980	1392.0	-1.0	2062.0	1115.0	-1.0	1523.0	1343.0	-1.0	2154.0	1681.0	-1.0	2679.0	1287.0	-1.0	1913.0	913.0	-1.0	1246.0	1038.0	-1.0	1602.0	1416.0	-1.0	2003.0	1179.0	-1.0	2021.0	1436.0	-1.0	2312.0	1856.0	-1.0	3342.0	883.0	-1.0	1188.0	1442.0	-1.0	2474.0	1276.0	-1.0	1871.0	1355.0	-1.0	2094.0	1158.0	-1.0	1668.0	
478.479	1392.0	-1.0	2063.0	1117.0	-1.0	1530.0	1345.0	-1.0	2154.0	1682.0	-1.0	2679.0	1288.0	-1.0	1916.0	914.0	-1.0	1247.0	1039.0	-1.0	1605.0	1418.0	-1.0	2007.0	1179.0	-1.0	2024.0	1440.0	-1.0	2322.0	1860.0	-1.0	3353.0	884.0	-1.0	1191.0	1445.0	-1.0	2480.0	1278.0	-1.0	1875.0	1357.0	-1.0	2097.0	1158.0	-1.0	1668.0	
478.979	1391.0	-1.0	2065.0	1116.0	-1.0	1530.0	1344.0	-1.0	2155.0	1679.0	-1.0	2673.0	1289.0	-1.0	1918.0	914.0	-1.0	1247.0	1040.0	-1.0	1606.0	1420.0	-1.0	2006.0	1180.0	-1.0	2025.0	1440.0	-1.0	2322.0	1861.0	-1.0	3354.0	886.0	-1.0	1191.0	1446.0	-1.0	2481.0	1278.0	-1.0	1874.0	1357.0	-1.0	2097.0	1157.0	-1.0	1666.0	
479.478	1392.0	-1.0	2064.0	1117.0	-1.0	1530.0	1344.0	-1.0	2155.0	1678.0	-1.0	2668.0	1292.0	-1.0	1924.0	916.0	-1.0	1250.0	1042.0	-1.0	1610.0	1422.0	-1.0	2010.0	1180.0	-1.0	2029.0	1443.0	-1.0	2327.0	1864.0	-1.0	3362.0	886.0	-1.0	1195.0	1447.0	-1.0	2491.0	1280.0	-1.0	1880.0	1357.0	-1.0	2102.0	1158.0	-1.0	1669.0	
479.978	1394.0	-1.0	2068.0	1117.0	-1.0	1529.0	1346.0	-1.0	2159.0	1679.0	-1.0	2666.0	1296.0	-1.0	1932.0	917.0	-1.0	1252.0	1044.0	-1.0	1616.0	1423.0	-1.0	2012.0	1182.0	-1.0	2033.0	1444.0	-1.0	2328.0	1866.0	-1.0	3369.0	888.0	-1.0	1196.0	1448.0	-1.0	2496.0	1280.0	-1.0	1880.0	1358.0	-1.0	2105.0	1157.0	-1.0	1668.0	
480.477	1395.0	-1.0	2071.0	1118.0	-1.0	1530.0	1348.0	-1.0	2165.0	1680.0	-1.0	2666.0	1299.0	-1.0	1941.0	920.0	-1.0	1256.0	1047.0	-1.0	1621.0	1427.0	-1.0	2019.0	1183.0	-1.0	2038.0	1447.0	-1.0	2333.0	1869.0	-1.0	3377.0	888.0	-1.0	1199.0	1448.0	-1.0	2503.0	1281.0	-1.0	1884.0	1359.0	-1.0	2108.0	1157.0	-1.0	1671.0	
480.977	1398.0	-1.0	2082.0	1123.0	-1.0	1540.0	1352.0	-1.0	2178.0	1684.0	-1.0	2679.0	1304.0	-1.0	1954.0	922.0	-1.0	1262.0	1049.0	-1.0	1630.0	1428.0	-1.0	2024.0	1184.0	-1.0	2043.0	1448.0	-1.0	2335.0	1870.0	-1.0	3385.0	889.0	-1.0	1203.0	1448.0	-1.0	2506.0	1281.0	-1.0	1886.0	1358.0	-1.0	2110.0	1157.0	-1.0	1672.0	
481.476	1398.0	-1.0	2085.0	1124.0	-1.0	1542.0	1354.0	-1.0	2185.0	1685.0	-1.0	2684.0	1308.0	-1.0	1961.0	923.0	-1.0	1266.0	1050.0	-1.0	1634.0	1432.0	-1.0	2029.0	1185.0	-1.0	2047.0	1449.0	-1.0	2340.0	1871.0	-1.0	3393.0	890.0	-1.0	1205.0	1449.0	-1.0	2511.0	1281.0	-1.0	1888.0	1357.0	-1.0	2112.0	1157.0	-1.0	1673.0	
481.975	1400.0	-1.0	2089.0	1125.0	-1.0	1545.0	1356.0	-1.0	2194.0	1688.0	-1.0	2692.0	1310.0	-1.0	1967.0	924.0	-1.0	1268.0	1051.0	-1.0	1637.0	1432.0	-1.0	2032.0	1185.0	-1.0	2048.0	1449.0	-1.0	2341.0	1872.0	-1.0	3397.0	891.0	-1.0	1207.0	1447.0	-1.0	2511.0	1281.0	-1.0	1887.0	1356.0	-1.0	2110.0	1157.0	-1.0	1673.0	
482.475	1400.0	-1.0	2092.0	1126.0	-1.0	1549.0	1357.0	-1.0	2199.0	1687.0	-1.0	2697.0	1312.0	-1.0	1972.0	924.0	-1.0	1271.0	1052.0	-1.0	1639.0	1434.0	-1.0	2037.0	1185.0	-1.0	2050.0	1449.0	-1.0	2345.0	1872.0	-1.0	3403.0	891.0	-1.0	1210.0	1447.0	-1.0	2515.0	1282.0	-1.0	1890.0	1356.0	-1.0	2110.0	1157.0	-1.0	1674.0	
482.975	1401.0	-1.0	2090.0	1125.0	-1.0	1544.0	1356.0	-1.0	2201.0	1686.0	-1.0	2696.0	1311.0	-1.0	1973.0	925.0	-1.0	1271.0	1051.0	-1.0	1638.0	1434.0	-1.0	2039.0	1185.0	-1.0	2047.0	1448.0	-1.0	2343.0	1870.0	-1.0	3399.0	890.0	-1.0	1207.0	1446.0	-1.0	2509.0	1280.0	-1.0	1884.0	1353.0	-1.0	2102.0	1156.0	-1.0	1670.0	
483.475	1399.0	-1.0	2089.0	1125.0	-1.0	1547.0	1357.0	-1.0	2204.0	1685.0	-1.0	2696.0	1310.0	-1.0	1972.0	925.0	-1.0	1272.0	1051.0	-1.0	1636.0	1435.0	-1.0	2041.0	1183.0	-1.0	2044.0	1447.0	-1.0	2343.0	1870.0	-1.0	3397.0	889.0	-1.0	1206.0	1444.0	-1.0	2506.0	1280.0	-1.0	1882.0	1352.0	-1.0	2097.0	1154.0	-1.0	1667.0	
483.974	1397.0	-1.0	2084.0	1123.0	-1.0	1539.0	1354.0	-1.0	2197.0	1682.0	-1.0	2688.0	1307.0	-1.0	1963.0	923.0	-1.0	1268.0	1049.0	-1.0	1630.0	1433.0	-1.0	2037.0	1181.0	-1.0	2036.0	1443.0	-1.0	2333.0	1867.0	-1.0	3384.0	888.0	-1.0	1203.0	1441.0	-1.0	2495.0	1277.0	-1.0	1870.0	1347.0	-1.0	2082.0	1152.0	-1.0	1659.0	
484.473	1396.0	-1.0	2081.0	1122.0	-1.0	1539.0	1354.0	-1.0	2194.0	1681.0	-1.0	2687.0	1304.0	-1.0	1957.0	923.0	-1.0	1265.0	1046.0	-1.0	1623.0	1432.0	-1.0	2035.0	1180.0	-1.0	2030.0	1441.0	-1.0	2329.0	1865.0	-1.0	3377.0	886.0	-1.0	1200.0	1440.0	-1.0	2486.0	1275.0	-1.0	1863.0	1344.0	-1.0	2070.0	1151.0	-1.0	1652.0	
484.972	1394.0	-1.0	2074.0	1120.0	-1.0	1532.0	1350.0	-1.0	2185.0	1679.0	-1.0	2678.0	1299.0	-1.0	1944.0	921.0	-1.0	1259.0	1044.0	-1.0	1617.0	1428.0	-1.0	2026.0	1178.0	-1.0	2018.0	1437.0	-1.0	2317.0	1861.0	-1.0	3361.0	885.0	-1.0	1194.0	1437.0	-1.0	2471.0	1271.0	-1.0	1849.0	1339.0	-1.0	2054.0	1149.0	-1.0	1643.0	
485.471	1392.0	-1.0	2071.0	1120.0	-1.0	1532.0	1349.0	-1.0	2179.0	1679.0	-1.0	2674.0	1294.0	-1.0	1936.0	920.0	-1.0	1256.0	1042.0	-1.0	1610.0	1426.0	-1.0	2023.0	1176.0	-1.0	2012.0	1436.0	-1.0	2312.0	1859.0	-1.0	3353.0	883.0	-1.0	1192.0	1436.0	-1.0	2461.0	1269.0	-1.0	1841.0	1337.0	-1.0	2043.0	1146.0	-1.0	1637.0	
485.970	1390.0	-1.0	2062.0	1117.0	-1.0	1524.0	1345.0	-1.0	2168.0	1677.0	-1.0	2663.0	1290.0	-1.0	1924.0	918.0	-1.0	1252.0	1040.0	-1.0	1603.0	1423.0	-1.0	2015.0	1174.0	-1.0	2003.0	1433.0	-1.0	2303.0	1856.0	-1.0	3338.0	881.0	-1.0	1186.0	1433.0	-1.0	2449.0	1266.0	-1.0	1830.0	1332.0	-1.0	2031.0	1144.0	-1.0	1631.0	
486.470	1389.0	-1.0	2059.0	1118.0	-1.0	1525.0	1343.0	-1.0	2162.0	1677.0	-1.0	2659.0	1287.0	-1.0	1920.0	917.0	-1.0	1250.0	1038.0	-1.0	1600.0	1423.0	-1.0	2012.0	1173.0	-1.0	1996.0	1432.0	-1.0	2293.0	1855.0	-1.0	3329.0	881.0	-1.0	1183.0	1431.0	-1.0	2438.0	1262.0	-1.0	1816.0	1329.0	-1.0	2016.0	1141.0	-1.0	1622.0	
486.969	1386.0	-1.0	2049.0	1114.0	-1.0	1515.0	1341.0	-1.0	2147.0	1673.0	-1.0	2643.0	1284.0	-1.0	1909.0	917.0	-1.0	1245.0	1037.0	-1.0	1593.0	1421.0	-1.0	2005.0	1172.0	-1.0	1986.0	1429.0	-1.0	2281.0	1851.0	-1.0	3311.0	878.0	-1.0	1175.0	1429.0	-1.0	2425.0	1258.0	-1.0	1802.0	1325.0	-1.0	2004.0	1139.0	-1.0	1615.0	
487.468	1385.0	-1.0	2044.0	1115.0	-1.0	1515.0	1339.0	-1.0	2140.0	1671.0	-1.0	2637.0	1283.0	-1.0	1905.0	915.0	-1.0	1245.0	1037.0	-1.0	1592.0	1421.0	-1.0	2004.0	1172.0	-1.0	1984.0	1431.0	-1.0	2282.0	1852.0	-1.0	3310.0	878.0	-1.0	1175.0	1429.0	-1.0	2425.0	1258.0	-1.0	1803.0	1324.0	-1.0	2002.0	1140.0	-1.0	1617.0	
487.967	1383.0	-1.0	2039.0	1112.0	-1.0	1507.0	1338.0	-1.0	2134.0	1669.0	-1.0	2629.0	1283.0	-1.0	1902.0	916.0	-1.0	1241.0	1037.0	-1.0	1593.0	1420.0	-1.0	1999.0	1171.0	-1.0	1984.0	1431.0	-1.0	2278.0	1851.0	-1.0	3304.0	878.0	-1.0	1172.0	1428.0	-1.0	2419.0	1257.0	-1.0	1795.0	1322.0	-1.0	1996.0	1137.0	-1.0	1612.0	
488.466	1382.0	-1.0	2034.0	1111.0	-1.0	1503.0	1336.0	-1.0	2128.0	1669.0	-1.0	2621.0	1285.0	-1.0	1903.0	916.0	-1.0	1241.0	1038.0	-1.0	1593.0	1420.0	-1.0	1998.0	1172.0	-1.0	1985.0	1431.0	-1.0	2278.0	1852.0	-1.0	3303.0	878.0	-1.0	1171.0	1428.0	-1.0	2418.0	1256.0	-1.0	1791.0	1320.0	-1.0	1991.0	1137.0	-1.0	1610.0	
488.965	1384.0	-1.0	2041.0	1115.0	-1.0	1514.0	1339.0	-1.0	2133.0	1671.0	-1.0	2630.0	1288.0	-1.0	1909.0	918.0	-1.0	1245.0	1041.0	-1.0	1599.0	1423.0	-1.0	2001.0	1173.0	-1.0	1990.0	1434.0	-1.0	2280.0	1855.0	-1.0	3311.0	880.0	-1.0	1173.0	1429.0	-1.0	2417.0	1256.0	-1.0	1788.0	1320.0	-1.0	1990.0	1136.0	-1.0	1608.0	
489.465	1384.0	-1.0	2038.0	1114.0	-1.0	1513.0	1338.0	-1.0	2132.0	1670.0	-1.0	2624.0	1291.0	-1.0	1913.0	919.0	-1.0	1247.0	1043.0	-1.0	1603.0	1425.0	-1.0	2003.0	1175.0	-1.0	1995.0	1435.0	-1.0	2282.0	1856.0	-1.0	3313.0	880.0	-1.0	1172.0	1429.0	-1.0	2416.0	1255.0	-1.0	1786.0	1320.0	-1.0	1988.0	1136.0	-1.0	1606.0	
489.964	1385.0	-1.0	2041.0	1116.0	-1.0	1517.0	1341.0	-1.0	2137.0	1672.0	-1.0	2628.0	1293.0	-1.0	1919.0	920.0	-1.0	1250.0	1045.0	-1.0	1608.0	1428.0	-1.0	2011.0	1177.0	-1.0	2001.0	1439.0	-1.0	2291.0	1860.0	-1.0	3325.0	882.0	-1.0	1176.0	1431.0	-1.0	2418.0	1257.0	-1.0	1789.0	1321.0	-1.0	1987.0	1137.0	-1.0	1606.0	
490.464	1386.0	-1.0	2042.0	1116.0	-1.0	1515.0	1341.0	-1.0	2137.0	1672.0	-1.0	2626.0	1296.0	-1.0	1922.0	921.0	-1.0	1251.0	1045.0	-1.0	1610.0	1429.0	-1.0	2012.0	1178.0	-1.0	2004.0	1440.0	-1.0	2293.0	1862.0	-1.0	3327.0	882.0	-1.0	1176.0	1431.0	-1.0	2419.0	1258.0	-1.0	1788.0	1321.0	-1.0	1985.0	1137.0	-1.0	1605.0	
490.963	1387.0	-1.0	2046.0	1117.0	-1.0	1521.0	1343.0	-1.0	2144.0	1675.0	-1.0	2633.0	1298.0	-1.0	1927.0	923.0	-1.0	1253.0	1047.0	-1.0	1613.0	1432.0	-1.0	2019.0	1179.0	-1.0	2010.0	1443.0	-1.0	2301.0	1865.0	-1.0	3336.0	884.0	-1.0	1180.0	1434.0	-1.0	2426.0	1260.0	-1.0	1795.0	1324.0	-1.0	1990.0	1138.0	-1.0	1611.0	
491.462	1387.0	-1.0	2048.0	1115.0	-1.0	1518.0	1344.0	-1.0	2146.0	1674.0	-1.0	2632.0	1298.0	-1.0	1930.0	922.0	-1.0	1255.0	1047.0	-1.0	1617.0	1431.0	-1.0	2020.0	1180.0	-1.0	2009.0	1442.0	-1.0	2298.0	1864.0	-1.0	3334.0	885.0	-1.0	1179.0	1433.0	-1.0	2424.0	1259.0	-1.0	1793.0	1323.0	-1.0	1987.0	1138.0	-1.0	1609.0	
491.961	1387.0	-1.0	2049.0	1116.0	-1.0	1519.0	1346.0	-1.0	2148.0	1674.0	-1.0	2634.0	1299.0	-1.0	1928.0	921.0	-1.0	1253.0	1046.0	-1.0	1615.0	1430.0	-1.0	2016.0	1179.0	-1.0	2008.0	1441.0	-1.0	2294.0	1865.0	-1.0	3334.0	885.0	-1.0	1179.0	1432.0	-1.0	2419.0	1258.0	-1.0	1788.0	1321.0	-1.0	1981.0	1139.0	-1.0	1605.0	
492.460	1386.0	-1.0	2046.0	1115.0	-1.0	1516.0	1345.0	-1.0	2147.0	1674.0	-1.0	2631.0	1298.0	-1.0	1925.0	920.0	-1.0	1250.0	1045.0	-1.0	1609.0	1428.0	-1.0	2011.0	1179.0	-1.0	2004.0	1440.0	-1.0	2289.0	1864.0	-1.0	3329.0	884.0	-1.0	1177.0	1432.0	-1.0	2417.0	1257.0	-1.0	1785.0	1322.0	-1.0	1979.0	1138.0	-1.0	1604.0	
492.959	1387.0	-1.0	2045.0	1115.0	-1.0	1512.0	1347.0	-1.0	2148.0	1676.0	-1.0	2631.0	1298.0	-1.0	1919.0	920.0	-1.0	1246.0	1042.0	-1.0	1603.0	1425.0	-1.0	2001.0	1178.0	-1.0	1998.0	1437.0	-1.0	2279.0	1862.0	-1.0	3317.0	883.0	-1.0	1173.0	1431.0	-1.0	2408.0	1254.0	-1.0	1776.0	1320.0	-1.0	1971.0	1137.0	-1.0	1599.0	
493.458	1385.0	-1.0	2038.0	1113.0	-1.0	1504.0	1345.0	-1.0	2139.0	1673.0	-1.0	2622.0	1294.0	-1.0	1908.0	918.0	-1.0	1240.0	1039.0	-1.0	1595.0	1420.0	-1.0	1990.0	1176.0	-1.0	1986.0	1434.0	-1.0	2265.0	1859.0	-1.0	3301.0	881.0	-1.0	1166.0	1428.0	-1.0	2400.0	1251.0	-1.0	1770.0	1318.0	-1.0	1964.0	1137.0	-1.0	1596.0	
493.958	1385.0	-1.0	2037.0	1115.0	-1.0	1507.0	1345.0	-1.0	2136.0	1674.0	-1.0	2621.0	1292.0	-1.0	1904.0	916.0	-1.0	1239.0	1038.0	-1.0	1590.0	1419.0	-1.0	1985.0	1175.0	-1.0	1984.0	1434.0	-1.0	2265.0	1860.0	-1.0	3302.0	881.0	-1.0	1167.0	1428.0	-1.0	2396.0	1251.0	-1.0	1765.0	1318.0	-1.0	1961.0	1137.0	-1.0	1593.0	
494.458	1383.0	-1.0	2027.0	1111.0	-1.0	1495.0	1341.0	-1.0	2123.0	1668.0	-1.0	2602.0	1287.0	-1.0	1893.0	914.0	-1.0	1232.0	1036.0	-1.0	1582.0	1415.0	-1.0	1973.0	1174.0	-1.0	1977.0	1430.0	-1.0	2253.0	1856.0	-1.0	3287.0	879.0	-1.0	1161.0	1426.0	-1.0	2388.0	1248.0	-1.0	1758.0	1316.0	-1.0	1953.0	1136.0	-1.0	1590.0	
494.957	1380.0	-1.0	2021.0	1109.0	-1.0	1489.0	1339.0	-1.0	2113.0	1666.0	-1.0	2590.0	1284.0	-1.0	1884.0	913.0	-1.0	1228.0	1034.0	-1.0	1578.0	1412.0	-1.0	1964.0	1174.0	-1.0	1975.0	1430.0	-1.0	2251.0	1855.0	-1.0	3281.0	879.0	-1.0	1158.0	1427.0	-1.0	2388.0	1249.0	-1.0	1757.0	1317.0	-1.0	1956.0	1137.0	-1.0	1592.0	
495.456	1380.0	-1.0	2017.0	1108.0	-1.0	1482.0	1336.0	-1.0	2105.0	1663.0	-1.0	2579.0	1283.0	-1.0	1882.0	912.0	-1.0	1225.0	1034.0	-1.0	1576.0	1409.0	-1.0	1956.0	1175.0	-1.0	1976.0	1429.0	-1.0	2243.0	1856.0	-1.0	3277.0	878.0	-1.0	1157.0	1426.0	-1.0	2383.0	1246.0	-1.0	1753.0	1318.0	-1.0	1955.0	1136.0	-1.0	1591.0	
495.955	1378.0	-1.0	2013.0	1104.0	-1.0	1474.0	1335.0	-1.0	2096.0	1660.0	-1.0	2564.0	1282.0	-1.0	1881.0	911.0	-1.0	1224.0	1034.0	-1.0	1577.0	1410.0	-1.0	1952.0	1176.0	-1.0	1979.0	1430.0	-1.0	2242.0	1857.0	-1.0	3277.0	879.0	-1.0	1156.0	1427.0	-1.0	2383.0	1247.0	-1.0	1752.0	1319.0	-1.0	1957.0	1138.0	-1.0	1594.0	
496.454	1380.0	-1.0	2017.0	1107.0	-1.0	1478.0	1335.0	-1.0	2098.0	1661.0	-1.0	2567.0	1286.0	-1.0	1888.0	912.0	-1.0	1227.0	1035.0	-1.0	1583.0	1412.0	-1.0	1959.0	1178.0	-1.0	1990.0	1434.0	-1.0	2254.0	1862.0	-1.0	3296.0	881.0	-1.0	1163.0	1430.0	-1.0	2390.0	1249.0	-1.0	1758.0	1322.0	-1.0	1966.0	1141.0	-1.0	1598.0	
496.953	1380.0	-1.0	2016.0	1104.0	-1.0	1472.0	1333.0	-1.0	2094.0	1656.0	-1.0	2555.0	1287.0	-1.0	1894.0	913.0	-1.0	1229.0	1037.0	-1.0	1588.0	1414.0	-1.0	1959.0	1181.0	-1.0	1998.0	1436.0	-1.0	2254.0	1863.0	-1.0	3300.0	882.0	-1.0	1163.0	1431.0	-1.0	2390.0	1249.0	-1.0	1759.0	1323.0	-1.0	1969.0	1142.0	-1.0	1600.0	
497.452	1380.0	-1.0	2019.0	1105.0	-1.0	1473.0	1334.0	-1.0	2096.0	1655.0	-1.0	2551.0	1290.0	-1.0	1903.0	914.0	-1.0	1232.0	1039.0	-1.0	1596.0	1417.0	-1.0	1966.0	1184.0	-1.0	2008.0	1437.0	-1.0	2260.0	1866.0	-1.0	3312.0	883.0	-1.0	1166.0	1433.0	-1.0	2398.0	1251.0	-1.0	1763.0	1327.0	-1.0	1978.0	1144.0	-1.0	1607.0	
497.952	1380.0	-1.0	2020.0	1102.0	-1.0	1468.0	1334.0	-1.0	2098.0	1653.0	-1.0	2546.0	1293.0	-1.0	1910.0	914.0	-1.0	1234.0	1042.0	-1.0	1602.0	1419.0	-1.0	1969.0	1186.0	-1.0	2014.0	1438.0	-1.0	2259.0	1867.0	-1.0	3315.0	884.0	-1.0	1167.0	1433.0	-1.0	2398.0	1250.0	-1.0	1764.0	1328.0	-1.0	1981.0	1146.0	-1.0	1611.0	
498.451	1381.0	-1.0	2025.0	1103.0	-1.0	1471.0	1336.0	-1.0	2104.0	1655.0	-1.0	2548.0	1295.0	-1.0	1916.0	915.0	-1.0	1236.0	1043.0	-1.0	1608.0	1420.0	-1.0	1972.0	1186.0	-1.0	2019.0	1439.0	-1.0	2263.0	1868.0	-1.0	3322.0	884.0	-1.0	1169.0	1435.0	-1.0	2403.0	1253.0	-1.0	1769.0	1330.0	-1.0	1988.0	1147.0	-1.0	1615.0	
498.950	1383.0	-1.0	2029.0	1103.0	-1.0	1469.0	1336.0	-1.0	2110.0	1655.0	-1.0	2551.0	1295.0	-1.0	1919.0	914.0	-1.0	1236.0	1045.0	-1.0	1611.0	1420.0	-1.0	1968.0	1186.0	-1.0	2020.0	1436.0	-1.0	2259.0	1868.0	-1.0	3321.0	884.0	-1.0	1167.0	1435.0	-1.0	2403.0	1252.0	-1.0	1768.0	1331.0	-1.0	1991.0	1147.0	-1.0	1617.0	
499.449	1384.0	-1.0	2031.0	1103.0	-1.0	1471.0	1338.0	-1.0	2116.0	1656.0	-1.0	2554.0	1296.0	-1.0	1921.0	914.0	-1.0	1236.0	1044.0	-1.0	1612.0	1419.0	-1.0	1968.0	1185.0	-1.0	2019.0	1436.0	-1.0	2258.0	1868.0	-1.0	3320.0	883.0	-1.0	1166.0	1435.0	-1.0	2404.0	1253.0	-1.0	1769.0	1332.0	-1.0	1996.0	1149.0	-1.0	1621.0	
499.949	1388.0	-1.0	2046.0	1108.0	-1.0	1490.0	1342.0	-1.0	2130.0	1662.0	-1.0	2577.0	1297.0	-1.0	1927.0	914.0	-1.0	1242.0	1045.0	-1.0	1615.0	1421.0	-1.0	1978.0	1185.0	-1.0	2021.0	1439.0	-1.0	2266.0	1871.0	-1.0	3330.0	885.0	-1.0	1171.0	1438.0	-1.0	2411.0	1255.0	-1.0	1776.0	1336.0	-1.0	2004.0	1151.0	-1.0	1626.0	
500.448	1389.0	-1.0	2053.0	1110.0	-1.0	1497.0	1344.0	-1.0	2136.0	1665.0	-1.0	2587.0	1298.0	-1.0	1928.0	915.0	-1.0	1244.0	1044.0	-1.0	1616.0	1420.0	-1.0	1980.0	1184.0	-1.0	2020.0	1439.0	-1.0	2271.0	1871.0	-1.0	3333.0	886.0	-1.0	1175.0	1440.0	-1.0	2418.0	1256.0	-1.0	1783.0	1339.0	-1.0	2014.0	1153.0	-1.0	1632.0	
500.948	1393.0	-1.0	2066.0	1115.0	-1.0	1512.0	1347.0	-1.0	2147.0	1669.0	-1.0	2607.0	1298.0	-1.0	1935.0	915.0	-1.0	1248.0	1045.0	-1.0	1618.0	1422.0	-1.0	1989.0	1185.0	-1.0	2022.0	1443.0	-1.0	2283.0	1874.0	-1.0	3344.0	887.0	-1.0	1180.0	1443.0	-1.0	2427.0	1260.0	-1.0	1793.0	1343.0	-1.0	2023.0	1156.0	-1.0	1638.0	
501.447	1395.0	-1.0	2073.0	1117.0	-1.0	1518.0	1348.0	-1.0	2153.0	1671.0	-1.0	2617.0	1299.0	-1.0	1938.0	915.0	-1.0	1251.0	1045.0	-1.0	1620.0	1423.0	-1.0	1993.0	1185.0	-1.0	2024.0	1444.0	-1.0	2292.0	1875.0	-1.0	3351.0	889.0	-1.0	1183.0	1445.0	-1.0	2435.0	1263.0	-1.0	1802.0	1346.0	-1.0	2034.0	1158.0	-1.0	1647.0	
501.946	1399.0	-1.0	2083.0	1119.0	-1.0	1526.0	1352.0	-1.0	2162.0	1675.0	-1.0	2634.0	1300.0	-1.0	1942.0	916.0	-1.0	1254.0	1046.0	-1.0	1622.0	1423.0	-1.0	1996.0	1184.0	-1.0	2026.0	1446.0	-1.0	2296.0	1876.0	-1.0	3356.0	889.0	-1.0	1187.0	1446.0	-1.0	2441.0	1265.0	-1.0	1807.0	1349.0	-1.0	2042.0	1159.0	-1.0	1651.0	
502.446	1401.0	-1.0	2089.0	1121.0	-1.0	1529.0	1353.0	-1.0	2165.0	1676.0	-1.0	2642.0	1301.0	-1.0	1944.0	916.0	-1.0	1257.0	1046.0	-1.0	1624.0	1424.0	-1.0	2000.0	1185.0	-1.0	2028.0	1446.0	-1.0	2304.0	1878.0	-1.0	3363.0	889.0	-1.0	1189.0	1448.0	-1.0	2449.0	1267.0	-1.0	1814.0	1351.0	-1.0	2052.0	1161.0	-1.0	1658.0	
502.946	1403.0	-1.0	2095.0	1122.0	-1.0	1531.0	1354.0	-1.0	2169.0	1678.0	-1.0	2651.0	1302.0	-1.0	1948.0	916.0	-1.0	1258.0	1046.0	-1.0	1626.0	1424.0	-1.0	2001.0	1186.0	-1.0	2030.0	1447.0	-1.0	2307.0	1880.0	-1.0	3367.0	890.0	-1.0	1191.0	1448.0	-1.0	2452.0	1268.0	-1.0	1818.0	1353.0	-1.0	2058.0	1162.0	-1.0	1661.0	
503.446	1404.0	-1.0	2098.0	1122.0	-1.0	1535.0	1355.0	-1.0	2170.0	1679.0	-1.0	2655.0	1303.0	-1.0	1950.0	916.0	-1.0	1261.0	1047.0	-1.0	1627.0	1424.0	-1.0	2005.0	1186.0	-1.0	2034.0	1447.0	-1.0	2312.0	1882.0	-1.0	3373.0	891.0	-1.0	1193.0	1451.0	-1.0	2460.0	1270.0	-1.0	1824.0	1354.0	-1.0	2065.0	1163.0	-1.0	1666.0	
503.946	1407.0	-1.0	2107.0	1126.0	-1.0	1542.0	1356.0	-1.0	2178.0	1682.0	-1.0	2669.0	1306.0	-1.0	1954.0	918.0	-1.0	1263.0	1047.0	-1.0	1630.0	1423.0	-1.0	2005.0	1187.0	-1.0	2038.0	1448.0	-1.0	2317.0	1883.0	-1.0	3379.0	891.0	-1.0	1195.0	1451.0	-1.0	2464.0	1271.0	-1.0	1827.0	1355.0	-1.0	2072.0	1164.0	-1.0	1669.0	
504.445	1409.0	-1.0	2110.0	1126.0	-1.0	1543.0	1357.0	-1.0	2179.0	1683.0	-1.0	2672.0	1307.0	-1.0	1956.0	918.0	-1.0	1265.0	1048.0	-1.0	1632.0	1424.0	-1.0	2007.0	1187.0	-1.0	2042.0	1448.0	-1.0	2323.0	1884.0	-1.0	3384.0	892.0	-1.0	1197.0	1452.0	-1.0	2469.0	1273.0	-1.0	1833.0	1358.0	-1.0	2077.0	1165.0	-1.0	1674.0	
504.944	1410.0	-1.0	2114.0	1126.0	-1.0	1546.0	1358.0	-1.0	2184.0	1685.0	-1.0	2680.0	1307.0	-1.0	1959.0	919.0	-1.0	1266.0	1049.0	-1.0	1635.0	1422.0	-1.0	2008.0	1188.0	-1.0	2046.0	1448.0	-1.0	2325.0	1886.0	-1.0	3387.0	892.0	-1.0	1198.0	1452.0	-1.0	2473.0	1273.0	-1.0	1835.0	1358.0	-1.0	2081.0	1166.0	-1.0	1675.0	
505.443	1411.0	-1.0	2120.0	1127.0	-1.0	1549.0	1358.0	-1.0	2189.0	1685.0	-1.0	2688.0	1308.0	-1.0	1961.0	919.0	-1.0	1266.0	1049.0	-1.0	1636.0	1424.0	-1.0	2009.0	1189.0	-1.0	2049.0	1449.0	-1.0	2329.0	1886.0	-1.0	3391.0	891.0	-1.0	1201.0	1453.0	-1.0	2479.0	1275.0	-1.0	1841.0	1360.0	-1.0	2088.0	1166.0	-1.0	1679.0	
505.942	1412.0	-1.0	2121.0	1127.0	-1.0	1550.0	1359.0	-1.0	2191.0	1687.0	-1.0	2691.0	1308.0	-1.0	1962.0	918.0	-1.0	1266.0	1050.0	-1.0	1638.0	1422.0	-1.0	2009.0	1189.0	-1.0	2052.0	1447.0	-1.0	2328.0	1886.0	-1.0	3389.0	891.0	-1.0	1200.0	1452.0	-1.0	2479.0	1274.0	-1.0	1840.0	1360.0	-1.0	2089.0	1166.0	-1.0	1679.0	
506.441	1412.0	-1.0	2120.0	1127.0	-1.0	1550.0	1358.0	-1.0	2188.0	1686.0	-1.0	2689.0	1307.0	-1.0	1959.0	919.0	-1.0	1265.0	1050.0	-1.0	1638.0	1421.0	-1.0	2008.0	1190.0	-1.0	2052.0	1447.0	-1.0	2329.0	1884.0	-1.0	3388.0	892.0	-1.0	1199.0	1452.0	-1.0	2480.0	1274.0	-1.0	1841.0	1361.0	-1.0	2091.0	1167.0	-1.0	1681.0	
506.940	1414.0	-1.0	2126.0	1131.0	-1.0	1561.0	1360.0	-1.0	2193.0	1689.0	-1.0	2699.0	1308.0	-1.0	1959.0	920.0	-1.0	1266.0	1049.0	-1.0	1639.0	1421.0	-1.0	2008.0	1190.0	-1.0	2053.0	1447.0	-1.0	2329.0	1885.0	-1.0	3389.0	890.0	-1.0	1199.0	1452.0	-1.0	2478.0	1274.0	-1.0	1840.0	1361.0	-1.0	2094.0	1167.0	-1.0	1679.0	
507.440	1412.0	-1.0	2121.0	1132.0	-1.0	1558.0	1358.0	-1.0	2190.0	1688.0	-1.0	2695.0	1308.0	-1.0	1959.0	919.0	-1.0	1265.0	1049.0	-1.0	1639.0	1424.0	-1.0	2008.0	1190.0	-1.0	2051.0	1446.0	-1.0	2329.0	1883.0	-1.0	3383.0	891.0	-1.0	1200.0	1452.0	-1.0	2480.0	1273.0	-1.0	1840.0	1362.0	-1.0	2095.0	1166.0	-1.0	1681.0	
507.939	1411.0	-1.0	2122.0	1133.0	-1.0	1565.0	1359.0	-1.0	2191.0	1689.0	-1.0	2697.0	1309.0	-1.0	1962.0	922.0	-1.0	1268.0	1051.0	-1.0	1641.0	1427.0	-1.0	2019.0	1189.0	-1.0	2053.0	1449.0	-1.0	2335.0	1885.0	-1.0	3389.0	893.0	-1.0	1204.0	1453.0	-1.0	2483.0	1274.0	-1.0	1842.0	1363.0	-1.0	2098.0	1166.0	-1.0	1680.0	
508.439	1410.0	-1.0	2118.0	1131.0	-1.0	1561.0	1358.0	-1.0	2185.0	1687.0	-1.0	2693.0	1308.0	-1.0	1960.0	921.0	-1.0	1268.0	1051.0	-1.0	1640.0	1429.0	-1.0	2020.0	1189.0	-1.0	2049.0	1449.0	-1.0	2334.0	1884.0	-1.0	3382.0	893.0	-1.0	1205.0	1454.0	-1.0	2483.0	1274.0	-1.0	1842.0	1363.0	-1.0	2098.0	1166.0	-1.0	1679.0	
508.939	1410.0	-1.0	2117.0	1133.0	-1.0	1565.0	1357.0	-1.0	2184.0	1689.0	-1.0	2693.0	1308.0	-1.0	1959.0	922.0	-1.0	1269.0	1051.0	-1.0	1639.0	1430.0	-1.0	2024.0	1188.0	-1.0	2048.0	1450.0	-1.0	2339.0	1885.0	-1.0	3386.0	895.0	-1.0	1208.0	1456.0	-1.0	2491.0	1276.0	-1.0	1850.0	1364.0	-1.0	2103.0	1167.0	-1.0	1684.0	
509.438	1409.0	-1.0	2112.0	1132.0	-1.0	1560.0	1357.0	-1.0	2181.0	1686.0	-1.0	2689.0	1308.0	-1.0	1957.0	922.0	-1.0	1268.0	1050.0	-1.0	1637.0	1429.0	-1.0	2022.0	1188.0	-1.0	2045.0	1449.0	-1.0	2339.0	1883.0	-1.0	3381.0	895.0	-1.0	1207.0	1456.0	-1.0	2492.0	1276.0	-1.0	1851.0	1364.0	-1.0	2104.0	1166.0	-1.0	1685.0	
509.937	1409.0	-1.0	2112.0	1131.0	-1.0	1562.0	1355.0	-1.0	2178.0	1687.0	-1.0	2687.0	1307.0	-1.0	1955.0	923.0	-1.0	1269.0	1050.0	-1.0	1637.0	1430.0	-1.0	2024.0	1188.0	-1.0	2044.0	1450.0	-1.0	2344.0	1883.0	-1.0	3383.0	895.0	-1.0	1209.0	1458.0	-1.0	2498.0	1279.0	-1.0	1859.0	1366.0	-1.0	2110.0	1166.0	-1.0	1688.0	
510.436	1406.0	-1.0	2109.0	1130.0	-1.0	1560.0	1356.0	-1.0	2177.0	1688.0	-1.0	2690.0	1308.0	-1.0	1957.0	923.0	-1.0	1268.0	1049.0	-1.0	1635.0	1429.0	-1.0	2025.0	1188.0	-1.0	2044.0	1451.0	-1.0	2345.0	1883.0	-1.0	3382.0	894.0	-1.0	1209.0	1458.0	-1.0	2499.0	1280.0	-1.0	1861.0	1366.0	-1.0	2114.0	1166.0	-1.0	1688.0	
510.936	1406.0	-1.0	2107.0	1131.0	-1.0	1563.0	1357.0	-1.0	2180.0	1689.0	-1.0	2696.0	1310.0	-1.0	1959.0	924.0	-1.0	1270.0	1048.0	-1.0	1634.0	1431.0	-1.0	2029.0	1189.0	-1.0	2046.0	1453.0	-1.0	2351.0	1884.0	-1.0	3387.0	895.0	-1.0	1212.0	1460.0	-1.0	2506.0	1282.0	-1.0	1869.0	1367.0	-1.0	2120.0	1166.0	-1.0	1694.0	
511.435	1405.0	-1.0	2104.0	1130.0	-1.0	1559.0	1357.0	-1.0	2178.0	1690.0	-1.0	2696.0	1310.0	-1.0	1959.0	924.0	-1.0	1270.0	1049.0	-1.0	1634.0	1433.0	-1.0	2030.0	1188.0	-1.0	2046.0	1452.0	-1.0	2350.0	1884.0	-1.0	3384.0	894.0	-1.0	1211.0	1459.0	-1.0	2504.0	1281.0	-1.0	1870.0	1367.0	-1.0	2120.0	1167.0	-1.0	1693.0	
511.934	1406.0	-1.0	2107.0	1131.0	-1.0	1563.0	1357.0	-1.0	2177.0	1691.0	-1.0	2699.0	1310.0	-1.0	1959.0	925.0	-1.0	1273.0	1049.0	-1.0	1634.0	1434.0	-1.0	2034.0	1188.0	-1.0	2048.0	1453.0	-1.0	2354.0	1885.0	-1.0	3386.0	894.0	-1.0	1212.0	1461.0	-1.0	2506.0	1282.0	-1.0	1873.0	1366.0	-1.0	2121.0	1167.0	-1.0	1695.0	
512.433	1406.0	-1.0	2107.0	1131.0	-1.0	1560.0	1357.0	-1.0	2176.0	1691.0	-1.0	2699.0	1310.0	-1.0	1957.0	925.0	-1.0	1272.0	1049.0	-1.0	1633.0	1434.0	-1.0	2033.0	1190.0	-1.0	2049.0	1453.0	-1.0	2352.0	1884.0	-1.0	3383.0	893.0	-1.0	1210.0	1459.0	-1.0	2502.0	1281.0	-1.0	1871.0	1366.0	-1.0	2119.0	1166.0	-1.0	1692.0	
512.932	1407.0	-1.0	2106.0	1131.0	-1.0	1562.0	1357.0	-1.0	2175.0	1691.0	-1.0	2698.0	1309.0	-1.0	1954.0	925.0	-1.0	1272.0	1049.0	-1.0	1633.0	1434.0	-1.0	2035.0	1189.0	-1.0	2049.0	1453.0	-1.0	2354.0	1883.0	-1.0	3382.0	893.0	-1.0	1209.0	1459.0	-1.0	2501.0	1281.0	-1.0	1872.0	1365.0	-1.0	2118.0	1166.0	-1.0	1693.0	
513.431	1409.0	-1.0	2113.0	1137.0	-1.0	1572.0	1359.0	-1.0	2182.0	1695.0	-1.0	2711.0	1310.0	-1.0	1956.0	925.0	-1.0	1272.0	1050.0	-1.0	1634.0	1434.0	-1.0	2036.0	1189.0	-1.0	2052.0	1452.0	-1.0	2353.0	1884.0	-1.0	3382.0	892.0	-1.0	1208.0	1458.0	-1.0	2499.0	1281.0	-1.0	1870.0	1365.0	-1.0	2116.0	1165.0	-1.0	1690.0	
513.930	1408.0	-1.0	2112.0	1135.0	-1.0	1571.0	1359.0	-1.0	2181.0	1694.0	-1.0	2709.0	1310.0	-1.0	1952.0	925.0	-1.0	1271.0	1049.0	-1.0	1633.0	1434.0	-1.0	2034.0	1190.0	-1.0	2052.0	1450.0	-1.0	2352.0	1882.0	-1.0	3380.0	892.0	-1.0	1206.0	1458.0	-1.0	2497.0	1280.0	-1.0	1870.0	1363.0	-1.0	2114.0	1165.0	-1.0	1688.0	
514.430	1409.0	-1.0	2114.0	1137.0	-1.0	1578.0	1359.0	-1.0	2183.0	1695.0	-1.0	2714.0	1309.0	-1.0	1954.0	926.0	-1.0	1274.0	1049.0	-1.0	1633.0	1434.0	-1.0	2040.0	1190.0	-1.0	2052.0	1452.0	-1.0	2352.0	1883.0	-1.0	3383.0	891.0	-1.0	1208.0	1457.0	-1.0	2494.0	1281.0	-1.0	1870.0	1363.0	-1.0	2112.0	1163.0	-1.0	1687.0	
514.929	1407.0	-1.0	2109.0	1135.0	-1.0	1574.0	1359.0	-1.0	2178.0	1692.0	-1.0	2709.0	1307.0	-1.0	1948.0	924.0	-1.0	1271.0	1049.0	-1.0	1631.0	1434.0	-1.0	2039.0	1189.0	-1.0	2050.0	1450.0	-1.0	2349.0	1880.0	-1.0	3375.0	891.0	-1.0	1206.0	1456.0	-1.0	2491.0	1279.0	-1.0	1869.0	1362.0	-1.0	2110.0	1162.0	-1.0	1686.0	
515.428	1406.0	-1.0	2110.0	1136.0	-1.0	1578.0	1358.0	-1.0	2178.0	1692.0	-1.0	2710.0	1306.0	-1.0	1947.0	923.0	-1.0	1271.0	1048.0	-1.0	1630.0	1434.0	-1.0	2040.0	1188.0	-1.0	2050.0	1451.0	-1.0	2354.0	1881.0	-1.0	3379.0	890.0	-1.0	1207.0	1457.0	-1.0	2495.0	1281.0	-1.0	1873.0	1362.0	-1.0	2113.0	1164.0	-1.0	1687.0	
515.927	1405.0	-1.0	2104.0	1134.0	-1.0	1571.0	1357.0	-1.0	2173.0	1690.0	-1.0	2703.0	1303.0	-1.0	1942.0	921.0	-1.0	1267.0	1047.0	-1.0	1626.0	1432.0	-1.0	2036.0	1188.0	-1.0	2046.0	1449.0	-1.0	2349.0	1878.0	-1.0	3370.0	889.0	-1.0	1204.0	1456.0	-1.0	2492.0	1280.0	-1.0	1870.0	1361.0	-1.0	2109.0	1163.0	-1.0	1685.0	
516.426	1404.0	-1.0	2101.0	1134.0	-1.0	1572.0	1356.0	-1.0	2173.0	1690.0	-1.0	2704.0	1302.0	-1.0	1937.0	921.0	-1.0	1266.0	1045.0	-1.0	1624.0	1431.0	-1.0	2036.0	1187.0	-1.0	2044.0	1450.0	-1.0	2350.0	1877.0	-1.0	3369.0	889.0	-1.0	1204.0	1457.0	-1.0	2496.0	1281.0	-1.0	1875.0	1362.0	-1.0	2112.0	1162.0	-1.0	1686.0	
516.926	1404.0	-1.0	2099.0	1133.0	-1.0	1568.0	1356.0	-1.0	2171.0	1690.0	-1.0	2701.0	1300.0	-1.0	1933.0	921.0	-1.0	1264.0	1044.0	-1.0	1620.0	1430.0	-1.0	2033.0	1187.0	-1.0	2040.0	1447.0	-1.0	2346.0	1875.0	-1.0	3363.0	888.0	-1.0	1202.0	1456.0	-1.0	2493.0	1279.0	-1.0	1872.0	1359.0	-1.0	2108.0	1162.0	-1.0	1683.0	
517.425	1402.0	-1.0	2095.0	1133.0	-1.0	1566.0	1356.0	-1.0	2168.0	1688.0	-1.0	2699.0	1297.0	-1.0	1928.0	919.0	-1.0	1262.0	1043.0	-1.0	1617.0	1430.0	-1.0	2032.0	1186.0	-1.0	2036.0	1447.0	-1.0	2344.0	1873.0	-1.0	3357.0	887.0	-1.0	1200.0	1455.0	-1.0	2493.0	1279.0	-1.0	1872.0	1360.0	-1.0	2105.0	1161.0	-1.0	1683.0	
517.924	1403.0	-1.0	2096.0	1132.0	-1.0	1564.0	1355.0	-1.0	2169.0	1689.0	-1.0	2700.0	1296.0	-1.0	1926.0	919.0	-1.0	1262.0	1043.0	-1.0	1616.0	1428.0	-1.0	2030.0	1186.0	-1.0	2035.0	1445.0	-1.0	2340.0	1872.0	-1.0	3352.0	887.0	-1.0	1198.0	1454.0	-1.0	2490.0	1278.0	-1.0	1868.0	1358.0	-1.0	2103.0	1159.0	-1.0	1680.0	
518.423	1400.0	-1.0	2092.0	1131.0	-1.0	1563.0	1355.0	-1.0	2167.0	1688.0	-1.0	2698.0	1294.0	-1.0	1923.0	917.0	-1.0	1259.0	1042.0	-1.0	1613.0	1428.0	-1.0	2030.0	1186.0	-1.0	2033.0	1445.0	-1.0	2340.0	1871.0	-1.0	3348.0	886.0	-1.0	1197.0	1454.0	-1.0	2490.0	1278.0	-1.0	1870.0	1357.0	-1.0	2103.0	1158.0	-1.0	1679.0	
518.923	1398.0	-1.0	2087.0	1129.0	-1.0	1559.0	1354.0	-1.0	2164.0	1686.0	-1.0	2692.0	1292.0	-1.0	1920.0	917.0	-1.0	1257.0	1041.0	-1.0	1610.0	1428.0	-1.0	2028.0	1184.0	-1.0	2030.0	1444.0	-1.0	2336.0	1869.0	-1.0	3343.0	885.0	-1.0	1195.0	1453.0	-1.0	2487.0	1276.0	-1.0	1867.0	1356.0	-1.0	2099.0	1158.0	-1.0	1676.0	
519.422	1397.0	-1.0	2085.0	1129.0	-1.0	1559.0	1353.0	-1.0	2164.0	1685.0	-1.0	2690.0	1292.0	-1.0	1919.0	916.0	-1.0	1257.0	1040.0	-1.0	1609.0	1428.0	-1.0	2029.0	1184.0	-1.0	2028.0	1445.0	-1.0	2336.0	1868.0	-1.0	3341.0	885.0	-1.0	1195.0	1453.0	-1.0	2489.0	1276.0	-1.0	1868.0	1356.0	-1.0	2100.0	1158.0	-1.0	1676.0	
519.921	1394.0	-1.0	2077.0	1125.0	-1.0	1551.0	1350.0	-1.0	2155.0	1681.0	-1.0	2678.0	1289.0	-1.0	1913.0	914.0	-1.0	1253.0	1039.0	-1.0	1604.0	1426.0	-1.0	2023.0	1183.0	-1.0	2022.0	1442.0	-1.0	2329.0	1865.0	-1.0	3329.0	883.0	-1.0	1190.0	1451.0	-1.0	2481.0	1274.0	-1.0	1861.0	1354.0	-1.0	2092.0	1156.0	-1.0	1670.0	
520.420	1392.0	-1.0	2072.0	1125.0	-1.0	1549.0	1349.0	-1.0	2152.0	1678.0	-1.0	2672.0	1288.0	-1.0	1910.0	914.0	-1.0	1251.0	1037.0	-1.0	1600.0	1425.0	-1.0	2021.0	1182.0	-1.0	2019.0	1441.0	-1.0	2326.0	1864.0	-1.0	3325.0	883.0	-1.0	1188.0	1450.0	-1.0	2477.0	1273.0	-1.0	1856.0	1352.0	-1.0	2085.0	1155.0	-1.0	1665.0	
520.919	1388.0	-1.0	2059.0	1121.0	-1.0	1537.0	1346.0	-1.0	2141.0	1674.0	-1.0	2655.0	1285.0	-1.0	1900.0	913.0	-1.0	1245.0	1035.0	-1.0	1594.0	1422.0	-1.0	2013.0	1180.0	-1.0	2011.0	1439.0	-1.0	2317.0	1861.0	-1.0	3310.0	881.0	-1.0	1182.0	1448.0	-1.0	2468.0	1270.0	-1.0	1847.0	1349.0	-1.0	2076.0	1152.0	-1.0	1658.0	
521.418	1386.0	-1.0	2051.0	1119.0	-1.0	1534.0	1343.0	-1.0	2135.0	1670.0	-1.0	2644.0	1282.0	-1.0	1893.0	910.0	-1.0	1242.0	1034.0	-1.0	1589.0	1421.0	-1.0	2008.0	1179.0	-1.0	2008.0	1438.0	-1.0	2314.0	1860.0	-1.0	3304.0	880.0	-1.0	1179.0	1447.0	-1.0	2469.0	1270.0	-1.0	1847.0	1349.0	-1.0	2075.0	1152.0	-1.0	1659.0	
521.917	1385.0	-1.0	2047.0	1119.0	-1.0	1528.0	1344.0	-1.0	2133.0	1670.0	-1.0	2639.0	1281.0	-1.0	1890.0	910.0	-1.0	1240.0	1033.0	-1.0	1586.0	1419.0	-1.0	2002.0	1179.0	-1.0	2005.0	1437.0	-1.0	2307.0	1859.0	-1.0	3298.0	879.0	-1.0	1176.0	1447.0	-1.0	2464.0	1267.0	-1.0	1841.0	1347.0	-1.0	2072.0	1150.0	-1.0	1655.0	
522.416	1382.0	-1.0	2041.0	1116.0	-1.0	1521.0	1341.0	-1.0	2126.0	1666.0	-1.0	2626.0	1279.0	-1.0	1886.0	909.0	-1.0	1237.0	1032.0	-1.0	1585.0	1418.0	-1.0	1998.0	1180.0	-1.0	2003.0	1436.0	-1.0	2303.0	1858.0	-1.0	3294.0	879.0	-1.0	1173.0	1446.0	-1.0	2462.0	1266.0	-1.0	1838.0	1346.0	-1.0	2071.0	1150.0	-1.0	1654.0	
522.915	1381.0	-1.0	2041.0	1118.0	-1.0	1526.0	1341.0	-1.0	2127.0	1665.0	-1.0	2626.0	1279.0	-1.0	1888.0	909.0	-1.0	1239.0	1033.0	-1.0	1587.0	1419.0	-1.0	2004.0	1180.0	-1.0	2005.0	1439.0	-1.0	2308.0	1860.0	-1.0	3302.0	881.0	-1.0	1176.0	1445.0	-1.0	2464.0	1267.0	-1.0	1839.0	1346.0	-1.0	2070.0	1149.0	-1.0	1653.0	
523.415	1378.0	-1.0	2036.0	1116.0	-1.0	1521.0	1341.0	-1.0	2123.0	1662.0	-1.0	2615.0	1280.0	-1.0	1888.0	909.0	-1.0	1238.0	1033.0	-1.0	1588.0	1419.0	-1.0	2003.0	1180.0	-1.0	2009.0	1439.0	-1.0	2308.0	1859.0	-1.0	3308.0	880.0	-1.0	1177.0	1445.0	-1.0	2463.0	1266.0	-1.0	1838.0	1346.0	-1.0	2070.0	1150.0	-1.0	1653.0	
523.914	1378.0	-1.0	2035.0	1117.0	-1.0	1522.0	1340.0	-1.0	2124.0	1661.0	-1.0	2613.0	1280.0	-1.0	1891.0	909.0	-1.0	1239.0	1034.0	-1.0	1590.0	1422.0	-1.0	2007.0	1180.0	-1.0	2011.0	1441.0	-1.0	2312.0	1861.0	-1.0	3313.0	881.0	-1.0	1179.0	1447.0	-1.0	2471.0	1268.0	-1.0	1843.0	1348.0	-1.0	2076.0	1151.0	-1.0	1658.0	
524.413	1376.0	-1.0	2030.0	1113.0	-1.0	1514.0	1339.0	-1.0	2122.0	1659.0	-1.0	2602.0	1281.0	-1.0	1891.0	909.0	-1.0	1238.0	1034.0	-1.0	1591.0	1421.0	-1.0	2005.0	1181.0	-1.0	2010.0	1440.0	-1.0	2309.0	1860.0	-1.0	3310.0	881.0	-1.0	1176.0	1447.0	-1.0	2469.0	1267.0	-1.0	1840.0	1348.0	-1.0	2075.0	1150.0	-1.0	1657.0	
524.912	1376.0	-1.0	2029.0	1113.0	-1.0	1515.0	1339.0	-1.0	2122.0	1658.0	-1.0	2599.0	1281.0	-1.0	1892.0	909.0	-1.0	1238.0	1035.0	-1.0	1592.0	1422.0	-1.0	2007.0	1181.0	-1.0	2011.0	1441.0	-1.0	2311.0	1861.0	-1.0	3312.0	882.0	-1.0	1176.0	1447.0	-1.0	2475.0	1268.0	-1.0	1842.0	1348.0	-1.0	2078.0	1152.0	-1.0	1659.0	
525.412	1376.0	-1.0	2030.0	1112.0	-1.0	1511.0	1340.0	-1.0	2124.0	1657.0	-1.0	2599.0	1281.0	-1.0	1893.0	909.0	-1.0	1237.0	1035.0	-1.0	1593.0	1422.0	-1.0	2005.0	1181.0	-1.0	2011.0	1440.0	-1.0	2308.0	1861.0	-1.0	3311.0	882.0	-1.0	1175.0	1446.0	-1.0	2473.0	1267.0	-1.0	1840.0	1349.0	-1.0	2077.0	1152.0	-1.0	1658.0	
525.911	1374.0	-1.0	2029.0	1112.0	-1.0	1511.0	1340.0	-1.0	2126.0	1656.0	-1.0	2597.0	1282.0	-1.0	1893.0	909.0	-1.0	1238.0	1035.0	-1.0	1593.0	1421.0	-1.0	2003.0	1181.0	-1.0	2012.0	1440.0	-1.0	2308.0	1861.0	-1.0	3314.0	882.0	-1.0	1175.0	1446.0	-1.0	2474.0	1267.0	-1.0	1840.0	1349.0	-1.0	2077.0	1153.0	-1.0	1659.0	
526.410	1376.0	-1.0	2031.0	1113.0	-1.0	1511.0	1342.0	-1.0	2129.0	1659.0	-1.0	2601.0	1281.0	-1.0	1894.0	910.0	-1.0	1237.0	1035.0	-1.0	1593.0	1420.0	-1.0	2002.0	1181.0	-1.0	2012.0	1440.0	-1.0	2307.0	1862.0	-1.0	3313.0	881.0	-1.0	1175.0	1446.0	-1.0	2473.0	1267.0	-1.0	1838.0	1348.0	-1.0	2075.0	1153.0	-1.0	1657.0	
526.909	1376.0	-1.0	2033.0	1113.0	-1.0	1512.0	1341.0	-1.0	2130.0	1660.0	-1.0	2601.0	1282.0	-1.0	1894.0	910.0	-1.0	1237.0	1034.0	-1.0	1593.0	1419.0	-1.0	2001.0	1181.0	-1.0	2011.0	1439.0	-1.0	2308.0	1863.0	-1.0	3316.0	881.0	-1.0	1176.0	1447.0	-1.0	2476.0	1267.0	-1.0	1840.0	1349.0	-1.0	2078.0	1153.0	-1.0	1659.0	
527.408	1377.0	-1.0	2032.0	1113.0	-1.0	1509.0	1342.0	-1.0	2131.0	1660.0	-1.0	2599.0	1281.0	-1.0	1893.0	909.0	-1.0	1235.0	1035.0	-1.0	1592.0	1418.0	-1.0	1997.0	1180.0	-1.0	2009.0	1438.0	-1.0	2303.0	1861.0	-1.0	3312.0	881.0	-1.0	1174.0	1446.0	-1.0	2472.0	1267.0	-1.0	1837.0	1349.0	-1.0	2075.0	1152.0	-1.0	1657.0	
527.907	1376.0	-1.0	2030.0	1113.0	-1.0	1506.0	1341.0	-1.0	2128.0	1658.0	-1.0	2596.0	1279.0	-1.0	1890.0	908.0	-1.0	1235.0	1034.0	-1.0	1590.0	1418.0	-1.0	1995.0	1179.0	-1.0	2007.0	1437.0	-1.0	2302.0	1861.0	-1.0	3310.0	881.0	-1.0	1173.0	1444.0	-1.0	2471.0	1266.0	-1.0	1835.0	1348.0	-1.0	2073.0	1153.0	-1.0	1656.0	
528.406	1373.0	-1.0	2024.0	1111.0	-1.0	1498.0	1338.0	-1.0	2121.0	1656.0	-1.0	2585.0	1276.0	-1.0	1883.0	906.0	-1.0	1228.0	1032.0	-1.0	1584.0	1412.0	-1.0	1982.0	1178.0	-1.0	2002.0	1433.0	-1.0	2290.0	1858.0	-1.0	3300.0	879.0	-1.0	1169.0	1441.0	-1.0	2461.0	1263.0	-1.0	1826.0	1346.0	-1.0	2065.0	1152.0	-1.0	1653.0	
528.906	1370.0	-1.0	2019.0	1107.0	-1.0	1491.0	1335.0	-1.0	2113.0	1653.0	-1.0	2573.0	1273.0	-1.0	1876.0	905.0	-1.0	1221.0	1029.0	-1.0	1579.0	1406.0	-1.0	1970.0	1177.0	-1.0	2000.0	1429.0	-1.0	2282.0	1855.0	-1.0	3294.0	878.0	-1.0	1165.0	1439.0	-1.0	2455.0	1261.0	-1.0	1820.0	1344.0	-1.0	2060.0	1151.0	-1.0	1651.0	
529.405	1368.0	-1.0	2011.0	1103.0	-1.0	1480.0	1330.0	-1.0	2102.0	1648.0	-1.0	2556.0	1270.0	-1.0	1868.0	902.0	-1.0	1215.0	1028.0	-1.0	1574.0	1402.0	-1.0	1957.0	1176.0	-1.0	1994.0	1425.0	-1.0	2269.0	1851.0	-1.0	3283.0	876.0	-1.0	1161.0	1437.0	-1.0	2447.0	1257.0	-1.0	1809.0	1342.0	-1.0	2051.0	1150.0	-1.0	1647.0	
529.904	1365.0	-1.0	2007.0	1101.0	-1.0	1477.0	1327.0	-1.0	2096.0	1646.0	-1.0	2547.0	1268.0	-1.0	1867.0	900.0	-1.0	1212.0	1027.0	-1.0	1572.0	1399.0	-1.0	1951.0	1176.0	-1.0	1993.0	1423.0	-1.0	2266.0	1851.0	-1.0	3284.0	876.0	-1.0	1159.0	1436.0	-1.0	2446.0	1257.0	-1.0	1808.0	1342.0	-1.0	2052.0	1151.0	-1.0	1649.0	
530.403	1363.0	-1.0	2003.0	1099.0	-1.0	1469.0	1324.0	-1.0	2089.0	1642.0	-1.0	2535.0	1268.0	-1.0	1866.0	899.0	-1.0	1210.0	1028.0	-1.0	1572.0	1396.0	-1.0	1942.0	1176.0	-1.0	1993.0	1421.0	-1.0	2257.0	1849.0	-1.0	3279.0	874.0	-1.0	1158.0	1434.0	-1.0	2441.0	1253.0	-1.0	1801.0	1341.0	-1.0	2049.0	1150.0	-1.0	1646.0	
530.902	1362.0	-1.0	2000.0	1097.0	-1.0	1464.0	1322.0	-1.0	2083.0	1639.0	-1.0	2524.0	1269.0	-1.0	1868.0	899.0	-1.0	1209.0	1028.0	-1.0	1573.0	1394.0	-1.0	1939.0	1177.0	-1.0	1994.0	1420.0	-1.0	2254.0	1849.0	-1.0	3281.0	875.0	-1.0	1159.0	1433.0	-1.0	2440.0	1253.0	-1.0	1799.0	1341.0	-1.0	2050.0	1151.0	-1.0	1648.0	
531.401	1364.0	-1.0	2005.0	1101.0	-1.0	1474.0	1325.0	-1.0	2089.0	1642.0	-1.0	2529.0	1272.0	-1.0	1879.0	900.0	-1.0	1215.0	1030.0	-1.0	1581.0	1398.0	-1.0	1947.0	1178.0	-1.0	2002.0	1423.0	-1.0	2261.0	1853.0	-1.0	3298.0	877.0	-1.0	1165.0	1435.0	-1.0	2444.0	1255.0	-1.0	1801.0	1344.0	-1.0	2054.0	1151.0	-1.0	1650.0	
531.900	1364.0	-1.0	2006.0	1099.0	-1.0	1470.0	1325.0	-1.0	2089.0	1639.0	-1.0	2522.0	1275.0	-1.0	1885.0	902.0	-1.0	1217.0	1032.0	-1.0	1587.0	1399.0	-1.0	1949.0	1179.0	-1.0	2008.0	1423.0	-1.0	2261.0	1854.0	-1.0	3304.0	879.0	-1.0	1167.0	1435.0	-1.0	2444.0	1254.0	-1.0	1800.0	1344.0	-1.0	2058.0	1152.0	-1.0	1650.0	
532.399	1366.0	-1.0	2010.0	1100.0	-1.0	1473.0	1326.0	-1.0	2092.0	1640.0	-1.0	2523.0	1278.0	-1.0	1895.0	902.0	-1.0	1221.0	1034.0	-1.0	1594.0	1402.0	-1.0	1957.0	1181.0	-1.0	2016.0	1426.0	-1.0	2269.0	1855.0	-1.0	3318.0	879.0	-1.0	1172.0	1437.0	-1.0	2453.0	1256.0	-1.0	1808.0	1347.0	-1.0	2066.0	1153.0	-1.0	1657.0	
532.899	1368.0	-1.0	2014.0	1099.0	-1.0	1472.0	1327.0	-1.0	2097.0	1640.0	-1.0	2523.0	1282.0	-1.0	1905.0	904.0	-1.0	1224.0	1036.0	-1.0	1601.0	1403.0	-1.0	1960.0	1182.0	-1.0	2023.0	1425.0	-1.0	2270.0	1857.0	-1.0	3325.0	881.0	-1.0	1175.0	1437.0	-1.0	2454.0	1257.0	-1.0	1809.0	1347.0	-1.0	2069.0	1154.0	-1.0	1659.0	
533.398	1369.0	-1.0	2020.0	1100.0	-1.0	1476.0	1329.0	-1.0	2104.0	1642.0	-1.0	2528.0	1284.0	-1.0	1914.0	905.0	-1.0	1228.0	1038.0	-1.0	1607.0	1405.0	-1.0	1965.0	1184.0	-1.0	2029.0	1426.0	-1.0	2275.0	1858.0	-1.0	3335.0	882.0	-1.0	1179.0	1438.0	-1.0	2460.0	1258.0	-1.0	1815.0	1350.0	-1.0	2076.0	1156.0	-1.0	1665.0	
533.897	1373.0	-1.0	2034.0	1105.0	-1.0	1491.0	1334.0	-1.0	2120.0	1648.0	-1.0	2549.0	1289.0	-1.0	1926.0	907.0	-1.0	1234.0	1040.0	-1.0	1615.0	1407.0	-1.0	1972.0	1184.0	-1.0	2035.0	1426.0	-1.0	2279.0	1860.0	-1.0	3346.0	883.0	-1.0	1183.0	1438.0	-1.0	2463.0	1259.0	-1.0	1819.0	1352.0	-1.0	2079.0	1157.0	-1.0	1669.0	
534.396	1376.0	-1.0	2041.0	1106.0	-1.0	1495.0	1335.0	-1.0	2129.0	1649.0	-1.0	2557.0	1291.0	-1.0	1932.0	908.0	-1.0	1238.0	1041.0	-1.0	1618.0	1407.0	-1.0	1975.0	1184.0	-1.0	2038.0	1426.0	-1.0	2282.0	1860.0	-1.0	3350.0	883.0	-1.0	1184.0	1439.0	-1.0	2468.0	1261.0	-1.0	1823.0	1353.0	-1.0	2086.0	1158.0	-1.0	1675.0	
534.895	1378.0	-1.0	2050.0	1110.0	-1.0	1508.0	1339.0	-1.0	2139.0	1653.0	-1.0	2571.0	1293.0	-1.0	1941.0	909.0	-1.0	1243.0	1041.0	-1.0	1621.0	1408.0	-1.0	1983.0	1184.0	-1.0	2042.0	1428.0	-1.0	2292.0	1862.0	-1.0	3363.0	884.0	-1.0	1189.0	1441.0	-1.0	2476.0	1263.0	-1.0	1833.0	1356.0	-1.0	2093.0	1161.0	-1.0	1683.0	
535.394	1380.0	-1.0	2055.0	1110.0	-1.0	1509.0	1340.0	-1.0	2144.0	1654.0	-1.0	2578.0	1293.0	-1.0	1943.0	908.0	-1.0	1244.0	1041.0	-1.0	1622.0	1408.0	-1.0	1984.0	1183.0	-1.0	2041.0	1427.0	-1.0	2293.0	1860.0	-1.0	3365.0	883.0	-1.0	1190.0	1440.0	-1.0	2478.0	1263.0	-1.0	1835.0	1356.0	-1.0	2096.0	1163.0	-1.0	1686.0	
535.893	1382.0	-1.0	2062.0	1112.0	-1.0	1518.0	1341.0	-1.0	2152.0	1658.0	-1.0	2590.0	1295.0	-1.0	1948.0	909.0	-1.0	1248.0	1040.0	-1.0	1623.0	1408.0	-1.0	1992.0	1182.0	-1.0	2042.0	1428.0	-1.0	2300.0	1862.0	-1.0	3374.0	884.0	-1.0	1193.0	1442.0	-1.0	2483.0	1266.0	-1.0	1841.0	1358.0	-1.0	2098.0	1165.0	-1.0	1691.0	
536.393	1382.0	-1.0	2063.0	1112.0	-1.0	1517.0	1341.0	-1.0	2152.0	1658.0	-1.0	2591.0	1293.0	-1.0	1948.0	908.0	-1.0	1248.0	1039.0	-1.0	1621.0	1407.0	-1.0	1990.0	1180.0	-1.0	2039.0	1425.0	-1.0	2298.0	1859.0	-1.0	3370.0	883.0	-1.0	1190.0	1441.0	-1.0	2482.0	1265.0	-1.0	1839.0	1356.0	-1.0	2098.0	1165.0	-1.0	1691.0	
536.892	1384.0	-1.0	2065.0	1114.0	-1.0	1521.0	1342.0	-1.0	2156.0	1660.0	-1.0	2598.0	1292.0	-1.0	1949.0	908.0	-1.0	1249.0	1038.0	-1.0	1619.0	1406.0	-1.0	1993.0	1180.0	-1.0	2039.0	1425.0	-1.0	2302.0	1859.0	-1.0	3373.0	882.0	-1.0	1192.0	1441.0	-1.0	2485.0	1266.0	-1.0	1844.0	1357.0	-1.0	2100.0	1167.0	-1.0	1695.0	
537.392	1383.0	-1.0	2063.0	1112.0	-1.0	1519.0	1341.0	-1.0	2153.0	1658.0	-1.0	2596.0	1290.0	-1.0	1947.0	907.0	-1.0	1248.0	1037.0	-1.0	1616.0	1404.0	-1.0	1991.0	1178.0	-1.0	2035.0	1423.0	-1.0	2298.0	1857.0	-1.0	3369.0	881.0	-1.0	1190.0	1441.0	-1.0	2482.0	1264.0	-1.0	1842.0	1356.0	-1.0	2099.0	1167.0	-1.0	1695.0	
537.891	1383.0	-1.0	2065.0	1113.0	-1.0	1521.0	1341.0	-1.0	2154.0	1660.0	-1.0	2601.0	1289.0	-1.0	1947.0	908.0	-1.0	1249.0	1036.0	-1.0	1616.0	1404.0	-1.0	1993.0	1178.0	-1.0	2036.0	1423.0	-1.0	2302.0	1857.0	-1.0	3373.0	880.0	-1.0	1192.0	1441.0	-1.0	2487.0	1266.0	-1.0	1845.0	1357.0	-1.0	2101.0	1167.0	-1.0	1698.0	
538.390	1382.0	-1.0	2062.0	1110.0	-1.0	1515.0	1338.0	-1.0	2149.0	1657.0	-1.0	2595.0	1287.0	-1.0	1944.0	907.0	-1.0	1247.0	1036.0	-1.0	1613.0	1402.0	-1.0	1989.0	1178.0	-1.0	2034.0	1419.0	-1.0	2299.0	1855.0	-1.0	3369.0	880.0	-1.0	1190.0	1441.0	-1.0	2483.0	1264.0	-1.0	1843.0	1356.0	-1.0	2098.0	1168.0	-1.0	1697.0	
538.889	1381.0	-1.0	2061.0	1110.0	-1.0	1517.0	1337.0	-1.0	2147.0	1658.0	-1.0	2595.0	1286.0	-1.0	1942.0	906.0	-1.0	1247.0	1035.0	-1.0	1613.0	1401.0	-1.0	1988.0	1178.0	-1.0	2035.0	1420.0	-1.0	2301.0	1855.0	-1.0	3373.0	880.0	-1.0	1191.0	1441.0	-1.0	2486.0	1265.0	-1.0	1846.0	1358.0	-1.0	2102.0	1168.0	-1.0	1701.0	
539.389	1380.0	-1.0	2058.0	1109.0	-1.0	1512.0	1335.0	-1.0	2144.0	1655.0	-1.0	2592.0	1286.0	-1.0	1943.0	907.0	-1.0	1247.0	1035.0	-1.0	1613.0	1401.0	-1.0	1989.0	1179.0	-1.0	2037.0	1420.0	-1.0	2301.0	1854.0	-1.0	3373.0	881.0	-1.0	1193.0	1440.0	-1.0	2486.0	1264.0	-1.0	1845.0	1359.0	-1.0	2106.0	1169.0	-1.0	1700.0	
539.888	1381.0	-1.0	2059.0	1109.0	-1.0	1516.0	1335.0	-1.0	2146.0	1656.0	-1.0	2596.0	1287.0	-1.0	1945.0	907.0	-1.0	1250.0	1036.0	-1.0	1616.0	1402.0	-1.0	1995.0	1180.0	-1.0	2043.0	1423.0	-1.0	2311.0	1858.0	-1.0	3384.0	882.0	-1.0	1197.0	1443.0	-1.0	2494.0	1267.0	-1.0	1852.0	1361.0	-1.0	2114.0	1170.0	-1.0	1704.0	
540.387	1382.0	-1.0	2064.0	1110.0	-1.0	1518.0	1337.0	-1.0	2151.0	1658.0	-1.0	2604.0	1289.0	-1.0	1951.0	908.0	-1.0	1254.0	1038.0	-1.0	1622.0	1407.0	-1.0	2004.0	1182.0	-1.0	2052.0	1426.0	-1.0	2320.0	1860.0	-1.0	3393.0	883.0	-1.0	1203.0	1446.0	-1.0	2501.0	1269.0	-1.0	1861.0	1364.0	-1.0	2120.0	1169.0	-1.0	1705.0	
540.886	1385.0	-1.0	2070.0	1112.0	-1.0	1526.0	1339.0	-1.0	2159.0	1661.0	-1.0	2615.0	1295.0	-1.0	1963.0	911.0	-1.0	1262.0	1041.0	-1.0	1631.0	1413.0	-1.0	2020.0	1183.0	-1.0	2059.0	1432.0	-1.0	2338.0	1865.0	-1.0	3408.0	887.0	-1.0	1210.0	1450.0	-1.0	2516.0	1275.0	-1.0	1877.0	1367.0	-1.0	2130.0	1170.0	-1.0	1710.0	
541.385	1385.0	-1.0	2073.0	1111.0	-1.0	1525.0	1341.0	-1.0	2162.0	1662.0	-1.0	2618.0	1298.0	-1.0	1972.0	914.0	-1.0	1268.0	1044.0	-1.0	1639.0	1418.0	-1.0	2032.0	1185.0	-1.0	2068.0	1436.0	-1.0	2346.0	1867.0	-1.0	3417.0	888.0	-1.0	1215.0	1452.0	-1.0	2521.0	1278.0	-1.0	1886.0	1368.0	-1.0	2133.0	1169.0	-1.0	1712.0	
541.885	1388.0	-1.0	2083.0	1114.0	-1.0	1534.0	1344.0	-1.0	2174.0	1665.0	-1.0	2631.0	1303.0	-1.0	1981.0	915.0	-1.0	1275.0	1045.0	-1.0	1646.0	1424.0	-1.0	2043.0	1187.0	-1.0	2075.0	1439.0	-1.0	2351.0	1869.0	-1.0	3423.0	889.0	-1.0	1217.0	1452.0	-1.0	2521.0	1279.0	-1.0	1888.0	1367.0	-1.0	2135.0	1169.0	-1.0	1710.0	
542.385	1389.0	-1.0	2089.0	1115.0	-1.0	1538.0	1347.0	-1.0	2181.0	1666.0	-1.0	2640.0	1306.0	-1.0	1987.0	917.0	-1.0	1277.0	1047.0	-1.0	1652.0	1427.0	-1.0	2052.0	1190.0	-1.0	2081.0	1441.0	-1.0	2357.0	1870.0	-1.0	3429.0	889.0	-1.0	1217.0	1452.0	-1.0	2523.0	1280.0	-1.0	1892.0	1367.0	-1.0	2135.0	1169.0	-1.0	1711.0	
542.884	1390.0	-1.0	2089.0	1113.0	-1.0	1534.0	1348.0	-1.0	2185.0	1667.0	-1.0	2643.0	1306.0	-1.0	1988.0	916.0	-1.0	1278.0	1049.0	-1.0	1654.0	1430.0	-1.0	2056.0	1190.0	-1.0	2082.0	1441.0	-1.0	2357.0	1869.0	-1.0	3428.0	889.0	-1.0	1217.0	1451.0	-1.0	2521.0	1280.0	-1.0	1892.0	1367.0	-1.0	2134.0	1168.0	-1.0	1709.0	
543.384	1393.0	-1.0	2096.0	1116.0	-1.0	1539.0	1351.0	-1.0	2193.0	1670.0	-1.0	2655.0	1308.0	-1.0	1991.0	917.0	-1.0	1280.0	1048.0	-1.0	1655.0	1431.0	-1.0	2056.0	1189.0	-1.0	2080.0	1440.0	-1.0	2353.0	1869.0	-1.0	3425.0	889.0	-1.0	1214.0	1451.0	-1.0	2515.0	1279.0	-1.0	1887.0	1365.0	-1.0	2128.0	1167.0	-1.0	1705.0	
543.883	1395.0	-1.0	2100.0	1118.0	-1.0	1542.0	1353.0	-1.0	2196.0	1671.0	-1.0	2661.0	1307.0	-1.0	1989.0	917.0	-1.0	1279.0	1048.0	-1.0	1653.0	1431.0	-1.0	2058.0	1188.0	-1.0	2078.0	1439.0	-1.0	2354.0	1868.0	-1.0	3423.0	888.0	-1.0	1213.0	1450.0	-1.0	2516.0	1279.0	-1.0	1887.0	1365.0	-1.0	2128.0	1167.0	-1.0	1704.0	
544.382	1394.0	-1.0	2099.0	1117.0	-1.0	1538.0	1352.0	-1.0	2195.0	1670.0	-1.0	2661.0	1306.0	-1.0	1984.0	916.0	-1.0	1278.0	1047.0	-1.0	1650.0	1430.0	-1.0	2056.0	1188.0	-1.0	2072.0	1438.0	-1.0	2350.0	1867.0	-1.0	3415.0	887.0	-1.0	1211.0	1449.0	-1.0	2512.0	1278.0	-1.0	1883.0	1364.0	-1.0	2125.0	1166.0	-1.0	1702.0	
544.881	1396.0	-1.0	2103.0	1119.0	-1.0	1545.0	1354.0	-1.0	2199.0	1673.0	-1.0	2671.0	1306.0	-1.0	1982.0	916.0	-1.0	1277.0	1045.0	-1.0	1646.0	1430.0	-1.0	2054.0	1186.0	-1.0	2067.0	1437.0	-1.0	2345.0	1865.0	-1.0	3410.0	887.0	-1.0	1209.0	1448.0	-1.0	2507.0	1275.0	-1.0	1878.0	1363.0	-1.0	2119.0	1165.0	-1.0	1698.0	
545.380	1396.0	-1.0	2101.0	1118.0	-1.0	1544.0	1354.0	-1.0	2197.0	1673.0	-1.0	2671.0	1304.0	-1.0	1976.0	915.0	-1.0	1276.0	1044.0	-1.0	1642.0	1428.0	-1.0	2050.0	1185.0	-1.0	2062.0	1435.0	-1.0	2341.0	1865.0	-1.0	3403.0	885.0	-1.0	1207.0	1447.0	-1.0	2506.0	1275.0	-1.0	1876.0	1362.0	-1.0	2118.0	1164.0	-1.0	1696.0	
545.880	1398.0	-1.0	2107.0	1121.0	-1.0	1552.0	1355.0	-1.0	2201.0	1676.0	-1.0	2683.0	1302.0	-1.0	1975.0	915.0	-1.0	1277.0	1043.0	-1.0	1641.0	1429.0	-1.0	2053.0	1185.0	-1.0	2060.0	1436.0	-1.0	2341.0	1866.0	-1.0	3404.0	886.0	-1.0	1208.0	1448.0	-1.0	2506.0	1274.0	-1.0	1874.0	1361.0	-1.0	2117.0	1163.0	-1.0	1694.0	
546.379	1397.0	-1.0	2106.0	1120.0	-1.0	1550.0	1354.0	-1.0	2200.0	1675.0	-1.0	2682.0	1301.0	-1.0	1973.0	915.0	-1.0	1275.0	1043.0	-1.0	1637.0	1427.0	-1.0	2051.0	1184.0	-1.0	2058.0	1436.0	-1.0	2340.0	1866.0	-1.0	3405.0	886.0	-1.0	1207.0	1448.0	-1.0	2507.0	1276.0	-1.0	1874.0	1361.0	-1.0	2117.0	1163.0	-1.0	1694.0	
546.878	1398.0	-1.0	2109.0	1123.0	-1.0	1557.0	1355.0	-1.0	2204.0	1677.0	-1.0	2690.0	1301.0	-1.0	1974.0	915.0	-1.0	1277.0	1043.0	-1.0	1638.0	1427.0	-1.0	2052.0	1184.0	-1.0	2059.0	1437.0	-1.0	2341.0	1867.0	-1.0	3407.0	887.0	-1.0	1208.0	1448.0	-1.0	2508.0	1276.0	-1.0	1875.0	1361.0	-1.0	2116.0	1163.0	-1.0	1692.0	
547.377	1399.0	-1.0	2109.0	1122.0	-1.0	1556.0	1354.0	-1.0	2203.0	1676.0	-1.0	2690.0	1301.0	-1.0	1973.0	915.0	-1.0	1276.0	1043.0	-1.0	1638.0	1428.0	-1.0	2053.0	1184.0	-1.0	2060.0	1438.0	-1.0	2344.0	1869.0	-1.0	3407.0	887.0	-1.0	1209.0	1450.0	-1.0	2511.0	1276.0	-1.0	1877.0	1360.0	-1.0	2119.0	1162.0	-1.0	1693.0	
547.876	1401.0	-1.0	2115.0	1125.0	-1.0	1560.0	1356.0	-1.0	2208.0	1680.0	-1.0	2699.0	1302.0	-1.0	1976.0	916.0	-1.0	1277.0	1043.0	-1.0	1639.0	1427.0	-1.0	2053.0	1185.0	-1.0	2062.0	1438.0	-1.0	2344.0	1870.0	-1.0	3409.0	888.0	-1.0	1209.0	1449.0	-1.0	2513.0	1275.0	-1.0	1877.0	1360.0	-1.0	2119.0	1162.0	-1.0	1691.0	
548.375	1400.0	-1.0	2112.0	1123.0	-1.0	1557.0	1355.0	-1.0	2207.0	1678.0	-1.0	2696.0	1303.0	-1.0	1976.0	915.0	-1.0	1278.0	1043.0	-1.0	1639.0	1428.0	-1.0	2053.0	1186.0	-1.0	2063.0	1439.0	-1.0	2345.0	1870.0	-1.0	3410.0	888.0	-1.0	1210.0	1449.0	-1.0	2515.0	1276.0	-1.0	1879.0	1360.0	-1.0	2119.0	1162.0	-1.0	1691.0	
548.874	1401.0	-1.0	2112.0	1124.0	-1.0	1554.0	1355.0	-1.0	2207.0	1679.0	-1.0	2697.0	1303.0	-1.0	1977.0	915.0	-1.0	1278.0	1044.0	-1.0	1641.0	1427.0	-1.0	2051.0	1186.0	-1.0	2065.0	1439.0	-1.0	2343.0	1871.0	-1.0	3409.0	888.0	-1.0	1208.0	1449.0	-1.0	2513.0	1276.0	-1.0	1876.0	1359.0	-1.0	2117.0	1160.0	-1.0	1688.0	
549.373	1400.0	-1.0	2110.0	1122.0	-1.0	1549.0	1354.0	-1.0	2205.0	1676.0	-1.0	2694.0	1304.0	-1.0	1976.0	916.0	-1.0	1277.0	1044.0	-1.0	1640.0	1427.0	-1.0	2052.0	1187.0	-1.0	2066.0	1439.0	-1.0	2344.0	1871.0	-1.0	3408.0	888.0	-1.0	1208.0	1448.0	-1.0	2514.0	1275.0	-1.0	1877.0	1360.0	-1.0	2117.0	1159.0	-1.0	1688.0	
549.873	1398.0	-1.0	2108.0	1120.0	-1.0	1545.0	1354.0	-1.0	2203.0	1676.0	-1.0	2692.0	1303.0	-1.0	1974.0	915.0	-1.0	1276.0	1045.0	-1.0	1641.0	1426.0	-1.0	2050.0	1188.0	-1.0	2067.0	1439.0	-1.0	2341.0	1870.0	-1.0	3404.0	888.0	-1.0	1207.0	1448.0	-1.0	2513.0	1275.0	-1.0	1876.0	1358.0	-1.0	2115.0	1158.0	-1.0	1685.0	
550.372	1398.0	-1.0	2107.0	1120.0	-1.0	1545.0	1354.0	-1.0	2200.0	1676.0	-1.0	2689.0	1303.0	-1.0	1974.0	916.0	-1.0	1276.0	1045.0	-1.0	1641.0	1426.0	-1.0	2051.0	1188.0	-1.0	2067.0	1440.0	-1.0	2342.0	1871.0	-1.0	3404.0	888.0	-1.0	1207.0	1448.0	-1.0	2515.0	1276.0	-1.0	1878.0	1358.0	-1.0	2116.0	1159.0	-1.0	1686.0	
550.871	1396.0	-1.0	2103.0	1116.0	-1.0	1538.0	1350.0	-1.0	2197.0	1672.0	-1.0	2683.0	1304.0	-1.0	1972.0	916.0	-1.0	1275.0	1045.0	-1.0	1640.0	1426.0	-1.0	2047.0	1188.0	-1.0	2066.0	1439.0	-1.0	2339.0	1870.0	-1.0	3399.0	887.0	-1.0	1205.0	1447.0	-1.0	2513.0	1275.0	-1.0	1875.0	1359.0	-1.0	2115.0	1158.0	-1.0	1683.0	
551.370	1395.0	-1.0	2102.0	1116.0	-1.0	1537.0	1349.0	-1.0	2194.0	1671.0	-1.0	2681.0	1303.0	-1.0	1970.0	915.0	-1.0	1275.0	1045.0	-1.0	1640.0	1426.0	-1.0	2047.0	1188.0	-1.0	2065.0	1440.0	-1.0	2338.0	1870.0	-1.0	3399.0	888.0	-1.0	1204.0	1448.0	-1.0	2515.0	1275.0	-1.0	1877.0	1358.0	-1.0	2116.0	1159.0	-1.0	1684.0	
551.869	1395.0	-1.0	2101.0	1115.0	-1.0	1536.0	1349.0	-1.0	2192.0	1671.0	-1.0	2680.0	1302.0	-1.0	1967.0	915.0	-1.0	1274.0	1045.0	-1.0	1639.0	1424.0	-1.0	2044.0	1187.0	-1.0	2062.0	1439.0	-1.0	2333.0	1869.0	-1.0	3394.0	887.0	-1.0	1203.0	1447.0	-1.0	2513.0	1275.0	-1.0	1875.0	1357.0	-1.0	2115.0	1157.0	-1.0	1681.0	
552.368	1395.0	-1.0	2099.0	1115.0	-1.0	1534.0	1349.0	-1.0	2190.0	1670.0	-1.0	2678.0	1302.0	-1.0	1965.0	915.0	-1.0	1273.0	1044.0	-1.0	1637.0	1425.0	-1.0	2043.0	1186.0	-1.0	2060.0	1438.0	-1.0	2332.0	1869.0	-1.0	3390.0	887.0	-1.0	1201.0	1448.0	-1.0	2514.0	1275.0	-1.0	1874.0	1357.0	-1.0	2114.0	1157.0	-1.0	1681.0	
552.868	1395.0	-1.0	2104.0	1119.0	-1.0	1546.0	1351.0	-1.0	2195.0	1673.0	-1.0	2688.0	1303.0	-1.0	1967.0	916.0	-1.0	1276.0	1044.0	-1.0	1638.0	1424.0	-1.0	2041.0	1186.0	-1.0	2058.0	1439.0	-1.0	2330.0	1869.0	-1.0	3390.0	887.0	-1.0	1203.0	1447.0	-1.0	2513.0	1275.0	-1.0	1874.0	1355.0	-1.0	2113.0	1157.0	-1.0	1680.0	
553.367	1393.0	-1.0	2102.0	1118.0	-1.0	1546.0	1350.0	-1.0	2194.0	1671.0	-1.0	2687.0	1301.0	-1.0	1966.0	915.0	-1.0	1275.0	1045.0	-1.0	1635.0	1424.0	-1.0	2041.0	1185.0	-1.0	2056.0	1439.0	-1.0	2329.0	1869.0	-1.0	3388.0	888.0	-1.0	1203.0	1446.0	-1.0	2514.0	1274.0	-1.0	1874.0	1355.0	-1.0	2113.0	1156.0	-1.0	1679.0	
553.866	1393.0	-1.0	2105.0	1119.0	-1.0	1552.0	1349.0	-1.0	2196.0	1672.0	-1.0	2691.0	1303.0	-1.0	1967.0	916.0	-1.0	1277.0	1044.0	-1.0	1636.0	1425.0	-1.0	2042.0	1185.0	-1.0	2055.0	1440.0	-1.0	2328.0	1869.0	-1.0	3389.0	888.0	-1.0	1204.0	1447.0	-1.0	2513.0	1274.0	-1.0	1873.0	1354.0	-1.0	2112.0	1155.0	-1.0	1678.0	
554.365	1392.0	-1.0	2101.0	1119.0	-1.0	1550.0	1348.0	-1.0	2194.0	1671.0	-1.0	2689.0	1302.0	-1.0	1967.0	916.0	-1.0	1278.0	1044.0	-1.0	1635.0	1425.0	-1.0	2042.0	1185.0	-1.0	2052.0	1440.0	-1.0	2329.0	1868.0	-1.0	3388.0	888.0	-1.0	1203.0	1446.0	-1.0	2514.0	1275.0	-1.0	1873.0	1353.0	-1.0	2112.0	1154.0	-1.0	1678.0	
554.864	1392.0	-1.0	2105.0	1122.0	-1.0	1558.0	1350.0	-1.0	2198.0	1672.0	-1.0	2695.0	1303.0	-1.0	1970.0	916.0	-1.0	1280.0	1045.0	-1.0	1636.0	1427.0	-1.0	2044.0	1184.0	-1.0	2051.0	1440.0	-1.0	2328.0	1869.0	-1.0	3388.0	888.0	-1.0	1205.0	1445.0	-1.0	2515.0	1273.0	-1.0	1874.0	1352.0	-1.0	2114.0	1154.0	-1.0	1678.0	
555.363	1391.0	-1.0	2099.0	1119.0	-1.0	1553.0	1349.0	-1.0	2194.0	1670.0	-1.0	2689.0	1302.0	-1.0	1967.0	916.0	-1.0	1278.0	1044.0	-1.0	1633.0	1425.0	-1.0	2042.0	1184.0	-1.0	2049.0	1439.0	-1.0	2326.0	1867.0	-1.0	3385.0	887.0	-1.0	1203.0	1445.0	-1.0	2513.0	1272.0	-1.0	1871.0	1351.0	-1.0	2110.0	1153.0	-1.0	1677.0	
555.862	1391.0	-1.0	2099.0	1121.0	-1.0	1554.0	1350.0	-1.0	2193.0	1671.0	-1.0	2690.0	1302.0	-1.0	1967.0	917.0	-1.0	1278.0	1044.0	-1.0	1632.0	1426.0	-1.0	2045.0	1184.0	-1.0	2048.0	1439.0	-1.0	2328.0	1868.0	-1.0	3387.0	888.0	-1.0	1205.0	1444.0	-1.0	2510.0	1273.0	-1.0	1869.0	1350.0	-1.0	2107.0	1152.0	-1.0	1674.0	
556.362	1388.0	-1.0	2090.0	1116.0	-1.0	1545.0	1346.0	-1.0	2186.0	1666.0	-1.0	2679.0	1300.0	-1.0	1960.0	915.0	-1.0	1275.0	1043.0	-1.0	1628.0	1424.0	-1.0	2039.0	1183.0	-1.0	2044.0	1438.0	-1.0	2324.0	1866.0	-1.0	3379.0	887.0	-1.0	1201.0	1443.0	-1.0	2505.0	1272.0	-1.0	1865.0	1349.0	-1.0	2102.0	1152.0	-1.0	1672.0	
556.862	1387.0	-1.0	2088.0	1115.0	-1.0	1543.0	1345.0	-1.0	2181.0	1666.0	-1.0	2676.0	1297.0	-1.0	1956.0	914.0	-1.0	1273.0	1042.0	-1.0	1625.0	1424.0	-1.0	2037.0	1182.0	-1.0	2043.0	1438.0	-1.0	2327.0	1866.0	-1.0	3379.0	887.0	-1.0	1202.0	1443.0	-1.0	2509.0	1273.0	-1.0	1869.0	1351.0	-1.0	2105.0	1152.0	-1.0	1673.0	
557.361	1385.0	-1.0	2081.0	1114.0	-1.0	1535.0	1344.0	-1.0	2173.0	1663.0	-1.0	2666.0	1295.0	-1.0	1949.0	913.0	-1.0	1269.0	1041.0	-1.0	1621.0	1421.0	-1.0	2029.0	1182.0	-1.0	2041.0	1437.0	-1.0	2323.0	1864.0	-1.0	3373.0	885.0	-1.0	1199.0	1443.0	-1.0	2505.0	1272.0	-1.0	1865.0	1349.0	-1.0	2099.0	1152.0	-1.0	1671.0	
557.860	1385.0	-1.0	2077.0	1113.0	-1.0	1532.0	1342.0	-1.0	2169.0	1663.0	-1.0	2661.0	1293.0	-1.0	1945.0	912.0	-1.0	1266.0	1041.0	-1.0	1618.0	1420.0	-1.0	2027.0	1182.0	-1.0	2040.0	1436.0	-1.0	2323.0	1865.0	-1.0	3372.0	885.0	-1.0	1200.0	1443.0	-1.0	2506.0	1273.0	-1.0	1867.0	1349.0	-1.0	2101.0	1153.0	-1.0	1672.0	
558.359	1382.0	-1.0	2068.0	1110.0	-1.0	1523.0	1341.0	-1.0	2160.0	1660.0	-1.0	2649.0	1292.0	-1.0	1938.0	911.0	-1.0	1262.0	1039.0	-1.0	1615.0	1418.0	-1.0	2019.0	1182.0	-1.0	2037.0	1435.0	-1.0	2317.0	1863.0	-1.0	3363.0	884.0	-1.0	1196.0	1443.0	-1.0	2500.0	1271.0	-1.0	1861.0	1348.0	-1.0	2096.0	1151.0	-1.0	1670.0	
558.858	1380.0	-1.0	2062.0	1110.0	-1.0	1520.0	1339.0	-1.0	2155.0	1660.0	-1.0	2642.0	1290.0	-1.0	1933.0	911.0	-1.0	1259.0	1039.0	-1.0	1612.0	1416.0	-1.0	2015.0	1181.0	-1.0	2037.0	1435.0	-1.0	2316.0	1863.0	-1.0	3361.0	885.0	-1.0	1195.0	1442.0	-1.0	2499.0	1271.0	-1.0	1862.0	1349.0	-1.0	2096.0	1151.0	-1.0	1670.0	
559.357	1381.0	-1.0	2060.0	1110.0	-1.0	1516.0	1340.0	-1.0	2153.0	1660.0	-1.0	2640.0	1289.0	-1.0	1931.0	910.0	-1.0	1256.0	1039.0	-1.0	1610.0	1415.0	-1.0	2009.0	1182.0	-1.0	2036.0	1433.0	-1.0	2312.0	1863.0	-1.0	3358.0	884.0	-1.0	1194.0	1442.0	-1.0	2495.0	1270.0	-1.0	1857.0	1347.0	-1.0	2093.0	1151.0	-1.0	1666.0	
559.857	1378.0	-1.0	2054.0	1107.0	-1.0	1511.0	1339.0	-1.0	2147.0	1658.0	-1.0	2632.0	1288.0	-1.0	1926.0	910.0	-1.0	1254.0	1038.0	-1.0	1609.0	1413.0	-1.0	2004.0	1181.0	-1.0	2035.0	1434.0	-1.0	2309.0	1862.0	-1.0	3356.0	883.0	-1.0	1192.0	1441.0	-1.0	2492.0	1271.0	-1.0	1855.0	1347.0	-1.0	2091.0	1151.0	-1.0	1665.0	
560.357	1379.0	-1.0	2056.0	1110.0	-1.0	1519.0	1339.0	-1.0	2149.0	1660.0	-1.0	2634.0	1289.0	-1.0	1929.0	911.0	-1.0	1254.0	1039.0	-1.0	1611.0	1414.0	-1.0	2006.0	1182.0	-1.0	2037.0	1435.0	-1.0	2309.0	1864.0	-1.0	3360.0	885.0	-1.0	1193.0	1440.0	-1.0	2490.0	1270.0	-1.0	1854.0	1347.0	-1.0	2090.0	1151.0	-1.0	1664.0	
560.856	1378.0	-1.0	2053.0	1110.0	-1.0	1518.0	1339.0	-1.0	2147.0	1658.0	-1.0	2628.0	1289.0	-1.0	1930.0	911.0	-1.0	1254.0	1039.0	-1.0	1612.0	1416.0	-1.0	2007.0	1183.0	-1.0	2038.0	1436.0	-1.0	2309.0	1864.0	-1.0	3360.0	885.0	-1.0	1193.0	1440.0	-1.0	2489.0	1270.0	-1.0	1852.0	1348.0	-1.0	2089.0	1151.0	-1.0	1663.0	
561.355	1377.0	-1.0	2053.0	1111.0	-1.0	1518.0	1339.0	-1.0	2147.0	1658.0	-1.0	2626.0	1291.0	-1.0	1932.0	912.0	-1.0	1254.0	1040.0	-1.0	1615.0	1414.0	-1.0	2001.0	1182.0	-1.0	2037.0	1434.0	-1.0	2305.0	1863.0	-1.0	3359.0	887.0	-1.0	1194.0	1439.0	-1.0	2484.0	1268.0	-1.0	1845.0	1347.0	-1.0	2087.0	1150.0	-1.0	1658.0	
561.854	1375.0	-1.0	2047.0	1109.0	-1.0	1513.0	1336.0	-1.0	2144.0	1655.0	-1.0	2616.0	1292.0	-1.0	1934.0	913.0	-1.0	1254.0	1042.0	-1.0	1617.0	1415.0	-1.0	2003.0	1181.0	-1.0	2036.0	1434.0	-1.0	2304.0	1863.0	-1.0	3356.0	888.0	-1.0	1194.0	1439.0	-1.0	2483.0	1267.0	-1.0	1841.0	1347.0	-1.0	2085.0	1149.0	-1.0	1655.0	
562.354	1372.0	-1.0	2041.0	1106.0	-1.0	1506.0	1335.0	-1.0	2137.0	1652.0	-1.0	2605.0	1293.0	-1.0	1935.0	914.0	-1.0	1254.0	1042.0	-1.0	1618.0	1417.0	-1.0	2002.0	1182.0	-1.0	2033.0	1433.0	-1.0	2297.0	1861.0	-1.0	3348.0	888.0	-1.0	1194.0	1437.0	-1.0	2476.0	1264.0	-1.0	1831.0	1345.0	-1.0	2078.0	1146.0	-1.0	1651.0	
562.853	1372.0	-1.0	2035.0	1105.0	-1.0	1501.0	1333.0	-1.0	2132.0	1649.0	-1.0	2595.0	1293.0	-1.0	1933.0	914.0	-1.0	1252.0	1042.0	-1.0	1617.0	1419.0	-1.0	2003.0	1181.0	-1.0	2029.0	1432.0	-1.0	2296.0	1860.0	-1.0	3343.0	889.0	-1.0	1192.0	1436.0	-1.0	2471.0	1262.0	-1.0	1827.0	1343.0	-1.0	2073.0	1147.0	-1.0	1648.0	
563.352	1369.0	-1.0	2029.0	1103.0	-1.0	1493.0	1331.0	-1.0	2123.0	1648.0	-1.0	2584.0	1291.0	-1.0	1929.0	914.0	-1.0	1250.0	1042.0	-1.0	1616.0	1419.0	-1.0	2000.0	1180.0	-1.0	2025.0	1430.0	-1.0	2287.0	1858.0	-1.0	3334.0	888.0	-1.0	1189.0	1434.0	-1.0	2461.0	1259.0	-1.0	1817.0	1342.0	-1.0	2065.0	1144.0	-1.0	1644.0	
563.851	1368.0	-1.0	2025.0	1102.0	-1.0	1492.0	1330.0	-1.0	2118.0	1647.0	-1.0	2578.0	1291.0	-1.0	1925.0	914.0	-1.0	1249.0	1041.0	-1.0	1615.0	1419.0	-1.0	1999.0	1180.0	-1.0	2022.0	1431.0	-1.0	2286.0	1857.0	-1.0	3331.0	888.0	-1.0	1187.0	1433.0	-1.0	2458.0	1258.0	-1.0	1815.0	1341.0	-1.0	2061.0	1144.0	-1.0	1643.0	
564.350	1367.0	-1.0	2018.0	1101.0	-1.0	1482.0	1329.0	-1.0	2109.0	1644.0	-1.0	2565.0	1289.0	-1.0	1918.0	912.0	-1.0	1244.0	1041.0	-1.0	1611.0	1417.0	-1.0	1991.0	1180.0	-1.0	2019.0	1429.0	-1.0	2277.0	1855.0	-1.0	3322.0	887.0	-1.0	1183.0	1431.0	-1.0	2448.0	1256.0	-1.0	1806.0	1338.0	-1.0	2054.0	1144.0	-1.0	1637.0	
564.849	1365.0	-1.0	2013.0	1100.0	-1.0	1479.0	1327.0	-1.0	2101.0	1642.0	-1.0	2556.0	1286.0	-1.0	1912.0	912.0	-1.0	1241.0	1040.0	-1.0	1608.0	1416.0	-1.0	1986.0	1180.0	-1.0	2017.0	1429.0	-1.0	2273.0	1855.0	-1.0	3317.0	887.0	-1.0	1181.0	1430.0	-1.0	2445.0	1255.0	-1.0	1803.0	1339.0	-1.0	2052.0	1142.0	-1.0	1636.0	
565.348	1367.0	-1.0	2018.0	1103.0	-1.0	1489.0	1329.0	-1.0	2104.0	1645.0	-1.0	2563.0	1287.0	-1.0	1913.0	912.0	-1.0	1243.0	1041.0	-1.0	1608.0	1418.0	-1.0	1987.0	1181.0	-1.0	2018.0	1429.0	-1.0	2272.0	1857.0	-1.0	3319.0	888.0	-1.0	1184.0	1431.0	-1.0	2441.0	1255.0	-1.0	1801.0	1339.0	-1.0	2051.0	1143.0	-1.0	1635.0	
565.848	1367.0	-1.0	2016.0	1102.0	-1.0	1485.0	1327.0	-1.0	2099.0	1643.0	-1.0	2557.0	1287.0	-1.0	1911.0	912.0	-1.0	1242.0	1041.0	-1.0	1608.0	1417.0	-1.0	1985.0	1181.0	-1.0	2017.0	1430.0	-1.0	2271.0	1856.0	-1.0	3318.0	889.0	-1.0	1184.0	1432.0	-1.0	2438.0	1255.0	-1.0	1799.0	1339.0	-1.0	2050.0	1143.0	-1.0	1635.0	
566.348	1367.0	-1.0	2017.0	1104.0	-1.0	1489.0	1328.0	-1.0	2099.0	1644.0	-1.0	2559.0	1288.0	-1.0	1912.0	912.0	-1.0	1243.0	1041.0	-1.0	1610.0	1418.0	-1.0	1988.0	1182.0	-1.0	2021.0	1431.0	-1.0	2277.0	1858.0	-1.0	3327.0	890.0	-1.0	1187.0	1433.0	-1.0	2442.0	1256.0	-1.0	1805.0	1341.0	-1.0	2053.0	1145.0	-1.0	1639.0	
566.847	1367.0	-1.0	2016.0	1104.0	-1.0	1487.0	1328.0	-1.0	2097.0	1643.0	-1.0	2554.0	1289.0	-1.0	1913.0	912.0	-1.0	1243.0	1041.0	-1.0	1610.0	1418.0	-1.0	1985.0	1182.0	-1.0	2022.0	1431.0	-1.0	2274.0	1859.0	-1.0	3329.0	891.0	-1.0	1186.0	1431.0	-1.0	2439.0	1257.0	-1.0	1802.0	1339.0	-1.0	2049.0	1144.0	-1.0	1639.0	
567.346	1368.0	-1.0	2017.0	1105.0	-1.0	1491.0	1330.0	-1.0	2099.0	1644.0	-1.0	2554.0	1290.0	-1.0	1917.0	913.0	-1.0	1243.0	1042.0	-1.0	1613.0	1419.0	-1.0	1988.0	1183.0	-1.0	2025.0	1432.0	-1.0	2275.0	1861.0	-1.0	3333.0	891.0	-1.0	1189.0	1431.0	-1.0	2434.0	1256.0	-1.0	1798.0	1338.0	-1.0	2045.0	1145.0	-1.0	1638.0	
567.845	1369.0	-1.0	2014.0	1104.0	-1.0	1486.0	1329.0	-1.0	2095.0	1643.0	-1.0	2547.0	1291.0	-1.0	1918.0	914.0	-1.0	1243.0	1041.0	-1.0	1613.0	1418.0	-1.0	1985.0	1183.0	-1.0	2024.0	1431.0	-1.0	2269.0	1859.0	-1.0	3330.0	891.0	-1.0	1187.0	1430.0	-1.0	2429.0	1255.0	-1.0	1793.0	1336.0	-1.0	2040.0	1144.0	-1.0	1636.0	
568.345	1370.0	-1.0	2018.0	1106.0	-1.0	1491.0	1331.0	-1.0	2098.0	1644.0	-1.0	2550.0	1293.0	-1.0	1922.0	914.0	-1.0	1246.0	1042.0	-1.0	1614.0	1419.0	-1.0	1987.0	1183.0	-1.0	2026.0	1432.0	-1.0	2273.0	1860.0	-1.0	3336.0	892.0	-1.0	1189.0	1431.0	-1.0	2432.0	1256.0	-1.0	1797.0	1338.0	-1.0	2042.0	1146.0	-1.0	1640.0	
568.844	1371.0	-1.0	2020.0	1106.0	-1.0	1490.0	1332.0	-1.0	2100.0	1645.0	-1.0	2549.0	1294.0	-1.0	1925.0	915.0	-1.0	1246.0	1043.0	-1.0	1617.0	1417.0	-1.0	1984.0	1183.0	-1.0	2027.0	1430.0	-1.0	2269.0	1861.0	-1.0	3334.0	892.0	-1.0	1188.0	1431.0	-1.0	2429.0	1256.0	-1.0	1794.0	1338.0	-1.0	2042.0	1147.0	-1.0	1641.0	
569.343	1371.0	-1.0	2022.0	1106.0	-1.0	1491.0	1332.0	-1.0	2102.0	1646.0	-1.0	2549.0	1295.0	-1.0	1928.0	915.0	-1.0	1246.0	1044.0	-1.0	1617.0	1417.0	-1.0	1983.0	1183.0	-1.0	2027.0	1430.0	-1.0	2268.0	1860.0	-1.0	3335.0	892.0	-1.0	1187.0	1432.0	-1.0	2430.0	1256.0	-1.0	1795.0	1340.0	-1.0	2042.0	1147.0	-1.0	1644.0	
569.842	1373.0	-1.0	2028.0	1110.0	-1.0	1494.0	1336.0	-1.0	2110.0	1650.0	-1.0	2558.0	1298.0	-1.0	1933.0	915.0	-1.0	1248.0	1044.0	-1.0	1621.0	1415.0	-1.0	1980.0	1183.0	-1.0	2027.0	1427.0	-1.0	2262.0	1861.0	-1.0	3335.0	891.0	-1.0	1186.0	1432.0	-1.0	2425.0	1255.0	-1.0	1791.0	1339.0	-1.0	2044.0	1149.0	-1.0	1644.0	
570.341	1374.0	-1.0	2030.0	1109.0	-1.0	1495.0	1336.0	-1.0	2111.0	1649.0	-1.0	2559.0	1299.0	-1.0	1935.0	916.0	-1.0	1248.0	1044.0	-1.0	1620.0	1415.0	-1.0	1979.0	1182.0	-1.0	2027.0	1426.0	-1.0	2258.0	1861.0	-1.0	3334.0	890.0	-1.0	1184.0	1431.0	-1.0	2424.0	1255.0	-1.0	1790.0	1341.0	-1.0	2045.0	1150.0	-1.0	1647.0	
570.841	1377.0	-1.0	2039.0	1113.0	-1.0	1506.0	1338.0	-1.0	2119.0	1652.0	-1.0	2569.0	1301.0	-1.0	1939.0	917.0	-1.0	1249.0	1046.0	-1.0	1623.0	1415.0	-1.0	1978.0	1182.0	-1.0	2027.0	1424.0	-1.0	2254.0	1861.0	-1.0	3334.0	890.0	-1.0	1183.0	1432.0	-1.0	2421.0	1254.0	-1.0	1788.0	1341.0	-1.0	2046.0	1151.0	-1.0	1650.0	
571.340	1378.0	-1.0	2038.0	1112.0	-1.0	1503.0	1338.0	-1.0	2120.0	1652.0	-1.0	2567.0	1301.0	-1.0	1939.0	917.0	-1.0	1248.0	1045.0	-1.0	1621.0	1414.0	-1.0	1974.0	1182.0	-1.0	2025.0	1424.0	-1.0	2251.0	1861.0	-1.0	3330.0	888.0	-1.0	1181.0	1431.0	-1.0	2421.0	1254.0	-1.0	1787.0	1342.0	-1.0	2047.0	1153.0	-1.0	1652.0	
571.839	1379.0	-1.0	2043.0	1115.0	-1.0	1511.0	1340.0	-1.0	2124.0	1654.0	-1.0	2573.0	1303.0	-1.0	1943.0	917.0	-1.0	1252.0	1045.0	-1.0	1623.0	1416.0	-1.0	1980.0	1182.0	-1.0	2028.0	1426.0	-1.0	2261.0	1864.0	-1.0	3339.0	890.0	-1.0	1184.0	1434.0	-1.0	2430.0	1256.0	-1.0	1795.0	1346.0	-1.0	2056.0	1157.0	-1.0	1661.0	
572.338	1380.0	-1.0	2044.0	1114.0	-1.0	1508.0	1341.0	-1.0	2126.0	1654.0	-1.0	2574.0	1302.0	-1.0	1946.0	917.0	-1.0	1251.0	1045.0	-1.0	1624.0	1414.0	-1.0	1978.0	1183.0	-1.0	2028.0	1425.0	-1.0	2259.0	1864.0	-1.0	3341.0	891.0	-1.0	1185.0	1435.0	-1.0	2430.0	1258.0	-1.0	1796.0	1347.0	-1.0	2057.0	1158.0	-1.0	1663.0	
572.837	1381.0	-1.0	2045.0	1115.0	-1.0	1509.0	1342.0	-1.0	2129.0	1656.0	-1.0	2576.0	1303.0	-1.0	1948.0	917.0	-1.0	1252.0	1045.0	-1.0	1624.0	1414.0	-1.0	1978.0	1183.0	-1.0	2028.0	1425.0	-1.0	2262.0	1865.0	-1.0	3345.0	890.0	-1.0	1185.0	1436.0	-1.0	2434.0	1258.0	-1.0	1798.0	1347.0	-1.0	2060.0	1160.0	-1.0	1667.0	
573.336	1382.0	-1.0	2047.0	1115.0	-1.0	1509.0	1343.0	-1.0	2132.0	1657.0	-1.0	2579.0	1304.0	-1.0	1951.0	917.0	-1.0	1253.0	1045.0	-1.0	1624.0	1412.0	-1.0	1976.0	1183.0	-1.0	2029.0	1424.0	-1.0	2262.0	1866.0	-1.0	3346.0	889.0	-1.0	1184.0	1437.0	-1.0	2435.0	1258.0	-1.0	1798.0	1348.0	-1.0	2060.0	1160.0	-1.0	1668.0	
573.835	1383.0	-1.0	2054.0	1116.0	-1.0	1514.0	1343.0	-1.0	2142.0	1658.0	-1.0	2588.0	1304.0	-1.0	1955.0	918.0	-1.0	1254.0	1046.0	-1.0	1626.0	1412.0	-1.0	1977.0	1183.0	-1.0	2032.0	1426.0	-1.0	2265.0	1865.0	-1.0	3353.0	889.0	-1.0	1185.0	1438.0	-1.0	2440.0	1260.0	-1.0	1801.0	1348.0	-1.0	2064.0	1161.0	-1.0	1673.0	
574.334	1384.0	-1.0	2056.0	1117.0	-1.0	1514.0	1344.0	-1.0	2145.0	1659.0	-1.0	2591.0	1306.0	-1.0	1960.0	917.0	-1.0	1254.0	1046.0	-1.0	1627.0	1411.0	-1.0	1975.0	1183.0	-1.0	2032.0	1424.0	-1.0	2262.0	1865.0	-1.0	3353.0	889.0	-1.0	1185.0	1438.0	-1.0	2440.0	1259.0	-1.0	1801.0	1348.0	-1.0	2064.0	1162.0	-1.0	1673.0	
574.833	1385.0	-1.0	2059.0	1117.0	-1.0	1516.0	1344.0	-1.0	2147.0	1659.0	-1.0	2593.0	1306.0	-1.0	1961.0	918.0	-1.0	1255.0	1046.0	-1.0	1629.0	1411.0	-1.0	1976.0	1183.0	-1.0	2033.0	1424.0	-1.0	2263.0	1865.0	-1.0	3357.0	888.0	-1.0	1185.0	1438.0	-1.0	2444.0	1259.0	-1.0	1803.0	1349.0	-1.0	2066.0	1162.0	-1.0	1676.0	
575.332	1386.0	-1.0	2062.0	1117.0	-1.0	1516.0	1346.0	-1.0	2151.0	1662.0	-1.0	2597.0	1307.0	-1.0	1965.0	918.0	-1.0	1257.0	1046.0	-1.0	1630.0	1410.0	-1.0	1975.0	1183.0	-1.0	2034.0	1423.0	-1.0	2260.0	1864.0	-1.0	3357.0	887.0	-1.0	1184.0	1437.0	-1.0	2441.0	1259.0	-1.0	1801.0	1348.0	-1.0	2065.0	1164.0	-1.0	1676.0	
575.831	1386.0	-1.0	2062.0	1116.0	-1.0	1514.0	1345.0	-1.0	2151.0	1660.0	-1.0	2596.0	1308.0	-1.0	1966.0	918.0	-1.0	1257.0	1046.0	-1.0	1630.0	1409.0	-1.0	1975.0	1183.0	-1.0	2034.0	1421.0	-1.0	2260.0	1864.0	-1.0	3356.0	887.0	-1.0	1184.0	1436.0	-1.0	2442.0	1259.0	-1.0	1801.0	1349.0	-1.0	2068.0	1164.0	-1.0	1677.0	
576.330	1388.0	-1.0	2068.0	1119.0	-1.0	1520.0	1346.0	-1.0	2158.0	1662.0	-1.0	2605.0	1308.0	-1.0	1970.0	918.0	-1.0	1258.0	1047.0	-1.0	1632.0	1409.0	-1.0	1974.0	1181.0	-1.0	2035.0	1420.0	-1.0	2257.0	1863.0	-1.0	3355.0	886.0	-1.0	1183.0	1436.0	-1.0	2442.0	1259.0	-1.0	1800.0	1348.0	-1.0	2067.0	1164.0	-1.0	1678.0	
576.829	1387.0	-1.0	2067.0	1119.0	-1.0	1517.0	1346.0	-1.0	2157.0	1662.0	-1.0	2602.0	1308.0	-1.0	1969.0	918.0	-1.0	1258.0	1046.0	-1.0	1632.0	1408.0	-1.0	1973.0	1181.0	-1.0	2034.0	1418.0	-1.0	2256.0	1861.0	-1.0	3353.0	886.0	-1.0	1182.0	1436.0	-1.0	2442.0	1259.0	-1.0	1801.0	1348.0	-1.0	2069.0	1164.0	-1.0	1679.0	
577.328	1389.0	-1.0	2072.0	1120.0	-1.0	1525.0	1346.0	-1.0	2161.0	1663.0	-1.0	2608.0	1309.0	-1.0	1974.0	918.0	-1.0	1261.0	1046.0	-1.0	1634.0	1408.0	-1.0	1978.0	1182.0	-1.0	2036.0	1419.0	-1.0	2265.0	1862.0	-1.0	3363.0	886.0	-1.0	1186.0	1438.0	-1.0	2453.0	1262.0	-1.0	1811.0	1351.0	-1.0	2078.0	1166.0	-1.0	1685.0	
577.827	1389.0	-1.0	2073.0	1120.0	-1.0	1524.0	1345.0	-1.0	2162.0	1661.0	-1.0	2607.0	1309.0	-1.0	1976.0	918.0	-1.0	1262.0	1047.0	-1.0	1636.0	1406.0	-1.0	1978.0	1182.0	-1.0	2037.0	1418.0	-1.0	2265.0	1862.0	-1.0	3364.0	886.0	-1.0	1186.0	1438.0	-1.0	2457.0	1261.0	-1.0	1814.0	1352.0	-1.0	2081.0	1167.0	-1.0	1687.0	
578.326	1389.0	-1.0	2075.0	1119.0	-1.0	1528.0	1345.0	-1.0	2166.0	1662.0	-1.0	2610.0	1310.0	-1.0	1980.0	918.0	-1.0	1263.0	1047.0	-1.0	1637.0	1407.0	-1.0	1980.0	1181.0	-1.0	2039.0	1418.0	-1.0	2269.0	1862.0	-1.0	3367.0	885.0	-1.0	1187.0	1439.0	-1.0	2465.0	1263.0	-1.0	1821.0	1353.0	-1.0	2088.0	1168.0	-1.0	1692.0	
578.825	1388.0	-1.0	2074.0	1119.0	-1.0	1524.0	1344.0	-1.0	2165.0	1660.0	-1.0	2607.0	1310.0	-1.0	1982.0	918.0	-1.0	1262.0	1047.0	-1.0	1639.0	1404.0	-1.0	1977.0	1181.0	-1.0	2038.0	1416.0	-1.0	2267.0	1862.0	-1.0	3365.0	884.0	-1.0	1187.0	1438.0	-1.0	2465.0	1262.0	-1.0	1820.0	1354.0	-1.0	2090.0	1168.0	-1.0	1692.0	
579.324	1389.0	-1.0	2078.0	1120.0	-1.0	1529.0	1345.0	-1.0	2171.0	1662.0	-1.0	2614.0	1312.0	-1.0	1986.0	918.0	-1.0	1266.0	1047.0	-1.0	1641.0	1404.0	-1.0	1979.0	1180.0	-1.0	2039.0	1417.0	-1.0	2275.0	1863.0	-1.0	3373.0	885.0	-1.0	1192.0	1441.0	-1.0	2475.0	1264.0	-1.0	1827.0	1357.0	-1.0	2101.0	1169.0	-1.0	1698.0	
579.823	1391.0	-1.0	2082.0	1121.0	-1.0	1532.0	1347.0	-1.0	2176.0	1664.0	-1.0	2622.0	1312.0	-1.0	1990.0	919.0	-1.0	1268.0	1049.0	-1.0	1644.0	1404.0	-1.0	1982.0	1181.0	-1.0	2041.0	1419.0	-1.0	2283.0	1864.0	-1.0	3378.0	886.0	-1.0	1196.0	1442.0	-1.0	2482.0	1266.0	-1.0	1835.0	1361.0	-1.0	2110.0	1170.0	-1.0	1700.0	
580.322	1393.0	-1.0	2088.0	1123.0	-1.0	1539.0	1348.0	-1.0	2181.0	1667.0	-1.0	2632.0	1314.0	-1.0	1993.0	919.0	-1.0	1272.0	1050.0	-1.0	1647.0	1408.0	-1.0	1993.0	1181.0	-1.0	2045.0	1424.0	-1.0	2297.0	1866.0	-1.0	3389.0	888.0	-1.0	1202.0	1446.0	-1.0	2494.0	1270.0	-1.0	1850.0	1364.0	-1.0	2120.0	1171.0	-1.0	1705.0	
580.821	1396.0	-1.0	2095.0	1125.0	-1.0	1544.0	1351.0	-1.0	2190.0	1671.0	-1.0	2645.0	1315.0	-1.0	1997.0	920.0	-1.0	1275.0	1051.0	-1.0	1650.0	1411.0	-1.0	2001.0	1183.0	-1.0	2049.0	1427.0	-1.0	2307.0	1869.0	-1.0	3397.0	889.0	-1.0	1207.0	1448.0	-1.0	2501.0	1273.0	-1.0	1859.0	1366.0	-1.0	2122.0	1170.0	-1.0	1707.0	
581.320	1398.0	-1.0	2101.0	1128.0	-1.0	1552.0	1352.0	-1.0	2197.0	1674.0	-1.0	2656.0	1318.0	-1.0	2001.0	922.0	-1.0	1280.0	1053.0	-1.0	1655.0	1415.0	-1.0	2013.0	1184.0	-1.0	2053.0	1431.0	-1.0	2319.0	1871.0	-1.0	3406.0	890.0	-1.0	1212.0	1451.0	-1.0	2510.0	1277.0	-1.0	1870.0	1365.0	-1.0	2126.0	1172.0	-1.0	1711.0	
581.819	1400.0	-1.0	2105.0	1129.0	-1.0	1556.0	1354.0	-1.0	2203.0	1676.0	-1.0	2664.0	1320.0	-1.0	2004.0	923.0	-1.0	1284.0	1053.0	-1.0	1657.0	1419.0	-1.0	2023.0	1184.0	-1.0	2057.0	1434.0	-1.0	2327.0	1873.0	-1.0	3412.0	891.0	-1.0	1214.0	1452.0	-1.0	2512.0	1280.0	-1.0	1874.0	1366.0	-1.0	2127.0	1170.0	-1.0	1710.0	
582.318	1402.0	-1.0	2111.0	1132.0	-1.0	1566.0	1356.0	-1.0	2210.0	1679.0	-1.0	2675.0	1321.0	-1.0	2009.0	923.0	-1.0	1288.0	1055.0	-1.0	1661.0	1423.0	-1.0	2035.0	1185.0	-1.0	2061.0	1436.0	-1.0	2338.0	1876.0	-1.0	3424.0	893.0	-1.0	1220.0	1454.0	-1.0	2517.0	1282.0	-1.0	1880.0	1367.0	-1.0	2127.0	1171.0	-1.0	1709.0	
582.818	1403.0	-1.0	2111.0	1133.0	-1.0	1569.0	1357.0	-1.0	2214.0	1679.0	-1.0	2681.0	1323.0	-1.0	2011.0	924.0	-1.0	1290.0	1055.0	-1.0	1662.0	1425.0	-1.0	2041.0	1185.0	-1.0	2062.0	1437.0	-1.0	2343.0	1876.0	-1.0	3426.0	893.0	-1.0	1222.0	1453.0	-1.0	2519.0	1283.0	-1.0	1883.0	1367.0	-1.0	2129.0	1171.0	-1.0	1710.0	
583.318	1403.0	-1.0	2112.0	1133.0	-1.0	1568.0	1360.0	-1.0	2219.0	1681.0	-1.0	2688.0	1322.0	-1.0	2009.0	924.0	-1.0	1290.0	1055.0	-1.0	1661.0	1424.0	-1.0	2039.0	1184.0	-1.0	2060.0	1436.0	-1.0	2341.0	1875.0	-1.0	3421.0	893.0	-1.0	1221.0	1453.0	-1.0	2517.0	1283.0	-1.0	1882.0	1366.0	-1.0	2125.0	1170.0	-1.0	1707.0	
583.817	1403.0	-1.0	2112.0	1133.0	-1.0	1570.0	1359.0	-1.0	2219.0	1681.0	-1.0	2690.0	1322.0	-1.0	2005.0	923.0	-1.0	1290.0	1054.0	-1.0	1658.0	1424.0	-1.0	2042.0	1184.0	-1.0	2059.0	1437.0	-1.0	2343.0	1874.0	-1.0	3422.0	892.0	-1.0	1220.0	1454.0	-1.0	2519.0	1284.0	-1.0	1886.0	1366.0	-1.0	2127.0	1169.0	-1.0	1707.0	
584.317	1402.0	-1.0	2106.0	1131.0	-1.0	1565.0	1358.0	-1.0	2216.0	1680.0	-1.0	2687.0	1319.0	-1.0	2000.0	922.0	-1.0	1287.0	1053.0	-1.0	1654.0	1424.0	-1.0	2040.0	1183.0	-1.0	2055.0	1435.0	-1.0	2340.0	1873.0	-1.0	3415.0	892.0	-1.0	1217.0	1454.0	-1.0	2517.0	1283.0	-1.0	1883.0	1365.0	-1.0	2124.0	1169.0	-1.0	1704.0	
584.816	1402.0	-1.0	2105.0	1132.0	-1.0	1567.0	1357.0	-1.0	2215.0	1679.0	-1.0	2689.0	1317.0	-1.0	1994.0	921.0	-1.0	1284.0	1051.0	-1.0	1651.0	1422.0	-1.0	2039.0	1183.0	-1.0	2054.0	1434.0	-1.0	2340.0	1873.0	-1.0	3414.0	891.0	-1.0	1217.0	1455.0	-1.0	2521.0	1285.0	-1.0	1887.0	1365.0	-1.0	2126.0	1169.0	-1.0	1704.0	
585.315	1401.0	-1.0	2099.0	1130.0	-1.0	1562.0	1356.0	-1.0	2211.0	1676.0	-1.0	2684.0	1314.0	-1.0	1987.0	920.0	-1.0	1280.0	1050.0	-1.0	1646.0	1421.0	-1.0	2035.0	1182.0	-1.0	2050.0	1433.0	-1.0	2336.0	1872.0	-1.0	3407.0	889.0	-1.0	1215.0	1454.0	-1.0	2520.0	1284.0	-1.0	1885.0	1365.0	-1.0	2124.0	1168.0	-1.0	1700.0	
585.814	1400.0	-1.0	2099.0	1131.0	-1.0	1565.0	1356.0	-1.0	2211.0	1676.0	-1.0	2686.0	1312.0	-1.0	1983.0	920.0	-1.0	1279.0	1049.0	-1.0	1642.0	1421.0	-1.0	2033.0	1181.0	-1.0	2047.0	1432.0	-1.0	2331.0	1873.0	-1.0	3401.0	889.0	-1.0	1213.0	1453.0	-1.0	2517.0	1284.0	-1.0	1881.0	1364.0	-1.0	2122.0	1166.0	-1.0	1694.0	
586.313	1398.0	-1.0	2092.0	1129.0	-1.0	1560.0	1353.0	-1.0	2204.0	1673.0	-1.0	2678.0	1309.0	-1.0	1974.0	918.0	-1.0	1274.0	1047.0	-1.0	1637.0	1420.0	-1.0	2027.0	1181.0	-1.0	2043.0	1431.0	-1.0	2325.0	1871.0	-1.0	3392.0	888.0	-1.0	1211.0	1452.0	-1.0	2515.0	1284.0	-1.0	1880.0	1364.0	-1.0	2121.0	1164.0	-1.0	1691.0	
586.812	1397.0	-1.0	2088.0	1130.0	-1.0	1555.0	1353.0	-1.0	2201.0	1674.0	-1.0	2676.0	1306.0	-1.0	1965.0	917.0	-1.0	1269.0	1046.0	-1.0	1633.0	1416.0	-1.0	2017.0	1180.0	-1.0	2038.0	1428.0	-1.0	2316.0	1869.0	-1.0	3382.0	888.0	-1.0	1207.0	1451.0	-1.0	2508.0	1281.0	-1.0	1873.0	1361.0	-1.0	2117.0	1163.0	-1.0	1684.0	
587.312	1394.0	-1.0	2080.0	1127.0	-1.0	1546.0	1351.0	-1.0	2193.0	1671.0	-1.0	2666.0	1302.0	-1.0	1955.0	916.0	-1.0	1263.0	1045.0	-1.0	1627.0	1414.0	-1.0	2009.0	1180.0	-1.0	2035.0	1426.0	-1.0	2312.0	1869.0	-1.0	3374.0	887.0	-1.0	1204.0	1450.0	-1.0	2507.0	1281.0	-1.0	1872.0	1361.0	-1.0	2116.0	1162.0	-1.0	1682.0	
587.811	1394.0	-1.0	2076.0	1128.0	-1.0	1542.0	1350.0	-1.0	2190.0	1671.0	-1.0	2663.0	1300.0	-1.0	1949.0	915.0	-1.0	1259.0	1045.0	-1.0	1623.0	1411.0	-1.0	2000.0	1179.0	-1.0	2032.0	1425.0	-1.0	2304.0	1867.0	-1.0	3365.0	886.0	-1.0	1201.0	1449.0	-1.0	2502.0	1280.0	-1.0	1868.0	1360.0	-1.0	2111.0	1160.0	-1.0	1677.0	
588.310	1391.0	-1.0	2067.0	1126.0	-1.0	1535.0	1348.0	-1.0	2180.0	1669.0	-1.0	2651.0	1297.0	-1.0	1942.0	914.0	-1.0	1256.0	1044.0	-1.0	1621.0	1411.0	-1.0	1995.0	1180.0	-1.0	2030.0	1425.0	-1.0	2302.0	1866.0	-1.0	3360.0	885.0	-1.0	1200.0	1448.0	-1.0	2501.0	1279.0	-1.0	1867.0	1359.0	-1.0	2108.0	1159.0	-1.0	1674.0	
588.809	1390.0	-1.0	2062.0	1125.0	-1.0	1530.0	1347.0	-1.0	2177.0	1668.0	-1.0	2648.0	1297.0	-1.0	1937.0	915.0	-1.0	1252.0	1044.0	-1.0	1619.0	1410.0	-1.0	1989.0	1181.0	-1.0	2028.0	1424.0	-1.0	2298.0	1866.0	-1.0	3354.0	884.0	-1.0	1198.0	1447.0	-1.0	2497.0	1277.0	-1.0	1863.0	1358.0	-1.0	2104.0	1157.0	-1.0	1670.0	
589.309	1388.0	-1.0	2056.0	1125.0	-1.0	1526.0	1346.0	-1.0	2170.0	1667.0	-1.0	2639.0	1297.0	-1.0	1935.0	914.0	-1.0	1252.0	1045.0	-1.0	1619.0	1411.0	-1.0	1990.0	1182.0	-1.0	2030.0	1426.0	-1.0	2299.0	1866.0	-1.0	3355.0	885.0	-1.0	1198.0	1448.0	-1.0	2499.0	1277.0	-1.0	1864.0	1358.0	-1.0	2105.0	1157.0	-1.0	1670.0	
589.808	1388.0	-1.0	2056.0	1125.0	-1.0	1527.0	1346.0	-1.0	2170.0	1667.0	-1.0	2639.0	1297.0	-1.0	1935.0	916.0	-1.0	1252.0	1046.0	-1.0	1621.0	1411.0	-1.0	1987.0	1181.0	-1.0	2030.0	1426.0	-1.0	2298.0	1866.0	-1.0	3354.0	885.0	-1.0	1197.0	1447.0	-1.0	2496.0	1276.0	-1.0	1862.0	1358.0	-1.0	2101.0	1156.0	-1.0	1668.0	
590.307	1387.0	-1.0	2051.0	1123.0	-1.0	1523.0	1344.0	-1.0	2166.0	1665.0	-1.0	2631.0	1298.0	-1.0	1935.0	916.0	-1.0	1251.0	1047.0	-1.0	1621.0	1414.0	-1.0	1988.0	1182.0	-1.0	2030.0	1428.0	-1.0	2299.0	1865.0	-1.0	3356.0	885.0	-1.0	1198.0	1448.0	-1.0	2498.0	1276.0	-1.0	1863.0	1357.0	-1.0	2101.0	1156.0	-1.0	1668.0	
590.806	1387.0	-1.0	2053.0	1125.0	-1.0	1527.0	1346.0	-1.0	2169.0	1666.0	-1.0	2634.0	1299.0	-1.0	1936.0	918.0	-1.0	1252.0	1048.0	-1.0	1623.0	1415.0	-1.0	1988.0	1182.0	-1.0	2031.0	1428.0	-1.0	2297.0	1866.0	-1.0	3354.0	885.0	-1.0	1198.0	1449.0	-1.0	2496.0	1276.0	-1.0	1861.0	1358.0	-1.0	2099.0	1156.0	-1.0	1667.0	
591.305	1387.0	-1.0	2048.0	1123.0	-1.0	1524.0	1346.0	-1.0	2166.0	1665.0	-1.0	2627.0	1300.0	-1.0	1937.0	919.0	-1.0	1252.0	1048.0	-1.0	1623.0	1415.0	-1.0	1989.0	1182.0	-1.0	2030.0	1429.0	-1.0	2299.0	1866.0	-1.0	3355.0	886.0	-1.0	1198.0	1449.0	-1.0	2498.0	1276.0	-1.0	1864.0	1357.0	-1.0	2100.0	1157.0	-1.0	1670.0	
591.804	1388.0	-1.0	2051.0	1126.0	-1.0	1534.0	1347.0	-1.0	2169.0	1667.0	-1.0	2635.0	1302.0	-1.0	1941.0	920.0	-1.0	1255.0	1049.0	-1.0	1624.0	1418.0	-1.0	1992.0	1181.0	-1.0	2030.0	1430.0	-1.0	2299.0	1867.0	-1.0	3358.0	887.0	-1.0	1199.0	1450.0	-1.0	2499.0	1277.0	-1.0	1864.0	1358.0	-1.0	2101.0	1158.0	-1.0	1672.0	
592.304	1387.0	-1.0	2048.0	1124.0	-1.0	1534.0	1347.0	-1.0	2167.0	1666.0	-1.0	2630.0	1303.0	-1.0	1940.0	920.0	-1.0	1255.0	1049.0	-1.0	1624.0	1418.0	-1.0	1993.0	1182.0	-1.0	2029.0	1431.0	-1.0	2299.0	1866.0	-1.0	3357.0	887.0	-1.0	1199.0	1450.0	-1.0	2500.0	1278.0	-1.0	1866.0	1359.0	-1.0	2103.0	1159.0	-1.0	1675.0	
592.803	1388.0	-1.0	2050.0	1126.0	-1.0	1537.0	1347.0	-1.0	2170.0	1668.0	-1.0	2636.0	1304.0	-1.0	1940.0	921.0	-1.0	1255.0	1048.0	-1.0	1623.0	1417.0	-1.0	1990.0	1180.0	-1.0	2027.0	1430.0	-1.0	2298.0	1866.0	-1.0	3356.0	887.0	-1.0	1200.0	1451.0	-1.0	2500.0	1279.0	-1.0	1866.0	1359.0	-1.0	2103.0	1159.0	-1.0	1678.0	
593.302	1388.0	-1.0	2048.0	1125.0	-1.0	1534.0	1347.0	-1.0	2167.0	1666.0	-1.0	2633.0	1303.0	-1.0	1938.0	921.0	-1.0	1255.0	1048.0	-1.0	1620.0	1415.0	-1.0	1990.0	1179.0	-1.0	2026.0	1430.0	-1.0	2299.0	1865.0	-1.0	3355.0	887.0	-1.0	1200.0	1452.0	-1.0	2502.0	1279.0	-1.0	1869.0	1360.0	-1.0	2104.0	1161.0	-1.0	1683.0	
593.801	1388.0	-1.0	2049.0	1127.0	-1.0	1537.0	1348.0	-1.0	2171.0	1668.0	-1.0	2638.0	1304.0	-1.0	1937.0	921.0	-1.0	1254.0	1047.0	-1.0	1620.0	1413.0	-1.0	1987.0	1179.0	-1.0	2023.0	1428.0	-1.0	2297.0	1865.0	-1.0	3353.0	887.0	-1.0	1199.0	1451.0	-1.0	2501.0	1279.0	-1.0	1868.0	1360.0	-1.0	2105.0	1163.0	-1.0	1683.0	
594.300	1387.0	-1.0	2045.0	1125.0	-1.0	1532.0	1348.0	-1.0	2165.0	1668.0	-1.0	2632.0	1302.0	-1.0	1934.0	921.0	-1.0	1252.0	1046.0	-1.0	1617.0	1412.0	-1.0	1985.0	1177.0	-1.0	2019.0	1427.0	-1.0	2295.0	1863.0	-1.0	3349.0	886.0	-1.0	1199.0	1451.0	-1.0	2500.0	1278.0	-1.0	1868.0	1361.0	-1.0	2104.0	1163.0	-1.0	1686.0	
594.799	1389.0	-1.0	2045.0	1126.0	-1.0	1534.0	1348.0	-1.0	2165.0	1669.0	-1.0	2635.0	1300.0	-1.0	1932.0	920.0	-1.0	1252.0	1046.0	-1.0	1614.0	1410.0	-1.0	1980.0	1176.0	-1.0	2015.0	1426.0	-1.0	2291.0	1862.0	-1.0	3345.0	886.0	-1.0	1198.0	1451.0	-1.0	2496.0	1278.0	-1.0	1867.0	1360.0	-1.0	2102.0	1163.0	-1.0	1685.0	
595.299	1386.0	-1.0	2039.0	1124.0	-1.0	1527.0	1346.0	-1.0	2157.0	1666.0	-1.0	2626.0	1298.0	-1.0	1926.0	919.0	-1.0	1249.0	1044.0	-1.0	1609.0	1408.0	-1.0	1977.0	1176.0	-1.0	2011.0	1424.0	-1.0	2288.0	1861.0	-1.0	3338.0	884.0	-1.0	1195.0	1450.0	-1.0	2495.0	1278.0	-1.0	1866.0	1361.0	-1.0	2101.0	1164.0	-1.0	1687.0	
595.798	1386.0	-1.0	2033.0	1122.0	-1.0	1519.0	1345.0	-1.0	2150.0	1666.0	-1.0	2618.0	1295.0	-1.0	1919.0	917.0	-1.0	1245.0	1042.0	-1.0	1605.0	1406.0	-1.0	1973.0	1175.0	-1.0	2007.0	1422.0	-1.0	2283.0	1859.0	-1.0	3329.0	883.0	-1.0	1193.0	1449.0	-1.0	2489.0	1276.0	-1.0	1861.0	1360.0	-1.0	2097.0	1164.0	-1.0	1685.0	
596.298	1384.0	-1.0	2027.0	1119.0	-1.0	1514.0	1343.0	-1.0	2142.0	1663.0	-1.0	2610.0	1292.0	-1.0	1913.0	917.0	-1.0	1242.0	1041.0	-1.0	1600.0	1404.0	-1.0	1970.0	1174.0	-1.0	2004.0	1421.0	-1.0	2282.0	1858.0	-1.0	3324.0	882.0	-1.0	1191.0	1450.0	-1.0	2489.0	1276.0	-1.0	1863.0	1360.0	-1.0	2096.0	1164.0	-1.0	1686.0	
596.797	1384.0	-1.0	2029.0	1120.0	-1.0	1516.0	1344.0	-1.0	2144.0	1667.0	-1.0	2615.0	1292.0	-1.0	1912.0	918.0	-1.0	1243.0	1040.0	-1.0	1599.0	1405.0	-1.0	1970.0	1175.0	-1.0	2003.0	1421.0	-1.0	2281.0	1860.0	-1.0	3324.0	883.0	-1.0	1192.0	1449.0	-1.0	2487.0	1277.0	-1.0	1864.0	1359.0	-1.0	2093.0	1164.0	-1.0	1685.0	
597.296	1382.0	-1.0	2023.0	1117.0	-1.0	1506.0	1343.0	-1.0	2137.0	1664.0	-1.0	2605.0	1291.0	-1.0	1908.0	917.0	-1.0	1240.0	1040.0	-1.0	1597.0	1404.0	-1.0	1968.0	1175.0	-1.0	2001.0	1421.0	-1.0	2280.0	1858.0	-1.0	3320.0	882.0	-1.0	1191.0	1449.0	-1.0	2485.0	1276.0	-1.0	1864.0	1357.0	-1.0	2090.0	1163.0	-1.0	1685.0	
597.795	1381.0	-1.0	2019.0	1113.0	-1.0	1496.0	1343.0	-1.0	2134.0	1663.0	-1.0	2602.0	1290.0	-1.0	1904.0	917.0	-1.0	1239.0	1040.0	-1.0	1595.0	1405.0	-1.0	1967.0	1175.0	-1.0	2000.0	1421.0	-1.0	2278.0	1859.0	-1.0	3316.0	882.0	-1.0	1189.0	1449.0	-1.0	2481.0	1276.0	-1.0	1862.0	1356.0	-1.0	2085.0	1162.0	-1.0	1683.0	
598.294	1379.0	-1.0	2011.0	1108.0	-1.0	1483.0	1340.0	-1.0	2126.0	1661.0	-1.0	2590.0	1290.0	-1.0	1903.0	918.0	-1.0	1239.0	1040.0	-1.0	1594.0	1409.0	-1.0	1971.0	1177.0	-1.0	2001.0	1422.0	-1.0	2280.0	1859.0	-1.0	3315.0	882.0	-1.0	1190.0	1449.0	-1.0	2479.0	1277.0	-1.0	1863.0	1354.0	-1.0	2082.0	1162.0	-1.0	1684.0	
598.793	1376.0	-1.0	2001.0	1103.0	-1.0	1471.0	1339.0	-1.0	2117.0	1659.0	-1.0	2576.0	1289.0	-1.0	1898.0	917.0	-1.0	1236.0	1040.0	-1.0	1591.0	1408.0	-1.0	1967.0	1177.0	-1.0	2001.0	1422.0	-1.0	2275.0	1858.0	-1.0	3308.0	882.0	-1.0	1188.0	1447.0	-1.0	2471.0	1275.0	-1.0	1858.0	1352.0	-1.0	2076.0	1161.0	-1.0	1680.0	
599.292	1373.0	-1.0	1995.0	1102.0	-1.0	1467.0	1337.0	-1.0	2109.0	1655.0	-1.0	2565.0	1287.0	-1.0	1892.0	917.0	-1.0	1234.0	1039.0	-1.0	1590.0	1408.0	-1.0	1965.0	1178.0	-1.0	2001.0	1423.0	-1.0	2275.0	1857.0	-1.0	3305.0	881.0	-1.0	1185.0	1445.0	-1.0	2468.0	1274.0	-1.0	1857.0	1352.0	-1.0	2074.0	1162.0	-1.0	1681.0	
599.792	1371.0	-1.0	1988.0	1099.0	-1.0	1459.0	1333.0	-1.0	2097.0	1650.0	-1.0	2550.0	1286.0	-1.0	1885.0	915.0	-1.0	1230.0	1038.0	-1.0	1587.0	1407.0	-1.0	1961.0	1178.0	-1.0	1999.0	1422.0	-1.0	2269.0	1855.0	-1.0	3297.0	880.0	-1.0	1183.0	1443.0	-1.0	2462.0	1273.0	-1.0	1851.0	1350.0	-1.0	2070.0	1160.0	-1.0	1679.0	
600.291	1372.0	-1.0	1988.0	1099.0	-1.0	1461.0	1333.0	-1.0	2094.0	1650.0	-1.0	2547.0	1284.0	-1.0	1882.0	915.0	-1.0	1230.0	1039.0	-1.0	1586.0	1407.0	-1.0	1960.0	1178.0	-1.0	2000.0	1423.0	-1.0	2270.0	1856.0	-1.0	3298.0	881.0	-1.0	1182.0	1444.0	-1.0	2456.0	1272.0	-1.0	1846.0	1350.0	-1.0	2068.0	1160.0	-1.0	1677.0	
600.790	1371.0	-1.0	1986.0	1098.0	-1.0	1458.0	1333.0	-1.0	2089.0	1648.0	-1.0	2540.0	1283.0	-1.0	1879.0	915.0	-1.0	1227.0	1038.0	-1.0	1585.0	1408.0	-1.0	1960.0	1178.0	-1.0	1999.0	1424.0	-1.0	2267.0	1855.0	-1.0	3295.0	880.0	-1.0	1180.0	1444.0	-1.0	2455.0	1272.0	-1.0	1845.0	1351.0	-1.0	2069.0	1160.0	-1.0	1677.0	
601.290	1373.0	-1.0	1991.0	1101.0	-1.0	1467.0	1334.0	-1.0	2094.0	1651.0	-1.0	2545.0	1284.0	-1.0	1881.0	915.0	-1.0	1229.0	1039.0	-1.0	1587.0	1409.0	-1.0	1961.0	1179.0	-1.0	2001.0	1425.0	-1.0	2266.0	1856.0	-1.0	3295.0	881.0	-1.0	1181.0	1444.0	-1.0	2455.0	1271.0	-1.0	1843.0	1351.0	-1.0	2071.0	1160.0	-1.0	1676.0	
601.789	1373.0	-1.0	1993.0	1100.0	-1.0	1464.0	1334.0	-1.0	2092.0	1650.0	-1.0	2541.0	1284.0	-1.0	1880.0	916.0	-1.0	1228.0	1039.0	-1.0	1587.0	1409.0	-1.0	1960.0	1178.0	-1.0	2000.0	1425.0	-1.0	2265.0	1856.0	-1.0	3293.0	882.0	-1.0	1180.0	1444.0	-1.0	2456.0	1271.0	-1.0	1842.0	1353.0	-1.0	2073.0	1159.0	-1.0	1677.0	
602.288	1376.0	-1.0	1999.0	1103.0	-1.0	1472.0	1336.0	-1.0	2097.0	1652.0	-1.0	2548.0	1285.0	-1.0	1883.0	916.0	-1.0	1230.0	1039.0	-1.0	1589.0	1411.0	-1.0	1964.0	1179.0	-1.0	2004.0	1428.0	-1.0	2274.0	1858.0	-1.0	3302.0	882.0	-1.0	1183.0	1447.0	-1.0	2466.0	1273.0	-1.0	1851.0	1356.0	-1.0	2083.0	1161.0	-1.0	1683.0	
602.787	1376.0	-1.0	2003.0	1103.0	-1.0	1470.0	1337.0	-1.0	2100.0	1653.0	-1.0	2547.0	1287.0	-1.0	1887.0	916.0	-1.0	1231.0	1040.0	-1.0	1592.0	1412.0	-1.0	1965.0	1179.0	-1.0	2005.0	1429.0	-1.0	2275.0	1859.0	-1.0	3304.0	884.0	-1.0	1184.0	1448.0	-1.0	2469.0	1274.0	-1.0	1852.0	1356.0	-1.0	2087.0	1162.0	-1.0	1684.0	
603.286	1378.0	-1.0	2008.0	1104.0	-1.0	1473.0	1339.0	-1.0	2105.0	1654.0	-1.0	2552.0	1288.0	-1.0	1892.0	917.0	-1.0	1233.0	1042.0	-1.0	1595.0	1412.0	-1.0	1968.0	1180.0	-1.0	2008.0	1431.0	-1.0	2280.0	1861.0	-1.0	3310.0	884.0	-1.0	1186.0	1449.0	-1.0	2476.0	1275.0	-1.0	1855.0	1357.0	-1.0	2093.0	1163.0	-1.0	1687.0	
603.786	1383.0	-1.0	2020.0	1107.0	-1.0	1481.0	1343.0	-1.0	2116.0	1661.0	-1.0	2567.0	1293.0	-1.0	1899.0	919.0	-1.0	1238.0	1042.0	-1.0	1600.0	1414.0	-1.0	1973.0	1180.0	-1.0	2013.0	1432.0	-1.0	2284.0	1864.0	-1.0	3319.0	886.0	-1.0	1189.0	1451.0	-1.0	2482.0	1276.0	-1.0	1858.0	1357.0	-1.0	2097.0	1163.0	-1.0	1688.0	
604.285	1383.0	-1.0	2024.0	1110.0	-1.0	1486.0	1344.0	-1.0	2121.0	1662.0	-1.0	2571.0	1294.0	-1.0	1904.0	919.0	-1.0	1240.0	1043.0	-1.0	1602.0	1414.0	-1.0	1973.0	1181.0	-1.0	2016.0	1433.0	-1.0	2287.0	1865.0	-1.0	3327.0	887.0	-1.0	1191.0	1450.0	-1.0	2484.0	1276.0	-1.0	1859.0	1357.0	-1.0	2101.0	1163.0	-1.0	1689.0	
604.784	1383.0	-1.0	2026.0	1109.0	-1.0	1484.0	1344.0	-1.0	2122.0	1661.0	-1.0	2568.0	1295.0	-1.0	1906.0	917.0	-1.0	1238.0	1043.0	-1.0	1602.0	1411.0	-1.0	1967.0	1182.0	-1.0	2018.0	1428.0	-1.0	2279.0	1865.0	-1.0	3326.0	887.0	-1.0	1190.0	1449.0	-1.0	2480.0	1272.0	-1.0	1852.0	1355.0	-1.0	2096.0	1161.0	-1.0	1687.0	
605.283	1383.0	-1.0	2026.0	1109.0	-1.0	1487.0	1344.0	-1.0	2124.0	1660.0	-1.0	2566.0	1296.0	-1.0	1909.0	918.0	-1.0	1236.0	1043.0	-1.0	1603.0	1410.0	-1.0	1966.0	1182.0	-1.0	2019.0	1426.0	-1.0	2276.0	1864.0	-1.0	3328.0	887.0	-1.0	1190.0	1448.0	-1.0	2480.0	1271.0	-1.0	1850.0	1353.0	-1.0	2095.0	1161.0	-1.0	1686.0	
605.782	1381.0	-1.0	2023.0	1107.0	-1.0	1482.0	1343.0	-1.0	2120.0	1656.0	-1.0	2557.0	1297.0	-1.0	1909.0	915.0	-1.0	1233.0	1043.0	-1.0	1602.0	1408.0	-1.0	1959.0	1181.0	-1.0	2019.0	1422.0	-1.0	2266.0	1862.0	-1.0	3324.0	885.0	-1.0	1186.0	1444.0	-1.0	2472.0	1268.0	-1.0	1841.0	1350.0	-1.0	2089.0	1159.0	-1.0	1682.0	
606.281	1380.0	-1.0	2022.0	1107.0	-1.0	1481.0	1343.0	-1.0	2118.0	1655.0	-1.0	2552.0	1297.0	-1.0	1908.0	915.0	-1.0	1232.0	1042.0	-1.0	1601.0	1407.0	-1.0	1956.0	1180.0	-1.0	2018.0	1420.0	-1.0	2263.0	1862.0	-1.0	3323.0	885.0	-1.0	1185.0	1443.0	-1.0	2471.0	1266.0	-1.0	1838.0	1350.0	-1.0	2086.0	1159.0	-1.0	1681.0	
606.780	1382.0	-1.0	2030.0	1113.0	-1.0	1497.0	1346.0	-1.0	2128.0	1659.0	-1.0	2565.0	1300.0	-1.0	1916.0	917.0	-1.0	1236.0	1042.0	-1.0	1604.0	1407.0	-1.0	1962.0	1181.0	-1.0	2022.0	1421.0	-1.0	2263.0	1865.0	-1.0	3332.0	885.0	-1.0	1186.0	1443.0	-1.0	2472.0	1266.0	-1.0	1836.0	1350.0	-1.0	2087.0	1158.0	-1.0	1680.0	
607.280	1382.0	-1.0	2029.0	1112.0	-1.0	1494.0	1347.0	-1.0	2126.0	1658.0	-1.0	2559.0	1300.0	-1.0	1918.0	917.0	-1.0	1236.0	1042.0	-1.0	1606.0	1407.0	-1.0	1961.0	1181.0	-1.0	2022.0	1418.0	-1.0	2259.0	1863.0	-1.0	3331.0	885.0	-1.0	1185.0	1443.0	-1.0	2470.0	1264.0	-1.0	1834.0	1349.0	-1.0	2086.0	1159.0	-1.0	1678.0	
607.779	1384.0	-1.0	2033.0	1113.0	-1.0	1498.0	1347.0	-1.0	2128.0	1658.0	-1.0	2562.0	1301.0	-1.0	1921.0	917.0	-1.0	1238.0	1042.0	-1.0	1609.0	1409.0	-1.0	1965.0	1181.0	-1.0	2026.0	1420.0	-1.0	2264.0	1864.0	-1.0	3339.0	886.0	-1.0	1188.0	1445.0	-1.0	2475.0	1265.0	-1.0	1838.0	1350.0	-1.0	2089.0	1159.0	-1.0	1680.0	
608.278	1383.0	-1.0	2032.0	1111.0	-1.0	1492.0	1346.0	-1.0	2127.0	1655.0	-1.0	2555.0	1301.0	-1.0	1923.0	916.0	-1.0	1237.0	1043.0	-1.0	1610.0	1409.0	-1.0	1964.0	1181.0	-1.0	2027.0	1418.0	-1.0	2261.0	1862.0	-1.0	3336.0	885.0	-1.0	1187.0	1443.0	-1.0	2473.0	1264.0	-1.0	1835.0	1350.0	-1.0	2090.0	1159.0	-1.0	1678.0	
608.778	1384.0	-1.0	2035.0	1111.0	-1.0	1495.0	1347.0	-1.0	2130.0	1655.0	-1.0	2557.0	1302.0	-1.0	1928.0	917.0	-1.0	1239.0	1044.0	-1.0	1613.0	1411.0	-1.0	1969.0	1182.0	-1.0	2030.0	1420.0	-1.0	2265.0	1863.0	-1.0	3343.0	885.0	-1.0	1189.0	1444.0	-1.0	2480.0	1264.0	-1.0	1839.0	1352.0	-1.0	2094.0	1161.0	-1.0	1683.0	
609.277	1383.0	-1.0	2035.0	1109.0	-1.0	1489.0	1346.0	-1.0	2129.0	1654.0	-1.0	2551.0	1303.0	-1.0	1931.0	917.0	-1.0	1240.0	1044.0	-1.0	1616.0	1411.0	-1.0	1970.0	1183.0	-1.0	2033.0	1419.0	-1.0	2261.0	1862.0	-1.0	3342.0	886.0	-1.0	1188.0	1443.0	-1.0	2477.0	1264.0	-1.0	1835.0	1352.0	-1.0	2094.0	1161.0	-1.0	1682.0	
609.776	1383.0	-1.0	2036.0	1108.0	-1.0	1488.0	1346.0	-1.0	2132.0	1653.0	-1.0	2550.0	1303.0	-1.0	1935.0	918.0	-1.0	1242.0	1044.0	-1.0	1619.0	1413.0	-1.0	1974.0	1183.0	-1.0	2035.0	1421.0	-1.0	2264.0	1863.0	-1.0	3345.0	886.0	-1.0	1188.0	1443.0	-1.0	2477.0	1263.0	-1.0	1835.0	1353.0	-1.0	2094.0	1161.0	-1.0	1683.0	
610.275	1383.0	-1.0	2037.0	1109.0	-1.0	1487.0	1346.0	-1.0	2136.0	1653.0	-1.0	2551.0	1305.0	-1.0	1940.0	918.0	-1.0	1242.0	1045.0	-1.0	1623.0	1415.0	-1.0	1976.0	1184.0	-1.0	2038.0	1419.0	-1.0	2260.0	1862.0	-1.0	3345.0	886.0	-1.0	1188.0	1442.0	-1.0	2472.0	1261.0	-1.0	1831.0	1350.0	-1.0	2090.0	1160.0	-1.0	1680.0	
610.775	1384.0	-1.0	2039.0	1108.0	-1.0	1486.0	1347.0	-1.0	2138.0	1654.0	-1.0	2551.0	1306.0	-1.0	1945.0	918.0	-1.0	1244.0	1046.0	-1.0	1626.0	1417.0	-1.0	1981.0	1184.0	-1.0	2040.0	1420.0	-1.0	2261.0	1863.0	-1.0	3348.0	886.0	-1.0	1188.0	1442.0	-1.0	2468.0	1260.0	-1.0	1826.0	1349.0	-1.0	2086.0	1160.0	-1.0	1677.0	
611.274	1384.0	-1.0	2039.0	1107.0	-1.0	1483.0	1346.0	-1.0	2140.0	1653.0	-1.0	2549.0	1307.0	-1.0	1950.0	918.0	-1.0	1245.0	1046.0	-1.0	1628.0	1418.0	-1.0	1982.0	1185.0	-1.0	2041.0	1419.0	-1.0	2258.0	1862.0	-1.0	3346.0	886.0	-1.0	1186.0	1439.0	-1.0	2459.0	1257.0	-1.0	1817.0	1348.0	-1.0	2076.0	1158.0	-1.0	1672.0	
611.774	1383.0	-1.0	2040.0	1107.0	-1.0	1485.0	1347.0	-1.0	2141.0	1653.0	-1.0	2550.0	1307.0	-1.0	1954.0	919.0	-1.0	1248.0	1047.0	-1.0	1630.0	1420.0	-1.0	1986.0	1185.0	-1.0	2042.0	1420.0	-1.0	2259.0	1862.0	-1.0	3349.0	885.0	-1.0	1186.0	1438.0	-1.0	2458.0	1256.0	-1.0	1814.0	1346.0	-1.0	2071.0	1158.0	-1.0	1669.0	
612.273	1385.0	-1.0	2043.0	1109.0	-1.0	1487.0	1348.0	-1.0	2147.0	1656.0	-1.0	2558.0	1309.0	-1.0	1959.0	919.0	-1.0	1249.0	1048.0	-1.0	1633.0	1420.0	-1.0	1988.0	1185.0	-1.0	2043.0	1420.0	-1.0	2257.0	1862.0	-1.0	3349.0	886.0	-1.0	1185.0	1437.0	-1.0	2453.0	1254.0	-1.0	1808.0	1344.0	-1.0	2062.0	1156.0	-1.0	1663.0	
612.772	1383.0	-1.0	2043.0	1106.0	-1.0	1486.0	1347.0	-1.0	2147.0	1655.0	-1.0	2557.0	1309.0	-1.0	1962.0	920.0	-1.0	1251.0	1048.0	-1.0	1635.0	1422.0	-1.0	1991.0	1185.0	-1.0	2044.0	1420.0	-1.0	2256.0	1862.0	-1.0	3350.0	885.0	-1.0	1185.0	1436.0	-1.0	2450.0	1253.0	-1.0	1805.0	1342.0	-1.0	2055.0	1154.0	-1.0	1659.0	
613.271	1386.0	-1.0	2050.0	1110.0	-1.0	1498.0	1348.0	-1.0	2155.0	1656.0	-1.0	2569.0	1312.0	-1.0	1970.0	921.0	-1.0	1256.0	1048.0	-1.0	1640.0	1425.0	-1.0	2002.0	1186.0	-1.0	2048.0	1422.0	-1.0	2262.0	1864.0	-1.0	3361.0	887.0	-1.0	1188.0	1436.0	-1.0	2450.0	1252.0	-1.0	1804.0	1340.0	-1.0	2049.0	1154.0	-1.0	1656.0	
613.770	1386.0	-1.0	2050.0	1109.0	-1.0	1497.0	1347.0	-1.0	2156.0	1656.0	-1.0	2565.0	1312.0	-1.0	1975.0	921.0	-1.0	1258.0	1049.0	-1.0	1641.0	1426.0	-1.0	2007.0	1186.0	-1.0	2049.0	1422.0	-1.0	2261.0	1864.0	-1.0	3361.0	886.0	-1.0	1187.0	1435.0	-1.0	2448.0	1251.0	-1.0	1801.0	1338.0	-1.0	2044.0	1152.0	-1.0	1652.0	
614.269	1387.0	-1.0	2055.0	1110.0	-1.0	1502.0	1348.0	-1.0	2162.0	1657.0	-1.0	2572.0	1313.0	-1.0	1981.0	922.0	-1.0	1262.0	1049.0	-1.0	1645.0	1428.0	-1.0	2014.0	1186.0	-1.0	2050.0	1422.0	-1.0	2262.0	1864.0	-1.0	3366.0	887.0	-1.0	1187.0	1435.0	-1.0	2446.0	1250.0	-1.0	1798.0	1336.0	-1.0	2039.0	1150.0	-1.0	1649.0	
614.768	1385.0	-1.0	2054.0	1108.0	-1.0	1500.0	1345.0	-1.0	2160.0	1653.0	-1.0	2569.0	1313.0	-1.0	1983.0	921.0	-1.0	1263.0	1049.0	-1.0	1645.0	1428.0	-1.0	2013.0	1185.0	-1.0	2048.0	1420.0	-1.0	2260.0	1862.0	-1.0	3362.0	886.0	-1.0	1186.0	1433.0	-1.0	2445.0	1249.0	-1.0	1794.0	1335.0	-1.0	2032.0	1149.0	-1.0	1646.0	
615.267	1386.0	-1.0	2059.0	1110.0	-1.0	1506.0	1347.0	-1.0	2166.0	1655.0	-1.0	2575.0	1312.0	-1.0	1987.0	922.0	-1.0	1265.0	1050.0	-1.0	1647.0	1428.0	-1.0	2020.0	1185.0	-1.0	2049.0	1421.0	-1.0	2265.0	1862.0	-1.0	3369.0	886.0	-1.0	1188.0	1432.0	-1.0	2444.0	1249.0	-1.0	1793.0	1333.0	-1.0	2028.0	1148.0	-1.0	1643.0	
615.766	1386.0	-1.0	2057.0	1107.0	-1.0	1501.0	1346.0	-1.0	2163.0	1653.0	-1.0	2571.0	1310.0	-1.0	1986.0	921.0	-1.0	1265.0	1049.0	-1.0	1646.0	1428.0	-1.0	2019.0	1184.0	-1.0	2048.0	1420.0	-1.0	2264.0	1861.0	-1.0	3366.0	886.0	-1.0	1187.0	1433.0	-1.0	2444.0	1248.0	-1.0	1791.0	1334.0	-1.0	2027.0	1147.0	-1.0	1641.0	
616.265	1387.0	-1.0	2059.0	1109.0	-1.0	1505.0	1346.0	-1.0	2165.0	1654.0	-1.0	2576.0	1310.0	-1.0	1987.0	921.0	-1.0	1267.0	1048.0	-1.0	1648.0	1429.0	-1.0	2026.0	1184.0	-1.0	2051.0	1422.0	-1.0	2276.0	1863.0	-1.0	3376.0	886.0	-1.0	1190.0	1436.0	-1.0	2455.0	1249.0	-1.0	1800.0	1337.0	-1.0	2037.0	1148.0	-1.0	1645.0	
616.764	1387.0	-1.0	2060.0	1109.0	-1.0	1506.0	1345.0	-1.0	2162.0	1654.0	-1.0	2576.0	1307.0	-1.0	1983.0	920.0	-1.0	1266.0	1048.0	-1.0	1650.0	1428.0	-1.0	2028.0	1184.0	-1.0	2051.0	1425.0	-1.0	2284.0	1865.0	-1.0	3381.0	887.0	-1.0	1194.0	1438.0	-1.0	2463.0	1252.0	-1.0	1808.0	1342.0	-1.0	2048.0	1149.0	-1.0	1647.0	
617.264	1389.0	-1.0	2064.0	1112.0	-1.0	1515.0	1345.0	-1.0	2165.0	1656.0	-1.0	2585.0	1307.0	-1.0	1986.0	921.0	-1.0	1270.0	1049.0	-1.0	1653.0	1428.0	-1.0	2034.0	1182.0	-1.0	2052.0	1429.0	-1.0	2301.0	1868.0	-1.0	3396.0	891.0	-1.0	1205.0	1443.0	-1.0	2482.0	1257.0	-1.0	1824.0	1349.0	-1.0	2066.0	1151.0	-1.0	1654.0	
617.763	1390.0	-1.0	2068.0	1112.0	-1.0	1514.0	1345.0	-1.0	2171.0	1658.0	-1.0	2593.0	1308.0	-1.0	1993.0	923.0	-1.0	1277.0	1051.0	-1.0	1659.0	1434.0	-1.0	2050.0	1183.0	-1.0	2057.0	1434.0	-1.0	2318.0	1871.0	-1.0	3408.0	895.0	-1.0	1215.0	1446.0	-1.0	2493.0	1262.0	-1.0	1835.0	1352.0	-1.0	2074.0	1152.0	-1.0	1658.0	
618.262	1392.0	-1.0	2077.0	1114.0	-1.0	1523.0	1348.0	-1.0	2181.0	1663.0	-1.0	2613.0	1311.0	-1.0	2003.0	926.0	-1.0	1287.0	1053.0	-1.0	1665.0	1442.0	-1.0	2068.0	1185.0	-1.0	2064.0	1440.0	-1.0	2332.0	1874.0	-1.0	3422.0	898.0	-1.0	1223.0	1450.0	-1.0	2499.0	1265.0	-1.0	1843.0	1353.0	-1.0	2077.0	1152.0	-1.0	1657.0	
618.762	1393.0	-1.0	2078.0	1115.0	-1.0	1527.0	1348.0	-1.0	2186.0	1664.0	-1.0	2620.0	1311.0	-1.0	2004.0	928.0	-1.0	1290.0	1054.0	-1.0	1668.0	1445.0	-1.0	2078.0	1186.0	-1.0	2068.0	1442.0	-1.0	2342.0	1876.0	-1.0	3429.0	899.0	-1.0	1226.0	1450.0	-1.0	2503.0	1268.0	-1.0	1850.0	1355.0	-1.0	2080.0	1153.0	-1.0	1661.0	
619.261	1392.0	-1.0	2078.0	1113.0	-1.0	1522.0	1348.0	-1.0	2186.0	1664.0	-1.0	2623.0	1310.0	-1.0	2000.0	927.0	-1.0	1288.0	1053.0	-1.0	1668.0	1445.0	-1.0	2078.0	1186.0	-1.0	2070.0	1442.0	-1.0	2344.0	1876.0	-1.0	3428.0	898.0	-1.0	1225.0	1449.0	-1.0	2501.0	1268.0	-1.0	1851.0	1353.0	-1.0	2079.0	1153.0	-1.0	1661.0	
619.760	1394.0	-1.0	2082.0	1115.0	-1.0	1529.0	1348.0	-1.0	2189.0	1667.0	-1.0	2632.0	1309.0	-1.0	1998.0	927.0	-1.0	1289.0	1053.0	-1.0	1667.0	1445.0	-1.0	2082.0	1187.0	-1.0	2070.0	1442.0	-1.0	2345.0	1876.0	-1.0	3430.0	898.0	-1.0	1226.0	1448.0	-1.0	2497.0	1268.0	-1.0	1850.0	1352.0	-1.0	2075.0	1152.0	-1.0	1657.0	
620.260	1393.0	-1.0	2082.0	1115.0	-1.0	1528.0	1348.0	-1.0	2188.0	1667.0	-1.0	2634.0	1307.0	-1.0	1994.0	924.0	-1.0	1287.0	1052.0	-1.0	1664.0	1445.0	-1.0	2081.0	1187.0	-1.0	2069.0	1442.0	-1.0	2346.0	1875.0	-1.0	3428.0	897.0	-1.0	1223.0	1447.0	-1.0	2495.0	1267.0	-1.0	1850.0	1351.0	-1.0	2074.0	1152.0	-1.0	1657.0	
620.759	1392.0	-1.0	2078.0	1113.0	-1.0	1522.0	1347.0	-1.0	2186.0	1665.0	-1.0	2632.0	1305.0	-1.0	1986.0	923.0	-1.0	1284.0	1050.0	-1.0	1659.0	1442.0	-1.0	2076.0	1185.0	-1.0	2066.0	1439.0	-1.0	2341.0	1873.0	-1.0	3421.0	895.0	-1.0	1219.0	1446.0	-1.0	2490.0	1265.0	-1.0	1845.0	1350.0	-1.0	2070.0	1152.0	-1.0	1655.0	
621.258	1392.0	-1.0	2081.0	1114.0	-1.0	1526.0	1347.0	-1.0	2188.0	1668.0	-1.0	2637.0	1302.0	-1.0	1982.0	922.0	-1.0	1282.0	1049.0	-1.0	1657.0	1442.0	-1.0	2075.0	1185.0	-1.0	2065.0	1439.0	-1.0	2342.0	1873.0	-1.0	3420.0	894.0	-1.0	1219.0	1445.0	-1.0	2486.0	1265.0	-1.0	1843.0	1349.0	-1.0	2066.0	1150.0	-1.0	1652.0	
621.758	1392.0	-1.0	2080.0	1113.0	-1.0	1524.0	1347.0	-1.0	2186.0	1667.0	-1.0	2638.0	1300.0	-1.0	1975.0	921.0	-1.0	1278.0	1048.0	-1.0	1652.0	1439.0	-1.0	2070.0	1184.0	-1.0	2062.0	1439.0	-1.0	2340.0	1872.0	-1.0	3415.0	892.0	-1.0	1216.0	1444.0	-1.0	2484.0	1265.0	-1.0	1842.0	1348.0	-1.0	2063.0	1150.0	-1.0	1650.0	
622.257	1393.0	-1.0	2082.0	1116.0	-1.0	1524.0	1348.0	-1.0	2188.0	1670.0	-1.0	2643.0	1297.0	-1.0	1971.0	921.0	-1.0	1276.0	1046.0	-1.0	1648.0	1435.0	-1.0	2063.0	1185.0	-1.0	2059.0	1437.0	-1.0	2334.0	1870.0	-1.0	3407.0	891.0	-1.0	1213.0	1443.0	-1.0	2480.0	1263.0	-1.0	1837.0	1346.0	-1.0	2059.0	1149.0	-1.0	1646.0	
622.756	1392.0	-1.0	2080.0	1114.0	-1.0	1521.0	1348.0	-1.0	2186.0	1669.0	-1.0	2641.0	1294.0	-1.0	1964.0	919.0	-1.0	1273.0	1045.0	-1.0	1644.0	1434.0	-1.0	2059.0	1183.0	-1.0	2056.0	1437.0	-1.0	2332.0	1869.0	-1.0	3403.0	890.0	-1.0	1210.0	1443.0	-1.0	2481.0	1263.0	-1.0	1837.0	1345.0	-1.0	2058.0	1148.0	-1.0	1646.0	
623.255	1393.0	-1.0	2084.0	1116.0	-1.0	1523.0	1348.0	-1.0	2189.0	1672.0	-1.0	2649.0	1293.0	-1.0	1961.0	918.0	-1.0	1270.0	1044.0	-1.0	1641.0	1432.0	-1.0	2054.0	1183.0	-1.0	2055.0	1437.0	-1.0	2329.0	1869.0	-1.0	3399.0	890.0	-1.0	1208.0	1444.0	-1.0	2480.0	1263.0	-1.0	1836.0	1344.0	-1.0	2057.0	1147.0	-1.0	1642.0	
623.754	1392.0	-1.0	2082.0	1115.0	-1.0	1520.0	1347.0	-1.0	2184.0	1671.0	-1.0	2645.0	1291.0	-1.0	1956.0	917.0	-1.0	1268.0	1043.0	-1.0	1639.0	1432.0	-1.0	2051.0	1183.0	-1.0	2053.0	1437.0	-1.0	2329.0	1867.0	-1.0	3397.0	890.0	-1.0	1206.0	1444.0	-1.0	2483.0	1263.0	-1.0	1838.0	1345.0	-1.0	2057.0	1147.0	-1.0	1643.0	
624.253	1393.0	-1.0	2087.0	1119.0	-1.0	1530.0	1348.0	-1.0	2189.0	1673.0	-1.0	2654.0	1291.0	-1.0	1959.0	917.0	-1.0	1270.0	1044.0	-1.0	1640.0	1433.0	-1.0	2054.0	1184.0	-1.0	2055.0	1440.0	-1.0	2331.0	1870.0	-1.0	3400.0	891.0	-1.0	1208.0	1444.0	-1.0	2485.0	1265.0	-1.0	1840.0	1345.0	-1.0	2059.0	1147.0	-1.0	1643.0	
624.752	1391.0	-1.0	2085.0	1118.0	-1.0	1530.0	1347.0	-1.0	2187.0	1671.0	-1.0	2652.0	1291.0	-1.0	1958.0	917.0	-1.0	1270.0	1043.0	-1.0	1639.0	1434.0	-1.0	2055.0	1184.0	-1.0	2055.0	1440.0	-1.0	2334.0	1871.0	-1.0	3403.0	891.0	-1.0	1208.0	1445.0	-1.0	2490.0	1266.0	-1.0	1843.0	1346.0	-1.0	2063.0	1147.0	-1.0	1643.0	
625.251	1392.0	-1.0	2086.0	1118.0	-1.0	1529.0	1347.0	-1.0	2190.0	1674.0	-1.0	2656.0	1292.0	-1.0	1959.0	918.0	-1.0	1270.0	1043.0	-1.0	1640.0	1434.0	-1.0	2056.0	1185.0	-1.0	2057.0	1442.0	-1.0	2334.0	1871.0	-1.0	3404.0	891.0	-1.0	1208.0	1446.0	-1.0	2490.0	1267.0	-1.0	1843.0	1345.0	-1.0	2061.0	1146.0	-1.0	1641.0	
625.750	1392.0	-1.0	2085.0	1118.0	-1.0	1528.0	1348.0	-1.0	2189.0	1673.0	-1.0	2655.0	1293.0	-1.0	1960.0	918.0	-1.0	1272.0	1044.0	-1.0	1640.0	1436.0	-1.0	2058.0	1185.0	-1.0	2058.0	1443.0	-1.0	2339.0	1872.0	-1.0	3407.0	893.0	-1.0	1210.0	1447.0	-1.0	2494.0	1267.0	-1.0	1846.0	1346.0	-1.0	2063.0	1146.0	-1.0	1643.0	
626.249	1392.0	-1.0	2085.0	1117.0	-1.0	1525.0	1348.0	-1.0	2191.0	1675.0	-1.0	2657.0	1293.0	-1.0	1961.0	918.0	-1.0	1272.0	1045.0	-1.0	1641.0	1437.0	-1.0	2060.0	1185.0	-1.0	2059.0	1444.0	-1.0	2338.0	1872.0	-1.0	3406.0	892.0	-1.0	1209.0	1446.0	-1.0	2493.0	1266.0	-1.0	1844.0	1345.0	-1.0	2062.0	1146.0	-1.0	1639.0	
626.748	1390.0	-1.0	2084.0	1117.0	-1.0	1524.0	1348.0	-1.0	2189.0	1673.0	-1.0	2655.0	1294.0	-1.0	1962.0	918.0	-1.0	1273.0	1045.0	-1.0	1641.0	1438.0	-1.0	2062.0	1186.0	-1.0	2060.0	1445.0	-1.0	2341.0	1872.0	-1.0	3409.0	893.0	-1.0	1210.0	1447.0	-1.0	2496.0	1268.0	-1.0	1845.0	1345.0	-1.0	2063.0	1145.0	-1.0	1641.0	
627.248	1391.0	-1.0	2084.0	1115.0	-1.0	1521.0	1348.0	-1.0	2190.0	1674.0	-1.0	2656.0	1295.0	-1.0	1963.0	917.0	-1.0	1273.0	1044.0	-1.0	1641.0	1437.0	-1.0	2062.0	1186.0	-1.0	2059.0	1445.0	-1.0	2339.0	1872.0	-1.0	3407.0	892.0	-1.0	1208.0	1446.0	-1.0	2494.0	1266.0	-1.0	1843.0	1344.0	-1.0	2062.0	1145.0	-1.0	1638.0	
627.747	1390.0	-1.0	2080.0	1115.0	-1.0	1520.0	1347.0	-1.0	2188.0	1672.0	-1.0	2653.0	1294.0	-1.0	1962.0	917.0	-1.0	1272.0	1044.0	-1.0	1640.0	1438.0	-1.0	2063.0	1186.0	-1.0	2059.0	1444.0	-1.0	2339.0	1872.0	-1.0	3407.0	893.0	-1.0	1209.0	1447.0	-1.0	2496.0	1268.0	-1.0	1845.0	1344.0	-1.0	2062.0	1144.0	-1.0	1638.0	
628.246	1389.0	-1.0	2077.0	1114.0	-1.0	1517.0	1346.0	-1.0	2185.0	1671.0	-1.0	2650.0	1293.0	-1.0	1959.0	917.0	-1.0	1271.0	1045.0	-1.0	1639.0	1438.0	-1.0	2061.0	1186.0	-1.0	2057.0	1443.0	-1.0	2337.0	1871.0	-1.0	3404.0	892.0	-1.0	1207.0	1446.0	-1.0	2495.0	1267.0	-1.0	1843.0	1343.0	-1.0	2061.0	1144.0	-1.0	1636.0	
628.745	1388.0	-1.0	2076.0	1114.0	-1.0	1518.0	1346.0	-1.0	2183.0	1671.0	-1.0	2649.0	1293.0	-1.0	1958.0	917.0	-1.0	1271.0	1044.0	-1.0	1637.0	1439.0	-1.0	2062.0	1185.0	-1.0	2057.0	1443.0	-1.0	2340.0	1872.0	-1.0	3405.0	892.0	-1.0	1208.0	1448.0	-1.0	2499.0	1268.0	-1.0	1846.0	1345.0	-1.0	2063.0	1144.0	-1.0	1638.0	
629.244	1387.0	-1.0	2071.0	1112.0	-1.0	1512.0	1344.0	-1.0	2179.0	1669.0	-1.0	2644.0	1292.0	-1.0	1955.0	917.0	-1.0	1269.0	1043.0	-1.0	1634.0	1437.0	-1.0	2058.0	1186.0	-1.0	2055.0	1442.0	-1.0	2335.0	1870.0	-1.0	3400.0	891.0	-1.0	1205.0	1446.0	-1.0	2496.0	1267.0	-1.0	1844.0	1344.0	-1.0	2062.0	1144.0	-1.0	1635.0	
629.743	1386.0	-1.0	2069.0	1111.0	-1.0	1514.0	1344.0	-1.0	2176.0	1667.0	-1.0	2642.0	1291.0	-1.0	1952.0	916.0	-1.0	1268.0	1042.0	-1.0	1632.0	1436.0	-1.0	2056.0	1184.0	-1.0	2052.0	1442.0	-1.0	2335.0	1870.0	-1.0	3400.0	891.0	-1.0	1205.0	1447.0	-1.0	2499.0	1268.0	-1.0	1845.0	1344.0	-1.0	2064.0	1144.0	-1.0	1636.0	
630.242	1382.0	-1.0	2064.0	1108.0	-1.0	1507.0	1341.0	-1.0	2171.0	1664.0	-1.0	2637.0	1288.0	-1.0	1946.0	915.0	-1.0	1265.0	1041.0	-1.0	1629.0	1434.0	-1.0	2050.0	1184.0	-1.0	2048.0	1440.0	-1.0	2329.0	1869.0	-1.0	3392.0	890.0	-1.0	1201.0	1446.0	-1.0	2496.0	1266.0	-1.0	1842.0	1343.0	-1.0	2062.0	1144.0	-1.0	1634.0	
630.741	1380.0	-1.0	2061.0	1106.0	-1.0	1507.0	1338.0	-1.0	2169.0	1663.0	-1.0	2635.0	1287.0	-1.0	1943.0	915.0	-1.0	1263.0	1040.0	-1.0	1625.0	1432.0	-1.0	2047.0	1184.0	-1.0	2046.0	1440.0	-1.0	2327.0	1868.0	-1.0	3391.0	889.0	-1.0	1201.0	1447.0	-1.0	2499.0	1267.0	-1.0	1844.0	1344.0	-1.0	2065.0	1144.0	-1.0	1635.0	
631.240	1380.0	-1.0	2059.0	1106.0	-1.0	1505.0	1338.0	-1.0	2166.0	1663.0	-1.0	2633.0	1286.0	-1.0	1939.0	913.0	-1.0	1260.0	1039.0	-1.0	1622.0	1431.0	-1.0	2042.0	1183.0	-1.0	2043.0	1438.0	-1.0	2322.0	1868.0	-1.0	3386.0	889.0	-1.0	1198.0	1446.0	-1.0	2497.0	1266.0	-1.0	1841.0	1344.0	-1.0	2064.0	1143.0	-1.0	1633.0	
631.739	1380.0	-1.0	2056.0	1106.0	-1.0	1504.0	1339.0	-1.0	2163.0	1663.0	-1.0	2631.0	1284.0	-1.0	1935.0	912.0	-1.0	1258.0	1039.0	-1.0	1619.0	1430.0	-1.0	2039.0	1183.0	-1.0	2040.0	1439.0	-1.0	2321.0	1868.0	-1.0	3385.0	888.0	-1.0	1197.0	1446.0	-1.0	2498.0	1267.0	-1.0	1842.0	1343.0	-1.0	2066.0	1143.0	-1.0	1634.0	
632.238	1378.0	-1.0	2051.0	1106.0	-1.0	1499.0	1338.0	-1.0	2159.0	1662.0	-1.0	2626.0	1284.0	-1.0	1931.0	912.0	-1.0	1256.0	1038.0	-1.0	1616.0	1429.0	-1.0	2035.0	1182.0	-1.0	2037.0	1439.0	-1.0	2316.0	1869.0	-1.0	3381.0	888.0	-1.0	1195.0	1445.0	-1.0	2498.0	1266.0	-1.0	1839.0	1343.0	-1.0	2065.0	1143.0	-1.0	1633.0	
632.737	1378.0	-1.0	2052.0	1107.0	-1.0	1504.0	1338.0	-1.0	2160.0	1662.0	-1.0	2629.0	1283.0	-1.0	1931.0	912.0	-1.0	1256.0	1038.0	-1.0	1615.0	1430.0	-1.0	2036.0	1182.0	-1.0	2037.0	1440.0	-1.0	2320.0	1870.0	-1.0	3385.0	889.0	-1.0	1196.0	1446.0	-1.0	2502.0	1267.0	-1.0	1844.0	1344.0	-1.0	2070.0	1143.0	-1.0	1637.0	
633.237	1377.0	-1.0	2048.0	1107.0	-1.0	1500.0	1338.0	-1.0	2156.0	1661.0	-1.0	2623.0	1283.0	-1.0	1928.0	912.0	-1.0	1255.0	1037.0	-1.0	1613.0	1429.0	-1.0	2031.0	1182.0	-1.0	2035.0	1439.0	-1.0	2314.0	1868.0	-1.0	3381.0	889.0	-1.0	1194.0	1445.0	-1.0	2499.0	1267.0	-1.0	1839.0	1343.0	-1.0	2069.0	1143.0	-1.0	1635.0	
633.736	1376.0	-1.0	2047.0	1108.0	-1.0	1502.0	1337.0	-1.0	2156.0	1661.0	-1.0	2623.0	1282.0	-1.0	1928.0	912.0	-1.0	1254.0	1037.0	-1.0	1612.0	1429.0	-1.0	2031.0	1182.0	-1.0	2034.0	1440.0	-1.0	2315.0	1869.0	-1.0	3381.0	889.0	-1.0	1194.0	1445.0	-1.0	2501.0	1267.0	-1.0	1842.0	1343.0	-1.0	2071.0	1144.0	-1.0	1638.0	
634.235	1374.0	-1.0	2043.0	1106.0	-1.0	1497.0	1335.0	-1.0	2152.0	1659.0	-1.0	2616.0	1281.0	-1.0	1923.0	911.0	-1.0	1251.0	1037.0	-1.0	1609.0	1426.0	-1.0	2025.0	1182.0	-1.0	2031.0	1440.0	-1.0	2310.0	1868.0	-1.0	3376.0	888.0	-1.0	1191.0	1444.0	-1.0	2497.0	1266.0	-1.0	1839.0	1342.0	-1.0	2069.0	1143.0	-1.0	1638.0	
634.735	1373.0	-1.0	2041.0	1106.0	-1.0	1499.0	1336.0	-1.0	2152.0	1660.0	-1.0	2618.0	1281.0	-1.0	1921.0	911.0	-1.0	1251.0	1036.0	-1.0	1608.0	1427.0	-1.0	2024.0	1181.0	-1.0	2029.0	1439.0	-1.0	2306.0	1868.0	-1.0	3374.0	889.0	-1.0	1190.0	1442.0	-1.0	2491.0	1266.0	-1.0	1833.0	1340.0	-1.0	2065.0	1142.0	-1.0	1634.0	
635.234	1371.0	-1.0	2035.0	1105.0	-1.0	1495.0	1334.0	-1.0	2146.0	1658.0	-1.0	2609.0	1279.0	-1.0	1915.0	910.0	-1.0	1248.0	1035.0	-1.0	1603.0	1425.0	-1.0	2018.0	1179.0	-1.0	2024.0	1438.0	-1.0	2299.0	1867.0	-1.0	3366.0	888.0	-1.0	1188.0	1441.0	-1.0	2487.0	1264.0	-1.0	1829.0	1340.0	-1.0	2062.0	1141.0	-1.0	1632.0	
635.734	1371.0	-1.0	2035.0	1106.0	-1.0	1499.0	1335.0	-1.0	2146.0	1658.0	-1.0	2613.0	1278.0	-1.0	1912.0	909.0	-1.0	1246.0	1035.0	-1.0	1601.0	1424.0	-1.0	2013.0	1179.0	-1.0	2020.0	1437.0	-1.0	2294.0	1866.0	-1.0	3361.0	888.0	-1.0	1186.0	1440.0	-1.0	2481.0	1263.0	-1.0	1824.0	1338.0	-1.0	2058.0	1141.0	-1.0	1631.0	
636.233	1369.0	-1.0	2029.0	1105.0	-1.0	1494.0	1332.0	-1.0	2139.0	1656.0	-1.0	2605.0	1276.0	-1.0	1904.0	908.0	-1.0	1243.0	1034.0	-1.0	1597.0	1421.0	-1.0	2006.0	1177.0	-1.0	2016.0	1435.0	-1.0	2288.0	1863.0	-1.0	3354.0	887.0	-1.0	1183.0	1439.0	-1.0	2477.0	1263.0	-1.0	1821.0	1338.0	-1.0	2056.0	1141.0	-1.0	1632.0	
636.732	1367.0	-1.0	2023.0	1103.0	-1.0	1486.0	1332.0	-1.0	2133.0	1656.0	-1.0	2600.0	1273.0	-1.0	1898.0	907.0	-1.0	1240.0	1033.0	-1.0	1593.0	1418.0	-1.0	1998.0	1177.0	-1.0	2011.0	1432.0	-1.0	2282.0	1862.0	-1.0	3344.0	886.0	-1.0	1180.0	1438.0	-1.0	2471.0	1260.0	-1.0	1816.0	1337.0	-1.0	2054.0	1141.0	-1.0	1632.0	
637.231	1365.0	-1.0	2017.0	1100.0	-1.0	1483.0	1330.0	-1.0	2127.0	1653.0	-1.0	2593.0	1272.0	-1.0	1893.0	907.0	-1.0	1238.0	1031.0	-1.0	1589.0	1417.0	-1.0	1996.0	1176.0	-1.0	2008.0	1432.0	-1.0	2281.0	1860.0	-1.0	3341.0	885.0	-1.0	1179.0	1438.0	-1.0	2473.0	1261.0	-1.0	1820.0	1339.0	-1.0	2059.0	1142.0	-1.0	1637.0	
637.730	1364.0	-1.0	2014.0	1099.0	-1.0	1479.0	1331.0	-1.0	2125.0	1654.0	-1.0	2591.0	1271.0	-1.0	1891.0	906.0	-1.0	1236.0	1031.0	-1.0	1588.0	1415.0	-1.0	1991.0	1175.0	-1.0	2005.0	1431.0	-1.0	2276.0	1861.0	-1.0	3338.0	885.0	-1.0	1178.0	1438.0	-1.0	2469.0	1261.0	-1.0	1815.0	1339.0	-1.0	2059.0	1143.0	-1.0	1639.0	
638.229	1362.0	-1.0	2009.0	1098.0	-1.0	1475.0	1328.0	-1.0	2120.0	1651.0	-1.0	2583.0	1270.0	-1.0	1889.0	906.0	-1.0	1235.0	1031.0	-1.0	1586.0	1414.0	-1.0	1988.0	1175.0	-1.0	2004.0	1430.0	-1.0	2274.0	1860.0	-1.0	3335.0	885.0	-1.0	1178.0	1438.0	-1.0	2468.0	1261.0	-1.0	1815.0	1341.0	-1.0	2062.0	1145.0	-1.0	1643.0	
638.728	1360.0	-1.0	2004.0	1096.0	-1.0	1470.0	1327.0	-1.0	2114.0	1648.0	-1.0	2575.0	1270.0	-1.0	1886.0	904.0	-1.0	1233.0	1031.0	-1.0	1587.0	1413.0	-1.0	1985.0	1175.0	-1.0	2004.0	1429.0	-1.0	2271.0	1859.0	-1.0	3332.0	884.0	-1.0	1176.0	1438.0	-1.0	2465.0	1260.0	-1.0	1813.0	1341.0	-1.0	2062.0	1147.0	-1.0	1644.0	
639.227	1360.0	-1.0	2002.0	1097.0	-1.0	1472.0	1327.0	-1.0	2110.0	1646.0	-1.0	2570.0	1270.0	-1.0	1889.0	905.0	-1.0	1236.0	1032.0	-1.0	1588.0	1412.0	-1.0	1986.0	1174.0	-1.0	2004.0	1431.0	-1.0	2274.0	1860.0	-1.0	3335.0	886.0	-1.0	1181.0	1439.0	-1.0	2468.0	1262.0	-1.0	1816.0	1346.0	-1.0	2069.0	1150.0	-1.0	1650.0	
639.727	1360.0	-1.0	1998.0	1096.0	-1.0	1468.0	1325.0	-1.0	2104.0	1645.0	-1.0	2560.0	1272.0	-1.0	1891.0	905.0	-1.0	1236.0	1032.0	-1.0	1591.0	1414.0	-1.0	1986.0	1175.0	-1.0	2005.0	1431.0	-1.0	2272.0	1860.0	-1.0	3334.0	888.0	-1.0	1184.0	1439.0	-1.0	2467.0	1261.0	-1.0	1814.0	1347.0	-1.0	2070.0	1151.0	-1.0	1650.0	
640.227	1360.0	-1.0	1999.0	1098.0	-1.0	1473.0	1325.0	-1.0	2104.0	1645.0	-1.0	2560.0	1274.0	-1.0	1897.0	908.0	-1.0	1240.0	1034.0	-1.0	1595.0	1416.0	-1.0	1994.0	1175.0	-1.0	2008.0	1432.0	-1.0	2278.0	1862.0	-1.0	3339.0	891.0	-1.0	1189.0	1441.0	-1.0	2468.0	1264.0	-1.0	1817.0	1347.0	-1.0	2070.0	1153.0	-1.0	1655.0	
640.726	1359.0	-1.0	1998.0	1098.0	-1.0	1473.0	1326.0	-1.0	2102.0	1644.0	-1.0	2555.0	1277.0	-1.0	1901.0	909.0	-1.0	1242.0	1034.0	-1.0	1596.0	1419.0	-1.0	1996.0	1176.0	-1.0	2007.0	1433.0	-1.0	2277.0	1862.0	-1.0	3336.0	892.0	-1.0	1191.0	1440.0	-1.0	2465.0	1262.0	-1.0	1814.0	1347.0	-1.0	2067.0	1154.0	-1.0	1655.0	
641.225	1361.0	-1.0	2002.0	1102.0	-1.0	1480.0	1327.0	-1.0	2107.0	1646.0	-1.0	2562.0	1280.0	-1.0	1906.0	911.0	-1.0	1246.0	1036.0	-1.0	1598.0	1421.0	-1.0	2001.0	1176.0	-1.0	2008.0	1433.0	-1.0	2276.0	1863.0	-1.0	3337.0	894.0	-1.0	1192.0	1440.0	-1.0	2457.0	1261.0	-1.0	1810.0	1346.0	-1.0	2061.0	1155.0	-1.0	1654.0	
641.724	1362.0	-1.0	2003.0	1102.0	-1.0	1482.0	1328.0	-1.0	2106.0	1647.0	-1.0	2560.0	1280.0	-1.0	1906.0	912.0	-1.0	1246.0	1036.0	-1.0	1598.0	1421.0	-1.0	2000.0	1176.0	-1.0	2007.0	1433.0	-1.0	2275.0	1864.0	-1.0	3334.0	895.0	-1.0	1192.0	1439.0	-1.0	2453.0	1262.0	-1.0	1806.0	1345.0	-1.0	2057.0	1155.0	-1.0	1655.0	
642.223	1364.0	-1.0	2010.0	1107.0	-1.0	1493.0	1331.0	-1.0	2113.0	1651.0	-1.0	2570.0	1282.0	-1.0	1910.0	912.0	-1.0	1249.0	1037.0	-1.0	1600.0	1423.0	-1.0	2003.0	1177.0	-1.0	2010.0	1435.0	-1.0	2282.0	1865.0	-1.0	3343.0	897.0	-1.0	1198.0	1441.0	-1.0	2461.0	1264.0	-1.0	1817.0	1348.0	-1.0	2063.0	1158.0	-1.0	1663.0	
642.722	1365.0	-1.0	2012.0	1106.0	-1.0	1493.0	1333.0	-1.0	2117.0	1653.0	-1.0	2572.0	1284.0	-1.0	1914.0	913.0	-1.0	1250.0	1037.0	-1.0	1601.0	1424.0	-1.0	2003.0	1177.0	-1.0	2011.0	1436.0	-1.0	2282.0	1866.0	-1.0	3343.0	897.0	-1.0	1199.0	1441.0	-1.0	2461.0	1264.0	-1.0	1815.0	1348.0	-1.0	2063.0	1159.0	-1.0	1664.0	
643.222	1368.0	-1.0	2018.0	1109.0	-1.0	1499.0	1335.0	-1.0	2125.0	1654.0	-1.0	2579.0	1286.0	-1.0	1918.0	914.0	-1.0	1252.0	1038.0	-1.0	1603.0	1423.0	-1.0	2005.0	1177.0	-1.0	2014.0	1438.0	-1.0	2286.0	1866.0	-1.0	3349.0	898.0	-1.0	1201.0	1443.0	-1.0	2463.0	1265.0	-1.0	1819.0	1349.0	-1.0	2068.0	1161.0	-1.0	1668.0	
643.721	1372.0	-1.0	2030.0	1115.0	-1.0	1509.0	1340.0	-1.0	2138.0	1661.0	-1.0	2597.0	1289.0	-1.0	1925.0	916.0	-1.0	1256.0	1039.0	-1.0	1608.0	1424.0	-1.0	2006.0	1178.0	-1.0	2019.0	1438.0	-1.0	2289.0	1868.0	-1.0	3356.0	898.0	-1.0	1203.0	1444.0	-1.0	2464.0	1267.0	-1.0	1820.0	1351.0	-1.0	2070.0	1162.0	-1.0	1670.0	
644.220	1374.0	-1.0	2036.0	1116.0	-1.0	1512.0	1342.0	-1.0	2144.0	1662.0	-1.0	2602.0	1291.0	-1.0	1931.0	917.0	-1.0	1259.0	1040.0	-1.0	1611.0	1425.0	-1.0	2009.0	1178.0	-1.0	2020.0	1438.0	-1.0	2291.0	1869.0	-1.0	3360.0	899.0	-1.0	1205.0	1445.0	-1.0	2468.0	1267.0	-1.0	1822.0	1352.0	-1.0	2074.0	1163.0	-1.0	1673.0	
644.719	1378.0	-1.0	2048.0	1120.0	-1.0	1527.0	1346.0	-1.0	2157.0	1666.0	-1.0	2618.0	1295.0	-1.0	1941.0	918.0	-1.0	1264.0	1041.0	-1.0	1617.0	1428.0	-1.0	2017.0	1179.0	-1.0	2024.0	1440.0	-1.0	2295.0	1871.0	-1.0	3368.0	900.0	-1.0	1209.0	1446.0	-1.0	2471.0	1268.0	-1.0	1824.0	1353.0	-1.0	2078.0	1164.0	-1.0	1675.0	
645.218	1380.0	-1.0	2052.0	1121.0	-1.0	1529.0	1346.0	-1.0	2160.0	1668.0	-1.0	2620.0	1296.0	-1.0	1945.0	920.0	-1.0	1266.0	1041.0	-1.0	1618.0	1427.0	-1.0	2017.0	1179.0	-1.0	2025.0	1439.0	-1.0	2296.0	1872.0	-1.0	3371.0	900.0	-1.0	1208.0	1447.0	-1.0	2472.0	1268.0	-1.0	1825.0	1354.0	-1.0	2080.0	1165.0	-1.0	1677.0	
645.717	1382.0	-1.0	2059.0	1124.0	-1.0	1539.0	1349.0	-1.0	2169.0	1671.0	-1.0	2632.0	1298.0	-1.0	1952.0	920.0	-1.0	1270.0	1042.0	-1.0	1621.0	1429.0	-1.0	2024.0	1179.0	-1.0	2027.0	1441.0	-1.0	2307.0	1875.0	-1.0	3384.0	901.0	-1.0	1213.0	1449.0	-1.0	2482.0	1271.0	-1.0	1835.0	1357.0	-1.0	2088.0	1167.0	-1.0	1685.0	
646.216	1383.0	-1.0	2062.0	1124.0	-1.0	1541.0	1349.0	-1.0	2174.0	1672.0	-1.0	2636.0	1300.0	-1.0	1957.0	921.0	-1.0	1270.0	1042.0	-1.0	1621.0	1429.0	-1.0	2026.0	1178.0	-1.0	2028.0	1441.0	-1.0	2309.0	1875.0	-1.0	3387.0	901.0	-1.0	1213.0	1450.0	-1.0	2485.0	1271.0	-1.0	1836.0	1357.0	-1.0	2091.0	1168.0	-1.0	1686.0	
646.715	1385.0	-1.0	2070.0	1128.0	-1.0	1549.0	1351.0	-1.0	2181.0	1675.0	-1.0	2647.0	1302.0	-1.0	1963.0	923.0	-1.0	1274.0	1043.0	-1.0	1624.0	1430.0	-1.0	2030.0	1179.0	-1.0	2030.0	1443.0	-1.0	2317.0	1876.0	-1.0	3397.0	902.0	-1.0	1217.0	1452.0	-1.0	2493.0	1274.0	-1.0	1844.0	1359.0	-1.0	2096.0	1170.0	-1.0	1692.0	
647.214	1387.0	-1.0	2074.0	1128.0	-1.0	1549.0	1352.0	-1.0	2185.0	1676.0	-1.0	2651.0	1302.0	-1.0	1967.0	922.0	-1.0	1275.0	1043.0	-1.0	1626.0	1430.0	-1.0	2031.0	1179.0	-1.0	2031.0	1442.0	-1.0	2317.0	1876.0	-1.0	3400.0	902.0	-1.0	1217.0	1452.0	-1.0	2493.0	1274.0	-1.0	1842.0	1359.0	-1.0	2096.0	1170.0	-1.0	1692.0	
647.713	1388.0	-1.0	2078.0	1130.0	-1.0	1553.0	1352.0	-1.0	2191.0	1678.0	-1.0	2658.0	1303.0	-1.0	1970.0	923.0	-1.0	1276.0	1043.0	-1.0	1627.0	1429.0	-1.0	2033.0	1179.0	-1.0	2032.0	1441.0	-1.0	2320.0	1877.0	-1.0	3403.0	901.0	-1.0	1218.0	1452.0	-1.0	2496.0	1274.0	-1.0	1844.0	1359.0	-1.0	2096.0	1171.0	-1.0	1695.0	
648.213	1390.0	-1.0	2082.0	1130.0	-1.0	1554.0	1354.0	-1.0	2196.0	1680.0	-1.0	2665.0	1303.0	-1.0	1973.0	923.0	-1.0	1277.0	1043.0	-1.0	1628.0	1429.0	-1.0	2032.0	1178.0	-1.0	2033.0	1440.0	-1.0	2318.0	1876.0	-1.0	3405.0	900.0	-1.0	1217.0	1451.0	-1.0	2495.0	1272.0	-1.0	1843.0	1358.0	-1.0	2094.0	1171.0	-1.0	1694.0	
648.712	1391.0	-1.0	2087.0	1131.0	-1.0	1558.0	1354.0	-1.0	2200.0	1682.0	-1.0	2671.0	1303.0	-1.0	1976.0	924.0	-1.0	1279.0	1043.0	-1.0	1629.0	1428.0	-1.0	2034.0	1178.0	-1.0	2034.0	1440.0	-1.0	2319.0	1875.0	-1.0	3407.0	900.0	-1.0	1218.0	1451.0	-1.0	2497.0	1273.0	-1.0	1846.0	1357.0	-1.0	2096.0	1171.0	-1.0	1696.0	
649.211	1392.0	-1.0	2089.0	1131.0	-1.0	1557.0	1354.0	-1.0	2203.0	1683.0	-1.0	2674.0	1304.0	-1.0	1978.0	923.0	-1.0	1279.0	1042.0	-1.0	1630.0	1428.0	-1.0	2032.0	1177.0	-1.0	2034.0	1438.0	-1.0	2316.0	1874.0	-1.0	3404.0	898.0	-1.0	1216.0	1450.0	-1.0	2495.0	1272.0	-1.0	1842.0	1357.0	-1.0	2093.0	1170.0	-1.0	1695.0	
649.710	1393.0	-1.0	2091.0	1131.0	-1.0	1560.0	1354.0	-1.0	2205.0	1684.0	-1.0	2676.0	1304.0	-1.0	1979.0	924.0	-1.0	1279.0	1042.0	-1.0	1629.0	1427.0	-1.0	2033.0	1177.0	-1.0	2035.0	1436.0	-1.0	2317.0	1872.0	-1.0	3405.0	898.0	-1.0	1215.0	1450.0	-1.0	2497.0	1271.0	-1.0	1844.0	1356.0	-1.0	2092.0	1171.0	-1.0	1696.0	
650.209	1393.0	-1.0	2093.0	1132.0	-1.0	1558.0	1355.0	-1.0	2206.0	1685.0	-1.0	2678.0	1303.0	-1.0	1980.0	923.0	-1.0	1279.0	1042.0	-1.0	1628.0	1427.0	-1.0	2032.0	1177.0	-1.0	2034.0	1435.0	-1.0	2314.0	1871.0	-1.0	3402.0	896.0	-1.0	1214.0	1449.0	-1.0	2497.0	1271.0	-1.0	1843.0	1355.0	-1.0	2090.0	1171.0	-1.0	1694.0	
650.709	1394.0	-1.0	2095.0	1131.0	-1.0	1560.0	1354.0	-1.0	2206.0	1684.0	-1.0	2679.0	1303.0	-1.0	1980.0	923.0	-1.0	1279.0	1041.0	-1.0	1629.0	1427.0	-1.0	2033.0	1177.0	-1.0	2035.0	1435.0	-1.0	2317.0	1870.0	-1.0	3403.0	896.0	-1.0	1214.0	1449.0	-1.0	2499.0	1272.0	-1.0	1845.0	1355.0	-1.0	2092.0	1171.0	-1.0	1696.0	
651.208	1394.0	-1.0	2096.0	1131.0	-1.0	1557.0	1354.0	-1.0	2206.0	1685.0	-1.0	2679.0	1302.0	-1.0	1980.0	924.0	-1.0	1278.0	1042.0	-1.0	1629.0	1426.0	-1.0	2030.0	1177.0	-1.0	2035.0	1434.0	-1.0	2313.0	1868.0	-1.0	3400.0	895.0	-1.0	1212.0	1448.0	-1.0	2497.0	1270.0	-1.0	1842.0	1354.0	-1.0	2089.0	1172.0	-1.0	1694.0	
651.707	1394.0	-1.0	2095.0	1130.0	-1.0	1556.0	1352.0	-1.0	2204.0	1684.0	-1.0	2677.0	1302.0	-1.0	1979.0	922.0	-1.0	1278.0	1041.0	-1.0	1627.0	1426.0	-1.0	2030.0	1177.0	-1.0	2034.0	1432.0	-1.0	2312.0	1867.0	-1.0	3398.0	894.0	-1.0	1211.0	1447.0	-1.0	2498.0	1271.0	-1.0	1843.0	1353.0	-1.0	2090.0	1171.0	-1.0	1694.0	
652.206	1395.0	-1.0	2097.0	1131.0	-1.0	1555.0	1353.0	-1.0	2206.0	1685.0	-1.0	2681.0	1302.0	-1.0	1979.0	923.0	-1.0	1278.0	1041.0	-1.0	1628.0	1425.0	-1.0	2030.0	1177.0	-1.0	2034.0	1431.0	-1.0	2311.0	1867.0	-1.0	3398.0	894.0	-1.0	1212.0	1448.0	-1.0	2500.0	1272.0	-1.0	1843.0	1351.0	-1.0	2083.0	1169.0	-1.0	1690.0	
652.705	1395.0	-1.0	2095.0	1128.0	-1.0	1550.0	1353.0	-1.0	2204.0	1684.0	-1.0	2679.0	1303.0	-1.0	1980.0	924.0	-1.0	1282.0	1042.0	-1.0	1630.0	1430.0	-1.0	2038.0	1176.0	-1.0	2035.0	1433.0	-1.0	2316.0	1867.0	-1.0	3401.0	895.0	-1.0	1214.0	1450.0	-1.0	2508.0	1273.0	-1.0	1849.0	1348.0	-1.0	2077.0	1168.0	-1.0	1690.0	
653.204	1396.0	-1.0	2099.0	1131.0	-1.0	1554.0	1355.0	-1.0	2211.0	1687.0	-1.0	2689.0	1305.0	-1.0	1985.0	926.0	-1.0	1286.0	1043.0	-1.0	1633.0	1432.0	-1.0	2043.0	1177.0	-1.0	2036.0	1434.0	-1.0	2319.0	1868.0	-1.0	3406.0	895.0	-1.0	1218.0	1452.0	-1.0	2512.0	1274.0	-1.0	1852.0	1345.0	-1.0	2073.0	1167.0	-1.0	1688.0	
653.703	1396.0	-1.0	2098.0	1129.0	-1.0	1551.0	1354.0	-1.0	2211.0	1685.0	-1.0	2688.0	1306.0	-1.0	1988.0	927.0	-1.0	1290.0	1044.0	-1.0	1634.0	1433.0	-1.0	2048.0	1177.0	-1.0	2037.0	1435.0	-1.0	2323.0	1868.0	-1.0	3410.0	896.0	-1.0	1220.0	1453.0	-1.0	2517.0	1275.0	-1.0	1857.0	1344.0	-1.0	2072.0	1166.0	-1.0	1688.0	
654.202	1396.0	-1.0	2100.0	1128.0	-1.0	1549.0	1356.0	-1.0	2213.0	1687.0	-1.0	2692.0	1309.0	-1.0	1992.0	928.0	-1.0	1291.0	1044.0	-1.0	1636.0	1434.0	-1.0	2051.0	1177.0	-1.0	2038.0	1433.0	-1.0	2323.0	1868.0	-1.0	3410.0	895.0	-1.0	1221.0	1453.0	-1.0	2518.0	1276.0	-1.0	1858.0	1343.0	-1.0	2070.0	1165.0	-1.0	1688.0	
654.701	1397.0	-1.0	2099.0	1128.0	-1.0	1548.0	1355.0	-1.0	2213.0	1685.0	-1.0	2690.0	1309.0	-1.0	1997.0	928.0	-1.0	1295.0	1046.0	-1.0	1639.0	1435.0	-1.0	2056.0	1177.0	-1.0	2040.0	1434.0	-1.0	2327.0	1868.0	-1.0	3414.0	895.0	-1.0	1223.0	1454.0	-1.0	2522.0	1276.0	-1.0	1861.0	1343.0	-1.0	2071.0	1166.0	-1.0	1688.0	
655.200	1395.0	-1.0	2095.0	1124.0	-1.0	1541.0	1354.0	-1.0	2212.0	1681.0	-1.0	2684.0	1311.0	-1.0	2000.0	929.0	-1.0	1296.0	1046.0	-1.0	1642.0	1434.0	-1.0	2056.0	1177.0	-1.0	2041.0	1432.0	-1.0	2325.0	1867.0	-1.0	3414.0	894.0	-1.0	1222.0	1453.0	-1.0	2523.0	1275.0	-1.0	1860.0	1343.0	-1.0	2073.0	1165.0	-1.0	1688.0	
655.699	1395.0	-1.0	2096.0	1124.0	-1.0	1543.0	1354.0	-1.0	2213.0	1680.0	-1.0	2684.0	1314.0	-1.0	2004.0	928.0	-1.0	1298.0	1047.0	-1.0	1644.0	1433.0	-1.0	2058.0	1177.0	-1.0	2042.0	1433.0	-1.0	2329.0	1869.0	-1.0	3419.0	895.0	-1.0	1226.0	1455.0	-1.0	2529.0	1276.0	-1.0	1865.0	1346.0	-1.0	2082.0	1166.0	-1.0	1692.0	
656.198	1396.0	-1.0	2095.0	1122.0	-1.0	1540.0	1354.0	-1.0	2212.0	1678.0	-1.0	2682.0	1315.0	-1.0	2008.0	929.0	-1.0	1299.0	1049.0	-1.0	1647.0	1433.0	-1.0	2061.0	1177.0	-1.0	2043.0	1433.0	-1.0	2330.0	1870.0	-1.0	3424.0	896.0	-1.0	1228.0	1457.0	-1.0	2533.0	1276.0	-1.0	1868.0	1350.0	-1.0	2090.0	1166.0	-1.0	1693.0	
656.697	1397.0	-1.0	2101.0	1125.0	-1.0	1547.0	1355.0	-1.0	2216.0	1680.0	-1.0	2691.0	1317.0	-1.0	2012.0	929.0	-1.0	1304.0	1050.0	-1.0	1650.0	1435.0	-1.0	2069.0	1178.0	-1.0	2047.0	1436.0	-1.0	2340.0	1872.0	-1.0	3435.0	897.0	-1.0	1233.0	1460.0	-1.0	2543.0	1279.0	-1.0	1878.0	1356.0	-1.0	2102.0	1168.0	-1.0	1698.0	
657.196	1399.0	-1.0	2105.0	1125.0	-1.0	1553.0	1357.0	-1.0	2222.0	1683.0	-1.0	2699.0	1319.0	-1.0	2016.0	931.0	-1.0	1308.0	1050.0	-1.0	1654.0	1437.0	-1.0	2075.0	1178.0	-1.0	2050.0	1437.0	-1.0	2347.0	1876.0	-1.0	3443.0	898.0	-1.0	1236.0	1462.0	-1.0	2551.0	1281.0	-1.0	1885.0	1359.0	-1.0	2111.0	1169.0	-1.0	1700.0	
657.696	1401.0	-1.0	2116.0	1130.0	-1.0	1568.0	1361.0	-1.0	2233.0	1687.0	-1.0	2715.0	1322.0	-1.0	2024.0	933.0	-1.0	1314.0	1053.0	-1.0	1661.0	1441.0	-1.0	2086.0	1180.0	-1.0	2055.0	1440.0	-1.0	2355.0	1879.0	-1.0	3455.0	901.0	-1.0	1241.0	1464.0	-1.0	2559.0	1284.0	-1.0	1891.0	1363.0	-1.0	2120.0	1169.0	-1.0	1703.0	
658.195	1404.0	-1.0	2123.0	1133.0	-1.0	1576.0	1362.0	-1.0	2240.0	1689.0	-1.0	2725.0	1325.0	-1.0	2032.0	935.0	-1.0	1319.0	1055.0	-1.0	1667.0	1447.0	-1.0	2099.0	1182.0	-1.0	2061.0	1443.0	-1.0	2366.0	1882.0	-1.0	3463.0	904.0	-1.0	1249.0	1466.0	-1.0	2568.0	1287.0	-1.0	1901.0	1367.0	-1.0	2131.0	1171.0	-1.0	1707.0	
658.694	1404.0	-1.0	2123.0	1132.0	-1.0	1573.0	1363.0	-1.0	2242.0	1688.0	-1.0	2728.0	1328.0	-1.0	2036.0	936.0	-1.0	1325.0	1056.0	-1.0	1669.0	1453.0	-1.0	2110.0	1182.0	-1.0	2064.0	1446.0	-1.0	2371.0	1884.0	-1.0	3465.0	905.0	-1.0	1251.0	1468.0	-1.0	2570.0	1288.0	-1.0	1904.0	1369.0	-1.0	2136.0	1171.0	-1.0	1709.0	
659.194	1406.0	-1.0	2131.0	1136.0	-1.0	1584.0	1366.0	-1.0	2249.0	1692.0	-1.0	2740.0	1329.0	-1.0	2040.0	938.0	-1.0	1329.0	1058.0	-1.0	1672.0	1460.0	-1.0	2122.0	1184.0	-1.0	2065.0	1448.0	-1.0	2374.0	1886.0	-1.0	3465.0	905.0	-1.0	1253.0	1467.0	-1.0	2567.0	1289.0	-1.0	1904.0	1369.0	-1.0	2134.0	1170.0	-1.0	1706.0	
659.694	1407.0	-1.0	2133.0	1137.0	-1.0	1587.0	1366.0	-1.0	2251.0	1694.0	-1.0	2745.0	1328.0	-1.0	2037.0	938.0	-1.0	1329.0	1057.0	-1.0	1669.0	1462.0	-1.0	2125.0	1185.0	-1.0	2064.0	1450.0	-1.0	2378.0	1886.0	-1.0	3463.0	905.0	-1.0	1252.0	1467.0	-1.0	2566.0	1290.0	-1.0	1907.0	1370.0	-1.0	2134.0	1172.0	-1.0	1708.0	
660.193	1408.0	-1.0	2133.0	1137.0	-1.0	1583.0	1367.0	-1.0	2249.0	1695.0	-1.0	2747.0	1325.0	-1.0	2030.0	937.0	-1.0	1326.0	1056.0	-1.0	1666.0	1460.0	-1.0	2122.0	1186.0	-1.0	2063.0	1449.0	-1.0	2377.0	1886.0	-1.0	3458.0	904.0	-1.0	1249.0	1465.0	-1.0	2560.0	1290.0	-1.0	1907.0	1368.0	-1.0	2131.0	1172.0	-1.0	1706.0	
660.692	1409.0	-1.0	2136.0	1138.0	-1.0	1586.0	1366.0	-1.0	2249.0	1695.0	-1.0	2751.0	1323.0	-1.0	2023.0	936.0	-1.0	1324.0	1056.0	-1.0	1664.0	1459.0	-1.0	2120.0	1186.0	-1.0	2065.0	1450.0	-1.0	2384.0	1888.0	-1.0	3461.0	903.0	-1.0	1250.0	1466.0	-1.0	2562.0	1292.0	-1.0	1916.0	1371.0	-1.0	2138.0	1173.0	-1.0	1712.0	
661.191	1410.0	-1.0	2136.0	1139.0	-1.0	1583.0	1365.0	-1.0	2247.0	1697.0	-1.0	2751.0	1321.0	-1.0	2019.0	935.0	-1.0	1322.0	1055.0	-1.0	1662.0	1457.0	-1.0	2117.0	1187.0	-1.0	2068.0	1450.0	-1.0	2385.0	1887.0	-1.0	3461.0	903.0	-1.0	1250.0	1466.0	-1.0	2560.0	1293.0	-1.0	1918.0	1369.0	-1.0	2138.0	1173.0	-1.0	1711.0	
661.690	1411.0	-1.0	2140.0	1140.0	-1.0	1588.0	1367.0	-1.0	2249.0	1698.0	-1.0	2757.0	1319.0	-1.0	2018.0	936.0	-1.0	1322.0	1055.0	-1.0	1663.0	1458.0	-1.0	2119.0	1188.0	-1.0	2072.0	1452.0	-1.0	2393.0	1890.0	-1.0	3467.0	903.0	-1.0	1252.0	1467.0	-1.0	2566.0	1296.0	-1.0	1926.0	1372.0	-1.0	2142.0	1174.0	-1.0	1716.0	
662.189	1411.0	-1.0	2140.0	1140.0	-1.0	1587.0	1366.0	-1.0	2249.0	1698.0	-1.0	2757.0	1318.0	-1.0	2016.0	935.0	-1.0	1321.0	1055.0	-1.0	1663.0	1458.0	-1.0	2120.0	1190.0	-1.0	2075.0	1455.0	-1.0	2396.0	1892.0	-1.0	3469.0	902.0	-1.0	1253.0	1467.0	-1.0	2566.0	1297.0	-1.0	1928.0	1372.0	-1.0	2144.0	1174.0	-1.0	1715.0	
662.688	1413.0	-1.0	2146.0	1142.0	-1.0	1593.0	1367.0	-1.0	2253.0	1699.0	-1.0	2763.0	1317.0	-1.0	2017.0	935.0	-1.0	1322.0	1055.0	-1.0	1665.0	1460.0	-1.0	2124.0	1192.0	-1.0	2081.0	1457.0	-1.0	2405.0	1894.0	-1.0	3477.0	903.0	-1.0	1255.0	1469.0	-1.0	2572.0	1298.0	-1.0	1935.0	1373.0	-1.0	2149.0	1176.0	-1.0	1719.0	
663.187	1413.0	-1.0	2146.0	1142.0	-1.0	1593.0	1367.0	-1.0	2253.0	1700.0	-1.0	2765.0	1317.0	-1.0	2017.0	935.0	-1.0	1322.0	1056.0	-1.0	1667.0	1460.0	-1.0	2123.0	1192.0	-1.0	2085.0	1457.0	-1.0	2407.0	1895.0	-1.0	3480.0	902.0	-1.0	1255.0	1468.0	-1.0	2572.0	1299.0	-1.0	1936.0	1373.0	-1.0	2149.0	1176.0	-1.0	1718.0	
663.687	1414.0	-1.0	2151.0	1145.0	-1.0	1601.0	1368.0	-1.0	2258.0	1701.0	-1.0	2772.0	1317.0	-1.0	2020.0	935.0	-1.0	1322.0	1056.0	-1.0	1669.0	1462.0	-1.0	2127.0	1193.0	-1.0	2089.0	1459.0	-1.0	2413.0	1898.0	-1.0	3487.0	903.0	-1.0	1257.0	1470.0	-1.0	2576.0	1301.0	-1.0	1941.0	1374.0	-1.0	2153.0	1176.0	-1.0	1720.0	
664.186	1414.0	-1.0	2150.0	1145.0	-1.0	1601.0	1368.0	-1.0	2258.0	1701.0	-1.0	2772.0	1316.0	-1.0	2017.0	936.0	-1.0	1321.0	1056.0	-1.0	1669.0	1461.0	-1.0	2127.0	1193.0	-1.0	2089.0	1459.0	-1.0	2412.0	1896.0	-1.0	3485.0	902.0	-1.0	1255.0	1469.0	-1.0	2574.0	1299.0	-1.0	1938.0	1373.0	-1.0	2149.0	1176.0	-1.0	1717.0	
664.685	1415.0	-1.0	2152.0	1148.0	-1.0	1607.0	1369.0	-1.0	2262.0	1703.0	-1.0	2780.0	1316.0	-1.0	2018.0	936.0	-1.0	1322.0	1057.0	-1.0	1668.0	1462.0	-1.0	2129.0	1193.0	-1.0	2090.0	1460.0	-1.0	2415.0	1897.0	-1.0	3486.0	902.0	-1.0	1256.0	1469.0	-1.0	2570.0	1300.0	-1.0	1936.0	1372.0	-1.0	2144.0	1174.0	-1.0	1712.0	
665.184	1414.0	-1.0	2148.0	1147.0	-1.0	1607.0	1369.0	-1.0	2261.0	1703.0	-1.0	2779.0	1315.0	-1.0	2014.0	937.0	-1.0	1321.0	1056.0	-1.0	1665.0	1462.0	-1.0	2126.0	1193.0	-1.0	2087.0	1459.0	-1.0	2411.0	1897.0	-1.0	3481.0	901.0	-1.0	1254.0	1467.0	-1.0	2564.0	1298.0	-1.0	1932.0	1370.0	-1.0	2138.0	1174.0	-1.0	1708.0	
665.683	1415.0	-1.0	2151.0	1150.0	-1.0	1614.0	1369.0	-1.0	2264.0	1705.0	-1.0	2787.0	1314.0	-1.0	2011.0	937.0	-1.0	1319.0	1055.0	-1.0	1662.0	1463.0	-1.0	2123.0	1192.0	-1.0	2082.0	1458.0	-1.0	2404.0	1895.0	-1.0	3474.0	900.0	-1.0	1250.0	1466.0	-1.0	2557.0	1296.0	-1.0	1925.0	1368.0	-1.0	2132.0	1171.0	-1.0	1702.0	
666.182	1413.0	-1.0	2146.0	1148.0	-1.0	1611.0	1368.0	-1.0	2258.0	1704.0	-1.0	2784.0	1311.0	-1.0	2003.0	936.0	-1.0	1316.0	1053.0	-1.0	1656.0	1461.0	-1.0	2118.0	1190.0	-1.0	2074.0	1455.0	-1.0	2395.0	1892.0	-1.0	3460.0	899.0	-1.0	1246.0	1464.0	-1.0	2551.0	1294.0	-1.0	1919.0	1365.0	-1.0	2125.0	1170.0	-1.0	1699.0	
666.681	1414.0	-1.0	2145.0	1149.0	-1.0	1615.0	1367.0	-1.0	2258.0	1705.0	-1.0	2788.0	1310.0	-1.0	1996.0	936.0	-1.0	1313.0	1052.0	-1.0	1650.0	1460.0	-1.0	2110.0	1189.0	-1.0	2066.0	1452.0	-1.0	2385.0	1889.0	-1.0	3448.0	898.0	-1.0	1241.0	1461.0	-1.0	2542.0	1291.0	-1.0	1911.0	1364.0	-1.0	2117.0	1168.0	-1.0	1692.0	
667.181	1411.0	-1.0	2138.0	1146.0	-1.0	1607.0	1366.0	-1.0	2248.0	1702.0	-1.0	2780.0	1306.0	-1.0	1984.0	935.0	-1.0	1308.0	1050.0	-1.0	1642.0	1457.0	-1.0	2102.0	1186.0	-1.0	2055.0	1450.0	-1.0	2376.0	1886.0	-1.0	3432.0	895.0	-1.0	1235.0	1460.0	-1.0	2536.0	1289.0	-1.0	1906.0	1360.0	-1.0	2110.0	1167.0	-1.0	1690.0	
667.680	1411.0	-1.0	2136.0	1147.0	-1.0	1610.0	1365.0	-1.0	2246.0	1703.0	-1.0	2781.0	1302.0	-1.0	1978.0	933.0	-1.0	1305.0	1048.0	-1.0	1635.0	1455.0	-1.0	2099.0	1185.0	-1.0	2047.0	1449.0	-1.0	2369.0	1884.0	-1.0	3423.0	895.0	-1.0	1233.0	1459.0	-1.0	2532.0	1288.0	-1.0	1901.0	1359.0	-1.0	2107.0	1165.0	-1.0	1686.0	
668.179	1408.0	-1.0	2129.0	1144.0	-1.0	1601.0	1361.0	-1.0	2235.0	1700.0	-1.0	2772.0	1298.0	-1.0	1968.0	931.0	-1.0	1301.0	1046.0	-1.0	1627.0	1452.0	-1.0	2092.0	1182.0	-1.0	2038.0	1446.0	-1.0	2361.0	1881.0	-1.0	3409.0	893.0	-1.0	1228.0	1457.0	-1.0	2528.0	1286.0	-1.0	1897.0	1357.0	-1.0	2102.0	1164.0	-1.0	1684.0	
668.679	1408.0	-1.0	2127.0	1145.0	-1.0	1601.0	1359.0	-1.0	2231.0	1699.0	-1.0	2772.0	1295.0	-1.0	1962.0	930.0	-1.0	1298.0	1044.0	-1.0	1621.0	1449.0	-1.0	2088.0	1181.0	-1.0	2033.0	1446.0	-1.0	2363.0	1880.0	-1.0	3406.0	893.0	-1.0	1228.0	1458.0	-1.0	2532.0	1286.0	-1.0	1901.0	1357.0	-1.0	2103.0	1165.0	-1.0	1687.0	
669.178	1405.0	-1.0	2122.0	1141.0	-1.0	1593.0	1357.0	-1.0	2223.0	1697.0	-1.0	2762.0	1293.0	-1.0	1954.0	928.0	-1.0	1294.0	1042.0	-1.0	1616.0	1446.0	-1.0	2080.0	1180.0	-1.0	2026.0	1445.0	-1.0	2357.0	1878.0	-1.0	3396.0	891.0	-1.0	1225.0	1455.0	-1.0	2529.0	1286.0	-1.0	1897.0	1355.0	-1.0	2101.0	1163.0	-1.0	1684.0	
669.677	1403.0	-1.0	2119.0	1141.0	-1.0	1592.0	1355.0	-1.0	2219.0	1696.0	-1.0	2758.0	1290.0	-1.0	1950.0	928.0	-1.0	1292.0	1041.0	-1.0	1613.0	1443.0	-1.0	2077.0	1179.0	-1.0	2023.0	1445.0	-1.0	2357.0	1878.0	-1.0	3394.0	891.0	-1.0	1224.0	1455.0	-1.0	2532.0	1286.0	-1.0	1900.0	1355.0	-1.0	2103.0	1163.0	-1.0	1686.0	
670.176	1402.0	-1.0	2115.0	1138.0	-1.0	1584.0	1352.0	-1.0	2212.0	1694.0	-1.0	2749.0	1288.0	-1.0	1946.0	927.0	-1.0	1289.0	1041.0	-1.0	1609.0	1441.0	-1.0	2071.0	1179.0	-1.0	2018.0	1443.0	-1.0	2351.0	1876.0	-1.0	3387.0	891.0	-1.0	1222.0	1453.0	-1.0	2528.0	1284.0	-1.0	1895.0	1354.0	-1.0	2098.0	1162.0	-1.0	1685.0	
670.675	1401.0	-1.0	2113.0	1138.0	-1.0	1583.0	1351.0	-1.0	2208.0	1692.0	-1.0	2747.0	1288.0	-1.0	1943.0	926.0	-1.0	1289.0	1040.0	-1.0	1607.0	1439.0	-1.0	2068.0	1178.0	-1.0	2018.0	1444.0	-1.0	2352.0	1876.0	-1.0	3387.0	890.0	-1.0	1223.0	1453.0	-1.0	2529.0	1284.0	-1.0	1897.0	1352.0	-1.0	2098.0	1163.0	-1.0	1685.0	
671.174	1399.0	-1.0	2109.0	1138.0	-1.0	1578.0	1349.0	-1.0	2202.0	1691.0	-1.0	2739.0	1287.0	-1.0	1941.0	926.0	-1.0	1286.0	1039.0	-1.0	1606.0	1437.0	-1.0	2064.0	1178.0	-1.0	2015.0	1442.0	-1.0	2348.0	1875.0	-1.0	3382.0	890.0	-1.0	1221.0	1451.0	-1.0	2524.0	1283.0	-1.0	1893.0	1350.0	-1.0	2094.0	1162.0	-1.0	1682.0	
671.673	1399.0	-1.0	2107.0	1137.0	-1.0	1579.0	1349.0	-1.0	2201.0	1691.0	-1.0	2737.0	1287.0	-1.0	1941.0	926.0	-1.0	1286.0	1040.0	-1.0	1606.0	1436.0	-1.0	2064.0	1178.0	-1.0	2016.0	1442.0	-1.0	2350.0	1875.0	-1.0	3385.0	891.0	-1.0	1222.0	1453.0	-1.0	2527.0	1284.0	-1.0	1895.0	1351.0	-1.0	2096.0	1161.0	-1.0	1685.0	
672.172	1396.0	-1.0	2101.0	1136.0	-1.0	1572.0	1347.0	-1.0	2194.0	1688.0	-1.0	2728.0	1287.0	-1.0	1936.0	926.0	-1.0	1284.0	1039.0	-1.0	1603.0	1434.0	-1.0	2057.0	1177.0	-1.0	2013.0	1440.0	-1.0	2344.0	1874.0	-1.0	3377.0	890.0	-1.0	1218.0	1450.0	-1.0	2520.0	1282.0	-1.0	1889.0	1349.0	-1.0	2090.0	1160.0	-1.0	1681.0	
672.671	1396.0	-1.0	2097.0	1134.0	-1.0	1571.0	1345.0	-1.0	2189.0	1688.0	-1.0	2723.0	1286.0	-1.0	1932.0	925.0	-1.0	1282.0	1039.0	-1.0	1601.0	1432.0	-1.0	2054.0	1177.0	-1.0	2011.0	1439.0	-1.0	2342.0	1874.0	-1.0	3374.0	889.0	-1.0	1217.0	1450.0	-1.0	2518.0	1282.0	-1.0	1887.0	1349.0	-1.0	2087.0	1159.0	-1.0	1679.0	
673.171	1392.0	-1.0	2087.0	1131.0	-1.0	1561.0	1343.0	-1.0	2179.0	1684.0	-1.0	2710.0	1283.0	-1.0	1923.0	923.0	-1.0	1277.0	1037.0	-1.0	1596.0	1430.0	-1.0	2044.0	1175.0	-1.0	2004.0	1436.0	-1.0	2333.0	1871.0	-1.0	3359.0	887.0	-1.0	1211.0	1448.0	-1.0	2508.0	1279.0	-1.0	1878.0	1345.0	-1.0	2078.0	1158.0	-1.0	1673.0	
673.671	1390.0	-1.0	2082.0	1130.0	-1.0	1558.0	1343.0	-1.0	2172.0	1683.0	-1.0	2702.0	1281.0	-1.0	1916.0	923.0	-1.0	1273.0	1037.0	-1.0	1591.0	1426.0	-1.0	2037.0	1174.0	-1.0	2000.0	1435.0	-1.0	2329.0	1870.0	-1.0	3352.0	886.0	-1.0	1208.0	1447.0	-1.0	2504.0	1280.0	-1.0	1876.0	1345.0	-1.0	2074.0	1158.0	-1.0	1673.0	
674.170	1390.0	-1.0	2078.0	1128.0	-1.0	1552.0	1342.0	-1.0	2167.0	1683.0	-1.0	2697.0	1280.0	-1.0	1908.0	923.0	-1.0	1269.0	1035.0	-1.0	1588.0	1423.0	-1.0	2029.0	1173.0	-1.0	1995.0	1432.0	-1.0	2320.0	1868.0	-1.0	3341.0	885.0	-1.0	1204.0	1446.0	-1.0	2494.0	1277.0	-1.0	1866.0	1344.0	-1.0	2069.0	1157.0	-1.0	1668.0	
674.669	1388.0	-1.0	2073.0	1127.0	-1.0	1547.0	1341.0	-1.0	2160.0	1682.0	-1.0	2688.0	1277.0	-1.0	1901.0	922.0	-1.0	1265.0	1035.0	-1.0	1584.0	1420.0	-1.0	2020.0	1172.0	-1.0	1990.0	1430.0	-1.0	2314.0	1865.0	-1.0	3330.0	883.0	-1.0	1199.0	1445.0	-1.0	2489.0	1276.0	-1.0	1862.0	1343.0	-1.0	2066.0	1156.0	-1.0	1667.0	
675.168	1389.0	-1.0	2075.0	1129.0	-1.0	1554.0	1342.0	-1.0	2161.0	1684.0	-1.0	2692.0	1277.0	-1.0	1899.0	923.0	-1.0	1265.0	1034.0	-1.0	1583.0	1420.0	-1.0	2021.0	1172.0	-1.0	1989.0	1431.0	-1.0	2316.0	1867.0	-1.0	3332.0	884.0	-1.0	1201.0	1446.0	-1.0	2487.0	1277.0	-1.0	1861.0	1343.0	-1.0	2065.0	1156.0	-1.0	1664.0	
675.667	1387.0	-1.0	2069.0	1128.0	-1.0	1549.0	1341.0	-1.0	2155.0	1683.0	-1.0	2683.0	1276.0	-1.0	1894.0	922.0	-1.0	1262.0	1034.0	-1.0	1579.0	1419.0	-1.0	2014.0	1171.0	-1.0	1983.0	1430.0	-1.0	2309.0	1865.0	-1.0	3324.0	884.0	-1.0	1198.0	1444.0	-1.0	2482.0	1275.0	-1.0	1856.0	1342.0	-1.0	2061.0	1156.0	-1.0	1662.0	
676.166	1387.0	-1.0	2068.0	1128.0	-1.0	1551.0	1340.0	-1.0	2154.0	1684.0	-1.0	2682.0	1275.0	-1.0	1890.0	922.0	-1.0	1261.0	1033.0	-1.0	1577.0	1418.0	-1.0	2012.0	1170.0	-1.0	1980.0	1431.0	-1.0	2311.0	1865.0	-1.0	3322.0	884.0	-1.0	1197.0	1445.0	-1.0	2485.0	1276.0	-1.0	1859.0	1343.0	-1.0	2065.0	1156.0	-1.0	1665.0	
676.665	1388.0	-1.0	2069.0	1128.0	-1.0	1550.0	1341.0	-1.0	2155.0	1685.0	-1.0	2684.0	1277.0	-1.0	1891.0	922.0	-1.0	1260.0	1033.0	-1.0	1575.0	1418.0	-1.0	2009.0	1170.0	-1.0	1978.0	1431.0	-1.0	2308.0	1865.0	-1.0	3320.0	884.0	-1.0	1197.0	1444.0	-1.0	2484.0	1275.0	-1.0	1856.0	1343.0	-1.0	2064.0	1157.0	-1.0	1664.0	
677.164	1386.0	-1.0	2066.0	1127.0	-1.0	1547.0	1342.0	-1.0	2154.0	1685.0	-1.0	2679.0	1276.0	-1.0	1887.0	921.0	-1.0	1256.0	1032.0	-1.0	1573.0	1414.0	-1.0	1999.0	1169.0	-1.0	1976.0	1429.0	-1.0	2301.0	1865.0	-1.0	3317.0	883.0	-1.0	1194.0	1443.0	-1.0	2480.0	1274.0	-1.0	1852.0	1342.0	-1.0	2059.0	1155.0	-1.0	1663.0	
677.663	1386.0	-1.0	2062.0	1126.0	-1.0	1541.0	1341.0	-1.0	2153.0	1683.0	-1.0	2672.0	1276.0	-1.0	1885.0	919.0	-1.0	1251.0	1032.0	-1.0	1570.0	1411.0	-1.0	1991.0	1169.0	-1.0	1973.0	1426.0	-1.0	2291.0	1863.0	-1.0	3311.0	883.0	-1.0	1190.0	1442.0	-1.0	2474.0	1272.0	-1.0	1843.0	1339.0	-1.0	2054.0	1155.0	-1.0	1660.0	
678.162	1384.0	-1.0	2060.0	1125.0	-1.0	1540.0	1342.0	-1.0	2152.0	1681.0	-1.0	2667.0	1277.0	-1.0	1885.0	919.0	-1.0	1249.0	1031.0	-1.0	1570.0	1409.0	-1.0	1986.0	1169.0	-1.0	1972.0	1424.0	-1.0	2286.0	1863.0	-1.0	3311.0	883.0	-1.0	1188.0	1442.0	-1.0	2474.0	1270.0	-1.0	1839.0	1339.0	-1.0	2054.0	1156.0	-1.0	1662.0	
678.661	1381.0	-1.0	2055.0	1121.0	-1.0	1533.0	1340.0	-1.0	2149.0	1678.0	-1.0	2657.0	1278.0	-1.0	1884.0	918.0	-1.0	1247.0	1031.0	-1.0	1567.0	1408.0	-1.0	1978.0	1168.0	-1.0	1969.0	1422.0	-1.0	2275.0	1861.0	-1.0	3304.0	882.0	-1.0	1184.0	1440.0	-1.0	2468.0	1266.0	-1.0	1831.0	1337.0	-1.0	2049.0	1155.0	-1.0	1660.0	
679.160	1379.0	-1.0	2050.0	1118.0	-1.0	1528.0	1338.0	-1.0	2144.0	1675.0	-1.0	2646.0	1278.0	-1.0	1881.0	918.0	-1.0	1244.0	1031.0	-1.0	1566.0	1407.0	-1.0	1974.0	1168.0	-1.0	1967.0	1420.0	-1.0	2268.0	1859.0	-1.0	3301.0	882.0	-1.0	1181.0	1440.0	-1.0	2466.0	1265.0	-1.0	1825.0	1337.0	-1.0	2047.0	1156.0	-1.0	1660.0	
679.659	1380.0	-1.0	2052.0	1120.0	-1.0	1528.0	1340.0	-1.0	2146.0	1677.0	-1.0	2648.0	1280.0	-1.0	1882.0	917.0	-1.0	1242.0	1031.0	-1.0	1565.0	1407.0	-1.0	1969.0	1168.0	-1.0	1966.0	1420.0	-1.0	2262.0	1859.0	-1.0	3298.0	882.0	-1.0	1178.0	1440.0	-1.0	2461.0	1263.0	-1.0	1818.0	1336.0	-1.0	2043.0	1155.0	-1.0	1659.0	
680.158	1379.0	-1.0	2046.0	1118.0	-1.0	1520.0	1339.0	-1.0	2139.0	1674.0	-1.0	2637.0	1278.0	-1.0	1878.0	917.0	-1.0	1239.0	1031.0	-1.0	1563.0	1405.0	-1.0	1965.0	1168.0	-1.0	1965.0	1418.0	-1.0	2255.0	1858.0	-1.0	3293.0	882.0	-1.0	1176.0	1439.0	-1.0	2459.0	1262.0	-1.0	1814.0	1336.0	-1.0	2040.0	1156.0	-1.0	1659.0	
680.657	1379.0	-1.0	2046.0	1118.0	-1.0	1524.0	1340.0	-1.0	2138.0	1674.0	-1.0	2636.0	1279.0	-1.0	1878.0	917.0	-1.0	1240.0	1031.0	-1.0	1564.0	1407.0	-1.0	1965.0	1169.0	-1.0	1968.0	1420.0	-1.0	2259.0	1859.0	-1.0	3301.0	883.0	-1.0	1178.0	1441.0	-1.0	2465.0	1264.0	-1.0	1820.0	1338.0	-1.0	2045.0	1157.0	-1.0	1666.0	
681.156	1378.0	-1.0	2042.0	1115.0	-1.0	1518.0	1338.0	-1.0	2132.0	1672.0	-1.0	2624.0	1280.0	-1.0	1879.0	916.0	-1.0	1239.0	1031.0	-1.0	1565.0	1407.0	-1.0	1964.0	1169.0	-1.0	1969.0	1420.0	-1.0	2255.0	1858.0	-1.0	3300.0	884.0	-1.0	1177.0	1441.0	-1.0	2463.0	1263.0	-1.0	1819.0	1340.0	-1.0	2048.0	1158.0	-1.0	1669.0	
681.655	1378.0	-1.0	2042.0	1115.0	-1.0	1517.0	1338.0	-1.0	2129.0	1669.0	-1.0	2620.0	1280.0	-1.0	1881.0	915.0	-1.0	1240.0	1032.0	-1.0	1567.0	1409.0	-1.0	1968.0	1170.0	-1.0	1972.0	1421.0	-1.0	2257.0	1859.0	-1.0	3303.0	885.0	-1.0	1180.0	1442.0	-1.0	2467.0	1264.0	-1.0	1822.0	1341.0	-1.0	2052.0	1160.0	-1.0	1674.0	
682.154	1378.0	-1.0	2042.0	1114.0	-1.0	1513.0	1339.0	-1.0	2129.0	1670.0	-1.0	2618.0	1282.0	-1.0	1885.0	916.0	-1.0	1241.0	1032.0	-1.0	1571.0	1410.0	-1.0	1969.0	1171.0	-1.0	1974.0	1422.0	-1.0	2254.0	1859.0	-1.0	3303.0	885.0	-1.0	1180.0	1442.0	-1.0	2465.0	1263.0	-1.0	1821.0	1342.0	-1.0	2054.0	1159.0	-1.0	1675.0	
682.653	1378.0	-1.0	2039.0	1111.0	-1.0	1510.0	1338.0	-1.0	2125.0	1666.0	-1.0	2610.0	1282.0	-1.0	1886.0	915.0	-1.0	1241.0	1032.0	-1.0	1573.0	1411.0	-1.0	1970.0	1172.0	-1.0	1977.0	1420.0	-1.0	2252.0	1860.0	-1.0	3303.0	886.0	-1.0	1180.0	1442.0	-1.0	2464.0	1263.0	-1.0	1820.0	1341.0	-1.0	2054.0	1160.0	-1.0	1675.0	
683.152	1379.0	-1.0	2043.0	1114.0	-1.0	1518.0	1339.0	-1.0	2129.0	1668.0	-1.0	2615.0	1285.0	-1.0	1893.0	915.0	-1.0	1245.0	1034.0	-1.0	1578.0	1414.0	-1.0	1978.0	1173.0	-1.0	1981.0	1421.0	-1.0	2254.0	1862.0	-1.0	3311.0	887.0	-1.0	1183.0	1443.0	-1.0	2464.0	1263.0	-1.0	1820.0	1341.0	-1.0	2054.0	1161.0	-1.0	1677.0	
683.652	1377.0	-1.0	2039.0	1111.0	-1.0	1512.0	1339.0	-1.0	2125.0	1664.0	-1.0	2608.0	1285.0	-1.0	1896.0	915.0	-1.0	1246.0	1034.0	-1.0	1580.0	1414.0	-1.0	1980.0	1174.0	-1.0	1983.0	1421.0	-1.0	2252.0	1862.0	-1.0	3310.0	887.0	-1.0	1183.0	1442.0	-1.0	2461.0	1263.0	-1.0	1818.0	1342.0	-1.0	2051.0	1159.0	-1.0	1676.0	
684.151	1378.0	-1.0	2040.0	1113.0	-1.0	1515.0	1340.0	-1.0	2126.0	1665.0	-1.0	2611.0	1287.0	-1.0	1900.0	916.0	-1.0	1248.0	1034.0	-1.0	1583.0	1416.0	-1.0	1986.0	1174.0	-1.0	1987.0	1422.0	-1.0	2258.0	1864.0	-1.0	3319.0	888.0	-1.0	1187.0	1443.0	-1.0	2461.0	1263.0	-1.0	1819.0	1342.0	-1.0	2051.0	1160.0	-1.0	1675.0	
684.650	1377.0	-1.0	2037.0	1111.0	-1.0	1511.0	1339.0	-1.0	2125.0	1663.0	-1.0	2605.0	1287.0	-1.0	1901.0	915.0	-1.0	1248.0	1034.0	-1.0	1583.0	1418.0	-1.0	1986.0	1174.0	-1.0	1987.0	1421.0	-1.0	2257.0	1864.0	-1.0	3317.0	888.0	-1.0	1186.0	1443.0	-1.0	2459.0	1262.0	-1.0	1817.0	1341.0	-1.0	2047.0	1160.0	-1.0	1675.0	
685.149	1377.0	-1.0	2039.0	1112.0	-1.0	1515.0	1339.0	-1.0	2127.0	1663.0	-1.0	2608.0	1288.0	-1.0	1904.0	915.0	-1.0	1249.0	1034.0	-1.0	1585.0	1418.0	-1.0	1991.0	1175.0	-1.0	1989.0	1421.0	-1.0	2255.0	1864.0	-1.0	3319.0	887.0	-1.0	1185.0	1441.0	-1.0	2454.0	1262.0	-1.0	1814.0	1339.0	-1.0	2043.0	1160.0	-1.0	1674.0	
685.648	1376.0	-1.0	2035.0	1108.0	-1.0	1508.0	1337.0	-1.0	2123.0	1660.0	-1.0	2599.0	1286.0	-1.0	1900.0	915.0	-1.0	1246.0	1034.0	-1.0	1584.0	1416.0	-1.0	1985.0	1174.0	-1.0	1985.0	1419.0	-1.0	2248.0	1862.0	-1.0	3310.0	886.0	-1.0	1181.0	1440.0	-1.0	2449.0	1259.0	-1.0	1809.0	1338.0	-1.0	2037.0	1158.0	-1.0	1671.0	
686.148	1376.0	-1.0	2037.0	1109.0	-1.0	1511.0	1336.0	-1.0	2124.0	1660.0	-1.0	2603.0	1286.0	-1.0	1902.0	914.0	-1.0	1247.0	1033.0	-1.0	1583.0	1416.0	-1.0	1986.0	1173.0	-1.0	1985.0	1420.0	-1.0	2251.0	1862.0	-1.0	3312.0	886.0	-1.0	1182.0	1441.0	-1.0	2448.0	1261.0	-1.0	1809.0	1338.0	-1.0	2036.0	1159.0	-1.0	1670.0	
686.647	1375.0	-1.0	2034.0	1107.0	-1.0	1506.0	1335.0	-1.0	2120.0	1658.0	-1.0	2596.0	1284.0	-1.0	1898.0	912.0	-1.0	1244.0	1032.0	-1.0	1581.0	1414.0	-1.0	1981.0	1173.0	-1.0	1983.0	1418.0	-1.0	2246.0	1860.0	-1.0	3306.0	885.0	-1.0	1179.0	1440.0	-1.0	2444.0	1259.0	-1.0	1806.0	1337.0	-1.0	2033.0	1158.0	-1.0	1669.0	
687.146	1375.0	-1.0	2035.0	1106.0	-1.0	1506.0	1336.0	-1.0	2121.0	1657.0	-1.0	2598.0	1283.0	-1.0	1898.0	912.0	-1.0	1243.0	1032.0	-1.0	1580.0	1412.0	-1.0	1980.0	1172.0	-1.0	1983.0	1419.0	-1.0	2249.0	1861.0	-1.0	3309.0	884.0	-1.0	1179.0	1441.0	-1.0	2449.0	1261.0	-1.0	1812.0	1339.0	-1.0	2036.0	1161.0	-1.0	1674.0	
687.645	1376.0	-1.0	2036.0	1106.0	-1.0	1502.0	1336.0	-1.0	2122.0	1658.0	-1.0	2597.0	1283.0	-1.0	1899.0	912.0	-1.0	1243.0	1032.0	-1.0	1582.0	1410.0	-1.0	1978.0	1173.0	-1.0	1985.0	1418.0	-1.0	2247.0	1861.0	-1.0	3308.0	885.0	-1.0	1179.0	1441.0	-1.0	2449.0	1260.0	-1.0	1813.0	1339.0	-1.0	2038.0	1161.0	-1.0	1674.0	
688.144	1377.0	-1.0	2040.0	1106.0	-1.0	1503.0	1335.0	-1.0	2125.0	1659.0	-1.0	2598.0	1283.0	-1.0	1904.0	912.0	-1.0	1245.0	1033.0	-1.0	1585.0	1412.0	-1.0	1981.0	1174.0	-1.0	1987.0	1420.0	-1.0	2251.0	1862.0	-1.0	3314.0	885.0	-1.0	1181.0	1442.0	-1.0	2456.0	1262.0	-1.0	1817.0	1340.0	-1.0	2043.0	1161.0	-1.0	1676.0	
688.643	1377.0	-1.0	2040.0	1105.0	-1.0	1498.0	1336.0	-1.0	2125.0	1658.0	-1.0	2596.0	1285.0	-1.0	1907.0	912.0	-1.0	1245.0	1032.0	-1.0	1588.0	1412.0	-1.0	1980.0	1174.0	-1.0	1990.0	1420.0	-1.0	2249.0	1861.0	-1.0	3313.0	886.0	-1.0	1181.0	1442.0	-1.0	2455.0	1261.0	-1.0	1816.0	1340.0	-1.0	2043.0	1161.0	-1.0	1676.0	
689.143	1377.0	-1.0	2041.0	1103.0	-1.0	1497.0	1335.0	-1.0	2127.0	1658.0	-1.0	2596.0	1285.0	-1.0	1911.0	912.0	-1.0	1247.0	1033.0	-1.0	1591.0	1413.0	-1.0	1983.0	1175.0	-1.0	1994.0	1421.0	-1.0	2252.0	1862.0	-1.0	3318.0	887.0	-1.0	1182.0	1442.0	-1.0	2459.0	1263.0	-1.0	1820.0	1341.0	-1.0	2047.0	1161.0	-1.0	1677.0	
689.642	1378.0	-1.0	2042.0	1104.0	-1.0	1497.0	1337.0	-1.0	2130.0	1660.0	-1.0	2600.0	1286.0	-1.0	1916.0	912.0	-1.0	1248.0	1034.0	-1.0	1594.0	1413.0	-1.0	1985.0	1175.0	-1.0	1997.0	1422.0	-1.0	2251.0	1862.0	-1.0	3319.0	887.0	-1.0	1183.0	1443.0	-1.0	2459.0	1262.0	-1.0	1819.0	1341.0	-1.0	2048.0	1161.0	-1.0	1676.0	
690.141	1377.0	-1.0	2043.0	1104.0	-1.0	1498.0	1338.0	-1.0	2132.0	1660.0	-1.0	2600.0	1287.0	-1.0	1921.0	913.0	-1.0	1250.0	1035.0	-1.0	1597.0	1414.0	-1.0	1988.0	1176.0	-1.0	2001.0	1422.0	-1.0	2255.0	1864.0	-1.0	3326.0	887.0	-1.0	1184.0	1442.0	-1.0	2462.0	1263.0	-1.0	1821.0	1342.0	-1.0	2049.0	1161.0	-1.0	1678.0	
690.640	1381.0	-1.0	2050.0	1108.0	-1.0	1507.0	1341.0	-1.0	2143.0	1665.0	-1.0	2613.0	1290.0	-1.0	1930.0	915.0	-1.0	1254.0	1037.0	-1.0	1603.0	1416.0	-1.0	1994.0	1177.0	-1.0	2007.0	1424.0	-1.0	2258.0	1867.0	-1.0	3334.0	889.0	-1.0	1186.0	1443.0	-1.0	2464.0	1263.0	-1.0	1822.0	1344.0	-1.0	2054.0	1161.0	-1.0	1677.0	
691.139	1381.0	-1.0	2052.0	1108.0	-1.0	1508.0	1342.0	-1.0	2148.0	1664.0	-1.0	2616.0	1293.0	-1.0	1935.0	916.0	-1.0	1258.0	1039.0	-1.0	1607.0	1418.0	-1.0	1999.0	1178.0	-1.0	2011.0	1426.0	-1.0	2267.0	1868.0	-1.0	3341.0	891.0	-1.0	1189.0	1445.0	-1.0	2471.0	1265.0	-1.0	1828.0	1347.0	-1.0	2061.0	1161.0	-1.0	1679.0	
691.639	1386.0	-1.0	2064.0	1114.0	-1.0	1525.0	1346.0	-1.0	2161.0	1672.0	-1.0	2638.0	1299.0	-1.0	1948.0	921.0	-1.0	1269.0	1043.0	-1.0	1616.0	1427.0	-1.0	2017.0	1180.0	-1.0	2018.0	1433.0	-1.0	2282.0	1874.0	-1.0	3353.0	894.0	-1.0	1197.0	1447.0	-1.0	2479.0	1268.0	-1.0	1838.0	1348.0	-1.0	2064.0	1161.0	-1.0	1680.0	
692.138	1388.0	-1.0	2069.0	1118.0	-1.0	1534.0	1351.0	-1.0	2173.0	1677.0	-1.0	2652.0	1305.0	-1.0	1959.0	924.0	-1.0	1278.0	1045.0	-1.0	1623.0	1436.0	-1.0	2036.0	1182.0	-1.0	2023.0	1439.0	-1.0	2299.0	1877.0	-1.0	3366.0	896.0	-1.0	1202.0	1452.0	-1.0	2493.0	1273.0	-1.0	1854.0	1347.0	-1.0	2067.0	1162.0	-1.0	1684.0	
692.637	1391.0	-1.0	2079.0	1121.0	-1.0	1542.0	1357.0	-1.0	2189.0	1684.0	-1.0	2674.0	1309.0	-1.0	1968.0	928.0	-1.0	1287.0	1048.0	-1.0	1629.0	1442.0	-1.0	2053.0	1184.0	-1.0	2029.0	1443.0	-1.0	2312.0	1881.0	-1.0	3376.0	896.0	-1.0	1206.0	1454.0	-1.0	2500.0	1277.0	-1.0	1863.0	1347.0	-1.0	2066.0	1161.0	-1.0	1685.0	
693.136	1393.0	-1.0	2086.0	1124.0	-1.0	1552.0	1360.0	-1.0	2202.0	1689.0	-1.0	2690.0	1313.0	-1.0	1977.0	930.0	-1.0	1294.0	1049.0	-1.0	1635.0	1449.0	-1.0	2068.0	1184.0	-1.0	2033.0	1448.0	-1.0	2327.0	1883.0	-1.0	3386.0	898.0	-1.0	1211.0	1458.0	-1.0	2510.0	1281.0	-1.0	1878.0	1347.0	-1.0	2069.0	1161.0	-1.0	1689.0	
693.635	1393.0	-1.0	2088.0	1123.0	-1.0	1550.0	1362.0	-1.0	2208.0	1691.0	-1.0	2697.0	1314.0	-1.0	1981.0	931.0	-1.0	1298.0	1050.0	-1.0	1636.0	1454.0	-1.0	2077.0	1186.0	-1.0	2036.0	1450.0	-1.0	2333.0	1884.0	-1.0	3387.0	898.0	-1.0	1211.0	1456.0	-1.0	2507.0	1282.0	-1.0	1881.0	1345.0	-1.0	2065.0	1160.0	-1.0	1687.0	
694.134	1395.0	-1.0	2096.0	1125.0	-1.0	1560.0	1365.0	-1.0	2217.0	1694.0	-1.0	2708.0	1314.0	-1.0	1984.0	932.0	-1.0	1300.0	1050.0	-1.0	1637.0	1457.0	-1.0	2084.0	1187.0	-1.0	2037.0	1451.0	-1.0	2333.0	1884.0	-1.0	3388.0	897.0	-1.0	1210.0	1452.0	-1.0	2501.0	1282.0	-1.0	1879.0	1342.0	-1.0	2060.0	1158.0	-1.0	1684.0	
694.633	1396.0	-1.0	2097.0	1127.0	-1.0	1561.0	1365.0	-1.0	2219.0	1696.0	-1.0	2712.0	1312.0	-1.0	1981.0	932.0	-1.0	1300.0	1049.0	-1.0	1634.0	1458.0	-1.0	2085.0	1187.0	-1.0	2035.0	1450.0	-1.0	2334.0	1883.0	-1.0	3384.0	895.0	-1.0	1209.0	1451.0	-1.0	2500.0	1282.0	-1.0	1880.0	1341.0	-1.0	2059.0	1157.0	-1.0	1682.0	
695.133	1396.0	-1.0	2095.0	1126.0	-1.0	1556.0	1364.0	-1.0	2218.0	1694.0	-1.0	2710.0	1308.0	-1.0	1977.0	931.0	-1.0	1297.0	1048.0	-1.0	1631.0	1456.0	-1.0	2083.0	1186.0	-1.0	2031.0	1449.0	-1.0	2331.0	1881.0	-1.0	3378.0	894.0	-1.0	1204.0	1450.0	-1.0	2495.0	1280.0	-1.0	1877.0	1339.0	-1.0	2053.0	1156.0	-1.0	1678.0	
695.632	1396.0	-1.0	2099.0	1128.0	-1.0	1561.0	1365.0	-1.0	2222.0	1697.0	-1.0	2717.0	1307.0	-1.0	1974.0	930.0	-1.0	1296.0	1047.0	-1.0	1628.0	1456.0	-1.0	2079.0	1185.0	-1.0	2029.0	1447.0	-1.0	2325.0	1879.0	-1.0	3372.0	893.0	-1.0	1201.0	1447.0	-1.0	2487.0	1278.0	-1.0	1870.0	1337.0	-1.0	2048.0	1153.0	-1.0	1671.0	
696.132	1397.0	-1.0	2100.0	1128.0	-1.0	1563.0	1364.0	-1.0	2222.0	1697.0	-1.0	2719.0	1304.0	-1.0	1970.0	930.0	-1.0	1295.0	1046.0	-1.0	1625.0	1454.0	-1.0	2078.0	1185.0	-1.0	2026.0	1447.0	-1.0	2326.0	1878.0	-1.0	3370.0	892.0	-1.0	1200.0	1446.0	-1.0	2487.0	1278.0	-1.0	1871.0	1336.0	-1.0	2047.0	1153.0	-1.0	1670.0	
696.631	1396.0	-1.0	2095.0	1126.0	-1.0	1557.0	1363.0	-1.0	2216.0	1694.0	-1.0	2714.0	1300.0	-1.0	1965.0	929.0	-1.0	1292.0	1045.0	-1.0	1620.0	1453.0	-1.0	2074.0	1184.0	-1.0	2022.0	1444.0	-1.0	2323.0	1876.0	-1.0	3363.0	890.0	-1.0	1198.0	1445.0	-1.0	2482.0	1276.0	-1.0	1866.0	1334.0	-1.0	2042.0	1151.0	-1.0	1666.0	
697.130	1396.0	-1.0	2095.0	1128.0	-1.0	1555.0	1363.0	-1.0	2217.0	1696.0	-1.0	2717.0	1298.0	-1.0	1959.0	928.0	-1.0	1289.0	1043.0	-1.0	1616.0	1451.0	-1.0	2068.0	1184.0	-1.0	2019.0	1442.0	-1.0	2315.0	1874.0	-1.0	3354.0	889.0	-1.0	1195.0	1443.0	-1.0	2476.0	1274.0	-1.0	1859.0	1331.0	-1.0	2037.0	1149.0	-1.0	1659.0	
697.629	1395.0	-1.0	2092.0	1125.0	-1.0	1552.0	1362.0	-1.0	2213.0	1695.0	-1.0	2715.0	1295.0	-1.0	1954.0	928.0	-1.0	1286.0	1042.0	-1.0	1612.0	1449.0	-1.0	2065.0	1183.0	-1.0	2017.0	1441.0	-1.0	2314.0	1874.0	-1.0	3351.0	889.0	-1.0	1194.0	1443.0	-1.0	2476.0	1272.0	-1.0	1858.0	1332.0	-1.0	2035.0	1149.0	-1.0	1657.0	
698.128	1393.0	-1.0	2087.0	1123.0	-1.0	1544.0	1361.0	-1.0	2206.0	1693.0	-1.0	2708.0	1293.0	-1.0	1948.0	927.0	-1.0	1282.0	1041.0	-1.0	1610.0	1448.0	-1.0	2060.0	1183.0	-1.0	2015.0	1440.0	-1.0	2310.0	1872.0	-1.0	3345.0	887.0	-1.0	1191.0	1441.0	-1.0	2472.0	1272.0	-1.0	1855.0	1330.0	-1.0	2032.0	1147.0	-1.0	1652.0	
698.627	1392.0	-1.0	2085.0	1123.0	-1.0	1544.0	1360.0	-1.0	2202.0	1693.0	-1.0	2706.0	1291.0	-1.0	1946.0	926.0	-1.0	1282.0	1041.0	-1.0	1608.0	1448.0	-1.0	2060.0	1183.0	-1.0	2014.0	1441.0	-1.0	2312.0	1874.0	-1.0	3345.0	887.0	-1.0	1193.0	1442.0	-1.0	2473.0	1272.0	-1.0	1857.0	1331.0	-1.0	2033.0	1147.0	-1.0	1652.0	
699.126	1391.0	-1.0	2080.0	1121.0	-1.0	1540.0	1359.0	-1.0	2198.0	1691.0	-1.0	2699.0	1291.0	-1.0	1943.0	926.0	-1.0	1281.0	1040.0	-1.0	1606.0	1447.0	-1.0	2057.0	1183.0	-1.0	2014.0	1440.0	-1.0	2310.0	1874.0	-1.0	3342.0	887.0	-1.0	1192.0	1443.0	-1.0	2472.0	1271.0	-1.0	1856.0	1330.0	-1.0	2031.0	1145.0	-1.0	1649.0	
699.625	1392.0	-1.0	2082.0	1123.0	-1.0	1546.0	1358.0	-1.0	2198.0	1692.0	-1.0	2702.0	1291.0	-1.0	1946.0	927.0	-1.0	1282.0	1041.0	-1.0	1608.0	1449.0	-1.0	2063.0	1184.0	-1.0	2016.0	1442.0	-1.0	2314.0	1877.0	-1.0	3349.0	887.0	-1.0	1195.0	1443.0	-1.0	2473.0	1272.0	-1.0	1856.0	1329.0	-1.0	2032.0	1145.0	-1.0	1645.0	
700.124	1390.0	-1.0	2077.0	1120.0	-1.0	1540.0	1357.0	-1.0	2194.0	1690.0	-1.0	2695.0	1291.0	-1.0	1945.0	927.0	-1.0	1282.0	1041.0	-1.0	1609.0	1449.0	-1.0	2062.0	1185.0	-1.0	2016.0	1443.0	-1.0	2312.0	1876.0	-1.0	3347.0	887.0	-1.0	1194.0	1443.0	-1.0	2473.0	1271.0	-1.0	1854.0	1329.0	-1.0	2030.0	1144.0	-1.0	1643.0	
700.623	1391.0	-1.0	2080.0	1123.0	-1.0	1546.0	1357.0	-1.0	2195.0	1691.0	-1.0	2698.0	1293.0	-1.0	1949.0	928.0	-1.0	1285.0	1043.0	-1.0	1613.0	1451.0	-1.0	2067.0	1186.0	-1.0	2020.0	1445.0	-1.0	2313.0	1879.0	-1.0	3352.0	888.0	-1.0	1196.0	1443.0	-1.0	2474.0	1271.0	-1.0	1853.0	1329.0	-1.0	2030.0	1142.0	-1.0	1640.0	
701.122	1389.0	-1.0	2076.0	1121.0	-1.0	1541.0	1357.0	-1.0	2192.0	1689.0	-1.0	2692.0	1294.0	-1.0	1951.0	929.0	-1.0	1284.0	1044.0	-1.0	1615.0	1451.0	-1.0	2068.0	1187.0	-1.0	2020.0	1444.0	-1.0	2312.0	1880.0	-1.0	3350.0	888.0	-1.0	1195.0	1443.0	-1.0	2475.0	1270.0	-1.0	1854.0	1328.0	-1.0	2032.0	1141.0	-1.0	1639.0	
701.622	1390.0	-1.0	2080.0	1122.0	-1.0	1548.0	1358.0	-1.0	2197.0	1689.0	-1.0	2697.0	1297.0	-1.0	1957.0	929.0	-1.0	1289.0	1045.0	-1.0	1619.0	1455.0	-1.0	2075.0	1187.0	-1.0	2024.0	1447.0	-1.0	2315.0	1882.0	-1.0	3357.0	889.0	-1.0	1198.0	1443.0	-1.0	2477.0	1270.0	-1.0	1854.0	1328.0	-1.0	2033.0	1140.0	-1.0	1638.0	
702.122	1390.0	-1.0	2080.0	1121.0	-1.0	1545.0	1358.0	-1.0	2197.0	1688.0	-1.0	2693.0	1298.0	-1.0	1960.0	931.0	-1.0	1290.0	1045.0	-1.0	1622.0	1455.0	-1.0	2076.0	1187.0	-1.0	2024.0	1446.0	-1.0	2313.0	1883.0	-1.0	3354.0	889.0	-1.0	1196.0	1443.0	-1.0	2480.0	1270.0	-1.0	1856.0	1327.0	-1.0	2035.0	1140.0	-1.0	1638.0	
702.621	1391.0	-1.0	2085.0	1124.0	-1.0	1552.0	1359.0	-1.0	2202.0	1690.0	-1.0	2699.0	1301.0	-1.0	1966.0	932.0	-1.0	1294.0	1047.0	-1.0	1625.0	1457.0	-1.0	2083.0	1188.0	-1.0	2026.0	1449.0	-1.0	2317.0	1885.0	-1.0	3361.0	890.0	-1.0	1199.0	1444.0	-1.0	2484.0	1271.0	-1.0	1857.0	1327.0	-1.0	2038.0	1139.0	-1.0	1638.0	
703.121	1390.0	-1.0	2085.0	1122.0	-1.0	1550.0	1359.0	-1.0	2204.0	1689.0	-1.0	2698.0	1301.0	-1.0	1967.0	933.0	-1.0	1294.0	1048.0	-1.0	1627.0	1457.0	-1.0	2083.0	1188.0	-1.0	2026.0	1448.0	-1.0	2317.0	1885.0	-1.0	3359.0	890.0	-1.0	1198.0	1443.0	-1.0	2486.0	1270.0	-1.0	1858.0	1326.0	-1.0	2039.0	1140.0	-1.0	1639.0	
703.620	1391.0	-1.0	2090.0	1124.0	-1.0	1556.0	1359.0	-1.0	2209.0	1691.0	-1.0	2704.0	1303.0	-1.0	1971.0	933.0	-1.0	1295.0	1048.0	-1.0	1629.0	1458.0	-1.0	2082.0	1189.0	-1.0	2025.0	1447.0	-1.0	2315.0	1885.0	-1.0	3357.0	889.0	-1.0	1197.0	1443.0	-1.0	2487.0	1270.0	-1.0	1858.0	1325.0	-1.0	2040.0	1139.0	-1.0	1639.0	
704.119	1390.0	-1.0	2091.0	1124.0	-1.0	1554.0	1359.0	-1.0	2210.0	1690.0	-1.0	2705.0	1303.0	-1.0	1970.0	934.0	-1.0	1296.0	1048.0	-1.0	1629.0	1458.0	-1.0	2083.0	1188.0	-1.0	2024.0	1447.0	-1.0	2316.0	1885.0	-1.0	3357.0	890.0	-1.0	1198.0	1443.0	-1.0	2491.0	1270.0	-1.0	1861.0	1326.0	-1.0	2043.0	1140.0	-1.0	1642.0	
704.618	1391.0	-1.0	2091.0	1124.0	-1.0	1550.0	1360.0	-1.0	2213.0	1692.0	-1.0	2708.0	1302.0	-1.0	1970.0	934.0	-1.0	1296.0	1048.0	-1.0	1628.0	1457.0	-1.0	2079.0	1187.0	-1.0	2022.0	1445.0	-1.0	2312.0	1885.0	-1.0	3353.0	889.0	-1.0	1196.0	1442.0	-1.0	2489.0	1270.0	-1.0	1858.0	1325.0	-1.0	2042.0	1139.0	-1.0	1640.0	
705.118	1390.0	-1.0	2088.0	1122.0	-1.0	1546.0	1360.0	-1.0	2210.0	1691.0	-1.0	2705.0	1301.0	-1.0	1965.0	933.0	-1.0	1293.0	1047.0	-1.0	1625.0	1454.0	-1.0	2076.0	1187.0	-1.0	2020.0	1444.0	-1.0	2311.0	1883.0	-1.0	3350.0	889.0	-1.0	1195.0	1441.0	-1.0	2490.0	1270.0	-1.0	1859.0	1323.0	-1.0	2042.0	1139.0	-1.0	1642.0	
705.617	1387.0	-1.0	2081.0	1120.0	-1.0	1538.0	1358.0	-1.0	2204.0	1689.0	-1.0	2697.0	1298.0	-1.0	1959.0	932.0	-1.0	1289.0	1046.0	-1.0	1619.0	1452.0	-1.0	2068.0	1186.0	-1.0	2014.0	1442.0	-1.0	2305.0	1881.0	-1.0	3340.0	888.0	-1.0	1191.0	1439.0	-1.0	2484.0	1269.0	-1.0	1852.0	1322.0	-1.0	2036.0	1138.0	-1.0	1639.0	
706.117	1386.0	-1.0	2076.0	1119.0	-1.0	1535.0	1356.0	-1.0	2198.0	1686.0	-1.0	2691.0	1294.0	-1.0	1950.0	931.0	-1.0	1285.0	1043.0	-1.0	1614.0	1449.0	-1.0	2061.0	1184.0	-1.0	2009.0	1441.0	-1.0	2302.0	1880.0	-1.0	3333.0	887.0	-1.0	1189.0	1439.0	-1.0	2482.0	1268.0	-1.0	1852.0	1321.0	-1.0	2033.0	1138.0	-1.0	1640.0	
706.616	1382.0	-1.0	2066.0	1116.0	-1.0	1527.0	1353.0	-1.0	2189.0	1683.0	-1.0	2682.0	1290.0	-1.0	1939.0	928.0	-1.0	1279.0	1041.0	-1.0	1605.0	1445.0	-1.0	2051.0	1183.0	-1.0	2002.0	1438.0	-1.0	2293.0	1878.0	-1.0	3321.0	885.0	-1.0	1184.0	1436.0	-1.0	2473.0	1266.0	-1.0	1845.0	1318.0	-1.0	2027.0	1138.0	-1.0	1636.0	
707.115	1379.0	-1.0	2060.0	1114.0	-1.0	1525.0	1350.0	-1.0	2183.0	1682.0	-1.0	2677.0	1286.0	-1.0	1930.0	927.0	-1.0	1275.0	1039.0	-1.0	1599.0	1441.0	-1.0	2044.0	1181.0	-1.0	1997.0	1438.0	-1.0	2293.0	1877.0	-1.0	3316.0	884.0	-1.0	1182.0	1436.0	-1.0	2472.0	1266.0	-1.0	1846.0	1318.0	-1.0	2024.0	1138.0	-1.0	1637.0	
707.614	1376.0	-1.0	2049.0	1111.0	-1.0	1516.0	1347.0	-1.0	2170.0	1677.0	-1.0	2664.0	1281.0	-1.0	1917.0	925.0	-1.0	1268.0	1037.0	-1.0	1591.0	1438.0	-1.0	2032.0	1180.0	-1.0	1988.0	1435.0	-1.0	2282.0	1875.0	-1.0	3302.0	883.0	-1.0	1177.0	1434.0	-1.0	2463.0	1264.0	-1.0	1839.0	1316.0	-1.0	2018.0	1138.0	-1.0	1635.0	
708.114	1372.0	-1.0	2042.0	1112.0	-1.0	1518.0	1342.0	-1.0	2161.0	1674.0	-1.0	2655.0	1276.0	-1.0	1907.0	922.0	-1.0	1262.0	1035.0	-1.0	1584.0	1432.0	-1.0	2022.0	1179.0	-1.0	1984.0	1435.0	-1.0	2281.0	1874.0	-1.0	3297.0	882.0	-1.0	1175.0	1433.0	-1.0	2460.0	1265.0	-1.0	1837.0	1317.0	-1.0	2018.0	1138.0	-1.0	1637.0	
708.613	1369.0	-1.0	2033.0	1109.0	-1.0	1510.0	1339.0	-1.0	2149.0	1669.0	-1.0	2641.0	1271.0	-1.0	1896.0	919.0	-1.0	1255.0	1032.0	-1.0	1578.0	1428.0	-1.0	2009.0	1177.0	-1.0	1979.0	1432.0	-1.0	2271.0	1872.0	-1.0	3286.0	881.0	-1.0	1170.0	1431.0	-1.0	2450.0	1262.0	-1.0	1828.0	1316.0	-1.0	2015.0	1137.0	-1.0	1634.0	
709.113	1367.0	-1.0	2026.0	1108.0	-1.0	1507.0	1335.0	-1.0	2139.0	1666.0	-1.0	2630.0	1269.0	-1.0	1887.0	917.0	-1.0	1250.0	1032.0	-1.0	1574.0	1424.0	-1.0	2000.0	1177.0	-1.0	1976.0	1432.0	-1.0	2267.0	1871.0	-1.0	3281.0	881.0	-1.0	1169.0	1430.0	-1.0	2447.0	1261.0	-1.0	1826.0	1318.0	-1.0	2016.0	1138.0	-1.0	1636.0	
709.612	1364.0	-1.0	2018.0	1106.0	-1.0	1501.0	1332.0	-1.0	2128.0	1662.0	-1.0	2616.0	1268.0	-1.0	1881.0	916.0	-1.0	1247.0	1032.0	-1.0	1571.0	1422.0	-1.0	1995.0	1177.0	-1.0	1973.0	1431.0	-1.0	2262.0	1871.0	-1.0	3273.0	881.0	-1.0	1168.0	1430.0	-1.0	2443.0	1259.0	-1.0	1820.0	1317.0	-1.0	2015.0	1139.0	-1.0	1634.0	
710.111	1363.0	-1.0	2015.0	1107.0	-1.0	1502.0	1332.0	-1.0	2123.0	1660.0	-1.0	2610.0	1269.0	-1.0	1884.0	917.0	-1.0	1248.0	1032.0	-1.0	1573.0	1425.0	-1.0	1998.0	1177.0	-1.0	1975.0	1434.0	-1.0	2266.0	1872.0	-1.0	3277.0	884.0	-1.0	1172.0	1432.0	-1.0	2445.0	1261.0	-1.0	1820.0	1320.0	-1.0	2018.0	1139.0	-1.0	1635.0	
710.610	1360.0	-1.0	2007.0	1104.0	-1.0	1494.0	1329.0	-1.0	2114.0	1656.0	-1.0	2594.0	1271.0	-1.0	1881.0	917.0	-1.0	1248.0	1032.0	-1.0	1574.0	1426.0	-1.0	1995.0	1178.0	-1.0	1974.0	1434.0	-1.0	2262.0	1871.0	-1.0	3270.0	885.0	-1.0	1172.0	1431.0	-1.0	2440.0	1260.0	-1.0	1814.0	1319.0	-1.0	2014.0	1139.0	-1.0	1633.0	
711.109	1360.0	-1.0	2003.0	1103.0	-1.0	1493.0	1329.0	-1.0	2110.0	1654.0	-1.0	2588.0	1272.0	-1.0	1884.0	918.0	-1.0	1249.0	1034.0	-1.0	1577.0	1428.0	-1.0	1999.0	1178.0	-1.0	1974.0	1434.0	-1.0	2258.0	1873.0	-1.0	3269.0	886.0	-1.0	1172.0	1431.0	-1.0	2433.0	1259.0	-1.0	1808.0	1320.0	-1.0	2012.0	1138.0	-1.0	1631.0	
711.608	1357.0	-1.0	1995.0	1101.0	-1.0	1484.0	1327.0	-1.0	2102.0	1651.0	-1.0	2573.0	1273.0	-1.0	1882.0	918.0	-1.0	1247.0	1034.0	-1.0	1577.0	1428.0	-1.0	1996.0	1178.0	-1.0	1972.0	1433.0	-1.0	2252.0	1871.0	-1.0	3261.0	886.0	-1.0	1169.0	1430.0	-1.0	2428.0	1258.0	-1.0	1804.0	1319.0	-1.0	2011.0	1139.0	-1.0	1630.0	
712.107	1357.0	-1.0	1993.0	1101.0	-1.0	1484.0	1327.0	-1.0	2099.0	1650.0	-1.0	2569.0	1275.0	-1.0	1882.0	918.0	-1.0	1248.0	1035.0	-1.0	1579.0	1430.0	-1.0	1996.0	1178.0	-1.0	1972.0	1432.0	-1.0	2247.0	1872.0	-1.0	3258.0	887.0	-1.0	1169.0	1430.0	-1.0	2423.0	1258.0	-1.0	1799.0	1320.0	-1.0	2009.0	1138.0	-1.0	1629.0	
712.606	1356.0	-1.0	1988.0	1099.0	-1.0	1479.0	1326.0	-1.0	2095.0	1647.0	-1.0	2561.0	1275.0	-1.0	1881.0	918.0	-1.0	1247.0	1036.0	-1.0	1580.0	1430.0	-1.0	1994.0	1178.0	-1.0	1972.0	1432.0	-1.0	2244.0	1871.0	-1.0	3255.0	888.0	-1.0	1168.0	1430.0	-1.0	2422.0	1258.0	-1.0	1799.0	1320.0	-1.0	2011.0	1139.0	-1.0	1630.0	
713.106	1357.0	-1.0	1990.0	1100.0	-1.0	1482.0	1329.0	-1.0	2098.0	1648.0	-1.0	2564.0	1278.0	-1.0	1883.0	919.0	-1.0	1247.0	1037.0	-1.0	1581.0	1430.0	-1.0	1993.0	1178.0	-1.0	1974.0	1432.0	-1.0	2241.0	1871.0	-1.0	3254.0	888.0	-1.0	1167.0	1430.0	-1.0	2418.0	1257.0	-1.0	1796.0	1323.0	-1.0	2012.0	1139.0	-1.0	1630.0	
713.605	1356.0	-1.0	1986.0	1098.0	-1.0	1476.0	1327.0	-1.0	2094.0	1646.0	-1.0	2555.0	1278.0	-1.0	1881.0	919.0	-1.0	1246.0	1037.0	-1.0	1581.0	1430.0	-1.0	1989.0	1179.0	-1.0	1972.0	1432.0	-1.0	2239.0	1869.0	-1.0	3250.0	887.0	-1.0	1166.0	1429.0	-1.0	2417.0	1257.0	-1.0	1793.0	1324.0	-1.0	2012.0	1140.0	-1.0	1631.0	
714.104	1357.0	-1.0	1989.0	1100.0	-1.0	1479.0	1329.0	-1.0	2096.0	1648.0	-1.0	2558.0	1279.0	-1.0	1882.0	919.0	-1.0	1246.0	1037.0	-1.0	1582.0	1429.0	-1.0	1986.0	1179.0	-1.0	1972.0	1431.0	-1.0	2235.0	1869.0	-1.0	3248.0	888.0	-1.0	1165.0	1429.0	-1.0	2413.0	1257.0	-1.0	1790.0	1324.0	-1.0	2013.0	1140.0	-1.0	1630.0	
714.603	1356.0	-1.0	1987.0	1100.0	-1.0	1476.0	1330.0	-1.0	2092.0	1647.0	-1.0	2554.0	1277.0	-1.0	1880.0	918.0	-1.0	1245.0	1037.0	-1.0	1581.0	1428.0	-1.0	1984.0	1178.0	-1.0	1971.0	1431.0	-1.0	2235.0	1868.0	-1.0	3247.0	889.0	-1.0	1165.0	1429.0	-1.0	2412.0	1256.0	-1.0	1790.0	1324.0	-1.0	2013.0	1141.0	-1.0	1632.0	
715.102	1358.0	-1.0	1990.0	1102.0	-1.0	1484.0	1331.0	-1.0	2095.0	1649.0	-1.0	2562.0	1278.0	-1.0	1882.0	919.0	-1.0	1247.0	1037.0	-1.0	1582.0	1429.0	-1.0	1987.0	1178.0	-1.0	1970.0	1432.0	-1.0	2236.0	1870.0	-1.0	3250.0	890.0	-1.0	1168.0	1430.0	-1.0	2411.0	1257.0	-1.0	1789.0	1325.0	-1.0	2013.0	1142.0	-1.0	1632.0	
715.601	1358.0	-1.0	1987.0	1101.0	-1.0	1480.0	1331.0	-1.0	2090.0	1650.0	-1.0	2556.0	1278.0	-1.0	1879.0	918.0	-1.0	1245.0	1036.0	-1.0	1578.0	1428.0	-1.0	1983.0	1177.0	-1.0	1968.0	1431.0	-1.0	2233.0	1869.0	-1.0	3249.0	890.0	-1.0	1167.0	1430.0	-1.0	2409.0	1257.0	-1.0	1786.0	1325.0	-1.0	2010.0	1143.0	-1.0	1634.0	
716.101	1358.0	-1.0	1988.0	1103.0	-1.0	1485.0	1332.0	-1.0	2093.0	1652.0	-1.0	2561.0	1279.0	-1.0	1879.0	918.0	-1.0	1245.0	1036.0	-1.0	1578.0	1428.0	-1.0	1981.0	1177.0	-1.0	1967.0	1431.0	-1.0	2230.0	1870.0	-1.0	3249.0	891.0	-1.0	1169.0	1430.0	-1.0	2407.0	1257.0	-1.0	1783.0	1324.0	-1.0	2007.0	1143.0	-1.0	1636.0	
716.600	1358.0	-1.0	1985.0	1103.0	-1.0	1483.0	1332.0	-1.0	2090.0	1651.0	-1.0	2558.0	1279.0	-1.0	1877.0	918.0	-1.0	1244.0	1035.0	-1.0	1575.0	1427.0	-1.0	1979.0	1177.0	-1.0	1966.0	1431.0	-1.0	2231.0	1869.0	-1.0	3251.0	892.0	-1.0	1171.0	1431.0	-1.0	2408.0	1257.0	-1.0	1784.0	1326.0	-1.0	2007.0	1146.0	-1.0	1638.0	
717.099	1360.0	-1.0	1990.0	1106.0	-1.0	1491.0	1334.0	-1.0	2094.0	1654.0	-1.0	2567.0	1281.0	-1.0	1881.0	919.0	-1.0	1247.0	1036.0	-1.0	1578.0	1428.0	-1.0	1984.0	1178.0	-1.0	1970.0	1434.0	-1.0	2241.0	1873.0	-1.0	3266.0	895.0	-1.0	1177.0	1434.0	-1.0	2415.0	1260.0	-1.0	1789.0	1327.0	-1.0	2012.0	1149.0	-1.0	1643.0	
717.598	1361.0	-1.0	1991.0	1107.0	-1.0	1492.0	1335.0	-1.0	2095.0	1654.0	-1.0	2567.0	1282.0	-1.0	1885.0	920.0	-1.0	1249.0	1037.0	-1.0	1581.0	1428.0	-1.0	1986.0	1178.0	-1.0	1974.0	1434.0	-1.0	2244.0	1874.0	-1.0	3273.0	896.0	-1.0	1181.0	1436.0	-1.0	2419.0	1262.0	-1.0	1793.0	1330.0	-1.0	2016.0	1151.0	-1.0	1648.0	
718.097	1364.0	-1.0	1999.0	1110.0	-1.0	1501.0	1338.0	-1.0	2102.0	1658.0	-1.0	2577.0	1286.0	-1.0	1894.0	921.0	-1.0	1254.0	1038.0	-1.0	1586.0	1431.0	-1.0	1993.0	1179.0	-1.0	1978.0	1435.0	-1.0	2246.0	1877.0	-1.0	3281.0	898.0	-1.0	1184.0	1437.0	-1.0	2423.0	1263.0	-1.0	1795.0	1332.0	-1.0	2020.0	1152.0	-1.0	1651.0	
718.596	1366.0	-1.0	2002.0	1110.0	-1.0	1499.0	1339.0	-1.0	2104.0	1658.0	-1.0	2575.0	1289.0	-1.0	1898.0	922.0	-1.0	1255.0	1039.0	-1.0	1589.0	1430.0	-1.0	1994.0	1180.0	-1.0	1980.0	1435.0	-1.0	2247.0	1875.0	-1.0	3285.0	898.0	-1.0	1185.0	1438.0	-1.0	2426.0	1264.0	-1.0	1797.0	1334.0	-1.0	2025.0	1154.0	-1.0	1656.0	
719.095	1368.0	-1.0	2011.0	1112.0	-1.0	1508.0	1342.0	-1.0	2110.0	1660.0	-1.0	2585.0	1293.0	-1.0	1906.0	924.0	-1.0	1260.0	1041.0	-1.0	1595.0	1432.0	-1.0	2002.0	1181.0	-1.0	1987.0	1437.0	-1.0	2258.0	1878.0	-1.0	3300.0	899.0	-1.0	1192.0	1442.0	-1.0	2435.0	1268.0	-1.0	1806.0	1338.0	-1.0	2033.0	1157.0	-1.0	1662.0	
719.594	1370.0	-1.0	2014.0	1112.0	-1.0	1506.0	1343.0	-1.0	2113.0	1660.0	-1.0	2585.0	1295.0	-1.0	1911.0	924.0	-1.0	1262.0	1043.0	-1.0	1598.0	1433.0	-1.0	2004.0	1181.0	-1.0	1990.0	1437.0	-1.0	2259.0	1878.0	-1.0	3303.0	899.0	-1.0	1192.0	1443.0	-1.0	2437.0	1268.0	-1.0	1808.0	1339.0	-1.0	2036.0	1159.0	-1.0	1664.0	
720.093	1373.0	-1.0	2021.0	1114.0	-1.0	1512.0	1346.0	-1.0	2120.0	1663.0	-1.0	2593.0	1298.0	-1.0	1918.0	925.0	-1.0	1266.0	1044.0	-1.0	1603.0	1434.0	-1.0	2010.0	1181.0	-1.0	1994.0	1438.0	-1.0	2265.0	1879.0	-1.0	3313.0	900.0	-1.0	1195.0	1444.0	-1.0	2441.0	1270.0	-1.0	1811.0	1341.0	-1.0	2039.0	1160.0	-1.0	1667.0	
720.592	1374.0	-1.0	2025.0	1114.0	-1.0	1510.0	1347.0	-1.0	2122.0	1663.0	-1.0	2594.0	1300.0	-1.0	1922.0	926.0	-1.0	1267.0	1045.0	-1.0	1604.0	1434.0	-1.0	2012.0	1182.0	-1.0	1993.0	1437.0	-1.0	2264.0	1878.0	-1.0	3312.0	899.0	-1.0	1194.0	1444.0	-1.0	2441.0	1270.0	-1.0	1810.0	1340.0	-1.0	2039.0	1161.0	-1.0	1668.0	
721.091	1376.0	-1.0	2031.0	1116.0	-1.0	1515.0	1349.0	-1.0	2129.0	1666.0	-1.0	2603.0	1301.0	-1.0	1925.0	927.0	-1.0	1270.0	1045.0	-1.0	1607.0	1435.0	-1.0	2016.0	1181.0	-1.0	1996.0	1438.0	-1.0	2269.0	1879.0	-1.0	3319.0	900.0	-1.0	1197.0	1446.0	-1.0	2449.0	1271.0	-1.0	1817.0	1342.0	-1.0	2044.0	1162.0	-1.0	1673.0	
721.590	1377.0	-1.0	2034.0	1115.0	-1.0	1516.0	1349.0	-1.0	2134.0	1667.0	-1.0	2606.0	1303.0	-1.0	1929.0	928.0	-1.0	1270.0	1045.0	-1.0	1608.0	1434.0	-1.0	2017.0	1180.0	-1.0	1996.0	1437.0	-1.0	2268.0	1878.0	-1.0	3318.0	900.0	-1.0	1196.0	1446.0	-1.0	2449.0	1271.0	-1.0	1816.0	1342.0	-1.0	2044.0	1162.0	-1.0	1675.0	
722.089	1379.0	-1.0	2039.0	1118.0	-1.0	1520.0	1352.0	-1.0	2140.0	1669.0	-1.0	2614.0	1304.0	-1.0	1933.0	928.0	-1.0	1272.0	1045.0	-1.0	1610.0	1435.0	-1.0	2020.0	1181.0	-1.0	1997.0	1437.0	-1.0	2272.0	1878.0	-1.0	3324.0	899.0	-1.0	1197.0	1447.0	-1.0	2453.0	1271.0	-1.0	1819.0	1341.0	-1.0	2046.0	1164.0	-1.0	1676.0	
722.589	1379.0	-1.0	2040.0	1116.0	-1.0	1518.0	1353.0	-1.0	2142.0	1669.0	-1.0	2615.0	1303.0	-1.0	1933.0	928.0	-1.0	1272.0	1045.0	-1.0	1608.0	1433.0	-1.0	2017.0	1180.0	-1.0	1995.0	1435.0	-1.0	2268.0	1876.0	-1.0	3319.0	898.0	-1.0	1194.0	1446.0	-1.0	2452.0	1271.0	-1.0	1816.0	1341.0	-1.0	2043.0	1163.0	-1.0	1676.0	
723.089	1380.0	-1.0	2043.0	1119.0	-1.0	1524.0	1354.0	-1.0	2147.0	1671.0	-1.0	2623.0	1304.0	-1.0	1934.0	928.0	-1.0	1273.0	1044.0	-1.0	1608.0	1432.0	-1.0	2018.0	1180.0	-1.0	1995.0	1435.0	-1.0	2270.0	1876.0	-1.0	3321.0	897.0	-1.0	1194.0	1446.0	-1.0	2450.0	1270.0	-1.0	1815.0	1341.0	-1.0	2042.0	1163.0	-1.0	1674.0	
723.588	1381.0	-1.0	2041.0	1118.0	-1.0	1520.0	1353.0	-1.0	2146.0	1671.0	-1.0	2622.0	1302.0	-1.0	1932.0	927.0	-1.0	1272.0	1043.0	-1.0	1606.0	1430.0	-1.0	2014.0	1179.0	-1.0	1992.0	1433.0	-1.0	2264.0	1874.0	-1.0	3316.0	896.0	-1.0	1192.0	1445.0	-1.0	2447.0	1269.0	-1.0	1813.0	1340.0	-1.0	2042.0	1163.0	-1.0	1673.0	
724.087	1382.0	-1.0	2045.0	1120.0	-1.0	1525.0	1354.0	-1.0	2150.0	1672.0	-1.0	2628.0	1303.0	-1.0	1933.0	927.0	-1.0	1273.0	1043.0	-1.0	1606.0	1431.0	-1.0	2015.0	1179.0	-1.0	1994.0	1434.0	-1.0	2269.0	1875.0	-1.0	3322.0	896.0	-1.0	1194.0	1447.0	-1.0	2454.0	1270.0	-1.0	1819.0	1342.0	-1.0	2047.0	1165.0	-1.0	1677.0	
724.586	1381.0	-1.0	2044.0	1118.0	-1.0	1521.0	1352.0	-1.0	2149.0	1671.0	-1.0	2625.0	1302.0	-1.0	1933.0	927.0	-1.0	1272.0	1042.0	-1.0	1605.0	1430.0	-1.0	2012.0	1180.0	-1.0	1994.0	1432.0	-1.0	2266.0	1875.0	-1.0	3318.0	895.0	-1.0	1193.0	1446.0	-1.0	2453.0	1270.0	-1.0	1818.0	1342.0	-1.0	2048.0	1165.0	-1.0	1677.0	
725.085	1383.0	-1.0	2047.0	1118.0	-1.0	1521.0	1352.0	-1.0	2150.0	1671.0	-1.0	2627.0	1302.0	-1.0	1936.0	927.0	-1.0	1273.0	1043.0	-1.0	1607.0	1430.0	-1.0	2013.0	1180.0	-1.0	1997.0	1433.0	-1.0	2269.0	1875.0	-1.0	3323.0	895.0	-1.0	1194.0	1447.0	-1.0	2459.0	1271.0	-1.0	1823.0	1343.0	-1.0	2053.0	1167.0	-1.0	1682.0	
725.585	1383.0	-1.0	2046.0	1117.0	-1.0	1515.0	1351.0	-1.0	2146.0	1668.0	-1.0	2619.0	1303.0	-1.0	1937.0	927.0	-1.0	1272.0	1043.0	-1.0	1608.0	1429.0	-1.0	2011.0	1181.0	-1.0	1998.0	1432.0	-1.0	2266.0	1874.0	-1.0	3321.0	895.0	-1.0	1193.0	1446.0	-1.0	2458.0	1270.0	-1.0	1821.0	1344.0	-1.0	2054.0	1166.0	-1.0	1680.0	
726.085	1383.0	-1.0	2048.0	1117.0	-1.0	1516.0	1350.0	-1.0	2148.0	1668.0	-1.0	2619.0	1304.0	-1.0	1941.0	927.0	-1.0	1274.0	1044.0	-1.0	1611.0	1430.0	-1.0	2013.0	1182.0	-1.0	2002.0	1432.0	-1.0	2269.0	1875.0	-1.0	3326.0	894.0	-1.0	1195.0	1448.0	-1.0	2463.0	1270.0	-1.0	1824.0	1345.0	-1.0	2059.0	1166.0	-1.0	1683.0	
726.584	1384.0	-1.0	2050.0	1116.0	-1.0	1512.0	1351.0	-1.0	2149.0	1668.0	-1.0	2620.0	1306.0	-1.0	1946.0	927.0	-1.0	1276.0	1046.0	-1.0	1615.0	1429.0	-1.0	2013.0	1182.0	-1.0	2005.0	1433.0	-1.0	2271.0	1874.0	-1.0	3330.0	896.0	-1.0	1197.0	1449.0	-1.0	2468.0	1271.0	-1.0	1828.0	1347.0	-1.0	2065.0	1167.0	-1.0	1683.0	
727.083	1386.0	-1.0	2055.0	1115.0	-1.0	1513.0	1353.0	-1.0	2156.0	1670.0	-1.0	2627.0	1310.0	-1.0	1953.0	929.0	-1.0	1280.0	1049.0	-1.0	1623.0	1434.0	-1.0	2024.0	1184.0	-1.0	2010.0	1436.0	-1.0	2281.0	1879.0	-1.0	3342.0	898.0	-1.0	1203.0	1453.0	-1.0	2482.0	1275.0	-1.0	1839.0	1351.0	-1.0	2076.0	1166.0	-1.0	1686.0	
727.582	1388.0	-1.0	2059.0	1113.0	-1.0	1507.0	1355.0	-1.0	2161.0	1672.0	-1.0	2634.0	1314.0	-1.0	1960.0	932.0	-1.0	1286.0	1051.0	-1.0	1628.0	1441.0	-1.0	2036.0	1186.0	-1.0	2015.0	1440.0	-1.0	2290.0	1881.0	-1.0	3351.0	900.0	-1.0	1208.0	1456.0	-1.0	2491.0	1278.0	-1.0	1847.0	1353.0	-1.0	2079.0	1166.0	-1.0	1687.0	
728.081	1390.0	-1.0	2065.0	1114.0	-1.0	1511.0	1357.0	-1.0	2169.0	1675.0	-1.0	2645.0	1317.0	-1.0	1966.0	934.0	-1.0	1291.0	1053.0	-1.0	1634.0	1447.0	-1.0	2050.0	1187.0	-1.0	2021.0	1444.0	-1.0	2303.0	1884.0	-1.0	3366.0	902.0	-1.0	1214.0	1459.0	-1.0	2505.0	1282.0	-1.0	1862.0	1354.0	-1.0	2090.0	1168.0	-1.0	1692.0	
728.580	1391.0	-1.0	2069.0	1112.0	-1.0	1509.0	1358.0	-1.0	2174.0	1677.0	-1.0	2653.0	1319.0	-1.0	1971.0	935.0	-1.0	1296.0	1054.0	-1.0	1639.0	1450.0	-1.0	2057.0	1188.0	-1.0	2025.0	1446.0	-1.0	2309.0	1887.0	-1.0	3372.0	903.0	-1.0	1217.0	1461.0	-1.0	2510.0	1284.0	-1.0	1868.0	1354.0	-1.0	2094.0	1168.0	-1.0	1693.0	
729.079	1393.0	-1.0	2078.0	1115.0	-1.0	1518.0	1360.0	-1.0	2184.0	1681.0	-1.0	2667.0	1320.0	-1.0	1976.0	935.0	-1.0	1299.0	1056.0	-1.0	1642.0	1453.0	-1.0	2065.0	1189.0	-1.0	2030.0	1451.0	-1.0	2319.0	1889.0	-1.0	3382.0	904.0	-1.0	1221.0	1463.0	-1.0	2521.0	1287.0	-1.0	1879.0	1358.0	-1.0	2101.0	1168.0	-1.0	1698.0	
729.578	1395.0	-1.0	2083.0	1117.0	-1.0	1523.0	1362.0	-1.0	2191.0	1682.0	-1.0	2677.0	1321.0	-1.0	1979.0	936.0	-1.0	1301.0	1056.0	-1.0	1643.0	1454.0	-1.0	2068.0	1189.0	-1.0	2031.0	1452.0	-1.0	2325.0	1890.0	-1.0	3387.0	905.0	-1.0	1222.0	1464.0	-1.0	2524.0	1289.0	-1.0	1883.0	1357.0	-1.0	2104.0	1169.0	-1.0	1699.0	
730.077	1399.0	-1.0	2095.0	1124.0	-1.0	1540.0	1364.0	-1.0	2203.0	1688.0	-1.0	2695.0	1321.0	-1.0	1986.0	937.0	-1.0	1305.0	1058.0	-1.0	1648.0	1455.0	-1.0	2074.0	1190.0	-1.0	2034.0	1453.0	-1.0	2328.0	1893.0	-1.0	3395.0	906.0	-1.0	1226.0	1464.0	-1.0	2527.0	1290.0	-1.0	1885.0	1359.0	-1.0	2106.0	1169.0	-1.0	1698.0	
730.576	1401.0	-1.0	2100.0	1125.0	-1.0	1545.0	1365.0	-1.0	2209.0	1689.0	-1.0	2704.0	1322.0	-1.0	1988.0	937.0	-1.0	1306.0	1058.0	-1.0	1647.0	1455.0	-1.0	2075.0	1189.0	-1.0	2034.0	1453.0	-1.0	2330.0	1892.0	-1.0	3397.0	906.0	-1.0	1226.0	1464.0	-1.0	2530.0	1291.0	-1.0	1888.0	1359.0	-1.0	2109.0	1169.0	-1.0	1699.0	
731.076	1403.0	-1.0	2107.0	1127.0	-1.0	1547.0	1367.0	-1.0	2216.0	1693.0	-1.0	2714.0	1320.0	-1.0	1989.0	936.0	-1.0	1306.0	1057.0	-1.0	1647.0	1454.0	-1.0	2072.0	1189.0	-1.0	2032.0	1453.0	-1.0	2330.0	1892.0	-1.0	3395.0	905.0	-1.0	1225.0	1463.0	-1.0	2529.0	1291.0	-1.0	1887.0	1358.0	-1.0	2109.0	1169.0	-1.0	1697.0	
731.575	1404.0	-1.0	2112.0	1128.0	-1.0	1553.0	1367.0	-1.0	2220.0	1694.0	-1.0	2722.0	1319.0	-1.0	1989.0	936.0	-1.0	1307.0	1056.0	-1.0	1645.0	1453.0	-1.0	2074.0	1189.0	-1.0	2032.0	1453.0	-1.0	2334.0	1892.0	-1.0	3399.0	906.0	-1.0	1226.0	1463.0	-1.0	2534.0	1293.0	-1.0	1891.0	1360.0	-1.0	2114.0	1169.0	-1.0	1700.0	
732.075	1405.0	-1.0	2115.0	1128.0	-1.0	1554.0	1367.0	-1.0	2223.0	1695.0	-1.0	2727.0	1318.0	-1.0	1989.0	936.0	-1.0	1306.0	1055.0	-1.0	1645.0	1451.0	-1.0	2073.0	1189.0	-1.0	2030.0	1452.0	-1.0	2334.0	1892.0	-1.0	3398.0	905.0	-1.0	1225.0	1463.0	-1.0	2534.0	1292.0	-1.0	1891.0	1359.0	-1.0	2115.0	1169.0	-1.0	1699.0	
732.574	1407.0	-1.0	2120.0	1130.0	-1.0	1562.0	1368.0	-1.0	2228.0	1695.0	-1.0	2735.0	1317.0	-1.0	1991.0	936.0	-1.0	1308.0	1055.0	-1.0	1644.0	1451.0	-1.0	2076.0	1187.0	-1.0	2029.0	1453.0	-1.0	2340.0	1892.0	-1.0	3402.0	904.0	-1.0	1227.0	1463.0	-1.0	2539.0	1294.0	-1.0	1895.0	1361.0	-1.0	2118.0	1170.0	-1.0	1700.0	
733.073	1407.0	-1.0	2121.0	1130.0	-1.0	1562.0	1367.0	-1.0	2229.0	1695.0	-1.0	2738.0	1315.0	-1.0	1988.0	935.0	-1.0	1306.0	1054.0	-1.0	1642.0	1450.0	-1.0	2074.0	1186.0	-1.0	2027.0	1451.0	-1.0	2338.0	1891.0	-1.0	3400.0	904.0	-1.0	1226.0	1463.0	-1.0	2539.0	1293.0	-1.0	1894.0	1359.0	-1.0	2117.0	1169.0	-1.0	1697.0	
733.572	1408.0	-1.0	2126.0	1134.0	-1.0	1571.0	1368.0	-1.0	2234.0	1697.0	-1.0	2745.0	1315.0	-1.0	1989.0	935.0	-1.0	1307.0	1053.0	-1.0	1641.0	1450.0	-1.0	2077.0	1186.0	-1.0	2025.0	1451.0	-1.0	2336.0	1893.0	-1.0	3399.0	903.0	-1.0	1226.0	1462.0	-1.0	2537.0	1293.0	-1.0	1891.0	1359.0	-1.0	2116.0	1168.0	-1.0	1692.0	
734.071	1407.0	-1.0	2125.0	1134.0	-1.0	1570.0	1367.0	-1.0	2231.0	1696.0	-1.0	2745.0	1312.0	-1.0	1985.0	934.0	-1.0	1305.0	1053.0	-1.0	1637.0	1449.0	-1.0	2073.0	1185.0	-1.0	2022.0	1450.0	-1.0	2333.0	1891.0	-1.0	3395.0	902.0	-1.0	1223.0	1461.0	-1.0	2536.0	1292.0	-1.0	1888.0	1359.0	-1.0	2114.0	1167.0	-1.0	1689.0	
734.571	1408.0	-1.0	2127.0	1137.0	-1.0	1574.0	1368.0	-1.0	2235.0	1698.0	-1.0	2753.0	1310.0	-1.0	1981.0	933.0	-1.0	1303.0	1052.0	-1.0	1635.0	1447.0	-1.0	2067.0	1185.0	-1.0	2020.0	1448.0	-1.0	2328.0	1890.0	-1.0	3391.0	901.0	-1.0	1221.0	1460.0	-1.0	2534.0	1291.0	-1.0	1884.0	1357.0	-1.0	2111.0	1165.0	-1.0	1685.0	
735.071	1408.0	-1.0	2124.0	1136.0	-1.0	1571.0	1366.0	-1.0	2231.0	1698.0	-1.0	2751.0	1308.0	-1.0	1976.0	933.0	-1.0	1300.0	1050.0	-1.0	1631.0	1445.0	-1.0	2063.0	1185.0	-1.0	2016.0	1447.0	-1.0	2327.0	1889.0	-1.0	3388.0	900.0	-1.0	1220.0	1460.0	-1.0	2534.0	1290.0	-1.0	1884.0	1357.0	-1.0	2110.0	1165.0	-1.0	1682.0	
735.570	1408.0	-1.0	2127.0	1139.0	-1.0	1574.0	1367.0	-1.0	2234.0	1700.0	-1.0	2757.0	1306.0	-1.0	1972.0	933.0	-1.0	1298.0	1050.0	-1.0	1629.0	1443.0	-1.0	2057.0	1184.0	-1.0	2015.0	1446.0	-1.0	2324.0	1890.0	-1.0	3385.0	900.0	-1.0	1219.0	1460.0	-1.0	2532.0	1289.0	-1.0	1882.0	1356.0	-1.0	2108.0	1164.0	-1.0	1678.0	
736.069	1403.0	-1.0	2124.0	1134.0	-1.0	1571.0	1361.0	-1.0	2231.0	1697.0	-1.0	2755.0	1304.0	-1.0	1969.0	932.0	-1.0	1295.0	1049.0	-1.0	1626.0	1443.0	-1.0	2054.0	1184.0	-1.0	2015.0	1446.0	-1.0	2325.0	1890.0	-1.0	3385.0	899.0	-1.0	1218.0	1459.0	-1.0	2534.0	1289.0	-1.0	1882.0	1357.0	-1.0	2108.0	1163.0	-1.0	1678.0	
736.568	1404.0	-1.0	2124.0	1136.0	-1.0	1569.0	1363.0	-1.0	2232.0	1699.0	-1.0	2759.0	1304.0	-1.0	1967.0	933.0	-1.0	1294.0	1048.0	-1.0	1625.0	1441.0	-1.0	2050.0	1184.0	-1.0	2016.0	1445.0	-1.0	2323.0	1890.0	-1.0	3384.0	899.0	-1.0	1217.0	1459.0	-1.0	2533.0	1289.0	-1.0	1881.0	1355.0	-1.0	2107.0	1162.0	-1.0	1673.0	
737.067	1402.0	-1.0	2117.0	1135.0	-1.0	1568.0	1365.0	-1.0	2235.0	1703.0	-1.0	2765.0	1305.0	-1.0	1969.0	934.0	-1.0	1294.0	1048.0	-1.0	1622.0	1443.0	-1.0	2052.0	1186.0	-1.0	2016.0	1447.0	-1.0	2328.0	1890.0	-1.0	3388.0	900.0	-1.0	1219.0	1460.0	-1.0	2537.0	1290.0	-1.0	1885.0	1356.0	-1.0	2108.0	1161.0	-1.0	1674.0	
737.566	1403.0	-1.0	2117.0	1137.0	-1.0	1567.0	1368.0	-1.0	2242.0	1708.0	-1.0	2773.0	1306.0	-1.0	1970.0	934.0	-1.0	1293.0	1047.0	-1.0	1622.0	1442.0	-1.0	2050.0	1185.0	-1.0	2016.0	1448.0	-1.0	2327.0	1890.0	-1.0	3388.0	900.0	-1.0	1219.0	1460.0	-1.0	2537.0	1289.0	-1.0	1884.0	1355.0	-1.0	2106.0	1161.0	-1.0	1672.0	
738.066	1403.0	-1.0	2115.0	1137.0	-1.0	1566.0	1368.0	-1.0	2240.0	1709.0	-1.0	2769.0	1306.0	-1.0	1970.0	934.0	-1.0	1292.0	1047.0	-1.0	1621.0	1444.0	-1.0	2052.0	1185.0	-1.0	2017.0	1450.0	-1.0	2329.0	1890.0	-1.0	3390.0	900.0	-1.0	1219.0	1459.0	-1.0	2539.0	1290.0	-1.0	1886.0	1354.0	-1.0	2105.0	1161.0	-1.0	1672.0	
738.565	1404.0	-1.0	2115.0	1137.0	-1.0	1564.0	1368.0	-1.0	2239.0	1709.0	-1.0	2768.0	1305.0	-1.0	1969.0	936.0	-1.0	1291.0	1047.0	-1.0	1621.0	1444.0	-1.0	2050.0	1185.0	-1.0	2017.0	1449.0	-1.0	2327.0	1889.0	-1.0	3387.0	899.0	-1.0	1219.0	1458.0	-1.0	2537.0	1289.0	-1.0	1882.0	1353.0	-1.0	2101.0	1158.0	-1.0	1668.0	
739.065	1403.0	-1.0	2113.0	1136.0	-1.0	1563.0	1367.0	-1.0	2236.0	1708.0	-1.0	2763.0	1304.0	-1.0	1967.0	936.0	-1.0	1290.0	1048.0	-1.0	1620.0	1447.0	-1.0	2052.0	1185.0	-1.0	2017.0	1450.0	-1.0	2329.0	1888.0	-1.0	3388.0	899.0	-1.0	1219.0	1458.0	-1.0	2538.0	1289.0	-1.0	1883.0	1352.0	-1.0	2099.0	1158.0	-1.0	1668.0	
739.564	1403.0	-1.0	2111.0	1135.0	-1.0	1559.0	1366.0	-1.0	2232.0	1708.0	-1.0	2756.0	1304.0	-1.0	1964.0	936.0	-1.0	1288.0	1047.0	-1.0	1618.0	1447.0	-1.0	2051.0	1185.0	-1.0	2016.0	1449.0	-1.0	2326.0	1886.0	-1.0	3384.0	898.0	-1.0	1217.0	1457.0	-1.0	2535.0	1287.0	-1.0	1880.0	1350.0	-1.0	2095.0	1157.0	-1.0	1664.0	
740.064	1402.0	-1.0	2108.0	1136.0	-1.0	1558.0	1365.0	-1.0	2226.0	1707.0	-1.0	2751.0	1302.0	-1.0	1961.0	936.0	-1.0	1287.0	1047.0	-1.0	1617.0	1448.0	-1.0	2051.0	1186.0	-1.0	2015.0	1449.0	-1.0	2327.0	1885.0	-1.0	3383.0	898.0	-1.0	1216.0	1458.0	-1.0	2534.0	1287.0	-1.0	1880.0	1350.0	-1.0	2093.0	1156.0	-1.0	1663.0	
740.563	1401.0	-1.0	2104.0	1133.0	-1.0	1553.0	1363.0	-1.0	2220.0	1705.0	-1.0	2742.0	1301.0	-1.0	1957.0	936.0	-1.0	1285.0	1046.0	-1.0	1615.0	1448.0	-1.0	2050.0	1185.0	-1.0	2013.0	1448.0	-1.0	2324.0	1883.0	-1.0	3379.0	897.0	-1.0	1214.0	1456.0	-1.0	2531.0	1285.0	-1.0	1877.0	1348.0	-1.0	2088.0	1155.0	-1.0	1661.0	
741.062	1400.0	-1.0	2102.0	1134.0	-1.0	1554.0	1362.0	-1.0	2218.0	1706.0	-1.0	2741.0	1301.0	-1.0	1955.0	937.0	-1.0	1285.0	1046.0	-1.0	1614.0	1450.0	-1.0	2053.0	1184.0	-1.0	2013.0	1450.0	-1.0	2328.0	1883.0	-1.0	3380.0	897.0	-1.0	1216.0	1456.0	-1.0	2532.0	1287.0	-1.0	1878.0	1349.0	-1.0	2086.0	1154.0	-1.0	1660.0	
741.561	1398.0	-1.0	2095.0	1131.0	-1.0	1547.0	1360.0	-1.0	2210.0	1703.0	-1.0	2729.0	1299.0	-1.0	1949.0	936.0	-1.0	1282.0	1045.0	-1.0	1610.0	1450.0	-1.0	2049.0	1184.0	-1.0	2009.0	1448.0	-1.0	2323.0	1880.0	-1.0	3372.0	896.0	-1.0	1212.0	1455.0	-1.0	2526.0	1284.0	-1.0	1873.0	1346.0	-1.0	2081.0	1153.0	-1.0	1656.0	
742.060	1397.0	-1.0	2091.0	1131.0	-1.0	1547.0	1358.0	-1.0	2205.0	1702.0	-1.0	2725.0	1297.0	-1.0	1945.0	935.0	-1.0	1280.0	1044.0	-1.0	1608.0	1450.0	-1.0	2050.0	1183.0	-1.0	2007.0	1447.0	-1.0	2319.0	1879.0	-1.0	3368.0	896.0	-1.0	1211.0	1454.0	-1.0	2519.0	1283.0	-1.0	1868.0	1344.0	-1.0	2073.0	1152.0	-1.0	1652.0	
742.559	1393.0	-1.0	2080.0	1129.0	-1.0	1537.0	1355.0	-1.0	2195.0	1700.0	-1.0	2712.0	1294.0	-1.0	1936.0	935.0	-1.0	1275.0	1043.0	-1.0	1601.0	1448.0	-1.0	2043.0	1182.0	-1.0	2000.0	1446.0	-1.0	2313.0	1877.0	-1.0	3357.0	894.0	-1.0	1206.0	1451.0	-1.0	2511.0	1281.0	-1.0	1862.0	1342.0	-1.0	2066.0	1150.0	-1.0	1647.0	
743.058	1392.0	-1.0	2076.0	1129.0	-1.0	1538.0	1354.0	-1.0	2190.0	1699.0	-1.0	2709.0	1292.0	-1.0	1930.0	934.0	-1.0	1273.0	1042.0	-1.0	1599.0	1448.0	-1.0	2042.0	1181.0	-1.0	2000.0	1446.0	-1.0	2316.0	1876.0	-1.0	3358.0	895.0	-1.0	1207.0	1452.0	-1.0	2509.0	1281.0	-1.0	1861.0	1343.0	-1.0	2061.0	1150.0	-1.0	1645.0	
743.557	1388.0	-1.0	2065.0	1126.0	-1.0	1529.0	1351.0	-1.0	2181.0	1697.0	-1.0	2696.0	1290.0	-1.0	1922.0	933.0	-1.0	1268.0	1040.0	-1.0	1593.0	1446.0	-1.0	2035.0	1181.0	-1.0	1995.0	1445.0	-1.0	2310.0	1874.0	-1.0	3349.0	892.0	-1.0	1204.0	1451.0	-1.0	2502.0	1279.0	-1.0	1857.0	1341.0	-1.0	2056.0	1149.0	-1.0	1643.0	
744.056	1384.0	-1.0	2060.0	1122.0	-1.0	1528.0	1347.0	-1.0	2176.0	1693.0	-1.0	2691.0	1288.0	-1.0	1917.0	932.0	-1.0	1266.0	1039.0	-1.0	1591.0	1445.0	-1.0	2033.0	1181.0	-1.0	1995.0	1446.0	-1.0	2312.0	1874.0	-1.0	3350.0	892.0	-1.0	1204.0	1452.0	-1.0	2503.0	1279.0	-1.0	1857.0	1340.0	-1.0	2055.0	1150.0	-1.0	1644.0	
744.555	1383.0	-1.0	2053.0	1121.0	-1.0	1521.0	1346.0	-1.0	2169.0	1691.0	-1.0	2681.0	1286.0	-1.0	1910.0	930.0	-1.0	1264.0	1039.0	-1.0	1587.0	1444.0	-1.0	2028.0	1180.0	-1.0	1993.0	1444.0	-1.0	2309.0	1873.0	-1.0	3345.0	891.0	-1.0	1202.0	1451.0	-1.0	2499.0	1278.0	-1.0	1855.0	1340.0	-1.0	2052.0	1149.0	-1.0	1643.0	
745.054	1382.0	-1.0	2052.0	1122.0	-1.0	1523.0	1347.0	-1.0	2169.0	1691.0	-1.0	2681.0	1286.0	-1.0	1910.0	931.0	-1.0	1264.0	1039.0	-1.0	1587.0	1444.0	-1.0	2030.0	1181.0	-1.0	1993.0	1445.0	-1.0	2310.0	1874.0	-1.0	3348.0	892.0	-1.0	1203.0	1451.0	-1.0	2496.0	1277.0	-1.0	1852.0	1337.0	-1.0	2048.0	1149.0	-1.0	1641.0	
745.554	1380.0	-1.0	2043.0	1119.0	-1.0	1515.0	1345.0	-1.0	2161.0	1688.0	-1.0	2669.0	1285.0	-1.0	1905.0	929.0	-1.0	1260.0	1038.0	-1.0	1584.0	1443.0	-1.0	2026.0	1181.0	-1.0	1991.0	1444.0	-1.0	2305.0	1872.0	-1.0	3342.0	891.0	-1.0	1200.0	1449.0	-1.0	2492.0	1277.0	-1.0	1848.0	1337.0	-1.0	2045.0	1148.0	-1.0	1640.0	
746.053	1379.0	-1.0	2041.0	1120.0	-1.0	1516.0	1346.0	-1.0	2160.0	1688.0	-1.0	2667.0	1284.0	-1.0	1903.0	929.0	-1.0	1260.0	1038.0	-1.0	1584.0	1443.0	-1.0	2023.0	1181.0	-1.0	1989.0	1444.0	-1.0	2299.0	1871.0	-1.0	3337.0	891.0	-1.0	1197.0	1447.0	-1.0	2487.0	1274.0	-1.0	1843.0	1335.0	-1.0	2041.0	1147.0	-1.0	1637.0	
746.552	1377.0	-1.0	2033.0	1118.0	-1.0	1509.0	1344.0	-1.0	2153.0	1684.0	-1.0	2655.0	1283.0	-1.0	1897.0	927.0	-1.0	1256.0	1037.0	-1.0	1580.0	1441.0	-1.0	2016.0	1180.0	-1.0	1986.0	1442.0	-1.0	2294.0	1870.0	-1.0	3330.0	890.0	-1.0	1193.0	1446.0	-1.0	2481.0	1273.0	-1.0	1839.0	1334.0	-1.0	2036.0	1147.0	-1.0	1636.0	
747.051	1377.0	-1.0	2031.0	1118.0	-1.0	1511.0	1344.0	-1.0	2153.0	1684.0	-1.0	2654.0	1282.0	-1.0	1896.0	927.0	-1.0	1255.0	1037.0	-1.0	1580.0	1441.0	-1.0	2015.0	1179.0	-1.0	1984.0	1442.0	-1.0	2290.0	1869.0	-1.0	3329.0	890.0	-1.0	1192.0	1445.0	-1.0	2477.0	1272.0	-1.0	1834.0	1334.0	-1.0	2032.0	1146.0	-1.0	1635.0	
747.551	1374.0	-1.0	2024.0	1117.0	-1.0	1504.0	1343.0	-1.0	2146.0	1681.0	-1.0	2644.0	1281.0	-1.0	1891.0	925.0	-1.0	1251.0	1036.0	-1.0	1576.0	1440.0	-1.0	2010.0	1179.0	-1.0	1980.0	1440.0	-1.0	2287.0	1868.0	-1.0	3324.0	889.0	-1.0	1189.0	1444.0	-1.0	2473.0	1271.0	-1.0	1833.0	1333.0	-1.0	2029.0	1146.0	-1.0	1635.0	
748.050	1375.0	-1.0	2023.0	1116.0	-1.0	1502.0	1343.0	-1.0	2145.0	1682.0	-1.0	2644.0	1280.0	-1.0	1886.0	925.0	-1.0	1249.0	1036.0	-1.0	1574.0	1437.0	-1.0	2004.0	1178.0	-1.0	1977.0	1438.0	-1.0	2282.0	1867.0	-1.0	3317.0	888.0	-1.0	1186.0	1444.0	-1.0	2468.0	1269.0	-1.0	1829.0	1332.0	-1.0	2026.0	1146.0	-1.0	1633.0	
748.549	1373.0	-1.0	2018.0	1116.0	-1.0	1498.0	1343.0	-1.0	2140.0	1680.0	-1.0	2638.0	1279.0	-1.0	1882.0	923.0	-1.0	1247.0	1035.0	-1.0	1571.0	1437.0	-1.0	2001.0	1177.0	-1.0	1975.0	1439.0	-1.0	2282.0	1866.0	-1.0	3315.0	887.0	-1.0	1186.0	1444.0	-1.0	2468.0	1270.0	-1.0	1829.0	1332.0	-1.0	2027.0	1146.0	-1.0	1634.0	
749.048	1373.0	-1.0	2017.0	1115.0	-1.0	1494.0	1343.0	-1.0	2139.0	1680.0	-1.0	2636.0	1278.0	-1.0	1880.0	923.0	-1.0	1246.0	1034.0	-1.0	1569.0	1436.0	-1.0	1997.0	1177.0	-1.0	1972.0	1438.0	-1.0	2278.0	1865.0	-1.0	3311.0	887.0	-1.0	1184.0	1442.0	-1.0	2464.0	1269.0	-1.0	1826.0	1331.0	-1.0	2023.0	1147.0	-1.0	1634.0	
749.548	1372.0	-1.0	2011.0	1114.0	-1.0	1489.0	1341.0	-1.0	2133.0	1678.0	-1.0	2628.0	1278.0	-1.0	1877.0	922.0	-1.0	1244.0	1034.0	-1.0	1567.0	1435.0	-1.0	1995.0	1176.0	-1.0	1970.0	1437.0	-1.0	2276.0	1865.0	-1.0	3308.0	887.0	-1.0	1182.0	1443.0	-1.0	2462.0	1269.0	-1.0	1826.0	1332.0	-1.0	2024.0	1147.0	-1.0	1636.0	
750.047	1370.0	-1.0	2005.0	1109.0	-1.0	1481.0	1339.0	-1.0	2126.0	1675.0	-1.0	2618.0	1276.0	-1.0	1871.0	920.0	-1.0	1241.0	1033.0	-1.0	1564.0	1433.0	-1.0	1990.0	1175.0	-1.0	1966.0	1436.0	-1.0	2270.0	1862.0	-1.0	3301.0	886.0	-1.0	1179.0	1442.0	-1.0	2456.0	1268.0	-1.0	1821.0	1331.0	-1.0	2021.0	1146.0	-1.0	1634.0	
750.546	1369.0	-1.0	2001.0	1108.0	-1.0	1477.0	1337.0	-1.0	2119.0	1672.0	-1.0	2610.0	1274.0	-1.0	1866.0	920.0	-1.0	1238.0	1032.0	-1.0	1561.0	1431.0	-1.0	1986.0	1174.0	-1.0	1962.0	1435.0	-1.0	2269.0	1861.0	-1.0	3297.0	885.0	-1.0	1178.0	1441.0	-1.0	2455.0	1268.0	-1.0	1821.0	1332.0	-1.0	2021.0	1147.0	-1.0	1635.0	
751.045	1367.0	-1.0	1994.0	1106.0	-1.0	1470.0	1336.0	-1.0	2110.0	1669.0	-1.0	2600.0	1272.0	-1.0	1861.0	917.0	-1.0	1235.0	1031.0	-1.0	1558.0	1429.0	-1.0	1981.0	1174.0	-1.0	1959.0	1434.0	-1.0	2263.0	1859.0	-1.0	3291.0	885.0	-1.0	1176.0	1441.0	-1.0	2449.0	1267.0	-1.0	1817.0	1332.0	-1.0	2018.0	1147.0	-1.0	1634.0	
751.544	1366.0	-1.0	1991.0	1104.0	-1.0	1468.0	1334.0	-1.0	2105.0	1667.0	-1.0	2595.0	1270.0	-1.0	1857.0	917.0	-1.0	1234.0	1031.0	-1.0	1556.0	1428.0	-1.0	1979.0	1173.0	-1.0	1959.0	1433.0	-1.0	2264.0	1859.0	-1.0	3291.0	884.0	-1.0	1175.0	1442.0	-1.0	2450.0	1269.0	-1.0	1821.0	1333.0	-1.0	2021.0	1149.0	-1.0	1637.0	
752.043	1363.0	-1.0	1983.0	1101.0	-1.0	1460.0	1332.0	-1.0	2095.0	1662.0	-1.0	2581.0	1269.0	-1.0	1851.0	915.0	-1.0	1231.0	1029.0	-1.0	1552.0	1425.0	-1.0	1972.0	1172.0	-1.0	1955.0	1432.0	-1.0	2257.0	1857.0	-1.0	3283.0	883.0	-1.0	1173.0	1441.0	-1.0	2444.0	1267.0	-1.0	1816.0	1334.0	-1.0	2017.0	1148.0	-1.0	1635.0	
752.542	1363.0	-1.0	1983.0	1101.0	-1.0	1461.0	1331.0	-1.0	2090.0	1661.0	-1.0	2578.0	1269.0	-1.0	1850.0	915.0	-1.0	1230.0	1029.0	-1.0	1552.0	1424.0	-1.0	1971.0	1172.0	-1.0	1955.0	1432.0	-1.0	2258.0	1858.0	-1.0	3284.0	885.0	-1.0	1175.0	1442.0	-1.0	2445.0	1268.0	-1.0	1818.0	1335.0	-1.0	2021.0	1150.0	-1.0	1638.0	
753.041	1365.0	-1.0	1983.0	1103.0	-1.0	1460.0	1333.0	-1.0	2092.0	1664.0	-1.0	2581.0	1269.0	-1.0	1851.0	914.0	-1.0	1228.0	1030.0	-1.0	1554.0	1422.0	-1.0	1966.0	1173.0	-1.0	1958.0	1430.0	-1.0	2252.0	1860.0	-1.0	3284.0	885.0	-1.0	1175.0	1442.0	-1.0	2438.0	1267.0	-1.0	1814.0	1335.0	-1.0	2018.0	1150.0	-1.0	1637.0	
753.540	1364.0	-1.0	1980.0	1102.0	-1.0	1457.0	1332.0	-1.0	2088.0	1661.0	-1.0	2571.0	1269.0	-1.0	1851.0	913.0	-1.0	1226.0	1029.0	-1.0	1553.0	1419.0	-1.0	1960.0	1174.0	-1.0	1959.0	1428.0	-1.0	2246.0	1859.0	-1.0	3284.0	885.0	-1.0	1173.0	1441.0	-1.0	2434.0	1265.0	-1.0	1811.0	1333.0	-1.0	2016.0	1150.0	-1.0	1639.0	
754.039	1364.0	-1.0	1983.0	1103.0	-1.0	1464.0	1333.0	-1.0	2092.0	1661.0	-1.0	2574.0	1272.0	-1.0	1856.0	912.0	-1.0	1227.0	1030.0	-1.0	1557.0	1419.0	-1.0	1959.0	1175.0	-1.0	1963.0	1427.0	-1.0	2241.0	1861.0	-1.0	3288.0	886.0	-1.0	1175.0	1441.0	-1.0	2431.0	1264.0	-1.0	1809.0	1333.0	-1.0	2015.0	1150.0	-1.0	1640.0	
754.538	1363.0	-1.0	1982.0	1102.0	-1.0	1463.0	1333.0	-1.0	2091.0	1658.0	-1.0	2567.0	1274.0	-1.0	1860.0	913.0	-1.0	1226.0	1030.0	-1.0	1559.0	1418.0	-1.0	1958.0	1175.0	-1.0	1966.0	1426.0	-1.0	2238.0	1862.0	-1.0	3290.0	886.0	-1.0	1174.0	1441.0	-1.0	2432.0	1263.0	-1.0	1808.0	1333.0	-1.0	2015.0	1152.0	-1.0	1643.0	
755.037	1365.0	-1.0	1987.0	1104.0	-1.0	1471.0	1336.0	-1.0	2098.0	1659.0	-1.0	2572.0	1278.0	-1.0	1869.0	913.0	-1.0	1230.0	1032.0	-1.0	1566.0	1420.0	-1.0	1963.0	1177.0	-1.0	1973.0	1428.0	-1.0	2245.0	1865.0	-1.0	3304.0	887.0	-1.0	1179.0	1443.0	-1.0	2438.0	1265.0	-1.0	1814.0	1334.0	-1.0	2021.0	1154.0	-1.0	1648.0	
755.536	1365.0	-1.0	1987.0	1104.0	-1.0	1468.0	1336.0	-1.0	2097.0	1656.0	-1.0	2563.0	1280.0	-1.0	1874.0	913.0	-1.0	1229.0	1032.0	-1.0	1568.0	1419.0	-1.0	1962.0	1177.0	-1.0	1975.0	1426.0	-1.0	2241.0	1865.0	-1.0	3303.0	887.0	-1.0	1178.0	1443.0	-1.0	2437.0	1264.0	-1.0	1812.0	1334.0	-1.0	2020.0	1155.0	-1.0	1651.0	
756.035	1366.0	-1.0	1990.0	1104.0	-1.0	1472.0	1338.0	-1.0	2102.0	1657.0	-1.0	2567.0	1282.0	-1.0	1882.0	914.0	-1.0	1232.0	1033.0	-1.0	1572.0	1420.0	-1.0	1964.0	1177.0	-1.0	1978.0	1427.0	-1.0	2244.0	1866.0	-1.0	3310.0	889.0	-1.0	1181.0	1445.0	-1.0	2444.0	1265.0	-1.0	1818.0	1337.0	-1.0	2027.0	1156.0	-1.0	1658.0	
756.534	1368.0	-1.0	1993.0	1104.0	-1.0	1471.0	1338.0	-1.0	2106.0	1656.0	-1.0	2566.0	1283.0	-1.0	1887.0	914.0	-1.0	1233.0	1034.0	-1.0	1575.0	1419.0	-1.0	1964.0	1177.0	-1.0	1980.0	1426.0	-1.0	2240.0	1866.0	-1.0	3312.0	888.0	-1.0	1180.0	1444.0	-1.0	2444.0	1265.0	-1.0	1818.0	1338.0	-1.0	2028.0	1157.0	-1.0	1660.0	
757.033	1369.0	-1.0	1999.0	1104.0	-1.0	1474.0	1339.0	-1.0	2112.0	1657.0	-1.0	2571.0	1285.0	-1.0	1893.0	914.0	-1.0	1236.0	1035.0	-1.0	1578.0	1420.0	-1.0	1969.0	1177.0	-1.0	1983.0	1425.0	-1.0	2242.0	1867.0	-1.0	3318.0	889.0	-1.0	1182.0	1446.0	-1.0	2450.0	1266.0	-1.0	1823.0	1339.0	-1.0	2033.0	1159.0	-1.0	1664.0	
757.532	1370.0	-1.0	2003.0	1104.0	-1.0	1475.0	1340.0	-1.0	2117.0	1658.0	-1.0	2574.0	1286.0	-1.0	1899.0	914.0	-1.0	1238.0	1036.0	-1.0	1582.0	1419.0	-1.0	1970.0	1177.0	-1.0	1987.0	1424.0	-1.0	2244.0	1866.0	-1.0	3328.0	889.0	-1.0	1184.0	1444.0	-1.0	2451.0	1266.0	-1.0	1823.0	1339.0	-1.0	2036.0	1160.0	-1.0	1667.0	
758.031	1371.0	-1.0	2009.0	1105.0	-1.0	1478.0	1340.0	-1.0	2124.0	1657.0	-1.0	2579.0	1287.0	-1.0	1906.0	914.0	-1.0	1240.0	1036.0	-1.0	1586.0	1420.0	-1.0	1973.0	1176.0	-1.0	1990.0	1423.0	-1.0	2245.0	1866.0	-1.0	3333.0	888.0	-1.0	1185.0	1445.0	-1.0	2455.0	1266.0	-1.0	1826.0	1341.0	-1.0	2039.0	1162.0	-1.0	1671.0	
758.530	1371.0	-1.0	2013.0	1104.0	-1.0	1476.0	1342.0	-1.0	2128.0	1658.0	-1.0	2580.0	1289.0	-1.0	1910.0	915.0	-1.0	1240.0	1036.0	-1.0	1588.0	1419.0	-1.0	1973.0	1177.0	-1.0	1991.0	1420.0	-1.0	2239.0	1864.0	-1.0	3331.0	888.0	-1.0	1183.0	1444.0	-1.0	2453.0	1264.0	-1.0	1824.0	1340.0	-1.0	2039.0	1162.0	-1.0	1670.0	
759.029	1372.0	-1.0	2016.0	1104.0	-1.0	1479.0	1341.0	-1.0	2130.0	1657.0	-1.0	2582.0	1289.0	-1.0	1914.0	914.0	-1.0	1242.0	1036.0	-1.0	1589.0	1418.0	-1.0	1975.0	1176.0	-1.0	1991.0	1419.0	-1.0	2239.0	1863.0	-1.0	3332.0	887.0	-1.0	1183.0	1444.0	-1.0	2455.0	1264.0	-1.0	1824.0	1340.0	-1.0	2040.0	1162.0	-1.0	1673.0	
759.528	1372.0	-1.0	2018.0	1103.0	-1.0	1475.0	1341.0	-1.0	2130.0	1656.0	-1.0	2580.0	1289.0	-1.0	1916.0	914.0	-1.0	1242.0	1036.0	-1.0	1589.0	1417.0	-1.0	1972.0	1175.0	-1.0	1991.0	1417.0	-1.0	2234.0	1862.0	-1.0	3328.0	886.0	-1.0	1181.0	1443.0	-1.0	2450.0	1262.0	-1.0	1820.0	1341.0	-1.0	2038.0	1162.0	-1.0	1671.0	
760.028	1373.0	-1.0	2019.0	1102.0	-1.0	1476.0	1341.0	-1.0	2131.0	1655.0	-1.0	2581.0	1288.0	-1.0	1917.0	914.0	-1.0	1242.0	1036.0	-1.0	1589.0	1415.0	-1.0	1974.0	1175.0	-1.0	1992.0	1416.0	-1.0	2235.0	1862.0	-1.0	3330.0	885.0	-1.0	1181.0	1444.0	-1.0	2451.0	1262.0	-1.0	1820.0	1342.0	-1.0	2040.0	1162.0	-1.0	1673.0	
760.527	1372.0	-1.0	2017.0	1101.0	-1.0	1473.0	1339.0	-1.0	2129.0	1655.0	-1.0	2577.0	1287.0	-1.0	1917.0	912.0	-1.0	1240.0	1035.0	-1.0	1589.0	1414.0	-1.0	1971.0	1175.0	-1.0	1991.0	1415.0	-1.0	2231.0	1861.0	-1.0	3328.0	884.0	-1.0	1179.0	1442.0	-1.0	2448.0	1261.0	-1.0	1817.0	1341.0	-1.0	2037.0	1162.0	-1.0	1671.0	
761.026	1372.0	-1.0	2017.0	1100.0	-1.0	1474.0	1338.0	-1.0	2129.0	1654.0	-1.0	2576.0	1287.0	-1.0	1919.0	913.0	-1.0	1241.0	1034.0	-1.0	1590.0	1413.0	-1.0	1971.0	1175.0	-1.0	1992.0	1414.0	-1.0	2232.0	1861.0	-1.0	3329.0	883.0	-1.0	1178.0	1442.0	-1.0	2450.0	1262.0	-1.0	1818.0	1341.0	-1.0	2038.0	1162.0	-1.0	1673.0	
761.525	1370.0	-1.0	2014.0	1098.0	-1.0	1467.0	1336.0	-1.0	2125.0	1651.0	-1.0	2566.0	1286.0	-1.0	1918.0	911.0	-1.0	1240.0	1034.0	-1.0	1589.0	1412.0	-1.0	1967.0	1175.0	-1.0	1993.0	1412.0	-1.0	2226.0	1859.0	-1.0	3325.0	883.0	-1.0	1177.0	1441.0	-1.0	2445.0	1259.0	-1.0	1813.0	1341.0	-1.0	2037.0	1162.0	-1.0	1670.0	
762.024	1370.0	-1.0	2013.0	1098.0	-1.0	1467.0	1336.0	-1.0	2123.0	1650.0	-1.0	2564.0	1285.0	-1.0	1920.0	911.0	-1.0	1240.0	1035.0	-1.0	1591.0	1411.0	-1.0	1969.0	1175.0	-1.0	1995.0	1413.0	-1.0	2228.0	1860.0	-1.0	3328.0	884.0	-1.0	1177.0	1441.0	-1.0	2448.0	1259.0	-1.0	1814.0	1340.0	-1.0	2040.0	1163.0	-1.0	1672.0	
762.523	1370.0	-1.0	2011.0	1095.0	-1.0	1461.0	1335.0	-1.0	2120.0	1648.0	-1.0	2556.0	1285.0	-1.0	1920.0	910.0	-1.0	1238.0	1035.0	-1.0	1593.0	1410.0	-1.0	1964.0	1175.0	-1.0	1996.0	1412.0	-1.0	2222.0	1860.0	-1.0	3322.0	883.0	-1.0	1174.0	1440.0	-1.0	2443.0	1257.0	-1.0	1809.0	1340.0	-1.0	2037.0	1162.0	-1.0	1669.0	
763.023	1368.0	-1.0	2009.0	1093.0	-1.0	1456.0	1333.0	-1.0	2118.0	1645.0	-1.0	2550.0	1285.0	-1.0	1920.0	909.0	-1.0	1238.0	1035.0	-1.0	1594.0	1410.0	-1.0	1963.0	1175.0	-1.0	1998.0	1413.0	-1.0	2224.0	1860.0	-1.0	3327.0	883.0	-1.0	1175.0	1442.0	-1.0	2448.0	1259.0	-1.0	1811.0	1343.0	-1.0	2044.0	1161.0	-1.0	1670.0	
763.522	1373.0	-1.0	2021.0	1100.0	-1.0	1475.0	1337.0	-1.0	2131.0	1651.0	-1.0	2568.0	1291.0	-1.0	1931.0	913.0	-1.0	1246.0	1038.0	-1.0	1602.0	1415.0	-1.0	1976.0	1177.0	-1.0	2005.0	1417.0	-1.0	2235.0	1865.0	-1.0	3339.0	887.0	-1.0	1182.0	1446.0	-1.0	2459.0	1261.0	-1.0	1820.0	1348.0	-1.0	2059.0	1162.0	-1.0	1672.0	
764.021	1375.0	-1.0	2030.0	1106.0	-1.0	1487.0	1340.0	-1.0	2140.0	1655.0	-1.0	2581.0	1295.0	-1.0	1942.0	916.0	-1.0	1254.0	1041.0	-1.0	1609.0	1419.0	-1.0	1985.0	1177.0	-1.0	2008.0	1422.0	-1.0	2247.0	1867.0	-1.0	3349.0	889.0	-1.0	1189.0	1448.0	-1.0	2470.0	1264.0	-1.0	1829.0	1353.0	-1.0	2073.0	1163.0	-1.0	1678.0	
764.520	1380.0	-1.0	2042.0	1110.0	-1.0	1494.0	1344.0	-1.0	2154.0	1661.0	-1.0	2600.0	1298.0	-1.0	1953.0	920.0	-1.0	1263.0	1043.0	-1.0	1617.0	1424.0	-1.0	1998.0	1178.0	-1.0	2014.0	1427.0	-1.0	2261.0	1869.0	-1.0	3359.0	893.0	-1.0	1195.0	1451.0	-1.0	2481.0	1267.0	-1.0	1838.0	1356.0	-1.0	2082.0	1163.0	-1.0	1680.0	
765.019	1382.0	-1.0	2051.0	1109.0	-1.0	1495.0	1347.0	-1.0	2165.0	1664.0	-1.0	2612.0	1302.0	-1.0	1964.0	923.0	-1.0	1271.0	1045.0	-1.0	1625.0	1429.0	-1.0	2013.0	1179.0	-1.0	2021.0	1433.0	-1.0	2278.0	1873.0	-1.0	3374.0	895.0	-1.0	1203.0	1455.0	-1.0	2495.0	1273.0	-1.0	1852.0	1360.0	-1.0	2091.0	1163.0	-1.0	1684.0	
765.518	1382.0	-1.0	2054.0	1106.0	-1.0	1493.0	1349.0	-1.0	2172.0	1664.0	-1.0	2617.0	1304.0	-1.0	1968.0	923.0	-1.0	1275.0	1047.0	-1.0	1629.0	1434.0	-1.0	2026.0	1180.0	-1.0	2025.0	1436.0	-1.0	2286.0	1874.0	-1.0	3381.0	896.0	-1.0	1206.0	1457.0	-1.0	2501.0	1275.0	-1.0	1860.0	1361.0	-1.0	2095.0	1164.0	-1.0	1685.0	
766.017	1385.0	-1.0	2063.0	1109.0	-1.0	1502.0	1351.0	-1.0	2182.0	1667.0	-1.0	2630.0	1306.0	-1.0	1974.0	924.0	-1.0	1281.0	1047.0	-1.0	1634.0	1439.0	-1.0	2038.0	1180.0	-1.0	2028.0	1438.0	-1.0	2294.0	1875.0	-1.0	3389.0	896.0	-1.0	1209.0	1458.0	-1.0	2503.0	1276.0	-1.0	1864.0	1361.0	-1.0	2097.0	1163.0	-1.0	1685.0	
766.516	1386.0	-1.0	2068.0	1109.0	-1.0	1507.0	1352.0	-1.0	2188.0	1667.0	-1.0	2638.0	1307.0	-1.0	1976.0	924.0	-1.0	1283.0	1048.0	-1.0	1636.0	1440.0	-1.0	2045.0	1179.0	-1.0	2029.0	1439.0	-1.0	2300.0	1875.0	-1.0	3393.0	896.0	-1.0	1211.0	1458.0	-1.0	2508.0	1278.0	-1.0	1870.0	1361.0	-1.0	2100.0	1163.0	-1.0	1688.0	
767.015	1387.0	-1.0	2070.0	1108.0	-1.0	1503.0	1352.0	-1.0	2189.0	1667.0	-1.0	2639.0	1307.0	-1.0	1975.0	924.0	-1.0	1283.0	1047.0	-1.0	1635.0	1439.0	-1.0	2047.0	1179.0	-1.0	2029.0	1439.0	-1.0	2302.0	1874.0	-1.0	3392.0	895.0	-1.0	1209.0	1457.0	-1.0	2507.0	1278.0	-1.0	1871.0	1361.0	-1.0	2099.0	1164.0	-1.0	1689.0	
767.514	1389.0	-1.0	2077.0	1110.0	-1.0	1512.0	1354.0	-1.0	2194.0	1670.0	-1.0	2650.0	1306.0	-1.0	1974.0	924.0	-1.0	1284.0	1047.0	-1.0	1634.0	1439.0	-1.0	2047.0	1177.0	-1.0	2027.0	1438.0	-1.0	2302.0	1874.0	-1.0	3391.0	894.0	-1.0	1209.0	1457.0	-1.0	2507.0	1278.0	-1.0	1871.0	1362.0	-1.0	2099.0	1162.0	-1.0	1687.0	
768.013	1391.0	-1.0	2079.0	1111.0	-1.0	1514.0	1354.0	-1.0	2195.0	1670.0	-1.0	2654.0	1305.0	-1.0	1972.0	923.0	-1.0	1283.0	1046.0	-1.0	1633.0	1437.0	-1.0	2047.0	1177.0	-1.0	2025.0	1436.0	-1.0	2306.0	1874.0	-1.0	3392.0	894.0	-1.0	1208.0	1458.0	-1.0	2510.0	1280.0	-1.0	1875.0	1361.0	-1.0	2102.0	1164.0	-1.0	1688.0	
768.512	1390.0	-1.0	2078.0	1110.0	-1.0	1509.0	1354.0	-1.0	2192.0	1669.0	-1.0	2652.0	1303.0	-1.0	1967.0	923.0	-1.0	1282.0	1045.0	-1.0	1630.0	1434.0	-1.0	2044.0	1176.0	-1.0	2022.0	1435.0	-1.0	2305.0	1873.0	-1.0	3387.0	893.0	-1.0	1207.0	1457.0	-1.0	2510.0	1280.0	-1.0	1874.0	1362.0	-1.0	2102.0	1163.0	-1.0	1688.0	
769.011	1392.0	-1.0	2080.0	1112.0	-1.0	1513.0	1355.0	-1.0	2195.0	1671.0	-1.0	2659.0	1301.0	-1.0	1966.0	922.0	-1.0	1282.0	1043.0	-1.0	1629.0	1433.0	-1.0	2045.0	1175.0	-1.0	2022.0	1436.0	-1.0	2310.0	1874.0	-1.0	3392.0	893.0	-1.0	1210.0	1458.0	-1.0	2516.0	1282.0	-1.0	1880.0	1363.0	-1.0	2107.0	1164.0	-1.0	1691.0	
769.511	1391.0	-1.0	2079.0	1111.0	-1.0	1512.0	1355.0	-1.0	2194.0	1671.0	-1.0	2659.0	1299.0	-1.0	1962.0	922.0	-1.0	1281.0	1043.0	-1.0	1627.0	1430.0	-1.0	2040.0	1174.0	-1.0	2019.0	1434.0	-1.0	2309.0	1873.0	-1.0	3390.0	893.0	-1.0	1208.0	1458.0	-1.0	2516.0	1282.0	-1.0	1879.0	1363.0	-1.0	2107.0	1164.0	-1.0	1690.0	
770.010	1392.0	-1.0	2082.0	1113.0	-1.0	1516.0	1355.0	-1.0	2194.0	1673.0	-1.0	2665.0	1298.0	-1.0	1962.0	922.0	-1.0	1281.0	1043.0	-1.0	1627.0	1429.0	-1.0	2040.0	1174.0	-1.0	2020.0	1435.0	-1.0	2314.0	1875.0	-1.0	3394.0	892.0	-1.0	1210.0	1459.0	-1.0	2522.0	1282.0	-1.0	1884.0	1363.0	-1.0	2112.0	1164.0	-1.0	1692.0	
770.509	1391.0	-1.0	2081.0	1112.0	-1.0	1514.0	1355.0	-1.0	2193.0	1673.0	-1.0	2664.0	1298.0	-1.0	1960.0	921.0	-1.0	1281.0	1042.0	-1.0	1626.0	1427.0	-1.0	2037.0	1174.0	-1.0	2020.0	1435.0	-1.0	2312.0	1875.0	-1.0	3393.0	892.0	-1.0	1209.0	1459.0	-1.0	2521.0	1282.0	-1.0	1881.0	1363.0	-1.0	2111.0	1163.0	-1.0	1689.0	
771.009	1392.0	-1.0	2082.0	1114.0	-1.0	1517.0	1354.0	-1.0	2195.0	1673.0	-1.0	2669.0	1298.0	-1.0	1959.0	922.0	-1.0	1281.0	1043.0	-1.0	1626.0	1426.0	-1.0	2038.0	1174.0	-1.0	2020.0	1435.0	-1.0	2316.0	1877.0	-1.0	3397.0	892.0	-1.0	1211.0	1459.0	-1.0	2526.0	1283.0	-1.0	1884.0	1362.0	-1.0	2114.0	1163.0	-1.0	1690.0	
771.508	1392.0	-1.0	2082.0	1114.0	-1.0	1515.0	1354.0	-1.0	2195.0	1674.0	-1.0	2669.0	1298.0	-1.0	1959.0	922.0	-1.0	1281.0	1042.0	-1.0	1625.0	1426.0	-1.0	2036.0	1174.0	-1.0	2019.0	1435.0	-1.0	2314.0	1877.0	-1.0	3397.0	892.0	-1.0	1211.0	1458.0	-1.0	2526.0	1282.0	-1.0	1882.0	1361.0	-1.0	2112.0	1162.0	-1.0	1688.0	
772.007	1392.0	-1.0	2086.0	1116.0	-1.0	1523.0	1355.0	-1.0	2198.0	1674.0	-1.0	2676.0	1299.0	-1.0	1961.0	922.0	-1.0	1283.0	1043.0	-1.0	1627.0	1427.0	-1.0	2039.0	1174.0	-1.0	2021.0	1436.0	-1.0	2320.0	1878.0	-1.0	3403.0	893.0	-1.0	1213.0	1459.0	-1.0	2532.0	1283.0	-1.0	1888.0	1361.0	-1.0	2116.0	1163.0	-1.0	1690.0
[truncated: 777,690 more chars]
