# Supplementary material for: Real-Time State Estimation in a Flight Simulator Using fNIRS
Source: PLoS One. 2015 Mar 27;10(3):e0121279. doi: 10.1371/journal.pone.0121279 (PMC4376943; doi:10.1371/journal.pone.0121279)
Supplement: S1 Dataset — (BZ2) [file pone.0121279.s001.bz2 › SFigure1/subject_4.nir]

fnirUSB.dll log file
Start Time:	Fri May 23 15:06:16 2014

Start Code:	15668.851187	15668990
Freq Code:	2435937.000000
Current:	8
Gains:	20
Other:	none
-2	Baseline Started
294.253	894	-1	1286	518	-1	786	963	-1	1561	1174	-1	2036	1047	-1	2275	616	-1	1056	460	-1	1058	706	-1	1159	410	-1	895	815	-1	1532	590	-1	1260	471	-1	846	660	-1	1454	1039	-1	1952	304	-1	941	282	-1	579	
294.763	896	-1	1287	519	-1	787	965	-1	1562	1176	-1	2038	1049	-1	2279	616	-1	1057	461	-1	1060	707	-1	1163	410	-1	896	817	-1	1536	590	-1	1261	472	-1	847	660	-1	1452	1040	-1	1953	304	-1	940	282	-1	579	
295.273	897	-1	1288	520	-1	788	967	-1	1564	1177	-1	2040	1051	-1	2285	617	-1	1059	462	-1	1062	710	-1	1167	411	-1	898	819	-1	1540	591	-1	1265	473	-1	849	661	-1	1454	1042	-1	1957	305	-1	941	282	-1	580	
295.783	897	-1	1285	520	-1	788	967	-1	1563	1178	-1	2039	1053	-1	2289	617	-1	1059	462	-1	1065	712	-1	1171	411	-1	899	821	-1	1543	593	-1	1267	473	-1	850	661	-1	1452	1042	-1	1958	304	-1	941	283	-1	581	
296.293	898	-1	1286	520	-1	789	968	-1	1564	1179	-1	2040	1054	-1	2293	618	-1	1062	463	-1	1067	713	-1	1174	413	-1	901	822	-1	1546	594	-1	1271	475	-1	853	662	-1	1455	1045	-1	1963	306	-1	943	283	-1	583	
296.803	897	-1	1285	521	-1	788	968	-1	1562	1179	-1	2039	1056	-1	2295	619	-1	1062	463	-1	1069	715	-1	1176	413	-1	901	822	-1	1546	594	-1	1271	475	-1	854	662	-1	1454	1046	-1	1964	305	-1	942	284	-1	583	
297.313	898	-1	1287	521	-1	790	969	-1	1562	1180	-1	2039	1057	-1	2297	619	-1	1062	465	-1	1071	716	-1	1177	414	-1	903	823	-1	1548	595	-1	1274	476	-1	856	664	-1	1457	1046	-1	1968	307	-1	944	284	-1	585	
297.823	898	-1	1286	521	-1	790	969	-1	1562	1179	-1	2039	1057	-1	2298	620	-1	1062	465	-1	1072	717	-1	1177	414	-1	905	824	-1	1548	596	-1	1275	476	-1	857	664	-1	1457	1047	-1	1968	306	-1	944	285	-1	586	
298.333	899	-1	1289	522	-1	791	970	-1	1563	1180	-1	2040	1058	-1	2301	620	-1	1063	466	-1	1074	716	-1	1177	415	-1	905	825	-1	1547	597	-1	1277	476	-1	858	664	-1	1454	1047	-1	1968	306	-1	942	285	-1	584	
298.843	900	-1	1290	521	-1	791	970	-1	1563	1180	-1	2040	1059	-1	2300	620	-1	1063	466	-1	1074	717	-1	1175	416	-1	906	824	-1	1546	597	-1	1279	477	-1	859	664	-1	1455	1048	-1	1969	307	-1	943	285	-1	585	
299.353	902	-1	1296	523	-1	795	972	-1	1566	1182	-1	2045	1060	-1	2303	621	-1	1063	467	-1	1077	717	-1	1175	417	-1	907	825	-1	1547	599	-1	1282	478	-1	860	665	-1	1455	1047	-1	1969	307	-1	942	285	-1	585	
299.863	903	-1	1297	523	-1	796	972	-1	1566	1181	-1	2044	1060	-1	2303	621	-1	1063	467	-1	1078	717	-1	1174	417	-1	909	825	-1	1546	600	-1	1284	478	-1	861	665	-1	1456	1048	-1	1971	308	-1	943	285	-1	585	
300.373	905	-1	1302	524	-1	799	973	-1	1570	1183	-1	2048	1061	-1	2307	621	-1	1065	468	-1	1080	718	-1	1175	417	-1	911	827	-1	1548	601	-1	1289	478	-1	864	666	-1	1457	1049	-1	1972	309	-1	943	285	-1	585	
300.883	905	-1	1303	524	-1	799	973	-1	1570	1182	-1	2049	1062	-1	2309	622	-1	1065	468	-1	1081	717	-1	1176	418	-1	912	827	-1	1548	602	-1	1291	479	-1	865	667	-1	1459	1049	-1	1974	309	-1	945	286	-1	586	
301.393	907	-1	1307	525	-1	801	974	-1	1573	1184	-1	2052	1063	-1	2310	622	-1	1065	469	-1	1082	718	-1	1175	419	-1	913	828	-1	1550	603	-1	1294	480	-1	866	667	-1	1460	1050	-1	1975	310	-1	946	286	-1	586	
301.903	907	-1	1307	525	-1	801	974	-1	1573	1183	-1	2052	1064	-1	2312	622	-1	1066	469	-1	1083	718	-1	1175	419	-1	915	829	-1	1552	604	-1	1297	480	-1	868	668	-1	1462	1050	-1	1978	310	-1	948	287	-1	587	
302.413	907	-1	1303	525	-1	799	974	-1	1571	1183	-1	2048	1064	-1	2312	622	-1	1065	468	-1	1082	718	-1	1174	419	-1	915	830	-1	1551	604	-1	1298	481	-1	869	668	-1	1463	1052	-1	1978	311	-1	948	287	-1	587	
302.923	907	-1	1304	525	-1	800	975	-1	1572	1183	-1	2048	1065	-1	2312	622	-1	1065	469	-1	1082	719	-1	1174	420	-1	918	830	-1	1553	605	-1	1301	482	-1	871	670	-1	1467	1052	-1	1982	312	-1	952	288	-1	589	
303.433	907	-1	1301	525	-1	798	975	-1	1570	1182	-1	2045	1065	-1	2309	622	-1	1063	468	-1	1080	718	-1	1171	420	-1	917	830	-1	1551	605	-1	1300	482	-1	870	669	-1	1466	1052	-1	1981	312	-1	950	288	-1	589	
303.943	907	-1	1301	525	-1	798	975	-1	1569	1182	-1	2042	1065	-1	2308	622	-1	1062	468	-1	1079	717	-1	1169	420	-1	918	830	-1	1548	606	-1	1301	482	-1	871	670	-1	1467	1053	-1	1982	313	-1	953	288	-1	590	
-3	Baseline values
0	901.55	0	1294.50	522.35	0	793.70	970.65	0	1566.30	1180.35	0	2043.15	1058.50	0	2299.85	619.95	0	1062.35	465.70	0	1073.80	715.30	0	1172.70	415.65	0	907.20	824.65	0	1546.30	598.30	0	1281.85	477.20	0	859.70	664.85	0	1457.80	1047.20	0	1969.10	307.75	0	944.55	285.00	0	584.70	
-4	Baseline end
305.742	906.0	-1.0	1291.0	525.0	-1.0	791.0	975.0	-1.0	1557.0	1180.0	-1.0	2026.0	1062.0	-1.0	2285.0	621.0	-1.0	1051.0	466.0	-1.0	1065.0	714.0	-1.0	1150.0	418.0	-1.0	905.0	824.0	-1.0	1523.0	603.0	-1.0	1283.0	480.0	-1.0	860.0	668.0	-1.0	1451.0	1050.0	-1.0	1961.0	311.0	-1.0	942.0	287.0	-1.0	581.0	
306.252	906.0	-1.0	1288.0	524.0	-1.0	790.0	974.0	-1.0	1554.0	1180.0	-1.0	2021.0	1061.0	-1.0	2278.0	621.0	-1.0	1047.0	465.0	-1.0	1061.0	712.0	-1.0	1144.0	417.0	-1.0	901.0	821.0	-1.0	1516.0	602.0	-1.0	1278.0	479.0	-1.0	857.0	668.0	-1.0	1448.0	1049.0	-1.0	1957.0	311.0	-1.0	941.0	287.0	-1.0	581.0	
306.762	904.0	-1.0	1282.0	523.0	-1.0	785.0	974.0	-1.0	1548.0	1179.0	-1.0	2010.0	1059.0	-1.0	2269.0	620.0	-1.0	1042.0	464.0	-1.0	1054.0	710.0	-1.0	1137.0	415.0	-1.0	897.0	819.0	-1.0	1506.0	600.0	-1.0	1269.0	478.0	-1.0	852.0	667.0	-1.0	1443.0	1048.0	-1.0	1949.0	310.0	-1.0	937.0	287.0	-1.0	578.0	
307.272	903.0	-1.0	1279.0	524.0	-1.0	783.0	973.0	-1.0	1544.0	1178.0	-1.0	2005.0	1058.0	-1.0	2261.0	619.0	-1.0	1039.0	463.0	-1.0	1050.0	709.0	-1.0	1131.0	415.0	-1.0	893.0	817.0	-1.0	1500.0	599.0	-1.0	1264.0	477.0	-1.0	849.0	667.0	-1.0	1440.0	1047.0	-1.0	1946.0	310.0	-1.0	936.0	287.0	-1.0	578.0	
307.782	901.0	-1.0	1272.0	523.0	-1.0	780.0	972.0	-1.0	1537.0	1176.0	-1.0	1997.0	1057.0	-1.0	2251.0	618.0	-1.0	1033.0	462.0	-1.0	1044.0	707.0	-1.0	1123.0	413.0	-1.0	888.0	815.0	-1.0	1490.0	597.0	-1.0	1255.0	475.0	-1.0	844.0	666.0	-1.0	1434.0	1046.0	-1.0	1938.0	310.0	-1.0	932.0	286.0	-1.0	575.0	
308.292	901.0	-1.0	1270.0	523.0	-1.0	778.0	972.0	-1.0	1533.0	1176.0	-1.0	1991.0	1056.0	-1.0	2244.0	618.0	-1.0	1030.0	461.0	-1.0	1039.0	706.0	-1.0	1118.0	412.0	-1.0	884.0	813.0	-1.0	1483.0	596.0	-1.0	1250.0	475.0	-1.0	841.0	666.0	-1.0	1433.0	1046.0	-1.0	1934.0	311.0	-1.0	931.0	287.0	-1.0	574.0	
308.802	899.0	-1.0	1265.0	523.0	-1.0	775.0	971.0	-1.0	1528.0	1176.0	-1.0	1984.0	1054.0	-1.0	2236.0	617.0	-1.0	1026.0	460.0	-1.0	1034.0	704.0	-1.0	1111.0	412.0	-1.0	879.0	811.0	-1.0	1477.0	595.0	-1.0	1243.0	474.0	-1.0	836.0	665.0	-1.0	1428.0	1043.0	-1.0	1927.0	309.0	-1.0	927.0	286.0	-1.0	572.0	
309.312	899.0	-1.0	1263.0	523.0	-1.0	774.0	972.0	-1.0	1525.0	1176.0	-1.0	1982.0	1054.0	-1.0	2230.0	617.0	-1.0	1024.0	459.0	-1.0	1030.0	704.0	-1.0	1108.0	411.0	-1.0	878.0	810.0	-1.0	1473.0	594.0	-1.0	1239.0	474.0	-1.0	834.0	665.0	-1.0	1427.0	1043.0	-1.0	1923.0	309.0	-1.0	926.0	285.0	-1.0	571.0	
309.822	899.0	-1.0	1260.0	523.0	-1.0	773.0	972.0	-1.0	1523.0	1177.0	-1.0	1978.0	1053.0	-1.0	2228.0	618.0	-1.0	1021.0	459.0	-1.0	1029.0	703.0	-1.0	1106.0	410.0	-1.0	876.0	810.0	-1.0	1471.0	594.0	-1.0	1237.0	473.0	-1.0	832.0	664.0	-1.0	1423.0	1043.0	-1.0	1919.0	308.0	-1.0	922.0	285.0	-1.0	570.0	
310.332	899.0	-1.0	1260.0	523.0	-1.0	772.0	972.0	-1.0	1521.0	1177.0	-1.0	1977.0	1054.0	-1.0	2227.0	617.0	-1.0	1021.0	459.0	-1.0	1028.0	704.0	-1.0	1106.0	410.0	-1.0	876.0	811.0	-1.0	1472.0	595.0	-1.0	1237.0	473.0	-1.0	831.0	664.0	-1.0	1422.0	1043.0	-1.0	1918.0	309.0	-1.0	923.0	286.0	-1.0	571.0	
310.842	899.0	-1.0	1258.0	523.0	-1.0	772.0	972.0	-1.0	1519.0	1177.0	-1.0	1974.0	1053.0	-1.0	2225.0	617.0	-1.0	1019.0	459.0	-1.0	1027.0	703.0	-1.0	1105.0	410.0	-1.0	874.0	811.0	-1.0	1470.0	595.0	-1.0	1234.0	473.0	-1.0	830.0	663.0	-1.0	1421.0	1042.0	-1.0	1915.0	309.0	-1.0	921.0	286.0	-1.0	570.0	
311.352	900.0	-1.0	1260.0	523.0	-1.0	772.0	973.0	-1.0	1519.0	1178.0	-1.0	1974.0	1054.0	-1.0	2225.0	618.0	-1.0	1020.0	459.0	-1.0	1027.0	704.0	-1.0	1104.0	411.0	-1.0	875.0	811.0	-1.0	1471.0	595.0	-1.0	1236.0	474.0	-1.0	831.0	664.0	-1.0	1421.0	1043.0	-1.0	1913.0	309.0	-1.0	921.0	286.0	-1.0	570.0	
311.862	899.0	-1.0	1256.0	523.0	-1.0	770.0	973.0	-1.0	1516.0	1177.0	-1.0	1970.0	1054.0	-1.0	2222.0	617.0	-1.0	1019.0	459.0	-1.0	1026.0	703.0	-1.0	1102.0	410.0	-1.0	873.0	812.0	-1.0	1469.0	595.0	-1.0	1234.0	474.0	-1.0	830.0	664.0	-1.0	1417.0	1042.0	-1.0	1909.0	309.0	-1.0	919.0	286.0	-1.0	568.0	
312.372	899.0	-1.0	1256.0	523.0	-1.0	770.0	973.0	-1.0	1515.0	1177.0	-1.0	1969.0	1054.0	-1.0	2221.0	617.0	-1.0	1018.0	460.0	-1.0	1026.0	704.0	-1.0	1101.0	411.0	-1.0	875.0	812.0	-1.0	1470.0	595.0	-1.0	1234.0	474.0	-1.0	830.0	664.0	-1.0	1419.0	1043.0	-1.0	1910.0	309.0	-1.0	919.0	286.0	-1.0	570.0	
312.882	898.0	-1.0	1253.0	523.0	-1.0	769.0	973.0	-1.0	1512.0	1176.0	-1.0	1964.0	1053.0	-1.0	2217.0	618.0	-1.0	1016.0	459.0	-1.0	1024.0	703.0	-1.0	1099.0	410.0	-1.0	873.0	812.0	-1.0	1467.0	595.0	-1.0	1232.0	474.0	-1.0	828.0	664.0	-1.0	1417.0	1041.0	-1.0	1906.0	308.0	-1.0	918.0	286.0	-1.0	568.0	
313.392	898.0	-1.0	1253.0	524.0	-1.0	769.0	973.0	-1.0	1510.0	1176.0	-1.0	1962.0	1053.0	-1.0	2216.0	617.0	-1.0	1016.0	459.0	-1.0	1024.0	703.0	-1.0	1099.0	411.0	-1.0	874.0	813.0	-1.0	1468.0	595.0	-1.0	1232.0	474.0	-1.0	828.0	664.0	-1.0	1417.0	1042.0	-1.0	1907.0	309.0	-1.0	917.0	286.0	-1.0	569.0	
313.902	898.0	-1.0	1251.0	523.0	-1.0	767.0	973.0	-1.0	1508.0	1176.0	-1.0	1959.0	1053.0	-1.0	2213.0	617.0	-1.0	1015.0	459.0	-1.0	1023.0	704.0	-1.0	1098.0	411.0	-1.0	873.0	813.0	-1.0	1467.0	596.0	-1.0	1230.0	474.0	-1.0	827.0	664.0	-1.0	1415.0	1041.0	-1.0	1904.0	308.0	-1.0	916.0	286.0	-1.0	567.0	
314.412	898.0	-1.0	1252.0	523.0	-1.0	767.0	974.0	-1.0	1509.0	1176.0	-1.0	1959.0	1054.0	-1.0	2214.0	618.0	-1.0	1015.0	460.0	-1.0	1023.0	704.0	-1.0	1098.0	411.0	-1.0	874.0	814.0	-1.0	1469.0	597.0	-1.0	1232.0	474.0	-1.0	828.0	664.0	-1.0	1414.0	1041.0	-1.0	1902.0	308.0	-1.0	914.0	286.0	-1.0	566.0	
314.922	898.0	-1.0	1250.0	524.0	-1.0	767.0	974.0	-1.0	1507.0	1176.0	-1.0	1956.0	1054.0	-1.0	2213.0	618.0	-1.0	1015.0	459.0	-1.0	1023.0	704.0	-1.0	1098.0	412.0	-1.0	874.0	815.0	-1.0	1471.0	597.0	-1.0	1233.0	475.0	-1.0	827.0	664.0	-1.0	1413.0	1042.0	-1.0	1899.0	308.0	-1.0	914.0	286.0	-1.0	565.0	
315.432	900.0	-1.0	1254.0	525.0	-1.0	769.0	975.0	-1.0	1510.0	1178.0	-1.0	1959.0	1055.0	-1.0	2217.0	618.0	-1.0	1016.0	460.0	-1.0	1025.0	706.0	-1.0	1099.0	412.0	-1.0	875.0	816.0	-1.0	1471.0	598.0	-1.0	1234.0	475.0	-1.0	827.0	664.0	-1.0	1411.0	1041.0	-1.0	1896.0	308.0	-1.0	911.0	287.0	-1.0	563.0	
315.942	899.0	-1.0	1252.0	524.0	-1.0	767.0	975.0	-1.0	1508.0	1178.0	-1.0	1956.0	1056.0	-1.0	2215.0	619.0	-1.0	1015.0	460.0	-1.0	1025.0	706.0	-1.0	1099.0	412.0	-1.0	874.0	817.0	-1.0	1471.0	598.0	-1.0	1233.0	475.0	-1.0	826.0	663.0	-1.0	1409.0	1042.0	-1.0	1894.0	308.0	-1.0	909.0	286.0	-1.0	563.0	
316.452	901.0	-1.0	1254.0	524.0	-1.0	767.0	977.0	-1.0	1510.0	1179.0	-1.0	1957.0	1056.0	-1.0	2214.0	619.0	-1.0	1014.0	460.0	-1.0	1025.0	706.0	-1.0	1097.0	412.0	-1.0	873.0	817.0	-1.0	1470.0	599.0	-1.0	1232.0	475.0	-1.0	825.0	663.0	-1.0	1405.0	1040.0	-1.0	1889.0	307.0	-1.0	907.0	286.0	-1.0	561.0	
316.962	900.0	-1.0	1250.0	524.0	-1.0	766.0	976.0	-1.0	1506.0	1179.0	-1.0	1952.0	1056.0	-1.0	2209.0	619.0	-1.0	1012.0	460.0	-1.0	1023.0	706.0	-1.0	1095.0	412.0	-1.0	871.0	816.0	-1.0	1467.0	598.0	-1.0	1229.0	475.0	-1.0	823.0	663.0	-1.0	1403.0	1040.0	-1.0	1887.0	306.0	-1.0	904.0	286.0	-1.0	560.0	
317.472	899.0	-1.0	1244.0	524.0	-1.0	763.0	977.0	-1.0	1503.0	1178.0	-1.0	1947.0	1056.0	-1.0	2205.0	619.0	-1.0	1009.0	459.0	-1.0	1020.0	706.0	-1.0	1094.0	412.0	-1.0	870.0	815.0	-1.0	1464.0	597.0	-1.0	1225.0	475.0	-1.0	821.0	662.0	-1.0	1400.0	1039.0	-1.0	1881.0	306.0	-1.0	901.0	285.0	-1.0	557.0	
317.982	898.0	-1.0	1241.0	524.0	-1.0	761.0	977.0	-1.0	1501.0	1178.0	-1.0	1942.0	1055.0	-1.0	2201.0	619.0	-1.0	1008.0	460.0	-1.0	1018.0	705.0	-1.0	1091.0	411.0	-1.0	869.0	815.0	-1.0	1461.0	597.0	-1.0	1223.0	475.0	-1.0	819.0	662.0	-1.0	1400.0	1039.0	-1.0	1880.0	306.0	-1.0	901.0	285.0	-1.0	557.0	
318.482	897.0	-1.0	1236.0	523.0	-1.0	759.0	976.0	-1.0	1497.0	1176.0	-1.0	1937.0	1055.0	-1.0	2197.0	619.0	-1.0	1006.0	459.0	-1.0	1016.0	705.0	-1.0	1089.0	410.0	-1.0	866.0	814.0	-1.0	1458.0	596.0	-1.0	1220.0	474.0	-1.0	816.0	661.0	-1.0	1396.0	1038.0	-1.0	1875.0	306.0	-1.0	899.0	285.0	-1.0	555.0	
318.982	897.0	-1.0	1237.0	524.0	-1.0	759.0	977.0	-1.0	1497.0	1177.0	-1.0	1936.0	1055.0	-1.0	2196.0	619.0	-1.0	1006.0	459.0	-1.0	1015.0	705.0	-1.0	1088.0	410.0	-1.0	866.0	814.0	-1.0	1457.0	597.0	-1.0	1219.0	474.0	-1.0	817.0	662.0	-1.0	1396.0	1039.0	-1.0	1873.0	306.0	-1.0	898.0	285.0	-1.0	554.0	
319.481	896.0	-1.0	1232.0	523.0	-1.0	756.0	977.0	-1.0	1493.0	1176.0	-1.0	1929.0	1055.0	-1.0	2191.0	618.0	-1.0	1003.0	459.0	-1.0	1012.0	704.0	-1.0	1085.0	410.0	-1.0	864.0	813.0	-1.0	1453.0	596.0	-1.0	1214.0	473.0	-1.0	813.0	662.0	-1.0	1393.0	1038.0	-1.0	1869.0	305.0	-1.0	895.0	284.0	-1.0	552.0	
319.980	896.0	-1.0	1236.0	523.0	-1.0	758.0	977.0	-1.0	1494.0	1176.0	-1.0	1932.0	1055.0	-1.0	2189.0	619.0	-1.0	1002.0	459.0	-1.0	1011.0	704.0	-1.0	1084.0	409.0	-1.0	861.0	812.0	-1.0	1449.0	596.0	-1.0	1210.0	472.0	-1.0	810.0	660.0	-1.0	1387.0	1037.0	-1.0	1862.0	305.0	-1.0	891.0	284.0	-1.0	549.0	
320.479	896.0	-1.0	1233.0	523.0	-1.0	756.0	977.0	-1.0	1492.0	1176.0	-1.0	1927.0	1055.0	-1.0	2185.0	619.0	-1.0	1000.0	458.0	-1.0	1009.0	704.0	-1.0	1081.0	408.0	-1.0	859.0	811.0	-1.0	1445.0	595.0	-1.0	1206.0	472.0	-1.0	808.0	660.0	-1.0	1383.0	1036.0	-1.0	1858.0	304.0	-1.0	888.0	284.0	-1.0	547.0	
320.978	894.0	-1.0	1228.0	523.0	-1.0	753.0	977.0	-1.0	1488.0	1175.0	-1.0	1921.0	1054.0	-1.0	2180.0	619.0	-1.0	998.0	458.0	-1.0	1006.0	704.0	-1.0	1079.0	407.0	-1.0	857.0	810.0	-1.0	1442.0	594.0	-1.0	1202.0	471.0	-1.0	804.0	660.0	-1.0	1379.0	1035.0	-1.0	1853.0	304.0	-1.0	884.0	283.0	-1.0	545.0	
321.477	895.0	-1.0	1228.0	523.0	-1.0	753.0	978.0	-1.0	1488.0	1176.0	-1.0	1920.0	1055.0	-1.0	2180.0	619.0	-1.0	998.0	458.0	-1.0	1006.0	704.0	-1.0	1079.0	408.0	-1.0	857.0	810.0	-1.0	1441.0	595.0	-1.0	1202.0	472.0	-1.0	803.0	660.0	-1.0	1375.0	1035.0	-1.0	1848.0	303.0	-1.0	882.0	283.0	-1.0	543.0	
321.976	894.0	-1.0	1225.0	523.0	-1.0	752.0	978.0	-1.0	1486.0	1176.0	-1.0	1917.0	1055.0	-1.0	2179.0	619.0	-1.0	997.0	458.0	-1.0	1005.0	705.0	-1.0	1080.0	408.0	-1.0	855.0	811.0	-1.0	1441.0	594.0	-1.0	1200.0	471.0	-1.0	802.0	659.0	-1.0	1374.0	1035.0	-1.0	1845.0	303.0	-1.0	879.0	283.0	-1.0	542.0	
322.475	895.0	-1.0	1222.0	523.0	-1.0	750.0	979.0	-1.0	1486.0	1176.0	-1.0	1915.0	1055.0	-1.0	2179.0	619.0	-1.0	996.0	458.0	-1.0	1005.0	706.0	-1.0	1081.0	408.0	-1.0	854.0	811.0	-1.0	1441.0	594.0	-1.0	1198.0	471.0	-1.0	800.0	658.0	-1.0	1369.0	1034.0	-1.0	1842.0	302.0	-1.0	876.0	283.0	-1.0	540.0	
322.974	895.0	-1.0	1221.0	524.0	-1.0	750.0	979.0	-1.0	1486.0	1177.0	-1.0	1914.0	1056.0	-1.0	2180.0	620.0	-1.0	996.0	458.0	-1.0	1005.0	706.0	-1.0	1083.0	408.0	-1.0	855.0	812.0	-1.0	1444.0	595.0	-1.0	1198.0	471.0	-1.0	800.0	659.0	-1.0	1370.0	1035.0	-1.0	1841.0	302.0	-1.0	876.0	282.0	-1.0	541.0	
323.473	896.0	-1.0	1221.0	524.0	-1.0	751.0	981.0	-1.0	1488.0	1178.0	-1.0	1916.0	1058.0	-1.0	2184.0	620.0	-1.0	997.0	460.0	-1.0	1008.0	708.0	-1.0	1086.0	409.0	-1.0	856.0	814.0	-1.0	1447.0	596.0	-1.0	1199.0	472.0	-1.0	800.0	660.0	-1.0	1369.0	1035.0	-1.0	1840.0	302.0	-1.0	875.0	283.0	-1.0	540.0	
323.972	896.0	-1.0	1222.0	524.0	-1.0	751.0	982.0	-1.0	1490.0	1179.0	-1.0	1915.0	1059.0	-1.0	2189.0	621.0	-1.0	999.0	460.0	-1.0	1010.0	711.0	-1.0	1090.0	408.0	-1.0	858.0	816.0	-1.0	1452.0	597.0	-1.0	1203.0	472.0	-1.0	802.0	660.0	-1.0	1372.0	1037.0	-1.0	1843.0	303.0	-1.0	875.0	284.0	-1.0	541.0	
324.471	897.0	-1.0	1222.0	525.0	-1.0	751.0	983.0	-1.0	1492.0	1180.0	-1.0	1917.0	1061.0	-1.0	2194.0	622.0	-1.0	1001.0	461.0	-1.0	1013.0	713.0	-1.0	1095.0	410.0	-1.0	861.0	818.0	-1.0	1458.0	599.0	-1.0	1207.0	474.0	-1.0	804.0	661.0	-1.0	1373.0	1038.0	-1.0	1845.0	302.0	-1.0	875.0	284.0	-1.0	542.0	
324.970	898.0	-1.0	1225.0	526.0	-1.0	753.0	984.0	-1.0	1495.0	1182.0	-1.0	1920.0	1063.0	-1.0	2202.0	624.0	-1.0	1004.0	462.0	-1.0	1018.0	714.0	-1.0	1099.0	411.0	-1.0	865.0	821.0	-1.0	1464.0	600.0	-1.0	1213.0	474.0	-1.0	808.0	662.0	-1.0	1379.0	1040.0	-1.0	1850.0	303.0	-1.0	878.0	285.0	-1.0	545.0	
325.469	897.0	-1.0	1226.0	526.0	-1.0	753.0	985.0	-1.0	1497.0	1181.0	-1.0	1921.0	1064.0	-1.0	2206.0	624.0	-1.0	1004.0	463.0	-1.0	1021.0	715.0	-1.0	1102.0	412.0	-1.0	867.0	823.0	-1.0	1468.0	602.0	-1.0	1216.0	475.0	-1.0	810.0	663.0	-1.0	1381.0	1040.0	-1.0	1853.0	304.0	-1.0	880.0	285.0	-1.0	545.0	
325.968	899.0	-1.0	1231.0	527.0	-1.0	755.0	986.0	-1.0	1500.0	1182.0	-1.0	1924.0	1066.0	-1.0	2211.0	624.0	-1.0	1007.0	465.0	-1.0	1025.0	717.0	-1.0	1105.0	413.0	-1.0	870.0	824.0	-1.0	1472.0	603.0	-1.0	1223.0	477.0	-1.0	814.0	666.0	-1.0	1387.0	1042.0	-1.0	1859.0	305.0	-1.0	884.0	286.0	-1.0	548.0	
326.467	899.0	-1.0	1232.0	527.0	-1.0	756.0	986.0	-1.0	1501.0	1183.0	-1.0	1923.0	1066.0	-1.0	2212.0	625.0	-1.0	1008.0	465.0	-1.0	1028.0	717.0	-1.0	1106.0	413.0	-1.0	872.0	825.0	-1.0	1473.0	604.0	-1.0	1224.0	477.0	-1.0	815.0	665.0	-1.0	1389.0	1043.0	-1.0	1860.0	305.0	-1.0	885.0	286.0	-1.0	549.0	
326.967	901.0	-1.0	1237.0	529.0	-1.0	757.0	987.0	-1.0	1504.0	1184.0	-1.0	1927.0	1066.0	-1.0	2216.0	626.0	-1.0	1009.0	466.0	-1.0	1032.0	719.0	-1.0	1108.0	414.0	-1.0	876.0	826.0	-1.0	1475.0	605.0	-1.0	1228.0	478.0	-1.0	819.0	667.0	-1.0	1392.0	1045.0	-1.0	1865.0	307.0	-1.0	887.0	287.0	-1.0	549.0	
327.466	901.0	-1.0	1238.0	528.0	-1.0	758.0	987.0	-1.0	1505.0	1185.0	-1.0	1927.0	1066.0	-1.0	2216.0	626.0	-1.0	1010.0	466.0	-1.0	1033.0	718.0	-1.0	1109.0	414.0	-1.0	877.0	826.0	-1.0	1476.0	606.0	-1.0	1229.0	479.0	-1.0	821.0	667.0	-1.0	1394.0	1045.0	-1.0	1866.0	307.0	-1.0	888.0	288.0	-1.0	549.0	
327.965	903.0	-1.0	1239.0	529.0	-1.0	759.0	987.0	-1.0	1507.0	1186.0	-1.0	1928.0	1066.0	-1.0	2216.0	626.0	-1.0	1010.0	466.0	-1.0	1034.0	719.0	-1.0	1109.0	414.0	-1.0	877.0	826.0	-1.0	1476.0	606.0	-1.0	1229.0	479.0	-1.0	821.0	667.0	-1.0	1393.0	1046.0	-1.0	1866.0	307.0	-1.0	888.0	287.0	-1.0	550.0	
328.464	904.0	-1.0	1242.0	530.0	-1.0	759.0	988.0	-1.0	1508.0	1187.0	-1.0	1931.0	1066.0	-1.0	2218.0	626.0	-1.0	1011.0	467.0	-1.0	1036.0	719.0	-1.0	1110.0	414.0	-1.0	879.0	827.0	-1.0	1479.0	607.0	-1.0	1231.0	479.0	-1.0	823.0	668.0	-1.0	1398.0	1047.0	-1.0	1871.0	308.0	-1.0	891.0	288.0	-1.0	551.0	
328.963	903.0	-1.0	1242.0	528.0	-1.0	758.0	987.0	-1.0	1508.0	1186.0	-1.0	1930.0	1066.0	-1.0	2217.0	627.0	-1.0	1010.0	467.0	-1.0	1037.0	719.0	-1.0	1110.0	414.0	-1.0	879.0	828.0	-1.0	1479.0	606.0	-1.0	1232.0	481.0	-1.0	825.0	668.0	-1.0	1399.0	1047.0	-1.0	1873.0	307.0	-1.0	892.0	288.0	-1.0	551.0	
329.462	904.0	-1.0	1246.0	529.0	-1.0	760.0	987.0	-1.0	1511.0	1187.0	-1.0	1933.0	1067.0	-1.0	2220.0	627.0	-1.0	1011.0	467.0	-1.0	1037.0	720.0	-1.0	1111.0	414.0	-1.0	879.0	828.0	-1.0	1479.0	606.0	-1.0	1231.0	481.0	-1.0	824.0	668.0	-1.0	1396.0	1047.0	-1.0	1872.0	308.0	-1.0	890.0	288.0	-1.0	550.0	
329.961	904.0	-1.0	1247.0	529.0	-1.0	760.0	987.0	-1.0	1512.0	1187.0	-1.0	1932.0	1066.0	-1.0	2219.0	627.0	-1.0	1011.0	466.0	-1.0	1038.0	719.0	-1.0	1111.0	414.0	-1.0	878.0	827.0	-1.0	1479.0	606.0	-1.0	1231.0	480.0	-1.0	824.0	668.0	-1.0	1397.0	1047.0	-1.0	1874.0	307.0	-1.0	891.0	288.0	-1.0	550.0	
330.460	902.0	-1.0	1242.0	528.0	-1.0	758.0	986.0	-1.0	1508.0	1186.0	-1.0	1928.0	1066.0	-1.0	2216.0	627.0	-1.0	1010.0	465.0	-1.0	1037.0	720.0	-1.0	1110.0	414.0	-1.0	877.0	827.0	-1.0	1478.0	605.0	-1.0	1228.0	480.0	-1.0	824.0	668.0	-1.0	1395.0	1048.0	-1.0	1871.0	308.0	-1.0	890.0	287.0	-1.0	549.0	
330.959	903.0	-1.0	1244.0	528.0	-1.0	758.0	986.0	-1.0	1509.0	1186.0	-1.0	1928.0	1066.0	-1.0	2216.0	627.0	-1.0	1010.0	465.0	-1.0	1036.0	720.0	-1.0	1110.0	413.0	-1.0	876.0	827.0	-1.0	1477.0	605.0	-1.0	1226.0	480.0	-1.0	823.0	667.0	-1.0	1392.0	1048.0	-1.0	1870.0	306.0	-1.0	888.0	288.0	-1.0	547.0	
331.458	902.0	-1.0	1244.0	529.0	-1.0	757.0	986.0	-1.0	1510.0	1186.0	-1.0	1928.0	1065.0	-1.0	2216.0	628.0	-1.0	1010.0	465.0	-1.0	1036.0	720.0	-1.0	1111.0	412.0	-1.0	876.0	828.0	-1.0	1479.0	605.0	-1.0	1225.0	481.0	-1.0	823.0	667.0	-1.0	1393.0	1048.0	-1.0	1872.0	307.0	-1.0	888.0	288.0	-1.0	548.0	
331.957	901.0	-1.0	1240.0	527.0	-1.0	756.0	985.0	-1.0	1507.0	1186.0	-1.0	1925.0	1065.0	-1.0	2216.0	627.0	-1.0	1009.0	465.0	-1.0	1035.0	720.0	-1.0	1111.0	412.0	-1.0	875.0	828.0	-1.0	1479.0	604.0	-1.0	1224.0	481.0	-1.0	823.0	667.0	-1.0	1392.0	1048.0	-1.0	1871.0	307.0	-1.0	888.0	288.0	-1.0	547.0	
332.457	901.0	-1.0	1242.0	528.0	-1.0	756.0	986.0	-1.0	1509.0	1187.0	-1.0	1927.0	1066.0	-1.0	2218.0	628.0	-1.0	1009.0	465.0	-1.0	1036.0	722.0	-1.0	1114.0	412.0	-1.0	875.0	830.0	-1.0	1482.0	604.0	-1.0	1224.0	481.0	-1.0	822.0	666.0	-1.0	1386.0	1049.0	-1.0	1870.0	307.0	-1.0	885.0	287.0	-1.0	546.0	
332.957	900.0	-1.0	1240.0	529.0	-1.0	755.0	986.0	-1.0	1508.0	1188.0	-1.0	1926.0	1066.0	-1.0	2219.0	628.0	-1.0	1010.0	465.0	-1.0	1036.0	722.0	-1.0	1115.0	412.0	-1.0	876.0	831.0	-1.0	1485.0	604.0	-1.0	1223.0	481.0	-1.0	823.0	666.0	-1.0	1386.0	1050.0	-1.0	1870.0	307.0	-1.0	884.0	288.0	-1.0	546.0	
333.457	899.0	-1.0	1235.0	528.0	-1.0	753.0	985.0	-1.0	1506.0	1187.0	-1.0	1923.0	1067.0	-1.0	2220.0	628.0	-1.0	1009.0	465.0	-1.0	1037.0	723.0	-1.0	1117.0	412.0	-1.0	875.0	833.0	-1.0	1488.0	604.0	-1.0	1224.0	482.0	-1.0	823.0	666.0	-1.0	1384.0	1050.0	-1.0	1869.0	306.0	-1.0	882.0	287.0	-1.0	545.0	
333.957	899.0	-1.0	1234.0	527.0	-1.0	753.0	985.0	-1.0	1505.0	1188.0	-1.0	1923.0	1067.0	-1.0	2224.0	629.0	-1.0	1010.0	465.0	-1.0	1040.0	724.0	-1.0	1121.0	414.0	-1.0	878.0	834.0	-1.0	1493.0	605.0	-1.0	1227.0	483.0	-1.0	826.0	666.0	-1.0	1384.0	1050.0	-1.0	1870.0	306.0	-1.0	882.0	288.0	-1.0	546.0	
334.457	898.0	-1.0	1232.0	527.0	-1.0	750.0	984.0	-1.0	1503.0	1188.0	-1.0	1920.0	1068.0	-1.0	2227.0	629.0	-1.0	1011.0	466.0	-1.0	1043.0	725.0	-1.0	1124.0	414.0	-1.0	880.0	836.0	-1.0	1498.0	606.0	-1.0	1229.0	484.0	-1.0	829.0	667.0	-1.0	1385.0	1051.0	-1.0	1871.0	307.0	-1.0	883.0	288.0	-1.0	546.0	
334.956	897.0	-1.0	1228.0	527.0	-1.0	749.0	984.0	-1.0	1501.0	1188.0	-1.0	1918.0	1069.0	-1.0	2230.0	629.0	-1.0	1012.0	467.0	-1.0	1047.0	727.0	-1.0	1127.0	415.0	-1.0	881.0	838.0	-1.0	1502.0	607.0	-1.0	1231.0	485.0	-1.0	830.0	666.0	-1.0	1383.0	1051.0	-1.0	1870.0	306.0	-1.0	881.0	287.0	-1.0	546.0	
335.455	897.0	-1.0	1229.0	527.0	-1.0	749.0	984.0	-1.0	1501.0	1188.0	-1.0	1918.0	1070.0	-1.0	2236.0	630.0	-1.0	1014.0	469.0	-1.0	1053.0	729.0	-1.0	1132.0	416.0	-1.0	884.0	842.0	-1.0	1509.0	609.0	-1.0	1235.0	487.0	-1.0	835.0	667.0	-1.0	1386.0	1052.0	-1.0	1872.0	306.0	-1.0	883.0	288.0	-1.0	547.0	
335.954	897.0	-1.0	1227.0	526.0	-1.0	748.0	984.0	-1.0	1500.0	1187.0	-1.0	1916.0	1071.0	-1.0	2240.0	631.0	-1.0	1015.0	469.0	-1.0	1058.0	731.0	-1.0	1137.0	417.0	-1.0	887.0	845.0	-1.0	1515.0	610.0	-1.0	1239.0	488.0	-1.0	837.0	667.0	-1.0	1386.0	1052.0	-1.0	1871.0	306.0	-1.0	882.0	288.0	-1.0	547.0	
336.453	898.0	-1.0	1231.0	527.0	-1.0	750.0	984.0	-1.0	1502.0	1188.0	-1.0	1919.0	1073.0	-1.0	2250.0	632.0	-1.0	1018.0	471.0	-1.0	1066.0	733.0	-1.0	1144.0	418.0	-1.0	891.0	850.0	-1.0	1523.0	613.0	-1.0	1246.0	490.0	-1.0	842.0	666.0	-1.0	1384.0	1052.0	-1.0	1873.0	307.0	-1.0	882.0	288.0	-1.0	547.0	
336.953	898.0	-1.0	1233.0	528.0	-1.0	751.0	984.0	-1.0	1503.0	1188.0	-1.0	1920.0	1075.0	-1.0	2259.0	632.0	-1.0	1022.0	473.0	-1.0	1072.0	736.0	-1.0	1152.0	420.0	-1.0	895.0	854.0	-1.0	1534.0	616.0	-1.0	1254.0	493.0	-1.0	848.0	667.0	-1.0	1388.0	1054.0	-1.0	1876.0	307.0	-1.0	883.0	289.0	-1.0	549.0	
337.452	897.0	-1.0	1231.0	527.0	-1.0	750.0	984.0	-1.0	1503.0	1188.0	-1.0	1920.0	1077.0	-1.0	2269.0	633.0	-1.0	1024.0	474.0	-1.0	1080.0	739.0	-1.0	1160.0	421.0	-1.0	900.0	858.0	-1.0	1546.0	619.0	-1.0	1261.0	495.0	-1.0	853.0	668.0	-1.0	1390.0	1054.0	-1.0	1879.0	307.0	-1.0	885.0	289.0	-1.0	550.0	
337.951	899.0	-1.0	1235.0	528.0	-1.0	752.0	985.0	-1.0	1506.0	1189.0	-1.0	1925.0	1081.0	-1.0	2284.0	634.0	-1.0	1030.0	476.0	-1.0	1089.0	742.0	-1.0	1169.0	423.0	-1.0	906.0	864.0	-1.0	1559.0	622.0	-1.0	1272.0	497.0	-1.0	860.0	668.0	-1.0	1391.0	1056.0	-1.0	1882.0	307.0	-1.0	885.0	290.0	-1.0	551.0	
338.450	899.0	-1.0	1237.0	528.0	-1.0	752.0	985.0	-1.0	1508.0	1189.0	-1.0	1926.0	1084.0	-1.0	2296.0	635.0	-1.0	1033.0	478.0	-1.0	1096.0	746.0	-1.0	1177.0	425.0	-1.0	912.0	869.0	-1.0	1569.0	625.0	-1.0	1281.0	500.0	-1.0	865.0	669.0	-1.0	1395.0	1057.0	-1.0	1886.0	308.0	-1.0	891.0	291.0	-1.0	554.0	
338.949	898.0	-1.0	1234.0	527.0	-1.0	752.0	984.0	-1.0	1507.0	1188.0	-1.0	1924.0	1086.0	-1.0	2305.0	635.0	-1.0	1034.0	480.0	-1.0	1101.0	748.0	-1.0	1183.0	426.0	-1.0	915.0	872.0	-1.0	1578.0	627.0	-1.0	1287.0	501.0	-1.0	867.0	670.0	-1.0	1395.0	1056.0	-1.0	1884.0	311.0	-1.0	899.0	293.0	-1.0	559.0	
339.448	899.0	-1.0	1235.0	527.0	-1.0	753.0	984.0	-1.0	1507.0	1189.0	-1.0	1926.0	1089.0	-1.0	2315.0	636.0	-1.0	1037.0	481.0	-1.0	1108.0	750.0	-1.0	1190.0	428.0	-1.0	920.0	875.0	-1.0	1585.0	630.0	-1.0	1296.0	503.0	-1.0	872.0	670.0	-1.0	1400.0	1056.0	-1.0	1887.0	315.0	-1.0	910.0	295.0	-1.0	564.0	
339.947	899.0	-1.0	1235.0	527.0	-1.0	752.0	984.0	-1.0	1506.0	1188.0	-1.0	1925.0	1091.0	-1.0	2323.0	637.0	-1.0	1039.0	482.0	-1.0	1114.0	753.0	-1.0	1196.0	429.0	-1.0	924.0	878.0	-1.0	1592.0	632.0	-1.0	1304.0	504.0	-1.0	877.0	671.0	-1.0	1403.0	1057.0	-1.0	1888.0	317.0	-1.0	918.0	297.0	-1.0	569.0	
340.446	897.0	-1.0	1231.0	526.0	-1.0	750.0	982.0	-1.0	1503.0	1186.0	-1.0	1923.0	1092.0	-1.0	2328.0	637.0	-1.0	1040.0	483.0	-1.0	1119.0	754.0	-1.0	1199.0	429.0	-1.0	927.0	880.0	-1.0	1597.0	634.0	-1.0	1311.0	505.0	-1.0	879.0	672.0	-1.0	1404.0	1056.0	-1.0	1888.0	319.0	-1.0	923.0	299.0	-1.0	572.0	
340.945	898.0	-1.0	1233.0	526.0	-1.0	751.0	982.0	-1.0	1504.0	1187.0	-1.0	1923.0	1094.0	-1.0	2334.0	637.0	-1.0	1042.0	484.0	-1.0	1123.0	756.0	-1.0	1205.0	430.0	-1.0	929.0	882.0	-1.0	1601.0	636.0	-1.0	1315.0	505.0	-1.0	881.0	671.0	-1.0	1402.0	1056.0	-1.0	1886.0	319.0	-1.0	925.0	299.0	-1.0	572.0	
341.444	898.0	-1.0	1233.0	525.0	-1.0	750.0	981.0	-1.0	1502.0	1186.0	-1.0	1921.0	1095.0	-1.0	2338.0	637.0	-1.0	1042.0	485.0	-1.0	1126.0	758.0	-1.0	1208.0	431.0	-1.0	932.0	884.0	-1.0	1606.0	638.0	-1.0	1320.0	507.0	-1.0	884.0	671.0	-1.0	1405.0	1056.0	-1.0	1888.0	320.0	-1.0	928.0	299.0	-1.0	574.0	
341.943	896.0	-1.0	1229.0	524.0	-1.0	747.0	979.0	-1.0	1497.0	1184.0	-1.0	1916.0	1095.0	-1.0	2338.0	637.0	-1.0	1042.0	485.0	-1.0	1129.0	759.0	-1.0	1211.0	431.0	-1.0	933.0	887.0	-1.0	1610.0	639.0	-1.0	1322.0	508.0	-1.0	886.0	672.0	-1.0	1407.0	1056.0	-1.0	1888.0	321.0	-1.0	930.0	299.0	-1.0	574.0	
342.442	896.0	-1.0	1227.0	524.0	-1.0	746.0	979.0	-1.0	1496.0	1184.0	-1.0	1914.0	1096.0	-1.0	2340.0	638.0	-1.0	1042.0	486.0	-1.0	1132.0	760.0	-1.0	1214.0	432.0	-1.0	934.0	889.0	-1.0	1614.0	640.0	-1.0	1325.0	509.0	-1.0	888.0	671.0	-1.0	1404.0	1056.0	-1.0	1886.0	320.0	-1.0	928.0	299.0	-1.0	573.0	
342.941	896.0	-1.0	1227.0	524.0	-1.0	746.0	979.0	-1.0	1496.0	1183.0	-1.0	1914.0	1097.0	-1.0	2346.0	638.0	-1.0	1044.0	488.0	-1.0	1137.0	762.0	-1.0	1219.0	433.0	-1.0	939.0	892.0	-1.0	1622.0	642.0	-1.0	1332.0	511.0	-1.0	893.0	673.0	-1.0	1408.0	1057.0	-1.0	1890.0	321.0	-1.0	930.0	299.0	-1.0	574.0	
343.440	896.0	-1.0	1227.0	524.0	-1.0	746.0	978.0	-1.0	1496.0	1183.0	-1.0	1914.0	1099.0	-1.0	2353.0	638.0	-1.0	1046.0	489.0	-1.0	1142.0	764.0	-1.0	1224.0	434.0	-1.0	943.0	896.0	-1.0	1631.0	644.0	-1.0	1339.0	512.0	-1.0	898.0	673.0	-1.0	1412.0	1058.0	-1.0	1893.0	322.0	-1.0	933.0	300.0	-1.0	576.0	
343.939	898.0	-1.0	1229.0	525.0	-1.0	748.0	979.0	-1.0	1499.0	1185.0	-1.0	1917.0	1100.0	-1.0	2361.0	639.0	-1.0	1049.0	490.0	-1.0	1148.0	766.0	-1.0	1231.0	436.0	-1.0	948.0	900.0	-1.0	1641.0	647.0	-1.0	1346.0	515.0	-1.0	903.0	674.0	-1.0	1413.0	1058.0	-1.0	1894.0	321.0	-1.0	932.0	301.0	-1.0	576.0	
344.438	899.0	-1.0	1233.0	525.0	-1.0	750.0	980.0	-1.0	1502.0	1186.0	-1.0	1920.0	1103.0	-1.0	2372.0	641.0	-1.0	1052.0	491.0	-1.0	1155.0	768.0	-1.0	1238.0	438.0	-1.0	955.0	905.0	-1.0	1653.0	650.0	-1.0	1357.0	517.0	-1.0	909.0	675.0	-1.0	1419.0	1060.0	-1.0	1901.0	322.0	-1.0	937.0	301.0	-1.0	578.0	
344.937	898.0	-1.0	1233.0	524.0	-1.0	749.0	979.0	-1.0	1502.0	1184.0	-1.0	1919.0	1105.0	-1.0	2380.0	641.0	-1.0	1055.0	493.0	-1.0	1161.0	770.0	-1.0	1243.0	439.0	-1.0	960.0	908.0	-1.0	1661.0	652.0	-1.0	1365.0	519.0	-1.0	914.0	676.0	-1.0	1423.0	1061.0	-1.0	1904.0	322.0	-1.0	940.0	302.0	-1.0	580.0	
345.437	899.0	-1.0	1239.0	525.0	-1.0	752.0	979.0	-1.0	1506.0	1185.0	-1.0	1923.0	1107.0	-1.0	2392.0	642.0	-1.0	1059.0	494.0	-1.0	1169.0	772.0	-1.0	1249.0	441.0	-1.0	966.0	912.0	-1.0	1670.0	656.0	-1.0	1375.0	521.0	-1.0	920.0	677.0	-1.0	1426.0	1063.0	-1.0	1906.0	324.0	-1.0	941.0	302.0	-1.0	581.0	
345.937	900.0	-1.0	1242.0	524.0	-1.0	754.0	979.0	-1.0	1508.0	1184.0	-1.0	1925.0	1109.0	-1.0	2400.0	642.0	-1.0	1061.0	496.0	-1.0	1174.0	773.0	-1.0	1251.0	443.0	-1.0	969.0	915.0	-1.0	1676.0	658.0	-1.0	1384.0	523.0	-1.0	924.0	678.0	-1.0	1432.0	1062.0	-1.0	1909.0	327.0	-1.0	951.0	304.0	-1.0	585.0	
346.437	900.0	-1.0	1242.0	523.0	-1.0	753.0	979.0	-1.0	1508.0	1183.0	-1.0	1923.0	1109.0	-1.0	2402.0	642.0	-1.0	1061.0	496.0	-1.0	1176.0	774.0	-1.0	1252.0	444.0	-1.0	974.0	916.0	-1.0	1681.0	660.0	-1.0	1391.0	524.0	-1.0	926.0	678.0	-1.0	1435.0	1062.0	-1.0	1909.0	329.0	-1.0	958.0	306.0	-1.0	589.0	
346.936	902.0	-1.0	1247.0	524.0	-1.0	756.0	979.0	-1.0	1512.0	1184.0	-1.0	1927.0	1110.0	-1.0	2405.0	642.0	-1.0	1063.0	497.0	-1.0	1178.0	774.0	-1.0	1252.0	444.0	-1.0	977.0	918.0	-1.0	1684.0	660.0	-1.0	1396.0	524.0	-1.0	928.0	678.0	-1.0	1436.0	1060.0	-1.0	1908.0	329.0	-1.0	960.0	307.0	-1.0	591.0	
347.435	902.0	-1.0	1250.0	524.0	-1.0	757.0	979.0	-1.0	1514.0	1183.0	-1.0	1928.0	1110.0	-1.0	2408.0	643.0	-1.0	1063.0	496.0	-1.0	1180.0	774.0	-1.0	1252.0	445.0	-1.0	980.0	919.0	-1.0	1688.0	662.0	-1.0	1400.0	525.0	-1.0	931.0	679.0	-1.0	1442.0	1062.0	-1.0	1911.0	331.0	-1.0	967.0	307.0	-1.0	594.0	
347.934	902.0	-1.0	1249.0	524.0	-1.0	756.0	978.0	-1.0	1513.0	1182.0	-1.0	1926.0	1110.0	-1.0	2407.0	642.0	-1.0	1063.0	497.0	-1.0	1180.0	774.0	-1.0	1251.0	445.0	-1.0	981.0	920.0	-1.0	1691.0	662.0	-1.0	1403.0	526.0	-1.0	932.0	679.0	-1.0	1445.0	1062.0	-1.0	1913.0	332.0	-1.0	971.0	308.0	-1.0	595.0	
348.433	903.0	-1.0	1248.0	524.0	-1.0	756.0	979.0	-1.0	1514.0	1183.0	-1.0	1926.0	1110.0	-1.0	2406.0	642.0	-1.0	1063.0	497.0	-1.0	1180.0	774.0	-1.0	1252.0	445.0	-1.0	981.0	922.0	-1.0	1694.0	663.0	-1.0	1403.0	525.0	-1.0	932.0	679.0	-1.0	1446.0	1061.0	-1.0	1913.0	332.0	-1.0	973.0	308.0	-1.0	596.0	
348.932	904.0	-1.0	1252.0	525.0	-1.0	758.0	979.0	-1.0	1516.0	1184.0	-1.0	1929.0	1110.0	-1.0	2411.0	643.0	-1.0	1066.0	497.0	-1.0	1182.0	775.0	-1.0	1256.0	446.0	-1.0	985.0	924.0	-1.0	1702.0	665.0	-1.0	1410.0	526.0	-1.0	935.0	681.0	-1.0	1450.0	1062.0	-1.0	1916.0	334.0	-1.0	979.0	310.0	-1.0	599.0	
349.431	904.0	-1.0	1254.0	525.0	-1.0	759.0	979.0	-1.0	1519.0	1184.0	-1.0	1932.0	1111.0	-1.0	2417.0	644.0	-1.0	1068.0	497.0	-1.0	1185.0	777.0	-1.0	1261.0	446.0	-1.0	988.0	927.0	-1.0	1713.0	666.0	-1.0	1417.0	528.0	-1.0	938.0	681.0	-1.0	1456.0	1064.0	-1.0	1921.0	336.0	-1.0	984.0	310.0	-1.0	602.0	
349.930	904.0	-1.0	1253.0	525.0	-1.0	760.0	979.0	-1.0	1520.0	1185.0	-1.0	1933.0	1112.0	-1.0	2420.0	644.0	-1.0	1070.0	498.0	-1.0	1187.0	778.0	-1.0	1266.0	447.0	-1.0	991.0	932.0	-1.0	1723.0	667.0	-1.0	1419.0	528.0	-1.0	940.0	681.0	-1.0	1459.0	1064.0	-1.0	1924.0	335.0	-1.0	985.0	311.0	-1.0	602.0	
350.429	904.0	-1.0	1258.0	526.0	-1.0	763.0	980.0	-1.0	1524.0	1186.0	-1.0	1938.0	1113.0	-1.0	2430.0	645.0	-1.0	1074.0	499.0	-1.0	1192.0	780.0	-1.0	1274.0	448.0	-1.0	994.0	935.0	-1.0	1734.0	668.0	-1.0	1425.0	530.0	-1.0	945.0	683.0	-1.0	1459.0	1066.0	-1.0	1927.0	335.0	-1.0	986.0	311.0	-1.0	603.0	
350.928	905.0	-1.0	1259.0	526.0	-1.0	764.0	980.0	-1.0	1526.0	1186.0	-1.0	1940.0	1115.0	-1.0	2437.0	646.0	-1.0	1077.0	499.0	-1.0	1197.0	782.0	-1.0	1281.0	449.0	-1.0	998.0	938.0	-1.0	1742.0	669.0	-1.0	1428.0	532.0	-1.0	949.0	683.0	-1.0	1464.0	1067.0	-1.0	1932.0	336.0	-1.0	988.0	311.0	-1.0	604.0	
351.427	904.0	-1.0	1257.0	526.0	-1.0	764.0	980.0	-1.0	1525.0	1186.0	-1.0	1940.0	1116.0	-1.0	2440.0	646.0	-1.0	1079.0	500.0	-1.0	1200.0	784.0	-1.0	1283.0	449.0	-1.0	999.0	940.0	-1.0	1746.0	668.0	-1.0	1426.0	532.0	-1.0	951.0	683.0	-1.0	1465.0	1069.0	-1.0	1933.0	336.0	-1.0	988.0	311.0	-1.0	605.0	
351.927	906.0	-1.0	1259.0	526.0	-1.0	764.0	981.0	-1.0	1527.0	1187.0	-1.0	1942.0	1117.0	-1.0	2443.0	646.0	-1.0	1080.0	501.0	-1.0	1202.0	785.0	-1.0	1286.0	448.0	-1.0	998.0	941.0	-1.0	1746.0	667.0	-1.0	1424.0	532.0	-1.0	949.0	682.0	-1.0	1462.0	1068.0	-1.0	1931.0	337.0	-1.0	990.0	312.0	-1.0	606.0	
352.426	906.0	-1.0	1261.0	527.0	-1.0	766.0	980.0	-1.0	1528.0	1187.0	-1.0	1943.0	1117.0	-1.0	2447.0	647.0	-1.0	1082.0	501.0	-1.0	1204.0	786.0	-1.0	1289.0	449.0	-1.0	999.0	941.0	-1.0	1747.0	666.0	-1.0	1425.0	533.0	-1.0	950.0	682.0	-1.0	1467.0	1068.0	-1.0	1935.0	338.0	-1.0	996.0	313.0	-1.0	610.0	
352.926	905.0	-1.0	1260.0	526.0	-1.0	766.0	978.0	-1.0	1527.0	1187.0	-1.0	1941.0	1117.0	-1.0	2447.0	647.0	-1.0	1082.0	501.0	-1.0	1205.0	786.0	-1.0	1289.0	449.0	-1.0	1000.0	941.0	-1.0	1748.0	666.0	-1.0	1422.0	532.0	-1.0	952.0	683.0	-1.0	1469.0	1069.0	-1.0	1937.0	339.0	-1.0	998.0	314.0	-1.0	612.0	
353.426	903.0	-1.0	1258.0	526.0	-1.0	764.0	978.0	-1.0	1526.0	1185.0	-1.0	1940.0	1117.0	-1.0	2447.0	647.0	-1.0	1081.0	501.0	-1.0	1206.0	785.0	-1.0	1288.0	449.0	-1.0	999.0	942.0	-1.0	1750.0	665.0	-1.0	1420.0	533.0	-1.0	951.0	682.0	-1.0	1469.0	1069.0	-1.0	1937.0	337.0	-1.0	999.0	315.0	-1.0	611.0	
353.926	905.0	-1.0	1264.0	526.0	-1.0	767.0	978.0	-1.0	1530.0	1186.0	-1.0	1945.0	1118.0	-1.0	2453.0	648.0	-1.0	1084.0	502.0	-1.0	1208.0	786.0	-1.0	1291.0	449.0	-1.0	1001.0	943.0	-1.0	1754.0	666.0	-1.0	1422.0	534.0	-1.0	953.0	682.0	-1.0	1468.0	1069.0	-1.0	1937.0	338.0	-1.0	997.0	314.0	-1.0	611.0	
354.426	905.0	-1.0	1268.0	527.0	-1.0	769.0	978.0	-1.0	1534.0	1186.0	-1.0	1947.0	1118.0	-1.0	2458.0	649.0	-1.0	1087.0	502.0	-1.0	1210.0	787.0	-1.0	1294.0	450.0	-1.0	1003.0	946.0	-1.0	1763.0	666.0	-1.0	1424.0	534.0	-1.0	957.0	683.0	-1.0	1475.0	1071.0	-1.0	1943.0	337.0	-1.0	1000.0	314.0	-1.0	612.0	
354.926	905.0	-1.0	1268.0	527.0	-1.0	769.0	977.0	-1.0	1533.0	1187.0	-1.0	1947.0	1118.0	-1.0	2459.0	649.0	-1.0	1088.0	502.0	-1.0	1212.0	788.0	-1.0	1298.0	450.0	-1.0	1004.0	948.0	-1.0	1770.0	666.0	-1.0	1425.0	535.0	-1.0	959.0	684.0	-1.0	1477.0	1072.0	-1.0	1947.0	338.0	-1.0	1000.0	313.0	-1.0	612.0	
355.426	907.0	-1.0	1274.0	528.0	-1.0	772.0	978.0	-1.0	1539.0	1187.0	-1.0	1953.0	1119.0	-1.0	2463.0	649.0	-1.0	1089.0	503.0	-1.0	1214.0	789.0	-1.0	1302.0	450.0	-1.0	1006.0	950.0	-1.0	1777.0	665.0	-1.0	1425.0	536.0	-1.0	961.0	684.0	-1.0	1477.0	1074.0	-1.0	1948.0	337.0	-1.0	1000.0	313.0	-1.0	611.0	
355.926	908.0	-1.0	1277.0	528.0	-1.0	774.0	978.0	-1.0	1541.0	1188.0	-1.0	1955.0	1119.0	-1.0	2467.0	649.0	-1.0	1092.0	503.0	-1.0	1216.0	791.0	-1.0	1304.0	451.0	-1.0	1008.0	952.0	-1.0	1785.0	664.0	-1.0	1428.0	537.0	-1.0	965.0	685.0	-1.0	1483.0	1075.0	-1.0	1956.0	337.0	-1.0	1002.0	314.0	-1.0	613.0	
356.426	907.0	-1.0	1276.0	528.0	-1.0	774.0	978.0	-1.0	1541.0	1188.0	-1.0	1955.0	1119.0	-1.0	2468.0	650.0	-1.0	1093.0	503.0	-1.0	1216.0	790.0	-1.0	1307.0	451.0	-1.0	1010.0	954.0	-1.0	1790.0	664.0	-1.0	1430.0	538.0	-1.0	969.0	685.0	-1.0	1488.0	1078.0	-1.0	1962.0	337.0	-1.0	1004.0	313.0	-1.0	613.0	
356.926	909.0	-1.0	1275.0	529.0	-1.0	773.0	979.0	-1.0	1542.0	1189.0	-1.0	1957.0	1118.0	-1.0	2468.0	650.0	-1.0	1094.0	503.0	-1.0	1216.0	790.0	-1.0	1307.0	451.0	-1.0	1011.0	955.0	-1.0	1794.0	665.0	-1.0	1430.0	538.0	-1.0	970.0	685.0	-1.0	1489.0	1079.0	-1.0	1964.0	337.0	-1.0	1005.0	313.0	-1.0	614.0	
357.426	909.0	-1.0	1277.0	530.0	-1.0	775.0	979.0	-1.0	1543.0	1190.0	-1.0	1958.0	1118.0	-1.0	2470.0	649.0	-1.0	1096.0	503.0	-1.0	1217.0	790.0	-1.0	1308.0	451.0	-1.0	1014.0	955.0	-1.0	1799.0	665.0	-1.0	1435.0	540.0	-1.0	974.0	686.0	-1.0	1493.0	1079.0	-1.0	1968.0	338.0	-1.0	1009.0	314.0	-1.0	615.0	
357.925	908.0	-1.0	1276.0	529.0	-1.0	775.0	978.0	-1.0	1541.0	1189.0	-1.0	1957.0	1116.0	-1.0	2465.0	649.0	-1.0	1095.0	502.0	-1.0	1216.0	789.0	-1.0	1305.0	450.0	-1.0	1013.0	955.0	-1.0	1798.0	664.0	-1.0	1435.0	540.0	-1.0	975.0	686.0	-1.0	1496.0	1081.0	-1.0	1973.0	338.0	-1.0	1009.0	314.0	-1.0	616.0	
358.424	906.0	-1.0	1272.0	528.0	-1.0	772.0	976.0	-1.0	1538.0	1187.0	-1.0	1952.0	1114.0	-1.0	2456.0	648.0	-1.0	1092.0	501.0	-1.0	1210.0	787.0	-1.0	1299.0	449.0	-1.0	1010.0	953.0	-1.0	1793.0	663.0	-1.0	1430.0	538.0	-1.0	974.0	685.0	-1.0	1495.0	1081.0	-1.0	1973.0	337.0	-1.0	1010.0	314.0	-1.0	616.0	
358.924	907.0	-1.0	1274.0	528.0	-1.0	773.0	976.0	-1.0	1537.0	1187.0	-1.0	1952.0	1112.0	-1.0	2450.0	648.0	-1.0	1092.0	500.0	-1.0	1206.0	784.0	-1.0	1295.0	449.0	-1.0	1009.0	951.0	-1.0	1789.0	662.0	-1.0	1428.0	539.0	-1.0	973.0	685.0	-1.0	1494.0	1081.0	-1.0	1972.0	337.0	-1.0	1008.0	314.0	-1.0	615.0	
359.423	906.0	-1.0	1274.0	527.0	-1.0	773.0	974.0	-1.0	1535.0	1186.0	-1.0	1950.0	1109.0	-1.0	2441.0	647.0	-1.0	1090.0	498.0	-1.0	1200.0	781.0	-1.0	1288.0	449.0	-1.0	1006.0	949.0	-1.0	1784.0	659.0	-1.0	1424.0	539.0	-1.0	972.0	684.0	-1.0	1496.0	1081.0	-1.0	1975.0	336.0	-1.0	1008.0	313.0	-1.0	614.0	
359.922	904.0	-1.0	1270.0	526.0	-1.0	771.0	973.0	-1.0	1532.0	1184.0	-1.0	1945.0	1106.0	-1.0	2429.0	646.0	-1.0	1087.0	496.0	-1.0	1193.0	778.0	-1.0	1280.0	446.0	-1.0	1002.0	946.0	-1.0	1777.0	657.0	-1.0	1417.0	537.0	-1.0	969.0	684.0	-1.0	1495.0	1081.0	-1.0	1975.0	335.0	-1.0	1008.0	313.0	-1.0	613.0	
360.421	904.0	-1.0	1271.0	527.0	-1.0	772.0	973.0	-1.0	1532.0	1184.0	-1.0	1947.0	1103.0	-1.0	2417.0	645.0	-1.0	1084.0	494.0	-1.0	1186.0	776.0	-1.0	1274.0	446.0	-1.0	998.0	942.0	-1.0	1771.0	655.0	-1.0	1410.0	536.0	-1.0	965.0	683.0	-1.0	1493.0	1079.0	-1.0	1973.0	334.0	-1.0	1005.0	312.0	-1.0	611.0	
360.920	904.0	-1.0	1271.0	526.0	-1.0	771.0	972.0	-1.0	1531.0	1183.0	-1.0	1946.0	1100.0	-1.0	2408.0	645.0	-1.0	1083.0	493.0	-1.0	1178.0	773.0	-1.0	1268.0	445.0	-1.0	996.0	940.0	-1.0	1765.0	652.0	-1.0	1405.0	535.0	-1.0	963.0	683.0	-1.0	1496.0	1080.0	-1.0	1975.0	334.0	-1.0	1007.0	312.0	-1.0	611.0	
361.419	902.0	-1.0	1268.0	526.0	-1.0	770.0	970.0	-1.0	1528.0	1182.0	-1.0	1943.0	1097.0	-1.0	2397.0	644.0	-1.0	1081.0	491.0	-1.0	1172.0	771.0	-1.0	1262.0	443.0	-1.0	992.0	937.0	-1.0	1758.0	650.0	-1.0	1399.0	533.0	-1.0	959.0	682.0	-1.0	1494.0	1079.0	-1.0	1974.0	333.0	-1.0	1006.0	311.0	-1.0	611.0	
361.918	903.0	-1.0	1269.0	526.0	-1.0	770.0	971.0	-1.0	1528.0	1182.0	-1.0	1943.0	1094.0	-1.0	2387.0	644.0	-1.0	1079.0	489.0	-1.0	1165.0	768.0	-1.0	1256.0	442.0	-1.0	987.0	933.0	-1.0	1750.0	647.0	-1.0	1392.0	531.0	-1.0	953.0	681.0	-1.0	1491.0	1078.0	-1.0	1970.0	332.0	-1.0	1003.0	311.0	-1.0	609.0	
362.417	902.0	-1.0	1268.0	526.0	-1.0	771.0	970.0	-1.0	1526.0	1182.0	-1.0	1942.0	1092.0	-1.0	2378.0	643.0	-1.0	1078.0	487.0	-1.0	1159.0	766.0	-1.0	1251.0	441.0	-1.0	984.0	930.0	-1.0	1743.0	645.0	-1.0	1386.0	529.0	-1.0	950.0	681.0	-1.0	1492.0	1078.0	-1.0	1971.0	332.0	-1.0	1004.0	310.0	-1.0	609.0	
362.916	901.0	-1.0	1265.0	525.0	-1.0	769.0	968.0	-1.0	1523.0	1181.0	-1.0	1940.0	1090.0	-1.0	2369.0	642.0	-1.0	1075.0	486.0	-1.0	1152.0	763.0	-1.0	1244.0	439.0	-1.0	980.0	925.0	-1.0	1733.0	643.0	-1.0	1380.0	527.0	-1.0	945.0	680.0	-1.0	1492.0	1077.0	-1.0	1970.0	332.0	-1.0	1003.0	310.0	-1.0	609.0	
363.415	901.0	-1.0	1263.0	525.0	-1.0	769.0	968.0	-1.0	1522.0	1181.0	-1.0	1938.0	1087.0	-1.0	2358.0	642.0	-1.0	1073.0	484.0	-1.0	1145.0	760.0	-1.0	1236.0	438.0	-1.0	976.0	920.0	-1.0	1721.0	640.0	-1.0	1373.0	525.0	-1.0	939.0	679.0	-1.0	1487.0	1074.0	-1.0	1963.0	330.0	-1.0	1000.0	309.0	-1.0	607.0	
363.914	900.0	-1.0	1262.0	525.0	-1.0	768.0	967.0	-1.0	1520.0	1179.0	-1.0	1935.0	1085.0	-1.0	2348.0	641.0	-1.0	1071.0	483.0	-1.0	1138.0	756.0	-1.0	1226.0	436.0	-1.0	972.0	915.0	-1.0	1708.0	638.0	-1.0	1366.0	523.0	-1.0	934.0	678.0	-1.0	1487.0	1074.0	-1.0	1961.0	330.0	-1.0	1000.0	309.0	-1.0	607.0	
364.413	898.0	-1.0	1257.0	523.0	-1.0	764.0	965.0	-1.0	1515.0	1177.0	-1.0	1928.0	1082.0	-1.0	2335.0	640.0	-1.0	1066.0	481.0	-1.0	1130.0	752.0	-1.0	1214.0	435.0	-1.0	966.0	908.0	-1.0	1690.0	635.0	-1.0	1358.0	520.0	-1.0	927.0	677.0	-1.0	1483.0	1071.0	-1.0	1956.0	329.0	-1.0	997.0	308.0	-1.0	604.0	
364.912	899.0	-1.0	1261.0	523.0	-1.0	765.0	965.0	-1.0	1516.0	1177.0	-1.0	1929.0	1080.0	-1.0	2329.0	639.0	-1.0	1064.0	479.0	-1.0	1126.0	750.0	-1.0	1208.0	433.0	-1.0	962.0	904.0	-1.0	1677.0	633.0	-1.0	1355.0	518.0	-1.0	922.0	675.0	-1.0	1478.0	1070.0	-1.0	1949.0	328.0	-1.0	992.0	307.0	-1.0	600.0	
365.411	899.0	-1.0	1265.0	523.0	-1.0	765.0	965.0	-1.0	1519.0	1177.0	-1.0	1929.0	1079.0	-1.0	2325.0	638.0	-1.0	1063.0	478.0	-1.0	1121.0	748.0	-1.0	1201.0	432.0	-1.0	962.0	901.0	-1.0	1670.0	633.0	-1.0	1356.0	517.0	-1.0	919.0	675.0	-1.0	1479.0	1070.0	-1.0	1949.0	326.0	-1.0	989.0	306.0	-1.0	600.0	
365.910	900.0	-1.0	1267.0	522.0	-1.0	764.0	967.0	-1.0	1523.0	1178.0	-1.0	1929.0	1079.0	-1.0	2324.0	638.0	-1.0	1061.0	478.0	-1.0	1119.0	746.0	-1.0	1198.0	433.0	-1.0	963.0	900.0	-1.0	1666.0	634.0	-1.0	1360.0	516.0	-1.0	918.0	675.0	-1.0	1481.0	1070.0	-1.0	1950.0	326.0	-1.0	987.0	305.0	-1.0	598.0	
366.409	904.0	-1.0	1276.0	523.0	-1.0	768.0	969.0	-1.0	1530.0	1181.0	-1.0	1937.0	1080.0	-1.0	2329.0	638.0	-1.0	1063.0	478.0	-1.0	1120.0	747.0	-1.0	1199.0	433.0	-1.0	965.0	901.0	-1.0	1669.0	636.0	-1.0	1368.0	517.0	-1.0	920.0	675.0	-1.0	1481.0	1071.0	-1.0	1951.0	325.0	-1.0	985.0	305.0	-1.0	598.0	
366.908	906.0	-1.0	1282.0	525.0	-1.0	770.0	971.0	-1.0	1536.0	1182.0	-1.0	1941.0	1082.0	-1.0	2335.0	639.0	-1.0	1064.0	477.0	-1.0	1121.0	748.0	-1.0	1200.0	434.0	-1.0	969.0	902.0	-1.0	1671.0	638.0	-1.0	1374.0	518.0	-1.0	922.0	676.0	-1.0	1486.0	1072.0	-1.0	1955.0	326.0	-1.0	986.0	305.0	-1.0	598.0	
367.407	905.0	-1.0	1283.0	525.0	-1.0	769.0	972.0	-1.0	1539.0	1183.0	-1.0	1941.0	1082.0	-1.0	2336.0	639.0	-1.0	1064.0	477.0	-1.0	1120.0	747.0	-1.0	1198.0	435.0	-1.0	970.0	902.0	-1.0	1670.0	638.0	-1.0	1377.0	518.0	-1.0	922.0	676.0	-1.0	1488.0	1073.0	-1.0	1955.0	325.0	-1.0	985.0	305.0	-1.0	598.0	
367.906	907.0	-1.0	1283.0	525.0	-1.0	769.0	973.0	-1.0	1541.0	1184.0	-1.0	1942.0	1083.0	-1.0	2337.0	638.0	-1.0	1062.0	477.0	-1.0	1120.0	746.0	-1.0	1194.0	435.0	-1.0	970.0	902.0	-1.0	1668.0	639.0	-1.0	1377.0	517.0	-1.0	919.0	675.0	-1.0	1485.0	1072.0	-1.0	1952.0	324.0	-1.0	981.0	303.0	-1.0	596.0	
368.405	909.0	-1.0	1284.0	525.0	-1.0	769.0	974.0	-1.0	1543.0	1185.0	-1.0	1943.0	1083.0	-1.0	2337.0	638.0	-1.0	1061.0	478.0	-1.0	1118.0	745.0	-1.0	1192.0	435.0	-1.0	971.0	901.0	-1.0	1668.0	639.0	-1.0	1377.0	517.0	-1.0	919.0	675.0	-1.0	1487.0	1072.0	-1.0	1954.0	324.0	-1.0	981.0	304.0	-1.0	595.0	
368.905	908.0	-1.0	1283.0	525.0	-1.0	768.0	974.0	-1.0	1541.0	1184.0	-1.0	1939.0	1083.0	-1.0	2333.0	638.0	-1.0	1059.0	477.0	-1.0	1116.0	744.0	-1.0	1187.0	435.0	-1.0	969.0	900.0	-1.0	1664.0	638.0	-1.0	1376.0	517.0	-1.0	918.0	675.0	-1.0	1487.0	1072.0	-1.0	1952.0	324.0	-1.0	979.0	304.0	-1.0	594.0	
369.404	906.0	-1.0	1278.0	525.0	-1.0	766.0	974.0	-1.0	1540.0	1183.0	-1.0	1935.0	1083.0	-1.0	2329.0	637.0	-1.0	1056.0	477.0	-1.0	1114.0	743.0	-1.0	1183.0	434.0	-1.0	968.0	898.0	-1.0	1659.0	638.0	-1.0	1372.0	517.0	-1.0	915.0	674.0	-1.0	1484.0	1071.0	-1.0	1948.0	323.0	-1.0	976.0	303.0	-1.0	592.0	
369.903	906.0	-1.0	1278.0	525.0	-1.0	765.0	974.0	-1.0	1540.0	1184.0	-1.0	1934.0	1082.0	-1.0	2328.0	637.0	-1.0	1056.0	477.0	-1.0	1112.0	741.0	-1.0	1180.0	434.0	-1.0	968.0	896.0	-1.0	1656.0	637.0	-1.0	1372.0	516.0	-1.0	913.0	674.0	-1.0	1482.0	1071.0	-1.0	1943.0	324.0	-1.0	979.0	303.0	-1.0	593.0	
370.402	905.0	-1.0	1278.0	525.0	-1.0	765.0	973.0	-1.0	1539.0	1183.0	-1.0	1933.0	1082.0	-1.0	2325.0	636.0	-1.0	1055.0	477.0	-1.0	1111.0	741.0	-1.0	1177.0	434.0	-1.0	966.0	896.0	-1.0	1655.0	637.0	-1.0	1371.0	515.0	-1.0	912.0	674.0	-1.0	1483.0	1070.0	-1.0	1942.0	325.0	-1.0	983.0	304.0	-1.0	594.0	
370.901	904.0	-1.0	1273.0	523.0	-1.0	763.0	973.0	-1.0	1536.0	1181.0	-1.0	1928.0	1081.0	-1.0	2320.0	635.0	-1.0	1051.0	477.0	-1.0	1108.0	740.0	-1.0	1173.0	434.0	-1.0	964.0	894.0	-1.0	1650.0	636.0	-1.0	1367.0	515.0	-1.0	909.0	673.0	-1.0	1481.0	1069.0	-1.0	1938.0	324.0	-1.0	981.0	303.0	-1.0	591.0	
371.400	904.0	-1.0	1272.0	524.0	-1.0	762.0	972.0	-1.0	1535.0	1182.0	-1.0	1928.0	1080.0	-1.0	2314.0	635.0	-1.0	1048.0	477.0	-1.0	1105.0	738.0	-1.0	1168.0	432.0	-1.0	960.0	892.0	-1.0	1643.0	635.0	-1.0	1362.0	514.0	-1.0	905.0	672.0	-1.0	1475.0	1065.0	-1.0	1929.0	325.0	-1.0	979.0	303.0	-1.0	591.0	
371.899	903.0	-1.0	1269.0	524.0	-1.0	761.0	972.0	-1.0	1532.0	1181.0	-1.0	1925.0	1079.0	-1.0	2308.0	634.0	-1.0	1046.0	476.0	-1.0	1102.0	736.0	-1.0	1164.0	431.0	-1.0	956.0	889.0	-1.0	1635.0	632.0	-1.0	1356.0	512.0	-1.0	899.0	672.0	-1.0	1474.0	1063.0	-1.0	1924.0	326.0	-1.0	984.0	306.0	-1.0	594.0	
372.398	901.0	-1.0	1261.0	522.0	-1.0	757.0	970.0	-1.0	1525.0	1179.0	-1.0	1917.0	1077.0	-1.0	2297.0	633.0	-1.0	1042.0	474.0	-1.0	1096.0	733.0	-1.0	1156.0	429.0	-1.0	952.0	885.0	-1.0	1626.0	631.0	-1.0	1349.0	510.0	-1.0	896.0	670.0	-1.0	1471.0	1061.0	-1.0	1918.0	327.0	-1.0	984.0	306.0	-1.0	594.0	
372.897	901.0	-1.0	1263.0	523.0	-1.0	758.0	969.0	-1.0	1524.0	1179.0	-1.0	1918.0	1075.0	-1.0	2292.0	632.0	-1.0	1040.0	475.0	-1.0	1093.0	731.0	-1.0	1151.0	429.0	-1.0	948.0	882.0	-1.0	1619.0	630.0	-1.0	1343.0	509.0	-1.0	892.0	669.0	-1.0	1465.0	1061.0	-1.0	1913.0	326.0	-1.0	978.0	304.0	-1.0	590.0	
373.396	899.0	-1.0	1260.0	522.0	-1.0	757.0	968.0	-1.0	1521.0	1178.0	-1.0	1914.0	1074.0	-1.0	2285.0	631.0	-1.0	1037.0	473.0	-1.0	1090.0	730.0	-1.0	1146.0	428.0	-1.0	946.0	880.0	-1.0	1612.0	628.0	-1.0	1339.0	509.0	-1.0	890.0	669.0	-1.0	1462.0	1061.0	-1.0	1912.0	324.0	-1.0	973.0	304.0	-1.0	587.0	
373.895	898.0	-1.0	1256.0	522.0	-1.0	755.0	967.0	-1.0	1517.0	1177.0	-1.0	1908.0	1072.0	-1.0	2278.0	630.0	-1.0	1034.0	472.0	-1.0	1086.0	727.0	-1.0	1142.0	427.0	-1.0	942.0	877.0	-1.0	1607.0	627.0	-1.0	1335.0	507.0	-1.0	888.0	668.0	-1.0	1459.0	1060.0	-1.0	1910.0	322.0	-1.0	967.0	302.0	-1.0	584.0	
374.394	899.0	-1.0	1257.0	523.0	-1.0	756.0	968.0	-1.0	1518.0	1177.0	-1.0	1910.0	1072.0	-1.0	2274.0	630.0	-1.0	1032.0	472.0	-1.0	1084.0	726.0	-1.0	1139.0	427.0	-1.0	939.0	876.0	-1.0	1603.0	626.0	-1.0	1331.0	507.0	-1.0	885.0	667.0	-1.0	1455.0	1059.0	-1.0	1906.0	320.0	-1.0	962.0	300.0	-1.0	580.0	
374.893	899.0	-1.0	1258.0	522.0	-1.0	756.0	968.0	-1.0	1519.0	1178.0	-1.0	1911.0	1072.0	-1.0	2273.0	630.0	-1.0	1032.0	472.0	-1.0	1082.0	726.0	-1.0	1139.0	426.0	-1.0	937.0	875.0	-1.0	1601.0	625.0	-1.0	1329.0	506.0	-1.0	884.0	667.0	-1.0	1455.0	1059.0	-1.0	1906.0	321.0	-1.0	963.0	301.0	-1.0	581.0	
375.392	897.0	-1.0	1253.0	522.0	-1.0	755.0	967.0	-1.0	1515.0	1177.0	-1.0	1906.0	1071.0	-1.0	2268.0	629.0	-1.0	1029.0	471.0	-1.0	1080.0	726.0	-1.0	1137.0	424.0	-1.0	934.0	873.0	-1.0	1596.0	624.0	-1.0	1324.0	504.0	-1.0	880.0	666.0	-1.0	1453.0	1059.0	-1.0	1904.0	319.0	-1.0	962.0	301.0	-1.0	580.0	
375.891	898.0	-1.0	1254.0	522.0	-1.0	756.0	967.0	-1.0	1516.0	1178.0	-1.0	1909.0	1070.0	-1.0	2266.0	629.0	-1.0	1029.0	471.0	-1.0	1078.0	726.0	-1.0	1138.0	424.0	-1.0	931.0	872.0	-1.0	1593.0	624.0	-1.0	1322.0	503.0	-1.0	877.0	665.0	-1.0	1449.0	1057.0	-1.0	1900.0	320.0	-1.0	960.0	300.0	-1.0	579.0	
376.390	896.0	-1.0	1252.0	522.0	-1.0	755.0	966.0	-1.0	1514.0	1178.0	-1.0	1908.0	1070.0	-1.0	2263.0	628.0	-1.0	1028.0	470.0	-1.0	1077.0	726.0	-1.0	1138.0	423.0	-1.0	928.0	870.0	-1.0	1591.0	623.0	-1.0	1320.0	502.0	-1.0	875.0	664.0	-1.0	1450.0	1057.0	-1.0	1901.0	319.0	-1.0	962.0	301.0	-1.0	580.0	
376.889	895.0	-1.0	1247.0	522.0	-1.0	753.0	966.0	-1.0	1511.0	1177.0	-1.0	1904.0	1069.0	-1.0	2260.0	628.0	-1.0	1026.0	470.0	-1.0	1075.0	726.0	-1.0	1137.0	423.0	-1.0	926.0	869.0	-1.0	1589.0	623.0	-1.0	1316.0	501.0	-1.0	873.0	665.0	-1.0	1448.0	1057.0	-1.0	1901.0	320.0	-1.0	961.0	301.0	-1.0	581.0	
377.388	895.0	-1.0	1248.0	522.0	-1.0	754.0	966.0	-1.0	1512.0	1177.0	-1.0	1907.0	1069.0	-1.0	2260.0	628.0	-1.0	1027.0	470.0	-1.0	1075.0	726.0	-1.0	1139.0	423.0	-1.0	924.0	869.0	-1.0	1588.0	622.0	-1.0	1314.0	501.0	-1.0	871.0	663.0	-1.0	1444.0	1056.0	-1.0	1899.0	319.0	-1.0	960.0	301.0	-1.0	580.0	
377.887	894.0	-1.0	1245.0	521.0	-1.0	753.0	965.0	-1.0	1510.0	1176.0	-1.0	1906.0	1068.0	-1.0	2256.0	628.0	-1.0	1026.0	469.0	-1.0	1071.0	725.0	-1.0	1137.0	422.0	-1.0	923.0	867.0	-1.0	1586.0	621.0	-1.0	1310.0	499.0	-1.0	870.0	663.0	-1.0	1445.0	1057.0	-1.0	1899.0	319.0	-1.0	960.0	301.0	-1.0	581.0	
378.386	891.0	-1.0	1237.0	521.0	-1.0	749.0	964.0	-1.0	1505.0	1174.0	-1.0	1900.0	1066.0	-1.0	2249.0	627.0	-1.0	1023.0	469.0	-1.0	1068.0	724.0	-1.0	1134.0	421.0	-1.0	919.0	865.0	-1.0	1581.0	618.0	-1.0	1303.0	498.0	-1.0	867.0	661.0	-1.0	1441.0	1056.0	-1.0	1898.0	318.0	-1.0	958.0	301.0	-1.0	580.0	
378.886	891.0	-1.0	1235.0	520.0	-1.0	749.0	963.0	-1.0	1503.0	1174.0	-1.0	1899.0	1065.0	-1.0	2245.0	627.0	-1.0	1022.0	468.0	-1.0	1066.0	723.0	-1.0	1133.0	421.0	-1.0	918.0	863.0	-1.0	1579.0	617.0	-1.0	1301.0	498.0	-1.0	867.0	662.0	-1.0	1443.0	1056.0	-1.0	1900.0	319.0	-1.0	959.0	301.0	-1.0	582.0	
379.386	889.0	-1.0	1232.0	519.0	-1.0	747.0	962.0	-1.0	1500.0	1173.0	-1.0	1895.0	1064.0	-1.0	2239.0	626.0	-1.0	1021.0	467.0	-1.0	1062.0	723.0	-1.0	1131.0	421.0	-1.0	916.0	862.0	-1.0	1576.0	615.0	-1.0	1297.0	497.0	-1.0	866.0	662.0	-1.0	1441.0	1055.0	-1.0	1900.0	317.0	-1.0	959.0	301.0	-1.0	583.0	
379.885	889.0	-1.0	1233.0	519.0	-1.0	749.0	962.0	-1.0	1501.0	1173.0	-1.0	1898.0	1063.0	-1.0	2239.0	626.0	-1.0	1021.0	467.0	-1.0	1063.0	722.0	-1.0	1133.0	421.0	-1.0	916.0	861.0	-1.0	1576.0	616.0	-1.0	1297.0	497.0	-1.0	866.0	661.0	-1.0	1439.0	1055.0	-1.0	1900.0	317.0	-1.0	956.0	301.0	-1.0	581.0	
380.384	889.0	-1.0	1232.0	520.0	-1.0	748.0	962.0	-1.0	1500.0	1172.0	-1.0	1898.0	1063.0	-1.0	2237.0	626.0	-1.0	1021.0	467.0	-1.0	1061.0	723.0	-1.0	1133.0	421.0	-1.0	915.0	861.0	-1.0	1578.0	616.0	-1.0	1298.0	497.0	-1.0	866.0	661.0	-1.0	1441.0	1055.0	-1.0	1900.0	317.0	-1.0	958.0	302.0	-1.0	583.0	
380.883	888.0	-1.0	1227.0	519.0	-1.0	747.0	961.0	-1.0	1498.0	1172.0	-1.0	1895.0	1062.0	-1.0	2233.0	626.0	-1.0	1020.0	467.0	-1.0	1060.0	723.0	-1.0	1133.0	421.0	-1.0	915.0	861.0	-1.0	1577.0	615.0	-1.0	1297.0	496.0	-1.0	866.0	660.0	-1.0	1439.0	1054.0	-1.0	1899.0	317.0	-1.0	957.0	302.0	-1.0	584.0	
381.382	887.0	-1.0	1226.0	519.0	-1.0	747.0	960.0	-1.0	1496.0	1172.0	-1.0	1893.0	1061.0	-1.0	2229.0	625.0	-1.0	1020.0	466.0	-1.0	1060.0	722.0	-1.0	1132.0	421.0	-1.0	916.0	860.0	-1.0	1577.0	614.0	-1.0	1296.0	496.0	-1.0	867.0	661.0	-1.0	1443.0	1054.0	-1.0	1904.0	317.0	-1.0	959.0	302.0	-1.0	585.0	
381.881	885.0	-1.0	1220.0	519.0	-1.0	744.0	958.0	-1.0	1490.0	1169.0	-1.0	1888.0	1058.0	-1.0	2220.0	625.0	-1.0	1019.0	466.0	-1.0	1056.0	720.0	-1.0	1129.0	420.0	-1.0	914.0	858.0	-1.0	1574.0	613.0	-1.0	1291.0	495.0	-1.0	866.0	661.0	-1.0	1443.0	1053.0	-1.0	1903.0	317.0	-1.0	959.0	301.0	-1.0	585.0	
382.380	885.0	-1.0	1220.0	518.0	-1.0	745.0	957.0	-1.0	1488.0	1169.0	-1.0	1888.0	1057.0	-1.0	2213.0	624.0	-1.0	1017.0	466.0	-1.0	1056.0	720.0	-1.0	1127.0	419.0	-1.0	911.0	856.0	-1.0	1569.0	612.0	-1.0	1286.0	494.0	-1.0	864.0	660.0	-1.0	1440.0	1052.0	-1.0	1902.0	316.0	-1.0	957.0	301.0	-1.0	584.0	
382.879	884.0	-1.0	1217.0	519.0	-1.0	744.0	955.0	-1.0	1484.0	1168.0	-1.0	1886.0	1055.0	-1.0	2207.0	625.0	-1.0	1017.0	465.0	-1.0	1054.0	719.0	-1.0	1124.0	419.0	-1.0	910.0	854.0	-1.0	1566.0	610.0	-1.0	1284.0	493.0	-1.0	863.0	659.0	-1.0	1440.0	1051.0	-1.0	1903.0	316.0	-1.0	958.0	302.0	-1.0	584.0	
383.378	882.0	-1.0	1212.0	518.0	-1.0	742.0	953.0	-1.0	1479.0	1165.0	-1.0	1881.0	1053.0	-1.0	2200.0	624.0	-1.0	1015.0	465.0	-1.0	1052.0	717.0	-1.0	1122.0	418.0	-1.0	908.0	853.0	-1.0	1563.0	609.0	-1.0	1280.0	492.0	-1.0	862.0	659.0	-1.0	1440.0	1051.0	-1.0	1902.0	316.0	-1.0	957.0	301.0	-1.0	584.0	
383.877	882.0	-1.0	1213.0	517.0	-1.0	743.0	952.0	-1.0	1479.0	1165.0	-1.0	1884.0	1052.0	-1.0	2198.0	624.0	-1.0	1017.0	465.0	-1.0	1052.0	716.0	-1.0	1122.0	417.0	-1.0	909.0	852.0	-1.0	1564.0	609.0	-1.0	1281.0	492.0	-1.0	864.0	660.0	-1.0	1445.0	1051.0	-1.0	1906.0	317.0	-1.0	960.0	301.0	-1.0	586.0	
384.376	881.0	-1.0	1210.0	517.0	-1.0	742.0	951.0	-1.0	1476.0	1164.0	-1.0	1881.0	1051.0	-1.0	2195.0	623.0	-1.0	1017.0	464.0	-1.0	1051.0	715.0	-1.0	1121.0	417.0	-1.0	909.0	852.0	-1.0	1565.0	608.0	-1.0	1281.0	493.0	-1.0	866.0	660.0	-1.0	1445.0	1051.0	-1.0	1908.0	317.0	-1.0	961.0	301.0	-1.0	586.0	
384.875	882.0	-1.0	1216.0	518.0	-1.0	745.0	951.0	-1.0	1480.0	1163.0	-1.0	1888.0	1051.0	-1.0	2200.0	624.0	-1.0	1019.0	464.0	-1.0	1053.0	716.0	-1.0	1124.0	419.0	-1.0	912.0	853.0	-1.0	1570.0	610.0	-1.0	1286.0	493.0	-1.0	868.0	660.0	-1.0	1446.0	1051.0	-1.0	1909.0	317.0	-1.0	961.0	300.0	-1.0	586.0	
385.375	882.0	-1.0	1216.0	518.0	-1.0	746.0	951.0	-1.0	1481.0	1163.0	-1.0	1890.0	1051.0	-1.0	2203.0	624.0	-1.0	1021.0	464.0	-1.0	1056.0	716.0	-1.0	1126.0	419.0	-1.0	914.0	854.0	-1.0	1575.0	611.0	-1.0	1291.0	494.0	-1.0	871.0	660.0	-1.0	1448.0	1052.0	-1.0	1913.0	317.0	-1.0	962.0	301.0	-1.0	587.0	
385.874	882.0	-1.0	1215.0	517.0	-1.0	747.0	951.0	-1.0	1482.0	1163.0	-1.0	1891.0	1052.0	-1.0	2205.0	624.0	-1.0	1022.0	465.0	-1.0	1057.0	717.0	-1.0	1129.0	419.0	-1.0	916.0	856.0	-1.0	1580.0	611.0	-1.0	1294.0	494.0	-1.0	872.0	660.0	-1.0	1450.0	1051.0	-1.0	1916.0	317.0	-1.0	963.0	301.0	-1.0	588.0	
386.373	883.0	-1.0	1219.0	518.0	-1.0	748.0	952.0	-1.0	1485.0	1163.0	-1.0	1894.0	1053.0	-1.0	2211.0	624.0	-1.0	1024.0	465.0	-1.0	1060.0	718.0	-1.0	1131.0	420.0	-1.0	919.0	857.0	-1.0	1586.0	612.0	-1.0	1299.0	495.0	-1.0	876.0	661.0	-1.0	1456.0	1053.0	-1.0	1922.0	317.0	-1.0	967.0	302.0	-1.0	591.0	
386.872	883.0	-1.0	1219.0	518.0	-1.0	749.0	951.0	-1.0	1485.0	1162.0	-1.0	1893.0	1053.0	-1.0	2212.0	624.0	-1.0	1024.0	466.0	-1.0	1060.0	718.0	-1.0	1133.0	421.0	-1.0	920.0	857.0	-1.0	1587.0	613.0	-1.0	1301.0	496.0	-1.0	877.0	662.0	-1.0	1458.0	1052.0	-1.0	1924.0	317.0	-1.0	967.0	301.0	-1.0	591.0	
387.371	885.0	-1.0	1222.0	518.0	-1.0	750.0	952.0	-1.0	1487.0	1162.0	-1.0	1895.0	1053.0	-1.0	2212.0	625.0	-1.0	1025.0	465.0	-1.0	1060.0	718.0	-1.0	1134.0	421.0	-1.0	920.0	857.0	-1.0	1587.0	613.0	-1.0	1301.0	495.0	-1.0	876.0	661.0	-1.0	1455.0	1051.0	-1.0	1923.0	317.0	-1.0	965.0	301.0	-1.0	589.0	
387.870	883.0	-1.0	1220.0	518.0	-1.0	750.0	950.0	-1.0	1484.0	1161.0	-1.0	1892.0	1052.0	-1.0	2209.0	623.0	-1.0	1023.0	465.0	-1.0	1060.0	717.0	-1.0	1132.0	420.0	-1.0	920.0	857.0	-1.0	1585.0	613.0	-1.0	1300.0	494.0	-1.0	876.0	661.0	-1.0	1456.0	1051.0	-1.0	1923.0	316.0	-1.0	966.0	301.0	-1.0	589.0	
388.369	882.0	-1.0	1216.0	516.0	-1.0	747.0	949.0	-1.0	1480.0	1158.0	-1.0	1887.0	1051.0	-1.0	2205.0	624.0	-1.0	1022.0	465.0	-1.0	1058.0	716.0	-1.0	1130.0	420.0	-1.0	917.0	855.0	-1.0	1581.0	611.0	-1.0	1297.0	495.0	-1.0	875.0	661.0	-1.0	1455.0	1051.0	-1.0	1923.0	316.0	-1.0	965.0	300.0	-1.0	588.0	
388.868	882.0	-1.0	1217.0	516.0	-1.0	747.0	948.0	-1.0	1478.0	1157.0	-1.0	1885.0	1051.0	-1.0	2205.0	623.0	-1.0	1022.0	465.0	-1.0	1057.0	715.0	-1.0	1128.0	420.0	-1.0	919.0	855.0	-1.0	1583.0	612.0	-1.0	1299.0	495.0	-1.0	877.0	661.0	-1.0	1457.0	1051.0	-1.0	1927.0	316.0	-1.0	966.0	300.0	-1.0	588.0	
389.367	884.0	-1.0	1223.0	517.0	-1.0	749.0	950.0	-1.0	1485.0	1159.0	-1.0	1890.0	1053.0	-1.0	2217.0	623.0	-1.0	1024.0	465.0	-1.0	1060.0	717.0	-1.0	1134.0	421.0	-1.0	924.0	858.0	-1.0	1594.0	614.0	-1.0	1308.0	496.0	-1.0	881.0	662.0	-1.0	1461.0	1052.0	-1.0	1932.0	316.0	-1.0	966.0	299.0	-1.0	589.0	
389.866	891.0	-1.0	1239.0	520.0	-1.0	756.0	956.0	-1.0	1503.0	1165.0	-1.0	1906.0	1059.0	-1.0	2243.0	625.0	-1.0	1032.0	466.0	-1.0	1069.0	722.0	-1.0	1150.0	424.0	-1.0	933.0	866.0	-1.0	1617.0	618.0	-1.0	1328.0	499.0	-1.0	890.0	663.0	-1.0	1469.0	1055.0	-1.0	1941.0	316.0	-1.0	968.0	301.0	-1.0	591.0	
390.365	896.0	-1.0	1254.0	523.0	-1.0	763.0	962.0	-1.0	1520.0	1170.0	-1.0	1922.0	1066.0	-1.0	2272.0	628.0	-1.0	1040.0	468.0	-1.0	1080.0	729.0	-1.0	1167.0	427.0	-1.0	944.0	874.0	-1.0	1639.0	624.0	-1.0	1347.0	501.0	-1.0	899.0	665.0	-1.0	1476.0	1057.0	-1.0	1950.0	317.0	-1.0	970.0	300.0	-1.0	593.0	
390.865	903.0	-1.0	1269.0	527.0	-1.0	770.0	968.0	-1.0	1537.0	1176.0	-1.0	1939.0	1073.0	-1.0	2298.0	630.0	-1.0	1047.0	471.0	-1.0	1090.0	734.0	-1.0	1183.0	429.0	-1.0	953.0	882.0	-1.0	1660.0	629.0	-1.0	1364.0	504.0	-1.0	905.0	666.0	-1.0	1480.0	1058.0	-1.0	1955.0	315.0	-1.0	969.0	301.0	-1.0	594.0	
391.364	907.0	-1.0	1280.0	528.0	-1.0	775.0	973.0	-1.0	1550.0	1181.0	-1.0	1951.0	1079.0	-1.0	2323.0	632.0	-1.0	1054.0	473.0	-1.0	1100.0	740.0	-1.0	1195.0	432.0	-1.0	962.0	889.0	-1.0	1678.0	634.0	-1.0	1380.0	507.0	-1.0	913.0	667.0	-1.0	1488.0	1060.0	-1.0	1963.0	315.0	-1.0	972.0	301.0	-1.0	596.0	
391.863	909.0	-1.0	1285.0	530.0	-1.0	779.0	976.0	-1.0	1559.0	1183.0	-1.0	1957.0	1083.0	-1.0	2342.0	633.0	-1.0	1058.0	474.0	-1.0	1108.0	743.0	-1.0	1205.0	434.0	-1.0	969.0	893.0	-1.0	1689.0	637.0	-1.0	1389.0	508.0	-1.0	918.0	667.0	-1.0	1489.0	1061.0	-1.0	1968.0	316.0	-1.0	972.0	301.0	-1.0	597.0	
392.362	914.0	-1.0	1297.0	534.0	-1.0	787.0	979.0	-1.0	1569.0	1187.0	-1.0	1970.0	1088.0	-1.0	2360.0	635.0	-1.0	1063.0	476.0	-1.0	1115.0	746.0	-1.0	1214.0	436.0	-1.0	976.0	897.0	-1.0	1700.0	640.0	-1.0	1402.0	510.0	-1.0	923.0	668.0	-1.0	1494.0	1063.0	-1.0	1973.0	316.0	-1.0	975.0	302.0	-1.0	598.0	
392.861	917.0	-1.0	1303.0	536.0	-1.0	791.0	982.0	-1.0	1576.0	1189.0	-1.0	1977.0	1090.0	-1.0	2373.0	635.0	-1.0	1066.0	477.0	-1.0	1120.0	748.0	-1.0	1221.0	437.0	-1.0	981.0	900.0	-1.0	1707.0	641.0	-1.0	1409.0	512.0	-1.0	927.0	669.0	-1.0	1497.0	1064.0	-1.0	1975.0	317.0	-1.0	976.0	301.0	-1.0	600.0	
393.360	918.0	-1.0	1304.0	537.0	-1.0	792.0	983.0	-1.0	1581.0	1190.0	-1.0	1980.0	1092.0	-1.0	2384.0	636.0	-1.0	1068.0	477.0	-1.0	1123.0	749.0	-1.0	1225.0	438.0	-1.0	984.0	901.0	-1.0	1712.0	643.0	-1.0	1414.0	512.0	-1.0	928.0	669.0	-1.0	1498.0	1063.0	-1.0	1977.0	316.0	-1.0	975.0	301.0	-1.0	599.0	
393.859	919.0	-1.0	1308.0	537.0	-1.0	793.0	984.0	-1.0	1585.0	1192.0	-1.0	1983.0	1093.0	-1.0	2391.0	636.0	-1.0	1069.0	477.0	-1.0	1127.0	750.0	-1.0	1227.0	439.0	-1.0	988.0	903.0	-1.0	1718.0	644.0	-1.0	1420.0	513.0	-1.0	931.0	670.0	-1.0	1499.0	1064.0	-1.0	1978.0	316.0	-1.0	975.0	301.0	-1.0	599.0	
394.358	918.0	-1.0	1308.0	536.0	-1.0	791.0	985.0	-1.0	1586.0	1192.0	-1.0	1981.0	1094.0	-1.0	2395.0	636.0	-1.0	1070.0	478.0	-1.0	1128.0	749.0	-1.0	1227.0	439.0	-1.0	989.0	903.0	-1.0	1718.0	644.0	-1.0	1420.0	512.0	-1.0	931.0	670.0	-1.0	1500.0	1064.0	-1.0	1980.0	316.0	-1.0	974.0	301.0	-1.0	598.0	
394.857	916.0	-1.0	1303.0	535.0	-1.0	789.0	984.0	-1.0	1583.0	1191.0	-1.0	1976.0	1093.0	-1.0	2392.0	636.0	-1.0	1068.0	478.0	-1.0	1126.0	748.0	-1.0	1224.0	439.0	-1.0	986.0	902.0	-1.0	1713.0	642.0	-1.0	1416.0	512.0	-1.0	929.0	668.0	-1.0	1496.0	1062.0	-1.0	1977.0	315.0	-1.0	971.0	301.0	-1.0	596.0	
395.356	916.0	-1.0	1302.0	535.0	-1.0	788.0	984.0	-1.0	1581.0	1190.0	-1.0	1973.0	1093.0	-1.0	2390.0	635.0	-1.0	1065.0	477.0	-1.0	1124.0	747.0	-1.0	1220.0	438.0	-1.0	985.0	900.0	-1.0	1708.0	642.0	-1.0	1412.0	511.0	-1.0	927.0	668.0	-1.0	1497.0	1062.0	-1.0	1977.0	315.0	-1.0	971.0	300.0	-1.0	597.0	
395.856	914.0	-1.0	1297.0	533.0	-1.0	785.0	983.0	-1.0	1577.0	1188.0	-1.0	1966.0	1092.0	-1.0	2382.0	635.0	-1.0	1062.0	476.0	-1.0	1120.0	743.0	-1.0	1213.0	437.0	-1.0	981.0	898.0	-1.0	1701.0	640.0	-1.0	1405.0	510.0	-1.0	923.0	668.0	-1.0	1492.0	1061.0	-1.0	1973.0	314.0	-1.0	969.0	299.0	-1.0	595.0	
396.355	914.0	-1.0	1298.0	533.0	-1.0	784.0	983.0	-1.0	1575.0	1188.0	-1.0	1964.0	1091.0	-1.0	2377.0	634.0	-1.0	1060.0	475.0	-1.0	1117.0	741.0	-1.0	1207.0	436.0	-1.0	979.0	895.0	-1.0	1696.0	639.0	-1.0	1403.0	509.0	-1.0	922.0	667.0	-1.0	1494.0	1061.0	-1.0	1974.0	314.0	-1.0	969.0	299.0	-1.0	594.0	
396.854	913.0	-1.0	1294.0	532.0	-1.0	782.0	982.0	-1.0	1571.0	1186.0	-1.0	1958.0	1089.0	-1.0	2369.0	633.0	-1.0	1056.0	475.0	-1.0	1113.0	739.0	-1.0	1200.0	436.0	-1.0	976.0	893.0	-1.0	1689.0	636.0	-1.0	1397.0	508.0	-1.0	919.0	667.0	-1.0	1492.0	1061.0	-1.0	1971.0	313.0	-1.0	967.0	298.0	-1.0	594.0	
397.353	915.0	-1.0	1298.0	534.0	-1.0	784.0	982.0	-1.0	1571.0	1187.0	-1.0	1960.0	1089.0	-1.0	2367.0	632.0	-1.0	1054.0	474.0	-1.0	1112.0	739.0	-1.0	1197.0	435.0	-1.0	973.0	890.0	-1.0	1681.0	636.0	-1.0	1393.0	507.0	-1.0	915.0	667.0	-1.0	1489.0	1058.0	-1.0	1966.0	313.0	-1.0	965.0	298.0	-1.0	592.0	
397.852	914.0	-1.0	1297.0	533.0	-1.0	783.0	981.0	-1.0	1569.0	1186.0	-1.0	1956.0	1088.0	-1.0	2363.0	632.0	-1.0	1052.0	473.0	-1.0	1108.0	738.0	-1.0	1193.0	434.0	-1.0	971.0	888.0	-1.0	1677.0	636.0	-1.0	1392.0	506.0	-1.0	914.0	666.0	-1.0	1489.0	1058.0	-1.0	1965.0	313.0	-1.0	965.0	297.0	-1.0	591.0	
398.351	912.0	-1.0	1291.0	531.0	-1.0	779.0	980.0	-1.0	1564.0	1184.0	-1.0	1949.0	1088.0	-1.0	2357.0	631.0	-1.0	1049.0	473.0	-1.0	1105.0	735.0	-1.0	1187.0	433.0	-1.0	968.0	886.0	-1.0	1673.0	635.0	-1.0	1390.0	506.0	-1.0	912.0	665.0	-1.0	1486.0	1057.0	-1.0	1962.0	312.0	-1.0	962.0	297.0	-1.0	590.0	
398.850	912.0	-1.0	1291.0	531.0	-1.0	778.0	980.0	-1.0	1564.0	1183.0	-1.0	1947.0	1087.0	-1.0	2355.0	631.0	-1.0	1047.0	472.0	-1.0	1103.0	734.0	-1.0	1184.0	434.0	-1.0	968.0	885.0	-1.0	1671.0	635.0	-1.0	1390.0	505.0	-1.0	913.0	666.0	-1.0	1489.0	1057.0	-1.0	1964.0	312.0	-1.0	963.0	297.0	-1.0	591.0	
399.349	911.0	-1.0	1287.0	530.0	-1.0	777.0	979.0	-1.0	1560.0	1181.0	-1.0	1942.0	1086.0	-1.0	2349.0	630.0	-1.0	1044.0	472.0	-1.0	1100.0	732.0	-1.0	1178.0	433.0	-1.0	966.0	883.0	-1.0	1667.0	634.0	-1.0	1387.0	505.0	-1.0	912.0	665.0	-1.0	1486.0	1056.0	-1.0	1961.0	312.0	-1.0	961.0	296.0	-1.0	589.0	
399.849	912.0	-1.0	1289.0	531.0	-1.0	777.0	980.0	-1.0	1561.0	1182.0	-1.0	1941.0	1086.0	-1.0	2349.0	630.0	-1.0	1043.0	472.0	-1.0	1099.0	731.0	-1.0	1175.0	432.0	-1.0	964.0	882.0	-1.0	1663.0	634.0	-1.0	1385.0	504.0	-1.0	910.0	664.0	-1.0	1482.0	1054.0	-1.0	1956.0	311.0	-1.0	957.0	296.0	-1.0	587.0	
400.348	911.0	-1.0	1286.0	530.0	-1.0	775.0	979.0	-1.0	1558.0	1181.0	-1.0	1937.0	1085.0	-1.0	2345.0	629.0	-1.0	1040.0	471.0	-1.0	1097.0	729.0	-1.0	1170.0	433.0	-1.0	962.0	880.0	-1.0	1657.0	633.0	-1.0	1383.0	504.0	-1.0	908.0	663.0	-1.0	1481.0	1054.0	-1.0	1954.0	310.0	-1.0	955.0	295.0	-1.0	586.0	
400.847	909.0	-1.0	1280.0	529.0	-1.0	772.0	978.0	-1.0	1555.0	1179.0	-1.0	1931.0	1084.0	-1.0	2340.0	628.0	-1.0	1037.0	471.0	-1.0	1094.0	728.0	-1.0	1166.0	432.0	-1.0	959.0	879.0	-1.0	1651.0	632.0	-1.0	1379.0	503.0	-1.0	905.0	663.0	-1.0	1478.0	1053.0	-1.0	1950.0	310.0	-1.0	952.0	294.0	-1.0	584.0	
401.347	909.0	-1.0	1280.0	529.0	-1.0	772.0	978.0	-1.0	1554.0	1178.0	-1.0	1929.0	1084.0	-1.0	2338.0	628.0	-1.0	1036.0	471.0	-1.0	1092.0	727.0	-1.0	1162.0	431.0	-1.0	958.0	876.0	-1.0	1647.0	631.0	-1.0	1379.0	503.0	-1.0	905.0	663.0	-1.0	1479.0	1052.0	-1.0	1950.0	310.0	-1.0	953.0	294.0	-1.0	584.0	
401.846	908.0	-1.0	1277.0	529.0	-1.0	771.0	977.0	-1.0	1551.0	1178.0	-1.0	1925.0	1083.0	-1.0	2333.0	628.0	-1.0	1034.0	470.0	-1.0	1089.0	725.0	-1.0	1158.0	431.0	-1.0	957.0	876.0	-1.0	1642.0	630.0	-1.0	1376.0	502.0	-1.0	902.0	662.0	-1.0	1477.0	1050.0	-1.0	1948.0	309.0	-1.0	952.0	294.0	-1.0	582.0	
402.346	908.0	-1.0	1273.0	528.0	-1.0	769.0	977.0	-1.0	1548.0	1178.0	-1.0	1920.0	1082.0	-1.0	2329.0	626.0	-1.0	1031.0	470.0	-1.0	1086.0	725.0	-1.0	1154.0	430.0	-1.0	953.0	874.0	-1.0	1636.0	629.0	-1.0	1371.0	500.0	-1.0	899.0	661.0	-1.0	1471.0	1049.0	-1.0	1940.0	308.0	-1.0	948.0	292.0	-1.0	579.0	
402.845	906.0	-1.0	1271.0	528.0	-1.0	768.0	976.0	-1.0	1545.0	1176.0	-1.0	1917.0	1081.0	-1.0	2324.0	626.0	-1.0	1029.0	469.0	-1.0	1083.0	723.0	-1.0	1150.0	430.0	-1.0	951.0	871.0	-1.0	1630.0	628.0	-1.0	1368.0	500.0	-1.0	896.0	660.0	-1.0	1469.0	1047.0	-1.0	1937.0	308.0	-1.0	946.0	292.0	-1.0	578.0	
403.345	904.0	-1.0	1265.0	527.0	-1.0	765.0	975.0	-1.0	1540.0	1174.0	-1.0	1909.0	1079.0	-1.0	2316.0	626.0	-1.0	1026.0	468.0	-1.0	1079.0	722.0	-1.0	1145.0	429.0	-1.0	947.0	870.0	-1.0	1622.0	626.0	-1.0	1360.0	498.0	-1.0	892.0	659.0	-1.0	1464.0	1045.0	-1.0	1930.0	307.0	-1.0	943.0	291.0	-1.0	575.0	
403.844	905.0	-1.0	1266.0	527.0	-1.0	765.0	975.0	-1.0	1539.0	1174.0	-1.0	1908.0	1078.0	-1.0	2312.0	625.0	-1.0	1024.0	467.0	-1.0	1077.0	722.0	-1.0	1141.0	428.0	-1.0	943.0	867.0	-1.0	1613.0	624.0	-1.0	1354.0	497.0	-1.0	887.0	657.0	-1.0	1455.0	1043.0	-1.0	1921.0	306.0	-1.0	936.0	290.0	-1.0	571.0	
404.343	903.0	-1.0	1262.0	526.0	-1.0	763.0	974.0	-1.0	1534.0	1173.0	-1.0	1903.0	1077.0	-1.0	2305.0	625.0	-1.0	1021.0	467.0	-1.0	1071.0	720.0	-1.0	1137.0	427.0	-1.0	939.0	865.0	-1.0	1604.0	622.0	-1.0	1346.0	496.0	-1.0	883.0	656.0	-1.0	1451.0	1042.0	-1.0	1915.0	305.0	-1.0	933.0	289.0	-1.0	568.0	
404.842	900.0	-1.0	1255.0	525.0	-1.0	759.0	972.0	-1.0	1528.0	1171.0	-1.0	1896.0	1075.0	-1.0	2297.0	623.0	-1.0	1017.0	466.0	-1.0	1067.0	719.0	-1.0	1131.0	426.0	-1.0	933.0	863.0	-1.0	1595.0	621.0	-1.0	1338.0	494.0	-1.0	878.0	655.0	-1.0	1445.0	1040.0	-1.0	1908.0	304.0	-1.0	929.0	288.0	-1.0	565.0	
405.341	900.0	-1.0	1254.0	525.0	-1.0	759.0	973.0	-1.0	1526.0	1171.0	-1.0	1894.0	1074.0	-1.0	2292.0	623.0	-1.0	1016.0	466.0	-1.0	1063.0	717.0	-1.0	1129.0	425.0	-1.0	931.0	861.0	-1.0	1591.0	619.0	-1.0	1333.0	493.0	-1.0	875.0	655.0	-1.0	1442.0	1038.0	-1.0	1904.0	304.0	-1.0	927.0	288.0	-1.0	564.0	
405.840	899.0	-1.0	1251.0	525.0	-1.0	757.0	972.0	-1.0	1523.0	1170.0	-1.0	1890.0	1073.0	-1.0	2286.0	623.0	-1.0	1014.0	465.0	-1.0	1060.0	717.0	-1.0	1125.0	425.0	-1.0	927.0	860.0	-1.0	1586.0	617.0	-1.0	1326.0	492.0	-1.0	871.0	655.0	-1.0	1438.0	1038.0	-1.0	1899.0	304.0	-1.0	924.0	288.0	-1.0	562.0	
406.339	900.0	-1.0	1254.0	525.0	-1.0	759.0	972.0	-1.0	1524.0	1170.0	-1.0	1892.0	1073.0	-1.0	2282.0	623.0	-1.0	1012.0	465.0	-1.0	1058.0	717.0	-1.0	1125.0	424.0	-1.0	924.0	859.0	-1.0	1581.0	616.0	-1.0	1320.0	492.0	-1.0	867.0	653.0	-1.0	1431.0	1037.0	-1.0	1893.0	303.0	-1.0	920.0	287.0	-1.0	559.0	
406.838	899.0	-1.0	1252.0	525.0	-1.0	757.0	972.0	-1.0	1521.0	1170.0	-1.0	1889.0	1072.0	-1.0	2278.0	622.0	-1.0	1011.0	464.0	-1.0	1056.0	717.0	-1.0	1124.0	424.0	-1.0	922.0	859.0	-1.0	1578.0	614.0	-1.0	1316.0	491.0	-1.0	865.0	652.0	-1.0	1430.0	1036.0	-1.0	1890.0	303.0	-1.0	917.0	287.0	-1.0	558.0	
407.337	898.0	-1.0	1247.0	525.0	-1.0	756.0	971.0	-1.0	1519.0	1169.0	-1.0	1886.0	1071.0	-1.0	2275.0	622.0	-1.0	1010.0	464.0	-1.0	1054.0	716.0	-1.0	1123.0	423.0	-1.0	919.0	858.0	-1.0	1577.0	614.0	-1.0	1311.0	490.0	-1.0	862.0	652.0	-1.0	1426.0	1035.0	-1.0	1886.0	301.0	-1.0	914.0	286.0	-1.0	557.0	
407.836	898.0	-1.0	1247.0	525.0	-1.0	756.0	971.0	-1.0	1518.0	1169.0	-1.0	1886.0	1071.0	-1.0	2274.0	623.0	-1.0	1010.0	464.0	-1.0	1054.0	717.0	-1.0	1122.0	423.0	-1.0	919.0	859.0	-1.0	1578.0	613.0	-1.0	1310.0	490.0	-1.0	861.0	653.0	-1.0	1428.0	1036.0	-1.0	1886.0	301.0	-1.0	914.0	287.0	-1.0	557.0	
408.335	898.0	-1.0	1246.0	524.0	-1.0	755.0	971.0	-1.0	1517.0	1168.0	-1.0	1885.0	1072.0	-1.0	2275.0	623.0	-1.0	1010.0	464.0	-1.0	1054.0	718.0	-1.0	1124.0	423.0	-1.0	920.0	859.0	-1.0	1580.0	612.0	-1.0	1309.0	490.0	-1.0	861.0	653.0	-1.0	1426.0	1035.0	-1.0	1885.0	302.0	-1.0	913.0	286.0	-1.0	558.0	
408.834	900.0	-1.0	1250.0	526.0	-1.0	757.0	972.0	-1.0	1520.0	1170.0	-1.0	1890.0	1073.0	-1.0	2280.0	624.0	-1.0	1012.0	465.0	-1.0	1058.0	720.0	-1.0	1127.0	425.0	-1.0	921.0	860.0	-1.0	1584.0	613.0	-1.0	1311.0	490.0	-1.0	863.0	652.0	-1.0	1425.0	1035.0	-1.0	1884.0	301.0	-1.0	911.0	287.0	-1.0	556.0	
409.333	899.0	-1.0	1250.0	525.0	-1.0	758.0	972.0	-1.0	1520.0	1169.0	-1.0	1890.0	1074.0	-1.0	2282.0	624.0	-1.0	1014.0	466.0	-1.0	1060.0	720.0	-1.0	1129.0	425.0	-1.0	923.0	862.0	-1.0	1588.0	614.0	-1.0	1313.0	491.0	-1.0	864.0	653.0	-1.0	1427.0	1035.0	-1.0	1885.0	301.0	-1.0	912.0	287.0	-1.0	558.0	
409.832	899.0	-1.0	1247.0	525.0	-1.0	756.0	972.0	-1.0	1519.0	1168.0	-1.0	1889.0	1075.0	-1.0	2283.0	624.0	-1.0	1013.0	466.0	-1.0	1062.0	721.0	-1.0	1131.0	425.0	-1.0	924.0	864.0	-1.0	1591.0	614.0	-1.0	1314.0	491.0	-1.0	864.0	654.0	-1.0	1426.0	1035.0	-1.0	1884.0	301.0	-1.0	911.0	286.0	-1.0	557.0	
410.331	899.0	-1.0	1248.0	525.0	-1.0	757.0	972.0	-1.0	1519.0	1168.0	-1.0	1888.0	1075.0	-1.0	2286.0	624.0	-1.0	1014.0	468.0	-1.0	1065.0	722.0	-1.0	1133.0	426.0	-1.0	927.0	865.0	-1.0	1595.0	615.0	-1.0	1317.0	492.0	-1.0	867.0	654.0	-1.0	1430.0	1036.0	-1.0	1887.0	301.0	-1.0	913.0	287.0	-1.0	559.0	
410.830	899.0	-1.0	1247.0	525.0	-1.0	756.0	972.0	-1.0	1518.0	1167.0	-1.0	1887.0	1076.0	-1.0	2287.0	624.0	-1.0	1015.0	468.0	-1.0	1067.0	724.0	-1.0	1133.0	427.0	-1.0	928.0	866.0	-1.0	1596.0	616.0	-1.0	1318.0	493.0	-1.0	869.0	654.0	-1.0	1432.0	1036.0	-1.0	1888.0	302.0	-1.0	914.0	287.0	-1.0	560.0	
411.329	900.0	-1.0	1251.0	525.0	-1.0	758.0	973.0	-1.0	1520.0	1167.0	-1.0	1889.0	1077.0	-1.0	2289.0	625.0	-1.0	1016.0	469.0	-1.0	1070.0	724.0	-1.0	1135.0	427.0	-1.0	928.0	868.0	-1.0	1599.0	616.0	-1.0	1320.0	493.0	-1.0	870.0	654.0	-1.0	1431.0	1036.0	-1.0	1887.0	302.0	-1.0	913.0	288.0	-1.0	559.0	
411.828	901.0	-1.0	1252.0	526.0	-1.0	758.0	973.0	-1.0	1520.0	1167.0	-1.0	1889.0	1077.0	-1.0	2290.0	624.0	-1.0	1016.0	470.0	-1.0	1071.0	725.0	-1.0	1136.0	428.0	-1.0	930.0	868.0	-1.0	1601.0	617.0	-1.0	1322.0	495.0	-1.0	873.0	655.0	-1.0	1433.0	1037.0	-1.0	1891.0	303.0	-1.0	915.0	288.0	-1.0	561.0	
412.327	899.0	-1.0	1249.0	525.0	-1.0	756.0	972.0	-1.0	1517.0	1165.0	-1.0	1884.0	1077.0	-1.0	2288.0	624.0	-1.0	1015.0	470.0	-1.0	1072.0	725.0	-1.0	1136.0	428.0	-1.0	931.0	870.0	-1.0	1602.0	617.0	-1.0	1323.0	495.0	-1.0	873.0	656.0	-1.0	1433.0	1036.0	-1.0	1891.0	303.0	-1.0	915.0	288.0	-1.0	561.0	
412.826	900.0	-1.0	1251.0	525.0	-1.0	757.0	973.0	-1.0	1518.0	1165.0	-1.0	1885.0	1077.0	-1.0	2289.0	625.0	-1.0	1015.0	471.0	-1.0	1074.0	726.0	-1.0	1138.0	428.0	-1.0	930.0	870.0	-1.0	1603.0	618.0	-1.0	1322.0	495.0	-1.0	874.0	655.0	-1.0	1431.0	1036.0	-1.0	1888.0	303.0	-1.0	914.0	288.0	-1.0	560.0	
413.326	900.0	-1.0	1250.0	525.0	-1.0	756.0	973.0	-1.0	1516.0	1165.0	-1.0	1882.0	1077.0	-1.0	2288.0	625.0	-1.0	1015.0	471.0	-1.0	1074.0	726.0	-1.0	1138.0	428.0	-1.0	931.0	870.0	-1.0	1602.0	617.0	-1.0	1321.0	496.0	-1.0	874.0	655.0	-1.0	1431.0	1036.0	-1.0	1888.0	304.0	-1.0	918.0	289.0	-1.0	562.0	
413.825	898.0	-1.0	1243.0	523.0	-1.0	752.0	971.0	-1.0	1510.0	1163.0	-1.0	1875.0	1076.0	-1.0	2283.0	624.0	-1.0	1014.0	471.0	-1.0	1073.0	727.0	-1.0	1137.0	428.0	-1.0	930.0	869.0	-1.0	1602.0	616.0	-1.0	1321.0	496.0	-1.0	874.0	655.0	-1.0	1429.0	1036.0	-1.0	1888.0	306.0	-1.0	921.0	290.0	-1.0	563.0	
414.324	897.0	-1.0	1240.0	523.0	-1.0	750.0	970.0	-1.0	1507.0	1162.0	-1.0	1871.0	1076.0	-1.0	2279.0	624.0	-1.0	1012.0	471.0	-1.0	1073.0	727.0	-1.0	1138.0	428.0	-1.0	929.0	869.0	-1.0	1599.0	616.0	-1.0	1319.0	496.0	-1.0	873.0	655.0	-1.0	1425.0	1035.0	-1.0	1885.0	307.0	-1.0	920.0	290.0	-1.0	563.0	
414.823	896.0	-1.0	1236.0	522.0	-1.0	747.0	969.0	-1.0	1502.0	1161.0	-1.0	1866.0	1076.0	-1.0	2276.0	624.0	-1.0	1011.0	472.0	-1.0	1072.0	727.0	-1.0	1137.0	427.0	-1.0	929.0	869.0	-1.0	1600.0	617.0	-1.0	1320.0	496.0	-1.0	874.0	656.0	-1.0	1427.0	1035.0	-1.0	1885.0	308.0	-1.0	923.0	291.0	-1.0	566.0	
415.322	893.0	-1.0	1228.0	521.0	-1.0	743.0	967.0	-1.0	1494.0	1159.0	-1.0	1856.0	1075.0	-1.0	2270.0	623.0	-1.0	1010.0	472.0	-1.0	1071.0	728.0	-1.0	1137.0	427.0	-1.0	928.0	869.0	-1.0	1600.0	617.0	-1.0	1319.0	496.0	-1.0	874.0	656.0	-1.0	1425.0	1035.0	-1.0	1883.0	309.0	-1.0	924.0	293.0	-1.0	565.0	
415.822	893.0	-1.0	1226.0	522.0	-1.0	741.0	967.0	-1.0	1491.0	1159.0	-1.0	1853.0	1075.0	-1.0	2267.0	623.0	-1.0	1008.0	473.0	-1.0	1071.0	728.0	-1.0	1137.0	427.0	-1.0	927.0	869.0	-1.0	1598.0	617.0	-1.0	1318.0	497.0	-1.0	874.0	656.0	-1.0	1419.0	1035.0	-1.0	1879.0	309.0	-1.0	922.0	293.0	-1.0	564.0	
416.321	891.0	-1.0	1220.0	520.0	-1.0	738.0	966.0	-1.0	1485.0	1157.0	-1.0	1845.0	1075.0	-1.0	2262.0	624.0	-1.0	1006.0	473.0	-1.0	1070.0	729.0	-1.0	1137.0	427.0	-1.0	926.0	869.0	-1.0	1599.0	618.0	-1.0	1317.0	497.0	-1.0	875.0	655.0	-1.0	1416.0	1034.0	-1.0	1877.0	309.0	-1.0	922.0	293.0	-1.0	565.0	
416.821	890.0	-1.0	1212.0	519.0	-1.0	734.0	966.0	-1.0	1479.0	1156.0	-1.0	1838.0	1075.0	-1.0	2258.0	623.0	-1.0	1004.0	473.0	-1.0	1070.0	729.0	-1.0	1136.0	427.0	-1.0	925.0	869.0	-1.0	1598.0	619.0	-1.0	1315.0	498.0	-1.0	875.0	656.0	-1.0	1413.0	1034.0	-1.0	1873.0	310.0	-1.0	922.0	292.0	-1.0	564.0	
417.320	889.0	-1.0	1208.0	520.0	-1.0	732.0	965.0	-1.0	1475.0	1155.0	-1.0	1832.0	1075.0	-1.0	2256.0	624.0	-1.0	1004.0	474.0	-1.0	1071.0	730.0	-1.0	1137.0	428.0	-1.0	925.0	872.0	-1.0	1600.0	619.0	-1.0	1316.0	498.0	-1.0	876.0	656.0	-1.0	1414.0	1034.0	-1.0	1873.0	311.0	-1.0	924.0	294.0	-1.0	566.0	
417.819	888.0	-1.0	1204.0	519.0	-1.0	729.0	964.0	-1.0	1471.0	1154.0	-1.0	1826.0	1076.0	-1.0	2254.0	623.0	-1.0	1004.0	473.0	-1.0	1072.0	731.0	-1.0	1138.0	429.0	-1.0	926.0	872.0	-1.0	1603.0	621.0	-1.0	1317.0	499.0	-1.0	878.0	657.0	-1.0	1415.0	1034.0	-1.0	1873.0	311.0	-1.0	925.0	294.0	-1.0	566.0	
418.318	889.0	-1.0	1206.0	519.0	-1.0	729.0	964.0	-1.0	1471.0	1154.0	-1.0	1826.0	1077.0	-1.0	2257.0	624.0	-1.0	1004.0	476.0	-1.0	1074.0	732.0	-1.0	1140.0	429.0	-1.0	929.0	874.0	-1.0	1607.0	622.0	-1.0	1321.0	501.0	-1.0	881.0	658.0	-1.0	1414.0	1034.0	-1.0	1873.0	313.0	-1.0	926.0	295.0	-1.0	567.0	
418.818	889.0	-1.0	1205.0	519.0	-1.0	728.0	964.0	-1.0	1469.0	1153.0	-1.0	1822.0	1077.0	-1.0	2256.0	625.0	-1.0	1004.0	476.0	-1.0	1075.0	733.0	-1.0	1140.0	430.0	-1.0	930.0	876.0	-1.0	1607.0	622.0	-1.0	1321.0	501.0	-1.0	882.0	659.0	-1.0	1417.0	1035.0	-1.0	1872.0	314.0	-1.0	928.0	296.0	-1.0	567.0	
419.317	891.0	-1.0	1207.0	520.0	-1.0	729.0	966.0	-1.0	1471.0	1154.0	-1.0	1823.0	1078.0	-1.0	2256.0	624.0	-1.0	1004.0	477.0	-1.0	1075.0	734.0	-1.0	1141.0	430.0	-1.0	930.0	876.0	-1.0	1608.0	623.0	-1.0	1321.0	501.0	-1.0	883.0	659.0	-1.0	1416.0	1034.0	-1.0	1871.0	315.0	-1.0	928.0	297.0	-1.0	567.0	
419.816	892.0	-1.0	1208.0	520.0	-1.0	729.0	967.0	-1.0	1471.0	1154.0	-1.0	1822.0	1079.0	-1.0	2255.0	625.0	-1.0	1004.0	477.0	-1.0	1076.0	734.0	-1.0	1140.0	431.0	-1.0	931.0	877.0	-1.0	1610.0	623.0	-1.0	1323.0	502.0	-1.0	883.0	661.0	-1.0	1419.0	1035.0	-1.0	1873.0	316.0	-1.0	931.0	297.0	-1.0	569.0	
420.315	892.0	-1.0	1206.0	521.0	-1.0	728.0	967.0	-1.0	1471.0	1154.0	-1.0	1821.0	1079.0	-1.0	2256.0	625.0	-1.0	1004.0	478.0	-1.0	1077.0	735.0	-1.0	1142.0	431.0	-1.0	932.0	877.0	-1.0	1612.0	625.0	-1.0	1324.0	502.0	-1.0	885.0	662.0	-1.0	1421.0	1035.0	-1.0	1873.0	317.0	-1.0	933.0	299.0	-1.0	570.0	
420.814	893.0	-1.0	1209.0	521.0	-1.0	729.0	968.0	-1.0	1473.0	1154.0	-1.0	1823.0	1080.0	-1.0	2259.0	626.0	-1.0	1005.0	478.0	-1.0	1079.0	737.0	-1.0	1144.0	432.0	-1.0	935.0	880.0	-1.0	1615.0	626.0	-1.0	1328.0	503.0	-1.0	887.0	664.0	-1.0	1427.0	1037.0	-1.0	1877.0	319.0	-1.0	939.0	299.0	-1.0	572.0	
421.313	893.0	-1.0	1209.0	521.0	-1.0	730.0	968.0	-1.0	1474.0	1154.0	-1.0	1823.0	1081.0	-1.0	2259.0	626.0	-1.0	1007.0	479.0	-1.0	1079.0	737.0	-1.0	1144.0	433.0	-1.0	937.0	881.0	-1.0	1618.0	627.0	-1.0	1330.0	503.0	-1.0	889.0	664.0	-1.0	1430.0	1038.0	-1.0	1880.0	320.0	-1.0	942.0	300.0	-1.0	575.0	
421.812	896.0	-1.0	1215.0	522.0	-1.0	732.0	970.0	-1.0	1478.0	1157.0	-1.0	1828.0	1082.0	-1.0	2262.0	626.0	-1.0	1007.0	480.0	-1.0	1081.0	739.0	-1.0	1146.0	434.0	-1.0	937.0	882.0	-1.0	1620.0	628.0	-1.0	1333.0	504.0	-1.0	889.0	665.0	-1.0	1430.0	1038.0	-1.0	1880.0	320.0	-1.0	942.0	301.0	-1.0	575.0	
422.311	897.0	-1.0	1217.0	522.0	-1.0	733.0	970.0	-1.0	1480.0	1157.0	-1.0	1829.0	1083.0	-1.0	2265.0	627.0	-1.0	1009.0	480.0	-1.0	1082.0	740.0	-1.0	1148.0	434.0	-1.0	941.0	884.0	-1.0	1623.0	629.0	-1.0	1335.0	505.0	-1.0	892.0	666.0	-1.0	1434.0	1039.0	-1.0	1883.0	322.0	-1.0	946.0	302.0	-1.0	576.0	
422.810	896.0	-1.0	1214.0	522.0	-1.0	732.0	969.0	-1.0	1478.0	1156.0	-1.0	1827.0	1083.0	-1.0	2264.0	627.0	-1.0	1009.0	480.0	-1.0	1081.0	739.0	-1.0	1148.0	435.0	-1.0	940.0	884.0	-1.0	1625.0	629.0	-1.0	1335.0	505.0	-1.0	892.0	667.0	-1.0	1435.0	1039.0	-1.0	1884.0	322.0	-1.0	945.0	302.0	-1.0	576.0	
423.309	897.0	-1.0	1217.0	522.0	-1.0	734.0	970.0	-1.0	1479.0	1157.0	-1.0	1829.0	1083.0	-1.0	2267.0	627.0	-1.0	1010.0	480.0	-1.0	1083.0	740.0	-1.0	1149.0	435.0	-1.0	941.0	885.0	-1.0	1625.0	629.0	-1.0	1335.0	506.0	-1.0	892.0	667.0	-1.0	1433.0	1040.0	-1.0	1883.0	323.0	-1.0	945.0	302.0	-1.0	575.0	
423.808	896.0	-1.0	1216.0	522.0	-1.0	735.0	970.0	-1.0	1478.0	1155.0	-1.0	1828.0	1083.0	-1.0	2266.0	628.0	-1.0	1012.0	480.0	-1.0	1082.0	740.0	-1.0	1150.0	435.0	-1.0	943.0	884.0	-1.0	1627.0	629.0	-1.0	1334.0	506.0	-1.0	893.0	668.0	-1.0	1436.0	1041.0	-1.0	1885.0	323.0	-1.0	945.0	303.0	-1.0	576.0	
424.307	895.0	-1.0	1212.0	521.0	-1.0	733.0	969.0	-1.0	1475.0	1154.0	-1.0	1824.0	1082.0	-1.0	2262.0	628.0	-1.0	1010.0	480.0	-1.0	1080.0	740.0	-1.0	1149.0	435.0	-1.0	941.0	886.0	-1.0	1626.0	628.0	-1.0	1331.0	506.0	-1.0	892.0	667.0	-1.0	1434.0	1041.0	-1.0	1883.0	323.0	-1.0	944.0	303.0	-1.0	575.0	
424.806	893.0	-1.0	1213.0	520.0	-1.0	734.0	966.0	-1.0	1475.0	1151.0	-1.0	1824.0	1083.0	-1.0	2263.0	628.0	-1.0	1012.0	480.0	-1.0	1080.0	740.0	-1.0	1150.0	436.0	-1.0	941.0	886.0	-1.0	1627.0	629.0	-1.0	1330.0	506.0	-1.0	892.0	668.0	-1.0	1431.0	1041.0	-1.0	1881.0	323.0	-1.0	942.0	303.0	-1.0	573.0	
425.305	892.0	-1.0	1210.0	520.0	-1.0	733.0	966.0	-1.0	1472.0	1151.0	-1.0	1822.0	1082.0	-1.0	2258.0	628.0	-1.0	1011.0	481.0	-1.0	1078.0	740.0	-1.0	1149.0	436.0	-1.0	939.0	886.0	-1.0	1626.0	628.0	-1.0	1327.0	507.0	-1.0	891.0	668.0	-1.0	1430.0	1042.0	-1.0	1880.0	323.0	-1.0	942.0	303.0	-1.0	574.0	
425.804	893.0	-1.0	1206.0	521.0	-1.0	732.0	966.0	-1.0	1470.0	1152.0	-1.0	1819.0	1081.0	-1.0	2253.0	628.0	-1.0	1010.0	480.0	-1.0	1075.0	741.0	-1.0	1149.0	435.0	-1.0	937.0	887.0	-1.0	1625.0	627.0	-1.0	1322.0	506.0	-1.0	890.0	667.0	-1.0	1427.0	1041.0	-1.0	1877.0	323.0	-1.0	941.0	303.0	-1.0	572.0	
426.303	894.0	-1.0	1204.0	521.0	-1.0	731.0	967.0	-1.0	1467.0	1152.0	-1.0	1817.0	1081.0	-1.0	2250.0	628.0	-1.0	1010.0	480.0	-1.0	1074.0	741.0	-1.0	1148.0	436.0	-1.0	936.0	887.0	-1.0	1624.0	627.0	-1.0	1321.0	506.0	-1.0	890.0	669.0	-1.0	1429.0	1041.0	-1.0	1878.0	324.0	-1.0	943.0	304.0	-1.0	573.0	
426.802	893.0	-1.0	1202.0	521.0	-1.0	730.0	966.0	-1.0	1464.0	1152.0	-1.0	1814.0	1081.0	-1.0	2247.0	628.0	-1.0	1009.0	480.0	-1.0	1073.0	741.0	-1.0	1147.0	435.0	-1.0	936.0	887.0	-1.0	1624.0	627.0	-1.0	1318.0	507.0	-1.0	889.0	668.0	-1.0	1429.0	1041.0	-1.0	1877.0	324.0	-1.0	943.0	304.0	-1.0	572.0	
427.301	895.0	-1.0	1205.0	522.0	-1.0	732.0	967.0	-1.0	1466.0	1153.0	-1.0	1817.0	1081.0	-1.0	2247.0	629.0	-1.0	1010.0	480.0	-1.0	1072.0	741.0	-1.0	1148.0	436.0	-1.0	934.0	887.0	-1.0	1623.0	627.0	-1.0	1318.0	507.0	-1.0	888.0	669.0	-1.0	1427.0	1041.0	-1.0	1875.0	324.0	-1.0	941.0	304.0	-1.0	572.0	
427.800	894.0	-1.0	1204.0	522.0	-1.0	731.0	967.0	-1.0	1464.0	1152.0	-1.0	1815.0	1081.0	-1.0	2245.0	629.0	-1.0	1009.0	481.0	-1.0	1072.0	741.0	-1.0	1146.0	436.0	-1.0	935.0	887.0	-1.0	1622.0	628.0	-1.0	1317.0	507.0	-1.0	888.0	669.0	-1.0	1429.0	1041.0	-1.0	1876.0	325.0	-1.0	943.0	304.0	-1.0	573.0	
428.299	890.0	-1.0	1199.0	519.0	-1.0	729.0	963.0	-1.0	1459.0	1147.0	-1.0	1809.0	1080.0	-1.0	2240.0	629.0	-1.0	1007.0	481.0	-1.0	1070.0	741.0	-1.0	1144.0	436.0	-1.0	934.0	886.0	-1.0	1620.0	627.0	-1.0	1315.0	506.0	-1.0	887.0	670.0	-1.0	1428.0	1041.0	-1.0	1874.0	325.0	-1.0	943.0	304.0	-1.0	572.0	
428.798	892.0	-1.0	1199.0	520.0	-1.0	728.0	963.0	-1.0	1458.0	1148.0	-1.0	1807.0	1080.0	-1.0	2239.0	629.0	-1.0	1007.0	481.0	-1.0	1070.0	741.0	-1.0	1143.0	436.0	-1.0	935.0	887.0	-1.0	1620.0	628.0	-1.0	1316.0	507.0	-1.0	889.0	671.0	-1.0	1432.0	1042.0	-1.0	1877.0	327.0	-1.0	946.0	305.0	-1.0	573.0	
429.297	891.0	-1.0	1197.0	520.0	-1.0	727.0	963.0	-1.0	1456.0	1147.0	-1.0	1804.0	1080.0	-1.0	2238.0	628.0	-1.0	1007.0	481.0	-1.0	1070.0	740.0	-1.0	1141.0	436.0	-1.0	934.0	886.0	-1.0	1620.0	628.0	-1.0	1316.0	507.0	-1.0	889.0	672.0	-1.0	1434.0	1043.0	-1.0	1877.0	326.0	-1.0	946.0	305.0	-1.0	573.0	
429.796	894.0	-1.0	1201.0	522.0	-1.0	729.0	965.0	-1.0	1459.0	1149.0	-1.0	1807.0	1081.0	-1.0	2242.0	629.0	-1.0	1009.0	481.0	-1.0	1073.0	741.0	-1.0	1143.0	436.0	-1.0	936.0	888.0	-1.0	1621.0	629.0	-1.0	1319.0	508.0	-1.0	889.0	672.0	-1.0	1434.0	1042.0	-1.0	1876.0	327.0	-1.0	945.0	305.0	-1.0	573.0	
430.295	895.0	-1.0	1202.0	522.0	-1.0	729.0	966.0	-1.0	1459.0	1150.0	-1.0	1808.0	1082.0	-1.0	2244.0	630.0	-1.0	1010.0	482.0	-1.0	1074.0	742.0	-1.0	1144.0	437.0	-1.0	939.0	889.0	-1.0	1624.0	630.0	-1.0	1323.0	508.0	-1.0	890.0	673.0	-1.0	1437.0	1043.0	-1.0	1879.0	328.0	-1.0	949.0	307.0	-1.0	575.0	
430.794	895.0	-1.0	1200.0	522.0	-1.0	729.0	967.0	-1.0	1459.0	1151.0	-1.0	1807.0	1083.0	-1.0	2246.0	630.0	-1.0	1010.0	482.0	-1.0	1076.0	742.0	-1.0	1146.0	438.0	-1.0	940.0	890.0	-1.0	1627.0	631.0	-1.0	1325.0	508.0	-1.0	890.0	674.0	-1.0	1438.0	1043.0	-1.0	1879.0	329.0	-1.0	951.0	308.0	-1.0	578.0	
431.293	896.0	-1.0	1202.0	523.0	-1.0	730.0	968.0	-1.0	1461.0	1152.0	-1.0	1809.0	1084.0	-1.0	2250.0	631.0	-1.0	1011.0	483.0	-1.0	1078.0	744.0	-1.0	1149.0	439.0	-1.0	943.0	891.0	-1.0	1630.0	632.0	-1.0	1331.0	509.0	-1.0	894.0	675.0	-1.0	1445.0	1045.0	-1.0	1884.0	330.0	-1.0	957.0	310.0	-1.0	582.0	
431.792	896.0	-1.0	1201.0	524.0	-1.0	730.0	968.0	-1.0	1460.0	1152.0	-1.0	1808.0	1085.0	-1.0	2252.0	631.0	-1.0	1012.0	483.0	-1.0	1078.0	745.0	-1.0	1151.0	439.0	-1.0	944.0	892.0	-1.0	1633.0	633.0	-1.0	1332.0	509.0	-1.0	894.0	675.0	-1.0	1446.0	1045.0	-1.0	1886.0	332.0	-1.0	960.0	312.0	-1.0	586.0	
432.291	898.0	-1.0	1205.0	524.0	-1.0	732.0	969.0	-1.0	1463.0	1152.0	-1.0	1812.0	1086.0	-1.0	2256.0	631.0	-1.0	1014.0	484.0	-1.0	1081.0	747.0	-1.0	1154.0	439.0	-1.0	947.0	894.0	-1.0	1639.0	634.0	-1.0	1339.0	510.0	-1.0	897.0	677.0	-1.0	1452.0	1046.0	-1.0	1890.0	333.0	-1.0	966.0	314.0	-1.0	591.0	
432.790	899.0	-1.0	1207.0	525.0	-1.0	733.0	970.0	-1.0	1466.0	1154.0	-1.0	1815.0	1087.0	-1.0	2261.0	632.0	-1.0	1015.0	484.0	-1.0	1085.0	749.0	-1.0	1159.0	439.0	-1.0	950.0	897.0	-1.0	1645.0	637.0	-1.0	1346.0	510.0	-1.0	897.0	678.0	-1.0	1457.0	1049.0	-1.0	1897.0	337.0	-1.0	975.0	318.0	-1.0	596.0	
433.289	903.0	-1.0	1214.0	526.0	-1.0	737.0	974.0	-1.0	1476.0	1158.0	-1.0	1824.0	1091.0	-1.0	2274.0	633.0	-1.0	1019.0	486.0	-1.0	1090.0	754.0	-1.0	1171.0	442.0	-1.0	955.0	902.0	-1.0	1658.0	640.0	-1.0	1359.0	512.0	-1.0	900.0	680.0	-1.0	1463.0	1051.0	-1.0	1903.0	339.0	-1.0	982.0	319.0	-1.0	599.0	
433.789	908.0	-1.0	1226.0	529.0	-1.0	744.0	979.0	-1.0	1490.0	1162.0	-1.0	1837.0	1096.0	-1.0	2293.0	636.0	-1.0	1025.0	488.0	-1.0	1098.0	760.0	-1.0	1183.0	444.0	-1.0	963.0	909.0	-1.0	1676.0	646.0	-1.0	1377.0	514.0	-1.0	907.0	682.0	-1.0	1474.0	1055.0	-1.0	1916.0	342.0	-1.0	989.0	321.0	-1.0	602.0	
434.288	910.0	-1.0	1235.0	531.0	-1.0	749.0	982.0	-1.0	1500.0	1165.0	-1.0	1847.0	1100.0	-1.0	2308.0	637.0	-1.0	1029.0	489.0	-1.0	1105.0	763.0	-1.0	1192.0	445.0	-1.0	969.0	914.0	-1.0	1689.0	651.0	-1.0	1388.0	516.0	-1.0	913.0	685.0	-1.0	1480.0	1058.0	-1.0	1924.0	342.0	-1.0	991.0	320.0	-1.0	603.0	
434.787	915.0	-1.0	1247.0	533.0	-1.0	755.0	987.0	-1.0	1513.0	1169.0	-1.0	1859.0	1104.0	-1.0	2321.0	638.0	-1.0	1032.0	491.0	-1.0	1110.0	765.0	-1.0	1199.0	447.0	-1.0	973.0	918.0	-1.0	1697.0	654.0	-1.0	1396.0	518.0	-1.0	916.0	686.0	-1.0	1482.0	1061.0	-1.0	1928.0	340.0	-1.0	987.0	318.0	-1.0	600.0	
435.286	918.0	-1.0	1254.0	534.0	-1.0	758.0	989.0	-1.0	1521.0	1172.0	-1.0	1866.0	1106.0	-1.0	2335.0	639.0	-1.0	1036.0	492.0	-1.0	1115.0	767.0	-1.0	1204.0	449.0	-1.0	977.0	921.0	-1.0	1704.0	655.0	-1.0	1404.0	519.0	-1.0	919.0	687.0	-1.0	1486.0	1063.0	-1.0	1936.0	340.0	-1.0	985.0	319.0	-1.0	600.0	
435.785	918.0	-1.0	1256.0	534.0	-1.0	759.0	990.0	-1.0	1525.0	1172.0	-1.0	1868.0	1108.0	-1.0	2343.0	639.0	-1.0	1038.0	493.0	-1.0	1118.0	768.0	-1.0	1206.0	450.0	-1.0	980.0	923.0	-1.0	1710.0	656.0	-1.0	1408.0	520.0	-1.0	921.0	688.0	-1.0	1488.0	1065.0	-1.0	1940.0	338.0	-1.0	983.0	318.0	-1.0	598.0	
436.284	920.0	-1.0	1263.0	535.0	-1.0	763.0	993.0	-1.0	1532.0	1174.0	-1.0	1874.0	1111.0	-1.0	2353.0	640.0	-1.0	1041.0	494.0	-1.0	1122.0	769.0	-1.0	1211.0	451.0	-1.0	985.0	925.0	-1.0	1716.0	658.0	-1.0	1413.0	522.0	-1.0	926.0	688.0	-1.0	1492.0	1069.0	-1.0	1946.0	338.0	-1.0	981.0	317.0	-1.0	598.0	
436.784	921.0	-1.0	1266.0	535.0	-1.0	765.0	994.0	-1.0	1536.0	1175.0	-1.0	1879.0	1112.0	-1.0	2359.0	641.0	-1.0	1043.0	493.0	-1.0	1125.0	770.0	-1.0	1213.0	451.0	-1.0	988.0	926.0	-1.0	1720.0	659.0	-1.0	1416.0	522.0	-1.0	927.0	689.0	-1.0	1494.0	1070.0	-1.0	1950.0	337.0	-1.0	978.0	316.0	-1.0	596.0	
437.283	921.0	-1.0	1266.0	536.0	-1.0	765.0	995.0	-1.0	1538.0	1176.0	-1.0	1879.0	1113.0	-1.0	2363.0	640.0	-1.0	1043.0	494.0	-1.0	1125.0	770.0	-1.0	1214.0	452.0	-1.0	988.0	927.0	-1.0	1720.0	658.0	-1.0	1416.0	522.0	-1.0	928.0	689.0	-1.0	1493.0	1070.0	-1.0	1951.0	336.0	-1.0	976.0	316.0	-1.0	594.0	
437.782	923.0	-1.0	1271.0	537.0	-1.0	768.0	996.0	-1.0	1542.0	1177.0	-1.0	1884.0	1113.0	-1.0	2369.0	641.0	-1.0	1045.0	494.0	-1.0	1128.0	770.0	-1.0	1214.0	452.0	-1.0	990.0	926.0	-1.0	1721.0	658.0	-1.0	1416.0	523.0	-1.0	928.0	689.0	-1.0	1492.0	1071.0	-1.0	1950.0	335.0	-1.0	971.0	315.0	-1.0	592.0	
438.281	922.0	-1.0	1271.0	536.0	-1.0	768.0	996.0	-1.0	1543.0	1176.0	-1.0	1884.0	1113.0	-1.0	2368.0	641.0	-1.0	1044.0	494.0	-1.0	1127.0	768.0	-1.0	1212.0	452.0	-1.0	989.0	924.0	-1.0	1717.0	657.0	-1.0	1413.0	522.0	-1.0	927.0	689.0	-1.0	1489.0	1070.0	-1.0	1950.0	333.0	-1.0	969.0	313.0	-1.0	590.0	
438.780	920.0	-1.0	1264.0	535.0	-1.0	764.0	995.0	-1.0	1538.0	1174.0	-1.0	1876.0	1111.0	-1.0	2362.0	640.0	-1.0	1040.0	493.0	-1.0	1123.0	766.0	-1.0	1205.0	450.0	-1.0	985.0	921.0	-1.0	1707.0	655.0	-1.0	1405.0	521.0	-1.0	922.0	688.0	-1.0	1484.0	1068.0	-1.0	1945.0	332.0	-1.0	963.0	312.0	-1.0	586.0	
439.279	920.0	-1.0	1263.0	535.0	-1.0	764.0	994.0	-1.0	1536.0	1174.0	-1.0	1873.0	1109.0	-1.0	2355.0	639.0	-1.0	1038.0	491.0	-1.0	1119.0	764.0	-1.0	1199.0	449.0	-1.0	982.0	918.0	-1.0	1700.0	654.0	-1.0	1400.0	519.0	-1.0	920.0	686.0	-1.0	1484.0	1067.0	-1.0	1944.0	331.0	-1.0	962.0	312.0	-1.0	585.0	
439.778	917.0	-1.0	1259.0	534.0	-1.0	761.0	992.0	-1.0	1531.0	1171.0	-1.0	1865.0	1106.0	-1.0	2345.0	638.0	-1.0	1033.0	489.0	-1.0	1112.0	761.0	-1.0	1191.0	448.0	-1.0	977.0	913.0	-1.0	1688.0	651.0	-1.0	1390.0	518.0	-1.0	914.0	685.0	-1.0	1479.0	1065.0	-1.0	1937.0	329.0	-1.0	958.0	311.0	-1.0	582.0	
440.277	917.0	-1.0	1259.0	534.0	-1.0	760.0	992.0	-1.0	1528.0	1171.0	-1.0	1864.0	1103.0	-1.0	2338.0	637.0	-1.0	1031.0	488.0	-1.0	1109.0	758.0	-1.0	1184.0	447.0	-1.0	975.0	910.0	-1.0	1678.0	649.0	-1.0	1385.0	517.0	-1.0	911.0	684.0	-1.0	1474.0	1064.0	-1.0	1930.0	328.0	-1.0	954.0	310.0	-1.0	579.0	
440.777	916.0	-1.0	1256.0	533.0	-1.0	758.0	990.0	-1.0	1524.0	1170.0	-1.0	1858.0	1101.0	-1.0	2328.0	636.0	-1.0	1028.0	487.0	-1.0	1103.0	755.0	-1.0	1176.0	445.0	-1.0	970.0	905.0	-1.0	1667.0	647.0	-1.0	1378.0	515.0	-1.0	906.0	684.0	-1.0	1471.0	1063.0	-1.0	1926.0	327.0	-1.0	951.0	309.0	-1.0	576.0	
441.276	914.0	-1.0	1251.0	531.0	-1.0	754.0	989.0	-1.0	1518.0	1168.0	-1.0	1851.0	1098.0	-1.0	2317.0	635.0	-1.0	1024.0	484.0	-1.0	1097.0	752.0	-1.0	1167.0	444.0	-1.0	965.0	902.0	-1.0	1656.0	645.0	-1.0	1369.0	513.0	-1.0	901.0	682.0	-1.0	1467.0	1060.0	-1.0	1920.0	326.0	-1.0	949.0	308.0	-1.0	574.0	
441.775	914.0	-1.0	1251.0	532.0	-1.0	754.0	988.0	-1.0	1516.0	1168.0	-1.0	1849.0	1096.0	-1.0	2309.0	634.0	-1.0	1022.0	484.0	-1.0	1092.0	748.0	-1.0	1161.0	442.0	-1.0	963.0	898.0	-1.0	1649.0	644.0	-1.0	1365.0	513.0	-1.0	899.0	682.0	-1.0	1466.0	1060.0	-1.0	1919.0	326.0	-1.0	948.0	307.0	-1.0	574.0	
442.274	912.0	-1.0	1248.0	531.0	-1.0	753.0	987.0	-1.0	1512.0	1167.0	-1.0	1845.0	1094.0	-1.0	2301.0	634.0	-1.0	1018.0	483.0	-1.0	1087.0	746.0	-1.0	1154.0	442.0	-1.0	960.0	896.0	-1.0	1640.0	641.0	-1.0	1359.0	511.0	-1.0	895.0	682.0	-1.0	1464.0	1059.0	-1.0	1916.0	326.0	-1.0	946.0	307.0	-1.0	572.0	
442.773	913.0	-1.0	1248.0	531.0	-1.0	752.0	986.0	-1.0	1512.0	1167.0	-1.0	1844.0	1092.0	-1.0	2294.0	633.0	-1.0	1015.0	481.0	-1.0	1083.0	744.0	-1.0	1148.0	440.0	-1.0	956.0	893.0	-1.0	1632.0	641.0	-1.0	1355.0	510.0	-1.0	890.0	680.0	-1.0	1458.0	1058.0	-1.0	1909.0	324.0	-1.0	942.0	306.0	-1.0	569.0	
443.272	912.0	-1.0	1247.0	531.0	-1.0	751.0	986.0	-1.0	1510.0	1168.0	-1.0	1842.0	1091.0	-1.0	2288.0	632.0	-1.0	1013.0	480.0	-1.0	1079.0	742.0	-1.0	1142.0	440.0	-1.0	953.0	890.0	-1.0	1626.0	639.0	-1.0	1351.0	509.0	-1.0	887.0	681.0	-1.0	1458.0	1058.0	-1.0	1907.0	323.0	-1.0	942.0	306.0	-1.0	568.0	
443.771	910.0	-1.0	1243.0	530.0	-1.0	749.0	985.0	-1.0	1507.0	1166.0	-1.0	1837.0	1090.0	-1.0	2283.0	632.0	-1.0	1010.0	479.0	-1.0	1075.0	740.0	-1.0	1139.0	439.0	-1.0	952.0	888.0	-1.0	1621.0	638.0	-1.0	1346.0	508.0	-1.0	884.0	680.0	-1.0	1454.0	1058.0	-1.0	1904.0	322.0	-1.0	938.0	305.0	-1.0	567.0	
444.270	910.0	-1.0	1244.0	531.0	-1.0	749.0	984.0	-1.0	1508.0	1167.0	-1.0	1838.0	1089.0	-1.0	2281.0	632.0	-1.0	1009.0	479.0	-1.0	1074.0	739.0	-1.0	1137.0	439.0	-1.0	951.0	888.0	-1.0	1621.0	638.0	-1.0	1346.0	507.0	-1.0	884.0	680.0	-1.0	1456.0	1057.0	-1.0	1906.0	323.0	-1.0	940.0	306.0	-1.0	568.0	
444.770	910.0	-1.0	1243.0	530.0	-1.0	749.0	985.0	-1.0	1508.0	1168.0	-1.0	1839.0	1089.0	-1.0	2280.0	632.0	-1.0	1009.0	479.0	-1.0	1073.0	739.0	-1.0	1136.0	439.0	-1.0	951.0	887.0	-1.0	1620.0	639.0	-1.0	1346.0	507.0	-1.0	883.0	680.0	-1.0	1456.0	1058.0	-1.0	1907.0	322.0	-1.0	939.0	305.0	-1.0	567.0	
445.269	911.0	-1.0	1247.0	532.0	-1.0	752.0	986.0	-1.0	1512.0	1170.0	-1.0	1844.0	1090.0	-1.0	2284.0	633.0	-1.0	1012.0	478.0	-1.0	1074.0	740.0	-1.0	1138.0	438.0	-1.0	950.0	889.0	-1.0	1621.0	639.0	-1.0	1346.0	507.0	-1.0	882.0	680.0	-1.0	1454.0	1058.0	-1.0	1905.0	322.0	-1.0	937.0	305.0	-1.0	567.0	
445.768	911.0	-1.0	1249.0	531.0	-1.0	753.0	985.0	-1.0	1513.0	1170.0	-1.0	1845.0	1090.0	-1.0	2286.0	633.0	-1.0	1012.0	479.0	-1.0	1075.0	741.0	-1.0	1140.0	439.0	-1.0	953.0	888.0	-1.0	1624.0	639.0	-1.0	1348.0	507.0	-1.0	883.0	680.0	-1.0	1456.0	1060.0	-1.0	1909.0	322.0	-1.0	937.0	305.0	-1.0	568.0	
446.268	909.0	-1.0	1245.0	531.0	-1.0	751.0	985.0	-1.0	1511.0	1169.0	-1.0	1842.0	1089.0	-1.0	2286.0	633.0	-1.0	1011.0	478.0	-1.0	1074.0	740.0	-1.0	1139.0	440.0	-1.0	952.0	888.0	-1.0	1624.0	639.0	-1.0	1347.0	507.0	-1.0	882.0	680.0	-1.0	1454.0	1059.0	-1.0	1907.0	321.0	-1.0	936.0	305.0	-1.0	568.0	
446.767	910.0	-1.0	1244.0	531.0	-1.0	751.0	984.0	-1.0	1511.0	1169.0	-1.0	1841.0	1089.0	-1.0	2286.0	632.0	-1.0	1011.0	478.0	-1.0	1075.0	740.0	-1.0	1138.0	439.0	-1.0	953.0	889.0	-1.0	1624.0	640.0	-1.0	1349.0	508.0	-1.0	883.0	680.0	-1.0	1457.0	1061.0	-1.0	1910.0	321.0	-1.0	937.0	305.0	-1.0	569.0	
447.266	907.0	-1.0	1240.0	529.0	-1.0	749.0	983.0	-1.0	1507.0	1167.0	-1.0	1835.0	1088.0	-1.0	2280.0	632.0	-1.0	1009.0	477.0	-1.0	1072.0	739.0	-1.0	1135.0	439.0	-1.0	951.0	887.0	-1.0	1620.0	638.0	-1.0	1346.0	507.0	-1.0	880.0	680.0	-1.0	1454.0	1060.0	-1.0	1909.0	321.0	-1.0	935.0	305.0	-1.0	567.0	
447.766	907.0	-1.0	1240.0	529.0	-1.0	748.0	982.0	-1.0	1506.0	1166.0	-1.0	1833.0	1087.0	-1.0	2277.0	631.0	-1.0	1008.0	477.0	-1.0	1070.0	737.0	-1.0	1132.0	439.0	-1.0	951.0	886.0	-1.0	1618.0	638.0	-1.0	1344.0	507.0	-1.0	881.0	680.0	-1.0	1457.0	1060.0	-1.0	1911.0	321.0	-1.0	937.0	305.0	-1.0	569.0	
448.265	905.0	-1.0	1236.0	528.0	-1.0	746.0	980.0	-1.0	1502.0	1164.0	-1.0	1827.0	1085.0	-1.0	2270.0	630.0	-1.0	1005.0	476.0	-1.0	1068.0	735.0	-1.0	1128.0	438.0	-1.0	948.0	885.0	-1.0	1614.0	638.0	-1.0	1341.0	506.0	-1.0	879.0	679.0	-1.0	1454.0	1060.0	-1.0	1910.0	320.0	-1.0	935.0	304.0	-1.0	567.0	
448.764	905.0	-1.0	1236.0	528.0	-1.0	747.0	980.0	-1.0	1500.0	1163.0	-1.0	1825.0	1084.0	-1.0	2265.0	630.0	-1.0	1003.0	476.0	-1.0	1066.0	735.0	-1.0	1124.0	439.0	-1.0	949.0	884.0	-1.0	1611.0	637.0	-1.0	1339.0	506.0	-1.0	878.0	679.0	-1.0	1455.0	1059.0	-1.0	1911.0	320.0	-1.0	936.0	305.0	-1.0	569.0	
449.263	904.0	-1.0	1233.0	527.0	-1.0	745.0	979.0	-1.0	1498.0	1161.0	-1.0	1821.0	1082.0	-1.0	2258.0	629.0	-1.0	1001.0	475.0	-1.0	1064.0	732.0	-1.0	1120.0	438.0	-1.0	947.0	882.0	-1.0	1605.0	636.0	-1.0	1336.0	505.0	-1.0	876.0	679.0	-1.0	1454.0	1057.0	-1.0	1908.0	320.0	-1.0	937.0	305.0	-1.0	569.0	
449.762	904.0	-1.0	1235.0	527.0	-1.0	746.0	979.0	-1.0	1499.0	1161.0	-1.0	1821.0	1082.0	-1.0	2256.0	628.0	-1.0	1001.0	475.0	-1.0	1063.0	732.0	-1.0	1118.0	438.0	-1.0	947.0	881.0	-1.0	1604.0	637.0	-1.0	1339.0	505.0	-1.0	876.0	679.0	-1.0	1457.0	1059.0	-1.0	1910.0	321.0	-1.0	941.0	305.0	-1.0	571.0	
450.261	903.0	-1.0	1234.0	526.0	-1.0	745.0	978.0	-1.0	1498.0	1161.0	-1.0	1820.0	1081.0	-1.0	2253.0	628.0	-1.0	998.0	474.0	-1.0	1061.0	732.0	-1.0	1117.0	437.0	-1.0	947.0	882.0	-1.0	1603.0	638.0	-1.0	1341.0	505.0	-1.0	875.0	679.0	-1.0	1456.0	1057.0	-1.0	1909.0	321.0	-1.0	942.0	306.0	-1.0	573.0	
450.760	905.0	-1.0	1238.0	527.0	-1.0	748.0	979.0	-1.0	1500.0	1162.0	-1.0	1823.0	1081.0	-1.0	2254.0	628.0	-1.0	999.0	474.0	-1.0	1063.0	733.0	-1.0	1117.0	438.0	-1.0	946.0	882.0	-1.0	1602.0	639.0	-1.0	1344.0	505.0	-1.0	874.0	678.0	-1.0	1453.0	1056.0	-1.0	1905.0	322.0	-1.0	944.0	306.0	-1.0	573.0	
451.259	904.0	-1.0	1235.0	526.0	-1.0	746.0	978.0	-1.0	1497.0	1161.0	-1.0	1819.0	1081.0	-1.0	2248.0	628.0	-1.0	996.0	474.0	-1.0	1061.0	733.0	-1.0	1115.0	437.0	-1.0	944.0	881.0	-1.0	1597.0	640.0	-1.0	1343.0	504.0	-1.0	870.0	678.0	-1.0	1451.0	1054.0	-1.0	1901.0	323.0	-1.0	947.0	306.0	-1.0	573.0	
451.758	901.0	-1.0	1229.0	525.0	-1.0	742.0	977.0	-1.0	1493.0	1159.0	-1.0	1813.0	1079.0	-1.0	2239.0	627.0	-1.0	992.0	473.0	-1.0	1057.0	731.0	-1.0	1109.0	436.0	-1.0	940.0	879.0	-1.0	1588.0	639.0	-1.0	1338.0	503.0	-1.0	867.0	676.0	-1.0	1445.0	1052.0	-1.0	1895.0	323.0	-1.0	946.0	306.0	-1.0	573.0	
452.257	900.0	-1.0	1226.0	524.0	-1.0	740.0	976.0	-1.0	1489.0	1158.0	-1.0	1808.0	1077.0	-1.0	2230.0	626.0	-1.0	989.0	472.0	-1.0	1053.0	730.0	-1.0	1102.0	435.0	-1.0	936.0	876.0	-1.0	1579.0	637.0	-1.0	1333.0	502.0	-1.0	863.0	675.0	-1.0	1443.0	1051.0	-1.0	1892.0	323.0	-1.0	946.0	306.0	-1.0	573.0	
452.756	898.0	-1.0	1220.0	523.0	-1.0	738.0	974.0	-1.0	1484.0	1157.0	-1.0	1801.0	1075.0	-1.0	2219.0	626.0	-1.0	985.0	471.0	-1.0	1048.0	727.0	-1.0	1096.0	433.0	-1.0	931.0	874.0	-1.0	1569.0	636.0	-1.0	1326.0	501.0	-1.0	858.0	675.0	-1.0	1438.0	1049.0	-1.0	1887.0	323.0	-1.0	943.0	305.0	-1.0	571.0	
453.255	898.0	-1.0	1220.0	522.0	-1.0	738.0	974.0	-1.0	1483.0	1156.0	-1.0	1801.0	1073.0	-1.0	2212.0	625.0	-1.0	983.0	470.0	-1.0	1044.0	726.0	-1.0	1092.0	433.0	-1.0	928.0	871.0	-1.0	1561.0	635.0	-1.0	1320.0	499.0	-1.0	855.0	672.0	-1.0	1433.0	1048.0	-1.0	1881.0	322.0	-1.0	938.0	305.0	-1.0	568.0	
453.754	896.0	-1.0	1218.0	522.0	-1.0	736.0	973.0	-1.0	1480.0	1155.0	-1.0	1797.0	1072.0	-1.0	2203.0	624.0	-1.0	981.0	469.0	-1.0	1040.0	724.0	-1.0	1088.0	432.0	-1.0	923.0	868.0	-1.0	1552.0	632.0	-1.0	1312.0	499.0	-1.0	850.0	673.0	-1.0	1429.0	1047.0	-1.0	1878.0	322.0	-1.0	938.0	305.0	-1.0	568.0	
454.253	896.0	-1.0	1213.0	522.0	-1.0	735.0	972.0	-1.0	1477.0	1155.0	-1.0	1794.0	1070.0	-1.0	2193.0	624.0	-1.0	976.0	469.0	-1.0	1035.0	723.0	-1.0	1082.0	429.0	-1.0	917.0	865.0	-1.0	1543.0	631.0	-1.0	1303.0	497.0	-1.0	845.0	671.0	-1.0	1422.0	1045.0	-1.0	1872.0	321.0	-1.0	935.0	304.0	-1.0	566.0	
454.753	894.0	-1.0	1210.0	521.0	-1.0	734.0	971.0	-1.0	1474.0	1154.0	-1.0	1791.0	1068.0	-1.0	2185.0	623.0	-1.0	975.0	468.0	-1.0	1030.0	721.0	-1.0	1078.0	429.0	-1.0	914.0	862.0	-1.0	1536.0	629.0	-1.0	1296.0	496.0	-1.0	842.0	671.0	-1.0	1421.0	1044.0	-1.0	1869.0	321.0	-1.0	934.0	304.0	-1.0	566.0	
455.253	895.0	-1.0	1209.0	521.0	-1.0	734.0	971.0	-1.0	1474.0	1155.0	-1.0	1792.0	1067.0	-1.0	2180.0	622.0	-1.0	973.0	467.0	-1.0	1028.0	721.0	-1.0	1076.0	428.0	-1.0	910.0	861.0	-1.0	1531.0	627.0	-1.0	1291.0	494.0	-1.0	838.0	669.0	-1.0	1416.0	1043.0	-1.0	1865.0	320.0	-1.0	932.0	303.0	-1.0	564.0	
455.753	894.0	-1.0	1207.0	521.0	-1.0	733.0	970.0	-1.0	1472.0	1154.0	-1.0	1790.0	1066.0	-1.0	2175.0	622.0	-1.0	971.0	466.0	-1.0	1024.0	720.0	-1.0	1074.0	427.0	-1.0	907.0	858.0	-1.0	1527.0	626.0	-1.0	1287.0	494.0	-1.0	835.0	669.0	-1.0	1415.0	1044.0	-1.0	1864.0	320.0	-1.0	932.0	303.0	-1.0	564.0	
456.252	895.0	-1.0	1206.0	521.0	-1.0	733.0	970.0	-1.0	1472.0	1154.0	-1.0	1791.0	1065.0	-1.0	2172.0	622.0	-1.0	971.0	466.0	-1.0	1024.0	720.0	-1.0	1074.0	427.0	-1.0	906.0	857.0	-1.0	1523.0	626.0	-1.0	1286.0	492.0	-1.0	833.0	668.0	-1.0	1412.0	1042.0	-1.0	1860.0	322.0	-1.0	936.0	304.0	-1.0	566.0	
456.751	894.0	-1.0	1205.0	521.0	-1.0	733.0	969.0	-1.0	1471.0	1154.0	-1.0	1791.0	1065.0	-1.0	2171.0	621.0	-1.0	972.0	466.0	-1.0	1023.0	721.0	-1.0	1075.0	426.0	-1.0	905.0	857.0	-1.0	1523.0	627.0	-1.0	1288.0	492.0	-1.0	832.0	668.0	-1.0	1413.0	1042.0	-1.0	1859.0	324.0	-1.0	942.0	305.0	-1.0	569.0	
457.250	892.0	-1.0	1202.0	520.0	-1.0	731.0	968.0	-1.0	1468.0	1152.0	-1.0	1787.0	1064.0	-1.0	2170.0	622.0	-1.0	971.0	466.0	-1.0	1023.0	720.0	-1.0	1076.0	426.0	-1.0	904.0	857.0	-1.0	1524.0	627.0	-1.0	1287.0	492.0	-1.0	833.0	668.0	-1.0	1413.0	1041.0	-1.0	1857.0	324.0	-1.0	944.0	306.0	-1.0	570.0	
457.749	892.0	-1.0	1204.0	521.0	-1.0	733.0	968.0	-1.0	1469.0	1153.0	-1.0	1789.0	1064.0	-1.0	2171.0	622.0	-1.0	973.0	466.0	-1.0	1024.0	722.0	-1.0	1077.0	426.0	-1.0	907.0	857.0	-1.0	1528.0	628.0	-1.0	1292.0	492.0	-1.0	834.0	669.0	-1.0	1418.0	1043.0	-1.0	1863.0	325.0	-1.0	948.0	306.0	-1.0	573.0	
458.248	891.0	-1.0	1202.0	520.0	-1.0	732.0	967.0	-1.0	1468.0	1152.0	-1.0	1787.0	1063.0	-1.0	2171.0	622.0	-1.0	972.0	466.0	-1.0	1025.0	721.0	-1.0	1077.0	427.0	-1.0	907.0	858.0	-1.0	1528.0	628.0	-1.0	1292.0	492.0	-1.0	835.0	669.0	-1.0	1418.0	1043.0	-1.0	1863.0	325.0	-1.0	948.0	307.0	-1.0	574.0	
458.747	891.0	-1.0	1205.0	521.0	-1.0	733.0	967.0	-1.0	1469.0	1153.0	-1.0	1790.0	1064.0	-1.0	2173.0	622.0	-1.0	973.0	466.0	-1.0	1026.0	722.0	-1.0	1079.0	427.0	-1.0	910.0	858.0	-1.0	1531.0	629.0	-1.0	1296.0	493.0	-1.0	837.0	670.0	-1.0	1423.0	1044.0	-1.0	1868.0	326.0	-1.0	951.0	307.0	-1.0	576.0	
459.246	891.0	-1.0	1205.0	520.0	-1.0	732.0	967.0	-1.0	1469.0	1152.0	-1.0	1788.0	1064.0	-1.0	2173.0	622.0	-1.0	973.0	466.0	-1.0	1026.0	722.0	-1.0	1079.0	427.0	-1.0	910.0	858.0	-1.0	1531.0	629.0	-1.0	1296.0	494.0	-1.0	837.0	670.0	-1.0	1423.0	1045.0	-1.0	1869.0	325.0	-1.0	952.0	307.0	-1.0	577.0	
459.746	892.0	-1.0	1209.0	521.0	-1.0	734.0	967.0	-1.0	1472.0	1153.0	-1.0	1792.0	1064.0	-1.0	2176.0	623.0	-1.0	975.0	466.0	-1.0	1028.0	722.0	-1.0	1080.0	428.0	-1.0	912.0	859.0	-1.0	1533.0	629.0	-1.0	1300.0	494.0	-1.0	839.0	671.0	-1.0	1429.0	1046.0	-1.0	1875.0	326.0	-1.0	955.0	308.0	-1.0	579.0	
460.245	892.0	-1.0	1210.0	521.0	-1.0	735.0	967.0	-1.0	1473.0	1153.0	-1.0	1792.0	1064.0	-1.0	2177.0	623.0	-1.0	975.0	466.0	-1.0	1028.0	722.0	-1.0	1080.0	428.0	-1.0	912.0	859.0	-1.0	1533.0	629.0	-1.0	1299.0	494.0	-1.0	839.0	671.0	-1.0	1431.0	1047.0	-1.0	1877.0	326.0	-1.0	956.0	307.0	-1.0	580.0	
460.744	894.0	-1.0	1214.0	522.0	-1.0	737.0	968.0	-1.0	1475.0	1156.0	-1.0	1797.0	1064.0	-1.0	2178.0	623.0	-1.0	975.0	466.0	-1.0	1028.0	722.0	-1.0	1079.0	428.0	-1.0	911.0	858.0	-1.0	1530.0	630.0	-1.0	1297.0	493.0	-1.0	837.0	670.0	-1.0	1429.0	1046.0	-1.0	1874.0	325.0	-1.0	952.0	307.0	-1.0	577.0	
461.243	893.0	-1.0	1214.0	522.0	-1.0	737.0	967.0	-1.0	1474.0	1155.0	-1.0	1795.0	1063.0	-1.0	2174.0	623.0	-1.0	975.0	465.0	-1.0	1027.0	721.0	-1.0	1077.0	428.0	-1.0	910.0	856.0	-1.0	1526.0	629.0	-1.0	1293.0	493.0	-1.0	835.0	670.0	-1.0	1429.0	1045.0	-1.0	1875.0	324.0	-1.0	953.0	306.0	-1.0	576.0	
461.743	890.0	-1.0	1207.0	521.0	-1.0	734.0	965.0	-1.0	1468.0	1151.0	-1.0	1787.0	1061.0	-1.0	2166.0	622.0	-1.0	972.0	465.0	-1.0	1023.0	719.0	-1.0	1071.0	427.0	-1.0	907.0	853.0	-1.0	1518.0	627.0	-1.0	1286.0	492.0	-1.0	831.0	669.0	-1.0	1425.0	1044.0	-1.0	1871.0	323.0	-1.0	949.0	305.0	-1.0	574.0	
462.242	889.0	-1.0	1204.0	520.0	-1.0	733.0	964.0	-1.0	1464.0	1150.0	-1.0	1783.0	1059.0	-1.0	2159.0	621.0	-1.0	971.0	464.0	-1.0	1020.0	717.0	-1.0	1068.0	425.0	-1.0	904.0	851.0	-1.0	1511.0	625.0	-1.0	1281.0	491.0	-1.0	829.0	669.0	-1.0	1425.0	1044.0	-1.0	1870.0	322.0	-1.0	948.0	305.0	-1.0	572.0	
462.741	886.0	-1.0	1198.0	519.0	-1.0	729.0	961.0	-1.0	1457.0	1149.0	-1.0	1774.0	1056.0	-1.0	2148.0	621.0	-1.0	967.0	463.0	-1.0	1014.0	714.0	-1.0	1062.0	424.0	-1.0	900.0	847.0	-1.0	1501.0	623.0	-1.0	1273.0	489.0	-1.0	825.0	667.0	-1.0	1421.0	1042.0	-1.0	1865.0	322.0	-1.0	945.0	304.0	-1.0	570.0	
463.240	886.0	-1.0	1198.0	519.0	-1.0	730.0	961.0	-1.0	1455.0	1148.0	-1.0	1773.0	1055.0	-1.0	2143.0	620.0	-1.0	966.0	462.0	-1.0	1012.0	713.0	-1.0	1058.0	423.0	-1.0	897.0	845.0	-1.0	1494.0	622.0	-1.0	1270.0	489.0	-1.0	823.0	668.0	-1.0	1419.0	1042.0	-1.0	1862.0	322.0	-1.0	943.0	304.0	-1.0	568.0	
463.739	885.0	-1.0	1194.0	518.0	-1.0	728.0	959.0	-1.0	1450.0	1147.0	-1.0	1767.0	1053.0	-1.0	2135.0	620.0	-1.0	963.0	461.0	-1.0	1009.0	712.0	-1.0	1054.0	422.0	-1.0	893.0	841.0	-1.0	1486.0	620.0	-1.0	1263.0	487.0	-1.0	820.0	666.0	-1.0	1417.0	1041.0	-1.0	1858.0	321.0	-1.0	941.0	304.0	-1.0	567.0	
464.238	885.0	-1.0	1195.0	519.0	-1.0	728.0	959.0	-1.0	1450.0	1148.0	-1.0	1769.0	1052.0	-1.0	2129.0	620.0	-1.0	961.0	461.0	-1.0	1006.0	711.0	-1.0	1051.0	421.0	-1.0	889.0	838.0	-1.0	1479.0	619.0	-1.0	1257.0	486.0	-1.0	815.0	666.0	-1.0	1411.0	1039.0	-1.0	1854.0	320.0	-1.0	938.0	303.0	-1.0	564.0	
464.737	885.0	-1.0	1193.0	518.0	-1.0	728.0	958.0	-1.0	1449.0	1148.0	-1.0	1767.0	1051.0	-1.0	2124.0	620.0	-1.0	960.0	460.0	-1.0	1003.0	710.0	-1.0	1048.0	420.0	-1.0	886.0	837.0	-1.0	1474.0	619.0	-1.0	1255.0	485.0	-1.0	812.0	665.0	-1.0	1412.0	1039.0	-1.0	1852.0	319.0	-1.0	939.0	303.0	-1.0	565.0	
465.236	887.0	-1.0	1200.0	519.0	-1.0	731.0	960.0	-1.0	1453.0	1149.0	-1.0	1774.0	1052.0	-1.0	2129.0	621.0	-1.0	963.0	460.0	-1.0	1005.0	711.0	-1.0	1051.0	420.0	-1.0	887.0	837.0	-1.0	1474.0	619.0	-1.0	1256.0	486.0	-1.0	811.0	665.0	-1.0	1412.0	1039.0	-1.0	1851.0	320.0	-1.0	939.0	302.0	-1.0	564.0	
465.735	886.0	-1.0	1199.0	520.0	-1.0	730.0	958.0	-1.0	1452.0	1149.0	-1.0	1773.0	1052.0	-1.0	2128.0	620.0	-1.0	962.0	460.0	-1.0	1005.0	711.0	-1.0	1051.0	421.0	-1.0	886.0	836.0	-1.0	1472.0	619.0	-1.0	1256.0	486.0	-1.0	810.0	666.0	-1.0	1413.0	1040.0	-1.0	1852.0	319.0	-1.0	939.0	303.0	-1.0	564.0	
466.235	887.0	-1.0	1203.0	520.0	-1.0	733.0	959.0	-1.0	1455.0	1150.0	-1.0	1777.0	1053.0	-1.0	2134.0	621.0	-1.0	966.0	461.0	-1.0	1006.0	712.0	-1.0	1053.0	422.0	-1.0	888.0	837.0	-1.0	1476.0	620.0	-1.0	1261.0	486.0	-1.0	813.0	667.0	-1.0	1417.0	1040.0	-1.0	1854.0	320.0	-1.0	941.0	303.0	-1.0	565.0	
466.735	886.0	-1.0	1201.0	520.0	-1.0	732.0	959.0	-1.0	1454.0	1149.0	-1.0	1775.0	1053.0	-1.0	2134.0	622.0	-1.0	965.0	460.0	-1.0	1006.0	712.0	-1.0	1052.0	421.0	-1.0	889.0	836.0	-1.0	1475.0	620.0	-1.0	1261.0	486.0	-1.0	813.0	666.0	-1.0	1417.0	1040.0	-1.0	1854.0	320.0	-1.0	940.0	303.0	-1.0	564.0	
467.234	887.0	-1.0	1201.0	520.0	-1.0	733.0	960.0	-1.0	1455.0	1150.0	-1.0	1775.0	1053.0	-1.0	2134.0	622.0	-1.0	964.0	460.0	-1.0	1006.0	712.0	-1.0	1052.0	421.0	-1.0	887.0	835.0	-1.0	1472.0	620.0	-1.0	1259.0	486.0	-1.0	809.0	666.0	-1.0	1414.0	1039.0	-1.0	1851.0	319.0	-1.0	937.0	302.0	-1.0	562.0	
467.733	886.0	-1.0	1198.0	519.0	-1.0	731.0	959.0	-1.0	1452.0	1148.0	-1.0	1771.0	1053.0	-1.0	2130.0	621.0	-1.0	963.0	460.0	-1.0	1004.0	710.0	-1.0	1048.0	421.0	-1.0	886.0	834.0	-1.0	1466.0	619.0	-1.0	1258.0	485.0	-1.0	808.0	665.0	-1.0	1414.0	1040.0	-1.0	1850.0	319.0	-1.0	936.0	301.0	-1.0	561.0	
468.233	883.0	-1.0	1192.0	518.0	-1.0	727.0	958.0	-1.0	1448.0	1147.0	-1.0	1765.0	1052.0	-1.0	2126.0	620.0	-1.0	960.0	460.0	-1.0	1002.0	709.0	-1.0	1046.0	420.0	-1.0	884.0	833.0	-1.0	1461.0	619.0	-1.0	1256.0	484.0	-1.0	805.0	664.0	-1.0	1410.0	1038.0	-1.0	1847.0	316.0	-1.0	930.0	300.0	-1.0	559.0	
468.732	883.0	-1.0	1192.0	518.0	-1.0	726.0	958.0	-1.0	1448.0	1147.0	-1.0	1763.0	1052.0	-1.0	2127.0	620.0	-1.0	959.0	459.0	-1.0	1002.0	710.0	-1.0	1044.0	420.0	-1.0	886.0	834.0	-1.0	1461.0	620.0	-1.0	1258.0	485.0	-1.0	805.0	663.0	-1.0	1411.0	1038.0	-1.0	1848.0	315.0	-1.0	926.0	299.0	-1.0	557.0	
469.231	884.0	-1.0	1193.0	517.0	-1.0	724.0	959.0	-1.0	1450.0	1147.0	-1.0	1763.0	1053.0	-1.0	2129.0	619.0	-1.0	958.0	460.0	-1.0	1002.0	710.0	-1.0	1044.0	421.0	-1.0	886.0	835.0	-1.0	1462.0	621.0	-1.0	1260.0	485.0	-1.0	806.0	663.0	-1.0	1410.0	1039.0	-1.0	1846.0	314.0	-1.0	923.0	298.0	-1.0	556.0	
469.730	886.0	-1.0	1198.0	518.0	-1.0	726.0	960.0	-1.0	1454.0	1149.0	-1.0	1767.0	1054.0	-1.0	2134.0	620.0	-1.0	959.0	460.0	-1.0	1004.0	711.0	-1.0	1045.0	421.0	-1.0	889.0	837.0	-1.0	1465.0	623.0	-1.0	1266.0	487.0	-1.0	808.0	663.0	-1.0	1410.0	1039.0	-1.0	1847.0	313.0	-1.0	920.0	298.0	-1.0	555.0	
470.229	887.0	-1.0	1200.0	519.0	-1.0	728.0	961.0	-1.0	1456.0	1150.0	-1.0	1769.0	1055.0	-1.0	2138.0	620.0	-1.0	960.0	460.0	-1.0	1005.0	711.0	-1.0	1045.0	423.0	-1.0	891.0	838.0	-1.0	1465.0	623.0	-1.0	1270.0	487.0	-1.0	809.0	663.0	-1.0	1411.0	1040.0	-1.0	1848.0	312.0	-1.0	918.0	297.0	-1.0	554.0	
470.728	886.0	-1.0	1199.0	518.0	-1.0	727.0	961.0	-1.0	1457.0	1150.0	-1.0	1768.0	1056.0	-1.0	2140.0	620.0	-1.0	959.0	460.0	-1.0	1004.0	711.0	-1.0	1044.0	422.0	-1.0	890.0	838.0	-1.0	1464.0	624.0	-1.0	1269.0	487.0	-1.0	808.0	662.0	-1.0	1408.0	1039.0	-1.0	1845.0	311.0	-1.0	914.0	296.0	-1.0	551.0	
471.227	888.0	-1.0	1202.0	518.0	-1.0	728.0	962.0	-1.0	1460.0	1150.0	-1.0	1771.0	1057.0	-1.0	2143.0	620.0	-1.0	959.0	460.0	-1.0	1005.0	711.0	-1.0	1044.0	423.0	-1.0	892.0	838.0	-1.0	1464.0	624.0	-1.0	1272.0	488.0	-1.0	810.0	663.0	-1.0	1408.0	1040.0	-1.0	1845.0	310.0	-1.0	912.0	297.0	-1.0	549.0	
471.726	887.0	-1.0	1201.0	518.0	-1.0	726.0	962.0	-1.0	1459.0	1149.0	-1.0	1770.0	1057.0	-1.0	2143.0	619.0	-1.0	959.0	460.0	-1.0	1004.0	711.0	-1.0	1042.0	422.0	-1.0	892.0	838.0	-1.0	1461.0	624.0	-1.0	1272.0	488.0	-1.0	809.0	662.0	-1.0	1407.0	1040.0	-1.0	1843.0	309.0	-1.0	909.0	295.0	-1.0	548.0	
472.226	890.0	-1.0	1203.0	518.0	-1.0	727.0	964.0	-1.0	1462.0	1151.0	-1.0	1774.0	1058.0	-1.0	2143.0	620.0	-1.0	958.0	460.0	-1.0	1004.0	710.0	-1.0	1042.0	422.0	-1.0	891.0	838.0	-1.0	1460.0	624.0	-1.0	1269.0	487.0	-1.0	806.0	661.0	-1.0	1403.0	1039.0	-1.0	1839.0	308.0	-1.0	905.0	294.0	-1.0	545.0	
472.725	891.0	-1.0	1204.0	519.0	-1.0	728.0	964.0	-1.0	1463.0	1152.0	-1.0	1775.0	1058.0	-1.0	2145.0	620.0	-1.0	958.0	460.0	-1.0	1004.0	711.0	-1.0	1042.0	422.0	-1.0	890.0	838.0	-1.0	1459.0	624.0	-1.0	1271.0	488.0	-1.0	806.0	661.0	-1.0	1403.0	1039.0	-1.0	1839.0	308.0	-1.0	905.0	293.0	-1.0	545.0	
473.224	890.0	-1.0	1202.0	519.0	-1.0	727.0	965.0	-1.0	1463.0	1153.0	-1.0	1774.0	1059.0	-1.0	2145.0	620.0	-1.0	958.0	460.0	-1.0	1005.0	711.0	-1.0	1041.0	422.0	-1.0	890.0	838.0	-1.0	1458.0	625.0	-1.0	1270.0	487.0	-1.0	805.0	660.0	-1.0	1402.0	1038.0	-1.0	1837.0	307.0	-1.0	902.0	293.0	-1.0	543.0	
473.723	891.0	-1.0	1205.0	520.0	-1.0	728.0	966.0	-1.0	1465.0	1154.0	-1.0	1778.0	1060.0	-1.0	2149.0	619.0	-1.0	960.0	461.0	-1.0	1006.0	712.0	-1.0	1043.0	423.0	-1.0	892.0	840.0	-1.0	1461.0	625.0	-1.0	1274.0	488.0	-1.0	807.0	661.0	-1.0	1403.0	1039.0	-1.0	1838.0	307.0	-1.0	901.0	293.0	-1.0	542.0	
474.223	891.0	-1.0	1205.0	520.0	-1.0	728.0	966.0	-1.0	1466.0	1154.0	-1.0	1778.0	1060.0	-1.0	2150.0	620.0	-1.0	960.0	460.0	-1.0	1006.0	712.0	-1.0	1044.0	423.0	-1.0	892.0	840.0	-1.0	1461.0	625.0	-1.0	1274.0	489.0	-1.0	807.0	660.0	-1.0	1403.0	1039.0	-1.0	1839.0	306.0	-1.0	901.0	293.0	-1.0	543.0	
474.722	890.0	-1.0	1202.0	520.0	-1.0	727.0	966.0	-1.0	1466.0	1154.0	-1.0	1777.0	1060.0	-1.0	2150.0	620.0	-1.0	959.0	461.0	-1.0	1006.0	712.0	-1.0	1044.0	422.0	-1.0	891.0	840.0	-1.0	1460.0	625.0	-1.0	1272.0	488.0	-1.0	805.0	660.0	-1.0	1401.0	1038.0	-1.0	1838.0	306.0	-1.0	899.0	293.0	-1.0	541.0	
475.221	891.0	-1.0	1204.0	520.0	-1.0	728.0	967.0	-1.0	1467.0	1155.0	-1.0	1780.0	1061.0	-1.0	2152.0	620.0	-1.0	960.0	461.0	-1.0	1007.0	712.0	-1.0	1044.0	422.0	-1.0	891.0	840.0	-1.0	1461.0	625.0	-1.0	1275.0	488.0	-1.0	807.0	661.0	-1.0	1404.0	1039.0	-1.0	1839.0	306.0	-1.0	900.0	293.0	-1.0	542.0	
475.720	890.0	-1.0	1202.0	520.0	-1.0	727.0	966.0	-1.0	1465.0	1153.0	-1.0	1777.0	1060.0	-1.0	2149.0	619.0	-1.0	959.0	461.0	-1.0	1005.0	711.0	-1.0	1042.0	422.0	-1.0	890.0	839.0	-1.0	1459.0	624.0	-1.0	1272.0	488.0	-1.0	805.0	660.0	-1.0	1402.0	1039.0	-1.0	1838.0	306.0	-1.0	898.0	292.0	-1.0	540.0	
476.219	892.0	-1.0	1205.0	520.0	-1.0	728.0	967.0	-1.0	1466.0	1154.0	-1.0	1780.0	1060.0	-1.0	2148.0	620.0	-1.0	959.0	461.0	-1.0	1005.0	712.0	-1.0	1041.0	422.0	-1.0	887.0	838.0	-1.0	1455.0	623.0	-1.0	1268.0	486.0	-1.0	802.0	658.0	-1.0	1396.0	1037.0	-1.0	1832.0	305.0	-1.0	894.0	292.0	-1.0	538.0	
476.718	891.0	-1.0	1203.0	520.0	-1.0	727.0	966.0	-1.0	1464.0	1154.0	-1.0	1777.0	1059.0	-1.0	2143.0	619.0	-1.0	956.0	461.0	-1.0	1002.0	710.0	-1.0	1037.0	421.0	-1.0	885.0	837.0	-1.0	1450.0	622.0	-1.0	1264.0	486.0	-1.0	800.0	658.0	-1.0	1394.0	1036.0	-1.0	1830.0	304.0	-1.0	892.0	291.0	-1.0	536.0	
477.217	890.0	-1.0	1197.0	519.0	-1.0	725.0	966.0	-1.0	1460.0	1152.0	-1.0	1771.0	1058.0	-1.0	2137.0	618.0	-1.0	954.0	459.0	-1.0	999.0	710.0	-1.0	1034.0	420.0	-1.0	881.0	835.0	-1.0	1445.0	621.0	-1.0	1258.0	485.0	-1.0	797.0	657.0	-1.0	1391.0	1035.0	-1.0	1825.0	303.0	-1.0	889.0	291.0	-1.0	534.0	
477.716	890.0	-1.0	1195.0	519.0	-1.0	724.0	965.0	-1.0	1457.0	1151.0	-1.0	1769.0	1057.0	-1.0	2134.0	618.0	-1.0	952.0	459.0	-1.0	997.0	709.0	-1.0	1032.0	419.0	-1.0	879.0	834.0	-1.0	1441.0	619.0	-1.0	1255.0	484.0	-1.0	795.0	657.0	-1.0	1391.0	1035.0	-1.0	1825.0	303.0	-1.0	890.0	290.0	-1.0	534.0	
478.216	888.0	-1.0	1192.0	519.0	-1.0	722.0	964.0	-1.0	1454.0	1150.0	-1.0	1765.0	1056.0	-1.0	2129.0	617.0	-1.0	950.0	459.0	-1.0	995.0	707.0	-1.0	1030.0	419.0	-1.0	877.0	832.0	-1.0	1436.0	617.0	-1.0	1250.0	483.0	-1.0	792.0	656.0	-1.0	1389.0	1033.0	-1.0	1822.0	303.0	-1.0	888.0	290.0	-1.0	533.0	
478.715	889.0	-1.0	1194.0	519.0	-1.0	723.0	964.0	-1.0	1454.0	1150.0	-1.0	1765.0	1055.0	-1.0	2129.0	617.0	-1.0	951.0	459.0	-1.0	994.0	707.0	-1.0	1028.0	419.0	-1.0	876.0	832.0	-1.0	1434.0	617.0	-1.0	1250.0	483.0	-1.0	791.0	655.0	-1.0	1387.0	1033.0	-1.0	1819.0	302.0	-1.0	885.0	290.0	-1.0	531.0	
479.214	889.0	-1.0	1193.0	518.0	-1.0	722.0	963.0	-1.0	1452.0	1150.0	-1.0	1763.0	1055.0	-1.0	2126.0	617.0	-1.0	950.0	458.0	-1.0	993.0	707.0	-1.0	1026.0	418.0	-1.0	874.0	830.0	-1.0	1431.0	616.0	-1.0	1247.0	482.0	-1.0	790.0	655.0	-1.0	1386.0	1032.0	-1.0	1817.0	301.0	-1.0	886.0	289.0	-1.0	531.0	
479.713	887.0	-1.0	1188.0	517.0	-1.0	719.0	962.0	-1.0	1449.0	1149.0	-1.0	1758.0	1053.0	-1.0	2121.0	617.0	-1.0	947.0	458.0	-1.0	990.0	706.0	-1.0	1023.0	418.0	-1.0	871.0	829.0	-1.0	1426.0	615.0	-1.0	1242.0	481.0	-1.0	787.0	654.0	-1.0	1383.0	1031.0	-1.0	1814.0	301.0	-1.0	884.0	289.0	-1.0	530.0	
480.213	887.0	-1.0	1188.0	517.0	-1.0	719.0	961.0	-1.0	1447.0	1147.0	-1.0	1756.0	1053.0	-1.0	2118.0	616.0	-1.0	945.0	457.0	-1.0	989.0	705.0	-1.0	1020.0	417.0	-1.0	869.0	827.0	-1.0	1422.0	613.0	-1.0	1239.0	480.0	-1.0	785.0	654.0	-1.0	1385.0	1030.0	-1.0	1813.0	301.0	-1.0	884.0	289.0	-1.0	531.0	
480.712	885.0	-1.0	1185.0	517.0	-1.0	717.0	960.0	-1.0	1444.0	1146.0	-1.0	1751.0	1052.0	-1.0	2112.0	615.0	-1.0	943.0	457.0	-1.0	986.0	703.0	-1.0	1017.0	416.0	-1.0	866.0	826.0	-1.0	1417.0	612.0	-1.0	1234.0	479.0	-1.0	782.0	653.0	-1.0	1382.0	1029.0	-1.0	1809.0	300.0	-1.0	882.0	288.0	-1.0	529.0	
481.211	886.0	-1.0	1187.0	516.0	-1.0	717.0	960.0	-1.0	1444.0	1146.0	-1.0	1751.0	1051.0	-1.0	2111.0	615.0	-1.0	943.0	457.0	-1.0	984.0	703.0	-1.0	1015.0	416.0	-1.0	865.0	824.0	-1.0	1413.0	611.0	-1.0	1231.0	479.0	-1.0	782.0	653.0	-1.0	1379.0	1028.0	-1.0	1805.0	300.0	-1.0	879.0	288.0	-1.0	527.0	
481.710	885.0	-1.0	1186.0	517.0	-1.0	716.0	958.0	-1.0	1442.0	1145.0	-1.0	1748.0	1050.0	-1.0	2107.0	615.0	-1.0	941.0	457.0	-1.0	983.0	703.0	-1.0	1013.0	416.0	-1.0	863.0	823.0	-1.0	1410.0	611.0	-1.0	1229.0	478.0	-1.0	779.0	652.0	-1.0	1380.0	1028.0	-1.0	1804.0	299.0	-1.0	879.0	288.0	-1.0	527.0	
482.209	883.0	-1.0	1181.0	516.0	-1.0	714.0	958.0	-1.0	1438.0	1144.0	-1.0	1743.0	1049.0	-1.0	2102.0	614.0	-1.0	938.0	456.0	-1.0	980.0	701.0	-1.0	1010.0	415.0	-1.0	861.0	822.0	-1.0	1407.0	609.0	-1.0	1225.0	478.0	-1.0	778.0	651.0	-1.0	1378.0	1027.0	-1.0	1801.0	300.0	-1.0	878.0	287.0	-1.0	526.0	
482.709	884.0	-1.0	1183.0	516.0	-1.0	715.0	958.0	-1.0	1438.0	1145.0	-1.0	1743.0	1049.0	-1.0	2102.0	614.0	-1.0	938.0	456.0	-1.0	981.0	701.0	-1.0	1009.0	415.0	-1.0	861.0	822.0	-1.0	1407.0	609.0	-1.0	1227.0	478.0	-1.0	779.0	652.0	-1.0	1382.0	1027.0	-1.0	1804.0	300.0	-1.0	881.0	288.0	-1.0	528.0	
483.208	884.0	-1.0	1182.0	516.0	-1.0	713.0	958.0	-1.0	1437.0	1144.0	-1.0	1741.0	1048.0	-1.0	2100.0	614.0	-1.0	936.0	456.0	-1.0	979.0	701.0	-1.0	1008.0	415.0	-1.0	860.0	823.0	-1.0	1407.0	608.0	-1.0	1226.0	478.0	-1.0	778.0	652.0	-1.0	1382.0	1027.0	-1.0	1804.0	300.0	-1.0	880.0	288.0	-1.0	528.0	
483.707	885.0	-1.0	1186.0	516.0	-1.0	715.0	958.0	-1.0	1439.0	1145.0	-1.0	1745.0	1049.0	-1.0	2100.0	614.0	-1.0	936.0	456.0	-1.0	980.0	701.0	-1.0	1008.0	415.0	-1.0	860.0	823.0	-1.0	1407.0	609.0	-1.0	1226.0	478.0	-1.0	777.0	651.0	-1.0	1379.0	1026.0	-1.0	1801.0	299.0	-1.0	878.0	287.0	-1.0	527.0	
484.206	885.0	-1.0	1186.0	516.0	-1.0	715.0	958.0	-1.0	1439.0	1145.0	-1.0	1745.0	1049.0	-1.0	2099.0	613.0	-1.0	936.0	456.0	-1.0	979.0	701.0	-1.0	1007.0	415.0	-1.0	859.0	822.0	-1.0	1407.0	609.0	-1.0	1227.0	478.0	-1.0	778.0	652.0	-1.0	1381.0	1026.0	-1.0	1802.0	299.0	-1.0	878.0	287.0	-1.0	527.0	
484.706	883.0	-1.0	1183.0	516.0	-1.0	714.0	957.0	-1.0	1437.0	1143.0	-1.0	1742.0	1048.0	-1.0	2098.0	614.0	-1.0	935.0	455.0	-1.0	979.0	702.0	-1.0	1008.0	415.0	-1.0	860.0	823.0	-1.0	1408.0	609.0	-1.0	1227.0	478.0	-1.0	778.0	651.0	-1.0	1381.0	1026.0	-1.0	1802.0	300.0	-1.0	878.0	287.0	-1.0	527.0	
485.205	884.0	-1.0	1185.0	516.0	-1.0	715.0	958.0	-1.0	1438.0	1144.0	-1.0	1744.0	1049.0	-1.0	2100.0	614.0	-1.0	936.0	456.0	-1.0	981.0	702.0	-1.0	1009.0	416.0	-1.0	862.0	824.0	-1.0	1412.0	609.0	-1.0	1231.0	479.0	-1.0	781.0	652.0	-1.0	1382.0	1027.0	-1.0	1803.0	300.0	-1.0	878.0	288.0	-1.0	527.0	
485.705	884.0	-1.0	1185.0	516.0	-1.0	715.0	958.0	-1.0	1437.0	1145.0	-1.0	1744.0	1049.0	-1.0	2101.0	614.0	-1.0	936.0	457.0	-1.0	982.0	702.0	-1.0	1010.0	416.0	-1.0	863.0	826.0	-1.0	1415.0	610.0	-1.0	1233.0	479.0	-1.0	782.0	653.0	-1.0	1385.0	1027.0	-1.0	1807.0	300.0	-1.0	879.0	289.0	-1.0	528.0	
486.204	884.0	-1.0	1182.0	516.0	-1.0	714.0	959.0	-1.0	1437.0	1144.0	-1.0	1743.0	1050.0	-1.0	2101.0	613.0	-1.0	936.0	456.0	-1.0	982.0	703.0	-1.0	1010.0	416.0	-1.0	864.0	827.0	-1.0	1416.0	610.0	-1.0	1233.0	479.0	-1.0	782.0	652.0	-1.0	1383.0	1027.0	-1.0	1805.0	300.0	-1.0	879.0	288.0	-1.0	528.0	
486.703	885.0	-1.0	1183.0	517.0	-1.0	714.0	960.0	-1.0	1438.0	1145.0	-1.0	1744.0	1050.0	-1.0	2103.0	614.0	-1.0	936.0	457.0	-1.0	983.0	703.0	-1.0	1012.0	417.0	-1.0	864.0	827.0	-1.0	1418.0	610.0	-1.0	1235.0	479.0	-1.0	783.0	652.0	-1.0	1387.0	1027.0	-1.0	1808.0	300.0	-1.0	881.0	289.0	-1.0	529.0	
487.202	884.0	-1.0	1181.0	516.0	-1.0	713.0	960.0	-1.0	1437.0	1144.0	-1.0	1742.0	1050.0	-1.0	2103.0	614.0	-1.0	937.0	457.0	-1.0	983.0	704.0	-1.0	1012.0	417.0	-1.0	863.0	826.0	-1.0	1418.0	610.0	-1.0	1234.0	479.0	-1.0	781.0	652.0	-1.0	1386.0	1027.0	-1.0	1807.0	301.0	-1.0	881.0	289.0	-1.0	531.0	
487.701	885.0	-1.0	1184.0	517.0	-1.0	714.0	960.0	-1.0	1439.0	1146.0	-1.0	1745.0	1051.0	-1.0	2107.0	614.0	-1.0	938.0	457.0	-1.0	984.0	705.0	-1.0	1014.0	417.0	-1.0	865.0	827.0	-1.0	1419.0	610.0	-1.0	1237.0	478.0	-1.0	782.0	653.0	-1.0	1390.0	1027.0	-1.0	1810.0	302.0	-1.0	888.0	291.0	-1.0	534.0	
488.200	885.0	-1.0	1182.0	516.0	-1.0	713.0	960.0	-1.0	1437.0	1145.0	-1.0	1744.0	1051.0	-1.0	2104.0	614.0	-1.0	937.0	457.0	-1.0	983.0	704.0	-1.0	1014.0	417.0	-1.0	864.0	826.0	-1.0	1416.0	609.0	-1.0	1235.0	478.0	-1.0	781.0	652.0	-1.0	1390.0	1026.0	-1.0	1810.0	302.0	-1.0	891.0	291.0	-1.0	536.0	
488.699	885.0	-1.0	1184.0	517.0	-1.0	713.0	960.0	-1.0	1438.0	1146.0	-1.0	1747.0	1051.0	-1.0	2104.0	614.0	-1.0	937.0	457.0	-1.0	984.0	705.0	-1.0	1014.0	417.0	-1.0	863.0	825.0	-1.0	1415.0	610.0	-1.0	1235.0	478.0	-1.0	780.0	651.0	-1.0	1389.0	1025.0	-1.0	1807.0	304.0	-1.0	893.0	292.0	-1.0	538.0	
489.198	885.0	-1.0	1185.0	516.0	-1.0	714.0	960.0	-1.0	1437.0	1146.0	-1.0	1748.0	1051.0	-1.0	2104.0	614.0	-1.0	937.0	457.0	-1.0	983.0	705.0	-1.0	1016.0	417.0	-1.0	864.0	825.0	-1.0	1417.0	611.0	-1.0	1238.0	478.0	-1.0	781.0	653.0	-1.0	1391.0	1025.0	-1.0	1808.0	305.0	-1.0	899.0	294.0	-1.0	540.0	
489.697	883.0	-1.0	1181.0	516.0	-1.0	711.0	959.0	-1.0	1434.0	1145.0	-1.0	1744.0	1051.0	-1.0	2103.0	614.0	-1.0	937.0	457.0	-1.0	983.0	706.0	-1.0	1016.0	417.0	-1.0	864.0	826.0	-1.0	1417.0	611.0	-1.0	1239.0	479.0	-1.0	781.0	653.0	-1.0	1391.0	1024.0	-1.0	1807.0	306.0	-1.0	902.0	294.0	-1.0	542.0	
490.196	884.0	-1.0	1183.0	517.0	-1.0	712.0	960.0	-1.0	1436.0	1146.0	-1.0	1747.0	1051.0	-1.0	2106.0	615.0	-1.0	939.0	458.0	-1.0	985.0	707.0	-1.0	1020.0	417.0	-1.0	865.0	827.0	-1.0	1421.0	613.0	-1.0	1243.0	479.0	-1.0	782.0	653.0	-1.0	1390.0	1024.0	-1.0	1806.0	307.0	-1.0	903.0	295.0	-1.0	543.0	
490.695	884.0	-1.0	1181.0	517.0	-1.0	711.0	960.0	-1.0	1434.0	1146.0	-1.0	1744.0	1051.0	-1.0	2106.0	615.0	-1.0	939.0	458.0	-1.0	986.0	707.0	-1.0	1021.0	418.0	-1.0	864.0	827.0	-1.0	1422.0	613.0	-1.0	1245.0	479.0	-1.0	782.0	653.0	-1.0	1391.0	1025.0	-1.0	1807.0	308.0	-1.0	904.0	295.0	-1.0	544.0	
491.194	883.0	-1.0	1175.0	517.0	-1.0	709.0	960.0	-1.0	1431.0	1146.0	-1.0	1740.0	1051.0	-1.0	2102.0	615.0	-1.0	938.0	458.0	-1.0	984.0	709.0	-1.0	1023.0	417.0	-1.0	864.0	828.0	-1.0	1423.0	613.0	-1.0	1242.0	479.0	-1.0	781.0	652.0	-1.0	1389.0	1025.0	-1.0	1806.0	307.0	-1.0	903.0	295.0	-1.0	545.0	
491.693	882.0	-1.0	1173.0	518.0	-1.0	709.0	960.0	-1.0	1430.0	1146.0	-1.0	1739.0	1051.0	-1.0	2102.0	616.0	-1.0	938.0	459.0	-1.0	985.0	710.0	-1.0	1025.0	417.0	-1.0	863.0	829.0	-1.0	1426.0	613.0	-1.0	1244.0	479.0	-1.0	782.0	653.0	-1.0	1391.0	1025.0	-1.0	1809.0	309.0	-1.0	906.0	296.0	-1.0	547.0	
492.192	881.0	-1.0	1170.0	517.0	-1.0	707.0	959.0	-1.0	1426.0	1145.0	-1.0	1736.0	1050.0	-1.0	2099.0	615.0	-1.0	939.0	458.0	-1.0	983.0	710.0	-1.0	1025.0	417.0	-1.0	863.0	828.0	-1.0	1426.0	612.0	-1.0	1241.0	479.0	-1.0	781.0	653.0	-1.0	1390.0	1025.0	-1.0	1810.0	308.0	-1.0	907.0	297.0	-1.0	548.0	
492.691	881.0	-1.0	1171.0	517.0	-1.0	708.0	960.0	-1.0	1426.0	1146.0	-1.0	1738.0	1050.0	-1.0	2098.0	616.0	-1.0	939.0	458.0	-1.0	983.0	710.0	-1.0	1026.0	417.0	-1.0	862.0	829.0	-1.0	1426.0	611.0	-1.0	1241.0	479.0	-1.0	781.0	653.0	-1.0	1389.0	1024.0	-1.0	1809.0	309.0	-1.0	906.0	297.0	-1.0	546.0	
493.190	880.0	-1.0	1169.0	518.0	-1.0	707.0	958.0	-1.0	1424.0	1145.0	-1.0	1735.0	1049.0	-1.0	2094.0	616.0	-1.0	940.0	458.0	-1.0	982.0	709.0	-1.0	1025.0	417.0	-1.0	862.0	827.0	-1.0	1424.0	609.0	-1.0	1237.0	478.0	-1.0	780.0	652.0	-1.0	1388.0	1025.0	-1.0	1809.0	309.0	-1.0	907.0	297.0	-1.0	548.0	
493.689	880.0	-1.0	1164.0	518.0	-1.0	706.0	959.0	-1.0	1421.0	1144.0	-1.0	1733.0	1048.0	-1.0	2090.0	616.0	-1.0	938.0	457.0	-1.0	979.0	708.0	-1.0	1023.0	416.0	-1.0	859.0	825.0	-1.0	1420.0	608.0	-1.0	1231.0	477.0	-1.0	778.0	652.0	-1.0	1386.0	1024.0	-1.0	1808.0	308.0	-1.0	904.0	297.0	-1.0	547.0	
494.188	880.0	-1.0	1163.0	518.0	-1.0	706.0	958.0	-1.0	1419.0	1144.0	-1.0	1732.0	1048.0	-1.0	2088.0	615.0	-1.0	938.0	458.0	-1.0	979.0	708.0	-1.0	1023.0	415.0	-1.0	859.0	824.0	-1.0	1419.0	607.0	-1.0	1229.0	476.0	-1.0	778.0	652.0	-1.0	1387.0	1024.0	-1.0	1810.0	308.0	-1.0	905.0	297.0	-1.0	546.0	
494.687	878.0	-1.0	1160.0	517.0	-1.0	704.0	958.0	-1.0	1417.0	1143.0	-1.0	1729.0	1047.0	-1.0	2086.0	615.0	-1.0	937.0	457.0	-1.0	978.0	707.0	-1.0	1021.0	416.0	-1.0	858.0	823.0	-1.0	1418.0	607.0	-1.0	1227.0	476.0	-1.0	777.0	651.0	-1.0	1386.0	1024.0	-1.0	1809.0	307.0	-1.0	902.0	296.0	-1.0	545.0	
495.187	880.0	-1.0	1165.0	519.0	-1.0	706.0	959.0	-1.0	1422.0	1144.0	-1.0	1733.0	1049.0	-1.0	2093.0	616.0	-1.0	940.0	458.0	-1.0	981.0	709.0	-1.0	1027.0	416.0	-1.0	862.0	826.0	-1.0	1425.0	609.0	-1.0	1234.0	477.0	-1.0	781.0	653.0	-1.0	1391.0	1026.0	-1.0	1816.0	307.0	-1.0	902.0	296.0	-1.0	547.0	
495.686	883.0	-1.0	1171.0	520.0	-1.0	709.0	963.0	-1.0	1431.0	1148.0	-1.0	1740.0	1052.0	-1.0	2106.0	618.0	-1.0	945.0	460.0	-1.0	988.0	712.0	-1.0	1035.0	418.0	-1.0	868.0	831.0	-1.0	1438.0	611.0	-1.0	1244.0	479.0	-1.0	786.0	654.0	-1.0	1395.0	1027.0	-1.0	1823.0	307.0	-1.0	901.0	297.0	-1.0	546.0	
496.185	887.0	-1.0	1183.0	523.0	-1.0	716.0	967.0	-1.0	1443.0	1152.0	-1.0	1753.0	1057.0	-1.0	2127.0	620.0	-1.0	952.0	462.0	-1.0	998.0	717.0	-1.0	1047.0	421.0	-1.0	878.0	838.0	-1.0	1456.0	616.0	-1.0	1260.0	482.0	-1.0	795.0	656.0	-1.0	1403.0	1031.0	-1.0	1833.0	306.0	-1.0	902.0	297.0	-1.0	548.0	
496.684	891.0	-1.0	1195.0	525.0	-1.0	722.0	971.0	-1.0	1456.0	1155.0	-1.0	1766.0	1062.0	-1.0	2149.0	621.0	-1.0	960.0	464.0	-1.0	1008.0	721.0	-1.0	1061.0	424.0	-1.0	886.0	843.0	-1.0	1472.0	619.0	-1.0	1273.0	485.0	-1.0	802.0	657.0	-1.0	1408.0	1034.0	-1.0	1841.0	307.0	-1.0	904.0	297.0	-1.0	549.0	
497.183	893.0	-1.0	1198.0	526.0	-1.0	724.0	974.0	-1.0	1463.0	1158.0	-1.0	1772.0	1066.0	-1.0	2163.0	623.0	-1.0	964.0	465.0	-1.0	1015.0	724.0	-1.0	1069.0	426.0	-1.0	892.0	849.0	-1.0	1484.0	622.0	-1.0	1282.0	486.0	-1.0	807.0	658.0	-1.0	1412.0	1034.0	-1.0	1847.0	306.0	-1.0	903.0	297.0	-1.0	549.0	
497.682	896.0	-1.0	1206.0	528.0	-1.0	728.0	977.0	-1.0	1472.0	1161.0	-1.0	1781.0	1070.0	-1.0	2178.0	624.0	-1.0	968.0	468.0	-1.0	1023.0	727.0	-1.0	1076.0	428.0	-1.0	900.0	853.0	-1.0	1497.0	625.0	-1.0	1295.0	488.0	-1.0	814.0	660.0	-1.0	1420.0	1037.0	-1.0	1855.0	306.0	-1.0	906.0	297.0	-1.0	551.0	
498.182	898.0	-1.0	1211.0	528.0	-1.0	730.0	978.0	-1.0	1477.0	1162.0	-1.0	1785.0	1072.0	-1.0	2188.0	625.0	-1.0	971.0	468.0	-1.0	1027.0	728.0	-1.0	1081.0	430.0	-1.0	905.0	856.0	-1.0	1505.0	627.0	-1.0	1302.0	490.0	-1.0	819.0	660.0	-1.0	1424.0	1038.0	-1.0	1861.0	307.0	-1.0	908.0	297.0	-1.0	552.0	
498.682	901.0	-1.0	1215.0	530.0	-1.0	733.0	981.0	-1.0	1483.0	1165.0	-1.0	1791.0	1074.0	-1.0	2196.0	626.0	-1.0	973.0	470.0	-1.0	1030.0	730.0	-1.0	1084.0	431.0	-1.0	908.0	858.0	-1.0	1510.0	628.0	-1.0	1307.0	491.0	-1.0	821.0	660.0	-1.0	1423.0	1038.0	-1.0	1861.0	307.0	-1.0	905.0	296.0	-1.0	551.0	
499.181	903.0	-1.0	1219.0	530.0	-1.0	735.0	982.0	-1.0	1487.0	1165.0	-1.0	1795.0	1076.0	-1.0	2203.0	626.0	-1.0	975.0	470.0	-1.0	1033.0	731.0	-1.0	1087.0	432.0	-1.0	913.0	860.0	-1.0	1516.0	630.0	-1.0	1313.0	492.0	-1.0	826.0	661.0	-1.0	1428.0	1039.0	-1.0	1867.0	307.0	-1.0	907.0	297.0	-1.0	552.0	
499.680	902.0	-1.0	1219.0	530.0	-1.0	735.0	982.0	-1.0	1488.0	1165.0	-1.0	1795.0	1077.0	-1.0	2208.0	626.0	-1.0	977.0	471.0	-1.0	1036.0	731.0	-1.0	1089.0	432.0	-1.0	916.0	862.0	-1.0	1520.0	631.0	-1.0	1317.0	493.0	-1.0	828.0	661.0	-1.0	1429.0	1039.0	-1.0	1870.0	307.0	-1.0	907.0	297.0	-1.0	552.0	
500.179	904.0	-1.0	1224.0	531.0	-1.0	738.0	984.0	-1.0	1492.0	1166.0	-1.0	1801.0	1078.0	-1.0	2216.0	627.0	-1.0	980.0	472.0	-1.0	1039.0	732.0	-1.0	1092.0	433.0	-1.0	921.0	864.0	-1.0	1527.0	632.0	-1.0	1325.0	494.0	-1.0	833.0	662.0	-1.0	1434.0	1042.0	-1.0	1876.0	307.0	-1.0	910.0	297.0	-1.0	555.0	
500.678	905.0	-1.0	1226.0	532.0	-1.0	739.0	984.0	-1.0	1494.0	1168.0	-1.0	1804.0	1079.0	-1.0	2221.0	627.0	-1.0	981.0	472.0	-1.0	1042.0	733.0	-1.0	1095.0	434.0	-1.0	924.0	865.0	-1.0	1531.0	633.0	-1.0	1329.0	495.0	-1.0	835.0	663.0	-1.0	1437.0	1042.0	-1.0	1879.0	307.0	-1.0	911.0	298.0	-1.0	556.0	
501.177	906.0	-1.0	1229.0	533.0	-1.0	741.0	986.0	-1.0	1498.0	1169.0	-1.0	1808.0	1080.0	-1.0	2225.0	628.0	-1.0	982.0	473.0	-1.0	1044.0	733.0	-1.0	1097.0	434.0	-1.0	925.0	866.0	-1.0	1534.0	634.0	-1.0	1331.0	496.0	-1.0	837.0	663.0	-1.0	1437.0	1042.0	-1.0	1880.0	307.0	-1.0	910.0	297.0	-1.0	554.0	
501.677	907.0	-1.0	1232.0	534.0	-1.0	742.0	986.0	-1.0	1500.0	1169.0	-1.0	1810.0	1081.0	-1.0	2229.0	628.0	-1.0	984.0	473.0	-1.0	1046.0	734.0	-1.0	1099.0	435.0	-1.0	928.0	867.0	-1.0	1539.0	635.0	-1.0	1336.0	497.0	-1.0	840.0	664.0	-1.0	1439.0	1043.0	-1.0	1883.0	307.0	-1.0	912.0	297.0	-1.0	556.0	
502.176	906.0	-1.0	1230.0	533.0	-1.0	741.0	986.0	-1.0	1499.0	1169.0	-1.0	1809.0	1081.0	-1.0	2230.0	628.0	-1.0	983.0	473.0	-1.0	1047.0	733.0	-1.0	1099.0	435.0	-1.0	929.0	867.0	-1.0	1540.0	635.0	-1.0	1338.0	497.0	-1.0	841.0	663.0	-1.0	1439.0	1042.0	-1.0	1882.0	307.0	-1.0	912.0	298.0	-1.0	555.0	
502.675	907.0	-1.0	1233.0	533.0	-1.0	742.0	987.0	-1.0	1500.0	1170.0	-1.0	1811.0	1082.0	-1.0	2233.0	628.0	-1.0	985.0	473.0	-1.0	1048.0	733.0	-1.0	1101.0	435.0	-1.0	929.0	868.0	-1.0	1542.0	636.0	-1.0	1341.0	497.0	-1.0	841.0	663.0	-1.0	1435.0	1042.0	-1.0	1881.0	307.0	-1.0	909.0	297.0	-1.0	553.0	
503.174	906.0	-1.0	1231.0	533.0	-1.0	741.0	987.0	-1.0	1498.0	1169.0	-1.0	1808.0	1081.0	-1.0	2230.0	628.0	-1.0	983.0	473.0	-1.0	1047.0	733.0	-1.0	1099.0	435.0	-1.0	929.0	867.0	-1.0	1540.0	636.0	-1.0	1339.0	497.0	-1.0	840.0	663.0	-1.0	1434.0	1042.0	-1.0	1879.0	306.0	-1.0	908.0	296.0	-1.0	552.0	
503.673	907.0	-1.0	1228.0	534.0	-1.0	739.0	988.0	-1.0	1497.0	1169.0	-1.0	1805.0	1081.0	-1.0	2226.0	627.0	-1.0	980.0	473.0	-1.0	1045.0	732.0	-1.0	1097.0	434.0	-1.0	928.0	866.0	-1.0	1537.0	634.0	-1.0	1335.0	497.0	-1.0	839.0	662.0	-1.0	1430.0	1040.0	-1.0	1875.0	306.0	-1.0	905.0	296.0	-1.0	550.0	
504.172	906.0	-1.0	1225.0	532.0	-1.0	738.0	987.0	-1.0	1495.0	1168.0	-1.0	1802.0	1080.0	-1.0	2223.0	627.0	-1.0	979.0	473.0	-1.0	1043.0	731.0	-1.0	1095.0	434.0	-1.0	927.0	864.0	-1.0	1536.0	634.0	-1.0	1333.0	496.0	-1.0	838.0	662.0	-1.0	1430.0	1041.0	-1.0	1876.0	306.0	-1.0	906.0	296.0	-1.0	550.0	
504.671	904.0	-1.0	1222.0	532.0	-1.0	737.0	987.0	-1.0	1492.0	1167.0	-1.0	1798.0	1079.0	-1.0	2219.0	627.0	-1.0	978.0	471.0	-1.0	1041.0	730.0	-1.0	1094.0	434.0	-1.0	925.0	864.0	-1.0	1535.0	633.0	-1.0	1330.0	495.0	-1.0	838.0	662.0	-1.0	1429.0	1039.0	-1.0	1874.0	306.0	-1.0	905.0	296.0	-1.0	549.0	
505.170	904.0	-1.0	1223.0	532.0	-1.0	738.0	987.0	-1.0	1492.0	1167.0	-1.0	1798.0	1079.0	-1.0	2219.0	626.0	-1.0	978.0	471.0	-1.0	1041.0	730.0	-1.0	1093.0	434.0	-1.0	925.0	864.0	-1.0	1535.0	632.0	-1.0	1330.0	495.0	-1.0	839.0	662.0	-1.0	1430.0	1040.0	-1.0	1876.0	306.0	-1.0	906.0	296.0	-1.0	550.0	
505.669	903.0	-1.0	1223.0	532.0	-1.0	738.0	986.0	-1.0	1492.0	1166.0	-1.0	1798.0	1079.0	-1.0	2217.0	626.0	-1.0	977.0	472.0	-1.0	1040.0	730.0	-1.0	1093.0	433.0	-1.0	925.0	863.0	-1.0	1534.0	632.0	-1.0	1329.0	495.0	-1.0	838.0	663.0	-1.0	1430.0	1040.0	-1.0	1876.0	306.0	-1.0	906.0	296.0	-1.0	550.0	
506.169	904.0	-1.0	1227.0	532.0	-1.0	740.0	987.0	-1.0	1494.0	1167.0	-1.0	1802.0	1080.0	-1.0	2218.0	627.0	-1.0	978.0	472.0	-1.0	1041.0	730.0	-1.0	1093.0	433.0	-1.0	923.0	862.0	-1.0	1534.0	633.0	-1.0	1329.0	495.0	-1.0	837.0	662.0	-1.0	1428.0	1040.0	-1.0	1875.0	305.0	-1.0	904.0	296.0	-1.0	548.0	
506.668	903.0	-1.0	1227.0	532.0	-1.0	740.0	986.0	-1.0	1493.0	1166.0	-1.0	1802.0	1080.0	-1.0	2217.0	627.0	-1.0	977.0	472.0	-1.0	1040.0	729.0	-1.0	1092.0	433.0	-1.0	923.0	862.0	-1.0	1532.0	633.0	-1.0	1328.0	495.0	-1.0	838.0	662.0	-1.0	1428.0	1040.0	-1.0	1873.0	305.0	-1.0	905.0	295.0	-1.0	549.0	
507.167	902.0	-1.0	1222.0	531.0	-1.0	738.0	986.0	-1.0	1491.0	1165.0	-1.0	1798.0	1080.0	-1.0	2215.0	627.0	-1.0	975.0	472.0	-1.0	1038.0	729.0	-1.0	1089.0	433.0	-1.0	922.0	862.0	-1.0	1531.0	632.0	-1.0	1327.0	495.0	-1.0	837.0	661.0	-1.0	1426.0	1039.0	-1.0	1872.0	305.0	-1.0	903.0	295.0	-1.0	549.0	
507.666	901.0	-1.0	1221.0	530.0	-1.0	738.0	985.0	-1.0	1490.0	1165.0	-1.0	1797.0	1079.0	-1.0	2214.0	626.0	-1.0	975.0	471.0	-1.0	1038.0	728.0	-1.0	1089.0	433.0	-1.0	923.0	861.0	-1.0	1530.0	632.0	-1.0	1327.0	495.0	-1.0	838.0	662.0	-1.0	1427.0	1039.0	-1.0	1874.0	305.0	-1.0	904.0	295.0	-1.0	550.0	
508.165	900.0	-1.0	1219.0	530.0	-1.0	737.0	984.0	-1.0	1489.0	1163.0	-1.0	1795.0	1079.0	-1.0	2212.0	626.0	-1.0	974.0	471.0	-1.0	1037.0	728.0	-1.0	1087.0	433.0	-1.0	922.0	861.0	-1.0	1529.0	632.0	-1.0	1328.0	494.0	-1.0	839.0	661.0	-1.0	1427.0	1039.0	-1.0	1874.0	305.0	-1.0	904.0	295.0	-1.0	549.0	
508.664	900.0	-1.0	1220.0	530.0	-1.0	738.0	984.0	-1.0	1489.0	1163.0	-1.0	1796.0	1079.0	-1.0	2213.0	626.0	-1.0	974.0	471.0	-1.0	1038.0	727.0	-1.0	1086.0	433.0	-1.0	923.0	862.0	-1.0	1532.0	632.0	-1.0	1331.0	495.0	-1.0	841.0	663.0	-1.0	1431.0	1039.0	-1.0	1876.0	306.0	-1.0	906.0	296.0	-1.0	552.0	
509.163	900.0	-1.0	1220.0	529.0	-1.0	739.0	984.0	-1.0	1489.0	1163.0	-1.0	1797.0	1079.0	-1.0	2213.0	626.0	-1.0	975.0	471.0	-1.0	1037.0	727.0	-1.0	1086.0	434.0	-1.0	925.0	861.0	-1.0	1532.0	633.0	-1.0	1332.0	495.0	-1.0	842.0	663.0	-1.0	1432.0	1039.0	-1.0	1878.0	306.0	-1.0	906.0	296.0	-1.0	552.0	
509.662	901.0	-1.0	1224.0	530.0	-1.0	741.0	984.0	-1.0	1491.0	1163.0	-1.0	1801.0	1080.0	-1.0	2217.0	626.0	-1.0	976.0	472.0	-1.0	1039.0	728.0	-1.0	1088.0	434.0	-1.0	928.0	862.0	-1.0	1536.0	633.0	-1.0	1337.0	496.0	-1.0	845.0	664.0	-1.0	1437.0	1039.0	-1.0	1883.0	307.0	-1.0	910.0	297.0	-1.0	555.0	
510.161	902.0	-1.0	1226.0	531.0	-1.0	742.0	985.0	-1.0	1492.0	1163.0	-1.0	1803.0	1080.0	-1.0	2218.0	627.0	-1.0	977.0	472.0	-1.0	1040.0	727.0	-1.0	1087.0	435.0	-1.0	928.0	861.0	-1.0	1538.0	634.0	-1.0	1339.0	496.0	-1.0	846.0	664.0	-1.0	1439.0	1039.0	-1.0	1885.0	307.0	-1.0	912.0	297.0	-1.0	557.0	
510.661	904.0	-1.0	1232.0	531.0	-1.0	744.0	986.0	-1.0	1495.0	1166.0	-1.0	1809.0	1081.0	-1.0	2221.0	626.0	-1.0	977.0	473.0	-1.0	1041.0	728.0	-1.0	1089.0	435.0	-1.0	928.0	862.0	-1.0	1537.0	635.0	-1.0	1340.0	496.0	-1.0	846.0	664.0	-1.0	1437.0	1038.0	-1.0	1883.0	307.0	-1.0	911.0	298.0	-1.0	557.0	
511.160	904.0	-1.0	1233.0	532.0	-1.0	745.0	986.0	-1.0	1496.0	1165.0	-1.0	1809.0	1081.0	-1.0	2220.0	626.0	-1.0	977.0	473.0	-1.0	1040.0	727.0	-1.0	1088.0	435.0	-1.0	928.0	861.0	-1.0	1534.0	635.0	-1.0	1340.0	496.0	-1.0	846.0	665.0	-1.0	1439.0	1037.0	-1.0	1884.0	308.0	-1.0	912.0	297.0	-1.0	557.0	
511.659	903.0	-1.0	1228.0	531.0	-1.0	742.0	986.0	-1.0	1492.0	1164.0	-1.0	1804.0	1080.0	-1.0	2216.0	626.0	-1.0	975.0	472.0	-1.0	1038.0	726.0	-1.0	1085.0	434.0	-1.0	925.0	859.0	-1.0	1530.0	634.0	-1.0	1336.0	495.0	-1.0	843.0	664.0	-1.0	1436.0	1036.0	-1.0	1880.0	307.0	-1.0	911.0	298.0	-1.0	557.0	
512.158	903.0	-1.0	1226.0	530.0	-1.0	741.0	985.0	-1.0	1490.0	1163.0	-1.0	1802.0	1079.0	-1.0	2212.0	626.0	-1.0	974.0	471.0	-1.0	1036.0	725.0	-1.0	1082.0	433.0	-1.0	924.0	858.0	-1.0	1525.0	633.0	-1.0	1333.0	494.0	-1.0	842.0	664.0	-1.0	1437.0	1035.0	-1.0	1880.0	308.0	-1.0	912.0	298.0	-1.0	559.0	
512.657	901.0	-1.0	1222.0	530.0	-1.0	740.0	984.0	-1.0	1485.0	1162.0	-1.0	1797.0	1077.0	-1.0	2206.0	625.0	-1.0	971.0	471.0	-1.0	1033.0	724.0	-1.0	1078.0	432.0	-1.0	921.0	856.0	-1.0	1519.0	631.0	-1.0	1327.0	493.0	-1.0	839.0	664.0	-1.0	1433.0	1034.0	-1.0	1876.0	308.0	-1.0	911.0	297.0	-1.0	557.0	
513.156	902.0	-1.0	1223.0	530.0	-1.0	740.0	984.0	-1.0	1484.0	1162.0	-1.0	1797.0	1076.0	-1.0	2202.0	625.0	-1.0	972.0	471.0	-1.0	1031.0	723.0	-1.0	1076.0	432.0	-1.0	919.0	855.0	-1.0	1515.0	630.0	-1.0	1325.0	493.0	-1.0	838.0	664.0	-1.0	1431.0	1033.0	-1.0	1872.0	308.0	-1.0	910.0	298.0	-1.0	556.0	
513.656	901.0	-1.0	1221.0	529.0	-1.0	738.0	983.0	-1.0	1481.0	1161.0	-1.0	1794.0	1075.0	-1.0	2198.0	625.0	-1.0	969.0	470.0	-1.0	1029.0	722.0	-1.0	1073.0	431.0	-1.0	916.0	853.0	-1.0	1511.0	629.0	-1.0	1321.0	493.0	-1.0	836.0	662.0	-1.0	1431.0	1032.0	-1.0	1870.0	308.0	-1.0	910.0	298.0	-1.0	557.0	
514.155	901.0	-1.0	1215.0	529.0	-1.0	736.0	983.0	-1.0	1477.0	1161.0	-1.0	1790.0	1074.0	-1.0	2191.0	624.0	-1.0	967.0	469.0	-1.0	1025.0	721.0	-1.0	1070.0	430.0	-1.0	912.0	851.0	-1.0	1504.0	628.0	-1.0	1314.0	490.0	-1.0	832.0	662.0	-1.0	1425.0	1031.0	-1.0	1865.0	308.0	-1.0	907.0	297.0	-1.0	555.0	
514.654	900.0	-1.0	1214.0	529.0	-1.0	736.0	983.0	-1.0	1474.0	1160.0	-1.0	1788.0	1073.0	-1.0	2186.0	623.0	-1.0	965.0	469.0	-1.0	1021.0	720.0	-1.0	1068.0	429.0	-1.0	909.0	850.0	-1.0	1501.0	627.0	-1.0	1309.0	490.0	-1.0	830.0	662.0	-1.0	1425.0	1031.0	-1.0	1864.0	307.0	-1.0	907.0	298.0	-1.0	555.0	
515.154	899.0	-1.0	1209.0	528.0	-1.0	733.0	982.0	-1.0	1470.0	1159.0	-1.0	1783.0	1072.0	-1.0	2180.0	623.0	-1.0	963.0	467.0	-1.0	1019.0	719.0	-1.0	1064.0	428.0	-1.0	906.0	848.0	-1.0	1496.0	625.0	-1.0	1304.0	489.0	-1.0	826.0	661.0	-1.0	1420.0	1030.0	-1.0	1860.0	307.0	-1.0	905.0	298.0	-1.0	555.0	
515.653	899.0	-1.0	1209.0	528.0	-1.0	732.0	982.0	-1.0	1469.0	1159.0	-1.0	1783.0	1071.0	-1.0	2176.0	622.0	-1.0	962.0	468.0	-1.0	1016.0	718.0	-1.0	1062.0	428.0	-1.0	904.0	847.0	-1.0	1494.0	624.0	-1.0	1300.0	489.0	-1.0	825.0	662.0	-1.0	1420.0	1030.0	-1.0	1859.0	307.0	-1.0	906.0	298.0	-1.0	555.0	
516.152	897.0	-1.0	1205.0	527.0	-1.0	730.0	981.0	-1.0	1464.0	1158.0	-1.0	1778.0	1070.0	-1.0	2171.0	622.0	-1.0	960.0	467.0	-1.0	1013.0	717.0	-1.0	1059.0	427.0	-1.0	901.0	846.0	-1.0	1490.0	623.0	-1.0	1296.0	487.0	-1.0	823.0	661.0	-1.0	1417.0	1028.0	-1.0	1856.0	307.0	-1.0	903.0	298.0	-1.0	554.0	
516.651	897.0	-1.0	1205.0	527.0	-1.0	731.0	981.0	-1.0	1463.0	1158.0	-1.0	1778.0	1069.0	-1.0	2169.0	622.0	-1.0	960.0	467.0	-1.0	1013.0	717.0	-1.0	1059.0	427.0	-1.0	900.0	845.0	-1.0	1488.0	623.0	-1.0	1294.0	488.0	-1.0	822.0	661.0	-1.0	1419.0	1030.0	-1.0	1856.0	307.0	-1.0	903.0	298.0	-1.0	555.0	
517.151	896.0	-1.0	1204.0	527.0	-1.0	730.0	981.0	-1.0	1462.0	1157.0	-1.0	1778.0	1069.0	-1.0	2167.0	622.0	-1.0	959.0	467.0	-1.0	1012.0	717.0	-1.0	1058.0	427.0	-1.0	900.0	846.0	-1.0	1488.0	621.0	-1.0	1292.0	487.0	-1.0	820.0	660.0	-1.0	1417.0	1029.0	-1.0	1854.0	307.0	-1.0	903.0	298.0	-1.0	555.0	
517.650	898.0	-1.0	1207.0	528.0	-1.0	732.0	982.0	-1.0	1465.0	1159.0	-1.0	1782.0	1070.0	-1.0	2167.0	622.0	-1.0	959.0	467.0	-1.0	1012.0	717.0	-1.0	1059.0	427.0	-1.0	899.0	845.0	-1.0	1488.0	622.0	-1.0	1290.0	487.0	-1.0	820.0	660.0	-1.0	1414.0	1029.0	-1.0	1852.0	306.0	-1.0	900.0	297.0	-1.0	553.0	
518.149	897.0	-1.0	1208.0	528.0	-1.0	733.0	982.0	-1.0	1465.0	1159.0	-1.0	1783.0	1070.0	-1.0	2169.0	622.0	-1.0	960.0	468.0	-1.0	1013.0	718.0	-1.0	1060.0	427.0	-1.0	900.0	847.0	-1.0	1490.0	623.0	-1.0	1292.0	488.0	-1.0	821.0	661.0	-1.0	1415.0	1029.0	-1.0	1853.0	306.0	-1.0	900.0	297.0	-1.0	553.0	
518.648	896.0	-1.0	1204.0	527.0	-1.0	731.0	982.0	-1.0	1464.0	1158.0	-1.0	1780.0	1070.0	-1.0	2168.0	622.0	-1.0	960.0	467.0	-1.0	1012.0	719.0	-1.0	1060.0	428.0	-1.0	900.0	847.0	-1.0	1491.0	623.0	-1.0	1292.0	487.0	-1.0	821.0	661.0	-1.0	1412.0	1029.0	-1.0	1853.0	305.0	-1.0	898.0	297.0	-1.0	553.0	
519.147	897.0	-1.0	1205.0	527.0	-1.0	732.0	982.0	-1.0	1464.0	1158.0	-1.0	1782.0	1071.0	-1.0	2171.0	622.0	-1.0	961.0	468.0	-1.0	1013.0	719.0	-1.0	1063.0	428.0	-1.0	903.0	848.0	-1.0	1495.0	623.0	-1.0	1295.0	488.0	-1.0	823.0	662.0	-1.0	1415.0	1031.0	-1.0	1855.0	306.0	-1.0	899.0	298.0	-1.0	553.0	
519.646	896.0	-1.0	1203.0	527.0	-1.0	731.0	982.0	-1.0	1463.0	1157.0	-1.0	1780.0	1071.0	-1.0	2171.0	622.0	-1.0	961.0	468.0	-1.0	1014.0	720.0	-1.0	1064.0	429.0	-1.0	903.0	850.0	-1.0	1497.0	624.0	-1.0	1295.0	489.0	-1.0	823.0	662.0	-1.0	1413.0	1031.0	-1.0	1854.0	306.0	-1.0	898.0	297.0	-1.0	553.0	
520.146	897.0	-1.0	1204.0	528.0	-1.0	731.0	982.0	-1.0	1465.0	1158.0	-1.0	1783.0	1072.0	-1.0	2171.0	622.0	-1.0	961.0	468.0	-1.0	1014.0	720.0	-1.0	1066.0	429.0	-1.0	904.0	851.0	-1.0	1501.0	625.0	-1.0	1295.0	489.0	-1.0	824.0	661.0	-1.0	1411.0	1031.0	-1.0	1853.0	304.0	-1.0	895.0	297.0	-1.0	551.0	
520.645	897.0	-1.0	1204.0	527.0	-1.0	732.0	982.0	-1.0	1465.0	1158.0	-1.0	1783.0	1072.0	-1.0	2174.0	623.0	-1.0	962.0	469.0	-1.0	1016.0	722.0	-1.0	1069.0	431.0	-1.0	907.0	853.0	-1.0	1506.0	625.0	-1.0	1299.0	490.0	-1.0	827.0	662.0	-1.0	1413.0	1030.0	-1.0	1855.0	305.0	-1.0	896.0	297.0	-1.0	553.0	
521.145	895.0	-1.0	1202.0	527.0	-1.0	731.0	982.0	-1.0	1464.0	1157.0	-1.0	1782.0	1073.0	-1.0	2174.0	622.0	-1.0	962.0	469.0	-1.0	1016.0	723.0	-1.0	1072.0	431.0	-1.0	909.0	855.0	-1.0	1511.0	626.0	-1.0	1301.0	491.0	-1.0	829.0	663.0	-1.0	1413.0	1031.0	-1.0	1856.0	305.0	-1.0	896.0	297.0	-1.0	553.0	
521.644	897.0	-1.0	1204.0	527.0	-1.0	732.0	983.0	-1.0	1466.0	1158.0	-1.0	1784.0	1073.0	-1.0	2176.0	623.0	-1.0	963.0	470.0	-1.0	1019.0	724.0	-1.0	1074.0	431.0	-1.0	910.0	858.0	-1.0	1518.0	628.0	-1.0	1303.0	492.0	-1.0	831.0	662.0	-1.0	1410.0	1030.0	-1.0	1855.0	304.0	-1.0	893.0	297.0	-1.0	551.0	
522.143	896.0	-1.0	1202.0	527.0	-1.0	731.0	982.0	-1.0	1464.0	1156.0	-1.0	1782.0	1074.0	-1.0	2176.0	623.0	-1.0	963.0	471.0	-1.0	1020.0	726.0	-1.0	1077.0	433.0	-1.0	912.0	860.0	-1.0	1523.0	629.0	-1.0	1306.0	493.0	-1.0	834.0	662.0	-1.0	1410.0	1031.0	-1.0	1855.0	304.0	-1.0	893.0	297.0	-1.0	552.0	
522.642	894.0	-1.0	1196.0	526.0	-1.0	728.0	981.0	-1.0	1459.0	1153.0	-1.0	1775.0	1073.0	-1.0	2173.0	623.0	-1.0	962.0	471.0	-1.0	1021.0	726.0	-1.0	1077.0	434.0	-1.0	914.0	862.0	-1.0	1527.0	630.0	-1.0	1306.0	495.0	-1.0	837.0	662.0	-1.0	1408.0	1030.0	-1.0	1853.0	304.0	-1.0	891.0	297.0	-1.0	551.0	
523.141	894.0	-1.0	1196.0	525.0	-1.0	727.0	981.0	-1.0	1457.0	1153.0	-1.0	1773.0	1074.0	-1.0	2173.0	623.0	-1.0	962.0	472.0	-1.0	1024.0	726.0	-1.0	1080.0	435.0	-1.0	917.0	866.0	-1.0	1532.0	631.0	-1.0	1310.0	496.0	-1.0	841.0	663.0	-1.0	1411.0	1031.0	-1.0	1856.0	304.0	-1.0	893.0	297.0	-1.0	553.0	
523.641	894.0	-1.0	1193.0	525.0	-1.0	726.0	981.0	-1.0	1455.0	1152.0	-1.0	1769.0	1074.0	-1.0	2173.0	623.0	-1.0	962.0	474.0	-1.0	1028.0	728.0	-1.0	1082.0	436.0	-1.0	920.0	868.0	-1.0	1537.0	633.0	-1.0	1313.0	498.0	-1.0	844.0	664.0	-1.0	1411.0	1030.0	-1.0	1855.0	304.0	-1.0	892.0	297.0	-1.0	552.0	
524.141	894.0	-1.0	1196.0	525.0	-1.0	728.0	981.0	-1.0	1457.0	1153.0	-1.0	1771.0	1075.0	-1.0	2176.0	623.0	-1.0	963.0	475.0	-1.0	1031.0	729.0	-1.0	1085.0	437.0	-1.0	922.0	870.0	-1.0	1543.0	636.0	-1.0	1317.0	499.0	-1.0	847.0	663.0	-1.0	1409.0	1031.0	-1.0	1854.0	304.0	-1.0	890.0	297.0	-1.0	552.0	
524.641	895.0	-1.0	1197.0	526.0	-1.0	727.0	982.0	-1.0	1458.0	1153.0	-1.0	1771.0	1077.0	-1.0	2181.0	623.0	-1.0	965.0	476.0	-1.0	1037.0	731.0	-1.0	1089.0	439.0	-1.0	926.0	873.0	-1.0	1550.0	637.0	-1.0	1322.0	501.0	-1.0	851.0	664.0	-1.0	1411.0	1031.0	-1.0	1856.0	305.0	-1.0	892.0	297.0	-1.0	553.0	
525.140	893.0	-1.0	1194.0	524.0	-1.0	725.0	981.0	-1.0	1456.0	1150.0	-1.0	1767.0	1078.0	-1.0	2185.0	623.0	-1.0	965.0	477.0	-1.0	1041.0	732.0	-1.0	1093.0	440.0	-1.0	930.0	875.0	-1.0	1554.0	640.0	-1.0	1326.0	502.0	-1.0	854.0	664.0	-1.0	1411.0	1031.0	-1.0	1855.0	305.0	-1.0	895.0	298.0	-1.0	554.0	
525.639	894.0	-1.0	1194.0	524.0	-1.0	725.0	981.0	-1.0	1456.0	1150.0	-1.0	1766.0	1080.0	-1.0	2192.0	623.0	-1.0	968.0	479.0	-1.0	1047.0	734.0	-1.0	1098.0	441.0	-1.0	936.0	878.0	-1.0	1562.0	642.0	-1.0	1335.0	504.0	-1.0	860.0	666.0	-1.0	1414.0	1032.0	-1.0	1857.0	307.0	-1.0	899.0	299.0	-1.0	556.0	
526.138	892.0	-1.0	1192.0	523.0	-1.0	724.0	980.0	-1.0	1453.0	1148.0	-1.0	1763.0	1081.0	-1.0	2195.0	624.0	-1.0	968.0	480.0	-1.0	1051.0	735.0	-1.0	1102.0	443.0	-1.0	940.0	880.0	-1.0	1570.0	644.0	-1.0	1343.0	505.0	-1.0	864.0	666.0	-1.0	1417.0	1033.0	-1.0	1860.0	309.0	-1.0	904.0	300.0	-1.0	558.0	
526.637	890.0	-1.0	1186.0	521.0	-1.0	721.0	978.0	-1.0	1449.0	1145.0	-1.0	1757.0	1082.0	-1.0	2197.0	624.0	-1.0	968.0	481.0	-1.0	1054.0	737.0	-1.0	1105.0	444.0	-1.0	944.0	884.0	-1.0	1577.0	645.0	-1.0	1349.0	506.0	-1.0	867.0	667.0	-1.0	1418.0	1033.0	-1.0	1862.0	310.0	-1.0	907.0	300.0	-1.0	560.0	
527.136	891.0	-1.0	1187.0	521.0	-1.0	721.0	978.0	-1.0	1450.0	1145.0	-1.0	1758.0	1084.0	-1.0	2204.0	625.0	-1.0	970.0	482.0	-1.0	1060.0	739.0	-1.0	1110.0	445.0	-1.0	947.0	887.0	-1.0	1585.0	649.0	-1.0	1357.0	507.0	-1.0	871.0	667.0	-1.0	1419.0	1033.0	-1.0	1863.0	311.0	-1.0	909.0	302.0	-1.0	562.0	
527.635	890.0	-1.0	1186.0	520.0	-1.0	720.0	978.0	-1.0	1448.0	1144.0	-1.0	1756.0	1085.0	-1.0	2210.0	625.0	-1.0	971.0	484.0	-1.0	1064.0	741.0	-1.0	1115.0	446.0	-1.0	951.0	890.0	-1.0	1593.0	651.0	-1.0	1365.0	509.0	-1.0	875.0	669.0	-1.0	1424.0	1034.0	-1.0	1866.0	312.0	-1.0	915.0	302.0	-1.0	565.0	
528.134	888.0	-1.0	1181.0	519.0	-1.0	717.0	976.0	-1.0	1444.0	1141.0	-1.0	1748.0	1086.0	-1.0	2212.0	625.0	-1.0	970.0	484.0	-1.0	1067.0	742.0	-1.0	1118.0	447.0	-1.0	953.0	892.0	-1.0	1599.0	653.0	-1.0	1369.0	511.0	-1.0	879.0	670.0	-1.0	1426.0	1035.0	-1.0	1868.0	313.0	-1.0	917.0	303.0	-1.0	567.0	
528.633	889.0	-1.0	1182.0	519.0	-1.0	716.0	976.0	-1.0	1444.0	1141.0	-1.0	1749.0	1087.0	-1.0	2216.0	625.0	-1.0	971.0	485.0	-1.0	1070.0	744.0	-1.0	1121.0	447.0	-1.0	955.0	895.0	-1.0	1605.0	655.0	-1.0	1373.0	512.0	-1.0	881.0	670.0	-1.0	1425.0	1035.0	-1.0	1867.0	314.0	-1.0	918.0	303.0	-1.0	566.0	
529.133	889.0	-1.0	1182.0	518.0	-1.0	716.0	975.0	-1.0	1443.0	1140.0	-1.0	1747.0	1089.0	-1.0	2221.0	625.0	-1.0	972.0	487.0	-1.0	1075.0	746.0	-1.0	1125.0	448.0	-1.0	960.0	898.0	-1.0	1612.0	656.0	-1.0	1379.0	513.0	-1.0	885.0	671.0	-1.0	1429.0	1036.0	-1.0	1872.0	315.0	-1.0	921.0	304.0	-1.0	568.0	
529.632	888.0	-1.0	1179.0	517.0	-1.0	714.0	975.0	-1.0	1442.0	1139.0	-1.0	1743.0	1090.0	-1.0	2226.0	626.0	-1.0	973.0	488.0	-1.0	1079.0	747.0	-1.0	1130.0	449.0	-1.0	963.0	900.0	-1.0	1619.0	658.0	-1.0	1385.0	515.0	-1.0	890.0	672.0	-1.0	1432.0	1037.0	-1.0	1875.0	316.0	-1.0	924.0	304.0	-1.0	570.0	
530.131	889.0	-1.0	1183.0	517.0	-1.0	716.0	976.0	-1.0	1445.0	1140.0	-1.0	1748.0	1093.0	-1.0	2236.0	627.0	-1.0	976.0	490.0	-1.0	1085.0	751.0	-1.0	1137.0	451.0	-1.0	966.0	904.0	-1.0	1628.0	662.0	-1.0	1393.0	517.0	-1.0	894.0	673.0	-1.0	1434.0	1038.0	-1.0	1878.0	316.0	-1.0	925.0	305.0	-1.0	570.0	
530.631	889.0	-1.0	1186.0	518.0	-1.0	718.0	977.0	-1.0	1448.0	1140.0	-1.0	1751.0	1095.0	-1.0	2246.0	627.0	-1.0	980.0	491.0	-1.0	1092.0	753.0	-1.0	1144.0	452.0	-1.0	972.0	908.0	-1.0	1639.0	664.0	-1.0	1401.0	518.0	-1.0	899.0	674.0	-1.0	1441.0	1040.0	-1.0	1884.0	318.0	-1.0	931.0	306.0	-1.0	573.0	
531.130	889.0	-1.0	1184.0	517.0	-1.0	717.0	976.0	-1.0	1448.0	1140.0	-1.0	1750.0	1097.0	-1.0	2253.0	628.0	-1.0	982.0	493.0	-1.0	1097.0	755.0	-1.0	1149.0	453.0	-1.0	976.0	911.0	-1.0	1648.0	667.0	-1.0	1407.0	520.0	-1.0	903.0	675.0	-1.0	1444.0	1041.0	-1.0	1886.0	319.0	-1.0	935.0	307.0	-1.0	576.0	
531.629	890.0	-1.0	1190.0	518.0	-1.0	720.0	977.0	-1.0	1453.0	1140.0	-1.0	1756.0	1099.0	-1.0	2261.0	629.0	-1.0	985.0	494.0	-1.0	1102.0	757.0	-1.0	1156.0	454.0	-1.0	979.0	914.0	-1.0	1654.0	668.0	-1.0	1413.0	521.0	-1.0	906.0	676.0	-1.0	1445.0	1041.0	-1.0	1888.0	320.0	-1.0	937.0	307.0	-1.0	577.0	
532.128	891.0	-1.0	1192.0	518.0	-1.0	721.0	978.0	-1.0	1455.0	1140.0	-1.0	1757.0	1101.0	-1.0	2267.0	629.0	-1.0	987.0	495.0	-1.0	1107.0	759.0	-1.0	1159.0	455.0	-1.0	982.0	917.0	-1.0	1661.0	670.0	-1.0	1418.0	522.0	-1.0	910.0	678.0	-1.0	1451.0	1043.0	-1.0	1893.0	321.0	-1.0	943.0	309.0	-1.0	579.0	
532.627	890.0	-1.0	1190.0	517.0	-1.0	720.0	977.0	-1.0	1454.0	1139.0	-1.0	1755.0	1102.0	-1.0	2270.0	630.0	-1.0	988.0	496.0	-1.0	1109.0	759.0	-1.0	1162.0	456.0	-1.0	984.0	918.0	-1.0	1665.0	672.0	-1.0	1421.0	523.0	-1.0	912.0	679.0	-1.0	1454.0	1044.0	-1.0	1896.0	323.0	-1.0	946.0	309.0	-1.0	581.0	
533.126	892.0	-1.0	1191.0	518.0	-1.0	721.0	977.0	-1.0	1457.0	1141.0	-1.0	1757.0	1102.0	-1.0	2272.0	630.0	-1.0	989.0	497.0	-1.0	1112.0	760.0	-1.0	1165.0	457.0	-1.0	985.0	919.0	-1.0	1668.0	672.0	-1.0	1425.0	523.0	-1.0	912.0	680.0	-1.0	1455.0	1044.0	-1.0	1896.0	323.0	-1.0	947.0	309.0	-1.0	582.0	
533.625	893.0	-1.0	1193.0	518.0	-1.0	722.0	978.0	-1.0	1459.0	1140.0	-1.0	1759.0	1103.0	-1.0	2277.0	631.0	-1.0	991.0	497.0	-1.0	1115.0	762.0	-1.0	1168.0	457.0	-1.0	989.0	922.0	-1.0	1674.0	674.0	-1.0	1429.0	524.0	-1.0	916.0	681.0	-1.0	1461.0	1046.0	-1.0	1902.0	325.0	-1.0	952.0	310.0	-1.0	584.0	
534.124	892.0	-1.0	1191.0	518.0	-1.0	722.0	978.0	-1.0	1459.0	1139.0	-1.0	1757.0	1103.0	-1.0	2278.0	630.0	-1.0	993.0	498.0	-1.0	1117.0	763.0	-1.0	1171.0	457.0	-1.0	990.0	924.0	-1.0	1678.0	674.0	-1.0	1431.0	524.0	-1.0	917.0	682.0	-1.0	1464.0	1046.0	-1.0	1903.0	326.0	-1.0	957.0	312.0	-1.0	587.0	
534.623	891.0	-1.0	1188.0	518.0	-1.0	721.0	977.0	-1.0	1457.0	1138.0	-1.0	1755.0	1103.0	-1.0	2278.0	631.0	-1.0	992.0	498.0	-1.0	1117.0	763.0	-1.0	1172.0	457.0	-1.0	989.0	923.0	-1.0	1681.0	674.0	-1.0	1429.0	524.0	-1.0	917.0	681.0	-1.0	1463.0	1047.0	-1.0	1903.0	326.0	-1.0	957.0	312.0	-1.0	588.0	
535.122	890.0	-1.0	1189.0	518.0	-1.0	721.0	976.0	-1.0	1457.0	1138.0	-1.0	1755.0	1103.0	-1.0	2279.0	631.0	-1.0	994.0	498.0	-1.0	1119.0	764.0	-1.0	1174.0	458.0	-1.0	990.0	925.0	-1.0	1686.0	673.0	-1.0	1429.0	526.0	-1.0	920.0	683.0	-1.0	1468.0	1049.0	-1.0	1908.0	327.0	-1.0	961.0	312.0	-1.0	589.0	
535.621	890.0	-1.0	1187.0	518.0	-1.0	722.0	975.0	-1.0	1455.0	1137.0	-1.0	1754.0	1102.0	-1.0	2277.0	632.0	-1.0	994.0	498.0	-1.0	1120.0	763.0	-1.0	1175.0	458.0	-1.0	990.0	926.0	-1.0	1688.0	673.0	-1.0	1427.0	526.0	-1.0	920.0	685.0	-1.0	1471.0	1050.0	-1.0	1911.0	328.0	-1.0	963.0	313.0	-1.0	590.0	
536.121	888.0	-1.0	1184.0	517.0	-1.0	721.0	974.0	-1.0	1452.0	1136.0	-1.0	1750.0	1101.0	-1.0	2273.0	631.0	-1.0	994.0	498.0	-1.0	1118.0	763.0	-1.0	1174.0	457.0	-1.0	988.0	926.0	-1.0	1688.0	672.0	-1.0	1422.0	525.0	-1.0	921.0	683.0	-1.0	1470.0	1050.0	-1.0	1910.0	327.0	-1.0	964.0	313.0	-1.0	590.0	
536.621	890.0	-1.0	1188.0	517.0	-1.0	722.0	975.0	-1.0	1454.0	1136.0	-1.0	1753.0	1101.0	-1.0	2274.0	631.0	-1.0	994.0	498.0	-1.0	1118.0	763.0	-1.0	1175.0	457.0	-1.0	987.0	925.0	-1.0	1688.0	671.0	-1.0	1420.0	525.0	-1.0	919.0	684.0	-1.0	1468.0	1050.0	-1.0	1910.0	327.0	-1.0	961.0	312.0	-1.0	588.0	
537.120	890.0	-1.0	1191.0	517.0	-1.0	723.0	975.0	-1.0	1455.0	1137.0	-1.0	1754.0	1101.0	-1.0	2274.0	631.0	-1.0	995.0	498.0	-1.0	1119.0	763.0	-1.0	1173.0	457.0	-1.0	987.0	926.0	-1.0	1688.0	670.0	-1.0	1417.0	526.0	-1.0	919.0	684.0	-1.0	1471.0	1051.0	-1.0	1912.0	327.0	-1.0	963.0	313.0	-1.0	589.0	
537.619	888.0	-1.0	1188.0	517.0	-1.0	722.0	974.0	-1.0	1452.0	1135.0	-1.0	1749.0	1100.0	-1.0	2271.0	632.0	-1.0	995.0	498.0	-1.0	1117.0	762.0	-1.0	1173.0	457.0	-1.0	986.0	926.0	-1.0	1688.0	669.0	-1.0	1413.0	525.0	-1.0	919.0	684.0	-1.0	1471.0	1052.0	-1.0	1912.0	327.0	-1.0	963.0	312.0	-1.0	589.0	
538.118	890.0	-1.0	1192.0	517.0	-1.0	725.0	974.0	-1.0	1454.0	1136.0	-1.0	1754.0	1100.0	-1.0	2274.0	631.0	-1.0	997.0	498.0	-1.0	1118.0	762.0	-1.0	1174.0	457.0	-1.0	986.0	926.0	-1.0	1691.0	668.0	-1.0	1411.0	525.0	-1.0	919.0	685.0	-1.0	1470.0	1051.0	-1.0	1912.0	327.0	-1.0	962.0	311.0	-1.0	588.0	
538.617	890.0	-1.0	1194.0	518.0	-1.0	726.0	974.0	-1.0	1456.0	1137.0	-1.0	1755.0	1100.0	-1.0	2275.0	632.0	-1.0	998.0	498.0	-1.0	1119.0	762.0	-1.0	1176.0	458.0	-1.0	988.0	928.0	-1.0	1695.0	668.0	-1.0	1411.0	525.0	-1.0	920.0	686.0	-1.0	1474.0	1051.0	-1.0	1915.0	327.0	-1.0	964.0	312.0	-1.0	589.0	
539.116	889.0	-1.0	1192.0	518.0	-1.0	726.0	974.0	-1.0	1455.0	1135.0	-1.0	1753.0	1101.0	-1.0	2276.0	632.0	-1.0	999.0	498.0	-1.0	1120.0	763.0	-1.0	1178.0	458.0	-1.0	989.0	929.0	-1.0	1698.0	668.0	-1.0	1410.0	525.0	-1.0	921.0	686.0	-1.0	1476.0	1052.0	-1.0	1916.0	327.0	-1.0	966.0	312.0	-1.0	590.0	
539.615	891.0	-1.0	1198.0	519.0	-1.0	730.0	975.0	-1.0	1460.0	1138.0	-1.0	1760.0	1102.0	-1.0	2281.0	633.0	-1.0	1001.0	499.0	-1.0	1122.0	764.0	-1.0	1182.0	459.0	-1.0	990.0	931.0	-1.0	1704.0	669.0	-1.0	1411.0	526.0	-1.0	921.0	686.0	-1.0	1476.0	1052.0	-1.0	1917.0	327.0	-1.0	966.0	312.0	-1.0	590.0	
540.114	892.0	-1.0	1202.0	520.0	-1.0	732.0	976.0	-1.0	1463.0	1139.0	-1.0	1764.0	1103.0	-1.0	2287.0	634.0	-1.0	1003.0	499.0	-1.0	1125.0	766.0	-1.0	1186.0	459.0	-1.0	993.0	933.0	-1.0	1710.0	669.0	-1.0	1415.0	526.0	-1.0	925.0	688.0	-1.0	1481.0	1054.0	-1.0	1923.0	327.0	-1.0	968.0	313.0	-1.0	592.0	
540.613	891.0	-1.0	1199.0	519.0	-1.0	731.0	976.0	-1.0	1462.0	1138.0	-1.0	1762.0	1104.0	-1.0	2290.0	634.0	-1.0	1004.0	500.0	-1.0	1126.0	766.0	-1.0	1189.0	460.0	-1.0	996.0	935.0	-1.0	1718.0	670.0	-1.0	1418.0	528.0	-1.0	927.0	688.0	-1.0	1483.0	1055.0	-1.0	1927.0	327.0	-1.0	968.0	313.0	-1.0	593.0	
541.112	894.0	-1.0	1207.0	520.0	-1.0	734.0	978.0	-1.0	1470.0	1140.0	-1.0	1770.0	1107.0	-1.0	2303.0	634.0	-1.0	1008.0	501.0	-1.0	1132.0	770.0	-1.0	1198.0	462.0	-1.0	1004.0	940.0	-1.0	1731.0	674.0	-1.0	1430.0	529.0	-1.0	933.0	689.0	-1.0	1487.0	1058.0	-1.0	1933.0	328.0	-1.0	969.0	314.0	-1.0	595.0	
541.611	898.0	-1.0	1217.0	521.0	-1.0	738.0	982.0	-1.0	1482.0	1144.0	-1.0	1780.0	1111.0	-1.0	2320.0	635.0	-1.0	1012.0	502.0	-1.0	1139.0	774.0	-1.0	1207.0	464.0	-1.0	1012.0	946.0	-1.0	1746.0	676.0	-1.0	1442.0	530.0	-1.0	939.0	691.0	-1.0	1494.0	1060.0	-1.0	1942.0	328.0	-1.0	971.0	315.0	-1.0	597.0	
542.110	903.0	-1.0	1225.0	523.0	-1.0	742.0	987.0	-1.0	1495.0	1149.0	-1.0	1791.0	1115.0	-1.0	2339.0	637.0	-1.0	1016.0	503.0	-1.0	1146.0	778.0	-1.0	1218.0	466.0	-1.0	1020.0	951.0	-1.0	1765.0	680.0	-1.0	1455.0	533.0	-1.0	945.0	692.0	-1.0	1501.0	1062.0	-1.0	1950.0	328.0	-1.0	974.0	316.0	-1.0	601.0	
542.610	907.0	-1.0	1239.0	526.0	-1.0	749.0	991.0	-1.0	1510.0	1154.0	-1.0	1807.0	1120.0	-1.0	2361.0	638.0	-1.0	1023.0	506.0	-1.0	1156.0	783.0	-1.0	1231.0	469.0	-1.0	1031.0	960.0	-1.0	1786.0	686.0	-1.0	1474.0	536.0	-1.0	955.0	694.0	-1.0	1511.0	1065.0	-1.0	1960.0	331.0	-1.0	980.0	316.0	-1.0	604.0	
543.109	912.0	-1.0	1251.0	527.0	-1.0	755.0	995.0	-1.0	1523.0	1158.0	-1.0	1819.0	1124.0	-1.0	2380.0	640.0	-1.0	1029.0	507.0	-1.0	1165.0	786.0	-1.0	1243.0	472.0	-1.0	1041.0	966.0	-1.0	1804.0	690.0	-1.0	1490.0	539.0	-1.0	963.0	695.0	-1.0	1520.0	1068.0	-1.0	1971.0	331.0	-1.0	985.0	318.0	-1.0	609.0	
543.608	914.0	-1.0	1256.0	528.0	-1.0	757.0	997.0	-1.0	1531.0	1161.0	-1.0	1825.0	1127.0	-1.0	2394.0	641.0	-1.0	1032.0	509.0	-1.0	1171.0	789.0	-1.0	1251.0	474.0	-1.0	1048.0	970.0	-1.0	1817.0	693.0	-1.0	1500.0	540.0	-1.0	968.0	697.0	-1.0	1526.0	1069.0	-1.0	1979.0	332.0	-1.0	989.0	318.0	-1.0	611.0	
544.108	917.0	-1.0	1267.0	529.0	-1.0	762.0	1000.0	-1.0	1542.0	1164.0	-1.0	1836.0	1130.0	-1.0	2408.0	642.0	-1.0	1036.0	509.0	-1.0	1176.0	791.0	-1.0	1256.0	475.0	-1.0	1052.0	974.0	-1.0	1825.0	695.0	-1.0	1509.0	540.0	-1.0	970.0	696.0	-1.0	1528.0	1070.0	-1.0	1982.0	332.0	-1.0	989.0	318.0	-1.0	613.0	
544.607	919.0	-1.0	1273.0	531.0	-1.0	765.0	1001.0	-1.0	1548.0	1165.0	-1.0	1842.0	1132.0	-1.0	2417.0	643.0	-1.0	1039.0	510.0	-1.0	1180.0	792.0	-1.0	1260.0	476.0	-1.0	1057.0	975.0	-1.0	1832.0	697.0	-1.0	1516.0	542.0	-1.0	975.0	698.0	-1.0	1535.0	1070.0	-1.0	1989.0	332.0	-1.0	993.0	319.0	-1.0	616.0	
545.106	918.0	-1.0	1274.0	530.0	-1.0	764.0	1001.0	-1.0	1551.0	1163.0	-1.0	1842.0	1132.0	-1.0	2421.0	643.0	-1.0	1040.0	510.0	-1.0	1182.0	792.0	-1.0	1261.0	477.0	-1.0	1059.0	976.0	-1.0	1836.0	697.0	-1.0	1522.0	543.0	-1.0	978.0	698.0	-1.0	1538.0	1072.0	-1.0	1992.0	332.0	-1.0	994.0	319.0	-1.0	618.0	
545.605	920.0	-1.0	1277.0	531.0	-1.0	766.0	1003.0	-1.0	1555.0	1166.0	-1.0	1846.0	1133.0	-1.0	2423.0	642.0	-1.0	1039.0	510.0	-1.0	1182.0	792.0	-1.0	1262.0	477.0	-1.0	1060.0	976.0	-1.0	1836.0	698.0	-1.0	1524.0	543.0	-1.0	978.0	697.0	-1.0	1537.0	1072.0	-1.0	1992.0	332.0	-1.0	994.0	319.0	-1.0	617.0	
546.104	921.0	-1.0	1280.0	532.0	-1.0	766.0	1003.0	-1.0	1558.0	1167.0	-1.0	1849.0	1133.0	-1.0	2426.0	643.0	-1.0	1041.0	509.0	-1.0	1182.0	792.0	-1.0	1262.0	477.0	-1.0	1062.0	976.0	-1.0	1838.0	698.0	-1.0	1525.0	543.0	-1.0	979.0	699.0	-1.0	1542.0	1073.0	-1.0	1996.0	333.0	-1.0	998.0	319.0	-1.0	620.0	
546.603	919.0	-1.0	1279.0	531.0	-1.0	767.0	1003.0	-1.0	1559.0	1166.0	-1.0	1848.0	1132.0	-1.0	2425.0	643.0	-1.0	1041.0	508.0	-1.0	1179.0	791.0	-1.0	1261.0	476.0	-1.0	1061.0	974.0	-1.0	1835.0	696.0	-1.0	1521.0	542.0	-1.0	977.0	698.0	-1.0	1543.0	1071.0	-1.0	1996.0	333.0	-1.0	1002.0	321.0	-1.0	621.0	
547.102	920.0	-1.0	1278.0	532.0	-1.0	766.0	1004.0	-1.0	1560.0	1167.0	-1.0	1849.0	1131.0	-1.0	2421.0	642.0	-1.0	1040.0	508.0	-1.0	1177.0	788.0	-1.0	1258.0	475.0	-1.0	1058.0	971.0	-1.0	1828.0	694.0	-1.0	1516.0	540.0	-1.0	973.0	698.0	-1.0	1541.0	1071.0	-1.0	1994.0	334.0	-1.0	1003.0	320.0	-1.0	622.0	
547.601	920.0	-1.0	1279.0	532.0	-1.0	766.0	1004.0	-1.0	1560.0	1168.0	-1.0	1849.0	1129.0	-1.0	2419.0	642.0	-1.0	1040.0	507.0	-1.0	1174.0	786.0	-1.0	1254.0	474.0	-1.0	1056.0	969.0	-1.0	1824.0	692.0	-1.0	1512.0	539.0	-1.0	971.0	698.0	-1.0	1541.0	1071.0	-1.0	1995.0	334.0	-1.0	1005.0	321.0	-1.0	623.0	
548.100	919.0	-1.0	1276.0	531.0	-1.0	764.0	1003.0	-1.0	1557.0	1167.0	-1.0	1845.0	1127.0	-1.0	2412.0	642.0	-1.0	1037.0	505.0	-1.0	1169.0	784.0	-1.0	1248.0	471.0	-1.0	1053.0	965.0	-1.0	1817.0	691.0	-1.0	1506.0	538.0	-1.0	969.0	697.0	-1.0	1539.0	1072.0	-1.0	1994.0	334.0	-1.0	1004.0	320.0	-1.0	623.0	
548.600	916.0	-1.0	1268.0	531.0	-1.0	760.0	1002.0	-1.0	1551.0	1166.0	-1.0	1836.0	1124.0	-1.0	2400.0	640.0	-1.0	1033.0	504.0	-1.0	1162.0	780.0	-1.0	1240.0	471.0	-1.0	1047.0	961.0	-1.0	1807.0	688.0	-1.0	1500.0	536.0	-1.0	963.0	696.0	-1.0	1533.0	1070.0	-1.0	1987.0	332.0	-1.0	1001.0	320.0	-1.0	620.0	
549.099	915.0	-1.0	1266.0	530.0	-1.0	758.0	1000.0	-1.0	1547.0	1164.0	-1.0	1832.0	1121.0	-1.0	2390.0	639.0	-1.0	1030.0	502.0	-1.0	1156.0	776.0	-1.0	1232.0	469.0	-1.0	1042.0	957.0	-1.0	1798.0	686.0	-1.0	1493.0	535.0	-1.0	960.0	695.0	-1.0	1530.0	1069.0	-1.0	1985.0	332.0	-1.0	998.0	320.0	-1.0	619.0	
549.598	912.0	-1.0	1260.0	528.0	-1.0	755.0	998.0	-1.0	1540.0	1162.0	-1.0	1824.0	1117.0	-1.0	2376.0	638.0	-1.0	1025.0	500.0	-1.0	1147.0	772.0	-1.0	1222.0	466.0	-1.0	1036.0	953.0	-1.0	1786.0	684.0	-1.0	1484.0	533.0	-1.0	954.0	693.0	-1.0	1524.0	1067.0	-1.0	1978.0	330.0	-1.0	994.0	318.0	-1.0	616.0	
550.098	912.0	-1.0	1260.0	528.0	-1.0	755.0	998.0	-1.0	1538.0	1163.0	-1.0	1824.0	1115.0	-1.0	2367.0	637.0	-1.0	1023.0	498.0	-1.0	1142.0	769.0	-1.0	1214.0	465.0	-1.0	1032.0	949.0	-1.0	1777.0	681.0	-1.0	1477.0	532.0	-1.0	952.0	694.0	-1.0	1522.0	1066.0	-1.0	1976.0	330.0	-1.0	994.0	317.0	-1.0	616.0	
550.597	910.0	-1.0	1256.0	528.0	-1.0	753.0	996.0	-1.0	1534.0	1162.0	-1.0	1819.0	1112.0	-1.0	2355.0	636.0	-1.0	1020.0	496.0	-1.0	1135.0	766.0	-1.0	1206.0	463.0	-1.0	1027.0	945.0	-1.0	1768.0	679.0	-1.0	1470.0	530.0	-1.0	948.0	692.0	-1.0	1518.0	1066.0	-1.0	1973.0	329.0	-1.0	992.0	317.0	-1.0	614.0	
551.096	911.0	-1.0	1259.0	528.0	-1.0	754.0	996.0	-1.0	1534.0	1163.0	-1.0	1822.0	1110.0	-1.0	2350.0	636.0	-1.0	1019.0	495.0	-1.0	1132.0	763.0	-1.0	1202.0	463.0	-1.0	1026.0	942.0	-1.0	1763.0	678.0	-1.0	1467.0	530.0	-1.0	946.0	691.0	-1.0	1514.0	1065.0	-1.0	1967.0	328.0	-1.0	988.0	316.0	-1.0	612.0	
551.595	910.0	-1.0	1258.0	528.0	-1.0	754.0	996.0	-1.0	1532.0	1163.0	-1.0	1822.0	1108.0	-1.0	2345.0	635.0	-1.0	1018.0	494.0	-1.0	1127.0	762.0	-1.0	1198.0	462.0	-1.0	1022.0	940.0	-1.0	1756.0	677.0	-1.0	1463.0	529.0	-1.0	943.0	691.0	-1.0	1511.0	1064.0	-1.0	1966.0	327.0	-1.0	987.0	315.0	-1.0	611.0	
552.094	910.0	-1.0	1254.0	528.0	-1.0	753.0	996.0	-1.0	1530.0	1164.0	-1.0	1820.0	1106.0	-1.0	2337.0	634.0	-1.0	1016.0	492.0	-1.0	1122.0	759.0	-1.0	1193.0	461.0	-1.0	1018.0	937.0	-1.0	1749.0	674.0	-1.0	1458.0	527.0	-1.0	939.0	690.0	-1.0	1508.0	1063.0	-1.0	1964.0	327.0	-1.0	984.0	315.0	-1.0	609.0	
552.593	909.0	-1.0	1255.0	528.0	-1.0	754.0	995.0	-1.0	1531.0	1164.0	-1.0	1821.0	1105.0	-1.0	2334.0	634.0	-1.0	1015.0	491.0	-1.0	1119.0	758.0	-1.0	1190.0	460.0	-1.0	1016.0	934.0	-1.0	1745.0	674.0	-1.0	1456.0	527.0	-1.0	939.0	690.0	-1.0	1509.0	1063.0	-1.0	1965.0	327.0	-1.0	985.0	314.0	-1.0	610.0	
553.092	907.0	-1.0	1252.0	527.0	-1.0	753.0	994.0	-1.0	1528.0	1162.0	-1.0	1818.0	1103.0	-1.0	2327.0	633.0	-1.0	1013.0	489.0	-1.0	1115.0	757.0	-1.0	1184.0	458.0	-1.0	1013.0	932.0	-1.0	1739.0	673.0	-1.0	1451.0	525.0	-1.0	936.0	689.0	-1.0	1506.0	1062.0	-1.0	1962.0	325.0	-1.0	984.0	314.0	-1.0	608.0	
553.591	908.0	-1.0	1254.0	527.0	-1.0	754.0	993.0	-1.0	1528.0	1163.0	-1.0	1821.0	1102.0	-1.0	2325.0	633.0	-1.0	1013.0	489.0	-1.0	1114.0	754.0	-1.0	1182.0	458.0	-1.0	1011.0	930.0	-1.0	1734.0	672.0	-1.0	1449.0	524.0	-1.0	935.0	689.0	-1.0	1504.0	1062.0	-1.0	1961.0	325.0	-1.0	981.0	314.0	-1.0	606.0	
554.090	906.0	-1.0	1251.0	526.0	-1.0	752.0	992.0	-1.0	1525.0	1161.0	-1.0	1818.0	1100.0	-1.0	2317.0	633.0	-1.0	1011.0	487.0	-1.0	1108.0	753.0	-1.0	1176.0	457.0	-1.0	1008.0	928.0	-1.0	1726.0	671.0	-1.0	1444.0	523.0	-1.0	932.0	688.0	-1.0	1501.0	1061.0	-1.0	1957.0	325.0	-1.0	980.0	313.0	-1.0	604.0	
554.589	907.0	-1.0	1253.0	527.0	-1.0	753.0	992.0	-1.0	1526.0	1163.0	-1.0	1820.0	1099.0	-1.0	2310.0	632.0	-1.0	1008.0	486.0	-1.0	1105.0	752.0	-1.0	1171.0	456.0	-1.0	1003.0	924.0	-1.0	1718.0	669.0	-1.0	1438.0	522.0	-1.0	927.0	687.0	-1.0	1496.0	1060.0	-1.0	1953.0	324.0	-1.0	977.0	311.0	-1.0	603.0	
555.088	906.0	-1.0	1252.0	526.0	-1.0	753.0	991.0	-1.0	1526.0	1162.0	-1.0	1820.0	1098.0	-1.0	2306.0	631.0	-1.0	1007.0	486.0	-1.0	1101.0	750.0	-1.0	1169.0	454.0	-1.0	1000.0	923.0	-1.0	1713.0	668.0	-1.0	1435.0	520.0	-1.0	924.0	686.0	-1.0	1496.0	1059.0	-1.0	1953.0	323.0	-1.0	977.0	312.0	-1.0	602.0	
555.587	904.0	-1.0	1249.0	525.0	-1.0	751.0	990.0	-1.0	1524.0	1160.0	-1.0	1818.0	1096.0	-1.0	2302.0	631.0	-1.0	1006.0	485.0	-1.0	1098.0	749.0	-1.0	1166.0	454.0	-1.0	998.0	920.0	-1.0	1709.0	666.0	-1.0	1430.0	520.0	-1.0	922.0	685.0	-1.0	1494.0	1058.0	-1.0	1953.0	322.0	-1.0	976.0	311.0	-1.0	602.0	
556.086	904.0	-1.0	1252.0	526.0	-1.0	753.0	990.0	-1.0	1526.0	1160.0	-1.0	1822.0	1096.0	-1.0	2302.0	631.0	-1.0	1007.0	484.0	-1.0	1098.0	749.0	-1.0	1167.0	454.0	-1.0	996.0	918.0	-1.0	1707.0	666.0	-1.0	1429.0	519.0	-1.0	920.0	684.0	-1.0	1490.0	1058.0	-1.0	1950.0	321.0	-1.0	973.0	310.0	-1.0	600.0	
556.585	903.0	-1.0	1252.0	525.0	-1.0	753.0	989.0	-1.0	1526.0	1160.0	-1.0	1822.0	1096.0	-1.0	2301.0	631.0	-1.0	1006.0	484.0	-1.0	1096.0	748.0	-1.0	1166.0	453.0	-1.0	995.0	918.0	-1.0	1704.0	665.0	-1.0	1425.0	519.0	-1.0	918.0	683.0	-1.0	1490.0	1058.0	-1.0	1950.0	321.0	-1.0	973.0	310.0	-1.0	599.0	
557.084	901.0	-1.0	1247.0	524.0	-1.0	750.0	988.0	-1.0	1523.0	1159.0	-1.0	1818.0	1094.0	-1.0	2296.0	630.0	-1.0	1005.0	484.0	-1.0	1092.0	748.0	-1.0	1165.0	452.0	-1.0	992.0	916.0	-1.0	1702.0	663.0	-1.0	1421.0	518.0	-1.0	915.0	683.0	-1.0	1486.0	1057.0	-1.0	1949.0	320.0	-1.0	970.0	309.0	-1.0	598.0	
557.584	901.0	-1.0	1247.0	524.0	-1.0	750.0	988.0	-1.0	1523.0	1159.0	-1.0	1818.0	1094.0	-1.0	2294.0	631.0	-1.0	1004.0	483.0	-1.0	1090.0	748.0	-1.0	1164.0	452.0	-1.0	992.0	915.0	-1.0	1699.0	662.0	-1.0	1419.0	517.0	-1.0	915.0	683.0	-1.0	1487.0	1058.0	-1.0	1951.0	319.0	-1.0	971.0	309.0	-1.0	598.0	
558.083	899.0	-1.0	1243.0	523.0	-1.0	748.0	986.0	-1.0	1519.0	1157.0	-1.0	1814.0	1092.0	-1.0	2289.0	630.0	-1.0	1003.0	483.0	-1.0	1089.0	747.0	-1.0	1161.0	451.0	-1.0	990.0	914.0	-1.0	1695.0	661.0	-1.0	1414.0	516.0	-1.0	912.0	682.0	-1.0	1485.0	1057.0	-1.0	1949.0	319.0	-1.0	968.0	307.0	-1.0	597.0	
558.582	898.0	-1.0	1245.0	523.0	-1.0	749.0	986.0	-1.0	1520.0	1157.0	-1.0	1815.0	1092.0	-1.0	2289.0	630.0	-1.0	1003.0	482.0	-1.0	1088.0	745.0	-1.0	1161.0	451.0	-1.0	990.0	912.0	-1.0	1694.0	660.0	-1.0	1414.0	516.0	-1.0	912.0	682.0	-1.0	1483.0	1057.0	-1.0	1947.0	318.0	-1.0	966.0	308.0	-1.0	596.0	
559.081	897.0	-1.0	1242.0	523.0	-1.0	748.0	985.0	-1.0	1517.0	1157.0	-1.0	1812.0	1091.0	-1.0	2287.0	630.0	-1.0	1002.0	481.0	-1.0	1087.0	745.0	-1.0	1159.0	451.0	-1.0	989.0	911.0	-1.0	1692.0	660.0	-1.0	1412.0	516.0	-1.0	911.0	682.0	-1.0	1481.0	1057.0	-1.0	1946.0	318.0	-1.0	966.0	307.0	-1.0	595.0	
559.580	895.0	-1.0	1237.0	522.0	-1.0	745.0	984.0	-1.0	1513.0	1155.0	-1.0	1807.0	1089.0	-1.0	2282.0	629.0	-1.0	1000.0	480.0	-1.0	1085.0	744.0	-1.0	1156.0	450.0	-1.0	986.0	909.0	-1.0	1686.0	658.0	-1.0	1407.0	515.0	-1.0	909.0	680.0	-1.0	1479.0	1056.0	-1.0	1945.0	316.0	-1.0	963.0	306.0	-1.0	593.0	
560.079	895.0	-1.0	1238.0	521.0	-1.0	746.0	983.0	-1.0	1513.0	1154.0	-1.0	1806.0	1088.0	-1.0	2280.0	629.0	-1.0	999.0	480.0	-1.0	1084.0	742.0	-1.0	1154.0	449.0	-1.0	986.0	907.0	-1.0	1684.0	658.0	-1.0	1406.0	514.0	-1.0	909.0	681.0	-1.0	1480.0	1055.0	-1.0	1945.0	316.0	-1.0	964.0	306.0	-1.0	594.0	
560.578	893.0	-1.0	1235.0	521.0	-1.0	744.0	982.0	-1.0	1510.0	1153.0	-1.0	1802.0	1087.0	-1.0	2275.0	628.0	-1.0	997.0	479.0	-1.0	1081.0	741.0	-1.0	1151.0	448.0	-1.0	984.0	906.0	-1.0	1678.0	657.0	-1.0	1402.0	514.0	-1.0	907.0	679.0	-1.0	1478.0	1054.0	-1.0	1942.0	315.0	-1.0	963.0	305.0	-1.0	593.0	
561.077	894.0	-1.0	1237.0	521.0	-1.0	745.0	981.0	-1.0	1510.0	1153.0	-1.0	1803.0	1086.0	-1.0	2274.0	627.0	-1.0	997.0	478.0	-1.0	1081.0	740.0	-1.0	1149.0	448.0	-1.0	984.0	904.0	-1.0	1675.0	656.0	-1.0	1402.0	514.0	-1.0	908.0	680.0	-1.0	1479.0	1054.0	-1.0	1940.0	315.0	-1.0	962.0	305.0	-1.0	592.0	
561.577	893.0	-1.0	1235.0	520.0	-1.0	743.0	981.0	-1.0	1507.0	1152.0	-1.0	1800.0	1084.0	-1.0	2270.0	627.0	-1.0	995.0	478.0	-1.0	1079.0	737.0	-1.0	1146.0	447.0	-1.0	982.0	903.0	-1.0	1671.0	655.0	-1.0	1399.0	513.0	-1.0	907.0	679.0	-1.0	1476.0	1052.0	-1.0	1937.0	315.0	-1.0	962.0	305.0	-1.0	592.0	
562.076	893.0	-1.0	1239.0	520.0	-1.0	745.0	981.0	-1.0	1510.0	1151.0	-1.0	1804.0	1084.0	-1.0	2270.0	626.0	-1.0	995.0	477.0	-1.0	1080.0	737.0	-1.0	1145.0	448.0	-1.0	980.0	901.0	-1.0	1668.0	654.0	-1.0	1398.0	513.0	-1.0	905.0	678.0	-1.0	1474.0	1050.0	-1.0	1934.0	314.0	-1.0	961.0	305.0	-1.0	591.0	
562.575	893.0	-1.0	1239.0	520.0	-1.0	745.0	980.0	-1.0	1511.0	1152.0	-1.0	1805.0	1084.0	-1.0	2270.0	626.0	-1.0	995.0	478.0	-1.0	1081.0	738.0	-1.0	1147.0	447.0	-1.0	981.0	901.0	-1.0	1669.0	654.0	-1.0	1398.0	513.0	-1.0	905.0	678.0	-1.0	1476.0	1049.0	-1.0	1933.0	316.0	-1.0	968.0	306.0	-1.0	594.0	
563.075	890.0	-1.0	1235.0	518.0	-1.0	743.0	979.0	-1.0	1508.0	1150.0	-1.0	1802.0	1083.0	-1.0	2267.0	625.0	-1.0	994.0	478.0	-1.0	1080.0	737.0	-1.0	1147.0	447.0	-1.0	980.0	900.0	-1.0	1669.0	653.0	-1.0	1397.0	513.0	-1.0	906.0	678.0	-1.0	1476.0	1048.0	-1.0	1931.0	317.0	-1.0	973.0	307.0	-1.0	598.0	
563.574	891.0	-1.0	1235.0	518.0	-1.0	743.0	978.0	-1.0	1508.0	1150.0	-1.0	1804.0	1083.0	-1.0	2269.0	626.0	-1.0	996.0	478.0	-1.0	1081.0	738.0	-1.0	1149.0	447.0	-1.0	982.0	900.0	-1.0	1672.0	654.0	-1.0	1401.0	513.0	-1.0	908.0	679.0	-1.0	1478.0	1048.0	-1.0	1932.0	319.0	-1.0	977.0	308.0	-1.0	601.0	
564.073	889.0	-1.0	1233.0	517.0	-1.0	741.0	977.0	-1.0	1506.0	1149.0	-1.0	1801.0	1082.0	-1.0	2267.0	625.0	-1.0	995.0	477.0	-1.0	1081.0	738.0	-1.0	1150.0	446.0	-1.0	983.0	900.0	-1.0	1672.0	654.0	-1.0	1400.0	513.0	-1.0	907.0	678.0	-1.0	1478.0	1048.0	-1.0	1931.0	320.0	-1.0	981.0	309.0	-1.0	602.0	
564.573	890.0	-1.0	1234.0	518.0	-1.0	741.0	976.0	-1.0	1506.0	1149.0	-1.0	1802.0	1081.0	-1.0	2264.0	625.0	-1.0	993.0	477.0	-1.0	1081.0	738.0	-1.0	1149.0	445.0	-1.0	981.0	900.0	-1.0	1669.0	654.0	-1.0	1398.0	513.0	-1.0	906.0	677.0	-1.0	1475.0	1047.0	-1.0	1929.0	320.0	-1.0	981.0	309.0	-1.0	603.0	
565.072	889.0	-1.0	1232.0	518.0	-1.0	740.0	976.0	-1.0	1505.0	1148.0	-1.0	1799.0	1081.0	-1.0	2262.0	625.0	-1.0	993.0	477.0	-1.0	1080.0	738.0	-1.0	1148.0	445.0	-1.0	980.0	898.0	-1.0	1668.0	653.0	-1.0	1396.0	512.0	-1.0	905.0	677.0	-1.0	1477.0	1047.0	-1.0	1929.0	321.0	-1.0	982.0	309.0	-1.0	603.0	
565.571	887.0	-1.0	1229.0	516.0	-1.0	737.0	975.0	-1.0	1502.0	1146.0	-1.0	1794.0	1080.0	-1.0	2260.0	624.0	-1.0	991.0	477.0	-1.0	1080.0	736.0	-1.0	1147.0	445.0	-1.0	978.0	896.0	-1.0	1665.0	652.0	-1.0	1394.0	513.0	-1.0	904.0	677.0	-1.0	1476.0	1047.0	-1.0	1928.0	320.0	-1.0	982.0	309.0	-1.0	604.0	
566.071	888.0	-1.0	1230.0	517.0	-1.0	737.0	975.0	-1.0	1502.0	1147.0	-1.0	1795.0	1080.0	-1.0	2262.0	624.0	-1.0	992.0	476.0	-1.0	1080.0	736.0	-1.0	1148.0	445.0	-1.0	979.0	896.0	-1.0	1665.0	652.0	-1.0	1395.0	513.0	-1.0	905.0	678.0	-1.0	1480.0	1047.0	-1.0	1931.0	321.0	-1.0	984.0	310.0	-1.0	605.0	
566.570	887.0	-1.0	1231.0	517.0	-1.0	737.0	974.0	-1.0	1503.0	1147.0	-1.0	1794.0	1080.0	-1.0	2262.0	624.0	-1.0	993.0	476.0	-1.0	1081.0	736.0	-1.0	1149.0	445.0	-1.0	979.0	896.0	-1.0	1665.0	653.0	-1.0	1395.0	512.0	-1.0	906.0	678.0	-1.0	1481.0	1049.0	-1.0	1933.0	320.0	-1.0	986.0	310.0	-1.0	607.0	
567.069	889.0	-1.0	1232.0	517.0	-1.0	738.0	975.0	-1.0	1505.0	1148.0	-1.0	1795.0	1080.0	-1.0	2264.0	624.0	-1.0	993.0	476.0	-1.0	1082.0	736.0	-1.0	1151.0	445.0	-1.0	978.0	896.0	-1.0	1666.0	653.0	-1.0	1396.0	512.0	-1.0	905.0	677.0	-1.0	1480.0	1047.0	-1.0	1930.0	320.0	-1.0	987.0	311.0	-1.0	607.0	
567.568	889.0	-1.0	1234.0	518.0	-1.0	739.0	975.0	-1.0	1506.0	1148.0	-1.0	1797.0	1081.0	-1.0	2267.0	625.0	-1.0	994.0	476.0	-1.0	1084.0	737.0	-1.0	1153.0	445.0	-1.0	980.0	897.0	-1.0	1668.0	653.0	-1.0	1400.0	513.0	-1.0	907.0	678.0	-1.0	1484.0	1047.0	-1.0	1932.0	322.0	-1.0	991.0	311.0	-1.0	611.0	
568.067	888.0	-1.0	1231.0	517.0	-1.0	737.0	974.0	-1.0	1504.0	1147.0	-1.0	1794.0	1081.0	-1.0	2266.0	625.0	-1.0	994.0	476.0	-1.0	1084.0	737.0	-1.0	1154.0	445.0	-1.0	980.0	897.0	-1.0	1670.0	653.0	-1.0	1400.0	513.0	-1.0	907.0	677.0	-1.0	1483.0	1046.0	-1.0	1932.0	322.0	-1.0	992.0	311.0	-1.0	612.0	
568.566	890.0	-1.0	1236.0	518.0	-1.0	739.0	975.0	-1.0	1507.0	1149.0	-1.0	1798.0	1081.0	-1.0	2272.0	625.0	-1.0	997.0	476.0	-1.0	1087.0	738.0	-1.0	1157.0	445.0	-1.0	983.0	898.0	-1.0	1673.0	654.0	-1.0	1404.0	513.0	-1.0	910.0	678.0	-1.0	1488.0	1047.0	-1.0	1937.0	322.0	-1.0	996.0	312.0	-1.0	614.0	
569.066	890.0	-1.0	1237.0	519.0	-1.0	741.0	975.0	-1.0	1509.0	1149.0	-1.0	1800.0	1082.0	-1.0	2276.0	625.0	-1.0	999.0	476.0	-1.0	1088.0	738.0	-1.0	1159.0	446.0	-1.0	985.0	899.0	-1.0	1677.0	654.0	-1.0	1405.0	514.0	-1.0	911.0	679.0	-1.0	1490.0	1048.0	-1.0	1939.0	322.0	-1.0	996.0	311.0	-1.0	613.0	
569.565	892.0	-1.0	1244.0	520.0	-1.0	745.0	977.0	-1.0	1515.0	1151.0	-1.0	1808.0	1084.0	-1.0	2285.0	627.0	-1.0	1002.0	478.0	-1.0	1093.0	740.0	-1.0	1166.0	446.0	-1.0	986.0	900.0	-1.0	1682.0	655.0	-1.0	1410.0	515.0	-1.0	912.0	679.0	-1.0	1491.0	1048.0	-1.0	1940.0	321.0	-1.0	995.0	311.0	-1.0	613.0	
570.064	893.0	-1.0	1248.0	522.0	-1.0	749.0	978.0	-1.0	1519.0	1152.0	-1.0	1812.0	1085.0	-1.0	2292.0	628.0	-1.0	1005.0	479.0	-1.0	1097.0	741.0	-1.0	1171.0	447.0	-1.0	988.0	902.0	-1.0	1688.0	657.0	-1.0	1414.0	515.0	-1.0	914.0	680.0	-1.0	1495.0	1050.0	-1.0	1945.0	321.0	-1.0	996.0	311.0	-1.0	615.0	
570.563	892.0	-1.0	1246.0	521.0	-1.0	749.0	978.0	-1.0	1520.0	1151.0	-1.0	1811.0	1087.0	-1.0	2295.0	628.0	-1.0	1007.0	478.0	-1.0	1100.0	743.0	-1.0	1173.0	447.0	-1.0	990.0	903.0	-1.0	1692.0	657.0	-1.0	1416.0	515.0	-1.0	915.0	680.0	-1.0	1496.0	1051.0	-1.0	1947.0	321.0	-1.0	997.0	310.0	-1.0	614.0	
571.062	894.0	-1.0	1249.0	522.0	-1.0	750.0	978.0	-1.0	1522.0	1152.0	-1.0	1815.0	1087.0	-1.0	2299.0	628.0	-1.0	1010.0	479.0	-1.0	1102.0	743.0	-1.0	1177.0	447.0	-1.0	993.0	905.0	-1.0	1696.0	657.0	-1.0	1419.0	515.0	-1.0	918.0	681.0	-1.0	1501.0	1052.0	-1.0	1952.0	322.0	-1.0	1000.0	311.0	-1.0	615.0	
571.561	893.0	-1.0	1249.0	522.0	-1.0	750.0	978.0	-1.0	1522.0	1152.0	-1.0	1814.0	1087.0	-1.0	2300.0	629.0	-1.0	1011.0	479.0	-1.0	1103.0	744.0	-1.0	1178.0	446.0	-1.0	992.0	905.0	-1.0	1696.0	657.0	-1.0	1420.0	515.0	-1.0	917.0	681.0	-1.0	1503.0	1052.0	-1.0	1955.0	322.0	-1.0	1001.0	310.0	-1.0	615.0	
572.060	895.0	-1.0	1253.0	523.0	-1.0	753.0	978.0	-1.0	1524.0	1153.0	-1.0	1818.0	1087.0	-1.0	2303.0	628.0	-1.0	1013.0	479.0	-1.0	1104.0	743.0	-1.0	1179.0	448.0	-1.0	995.0	904.0	-1.0	1697.0	656.0	-1.0	1421.0	516.0	-1.0	921.0	682.0	-1.0	1509.0	1053.0	-1.0	1961.0	322.0	-1.0	1004.0	311.0	-1.0	618.0	
572.559	895.0	-1.0	1253.0	522.0	-1.0	753.0	977.0	-1.0	1523.0	1153.0	-1.0	1818.0	1086.0	-1.0	2303.0	628.0	-1.0	1013.0	479.0	-1.0	1105.0	742.0	-1.0	1178.0	447.0	-1.0	994.0	903.0	-1.0	1695.0	655.0	-1.0	1418.0	515.0	-1.0	921.0	681.0	-1.0	1510.0	1053.0	-1.0	1964.0	322.0	-1.0	1004.0	311.0	-1.0	617.0	
573.059	896.0	-1.0	1257.0	523.0	-1.0	756.0	978.0	-1.0	1526.0	1153.0	-1.0	1823.0	1086.0	-1.0	2304.0	629.0	-1.0	1014.0	478.0	-1.0	1105.0	742.0	-1.0	1178.0	446.0	-1.0	994.0	902.0	-1.0	1694.0	655.0	-1.0	1417.0	515.0	-1.0	921.0	680.0	-1.0	1508.0	1053.0	-1.0	1962.0	321.0	-1.0	1002.0	310.0	-1.0	616.0	
573.558	896.0	-1.0	1260.0	523.0	-1.0	757.0	977.0	-1.0	1527.0	1153.0	-1.0	1826.0	1086.0	-1.0	2305.0	628.0	-1.0	1016.0	479.0	-1.0	1106.0	741.0	-1.0	1178.0	446.0	-1.0	995.0	902.0	-1.0	1695.0	654.0	-1.0	1417.0	515.0	-1.0	922.0	681.0	-1.0	1511.0	1054.0	-1.0	1965.0	321.0	-1.0	1003.0	310.0	-1.0	616.0	
574.057	894.0	-1.0	1256.0	523.0	-1.0	757.0	975.0	-1.0	1525.0	1151.0	-1.0	1824.0	1085.0	-1.0	2303.0	628.0	-1.0	1015.0	478.0	-1.0	1105.0	741.0	-1.0	1177.0	446.0	-1.0	994.0	901.0	-1.0	1694.0	652.0	-1.0	1415.0	515.0	-1.0	921.0	680.0	-1.0	1511.0	1053.0	-1.0	1965.0	321.0	-1.0	1002.0	309.0	-1.0	616.0	
574.556	895.0	-1.0	1258.0	523.0	-1.0	757.0	974.0	-1.0	1526.0	1152.0	-1.0	1826.0	1084.0	-1.0	2303.0	628.0	-1.0	1016.0	478.0	-1.0	1105.0	739.0	-1.0	1177.0	445.0	-1.0	994.0	901.0	-1.0	1693.0	652.0	-1.0	1415.0	515.0	-1.0	923.0	681.0	-1.0	1512.0	1054.0	-1.0	1967.0	321.0	-1.0	1004.0	309.0	-1.0	617.0	
575.055	894.0	-1.0	1257.0	522.0	-1.0	757.0	974.0	-1.0	1526.0	1151.0	-1.0	1825.0	1083.0	-1.0	2302.0	628.0	-1.0	1016.0	478.0	-1.0	1105.0	741.0	-1.0	1180.0	446.0	-1.0	995.0	901.0	-1.0	1696.0	653.0	-1.0	1418.0	515.0	-1.0	924.0	680.0	-1.0	1513.0	1054.0	-1.0	1969.0	320.0	-1.0	1001.0	310.0	-1.0	616.0	
575.554	897.0	-1.0	1264.0	523.0	-1.0	760.0	976.0	-1.0	1532.0	1153.0	-1.0	1834.0	1085.0	-1.0	2308.0	629.0	-1.0	1018.0	478.0	-1.0	1108.0	743.0	-1.0	1185.0	447.0	-1.0	998.0	903.0	-1.0	1702.0	654.0	-1.0	1427.0	516.0	-1.0	927.0	680.0	-1.0	1513.0	1055.0	-1.0	1972.0	319.0	-1.0	999.0	309.0	-1.0	615.0	
576.053	900.0	-1.0	1271.0	524.0	-1.0	763.0	978.0	-1.0	1540.0	1156.0	-1.0	1840.0	1087.0	-1.0	2317.0	629.0	-1.0	1021.0	479.0	-1.0	1112.0	745.0	-1.0	1190.0	448.0	-1.0	1003.0	907.0	-1.0	1712.0	657.0	-1.0	1436.0	518.0	-1.0	932.0	682.0	-1.0	1519.0	1057.0	-1.0	1977.0	319.0	-1.0	1000.0	309.0	-1.0	615.0	
576.552	900.0	-1.0	1274.0	525.0	-1.0	764.0	979.0	-1.0	1545.0	1157.0	-1.0	1845.0	1088.0	-1.0	2327.0	629.0	-1.0	1023.0	480.0	-1.0	1116.0	746.0	-1.0	1196.0	449.0	-1.0	1008.0	910.0	-1.0	1722.0	659.0	-1.0	1447.0	519.0	-1.0	936.0	682.0	-1.0	1524.0	1058.0	-1.0	1982.0	319.0	-1.0	1000.0	309.0	-1.0	616.0	
577.051	903.0	-1.0	1283.0	526.0	-1.0	769.0	982.0	-1.0	1555.0	1160.0	-1.0	1857.0	1091.0	-1.0	2342.0	631.0	-1.0	1028.0	480.0	-1.0	1122.0	748.0	-1.0	1203.0	451.0	-1.0	1016.0	914.0	-1.0	1734.0	663.0	-1.0	1459.0	520.0	-1.0	942.0	682.0	-1.0	1527.0	1060.0	-1.0	1987.0	319.0	-1.0	1000.0	308.0	-1.0	616.0	
577.550	904.0	-1.0	1288.0	528.0	-1.0	771.0	983.0	-1.0	1562.0	1162.0	-1.0	1863.0	1094.0	-1.0	2353.0	631.0	-1.0	1032.0	482.0	-1.0	1128.0	750.0	-1.0	1209.0	452.0	-1.0	1021.0	916.0	-1.0	1743.0	665.0	-1.0	1469.0	522.0	-1.0	947.0	683.0	-1.0	1531.0	1061.0	-1.0	1992.0	319.0	-1.0	1002.0	309.0	-1.0	617.0	
578.049	904.0	-1.0	1288.0	527.0	-1.0	771.0	984.0	-1.0	1565.0	1162.0	-1.0	1864.0	1095.0	-1.0	2361.0	631.0	-1.0	1033.0	482.0	-1.0	1131.0	751.0	-1.0	1213.0	453.0	-1.0	1024.0	918.0	-1.0	1748.0	667.0	-1.0	1474.0	522.0	-1.0	948.0	683.0	-1.0	1533.0	1062.0	-1.0	1993.0	319.0	-1.0	1002.0	308.0	-1.0	618.0	
578.548	906.0	-1.0	1293.0	528.0	-1.0	773.0	986.0	-1.0	1570.0	1163.0	-1.0	1869.0	1097.0	-1.0	2370.0	631.0	-1.0	1035.0	483.0	-1.0	1135.0	752.0	-1.0	1216.0	454.0	-1.0	1028.0	919.0	-1.0	1754.0	668.0	-1.0	1483.0	523.0	-1.0	951.0	684.0	-1.0	1538.0	1064.0	-1.0	1998.0	320.0	-1.0	1005.0	308.0	-1.0	619.0	
579.047	906.0	-1.0	1294.0	528.0	-1.0	773.0	986.0	-1.0	1571.0	1164.0	-1.0	1869.0	1097.0	-1.0	2373.0	632.0	-1.0	1036.0	483.0	-1.0	1136.0	751.0	-1.0	1218.0	454.0	-1.0	1029.0	920.0	-1.0	1754.0	668.0	-1.0	1484.0	524.0	-1.0	951.0	684.0	-1.0	1539.0	1063.0	-1.0	1999.0	319.0	-1.0	1005.0	309.0	-1.0	620.0	
579.546	908.0	-1.0	1299.0	529.0	-1.0	775.0	987.0	-1.0	1576.0	1165.0	-1.0	1874.0	1098.0	-1.0	2376.0	632.0	-1.0	1037.0	483.0	-1.0	1137.0	751.0	-1.0	1217.0	454.0	-1.0	1028.0	919.0	-1.0	1754.0	668.0	-1.0	1485.0	524.0	-1.0	950.0	683.0	-1.0	1538.0	1063.0	-1.0	1998.0	319.0	-1.0	1003.0	307.0	-1.0	619.0	
580.045	909.0	-1.0	1300.0	529.0	-1.0	775.0	987.0	-1.0	1578.0	1165.0	-1.0	1876.0	1098.0	-1.0	2379.0	632.0	-1.0	1037.0	484.0	-1.0	1138.0	751.0	-1.0	1218.0	454.0	-1.0	1029.0	918.0	-1.0	1752.0	668.0	-1.0	1487.0	523.0	-1.0	950.0	683.0	-1.0	1538.0	1063.0	-1.0	1999.0	319.0	-1.0	1004.0	308.0	-1.0	619.0	
580.545	907.0	-1.0	1298.0	528.0	-1.0	775.0	987.0	-1.0	1577.0	1164.0	-1.0	1874.0	1098.0	-1.0	2379.0	632.0	-1.0	1038.0	483.0	-1.0	1138.0	751.0	-1.0	1218.0	453.0	-1.0	1030.0	917.0	-1.0	1751.0	668.0	-1.0	1486.0	522.0	-1.0	948.0	682.0	-1.0	1538.0	1063.0	-1.0	1999.0	318.0	-1.0	1005.0	307.0	-1.0	619.0	
581.044	908.0	-1.0	1302.0	529.0	-1.0	776.0	987.0	-1.0	1580.0	1166.0	-1.0	1877.0	1098.0	-1.0	2383.0	632.0	-1.0	1040.0	483.0	-1.0	1140.0	751.0	-1.0	1220.0	454.0	-1.0	1032.0	917.0	-1.0	1752.0	668.0	-1.0	1489.0	523.0	-1.0	950.0	683.0	-1.0	1538.0	1063.0	-1.0	1999.0	318.0	-1.0	1004.0	308.0	-1.0	619.0	
581.544	908.0	-1.0	1303.0	529.0	-1.0	777.0	987.0	-1.0	1581.0	1166.0	-1.0	1879.0	1098.0	-1.0	2384.0	632.0	-1.0	1040.0	483.0	-1.0	1141.0	751.0	-1.0	1221.0	454.0	-1.0	1033.0	916.0	-1.0	1751.0	667.0	-1.0	1490.0	523.0	-1.0	949.0	683.0	-1.0	1539.0	1064.0	-1.0	1999.0	318.0	-1.0	1005.0	308.0	-1.0	619.0	
582.043	907.0	-1.0	1299.0	528.0	-1.0	775.0	986.0	-1.0	1579.0	1165.0	-1.0	1876.0	1097.0	-1.0	2382.0	631.0	-1.0	1039.0	483.0	-1.0	1140.0	750.0	-1.0	1220.0	453.0	-1.0	1030.0	915.0	-1.0	1749.0	667.0	-1.0	1487.0	521.0	-1.0	947.0	682.0	-1.0	1537.0	1063.0	-1.0	1997.0	318.0	-1.0	1005.0	307.0	-1.0	618.0	
582.542	907.0	-1.0	1300.0	528.0	-1.0	776.0	986.0	-1.0	1580.0	1165.0	-1.0	1877.0	1097.0	-1.0	2381.0	631.0	-1.0	1039.0	482.0	-1.0	1139.0	749.0	-1.0	1218.0	453.0	-1.0	1030.0	913.0	-1.0	1747.0	666.0	-1.0	1487.0	521.0	-1.0	946.0	682.0	-1.0	1538.0	1063.0	-1.0	1999.0	318.0	-1.0	1005.0	307.0	-1.0	619.0	
583.042	906.0	-1.0	1298.0	528.0	-1.0	774.0	985.0	-1.0	1578.0	1164.0	-1.0	1872.0	1095.0	-1.0	2376.0	631.0	-1.0	1037.0	481.0	-1.0	1136.0	747.0	-1.0	1215.0	452.0	-1.0	1028.0	912.0	-1.0	1742.0	664.0	-1.0	1482.0	520.0	-1.0	944.0	681.0	-1.0	1535.0	1062.0	-1.0	1995.0	317.0	-1.0	1003.0	306.0	-1.0	618.0	
583.541	906.0	-1.0	1300.0	528.0	-1.0	775.0	985.0	-1.0	1579.0	1165.0	-1.0	1874.0	1095.0	-1.0	2374.0	630.0	-1.0	1037.0	482.0	-1.0	1135.0	746.0	-1.0	1213.0	451.0	-1.0	1026.0	910.0	-1.0	1739.0	664.0	-1.0	1480.0	519.0	-1.0	941.0	681.0	-1.0	1532.0	1062.0	-1.0	1992.0	316.0	-1.0	1001.0	305.0	-1.0	616.0	
584.041	905.0	-1.0	1298.0	527.0	-1.0	774.0	984.0	-1.0	1577.0	1163.0	-1.0	1872.0	1093.0	-1.0	2368.0	630.0	-1.0	1035.0	481.0	-1.0	1131.0	745.0	-1.0	1209.0	451.0	-1.0	1023.0	907.0	-1.0	1733.0	662.0	-1.0	1476.0	518.0	-1.0	938.0	680.0	-1.0	1530.0	1060.0	-1.0	1989.0	315.0	-1.0	1000.0	305.0	-1.0	614.0	
584.540	906.0	-1.0	1302.0	528.0	-1.0	775.0	984.0	-1.0	1579.0	1165.0	-1.0	1876.0	1092.0	-1.0	2366.0	629.0	-1.0	1035.0	480.0	-1.0	1130.0	744.0	-1.0	1207.0	449.0	-1.0	1019.0	905.0	-1.0	1728.0	661.0	-1.0	1472.0	517.0	-1.0	935.0	679.0	-1.0	1527.0	1060.0	-1.0	1986.0	316.0	-1.0	998.0	304.0	-1.0	613.0	
585.039	906.0	-1.0	1302.0	528.0	-1.0	775.0	983.0	-1.0	1579.0	1165.0	-1.0	1876.0	1091.0	-1.0	2363.0	629.0	-1.0	1034.0	480.0	-1.0	1128.0	743.0	-1.0	1204.0	449.0	-1.0	1017.0	904.0	-1.0	1724.0	659.0	-1.0	1469.0	517.0	-1.0	934.0	679.0	-1.0	1526.0	1060.0	-1.0	1985.0	315.0	-1.0	997.0	305.0	-1.0	613.0	
585.538	905.0	-1.0	1299.0	527.0	-1.0	774.0	983.0	-1.0	1577.0	1164.0	-1.0	1874.0	1090.0	-1.0	2359.0	628.0	-1.0	1032.0	479.0	-1.0	1125.0	742.0	-1.0	1202.0	448.0	-1.0	1014.0	901.0	-1.0	1718.0	659.0	-1.0	1464.0	515.0	-1.0	931.0	678.0	-1.0	1524.0	1059.0	-1.0	1984.0	315.0	-1.0	996.0	304.0	-1.0	613.0	
586.037	905.0	-1.0	1300.0	527.0	-1.0	775.0	983.0	-1.0	1578.0	1165.0	-1.0	1875.0	1090.0	-1.0	2357.0	628.0	-1.0	1032.0	479.0	-1.0	1123.0	741.0	-1.0	1201.0	447.0	-1.0	1013.0	899.0	-1.0	1716.0	658.0	-1.0	1462.0	515.0	-1.0	930.0	678.0	-1.0	1526.0	1060.0	-1.0	1985.0	315.0	-1.0	998.0	304.0	-1.0	614.0	
586.536	904.0	-1.0	1297.0	527.0	-1.0	774.0	982.0	-1.0	1576.0	1164.0	-1.0	1873.0	1088.0	-1.0	2352.0	628.0	-1.0	1031.0	478.0	-1.0	1120.0	740.0	-1.0	1198.0	446.0	-1.0	1010.0	898.0	-1.0	1709.0	656.0	-1.0	1457.0	513.0	-1.0	927.0	677.0	-1.0	1524.0	1059.0	-1.0	1983.0	314.0	-1.0	997.0	304.0	-1.0	613.0	
587.035	905.0	-1.0	1300.0	528.0	-1.0	775.0	981.0	-1.0	1577.0	1164.0	-1.0	1875.0	1088.0	-1.0	2350.0	628.0	-1.0	1030.0	478.0	-1.0	1118.0	739.0	-1.0	1195.0	446.0	-1.0	1006.0	896.0	-1.0	1703.0	655.0	-1.0	1455.0	512.0	-1.0	924.0	676.0	-1.0	1520.0	1058.0	-1.0	1979.0	314.0	-1.0	994.0	303.0	-1.0	610.0	
587.534	904.0	-1.0	1297.0	527.0	-1.0	775.0	980.0	-1.0	1575.0	1163.0	-1.0	1873.0	1086.0	-1.0	2344.0	627.0	-1.0	1029.0	477.0	-1.0	1114.0	738.0	-1.0	1191.0	445.0	-1.0	1002.0	893.0	-1.0	1695.0	653.0	-1.0	1448.0	511.0	-1.0	920.0	675.0	-1.0	1518.0	1057.0	-1.0	1976.0	313.0	-1.0	992.0	303.0	-1.0	609.0	
588.034	903.0	-1.0	1293.0	527.0	-1.0	773.0	980.0	-1.0	1573.0	1163.0	-1.0	1872.0	1085.0	-1.0	2337.0	626.0	-1.0	1026.0	476.0	-1.0	1110.0	736.0	-1.0	1187.0	444.0	-1.0	998.0	890.0	-1.0	1688.0	651.0	-1.0	1442.0	509.0	-1.0	916.0	674.0	-1.0	1513.0	1056.0	-1.0	1971.0	312.0	-1.0	988.0	303.0	-1.0	608.0	
588.533	902.0	-1.0	1291.0	526.0	-1.0	773.0	979.0	-1.0	1572.0	1162.0	-1.0	1871.0	1083.0	-1.0	2332.0	626.0	-1.0	1025.0	475.0	-1.0	1107.0	735.0	-1.0	1183.0	442.0	-1.0	994.0	888.0	-1.0	1680.0	649.0	-1.0	1436.0	508.0	-1.0	913.0	674.0	-1.0	1512.0	1056.0	-1.0	1970.0	312.0	-1.0	988.0	301.0	-1.0	607.0	
589.033	902.0	-1.0	1288.0	526.0	-1.0	772.0	979.0	-1.0	1570.0	1162.0	-1.0	1871.0	1082.0	-1.0	2328.0	625.0	-1.0	1024.0	475.0	-1.0	1104.0	734.0	-1.0	1181.0	442.0	-1.0	991.0	884.0	-1.0	1674.0	648.0	-1.0	1430.0	507.0	-1.0	910.0	672.0	-1.0	1509.0	1054.0	-1.0	1968.0	312.0	-1.0	986.0	301.0	-1.0	606.0	
589.533	902.0	-1.0	1289.0	527.0	-1.0	773.0	978.0	-1.0	1572.0	1163.0	-1.0	1873.0	1082.0	-1.0	2326.0	625.0	-1.0	1024.0	474.0	-1.0	1102.0	733.0	-1.0	1179.0	441.0	-1.0	990.0	883.0	-1.0	1671.0	646.0	-1.0	1428.0	506.0	-1.0	909.0	672.0	-1.0	1511.0	1054.0	-1.0	1968.0	312.0	-1.0	987.0	301.0	-1.0	606.0	
590.032	901.0	-1.0	1289.0	526.0	-1.0	773.0	978.0	-1.0	1571.0	1162.0	-1.0	1874.0	1082.0	-1.0	2325.0	625.0	-1.0	1024.0	474.0	-1.0	1100.0	733.0	-1.0	1179.0	441.0	-1.0	987.0	882.0	-1.0	1669.0	645.0	-1.0	1426.0	505.0	-1.0	908.0	671.0	-1.0	1509.0	1053.0	-1.0	1968.0	311.0	-1.0	986.0	301.0	-1.0	605.0	
590.531	903.0	-1.0	1293.0	526.0	-1.0	776.0	979.0	-1.0	1573.0	1164.0	-1.0	1880.0	1082.0	-1.0	2327.0	625.0	-1.0	1026.0	474.0	-1.0	1100.0	733.0	-1.0	1180.0	441.0	-1.0	987.0	881.0	-1.0	1668.0	645.0	-1.0	1427.0	505.0	-1.0	907.0	671.0	-1.0	1507.0	1053.0	-1.0	1965.0	312.0	-1.0	983.0	301.0	-1.0	605.0	
591.030	902.0	-1.0	1294.0	526.0	-1.0	777.0	979.0	-1.0	1574.0	1163.0	-1.0	1882.0	1081.0	-1.0	2326.0	625.0	-1.0	1026.0	473.0	-1.0	1098.0	733.0	-1.0	1178.0	440.0	-1.0	985.0	879.0	-1.0	1665.0	644.0	-1.0	1424.0	505.0	-1.0	906.0	670.0	-1.0	1506.0	1052.0	-1.0	1964.0	311.0	-1.0	983.0	301.0	-1.0	603.0	
591.530	902.0	-1.0	1290.0	527.0	-1.0	775.0	978.0	-1.0	1573.0	1164.0	-1.0	1881.0	1080.0	-1.0	2320.0	625.0	-1.0	1025.0	472.0	-1.0	1095.0	732.0	-1.0	1175.0	439.0	-1.0	980.0	878.0	-1.0	1658.0	642.0	-1.0	1417.0	503.0	-1.0	902.0	669.0	-1.0	1501.0	1050.0	-1.0	1959.0	310.0	-1.0	979.0	299.0	-1.0	602.0	
592.030	901.0	-1.0	1288.0	526.0	-1.0	773.0	978.0	-1.0	1569.0	1162.0	-1.0	1879.0	1079.0	-1.0	2315.0	624.0	-1.0	1023.0	472.0	-1.0	1091.0	730.0	-1.0	1171.0	438.0	-1.0	977.0	875.0	-1.0	1652.0	640.0	-1.0	1411.0	502.0	-1.0	900.0	668.0	-1.0	1500.0	1049.0	-1.0	1958.0	309.0	-1.0	978.0	299.0	-1.0	600.0	
592.529	899.0	-1.0	1283.0	525.0	-1.0	771.0	977.0	-1.0	1565.0	1161.0	-1.0	1875.0	1078.0	-1.0	2307.0	623.0	-1.0	1020.0	471.0	-1.0	1086.0	729.0	-1.0	1166.0	436.0	-1.0	972.0	873.0	-1.0	1645.0	638.0	-1.0	1404.0	500.0	-1.0	897.0	668.0	-1.0	1496.0	1048.0	-1.0	1954.0	309.0	-1.0	977.0	298.0	-1.0	599.0	
593.028	899.0	-1.0	1283.0	525.0	-1.0	770.0	976.0	-1.0	1563.0	1161.0	-1.0	1875.0	1076.0	-1.0	2302.0	623.0	-1.0	1019.0	470.0	-1.0	1083.0	727.0	-1.0	1161.0	436.0	-1.0	970.0	871.0	-1.0	1639.0	637.0	-1.0	1400.0	500.0	-1.0	894.0	668.0	-1.0	1496.0	1047.0	-1.0	1952.0	310.0	-1.0	979.0	299.0	-1.0	600.0	
593.527	898.0	-1.0	1279.0	525.0	-1.0	769.0	975.0	-1.0	1559.0	1161.0	-1.0	1872.0	1075.0	-1.0	2295.0	622.0	-1.0	1018.0	469.0	-1.0	1078.0	725.0	-1.0	1157.0	435.0	-1.0	966.0	868.0	-1.0	1634.0	635.0	-1.0	1394.0	498.0	-1.0	891.0	666.0	-1.0	1494.0	1046.0	-1.0	1949.0	309.0	-1.0	978.0	299.0	-1.0	599.0	
594.027	898.0	-1.0	1278.0	526.0	-1.0	768.0	975.0	-1.0	1558.0	1161.0	-1.0	1872.0	1073.0	-1.0	2289.0	622.0	-1.0	1015.0	468.0	-1.0	1075.0	725.0	-1.0	1154.0	433.0	-1.0	961.0	867.0	-1.0	1628.0	634.0	-1.0	1389.0	497.0	-1.0	888.0	665.0	-1.0	1488.0	1044.0	-1.0	1944.0	309.0	-1.0	974.0	298.0	-1.0	597.0	
594.526	899.0	-1.0	1277.0	526.0	-1.0	768.0	975.0	-1.0	1556.0	1161.0	-1.0	1872.0	1073.0	-1.0	2285.0	621.0	-1.0	1015.0	468.0	-1.0	1073.0	724.0	-1.0	1151.0	433.0	-1.0	959.0	866.0	-1.0	1625.0	633.0	-1.0	1385.0	496.0	-1.0	886.0	665.0	-1.0	1488.0	1043.0	-1.0	1943.0	309.0	-1.0	974.0	298.0	-1.0	598.0	
595.025	897.0	-1.0	1273.0	525.0	-1.0	766.0	974.0	-1.0	1552.0	1160.0	-1.0	1867.0	1071.0	-1.0	2279.0	621.0	-1.0	1013.0	467.0	-1.0	1069.0	723.0	-1.0	1149.0	432.0	-1.0	955.0	864.0	-1.0	1621.0	632.0	-1.0	1379.0	495.0	-1.0	883.0	664.0	-1.0	1485.0	1042.0	-1.0	1940.0	308.0	-1.0	971.0	298.0	-1.0	596.0	
595.525	897.0	-1.0	1273.0	525.0	-1.0	766.0	974.0	-1.0	1550.0	1159.0	-1.0	1867.0	1071.0	-1.0	2275.0	621.0	-1.0	1011.0	467.0	-1.0	1067.0	723.0	-1.0	1147.0	432.0	-1.0	951.0	863.0	-1.0	1616.0	631.0	-1.0	1375.0	494.0	-1.0	880.0	663.0	-1.0	1479.0	1040.0	-1.0	1934.0	307.0	-1.0	966.0	297.0	-1.0	594.0	
596.024	895.0	-1.0	1270.0	524.0	-1.0	764.0	972.0	-1.0	1546.0	1158.0	-1.0	1864.0	1070.0	-1.0	2269.0	620.0	-1.0	1009.0	466.0	-1.0	1063.0	721.0	-1.0	1144.0	431.0	-1.0	947.0	862.0	-1.0	1612.0	629.0	-1.0	1368.0	494.0	-1.0	878.0	662.0	-1.0	1476.0	1040.0	-1.0	1932.0	307.0	-1.0	963.0	297.0	-1.0	591.0	
596.523	893.0	-1.0	1263.0	523.0	-1.0	761.0	971.0	-1.0	1541.0	1157.0	-1.0	1858.0	1068.0	-1.0	2261.0	619.0	-1.0	1006.0	466.0	-1.0	1059.0	720.0	-1.0	1141.0	430.0	-1.0	944.0	861.0	-1.0	1608.0	628.0	-1.0	1363.0	493.0	-1.0	875.0	661.0	-1.0	1470.0	1038.0	-1.0	1928.0	306.0	-1.0	960.0	297.0	-1.0	590.0	
597.022	893.0	-1.0	1261.0	523.0	-1.0	760.0	971.0	-1.0	1538.0	1157.0	-1.0	1857.0	1067.0	-1.0	2257.0	619.0	-1.0	1005.0	465.0	-1.0	1057.0	721.0	-1.0	1140.0	430.0	-1.0	942.0	860.0	-1.0	1607.0	627.0	-1.0	1361.0	493.0	-1.0	876.0	661.0	-1.0	1468.0	1038.0	-1.0	1926.0	306.0	-1.0	958.0	297.0	-1.0	589.0	
597.521	892.0	-1.0	1257.0	522.0	-1.0	757.0	970.0	-1.0	1534.0	1156.0	-1.0	1854.0	1067.0	-1.0	2253.0	619.0	-1.0	1003.0	465.0	-1.0	1056.0	720.0	-1.0	1138.0	430.0	-1.0	941.0	859.0	-1.0	1605.0	626.0	-1.0	1357.0	493.0	-1.0	875.0	660.0	-1.0	1466.0	1037.0	-1.0	1924.0	305.0	-1.0	956.0	297.0	-1.0	589.0	
598.020	892.0	-1.0	1252.0	522.0	-1.0	756.0	970.0	-1.0	1530.0	1157.0	-1.0	1851.0	1066.0	-1.0	2249.0	618.0	-1.0	1002.0	465.0	-1.0	1054.0	720.0	-1.0	1137.0	428.0	-1.0	937.0	859.0	-1.0	1600.0	626.0	-1.0	1351.0	493.0	-1.0	873.0	659.0	-1.0	1461.0	1035.0	-1.0	1920.0	304.0	-1.0	952.0	296.0	-1.0	586.0	
598.519	891.0	-1.0	1251.0	523.0	-1.0	755.0	970.0	-1.0	1528.0	1156.0	-1.0	1850.0	1066.0	-1.0	2247.0	619.0	-1.0	1001.0	465.0	-1.0	1054.0	720.0	-1.0	1137.0	429.0	-1.0	937.0	858.0	-1.0	1598.0	625.0	-1.0	1349.0	492.0	-1.0	874.0	659.0	-1.0	1461.0	1035.0	-1.0	1917.0	304.0	-1.0	951.0	296.0	-1.0	586.0	
599.019	890.0	-1.0	1247.0	522.0	-1.0	753.0	969.0	-1.0	1523.0	1154.0	-1.0	1847.0	1066.0	-1.0	2244.0	618.0	-1.0	1000.0	465.0	-1.0	1054.0	720.0	-1.0	1136.0	429.0	-1.0	935.0	858.0	-1.0	1595.0	625.0	-1.0	1346.0	492.0	-1.0	873.0	659.0	-1.0	1457.0	1033.0	-1.0	1914.0	304.0	-1.0	949.0	296.0	-1.0	585.0	
599.519	890.0	-1.0	1248.0	522.0	-1.0	753.0	968.0	-1.0	1523.0	1154.0	-1.0	1848.0	1067.0	-1.0	2246.0	618.0	-1.0	1000.0	466.0	-1.0	1057.0	721.0	-1.0	1137.0	429.0	-1.0	936.0	859.0	-1.0	1595.0	625.0	-1.0	1346.0	493.0	-1.0	875.0	658.0	-1.0	1453.0	1032.0	-1.0	1910.0	303.0	-1.0	946.0	296.0	-1.0	584.0	
600.018	891.0	-1.0	1248.0	522.0	-1.0	753.0	968.0	-1.0	1521.0	1154.0	-1.0	1848.0	1068.0	-1.0	2246.0	618.0	-1.0	1001.0	467.0	-1.0	1059.0	722.0	-1.0	1138.0	431.0	-1.0	937.0	860.0	-1.0	1596.0	625.0	-1.0	1346.0	494.0	-1.0	875.0	658.0	-1.0	1454.0	1031.0	-1.0	1909.0	303.0	-1.0	946.0	295.0	-1.0	584.0	
600.517	890.0	-1.0	1245.0	521.0	-1.0	751.0	968.0	-1.0	1519.0	1154.0	-1.0	1846.0	1068.0	-1.0	2247.0	619.0	-1.0	1001.0	469.0	-1.0	1062.0	723.0	-1.0	1140.0	431.0	-1.0	938.0	861.0	-1.0	1598.0	625.0	-1.0	1347.0	494.0	-1.0	878.0	659.0	-1.0	1453.0	1030.0	-1.0	1906.0	303.0	-1.0	946.0	296.0	-1.0	583.0	
601.016	891.0	-1.0	1247.0	522.0	-1.0	753.0	969.0	-1.0	1520.0	1155.0	-1.0	1850.0	1070.0	-1.0	2254.0	619.0	-1.0	1004.0	470.0	-1.0	1066.0	725.0	-1.0	1146.0	432.0	-1.0	943.0	864.0	-1.0	1605.0	627.0	-1.0	1353.0	496.0	-1.0	881.0	658.0	-1.0	1454.0	1030.0	-1.0	1906.0	305.0	-1.0	949.0	297.0	-1.0	585.0	
601.515	890.0	-1.0	1246.0	522.0	-1.0	752.0	968.0	-1.0	1520.0	1154.0	-1.0	1850.0	1071.0	-1.0	2259.0	619.0	-1.0	1004.0	471.0	-1.0	1071.0	727.0	-1.0	1150.0	432.0	-1.0	946.0	868.0	-1.0	1611.0	629.0	-1.0	1359.0	497.0	-1.0	885.0	660.0	-1.0	1455.0	1029.0	-1.0	1906.0	306.0	-1.0	951.0	297.0	-1.0	586.0	
602.014	890.0	-1.0	1241.0	521.0	-1.0	749.0	968.0	-1.0	1517.0	1152.0	-1.0	1847.0	1073.0	-1.0	2261.0	619.0	-1.0	1004.0	472.0	-1.0	1073.0	729.0	-1.0	1153.0	434.0	-1.0	948.0	870.0	-1.0	1617.0	630.0	-1.0	1362.0	498.0	-1.0	887.0	660.0	-1.0	1455.0	1029.0	-1.0	1904.0	307.0	-1.0	952.0	297.0	-1.0	587.0	
602.513	890.0	-1.0	1241.0	521.0	-1.0	749.0	968.0	-1.0	1516.0	1152.0	-1.0	1847.0	1075.0	-1.0	2267.0	620.0	-1.0	1005.0	473.0	-1.0	1077.0	730.0	-1.0	1158.0	434.0	-1.0	952.0	872.0	-1.0	1623.0	631.0	-1.0	1368.0	500.0	-1.0	891.0	660.0	-1.0	1457.0	1029.0	-1.0	1906.0	308.0	-1.0	957.0	299.0	-1.0	589.0	
603.012	890.0	-1.0	1240.0	520.0	-1.0	747.0	968.0	-1.0	1514.0	1152.0	-1.0	1845.0	1076.0	-1.0	2269.0	620.0	-1.0	1005.0	475.0	-1.0	1079.0	732.0	-1.0	1160.0	435.0	-1.0	955.0	875.0	-1.0	1628.0	633.0	-1.0	1371.0	501.0	-1.0	893.0	660.0	-1.0	1458.0	1029.0	-1.0	1906.0	309.0	-1.0	960.0	299.0	-1.0	590.0	
603.511	891.0	-1.0	1239.0	520.0	-1.0	747.0	968.0	-1.0	1514.0	1153.0	-1.0	1845.0	1077.0	-1.0	2270.0	620.0	-1.0	1005.0	475.0	-1.0	1081.0	733.0	-1.0	1161.0	436.0	-1.0	955.0	877.0	-1.0	1632.0	635.0	-1.0	1374.0	502.0	-1.0	895.0	661.0	-1.0	1457.0	1029.0	-1.0	1904.0	310.0	-1.0	960.0	299.0	-1.0	591.0	
604.010	891.0	-1.0	1239.0	520.0	-1.0	746.0	968.0	-1.0	1513.0	1152.0	-1.0	1845.0	1078.0	-1.0	2274.0	620.0	-1.0	1006.0	476.0	-1.0	1084.0	734.0	-1.0	1163.0	437.0	-1.0	959.0	879.0	-1.0	1637.0	636.0	-1.0	1379.0	504.0	-1.0	899.0	661.0	-1.0	1460.0	1029.0	-1.0	1906.0	311.0	-1.0	963.0	301.0	-1.0	592.0	
604.509	890.0	-1.0	1236.0	520.0	-1.0	744.0	967.0	-1.0	1509.0	1151.0	-1.0	1841.0	1079.0	-1.0	2274.0	619.0	-1.0	1005.0	477.0	-1.0	1085.0	735.0	-1.0	1164.0	437.0	-1.0	961.0	880.0	-1.0	1639.0	638.0	-1.0	1382.0	504.0	-1.0	902.0	662.0	-1.0	1461.0	1029.0	-1.0	1906.0	312.0	-1.0	965.0	301.0	-1.0	593.0	
605.008	889.0	-1.0	1231.0	519.0	-1.0	742.0	966.0	-1.0	1505.0	1149.0	-1.0	1836.0	1079.0	-1.0	2272.0	619.0	-1.0	1004.0	477.0	-1.0	1085.0	735.0	-1.0	1164.0	437.0	-1.0	960.0	881.0	-1.0	1641.0	638.0	-1.0	1382.0	505.0	-1.0	902.0	661.0	-1.0	1457.0	1029.0	-1.0	1903.0	311.0	-1.0	965.0	301.0	-1.0	591.0	
605.507	889.0	-1.0	1232.0	519.0	-1.0	741.0	966.0	-1.0	1503.0	1149.0	-1.0	1835.0	1080.0	-1.0	2273.0	619.0	-1.0	1004.0	478.0	-1.0	1086.0	737.0	-1.0	1166.0	438.0	-1.0	962.0	883.0	-1.0	1645.0	639.0	-1.0	1385.0	506.0	-1.0	905.0	662.0	-1.0	1460.0	1030.0	-1.0	1905.0	312.0	-1.0	966.0	301.0	-1.0	593.0	
606.006	889.0	-1.0	1230.0	518.0	-1.0	739.0	966.0	-1.0	1501.0	1148.0	-1.0	1832.0	1080.0	-1.0	2273.0	619.0	-1.0	1004.0	479.0	-1.0	1087.0	737.0	-1.0	1168.0	438.0	-1.0	963.0	886.0	-1.0	1648.0	640.0	-1.0	1387.0	507.0	-1.0	907.0	664.0	-1.0	1461.0	1031.0	-1.0	1904.0	313.0	-1.0	968.0	302.0	-1.0	593.0	
606.505	890.0	-1.0	1230.0	519.0	-1.0	738.0	966.0	-1.0	1501.0	1149.0	-1.0	1833.0	1081.0	-1.0	2273.0	620.0	-1.0	1004.0	479.0	-1.0	1088.0	738.0	-1.0	1170.0	440.0	-1.0	964.0	887.0	-1.0	1651.0	641.0	-1.0	1389.0	508.0	-1.0	908.0	662.0	-1.0	1458.0	1031.0	-1.0	1904.0	313.0	-1.0	966.0	302.0	-1.0	591.0	
607.004	891.0	-1.0	1232.0	520.0	-1.0	739.0	967.0	-1.0	1502.0	1150.0	-1.0	1835.0	1083.0	-1.0	2277.0	620.0	-1.0	1006.0	480.0	-1.0	1091.0	741.0	-1.0	1174.0	441.0	-1.0	967.0	890.0	-1.0	1658.0	643.0	-1.0	1394.0	509.0	-1.0	912.0	664.0	-1.0	1462.0	1033.0	-1.0	1907.0	315.0	-1.0	970.0	303.0	-1.0	593.0	
607.503	890.0	-1.0	1231.0	520.0	-1.0	739.0	967.0	-1.0	1501.0	1149.0	-1.0	1834.0	1083.0	-1.0	2278.0	621.0	-1.0	1007.0	480.0	-1.0	1093.0	742.0	-1.0	1176.0	441.0	-1.0	968.0	892.0	-1.0	1663.0	644.0	-1.0	1397.0	512.0	-1.0	914.0	665.0	-1.0	1464.0	1033.0	-1.0	1907.0	315.0	-1.0	972.0	304.0	-1.0	594.0	
608.002	891.0	-1.0	1235.0	520.0	-1.0	741.0	967.0	-1.0	1503.0	1150.0	-1.0	1837.0	1085.0	-1.0	2282.0	622.0	-1.0	1009.0	483.0	-1.0	1096.0	743.0	-1.0	1180.0	442.0	-1.0	970.0	894.0	-1.0	1667.0	645.0	-1.0	1399.0	512.0	-1.0	916.0	665.0	-1.0	1463.0	1033.0	-1.0	1907.0	315.0	-1.0	970.0	303.0	-1.0	594.0	
608.501	892.0	-1.0	1236.0	521.0	-1.0	741.0	967.0	-1.0	1503.0	1150.0	-1.0	1838.0	1086.0	-1.0	2284.0	622.0	-1.0	1010.0	483.0	-1.0	1098.0	744.0	-1.0	1182.0	443.0	-1.0	971.0	896.0	-1.0	1670.0	646.0	-1.0	1401.0	513.0	-1.0	918.0	666.0	-1.0	1466.0	1035.0	-1.0	1908.0	316.0	-1.0	971.0	304.0	-1.0	594.0	
609.000	890.0	-1.0	1232.0	520.0	-1.0	740.0	967.0	-1.0	1499.0	1149.0	-1.0	1835.0	1086.0	-1.0	2281.0	623.0	-1.0	1009.0	483.0	-1.0	1097.0	744.0	-1.0	1182.0	443.0	-1.0	971.0	896.0	-1.0	1672.0	646.0	-1.0	1400.0	513.0	-1.0	918.0	666.0	-1.0	1466.0	1034.0	-1.0	1908.0	317.0	-1.0	972.0	304.0	-1.0	593.0	
609.500	892.0	-1.0	1235.0	520.0	-1.0	741.0	968.0	-1.0	1500.0	1150.0	-1.0	1836.0	1087.0	-1.0	2281.0	623.0	-1.0	1010.0	484.0	-1.0	1098.0	745.0	-1.0	1182.0	442.0	-1.0	971.0	896.0	-1.0	1671.0	646.0	-1.0	1398.0	513.0	-1.0	918.0	667.0	-1.0	1464.0	1035.0	-1.0	1905.0	316.0	-1.0	969.0	304.0	-1.0	591.0	
610.000	892.0	-1.0	1235.0	521.0	-1.0	741.0	968.0	-1.0	1499.0	1150.0	-1.0	1836.0	1086.0	-1.0	2279.0	624.0	-1.0	1010.0	484.0	-1.0	1098.0	744.0	-1.0	1181.0	443.0	-1.0	972.0	897.0	-1.0	1671.0	646.0	-1.0	1398.0	514.0	-1.0	918.0	668.0	-1.0	1466.0	1035.0	-1.0	1906.0	316.0	-1.0	969.0	304.0	-1.0	592.0	
610.499	892.0	-1.0	1231.0	521.0	-1.0	740.0	967.0	-1.0	1496.0	1149.0	-1.0	1832.0	1086.0	-1.0	2276.0	623.0	-1.0	1009.0	484.0	-1.0	1096.0	745.0	-1.0	1179.0	443.0	-1.0	971.0	897.0	-1.0	1671.0	646.0	-1.0	1395.0	513.0	-1.0	917.0	668.0	-1.0	1466.0	1035.0	-1.0	1904.0	317.0	-1.0	969.0	304.0	-1.0	590.0	
610.999	892.0	-1.0	1233.0	521.0	-1.0	740.0	967.0	-1.0	1496.0	1149.0	-1.0	1834.0	1086.0	-1.0	2277.0	623.0	-1.0	1010.0	485.0	-1.0	1098.0	745.0	-1.0	1180.0	444.0	-1.0	974.0	898.0	-1.0	1674.0	646.0	-1.0	1399.0	515.0	-1.0	920.0	669.0	-1.0	1471.0	1035.0	-1.0	1909.0	318.0	-1.0	973.0	305.0	-1.0	592.0	
611.498	893.0	-1.0	1233.0	522.0	-1.0	741.0	968.0	-1.0	1496.0	1148.0	-1.0	1834.0	1086.0	-1.0	2277.0	624.0	-1.0	1012.0	485.0	-1.0	1098.0	745.0	-1.0	1181.0	444.0	-1.0	976.0	899.0	-1.0	1677.0	646.0	-1.0	1399.0	514.0	-1.0	921.0	671.0	-1.0	1475.0	1036.0	-1.0	1910.0	318.0	-1.0	974.0	305.0	-1.0	592.0	
611.997	895.0	-1.0	1234.0	522.0	-1.0	742.0	969.0	-1.0	1498.0	1150.0	-1.0	1837.0	1087.0	-1.0	2279.0	624.0	-1.0	1013.0	485.0	-1.0	1099.0	746.0	-1.0	1183.0	445.0	-1.0	975.0	900.0	-1.0	1681.0	646.0	-1.0	1399.0	515.0	-1.0	922.0	671.0	-1.0	1474.0	1036.0	-1.0	1909.0	319.0	-1.0	973.0	305.0	-1.0	592.0	
612.496	896.0	-1.0	1237.0	523.0	-1.0	744.0	969.0	-1.0	1500.0	1151.0	-1.0	1840.0	1089.0	-1.0	2283.0	625.0	-1.0	1016.0	486.0	-1.0	1101.0	747.0	-1.0	1186.0	445.0	-1.0	979.0	903.0	-1.0	1688.0	647.0	-1.0	1403.0	515.0	-1.0	924.0	672.0	-1.0	1479.0	1037.0	-1.0	1913.0	319.0	-1.0	975.0	306.0	-1.0	594.0	
612.995	896.0	-1.0	1238.0	523.0	-1.0	745.0	970.0	-1.0	1501.0	1151.0	-1.0	1841.0	1089.0	-1.0	2285.0	625.0	-1.0	1016.0	487.0	-1.0	1103.0	748.0	-1.0	1189.0	445.0	-1.0	981.0	904.0	-1.0	1693.0	649.0	-1.0	1406.0	516.0	-1.0	926.0	673.0	-1.0	1481.0	1036.0	-1.0	1913.0	321.0	-1.0	981.0	308.0	-1.0	596.0	
613.494	900.0	-1.0	1245.0	525.0	-1.0	748.0	973.0	-1.0	1508.0	1155.0	-1.0	1849.0	1091.0	-1.0	2293.0	626.0	-1.0	1019.0	487.0	-1.0	1107.0	752.0	-1.0	1197.0	446.0	-1.0	983.0	908.0	-1.0	1701.0	652.0	-1.0	1414.0	516.0	-1.0	926.0	672.0	-1.0	1482.0	1037.0	-1.0	1913.0	323.0	-1.0	987.0	309.0	-1.0	598.0	
613.993	905.0	-1.0	1254.0	526.0	-1.0	752.0	977.0	-1.0	1519.0	1158.0	-1.0	1860.0	1095.0	-1.0	2308.0	627.0	-1.0	1024.0	489.0	-1.0	1113.0	757.0	-1.0	1209.0	448.0	-1.0	990.0	914.0	-1.0	1716.0	656.0	-1.0	1429.0	518.0	-1.0	931.0	675.0	-1.0	1489.0	1039.0	-1.0	1919.0	326.0	-1.0	994.0	311.0	-1.0	603.0	
614.492	906.0	-1.0	1259.0	528.0	-1.0	755.0	980.0	-1.0	1528.0	1160.0	-1.0	1867.0	1099.0	-1.0	2322.0	629.0	-1.0	1028.0	491.0	-1.0	1120.0	762.0	-1.0	1222.0	451.0	-1.0	999.0	922.0	-1.0	1739.0	660.0	-1.0	1446.0	520.0	-1.0	938.0	676.0	-1.0	1498.0	1043.0	-1.0	1929.0	327.0	-1.0	996.0	311.0	-1.0	603.0	
614.992	910.0	-1.0	1270.0	531.0	-1.0	761.0	984.0	-1.0	1540.0	1165.0	-1.0	1881.0	1103.0	-1.0	2342.0	631.0	-1.0	1035.0	493.0	-1.0	1130.0	767.0	-1.0	1236.0	454.0	-1.0	1011.0	932.0	-1.0	1763.0	667.0	-1.0	1468.0	524.0	-1.0	950.0	680.0	-1.0	1507.0	1046.0	-1.0	1938.0	328.0	-1.0	999.0	311.0	-1.0	605.0	
615.491	912.0	-1.0	1277.0	532.0	-1.0	766.0	987.0	-1.0	1550.0	1169.0	-1.0	1895.0	1107.0	-1.0	2360.0	633.0	-1.0	1042.0	495.0	-1.0	1140.0	772.0	-1.0	1251.0	458.0	-1.0	1022.0	941.0	-1.0	1788.0	673.0	-1.0	1490.0	528.0	-1.0	960.0	683.0	-1.0	1519.0	1049.0	-1.0	1948.0	330.0	-1.0	1009.0	313.0	-1.0	610.0	
615.991	913.0	-1.0	1281.0	533.0	-1.0	769.0	989.0	-1.0	1558.0	1172.0	-1.0	1903.0	1111.0	-1.0	2376.0	635.0	-1.0	1046.0	497.0	-1.0	1148.0	778.0	-1.0	1263.0	460.0	-1.0	1033.0	950.0	-1.0	1810.0	679.0	-1.0	1510.0	530.0	-1.0	969.0	685.0	-1.0	1528.0	1053.0	-1.0	1959.0	332.0	-1.0	1016.0	315.0	-1.0	614.0	
616.490	916.0	-1.0	1286.0	535.0	-1.0	773.0	993.0	-1.0	1568.0	1177.0	-1.0	1915.0	1115.0	-1.0	2390.0	635.0	-1.0	1051.0	500.0	-1.0	1156.0	781.0	-1.0	1274.0	464.0	-1.0	1043.0	957.0	-1.0	1832.0	684.0	-1.0	1529.0	535.0	-1.0	980.0	687.0	-1.0	1535.0	1056.0	-1.0	1970.0	331.0	-1.0	1012.0	313.0	-1.0	612.0	
616.990	917.0	-1.0	1291.0	536.0	-1.0	777.0	995.0	-1.0	1576.0	1179.0	-1.0	1924.0	1119.0	-1.0	2406.0	636.0	-1.0	1055.0	502.0	-1.0	1163.0	784.0	-1.0	1282.0	468.0	-1.0	1057.0	964.0	-1.0	1853.0	690.0	-1.0	1549.0	539.0	-1.0	992.0	689.0	-1.0	1546.0	1060.0	-1.0	1982.0	331.0	-1.0	1014.0	312.0	-1.0	612.0	
617.489	918.0	-1.0	1292.0	537.0	-1.0	777.0	997.0	-1.0	1580.0	1182.0	-1.0	1929.0	1121.0	-1.0	2418.0	637.0	-1.0	1057.0	503.0	-1.0	1169.0	787.0	-1.0	1288.0	471.0	-1.0	1066.0	970.0	-1.0	1865.0	695.0	-1.0	1563.0	541.0	-1.0	999.0	691.0	-1.0	1551.0	1063.0	-1.0	1989.0	331.0	-1.0	1015.0	312.0	-1.0	613.0	
617.988	920.0	-1.0	1297.0	538.0	-1.0	780.0	999.0	-1.0	1587.0	1184.0	-1.0	1936.0	1124.0	-1.0	2428.0	638.0	-1.0	1060.0	504.0	-1.0	1172.0	789.0	-1.0	1293.0	473.0	-1.0	1071.0	974.0	-1.0	1875.0	698.0	-1.0	1573.0	543.0	-1.0	1004.0	691.0	-1.0	1553.0	1064.0	-1.0	1991.0	330.0	-1.0	1012.0	311.0	-1.0	610.0	
618.487	921.0	-1.0	1299.0	539.0	-1.0	781.0	1001.0	-1.0	1592.0	1186.0	-1.0	1942.0	1126.0	-1.0	2437.0	639.0	-1.0	1061.0	504.0	-1.0	1177.0	791.0	-1.0	1297.0	474.0	-1.0	1077.0	977.0	-1.0	1883.0	700.0	-1.0	1585.0	545.0	-1.0	1009.0	691.0	-1.0	1558.0	1065.0	-1.0	1996.0	329.0	-1.0	1013.0	311.0	-1.0	610.0	
618.987	920.0	-1.0	1298.0	538.0	-1.0	780.0	1001.0	-1.0	1594.0	1187.0	-1.0	1943.0	1127.0	-1.0	2443.0	639.0	-1.0	1062.0	505.0	-1.0	1178.0	792.0	-1.0	1301.0	476.0	-1.0	1080.0	978.0	-1.0	1890.0	702.0	-1.0	1592.0	546.0	-1.0	1012.0	692.0	-1.0	1560.0	1067.0	-1.0	1998.0	329.0	-1.0	1011.0	310.0	-1.0	609.0	
619.486	921.0	-1.0	1303.0	539.0	-1.0	783.0	1003.0	-1.0	1599.0	1188.0	-1.0	1951.0	1129.0	-1.0	2453.0	639.0	-1.0	1065.0	506.0	-1.0	1183.0	793.0	-1.0	1305.0	476.0	-1.0	1086.0	982.0	-1.0	1899.0	705.0	-1.0	1602.0	548.0	-1.0	1018.0	693.0	-1.0	1565.0	1068.0	-1.0	2005.0	329.0	-1.0	1014.0	310.0	-1.0	610.0	
619.986	921.0	-1.0	1304.0	539.0	-1.0	784.0	1003.0	-1.0	1602.0	1190.0	-1.0	1954.0	1130.0	-1.0	2457.0	639.0	-1.0	1066.0	506.0	-1.0	1185.0	793.0	-1.0	1307.0	477.0	-1.0	1089.0	984.0	-1.0	1904.0	706.0	-1.0	1608.0	549.0	-1.0	1021.0	694.0	-1.0	1568.0	1069.0	-1.0	2008.0	329.0	-1.0	1014.0	310.0	-1.0	610.0	
620.486	923.0	-1.0	1310.0	541.0	-1.0	787.0	1005.0	-1.0	1607.0	1193.0	-1.0	1962.0	1130.0	-1.0	2460.0	640.0	-1.0	1066.0	506.0	-1.0	1187.0	794.0	-1.0	1307.0	479.0	-1.0	1091.0	984.0	-1.0	1905.0	708.0	-1.0	1613.0	550.0	-1.0	1023.0	693.0	-1.0	1568.0	1069.0	-1.0	2007.0	328.0	-1.0	1012.0	309.0	-1.0	607.0	
620.986	924.0	-1.0	1312.0	541.0	-1.0	787.0	1005.0	-1.0	1608.0	1194.0	-1.0	1964.0	1130.0	-1.0	2460.0	640.0	-1.0	1067.0	506.0	-1.0	1186.0	793.0	-1.0	1306.0	479.0	-1.0	1092.0	985.0	-1.0	1906.0	709.0	-1.0	1617.0	551.0	-1.0	1026.0	694.0	-1.0	1571.0	1070.0	-1.0	2009.0	328.0	-1.0	1013.0	308.0	-1.0	608.0	
621.485	923.0	-1.0	1309.0	540.0	-1.0	786.0	1005.0	-1.0	1606.0	1192.0	-1.0	1960.0	1129.0	-1.0	2458.0	640.0	-1.0	1066.0	506.0	-1.0	1185.0	791.0	-1.0	1303.0	478.0	-1.0	1091.0	983.0	-1.0	1902.0	709.0	-1.0	1616.0	550.0	-1.0	1025.0	693.0	-1.0	1569.0	1069.0	-1.0	2007.0	328.0	-1.0	1013.0	309.0	-1.0	607.0	
621.984	924.0	-1.0	1312.0	540.0	-1.0	787.0	1005.0	-1.0	1607.0	1193.0	-1.0	1963.0	1129.0	-1.0	2457.0	640.0	-1.0	1065.0	505.0	-1.0	1185.0	791.0	-1.0	1300.0	478.0	-1.0	1089.0	981.0	-1.0	1897.0	709.0	-1.0	1616.0	550.0	-1.0	1023.0	693.0	-1.0	1566.0	1068.0	-1.0	2002.0	328.0	-1.0	1009.0	308.0	-1.0	605.0	
622.483	923.0	-1.0	1310.0	540.0	-1.0	784.0	1004.0	-1.0	1603.0	1193.0	-1.0	1958.0	1127.0	-1.0	2450.0	638.0	-1.0	1063.0	505.0	-1.0	1181.0	788.0	-1.0	1294.0	477.0	-1.0	1087.0	979.0	-1.0	1889.0	707.0	-1.0	1612.0	550.0	-1.0	1021.0	691.0	-1.0	1563.0	1067.0	-1.0	1997.0	327.0	-1.0	1007.0	307.0	-1.0	603.0	
622.982	920.0	-1.0	1302.0	538.0	-1.0	780.0	1003.0	-1.0	1598.0	1191.0	-1.0	1950.0	1125.0	-1.0	2441.0	638.0	-1.0	1058.0	503.0	-1.0	1175.0	786.0	-1.0	1285.0	475.0	-1.0	1082.0	976.0	-1.0	1878.0	705.0	-1.0	1604.0	548.0	-1.0	1017.0	691.0	-1.0	1558.0	1065.0	-1.0	1990.0	326.0	-1.0	1004.0	306.0	-1.0	600.0	
623.481	919.0	-1.0	1299.0	537.0	-1.0	778.0	1002.0	-1.0	1594.0	1189.0	-1.0	1946.0	1123.0	-1.0	2432.0	637.0	-1.0	1054.0	502.0	-1.0	1169.0	783.0	-1.0	1277.0	475.0	-1.0	1078.0	972.0	-1.0	1868.0	704.0	-1.0	1599.0	547.0	-1.0	1014.0	690.0	-1.0	1556.0	1063.0	-1.0	1986.0	326.0	-1.0	1004.0	307.0	-1.0	600.0	
623.980	918.0	-1.0	1296.0	536.0	-1.0	774.0	1002.0	-1.0	1592.0	1190.0	-1.0	1942.0	1121.0	-1.0	2423.0	636.0	-1.0	1050.0	501.0	-1.0	1163.0	780.0	-1.0	1269.0	473.0	-1.0	1072.0	969.0	-1.0	1856.0	702.0	-1.0	1591.0	545.0	-1.0	1007.0	689.0	-1.0	1550.0	1061.0	-1.0	1979.0	325.0	-1.0	1000.0	306.0	-1.0	597.0	
624.479	920.0	-1.0	1299.0	537.0	-1.0	774.0	1005.0	-1.0	1595.0	1194.0	-1.0	1948.0	1120.0	-1.0	2418.0	635.0	-1.0	1048.0	500.0	-1.0	1158.0	780.0	-1.0	1265.0	471.0	-1.0	1066.0	967.0	-1.0	1846.0	701.0	-1.0	1586.0	544.0	-1.0	1003.0	688.0	-1.0	1544.0	1059.0	-1.0	1972.0	325.0	-1.0	996.0	305.0	-1.0	594.0	
624.978	922.0	-1.0	1301.0	538.0	-1.0	773.0	1008.0	-1.0	1601.0	1198.0	-1.0	1956.0	1120.0	-1.0	2414.0	636.0	-1.0	1047.0	498.0	-1.0	1154.0	781.0	-1.0	1265.0	468.0	-1.0	1057.0	963.0	-1.0	1833.0	699.0	-1.0	1577.0	540.0	-1.0	993.0	687.0	-1.0	1539.0	1059.0	-1.0	1967.0	327.0	-1.0	998.0	306.0	-1.0	595.0	
625.477	922.0	-1.0	1300.0	538.0	-1.0	773.0	1011.0	-1.0	1603.0	1201.0	-1.0	1960.0	1120.0	-1.0	2409.0	636.0	-1.0	1043.0	497.0	-1.0	1148.0	781.0	-1.0	1263.0	466.0	-1.0	1048.0	959.0	-1.0	1819.0	696.0	-1.0	1568.0	537.0	-1.0	983.0	685.0	-1.0	1533.0	1059.0	-1.0	1961.0	327.0	-1.0	998.0	307.0	-1.0	597.0	
625.976	922.0	-1.0	1299.0	538.0	-1.0	772.0	1011.0	-1.0	1601.0	1204.0	-1.0	1962.0	1119.0	-1.0	2401.0	635.0	-1.0	1041.0	496.0	-1.0	1142.0	780.0	-1.0	1257.0	463.0	-1.0	1040.0	955.0	-1.0	1805.0	694.0	-1.0	1554.0	535.0	-1.0	974.0	683.0	-1.0	1525.0	1058.0	-1.0	1953.0	326.0	-1.0	993.0	307.0	-1.0	594.0	
626.475	919.0	-1.0	1292.0	537.0	-1.0	767.0	1008.0	-1.0	1592.0	1201.0	-1.0	1952.0	1115.0	-1.0	2386.0	634.0	-1.0	1035.0	494.0	-1.0	1132.0	776.0	-1.0	1244.0	462.0	-1.0	1032.0	951.0	-1.0	1789.0	690.0	-1.0	1541.0	533.0	-1.0	966.0	682.0	-1.0	1518.0	1056.0	-1.0	1946.0	326.0	-1.0	990.0	307.0	-1.0	593.0	
626.974	915.0	-1.0	1282.0	535.0	-1.0	761.0	1006.0	-1.0	1582.0	1198.0	-1.0	1939.0	1112.0	-1.0	2368.0	632.0	-1.0	1028.0	491.0	-1.0	1122.0	772.0	-1.0	1230.0	458.0	-1.0	1021.0	943.0	-1.0	1767.0	686.0	-1.0	1521.0	530.0	-1.0	956.0	680.0	-1.0	1508.0	1054.0	-1.0	1936.0	325.0	-1.0	984.0	306.0	-1.0	591.0	
627.473	916.0	-1.0	1280.0	534.0	-1.0	759.0	1006.0	-1.0	1578.0	1199.0	-1.0	1937.0	1109.0	-1.0	2357.0	631.0	-1.0	1024.0	489.0	-1.0	1114.0	767.0	-1.0	1221.0	457.0	-1.0	1012.0	938.0	-1.0	1752.0	682.0	-1.0	1509.0	527.0	-1.0	948.0	679.0	-1.0	1504.0	1053.0	-1.0	1932.0	325.0	-1.0	983.0	306.0	-1.0	589.0	
627.973	915.0	-1.0	1277.0	533.0	-1.0	757.0	1006.0	-1.0	1576.0	1198.0	-1.0	1933.0	1107.0	-1.0	2347.0	631.0	-1.0	1020.0	488.0	-1.0	1107.0	766.0	-1.0	1212.0	454.0	-1.0	1004.0	934.0	-1.0	1738.0	679.0	-1.0	1497.0	525.0	-1.0	940.0	676.0	-1.0	1497.0	1052.0	-1.0	1924.0	324.0	-1.0	979.0	305.0	-1.0	586.0	
628.472	916.0	-1.0	1278.0	534.0	-1.0	758.0	1007.0	-1.0	1576.0	1200.0	-1.0	1934.0	1106.0	-1.0	2341.0	630.0	-1.0	1018.0	487.0	-1.0	1102.0	764.0	-1.0	1206.0	453.0	-1.0	997.0	930.0	-1.0	1725.0	677.0	-1.0	1487.0	523.0	-1.0	934.0	675.0	-1.0	1490.0	1050.0	-1.0	1917.0	323.0	-1.0	973.0	304.0	-1.0	582.0	
628.971	915.0	-1.0	1276.0	533.0	-1.0	757.0	1007.0	-1.0	1573.0	1198.0	-1.0	1932.0	1104.0	-1.0	2332.0	630.0	-1.0	1014.0	485.0	-1.0	1096.0	761.0	-1.0	1198.0	452.0	-1.0	992.0	927.0	-1.0	1715.0	674.0	-1.0	1478.0	521.0	-1.0	928.0	675.0	-1.0	1484.0	1049.0	-1.0	1912.0	322.0	-1.0	970.0	303.0	-1.0	581.0	
629.470	916.0	-1.0	1276.0	533.0	-1.0	757.0	1007.0	-1.0	1573.0	1198.0	-1.0	1933.0	1103.0	-1.0	2324.0	629.0	-1.0	1011.0	485.0	-1.0	1091.0	758.0	-1.0	1191.0	451.0	-1.0	987.0	924.0	-1.0	1706.0	672.0	-1.0	1469.0	520.0	-1.0	924.0	673.0	-1.0	1478.0	1047.0	-1.0	1906.0	321.0	-1.0	965.0	303.0	-1.0	577.0	
629.969	914.0	-1.0	1272.0	531.0	-1.0	755.0	1006.0	-1.0	1570.0	1197.0	-1.0	1929.0	1101.0	-1.0	2316.0	628.0	-1.0	1008.0	484.0	-1.0	1087.0	755.0	-1.0	1183.0	450.0	-1.0	984.0	921.0	-1.0	1698.0	670.0	-1.0	1462.0	519.0	-1.0	921.0	672.0	-1.0	1476.0	1045.0	-1.0	1902.0	320.0	-1.0	963.0	302.0	-1.0	576.0	
630.468	915.0	-1.0	1270.0	532.0	-1.0	756.0	1006.0	-1.0	1570.0	1197.0	-1.0	1929.0	1100.0	-1.0	2310.0	627.0	-1.0	1006.0	482.0	-1.0	1082.0	754.0	-1.0	1176.0	450.0	-1.0	981.0	919.0	-1.0	1692.0	669.0	-1.0	1455.0	517.0	-1.0	917.0	671.0	-1.0	1470.0	1044.0	-1.0	1899.0	318.0	-1.0	959.0	301.0	-1.0	573.0	
630.967	913.0	-1.0	1267.0	531.0	-1.0	755.0	1005.0	-1.0	1567.0	1194.0	-1.0	1925.0	1098.0	-1.0	2303.0	627.0	-1.0	1004.0	481.0	-1.0	1079.0	751.0	-1.0	1169.0	450.0	-1.0	980.0	916.0	-1.0	1686.0	667.0	-1.0	1451.0	516.0	-1.0	915.0	671.0	-1.0	1470.0	1043.0	-1.0	1896.0	318.0	-1.0	957.0	300.0	-1.0	572.0	
631.466	911.0	-1.0	1263.0	529.0	-1.0	753.0	1003.0	-1.0	1564.0	1191.0	-1.0	1920.0	1096.0	-1.0	2297.0	626.0	-1.0	1001.0	481.0	-1.0	1076.0	750.0	-1.0	1164.0	450.0	-1.0	978.0	915.0	-1.0	1680.0	666.0	-1.0	1446.0	515.0	-1.0	912.0	670.0	-1.0	1467.0	1041.0	-1.0	1894.0	317.0	-1.0	955.0	299.0	-1.0	570.0	
631.965	910.0	-1.0	1263.0	528.0	-1.0	753.0	1003.0	-1.0	1564.0	1189.0	-1.0	1920.0	1095.0	-1.0	2294.0	625.0	-1.0	1001.0	481.0	-1.0	1075.0	749.0	-1.0	1160.0	449.0	-1.0	979.0	914.0	-1.0	1678.0	666.0	-1.0	1446.0	515.0	-1.0	912.0	671.0	-1.0	1468.0	1041.0	-1.0	1894.0	317.0	-1.0	955.0	298.0	-1.0	570.0	
632.464	909.0	-1.0	1262.0	527.0	-1.0	753.0	1002.0	-1.0	1563.0	1187.0	-1.0	1918.0	1094.0	-1.0	2291.0	625.0	-1.0	1000.0	480.0	-1.0	1072.0	748.0	-1.0	1157.0	449.0	-1.0	978.0	913.0	-1.0	1673.0	666.0	-1.0	1444.0	515.0	-1.0	909.0	670.0	-1.0	1466.0	1039.0	-1.0	1891.0	317.0	-1.0	954.0	298.0	-1.0	570.0	
632.963	910.0	-1.0	1260.0	527.0	-1.0	752.0	1003.0	-1.0	1563.0	1187.0	-1.0	1916.0	1094.0	-1.0	2288.0	624.0	-1.0	998.0	480.0	-1.0	1071.0	748.0	-1.0	1157.0	448.0	-1.0	973.0	911.0	-1.0	1665.0	665.0	-1.0	1440.0	512.0	-1.0	902.0	669.0	-1.0	1462.0	1037.0	-1.0	1885.0	317.0	-1.0	954.0	299.0	-1.0	570.0	
633.463	910.0	-1.0	1261.0	526.0	-1.0	752.0	1002.0	-1.0	1561.0	1186.0	-1.0	1914.0	1093.0	-1.0	2285.0	624.0	-1.0	997.0	479.0	-1.0	1070.0	748.0	-1.0	1155.0	447.0	-1.0	970.0	909.0	-1.0	1658.0	664.0	-1.0	1433.0	510.0	-1.0	897.0	668.0	-1.0	1459.0	1035.0	-1.0	1882.0	318.0	-1.0	955.0	299.0	-1.0	570.0	
633.962	908.0	-1.0	1256.0	525.0	-1.0	748.0	1000.0	-1.0	1555.0	1183.0	-1.0	1905.0	1090.0	-1.0	2274.0	623.0	-1.0	993.0	478.0	-1.0	1064.0	745.0	-1.0	1147.0	445.0	-1.0	962.0	904.0	-1.0	1643.0	660.0	-1.0	1419.0	508.0	-1.0	889.0	667.0	-1.0	1452.0	1033.0	-1.0	1876.0	317.0	-1.0	950.0	299.0	-1.0	569.0	
634.461	908.0	-1.0	1254.0	525.0	-1.0	747.0	999.0	-1.0	1550.0	1181.0	-1.0	1899.0	1087.0	-1.0	2263.0	622.0	-1.0	988.0	476.0	-1.0	1057.0	743.0	-1.0	1140.0	443.0	-1.0	953.0	899.0	-1.0	1628.0	655.0	-1.0	1401.0	505.0	-1.0	880.0	664.0	-1.0	1443.0	1030.0	-1.0	1867.0	315.0	-1.0	944.0	299.0	-1.0	566.0	
634.960	906.0	-1.0	1250.0	524.0	-1.0	745.0	997.0	-1.0	1543.0	1179.0	-1.0	1890.0	1084.0	-1.0	2251.0	620.0	-1.0	984.0	475.0	-1.0	1051.0	739.0	-1.0	1131.0	441.0	-1.0	945.0	893.0	-1.0	1613.0	650.0	-1.0	1384.0	502.0	-1.0	872.0	663.0	-1.0	1437.0	1029.0	-1.0	1860.0	315.0	-1.0	940.0	298.0	-1.0	564.0	
635.459	904.0	-1.0	1243.0	523.0	-1.0	741.0	994.0	-1.0	1532.0	1176.0	-1.0	1879.0	1080.0	-1.0	2237.0	619.0	-1.0	979.0	472.0	-1.0	1044.0	736.0	-1.0	1123.0	437.0	-1.0	937.0	887.0	-1.0	1598.0	645.0	-1.0	1367.0	499.0	-1.0	863.0	662.0	-1.0	1429.0	1027.0	-1.0	1853.0	313.0	-1.0	935.0	297.0	-1.0	562.0	
635.958	902.0	-1.0	1235.0	522.0	-1.0	736.0	992.0	-1.0	1523.0	1173.0	-1.0	1867.0	1076.0	-1.0	2223.0	617.0	-1.0	973.0	471.0	-1.0	1037.0	732.0	-1.0	1114.0	435.0	-1.0	927.0	882.0	-1.0	1583.0	641.0	-1.0	1350.0	496.0	-1.0	855.0	660.0	-1.0	1418.0	1024.0	-1.0	1842.0	312.0	-1.0	928.0	295.0	-1.0	557.0	
636.457	900.0	-1.0	1229.0	522.0	-1.0	734.0	989.0	-1.0	1514.0	1170.0	-1.0	1858.0	1073.0	-1.0	2213.0	617.0	-1.0	970.0	470.0	-1.0	1031.0	730.0	-1.0	1108.0	433.0	-1.0	921.0	878.0	-1.0	1573.0	636.0	-1.0	1336.0	495.0	-1.0	849.0	658.0	-1.0	1413.0	1023.0	-1.0	1836.0	311.0	-1.0	924.0	295.0	-1.0	555.0	
636.956	898.0	-1.0	1222.0	520.0	-1.0	730.0	987.0	-1.0	1504.0	1167.0	-1.0	1846.0	1070.0	-1.0	2200.0	615.0	-1.0	966.0	468.0	-1.0	1026.0	727.0	-1.0	1101.0	432.0	-1.0	914.0	873.0	-1.0	1561.0	633.0	-1.0	1322.0	492.0	-1.0	843.0	657.0	-1.0	1406.0	1020.0	-1.0	1828.0	310.0	-1.0	919.0	294.0	-1.0	552.0	
637.455	897.0	-1.0	1221.0	520.0	-1.0	729.0	985.0	-1.0	1500.0	1166.0	-1.0	1842.0	1069.0	-1.0	2191.0	615.0	-1.0	963.0	468.0	-1.0	1022.0	726.0	-1.0	1098.0	430.0	-1.0	909.0	870.0	-1.0	1553.0	631.0	-1.0	1311.0	491.0	-1.0	838.0	656.0	-1.0	1396.0	1018.0	-1.0	1817.0	309.0	-1.0	913.0	293.0	-1.0	549.0	
637.955	896.0	-1.0	1219.0	520.0	-1.0	728.0	984.0	-1.0	1495.0	1165.0	-1.0	1837.0	1067.0	-1.0	2185.0	615.0	-1.0	961.0	468.0	-1.0	1021.0	726.0	-1.0	1096.0	430.0	-1.0	906.0	868.0	-1.0	1548.0	629.0	-1.0	1303.0	490.0	-1.0	834.0	655.0	-1.0	1392.0	1017.0	-1.0	1812.0	309.0	-1.0	913.0	294.0	-1.0	548.0	
638.454	894.0	-1.0	1213.0	518.0	-1.0	724.0	983.0	-1.0	1489.0	1163.0	-1.0	1830.0	1066.0	-1.0	2180.0	614.0	-1.0	960.0	468.0	-1.0	1020.0	726.0	-1.0	1096.0	430.0	-1.0	904.0	868.0	-1.0	1546.0	627.0	-1.0	1296.0	489.0	-1.0	831.0	654.0	-1.0	1388.0	1015.0	-1.0	1806.0	308.0	-1.0	911.0	293.0	-1.0	546.0	
638.954	896.0	-1.0	1215.0	519.0	-1.0	725.0	984.0	-1.0	1491.0	1165.0	-1.0	1831.0	1067.0	-1.0	2182.0	615.0	-1.0	960.0	468.0	-1.0	1022.0	728.0	-1.0	1099.0	429.0	-1.0	903.0	869.0	-1.0	1547.0	627.0	-1.0	1294.0	489.0	-1.0	828.0	655.0	-1.0	1383.0	1013.0	-1.0	1798.0	308.0	-1.0	909.0	293.0	-1.0	545.0	
639.453	897.0	-1.0	1218.0	520.0	-1.0	726.0	986.0	-1.0	1493.0	1167.0	-1.0	1833.0	1069.0	-1.0	2188.0	616.0	-1.0	962.0	470.0	-1.0	1027.0	730.0	-1.0	1103.0	430.0	-1.0	904.0	871.0	-1.0	1551.0	629.0	-1.0	1295.0	490.0	-1.0	829.0	656.0	-1.0	1384.0	1013.0	-1.0	1796.0	309.0	-1.0	909.0	294.0	-1.0	547.0	
639.952	897.0	-1.0	1216.0	520.0	-1.0	725.0	986.0	-1.0	1492.0	1166.0	-1.0	1829.0	1070.0	-1.0	2191.0	616.0	-1.0	962.0	470.0	-1.0	1030.0	732.0	-1.0	1107.0	431.0	-1.0	904.0	873.0	-1.0	1553.0	629.0	-1.0	1293.0	490.0	-1.0	828.0	656.0	-1.0	1382.0	1011.0	-1.0	1793.0	309.0	-1.0	909.0	294.0	-1.0	546.0	
640.451	898.0	-1.0	1220.0	522.0	-1.0	727.0	987.0	-1.0	1494.0	1168.0	-1.0	1832.0	1072.0	-1.0	2197.0	618.0	-1.0	964.0	472.0	-1.0	1033.0	734.0	-1.0	1110.0	431.0	-1.0	904.0	875.0	-1.0	1553.0	630.0	-1.0	1292.0	491.0	-1.0	828.0	656.0	-1.0	1378.0	1010.0	-1.0	1788.0	309.0	-1.0	906.0	294.0	-1.0	544.0	
640.950	899.0	-1.0	1223.0	522.0	-1.0	727.0	988.0	-1.0	1495.0	1169.0	-1.0	1833.0	1074.0	-1.0	2202.0	618.0	-1.0	965.0	472.0	-1.0	1036.0	735.0	-1.0	1112.0	431.0	-1.0	906.0	877.0	-1.0	1554.0	630.0	-1.0	1291.0	492.0	-1.0	830.0	656.0	-1.0	1378.0	1011.0	-1.0	1786.0	308.0	-1.0	906.0	295.0	-1.0	545.0	
641.449	898.0	-1.0	1219.0	522.0	-1.0	726.0	987.0	-1.0	1492.0	1168.0	-1.0	1828.0	1074.0	-1.0	2203.0	619.0	-1.0	965.0	473.0	-1.0	1038.0	735.0	-1.0	1112.0	432.0	-1.0	906.0	879.0	-1.0	1558.0	632.0	-1.0	1292.0	492.0	-1.0	831.0	656.0	-1.0	1378.0	1011.0	-1.0	1785.0	309.0	-1.0	905.0	294.0	-1.0	544.0	
641.948	900.0	-1.0	1221.0	523.0	-1.0	727.0	989.0	-1.0	1494.0	1170.0	-1.0	1830.0	1077.0	-1.0	2209.0	619.0	-1.0	966.0	474.0	-1.0	1041.0	737.0	-1.0	1115.0	433.0	-1.0	908.0	882.0	-1.0	1562.0	633.0	-1.0	1294.0	494.0	-1.0	833.0	657.0	-1.0	1375.0	1011.0	-1.0	1784.0	308.0	-1.0	905.0	295.0	-1.0	544.0	
642.448	900.0	-1.0	1223.0	523.0	-1.0	727.0	989.0	-1.0	1495.0	1170.0	-1.0	1830.0	1078.0	-1.0	2214.0	620.0	-1.0	968.0	475.0	-1.0	1045.0	739.0	-1.0	1118.0	434.0	-1.0	911.0	885.0	-1.0	1569.0	635.0	-1.0	1299.0	495.0	-1.0	837.0	658.0	-1.0	1379.0	1012.0	-1.0	1787.0	310.0	-1.0	907.0	295.0	-1.0	546.0	
642.947	898.0	-1.0	1219.0	522.0	-1.0	725.0	988.0	-1.0	1491.0	1168.0	-1.0	1825.0	1079.0	-1.0	2216.0	620.0	-1.0	968.0	475.0	-1.0	1046.0	739.0	-1.0	1121.0	435.0	-1.0	913.0	887.0	-1.0	1574.0	636.0	-1.0	1302.0	496.0	-1.0	839.0	659.0	-1.0	1380.0	1013.0	-1.0	1788.0	309.0	-1.0	907.0	295.0	-1.0	546.0	
643.447	899.0	-1.0	1221.0	522.0	-1.0	725.0	988.0	-1.0	1492.0	1168.0	-1.0	1825.0	1081.0	-1.0	2223.0	621.0	-1.0	970.0	477.0	-1.0	1050.0	741.0	-1.0	1124.0	436.0	-1.0	916.0	890.0	-1.0	1579.0	639.0	-1.0	1306.0	498.0	-1.0	841.0	659.0	-1.0	1378.0	1013.0	-1.0	1786.0	309.0	-1.0	905.0	295.0	-1.0	546.0	
643.947	899.0	-1.0	1220.0	521.0	-1.0	724.0	987.0	-1.0	1490.0	1168.0	-1.0	1821.0	1082.0	-1.0	2224.0	621.0	-1.0	970.0	477.0	-1.0	1052.0	741.0	-1.0	1124.0	437.0	-1.0	918.0	891.0	-1.0	1579.0	640.0	-1.0	1308.0	499.0	-1.0	843.0	660.0	-1.0	1379.0	1014.0	-1.0	1787.0	309.0	-1.0	907.0	296.0	-1.0	546.0	
644.446	901.0	-1.0	1218.0	521.0	-1.0	723.0	988.0	-1.0	1490.0	1168.0	-1.0	1818.0	1082.0	-1.0	2224.0	622.0	-1.0	970.0	477.0	-1.0	1052.0	741.0	-1.0	1123.0	437.0	-1.0	918.0	892.0	-1.0	1579.0	642.0	-1.0	1309.0	499.0	-1.0	844.0	659.0	-1.0	1378.0	1014.0	-1.0	1785.0	309.0	-1.0	906.0	295.0	-1.0	545.0	
644.945	901.0	-1.0	1220.0	522.0	-1.0	724.0	988.0	-1.0	1491.0	1169.0	-1.0	1818.0	1084.0	-1.0	2228.0	622.0	-1.0	970.0	478.0	-1.0	1054.0	742.0	-1.0	1123.0	438.0	-1.0	921.0	893.0	-1.0	1581.0	643.0	-1.0	1313.0	500.0	-1.0	846.0	661.0	-1.0	1381.0	1014.0	-1.0	1788.0	310.0	-1.0	908.0	295.0	-1.0	546.0	
645.444	900.0	-1.0	1219.0	522.0	-1.0	723.0	987.0	-1.0	1490.0	1167.0	-1.0	1816.0	1084.0	-1.0	2230.0	622.0	-1.0	971.0	479.0	-1.0	1057.0	743.0	-1.0	1123.0	439.0	-1.0	922.0	893.0	-1.0	1580.0	644.0	-1.0	1314.0	501.0	-1.0	848.0	661.0	-1.0	1383.0	1014.0	-1.0	1787.0	310.0	-1.0	909.0	294.0	-1.0	546.0	
645.943	902.0	-1.0	1224.0	523.0	-1.0	725.0	988.0	-1.0	1493.0	1170.0	-1.0	1819.0	1086.0	-1.0	2234.0	623.0	-1.0	972.0	479.0	-1.0	1059.0	743.0	-1.0	1123.0	439.0	-1.0	923.0	894.0	-1.0	1580.0	645.0	-1.0	1314.0	502.0	-1.0	848.0	661.0	-1.0	1382.0	1014.0	-1.0	1784.0	309.0	-1.0	907.0	295.0	-1.0	545.0	
646.442	903.0	-1.0	1227.0	523.0	-1.0	727.0	989.0	-1.0	1495.0	1170.0	-1.0	1821.0	1086.0	-1.0	2239.0	624.0	-1.0	974.0	480.0	-1.0	1062.0	744.0	-1.0	1126.0	440.0	-1.0	925.0	895.0	-1.0	1582.0	646.0	-1.0	1317.0	503.0	-1.0	849.0	662.0	-1.0	1384.0	1015.0	-1.0	1786.0	310.0	-1.0	909.0	295.0	-1.0	545.0	
646.941	903.0	-1.0	1225.0	524.0	-1.0	727.0	989.0	-1.0	1495.0	1170.0	-1.0	1818.0	1087.0	-1.0	2242.0	624.0	-1.0	975.0	480.0	-1.0	1064.0	745.0	-1.0	1127.0	440.0	-1.0	926.0	898.0	-1.0	1585.0	646.0	-1.0	1317.0	504.0	-1.0	850.0	664.0	-1.0	1386.0	1016.0	-1.0	1787.0	311.0	-1.0	909.0	295.0	-1.0	545.0	
647.440	905.0	-1.0	1230.0	525.0	-1.0	730.0	990.0	-1.0	1499.0	1171.0	-1.0	1822.0	1089.0	-1.0	2246.0	625.0	-1.0	977.0	481.0	-1.0	1067.0	747.0	-1.0	1130.0	441.0	-1.0	925.0	900.0	-1.0	1587.0	647.0	-1.0	1318.0	505.0	-1.0	851.0	664.0	-1.0	1384.0	1016.0	-1.0	1786.0	310.0	-1.0	906.0	295.0	-1.0	544.0	
647.939	904.0	-1.0	1231.0	526.0	-1.0	731.0	990.0	-1.0	1499.0	1172.0	-1.0	1823.0	1089.0	-1.0	2248.0	625.0	-1.0	978.0	481.0	-1.0	1068.0	748.0	-1.0	1131.0	441.0	-1.0	927.0	902.0	-1.0	1590.0	648.0	-1.0	1318.0	506.0	-1.0	852.0	664.0	-1.0	1388.0	1019.0	-1.0	1788.0	310.0	-1.0	908.0	295.0	-1.0	543.0	
648.438	903.0	-1.0	1226.0	524.0	-1.0	728.0	989.0	-1.0	1496.0	1169.0	-1.0	1817.0	1089.0	-1.0	2245.0	625.0	-1.0	977.0	481.0	-1.0	1067.0	748.0	-1.0	1130.0	441.0	-1.0	926.0	903.0	-1.0	1591.0	648.0	-1.0	1316.0	506.0	-1.0	852.0	665.0	-1.0	1388.0	1020.0	-1.0	1788.0	310.0	-1.0	907.0	295.0	-1.0	543.0	
648.937	904.0	-1.0	1228.0	526.0	-1.0	730.0	989.0	-1.0	1496.0	1171.0	-1.0	1817.0	1088.0	-1.0	2246.0	626.0	-1.0	979.0	481.0	-1.0	1068.0	747.0	-1.0	1131.0	441.0	-1.0	925.0	903.0	-1.0	1592.0	649.0	-1.0	1316.0	507.0	-1.0	852.0	666.0	-1.0	1386.0	1020.0	-1.0	1787.0	310.0	-1.0	905.0	295.0	-1.0	542.0	
649.436	903.0	-1.0	1227.0	525.0	-1.0	730.0	988.0	-1.0	1494.0	1170.0	-1.0	1815.0	1088.0	-1.0	2244.0	625.0	-1.0	977.0	481.0	-1.0	1067.0	747.0	-1.0	1130.0	440.0	-1.0	925.0	904.0	-1.0	1592.0	649.0	-1.0	1314.0	507.0	-1.0	853.0	666.0	-1.0	1387.0	1021.0	-1.0	1790.0	310.0	-1.0	905.0	296.0	-1.0	543.0	
649.935	902.0	-1.0	1222.0	525.0	-1.0	729.0	987.0	-1.0	1491.0	1169.0	-1.0	1812.0	1087.0	-1.0	2239.0	625.0	-1.0	977.0	480.0	-1.0	1064.0	748.0	-1.0	1128.0	440.0	-1.0	923.0	904.0	-1.0	1591.0	647.0	-1.0	1311.0	507.0	-1.0	851.0	666.0	-1.0	1387.0	1022.0	-1.0	1790.0	310.0	-1.0	906.0	296.0	-1.0	543.0	
650.435	902.0	-1.0	1223.0	524.0	-1.0	729.0	987.0	-1.0	1492.0	1169.0	-1.0	1813.0	1086.0	-1.0	2239.0	625.0	-1.0	977.0	480.0	-1.0	1064.0	746.0	-1.0	1128.0	440.0	-1.0	924.0	903.0	-1.0	1593.0	647.0	-1.0	1312.0	508.0	-1.0	852.0	668.0	-1.0	1390.0	1024.0	-1.0	1793.0	312.0	-1.0	908.0	296.0	-1.0	544.0	
650.934	901.0	-1.0	1222.0	525.0	-1.0	729.0	987.0	-1.0	1490.0	1169.0	-1.0	1811.0	1086.0	-1.0	2237.0	625.0	-1.0	977.0	480.0	-1.0	1063.0	746.0	-1.0	1126.0	439.0	-1.0	923.0	904.0	-1.0	1590.0	647.0	-1.0	1309.0	507.0	-1.0	852.0	669.0	-1.0	1392.0	1025.0	-1.0	1795.0	312.0	-1.0	909.0	296.0	-1.0	544.0	
651.433	901.0	-1.0	1217.0	524.0	-1.0	728.0	986.0	-1.0	1487.0	1169.0	-1.0	1808.0	1084.0	-1.0	2231.0	625.0	-1.0	975.0	479.0	-1.0	1059.0	744.0	-1.0	1122.0	438.0	-1.0	919.0	901.0	-1.0	1583.0	645.0	-1.0	1303.0	506.0	-1.0	849.0	668.0	-1.0	1389.0	1025.0	-1.0	1793.0	312.0	-1.0	907.0	296.0	-1.0	544.0	
651.932	900.0	-1.0	1217.0	524.0	-1.0	728.0	985.0	-1.0	1486.0	1168.0	-1.0	1807.0	1084.0	-1.0	2228.0	625.0	-1.0	974.0	479.0	-1.0	1057.0	743.0	-1.0	1119.0	438.0	-1.0	917.0	899.0	-1.0	1578.0	645.0	-1.0	1298.0	505.0	-1.0	848.0	668.0	-1.0	1389.0	1026.0	-1.0	1793.0	311.0	-1.0	906.0	298.0	-1.0	543.0	
652.431	899.0	-1.0	1214.0	524.0	-1.0	728.0	984.0	-1.0	1482.0	1166.0	-1.0	1803.0	1082.0	-1.0	2221.0	624.0	-1.0	972.0	478.0	-1.0	1054.0	742.0	-1.0	1113.0	437.0	-1.0	913.0	897.0	-1.0	1569.0	642.0	-1.0	1292.0	505.0	-1.0	845.0	668.0	-1.0	1388.0	1026.0	-1.0	1792.0	312.0	-1.0	905.0	296.0	-1.0	541.0	
652.930	899.0	-1.0	1210.0	524.0	-1.0	726.0	984.0	-1.0	1479.0	1167.0	-1.0	1800.0	1081.0	-1.0	2214.0	624.0	-1.0	970.0	477.0	-1.0	1050.0	741.0	-1.0	1109.0	436.0	-1.0	908.0	894.0	-1.0	1559.0	640.0	-1.0	1284.0	503.0	-1.0	840.0	668.0	-1.0	1384.0	1024.0	-1.0	1788.0	310.0	-1.0	902.0	296.0	-1.0	540.0	
653.429	899.0	-1.0	1210.0	524.0	-1.0	727.0	983.0	-1.0	1479.0	1166.0	-1.0	1799.0	1080.0	-1.0	2211.0	623.0	-1.0	970.0	477.0	-1.0	1048.0	740.0	-1.0	1107.0	435.0	-1.0	906.0	893.0	-1.0	1555.0	639.0	-1.0	1280.0	503.0	-1.0	839.0	668.0	-1.0	1386.0	1026.0	-1.0	1788.0	311.0	-1.0	902.0	296.0	-1.0	540.0	
653.928	899.0	-1.0	1208.0	523.0	-1.0	726.0	982.0	-1.0	1475.0	1165.0	-1.0	1796.0	1079.0	-1.0	2206.0	624.0	-1.0	968.0	476.0	-1.0	1045.0	739.0	-1.0	1104.0	434.0	-1.0	903.0	891.0	-1.0	1551.0	638.0	-1.0	1276.0	502.0	-1.0	836.0	667.0	-1.0	1384.0	1025.0	-1.0	1787.0	311.0	-1.0	902.0	295.0	-1.0	540.0	
654.427	901.0	-1.0	1215.0	525.0	-1.0	728.0	984.0	-1.0	1481.0	1166.0	-1.0	1803.0	1080.0	-1.0	2211.0	624.0	-1.0	971.0	477.0	-1.0	1047.0	741.0	-1.0	1107.0	434.0	-1.0	904.0	893.0	-1.0	1552.0	639.0	-1.0	1279.0	502.0	-1.0	836.0	667.0	-1.0	1384.0	1026.0	-1.0	1787.0	311.0	-1.0	901.0	295.0	-1.0	538.0	
654.926	903.0	-1.0	1220.0	525.0	-1.0	730.0	985.0	-1.0	1486.0	1168.0	-1.0	1807.0	1082.0	-1.0	2219.0	625.0	-1.0	973.0	477.0	-1.0	1051.0	743.0	-1.0	1113.0	435.0	-1.0	906.0	895.0	-1.0	1558.0	641.0	-1.0	1286.0	503.0	-1.0	837.0	668.0	-1.0	1389.0	1028.0	-1.0	1793.0	312.0	-1.0	904.0	296.0	-1.0	541.0	
655.425	904.0	-1.0	1223.0	525.0	-1.0	731.0	986.0	-1.0	1490.0	1169.0	-1.0	1810.0	1084.0	-1.0	2226.0	625.0	-1.0	975.0	478.0	-1.0	1054.0	746.0	-1.0	1118.0	436.0	-1.0	909.0	898.0	-1.0	1566.0	644.0	-1.0	1293.0	504.0	-1.0	841.0	669.0	-1.0	1394.0	1029.0	-1.0	1799.0	313.0	-1.0	907.0	298.0	-1.0	544.0	
655.924	907.0	-1.0	1231.0	526.0	-1.0	735.0	988.0	-1.0	1499.0	1172.0	-1.0	1819.0	1087.0	-1.0	2238.0	627.0	-1.0	979.0	479.0	-1.0	1060.0	749.0	-1.0	1126.0	438.0	-1.0	917.0	902.0	-1.0	1578.0	647.0	-1.0	1305.0	506.0	-1.0	846.0	671.0	-1.0	1400.0	1032.0	-1.0	1804.0	314.0	-1.0	911.0	299.0	-1.0	547.0	
656.423	909.0	-1.0	1238.0	527.0	-1.0	739.0	990.0	-1.0	1506.0	1174.0	-1.0	1827.0	1089.0	-1.0	2251.0	628.0	-1.0	983.0	480.0	-1.0	1066.0	752.0	-1.0	1132.0	440.0	-1.0	924.0	907.0	-1.0	1590.0	650.0	-1.0	1319.0	507.0	-1.0	853.0	673.0	-1.0	1409.0	1034.0	-1.0	1813.0	315.0	-1.0	916.0	300.0	-1.0	551.0	
656.922	909.0	-1.0	1239.0	527.0	-1.0	739.0	991.0	-1.0	1510.0	1175.0	-1.0	1828.0	1091.0	-1.0	2260.0	629.0	-1.0	985.0	482.0	-1.0	1071.0	754.0	-1.0	1137.0	442.0	-1.0	930.0	911.0	-1.0	1601.0	654.0	-1.0	1330.0	509.0	-1.0	857.0	674.0	-1.0	1414.0	1037.0	-1.0	1819.0	316.0	-1.0	920.0	301.0	-1.0	554.0	
657.421	911.0	-1.0	1248.0	528.0	-1.0	742.0	993.0	-1.0	1518.0	1177.0	-1.0	1838.0	1095.0	-1.0	2273.0	629.0	-1.0	989.0	483.0	-1.0	1077.0	756.0	-1.0	1144.0	443.0	-1.0	936.0	915.0	-1.0	1612.0	657.0	-1.0	1342.0	511.0	-1.0	860.0	675.0	-1.0	1418.0	1038.0	-1.0	1823.0	317.0	-1.0	921.0	301.0	-1.0	555.0	
657.920	912.0	-1.0	1252.0	529.0	-1.0	744.0	994.0	-1.0	1523.0	1178.0	-1.0	1842.0	1097.0	-1.0	2282.0	630.0	-1.0	992.0	484.0	-1.0	1081.0	758.0	-1.0	1149.0	445.0	-1.0	942.0	918.0	-1.0	1619.0	659.0	-1.0	1352.0	513.0	-1.0	865.0	676.0	-1.0	1425.0	1040.0	-1.0	1830.0	317.0	-1.0	925.0	302.0	-1.0	557.0	
658.420	912.0	-1.0	1251.0	528.0	-1.0	744.0	994.0	-1.0	1525.0	1177.0	-1.0	1841.0	1097.0	-1.0	2288.0	630.0	-1.0	992.0	484.0	-1.0	1083.0	759.0	-1.0	1152.0	445.0	-1.0	945.0	920.0	-1.0	1625.0	662.0	-1.0	1359.0	513.0	-1.0	867.0	677.0	-1.0	1428.0	1041.0	-1.0	1833.0	317.0	-1.0	927.0	303.0	-1.0	559.0	
658.919	914.0	-1.0	1257.0	529.0	-1.0	747.0	996.0	-1.0	1531.0	1179.0	-1.0	1848.0	1099.0	-1.0	2298.0	631.0	-1.0	996.0	485.0	-1.0	1088.0	760.0	-1.0	1156.0	447.0	-1.0	951.0	922.0	-1.0	1633.0	664.0	-1.0	1369.0	515.0	-1.0	872.0	678.0	-1.0	1432.0	1043.0	-1.0	1837.0	319.0	-1.0	929.0	303.0	-1.0	560.0	
659.418	915.0	-1.0	1260.0	529.0	-1.0	748.0	997.0	-1.0	1535.0	1179.0	-1.0	1850.0	1100.0	-1.0	2304.0	631.0	-1.0	997.0	486.0	-1.0	1091.0	761.0	-1.0	1159.0	448.0	-1.0	954.0	924.0	-1.0	1638.0	666.0	-1.0	1376.0	515.0	-1.0	875.0	678.0	-1.0	1437.0	1045.0	-1.0	1842.0	319.0	-1.0	932.0	304.0	-1.0	561.0	
659.918	914.0	-1.0	1258.0	529.0	-1.0	748.0	997.0	-1.0	1536.0	1180.0	-1.0	1851.0	1100.0	-1.0	2307.0	631.0	-1.0	998.0	486.0	-1.0	1092.0	762.0	-1.0	1161.0	448.0	-1.0	956.0	923.0	-1.0	1641.0	666.0	-1.0	1380.0	516.0	-1.0	875.0	679.0	-1.0	1440.0	1045.0	-1.0	1845.0	318.0	-1.0	934.0	304.0	-1.0	563.0	
660.418	915.0	-1.0	1263.0	530.0	-1.0	750.0	999.0	-1.0	1541.0	1181.0	-1.0	1856.0	1101.0	-1.0	2314.0	632.0	-1.0	1000.0	486.0	-1.0	1095.0	763.0	-1.0	1164.0	448.0	-1.0	960.0	926.0	-1.0	1646.0	668.0	-1.0	1385.0	517.0	-1.0	877.0	680.0	-1.0	1440.0	1046.0	-1.0	1845.0	320.0	-1.0	934.0	304.0	-1.0	563.0	
660.917	915.0	-1.0	1265.0	529.0	-1.0	751.0	998.0	-1.0	1543.0	1181.0	-1.0	1857.0	1102.0	-1.0	2317.0	632.0	-1.0	1001.0	486.0	-1.0	1096.0	763.0	-1.0	1165.0	449.0	-1.0	960.0	925.0	-1.0	1648.0	668.0	-1.0	1388.0	517.0	-1.0	877.0	679.0	-1.0	1443.0	1047.0	-1.0	1849.0	319.0	-1.0	937.0	305.0	-1.0	565.0	
661.417	913.0	-1.0	1261.0	529.0	-1.0	748.0	998.0	-1.0	1540.0	1180.0	-1.0	1853.0	1101.0	-1.0	2314.0	632.0	-1.0	999.0	486.0	-1.0	1094.0	762.0	-1.0	1164.0	448.0	-1.0	959.0	925.0	-1.0	1646.0	668.0	-1.0	1387.0	516.0	-1.0	876.0	678.0	-1.0	1442.0	1046.0	-1.0	1847.0	319.0	-1.0	936.0	304.0	-1.0	565.0	
661.916	914.0	-1.0	1262.0	529.0	-1.0	749.0	998.0	-1.0	1541.0	1180.0	-1.0	1854.0	1100.0	-1.0	2313.0	631.0	-1.0	999.0	485.0	-1.0	1094.0	762.0	-1.0	1163.0	448.0	-1.0	959.0	924.0	-1.0	1646.0	667.0	-1.0	1388.0	517.0	-1.0	875.0	678.0	-1.0	1443.0	1046.0	-1.0	1848.0	320.0	-1.0	938.0	304.0	-1.0	564.0	
662.415	913.0	-1.0	1259.0	528.0	-1.0	748.0	997.0	-1.0	1538.0	1179.0	-1.0	1849.0	1098.0	-1.0	2307.0	630.0	-1.0	996.0	484.0	-1.0	1091.0	760.0	-1.0	1159.0	447.0	-1.0	957.0	922.0	-1.0	1642.0	667.0	-1.0	1385.0	516.0	-1.0	874.0	679.0	-1.0	1443.0	1046.0	-1.0	1845.0	319.0	-1.0	937.0	304.0	-1.0	564.0	
662.914	913.0	-1.0	1261.0	529.0	-1.0	748.0	997.0	-1.0	1539.0	1179.0	-1.0	1851.0	1097.0	-1.0	2302.0	630.0	-1.0	994.0	484.0	-1.0	1088.0	759.0	-1.0	1156.0	446.0	-1.0	954.0	921.0	-1.0	1636.0	666.0	-1.0	1381.0	515.0	-1.0	870.0	677.0	-1.0	1438.0	1045.0	-1.0	1841.0	318.0	-1.0	933.0	304.0	-1.0	562.0	
663.413	913.0	-1.0	1259.0	529.0	-1.0	747.0	996.0	-1.0	1536.0	1179.0	-1.0	1849.0	1096.0	-1.0	2296.0	630.0	-1.0	992.0	483.0	-1.0	1084.0	757.0	-1.0	1151.0	445.0	-1.0	951.0	918.0	-1.0	1631.0	665.0	-1.0	1377.0	514.0	-1.0	867.0	677.0	-1.0	1438.0	1044.0	-1.0	1840.0	319.0	-1.0	933.0	303.0	-1.0	561.0	
663.913	911.0	-1.0	1254.0	528.0	-1.0	745.0	995.0	-1.0	1532.0	1178.0	-1.0	1843.0	1094.0	-1.0	2289.0	629.0	-1.0	989.0	481.0	-1.0	1080.0	755.0	-1.0	1146.0	444.0	-1.0	947.0	916.0	-1.0	1626.0	663.0	-1.0	1372.0	513.0	-1.0	864.0	676.0	-1.0	1436.0	1043.0	-1.0	1838.0	317.0	-1.0	930.0	303.0	-1.0	560.0	
664.412	910.0	-1.0	1253.0	528.0	-1.0	745.0	994.0	-1.0	1531.0	1178.0	-1.0	1843.0	1092.0	-1.0	2285.0	628.0	-1.0	988.0	480.0	-1.0	1077.0	754.0	-1.0	1143.0	444.0	-1.0	946.0	914.0	-1.0	1622.0	661.0	-1.0	1369.0	512.0	-1.0	862.0	676.0	-1.0	1437.0	1044.0	-1.0	1838.0	317.0	-1.0	931.0	303.0	-1.0	560.0	
664.912	909.0	-1.0	1251.0	528.0	-1.0	745.0	993.0	-1.0	1529.0	1177.0	-1.0	1840.0	1091.0	-1.0	2279.0	628.0	-1.0	985.0	480.0	-1.0	1073.0	752.0	-1.0	1139.0	442.0	-1.0	943.0	911.0	-1.0	1615.0	660.0	-1.0	1364.0	510.0	-1.0	859.0	675.0	-1.0	1435.0	1043.0	-1.0	1837.0	315.0	-1.0	930.0	302.0	-1.0	560.0	
665.411	910.0	-1.0	1254.0	527.0	-1.0	746.0	993.0	-1.0	1530.0	1178.0	-1.0	1842.0	1090.0	-1.0	2276.0	627.0	-1.0	984.0	479.0	-1.0	1070.0	750.0	-1.0	1135.0	441.0	-1.0	939.0	908.0	-1.0	1608.0	659.0	-1.0	1358.0	508.0	-1.0	855.0	674.0	-1.0	1430.0	1041.0	-1.0	1832.0	315.0	-1.0	926.0	302.0	-1.0	557.0	
665.910	909.0	-1.0	1252.0	527.0	-1.0	745.0	992.0	-1.0	1527.0	1177.0	-1.0	1840.0	1089.0	-1.0	2270.0	626.0	-1.0	982.0	478.0	-1.0	1067.0	749.0	-1.0	1130.0	440.0	-1.0	936.0	904.0	-1.0	1600.0	657.0	-1.0	1353.0	507.0	-1.0	851.0	673.0	-1.0	1428.0	1039.0	-1.0	1830.0	314.0	-1.0	924.0	301.0	-1.0	555.0	
666.410	907.0	-1.0	1246.0	526.0	-1.0	743.0	991.0	-1.0	1524.0	1175.0	-1.0	1835.0	1087.0	-1.0	2263.0	626.0	-1.0	978.0	477.0	-1.0	1062.0	746.0	-1.0	1124.0	439.0	-1.0	932.0	902.0	-1.0	1592.0	654.0	-1.0	1346.0	505.0	-1.0	846.0	670.0	-1.0	1423.0	1038.0	-1.0	1826.0	313.0	-1.0	920.0	300.0	-1.0	553.0	
666.909	906.0	-1.0	1244.0	525.0	-1.0	742.0	990.0	-1.0	1521.0	1173.0	-1.0	1833.0	1085.0	-1.0	2258.0	625.0	-1.0	977.0	476.0	-1.0	1059.0	744.0	-1.0	1119.0	438.0	-1.0	930.0	898.0	-1.0	1584.0	652.0	-1.0	1341.0	505.0	-1.0	843.0	670.0	-1.0	1423.0	1037.0	-1.0	1825.0	313.0	-1.0	920.0	299.0	-1.0	552.0	
667.408	905.0	-1.0	1240.0	524.0	-1.0	741.0	989.0	-1.0	1519.0	1173.0	-1.0	1831.0	1084.0	-1.0	2254.0	624.0	-1.0	975.0	475.0	-1.0	1055.0	742.0	-1.0	1114.0	436.0	-1.0	927.0	895.0	-1.0	1578.0	651.0	-1.0	1337.0	502.0	-1.0	840.0	669.0	-1.0	1419.0	1035.0	-1.0	1821.0	311.0	-1.0	917.0	299.0	-1.0	552.0	
667.908	904.0	-1.0	1240.0	524.0	-1.0	741.0	989.0	-1.0	1519.0	1172.0	-1.0	1832.0	1083.0	-1.0	2251.0	624.0	-1.0	974.0	474.0	-1.0	1053.0	740.0	-1.0	1111.0	437.0	-1.0	927.0	893.0	-1.0	1575.0	650.0	-1.0	1336.0	502.0	-1.0	838.0	669.0	-1.0	1421.0	1035.0	-1.0	1822.0	311.0	-1.0	917.0	299.0	-1.0	552.0	
668.407	903.0	-1.0	1239.0	523.0	-1.0	741.0	988.0	-1.0	1518.0	1171.0	-1.0	1831.0	1082.0	-1.0	2249.0	623.0	-1.0	974.0	474.0	-1.0	1051.0	739.0	-1.0	1108.0	437.0	-1.0	926.0	891.0	-1.0	1571.0	649.0	-1.0	1335.0	500.0	-1.0	837.0	667.0	-1.0	1420.0	1034.0	-1.0	1821.0	310.0	-1.0	916.0	298.0	-1.0	550.0	
668.906	904.0	-1.0	1243.0	524.0	-1.0	743.0	988.0	-1.0	1520.0	1171.0	-1.0	1835.0	1082.0	-1.0	2251.0	624.0	-1.0	974.0	473.0	-1.0	1051.0	738.0	-1.0	1107.0	437.0	-1.0	927.0	891.0	-1.0	1570.0	649.0	-1.0	1336.0	500.0	-1.0	836.0	668.0	-1.0	1419.0	1034.0	-1.0	1819.0	311.0	-1.0	914.0	297.0	-1.0	549.0	
669.405	903.0	-1.0	1242.0	524.0	-1.0	743.0	987.0	-1.0	1519.0	1170.0	-1.0	1835.0	1081.0	-1.0	2249.0	623.0	-1.0	973.0	472.0	-1.0	1049.0	738.0	-1.0	1105.0	437.0	-1.0	926.0	889.0	-1.0	1567.0	647.0	-1.0	1335.0	500.0	-1.0	835.0	667.0	-1.0	1419.0	1033.0	-1.0	1818.0	310.0	-1.0	915.0	298.0	-1.0	549.0	
669.904	901.0	-1.0	1237.0	523.0	-1.0	740.0	986.0	-1.0	1516.0	1169.0	-1.0	1830.0	1080.0	-1.0	2243.0	622.0	-1.0	970.0	473.0	-1.0	1046.0	736.0	-1.0	1101.0	436.0	-1.0	924.0	886.0	-1.0	1560.0	647.0	-1.0	1331.0	498.0	-1.0	831.0	666.0	-1.0	1415.0	1032.0	-1.0	1814.0	309.0	-1.0	912.0	297.0	-1.0	547.0	
670.403	901.0	-1.0	1235.0	522.0	-1.0	739.0	985.0	-1.0	1514.0	1168.0	-1.0	1828.0	1078.0	-1.0	2238.0	621.0	-1.0	969.0	471.0	-1.0	1043.0	734.0	-1.0	1096.0	435.0	-1.0	921.0	884.0	-1.0	1555.0	645.0	-1.0	1326.0	496.0	-1.0	828.0	664.0	-1.0	1414.0	1031.0	-1.0	1814.0	309.0	-1.0	911.0	296.0	-1.0	546.0	
670.902	898.0	-1.0	1230.0	521.0	-1.0	737.0	983.0	-1.0	1509.0	1165.0	-1.0	1822.0	1076.0	-1.0	2229.0	620.0	-1.0	965.0	470.0	-1.0	1038.0	733.0	-1.0	1090.0	434.0	-1.0	917.0	880.0	-1.0	1546.0	642.0	-1.0	1318.0	495.0	-1.0	824.0	664.0	-1.0	1410.0	1030.0	-1.0	1810.0	307.0	-1.0	906.0	295.0	-1.0	543.0	
671.401	898.0	-1.0	1230.0	521.0	-1.0	736.0	983.0	-1.0	1507.0	1166.0	-1.0	1821.0	1074.0	-1.0	2223.0	620.0	-1.0	963.0	469.0	-1.0	1035.0	731.0	-1.0	1087.0	433.0	-1.0	912.0	877.0	-1.0	1539.0	640.0	-1.0	1311.0	494.0	-1.0	819.0	662.0	-1.0	1402.0	1028.0	-1.0	1803.0	305.0	-1.0	898.0	293.0	-1.0	539.0	
671.900	897.0	-1.0	1227.0	521.0	-1.0	734.0	981.0	-1.0	1503.0	1165.0	-1.0	1817.0	1072.0	-1.0	2214.0	619.0	-1.0	960.0	468.0	-1.0	1029.0	730.0	-1.0	1082.0	430.0	-1.0	908.0	874.0	-1.0	1530.0	637.0	-1.0	1302.0	493.0	-1.0	815.0	660.0	-1.0	1398.0	1026.0	-1.0	1799.0	304.0	-1.0	894.0	293.0	-1.0	537.0	
672.399	895.0	-1.0	1220.0	520.0	-1.0	731.0	980.0	-1.0	1497.0	1163.0	-1.0	1810.0	1069.0	-1.0	2203.0	618.0	-1.0	956.0	467.0	-1.0	1024.0	727.0	-1.0	1077.0	430.0	-1.0	901.0	870.0	-1.0	1520.0	634.0	-1.0	1292.0	490.0	-1.0	809.0	659.0	-1.0	1392.0	1025.0	-1.0	1793.0	303.0	-1.0	890.0	292.0	-1.0	535.0	
672.898	894.0	-1.0	1220.0	520.0	-1.0	729.0	979.0	-1.0	1495.0	1162.0	-1.0	1808.0	1068.0	-1.0	2197.0	618.0	-1.0	955.0	466.0	-1.0	1021.0	726.0	-1.0	1073.0	428.0	-1.0	898.0	868.0	-1.0	1514.0	632.0	-1.0	1287.0	489.0	-1.0	806.0	659.0	-1.0	1391.0	1025.0	-1.0	1792.0	303.0	-1.0	889.0	292.0	-1.0	534.0	
673.398	893.0	-1.0	1215.0	520.0	-1.0	728.0	978.0	-1.0	1490.0	1162.0	-1.0	1804.0	1065.0	-1.0	2188.0	617.0	-1.0	952.0	465.0	-1.0	1016.0	725.0	-1.0	1070.0	426.0	-1.0	894.0	865.0	-1.0	1508.0	629.0	-1.0	1277.0	487.0	-1.0	801.0	657.0	-1.0	1387.0	1024.0	-1.0	1787.0	302.0	-1.0	886.0	292.0	-1.0	532.0	
673.897	893.0	-1.0	1216.0	520.0	-1.0	728.0	978.0	-1.0	1489.0	1162.0	-1.0	1805.0	1064.0	-1.0	2183.0	617.0	-1.0	952.0	465.0	-1.0	1014.0	724.0	-1.0	1069.0	426.0	-1.0	889.0	863.0	-1.0	1501.0	627.0	-1.0	1272.0	486.0	-1.0	798.0	656.0	-1.0	1382.0	1023.0	-1.0	1782.0	301.0	-1.0	883.0	291.0	-1.0	531.0	
674.396	891.0	-1.0	1210.0	519.0	-1.0	725.0	976.0	-1.0	1482.0	1160.0	-1.0	1797.0	1061.0	-1.0	2170.0	616.0	-1.0	948.0	463.0	-1.0	1008.0	722.0	-1.0	1062.0	424.0	-1.0	884.0	859.0	-1.0	1492.0	625.0	-1.0	1264.0	484.0	-1.0	794.0	655.0	-1.0	1380.0	1020.0	-1.0	1779.0	301.0	-1.0	884.0	291.0	-1.0	531.0	
674.896	891.0	-1.0	1210.0	519.0	-1.0	725.0	975.0	-1.0	1479.0	1161.0	-1.0	1798.0	1059.0	-1.0	2162.0	616.0	-1.0	946.0	462.0	-1.0	1006.0	721.0	-1.0	1059.0	423.0	-1.0	881.0	856.0	-1.0	1487.0	624.0	-1.0	1261.0	483.0	-1.0	791.0	654.0	-1.0	1378.0	1020.0	-1.0	1776.0	301.0	-1.0	885.0	292.0	-1.0	532.0	
675.395	890.0	-1.0	1207.0	518.0	-1.0	724.0	973.0	-1.0	1474.0	1160.0	-1.0	1794.0	1057.0	-1.0	2155.0	615.0	-1.0	945.0	461.0	-1.0	1002.0	720.0	-1.0	1055.0	423.0	-1.0	881.0	855.0	-1.0	1484.0	624.0	-1.0	1261.0	483.0	-1.0	791.0	654.0	-1.0	1380.0	1020.0	-1.0	1778.0	302.0	-1.0	887.0	292.0	-1.0	534.0	
675.894	887.0	-1.0	1201.0	517.0	-1.0	720.0	971.0	-1.0	1469.0	1158.0	-1.0	1788.0	1055.0	-1.0	2147.0	614.0	-1.0	942.0	461.0	-1.0	1000.0	718.0	-1.0	1054.0	423.0	-1.0	880.0	854.0	-1.0	1483.0	624.0	-1.0	1261.0	483.0	-1.0	791.0	655.0	-1.0	1381.0	1019.0	-1.0	1778.0	302.0	-1.0	888.0	293.0	-1.0	535.0	
676.393	887.0	-1.0	1201.0	517.0	-1.0	721.0	971.0	-1.0	1469.0	1156.0	-1.0	1789.0	1056.0	-1.0	2148.0	614.0	-1.0	944.0	462.0	-1.0	1000.0	720.0	-1.0	1054.0	424.0	-1.0	884.0	854.0	-1.0	1486.0	625.0	-1.0	1267.0	483.0	-1.0	794.0	656.0	-1.0	1384.0	1021.0	-1.0	1782.0	303.0	-1.0	891.0	294.0	-1.0	538.0	
676.892	886.0	-1.0	1199.0	516.0	-1.0	719.0	970.0	-1.0	1467.0	1156.0	-1.0	1785.0	1055.0	-1.0	2146.0	614.0	-1.0	943.0	461.0	-1.0	1000.0	720.0	-1.0	1056.0	425.0	-1.0	884.0	855.0	-1.0	1489.0	626.0	-1.0	1271.0	484.0	-1.0	796.0	656.0	-1.0	1388.0	1021.0	-1.0	1785.0	304.0	-1.0	893.0	294.0	-1.0	540.0	
677.391	888.0	-1.0	1203.0	517.0	-1.0	722.0	971.0	-1.0	1471.0	1157.0	-1.0	1790.0	1056.0	-1.0	2149.0	615.0	-1.0	945.0	462.0	-1.0	1002.0	721.0	-1.0	1058.0	424.0	-1.0	885.0	857.0	-1.0	1491.0	628.0	-1.0	1275.0	484.0	-1.0	796.0	656.0	-1.0	1389.0	1020.0	-1.0	1785.0	304.0	-1.0	895.0	294.0	-1.0	541.0	
677.890	887.0	-1.0	1202.0	517.0	-1.0	721.0	970.0	-1.0	1470.0	1156.0	-1.0	1789.0	1056.0	-1.0	2149.0	615.0	-1.0	945.0	462.0	-1.0	1003.0	721.0	-1.0	1059.0	425.0	-1.0	886.0	857.0	-1.0	1492.0	628.0	-1.0	1277.0	484.0	-1.0	796.0	656.0	-1.0	1391.0	1020.0	-1.0	1789.0	305.0	-1.0	898.0	295.0	-1.0	543.0	
678.389	888.0	-1.0	1208.0	519.0	-1.0	723.0	971.0	-1.0	1475.0	1159.0	-1.0	1796.0	1057.0	-1.0	2153.0	616.0	-1.0	947.0	463.0	-1.0	1005.0	723.0	-1.0	1062.0	425.0	-1.0	888.0	859.0	-1.0	1497.0	630.0	-1.0	1282.0	484.0	-1.0	798.0	657.0	-1.0	1395.0	1022.0	-1.0	1792.0	305.0	-1.0	899.0	295.0	-1.0	545.0	
678.888	888.0	-1.0	1208.0	519.0	-1.0	723.0	971.0	-1.0	1476.0	1158.0	-1.0	1796.0	1058.0	-1.0	2155.0	616.0	-1.0	948.0	463.0	-1.0	1007.0	723.0	-1.0	1064.0	426.0	-1.0	889.0	859.0	-1.0	1501.0	630.0	-1.0	1286.0	485.0	-1.0	801.0	658.0	-1.0	1399.0	1022.0	-1.0	1796.0	306.0	-1.0	902.0	296.0	-1.0	548.0	
679.387	891.0	-1.0	1215.0	519.0	-1.0	726.0	973.0	-1.0	1482.0	1160.0	-1.0	1804.0	1060.0	-1.0	2163.0	617.0	-1.0	952.0	464.0	-1.0	1010.0	726.0	-1.0	1069.0	427.0	-1.0	893.0	861.0	-1.0	1506.0	633.0	-1.0	1294.0	486.0	-1.0	803.0	659.0	-1.0	1404.0	1024.0	-1.0	1801.0	306.0	-1.0	906.0	297.0	-1.0	548.0	
679.886	891.0	-1.0	1216.0	520.0	-1.0	727.0	973.0	-1.0	1484.0	1161.0	-1.0	1806.0	1061.0	-1.0	2168.0	617.0	-1.0	953.0	464.0	-1.0	1013.0	727.0	-1.0	1072.0	428.0	-1.0	897.0	864.0	-1.0	1512.0	633.0	-1.0	1300.0	488.0	-1.0	806.0	659.0	-1.0	1409.0	1025.0	-1.0	1807.0	307.0	-1.0	909.0	298.0	-1.0	552.0	
680.385	890.0	-1.0	1213.0	519.0	-1.0	726.0	973.0	-1.0	1484.0	1160.0	-1.0	1804.0	1061.0	-1.0	2170.0	618.0	-1.0	954.0	464.0	-1.0	1014.0	728.0	-1.0	1075.0	429.0	-1.0	900.0	864.0	-1.0	1516.0	635.0	-1.0	1304.0	488.0	-1.0	808.0	660.0	-1.0	1413.0	1026.0	-1.0	1812.0	308.0	-1.0	910.0	298.0	-1.0	553.0	
680.885	891.0	-1.0	1215.0	519.0	-1.0	727.0	974.0	-1.0	1486.0	1160.0	-1.0	1807.0	1062.0	-1.0	2174.0	618.0	-1.0	957.0	465.0	-1.0	1017.0	729.0	-1.0	1078.0	429.0	-1.0	903.0	866.0	-1.0	1522.0	637.0	-1.0	1312.0	489.0	-1.0	812.0	662.0	-1.0	1420.0	1028.0	-1.0	1819.0	308.0	-1.0	914.0	299.0	-1.0	557.0	
681.384	890.0	-1.0	1213.0	519.0	-1.0	725.0	974.0	-1.0	1486.0	1160.0	-1.0	1805.0	1062.0	-1.0	2174.0	618.0	-1.0	957.0	466.0	-1.0	1017.0	729.0	-1.0	1080.0	429.0	-1.0	904.0	867.0	-1.0	1524.0	638.0	-1.0	1315.0	489.0	-1.0	813.0	663.0	-1.0	1422.0	1029.0	-1.0	1821.0	309.0	-1.0	916.0	300.0	-1.0	558.0	
681.883	892.0	-1.0	1217.0	520.0	-1.0	727.0	975.0	-1.0	1489.0	1161.0	-1.0	1809.0	1064.0	-1.0	2178.0	619.0	-1.0	958.0	466.0	-1.0	1019.0	730.0	-1.0	1082.0	430.0	-1.0	905.0	868.0	-1.0	1525.0	638.0	-1.0	1318.0	490.0	-1.0	814.0	661.0	-1.0	1420.0	1030.0	-1.0	1821.0	309.0	-1.0	914.0	300.0	-1.0	558.0	
682.382	891.0	-1.0	1215.0	519.0	-1.0	725.0	974.0	-1.0	1488.0	1161.0	-1.0	1807.0	1064.0	-1.0	2177.0	618.0	-1.0	958.0	466.0	-1.0	1019.0	731.0	-1.0	1084.0	430.0	-1.0	905.0	868.0	-1.0	1525.0	638.0	-1.0	1318.0	490.0	-1.0	813.0	662.0	-1.0	1421.0	1030.0	-1.0	1822.0	309.0	-1.0	915.0	299.0	-1.0	557.0	
682.881	892.0	-1.0	1212.0	520.0	-1.0	725.0	975.0	-1.0	1488.0	1161.0	-1.0	1806.0	1063.0	-1.0	2175.0	619.0	-1.0	957.0	466.0	-1.0	1018.0	731.0	-1.0	1084.0	429.0	-1.0	903.0	867.0	-1.0	1525.0	638.0	-1.0	1317.0	489.0	-1.0	812.0	662.0	-1.0	1421.0	1030.0	-1.0	1821.0	308.0	-1.0	914.0	300.0	-1.0	557.0	
683.380	891.0	-1.0	1209.0	520.0	-1.0	724.0	974.0	-1.0	1486.0	1161.0	-1.0	1803.0	1063.0	-1.0	2173.0	619.0	-1.0	957.0	465.0	-1.0	1017.0	731.0	-1.0	1083.0	429.0	-1.0	902.0	867.0	-1.0	1524.0	637.0	-1.0	1314.0	489.0	-1.0	812.0	662.0	-1.0	1422.0	1030.0	-1.0	1822.0	309.0	-1.0	915.0	299.0	-1.0	558.0	
683.879	889.0	-1.0	1205.0	520.0	-1.0	721.0	973.0	-1.0	1481.0	1159.0	-1.0	1798.0	1061.0	-1.0	2167.0	618.0	-1.0	955.0	466.0	-1.0	1014.0	729.0	-1.0	1080.0	428.0	-1.0	899.0	864.0	-1.0	1518.0	635.0	-1.0	1307.0	488.0	-1.0	808.0	662.0	-1.0	1420.0	1029.0	-1.0	1821.0	308.0	-1.0	913.0	300.0	-1.0	556.0	
684.378	889.0	-1.0	1205.0	520.0	-1.0	721.0	972.0	-1.0	1479.0	1159.0	-1.0	1797.0	1061.0	-1.0	2163.0	619.0	-1.0	955.0	465.0	-1.0	1012.0	727.0	-1.0	1077.0	427.0	-1.0	896.0	860.0	-1.0	1512.0	633.0	-1.0	1300.0	487.0	-1.0	805.0	661.0	-1.0	1414.0	1029.0	-1.0	1817.0	308.0	-1.0	910.0	299.0	-1.0	554.0	
684.878	887.0	-1.0	1200.0	519.0	-1.0	719.0	971.0	-1.0	1473.0	1157.0	-1.0	1792.0	1059.0	-1.0	2154.0	618.0	-1.0	953.0	465.0	-1.0	1009.0	726.0	-1.0	1073.0	427.0	-1.0	893.0	858.0	-1.0	1505.0	631.0	-1.0	1293.0	486.0	-1.0	803.0	660.0	-1.0	1412.0	1028.0	-1.0	1815.0	307.0	-1.0	910.0	299.0	-1.0	553.0	
685.378	884.0	-1.0	1192.0	518.0	-1.0	716.0	969.0	-1.0	1466.0	1155.0	-1.0	1784.0	1057.0	-1.0	2143.0	618.0	-1.0	950.0	464.0	-1.0	1006.0	725.0	-1.0	1071.0	425.0	-1.0	888.0	856.0	-1.0	1500.0	629.0	-1.0	1286.0	485.0	-1.0	799.0	660.0	-1.0	1408.0	1027.0	-1.0	1811.0	307.0	-1.0	907.0	298.0	-1.0	551.0	
685.877	883.0	-1.0	1188.0	518.0	-1.0	715.0	967.0	-1.0	1461.0	1155.0	-1.0	1781.0	1055.0	-1.0	2135.0	617.0	-1.0	949.0	464.0	-1.0	1004.0	724.0	-1.0	1069.0	424.0	-1.0	885.0	853.0	-1.0	1496.0	628.0	-1.0	1284.0	485.0	-1.0	798.0	660.0	-1.0	1409.0	1027.0	-1.0	1809.0	307.0	-1.0	907.0	298.0	-1.0	552.0	
686.377	881.0	-1.0	1182.0	518.0	-1.0	713.0	966.0	-1.0	1456.0	1154.0	-1.0	1776.0	1053.0	-1.0	2128.0	617.0	-1.0	948.0	464.0	-1.0	1001.0	724.0	-1.0	1068.0	424.0	-1.0	883.0	853.0	-1.0	1493.0	626.0	-1.0	1280.0	484.0	-1.0	796.0	660.0	-1.0	1407.0	1026.0	-1.0	1807.0	307.0	-1.0	907.0	298.0	-1.0	551.0	
686.876	881.0	-1.0	1181.0	518.0	-1.0	713.0	965.0	-1.0	1454.0	1154.0	-1.0	1778.0	1052.0	-1.0	2126.0	617.0	-1.0	949.0	464.0	-1.0	1001.0	724.0	-1.0	1069.0	424.0	-1.0	884.0	853.0	-1.0	1494.0	626.0	-1.0	1282.0	484.0	-1.0	798.0	660.0	-1.0	1410.0	1026.0	-1.0	1809.0	307.0	-1.0	908.0	298.0	-1.0	551.0	
687.376	880.0	-1.0	1180.0	518.0	-1.0	713.0	964.0	-1.0	1453.0	1153.0	-1.0	1777.0	1052.0	-1.0	2125.0	618.0	-1.0	950.0	465.0	-1.0	1001.0	724.0	-1.0	1071.0	424.0	-1.0	885.0	853.0	-1.0	1497.0	627.0	-1.0	1285.0	484.0	-1.0	799.0	660.0	-1.0	1411.0	1026.0	-1.0	1810.0	308.0	-1.0	909.0	298.0	-1.0	552.0	
687.875	881.0	-1.0	1184.0	518.0	-1.0	716.0	965.0	-1.0	1456.0	1155.0	-1.0	1783.0	1053.0	-1.0	2131.0	618.0	-1.0	953.0	465.0	-1.0	1005.0	726.0	-1.0	1076.0	425.0	-1.0	889.0	856.0	-1.0	1505.0	629.0	-1.0	1293.0	485.0	-1.0	803.0	661.0	-1.0	1413.0	1027.0	-1.0	1813.0	308.0	-1.0	909.0	299.0	-1.0	552.0	
688.375	881.0	-1.0	1185.0	519.0	-1.0	718.0	966.0	-1.0	1458.0	1155.0	-1.0	1786.0	1054.0	-1.0	2135.0	618.0	-1.0	956.0	466.0	-1.0	1008.0	727.0	-1.0	1079.0	426.0	-1.0	892.0	858.0	-1.0	1511.0	631.0	-1.0	1299.0	487.0	-1.0	806.0	662.0	-1.0	1417.0	1029.0	-1.0	1816.0	308.0	-1.0	912.0	300.0	-1.0	555.0	
688.874	885.0	-1.0	1194.0	520.0	-1.0	722.0	968.0	-1.0	1465.0	1158.0	-1.0	1796.0	1056.0	-1.0	2143.0	619.0	-1.0	959.0	467.0	-1.0	1012.0	729.0	-1.0	1084.0	428.0	-1.0	895.0	859.0	-1.0	1516.0	633.0	-1.0	1306.0	487.0	-1.0	809.0	662.0	-1.0	1420.0	1028.0	-1.0	1818.0	309.0	-1.0	913.0	300.0	-1.0	555.0	
689.374	885.0	-1.0	1195.0	520.0	-1.0	723.0	967.0	-1.0	1466.0	1157.0	-1.0	1798.0	1056.0	-1.0	2145.0	619.0	-1.0	961.0	467.0	-1.0	1013.0	730.0	-1.0	1085.0	428.0	-1.0	898.0	861.0	-1.0	1520.0	633.0	-1.0	1310.0	488.0	-1.0	811.0	664.0	-1.0	1424.0	1029.0	-1.0	1822.0	309.0	-1.0	916.0	300.0	-1.0	557.0	
689.873	885.0	-1.0	1192.0	520.0	-1.0	723.0	967.0	-1.0	1464.0	1156.0	-1.0	1796.0	1055.0	-1.0	2144.0	619.0	-1.0	959.0	467.0	-1.0	1013.0	728.0	-1.0	1083.0	428.0	-1.0	898.0	860.0	-1.0	1517.0	634.0	-1.0	1309.0	487.0	-1.0	810.0	663.0	-1.0	1425.0	1030.0	-1.0	1823.0	309.0	-1.0	916.0	300.0	-1.0	558.0	
690.372	885.0	-1.0	1191.0	519.0	-1.0	722.0	966.0	-1.0	1462.0	1155.0	-1.0	1795.0	1054.0	-1.0	2141.0	619.0	-1.0	959.0	467.0	-1.0	1012.0	727.0	-1.0	1081.0	427.0	-1.0	898.0	858.0	-1.0	1514.0	633.0	-1.0	1307.0	488.0	-1.0	811.0	664.0	-1.0	1428.0	1030.0	-1.0	1825.0	309.0	-1.0	918.0	300.0	-1.0	560.0	
690.871	883.0	-1.0	1188.0	519.0	-1.0	721.0	964.0	-1.0	1459.0	1153.0	-1.0	1791.0	1053.0	-1.0	2135.0	617.0	-1.0	958.0	467.0	-1.0	1011.0	725.0	-1.0	1078.0	428.0	-1.0	896.0	857.0	-1.0	1511.0	631.0	-1.0	1305.0	487.0	-1.0	810.0	664.0	-1.0	1429.0	1030.0	-1.0	1825.0	310.0	-1.0	918.0	300.0	-1.0	559.0	
691.370	884.0	-1.0	1191.0	519.0	-1.0	723.0	965.0	-1.0	1459.0	1153.0	-1.0	1793.0	1052.0	-1.0	2134.0	618.0	-1.0	959.0	467.0	-1.0	1011.0	725.0	-1.0	1077.0	428.0	-1.0	898.0	856.0	-1.0	1509.0	631.0	-1.0	1306.0	488.0	-1.0	812.0	664.0	-1.0	1430.0	1030.0	-1.0	1825.0	311.0	-1.0	918.0	300.0	-1.0	558.0	
691.870	884.0	-1.0	1190.0	519.0	-1.0	722.0	964.0	-1.0	1458.0	1152.0	-1.0	1792.0	1051.0	-1.0	2130.0	618.0	-1.0	958.0	466.0	-1.0	1011.0	724.0	-1.0	1075.0	428.0	-1.0	897.0	855.0	-1.0	1507.0	631.0	-1.0	1303.0	487.0	-1.0	810.0	664.0	-1.0	1430.0	1031.0	-1.0	1825.0	310.0	-1.0	917.0	300.0	-1.0	558.0	
692.371	886.0	-1.0	1189.0	520.0	-1.0	723.0	965.0	-1.0	1459.0	1154.0	-1.0	1794.0	1051.0	-1.0	2128.0	618.0	-1.0	957.0	467.0	-1.0	1010.0	725.0	-1.0	1076.0	427.0	-1.0	894.0	855.0	-1.0	1505.0	630.0	-1.0	1302.0	486.0	-1.0	808.0	665.0	-1.0	1428.0	1029.0	-1.0	1823.0	310.0	-1.0	916.0	300.0	-1.0	557.0	
692.870	886.0	-1.0	1191.0	520.0	-1.0	725.0	966.0	-1.0	1462.0	1154.0	-1.0	1798.0	1052.0	-1.0	2130.0	618.0	-1.0	958.0	467.0	-1.0	1011.0	726.0	-1.0	1079.0	427.0	-1.0	895.0	855.0	-1.0	1507.0	629.0	-1.0	1302.0	486.0	-1.0	809.0	665.0	-1.0	1430.0	1030.0	-1.0	1825.0	311.0	-1.0	919.0	300.0	-1.0	558.0	
693.369	886.0	-1.0	1191.0	521.0	-1.0	724.0	967.0	-1.0	1463.0	1155.0	-1.0	1798.0	1053.0	-1.0	2132.0	618.0	-1.0	959.0	468.0	-1.0	1011.0	727.0	-1.0	1080.0	427.0	-1.0	895.0	855.0	-1.0	1510.0	631.0	-1.0	1301.0	486.0	-1.0	809.0	665.0	-1.0	1430.0	1030.0	-1.0	1825.0	311.0	-1.0	918.0	301.0	-1.0	558.0	
693.868	887.0	-1.0	1194.0	521.0	-1.0	726.0	968.0	-1.0	1467.0	1156.0	-1.0	1802.0	1054.0	-1.0	2137.0	619.0	-1.0	961.0	468.0	-1.0	1014.0	729.0	-1.0	1085.0	427.0	-1.0	897.0	858.0	-1.0	1515.0	631.0	-1.0	1306.0	487.0	-1.0	810.0	665.0	-1.0	1434.0	1032.0	-1.0	1829.0	312.0	-1.0	921.0	301.0	-1.0	559.0	
694.367	887.0	-1.0	1194.0	522.0	-1.0	726.0	968.0	-1.0	1468.0	1157.0	-1.0	1802.0	1055.0	-1.0	2140.0	619.0	-1.0	962.0	468.0	-1.0	1015.0	730.0	-1.0	1087.0	428.0	-1.0	898.0	859.0	-1.0	1518.0	631.0	-1.0	1307.0	487.0	-1.0	812.0	666.0	-1.0	1434.0	1032.0	-1.0	1830.0	311.0	-1.0	920.0	301.0	-1.0	559.0	
694.866	890.0	-1.0	1201.0	523.0	-1.0	728.0	970.0	-1.0	1473.0	1159.0	-1.0	1808.0	1058.0	-1.0	2149.0	619.0	-1.0	964.0	469.0	-1.0	1017.0	730.0	-1.0	1090.0	429.0	-1.0	904.0	861.0	-1.0	1525.0	633.0	-1.0	1315.0	489.0	-1.0	816.0	667.0	-1.0	1437.0	1033.0	-1.0	1832.0	312.0	-1.0	921.0	302.0	-1.0	558.0	
695.365	892.0	-1.0	1206.0	524.0	-1.0	729.0	972.0	-1.0	1478.0	1161.0	-1.0	1811.0	1061.0	-1.0	2158.0	620.0	-1.0	966.0	469.0	-1.0	1020.0	731.0	-1.0	1092.0	429.0	-1.0	906.0	863.0	-1.0	1530.0	635.0	-1.0	1320.0	490.0	-1.0	819.0	668.0	-1.0	1438.0	1034.0	-1.0	1834.0	312.0	-1.0	921.0	301.0	-1.0	560.0	
695.864	897.0	-1.0	1218.0	526.0	-1.0	735.0	977.0	-1.0	1491.0	1165.0	-1.0	1823.0	1066.0	-1.0	2175.0	622.0	-1.0	970.0	471.0	-1.0	1026.0	734.0	-1.0	1099.0	431.0	-1.0	910.0	865.0	-1.0	1537.0	638.0	-1.0	1327.0	490.0	-1.0	821.0	668.0	-1.0	1440.0	1034.0	-1.0	1835.0	312.0	-1.0	920.0	302.0	-1.0	560.0	
696.363	901.0	-1.0	1228.0	527.0	-1.0	738.0	981.0	-1.0	1501.0	1168.0	-1.0	1833.0	1070.0	-1.0	2191.0	622.0	-1.0	974.0	473.0	-1.0	1032.0	736.0	-1.0	1106.0	433.0	-1.0	915.0	869.0	-1.0	1546.0	641.0	-1.0	1335.0	492.0	-1.0	825.0	670.0	-1.0	1444.0	1036.0	-1.0	1840.0	313.0	-1.0	924.0	301.0	-1.0	562.0	
696.862	903.0	-1.0	1232.0	529.0	-1.0	741.0	985.0	-1.0	1509.0	1171.0	-1.0	1838.0	1074.0	-1.0	2205.0	624.0	-1.0	977.0	473.0	-1.0	1036.0	739.0	-1.0	1112.0	435.0	-1.0	918.0	872.0	-1.0	1552.0	642.0	-1.0	1341.0	492.0	-1.0	829.0	670.0	-1.0	1448.0	1036.0	-1.0	1843.0	313.0	-1.0	927.0	303.0	-1.0	564.0	
697.361	907.0	-1.0	1243.0	531.0	-1.0	746.0	988.0	-1.0	1520.0	1174.0	-1.0	1849.0	1079.0	-1.0	2222.0	626.0	-1.0	983.0	475.0	-1.0	1042.0	742.0	-1.0	1120.0	436.0	-1.0	925.0	875.0	-1.0	1561.0	645.0	-1.0	1349.0	494.0	-1.0	831.0	671.0	-1.0	1451.0	1037.0	-1.0	1845.0	314.0	-1.0	927.0	302.0	-1.0	565.0	
697.860	910.0	-1.0	1249.0	532.0	-1.0	748.0	992.0	-1.0	1528.0	1176.0	-1.0	1856.0	1083.0	-1.0	2235.0	627.0	-1.0	986.0	476.0	-1.0	1048.0	743.0	-1.0	1124.0	438.0	-1.0	930.0	878.0	-1.0	1568.0	647.0	-1.0	1357.0	495.0	-1.0	835.0	672.0	-1.0	1456.0	1038.0	-1.0	1851.0	314.0	-1.0	930.0	303.0	-1.0	566.0	
698.359	910.0	-1.0	1249.0	532.0	-1.0	748.0	993.0	-1.0	1532.0	1176.0	-1.0	1856.0	1085.0	-1.0	2243.0	627.0	-1.0	987.0	476.0	-1.0	1050.0	745.0	-1.0	1128.0	439.0	-1.0	933.0	880.0	-1.0	1574.0	649.0	-1.0	1364.0	497.0	-1.0	838.0	672.0	-1.0	1457.0	1038.0	-1.0	1853.0	313.0	-1.0	930.0	303.0	-1.0	567.0	
698.858	913.0	-1.0	1255.0	533.0	-1.0	752.0	996.0	-1.0	1538.0	1178.0	-1.0	1863.0	1088.0	-1.0	2253.0	628.0	-1.0	991.0	478.0	-1.0	1054.0	746.0	-1.0	1132.0	440.0	-1.0	937.0	882.0	-1.0	1581.0	651.0	-1.0	1373.0	499.0	-1.0	843.0	673.0	-1.0	1458.0	1038.0	-1.0	1856.0	314.0	-1.0	930.0	302.0	-1.0	567.0	
699.357	913.0	-1.0	1257.0	534.0	-1.0	752.0	997.0	-1.0	1542.0	1179.0	-1.0	1866.0	1089.0	-1.0	2260.0	628.0	-1.0	992.0	478.0	-1.0	1056.0	747.0	-1.0	1136.0	441.0	-1.0	941.0	886.0	-1.0	1587.0	653.0	-1.0	1379.0	499.0	-1.0	846.0	672.0	-1.0	1460.0	1039.0	-1.0	1857.0	314.0	-1.0	931.0	303.0	-1.0	568.0	
699.856	914.0	-1.0	1256.0	534.0	-1.0	752.0	998.0	-1.0	1545.0	1181.0	-1.0	1867.0	1090.0	-1.0	2265.0	628.0	-1.0	993.0	478.0	-1.0	1058.0	748.0	-1.0	1138.0	441.0	-1.0	942.0	886.0	-1.0	1591.0	653.0	-1.0	1381.0	499.0	-1.0	848.0	672.0	-1.0	1461.0	1039.0	-1.0	1859.0	314.0	-1.0	930.0	302.0	-1.0	567.0	
700.355	915.0	-1.0	1259.0	534.0	-1.0	755.0	1000.0	-1.0	1549.0	1182.0	-1.0	1872.0	1092.0	-1.0	2273.0	629.0	-1.0	995.0	479.0	-1.0	1061.0	749.0	-1.0	1142.0	441.0	-1.0	946.0	888.0	-1.0	1596.0	655.0	-1.0	1386.0	500.0	-1.0	851.0	674.0	-1.0	1464.0	1040.0	-1.0	1864.0	314.0	-1.0	931.0	302.0	-1.0	569.0	
700.854	916.0	-1.0	1261.0	535.0	-1.0	756.0	1001.0	-1.0	1552.0	1184.0	-1.0	1875.0	1093.0	-1.0	2278.0	629.0	-1.0	997.0	479.0	-1.0	1063.0	750.0	-1.0	1144.0	443.0	-1.0	947.0	888.0	-1.0	1600.0	655.0	-1.0	1390.0	501.0	-1.0	854.0	673.0	-1.0	1466.0	1041.0	-1.0	1866.0	314.0	-1.0	932.0	303.0	-1.0	570.0	
701.354	915.0	-1.0	1260.0	535.0	-1.0	755.0	1001.0	-1.0	1553.0	1184.0	-1.0	1876.0	1094.0	-1.0	2281.0	629.0	-1.0	997.0	480.0	-1.0	1064.0	750.0	-1.0	1146.0	442.0	-1.0	948.0	890.0	-1.0	1603.0	656.0	-1.0	1390.0	500.0	-1.0	854.0	674.0	-1.0	1466.0	1040.0	-1.0	1867.0	314.0	-1.0	933.0	302.0	-1.0	570.0	
701.853	917.0	-1.0	1264.0	536.0	-1.0	757.0	1002.0	-1.0	1556.0	1184.0	-1.0	1881.0	1095.0	-1.0	2285.0	629.0	-1.0	998.0	480.0	-1.0	1065.0	750.0	-1.0	1146.0	442.0	-1.0	947.0	889.0	-1.0	1600.0	655.0	-1.0	1388.0	500.0	-1.0	853.0	673.0	-1.0	1462.0	1039.0	-1.0	1863.0	313.0	-1.0	930.0	303.0	-1.0	568.0	
702.352	918.0	-1.0	1267.0	536.0	-1.0	758.0	1003.0	-1.0	1559.0	1186.0	-1.0	1884.0	1096.0	-1.0	2287.0	629.0	-1.0	998.0	480.0	-1.0	1066.0	750.0	-1.0	1147.0	442.0	-1.0	944.0	887.0	-1.0	1597.0	653.0	-1.0	1383.0	499.0	-1.0	850.0	672.0	-1.0	1460.0	1040.0	-1.0	1863.0	313.0	-1.0	930.0	302.0	-1.0	566.0	
702.851	917.0	-1.0	1264.0	535.0	-1.0	755.0	1006.0	-1.0	1564.0	1188.0	-1.0	1889.0	1095.0	-1.0	2284.0	628.0	-1.0	995.0	481.0	-1.0	1063.0	751.0	-1.0	1148.0	439.0	-1.0	936.0	884.0	-1.0	1588.0	649.0	-1.0	1372.0	496.0	-1.0	842.0	671.0	-1.0	1452.0	1038.0	-1.0	1857.0	312.0	-1.0	928.0	301.0	-1.0	566.0	
703.350	914.0	-1.0	1255.0	533.0	-1.0	750.0	1007.0	-1.0	1564.0	1190.0	-1.0	1889.0	1093.0	-1.0	2275.0	627.0	-1.0	990.0	479.0	-1.0	1056.0	751.0	-1.0	1146.0	435.0	-1.0	926.0	878.0	-1.0	1573.0	644.0	-1.0	1354.0	492.0	-1.0	831.0	667.0	-1.0	1441.0	1034.0	-1.0	1846.0	312.0	-1.0	922.0	300.0	-1.0	562.0	
703.849	912.0	-1.0	1251.0	532.0	-1.0	748.0	1008.0	-1.0	1566.0	1192.0	-1.0	1893.0	1091.0	-1.0	2266.0	626.0	-1.0	987.0	477.0	-1.0	1049.0	750.0	-1.0	1145.0	431.0	-1.0	912.0	873.0	-1.0	1559.0	638.0	-1.0	1335.0	487.0	-1.0	819.0	664.0	-1.0	1429.0	1032.0	-1.0	1836.0	310.0	-1.0	914.0	298.0	-1.0	557.0	
704.348	909.0	-1.0	1243.0	530.0	-1.0	744.0	1006.0	-1.0	1562.0	1193.0	-1.0	1891.0	1088.0	-1.0	2252.0	624.0	-1.0	982.0	475.0	-1.0	1040.0	750.0	-1.0	1141.0	427.0	-1.0	898.0	866.0	-1.0	1541.0	631.0	-1.0	1310.0	481.0	-1.0	804.0	661.0	-1.0	1419.0	1030.0	-1.0	1827.0	307.0	-1.0	907.0	296.0	-1.0	553.0	
704.847	909.0	-1.0	1241.0	530.0	-1.0	744.0	1006.0	-1.0	1561.0	1195.0	-1.0	1895.0	1085.0	-1.0	2242.0	623.0	-1.0	980.0	473.0	-1.0	1033.0	749.0	-1.0	1139.0	424.0	-1.0	888.0	860.0	-1.0	1528.0	623.0	-1.0	1289.0	476.0	-1.0	792.0	659.0	-1.0	1410.0	1028.0	-1.0	1819.0	306.0	-1.0	902.0	296.0	-1.0	551.0	
705.346	906.0	-1.0	1233.0	529.0	-1.0	740.0	1005.0	-1.0	1554.0	1194.0	-1.0	1890.0	1082.0	-1.0	2230.0	622.0	-1.0	975.0	471.0	-1.0	1026.0	747.0	-1.0	1134.0	420.0	-1.0	878.0	855.0	-1.0	1517.0	618.0	-1.0	1270.0	473.0	-1.0	784.0	658.0	-1.0	1405.0	1026.0	-1.0	1813.0	305.0	-1.0	897.0	295.0	-1.0	548.0	
705.845	905.0	-1.0	1231.0	528.0	-1.0	737.0	1003.0	-1.0	1550.0	1193.0	-1.0	1888.0	1080.0	-1.0	2222.0	621.0	-1.0	973.0	470.0	-1.0	1021.0	745.0	-1.0	1127.0	418.0	-1.0	872.0	852.0	-1.0	1510.0	615.0	-1.0	1258.0	471.0	-1.0	778.0	657.0	-1.0	1401.0	1024.0	-1.0	1807.0	304.0	-1.0	893.0	293.0	-1.0	545.0	
706.345	903.0	-1.0	1225.0	526.0	-1.0	733.0	1001.0	-1.0	1543.0	1190.0	-1.0	1879.0	1078.0	-1.0	2213.0	619.0	-1.0	968.0	470.0	-1.0	1018.0	740.0	-1.0	1119.0	418.0	-1.0	868.0	849.0	-1.0	1502.0	612.0	-1.0	1246.0	469.0	-1.0	775.0	656.0	-1.0	1398.0	1022.0	-1.0	1804.0	303.0	-1.0	891.0	293.0	-1.0	542.0	
706.845	903.0	-1.0	1219.0	525.0	-1.0	729.0	999.0	-1.0	1537.0	1188.0	-1.0	1870.0	1077.0	-1.0	2206.0	618.0	-1.0	965.0	470.0	-1.0	1015.0	737.0	-1.0	1110.0	417.0	-1.0	864.0	845.0	-1.0	1494.0	610.0	-1.0	1238.0	469.0	-1.0	771.0	655.0	-1.0	1395.0	1020.0	-1.0	1798.0	303.0	-1.0	891.0	292.0	-1.0	539.0	
707.344	901.0	-1.0	1215.0	523.0	-1.0	725.0	996.0	-1.0	1530.0	1185.0	-1.0	1861.0	1076.0	-1.0	2201.0	617.0	-1.0	962.0	469.0	-1.0	1014.0	734.0	-1.0	1102.0	417.0	-1.0	864.0	844.0	-1.0	1489.0	608.0	-1.0	1232.0	468.0	-1.0	769.0	655.0	-1.0	1395.0	1019.0	-1.0	1798.0	303.0	-1.0	891.0	291.0	-1.0	537.0	
707.844	899.0	-1.0	1210.0	521.0	-1.0	721.0	994.0	-1.0	1524.0	1181.0	-1.0	1852.0	1074.0	-1.0	2195.0	616.0	-1.0	959.0	469.0	-1.0	1012.0	730.0	-1.0	1094.0	417.0	-1.0	863.0	842.0	-1.0	1483.0	608.0	-1.0	1227.0	467.0	-1.0	768.0	654.0	-1.0	1393.0	1017.0	-1.0	1794.0	302.0	-1.0	890.0	289.0	-1.0	534.0	
708.343	899.0	-1.0	1211.0	521.0	-1.0	720.0	994.0	-1.0	1523.0	1180.0	-1.0	1850.0	1074.0	-1.0	2192.0	615.0	-1.0	956.0	469.0	-1.0	1011.0	729.0	-1.0	1089.0	416.0	-1.0	861.0	841.0	-1.0	1480.0	607.0	-1.0	1223.0	467.0	-1.0	767.0	653.0	-1.0	1390.0	1016.0	-1.0	1791.0	302.0	-1.0	888.0	288.0	-1.0	529.0	
708.842	898.0	-1.0	1211.0	519.0	-1.0	718.0	993.0	-1.0	1521.0	1178.0	-1.0	1847.0	1073.0	-1.0	2187.0	615.0	-1.0	955.0	469.0	-1.0	1010.0	726.0	-1.0	1085.0	417.0	-1.0	862.0	840.0	-1.0	1478.0	607.0	-1.0	1221.0	467.0	-1.0	768.0	653.0	-1.0	1391.0	1015.0	-1.0	1790.0	302.0	-1.0	889.0	286.0	-1.0	528.0	
709.341	895.0	-1.0	1205.0	518.0	-1.0	715.0	990.0	-1.0	1516.0	1175.0	-1.0	1839.0	1072.0	-1.0	2183.0	614.0	-1.0	953.0	468.0	-1.0	1008.0	725.0	-1.0	1080.0	417.0	-1.0	862.0	840.0	-1.0	1477.0	606.0	-1.0	1219.0	468.0	-1.0	768.0	652.0	-1.0	1388.0	1013.0	-1.0	1788.0	302.0	-1.0	889.0	285.0	-1.0	526.0	
709.840	895.0	-1.0	1207.0	518.0	-1.0	715.0	990.0	-1.0	1515.0	1174.0	-1.0	1839.0	1072.0	-1.0	2183.0	613.0	-1.0	953.0	468.0	-1.0	1008.0	724.0	-1.0	1078.0	418.0	-1.0	863.0	839.0	-1.0	1477.0	607.0	-1.0	1220.0	468.0	-1.0	769.0	652.0	-1.0	1386.0	1012.0	-1.0	1784.0	301.0	-1.0	889.0	284.0	-1.0	524.0	
710.339	895.0	-1.0	1206.0	516.0	-1.0	715.0	988.0	-1.0	1513.0	1172.0	-1.0	1838.0	1071.0	-1.0	2182.0	613.0	-1.0	953.0	468.0	-1.0	1008.0	723.0	-1.0	1077.0	419.0	-1.0	864.0	840.0	-1.0	1478.0	607.0	-1.0	1222.0	468.0	-1.0	772.0	653.0	-1.0	1388.0	1011.0	-1.0	1784.0	302.0	-1.0	893.0	283.0	-1.0	525.0	
710.839	893.0	-1.0	1203.0	515.0	-1.0	714.0	987.0	-1.0	1509.0	1169.0	-1.0	1833.0	1071.0	-1.0	2181.0	613.0	-1.0	953.0	467.0	-1.0	1008.0	723.0	-1.0	1077.0	418.0	-1.0	866.0	841.0	-1.0	1481.0	606.0	-1.0	1222.0	469.0	-1.0	773.0	652.0	-1.0	1388.0	1009.0	-1.0	1783.0	302.0	-1.0	895.0	284.0	-1.0	525.0	
711.338	894.0	-1.0	1207.0	516.0	-1.0	716.0	987.0	-1.0	1510.0	1170.0	-1.0	1837.0	1072.0	-1.0	2185.0	613.0	-1.0	956.0	468.0	-1.0	1010.0	724.0	-1.0	1080.0	419.0	-1.0	869.0	843.0	-1.0	1487.0	607.0	-1.0	1226.0	469.0	-1.0	777.0	653.0	-1.0	1387.0	1008.0	-1.0	1783.0	302.0	-1.0	897.0	283.0	-1.0	524.0	
711.837	895.0	-1.0	1209.0	515.0	-1.0	717.0	987.0	-1.0	1511.0	1170.0	-1.0	1839.0	1072.0	-1.0	2189.0	614.0	-1.0	957.0	468.0	-1.0	1013.0	726.0	-1.0	1084.0	420.0	-1.0	871.0	844.0	-1.0	1493.0	609.0	-1.0	1231.0	470.0	-1.0	780.0	653.0	-1.0	1390.0	1007.0	-1.0	1785.0	305.0	-1.0	901.0	283.0	-1.0	525.0	
712.336	894.0	-1.0	1207.0	514.0	-1.0	717.0	985.0	-1.0	1509.0	1168.0	-1.0	1838.0	1072.0	-1.0	2190.0	614.0	-1.0	958.0	468.0	-1.0	1013.0	727.0	-1.0	1088.0	421.0	-1.0	873.0	847.0	-1.0	1498.0	609.0	-1.0	1235.0	471.0	-1.0	783.0	652.0	-1.0	1391.0	1006.0	-1.0	1787.0	305.0	-1.0	905.0	284.0	-1.0	526.0	
712.835	895.0	-1.0	1206.0	514.0	-1.0	717.0	985.0	-1.0	1509.0	1168.0	-1.0	1839.0	1072.0	-1.0	2189.0	613.0	-1.0	959.0	469.0	-1.0	1014.0	729.0	-1.0	1091.0	421.0	-1.0	874.0	848.0	-1.0	1501.0	611.0	-1.0	1238.0	472.0	-1.0	784.0	651.0	-1.0	1389.0	1005.0	-1.0	1786.0	306.0	-1.0	908.0	285.0	-1.0	527.0	
713.334	893.0	-1.0	1205.0	513.0	-1.0	718.0	984.0	-1.0	1507.0	1166.0	-1.0	1839.0	1072.0	-1.0	2189.0	613.0	-1.0	960.0	469.0	-1.0	1015.0	731.0	-1.0	1095.0	421.0	-1.0	875.0	849.0	-1.0	1503.0	612.0	-1.0	1245.0	473.0	-1.0	788.0	653.0	-1.0	1390.0	1004.0	-1.0	1786.0	308.0	-1.0	914.0	285.0	-1.0	529.0	
713.833	891.0	-1.0	1200.0	512.0	-1.0	715.0	982.0	-1.0	1502.0	1164.0	-1.0	1834.0	1071.0	-1.0	2186.0	613.0	-1.0	959.0	469.0	-1.0	1015.0	731.0	-1.0	1096.0	421.0	-1.0	876.0	850.0	-1.0	1504.0	613.0	-1.0	1247.0	473.0	-1.0	789.0	652.0	-1.0	1390.0	1003.0	-1.0	1785.0	308.0	-1.0	916.0	286.0	-1.0	530.0	
714.332	888.0	-1.0	1193.0	510.0	-1.0	712.0	980.0	-1.0	1497.0	1161.0	-1.0	1827.0	1070.0	-1.0	2180.0	612.0	-1.0	957.0	469.0	-1.0	1013.0	731.0	-1.0	1095.0	420.0	-1.0	874.0	851.0	-1.0	1502.0	613.0	-1.0	1246.0	473.0	-1.0	788.0	652.0	-1.0	1386.0	1002.0	-1.0	1782.0	309.0	-1.0	915.0	286.0	-1.0	529.0	
714.831	887.0	-1.0	1192.0	509.0	-1.0	711.0	979.0	-1.0	1494.0	1160.0	-1.0	1825.0	1069.0	-1.0	2176.0	613.0	-1.0	958.0	469.0	-1.0	1013.0	732.0	-1.0	1097.0	421.0	-1.0	875.0	851.0	-1.0	1502.0	614.0	-1.0	1248.0	474.0	-1.0	790.0	652.0	-1.0	1387.0	1002.0	-1.0	1782.0	309.0	-1.0	917.0	286.0	-1.0	530.0	
715.330	886.0	-1.0	1189.0	509.0	-1.0	710.0	978.0	-1.0	1492.0	1159.0	-1.0	1823.0	1069.0	-1.0	2174.0	612.0	-1.0	957.0	470.0	-1.0	1013.0	732.0	-1.0	1098.0	422.0	-1.0	875.0	852.0	-1.0	1505.0	614.0	-1.0	1251.0	475.0	-1.0	792.0	652.0	-1.0	1386.0	1001.0	-1.0	1782.0	309.0	-1.0	917.0	286.0	-1.0	530.0	
715.829	886.0	-1.0	1191.0	509.0	-1.0	711.0	978.0	-1.0	1493.0	1159.0	-1.0	1826.0	1070.0	-1.0	2177.0	613.0	-1.0	959.0	470.0	-1.0	1016.0	734.0	-1.0	1100.0	422.0	-1.0	878.0	854.0	-1.0	1511.0	616.0	-1.0	1253.0	477.0	-1.0	795.0	653.0	-1.0	1385.0	1002.0	-1.0	1782.0	309.0	-1.0	916.0	286.0	-1.0	530.0	
716.328	886.0	-1.0	1192.0	509.0	-1.0	711.0	978.0	-1.0	1494.0	1158.0	-1.0	1827.0	1070.0	-1.0	2179.0	613.0	-1.0	960.0	470.0	-1.0	1018.0	736.0	-1.0	1104.0	423.0	-1.0	881.0	857.0	-1.0	1517.0	617.0	-1.0	1256.0	478.0	-1.0	799.0	654.0	-1.0	1387.0	1002.0	-1.0	1785.0	309.0	-1.0	916.0	286.0	-1.0	529.0	
716.827	885.0	-1.0	1190.0	508.0	-1.0	709.0	978.0	-1.0	1493.0	1158.0	-1.0	1824.0	1071.0	-1.0	2179.0	613.0	-1.0	959.0	471.0	-1.0	1019.0	736.0	-1.0	1104.0	424.0	-1.0	882.0	859.0	-1.0	1520.0	618.0	-1.0	1257.0	479.0	-1.0	801.0	653.0	-1.0	1385.0	1003.0	-1.0	1785.0	309.0	-1.0	916.0	286.0	-1.0	529.0	
717.326	886.0	-1.0	1192.0	508.0	-1.0	710.0	979.0	-1.0	1494.0	1159.0	-1.0	1825.0	1072.0	-1.0	2182.0	613.0	-1.0	960.0	473.0	-1.0	1020.0	738.0	-1.0	1106.0	426.0	-1.0	886.0	862.0	-1.0	1525.0	619.0	-1.0	1260.0	480.0	-1.0	804.0	654.0	-1.0	1387.0	1004.0	-1.0	1788.0	309.0	-1.0	916.0	287.0	-1.0	530.0	
717.825	885.0	-1.0	1191.0	509.0	-1.0	709.0	979.0	-1.0	1492.0	1158.0	-1.0	1822.0	1072.0	-1.0	2181.0	614.0	-1.0	959.0	473.0	-1.0	1021.0	738.0	-1.0	1106.0	427.0	-1.0	887.0	863.0	-1.0	1527.0	619.0	-1.0	1261.0	482.0	-1.0	806.0	655.0	-1.0	1387.0	1005.0	-1.0	1788.0	309.0	-1.0	916.0	286.0	-1.0	530.0	
718.324	888.0	-1.0	1195.0	509.0	-1.0	710.0	980.0	-1.0	1495.0	1160.0	-1.0	1825.0	1073.0	-1.0	2182.0	613.0	-1.0	959.0	474.0	-1.0	1022.0	738.0	-1.0	1106.0	427.0	-1.0	889.0	864.0	-1.0	1530.0	620.0	-1.0	1260.0	482.0	-1.0	807.0	654.0	-1.0	1385.0	1006.0	-1.0	1786.0	308.0	-1.0	913.0	286.0	-1.0	529.0	
718.823	888.0	-1.0	1196.0	510.0	-1.0	711.0	981.0	-1.0	1495.0	1160.0	-1.0	1825.0	1074.0	-1.0	2184.0	614.0	-1.0	959.0	474.0	-1.0	1023.0	739.0	-1.0	1107.0	429.0	-1.0	892.0	866.0	-1.0	1533.0	621.0	-1.0	1262.0	484.0	-1.0	809.0	655.0	-1.0	1387.0	1007.0	-1.0	1789.0	308.0	-1.0	914.0	287.0	-1.0	529.0	
719.322	887.0	-1.0	1194.0	509.0	-1.0	710.0	979.0	-1.0	1494.0	1158.0	-1.0	1821.0	1074.0	-1.0	2186.0	614.0	-1.0	959.0	475.0	-1.0	1024.0	739.0	-1.0	1108.0	429.0	-1.0	893.0	869.0	-1.0	1536.0	622.0	-1.0	1265.0	484.0	-1.0	811.0	655.0	-1.0	1388.0	1007.0	-1.0	1790.0	308.0	-1.0	915.0	288.0	-1.0	530.0	
719.821	889.0	-1.0	1200.0	510.0	-1.0	712.0	981.0	-1.0	1497.0	1160.0	-1.0	1825.0	1076.0	-1.0	2193.0	614.0	-1.0	963.0	476.0	-1.0	1028.0	740.0	-1.0	1111.0	431.0	-1.0	898.0	871.0	-1.0	1543.0	624.0	-1.0	1270.0	486.0	-1.0	815.0	657.0	-1.0	1390.0	1008.0	-1.0	1791.0	309.0	-1.0	917.0	288.0	-1.0	532.0	
720.320	889.0	-1.0	1202.0	511.0	-1.0	714.0	981.0	-1.0	1498.0	1160.0	-1.0	1826.0	1077.0	-1.0	2197.0	615.0	-1.0	964.0	476.0	-1.0	1031.0	741.0	-1.0	1114.0	432.0	-1.0	900.0	873.0	-1.0	1548.0	625.0	-1.0	1273.0	487.0	-1.0	818.0	658.0	-1.0	1393.0	1009.0	-1.0	1793.0	309.0	-1.0	919.0	289.0	-1.0	532.0	
720.819	889.0	-1.0	1201.0	512.0	-1.0	715.0	981.0	-1.0	1499.0	1160.0	-1.0	1826.0	1078.0	-1.0	2200.0	615.0	-1.0	964.0	477.0	-1.0	1032.0	742.0	-1.0	1115.0	432.0	-1.0	901.0	875.0	-1.0	1552.0	626.0	-1.0	1274.0	488.0	-1.0	819.0	658.0	-1.0	1394.0	1009.0	-1.0	1793.0	309.0	-1.0	918.0	289.0	-1.0	532.0	
721.319	891.0	-1.0	1204.0	513.0	-1.0	717.0	982.0	-1.0	1502.0	1161.0	-1.0	1829.0	1079.0	-1.0	2205.0	616.0	-1.0	966.0	477.0	-1.0	1035.0	743.0	-1.0	1119.0	433.0	-1.0	905.0	877.0	-1.0	1559.0	626.0	-1.0	1277.0	489.0	-1.0	823.0	660.0	-1.0	1398.0	1011.0	-1.0	1796.0	310.0	-1.0	921.0	290.0	-1.0	535.0	
721.818	892.0	-1.0	1205.0	513.0	-1.0	718.0	983.0	-1.0	1503.0	1162.0	-1.0	1830.0	1081.0	-1.0	2209.0	616.0	-1.0	968.0	478.0	-1.0	1037.0	744.0	-1.0	1122.0	434.0	-1.0	906.0	879.0	-1.0	1562.0	626.0	-1.0	1278.0	490.0	-1.0	823.0	660.0	-1.0	1400.0	1012.0	-1.0	1798.0	311.0	-1.0	923.0	290.0	-1.0	536.0	
722.317	891.0	-1.0	1203.0	513.0	-1.0	717.0	983.0	-1.0	1503.0	1162.0	-1.0	1829.0	1082.0	-1.0	2211.0	617.0	-1.0	968.0	478.0	-1.0	1038.0	745.0	-1.0	1124.0	434.0	-1.0	907.0	880.0	-1.0	1566.0	627.0	-1.0	1279.0	491.0	-1.0	825.0	661.0	-1.0	1400.0	1011.0	-1.0	1797.0	312.0	-1.0	925.0	291.0	-1.0	537.0	
722.816	892.0	-1.0	1207.0	515.0	-1.0	720.0	983.0	-1.0	1505.0	1162.0	-1.0	1832.0	1083.0	-1.0	2217.0	618.0	-1.0	971.0	479.0	-1.0	1042.0	747.0	-1.0	1127.0	435.0	-1.0	909.0	882.0	-1.0	1570.0	629.0	-1.0	1283.0	491.0	-1.0	827.0	662.0	-1.0	1401.0	1011.0	-1.0	1796.0	311.0	-1.0	924.0	291.0	-1.0	537.0	
723.315	892.0	-1.0	1208.0	515.0	-1.0	721.0	983.0	-1.0	1506.0	1163.0	-1.0	1833.0	1084.0	-1.0	2221.0	618.0	-1.0	972.0	480.0	-1.0	1044.0	748.0	-1.0	1129.0	435.0	-1.0	911.0	884.0	-1.0	1574.0	630.0	-1.0	1285.0	492.0	-1.0	829.0	663.0	-1.0	1403.0	1013.0	-1.0	1798.0	312.0	-1.0	926.0	292.0	-1.0	539.0	
723.814	890.0	-1.0	1203.0	514.0	-1.0	718.0	982.0	-1.0	1502.0	1161.0	-1.0	1827.0	1084.0	-1.0	2220.0	618.0	-1.0	971.0	480.0	-1.0	1044.0	749.0	-1.0	1130.0	435.0	-1.0	911.0	885.0	-1.0	1575.0	630.0	-1.0	1283.0	492.0	-1.0	830.0	663.0	-1.0	1401.0	1012.0	-1.0	1797.0	313.0	-1.0	925.0	292.0	-1.0	540.0	
724.314	892.0	-1.0	1205.0	515.0	-1.0	720.0	983.0	-1.0	1503.0	1161.0	-1.0	1828.0	1085.0	-1.0	2223.0	619.0	-1.0	972.0	480.0	-1.0	1045.0	750.0	-1.0	1133.0	436.0	-1.0	912.0	886.0	-1.0	1577.0	632.0	-1.0	1285.0	493.0	-1.0	831.0	663.0	-1.0	1400.0	1012.0	-1.0	1796.0	313.0	-1.0	925.0	294.0	-1.0	541.0	
724.813	891.0	-1.0	1205.0	515.0	-1.0	719.0	983.0	-1.0	1502.0	1160.0	-1.0	1826.0	1085.0	-1.0	2223.0	619.0	-1.0	973.0	480.0	-1.0	1045.0	750.0	-1.0	1133.0	436.0	-1.0	911.0	886.0	-1.0	1578.0	631.0	-1.0	1284.0	493.0	-1.0	831.0	664.0	-1.0	1402.0	1012.0	-1.0	1796.0	313.0	-1.0	925.0	294.0	-1.0	542.0	
725.313	890.0	-1.0	1200.0	514.0	-1.0	717.0	982.0	-1.0	1497.0	1159.0	-1.0	1821.0	1085.0	-1.0	2221.0	619.0	-1.0	971.0	480.0	-1.0	1044.0	749.0	-1.0	1131.0	436.0	-1.0	910.0	886.0	-1.0	1576.0	631.0	-1.0	1280.0	493.0	-1.0	831.0	665.0	-1.0	1401.0	1013.0	-1.0	1795.0	313.0	-1.0	925.0	293.0	-1.0	542.0	
725.812	891.0	-1.0	1202.0	515.0	-1.0	719.0	982.0	-1.0	1497.0	1161.0	-1.0	1823.0	1086.0	-1.0	2220.0	619.0	-1.0	971.0	480.0	-1.0	1043.0	750.0	-1.0	1130.0	436.0	-1.0	909.0	886.0	-1.0	1576.0	631.0	-1.0	1277.0	494.0	-1.0	831.0	664.0	-1.0	1399.0	1012.0	-1.0	1793.0	313.0	-1.0	923.0	294.0	-1.0	541.0	
726.311	891.0	-1.0	1203.0	514.0	-1.0	719.0	981.0	-1.0	1496.0	1160.0	-1.0	1822.0	1086.0	-1.0	2220.0	620.0	-1.0	971.0	481.0	-1.0	1044.0	749.0	-1.0	1130.0	436.0	-1.0	909.0	887.0	-1.0	1576.0	630.0	-1.0	1276.0	494.0	-1.0	831.0	665.0	-1.0	1401.0	1013.0	-1.0	1793.0	313.0	-1.0	925.0	294.0	-1.0	543.0	
726.811	889.0	-1.0	1199.0	514.0	-1.0	717.0	980.0	-1.0	1491.0	1159.0	-1.0	1817.0	1085.0	-1.0	2217.0	619.0	-1.0	970.0	480.0	-1.0	1043.0	750.0	-1.0	1128.0	436.0	-1.0	908.0	887.0	-1.0	1576.0	631.0	-1.0	1274.0	494.0	-1.0	831.0	665.0	-1.0	1401.0	1013.0	-1.0	1793.0	314.0	-1.0	924.0	295.0	-1.0	543.0	
727.310	890.0	-1.0	1202.0	515.0	-1.0	718.0	981.0	-1.0	1492.0	1159.0	-1.0	1818.0	1086.0	-1.0	2220.0	620.0	-1.0	972.0	481.0	-1.0	1044.0	750.0	-1.0	1130.0	437.0	-1.0	909.0	888.0	-1.0	1578.0	632.0	-1.0	1275.0	494.0	-1.0	832.0	666.0	-1.0	1399.0	1013.0	-1.0	1790.0	313.0	-1.0	923.0	295.0	-1.0	543.0	
727.809	890.0	-1.0	1202.0	515.0	-1.0	718.0	981.0	-1.0	1491.0	1159.0	-1.0	1817.0	1086.0	-1.0	2221.0	620.0	-1.0	972.0	481.0	-1.0	1046.0	750.0	-1.0	1129.0	437.0	-1.0	911.0	889.0	-1.0	1581.0	633.0	-1.0	1278.0	496.0	-1.0	834.0	667.0	-1.0	1402.0	1013.0	-1.0	1792.0	314.0	-1.0	926.0	295.0	-1.0	545.0	
728.308	890.0	-1.0	1203.0	516.0	-1.0	718.0	982.0	-1.0	1494.0	1160.0	-1.0	1820.0	1088.0	-1.0	2228.0	621.0	-1.0	973.0	482.0	-1.0	1049.0	752.0	-1.0	1135.0	438.0	-1.0	914.0	893.0	-1.0	1590.0	636.0	-1.0	1287.0	496.0	-1.0	837.0	667.0	-1.0	1406.0	1014.0	-1.0	1796.0	316.0	-1.0	931.0	297.0	-1.0	548.0	
728.808	894.0	-1.0	1213.0	518.0	-1.0	724.0	986.0	-1.0	1504.0	1164.0	-1.0	1830.0	1092.0	-1.0	2244.0	623.0	-1.0	979.0	484.0	-1.0	1057.0	757.0	-1.0	1146.0	441.0	-1.0	924.0	899.0	-1.0	1608.0	642.0	-1.0	1304.0	499.0	-1.0	844.0	670.0	-1.0	1418.0	1018.0	-1.0	1806.0	318.0	-1.0	939.0	299.0	-1.0	553.0	
729.307	899.0	-1.0	1224.0	520.0	-1.0	729.0	990.0	-1.0	1515.0	1168.0	-1.0	1842.0	1097.0	-1.0	2263.0	625.0	-1.0	985.0	487.0	-1.0	1066.0	761.0	-1.0	1158.0	444.0	-1.0	934.0	907.0	-1.0	1628.0	647.0	-1.0	1323.0	502.0	-1.0	853.0	673.0	-1.0	1429.0	1023.0	-1.0	1820.0	319.0	-1.0	944.0	301.0	-1.0	558.0	
729.806	902.0	-1.0	1231.0	521.0	-1.0	734.0	994.0	-1.0	1526.0	1172.0	-1.0	1852.0	1102.0	-1.0	2280.0	627.0	-1.0	990.0	489.0	-1.0	1076.0	766.0	-1.0	1170.0	447.0	-1.0	945.0	914.0	-1.0	1647.0	652.0	-1.0	1341.0	505.0	-1.0	860.0	676.0	-1.0	1436.0	1026.0	-1.0	1829.0	318.0	-1.0	947.0	303.0	-1.0	562.0	
730.305	907.0	-1.0	1244.0	524.0	-1.0	740.0	998.0	-1.0	1539.0	1176.0	-1.0	1866.0	1107.0	-1.0	2301.0	628.0	-1.0	997.0	491.0	-1.0	1086.0	772.0	-1.0	1181.0	450.0	-1.0	955.0	921.0	-1.0	1666.0	659.0	-1.0	1360.0	508.0	-1.0	869.0	678.0	-1.0	1443.0	1029.0	-1.0	1837.0	321.0	-1.0	948.0	303.0	-1.0	564.0	
730.804	909.0	-1.0	1253.0	525.0	-1.0	744.0	1001.0	-1.0	1547.0	1179.0	-1.0	1874.0	1111.0	-1.0	2316.0	630.0	-1.0	1002.0	493.0	-1.0	1093.0	773.0	-1.0	1189.0	453.0	-1.0	963.0	925.0	-1.0	1678.0	662.0	-1.0	1374.0	511.0	-1.0	875.0	680.0	-1.0	1452.0	1032.0	-1.0	1847.0	320.0	-1.0	952.0	305.0	-1.0	568.0	
731.303	910.0	-1.0	1255.0	526.0	-1.0	746.0	1002.0	-1.0	1552.0	1179.0	-1.0	1877.0	1112.0	-1.0	2325.0	630.0	-1.0	1004.0	494.0	-1.0	1098.0	775.0	-1.0	1193.0	454.0	-1.0	968.0	928.0	-1.0	1684.0	664.0	-1.0	1380.0	512.0	-1.0	879.0	681.0	-1.0	1456.0	1034.0	-1.0	1852.0	320.0	-1.0	954.0	304.0	-1.0	570.0	
731.802	913.0	-1.0	1261.0	527.0	-1.0	749.0	1004.0	-1.0	1557.0	1181.0	-1.0	1883.0	1114.0	-1.0	2332.0	630.0	-1.0	1005.0	494.0	-1.0	1101.0	776.0	-1.0	1195.0	454.0	-1.0	971.0	929.0	-1.0	1688.0	667.0	-1.0	1385.0	512.0	-1.0	881.0	681.0	-1.0	1458.0	1035.0	-1.0	1855.0	321.0	-1.0	954.0	304.0	-1.0	570.0	
732.301	914.0	-1.0	1266.0	527.0	-1.0	752.0	1005.0	-1.0	1563.0	1182.0	-1.0	1889.0	1115.0	-1.0	2340.0	631.0	-1.0	1007.0	495.0	-1.0	1105.0	776.0	-1.0	1199.0	455.0	-1.0	976.0	930.0	-1.0	1693.0	668.0	-1.0	1391.0	513.0	-1.0	884.0	682.0	-1.0	1463.0	1037.0	-1.0	1861.0	321.0	-1.0	957.0	305.0	-1.0	573.0	
732.800	914.0	-1.0	1268.0	527.0	-1.0	752.0	1006.0	-1.0	1565.0	1183.0	-1.0	1890.0	1115.0	-1.0	2343.0	631.0	-1.0	1008.0	495.0	-1.0	1107.0	776.0	-1.0	1200.0	455.0	-1.0	977.0	930.0	-1.0	1694.0	668.0	-1.0	1393.0	514.0	-1.0	886.0	683.0	-1.0	1466.0	1037.0	-1.0	1866.0	321.0	-1.0	959.0	305.0	-1.0	574.0	
733.299	917.0	-1.0	1275.0	529.0	-1.0	755.0	1008.0	-1.0	1570.0	1185.0	-1.0	1897.0	1116.0	-1.0	2348.0	631.0	-1.0	1009.0	495.0	-1.0	1109.0	776.0	-1.0	1200.0	455.0	-1.0	978.0	931.0	-1.0	1695.0	669.0	-1.0	1396.0	514.0	-1.0	886.0	683.0	-1.0	1467.0	1038.0	-1.0	1866.0	321.0	-1.0	958.0	305.0	-1.0	574.0	
733.798	918.0	-1.0	1279.0	529.0	-1.0	757.0	1009.0	-1.0	1573.0	1186.0	-1.0	1901.0	1116.0	-1.0	2352.0	632.0	-1.0	1011.0	495.0	-1.0	1110.0	777.0	-1.0	1202.0	456.0	-1.0	980.0	931.0	-1.0	1698.0	670.0	-1.0	1399.0	514.0	-1.0	889.0	684.0	-1.0	1470.0	1039.0	-1.0	1872.0	322.0	-1.0	962.0	306.0	-1.0	576.0	
734.297	918.0	-1.0	1278.0	529.0	-1.0	757.0	1008.0	-1.0	1573.0	1185.0	-1.0	1900.0	1116.0	-1.0	2352.0	631.0	-1.0	1011.0	494.0	-1.0	1111.0	775.0	-1.0	1202.0	456.0	-1.0	981.0	930.0	-1.0	1699.0	670.0	-1.0	1401.0	515.0	-1.0	889.0	685.0	-1.0	1473.0	1039.0	-1.0	1875.0	322.0	-1.0	964.0	306.0	-1.0	578.0	
734.797	916.0	-1.0	1274.0	529.0	-1.0	755.0	1008.0	-1.0	1571.0	1184.0	-1.0	1897.0	1115.0	-1.0	2349.0	630.0	-1.0	1009.0	493.0	-1.0	1109.0	774.0	-1.0	1199.0	455.0	-1.0	981.0	928.0	-1.0	1696.0	670.0	-1.0	1400.0	514.0	-1.0	888.0	685.0	-1.0	1472.0	1039.0	-1.0	1873.0	322.0	-1.0	965.0	306.0	-1.0	577.0	
735.296	916.0	-1.0	1274.0	529.0	-1.0	755.0	1007.0	-1.0	1570.0	1184.0	-1.0	1896.0	1114.0	-1.0	2348.0	631.0	-1.0	1009.0	493.0	-1.0	1108.0	773.0	-1.0	1197.0	455.0	-1.0	981.0	928.0	-1.0	1695.0	670.0	-1.0	1402.0	514.0	-1.0	888.0	685.0	-1.0	1471.0	1039.0	-1.0	1872.0	323.0	-1.0	965.0	307.0	-1.0	577.0	
735.795	915.0	-1.0	1271.0	528.0	-1.0	753.0	1006.0	-1.0	1567.0	1183.0	-1.0	1890.0	1112.0	-1.0	2341.0	630.0	-1.0	1007.0	492.0	-1.0	1104.0	770.0	-1.0	1193.0	454.0	-1.0	979.0	925.0	-1.0	1689.0	668.0	-1.0	1398.0	514.0	-1.0	886.0	685.0	-1.0	1469.0	1038.0	-1.0	1868.0	323.0	-1.0	964.0	307.0	-1.0	576.0	
736.295	912.0	-1.0	1263.0	527.0	-1.0	750.0	1004.0	-1.0	1561.0	1180.0	-1.0	1881.0	1109.0	-1.0	2330.0	629.0	-1.0	1003.0	491.0	-1.0	1099.0	768.0	-1.0	1185.0	452.0	-1.0	974.0	922.0	-1.0	1679.0	666.0	-1.0	1391.0	512.0	-1.0	882.0	683.0	-1.0	1464.0	1037.0	-1.0	1862.0	322.0	-1.0	961.0	306.0	-1.0	574.0	
736.794	912.0	-1.0	1262.0	526.0	-1.0	747.0	1003.0	-1.0	1558.0	1180.0	-1.0	1877.0	1107.0	-1.0	2322.0	628.0	-1.0	1001.0	489.0	-1.0	1094.0	765.0	-1.0	1179.0	451.0	-1.0	971.0	918.0	-1.0	1672.0	665.0	-1.0	1385.0	510.0	-1.0	879.0	684.0	-1.0	1462.0	1037.0	-1.0	1858.0	322.0	-1.0	960.0	305.0	-1.0	574.0	
737.293	911.0	-1.0	1258.0	526.0	-1.0	744.0	1002.0	-1.0	1552.0	1178.0	-1.0	1870.0	1105.0	-1.0	2311.0	628.0	-1.0	997.0	489.0	-1.0	1090.0	762.0	-1.0	1171.0	450.0	-1.0	967.0	914.0	-1.0	1661.0	662.0	-1.0	1377.0	510.0	-1.0	875.0	684.0	-1.0	1459.0	1035.0	-1.0	1854.0	321.0	-1.0	957.0	304.0	-1.0	571.0	
737.792	912.0	-1.0	1261.0	526.0	-1.0	745.0	1002.0	-1.0	1552.0	1180.0	-1.0	1871.0	1103.0	-1.0	2305.0	628.0	-1.0	996.0	487.0	-1.0	1086.0	760.0	-1.0	1167.0	449.0	-1.0	963.0	910.0	-1.0	1652.0	661.0	-1.0	1371.0	509.0	-1.0	871.0	683.0	-1.0	1453.0	1035.0	-1.0	1848.0	320.0	-1.0	953.0	303.0	-1.0	569.0	
738.291	912.0	-1.0	1260.0	526.0	-1.0	744.0	1001.0	-1.0	1549.0	1180.0	-1.0	1868.0	1101.0	-1.0	2296.0	628.0	-1.0	994.0	486.0	-1.0	1082.0	758.0	-1.0	1161.0	448.0	-1.0	959.0	908.0	-1.0	1644.0	660.0	-1.0	1366.0	507.0	-1.0	868.0	682.0	-1.0	1451.0	1034.0	-1.0	1845.0	320.0	-1.0	952.0	304.0	-1.0	568.0	
738.791	909.0	-1.0	1255.0	526.0	-1.0	740.0	1000.0	-1.0	1544.0	1178.0	-1.0	1861.0	1098.0	-1.0	2287.0	627.0	-1.0	991.0	484.0	-1.0	1077.0	755.0	-1.0	1154.0	446.0	-1.0	955.0	905.0	-1.0	1635.0	656.0	-1.0	1358.0	506.0	-1.0	864.0	681.0	-1.0	1447.0	1033.0	-1.0	1842.0	319.0	-1.0	950.0	303.0	-1.0	566.0	
739.290	910.0	-1.0	1256.0	526.0	-1.0	741.0	1000.0	-1.0	1542.0	1178.0	-1.0	1860.0	1096.0	-1.0	2280.0	627.0	-1.0	990.0	483.0	-1.0	1073.0	753.0	-1.0	1149.0	445.0	-1.0	953.0	902.0	-1.0	1627.0	656.0	-1.0	1356.0	505.0	-1.0	861.0	681.0	-1.0	1445.0	1033.0	-1.0	1838.0	320.0	-1.0	948.0	304.0	-1.0	565.0	
739.790	909.0	-1.0	1252.0	525.0	-1.0	739.0	998.0	-1.0	1538.0	1177.0	-1.0	1854.0	1095.0	-1.0	2272.0	626.0	-1.0	987.0	482.0	-1.0	1068.0	751.0	-1.0	1143.0	444.0	-1.0	949.0	898.0	-1.0	1615.0	654.0	-1.0	1348.0	504.0	-1.0	859.0	679.0	-1.0	1442.0	1033.0	-1.0	1834.0	319.0	-1.0	946.0	303.0	-1.0	565.0	
740.290	908.0	-1.0	1246.0	525.0	-1.0	735.0	998.0	-1.0	1533.0	1177.0	-1.0	1848.0	1091.0	-1.0	2261.0	625.0	-1.0	982.0	481.0	-1.0	1062.0	748.0	-1.0	1133.0	442.0	-1.0	942.0	893.0	-1.0	1602.0	652.0	-1.0	1340.0	502.0	-1.0	852.0	678.0	-1.0	1437.0	1031.0	-1.0	1828.0	317.0	-1.0	942.0	302.0	-1.0	562.0	
740.789	907.0	-1.0	1244.0	524.0	-1.0	734.0	997.0	-1.0	1529.0	1176.0	-1.0	1844.0	1089.0	-1.0	2251.0	623.0	-1.0	979.0	479.0	-1.0	1056.0	744.0	-1.0	1125.0	441.0	-1.0	939.0	890.0	-1.0	1591.0	650.0	-1.0	1334.0	501.0	-1.0	848.0	678.0	-1.0	1434.0	1030.0	-1.0	1825.0	317.0	-1.0	941.0	302.0	-1.0	561.0	
741.289	904.0	-1.0	1239.0	523.0	-1.0	731.0	995.0	-1.0	1523.0	1173.0	-1.0	1836.0	1086.0	-1.0	2238.0	622.0	-1.0	975.0	477.0	-1.0	1050.0	740.0	-1.0	1115.0	439.0	-1.0	934.0	885.0	-1.0	1576.0	647.0	-1.0	1325.0	499.0	-1.0	843.0	677.0	-1.0	1430.0	1029.0	-1.0	1818.0	317.0	-1.0	938.0	301.0	-1.0	558.0	
741.788	904.0	-1.0	1240.0	522.0	-1.0	731.0	994.0	-1.0	1520.0	1173.0	-1.0	1835.0	1084.0	-1.0	2231.0	621.0	-1.0	973.0	476.0	-1.0	1044.0	738.0	-1.0	1108.0	438.0	-1.0	929.0	881.0	-1.0	1565.0	647.0	-1.0	1320.0	498.0	-1.0	839.0	676.0	-1.0	1424.0	1027.0	-1.0	1811.0	315.0	-1.0	935.0	300.0	-1.0	555.0	
742.287	902.0	-1.0	1237.0	522.0	-1.0	730.0	992.0	-1.0	1516.0	1171.0	-1.0	1831.0	1081.0	-1.0	2221.0	620.0	-1.0	970.0	474.0	-1.0	1040.0	735.0	-1.0	1101.0	438.0	-1.0	926.0	877.0	-1.0	1554.0	645.0	-1.0	1313.0	497.0	-1.0	835.0	674.0	-1.0	1421.0	1026.0	-1.0	1807.0	315.0	-1.0	933.0	300.0	-1.0	554.0	
742.786	901.0	-1.0	1231.0	521.0	-1.0	727.0	991.0	-1.0	1511.0	1170.0	-1.0	1826.0	1078.0	-1.0	2212.0	619.0	-1.0	966.0	473.0	-1.0	1034.0	733.0	-1.0	1094.0	436.0	-1.0	921.0	875.0	-1.0	1546.0	642.0	-1.0	1306.0	496.0	-1.0	830.0	674.0	-1.0	1417.0	1024.0	-1.0	1803.0	315.0	-1.0	931.0	299.0	-1.0	552.0	
743.285	901.0	-1.0	1233.0	521.0	-1.0	728.0	992.0	-1.0	1511.0	1169.0	-1.0	1827.0	1077.0	-1.0	2207.0	619.0	-1.0	964.0	472.0	-1.0	1031.0	731.0	-1.0	1091.0	436.0	-1.0	920.0	873.0	-1.0	1541.0	642.0	-1.0	1303.0	496.0	-1.0	830.0	673.0	-1.0	1416.0	1025.0	-1.0	1800.0	314.0	-1.0	929.0	298.0	-1.0	550.0	
743.784	901.0	-1.0	1230.0	520.0	-1.0	726.0	991.0	-1.0	1508.0	1169.0	-1.0	1824.0	1075.0	-1.0	2201.0	619.0	-1.0	961.0	470.0	-1.0	1027.0	730.0	-1.0	1087.0	434.0	-1.0	918.0	871.0	-1.0	1537.0	640.0	-1.0	1298.0	495.0	-1.0	827.0	672.0	-1.0	1414.0	1024.0	-1.0	1799.0	313.0	-1.0	926.0	298.0	-1.0	548.0	
744.283	900.0	-1.0	1225.0	519.0	-1.0	724.0	990.0	-1.0	1505.0	1169.0	-1.0	1820.0	1074.0	-1.0	2195.0	617.0	-1.0	958.0	469.0	-1.0	1024.0	729.0	-1.0	1084.0	433.0	-1.0	913.0	870.0	-1.0	1531.0	639.0	-1.0	1292.0	494.0	-1.0	824.0	671.0	-1.0	1409.0	1023.0	-1.0	1796.0	312.0	-1.0	922.0	297.0	-1.0	546.0	
744.782	900.0	-1.0	1224.0	519.0	-1.0	724.0	990.0	-1.0	1503.0	1167.0	-1.0	1820.0	1072.0	-1.0	2190.0	617.0	-1.0	957.0	468.0	-1.0	1022.0	729.0	-1.0	1081.0	432.0	-1.0	912.0	869.0	-1.0	1529.0	638.0	-1.0	1290.0	494.0	-1.0	823.0	671.0	-1.0	1409.0	1023.0	-1.0	1798.0	312.0	-1.0	921.0	297.0	-1.0	545.0	
745.281	898.0	-1.0	1222.0	518.0	-1.0	722.0	988.0	-1.0	1500.0	1166.0	-1.0	1817.0	1071.0	-1.0	2185.0	616.0	-1.0	955.0	468.0	-1.0	1018.0	727.0	-1.0	1079.0	432.0	-1.0	909.0	868.0	-1.0	1525.0	637.0	-1.0	1285.0	493.0	-1.0	820.0	670.0	-1.0	1407.0	1023.0	-1.0	1795.0	312.0	-1.0	919.0	296.0	-1.0	544.0	
745.780	898.0	-1.0	1224.0	519.0	-1.0	723.0	988.0	-1.0	1501.0	1166.0	-1.0	1820.0	1070.0	-1.0	2183.0	617.0	-1.0	954.0	466.0	-1.0	1018.0	727.0	-1.0	1077.0	431.0	-1.0	907.0	867.0	-1.0	1523.0	636.0	-1.0	1281.0	492.0	-1.0	818.0	669.0	-1.0	1403.0	1021.0	-1.0	1792.0	311.0	-1.0	915.0	296.0	-1.0	543.0	
746.279	898.0	-1.0	1224.0	519.0	-1.0	723.0	987.0	-1.0	1499.0	1166.0	-1.0	1819.0	1069.0	-1.0	2180.0	616.0	-1.0	954.0	467.0	-1.0	1016.0	726.0	-1.0	1076.0	431.0	-1.0	906.0	868.0	-1.0	1522.0	634.0	-1.0	1279.0	492.0	-1.0	818.0	669.0	-1.0	1403.0	1022.0	-1.0	1792.0	311.0	-1.0	915.0	295.0	-1.0	543.0	
746.778	895.0	-1.0	1219.0	518.0	-1.0	721.0	986.0	-1.0	1496.0	1164.0	-1.0	1814.0	1068.0	-1.0	2176.0	616.0	-1.0	952.0	466.0	-1.0	1015.0	725.0	-1.0	1075.0	431.0	-1.0	905.0	866.0	-1.0	1521.0	633.0	-1.0	1276.0	492.0	-1.0	817.0	668.0	-1.0	1401.0	1021.0	-1.0	1790.0	309.0	-1.0	914.0	295.0	-1.0	541.0	
747.277	896.0	-1.0	1220.0	518.0	-1.0	722.0	986.0	-1.0	1496.0	1163.0	-1.0	1816.0	1068.0	-1.0	2176.0	615.0	-1.0	953.0	466.0	-1.0	1015.0	726.0	-1.0	1075.0	430.0	-1.0	905.0	867.0	-1.0	1523.0	633.0	-1.0	1278.0	493.0	-1.0	818.0	669.0	-1.0	1401.0	1022.0	-1.0	1788.0	310.0	-1.0	912.0	295.0	-1.0	541.0	
747.776	894.0	-1.0	1218.0	518.0	-1.0	721.0	984.0	-1.0	1493.0	1162.0	-1.0	1813.0	1067.0	-1.0	2173.0	615.0	-1.0	952.0	465.0	-1.0	1014.0	725.0	-1.0	1073.0	430.0	-1.0	904.0	867.0	-1.0	1522.0	633.0	-1.0	1275.0	492.0	-1.0	818.0	668.0	-1.0	1400.0	1021.0	-1.0	1788.0	310.0	-1.0	911.0	295.0	-1.0	540.0	
748.275	895.0	-1.0	1214.0	517.0	-1.0	719.0	984.0	-1.0	1492.0	1162.0	-1.0	1811.0	1066.0	-1.0	2167.0	615.0	-1.0	950.0	464.0	-1.0	1011.0	724.0	-1.0	1071.0	429.0	-1.0	902.0	866.0	-1.0	1519.0	631.0	-1.0	1271.0	491.0	-1.0	814.0	667.0	-1.0	1398.0	1020.0	-1.0	1785.0	309.0	-1.0	909.0	294.0	-1.0	539.0	
748.774	894.0	-1.0	1213.0	517.0	-1.0	719.0	984.0	-1.0	1490.0	1161.0	-1.0	1810.0	1064.0	-1.0	2164.0	614.0	-1.0	949.0	464.0	-1.0	1010.0	723.0	-1.0	1069.0	429.0	-1.0	901.0	864.0	-1.0	1516.0	630.0	-1.0	1269.0	491.0	-1.0	814.0	667.0	-1.0	1399.0	1020.0	-1.0	1786.0	309.0	-1.0	910.0	295.0	-1.0	540.0	
749.273	893.0	-1.0	1211.0	516.0	-1.0	718.0	983.0	-1.0	1488.0	1159.0	-1.0	1807.0	1063.0	-1.0	2160.0	614.0	-1.0	948.0	463.0	-1.0	1008.0	723.0	-1.0	1068.0	428.0	-1.0	899.0	864.0	-1.0	1514.0	630.0	-1.0	1266.0	490.0	-1.0	813.0	667.0	-1.0	1398.0	1019.0	-1.0	1785.0	309.0	-1.0	910.0	296.0	-1.0	540.0	
749.772	894.0	-1.0	1215.0	517.0	-1.0	719.0	983.0	-1.0	1491.0	1161.0	-1.0	1811.0	1063.0	-1.0	2162.0	615.0	-1.0	949.0	463.0	-1.0	1010.0	723.0	-1.0	1071.0	428.0	-1.0	899.0	863.0	-1.0	1513.0	631.0	-1.0	1268.0	491.0	-1.0	812.0	667.0	-1.0	1397.0	1020.0	-1.0	1784.0	309.0	-1.0	910.0	295.0	-1.0	541.0	
750.271	893.0	-1.0	1215.0	517.0	-1.0	719.0	982.0	-1.0	1490.0	1161.0	-1.0	1812.0	1063.0	-1.0	2162.0	615.0	-1.0	949.0	464.0	-1.0	1011.0	725.0	-1.0	1072.0	428.0	-1.0	900.0	864.0	-1.0	1517.0	631.0	-1.0	1271.0	491.0	-1.0	813.0	667.0	-1.0	1401.0	1019.0	-1.0	1786.0	310.0	-1.0	914.0	297.0	-1.0	544.0	
750.770	891.0	-1.0	1210.0	516.0	-1.0	716.0	982.0	-1.0	1488.0	1160.0	-1.0	1810.0	1062.0	-1.0	2160.0	614.0	-1.0	949.0	463.0	-1.0	1010.0	725.0	-1.0	1075.0	428.0	-1.0	899.0	865.0	-1.0	1519.0	632.0	-1.0	1273.0	491.0	-1.0	814.0	667.0	-1.0	1402.0	1019.0	-1.0	1787.0	311.0	-1.0	916.0	298.0	-1.0	546.0	
751.269	891.0	-1.0	1210.0	516.0	-1.0	716.0	981.0	-1.0	1489.0	1161.0	-1.0	1811.0	1062.0	-1.0	2162.0	615.0	-1.0	950.0	464.0	-1.0	1011.0	727.0	-1.0	1078.0	429.0	-1.0	903.0	866.0	-1.0	1523.0	633.0	-1.0	1278.0	492.0	-1.0	816.0	667.0	-1.0	1407.0	1020.0	-1.0	1791.0	312.0	-1.0	922.0	299.0	-1.0	551.0	
751.768	889.0	-1.0	1207.0	516.0	-1.0	715.0	981.0	-1.0	1487.0	1160.0	-1.0	1810.0	1062.0	-1.0	2162.0	615.0	-1.0	951.0	463.0	-1.0	1012.0	728.0	-1.0	1081.0	428.0	-1.0	903.0	867.0	-1.0	1527.0	633.0	-1.0	1282.0	492.0	-1.0	818.0	668.0	-1.0	1409.0	1020.0	-1.0	1794.0	313.0	-1.0	926.0	300.0	-1.0	553.0	
752.268	890.0	-1.0	1211.0	516.0	-1.0	717.0	981.0	-1.0	1490.0	1161.0	-1.0	1814.0	1062.0	-1.0	2166.0	615.0	-1.0	953.0	464.0	-1.0	1015.0	730.0	-1.0	1086.0	429.0	-1.0	907.0	868.0	-1.0	1535.0	635.0	-1.0	1290.0	493.0	-1.0	822.0	669.0	-1.0	1414.0	1022.0	-1.0	1799.0	316.0	-1.0	931.0	302.0	-1.0	557.0	
752.768	889.0	-1.0	1210.0	516.0	-1.0	718.0	980.0	-1.0	1491.0	1160.0	-1.0	1816.0	1063.0	-1.0	2169.0	616.0	-1.0	954.0	464.0	-1.0	1017.0	731.0	-1.0	1090.0	430.0	-1.0	910.0	869.0	-1.0	1539.0	635.0	-1.0	1293.0	493.0	-1.0	825.0	669.0	-1.0	1419.0	1023.0	-1.0	1803.0	316.0	-1.0	935.0	304.0	-1.0	560.0	
753.268	889.0	-1.0	1208.0	516.0	-1.0	717.0	980.0	-1.0	1491.0	1161.0	-1.0	1816.0	1063.0	-1.0	2170.0	616.0	-1.0	955.0	464.0	-1.0	1018.0	732.0	-1.0	1093.0	429.0	-1.0	911.0	870.0	-1.0	1543.0	637.0	-1.0	1298.0	493.0	-1.0	825.0	669.0	-1.0	1420.0	1024.0	-1.0	1803.0	317.0	-1.0	938.0	304.0	-1.0	562.0	
753.767	889.0	-1.0	1210.0	517.0	-1.0	718.0	981.0	-1.0	1493.0	1162.0	-1.0	1819.0	1063.0	-1.0	2174.0	617.0	-1.0	957.0	465.0	-1.0	1020.0	733.0	-1.0	1096.0	430.0	-1.0	914.0	871.0	-1.0	1548.0	637.0	-1.0	1304.0	494.0	-1.0	828.0	671.0	-1.0	1426.0	1025.0	-1.0	1810.0	318.0	-1.0	944.0	305.0	-1.0	567.0	
754.267	888.0	-1.0	1208.0	516.0	-1.0	717.0	980.0	-1.0	1492.0	1162.0	-1.0	1817.0	1063.0	-1.0	2174.0	617.0	-1.0	956.0	465.0	-1.0	1021.0	733.0	-1.0	1097.0	430.0	-1.0	914.0	871.0	-1.0	1549.0	638.0	-1.0	1305.0	495.0	-1.0	828.0	670.0	-1.0	1427.0	1025.0	-1.0	1811.0	319.0	-1.0	947.0	306.0	-1.0	569.0	
754.766	890.0	-1.0	1211.0	517.0	-1.0	717.0	981.0	-1.0	1494.0	1162.0	-1.0	1818.0	1062.0	-1.0	2174.0	616.0	-1.0	956.0	465.0	-1.0	1022.0	732.0	-1.0	1097.0	429.0	-1.0	914.0	870.0	-1.0	1547.0	639.0	-1.0	1306.0	494.0	-1.0	828.0	670.0	-1.0	1424.0	1024.0	-1.0	1809.0	318.0	-1.0	946.0	306.0	-1.0	569.0	
755.266	889.0	-1.0	1209.0	516.0	-1.0	716.0	980.0	-1.0	1490.0	1161.0	-1.0	1814.0	1062.0	-1.0	2168.0	616.0	-1.0	955.0	465.0	-1.0	1021.0	732.0	-1.0	1095.0	430.0	-1.0	913.0	869.0	-1.0	1545.0	637.0	-1.0	1304.0	493.0	-1.0	827.0	670.0	-1.0	1425.0	1024.0	-1.0	1810.0	319.0	-1.0	948.0	306.0	-1.0	569.0	
755.765	886.0	-1.0	1204.0	515.0	-1.0	714.0	978.0	-1.0	1485.0	1158.0	-1.0	1808.0	1059.0	-1.0	2163.0	616.0	-1.0	954.0	464.0	-1.0	1019.0	730.0	-1.0	1093.0	429.0	-1.0	911.0	867.0	-1.0	1540.0	636.0	-1.0	1298.0	493.0	-1.0	825.0	669.0	-1.0	1424.0	1023.0	-1.0	1808.0	318.0	-1.0	946.0	305.0	-1.0	568.0	
756.264	885.0	-1.0	1203.0	515.0	-1.0	714.0	975.0	-1.0	1483.0	1156.0	-1.0	1807.0	1058.0	-1.0	2161.0	616.0	-1.0	954.0	465.0	-1.0	1020.0	728.0	-1.0	1091.0	428.0	-1.0	911.0	866.0	-1.0	1540.0	635.0	-1.0	1297.0	492.0	-1.0	825.0	669.0	-1.0	1424.0	1024.0	-1.0	1808.0	317.0	-1.0	945.0	306.0	-1.0	566.0	
756.763	884.0	-1.0	1201.0	514.0	-1.0	713.0	974.0	-1.0	1480.0	1155.0	-1.0	1803.0	1057.0	-1.0	2157.0	616.0	-1.0	953.0	463.0	-1.0	1019.0	727.0	-1.0	1090.0	428.0	-1.0	910.0	863.0	-1.0	1536.0	634.0	-1.0	1293.0	491.0	-1.0	823.0	669.0	-1.0	1424.0	1023.0	-1.0	1809.0	317.0	-1.0	944.0	305.0	-1.0	566.0	
757.262	883.0	-1.0	1196.0	515.0	-1.0	711.0	974.0	-1.0	1477.0	1154.0	-1.0	1798.0	1055.0	-1.0	2152.0	615.0	-1.0	951.0	463.0	-1.0	1017.0	726.0	-1.0	1090.0	427.0	-1.0	907.0	862.0	-1.0	1533.0	632.0	-1.0	1288.0	491.0	-1.0	821.0	668.0	-1.0	1421.0	1023.0	-1.0	1806.0	315.0	-1.0	941.0	305.0	-1.0	565.0	
757.761	883.0	-1.0	1196.0	515.0	-1.0	711.0	973.0	-1.0	1476.0	1155.0	-1.0	1798.0	1055.0	-1.0	2151.0	615.0	-1.0	952.0	463.0	-1.0	1017.0	726.0	-1.0	1088.0	426.0	-1.0	906.0	860.0	-1.0	1532.0	631.0	-1.0	1286.0	490.0	-1.0	819.0	668.0	-1.0	1423.0	1023.0	-1.0	1809.0	316.0	-1.0	942.0	305.0	-1.0	564.0	
758.261	881.0	-1.0	1193.0	513.0	-1.0	709.0	971.0	-1.0	1472.0	1153.0	-1.0	1793.0	1053.0	-1.0	2146.0	614.0	-1.0	951.0	462.0	-1.0	1015.0	724.0	-1.0	1087.0	425.0	-1.0	904.0	858.0	-1.0	1528.0	629.0	-1.0	1282.0	489.0	-1.0	818.0	667.0	-1.0	1422.0	1022.0	-1.0	1807.0	315.0	-1.0	941.0	304.0	-1.0	564.0	
758.760	882.0	-1.0	1196.0	514.0	-1.0	711.0	972.0	-1.0	1473.0	1154.0	-1.0	1796.0	1053.0	-1.0	2148.0	614.0	-1.0	952.0	463.0	-1.0	1017.0	724.0	-1.0	1087.0	426.0	-1.0	903.0	858.0	-1.0	1526.0	629.0	-1.0	1282.0	488.0	-1.0	817.0	667.0	-1.0	1419.0	1021.0	-1.0	1805.0	315.0	-1.0	938.0	303.0	-1.0	562.0	
759.259	882.0	-1.0	1196.0	514.0	-1.0	710.0	971.0	-1.0	1472.0	1153.0	-1.0	1795.0	1053.0	-1.0	2148.0	614.0	-1.0	952.0	463.0	-1.0	1017.0	724.0	-1.0	1088.0	425.0	-1.0	903.0	857.0	-1.0	1526.0	629.0	-1.0	1282.0	488.0	-1.0	817.0	667.0	-1.0	1420.0	1021.0	-1.0	1806.0	314.0	-1.0	939.0	303.0	-1.0	562.0	
759.758	883.0	-1.0	1195.0	515.0	-1.0	710.0	972.0	-1.0	1473.0	1155.0	-1.0	1795.0	1053.0	-1.0	2149.0	615.0	-1.0	952.0	463.0	-1.0	1017.0	724.0	-1.0	1088.0	425.0	-1.0	903.0	856.0	-1.0	1527.0	629.0	-1.0	1283.0	488.0	-1.0	817.0	667.0	-1.0	1419.0	1021.0	-1.0	1806.0	313.0	-1.0	937.0	303.0	-1.0	562.0	
760.258	884.0	-1.0	1197.0	516.0	-1.0	712.0	972.0	-1.0	1475.0	1155.0	-1.0	1797.0	1054.0	-1.0	2153.0	615.0	-1.0	954.0	464.0	-1.0	1020.0	725.0	-1.0	1090.0	426.0	-1.0	907.0	857.0	-1.0	1530.0	628.0	-1.0	1285.0	489.0	-1.0	820.0	668.0	-1.0	1424.0	1022.0	-1.0	1810.0	314.0	-1.0	940.0	303.0	-1.0	564.0	
760.757	884.0	-1.0	1197.0	516.0	-1.0	713.0	973.0	-1.0	1475.0	1155.0	-1.0	1798.0	1054.0	-1.0	2156.0	615.0	-1.0	955.0	464.0	-1.0	1022.0	725.0	-1.0	1091.0	426.0	-1.0	908.0	858.0	-1.0	1532.0	628.0	-1.0	1287.0	489.0	-1.0	821.0	667.0	-1.0	1424.0	1022.0	-1.0	1812.0	313.0	-1.0	940.0	304.0	-1.0	565.0	
761.257	885.0	-1.0	1200.0	517.0	-1.0	715.0	973.0	-1.0	1477.0	1156.0	-1.0	1800.0	1055.0	-1.0	2159.0	616.0	-1.0	957.0	465.0	-1.0	1025.0	725.0	-1.0	1093.0	427.0	-1.0	911.0	858.0	-1.0	1535.0	629.0	-1.0	1292.0	490.0	-1.0	824.0	668.0	-1.0	1431.0	1022.0	-1.0	1818.0	314.0	-1.0	944.0	304.0	-1.0	567.0	
761.757	885.0	-1.0	1200.0	516.0	-1.0	714.0	972.0	-1.0	1477.0	1156.0	-1.0	1800.0	1055.0	-1.0	2161.0	615.0	-1.0	957.0	466.0	-1.0	1027.0	725.0	-1.0	1094.0	427.0	-1.0	913.0	859.0	-1.0	1537.0	630.0	-1.0	1296.0	490.0	-1.0	826.0	668.0	-1.0	1432.0	1023.0	-1.0	1820.0	314.0	-1.0	946.0	305.0	-1.0	567.0	
762.256	887.0	-1.0	1205.0	517.0	-1.0	718.0	973.0	-1.0	1480.0	1156.0	-1.0	1803.0	1055.0	-1.0	2165.0	616.0	-1.0	959.0	466.0	-1.0	1029.0	726.0	-1.0	1096.0	429.0	-1.0	916.0	859.0	-1.0	1541.0	631.0	-1.0	1301.0	491.0	-1.0	829.0	669.0	-1.0	1439.0	1024.0	-1.0	1827.0	316.0	-1.0	950.0	305.0	-1.0	570.0	
762.755	887.0	-1.0	1206.0	517.0	-1.0	719.0	973.0	-1.0	1481.0	1155.0	-1.0	1805.0	1055.0	-1.0	2166.0	616.0	-1.0	961.0	467.0	-1.0	1031.0	725.0	-1.0	1097.0	429.0	-1.0	919.0	860.0	-1.0	1542.0	631.0	-1.0	1304.0	491.0	-1.0	831.0	670.0	-1.0	1443.0	1025.0	-1.0	1831.0	316.0	-1.0	952.0	305.0	-1.0	572.0	
763.255	889.0	-1.0	1212.0	517.0	-1.0	722.0	973.0	-1.0	1485.0	1156.0	-1.0	1810.0	1056.0	-1.0	2169.0	617.0	-1.0	962.0	466.0	-1.0	1032.0	726.0	-1.0	1099.0	429.0	-1.0	920.0	861.0	-1.0	1544.0	632.0	-1.0	1307.0	492.0	-1.0	832.0	670.0	-1.0	1443.0	1025.0	-1.0	1831.0	316.0	-1.0	952.0	305.0	-1.0	571.0	
763.754	890.0	-1.0	1216.0	517.0	-1.0	723.0	973.0	-1.0	1489.0	1156.0	-1.0	1815.0	1057.0	-1.0	2174.0	617.0	-1.0	963.0	466.0	-1.0	1035.0	727.0	-1.0	1101.0	430.0	-1.0	922.0	861.0	-1.0	1547.0	632.0	-1.0	1313.0	492.0	-1.0	835.0	670.0	-1.0	1447.0	1026.0	-1.0	1837.0	316.0	-1.0	954.0	305.0	-1.0	574.0	
764.254	891.0	-1.0	1217.0	517.0	-1.0	723.0	975.0	-1.0	1493.0	1157.0	-1.0	1816.0	1058.0	-1.0	2180.0	617.0	-1.0	965.0	467.0	-1.0	1038.0	729.0	-1.0	1105.0	431.0	-1.0	926.0	864.0	-1.0	1554.0	635.0	-1.0	1319.0	493.0	-1.0	838.0	669.0	-1.0	1449.0	1027.0	-1.0	1839.0	316.0	-1.0	954.0	306.0	-1.0	574.0	
764.754	894.0	-1.0	1226.0	519.0	-1.0	728.0	978.0	-1.0	1502.0	1160.0	-1.0	1826.0	1062.0	-1.0	2195.0	618.0	-1.0	969.0	468.0	-1.0	1043.0	732.0	-1.0	1114.0	432.0	-1.0	931.0	867.0	-1.0	1565.0	638.0	-1.0	1331.0	495.0	-1.0	843.0	670.0	-1.0	1453.0	1028.0	-1.0	1844.0	316.0	-1.0	953.0	306.0	-1.0	575.0	
765.253	896.0	-1.0	1232.0	520.0	-1.0	730.0	980.0	-1.0	1510.0	1162.0	-1.0	1832.0	1065.0	-1.0	2208.0	619.0	-1.0	973.0	469.0	-1.0	1047.0	735.0	-1.0	1121.0	433.0	-1.0	936.0	872.0	-1.0	1576.0	640.0	-1.0	1340.0	497.0	-1.0	846.0	672.0	-1.0	1457.0	1029.0	-1.0	1848.0	318.0	-1.0	958.0	307.0	-1.0	577.0	
765.752	897.0	-1.0	1235.0	520.0	-1.0	731.0	982.0	-1.0	1516.0	1163.0	-1.0	1836.0	1067.0	-1.0	2219.0	620.0	-1.0	976.0	470.0	-1.0	1051.0	738.0	-1.0	1128.0	434.0	-1.0	940.0	875.0	-1.0	1584.0	643.0	-1.0	1348.0	498.0	-1.0	850.0	673.0	-1.0	1460.0	1028.0	-1.0	1848.0	319.0	-1.0	965.0	308.0	-1.0	580.0	
766.251	900.0	-1.0	1244.0	522.0	-1.0	736.0	985.0	-1.0	1525.0	1167.0	-1.0	1845.0	1071.0	-1.0	2232.0	621.0	-1.0	980.0	472.0	-1.0	1056.0	740.0	-1.0	1136.0	435.0	-1.0	943.0	879.0	-1.0	1593.0	646.0	-1.0	1357.0	498.0	-1.0	851.0	673.0	-1.0	1462.0	1029.0	-1.0	1849.0	320.0	-1.0	967.0	308.0	-1.0	581.0	
766.750	902.0	-1.0	1249.0	523.0	-1.0	738.0	987.0	-1.0	1531.0	1168.0	-1.0	1851.0	1073.0	-1.0	2242.0	623.0	-1.0	983.0	472.0	-1.0	1059.0	742.0	-1.0	1141.0	436.0	-1.0	946.0	882.0	-1.0	1601.0	648.0	-1.0	1365.0	499.0	-1.0	854.0	674.0	-1.0	1467.0	1030.0	-1.0	1853.0	321.0	-1.0	972.0	308.0	-1.0	583.0	
767.249	901.0	-1.0	1248.0	524.0	-1.0	738.0	988.0	-1.0	1532.0	1169.0	-1.0	1850.0	1075.0	-1.0	2247.0	623.0	-1.0	984.0	473.0	-1.0	1062.0	743.0	-1.0	1145.0	436.0	-1.0	947.0	883.0	-1.0	1606.0	649.0	-1.0	1368.0	500.0	-1.0	854.0	673.0	-1.0	1469.0	1031.0	-1.0	1855.0	320.0	-1.0	972.0	308.0	-1.0	584.0	
767.748	903.0	-1.0	1246.0	524.0	-1.0	737.0	990.0	-1.0	1534.0	1170.0	-1.0	1850.0	1076.0	-1.0	2251.0	623.0	-1.0	985.0	473.0	-1.0	1062.0	744.0	-1.0	1147.0	435.0	-1.0	947.0	883.0	-1.0	1607.0	648.0	-1.0	1367.0	499.0	-1.0	853.0	673.0	-1.0	1466.0	1030.0	-1.0	1854.0	319.0	-1.0	968.0	308.0	-1.0	582.0	
768.247	904.0	-1.0	1247.0	525.0	-1.0	738.0	991.0	-1.0	1536.0	1171.0	-1.0	1851.0	1077.0	-1.0	2256.0	624.0	-1.0	986.0	472.0	-1.0	1064.0	745.0	-1.0	1150.0	436.0	-1.0	947.0	883.0	-1.0	1609.0	649.0	-1.0	1369.0	499.0	-1.0	854.0	673.0	-1.0	1467.0	1031.0	-1.0	1856.0	319.0	-1.0	968.0	307.0	-1.0	583.0	
768.746	903.0	-1.0	1246.0	525.0	-1.0	737.0	992.0	-1.0	1536.0	1171.0	-1.0	1850.0	1078.0	-1.0	2258.0	624.0	-1.0	986.0	473.0	-1.0	1065.0	745.0	-1.0	1151.0	437.0	-1.0	946.0	884.0	-1.0	1609.0	648.0	-1.0	1368.0	499.0	-1.0	853.0	672.0	-1.0	1465.0	1031.0	-1.0	1857.0	317.0	-1.0	965.0	308.0	-1.0	582.0	
769.245	904.0	-1.0	1249.0	525.0	-1.0	739.0	993.0	-1.0	1539.0	1172.0	-1.0	1852.0	1079.0	-1.0	2262.0	624.0	-1.0	988.0	473.0	-1.0	1066.0	745.0	-1.0	1152.0	437.0	-1.0	948.0	884.0	-1.0	1612.0	649.0	-1.0	1370.0	500.0	-1.0	855.0	672.0	-1.0	1467.0	1032.0	-1.0	1860.0	316.0	-1.0	964.0	307.0	-1.0	583.0	
769.745	903.0	-1.0	1249.0	524.0	-1.0	738.0	992.0	-1.0	1539.0	1171.0	-1.0	1851.0	1079.0	-1.0	2264.0	623.0	-1.0	988.0	474.0	-1.0	1066.0	745.0	-1.0	1152.0	437.0	-1.0	949.0	884.0	-1.0	1611.0	648.0	-1.0	1369.0	499.0	-1.0	855.0	671.0	-1.0	1467.0	1031.0	-1.0	1860.0	315.0	-1.0	963.0	306.0	-1.0	581.0	
770.244	904.0	-1.0	1254.0	526.0	-1.0	741.0	993.0	-1.0	1543.0	1173.0	-1.0	1856.0	1080.0	-1.0	2267.0	624.0	-1.0	989.0	473.0	-1.0	1069.0	745.0	-1.0	1152.0	437.0	-1.0	949.0	884.0	-1.0	1610.0	648.0	-1.0	1370.0	499.0	-1.0	856.0	670.0	-1.0	1464.0	1030.0	-1.0	1858.0	314.0	-1.0	960.0	306.0	-1.0	579.0	
770.743	905.0	-1.0	1257.0	525.0	-1.0	743.0	992.0	-1.0	1544.0	1172.0	-1.0	1856.0	1080.0	-1.0	2267.0	624.0	-1.0	989.0	474.0	-1.0	1068.0	743.0	-1.0	1151.0	437.0	-1.0	950.0	883.0	-1.0	1609.0	647.0	-1.0	1371.0	499.0	-1.0	855.0	670.0	-1.0	1465.0	1030.0	-1.0	1858.0	314.0	-1.0	960.0	305.0	-1.0	580.0	
771.242	903.0	-1.0	1254.0	525.0	-1.0	741.0	991.0	-1.0	1542.0	1171.0	-1.0	1853.0	1079.0	-1.0	2264.0	623.0	-1.0	987.0	474.0	-1.0	1066.0	743.0	-1.0	1147.0	437.0	-1.0	949.0	881.0	-1.0	1605.0	647.0	-1.0	1369.0	498.0	-1.0	855.0	669.0	-1.0	1463.0	1028.0	-1.0	1855.0	313.0	-1.0	958.0	305.0	-1.0	578.0	
771.742	904.0	-1.0	1256.0	524.0	-1.0	743.0	991.0	-1.0	1543.0	1171.0	-1.0	1853.0	1078.0	-1.0	2263.0	623.0	-1.0	987.0	473.0	-1.0	1066.0	742.0	-1.0	1145.0	437.0	-1.0	950.0	880.0	-1.0	1602.0	646.0	-1.0	1370.0	498.0	-1.0	855.0	670.0	-1.0	1464.0	1028.0	-1.0	1858.0	313.0	-1.0	960.0	304.0	-1.0	579.0	
772.241	903.0	-1.0	1254.0	524.0	-1.0	742.0	990.0	-1.0	1541.0	1169.0	-1.0	1849.0	1077.0	-1.0	2259.0	623.0	-1.0	985.0	472.0	-1.0	1063.0	740.0	-1.0	1140.0	436.0	-1.0	948.0	878.0	-1.0	1598.0	646.0	-1.0	1368.0	497.0	-1.0	854.0	669.0	-1.0	1464.0	1027.0	-1.0	1855.0	312.0	-1.0	958.0	303.0	-1.0	578.0	
772.741	904.0	-1.0	1258.0	523.0	-1.0	743.0	990.0	-1.0	1542.0	1169.0	-1.0	1852.0	1077.0	-1.0	2256.0	623.0	-1.0	984.0	472.0	-1.0	1061.0	740.0	-1.0	1137.0	436.0	-1.0	946.0	877.0	-1.0	1592.0	644.0	-1.0	1366.0	497.0	-1.0	851.0	668.0	-1.0	1460.0	1025.0	-1.0	1850.0	311.0	-1.0	954.0	302.0	-1.0	575.0	
773.240	904.0	-1.0	1257.0	523.0	-1.0	743.0	989.0	-1.0	1541.0	1167.0	-1.0	1850.0	1076.0	-1.0	2252.0	622.0	-1.0	982.0	472.0	-1.0	1059.0	738.0	-1.0	1133.0	435.0	-1.0	945.0	876.0	-1.0	1588.0	644.0	-1.0	1363.0	495.0	-1.0	850.0	667.0	-1.0	1459.0	1025.0	-1.0	1849.0	311.0	-1.0	955.0	302.0	-1.0	574.0	
773.739	902.0	-1.0	1253.0	522.0	-1.0	741.0	988.0	-1.0	1538.0	1166.0	-1.0	1844.0	1075.0	-1.0	2248.0	621.0	-1.0	980.0	471.0	-1.0	1057.0	737.0	-1.0	1130.0	435.0	-1.0	943.0	874.0	-1.0	1582.0	642.0	-1.0	1360.0	494.0	-1.0	848.0	666.0	-1.0	1457.0	1023.0	-1.0	1846.0	311.0	-1.0	953.0	301.0	-1.0	572.0	
774.238	902.0	-1.0	1253.0	521.0	-1.0	741.0	988.0	-1.0	1537.0	1164.0	-1.0	1843.0	1074.0	-1.0	2246.0	621.0	-1.0	979.0	470.0	-1.0	1055.0	736.0	-1.0	1127.0	435.0	-1.0	942.0	873.0	-1.0	1580.0	642.0	-1.0	1359.0	494.0	-1.0	848.0	667.0	-1.0	1458.0	1023.0	-1.0	1847.0	310.0	-1.0	954.0	301.0	-1.0	573.0	
774.737	901.0	-1.0	1252.0	521.0	-1.0	740.0	987.0	-1.0	1535.0	1164.0	-1.0	1841.0	1074.0	-1.0	2243.0	620.0	-1.0	977.0	469.0	-1.0	1053.0	735.0	-1.0	1124.0	434.0	-1.0	941.0	872.0	-1.0	1577.0	641.0	-1.0	1357.0	494.0	-1.0	845.0	666.0	-1.0	1458.0	1022.0	-1.0	1846.0	310.0	-1.0	953.0	301.0	-1.0	571.0	
775.236	903.0	-1.0	1255.0	521.0	-1.0	741.0	988.0	-1.0	1537.0	1165.0	-1.0	1842.0	1074.0	-1.0	2244.0	621.0	-1.0	977.0	470.0	-1.0	1053.0	735.0	-1.0	1123.0	435.0	-1.0	940.0	871.0	-1.0	1574.0	641.0	-1.0	1356.0	493.0	-1.0	844.0	666.0	-1.0	1456.0	1022.0	-1.0	1845.0	310.0	-1.0	950.0	300.0	-1.0	568.0	
775.735	902.0	-1.0	1254.0	521.0	-1.0	740.0	987.0	-1.0	1535.0	1164.0	-1.0	1840.0	1074.0	-1.0	2241.0	620.0	-1.0	976.0	469.0	-1.0	1050.0	734.0	-1.0	1120.0	434.0	-1.0	939.0	870.0	-1.0	1572.0	639.0	-1.0	1354.0	493.0	-1.0	843.0	666.0	-1.0	1456.0	1021.0	-1.0	1843.0	309.0	-1.0	950.0	299.0	-1.0	568.0	
776.234	904.0	-1.0	1253.0	522.0	-1.0	739.0	988.0	-1.0	1535.0	1164.0	-1.0	1839.0	1074.0	-1.0	2238.0	620.0	-1.0	973.0	470.0	-1.0	1048.0	733.0	-1.0	1116.0	434.0	-1.0	937.0	869.0	-1.0	1568.0	639.0	-1.0	1353.0	493.0	-1.0	842.0	664.0	-1.0	1453.0	1020.0	-1.0	1840.0	310.0	-1.0	948.0	298.0	-1.0	565.0	
776.733	903.0	-1.0	1250.0	520.0	-1.0	738.0	987.0	-1.0	1532.0	1163.0	-1.0	1835.0	1073.0	-1.0	2234.0	619.0	-1.0	971.0	469.0	-1.0	1045.0	732.0	-1.0	1112.0	433.0	-1.0	935.0	868.0	-1.0	1565.0	639.0	-1.0	1351.0	493.0	-1.0	841.0	664.0	-1.0	1454.0	1020.0	-1.0	1838.0	309.0	-1.0	948.0	299.0	-1.0	565.0	
777.232	903.0	-1.0	1248.0	521.0	-1.0	736.0	987.0	-1.0	1532.0	1164.0	-1.0	1832.0	1073.0	-1.0	2231.0	619.0	-1.0	970.0	469.0	-1.0	1043.0	731.0	-1.0	1107.0	433.0	-1.0	934.0	867.0	-1.0	1562.0	638.0	-1.0	1349.0	491.0	-1.0	839.0	663.0	-1.0	1452.0	1019.0	-1.0	1835.0	309.0	-1.0	946.0	297.0	-1.0	563.0	
777.732	902.0	-1.0	1245.0	520.0	-1.0	734.0	987.0	-1.0	1529.0	1163.0	-1.0	1828.0	1072.0	-1.0	2226.0	618.0	-1.0	967.0	468.0	-1.0	1041.0	730.0	-1.0	1103.0	432.0	-1.0	933.0	864.0	-1.0	1558.0	637.0	-1.0	1348.0	492.0	-1.0	838.0	664.0	-1.0	1451.0	1018.0	-1.0	1833.0	309.0	-1.0	946.0	297.0	-1.0	563.0	
778.232	901.0	-1.0	1242.0	520.0	-1.0	732.0	986.0	-1.0	1526.0	1162.0	-1.0	1824.0	1072.0	-1.0	2223.0	618.0	-1.0	965.0	468.0	-1.0	1038.0	728.0	-1.0	1099.0	432.0	-1.0	931.0	863.0	-1.0	1555.0	637.0	-1.0	1346.0	491.0	-1.0	836.0	663.0	-1.0	1450.0	1017.0	-1.0	1831.0	308.0	-1.0	945.0	297.0	-1.0	562.0	
778.731	900.0	-1.0	1241.0	519.0	-1.0	732.0	986.0	-1.0	1525.0	1162.0	-1.0	1822.0	1071.0	-1.0	2220.0	618.0	-1.0	964.0	467.0	-1.0	1036.0	727.0	-1.0	1096.0	432.0	-1.0	930.0	863.0	-1.0	1553.0	637.0	-1.0	1347.0	491.0	-1.0	835.0	662.0	-1.0	1452.0	1017.0	-1.0	1832.0	309.0	-1.0	946.0	296.0	-1.0	562.0	
779.231	899.0	-1.0	1239.0	518.0	-1.0	730.0	985.0	-1.0	1522.0	1159.0	-1.0	1817.0	1070.0	-1.0	2216.0	617.0	-1.0	962.0	467.0	-1.0	1033.0	725.0	-1.0	1092.0	431.0	-1.0	928.0	861.0	-1.0	1549.0	636.0	-1.0	1343.0	489.0	-1.0	835.0	662.0	-1.0	1450.0	1017.0	-1.0	1830.0	307.0	-1.0	946.0	296.0	-1.0	562.0	
779.730	899.0	-1.0	1242.0	518.0	-1.0	731.0	985.0	-1.0	1523.0	1160.0	-1.0	1818.0	1070.0	-1.0	2215.0	617.0	-1.0	962.0	467.0	-1.0	1032.0	725.0	-1.0	1090.0	431.0	-1.0	927.0	860.0	-1.0	1544.0	636.0	-1.0	1341.0	489.0	-1.0	833.0	661.0	-1.0	1446.0	1016.0	-1.0	1825.0	306.0	-1.0	942.0	296.0	-1.0	559.0	
780.229	898.0	-1.0	1239.0	518.0	-1.0	729.0	983.0	-1.0	1520.0	1159.0	-1.0	1814.0	1069.0	-1.0	2210.0	617.0	-1.0	959.0	466.0	-1.0	1029.0	723.0	-1.0	1085.0	431.0	-1.0	924.0	859.0	-1.0	1541.0	635.0	-1.0	1338.0	489.0	-1.0	830.0	659.0	-1.0	1445.0	1015.0	-1.0	1822.0	307.0	-1.0	941.0	295.0	-1.0	557.0	
780.728	896.0	-1.0	1232.0	516.0	-1.0	725.0	982.0	-1.0	1514.0	1157.0	-1.0	1806.0	1068.0	-1.0	2202.0	615.0	-1.0	955.0	465.0	-1.0	1024.0	722.0	-1.0	1079.0	429.0	-1.0	920.0	858.0	-1.0	1534.0	634.0	-1.0	1331.0	487.0	-1.0	826.0	659.0	-1.0	1439.0	1013.0	-1.0	1817.0	305.0	-1.0	936.0	294.0	-1.0	555.0	
781.227	894.0	-1.0	1228.0	516.0	-1.0	723.0	981.0	-1.0	1511.0	1155.0	-1.0	1801.0	1066.0	-1.0	2197.0	614.0	-1.0	953.0	465.0	-1.0	1020.0	720.0	-1.0	1076.0	428.0	-1.0	916.0	856.0	-1.0	1529.0	631.0	-1.0	1325.0	486.0	-1.0	824.0	658.0	-1.0	1437.0	1013.0	-1.0	1815.0	305.0	-1.0	934.0	293.0	-1.0	554.0	
781.726	891.0	-1.0	1221.0	515.0	-1.0	719.0	980.0	-1.0	1505.0	1153.0	-1.0	1794.0	1065.0	-1.0	2189.0	614.0	-1.0	949.0	463.0	-1.0	1016.0	719.0	-1.0	1072.0	427.0	-1.0	911.0	854.0	-1.0	1523.0	628.0	-1.0	1316.0	485.0	-1.0	819.0	656.0	-1.0	1433.0	1011.0	-1.0	1809.0	304.0	-1.0	931.0	293.0	-1.0	551.0	
782.225	891.0	-1.0	1219.0	515.0	-1.0	718.0	980.0	-1.0	1502.0	1153.0	-1.0	1792.0	1064.0	-1.0	2182.0	613.0	-1.0	947.0	463.0	-1.0	1011.0	717.0	-1.0	1067.0	426.0	-1.0	907.0	851.0	-1.0	1517.0	627.0	-1.0	1307.0	483.0	-1.0	814.0	655.0	-1.0	1426.0	1010.0	-1.0	1803.0	302.0	-1.0	925.0	291.0	-1.0	548.0	
782.725	890.0	-1.0	1216.0	514.0	-1.0	716.0	979.0	-1.0	1499.0	1152.0	-1.0	1789.0	1063.0	-1.0	2176.0	613.0	-1.0	944.0	462.0	-1.0	1008.0	717.0	-1.0	1064.0	425.0	-1.0	902.0	850.0	-1.0	1512.0	625.0	-1.0	1298.0	481.0	-1.0	810.0	655.0	-1.0	1424.0	1008.0	-1.0	1800.0	302.0	-1.0	923.0	292.0	-1.0	548.0	
783.224	887.0	-1.0	1208.0	512.0	-1.0	712.0	977.0	-1.0	1491.0	1150.0	-1.0	1779.0	1061.0	-1.0	2166.0	612.0	-1.0	941.0	461.0	-1.0	1003.0	715.0	-1.0	1060.0	423.0	-1.0	896.0	847.0	-1.0	1504.0	621.0	-1.0	1287.0	479.0	-1.0	806.0	653.0	-1.0	1416.0	1007.0	-1.0	1793.0	301.0	-1.0	920.0	291.0	-1.0	546.0	
783.723	886.0	-1.0	1205.0	512.0	-1.0	710.0	976.0	-1.0	1487.0	1148.0	-1.0	1775.0	1059.0	-1.0	2158.0	611.0	-1.0	939.0	460.0	-1.0	999.0	714.0	-1.0	1055.0	422.0	-1.0	890.0	845.0	-1.0	1496.0	620.0	-1.0	1278.0	477.0	-1.0	800.0	651.0	-1.0	1406.0	1004.0	-1.0	1783.0	300.0	-1.0	912.0	289.0	-1.0	542.0	
784.222	884.0	-1.0	1197.0	511.0	-1.0	705.0	974.0	-1.0	1478.0	1147.0	-1.0	1766.0	1057.0	-1.0	2146.0	611.0	-1.0	935.0	459.0	-1.0	992.0	712.0	-1.0	1049.0	421.0	-1.0	884.0	841.0	-1.0	1486.0	616.0	-1.0	1266.0	476.0	-1.0	795.0	650.0	-1.0	1400.0	1002.0	-1.0	1777.0	298.0	-1.0	907.0	290.0	-1.0	541.0	
784.721	880.0	-1.0	1187.0	509.0	-1.0	701.0	971.0	-1.0	1469.0	1144.0	-1.0	1755.0	1054.0	-1.0	2132.0	609.0	-1.0	930.0	459.0	-1.0	987.0	709.0	-1.0	1042.0	419.0	-1.0	878.0	838.0	-1.0	1478.0	612.0	-1.0	1255.0	474.0	-1.0	790.0	648.0	-1.0	1391.0	1001.0	-1.0	1769.0	297.0	-1.0	901.0	288.0	-1.0	537.0	
785.220	879.0	-1.0	1183.0	508.0	-1.0	697.0	969.0	-1.0	1463.0	1142.0	-1.0	1750.0	1052.0	-1.0	2123.0	609.0	-1.0	928.0	458.0	-1.0	984.0	708.0	-1.0	1039.0	418.0	-1.0	874.0	836.0	-1.0	1472.0	610.0	-1.0	1249.0	472.0	-1.0	788.0	648.0	-1.0	1388.0	1000.0	-1.0	1765.0	296.0	-1.0	899.0	288.0	-1.0	536.0	
785.719	877.0	-1.0	1178.0	507.0	-1.0	695.0	967.0	-1.0	1457.0	1140.0	-1.0	1744.0	1051.0	-1.0	2116.0	608.0	-1.0	925.0	458.0	-1.0	980.0	708.0	-1.0	1037.0	418.0	-1.0	872.0	835.0	-1.0	1470.0	609.0	-1.0	1245.0	473.0	-1.0	787.0	647.0	-1.0	1385.0	999.0	-1.0	1762.0	296.0	-1.0	897.0	289.0	-1.0	536.0	
786.218	877.0	-1.0	1173.0	507.0	-1.0	693.0	967.0	-1.0	1454.0	1140.0	-1.0	1742.0	1051.0	-1.0	2111.0	607.0	-1.0	924.0	458.0	-1.0	980.0	708.0	-1.0	1037.0	418.0	-1.0	870.0	837.0	-1.0	1470.0	609.0	-1.0	1242.0	472.0	-1.0	786.0	646.0	-1.0	1380.0	997.0	-1.0	1757.0	295.0	-1.0	893.0	288.0	-1.0	535.0	
786.717	877.0	-1.0	1173.0	506.0	-1.0	692.0	966.0	-1.0	1453.0	1140.0	-1.0	1742.0	1051.0	-1.0	2111.0	608.0	-1.0	925.0	459.0	-1.0	981.0	709.0	-1.0	1038.0	418.0	-1.0	871.0	838.0	-1.0	1474.0	610.0	-1.0	1244.0	473.0	-1.0	789.0	647.0	-1.0	1380.0	996.0	-1.0	1757.0	295.0	-1.0	894.0	288.0	-1.0	536.0	
787.216	876.0	-1.0	1169.0	505.0	-1.0	691.0	965.0	-1.0	1450.0	1139.0	-1.0	1738.0	1053.0	-1.0	2111.0	608.0	-1.0	925.0	460.0	-1.0	982.0	711.0	-1.0	1041.0	420.0	-1.0	872.0	841.0	-1.0	1479.0	610.0	-1.0	1245.0	474.0	-1.0	791.0	647.0	-1.0	1379.0	995.0	-1.0	1754.0	295.0	-1.0	894.0	288.0	-1.0	537.0	
787.715	877.0	-1.0	1171.0	506.0	-1.0	692.0	966.0	-1.0	1450.0	1138.0	-1.0	1741.0	1054.0	-1.0	2115.0	609.0	-1.0	928.0	461.0	-1.0	986.0	713.0	-1.0	1046.0	421.0	-1.0	876.0	844.0	-1.0	1486.0	613.0	-1.0	1253.0	476.0	-1.0	796.0	647.0	-1.0	1380.0	995.0	-1.0	1753.0	297.0	-1.0	898.0	290.0	-1.0	539.0	
788.214	877.0	-1.0	1170.0	505.0	-1.0	691.0	966.0	-1.0	1449.0	1138.0	-1.0	1742.0	1056.0	-1.0	2119.0	609.0	-1.0	929.0	462.0	-1.0	991.0	716.0	-1.0	1050.0	422.0	-1.0	880.0	849.0	-1.0	1495.0	616.0	-1.0	1260.0	478.0	-1.0	800.0	648.0	-1.0	1382.0	995.0	-1.0	1756.0	299.0	-1.0	901.0	291.0	-1.0	542.0	
788.714	876.0	-1.0	1166.0	505.0	-1.0	689.0	966.0	-1.0	1446.0	1137.0	-1.0	1739.0	1057.0	-1.0	2122.0	610.0	-1.0	929.0	463.0	-1.0	993.0	719.0	-1.0	1055.0	423.0	-1.0	883.0	852.0	-1.0	1503.0	618.0	-1.0	1265.0	479.0	-1.0	804.0	649.0	-1.0	1384.0	996.0	-1.0	1757.0	300.0	-1.0	904.0	292.0	-1.0	543.0	
789.213	878.0	-1.0	1169.0	506.0	-1.0	691.0	967.0	-1.0	1448.0	1138.0	-1.0	1742.0	1060.0	-1.0	2130.0	610.0	-1.0	932.0	465.0	-1.0	998.0	721.0	-1.0	1060.0	425.0	-1.0	888.0	856.0	-1.0	1510.0	621.0	-1.0	1273.0	481.0	-1.0	808.0	649.0	-1.0	1383.0	996.0	-1.0	1756.0	301.0	-1.0	905.0	292.0	-1.0	545.0	
789.713	878.0	-1.0	1169.0	505.0	-1.0	691.0	967.0	-1.0	1448.0	1138.0	-1.0	1742.0	1062.0	-1.0	2136.0	611.0	-1.0	934.0	467.0	-1.0	1003.0	723.0	-1.0	1064.0	427.0	-1.0	890.0	859.0	-1.0	1517.0	624.0	-1.0	1279.0	483.0	-1.0	813.0	650.0	-1.0	1386.0	996.0	-1.0	1759.0	301.0	-1.0	908.0	293.0	-1.0	546.0	
790.212	876.0	-1.0	1164.0	504.0	-1.0	687.0	966.0	-1.0	1445.0	1135.0	-1.0	1737.0	1063.0	-1.0	2137.0	611.0	-1.0	933.0	467.0	-1.0	1005.0	724.0	-1.0	1066.0	428.0	-1.0	893.0	862.0	-1.0	1521.0	625.0	-1.0	1282.0	483.0	-1.0	816.0	650.0	-1.0	1386.0	996.0	-1.0	1759.0	302.0	-1.0	908.0	293.0	-1.0	546.0	
790.711	878.0	-1.0	1167.0	505.0	-1.0	688.0	967.0	-1.0	1445.0	1135.0	-1.0	1739.0	1065.0	-1.0	2144.0	612.0	-1.0	936.0	469.0	-1.0	1009.0	726.0	-1.0	1070.0	428.0	-1.0	897.0	865.0	-1.0	1530.0	627.0	-1.0	1290.0	486.0	-1.0	820.0	651.0	-1.0	1387.0	997.0	-1.0	1761.0	304.0	-1.0	910.0	293.0	-1.0	546.0	
791.210	878.0	-1.0	1167.0	505.0	-1.0	687.0	967.0	-1.0	1446.0	1136.0	-1.0	1739.0	1067.0	-1.0	2149.0	612.0	-1.0	938.0	470.0	-1.0	1012.0	728.0	-1.0	1074.0	430.0	-1.0	902.0	868.0	-1.0	1537.0	629.0	-1.0	1296.0	488.0	-1.0	825.0	652.0	-1.0	1390.0	998.0	-1.0	1764.0	303.0	-1.0	912.0	293.0	-1.0	547.0	
791.709	878.0	-1.0	1165.0	505.0	-1.0	686.0	968.0	-1.0	1445.0	1136.0	-1.0	1737.0	1068.0	-1.0	2153.0	612.0	-1.0	939.0	471.0	-1.0	1015.0	730.0	-1.0	1079.0	431.0	-1.0	905.0	871.0	-1.0	1545.0	631.0	-1.0	1301.0	489.0	-1.0	829.0	653.0	-1.0	1391.0	998.0	-1.0	1765.0	304.0	-1.0	913.0	293.0	-1.0	548.0	
792.208	880.0	-1.0	1169.0	505.0	-1.0	688.0	970.0	-1.0	1448.0	1138.0	-1.0	1743.0	1071.0	-1.0	2162.0	614.0	-1.0	942.0	472.0	-1.0	1021.0	733.0	-1.0	1085.0	433.0	-1.0	910.0	875.0	-1.0	1555.0	634.0	-1.0	1310.0	491.0	-1.0	834.0	653.0	-1.0	1391.0	999.0	-1.0	1767.0	305.0	-1.0	913.0	293.0	-1.0	548.0	
792.707	882.0	-1.0	1171.0	506.0	-1.0	689.0	971.0	-1.0	1450.0	1139.0	-1.0	1745.0	1073.0	-1.0	2169.0	615.0	-1.0	944.0	474.0	-1.0	1026.0	735.0	-1.0	1091.0	434.0	-1.0	915.0	879.0	-1.0	1563.0	637.0	-1.0	1317.0	493.0	-1.0	838.0	654.0	-1.0	1395.0	1000.0	-1.0	1770.0	305.0	-1.0	916.0	293.0	-1.0	548.0	
793.207	881.0	-1.0	1169.0	506.0	-1.0	688.0	971.0	-1.0	1450.0	1138.0	-1.0	1743.0	1075.0	-1.0	2172.0	615.0	-1.0	945.0	475.0	-1.0	1029.0	737.0	-1.0	1096.0	436.0	-1.0	918.0	882.0	-1.0	1571.0	638.0	-1.0	1321.0	495.0	-1.0	842.0	655.0	-1.0	1396.0	1000.0	-1.0	1771.0	306.0	-1.0	916.0	295.0	-1.0	550.0	
793.706	883.0	-1.0	1173.0	506.0	-1.0	689.0	973.0	-1.0	1453.0	1139.0	-1.0	1747.0	1076.0	-1.0	2179.0	616.0	-1.0	948.0	476.0	-1.0	1034.0	739.0	-1.0	1101.0	437.0	-1.0	923.0	886.0	-1.0	1580.0	641.0	-1.0	1330.0	496.0	-1.0	847.0	656.0	-1.0	1400.0	1002.0	-1.0	1775.0	307.0	-1.0	920.0	294.0	-1.0	551.0	
794.205	883.0	-1.0	1174.0	506.0	-1.0	690.0	973.0	-1.0	1454.0	1139.0	-1.0	1747.0	1078.0	-1.0	2183.0	616.0	-1.0	949.0	478.0	-1.0	1037.0	741.0	-1.0	1105.0	439.0	-1.0	927.0	888.0	-1.0	1587.0	643.0	-1.0	1335.0	498.0	-1.0	851.0	658.0	-1.0	1403.0	1003.0	-1.0	1778.0	308.0	-1.0	922.0	295.0	-1.0	552.0	
794.704	884.0	-1.0	1173.0	506.0	-1.0	689.0	974.0	-1.0	1454.0	1139.0	-1.0	1748.0	1079.0	-1.0	2187.0	617.0	-1.0	950.0	479.0	-1.0	1040.0	743.0	-1.0	1108.0	439.0	-1.0	930.0	891.0	-1.0	1594.0	645.0	-1.0	1339.0	498.0	-1.0	854.0	658.0	-1.0	1405.0	1003.0	-1.0	1780.0	308.0	-1.0	922.0	296.0	-1.0	554.0	
795.203	886.0	-1.0	1178.0	507.0	-1.0	692.0	975.0	-1.0	1459.0	1142.0	-1.0	1753.0	1081.0	-1.0	2195.0	617.0	-1.0	953.0	480.0	-1.0	1045.0	745.0	-1.0	1115.0	440.0	-1.0	935.0	895.0	-1.0	1604.0	648.0	-1.0	1348.0	501.0	-1.0	860.0	660.0	-1.0	1411.0	1005.0	-1.0	1785.0	310.0	-1.0	927.0	297.0	-1.0	556.0	
795.702	887.0	-1.0	1180.0	507.0	-1.0	693.0	976.0	-1.0	1460.0	1142.0	-1.0	1755.0	1083.0	-1.0	2199.0	618.0	-1.0	955.0	481.0	-1.0	1048.0	747.0	-1.0	1119.0	442.0	-1.0	939.0	897.0	-1.0	1613.0	650.0	-1.0	1354.0	503.0	-1.0	863.0	662.0	-1.0	1415.0	1005.0	-1.0	1789.0	311.0	-1.0	930.0	297.0	-1.0	558.0	
796.201	888.0	-1.0	1179.0	509.0	-1.0	694.0	977.0	-1.0	1462.0	1143.0	-1.0	1756.0	1083.0	-1.0	2203.0	619.0	-1.0	957.0	482.0	-1.0	1050.0	748.0	-1.0	1122.0	443.0	-1.0	941.0	900.0	-1.0	1618.0	650.0	-1.0	1355.0	503.0	-1.0	866.0	662.0	-1.0	1417.0	1005.0	-1.0	1790.0	312.0	-1.0	930.0	298.0	-1.0	559.0	
796.700	888.0	-1.0	1182.0	509.0	-1.0	696.0	977.0	-1.0	1464.0	1144.0	-1.0	1759.0	1085.0	-1.0	2207.0	619.0	-1.0	959.0	482.0	-1.0	1054.0	749.0	-1.0	1125.0	444.0	-1.0	943.0	902.0	-1.0	1624.0	652.0	-1.0	1360.0	504.0	-1.0	869.0	663.0	-1.0	1421.0	1007.0	-1.0	1796.0	312.0	-1.0	933.0	298.0	-1.0	561.0	
797.199	889.0	-1.0	1182.0	509.0	-1.0	696.0	977.0	-1.0	1463.0	1143.0	-1.0	1759.0	1084.0	-1.0	2207.0	620.0	-1.0	959.0	483.0	-1.0	1055.0	748.0	-1.0	1125.0	444.0	-1.0	944.0	903.0	-1.0	1626.0	651.0	-1.0	1360.0	505.0	-1.0	871.0	664.0	-1.0	1425.0	1008.0	-1.0	1797.0	312.0	-1.0	936.0	298.0	-1.0	562.0	
797.698	890.0	-1.0	1180.0	509.0	-1.0	695.0	978.0	-1.0	1463.0	1144.0	-1.0	1759.0	1084.0	-1.0	2205.0	620.0	-1.0	959.0	483.0	-1.0	1054.0	749.0	-1.0	1125.0	444.0	-1.0	943.0	904.0	-1.0	1625.0	652.0	-1.0	1358.0	504.0	-1.0	870.0	665.0	-1.0	1423.0	1008.0	-1.0	1797.0	312.0	-1.0	936.0	299.0	-1.0	562.0	
798.197	891.0	-1.0	1182.0	510.0	-1.0	697.0	978.0	-1.0	1464.0	1145.0	-1.0	1761.0	1084.0	-1.0	2205.0	620.0	-1.0	959.0	484.0	-1.0	1055.0	749.0	-1.0	1125.0	445.0	-1.0	944.0	904.0	-1.0	1627.0	651.0	-1.0	1359.0	505.0	-1.0	872.0	666.0	-1.0	1428.0	1008.0	-1.0	1802.0	313.0	-1.0	938.0	299.0	-1.0	564.0	
798.696	890.0	-1.0	1182.0	510.0	-1.0	697.0	978.0	-1.0	1462.0	1143.0	-1.0	1760.0	1084.0	-1.0	2202.0	620.0	-1.0	959.0	483.0	-1.0	1054.0	748.0	-1.0	1124.0	445.0	-1.0	944.0	903.0	-1.0	1625.0	651.0	-1.0	1357.0	506.0	-1.0	872.0	666.0	-1.0	1429.0	1008.0	-1.0	1803.0	314.0	-1.0	939.0	299.0	-1.0	564.0	
799.195	892.0	-1.0	1188.0	511.0	-1.0	699.0	979.0	-1.0	1466.0	1146.0	-1.0	1766.0	1084.0	-1.0	2202.0	620.0	-1.0	959.0	484.0	-1.0	1055.0	748.0	-1.0	1124.0	444.0	-1.0	943.0	903.0	-1.0	1625.0	651.0	-1.0	1356.0	505.0	-1.0	871.0	666.0	-1.0	1428.0	1008.0	-1.0	1802.0	314.0	-1.0	939.0	299.0	-1.0	563.0	
799.694	893.0	-1.0	1191.0	512.0	-1.0	701.0	979.0	-1.0	1467.0	1147.0	-1.0	1769.0	1084.0	-1.0	2202.0	620.0	-1.0	960.0	483.0	-1.0	1054.0	748.0	-1.0	1124.0	445.0	-1.0	944.0	903.0	-1.0	1626.0	651.0	-1.0	1357.0	506.0	-1.0	873.0	668.0	-1.0	1432.0	1010.0	-1.0	1805.0	314.0	-1.0	942.0	299.0	-1.0	564.0	
800.193	893.0	-1.0	1191.0	512.0	-1.0	701.0	979.0	-1.0	1466.0	1146.0	-1.0	1767.0	1084.0	-1.0	2200.0	620.0	-1.0	960.0	483.0	-1.0	1054.0	748.0	-1.0	1123.0	444.0	-1.0	944.0	902.0	-1.0	1627.0	651.0	-1.0	1356.0	505.0	-1.0	874.0	669.0	-1.0	1434.0	1010.0	-1.0	1808.0	314.0	-1.0	944.0	299.0	-1.0	565.0	
800.692	893.0	-1.0	1189.0	512.0	-1.0	701.0	979.0	-1.0	1466.0	1146.0	-1.0	1768.0	1083.0	-1.0	2197.0	620.0	-1.0	959.0	483.0	-1.0	1053.0	747.0	-1.0	1123.0	443.0	-1.0	943.0	903.0	-1.0	1628.0	651.0	-1.0	1354.0	505.0	-1.0	872.0	668.0	-1.0	1433.0	1010.0	-1.0	1807.0	315.0	-1.0	942.0	300.0	-1.0	564.0	
801.191	893.0	-1.0	1191.0	513.0	-1.0	702.0	980.0	-1.0	1467.0	1147.0	-1.0	1769.0	1083.0	-1.0	2198.0	621.0	-1.0	961.0	483.0	-1.0	1052.0	748.0	-1.0	1124.0	445.0	-1.0	944.0	902.0	-1.0	1630.0	651.0	-1.0	1356.0	505.0	-1.0	874.0	669.0	-1.0	1436.0	1011.0	-1.0	1811.0	315.0	-1.0	944.0	301.0	-1.0	566.0	
801.690	893.0	-1.0	1190.0	512.0	-1.0	701.0	979.0	-1.0	1466.0	1146.0	-1.0	1769.0	1083.0	-1.0	2196.0	620.0	-1.0	960.0	483.0	-1.0	1052.0	748.0	-1.0	1124.0	444.0	-1.0	944.0	903.0	-1.0	1630.0	651.0	-1.0	1357.0	505.0	-1.0	874.0	670.0	-1.0	1436.0	1012.0	-1.0	1812.0	316.0	-1.0	946.0	301.0	-1.0	566.0	
802.189	896.0	-1.0	1195.0	513.0	-1.0	704.0	982.0	-1.0	1472.0	1149.0	-1.0	1776.0	1084.0	-1.0	2199.0	621.0	-1.0	962.0	483.0	-1.0	1052.0	750.0	-1.0	1128.0	444.0	-1.0	945.0	905.0	-1.0	1635.0	653.0	-1.0	1360.0	506.0	-1.0	875.0	670.0	-1.0	1435.0	1012.0	-1.0	1812.0	317.0	-1.0	945.0	300.0	-1.0	566.0	
802.688	899.0	-1.0	1203.0	515.0	-1.0	707.0	985.0	-1.0	1480.0	1151.0	-1.0	1784.0	1087.0	-1.0	2211.0	623.0	-1.0	965.0	484.0	-1.0	1057.0	753.0	-1.0	1136.0	446.0	-1.0	950.0	910.0	-1.0	1648.0	656.0	-1.0	1372.0	508.0	-1.0	880.0	671.0	-1.0	1442.0	1015.0	-1.0	1820.0	317.0	-1.0	948.0	301.0	-1.0	569.0	
803.187	901.0	-1.0	1210.0	516.0	-1.0	711.0	988.0	-1.0	1489.0	1154.0	-1.0	1793.0	1090.0	-1.0	2225.0	623.0	-1.0	970.0	485.0	-1.0	1063.0	756.0	-1.0	1145.0	448.0	-1.0	957.0	915.0	-1.0	1661.0	659.0	-1.0	1383.0	510.0	-1.0	885.0	673.0	-1.0	1447.0	1018.0	-1.0	1828.0	318.0	-1.0	951.0	302.0	-1.0	571.0	
803.686	904.0	-1.0	1214.0	517.0	-1.0	713.0	991.0	-1.0	1497.0	1158.0	-1.0	1799.0	1093.0	-1.0	2237.0	624.0	-1.0	973.0	487.0	-1.0	1067.0	760.0	-1.0	1153.0	450.0	-1.0	961.0	919.0	-1.0	1672.0	662.0	-1.0	1392.0	511.0	-1.0	890.0	675.0	-1.0	1450.0	1020.0	-1.0	1833.0	318.0	-1.0	952.0	302.0	-1.0	573.0	
804.185	906.0	-1.0	1223.0	519.0	-1.0	718.0	994.0	-1.0	1506.0	1160.0	-1.0	1810.0	1097.0	-1.0	2254.0	626.0	-1.0	978.0	488.0	-1.0	1075.0	762.0	-1.0	1161.0	452.0	-1.0	968.0	924.0	-1.0	1684.0	665.0	-1.0	1403.0	513.0	-1.0	896.0	676.0	-1.0	1453.0	1022.0	-1.0	1837.0	319.0	-1.0	952.0	304.0	-1.0	574.0	
804.684	908.0	-1.0	1228.0	520.0	-1.0	720.0	997.0	-1.0	1512.0	1162.0	-1.0	1814.0	1100.0	-1.0	2264.0	626.0	-1.0	982.0	489.0	-1.0	1079.0	764.0	-1.0	1166.0	453.0	-1.0	972.0	927.0	-1.0	1691.0	668.0	-1.0	1409.0	514.0	-1.0	899.0	677.0	-1.0	1456.0	1025.0	-1.0	1843.0	320.0	-1.0	953.0	304.0	-1.0	576.0	
805.183	907.0	-1.0	1228.0	520.0	-1.0	720.0	997.0	-1.0	1514.0	1161.0	-1.0	1814.0	1101.0	-1.0	2268.0	626.0	-1.0	982.0	489.0	-1.0	1080.0	765.0	-1.0	1165.0	454.0	-1.0	974.0	928.0	-1.0	1691.0	668.0	-1.0	1411.0	515.0	-1.0	900.0	677.0	-1.0	1457.0	1025.0	-1.0	1845.0	319.0	-1.0	953.0	305.0	-1.0	577.0	
805.682	910.0	-1.0	1233.0	521.0	-1.0	723.0	998.0	-1.0	1519.0	1162.0	-1.0	1819.0	1102.0	-1.0	2275.0	628.0	-1.0	984.0	489.0	-1.0	1083.0	765.0	-1.0	1168.0	454.0	-1.0	977.0	929.0	-1.0	1694.0	669.0	-1.0	1416.0	517.0	-1.0	903.0	678.0	-1.0	1460.0	1028.0	-1.0	1848.0	320.0	-1.0	954.0	305.0	-1.0	576.0	
806.181	911.0	-1.0	1238.0	520.0	-1.0	725.0	999.0	-1.0	1523.0	1163.0	-1.0	1823.0	1102.0	-1.0	2277.0	628.0	-1.0	985.0	490.0	-1.0	1083.0	764.0	-1.0	1167.0	455.0	-1.0	978.0	929.0	-1.0	1695.0	670.0	-1.0	1416.0	516.0	-1.0	904.0	679.0	-1.0	1461.0	1028.0	-1.0	1850.0	320.0	-1.0	955.0	305.0	-1.0	577.0	
806.680	913.0	-1.0	1239.0	522.0	-1.0	726.0	1001.0	-1.0	1526.0	1165.0	-1.0	1825.0	1102.0	-1.0	2277.0	628.0	-1.0	984.0	489.0	-1.0	1083.0	764.0	-1.0	1165.0	455.0	-1.0	978.0	929.0	-1.0	1693.0	669.0	-1.0	1416.0	517.0	-1.0	904.0	679.0	-1.0	1461.0	1028.0	-1.0	1851.0	320.0	-1.0	954.0	305.0	-1.0	577.0	
807.180	914.0	-1.0	1243.0	523.0	-1.0	728.0	1002.0	-1.0	1528.0	1165.0	-1.0	1829.0	1102.0	-1.0	2280.0	628.0	-1.0	985.0	490.0	-1.0	1084.0	763.0	-1.0	1165.0	455.0	-1.0	980.0	927.0	-1.0	1693.0	669.0	-1.0	1419.0	518.0	-1.0	905.0	679.0	-1.0	1465.0	1029.0	-1.0	1855.0	320.0	-1.0	957.0	306.0	-1.0	579.0	
807.680	914.0	-1.0	1245.0	522.0	-1.0	729.0	1002.0	-1.0	1529.0	1166.0	-1.0	1830.0	1102.0	-1.0	2280.0	628.0	-1.0	985.0	489.0	-1.0	1083.0	763.0	-1.0	1164.0	456.0	-1.0	980.0	927.0	-1.0	1692.0	669.0	-1.0	1419.0	517.0	-1.0	906.0	679.0	-1.0	1468.0	1030.0	-1.0	1856.0	321.0	-1.0	958.0	306.0	-1.0	581.0	
808.180	914.0	-1.0	1242.0	523.0	-1.0	728.0	1002.0	-1.0	1529.0	1166.0	-1.0	1828.0	1102.0	-1.0	2277.0	627.0	-1.0	983.0	489.0	-1.0	1081.0	762.0	-1.0	1161.0	456.0	-1.0	979.0	926.0	-1.0	1687.0	669.0	-1.0	1416.0	516.0	-1.0	903.0	679.0	-1.0	1465.0	1029.0	-1.0	1854.0	321.0	-1.0	958.0	305.0	-1.0	580.0	
808.679	914.0	-1.0	1244.0	524.0	-1.0	728.0	1002.0	-1.0	1530.0	1166.0	-1.0	1829.0	1101.0	-1.0	2277.0	627.0	-1.0	984.0	488.0	-1.0	1080.0	761.0	-1.0	1160.0	455.0	-1.0	979.0	925.0	-1.0	1685.0	668.0	-1.0	1416.0	516.0	-1.0	903.0	680.0	-1.0	1466.0	1029.0	-1.0	1856.0	322.0	-1.0	959.0	305.0	-1.0	580.0	
809.178	914.0	-1.0	1243.0	523.0	-1.0	727.0	1002.0	-1.0	1528.0	1165.0	-1.0	1826.0	1099.0	-1.0	2272.0	626.0	-1.0	982.0	487.0	-1.0	1077.0	759.0	-1.0	1156.0	454.0	-1.0	976.0	922.0	-1.0	1677.0	668.0	-1.0	1412.0	515.0	-1.0	900.0	679.0	-1.0	1465.0	1030.0	-1.0	1854.0	320.0	-1.0	957.0	305.0	-1.0	580.0	
809.678	912.0	-1.0	1238.0	522.0	-1.0	724.0	1002.0	-1.0	1524.0	1165.0	-1.0	1821.0	1098.0	-1.0	2264.0	626.0	-1.0	979.0	486.0	-1.0	1072.0	757.0	-1.0	1150.0	453.0	-1.0	971.0	919.0	-1.0	1666.0	667.0	-1.0	1406.0	514.0	-1.0	895.0	678.0	-1.0	1459.0	1028.0	-1.0	1847.0	319.0	-1.0	954.0	304.0	-1.0	577.0	
810.177	912.0	-1.0	1237.0	523.0	-1.0	724.0	1001.0	-1.0	1522.0	1165.0	-1.0	1819.0	1096.0	-1.0	2258.0	625.0	-1.0	977.0	485.0	-1.0	1067.0	754.0	-1.0	1144.0	451.0	-1.0	967.0	916.0	-1.0	1657.0	665.0	-1.0	1400.0	513.0	-1.0	892.0	679.0	-1.0	1458.0	1028.0	-1.0	1847.0	319.0	-1.0	953.0	304.0	-1.0	575.0	
810.676	911.0	-1.0	1234.0	522.0	-1.0	722.0	1000.0	-1.0	1517.0	1164.0	-1.0	1814.0	1094.0	-1.0	2248.0	624.0	-1.0	974.0	483.0	-1.0	1062.0	752.0	-1.0	1137.0	450.0	-1.0	962.0	911.0	-1.0	1645.0	663.0	-1.0	1392.0	511.0	-1.0	886.0	679.0	-1.0	1454.0	1027.0	-1.0	1841.0	320.0	-1.0	951.0	304.0	-1.0	574.0	
811.175	908.0	-1.0	1228.0	522.0	-1.0	720.0	999.0	-1.0	1512.0	1163.0	-1.0	1808.0	1091.0	-1.0	2237.0	624.0	-1.0	971.0	482.0	-1.0	1055.0	749.0	-1.0	1129.0	448.0	-1.0	955.0	907.0	-1.0	1631.0	661.0	-1.0	1381.0	509.0	-1.0	879.0	676.0	-1.0	1447.0	1025.0	-1.0	1835.0	318.0	-1.0	947.0	303.0	-1.0	570.0	
811.675	909.0	-1.0	1228.0	521.0	-1.0	719.0	999.0	-1.0	1510.0	1163.0	-1.0	1806.0	1090.0	-1.0	2231.0	623.0	-1.0	969.0	480.0	-1.0	1050.0	747.0	-1.0	1124.0	447.0	-1.0	951.0	902.0	-1.0	1621.0	659.0	-1.0	1374.0	508.0	-1.0	875.0	676.0	-1.0	1443.0	1026.0	-1.0	1831.0	318.0	-1.0	944.0	302.0	-1.0	568.0	
812.174	907.0	-1.0	1225.0	521.0	-1.0	716.0	998.0	-1.0	1506.0	1162.0	-1.0	1801.0	1088.0	-1.0	2221.0	623.0	-1.0	966.0	478.0	-1.0	1043.0	745.0	-1.0	1116.0	445.0	-1.0	944.0	899.0	-1.0	1608.0	656.0	-1.0	1365.0	506.0	-1.0	869.0	675.0	-1.0	1438.0	1025.0	-1.0	1824.0	318.0	-1.0	941.0	301.0	-1.0	566.0	
812.674	908.0	-1.0	1227.0	522.0	-1.0	718.0	998.0	-1.0	1505.0	1163.0	-1.0	1803.0	1086.0	-1.0	2214.0	622.0	-1.0	962.0	477.0	-1.0	1038.0	744.0	-1.0	1111.0	443.0	-1.0	937.0	895.0	-1.0	1596.0	654.0	-1.0	1356.0	504.0	-1.0	861.0	674.0	-1.0	1430.0	1023.0	-1.0	1816.0	317.0	-1.0	935.0	300.0	-1.0	562.0	
813.174	907.0	-1.0	1225.0	521.0	-1.0	717.0	998.0	-1.0	1502.0	1162.0	-1.0	1800.0	1084.0	-1.0	2206.0	622.0	-1.0	960.0	476.0	-1.0	1033.0	740.0	-1.0	1104.0	442.0	-1.0	932.0	891.0	-1.0	1584.0	653.0	-1.0	1348.0	502.0	-1.0	856.0	674.0	-1.0	1426.0	1022.0	-1.0	1812.0	317.0	-1.0	932.0	300.0	-1.0	560.0	
813.673	908.0	-1.0	1223.0	521.0	-1.0	716.0	999.0	-1.0	1501.0	1163.0	-1.0	1800.0	1083.0	-1.0	2201.0	622.0	-1.0	958.0	475.0	-1.0	1029.0	739.0	-1.0	1101.0	440.0	-1.0	927.0	888.0	-1.0	1575.0	651.0	-1.0	1340.0	501.0	-1.0	851.0	673.0	-1.0	1420.0	1021.0	-1.0	1805.0	316.0	-1.0	928.0	298.0	-1.0	556.0	
814.173	907.0	-1.0	1220.0	521.0	-1.0	715.0	998.0	-1.0	1499.0	1164.0	-1.0	1797.0	1082.0	-1.0	2196.0	621.0	-1.0	956.0	474.0	-1.0	1025.0	738.0	-1.0	1096.0	440.0	-1.0	923.0	886.0	-1.0	1567.0	650.0	-1.0	1336.0	499.0	-1.0	848.0	673.0	-1.0	1418.0	1021.0	-1.0	1803.0	315.0	-1.0	926.0	298.0	-1.0	555.0	
814.672	908.0	-1.0	1221.0	522.0	-1.0	716.0	999.0	-1.0	1499.0	1165.0	-1.0	1799.0	1081.0	-1.0	2193.0	621.0	-1.0	955.0	474.0	-1.0	1023.0	737.0	-1.0	1092.0	439.0	-1.0	920.0	883.0	-1.0	1559.0	649.0	-1.0	1333.0	499.0	-1.0	846.0	672.0	-1.0	1414.0	1019.0	-1.0	1798.0	314.0	-1.0	923.0	298.0	-1.0	553.0	
815.171	908.0	-1.0	1221.0	522.0	-1.0	716.0	998.0	-1.0	1497.0	1164.0	-1.0	1797.0	1080.0	-1.0	2190.0	620.0	-1.0	954.0	473.0	-1.0	1021.0	736.0	-1.0	1089.0	439.0	-1.0	919.0	880.0	-1.0	1552.0	648.0	-1.0	1329.0	498.0	-1.0	843.0	671.0	-1.0	1412.0	1019.0	-1.0	1797.0	314.0	-1.0	923.0	298.0	-1.0	553.0	
815.670	907.0	-1.0	1219.0	521.0	-1.0	715.0	999.0	-1.0	1495.0	1164.0	-1.0	1796.0	1079.0	-1.0	2186.0	620.0	-1.0	953.0	472.0	-1.0	1019.0	733.0	-1.0	1084.0	438.0	-1.0	917.0	877.0	-1.0	1543.0	648.0	-1.0	1325.0	497.0	-1.0	840.0	671.0	-1.0	1410.0	1018.0	-1.0	1793.0	313.0	-1.0	921.0	297.0	-1.0	552.0	
816.169	907.0	-1.0	1220.0	520.0	-1.0	717.0	998.0	-1.0	1495.0	1163.0	-1.0	1796.0	1078.0	-1.0	2184.0	620.0	-1.0	953.0	471.0	-1.0	1017.0	733.0	-1.0	1080.0	438.0	-1.0	916.0	875.0	-1.0	1536.0	647.0	-1.0	1323.0	496.0	-1.0	837.0	671.0	-1.0	1410.0	1019.0	-1.0	1794.0	314.0	-1.0	921.0	297.0	-1.0	552.0	
816.668	905.0	-1.0	1220.0	520.0	-1.0	716.0	997.0	-1.0	1493.0	1162.0	-1.0	1794.0	1077.0	-1.0	2180.0	619.0	-1.0	952.0	471.0	-1.0	1016.0	731.0	-1.0	1075.0	437.0	-1.0	915.0	873.0	-1.0	1528.0	647.0	-1.0	1320.0	495.0	-1.0	834.0	672.0	-1.0	1409.0	1018.0	-1.0	1791.0	313.0	-1.0	920.0	297.0	-1.0	551.0	
817.167	906.0	-1.0	1224.0	520.0	-1.0	718.0	997.0	-1.0	1495.0	1163.0	-1.0	1796.0	1077.0	-1.0	2180.0	619.0	-1.0	952.0	471.0	-1.0	1016.0	731.0	-1.0	1073.0	438.0	-1.0	916.0	872.0	-1.0	1523.0	646.0	-1.0	1322.0	495.0	-1.0	835.0	671.0	-1.0	1410.0	1019.0	-1.0	1792.0	314.0	-1.0	922.0	298.0	-1.0	552.0	
817.666	905.0	-1.0	1223.0	520.0	-1.0	717.0	996.0	-1.0	1493.0	1160.0	-1.0	1793.0	1076.0	-1.0	2176.0	619.0	-1.0	950.0	470.0	-1.0	1014.0	729.0	-1.0	1068.0	437.0	-1.0	914.0	868.0	-1.0	1514.0	646.0	-1.0	1319.0	495.0	-1.0	831.0	671.0	-1.0	1408.0	1019.0	-1.0	1788.0	314.0	-1.0	919.0	297.0	-1.0	549.0	
818.165	907.0	-1.0	1226.0	520.0	-1.0	718.0	997.0	-1.0	1493.0	1161.0	-1.0	1794.0	1075.0	-1.0	2174.0	619.0	-1.0	949.0	470.0	-1.0	1013.0	728.0	-1.0	1066.0	437.0	-1.0	911.0	866.0	-1.0	1505.0	646.0	-1.0	1315.0	494.0	-1.0	827.0	670.0	-1.0	1402.0	1017.0	-1.0	1781.0	314.0	-1.0	915.0	296.0	-1.0	547.0	
818.664	906.0	-1.0	1224.0	519.0	-1.0	717.0	996.0	-1.0	1490.0	1160.0	-1.0	1790.0	1074.0	-1.0	2168.0	618.0	-1.0	946.0	469.0	-1.0	1009.0	726.0	-1.0	1058.0	436.0	-1.0	908.0	863.0	-1.0	1495.0	645.0	-1.0	1310.0	493.0	-1.0	823.0	670.0	-1.0	1400.0	1015.0	-1.0	1776.0	313.0	-1.0	912.0	295.0	-1.0	543.0	
819.163	903.0	-1.0	1218.0	518.0	-1.0	713.0	994.0	-1.0	1485.0	1157.0	-1.0	1781.0	1072.0	-1.0	2158.0	617.0	-1.0	942.0	468.0	-1.0	1005.0	723.0	-1.0	1051.0	435.0	-1.0	903.0	860.0	-1.0	1483.0	643.0	-1.0	1302.0	492.0	-1.0	817.0	669.0	-1.0	1394.0	1013.0	-1.0	1768.0	312.0	-1.0	908.0	295.0	-1.0	541.0	
819.662	902.0	-1.0	1216.0	518.0	-1.0	712.0	993.0	-1.0	1481.0	1155.0	-1.0	1776.0	1071.0	-1.0	2152.0	616.0	-1.0	939.0	468.0	-1.0	1002.0	721.0	-1.0	1045.0	435.0	-1.0	900.0	857.0	-1.0	1473.0	643.0	-1.0	1296.0	490.0	-1.0	813.0	668.0	-1.0	1388.0	1012.0	-1.0	1760.0	312.0	-1.0	904.0	294.0	-1.0	537.0	
820.161	900.0	-1.0	1212.0	516.0	-1.0	709.0	991.0	-1.0	1476.0	1153.0	-1.0	1768.0	1068.0	-1.0	2141.0	615.0	-1.0	934.0	467.0	-1.0	996.0	718.0	-1.0	1038.0	433.0	-1.0	895.0	854.0	-1.0	1461.0	640.0	-1.0	1288.0	488.0	-1.0	808.0	667.0	-1.0	1383.0	1010.0	-1.0	1753.0	311.0	-1.0	900.0	294.0	-1.0	533.0	
820.660	897.0	-1.0	1204.0	514.0	-1.0	705.0	990.0	-1.0	1469.0	1150.0	-1.0	1759.0	1065.0	-1.0	2127.0	614.0	-1.0	928.0	465.0	-1.0	990.0	715.0	-1.0	1029.0	430.0	-1.0	888.0	849.0	-1.0	1446.0	638.0	-1.0	1275.0	486.0	-1.0	800.0	664.0	-1.0	1375.0	1007.0	-1.0	1742.0	310.0	-1.0	894.0	292.0	-1.0	529.0	
821.159	895.0	-1.0	1199.0	513.0	-1.0	702.0	988.0	-1.0	1463.0	1148.0	-1.0	1751.0	1063.0	-1.0	2115.0	612.0	-1.0	924.0	463.0	-1.0	983.0	713.0	-1.0	1021.0	429.0	-1.0	882.0	846.0	-1.0	1436.0	636.0	-1.0	1266.0	484.0	-1.0	793.0	664.0	-1.0	1370.0	1006.0	-1.0	1736.0	310.0	-1.0	891.0	290.0	-1.0	525.0	
821.658	892.0	-1.0	1191.0	512.0	-1.0	697.0	985.0	-1.0	1454.0	1146.0	-1.0	1740.0	1059.0	-1.0	2099.0	611.0	-1.0	917.0	462.0	-1.0	977.0	710.0	-1.0	1011.0	426.0	-1.0	872.0	841.0	-1.0	1422.0	632.0	-1.0	1253.0	483.0	-1.0	785.0	662.0	-1.0	1361.0	1003.0	-1.0	1725.0	308.0	-1.0	884.0	289.0	-1.0	520.0	
822.158	892.0	-1.0	1187.0	512.0	-1.0	694.0	985.0	-1.0	1449.0	1145.0	-1.0	1735.0	1056.0	-1.0	2085.0	610.0	-1.0	912.0	460.0	-1.0	969.0	707.0	-1.0	1004.0	424.0	-1.0	864.0	836.0	-1.0	1408.0	630.0	-1.0	1238.0	481.0	-1.0	777.0	660.0	-1.0	1350.0	1000.0	-1.0	1712.0	306.0	-1.0	875.0	287.0	-1.0	513.0	
822.657	890.0	-1.0	1182.0	511.0	-1.0	691.0	983.0	-1.0	1443.0	1144.0	-1.0	1727.0	1053.0	-1.0	2070.0	608.0	-1.0	907.0	459.0	-1.0	963.0	705.0	-1.0	997.0	422.0	-1.0	856.0	833.0	-1.0	1397.0	627.0	-1.0	1225.0	478.0	-1.0	771.0	659.0	-1.0	1343.0	999.0	-1.0	1704.0	305.0	-1.0	870.0	287.0	-1.0	509.0	
823.156	887.0	-1.0	1174.0	510.0	-1.0	686.0	980.0	-1.0	1434.0	1141.0	-1.0	1717.0	1050.0	-1.0	2056.0	607.0	-1.0	902.0	457.0	-1.0	956.0	703.0	-1.0	991.0	419.0	-1.0	848.0	830.0	-1.0	1386.0	623.0	-1.0	1213.0	476.0	-1.0	763.0	657.0	-1.0	1336.0	996.0	-1.0	1695.0	303.0	-1.0	864.0	286.0	-1.0	505.0	
823.655	886.0	-1.0	1172.0	510.0	-1.0	685.0	980.0	-1.0	1430.0	1141.0	-1.0	1714.0	1048.0	-1.0	2047.0	607.0	-1.0	900.0	456.0	-1.0	952.0	701.0	-1.0	987.0	418.0	-1.0	840.0	827.0	-1.0	1378.0	621.0	-1.0	1202.0	475.0	-1.0	756.0	655.0	-1.0	1327.0	993.0	-1.0	1683.0	303.0	-1.0	859.0	285.0	-1.0	501.0	
824.154	884.0	-1.0	1167.0	509.0	-1.0	681.0	977.0	-1.0	1424.0	1139.0	-1.0	1707.0	1045.0	-1.0	2036.0	606.0	-1.0	897.0	455.0	-1.0	946.0	700.0	-1.0	983.0	416.0	-1.0	834.0	825.0	-1.0	1370.0	618.0	-1.0	1192.0	473.0	-1.0	751.0	653.0	-1.0	1322.0	992.0	-1.0	1675.0	302.0	-1.0	857.0	285.0	-1.0	500.0	
824.653	881.0	-1.0	1158.0	508.0	-1.0	677.0	975.0	-1.0	1415.0	1138.0	-1.0	1697.0	1042.0	-1.0	2024.0	605.0	-1.0	893.0	453.0	-1.0	940.0	700.0	-1.0	981.0	413.0	-1.0	828.0	822.0	-1.0	1362.0	615.0	-1.0	1181.0	471.0	-1.0	746.0	652.0	-1.0	1316.0	989.0	-1.0	1667.0	302.0	-1.0	853.0	285.0	-1.0	498.0	
825.152	879.0	-1.0	1153.0	507.0	-1.0	674.0	973.0	-1.0	1409.0	1137.0	-1.0	1692.0	1039.0	-1.0	2015.0	605.0	-1.0	891.0	452.0	-1.0	938.0	698.0	-1.0	978.0	413.0	-1.0	825.0	821.0	-1.0	1359.0	613.0	-1.0	1176.0	470.0	-1.0	742.0	652.0	-1.0	1313.0	989.0	-1.0	1662.0	302.0	-1.0	852.0	285.0	-1.0	496.0	
825.651	877.0	-1.0	1147.0	506.0	-1.0	672.0	971.0	-1.0	1402.0	1135.0	-1.0	1686.0	1037.0	-1.0	2005.0	604.0	-1.0	888.0	451.0	-1.0	934.0	698.0	-1.0	976.0	412.0	-1.0	822.0	819.0	-1.0	1356.0	612.0	-1.0	1171.0	469.0	-1.0	740.0	652.0	-1.0	1310.0	989.0	-1.0	1658.0	302.0	-1.0	850.0	284.0	-1.0	496.0	
826.151	874.0	-1.0	1140.0	506.0	-1.0	668.0	970.0	-1.0	1397.0	1134.0	-1.0	1680.0	1035.0	-1.0	1998.0	603.0	-1.0	886.0	451.0	-1.0	930.0	698.0	-1.0	975.0	411.0	-1.0	818.0	818.0	-1.0	1354.0	610.0	-1.0	1165.0	468.0	-1.0	736.0	650.0	-1.0	1306.0	987.0	-1.0	1654.0	301.0	-1.0	847.0	286.0	-1.0	495.0	
826.650	873.0	-1.0	1138.0	506.0	-1.0	667.0	969.0	-1.0	1394.0	1134.0	-1.0	1679.0	1034.0	-1.0	1995.0	603.0	-1.0	886.0	450.0	-1.0	930.0	698.0	-1.0	976.0	411.0	-1.0	818.0	819.0	-1.0	1355.0	610.0	-1.0	1164.0	468.0	-1.0	736.0	651.0	-1.0	1308.0	987.0	-1.0	1654.0	301.0	-1.0	849.0	286.0	-1.0	496.0	
827.150	872.0	-1.0	1135.0	505.0	-1.0	665.0	968.0	-1.0	1390.0	1133.0	-1.0	1675.0	1033.0	-1.0	1992.0	603.0	-1.0	885.0	450.0	-1.0	928.0	699.0	-1.0	976.0	411.0	-1.0	817.0	819.0	-1.0	1355.0	610.0	-1.0	1161.0	468.0	-1.0	735.0	651.0	-1.0	1306.0	986.0	-1.0	1652.0	301.0	-1.0	848.0	286.0	-1.0	496.0	
827.649	873.0	-1.0	1137.0	505.0	-1.0	666.0	968.0	-1.0	1391.0	1134.0	-1.0	1678.0	1033.0	-1.0	1994.0	604.0	-1.0	886.0	450.0	-1.0	930.0	699.0	-1.0	979.0	412.0	-1.0	820.0	820.0	-1.0	1359.0	611.0	-1.0	1165.0	468.0	-1.0	737.0	652.0	-1.0	1308.0	988.0	-1.0	1653.0	302.0	-1.0	848.0	287.0	-1.0	497.0	
828.148	872.0	-1.0	1136.0	506.0	-1.0	665.0	968.0	-1.0	1390.0	1134.0	-1.0	1677.0	1032.0	-1.0	1994.0	603.0	-1.0	886.0	450.0	-1.0	931.0	699.0	-1.0	979.0	412.0	-1.0	819.0	821.0	-1.0	1359.0	610.0	-1.0	1165.0	470.0	-1.0	737.0	653.0	-1.0	1309.0	989.0	-1.0	1653.0	302.0	-1.0	850.0	287.0	-1.0	498.0	
828.647	874.0	-1.0	1136.0	506.0	-1.0	665.0	969.0	-1.0	1391.0	1135.0	-1.0	1678.0	1033.0	-1.0	1993.0	603.0	-1.0	886.0	450.0	-1.0	932.0	700.0	-1.0	980.0	412.0	-1.0	818.0	821.0	-1.0	1357.0	611.0	-1.0	1164.0	469.0	-1.0	737.0	652.0	-1.0	1308.0	988.0	-1.0	1652.0	302.0	-1.0	849.0	288.0	-1.0	498.0	
829.146	874.0	-1.0	1137.0	507.0	-1.0	666.0	969.0	-1.0	1392.0	1136.0	-1.0	1679.0	1033.0	-1.0	1995.0	604.0	-1.0	887.0	451.0	-1.0	934.0	701.0	-1.0	981.0	412.0	-1.0	820.0	822.0	-1.0	1358.0	612.0	-1.0	1164.0	469.0	-1.0	739.0	653.0	-1.0	1312.0	990.0	-1.0	1656.0	303.0	-1.0	852.0	289.0	-1.0	500.0	
829.645	873.0	-1.0	1136.0	505.0	-1.0	665.0	968.0	-1.0	1391.0	1135.0	-1.0	1677.0	1033.0	-1.0	1995.0	603.0	-1.0	886.0	451.0	-1.0	935.0	701.0	-1.0	980.0	412.0	-1.0	820.0	822.0	-1.0	1356.0	612.0	-1.0	1163.0	470.0	-1.0	738.0	654.0	-1.0	1312.0	989.0	-1.0	1655.0	303.0	-1.0	852.0	289.0	-1.0	500.0	
830.145	874.0	-1.0	1139.0	506.0	-1.0	666.0	968.0	-1.0	1393.0	1135.0	-1.0	1679.0	1033.0	-1.0	1999.0	604.0	-1.0	887.0	452.0	-1.0	938.0	700.0	-1.0	981.0	413.0	-1.0	821.0	823.0	-1.0	1359.0	612.0	-1.0	1166.0	471.0	-1.0	741.0	655.0	-1.0	1316.0	990.0	-1.0	1660.0	304.0	-1.0	856.0	290.0	-1.0	502.0	
830.644	874.0	-1.0	1139.0	505.0	-1.0	666.0	968.0	-1.0	1393.0	1135.0	-1.0	1678.0	1034.0	-1.0	2000.0	604.0	-1.0	887.0	453.0	-1.0	940.0	701.0	-1.0	981.0	413.0	-1.0	823.0	824.0	-1.0	1360.0	613.0	-1.0	1167.0	471.0	-1.0	741.0	656.0	-1.0	1320.0	990.0	-1.0	1660.0	304.0	-1.0	857.0	290.0	-1.0	503.0	
831.143	876.0	-1.0	1146.0	507.0	-1.0	669.0	969.0	-1.0	1399.0	1137.0	-1.0	1685.0	1035.0	-1.0	2009.0	605.0	-1.0	890.0	453.0	-1.0	945.0	703.0	-1.0	986.0	414.0	-1.0	826.0	826.0	-1.0	1365.0	614.0	-1.0	1172.0	473.0	-1.0	744.0	656.0	-1.0	1321.0	991.0	-1.0	1661.0	305.0	-1.0	858.0	291.0	-1.0	503.0	
831.642	878.0	-1.0	1151.0	508.0	-1.0	671.0	971.0	-1.0	1404.0	1138.0	-1.0	1689.0	1038.0	-1.0	2017.0	606.0	-1.0	893.0	455.0	-1.0	949.0	705.0	-1.0	989.0	416.0	-1.0	829.0	830.0	-1.0	1372.0	616.0	-1.0	1177.0	474.0	-1.0	747.0	657.0	-1.0	1326.0	993.0	-1.0	1666.0	305.0	-1.0	861.0	291.0	-1.0	504.0	
832.141	878.0	-1.0	1151.0	508.0	-1.0	672.0	972.0	-1.0	1405.0	1138.0	-1.0	1689.0	1039.0	-1.0	2023.0	606.0	-1.0	895.0	455.0	-1.0	952.0	706.0	-1.0	993.0	417.0	-1.0	832.0	833.0	-1.0	1378.0	617.0	-1.0	1180.0	475.0	-1.0	750.0	658.0	-1.0	1328.0	994.0	-1.0	1669.0	306.0	-1.0	862.0	291.0	-1.0	505.0	
832.640	880.0	-1.0	1156.0	510.0	-1.0	676.0	973.0	-1.0	1411.0	1141.0	-1.0	1695.0	1042.0	-1.0	2032.0	608.0	-1.0	898.0	456.0	-1.0	957.0	709.0	-1.0	998.0	418.0	-1.0	835.0	835.0	-1.0	1385.0	619.0	-1.0	1185.0	477.0	-1.0	753.0	659.0	-1.0	1328.0	995.0	-1.0	1671.0	306.0	-1.0	860.0	291.0	-1.0	504.0	
833.139	881.0	-1.0	1158.0	510.0	-1.0	677.0	974.0	-1.0	1414.0	1142.0	-1.0	1698.0	1044.0	-1.0	2039.0	609.0	-1.0	901.0	457.0	-1.0	961.0	711.0	-1.0	1003.0	420.0	-1.0	838.0	839.0	-1.0	1392.0	621.0	-1.0	1190.0	477.0	-1.0	755.0	659.0	-1.0	1332.0	997.0	-1.0	1675.0	307.0	-1.0	862.0	292.0	-1.0	506.0	
833.638	880.0	-1.0	1156.0	511.0	-1.0	677.0	975.0	-1.0	1415.0	1141.0	-1.0	1697.0	1045.0	-1.0	2043.0	609.0	-1.0	901.0	458.0	-1.0	962.0	713.0	-1.0	1007.0	419.0	-1.0	840.0	841.0	-1.0	1399.0	622.0	-1.0	1193.0	478.0	-1.0	756.0	660.0	-1.0	1333.0	998.0	-1.0	1677.0	307.0	-1.0	863.0	292.0	-1.0	505.0	
834.137	882.0	-1.0	1160.0	512.0	-1.0	679.0	977.0	-1.0	1419.0	1144.0	-1.0	1702.0	1047.0	-1.0	2051.0	611.0	-1.0	905.0	458.0	-1.0	967.0	714.0	-1.0	1013.0	420.0	-1.0	844.0	845.0	-1.0	1408.0	624.0	-1.0	1198.0	479.0	-1.0	760.0	661.0	-1.0	1337.0	1001.0	-1.0	1681.0	308.0	-1.0	865.0	294.0	-1.0	508.0	
834.636	882.0	-1.0	1160.0	512.0	-1.0	680.0	978.0	-1.0	1422.0	1145.0	-1.0	1704.0	1049.0	-1.0	2055.0	611.0	-1.0	906.0	459.0	-1.0	969.0	717.0	-1.0	1017.0	421.0	-1.0	847.0	847.0	-1.0	1414.0	625.0	-1.0	1201.0	480.0	-1.0	762.0	662.0	-1.0	1340.0	1002.0	-1.0	1686.0	308.0	-1.0	867.0	295.0	-1.0	508.0	
835.135	882.0	-1.0	1159.0	514.0	-1.0	680.0	978.0	-1.0	1424.0	1146.0	-1.0	1706.0	1050.0	-1.0	2060.0	612.0	-1.0	908.0	460.0	-1.0	971.0	719.0	-1.0	1022.0	421.0	-1.0	848.0	849.0	-1.0	1418.0	625.0	-1.0	1203.0	480.0	-1.0	763.0	663.0	-1.0	1342.0	1003.0	-1.0	1687.0	308.0	-1.0	867.0	294.0	-1.0	509.0	
835.635	884.0	-1.0	1163.0	514.0	-1.0	683.0	980.0	-1.0	1429.0	1148.0	-1.0	1711.0	1052.0	-1.0	2068.0	613.0	-1.0	910.0	461.0	-1.0	975.0	721.0	-1.0	1026.0	422.0	-1.0	852.0	851.0	-1.0	1425.0	626.0	-1.0	1209.0	482.0	-1.0	766.0	664.0	-1.0	1348.0	1005.0	-1.0	1695.0	308.0	-1.0	872.0	296.0	-1.0	513.0	
836.134	883.0	-1.0	1164.0	515.0	-1.0	683.0	980.0	-1.0	1431.0	1148.0	-1.0	1712.0	1053.0	-1.0	2071.0	613.0	-1.0	911.0	461.0	-1.0	977.0	721.0	-1.0	1027.0	422.0	-1.0	852.0	852.0	-1.0	1426.0	626.0	-1.0	1210.0	482.0	-1.0	767.0	665.0	-1.0	1349.0	1006.0	-1.0	1697.0	308.0	-1.0	873.0	296.0	-1.0	514.0	
836.633	885.0	-1.0	1169.0	515.0	-1.0	686.0	981.0	-1.0	1435.0	1149.0	-1.0	1717.0	1054.0	-1.0	2077.0	613.0	-1.0	913.0	462.0	-1.0	979.0	721.0	-1.0	1029.0	423.0	-1.0	856.0	853.0	-1.0	1428.0	627.0	-1.0	1214.0	482.0	-1.0	768.0	666.0	-1.0	1349.0	1006.0	-1.0	1699.0	309.0	-1.0	873.0	297.0	-1.0	514.0	
837.132	883.0	-1.0	1167.0	514.0	-1.0	686.0	978.0	-1.0	1433.0	1147.0	-1.0	1716.0	1053.0	-1.0	2076.0	613.0	-1.0	914.0	462.0	-1.0	978.0	721.0	-1.0	1026.0	423.0	-1.0	856.0	853.0	-1.0	1428.0	627.0	-1.0	1213.0	482.0	-1.0	768.0	666.0	-1.0	1352.0	1007.0	-1.0	1700.0	310.0	-1.0	874.0	297.0	-1.0	515.0	
837.631	880.0	-1.0	1164.0	512.0	-1.0	685.0	975.0	-1.0	1432.0	1143.0	-1.0	1713.0	1053.0	-1.0	2072.0	613.0	-1.0	912.0	462.0	-1.0	978.0	720.0	-1.0	1023.0	423.0	-1.0	855.0	850.0	-1.0	1424.0	626.0	-1.0	1211.0	482.0	-1.0	767.0	666.0	-1.0	1351.0	1006.0	-1.0	1700.0	309.0	-1.0	874.0	297.0	-1.0	515.0	
838.130	882.0	-1.0	1165.0	513.0	-1.0	686.0	977.0	-1.0	1432.0	1145.0	-1.0	1714.0	1052.0	-1.0	2071.0	613.0	-1.0	912.0	462.0	-1.0	978.0	719.0	-1.0	1022.0	423.0	-1.0	856.0	850.0	-1.0	1425.0	626.0	-1.0	1212.0	483.0	-1.0	768.0	666.0	-1.0	1356.0	1008.0	-1.0	1704.0	310.0	-1.0	877.0	297.0	-1.0	518.0	
838.629	882.0	-1.0	1164.0	513.0	-1.0	685.0	977.0	-1.0	1430.0	1144.0	-1.0	1712.0	1051.0	-1.0	2067.0	613.0	-1.0	911.0	461.0	-1.0	977.0	719.0	-1.0	1021.0	423.0	-1.0	856.0	850.0	-1.0	1423.0	625.0	-1.0	1211.0	482.0	-1.0	768.0	666.0	-1.0	1356.0	1007.0	-1.0	1706.0	311.0	-1.0	880.0	298.0	-1.0	519.0	
839.128	884.0	-1.0	1169.0	514.0	-1.0	687.0	978.0	-1.0	1433.0	1146.0	-1.0	1717.0	1052.0	-1.0	2070.0	613.0	-1.0	913.0	461.0	-1.0	979.0	720.0	-1.0	1023.0	423.0	-1.0	859.0	850.0	-1.0	1427.0	626.0	-1.0	1216.0	482.0	-1.0	771.0	668.0	-1.0	1359.0	1008.0	-1.0	1708.0	311.0	-1.0	880.0	298.0	-1.0	519.0	
839.627	884.0	-1.0	1168.0	514.0	-1.0	688.0	977.0	-1.0	1433.0	1147.0	-1.0	1716.0	1052.0	-1.0	2068.0	613.0	-1.0	913.0	461.0	-1.0	978.0	720.0	-1.0	1023.0	423.0	-1.0	859.0	851.0	-1.0	1427.0	626.0	-1.0	1215.0	482.0	-1.0	772.0	668.0	-1.0	1361.0	1009.0	-1.0	1710.0	311.0	-1.0	882.0	299.0	-1.0	521.0	
840.126	887.0	-1.0	1176.0	516.0	-1.0	690.0	979.0	-1.0	1438.0	1149.0	-1.0	1723.0	1053.0	-1.0	2073.0	613.0	-1.0	916.0	462.0	-1.0	981.0	721.0	-1.0	1026.0	424.0	-1.0	861.0	852.0	-1.0	1431.0	629.0	-1.0	1222.0	483.0	-1.0	774.0	667.0	-1.0	1363.0	1010.0	-1.0	1714.0	312.0	-1.0	884.0	299.0	-1.0	521.0	
840.625	889.0	-1.0	1179.0	516.0	-1.0	692.0	981.0	-1.0	1441.0	1151.0	-1.0	1727.0	1054.0	-1.0	2079.0	614.0	-1.0	917.0	462.0	-1.0	983.0	724.0	-1.0	1031.0	425.0	-1.0	865.0	855.0	-1.0	1438.0	631.0	-1.0	1230.0	484.0	-1.0	778.0	668.0	-1.0	1368.0	1013.0	-1.0	1721.0	313.0	-1.0	888.0	300.0	-1.0	524.0	
841.124	891.0	-1.0	1180.0	517.0	-1.0	693.0	984.0	-1.0	1446.0	1153.0	-1.0	1731.0	1056.0	-1.0	2085.0	614.0	-1.0	919.0	464.0	-1.0	985.0	725.0	-1.0	1035.0	427.0	-1.0	869.0	858.0	-1.0	1449.0	633.0	-1.0	1240.0	487.0	-1.0	783.0	670.0	-1.0	1373.0	1015.0	-1.0	1730.0	313.0	-1.0	890.0	300.0	-1.0	526.0	
841.623	894.0	-1.0	1187.0	518.0	-1.0	696.0	986.0	-1.0	1453.0	1155.0	-1.0	1740.0	1059.0	-1.0	2095.0	616.0	-1.0	923.0	465.0	-1.0	990.0	728.0	-1.0	1040.0	429.0	-1.0	877.0	863.0	-1.0	1459.0	637.0	-1.0	1253.0	489.0	-1.0	790.0	671.0	-1.0	1382.0	1018.0	-1.0	1740.0	314.0	-1.0	896.0	302.0	-1.0	530.0	
842.123	895.0	-1.0	1191.0	519.0	-1.0	698.0	987.0	-1.0	1459.0	1157.0	-1.0	1745.0	1061.0	-1.0	2104.0	616.0	-1.0	925.0	465.0	-1.0	994.0	729.0	-1.0	1045.0	429.0	-1.0	881.0	865.0	-1.0	1467.0	640.0	-1.0	1262.0	490.0	-1.0	794.0	672.0	-1.0	1388.0	1020.0	-1.0	1748.0	315.0	-1.0	900.0	303.0	-1.0	533.0	
842.622	897.0	-1.0	1193.0	520.0	-1.0	699.0	990.0	-1.0	1463.0	1159.0	-1.0	1749.0	1063.0	-1.0	2110.0	617.0	-1.0	926.0	466.0	-1.0	996.0	731.0	-1.0	1047.0	430.0	-1.0	883.0	866.0	-1.0	1470.0	641.0	-1.0	1268.0	490.0	-1.0	795.0	672.0	-1.0	1389.0	1021.0	-1.0	1750.0	314.0	-1.0	900.0	303.0	-1.0	533.0	
843.121	898.0	-1.0	1196.0	520.0	-1.0	701.0	990.0	-1.0	1466.0	1160.0	-1.0	1752.0	1064.0	-1.0	2113.0	617.0	-1.0	927.0	466.0	-1.0	997.0	730.0	-1.0	1047.0	430.0	-1.0	886.0	867.0	-1.0	1471.0	642.0	-1.0	1273.0	491.0	-1.0	797.0	673.0	-1.0	1394.0	1022.0	-1.0	1755.0	316.0	-1.0	903.0	303.0	-1.0	535.0	
843.621	897.0	-1.0	1194.0	519.0	-1.0	700.0	989.0	-1.0	1465.0	1158.0	-1.0	1748.0	1064.0	-1.0	2112.0	616.0	-1.0	925.0	466.0	-1.0	996.0	729.0	-1.0	1044.0	431.0	-1.0	885.0	865.0	-1.0	1468.0	642.0	-1.0	1274.0	491.0	-1.0	797.0	673.0	-1.0	1395.0	1022.0	-1.0	1755.0	315.0	-1.0	903.0	304.0	-1.0	535.0	
844.120	898.0	-1.0	1199.0	519.0	-1.0	701.0	990.0	-1.0	1467.0	1158.0	-1.0	1751.0	1064.0	-1.0	2114.0	616.0	-1.0	926.0	466.0	-1.0	997.0	728.0	-1.0	1042.0	430.0	-1.0	887.0	865.0	-1.0	1467.0	643.0	-1.0	1278.0	492.0	-1.0	798.0	673.0	-1.0	1394.0	1023.0	-1.0	1755.0	315.0	-1.0	903.0	303.0	-1.0	534.0	
844.620	897.0	-1.0	1199.0	519.0	-1.0	700.0	990.0	-1.0	1467.0	1158.0	-1.0	1749.0	1064.0	-1.0	2113.0	617.0	-1.0	926.0	466.0	-1.0	995.0	727.0	-1.0	1039.0	431.0	-1.0	887.0	863.0	-1.0	1464.0	643.0	-1.0	1279.0	492.0	-1.0	799.0	673.0	-1.0	1395.0	1023.0	-1.0	1756.0	315.0	-1.0	903.0	303.0	-1.0	534.0	
845.119	899.0	-1.0	1199.0	520.0	-1.0	701.0	991.0	-1.0	1468.0	1159.0	-1.0	1750.0	1064.0	-1.0	2112.0	616.0	-1.0	925.0	465.0	-1.0	993.0	726.0	-1.0	1037.0	431.0	-1.0	886.0	863.0	-1.0	1464.0	643.0	-1.0	1280.0	492.0	-1.0	797.0	672.0	-1.0	1395.0	1022.0	-1.0	1757.0	315.0	-1.0	904.0	303.0	-1.0	534.0	
845.618	900.0	-1.0	1202.0	520.0	-1.0	702.0	991.0	-1.0	1470.0	1161.0	-1.0	1753.0	1064.0	-1.0	2114.0	617.0	-1.0	926.0	465.0	-1.0	993.0	726.0	-1.0	1037.0	431.0	-1.0	888.0	864.0	-1.0	1465.0	643.0	-1.0	1284.0	493.0	-1.0	799.0	673.0	-1.0	1400.0	1024.0	-1.0	1762.0	316.0	-1.0	907.0	303.0	-1.0	536.0	
846.117	899.0	-1.0	1202.0	520.0	-1.0	701.0	991.0	-1.0	1471.0	1160.0	-1.0	1752.0	1064.0	-1.0	2114.0	617.0	-1.0	925.0	465.0	-1.0	993.0	726.0	-1.0	1037.0	431.0	-1.0	888.0	864.0	-1.0	1467.0	643.0	-1.0	1285.0	492.0	-1.0	800.0	672.0	-1.0	1401.0	1024.0	-1.0	1764.0	316.0	-1.0	909.0	303.0	-1.0	537.0	
846.617	901.0	-1.0	1207.0	520.0	-1.0	704.0	991.0	-1.0	1475.0	1162.0	-1.0	1758.0	1066.0	-1.0	2119.0	618.0	-1.0	927.0	464.0	-1.0	995.0	727.0	-1.0	1040.0	431.0	-1.0	889.0	864.0	-1.0	1468.0	645.0	-1.0	1289.0	493.0	-1.0	800.0	672.0	-1.0	1400.0	1024.0	-1.0	1763.0	316.0	-1.0	907.0	303.0	-1.0	537.0	
847.116	900.0	-1.0	1207.0	521.0	-1.0	704.0	992.0	-1.0	1475.0	1161.0	-1.0	1758.0	1066.0	-1.0	2119.0	618.0	-1.0	927.0	465.0	-1.0	993.0	728.0	-1.0	1039.0	431.0	-1.0	889.0	865.0	-1.0	1468.0	645.0	-1.0	1290.0	493.0	-1.0	801.0	672.0	-1.0	1401.0	1024.0	-1.0	1764.0	315.0	-1.0	908.0	303.0	-1.0	537.0	
847.615	901.0	-1.0	1207.0	521.0	-1.0	704.0	992.0	-1.0	1476.0	1163.0	-1.0	1759.0	1066.0	-1.0	2118.0	618.0	-1.0	927.0	465.0	-1.0	992.0	727.0	-1.0	1038.0	431.0	-1.0	888.0	864.0	-1.0	1467.0	645.0	-1.0	1290.0	492.0	-1.0	799.0	672.0	-1.0	1399.0	1024.0	-1.0	1763.0	314.0	-1.0	907.0	302.0	-1.0	537.0	
848.115	901.0	-1.0	1205.0	521.0	-1.0	703.0	991.0	-1.0	1474.0	1162.0	-1.0	1757.0	1065.0	-1.0	2116.0	618.0	-1.0	926.0	464.0	-1.0	991.0	726.0	-1.0	1037.0	431.0	-1.0	888.0	864.0	-1.0	1467.0	644.0	-1.0	1290.0	492.0	-1.0	799.0	671.0	-1.0	1400.0	1024.0	-1.0	1764.0	315.0	-1.0	908.0	302.0	-1.0	537.0	
848.614	899.0	-1.0	1201.0	520.0	-1.0	701.0	991.0	-1.0	1472.0	1161.0	-1.0	1754.0	1065.0	-1.0	2113.0	617.0	-1.0	925.0	464.0	-1.0	989.0	726.0	-1.0	1034.0	430.0	-1.0	887.0	863.0	-1.0	1463.0	644.0	-1.0	1289.0	491.0	-1.0	797.0	671.0	-1.0	1399.0	1024.0	-1.0	1763.0	314.0	-1.0	907.0	302.0	-1.0	536.0	
849.113	898.0	-1.0	1201.0	520.0	-1.0	701.0	991.0	-1.0	1471.0	1161.0	-1.0	1753.0	1064.0	-1.0	2112.0	617.0	-1.0	925.0	464.0	-1.0	988.0	725.0	-1.0	1033.0	430.0	-1.0	886.0	862.0	-1.0	1463.0	643.0	-1.0	1290.0	492.0	-1.0	798.0	671.0	-1.0	1401.0	1024.0	-1.0	1765.0	315.0	-1.0	908.0	302.0	-1.0	538.0	
849.612	897.0	-1.0	1200.0	520.0	-1.0	700.0	990.0	-1.0	1469.0	1160.0	-1.0	1750.0	1064.0	-1.0	2109.0	617.0	-1.0	924.0	464.0	-1.0	987.0	723.0	-1.0	1031.0	429.0	-1.0	884.0	861.0	-1.0	1460.0	644.0	-1.0	1289.0	491.0	-1.0	798.0	671.0	-1.0	1400.0	1024.0	-1.0	1763.0	315.0	-1.0	909.0	302.0	-1.0	538.0	
850.111	899.0	-1.0	1203.0	520.0	-1.0	701.0	990.0	-1.0	1470.0	1161.0	-1.0	1753.0	1064.0	-1.0	2110.0	617.0	-1.0	925.0	464.0	-1.0	987.0	724.0	-1.0	1030.0	430.0	-1.0	883.0	860.0	-1.0	1458.0	643.0	-1.0	1290.0	491.0	-1.0	796.0	670.0	-1.0	1397.0	1024.0	-1.0	1760.0	314.0	-1.0	907.0	301.0	-1.0	536.0	
850.610	898.0	-1.0	1202.0	519.0	-1.0	700.0	990.0	-1.0	1468.0	1161.0	-1.0	1751.0	1063.0	-1.0	2106.0	617.0	-1.0	924.0	463.0	-1.0	985.0	723.0	-1.0	1027.0	429.0	-1.0	882.0	858.0	-1.0	1454.0	643.0	-1.0	1287.0	490.0	-1.0	795.0	670.0	-1.0	1396.0	1022.0	-1.0	1761.0	313.0	-1.0	906.0	301.0	-1.0	536.0	
851.109	898.0	-1.0	1198.0	520.0	-1.0	699.0	990.0	-1.0	1467.0	1160.0	-1.0	1747.0	1062.0	-1.0	2100.0	616.0	-1.0	921.0	463.0	-1.0	981.0	722.0	-1.0	1024.0	428.0	-1.0	878.0	856.0	-1.0	1449.0	642.0	-1.0	1284.0	489.0	-1.0	791.0	668.0	-1.0	1393.0	1022.0	-1.0	1757.0	312.0	-1.0	903.0	300.0	-1.0	535.0	
851.608	897.0	-1.0	1195.0	519.0	-1.0	697.0	989.0	-1.0	1464.0	1159.0	-1.0	1745.0	1061.0	-1.0	2095.0	615.0	-1.0	920.0	462.0	-1.0	978.0	720.0	-1.0	1021.0	427.0	-1.0	876.0	855.0	-1.0	1443.0	640.0	-1.0	1280.0	489.0	-1.0	790.0	668.0	-1.0	1391.0	1021.0	-1.0	1756.0	312.0	-1.0	902.0	300.0	-1.0	534.0	
852.108	894.0	-1.0	1191.0	517.0	-1.0	695.0	987.0	-1.0	1460.0	1159.0	-1.0	1740.0	1059.0	-1.0	2089.0	614.0	-1.0	917.0	461.0	-1.0	975.0	719.0	-1.0	1016.0	426.0	-1.0	872.0	852.0	-1.0	1438.0	638.0	-1.0	1275.0	487.0	-1.0	786.0	666.0	-1.0	1388.0	1020.0	-1.0	1753.0	310.0	-1.0	900.0	300.0	-1.0	533.0	
852.607	894.0	-1.0	1190.0	517.0	-1.0	695.0	987.0	-1.0	1458.0	1158.0	-1.0	1739.0	1058.0	-1.0	2084.0	614.0	-1.0	915.0	460.0	-1.0	972.0	717.0	-1.0	1014.0	425.0	-1.0	869.0	850.0	-1.0	1433.0	637.0	-1.0	1271.0	486.0	-1.0	784.0	666.0	-1.0	1387.0	1020.0	-1.0	1753.0	311.0	-1.0	899.0	299.0	-1.0	532.0	
853.106	893.0	-1.0	1188.0	517.0	-1.0	694.0	986.0	-1.0	1456.0	1157.0	-1.0	1736.0	1057.0	-1.0	2080.0	613.0	-1.0	913.0	460.0	-1.0	970.0	716.0	-1.0	1010.0	424.0	-1.0	867.0	848.0	-1.0	1429.0	636.0	-1.0	1266.0	485.0	-1.0	781.0	664.0	-1.0	1384.0	1019.0	-1.0	1750.0	310.0	-1.0	897.0	299.0	-1.0	531.0	
853.606	893.0	-1.0	1189.0	517.0	-1.0	694.0	986.0	-1.0	1455.0	1157.0	-1.0	1737.0	1057.0	-1.0	2078.0	614.0	-1.0	913.0	459.0	-1.0	969.0	715.0	-1.0	1009.0	423.0	-1.0	864.0	847.0	-1.0	1425.0	635.0	-1.0	1265.0	484.0	-1.0	780.0	665.0	-1.0	1385.0	1019.0	-1.0	1751.0	310.0	-1.0	897.0	298.0	-1.0	532.0	
854.105	893.0	-1.0	1189.0	517.0	-1.0	695.0	985.0	-1.0	1454.0	1157.0	-1.0	1737.0	1056.0	-1.0	2075.0	613.0	-1.0	912.0	459.0	-1.0	966.0	714.0	-1.0	1007.0	423.0	-1.0	862.0	845.0	-1.0	1422.0	634.0	-1.0	1263.0	484.0	-1.0	778.0	664.0	-1.0	1384.0	1018.0	-1.0	1750.0	309.0	-1.0	897.0	298.0	-1.0	530.0	
854.605	894.0	-1.0	1192.0	518.0	-1.0	696.0	986.0	-1.0	1456.0	1158.0	-1.0	1741.0	1056.0	-1.0	2073.0	613.0	-1.0	911.0	458.0	-1.0	965.0	714.0	-1.0	1005.0	423.0	-1.0	858.0	843.0	-1.0	1417.0	633.0	-1.0	1258.0	484.0	-1.0	775.0	662.0	-1.0	1379.0	1017.0	-1.0	1746.0	308.0	-1.0	893.0	297.0	-1.0	528.0	
855.105	894.0	-1.0	1191.0	517.0	-1.0	695.0	985.0	-1.0	1455.0	1158.0	-1.0	1740.0	1055.0	-1.0	2069.0	613.0	-1.0	910.0	458.0	-1.0	963.0	713.0	-1.0	1002.0	422.0	-1.0	856.0	842.0	-1.0	1412.0	633.0	-1.0	1256.0	482.0	-1.0	773.0	662.0	-1.0	1378.0	1016.0	-1.0	1744.0	308.0	-1.0	892.0	296.0	-1.0	527.0	
855.605	892.0	-1.0	1186.0	517.0	-1.0	693.0	985.0	-1.0	1452.0	1157.0	-1.0	1736.0	1054.0	-1.0	2064.0	612.0	-1.0	907.0	457.0	-1.0	959.0	712.0	-1.0	1000.0	421.0	-1.0	853.0	840.0	-1.0	1408.0	630.0	-1.0	1251.0	482.0	-1.0	770.0	660.0	-1.0	1374.0	1015.0	-1.0	1740.0	307.0	-1.0	889.0	296.0	-1.0	525.0	
856.104	892.0	-1.0	1186.0	517.0	-1.0	693.0	985.0	-1.0	1450.0	1157.0	-1.0	1734.0	1053.0	-1.0	2061.0	612.0	-1.0	906.0	457.0	-1.0	957.0	712.0	-1.0	998.0	421.0	-1.0	851.0	839.0	-1.0	1403.0	629.0	-1.0	1247.0	481.0	-1.0	769.0	660.0	-1.0	1373.0	1014.0	-1.0	1741.0	306.0	-1.0	887.0	295.0	-1.0	525.0	
856.604	890.0	-1.0	1182.0	516.0	-1.0	691.0	982.0	-1.0	1447.0	1155.0	-1.0	1730.0	1052.0	-1.0	2056.0	611.0	-1.0	904.0	457.0	-1.0	954.0	710.0	-1.0	996.0	419.0	-1.0	847.0	837.0	-1.0	1399.0	628.0	-1.0	1242.0	480.0	-1.0	766.0	659.0	-1.0	1370.0	1013.0	-1.0	1738.0	305.0	-1.0	883.0	295.0	-1.0	523.0	
857.103	890.0	-1.0	1184.0	517.0	-1.0	693.0	983.0	-1.0	1447.0	1155.0	-1.0	1731.0	1052.0	-1.0	2055.0	611.0	-1.0	905.0	456.0	-1.0	953.0	710.0	-1.0	994.0	419.0	-1.0	846.0	836.0	-1.0	1397.0	627.0	-1.0	1242.0	480.0	-1.0	765.0	657.0	-1.0	1368.0	1013.0	-1.0	1736.0	304.0	-1.0	880.0	294.0	-1.0	520.0	
857.602	890.0	-1.0	1183.0	516.0	-1.0	693.0	982.0	-1.0	1446.0	1154.0	-1.0	1731.0	1051.0	-1.0	2053.0	611.0	-1.0	904.0	456.0	-1.0	951.0	709.0	-1.0	993.0	419.0	-1.0	844.0	834.0	-1.0	1395.0	626.0	-1.0	1239.0	479.0	-1.0	763.0	657.0	-1.0	1366.0	1013.0	-1.0	1735.0	304.0	-1.0	879.0	293.0	-1.0	520.0	
858.102	888.0	-1.0	1179.0	516.0	-1.0	691.0	981.0	-1.0	1443.0	1154.0	-1.0	1728.0	1050.0	-1.0	2048.0	611.0	-1.0	902.0	455.0	-1.0	949.0	708.0	-1.0	991.0	418.0	-1.0	841.0	834.0	-1.0	1391.0	625.0	-1.0	1235.0	478.0	-1.0	762.0	656.0	-1.0	1365.0	1012.0	-1.0	1733.0	303.0	-1.0	877.0	293.0	-1.0	519.0	
858.601	889.0	-1.0	1181.0	516.0	-1.0	692.0	981.0	-1.0	1443.0	1155.0	-1.0	1729.0	1049.0	-1.0	2047.0	611.0	-1.0	903.0	455.0	-1.0	948.0	708.0	-1.0	991.0	419.0	-1.0	840.0	834.0	-1.0	1391.0	625.0	-1.0	1233.0	478.0	-1.0	761.0	656.0	-1.0	1366.0	1012.0	-1.0	1735.0	302.0	-1.0	877.0	293.0	-1.0	518.0	
859.101	888.0	-1.0	1177.0	515.0	-1.0	690.0	980.0	-1.0	1440.0	1153.0	-1.0	1726.0	1048.0	-1.0	2043.0	610.0	-1.0	901.0	454.0	-1.0	945.0	708.0	-1.0	988.0	417.0	-1.0	838.0	831.0	-1.0	1386.0	623.0	-1.0	1227.0	477.0	-1.0	759.0	655.0	-1.0	1363.0	1010.0	-1.0	1733.0	302.0	-1.0	876.0	293.0	-1.0	518.0	
859.601	888.0	-1.0	1175.0	516.0	-1.0	690.0	980.0	-1.0	1439.0	1153.0	-1.0	1726.0	1047.0	-1.0	2037.0	610.0	-1.0	898.0	454.0	-1.0	942.0	706.0	-1.0	985.0	415.0	-1.0	833.0	829.0	-1.0	1380.0	621.0	-1.0	1220.0	475.0	-1.0	754.0	654.0	-1.0	1357.0	1008.0	-1.0	1727.0	300.0	-1.0	870.0	291.0	-1.0	514.0	
860.101	887.0	-1.0	1173.0	514.0	-1.0	690.0	978.0	-1.0	1437.0	1152.0	-1.0	1724.0	1045.0	-1.0	2032.0	610.0	-1.0	897.0	453.0	-1.0	939.0	705.0	-1.0	982.0	415.0	-1.0	828.0	827.0	-1.0	1373.0	619.0	-1.0	1213.0	474.0	-1.0	751.0	652.0	-1.0	1355.0	1007.0	-1.0	1726.0	298.0	-1.0	868.0	291.0	-1.0	514.0	
860.601	885.0	-1.0	1168.0	514.0	-1.0	687.0	977.0	-1.0	1432.0	1151.0	-1.0	1720.0	1044.0	-1.0	2027.0	609.0	-1.0	895.0	452.0	-1.0	936.0	704.0	-1.0	980.0	414.0	-1.0	824.0	823.0	-1.0	1366.0	616.0	-1.0	1205.0	472.0	-1.0	746.0	650.0	-1.0	1352.0	1005.0	-1.0	1721.0	298.0	-1.0	866.0	290.0	-1.0	512.0	
861.100	884.0	-1.0	1169.0	514.0	-1.0	688.0	976.0	-1.0	1431.0	1151.0	-1.0	1721.0	1043.0	-1.0	2025.0	609.0	-1.0	895.0	452.0	-1.0	934.0	703.0	-1.0	979.0	413.0	-1.0	823.0	822.0	-1.0	1362.0	614.0	-1.0	1202.0	472.0	-1.0	746.0	651.0	-1.0	1353.0	1004.0	-1.0	1723.0	298.0	-1.0	867.0	289.0	-1.0	513.0	
861.599	884.0	-1.0	1168.0	514.0	-1.0	688.0	976.0	-1.0	1431.0	1150.0	-1.0	1721.0	1043.0	-1.0	2023.0	609.0	-1.0	895.0	452.0	-1.0	934.0	703.0	-1.0	978.0	412.0	-1.0	821.0	821.0	-1.0	1361.0	614.0	-1.0	1200.0	471.0	-1.0	744.0	650.0	-1.0	1353.0	1004.0	-1.0	1722.0	298.0	-1.0	867.0	290.0	-1.0	514.0	
862.098	885.0	-1.0	1170.0	514.0	-1.0	689.0	977.0	-1.0	1433.0	1151.0	-1.0	1725.0	1043.0	-1.0	2022.0	608.0	-1.0	894.0	452.0	-1.0	933.0	704.0	-1.0	979.0	412.0	-1.0	818.0	820.0	-1.0	1359.0	613.0	-1.0	1195.0	469.0	-1.0	741.0	649.0	-1.0	1350.0	1002.0	-1.0	1718.0	297.0	-1.0	865.0	290.0	-1.0	512.0	
862.597	885.0	-1.0	1171.0	514.0	-1.0	690.0	976.0	-1.0	1433.0	1151.0	-1.0	1726.0	1043.0	-1.0	2022.0	609.0	-1.0	896.0	453.0	-1.0	932.0	704.0	-1.0	980.0	411.0	-1.0	817.0	820.0	-1.0	1357.0	612.0	-1.0	1193.0	469.0	-1.0	740.0	649.0	-1.0	1351.0	1002.0	-1.0	1721.0	297.0	-1.0	867.0	290.0	-1.0	514.0	
863.096	884.0	-1.0	1168.0	514.0	-1.0	689.0	976.0	-1.0	1432.0	1150.0	-1.0	1725.0	1043.0	-1.0	2021.0	608.0	-1.0	895.0	452.0	-1.0	931.0	704.0	-1.0	979.0	411.0	-1.0	816.0	818.0	-1.0	1354.0	611.0	-1.0	1190.0	468.0	-1.0	738.0	649.0	-1.0	1350.0	1000.0	-1.0	1719.0	297.0	-1.0	866.0	289.0	-1.0	514.0	
863.595	884.0	-1.0	1169.0	514.0	-1.0	690.0	976.0	-1.0	1432.0	1150.0	-1.0	1727.0	1043.0	-1.0	2022.0	609.0	-1.0	896.0	451.0	-1.0	931.0	705.0	-1.0	981.0	411.0	-1.0	816.0	818.0	-1.0	1355.0	610.0	-1.0	1191.0	468.0	-1.0	739.0	650.0	-1.0	1354.0	1000.0	-1.0	1722.0	297.0	-1.0	869.0	290.0	-1.0	516.0	
864.094	883.0	-1.0	1167.0	514.0	-1.0	690.0	975.0	-1.0	1431.0	1149.0	-1.0	1727.0	1043.0	-1.0	2022.0	609.0	-1.0	896.0	452.0	-1.0	932.0	705.0	-1.0	981.0	411.0	-1.0	816.0	817.0	-1.0	1354.0	611.0	-1.0	1191.0	467.0	-1.0	738.0	649.0	-1.0	1354.0	1000.0	-1.0	1723.0	297.0	-1.0	869.0	289.0	-1.0	516.0	
864.593	884.0	-1.0	1171.0	515.0	-1.0	692.0	976.0	-1.0	1434.0	1150.0	-1.0	1731.0	1043.0	-1.0	2027.0	609.0	-1.0	899.0	453.0	-1.0	934.0	705.0	-1.0	983.0	412.0	-1.0	817.0	817.0	-1.0	1356.0	611.0	-1.0	1193.0	468.0	-1.0	739.0	649.0	-1.0	1354.0	999.0	-1.0	1723.0	297.0	-1.0	869.0	291.0	-1.0	516.0	
865.092	884.0	-1.0	1172.0	515.0	-1.0	694.0	977.0	-1.0	1435.0	1149.0	-1.0	1733.0	1044.0	-1.0	2030.0	609.0	-1.0	900.0	452.0	-1.0	935.0	706.0	-1.0	985.0	412.0	-1.0	819.0	818.0	-1.0	1356.0	612.0	-1.0	1195.0	467.0	-1.0	739.0	649.0	-1.0	1357.0	1000.0	-1.0	1724.0	298.0	-1.0	872.0	290.0	-1.0	517.0	
865.591	883.0	-1.0	1170.0	514.0	-1.0	693.0	976.0	-1.0	1435.0	1149.0	-1.0	1732.0	1044.0	-1.0	2030.0	610.0	-1.0	900.0	453.0	-1.0	935.0	706.0	-1.0	985.0	411.0	-1.0	819.0	818.0	-1.0	1355.0	611.0	-1.0	1195.0	467.0	-1.0	739.0	650.0	-1.0	1358.0	999.0	-1.0	1725.0	298.0	-1.0	871.0	291.0	-1.0	518.0	
866.090	884.0	-1.0	1173.0	515.0	-1.0	695.0	977.0	-1.0	1438.0	1150.0	-1.0	1737.0	1045.0	-1.0	2035.0	610.0	-1.0	902.0	453.0	-1.0	938.0	707.0	-1.0	987.0	413.0	-1.0	820.0	819.0	-1.0	1358.0	612.0	-1.0	1199.0	468.0	-1.0	741.0	650.0	-1.0	1360.0	1000.0	-1.0	1727.0	299.0	-1.0	872.0	290.0	-1.0	519.0	
866.589	884.0	-1.0	1173.0	514.0	-1.0	695.0	977.0	-1.0	1438.0	1149.0	-1.0	1736.0	1045.0	-1.0	2035.0	610.0	-1.0	902.0	453.0	-1.0	937.0	707.0	-1.0	987.0	413.0	-1.0	820.0	819.0	-1.0	1357.0	611.0	-1.0	1199.0	467.0	-1.0	742.0	650.0	-1.0	1359.0	999.0	-1.0	1727.0	299.0	-1.0	871.0	290.0	-1.0	519.0	
867.088	887.0	-1.0	1176.0	515.0	-1.0	696.0	978.0	-1.0	1442.0	1151.0	-1.0	1741.0	1046.0	-1.0	2036.0	610.0	-1.0	903.0	454.0	-1.0	938.0	708.0	-1.0	988.0	413.0	-1.0	818.0	817.0	-1.0	1355.0	612.0	-1.0	1197.0	468.0	-1.0	740.0	649.0	-1.0	1356.0	998.0	-1.0	1725.0	298.0	-1.0	870.0	290.0	-1.0	518.0	
867.587	887.0	-1.0	1176.0	515.0	-1.0	697.0	979.0	-1.0	1444.0	1151.0	-1.0	1743.0	1047.0	-1.0	2039.0	610.0	-1.0	903.0	454.0	-1.0	939.0	708.0	-1.0	990.0	412.0	-1.0	818.0	819.0	-1.0	1356.0	612.0	-1.0	1198.0	467.0	-1.0	740.0	650.0	-1.0	1357.0	998.0	-1.0	1727.0	298.0	-1.0	870.0	290.0	-1.0	518.0	
868.086	886.0	-1.0	1173.0	515.0	-1.0	696.0	979.0	-1.0	1444.0	1152.0	-1.0	1742.0	1047.0	-1.0	2040.0	611.0	-1.0	904.0	454.0	-1.0	940.0	709.0	-1.0	990.0	413.0	-1.0	818.0	819.0	-1.0	1356.0	612.0	-1.0	1199.0	467.0	-1.0	740.0	649.0	-1.0	1357.0	998.0	-1.0	1726.0	298.0	-1.0	868.0	290.0	-1.0	518.0	
868.585	887.0	-1.0	1176.0	517.0	-1.0	697.0	980.0	-1.0	1447.0	1152.0	-1.0	1745.0	1049.0	-1.0	2046.0	611.0	-1.0	905.0	455.0	-1.0	942.0	711.0	-1.0	994.0	413.0	-1.0	820.0	820.0	-1.0	1359.0	613.0	-1.0	1201.0	467.0	-1.0	741.0	650.0	-1.0	1361.0	998.0	-1.0	1730.0	299.0	-1.0	871.0	290.0	-1.0	519.0	
869.085	887.0	-1.0	1177.0	516.0	-1.0	698.0	981.0	-1.0	1449.0	1153.0	-1.0	1746.0	1050.0	-1.0	2049.0	611.0	-1.0	907.0	457.0	-1.0	944.0	711.0	-1.0	997.0	413.0	-1.0	821.0	820.0	-1.0	1361.0	613.0	-1.0	1203.0	467.0	-1.0	742.0	650.0	-1.0	1362.0	999.0	-1.0	1732.0	298.0	-1.0	872.0	290.0	-1.0	520.0	
869.585	889.0	-1.0	1177.0	517.0	-1.0	698.0	983.0	-1.0	1452.0	1155.0	-1.0	1750.0	1051.0	-1.0	2052.0	612.0	-1.0	907.0	457.0	-1.0	946.0	712.0	-1.0	998.0	414.0	-1.0	821.0	820.0	-1.0	1362.0	614.0	-1.0	1202.0	467.0	-1.0	742.0	650.0	-1.0	1360.0	998.0	-1.0	1730.0	298.0	-1.0	869.0	290.0	-1.0	519.0	
870.084	890.0	-1.0	1178.0	517.0	-1.0	698.0	983.0	-1.0	1453.0	1155.0	-1.0	1751.0	1052.0	-1.0	2056.0	612.0	-1.0	908.0	458.0	-1.0	948.0	713.0	-1.0	1001.0	414.0	-1.0	823.0	821.0	-1.0	1364.0	614.0	-1.0	1204.0	468.0	-1.0	743.0	651.0	-1.0	1361.0	998.0	-1.0	1731.0	298.0	-1.0	870.0	290.0	-1.0	520.0	
870.583	888.0	-1.0	1174.0	516.0	-1.0	697.0	982.0	-1.0	1451.0	1153.0	-1.0	1747.0	1052.0	-1.0	2055.0	612.0	-1.0	908.0	458.0	-1.0	948.0	713.0	-1.0	1001.0	414.0	-1.0	821.0	821.0	-1.0	1364.0	614.0	-1.0	1203.0	467.0	-1.0	742.0	650.0	-1.0	1359.0	997.0	-1.0	1729.0	299.0	-1.0	869.0	290.0	-1.0	519.0	
871.082	889.0	-1.0	1176.0	517.0	-1.0	698.0	983.0	-1.0	1452.0	1153.0	-1.0	1748.0	1053.0	-1.0	2058.0	613.0	-1.0	909.0	458.0	-1.0	950.0	714.0	-1.0	1002.0	415.0	-1.0	823.0	821.0	-1.0	1365.0	614.0	-1.0	1205.0	468.0	-1.0	743.0	650.0	-1.0	1359.0	997.0	-1.0	1729.0	300.0	-1.0	868.0	290.0	-1.0	518.0	
871.581	888.0	-1.0	1174.0	517.0	-1.0	696.0	982.0	-1.0	1450.0	1153.0	-1.0	1746.0	1052.0	-1.0	2057.0	613.0	-1.0	908.0	459.0	-1.0	950.0	714.0	-1.0	1003.0	415.0	-1.0	823.0	821.0	-1.0	1365.0	614.0	-1.0	1203.0	467.0	-1.0	742.0	650.0	-1.0	1358.0	997.0	-1.0	1728.0	299.0	-1.0	869.0	290.0	-1.0	518.0	
872.080	890.0	-1.0	1179.0	517.0	-1.0	699.0	984.0	-1.0	1453.0	1154.0	-1.0	1752.0	1053.0	-1.0	2059.0	613.0	-1.0	909.0	459.0	-1.0	951.0	715.0	-1.0	1004.0	415.0	-1.0	823.0	822.0	-1.0	1366.0	615.0	-1.0	1205.0	468.0	-1.0	743.0	650.0	-1.0	1357.0	996.0	-1.0	1726.0	300.0	-1.0	868.0	290.0	-1.0	518.0	
872.579	890.0	-1.0	1181.0	518.0	-1.0	699.0	984.0	-1.0	1455.0	1155.0	-1.0	1754.0	1054.0	-1.0	2061.0	613.0	-1.0	911.0	460.0	-1.0	953.0	715.0	-1.0	1007.0	416.0	-1.0	825.0	823.0	-1.0	1369.0	615.0	-1.0	1207.0	468.0	-1.0	744.0	652.0	-1.0	1361.0	997.0	-1.0	1728.0	300.0	-1.0	871.0	291.0	-1.0	520.0	
873.078	889.0	-1.0	1178.0	518.0	-1.0	698.0	984.0	-1.0	1454.0	1155.0	-1.0	1752.0	1054.0	-1.0	2062.0	614.0	-1.0	911.0	460.0	-1.0	954.0	716.0	-1.0	1008.0	416.0	-1.0	826.0	824.0	-1.0	1372.0	616.0	-1.0	1210.0	468.0	-1.0	744.0	652.0	-1.0	1362.0	996.0	-1.0	1729.0	301.0	-1.0	874.0	291.0	-1.0	520.0	
873.577	891.0	-1.0	1183.0	519.0	-1.0	701.0	985.0	-1.0	1457.0	1156.0	-1.0	1757.0	1056.0	-1.0	2068.0	615.0	-1.0	915.0	461.0	-1.0	957.0	717.0	-1.0	1010.0	417.0	-1.0	830.0	826.0	-1.0	1375.0	618.0	-1.0	1215.0	469.0	-1.0	748.0	653.0	-1.0	1365.0	999.0	-1.0	1731.0	302.0	-1.0	878.0	292.0	-1.0	521.0	
874.076	891.0	-1.0	1181.0	519.0	-1.0	699.0	985.0	-1.0	1455.0	1155.0	-1.0	1755.0	1055.0	-1.0	2067.0	615.0	-1.0	914.0	461.0	-1.0	957.0	717.0	-1.0	1010.0	418.0	-1.0	830.0	825.0	-1.0	1374.0	618.0	-1.0	1215.0	469.0	-1.0	747.0	654.0	-1.0	1366.0	998.0	-1.0	1731.0	303.0	-1.0	879.0	291.0	-1.0	522.0	
874.575	892.0	-1.0	1180.0	520.0	-1.0	700.0	985.0	-1.0	1455.0	1156.0	-1.0	1756.0	1054.0	-1.0	2063.0	614.0	-1.0	913.0	461.0	-1.0	956.0	716.0	-1.0	1007.0	417.0	-1.0	829.0	824.0	-1.0	1370.0	617.0	-1.0	1210.0	468.0	-1.0	746.0	654.0	-1.0	1363.0	996.0	-1.0	1728.0	302.0	-1.0	876.0	291.0	-1.0	520.0	
875.074	892.0	-1.0	1179.0	519.0	-1.0	700.0	984.0	-1.0	1452.0	1155.0	-1.0	1755.0	1053.0	-1.0	2060.0	614.0	-1.0	913.0	462.0	-1.0	954.0	715.0	-1.0	1006.0	417.0	-1.0	827.0	822.0	-1.0	1366.0	616.0	-1.0	1208.0	468.0	-1.0	744.0	654.0	-1.0	1365.0	997.0	-1.0	1728.0	302.0	-1.0	878.0	291.0	-1.0	522.0	
875.574	890.0	-1.0	1174.0	518.0	-1.0	698.0	983.0	-1.0	1449.0	1153.0	-1.0	1750.0	1052.0	-1.0	2056.0	613.0	-1.0	912.0	461.0	-1.0	954.0	714.0	-1.0	1005.0	416.0	-1.0	825.0	821.0	-1.0	1363.0	615.0	-1.0	1206.0	467.0	-1.0	742.0	653.0	-1.0	1364.0	996.0	-1.0	1727.0	302.0	-1.0	878.0	291.0	-1.0	521.0	
876.073	892.0	-1.0	1179.0	519.0	-1.0	700.0	984.0	-1.0	1451.0	1155.0	-1.0	1755.0	1053.0	-1.0	2059.0	613.0	-1.0	914.0	462.0	-1.0	955.0	715.0	-1.0	1007.0	416.0	-1.0	825.0	821.0	-1.0	1363.0	616.0	-1.0	1206.0	468.0	-1.0	743.0	653.0	-1.0	1362.0	995.0	-1.0	1726.0	303.0	-1.0	876.0	291.0	-1.0	521.0	
876.572	891.0	-1.0	1179.0	519.0	-1.0	701.0	984.0	-1.0	1451.0	1154.0	-1.0	1754.0	1053.0	-1.0	2059.0	613.0	-1.0	915.0	461.0	-1.0	956.0	715.0	-1.0	1007.0	416.0	-1.0	825.0	821.0	-1.0	1363.0	616.0	-1.0	1205.0	467.0	-1.0	742.0	654.0	-1.0	1363.0	995.0	-1.0	1727.0	303.0	-1.0	877.0	291.0	-1.0	522.0	
877.071	891.0	-1.0	1175.0	519.0	-1.0	700.0	984.0	-1.0	1450.0	1154.0	-1.0	1753.0	1053.0	-1.0	2058.0	614.0	-1.0	914.0	461.0	-1.0	955.0	715.0	-1.0	1008.0	416.0	-1.0	823.0	821.0	-1.0	1363.0	616.0	-1.0	1204.0	467.0	-1.0	740.0	654.0	-1.0	1362.0	995.0	-1.0	1726.0	303.0	-1.0	876.0	291.0	-1.0	522.0	
877.570	891.0	-1.0	1176.0	519.0	-1.0	702.0	985.0	-1.0	1451.0	1154.0	-1.0	1755.0	1053.0	-1.0	2060.0	615.0	-1.0	916.0	462.0	-1.0	957.0	716.0	-1.0	1010.0	416.0	-1.0	824.0	822.0	-1.0	1365.0	615.0	-1.0	1207.0	468.0	-1.0	743.0	656.0	-1.0	1366.0	996.0	-1.0	1730.0	304.0	-1.0	879.0	292.0	-1.0	524.0	
878.069	891.0	-1.0	1177.0	518.0	-1.0	702.0	985.0	-1.0	1452.0	1153.0	-1.0	1756.0	1054.0	-1.0	2063.0	615.0	-1.0	917.0	463.0	-1.0	958.0	717.0	-1.0	1013.0	417.0	-1.0	828.0	825.0	-1.0	1371.0	618.0	-1.0	1213.0	468.0	-1.0	746.0	656.0	-1.0	1368.0	998.0	-1.0	1734.0	305.0	-1.0	881.0	293.0	-1.0	525.0	
878.569	895.0	-1.0	1185.0	520.0	-1.0	706.0	988.0	-1.0	1460.0	1157.0	-1.0	1765.0	1057.0	-1.0	2075.0	616.0	-1.0	921.0	463.0	-1.0	964.0	720.0	-1.0	1020.0	419.0	-1.0	832.0	830.0	-1.0	1385.0	623.0	-1.0	1227.0	471.0	-1.0	752.0	657.0	-1.0	1372.0	1000.0	-1.0	1738.0	306.0	-1.0	882.0	293.0	-1.0	526.0	
879.068	897.0	-1.0	1192.0	522.0	-1.0	709.0	991.0	-1.0	1469.0	1159.0	-1.0	1774.0	1061.0	-1.0	2091.0	618.0	-1.0	926.0	465.0	-1.0	970.0	724.0	-1.0	1029.0	421.0	-1.0	839.0	836.0	-1.0	1399.0	627.0	-1.0	1240.0	474.0	-1.0	758.0	659.0	-1.0	1378.0	1003.0	-1.0	1746.0	307.0	-1.0	886.0	294.0	-1.0	528.0	
879.567	899.0	-1.0	1195.0	523.0	-1.0	712.0	994.0	-1.0	1476.0	1162.0	-1.0	1779.0	1066.0	-1.0	2104.0	619.0	-1.0	929.0	467.0	-1.0	976.0	727.0	-1.0	1038.0	422.0	-1.0	845.0	842.0	-1.0	1414.0	631.0	-1.0	1252.0	477.0	-1.0	764.0	661.0	-1.0	1383.0	1005.0	-1.0	1752.0	307.0	-1.0	886.0	294.0	-1.0	530.0	
880.067	902.0	-1.0	1203.0	525.0	-1.0	717.0	998.0	-1.0	1486.0	1165.0	-1.0	1790.0	1070.0	-1.0	2120.0	621.0	-1.0	935.0	469.0	-1.0	983.0	731.0	-1.0	1046.0	425.0	-1.0	853.0	848.0	-1.0	1429.0	634.0	-1.0	1265.0	479.0	-1.0	771.0	663.0	-1.0	1391.0	1009.0	-1.0	1763.0	308.0	-1.0	890.0	296.0	-1.0	533.0	
880.566	904.0	-1.0	1208.0	527.0	-1.0	719.0	1001.0	-1.0	1492.0	1167.0	-1.0	1795.0	1073.0	-1.0	2133.0	622.0	-1.0	938.0	471.0	-1.0	989.0	734.0	-1.0	1054.0	428.0	-1.0	859.0	852.0	-1.0	1438.0	637.0	-1.0	1275.0	481.0	-1.0	777.0	665.0	-1.0	1395.0	1011.0	-1.0	1769.0	309.0	-1.0	892.0	296.0	-1.0	535.0	
881.065	908.0	-1.0	1212.0	528.0	-1.0	722.0	1004.0	-1.0	1499.0	1170.0	-1.0	1801.0	1077.0	-1.0	2142.0	622.0	-1.0	940.0	472.0	-1.0	992.0	736.0	-1.0	1059.0	428.0	-1.0	862.0	856.0	-1.0	1445.0	640.0	-1.0	1280.0	482.0	-1.0	781.0	665.0	-1.0	1397.0	1012.0	-1.0	1772.0	308.0	-1.0	892.0	296.0	-1.0	535.0	
881.564	910.0	-1.0	1217.0	529.0	-1.0	725.0	1006.0	-1.0	1505.0	1172.0	-1.0	1807.0	1079.0	-1.0	2152.0	623.0	-1.0	943.0	473.0	-1.0	998.0	739.0	-1.0	1065.0	430.0	-1.0	867.0	858.0	-1.0	1454.0	642.0	-1.0	1289.0	484.0	-1.0	784.0	666.0	-1.0	1403.0	1014.0	-1.0	1780.0	309.0	-1.0	895.0	297.0	-1.0	537.0	
882.064	910.0	-1.0	1220.0	529.0	-1.0	727.0	1007.0	-1.0	1508.0	1172.0	-1.0	1810.0	1081.0	-1.0	2159.0	624.0	-1.0	945.0	474.0	-1.0	1001.0	741.0	-1.0	1069.0	431.0	-1.0	870.0	861.0	-1.0	1458.0	643.0	-1.0	1293.0	485.0	-1.0	787.0	667.0	-1.0	1406.0	1015.0	-1.0	1784.0	309.0	-1.0	897.0	298.0	-1.0	540.0	
882.563	911.0	-1.0	1220.0	530.0	-1.0	728.0	1009.0	-1.0	1511.0	1173.0	-1.0	1812.0	1082.0	-1.0	2163.0	624.0	-1.0	946.0	474.0	-1.0	1002.0	741.0	-1.0	1070.0	431.0	-1.0	870.0	861.0	-1.0	1461.0	644.0	-1.0	1295.0	485.0	-1.0	787.0	667.0	-1.0	1406.0	1015.0	-1.0	1784.0	309.0	-1.0	895.0	297.0	-1.0	538.0	
883.063	911.0	-1.0	1223.0	530.0	-1.0	729.0	1009.0	-1.0	1513.0	1173.0	-1.0	1814.0	1083.0	-1.0	2166.0	624.0	-1.0	947.0	475.0	-1.0	1004.0	742.0	-1.0	1072.0	431.0	-1.0	872.0	862.0	-1.0	1462.0	645.0	-1.0	1296.0	485.0	-1.0	788.0	668.0	-1.0	1408.0	1016.0	-1.0	1789.0	309.0	-1.0	897.0	297.0	-1.0	539.0	
883.562	910.0	-1.0	1223.0	530.0	-1.0	729.0	1009.0	-1.0	1513.0	1172.0	-1.0	1812.0	1083.0	-1.0	2166.0	625.0	-1.0	947.0	474.0	-1.0	1003.0	741.0	-1.0	1071.0	431.0	-1.0	871.0	861.0	-1.0	1461.0	644.0	-1.0	1295.0	485.0	-1.0	787.0	668.0	-1.0	1407.0	1015.0	-1.0	1788.0	309.0	-1.0	897.0	297.0	-1.0	539.0	
884.062	912.0	-1.0	1228.0	530.0	-1.0	732.0	1009.0	-1.0	1515.0	1174.0	-1.0	1816.0	1082.0	-1.0	2168.0	625.0	-1.0	948.0	474.0	-1.0	1005.0	741.0	-1.0	1070.0	431.0	-1.0	871.0	860.0	-1.0	1458.0	644.0	-1.0	1293.0	485.0	-1.0	787.0	667.0	-1.0	1404.0	1015.0	-1.0	1786.0	308.0	-1.0	893.0	297.0	-1.0	538.0	
884.561	912.0	-1.0	1229.0	530.0	-1.0	732.0	1009.0	-1.0	1515.0	1173.0	-1.0	1815.0	1082.0	-1.0	2166.0	624.0	-1.0	947.0	473.0	-1.0	1004.0	740.0	-1.0	1069.0	431.0	-1.0	869.0	860.0	-1.0	1456.0	644.0	-1.0	1292.0	485.0	-1.0	787.0	667.0	-1.0	1404.0	1015.0	-1.0	1787.0	309.0	-1.0	893.0	296.0	-1.0	537.0	
885.060	911.0	-1.0	1225.0	530.0	-1.0	731.0	1009.0	-1.0	1513.0	1172.0	-1.0	1812.0	1082.0	-1.0	2163.0	624.0	-1.0	945.0	474.0	-1.0	1002.0	739.0	-1.0	1066.0	431.0	-1.0	868.0	858.0	-1.0	1453.0	643.0	-1.0	1289.0	485.0	-1.0	785.0	668.0	-1.0	1403.0	1014.0	-1.0	1786.0	308.0	-1.0	893.0	296.0	-1.0	537.0	
885.560	912.0	-1.0	1227.0	530.0	-1.0	731.0	1010.0	-1.0	1513.0	1173.0	-1.0	1813.0	1081.0	-1.0	2163.0	624.0	-1.0	945.0	473.0	-1.0	1002.0	738.0	-1.0	1065.0	430.0	-1.0	868.0	858.0	-1.0	1452.0	643.0	-1.0	1289.0	484.0	-1.0	786.0	667.0	-1.0	1405.0	1015.0	-1.0	1789.0	309.0	-1.0	894.0	297.0	-1.0	537.0	
886.059	912.0	-1.0	1226.0	530.0	-1.0	731.0	1010.0	-1.0	1512.0	1173.0	-1.0	1810.0	1081.0	-1.0	2160.0	624.0	-1.0	944.0	473.0	-1.0	1000.0	736.0	-1.0	1061.0	430.0	-1.0	868.0	857.0	-1.0	1449.0	642.0	-1.0	1287.0	484.0	-1.0	785.0	667.0	-1.0	1405.0	1015.0	-1.0	1788.0	309.0	-1.0	894.0	297.0	-1.0	537.0	
886.559	911.0	-1.0	1221.0	529.0	-1.0	729.0	1009.0	-1.0	1509.0	1172.0	-1.0	1806.0	1080.0	-1.0	2155.0	623.0	-1.0	941.0	472.0	-1.0	997.0	735.0	-1.0	1057.0	429.0	-1.0	865.0	855.0	-1.0	1444.0	642.0	-1.0	1283.0	483.0	-1.0	782.0	667.0	-1.0	1400.0	1014.0	-1.0	1784.0	309.0	-1.0	891.0	295.0	-1.0	535.0	
887.058	911.0	-1.0	1221.0	529.0	-1.0	728.0	1008.0	-1.0	1506.0	1171.0	-1.0	1804.0	1079.0	-1.0	2151.0	623.0	-1.0	939.0	473.0	-1.0	995.0	734.0	-1.0	1054.0	430.0	-1.0	863.0	853.0	-1.0	1439.0	641.0	-1.0	1282.0	483.0	-1.0	782.0	667.0	-1.0	1401.0	1013.0	-1.0	1782.0	309.0	-1.0	894.0	296.0	-1.0	536.0	
887.557	908.0	-1.0	1217.0	528.0	-1.0	724.0	1007.0	-1.0	1501.0	1169.0	-1.0	1796.0	1077.0	-1.0	2143.0	622.0	-1.0	936.0	471.0	-1.0	992.0	732.0	-1.0	1048.0	429.0	-1.0	859.0	851.0	-1.0	1431.0	639.0	-1.0	1276.0	482.0	-1.0	778.0	666.0	-1.0	1398.0	1012.0	-1.0	1776.0	309.0	-1.0	892.0	296.0	-1.0	534.0	
888.056	909.0	-1.0	1218.0	528.0	-1.0	724.0	1006.0	-1.0	1499.0	1168.0	-1.0	1795.0	1077.0	-1.0	2139.0	622.0	-1.0	936.0	471.0	-1.0	989.0	731.0	-1.0	1043.0	428.0	-1.0	856.0	849.0	-1.0	1426.0	639.0	-1.0	1274.0	482.0	-1.0	776.0	665.0	-1.0	1393.0	1011.0	-1.0	1768.0	309.0	-1.0	889.0	295.0	-1.0	531.0	
888.555	908.0	-1.0	1215.0	528.0	-1.0	722.0	1005.0	-1.0	1494.0	1167.0	-1.0	1790.0	1075.0	-1.0	2131.0	621.0	-1.0	932.0	470.0	-1.0	985.0	728.0	-1.0	1037.0	426.0	-1.0	853.0	847.0	-1.0	1417.0	638.0	-1.0	1267.0	481.0	-1.0	773.0	665.0	-1.0	1389.0	1010.0	-1.0	1765.0	308.0	-1.0	887.0	294.0	-1.0	530.0	
889.054	910.0	-1.0	1218.0	528.0	-1.0	723.0	1006.0	-1.0	1495.0	1168.0	-1.0	1791.0	1075.0	-1.0	2126.0	621.0	-1.0	930.0	469.0	-1.0	981.0	726.0	-1.0	1032.0	426.0	-1.0	849.0	845.0	-1.0	1411.0	637.0	-1.0	1264.0	480.0	-1.0	770.0	664.0	-1.0	1385.0	1008.0	-1.0	1760.0	309.0	-1.0	884.0	294.0	-1.0	527.0	
889.553	910.0	-1.0	1217.0	528.0	-1.0	723.0	1005.0	-1.0	1493.0	1169.0	-1.0	1789.0	1074.0	-1.0	2122.0	621.0	-1.0	928.0	469.0	-1.0	978.0	725.0	-1.0	1028.0	426.0	-1.0	847.0	844.0	-1.0	1407.0	637.0	-1.0	1260.0	480.0	-1.0	769.0	664.0	-1.0	1385.0	1009.0	-1.0	1759.0	307.0	-1.0	884.0	294.0	-1.0	527.0	
890.052	908.0	-1.0	1214.0	528.0	-1.0	721.0	1005.0	-1.0	1489.0	1168.0	-1.0	1785.0	1074.0	-1.0	2118.0	620.0	-1.0	926.0	468.0	-1.0	977.0	725.0	-1.0	1025.0	425.0	-1.0	845.0	843.0	-1.0	1404.0	636.0	-1.0	1258.0	480.0	-1.0	767.0	665.0	-1.0	1383.0	1007.0	-1.0	1758.0	308.0	-1.0	883.0	293.0	-1.0	527.0	
890.551	909.0	-1.0	1217.0	529.0	-1.0	722.0	1005.0	-1.0	1491.0	1169.0	-1.0	1788.0	1075.0	-1.0	2119.0	620.0	-1.0	927.0	469.0	-1.0	976.0	725.0	-1.0	1025.0	426.0	-1.0	846.0	844.0	-1.0	1405.0	636.0	-1.0	1258.0	479.0	-1.0	768.0	664.0	-1.0	1382.0	1008.0	-1.0	1756.0	308.0	-1.0	882.0	294.0	-1.0	526.0	
891.050	909.0	-1.0	1216.0	529.0	-1.0	721.0	1005.0	-1.0	1490.0	1169.0	-1.0	1786.0	1074.0	-1.0	2117.0	620.0	-1.0	926.0	469.0	-1.0	976.0	724.0	-1.0	1024.0	425.0	-1.0	844.0	844.0	-1.0	1404.0	636.0	-1.0	1257.0	480.0	-1.0	767.0	664.0	-1.0	1382.0	1008.0	-1.0	1755.0	308.0	-1.0	882.0	294.0	-1.0	525.0	
891.549	907.0	-1.0	1211.0	527.0	-1.0	719.0	1005.0	-1.0	1488.0	1168.0	-1.0	1783.0	1074.0	-1.0	2113.0	620.0	-1.0	925.0	469.0	-1.0	973.0	724.0	-1.0	1022.0	425.0	-1.0	841.0	842.0	-1.0	1399.0	635.0	-1.0	1252.0	478.0	-1.0	765.0	664.0	-1.0	1379.0	1007.0	-1.0	1752.0	308.0	-1.0	880.0	293.0	-1.0	524.0	
892.048	907.0	-1.0	1209.0	528.0	-1.0	719.0	1005.0	-1.0	1486.0	1168.0	-1.0	1782.0	1073.0	-1.0	2110.0	619.0	-1.0	923.0	468.0	-1.0	971.0	724.0	-1.0	1020.0	424.0	-1.0	839.0	841.0	-1.0	1397.0	634.0	-1.0	1249.0	479.0	-1.0	763.0	663.0	-1.0	1379.0	1006.0	-1.0	1752.0	307.0	-1.0	880.0	293.0	-1.0	524.0	
892.547	905.0	-1.0	1205.0	526.0	-1.0	716.0	1004.0	-1.0	1481.0	1167.0	-1.0	1776.0	1072.0	-1.0	2104.0	619.0	-1.0	921.0	467.0	-1.0	968.0	723.0	-1.0	1016.0	423.0	-1.0	835.0	840.0	-1.0	1392.0	633.0	-1.0	1243.0	477.0	-1.0	760.0	662.0	-1.0	1375.0	1006.0	-1.0	1748.0	307.0	-1.0	877.0	292.0	-1.0	522.0	
893.046	906.0	-1.0	1203.0	526.0	-1.0	715.0	1004.0	-1.0	1480.0	1167.0	-1.0	1775.0	1071.0	-1.0	2097.0	618.0	-1.0	918.0	467.0	-1.0	964.0	721.0	-1.0	1012.0	422.0	-1.0	830.0	837.0	-1.0	1385.0	631.0	-1.0	1235.0	476.0	-1.0	756.0	661.0	-1.0	1368.0	1005.0	-1.0	1742.0	305.0	-1.0	872.0	291.0	-1.0	520.0	
893.545	904.0	-1.0	1201.0	526.0	-1.0	714.0	1003.0	-1.0	1476.0	1166.0	-1.0	1772.0	1069.0	-1.0	2092.0	618.0	-1.0	917.0	466.0	-1.0	961.0	720.0	-1.0	1009.0	421.0	-1.0	827.0	836.0	-1.0	1381.0	630.0	-1.0	1228.0	475.0	-1.0	753.0	660.0	-1.0	1367.0	1005.0	-1.0	1741.0	304.0	-1.0	870.0	291.0	-1.0	518.0	
894.044	902.0	-1.0	1196.0	524.0	-1.0	711.0	1001.0	-1.0	1471.0	1163.0	-1.0	1766.0	1068.0	-1.0	2085.0	617.0	-1.0	914.0	466.0	-1.0	957.0	720.0	-1.0	1006.0	419.0	-1.0	823.0	834.0	-1.0	1375.0	627.0	-1.0	1221.0	474.0	-1.0	750.0	661.0	-1.0	1363.0	1003.0	-1.0	1736.0	304.0	-1.0	868.0	290.0	-1.0	516.0	
894.543	902.0	-1.0	1191.0	524.0	-1.0	710.0	1001.0	-1.0	1468.0	1163.0	-1.0	1762.0	1067.0	-1.0	2079.0	616.0	-1.0	911.0	465.0	-1.0	954.0	719.0	-1.0	1004.0	419.0	-1.0	818.0	833.0	-1.0	1371.0	625.0	-1.0	1214.0	473.0	-1.0	745.0	658.0	-1.0	1357.0	1002.0	-1.0	1730.0	303.0	-1.0	862.0	289.0	-1.0	513.0	
895.043	901.0	-1.0	1189.0	524.0	-1.0	708.0	1001.0	-1.0	1465.0	1162.0	-1.0	1760.0	1066.0	-1.0	2076.0	616.0	-1.0	911.0	464.0	-1.0	952.0	718.0	-1.0	1003.0	418.0	-1.0	815.0	832.0	-1.0	1368.0	623.0	-1.0	1208.0	472.0	-1.0	743.0	658.0	-1.0	1354.0	1001.0	-1.0	1727.0	303.0	-1.0	861.0	289.0	-1.0	513.0	
895.542	898.0	-1.0	1184.0	522.0	-1.0	706.0	999.0	-1.0	1460.0	1160.0	-1.0	1755.0	1065.0	-1.0	2070.0	615.0	-1.0	908.0	463.0	-1.0	948.0	718.0	-1.0	1002.0	418.0	-1.0	811.0	831.0	-1.0	1365.0	621.0	-1.0	1201.0	470.0	-1.0	740.0	658.0	-1.0	1350.0	1001.0	-1.0	1723.0	302.0	-1.0	857.0	288.0	-1.0	512.0	
896.041	899.0	-1.0	1185.0	523.0	-1.0	707.0	999.0	-1.0	1460.0	1161.0	-1.0	1757.0	1065.0	-1.0	2069.0	616.0	-1.0	908.0	463.0	-1.0	948.0	718.0	-1.0	1002.0	416.0	-1.0	809.0	831.0	-1.0	1364.0	622.0	-1.0	1196.0	469.0	-1.0	738.0	657.0	-1.0	1344.0	999.0	-1.0	1718.0	301.0	-1.0	852.0	288.0	-1.0	509.0	
896.540	898.0	-1.0	1184.0	523.0	-1.0	707.0	998.0	-1.0	1458.0	1161.0	-1.0	1756.0	1065.0	-1.0	2067.0	616.0	-1.0	909.0	463.0	-1.0	946.0	719.0	-1.0	1003.0	416.0	-1.0	806.0	831.0	-1.0	1363.0	620.0	-1.0	1193.0	469.0	-1.0	737.0	656.0	-1.0	1343.0	1000.0	-1.0	1717.0	301.0	-1.0	850.0	288.0	-1.0	509.0	
897.039	896.0	-1.0	1178.0	523.0	-1.0	704.0	997.0	-1.0	1454.0	1159.0	-1.0	1751.0	1065.0	-1.0	2064.0	616.0	-1.0	908.0	464.0	-1.0	945.0	719.0	-1.0	1003.0	416.0	-1.0	804.0	831.0	-1.0	1363.0	620.0	-1.0	1191.0	468.0	-1.0	734.0	657.0	-1.0	1341.0	999.0	-1.0	1715.0	300.0	-1.0	848.0	288.0	-1.0	508.0	
897.539	897.0	-1.0	1179.0	523.0	-1.0	706.0	998.0	-1.0	1454.0	1160.0	-1.0	1753.0	1065.0	-1.0	2065.0	616.0	-1.0	909.0	464.0	-1.0	946.0	720.0	-1.0	1005.0	417.0	-1.0	803.0	831.0	-1.0	1362.0	620.0	-1.0	1190.0	469.0	-1.0	734.0	656.0	-1.0	1336.0	998.0	-1.0	1711.0	299.0	-1.0	844.0	288.0	-1.0	507.0	
898.038	896.0	-1.0	1177.0	522.0	-1.0	705.0	998.0	-1.0	1452.0	1159.0	-1.0	1751.0	1065.0	-1.0	2063.0	616.0	-1.0	909.0	464.0	-1.0	945.0	720.0	-1.0	1005.0	416.0	-1.0	803.0	831.0	-1.0	1362.0	620.0	-1.0	1189.0	469.0	-1.0	733.0	656.0	-1.0	1336.0	998.0	-1.0	1710.0	299.0	-1.0	844.0	288.0	-1.0	506.0	
898.537	893.0	-1.0	1171.0	522.0	-1.0	701.0	996.0	-1.0	1447.0	1157.0	-1.0	1745.0	1064.0	-1.0	2057.0	616.0	-1.0	907.0	463.0	-1.0	944.0	719.0	-1.0	1003.0	416.0	-1.0	801.0	830.0	-1.0	1357.0	618.0	-1.0	1186.0	468.0	-1.0	731.0	656.0	-1.0	1333.0	997.0	-1.0	1706.0	299.0	-1.0	842.0	288.0	-1.0	506.0	
899.036	894.0	-1.0	1170.0	521.0	-1.0	701.0	995.0	-1.0	1445.0	1156.0	-1.0	1744.0	1064.0	-1.0	2055.0	615.0	-1.0	907.0	463.0	-1.0	944.0	719.0	-1.0	1004.0	416.0	-1.0	802.0	829.0	-1.0	1356.0	618.0	-1.0	1185.0	467.0	-1.0	730.0	657.0	-1.0	1335.0	997.0	-1.0	1706.0	300.0	-1.0	843.0	289.0	-1.0	507.0	
899.535	893.0	-1.0	1167.0	520.0	-1.0	699.0	994.0	-1.0	1441.0	1155.0	-1.0	1742.0	1063.0	-1.0	2052.0	615.0	-1.0	907.0	464.0	-1.0	945.0	720.0	-1.0	1004.0	416.0	-1.0	802.0	828.0	-1.0	1354.0	618.0	-1.0	1184.0	467.0	-1.0	729.0	657.0	-1.0	1334.0	996.0	-1.0	1705.0	301.0	-1.0	845.0	289.0	-1.0	508.0	
900.035	891.0	-1.0	1161.0	519.0	-1.0	697.0	993.0	-1.0	1438.0	1153.0	-1.0	1738.0	1062.0	-1.0	2049.0	615.0	-1.0	906.0	464.0	-1.0	946.0	720.0	-1.0	1005.0	416.0	-1.0	802.0	828.0	-1.0	1355.0	618.0	-1.0	1184.0	466.0	-1.0	729.0	658.0	-1.0	1335.0	995.0	-1.0	1705.0	301.0	-1.0	846.0	290.0	-1.0	509.0	
900.534	892.0	-1.0	1163.0	519.0	-1.0	698.0	994.0	-1.0	1439.0	1154.0	-1.0	1741.0	1063.0	-1.0	2052.0	615.0	-1.0	908.0	464.0	-1.0	949.0	722.0	-1.0	1009.0	417.0	-1.0	804.0	829.0	-1.0	1358.0	619.0	-1.0	1188.0	467.0	-1.0	730.0	658.0	-1.0	1335.0	996.0	-1.0	1704.0	301.0	-1.0	847.0	291.0	-1.0	510.0	
901.033	891.0	-1.0	1162.0	520.0	-1.0	697.0	993.0	-1.0	1438.0	1153.0	-1.0	1741.0	1064.0	-1.0	2054.0	616.0	-1.0	910.0	466.0	-1.0	953.0	723.0	-1.0	1012.0	418.0	-1.0	806.0	830.0	-1.0	1361.0	620.0	-1.0	1191.0	467.0	-1.0	731.0	659.0	-1.0	1337.0	996.0	-1.0	1705.0	302.0	-1.0	849.0	291.0	-1.0	512.0	
901.532	890.0	-1.0	1158.0	518.0	-1.0	696.0	993.0	-1.0	1435.0	1152.0	-1.0	1738.0	1065.0	-1.0	2055.0	615.0	-1.0	910.0	466.0	-1.0	955.0	725.0	-1.0	1015.0	418.0	-1.0	805.0	832.0	-1.0	1362.0	620.0	-1.0	1190.0	468.0	-1.0	732.0	659.0	-1.0	1336.0	996.0	-1.0	1704.0	303.0	-1.0	848.0	291.0	-1.0	512.0	
902.031	891.0	-1.0	1161.0	519.0	-1.0	696.0	994.0	-1.0	1438.0	1153.0	-1.0	1741.0	1066.0	-1.0	2062.0	616.0	-1.0	912.0	468.0	-1.0	959.0	727.0	-1.0	1020.0	419.0	-1.0	808.0	833.0	-1.0	1367.0	622.0	-1.0	1194.0	469.0	-1.0	735.0	661.0	-1.0	1340.0	997.0	-1.0	1709.0	305.0	-1.0	852.0	292.0	-1.0	514.0	
902.530	891.0	-1.0	1160.0	519.0	-1.0	696.0	994.0	-1.0	1436.0	1152.0	-1.0	1740.0	1068.0	-1.0	2066.0	617.0	-1.0	913.0	469.0	-1.0	962.0	728.0	-1.0	1022.0	419.0	-1.0	809.0	835.0	-1.0	1372.0	622.0	-1.0	1196.0	470.0	-1.0	737.0	661.0	-1.0	1343.0	998.0	-1.0	1710.0	305.0	-1.0	854.0	293.0	-1.0	515.0	
903.029	891.0	-1.0	1157.0	519.0	-1.0	695.0	995.0	-1.0	1436.0	1152.0	-1.0	1740.0	1069.0	-1.0	2071.0	616.0	-1.0	914.0	470.0	-1.0	966.0	729.0	-1.0	1026.0	419.0	-1.0	810.0	837.0	-1.0	1374.0	623.0	-1.0	1197.0	470.0	-1.0	739.0	663.0	-1.0	1343.0	997.0	-1.0	1711.0	306.0	-1.0	855.0	293.0	-1.0	516.0	
903.528	892.0	-1.0	1160.0	519.0	-1.0	697.0	995.0	-1.0	1439.0	1153.0	-1.0	1743.0	1072.0	-1.0	2080.0	617.0	-1.0	916.0	471.0	-1.0	971.0	731.0	-1.0	1031.0	421.0	-1.0	814.0	839.0	-1.0	1382.0	626.0	-1.0	1203.0	472.0	-1.0	742.0	664.0	-1.0	1347.0	999.0	-1.0	1714.0	307.0	-1.0	857.0	294.0	-1.0	518.0	
904.027	893.0	-1.0	1161.0	519.0	-1.0	697.0	996.0	-1.0	1440.0	1153.0	-1.0	1743.0	1073.0	-1.0	2086.0	618.0	-1.0	918.0	472.0	-1.0	975.0	732.0	-1.0	1035.0	421.0	-1.0	818.0	841.0	-1.0	1387.0	627.0	-1.0	1208.0	473.0	-1.0	746.0	665.0	-1.0	1350.0	1000.0	-1.0	1717.0	308.0	-1.0	860.0	295.0	-1.0	519.0	
904.526	892.0	-1.0	1159.0	518.0	-1.0	696.0	996.0	-1.0	1440.0	1153.0	-1.0	1742.0	1075.0	-1.0	2091.0	617.0	-1.0	919.0	473.0	-1.0	978.0	733.0	-1.0	1037.0	422.0	-1.0	817.0	843.0	-1.0	1390.0	629.0	-1.0	1209.0	474.0	-1.0	748.0	665.0	-1.0	1350.0	1000.0	-1.0	1717.0	309.0	-1.0	861.0	295.0	-1.0	520.0	
905.025	894.0	-1.0	1163.0	519.0	-1.0	698.0	997.0	-1.0	1443.0	1154.0	-1.0	1745.0	1076.0	-1.0	2097.0	618.0	-1.0	921.0	474.0	-1.0	981.0	734.0	-1.0	1040.0	423.0	-1.0	822.0	845.0	-1.0	1396.0	631.0	-1.0	1215.0	475.0	-1.0	750.0	667.0	-1.0	1356.0	1002.0	-1.0	1722.0	310.0	-1.0	867.0	296.0	-1.0	522.0	
905.525	894.0	-1.0	1164.0	519.0	-1.0	699.0	997.0	-1.0	1444.0	1153.0	-1.0	1745.0	1077.0	-1.0	2101.0	618.0	-1.0	922.0	475.0	-1.0	984.0	734.0	-1.0	1043.0	424.0	-1.0	824.0	847.0	-1.0	1401.0	631.0	-1.0	1219.0	476.0	-1.0	752.0	668.0	-1.0	1359.0	1003.0	-1.0	1724.0	311.0	-1.0	869.0	296.0	-1.0	524.0	
906.024	896.0	-1.0	1166.0	520.0	-1.0	701.0	998.0	-1.0	1447.0	1154.0	-1.0	1748.0	1078.0	-1.0	2104.0	618.0	-1.0	923.0	475.0	-1.0	986.0	735.0	-1.0	1046.0	424.0	-1.0	825.0	849.0	-1.0	1404.0	632.0	-1.0	1220.0	476.0	-1.0	753.0	669.0	-1.0	1360.0	1003.0	-1.0	1725.0	310.0	-1.0	869.0	297.0	-1.0	524.0	
906.523	898.0	-1.0	1171.0	521.0	-1.0	704.0	999.0	-1.0	1451.0	1155.0	-1.0	1753.0	1079.0	-1.0	2112.0	619.0	-1.0	926.0	476.0	-1.0	991.0	736.0	-1.0	1050.0	426.0	-1.0	830.0	851.0	-1.0	1411.0	635.0	-1.0	1227.0	477.0	-1.0	757.0	671.0	-1.0	1365.0	1004.0	-1.0	1730.0	313.0	-1.0	875.0	298.0	-1.0	526.0	
907.022	898.0	-1.0	1173.0	520.0	-1.0	706.0	1000.0	-1.0	1453.0	1155.0	-1.0	1755.0	1081.0	-1.0	2117.0	619.0	-1.0	929.0	477.0	-1.0	994.0	738.0	-1.0	1054.0	427.0	-1.0	833.0	853.0	-1.0	1416.0	636.0	-1.0	1233.0	478.0	-1.0	760.0	672.0	-1.0	1370.0	1006.0	-1.0	1733.0	313.0	-1.0	878.0	298.0	-1.0	528.0	
907.521	896.0	-1.0	1171.0	521.0	-1.0	705.0	1000.0	-1.0	1453.0	1154.0	-1.0	1754.0	1081.0	-1.0	2120.0	620.0	-1.0	929.0	477.0	-1.0	995.0	738.0	-1.0	1056.0	427.0	-1.0	834.0	854.0	-1.0	1418.0	638.0	-1.0	1234.0	478.0	-1.0	761.0	673.0	-1.0	1370.0	1005.0	-1.0	1734.0	315.0	-1.0	878.0	298.0	-1.0	528.0	
908.020	898.0	-1.0	1176.0	522.0	-1.0	707.0	1000.0	-1.0	1456.0	1155.0	-1.0	1758.0	1082.0	-1.0	2124.0	621.0	-1.0	932.0	477.0	-1.0	999.0	738.0	-1.0	1058.0	428.0	-1.0	837.0	855.0	-1.0	1421.0	639.0	-1.0	1239.0	479.0	-1.0	764.0	673.0	-1.0	1371.0	1006.0	-1.0	1735.0	316.0	-1.0	879.0	299.0	-1.0	528.0	
908.519	898.0	-1.0	1176.0	521.0	-1.0	708.0	1000.0	-1.0	1455.0	1155.0	-1.0	1757.0	1082.0	-1.0	2126.0	620.0	-1.0	933.0	478.0	-1.0	999.0	739.0	-1.0	1059.0	429.0	-1.0	838.0	855.0	-1.0	1422.0	639.0	-1.0	1241.0	480.0	-1.0	765.0	675.0	-1.0	1373.0	1007.0	-1.0	1736.0	316.0	-1.0	881.0	300.0	-1.0	529.0	
909.019	898.0	-1.0	1174.0	520.0	-1.0	706.0	1000.0	-1.0	1454.0	1154.0	-1.0	1756.0	1081.0	-1.0	2125.0	620.0	-1.0	932.0	477.0	-1.0	999.0	738.0	-1.0	1058.0	429.0	-1.0	838.0	855.0	-1.0	1422.0	639.0	-1.0	1240.0	481.0	-1.0	764.0	675.0	-1.0	1374.0	1007.0	-1.0	1737.0	317.0	-1.0	882.0	299.0	-1.0	530.0	
909.518	900.0	-1.0	1181.0	522.0	-1.0	710.0	1001.0	-1.0	1460.0	1156.0	-1.0	1761.0	1083.0	-1.0	2132.0	621.0	-1.0	935.0	478.0	-1.0	1003.0	739.0	-1.0	1061.0	429.0	-1.0	839.0	856.0	-1.0	1424.0	641.0	-1.0	1242.0	481.0	-1.0	765.0	675.0	-1.0	1373.0	1007.0	-1.0	1736.0	317.0	-1.0	881.0	299.0	-1.0	529.0	
910.017	901.0	-1.0	1185.0	523.0	-1.0	712.0	1002.0	-1.0	1463.0	1157.0	-1.0	1764.0	1083.0	-1.0	2135.0	621.0	-1.0	937.0	479.0	-1.0	1005.0	740.0	-1.0	1063.0	429.0	-1.0	840.0	857.0	-1.0	1425.0	641.0	-1.0	1243.0	482.0	-1.0	766.0	677.0	-1.0	1376.0	1008.0	-1.0	1740.0	317.0	-1.0	883.0	299.0	-1.0	530.0	
910.517	901.0	-1.0	1183.0	522.0	-1.0	711.0	1002.0	-1.0	1462.0	1156.0	-1.0	1762.0	1083.0	-1.0	2134.0	622.0	-1.0	937.0	479.0	-1.0	1004.0	739.0	-1.0	1062.0	429.0	-1.0	839.0	856.0	-1.0	1420.0	640.0	-1.0	1239.0	481.0	-1.0	764.0	677.0	-1.0	1376.0	1008.0	-1.0	1738.0	317.0	-1.0	884.0	299.0	-1.0	528.0	
911.016	903.0	-1.0	1186.0	524.0	-1.0	713.0	1003.0	-1.0	1464.0	1158.0	-1.0	1764.0	1083.0	-1.0	2132.0	621.0	-1.0	936.0	479.0	-1.0	1004.0	740.0	-1.0	1060.0	428.0	-1.0	834.0	854.0	-1.0	1412.0	639.0	-1.0	1233.0	481.0	-1.0	760.0	676.0	-1.0	1372.0	1007.0	-1.0	1732.0	317.0	-1.0	881.0	299.0	-1.0	526.0	
911.515	905.0	-1.0	1187.0	523.0	-1.0	713.0	1003.0	-1.0	1464.0	1158.0	-1.0	1763.0	1082.0	-1.0	2127.0	621.0	-1.0	935.0	479.0	-1.0	1003.0	738.0	-1.0	1056.0	427.0	-1.0	832.0	851.0	-1.0	1404.0	638.0	-1.0	1229.0	479.0	-1.0	759.0	676.0	-1.0	1372.0	1007.0	-1.0	1731.0	318.0	-1.0	882.0	299.0	-1.0	526.0	
912.015	903.0	-1.0	1185.0	523.0	-1.0	711.0	1002.0	-1.0	1460.0	1157.0	-1.0	1758.0	1080.0	-1.0	2119.0	621.0	-1.0	933.0	478.0	-1.0	999.0	736.0	-1.0	1051.0	426.0	-1.0	828.0	848.0	-1.0	1395.0	636.0	-1.0	1221.0	479.0	-1.0	756.0	677.0	-1.0	1369.0	1007.0	-1.0	1726.0	317.0	-1.0	881.0	299.0	-1.0	524.0	
912.514	903.0	-1.0	1181.0	523.0	-1.0	710.0	1002.0	-1.0	1458.0	1157.0	-1.0	1754.0	1079.0	-1.0	2110.0	620.0	-1.0	931.0	478.0	-1.0	996.0	734.0	-1.0	1045.0	426.0	-1.0	824.0	845.0	-1.0	1386.0	635.0	-1.0	1216.0	477.0	-1.0	752.0	676.0	-1.0	1367.0	1006.0	-1.0	1721.0	317.0	-1.0	879.0	298.0	-1.0	521.0	
913.013	904.0	-1.0	1183.0	523.0	-1.0	711.0	1002.0	-1.0	1459.0	1157.0	-1.0	1757.0	1078.0	-1.0	2108.0	621.0	-1.0	931.0	477.0	-1.0	995.0	734.0	-1.0	1043.0	425.0	-1.0	824.0	846.0	-1.0	1384.0	635.0	-1.0	1216.0	478.0	-1.0	752.0	677.0	-1.0	1364.0	1007.0	-1.0	1719.0	318.0	-1.0	879.0	298.0	-1.0	520.0	
913.512	904.0	-1.0	1184.0	523.0	-1.0	711.0	1002.0	-1.0	1459.0	1157.0	-1.0	1757.0	1077.0	-1.0	2105.0	621.0	-1.0	931.0	477.0	-1.0	994.0	734.0	-1.0	1043.0	426.0	-1.0	824.0	845.0	-1.0	1383.0	635.0	-1.0	1215.0	479.0	-1.0	752.0	678.0	-1.0	1366.0	1007.0	-1.0	1718.0	319.0	-1.0	881.0	299.0	-1.0	521.0	
914.011	903.0	-1.0	1181.0	522.0	-1.0	709.0	1001.0	-1.0	1456.0	1157.0	-1.0	1753.0	1077.0	-1.0	2100.0	621.0	-1.0	931.0	477.0	-1.0	991.0	734.0	-1.0	1041.0	425.0	-1.0	822.0	844.0	-1.0	1380.0	635.0	-1.0	1212.0	478.0	-1.0	749.0	678.0	-1.0	1364.0	1008.0	-1.0	1716.0	320.0	-1.0	879.0	299.0	-1.0	521.0	
914.511	905.0	-1.0	1184.0	524.0	-1.0	711.0	1002.0	-1.0	1458.0	1158.0	-1.0	1756.0	1077.0	-1.0	2096.0	621.0	-1.0	929.0	476.0	-1.0	989.0	734.0	-1.0	1039.0	425.0	-1.0	820.0	845.0	-1.0	1378.0	635.0	-1.0	1209.0	477.0	-1.0	747.0	678.0	-1.0	1361.0	1008.0	-1.0	1712.0	319.0	-1.0	877.0	299.0	-1.0	519.0	
915.010	905.0	-1.0	1185.0	523.0	-1.0	711.0	1002.0	-1.0	1458.0	1159.0	-1.0	1757.0	1076.0	-1.0	2093.0	621.0	-1.0	929.0	476.0	-1.0	988.0	734.0	-1.0	1039.0	425.0	-1.0	819.0	846.0	-1.0	1379.0	635.0	-1.0	1208.0	478.0	-1.0	748.0	679.0	-1.0	1363.0	1009.0	-1.0	1714.0	320.0	-1.0	878.0	300.0	-1.0	519.0	
915.509	904.0	-1.0	1182.0	522.0	-1.0	710.0	1001.0	-1.0	1455.0	1158.0	-1.0	1755.0	1075.0	-1.0	2088.0	621.0	-1.0	929.0	476.0	-1.0	985.0	734.0	-1.0	1038.0	424.0	-1.0	818.0	846.0	-1.0	1380.0	636.0	-1.0	1206.0	478.0	-1.0	746.0	680.0	-1.0	1363.0	1010.0	-1.0	1714.0	320.0	-1.0	879.0	300.0	-1.0	519.0	
916.008	904.0	-1.0	1178.0	523.0	-1.0	709.0	1001.0	-1.0	1454.0	1159.0	-1.0	1754.0	1075.0	-1.0	2085.0	621.0	-1.0	928.0	476.0	-1.0	984.0	734.0	-1.0	1038.0	424.0	-1.0	817.0	847.0	-1.0	1382.0	636.0	-1.0	1204.0	478.0	-1.0	746.0	680.0	-1.0	1361.0	1011.0	-1.0	1713.0	320.0	-1.0	878.0	301.0	-1.0	519.0	
916.508	904.0	-1.0	1180.0	524.0	-1.0	710.0	1002.0	-1.0	1456.0	1160.0	-1.0	1758.0	1075.0	-1.0	2087.0	622.0	-1.0	929.0	476.0	-1.0	984.0	736.0	-1.0	1041.0	425.0	-1.0	818.0	849.0	-1.0	1386.0	636.0	-1.0	1208.0	479.0	-1.0	747.0	681.0	-1.0	1366.0	1014.0	-1.0	1716.0	321.0	-1.0	879.0	302.0	-1.0	520.0	
917.007	904.0	-1.0	1180.0	523.0	-1.0	710.0	1001.0	-1.0	1455.0	1160.0	-1.0	1758.0	1075.0	-1.0	2087.0	621.0	-1.0	930.0	476.0	-1.0	984.0	736.0	-1.0	1042.0	424.0	-1.0	819.0	851.0	-1.0	1390.0	638.0	-1.0	1207.0	479.0	-1.0	748.0	682.0	-1.0	1365.0	1015.0	-1.0	1718.0	321.0	-1.0	880.0	302.0	-1.0	521.0	
917.506	902.0	-1.0	1176.0	523.0	-1.0	708.0	1001.0	-1.0	1454.0	1160.0	-1.0	1757.0	1076.0	-1.0	2086.0	621.0	-1.0	929.0	475.0	-1.0	982.0	736.0	-1.0	1043.0	425.0	-1.0	817.0	851.0	-1.0	1391.0	637.0	-1.0	1206.0	479.0	-1.0	747.0	682.0	-1.0	1363.0	1015.0	-1.0	1716.0	321.0	-1.0	878.0	303.0	-1.0	521.0	
918.005	903.0	-1.0	1178.0	523.0	-1.0	709.0	1002.0	-1.0	1455.0	1160.0	-1.0	1759.0	1076.0	-1.0	2087.0	621.0	-1.0	930.0	476.0	-1.0	983.0	737.0	-1.0	1045.0	426.0	-1.0	817.0	853.0	-1.0	1393.0	638.0	-1.0	1207.0	480.0	-1.0	747.0	684.0	-1.0	1366.0	1017.0	-1.0	1719.0	322.0	-1.0	880.0	302.0	-1.0	523.0	
918.504	902.0	-1.0	1177.0	523.0	-1.0	709.0	1001.0	-1.0	1453.0	1160.0	-1.0	1757.0	1076.0	-1.0	2085.0	621.0	-1.0	929.0	476.0	-1.0	981.0	737.0	-1.0	1044.0	425.0	-1.0	817.0	852.0	-1.0	1393.0	638.0	-1.0	1205.0	480.0	-1.0	747.0	684.0	-1.0	1367.0	1018.0	-1.0	1720.0	322.0	-1.0	881.0	303.0	-1.0	522.0	
919.004	904.0	-1.0	1178.0	524.0	-1.0	709.0	1002.0	-1.0	1455.0	1162.0	-1.0	1759.0	1075.0	-1.0	2084.0	621.0	-1.0	928.0	475.0	-1.0	981.0	737.0	-1.0	1044.0	425.0	-1.0	816.0	853.0	-1.0	1392.0	638.0	-1.0	1203.0	480.0	-1.0	746.0	683.0	-1.0	1363.0	1018.0	-1.0	1716.0	322.0	-1.0	879.0	303.0	-1.0	522.0	
919.503	904.0	-1.0	1179.0	524.0	-1.0	709.0	1002.0	-1.0	1456.0	1161.0	-1.0	1759.0	1075.0	-1.0	2085.0	621.0	-1.0	928.0	475.0	-1.0	980.0	737.0	-1.0	1044.0	425.0	-1.0	817.0	853.0	-1.0	1395.0	638.0	-1.0	1206.0	480.0	-1.0	746.0	684.0	-1.0	1366.0	1019.0	-1.0	1719.0	322.0	-1.0	880.0	303.0	-1.0	523.0	
920.002	903.0	-1.0	1179.0	523.0	-1.0	709.0	1002.0	-1.0	1456.0	1162.0	-1.0	1758.0	1076.0	-1.0	2088.0	621.0	-1.0	927.0	475.0	-1.0	981.0	737.0	-1.0	1045.0	426.0	-1.0	819.0	855.0	-1.0	1399.0	640.0	-1.0	1209.0	482.0	-1.0	749.0	684.0	-1.0	1367.0	1020.0	-1.0	1722.0	322.0	-1.0	881.0	304.0	-1.0	523.0	
920.501	907.0	-1.0	1189.0	525.0	-1.0	712.0	1004.0	-1.0	1464.0	1164.0	-1.0	1766.0	1078.0	-1.0	2099.0	622.0	-1.0	931.0	475.0	-1.0	986.0	739.0	-1.0	1049.0	428.0	-1.0	825.0	861.0	-1.0	1409.0	644.0	-1.0	1220.0	483.0	-1.0	754.0	686.0	-1.0	1370.0	1022.0	-1.0	1724.0	322.0	-1.0	880.0	305.0	-1.0	523.0	
921.001	909.0	-1.0	1194.0	525.0	-1.0	714.0	1006.0	-1.0	1469.0	1166.0	-1.0	1770.0	1080.0	-1.0	2107.0	622.0	-1.0	934.0	476.0	-1.0	989.0	740.0	-1.0	1055.0	429.0	-1.0	830.0	863.0	-1.0	1418.0	646.0	-1.0	1228.0	485.0	-1.0	758.0	687.0	-1.0	1375.0	1025.0	-1.0	1730.0	323.0	-1.0	882.0	304.0	-1.0	525.0	
921.500	912.0	-1.0	1197.0	527.0	-1.0	716.0	1009.0	-1.0	1475.0	1169.0	-1.0	1776.0	1082.0	-1.0	2115.0	623.0	-1.0	935.0	477.0	-1.0	992.0	741.0	-1.0	1058.0	430.0	-1.0	834.0	867.0	-1.0	1426.0	649.0	-1.0	1235.0	487.0	-1.0	760.0	688.0	-1.0	1378.0	1026.0	-1.0	1735.0	323.0	-1.0	883.0	305.0	-1.0	525.0	
921.999	913.0	-1.0	1204.0	528.0	-1.0	720.0	1011.0	-1.0	1482.0	1171.0	-1.0	1782.0	1084.0	-1.0	2126.0	623.0	-1.0	939.0	478.0	-1.0	997.0	743.0	-1.0	1064.0	433.0	-1.0	840.0	870.0	-1.0	1436.0	651.0	-1.0	1246.0	488.0	-1.0	766.0	689.0	-1.0	1386.0	1029.0	-1.0	1744.0	324.0	-1.0	889.0	306.0	-1.0	530.0	
922.498	914.0	-1.0	1209.0	528.0	-1.0	722.0	1012.0	-1.0	1488.0	1172.0	-1.0	1787.0	1086.0	-1.0	2136.0	624.0	-1.0	942.0	478.0	-1.0	1001.0	745.0	-1.0	1068.0	433.0	-1.0	845.0	872.0	-1.0	1443.0	655.0	-1.0	1254.0	489.0	-1.0	771.0	691.0	-1.0	1391.0	1031.0	-1.0	1750.0	325.0	-1.0	895.0	307.0	-1.0	532.0	
922.997	917.0	-1.0	1219.0	530.0	-1.0	728.0	1015.0	-1.0	1497.0	1174.0	-1.0	1798.0	1088.0	-1.0	2149.0	625.0	-1.0	947.0	479.0	-1.0	1007.0	746.0	-1.0	1075.0	436.0	-1.0	851.0	875.0	-1.0	1452.0	658.0	-1.0	1265.0	491.0	-1.0	775.0	692.0	-1.0	1395.0	1032.0	-1.0	1755.0	326.0	-1.0	897.0	307.0	-1.0	534.0	
923.496	919.0	-1.0	1226.0	531.0	-1.0	731.0	1016.0	-1.0	1503.0	1176.0	-1.0	1805.0	1090.0	-1.0	2158.0	626.0	-1.0	950.0	479.0	-1.0	1011.0	747.0	-1.0	1080.0	437.0	-1.0	857.0	877.0	-1.0	1461.0	661.0	-1.0	1275.0	493.0	-1.0	780.0	693.0	-1.0	1402.0	1034.0	-1.0	1763.0	327.0	-1.0	902.0	309.0	-1.0	537.0	
923.996	918.0	-1.0	1226.0	530.0	-1.0	731.0	1016.0	-1.0	1505.0	1176.0	-1.0	1805.0	1091.0	-1.0	2163.0	626.0	-1.0	950.0	481.0	-1.0	1013.0	748.0	-1.0	1081.0	437.0	-1.0	860.0	880.0	-1.0	1466.0	662.0	-1.0	1282.0	494.0	-1.0	782.0	694.0	-1.0	1406.0	1035.0	-1.0	1767.0	327.0	-1.0	904.0	309.0	-1.0	538.0	
924.495	919.0	-1.0	1232.0	531.0	-1.0	734.0	1017.0	-1.0	1511.0	1177.0	-1.0	1811.0	1092.0	-1.0	2170.0	626.0	-1.0	952.0	480.0	-1.0	1017.0	748.0	-1.0	1084.0	439.0	-1.0	864.0	882.0	-1.0	1471.0	664.0	-1.0	1291.0	495.0	-1.0	787.0	694.0	-1.0	1408.0	1036.0	-1.0	1770.0	327.0	-1.0	904.0	308.0	-1.0	539.0	
924.994	919.0	-1.0	1233.0	530.0	-1.0	734.0	1017.0	-1.0	1511.0	1176.0	-1.0	1811.0	1092.0	-1.0	2172.0	626.0	-1.0	952.0	480.0	-1.0	1018.0	749.0	-1.0	1085.0	439.0	-1.0	867.0	881.0	-1.0	1473.0	665.0	-1.0	1296.0	495.0	-1.0	788.0	694.0	-1.0	1410.0	1037.0	-1.0	1774.0	327.0	-1.0	907.0	309.0	-1.0	540.0	
925.494	917.0	-1.0	1229.0	530.0	-1.0	732.0	1016.0	-1.0	1511.0	1175.0	-1.0	1808.0	1091.0	-1.0	2171.0	626.0	-1.0	951.0	480.0	-1.0	1017.0	747.0	-1.0	1082.0	439.0	-1.0	865.0	881.0	-1.0	1472.0	666.0	-1.0	1295.0	495.0	-1.0	787.0	694.0	-1.0	1410.0	1038.0	-1.0	1775.0	327.0	-1.0	907.0	308.0	-1.0	540.0	
925.993	917.0	-1.0	1231.0	530.0	-1.0	733.0	1016.0	-1.0	1512.0	1175.0	-1.0	1810.0	1091.0	-1.0	2172.0	626.0	-1.0	951.0	480.0	-1.0	1017.0	746.0	-1.0	1082.0	438.0	-1.0	867.0	880.0	-1.0	1472.0	666.0	-1.0	1297.0	496.0	-1.0	789.0	694.0	-1.0	1413.0	1039.0	-1.0	1781.0	326.0	-1.0	909.0	309.0	-1.0	541.0	
926.492	916.0	-1.0	1230.0	529.0	-1.0	732.0	1015.0	-1.0	1511.0	1176.0	-1.0	1809.0	1090.0	-1.0	2170.0	625.0	-1.0	950.0	478.0	-1.0	1015.0	746.0	-1.0	1080.0	438.0	-1.0	865.0	879.0	-1.0	1471.0	666.0	-1.0	1295.0	495.0	-1.0	788.0	694.0	-1.0	1413.0	1038.0	-1.0	1782.0	327.0	-1.0	909.0	309.0	-1.0	541.0	
926.991	917.0	-1.0	1233.0	530.0	-1.0	734.0	1016.0	-1.0	1514.0	1177.0	-1.0	1812.0	1090.0	-1.0	2169.0	625.0	-1.0	948.0	479.0	-1.0	1015.0	744.0	-1.0	1078.0	437.0	-1.0	863.0	877.0	-1.0	1468.0	665.0	-1.0	1292.0	495.0	-1.0	785.0	693.0	-1.0	1410.0	1037.0	-1.0	1780.0	326.0	-1.0	907.0	308.0	-1.0	540.0	
927.491	917.0	-1.0	1235.0	531.0	-1.0	733.0	1016.0	-1.0	1513.0	1177.0	-1.0	1812.0	1089.0	-1.0	2166.0	625.0	-1.0	947.0	478.0	-1.0	1013.0	743.0	-1.0	1075.0	437.0	-1.0	862.0	876.0	-1.0	1466.0	664.0	-1.0	1292.0	494.0	-1.0	785.0	693.0	-1.0	1410.0	1037.0	-1.0	1782.0	325.0	-1.0	909.0	309.0	-1.0	540.0	
927.990	915.0	-1.0	1229.0	529.0	-1.0	730.0	1014.0	-1.0	1509.0	1174.0	-1.0	1805.0	1087.0	-1.0	2161.0	624.0	-1.0	944.0	476.0	-1.0	1010.0	741.0	-1.0	1072.0	435.0	-1.0	859.0	873.0	-1.0	1461.0	663.0	-1.0	1286.0	493.0	-1.0	782.0	692.0	-1.0	1407.0	1036.0	-1.0	1779.0	325.0	-1.0	906.0	308.0	-1.0	538.0	
928.489	914.0	-1.0	1229.0	529.0	-1.0	730.0	1013.0	-1.0	1507.0	1175.0	-1.0	1803.0	1086.0	-1.0	2158.0	623.0	-1.0	943.0	476.0	-1.0	1008.0	739.0	-1.0	1069.0	435.0	-1.0	857.0	872.0	-1.0	1457.0	662.0	-1.0	1285.0	493.0	-1.0	781.0	692.0	-1.0	1403.0	1036.0	-1.0	1776.0	324.0	-1.0	904.0	307.0	-1.0	538.0	
928.988	912.0	-1.0	1225.0	528.0	-1.0	727.0	1011.0	-1.0	1502.0	1172.0	-1.0	1797.0	1083.0	-1.0	2150.0	622.0	-1.0	940.0	474.0	-1.0	1004.0	737.0	-1.0	1063.0	434.0	-1.0	853.0	868.0	-1.0	1449.0	660.0	-1.0	1278.0	491.0	-1.0	777.0	690.0	-1.0	1399.0	1035.0	-1.0	1773.0	323.0	-1.0	901.0	307.0	-1.0	536.0	
929.488	911.0	-1.0	1219.0	527.0	-1.0	724.0	1010.0	-1.0	1497.0	1172.0	-1.0	1791.0	1081.0	-1.0	2141.0	621.0	-1.0	936.0	474.0	-1.0	999.0	734.0	-1.0	1057.0	431.0	-1.0	848.0	864.0	-1.0	1440.0	657.0	-1.0	1269.0	489.0	-1.0	772.0	687.0	-1.0	1393.0	1033.0	-1.0	1765.0	321.0	-1.0	897.0	307.0	-1.0	533.0	
929.987	909.0	-1.0	1215.0	526.0	-1.0	722.0	1009.0	-1.0	1492.0	1171.0	-1.0	1786.0	1079.0	-1.0	2133.0	620.0	-1.0	932.0	473.0	-1.0	995.0	731.0	-1.0	1051.0	430.0	-1.0	844.0	861.0	-1.0	1433.0	655.0	-1.0	1262.0	488.0	-1.0	769.0	687.0	-1.0	1391.0	1032.0	-1.0	1763.0	321.0	-1.0	896.0	306.0	-1.0	532.0	
930.487	907.0	-1.0	1211.0	525.0	-1.0	719.0	1007.0	-1.0	1487.0	1170.0	-1.0	1781.0	1076.0	-1.0	2125.0	619.0	-1.0	930.0	470.0	-1.0	991.0	729.0	-1.0	1046.0	429.0	-1.0	839.0	857.0	-1.0	1426.0	652.0	-1.0	1256.0	486.0	-1.0	765.0	685.0	-1.0	1386.0	1031.0	-1.0	1759.0	319.0	-1.0	892.0	305.0	-1.0	531.0	
930.986	906.0	-1.0	1212.0	525.0	-1.0	720.0	1006.0	-1.0	1485.0	1169.0	-1.0	1782.0	1075.0	-1.0	2123.0	619.0	-1.0	929.0	471.0	-1.0	988.0	728.0	-1.0	1044.0	428.0	-1.0	836.0	855.0	-1.0	1421.0	651.0	-1.0	1250.0	486.0	-1.0	761.0	684.0	-1.0	1382.0	1029.0	-1.0	1755.0	317.0	-1.0	889.0	303.0	-1.0	528.0	
931.485	905.0	-1.0	1211.0	524.0	-1.0	719.0	1005.0	-1.0	1483.0	1168.0	-1.0	1781.0	1073.0	-1.0	2118.0	619.0	-1.0	927.0	469.0	-1.0	987.0	726.0	-1.0	1040.0	426.0	-1.0	833.0	853.0	-1.0	1416.0	649.0	-1.0	1246.0	484.0	-1.0	759.0	683.0	-1.0	1381.0	1028.0	-1.0	1753.0	317.0	-1.0	888.0	303.0	-1.0	528.0	
931.984	902.0	-1.0	1205.0	523.0	-1.0	716.0	1003.0	-1.0	1478.0	1167.0	-1.0	1774.0	1071.0	-1.0	2110.0	617.0	-1.0	923.0	467.0	-1.0	982.0	724.0	-1.0	1036.0	426.0	-1.0	829.0	850.0	-1.0	1409.0	647.0	-1.0	1239.0	483.0	-1.0	756.0	681.0	-1.0	1376.0	1027.0	-1.0	1749.0	315.0	-1.0	886.0	302.0	-1.0	526.0	
932.484	901.0	-1.0	1203.0	522.0	-1.0	716.0	1001.0	-1.0	1474.0	1165.0	-1.0	1771.0	1069.0	-1.0	2104.0	616.0	-1.0	922.0	467.0	-1.0	980.0	722.0	-1.0	1031.0	424.0	-1.0	827.0	847.0	-1.0	1402.0	645.0	-1.0	1235.0	481.0	-1.0	753.0	681.0	-1.0	1376.0	1025.0	-1.0	1748.0	315.0	-1.0	886.0	302.0	-1.0	527.0	
932.983	898.0	-1.0	1198.0	520.0	-1.0	712.0	999.0	-1.0	1468.0	1162.0	-1.0	1764.0	1066.0	-1.0	2094.0	615.0	-1.0	918.0	466.0	-1.0	974.0	718.0	-1.0	1024.0	423.0	-1.0	822.0	843.0	-1.0	1392.0	642.0	-1.0	1226.0	480.0	-1.0	749.0	679.0	-1.0	1372.0	1024.0	-1.0	1744.0	313.0	-1.0	882.0	301.0	-1.0	524.0	
933.482	897.0	-1.0	1198.0	520.0	-1.0	712.0	998.0	-1.0	1466.0	1161.0	-1.0	1763.0	1064.0	-1.0	2089.0	614.0	-1.0	917.0	464.0	-1.0	971.0	716.0	-1.0	1018.0	422.0	-1.0	820.0	840.0	-1.0	1383.0	640.0	-1.0	1221.0	479.0	-1.0	747.0	678.0	-1.0	1368.0	1022.0	-1.0	1738.0	312.0	-1.0	878.0	300.0	-1.0	522.0	
933.981	896.0	-1.0	1195.0	518.0	-1.0	710.0	995.0	-1.0	1461.0	1159.0	-1.0	1759.0	1062.0	-1.0	2080.0	614.0	-1.0	914.0	463.0	-1.0	967.0	713.0	-1.0	1011.0	421.0	-1.0	816.0	836.0	-1.0	1372.0	637.0	-1.0	1215.0	477.0	-1.0	743.0	677.0	-1.0	1364.0	1020.0	-1.0	1733.0	310.0	-1.0	877.0	299.0	-1.0	521.0	
934.481	893.0	-1.0	1189.0	517.0	-1.0	708.0	993.0	-1.0	1456.0	1156.0	-1.0	1752.0	1059.0	-1.0	2070.0	612.0	-1.0	909.0	462.0	-1.0	962.0	711.0	-1.0	1003.0	419.0	-1.0	812.0	832.0	-1.0	1362.0	635.0	-1.0	1206.0	475.0	-1.0	739.0	674.0	-1.0	1360.0	1017.0	-1.0	1728.0	310.0	-1.0	873.0	298.0	-1.0	518.0	
934.980	893.0	-1.0	1189.0	516.0	-1.0	707.0	992.0	-1.0	1454.0	1156.0	-1.0	1751.0	1057.0	-1.0	2064.0	611.0	-1.0	908.0	460.0	-1.0	959.0	709.0	-1.0	999.0	419.0	-1.0	810.0	830.0	-1.0	1356.0	633.0	-1.0	1203.0	474.0	-1.0	737.0	674.0	-1.0	1359.0	1017.0	-1.0	1728.0	309.0	-1.0	874.0	297.0	-1.0	519.0	
935.479	891.0	-1.0	1186.0	515.0	-1.0	705.0	990.0	-1.0	1450.0	1153.0	-1.0	1746.0	1054.0	-1.0	2055.0	610.0	-1.0	905.0	459.0	-1.0	955.0	706.0	-1.0	992.0	417.0	-1.0	806.0	827.0	-1.0	1348.0	631.0	-1.0	1197.0	473.0	-1.0	734.0	673.0	-1.0	1357.0	1014.0	-1.0	1724.0	308.0	-1.0	872.0	296.0	-1.0	517.0	
935.978	892.0	-1.0	1188.0	516.0	-1.0	705.0	990.0	-1.0	1450.0	1154.0	-1.0	1747.0	1053.0	-1.0	2049.0	610.0	-1.0	902.0	458.0	-1.0	952.0	706.0	-1.0	988.0	417.0	-1.0	802.0	824.0	-1.0	1339.0	629.0	-1.0	1190.0	471.0	-1.0	730.0	671.0	-1.0	1350.0	1012.0	-1.0	1718.0	307.0	-1.0	867.0	296.0	-1.0	514.0	
936.477	891.0	-1.0	1186.0	514.0	-1.0	704.0	988.0	-1.0	1447.0	1152.0	-1.0	1744.0	1051.0	-1.0	2042.0	609.0	-1.0	900.0	457.0	-1.0	949.0	704.0	-1.0	982.0	415.0	-1.0	799.0	821.0	-1.0	1332.0	628.0	-1.0	1185.0	470.0	-1.0	726.0	670.0	-1.0	1350.0	1011.0	-1.0	1714.0	306.0	-1.0	866.0	295.0	-1.0	513.0	
936.976	888.0	-1.0	1181.0	513.0	-1.0	701.0	986.0	-1.0	1442.0	1150.0	-1.0	1737.0	1048.0	-1.0	2032.0	608.0	-1.0	896.0	457.0	-1.0	944.0	701.0	-1.0	977.0	414.0	-1.0	795.0	819.0	-1.0	1325.0	626.0	-1.0	1177.0	468.0	-1.0	723.0	669.0	-1.0	1346.0	1009.0	-1.0	1710.0	306.0	-1.0	864.0	293.0	-1.0	511.0	
937.475	888.0	-1.0	1182.0	513.0	-1.0	701.0	986.0	-1.0	1441.0	1149.0	-1.0	1737.0	1047.0	-1.0	2028.0	607.0	-1.0	896.0	456.0	-1.0	942.0	701.0	-1.0	976.0	413.0	-1.0	795.0	817.0	-1.0	1322.0	624.0	-1.0	1175.0	469.0	-1.0	721.0	669.0	-1.0	1345.0	1009.0	-1.0	1707.0	305.0	-1.0	862.0	294.0	-1.0	511.0	
937.974	887.0	-1.0	1180.0	513.0	-1.0	700.0	984.0	-1.0	1439.0	1148.0	-1.0	1735.0	1046.0	-1.0	2023.0	607.0	-1.0	895.0	455.0	-1.0	940.0	701.0	-1.0	975.0	413.0	-1.0	792.0	816.0	-1.0	1318.0	624.0	-1.0	1172.0	467.0	-1.0	719.0	668.0	-1.0	1345.0	1008.0	-1.0	1706.0	306.0	-1.0	864.0	294.0	-1.0	512.0	
938.473	884.0	-1.0	1173.0	511.0	-1.0	698.0	982.0	-1.0	1434.0	1146.0	-1.0	1729.0	1043.0	-1.0	2013.0	607.0	-1.0	891.0	454.0	-1.0	937.0	700.0	-1.0	972.0	411.0	-1.0	789.0	815.0	-1.0	1312.0	622.0	-1.0	1167.0	466.0	-1.0	715.0	668.0	-1.0	1342.0	1006.0	-1.0	1702.0	306.0	-1.0	865.0	295.0	-1.0	512.0	
938.972	883.0	-1.0	1172.0	511.0	-1.0	696.0	981.0	-1.0	1431.0	1145.0	-1.0	1726.0	1042.0	-1.0	2006.0	606.0	-1.0	890.0	454.0	-1.0	935.0	699.0	-1.0	970.0	411.0	-1.0	787.0	813.0	-1.0	1310.0	621.0	-1.0	1164.0	466.0	-1.0	713.0	669.0	-1.0	1345.0	1005.0	-1.0	1703.0	307.0	-1.0	868.0	295.0	-1.0	514.0	
939.471	880.0	-1.0	1165.0	510.0	-1.0	694.0	978.0	-1.0	1425.0	1143.0	-1.0	1720.0	1039.0	-1.0	1995.0	605.0	-1.0	886.0	452.0	-1.0	931.0	699.0	-1.0	965.0	409.0	-1.0	783.0	811.0	-1.0	1303.0	620.0	-1.0	1158.0	464.0	-1.0	710.0	667.0	-1.0	1342.0	1005.0	-1.0	1700.0	307.0	-1.0	869.0	295.0	-1.0	515.0	
939.971	880.0	-1.0	1166.0	511.0	-1.0	694.0	977.0	-1.0	1423.0	1142.0	-1.0	1720.0	1037.0	-1.0	1989.0	605.0	-1.0	886.0	452.0	-1.0	928.0	698.0	-1.0	963.0	409.0	-1.0	779.0	810.0	-1.0	1298.0	619.0	-1.0	1153.0	464.0	-1.0	707.0	666.0	-1.0	1338.0	1004.0	-1.0	1697.0	307.0	-1.0	867.0	294.0	-1.0	513.0	
940.470	879.0	-1.0	1163.0	510.0	-1.0	693.0	975.0	-1.0	1419.0	1142.0	-1.0	1717.0	1035.0	-1.0	1981.0	604.0	-1.0	883.0	451.0	-1.0	926.0	697.0	-1.0	960.0	407.0	-1.0	777.0	808.0	-1.0	1294.0	618.0	-1.0	1150.0	463.0	-1.0	705.0	667.0	-1.0	1337.0	1004.0	-1.0	1695.0	306.0	-1.0	866.0	295.0	-1.0	513.0	
940.969	876.0	-1.0	1158.0	509.0	-1.0	690.0	973.0	-1.0	1415.0	1140.0	-1.0	1712.0	1034.0	-1.0	1972.0	603.0	-1.0	881.0	451.0	-1.0	922.0	696.0	-1.0	957.0	407.0	-1.0	774.0	807.0	-1.0	1291.0	618.0	-1.0	1146.0	462.0	-1.0	703.0	666.0	-1.0	1336.0	1004.0	-1.0	1695.0	307.0	-1.0	865.0	294.0	-1.0	514.0	
941.469	877.0	-1.0	1160.0	509.0	-1.0	691.0	974.0	-1.0	1415.0	1140.0	-1.0	1714.0	1033.0	-1.0	1971.0	604.0	-1.0	881.0	450.0	-1.0	923.0	696.0	-1.0	958.0	407.0	-1.0	775.0	808.0	-1.0	1294.0	617.0	-1.0	1148.0	463.0	-1.0	704.0	667.0	-1.0	1339.0	1004.0	-1.0	1696.0	308.0	-1.0	867.0	295.0	-1.0	514.0	
941.968	876.0	-1.0	1157.0	509.0	-1.0	690.0	973.0	-1.0	1413.0	1139.0	-1.0	1712.0	1032.0	-1.0	1967.0	603.0	-1.0	880.0	450.0	-1.0	921.0	696.0	-1.0	956.0	406.0	-1.0	774.0	808.0	-1.0	1292.0	617.0	-1.0	1147.0	462.0	-1.0	703.0	666.0	-1.0	1338.0	1004.0	-1.0	1697.0	307.0	-1.0	867.0	296.0	-1.0	515.0	
942.467	877.0	-1.0	1155.0	509.0	-1.0	689.0	973.0	-1.0	1413.0	1140.0	-1.0	1712.0	1031.0	-1.0	1964.0	603.0	-1.0	878.0	450.0	-1.0	920.0	695.0	-1.0	955.0	406.0	-1.0	771.0	807.0	-1.0	1290.0	617.0	-1.0	1144.0	461.0	-1.0	702.0	666.0	-1.0	1335.0	1003.0	-1.0	1694.0	307.0	-1.0	866.0	295.0	-1.0	514.0	
942.966	877.0	-1.0	1154.0	508.0	-1.0	689.0	973.0	-1.0	1412.0	1139.0	-1.0	1711.0	1031.0	-1.0	1962.0	603.0	-1.0	878.0	449.0	-1.0	919.0	695.0	-1.0	955.0	406.0	-1.0	770.0	807.0	-1.0	1290.0	617.0	-1.0	1144.0	462.0	-1.0	702.0	665.0	-1.0	1337.0	1003.0	-1.0	1696.0	307.0	-1.0	868.0	295.0	-1.0	515.0	
943.465	875.0	-1.0	1151.0	508.0	-1.0	687.0	971.0	-1.0	1409.0	1138.0	-1.0	1707.0	1030.0	-1.0	1959.0	603.0	-1.0	877.0	449.0	-1.0	918.0	695.0	-1.0	953.0	405.0	-1.0	770.0	806.0	-1.0	1290.0	616.0	-1.0	1142.0	461.0	-1.0	701.0	665.0	-1.0	1337.0	1002.0	-1.0	1696.0	308.0	-1.0	868.0	295.0	-1.0	515.0	
943.964	875.0	-1.0	1153.0	508.0	-1.0	689.0	972.0	-1.0	1411.0	1138.0	-1.0	1711.0	1031.0	-1.0	1963.0	603.0	-1.0	879.0	450.0	-1.0	920.0	695.0	-1.0	955.0	406.0	-1.0	772.0	807.0	-1.0	1293.0	617.0	-1.0	1146.0	462.0	-1.0	703.0	665.0	-1.0	1337.0	1002.0	-1.0	1694.0	309.0	-1.0	870.0	296.0	-1.0	517.0	
944.463	875.0	-1.0	1155.0	509.0	-1.0	689.0	972.0	-1.0	1413.0	1138.0	-1.0	1713.0	1032.0	-1.0	1967.0	604.0	-1.0	880.0	450.0	-1.0	922.0	696.0	-1.0	958.0	406.0	-1.0	774.0	808.0	-1.0	1297.0	617.0	-1.0	1149.0	462.0	-1.0	704.0	666.0	-1.0	1341.0	1002.0	-1.0	1698.0	309.0	-1.0	873.0	296.0	-1.0	519.0	
944.962	875.0	-1.0	1152.0	508.0	-1.0	689.0	972.0	-1.0	1413.0	1139.0	-1.0	1713.0	1032.0	-1.0	1968.0	605.0	-1.0	880.0	449.0	-1.0	923.0	697.0	-1.0	959.0	407.0	-1.0	773.0	809.0	-1.0	1300.0	617.0	-1.0	1150.0	462.0	-1.0	704.0	665.0	-1.0	1343.0	1002.0	-1.0	1700.0	308.0	-1.0	874.0	296.0	-1.0	519.0	
945.461	875.0	-1.0	1156.0	509.0	-1.0	691.0	973.0	-1.0	1416.0	1140.0	-1.0	1718.0	1033.0	-1.0	1974.0	605.0	-1.0	884.0	451.0	-1.0	925.0	698.0	-1.0	962.0	407.0	-1.0	776.0	810.0	-1.0	1306.0	618.0	-1.0	1153.0	463.0	-1.0	706.0	666.0	-1.0	1345.0	1004.0	-1.0	1704.0	309.0	-1.0	876.0	296.0	-1.0	520.0	
945.960	875.0	-1.0	1156.0	510.0	-1.0	692.0	973.0	-1.0	1417.0	1140.0	-1.0	1719.0	1034.0	-1.0	1977.0	605.0	-1.0	884.0	450.0	-1.0	927.0	700.0	-1.0	965.0	406.0	-1.0	777.0	812.0	-1.0	1308.0	618.0	-1.0	1155.0	462.0	-1.0	707.0	666.0	-1.0	1348.0	1005.0	-1.0	1708.0	308.0	-1.0	876.0	296.0	-1.0	521.0	
946.459	875.0	-1.0	1154.0	509.0	-1.0	692.0	973.0	-1.0	1417.0	1140.0	-1.0	1718.0	1034.0	-1.0	1978.0	605.0	-1.0	884.0	451.0	-1.0	928.0	700.0	-1.0	966.0	406.0	-1.0	776.0	812.0	-1.0	1309.0	618.0	-1.0	1154.0	462.0	-1.0	707.0	665.0	-1.0	1348.0	1004.0	-1.0	1707.0	307.0	-1.0	876.0	296.0	-1.0	521.0	
946.958	876.0	-1.0	1156.0	511.0	-1.0	693.0	974.0	-1.0	1420.0	1140.0	-1.0	1721.0	1035.0	-1.0	1984.0	606.0	-1.0	887.0	451.0	-1.0	931.0	701.0	-1.0	970.0	407.0	-1.0	779.0	812.0	-1.0	1315.0	618.0	-1.0	1158.0	462.0	-1.0	709.0	666.0	-1.0	1352.0	1005.0	-1.0	1712.0	308.0	-1.0	876.0	296.0	-1.0	521.0	
947.457	876.0	-1.0	1157.0	511.0	-1.0	694.0	973.0	-1.0	1421.0	1140.0	-1.0	1723.0	1035.0	-1.0	1989.0	606.0	-1.0	889.0	453.0	-1.0	933.0	702.0	-1.0	973.0	406.0	-1.0	779.0	814.0	-1.0	1319.0	618.0	-1.0	1158.0	462.0	-1.0	709.0	665.0	-1.0	1354.0	1005.0	-1.0	1714.0	307.0	-1.0	877.0	296.0	-1.0	521.0	
947.956	878.0	-1.0	1158.0	512.0	-1.0	695.0	975.0	-1.0	1424.0	1142.0	-1.0	1726.0	1036.0	-1.0	1993.0	606.0	-1.0	889.0	453.0	-1.0	935.0	703.0	-1.0	976.0	406.0	-1.0	779.0	814.0	-1.0	1321.0	617.0	-1.0	1157.0	462.0	-1.0	709.0	665.0	-1.0	1350.0	1004.0	-1.0	1712.0	306.0	-1.0	875.0	296.0	-1.0	521.0	
948.456	878.0	-1.0	1160.0	512.0	-1.0	696.0	975.0	-1.0	1426.0	1142.0	-1.0	1728.0	1037.0	-1.0	1998.0	607.0	-1.0	892.0	453.0	-1.0	938.0	704.0	-1.0	979.0	407.0	-1.0	781.0	816.0	-1.0	1326.0	617.0	-1.0	1159.0	462.0	-1.0	709.0	665.0	-1.0	1354.0	1004.0	-1.0	1716.0	305.0	-1.0	876.0	295.0	-1.0	522.0	
948.955	877.0	-1.0	1158.0	511.0	-1.0	695.0	974.0	-1.0	1424.0	1141.0	-1.0	1726.0	1037.0	-1.0	2000.0	607.0	-1.0	892.0	453.0	-1.0	939.0	704.0	-1.0	981.0	407.0	-1.0	781.0	815.0	-1.0	1327.0	616.0	-1.0	1157.0	462.0	-1.0	709.0	665.0	-1.0	1353.0	1004.0	-1.0	1716.0	305.0	-1.0	875.0	295.0	-1.0	522.0	
949.454	878.0	-1.0	1161.0	512.0	-1.0	696.0	974.0	-1.0	1425.0	1141.0	-1.0	1728.0	1037.0	-1.0	2004.0	606.0	-1.0	895.0	454.0	-1.0	942.0	704.0	-1.0	984.0	407.0	-1.0	783.0	815.0	-1.0	1330.0	616.0	-1.0	1160.0	462.0	-1.0	710.0	666.0	-1.0	1357.0	1006.0	-1.0	1721.0	306.0	-1.0	878.0	295.0	-1.0	523.0	
949.953	878.0	-1.0	1163.0	512.0	-1.0	697.0	973.0	-1.0	1427.0	1141.0	-1.0	1729.0	1038.0	-1.0	2007.0	607.0	-1.0	896.0	454.0	-1.0	944.0	705.0	-1.0	986.0	408.0	-1.0	785.0	816.0	-1.0	1333.0	616.0	-1.0	1163.0	463.0	-1.0	712.0	666.0	-1.0	1360.0	1006.0	-1.0	1723.0	306.0	-1.0	880.0	296.0	-1.0	524.0	
950.453	878.0	-1.0	1162.0	512.0	-1.0	697.0	973.0	-1.0	1428.0	1141.0	-1.0	1729.0	1038.0	-1.0	2009.0	607.0	-1.0	897.0	454.0	-1.0	945.0	706.0	-1.0	988.0	407.0	-1.0	785.0	817.0	-1.0	1335.0	616.0	-1.0	1165.0	462.0	-1.0	712.0	665.0	-1.0	1361.0	1006.0	-1.0	1724.0	305.0	-1.0	880.0	296.0	-1.0	525.0	
950.953	879.0	-1.0	1167.0	513.0	-1.0	700.0	974.0	-1.0	1432.0	1142.0	-1.0	1734.0	1039.0	-1.0	2013.0	607.0	-1.0	898.0	455.0	-1.0	948.0	707.0	-1.0	992.0	409.0	-1.0	789.0	817.0	-1.0	1341.0	617.0	-1.0	1169.0	463.0	-1.0	715.0	666.0	-1.0	1367.0	1007.0	-1.0	1729.0	306.0	-1.0	884.0	297.0	-1.0	527.0	
951.453	879.0	-1.0	1169.0	513.0	-1.0	700.0	974.0	-1.0	1433.0	1141.0	-1.0	1734.0	1038.0	-1.0	2015.0	607.0	-1.0	899.0	454.0	-1.0	950.0	706.0	-1.0	993.0	408.0	-1.0	790.0	818.0	-1.0	1342.0	617.0	-1.0	1169.0	463.0	-1.0	716.0	666.0	-1.0	1368.0	1007.0	-1.0	1731.0	306.0	-1.0	885.0	296.0	-1.0	528.0	
951.952	881.0	-1.0	1175.0	513.0	-1.0	702.0	974.0	-1.0	1438.0	1143.0	-1.0	1739.0	1039.0	-1.0	2021.0	608.0	-1.0	901.0	455.0	-1.0	953.0	707.0	-1.0	994.0	409.0	-1.0	793.0	819.0	-1.0	1347.0	618.0	-1.0	1177.0	464.0	-1.0	720.0	666.0	-1.0	1373.0	1009.0	-1.0	1737.0	306.0	-1.0	888.0	297.0	-1.0	530.0	
952.452	883.0	-1.0	1180.0	514.0	-1.0	703.0	976.0	-1.0	1443.0	1143.0	-1.0	1742.0	1040.0	-1.0	2027.0	608.0	-1.0	902.0	456.0	-1.0	956.0	709.0	-1.0	998.0	410.0	-1.0	797.0	822.0	-1.0	1354.0	620.0	-1.0	1185.0	466.0	-1.0	725.0	667.0	-1.0	1377.0	1010.0	-1.0	1741.0	307.0	-1.0	890.0	297.0	-1.0	532.0	
952.951	887.0	-1.0	1192.0	516.0	-1.0	709.0	980.0	-1.0	1455.0	1147.0	-1.0	1755.0	1044.0	-1.0	2043.0	610.0	-1.0	908.0	457.0	-1.0	962.0	711.0	-1.0	1008.0	412.0	-1.0	804.0	827.0	-1.0	1366.0	624.0	-1.0	1197.0	468.0	-1.0	730.0	668.0	-1.0	1381.0	1011.0	-1.0	1746.0	307.0	-1.0	892.0	297.0	-1.0	532.0	
953.450	890.0	-1.0	1202.0	518.0	-1.0	714.0	983.0	-1.0	1466.0	1150.0	-1.0	1765.0	1048.0	-1.0	2060.0	611.0	-1.0	914.0	458.0	-1.0	970.0	715.0	-1.0	1016.0	414.0	-1.0	811.0	831.0	-1.0	1380.0	628.0	-1.0	1212.0	471.0	-1.0	737.0	670.0	-1.0	1389.0	1013.0	-1.0	1755.0	307.0	-1.0	897.0	298.0	-1.0	536.0	
953.949	892.0	-1.0	1207.0	519.0	-1.0	717.0	985.0	-1.0	1474.0	1153.0	-1.0	1772.0	1052.0	-1.0	2075.0	613.0	-1.0	919.0	460.0	-1.0	975.0	718.0	-1.0	1025.0	416.0	-1.0	817.0	836.0	-1.0	1393.0	631.0	-1.0	1223.0	472.0	-1.0	743.0	670.0	-1.0	1396.0	1015.0	-1.0	1762.0	308.0	-1.0	901.0	299.0	-1.0	539.0	
954.448	896.0	-1.0	1217.0	521.0	-1.0	722.0	988.0	-1.0	1485.0	1157.0	-1.0	1785.0	1056.0	-1.0	2092.0	614.0	-1.0	923.0	461.0	-1.0	983.0	721.0	-1.0	1034.0	418.0	-1.0	822.0	840.0	-1.0	1403.0	634.0	-1.0	1235.0	475.0	-1.0	747.0	671.0	-1.0	1400.0	1016.0	-1.0	1765.0	308.0	-1.0	902.0	299.0	-1.0	540.0	
954.947	898.0	-1.0	1223.0	521.0	-1.0	725.0	991.0	-1.0	1493.0	1158.0	-1.0	1791.0	1058.0	-1.0	2105.0	616.0	-1.0	927.0	462.0	-1.0	989.0	723.0	-1.0	1041.0	419.0	-1.0	829.0	844.0	-1.0	1414.0	638.0	-1.0	1246.0	475.0	-1.0	753.0	672.0	-1.0	1406.0	1018.0	-1.0	1774.0	309.0	-1.0	906.0	299.0	-1.0	543.0	
955.446	897.0	-1.0	1223.0	521.0	-1.0	725.0	991.0	-1.0	1495.0	1157.0	-1.0	1791.0	1060.0	-1.0	2112.0	616.0	-1.0	929.0	464.0	-1.0	991.0	725.0	-1.0	1044.0	420.0	-1.0	831.0	846.0	-1.0	1420.0	638.0	-1.0	1252.0	477.0	-1.0	756.0	672.0	-1.0	1410.0	1020.0	-1.0	1779.0	308.0	-1.0	907.0	299.0	-1.0	542.0	
955.946	896.0	-1.0	1218.0	521.0	-1.0	723.0	992.0	-1.0	1496.0	1158.0	-1.0	1789.0	1061.0	-1.0	2116.0	615.0	-1.0	928.0	463.0	-1.0	993.0	726.0	-1.0	1048.0	419.0	-1.0	832.0	846.0	-1.0	1422.0	640.0	-1.0	1255.0	477.0	-1.0	757.0	672.0	-1.0	1409.0	1018.0	-1.0	1779.0	307.0	-1.0	905.0	298.0	-1.0	541.0	
956.445	896.0	-1.0	1220.0	522.0	-1.0	724.0	992.0	-1.0	1499.0	1158.0	-1.0	1791.0	1062.0	-1.0	2121.0	617.0	-1.0	930.0	463.0	-1.0	995.0	726.0	-1.0	1050.0	420.0	-1.0	835.0	848.0	-1.0	1426.0	640.0	-1.0	1260.0	478.0	-1.0	759.0	672.0	-1.0	1413.0	1019.0	-1.0	1783.0	308.0	-1.0	907.0	298.0	-1.0	542.0	
956.944	895.0	-1.0	1219.0	521.0	-1.0	724.0	992.0	-1.0	1499.0	1158.0	-1.0	1790.0	1062.0	-1.0	2124.0	616.0	-1.0	930.0	464.0	-1.0	996.0	727.0	-1.0	1052.0	420.0	-1.0	835.0	848.0	-1.0	1430.0	641.0	-1.0	1262.0	479.0	-1.0	760.0	671.0	-1.0	1414.0	1020.0	-1.0	1784.0	307.0	-1.0	907.0	298.0	-1.0	542.0	
957.444	897.0	-1.0	1224.0	523.0	-1.0	726.0	993.0	-1.0	1504.0	1159.0	-1.0	1796.0	1063.0	-1.0	2132.0	617.0	-1.0	933.0	464.0	-1.0	999.0	728.0	-1.0	1056.0	420.0	-1.0	839.0	851.0	-1.0	1437.0	641.0	-1.0	1268.0	479.0	-1.0	763.0	673.0	-1.0	1418.0	1021.0	-1.0	1789.0	308.0	-1.0	908.0	299.0	-1.0	543.0	
957.943	897.0	-1.0	1225.0	523.0	-1.0	727.0	994.0	-1.0	1506.0	1160.0	-1.0	1798.0	1064.0	-1.0	2138.0	617.0	-1.0	935.0	464.0	-1.0	1001.0	729.0	-1.0	1059.0	421.0	-1.0	841.0	851.0	-1.0	1442.0	641.0	-1.0	1272.0	480.0	-1.0	765.0	673.0	-1.0	1420.0	1022.0	-1.0	1791.0	308.0	-1.0	910.0	299.0	-1.0	544.0	
958.443	899.0	-1.0	1225.0	524.0	-1.0	729.0	996.0	-1.0	1509.0	1162.0	-1.0	1800.0	1065.0	-1.0	2141.0	618.0	-1.0	935.0	464.0	-1.0	1002.0	729.0	-1.0	1063.0	422.0	-1.0	842.0	851.0	-1.0	1445.0	643.0	-1.0	1273.0	480.0	-1.0	766.0	672.0	-1.0	1419.0	1023.0	-1.0	1791.0	307.0	-1.0	908.0	299.0	-1.0	544.0	
958.943	899.0	-1.0	1227.0	524.0	-1.0	729.0	996.0	-1.0	1512.0	1162.0	-1.0	1803.0	1066.0	-1.0	2147.0	618.0	-1.0	937.0	465.0	-1.0	1004.0	730.0	-1.0	1064.0	422.0	-1.0	843.0	852.0	-1.0	1449.0	643.0	-1.0	1276.0	480.0	-1.0	768.0	673.0	-1.0	1421.0	1023.0	-1.0	1796.0	307.0	-1.0	911.0	300.0	-1.0	545.0	
959.442	897.0	-1.0	1224.0	524.0	-1.0	728.0	995.0	-1.0	1509.0	1160.0	-1.0	1799.0	1066.0	-1.0	2147.0	618.0	-1.0	936.0	465.0	-1.0	1004.0	730.0	-1.0	1064.0	422.0	-1.0	843.0	852.0	-1.0	1449.0	643.0	-1.0	1276.0	480.0	-1.0	768.0	671.0	-1.0	1419.0	1023.0	-1.0	1794.0	306.0	-1.0	909.0	299.0	-1.0	546.0	
959.941	898.0	-1.0	1225.0	524.0	-1.0	729.0	995.0	-1.0	1510.0	1161.0	-1.0	1800.0	1066.0	-1.0	2150.0	618.0	-1.0	937.0	465.0	-1.0	1006.0	730.0	-1.0	1064.0	422.0	-1.0	845.0	852.0	-1.0	1449.0	642.0	-1.0	1279.0	481.0	-1.0	769.0	672.0	-1.0	1422.0	1023.0	-1.0	1798.0	306.0	-1.0	911.0	299.0	-1.0	546.0	
960.440	896.0	-1.0	1223.0	523.0	-1.0	727.0	994.0	-1.0	1507.0	1159.0	-1.0	1795.0	1066.0	-1.0	2147.0	617.0	-1.0	936.0	465.0	-1.0	1004.0	729.0	-1.0	1061.0	421.0	-1.0	844.0	851.0	-1.0	1446.0	642.0	-1.0	1277.0	479.0	-1.0	768.0	671.0	-1.0	1419.0	1022.0	-1.0	1795.0	306.0	-1.0	909.0	298.0	-1.0	546.0	
960.940	897.0	-1.0	1225.0	523.0	-1.0	727.0	994.0	-1.0	1508.0	1159.0	-1.0	1795.0	1065.0	-1.0	2147.0	617.0	-1.0	937.0	465.0	-1.0	1004.0	727.0	-1.0	1060.0	422.0	-1.0	845.0	850.0	-1.0	1445.0	641.0	-1.0	1278.0	479.0	-1.0	769.0	671.0	-1.0	1422.0	1022.0	-1.0	1798.0	306.0	-1.0	910.0	299.0	-1.0	546.0	
961.439	896.0	-1.0	1222.0	522.0	-1.0	727.0	993.0	-1.0	1506.0	1158.0	-1.0	1793.0	1064.0	-1.0	2143.0	616.0	-1.0	936.0	464.0	-1.0	1002.0	726.0	-1.0	1057.0	422.0	-1.0	844.0	848.0	-1.0	1441.0	640.0	-1.0	1276.0	478.0	-1.0	769.0	670.0	-1.0	1420.0	1021.0	-1.0	1797.0	305.0	-1.0	909.0	297.0	-1.0	545.0	
961.938	897.0	-1.0	1227.0	523.0	-1.0	728.0	993.0	-1.0	1508.0	1158.0	-1.0	1796.0	1064.0	-1.0	2145.0	616.0	-1.0	937.0	464.0	-1.0	1003.0	725.0	-1.0	1057.0	422.0	-1.0	846.0	847.0	-1.0	1441.0	640.0	-1.0	1279.0	479.0	-1.0	770.0	671.0	-1.0	1421.0	1021.0	-1.0	1799.0	305.0	-1.0	910.0	298.0	-1.0	545.0	
962.437	897.0	-1.0	1227.0	522.0	-1.0	728.0	993.0	-1.0	1508.0	1158.0	-1.0	1795.0	1064.0	-1.0	2144.0	617.0	-1.0	936.0	464.0	-1.0	1002.0	724.0	-1.0	1055.0	422.0	-1.0	846.0	847.0	-1.0	1441.0	641.0	-1.0	1280.0	479.0	-1.0	770.0	670.0	-1.0	1421.0	1021.0	-1.0	1798.0	306.0	-1.0	911.0	297.0	-1.0	545.0	
962.936	899.0	-1.0	1227.0	523.0	-1.0	728.0	994.0	-1.0	1510.0	1159.0	-1.0	1795.0	1064.0	-1.0	2142.0	616.0	-1.0	935.0	463.0	-1.0	1001.0	724.0	-1.0	1054.0	422.0	-1.0	845.0	846.0	-1.0	1440.0	640.0	-1.0	1279.0	479.0	-1.0	769.0	669.0	-1.0	1419.0	1019.0	-1.0	1796.0	306.0	-1.0	910.0	297.0	-1.0	544.0	
963.435	899.0	-1.0	1229.0	523.0	-1.0	729.0	994.0	-1.0	1512.0	1159.0	-1.0	1797.0	1064.0	-1.0	2144.0	616.0	-1.0	936.0	464.0	-1.0	1001.0	724.0	-1.0	1055.0	422.0	-1.0	846.0	847.0	-1.0	1440.0	641.0	-1.0	1281.0	479.0	-1.0	770.0	669.0	-1.0	1423.0	1020.0	-1.0	1798.0	305.0	-1.0	912.0	296.0	-1.0	545.0	
963.934	898.0	-1.0	1227.0	522.0	-1.0	728.0	993.0	-1.0	1510.0	1159.0	-1.0	1794.0	1063.0	-1.0	2141.0	616.0	-1.0	935.0	463.0	-1.0	999.0	723.0	-1.0	1054.0	421.0	-1.0	844.0	846.0	-1.0	1438.0	640.0	-1.0	1278.0	478.0	-1.0	769.0	669.0	-1.0	1421.0	1018.0	-1.0	1796.0	305.0	-1.0	911.0	296.0	-1.0	544.0	
964.434	899.0	-1.0	1230.0	523.0	-1.0	729.0	994.0	-1.0	1511.0	1159.0	-1.0	1796.0	1064.0	-1.0	2143.0	616.0	-1.0	935.0	463.0	-1.0	1000.0	723.0	-1.0	1055.0	422.0	-1.0	844.0	846.0	-1.0	1438.0	640.0	-1.0	1279.0	478.0	-1.0	769.0	668.0	-1.0	1419.0	1018.0	-1.0	1794.0	304.0	-1.0	909.0	296.0	-1.0	543.0	
964.933	897.0	-1.0	1227.0	522.0	-1.0	727.0	993.0	-1.0	1509.0	1158.0	-1.0	1792.0	1063.0	-1.0	2139.0	615.0	-1.0	935.0	463.0	-1.0	997.0	723.0	-1.0	1052.0	421.0	-1.0	842.0	845.0	-1.0	1434.0	638.0	-1.0	1275.0	478.0	-1.0	767.0	667.0	-1.0	1416.0	1018.0	-1.0	1791.0	305.0	-1.0	908.0	295.0	-1.0	542.0	
965.432	899.0	-1.0	1231.0	523.0	-1.0	728.0	994.0	-1.0	1511.0	1159.0	-1.0	1795.0	1063.0	-1.0	2138.0	616.0	-1.0	934.0	462.0	-1.0	996.0	722.0	-1.0	1052.0	420.0	-1.0	839.0	844.0	-1.0	1431.0	638.0	-1.0	1272.0	477.0	-1.0	765.0	666.0	-1.0	1412.0	1016.0	-1.0	1787.0	305.0	-1.0	905.0	294.0	-1.0	539.0	
965.931	897.0	-1.0	1229.0	523.0	-1.0	727.0	993.0	-1.0	1509.0	1160.0	-1.0	1793.0	1062.0	-1.0	2135.0	616.0	-1.0	932.0	462.0	-1.0	993.0	721.0	-1.0	1049.0	419.0	-1.0	837.0	842.0	-1.0	1427.0	637.0	-1.0	1268.0	476.0	-1.0	764.0	666.0	-1.0	1411.0	1015.0	-1.0	1784.0	303.0	-1.0	904.0	294.0	-1.0	539.0	
966.430	896.0	-1.0	1223.0	522.0	-1.0	725.0	992.0	-1.0	1505.0	1159.0	-1.0	1789.0	1061.0	-1.0	2130.0	615.0	-1.0	930.0	461.0	-1.0	991.0	721.0	-1.0	1047.0	419.0	-1.0	834.0	842.0	-1.0	1423.0	635.0	-1.0	1263.0	476.0	-1.0	762.0	665.0	-1.0	1408.0	1015.0	-1.0	1782.0	303.0	-1.0	903.0	293.0	-1.0	538.0	
966.929	896.0	-1.0	1222.0	522.0	-1.0	725.0	992.0	-1.0	1503.0	1158.0	-1.0	1788.0	1061.0	-1.0	2128.0	615.0	-1.0	930.0	461.0	-1.0	988.0	720.0	-1.0	1044.0	418.0	-1.0	832.0	840.0	-1.0	1421.0	635.0	-1.0	1261.0	476.0	-1.0	761.0	665.0	-1.0	1408.0	1014.0	-1.0	1782.0	303.0	-1.0	903.0	294.0	-1.0	539.0	
967.428	894.0	-1.0	1219.0	521.0	-1.0	722.0	991.0	-1.0	1500.0	1156.0	-1.0	1784.0	1060.0	-1.0	2122.0	614.0	-1.0	928.0	460.0	-1.0	985.0	719.0	-1.0	1042.0	417.0	-1.0	829.0	838.0	-1.0	1416.0	633.0	-1.0	1255.0	474.0	-1.0	758.0	663.0	-1.0	1407.0	1013.0	-1.0	1779.0	303.0	-1.0	901.0	294.0	-1.0	537.0	
967.927	894.0	-1.0	1221.0	522.0	-1.0	723.0	991.0	-1.0	1500.0	1157.0	-1.0	1785.0	1060.0	-1.0	2121.0	614.0	-1.0	928.0	460.0	-1.0	984.0	718.0	-1.0	1039.0	417.0	-1.0	828.0	836.0	-1.0	1412.0	632.0	-1.0	1253.0	473.0	-1.0	756.0	663.0	-1.0	1403.0	1012.0	-1.0	1774.0	302.0	-1.0	899.0	294.0	-1.0	537.0	
968.426	893.0	-1.0	1216.0	520.0	-1.0	721.0	990.0	-1.0	1495.0	1155.0	-1.0	1780.0	1058.0	-1.0	2115.0	613.0	-1.0	925.0	458.0	-1.0	980.0	717.0	-1.0	1034.0	416.0	-1.0	826.0	834.0	-1.0	1407.0	630.0	-1.0	1249.0	473.0	-1.0	755.0	662.0	-1.0	1401.0	1011.0	-1.0	1771.0	301.0	-1.0	897.0	293.0	-1.0	536.0	
968.926	893.0	-1.0	1216.0	520.0	-1.0	721.0	990.0	-1.0	1494.0	1155.0	-1.0	1780.0	1057.0	-1.0	2110.0	613.0	-1.0	924.0	458.0	-1.0	977.0	715.0	-1.0	1030.0	416.0	-1.0	823.0	833.0	-1.0	1404.0	629.0	-1.0	1246.0	473.0	-1.0	753.0	661.0	-1.0	1397.0	1009.0	-1.0	1767.0	300.0	-1.0	893.0	293.0	-1.0	534.0	
969.425	893.0	-1.0	1214.0	519.0	-1.0	720.0	989.0	-1.0	1491.0	1154.0	-1.0	1777.0	1057.0	-1.0	2105.0	613.0	-1.0	922.0	458.0	-1.0	975.0	714.0	-1.0	1027.0	415.0	-1.0	823.0	832.0	-1.0	1403.0	629.0	-1.0	1245.0	472.0	-1.0	753.0	661.0	-1.0	1397.0	1009.0	-1.0	1766.0	300.0	-1.0	893.0	292.0	-1.0	533.0	
969.924	891.0	-1.0	1209.0	518.0	-1.0	718.0	988.0	-1.0	1487.0	1152.0	-1.0	1773.0	1056.0	-1.0	2102.0	612.0	-1.0	920.0	458.0	-1.0	972.0	713.0	-1.0	1024.0	415.0	-1.0	822.0	833.0	-1.0	1402.0	629.0	-1.0	1245.0	472.0	-1.0	753.0	659.0	-1.0	1396.0	1008.0	-1.0	1766.0	300.0	-1.0	890.0	292.0	-1.0	532.0	
970.423	891.0	-1.0	1211.0	519.0	-1.0	719.0	988.0	-1.0	1488.0	1152.0	-1.0	1775.0	1056.0	-1.0	2105.0	613.0	-1.0	922.0	459.0	-1.0	973.0	713.0	-1.0	1026.0	416.0	-1.0	824.0	834.0	-1.0	1406.0	629.0	-1.0	1247.0	472.0	-1.0	755.0	660.0	-1.0	1396.0	1009.0	-1.0	1765.0	299.0	-1.0	890.0	292.0	-1.0	531.0	
970.923	892.0	-1.0	1211.0	518.0	-1.0	719.0	988.0	-1.0	1487.0	1152.0	-1.0	1775.0	1057.0	-1.0	2108.0	612.0	-1.0	923.0	459.0	-1.0	974.0	714.0	-1.0	1026.0	417.0	-1.0	825.0	836.0	-1.0	1409.0	629.0	-1.0	1250.0	473.0	-1.0	756.0	660.0	-1.0	1397.0	1009.0	-1.0	1767.0	300.0	-1.0	889.0	292.0	-1.0	533.0	
971.422	890.0	-1.0	1208.0	518.0	-1.0	717.0	988.0	-1.0	1486.0	1151.0	-1.0	1773.0	1057.0	-1.0	2107.0	612.0	-1.0	922.0	458.0	-1.0	973.0	714.0	-1.0	1025.0	416.0	-1.0	824.0	835.0	-1.0	1408.0	629.0	-1.0	1248.0	473.0	-1.0	756.0	659.0	-1.0	1396.0	1009.0	-1.0	1766.0	299.0	-1.0	887.0	291.0	-1.0	530.0	
971.921	891.0	-1.0	1209.0	519.0	-1.0	718.0	990.0	-1.0	1488.0	1153.0	-1.0	1776.0	1057.0	-1.0	2109.0	612.0	-1.0	922.0	459.0	-1.0	974.0	714.0	-1.0	1025.0	416.0	-1.0	824.0	835.0	-1.0	1409.0	629.0	-1.0	1248.0	473.0	-1.0	755.0	659.0	-1.0	1397.0	1008.0	-1.0	1767.0	299.0	-1.0	889.0	291.0	-1.0	531.0	
972.420	892.0	-1.0	1209.0	518.0	-1.0	717.0	991.0	-1.0	1489.0	1153.0	-1.0	1778.0	1057.0	-1.0	2107.0	612.0	-1.0	921.0	458.0	-1.0	972.0	715.0	-1.0	1025.0	415.0	-1.0	820.0	834.0	-1.0	1403.0	627.0	-1.0	1243.0	470.0	-1.0	752.0	657.0	-1.0	1394.0	1007.0	-1.0	1765.0	299.0	-1.0	888.0	291.0	-1.0	530.0	
972.920	894.0	-1.0	1209.0	518.0	-1.0	717.0	995.0	-1.0	1495.0	1159.0	-1.0	1787.0	1057.0	-1.0	2105.0	612.0	-1.0	920.0	458.0	-1.0	970.0	716.0	-1.0	1027.0	413.0	-1.0	813.0	831.0	-1.0	1395.0	624.0	-1.0	1233.0	468.0	-1.0	745.0	655.0	-1.0	1388.0	1006.0	-1.0	1759.0	298.0	-1.0	885.0	290.0	-1.0	529.0	
973.419	894.0	-1.0	1210.0	518.0	-1.0	717.0	997.0	-1.0	1503.0	1162.0	-1.0	1799.0	1057.0	-1.0	2102.0	611.0	-1.0	920.0	458.0	-1.0	967.0	718.0	-1.0	1030.0	411.0	-1.0	807.0	828.0	-1.0	1388.0	621.0	-1.0	1225.0	465.0	-1.0	738.0	654.0	-1.0	1382.0	1005.0	-1.0	1755.0	298.0	-1.0	882.0	291.0	-1.0	529.0	
973.918	892.0	-1.0	1205.0	517.0	-1.0	714.0	998.0	-1.0	1500.0	1163.0	-1.0	1797.0	1055.0	-1.0	2093.0	611.0	-1.0	916.0	456.0	-1.0	961.0	717.0	-1.0	1027.0	408.0	-1.0	800.0	823.0	-1.0	1377.0	617.0	-1.0	1213.0	461.0	-1.0	730.0	653.0	-1.0	1377.0	1004.0	-1.0	1751.0	297.0	-1.0	879.0	291.0	-1.0	528.0	
974.417	888.0	-1.0	1193.0	515.0	-1.0	708.0	995.0	-1.0	1491.0	1161.0	-1.0	1786.0	1051.0	-1.0	2076.0	608.0	-1.0	910.0	454.0	-1.0	953.0	714.0	-1.0	1018.0	405.0	-1.0	789.0	816.0	-1.0	1360.0	611.0	-1.0	1195.0	457.0	-1.0	720.0	650.0	-1.0	1368.0	1001.0	-1.0	1742.0	297.0	-1.0	874.0	289.0	-1.0	524.0	
974.916	884.0	-1.0	1183.0	513.0	-1.0	702.0	991.0	-1.0	1479.0	1157.0	-1.0	1775.0	1045.0	-1.0	2056.0	606.0	-1.0	905.0	452.0	-1.0	943.0	709.0	-1.0	1007.0	402.0	-1.0	780.0	808.0	-1.0	1342.0	606.0	-1.0	1178.0	453.0	-1.0	711.0	647.0	-1.0	1358.0	999.0	-1.0	1732.0	295.0	-1.0	867.0	288.0	-1.0	519.0	
975.416	878.0	-1.0	1168.0	510.0	-1.0	694.0	985.0	-1.0	1461.0	1150.0	-1.0	1756.0	1038.0	-1.0	2030.0	603.0	-1.0	897.0	449.0	-1.0	931.0	703.0	-1.0	991.0	399.0	-1.0	772.0	800.0	-1.0	1324.0	600.0	-1.0	1160.0	450.0	-1.0	704.0	646.0	-1.0	1350.0	996.0	-1.0	1724.0	293.0	-1.0	862.0	286.0	-1.0	514.0	
975.915	876.0	-1.0	1160.0	509.0	-1.0	690.0	981.0	-1.0	1447.0	1146.0	-1.0	1744.0	1033.0	-1.0	2010.0	602.0	-1.0	891.0	447.0	-1.0	922.0	697.0	-1.0	978.0	397.0	-1.0	765.0	795.0	-1.0	1312.0	597.0	-1.0	1148.0	448.0	-1.0	699.0	644.0	-1.0	1342.0	994.0	-1.0	1718.0	291.0	-1.0	855.0	284.0	-1.0	509.0	
976.414	872.0	-1.0	1150.0	506.0	-1.0	684.0	976.0	-1.0	1434.0	1140.0	-1.0	1728.0	1029.0	-1.0	1992.0	600.0	-1.0	887.0	445.0	-1.0	915.0	694.0	-1.0	968.0	396.0	-1.0	762.0	790.0	-1.0	1304.0	595.0	-1.0	1141.0	447.0	-1.0	696.0	644.0	-1.0	1340.0	993.0	-1.0	1716.0	291.0	-1.0	853.0	284.0	-1.0	506.0
[truncated: 612,872 more chars]
