# Supplementary material for: Real-Time State Estimation in a Flight Simulator Using fNIRS
Source: PLoS One. 2015 Mar 27;10(3):e0121279. doi: 10.1371/journal.pone.0121279 (PMC4376943; doi:10.1371/journal.pone.0121279)
Supplement: S1 Dataset — (BZ2) [file pone.0121279.s001.bz2 › SFigure1/subject_17.nir]

fnirUSB.dll log file
Start Time:	Fri May 23 11:12:48 2014

Start Code:	1661.320374	1661083
Freq Code:	2435937.000000
Current:	8
Gains:	20
Other:	none
-2	Baseline Started
102.169	1876	-1	3569	1166	-1	1589	1970	-1	3434	1179	-1	1514	1695	-1	3075	1396	-1	2436	2134	-1	4109	4216	-1	4270	1364	-1	2663	1810	-1	2790	1561	-1	3359	1044	-1	1530	1551	-1	3255	1516	-1	2285	620	-1	1438	703	-1	1065	
102.678	1876	-1	3568	1167	-1	1590	1970	-1	3432	1178	-1	1513	1694	-1	3074	1394	-1	2431	2133	-1	4107	4214	-1	4271	1363	-1	2665	1808	-1	2791	1562	-1	3361	1044	-1	1533	1553	-1	3262	1518	-1	2290	621	-1	1443	705	-1	1068	
103.188	1876	-1	3564	1166	-1	1589	1969	-1	3426	1178	-1	1510	1692	-1	3068	1392	-1	2428	2131	-1	4101	4215	-1	4271	1362	-1	2663	1807	-1	2787	1561	-1	3357	1044	-1	1531	1553	-1	3260	1519	-1	2290	621	-1	1441	706	-1	1068	
103.698	1879	-1	3571	1168	-1	1593	1973	-1	3436	1180	-1	1514	1695	-1	3076	1394	-1	2430	2133	-1	4108	4217	-1	4271	1363	-1	2662	1807	-1	2785	1561	-1	3357	1044	-1	1531	1553	-1	3256	1519	-1	2288	621	-1	1438	705	-1	1069	
104.208	1880	-1	3576	1169	-1	1596	1974	-1	3442	1180	-1	1516	1698	-1	3085	1395	-1	2433	2136	-1	4114	4218	-1	4271	1365	-1	2668	1811	-1	2793	1563	-1	3361	1045	-1	1534	1554	-1	3263	1521	-1	2293	621	-1	1444	707	-1	1072	
104.718	1880	-1	3575	1168	-1	1594	1974	-1	3440	1180	-1	1514	1699	-1	3088	1395	-1	2433	2136	-1	4113	4218	-1	4271	1364	-1	2669	1811	-1	2795	1562	-1	3361	1044	-1	1532	1555	-1	3267	1521	-1	2294	623	-1	1447	707	-1	1074	
105.228	1882	-1	3579	1168	-1	1594	1977	-1	3443	1181	-1	1514	1700	-1	3088	1397	-1	2437	2136	-1	4113	4220	-1	4271	1365	-1	2668	1810	-1	2794	1561	-1	3356	1043	-1	1528	1554	-1	3265	1521	-1	2292	622	-1	1447	708	-1	1075	
105.738	1884	-1	3587	1170	-1	1598	1979	-1	3452	1182	-1	1516	1705	-1	3105	1401	-1	2449	2140	-1	4123	4226	-1	4271	1368	-1	2680	1818	-1	2811	1563	-1	3368	1046	-1	1534	1557	-1	3270	1523	-1	2295	624	-1	1449	709	-1	1078	
106.248	1886	-1	3593	1170	-1	1600	1981	-1	3457	1183	-1	1517	1710	-1	3120	1404	-1	2449	2144	-1	4134	4230	-1	4271	1373	-1	2694	1809	-1	2772	1567	-1	3385	1047	-1	1537	1560	-1	3279	1525	-1	2301	625	-1	1456	710	-1	1081	
106.758	1889	-1	3603	1174	-1	1607	1981	-1	3460	1194	-1	1535	1711	-1	3127	1368	-1	2354	2144	-1	4136	4201	-1	4271	1378	-1	2706	1749	-1	2651	1576	-1	3406	1051	-1	1544	1563	-1	3289	1530	-1	2309	628	-1	1462	712	-1	1085	
107.268	1891	-1	3607	1179	-1	1613	1980	-1	3454	1204	-1	1548	1709	-1	3121	1333	-1	2270	2142	-1	4134	4189	-1	4271	1381	-1	2709	1696	-1	2553	1581	-1	3414	1054	-1	1545	1565	-1	3295	1533	-1	2314	628	-1	1461	713	-1	1085	
107.778	1893	-1	3608	1184	-1	1618	1981	-1	3451	1211	-1	1554	1707	-1	3110	1311	-1	2214	2139	-1	4128	4192	-1	4271	1380	-1	2701	1663	-1	2488	1582	-1	3407	1055	-1	1543	1565	-1	3291	1534	-1	2312	627	-1	1458	712	-1	1084	
108.287	1894	-1	3611	1187	-1	1624	1982	-1	3454	1216	-1	1560	1709	-1	3112	1295	-1	2176	2141	-1	4129	4194	-1	4271	1380	-1	2694	1643	-1	2444	1581	-1	3401	1055	-1	1540	1564	-1	3283	1534	-1	2308	625	-1	1450	711	-1	1082	
108.797	1895	-1	3611	1188	-1	1626	1981	-1	3452	1219	-1	1565	1708	-1	3111	1280	-1	2139	2140	-1	4127	4191	-1	4271	1380	-1	2694	1625	-1	2410	1584	-1	3403	1058	-1	1542	1566	-1	3282	1536	-1	2307	625	-1	1446	712	-1	1080	
109.307	1893	-1	3602	1188	-1	1624	1978	-1	3441	1219	-1	1562	1705	-1	3103	1273	-1	2125	2136	-1	4118	4194	-1	4271	1379	-1	2690	1615	-1	2395	1583	-1	3401	1058	-1	1543	1568	-1	3283	1537	-1	2308	625	-1	1445	712	-1	1079	
109.817	1891	-1	3589	1186	-1	1616	1975	-1	3426	1215	-1	1554	1700	-1	3085	1265	-1	2093	2130	-1	4102	4188	-1	4271	1377	-1	2682	1588	-1	2327	1584	-1	3402	1057	-1	1539	1567	-1	3279	1536	-1	2303	624	-1	1441	711	-1	1077	
110.327	1889	-1	3579	1184	-1	1611	1973	-1	3413	1219	-1	1557	1689	-1	3050	1238	-1	2020	2120	-1	4075	4108	-1	4270	1375	-1	2673	1544	-1	2237	1586	-1	3403	1058	-1	1536	1566	-1	3269	1535	-1	2296	622	-1	1434	711	-1	1073	
110.837	1891	-1	3580	1186	-1	1611	1976	-1	3416	1228	-1	1567	1681	-1	3036	1212	-1	1961	2116	-1	4070	4044	-1	4270	1377	-1	2671	1515	-1	2181	1592	-1	3408	1060	-1	1537	1566	-1	3263	1535	-1	2291	621	-1	1427	709	-1	1069	
111.348	1891	-1	3578	1187	-1	1614	1976	-1	3418	1228	-1	1566	1681	-1	3035	1212	-1	1966	2118	-1	4073	4054	-1	4270	1377	-1	2672	1531	-1	2217	1591	-1	3408	1061	-1	1540	1569	-1	3270	1537	-1	2297	624	-1	1431	711	-1	1074	
111.858	1890	-1	3573	1188	-1	1613	1976	-1	3415	1226	-1	1564	1683	-1	3039	1215	-1	1975	2120	-1	4077	4071	-1	4270	1378	-1	2676	1547	-1	2253	1591	-1	3409	1063	-1	1542	1572	-1	3277	1541	-1	2303	625	-1	1437	713	-1	1079	
-3	Baseline values
0	1886.30	0	3586.15	1177.15	0	1606.00	1976.30	0	3438.10	1200.00	0	1538.00	1698.55	0	3085.40	1328.50	0	2260.95	2133.45	0	4109.55	4180.00	0	4270.75	1372.45	0	2680.00	1700.35	0	2563.70	1574.60	0	3386.35	1051.55	0	1537.05	1561.05	0	3272.90	1528.55	0	2298.80	623.60	0	1444.75	709.35	0	1075.85	
-4	Baseline end
115.187	1891.0	-1.0	3553.0	1193.0	-1.0	1610.0	1977.0	-1.0	3399.0	1238.0	-1.0	1572.0	1677.0	-1.0	3011.0	1178.0	-1.0	1881.0	2116.0	-1.0	4054.0	3965.0	-1.0	4270.0	1382.0	-1.0	2667.0	1466.0	-1.0	2087.0	1596.0	-1.0	3398.0	1063.0	-1.0	1532.0	1582.0	-1.0	3278.0	1551.0	-1.0	2312.0	620.0	-1.0	1415.0	715.0	-1.0	1076.0	
115.697	1890.0	-1.0	3547.0	1191.0	-1.0	1605.0	1976.0	-1.0	3392.0	1234.0	-1.0	1565.0	1675.0	-1.0	3002.0	1180.0	-1.0	1884.0	2114.0	-1.0	4047.0	4006.0	-1.0	4270.0	1381.0	-1.0	2667.0	1458.0	-1.0	2062.0	1595.0	-1.0	3398.0	1062.0	-1.0	1530.0	1582.0	-1.0	3279.0	1552.0	-1.0	2312.0	621.0	-1.0	1417.0	715.0	-1.0	1075.0	
116.207	1892.0	-1.0	3558.0	1190.0	-1.0	1607.0	1981.0	-1.0	3412.0	1237.0	-1.0	1572.0	1679.0	-1.0	3016.0	1175.0	-1.0	1873.0	2119.0	-1.0	4060.0	3974.0	-1.0	4270.0	1385.0	-1.0	2680.0	1456.0	-1.0	2065.0	1598.0	-1.0	3412.0	1063.0	-1.0	1536.0	1583.0	-1.0	3283.0	1552.0	-1.0	2316.0	623.0	-1.0	1418.0	716.0	-1.0	1077.0	
116.717	1894.0	-1.0	3571.0	1189.0	-1.0	1609.0	1986.0	-1.0	3430.0	1235.0	-1.0	1573.0	1686.0	-1.0	3040.0	1183.0	-1.0	1896.0	2124.0	-1.0	4080.0	3982.0	-1.0	4270.0	1387.0	-1.0	2691.0	1484.0	-1.0	2126.0	1597.0	-1.0	3417.0	1063.0	-1.0	1543.0	1585.0	-1.0	3294.0	1554.0	-1.0	2327.0	625.0	-1.0	1428.0	718.0	-1.0	1083.0	
117.227	1894.0	-1.0	3578.0	1187.0	-1.0	1609.0	1986.0	-1.0	3439.0	1230.0	-1.0	1570.0	1693.0	-1.0	3061.0	1197.0	-1.0	1934.0	2131.0	-1.0	4095.0	4023.0	-1.0	4270.0	1388.0	-1.0	2702.0	1516.0	-1.0	2194.0	1595.0	-1.0	3419.0	1063.0	-1.0	1545.0	1587.0	-1.0	3304.0	1556.0	-1.0	2337.0	628.0	-1.0	1439.0	719.0	-1.0	1089.0	
117.737	1893.0	-1.0	3584.0	1179.0	-1.0	1609.0	1985.0	-1.0	3444.0	1222.0	-1.0	1567.0	1699.0	-1.0	3078.0	1211.0	-1.0	1970.0	2136.0	-1.0	4107.0	4065.0	-1.0	4271.0	1391.0	-1.0	2713.0	1542.0	-1.0	2251.0	1594.0	-1.0	3421.0	1062.0	-1.0	1548.0	1588.0	-1.0	3312.0	1557.0	-1.0	2344.0	630.0	-1.0	1447.0	720.0	-1.0	1092.0	
118.247	1896.0	-1.0	3595.0	1181.0	-1.0	1613.0	1989.0	-1.0	3455.0	1223.0	-1.0	1568.0	1704.0	-1.0	3093.0	1223.0	-1.0	2000.0	2141.0	-1.0	4118.0	4107.0	-1.0	4271.0	1392.0	-1.0	2722.0	1563.0	-1.0	2295.0	1593.0	-1.0	3421.0	1062.0	-1.0	1549.0	1589.0	-1.0	3317.0	1557.0	-1.0	2350.0	632.0	-1.0	1452.0	721.0	-1.0	1095.0	
118.757	1900.0	-1.0	3613.0	1184.0	-1.0	1620.0	1995.0	-1.0	3476.0	1225.0	-1.0	1572.0	1712.0	-1.0	3110.0	1234.0	-1.0	2027.0	2148.0	-1.0	4130.0	4141.0	-1.0	4271.0	1394.0	-1.0	2727.0	1579.0	-1.0	2326.0	1591.0	-1.0	3421.0	1061.0	-1.0	1549.0	1588.0	-1.0	3319.0	1556.0	-1.0	2353.0	632.0	-1.0	1455.0	721.0	-1.0	1096.0	
119.267	1904.0	-1.0	3630.0	1184.0	-1.0	1626.0	2000.0	-1.0	3497.0	1224.0	-1.0	1576.0	1719.0	-1.0	3132.0	1243.0	-1.0	2049.0	2153.0	-1.0	4143.0	4167.0	-1.0	4271.0	1396.0	-1.0	2734.0	1590.0	-1.0	2347.0	1591.0	-1.0	3424.0	1061.0	-1.0	1550.0	1586.0	-1.0	3320.0	1555.0	-1.0	2353.0	632.0	-1.0	1455.0	720.0	-1.0	1095.0	
119.777	1906.0	-1.0	3642.0	1184.0	-1.0	1630.0	2002.0	-1.0	3510.0	1224.0	-1.0	1578.0	1725.0	-1.0	3154.0	1249.0	-1.0	2068.0	2157.0	-1.0	4155.0	4184.0	-1.0	4271.0	1399.0	-1.0	2741.0	1603.0	-1.0	2370.0	1592.0	-1.0	3429.0	1061.0	-1.0	1551.0	1587.0	-1.0	3320.0	1554.0	-1.0	2352.0	633.0	-1.0	1454.0	720.0	-1.0	1093.0	
120.287	1905.0	-1.0	3647.0	1183.0	-1.0	1631.0	2002.0	-1.0	3513.0	1222.0	-1.0	1576.0	1728.0	-1.0	3168.0	1252.0	-1.0	2077.0	2158.0	-1.0	4160.0	4192.0	-1.0	4271.0	1399.0	-1.0	2748.0	1611.0	-1.0	2386.0	1593.0	-1.0	3436.0	1062.0	-1.0	1554.0	1587.0	-1.0	3321.0	1554.0	-1.0	2354.0	632.0	-1.0	1453.0	720.0	-1.0	1092.0	
120.797	1908.0	-1.0	3655.0	1188.0	-1.0	1636.0	2003.0	-1.0	3518.0	1240.0	-1.0	1599.0	1719.0	-1.0	3150.0	1219.0	-1.0	1994.0	2148.0	-1.0	4146.0	3879.0	-1.0	4269.0	1408.0	-1.0	2764.0	1535.0	-1.0	2235.0	1607.0	-1.0	3475.0	1071.0	-1.0	1568.0	1592.0	-1.0	3338.0	1562.0	-1.0	2366.0	634.0	-1.0	1455.0	724.0	-1.0	1098.0	
121.307	1910.0	-1.0	3659.0	1194.0	-1.0	1639.0	2004.0	-1.0	3518.0	1256.0	-1.0	1619.0	1699.0	-1.0	3102.0	1175.0	-1.0	1888.0	2132.0	-1.0	4115.0	3548.0	-1.0	4269.0	1412.0	-1.0	2766.0	1449.0	-1.0	2068.0	1619.0	-1.0	3508.0	1079.0	-1.0	1579.0	1598.0	-1.0	3354.0	1568.0	-1.0	2372.0	635.0	-1.0	1456.0	725.0	-1.0	1100.0	
121.817	1910.0	-1.0	3657.0	1197.0	-1.0	1640.0	2003.0	-1.0	3512.0	1264.0	-1.0	1627.0	1683.0	-1.0	3061.0	1146.0	-1.0	1818.0	2121.0	-1.0	4090.0	3390.0	-1.0	4269.0	1411.0	-1.0	2757.0	1397.0	-1.0	1964.0	1624.0	-1.0	3519.0	1083.0	-1.0	1579.0	1602.0	-1.0	3362.0	1569.0	-1.0	2371.0	634.0	-1.0	1454.0	725.0	-1.0	1098.0	
122.327	1908.0	-1.0	3649.0	1199.0	-1.0	1639.0	1999.0	-1.0	3499.0	1266.0	-1.0	1626.0	1673.0	-1.0	3034.0	1131.0	-1.0	1779.0	2114.0	-1.0	4071.0	3344.0	-1.0	4269.0	1407.0	-1.0	2743.0	1371.0	-1.0	1908.0	1625.0	-1.0	3515.0	1083.0	-1.0	1575.0	1602.0	-1.0	3362.0	1566.0	-1.0	2363.0	632.0	-1.0	1447.0	724.0	-1.0	1093.0	
122.837	1905.0	-1.0	3638.0	1199.0	-1.0	1637.0	1995.0	-1.0	3483.0	1265.0	-1.0	1621.0	1665.0	-1.0	3014.0	1126.0	-1.0	1766.0	2107.0	-1.0	4054.0	3375.0	-1.0	4269.0	1401.0	-1.0	2725.0	1361.0	-1.0	1886.0	1621.0	-1.0	3501.0	1081.0	-1.0	1568.0	1601.0	-1.0	3355.0	1561.0	-1.0	2352.0	628.0	-1.0	1437.0	719.0	-1.0	1085.0	
123.347	1903.0	-1.0	3634.0	1201.0	-1.0	1638.0	1993.0	-1.0	3477.0	1264.0	-1.0	1618.0	1662.0	-1.0	2998.0	1125.0	-1.0	1767.0	2106.0	-1.0	4043.0	3434.0	-1.0	4269.0	1394.0	-1.0	2708.0	1357.0	-1.0	1875.0	1615.0	-1.0	3482.0	1078.0	-1.0	1561.0	1598.0	-1.0	3345.0	1557.0	-1.0	2340.0	624.0	-1.0	1426.0	717.0	-1.0	1077.0	
123.857	1902.0	-1.0	3631.0	1202.0	-1.0	1641.0	1992.0	-1.0	3476.0	1262.0	-1.0	1617.0	1664.0	-1.0	2999.0	1129.0	-1.0	1775.0	2108.0	-1.0	4046.0	3496.0	-1.0	4269.0	1389.0	-1.0	2693.0	1363.0	-1.0	1879.0	1610.0	-1.0	3466.0	1076.0	-1.0	1555.0	1596.0	-1.0	3333.0	1553.0	-1.0	2329.0	621.0	-1.0	1416.0	714.0	-1.0	1071.0	
124.367	1897.0	-1.0	3622.0	1201.0	-1.0	1640.0	1987.0	-1.0	3467.0	1257.0	-1.0	1611.0	1665.0	-1.0	3001.0	1134.0	-1.0	1789.0	2111.0	-1.0	4052.0	3565.0	-1.0	4270.0	1387.0	-1.0	2688.0	1372.0	-1.0	1896.0	1606.0	-1.0	3459.0	1075.0	-1.0	1554.0	1595.0	-1.0	3326.0	1552.0	-1.0	2324.0	621.0	-1.0	1409.0	713.0	-1.0	1069.0	
124.877	1892.0	-1.0	3605.0	1199.0	-1.0	1635.0	1981.0	-1.0	3449.0	1252.0	-1.0	1602.0	1663.0	-1.0	2994.0	1138.0	-1.0	1800.0	2111.0	-1.0	4051.0	3618.0	-1.0	4270.0	1383.0	-1.0	2682.0	1378.0	-1.0	1910.0	1603.0	-1.0	3449.0	1074.0	-1.0	1554.0	1594.0	-1.0	3325.0	1551.0	-1.0	2322.0	621.0	-1.0	1409.0	714.0	-1.0	1070.0	
125.387	1886.0	-1.0	3583.0	1195.0	-1.0	1626.0	1974.0	-1.0	3425.0	1245.0	-1.0	1591.0	1660.0	-1.0	2983.0	1141.0	-1.0	1809.0	2109.0	-1.0	4041.0	3672.0	-1.0	4270.0	1379.0	-1.0	2667.0	1387.0	-1.0	1929.0	1597.0	-1.0	3432.0	1071.0	-1.0	1549.0	1592.0	-1.0	3316.0	1548.0	-1.0	2317.0	619.0	-1.0	1407.0	713.0	-1.0	1068.0	
125.897	1876.0	-1.0	3558.0	1187.0	-1.0	1616.0	1963.0	-1.0	3396.0	1235.0	-1.0	1579.0	1659.0	-1.0	2978.0	1147.0	-1.0	1823.0	2106.0	-1.0	4030.0	3735.0	-1.0	4270.0	1373.0	-1.0	2652.0	1398.0	-1.0	1953.0	1589.0	-1.0	3411.0	1065.0	-1.0	1542.0	1587.0	-1.0	3303.0	1545.0	-1.0	2309.0	617.0	-1.0	1401.0	712.0	-1.0	1066.0	
126.407	1870.0	-1.0	3540.0	1182.0	-1.0	1610.0	1955.0	-1.0	3374.0	1226.0	-1.0	1571.0	1661.0	-1.0	2974.0	1156.0	-1.0	1844.0	2105.0	-1.0	4021.0	3809.0	-1.0	4270.0	1367.0	-1.0	2636.0	1412.0	-1.0	1976.0	1582.0	-1.0	3389.0	1062.0	-1.0	1534.0	1582.0	-1.0	3288.0	1541.0	-1.0	2300.0	614.0	-1.0	1394.0	711.0	-1.0	1061.0	
126.907	1869.0	-1.0	3535.0	1183.0	-1.0	1609.0	1956.0	-1.0	3373.0	1226.0	-1.0	1569.0	1668.0	-1.0	2989.0	1166.0	-1.0	1867.0	2108.0	-1.0	4027.0	3875.0	-1.0	4270.0	1365.0	-1.0	2627.0	1425.0	-1.0	1997.0	1579.0	-1.0	3374.0	1060.0	-1.0	1530.0	1578.0	-1.0	3274.0	1538.0	-1.0	2293.0	611.0	-1.0	1387.0	710.0	-1.0	1058.0	
127.406	1869.0	-1.0	3532.0	1183.0	-1.0	1608.0	1957.0	-1.0	3374.0	1223.0	-1.0	1566.0	1675.0	-1.0	3009.0	1176.0	-1.0	1893.0	2111.0	-1.0	4035.0	3929.0	-1.0	4270.0	1364.0	-1.0	2631.0	1448.0	-1.0	2048.0	1576.0	-1.0	3373.0	1058.0	-1.0	1529.0	1577.0	-1.0	3271.0	1537.0	-1.0	2291.0	612.0	-1.0	1386.0	709.0	-1.0	1057.0	
127.905	1868.0	-1.0	3526.0	1181.0	-1.0	1604.0	1956.0	-1.0	3371.0	1219.0	-1.0	1558.0	1679.0	-1.0	3022.0	1189.0	-1.0	1928.0	2111.0	-1.0	4037.0	3981.0	-1.0	4270.0	1363.0	-1.0	2631.0	1482.0	-1.0	2121.0	1572.0	-1.0	3365.0	1054.0	-1.0	1525.0	1576.0	-1.0	3269.0	1534.0	-1.0	2287.0	612.0	-1.0	1388.0	708.0	-1.0	1054.0	
128.405	1867.0	-1.0	3519.0	1180.0	-1.0	1598.0	1955.0	-1.0	3365.0	1213.0	-1.0	1545.0	1682.0	-1.0	3026.0	1202.0	-1.0	1960.0	2109.0	-1.0	4032.0	4027.0	-1.0	4271.0	1360.0	-1.0	2625.0	1512.0	-1.0	2183.0	1567.0	-1.0	3353.0	1049.0	-1.0	1518.0	1573.0	-1.0	3262.0	1530.0	-1.0	2279.0	613.0	-1.0	1387.0	706.0	-1.0	1051.0	
128.904	1868.0	-1.0	3516.0	1178.0	-1.0	1593.0	1956.0	-1.0	3362.0	1208.0	-1.0	1536.0	1681.0	-1.0	3019.0	1212.0	-1.0	1987.0	2105.0	-1.0	4022.0	4066.0	-1.0	4271.0	1356.0	-1.0	2616.0	1530.0	-1.0	2222.0	1563.0	-1.0	3340.0	1045.0	-1.0	1508.0	1569.0	-1.0	3252.0	1525.0	-1.0	2268.0	610.0	-1.0	1384.0	702.0	-1.0	1044.0	
129.403	1869.0	-1.0	3524.0	1177.0	-1.0	1594.0	1960.0	-1.0	3377.0	1205.0	-1.0	1534.0	1684.0	-1.0	3028.0	1223.0	-1.0	2011.0	2107.0	-1.0	4026.0	4099.0	-1.0	4270.0	1355.0	-1.0	2613.0	1545.0	-1.0	2247.0	1561.0	-1.0	3334.0	1042.0	-1.0	1505.0	1566.0	-1.0	3242.0	1520.0	-1.0	2258.0	608.0	-1.0	1381.0	700.0	-1.0	1040.0	
129.903	1871.0	-1.0	3532.0	1177.0	-1.0	1594.0	1963.0	-1.0	3391.0	1203.0	-1.0	1531.0	1685.0	-1.0	3035.0	1229.0	-1.0	2029.0	2107.0	-1.0	4031.0	4127.0	-1.0	4271.0	1355.0	-1.0	2617.0	1555.0	-1.0	2274.0	1561.0	-1.0	3339.0	1042.0	-1.0	1507.0	1566.0	-1.0	3246.0	1519.0	-1.0	2258.0	610.0	-1.0	1385.0	700.0	-1.0	1040.0	
130.403	1872.0	-1.0	3537.0	1176.0	-1.0	1593.0	1965.0	-1.0	3399.0	1200.0	-1.0	1528.0	1684.0	-1.0	3033.0	1233.0	-1.0	2041.0	2105.0	-1.0	4029.0	4150.0	-1.0	4271.0	1355.0	-1.0	2621.0	1560.0	-1.0	2287.0	1561.0	-1.0	3344.0	1042.0	-1.0	1508.0	1566.0	-1.0	3250.0	1519.0	-1.0	2261.0	611.0	-1.0	1391.0	701.0	-1.0	1042.0	
130.902	1873.0	-1.0	3540.0	1176.0	-1.0	1591.0	1966.0	-1.0	3399.0	1199.0	-1.0	1524.0	1681.0	-1.0	3024.0	1236.0	-1.0	2049.0	2102.0	-1.0	4023.0	4171.0	-1.0	4271.0	1355.0	-1.0	2623.0	1557.0	-1.0	2282.0	1562.0	-1.0	3347.0	1042.0	-1.0	1509.0	1567.0	-1.0	3251.0	1520.0	-1.0	2263.0	612.0	-1.0	1391.0	701.0	-1.0	1043.0	
131.401	1875.0	-1.0	3547.0	1175.0	-1.0	1591.0	1968.0	-1.0	3405.0	1199.0	-1.0	1525.0	1677.0	-1.0	3011.0	1239.0	-1.0	2056.0	2100.0	-1.0	4016.0	4188.0	-1.0	4271.0	1354.0	-1.0	2621.0	1549.0	-1.0	2266.0	1562.0	-1.0	3349.0	1042.0	-1.0	1511.0	1565.0	-1.0	3249.0	1520.0	-1.0	2264.0	610.0	-1.0	1391.0	701.0	-1.0	1042.0	
131.900	1877.0	-1.0	3559.0	1176.0	-1.0	1594.0	1971.0	-1.0	3416.0	1201.0	-1.0	1529.0	1677.0	-1.0	3013.0	1242.0	-1.0	2063.0	2101.0	-1.0	4021.0	4203.0	-1.0	4271.0	1356.0	-1.0	2627.0	1543.0	-1.0	2248.0	1565.0	-1.0	3356.0	1045.0	-1.0	1515.0	1566.0	-1.0	3250.0	1522.0	-1.0	2266.0	610.0	-1.0	1389.0	701.0	-1.0	1043.0	
132.399	1879.0	-1.0	3565.0	1176.0	-1.0	1592.0	1972.0	-1.0	3419.0	1203.0	-1.0	1532.0	1676.0	-1.0	3010.0	1240.0	-1.0	2058.0	2100.0	-1.0	4021.0	4207.0	-1.0	4271.0	1358.0	-1.0	2635.0	1529.0	-1.0	2220.0	1569.0	-1.0	3369.0	1048.0	-1.0	1522.0	1569.0	-1.0	3260.0	1526.0	-1.0	2274.0	612.0	-1.0	1395.0	703.0	-1.0	1048.0	
132.898	1878.0	-1.0	3562.0	1175.0	-1.0	1588.0	1970.0	-1.0	3412.0	1203.0	-1.0	1530.0	1672.0	-1.0	2999.0	1237.0	-1.0	2048.0	2096.0	-1.0	4012.0	4209.0	-1.0	4271.0	1359.0	-1.0	2637.0	1513.0	-1.0	2189.0	1571.0	-1.0	3375.0	1049.0	-1.0	1524.0	1570.0	-1.0	3266.0	1527.0	-1.0	2278.0	613.0	-1.0	1397.0	703.0	-1.0	1049.0	
133.398	1877.0	-1.0	3558.0	1174.0	-1.0	1584.0	1967.0	-1.0	3401.0	1203.0	-1.0	1528.0	1667.0	-1.0	2983.0	1232.0	-1.0	2037.0	2092.0	-1.0	4001.0	4210.0	-1.0	4271.0	1358.0	-1.0	2636.0	1497.0	-1.0	2160.0	1570.0	-1.0	3376.0	1048.0	-1.0	1523.0	1571.0	-1.0	3266.0	1526.0	-1.0	2275.0	613.0	-1.0	1398.0	703.0	-1.0	1050.0	
133.897	1879.0	-1.0	3562.0	1175.0	-1.0	1583.0	1969.0	-1.0	3403.0	1206.0	-1.0	1529.0	1664.0	-1.0	2970.0	1230.0	-1.0	2029.0	2090.0	-1.0	3991.0	4211.0	-1.0	4271.0	1357.0	-1.0	2631.0	1486.0	-1.0	2138.0	1570.0	-1.0	3374.0	1047.0	-1.0	1520.0	1569.0	-1.0	3264.0	1525.0	-1.0	2272.0	612.0	-1.0	1395.0	703.0	-1.0	1047.0	
134.396	1881.0	-1.0	3568.0	1174.0	-1.0	1581.0	1971.0	-1.0	3409.0	1210.0	-1.0	1535.0	1662.0	-1.0	2969.0	1220.0	-1.0	2005.0	2090.0	-1.0	3994.0	4169.0	-1.0	4271.0	1360.0	-1.0	2636.0	1465.0	-1.0	2096.0	1575.0	-1.0	3383.0	1049.0	-1.0	1521.0	1569.0	-1.0	3262.0	1524.0	-1.0	2267.0	611.0	-1.0	1392.0	702.0	-1.0	1044.0	
134.895	1880.0	-1.0	3565.0	1173.0	-1.0	1577.0	1970.0	-1.0	3407.0	1211.0	-1.0	1534.0	1660.0	-1.0	2967.0	1210.0	-1.0	1982.0	2088.0	-1.0	3992.0	4153.0	-1.0	4271.0	1361.0	-1.0	2641.0	1447.0	-1.0	2063.0	1578.0	-1.0	3391.0	1049.0	-1.0	1522.0	1571.0	-1.0	3266.0	1525.0	-1.0	2267.0	612.0	-1.0	1395.0	701.0	-1.0	1045.0	
135.394	1877.0	-1.0	3555.0	1171.0	-1.0	1569.0	1968.0	-1.0	3396.0	1207.0	-1.0	1525.0	1657.0	-1.0	2959.0	1206.0	-1.0	1969.0	2084.0	-1.0	3981.0	4160.0	-1.0	4271.0	1359.0	-1.0	2637.0	1436.0	-1.0	2041.0	1575.0	-1.0	3386.0	1046.0	-1.0	1517.0	1570.0	-1.0	3265.0	1522.0	-1.0	2262.0	612.0	-1.0	1396.0	700.0	-1.0	1043.0	
135.893	1874.0	-1.0	3542.0	1168.0	-1.0	1560.0	1963.0	-1.0	3381.0	1203.0	-1.0	1516.0	1653.0	-1.0	2948.0	1199.0	-1.0	1951.0	2077.0	-1.0	3967.0	4166.0	-1.0	4271.0	1357.0	-1.0	2627.0	1421.0	-1.0	2008.0	1574.0	-1.0	3377.0	1043.0	-1.0	1509.0	1568.0	-1.0	3260.0	1517.0	-1.0	2253.0	610.0	-1.0	1392.0	698.0	-1.0	1039.0	
136.392	1872.0	-1.0	3531.0	1165.0	-1.0	1553.0	1961.0	-1.0	3369.0	1202.0	-1.0	1510.0	1647.0	-1.0	2930.0	1190.0	-1.0	1924.0	2073.0	-1.0	3953.0	4147.0	-1.0	4271.0	1353.0	-1.0	2619.0	1403.0	-1.0	1971.0	1572.0	-1.0	3370.0	1041.0	-1.0	1502.0	1567.0	-1.0	3256.0	1515.0	-1.0	2246.0	610.0	-1.0	1391.0	698.0	-1.0	1037.0	
136.891	1872.0	-1.0	3533.0	1166.0	-1.0	1553.0	1963.0	-1.0	3376.0	1203.0	-1.0	1512.0	1644.0	-1.0	2920.0	1182.0	-1.0	1904.0	2071.0	-1.0	3948.0	4133.0	-1.0	4271.0	1353.0	-1.0	2613.0	1389.0	-1.0	1943.0	1572.0	-1.0	3366.0	1040.0	-1.0	1497.0	1567.0	-1.0	3253.0	1514.0	-1.0	2239.0	609.0	-1.0	1389.0	698.0	-1.0	1036.0	
137.390	1873.0	-1.0	3536.0	1168.0	-1.0	1555.0	1966.0	-1.0	3385.0	1206.0	-1.0	1517.0	1641.0	-1.0	2915.0	1173.0	-1.0	1880.0	2071.0	-1.0	3952.0	4082.0	-1.0	4271.0	1358.0	-1.0	2621.0	1375.0	-1.0	1909.0	1576.0	-1.0	3377.0	1042.0	-1.0	1499.0	1569.0	-1.0	3254.0	1515.0	-1.0	2237.0	610.0	-1.0	1389.0	698.0	-1.0	1037.0	
137.889	1873.0	-1.0	3535.0	1169.0	-1.0	1554.0	1967.0	-1.0	3386.0	1209.0	-1.0	1519.0	1637.0	-1.0	2910.0	1165.0	-1.0	1859.0	2070.0	-1.0	3952.0	4058.0	-1.0	4270.0	1361.0	-1.0	2628.0	1362.0	-1.0	1888.0	1580.0	-1.0	3390.0	1044.0	-1.0	1502.0	1571.0	-1.0	3264.0	1516.0	-1.0	2240.0	612.0	-1.0	1394.0	700.0	-1.0	1040.0	
138.388	1873.0	-1.0	3529.0	1169.0	-1.0	1553.0	1967.0	-1.0	3382.0	1210.0	-1.0	1519.0	1631.0	-1.0	2898.0	1158.0	-1.0	1842.0	2067.0	-1.0	3946.0	4041.0	-1.0	4270.0	1361.0	-1.0	2631.0	1354.0	-1.0	1872.0	1582.0	-1.0	3393.0	1044.0	-1.0	1502.0	1574.0	-1.0	3269.0	1517.0	-1.0	2242.0	613.0	-1.0	1399.0	701.0	-1.0	1043.0	
138.887	1872.0	-1.0	3522.0	1169.0	-1.0	1550.0	1965.0	-1.0	3375.0	1210.0	-1.0	1516.0	1627.0	-1.0	2888.0	1155.0	-1.0	1832.0	2064.0	-1.0	3938.0	4045.0	-1.0	4270.0	1360.0	-1.0	2626.0	1354.0	-1.0	1876.0	1580.0	-1.0	3387.0	1043.0	-1.0	1498.0	1572.0	-1.0	3267.0	1516.0	-1.0	2238.0	612.0	-1.0	1398.0	702.0	-1.0	1043.0	
139.386	1870.0	-1.0	3515.0	1168.0	-1.0	1548.0	1962.0	-1.0	3366.0	1208.0	-1.0	1512.0	1627.0	-1.0	2885.0	1157.0	-1.0	1839.0	2062.0	-1.0	3931.0	4056.0	-1.0	4270.0	1356.0	-1.0	2618.0	1370.0	-1.0	1908.0	1576.0	-1.0	3373.0	1040.0	-1.0	1493.0	1571.0	-1.0	3261.0	1515.0	-1.0	2234.0	611.0	-1.0	1395.0	700.0	-1.0	1042.0	
139.885	1870.0	-1.0	3512.0	1168.0	-1.0	1548.0	1963.0	-1.0	3363.0	1206.0	-1.0	1510.0	1628.0	-1.0	2884.0	1166.0	-1.0	1863.0	2062.0	-1.0	3927.0	4074.0	-1.0	4270.0	1353.0	-1.0	2611.0	1386.0	-1.0	1931.0	1572.0	-1.0	3362.0	1038.0	-1.0	1489.0	1569.0	-1.0	3255.0	1513.0	-1.0	2231.0	609.0	-1.0	1390.0	700.0	-1.0	1041.0	
140.384	1872.0	-1.0	3516.0	1169.0	-1.0	1552.0	1966.0	-1.0	3371.0	1208.0	-1.0	1513.0	1630.0	-1.0	2882.0	1173.0	-1.0	1878.0	2064.0	-1.0	3928.0	4089.0	-1.0	4270.0	1352.0	-1.0	2607.0	1387.0	-1.0	1934.0	1570.0	-1.0	3355.0	1038.0	-1.0	1487.0	1568.0	-1.0	3248.0	1513.0	-1.0	2230.0	608.0	-1.0	1387.0	698.0	-1.0	1040.0	
140.884	1872.0	-1.0	3522.0	1171.0	-1.0	1557.0	1967.0	-1.0	3379.0	1210.0	-1.0	1519.0	1632.0	-1.0	2885.0	1175.0	-1.0	1882.0	2067.0	-1.0	3931.0	4096.0	-1.0	4271.0	1352.0	-1.0	2605.0	1385.0	-1.0	1923.0	1570.0	-1.0	3352.0	1039.0	-1.0	1487.0	1566.0	-1.0	3243.0	1513.0	-1.0	2228.0	607.0	-1.0	1382.0	699.0	-1.0	1039.0	
141.383	1873.0	-1.0	3523.0	1172.0	-1.0	1560.0	1968.0	-1.0	3382.0	1210.0	-1.0	1522.0	1633.0	-1.0	2889.0	1176.0	-1.0	1886.0	2067.0	-1.0	3935.0	4104.0	-1.0	4271.0	1354.0	-1.0	2608.0	1384.0	-1.0	1922.0	1571.0	-1.0	3355.0	1040.0	-1.0	1490.0	1565.0	-1.0	3238.0	1513.0	-1.0	2226.0	606.0	-1.0	1379.0	699.0	-1.0	1037.0	
141.882	1871.0	-1.0	3518.0	1170.0	-1.0	1559.0	1965.0	-1.0	3377.0	1209.0	-1.0	1522.0	1631.0	-1.0	2889.0	1177.0	-1.0	1889.0	2065.0	-1.0	3932.0	4116.0	-1.0	4271.0	1354.0	-1.0	2610.0	1385.0	-1.0	1925.0	1571.0	-1.0	3356.0	1041.0	-1.0	1493.0	1568.0	-1.0	3241.0	1515.0	-1.0	2229.0	607.0	-1.0	1378.0	700.0	-1.0	1039.0	
142.381	1869.0	-1.0	3512.0	1170.0	-1.0	1557.0	1963.0	-1.0	3369.0	1207.0	-1.0	1520.0	1629.0	-1.0	2883.0	1178.0	-1.0	1891.0	2062.0	-1.0	3925.0	4128.0	-1.0	4271.0	1353.0	-1.0	2611.0	1386.0	-1.0	1927.0	1570.0	-1.0	3357.0	1042.0	-1.0	1495.0	1567.0	-1.0	3245.0	1516.0	-1.0	2233.0	608.0	-1.0	1379.0	700.0	-1.0	1041.0	
142.881	1868.0	-1.0	3508.0	1169.0	-1.0	1555.0	1960.0	-1.0	3361.0	1206.0	-1.0	1518.0	1627.0	-1.0	2877.0	1179.0	-1.0	1894.0	2059.0	-1.0	3917.0	4139.0	-1.0	4271.0	1352.0	-1.0	2608.0	1384.0	-1.0	1926.0	1570.0	-1.0	3355.0	1042.0	-1.0	1495.0	1569.0	-1.0	3247.0	1517.0	-1.0	2235.0	607.0	-1.0	1380.0	699.0	-1.0	1042.0	
143.380	1867.0	-1.0	3504.0	1168.0	-1.0	1552.0	1957.0	-1.0	3352.0	1204.0	-1.0	1515.0	1624.0	-1.0	2869.0	1180.0	-1.0	1897.0	2055.0	-1.0	3908.0	4150.0	-1.0	4271.0	1349.0	-1.0	2606.0	1383.0	-1.0	1925.0	1568.0	-1.0	3354.0	1041.0	-1.0	1495.0	1568.0	-1.0	3248.0	1516.0	-1.0	2236.0	606.0	-1.0	1380.0	699.0	-1.0	1042.0	
143.879	1868.0	-1.0	3504.0	1169.0	-1.0	1552.0	1958.0	-1.0	3349.0	1204.0	-1.0	1514.0	1621.0	-1.0	2861.0	1182.0	-1.0	1902.0	2052.0	-1.0	3899.0	4157.0	-1.0	4271.0	1349.0	-1.0	2603.0	1381.0	-1.0	1920.0	1567.0	-1.0	3351.0	1040.0	-1.0	1494.0	1568.0	-1.0	3248.0	1517.0	-1.0	2236.0	606.0	-1.0	1377.0	700.0	-1.0	1042.0	
144.378	1870.0	-1.0	3514.0	1170.0	-1.0	1555.0	1961.0	-1.0	3360.0	1204.0	-1.0	1517.0	1624.0	-1.0	2862.0	1184.0	-1.0	1906.0	2053.0	-1.0	3898.0	4163.0	-1.0	4271.0	1349.0	-1.0	2600.0	1380.0	-1.0	1917.0	1567.0	-1.0	3348.0	1040.0	-1.0	1491.0	1568.0	-1.0	3244.0	1517.0	-1.0	2234.0	605.0	-1.0	1375.0	700.0	-1.0	1041.0	
144.877	1872.0	-1.0	3522.0	1170.0	-1.0	1556.0	1963.0	-1.0	3371.0	1203.0	-1.0	1517.0	1628.0	-1.0	2877.0	1185.0	-1.0	1911.0	2054.0	-1.0	3904.0	4163.0	-1.0	4271.0	1350.0	-1.0	2602.0	1382.0	-1.0	1917.0	1570.0	-1.0	3354.0	1040.0	-1.0	1491.0	1567.0	-1.0	3242.0	1517.0	-1.0	2231.0	606.0	-1.0	1372.0	700.0	-1.0	1039.0	
145.376	1872.0	-1.0	3526.0	1168.0	-1.0	1555.0	1963.0	-1.0	3376.0	1200.0	-1.0	1514.0	1631.0	-1.0	2889.0	1186.0	-1.0	1913.0	2053.0	-1.0	3907.0	4159.0	-1.0	4271.0	1350.0	-1.0	2607.0	1383.0	-1.0	1920.0	1571.0	-1.0	3362.0	1040.0	-1.0	1493.0	1570.0	-1.0	3248.0	1519.0	-1.0	2234.0	608.0	-1.0	1378.0	702.0	-1.0	1040.0	
145.875	1872.0	-1.0	3528.0	1167.0	-1.0	1552.0	1964.0	-1.0	3379.0	1198.0	-1.0	1510.0	1631.0	-1.0	2894.0	1184.0	-1.0	1911.0	2050.0	-1.0	3903.0	4149.0	-1.0	4271.0	1348.0	-1.0	2607.0	1381.0	-1.0	1920.0	1570.0	-1.0	3364.0	1038.0	-1.0	1491.0	1571.0	-1.0	3254.0	1520.0	-1.0	2235.0	608.0	-1.0	1381.0	702.0	-1.0	1042.0	
146.374	1872.0	-1.0	3528.0	1165.0	-1.0	1549.0	1962.0	-1.0	3378.0	1195.0	-1.0	1505.0	1629.0	-1.0	2889.0	1182.0	-1.0	1905.0	2047.0	-1.0	3893.0	4145.0	-1.0	4270.0	1346.0	-1.0	2600.0	1377.0	-1.0	1911.0	1569.0	-1.0	3361.0	1037.0	-1.0	1486.0	1570.0	-1.0	3252.0	1518.0	-1.0	2231.0	608.0	-1.0	1382.0	701.0	-1.0	1040.0	
146.873	1872.0	-1.0	3526.0	1163.0	-1.0	1543.0	1961.0	-1.0	3372.0	1192.0	-1.0	1501.0	1622.0	-1.0	2871.0	1176.0	-1.0	1891.0	2042.0	-1.0	3881.0	4114.0	-1.0	4271.0	1344.0	-1.0	2592.0	1370.0	-1.0	1897.0	1566.0	-1.0	3356.0	1034.0	-1.0	1481.0	1569.0	-1.0	3247.0	1516.0	-1.0	2225.0	607.0	-1.0	1381.0	700.0	-1.0	1037.0	
147.372	1874.0	-1.0	3530.0	1163.0	-1.0	1541.0	1965.0	-1.0	3379.0	1197.0	-1.0	1505.0	1615.0	-1.0	2853.0	1158.0	-1.0	1842.0	2038.0	-1.0	3868.0	3942.0	-1.0	4270.0	1342.0	-1.0	2584.0	1345.0	-1.0	1838.0	1568.0	-1.0	3359.0	1034.0	-1.0	1478.0	1568.0	-1.0	3246.0	1517.0	-1.0	2225.0	609.0	-1.0	1382.0	702.0	-1.0	1041.0	
147.872	1877.0	-1.0	3543.0	1164.0	-1.0	1544.0	1971.0	-1.0	3401.0	1205.0	-1.0	1516.0	1612.0	-1.0	2844.0	1137.0	-1.0	1789.0	2038.0	-1.0	3863.0	3740.0	-1.0	4270.0	1341.0	-1.0	2578.0	1322.0	-1.0	1793.0	1570.0	-1.0	3362.0	1036.0	-1.0	1479.0	1569.0	-1.0	3245.0	1519.0	-1.0	2229.0	608.0	-1.0	1383.0	705.0	-1.0	1047.0	
148.371	1880.0	-1.0	3555.0	1167.0	-1.0	1550.0	1977.0	-1.0	3421.0	1210.0	-1.0	1526.0	1614.0	-1.0	2852.0	1123.0	-1.0	1758.0	2041.0	-1.0	3872.0	3615.0	-1.0	4270.0	1341.0	-1.0	2576.0	1317.0	-1.0	1781.0	1570.0	-1.0	3363.0	1039.0	-1.0	1482.0	1568.0	-1.0	3241.0	1522.0	-1.0	2232.0	609.0	-1.0	1383.0	708.0	-1.0	1050.0	
148.871	1880.0	-1.0	3559.0	1168.0	-1.0	1553.0	1978.0	-1.0	3428.0	1212.0	-1.0	1531.0	1613.0	-1.0	2855.0	1114.0	-1.0	1737.0	2042.0	-1.0	3875.0	3542.0	-1.0	4270.0	1342.0	-1.0	2578.0	1315.0	-1.0	1775.0	1571.0	-1.0	3369.0	1041.0	-1.0	1487.0	1569.0	-1.0	3235.0	1525.0	-1.0	2233.0	609.0	-1.0	1379.0	709.0	-1.0	1050.0	
149.370	1880.0	-1.0	3556.0	1169.0	-1.0	1552.0	1977.0	-1.0	3424.0	1215.0	-1.0	1533.0	1608.0	-1.0	2843.0	1104.0	-1.0	1711.0	2039.0	-1.0	3866.0	3466.0	-1.0	4270.0	1340.0	-1.0	2576.0	1304.0	-1.0	1759.0	1572.0	-1.0	3368.0	1043.0	-1.0	1490.0	1568.0	-1.0	3236.0	1526.0	-1.0	2235.0	610.0	-1.0	1379.0	710.0	-1.0	1051.0	
149.869	1878.0	-1.0	3549.0	1167.0	-1.0	1549.0	1973.0	-1.0	3414.0	1214.0	-1.0	1532.0	1599.0	-1.0	2820.0	1093.0	-1.0	1686.0	2033.0	-1.0	3851.0	3403.0	-1.0	4270.0	1337.0	-1.0	2568.0	1293.0	-1.0	1737.0	1570.0	-1.0	3363.0	1043.0	-1.0	1489.0	1569.0	-1.0	3234.0	1526.0	-1.0	2233.0	608.0	-1.0	1377.0	710.0	-1.0	1050.0	
150.368	1875.0	-1.0	3539.0	1167.0	-1.0	1545.0	1969.0	-1.0	3401.0	1212.0	-1.0	1526.0	1591.0	-1.0	2799.0	1087.0	-1.0	1674.0	2029.0	-1.0	3835.0	3388.0	-1.0	4270.0	1333.0	-1.0	2555.0	1289.0	-1.0	1726.0	1567.0	-1.0	3350.0	1041.0	-1.0	1484.0	1568.0	-1.0	3231.0	1525.0	-1.0	2230.0	607.0	-1.0	1373.0	709.0	-1.0	1049.0	
150.867	1874.0	-1.0	3532.0	1166.0	-1.0	1541.0	1966.0	-1.0	3389.0	1209.0	-1.0	1519.0	1585.0	-1.0	2780.0	1085.0	-1.0	1669.0	2026.0	-1.0	3820.0	3401.0	-1.0	4270.0	1330.0	-1.0	2545.0	1287.0	-1.0	1722.0	1563.0	-1.0	3336.0	1039.0	-1.0	1480.0	1567.0	-1.0	3226.0	1523.0	-1.0	2226.0	606.0	-1.0	1370.0	708.0	-1.0	1048.0	
151.366	1876.0	-1.0	3534.0	1166.0	-1.0	1541.0	1967.0	-1.0	3391.0	1208.0	-1.0	1516.0	1583.0	-1.0	2769.0	1087.0	-1.0	1673.0	2024.0	-1.0	3814.0	3430.0	-1.0	4270.0	1328.0	-1.0	2538.0	1289.0	-1.0	1725.0	1560.0	-1.0	3325.0	1037.0	-1.0	1476.0	1566.0	-1.0	3222.0	1522.0	-1.0	2223.0	605.0	-1.0	1368.0	708.0	-1.0	1046.0	
151.865	1878.0	-1.0	3541.0	1168.0	-1.0	1543.0	1971.0	-1.0	3400.0	1207.0	-1.0	1517.0	1585.0	-1.0	2774.0	1091.0	-1.0	1684.0	2028.0	-1.0	3822.0	3472.0	-1.0	4270.0	1329.0	-1.0	2537.0	1295.0	-1.0	1732.0	1559.0	-1.0	3318.0	1036.0	-1.0	1473.0	1564.0	-1.0	3217.0	1521.0	-1.0	2220.0	604.0	-1.0	1366.0	708.0	-1.0	1045.0	
152.365	1878.0	-1.0	3544.0	1167.0	-1.0	1543.0	1970.0	-1.0	3404.0	1207.0	-1.0	1514.0	1587.0	-1.0	2781.0	1094.0	-1.0	1691.0	2030.0	-1.0	3828.0	3508.0	-1.0	4270.0	1331.0	-1.0	2543.0	1301.0	-1.0	1743.0	1560.0	-1.0	3322.0	1036.0	-1.0	1473.0	1566.0	-1.0	3220.0	1521.0	-1.0	2220.0	605.0	-1.0	1365.0	707.0	-1.0	1042.0	
152.864	1878.0	-1.0	3542.0	1165.0	-1.0	1538.0	1970.0	-1.0	3401.0	1203.0	-1.0	1507.0	1587.0	-1.0	2784.0	1094.0	-1.0	1690.0	2030.0	-1.0	3829.0	3524.0	-1.0	4270.0	1331.0	-1.0	2547.0	1303.0	-1.0	1748.0	1561.0	-1.0	3325.0	1035.0	-1.0	1472.0	1567.0	-1.0	3226.0	1521.0	-1.0	2222.0	606.0	-1.0	1370.0	706.0	-1.0	1043.0	
153.363	1878.0	-1.0	3538.0	1163.0	-1.0	1533.0	1968.0	-1.0	3396.0	1200.0	-1.0	1499.0	1588.0	-1.0	2785.0	1092.0	-1.0	1684.0	2029.0	-1.0	3824.0	3519.0	-1.0	4270.0	1331.0	-1.0	2545.0	1302.0	-1.0	1747.0	1559.0	-1.0	3320.0	1033.0	-1.0	1467.0	1568.0	-1.0	3229.0	1519.0	-1.0	2220.0	607.0	-1.0	1373.0	705.0	-1.0	1041.0	
153.862	1876.0	-1.0	3532.0	1160.0	-1.0	1525.0	1965.0	-1.0	3386.0	1196.0	-1.0	1488.0	1586.0	-1.0	2780.0	1089.0	-1.0	1677.0	2026.0	-1.0	3817.0	3515.0	-1.0	4270.0	1329.0	-1.0	2538.0	1298.0	-1.0	1738.0	1556.0	-1.0	3315.0	1029.0	-1.0	1460.0	1566.0	-1.0	3225.0	1516.0	-1.0	2212.0	607.0	-1.0	1371.0	703.0	-1.0	1035.0	
154.361	1877.0	-1.0	3532.0	1158.0	-1.0	1520.0	1966.0	-1.0	3385.0	1194.0	-1.0	1481.0	1586.0	-1.0	2780.0	1088.0	-1.0	1671.0	2025.0	-1.0	3815.0	3515.0	-1.0	4270.0	1327.0	-1.0	2534.0	1296.0	-1.0	1730.0	1556.0	-1.0	3309.0	1027.0	-1.0	1453.0	1566.0	-1.0	3224.0	1512.0	-1.0	2208.0	606.0	-1.0	1372.0	703.0	-1.0	1034.0	
154.860	1876.0	-1.0	3535.0	1152.0	-1.0	1511.0	1966.0	-1.0	3393.0	1183.0	-1.0	1466.0	1592.0	-1.0	2793.0	1150.0	-1.0	1807.0	2032.0	-1.0	3830.0	3647.0	-1.0	4270.0	1322.0	-1.0	2522.0	1430.0	-1.0	1966.0	1546.0	-1.0	3285.0	1030.0	-1.0	1450.0	1565.0	-1.0	3220.0	1525.0	-1.0	2215.0	607.0	-1.0	1372.0	703.0	-1.0	1034.0	
155.359	1876.0	-1.0	3534.0	1145.0	-1.0	1502.0	1966.0	-1.0	3398.0	1171.0	-1.0	1448.0	1598.0	-1.0	2807.0	1200.0	-1.0	1928.0	2039.0	-1.0	3847.0	3762.0	-1.0	4270.0	1318.0	-1.0	2519.0	1509.0	-1.0	2131.0	1540.0	-1.0	3271.0	1032.0	-1.0	1449.0	1565.0	-1.0	3215.0	1531.0	-1.0	2220.0	607.0	-1.0	1371.0	702.0	-1.0	1032.0	
155.859	1874.0	-1.0	3527.0	1140.0	-1.0	1492.0	1964.0	-1.0	3393.0	1163.0	-1.0	1432.0	1600.0	-1.0	2812.0	1224.0	-1.0	1996.0	2041.0	-1.0	3854.0	3818.0	-1.0	4270.0	1316.0	-1.0	2516.0	1537.0	-1.0	2193.0	1535.0	-1.0	3260.0	1032.0	-1.0	1445.0	1563.0	-1.0	3212.0	1533.0	-1.0	2223.0	608.0	-1.0	1373.0	701.0	-1.0	1032.0	
156.358	1871.0	-1.0	3517.0	1136.0	-1.0	1482.0	1962.0	-1.0	3384.0	1154.0	-1.0	1418.0	1599.0	-1.0	2808.0	1238.0	-1.0	2030.0	2042.0	-1.0	3855.0	3859.0	-1.0	4270.0	1312.0	-1.0	2508.0	1543.0	-1.0	2202.0	1530.0	-1.0	3246.0	1030.0	-1.0	1440.0	1561.0	-1.0	3207.0	1533.0	-1.0	2222.0	607.0	-1.0	1373.0	701.0	-1.0	1031.0	
156.857	1867.0	-1.0	3503.0	1131.0	-1.0	1472.0	1957.0	-1.0	3370.0	1147.0	-1.0	1406.0	1597.0	-1.0	2802.0	1245.0	-1.0	2046.0	2043.0	-1.0	3853.0	3887.0	-1.0	4270.0	1309.0	-1.0	2501.0	1533.0	-1.0	2184.0	1527.0	-1.0	3233.0	1028.0	-1.0	1434.0	1559.0	-1.0	3198.0	1532.0	-1.0	2216.0	606.0	-1.0	1368.0	699.0	-1.0	1028.0	
157.356	1865.0	-1.0	3493.0	1128.0	-1.0	1465.0	1955.0	-1.0	3360.0	1145.0	-1.0	1401.0	1595.0	-1.0	2792.0	1243.0	-1.0	2038.0	2043.0	-1.0	3850.0	3902.0	-1.0	4270.0	1310.0	-1.0	2498.0	1509.0	-1.0	2131.0	1526.0	-1.0	3226.0	1028.0	-1.0	1431.0	1558.0	-1.0	3190.0	1532.0	-1.0	2214.0	605.0	-1.0	1367.0	699.0	-1.0	1027.0	
157.855	1867.0	-1.0	3497.0	1129.0	-1.0	1467.0	1958.0	-1.0	3372.0	1149.0	-1.0	1406.0	1598.0	-1.0	2795.0	1240.0	-1.0	2031.0	2048.0	-1.0	3858.0	3895.0	-1.0	4270.0	1311.0	-1.0	2498.0	1487.0	-1.0	2089.0	1527.0	-1.0	3221.0	1030.0	-1.0	1431.0	1557.0	-1.0	3184.0	1533.0	-1.0	2211.0	605.0	-1.0	1363.0	701.0	-1.0	1026.0	
158.354	1867.0	-1.0	3500.0	1129.0	-1.0	1468.0	1960.0	-1.0	3380.0	1150.0	-1.0	1408.0	1602.0	-1.0	2803.0	1247.0	-1.0	2052.0	2053.0	-1.0	3869.0	3902.0	-1.0	4270.0	1313.0	-1.0	2505.0	1488.0	-1.0	2092.0	1528.0	-1.0	3224.0	1033.0	-1.0	1435.0	1558.0	-1.0	3183.0	1534.0	-1.0	2213.0	606.0	-1.0	1362.0	702.0	-1.0	1026.0	
158.853	1868.0	-1.0	3494.0	1130.0	-1.0	1467.0	1961.0	-1.0	3377.0	1150.0	-1.0	1406.0	1604.0	-1.0	2808.0	1255.0	-1.0	2072.0	2054.0	-1.0	3875.0	3917.0	-1.0	4271.0	1314.0	-1.0	2512.0	1489.0	-1.0	2097.0	1528.0	-1.0	3225.0	1034.0	-1.0	1438.0	1560.0	-1.0	3186.0	1535.0	-1.0	2215.0	607.0	-1.0	1364.0	703.0	-1.0	1028.0	
159.352	1867.0	-1.0	3488.0	1130.0	-1.0	1465.0	1961.0	-1.0	3372.0	1150.0	-1.0	1404.0	1606.0	-1.0	2810.0	1259.0	-1.0	2083.0	2055.0	-1.0	3876.0	3931.0	-1.0	4271.0	1316.0	-1.0	2515.0	1484.0	-1.0	2089.0	1528.0	-1.0	3222.0	1034.0	-1.0	1438.0	1559.0	-1.0	3186.0	1535.0	-1.0	2217.0	606.0	-1.0	1363.0	702.0	-1.0	1027.0	
159.852	1868.0	-1.0	3481.0	1131.0	-1.0	1462.0	1961.0	-1.0	3364.0	1150.0	-1.0	1402.0	1608.0	-1.0	2809.0	1262.0	-1.0	2090.0	2056.0	-1.0	3875.0	3941.0	-1.0	4271.0	1318.0	-1.0	2518.0	1479.0	-1.0	2077.0	1528.0	-1.0	3218.0	1034.0	-1.0	1436.0	1559.0	-1.0	3183.0	1534.0	-1.0	2215.0	605.0	-1.0	1360.0	702.0	-1.0	1024.0	
160.351	1871.0	-1.0	3491.0	1131.0	-1.0	1466.0	1965.0	-1.0	3379.0	1152.0	-1.0	1406.0	1615.0	-1.0	2823.0	1268.0	-1.0	2100.0	2062.0	-1.0	3886.0	3948.0	-1.0	4271.0	1321.0	-1.0	2523.0	1475.0	-1.0	2064.0	1529.0	-1.0	3217.0	1035.0	-1.0	1435.0	1559.0	-1.0	3179.0	1534.0	-1.0	2214.0	604.0	-1.0	1356.0	701.0	-1.0	1020.0	
160.850	1873.0	-1.0	3496.0	1133.0	-1.0	1468.0	1969.0	-1.0	3389.0	1154.0	-1.0	1408.0	1622.0	-1.0	2843.0	1272.0	-1.0	2110.0	2068.0	-1.0	3901.0	3944.0	-1.0	4271.0	1326.0	-1.0	2540.0	1474.0	-1.0	2061.0	1532.0	-1.0	3228.0	1037.0	-1.0	1440.0	1563.0	-1.0	3188.0	1537.0	-1.0	2221.0	607.0	-1.0	1361.0	701.0	-1.0	1021.0	
161.349	1874.0	-1.0	3496.0	1133.0	-1.0	1466.0	1971.0	-1.0	3392.0	1154.0	-1.0	1405.0	1628.0	-1.0	2857.0	1277.0	-1.0	2119.0	2071.0	-1.0	3909.0	3942.0	-1.0	4271.0	1330.0	-1.0	2551.0	1472.0	-1.0	2059.0	1534.0	-1.0	3233.0	1037.0	-1.0	1440.0	1565.0	-1.0	3195.0	1538.0	-1.0	2225.0	608.0	-1.0	1363.0	702.0	-1.0	1020.0	
161.848	1876.0	-1.0	3495.0	1134.0	-1.0	1463.0	1972.0	-1.0	3391.0	1155.0	-1.0	1404.0	1633.0	-1.0	2870.0	1273.0	-1.0	2109.0	2074.0	-1.0	3916.0	3904.0	-1.0	4271.0	1333.0	-1.0	2556.0	1469.0	-1.0	2050.0	1534.0	-1.0	3235.0	1036.0	-1.0	1437.0	1566.0	-1.0	3197.0	1538.0	-1.0	2227.0	609.0	-1.0	1365.0	702.0	-1.0	1019.0	
162.348	1890.0	-1.0	3525.0	1144.0	-1.0	1472.0	1977.0	-1.0	3391.0	1192.0	-1.0	1458.0	1640.0	-1.0	2878.0	1212.0	-1.0	1958.0	2080.0	-1.0	3930.0	3401.0	-1.0	3866.0	1349.0	-1.0	2578.0	1447.0	-1.0	2062.0	1559.0	-1.0	3268.0	1040.0	-1.0	1440.0	1571.0	-1.0	3202.0	1545.0	-1.0	2235.0	610.0	-1.0	1364.0	703.0	-1.0	1016.0	
162.847	1896.0	-1.0	3542.0	1150.0	-1.0	1482.0	1982.0	-1.0	3409.0	1197.0	-1.0	1467.0	1653.0	-1.0	2911.0	1207.0	-1.0	1944.0	2089.0	-1.0	3949.0	3295.0	-1.0	3854.0	1350.0	-1.0	2576.0	1479.0	-1.0	2119.0	1556.0	-1.0	3262.0	1036.0	-1.0	1431.0	1569.0	-1.0	3191.0	1543.0	-1.0	2229.0	609.0	-1.0	1356.0	699.0	-1.0	1004.0	
163.346	1897.0	-1.0	3545.0	1152.0	-1.0	1490.0	1987.0	-1.0	3428.0	1187.0	-1.0	1453.0	1666.0	-1.0	2950.0	1213.0	-1.0	1952.0	2097.0	-1.0	3968.0	3320.0	-1.0	3957.0	1345.0	-1.0	2575.0	1507.0	-1.0	2161.0	1548.0	-1.0	3250.0	1029.0	-1.0	1424.0	1567.0	-1.0	3189.0	1542.0	-1.0	2229.0	610.0	-1.0	1355.0	696.0	-1.0	998.0	
163.845	1896.0	-1.0	3542.0	1156.0	-1.0	1497.0	1989.0	-1.0	3437.0	1179.0	-1.0	1439.0	1676.0	-1.0	2977.0	1209.0	-1.0	1938.0	2102.0	-1.0	3978.0	3319.0	-1.0	4034.0	1340.0	-1.0	2569.0	1524.0	-1.0	2186.0	1539.0	-1.0	3234.0	1024.0	-1.0	1415.0	1565.0	-1.0	3181.0	1539.0	-1.0	2222.0	609.0	-1.0	1353.0	692.0	-1.0	990.0	
164.344	1893.0	-1.0	3533.0	1156.0	-1.0	1498.0	1988.0	-1.0	3434.0	1170.0	-1.0	1425.0	1681.0	-1.0	2990.0	1208.0	-1.0	1931.0	2103.0	-1.0	3978.0	3340.0	-1.0	4092.0	1335.0	-1.0	2559.0	1537.0	-1.0	2204.0	1530.0	-1.0	3211.0	1017.0	-1.0	1403.0	1562.0	-1.0	3168.0	1534.0	-1.0	2210.0	605.0	-1.0	1345.0	687.0	-1.0	979.0	
164.843	1892.0	-1.0	3524.0	1156.0	-1.0	1497.0	1987.0	-1.0	3428.0	1164.0	-1.0	1414.0	1684.0	-1.0	2995.0	1212.0	-1.0	1942.0	2101.0	-1.0	3971.0	3393.0	-1.0	4135.0	1329.0	-1.0	2547.0	1549.0	-1.0	2224.0	1521.0	-1.0	3189.0	1011.0	-1.0	1390.0	1556.0	-1.0	3151.0	1527.0	-1.0	2195.0	600.0	-1.0	1332.0	682.0	-1.0	968.0	
165.342	1892.0	-1.0	3526.0	1156.0	-1.0	1495.0	1987.0	-1.0	3430.0	1162.0	-1.0	1411.0	1691.0	-1.0	3015.0	1225.0	-1.0	1965.0	2102.0	-1.0	3976.0	3485.0	-1.0	4168.0	1330.0	-1.0	2546.0	1547.0	-1.0	2196.0	1521.0	-1.0	3188.0	1007.0	-1.0	1383.0	1552.0	-1.0	3137.0	1522.0	-1.0	2182.0	596.0	-1.0	1320.0	678.0	-1.0	958.0	
165.841	1892.0	-1.0	3524.0	1155.0	-1.0	1492.0	1985.0	-1.0	3426.0	1165.0	-1.0	1413.0	1695.0	-1.0	3027.0	1219.0	-1.0	1948.0	2100.0	-1.0	3976.0	3546.0	-1.0	4193.0	1332.0	-1.0	2555.0	1524.0	-1.0	2147.0	1525.0	-1.0	3200.0	1009.0	-1.0	1386.0	1553.0	-1.0	3140.0	1522.0	-1.0	2181.0	595.0	-1.0	1318.0	677.0	-1.0	955.0	
166.340	1889.0	-1.0	3516.0	1153.0	-1.0	1487.0	1980.0	-1.0	3415.0	1165.0	-1.0	1413.0	1696.0	-1.0	3028.0	1211.0	-1.0	1931.0	2096.0	-1.0	3968.0	3589.0	-1.0	4212.0	1333.0	-1.0	2558.0	1505.0	-1.0	2112.0	1527.0	-1.0	3203.0	1010.0	-1.0	1385.0	1554.0	-1.0	3141.0	1521.0	-1.0	2180.0	594.0	-1.0	1315.0	674.0	-1.0	953.0	
166.839	1886.0	-1.0	3503.0	1151.0	-1.0	1480.0	1975.0	-1.0	3399.0	1165.0	-1.0	1410.0	1693.0	-1.0	3020.0	1201.0	-1.0	1906.0	2091.0	-1.0	3957.0	3606.0	-1.0	4226.0	1332.0	-1.0	2555.0	1483.0	-1.0	2072.0	1526.0	-1.0	3197.0	1009.0	-1.0	1384.0	1553.0	-1.0	3138.0	1521.0	-1.0	2178.0	592.0	-1.0	1308.0	673.0	-1.0	947.0	
167.338	1886.0	-1.0	3496.0	1150.0	-1.0	1476.0	1976.0	-1.0	3395.0	1166.0	-1.0	1408.0	1690.0	-1.0	3008.0	1193.0	-1.0	1883.0	2088.0	-1.0	3948.0	3612.0	-1.0	4237.0	1330.0	-1.0	2547.0	1465.0	-1.0	2035.0	1524.0	-1.0	3188.0	1009.0	-1.0	1379.0	1551.0	-1.0	3130.0	1521.0	-1.0	2174.0	588.0	-1.0	1298.0	671.0	-1.0	943.0	
167.838	1885.0	-1.0	3498.0	1150.0	-1.0	1475.0	1978.0	-1.0	3402.0	1166.0	-1.0	1411.0	1689.0	-1.0	3008.0	1187.0	-1.0	1870.0	2088.0	-1.0	3951.0	3621.0	-1.0	4245.0	1331.0	-1.0	2549.0	1455.0	-1.0	2014.0	1526.0	-1.0	3190.0	1010.0	-1.0	1380.0	1552.0	-1.0	3126.0	1521.0	-1.0	2174.0	586.0	-1.0	1290.0	670.0	-1.0	940.0	
168.337	1884.0	-1.0	3492.0	1148.0	-1.0	1471.0	1975.0	-1.0	3395.0	1164.0	-1.0	1408.0	1686.0	-1.0	3001.0	1189.0	-1.0	1878.0	2085.0	-1.0	3945.0	3669.0	-1.0	4251.0	1329.0	-1.0	2548.0	1448.0	-1.0	2007.0	1526.0	-1.0	3192.0	1010.0	-1.0	1382.0	1553.0	-1.0	3130.0	1522.0	-1.0	2178.0	586.0	-1.0	1291.0	671.0	-1.0	942.0	
168.837	1880.0	-1.0	3481.0	1145.0	-1.0	1466.0	1970.0	-1.0	3379.0	1161.0	-1.0	1402.0	1682.0	-1.0	2988.0	1195.0	-1.0	1892.0	2080.0	-1.0	3934.0	3734.0	-1.0	4255.0	1328.0	-1.0	2544.0	1444.0	-1.0	2002.0	1524.0	-1.0	3186.0	1008.0	-1.0	1379.0	1553.0	-1.0	3130.0	1522.0	-1.0	2178.0	585.0	-1.0	1289.0	671.0	-1.0	941.0	
169.336	1877.0	-1.0	3468.0	1142.0	-1.0	1461.0	1964.0	-1.0	3361.0	1158.0	-1.0	1394.0	1677.0	-1.0	2973.0	1200.0	-1.0	1904.0	2074.0	-1.0	3917.0	3793.0	-1.0	4259.0	1325.0	-1.0	2539.0	1438.0	-1.0	1994.0	1522.0	-1.0	3179.0	1006.0	-1.0	1374.0	1552.0	-1.0	3126.0	1519.0	-1.0	2174.0	584.0	-1.0	1286.0	670.0	-1.0	938.0	
169.835	1877.0	-1.0	3470.0	1142.0	-1.0	1462.0	1965.0	-1.0	3362.0	1156.0	-1.0	1396.0	1679.0	-1.0	2971.0	1206.0	-1.0	1918.0	2075.0	-1.0	3916.0	3838.0	-1.0	4262.0	1324.0	-1.0	2535.0	1434.0	-1.0	1983.0	1520.0	-1.0	3171.0	1004.0	-1.0	1368.0	1550.0	-1.0	3118.0	1517.0	-1.0	2169.0	582.0	-1.0	1279.0	668.0	-1.0	934.0	
170.334	1876.0	-1.0	3470.0	1142.0	-1.0	1461.0	1964.0	-1.0	3362.0	1155.0	-1.0	1395.0	1681.0	-1.0	2976.0	1210.0	-1.0	1931.0	2076.0	-1.0	3918.0	3874.0	-1.0	4264.0	1325.0	-1.0	2541.0	1434.0	-1.0	1984.0	1522.0	-1.0	3176.0	1003.0	-1.0	1370.0	1552.0	-1.0	3122.0	1519.0	-1.0	2170.0	584.0	-1.0	1281.0	669.0	-1.0	935.0	
170.833	1874.0	-1.0	3462.0	1139.0	-1.0	1458.0	1960.0	-1.0	3352.0	1152.0	-1.0	1390.0	1681.0	-1.0	2975.0	1212.0	-1.0	1937.0	2074.0	-1.0	3914.0	3896.0	-1.0	4266.0	1325.0	-1.0	2541.0	1432.0	-1.0	1982.0	1521.0	-1.0	3177.0	1004.0	-1.0	1368.0	1553.0	-1.0	3126.0	1518.0	-1.0	2170.0	585.0	-1.0	1282.0	670.0	-1.0	936.0	
171.332	1871.0	-1.0	3451.0	1137.0	-1.0	1452.0	1957.0	-1.0	3337.0	1149.0	-1.0	1384.0	1679.0	-1.0	2970.0	1214.0	-1.0	1942.0	2070.0	-1.0	3905.0	3912.0	-1.0	4267.0	1324.0	-1.0	2537.0	1430.0	-1.0	1976.0	1519.0	-1.0	3171.0	1001.0	-1.0	1364.0	1553.0	-1.0	3123.0	1516.0	-1.0	2167.0	585.0	-1.0	1280.0	670.0	-1.0	936.0	
171.831	1873.0	-1.0	3458.0	1138.0	-1.0	1456.0	1959.0	-1.0	3345.0	1151.0	-1.0	1389.0	1683.0	-1.0	2976.0	1219.0	-1.0	1952.0	2072.0	-1.0	3909.0	3931.0	-1.0	4268.0	1325.0	-1.0	2535.0	1429.0	-1.0	1972.0	1518.0	-1.0	3168.0	1000.0	-1.0	1361.0	1551.0	-1.0	3118.0	1516.0	-1.0	2162.0	583.0	-1.0	1278.0	671.0	-1.0	935.0	
172.330	1873.0	-1.0	3462.0	1138.0	-1.0	1457.0	1959.0	-1.0	3349.0	1153.0	-1.0	1392.0	1687.0	-1.0	2985.0	1224.0	-1.0	1963.0	2075.0	-1.0	3915.0	3950.0	-1.0	4268.0	1327.0	-1.0	2543.0	1434.0	-1.0	1983.0	1520.0	-1.0	3177.0	1002.0	-1.0	1365.0	1554.0	-1.0	3126.0	1517.0	-1.0	2167.0	587.0	-1.0	1282.0	673.0	-1.0	940.0	
172.830	1873.0	-1.0	3458.0	1138.0	-1.0	1456.0	1959.0	-1.0	3344.0	1153.0	-1.0	1391.0	1688.0	-1.0	2989.0	1227.0	-1.0	1973.0	2074.0	-1.0	3916.0	3964.0	-1.0	4269.0	1328.0	-1.0	2548.0	1438.0	-1.0	1992.0	1521.0	-1.0	3180.0	1003.0	-1.0	1367.0	1556.0	-1.0	3131.0	1520.0	-1.0	2171.0	588.0	-1.0	1287.0	675.0	-1.0	944.0	
173.329	1871.0	-1.0	3450.0	1137.0	-1.0	1452.0	1955.0	-1.0	3332.0	1152.0	-1.0	1388.0	1687.0	-1.0	2985.0	1230.0	-1.0	1980.0	2073.0	-1.0	3911.0	3974.0	-1.0	4269.0	1327.0	-1.0	2545.0	1441.0	-1.0	1998.0	1519.0	-1.0	3177.0	1003.0	-1.0	1365.0	1556.0	-1.0	3131.0	1520.0	-1.0	2170.0	588.0	-1.0	1287.0	675.0	-1.0	946.0	
173.828	1872.0	-1.0	3448.0	1138.0	-1.0	1452.0	1956.0	-1.0	3326.0	1154.0	-1.0	1387.0	1686.0	-1.0	2979.0	1231.0	-1.0	1982.0	2071.0	-1.0	3904.0	3971.0	-1.0	4270.0	1325.0	-1.0	2539.0	1445.0	-1.0	2000.0	1518.0	-1.0	3167.0	1000.0	-1.0	1361.0	1554.0	-1.0	3125.0	1519.0	-1.0	2165.0	587.0	-1.0	1283.0	675.0	-1.0	944.0	
174.327	1873.0	-1.0	3453.0	1139.0	-1.0	1453.0	1957.0	-1.0	3330.0	1155.0	-1.0	1390.0	1689.0	-1.0	2987.0	1233.0	-1.0	1986.0	2073.0	-1.0	3911.0	3962.0	-1.0	4270.0	1326.0	-1.0	2539.0	1451.0	-1.0	2010.0	1518.0	-1.0	3168.0	1002.0	-1.0	1361.0	1553.0	-1.0	3116.0	1519.0	-1.0	2162.0	585.0	-1.0	1276.0	674.0	-1.0	942.0	
174.826	1873.0	-1.0	3454.0	1140.0	-1.0	1454.0	1957.0	-1.0	3331.0	1156.0	-1.0	1391.0	1689.0	-1.0	2985.0	1230.0	-1.0	1981.0	2074.0	-1.0	3914.0	3957.0	-1.0	4270.0	1326.0	-1.0	2539.0	1450.0	-1.0	2008.0	1519.0	-1.0	3171.0	1003.0	-1.0	1363.0	1553.0	-1.0	3120.0	1521.0	-1.0	2162.0	586.0	-1.0	1279.0	675.0	-1.0	945.0	
175.326	1872.0	-1.0	3450.0	1139.0	-1.0	1452.0	1956.0	-1.0	3326.0	1155.0	-1.0	1389.0	1683.0	-1.0	2970.0	1224.0	-1.0	1965.0	2072.0	-1.0	3906.0	3948.0	-1.0	4270.0	1324.0	-1.0	2536.0	1439.0	-1.0	1989.0	1518.0	-1.0	3169.0	1002.0	-1.0	1362.0	1553.0	-1.0	3121.0	1522.0	-1.0	2163.0	586.0	-1.0	1278.0	677.0	-1.0	949.0	
175.825	1870.0	-1.0	3443.0	1137.0	-1.0	1446.0	1954.0	-1.0	3317.0	1153.0	-1.0	1385.0	1676.0	-1.0	2950.0	1214.0	-1.0	1941.0	2068.0	-1.0	3895.0	3925.0	-1.0	4270.0	1321.0	-1.0	2528.0	1423.0	-1.0	1960.0	1518.0	-1.0	3163.0	1001.0	-1.0	1360.0	1551.0	-1.0	3115.0	1520.0	-1.0	2159.0	583.0	-1.0	1272.0	680.0	-1.0	953.0	
176.324	1870.0	-1.0	3437.0	1136.0	-1.0	1441.0	1953.0	-1.0	3308.0	1153.0	-1.0	1382.0	1668.0	-1.0	2924.0	1204.0	-1.0	1918.0	2063.0	-1.0	3879.0	3902.0	-1.0	4270.0	1317.0	-1.0	2515.0	1407.0	-1.0	1929.0	1515.0	-1.0	3153.0	999.0	-1.0	1355.0	1549.0	-1.0	3106.0	1520.0	-1.0	2154.0	581.0	-1.0	1265.0	681.0	-1.0	956.0	
176.823	1871.0	-1.0	3440.0	1136.0	-1.0	1440.0	1954.0	-1.0	3313.0	1153.0	-1.0	1383.0	1662.0	-1.0	2903.0	1199.0	-1.0	1904.0	2061.0	-1.0	3865.0	3890.0	-1.0	4270.0	1314.0	-1.0	2499.0	1394.0	-1.0	1904.0	1512.0	-1.0	3141.0	998.0	-1.0	1350.0	1547.0	-1.0	3096.0	1518.0	-1.0	2147.0	577.0	-1.0	1255.0	681.0	-1.0	953.0	
177.322	1871.0	-1.0	3441.0	1136.0	-1.0	1438.0	1956.0	-1.0	3316.0	1153.0	-1.0	1383.0	1659.0	-1.0	2893.0	1196.0	-1.0	1900.0	2059.0	-1.0	3862.0	3884.0	-1.0	4271.0	1313.0	-1.0	2497.0	1388.0	-1.0	1897.0	1514.0	-1.0	3144.0	999.0	-1.0	1352.0	1547.0	-1.0	3091.0	1518.0	-1.0	2143.0	577.0	-1.0	1249.0	681.0	-1.0	951.0	
177.821	1870.0	-1.0	3438.0	1134.0	-1.0	1434.0	1954.0	-1.0	3310.0	1154.0	-1.0	1384.0	1654.0	-1.0	2882.0	1189.0	-1.0	1886.0	2056.0	-1.0	3853.0	3872.0	-1.0	4271.0	1312.0	-1.0	2496.0	1380.0	-1.0	1882.0	1516.0	-1.0	3148.0	1000.0	-1.0	1355.0	1548.0	-1.0	3095.0	1520.0	-1.0	2146.0	577.0	-1.0	1250.0	681.0	-1.0	952.0	
178.320	1870.0	-1.0	3433.0	1134.0	-1.0	1431.0	1952.0	-1.0	3301.0	1154.0	-1.0	1384.0	1649.0	-1.0	2868.0	1184.0	-1.0	1874.0	2053.0	-1.0	3842.0	3862.0	-1.0	4270.0	1311.0	-1.0	2492.0	1371.0	-1.0	1863.0	1517.0	-1.0	3149.0	1001.0	-1.0	1356.0	1549.0	-1.0	3098.0	1521.0	-1.0	2149.0	577.0	-1.0	1250.0	683.0	-1.0	952.0	
178.820	1869.0	-1.0	3427.0	1133.0	-1.0	1429.0	1950.0	-1.0	3290.0	1155.0	-1.0	1384.0	1644.0	-1.0	2853.0	1185.0	-1.0	1877.0	2046.0	-1.0	3829.0	3864.0	-1.0	4270.0	1309.0	-1.0	2487.0	1369.0	-1.0	1862.0	1515.0	-1.0	3143.0	1000.0	-1.0	1356.0	1549.0	-1.0	3097.0	1520.0	-1.0	2146.0	577.0	-1.0	1250.0	682.0	-1.0	953.0	
179.319	1871.0	-1.0	3431.0	1135.0	-1.0	1431.0	1952.0	-1.0	3293.0	1157.0	-1.0	1388.0	1642.0	-1.0	2843.0	1190.0	-1.0	1889.0	2046.0	-1.0	3822.0	3881.0	-1.0	4271.0	1307.0	-1.0	2479.0	1372.0	-1.0	1868.0	1513.0	-1.0	3139.0	999.0	-1.0	1353.0	1550.0	-1.0	3092.0	1519.0	-1.0	2142.0	576.0	-1.0	1247.0	681.0	-1.0	951.0	
179.818	1873.0	-1.0	3437.0	1135.0	-1.0	1435.0	1954.0	-1.0	3300.0	1158.0	-1.0	1392.0	1645.0	-1.0	2853.0	1196.0	-1.0	1905.0	2048.0	-1.0	3830.0	3905.0	-1.0	4271.0	1309.0	-1.0	2486.0	1381.0	-1.0	1886.0	1515.0	-1.0	3147.0	1001.0	-1.0	1358.0	1551.0	-1.0	3094.0	1520.0	-1.0	2143.0	578.0	-1.0	1249.0	682.0	-1.0	951.0	
180.317	1873.0	-1.0	3440.0	1135.0	-1.0	1437.0	1954.0	-1.0	3301.0	1158.0	-1.0	1393.0	1647.0	-1.0	2863.0	1202.0	-1.0	1921.0	2049.0	-1.0	3835.0	3927.0	-1.0	4271.0	1310.0	-1.0	2491.0	1392.0	-1.0	1909.0	1515.0	-1.0	3152.0	1000.0	-1.0	1359.0	1552.0	-1.0	3100.0	1520.0	-1.0	2145.0	580.0	-1.0	1256.0	682.0	-1.0	953.0	
180.816	1874.0	-1.0	3442.0	1136.0	-1.0	1438.0	1953.0	-1.0	3299.0	1157.0	-1.0	1392.0	1650.0	-1.0	2873.0	1213.0	-1.0	1946.0	2049.0	-1.0	3838.0	3960.0	-1.0	4271.0	1310.0	-1.0	2493.0	1410.0	-1.0	1943.0	1515.0	-1.0	3152.0	998.0	-1.0	1359.0	1553.0	-1.0	3104.0	1518.0	-1.0	2145.0	583.0	-1.0	1261.0	682.0	-1.0	955.0	
181.316	1877.0	-1.0	3452.0	1138.0	-1.0	1443.0	1958.0	-1.0	3311.0	1158.0	-1.0	1395.0	1656.0	-1.0	2883.0	1226.0	-1.0	1977.0	2054.0	-1.0	3846.0	3997.0	-1.0	4271.0	1310.0	-1.0	2495.0	1429.0	-1.0	1979.0	1513.0	-1.0	3148.0	996.0	-1.0	1356.0	1551.0	-1.0	3104.0	1517.0	-1.0	2142.0	583.0	-1.0	1264.0	681.0	-1.0	955.0	
181.815	1879.0	-1.0	3467.0	1139.0	-1.0	1451.0	1962.0	-1.0	3329.0	1157.0	-1.0	1399.0	1664.0	-1.0	2909.0	1240.0	-1.0	2011.0	2059.0	-1.0	3867.0	4026.0	-1.0	4271.0	1313.0	-1.0	2506.0	1449.0	-1.0	2014.0	1514.0	-1.0	3156.0	996.0	-1.0	1357.0	1551.0	-1.0	3105.0	1515.0	-1.0	2144.0	584.0	-1.0	1269.0	682.0	-1.0	955.0	
182.315	1884.0	-1.0	3482.0	1144.0	-1.0	1458.0	1966.0	-1.0	3342.0	1167.0	-1.0	1412.0	1668.0	-1.0	2925.0	1222.0	-1.0	1970.0	2062.0	-1.0	3880.0	3954.0	-1.0	4271.0	1320.0	-1.0	2521.0	1427.0	-1.0	1971.0	1520.0	-1.0	3177.0	999.0	-1.0	1365.0	1555.0	-1.0	3119.0	1518.0	-1.0	2154.0	588.0	-1.0	1279.0	682.0	-1.0	960.0	
182.814	1886.0	-1.0	3491.0	1147.0	-1.0	1464.0	1966.0	-1.0	3344.0	1174.0	-1.0	1421.0	1667.0	-1.0	2927.0	1198.0	-1.0	1913.0	2061.0	-1.0	3880.0	3887.0	-1.0	4271.0	1324.0	-1.0	2529.0	1389.0	-1.0	1913.0	1524.0	-1.0	3188.0	1001.0	-1.0	1369.0	1556.0	-1.0	3130.0	1520.0	-1.0	2158.0	590.0	-1.0	1286.0	683.0	-1.0	963.0	
183.313	1886.0	-1.0	3492.0	1147.0	-1.0	1465.0	1963.0	-1.0	3337.0	1177.0	-1.0	1426.0	1663.0	-1.0	2918.0	1178.0	-1.0	1862.0	2057.0	-1.0	3876.0	3849.0	-1.0	4271.0	1326.0	-1.0	2533.0	1353.0	-1.0	1820.0	1530.0	-1.0	3207.0	1003.0	-1.0	1371.0	1556.0	-1.0	3133.0	1520.0	-1.0	2158.0	590.0	-1.0	1289.0	683.0	-1.0	963.0	
183.812	1890.0	-1.0	3501.0	1150.0	-1.0	1469.0	1967.0	-1.0	3342.0	1187.0	-1.0	1439.0	1655.0	-1.0	2895.0	1153.0	-1.0	1800.0	2054.0	-1.0	3869.0	3702.0	-1.0	4270.0	1329.0	-1.0	2537.0	1317.0	-1.0	1758.0	1537.0	-1.0	3220.0	1006.0	-1.0	1374.0	1556.0	-1.0	3136.0	1520.0	-1.0	2159.0	591.0	-1.0	1290.0	683.0	-1.0	963.0	
184.312	1893.0	-1.0	3517.0	1156.0	-1.0	1483.0	1972.0	-1.0	3360.0	1195.0	-1.0	1451.0	1656.0	-1.0	2903.0	1146.0	-1.0	1785.0	2060.0	-1.0	3884.0	3611.0	-1.0	4270.0	1331.0	-1.0	2539.0	1328.0	-1.0	1785.0	1537.0	-1.0	3222.0	1008.0	-1.0	1379.0	1558.0	-1.0	3139.0	1521.0	-1.0	2163.0	592.0	-1.0	1294.0	684.0	-1.0	964.0	
184.811	1894.0	-1.0	3525.0	1161.0	-1.0	1495.0	1975.0	-1.0	3372.0	1196.0	-1.0	1457.0	1661.0	-1.0	2918.0	1152.0	-1.0	1802.0	2067.0	-1.0	3905.0	3601.0	-1.0	4270.0	1333.0	-1.0	2549.0	1353.0	-1.0	1836.0	1537.0	-1.0	3226.0	1011.0	-1.0	1388.0	1560.0	-1.0	3145.0	1525.0	-1.0	2171.0	595.0	-1.0	1297.0	685.0	-1.0	966.0	
185.310	1894.0	-1.0	3523.0	1162.0	-1.0	1499.0	1975.0	-1.0	3372.0	1195.0	-1.0	1456.0	1662.0	-1.0	2922.0	1158.0	-1.0	1817.0	2071.0	-1.0	3913.0	3620.0	-1.0	4270.0	1333.0	-1.0	2555.0	1369.0	-1.0	1869.0	1535.0	-1.0	3229.0	1011.0	-1.0	1395.0	1561.0	-1.0	3154.0	1528.0	-1.0	2181.0	596.0	-1.0	1303.0	686.0	-1.0	971.0	
185.809	1891.0	-1.0	3516.0	1163.0	-1.0	1501.0	1973.0	-1.0	3366.0	1193.0	-1.0	1455.0	1661.0	-1.0	2915.0	1162.0	-1.0	1823.0	2072.0	-1.0	3914.0	3637.0	-1.0	4270.0	1333.0	-1.0	2556.0	1377.0	-1.0	1884.0	1535.0	-1.0	3225.0	1014.0	-1.0	1398.0	1563.0	-1.0	3161.0	1531.0	-1.0	2188.0	596.0	-1.0	1309.0	689.0	-1.0	976.0	
186.308	1888.0	-1.0	3506.0	1161.0	-1.0	1500.0	1969.0	-1.0	3355.0	1191.0	-1.0	1452.0	1655.0	-1.0	2901.0	1163.0	-1.0	1829.0	2071.0	-1.0	3909.0	3665.0	-1.0	4270.0	1332.0	-1.0	2554.0	1380.0	-1.0	1889.0	1533.0	-1.0	3218.0	1014.0	-1.0	1398.0	1564.0	-1.0	3163.0	1531.0	-1.0	2192.0	596.0	-1.0	1310.0	690.0	-1.0	979.0	
186.807	1886.0	-1.0	3496.0	1161.0	-1.0	1498.0	1968.0	-1.0	3344.0	1190.0	-1.0	1448.0	1650.0	-1.0	2880.0	1167.0	-1.0	1836.0	2068.0	-1.0	3899.0	3700.0	-1.0	4270.0	1330.0	-1.0	2546.0	1380.0	-1.0	1888.0	1530.0	-1.0	3208.0	1012.0	-1.0	1397.0	1564.0	-1.0	3162.0	1532.0	-1.0	2192.0	596.0	-1.0	1310.0	691.0	-1.0	981.0	
187.306	1886.0	-1.0	3497.0	1162.0	-1.0	1500.0	1970.0	-1.0	3349.0	1190.0	-1.0	1450.0	1649.0	-1.0	2874.0	1170.0	-1.0	1845.0	2071.0	-1.0	3902.0	3728.0	-1.0	4270.0	1330.0	-1.0	2543.0	1380.0	-1.0	1890.0	1529.0	-1.0	3201.0	1013.0	-1.0	1396.0	1563.0	-1.0	3158.0	1532.0	-1.0	2194.0	595.0	-1.0	1308.0	692.0	-1.0	983.0	
187.805	1886.0	-1.0	3498.0	1161.0	-1.0	1501.0	1971.0	-1.0	3354.0	1189.0	-1.0	1450.0	1650.0	-1.0	2875.0	1173.0	-1.0	1855.0	2073.0	-1.0	3908.0	3753.0	-1.0	4270.0	1331.0	-1.0	2551.0	1385.0	-1.0	1899.0	1530.0	-1.0	3207.0	1014.0	-1.0	1401.0	1566.0	-1.0	3166.0	1535.0	-1.0	2201.0	597.0	-1.0	1312.0	694.0	-1.0	988.0	
188.304	1884.0	-1.0	3494.0	1160.0	-1.0	1500.0	1971.0	-1.0	3352.0	1187.0	-1.0	1447.0	1649.0	-1.0	2875.0	1175.0	-1.0	1861.0	2073.0	-1.0	3910.0	3773.0	-1.0	4270.0	1332.0	-1.0	2557.0	1387.0	-1.0	1908.0	1531.0	-1.0	3214.0	1015.0	-1.0	1405.0	1568.0	-1.0	3176.0	1538.0	-1.0	2209.0	598.0	-1.0	1319.0	696.0	-1.0	994.0	
188.803	1882.0	-1.0	3488.0	1158.0	-1.0	1497.0	1968.0	-1.0	3346.0	1185.0	-1.0	1443.0	1649.0	-1.0	2876.0	1178.0	-1.0	1869.0	2073.0	-1.0	3911.0	3798.0	-1.0	4271.0	1333.0	-1.0	2561.0	1390.0	-1.0	1913.0	1530.0	-1.0	3216.0	1014.0	-1.0	1406.0	1568.0	-1.0	3182.0	1537.0	-1.0	2215.0	599.0	-1.0	1323.0	698.0	-1.0	998.0	
189.302	1883.0	-1.0	3487.0	1157.0	-1.0	1497.0	1969.0	-1.0	3343.0	1183.0	-1.0	1440.0	1648.0	-1.0	2874.0	1181.0	-1.0	1877.0	2073.0	-1.0	3910.0	3818.0	-1.0	4270.0	1333.0	-1.0	2563.0	1390.0	-1.0	1917.0	1530.0	-1.0	3217.0	1014.0	-1.0	1406.0	1568.0	-1.0	3186.0	1537.0	-1.0	2217.0	599.0	-1.0	1326.0	699.0	-1.0	1001.0	
189.801	1884.0	-1.0	3494.0	1156.0	-1.0	1500.0	1972.0	-1.0	3353.0	1184.0	-1.0	1443.0	1651.0	-1.0	2876.0	1184.0	-1.0	1886.0	2076.0	-1.0	3916.0	3840.0	-1.0	4271.0	1334.0	-1.0	2563.0	1390.0	-1.0	1917.0	1530.0	-1.0	3215.0	1013.0	-1.0	1404.0	1568.0	-1.0	3186.0	1535.0	-1.0	2216.0	599.0	-1.0	1327.0	698.0	-1.0	1003.0	
190.300	1884.0	-1.0	3499.0	1155.0	-1.0	1500.0	1973.0	-1.0	3360.0	1182.0	-1.0	1443.0	1654.0	-1.0	2885.0	1187.0	-1.0	1895.0	2078.0	-1.0	3925.0	3860.0	-1.0	4271.0	1335.0	-1.0	2566.0	1393.0	-1.0	1922.0	1531.0	-1.0	3218.0	1012.0	-1.0	1404.0	1566.0	-1.0	3182.0	1533.0	-1.0	2214.0	599.0	-1.0	1326.0	699.0	-1.0	1003.0	
190.800	1883.0	-1.0	3494.0	1151.0	-1.0	1494.0	1971.0	-1.0	3354.0	1176.0	-1.0	1435.0	1652.0	-1.0	2883.0	1204.0	-1.0	1939.0	2078.0	-1.0	3926.0	3935.0	-1.0	4271.0	1331.0	-1.0	2560.0	1444.0	-1.0	2034.0	1527.0	-1.0	3210.0	1007.0	-1.0	1398.0	1567.0	-1.0	3189.0	1533.0	-1.0	2216.0	601.0	-1.0	1332.0	701.0	-1.0	1009.0	
191.299	1879.0	-1.0	3485.0	1147.0	-1.0	1487.0	1967.0	-1.0	3344.0	1168.0	-1.0	1422.0	1648.0	-1.0	2872.0	1231.0	-1.0	2009.0	2077.0	-1.0	3923.0	4012.0	-1.0	4271.0	1326.0	-1.0	2549.0	1513.0	-1.0	2175.0	1519.0	-1.0	3193.0	1001.0	-1.0	1390.0	1566.0	-1.0	3190.0	1531.0	-1.0	2215.0	601.0	-1.0	1336.0	701.0	-1.0	1011.0	
191.798	1876.0	-1.0	3475.0	1143.0	-1.0	1480.0	1962.0	-1.0	3330.0	1160.0	-1.0	1411.0	1644.0	-1.0	2861.0	1254.0	-1.0	2066.0	2075.0	-1.0	3917.0	4062.0	-1.0	4271.0	1319.0	-1.0	2539.0	1567.0	-1.0	2262.0	1510.0	-1.0	3177.0	996.0	-1.0	1383.0	1563.0	-1.0	3187.0	1527.0	-1.0	2211.0	601.0	-1.0	1335.0	700.0	-1.0	1011.0	
192.297	1875.0	-1.0	3471.0	1140.0	-1.0	1477.0	1962.0	-1.0	3323.0	1156.0	-1.0	1405.0	1641.0	-1.0	2847.0	1267.0	-1.0	2099.0	2074.0	-1.0	3912.0	4090.0	-1.0	4271.0	1316.0	-1.0	2528.0	1579.0	-1.0	2288.0	1506.0	-1.0	3164.0	993.0	-1.0	1379.0	1560.0	-1.0	3180.0	1524.0	-1.0	2207.0	600.0	-1.0	1333.0	699.0	-1.0	1009.0	
192.796	1875.0	-1.0	3476.0	1139.0	-1.0	1479.0	1963.0	-1.0	3330.0	1154.0	-1.0	1407.0	1643.0	-1.0	2854.0	1275.0	-1.0	2119.0	2078.0	-1.0	3923.0	4109.0	-1.0	4271.0	1317.0	-1.0	2529.0	1580.0	-1.0	2290.0	1505.0	-1.0	3163.0	995.0	-1.0	1382.0	1558.0	-1.0	3175.0	1524.0	-1.0	2206.0	598.0	-1.0	1331.0	700.0	-1.0	1010.0	
193.295	1875.0	-1.0	3477.0	1138.0	-1.0	1479.0	1963.0	-1.0	3332.0	1153.0	-1.0	1408.0	1643.0	-1.0	2858.0	1278.0	-1.0	2128.0	2079.0	-1.0	3930.0	4122.0	-1.0	4271.0	1317.0	-1.0	2533.0	1575.0	-1.0	2287.0	1507.0	-1.0	3168.0	997.0	-1.0	1388.0	1559.0	-1.0	3181.0	1526.0	-1.0	2213.0	600.0	-1.0	1337.0	701.0	-1.0	1015.0	
193.795	1873.0	-1.0	3473.0	1137.0	-1.0	1478.0	1961.0	-1.0	3327.0	1153.0	-1.0	1408.0	1643.0	-1.0	2855.0	1278.0	-1.0	2130.0	2079.0	-1.0	3929.0	4130.0	-1.0	4271.0	1318.0	-1.0	2535.0	1567.0	-1.0	2275.0	1505.0	-1.0	3171.0	998.0	-1.0	1391.0	1559.0	-1.0	3187.0	1528.0	-1.0	2218.0	601.0	-1.0	1341.0	703.0	-1.0	1019.0	
194.294	1872.0	-1.0	3471.0	1136.0	-1.0	1478.0	1960.0	-1.0	3323.0	1153.0	-1.0	1407.0	1641.0	-1.0	2847.0	1279.0	-1.0	2132.0	2078.0	-1.0	3924.0	4139.0	-1.0	4271.0	1318.0	-1.0	2537.0	1559.0	-1.0	2262.0	1507.0	-1.0	3173.0	998.0	-1.0	1394.0	1559.0	-1.0	3190.0	1529.0	-1.0	2223.0	600.0	-1.0	1342.0	704.0	-1.0	1021.0	
194.794	1874.0	-1.0	3482.0	1137.0	-1.0	1483.0	1963.0	-1.0	3337.0	1155.0	-1.0	1414.0	1644.0	-1.0	2854.0	1280.0	-1.0	2135.0	2082.0	-1.0	3935.0	4146.0	-1.0	4271.0	1321.0	-1.0	2544.0	1548.0	-1.0	2241.0	1509.0	-1.0	3180.0	1001.0	-1.0	1399.0	1560.0	-1.0	3193.0	1531.0	-1.0	2227.0	601.0	-1.0	1344.0	704.0	-1.0	1026.0	
195.293	1876.0	-1.0	3492.0	1138.0	-1.0	1489.0	1968.0	-1.0	3353.0	1157.0	-1.0	1419.0	1648.0	-1.0	2868.0	1281.0	-1.0	2135.0	2087.0	-1.0	3948.0	4147.0	-1.0	4271.0	1326.0	-1.0	2560.0	1538.0	-1.0	2225.0	1514.0	-1.0	3198.0	1004.0	-1.0	1408.0	1563.0	-1.0	3206.0	1536.0	-1.0	2237.0	603.0	-1.0	1352.0	709.0	-1.0	1032.0	
195.793	1877.0	-1.0	3494.0	1138.0	-1.0	1489.0	1969.0	-1.0	3357.0	1156.0	-1.0	1418.0	1650.0	-1.0	2874.0	1278.0	-1.0	2130.0	2087.0	-1.0	3952.0	4140.0	-1.0	4271.0	1328.0	-1.0	2569.0	1522.0	-1.0	2203.0	1517.0	-1.0	3209.0	1005.0	-1.0	1412.0	1566.0	-1.0	3216.0	1537.0	-1.0	2244.0	605.0	-1.0	1357.0	710.0	-1.0	1036.0	
196.292	1876.0	-1.0	3490.0	1137.0	-1.0	1486.0	1967.0	-1.0	3352.0	1156.0	-1.0	1415.0	1649.0	-1.0	2872.0	1275.0	-1.0	2120.0	2086.0	-1.0	3949.0	4135.0	-1.0	4271.0	1327.0	-1.0	2569.0	1506.0	-1.0	2174.0	1518.0	-1.0	3212.0	1005.0	-1.0	1411.0	1566.0	-1.0	3217.0	1537.0	-1.0	2243.0	604.0	-1.0	1357.0	709.0	-1.0	1036.0	
196.792	1877.0	-1.0	3492.0	1137.0	-1.0	1486.0	1969.0	-1.0	3354.0	1155.0	-1.0	1414.0	1647.0	-1.0	2865.0	1271.0	-1.0	2112.0	2084.0	-1.0	3944.0	4127.0	-1.0	4271.0	1326.0	-1.0	2566.0	1488.0	-1.0	2144.0	1517.0	-1.0	3210.0	1003.0	-1.0	1407.0	1564.0	-1.0	3216.0	1535.0	-1.0	2239.0	603.0	-1.0	1355.0	707.0	-1.0	1033.0	
197.291	1878.0	-1.0	3500.0	1137.0	-1.0	1488.0	1972.0	-1.0	3365.0	1155.0	-1.0	1416.0	1650.0	-1.0	2876.0	1270.0	-1.0	2112.0	2088.0	-1.0	3954.0	4120.0	-1.0	4271.0	1329.0	-1.0	2573.0	1484.0	-1.0	2134.0	1520.0	-1.0	3218.0	1004.0	-1.0	1410.0	1564.0	-1.0	3214.0	1535.0	-1.0	2237.0	602.0	-1.0	1353.0	707.0	-1.0	1031.0	
197.791	1879.0	-1.0	3505.0	1136.0	-1.0	1489.0	1974.0	-1.0	3373.0	1155.0	-1.0	1417.0	1652.0	-1.0	2886.0	1269.0	-1.0	2111.0	2088.0	-1.0	3961.0	4107.0	-1.0	4271.0	1331.0	-1.0	2580.0	1482.0	-1.0	2130.0	1521.0	-1.0	3227.0	1005.0	-1.0	1412.0	1567.0	-1.0	3223.0	1535.0	-1.0	2241.0	603.0	-1.0	1358.0	707.0	-1.0	1034.0	
198.290	1879.0	-1.0	3505.0	1135.0	-1.0	1488.0	1973.0	-1.0	3373.0	1154.0	-1.0	1416.0	1652.0	-1.0	2889.0	1267.0	-1.0	2108.0	2087.0	-1.0	3961.0	4099.0	-1.0	4271.0	1331.0	-1.0	2581.0	1480.0	-1.0	2125.0	1521.0	-1.0	3229.0	1005.0	-1.0	1413.0	1567.0	-1.0	3229.0	1536.0	-1.0	2243.0	603.0	-1.0	1363.0	709.0	-1.0	1037.0	
198.790	1878.0	-1.0	3502.0	1133.0	-1.0	1485.0	1970.0	-1.0	3366.0	1153.0	-1.0	1414.0	1648.0	-1.0	2880.0	1267.0	-1.0	2109.0	2085.0	-1.0	3954.0	4098.0	-1.0	4271.0	1329.0	-1.0	2576.0	1476.0	-1.0	2117.0	1519.0	-1.0	3223.0	1004.0	-1.0	1410.0	1567.0	-1.0	3227.0	1534.0	-1.0	2240.0	603.0	-1.0	1361.0	708.0	-1.0	1037.0	
199.289	1878.0	-1.0	3504.0	1134.0	-1.0	1485.0	1970.0	-1.0	3366.0	1153.0	-1.0	1415.0	1645.0	-1.0	2869.0	1267.0	-1.0	2109.0	2082.0	-1.0	3945.0	4095.0	-1.0	4271.0	1326.0	-1.0	2567.0	1473.0	-1.0	2111.0	1516.0	-1.0	3214.0	1003.0	-1.0	1406.0	1563.0	-1.0	3221.0	1531.0	-1.0	2234.0	601.0	-1.0	1358.0	707.0	-1.0	1036.0	
199.788	1878.0	-1.0	3508.0	1133.0	-1.0	1485.0	1971.0	-1.0	3371.0	1154.0	-1.0	1417.0	1645.0	-1.0	2872.0	1268.0	-1.0	2114.0	2082.0	-1.0	3948.0	4097.0	-1.0	4271.0	1326.0	-1.0	2563.0	1476.0	-1.0	2113.0	1516.0	-1.0	3212.0	1003.0	-1.0	1406.0	1562.0	-1.0	3214.0	1530.0	-1.0	2227.0	600.0	-1.0	1353.0	707.0	-1.0	1034.0	
200.288	1878.0	-1.0	3506.0	1133.0	-1.0	1484.0	1970.0	-1.0	3370.0	1154.0	-1.0	1417.0	1644.0	-1.0	2874.0	1265.0	-1.0	2108.0	2082.0	-1.0	3950.0	4088.0	-1.0	4271.0	1326.0	-1.0	2565.0	1476.0	-1.0	2114.0	1516.0	-1.0	3213.0	1005.0	-1.0	1409.0	1562.0	-1.0	3221.0	1531.0	-1.0	2231.0	601.0	-1.0	1359.0	707.0	-1.0	1038.0	
200.788	1876.0	-1.0	3502.0	1132.0	-1.0	1482.0	1967.0	-1.0	3366.0	1155.0	-1.0	1416.0	1641.0	-1.0	2868.0	1259.0	-1.0	2096.0	2080.0	-1.0	3946.0	4071.0	-1.0	4271.0	1325.0	-1.0	2565.0	1476.0	-1.0	2113.0	1515.0	-1.0	3213.0	1004.0	-1.0	1410.0	1563.0	-1.0	3224.0	1532.0	-1.0	2233.0	602.0	-1.0	1363.0	709.0	-1.0	1041.0	
201.288	1874.0	-1.0	3494.0	1131.0	-1.0	1479.0	1963.0	-1.0	3355.0	1153.0	-1.0	1414.0	1637.0	-1.0	2857.0	1255.0	-1.0	2084.0	2077.0	-1.0	3940.0	4060.0	-1.0	4271.0	1325.0	-1.0	2562.0	1475.0	-1.0	2110.0	1514.0	-1.0	3210.0	1007.0	-1.0	1411.0	1562.0	-1.0	3224.0	1532.0	-1.0	2232.0	601.0	-1.0	1363.0	710.0	-1.0	1043.0	
201.788	1873.0	-1.0	3489.0	1131.0	-1.0	1478.0	1962.0	-1.0	3347.0	1154.0	-1.0	1413.0	1631.0	-1.0	2840.0	1252.0	-1.0	2078.0	2075.0	-1.0	3931.0	4059.0	-1.0	4271.0	1324.0	-1.0	2556.0	1472.0	-1.0	2101.0	1512.0	-1.0	3204.0	1007.0	-1.0	1409.0	1562.0	-1.0	3219.0	1533.0	-1.0	2230.0	599.0	-1.0	1359.0	710.0	-1.0	1043.0	
202.287	1874.0	-1.0	3492.0	1133.0	-1.0	1479.0	1963.0	-1.0	3352.0	1156.0	-1.0	1417.0	1630.0	-1.0	2835.0	1251.0	-1.0	2074.0	2076.0	-1.0	3932.0	4069.0	-1.0	4271.0	1324.0	-1.0	2554.0	1469.0	-1.0	2092.0	1514.0	-1.0	3203.0	1007.0	-1.0	1410.0	1560.0	-1.0	3215.0	1531.0	-1.0	2227.0	599.0	-1.0	1355.0	710.0	-1.0	1041.0	
202.786	1873.0	-1.0	3492.0	1133.0	-1.0	1480.0	1962.0	-1.0	3355.0	1156.0	-1.0	1419.0	1629.0	-1.0	2835.0	1248.0	-1.0	2070.0	2077.0	-1.0	3936.0	4071.0	-1.0	4271.0	1325.0	-1.0	2561.0	1468.0	-1.0	2094.0	1515.0	-1.0	3211.0	1009.0	-1.0	1416.0	1563.0	-1.0	3218.0	1534.0	-1.0	2229.0	600.0	-1.0	1355.0	710.0	-1.0	1042.0	
203.285	1872.0	-1.0	3486.0	1132.0	-1.0	1477.0	1960.0	-1.0	3349.0	1155.0	-1.0	1417.0	1627.0	-1.0	2830.0	1245.0	-1.0	2062.0	2076.0	-1.0	3933.0	4067.0	-1.0	4271.0	1327.0	-1.0	2564.0	1468.0	-1.0	2092.0	1516.0	-1.0	3217.0	1011.0	-1.0	1419.0	1564.0	-1.0	3224.0	1536.0	-1.0	2232.0	601.0	-1.0	1357.0	711.0	-1.0	1044.0	
203.785	1871.0	-1.0	3480.0	1131.0	-1.0	1475.0	1957.0	-1.0	3340.0	1154.0	-1.0	1413.0	1625.0	-1.0	2825.0	1243.0	-1.0	2058.0	2075.0	-1.0	3930.0	4061.0	-1.0	4271.0	1327.0	-1.0	2564.0	1467.0	-1.0	2089.0	1517.0	-1.0	3218.0	1011.0	-1.0	1420.0	1565.0	-1.0	3226.0	1536.0	-1.0	2234.0	601.0	-1.0	1359.0	711.0	-1.0	1046.0	
204.285	1871.0	-1.0	3477.0	1132.0	-1.0	1473.0	1956.0	-1.0	3335.0	1153.0	-1.0	1413.0	1622.0	-1.0	2816.0	1243.0	-1.0	2057.0	2074.0	-1.0	3926.0	4059.0	-1.0	4271.0	1326.0	-1.0	2563.0	1466.0	-1.0	2089.0	1517.0	-1.0	3216.0	1011.0	-1.0	1419.0	1565.0	-1.0	3226.0	1536.0	-1.0	2235.0	601.0	-1.0	1359.0	711.0	-1.0	1045.0	
204.784	1873.0	-1.0	3485.0	1133.0	-1.0	1478.0	1959.0	-1.0	3347.0	1155.0	-1.0	1417.0	1626.0	-1.0	2825.0	1245.0	-1.0	2063.0	2078.0	-1.0	3935.0	4058.0	-1.0	4271.0	1328.0	-1.0	2565.0	1470.0	-1.0	2094.0	1518.0	-1.0	3219.0	1012.0	-1.0	1420.0	1564.0	-1.0	3225.0	1537.0	-1.0	2236.0	600.0	-1.0	1357.0	712.0	-1.0	1046.0	
205.283	1875.0	-1.0	3492.0	1134.0	-1.0	1481.0	1961.0	-1.0	3357.0	1156.0	-1.0	1420.0	1629.0	-1.0	2836.0	1246.0	-1.0	2071.0	2081.0	-1.0	3946.0	4058.0	-1.0	4271.0	1330.0	-1.0	2575.0	1476.0	-1.0	2109.0	1520.0	-1.0	3231.0	1013.0	-1.0	1426.0	1568.0	-1.0	3234.0	1539.0	-1.0	2243.0	602.0	-1.0	1363.0	713.0	-1.0	1050.0	
205.782	1875.0	-1.0	3492.0	1133.0	-1.0	1481.0	1961.0	-1.0	3358.0	1155.0	-1.0	1421.0	1628.0	-1.0	2835.0	1250.0	-1.0	2079.0	2080.0	-1.0	3946.0	4069.0	-1.0	4271.0	1330.0	-1.0	2579.0	1479.0	-1.0	2118.0	1520.0	-1.0	3235.0	1013.0	-1.0	1428.0	1568.0	-1.0	3238.0	1539.0	-1.0	2245.0	603.0	-1.0	1367.0	713.0	-1.0	1051.0	
206.282	1876.0	-1.0	3496.0	1135.0	-1.0	1485.0	1962.0	-1.0	3362.0	1156.0	-1.0	1424.0	1633.0	-1.0	2851.0	1252.0	-1.0	2083.0	2081.0	-1.0	3951.0	4036.0	-1.0	4271.0	1329.0	-1.0	2580.0	1483.0	-1.0	2127.0	1519.0	-1.0	3234.0	1013.0	-1.0	1428.0	1568.0	-1.0	3240.0	1539.0	-1.0	2248.0	603.0	-1.0	1369.0	712.0	-1.0	1051.0	
206.782	1879.0	-1.0	3504.0	1139.0	-1.0	1491.0	1967.0	-1.0	3372.0	1164.0	-1.0	1435.0	1640.0	-1.0	2872.0	1243.0	-1.0	2064.0	2083.0	-1.0	3956.0	3979.0	-1.0	4271.0	1329.0	-1.0	2579.0	1482.0	-1.0	2124.0	1518.0	-1.0	3231.0	1011.0	-1.0	1426.0	1565.0	-1.0	3238.0	1537.0	-1.0	2249.0	602.0	-1.0	1366.0	711.0	-1.0	1051.0	
207.281	1884.0	-1.0	3525.0	1142.0	-1.0	1501.0	1973.0	-1.0	3395.0	1169.0	-1.0	1449.0	1654.0	-1.0	2909.0	1244.0	-1.0	2063.0	2088.0	-1.0	3971.0	3963.0	-1.0	4271.0	1329.0	-1.0	2582.0	1480.0	-1.0	2117.0	1518.0	-1.0	3233.0	1012.0	-1.0	1427.0	1564.0	-1.0	3233.0	1535.0	-1.0	2247.0	599.0	-1.0	1361.0	709.0	-1.0	1049.0	
207.780	1888.0	-1.0	3542.0	1145.0	-1.0	1508.0	1977.0	-1.0	3413.0	1175.0	-1.0	1459.0	1668.0	-1.0	2951.0	1250.0	-1.0	2076.0	2091.0	-1.0	3990.0	3962.0	-1.0	4271.0	1331.0	-1.0	2595.0	1483.0	-1.0	2122.0	1520.0	-1.0	3246.0	1015.0	-1.0	1436.0	1565.0	-1.0	3234.0	1537.0	-1.0	2251.0	600.0	-1.0	1361.0	709.0	-1.0	1049.0	
208.279	1890.0	-1.0	3554.0	1147.0	-1.0	1513.0	1979.0	-1.0	3422.0	1178.0	-1.0	1467.0	1679.0	-1.0	2984.0	1259.0	-1.0	2095.0	2093.0	-1.0	4001.0	3971.0	-1.0	4271.0	1334.0	-1.0	2605.0	1484.0	-1.0	2125.0	1522.0	-1.0	3259.0	1017.0	-1.0	1442.0	1564.0	-1.0	3243.0	1538.0	-1.0	2257.0	600.0	-1.0	1364.0	709.0	-1.0	1050.0	
208.778	1893.0	-1.0	3564.0	1149.0	-1.0	1518.0	1980.0	-1.0	3429.0	1184.0	-1.0	1477.0	1685.0	-1.0	3004.0	1253.0	-1.0	2082.0	2093.0	-1.0	4008.0	3962.0	-1.0	4271.0	1335.0	-1.0	2612.0	1475.0	-1.0	2112.0	1524.0	-1.0	3269.0	1018.0	-1.0	1446.0	1564.0	-1.0	3247.0	1539.0	-1.0	2263.0	599.0	-1.0	1367.0	708.0	-1.0	1050.0	
209.277	1894.0	-1.0	3568.0	1150.0	-1.0	1521.0	1979.0	-1.0	3427.0	1186.0	-1.0	1480.0	1686.0	-1.0	3009.0	1256.0	-1.0	2089.0	2094.0	-1.0	4011.0	3961.0	-1.0	4271.0	1335.0	-1.0	2613.0	1473.0	-1.0	2111.0	1524.0	-1.0	3269.0	1018.0	-1.0	1448.0	1563.0	-1.0	3250.0	1539.0	-1.0	2266.0	599.0	-1.0	1369.0	706.0	-1.0	1050.0	
209.776	1893.0	-1.0	3567.0	1152.0	-1.0	1522.0	1978.0	-1.0	3422.0	1185.0	-1.0	1478.0	1684.0	-1.0	3003.0	1262.0	-1.0	2103.0	2094.0	-1.0	4010.0	3973.0	-1.0	4271.0	1334.0	-1.0	2611.0	1469.0	-1.0	2102.0	1522.0	-1.0	3267.0	1018.0	-1.0	1448.0	1563.0	-1.0	3253.0	1538.0	-1.0	2267.0	599.0	-1.0	1370.0	706.0	-1.0	1049.0	
210.275	1894.0	-1.0	3568.0	1153.0	-1.0	1524.0	1979.0	-1.0	3421.0	1185.0	-1.0	1477.0	1681.0	-1.0	2992.0	1267.0	-1.0	2113.0	2094.0	-1.0	4007.0	3986.0	-1.0	4271.0	1333.0	-1.0	2608.0	1464.0	-1.0	2092.0	1521.0	-1.0	3261.0	1018.0	-1.0	1446.0	1561.0	-1.0	3254.0	1539.0	-1.0	2268.0	598.0	-1.0	1370.0	705.0	-1.0	1048.0	
210.774	1895.0	-1.0	3574.0	1154.0	-1.0	1526.0	1980.0	-1.0	3427.0	1185.0	-1.0	1478.0	1682.0	-1.0	2991.0	1269.0	-1.0	2116.0	2094.0	-1.0	4006.0	3996.0	-1.0	4271.0	1333.0	-1.0	2607.0	1458.0	-1.0	2079.0	1520.0	-1.0	3261.0	1018.0	-1.0	1448.0	1561.0	-1.0	3255.0	1540.0	-1.0	2270.0	598.0	-1.0	1369.0	704.0	-1.0	1048.0	
211.273	1896.0	-1.0	3585.0	1154.0	-1.0	1529.0	1981.0	-1.0	3437.0	1186.0	-1.0	1482.0	1689.0	-1.0	3012.0	1270.0	-1.0	2116.0	2096.0	-1.0	4013.0	3991.0	-1.0	4271.0	1335.0	-1.0	2609.0	1456.0	-1.0	2073.0	1521.0	-1.0	3265.0	1019.0	-1.0	1450.0	1560.0	-1.0	3254.0	1541.0	-1.0	2273.0	596.0	-1.0	1365.0	704.0	-1.0	1047.0	
211.772	1896.0	-1.0	3591.0	1154.0	-1.0	1531.0	1981.0	-1.0	3443.0	1185.0	-1.0	1485.0	1699.0	-1.0	3041.0	1273.0	-1.0	2125.0	2100.0	-1.0	4027.0	3991.0	-1.0	4271.0	1337.0	-1.0	2618.0	1459.0	-1.0	2077.0	1525.0	-1.0	3273.0	1022.0	-1.0	1455.0	1560.0	-1.0	3255.0	1543.0	-1.0	2275.0	596.0	-1.0	1363.0	705.0	-1.0	1046.0	
212.272	1896.0	-1.0	3596.0	1154.0	-1.0	1532.0	1980.0	-1.0	3445.0	1186.0	-1.0	1486.0	1705.0	-1.0	3061.0	1278.0	-1.0	2139.0	2101.0	-1.0	4039.0	4000.0	-1.0	4271.0	1340.0	-1.0	2629.0	1464.0	-1.0	2087.0	1528.0	-1.0	3287.0	1024.0	-1.0	1463.0	1563.0	-1.0	3260.0	1545.0	-1.0	2280.0	597.0	-1.0	1363.0	704.0	-1.0	1046.0	
212.771	1895.0	-1.0	3596.0	1154.0	-1.0	1532.0	1979.0	-1.0	3443.0	1185.0	-1.0	1486.0	1705.0	-1.0	3066.0	1281.0	-1.0	2149.0	2102.0	-1.0	4043.0	4011.0	-1.0	4271.0	1342.0	-1.0	2637.0	1466.0	-1.0	2094.0	1529.0	-1.0	3297.0	1026.0	-1.0	1468.0	1566.0	-1.0	3270.0	1548.0	-1.0	2287.0	599.0	-1.0	1369.0	704.0	-1.0	1046.0	
213.270	1894.0	-1.0	3592.0	1153.0	-1.0	1531.0	1976.0	-1.0	3438.0	1184.0	-1.0	1484.0	1702.0	-1.0	3062.0	1283.0	-1.0	2155.0	2100.0	-1.0	4039.0	4020.0	-1.0	4271.0	1342.0	-1.0	2640.0	1467.0	-1.0	2102.0	1529.0	-1.0	3300.0	1026.0	-1.0	1469.0	1566.0	-1.0	3280.0	1548.0	-1.0	2292.0	600.0	-1.0	1374.0	705.0	-1.0	1048.0	
213.769	1892.0	-1.0	3587.0	1152.0	-1.0	1528.0	1974.0	-1.0	3430.0	1182.0	-1.0	1481.0	1701.0	-1.0	3059.0	1286.0	-1.0	2166.0	2096.0	-1.0	4030.0	4030.0	-1.0	4271.0	1338.0	-1.0	2635.0	1481.0	-1.0	2133.0	1527.0	-1.0	3294.0	1023.0	-1.0	1468.0	1566.0	-1.0	3281.0	1547.0	-1.0	2291.0	599.0	-1.0	1374.0	704.0	-1.0	1047.0	
214.268	1890.0	-1.0	3577.0	1149.0	-1.0	1523.0	1969.0	-1.0	3418.0	1178.0	-1.0	1475.0	1700.0	-1.0	3057.0	1297.0	-1.0	2194.0	2092.0	-1.0	4018.0	4057.0	-1.0	4271.0	1334.0	-1.0	2625.0	1506.0	-1.0	2185.0	1522.0	-1.0	3284.0	1021.0	-1.0	1463.0	1564.0	-1.0	3276.0	1546.0	-1.0	2288.0	598.0	-1.0	1371.0	702.0	-1.0	1046.0	
214.767	1886.0	-1.0	3566.0	1147.0	-1.0	1519.0	1965.0	-1.0	3404.0	1173.0	-1.0	1468.0	1698.0	-1.0	3052.0	1312.0	-1.0	2231.0	2087.0	-1.0	4005.0	4088.0	-1.0	4271.0	1331.0	-1.0	2615.0	1531.0	-1.0	2236.0	1518.0	-1.0	3271.0	1018.0	-1.0	1458.0	1561.0	-1.0	3269.0	1544.0	-1.0	2282.0	596.0	-1.0	1366.0	702.0	-1.0	1044.0	
215.266	1885.0	-1.0	3558.0	1146.0	-1.0	1516.0	1963.0	-1.0	3394.0	1171.0	-1.0	1463.0	1696.0	-1.0	3043.0	1327.0	-1.0	2266.0	2082.0	-1.0	3992.0	4114.0	-1.0	4271.0	1327.0	-1.0	2605.0	1550.0	-1.0	2276.0	1514.0	-1.0	3260.0	1015.0	-1.0	1453.0	1558.0	-1.0	3262.0	1541.0	-1.0	2278.0	595.0	-1.0	1361.0	701.0	-1.0	1041.0	
215.765	1885.0	-1.0	3559.0	1147.0	-1.0	1517.0	1964.0	-1.0	3396.0	1170.0	-1.0	1463.0	1695.0	-1.0	3035.0	1341.0	-1.0	2299.0	2080.0	-1.0	3982.0	4134.0	-1.0	4271.0	1323.0	-1.0	2593.0	1564.0	-1.0	2304.0	1512.0	-1.0	3249.0	1013.0	-1.0	1449.0	1556.0	-1.0	3252.0	1538.0	-1.0	2272.0	593.0	-1.0	1355.0	701.0	-1.0	1040.0	
216.264	1886.0	-1.0	3563.0	1147.0	-1.0	1519.0	1966.0	-1.0	3403.0	1168.0	-1.0	1464.0	1697.0	-1.0	3040.0	1353.0	-1.0	2329.0	2080.0	-1.0	3981.0	4149.0	-1.0	4272.0	1321.0	-1.0	2586.0	1577.0	-1.0	2325.0	1511.0	-1.0	3242.0	1012.0	-1.0	1446.0	1554.0	-1.0	3242.0	1536.0	-1.0	2265.0	591.0	-1.0	1349.0	699.0	-1.0	1036.0	
216.764	1885.0	-1.0	3562.0	1146.0	-1.0	1519.0	1965.0	-1.0	3404.0	1167.0	-1.0	1462.0	1698.0	-1.0	3046.0	1362.0	-1.0	2352.0	2078.0	-1.0	3980.0	4158.0	-1.0	4272.0	1320.0	-1.0	2586.0	1590.0	-1.0	2349.0	1511.0	-1.0	3244.0	1012.0	-1.0	1448.0	1554.0	-1.0	3236.0	1536.0	-1.0	2260.0	591.0	-1.0	1345.0	700.0	-1.0	1035.0	
217.263	1884.0	-1.0	3557.0	1145.0	-1.0	1517.0	1964.0	-1.0	3400.0	1163.0	-1.0	1457.0	1697.0	-1.0	3045.0	1370.0	-1.0	2369.0	2075.0	-1.0	3972.0	4164.0	-1.0	4272.0	1318.0	-1.0	2584.0	1598.0	-1.0	2366.0	1509.0	-1.0	3242.0	1011.0	-1.0	1447.0	1553.0	-1.0	3237.0	1535.0	-1.0	2259.0	592.0	-1.0	1346.0	699.0	-1.0	1036.0	
217.762	1883.0	-1.0	3554.0	1144.0	-1.0	1514.0	1962.0	-1.0	3397.0	1159.0	-1.0	1452.0	1694.0	-1.0	3039.0	1374.0	-1.0	2379.0	2070.0	-1.0	3961.0	4167.0	-1.0	4272.0	1315.0	-1.0	2577.0	1603.0	-1.0	2376.0	1507.0	-1.0	3236.0	1009.0	-1.0	1443.0	1553.0	-1.0	3234.0	1532.0	-1.0	2255.0	592.0	-1.0	1346.0	698.0	-1.0	1035.0	
218.261	1884.0	-1.0	3553.0	1143.0	-1.0	1510.0	1961.0	-1.0	3391.0	1162.0	-1.0	1455.0	1691.0	-1.0	3031.0	1349.0	-1.0	2317.0	2064.0	-1.0	3947.0	4120.0	-1.0	4271.0	1315.0	-1.0	2575.0	1575.0	-1.0	2317.0	1509.0	-1.0	3237.0	1009.0	-1.0	1442.0	1551.0	-1.0	3230.0	1531.0	-1.0	2250.0	590.0	-1.0	1344.0	699.0	-1.0	1035.0	
218.760	1885.0	-1.0	3552.0	1143.0	-1.0	1508.0	1961.0	-1.0	3386.0	1168.0	-1.0	1459.0	1685.0	-1.0	3014.0	1310.0	-1.0	2221.0	2057.0	-1.0	3929.0	4057.0	-1.0	4271.0	1316.0	-1.0	2570.0	1535.0	-1.0	2234.0	1510.0	-1.0	3236.0	1009.0	-1.0	1439.0	1551.0	-1.0	3225.0	1529.0	-1.0	2245.0	589.0	-1.0	1340.0	698.0	-1.0	1033.0	
219.259	1890.0	-1.0	3567.0	1148.0	-1.0	1514.0	1967.0	-1.0	3402.0	1180.0	-1.0	1475.0	1678.0	-1.0	2994.0	1263.0	-1.0	2107.0	2053.0	-1.0	3916.0	3915.0	-1.0	4271.0	1318.0	-1.0	2567.0	1484.0	-1.0	2134.0	1516.0	-1.0	3244.0	1011.0	-1.0	1438.0	1551.0	-1.0	3221.0	1529.0	-1.0	2242.0	589.0	-1.0	1337.0	699.0	-1.0	1032.0	
219.759	1891.0	-1.0	3572.0	1150.0	-1.0	1517.0	1969.0	-1.0	3411.0	1184.0	-1.0	1481.0	1674.0	-1.0	2990.0	1231.0	-1.0	2029.0	2051.0	-1.0	3914.0	3838.0	-1.0	4271.0	1322.0	-1.0	2574.0	1455.0	-1.0	2077.0	1521.0	-1.0	3258.0	1013.0	-1.0	1442.0	1553.0	-1.0	3221.0	1531.0	-1.0	2241.0	591.0	-1.0	1336.0	701.0	-1.0	1032.0	
220.258	1890.0	-1.0	3570.0	1150.0	-1.0	1516.0	1968.0	-1.0	3410.0	1184.0	-1.0	1479.0	1670.0	-1.0	2981.0	1207.0	-1.0	1968.0	2048.0	-1.0	3909.0	3777.0	-1.0	4271.0	1324.0	-1.0	2579.0	1427.0	-1.0	2025.0	1527.0	-1.0	3271.0	1013.0	-1.0	1443.0	1555.0	-1.0	3227.0	1530.0	-1.0	2241.0	592.0	-1.0	1341.0	700.0	-1.0	1033.0	
220.757	1888.0	-1.0	3564.0	1149.0	-1.0	1512.0	1967.0	-1.0	3407.0	1181.0	-1.0	1474.0	1664.0	-1.0	2971.0	1196.0	-1.0	1944.0	2048.0	-1.0	3908.0	3753.0	-1.0	4271.0	1325.0	-1.0	2579.0	1418.0	-1.0	2009.0	1527.0	-1.0	3271.0	1013.0	-1.0	1441.0	1555.0	-1.0	3232.0	1529.0	-1.0	2242.0	593.0	-1.0	1345.0	702.0	-1.0	1036.0	
221.256	1888.0	-1.0	3563.0	1148.0	-1.0	1510.0	1969.0	-1.0	3410.0	1178.0	-1.0	1468.0	1662.0	-1.0	2963.0	1199.0	-1.0	1951.0	2051.0	-1.0	3912.0	3752.0	-1.0	4271.0	1324.0	-1.0	2578.0	1421.0	-1.0	2009.0	1525.0	-1.0	3267.0	1012.0	-1.0	1440.0	1556.0	-1.0	3233.0	1528.0	-1.0	2243.0	594.0	-1.0	1350.0	705.0	-1.0	1039.0	
221.755	1889.0	-1.0	3570.0	1146.0	-1.0	1511.0	1973.0	-1.0	3425.0	1176.0	-1.0	1467.0	1664.0	-1.0	2964.0	1205.0	-1.0	1966.0	2056.0	-1.0	3923.0	3766.0	-1.0	4271.0	1326.0	-1.0	2578.0	1423.0	-1.0	2010.0	1525.0	-1.0	3262.0	1011.0	-1.0	1438.0	1555.0	-1.0	3230.0	1528.0	-1.0	2243.0	595.0	-1.0	1350.0	705.0	-1.0	1042.0	
222.254	1888.0	-1.0	3573.0	1145.0	-1.0	1510.0	1975.0	-1.0	3434.0	1174.0	-1.0	1466.0	1664.0	-1.0	2966.0	1210.0	-1.0	1978.0	2061.0	-1.0	3933.0	3778.0	-1.0	4271.0	1328.0	-1.0	2584.0	1428.0	-1.0	2014.0	1526.0	-1.0	3268.0	1012.0	-1.0	1440.0	1555.0	-1.0	3229.0	1528.0	-1.0	2241.0	594.0	-1.0	1349.0	705.0	-1.0	1041.0	
222.753	1887.0	-1.0	3567.0	1143.0	-1.0	1503.0	1974.0	-1.0	3430.0	1172.0	-1.0	1460.0	1661.0	-1.0	2960.0	1213.0	-1.0	1985.0	2061.0	-1.0	3933.0	3787.0	-1.0	4271.0	1328.0	-1.0	2586.0	1430.0	-1.0	2018.0	1526.0	-1.0	3269.0	1011.0	-1.0	1441.0	1556.0	-1.0	3232.0	1527.0	-1.0	2244.0	596.0	-1.0	1353.0	705.0	-1.0	1044.0	
223.252	1884.0	-1.0	3558.0	1139.0	-1.0	1496.0	1972.0	-1.0	3423.0	1168.0	-1.0	1453.0	1657.0	-1.0	2947.0	1215.0	-1.0	1989.0	2059.0	-1.0	3926.0	3788.0	-1.0	4271.0	1326.0	-1.0	2582.0	1431.0	-1.0	2020.0	1524.0	-1.0	3265.0	1010.0	-1.0	1439.0	1556.0	-1.0	3232.0	1526.0	-1.0	2243.0	596.0	-1.0	1356.0	705.0	-1.0	1044.0	
223.751	1881.0	-1.0	3545.0	1136.0	-1.0	1487.0	1969.0	-1.0	3409.0	1164.0	-1.0	1444.0	1651.0	-1.0	2933.0	1217.0	-1.0	1994.0	2055.0	-1.0	3917.0	3787.0	-1.0	4271.0	1324.0	-1.0	2575.0	1432.0	-1.0	2020.0	1522.0	-1.0	3256.0	1008.0	-1.0	1434.0	1554.0	-1.0	3226.0	1524.0	-1.0	2238.0	594.0	-1.0	1354.0	705.0	-1.0	1043.0	
224.250	1879.0	-1.0	3534.0	1133.0	-1.0	1480.0	1965.0	-1.0	3395.0	1161.0	-1.0	1436.0	1645.0	-1.0	2913.0	1218.0	-1.0	1997.0	2052.0	-1.0	3903.0	3792.0	-1.0	4271.0	1320.0	-1.0	2566.0	1432.0	-1.0	2020.0	1519.0	-1.0	3248.0	1005.0	-1.0	1430.0	1552.0	-1.0	3219.0	1521.0	-1.0	2233.0	593.0	-1.0	1350.0	703.0	-1.0	1040.0	
224.749	1878.0	-1.0	3530.0	1133.0	-1.0	1476.0	1966.0	-1.0	3393.0	1160.0	-1.0	1432.0	1639.0	-1.0	2891.0	1219.0	-1.0	1997.0	2050.0	-1.0	3892.0	3796.0	-1.0	4271.0	1317.0	-1.0	2555.0	1431.0	-1.0	2014.0	1517.0	-1.0	3237.0	1004.0	-1.0	1424.0	1549.0	-1.0	3208.0	1519.0	-1.0	2225.0	592.0	-1.0	1343.0	701.0	-1.0	1034.0	
225.249	1879.0	-1.0	3527.0	1132.0	-1.0	1474.0	1968.0	-1.0	3393.0	1160.0	-1.0	1430.0	1636.0	-1.0	2881.0	1220.0	-1.0	1999.0	2050.0	-1.0	3891.0	3808.0	-1.0	4271.0	1316.0	-1.0	2550.0	1432.0	-1.0	2013.0	1516.0	-1.0	3231.0	1004.0	-1.0	1421.0	1548.0	-1.0	3197.0	1516.0	-1.0	2217.0	589.0	-1.0	1336.0	699.0	-1.0	1029.0	
225.749	1877.0	-1.0	3519.0	1132.0	-1.0	1469.0	1966.0	-1.0	3389.0	1159.0	-1.0	1425.0	1634.0	-1.0	2874.0	1219.0	-1.0	1999.0	2049.0	-1.0	3890.0	3815.0	-1.0	4271.0	1316.0	-1.0	2550.0	1436.0	-1.0	2021.0	1517.0	-1.0	3234.0	1003.0	-1.0	1422.0	1550.0	-1.0	3199.0	1517.0	-1.0	2217.0	591.0	-1.0	1336.0	700.0	-1.0	1029.0	
226.248	1875.0	-1.0	3508.0	1130.0	-1.0	1463.0	1963.0	-1.0	3378.0	1155.0	-1.0	1418.0	1630.0	-1.0	2862.0	1218.0	-1.0	1994.0	2047.0	-1.0	3881.0	3816.0	-1.0	4271.0	1315.0	-1.0	2548.0	1438.0	-1.0	2027.0	1516.0	-1.0	3235.0	1003.0	-1.0	1420.0	1551.0	-1.0	3201.0	1518.0	-1.0	2217.0	592.0	-1.0	1336.0	700.0	-1.0	1030.0	
226.748	1872.0	-1.0	3495.0	1128.0	-1.0	1457.0	1959.0	-1.0	3363.0	1153.0	-1.0	1411.0	1626.0	-1.0	2849.0	1217.0	-1.0	1992.0	2045.0	-1.0	3871.0	3819.0	-1.0	4271.0	1314.0	-1.0	2543.0	1439.0	-1.0	2026.0	1516.0	-1.0	3230.0	1003.0	-1.0	1418.0	1552.0	-1.0	3200.0	1517.0	-1.0	2215.0	591.0	-1.0	1335.0	701.0	-1.0	1030.0	
227.247	1871.0	-1.0	3484.0	1128.0	-1.0	1451.0	1957.0	-1.0	3347.0	1150.0	-1.0	1404.0	1621.0	-1.0	2832.0	1219.0	-1.0	1992.0	2041.0	-1.0	3857.0	3827.0	-1.0	4271.0	1311.0	-1.0	2534.0	1438.0	-1.0	2024.0	1514.0	-1.0	3221.0	1001.0	-1.0	1412.0	1552.0	-1.0	3195.0	1516.0	-1.0	2209.0	591.0	-1.0	1332.0	700.0	-1.0	1027.0	
227.746	1873.0	-1.0	3484.0	1129.0	-1.0	1451.0	1960.0	-1.0	3350.0	1152.0	-1.0	1403.0	1621.0	-1.0	2823.0	1221.0	-1.0	1996.0	2041.0	-1.0	3851.0	3833.0	-1.0	4271.0	1310.0	-1.0	2528.0	1437.0	-1.0	2021.0	1514.0	-1.0	3213.0	1000.0	-1.0	1407.0	1550.0	-1.0	3189.0	1515.0	-1.0	2203.0	590.0	-1.0	1325.0	700.0	-1.0	1025.0	
228.245	1875.0	-1.0	3486.0	1129.0	-1.0	1452.0	1962.0	-1.0	3356.0	1153.0	-1.0	1403.0	1625.0	-1.0	2832.0	1223.0	-1.0	2004.0	2043.0	-1.0	3858.0	3836.0	-1.0	4271.0	1312.0	-1.0	2533.0	1443.0	-1.0	2029.0	1515.0	-1.0	3219.0	1001.0	-1.0	1408.0	1552.0	-1.0	3189.0	1518.0	-1.0	2202.0	590.0	-1.0	1324.0	701.0	-1.0	1026.0	
228.744	1875.0	-1.0	3483.0	1129.0	-1.0	1450.0	1963.0	-1.0	3354.0	1151.0	-1.0	1401.0	1628.0	-1.0	2842.0	1226.0	-1.0	2009.0	2044.0	-1.0	3861.0	3835.0	-1.0	4271.0	1314.0	-1.0	2537.0	1446.0	-1.0	2033.0	1517.0	-1.0	3224.0	1001.0	-1.0	1410.0	1555.0	-1.0	3195.0	1519.0	-1.0	2205.0	592.0	-1.0	1328.0	703.0	-1.0	1028.0	
229.244	1875.0	-1.0	3481.0	1129.0	-1.0	1448.0	1962.0	-1.0	3351.0	1150.0	-1.0	1399.0	1630.0	-1.0	2845.0	1229.0	-1.0	2013.0	2043.0	-1.0	3860.0	3837.0	-1.0	4271.0	1315.0	-1.0	2538.0	1446.0	-1.0	2032.0	1517.0	-1.0	3223.0	1001.0	-1.0	1408.0	1557.0	-1.0	3200.0	1519.0	-1.0	2207.0	592.0	-1.0	1331.0	702.0	-1.0	1030.0	
229.744	1876.0	-1.0	3478.0	1129.0	-1.0	1446.0	1961.0	-1.0	3343.0	1151.0	-1.0	1398.0	1629.0	-1.0	2843.0	1231.0	-1.0	2018.0	2043.0	-1.0	3855.0	3842.0	-1.0	4271.0	1314.0	-1.0	2536.0	1445.0	-1.0	2029.0	1516.0	-1.0	3220.0	1000.0	-1.0	1405.0	1557.0	-1.0	3201.0	1519.0	-1.0	2205.0	592.0	-1.0	1331.0	703.0	-1.0	1029.0	
230.244	1879.0	-1.0	3481.0	1130.0	-1.0	1447.0	1965.0	-1.0	3343.0	1154.0	-1.0	1399.0	1629.0	-1.0	2835.0	1231.0	-1.0	2019.0	2042.0	-1.0	3850.0	3845.0	-1.0	4271.0	1314.0	-1.0	2530.0	1442.0	-1.0	2020.0	1516.0	-1.0	3214.0	1000.0	-1.0	1401.0	1556.0	-1.0	3197.0	1518.0	-1.0	2201.0	592.0	-1.0	1328.0	702.0	-1.0	1027.0	
230.743	1882.0	-1.0	3492.0	1132.0	-1.0	1452.0	1969.0	-1.0	3355.0	1157.0	-1.0	1405.0	1633.0	-1.0	2848.0	1235.0	-1.0	2027.0	2047.0	-1.0	3861.0	3849.0	-1.0	4271.0	1316.0	-1.0	2531.0	1443.0	-1.0	2019.0	1517.0	-1.0	3215.0	1001.0	-1.0	1401.0	1557.0	-1.0	3193.0	1518.0	-1.0	2199.0	592.0	-1.0	1325.0	702.0	-1.0	1025.0	
231.242	1884.0	-1.0	3498.0	1133.0	-1.0	1455.0	1971.0	-1.0	3364.0	1158.0	-1.0	1408.0	1637.0	-1.0	2860.0	1238.0	-1.0	2033.0	2050.0	-1.0	3872.0	3855.0	-1.0	4271.0	1318.0	-1.0	2539.0	1446.0	-1.0	2026.0	1520.0	-1.0	3225.0	1003.0	-1.0	1406.0	1559.0	-1.0	3201.0	1519.0	-1.0	2204.0	593.0	-1.0	1330.0	703.0	-1.0	1027.0	
231.742	1884.0	-1.0	3500.0	1133.0	-1.0	1456.0	1972.0	-1.0	3366.0	1158.0	-1.0	1409.0	1638.0	-1.0	2864.0	1240.0	-1.0	2038.0	2051.0	-1.0	3876.0	3861.0	-1.0	4271.0	1320.0	-1.0	2545.0	1448.0	-1.0	2031.0	1521.0	-1.0	3232.0	1003.0	-1.0	1410.0	1562.0	-1.0	3211.0	1522.0	-1.0	2209.0	595.0	-1.0	1335.0	704.0	-1.0	1030.0	
232.241	1885.0	-1.0	3500.0	1133.0	-1.0	1458.0	1971.0	-1.0	3363.0	1158.0	-1.0	1409.0	1639.0	-1.0	2865.0	1241.0	-1.0	2040.0	2053.0	-1.0	3876.0	3866.0	-1.0	4271.0	1319.0	-1.0	2546.0	1448.0	-1.0	2032.0	1522.0	-1.0	3233.0	1004.0	-1.0	1411.0	1563.0	-1.0	3213.0	1523.0	-1.0	2212.0	596.0	-1.0	1337.0	705.0	-1.0	1031.0	
232.741	1886.0	-1.0	3498.0	1133.0	-1.0	1457.0	1970.0	-1.0	3357.0	1159.0	-1.0	1408.0	1637.0	-1.0	2855.0	1238.0	-1.0	2032.0	2050.0	-1.0	3871.0	3861.0	-1.0	4271.0	1319.0	-1.0	2542.0	1444.0	-1.0	2027.0	1521.0	-1.0	3229.0	1005.0	-1.0	1409.0	1564.0	-1.0	3212.0	1522.0	-1.0	2210.0	595.0	-1.0	1336.0	704.0	-1.0	1031.0	
233.240	1888.0	-1.0	3502.0	1134.0	-1.0	1459.0	1973.0	-1.0	3360.0	1161.0	-1.0	1411.0	1635.0	-1.0	2845.0	1237.0	-1.0	2028.0	2051.0	-1.0	3867.0	3862.0	-1.0	4271.0	1318.0	-1.0	2537.0	1443.0	-1.0	2021.0	1520.0	-1.0	3225.0	1003.0	-1.0	1407.0	1562.0	-1.0	3208.0	1521.0	-1.0	2207.0	595.0	-1.0	1332.0	704.0	-1.0	1028.0	
233.740	1890.0	-1.0	3509.0	1136.0	-1.0	1464.0	1976.0	-1.0	3372.0	1162.0	-1.0	1414.0	1638.0	-1.0	2854.0	1238.0	-1.0	2031.0	2055.0	-1.0	3879.0	3869.0	-1.0	4271.0	1320.0	-1.0	2542.0	1445.0	-1.0	2021.0	1522.0	-1.0	3230.0	1005.0	-1.0	1409.0	1562.0	-1.0	3206.0	1521.0	-1.0	2206.0	595.0	-1.0	1330.0	704.0	-1.0	1027.0	
234.239	1891.0	-1.0	3517.0	1137.0	-1.0	1468.0	1979.0	-1.0	3383.0	1162.0	-1.0	1419.0	1640.0	-1.0	2864.0	1236.0	-1.0	2027.0	2058.0	-1.0	3892.0	3875.0	-1.0	4271.0	1323.0	-1.0	2551.0	1442.0	-1.0	2015.0	1525.0	-1.0	3243.0	1007.0	-1.0	1414.0	1567.0	-1.0	3218.0	1525.0	-1.0	2213.0	597.0	-1.0	1338.0	707.0	-1.0	1033.0	
234.738	1892.0	-1.0	3519.0	1138.0	-1.0	1471.0	1980.0	-1.0	3387.0	1164.0	-1.0	1419.0	1642.0	-1.0	2867.0	1232.0	-1.0	2017.0	2061.0	-1.0	3896.0	3880.0	-1.0	4271.0	1326.0	-1.0	2559.0	1438.0	-1.0	2011.0	1527.0	-1.0	3253.0	1008.0	-1.0	1418.0	1569.0	-1.0	3229.0	1528.0	-1.0	2221.0	600.0	-1.0	1346.0	709.0	-1.0	1037.0	
235.237	1892.0	-1.0	3517.0	1139.0	-1.0	1471.0	1980.0	-1.0	3383.0	1163.0	-1.0	1419.0	1640.0	-1.0	2863.0	1226.0	-1.0	2002.0	2061.0	-1.0	3896.0	3882.0	-1.0	4271.0	1327.0	-1.0	2563.0	1433.0	-1.0	2003.0	1529.0	-1.0	3257.0	1010.0	-1.0	1419.0	1572.0	-1.0	3235.0	1529.0	-1.0	2223.0	601.0	-1.0	1349.0	711.0	-1.0	1040.0	
235.737	1893.0	-1.0	3515.0	1140.0	-1.0	1471.0	1981.0	-1.0	3378.0	1163.0	-1.0	1418.0	1637.0	-1.0	2851.0	1221.0	-1.0	1990.0	2061.0	-1.0	3891.0	3882.0	-1.0	4271.0	1327.0	-1.0	2562.0	1429.0	-1.0	1997.0	1530.0	-1.0	3254.0	1009.0	-1.0	1416.0	1573.0	-1.0	3235.0	1528.0	-1.0	2222.0	601.0	-1.0	1349.0	711.0	-1.0	1040.0	
236.237	1898.0	-1.0	3530.0	1143.0	-1.0	1479.0	1985.0	-1.0	3393.0	1175.0	-1.0	1435.0	1637.0	-1.0	2850.0	1198.0	-1.0	1932.0	2062.0	-1.0	3892.0	3797.0	-1.0	4271.0	1330.0	-1.0	2565.0	1417.0	-1.0	1972.0	1532.0	-1.0	3260.0	1011.0	-1.0	1417.0	1573.0	-1.0	3235.0	1531.0	-1.0	2224.0	602.0	-1.0	1347.0	712.0	-1.0	1040.0	
236.737	1903.0	-1.0	3544.0	1148.0	-1.0	1486.0	1992.0	-1.0	3411.0	1179.0	-1.0	1443.0	1652.0	-1.0	2892.0	1194.0	-1.0	1919.0	2068.0	-1.0	3913.0	3745.0	-1.0	4271.0	1334.0	-1.0	2578.0	1431.0	-1.0	1999.0	1535.0	-1.0	3272.0	1014.0	-1.0	1425.0	1577.0	-1.0	3240.0	1537.0	-1.0	2233.0	603.0	-1.0	1349.0	715.0	-1.0	1043.0	
237.236	1906.0	-1.0	3554.0	1150.0	-1.0	1494.0	1996.0	-1.0	3425.0	1181.0	-1.0	1448.0	1670.0	-1.0	2944.0	1201.0	-1.0	1932.0	2074.0	-1.0	3933.0	3721.0	-1.0	4271.0	1335.0	-1.0	2589.0	1450.0	-1.0	2037.0	1536.0	-1.0	3279.0	1017.0	-1.0	1431.0	1579.0	-1.0	3249.0	1540.0	-1.0	2245.0	604.0	-1.0	1355.0	716.0	-1.0	1046.0	
237.736	1906.0	-1.0	3556.0	1151.0	-1.0	1494.0	1997.0	-1.0	3426.0	1180.0	-1.0	1448.0	1683.0	-1.0	2977.0	1210.0	-1.0	1951.0	2076.0	-1.0	3940.0	3731.0	-1.0	4271.0	1334.0	-1.0	2589.0	1464.0	-1.0	2063.0	1536.0	-1.0	3277.0	1017.0	-1.0	1432.0	1579.0	-1.0	3250.0	1541.0	-1.0	2248.0	605.0	-1.0	1357.0	716.0	-1.0	1046.0	
238.235	1907.0	-1.0	3554.0	1151.0	-1.0	1493.0	1996.0	-1.0	3420.0	1179.0	-1.0	1447.0	1690.0	-1.0	2991.0	1222.0	-1.0	1983.0	2076.0	-1.0	3938.0	3763.0	-1.0	4271.0	1333.0	-1.0	2587.0	1477.0	-1.0	2093.0	1534.0	-1.0	3271.0	1017.0	-1.0	1432.0	1578.0	-1.0	3247.0	1539.0	-1.0	2246.0	604.0	-1.0	1353.0	714.0	-1.0	1042.0	
238.734	1909.0	-1.0	3561.0	1153.0	-1.0	1496.0	1999.0	-1.0	3427.0	1181.0	-1.0	1450.0	1695.0	-1.0	2996.0	1235.0	-1.0	2012.0	2079.0	-1.0	3939.0	3808.0	-1.0	4271.0	1333.0	-1.0	2585.0	1489.0	-1.0	2117.0	1532.0	-1.0	3267.0	1016.0	-1.0	1431.0	1578.0	-1.0	3242.0	1538.0	-1.0	2242.0	603.0	-1.0	1351.0	712.0	-1.0	1039.0	
239.233	1911.0	-1.0	3569.0	1154.0	-1.0	1501.0	2003.0	-1.0	3438.0	1183.0	-1.0	1455.0	1701.0	-1.0	3017.0	1241.0	-1.0	2028.0	2084.0	-1.0	3955.0	3831.0	-1.0	4271.0	1337.0	-1.0	2597.0	1500.0	-1.0	2135.0	1536.0	-1.0	3277.0	1020.0	-1.0	1437.0	1577.0	-1.0	3241.0	1540.0	-1.0	2245.0	603.0	-1.0	1349.0	711.0	-1.0	1036.0	
239.732	1913.0	-1.0	3577.0	1155.0	-1.0	1505.0	2005.0	-1.0	3448.0	1186.0	-1.0	1461.0	1703.0	-1.0	3027.0	1232.0	-1.0	2007.0	2088.0	-1.0	3970.0	3798.0	-1.0	4271.0	1343.0	-1.0	2614.0	1494.0	-1.0	2127.0	1541.0	-1.0	3294.0	1022.0	-1.0	1445.0	1581.0	-1.0	3253.0	1544.0	-1.0	2257.0	606.0	-1.0	1355.0	713.0	-1.0	1040.0	
240.231	1913.0	-1.0	3577.0	1155.0	-1.0	1506.0	2005.0	-1.0	3451.0	1186.0	-1.0	1462.0	1699.0	-1.0	3019.0	1225.0	-1.0	1990.0	2090.0	-1.0	3974.0	3791.0	-1.0	4271.0	1345.0	-1.0	2622.0	1484.0	-1.0	2108.0	1542.0	-1.0	3303.0	1023.0	-1.0	1448.0	1583.0	-1.0	3265.0	1547.0	-1.0	2264.0	608.0	-1.0	1361.0	714.0	-1.0	1044.0	
240.730	1911.0	-1.0	3570.0	1155.0	-1.0	1504.0	2003.0	-1.0	3444.0	1184.0	-1.0	1458.0	1692.0	-1.0	3002.0	1222.0	-1.0	1984.0	2091.0	-1.0	3971.0	3803.0	-1.0	4271.0	1345.0	-1.0	2619.0	1475.0	-1.0	2091.0	1541.0	-1.0	3300.0	1022.0	-1.0	1446.0	1584.0	-1.0	3266.0	1548.0	-1.0	2266.0	608.0	-1.0	1362.0	715.0	-1.0	1046.0	
241.229	1909.0	-1.0	3562.0	1154.0	-1.0	1502.0	1999.0	-1.0	3433.0	1181.0	-1.0	1452.0	1685.0	-1.0	2981.0	1223.0	-1.0	1985.0	2089.0	-1.0	3963.0	3822.0	-1.0	4271.0	1344.0	-1.0	2613.0	1466.0	-1.0	2075.0	1539.0	-1.0	3291.0	1020.0	-1.0	1441.0	1583.0	-1.0	3265.0	1546.0	-1.0	2262.0	607.0	-1.0	1360.0	715.0	-1.0	1044.0	
241.729	1910.0	-1.0	3567.0	1154.0	-1.0	1504.0	2000.0	-1.0	3441.0	1180.0	-1.0	1452.0	1683.0	-1.0	2969.0	1225.0	-1.0	1991.0	2091.0	-1.0	3961.0	3841.0	-1.0	4271.0	1343.0	-1.0	2608.0	1461.0	-1.0	2063.0	1538.0	-1.0	3284.0	1018.0	-1.0	1436.0	1582.0	-1.0	3259.0	1544.0	-1.0	2257.0	606.0	-1.0	1356.0	715.0	-1.0	1042.0	
242.229	1911.0	-1.0	3571.0	1155.0	-1.0	1506.0	2001.0	-1.0	3449.0	1179.0	-1.0	1452.0	1682.0	-1.0	2968.0	1228.0	-1.0	1999.0	2092.0	-1.0	3967.0	3858.0	-1.0	4271.0	1344.0	-1.0	2615.0	1461.0	-1.0	2064.0	1540.0	-1.0	3291.0	1019.0	-1.0	1439.0	1584.0	-1.0	3262.0	1547.0	-1.0	2258.0	608.0	-1.0	1356.0	716.0	-1.0	1043.0	
242.728	1910.0	-1.0	3569.0	1154.0	-1.0	1504.0	2000.0	-1.0	3447.0	1177.0	-1.0	1449.0	1680.0	-1.0	2966.0	1230.0	-1.0	2006.0	2093.0	-1.0	3969.0	3874.0	-1.0	4271.0	1346.0	-1.0	2619.0	1460.0	-1.0	2068.0	1540.0	-1.0	3296.0	1019.0	-1.0	1441.0	1586.0	-1.0	3267.0	1547.0	-1.0	2261.0	609.0	-1.0	1361.0	718.0	-1.0	1045.0	
243.227	1908.0	-1.0	3562.0	1152.0	-1.0	1500.0	1997.0	-1.0	3437.0	1173.0	-1.0	1443.0	1677.0	-1.0	2958.0	1233.0	-1.0	2013.0	2091.0	-1.0	3966.0	3891.0	-1.0	4271.0	1345.0	-1.0	2618.0	1460.0	-1.0	2068.0	1538.0	-1.0	3292.0	1017.0	-1.0	1438.0	1586.0	-1.0	3269.0	1547.0	-1.0	2259.0	610.0	-1.0	1365.0	719.0	-1.0	1047.0	
243.726	1906.0	-1.0	3551.0	1149.0	-1.0	1493.0	1993.0	-1.0	3420.0	1171.0	-1.0	1436.0	1671.0	-1.0	2941.0	1235.0	-1.0	2016.0	2088.0	-1.0	3954.0	3905.0	-1.0	4271.0	1343.0	-1.0	2611.0	1459.0	-1.0	2065.0	1536.0	-1.0	3282.0	1015.0	-1.0	1432.0	1585.0	-1.0	3265.0	1545.0	-1.0	2254.0	609.0	-1.0	1363.0	718.0	-1.0	1045.0	
244.226	1906.0	-1.0	3548.0	1147.0	-1.0	1486.0	1996.0	-1.0	3425.0	1171.0	-1.0	1435.0	1670.0	-1.0	2933.0	1226.0	-1.0	1999.0	2088.0	-1.0	3949.0	3873.0	-1.0	4271.0	1339.0	-1.0	2598.0	1471.0	-1.0	2093.0	1531.0	-1.0	3265.0	1012.0	-1.0	1424.0	1582.0	-1.0	3253.0	1542.0	-1.0	2243.0	608.0	-1.0	1359.0	717.0	-1.0	1042.0	
244.725	1906.0	-1.0	3549.0	1147.0	-1.0	1485.0	1997.0	-1.0	3429.0	1170.0	-1.0	1435.0	1670.0	-1.0	2933.0	1231.0	-1.0	2012.0	2090.0	-1.0	3952.0	3886.0	-1.0	4271.0	1336.0	-1.0	2587.0	1486.0	-1.0	2120.0	1527.0	-1.0	3250.0	1009.0	-1.0	1417.0	1578.0	-1.0	3239.0	1539.0	-1.0	2233.0	606.0	-1.0	1351.0	716.0	-1.0	1039.0	
245.224	1904.0	-1.0	3543.0	1145.0	-1.0	1481.0	1995.0	-1.0	3421.0	1168.0	-1.0	1430.0	1669.0	-1.0	2931.0	1238.0	-1.0	2027.0	2089.0	-1.0	3950.0	3908.0	-1.0	4271.0	1333.0	-1.0	2582.0	1495.0	-1.0	2135.0	1525.0	-1.0	3243.0	1008.0	-1.0	1414.0	1576.0	-1.0	3230.0	1538.0	-1.0	2224.0	605.0	-1.0	1347.0	715.0	-1.0	1035.0	
245.723	1901.0	-1.0	3531.0	1141.0	-1.0	1474.0	1990.0	-1.0	3406.0	1164.0	-1.0	1425.0	1665.0	-1.0	2920.0	1238.0	-1.0	2031.0	2085.0	-1.0	3940.0	3923.0	-1.0	4272.0	1331.0	-1.0	2575.0	1493.0	-1.0	2135.0	1523.0	-1.0	3236.0	1006.0	-1.0	1411.0	1576.0	-1.0	3226.0	1536.0	-1.0	2219.0	606.0	-1.0	1346.0	714.0	-1.0	1035.0	
246.223	1899.0	-1.0	3520.0	1140.0	-1.0	1469.0	1987.0	-1.0	3392.0	1163.0	-1.0	1421.0	1662.0	-1.0	2912.0	1235.0	-1.0	2023.0	2081.0	-1.0	3930.0	3929.0	-1.0	4271.0	1328.0	-1.0	2568.0	1485.0	-1.0	2119.0	1521.0	-1.0	3229.0	1005.0	-1.0	1408.0	1575.0	-1.0	3224.0	1535.0	-1.0	2216.0	605.0	-1.0	1348.0	715.0	-1.0	1034.0	
246.722	1897.0	-1.0	3512.0	1139.0	-1.0	1463.0	1984.0	-1.0	3381.0	1163.0	-1.0	1419.0	1661.0	-1.0	2912.0	1229.0	-1.0	2006.0	2077.0	-1.0	3921.0	3930.0	-1.0	4271.0	1328.0	-1.0	2560.0	1471.0	-1.0	2088.0	1521.0	-1.0	3223.0	1005.0	-1.0	1406.0	1574.0	-1.0	3221.0	1534.0	-1.0	2214.0	605.0	-1.0	1345.0	713.0	-1.0	1032.0	
247.221	1896.0	-1.0	3505.0	1137.0	-1.0	1459.0	1981.0	-1.0	3369.0	1162.0	-1.0	1416.0	1661.0	-1.0	2912.0	1228.0	-1.0	2003.0	2072.0	-1.0	3911.0	3940.0	-1.0	4272.0	1326.0	-1.0	2556.0	1462.0	-1.0	2068.0	1521.0	-1.0	3220.0	1004.0	-1.0	1404.0	1573.0	-1.0	3217.0	1533.0	-1.0	2211.0	603.0	-1.0	1341.0	712.0	-1.0	1030.0	
247.721	1895.0	-1.0	3499.0	1135.0	-1.0	1455.0	1979.0	-1.0	3356.0	1161.0	-1.0	1414.0	1660.0	-1.0	2908.0	1230.0	-1.0	2009.0	2067.0	-1.0	3900.0	3950.0	-1.0	4272.0	1324.0	-1.0	2548.0	1456.0	-1.0	2058.0	1520.0	-1.0	3215.0	1003.0	-1.0	1403.0	1572.0	-1.0	3211.0	1531.0	-1.0	2206.0	602.0	-1.0	1337.0	710.0	-1.0	1028.0	
248.221	1896.0	-1.0	3498.0	1135.0	-1.0	1453.0	1979.0	-1.0	3351.0	1162.0	-1.0	1413.0	1659.0	-1.0	2902.0	1233.0	-1.0	2017.0	2063.0	-1.0	3889.0	3962.0	-1.0	4272.0	1321.0	-1.0	2540.0	1452.0	-1.0	2050.0	1520.0	-1.0	3208.0	1002.0	-1.0	1399.0	1570.0	-1.0	3205.0	1529.0	-1.0	2201.0	599.0	-1.0	1332.0	709.0	-1.0	1025.0	
248.720	1897.0	-1.0	3503.0	1135.0	-1.0	1455.0	1981.0	-1.0	3355.0	1163.0	-1.0	1416.0	1663.0	-1.0	2908.0	1237.0	-1.0	2027.0	2063.0	-1.0	3887.0	3972.0	-1.0	4272.0	1319.0	-1.0	2534.0	1453.0	-1.0	2050.0	1519.0	-1.0	3202.0	1002.0	-1.0	1396.0	1567.0	-1.0	3198.0	1528.0	-1.0	2197.0	597.0	-1.0	1327.0	708.0	-1.0	1023.0	
249.219	1898.0	-1.0	3507.0	1134.0	-1.0	1457.0	1981.0	-1.0	3359.0	1163.0	-1.0	1417.0	1665.0	-1.0	2916.0	1238.0	-1.0	2032.0	2064.0	-1.0	3892.0	3976.0	-1.0	4272.0	1322.0	-1.0	2540.0	1454.0	-1.0	2052.0	1521.0	-1.0	3210.0	1003.0	-1.0	1401.0	1568.0	-1.0	3197.0	1528.0	-1.0	2196.0	598.0	-1.0	1326.0	707.0	-1.0	1022.0	
249.718	1898.0	-1.0	3506.0	1135.0	-1.0	1458.0	1982.0	-1.0	3359.0	1162.0	-1.0	1417.0	1665.0	-1.0	2921.0	1241.0	-1.0	2039.0	2064.0	-1.0	3897.0	3979.0	-1.0	4272.0	1324.0	-1.0	2547.0	1457.0	-1.0	2061.0	1523.0	-1.0	3219.0	1005.0	-1.0	1406.0	1570.0	-1.0	3207.0	1530.0	-1.0	2203.0	600.0	-1.0	1334.0	708.0	-1.0	1026.0	
250.217	1897.0	-1.0	3506.0	1135.0	-1.0	1460.0	1982.0	-1.0	3360.0	1162.0	-1.0	1418.0	1665.0	-1.0	2922.0	1242.0	-1.0	2046.0	2064.0	-1.0	3899.0	3979.0	-1.0	4272.0	1324.0	-1.0	2553.0	1463.0	-1.0	2073.0	1522.0	-1.0	3224.0	1005.0	-1.0	1410.0	1571.0	-1.0	3217.0	1532.0	-1.0	2211.0	601.0	-1.0	1341.0	710.0	-1.0	1030.0	
250.716	1897.0	-1.0	3506.0	1134.0	-1.0	1462.0	1981.0	-1.0	3357.0	1160.0	-1.0	1417.0	1665.0	-1.0	2926.0	1246.0	-1.0	2055.0	2064.0	-1.0	3901.0	3988.0	-1.0	4272.0	1325.0	-1.0	2559.0	1466.0	-1.0	2085.0	1523.0	-1.0	3229.0	1005.0	-1.0	1413.0	1573.0	-1.0	3223.0	1532.0	-1.0	2217.0	602.0	-1.0	1347.0	710.0	-1.0	1034.0	
251.215	1897.0	-1.0	3508.0	1134.0	-1.0	1463.0	1981.0	-1.0	3357.0	1159.0	-1.0	1418.0	1665.0	-1.0	2925.0	1250.0	-1.0	2065.0	2064.0	-1.0	3901.0	3998.0	-1.0	4272.0	1327.0	-1.0	2563.0	1468.0	-1.0	2091.0	1523.0	-1.0	3230.0	1006.0	-1.0	1414.0	1573.0	-1.0	3230.0	1533.0	-1.0	2223.0	603.0	-1.0	1350.0	710.0	-1.0	1036.0	
251.715	1899.0	-1.0	3517.0	1134.0	-1.0	1467.0	1984.0	-1.0	3367.0	1161.0	-1.0	1422.0	1667.0	-1.0	2927.0	1254.0	-1.0	2075.0	2065.0	-1.0	3903.0	4006.0	-1.0	4272.0	1328.0	-1.0	2566.0	1469.0	-1.0	2090.0	1523.0	-1.0	3229.0	1005.0	-1.0	1415.0	1573.0	-1.0	3231.0	1533.0	-1.0	2225.0	603.0	-1.0	1351.0	710.0	-1.0	1037.0	
252.215	1900.0	-1.0	3526.0	1134.0	-1.0	1471.0	1986.0	-1.0	3379.0	1162.0	-1.0	1426.0	1671.0	-1.0	2941.0	1259.0	-1.0	2091.0	2067.0	-1.0	3915.0	4018.0	-1.0	4272.0	1330.0	-1.0	2571.0	1473.0	-1.0	2098.0	1525.0	-1.0	3233.0	1005.0	-1.0	1417.0	1573.0	-1.0	3231.0	1532.0	-1.0	2225.0	603.0	-1.0	1350.0	709.0	-1.0	1035.0	
252.714	1900.0	-1.0	3533.0	1134.0	-1.0	1473.0	1987.0	-1.0	3387.0	1162.0	-1.0	1429.0	1674.0	-1.0	2954.0	1261.0	-1.0	2099.0	2070.0	-1.0	3924.0	4019.0	-1.0	4272.0	1332.0	-1.0	2581.0	1480.0	-1.0	2114.0	1525.0	-1.0	3241.0	1006.0	-1.0	1421.0	1574.0	-1.0	3242.0	1533.0	-1.0	2233.0	605.0	-1.0	1357.0	710.0	-1.0	1040.0	
253.213	1900.0	-1.0	3534.0	1133.0	-1.0	1473.0	1987.0	-1.0	3388.0	1161.0	-1.0	1429.0	1676.0	-1.0	2960.0	1263.0	-1.0	2105.0	2068.0	-1.0	3925.0	4017.0	-1.0	4272.0	1334.0	-1.0	2587.0	1485.0	-1.0	2127.0	1525.0	-1.0	3245.0	1006.0	-1.0	1424.0	1576.0	-1.0	3249.0	1534.0	-1.0	2238.0	606.0	-1.0	1363.0	712.0	-1.0	1043.0	
253.712	1898.0	-1.0	3534.0	1132.0	-1.0	1472.0	1985.0	-1.0	3385.0	1158.0	-1.0	1428.0	1675.0	-1.0	2960.0	1265.0	-1.0	2111.0	2066.0	-1.0	3922.0	4021.0	-1.0	4272.0	1333.0	-1.0	2589.0	1487.0	-1.0	2136.0	1523.0	-1.0	3246.0	1005.0	-1.0	1424.0	1575.0	-1.0	3251.0	1534.0	-1.0	2239.0	606.0	-1.0	1366.0	711.0	-1.0	1042.0	
254.211	1900.0	-1.0	3540.0	1132.0	-1.0	1473.0	1987.0	-1.0	3391.0	1159.0	-1.0	1429.0	1675.0	-1.0	2956.0	1268.0	-1.0	2116.0	2065.0	-1.0	3920.0	4031.0	-1.0	4272.0	1333.0	-1.0	2589.0	1485.0	-1.0	2130.0	1523.0	-1.0	3244.0	1004.0	-1.0	1422.0	1573.0	-1.0	3250.0	1533.0	-1.0	2239.0	606.0	-1.0	1364.0	710.0	-1.0	1042.0	
254.710	1901.0	-1.0	3549.0	1132.0	-1.0	1477.0	1990.0	-1.0	3402.0	1160.0	-1.0	1432.0	1677.0	-1.0	2965.0	1270.0	-1.0	2122.0	2068.0	-1.0	3929.0	4041.0	-1.0	4272.0	1336.0	-1.0	2595.0	1485.0	-1.0	2126.0	1525.0	-1.0	3250.0	1005.0	-1.0	1423.0	1573.0	-1.0	3248.0	1533.0	-1.0	2237.0	605.0	-1.0	1363.0	709.0	-1.0	1040.0	
255.209	1901.0	-1.0	3552.0	1132.0	-1.0	1477.0	1990.0	-1.0	3406.0	1159.0	-1.0	1432.0	1677.0	-1.0	2970.0	1270.0	-1.0	2122.0	2068.0	-1.0	3934.0	4044.0	-1.0	4272.0	1337.0	-1.0	2601.0	1482.0	-1.0	2124.0	1526.0	-1.0	3257.0	1004.0	-1.0	1425.0	1574.0	-1.0	3255.0	1533.0	-1.0	2240.0	607.0	-1.0	1369.0	709.0	-1.0	1042.0	
255.708	1899.0	-1.0	3552.0	1131.0	-1.0	1475.0	1988.0	-1.0	3405.0	1157.0	-1.0	1428.0	1676.0	-1.0	2968.0	1271.0	-1.0	2127.0	2065.0	-1.0	3932.0	4047.0	-1.0	4272.0	1335.0	-1.0	2599.0	1486.0	-1.0	2136.0	1525.0	-1.0	3255.0	1003.0	-1.0	1421.0	1573.0	-1.0	3257.0	1531.0	-1.0	2239.0	607.0	-1.0	1372.0	709.0	-1.0	1041.0	
256.207	1899.0	-1.0	3551.0	1130.0	-1.0	1472.0	1987.0	-1.0	3401.0	1155.0	-1.0	1422.0	1673.0	-1.0	2961.0	1276.0	-1.0	2140.0	2063.0	-1.0	3926.0	4059.0	-1.0	4272.0	1333.0	-1.0	2594.0	1495.0	-1.0	2155.0	1522.0	-1.0	3248.0	1000.0	-1.0	1416.0	1571.0	-1.0	3253.0	1529.0	-1.0	2235.0	607.0	-1.0	1371.0	708.0	-1.0	1039.0	
256.706	1899.0	-1.0	3558.0	1130.0	-1.0	1475.0	1989.0	-1.0	3410.0	1153.0	-1.0	1423.0	1675.0	-1.0	2967.0	1280.0	-1.0	2149.0	2064.0	-1.0	3933.0	4063.0	-1.0	4272.0	1332.0	-1.0	2592.0	1501.0	-1.0	2166.0	1522.0	-1.0	3247.0	999.0	-1.0	1414.0	1569.0	-1.0	3247.0	1527.0	-1.0	2229.0	606.0	-1.0	1370.0	706.0	-1.0	1036.0	
257.205	1899.0	-1.0	3564.0	1130.0	-1.0	1477.0	1989.0	-1.0	3419.0	1152.0	-1.0	1424.0	1676.0	-1.0	2974.0	1281.0	-1.0	2155.0	2066.0	-1.0	3942.0	4064.0	-1.0	4272.0	1333.0	-1.0	2599.0	1508.0	-1.0	2185.0	1523.0	-1.0	3255.0	1000.0	-1.0	1417.0	1570.0	-1.0	3250.0	1529.0	-1.0	2232.0	608.0	-1.0	1373.0	708.0	-1.0	1037.0	
257.704	1900.0	-1.0	3567.0	1129.0	-1.0	1474.0	1988.0	-1.0	3417.0	1159.0	-1.0	1433.0	1670.0	-1.0	2962.0	1248.0	-1.0	2072.0	2062.0	-1.0	3936.0	3884.0	-1.0	4272.0	1339.0	-1.0	2610.0	1463.0	-1.0	2103.0	1532.0	-1.0	3278.0	1004.0	-1.0	1422.0	1571.0	-1.0	3256.0	1530.0	-1.0	2234.0	609.0	-1.0	1377.0	708.0	-1.0	1037.0	
258.204	1899.0	-1.0	3564.0	1130.0	-1.0	1473.0	1986.0	-1.0	3411.0	1164.0	-1.0	1440.0	1659.0	-1.0	2940.0	1218.0	-1.0	1997.0	2058.0	-1.0	3926.0	3794.0	-1.0	4271.0	1340.0	-1.0	2611.0	1422.0	-1.0	2018.0	1538.0	-1.0	3290.0	1007.0	-1.0	1424.0	1573.0	-1.0	3258.0	1531.0	-1.0	2235.0	610.0	-1.0	1379.0	708.0	-1.0	1038.0	
258.704	1901.0	-1.0	3565.0	1134.0	-1.0	1476.0	1990.0	-1.0	3416.0	1170.0	-1.0	1444.0	1651.0	-1.0	2916.0	1191.0	-1.0	1929.0	2057.0	-1.0	3921.0	3720.0	-1.0	4271.0	1343.0	-1.0	2610.0	1394.0	-1.0	1959.0	1541.0	-1.0	3296.0	1008.0	-1.0	1424.0	1574.0	-1.0	3261.0	1533.0	-1.0	2236.0	611.0	-1.0	1379.0	710.0	-1.0	1040.0	
259.203	1903.0	-1.0	3573.0	1136.0	-1.0	1482.0	1994.0	-1.0	3430.0	1175.0	-1.0	1452.0	1647.0	-1.0	2912.0	1172.0	-1.0	1879.0	2062.0	-1.0	3932.0	3658.0	-1.0	4271.0	1348.0	-1.0	2621.0	1383.0	-1.0	1932.0	1546.0	-1.0	3312.0	1013.0	-1.0	1430.0	1576.0	-1.0	3266.0	1538.0	-1.0	2243.0	612.0	-1.0	1383.0	713.0	-1.0	1047.0	
259.702	1902.0	-1.0	3575.0	1139.0	-1.0	1487.0	1995.0	-1.0	3438.0	1178.0	-1.0	1457.0	1646.0	-1.0	2910.0	1160.0	-1.0	1851.0	2065.0	-1.0	3942.0	3636.0	-1.0	4271.0	1351.0	-1.0	2633.0	1381.0	-1.0	1929.0	1549.0	-1.0	3324.0	1016.0	-1.0	1437.0	1581.0	-1.0	3281.0	1544.0	-1.0	2255.0	615.0	-1.0	1392.0	717.0	-1.0	1055.0	
260.201	1901.0	-1.0	3571.0	1140.0	-1.0	1489.0	1995.0	-1.0	3438.0	1178.0	-1.0	1455.0	1643.0	-1.0	2903.0	1155.0	-1.0	1840.0	2067.0	-1.0	3946.0	3632.0	-1.0	4271.0	1354.0	-1.0	2638.0	1384.0	-1.0	1933.0	1550.0	-1.0	3327.0	1017.0	-1.0	1439.0	1584.0	-1.0	3290.0	1548.0	-1.0	2264.0	617.0	-1.0	1399.0	719.0	-1.0	1062.0	
260.700	1898.0	-1.0	3560.0	1140.0	-1.0	1487.0	1992.0	-1.0	3427.0	1175.0	-1.0	1449.0	1639.0	-1.0	2892.0	1152.0	-1.0	1834.0	2067.0	-1.0	3945.0	3634.0	-1.0	4271.0	1352.0	-1.0	2635.0	1387.0	-1.0	1934.0	1548.0	-1.0	3320.0	1015.0	-1.0	1436.0	1584.0	-1.0	3289.0	1548.0	-1.0	2264.0	617.0	-1.0	1399.0	721.0	-1.0	1062.0	
261.199	1895.0	-1.0	3547.0	1139.0	-1.0	1482.0	1988.0	-1.0	3411.0	1173.0	-1.0	1443.0	1632.0	-1.0	2872.0	1150.0	-1.0	1827.0	2065.0	-1.0	3935.0	3636.0	-1.0	4271.0	1350.0	-1.0	2627.0	1387.0	-1.0	1931.0	1544.0	-1.0	3305.0	1014.0	-1.0	1430.0	1584.0	-1.0	3282.0	1548.0	-1.0	2260.0	616.0	-1.0	1395.0	720.0	-1.0	1061.0	
261.698	1894.0	-1.0	3538.0	1139.0	-1.0	1479.0	1989.0	-1.0	3404.0	1173.0	-1.0	1439.0	1627.0	-1.0	2853.0	1148.0	-1.0	1822.0	2064.0	-1.0	3926.0	3640.0	-1.0	4271.0	1349.0	-1.0	2615.0	1387.0	-1.0	1928.0	1540.0	-1.0	3291.0	1012.0	-1.0	1425.0	1581.0	-1.0	3273.0	1546.0	-1.0	2254.0	614.0	-1.0	1388.0	720.0	-1.0	1058.0	
262.197	1893.0	-1.0	3536.0	1139.0	-1.0	1479.0	1989.0	-1.0	3406.0	1173.0	-1.0	1439.0	1626.0	-1.0	2848.0	1148.0	-1.0	1825.0	2066.0	-1.0	3928.0	3651.0	-1.0	4271.0	1348.0	-1.0	2610.0	1392.0	-1.0	1934.0	1539.0	-1.0	3283.0	1012.0	-1.0	1423.0	1580.0	-1.0	3264.0	1545.0	-1.0	2250.0	612.0	-1.0	1382.0	719.0	-1.0	1056.0	
262.696	1891.0	-1.0	3529.0	1138.0	-1.0	1477.0	1987.0	-1.0	3402.0	1171.0	-1.0	1437.0	1625.0	-1.0	2845.0	1150.0	-1.0	1831.0	2067.0	-1.0	3930.0	3665.0	-1.0	4271.0	1348.0	-1.0	2611.0	1400.0	-1.0	1952.0	1538.0	-1.0	3281.0	1011.0	-1.0	1424.0	1582.0	-1.0	3266.0	1547.0	-1.0	2252.0	613.0	-1.0	1382.0	720.0	-1.0	1058.0	
263.196	1889.0	-1.0	3519.0	1137.0	-1.0	1473.0	1984.0	-1.0	3392.0	1168.0	-1.0	1433.0	1621.0	-1.0	2835.0	1153.0	-1.0	1839.0	2065.0	-1.0	3926.0	3680.0	-1.0	4271.0	1347.0	-1.0	2610.0	1408.0	-1.0	1968.0	1536.0	-1.0	3278.0	1011.0	-1.0	1425.0	1582.0	-1.0	3269.0	1548.0	-1.0	2254.0	613.0	-1.0	1383.0	721.0	-1.0	1060.0	
263.695	1886.0	-1.0	3507.0	1136.0	-1.0	1468.0	1979.0	-1.0	3377.0	1165.0	-1.0	1427.0	1617.0	-1.0	2822.0	1156.0	-1.0	1846.0	2062.0	-1.0	3917.0	3696.0	-1.0	4271.0	1344.0	-1.0	2603.0	1413.0	-1.0	1977.0	1534.0	-1.0	3269.0	1010.0	-1.0	1421.0	1582.0	-1.0	3268.0	1547.0	-1.0	2251.0	613.0	-1.0	1382.0	721.0	-1.0	1059.0	
264.194	1884.0	-1.0	3497.0	1135.0	-1.0	1463.0	1977.0	-1.0	3362.0	1163.0	-1.0	1422.0	1613.0	-1.0	2808.0	1158.0	-1.0	1852.0	2060.0	-1.0	3905.0	3705.0	-1.0	4271.0	1341.0	-1.0	2594.0	1416.0	-1.0	1980.0	1531.0	-1.0	3259.0	1008.0	-1.0	1417.0	1581.0	-1.0	3263.0	1545.0	-1.0	2248.0	611.0	-1.0	1379.0	720.0	-1.0	1059.0	
264.693	1885.0	-1.0	3501.0	1135.0	-1.0	1464.0	1977.0	-1.0	3370.0	1163.0	-1.0	1424.0	1616.0	-1.0	2813.0	1162.0	-1.0	1862.0	2060.0	-1.0	3909.0	3723.0	-1.0	4271.0	1340.0	-1.0	2589.0	1420.0	-1.0	1985.0	1531.0	-1.0	3254.0	1007.0	-1.0	1414.0	1579.0	-1.0	3258.0	1544.0	-1.0	2244.0	609.0	-1.0	1374.0	720.0	-1.0	1058.0	
265.192	1885.0	-1.0	3504.0	1134.0	-1.0	1464.0	1978.0	-1.0	3376.0	1162.0	-1.0	1422.0	1619.0	-1.0	2822.0	1166.0	-1.0	1872.0	2063.0	-1.0	3915.0	3743.0	-1.0	4271.0	1340.0	-1.0	2593.0	1425.0	-1.0	1997.0	1530.0	-1.0	3259.0	1006.0	-1.0	1414.0	1580.0	-1.0	3264.0	1544.0	-1.0	2245.0	611.0	-1.0	1376.0	721.0	-1.0	1059.0	
265.691	1884.0	-1.0	3503.0	1133.0	-1.0	1461.0	1978.0	-1.0	3375.0	1159.0	-1.0	1418.0	1619.0	-1.0	2827.0	1168.0	-1.0	1881.0	2062.0	-1.0	3918.0	3755.0	-1.0	4272.0	1339.0	-1.0	2595.0	1427.0	-1.0	2007.0	1529.0	-1.0	3262.0	1004.0	-1.0	1413.0	1581.0	-1.0	3269.0	1543.0	-1.0	2244.0	612.0	-1.0	1381.0	721.0	-1.0	1060.0	
266.190	1884.0	-1.0	3502.0	1131.0	-1.0	1457.0	1976.0	-1.0	3370.0	1157.0	-1.0	1413.0	1618.0	-1.0	2826.0	1169.0	-1.0	1884.0	2059.0	-1.0	3913.0	3765.0	-1.0	4272.0	1336.0	-1.0	2590.0	1426.0	-1.0	2005.0	1526.0	-1.0	3256.0	1002.0	-1.0	1407.0	1579.0	-1.0	3269.0	1540.0	-1.0	2239.0	612.0	-1.0	1382.0	719.0	-1.0	1058.0	
266.690	1884.0	-1.0	3502.0	1130.0	-1.0	1455.0	1975.0	-1.0	3368.0	1155.0	-1.0	1409.0	1616.0	-1.0	2820.0	1171.0	-1.0	1887.0	2057.0	-1.0	3908.0	3773.0	-1.0	4272.0	1333.0	-1.0	2580.0	1424.0	-1.0	2001.0	1523.0	-1.0	3244.0	998.0	-1.0	1399.0	1576.0	-1.0	3262.0	1535.0	-1.0	2231.0	611.0	-1.0	1381.0	717.0	-1.0	1055.0	
267.190	1886.0	-1.0	3511.0	1130.0	-1.0	1456.0	1978.0	-1.0	3380.0	1155.0	-1.0	1410.0	1620.0	-1.0	2835.0	1172.0	-1.0	1893.0	2060.0	-1.0	3920.0	3781.0	-1.0	4272.0	1333.0	-1.0	2580.0	1429.0	-1.0	2005.0	1522.0	-1.0	3245.0	998.0	-1.0	1396.0	1574.0	-1.0	3257.0	1533.0	-1.0	2225.0	611.0	-1.0	1379.0	715.0	-1.0	1052.0	
267.689	1887.0	-1.0	3519.0	1130.0	-1.0	1456.0	1980.0	-1.0	3390.0	1155.0	-1.0	1410.0	1623.0	-1.0	2847.0	1173.0	-1.0	1897.0	2062.0	-1.0	3930.0	3785.0	-1.0	4272.0	1332.0	-1.0	2583.0	1433.0	-1.0	2017.0	1523.0	-1.0	3248.0	998.0	-1.0	1398.0	1572.0	-1.0	3264.0	1533.0	-1.0	2228.0	611.0	-1.0	1386.0	716.0	-1.0	1055.0	
268.189	1887.0	-1.0	3522.0	1130.0	-1.0	1456.0	1979.0	-1.0	3394.0	1154.0	-1.0	1410.0	1625.0	-1.0	2853.0	1175.0	-1.0	1901.0	2063.0	-1.0	3936.0	3789.0	-1.0	4272.0	1332.0	-1.0	2585.0	1439.0	-1.0	2029.0	1521.0	-1.0	3248.0	998.0	-1.0	1400.0	1573.0	-1.0	3270.0	1534.0	-1.0	2232.0	613.0	-1.0	1392.0	717.0	-1.0	1058.0	
268.688	1886.0	-1.0	3524.0	1130.0	-1.0	1457.0	1978.0	-1.0	3392.0	1155.0	-1.0	1410.0	1624.0	-1.0	2851.0	1176.0	-1.0	1904.0	2063.0	-1.0	3937.0	3796.0	-1.0	4272.0	1331.0	-1.0	2586.0	1440.0	-1.0	2034.0	1520.0	-1.0	3251.0	998.0	-1.0	1402.0	1572.0	-1.0	3272.0	1534.0	-1.0	2236.0	613.0	-1.0	1395.0	718.0	-1.0	1059.0	
269.187	1889.0	-1.0	3537.0	1133.0	-1.0	1463.0	1981.0	-1.0	3408.0	1158.0	-1.0	1417.0	1625.0	-1.0	2855.0	1176.0	-1.0	1904.0	2068.0	-1.0	3946.0	3795.0	-1.0	4271.0	1331.0	-1.0	2588.0	1440.0	-1.0	2032.0	1519.0	-1.0	3252.0	1000.0	-1.0	1405.0	1571.0	-1.0	3273.0	1536.0	-1.0	2239.0	613.0	-1.0	1398.0	719.0	-1.0	1063.0	
269.686	1890.0	-1.0	3547.0	1135.0	-1.0	1470.0	1984.0	-1.0	3423.0	1161.0	-1.0	1423.0	1628.0	-1.0	2867.0	1178.0	-1.0	1909.0	2075.0	-1.0	3965.0	3794.0	-1.0	4272.0	1336.0	-1.0	2603.0	1446.0	-1.0	2043.0	1522.0	-1.0	3268.0	1004.0	-1.0	1416.0	1575.0	-1.0	3282.0	1540.0	-1.0	2250.0	615.0	-1.0	1402.0	721.0	-1.0	1069.0	
270.185	1890.0	-1.0	3553.0	1137.0	-1.0	1477.0	1984.0	-1.0	3430.0	1162.0	-1.0	1427.0	1630.0	-1.0	2876.0	1179.0	-1.0	1912.0	2078.0	-1.0	3977.0	3793.0	-1.0	4271.0	1338.0	-1.0	2613.0	1450.0	-1.0	2054.0	1525.0	-1.0	3277.0	1007.0	-1.0	1423.0	1576.0	-1.0	3295.0	1543.0	-1.0	2262.0	617.0	-1.0	1410.0	724.0	-1.0	1075.0	
270.685	1889.0	-1.0	3555.0	1138.0	-1.0	1480.0	1983.0	-1.0	3431.0	1162.0	-1.0	1428.0	1630.0	-1.0	2879.0	1180.0	-1.0	1916.0	2081.0	-1.0	3987.0	3794.0	-1.0	4272.0	1339.0	-1.0	2618.0	1454.0	-1.0	2064.0	1524.0	-1.0	3282.0	1008.0	-1.0	1427.0	1577.0	-1.0	3303.0	1545.0	-1.0	2271.0	618.0	-1.0	1417.0	724.0	-1.0	1080.0	
271.184	1888.0	-1.0	3553.0	1138.0	-1.0	1481.0	1981.0	-1.0	3426.0	1161.0	-1.0	1427.0	1628.0	-1.0	2872.0	1180.0	-1.0	1916.0	2080.0	-1.0	3987.0	3793.0	-1.0	4272.0	1338.0	-1.0	2616.0	1455.0	-1.0	2067.0	1521.0	-1.0	3279.0	1006.0	-1.0	1428.0	1577.0	-1.0	3306.0	1545.0	-1.0	2275.0	618.0	-1.0	1419.0	725.0	-1.0	1083.0	
271.683	1890.0	-1.0	3559.0	1140.0	-1.0	1487.0	1983.0	-1.0	3434.0	1163.0	-1.0	1430.0	1627.0	-1.0	2865.0	1180.0	-1.0	1917.0	2081.0	-1.0	3986.0	3792.0	-1.0	4272.0	1336.0	-1.0	2613.0	1454.0	-1.0	2065.0	1520.0	-1.0	3273.0	1007.0	-1.0	1426.0	1576.0	-1.0	3304.0	1543.0	-1.0	2274.0	617.0	-1.0	1416.0	724.0	-1.0	1081.0	
272.182	1891.0	-1.0	3567.0	1141.0	-1.0	1493.0	1985.0	-1.0	3443.0	1164.0	-1.0	1434.0	1628.0	-1.0	2870.0	1180.0	-1.0	1919.0	2084.0	-1.0	3994.0	3794.0	-1.0	4272.0	1337.0	-1.0	2611.0	1457.0	-1.0	2065.0	1520.0	-1.0	3271.0	1007.0	-1.0	1427.0	1574.0	-1.0	3299.0	1542.0	-1.0	2271.0	615.0	-1.0	1411.0	724.0	-1.0	1079.0	
272.681	1890.0	-1.0	3570.0	1142.0	-1.0	1495.0	1983.0	-1.0	3444.0	1163.0	-1.0	1435.0	1628.0	-1.0	2872.0	1180.0	-1.0	1919.0	2083.0	-1.0	3997.0	3798.0	-1.0	4272.0	1337.0	-1.0	2613.0	1459.0	-1.0	2071.0	1520.0	-1.0	3273.0	1007.0	-1.0	1429.0	1577.0	-1.0	3305.0	1543.0	-1.0	2275.0	617.0	-1.0	1413.0	724.0	-1.0	1080.0	
273.180	1888.0	-1.0	3565.0	1140.0	-1.0	1494.0	1980.0	-1.0	3438.0	1160.0	-1.0	1432.0	1626.0	-1.0	2866.0	1178.0	-1.0	1913.0	2081.0	-1.0	3991.0	3795.0	-1.0	4272.0	1335.0	-1.0	2609.0	1459.0	-1.0	2072.0	1518.0	-1.0	3270.0	1007.0	-1.0	1428.0	1577.0	-1.0	3309.0	1543.0	-1.0	2277.0	616.0	-1.0	1415.0	723.0	-1.0	1081.0	
273.679	1886.0	-1.0	3556.0	1138.0	-1.0	1489.0	1976.0	-1.0	3423.0	1158.0	-1.0	1425.0	1622.0	-1.0	2854.0	1175.0	-1.0	1906.0	2078.0	-1.0	3978.0	3793.0	-1.0	4272.0	1332.0	-1.0	2601.0	1457.0	-1.0	2068.0	1516.0	-1.0	3260.0	1004.0	-1.0	1425.0	1576.0	-1.0	3304.0	1541.0	-1.0	2272.0	616.0	-1.0	1412.0	722.0	-1.0	1077.0	
274.178	1884.0	-1.0	3547.0	1137.0	-1.0	1484.0	1973.0	-1.0	3408.0	1156.0	-1.0	1420.0	1616.0	-1.0	2833.0	1174.0	-1.0	1904.0	2073.0	-1.0	3962.0	3806.0	-1.0	4272.0	1328.0	-1.0	2588.0	1453.0	-1.0	2059.0	1511.0	-1.0	3245.0	1003.0	-1.0	1416.0	1573.0	-1.0	3296.0	1538.0	-1.0	2264.0	612.0	-1.0	1402.0	718.0	-1.0	1069.0	
274.677	1884.0	-1.0	3549.0	1136.0	-1.0	1485.0	1974.0	-1.0	3411.0	1156.0	-1.0	1420.0	1620.0	-1.0	2845.0	1175.0	-1.0	1907.0	2074.0	-1.0	3965.0	3807.0	-1.0	4272.0	1328.0	-1.0	2583.0	1468.0	-1.0	2085.0	1510.0	-1.0	3241.0	1002.0	-1.0	1416.0	1571.0	-1.0	3287.0	1536.0	-1.0	2260.0	611.0	-1.0	1396.0	717.0	-1.0	1067.0	
275.176	1886.0	-1.0	3558.0	1137.0	-1.0	1489.0	1976.0	-1.0	3422.0	1158.0	-1.0	1429.0	1629.0	-1.0	2871.0	1172.0	-1.0	1887.0	2077.0	-1.0	3975.0	3766.0	-1.0	4272.0	1332.0	-1.0	2595.0	1458.0	-1.0	2080.0	1518.0	-1.0	3260.0	1005.0	-1.0	1422.0	1573.0	-1.0	3295.0	1540.0	-1.0	2267.0	612.0	-1.0	1398.0	719.0	-1.0	1067.0	
275.675	1887.0	-1.0	3564.0	1139.0	-1.0	1493.0	1978.0	-1.0	3428.0	1160.0	-1.0	1435.0	1639.0	-1.0	2905.0	1180.0	-1.0	1904.0	2079.0	-1.0	3985.0	3766.0	-1.0	4272.0	1333.0	-1.0	2601.0	1465.0	-1.0	2100.0	1519.0	-1.0	3268.0	1006.0	-1.0	1426.0	1574.0	-1.0	3300.0	1540.0	-1.0	2273.0	612.0	-1.0	1400.0	719.0	-1.0	1068.0	
276.174	1888.0	-1.0	3567.0	1141.0	-1.0	1498.0	1979.0	-1.0	3432.0	1161.0	-1.0	1437.0	1655.0	-1.0	2947.0	1201.0	-1.0	1953.0	2083.0	-1.0	3997.0	3799.0	-1.0	4272.0	1334.0	-1.0	2606.0	1491.0	-1.0	2149.0	1518.0	-1.0	3267.0	1008.0	-1.0	1429.0	1573.0	-1.0	3303.0	1541.0	-1.0	2278.0	611.0	-1.0	1400.0	720.0	-1.0	1071.0	
276.673	1890.0	-1.0	3572.0	1143.0	-1.0	1503.0	1981.0	-1.0	3435.0	1163.0	-1.0	1440.0	1673.0	-1.0	2995.0	1224.0	-1.0	2007.0	2087.0	-1.0	4011.0	3834.0	-1.0	4272.0	1335.0	-1.0	2612.0	1516.0	-1.0	2197.0	1517.0	-1.0	3266.0	1007.0	-1.0	1433.0	1573.0	-1.0	3303.0	1542.0	-1.0	2282.0	610.0	-1.0	1398.0	720.0	-1.0	1072.0	
277.173	1894.0	-1.0	3587.0	1147.0	-1.0	1512.0	1985.0	-1.0	3451.0	1167.0	-1.0	1449.0	1691.0	-1.0	3040.0	1247.0	-1.0	2065.0	2092.0	-1.0	4026.0	3881.0	-1.0	4272.0	1335.0	-1.0	2615.0	1539.0	-1.0	2239.0	1516.0	-1.0	3263.0	1007.0	-1.0	1434.0	1572.0	-1.0	3298.0	1542.0	-1.0	2284.0	608.0	-1.0	1393.0	720.0	-1.0	1070.0	
277.673	1896.0	-1.0	3598.0	1149.0	-1.0	1518.0	1987.0	-1.0	3463.0	1169.0	-1.0	1455.0	1705.0	-1.0	3085.0	1270.0	-1.0	2120.0	2098.0	-1.0	4046.0	3932.0	-1.0	4272.0	1337.0	-1.0	2624.0	1562.0	-1.0	2280.0	1518.0	-1.0	3269.0	1009.0	-1.0	1438.0	1570.0	-1.0	3293.0	1541.0	-1.0	2284.0	607.0	-1.0	1387.0	719.0	-1.0	1069.0	
278.172	1897.0	-1.0	3603.0	1149.0	-1.0	1521.0	1987.0	-1.0	3467.0	1169.0	-1.0	1458.0	1716.0	-1.0	3117.0	1285.0	-1.0	2158.0	2101.0	-1.0	4058.0	3973.0	-1.0	4272.0	1339.0	-1.0	2634.0	1580.0	-1.0	2316.0	1518.0	-1.0	3276.0	1009.0	-1.0	1442.0	1571.0	-1.0	3299.0	1542.0	-1.0	2289.0	607.0	-1.0	1390.0	719.0	-1.0	1071.0	
278.671	1897.0	-1.0	3604.0	1149.0	-1.0	1521.0	1986.0	-1.0	3466.0	1169.0	-1.0	1458.0	1723.0	-1.0	3138.0	1297.0	-1.0	2189.0	2101.0	-1.0	4062.0	4014.0	-1.0	4272.0	1339.0	-1.0	2639.0	1590.0	-1.0	2347.0	1517.0	-1.0	3280.0	1009.0	-1.0	1445.0	1571.0	-1.0	3302.0	1541.0	-1.0	2291.0	607.0	-1.0	1393.0	717.0	-1.0	1071.0	
279.170	1896.0	-1.0	3602.0	1147.0	-1.0	1519.0	1982.0	-1.0	3460.0	1167.0	-1.0	1457.0	1726.0	-1.0	3149.0	1305.0	-1.0	2210.0	2099.0	-1.0	4062.0	4049.0	-1.0	4272.0	1338.0	-1.0	2640.0	1598.0	-1.0	2362.0	1516.0	-1.0	3280.0	1008.0	-1.0	1444.0	1569.0	-1.0	3300.0	1538.0	-1.0	2289.0	606.0	-1.0	1392.0	717.0	-1.0	1069.0	
279.669	1897.0	-1.0	3604.0	1148.0	-1.0	1519.0	1983.0	-1.0	3459.0	1167.0	-1.0	1456.0	1728.0	-1.0	3150.0	1310.0	-1.0	2221.0	2097.0	-1.0	4056.0	4077.0	-1.0	4272.0	1336.0	-1.0	2637.0	1601.0	-1.0	2369.0	1515.0	-1.0	3276.0	1006.0	-1.0	1441.0	1569.0	-1.0	3297.0	1537.0	-1.0	2285.0	605.0	-1.0	1388.0	714.0	-1.0	1066.0	
280.168	1898.0	-1.0	3614.0	1148.0	-1.0	1520.0	1984.0	-1.0	3468.0	1168.0	-1.0	1459.0	1734.0	-1.0	3166.0	1316.0	-1.0	2237.0	2099.0	-1.0	4066.0	4101.0	-1.0	4272.0	1337.0	-1.0	2640.0	1607.0	-1.0	2378.0	1515.0	-1.0	3279.0	1005.0	-1.0	1440.0	1567.0	-1.0	3292.0	1534.0	-1.0	2281.0	603.0	-1.0	1383.0	713.0	-1.0	1063.0	
280.668	1898.0	-1.0	3618.0	1147.0	-1.0	1520.0	1984.0	-1.0	3472.0	1166.0	-1.0	1459.0	1736.0	-1.0	3177.0	1320.0	-1.0	2250.0	2099.0	-1.0	4073.0	4121.0	-1.0	4272.0	1338.0	-1.0	2645.0	1612.0	-1.0	2392.0	1516.0	-1.0	3285.0	1005.0	-1.0	1441.0	1567.0	-1.0	3298.0	1534.0	-1.0	2283.0	604.0	-1.0	1388.0	713.0	-1.0	1063.0	
281.167	1897.0	-1.0	3615.0	1145.0	-1.0	1516.0	1982.0	-1.0	3466.0	1164.0	-1.0	1454.0	1736.0	-1.0	3174.0	1321.0	-1.0	2248.0	2098.0	-1.0	4067.0	4135.0	-1.0	4272.0	1336.0	-1.0	2644.0	1612.0	-1.0	2395.0	1515.0	-1.0	3284.0	1004.0	-1.0	1438.0	1567.0	-1.0	3299.0	1533.0	-1.0	2281.0	604.0	-1.0	1389.0	711.0	-1.0	1062.0	
281.666	1897.0	-1.0	3613.0	1144.0	-1.0	1510.0	1981.0	-1.0	3460.0	1162.0	-1.0	1449.0	1733.0	-1.0	3164.0	1317.0	-1.0	2241.0	2093.0	-1.0	4056.0	4147.0	-1.0	4272.0	1334.0	-1.0	2639.0	1610.0	-1.0	2391.0	1513.0	-1.0	3278.0	1001.0	-1.0	1433.0	1565.0	-1.0	3295.0	1530.0	-1.0	2275.0	603.0	-1.0	1388.0	710.0	-1.0	1059.0	
282.165	1897.0	-1.0	3619.0	1142.0	-1.0	1510.0	1981.0	-1.0	3467.0	1161.0	-1.0	1449.0	1734.0	-1.0	3169.0	1316.0	-1.0	2240.0	2094.0	-1.0	4062.0	4160.0	-1.0	4272.0	1334.0	-1.0	2639.0	1612.0	-1.0	2392.0	1513.0	-1.0	3278.0	1000.0	-1.0	1430.0	1565.0	-1.0	3291.0	1529.0	-1.0	2270.0	602.0	-1.0	1384.0	708.0	-1.0	1056.0	
282.664	1897.0	-1.0	3623.0	1140.0	-1.0	1508.0	1981.0	-1.0	3469.0	1159.0	-1.0	1448.0	1735.0	-1.0	3171.0	1315.0	-1.0	2238.0	2094.0	-1.0	4064.0	4170.0	-1.0	4272.0	1334.0	-1.0	2643.0	1616.0	-1.0	2400.0	1514.0	-1.0	3282.0	1000.0	-1.0	1430.0	1566.0	-1.0	3295.0	1529.0	-1.0	2270.0	603.0	-1.0	1387.0	709.0	-1.0	1056.0	
283.164	1895.0	-1.0	3620.0	1137.0	-1.0	1503.0	1979.0	-1.0	3465.0	1157.0	-1.0	1442.0	1733.0	-1.0	3166.0	1311.0	-1.0	2231.0	2090.0	-1.0	4059.0	4177.0	-1.0	4272.0	1333.0	-1.0	2644.0	1615.0	-1.0	2405.0	1513.0	-1.0	3282.0	999.0	-1.0	1429.0	1566.0	-1.0	3298.0	1529.0	-1.0	2271.0	604.0	-1.0	1390.0	708.0	-1.0	1057.0	
283.663	1894.0	-1.0	3611.0	1135.0	-1.0	1496.0	1975.0	-1.0	3452.0	1154.0	-1.0	1434.0	1730.0	-1.0	3156.0	1308.0	-1.0	2223.0	2086.0	-1.0	4047.0	4183.0	-1.0	4272.0	1331.0	-1.0	2638.0	1615.0	-1.0	2402.0	1511.0	-1.0	3274.0	997.0	-1.0	1424.0	1565.0	-1.0	3294.0	1527.0	-1.0	2264.0	604.0	-1.0	1389.0	708.0	-1.0	1053.0	
284.162	1890.0	-1.0	3598.0	1133.0	-1.0	1487.0	1971.0	-1.0	3434.0	1150.0	-1.0	1425.0	1724.0	-1.0	3137.0	1303.0	-1.0	2211.0	2081.0	-1.0	4029.0	4185.0	-1.0	4272.0	1326.0	-1.0	2624.0	1610.0	-1.0	2392.0	1507.0	-1.0	3260.0	995.0	-1.0	1415.0	1562.0	-1.0	3284.0	1524.0	-1.0	2255.0	602.0	-1.0	1383.0	705.0	-1.0	1050.0	
284.661	1890.0	-1.0	3593.0	1131.0	-1.0	1482.0	1970.0	-1.0	3429.0	1149.0	-1.0	1421.0	1720.0	-1.0	3120.0	1299.0	-1.0	2198.0	2077.0	-1.0	4013.0	4186.0	-1.0	4272.0	1322.0	-1.0	2610.0	1604.0	-1.0	2378.0	1504.0	-1.0	3245.0	992.0	-1.0	1407.0	1559.0	-1.0	3270.0	1520.0	-1.0	2242.0	600.0	-1.0	1374.0	704.0	-1.0	1044.0	
285.161	1888.0	-1.0	3587.0	1129.0	-1.0	1478.0	1969.0	-1.0	3423.0	1148.0	-1.0	1418.0	1717.0	-1.0	3112.0	1294.0	-1.0	2188.0	2074.0	-1.0	4007.0	4185.0	-1.0	4272.0	1321.0	-1.0	2608.0	1600.0	-1.0	2363.0	1504.0	-1.0	3247.0	992.0	-1.0	1407.0	1560.0	-1.0	3265.0	1520.0	-1.0	2237.0	600.0	-1.0	1369.0	704.0	-1.0	1041.0	
285.660	1885.0	-1.0	3577.0	1128.0	-1.0	1474.0	1964.0	-1.0	3410.0	1147.0	-1.0	1415.0	1709.0	-1.0	3089.0	1282.0	-1.0	2157.0	2071.0	-1.0	3997.0	4160.0	-1.0	4272.0	1320.0	-1.0	2606.0	1583.0	-1.0	2326.0	1505.0	-1.0	3246.0	992.0	-1.0	1406.0	1560.0	-1.0	3264.0	1520.0	-1.0	2233.0	600.0	-1.0	1371.0	704.0	-1.0	1041.0	
286.159	1882.0	-1.0	3563.0	1128.0	-1.0	1470.0	1961.0	-1.0	3395.0	1146.0	-1.0	1412.0	1697.0	-1.0	3057.0	1268.0	-1.0	2125.0	2067.0	-1.0	3984.0	4136.0	-1.0	4272.0	1319.0	-1.0	2602.0	1563.0	-1.0	2290.0	1506.0	-1.0	3243.0	993.0	-1.0	1404.0	1560.0	-1.0	3260.0	1519.0	-1.0	2230.0	600.0	-1.0	1369.0	704.0	-1.0	1039.0	
286.658	1881.0	-1.0	3557.0	1128.0	-1.0	1470.0	1961.0	-1.0	3388.0	1148.0	-1.0	1412.0	1688.0	-1.0	3027.0	1259.0	-1.0	2100.0	2065.0	-1.0	3973.0	4121.0	-1.0	4272.0	1319.0	-1.0	2597.0	1551.0	-1.0	2266.0	1505.0	-1.0	3238.0	992.0	-1.0	1401.0	1559.0	-1.0	3258.0	1520.0	-1.0	2228.0	600.0	-1.0	1368.0	704.0	-1.0	1040.0	
287.158	1881.0	-1.0	3556.0	1130.0	-1.0	1472.0	1962.0	-1.0	3390.0	1149.0	-1.0	1416.0	1684.0	-1.0	3016.0	1252.0	-1.0	2086.0	2066.0	-1.0	3975.0	4112.0	-1.0	4272.0	1320.0	-1.0	2595.0	1549.0	-1.0	2259.0	1507.0	-1.0	3237.0	993.0	-1.0	1401.0	1560.0	-1.0	3253.0	1520.0	-1.0	2225.0	599.0	-1.0	1364.0	705.0	-1.0	1039.0	
287.657	1880.0	-1.0	3550.0	1130.0	-1.0	1471.0	1960.0	-1.0	3386.0	1150.0	-1.0	1416.0	1680.0	-1.0	3008.0	1249.0	-1.0	2078.0	2066.0	-1.0	3975.0	4115.0	-1.0	4272.0	1321.0	-1.0	2598.0	1561.0	-1.0	2286.0	1507.0	-1.0	3239.0	994.0	-1.0	1402.0	1561.0	-1.0	3252.0	1522.0	-1.0	2224.0	600.0	-1.0	1362.0	707.0	-1.0	1043.0	
288.157	1876.0	-1.0	3535.0	1128.0	-1.0	1465.0	1955.0	-1.0	3369.0	1147.0	-1.0	1409.0	1674.0	-1.0	2989.0	1262.0	-1.0	2114.0	2061.0	-1.0	3962.0	4143.0	-1.0	4273.0	1318.0	-1.0	2590.0	1584.0	-1.0	2340.0	1505.0	-1.0	3232.0	992.0	-1.0	1398.0	1562.0	-1.0	3252.0	1520.0	-1.0	2219.0	601.0	-1.0	1364.0	709.0	-1.0	1042.0	
288.656	1872.0	-1.0	3516.0	1127.0	-1.0	1457.0	1949.0	-1.0	3344.0	1144.0	-1.0	1402.0	1669.0	-1.0	2971.0	1270.0	-1.0	2132.0	2056.0	-1.0	3942.0	4164.0	-1.0	4273.0	1314.0	-1.0	2581.0	1592.0	-1.0	2353.0	1502.0	-1.0	3223.0	990.0	-1.0	1392.0	1563.0	-1.0	3251.0	1519.0	-1.0	2213.0	600.0	-1.0	1364.0	707.0	-1.0	1040.0	
289.155	1871.0	-1.0	3504.0	1128.0	-1.0	1455.0	1945.0	-1.0	3325.0	1143.0	-1.0	1398.0	1666.0	-1.0	2958.0	1267.0	-1.0	2124.0	2051.0	-1.0	3926.0	4168.0	-1.0	4272.0	1313.0	-1.0	2572.0	1582.0	-1.0	2326.0	1501.0	-1.0	3215.0	989.0	-1.0	1389.0	1562.0	-1.0	3245.0	1518.0	-1.0	2208.0	600.0	-1.0	1361.0	706.0	-1.0	1036.0	
289.654	1875.0	-1.0	3510.0	1133.0	-1.0	1463.0	1947.0	-1.0	3330.0	1148.0	-1.0	1404.0	1668.0	-1.0	2958.0	1258.0	-1.0	2101.0	2051.0	-1.0	3921.0	4149.0	-1.0	4272.0	1313.0	-1.0	2568.0	1563.0	-1.0	2284.0	1502.0	-1.0	3215.0	990.0	-1.0	1389.0	1563.0	-1.0	3240.0	1519.0	-1.0	2203.0	599.0	-1.0	1357.0	703.0	-1.0	1033.0	
290.154	1878.0	-1.0	3517.0	1137.0	-1.0	1470.0	1949.0	-1.0	3337.0	1152.0	-1.0	1412.0	1672.0	-1.0	2973.0	1252.0	-1.0	2085.0	2052.0	-1.0	3928.0	4126.0	-1.0	4272.0	1316.0	-1.0	2577.0	1551.0	-1.0	2259.0	1507.0	-1.0	3225.0	993.0	-1.0	1394.0	1564.0	-1.0	3240.0	1521.0	-1.0	2205.0	599.0	-1.0	1355.0	703.0	-1.0	1030.0	
290.653	1879.0	-1.0	3521.0	1140.0	-1.0	1474.0	1951.0	-1.0	3342.0	1156.0	-1.0	1417.0	1675.0	-1.0	2986.0	1246.0	-1.0	2071.0	2053.0	-1.0	3932.0	4105.0	-1.0	4272.0	1318.0	-1.0	2586.0	1541.0	-1.0	2239.0	1509.0	-1.0	3235.0	996.0	-1.0	1401.0	1566.0	-1.0	3246.0	1523.0	-1.0	2211.0	600.0	-1.0	1359.0	704.0	-1.0	1032.0	
291.152	1881.0	-1.0	3523.0	1142.0	-1.0	1477.0	1950.0	-1.0	3342.0	1158.0	-1.0	1421.0	1676.0	-1.0	2990.0	1239.0	-1.0	2054.0	2051.0	-1.0	3929.0	4082.0	-1.0	4272.0	1319.0	-1.0	2586.0	1528.0	-1.0	2211.0	1511.0	-1.0	3235.0	998.0	-1.0	1403.0	1567.0	-1.0	3250.0	1525.0	-1.0	2214.0	601.0	-1.0	1361.0	704.0	-1.0	1033.0	
291.652	1885.0	-1.0	3539.0	1146.0	-1.0	1485.0	1956.0	-1.0	3362.0	1163.0	-1.0	1430.0	1680.0	-1.0	3000.0	1236.0	-1.0	2047.0	2055.0	-1.0	3935.0	4068.0	-1.0	4272.0	1320.0	-1.0	2586.0	1518.0	-1.0	2186.0	1512.0	-1.0	3237.0	999.0	-1.0	1404.0	1567.0	-1.0	3251.0	1526.0	-1.0	2216.0	601.0	-1.0	1360.0	703.0	-1.0	1033.0	
292.151	1889.0	-1.0	3553.0	1149.0	-1.0	1492.0	1960.0	-1.0	3379.0	1167.0	-1.0	1439.0	1685.0	-1.0	3018.0	1234.0	-1.0	2039.0	2058.0	-1.0	3948.0	4059.0	-1.0	4272.0	1324.0	-1.0	2600.0	1511.0	-1.0	2172.0	1515.0	-1.0	3251.0	1002.0	-1.0	1412.0	1571.0	-1.0	3264.0	1530.0	-1.0	2227.0	603.0	-1.0	1370.0	706.0	-1.0	1038.0	
292.650	1895.0	-1.0	3574.0	1156.0	-1.0	1503.0	1961.0	-1.0	3392.0	1178.0	-1.0	1459.0	1686.0	-1.0	3031.0	1214.0	-1.0	1990.0	2059.0	-1.0	3959.0	3962.0	-1.0	4272.0	1330.0	-1.0	2617.0	1487.0	-1.0	2123.0	1523.0	-1.0	3274.0	1005.0	-1.0	1422.0	1576.0	-1.0	3281.0	1538.0	-1.0	2243.0	606.0	-1.0	1381.0	709.0	-1.0	1046.0	
293.149	1904.0	-1.0	3601.0	1166.0	-1.0	1519.0	1969.0	-1.0	3419.0	1194.0	-1.0	1481.0	1689.0	-1.0	3040.0	1193.0	-1.0	1934.0	2063.0	-1.0	3969.0	3849.0	-1.0	4272.0	1336.0	-1.0	2631.0	1454.0	-1.0	2058.0	1531.0	-1.0	3296.0	1011.0	-1.0	1429.0	1580.0	-1.0	3294.0	1545.0	-1.0	2258.0	610.0	-1.0	1390.0	714.0	-1.0	1055.0	
293.648	1909.0	-1.0	3625.0	1171.0	-1.0	1532.0	1976.0	-1.0	3446.0	1199.0	-1.0	1496.0	1694.0	-1.0	3060.0	1185.0	-1.0	1919.0	2070.0	-1.0	3989.0	3820.0	-1.0	4272.0	1341.0	-1.0	2648.0	1447.0	-1.0	2050.0	1538.0	-1.0	3318.0	1013.0	-1.0	1439.0	1584.0	-1.0	3306.0	1550.0	-1.0	2269.0	613.0	-1.0	1394.0	716.0	-1.0	1060.0	
294.148	1910.0	-1.0	3633.0	1171.0	-1.0	1535.0	1978.0	-1.0	3456.0	1196.0	-1.0	1493.0	1699.0	-1.0	3080.0	1193.0	-1.0	1940.0	2072.0	-1.0	4002.0	3861.0	-1.0	4272.0	1342.0	-1.0	2655.0	1463.0	-1.0	2084.0	1536.0	-1.0	3322.0	1012.0	-1.0	1438.0	1585.0	-1.0	3314.0	1550.0	-1.0	2274.0	615.0	-1.0	1403.0	717.0	-1.0	1062.0	
294.647	1910.0	-1.0	3634.0	1170.0	-1.0	1534.0	1978.0	-1.0	3457.0	1194.0	-1.0	1488.0	1698.0	-1.0	3079.0	1192.0	-1.0	1940.0	2073.0	-1.0	4006.0	3875.0	-1.0	4272.0	1343.0	-1.0	2657.0	1457.0	-1.0	2076.0	1536.0	-1.0	3325.0	1010.0	-1.0	1436.0	1585.0	-1.0	3318.0	1550.0	-1.0	2274.0	617.0	-1.0	1407.0	715.0	-1.0	1061.0	
295.146	1908.0	-1.0	3632.0	1168.0	-1.0	1532.0	1977.0	-1.0	3454.0	1189.0	-1.0	1481.0	1692.0	-1.0	3062.0	1189.0	-1.0	1933.0	2074.0	-1.0	4005.0	3867.0	-1.0	4272.0	1341.0	-1.0	2652.0	1450.0	-1.0	2067.0	1535.0	-1.0	3317.0	1007.0	-1.0	1430.0	1584.0	-1.0	3316.0	1546.0	-1.0	2270.0	616.0	-1.0	1408.0	713.0	-1.0	1058.0	
295.645	1908.0	-1.0	3636.0	1166.0	-1.0	1534.0	1979.0	-1.0	3465.0	1186.0	-1.0	1479.0	1690.0	-1.0	3054.0	1200.0	-1.0	1964.0	2081.0	-1.0	4019.0	3898.0	-1.0	4272.0	1339.0	-1.0	2645.0	1470.0	-1.0	2105.0	1531.0	-1.0	3305.0	1005.0	-1.0	1425.0	1581.0	-1.0	3309.0	1541.0	-1.0	2263.0	615.0	-1.0	1405.0	712.0	-1.0	1056.0	
296.145	1906.0	-1.0	3635.0	1164.0	-1.0	1535.0	1981.0	-1.0	3474.0	1180.0	-1.0	1473.0	1688.0	-1.0	3052.0	1209.0	-1.0	1990.0	2088.0	-1.0	4037.0	3910.0	-1.0	4272.0	1339.0	-1.0	2651.0	1504.0	-1.0	2177.0	1527.0	-1.0	3305.0	1005.0	-1.0	1429.0	1584.0	-1.0	3316.0	1541.0	-1.0	2266.0	618.0	-1.0	1412.0	714.0	-1.0	1059.0	
296.644	1903.0	-1.0	3629.0	1163.0	-1.0	1536.0	1983.0	-1.0	3480.0	1173.0	-1.0	1465.0	1686.0	-1.0	3048.0	1214.0	-1.0	2002.0	2095.0	-1.0	4051.0	3899.0	-1.0	4272.0	1339.0	-1.0	2656.0	1537.0	-1.0	2248.0	1524.0	-1.0	3298.0	1005.0	-1.0	1431.0	1586.0	-1.0	3325.0	1542.0	-1.0	2270.0	621.0	-1.0	1423.0	716.0	-1.0	1063.0	
297.143	1898.0	-1.0	3617.0	1162.0	-1.0	1536.0	1982.0	-1.0	3478.0	1168.0	-1.0	1454.0	1682.0	-1.0	3034.0	1218.0	-1.0	2010.0	2098.0	-1.0	4056.0	3892.0	-1.0	4272.0	1337.0	-1.0	2651.0	1564.0	-1.0	2302.0	1518.0	-1.0	3283.0	1003.0	-1.0	1430.0	1586.0	-1.0	3324.0	1541.0	-1.0	2271.0	622.0	-1.0	1426.0	715.0	-1.0	1064.0	
297.642	1893.0	-1.0	3599.0	1159.0	-1.0	1529.0	1978.0	-1.0	3463.0	1161.0	-1.0	1442.0	1675.0	-1.0	3014.0	1223.0	-1.0	2022.0	2098.0	-1.0	4048.0	3896.0	-1.0	4272.0	1334.0	-1.0	2643.0	1585.0	-1.0	2342.0	1512.0	-1.0	3266.0	1001.0	-1.0	1426.0	1585.0	-1.0	3318.0	1539.0	-1.0	2268.0	620.0	-1.0	1423.0	715.0	-1.0	1061.0	
298.141	1892.0	-1.0	3588.0	1156.0	-1.0	1523.0	1979.0	-1.0	3453.0	1159.0	-1.0	1436.0	1670.0	-1.0	2994.0	1230.0	-1.0	2040.0	2097.0	-1.0	4039.0	3911.0	-1.0	4272.0	1332.0	-1.0	2633.0	1601.0	-1.0	2372.0	1507.0	-1.0	3248.0	999.0	-1.0	1421.0	1583.0	-1.0	3309.0	1537.0	-1.0	2263.0	619.0	-1.0	1418.0	713.0	-1.0	1059.0	
298.640	1890.0	-1.0	3582.0	1155.0	-1.0	1520.0	1979.0	-1.0	3453.0	1156.0	-1.0	1434.0	1670.0	-1.0	2991.0	1237.0	-1.0	2056.0	2100.0	-1.0	4044.0	3938.0	-1.0	4272.0	1333.0	-1.0	2631.0	1617.0	-1.0	2398.0	1506.0	-1.0	3240.0	1000.0	-1.0	1421.0	1582.0	-1.0	3299.0	1537.0	-1.0	2260.0	618.0	-1.0	1412.0	713.0	-1.0	1057.0	
299.139	1888.0	-1.0	3573.0	1153.0	-1.0	1515.0	1978.0	-1.0	3447.0	1155.0	-1.0	1431.0	1667.0	-1.0	2983.0	1239.0	-1.0	2061.0	2101.0	-1.0	4043.0	3969.0	-1.0	4272.0	1333.0	-1.0	2630.0	1629.0	-1.0	2421.0	1505.0	-1.0	3238.0	1000.0	-1.0	1423.0	1582.0	-1.0	3302.0	1539.0	-1.0	2263.0	618.0	-1.0	1414.0	714.0	-1.0	1059.0	
299.638	1886.0	-1.0	3562.0	1151.0	-1.0	1510.0	1976.0	-1.0	3436.0	1154.0	-1.0	1429.0	1663.0	-1.0	2969.0	1240.0	-1.0	2064.0	2099.0	-1.0	4036.0	3994.0	-1.0	4272.0	1333.0	-1.0	2629.0	1637.0	-1.0	2439.0	1503.0	-1.0	3235.0	1000.0	-1.0	1424.0	1583.0	-1.0	3304.0	1540.0	-1.0	2267.0	620.0	-1.0	1416.0	715.0	-1.0	1062.0	
300.137	1883.0	-1.0	3550.0	1149.0	-1.0	1506.0	1972.0	-1.0	3422.0	1154.0	-1.0	1426.0	1658.0	-1.0	2952.0	1242.0	-1.0	2070.0	2096.0	-1.0	4027.0	4025.0	-1.0	4272.0	1332.0	-1.0	2626.0	1642.0	-1.0	2453.0	1502.0	-1.0	3231.0	999.0	-1.0	1424.0	1583.0	-1.0	3303.0	1540.0	-1.0	2268.0	618.0	-1.0	1415.0	715.0	-1.0	1062.0	
300.636	1884.0	-1.0	3549.0	1150.0	-1.0	1506.0	1973.0	-1.0	3422.0	1155.0	-1.0	1428.0	1655.0	-1.0	2939.0	1246.0	-1.0	2080.0	2095.0	-1.0	4021.0	4057.0	-1.0	4272.0	1331.0	-1.0	2622.0	1648.0	-1.0	2464.0	1501.0	-1.0	3227.0	1000.0	-1.0	1423.0	1582.0	-1.0	3299.0	1541.0	-1.0	2267.0	618.0	-1.0	1412.0	716.0	-1.0	1062.0	
301.135	1885.0	-1.0	3551.0	1150.0	-1.0	1507.0	1975.0	-1.0	3426.0	1157.0	-1.0	1430.0	1656.0	-1.0	2942.0	1250.0	-1.0	2093.0	2096.0	-1.0	4027.0	4088.0	-1.0	4273.0	1332.0	-1.0	2625.0	1652.0	-1.0	2466.0	1505.0	-1.0	3234.0	1000.0	-1.0	1426.0	1583.0	-1.0	3298.0	1541.0	-1.0	2268.0	617.0	-1.0	1407.0	716.0	-1.0	1062.0	
301.634	1884.0	-1.0	3547.0	1149.0	-1.0	1505.0	1974.0	-1.0	3422.0	1156.0	-1.0	1429.0	1657.0	-1.0	2945.0	1253.0	-1.0	2098.0	2097.0	-1.0	4028.0	4111.0	-1.0	4272.0	1334.0	-1.0	2631.0	1652.0	-1.0	2468.0	1506.0	-1.0	3240.0	1002.0	-1.0	1429.0	1585.0	-1.0	3305.0	1543.0	-1.0	2271.0	618.0	-1.0	1411.0	718.0	-1.0	1066.0	
302.134	1882.0	-1.0	3538.0	1147.0	-1.0	1500.0	1970.0	-1.0	3410.0	1154.0	-1.0	1425.0	1654.0	-1.0	2935.0	1251.0	-1.0	2097.0	2094.0	-1.0	4020.0	4129.0	-1.0	4273.0	1333.0	-1.0	2627.0	1646.0	-1.0	2459.0	1506.0	-1.0	3238.0	1000.0	-1.0	1427.0	1585.0	-1.0	3308.0	1543.0	-1.0	2271.0	618.0	-1.0	1414.0	718.0	-1.0	1067.0	
302.633	1879.0	-1.0	3526.0	1142.0	-1.0	1491.0	1964.0	-1.0	3391.0	1150.0	-1.0	1418.0	1648.0	-1.0	2916.0	1250.0	-1.0	2094.0	2089.0	-1.0	4005.0	4146.0	-1.0	4273.0	1330.0	-1.0	2617.0	1637.0	-1.0	2441.0	1503.0	-1.0	3230.0	998.0	-1.0	1421.0	1584.0	-1.0	3304.0	1539.0	-1.0	2264.0	618.0	-1.0	1411.0	716.0	-1.0	1064.0	
303.132	1878.0	-1.0	3519.0	1140.0	-1.0	1486.0	1962.0	-1.0	3377.0	1148.0	-1.0	1412.0	1643.0	-1.0	2895.0	1247.0	-1.0	2086.0	2084.0	-1.0	3989.0	4156.0	-1.0	4273.0	1327.0	-1.0	2606.0	1626.0	-1.0	2418.0	1502.0	-1.0	3221.0	994.0	-1.0	1415.0	1582.0	-1.0	3296.0	1536.0	-1.0	2256.0	615.0	-1.0	1405.0	713.0	-1.0	1059.0	
303.631	1879.0	-1.0	3524.0	1140.0	-1.0	1486.0	1964.0	-1.0	3385.0	1149.0	-1.0	1415.0	1650.0	-1.0	2914.0	1243.0	-1.0	2074.0	2088.0	-1.0	3999.0	4122.0	-1.0	4273.0	1328.0	-1.0	2605.0	1634.0	-1.0	2428.0	1503.0	-1.0	3220.0	995.0	-1.0	1414.0	1581.0	-1.0	3292.0	1537.0	-1.0	2256.0	615.0	-1.0	1404.0	715.0	-1.0	1061.0	
304.130	1881.0	-1.0	3533.0	1140.0	-1.0	1489.0	1966.0	-1.0	3394.0	1154.0	-1.0	1423.0	1663.0	-1.0	2958.0	1238.0	-1.0	2059.0	2089.0	-1.0	4012.0	4084.0	-1.0	4273.0	1331.0	-1.0	2617.0	1638.0	-1.0	2436.0	1506.0	-1.0	3233.0	998.0	-1.0	1421.0	1583.0	-1.0	3299.0	1542.0	-1.0	2265.0	616.0	-1.0	1408.0	718.0	-1.0	1067.0	
304.629	1882.0	-1.0	3538.0	1140.0	-1.0	1492.0	1965.0	-1.0	3396.0	1157.0	-1.0	1430.0	1678.0	-1.0	3001.0	1236.0	-1.0	2051.0	2089.0	-1.0	4019.0	4068.0	-1.0	4273.0	1333.0	-1.0	2624.0	1632.0	-1.0	2425.0	1509.0	-1.0	3244.0	1000.0	-1.0	1428.0	1583.0	-1.0	3303.0	1543.0	-1.0	2270.0	616.0	-1.0	1411.0	717.0	-1.0	1068.0	
305.128	1883.0	-1.0	3543.0	1142.0	-1.0	1494.0	1965.0	-1.0	3394.0	1160.0	-1.0	1436.0	1689.0	-1.0	3036.0	1239.0	-1.0	2056.0	2088.0	-1.0	4021.0	4073.0	-1.0	4273.0	1333.0	-1.0	2627.0	1626.0	-1.0	2410.0	1511.0	-1.0	3251.0	1002.0	-1.0	1432.0	1581.0	-1.0	3301.0	1543.0	-1.0	2271.0	615.0	-1.0	1409.0	715.0	-1.0	1065.0	
305.627	1886.0	-1.0	3552.0	1146.0	-1.0	1501.0	1969.0	-1.0	3399.0	1165.0	-1.0	1443.0	1696.0	-1.0	3056.0	1244.0	-1.0	2068.0	2087.0	-1.0	4021.0	4086.0	-1.0	4273.0	1332.0	-1.0	2626.0	1620.0	-1.0	2396.0	1512.0	-1.0	3253.0	1003.0	-1.0	1434.0	1581.0	-1.0	3297.0	1542.0	-1.0	2271.0	614.0	-1.0	1406.0	713.0	-1.0	1060.0	
306.127	1890.0	-1.0	3567.0	1148.0	-1.0	1511.0	1972.0	-1.0	3413.0	1169.0	-1.0	1454.0	1706.0	-1.0	3084.0	1251.0	-1.0	2086.0	2091.0	-1.0	4036.0	4103.0	-1.0	4273.0	1335.0	-1.0	2631.0	1621.0	-1.0	2396.0	1515.0	-1.0	3260.0	1004.0	-1.0	1438.0	1580.0	-1.0	3293.0	1542.0	-1.0	2270.0	613.0	-1.0	1403.0	711.0	-1.0	1056.0	
306.626	1891.0	-1.0	3578.0	1150.0	-1.0	1517.0	1973.0	-1.0	3423.0	1172.0	-1.0	1460.0	1713.0	-1.0	3106.0	1256.0	-1.0	2099.0	2093.0	-1.0	4045.0	4119.0	-1.0	4273.0	1337.0	-1.0	2642.0	1626.0	-1.0	2410.0	1518.0	-1.0	3273.0	1007.0	-1.0	1445.0	1580.0	-1.0	3298.0	1544.0	-1.0	2274.0	614.0	-1.0	1404.0	710.0	-1.0	1056.0	
307.125	1891.0	-1.0	3581.0	1150.0	-1.0	1519.0	1973.0	-1.0	3423.0	1172.0	-1.0	1462.0	1717.0	-1.0	3117.0	1260.0	-1.0	2107.0	2092.0	-1.0	4046.0	4133.0	-1.0	4273.0	1338.0	-1.0	2647.0	1629.0	-1.0	2418.0	1520.0	-1.0	3279.0	1009.0	-1.0	1449.0	1580.0	-1.0	3302.0	1545.0	-1.0	2277.0	614.0	-1.0	1406.0	710.0	-1.0	1056.0	
307.625	1890.0	-1.0	3580.0	1151.0	-1.0	1518.0	1970.0	-1.0	3418.0	1171.0	-1.0	1459.0	1717.0	-1.0	3118.0	1264.0	-1.0	2115.0	2089.0	-1.0	4039.0	4145.0	-1.0	4273.0	1337.0	-1.0	2645.0	1629.0	-1.0	2423.0	1519.0	-1.0	3278.0	1008.0	-1.0	1448.0	1579.0	-1.0	3300.0	1543.0	-1.0	2275.0	614.0	-1.0	1405.0	707.0	-1.0	1053.0	
308.124	1889.0	-1.0	3574.0	1149.0	-1.0	1514.0	1967.0	-1.0	3408.0	1169.0	-1.0	1454.0	1714.0	-1.0	3106.0	1267.0	-1.0	2125.0	2086.0	-1.0	4028.0	4162.0	-1.0	4273.0	1335.0	-1.0	2639.0	1631.0	-1.0	2428.0	1517.0	-1.0	3271.0	1007.0	-1.0	1444.0	1577.0	-1.0	3297.0	1540.0	-1.0	2270.0	612.0	-1.0	1403.0	705.0	-1.0	1049.0	
308.623	1890.0	-1.0	3576.0	1149.0	-1.0	1513.0	1969.0	-1.0	3410.0	1167.0	-1.0	1451.0	1712.0	-1.0	3096.0	1271.0	-1.0	2134.0	2083.0	-1.0	4019.0	4176.0	-1.0	4273.0	1332.0	-1.0	2631.0	1634.0	-1.0	2433.0	1515.0	-1.0	3265.0	1003.0	-1.0	1439.0	1575.0	-1.0	3290.0	1537.0	-1.0	2264.0	610.0	-1.0	1398.0	703.0	-1.0	1044.0	
309.122	1891.0	-1.0	3582.0	1149.0	-1.0	1514.0	1971.0	-1.0	3417.0	1167.0	-1.0	1451.0	1715.0	-1.0	3102.0	1275.0	-1.0	2145.0	2085.0	-1.0	4024.0	4188.0	-1.0	4273.0	1332.0	-1.0	2630.0	1638.0	-1.0	2440.0	1515.0	-1.0	3264.0	1003.0	-1.0	1436.0	1573.0	-1.0	3286.0	1535.0	-1.0	2260.0	609.0	-1.0	1393.0	702.0	-1.0	1040.0	
309.622	1891.0	-1.0	3586.0	1148.0	-1.0	1513.0	1971.0	-1.0	3423.0	1165.0	-1.0	1450.0	1717.0	-1.0	3110.0	1279.0	-1.0	2154.0	2085.0	-1.0	4028.0	4198.0	-1.0	4273.0	1333.0	-1.0	2635.0	1643.0	-1.0	2454.0	1517.0	-1.0	3270.0	1003.0	-1.0	1438.0	1574.0	-1.0	3285.0	1535.0	-1.0	2259.0	609.0	-1.0	1391.0	701.0	-1.0	1039.0	
310.121	1890.0	-1.0	3584.0	1146.0	-1.0	1510.0	1970.0	-1.0	3420.0	1163.0	-1.0	1446.0	1717.0	-1.0	3112.0	1281.0	-1.0	2160.0	2084.0	-1.0	4026.0	4205.0	-1.0	4273.0	1333.0	-1.0	2638.0	1647.0	-1.0	2464.0	1517.0	-1.0	3272.0	1002.0	-1.0	1437.0	1576.0	-1.0	3290.0	1535.0	-1.0	2259.0	610.0	-1.0	1394.0	700.0	-1.0	1040.0	
310.621	1889.0	-1.0	3578.0	1144.0	-1.0	1505.0	1968.0	-1.0	3413.0	1160.0	-1.0	1440.0	1716.0	-1.0	3109.0	1283.0	-1.0	2165.0	2081.0	-1.0	4019.0	4209.0	-1.0	4273.0	1331.0	-1.0	2633.0	1649.0	-1.0	2468.0	1515.0	-1.0	3268.0	1000.0	-1.0	1434.0	1575.0	-1.0	3291.0	1533.0	-1.0	2256.0	609.0	-1.0	1394.0	700.0	-1.0	1039.0	
311.120	1886.0	-1.0	3569.0	1142.0	-1.0	1499.0	1965.0	-1.0	3399.0	1157.0	-1.0	1434.0	1713.0	-1.0	3098.0	1283.0	-1.0	2165.0	2076.0	-1.0	4006.0	4213.0	-1.0	4273.0	1329.0	-1.0	2624.0	1645.0	-1.0	2459.0	1513.0	-1.0	3258.0	998.0	-1.0	1427.0	1573.0	-1.0	3285.0	1531.0	-1.0	2249.0	608.0	-1.0	1389.0	698.0	-1.0	1035.0	
311.619	1886.0	-1.0	3563.0	1141.0	-1.0	1495.0	1965.0	-1.0	3391.0	1155.0	-1.0	1429.0	1708.0	-1.0	3080.0	1281.0	-1.0	2160.0	2073.0	-1.0	3992.0	4214.0	-1.0	4273.0	1325.0	-1.0	2612.0	1637.0	-1.0	2438.0	1510.0	-1.0	3245.0	995.0	-1.0	1419.0	1572.0	-1.0	3276.0	1527.0	-1.0	2240.0	606.0	-1.0	1382.0	696.0	-1.0	1031.0	
312.118	1887.0	-1.0	3566.0	1142.0	-1.0	1496.0	1967.0	-1.0	3396.0	1156.0	-1.0	1429.0	1709.0	-1.0	3084.0	1281.0	-1.0	2160.0	2074.0	-1.0	3996.0	4215.0	-1.0	4273.0	1326.0	-1.0	2612.0	1632.0	-1.0	2425.0	1512.0	-1.0	3245.0	996.0	-1.0	1419.0	1571.0	-1.0	3268.0	1526.0	-1.0	2234.0	604.0	-1.0	1376.0	695.0	-1.0	1027.0	
312.617	1886.0	-1.0	3567.0	1142.0	-1.0	1496.0	1968.0	-1.0	3398.0	1155.0	-1.0	1430.0	1709.0	-1.0	3087.0	1278.0	-1.0	2154.0	2073.0	-1.0	3997.0	4214.0	-1.0	4273.0	1328.0	-1.0	2615.0	1625.0	-1.0	2412.0	1513.0	-1.0	3248.0	997.0	-1.0	1420.0	1571.0	-1.0	3272.0	1526.0	-1.0	2235.0	604.0	-1.0	1377.0	694.0	-1.0	1027.0	
313.117	1885.0	-1.0	3565.0	1142.0	-1.0	1496.0	1967.0	-1.0	3397.0	1155.0	-1.0	1429.0	1709.0	-1.0	3085.0	1276.0	-1.0	2147.0	2072.0	-1.0	3994.0	4213.0	-1.0	4273.0	1329.0	-1.0	2617.0	1618.0	-1.0	2398.0	1514.0	-1.0	3249.0	997.0	-1.0	1421.0	1572.0	-1.0	3275.0	1528.0	-1.0	2235.0	605.0	-1.0	1379.0	694.0	-1.0	1028.0	
313.616	1885.0	-1.0	3560.0	1142.0	-1.0	1495.0	1966.0	-1.0	3389.0	1155.0	-1.0	1427.0	1707.0	-1.0	3078.0	1274.0	-1.0	2144.0	2070.0	-1.0	3988.0	4215.0	-1.0	4273.0	1329.0	-1.0	2615.0	1611.0	-1.0	2382.0	1513.0	-1.0	3247.0	997.0	-1.0	1418.0	1572.0	-1.0	3274.0	1526.0	-1.0	2232.0	604.0	-1.0	1377.0	694.0	-1.0	1027.0	
314.115	1886.0	-1.0	3560.0	1143.0	-1.0	1497.0	1967.0	-1.0	3388.0	1155.0	-1.0	1426.0	1705.0	-1.0	3068.0	1273.0	-1.0	2142.0	2069.0	-1.0	3980.0	4217.0	-1.0	4273.0	1328.0	-1.0	2611.0	1603.0	-1.0	2365.0	1513.0	-1.0	3241.0	997.0	-1.0	1415.0	1570.0	-1.0	3268.0	1523.0	-1.0	2227.0	602.0	-1.0	1372.0	692.0	-1.0	1024.0	
314.614	1887.0	-1.0	3565.0	1144.0	-1.0	1499.0	1969.0	-1.0	3395.0	1157.0	-1.0	1429.0	1707.0	-1.0	3075.0	1274.0	-1.0	2143.0	2071.0	-1.0	3987.0	4218.0	-1.0	4273.0	1330.0	-1.0	2611.0	1598.0	-1.0	2350.0	1515.0	-1.0	3243.0	998.0	-1.0	1414.0	1570.0	-1.0	3261.0	1522.0	-1.0	2220.0	601.0	-1.0	1366.0	691.0	-1.0	1020.0	
315.113	1887.0	-1.0	3566.0	1145.0	-1.0	1500.0	1969.0	-1.0	3396.0	1157.0	-1.0	1429.0	1708.0	-1.0	3080.0	1273.0	-1.0	2142.0	2073.0	-1.0	3991.0	4218.0	-1.0	4273.0	1332.0	-1.0	2617.0	1593.0	-1.0	2342.0	1518.0	-1.0	3250.0	999.0	-1.0	1416.0	1571.0	-1.0	3267.0	1523.0	-1.0	2223.0	602.0	-1.0	1369.0	690.0	-1.0	1020.0	
315.612	1886.0	-1.0	3564.0	1145.0	-1.0	1499.0	1968.0	-1.0	3394.0	1157.0	-1.0	1428.0	1707.0	-1.0	3078.0	1272.0	-1.0	2140.0	2072.0	-1.0	3991.0	4215.0	-1.0	4273.0	1334.0	-1.0	2622.0	1588.0	-1.0	2333.0	1518.0	-1.0	3257.0	999.0	-1.0	1418.0	1572.0	-1.0	3273.0	1523.0	-1.0	2224.0	602.0	-1.0	1374.0	690.0	-1.0	1021.0	
316.112	1885.0	-1.0	3558.0	1143.0	-1.0	1496.0	1966.0	-1.0	3385.0	1155.0	-1.0	1425.0	1705.0	-1.0	3070.0	1275.0	-1.0	2148.0	2072.0	-1.0	3987.0	4215.0	-1.0	4273.0	1333.0	-1.0	2621.0	1584.0	-1.0	2324.0	1519.0	-1.0	3259.0	1000.0	-1.0	1418.0	1572.0	-1.0	3273.0	1522.0	-1.0	2222.0	602.0	-1.0	1373.0	688.0	-1.0	1019.0	
316.612	1887.0	-1.0	3561.0	1145.0	-1.0	1498.0	1969.0	-1.0	3388.0	1157.0	-1.0	1426.0	1704.0	-1.0	3061.0	1280.0	-1.0	2163.0	2072.0	-1.0	3984.0	4217.0	-1.0	4273.0	1333.0	-1.0	2620.0	1580.0	-1.0	2318.0	1520.0	-1.0	3259.0	999.0	-1.0	1416.0	1572.0	-1.0	3270.0	1522.0	-1.0	2219.0	601.0	-1.0	1369.0	687.0	-1.0	1015.0	
317.111	1889.0	-1.0	3570.0	1147.0	-1.0	1503.0	1972.0	-1.0	3399.0	1159.0	-1.0	1432.0	1707.0	-1.0	3071.0	1286.0	-1.0	2178.0	2075.0	-1.0	3996.0	4215.0	-1.0	4273.0	1336.0	-1.0	2625.0	1581.0	-1.0	2316.0	1523.0	-1.0	3265.0	1001.0	-1.0	1419.0	1573.0	-1.0	3268.0	1523.0	-1.0	2217.0	601.0	-1.0	1366.0	687.0	-1.0	1013.0	
317.610	1889.0	-1.0	3574.0	1148.0	-1.0	1506.0	1973.0	-1.0	3404.0	1161.0	-1.0	1435.0	1710.0	-1.0	3080.0	1288.0	-1.0	2181.0	2078.0	-1.0	4002.0	4209.0	-1.0	4273.0	1339.0	-1.0	2630.0	1579.0	-1.0	2314.0	1525.0	-1.0	3273.0	1003.0	-1.0	1423.0	1576.0	-1.0	3278.0	1525.0	-1.0	2222.0	603.0	-1.0	1370.0	687.0	-1.0	1015.0	
318.109	1888.0	-1.0	3570.0	1148.0	-1.0	1504.0	1972.0	-1.0	3399.0	1161.0	-1.0	1433.0	1710.0	-1.0	3080.0	1287.0	-1.0	2177.0	2077.0	-1.0	3998.0	4198.0	-1.0	4273.0	1337.0	-1.0	2629.0	1573.0	-1.0	2304.0	1526.0	-1.0	3273.0	1005.0	-1.0	1422.0	1577.0	-1.0	3282.0	1527.0	-1.0	2223.0	603.0	-1.0	1371.0	688.0	-1.0	1015.0	
318.609	1887.0	-1.0	3563.0	1148.0	-1.0	1500.0	1969.0	-1.0	3388.0	1159.0	-1.0	1429.0	1708.0	-1.0	3072.0	1288.0	-1.0	2175.0	2074.0	-1.0	3988.0	4193.0	-1.0	4273.0	1335.0	-1.0	2622.0	1569.0	-1.0	2294.0	1524.0	-1.0	3266.0	1003.0	-1.0	1418.0	1577.0	-1.0	3278.0	1525.0	-1.0	2217.0	602.0	-1.0	1366.0	687.0	-1.0	1012.0	
319.108	1888.0	-1.0	3570.0	1148.0	-1.0	1504.0	1971.0	-1.0	3395.0	1161.0	-1.0	1431.0	1711.0	-1.0	3076.0	1290.0	-1.0	2180.0	2077.0	-1.0	3991.0	4193.0	-1.0	4273.0	1336.0	-1.0	2618.0	1567.0	-1.0	2288.0	1524.0	-1.0	3265.0	1002.0	-1.0	1414.0	1576.0	-1.0	3271.0	1523.0	-1.0	2210.0	601.0	-1.0	1359.0	685.0	-1.0	1007.0	
319.607	1888.0	-1.0	3574.0	1149.0	-1.0	1505.0	1972.0	-1.0	3400.0	1161.0	-1.0	1432.0	1712.0	-1.0	3081.0	1292.0	-1.0	2185.0	2077.0	-1.0	3995.0	4195.0	-1.0	4273.0	1335.0	-1.0	2621.0	1569.0	-1.0	2292.0	1526.0	-1.0	3268.0	1003.0	-1.0	1415.0	1578.0	-1.0	3276.0	1524.0	-1.0	2210.0	601.0	-1.0	1363.0	685.0	-1.0	1007.0	
320.106	1888.0	-1.0	3573.0	1148.0	-1.0	1504.0	1972.0	-1.0	3396.0	1160.0	-1.0	1430.0	1711.0	-1.0	3079.0	1293.0	-1.0	2187.0	2076.0	-1.0	3992.0	4196.0	-1.0	4273.0	1335.0	-1.0	2621.0	1568.0	-1.0	2293.0	1525.0	-1.0	3269.0	1002.0	-1.0	1415.0	1579.0	-1.0	3279.0	1524.0	-1.0	2212.0	602.0	-1.0	1365.0	685.0	-1.0	1007.0	
320.606	1886.0	-1.0	3565.0	1146.0	-1.0	1500.0	1968.0	-1.0	3385.0	1158.0	-1.0	1424.0	1708.0	-1.0	3069.0	1295.0	-1.0	2192.0	2072.0	-1.0	3982.0	4200.0	-1.0	4273.0	1334.0	-1.0	2616.0	1567.0	-1.0	2292.0	1524.0	-1.0	3265.0	1000.0	-1.0	1411.0	1579.0	-1.0	3277.0	1522.0	-1.0	2208.0	601.0	-1.0	1362.0	683.0	-1.0	1005.0	
321.105	1886.0	-1.0	3567.0	1147.0	-1.0	1500.0	1970.0	-1.0	3387.0	1157.0	-1.0	1423.0	1707.0	-1.0	3059.0	1298.0	-1.0	2200.0	2072.0	-1.0	3974.0	4205.0	-1.0	4273.0	1331.0	-1.0	2607.0	1565.0	-1.0	2285.0	1523.0	-1.0	3256.0	998.0	-1.0	1405.0	1576.0	-1.0	3267.0	1519.0	-1.0	2202.0	600.0	-1.0	1355.0	682.0	-1.0	1000.0	
321.604	1886.0	-1.0	3569.0	1146.0	-1.0	1500.0	1971.0	-1.0	3390.0	1157.0	-1.0	1422.0	1708.0	-1.0	3062.0	1300.0	-1.0	2207.0	2072.0	-1.0	3977.0	4207.0	-1.0	4273.0	1333.0	-1.0	2611.0	1568.0	-1.0	2292.0	1523.0	-1.0	3259.0	998.0	-1.0	1406.0	1578.0	-1.0	3268.0	1519.0	-1.0	2200.0	600.0	-1.0	1354.0	682.0	-1.0	1000.0	
322.103	1884.0	-1.0	3564.0	1144.0	-1.0	1496.0	1968.0	-1.0	3384.0	1153.0	-1.0	1417.0	1707.0	-1.0	3061.0	1300.0	-1.0	2208.0	2071.0	-1.0	3973.0	4208.0	-1.0	4273.0	1333.0	-1.0	2610.0	1568.0	-1.0	2295.0	1523.0	-1.0	3260.0	998.0	-1.0	1405.0	1578.0	-1.0	3268.0	1518.0	-1.0	2199.0	600.0	-1.0	1355.0	682.0	-1.0	1000.0	
322.602	1881.0	-1.0	3554.0	1141.0	-1.0	1490.0	1965.0	-1.0	3370.0	1151.0	-1.0	1410.0	1702.0	-1.0	3048.0	1300.0	-1.0	2207.0	2067.0	-1.0	3963.0	4212.0	-1.0	4273.0	1330.0	-1.0	2603.0	1569.0	-1.0	2297.0	1522.0	-1.0	3251.0	996.0	-1.0	1400.0	1577.0	-1.0	3264.0	1516.0	-1.0	2195.0	599.0	-1.0	1354.0	681.0	-1.0	999.0	
323.102	1882.0	-1.0	3556.0	1142.0	-1.0	1489.0	1965.0	-1.0	3373.0	1151.0	-1.0	1410.0	1702.0	-1.0	3041.0	1300.0	-1.0	2206.0	2068.0	-1.0	3961.0	4219.0	-1.0	4273.0	1329.0	-1.0	2597.0	1572.0	-1.0	2303.0	1519.0	-1.0	3243.0	994.0	-1.0	1393.0	1574.0	-1.0	3255.0	1512.0	-1.0	2188.0	598.0	-1.0	1349.0	679.0	-1.0	995.0	
323.601	1882.0	-1.0	3557.0	1142.0	-1.0	1487.0	1965.0	-1.0	3373.0	1152.0	-1.0	1411.0	1701.0	-1.0	3041.0	1296.0	-1.0	2196.0	2069.0	-1.0	3964.0	4224.0	-1.0	4273.0	1330.0	-1.0	2601.0	1574.0	-1.0	2308.0	1521.0	-1.0	3248.0	994.0	-1.0	1395.0	1575.0	-1.0	3254.0	1512.0	-1.0	2187.0	598.0	-1.0	1349.0	680.0	-1.0	994.0	
324.100	1881.0	-1.0	3551.0	1139.0	-1.0	1482.0	1962.0	-1.0	3365.0	1150.0	-1.0	1407.0	1698.0	-1.0	3035.0	1290.0	-1.0	2183.0	2066.0	-1.0	3959.0	4231.0	-1.0	4273.0	1330.0	-1.0	2601.0	1575.0	-1.0	2314.0	1520.0	-1.0	3247.0	993.0	-1.0	1394.0	1574.0	-1.0	3254.0	1510.0	-1.0	2188.0	599.0	-1.0	1351.0	680.0	-1.0	996.0	
324.599	1877.0	-1.0	3537.0	1136.0	-1.0	1473.0	1957.0	-1.0	3347.0	1146.0	-1.0	1399.0	1693.0	-1.0	3021.0	1286.0	-1.0	2172.0	2061.0	-1.0	3947.0	4236.0	-1.0	4273.0	1327.0	-1.0	2592.0	1579.0	-1.0	2321.0	1517.0	-1.0	3235.0	989.0	-1.0	1387.0	1573.0	-1.0	3248.0	1508.0	-1.0	2183.0	597.0	-1.0	1349.0	679.0	-1.0	994.0	
325.098	1873.0	-1.0	3521.0	1133.0	-1.0	1464.0	1952.0	-1.0	3327.0	1143.0	-1.0	1391.0	1686.0	-1.0	2997.0	1281.0	-1.0	2160.0	2056.0	-1.0	3927.0	4239.0	-1.0	4273.0	1323.0	-1.0	2578.0	1580.0	-1.0	2322.0	1513.0	-1.0	3219.0	985.0	-1.0	1377.0	1569.0	-1.0	3235.0	1503.0	-1.0	2174.0	595.0	-1.0	1343.0	677.0	-1.0	990.0	
325.597	1873.0	-1.0	3517.0	1132.0	-1.0	1461.0	1952.0	-1.0	3323.0	1143.0	-1.0	1389.0	1683.0	-1.0	2980.0	1278.0	-1.0	2150.0	2054.0	-1.0	3915.0	4242.0	-1.0	4273.0	1319.0	-1.0	2564.0	1580.0	-1.0	2320.0	1509.0	-1.0	3205.0	982.0	-1.0	1369.0	1565.0	-1.0	3222.0	1499.0	-1.0	2163.0	593.0	-1.0	1335.0	676.0	-1.0	985.0	
326.096	1871.0	-1.0	3510.0	1131.0	-1.0	1457.0	1951.0	-1.0	3318.0	1142.0	-1.0	1387.0	1680.0	-1.0	2973.0	1274.0	-1.0	2143.0	2051.0	-1.0	3909.0	4246.0	-1.0	4273.0	1319.0	-1.0	2561.0	1586.0	-1.0	2331.0	1509.0	-1.0	3203.0	981.0	-1.0	1368.0	1564.0	-1.0	3213.0	1498.0	-1.0	2158.0	592.0	-1.0	1329.0	675.0	-1.0	982.0	
326.595	1869.0	-1.0	3499.0	1130.0	-1.0	1451.0	1948.0	-1.0	3307.0	1140.0	-1.0	1383.0	1676.0	-1.0	2963.0	1272.0	-1.0	2137.0	2048.0	-1.0	3903.0	4249.0	-1.0	4273.0	1317.0	-1.0	2557.0	1591.0	-1.0	2343.0	1508.0	-1.0	3201.0	981.0	-1.0	1368.0	1564.0	-1.0	3210.0	1498.0	-1.0	2158.0	593.0	-1.0	1330.0	675.0	-1.0	982.0	
327.094	1866.0	-1.0	3486.0	1127.0	-1.0	1446.0	1944.0	-1.0	3293.0	1138.0	-1.0	1379.0	1669.0	-1.0	2945.0	1269.0	-1.0	2130.0	2043.0	-1.0	3888.0	4250.0	-1.0	4273.0	1315.0	-1.0	2548.0	1594.0	-1.0	2349.0	1506.0	-1.0	3194.0	979.0	-1.0	1365.0	1563.0	-1.0	3206.0	1496.0	-1.0	2156.0	591.0	-1.0	1328.0	674.0	-1.0	982.0	
327.593	1863.0	-1.0	3471.0	1126.0	-1.0	1440.0	1939.0	-1.0	3274.0	1136.0	-1.0	1374.0	1662.0	-1.0	2919.0	1268.0	-1.0	2127.0	2038.0	-1.0	3867.0	4253.0	-1.0	4273.0	1310.0	-1.0	2535.0	1595.0	-1.0	2349.0	1503.0	-1.0	3182.0	978.0	-1.0	1361.0	1561.0	-1.0	3197.0	1495.0	-1.0	2150.0	589.0	-1.0	1322.0	673.0	-1.0	980.0	
328.092	1863.0	-1.0	3462.0	1125.0	-1.0	1437.0	1939.0	-1.0	3263.0	1136.0	-1.0	1372.0	1654.0	-1.0	2891.0	1268.0	-1.0	2126.0	2032.0	-1.0	3847.0	4255.0	-1.0	4273.0	1307.0	-1.0	2520.0	1596.0	-1.0	2347.0	1501.0	-1.0	3170.0	976.0	-1.0	1356.0	1559.0	-1.0	3186.0	1492.0	-1.0	2143.0	588.0	-1.0	1314.0	672.0	-1.0	976.0	
328.591	1863.0	-1.0	3462.0	1127.0	-1.0	1438.0	1940.0	-1.0	3266.0	1137.0	-1.0	1375.0	1653.0	-1.0	2888.0	1266.0	-1.0	2121.0	2032.0	-1.0	3844.0	4256.0	-1.0	4273.0	1305.0	-1.0	2512.0	1598.0	-1.0	2344.0	1501.0	-1.0	3166.0	976.0	-1.0	1355.0	1557.0	-1.0	3176.0	1492.0	-1.0	2140.0	586.0	-1.0	1308.0	672.0	-1.0	974.0	
329.090	1865.0	-1.0	3464.0	1126.0	-1.0	1437.0	1942.0	-1.0	3271.0	1138.0	-1.0	1377.0	1652.0	-1.0	2887.0	1263.0	-1.0	2114.0	2031.0	-1.0	3844.0	4254.0	-1.0	4273.0	1305.0	-1.0	2512.0	1599.0	-1.0	2350.0	1503.0	-1.0	3170.0	977.0	-1.0	1358.0	1558.0	-1.0	3178.0	1493.0	-1.0	2143.0	586.0	-1.0	1308.0	673.0	-1.0	977.0	
329.589	1865.0	-1.0	3464.0	1126.0	-1.0	1435.0	1944.0	-1.0	3272.0	1138.0	-1.0	1378.0	1649.0	-1.0	2882.0	1261.0	-1.0	2109.0	2030.0	-1.0	3838.0	4256.0	-1.0	4273.0	1306.0	-1.0	2514.0	1603.0	-1.0	2358.0	1502.0	-1.0	3172.0	977.0	-1.0	1360.0	1560.0	-1.0	3183.0	1496.0	-1.0	2147.0	588.0	-1.0	1311.0	675.0	-1.0	981.0	
330.088	1865.0	-1.0	3463.0	1124.0	-1.0	1432.0	1942.0	-1.0	3271.0	1136.0	-1.0	1376.0	1647.0	-1.0	2875.0	1261.0	-1.0	2109.0	2027.0	-1.0	3830.0	4257.0	-1.0	4273.0	1305.0	-1.0	2510.0	1605.0	-1.0	2364.0	1501.0	-1.0	3172.0	976.0	-1.0	1359.0	1560.0	-1.0	3184.0	1496.0	-1.0	2148.0	589.0	-1.0	1312.0	675.0	-1.0	982.0	
330.588	1866.0	-1.0	3463.0	1123.0	-1.0	1429.0	1942.0	-1.0	3269.0	1135.0	-1.0	1373.0	1643.0	-1.0	2864.0	1262.0	-1.0	2111.0	2023.0	-1.0	3818.0	4258.0	-1.0	4273.0	1303.0	-1.0	2504.0	1607.0	-1.0	2367.0	1500.0	-1.0	3167.0	974.0	-1.0	1355.0	1560.0	-1.0	3181.0	1495.0	-1.0	2145.0	589.0	-1.0	1313.0	674.0	-1.0	982.0	
331.087	1869.0	-1.0	3472.0	1123.0	-1.0	1429.0	1947.0	-1.0	3281.0	1135.0	-1.0	1374.0	1643.0	-1.0	2857.0	1264.0	-1.0	2117.0	2022.0	-1.0	3812.0	4259.0	-1.0	4273.0	1301.0	-1.0	2499.0	1609.0	-1.0	2372.0	1498.0	-1.0	3162.0	972.0	-1.0	1351.0	1559.0	-1.0	3175.0	1493.0	-1.0	2140.0	588.0	-1.0	1311.0	673.0	-1.0	979.0	
331.586	1871.0	-1.0	3482.0	1123.0	-1.0	1431.0	1952.0	-1.0	3298.0	1135.0	-1.0	1376.0	1647.0	-1.0	2872.0	1267.0	-1.0	2124.0	2025.0	-1.0	3823.0	4259.0	-1.0	4273.0	1304.0	-1.0	2503.0	1616.0	-1.0	2382.0	1500.0	-1.0	3167.0	972.0	-1.0	1350.0	1559.0	-1.0	3172.0	1494.0	-1.0	2137.0	589.0	-1.0	1311.0	673.0	-1.0	977.0	
332.085	1873.0	-1.0	3490.0	1123.0	-1.0	1431.0	1955.0	-1.0	3311.0	1135.0	-1.0	1376.0	1651.0	-1.0	2888.0	1269.0	-1.0	2127.0	2029.0	-1.0	3834.0	4259.0	-1.0	4273.0	1306.0	-1.0	2513.0	1622.0	-1.0	2395.0	1501.0	-1.0	3175.0	972.0	-1.0	1352.0	1561.0	-1.0	3179.0	1495.0	-1.0	2140.0	590.0	-1.0	1319.0	673.0	-1.0	978.0	
332.585	1873.0	-1.0	3493.0	1122.0	-1.0	1429.0	1956.0	-1.0	3318.0	1133.0	-1.0	1374.0	1650.0	-1.0	2889.0	1267.0	-1.0	2124.0	2030.0	-1.0	3840.0	4258.0	-1.0	4273.0	1307.0	-1.0	2517.0	1622.0	-1.0	2399.0	1500.0	-1.0	3178.0	971.0	-1.0	1350.0	1562.0	-1.0	3185.0	1495.0	-1.0	2141.0	593.0	-1.0	1325.0	674.0	-1.0	978.0	
333.084	1873.0	-1.0	3491.0	1121.0	-1.0	1428.0	1957.0	-1.0	3318.0	1131.0	-1.0	1369.0	1646.0	-1.0	2881.0	1264.0	-1.0	2116.0	2032.0	-1.0	3846.0	4253.0	-1.0	4273.0	1307.0	-1.0	2516.0	1621.0	-1.0	2392.0	1498.0	-1.0	3174.0	969.0	-1.0	1348.0	1563.0	-1.0	3190.0	1496.0	-1.0	2143.0	594.0	-1.0	1330.0	675.0	-1.0	981.0	
333.583	1874.0	-1.0	3493.0	1121.0	-1.0	1427.0	1959.0	-1.0	3325.0	1130.0	-1.0	1366.0	1646.0	-1.0	2880.0	1260.0	-1.0	2106.0	2035.0	-1.0	3852.0	4240.0	-1.0	4273.0	1306.0	-1.0	2515.0	1620.0	-1.0	2386.0	1496.0	-1.0	3168.0	968.0	-1.0	1346.0	1564.0	-1.0	3193.0	1497.0	-1.0	2146.0	596.0	-1.0	1334.0	678.0	-1.0	984.0	
334.082	1877.0	-1.0	3502.0	1123.0	-1.0	1431.0	1966.0	-1.0	3344.0	1131.0	-1.0	1367.0	1648.0	-1.0	2883.0	1257.0	-1.0	2096.0	2040.0	-1.0	3863.0	4228.0	-1.0	4273.0	1307.0	-1.0	2514.0	1619.0	-1.0	2382.0	1495.0	-1.0	3163.0	969.0	-1.0	1344.0	1565.0	-1.0	3193.0	1498.0	-1.0	2146.0	597.0	-1.0	1336.0	678.0	-1.0	985.0	
334.581	1879.0	-1.0	3511.0	1124.0	-1.0	1434.0	1971.0	-1.0	3363.0	1133.0	-1.0	1370.0	1651.0	-1.0	2892.0	1253.0	-1.0	2086.0	2047.0	-1.0	3882.0	4218.0	-1.0	4273.0	1309.0	-1.0	2517.0	1620.0	-1.0	2379.0	1497.0	-1.0	3164.0	970.0	-1.0	1345.0	1565.0	-1.0	3191.0	1500.0	-1.0	2147.0	597.0	-1.0	1336.0	679.0	-1.0	984.0	
335.081	1879.0	-1.0	3516.0	1125.0	-1.0	1435.0	1973.0	-1.0	3374.0	1133.0	-1.0	1372.0	1652.0	-1.0	2897.0	1248.0	-1.0	2075.0	2050.0	-1.0	3893.0	4209.0	-1.0	4273.0	1312.0	-1.0	2524.0	1622.0	-1.0	2382.0	1499.0	-1.0	3170.0	973.0	-1.0	1349.0	1567.0	-1.0	3192.0	1502.0	-1.0	2149.0	599.0	-1.0	1336.0	679.0	-1.0	984.0	
335.581	1878.0	-1.0	3513.0	1123.0	-1.0	1431.0	1974.0	-1.0	3375.0	1131.0	-1.0	1369.0	1649.0	-1.0	2895.0	1244.0	-1.0	2065.0	2051.0	-1.0	3896.0	4201.0	-1.0	4273.0	1312.0	-1.0	2529.0	1624.0	-1.0	2385.0	1499.0	-1.0	3174.0	974.0	-1.0	1353.0	1569.0	-1.0	3200.0	1505.0	-1.0	2155.0	600.0	-1.0	1343.0	680.0	-1.0	985.0	
336.080	1878.0	-1.0	3508.0	1122.0	-1.0	1427.0	1973.0	-1.0	3372.0	1131.0	-1.0	1367.0	1646.0	-1.0	2887.0	1240.0	-1.0	2053.0	2051.0	-1.0	3893.0	4191.0	-1.0	4273.0	1311.0	-1.0	2528.0	1624.0	-1.0	2384.0	1500.0	-1.0	3175.0	975.0	-1.0	1355.0	1571.0	-1.0	3206.0	1507.0	-1.0	2160.0	601.0	-1.0	1347.0	681.0	-1.0	987.0	
336.580	1877.0	-1.0	3503.0	1121.0	-1.0	1424.0	1973.0	-1.0	3368.0	1130.0	-1.0	1365.0	1642.0	-1.0	2874.0	1235.0	-1.0	2041.0	2050.0	-1.0	3887.0	4186.0	-1.0	4273.0	1311.0	-1.0	2525.0	1621.0	-1.0	2379.0	1500.0	-1.0	3173.0	976.0	-1.0	1354.0	1570.0	-1.0	3206.0	1508.0	-1.0	2161.0	600.0	-1.0	1349.0	681.0	-1.0	987.0	
337.079	1876.0	-1.0	3495.0	1120.0	-1.0	1420.0	1970.0	-1.0	3359.0	1130.0	-1.0	1362.0	1637.0	-1.0	2858.0	1232.0	-1.0	2032.0	2047.0	-1.0	3878.0	4185.0	-1.0	4273.0	1310.0	-1.0	2521.0	1620.0	-1.0	2374.0	1499.0	-1.0	3169.0	976.0	-1.0	1354.0	1570.0	-1.0	3206.0	1508.0	-1.0	2161.0	600.0	-1.0	1347.0	681.0	-1.0	984.0	
337.578	1875.0	-1.0	3488.0	1119.0	-1.0	1416.0	1968.0	-1.0	3347.0	1129.0	-1.0	1359.0	1630.0	-1.0	2836.0	1228.0	-1.0	2024.0	2044.0	-1.0	3863.0	4186.0	-1.0	4273.0	1308.0	-1.0	2514.0	1615.0	-1.0	2363.0	1498.0	-1.0	3164.0	976.0	-1.0	1351.0	1570.0	-1.0	3201.0	1509.0	-1.0	2157.0	599.0	-1.0	1343.0	680.0	-1.0	981.0	
338.077	1876.0	-1.0	3485.0	1119.0	-1.0	1413.0	1969.0	-1.0	3343.0	1131.0	-1.0	1358.0	1624.0	-1.0	2814.0	1225.0	-1.0	2013.0	2041.0	-1.0	3850.0	4187.0	-1.0	4273.0	1307.0	-1.0	2507.0	1603.0	-1.0	2335.0	1499.0	-1.0	3160.0	976.0	-1.0	1347.0	1570.0	-1.0	3198.0	1508.0	-1.0	2154.0	598.0	-1.0	1338.0	679.0	-1.0	977.0	
338.577	1878.0	-1.0	3490.0	1120.0	-1.0	1415.0	1972.0	-1.0	3352.0	1133.0	-1.0	1361.0	1624.0	-1.0	2809.0	1223.0	-1.0	2005.0	2042.0	-1.0	3849.0	4187.0	-1.0	4273.0	1308.0	-1.0	2502.0	1592.0	-1.0	2306.0	1500.0	-1.0	3159.0	976.0	-1.0	1347.0	1569.0	-1.0	3194.0	1507.0	-1.0	2150.0	596.0	-1.0	1333.0	679.0	-1.0	975.0	
339.076	1879.0	-1.0	3494.0	1121.0	-1.0	1416.0	1974.0	-1.0	3359.0	1134.0	-1.0	1364.0	1626.0	-1.0	2814.0	1222.0	-1.0	2002.0	2044.0	-1.0	3853.0	4190.0	-1.0	4273.0	1310.0	-1.0	2509.0	1589.0	-1.0	2300.0	1503.0	-1.0	3168.0	978.0	-1.0	1350.0	1571.0	-1.0	3193.0	1508.0	-1.0	2149.0	597.0	-1.0	1331.0	681.0	-1.0	974.0	
339.575	1880.0	-1.0	3493.0	1120.0	-1.0	1416.0	1974.0	-1.0	3359.0	1134.0	-1.0	1364.0	1626.0	-1.0	2818.0	1219.0	-1.0	1996.0	2044.0	-1.0	3858.0	4185.0	-1.0	4273.0	1312.0	-1.0	2515.0	1585.0	-1.0	2293.0	1506.0	-1.0	3177.0	979.0	-1.0	1353.0	1574.0	-1.0	3203.0	1511.0	-1.0	2156.0	599.0	-1.0	1335.0	684.0	-1.0	976.0	
340.074	1881.0	-1.0	3491.0	1121.0	-1.0	1416.0	1974.0	-1.0	3356.0	1135.0	-1.0	1363.0	1625.0	-1.0	2815.0	1218.0	-1.0	1990.0	2044.0	-1.0	3858.0	4184.0	-1.0	4273.0	1312.0	-1.0	2517.0	1579.0	-1.0	2284.0	1507.0	-1.0	3181.0	980.0	-1.0	1354.0	1575.0	-1.0	3212.0	1513.0	-1.0	2160.0	599.0	-1.0	1340.0	686.0	-1.0	978.0	
340.573	1880.0	-1.0	3485.0	1120.0	-1.0	1413.0	1971.0	-1.0	3346.0	1134.0	-1.0	1359.0	1623.0	-1.0	2808.0	1217.0	-1.0	1989.0	2043.0	-1.0	3852.0	4187.0	-1.0	4273.0	1313.0	-1.0	2512.0	1572.0	-1.0	2270.0	1506.0	-1.0	3178.0	978.0	-1.0	1350.0	1576.0	-1.0	3211.0	1512.0	-1.0	2159.0	599.0	-1.0	1340.0	687.0	-1.0	979.0	
341.072	1880.0	-1.0	3483.0	1119.0	-1.0	1409.0	1969.0	-1.0	3335.0	1135.0	-1.0	1362.0	1617.0	-1.0	2793.0	1200.0	-1.0	1936.0	2038.0	-1.0	3838.0	4125.0	-1.0	4273.0	1316.0	-1.0	2516.0	1517.0	-1.0	2135.0	1517.0	-1.0	3204.0	982.0	-1.0	1354.0	1579.0	-1.0	3217.0	1518.0	-1.0	2164.0	601.0	-1.0	1341.0	689.0	-1.0	978.0	
341.571	1884.0	-1.0	3493.0	1122.0	-1.0	1414.0	1973.0	-1.0	3346.0	1140.0	-1.0	1368.0	1618.0	-1.0	2785.0	1193.0	-1.0	1903.0	2040.0	-1.0	3837.0	4078.0	-1.0	4273.0	1316.0	-1.0	2515.0	1497.0	-1.0	2073.0	1519.0	-1.0	3210.0	982.0	-1.0	1355.0	1579.0	-1.0	3216.0	1517.0	-1.0	2163.0	600.0	-1.0	1337.0	690.0	-1.0	977.0	
342.071	1887.0	-1.0	3504.0	1123.0	-1.0	1419.0	1977.0	-1.0	3359.0	1141.0	-1.0	1372.0	1623.0	-1.0	2801.0	1197.0	-1.0	1920.0	2044.0	-1.0	3852.0	4084.0	-1.0	4273.0	1317.0	-1.0	2513.0	1509.0	-1.0	2107.0	1517.0	-1.0	3202.0	983.0	-1.0	1353.0	1577.0	-1.0	3208.0	1514.0	-1.0	2156.0	599.0	-1.0	1332.0	690.0	-1.0	976.0	
342.570	1887.0	-1.0	3504.0	1124.0	-1.0	1420.0	1977.0	-1.0	3363.0	1140.0	-1.0	1371.0	1626.0	-1.0	2817.0	1207.0	-1.0	1956.0	2048.0	-1.0	3865.0	4101.0	-1.0	4273.0	1316.0	-1.0	2512.0	1573.0	-1.0	2429.0	1515.0	-1.0	3189.0	981.0	-1.0	1349.0	1576.0	-1.0	3205.0	1507.0	-1.0	2142.0	599.0	-1.0	1333.0	689.0	-1.0	972.0	
343.069	1884.0	-1.0	3497.0	1122.0	-1.0	1416.0	1974.0	-1.0	3355.0	1136.0	-1.0	1363.0	1625.0	-1.0	2813.0	1234.0	-1.0	2024.0	2048.0	-1.0	3864.0	4132.0	-1.0	4273.0	1315.0	-1.0	2508.0	1652.0	-1.0	2607.0	1512.0	-1.0	3178.0	980.0	-1.0	1346.0	1572.0	-1.0	3200.0	1501.0	-1.0	2133.0	599.0	-1.0	1333.0	688.0	-1.0	970.0	
343.569	1881.0	-1.0	3484.0	1118.0	-1.0	1412.0	1969.0	-1.0	3341.0	1132.0	-1.0	1354.0	1625.0	-1.0	2813.0	1264.0	-1.0	2096.0	2049.0	-1.0	3865.0	4161.0	-1.0	4273.0	1316.0	-1.0	2509.0	1697.0	-1.0	2643.0	1509.0	-1.0	3171.0	981.0	-1.0	1346.0	1569.0	-1.0	3194.0	1497.0	-1.0	2128.0	598.0	-1.0	1332.0	688.0	-1.0	970.0	
344.068	1879.0	-1.0	3476.0	1117.0	-1.0	1409.0	1966.0	-1.0	3330.0	1129.0	-1.0	1349.0	1626.0	-1.0	2812.0	1289.0	-1.0	2153.0	2051.0	-1.0	3868.0	4184.0	-1.0	4273.0	1318.0	-1.0	2508.0	1718.0	-1.0	2650.0	1508.0	-1.0	3164.0	983.0	-1.0	1345.0	1567.0	-1.0	3190.0	1495.0	-1.0	2125.0	596.0	-1.0	1330.0	690.0	-1.0	970.0	
344.567	1879.0	-1.0	3481.0	1117.0	-1.0	1412.0	1969.0	-1.0	3341.0	1129.0	-1.0	1352.0	1632.0	-1.0	2825.0	1309.0	-1.0	2198.0	2059.0	-1.0	3884.0	4203.0	-1.0	4273.0	1322.0	-1.0	2517.0	1740.0	-1.0	2660.0	1509.0	-1.0	3164.0	984.0	-1.0	1347.0	1567.0	-1.0	3188.0	1495.0	-1.0	2125.0	595.0	-1.0	1330.0	692.0	-1.0	976.0	
345.066	1880.0	-1.0	3484.0	1117.0	-1.0	1413.0	1971.0	-1.0	3349.0	1130.0	-1.0	1355.0	1635.0	-1.0	2835.0	1311.0	-1.0	2202.0	2064.0	-1.0	3900.0	4217.0	-1.0	4273.0	1326.0	-1.0	2533.0	1743.0	-1.0	2644.0	1513.0	-1.0	3177.0	988.0	-1.0	1357.0	1571.0	-1.0	3199.0	1497.0	-1.0	2134.0	599.0	-1.0	1339.0	696.0	-1.0	985.0	
345.566	1879.0	-1.0	3483.0	1117.0	-1.0	1412.0	1971.0	-1.0	3349.0	1132.0	-1.0	1356.0	1634.0	-1.0	2833.0	1301.0	-1.0	2179.0	2065.0	-1.0	3906.0	4226.0	-1.0	4273.0	1330.0	-1.0	2546.0	1734.0	-1.0	2614.0	1515.0	-1.0	3189.0	991.0	-1.0	1363.0	1572.0	-1.0	3208.0	1499.0	-1.0	2140.0	600.0	-1.0	1345.0	701.0	-1.0	993.0	
346.065	1879.0	-1.0	3480.0	1116.0	-1.0	1410.0	1970.0	-1.0	3346.0	1133.0	-1.0	1357.0	1633.0	-1.0	2828.0	1295.0	-1.0	2167.0	2067.0	-1.0	3908.0	4234.0	-1.0	4273.0	1332.0	-1.0	2551.0	1731.0	-1.0	2601.0	1515.0	-1.0	3193.0	993.0	-1.0	1366.0	1573.0	-1.0	3214.0	1499.0	-1.0	2143.0	600.0	-1.0	1349.0	703.0	-1.0	998.0	
346.564	1877.0	-1.0	3475.0	1114.0	-1.0	1408.0	1967.0	-1.0	3339.0	1133.0	-1.0	1354.0	1629.0	-1.0	2817.0	1290.0	-1.0	2156.0	2065.0	-1.0	3903.0	4239.0	-1.0	4273.0	1332.0	-1.0	2552.0	1727.0	-1.0	2586.0	1515.0	-1.0	3193.0	994.0	-1.0	1366.0	1573.0	-1.0	3216.0	1498.0	-1.0	2142.0	601.0	-1.0	1350.0	704.0	-1.0	999.0	
347.063	1876.0	-1.0	3470.0	1113.0	-1.0	1405.0	1966.0	-1.0	3329.0	1131.0	-1.0	1351.0	1624.0	-1.0	2801.0	1287.0	-1.0	2152.0	2062.0	-1.0	3895.0	4244.0	-1.0	4273.0	1330.0	-1.0	2545.0	1741.0	-1.0	2650.0	1512.0	-1.0	3184.0	992.0	-1.0	1362.0	1573.0	-1.0	3214.0	1496.0	-1.0	2136.0	600.0	-1.0	1348.0	705.0	-1.0	999.0	
347.562	1876.0	-1.0	3469.0	1111.0	-1.0	1401.0	1965.0	-1.0	3327.0	1128.0	-1.0	1344.0	1621.0	-1.0	2786.0	1324.0	-1.0	2239.0	2062.0	-1.0	3890.0	4250.0	-1.0	4273.0	1325.0	-1.0	2533.0	1861.0	-1.0	2930.0	1506.0	-1.0	3163.0	988.0	-1.0	1355.0	1572.0	-1.0	3209.0	1494.0	-1.0	2127.0	600.0	-1.0	1345.0	706.0	-1.0	1000.0	
348.061	1875.0	-1.0	3466.0	1109.0	-1.0	1398.0	1965.0	-1.0	3328.0	1121.0	-1.0	1335.0	1623.0	-1.0	2786.0	1395.0	-1.0	2421.0	2066.0	-1.0	3900.0	4254.0	-1.0	4273.0	1325.0	-1.0	2528.0	2047.0	-1.0	3245.0	1500.0	-1.0	3149.0	987.0	-1.0	1352.0	1571.0	-1.0	3203.0	1495.0	-1.0	2122.0	600.0	-1.0	1343.0	706.0	-1.0	1000.0	
348.561	1872.0	-1.0	3458.0	1105.0	-1.0	1392.0	1961.0	-1.0	3320.0	1116.0	-1.0	1326.0	1622.0	-1.0	2789.0	1449.0	-1.0	2558.0	2067.0	-1.0	3905.0	4257.0	-1.0	4274.0	1325.0	-1.0	2530.0	2164.0	-1.0	3448.0	1498.0	-1.0	3147.0	988.0	-1.0	1353.0	1574.0	-1.0	3211.0	1499.0	-1.0	2128.0	601.0	-1.0	1348.0	707.0	-1.0	1002.0	
349.061	1870.0	-1.0	3450.0	1103.0	-1.0	1387.0	1959.0	-1.0	3312.0	1111.0	-1.0	1317.0	1621.0	-1.0	2787.0	1469.0	-1.0	2604.0	2066.0	-1.0	3903.0	4259.0	-1.0	4274.0	1324.0	-1.0	2531.0	2210.0	-1.0	3534.0	1496.0	-1.0	3146.0	988.0	-1.0	1352.0	1574.0	-1.0	3215.0	1504.0	-1.0	2134.0	602.0	-1.0	1350.0	708.0	-1.0	1004.0	
349.560	1869.0	-1.0	3443.0	1100.0	-1.0	1383.0	1957.0	-1.0	3302.0	1107.0	-1.0	1310.0	1618.0	-1.0	2778.0	1477.0	-1.0	2619.0	2064.0	-1.0	3895.0	4261.0	-1.0	4274.0	1322.0	-1.0	2528.0	2233.0	-1.0	3575.0	1495.0	-1.0	3143.0	988.0	-1.0	1350.0	1574.0	-1.0	3214.0	1509.0	-1.0	2138.0	601.0	-1.0	1346.0	709.0	-1.0	1005.0	
350.059	1871.0	-1.0	3452.0	1101.0	-1.0	1385.0	1960.0	-1.0	3315.0	1108.0	-1.0	1312.0	1621.0	-1.0	2790.0	1489.0	-1.0	2652.0	2069.0	-1.0	3909.0	4262.0	-1.0	4274.0	1326.0	-1.0	2535.0	2279.0	-1.0	3646.0	1497.0	-1.0	3150.0	991.0	-1.0	1354.0	1575.0	-1.0	3212.0	1513.0	-1.0	2142.0	600.0	-1.0	1340.0	711.0	-1.0	1007.0	
350.558	1871.0	-1.0	3454.0	1100.0	-1.0	1383.0	1961.0	-1.0	3319.0	1108.0	-1.0	1312.0	1625.0	-1.0	2803.0	1521.0	-1.0	2719.0	2071.0	-1.0	3918.0	4264.0	-1.0	4274.0	1327.0	-1.0	2543.0	2355.0	-1.0	3760.0	1498.0	-1.0	3157.0	992.0	-1.0	1358.0	1576.0	-1.0	3221.0	1519.0	-1.0	2152.0	602.0	-1.0	1345.0	715.0	-1.0	1013.0	
351.057	1872.0	-1.0	3456.0	1100.0	-1.0	1381.0	1961.0	-1.0	3321.0	1108.0	-1.0	1312.0	1634.0	-1.0	2830.0	1545.0	-1.0	2785.0	2074.0	-1.0	3928.0	4265.0	-1.0	4274.0	1330.0	-1.0	2555.0	2440.0	-1.0	3873.0	1498.0	-1.0	3160.0	996.0	-1.0	1363.0	1579.0	-1.0	3230.0	1527.0	-1.0	2164.0	603.0	-1.0	1349.0	718.0	-1.0	1020.0	
351.556	1876.0	-1.0	3478.0	1103.0	-1.0	1389.0	1972.0	-1.0	3359.0	1115.0	-1.0	1326.0	1653.0	-1.0	2882.0	1537.0	-1.0	2762.0	2086.0	-1.0	3964.0	4265.0	-1.0	4274.0	1337.0	-1.0	2571.0	2490.0	-1.0	3941.0	1501.0	-1.0	3170.0	1001.0	-1.0	1368.0	1581.0	-1.0	3235.0	1536.0	-1.0	2175.0	604.0	-1.0	1351.0	720.0	-1.0	1026.0	
352.055	1881.0	-1.0	3501.0	1103.0	-1.0	1393.0	1984.0	-1.0	3403.0	1122.0	-1.0	1343.0	1668.0	-1.0	2930.0	1512.0	-1.0	2692.0	2099.0	-1.0	4000.0	4265.0	-1.0	4274.0	1344.0	-1.0	2595.0	2487.0	-1.0	3952.0	1506.0	-1.0	3190.0	1005.0	-1.0	1377.0	1583.0	-1.0	3250.0	1545.0	-1.0	2192.0	606.0	-1.0	1359.0	724.0	-1.0	1032.0	
352.554	1884.0	-1.0	3515.0	1104.0	-1.0	1397.0	1990.0	-1.0	3424.0	1127.0	-1.0	1351.0	1680.0	-1.0	2961.0	1523.0	-1.0	2718.0	2105.0	-1.0	4018.0	4266.0	-1.0	4274.0	1347.0	-1.0	2608.0	2486.0	-1.0	3974.0	1509.0	-1.0	3201.0	1007.0	-1.0	1380.0	1585.0	-1.0	3258.0	1550.0	-1.0	2201.0	607.0	-1.0	1364.0	724.0	-1.0	1034.0	
353.053	1885.0	-1.0	3522.0	1106.0	-1.0	1400.0	1992.0	-1.0	3428.0	1128.0	-1.0	1354.0	1688.0	-1.0	2984.0	1552.0	-1.0	2788.0	2108.0	-1.0	4027.0	4266.0	-1.0	4274.0	1349.0	-1.0	2616.0	2489.0	-1.0	3992.0	1509.0	-1.0	3203.0	1006.0	-1.0	1378.0	1584.0	-1.0	3259.0	1551.0	-1.0	2201.0	608.0	-1.0	1364.0	722.0	-1.0	1030.0	
353.552	1889.0	-1.0	3541.0	1109.0	-1.0	1410.0	1997.0	-1.0	3449.0	1131.0	-1.0	1361.0	1700.0	-1.0	3019.0	1566.0	-1.0	2825.0	2114.0	-1.0	4045.0	4266.0	-1.0	4274.0	1352.0	-1.0	2624.0	2441.0	-1.0	3901.0	1512.0	-1.0	3212.0	1005.0	-1.0	1377.0	1582.0	-1.0	3255.0	1550.0	-1.0	2200.0	605.0	-1.0	1359.0	720.0	-1.0	1023.0	
354.052	1893.0	-1.0	3558.0	1112.0	-1.0	1419.0	2001.0	-1.0	3467.0	1133.0	-1.0	1367.0	1712.0	-1.0	3061.0	1571.0	-1.0	2831.0	2120.0	-1.0	4069.0	4266.0	-1.0	4274.0	1357.0	-1.0	2643.0	2369.0	-1.0	3759.0	1516.0	-1.0	3231.0	1007.0	-1.0	1381.0	1583.0	-1.0	3257.0	1550.0	-1.0	2203.0	606.0	-1.0	1357.0	717.0	-1.0	1018.0	
354.551	1894.0	-1.0	3566.0	1113.0	-1.0	1422.0	2001.0	-1.0	3476.0	1133.0	-1.0	1368.0	1721.0	-1.0	3090.0	1569.0	-1.0	2822.0	2123.0	-1.0	4082.0	4266.0	-1.0	4274.0	1359.0	-1.0	2654.0	2303.0	-1.0	3646.0	1520.0	-1.0	3243.0	1007.0	-1.0	1382.0	1581.0	-1.0	3261.0	1548.0	-1.0	2207.0	606.0	-1.0	1360.0	715.0	-1.0	1016.0	
355.050	1894.0	-1.0	3568.0	1113.0	-1.0	1423.0	2000.0	-1.0	3475.0	1132.0	-1.0	1365.0	1724.0	-1.0	3104.0	1561.0	-1.0	2801.0	2122.0	-1.0	4085.0	4266.0	-1.0	4274.0	1358.0	-1.0	2655.0	2241.0	-1.0	3527.0	1520.0	-1.0	3247.0	1005.0	-1.0	1380.0	1580.0	-1.0	3262.0	1547.0	-1.0	2208.0	604.0	-1.0	1360.0	713.0	-1.0	1012.0	
355.550	1894.0	-1.0	3568.0	1114.0	-1.0	1423.0	2000.0	-1.0	3473.0	1131.0	-1.0	1362.0	1725.0	-1.0	3103.0	1553.0	-1.0	2780.0	2119.0	-1.0	4077.0	4266.0	-1.0	4274.0	1356.0	-1.0	2646.0	2185.0	-1.0	3428.0	1519.0	-1.0	3242.0	1002.0	-1.0	1373.0	1576.0	-1.0	3257.0	1543.0	-1.0	2203.0	602.0	-1.0	1354.0	710.0	-1.0	1006.0	
356.050	1894.0	-1.0	3575.0	1114.0	-1.0	1426.0	2000.0	-1.0	3480.0	1131.0	-1.0	1362.0	1728.0	-1.0	3112.0	1550.0	-1.0	2772.0	2120.0	-1.0	4083.0	4266.0	-1.0	4274.0	1355.0	-1.0	2645.0	2153.0	-1.0	3366.0	1520.0	-1.0	3242.0	1001.0	-1.0	1372.0	1574.0	-1.0	3248.0	1540.0	-1.0	2195.0	599.0	-1.0	1346.0	707.0	-1.0	1001.0	
356.549	1893.0	-1.0	3575.0	1114.0	-1.0	1426.0	1999.0	-1.0	3480.0	1129.0	-1.0	1361.0	1727.0	-1.0	3113.0	1545.0	-1.0	2758.0	2119.0	-1.0	4083.0	4266.0	-1.0	4274.0	1354.0	-1.0	2644.0	2125.0	-1.0	3312.0	1520.0	-1.0	3244.0	1000.0	-1.0	1370.0	1574.0	-1.0	3252.0	1538.0	-1.0	2195.0	599.0	-1.0	1348.0	706.0	-1.0	1000.0	
357.048	1891.0	-1.0	3569.0	1112.0	-1.0	1423.0	1996.0	-1.0	3473.0	1125.0	-1.0	1357.0	1725.0	-1.0	3106.0	1534.0	-1.0	2729.0	2115.0	-1.0	4074.0	4266.0	-1.0	4273.0	1351.0	-1.0	2637.0	2094.0	-1.0	3261.0	1518.0	-1.0	3239.0	998.0	-1.0	1367.0	1573.0	-1.0	3249.0	1534.0	-1.0	2191.0	598.0	-1.0	1349.0	705.0	-1.0	998.0	
357.548	1890.0	-1.0	3567.0	1112.0	-1.0	1421.0	1996.0	-1.0	3472.0	1126.0	-1.0	1356.0	1721.0	-1.0	3092.0	1518.0	-1.0	2687.0	2113.0	-1.0	4064.0	4266.0	-1.0	4273.0	1348.0	-1.0	2629.0	2063.0	-1.0	3207.0	1516.0	-1.0	3230.0	994.0	-1.0	1362.0	1571.0	-1.0	3245.0	1532.0	-1.0	2186.0	597.0	-1.0	1346.0	703.0	-1.0	994.0	
358.047	1890.0	-1.0	3569.0	1110.0	-1.0	1421.0	1999.0	-1.0	3481.0	1127.0	-1.0	1359.0	1720.0	-1.0	3092.0	1493.0	-1.0	2627.0	2113.0	-1.0	4068.0	4265.0	-1.0	4273.0	1348.0	-1.0	2628.0	2036.0	-1.0	3144.0	1517.0	-1.0	3230.0	995.0	-1.0	1363.0	1571.0	-1.0	3240.0	1530.0	-1.0	2182.0	596.0	-1.0	1342.0	703.0	-1.0	992.0	
358.547	1889.0	-1.0	3571.0	1109.0	-1.0	1420.0	1998.0	-1.0	3481.0	1128.0	-1.0	1364.0	1716.0	-1.0	3086.0	1454.0	-1.0	2521.0	2111.0	-1.0	4068.0	4264.0	-1.0	4274.0	1348.0	-1.0	2631.0	1978.0	-1.0	3028.0	1519.0	-1.0	3240.0	996.0	-1.0	1365.0	1574.0	-1.0	3249.0	1533.0	-1.0	2190.0	599.0	-1.0	1350.0	704.0	-1.0	995.0	
359.046	1889.0	-1.0	3569.0	1111.0	-1.0	1421.0	1998.0	-1.0	3479.0	1136.0	-1.0	1375.0	1711.0	-1.0	3070.0	1408.0	-1.0	2410.0	2106.0	-1.0	4052.0	4226.0	-1.0	4273.0	1347.0	-1.0	2628.0	1899.0	-1.0	2841.0	1521.0	-1.0	3248.0	998.0	-1.0	1368.0	1575.0	-1.0	3256.0	1534.0	-1.0	2196.0	600.0	-1.0	1355.0	705.0	-1.0	998.0	
359.545	1890.0	-1.0	3563.0	1116.0	-1.0	1424.0	1996.0	-1.0	3468.0	1151.0	-1.0	1391.0	1700.0	-1.0	3038.0	1345.0	-1.0	2252.0	2096.0	-1.0	4024.0	4110.0	-1.0	4273.0	1347.0	-1.0	2622.0	1783.0	-1.0	2601.0	1526.0	-1.0	3257.0	1000.0	-1.0	1372.0	1576.0	-1.0	3252.0	1534.0	-1.0	2194.0	598.0	-1.0	1347.0	704.0	-1.0	996.0	
360.044	1893.0	-1.0	3568.0	1122.0	-1.0	1428.0	1999.0	-1.0	3472.0	1171.0	-1.0	1416.0	1681.0	-1.0	2983.0	1272.0	-1.0	2065.0	2082.0	-1.0	3984.0	3875.0	-1.0	4273.0	1347.0	-1.0	2614.0	1648.0	-1.0	2311.0	1533.0	-1.0	3272.0	1002.0	-1.0	1371.0	1576.0	-1.0	3244.0	1532.0	-1.0	2186.0	594.0	-1.0	1336.0	703.0	-1.0	991.0	
360.543	1893.0	-1.0	3565.0	1126.0	-1.0	1429.0	1998.0	-1.0	3467.0	1182.0	-1.0	1429.0	1663.0	-1.0	2932.0	1211.0	-1.0	1910.0	2067.0	-1.0	3947.0	3736.0	-1.0	4272.0	1346.0	-1.0	2610.0	1548.0	-1.0	2113.0	1540.0	-1.0	3292.0	1004.0	-1.0	1373.0	1577.0	-1.0	3242.0	1532.0	-1.0	2183.0	594.0	-1.0	1329.0	704.0	-1.0	989.0	
361.043	1891.0	-1.0	3553.0	1126.0	-1.0	1427.0	1993.0	-1.0	3449.0	1183.0	-1.0	1428.0	1653.0	-1.0	2905.0	1174.0	-1.0	1815.0	2057.0	-1.0	3920.0	3758.0	-1.0	4273.0	1342.0	-1.0	2603.0	1510.0	-1.0	2069.0	1539.0	-1.0	3288.0	1001.0	-1.0	1370.0	1578.0	-1.0	3241.0	1530.0	-1.0	2179.0	593.0	-1.0	1325.0	703.0	-1.0	988.0	
361.542	1887.0	-1.0	3536.0	1125.0	-1.0	1422.0	1986.0	-1.0	3425.0	1180.0	-1.0	1422.0	1646.0	-1.0	2887.0	1152.0	-1.0	1770.0	2050.0	-1.0	3903.0	3801.0	-1.0	4273.0	1338.0	-1.0	2594.0	1485.0	-1.0	2045.0	1535.0	-1.0	3276.0	998.0	-1.0	1364.0	1576.0	-1.0	3235.0	1527.0	-1.0	2174.0	592.0	-1.0	1321.0	703.0	-1.0	987.0	
362.042	1885.0	-1.0	3521.0	1126.0	-1.0	1420.0	1982.0	-1.0	3406.0	1179.0	-1.0	1416.0	1637.0	-1.0	2862.0	1136.0	-1.0	1741.0	2045.0	-1.0	3888.0	3828.0	-1.0	4273.0	1335.0	-1.0	2585.0	1457.0	-1.0	2008.0	1532.0	-1.0	3263.0	996.0	-1.0	1358.0	1576.0	-1.0	3232.0	1527.0	-1.0	2171.0	590.0	-1.0	1318.0	701.0	-1.0	985.0	
362.541	1884.0	-1.0	3518.0	1125.0	-1.0	1418.0	1984.0	-1.0	3415.0	1177.0	-1.0	1416.0	1636.0	-1.0	2859.0	1120.0	-1.0	1708.0	2049.0	-1.0	3894.0	3790.0	-1.0	4273.0	1333.0	-1.0	2579.0	1439.0	-1.0	1985.0	1529.0	-1.0	3250.0	992.0	-1.0	1353.0	1573.0	-1.0	3222.0	1525.0	-1.0	2167.0	587.0	-1.0	1312.0	702.0	-1.0	986.0	
363.041	1882.0	-1.0	3515.0	1122.0	-1.0	1413.0	1984.0	-1.0	3419.0	1172.0	-1.0	1411.0	1637.0	-1.0	2865.0	1119.0	-1.0	1716.0	2053.0	-1.0	3904.0	3818.0	-1.0	4272.0	1332.0	-1.0	2575.0	1453.0	-1.0	2020.0	1524.0	-1.0	3236.0	990.0	-1.0	1348.0	1571.0	-1.0	3211.0	1525.0	-1.0	2163.0	586.0	-1.0	1303.0	701.0	-1.0	985.0	
363.540	1878.0	-1.0	3501.0	1117.0	-1.0	1406.0	1979.0	-1.0	3404.0	1164.0	-1.0	1401.0	1637.0	-1.0	2863.0	1126.0	-1.0	1738.0	2054.0	-1.0	3903.0	3895.0	-1.0	4273.0	1331.0	-1.0	2571.0	1466.0	-1.0	2054.0	1519.0	-1.0	3223.0	987.0	-1.0	1346.0	1570.0	-1.0	3206.0	1524.0	-1.0	2162.0	586.0	-1.0	1301.0	702.0	-1.0	985.0	
364.040	1875.0	-1.0	3485.0	1113.0	-1.0	1398.0	1973.0	-1.0	3385.0	1159.0	-1.0	1393.0	1635.0	-1.0	2856.0	1128.0	-1.0	1748.0	2050.0	-1.0	3892.0	3960.0	-1.0	4273.0	1327.0	-1.0	2566.0	1467.0	-1.0	2064.0	1514.0	-1.0	3209.0	985.0	-1.0	1342.0	1570.0	-1.0	3205.0	1524.0	-1.0	2163.0	585.0	-1.0	1300.0	702.0	-1.0	985.0	
364.540	1871.0	-1.0	3470.0	1109.0	-1.0	1391.0	1967.0	-1.0	3365.0	1153.0	-1.0	1385.0	1634.0	-1.0	2852.0	1135.0	-1.0	1772.0	2046.0	-1.0	3881.0	4014.0	-1.0	4273.0	1324.0	-1.0	2557.0	1475.0	-1.0	2088.0	1510.0	-1.0	3193.0	983.0	-1.0	1339.0	1568.0	-1.0	3203.0	1523.0	-1.0	2161.0	583.0	-1.0	1298.0	701.0	-1.0	985.0	
365.040	1867.0	-1.0	3454.0	1107.0	-1.0	1384.0	1960.0	-1.0	3340.0	1148.0	-1.0	1376.0	1634.0	-1.0	2849.0	1152.0	-1.0	1819.0	2042.0	-1.0	3870.0	4067.0	-1.0	4273.0	1321.0	-1.0	2549.0	1493.0	-1.0	2132.0	1504.0	-1.0	3179.0	981.0	-1.0	1336.0	1565.0	-1.0	3194.0	1520.0	-1.0	2156.0	581.0	-1.0	1293.0	700.0	-1.0	982.0	
365.539	1864.0	-1.0	3441.0	1106.0	-1.0	1381.0	1954.0	-1.0	3316.0	1143.0	-1.0	1369.0	1633.0	-1.0	2840.0	1175.0	-1.0	1879.0	2038.0	-1.0	3858.0	4112.0	-1.0	4273.0	1318.0	-1.0	2540.0	1512.0	-1.0	2173.0	1500.0	-1.0	3166.0	978.0	-1.0	1332.0	1563.0	-1.0	3187.0	1517.0	-1.0	2150.0	580.0	-1.0	1288.0	698.0	-1.0	980.0	
366.039	1865.0	-1.0	3441.0	1107.0	-1.0	1384.0	1953.0	-1.0	3312.0	1143.0	-1.0	1369.0	1635.0	-1.0	2838.0	1200.0	-1.0	1943.0	2039.0	-1.0	3855.0	4149.0	-1.0	4273.0	1316.0	-1.0	2534.0	1532.0	-1.0	2211.0	1498.0	-1.0	3157.0	977.0	-1.0	1331.0	1560.0	-1.0	3179.0	1515.0	-1.0	2144.0	578.0	-1.0	1282.0	696.0	-1.0	977.0	
366.538	1865.0	-1.0	3442.0	1107.0	-1.0	1387.0	1951.0	-1.0	3311.0	1141.0	-1.0	1370.0	1640.0	-1.0	2850.0	1222.0	-1.0	2001.0	2041.0	-1.0	3861.0	4176.0	-1.0	4273.0	1317.0	-1.0	2541.0	1553.0	-1.0	2255.0	1498.0	-1.0	3164.0	978.0	-1.0	1335.0	1562.0	-1.0	3179.0	1515.0	-1.0	2145.0	579.0	-1.0	1283.0	696.0	-1.0	979.0	
367.037	1865.0	-1.0	3442.0	1107.0	-1.0	1388.0	1949.0	-1.0	3306.0	1139.0	-1.0	1369.0	1642.0	-1.0	2858.0	1240.0	-1.0	2046.0	2041.0	-1.0	3863.0	4197.0	-1.0	4273.0	1318.0	-1.0	2546.0	1569.0	-1.0	2287.0	1498.0	-1.0	3171.0	978.0	-1.0	1338.0	1563.0	-1.0	3187.0	1517.0	-1.0	2148.0	580.0	-1.0	1286.0	697.0	-1.0	981.0	
367.536	1866.0	-1.0	3443.0	1107.0	-1.0	1389.0	1947.0	-1.0	3298.0	1136.0	-1.0	1366.0	1643.0	-1.0	2861.0	1256.0	-1.0	2085.0	2040.0	-1.0	3862.0	4213.0	-1.0	4273.0	1317.0	-1.0	2547.0	1579.0	-1.0	2312.0	1498.0	-1.0	3173.0	977.0	-1.0	1339.0	1563.0	-1.0	3192.0	1515.0	-1.0	2150.0	581.0	-1.0	1292.0	697.0	-1.0	984.0	
368.035	1869.0	-1.0	3459.0	1109.0	-1.0	1396.0	1951.0	-1.0	3314.0	1138.0	-1.0	1371.0	1650.0	-1.0	2883.0	1271.0	-1.0	2124.0	2045.0	-1.0	3881.0	4226.0	-1.0	4273.0	1320.0	-1.0	2555.0	1591.0	-1.0	2339.0	1501.0	-1.0	3186.0	979.0	-1.0	1343.0	1564.0	-1.0	3193.0	1514.0	-1.0	2150.0	581.0	-1.0	1293.0	697.0	-1.0	984.0	
368.535	1872.0	-1.0	3475.0	1111.0	-1.0	1402.0	1954.0	-1.0	3330.0	1138.0	-1.0	1375.0	1656.0	-1.0	2901.0	1282.0	-1.0	2155.0	2049.0	-1.0	3896.0	4235.0	-1.0	4273.0	1322.0	-1.0	2568.0	1603.0	-1.0	2366.0	1504.0	-1.0	3200.0	979.0	-1.0	1348.0	1565.0	-1.0	3206.0	1516.0	-1.0	2158.0	584.0	-1.0	1302.0	699.0	-1.0	989.0	
369.034	1875.0	-1.0	3487.0	1112.0	-1.0	1405.0	1956.0	-1.0	3340.0	1137.0	-1.0	1376.0	1659.0	-1.0	2914.0	1292.0	-1.0	2181.0	2050.0	-1.0	3903.0	4242.0	-1.0	4273.0	1323.0	-1.0	2578.0	1610.0	-1.0	2387.0	1504.0	-1.0	3213.0	979.0	-1.0	1352.0	1566.0	-1.0	3218.0	1517.0	-1.0	2165.0	585.0	-1.0	1312.0	699.0	-1.0	995.0	
369.533	1877.0	-1.0	3495.0	1112.0	-1.0	1408.0	1956.0	-1.0	3342.0	1137.0	-1.0	1378.0	1654.0	-1.0	2904.0	1281.0	-1.0	2128.0	2049.0	-1.0	3901.0	4245.0	-1.0	4273.0	1327.0	-1.0	2586.0	1555.0	-1.0	2273.0	1513.0	-1.0	3235.0	982.0	-1.0	1357.0	1567.0	-1.0	3223.0	1519.0	-1.0	2169.0	587.0	-1.0	1317.0	700.0	-1.0	996.0	
370.032	1881.0	-1.0	3515.0	1115.0	-1.0	1417.0	1962.0	-1.0	3364.0	1142.0	-1.0	1390.0	1653.0	-1.0	2902.0	1256.0	-1.0	2063.0	2051.0	-1.0	3907.0	4229.0	-1.0	4273.0	1330.0	-1.0	2591.0	1510.0	-1.0	2153.0	1518.0	-1.0	3253.0	985.0	-1.0	1362.0	1568.0	-1.0	3224.0	1519.0	-1.0	2170.0	588.0	-1.0	1318.0	699.0	-1.0	997.0	
370.531	1883.0	-1.0	3526.0	1116.0	-1.0	1422.0	1964.0	-1.0	3379.0	1144.0	-1.0	1395.0	1651.0	-1.0	2904.0	1239.0	-1.0	2024.0	2053.0	-1.0	3917.0	4217.0	-1.0	4273.0	1333.0	-1.0	2600.0	1489.0	-1.0	2115.0	1521.0	-1.0	3262.0	987.0	-1.0	1367.0	1570.0	-1.0	3234.0	1521.0	-1.0	2177.0	591.0	-1.0	1327.0	702.0	-1.0	1002.0	
371.030	1883.0	-1.0	3528.0	1116.0	-1.0	1424.0	1965.0	-1.0	3384.0	1145.0	-1.0	1395.0	1647.0	-1.0	2898.0	1223.0	-1.0	1991.0	2054.0	-1.0	3921.0	4204.0	-1.0	4273.0	1334.0	-1.0	2607.0	1484.0	-1.0	2108.0	1521.0	-1.0	3264.0	989.0	-1.0	1370.0	1572.0	-1.0	3241.0	1523.0	-1.0	2183.0	593.0	-1.0	1333.0	704.0	-1.0	1007.0	
371.529	1882.0	-1.0	3524.0	1117.0	-1.0	1424.0	1963.0	-1.0	3381.0	1144.0	-1.0	1393.0	1641.0	-1.0	2884.0	1211.0	-1.0	1967.0	2051.0	-1.0	3918.0	4198.0	-1.0	4273.0	1334.0	-1.0	2607.0	1484.0	-1.0	2113.0	1517.0	-1.0	3256.0	989.0	-1.0	1371.0	1573.0	-1.0	3243.0	1524.0	-1.0	2185.0	595.0	-1.0	1336.0	706.0	-1.0	1012.0	
372.028	1882.0	-1.0	3523.0	1118.0	-1.0	1425.0	1965.0	-1.0	3383.0	1145.0	-1.0	1392.0	1634.0	-1.0	2866.0	1202.0	-1.0	1951.0	2051.0	-1.0	3914.0	4196.0	-1.0	4273.0	1333.0	-1.0	2602.0	1486.0	-1.0	2120.0	1514.0	-1.0	3245.0	988.0	-1.0	1370.0	1573.0	-1.0	3242.0	1524.0	-1.0	2186.0	594.0	-1.0	1335.0	708.0	-1.0	1015.0	
372.527	1882.0	-1.0	3526.0	1119.0	-1.0	1428.0	1967.0	-1.0	3391.0	1146.0	-1.0	1395.0	1633.0	-1.0	2865.0	1197.0	-1.0	1942.0	2055.0	-1.0	3922.0	4196.0	-1.0	4273.0	1334.0	-1.0	2603.0	1493.0	-1.0	2131.0	1514.0	-1.0	3239.0	989.0	-1.0	1370.0	1572.0	-1.0	3239.0	1525.0	-1.0	2186.0	594.0	-1.0	1333.0	708.0	-1.0	1017.0	
373.026	1881.0	-1.0	3523.0	1119.0	-1.0	1429.0	1966.0	-1.0	3392.0	1146.0	-1.0	1395.0	1631.0	-1.0	2862.0	1192.0	-1.0	1934.0	2055.0	-1.0	3924.0	4197.0	-1.0	4273.0	1335.0	-1.0	2606.0	1499.0	-1.0	2145.0	1513.0	-1.0	3237.0	990.0	-1.0	1373.0	1574.0	-1.0	3246.0	1529.0	-1.0	2193.0	596.0	-1.0	1338.0	711.0	-1.0	1022.0	
373.525	1879.0	-1.0	3515.0	1118.0	-1.0	1426.0	1964.0	-1.0	3384.0	1144.0	-1.0	1392.0	1627.0	-1.0	2851.0	1187.0	-1.0	1923.0	2054.0	-1.0	3919.0	4198.0	-1.0	4273.0	1335.0	-1.0	2604.0	1501.0	-1.0	2152.0	1511.0	-1.0	3233.0	990.0	-1.0	1373.0	1575.0	-1.0	3250.0	1529.0	-1.0	2195.0	597.0	-1.0	1341.0	713.0	-1.0	1026.0	
374.024	1876.0	-1.0	3503.0	1116.0	-1.0	1423.0	1960.0	-1.0	3371.0	1142.0	-1.0	1386.0	1622.0	-1.0	2837.0	1182.0	-1.0	1914.0	2052.0	-1.0	3910.0	4198.0	-1.0	4273.0	1333.0	-1.0	2599.0	1502.0	-1.0	2155.0	1508.0	-1.0	3224.0	989.0	-1.0	1370.0	1575.0	-1.0	3249.0	1530.0	-1.0	2195.0	597.0	-1.0	1341.0	713.0	-1.0	1029.0	
374.523	1877.0	-1.0	3507.0	1118.0	-1.0	1425.0	1962.0	-1.0	3378.0	1143.0	-1.0	1388.0	1622.0	-1.0	2832.0	1181.0	-1.0	1910.0	2054.0	-1.0	3910.0	4198.0	-1.0	4273.0	1333.0	-1.0	2593.0	1505.0	-1.0	2159.0	1507.0	-1.0	3218.0	988.0	-1.0	1369.0	1574.0	-1.0	3246.0	1529.0	-1.0	2193.0	596.0	-1.0	1339.0	714.0	-1.0	1029.0	
375.022	1877.0	-1.0	3509.0	1118.0	-1.0	1428.0	1964.0	-1.0	3384.0	1143.0	-1.0	1389.0	1624.0	-1.0	2837.0	1179.0	-1.0	1909.0	2057.0	-1.0	3918.0	4200.0	-1.0	4273.0	1334.0	-1.0	2600.0	1510.0	-1.0	2175.0	1508.0	-1.0	3224.0	990.0	-1.0	1372.0	1576.0	-1.0	3253.0	1533.0	-1.0	2199.0	598.0	-1.0	1342.0	716.0	-1.0	1033.0	
375.521	1877.0	-1.0	3506.0	1118.0	-1.0	1428.0	1964.0	-1.0	3383.0	1143.0	-1.0	1388.0	1625.0	-1.0	2841.0	1178.0	-1.0	1907.0	2059.0	-1.0	3922.0	4200.0	-1.0	4273.0	1336.0	-1.0	2608.0	1516.0	-1.0	2188.0	1509.0	-1.0	3229.0	990.0	-1.0	1376.0	1578.0	-1.0	3259.0	1535.0	-1.0	2204.0	599.0	-1.0	1347.0	718.0	-1.0	1038.0	
376.020	1877.0	-1.0	3501.0	1118.0	-1.0	1426.0	1962.0	-1.0	3374.0	1142.0	-1.0	1384.0	1624.0	-1.0	2839.0	1175.0	-1.0	1902.0	2058.0	-1.0	3922.0	4197.0	-1.0	4273.0	1336.0	-1.0	2607.0	1513.0	-1.0	2187.0	1509.0	-1.0	3230.0	990.0	-1.0	1375.0	1578.0	-1.0	3263.0	1535.0	-1.0	2206.0	601.0	-1.0	1351.0	718.0	-1.0	1040.0	
376.519	1877.0	-1.0	3497.0	1118.0	-1.0	1425.0	1963.0	-1.0	3369.0	1140.0	-1.0	1380.0	1622.0	-1.0	2831.0	1176.0	-1.0	1904.0	2058.0	-1.0	3918.0	4197.0	-1.0	4273.0	1335.0	-1.0	2601.0	1518.0	-1.0	2192.0	1508.0	-1.0	3221.0	988.0	-1.0	1369.0	1577.0	-1.0	3261.0	1534.0	-1.0	2203.0	600.0	-1.0	1349.0	718.0	-1.0	1039.0	
377.018	1877.0	-1.0	3501.0	1118.0	-1.0	1427.0	1964.0	-1.0	3375.0	1139.0	-1.0	1380.0	1626.0	-1.0	2844.0	1180.0	-1.0	1914.0	2062.0	-1.0	3931.0	4200.0	-1.0	4273.0	1338.0	-1.0	2606.0	1529.0	-1.0	2213.0	1508.0	-1.0	3224.0	988.0	-1.0	1371.0	1579.0	-1.0	3260.0	1534.0	-1.0	2203.0	599.0	-1.0	1347.0	717.0	-1.0	1041.0	
377.517	1877.0	-1.0	3501.0	1117.0	-1.0	1428.0	1964.0	-1.0	3377.0	1138.0	-1.0	1379.0	1630.0	-1.0	2853.0	1184.0	-1.0	1923.0	2065.0	-1.0	3937.0	4202.0	-1.0	4273.0	1338.0	-1.0	2611.0	1536.0	-1.0	2233.0	1509.0	-1.0	3229.0	989.0	-1.0	1373.0	1579.0	-1.0	3266.0	1535.0	-1.0	2206.0	601.0	-1.0	1353.0	718.0	-1.0	1045.0	
378.017	1876.0	-1.0	3498.0	1115.0	-1.0	1427.0	1963.0	-1.0	3372.0	1135.0	-1.0	1376.0	1631.0	-1.0	2856.0	1187.0	-1.0	1931.0	2065.0	-1.0	3939.0	4207.0	-1.0	4273.0	1338.0	-1.0	2612.0	1543.0	-1.0	2246.0	1508.0	-1.0	3227.0	988.0	-1.0	1372.0	1579.0	-1.0	3271.0	1535.0	-1.0	2209.0	601.0	-1.0	1357.0	720.0	-1.0	1048.0	
378.516	1878.0	-1.0	3505.0	1118.0	-1.0	1431.0	1967.0	-1.0	3381.0	1137.0	-1.0	1379.0	1634.0	-1.0	2860.0	1192.0	-1.0	1943.0	2066.0	-1.0	3942.0	4211.0	-1.0	4273.0	1337.0	-1.0	2612.0	1545.0	-1.0	2253.0	1508.0	-1.0	3225.0	988.0	-1.0	1372.0	1580.0	-1.0	3274.0	1535.0	-1.0	2211.0	601.0	-1.0	1357.0	720.0	-1.0	1050.0	
379.015	1881.0	-1.0	3514.0	1120.0	-1.0	1437.0	1970.0	-1.0	3393.0	1139.0	-1.0	1384.0	1641.0	-1.0	2880.0	1197.0	-1.0	1956.0	2072.0	-1.0	3960.0	4213.0	-1.0	4273.0	1342.0	-1.0	2626.0	1555.0	-1.0	2273.0	1510.0	-1.0	3237.0	991.0	-1.0	1379.0	1582.0	-1.0	3281.0	1538.0	-1.0	2218.0	602.0	-1.0	1359.0	722.0	-1.0	1055.0	
379.515	1881.0	-1.0	3518.0	1120.0	-1.0	1439.0	1970.0	-1.0	3395.0	1139.0	-1.0	1385.0	1645.0	-1.0	2893.0	1201.0	-1.0	1965.0	2075.0	-1.0	3969.0	4212.0	-1.0	4273.0	1344.0	-1.0	2635.0	1566.0	-1.0	2297.0	1512.0	-1.0	3244.0	992.0	-1.0	1385.0	1584.0	-1.0	3292.0	1540.0	-1.0	2227.0	604.0	-1.0	1367.0	724.0	-1.0	1061.0	
380.014	1880.0	-1.0	3515.0	1118.0	-1.0	1439.0	1968.0	-1.0	3387.0	1137.0	-1.0	1382.0	1646.0	-1.0	2895.0	1203.0	-1.0	1973.0	2075.0	-1.0	3970.0	4209.0	-1.0	4273.0	1344.0	-1.0	2635.0	1584.0	-1.0	2332.0	1511.0	-1.0	3242.0	992.0	-1.0	1386.0	1585.0	-1.0	3298.0	1541.0	-1.0	2231.0	605.0	-1.0	1371.0	725.0	-1.0	1065.0	
380.514	1879.0	-1.0	3511.0	1118.0	-1.0	1438.0	1967.0	-1.0	3379.0	1136.0	-1.0	1379.0	1644.0	-1.0	2888.0	1209.0	-1.0	1985.0	2074.0	-1.0	3964.0	4213.0	-1.0	4273.0	1341.0	-1.0	2628.0	1600.0	-1.0	2368.0	1508.0	-1.0	3235.0	990.0	-1.0	1383.0	1583.0	-1.0	3297.0	1538.0	-1.0	2230.0	604.0	-1.0	1369.0	724.0	-1.0	1065.0	
381.013	1880.0	-1.0	3517.0	1119.0	-1.0	1441.0	1969.0	-1.0	3387.0	1136.0	-1.0	1381.0	1646.0	-1.0	2892.0	1212.0	-1.0	1996.0	2077.0	-1.0	3972.0	4218.0	-1.0	4273.0	1340.0	-1.0	2624.0	1612.0	-1.0	2386.0	1507.0	-1.0	3230.0	991.0	-1.0	1382.0	1582.0	-1.0	3294.0	1537.0	-1.0	2229.0	603.0	-1.0	1366.0	724.0	-1.0	1065.0	
381.512	1881.0	-1.0	3522.0	1119.0	-1.0	1445.0	1972.0	-1.0	3396.0	1137.0	-1.0	1383.0	1651.0	-1.0	2908.0	1212.0	-1.0	1996.0	2081.0	-1.0	3985.0	4212.0	-1.0	4273.0	1342.0	-1.0	2633.0	1620.0	-1.0	2402.0	1508.0	-1.0	3237.0	991.0	-1.0	1388.0	1586.0	-1.0	3308.0	1540.0	-1.0	2241.0	607.0	-1.0	1379.0	727.0	-1.0	1074.0	
382.011	1881.0	-1.0	3525.0	1120.0	-1.0	1449.0	1974.0	-1.0	3401.0	1137.0	-1.0	1384.0	1656.0	-1.0	2924.0	1214.0	-1.0	2000.0	2083.0	-1.0	3993.0	4210.0	-1.0	4273.0	1344.0	-1.0	2639.0	1614.0	-1.0	2391.0	1508.0	-1.0	3241.0	992.0	-1.0	1391.0	1587.0	-1.0	3314.0	1542.0	-1.0	2247.0	608.0	-1.0	1382.0	728.0	-1.0	1076.0	
382.510	1881.0	-1.0	3525.0	1121.0	-1.0	1451.0	1973.0	-1.0	3400.0	1136.0	-1.0	1384.0	1659.0	-1.0	2934.0	1218.0	-1.0	2010.0	2083.0	-1.0	3995.0	4212.0	-1.0	4273.0	1344.0	-1.0	2638.0	1602.0	-1.0	2369.0	1508.0	-1.0	3239.0	991.0	-1.0	1390.0	1585.0	-1.0	3312.0	1541.0	-1.0	2247.0	607.0	-1.0	1378.0	727.0	-1.0	1072.0	
383.009	1883.0	-1.0	3528.0	1122.0	-1.0	1453.0	1976.0	-1.0	3402.0	1138.0	-1.0	1385.0	1661.0	-1.0	2935.0	1222.0	-1.0	2018.0	2083.0	-1.0	3992.0	4217.0	-1.0	4273.0	1342.0	-1.0	2632.0	1590.0	-1.0	2344.0	1507.0	-1.0	3233.0	989.0	-1.0	1386.0	1583.0	-1.0	3305.0	1538.0	-1.0	2243.0	604.0	-1.0	1371.0	724.0	-1.0	1067.0	
383.508	1884.0	-1.0	3536.0	1122.0	-1.0	1455.0	1978.0	-1.0	3410.0	1139.0	-1.0	1387.0	1664.0	-1.0	2948.0	1226.0	-1.0	2028.0	2086.0	-1.0	4001.0	4224.0	-1.0	4273.0	1343.0	-1.0	2635.0	1584.0	-1.0	2330.0	1508.0	-1.0	3237.0	989.0	-1.0	1387.0	1582.0	-1.0	3299.0	1537.0	-1.0	2239.0	603.0	-1.0	1364.0	721.0	-1.0	1062.0	
384.007	1884.0	-1.0	3537.0	1121.0	-1.0	1455.0	1978.0	-1.0	3411.0	1137.0	-1.0	1387.0	1665.0	-1.0	2953.0	1227.0	-1.0	2031.0	2086.0	-1.0	4005.0	4228.0	-1.0	4273.0	1344.0	-1.0	2637.0	1576.0	-1.0	2317.0	1509.0	-1.0	3241.0	990.0	-1.0	1387.0	1582.0	-1.0	3302.0	1537.0	-1.0	2240.0	603.0	-1.0	1366.0	720.0	-1.0	1061.0	
384.507	1883.0	-1.0	3534.0	1119.0	-1.0	1451.0	1976.0	-1.0	3405.0	1136.0	-1.0	1384.0	1665.0	-1.0	2952.0	1226.0	-1.0	2029.0	2085.0	-1.0	4001.0	4229.0	-1.0	4273.0	1343.0	-1.0	2636.0	1567.0	-1.0	2303.0	1508.0	-1.0	3239.0	988.0	-1.0	1385.0	1582.0	-1.0	3302.0	1536.0	-1.0	2239.0	602.0	-1.0	1365.0	718.0	-1.0	1058.0	
385.006	1884.0	-1.0	3537.0	1120.0	-1.0	1452.0	1978.0	-1.0	3408.0	1136.0	-1.0	1384.0	1664.0	-1.0	2948.0	1227.0	-1.0	2030.0	2084.0	-1.0	3997.0	4231.0	-1.0	4273.0	1341.0	-1.0	2630.0	1561.0	-1.0	2292.0	1508.0	-1.0	3237.0	987.0	-1.0	1382.0	1580.0	-1.0	3297.0	1533.0	-1.0	2235.0	601.0	-1.0	1363.0	717.0	-1.0	1056.0	
385.505	1886.0	-1.0	3544.0	1120.0	-1.0	1453.0	1981.0	-1.0	3417.0	1136.0	-1.0	1387.0	1667.0	-1.0	2962.0	1228.0	-1.0	2037.0	2087.0	-1.0	4009.0	4231.0	-1.0	4273.0	1342.0	-1.0	2641.0	1565.0	-1.0	2300.0	1510.0	-1.0	3247.0	989.0	-1.0	1387.0	1582.0	-1.0	3300.0	1535.0	-1.0	2237.0	602.0	-1.0	1362.0	717.0	-1.0	1056.0	
386.004	1886.0	-1.0	3546.0	1120.0	-1.0	1453.0	1980.0	-1.0	3418.0	1137.0	-1.0	1388.0	1668.0	-1.0	2967.0	1233.0	-1.0	2052.0	2088.0	-1.0	4014.0	4236.0	-1.0	4273.0	1343.0	-1.0	2644.0	1570.0	-1.0	2313.0	1510.0	-1.0	3251.0	989.0	-1.0	1389.0	1583.0	-1.0	3304.0	1535.0	-1.0	2240.0	602.0	-1.0	1367.0	717.0	-1.0	1057.0	
386.503	1885.0	-1.0	3543.0	1119.0	-1.0	1452.0	1979.0	-1.0	3414.0	1136.0	-1.0	1387.0	1670.0	-1.0	2976.0	1238.0	-1.0	2060.0	2086.0	-1.0	4015.0	4234.0	-1.0	4273.0	1342.0	-1.0	2644.0	1571.0	-1.0	2319.0	1510.0	-1.0	3253.0	988.0	-1.0	1390.0	1580.0	-1.0	3302.0	1534.0	-1.0	2239.0	601.0	-1.0	1367.0	716.0	-1.0	1055.0	
387.003	1887.0	-1.0	3548.0	1122.0	-1.0	1455.0	1982.0	-1.0	3421.0	1138.0	-1.0	1390.0	1678.0	-1.0	2997.0	1247.0	-1.0	2080.0	2089.0	-1.0	4018.0	4215.0	-1.0	4273.0	1339.0	-1.0	2641.0	1585.0	-1.0	2343.0	1509.0	-1.0	3249.0	987.0	-1.0	1388.0	1578.0	-1.0	3295.0	1532.0	-1.0	2238.0	600.0	-1.0	1362.0	714.0	-1.0	1054.0	
387.502	1890.0	-1.0	3561.0	1124.0	-1.0	1462.0	1986.0	-1.0	3436.0	1141.0	-1.0	1397.0	1689.0	-1.0	3029.0	1261.0	-1.0	2114.0	2095.0	-1.0	4036.0	4207.0	-1.0	4273.0	1340.0	-1.0	2643.0	1602.0	-1.0	2373.0	1510.0	-1.0	3251.0	989.0	-1.0	1389.0	1576.0	-1.0	3287.0	1532.0	-1.0	2234.0	599.0	-1.0	1357.0	712.0	-1.0	1049.0	
388.001	1890.0	-1.0	3567.0	1126.0	-1.0	1467.0	1987.0	-1.0	3445.0	1142.0	-1.0	1402.0	1696.0	-1.0	3051.0	1275.0	-1.0	2146.0	2098.0	-1.0	4050.0	4204.0	-1.0	4273.0	1340.0	-1.0	2648.0	1617.0	-1.0	2410.0	1511.0	-1.0	3257.0	989.0	-1.0	1393.0	1575.0	-1.0	3291.0	1532.0	-1.0	2238.0	598.0	-1.0	1361.0	711.0	-1.0	1051.0	
388.500	1891.0	-1.0	3570.0	1128.0	-1.0	1471.0	1988.0	-1.0	3448.0	1142.0	-1.0	1404.0	1700.0	-1.0	3063.0	1286.0	-1.0	2178.0	2099.0	-1.0	4055.0	4202.0	-1.0	4273.0	1339.0	-1.0	2650.0	1630.0	-1.0	2440.0	1510.0	-1.0	3259.0	989.0	-1.0	1396.0	1575.0	-1.0	3294.0	1531.0	-1.0	2241.0	597.0	-1.0	1365.0	710.0	-1.0	1051.0	
388.999	1889.0	-1.0	3567.0	1128.0	-1.0	1472.0	1985.0	-1.0	3442.0	1142.0	-1.0	1404.0	1701.0	-1.0	3065.0	1297.0	-1.0	2205.0	2098.0	-1.0	4054.0	4204.0	-1.0	4273.0	1337.0	-1.0	2647.0	1639.0	-1.0	2459.0	1508.0	-1.0	3255.0	989.0	-1.0	1396.0	1573.0	-1.0	3289.0	1529.0	-1.0	2238.0	597.0	-1.0	1363.0	709.0	-1.0	1048.0	
389.498	1889.0	-1.0	3565.0	1129.0	-1.0	1475.0	1985.0	-1.0	3439.0	1142.0	-1.0	1404.0	1698.0	-1.0	3056.0	1307.0	-1.0	2229.0	2096.0	-1.0	4048.0	4208.0	-1.0	4273.0	1335.0	-1.0	2639.0	1642.0	-1.0	2462.0	1504.0	-1.0	3246.0	988.0	-1.0	1393.0	1571.0	-1.0	3284.0	1528.0	-1.0	2237.0	595.0	-1.0	1359.0	706.0	-1.0	1046.0	
389.997	1891.0	-1.0	3573.0	1132.0	-1.0	1481.0	1987.0	-1.0	3448.0	1148.0	-1.0	1414.0	1698.0	-1.0	3051.0	1302.0	-1.0	2212.0	2098.0	-1.0	4049.0	4209.0	-1.0	4273.0	1334.0	-1.0	2637.0	1621.0	-1.0	2413.0	1507.0	-1.0	3247.0	990.0	-1.0	1396.0	1570.0	-1.0	3280.0	1529.0	-1.0	2236.0	594.0	-1.0	1355.0	705.0	-1.0	1043.0	
390.496	1892.0	-1.0	3580.0	1136.0	-1.0	1488.0	1987.0	-1.0	3451.0	1156.0	-1.0	1427.0	1697.0	-1.0	3050.0	1287.0	-1.0	2174.0	2098.0	-1.0	4052.0	4201.0	-1.0	4273.0	1337.0	-1.0	2642.0	1604.0	-1.0	2366.0	1511.0	-1.0	3259.0	994.0	-1.0	1405.0	1572.0	-1.0	3279.0	1530.0	-1.0	2240.0	594.0	-1.0	1350.0	705.0	-1.0	1042.0	
390.995	1892.0	-1.0	3579.0	1139.0	-1.0	1491.0	1984.0	-1.0	3444.0	1162.0	-1.0	1436.0	1695.0	-1.0	3049.0	1274.0	-1.0	2142.0	2096.0	-1.0	4050.0	4191.0	-1.0	4273.0	1338.0	-1.0	2645.0	1593.0	-1.0	2348.0	1513.0	-1.0	3267.0	997.0	-1.0	1410.0	1573.0	-1.0	3286.0	1533.0	-1.0	2246.0	593.0	-1.0	1353.0	705.0	-1.0	1044.0	
391.494	1890.0	-1.0	3574.0	1141.0	-1.0	1493.0	1980.0	-1.0	3433.0	1164.0	-1.0	1439.0	1693.0	-1.0	3042.0	1269.0	-1.0	2132.0	2092.0	-1.0	4041.0	4201.0	-1.0	4273.0	1337.0	-1.0	2644.0	1601.0	-1.0	2358.0	1512.0	-1.0	3268.0	997.0	-1.0	1413.0	1573.0	-1.0	3290.0	1533.0	-1.0	2250.0	594.0	-1.0	1355.0	706.0	-1.0	1047.0	
391.993	1890.0	-1.0	3569.0	1142.0	-1.0	1493.0	1977.0	-1.0	3421.0	1166.0	-1.0	1439.0	1689.0	-1.0	3030.0	1265.0	-1.0	2125.0	2088.0	-1.0	4029.0	4212.0	-1.0	4274.0	1335.0	-1.0	2639.0	1600.0	-1.0	2360.0	1511.0	-1.0	3265.0	996.0	-1.0	1410.0	1573.0	-1.0	3292.0	1533.0	-1.0	2250.0	593.0	-1.0	1353.0	705.0	-1.0	1046.0	
392.492	1890.0	-1.0	3575.0	1142.0	-1.0	1496.0	1977.0	-1.0	3424.0	1167.0	-1.0	1442.0	1690.0	-1.0	3024.0	1265.0	-1.0	2123.0	2089.0	-1.0	4025.0	4222.0	-1.0	4274.0	1334.0	-1.0	2634.0	1594.0	-1.0	2352.0	1511.0	-1.0	3261.0	995.0	-1.0	1407.0	1573.0	-1.0	3288.0	1531.0	-1.0	2245.0	591.0	-1.0	1349.0	704.0	-1.0	1043.0	
392.992	1890.0	-1.0	3578.0	1143.0	-1.0	1497.0	1976.0	-1.0	3424.0	1165.0	-1.0	1442.0	1690.0	-1.0	3028.0	1267.0	-1.0	2130.0	2088.0	-1.0	4029.0	4232.0	-1.0	4274.0	1336.0	-1.0	2639.0	1594.0	-1.0	2355.0	1514.0	-1.0	3266.0	994.0	-1.0	1406.0	1575.0	-1.0	3288.0	1530.0	-1.0	2242.0	592.0	-1.0	1344.0	704.0	-1.0	1040.0	
393.491	1889.0	-1.0	3573.0	1140.0	-1.0	1492.0	1973.0	-1.0	3414.0	1162.0	-1.0	1434.0	1690.0	-1.0	3028.0	1270.0	-1.0	2141.0	2086.0	-1.0	4024.0	4240.0	-1.0	4274.0	1337.0	-1.0	2638.0	1592.0	-1.0	2353.0	1513.0	-1.0	3265.0	992.0	-1.0	1402.0	1575.0	-1.0	3292.0	1529.0	-1.0	2241.0	592.0	-1.0	1347.0	703.0	-1.0	1039.0	
393.990	1887.0	-1.0	3565.0	1138.0	-1.0	1487.0	1970.0	-1.0	3404.0	1156.0	-1.0	1424.0	1687.0	-1.0	3022.0	1261.0	-1.0	2119.0	2082.0	-1.0	4015.0	4239.0	-1.0	4274.0	1334.0	-1.0	2633.0	1578.0	-1.0	2329.0	1511.0	-1.0	3261.0	988.0	-1.0	1396.0	1574.0	-1.0	3293.0	1527.0	-1.0	2235.0	592.0	-1.0	1348.0	700.0	-1.0	1035.0	
394.489	1885.0	-1.0	3557.0	1134.0	-1.0	1478.0	1969.0	-1.0	3399.0	1153.0	-1.0	1417.0	1684.0	-1.0	3012.0	1243.0	-1.0	2075.0	2079.0	-1.0	4004.0	4222.0	-1.0	4273.0	1332.0	-1.0	2623.0	1558.0	-1.0	2293.0	1509.0	-1.0	3249.0	986.0	-1.0	1386.0	1573.0	-1.0	3286.0	1523.0	-1.0	2227.0	591.0	-1.0	1343.0	696.0	-1.0	1027.0	
394.989	1885.0	-1.0	3561.0	1131.0	-1.0	1475.0	1971.0	-1.0	3407.0	1150.0	-1.0	1415.0	1683.0	-1.0	3007.0	1237.0	-1.0	2062.0	2078.0	-1.0	3999.0	4225.0	-1.0	4273.0	1328.0	-1.0	2613.0	1547.0	-1.0	2266.0	1508.0	-1.0	3240.0	984.0	-1.0	1378.0	1571.0	-1.0	3276.0	1519.0	-1.0	2217.0	589.0	-1.0	1333.0	693.0	-1.0	1020.0	
395.489	1886.0	-1.0	3565.0	1129.0	-1.0	1471.0	1972.0	-1.0	3411.0	1149.0	-1.0	1413.0	1682.0	-1.0	3008.0	1234.0	-1.0	2054.0	2077.0	-1.0	4001.0	4228.0	-1.0	4273.0	1330.0	-1.0	2613.0	1541.0	-1.0	2254.0	1510.0	-1.0	3243.0	984.0	-1.0	1378.0	1570.0	-1.0	3273.0	1519.0	-1.0	2213.0	588.0	-1.0	1330.0	691.0	-1.0	1016.0	
395.988	1885.0	-1.0	3564.0	1128.0	-1.0	1466.0	1972.0	-1.0	3413.0	1147.0	-1.0	1410.0	1682.0	-1.0	3012.0	1228.0	-1.0	2043.0	2076.0	-1.0	4003.0	4221.0	-1.0	4273.0	1331.0	-1.0	2616.0	1538.0	-1.0	2251.0	1511.0	-1.0	3248.0	984.0	-1.0	1380.0	1569.0	-1.0	3273.0	1519.0	-1.0	2214.0	587.0	-1.0	1330.0	691.0	-1.0	1019.0	
396.487	1883.0	-1.0	3559.0	1124.0	-1.0	1460.0	1971.0	-1.0	3408.0	1144.0	-1.0	1405.0	1681.0	-1.0	3009.0	1229.0	-1.0	2047.0	2076.0	-1.0	3998.0	4220.0	-1.0	4273.0	1330.0	-1.0	2614.0	1539.0	-1.0	2254.0	1509.0	-1.0	3243.0	983.0	-1.0	1377.0	1568.0	-1.0	3271.0	1518.0	-1.0	2213.0	585.0	-1.0	1328.0	692.0	-1.0	1022.0	
396.986	1880.0	-1.0	3549.0	1120.0	-1.0	1453.0	1967.0	-1.0	3396.0	1139.0	-1.0	1397.0	1677.0	-1.0	2998.0	1231.0	-1.0	2054.0	2071.0	-1.0	3989.0	4226.0	-1.0	4273.0	1329.0	-1.0	2608.0	1540.0	-1.0	2254.0	1507.0	-1.0	3234.0	982.0	-1.0	1373.0	1566.0	-1.0	3265.0	1516.0	-1.0	2208.0	584.0	-1.0	1325.0	692.0	-1.0	1020.0	
397.485	1878.0	-1.0	3537.0	1117.0	-1.0	1445.0	1963.0	-1.0	3379.0	1136.0	-1.0	1390.0	1672.0	-1.0	2982.0	1233.0	-1.0	2059.0	2068.0	-1.0	3975.0	4235.0	-1.0	4273.0	1327.0	-1.0	2600.0	1540.0	-1.0	2255.0	1504.0	-1.0	3222.0	980.0	-1.0	1368.0	1565.0	-1.0	3259.0	1515.0	-1.0	2202.0	583.0	-1.0	1321.0	690.0	-1.0	1018.0	
397.984	1877.0	-1.0	3531.0	1116.0	-1.0	1441.0	1962.0	-1.0	3370.0	1134.0	-1.0	1386.0	1668.0	-1.0	2967.0	1234.0	-1.0	2062.0	2064.0	-1.0	3963.0	4242.0	-1.0	4273.0	1325.0	-1.0	2591.0	1540.0	-1.0	2253.0	1503.0	-1.0	3214.0	979.0	-1.0	1364.0	1564.0	-1.0	3254.0	1513.0	-1.0	2197.0	582.0	-1.0	1319.0	690.0	-1.0	1016.0	
398.483	1879.0	-1.0	3536.0	1116.0	-1.0	1441.0	1964.0	-1.0	3376.0	1136.0	-1.0	1388.0	1668.0	-1.0	2965.0	1237.0	-1.0	2067.0	2066.0	-1.0	3964.0	4247.0	-1.0	4273.0	1325.0	-1.0	2587.0	1543.0	-1.0	2256.0	1502.0	-1.0	3209.0	979.0	-1.0	1363.0	1563.0	-1.0	3247.0	1512.0	-1.0	2193.0	582.0	-1.0	1315.0	689.0	-1.0	1015.0	
398.982	1879.0	-1.0	3540.0	1117.0	-1.0	1442.0	1964.0	-1.0	3382.0	1136.0	-1.0	1391.0	1670.0	-1.0	2973.0	1240.0	-1.0	2076.0	2067.0	-1.0	3970.0	4251.0	-1.0	4273.0	1328.0	-1.0	2598.0	1550.0	-1.0	2272.0	1505.0	-1.0	3220.0	982.0	-1.0	1369.0	1565.0	-1.0	3250.0	1514.0	-1.0	2197.0	583.0	-1.0	1316.0	690.0	-1.0	1017.0	
399.481	1880.0	-1.0	3541.0	1117.0	-1.0	1442.0	1965.0	-1.0	3382.0	1137.0	-1.0	1392.0	1671.0	-1.0	2981.0	1243.0	-1.0	2087.0	2069.0	-1.0	3977.0	4255.0	-1.0	4273.0	1330.0	-1.0	2609.0	1556.0	-1.0	2289.0	1508.0	-1.0	3232.0	984.0	-1.0	1376.0	1567.0	-1.0	3259.0	1517.0	-1.0	2206.0	586.0	-1.0	1325.0	691.0	-1.0	1021.0	
399.980	1880.0	-1.0	3540.0	1117.0	-1.0	1442.0	1964.0	-1.0	3381.0	1137.0	-1.0	1392.0	1673.0	-1.0	2988.0	1250.0	-1.0	2105.0	2070.0	-1.0	3981.0	4257.0	-1.0	4273.0	1332.0	-1.0	2616.0	1568.0	-1.0	2312.0	1509.0	-1.0	3238.0	985.0	-1.0	1379.0	1569.0	-1.0	3265.0	1518.0	-1.0	2211.0	587.0	-1.0	1331.0	692.0	-1.0	1025.0	
400.479	1880.0	-1.0	3540.0	1116.0	-1.0	1439.0	1963.0	-1.0	3378.0	1143.0	-1.0	1398.0	1671.0	-1.0	2986.0	1232.0	-1.0	2061.0	2067.0	-1.0	3975.0	4239.0	-1.0	4273.0	1333.0	-1.0	2619.0	1550.0	-1.0	2277.0	1512.0	-1.0	3245.0	986.0	-1.0	1381.0	1569.0	-1.0	3267.0	1519.0	-1.0	2215.0	587.0	-1.0	1332.0	693.0	-1.0	1027.0	
400.978	1882.0	-1.0	3544.0	1116.0	-1.0	1438.0	1966.0	-1.0	3381.0	1146.0	-1.0	1403.0	1668.0	-1.0	2976.0	1216.0	-1.0	2018.0	2064.0	-1.0	3966.0	4232.0	-1.0	4273.0	1332.0	-1.0	2616.0	1526.0	-1.0	2223.0	1514.0	-1.0	3250.0	986.0	-1.0	1380.0	1568.0	-1.0	3265.0	1519.0	-1.0	2215.0	586.0	-1.0	1331.0	691.0	-1.0	1026.0	
401.477	1882.0	-1.0	3553.0	1115.0	-1.0	1439.0	1967.0	-1.0	3394.0	1145.0	-1.0	1405.0	1672.0	-1.0	2987.0	1209.0	-1.0	2005.0	2066.0	-1.0	3975.0	4226.0	-1.0	4273.0	1333.0	-1.0	2615.0	1526.0	-1.0	2224.0	1514.0	-1.0	3250.0	986.0	-1.0	1380.0	1565.0	-1.0	3257.0	1518.0	-1.0	2213.0	584.0	-1.0	1326.0	691.0	-1.0	1026.0	
401.976	1881.0	-1.0	3553.0	1113.0	-1.0	1438.0	1967.0	-1.0	3396.0	1141.0	-1.0	1400.0	1677.0	-1.0	3003.0	1230.0	-1.0	2058.0	2071.0	-1.0	3986.0	4231.0	-1.0	4273.0	1334.0	-1.0	2618.0	1557.0	-1.0	2292.0	1514.0	-1.0	3251.0	986.0	-1.0	1381.0	1565.0	-1.0	3253.0	1517.0	-1.0	2211.0	583.0	-1.0	1322.0	691.0	-1.0	1024.0	
402.475	1878.0	-1.0	3545.0	1111.0	-1.0	1434.0	1964.0	-1.0	3388.0	1134.0	-1.0	1390.0	1681.0	-1.0	3013.0	1259.0	-1.0	2135.0	2072.0	-1.0	3991.0	4239.0	-1.0	4274.0	1332.0	-1.0	2622.0	1599.0	-1.0	2375.0	1512.0	-1.0	3251.0	984.0	-1.0	1380.0	1565.0	-1.0	3255.0	1517.0	-1.0	2212.0	583.0	-1.0	1324.0	690.0	-1.0	1023.0	
402.974	1876.0	-1.0	3537.0	1109.0	-1.0	1431.0	1961.0	-1.0	3380.0	1129.0	-1.0	1382.0	1683.0	-1.0	3018.0	1286.0	-1.0	2210.0	2071.0	-1.0	3990.0	4245.0	-1.0	4274.0	1330.0	-1.0	2619.0	1633.0	-1.0	2455.0	1510.0	-1.0	3248.0	983.0	-1.0	1379.0	1565.0	-1.0	3257.0	1518.0	-1.0	2213.0	584.0	-1.0	1326.0	689.0	-1.0	1022.0	
403.473	1873.0	-1.0	3531.0	1107.0	-1.0	1428.0	1958.0	-1.0	3372.0	1124.0	-1.0	1377.0	1684.0	-1.0	3021.0	1311.0	-1.0	2267.0	2071.0	-1.0	3989.0	4250.0	-1.0	4273.0	1329.0	-1.0	2618.0	1661.0	-1.0	2508.0	1508.0	-1.0	3244.0	982.0	-1.0	1378.0	1565.0	-1.0	3258.0	1516.0	-1.0	2213.0	584.0	-1.0	1329.0	689.0	-1.0	1023.0	
403.972	1872.0	-1.0	3526.0	1106.0	-1.0	1428.0	1956.0	-1.0	3365.0	1121.0	-1.0	1374.0	1686.0	-1.0	3024.0	1332.0	-1.0	2319.0	2072.0	-1.0	3990.0	4254.0	-1.0	4274.0	1328.0	-1.0	2616.0	1685.0	-1.0	2552.0	1507.0	-1.0	3243.0	981.0	-1.0	1377.0	1564.0	-1.0	3257.0	1517.0	-1.0	2214.0	584.0	-1.0	1329.0	688.0	-1.0	1022.0	
404.471	1870.0	-1.0	3521.0	1105.0	-1.0	1428.0	1954.0	-1.0	3358.0	1119.0	-1.0	1372.0	1687.0	-1.0	3026.0	1353.0	-1.0	2370.0	2071.0	-1.0	3991.0	4257.0	-1.0	4274.0	1327.0	-1.0	2615.0	1705.0	-1.0	2590.0	1506.0	-1.0	3241.0	980.0	-1.0	1378.0	1565.0	-1.0	3257.0	1518.0	-1.0	2215.0	584.0	-1.0	1329.0	688.0	-1.0	1023.0	
404.971	1868.0	-1.0	3515.0	1104.0	-1.0	1428.0	1950.0	-1.0	3348.0	1116.0	-1.0	1370.0	1686.0	-1.0	3022.0	1373.0	-1.0	2418.0	2069.0	-1.0	3986.0	4259.0	-1.0	4274.0	1325.0	-1.0	2612.0	1724.0	-1.0	2623.0	1505.0	-1.0	3237.0	979.0	-1.0	1377.0	1564.0	-1.0	3256.0	1517.0	-1.0	2215.0	583.0	-1.0	1328.0	688.0	-1.0	1020.0	
405.470	1868.0	-1.0	3509.0	1105.0	-1.0	1429.0	1949.0	-1.0	3338.0	1116.0	-1.0	1368.0	1684.0	-1.0	3014.0	1390.0	-1.0	2459.0	2067.0	-1.0	3979.0	4261.0	-1.0	4274.0	1323.0	-1.0	2605.0	1737.0	-1.0	2647.0	1502.0	-1.0	3230.0	978.0	-1.0	1375.0	1563.0	-1.0	3252.0	1517.0	-1.0	2212.0	583.0	-1.0	1325.0	687.0	-1.0	1019.0	
405.969	1869.0	-1.0	3510.0	1107.0	-1.0	1431.0	1951.0	-1.0	3337.0	1117.0	-1.0	1368.0	1683.0	-1.0	3005.0	1405.0	-1.0	2495.0	2066.0	-1.0	3970.0	4263.0	-1.0	4274.0	1320.0	-1.0	2596.0	1747.0	-1.0	2663.0	1500.0	-1.0	3221.0	977.0	-1.0	1370.0	1562.0	-1.0	3247.0	1516.0	-1.0	2208.0	582.0	-1.0	1320.0	686.0	-1.0	1016.0	
406.469	1870.0	-1.0	3516.0	1109.0	-1.0	1436.0	1953.0	-1.0	3345.0	1118.0	-1.0	1371.0	1685.0	-1.0	3006.0	1419.0	-1.0	2523.0	2067.0	-1.0	3971.0	4264.0	-1.0	4274.0	1319.0	-1.0	2589.0	1755.0	-1.0	2674.0	1499.0	-1.0	3215.0	976.0	-1.0	1368.0	1562.0	-1.0	3240.0	1515.0	-1.0	2203.0	580.0	-1.0	1315.0	684.0	-1.0	1013.0	
406.968	1871.0	-1.0	3520.0	1110.0	-1.0	1439.0	1954.0	-1.0	3351.0	1118.0	-1.0	1373.0	1687.0	-1.0	3014.0	1428.0	-1.0	2548.0	2068.0	-1.0	3978.0	4264.0	-1.0	4274.0	1318.0	-1.0	2589.0	1765.0	-1.0	2687.0	1500.0	-1.0	3215.0	975.0	-1.0	1367.0	1561.0	-1.0	3234.0	1514.0	-1.0	2198.0	579.0	-1.0	1309.0	683.0	-1.0	1008.0	
407.467	1871.0	-1.0	3520.0	1110.0	-1.0	1439.0	1954.0	-1.0	3351.0	1118.0	-1.0	1373.0	1685.0	-1.0	3014.0	1417.0	-1.0	2514.0	2066.0	-1.0	3977.0	4265.0	-1.0	4274.0	1320.0	-1.0	2592.0	1740.0	-1.0	2637.0	1501.0	-1.0	3220.0	976.0	-1.0	1369.0	1562.0	-1.0	3234.0	1514.0	-1.0	2195.0	580.0	-1.0	1307.0	682.0	-1.0	1006.0	
407.966	1871.0	-1.0	3517.0	1110.0	-1.0	1436.0	1954.0	-1.0	3346.0	1121.0	-1.0	1376.0	1678.0	-1.0	2996.0	1379.0	-1.0	2421.0	2061.0	-1.0	3964.0	4265.0	-1.0	4274.0	1321.0	-1.0	2593.0	1680.0	-1.0	2524.0	1504.0	-1.0	3225.0	976.0	-1.0	1368.0	1562.0	-1.0	3235.0	1514.0	-1.0	2192.0	579.0	-1.0	1307.0	681.0	-1.0	1004.0	
408.465	1870.0	-1.0	3508.0	1109.0	-1.0	1432.0	1951.0	-1.0	3336.0	1120.0	-1.0	1373.0	1669.0	-1.0	2970.0	1351.0	-1.0	2352.0	2055.0	-1.0	3946.0	4265.0	-1.0	4274.0	1319.0	-1.0	2584.0	1634.0	-1.0	2436.0	1503.0	-1.0	3217.0	975.0	-1.0	1362.0	1561.0	-1.0	3230.0	1511.0	-1.0	2185.0	579.0	-1.0	1305.0	680.0	-1.0	1000.0	
408.965	1867.0	-1.0	3498.0	1106.0	-1.0	1427.0	1948.0	-1.0	3325.0	1118.0	-1.0	1368.0	1660.0	-1.0	2946.0	1330.0	-1.0	2300.0	2049.0	-1.0	3931.0	4265.0	-1.0	4274.0	1317.0	-1.0	2575.0	1606.0	-1.0	2381.0	1501.0	-1.0	3208.0	973.0	-1.0	1357.0	1561.0	-1.0	3224.0	1509.0	-1.0	2179.0	578.0	-1.0	1301.0	680.0	-1.0	997.0	
409.464	1866.0	-1.0	3488.0	1105.0	-1.0	1422.0	1948.0	-1.0	3316.0	1117.0	-1.0	1363.0	1651.0	-1.0	2922.0	1314.0	-1.0	2259.0	2044.0	-1.0	3915.0	4265.0	-1.0	4274.0	1313.0	-1.0	2563.0	1586.0	-1.0	2333.0	1498.0	-1.0	3194.0	971.0	-1.0	1352.0	1560.0	-1.0	3217.0	1506.0	-1.0	2172.0	577.0	-1.0	1299.0	678.0	-1.0	995.0	
409.963	1867.0	-1.0	3488.0	1105.0	-1.0	1420.0	1950.0	-1.0	3320.0	1118.0	-1.0	1363.0	1646.0	-1.0	2900.0	1301.0	-1.0	2228.0	2042.0	-1.0	3903.0	4265.0	-1.0	4274.0	1312.0	-1.0	2551.0	1571.0	-1.0	2301.0	1496.0	-1.0	3182.0	969.0	-1.0	1345.0	1558.0	-1.0	3207.0	1504.0	-1.0	2163.0	575.0	-1.0	1292.0	678.0	-1.0	991.0	
410.463	1867.0	-1.0	3487.0	1104.0	-1.0	1418.0	1952.0	-1.0	3325.0	1118.0	-1.0	1364.0	1643.0	-1.0	2892.0	1291.0	-1.0	2205.0	2041.0	-1.0	3900.0	4265.0	-1.0	4274.0	1312.0	-1.0	2546.0	1562.0	-1.0	2281.0	1496.0	-1.0	3175.0	969.0	-1.0	1343.0	1556.0	-1.0	3197.0	1502.0	-1.0	2154.0	574.0	-1.0	1286.0	677.0	-1.0	987.0	
410.963	1866.0	-1.0	3481.0	1103.0	-1.0	1414.0	1952.0	-1.0	3322.0	1118.0	-1.0	1361.0	1640.0	-1.0	2885.0	1283.0	-1.0	2186.0	2038.0	-1.0	3894.0	4265.0	-1.0	4274.0	1312.0	-1.0	2545.0	1557.0	-1.0	2271.0	1496.0	-1.0	3176.0	969.0	-1.0	1344.0	1557.0	-1.0	3195.0	1502.0	-1.0	2152.0	575.0	-1.0	1285.0	678.0	-1.0	988.0	
411.462	1865.0	-1.0	3470.0	1101.0	-1.0	1407.0	1951.0	-1.0	3314.0	1117.0	-1.0	1358.0	1635.0	-1.0	2871.0	1276.0	-1.0	2167.0	2035.0	-1.0	3882.0	4265.0	-1.0	4274.0	1311.0	-1.0	2542.0	1552.0	-1.0	2266.0	1495.0	-1.0	3174.0	969.0	-1.0	1344.0	1558.0	-1.0	3194.0	1502.0	-1.0	2151.0	575.0	-1.0	1287.0	679.0	-1.0	989.0	
411.961	1862.0	-1.0	3459.0	1099.0	-1.0	1401.0	1948.0	-1.0	3302.0	1116.0	-1.0	1354.0	1629.0	-1.0	2853.0	1270.0	-1.0	2151.0	2030.0	-1.0	3867.0	4265.0	-1.0	4274.0	1309.0	-1.0	2535.0	1549.0	-1.0	2259.0	1494.0	-1.0	3166.0	968.0	-1.0	1341.0	1557.0	-1.0	3190.0	1502.0	-1.0	2147.0	575.0	-1.0	1287.0	678.0	-1.0	990.0	
412.461	1860.0	-1.0	3448.0	1097.0	-1.0	1395.0	1946.0	-1.0	3288.0	1115.0	-1.0	1350.0	1623.0	-1.0	2832.0	1267.0	-1.0	2141.0	2027.0	-1.0	3850.0	4265.0	-1.0	4274.0	1306.0	-1.0	2525.0	1546.0	-1.0	2253.0	1492.0	-1.0	3155.0	967.0	-1.0	1337.0	1556.0	-1.0	3184.0	1500.0	-1.0	2142.0	575.0	-1.0	1285.0	678.0	-1.0	989.0	
412.960	1861.0	-1.0	3450.0	1098.0	-1.0	1395.0	1948.0	-1.0	3295.0	1117.0	-1.0	1352.0	1624.0	-1.0	2832.0	1266.0	-1.0	2137.0	2028.0	-1.0	3852.0	4265.0	-1.0	4274.0	1306.0	-1.0	2520.0	1546.0	-1.0	2250.0	1492.0	-1.0	3150.0	967.0	-1.0	1336.0	1555.0	-1.0	3177.0	1500.0	-1.0	2140.0	575.0	-1.0	1282.0	679.0	-1.0	988.0	
413.459	1862.0	-1.0	3451.0	1099.0	-1.0	1394.0	1950.0	-1.0	3300.0	1118.0	-1.0	1353.0	1627.0	-1.0	2840.0	1264.0	-1.0	2135.0	2031.0	-1.0	3858.0	4265.0	-1.0	4274.0	1308.0	-1.0	2526.0	1549.0	-1.0	2256.0	1494.0	-1.0	3156.0	969.0	-1.0	1339.0	1558.0	-1.0	3184.0	1502.0	-1.0	2145.0	577.0	-1.0	1289.0	681.0	-1.0	993.0	
413.958	1862.0	-1.0	3448.0	1099.0	-1.0	1392.0	1950.0	-1.0	3299.0	1119.0	-1.0	1352.0	1628.0	-1.0	2845.0	1265.0	-1.0	2135.0	2031.0	-1.0	3860.0	4266.0	-1.0	4274.0	1310.0	-1.0	2530.0	1551.0	-1.0	2262.0	1495.0	-1.0	3159.0	970.0	-1.0	1341.0	1558.0	-1.0	3190.0	1504.0	-1.0	2150.0	579.0	-1.0	1294.0	683.0	-1.0	997.0	
414.457	1863.0	-1.0	3449.0	1099.0	-1.0	1392.0	1952.0	-1.0	3299.0	1119.0	-1.0	1352.0	1629.0	-1.0	2844.0	1267.0	-1.0	2139.0	2033.0	-1.0	3862.0	4266.0	-1.0	4274.0	1311.0	-1.0	2533.0	1552.0	-1.0	2265.0	1496.0	-1.0	3160.0	970.0	-1.0	1341.0	1560.0	-1.0	3193.0	1504.0	-1.0	2152.0	579.0	-1.0	1297.0	683.0	-1.0	999.0	
414.956	1866.0	-1.0	3459.0	1100.0	-1.0	1397.0	1956.0	-1.0	3313.0	1121.0	-1.0	1356.0	1635.0	-1.0	2864.0	1269.0	-1.0	2147.0	2039.0	-1.0	3881.0	4266.0	-1.0	4274.0	1315.0	-1.0	2542.0	1555.0	-1.0	2266.0	1499.0	-1.0	3170.0	972.0	-1.0	1345.0	1561.0	-1.0	3196.0	1504.0	-1.0	2156.0	580.0	-1.0	1300.0	683.0	-1.0	1002.0	
415.455	1867.0	-1.0	3468.0	1101.0	-1.0	1399.0	1959.0	-1.0	3325.0	1121.0	-1.0	1357.0	1640.0	-1.0	2880.0	1271.0	-1.0	2149.0	2044.0	-1.0	3895.0	4266.0	-1.0	4274.0	1319.0	-1.0	2557.0	1554.0	-1.0	2264.0	1503.0	-1.0	3187.0	973.0	-1.0	1350.0	1565.0	-1.0	3210.0	1507.0	-1.0	2164.0	583.0	-1.0	1310.0	685.0	-1.0	1007.0	
415.954	1868.0	-1.0	3470.0	1100.0	-1.0	1400.0	1960.0	-1.0	3328.0	1120.0	-1.0	1356.0	1643.0	-1.0	2890.0	1271.0	-1.0	2149.0	2045.0	-1.0	3903.0	4266.0	-1.0	4274.0	1320.0	-1.0	2566.0	1550.0	-1.0	2261.0	1503.0	-1.0	3194.0	973.0	-1.0	1351.0	1567.0	-1.0	3221.0	1507.0	-1.0	2170.0	585.0	-1.0	1319.0	685.0	-1.0	1009.0	
416.453	1868.0	-1.0	3470.0	1101.0	-1.0	1399.0	1959.0	-1.0	3326.0	1119.0	-1.0	1353.0	1643.0	-1.0	2891.0	1271.0	-1.0	2148.0	2045.0	-1.0	3904.0	4266.0	-1.0	4274.0	1320.0	-1.0	2566.0	1547.0	-1.0	2253.0	1503.0	-1.0	3195.0	972.0	-1.0	1350.0	1567.0	-1.0	3223.0	1506.0	-1.0	2169.0	586.0	-1.0	1320.0	684.0	-1.0	1007.0	
416.952	1871.0	-1.0	3481.0	1101.0	-1.0	1403.0	1963.0	-1.0	3340.0	1121.0	-1.0	1356.0	1645.0	-1.0	2891.0	1271.0	-1.0	2150.0	2047.0	-1.0	3907.0	4266.0	-1.0	4274.0	1319.0	-1.0	2564.0	1544.0	-1.0	2246.0	1502.0	-1.0	3192.0	970.0	-1.0	1345.0	1566.0	-1.0	3220.0	1504.0	-1.0	2165.0	584.0	-1.0	1318.0	683.0	-1.0	1003.0	
417.451	1873.0	-1.0	3492.0	1103.0	-1.0	1407.0	1967.0	-1.0	3354.0	1122.0	-1.0	1359.0	1648.0	-1.0	2902.0	1272.0	-1.0	2153.0	2049.0	-1.0	3918.0	4266.0	-1.0	4274.0	1322.0	-1.0	2573.0	1545.0	-1.0	2248.0	1505.0	-1.0	3201.0	971.0	-1.0	1348.0	1567.0	-1.0	3221.0	1503.0	-1.0	2164.0	585.0	-1.0	1317.0	681.0	-1.0	1001.0	
417.950	1873.0	-1.0	3493.0	1101.0	-1.0	1407.0	1966.0	-1.0	3355.0	1121.0	-1.0	1358.0	1649.0	-1.0	2910.0	1271.0	-1.0	2152.0	2050.0	-1.0	3924.0	4266.0	-1.0	4274.0	1323.0	-1.0	2579.0	1545.0	-1.0	2250.0	1505.0	-1.0	3206.0	972.0	-1.0	1350.0	1568.0	-1.0	3228.0	1502.0	-1.0	2167.0	587.0	-1.0	1321.0	681.0	-1.0	1000.0	
418.450	1871.0	-1.0	3490.0	1100.0	-1.0	1405.0	1964.0	-1.0	3350.0	1120.0	-1.0	1356.0	1648.0	-1.0	2909.0	1270.0	-1.0	2146.0	2048.0	-1.0	3919.0	4266.0	-1.0	4274.0	1322.0	-1.0	2578.0	1542.0	-1.0	2247.0	1504.0	-1.0	3206.0	971.0	-1.0	1348.0	1568.0	-1.0	3231.0	1502.0	-1.0	2166.0	587.0	-1.0	1323.0	680.0	-1.0	1000.0	
418.949	1870.0	-1.0	3486.0	1099.0	-1.0	1403.0	1962.0	-1.0	3343.0	1119.0	-1.0	1353.0	1646.0	-1.0	2899.0	1269.0	-1.0	2143.0	2046.0	-1.0	3909.0	4266.0	-1.0	4274.0	1321.0	-1.0	2574.0	1540.0	-1.0	2241.0	1502.0	-1.0	3199.0	970.0	-1.0	1346.0	1567.0	-1.0	3230.0	1500.0	-1.0	2165.0	586.0	-1.0	1321.0	679.0	-1.0	997.0	
419.448	1872.0	-1.0	3492.0	1101.0	-1.0	1405.0	1965.0	-1.0	3351.0	1121.0	-1.0	1355.0	1648.0	-1.0	2899.0	1268.0	-1.0	2142.0	2048.0	-1.0	3911.0	4266.0	-1.0	4274.0	1320.0	-1.0	2570.0	1539.0	-1.0	2236.0	1502.0	-1.0	3197.0	971.0	-1.0	1345.0	1567.0	-1.0	3227.0	1500.0	-1.0	2161.0	585.0	-1.0	1318.0	679.0	-1.0	995.0	
419.947	1872.0	-1.0	3495.0	1101.0	-1.0	1407.0	1966.0	-1.0	3356.0	1122.0	-1.0	1357.0	1649.0	-1.0	2903.0	1268.0	-1.0	2141.0	2049.0	-1.0	3917.0	4266.0	-1.0	4274.0	1322.0	-1.0	2579.0	1542.0	-1.0	2245.0	1504.0	-1.0	3205.0	973.0	-1.0	1350.0	1569.0	-1.0	3233.0	1502.0	-1.0	2165.0	587.0	-1.0	1319.0	681.0	-1.0	997.0	
420.446	1871.0	-1.0	3489.0	1101.0	-1.0	1405.0	1965.0	-1.0	3351.0	1121.0	-1.0	1354.0	1647.0	-1.0	2898.0	1265.0	-1.0	2135.0	2049.0	-1.0	3914.0	4265.0	-1.0	4274.0	1322.0	-1.0	2581.0	1544.0	-1.0	2249.0	1504.0	-1.0	3207.0	974.0	-1.0	1352.0	1570.0	-1.0	3238.0	1503.0	-1.0	2168.0	587.0	-1.0	1324.0	682.0	-1.0	999.0	
420.945	1867.0	-1.0	3478.0	1099.0	-1.0	1401.0	1960.0	-1.0	3338.0	1118.0	-1.0	1348.0	1644.0	-1.0	2885.0	1262.0	-1.0	2127.0	2046.0	-1.0	3905.0	4265.0	-1.0	4274.0	1321.0	-1.0	2575.0	1541.0	-1.0	2244.0	1501.0	-1.0	3201.0	973.0	-1.0	1351.0	1569.0	-1.0	3237.0	1503.0	-1.0	2166.0	587.0	-1.0	1322.0	682.0	-1.0	998.0	
421.444	1864.0	-1.0	3466.0	1099.0	-1.0	1395.0	1957.0	-1.0	3323.0	1116.0	-1.0	1341.0	1638.0	-1.0	2866.0	1259.0	-1.0	2117.0	2042.0	-1.0	3890.0	4265.0	-1.0	4274.0	1318.0	-1.0	2565.0	1536.0	-1.0	2231.0	1500.0	-1.0	3192.0	973.0	-1.0	1346.0	1568.0	-1.0	3232.0	1501.0	-1.0	2160.0	586.0	-1.0	1316.0	681.0	-1.0	995.0	
421.943	1865.0	-1.0	3467.0	1099.0	-1.0	1397.0	1958.0	-1.0	3328.0	1116.0	-1.0	1341.0	1639.0	-1.0	2865.0	1255.0	-1.0	2106.0	2045.0	-1.0	3892.0	4256.0	-1.0	4274.0	1317.0	-1.0	2560.0	1539.0	-1.0	2234.0	1499.0	-1.0	3187.0	973.0	-1.0	1345.0	1567.0	-1.0	3228.0	1502.0	-1.0	2156.0	584.0	-1.0	1311.0	683.0	-1.0	995.0	
422.442	1864.0	-1.0	3464.0	1099.0	-1.0	1395.0	1958.0	-1.0	3329.0	1114.0	-1.0	1337.0	1638.0	-1.0	2862.0	1250.0	-1.0	2094.0	2046.0	-1.0	3894.0	4252.0	-1.0	4274.0	1318.0	-1.0	2564.0	1546.0	-1.0	2251.0	1500.0	-1.0	3191.0	975.0	-1.0	1349.0	1570.0	-1.0	3235.0	1505.0	-1.0	2161.0	586.0	-1.0	1316.0	686.0	-1.0	1000.0	
422.941	1862.0	-1.0	3453.0	1099.0	-1.0	1391.0	1957.0	-1.0	3321.0	1112.0	-1.0	1332.0	1636.0	-1.0	2855.0	1245.0	-1.0	2081.0	2046.0	-1.0	3891.0	4248.0	-1.0	4274.0	1319.0	-1.0	2566.0	1552.0	-1.0	2264.0	1501.0	-1.0	3192.0	976.0	-1.0	1350.0	1573.0	-1.0	3241.0	1507.0	-1.0	2165.0	588.0	-1.0	1321.0	689.0	-1.0	1004.0	
423.440	1860.0	-1.0	3440.0	1098.0	-1.0	1385.0	1954.0	-1.0	3307.0	1110.0	-1.0	1325.0	1632.0	-1.0	2842.0	1239.0	-1.0	2068.0	2043.0	-1.0	3882.0	4249.0	-1.0	4274.0	1319.0	-1.0	2563.0	1550.0	-1.0	2257.0	1500.0	-1.0	3188.0	976.0	-1.0	1349.0	1572.0	-1.0	3242.0	1508.0	-1.0	2164.0	588.0	-1.0	1321.0	690.0	-1.0	1005.0	
423.939	1859.0	-1.0	3431.0	1097.0	-1.0	1381.0	1953.0	-1.0	3298.0	1110.0	-1.0	1322.0	1629.0	-1.0	2832.0	1230.0	-1.0	2045.0	2042.0	-1.0	3875.0	4236.0	-1.0	4273.0	1318.0	-1.0	2559.0	1545.0	-1.0	2240.0	1498.0	-1.0	3183.0	975.0	-1.0	1348.0	1573.0	-1.0	3241.0	1508.0	-1.0	2163.0	587.0	-1.0	1321.0	691.0	-1.0	1006.0	
424.438	1862.0	-1.0	3441.0	1099.0	-1.0	1384.0	1959.0	-1.0	3316.0	1117.0	-1.0	1333.0	1634.0	-1.0	2843.0	1204.0	-1.0	1977.0	2044.0	-1.0	3883.0	4165.0	-1.0	4273.0	1320.0	-1.0	2560.0	1522.0	-1.0	2191.0	1502.0	-1.0	3189.0	977.0	-1.0	1348.0	1573.0	-1.0	3235.0	1511.0	-1.0	2164.0	587.0	-1.0	1316.0	690.0	-1.0	1003.0	
424.937	1864.0	-1.0	3450.0	1101.0	-1.0	1387.0	1963.0	-1.0	3332.0	1123.0	-1.0	1343.0	1640.0	-1.0	2862.0	1188.0	-1.0	1936.0	2047.0	-1.0	3892.0	4139.0	-1.0	4273.0	1323.0	-1.0	2570.0	1502.0	-1.0	2152.0	1506.0	-1.0	3198.0	979.0	-1.0	1352.0	1574.0	-1.0	3241.0	1513.0	-1.0	2169.0	588.0	-1.0	1319.0	690.0	-1.0	1002.0	
425.437	1865.0	-1.0	3454.0	1102.0	-1.0	1388.0	1965.0	-1.0	3339.0	1124.0	-1.0	1345.0	1645.0	-1.0	2876.0	1186.0	-1.0	1927.0	2047.0	-1.0	3895.0	4146.0	-1.0	4273.0	1323.0	-1.0	2573.0	1490.0	-1.0	2130.0	1506.0	-1.0	3199.0	978.0	-1.0	1352.0	1574.0	-1.0	3242.0	1513.0	-1.0	2170.0	588.0	-1.0	1317.0	689.0	-1.0	1000.0	
425.936	1867.0	-1.0	3457.0	1103.0	-1.0	1387.0	1966.0	-1.0	3339.0	1125.0	-1.0	1347.0	1647.0	-1.0	2885.0	1189.0	-1.0	1932.0	2047.0	-1.0	3896.0	4157.0	-1.0	4273.0	1324.0	-1.0	2576.0	1475.0	-1.0	2099.0	1507.0	-1.0	3205.0	979.0	-1.0	1353.0	1575.0	-1.0	3243.0	1515.0	-1.0	2171.0	587.0	-1.0	1316.0	688.0	-1.0	997.0	
426.435	1872.0	-1.0	3471.0	1105.0	-1.0	1392.0	1971.0	-1.0	3354.0	1128.0	-1.0	1353.0	1652.0	-1.0	2895.0	1200.0	-1.0	1957.0	2049.0	-1.0	3901.0	4168.0	-1.0	4273.0	1324.0	-1.0	2576.0	1474.0	-1.0	2094.0	1507.0	-1.0	3206.0	979.0	-1.0	1352.0	1574.0	-1.0	3242.0	1515.0	-1.0	2169.0	586.0	-1.0	1313.0	687.0	-1.0	995.0	
426.934	1876.0	-1.0	3489.0	1109.0	-1.0	1400.0	1976.0	-1.0	3374.0	1131.0	-1.0	1360.0	1661.0	-1.0	2919.0	1216.0	-1.0	1995.0	2057.0	-1.0	3920.0	4181.0	-1.0	4274.0	1328.0	-1.0	2586.0	1483.0	-1.0	2114.0	1509.0	-1.0	3214.0	980.0	-1.0	1355.0	1574.0	-1.0	3239.0	1515.0	-1.0	2168.0	585.0	-1.0	1310.0	687.0	-1.0	993.0	
427.433	1879.0	-1.0	3500.0	1109.0	-1.0	1403.0	1977.0	-1.0	3383.0	1132.0	-1.0	1364.0	1665.0	-1.0	2934.0	1225.0	-1.0	2016.0	2059.0	-1.0	3932.0	4193.0	-1.0	4274.0	1330.0	-1.0	2595.0	1490.0	-1.0	2127.0	1510.0	-1.0	3223.0	980.0	-1.0	1358.0	1575.0	-1.0	3247.0	1515.0	-1.0	2171.0	587.0	-1.0	1315.0	688.0	-1.0	995.0	
427.933	1880.0	-1.0	3505.0	1110.0	-1.0	1403.0	1976.0	-1.0	3383.0	1133.0	-1.0	1365.0	1666.0	-1.0	2937.0	1228.0	-1.0	2025.0	2058.0	-1.0	3931.0	4201.0	-1.0	4274.0	1330.0	-1.0	2597.0	1490.0	-1.0	2131.0	1510.0	-1.0	3222.0	980.0	-1.0	1357.0	1574.0	-1.0	3248.0	1514.0	-1.0	2168.0	587.0	-1.0	1317.0	688.0	-1.0	995.0	
428.432	1879.0	-1.0	3502.0	1109.0	-1.0	1400.0	1972.0	-1.0	3373.0	1131.0	-1.0	1361.0	1663.0	-1.0	2932.0	1230.0	-1.0	2028.0	2056.0	-1.0	3924.0	4208.0	-1.0	4273.0	1328.0	-1.0	2593.0	1487.0	-1.0	2125.0	1507.0	-1.0	3217.0	977.0	-1.0	1352.0	1573.0	-1.0	3241.0	1510.0	-1.0	2159.0	586.0	-1.0	1315.0	686.0	-1.0	991.0	
428.931	1882.0	-1.0	3510.0	1111.0	-1.0	1400.0	1974.0	-1.0	3379.0	1140.0	-1.0	1371.0	1657.0	-1.0	2912.0	1204.0	-1.0	1962.0	2051.0	-1.0	3909.0	4113.0	-1.0	4273.0	1329.0	-1.0	2589.0	1444.0	-1.0	2041.0	1512.0	-1.0	3221.0	977.0	-1.0	1348.0	1570.0	-1.0	3232.0	1506.0	-1.0	2149.0	584.0	-1.0	1308.0	685.0	-1.0	987.0	
429.430	1884.0	-1.0	3517.0	1112.0	-1.0	1401.0	1975.0	-1.0	3384.0	1144.0	-1.0	1378.0	1652.0	-1.0	2903.0	1179.0	-1.0	1899.0	2047.0	-1.0	3904.0	4072.0	-1.0	4273.0	1332.0	-1.0	2596.0	1407.0	-1.0	1970.0	1518.0	-1.0	3242.0	980.0	-1.0	1354.0	1571.0	-1.0	3233.0	1506.0	-1.0	2146.0	586.0	-1.0	1307.0	684.0	-1.0	985.0	
429.930	1883.0	-1.0	3517.0	1111.0	-1.0	1399.0	1972.0	-1.0	3380.0	1145.0	-1.0	1379.0	1647.0	-1.0	2894.0	1162.0	-1.0	1858.0	2042.0	-1.0	3897.0	4082.0	-1.0	4273.0	1332.0	-1.0	2600.0	1381.0	-1.0	1925.0	1522.0	-1.0	3255.0	981.0	-1.0	1356.0	1572.0	-1.0	3237.0	1506.0	-1.0	2146.0	585.0	-1.0	1310.0	685.0	-1.0	986.0	
430.429	1880.0	-1.0	3512.0	1110.0	-1.0	1397.0	1967.0	-1.0	3370.0	1143.0	-1.0	1377.0	1641.0	-1.0	2882.0	1152.0	-1.0	1834.0	2038.0	-1.0	3889.0	4108.0	-1.0	4273.0	1332.0	-1.0	2599.0	1363.0	-1.0	1892.0	1523.0	-1.0	3258.0	981.0	-1.0	1355.0	1572.0	-1.0	3239.0	1505.0	-1.0	2144.0	585.0	-1.0	1311.0	685.0	-1.0	985.0	
430.928	1880.0	-1.0	3510.0	1109.0	-1.0	1396.0	1966.0	-1.0	3363.0	1142.0	-1.0	1374.0	1635.0	-1.0	2868.0	1147.0	-1.0	1824.0	2034.0	-1.0	3879.0	4135.0	-1.0	4273.0	1331.0	-1.0	2595.0	1350.0	-1.0	1869.0	1521.0	-1.0	3256.0	980.0	-1.0	1352.0	1571.0	-1.0	3236.0	1504.0	-1.0	2141.0	584.0	-1.0	1310.0	683.0	-1.0	984.0	
431.428	1880.0	-1.0	3515.0	1109.0	-1.0	1398.0	1966.0	-1.0	3367.0	1142.0	-1.0	1375.0	1636.0	-1.0	2870.0	1150.0	-1.0	1832.0	2036.0	-1.0	3885.0	4162.0	-1.0	4274.0	1332.0	-1.0	2594.0	1347.0	-1.0	1857.0	1523.0	-1.0	3257.0	980.0	-1.0	1350.0	1570.0	-1.0	3230.0	1503.0	-1.0	2136.0	583.0	-1.0	1306.0	683.0	-1.0	982.0	
431.927	1880.0	-1.0	3514.0	1109.0	-1.0	1398.0	1965.0	-1.0	3365.0	1140.0	-1.0	1372.0	1636.0	-1.0	2874.0	1156.0	-1.0	1851.0	2035.0	-1.0	3889.0	4185.0	-1.0	4274.0	1332.0	-1.0	2597.0	1350.0	-1.0	1863.0	1524.0	-1.0	3260.0	980.0	-1.0	1350.0	1570.0	-1.0	3236.0	1502.0	-1.0	2138.0	584.0	-1.0	1311.0	683.0	-1.0	984.0	
432.427	1877.0	-1.0	3508.0	1108.0	-1.0	1394.0	1961.0	-1.0	3356.0	1136.0	-1.0	1367.0	1636.0	-1.0	2871.0	1163.0	-1.0	1874.0	2035.0	-1.0	3885.0	4204.0	-1.0	4274.0	1331.0	-1.0	2595.0	1352.0	-1.0	1870.0	1522.0	-1.0	3256.0	978.0	-1.0	1348.0	1571.0	-1.0	3238.0	1502.0	-1.0	2137.0	584.0	-1.0	1312.0	683.0	-1.0	984.0	
432.926	1876.0	-1.0	3502.0	1107.0	-1.0	1391.0	1960.0	-1.0	3346.0	1134.0	-1.0	1361.0	1633.0	-1.0	2863.0	1171.0	-1.0	1894.0	2032.0	-1.0	3877.0	4218.0	-1.0	4274.0	1329.0	-1.0	2589.0	1353.0	-1.0	1873.0	1520.0	-1.0	3248.0	977.0	-1.0	1343.0	1569.0	-1.0	3234.0	1501.0	-1.0	2133.0	583.0	-1.0	1310.0	682.0	-1.0	983.0	
433.425	1876.0	-1.0	3505.0	1107.0	-1.0	1393.0	1960.0	-1.0	3349.0	1132.0	-1.0	1362.0	1636.0	-1.0	2873.0	1180.0	-1.0	1917.0	2036.0	-1.0	3887.0	4230.0	-1.0	4274.0	1331.0	-1.0	2596.0	1361.0	-1.0	1886.0	1521.0	-1.0	3252.0	977.0	-1.0	1345.0	1570.0	-1.0	3233.0	1501.0	-1.0	2131.0	583.0	-1.0	1309.0	683.0	-1.0	982.0	
433.924	1875.0	-1.0	3507.0	1106.0	-1.0	1394.0	1960.0	-1.0	3351.0	1132.0	-1.0	1361.0	1638.0	-1.0	2880.0	1187.0	-1.0	1938.0	2035.0	-1.0	3892.0	4238.0	-1.0	4274.0	1332.0	-1.0	2601.0	1367.0	-1.0	1901.0	1522.0	-1.0	3256.0	977.0	-1.0	1346.0	1571.0	-1.0	3239.0	1503.0	-1.0	2135.0	585.0	-1.0	1313.0	683.0	-1.0	985.0	
434.423	1874.0	-1.0	3503.0	1106.0	-1.0	1392.0	1958.0	-1.0	3345.0	1130.0	-1.0	1359.0	1638.0	-1.0	2880.0	1194.0	-1.0	1955.0	2036.0	-1.0	3891.0	4245.0	-1.0	4274.0	1331.0	-1.0	2600.0	1372.0	-1.0	1912.0	1519.0	-1.0	3250.0	976.0	-1.0	1344.0	1571.0	-1.0	3241.0	1503.0	-1.0	2135.0	584.0	-1.0	1315.0	684.0	-1.0	986.0	
434.922	1874.0	-1.0	3500.0	1106.0	-1.0	1391.0	1958.0	-1.0	3339.0	1129.0	-1.0	1356.0	1636.0	-1.0	2873.0	1202.0	-1.0	1973.0	2034.0	-1.0	3885.0	4250.0	-1.0	4274.0	1328.0	-1.0	2592.0	1377.0	-1.0	1922.0	1515.0	-1.0	3237.0	974.0	-1.0	1339.0	1569.0	-1.0	3236.0	1501.0	-1.0	2131.0	583.0	-1.0	1312.0	683.0	-1.0	986.0	
435.421	1874.0	-1.0	3503.0	1106.0	-1.0	1394.0	1959.0	-1.0	3344.0	1129.0	-1.0	1358.0	1639.0	-1.0	2880.0	1210.0	-1.0	1995.0	2037.0	-1.0	3891.0	4254.0	-1.0	4274.0	1327.0	-1.0	2588.0	1389.0	-1.0	1945.0	1512.0	-1.0	3225.0	973.0	-1.0	1336.0	1566.0	-1.0	3227.0	1498.0	-1.0	2125.0	582.0	-1.0	1306.0	681.0	-1.0	982.0	
435.921	1873.0	-1.0	3503.0	1105.0	-1.0	1393.0	1959.0	-1.0	3345.0	1128.0	-1.0	1357.0	1645.0	-1.0	2895.0	1216.0	-1.0	2012.0	2038.0	-1.0	3895.0	4250.0	-1.0	4274.0	1326.0	-1.0	2587.0	1415.0	-1.0	2005.0	1508.0	-1.0	3217.0	972.0	-1.0	1335.0	1568.0	-1.0	3230.0	1499.0	-1.0	2126.0	583.0	-1.0	1309.0	683.0	-1.0	985.0	
436.420	1872.0	-1.0	3497.0	1104.0	-1.0	1388.0	1956.0	-1.0	3335.0	1127.0	-1.0	1353.0	1649.0	-1.0	2906.0	1223.0	-1.0	2029.0	2037.0	-1.0	3892.0	4248.0	-1.0	4274.0	1324.0	-1.0	2585.0	1439.0	-1.0	2064.0	1505.0	-1.0	3210.0	970.0	-1.0	1335.0	1566.0	-1.0	3231.0	1499.0	-1.0	2128.0	582.0	-1.0	1312.0	683.0	-1.0	988.0	
436.920	1871.0	-1.0	3492.0	1104.0	-1.0	1384.0	1955.0	-1.0	3326.0	1126.0	-1.0	1351.0	1651.0	-1.0	2907.0	1234.0	-1.0	2054.0	2035.0	-1.0	3883.0	4250.0	-1.0	4274.0	1321.0	-1.0	2577.0	1457.0	-1.0	2093.0	1501.0	-1.0	3197.0	969.0	-1.0	1332.0	1565.0	-1.0	3226.0	1499.0	-1.0	2125.0	581.0	-1.0	1307.0	682.0	-1.0	985.0	
437.419	1873.0	-1.0	3498.0	1104.0	-1.0	1386.0	1957.0	-1.0	3331.0	1127.0	-1.0	1353.0	1657.0	-1.0	2922.0	1246.0	-1.0	2082.0	2037.0	-1.0	3891.0	4251.0	-1.0	4274.0	1321.0	-1.0	2576.0	1471.0	-1.0	2112.0	1501.0	-1.0	3194.0	970.0	-1.0	1333.0	1563.0	-1.0	3219.0	1500.0	-1.0	2123.0	579.0	-1.0	1302.0	682.0	-1.0	983.0	
437.919	1874.0	-1.0	3502.0	1104.0	-1.0	1387.0	1957.0	-1.0	3335.0	1127.0	-1.0	1356.0	1660.0	-1.0	2930.0	1253.0	-1.0	2101.0	2038.0	-1.0	3895.0	4251.0	-1.0	4274.0	1322.0	-1.0	2580.0	1477.0	-1.0	2126.0	1503.0	-1.0	3203.0	973.0	-1.0	1341.0	1565.0	-1.0	3222.0	1502.0	-1.0	2129.0	581.0	-1.0	1301.0	681.0	-1.0	982.0	
438.418	1874.0	-1.0	3502.0	1105.0	-1.0	1387.0	1956.0	-1.0	3330.0	1131.0	-1.0	1360.0	1656.0	-1.0	2920.0	1237.0	-1.0	2061.0	2034.0	-1.0	3888.0	4202.0	-1.0	4274.0	1324.0	-1.0	2585.0	1454.0	-1.0	2082.0	1507.0	-1.0	3216.0	977.0	-1.0	1350.0	1567.0	-1.0	3227.0	1505.0	-1.0	2134.0	581.0	-1.0	1303.0	682.0	-1.0	984.0	
438.917	1873.0	-1.0	3493.0	1104.0	-1.0	1384.0	1952.0	-1.0	3316.0	1131.0	-1.0	1358.0	1647.0	-1.0	2896.0	1224.0	-1.0	2027.0	2029.0	-1.0	3871.0	4196.0	-1.0	4274.0	1322.0	-1.0	2579.0	1430.0	-1.0	2018.0	1507.0	-1.0	3217.0	977.0	-1.0	1350.0	1567.0	-1.0	3227.0	1504.0	-1.0	2134.0	580.0	-1.0	1302.0	680.0	-1.0	982.0	
439.416	1871.0	-1.0	3483.0	1104.0	-1.0	1381.0	1949.0	-1.0	3302.0	1130.0	-1.0	1354.0	1638.0	-1.0	2864.0	1217.0	-1.0	2006.0	2023.0	-1.0	3849.0	4210.0	-1.0	4274.0	1320.0	-1.0	2566.0	1412.0	-1.0	1977.0	1505.0	-1.0	3206.0	976.0	-1.0	1345.0	1565.0	-1.0	3220.0	1503.0	-1.0	2131.0	578.0	-1.0	1297.0	678.0	-1.0	980.0	
439.916	1871.0	-1.0	3484.0	1103.0	-1.0	1383.0	1950.0	-1.0	3307.0	1130.0	-1.0	1356.0	1635.0	-1.0	2855.0	1214.0	-1.0	2000.0	2023.0	-1.0	3850.0	4223.0	-1.0	4274.0	1321.0	-1.0	2562.0	1403.0	-1.0	1957.0	1506.0	-1.0	3201.0	975.0	-1.0	1342.0	1564.0	-1.0	3213.0	1501.0	-1.0	2127.0	577.0	-1.0	1292.0	678.0	-1.0	977.0	
440.416	1870.0	-1.0	3484.0	1103.0	-1.0	1385.0	1950.0	-1.0	3310.0	1129.0	-1.0	1356.0	1634.0	-1.0	2854.0	1213.0	-1.0	1998.0	2024.0	-1.0	3853.0	4233.0	-1.0	4274.0	1321.0	-1.0	2567.0	1400.0	-1.0	1956.0	1507.0	-1.0	3205.0	976.0	-1.0	1344.0	1565.0	-1.0	3219.0	1502.0	-1.0	2132.0	578.0	-1.0	1296.0	679.0	-1.0	982.0	
440.915	1869.0	-1.0	3481.0	1104.0	-1.0	1385.0	1949.0	-1.0	3309.0	1129.0	-1.0	1355.0	1631.0	-1.0	2850.0	1213.0	-1.0	2002.0	2022.0	-1.0	3851.0	4240.0	-1.0	4274.0	1321.0	-1.0	2571.0	1399.0	-1.0	1958.0	1506.0	-1.0	3206.0	974.0	-1.0	1344.0	1565.0	-1.0	3224.0	1503.0	-1.0	2136.0	579.0	-1.0	1301.0	679.0	-1.0	984.0	
441.414	1867.0	-1.0	3473.0	1103.0	-1.0	1384.0	1946.0	-1.0	3300.0	1127.0	-1.0	1352.0	1628.0	-1.0	2842.0	1215.0	-1.0	2008.0	2019.0	-1.0	3844.0	4247.0	-1.0	4274.0	1321.0	-1.0	2569.0	1399.0	-1.0	1960.0	1504.0	-1.0	3203.0	973.0	-1.0	1341.0	1565.0	-1.0	3222.0	1501.0	-1.0	2135.0	579.0	-1.0	1300.0	679.0	-1.0	986.0	
441.914	1868.0	-1.0	3474.0	1104.0	-1.0	1385.0	1949.0	-1.0	3303.0	1127.0	-1.0	1352.0	1626.0	-1.0	2833.0	1219.0	-1.0	2017.0	2019.0	-1.0	3838.0	4251.0	-1.0	4274.0	1319.0	-1.0	2564.0	1399.0	-1.0	1961.0	1501.0	-1.0	3194.0	970.0	-1.0	1334.0	1561.0	-1.0	3215.0	1498.0	-1.0	2130.0	577.0	-1.0	1296.0	678.0	-1.0	984.0	
442.413	1869.0	-1.0	3478.0	1105.0	-1.0	1388.0	1951.0	-1.0	3311.0	1127.0	-1.0	1354.0	1628.0	-1.0	2843.0	1223.0	-1.0	2030.0	2021.0	-1.0	3847.0	4255.0	-1.0	4274.0	1320.0	-1.0	2567.0	1404.0	-1.0	1971.0	1502.0	-1.0	3195.0	969.0	-1.0	1333.0	1560.0	-1.0	3209.0	1496.0	-1.0	2126.0	577.0	-1.0	1292.0	679.0	-1.0	983.0	
442.913	1867.0	-1.0	3477.0	1104.0	-1.0	1389.0	1950.0	-1.0	3314.0	1125.0	-1.0	1353.0	1630.0	-1.0	2850.0	1227.0	-1.0	2039.0	2022.0	-1.0	3852.0	4258.0	-1.0	4274.0	1320.0	-1.0	2572.0	1408.0	-1.0	1982.0	1501.0	-1.0	3195.0	968.0	-1.0	1332.0	1560.0	-1.0	3214.0	1495.0	-1.0	2129.0	578.0	-1.0	1297.0	679.0	-1.0	985.0	
443.412	1866.0	-1.0	3473.0	1103.0	-1.0	1390.0	1949.0	-1.0	3312.0	1123.0	-1.0	1351.0	1629.0	-1.0	2851.0	1229.0	-1.0	2045.0	2020.0	-1.0	3849.0	4260.0	-1.0	4274.0	1318.0	-1.0	2569.0	1409.0	-1.0	1988.0	1497.0	-1.0	3191.0	966.0	-1.0	1329.0	1559.0	-1.0	3214.0	1493.0	-1.0	2128.0	578.0	-1.0	1300.0	679.0	-1.0	986.0	
443.911	1864.0	-1.0	3466.0	1102.0	-1.0	1388.0	1946.0	-1.0	3304.0	1121.0	-1.0	1347.0	1627.0	-1.0	2844.0	1231.0	-1.0	2051.0	2017.0	-1.0	3841.0	4261.0	-1.0	4274.0	1315.0	-1.0	2563.0	1409.0	-1.0	1988.0	1494.0	-1.0	3180.0	963.0	-1.0	1324.0	1557.0	-1.0	3209.0	1491.0	-1.0	2122.0	577.0	-1.0	1297.0	678.0	-1.0	984.0	
444.410	1864.0	-1.0	3462.0	1102.0	-1.0	1388.0	1946.0	-1.0	3300.0	1121.0	-1.0	1345.0	1624.0	-1.0	2834.0	1234.0	-1.0	2057.0	2015.0	-1.0	3831.0	4262.0	-1.0	4274.0	1311.0	-1.0	2552.0	1408.0	-1.0	1986.0	1490.0	-1.0	3166.0	960.0	-1.0	1318.0	1555.0	-1.0	3199.0	1488.0	-1.0	2115.0	576.0	-1.0	1292.0	677.0	-1.0	980.0	
444.909	1864.0	-1.0	3465.0	1103.0	-1.0	1390.0	1947.0	-1.0	3307.0	1121.0	-1.0	1347.0	1626.0	-1.0	2842.0	1237.0	-1.0	2065.0	2016.0	-1.0	3837.0	4263.0	-1.0	4274.0	1311.0	-1.0	2547.0	1412.0	-1.0	1991.0	1489.0	-1.0	3160.0	960.0	-1.0	1316.0	1552.0	-1.0	3188.0	1486.0	-1.0	2109.0	574.0	-1.0	1287.0	676.0	-1.0	977.0	
445.408	1864.0	-1.0	3466.0	1103.0	-1.0	1391.0	1948.0	-1.0	3313.0	1121.0	-1.0	1348.0	1628.0	-1.0	2848.0	1238.0	-1.0	2069.0	2018.0	-1.0	3842.0	4264.0	-1.0	4274.0	1310.0	-1.0	2548.0	1416.0	-1.0	1999.0	1488.0	-1.0	3160.0	961.0	-1.0	1318.0	1552.0	-1.0	3190.0	1487.0	-1.0	2112.0	575.0	-1.0	1291.0	676.0	-1.0	980.0	
445.907	1863.0	-1.0	3465.0	1103.0	-1.0	1391.0	1947.0	-1.0	3316.0	1121.0	-1.0	1348.0	1629.0	-1.0	2853.0	1238.0	-1.0	2068.0	2018.0	-1.0	3842.0	4264.0	-1.0	4274.0	1310.0	-1.0	2549.0	1417.0	-1.0	2002.0	1487.0	-1.0	3159.0	961.0	-1.0	1320.0	1553.0	-1.0	3195.0	1490.0	-1.0	2118.0	577.0	-1.0	1296.0	678.0	-1.0	986.0	
446.406	1863.0	-1.0	3461.0	1102.0	-1.0	1391.0	1946.0	-1.0	3313.0	1119.0	-1.0	1346.0	1628.0	-1.0	2852.0	1238.0	-1.0	2067.0	2016.0	-1.0	3837.0	4264.0	-1.0	4274.0	1308.0	-1.0	2546.0	1416.0	-1.0	1998.0	1486.0	-1.0	3155.0	961.0	-1.0	1320.0	1553.0	-1.0	3193.0	1491.0	-1.0	2118.0	577.0	-1.0	1295.0	679.0	-1.0	987.0	
446.905	1863.0	-1.0	3459.0	1102.0	-1.0	1389.0	1946.0	-1.0	3311.0	1118.0	-1.0	1344.0	1626.0	-1.0	2845.0	1238.0	-1.0	2064.0	2014.0	-1.0	3829.0	4264.0	-1.0	4274.0	1306.0	-1.0	2538.0	1412.0	-1.0	1985.0	1483.0	-1.0	3147.0	961.0	-1.0	1317.0	1552.0	-1.0	3187.0	1490.0	-1.0	2117.0	575.0	-1.0	1292.0	680.0	-1.0	987.0	
447.404	1864.0	-1.0	3466.0	1103.0	-1.0	1391.0	1948.0	-1.0	3321.0	1119.0	-1.0	1345.0	1627.0	-1.0	2842.0	1236.0	-1.0	2059.0	2013.0	-1.0	3826.0	4264.0	-1.0	4274.0	1304.0	-1.0	2529.0	1404.0	-1.0	1965.0	1484.0	-1.0	3141.0	960.0	-1.0	1313.0	1550.0	-1.0	3177.0	1490.0	-1.0	2111.0	574.0	-1.0	1285.0	679.0	-1.0	984.0	
447.903	1865.0	-1.0	3467.0	1103.0	-1.0	1389.0	1949.0	-1.0	3326.0	1119.0	-1.0	1344.0	1626.0	-1.0	2842.0	1232.0	-1.0	2049.0	2013.0	-1.0	3825.0	4265.0	-1.0	4274.0	1304.0	-1.0	2528.0	1397.0	-1.0	1951.0	1486.0	-1.0	3147.0	961.0	-1.0	1315.0	1550.0	-1.0	3170.0	1489.0	-1.0	2107.0	574.0	-1.0	1281.0	680.0	-1.0	982.0	
448.403	1864.0	-1.0	3462.0	1102.0	-1.0	1386.0	1948.0	-1.0	3322.0	1117.0	-1.0	1340.0	1622.0	-1.0	2836.0	1225.0	-1.0	2035.0	2009.0	-1.0	3818.0	4264.0	-1.0	4274.0	1304.0	-1.0	2527.0	1389.0	-1.0	1935.0	1486.0	-1.0	3149.0	961.0	-1.0	1315.0	1552.0	-1.0	3173.0	1490.0	-1.0	2107.0	574.0	-1.0	1283.0	679.0	-1.0	982.0	
448.902	1863.0	-1.0	3455.0	1100.0	-1.0	1382.0	1945.0	-1.0	3315.0	1115.0	-1.0	1335.0	1616.0	-1.0	2820.0	1218.0	-1.0	2018.0	2006.0	-1.0	3805.0	4264.0	-1.0	4274.0	1302.0	-1.0	2520.0	1381.0	-1.0	1921.0	1487.0	-1.0	3147.0	960.0	-1.0	1313.0	1551.0	-1.0	3173.0	1490.0	-1.0	2106.0	574.0	-1.0	1283.0	678.0	-1.0	982.0	
449.401	1861.0	-1.0	3444.0	1099.0	-1.0	1377.0	1941.0	-1.0	3302.0	1113.0	-1.0	1330.0	1608.0	-1.0	2798.0	1216.0	-1.0	2015.0	2000.0	-1.0	3789.0	4264.0	-1.0	4274.0	1298.0	-1.0	2509.0	1384.0	-1.0	1926.0	1484.0	-1.0	3138.0	957.0	-1.0	1308.0	1550.0	-1.0	3166.0	1486.0	-1.0	2100.0	573.0	-1.0	1280.0	678.0	-1.0	979.0	
449.900	1861.0	-1.0	3443.0	1098.0	-1.0	1376.0	1942.0	-1.0	3304.0	1113.0	-1.0	1329.0	1604.0	-1.0	2781.0	1220.0	-1.0	2029.0	1999.0	-1.0	3781.0	4265.0	-1.0	4274.0	1295.0	-1.0	2498.0	1405.0	-1.0	1974.0	1480.0	-1.0	3124.0	955.0	-1.0	1302.0	1547.0	-1.0	3156.0	1481.0	-1.0	2089.0	572.0	-1.0	1275.0	676.0	-1.0	975.0	
450.400	1861.0	-1.0	3443.0	1098.0	-1.0	1377.0	1944.0	-1.0	3310.0	1112.0	-1.0	1329.0	1606.0	-1.0	2787.0	1229.0	-1.0	2055.0	2003.0	-1.0	3790.0	4261.0	-1.0	4274.0	1293.0	-1.0	2500.0	1449.0	-1.0	2076.0	1478.0	-1.0	3121.0	954.0	-1.0	1302.0	1547.0	-1.0	3152.0	1480.0	-1.0	2086.0	572.0	-1.0	1274.0	676.0	-1.0	974.0	
450.899	1860.0	-1.0	3439.0	1097.0	-1.0	1376.0	1944.0	-1.0	3312.0	1110.0	-1.0	1326.0	1608.0	-1.0	2794.0	1243.0	-1.0	2089.0	2007.0	-1.0	3799.0	4254.0	-1.0	4274.0	1293.0	-1.0	2504.0	1495.0	-1.0	2181.0	1476.0	-1.0	3119.0	954.0	-1.0	1304.0	1548.0	-1.0	3157.0	1480.0	-1.0	2092.0	574.0	-1.0	1282.0	677.0	-1.0	978.0	
451.398	1858.0	-1.0	3433.0	1097.0	-1.0	1374.0	1942.0	-1.0	3309.0	1108.0	-1.0	1323.0	1608.0	-1.0	2795.0	1253.0	-1.0	2112.0	2008.0	-1.0	3802.0	4253.0	-1.0	4274.0	1293.0	-1.0	2502.0	1520.0	-1.0	2221.0	1474.0	-1.0	3112.0	952.0	-1.0	1301.0	1549.0	-1.0	3159.0	1479.0	-1.0	2091.0	576.0	-1.0	1285.0	677.0	-1.0	979.0	
451.897	1857.0	-1.0	3429.0	1095.0	-1.0	1373.0	1941.0	-1.0	3306.0	1107.0	-1.0	1321.0	1607.0	-1.0	2790.0	1262.0	-1.0	2127.0	2009.0	-1.0	3800.0	4254.0	-1.0	4274.0	1291.0	-1.0	2499.0	1531.0	-1.0	2234.0	1471.0	-1.0	3103.0	950.0	-1.0	1297.0	1548.0	-1.0	3156.0	1478.0	-1.0	2088.0	576.0	-1.0	1286.0	676.0	-1.0	978.0	
452.397	1859.0	-1.0	3436.0	1096.0	-1.0	1375.0	1944.0	-1.0	3317.0	1108.0	-1.0	1324.0	1612.0	-1.0	2806.0	1269.0	-1.0	2146.0	2014.0	-1.0	3816.0	4256.0	-1.0	4274.0	1294.0	-1.0	2506.0	1542.0	-1.0	2246.0	1472.0	-1.0	3104.0	950.0	-1.0	1297.0	1549.0	-1.0	3156.0	1477.0	-1.0	2086.0	576.0	-1.0	1286.0	677.0	-1.0	977.0	
452.896	1859.0	-1.0	3441.0	1094.0	-1.0	1376.0	1945.0	-1.0	3326.0	1108.0	-1.0	1325.0	1616.0	-1.0	2818.0	1273.0	-1.0	2157.0	2018.0	-1.0	3827.0	4258.0	-1.0	4274.0	1296.0	-1.0	2512.0	1551.0	-1.0	2262.0	1472.0	-1.0	3108.0	950.0	-1.0	1297.0	1550.0	-1.0	3162.0	1475.0	-1.0	2087.0	579.0	-1.0	1292.0	677.0	-1.0	978.0	
453.395	1858.0	-1.0	3438.0	1093.0	-1.0	1372.0	1944.0	-1.0	3323.0	1105.0	-1.0	1320.0	1618.0	-1.0	2817.0	1311.0	-1.0	2252.0	2019.0	-1.0	3829.0	4260.0	-1.0	4274.0	1293.0	-1.0	2507.0	1937.0	-1.0	2632.0	1465.0	-1.0	3093.0	946.0	-1.0	1292.0	1548.0	-1.0	3159.0	1468.0	-1.0	2071.0	579.0	-1.0	1293.0	670.0	-1.0	966.0	
453.894	1857.0	-1.0	3434.0	1090.0	-1.0	1367.0	1941.0	-1.0	3316.0	1100.0	-1.0	1310.0	1608.0	-1.0	2784.0	1305.0	-1.0	2231.0	2013.0	-1.0	3810.0	4262.0	-1.0	4274.0	1287.0	-1.0	2485.0	2057.0	-1.0	2755.0	1465.0	-1.0	3084.0	944.0	-1.0	1284.0	1545.0	-1.0	3151.0	1458.0	-1.0	2051.0	577.0	-1.0	1292.0	664.0	-1.0	953.0	
454.394	1859.0	-1.0	3446.0	1092.0	-1.0	1372.0	1945.0	-1.0	3332.0	1101.0	-1.0	1311.0	1608.0	-1.0	2784.0	1278.0	-1.0	2165.0	2016.0	-1.0	3812.0	4253.0	-1.0	4274.0	1289.0	-1.0	2484.0	1959.0	-1.0	2666.0	1470.0	-1.0	3088.0	946.0	-1.0	1283.0	1544.0	-1.0	3146.0	1457.0	-1.0	2047.0	576.0	-1.0	1289.0	661.0	-1.0	947.0	
454.893	1862.0	-1.0	3458.0	1094.0	-1.0	1379.0	1950.0	-1.0	3350.0	1104.0	-1.0	1316.0	1616.0	-1.0	2812.0	1262.0	-1.0	2126.0	2023.0	-1.0	3835.0	4245.0	-1.0	4274.0	1297.0	-1.0	2507.0	1866.0	-1.0	2569.0	1477.0	-1.0	3107.0	951.0	-1.0	1291.0	1548.0	-1.0	3153.0	1462.0	-1.0	2055.0	580.0	-1.0	1293.0	663.0	-1.0	950.0	
455.392	1863.0	-1.0	3463.0	1095.0	-1.0	1382.0	1952.0	-1.0	3358.0	1105.0	-1.0	1317.0	1624.0	-1.0	2835.0	1251.0	-1.0	2099.0	2030.0	-1.0	3853.0	4241.0	-1.0	4274.0	1304.0	-1.0	2525.0	1789.0	-1.0	2483.0	1482.0	-1.0	3121.0	955.0	-1.0	1297.0	1550.0	-1.0	3164.0	1467.0	-1.0	2067.0	583.0	-1.0	1301.0	666.0	-1.0	955.0	
455.891	1864.0	-1.0	3463.0	1096.0	-1.0	1381.0	1953.0	-1.0	3359.0	1106.0	-1.0	1314.0	1628.0	-1.0	2848.0	1243.0	-1.0	2076.0	2033.0	-1.0	3862.0	4239.0	-1.0	4274.0	1308.0	-1.0	2537.0	1728.0	-1.0	2400.0	1485.0	-1.0	3129.0	958.0	-1.0	1300.0	1553.0	-1.0	3168.0	1471.0	-1.0	2073.0	585.0	-1.0	1306.0	668.0	-1.0	960.0	
456.390	1865.0	-1.0	3461.0	1096.0	-1.0	1379.0	1953.0	-1.0	3355.0	1106.0	-1.0	1310.0	1628.0	-1.0	2848.0	1236.0	-1.0	2057.0	2035.0	-1.0	3864.0	4240.0	-1.0	4274.0	1311.0	-1.0	2540.0	1679.0	-1.0	2335.0	1486.0	-1.0	3127.0	959.0	-1.0	1298.0	1554.0	-1.0	3170.0	1473.0	-1.0	2076.0	584.0	-1.0	1308.0	670.0	-1.0	964.0	
456.889	1867.0	-1.0	3468.0	1096.0	-1.0	1381.0	1956.0	-1.0	3363.0	1107.0	-1.0	1310.0	1630.0	-1.0	2847.0	1232.0	-1.0	2043.0	2038.0	-1.0	3867.0	4241.0	-1.0	4274.0	1312.0	-1.0	2538.0	1640.0	-1.0	2287.0	1488.0	-1.0	3123.0	959.0	-1.0	1295.0	1554.0	-1.0	3165.0	1474.0	-1.0	2075.0	584.0	-1.0	1305.0	671.0	-1.0	963.0	
457.388	1868.0	-1.0	3471.0	1096.0	-1.0	1379.0	1958.0	-1.0	3367.0	1107.0	-1.0	1309.0	1632.0	-1.0	2851.0	1227.0	-1.0	2031.0	2041.0	-1.0	3874.0	4244.0	-1.0	4274.0	1317.0	-1.0	2546.0	1613.0	-1.0	2252.0	1491.0	-1.0	3133.0	962.0	-1.0	1299.0	1556.0	-1.0	3164.0	1476.0	-1.0	2077.0	584.0	-1.0	1301.0	671.0	-1.0	963.0	
457.888	1867.0	-1.0	3467.0	1094.0	-1.0	1373.0	1957.0	-1.0	3363.0	1104.0	-1.0	1304.0	1631.0	-1.0	2850.0	1220.0	-1.0	2013.0	2040.0	-1.0	3875.0	4244.0	-1.0	4274.0	1318.0	-1.0	2553.0	1589.0	-1.0	2218.0	1494.0	-1.0	3139.0	963.0	-1.0	1301.0	1558.0	-1.0	3169.0	1479.0	-1.0	2081.0	585.0	-1.0	1306.0	671.0	-1.0	966.0	
458.387	1865.0	-1.0	3459.0	1092.0	-1.0	1366.0	1954.0	-1.0	3351.0	1102.0	-1.0	1296.0	1628.0	-1.0	2838.0	1212.0	-1.0	1994.0	2039.0	-1.0	3866.0	4245.0	-1.0	4274.0	1318.0	-1.0	2551.0	1564.0	-1.0	2184.0	1494.0	-1.0	3136.0	963.0	-1.0	1298.0	1559.0	-1.0	3170.0	1480.0	-1.0	2082.0	585.0	-1.0	1306.0	672.0	-1.0	966.0	
458.886	1864.0	-1.0	3448.0	1090.0	-1.0	1358.0	1951.0	-1.0	3336.0	1100.0	-1.0	1288.0	1623.0	-1.0	2823.0	1208.0	-1.0	1980.0	2036.0	-1.0	3855.0	4248.0	-1.0	4274.0	1318.0	-1.0	2545.0	1546.0	-1.0	2157.0	1492.0	-1.0	3130.0	962.0	-1.0	1293.0	1558.0	-1.0	3166.0	1479.0	-1.0	2081.0	585.0	-1.0	1304.0	673.0	-1.0	964.0	
459.386	1866.0	-1.0	3451.0	1089.0	-1.0	1356.0	1953.0	-1.0	3338.0	1100.0	-1.0	1287.0	1624.0	-1.0	2819.0	1205.0	-1.0	1972.0	2039.0	-1.0	3855.0	4250.0	-1.0	4274.0	1318.0	-1.0	2543.0	1534.0	-1.0	2140.0	1493.0	-1.0	3125.0	962.0	-1.0	1291.0	1558.0	-1.0	3162.0	1479.0	-1.0	2077.0	585.0	-1.0	1299.0	672.0	-1.0	962.0	
459.885	1865.0	-1.0	3450.0	1089.0	-1.0	1350.0	1953.0	-1.0	3337.0	1100.0	-1.0	1284.0	1624.0	-1.0	2818.0	1205.0	-1.0	1971.0	2040.0	-1.0	3859.0	4252.0	-1.0	4274.0	1320.0	-1.0	2548.0	1534.0	-1.0	2151.0	1495.0	-1.0	3130.0	963.0	-1.0	1293.0	1560.0	-1.0	3164.0	1481.0	-1.0	2079.0	585.0	-1.0	1298.0	673.0	-1.0	961.0	
460.384	1863.0	-1.0	3440.0	1085.0	-1.0	1343.0	1950.0	-1.0	3326.0	1096.0	-1.0	1278.0	1622.0	-1.0	2814.0	1204.0	-1.0	1970.0	2039.0	-1.0	3857.0	4251.0	-1.0	4274.0	1320.0	-1.0	2549.0	1543.0	-1.0	2175.0	1494.0	-1.0	3129.0	963.0	-1.0	1292.0	1561.0	-1.0	3166.0	1481.0	-1.0	2079.0	586.0	-1.0	1299.0	673.0	-1.0	961.0	
460.883	1860.0	-1.0	3425.0	1082.0	-1.0	1334.0	1945.0	-1.0	3308.0	1093.0	-1.0	1269.0	1620.0	-1.0	2804.0	1206.0	-1.0	1974.0	2037.0	-1.0	3847.0	4253.0	-1.0	4274.0	1318.0	-1.0	2542.0	1551.0	-1.0	2195.0	1491.0	-1.0	3120.0	961.0	-1.0	1286.0	1559.0	-1.0	3161.0	1479.0	-1.0	2074.0	584.0	-1.0	1298.0	671.0	-1.0	959.0	
461.382	1857.0	-1.0	3411.0	1080.0	-1.0	1326.0	1943.0	-1.0	3292.0	1089.0	-1.0	1261.0	1619.0	-1.0	2798.0	1206.0	-1.0	1970.0	2034.0	-1.0	3838.0	4243.0	-1.0	4274.0	1316.0	-1.0	2536.0	1559.0	-1.0	2207.0	1488.0	-1.0	3110.0	959.0	-1.0	1281.0	1559.0	-1.0	3157.0	1479.0	-1.0	2073.0	584.0	-1.0	1293.0	670.0	-1.0	955.0	
461.881	1859.0	-1.0	3414.0	1082.0	-1.0	1326.0	1944.0	-1.0	3297.0	1090.0	-1.0	1263.0	1626.0	-1.0	2815.0	1215.0	-1.0	1988.0	2039.0	-1.0	3847.0	4239.0	-1.0	4274.0	1317.0	-1.0	2534.0	1565.0	-1.0	2216.0	1488.0	-1.0	3105.0	960.0	-1.0	1279.0	1558.0	-1.0	3150.0	1479.0	-1.0	2073.0	582.0	-1.0	1285.0	667.0	-1.0	949.0	
462.381	1860.0	-1.0	3418.0	1083.0	-1.0	1327.0	1947.0	-1.0	3304.0	1093.0	-1.0	1267.0	1637.0	-1.0	2844.0	1217.0	-1.0	1990.0	2044.0	-1.0	3863.0	4217.0	-1.0	4274.0	1320.0	-1.0	2545.0	1565.0	-1.0	2214.0	1491.0	-1.0	3113.0	962.0	-1.0	1284.0	1559.0	-1.0	3157.0	1484.0	-1.0	2082.0	582.0	-1.0	1286.0	666.0	-1.0	948.0	
462.880	1862.0	-1.0	3421.0	1084.0	-1.0	1328.0	1949.0	-1.0	3308.0	1097.0	-1.0	1272.0	1647.0	-1.0	2871.0	1215.0	-1.0	1978.0	2047.0	-1.0	3872.0	4191.0	-1.0	4274.0	1323.0	-1.0	2558.0	1548.0	-1.0	2182.0	1494.0	-1.0	3127.0	964.0	-1.0	1290.0	1560.0	-1.0	3163.0	1487.0	-1.0	2092.0	581.0	-1.0	1283.0	666.0	-1.0	948.0	
463.379	1863.0	-1.0	3421.0	1086.0	-1.0	1329.0	1950.0	-1.0	3307.0	1101.0	-1.0	1277.0	1654.0	-1.0	2889.0	1207.0	-1.0	1953.0	2048.0	-1.0	3878.0	4158.0	-1.0	4274.0	1325.0	-1.0	2565.0	1518.0	-1.0	2121.0	1495.0	-1.0	3134.0	967.0	-1.0	1293.0	1560.0	-1.0	3162.0	1490.0	-1.0	2098.0	579.0	-1.0	1276.0	665.0	-1.0	947.0	
463.878	1867.0	-1.0	3431.0	1089.0	-1.0	1334.0	1955.0	-1.0	3318.0	1108.0	-1.0	1286.0	1658.0	-1.0	2897.0	1199.0	-1.0	1929.0	2049.0	-1.0	3880.0	4134.0	-1.0	4273.0	1328.0	-1.0	2567.0	1487.0	-1.0	2065.0	1498.0	-1.0	3135.0	967.0	-1.0	1293.0	1559.0	-1.0	3162.0	1492.0	-1.0	2101.0	575.0	-1.0	1267.0	665.0	-1.0	945.0	
464.377	1870.0	-1.0	3445.0	1091.0	-1.0	1340.0	1960.0	-1.0	3334.0	1112.0	-1.0	1295.0	1663.0	-1.0	2913.0	1197.0	-1.0	1923.0	2053.0	-1.0	3894.0	4138.0	-1.0	4273.0	1331.0	-1.0	2575.0	1469.0	-1.0	2022.0	1501.0	-1.0	3144.0	969.0	-1.0	1296.0	1559.0	-1.0	3160.0	1494.0	-1.0	2102.0	572.0	-1.0	1258.0	664.0	-1.0	944.0	
464.877	1872.0	-1.0	3452.0	1093.0	-1.0	1343.0	1961.0	-1.0	3342.0	1114.0	-1.0	1299.0	1666.0	-1.0	2921.0	1197.0	-1.0	1924.0	2054.0	-1.0	3901.0	4149.0	-1.0	4274.0	1333.0	-1.0	2584.0	1457.0	-1.0	1999.0	1502.0	-1.0	3154.0	970.0	-1.0	1300.0	1561.0	-1.0	3169.0	1497.0	-1.0	2110.0	572.0	-1.0	1259.0	664.0	-1.0	947.0	
465.377	1872.0	-1.0	3450.0	1092.0	-1.0	1343.0	1960.0	-1.0	3339.0	1113.0	-1.0	1297.0	1666.0	-1.0	2920.0	1196.0	-1.0	1923.0	2053.0	-1.0	3897.0	4162.0	-1.0	4273.0	1332.0	-1.0	2585.0	1444.0	-1.0	1983.0	1502.0	-1.0	3154.0	969.0	-1.0	1298.0	1563.0	-1.0	3175.0	1498.0	-1.0	2113.0	572.0	-1.0	1259.0	665.0	-1.0	948.0	
465.877	1870.0	-1.0	3444.0	1092.0	-1.0	1340.0	1958.0	-1.0	3329.0	1111.0	-1.0	1293.0	1663.0	-1.0	2910.0	1196.0	-1.0	1925.0	2050.0	-1.0	3887.0	4174.0	-1.0	4274.0	1330.0	-1.0	2580.0	1434.0	-1.0	1966.0	1500.0	-1.0	3148.0	967.0	-1.0	1295.0	1562.0	-1.0	3174.0	1497.0	-1.0	2111.0	571.0	-1.0	1256.0	664.0	-1.0	948.0	
466.377	1877.0	-1.0	3464.0	1097.0	-1.0	1348.0	1962.0	-1.0	3347.0	1127.0	-1.0	1315.0	1663.0	-1.0	2913.0	1172.0	-1.0	1871.0	2051.0	-1.0	3894.0	4020.0	-1.0	4273.0	1334.0	-1.0	2583.0	1411.0	-1.0	1936.0	1504.0	-1.0	3153.0	969.0	-1.0	1294.0	1562.0	-1.0	3168.0	1496.0	-1.0	2107.0	570.0	-1.0	1252.0	664.0	-1.0	946.0	
466.876	1880.0	-1.0	3478.0	1100.0	-1.0	1356.0	1965.0	-1.0	3360.0	1133.0	-1.0	1327.0	1665.0	-1.0	2921.0	1163.0	-1.0	1850.0	2052.0	-1.0	3900.0	3983.0	-1.0	4273.0	1334.0	-1.0	2587.0	1413.0	-1.0	1948.0	1504.0	-1.0	3159.0	969.0	-1.0	1298.0	1563.0	-1.0	3176.0	1497.0	-1.0	2112.0	571.0	-1.0	1259.0	666.0	-1.0	949.0	
467.376	1879.0	-1.0	3475.0	1100.0	-1.0	1357.0	1964.0	-1.0	3357.0	1132.0	-1.0	1325.0	1666.0	-1.0	2925.0	1165.0	-1.0	1852.0	2053.0	-1.0	3903.0	4000.0	-1.0	4273.0	1332.0	-1.0	2588.0	1425.0	-1.0	1973.0	1502.0	-1.0	3159.0	968.0	-1.0	1299.0	1565.0	-1.0	3180.0	1499.0	-1.0	2117.0	573.0	-1.0	1263.0	667.0	-1.0	951.0	
467.876	1877.0	-1.0	3467.0	1101.0	-1.0	1357.0	1962.0	-1.0	3349.0	1130.0	-1.0	1323.0	1665.0	-1.0	2921.0	1166.0	-1.0	1853.0	2052.0	-1.0	3899.0	4017.0	-1.0	4274.0	1331.0	-1.0	2587.0	1423.0	-1.0	1971.0	1500.0	-1.0	3157.0	967.0	-1.0	1300.0	1565.0	-1.0	3180.0	1499.0	-1.0	2118.0	573.0	-1.0	1264.0	667.0	-1.0	952.0	
468.375	1882.0	-1.0	3483.0	1107.0	-1.0	1368.0	1965.0	-1.0	3361.0	1138.0	-1.0	1335.0	1665.0	-1.0	2920.0	1153.0	-1.0	1821.0	2054.0	-1.0	3902.0	3932.0	-1.0	4273.0	1333.0	-1.0	2589.0	1397.0	-1.0	1918.0	1506.0	-1.0	3168.0	971.0	-1.0	1304.0	1567.0	-1.0	3183.0	1504.0	-1.0	2122.0	573.0	-1.0	1261.0	669.0	-1.0	953.0	
468.874	1884.0	-1.0	3491.0	1110.0	-1.0	1376.0	1967.0	-1.0	3369.0	1139.0	-1.0	1339.0	1666.0	-1.0	2925.0	1153.0	-1.0	1823.0	2056.0	-1.0	3909.0	3923.0	-1.0	4273.0	1334.0	-1.0	2595.0	1390.0	-1.0	1906.0	1509.0	-1.0	3180.0	974.0	-1.0	1311.0	1571.0	-1.0	3192.0	1510.0	-1.0	2130.0	574.0	-1.0	1260.0	671.0	-1.0	956.0	
469.373	1882.0	-1.0	3484.0	1110.0	-1.0	1375.0	1965.0	-1.0	3363.0	1135.0	-1.0	1333.0	1665.0	-1.0	2924.0	1162.0	-1.0	1848.0	2056.0	-1.0	3909.0	3948.0	-1.0	4273.0	1333.0	-1.0	2593.0	1393.0	-1.0	1914.0	1508.0	-1.0	3179.0	974.0	-1.0	1312.0	1572.0	-1.0	3194.0	1511.0	-1.0	2132.0	576.0	-1.0	1263.0	673.0	-1.0	957.0	
469.872	1879.0	-1.0	3469.0	1109.0	-1.0	1371.0	1961.0	-1.0	3349.0	1132.0	-1.0	1326.0	1662.0	-1.0	2914.0	1165.0	-1.0	1853.0	2052.0	-1.0	3897.0	3974.0	-1.0	4274.0	1330.0	-1.0	2586.0	1392.0	-1.0	1911.0	1505.0	-1.0	3169.0	973.0	-1.0	1307.0	1572.0	-1.0	3189.0	1510.0	-1.0	2126.0	574.0	-1.0	1260.0	672.0	-1.0	956.0	
470.371	1879.0	-1.0	3473.0	1109.0	-1.0	1371.0	1962.0	-1.0	3355.0	1132.0	-1.0	1328.0	1661.0	-1.0	2908.0	1165.0	-1.0	1851.0	2051.0	-1.0	3891.0	4002.0	-1.0	4274.0	1328.0	-1.0	2577.0	1388.0	-1.0	1902.0	1502.0	-1.0	3157.0	970.0	-1.0	1301.0	1569.0	-1.0	3178.0	1506.0	-1.0	2117.0	572.0	-1.0	1255.0	672.0	-1.0	953.0	
470.871	1879.0	-1.0	3471.0	1108.0	-1.0	1369.0	1961.0	-1.0	3353.0	1131.0	-1.0	1327.0	1661.0	-1.0	2912.0	1166.0	-1.0	1859.0	2050.0	-1.0	3891.0	4034.0	-1.0	4274.0	1328.0	-1.0	2582.0	1393.0	-1.0	1921.0	1501.0	-1.0	3162.0	969.0	-1.0	1302.0	1570.0	-1.0	3179.0	1504.0	-1.0	2115.0	574.0	-1.0	1256.0	672.0	-1.0	956.0	
471.370	1877.0	-1.0	3464.0	1107.0	-1.0	1365.0	1959.0	-1.0	3344.0	1129.0	-1.0	1323.0	1662.0	-1.0	2916.0	1170.0	-1.0	1870.0	2047.0	-1.0	3886.0	4060.0	-1.0	4274.0	1327.0	-1.0	2581.0	1404.0	-1.0	1944.0	1500.0	-1.0	3159.0	967.0	-1.0	1300.0	1570.0	-1.0	3178.0	1504.0	-1.0	2113.0	575.0	-1.0	1259.0	673.0	-1.0	958.0	
471.869	1874.0	-1.0	3450.0	1103.0	-1.0	1359.0	1954.0	-1.0	3326.0	1124.0	-1.0	1316.0	1661.0	-1.0	2913.0	1176.0	-1.0	1885.0	2043.0	-1.0	3875.0	4088.0	-1.0	4274.0	1325.0	-1.0	2574.0	1416.0	-1.0	1969.0	1496.0	-1.0	3147.0	964.0	-1.0	1293.0	1569.0	-1.0	3172.0	1501.0	-1.0	2108.0	574.0	-1.0	1258.0	672.0	-1.0	958.0	
472.369	1873.0	-1.0	3444.0	1102.0	-1.0	1356.0	1952.0	-1.0	3317.0	1123.0	-1.0	1312.0	1661.0	-1.0	2908.0	1185.0	-1.0	1907.0	2039.0	-1.0	3862.0	4117.0	-1.0	4274.0	1322.0	-1.0	2562.0	1427.0	-1.0	1989.0	1492.0	-1.0	3131.0	960.0	-1.0	1285.0	1566.0	-1.0	3159.0	1498.0	-1.0	2099.0	571.0	-1.0	1252.0	671.0	-1.0	954.0	
472.868	1873.0	-1.0	3443.0	1102.0	-1.0	1355.0	1952.0	-1.0	3314.0	1121.0	-1.0	1311.0	1664.0	-1.0	2916.0	1196.0	-1.0	1934.0	2039.0	-1.0	3863.0	4140.0	-1.0	4274.0	1322.0	-1.0	2562.0	1439.0	-1.0	2013.0	1491.0	-1.0	3128.0	959.0	-1.0	1282.0	1564.0	-1.0	3150.0	1496.0	-1.0	2092.0	570.0	-1.0	1246.0	670.0	-1.0	950.0	
473.367	1871.0	-1.0	3437.0	1099.0	-1.0	1352.0	1949.0	-1.0	3306.0	1119.0	-1.0	1308.0	1665.0	-1.0	2920.0	1204.0	-1.0	1960.0	2037.0	-1.0	3860.0	4157.0	-1.0	4274.0	1322.0	-1.0	2559.0	1449.0	-1.0	2034.0	1490.0	-1.0	3124.0	958.0	-1.0	1281.0	1564.0	-1.0	3151.0	1495.0	-1.0	2092.0	570.0	-1.0	1248.0	669.0	-1.0	951.0	
473.867	1869.0	-1.0	3429.0	1098.0	-1.0	1347.0	1945.0	-1.0	3294.0	1115.0	-1.0	1303.0	1664.0	-1.0	2916.0	1214.0	-1.0	1983.0	2034.0	-1.0	3851.0	4173.0	-1.0	4274.0	1319.0	-1.0	2552.0	1457.0	-1.0	2048.0	1487.0	-1.0	3117.0	956.0	-1.0	1278.0	1564.0	-1.0	3147.0	1493.0	-1.0	2089.0	569.0	-1.0	1248.0	669.0	-1.0	951.0	
474.366	1866.0	-1.0	3416.0	1096.0	-1.0	1341.0	1941.0	-1.0	3276.0	1113.0	-1.0	1298.0	1660.0	-1.0	2903.0	1220.0	-1.0	1997.0	2030.0	-1.0	3835.0	4185.0	-1.0	4274.0	1316.0	-1.0	2542.0	1460.0	-1.0	2058.0	1484.0	-1.0	3104.0	953.0	-1.0	1273.0	1562.0	-1.0	3141.0	1491.0	-1.0	2084.0	568.0	-1.0	1244.0	668.0	-1.0	949.0	
474.866	1865.0	-1.0	3406.0	1095.0	-1.0	1337.0	1939.0	-1.0	3263.0	1111.0	-1.0	1294.0	1655.0	-1.0	2884.0	1224.0	-1.0	2007.0	2025.0	-1.0	3818.0	4195.0	-1.0	4274.0	1313.0	-1.0	2527.0	1462.0	-1.0	2062.0	1480.0	-1.0	3089.0	951.0	-1.0	1267.0	1559.0	-1.0	3130.0	1487.0	-1.0	2077.0	566.0	-1.0	1237.0	666.0	-1.0	946.0	
475.366	1864.0	-1.0	3403.0	1094.0	-1.0	1335.0	1938.0	-1.0	3258.0	1110.0	-1.0	1293.0	1654.0	-1.0	2875.0	1227.0	-1.0	2017.0	2024.0	-1.0	3810.0	4205.0	-1.0	4274.0	1309.0	-1.0	2515.0	1465.0	-1.0	2066.0	1478.0	-1.0	3077.0	949.0	-1.0	1262.0	1556.0	-1.0	3117.0	1484.0	-1.0	2069.0	564.0	-1.0	1229.0	664.0	-1.0	943.0	
475.865	1862.0	-1.0	3396.0	1092.0	-1.0	1332.0	1936.0	-1.0	3249.0	1108.0	-1.0	1291.0	1653.0	-1.0	2869.0	1231.0	-1.0	2027.0	2021.0	-1.0	3803.0	4214.0	-1.0	4274.0	1309.0	-1.0	2512.0	1472.0	-1.0	2081.0	1477.0	-1.0	3076.0	949.0	-1.0	1263.0	1556.0	-1.0	3110.0	1483.0	-1.0	2066.0	562.0	-1.0	1224.0	663.0	-1.0	941.0	
476.364	1859.0	-1.0	3384.0	1090.0	-1.0	1329.0	1930.0	-1.0	3234.0	1106.0	-1.0	1288.0	1649.0	-1.0	2859.0	1233.0	-1.0	2035.0	2018.0	-1.0	3793.0	4221.0	-1.0	4274.0	1308.0	-1.0	2507.0	1477.0	-1.0	2094.0	1476.0	-1.0	3073.0	949.0	-1.0	1265.0	1555.0	-1.0	3112.0	1482.0	-1.0	2066.0	563.0	-1.0	1225.0	663.0	-1.0	942.0	
476.863	1857.0	-1.0	3373.0	1089.0	-1.0	1326.0	1928.0	-1.0	3219.0	1104.0	-1.0	1286.0	1644.0	-1.0	2844.0	1234.0	-1.0	2036.0	2014.0	-1.0	3781.0	4225.0	-1.0	4274.0	1306.0	-1.0	2501.0	1480.0	-1.0	2100.0	1475.0	-1.0	3068.0	947.0	-1.0	1265.0	1556.0	-1.0	3114.0	1481.0	-1.0	2068.0	561.0	-1.0	1227.0	663.0	-1.0	945.0	
477.363	1854.0	-1.0	3362.0	1088.0	-1.0	1323.0	1923.0	-1.0	3201.0	1104.0	-1.0	1285.0	1638.0	-1.0	2825.0	1234.0	-1.0	2039.0	2010.0	-1.0	3767.0	4230.0	-1.0	4274.0	1304.0	-1.0	2494.0	1481.0	-1.0	2104.0	1473.0	-1.0	3061.0	947.0	-1.0	1263.0	1555.0	-1.0	3112.0	1480.0	-1.0	2068.0	562.0	-1.0	1227.0	662.0	-1.0	945.0	
477.862	1854.0	-1.0	3358.0	1088.0	-1.0	1325.0	1924.0	-1.0	3195.0	1105.0	-1.0	1286.0	1632.0	-1.0	2805.0	1236.0	-1.0	2042.0	2007.0	-1.0	3755.0	4235.0	-1.0	4274.0	1302.0	-1.0	2485.0	1482.0	-1.0	2104.0	1471.0	-1.0	3053.0	946.0	-1.0	1261.0	1553.0	-1.0	3106.0	1478.0	-1.0	2064.0	560.0	-1.0	1222.0	661.0	-1.0	944.0	
478.361	1855.0	-1.0	3362.0	1090.0	-1.0	1329.0	1926.0	-1.0	3199.0	1106.0	-1.0	1291.0	1633.0	-1.0	2807.0	1238.0	-1.0	2048.0	2008.0	-1.0	3760.0	4238.0	-1.0	4274.0	1304.0	-1.0	2484.0	1486.0	-1.0	2109.0	1472.0	-1.0	3052.0	947.0	-1.0	1261.0	1552.0	-1.0	3101.0	1477.0	-1.0	2059.0	559.0	-1.0	1219.0	661.0	-1.0	941.0	
478.860	1856.0	-1.0	3363.0	1091.0	-1.0	1331.0	1926.0	-1.0	3202.0	1107.0	-1.0	1293.0	1634.0	-1.0	2809.0	1239.0	-1.0	2051.0	2010.0	-1.0	3763.0	4241.0	-1.0	4274.0	1305.0	-1.0	2486.0	1491.0	-1.0	2118.0	1472.0	-1.0	3057.0	947.0	-1.0	1263.0	1554.0	-1.0	3108.0	1478.0	-1.0	2062.0	561.0	-1.0	1223.0	661.0	-1.0	944.0	
479.359	1856.0	-1.0	3364.0	1090.0	-1.0	1332.0	1927.0	-1.0	3202.0	1107.0	-1.0	1294.0	1633.0	-1.0	2807.0	1240.0	-1.0	2055.0	2009.0	-1.0	3762.0	4243.0	-1.0	4274.0	1305.0	-1.0	2488.0	1493.0	-1.0	2124.0	1473.0	-1.0	3058.0	946.0	-1.0	1261.0	1554.0	-1.0	3112.0	1477.0	-1.0	2059.0	562.0	-1.0	1228.0	661.0	-1.0	944.0	
479.858	1859.0	-1.0	3370.0	1093.0	-1.0	1335.0	1931.0	-1.0	3210.0	1108.0	-1.0	1295.0	1632.0	-1.0	2804.0	1245.0	-1.0	2067.0	2009.0	-1.0	3761.0	4245.0	-1.0	4274.0	1304.0	-1.0	2487.0	1496.0	-1.0	2132.0	1472.0	-1.0	3057.0	944.0	-1.0	1259.0	1554.0	-1.0	3113.0	1475.0	-1.0	2057.0	562.0	-1.0	1229.0	660.0	-1.0	943.0	
480.357	1862.0	-1.0	3393.0	1093.0	-1.0	1344.0	1938.0	-1.0	3241.0	1109.0	-1.0	1303.0	1638.0	-1.0	2825.0	1247.0	-1.0	2073.0	2014.0	-1.0	3780.0	4244.0	-1.0	4274.0	1308.0	-1.0	2497.0	1500.0	-1.0	2140.0	1475.0	-1.0	3066.0	945.0	-1.0	1262.0	1554.0	-1.0	3117.0	1475.0	-1.0	2056.0	564.0	-1.0	1232.0	660.0	-1.0	942.0	
480.857	1866.0	-1.0	3406.0	1095.0	-1.0	1346.0	1944.0	-1.0	3260.0	1111.0	-1.0	1306.0	1644.0	-1.0	2844.0	1247.0	-1.0	2075.0	2019.0	-1.0	3797.0	4241.0	-1.0	4274.0	1311.0	-1.0	2508.0	1505.0	-1.0	2152.0	1478.0	-1.0	3078.0	947.0	-1.0	1265.0	1557.0	-1.0	3128.0	1477.0	-1.0	2061.0	567.0	-1.0	1242.0	661.0	-1.0	945.0	
481.356	1867.0	-1.0	3413.0	1093.0	-1.0	1346.0	1947.0	-1.0	3270.0	1110.0	-1.0	1306.0	1644.0	-1.0	2849.0	1241.0	-1.0	2060.0	2020.0	-1.0	3804.0	4233.0	-1.0	4274.0	1312.0	-1.0	2516.0	1497.0	-1.0	2137.0	1480.0	-1.0	3086.0	949.0	-1.0	1268.0	1559.0	-1.0	3138.0	1478.0	-1.0	2065.0	569.0	-1.0	1251.0	661.0	-1.0	948.0	
481.856	1868.0	-1.0	3416.0	1093.0	-1.0	1345.0	1947.0	-1.0	3273.0	1111.0	-1.0	1306.0	1639.0	-1.0	2838.0	1221.0	-1.0	2005.0	2019.0	-1.0	3802.0	4222.0	-1.0	4274.0	1315.0	-1.0	2522.0	1461.0	-1.0	2063.0	1484.0	-1.0	3097.0	949.0	-1.0	1270.0	1559.0	-1.0	3142.0	1479.0	-1.0	2066.0	571.0	-1.0	1257.0	662.0	-1.0	949.0	
482.355	1873.0	-1.0	3436.0	1096.0	-1.0	1352.0	1954.0	-1.0	3297.0	1119.0	-1.0	1320.0	1637.0	-1.0	2835.0	1192.0	-1.0	1929.0	2022.0	-1.0	3812.0	4173.0	-1.0	4274.0	1320.0	-1.0	2533.0	1425.0	-1.0	1993.0	1488.0	-1.0	3111.0	953.0	-1.0	1274.0	1560.0	-1.0	3147.0	1482.0	-1.0	2072.0	573.0	-1.0	1263.0	664.0	-1.0	953.0	
482.854	1877.0	-1.0	3455.0	1099.0	-1.0	1360.0	1961.0	-1.0	3322.0	1125.0	-1.0	1330.0	1639.0	-1.0	2844.0	1171.0	-1.0	1880.0	2028.0	-1.0	3831.0	4155.0	-1.0	4274.0	1327.0	-1.0	2552.0	1407.0	-1.0	1963.0	1495.0	-1.0	3132.0	957.0	-1.0	1285.0	1564.0	-1.0	3161.0	1490.0	-1.0	2085.0	577.0	-1.0	1273.0	667.0	-1.0	962.0	
483.353	1879.0	-1.0	3463.0	1102.0	-1.0	1366.0	1965.0	-1.0	3335.0	1128.0	-1.0	1335.0	1639.0	-1.0	2853.0	1161.0	-1.0	1857.0	2032.0	-1.0	3848.0	4163.0	-1.0	4274.0	1331.0	-1.0	2570.0	1402.0	-1.0	1956.0	1499.0	-1.0	3149.0	961.0	-1.0	1294.0	1568.0	-1.0	3180.0	1495.0	-1.0	2101.0	582.0	-1.0	1286.0	671.0	-1.0	971.0	
483.852	1879.0	-1.0	3468.0	1103.0	-1.0	1371.0	1966.0	-1.0	3343.0	1129.0	-1.0	1338.0	1640.0	-1.0	2858.0	1157.0	-1.0	1849.0	2036.0	-1.0	3859.0	4173.0	-1.0	4274.0	1335.0	-1.0	2581.0	1404.0	-1.0	1959.0	1499.0	-1.0	3156.0	963.0	-1.0	1300.0	1570.0	-1.0	3190.0	1499.0	-1.0	2112.0	584.0	-1.0	1296.0	674.0	-1.0	978.0	
484.351	1877.0	-1.0	3468.0	1104.0	-1.0	1376.0	1965.0	-1.0	3343.0	1128.0	-1.0	1339.0	1640.0	-1.0	2860.0	1157.0	-1.0	1852.0	2038.0	-1.0	3867.0	4182.0	-1.0	4274.0	1336.0	-1.0	2586.0	1407.0	-1.0	1968.0	1498.0	-1.0	3157.0	963.0	-1.0	1302.0	1571.0	-1.0	3196.0	1501.0	-1.0	2120.0	584.0	-1.0	1301.0	676.0	-1.0	982.0	
484.850	1876.0	-1.0	3465.0	1106.0	-1.0	1379.0	1965.0	-1.0	3339.0	1128.0	-1.0	1339.0	1638.0	-1.0	2854.0	1158.0	-1.0	1856.0	2039.0	-1.0	3869.0	4186.0	-1.0	4274.0	1335.0	-1.0	2584.0	1411.0	-1.0	1976.0	1496.0	-1.0	3149.0	963.0	-1.0	1302.0	1571.0	-1.0	3196.0	1503.0	-1.0	2123.0	585.0	-1.0	1302.0	676.0	-1.0	983.0	
485.349	1878.0	-1.0	3474.0	1108.0	-1.0	1386.0	1968.0	-1.0	3353.0	1130.0	-1.0	1345.0	1638.0	-1.0	2850.0	1161.0	-1.0	1862.0	2041.0	-1.0	3870.0	4188.0	-1.0	4274.0	1333.0	-1.0	2578.0	1416.0	-1.0	1984.0	1493.0	-1.0	3140.0	961.0	-1.0	1299.0	1571.0	-1.0	3192.0	1504.0	-1.0	2124.0	584.0	-1.0	1298.0	677.0	-1.0	983.0	
485.849	1879.0	-1.0	3477.0	1110.0	-1.0	1390.0	1969.0	-1.0	3357.0	1133.0	-1.0	1347.0	1640.0	-1.0	2857.0	1165.0	-1.0	1871.0	2044.0	-1.0	3880.0	4191.0	-1.0	4274.0	1334.0	-1.0	2580.0	1425.0	-1.0	1998.0	1493.0	-1.0	3141.0	963.0	-1.0	1301.0	1571.0	-1.0	3188.0	1505.0	-1.0	2125.0	584.0	-1.0	1295.0	677.0	-1.0	982.0	
486.348	1878.0	-1.0	3476.0	1111.0	-1.0	1392.0	1969.0	-1.0	3357.0	1133.0	-1.0	1349.0	1641.0	-1.0	2863.0	1167.0	-1.0	1878.0	2047.0	-1.0	3887.0	4195.0	-1.0	4274.0	1335.0	-1.0	2585.0	1433.0	-1.0	2016.0	1494.0	-1.0	3145.0	964.0	-1.0	1307.0	1573.0	-1.0	3198.0	1509.0	-1.0	2135.0	586.0	-1.0	1301.0	679.0	-1.0	987.0	
486.847	1877.0	-1.0	3474.0	1111.0	-1.0	1394.0	1967.0	-1.0	3353.0	1133.0	-1.0	1350.0	1641.0	-1.0	2863.0	1169.0	-1.0	1884.0	2047.0	-1.0	3889.0	4197.0	-1.0	4274.0	1336.0	-1.0	2589.0	1440.0	-1.0	2033.0	1493.0	-1.0	3148.0	965.0	-1.0	1311.0	1576.0	-1.0	3208.0	1512.0	-1.0	2144.0	587.0	-1.0	1307.0	682.0	-1.0	992.0	
487.346	1875.0	-1.0	3468.0	1111.0	-1.0	1393.0	1964.0	-1.0	3344.0	1132.0	-1.0	1349.0	1638.0	-1.0	2859.0	1172.0	-1.0	1890.0	2046.0	-1.0	3888.0	4201.0	-1.0	4274.0	1335.0	-1.0	2589.0	1446.0	-1.0	2046.0	1493.0	-1.0	3150.0	966.0	-1.0	1313.0	1577.0	-1.0	3213.0	1514.0	-1.0	2150.0	587.0	-1.0	1308.0	683.0	-1.0	995.0	
487.845	1873.0	-1.0	3462.0	1112.0	-1.0	1393.0	1961.0	-1.0	3333.0	1132.0	-1.0	1348.0	1634.0	-1.0	2846.0	1174.0	-1.0	1896.0	2045.0	-1.0	3883.0	4206.0	-1.0	4274.0	1334.0	-1.0	2584.0	1450.0	-1.0	2055.0	1492.0	-1.0	3146.0	965.0	-1.0	1312.0	1578.0	-1.0	3218.0	1516.0	-1.0	2154.0	587.0	-1.0	1311.0	683.0	-1.0	998.0	
488.344	1874.0	-1.0	3464.0	1113.0	-1.0	1395.0	1963.0	-1.0	3334.0	1133.0	-1.0	1350.0	1632.0	-1.0	2834.0	1178.0	-1.0	1903.0	2044.0	-1.0	3877.0	4212.0	-1.0	4274.0	1331.0	-1.0	2577.0	1453.0	-1.0	2057.0	1489.0	-1.0	3138.0	964.0	-1.0	1309.0	1575.0	-1.0	3212.0	1515.0	-1.0	2152.0	587.0	-1.0	1305.0	684.0	-1.0	996.0	
488.843	1875.0	-1.0	3468.0	1114.0	-1.0	1396.0	1964.0	-1.0	3338.0	1134.0	-1.0	1351.0	1634.0	-1.0	2837.0	1180.0	-1.0	1908.0	2046.0	-1.0	3881.0	4216.0	-1.0	4274.0	1330.0	-1.0	2573.0	1454.0	-1.0	2057.0	1490.0	-1.0	3135.0	964.0	-1.0	1307.0	1576.0	-1.0	3207.0	1514.0	-1.0	2148.0	584.0	-1.0	1300.0	684.0	-1.0	994.0	
489.342	1874.0	-1.0	3466.0	1113.0	-1.0	1395.0	1963.0	-1.0	3337.0	1132.0	-1.0	1349.0	1635.0	-1.0	2841.0	1179.0	-1.0	1906.0	2045.0	-1.0	3881.0	4214.0	-1.0	4274.0	1331.0	-1.0	2573.0	1453.0	-1.0	2056.0	1489.0	-1.0	3134.0	963.0	-1.0	1308.0	1578.0	-1.0	3212.0	1516.0	-1.0	2149.0	586.0	-1.0	1302.0	685.0	-1.0	996.0	
489.841	1872.0	-1.0	3460.0	1111.0	-1.0	1391.0	1961.0	-1.0	3329.0	1130.0	-1.0	1345.0	1633.0	-1.0	2837.0	1176.0	-1.0	1902.0	2042.0	-1.0	3874.0	4211.0	-1.0	4274.0	1329.0	-1.0	2569.0	1451.0	-1.0	2054.0	1487.0	-1.0	3131.0	962.0	-1.0	1305.0	1578.0	-1.0	3216.0	1516.0	-1.0	2150.0	586.0	-1.0	1304.0	685.0	-1.0	997.0	
490.340	1869.0	-1.0	3451.0	1109.0	-1.0	1386.0	1957.0	-1.0	3316.0	1127.0	-1.0	1340.0	1629.0	-1.0	2829.0	1175.0	-1.0	1901.0	2038.0	-1.0	3864.0	4211.0	-1.0	4274.0	1326.0	-1.0	2561.0	1448.0	-1.0	2050.0	1485.0	-1.0	3122.0	959.0	-1.0	1302.0	1576.0	-1.0	3215.0	1515.0	-1.0	2147.0	585.0	-1.0	1303.0	685.0	-1.0	996.0	
490.839	1869.0	-1.0	3450.0	1108.0	-1.0	1385.0	1957.0	-1.0	3314.0	1127.0	-1.0	1339.0	1627.0	-1.0	2818.0	1176.0	-1.0	1902.0	2036.0	-1.0	3857.0	4214.0	-1.0	4274.0	1323.0	-1.0	2550.0	1444.0	-1.0	2045.0	1481.0	-1.0	3113.0	958.0	-1.0	1299.0	1574.0	-1.0	3210.0	1512.0	-1.0	2142.0	583.0	-1.0	1301.0	684.0	-1.0	995.0	
491.339	1870.0	-1.0	3461.0	1110.0	-1.0	1389.0	1959.0	-1.0	3329.0	1129.0	-1.0	1345.0	1629.0	-1.0	2832.0	1178.0	-1.0	1913.0	2036.0	-1.0	3870.0	4216.0	-1.0	4274.0	1323.0	-1.0	2546.0	1446.0	-1.0	2044.0	1482.0	-1.0	3110.0	958.0	-1.0	1299.0	1571.0	-1.0	3205.0	1511.0	-1.0	2138.0	582.0	-1.0	1296.0	684.0	-1.0	994.0	
491.838	1870.0	-1.0	3462.0	1109.0	-1.0	1389.0	1959.0	-1.0	3330.0	1129.0	-1.0	1347.0	1630.0	-1.0	2837.0	1180.0	-1.0	1919.0	2037.0	-1.0	3874.0	4219.0	-1.0	4274.0	1322.0	-1.0	2548.0	1449.0	-1.0	2054.0	1482.0	-1.0	3113.0	959.0	-1.0	1302.0	1572.0	-1.0	3210.0	1511.0	-1.0	2140.0	583.0	-1.0	1301.0	685.0	-1.0	997.0	
492.337	1867.0	-1.0	3458.0	1107.0	-1.0	1387.0	1956.0	-1.0	3323.0	1128.0	-1.0	1346.0	1629.0	-1.0	2832.0	1181.0	-1.0	1922.0	2036.0	-1.0	3870.0	4223.0	-1.0	4274.0	1321.0	-1.0	2547.0	1451.0	-1.0	2060.0	1480.0	-1.0	3113.0	959.0	-1.0	1303.0	1571.0	-1.0	3212.0	1510.0	-1.0	2141.0	583.0	-1.0	1304.0	686.0	-1.0	998.0	
492.836	1864.0	-1.0	3448.0	1105.0	-1.0	1382.0	1951.0	-1.0	3309.0	1126.0	-1.0	1341.0	1625.0	-1.0	2822.0	1181.0	-1.0	1922.0	2033.0	-1.0	3862.0	4226.0	-1.0	4274.0	1319.0	-1.0	2541.0	1449.0	-1.0	2060.0	1478.0	-1.0	3108.0	958.0	-1.0	1303.0	1570.0	-1.0	3210.0	1509.0	-1.0	2138.0	583.0	-1.0	1303.0	686.0	-1.0	998.0	
493.335	1865.0	-1.0	3454.0	1106.0	-1.0	1384.0	1953.0	-1.0	3318.0	1127.0	-1.0	1345.0	1625.0	-1.0	2817.0	1182.0	-1.0	1924.0	2034.0	-1.0	3863.0	4229.0	-1.0	4274.0	1317.0	-1.0	2536.0	1449.0	-1.0	2058.0	1476.0	-1.0	3104.0	957.0	-1.0	1301.0	1568.0	-1.0	3205.0	1506.0	-1.0	2134.0	581.0	-1.0	1299.0	685.0	-1.0	998.0	
493.834	1866.0	-1.0	3458.0	1106.0	-1.0	1387.0	1955.0	-1.0	3325.0	1128.0	-1.0	1347.0	1627.0	-1.0	2825.0	1184.0	-1.0	1930.0	2037.0	-1.0	3875.0	4231.0	-1.0	4274.0	1319.0	-1.0	2545.0	1454.0	-1.0	2073.0	1479.0	-1.0	3114.0	959.0	-1.0	1308.0	1569.0	-1.0	3211.0	1507.0	-1.0	2137.0	582.0	-1.0	1303.0	687.0	-1.0	1001.0	
494.333	1865.0	-1.0	3457.0	1107.0	-1.0	1388.0	1954.0	-1.0	3325.0	1128.0	-1.0	1348.0	1627.0	-1.0	2828.0	1185.0	-1.0	1935.0	2038.0	-1.0	3881.0	4235.0	-1.0	4274.0	1319.0	-1.0	2551.0	1459.0	-1.0	2087.0	1480.0	-1.0	3125.0	960.0	-1.0	1313.0	1570.0	-1.0	3221.0	1509.0	-1.0	2145.0	583.0	-1.0	1310.0	688.0	-1.0	1006.0	
494.832	1863.0	-1.0	3453.0	1106.0	-1.0	1388.0	1951.0	-1.0	3318.0	1126.0	-1.0	1348.0	1625.0	-1.0	2825.0	1186.0	-1.0	1938.0	2037.0	-1.0	3881.0	4238.0	-1.0	4274.0	1318.0	-1.0	2552.0	1461.0	-1.0	2094.0	1481.0	-1.0	3127.0	960.0	-1.0	1315.0	1570.0	-1.0	3225.0	1509.0	-1.0	2147.0	584.0	-1.0	1314.0	688.0	-1.0	1008.0	
495.332	1862.0	-1.0	3449.0	1105.0	-1.0	1388.0	1949.0	-1.0	3311.0	1128.0	-1.0	1348.0	1623.0	-1.0	2817.0	1188.0	-1.0	1940.0	2037.0	-1.0	3876.0	4241.0	-1.0	4275.0	1318.0	-1.0	2549.0	1460.0	-1.0	2089.0	1481.0	-1.0	3127.0	960.0	-1.0	1316.0	1570.0	-1.0	3229.0	1510.0	-1.0	2150.0	584.0	-1.0	1316.0	688.0	-1.0	1011.0	
495.831	1864.0	-1.0	3460.0	1108.0	-1.0	1395.0	1952.0	-1.0	3327.0	1129.0	-1.0	1354.0	1627.0	-1.0	2830.0	1186.0	-1.0	1934.0	2041.0	-1.0	3890.0	4234.0	-1.0	4274.0	1321.0	-1.0	2554.0	1460.0	-1.0	2088.0	1483.0	-1.0	3133.0	962.0	-1.0	1318.0	1571.0	-1.0	3231.0	1510.0	-1.0	2154.0	584.0	-1.0	1316.0	691.0	-1.0	1014.0	
496.330	1864.0	-1.0	3466.0	1109.0	-1.0	1400.0	1954.0	-1.0	3334.0	1130.0	-1.0	1356.0	1629.0	-1.0	2842.0	1184.0	-1.0	1931.0	2044.0	-1.0	3901.0	4229.0	-1.0	4275.0	1323.0	-1.0	2563.0	1464.0	-1.0	2099.0	1485.0	-1.0	3142.0	963.0	-1.0	1323.0	1573.0	-1.0	3237.0	1512.0	-1.0	2160.0	586.0	-1.0	1321.0	693.0	-1.0	1020.0	
496.830	1864.0	-1.0	3462.0	1108.0	-1.0	1399.0	1953.0	-1.0	3332.0	1129.0	-1.0	1354.0	1628.0	-1.0	2839.0	1181.0	-1.0	1925.0	2043.0	-1.0	3898.0	4224.0	-1.0	4274.0	1323.0	-1.0	2565.0	1467.0	-1.0	2106.0	1484.0	-1.0	3145.0	963.0	-1.0	1324.0	1573.0	-1.0	3242.0	1513.0	-1.0	2162.0	587.0	-1.0	1325.0	694.0	-1.0	1021.0	
497.329	1862.0	-1.0	3454.0	1107.0	-1.0	1397.0	1951.0	-1.0	3323.0	1126.0	-1.0	1349.0	1623.0	-1.0	2828.0	1175.0	-1.0	1911.0	2040.0	-1.0	3889.0	4217.0	-1.0	4274.0	1321.0	-1.0	2560.0	1465.0	-1.0	2103.0	1482.0	-1.0	3138.0	961.0	-1.0	1319.0	1572.0	-1.0	3240.0	1511.0	-1.0	2159.0	586.0	-1.0	1325.0	694.0	-1.0	1022.0	
497.828	1860.0	-1.0	3445.0	1106.0	-1.0	1393.0	1947.0	-1.0	3309.0	1124.0	-1.0	1344.0	1615.0	-1.0	2802.0	1169.0	-1.0	1892.0	2034.0	-1.0	3872.0	4211.0	-1.0	4274.0	1318.0	-1.0	2547.0	1462.0	-1.0	2096.0	1479.0	-1.0	3127.0	958.0	-1.0	1314.0	1570.0	-1.0	3234.0	1509.0	-1.0	2156.0	586.0	-1.0	1325.0	694.0	-1.0	1021.0	
498.328	1861.0	-1.0	3455.0	1107.0	-1.0	1399.0	1950.0	-1.0	3326.0	1124.0	-1.0	1347.0	1619.0	-1.0	2811.0	1164.0	-1.0	1883.0	2037.0	-1.0	3879.0	4185.0	-1.0	4274.0	1315.0	-1.0	2541.0	1465.0	-1.0	2099.0	1477.0	-1.0	3121.0	958.0	-1.0	1312.0	1568.0	-1.0	3228.0	1508.0	-1.0	2155.0	584.0	-1.0	1320.0	693.0	-1.0	1020.0	
498.827	1863.0	-1.0	3464.0	1107.0	-1.0	1404.0	1954.0	-1.0	3338.0	1125.0	-1.0	1350.0	1624.0	-1.0	2826.0	1167.0	-1.0	1894.0	2039.0	-1.0	3886.0	4180.0	-1.0	4274.0	1315.0	-1.0	2546.0	1475.0	-1.0	2123.0	1478.0	-1.0	3126.0	959.0	-1.0	1317.0	1569.0	-1.0	3229.0	1510.0	-1.0	2159.0	585.0	-1.0	1320.0	694.0	-1.0	1021.0	
499.326	1863.0	-1.0	3467.0	1106.0	-1.0	1405.0	1954.0	-1.0	3340.0	1124.0	-1.0	1352.0	1626.0	-1.0	2840.0	1172.0	-1.0	1910.0	2039.0	-1.0	3892.0	4183.0	-1.0	4274.0	1314.0	-1.0	2550.0	1484.0	-1.0	2145.0	1478.0	-1.0	3133.0	960.0	-1.0	1322.0	1568.0	-1.0	3234.0	1512.0	-1.0	2167.0	585.0	-1.0	1322.0	694.0	-1.0	1023.0	
499.825	1863.0	-1.0	3467.0	1107.0	-1.0	1408.0	1954.0	-1.0	3341.0	1124.0	-1.0	1353.0	1632.0	-1.0	2857.0	1181.0	-1.0	1933.0	2041.0	-1.0	3898.0	4186.0	-1.0	4274.0	1314.0	-1.0	2553.0	1491.0	-1.0	2156.0	1478.0	-1.0	3136.0	961.0	-1.0	1326.0	1569.0	-1.0	3236.0	1512.0	-1.0	2173.0	584.0	-1.0	1324.0	693.0	-1.0	1025.0	
500.325	1864.0	-1.0	3475.0	1109.0	-1.0	1414.0	1956.0	-1.0	3347.0	1125.0	-1.0	1357.0	1638.0	-1.0	2874.0	1194.0	-1.0	1970.0	2044.0	-1.0	3907.0	4196.0	-1.0	4274.0	1315.0	-1.0	2556.0	1493.0	-1.0	2157.0	1479.0	-1.0	3138.0	961.0	-1.0	1329.0	1567.0	-1.0	3238.0	1513.0	-1.0	2179.0	583.0	-1.0	1322.0	692.0	-1.0	1025.0	
500.824	1868.0	-1.0	3496.0	1113.0	-1.0	1427.0	1961.0	-1.0	3371.0	1130.0	-1.0	1370.0	1648.0	-1.0	2901.0	1211.0	-1.0	2010.0	2051.0	-1.0	3926.0	4210.0	-1.0	4274.0	1318.0	-1.0	2564.0	1496.0	-1.0	2164.0	1481.0	-1.0	3146.0	964.0	-1.0	1334.0	1566.0	-1.0	3237.0	1512.0	-1.0	2183.0	582.0	-1.0	1319.0	691.0	-1.0	1024.0	
501.323	1871.0	-1.0	3513.0	1115.0	-1.0	1436.0	1964.0	-1.0	3386.0	1134.0	-1.0	1380.0	1658.0	-1.0	2940.0	1228.0	-1.0	2057.0	2056.0	-1.0	3952.0	4223.0	-1.0	4275.0	1324.0	-1.0	2583.0	1502.0	-1.0	2180.0	1485.0	-1.0	3166.0	967.0	-1.0	1344.0	1567.0	-1.0	3245.0	1515.0	-1.0	2191.0	582.0	-1.0	1319.0	692.0	-1.0	1027.0	
501.822	1873.0	-1.0	3523.0	1116.0	-1.0	1442.0	1965.0	-1.0	3395.0	1136.0	-1.0	1387.0	1668.0	-1.0	2972.0	1239.0	-1.0	2082.0	2060.0	-1.0	3967.0	4232.0	-1.0	4274.0	1329.0	-1.0	2603.0	1507.0	-1.0	2193.0	1490.0	-1.0	3185.0	970.0	-1.0	1355.0	1570.0	-1.0	3259.0	1518.0	-1.0	2203.0	583.0	-1.0	1326.0	693.0	-1.0	1032.0	
502.322	1874.0	-1.0	3528.0	1116.0	-1.0	1443.0	1965.0	-1.0	3394.0	1138.0	-1.0	1392.0	1678.0	-1.0	2999.0	1249.0	-1.0	2103.0	2062.0	-1.0	3976.0	4239.0	-1.0	4274.0	1331.0	-1.0	2614.0	1508.0	-1.0	2196.0	1492.0	-1.0	3197.0	972.0	-1.0	1360.0	1571.0	-1.0	3269.0	1519.0	-1.0	2211.0	583.0	-1.0	1330.0	694.0	-1.0	1036.0	
502.821	1874.0	-1.0	3528.0	1115.0	-1.0	1442.0	1962.0	-1.0	3385.0	1139.0	-1.0	1393.0	1684.0	-1.0	3017.0	1256.0	-1.0	2115.0	2061.0	-1.0	3974.0	4246.0	-1.0	4274.0	1332.0	-1.0	2619.0	1503.0	-1.0	2187.0	1493.0	-1.0	3202.0	972.0	-1.0	1361.0	1571.0	-1.0	3271.0	1519.0	-1.0	2211.0	583.0	-1.0	1330.0	693.0	-1.0	1036.0	
503.321	1875.0	-1.0	3531.0	1116.0	-1.0	1442.0	1961.0	-1.0	3380.0	1141.0	-1.0	1395.0	1688.0	-1.0	3025.0	1262.0	-1.0	2126.0	2060.0	-1.0	3970.0	4250.0	-1.0	4274.0	1331.0	-1.0	2616.0	1495.0	-1.0	2170.0	1491.0	-1.0	3201.0	971.0	-1.0	1358.0	1568.0	-1.0	3269.0	1516.0	-1.0	2208.0	580.0	-1.0	1325.0	691.0	-1.0	1032.0	
503.820	1876.0	-1.0	3540.0	1116.0	-1.0	1445.0	1962.0	-1.0	3386.0	1143.0	-1.0	1399.0	1695.0	-1.0	3042.0	1266.0	-1.0	2135.0	2061.0	-1.0	3977.0	4254.0	-1.0	4274.0	1332.0	-1.0	2618.0	1489.0	-1.0	2156.0	1494.0	-1.0	3203.0	971.0	-1.0	1357.0	1566.0	-1.0	3263.0	1515.0	-1.0	2201.0	578.0	-1.0	1320.0	688.0	-1.0	1027.0	
504.319	1878.0	-1.0	3550.0	1117.0	-1.0	1448.0	1962.0	-1.0	3390.0	1146.0	-1.0	1404.0	1697.0	-1.0	3051.0	1259.0	-1.0	2119.0	2060.0	-1.0	3981.0	4254.0	-1.0	4274.0	1333.0	-1.0	2624.0	1477.0	-1.0	2134.0	1495.0	-1.0	3213.0	970.0	-1.0	1358.0	1568.0	-1.0	3270.0	1514.0	-1.0	2202.0	579.0	-1.0	1323.0	687.0	-1.0	1025.0	
504.818	1877.0	-1.0	3549.0	1117.0	-1.0	1449.0	1961.0	-1.0	3387.0	1145.0	-1.0	1403.0	1694.0	-1.0	3045.0	1255.0	-1.0	2109.0	2058.0	-1.0	3977.0	4256.0	-1.0	4274.0	1331.0	-1.0	2624.0	1465.0	-1.0	2119.0	1495.0	-1.0	3214.0	969.0	-1.0	1356.0	1567.0	-1.0	3275.0	1513.0	-1.0	2201.0	579.0	-1.0	1326.0	685.0	-1.0	1023.0	
505.317	1874.0	-1.0	3542.0	1116.0	-1.0	1446.0	1957.0	-1.0	3377.0	1141.0	-1.0	1397.0	1689.0	-1.0	3033.0	1252.0	-1.0	2103.0	2054.0	-1.0	3969.0	4257.0	-1.0	4274.0	1328.0	-1.0	2616.0	1456.0	-1.0	2103.0	1492.0	-1.0	3209.0	966.0	-1.0	1351.0	1565.0	-1.0	3274.0	1510.0	-1.0	2195.0	578.0	-1.0	1326.0	684.0	-1.0	1019.0	
505.817	1873.0	-1.0	3536.0	1115.0	-1.0	1443.0	1955.0	-1.0	3368.0	1139.0	-1.0	1393.0	1684.0	-1.0	3019.0	1245.0	-1.0	2087.0	2049.0	-1.0	3958.0	4258.0	-1.0	4274.0	1325.0	-1.0	2607.0	1445.0	-1.0	2081.0	1489.0	-1.0	3200.0	964.0	-1.0	1344.0	1563.0	-1.0	3268.0	1507.0	-1.0	2187.0	577.0	-1.0	1323.0	681.0	-1.0	1015.0	
506.316	1872.0	-1.0	3543.0	1113.0	-1.0	1443.0	1955.0	-1.0	3377.0	1139.0	-1.0	1394.0	1685.0	-1.0	3024.0	1240.0	-1.0	2073.0	2050.0	-1.0	3960.0	4256.0	-1.0	4274.0	1324.0	-1.0	2601.0	1439.0	-1.0	2066.0	1489.0	-1.0	3196.0	963.0	-1.0	1341.0	1561.0	-1.0	3259.0	1505.0	-1.0	2179.0	575.0	-1.0	1316.0	679.0	-1.0	1012.0	
506.815	1871.0	-1.0	3546.0	1112.0	-1.0	1442.0	1956.0	-1.0	3384.0	1138.0	-1.0	1396.0	1689.0	-1.0	3037.0	1233.0	-1.0	2058.0	2051.0	-1.0	3968.0	4248.0	-1.0	4274.0	1324.0	-1.0	2607.0	1436.0	-1.0	2065.0	1490.0	-1.0	3205.0	964.0	-1.0	1344.0	1559.0	-1.0	3260.0	1505.0	-1.0	2179.0	575.0	-1.0	1314.0	681.0	-1.0	1011.0	
507.316	1870.0	-1.0	3545.0	1110.0	-1.0	1438.0	1956.0	-1.0	3386.0	1137.0	-1.0	1396.0	1690.0	-1.0	3046.0	1228.0	-1.0	2045.0	2051.0	-1.0	3973.0	4234.0	-1.0	4274.0	1323.0	-1.0	2609.0	1439.0	-1.0	2073.0	1491.0	-1.0	3212.0	965.0	-1.0	1347.0	1559.0	-1.0	3260.0	1505.0	-1.0	2179.0	575.0	-1.0	1314.0	680.0	-1.0	1010.0	
507.815	1869.0	-1.0	3541.0	1108.0	-1.0	1436.0	1956.0	-1.0	3387.0	1138.0	-1.0	1396.0	1691.0	-1.0	3048.0	1223.0	-1.0	2032.0	2052.0	-1.0	3975.0	4214.0	-1.0	4274.0	1322.0	-1.0	2607.0	1438.0	-1.0	2071.0	1490.0	-1.0	3212.0	966.0	-1.0	1350.0	1558.0	-1.0	3256.0	1504.0	-1.0	2176.0	574.0	-1.0	1314.0	677.0	-1.0	1007.0	
508.314	1867.0	-1.0	3539.0	1107.0	-1.0	1430.0	1958.0	-1.0	3395.0	1140.0	-1.0	1400.0	1689.0	-1.0	3046.0	1206.0	-1.0	1986.0	2054.0	-1.0	3978.0	4136.0	-1.0	4274.0	1321.0	-1.0	2604.0	1426.0	-1.0	2045.0	1490.0	-1.0	3214.0	968.0	-1.0	1352.0	1557.0	-1.0	3253.0	1504.0	-1.0	2175.0	573.0	-1.0	1313.0	678.0	-1.0	1006.0	
508.813	1867.0	-1.0	3537.0	1103.0	-1.0	1420.0	1962.0	-1.0	3404.0	1143.0	-1.0	1402.0	1685.0	-1.0	3038.0	1190.0	-1.0	1947.0	2052.0	-1.0	3974.0	4072.0	-1.0	4274.0	1319.0	-1.0	2597.0	1417.0	-1.0	2026.0	1488.0	-1.0	3208.0	968.0	-1.0	1349.0	1555.0	-1.0	3245.0	1503.0	-1.0	2168.0	572.0	-1.0	1309.0	677.0	-1.0	1003.0	
509.312	1867.0	-1.0	3537.0	1102.0	-1.0	1416.0	1963.0	-1.0	3403.0	1145.0	-1.0	1403.0	1681.0	-1.0	3024.0	1184.0	-1.0	1930.0	2048.0	-1.0	3960.0	4076.0	-1.0	4274.0	1316.0	-1.0	2586.0	1409.0	-1.0	2004.0	1487.0	-1.0	3198.0	966.0	-1.0	1342.0	1551.0	-1.0	3228.0	1497.0	-1.0	2151.0	569.0	-1.0	1298.0	674.0	-1.0	995.0	
509.811	1867.0	-1.0	3539.0	1103.0	-1.0	1417.0	1960.0	-1.0	3399.0	1145.0	-1.0	1403.0	1681.0	-1.0	3020.0	1181.0	-1.0	1924.0	2046.0	-1.0	3953.0	4102.0	-1.0	4274.0	1315.0	-1.0	2579.0	1402.0	-1.0	1986.0	1487.0	-1.0	3191.0	964.0	-1.0	1333.0	1547.0	-1.0	3210.0	1490.0	-1.0	2129.0	566.0	-1.0	1283.0	670.0	-1.0	984.0	
510.311	1865.0	-1.0	3533.0	1103.0	-1.0	1412.0	1957.0	-1.0	3388.0	1141.0	-1.0	1395.0	1681.0	-1.0	3022.0	1185.0	-1.0	1936.0	2044.0	-1.0	3948.0	4124.0	-1.0	4274.0	1315.0	-1.0	2580.0	1406.0	-1.0	1992.0	1486.0	-1.0	3193.0	961.0	-1.0	1326.0	1546.0	-1.0	3201.0	1485.0	-1.0	2110.0	564.0	-1.0	1276.0	667.0	-1.0	975.0	
510.810	1862.0	-1.0	3519.0	1100.0	-1.0	1402.0	1951.0	-1.0	3372.0	1135.0	-1.0	1382.0	1679.0	-1.0	3020.0	1188.0	-1.0	1947.0	2041.0	-1.0	3940.0	4141.0	-1.0	4274.0	1313.0	-1.0	2576.0	1412.0	-1.0	2004.0	1485.0	-1.0	3189.0	956.0	-1.0	1315.0	1543.0	-1.0	3192.0	1478.0	-1.0	2090.0	563.0	-1.0	1270.0	664.0	-1.0	965.0	
511.309	1858.0	-1.0	3502.0	1096.0	-1.0	1390.0	1945.0	-1.0	3350.0	1128.0	-1.0	1368.0	1677.0	-1.0	3014.0	1192.0	-1.0	1956.0	2036.0	-1.0	3930.0	4157.0	-1.0	4274.0	1312.0	-1.0	2572.0	1416.0	-1.0	2012.0	1482.0	-1.0	3180.0	950.0	-1.0	1300.0	1540.0	-1.0	3178.0	1469.0	-1.0	2066.0	560.0	-1.0	1261.0	659.0	-1.0	953.0	
511.809	1857.0	-1.0	3497.0	1093.0	-1.0	1381.0	1945.0	-1.0	3345.0	1124.0	-1.0	1359.0	1677.0	-1.0	3010.0	1197.0	-1.0	1971.0	2035.0	-1.0	3925.0	4176.0	-1.0	4274.0	1310.0	-1.0	2566.0	1417.0	-1.0	2012.0	1480.0	-1.0	3170.0	944.0	-1.0	1285.0	1536.0	-1.0	3161.0	1460.0	-1.0	2040.0	557.0	-1.0	1249.0	653.0	-1.0	939.0	
512.308	1857.0	-1.0	3496.0	1090.0	-1.0	1377.0	1945.0	-1.0	3345.0	1121.0	-1.0	1353.0	1679.0	-1.0	3018.0	1205.0	-1.0	1991.0	2039.0	-1.0	3934.0	4197.0	-1.0	4274.0	1314.0	-1.0	2575.0	1421.0	-1.0	2019.0	1482.0	-1.0	3176.0	941.0	-1.0	1276.0	1534.0	-1.0	3150.0	1454.0	-1.0	2021.0	556.0	-1.0	1241.0	650.0	-1.0	928.0	
512.807	1856.0	-1.0	3494.0	1089.0	-1.0	1372.0	1943.0	-1.0	3344.0	1118.0	-1.0	1347.0	1681.0	-1.0	3027.0	1212.0	-1.0	2013.0	2042.0	-1.0	3944.0	4213.0	-1.0	4274.0	1316.0	-1.0	2583.0	1429.0	-1.0	2040.0	1483.0	-1.0	3180.0	938.0	-1.0	1270.0	1535.0	-1.0	3151.0	1450.0	-1.0	2012.0	556.0	-1.0	1242.0	647.0	-1.0	923.0	
513.306	1854.0	-1.0	3489.0	1085.0	-1.0	1366.0	1942.0	-1.0	3340.0	1112.0	-1.0	1339.0	1684.0	-1.0	3034.0	1221.0	-1.0	2035.0	2044.0	-1.0	3948.0	4224.0	-1.0	4274.0	1316.0	-1.0	2587.0	1446.0	-1.0	2075.0	1482.0	-1.0	3179.0	935.0	-1.0	1261.0	1535.0	-1.0	3154.0	1447.0	-1.0	2005.0	557.0	-1.0	1245.0	645.0	-1.0	918.0	
513.806	1852.0	-1.0	3481.0	1082.0	-1.0	1358.0	1938.0	-1.0	3330.0	1107.0	-1.0	1331.0	1685.0	-1.0	3040.0	1230.0	-1.0	2057.0	2043.0	-1.0	3948.0	4234.0	-1.0	4274.0	1315.0	-1.0	2585.0	1463.0	-1.0	2108.0	1480.0	-1.0	3174.0	930.0	-1.0	1252.0	1534.0	-1.0	3150.0	1444.0	-1.0	1995.0	555.0	-1.0	1244.0	641.0	-1.0	910.0	
514.305	1851.0	-1.0	3476.0	1080.0	-1.0	1352.0	1937.0	-1.0	3323.0	1104.0	-1.0	1325.0	1686.0	-1.0	3039.0	1241.0	-1.0	2084.0	2043.0	-1.0	3943.0	4241.0	-1.0	4274.0	1313.0	-1.0	2579.0	1480.0	-1.0	2141.0	1478.0	-1.0	3164.0	926.0	-1.0	1242.0	1531.0	-1.0	3142.0	1438.0	-1.0	1984.0	554.0	-1.0	1240.0	638.0	-1.0	901.0	
514.804	1852.0	-1.0	3481.0	1079.0	-1.0	1351.0	1938.0	-1.0	3330.0	1103.0	-1.0	1325.0	1692.0	-1.0	3050.0	1255.0	-1.0	2117.0	2046.0	-1.0	3949.0	4247.0	-1.0	4274.0	1313.0	-1.0	2575.0	1502.0	-1.0	2183.0	1476.0	-1.0	3157.0	924.0	-1.0	1234.0	1528.0	-1.0	3132.0	1435.0	-1.0	1975.0	552.0	-1.0	1234.0	634.0	-1.0	892.0	
515.304	1852.0	-1.0	3484.0	1078.0	-1.0	1351.0	1938.0	-1.0	3335.0	1101.0	-1.0	1323.0	1696.0	-1.0	3066.0	1271.0	-1.0	2157.0	2048.0	-1.0	3957.0	4252.0	-1.0	4274.0	1313.0	-1.0	2580.0	1528.0	-1.0	2232.0	1477.0	-1.0	3160.0	924.0	-1.0	1233.0	1529.0	-1.0	3129.0	1434.0	-1.0	1971.0	552.0	-1.0	1230.0	632.0	-1.0	886.0	
515.803	1851.0	-1.0	3482.0	1078.0	-1.0	1350.0	1938.0	-1.0	3334.0	1099.0	-1.0	1321.0	1698.0	-1.0	3072.0	1285.0	-1.0	2192.0	2048.0	-1.0	3959.0	4255.0	-1.0	4274.0	1313.0	-1.0	2583.0	1552.0	-1.0	2276.0	1476.0	-1.0	3164.0	924.0	-1.0	1234.0	1530.0	-1.0	3132.0	1434.0	-1.0	1973.0	553.0	-1.0	1235.0	631.0	-1.0	883.0	
516.302	1850.0	-1.0	3479.0	1078.0	-1.0	1347.0	1936.0	-1.0	3330.0	1099.0	-1.0	1320.0	1696.0	-1.0	3067.0	1286.0	-1.0	2192.0	2044.0	-1.0	3952.0	4258.0	-1.0	4274.0	1313.0	-1.0	2583.0	1544.0	-1.0	2258.0	1477.0	-1.0	3164.0	924.0	-1.0	1233.0	1529.0	-1.0	3135.0	1435.0	-1.0	1972.0	553.0	-1.0	1236.0	630.0	-1.0	880.0	
516.801	1848.0	-1.0	3470.0	1078.0	-1.0	1345.0	1933.0	-1.0	3319.0	1098.0	-1.0	1317.0	1690.0	-1.0	3054.0	1282.0	-1.0	2182.0	2039.0	-1.0	3938.0	4260.0	-1.0	4274.0	1311.0	-1.0	2577.0	1529.0	-1.0	2228.0	1475.0	-1.0	3160.0	923.0	-1.0	1231.0	1529.0	-1.0	3130.0	1433.0	-1.0	1969.0	552.0	-1.0	1233.0	630.0	-1.0	874.0	
517.300	1847.0	-1.0	3465.0	1078.0	-1.0	1344.0	1931.0	-1.0	3313.0	1098.0	-1.0	1316.0	1683.0	-1.0	3034.0	1280.0	-1.0	2177.0	2032.0	-1.0	3922.0	4262.0	-1.0	4274.0	1306.0	-1.0	2565.0	1523.0	-1.0	2216.0	1474.0	-1.0	3151.0	922.0	-1.0	1227.0	1527.0	-1.0	3122.0	1432.0	-1.0	1964.0	551.0	-1.0	1229.0	628.0	-1.0	870.0	
517.800	1848.0	-1.0	3470.0	1079.0	-1.0	1346.0	1932.0	-1.0	3320.0	1098.0	-1.0	1318.0	1682.0	-1.0	3028.0	1281.0	-1.0	2175.0	2032.0	-1.0	3920.0	4263.0	-1.0	4274.0	1305.0	-1.0	2556.0	1522.0	-1.0	2210.0	1473.0	-1.0	3145.0	923.0	-1.0	1224.0	1525.0	-1.0	3113.0	1430.0	-1.0	1958.0	549.0	-1.0	1222.0	628.0	-1.0	867.0	
518.299	1847.0	-1.0	3469.0	1080.0	-1.0	1347.0	1932.0	-1.0	3322.0	1098.0	-1.0	1318.0	1678.0	-1.0	3022.0	1279.0	-1.0	2171.0	2030.0	-1.0	3916.0	4264.0	-1.0	4274.0	1304.0	-1.0	2556.0	1518.0	-1.0	2205.0	1473.0	-1.0	3149.0	923.0	-1.0	1225.0	1525.0	-1.0	3113.0	1431.0	-1.0	1958.0	550.0	-1.0	1221.0	629.0	-1.0	864.0	
518.798	1847.0	-1.0	3462.0	1080.0	-1.0	1345.0	1930.0	-1.0	3316.0	1097.0	-1.0	1315.0	1672.0	-1.0	3004.0	1274.0	-1.0	2162.0	2026.0	-1.0	3904.0	4263.0	-1.0	4274.0	1301.0	-1.0	2549.0	1514.0	-1.0	2200.0	1472.0	-1.0	3145.0	922.0	-1.0	1225.0	1525.0	-1.0	3112.0	1431.0	-1.0	1957.0	550.0	-1.0	1221.0	629.0	-1.0	863.0	
519.297	1844.0	-1.0	3451.0	1081.0	-1.0	1341.0	1926.0	-1.0	3304.0	1095.0	-1.0	1310.0	1662.0	-1.0	2974.0	1269.0	-1.0	2150.0	2020.0	-1.0	3886.0	4264.0	-1.0	4274.0	1297.0	-1.0	2534.0	1510.0	-1.0	2192.0	1470.0	-1.0	3133.0	920.0	-1.0	1220.0	1524.0	-1.0	3107.0	1429.0	-1.0	1952.0	549.0	-1.0	1218.0	629.0	-1.0	861.0	
519.797	1841.0	-1.0	3439.0	1080.0	-1.0	1338.0	1923.0	-1.0	3291.0	1093.0	-1.0	1305.0	1652.0	-1.0	2943.0	1266.0	-1.0	2141.0	2015.0	-1.0	3869.0	4265.0	-1.0	4274.0	1292.0	-1.0	2521.0	1508.0	-1.0	2191.0	1466.0	-1.0	3121.0	918.0	-1.0	1216.0	1522.0	-1.0	3102.0	1427.0	-1.0	1948.0	548.0	-1.0	1215.0	630.0	-1.0	861.0	
520.296	1842.0	-1.0	3440.0	1081.0	-1.0	1340.0	1925.0	-1.0	3299.0	1093.0	-1.0	1305.0	1646.0	-1.0	2919.0	1263.0	-1.0	2135.0	2016.0	-1.0	3861.0	4264.0	-1.0	4274.0	1289.0	-1.0	2511.0	1508.0	-1.0	2188.0	1464.0	-1.0	3110.0	917.0	-1.0	1213.0	1522.0	-1.0	3095.0	1426.0	-1.0	1945.0	547.0	-1.0	1211.0	633.0	-1.0	861.0	
520.795	1842.0	-1.0	3439.0	1082.0	-1.0	1340.0	1927.0	-1.0	3303.0	1092.0	-1.0	1306.0	1641.0	-1.0	2909.0	1259.0	-1.0	2127.0	2015.0	-1.0	3862.0	4264.0	-1.0	4275.0	1289.0	-1.0	2507.0	1509.0	-1.0	2185.0	1464.0	-1.0	3108.0	919.0	-1.0	1214.0	1521.0	-1.0	3087.0	1426.0	-1.0	1943.0	547.0	-1.0	1206.0	634.0	-1.0	861.0	
521.294	1841.0	-1.0	3433.0	1082.0	-1.0	1339.0	1926.0	-1.0	3299.0	1092.0	-1.0	1304.0	1635.0	-1.0	2893.0	1254.0	-1.0	2115.0	2013.0	-1.0	3855.0	4264.0	-1.0	4275.0	1289.0	-1.0	2506.0	1508.0	-1.0	2181.0	1464.0	-1.0	3106.0	920.0	-1.0	1216.0	1522.0	-1.0	3090.0	1429.0	-1.0	1945.0	548.0	-1.0	1207.0	637.0	-1.0	864.0	
521.794	1839.0	-1.0	3422.0	1080.0	-1.0	1335.0	1924.0	-1.0	3288.0	1090.0	-1.0	1300.0	1627.0	-1.0	2871.0	1249.0	-1.0	2101.0	2008.0	-1.0	3840.0	4265.0	-1.0	4275.0	1288.0	-1.0	2502.0	1502.0	-1.0	2172.0	1464.0	-1.0	3103.0	920.0	-1.0	1217.0	1523.0	-1.0	3089.0	1430.0	-1.0	1946.0	548.0	-1.0	1209.0	640.0	-1.0	868.0	
522.293	1837.0	-1.0	3411.0	1079.0	-1.0	1331.0	1920.0	-1.0	3274.0	1088.0	-1.0	1296.0	1620.0	-1.0	2852.0	1244.0	-1.0	2090.0	2003.0	-1.0	3824.0	4265.0	-1.0	4275.0	1287.0	-1.0	2495.0	1498.0	-1.0	2163.0	1463.0	-1.0	3095.0	920.0	-1.0	1216.0	1523.0	-1.0	3087.0	1430.0	-1.0	1946.0	547.0	-1.0	1207.0	642.0	-1.0	870.0	
522.792	1836.0	-1.0	3402.0	1080.0	-1.0	1328.0	1918.0	-1.0	3261.0	1089.0	-1.0	1294.0	1613.0	-1.0	2830.0	1241.0	-1.0	2081.0	1998.0	-1.0	3805.0	4265.0	-1.0	4275.0	1286.0	-1.0	2486.0	1494.0	-1.0	2152.0	1461.0	-1.0	3086.0	920.0	-1.0	1216.0	1523.0	-1.0	3084.0	1431.0	-1.0	1946.0	548.0	-1.0	1206.0	643.0	-1.0	872.0	
523.291	1839.0	-1.0	3404.0	1081.0	-1.0	1330.0	1921.0	-1.0	3265.0	1091.0	-1.0	1297.0	1610.0	-1.0	2814.0	1240.0	-1.0	2079.0	1998.0	-1.0	3796.0	4265.0	-1.0	4275.0	1284.0	-1.0	2480.0	1490.0	-1.0	2141.0	1461.0	-1.0	3079.0	920.0	-1.0	1215.0	1523.0	-1.0	3079.0	1431.0	-1.0	1946.0	548.0	-1.0	1204.0	645.0	-1.0	874.0	
523.791	1841.0	-1.0	3408.0	1082.0	-1.0	1333.0	1924.0	-1.0	3272.0	1093.0	-1.0	1301.0	1611.0	-1.0	2818.0	1240.0	-1.0	2079.0	1999.0	-1.0	3801.0	4266.0	-1.0	4274.0	1288.0	-1.0	2484.0	1490.0	-1.0	2139.0	1464.0	-1.0	3083.0	924.0	-1.0	1220.0	1524.0	-1.0	3078.0	1434.0	-1.0	1948.0	550.0	-1.0	1206.0	648.0	-1.0	876.0	
524.290	1841.0	-1.0	3406.0	1084.0	-1.0	1334.0	1925.0	-1.0	3273.0	1095.0	-1.0	1303.0	1612.0	-1.0	2822.0	1240.0	-1.0	2078.0	2000.0	-1.0	3803.0	4266.0	-1.0	4274.0	1291.0	-1.0	2490.0	1492.0	-1.0	2141.0	1466.0	-1.0	3089.0	926.0	-1.0	1225.0	1528.0	-1.0	3089.0	1438.0	-1.0	1958.0	552.0	-1.0	1214.0	652.0	-1.0	883.0	
524.789	1841.0	-1.0	3402.0	1084.0	-1.0	1333.0	1925.0	-1.0	3269.0	1096.0	-1.0	1303.0	1611.0	-1.0	2819.0	1240.0	-1.0	2077.0	2000.0	-1.0	3800.0	4266.0	-1.0	4274.0	1291.0	-1.0	2491.0	1493.0	-1.0	2143.0	1466.0	-1.0	3091.0	927.0	-1.0	1227.0	1530.0	-1.0	3096.0	1441.0	-1.0	1965.0	554.0	-1.0	1220.0	656.0	-1.0	889.0	
525.289	1841.0	-1.0	3397.0	1084.0	-1.0	1332.0	1923.0	-1.0	3262.0	1096.0	-1.0	1302.0	1608.0	-1.0	2812.0	1241.0	-1.0	2077.0	1999.0	-1.0	3794.0	4266.0	-1.0	4274.0	1291.0	-1.0	2489.0	1493.0	-1.0	2143.0	1467.0	-1.0	3090.0	927.0	-1.0	1227.0	1530.0	-1.0	3099.0	1442.0	-1.0	1968.0	556.0	-1.0	1224.0	658.0	-1.0	893.0	
525.788	1844.0	-1.0	3402.0	1086.0	-1.0	1335.0	1927.0	-1.0	3272.0	1099.0	-1.0	1306.0	1609.0	-1.0	2808.0	1243.0	-1.0	2081.0	2000.0	-1.0	3794.0	4266.0	-1.0	4274.0	1291.0	-1.0	2488.0	1493.0	-1.0	2141.0	1468.0	-1.0	3088.0	927.0	-1.0	1227.0	1533.0	-1.0	3099.0	1443.0	-1.0	1969.0	556.0	-1.0	1225.0	658.0	-1.0	894.0	
526.287	1847.0	-1.0	3410.0	1088.0	-1.0	1338.0	1931.0	-1.0	3284.0	1101.0	-1.0	1310.0	1613.0	-1.0	2821.0	1246.0	-1.0	2087.0	2004.0	-1.0	3806.0	4266.0	-1.0	4275.0	1295.0	-1.0	2501.0	1498.0	-1.0	2153.0	1470.0	-1.0	3103.0	929.0	-1.0	1233.0	1535.0	-1.0	3100.0	1446.0	-1.0	1971.0	558.0	-1.0	1227.0	661.0	-1.0	897.0	
526.786	1847.0	-1.0	3410.0	1087.0	-1.0	1338.0	1932.0	-1.0	3287.0	1101.0	-1.0	1311.0	1615.0	-1.0	2829.0	1246.0	-1.0	2088.0	2006.0	-1.0	3814.0	4266.0	-1.0	4274.0	1296.0	-1.0	2507.0	1501.0	-1.0	2158.0	1473.0	-1.0	3109.0	931.0	-1.0	1236.0	1537.0	-1.0	3110.0	1448.0	-1.0	1978.0	560.0	-1.0	1233.0	664.0	-1.0	902.0	
527.285	1846.0	-1.0	3406.0	1087.0	-1.0	1337.0	1931.0	-1.0	3284.0	1100.0	-1.0	1309.0	1615.0	-1.0	2829.0	1246.0	-1.0	2085.0	2006.0	-1.0	3814.0	4266.0	-1.0	4274.0	1296.0	-1.0	2506.0	1499.0	-1.0	2155.0	1473.0	-1.0	3107.0	931.0	-1.0	1235.0	1538.0	-1.0	3114.0	1449.0	-1.0	1980.0	562.0	-1.0	1236.0	665.0	-1.0	904.0	
527.784	1846.0	-1.0	3402.0	1086.0	-1.0	1336.0	1930.0	-1.0	3278.0	1099.0	-1.0	1307.0	1612.0	-1.0	2821.0	1244.0	-1.0	2081.0	2005.0	-1.0	3810.0	4267.0	-1.0	4274.0	1295.0	-1.0	2503.0	1495.0	-1.0	2148.0	1472.0	-1.0	3102.0	930.0	-1.0	1233.0	1538.0	-1.0	3114.0	1449.0	-1.0	1980.0	562.0	-1.0	1237.0	665.0	-1.0	905.0	
528.283	1847.0	-1.0	3404.0	1086.0	-1.0	1337.0	1932.0	-1.0	3282.0	1099.0	-1.0	1306.0	1610.0	-1.0	2811.0	1243.0	-1.0	2076.0	2005.0	-1.0	3805.0	4266.0	-1.0	4274.0	1293.0	-1.0	2496.0	1490.0	-1.0	2134.0	1470.0	-1.0	3094.0	929.0	-1.0	1230.0	1537.0	-1.0	3108.0	1448.0	-1.0	1977.0	561.0	-1.0	1234.0	665.0	-1.0	905.0	
528.782	1849.0	-1.0	3408.0	1087.0	-1.0	1338.0	1935.0	-1.0	3290.0	1100.0	-1.0	1308.0	1612.0	-1.0	2815.0	1241.0	-1.0	2072.0	2007.0	-1.0	3812.0	4267.0	-1.0	4274.0	1294.0	-1.0	2492.0	1488.0	-1.0	2127.0	1471.0	-1.0	3092.0	930.0	-1.0	1230.0	1536.0	-1.0	3101.0	1446.0	-1.0	1974.0	560.0	-1.0	1230.0	665.0	-1.0	904.0	
529.282	1848.0	-1.0	3407.0	1085.0	-1.0	1339.0	1934.0	-1.0	3289.0	1099.0	-1.0	1306.0	1612.0	-1.0	2817.0	1237.0	-1.0	2066.0	2007.0	-1.0	3814.0	4266.0	-1.0	4274.0	1294.0	-1.0	2496.0	1489.0	-1.0	2132.0	1473.0	-1.0	3096.0	932.0	-1.0	1235.0	1538.0	-1.0	3105.0	1449.0	-1.0	1979.0	562.0	-1.0	1233.0	668.0	-1.0	906.0	
529.781	1846.0	-1.0	3402.0	1083.0	-1.0	1337.0	1932.0	-1.0	3284.0	1097.0	-1.0	1304.0	1610.0	-1.0	2813.0	1234.0	-1.0	2059.0	2006.0	-1.0	3810.0	4266.0	-1.0	4275.0	1293.0	-1.0	2495.0	1490.0	-1.0	2136.0	1473.0	-1.0	3097.0	934.0	-1.0	1239.0	1539.0	-1.0	3109.0	1451.0	-1.0	1984.0	564.0	-1.0	1237.0	668.0	-1.0	910.0	
530.281	1845.0	-1.0	3395.0	1082.0	-1.0	1336.0	1929.0	-1.0	3274.0	1096.0	-1.0	1302.0	1607.0	-1.0	2805.0	1232.0	-1.0	2055.0	2004.0	-1.0	3805.0	4266.0	-1.0	4274.0	1292.0	-1.0	2491.0	1490.0	-1.0	2137.0	1473.0	-1.0	3094.0	935.0	-1.0	1242.0	1539.0	-1.0	3110.0	1452.0	-1.0	1989.0	563.0	-1.0	1237.0	671.0	-1.0	913.0	
530.780	1843.0	-1.0	3387.0	1083.0	-1.0	1335.0	1926.0	-1.0	3261.0	1096.0	-1.0	1299.0	1603.0	-1.0	2792.0	1231.0	-1.0	2053.0	2002.0	-1.0	3795.0	4266.0	-1.0	4275.0	1290.0	-1.0	2487.0	1491.0	-1.0	2138.0	1472.0	-1.0	3090.0	936.0	-1.0	1244.0	1539.0	-1.0	3109.0	1453.0	-1.0	1991.0	563.0	-1.0	1238.0	672.0	-1.0	915.0	
531.279	1844.0	-1.0	3384.0	1084.0	-1.0	1337.0	1927.0	-1.0	3255.0	1097.0	-1.0	1300.0	1599.0	-1.0	2777.0	1232.0	-1.0	2052.0	2000.0	-1.0	3785.0	4266.0	-1.0	4274.0	1290.0	-1.0	2482.0	1488.0	-1.0	2128.0	1471.0	-1.0	3086.0	937.0	-1.0	1244.0	1538.0	-1.0	3107.0	1453.0	-1.0	1994.0	563.0	-1.0	1235.0	673.0	-1.0	917.0	
531.778	1847.0	-1.0	3394.0	1086.0	-1.0	1342.0	1930.0	-1.0	3266.0	1101.0	-1.0	1306.0	1603.0	-1.0	2785.0	1228.0	-1.0	2038.0	2003.0	-1.0	3794.0	4266.0	-1.0	4274.0	1293.0	-1.0	2486.0	1484.0	-1.0	2118.0	1475.0	-1.0	3090.0	940.0	-1.0	1250.0	1540.0	-1.0	3109.0	1456.0	-1.0	1999.0	563.0	-1.0	1235.0	675.0	-1.0	922.0	
532.278	1849.0	-1.0	3399.0	1088.0	-1.0	1347.0	1932.0	-1.0	3274.0	1104.0	-1.0	1310.0	1607.0	-1.0	2798.0	1222.0	-1.0	2023.0	2008.0	-1.0	3808.0	4262.0	-1.0	4274.0	1298.0	-1.0	2500.0	1488.0	-1.0	2127.0	1478.0	-1.0	3103.0	944.0	-1.0	1259.0	1546.0	-1.0	3125.0	1462.0	-1.0	2013.0	567.0	-1.0	1247.0	681.0	-1.0	934.0	
532.777	1850.0	-1.0	3399.0	1089.0	-1.0	1349.0	1934.0	-1.0	3275.0	1105.0	-1.0	1312.0	1608.0	-1.0	2800.0	1219.0	-1.0	2017.0	2010.0	-1.0	3811.0	4262.0	-1.0	4274.0	1301.0	-1.0	2509.0	1490.0	-1.0	2133.0	1480.0	-1.0	3112.0	946.0	-1.0	1264.0	1550.0	-1.0	3138.0	1467.0	-1.0	2023.0	571.0	-1.0	1257.0	686.0	-1.0	943.0	
533.276	1851.0	-1.0	3396.0	1089.0	-1.0	1348.0	1934.0	-1.0	3271.0	1105.0	-1.0	1311.0	1608.0	-1.0	2798.0	1216.0	-1.0	2011.0	2011.0	-1.0	3809.0	4260.0	-1.0	4274.0	1303.0	-1.0	2511.0	1492.0	-1.0	2137.0	1482.0	-1.0	3114.0	947.0	-1.0	1265.0	1552.0	-1.0	3144.0	1468.0	-1.0	2028.0	573.0	-1.0	1262.0	687.0	-1.0	947.0	
533.775	1851.0	-1.0	3393.0	1090.0	-1.0	1347.0	1933.0	-1.0	3263.0	1104.0	-1.0	1308.0	1606.0	-1.0	2788.0	1215.0	-1.0	2007.0	2010.0	-1.0	3805.0	4258.0	-1.0	4274.0	1303.0	-1.0	2509.0	1494.0	-1.0	2143.0	1481.0	-1.0	3111.0	945.0	-1.0	1263.0	1552.0	-1.0	3144.0	1468.0	-1.0	2028.0	573.0	-1.0	1264.0	687.0	-1.0	947.0	
534.274	1853.0	-1.0	3400.0	1090.0	-1.0	1349.0	1937.0	-1.0	3273.0	1105.0	-1.0	1311.0	1607.0	-1.0	2783.0	1215.0	-1.0	2006.0	2013.0	-1.0	3804.0	4256.0	-1.0	4274.0	1302.0	-1.0	2506.0	1496.0	-1.0	2146.0	1481.0	-1.0	3109.0	944.0	-1.0	1260.0	1551.0	-1.0	3139.0	1466.0	-1.0	2024.0	572.0	-1.0	1262.0	686.0	-1.0	945.0	
534.773	1856.0	-1.0	3405.0	1090.0	-1.0	1350.0	1940.0	-1.0	3283.0	1106.0	-1.0	1312.0	1611.0	-1.0	2793.0	1214.0	-1.0	2007.0	2015.0	-1.0	3813.0	4253.0	-1.0	4274.0	1306.0	-1.0	2513.0	1503.0	-1.0	2157.0	1483.0	-1.0	3116.0	945.0	-1.0	1263.0	1553.0	-1.0	3138.0	1467.0	-1.0	2023.0	574.0	-1.0	1263.0	686.0	-1.0	945.0	
535.272	1856.0	-1.0	3406.0	1090.0	-1.0	1349.0	1941.0	-1.0	3285.0	1105.0	-1.0	1311.0	1614.0	-1.0	2802.0	1213.0	-1.0	2006.0	2017.0	-1.0	3819.0	4252.0	-1.0	4274.0	1307.0	-1.0	2519.0	1503.0	-1.0	2157.0	1485.0	-1.0	3122.0	945.0	-1.0	1265.0	1555.0	-1.0	3144.0	1468.0	-1.0	2026.0	575.0	-1.0	1268.0	688.0	-1.0	946.0	
535.771	1856.0	-1.0	3402.0	1088.0	-1.0	1346.0	1940.0	-1.0	3281.0	1104.0	-1.0	1308.0	1614.0	-1.0	2800.0	1216.0	-1.0	2012.0	2016.0	-1.0	3816.0	4254.0	-1.0	4274.0	1307.0	-1.0	2516.0	1507.0	-1.0	2167.0	1484.0	-1.0	3119.0	945.0	-1.0	1263.0	1554.0	-1.0	3143.0	1467.0	-1.0	2024.0	575.0	-1.0	1269.0	686.0	-1.0	945.0	
536.270	1856.0	-1.0	3400.0	1087.0	-1.0	1344.0	1940.0	-1.0	3276.0	1103.0	-1.0	1306.0	1613.0	-1.0	2796.0	1224.0	-1.0	2034.0	2016.0	-1.0	3814.0	4256.0	-1.0	4274.0	1305.0	-1.0	2512.0	1538.0	-1.0	2224.0	1483.0	-1.0	3114.0	943.0	-1.0	1261.0	1553.0	-1.0	3140.0	1466.0	-1.0	2024.0	575.0	-1.0	1269.0	685.0	-1.0	944.0	
536.770	1858.0	-1.0	3409.0	1089.0	-1.0	1348.0	1944.0	-1.0	3288.0	1104.0	-1.0	1310.0	1620.0	-1.0	2813.0	1236.0	-1.0	2061.0	2023.0	-1.0	3831.0	4259.0	-1.0	4274.0	1306.0	-1.0	2516.0	1564.0	-1.0	2267.0	1484.0	-1.0	3117.0	945.0	-1.0	1264.0	1553.0	-1.0	3138.0	1467.0	-1.0	2027.0	574.0	-1.0	1267.0	686.0	-1.0	945.0	
537.269	1859.0	-1.0	3415.0	1089.0	-1.0	1351.0	1947.0	-1.0	3298.0	1106.0	-1.0	1315.0	1626.0	-1.0	2831.0	1244.0	-1.0	2084.0	2027.0	-1.0	3845.0	4261.0	-1.0	4274.0	1311.0	-1.0	2529.0	1577.0	-1.0	2295.0	1487.0	-1.0	3129.0	948.0	-1.0	1272.0	1556.0	-1.0	3147.0	1472.0	-1.0	2035.0	577.0	-1.0	1273.0	689.0	-1.0	950.0	
537.768	1862.0	-1.0	3426.0	1090.0	-1.0	1354.0	1947.0	-1.0	3301.0	1114.0	-1.0	1332.0	1625.0	-1.0	2833.0	1211.0	-1.0	1985.0	2027.0	-1.0	3849.0	4092.0	-1.0	4274.0	1324.0	-1.0	2557.0	1506.0	-1.0	2154.0	1505.0	-1.0	3178.0	959.0	-1.0	1292.0	1564.0	-1.0	3173.0	1489.0	-1.0	2066.0	583.0	-1.0	1289.0	695.0	-1.0	966.0	
538.267	1866.0	-1.0	3432.0	1094.0	-1.0	1360.0	1950.0	-1.0	3305.0	1120.0	-1.0	1339.0	1625.0	-1.0	2837.0	1203.0	-1.0	1966.0	2029.0	-1.0	3855.0	4048.0	-1.0	4274.0	1327.0	-1.0	2564.0	1491.0	-1.0	2123.0	1509.0	-1.0	3190.0	964.0	-1.0	1299.0	1568.0	-1.0	3182.0	1495.0	-1.0	2078.0	584.0	-1.0	1293.0	699.0	-1.0	972.0	
538.766	1867.0	-1.0	3430.0	1098.0	-1.0	1363.0	1953.0	-1.0	3304.0	1119.0	-1.0	1335.0	1627.0	-1.0	2837.0	1221.0	-1.0	2014.0	2031.0	-1.0	3857.0	4091.0	-1.0	4274.0	1324.0	-1.0	2556.0	1518.0	-1.0	2177.0	1505.0	-1.0	3177.0	963.0	-1.0	1298.0	1566.0	-1.0	3179.0	1495.0	-1.0	2080.0	583.0	-1.0	1291.0	699.0	-1.0	973.0	
539.266	1869.0	-1.0	3437.0	1099.0	-1.0	1368.0	1957.0	-1.0	3316.0	1118.0	-1.0	1336.0	1634.0	-1.0	2853.0	1240.0	-1.0	2064.0	2038.0	-1.0	3872.0	4128.0	-1.0	4274.0	1323.0	-1.0	2555.0	1547.0	-1.0	2232.0	1504.0	-1.0	3169.0	963.0	-1.0	1298.0	1565.0	-1.0	3171.0	1494.0	-1.0	2077.0	582.0	-1.0	1284.0	698.0	-1.0	971.0	
539.765	1870.0	-1.0	3442.0	1100.0	-1.0	1371.0	1960.0	-1.0	3329.0	1117.0	-1.0	1336.0	1641.0	-1.0	2876.0	1239.0	-1.0	2062.0	2045.0	-1.0	3890.0	4105.0	-1.0	4274.0	1324.0	-1.0	2563.0	1566.0	-1.0	2272.0	1503.0	-1.0	3172.0	964.0	-1.0	1303.0	1567.0	-1.0	3180.0	1497.0	-1.0	2087.0	583.0	-1.0	1290.0	701.0	-1.0	977.0	
540.265	1871.0	-1.0	3445.0	1102.0	-1.0	1376.0	1963.0	-1.0	3338.0	1118.0	-1.0	1338.0	1650.0	-1.0	2899.0	1243.0	-1.0	2063.0	2051.0	-1.0	3905.0	4096.0	-1.0	4274.0	1326.0	-1.0	2571.0	1562.0	-1.0	2249.0	1505.0	-1.0	3181.0	967.0	-1.0	1311.0	1571.0	-1.0	3193.0	1505.0	-1.0	2103.0	586.0	-1.0	1298.0	703.0	-1.0	982.0	
540.764	1873.0	-1.0	3450.0	1106.0	-1.0	1382.0	1967.0	-1.0	3344.0	1121.0	-1.0	1343.0	1655.0	-1.0	2914.0	1248.0	-1.0	2069.0	2054.0	-1.0	3914.0	4095.0	-1.0	4274.0	1327.0	-1.0	2575.0	1552.0	-1.0	2231.0	1506.0	-1.0	3183.0	969.0	-1.0	1316.0	1574.0	-1.0	3198.0	1509.0	-1.0	2112.0	586.0	-1.0	1299.0	704.0	-1.0	984.0	
541.263	1878.0	-1.0	3468.0	1111.0	-1.0	1392.0	1974.0	-1.0	3368.0	1127.0	-1.0	1355.0	1662.0	-1.0	2928.0	1249.0	-1.0	2072.0	2060.0	-1.0	3924.0	4092.0	-1.0	4274.0	1328.0	-1.0	2576.0	1551.0	-1.0	2233.0	1505.0	-1.0	3180.0	971.0	-1.0	1318.0	1573.0	-1.0	3197.0	1509.0	-1.0	2114.0	585.0	-1.0	1297.0	703.0	-1.0	984.0	
541.762	1881.0	-1.0	3481.0	1113.0	-1.0	1401.0	1980.0	-1.0	3385.0	1131.0	-1.0	1363.0	1670.0	-1.0	2952.0	1257.0	-1.0	2093.0	2066.0	-1.0	3944.0	4106.0	-1.0	4274.0	1330.0	-1.0	2582.0	1562.0	-1.0	2257.0	1506.0	-1.0	3183.0	972.0	-1.0	1321.0	1573.0	-1.0	3195.0	1509.0	-1.0	2115.0	585.0	-1.0	1294.0	703.0	-1.0	982.0	
542.261	1883.0	-1.0	3489.0	1115.0	-1.0	1405.0	1982.0	-1.0	3393.0	1133.0	-1.0	1367.0	1677.0	-1.0	2975.0	1272.0	-1.0	2130.0	2070.0	-1.0	3958.0	4129.0	-1.0	4274.0	1333.0	-1.0	2594.0	1581.0	-1.0	2298.0	1507.0	-1.0	3191.0	974.0	-1.0	1326.0	1575.0	-1.0	3201.0	1510.0	-1.0	2120.0	586.0	-1.0	1296.0	702.0	-1.0	984.0	
542.760	1883.0	-1.0	3488.0	1115.0	-1.0	1405.0	1981.0	-1.0	3389.0	1132.0	-1.0	1365.0	1682.0	-1.0	2989.0	1294.0	-1.0	2186.0	2071.0	-1.0	3962.0	4159.0	-1.0	4274.0	1334.0	-1.0	2600.0	1602.0	-1.0	2341.0	1507.0	-1.0	3194.0	972.0	-1.0	1328.0	1575.0	-1.0	3207.0	1511.0	-1.0	2125.0	586.0	-1.0	1299.0	702.0	-1.0	983.0	
543.259	1878.0	-1.0	3484.0	1110.0	-1.0	1406.0	1974.0	-1.0	3379.0	1126.0	-1.0	1365.0	1684.0	-1.0	2994.0	1301.0	-1.0	2203.0	2069.0	-1.0	3959.0	4182.0	-1.0	4274.0	1335.0	-1.0	2604.0	1591.0	-1.0	2319.0	1508.0	-1.0	3195.0	973.0	-1.0	1328.0	1576.0	-1.0	3208.0	1510.0	-1.0	2125.0	585.0	-1.0	1299.0	700.0	-1.0	981.0	
543.758	1878.0	-1.0	3477.0	1111.0	-1.0	1406.0	1971.0	-1.0	3362.0	1127.0	-1.0	1362.0	1683.0	-1.0	2988.0	1298.0	-1.0	2197.0	2065.0	-1.0	3948.0	4201.0	-1.0	4274.0	1335.0	-1.0	2601.0	1566.0	-1.0	2271.0	1507.0	-1.0	3191.0	972.0	-1.0	1326.0	1573.0	-1.0	3204.0	1508.0	-1.0	2120.0	584.0	-1.0	1296.0	698.0	-1.0	977.0	
544.257	1880.0	-1.0	3481.0	1114.0	-1.0	1409.0	1972.0	-1.0	3363.0	1131.0	-1.0	1363.0	1683.0	-1.0	2983.0	1294.0	-1.0	2184.0	2063.0	-1.0	3942.0	4217.0	-1.0	4274.0	1335.0	-1.0	2597.0	1542.0	-1.0	2223.0	1506.0	-1.0	3184.0	970.0	-1.0	1321.0	1573.0	-1.0	3198.0	1505.0	-1.0	2114.0	582.0	-1.0	1290.0	695.0	-1.0	972.0	
544.756	1881.0	-1.0	3485.0	1116.0	-1.0	1411.0	1973.0	-1.0	3365.0	1132.0	-1.0	1364.0	1685.0	-1.0	2991.0	1290.0	-1.0	2177.0	2063.0	-1.0	3946.0	4228.0	-1.0	4274.0	1338.0	-1.0	2605.0	1526.0	-1.0	2198.0	1507.0	-1.0	3192.0	971.0	-1.0	1323.0	1573.0	-1.0	3202.0	1506.0	-1.0	2115.0	582.0	-1.0	1290.0	695.0	-1.0	972.0	
545.255	1881.0	-1.0	3484.0	1117.0	-1.0	1412.0	1972.0	-1.0	3361.0	1132.0	-1.0	1363.0	1686.0	-1.0	2997.0	1285.0	-1.0	2168.0	2063.0	-1.0	3948.0	4236.0	-1.0	4274.0	1340.0	-1.0	2612.0	1516.0	-1.0	2183.0	1508.0	-1.0	3195.0	971.0	-1.0	1325.0	1575.0	-1.0	3208.0	1506.0	-1.0	2119.0	584.0	-1.0	1295.0	695.0	-1.0	973.0	
545.754	1880.0	-1.0	3479.0	1117.0	-1.0	1410.0	1968.0	-1.0	3351.0	1131.0	-1.0	1359.0	1685.0	-1.0	3000.0	1282.0	-1.0	2157.0	2061.0	-1.0	3949.0	4243.0	-1.0	4275.0	1341.0	-1.0	2616.0	1506.0	-1.0	2159.0	1509.0	-1.0	3198.0	971.0	-1.0	1325.0	1576.0	-1.0	3212.0	1507.0	-1.0	2120.0	583.0	-1.0	1297.0	695.0	-1.0	975.0	
546.253	1882.0	-1.0	3483.0	1119.0	-1.0	1414.0	1969.0	-1.0	3350.0	1136.0	-1.0	1365.0	1682.0	-1.0	2989.0	1258.0	-1.0	2088.0	2059.0	-1.0	3944.0	4234.0	-1.0	4275.0	1344.0	-1.0	2618.0	1477.0	-1.0	2104.0	1513.0	-1.0	3205.0	970.0	-1.0	1325.0	1577.0	-1.0	3213.0	1506.0	-1.0	2120.0	583.0	-1.0	1297.0	695.0	-1.0	976.0	
546.752	1886.0	-1.0	3496.0	1124.0	-1.0	1422.0	1970.0	-1.0	3356.0	1143.0	-1.0	1376.0	1686.0	-1.0	3003.0	1237.0	-1.0	2040.0	2059.0	-1.0	3951.0	4227.0	-1.0	4275.0	1348.0	-1.0	2627.0	1454.0	-1.0	2056.0	1519.0	-1.0	3219.0	973.0	-1.0	1328.0	1578.0	-1.0	3212.0	1506.0	-1.0	2120.0	582.0	-1.0	1295.0	695.0	-1.0	976.0	
547.251	1887.0	-1.0	3499.0	1127.0	-1.0	1425.0	1969.0	-1.0	3354.0	1147.0	-1.0	1381.0	1688.0	-1.0	3014.0	1223.0	-1.0	2006.0	2057.0	-1.0	3951.0	4221.0	-1.0	4274.0	1352.0	-1.0	2636.0	1441.0	-1.0	2032.0	1523.0	-1.0	3232.0	976.0	-1.0	1332.0	1579.0	-1.0	3219.0	1508.0	-1.0	2125.0	582.0	-1.0	1298.0	697.0	-1.0	980.0	
547.750	1886.0	-1.0	3495.0	1128.0	-1.0	1423.0	1965.0	-1.0	3344.0	1147.0	-1.0	1379.0	1689.0	-1.0	3017.0	1216.0	-1.0	1991.0	2053.0	-1.0	3942.0	4219.0	-1.0	4274.0	1352.0	-1.0	2635.0	1436.0	-1.0	2026.0	1523.0	-1.0	3231.0	975.0	-1.0	1331.0	1579.0	-1.0	3221.0	1508.0	-1.0	2125.0	582.0	-1.0	1298.0	697.0	-1.0	979.0	
548.250	1885.0	-1.0	3486.0	1128.0	-1.0	1420.0	1962.0	-1.0	3328.0	1146.0	-1.0	1375.0	1689.0	-1.0	3013.0	1219.0	-1.0	1998.0	2049.0	-1.0	3930.0	4219.0	-1.0	4274.0	1349.0	-1.0	2628.0	1443.0	-1.0	2041.0	1521.0	-1.0	3222.0	973.0	-1.0	1328.0	1577.0	-1.0	3215.0	1505.0	-1.0	2120.0	580.0	-1.0	1293.0	694.0	-1.0	976.0	
548.749	1886.0	-1.0	3490.0	1130.0	-1.0	1421.0	1962.0	-1.0	3331.0	1148.0	-1.0	1378.0	1692.0	-1.0	3015.0	1225.0	-1.0	2011.0	2050.0	-1.0	3930.0	4219.0	-1.0	4274.0	1348.0	-1.0	2623.0	1447.0	-1.0	2045.0	1520.0	-1.0	3217.0	974.0	-1.0	1326.0	1575.0	-1.0	3205.0	1504.0	-1.0	2113.0	578.0	-1.0	1287.0	692.0	-1.0	970.0	
549.248	1885.0	-1.0	3488.0	1130.0	-1.0	1421.0	1961.0	-1.0	3329.0	1148.0	-1.0	1380.0	1689.0	-1.0	3009.0	1224.0	-1.0	2008.0	2051.0	-1.0	3930.0	4214.0	-1.0	4274.0	1349.0	-1.0	2626.0	1445.0	-1.0	2041.0	1520.0	-1.0	3220.0	975.0	-1.0	1330.0	1575.0	-1.0	3203.0	1504.0	-1.0	2113.0	579.0	-1.0	1284.0	690.0	-1.0	966.0	
549.747	1883.0	-1.0	3479.0	1129.0	-1.0	1418.0	1960.0	-1.0	3322.0	1148.0	-1.0	1378.0	1685.0	-1.0	2999.0	1212.0	-1.0	1977.0	2049.0	-1.0	3926.0	4199.0	-1.0	4274.0	1350.0	-1.0	2629.0	1434.0	-1.0	2022.0	1521.0	-1.0	3221.0	975.0	-1.0	1331.0	1575.0	-1.0	3202.0	1505.0	-1.0	2114.0	578.0	-1.0	1283.0	689.0	-1.0	965.0	
550.246	1880.0	-1.0	3470.0	1128.0	-1.0	1412.0	1958.0	-1.0	3318.0	1147.0	-1.0	1375.0	1681.0	-1.0	2988.0	1194.0	-1.0	1933.0	2046.0	-1.0	3918.0	4148.0	-1.0	4274.0	1349.0	-1.0	2624.0	1425.0	-1.0	2005.0	1520.0	-1.0	3216.0	974.0	-1.0	1329.0	1573.0	-1.0	3197.0	1505.0	-1.0	2114.0	575.0	-1.0	1278.0	689.0	-1.0	968.0	
550.745	1878.0	-1.0	3459.0	1125.0	-1.0	1404.0	1956.0	-1.0	3308.0	1145.0	-1.0	1369.0	1674.0	-1.0	2969.0	1184.0	-1.0	1909.0	2041.0	-1.0	3901.0	4126.0	-1.0	4274.0	1345.0	-1.0	2611.0	1427.0	-1.0	2011.0	1517.0	-1.0	3204.0	972.0	-1.0	1323.0	1571.0	-1.0	3192.0	1504.0	-1.0	2110.0	574.0	-1.0	1273.0	688.0	-1.0	968.0	
551.244	1878.0	-1.0	3456.0	1123.0	-1.0	1399.0	1957.0	-1.0	3306.0	1144.0	-1.0	1366.0	1671.0	-1.0	2952.0	1187.0	-1.0	1919.0	2037.0	-1.0	3886.0	4136.0	-1.0	4274.0	1342.0	-1.0	2598.0	1437.0	-1.0	2032.0	1513.0	-1.0	3193.0	970.0	-1.0	1318.0	1569.0	-1.0	3181.0	1502.0	-1.0	2103.0	571.0	-1.0	1265.0	687.0	-1.0	963.0	
551.743	1878.0	-1.0	3455.0	1121.0	-1.0	1394.0	1956.0	-1.0	3305.0	1142.0	-1.0	1365.0	1671.0	-1.0	2952.0	1196.0	-1.0	1946.0	2035.0	-1.0	3884.0	4154.0	-1.0	4274.0	1340.0	-1.0	2598.0	1454.0	-1.0	2063.0	1514.0	-1.0	3192.0	971.0	-1.0	1320.0	1568.0	-1.0	3174.0	1501.0	-1.0	2100.0	570.0	-1.0	1258.0	685.0	-1.0	960.0	
552.242	1876.0	-1.0	3449.0	1119.0	-1.0	1391.0	1955.0	-1.0	3298.0	1140.0	-1.0	1363.0	1671.0	-1.0	2953.0	1208.0	-1.0	1980.0	2034.0	-1.0	3881.0	4169.0	-1.0	4274.0	1341.0	-1.0	2599.0	1470.0	-1.0	2094.0	1514.0	-1.0	3195.0	973.0	-1.0	1324.0	1569.0	-1.0	3177.0	1502.0	-1.0	2103.0	570.0	-1.0	1260.0	686.0	-1.0	961.0	
552.741	1873.0	-1.0	3440.0	1118.0	-1.0	1387.0	1952.0	-1.0	3289.0	1138.0	-1.0	1359.0	1669.0	-1.0	2949.0	1223.0	-1.0	2015.0	2031.0	-1.0	3873.0	4185.0	-1.0	4274.0	1339.0	-1.0	2595.0	1485.0	-1.0	2120.0	1512.0	-1.0	3190.0	973.0	-1.0	1325.0	1569.0	-1.0	3179.0	1502.0	-1.0	2104.0	569.0	-1.0	1260.0	687.0	-1.0	962.0	
553.240	1871.0	-1.0	3433.0	1117.0	-1.0	1385.0	1948.0	-1.0	3276.0	1137.0	-1.0	1361.0	1665.0	-1.0	2937.0	1213.0	-1.0	1972.0	2026.0	-1.0	3859.0	4162.0	-1.0	4274.0	1341.0	-1.0	2595.0	1460.0	-1.0	2053.0	1516.0	-1.0	3199.0	975.0	-1.0	1329.0	1571.0	-1.0	3181.0	1506.0	-1.0	2109.0	570.0	-1.0	1260.0	688.0	-1.0	966.0	
553.739	1875.0	-1.0	3448.0	1124.0	-1.0	1397.0	1951.0	-1.0	3288.0	1151.0	-1.0	1382.0	1665.0	-1.0	2941.0	1185.0	-1.0	1902.0	2025.0	-1.0	3862.0	4066.0	-1.0	4274.0	1346.0	-1.0	2607.0	1431.0	-1.0	1987.0	1526.0	-1.0	3221.0	982.0	-1.0	1340.0	1573.0	-1.0	3184.0	1510.0	-1.0	2115.0	570.0	-1.0	1259.0	690.0	-1.0	970.0	
554.238	1878.0	-1.0	3456.0	1131.0	-1.0	1407.0	1953.0	-1.0	3293.0	1162.0	-1.0	1398.0	1665.0	-1.0	2944.0	1172.0	-1.0	1876.0	2023.0	-1.0	3862.0	4043.0	-1.0	4274.0	1348.0	-1.0	2610.0	1427.0	-1.0	1983.0	1529.0	-1.0	3230.0	986.0	-1.0	1346.0	1576.0	-1.0	3197.0	1513.0	-1.0	2123.0	573.0	-1.0	1267.0	693.0	-1.0	975.0	
554.737	1878.0	-1.0	3456.0	1136.0	-1.0	1414.0	1951.0	-1.0	3289.0	1165.0	-1.0	1402.0	1664.0	-1.0	2943.0	1174.0	-1.0	1882.0	2021.0	-1.0	3857.0	4075.0	-1.0	4274.0	1346.0	-1.0	2609.0	1441.0	-1.0	2012.0	1526.0	-1.0	3227.0	986.0	-1.0	1347.0	1578.0	-1.0	3207.0	1513.0	-1.0	2126.0	574.0	-1.0	1276.0	693.0	-1.0	978.0	
555.236	1880.0	-1.0	3467.0	1139.0	-1.0	1422.0	1954.0	-1.0	3301.0	1168.0	-1.0	1407.0	1667.0	-1.0	2949.0	1183.0	-1.0	1909.0	2023.0	-1.0	3862.0	4114.0	-1.0	4274.0	1345.0	-1.0	2606.0	1462.0	-1.0	2051.0	1523.0	-1.0	3220.0	984.0	-1.0	1344.0	1577.0	-1.0	3207.0	1509.0	-1.0	2123.0	575.0	-1.0	1279.0	693.0	-1.0	977.0	
555.735	1880.0	-1.0	3474.0	1141.0	-1.0	1427.0	1956.0	-1.0	3310.0	1167.0	-1.0	1407.0	1674.0	-1.0	2966.0	1197.0	-1.0	1950.0	2028.0	-1.0	3875.0	4150.0	-1.0	4274.0	1346.0	-1.0	2615.0	1491.0	-1.0	2112.0	1522.0	-1.0	3223.0	983.0	-1.0	1345.0	1579.0	-1.0	3212.0	1508.0	-1.0	2121.0	577.0	-1.0	1285.0	694.0	-1.0	977.0	
556.235	1879.0	-1.0	3473.0	1139.0	-1.0	1427.0	1954.0	-1.0	3307.0	1163.0	-1.0	1403.0	1673.0	-1.0	2969.0	1207.0	-1.0	1979.0	2029.0	-1.0	3883.0	4178.0	-1.0	4274.0	1345.0	-1.0	2621.0	1503.0	-1.0	2138.0	1521.0	-1.0	3223.0	980.0	-1.0	1343.0	1577.0	-1.0	3218.0	1504.0	-1.0	2118.0	579.0	-1.0	1294.0	693.0	-1.0	976.0	
556.734	1875.0	-1.0	3467.0	1136.0	-1.0	1426.0	1950.0	-1.0	3299.0	1158.0	-1.0	1396.0	1669.0	-1.0	2960.0	1215.0	-1.0	2002.0	2030.0	-1.0	3884.0	4199.0	-1.0	4274.0	1345.0	-1.0	2619.0	1509.0	-1.0	2150.0	1517.0	-1.0	3214.0	976.0	-1.0	1337.0	1577.0	-1.0	3219.0	1500.0	-1.0	2115.0	580.0	-1.0	1302.0	691.0	-1.0	975.0	
557.234	1875.0	-1.0	3465.0	1137.0	-1.0	1428.0	1951.0	-1.0	3299.0	1155.0	-1.0	1390.0	1665.0	-1.0	2949.0	1222.0	-1.0	2022.0	2031.0	-1.0	3886.0	4215.0	-1.0	4274.0	1343.0	-1.0	2615.0	1512.0	-1.0	2158.0	1513.0	-1.0	3203.0	973.0	-1.0	1331.0	1575.0	-1.0	3218.0	1497.0	-1.0	2112.0	581.0	-1.0	1305.0	690.0	-1.0	974.0	
557.734	1875.0	-1.0	3472.0	1138.0	-1.0	1434.0	1953.0	-1.0	3309.0	1153.0	-1.0	1389.0	1667.0	-1.0	2956.0	1225.0	-1.0	2033.0	2037.0	-1.0	3902.0	4227.0	-1.0	4275.0	1344.0	-1.0	2617.0	1515.0	-1.0	2163.0	1513.0	-1.0	3204.0	973.0	-1.0	1333.0	1575.0	-1.0	3216.0	1496.0	-1.0	2112.0	582.0	-1.0	1307.0	690.0	-1.0	974.0	
558.234	1875.0	-1.0	3476.0	1139.0	-1.0	1441.0	1955.0	-1.0	3321.0	1153.0	-1.0	1391.0	1668.0	-1.0	2962.0	1221.0	-1.0	2024.0	2043.0	-1.0	3920.0	4224.0	-1.0	4274.0	1347.0	-1.0	2628.0	1518.0	-1.0	2169.0	1514.0	-1.0	3211.0	976.0	-1.0	1339.0	1579.0	-1.0	3229.0	1500.0	-1.0	2126.0	586.0	-1.0	1318.0	692.0	-1.0	980.0	
558.734	1875.0	-1.0	3479.0	1141.0	-1.0	1447.0	1957.0	-1.0	3328.0	1155.0	-1.0	1394.0	1668.0	-1.0	2961.0	1216.0	-1.0	2009.0	2047.0	-1.0	3930.0	4205.0	-1.0	4274.0	1348.0	-1.0	2633.0	1516.0	-1.0	2164.0	1514.0	-1.0	3215.0	978.0	-1.0	1347.0	1579.0	-1.0	3240.0	1506.0	-1.0	2141.0	588.0	-1.0	1327.0	694.0	-1.0	987.0	
559.234	1873.0	-1.0	3473.0	1143.0	-1.0	1448.0	1957.0	-1.0	3324.0	1155.0	-1.0	1394.0	1665.0	-1.0	2954.0	1210.0	-1.0	1993.0	2049.0	-1.0	3930.0	4192.0	-1.0	4274.0	1348.0	-1.0	2631.0	1512.0	-1.0	2154.0	1513.0	-1.0	3211.0	980.0	-1.0	1350.0	1580.0	-1.0	3242.0	1507.0	-1.0	2147.0	588.0	-1.0	1329.0	695.0	-1.0	991.0	
559.733	1872.0	-1.0	3465.0	1143.0	-1.0	1448.0	1955.0	-1.0	3316.0	1155.0	-1.0	1392.0	1659.0	-1.0	2938.0	1205.0	-1.0	1980.0	2047.0	-1.0	3923.0	4188.0	-1.0	4274.0	1347.0	-1.0	2622.0	1507.0	-1.0	2139.0	1509.0	-1.0	3202.0	979.0	-1.0	1350.0	1579.0	-1.0	3238.0	1508.0	-1.0	2150.0	588.0	-1.0	1327.0	695.0	-1.0	991.0	
560.232	1873.0	-1.0	3470.0	1143.0	-1.0	1450.0	1958.0	-1.0	3324.0	1155.0	-1.0	1394.0	1657.0	-1.0	2922.0	1201.0	-1.0	1966.0	2048.0	-1.0	3922.0	4190.0	-1.0	4275.0	1344.0	-1.0	2614.0	1501.0	-1.0	2123.0	1508.0	-1.0	3194.0	980.0	-1.0	1349.0	1577.0	-1.0	3233.0	1508.0	-1.0	2149.0	587.0	-1.0	1321.0	694.0	-1.0	990.0	
560.731	1873.0	-1.0	3473.0	1142.0	-1.0	1451.0	1958.0	-1.0	3331.0	1154.0	-1.0	1394.0	1655.0	-1.0	2921.0	1197.0	-1.0	1958.0	2048.0	-1.0	3928.0	4194.0	-1.0	4275.0	1346.0	-1.0	2618.0	1500.0	-1.0	2126.0	1509.0	-1.0	3201.0	982.0	-1.0	1354.0	1579.0	-1.0	3234.0	1511.0	-1.0	2154.0	587.0	-1.0	1320.0	696.0	-1.0	992.0	
561.231	1871.0	-1.0	3470.0	1141.0	-1.0	1448.0	1958.0	-1.0	3329.0	1152.0	-1.0	1390.0	1652.0	-1.0	2916.0	1196.0	-1.0	1955.0	2047.0	-1.0	3926.0	4199.0	-1.0	4275.0	1345.0	-1.0	2622.0	1502.0	-1.0	2131.0	1509.0	-1.0	3205.0	982.0	-1.0	1357.0	1581.0	-1.0	3240.0	1513.0	-1.0	2159.0	588.0	-1.0	1323.0	697.0	-1.0	996.0	
561.730	1870.0	-1.0	3465.0	1139.0	-1.0	1444.0	1955.0	-1.0	3324.0	1149.0	-1.0	1385.0	1649.0	-1.0	2907.0	1193.0	-1.0	1951.0	2045.0	-1.0	3920.0	4203.0	-1.0	4275.0	1344.0	-1.0	2619.0	1502.0	-1.0	2132.0	1508.0	-1.0	3203.0	982.0	-1.0	1357.0	1581.0	-1.0	3242.0	1515.0	-1.0	2162.0	588.0	-1.0	1325.0	696.0	-1.0	998.0	
562.230	1868.0	-1.0	3460.0	1136.0	-1.0	1441.0	1953.0	-1.0	3315.0	1147.0	-1.0	1381.0	1643.0	-1.0	2893.0	1193.0	-1.0	1949.0	2042.0	-1.0	3911.0	4209.0	-1.0	4275.0	1342.0	-1.0	2615.0	1499.0	-1.0	2128.0	1507.0	-1.0	3198.0	980.0	-1.0	1355.0	1580.0	-1.0	3243.0	1515.0	-1.0	2164.0	588.0	-1.0	1324.0	697.0	-1.0	999.0	
562.729	1870.0	-1.0	3462.0	1136.0	-1.0	1439.0	1955.0	-1.0	3319.0	1146.0	-1.0	1379.0	1642.0	-1.0	2883.0	1193.0	-1.0	1952.0	2041.0	-1.0	3904.0	4216.0	-1.0	4275.0	1341.0	-1.0	2607.0	1495.0	-1.0	2118.0	1504.0	-1.0	3189.0	979.0	-1.0	1352.0	1579.0	-1.0	3237.0	1514.0	-1.0	2160.0	586.0	-1.0	1319.0	696.0	-1.0	997.0	
563.228	1869.0	-1.0	3464.0	1135.0	-1.0	1438.0	1956.0	-1.0	3323.0	1145.0	-1.0	1378.0	1642.0	-1.0	2887.0	1194.0	-1.0	1954.0	2041.0	-1.0	3906.0	4221.0	-1.0	4275.0	1341.0	-1.0	2609.0	1494.0	-1.0	2117.0	1505.0	-1.0	3192.0	979.0	-1.0	1351.0	1578.0	-1.0	3232.0	1513.0	-1.0	2157.0	585.0	-1.0	1314.0	694.0	-1.0	994.0	
563.728	1868.0	-1.0	3460.0	1133.0	-1.0	1434.0	1954.0	-1.0	3321.0	1143.0	-1.0	1373.0	1642.0	-1.0	2891.0	1192.0	-1.0	1950.0	2040.0	-1.0	3908.0	4221.0	-1.0	4274.0	1342.0	-1.0	2611.0	1494.0	-1.0	2118.0	1505.0	-1.0	3191.0	978.0	-1.0	1351.0	1578.0	-1.0	3238.0	1514.0	-1.0	2159.0	585.0	-1.0	1319.0	695.0	-1.0	997.0	
564.227	1866.0	-1.0	3455.0	1130.0	-1.0	1428.0	1951.0	-1.0	3314.0	1140.0	-1.0	1368.0	1642.0	-1.0	2891.0	1191.0	-1.0	1948.0	2038.0	-1.0	3903.0	4222.0	-1.0	4274.0	1341.0	-1.0	2609.0	1492.0	-1.0	2114.0	1503.0	-1.0	3189.0	977.0	-1.0	1349.0	1578.0	-1.0	3240.0	1513.0	-1.0	2158.0	585.0	-1.0	1320.0	695.0	-1.0	998.0	
564.727	1864.0	-1.0	3449.0	1127.0	-1.0	1423.0	1948.0	-1.0	3303.0	1137.0	-1.0	1363.0	1638.0	-1.0	2883.0	1192.0	-1.0	1950.0	2034.0	-1.0	3893.0	4228.0	-1.0	4274.0	1338.0	-1.0	2600.0	1488.0	-1.0	2110.0	1501.0	-1.0	3180.0	975.0	-1.0	1344.0	1576.0	-1.0	3236.0	1510.0	-1.0	2152.0	585.0	-1.0	1319.0	694.0	-1.0	997.0	
565.226	1865.0	-1.0	3453.0	1126.0	-1.0	1422.0	1950.0	-1.0	3308.0	1138.0	-1.0	1364.0	1639.0	-1.0	2880.0	1194.0	-1.0	1957.0	2034.0	-1.0	3892.0	4234.0	-1.0	4274.0	1336.0	-1.0	2591.0	1485.0	-1.0	2104.0	1498.0	-1.0	3173.0	973.0	-1.0	1340.0	1573.0	-1.0	3228.0	1507.0	-1.0	2144.0	583.0	-1.0	1314.0	691.0	-1.0	994.0	
565.725	1864.0	-1.0	3455.0	1124.0	-1.0	1420.0	1950.0	-1.0	3311.0	1137.0	-1.0	1363.0	1640.0	-1.0	2885.0	1197.0	-1.0	1965.0	2034.0	-1.0	3896.0	4239.0	-1.0	4274.0	1336.0	-1.0	2597.0	1484.0	-1.0	2110.0	1499.0	-1.0	3178.0	972.0	-1.0	1341.0	1572.0	-1.0	3225.0	1506.0	-1.0	2141.0	582.0	-1.0	1312.0	690.0	-1.0	992.0	
566.225	1862.0	-1.0	3451.0	1121.0	-1.0	1416.0	1947.0	-1.0	3306.0	1134.0	-1.0	1361.0	1640.0	-1.0	2887.0	1198.0	-1.0	1972.0	2034.0	-1.0	3895.0	4242.0	-1.0	4274.0	1336.0	-1.0	2598.0	1479.0	-1.0	2105.0	1498.0	-1.0	3180.0	971.0	-1.0	1341.0	1573.0	-1.0	3231.0	1504.0	-1.0	2143.0	583.0	-1.0	1317.0	689.0	-1.0	993.0	
566.724	1859.0	-1.0	3443.0	1118.0	-1.0	1410.0	1944.0	-1.0	3295.0	1131.0	-1.0	1356.0	1637.0	-1.0	2882.0	1199.0	-1.0	1977.0	2031.0	-1.0	3890.0	4244.0	-1.0	4275.0	1333.0	-1.0	2596.0	1473.0	-1.0	2099.0	1496.0	-1.0	3175.0	969.0	-1.0	1339.0	1570.0	-1.0	3231.0	1503.0	-1.0	2141.0	582.0	-1.0	1319.0	687.0	-1.0	993.0	
567.223	1860.0	-1.0	3447.0	1119.0	-1.0	1412.0	1945.0	-1.0	3296.0	1132.0	-1.0	1357.0	1637.0	-1.0	2881.0	1194.0	-1.0	1964.0	2031.0	-1.0	3891.0	4222.0	-1.0	4274.0	1334.0	-1.0	2596.0	1462.0	-1.0	2082.0	1496.0	-1.0	3178.0	969.0	-1.0	1341.0	1571.0	-1.0	3234.0	1504.0	-1.0	2144.0	583.0	-1.0	1321.0	688.0	-1.0	996.0	
567.722	1862.0	-1.0	3457.0	1120.0	-1.0	1417.0	1949.0	-1.0	3311.0	1134.0	-1.0	1363.0	1642.0	-1.0	2898.0	1194.0	-1.0	1968.0	2036.0	-1.0	3907.0	4218.0	-1.0	4274.0	1338.0	-1.0	2605.0	1467.0	-1.0	2115.0	1499.0	-1.0	3186.0	971.0	-1.0	1346.0	1572.0	-1.0	3237.0	1502.0	-1.0	2142.0	583.0	-1.0	1323.0	689.0	-1.0	998.0	
568.221	1861.0	-1.0	3463.0	1118.0	-1.0	1417.0	1950.0	-1.0	3320.0	1131.0	-1.0	1361.0	1644.0	-1.0	2908.0	1206.0	-1.0	2001.0	2040.0	-1.0	3919.0	4223.0	-1.0	4274.0	1339.0	-1.0	2614.0	1510.0	-1.0	2211.0	1500.0	-1.0	3192.0	972.0	-1.0	1349.0	1573.0	-1.0	3247.0	1503.0	-1.0	2147.0	585.0	-1.0	1331.0	690.0	-1.0	1003.0	
568.721	1860.0	-1.0	3462.0	1114.0	-1.0	1416.0	1950.0	-1.0	3322.0	1126.0	-1.0	1358.0	1645.0	-1.0	2912.0	1220.0	-1.0	2037.0	2043.0	-1.0	3926.0	4230.0	-1.0	4274.0	1339.0	-1.0	2620.0	1549.0	-1.0	2287.0	1499.0	-1.0	3194.0	971.0	-1.0	1351.0	1574.0	-1.0	3254.0	1503.0	-1.0	2153.0	587.0	-1.0	1336.0	692.0	-1.0	1008.0	
569.221	1858.0	-1.0	3456.0	1112.0	-1.0	1412.0	1948.0	-1.0	3315.0	1122.0	-1.0	1353.0	1644.0	-1.0	2908.0	1228.0	-1.0	2060.0	2043.0	-1.0	3926.0	4236.0	-1.0	4274.0	1338.0	-1.0	2621.0	1571.0	-1.0	2327.0	1497.0	-1.0	3192.0	971.0	-1.0	1351.0	1573.0	-1.0	3255.0	1503.0	-1.0	2155.0	587.0	-1.0	1338.0	692.0	-1.0	1009.0	
569.720	1857.0	-1.0	3454.0	1109.0	-1.0	1410.0	1946.0	-1.0	3311.0	1120.0	-1.0	1350.0	1640.0	-1.0	2896.0	1234.0	-1.0	2073.0	2042.0	-1.0	3921.0	4243.0	-1.0	4274.0	1336.0	-1.0	2618.0	1576.0	-1.0	2334.0	1495.0	-1.0	3186.0	969.0	-1.0	1349.0	1571.0	-1.0	3251.0	1503.0	-1.0	2154.0	586.0	-1.0	1336.0	691.0	-1.0	1009.0	
570.219	1858.0	-1.0	3459.0	1108.0	-1.0	1412.0	1948.0	-1.0	3320.0	1120.0	-1.0	1352.0	1642.0	-1.0	2902.0	1237.0	-1.0	2082.0	2044.0	-1.0	3930.0	4249.0	-1.0	4274.0	1338.0	-1.0	2619.0	1580.0	-1.0	2336.0	1496.0	-1.0	3186.0	969.0	-1.0	1350.0	1570.0	-1.0	3246.0	1503.0	-1.0	2152.0	585.0	-1.0	1331.0	691.0	-1.0	1006.0	
570.718	1857.0	-1.0	3462.0	1106.0	-1.0	1412.0	1948.0	-1.0	3325.0	1118.0	-1.0	1352.0	1642.0	-1.0	2906.0	1238.0	-1.0	2086.0	2046.0	-1.0	3937.0	4252.0	-1.0	4274.0	1339.0	-1.0	2625.0	1582.0	-1.0	2345.0	1497.0	-1.0	3191.0	971.0	-1.0	1353.0	1571.0	-1.0	3253.0	1504.0	-1.0	2158.0	586.0	-1.0	1337.0	691.0	-1.0	1009.0	
571.217	1856.0	-1.0	3460.0	1106.0	-1.0	1412.0	1947.0	-1.0	3325.0	1117.0	-1.0	1350.0	1641.0	-1.0	2905.0	1233.0	-1.0	2077.0	2047.0	-1.0	3938.0	4247.0	-1.0	4274.0	1340.0	-1.0	2631.0	1582.0	-1.0	2345.0	1497.0	-1.0	3192.0	971.0	-1.0	1356.0	1573.0	-1.0	3260.0	1506.0	-1.0	2166.0	588.0	-1.0	1344.0	693.0	-1.0	1013.0	
571.717	1857.0	-1.0	3460.0	1106.0	-1.0	1414.0	1948.0	-1.0	3324.0	1117.0	-1.0	1350.0	1640.0	-1.0	2901.0	1232.0	-1.0	2072.0	2047.0	-1.0	3939.0	4245.0	-1.0	4274.0	1339.0	-1.0	2631.0	1581.0	-1.0	2343.0	1495.0	-1.0	3191.0	971.0	-1.0	1356.0	1573.0	-1.0	3265.0	1507.0	-1.0	2172.0	589.0	-1.0	1346.0	693.0	-1.0	1016.0	
572.216	1860.0	-1.0	3471.0	1107.0	-1.0	1420.0	1952.0	-1.0	3339.0	1119.0	-1.0	1355.0	1645.0	-1.0	2918.0	1234.0	-1.0	2079.0	2051.0	-1.0	3955.0	4245.0	-1.0	4274.0	1342.0	-1.0	2639.0	1585.0	-1.0	2351.0	1498.0	-1.0	3198.0	972.0	-1.0	1361.0	1574.0	-1.0	3265.0	1508.0	-1.0	2177.0	589.0	-1.0	1345.0	694.0	-1.0	1018.0	
572.715	1862.0	-1.0	3481.0	1108.0	-1.0	1425.0	1955.0	-1.0	3351.0	1119.0	-1.0	1359.0	1649.0	-1.0	2934.0	1236.0	-1.0	2086.0	2055.0	-1.0	3969.0	4244.0	-1.0	4275.0	1343.0	-1.0	2648.0	1591.0	-1.0	2363.0	1499.0	-1.0	3206.0	973.0	-1.0	1365.0	1576.0	-1.0	3276.0	1511.0	-1.0	2186.0	591.0	-1.0	1353.0	695.0	-1.0	1023.0	
573.214	1861.0	-1.0	3485.0	1107.0	-1.0	1427.0	1955.0	-1.0	3355.0	1119.0	-1.0	1360.0	1650.0	-1.0	2938.0	1238.0	-1.0	2093.0	2055.0	-1.0	3973.0	4246.0	-1.0	4275.0	1343.0	-1.0	2651.0	1592.0	-1.0	2369.0	1498.0	-1.0	3208.0	972.0	-1.0	1365.0	1576.0	-1.0	3282.0	1511.0	-1.0	2191.0	592.0	-1.0	1358.0	695.0	-1.0	1026.0	
573.713	1861.0	-1.0	3483.0	1107.0	-1.0	1427.0	1953.0	-1.0	3351.0	1118.0	-1.0	1358.0	1649.0	-1.0	2933.0	1236.0	-1.0	2089.0	2055.0	-1.0	3970.0	4245.0	-1.0	4274.0	1340.0	-1.0	2649.0	1588.0	-1.0	2362.0	1496.0	-1.0	3202.0	970.0	-1.0	1361.0	1576.0	-1.0	3282.0	1509.0	-1.0	2190.0	592.0	-1.0	1358.0	695.0	-1.0	1025.0	
574.212	1862.0	-1.0	3485.0	1108.0	-1.0	1429.0	1956.0	-1.0	3353.0	1119.0	-1.0	1358.0	1649.0	-1.0	2934.0	1237.0	-1.0	2089.0	2055.0	-1.0	3967.0	4241.0	-1.0	4275.0	1337.0	-1.0	2641.0	1578.0	-1.0	2341.0	1493.0	-1.0	3191.0	967.0	-1.0	1356.0	1573.0	-1.0	3275.0	1506.0	-1.0	2186.0	589.0	-1.0	1352.0	693.0	-1.0	1022.0	
574.711	1864.0	-1.0	3495.0	1109.0	-1.0	1432.0	1959.0	-1.0	3365.0	1120.0	-1.0	1362.0	1655.0	-1.0	2948.0	1242.0	-1.0	2100.0	2056.0	-1.0	3972.0	4245.0	-1.0	4274.0	1336.0	-1.0	2634.0	1567.0	-1.0	2317.0	1492.0	-1.0	3185.0	965.0	-1.0	1351.0	1570.0	-1.0	3264.0	1501.0	-1.0	2178.0	586.0	-1.0	1343.0	690.0	-1.0	1017.0	
575.210	1866.0	-1.0	3504.0	1110.0	-1.0	1434.0	1960.0	-1.0	3370.0	1122.0	-1.0	1366.0	1658.0	-1.0	2959.0	1242.0	-1.0	2100.0	2056.0	-1.0	3976.0	4244.0	-1.0	4274.0	1336.0	-1.0	2636.0	1550.0	-1.0	2284.0	1493.0	-1.0	3191.0	967.0	-1.0	1352.0	1571.0	-1.0	3265.0	1502.0	-1.0	2178.0	586.0	-1.0	1339.0	688.0	-1.0	1013.0	
575.710	1867.0	-1.0	3507.0	1111.0	-1.0	1435.0	1960.0	-1.0	3371.0	1123.0	-1.0	1366.0	1659.0	-1.0	2966.0	1240.0	-1.0	2096.0	2055.0	-1.0	3975.0	4238.0	-1.0	4274.0	1336.0	-1.0	2640.0	1535.0	-1.0	2255.0	1496.0	-1.0	3195.0	968.0	-1.0	1354.0	1572.0	-1.0	3271.0	1504.0	-1.0	2182.0	586.0	-1.0	1340.0	689.0	-1.0	1014.0	
576.209	1867.0	-1.0	3507.0	1111.0	-1.0	1434.0	1958.0	-1.0	3367.0	1123.0	-1.0	1366.0	1660.0	-1.0	2968.0	1241.0	-1.0	2095.0	2053.0	-1.0	3971.0	4238.0	-1.0	4275.0	1334.0	-1.0	2637.0	1523.0	-1.0	2234.0	1495.0	-1.0	3197.0	968.0	-1.0	1353.0	1572.0	-1.0	3271.0	1502.0	-1.0	2182.0	585.0	-1.0	1338.0	688.0	-1.0	1014.0	
576.708	1866.0	-1.0	3502.0	1111.0	-1.0	1432.0	1956.0	-1.0	3357.0	1123.0	-1.0	1365.0	1658.0	-1.0	2965.0	1241.0	-1.0	2097.0	2050.0	-1.0	3964.0	4240.0	-1.0	4275.0	1333.0	-1.0	2635.0	1515.0	-1.0	2217.0	1495.0	-1.0	3196.0	967.0	-1.0	1353.0	1571.0	-1.0	3267.0	1501.0	-1.0	2180.0	583.0	-1.0	1335.0	687.0	-1.0	1012.0	
577.208	1868.0	-1.0	3504.0	1112.0	-1.0	1432.0	1956.0	-1.0	3355.0	1124.0	-1.0	1366.0	1656.0	-1.0	2958.0	1243.0	-1.0	2101.0	2048.0	-1.0	3958.0	4244.0	-1.0	4275.0	1332.0	-1.0	2629.0	1509.0	-1.0	2202.0	1494.0	-1.0	3194.0	968.0	-1.0	1352.0	1569.0	-1.0	3261.0	1500.0	-1.0	2177.0	581.0	-1.0	1330.0	685.0	-1.0	1009.0	
577.707	1869.0	-1.0	3513.0	1114.0	-1.0	1437.0	1958.0	-1.0	3364.0	1126.0	-1.0	1372.0	1659.0	-1.0	2967.0	1245.0	-1.0	2108.0	2050.0	-1.0	3967.0	4248.0	-1.0	4275.0	1332.0	-1.0	2628.0	1505.0	-1.0	2191.0	1495.0	-1.0	3196.0	968.0	-1.0	1353.0	1566.0	-1.0	3255.0	1499.0	-1.0	2174.0	579.0	-1.0	1325.0	684.0	-1.0	1007.0	
578.206	1870.0	-1.0	3517.0	1114.0	-1.0	1438.0	1956.0	-1.0	3364.0	1127.0	-1.0	1374.0	1663.0	-1.0	2983.0	1247.0	-1.0	2116.0	2050.0	-1.0	3974.0	4252.0	-1.0	4275.0	1335.0	-1.0	2636.0	1506.0	-1.0	2197.0	1498.0	-1.0	3206.0	971.0	-1.0	1358.0	1569.0	-1.0	3259.0	1501.0	-1.0	2176.0	580.0	-1.0	1325.0	684.0	-1.0	1007.0	
578.705	1868.0	-1.0	3514.0	1113.0	-1.0	1436.0	1953.0	-1.0	3356.0	1127.0	-1.0	1375.0	1666.0	-1.0	2991.0	1252.0	-1.0	2129.0	2048.0	-1.0	3970.0	4253.0	-1.0	4275.0	1335.0	-1.0	2639.0	1507.0	-1.0	2201.0	1500.0	-1.0	3215.0	972.0	-1.0	1361.0	1569.0	-1.0	3262.0	1502.0	-1.0	2180.0	579.0	-1.0	1324.0	684.0	-1.0	1007.0	
579.204	1867.0	-1.0	3509.0	1113.0	-1.0	1433.0	1949.0	-1.0	3345.0	1128.0	-1.0	1374.0	1668.0	-1.0	2997.0	1258.0	-1.0	2139.0	2045.0	-1.0	3962.0	4254.0	-1.0	4275.0	1334.0	-1.0	2638.0	1504.0	-1.0	2193.0	1501.0	-1.0	3217.0	973.0	-1.0	1363.0	1568.0	-1.0	3261.0	1501.0	-1.0	2180.0	577.0	-1.0	1321.0	683.0	-1.0	1006.0	
579.703	1869.0	-1.0	3516.0	1114.0	-1.0	1436.0	1950.0	-1.0	3347.0	1130.0	-1.0	1379.0	1672.0	-1.0	3005.0	1264.0	-1.0	2153.0	2045.0	-1.0	3960.0	4255.0	-1.0	4275.0	1333.0	-1.0	2636.0	1502.0	-1.0	2189.0	1502.0	-1.0	3218.0	974.0	-1.0	1363.0	1566.0	-1.0	3255.0	1501.0	-1.0	2178.0	575.0	-1.0	1315.0	682.0	-1.0	1003.0	
580.202	1872.0	-1.0	3531.0	1117.0	-1.0	1441.0	1951.0	-1.0	3355.0	1140.0	-1.0	1397.0	1674.0	-1.0	3016.0	1240.0	-1.0	2089.0	2043.0	-1.0	3962.0	4211.0	-1.0	4275.0	1339.0	-1.0	2648.0	1472.0	-1.0	2130.0	1510.0	-1.0	3243.0	977.0	-1.0	1371.0	1566.0	-1.0	3254.0	1502.0	-1.0	2179.0	575.0	-1.0	1310.0	680.0	-1.0	1001.0	
580.701	1874.0	-1.0	3538.0	1121.0	-1.0	1446.0	1951.0	-1.0	3357.0	1150.0	-1.0	1412.0	1671.0	-1.0	3012.0	1201.0	-1.0	1988.0	2037.0	-1.0	3954.0	4114.0	-1.0	4274.0	1344.0	-1.0	2661.0	1426.0	-1.0	2046.0	1519.0	-1.0	3272.0	981.0	-1.0	1378.0	1568.0	-1.0	3263.0	1505.0	-1.0	2185.0	574.0	-1.0	1314.0	681.0	-1.0	1004.0	
581.200	1874.0	-1.0	3540.0	1126.0	-1.0	1453.0	1949.0	-1.0	3353.0	1157.0	-1.0	1419.0	1666.0	-1.0	3002.0	1166.0	-1.0	1897.0	2030.0	-1.0	3938.0	4039.0	-1.0	4274.0	1344.0	-1.0	2664.0	1388.0	-1.0	1974.0	1523.0	-1.0	3282.0	984.0	-1.0	1381.0	1568.0	-1.0	3269.0	1506.0	-1.0	2189.0	575.0	-1.0	1316.0	681.0	-1.0	1006.0	
581.699	1872.0	-1.0	3533.0	1129.0	-1.0	1455.0	1943.0	-1.0	3338.0	1159.0	-1.0	1418.0	1661.0	-1.0	2990.0	1141.0	-1.0	1835.0	2021.0	-1.0	3919.0	4014.0	-1.0	4274.0	1343.0	-1.0	2659.0	1363.0	-1.0	1924.0	1523.0	-1.0	3281.0	982.0	-1.0	1379.0	1567.0	-1.0	3265.0	1506.0	-1.0	2186.0	574.0	-1.0	1312.0	680.0	-1.0	1003.0	
582.198	1871.0	-1.0	3530.0	1133.0	-1.0	1457.0	1941.0	-1.0	3329.0	1160.0	-1.0	1417.0	1658.0	-1.0	2979.0	1126.0	-1.0	1794.0	2015.0	-1.0	3900.0	4020.0	-1.0	4274.0	1339.0	-1.0	2647.0	1346.0	-1.0	1891.0	1520.0	-1.0	3271.0	981.0	-1.0	1372.0	1565.0	-1.0	3256.0	1503.0	-1.0	2179.0	571.0	-1.0	1304.0	677.0	-1.0	998.0	
582.697	1870.0	-1.0	3531.0	1134.0	-1.0	1460.0	1939.0	-1.0	3327.0	1159.0	-1.0	1417.0	1660.0	-1.0	2988.0	1118.0	-1.0	1774.0	2013.0	-1.0	3899.0	4042.0	-1.0	4274.0	1339.0	-1.0	2645.0	1342.0	-1.0	1879.0	1519.0	-1.0	3268.0	980.0	-1.0	1370.0	1563.0	-1.0	3247.0	1501.0	-1.0	2171.0	570.0	-1.0	1296.0	676.0	-1.0	993.0	
583.196	1868.0	-1.0	3526.0	1133.0	-1.0	1460.0	1935.0	-1.0	3320.0	1157.0	-1.0	1413.0	1661.0	-1.0	2995.0	1115.0	-1.0	1767.0	2011.0	-1.0	3896.0	4073.0	-1.0	4274.0	1338.0	-1.0	2643.0	1342.0	-1.0	1878.0	1518.0	-1.0	3267.0	979.0	-1.0	1368.0	1562.0	-1.0	3246.0	1500.0	-1.0	2168.0	569.0	-1.0	1296.0	675.0	-1.0	992.0	
583.695	1864.0	-1.0	3517.0	1132.0	-1.0	1456.0	1930.0	-1.0	3307.0	1153.0	-1.0	1408.0	1662.0	-1.0	2996.0	1116.0	-1.0	1769.0	2007.0	-1.0	3888.0	4104.0	-1.0	4274.0	1335.0	-1.0	2638.0	1343.0	-1.0	1881.0	1516.0	-1.0	3259.0	977.0	-1.0	1366.0	1561.0	-1.0	3244.0	1499.0	-1.0	2164.0	568.0	-1.0	1295.0	674.0	-1.0	990.0	
584.195	1862.0	-1.0	3512.0	1133.0	-1.0	1455.0	1928.0	-1.0	3298.0	1150.0	-1.0	1403.0	1662.0	-1.0	2993.0	1122.0	-1.0	1785.0	2004.0	-1.0	3880.0	4135.0	-1.0	4274.0	1331.0	-1.0	2629.0	1348.0	-1.0	1890.0	1511.0	-1.0	3248.0	976.0	-1.0	1362.0	1561.0	-1.0	3239.0	1497.0	-1.0	2159.0	567.0	-1.0	1292.0	672.0	-1.0	988.0	
584.694	1862.0	-1.0	3514.0	1133.0	-1.0	1457.0	1928.0	-1.0	3301.0	1150.0	-1.0	1403.0	1666.0	-1.0	3008.0	1132.0	-1.0	1813.0	2007.0	-1.0	3890.0	4163.0	-1.0	4274.0	1332.0	-1.0	2627.0	1359.0	-1.0	1909.0	1511.0	-1.0	3244.0	976.0	-1.0	1361.0	1559.0	-1.0	3233.0	1497.0	-1.0	2154.0	566.0	-1.0	1287.0	672.0	-1.0	986.0	
585.193	1860.0	-1.0	3511.0	1132.0	-1.0	1456.0	1927.0	-1.0	3300.0	1145.0	-1.0	1397.0	1671.0	-1.0	3022.0	1157.0	-1.0	1880.0	2010.0	-1.0	3898.0	4187.0	-1.0	4274.0	1331.0	-1.0	2628.0	1386.0	-1.0	1963.0	1509.0	-1.0	3242.0	976.0	-1.0	1361.0	1559.0	-1.0	3236.0	1496.0	-1.0	2153.0	566.0	-1.0	1290.0	672.0	-1.0	986.0	
585.693	1857.0	-1.0	3501.0	1129.0	-1.0	1453.0	1924.0	-1.0	3291.0	1139.0	-1.0	1390.0	1672.0	-1.0	3023.0	1183.0	-1.0	1946.0	2012.0	-1.0	3899.0	4205.0	-1.0	4275.0	1327.0	-1.0	2620.0	1412.0	-1.0	2013.0	1506.0	-1.0	3233.0	974.0	-1.0	1359.0	1558.0	-1.0	3234.0	1494.0	-1.0	2149.0	567.0	-1.0	1291.0	670.0	-1.0	984.0	
586.192	1854.0	-1.0	3488.0	1128.0	-1.0	1447.0	1921.0	-1.0	3277.0	1138.0	-1.0	1384.0	1668.0	-1.0	3007.0	1191.0	-1.0	1965.0	2010.0	-1.0	3889.0	4218.0	-1.0	4275.0	1323.0	-1.0	2608.0	1417.0	-1.0	2022.0	1502.0	-1.0	3219.0	973.0	-1.0	1354.0	1556.0	-1.0	3226.0	1490.0	-1.0	2138.0	566.0	-1.0	1287.0	668.0	-1.0	980.0	
586.691	1853.0	-1.0	3488.0	1127.0	-1.0	1447.0	1921.0	-1.0	3282.0	1138.0	-1.0	1385.0	1667.0	-1.0	3003.0	1190.0	-1.0	1958.0	2012.0	-1.0	3893.0	4228.0	-1.0	4275.0	1323.0	-1.0	2607.0	1412.0	-1.0	2005.0	1503.0	-1.0	3217.0	972.0	-1.0	1353.0	1556.0	-1.0	3219.0	1490.0	-1.0	2132.0	565.0	-1.0	1284.0	668.0	-1.0	978.0	
587.190	1851.0	-1.0	3484.0	1125.0	-1.0	1443.0	1921.0	-1.0	3282.0	1136.0	-1.0	1384.0	1663.0	-1.0	2994.0	1180.0	-1.0	1935.0	2013.0	-1.0	3894.0	4229.0	-1.0	4275.0	1324.0	-1.0	2610.0	1402.0	-1.0	1972.0	1504.0	-1.0	3226.0	972.0	-1.0	1354.0	1557.0	-1.0	3223.0	1491.0	-1.0	2131.0	567.0	-1.0	1290.0	668.0	-1.0	979.0	
587.689	1850.0	-1.0	3477.0	1122.0	-1.0	1435.0	1918.0	-1.0	3272.0	1140.0	-1.0	1388.0	1650.0	-1.0	2957.0	1158.0	-1.0	1879.0	2007.0	-1.0	3876.0	4177.0	-1.0	4274.0	1329.0	-1.0	2616.0	1359.0	-1.0	1889.0	1513.0	-1.0	3248.0	975.0	-1.0	1357.0	1558.0	-1.0	3228.0	1490.0	-1.0	2127.0	567.0	-1.0	1290.0	669.0	-1.0	982.0	
588.189	1848.0	-1.0	3468.0	1121.0	-1.0	1429.0	1913.0	-1.0	3256.0	1144.0	-1.0	1390.0	1630.0	-1.0	2905.0	1131.0	-1.0	1813.0	1998.0	-1.0	3848.0	4102.0	-1.0	4274.0	1331.0	-1.0	2616.0	1317.0	-1.0	1809.0	1519.0	-1.0	3260.0	978.0	-1.0	1359.0	1559.0	-1.0	3228.0	1488.0	-1.0	2121.0	565.0	-1.0	1287.0	668.0	-1.0	980.0	
588.688	1849.0	-1.0	3466.0	1121.0	-1.0	1430.0	1914.0	-1.0	3255.0	1147.0	-1.0	1393.0	1619.0	-1.0	2874.0	1110.0	-1.0	1762.0	1992.0	-1.0	3833.0	4064.0	-1.0	4274.0	1331.0	-1.0	2609.0	1296.0	-1.0	1777.0	1519.0	-1.0	3257.0	978.0	-1.0	1356.0	1558.0	-1.0	3222.0	1486.0	-1.0	2116.0	564.0	-1.0	1282.0	668.0	-1.0	979.0	
589.187	1848.0	-1.0	3466.0	1121.0	-1.0	1429.0	1915.0	-1.0	3259.0	1146.0	-1.0	1393.0	1620.0	-1.0	2879.0	1101.0	-1.0	1743.0	1992.0	-1.0	3835.0	4088.0	-1.0	4274.0	1329.0	-1.0	2606.0	1305.0	-1.0	1798.0	1519.0	-1.0	3252.0	978.0	-1.0	1356.0	1557.0	-1.0	3215.0	1485.0	-1.0	2114.0	563.0	-1.0	1277.0	666.0	-1.0	976.0	
589.687	1847.0	-1.0	3461.0	1119.0	-1.0	1425.0	1914.0	-1.0	3255.0	1144.0	-1.0	1390.0	1625.0	-1.0	2893.0	1103.0	-1.0	1750.0	1991.0	-1.0	3835.0	4126.0	-1.0	4274.0	1326.0	-1.0	2602.0	1331.0	-1.0	1853.0	1514.0	-1.0	3244.0	976.0	-1.0	1354.0	1557.0	-1.0	3215.0	1486.0	-1.0	2117.0	562.0	-1.0	1279.0	665.0	-1.0	976.0	
590.186	1846.0	-1.0	3454.0	1117.0	-1.0	1419.0	1913.0	-1.0	3249.0	1141.0	-1.0	1384.0	1630.0	-1.0	2905.0	1116.0	-1.0	1785.0	1991.0	-1.0	3833.0	4158.0	-1.0	4274.0	1321.0	-1.0	2594.0	1364.0	-1.0	1923.0	1509.0	-1.0	3231.0	972.0	-1.0	1350.0	1555.0	-1.0	3215.0	1486.0	-1.0	2120.0	562.0	-1.0	1281.0	665.0	-1.0	977.0	
590.685	1843.0	-1.0	3443.0	1113.0	-1.0	1413.0	1910.0	-1.0	3237.0	1134.0	-1.0	1375.0	1634.0	-1.0	2916.0	1138.0	-1.0	1855.0	1990.0	-1.0	3832.0	4184.0	-1.0	4275.0	1316.0	-1.0	2585.0	1396.0	-1.0	1989.0	1504.0	-1.0	3216.0	969.0	-1.0	1345.0	1554.0	-1.0	3210.0	1485.0	-1.0	2119.0	562.0	-1.0	1279.0	663.0	-1.0	975.0	
591.184	1841.0	-1.0	3433.0	1109.0	-1.0	1406.0	1906.0	-1.0	3225.0	1129.0	-1.0	1367.0	1635.0	-1.0	2912.0	1164.0	-1.0	1916.0	1988.0	-1.0	3824.0	4204.0	-1.0	4275.0	1311.0	-1.0	2572.0	1423.0	-1.0	2040.0	1497.0	-1.0	3198.0	964.0	-1.0	1338.0	1550.0	-1.0	3201.0	1482.0	-1.0	2115.0	561.0	-1.0	1273.0	661.0	-1.0	971.0	
591.684	1840.0	-1.0	3428.0	1106.0	-1.0	1402.0	1907.0	-1.0	3220.0	1126.0	-1.0	1362.0	1633.0	-1.0	2899.0	1183.0	-1.0	1962.0	1987.0	-1.0	3814.0	4219.0	-1.0	4275.0	1306.0	-1.0	2556.0	1438.0	-1.0	2068.0	1491.0	-1.0	3179.0	961.0	-1.0	1331.0	1548.0	-1.0	3188.0	1478.0	-1.0	2108.0	558.0	-1.0	1266.0	658.0	-1.0	966.0	
592.183	1840.0	-1.0	3427.0	1105.0	-1.0	1400.0	1908.0	-1.0	3222.0	1124.0	-1.0	1360.0	1635.0	-1.0	2903.0	1199.0	-1.0	2002.0	1989.0	-1.0	3819.0	4231.0	-1.0	4275.0	1304.0	-1.0	2549.0	1455.0	-1.0	2103.0	1489.0	-1.0	3169.0	959.0	-1.0	1328.0	1546.0	-1.0	3177.0	1476.0	-1.0	2103.0	557.0	-1.0	1260.0	656.0	-1.0	961.0	
592.682	1840.0	-1.0	3424.0	1103.0	-1.0	1397.0	1908.0	-1.0	3222.0	1120.0	-1.0	1357.0	1636.0	-1.0	2907.0	1212.0	-1.0	2037.0	1990.0	-1.0	3823.0	4239.0	-1.0	4275.0	1304.0	-1.0	2549.0	1472.0	-1.0	2137.0	1488.0	-1.0	3167.0	958.0	-1.0	1329.0	1545.0	-1.0	3180.0	1476.0	-1.0	2106.0	558.0	-1.0	1262.0	655.0	-1.0	960.0	
593.182	1839.0	-1.0	3419.0	1101.0	-1.0	1393.0	1908.0	-1.0	3218.0	1117.0	-1.0	1352.0	1635.0	-1.0	2904.0	1224.0	-1.0	2068.0	1989.0	-1.0	3819.0	4246.0	-1.0	4275.0	1302.0	-1.0	2548.0	1489.0	-1.0	2172.0	1486.0	-1.0	3165.0	956.0	-1.0	1328.0	1546.0	-1.0	3182.0	1476.0	-1.0	2107.0	559.0	-1.0	1265.0	655.0	-1.0	960.0	
593.681	1838.0	-1.0	3413.0	1098.0	-1.0	1390.0	1907.0	-1.0	3214.0	1113.0	-1.0	1346.0	1634.0	-1.0	2906.0	1237.0	-1.0	2096.0	1989.0	-1.0	3817.0	4251.0	-1.0	4275.0	1300.0	-1.0	2543.0	1504.0	-1.0	2205.0	1483.0	-1.0	3158.0	955.0	-1.0	1325.0	1545.0	-1.0	3177.0	1475.0	-1.0	2106.0	559.0	-1.0	1263.0	653.0	-1.0	959.0	
594.180	1837.0	-1.0	3411.0	1095.0	-1.0	1384.0	1908.0	-1.0	3214.0	1107.0	-1.0	1338.0	1635.0	-1.0	2904.0	1258.0	-1.0	2147.0	1989.0	-1.0	3814.0	4255.0	-1.0	4275.0	1298.0	-1.0	2538.0	1526.0	-1.0	2247.0	1480.0	-1.0	3148.0	952.0	-1.0	1320.0	1543.0	-1.0	3170.0	1472.0	-1.0	2102.0	558.0	-1.0	1260.0	653.0	-1.0	958.0	
594.680	1840.0	-1.0	3420.0	1094.0	-1.0	1384.0	1914.0	-1.0	3230.0	1104.0	-1.0	1335.0	1638.0	-1.0	2908.0	1278.0	-1.0	2199.0	1993.0	-1.0	3817.0	4258.0	-1.0	4275.0	1296.0	-1.0	2533.0	1549.0	-1.0	2288.0	1477.0	-1.0	3139.0	949.0	-1.0	1315.0	1541.0	-1.0	3163.0	1469.0	-1.0	2098.0	558.0	-1.0	1257.0	652.0	-1.0	955.0	
595.179	1842.0	-1.0	3428.0	1092.0	-1.0	1384.0	1918.0	-1.0	3246.0	1101.0	-1.0	1334.0	1642.0	-1.0	2919.0	1284.0	-1.0	2207.0	1995.0	-1.0	3827.0	4260.0	-1.0	4275.0	1298.0	-1.0	2537.0	1550.0	-1.0	2283.0	1478.0	-1.0	3140.0	949.0	-1.0	1313.0	1541.0	-1.0	3157.0	1468.0	-1.0	2092.0	557.0	-1.0	1255.0	651.0	-1.0	953.0	
595.678	1844.0	-1.0	3433.0	1091.0	-1.0	1383.0	1922.0	-1.0	3257.0	1101.0	-1.0	1334.0	1641.0	-1.0	2922.0	1273.0	-1.0	2177.0	1998.0	-1.0	3836.0	4262.0	-1.0	4275.0	1301.0	-1.0	2547.0	1537.0	-1.0	2256.0	1480.0	-1.0	3146.0	950.0	-1.0	1315.0	1542.0	-1.0	3163.0	1471.0	-1.0	2095.0	560.0	-1.0	1260.0	653.0	-1.0	955.0	
596.177	1845.0	-1.0	3437.0	1091.0	-1.0	1384.0	1925.0	-1.0	3267.0	1102.0	-1.0	1334.0	1638.0	-1.0	2917.0	1258.0	-1.0	2139.0	2000.0	-1.0	3841.0	4263.0	-1.0	4275.0	1305.0	-1.0	2559.0	1521.0	-1.0	2226.0	1480.0	-1.0	3153.0	951.0	-1.0	1320.0	1547.0	-1.0	3175.0	1474.0	-1.0	2105.0	564.0	-1.0	1270.0	656.0	-1.0	962.0	
596.676	1846.0	-1.0	3438.0	1090.0	-1.0	1384.0	1926.0	-1.0	3274.0	1103.0	-1.0	1334.0	1633.0	-1.0	2905.0	1242.0	-1.0	2099.0	2000.0	-1.0	3841.0	4264.0	-1.0	4275.0	1307.0	-1.0	2565.0	1505.0	-1.0	2195.0	1481.0	-1.0	3154.0	952.0	-1.0	1320.0	1550.0	-1.0	3184.0	1477.0	-1.0	2111.0	566.0	-1.0	1277.0	658.0	-1.0	967.0	
597.175	1845.0	-1.0	3435.0	1090.0	-1.0	1382.0	1926.0	-1.0	3274.0	1102.0	-1.0	1332.0	1628.0	-1.0	2892.0	1229.0	-1.0	2065.0	1999.0	-1.0	3836.0	4264.0	-1.0	4275.0	1309.0	-1.0	2567.0	1494.0	-1.0	2169.0	1481.0	-1.0	3153.0	953.0	-1.0	1321.0	1551.0	-1.0	3186.0	1478.0	-1.0	2114.0	567.0	-1.0	1281.0	660.0	-1.0	970.0	
597.674	1845.0	-1.0	3432.0	1090.0	-1.0	1380.0	1926.0	-1.0	3272.0	1102.0	-1.0	1331.0	1622.0	-1.0	2877.0	1219.0	-1.0	2041.0	1998.0	-1.0	3830.0	4264.0	-1.0	4275.0	1308.0	-1.0	2566.0	1485.0	-1.0	2153.0	1481.0	-1.0	3151.0	953.0	-1.0	1321.0	1552.0	-1.0	3188.0	1479.0	-1.0	2116.0	568.0	-1.0	1283.0	661.0	-1.0	971.0	
598.174	1846.0	-1.0	3430.0	1090.0	-1.0	1380.0	1926.0	-1.0	3271.0	1104.0	-1.0	1330.0	1616.0	-1.0	2859.0	1211.0	-1.0	2020.0	1996.0	-1.0	3823.0	4264.0	-1.0	4275.0	1308.0	-1.0	2563.0	1477.0	-1.0	2138.0	1480.0	-1.0	3148.0	954.0	-1.0	1321.0	1553.0	-1.0	3188.0	1481.0	-1.0	2119.0	569.0	-1.0	1283.0	662.0	-1.0	973.0	
598.673	1848.0	-1.0	3434.0	1093.0	-1.0	1383.0	1930.0	-1.0	3281.0	1107.0	-1.0	1334.0	1613.0	-1.0	2847.0	1201.0	-1.0	1998.0	1997.0	-1.0	3820.0	4263.0	-1.0	4275.0	1307.0	-1.0	2560.0	1469.0	-1.0	2118.0	1481.0	-1.0	3146.0	955.0	-1.0	1322.0	1552.0	-1.0	3186.0	1482.0	-1.0	2122.0	567.0	-1.0	1281.0	661.0	-1.0	971.0	
599.172	1849.0	-1.0	3441.0	1094.0	-1.0	1386.0	1933.0	-1.0	3294.0	1109.0	-1.0	1339.0	1613.0	-1.0	2847.0	1194.0	-1.0	1979.0	1999.0	-1.0	3828.0	4260.0	-1.0	4275.0	1309.0	-1.0	2561.0	1463.0	-1.0	2103.0	1483.0	-1.0	3150.0	957.0	-1.0	1325.0	1552.0	-1.0	3183.0	1483.0	-1.0	2124.0	566.0	-1.0	1278.0	660.0	-1.0	970.0	
599.672	1850.0	-1.0	3444.0	1095.0	-1.0	1388.0	1934.0	-1.0	3301.0	1111.0	-1.0	1342.0	1613.0	-1.0	2849.0	1188.0	-1.0	1965.0	2001.0	-1.0	3835.0	4258.0	-1.0	4275.0	1311.0	-1.0	2570.0	1460.0	-1.0	2101.0	1486.0	-1.0	3163.0	961.0	-1.0	1333.0	1555.0	-1.0	3188.0	1486.0	-1.0	2130.0	567.0	-1.0	1278.0	661.0	-1.0	971.0	
600.171	1850.0	-1.0	3441.0	1094.0	-1.0	1387.0	1933.0	-1.0	3300.0	1111.0	-1.0	1341.0	1610.0	-1.0	2843.0	1183.0	-1.0	1955.0	2001.0	-1.0	3835.0	4259.0	-1.0	4275.0	1312.0	-1.0	2575.0	1460.0	-1.0	2102.0	1488.0	-1.0	3171.0	962.0	-1.0	1337.0	1558.0	-1.0	3196.0	1489.0	-1.0	2136.0	569.0	-1.0	1284.0	663.0	-1.0	974.0	
600.671	1849.0	-1.0	3437.0	1095.0	-1.0	1385.0	1932.0	-1.0	3296.0	1111.0	-1.0	1341.0	1607.0	-1.0	2833.0	1179.0	-1.0	1945.0	1999.0	-1.0	3830.0	4259.0	-1.0	4275.0	1313.0	-1.0	2575.0	1458.0	-1.0	2098.0	1489.0	-1.0	3175.0	962.0	-1.0	1337.0	1559.0	-1.0	3204.0	1490.0	-1.0	2141.0	570.0	-1.0	1288.0	664.0	-1.0	977.0	
601.171	1848.0	-1.0	3431.0	1093.0	-1.0	1382.0	1929.0	-1.0	3286.0	1110.0	-1.0	1338.0	1602.0	-1.0	2820.0	1175.0	-1.0	1935.0	1996.0	-1.0	3821.0	4260.0	-1.0	4275.0	1312.0	-1.0	2574.0	1453.0	-1.0	2089.0	1489.0	-1.0	3174.0	961.0	-1.0	1336.0	1560.0	-1.0	3205.0	1490.0	-1.0	2139.0	570.0	-1.0	1289.0	664.0	-1.0	977.0	
601.670	1849.0	-1.0	3428.0	1093.0	-1.0	1380.0	1928.0	-1.0	3280.0	1110.0	-1.0	1335.0	1598.0	-1.0	2806.0	1172.0	-1.0	1925.0	1994.0	-1.0	3812.0	4260.0	-1.0	4275.0	1311.0	-1.0	2570.0	1447.0	-1.0	2076.0	1488.0	-1.0	3169.0	960.0	-1.0	1332.0	1560.0	-1.0	3203.0	1488.0	-1.0	2135.0	570.0	-1.0	1287.0	664.0	-1.0	975.0	
602.170	1851.0	-1.0	3434.0	1093.0	-1.0	1381.0	1931.0	-1.0	3288.0	1111.0	-1.0	1337.0	1600.0	-1.0	2809.0	1170.0	-1.0	1920.0	1995.0	-1.0	3814.0	4260.0	-1.0	4275.0	1312.0	-1.0	2567.0	1443.0	-1.0	2064.0	1489.0	-1.0	3168.0	960.0	-1.0	1328.0	1559.0	-1.0	3197.0	1487.0	-1.0	2128.0	568.0	-1.0	1283.0	663.0	-1.0	972.0	
602.669	1852.0	-1.0	3440.0	1093.0	-1.0	1381.0	1933.0	-1.0	3296.0	1112.0	-1.0	1339.0	1602.0	-1.0	2816.0	1159.0	-1.0	1893.0	1998.0	-1.0	3821.0	4247.0	-1.0	4275.0	1315.0	-1.0	2578.0	1430.0	-1.0	2042.0	1494.0	-1.0	3182.0	961.0	-1.0	1331.0	1562.0	-1.0	3206.0	1489.0	-1.0	2129.0	570.0	-1.0	1285.0	666.0	-1.0	974.0	
603.168	1852.0	-1.0	3438.0	1091.0	-1.0	1378.0	1932.0	-1.0	3293.0	1113.0	-1.0	1338.0	1600.0	-1.0	2809.0	1148.0	-1.0	1866.0	1996.0	-1.0	3816.0	4246.0	-1.0	4275.0	1317.0	-1.0	2583.0	1415.0	-1.0	2013.0	1497.0	-1.0	3192.0	961.0	-1.0	1332.0	1564.0	-1.0	3214.0	1489.0	-1.0	2129.0	572.0	-1.0	1290.0	666.0	-1.0	975.0	
603.667	1850.0	-1.0	3431.0	1089.0	-1.0	1373.0	1928.0	-1.0	3282.0	1111.0	-1.0	1334.0	1595.0	-1.0	2796.0	1139.0	-1.0	1845.0	1992.0	-1.0	3806.0	4250.0	-1.0	4275.0	1316.0	-1.0	2577.0	1402.0	-1.0	1989.0	1497.0	-1.0	3189.0	961.0	-1.0	1328.0	1564.0	-1.0	3213.0	1487.0	-1.0	2126.0	572.0	-1.0	1291.0	666.0	-1.0	974.0	
604.167	1849.0	-1.0	3422.0	1087.0	-1.0	1368.0	1925.0	-1.0	3269.0	1110.0	-1.0	1329.0	1590.0	-1.0	2780.0	1132.0	-1.0	1828.0	1988.0	-1.0	3793.0	4254.0	-1.0	4275.0	1314.0	-1.0	2569.0	1394.0	-1.0	1971.0	1496.0	-1.0	3180.0	959.0	-1.0	1323.0	1562.0	-1.0	3208.0	1486.0	-1.0	2118.0	570.0	-1.0	1288.0	666.0	-1.0	971.0	
604.666	1850.0	-1.0	3423.0	1086.0	-1.0	1367.0	1928.0	-1.0	3272.0	1110.0	-1.0	1329.0	1589.0	-1.0	2771.0	1135.0	-1.0	1836.0	1989.0	-1.0	3788.0	4256.0	-1.0	4275.0	1311.0	-1.0	2557.0	1394.0	-1.0	1971.0	1493.0	-1.0	3172.0	957.0	-1.0	1320.0	1561.0	-1.0	3200.0	1484.0	-1.0	2112.0	569.0	-1.0	1281.0	664.0	-1.0	967.0	
605.166	1850.0	-1.0	3423.0	1087.0	-1.0	1367.0	1929.0	-1.0	3275.0	1110.0	-1.0	1330.0	1591.0	-1.0	2776.0	1141.0	-1.0	1855.0	1991.0	-1.0	3795.0	4259.0	-1.0	4275.0	1312.0	-1.0	2559.0	1404.0	-1.0	1990.0	1494.0	-1.0	3172.0	958.0	-1.0	1320.0	1560.0	-1.0	3195.0	1482.0	-1.0	2107.0	568.0	-1.0	1276.0	663.0	-1.0	965.0	
605.665	1845.0	-1.0	3415.0	1080.0	-1.0	1364.0	1924.0	-1.0	3270.0	1104.0	-1.0	1326.0	1592.0	-1.0	2779.0	1152.0	-1.0	1882.0	1993.0	-1.0	3799.0	4262.0	-1.0	4275.0	1311.0	-1.0	2558.0	1431.0	-1.0	2049.0	1493.0	-1.0	3171.0	959.0	-1.0	1321.0	1562.0	-1.0	3200.0	1483.0	-1.0	2109.0	569.0	-1.0	1281.0	664.0	-1.0	967.0	
606.165	1843.0	-1.0	3406.0	1079.0	-1.0	1361.0	1922.0	-1.0	3261.0	1103.0	-1.0	1322.0	1592.0	-1.0	2777.0	1161.0	-1.0	1903.0	1994.0	-1.0	3797.0	4263.0	-1.0	4275.0	1309.0	-1.0	2556.0	1454.0	-1.0	2097.0	1490.0	-1.0	3166.0	958.0	-1.0	1320.0	1562.0	-1.0	3203.0	1485.0	-1.0	2111.0	570.0	-1.0	1283.0	665.0	-1.0	968.0	
606.664	1842.0	-1.0	3396.0	1079.0	-1.0	1358.0	1920.0	-1.0	3251.0	1102.0	-1.0	1320.0	1591.0	-1.0	2772.0	1168.0	-1.0	1919.0	1993.0	-1.0	3794.0	4264.0	-1.0	4275.0	1307.0	-1.0	2552.0	1469.0	-1.0	2125.0	1488.0	-1.0	3159.0	957.0	-1.0	1318.0	1562.0	-1.0	3203.0	1484.0	-1.0	2111.0	570.0	-1.0	1282.0	666.0	-1.0	969.0	
607.164	1845.0	-1.0	3401.0	1082.0	-1.0	1362.0	1925.0	-1.0	3262.0	1105.0	-1.0	1324.0	1596.0	-1.0	2781.0	1174.0	-1.0	1935.0	1998.0	-1.0	3804.0	4264.0	-1.0	4275.0	1309.0	-1.0	2551.0	1479.0	-1.0	2144.0	1488.0	-1.0	3156.0	957.0	-1.0	1318.0	1561.0	-1.0	3199.0	1485.0	-1.0	2111.0	569.0	-1.0	1280.0	667.0	-1.0	969.0	
607.663	1847.0	-1.0	3407.0	1084.0	-1.0	1366.0	1929.0	-1.0	3273.0	1109.0	-1.0	1331.0	1601.0	-1.0	2796.0	1171.0	-1.0	1925.0	2003.0	-1.0	3818.0	4261.0	-1.0	4275.0	1312.0	-1.0	2564.0	1471.0	-1.0	2128.0	1492.0	-1.0	3172.0	960.0	-1.0	1325.0	1565.0	-1.0	3213.0	1491.0	-1.0	2124.0	572.0	-1.0	1289.0	669.0	-1.0	975.0	
608.163	1849.0	-1.0	3410.0	1087.0	-1.0	1370.0	1932.0	-1.0	3278.0	1113.0	-1.0	1336.0	1605.0	-1.0	2808.0	1168.0	-1.0	1915.0	2007.0	-1.0	3828.0	4253.0	-1.0	4275.0	1316.0	-1.0	2576.0	1462.0	-1.0	2107.0	1495.0	-1.0	3186.0	962.0	-1.0	1331.0	1567.0	-1.0	3226.0	1495.0	-1.0	2137.0	574.0	-1.0	1298.0	672.0	-1.0	982.0	
608.662	1850.0	-1.0	3409.0	1089.0	-1.0	1373.0	1934.0	-1.0	3278.0	1115.0	-1.0	1337.0	1607.0	-1.0	2816.0	1168.0	-1.0	1915.0	2009.0	-1.0	3835.0	4250.0	-1.0	4275.0	1318.0	-1.0	2583.0	1458.0	-1.0	2100.0	1496.0	-1.0	3191.0	963.0	-1.0	1333.0	1569.0	-1.0	3230.0	1496.0	-1.0	2141.0	575.0	-1.0	1299.0	674.0	-1.0	985.0	
609.161	1854.0	-1.0	3421.0	1092.0	-1.0	1380.0	1939.0	-1.0	3294.0	1117.0	-1.0	1343.0	1613.0	-1.0	2826.0	1170.0	-1.0	1919.0	2014.0	-1.0	3846.0	4250.0	-1.0	4275.0	1319.0	-1.0	2587.0	1457.0	-1.0	2097.0	1497.0	-1.0	3193.0	963.0	-1.0	1334.0	1569.0	-1.0	3230.0	1498.0	-1.0	2143.0	574.0	-1.0	1298.0	675.0	-1.0	986.0	
609.661	1857.0	-1.0	3431.0	1094.0	-1.0	1385.0	1944.0	-1.0	3309.0	1119.0	-1.0	1347.0	1619.0	-1.0	2844.0	1172.0	-1.0	1927.0	2019.0	-1.0	3862.0	4252.0	-1.0	4275.0	1323.0	-1.0	2599.0	1462.0	-1.0	2109.0	1500.0	-1.0	3202.0	964.0	-1.0	1338.0	1571.0	-1.0	3231.0	1499.0	-1.0	2146.0	575.0	-1.0	1297.0	676.0	-1.0	987.0	
610.160	1854.0	-1.0	3432.0	1090.0	-1.0	1386.0	1943.0	-1.0	3311.0	1113.0	-1.0	1346.0	1623.0	-1.0	2854.0	1174.0	-1.0	1929.0	2023.0	-1.0	3869.0	4254.0	-1.0	4275.0	1325.0	-1.0	2605.0	1466.0	-1.0	2117.0	1500.0	-1.0	3205.0	964.0	-1.0	1339.0	1572.0	-1.0	3238.0	1499.0	-1.0	2150.0	576.0	-1.0	1302.0	677.0	-1.0	989.0	
610.659	1851.0	-1.0	3427.0	1085.0	-1.0	1384.0	1939.0	-1.0	3305.0	1107.0	-1.0	1341.0	1623.0	-1.0	2857.0	1175.0	-1.0	1934.0	2023.0	-1.0	3868.0	4253.0	-1.0	4275.0	1324.0	-1.0	2603.0	1470.0	-1.0	2125.0	1498.0	-1.0	3199.0	962.0	-1.0	1334.0	1571.0	-1.0	3239.0	1498.0	-1.0	2147.0	576.0	-1.0	1303.0	677.0	-1.0	989.0	
611.158	1853.0	-1.0	3427.0	1087.0	-1.0	1382.0	1941.0	-1.0	3306.0	1108.0	-1.0	1337.0	1623.0	-1.0	2852.0	1180.0	-1.0	1944.0	2022.0	-1.0	3863.0	4253.0	-1.0	4275.0	1322.0	-1.0	2595.0	1475.0	-1.0	2136.0	1495.0	-1.0	3188.0	959.0	-1.0	1327.0	1569.0	-1.0	3231.0	1495.0	-1.0	2142.0	575.0	-1.0	1299.0	676.0	-1.0	986.0	
611.657	1855.0	-1.0	3429.0	1088.0	-1.0	1381.0	1944.0	-1.0	3311.0	1105.0	-1.0	1332.0	1627.0	-1.0	2863.0	1190.0	-1.0	1970.0	2024.0	-1.0	3871.0	4255.0	-1.0	4275.0	1321.0	-1.0	2599.0	1499.0	-1.0	2196.0	1494.0	-1.0	3191.0	958.0	-1.0	1326.0	1570.0	-1.0	3227.0	1494.0	-1.0	2138.0	575.0	-1.0	1295.0	675.0	-1.0	985.0	
612.156	1854.0	-1.0	3427.0	1087.0	-1.0	1378.0	1944.0	-1.0	3311.0	1102.0	-1.0	1326.0	1629.0	-1.0	2871.0	1200.0	-1.0	1997.0	2025.0	-1.0	3876.0	4257.0	-1.0	4275.0	1319.0	-1.0	2597.0	1527.0	-1.0	2258.0	1492.0	-1.0	3187.0	956.0	-1.0	1324.0	1569.0	-1.0	3229.0	1495.0	-1.0	2138.0	575.0	-1.0	1299.0	676.0	-1.0	987.0	
612.655	1852.0	-1.0	3418.0	1084.0	-1.0	1372.0	1941.0	-1.0	3301.0	1097.0	-1.0	1318.0	1630.0	-1.0	2871.0	1216.0	-1.0	2038.0	2024.0	-1.0	3872.0	4260.0	-1.0	4275.0	1317.0	-1.0	2589.0	1568.0	-1.0	2350.0	1488.0	-1.0	3176.0	953.0	-1.0	1318.0	1568.0	-1.0	3226.0	1492.0	-1.0	2134.0	575.0	-1.0	1300.0	675.0	-1.0	986.0	
613.154	1851.0	-1.0	3412.0	1083.0	-1.0	1367.0	1941.0	-1.0	3296.0	1094.0	-1.0	1311.0	1633.0	-1.0	2880.0	1232.0	-1.0	2084.0	2024.0	-1.0	3869.0	4261.0	-1.0	4275.0	1313.0	-1.0	2579.0	1639.0	-1.0	2505.0	1484.0	-1.0	3160.0	950.0	-1.0	1312.0	1566.0	-1.0	3221.0	1492.0	-1.0	2132.0	574.0	-1.0	1298.0	675.0	-1.0	986.0	
613.654	1852.0	-1.0	3416.0	1084.0	-1.0	1368.0	1943.0	-1.0	3304.0	1093.0	-1.0	1310.0	1643.0	-1.0	2902.0	1249.0	-1.0	2121.0	2028.0	-1.0	3879.0	4263.0	-1.0	4275.0	1312.0	-1.0	2574.0	1686.0	-1.0	2565.0	1482.0	-1.0	3153.0	949.0	-1.0	1309.0	1564.0	-1.0	3213.0	1494.0	-1.0	2133.0	572.0	-1.0	1292.0	674.0	-1.0	983.0	
614.153	1848.0	-1.0	3418.0	1078.0	-1.0	1369.0	1942.0	-1.0	3308.0	1084.0	-1.0	1308.0	1651.0	-1.0	2923.0	1254.0	-1.0	2125.0	2031.0	-1.0	3888.0	4255.0	-1.0	4275.0	1311.0	-1.0	2577.0	1698.0	-1.0	2579.0	1482.0	-1.0	3156.0	950.0	-1.0	1312.0	1564.0	-1.0	3213.0	1496.0	-1.0	2136.0	572.0	-1.0	1292.0	673.0	-1.0	982.0	
614.652	1845.0	-1.0	3416.0	1075.0	-1.0	1369.0	1939.0	-1.0	3306.0	1077.0	-1.0	1303.0	1655.0	-1.0	2933.0	1250.0	-1.0	2119.0	2031.0	-1.0	3889.0	4244.0	-1.0	4275.0	1310.0	-1.0	2576.0	1698.0	-1.0	2578.0	1482.0	-1.0	3157.0	951.0	-1.0	1313.0	1562.0	-1.0	3209.0	1495.0	-1.0	2134.0	571.0	-1.0	1289.0	672.0	-1.0	978.0	
615.151	1845.0	-1.0	3410.0	1077.0	-1.0	1367.0	1939.0	-1.0	3298.0	1077.0	-1.0	1298.0	1658.0	-1.0	2941.0	1257.0	-1.0	2136.0	2030.0	-1.0	3886.0	4244.0	-1.0	4275.0	1310.0	-1.0	2572.0	1705.0	-1.0	2588.0	1481.0	-1.0	3154.0	950.0	-1.0	1311.0	1561.0	-1.0	3203.0	1495.0	-1.0	2132.0	568.0	-1.0	1282.0	670.0	-1.0	975.0	
615.650	1847.0	-1.0	3408.0	1080.0	-1.0	1368.0	1941.0	-1.0	3293.0	1080.0	-1.0	1299.0	1660.0	-1.0	2943.0	1266.0	-1.0	2156.0	2030.0	-1.0	3883.0	4248.0	-1.0	4275.0	1309.0	-1.0	2569.0	1698.0	-1.0	2570.0	1482.0	-1.0	3149.0	950.0	-1.0	1311.0	1559.0	-1.0	3196.0	1494.0	-1.0	2130.0	567.0	-1.0	1276.0	668.0	-1.0	970.0	
616.149	1850.0	-1.0	3416.0	1082.0	-1.0	1374.0	1942.0	-1.0	3301.0	1084.0	-1.0	1306.0	1663.0	-1.0	2948.0	1270.0	-1.0	2163.0	2033.0	-1.0	3889.0	4251.0	-1.0	4275.0	1311.0	-1.0	2568.0	1667.0	-1.0	2504.0	1484.0	-1.0	3150.0	952.0	-1.0	1311.0	1559.0	-1.0	3191.0	1495.0	-1.0	2130.0	565.0	-1.0	1268.0	667.0	-1.0	967.0	
616.648	1851.0	-1.0	3417.0	1084.0	-1.0	1378.0	1943.0	-1.0	3303.0	1086.0	-1.0	1310.0	1664.0	-1.0	2951.0	1274.0	-1.0	2170.0	2035.0	-1.0	3894.0	4250.0	-1.0	4275.0	1315.0	-1.0	2576.0	1640.0	-1.0	2451.0	1487.0	-1.0	3158.0	954.0	-1.0	1317.0	1561.0	-1.0	3194.0	1498.0	-1.0	2134.0	565.0	-1.0	1266.0	668.0	-1.0	968.0	
617.147	1851.0	-1.0	3411.0	1087.0	-1.0	1378.0	1944.0	-1.0	3298.0	1089.0	-1.0	1310.0	1663.0	-1.0	2948.0	1277.0	-1.0	2174.0	2035.0	-1.0	3893.0	4248.0	-1.0	4275.0	1318.0	-1.0	2581.0	1618.0	-1.0	2408.0	1489.0	-1.0	3162.0	957.0	-1.0	1319.0	1564.0	-1.0	3199.0	1500.0	-1.0	2138.0	564.0	-1.0	1266.0	669.0	-1.0	970.0	
617.646	1850.0	-1.0	3402.0	1089.0	-1.0	1376.0	1942.0	-1.0	3288.0	1090.0	-1.0	1308.0	1659.0	-1.0	2939.0	1277.0	-1.0	2172.0	2033.0	-1.0	3886.0	4248.0	-1.0	4275.0	1319.0	-1.0	2581.0	1593.0	-1.0	2352.0	1490.0	-1.0	3161.0	957.0	-1.0	1318.0	1565.0	-1.0	3198.0	1501.0	-1.0	2137.0	564.0	-1.0	1264.0	670.0	-1.0	971.0	
618.146	1851.0	-1.0	3409.0	1089.0	-1.0	1379.0	1944.0	-1.0	3297.0	1092.0	-1.0	1313.0	1659.0	-1.0	2931.0	1273.0	-1.0	2161.0	2035.0	-1.0	3884.0	4250.0	-1.0	4275.0	1322.0	-1.0	2581.0	1565.0	-1.0	2297.0	1491.0	-1.0	3158.0	956.0	-1.0	1316.0	1565.0	-1.0	3196.0	1500.0	-1.0	2134.0	562.0	-1.0	1260.0	670.0	-1.0	969.0	
618.645	1855.0	-1.0	3414.0	1091.0	-1.0	1382.0	1947.0	-1.0	3303.0	1096.0	-1.0	1318.0	1659.0	-1.0	2933.0	1266.0	-1.0	2146.0	2036.0	-1.0	3890.0	4253.0	-1.0	4275.0	1326.0	-1.0	2591.0	1544.0	-1.0	2259.0	1493.0	-1.0	3166.0	958.0	-1.0	1319.0	1568.0	-1.0	3203.0	1502.0	-1.0	2139.0	564.0	-1.0	1261.0	671.0	-1.0	972.0	
619.144	1856.0	-1.0	3415.0	1094.0	-1.0	1382.0	1948.0	-1.0	3302.0	1099.0	-1.0	1319.0	1658.0	-1.0	2931.0	1258.0	-1.0	2123.0	2036.0	-1.0	3891.0	4255.0	-1.0	4275.0	1328.0	-1.0	2599.0	1526.0	-1.0	2224.0	1495.0	-1.0	3171.0	957.0	-1.0	1320.0	1570.0	-1.0	3210.0	1504.0	-1.0	2141.0	566.0	-1.0	1265.0	672.0	-1.0	974.0	
619.644	1855.0	-1.0	3410.0	1093.0	-1.0	1378.0	1946.0	-1.0	3293.0	1099.0	-1.0	1318.0	1655.0	-1.0	2924.0	1249.0	-1.0	2102.0	2034.0	-1.0	3883.0	4257.0	-1.0	4275.0	1329.0	-1.0	2598.0	1508.0	-1.0	2190.0	1494.0	-1.0	3164.0	955.0	-1.0	1314.0	1571.0	-1.0	3210.0	1501.0	-1.0	2137.0	566.0	-1.0	1266.0	672.0	-1.0	974.0	
620.143	1856.0	-1.0	3410.0	1092.0	-1.0	1377.0	1947.0	-1.0	3290.0	1100.0	-1.0	1317.0	1653.0	-1.0	2916.0	1242.0	-1.0	2085.0	2031.0	-1.0	3877.0	4259.0	-1.0	4275.0	1329.0	-1.0	2591.0	1494.0	-1.0	2162.0	1491.0	-1.0	3154.0	953.0	-1.0	1307.0	1569.0	-1.0	3205.0	1498.0	-1.0	2131.0	564.0	-1.0	1261.0	671.0	-1.0	972.0	
620.642	1857.0	-1.0	3416.0	1092.0	-1.0	1375.0	1948.0	-1.0	3295.0	1100.0	-1.0	1317.0	1657.0	-1.0	2928.0	1240.0	-1.0	2079.0	2033.0	-1.0	3884.0	4259.0	-1.0	4275.0	1331.0	-1.0	2598.0	1494.0	-1.0	2166.0	1492.0	-1.0	3158.0	952.0	-1.0	1305.0	1570.0	-1.0	3202.0	1497.0	-1.0	2126.0	564.0	-1.0	1258.0	671.0	-1.0	970.0	
621.142	1857.0	-1.0	3417.0	1090.0	-1.0	1373.0	1947.0	-1.0	3294.0	1099.0	-1.0	1315.0	1660.0	-1.0	2939.0	1240.0	-1.0	2082.0	2033.0	-1.0	3888.0	4259.0	-1.0	4275.0	1331.0	-1.0	2601.0	1502.0	-1.0	2184.0	1493.0	-1.0	3159.0	951.0	-1.0	1304.0	1570.0	-1.0	3207.0	1497.0	-1.0	2127.0	564.0	-1.0	1264.0	671.0	-1.0	974.0	
621.641	1856.0	-1.0	3415.0	1088.0	-1.0	1368.0	1945.0	-1.0	3288.0	1097.0	-1.0	1312.0	1662.0	-1.0	2944.0	1244.0	-1.0	2095.0	2033.0	-1.0	3886.0	4259.0	-1.0	4275.0	1330.0	-1.0	2600.0	1511.0	-1.0	2202.0	1491.0	-1.0	3155.0	950.0	-1.0	1301.0	1570.0	-1.0	3207.0	1495.0	-1.0	2125.0	565.0	-1.0	1266.0	670.0	-1.0	974.0	
622.140	1854.0	-1.0	3408.0	1087.0	-1.0	1363.0	1942.0	-1.0	3276.0	1095.0	-1.0	1308.0	1661.0	-1.0	2939.0	1250.0	-1.0	2108.0	2030.0	-1.0	3878.0	4260.0	-1.0	4275.0	1329.0	-1.0	2594.0	1517.0	-1.0	2214.0	1489.0	-1.0	3146.0	948.0	-1.0	1297.0	1568.0	-1.0	3202.0	1493.0	-1.0	2119.0	563.0	-1.0	1263.0	670.0	-1.0	972.0	
622.639	1855.0	-1.0	3411.0	1087.0	-1.0	1363.0	1944.0	-1.0	3277.0	1096.0	-1.0	1308.0	1661.0	-1.0	2932.0	1257.0	-1.0	2123.0	2030.0	-1.0	3871.0	4261.0	-1.0	4275.0	1327.0	-1.0	2583.0	1523.0	-1.0	2223.0	1487.0	-1.0	3135.0	947.0	-1.0	1293.0	1565.0	-1.0	3189.0	1489.0	-1.0	2110.0	562.0	-1.0	1255.0	668.0	-1.0	968.0	
623.138	1855.0	-1.0	3411.0	1086.0	-1.0	1361.0	1944.0	-1.0	3275.0	1096.0	-1.0	1307.0	1662.0	-1.0	2933.0	1261.0	-1.0	2134.0	2030.0	-1.0	3871.0	4262.0	-1.0	4275.0	1327.0	-1.0	2582.0	1531.0	-1.0	2237.0	1488.0	-1.0	3134.0	947.0	-1.0	1293.0	1564.0	-1.0	3181.0	1488.0	-1.0	2103.0	560.0	-1.0	1249.0	666.0	-1.0	963.0	
623.637	1853.0	-1.0	3404.0	1085.0	-1.0	1356.0	1941.0	-1.0	3265.0	1095.0	-1.0	1304.0	1660.0	-1.0	2929.0	1262.0	-1.0	2137.0	2026.0	-1.0	3865.0	4263.0	-1.0	4275.0	1325.0	-1.0	2579.0	1538.0	-1.0	2249.0	1487.0	-1.0	3132.0	948.0	-1.0	1293.0	1563.0	-1.0	3183.0	1487.0	-1.0	2103.0	560.0	-1.0	1252.0	666.0	-1.0	965.0	
624.136	1850.0	-1.0	3395.0	1083.0	-1.0	1352.0	1937.0	-1.0	3252.0	1092.0	-1.0	1300.0	1657.0	-1.0	2918.0	1261.0	-1.0	2135.0	2024.0	-1.0	3853.0	4263.0	-1.0	4275.0	1324.0	-1.0	2573.0	1541.0	-1.0	2257.0	1486.0	-1.0	3127.0	948.0	-1.0	1291.0	1563.0	-1.0	3182.0	1486.0	-1.0	2100.0	560.0	-1.0	1253.0	666.0	-1.0	963.0	
624.636	1848.0	-1.0	3385.0	1081.0	-1.0	1348.0	1933.0	-1.0	3236.0	1091.0	-1.0	1297.0	1652.0	-1.0	2903.0	1260.0	-1.0	2134.0	2020.0	-1.0	3840.0	4264.0	-1.0	4275.0	1321.0	-1.0	2568.0	1543.0	-1.0	2256.0	1485.0	-1.0	3123.0	947.0	-1.0	1291.0	1562.0	-1.0	3177.0	1485.0	-1.0	2098.0	559.0	-1.0	1249.0	665.0	-1.0	962.0	
625.135	1845.0	-1.0	3381.0	1078.0	-1.0	1346.0	1931.0	-1.0	3230.0	1089.0	-1.0	1296.0	1646.0	-1.0	2884.0	1256.0	-1.0	2120.0	2016.0	-1.0	3828.0	4265.0	-1.0	4275.0	1320.0	-1.0	2560.0	1533.0	-1.0	2235.0	1484.0	-1.0	3117.0	947.0	-1.0	1288.0	1560.0	-1.0	3171.0	1484.0	-1.0	2094.0	557.0	-1.0	1244.0	665.0	-1.0	960.0	
625.635	1843.0	-1.0	3383.0	1076.0	-1.0	1347.0	1931.0	-1.0	3232.0	1087.0	-1.0	1299.0	1645.0	-1.0	2880.0	1253.0	-1.0	2113.0	2016.0	-1.0	3829.0	4265.0	-1.0	4275.0	1320.0	-1.0	2557.0	1533.0	-1.0	2236.0	1484.0	-1.0	3114.0	946.0	-1.0	1286.0	1559.0	-1.0	3163.0	1482.0	-1.0	2089.0	556.0	-1.0	1239.0	663.0	-1.0	959.0	
626.134	1843.0	-1.0	3379.0	1077.0	-1.0	1346.0	1930.0	-1.0	3228.0	1088.0	-1.0	1297.0	1645.0	-1.0	2878.0	1255.0	-1.0	2121.0	2017.0	-1.0	3829.0	4265.0	-1.0	4275.0	1319.0	-1.0	2556.0	1550.0	-1.0	2270.0	1484.0	-1.0	3114.0	946.0	-1.0	1286.0	1559.0	-1.0	3165.0	1484.0	-1.0	2090.0	557.0	-1.0	1241.0	665.0	-1.0	961.0	
626.634	1841.0	-1.0	3369.0	1077.0	-1.0	1342.0	1929.0	-1.0	3218.0	1088.0	-1.0	1293.0	1642.0	-1.0	2869.0	1260.0	-1.0	2135.0	2014.0	-1.0	3821.0	4266.0	-1.0	4275.0	1317.0	-1.0	2550.0	1570.0	-1.0	2313.0	1481.0	-1.0	3109.0	945.0	-1.0	1283.0	1559.0	-1.0	3164.0	1483.0	-1.0	2089.0	558.0	-1.0	1243.0	665.0	-1.0	962.0	
627.133	1839.0	-1.0	3356.0	1077.0	-1.0	1338.0	1926.0	-1.0	3204.0	1086.0	-1.0	1288.0	1639.0	-1.0	2859.0	1269.0	-1.0	2157.0	2011.0	-1.0	3810.0	4266.0	-1.0	4275.0	1314.0	-1.0	2543.0	1589.0	-1.0	2346.0	1479.0	-1.0	3102.0	942.0	-1.0	1278.0	1559.0	-1.0	3158.0	1482.0	-1.0	2085.0	557.0	-1.0	1240.0	664.0	-1.0	962.0	
627.632	1839.0	-1.0	3348.0	1078.0	-1.0	1335.0	1925.0	-1.0	3193.0	1086.0	-1.0	1285.0	1636.0	-1.0	2848.0	1280.0	-1.0	2183.0	2008.0	-1.0	3800.0	4266.0	-1.0	4275.0	1310.0	-1.0	2535.0	1604.0	-1.0	2373.0	1477.0	-1.0	3093.0	940.0	-1.0	1274.0	1556.0	-1.0	3152.0	1481.0	-1.0	2080.0	556.0	-1.0	1236.0	664.0	-1.0	960.0	
628.131	1840.0	-1.0	3352.0	1079.0	-1.0	1338.0	1928.0	-1.0	3201.0	1087.0	-1.0	1287.0	1638.0	-1.0	2848.0	1291.0	-1.0	2211.0	2011.0	-1.0	3801.0	4267.0	-1.0	4275.0	1309.0	-1.0	2528.0	1618.0	-1.0	2396.0	1476.0	-1.0	3086.0	939.0	-1.0	1272.0	1555.0	-1.0	3143.0	1480.0	-1.0	2075.0	556.0	-1.0	1232.0	663.0	-1.0	960.0	
628.630	1837.0	-1.0	3353.0	1076.0	-1.0	1339.0	1927.0	-1.0	3205.0	1083.0	-1.0	1289.0	1641.0	-1.0	2856.0	1301.0	-1.0	2236.0	2011.0	-1.0	3805.0	4267.0	-1.0	4275.0	1310.0	-1.0	2532.0	1636.0	-1.0	2429.0	1476.0	-1.0	3091.0	940.0	-1.0	1273.0	1555.0	-1.0	3142.0	1480.0	-1.0	2074.0	556.0	-1.0	1230.0	665.0	-1.0	959.0	
629.129	1834.0	-1.0	3349.0	1072.0	-1.0	1338.0	1924.0	-1.0	3201.0	1078.0	-1.0	1287.0	1641.0	-1.0	2856.0	1311.0	-1.0	2258.0	2010.0	-1.0	3800.0	4268.0	-1.0	4275.0	1310.0	-1.0	2532.0	1651.0	-1.0	2457.0	1476.0	-1.0	3091.0	939.0	-1.0	1273.0	1557.0	-1.0	3144.0	1481.0	-1.0	2074.0	557.0	-1.0	1232.0	665.0	-1.0	961.0	
629.628	1832.0	-1.0	3342.0	1070.0	-1.0	1337.0	1921.0	-1.0	3193.0	1076.0	-1.0	1285.0	1639.0	-1.0	2852.0	1319.0	-1.0	2278.0	2006.0	-1.0	3792.0	4268.0	-1.0	4275.0	1308.0	-1.0	2527.0	1660.0	-1.0	2474.0	1476.0	-1.0	3087.0	938.0	-1.0	1272.0	1557.0	-1.0	3143.0	1481.0	-1.0	2072.0	557.0	-1.0	1233.0	664.0	-1.0	961.0	
630.127	1831.0	-1.0	3340.0	1068.0	-1.0	1336.0	1919.0	-1.0	3187.0	1073.0	-1.0	1283.0	1635.0	-1.0	2843.0	1326.0	-1.0	2297.0	2002.0	-1.0	3782.0	4268.0	-1.0	4275.0	1307.0	-1.0	2520.0	1667.0	-1.0	2487.0	1473.0	-1.0	3079.0	937.0	-1.0	1269.0	1556.0	-1.0	3139.0	1480.0	-1.0	2071.0	557.0	-1.0	1231.0	665.0	-1.0	960.0	
630.626	1837.0	-1.0	3349.0	1073.0	-1.0	1340.0	1925.0	-1.0	3200.0	1078.0	-1.0	1287.0	1637.0	-1.0	2843.0	1334.0	-1.0	2316.0	2004.0	-1.0	3782.0	4268.0	-1.0	4275.0	1305.0	-1.0	2515.0	1675.0	-1.0	2499.0	1473.0	-1.0	3075.0	936.0	-1.0	1268.0	1555.0	-1.0	3134.0	1479.0	-1.0	2068.0	557.0	-1.0	1229.0	662.0	-1.0	958.0	
631.125	1839.0	-1.0	3357.0	1075.0	-1.0	1343.0	1929.0	-1.0	3211.0	1080.0	-1.0	1289.0	1640.0	-1.0	2853.0	1340.0	-1.0	2331.0	2006.0	-1.0	3788.0	4267.0	-1.0	4275.0	1307.0	-1.0	2520.0	1685.0	-1.0	2522.0	1474.0	-1.0	3082.0	938.0	-1.0	1271.0	1556.0	-1.0	3132.0	1480.0	-1.0	2068.0	557.0	-1.0	1229.0	663.0	-1.0	957.0	
631.624	1841.0	-1.0	3360.0	1077.0	-1.0	1345.0	1931.0	-1.0	3216.0	1082.0	-1.0	1290.0	1640.0	-1.0	2858.0	1339.0	-1.0	2329.0	2006.0	-1.0	3792.0	4267.0	-1.0	4275.0	1307.0	-1.0	2525.0	1681.0	-1.0	2513.0	1474.0	-1.0	3087.0	939.0	-1.0	1275.0	1557.0	-1.0	3139.0	1481.0	-1.0	2073.0	559.0	-1.0	1236.0	664.0	-1.0	961.0	
632.123	1842.0	-1.0	3362.0	1079.0	-1.0	1347.0	1932.0	-1.0	3221.0	1082.0	-1.0	1290.0	1639.0	-1.0	2858.0	1335.0	-1.0	2319.0	2007.0	-1.0	3796.0	4267.0	-1.0	4275.0	1307.0	-1.0	2526.0	1679.0	-1.0	2509.0	1474.0	-1.0	3086.0	939.0	-1.0	1277.0	1559.0	-1.0	3145.0	1483.0	-1.0	2080.0	561.0	-1.0	1243.0	665.0	-1.0	964.0	
632.622	1843.0	-1.0	3362.0	1081.0	-1.0	1349.0	1933.0	-1.0	3222.0	1083.0	-1.0	1289.0	1636.0	-1.0	2852.0	1332.0	-1.0	2309.0	2008.0	-1.0	3796.0	4267.0	-1.0	4275.0	1308.0	-1.0	2527.0	1675.0	-1.0	2499.0	1474.0	-1.0	3085.0	939.0	-1.0	1278.0	1559.0	-1.0	3147.0	1483.0	-1.0	2084.0	563.0	-1.0	1247.0	666.0	-1.0	966.0	
633.122	1845.0	-1.0	3365.0	1084.0	-1.0	1351.0	1937.0	-1.0	3225.0	1086.0	-1.0	1291.0	1632.0	-1.0	2840.0	1326.0	-1.0	2292.0	2008.0	-1.0	3792.0	4267.0	-1.0	4275.0	1308.0	-1.0	2525.0	1662.0	-1.0	2471.0	1473.0	-1.0	3081.0	939.0	-1.0	1277.0	1559.0	-1.0	3146.0	1484.0	-1.0	2085.0	563.0	-1.0	1248.0	666.0	-1.0	966.0	
633.621	1845.0	-1.0	3374.0	1081.0	-1.0	1354.0	1938.0	-1.0	3239.0	1085.0	-1.0	1296.0	1630.0	-1.0	2832.0	1315.0	-1.0	2266.0	2008.0	-1.0	3792.0	4268.0	-1.0	4275.0	1308.0	-1.0	2523.0	1640.0	-1.0	2428.0	1474.0	-1.0	3079.0	939.0	-1.0	1276.0	1558.0	-1.0	3141.0	1483.0	-1.0	2082.0	563.0	-1.0	1246.0	666.0	-1.0	965.0	
634.121	1845.0	-1.0	3380.0	1078.0	-1.0	1355.0	1939.0	-1.0	3249.0	1084.0	-1.0	1300.0	1629.0	-1.0	2833.0	1304.0	-1.0	2239.0	2009.0	-1.0	3798.0	4267.0	-1.0	4275.0	1311.0	-1.0	2530.0	1623.0	-1.0	2393.0	1476.0	-1.0	3088.0	941.0	-1.0	1279.0	1559.0	-1.0	3138.0	1482.0	-1.0	2082.0	562.0	-1.0	1243.0	666.0	-1.0	963.0	
634.620	1846.0	-1.0	3380.0	1079.0	-1.0	1354.0	1940.0	-1.0	3250.0	1087.0	-1.0	1300.0	1626.0	-1.0	2829.0	1292.0	-1.0	2209.0	2008.0	-1.0	3798.0	4265.0	-1.0	4275.0	1312.0	-1.0	2534.0	1607.0	-1.0	2363.0	1479.0	-1.0	3095.0	942.0	-1.0	1282.0	1560.0	-1.0	3146.0	1483.0	-1.0	2087.0	564.0	-1.0	1251.0	666.0	-1.0	966.0	
635.119	1845.0	-1.0	3375.0	1080.0	-1.0	1351.0	1939.0	-1.0	3247.0	1088.0	-1.0	1299.0	1622.0	-1.0	2819.0	1284.0	-1.0	2190.0	2006.0	-1.0	3793.0	4262.0	-1.0	4275.0	1310.0	-1.0	2531.0	1604.0	-1.0	2361.0	1479.0	-1.0	3096.0	942.0	-1.0	1283.0	1561.0	-1.0	3149.0	1481.0	-1.0	2088.0	564.0	-1.0	1255.0	666.0	-1.0	967.0	
635.618	1843.0	-1.0	3367.0	1080.0	-1.0	1348.0	1936.0	-1.0	3238.0	1088.0	-1.0	1296.0	1617.0	-1.0	2807.0	1280.0	-1.0	2182.0	2002.0	-1.0	3785.0	4262.0	-1.0	4275.0	1307.0	-1.0	2525.0	1619.0	-1.0	2394.0	1477.0	-1.0	3094.0	942.0	-1.0	1281.0	1561.0	-1.0	3146.0	1481.0	-1.0	2087.0	565.0	-1.0	1255.0	664.0	-1.0	967.0	
636.117	1844.0	-1.0	3363.0	1080.0	-1.0	1347.0	1937.0	-1.0	3234.0	1089.0	-1.0	1295.0	1612.0	-1.0	2792.0	1278.0	-1.0	2176.0	2001.0	-1.0	3777.0	4262.0	-1.0	4275.0	1305.0	-1.0	2517.0	1632.0	-1.0	2417.0	1476.0	-1.0	3088.0	940.0	-1.0	1279.0	1560.0	-1.0	3143.0	1480.0	-1.0	2085.0	564.0	-1.0	1253.0	665.0	-1.0	965.0	
636.617	1845.0	-1.0	3368.0	1082.0	-1.0	1348.0	1940.0	-1.0	3243.0	1092.0	-1.0	1299.0	1613.0	-1.0	2794.0	1277.0	-1.0	2173.0	2003.0	-1.0	3784.0	4263.0	-1.0	4275.0	1304.0	-1.0	2515.0	1638.0	-1.0	2423.0	1477.0	-1.0	3089.0	941.0	-1.0	1280.0	1558.0	-1.0	3138.0	1480.0	-1.0	2082.0	564.0	-1.0	1249.0	665.0	-1.0	963.0	
637.116	1845.0	-1.0	3369.0	1082.0	-1.0	1349.0	1940.0	-1.0	3247.0	1093.0	-1.0	1300.0	1613.0	-1.0	2796.0	1272.0	-1.0	2161.0	2004.0	-1.0	3786.0	4264.0	-1.0	4275.0	1305.0	-1.0	2521.0	1632.0	-1.0	2411.0	1478.0	-1.0	3096.0	942.0	-1.0	1283.0	1561.0	-1.0	3144.0	1482.0	-1.0	2086.0	566.0	-1.0	1253.0	666.0	-1.0	965.0	
637.616	1842.0	-1.0	3366.0	1077.0	-1.0	1347.0	1936.0	-1.0	3243.0	1089.0	-1.0	1299.0	1610.0	-1.0	2791.0	1260.0	-1.0	2135.0	2001.0	-1.0	3781.0	4263.0	-1.0	4275.0	1307.0	-1.0	2523.0	1611.0	-1.0	2371.0	1478.0	-1.0	3099.0	942.0	-1.0	1283.0	1562.0	-1.0	3149.0	1482.0	-1.0	2087.0	567.0	-1.0	1256.0	666.0	-1.0	966.0	
638.116	1840.0	-1.0	3361.0	1074.0	-1.0	1345.0	1932.0	-1.0	3234.0	1087.0	-1.0	1297.0	1605.0	-1.0	2780.0	1250.0	-1.0	2107.0	1997.0	-1.0	3771.0	4259.0	-1.0	4275.0	1306.0	-1.0	2520.0	1586.0	-1.0	2324.0	1479.0	-1.0	3098.0	942.0	-1.0	1280.0	1562.0	-1.0	3148.0	1482.0	-1.0	2083.0	566.0	-1.0	1253.0	666.0	-1.0	964.0	
638.615	1843.0	-1.0	3366.0	1077.0	-1.0	1345.0	1936.0	-1.0	3237.0	1091.0	-1.0	1298.0	1603.0	-1.0	2770.0	1239.0	-1.0	2076.0	1996.0	-1.0	3764.0	4258.0	-1.0	4275.0	1306.0	-1.0	2520.0	1554.0	-1.0	2253.0	1481.0	-1.0	3100.0	941.0	-1.0	1276.0	1561.0	-1.0	3145.0	1480.0	-1.0	2079.0	566.0	-1.0	1251.0	665.0	-1.0	961.0	
639.114	1847.0	-1.0	3375.0	1079.0	-1.0	1348.0	1939.0	-1.0	3246.0	1094.0	-1.0	1301.0	1605.0	-1.0	2777.0	1228.0	-1.0	2048.0	1997.0	-1.0	3771.0	4248.0	-1.0	4275.0	1308.0	-1.0	2525.0	1532.0	-1.0	2206.0	1485.0	-1.0	3109.0	942.0	-1.0	1278.0	1562.0	-1.0	3141.0	1481.0	-1.0	2076.0	566.0	-1.0	1248.0	664.0	-1.0	958.0	
639.613	1848.0	-1.0	3377.0	1079.0	-1.0	1348.0	1940.0	-1.0	3247.0	1096.0	-1.0	1301.0	1606.0	-1.0	2783.0	1218.0	-1.0	2028.0	1998.0	-1.0	3775.0	4240.0	-1.0	4275.0	1309.0	-1.0	2528.0	1518.0	-1.0	2183.0	1485.0	-1.0	3112.0	943.0	-1.0	1278.0	1562.0	-1.0	3147.0	1480.0	-1.0	2073.0	567.0	-1.0	1251.0	664.0	-1.0	957.0	
640.112	1847.0	-1.0	3374.0	1079.0	-1.0	1345.0	1938.0	-1.0	3242.0	1095.0	-1.0	1298.0	1605.0	-1.0	2781.0	1211.0	-1.0	2008.0	1996.0	-1.0	3770.0	4233.0	-1.0	4275.0	1308.0	-1.0	2527.0	1506.0	-1.0	2161.0	1484.0	-1.0	3110.0	942.0	-1.0	1275.0	1561.0	-1.0	3145.0	1478.0	-1.0	2070.0	567.0	-1.0	1252.0	663.0	-1.0	955.0	
640.611	1847.0	-1.0	3368.0	1077.0	-1.0	1341.0	1936.0	-1.0	3232.0	1095.0	-1.0	1294.0	1602.0	-1.0	2774.0	1204.0	-1.0	1992.0	1993.0	-1.0	3762.0	4227.0	-1.0	4275.0	1307.0	-1.0	2524.0	1495.0	-1.0	2141.0	1483.0	-1.0	3104.0	941.0	-1.0	1271.0	1561.0	-1.0	3140.0	1475.0	-1.0	2062.0	565.0	-1.0	1250.0	661.0	-1.0	952.0	
641.110	1847.0	-1.0	3371.0	1077.0	-1.0	1341.0	1936.0	-1.0	3234.0	1094.0	-1.0	1294.0	1600.0	-1.0	2767.0	1200.0	-1.0	1982.0	1993.0	-1.0	3758.0	4224.0	-1.0	4275.0	1306.0	-1.0	2519.0	1487.0	-1.0	2126.0	1482.0	-1.0	3099.0	940.0	-1.0	1268.0	1558.0	-1.0	3132.0	1472.0	-1.0	2055.0	564.0	-1.0	1244.0	660.0	-1.0	948.0	
641.609	1847.0	-1.0	3376.0	1076.0	-1.0	1342.0	1938.0	-1.0	3241.0	1095.0	-1.0	1297.0	1604.0	-1.0	2777.0	1197.0	-1.0	1976.0	1996.0	-1.0	3768.0	4221.0	-1.0	4275.0	1307.0	-1.0	2523.0	1485.0	-1.0	2121.0	1484.0	-1.0	3103.0	941.0	-1.0	1269.0	1557.0	-1.0	3127.0	1471.0	-1.0	2051.0	563.0	-1.0	1241.0	660.0	-1.0	945.0	
642.109	1847.0	-1.0	3376.0	1075.0	-1.0	1341.0	1937.0	-1.0	3241.0	1095.0	-1.0	1297.0	1606.0	-1.0	2784.0	1195.0	-1.0	1971.0	1998.0	-1.0	3774.0	4219.0	-1.0	4275.0	1309.0	-1.0	2529.0	1486.0	-1.0	2122.0	1485.0	-1.0	3109.0	942.0	-1.0	1272.0	1558.0	-1.0	3132.0	1472.0	-1.0	2053.0	564.0	-1.0	1245.0	660.0	-1.0	946.0	
642.608	1845.0	-1.0	3371.0	1073.0	-1.0	1340.0	1934.0	-1.0	3237.0	1094.0	-1.0	1297.0	1606.0	-1.0	2783.0	1192.0	-1.0	1963.0	1997.0	-1.0	3772.0	4216.0	-1.0	4275.0	1310.0	-1.0	2530.0	1483.0	-1.0	2120.0	1485.0	-1.0	3111.0	943.0	-1.0	1273.0	1559.0	-1.0	3135.0	1473.0	-1.0	2055.0	564.0	-1.0	1247.0	660.0	-1.0	948.0	
643.107	1842.0	-1.0	3364.0	1072.0	-1.0	1337.0	1930.0	-1.0	3228.0	1093.0	-1.0	1294.0	1604.0	-1.0	2778.0	1189.0	-1.0	1954.0	1997.0	-1.0	3768.0	4211.0	-1.0	4275.0	1309.0	-1.0	2530.0	1480.0	-1.0	2116.0	1484.0	-1.0	3110.0	943.0	-1.0	1274.0	1559.0	-1.0	3135.0	1473.0	-1.0	2054.0	565.0	-1.0	1247.0	661.0	-1.0	949.0	
643.606	1843.0	-1.0	3365.0	1073.0	-1.0	1338.0	1932.0	-1.0	3231.0	1094.0	-1.0	1295.0	1603.0	-1.0	2772.0	1188.0	-1.0	1950.0	1997.0	-1.0	3768.0	4214.0	-1.0	4275.0	1308.0	-1.0	2527.0	1482.0	-1.0	2118.0	1483.0	-1.0	3107.0	943.0	-1.0	1272.0	1559.0	-1.0	3135.0	1473.0	-1.0	2053.0	565.0	-1.0	1247.0	663.0	-1.0	951.0	
644.106	1843.0	-1.0	3368.0	1076.0	-1.0	1343.0	1934.0	-1.0	3243.0	1094.0	-1.0	1299.0	1609.0	-1.0	2790.0	1187.0	-1.0	1942.0	2004.0	-1.0	3788.0	4167.0	-1.0	4275.0	1310.0	-1.0	2532.0	1492.0	-1.0	2137.0	1484.0	-1.0	3109.0	947.0	-1.0	1279.0	1562.0	-1.0	3136.0	1475.0	-1.0	2059.0	566.0	-1.0	1247.0	665.0	-1.0	956.0	
644.605	1842.0	-1.0	3366.0	1077.0	-1.0	1346.0	1935.0	-1.0	3248.0	1094.0	-1.0	1300.0	1614.0	-1.0	2802.0	1186.0	-1.0	1940.0	2010.0	-1.0	3801.0	4115.0	-1.0	4274.0	1311.0	-1.0	2539.0	1506.0	-1.0	2166.0	1484.0	-1.0	3113.0	950.0	-1.0	1287.0	1564.0	-1.0	3142.0	1479.0	-1.0	2066.0	568.0	-1.0	1252.0	667.0	-1.0	959.0	
645.104	1839.0	-1.0	3358.0	1076.0	-1.0	1345.0	1933.0	-1.0	3246.0	1092.0	-1.0	1296.0	1613.0	-1.0	2800.0	1183.0	-1.0	1934.0	2010.0	-1.0	3800.0	4079.0	-1.0	4274.0	1310.0	-1.0	2537.0	1515.0	-1.0	2185.0	1483.0	-1.0	3112.0	952.0	-1.0	1290.0	1564.0	-1.0	3143.0	1478.0	-1.0	2066.0	568.0	-1.0	1252.0	667.0	-1.0	959.0	
645.603	1835.0	-1.0	3346.0	1075.0	-1.0	1341.0	1929.0	-1.0	3236.0	1087.0	-1.0	1290.0	1610.0	-1.0	2789.0	1179.0	-1.0	1924.0	2008.0	-1.0	3791.0	4053.0	-1.0	4274.0	1308.0	-1.0	2531.0	1517.0	-1.0	2189.0	1479.0	-1.0	3105.0	952.0	-1.0	1288.0	1562.0	-1.0	3136.0	1475.0	-1.0	2060.0	566.0	-1.0	1247.0	666.0	-1.0	955.0	
646.102	1833.0	-1.0	3337.0	1073.0	-1.0	1336.0	1926.0	-1.0	3227.0	1084.0	-1.0	1286.0	1602.0	-1.0	2769.0	1172.0	-1.0	1908.0	2003.0	-1.0	3775.0	4044.0	-1.0	4274.0	1305.0	-1.0	2523.0	1507.0	-1.0	2169.0	1477.0	-1.0	3095.0	950.0	-1.0	1284.0	1558.0	-1.0	3124.0	1471.0	-1.0	2049.0	564.0	-1.0	1239.0	663.0	-1.0	949.0	
646.602	1834.0	-1.0	3339.0	1073.0	-1.0	1335.0	1927.0	-1.0	3232.0	1085.0	-1.0	1285.0	1603.0	-1.0	2771.0	1172.0	-1.0	1909.0	2003.0	-1.0	3778.0	4071.0	-1.0	4274.0	1305.0	-1.0	2523.0	1504.0	-1.0	2160.0	1478.0	-1.0	3094.0	950.0	-1.0	1280.0	1555.0	-1.0	3111.0	1466.0	-1.0	2037.0	561.0	-1.0	1231.0	661.0	-1.0	943.0	
647.101	1835.0	-1.0	3338.0	1073.0	-1.0	1332.0	1929.0	-1.0	3234.0	1086.0	-1.0	1284.0	1603.0	-1.0	2773.0	1174.0	-1.0	1916.0	2003.0	-1.0	3779.0	4102.0	-1.0	4274.0	1307.0	-1.0	2527.0	1504.0	-1.0	2162.0	1478.0	-1.0	3098.0	948.0	-1.0	1279.0	1555.0	-1.0	3113.0	1464.0	-1.0	2034.0	562.0	-1.0	1235.0	660.0	-1.0	944.0	
647.601	1836.0	-1.0	3336.0	1073.0	-1.0	1327.0	1929.0	-1.0	3230.0	1088.0	-1.0	1283.0	1602.0	-1.0	2768.0	1174.0	-1.0	1916.0	2002.0	-1.0	3775.0	4128.0	-1.0	4275.0	1308.0	-1.0	2531.0	1501.0	-1.0	2156.0	1478.0	-1.0	3101.0	947.0	-1.0	1276.0	1554.0	-1.0	3113.0	1462.0	-1.0	2030.0	562.0	-1.0	1237.0	661.0	-1.0	943.0	
648.101	1836.0	-1.0	3333.0	1072.0	-1.0	1323.0	1927.0	-1.0	3222.0	1089.0	-1.0	1281.0	1598.0	-1.0	2758.0	1172.0	-1.0	1910.0	2000.0	-1.0	3767.0	4148.0	-1.0	4275.0	1309.0	-1.0	2533.0	1492.0	-1.0	2139.0	1479.0	-1.0	3103.0	945.0	-1.0	1273.0	1554.0	-1.0	3110.0	1459.0	-1.0	2025.0	561.0	-1.0	1234.0	659.0	-1.0	941.0	
648.600	1839.0	-1.0	3339.0	1074.0	-1.0	1324.0	1929.0	-1.0	3226.0	1092.0	-1.0	1284.0	1596.0	-1.0	2747.0	1171.0	-1.0	1903.0	1999.0	-1.0	3763.0	4164.0	-1.0	4275.0	1310.0	-1.0	2534.0	1481.0	-1.0	2115.0	1479.0	-1.0	3102.0	943.0	-1.0	1269.0	1552.0	-1.0	3103.0	1458.0	-1.0	2020.0	559.0	-1.0	1230.0	658.0	-1.0	938.0	
649.099	1842.0	-1.0	3348.0	1075.0	-1.0	1326.0	1932.0	-1.0	3234.0	1097.0	-1.0	1289.0	1598.0	-1.0	2752.0	1165.0	-1.0	1888.0	2002.0	-1.0	3771.0	4179.0	-1.0	4275.0	1314.0	-1.0	2544.0	1471.0	-1.0	2093.0	1484.0	-1.0	3115.0	944.0	-1.0	1270.0	1553.0	-1.0	3100.0	1459.0	-1.0	2016.0	559.0	-1.0	1227.0	659.0	-1.0	936.0	
649.598	1844.0	-1.0	3350.0	1076.0	-1.0	1327.0	1933.0	-1.0	3233.0	1099.0	-1.0	1292.0	1598.0	-1.0	2756.0	1159.0	-1.0	1875.0	2002.0	-1.0	3774.0	4189.0	-1.0	4275.0	1317.0	-1.0	2550.0	1463.0	-1.0	2078.0	1487.0	-1.0	3124.0	945.0	-1.0	1271.0	1555.0	-1.0	3109.0	1461.0	-1.0	2021.0	561.0	-1.0	1233.0	660.0	-1.0	940.0	
650.097	1843.0	-1.0	3348.0	1076.0	-1.0	1325.0	1930.0	-1.0	3227.0	1100.0	-1.0	1293.0	1598.0	-1.0	2756.0	1157.0	-1.0	1869.0	2001.0	-1.0	3771.0	4200.0	-1.0	4275.0	1318.0	-1.0	2552.0	1457.0	-1.0	2067.0	1488.0	-1.0	3125.0	944.0	-1.0	1270.0	1555.0	-1.0	3113.0	1462.0	-1.0	2024.0	562.0	-1.0	1237.0	661.0	-1.0	943.0	
650.596	1849.0	-1.0	3360.0	1080.0	-1.0	1332.0	1936.0	-1.0	3241.0	1105.0	-1.0	1299.0	1606.0	-1.0	2777.0	1155.0	-1.0	1860.0	2004.0	-1.0	3781.0	4176.0	-1.0	4275.0	1318.0	-1.0	2556.0	1453.0	-1.0	2057.0	1489.0	-1.0	3128.0	945.0	-1.0	1271.0	1557.0	-1.0	3117.0	1466.0	-1.0	2033.0	563.0	-1.0	1239.0	663.0	-1.0	947.0	
651.095	1854.0	-1.0	3381.0	1087.0	-1.0	1344.0	1943.0	-1.0	3262.0	1113.0	-1.0	1312.0	1625.0	-1.0	2832.0	1159.0	-1.0	1869.0	2012.0	-1.0	3808.0	4169.0	-1.0	4275.0	1324.0	-1.0	2577.0	1454.0	-1.0	2060.0	1494.0	-1.0	3151.0	950.0	-1.0	1282.0	1561.0	-1.0	3129.0	1473.0	-1.0	2046.0	565.0	-1.0	1242.0	667.0	-1.0	952.0	
651.594	1858.0	-1.0	3398.0	1091.0	-1.0	1352.0	1947.0	-1.0	3277.0	1118.0	-1.0	1322.0	1644.0	-1.0	2888.0	1169.0	-1.0	1891.0	2019.0	-1.0	3832.0	4175.0	-1.0	4275.0	1328.0	-1.0	2593.0	1457.0	-1.0	2067.0	1498.0	-1.0	3168.0	954.0	-1.0	1291.0	1564.0	-1.0	3140.0	1479.0	-1.0	2058.0	566.0	-1.0	1248.0	668.0	-1.0	958.0	
652.093	1861.0	-1.0	3407.0	1093.0	-1.0	1357.0	1948.0	-1.0	3281.0	1120.0	-1.0	1327.0	1658.0	-1.0	2929.0	1181.0	-1.0	1917.0	2021.0	-1.0	3847.0	4180.0	-1.0	4275.0	1330.0	-1.0	2601.0	1463.0	-1.0	2078.0	1500.0	-1.0	3176.0	955.0	-1.0	1293.0	1566.0	-1.0	3146.0	1481.0	-1.0	2065.0	566.0	-1.0	1249.0	669.0	-1.0	959.0	
652.592	1864.0	-1.0	3415.0	1095.0	-1.0	1361.0	1950.0	-1.0	3283.0	1123.0	-1.0	1329.0	1668.0	-1.0	2954.0	1193.0	-1.0	1944.0	2023.0	-1.0	3853.0	4186.0	-1.0	4275.0	1329.0	-1.0	2600.0	1471.0	-1.0	2095.0	1500.0	-1.0	3176.0	954.0	-1.0	1292.0	1565.0	-1.0	3145.0	1481.0	-1.0	2064.0	566.0	-1.0	1248.0	667.0	-1.0	956.0	
653.092	1867.0	-1.0	3430.0	1098.0	-1.0	1368.0	1952.0	-1.0	3296.0	1125.0	-1.0	1334.0	1680.0	-1.0	2985.0	1208.0	-1.0	1977.0	2028.0	-1.0	3867.0	4196.0	-1.0	4275.0	1329.0	-1.0	2600.0	1480.0	-1.0	2110.0	1500.0	-1.0	3176.0	954.0	-1.0	1291.0	1562.0	-1.0	3138.0	1481.0	-1.0	2061.0	564.0	-1.0	1243.0	664.0	-1.0	951.0	
653.591	1866.0	-1.0	3439.0	1096.0	-1.0	1372.0	1950.0	-1.0	3302.0	1121.0	-1.0	1336.0	1688.0	-1.0	3007.0	1218.0	-1.0	1996.0	2030.0	-1.0	3876.0	4202.0	-1.0	4275.0	1330.0	-1.0	2606.0	1484.0	-1.0	2119.0	1502.0	-1.0	3183.0	955.0	-1.0	1294.0	1564.0	-1.0	3143.0	1481.0	-1.0	2063.0	565.0	-1.0	1245.0	664.0	-1.0	950.0	
654.091	1865.0	-1.0	3441.0	1093.0	-1.0	1374.0	1947.0	-1.0	3301.0	1117.0	-1.0	1335.0	1691.0	-1.0	3019.0	1221.0	-1.0	2003.0	2029.0	-1.0	3879.0	4204.0	-1.0	4275.0	1331.0	-1.0	2610.0	1483.0	-1.0	2120.0	1502.0	-1.0	3188.0	955.0	-1.0	1295.0	1564.0	-1.0	3147.0	1482.0	-1.0	2066.0	566.0	-1.0	1249.0	663.0	-1.0	949.0	
654.590	1866.0	-1.0	3443.0	1097.0	-1.0	1378.0	1946.0	-1.0	3297.0	1120.0	-1.0	1336.0	1695.0	-1.0	3029.0	1218.0	-1.0	1993.0	2028.0	-1.0	3879.0	4186.0	-1.0	4275.0	1331.0	-1.0	2612.0	1474.0	-1.0	2101.0	1503.0	-1.0	3193.0	955.0	-1.0	1297.0	1566.0	-1.0	3151.0	1485.0	-1.0	2071.0	565.0	-1.0	1251.0	664.0	-1.0	951.0	
655.089	1871.0	-1.0	3456.0	1104.0	-1.0	1388.0	1950.0	-1.0	3305.0	1127.0	-1.0	1345.0	1699.0	-1.0	3039.0	1213.0	-1.0	1977.0	2028.0	-1.0	3881.0	4162.0	-1.0	4275.0	1331.0	-1.0	2614.0	1464.0	-1.0	2081.0	1504.0	-1.0	3195.0	957.0	-1.0	1299.0	1564.0	-1.0	3148.0	1485.0	-1.0	2072.0	565.0	-1.0	1247.0	664.0	-1.0	950.0	
655.588	1873.0	-1.0	3468.0	1109.0	-1.0	1396.0	1952.0	-1.0	3314.0	1133.0	-1.0	1354.0	1704.0	-1.0	3057.0	1207.0	-1.0	1963.0	2031.0	-1.0	3892.0	4153.0	-1.0	4275.0	1334.0	-1.0	2623.0	1456.0	-1.0	2067.0	1507.0	-1.0	3207.0	960.0	-1.0	1306.0	1564.0	-1.0	3146.0	1488.0	-1.0	2074.0	564.0	-1.0	1244.0	663.0	-1.0	950.0	
656.087	1874.0	-1.0	3470.0	1111.0	-1.0	1400.0	1950.0	-1.0	3311.0	1136.0	-1.0	1358.0	1704.0	-1.0	3063.0	1200.0	-1.0	1948.0	2029.0	-1.0	3892.0	4156.0	-1.0	4275.0	1335.0	-1.0	2629.0	1447.0	-1.0	2051.0	1509.0	-1.0	3214.0	962.0	-1.0	1310.0	1565.0	-1.0	3155.0	1490.0	-1.0	2082.0	565.0	-1.0	1250.0	665.0	-1.0	954.0	
656.586	1872.0	-1.0	3464.0	1111.0	-1.0	1398.0	1946.0	-1.0	3301.0	1135.0	-1.0	1356.0	1702.0	-1.0	3057.0	1194.0	-1.0	1934.0	2025.0	-1.0	3883.0	4165.0	-1.0	4275.0	1335.0	-1.0	2626.0	1439.0	-1.0	2031.0	1507.0	-1.0	3213.0	961.0	-1.0	1310.0	1565.0	-1.0	3158.0	1491.0	-1.0	2085.0	566.0	-1.0	1253.0	665.0	-1.0	957.0	
657.085	1870.0	-1.0	3456.0	1110.0	-1.0	1395.0	1942.0	-1.0	3287.0	1134.0	-1.0	1352.0	1698.0	-1.0	3046.0	1190.0	-1.0	1923.0	2021.0	-1.0	3870.0	4173.0	-1.0	4275.0	1332.0	-1.0	2621.0	1430.0	-1.0	2018.0	1506.0	-1.0	3207.0	961.0	-1.0	1307.0	1565.0	-1.0	3155.0	1491.0	-1.0	2084.0	565.0	-1.0	1251.0	665.0	-1.0	957.0	
657.584	1871.0	-1.0	3462.0	1111.0	-1.0	1398.0	1942.0	-1.0	3293.0	1135.0	-1.0	1356.0	1699.0	-1.0	3047.0	1188.0	-1.0	1918.0	2021.0	-1.0	3872.0	4179.0	-1.0	4275.0	1332.0	-1.0	2618.0	1426.0	-1.0	2010.0	1506.0	-1.0	3204.0	960.0	-1.0	1307.0	1565.0	-1.0	3149.0	1491.0	-1.0	2082.0	563.0	-1.0	1245.0	665.0	-1.0	956.0	
658.084	1870.0	-1.0	3464.0	1112.0	-1.0	1399.0	1942.0	-1.0	3295.0	1136.0	-1.0	1358.0	1700.0	-1.0	3052.0	1186.0	-1.0	1917.0	2022.0	-1.0	3877.0	4187.0	-1.0	4275.0	1334.0	-1.0	2626.0	1426.0	-1.0	2013.0	1508.0	-1.0	3211.0	963.0	-1.0	1311.0	1566.0	-1.0	3153.0	1494.0	-1.0	2085.0	564.0	-1.0	1245.0	666.0	-1.0	957.0	
658.583	1866.0	-1.0	3459.0	1107.0	-1.0	1398.0	1937.0	-1.0	3288.0	1130.0	-1.0	1356.0	1699.0	-1.0	3052.0	1185.0	-1.0	1916.0	2021.0	-1.0	3876.0	4195.0	-1.0	4275.0	1336.0	-1.0	2631.0	1425.0	-1.0	2016.0	1508.0	-1.0	3214.0	963.0	-1.0	1313.0	1568.0	-1.0	3158.0	1496.0	-1.0	2090.0	565.0	-1.0	1248.0	668.0	-1.0	961.0	
659.083	1861.0	-1.0	3449.0	1102.0	-1.0	1394.0	1931.0	-1.0	3276.0	1124.0	-1.0	1351.0	1697.0	-1.0	3045.0	1183.0	-1.0	1913.0	2018.0	-1.0	3869.0	4199.0	-1.0	4275.0	1335.0	-1.0	2629.0	1422.0	-1.0	2010.0	1506.0	-1.0	3209.0	962.0	-1.0	1311.0	1567.0	-1.0	3158.0	1496.0	-1.0	2090.0	565.0	-1.0	1249.0	668.0	-1.0	961.0	
659.582	1859.0	-1.0	3438.0	1102.0	-1.0	1390.0	1929.0	-1.0	3263.0	1123.0	-1.0	1346.0	1692.0	-1.0	3032.0	1181.0	-1.0	1908.0	2014.0	-1.0	3856.0	4202.0	-1.0	4275.0	1332.0	-1.0	2621.0	1418.0	-1.0	2001.0	1503.0	-1.0	3199.0	959.0	-1.0	1305.0	1566.0	-1.0	3153.0	1494.0	-1.0	2086.0	563.0	-1.0	1245.0	666.0	-1.0	959.0	
660.081	1861.0	-1.0	3440.0	1104.0	-1.0	1390.0	1930.0	-1.0	3266.0	1124.0	-1.0	1345.0	1692.0	-1.0	3025.0	1179.0	-1.0	1902.0	2014.0	-1.0	3850.0	4200.0	-1.0	4275.0	1330.0	-1.0	2612.0	1413.0	-1.0	1991.0	1501.0	-1.0	3189.0	957.0	-1.0	1299.0	1563.0	-1.0	3143.0	1492.0	-1.0	2080.0	561.0	-1.0	1238.0	664.0	-1.0	954.0	
660.581	1859.0	-1.0	3439.0	1100.0	-1.0	1388.0	1930.0	-1.0	3268.0	1120.0	-1.0	1343.0	1691.0	-1.0	3025.0	1177.0	-1.0	1899.0	2013.0	-1.0	3851.0	4197.0	-1.0	4275.0	1330.0	-1.0	2613.0	1415.0	-1.0	2000.0	1501.0	-1.0	3189.0	956.0	-1.0	1299.0	1564.0	-1.0	3145.0	1492.0	-1.0	2081.0	561.0	-1.0	1237.0	663.0	-1.0	952.0	
661.080	1856.0	-1.0	3432.0	1096.0	-1.0	1383.0	1928.0	-1.0	3264.0	1114.0	-1.0	1339.0	1689.0	-1.0	3020.0	1174.0	-1.0	1895.0	2012.0	-1.0	3847.0	4195.0	-1.0	4275.0	1328.0	-1.0	2611.0	1416.0	-1.0	2004.0	1500.0	-1.0	3188.0	955.0	-1.0	1298.0	1564.0	-1.0	3145.0	1492.0	-1.0	2082.0	561.0	-1.0	1238.0	662.0	-1.0	950.0	
661.579	1855.0	-1.0	3422.0	1096.0	-1.0	1376.0	1927.0	-1.0	3254.0	1114.0	-1.0	1333.0	1684.0	-1.0	3009.0	1172.0	-1.0	1891.0	2008.0	-1.0	3839.0	4198.0	-1.0	4275.0	1326.0	-1.0	2607.0	1415.0	-1.0	2002.0	1497.0	-1.0	3182.0	953.0	-1.0	1296.0	1562.0	-1.0	3143.0	1491.0	-1.0	2081.0	560.0	-1.0	1235.0	660.0	-1.0	949.0	
662.079	1856.0	-1.0	3417.0	1096.0	-1.0	1372.0	1929.0	-1.0	3251.0	1114.0	-1.0	1328.0	1677.0	-1.0	2987.0	1173.0	-1.0	1897.0	2006.0	-1.0	3831.0	4201.0	-1.0	4275.0	1323.0	-1.0	2597.0	1416.0	-1.0	2007.0	1494.0	-1.0	3172.0	952.0	-1.0	1291.0	1561.0	-1.0	3138.0	1488.0	-1.0	2078.0	559.0	-1.0	1231.0	658.0	-1.0	947.0	
662.578	1853.0	-1.0	3418.0	1090.0	-1.0	1371.0	1928.0	-1.0	3256.0	1108.0	-1.0	1327.0	1673.0	-1.0	2978.0	1176.0	-1.0	1907.0	2009.0	-1.0	3837.0	4207.0	-1.0	4275.0	1324.0	-1.0	2596.0	1425.0	-1.0	2023.0	1494.0	-1.0	3169.0	951.0	-1.0	1291.0	1559.0	-1.0	3132.0	1488.0	-1.0	2076.0	558.0	-1.0	1227.0	658.0	-1.0	946.0	
663.077	1853.0	-1.0	3413.0	1090.0	-1.0	1369.0	1928.0	-1.0	3254.0	1107.0	-1.0	1323.0	1668.0	-1.0	2966.0	1177.0	-1.0	1912.0	2010.0	-1.0	3839.0	4210.0	-1.0	4275.0	1323.0	-1.0	2596.0	1436.0	-1.0	2046.0	1493.0	-1.0	3168.0	951.0	-1.0	1291.0	1560.0	-1.0	3139.0	1489.0	-1.0	2079.0	559.0	-1.0	1232.0	660.0	-1.0	949.0	
663.576	1847.0	-1.0	3404.0	1085.0	-1.0	1364.0	1924.0	-1.0	3246.0	1101.0	-1.0	1319.0	1663.0	-1.0	2947.0	1177.0	-1.0	1915.0	2009.0	-1.0	3832.0	4212.0	-1.0	4275.0	1321.0	-1.0	2590.0	1446.0	-1.0	2071.0	1491.0	-1.0	3161.0	949.0	-1.0	1289.0	1560.0	-1.0	3142.0	1489.0	-1.0	2081.0	560.0	-1.0	1235.0	661.0	-1.0	952.0	
664.075	1846.0	-1.0	3392.0	1085.0	-1.0	1358.0	1921.0	-1.0	3232.0	1101.0	-1.0	1314.0	1656.0	-1.0	2929.0	1178.0	-1.0	1918.0	2007.0	-1.0	3823.0	4217.0	-1.0	4275.0	1320.0	-1.0	2582.0	1460.0	-1.0	2100.0	1487.0	-1.0	3152.0	948.0	-1.0	1286.0	1559.0	-1.0	3138.0	1489.0	-1.0	2079.0	560.0	-1.0	1234.0	661.0	-1.0	953.0	
664.574	1844.0	-1.0	3386.0	1081.0	-1.0	1355.0	1919.0	-1.0	3224.0	1098.0	-1.0	1312.0	1650.0	-1.0	2909.0	1180.0	-1.0	1922.0	2004.0	-1.0	3812.0	4224.0	-1.0	4275.0	1317.0	-1.0	2573.0	1472.0	-1.0	2123.0	1485.0	-1.0	3142.0	946.0	-1.0	1284.0	1559.0	-1.0	3134.0	1488.0	-1.0	2077.0	559.0	-1.0	1233.0	662.0	-1.0	954.0	
665.073	1845.0	-1.0	3386.0	1084.0	-1.0	1355.0	1921.0	-1.0	3226.0	1101.0	-1.0	1314.0	1649.0	-1.0	2905.0	1181.0	-1.0	1926.0	2006.0	-1.0	3816.0	4229.0	-1.0	4275.0	1316.0	-1.0	2568.0	1481.0	-1.0	2137.0	1484.0	-1.0	3137.0	946.0	-1.0	1283.0	1556.0	-1.0	3130.0	1488.0	-1.0	2075.0	558.0	-1.0	1231.0	662.0	-1.0	954.0	
665.572	1846.0	-1.0	3386.0	1086.0	-1.0	1357.0	1921.0	-1.0	3224.0	1103.0	-1.0	1317.0	1648.0	-1.0	2903.0	1179.0	-1.0	1921.0	2006.0	-1.0	3817.0	4226.0	-1.0	4275.0	1316.0	-1.0	2570.0	1486.0	-1.0	2148.0	1484.0	-1.0	3138.0	948.0	-1.0	1285.0	1558.0	-1.0	3133.0	1489.0	-1.0	2078.0	560.0	-1.0	1234.0	664.0	-1.0	956.0	
666.071	1845.0	-1.0	3380.0	1086.0	-1.0	1356.0	1919.0	-1.0	3216.0	1104.0	-1.0	1317.0	1646.0	-1.0	2895.0	1174.0	-1.0	1910.0	2005.0	-1.0	3811.0	4220.0	-1.0	4275.0	1316.0	-1.0	2567.0	1486.0	-1.0	2150.0	1484.0	-1.0	3140.0	948.0	-1.0	1287.0	1559.0	-1.0	3138.0	1492.0	-1.0	2083.0	562.0	-1.0	1237.0	665.0	-1.0	959.0	
666.570	1844.0	-1.0	3372.0	1088.0	-1.0	1357.0	1916.0	-1.0	3204.0	1106.0	-1.0	1315.0	1643.0	-1.0	2887.0	1170.0	-1.0	1900.0	2002.0	-1.0	3803.0	4216.0	-1.0	4275.0	1315.0	-1.0	2563.0	1486.0	-1.0	2146.0	1484.0	-1.0	3137.0	948.0	-1.0	1286.0	1559.0	-1.0	3140.0	1493.0	-1.0	2085.0	562.0	-1.0	1239.0	665.0	-1.0	959.0	
667.070	1845.0	-1.0	3381.0	1089.0	-1.0	1363.0	1918.0	-1.0	3214.0	1107.0	-1.0	1321.0	1644.0	-1.0	2886.0	1169.0	-1.0	1897.0	2002.0	-1.0	3803.0	4213.0	-1.0	4275.0	1314.0	-1.0	2558.0	1487.0	-1.0	2145.0	1484.0	-1.0	3134.0	948.0	-1.0	1285.0	1559.0	-1.0	3138.0	1493.0	-1.0	2084.0	562.0	-1.0	1238.0	664.0	-1.0	959.0	
667.569	1847.0	-1.0	3387.0	1091.0	-1.0	1367.0	1922.0	-1.0	3223.0	1109.0	-1.0	1323.0	1647.0	-1.0	2897.0	1172.0	-1.0	1906.0	2005.0	-1.0	3811.0	4219.0	-1.0	4275.0	1315.0	-1.0	2565.0	1498.0	-1.0	2168.0	1486.0	-1.0	3143.0	949.0	-1.0	1289.0	1561.0	-1.0	3146.0	1495.0	-1.0	2089.0	564.0	-1.0	1243.0	665.0	-1.0	962.0	
668.069	1848.0	-1.0	3389.0	1092.0	-1.0	1367.0	1923.0	-1.0	3226.0	1108.0	-1.0	1322.0	1648.0	-1.0	2902.0	1174.0	-1.0	1912.0	2005.0	-1.0	3816.0	4221.0	-1.0	4275.0	1316.0	-1.0	2569.0	1505.0	-1.0	2185.0	1486.0	-1.0	3148.0	948.0	-1.0	1290.0	1563.0	-1.0	3155.0	1496.0	-1.0	2094.0	566.0	-1.0	1250.0	666.0	-1.0	964.0	
668.568	1847.0	-1.0	3386.0	1091.0	-1.0	1365.0	1922.0	-1.0	3222.0	1107.0	-1.0	1318.0	1646.0	-1.0	2899.0	1173.0	-1.0	1910.0	2003.0	-1.0	3813.0	4219.0	-1.0	4275.0	1315.0	-1.0	2567.0	1506.0	-1.0	2184.0	1485.0	-1.0	3144.0	947.0	-1.0	1287.0	1563.0	-1.0	3157.0	1495.0	-1.0	2092.0	567.0	-1.0	1253.0	665.0	-1.0	964.0	
669.068	1849.0	-1.0	3390.0	1092.0	-1.0	1366.0	1924.0	-1.0	3226.0	1107.0	-1.0	1317.0	1644.0	-1.0	2892.0	1172.0	-1.0	1907.0	2003.0	-1.0	3810.0	4219.0	-1.0	4275.0	1314.0	-1.0	2562.0	1500.0	-1.0	2172.0	1483.0	-1.0	3137.0	945.0	-1.0	1282.0	1561.0	-1.0	3153.0	1492.0	-1.0	2087.0	565.0	-1.0	1251.0	664.0	-1.0	962.0	
669.567	1851.0	-1.0	3399.0	1092.0	-1.0	1370.0	1928.0	-1.0	3240.0	1106.0	-1.0	1318.0	1645.0	-1.0	2901.0	1173.0	-1.0	1912.0	2007.0	-1.0	3823.0	4221.0	-1.0	4275.0	1314.0	-1.0	2564.0	1501.0	-1.0	2173.0	1484.0	-1.0	3140.0	944.0	-1.0	1282.0	1560.0	-1.0	3150.0	1490.0	-1.0	2084.0	565.0	-1.0	1250.0	663.0	-1.0	960.0	
670.066	1852.0	-1.0	3406.0	1092.0	-1.0	1372.0	1931.0	-1.0	3251.0	1107.0	-1.0	1318.0	1646.0	-1.0	2908.0	1173.0	-1.0	1916.0	2011.0	-1.0	3835.0	4222.0	-1.0	4275.0	1316.0	-1.0	2571.0	1502.0	-1.0	2179.0	1485.0	-1.0	3146.0	945.0	-1.0	1283.0	1560.0	-1.0	3160.0	1490.0	-1.0	2089.0	567.0	-1.0	1259.0	663.0	-1.0	963.0	
670.565	1853.0	-1.0	3410.0	1093.0	-1.0	1375.0	1933.0	-1.0	3260.0	1107.0	-1.0	1319.0	1645.0	-1.0	2908.0	1173.0	-1.0	1919.0	2013.0	-1.0	3843.0	4219.0	-1.0	4275.0	1318.0	-1.0	2577.0	1507.0	-1.0	2192.0	1485.0	-1.0	3150.0	945.0	-1.0	1285.0	1561.0	-1.0	3168.0	1491.0	-1.0	2094.0	569.0	-1.0	1268.0	664.0	-1.0	969.0	
671.064	1853.0	-1.0	3411.0	1093.0	-1.0	1377.0	1933.0	-1.0	3262.0	1106.0	-1.0	1319.0	1644.0	-1.0	2907.0	1173.0	-1.0	1919.0	2015.0	-1.0	3849.0	4214.0	-1.0	4275.0	1317.0	-1.0	2581.0	1515.0	-1.0	2207.0	1485.0	-1.0	3152.0	945.0	-1.0	1288.0	1562.0	-1.0	3171.0	1491.0	-1.0	2098.0	569.0	-1.0	1272.0	666.0	-1.0	974.0	
671.563	1854.0	-1.0	3412.0	1093.0	-1.0	1380.0	1935.0	-1.0	3264.0	1106.0	-1.0	1319.0	1641.0	-1.0	2901.0	1174.0	-1.0	1924.0	2017.0	-1.0	3851.0	4210.0	-1.0	4275.0	1317.0	-1.0	2580.0	1523.0	-1.0	2222.0	1484.0	-1.0	3150.0	945.0	-1.0	1290.0	1562.0	-1.0	3172.0	1491.0	-1.0	2101.0	570.0	-1.0	1272.0	668.0	-1.0	977.0	
672.062	1856.0	-1.0	3422.0	1094.0	-1.0	1386.0	1939.0	-1.0	3279.0	1107.0	-1.0	1324.0	1642.0	-1.0	2901.0	1177.0	-1.0	1928.0	2020.0	-1.0	3856.0	4210.0	-1.0	4275.0	1316.0	-1.0	2578.0	1531.0	-1.0	2232.0	1483.0	-1.0	3147.0	946.0	-1.0	1291.0	1561.0	-1.0	3170.0	1492.0	-1.0	2102.0	569.0	-1.0	1271.0	667.0	-1.0	978.0	
672.561	1857.0	-1.0	3431.0	1096.0	-1.0	1392.0	1942.0	-1.0	3292.0	1109.0	-1.0	1329.0	1645.0	-1.0	2910.0	1179.0	-1.0	1936.0	2025.0	-1.0	3869.0	4214.0	-1.0	4275.0	1319.0	-1.0	2589.0	1537.0	-1.0	2247.0	1486.0	-1.0	3158.0	949.0	-1.0	1299.0	1562.0	-1.0	3173.0	1494.0	-1.0	2108.0	571.0	-1.0	1272.0	669.0	-1.0	980.0	
673.060	1856.0	-1.0	3433.0	1093.0	-1.0	1394.0	1941.0	-1.0	3296.0	1108.0	-1.0	1332.0	1645.0	-1.0	2915.0	1182.0	-1.0	1942.0	2026.0	-1.0	3877.0	4219.0	-1.0	4275.0	1321.0	-1.0	2598.0	1540.0	-1.0	2255.0	1488.0	-1.0	3167.0	951.0	-1.0	1305.0	1564.0	-1.0	3183.0	1496.0	-1.0	2117.0	571.0	-1.0	1278.0	671.0	-1.0	985.0	
673.560	1854.0	-1.0	3434.0	1091.0	-1.0	1396.0	1940.0	-1.0	3297.0	1105.0	-1.0	1333.0	1645.0	-1.0	2914.0	1182.0	-1.0	1945.0	2026.0	-1.0	3879.0	4222.0	-1.0	4275.0	1322.0	-1.0	2602.0	1539.0	-1.0	2254.0	1489.0	-1.0	3172.0	951.0	-1.0	1309.0	1566.0	-1.0	3193.0	1497.0	-1.0	2125.0	573.0	-1.0	1285.0	671.0	-1.0	989.0	
674.060	1855.0	-1.0	3433.0	1093.0	-1.0	1399.0	1939.0	-1.0	3296.0	1107.0	-1.0	1335.0	1643.0	-1.0	2913.0	1181.0	-1.0	1943.0	2026.0	-1.0	3880.0	4221.0	-1.0	4275.0	1323.0	-1.0	2605.0	1536.0	-1.0	2250.0	1488.0	-1.0	3174.0	952.0	-1.0	1311.0	1567.0	-1.0	3198.0	1499.0	-1.0	2131.0	574.0	-1.0	1288.0	672.0	-1.0	990.0	
674.559	1858.0	-1.0	3437.0	1097.0	-1.0	1405.0	1943.0	-1.0	3302.0	1110.0	-1.0	1338.0	1642.0	-1.0	2909.0	1181.0	-1.0	1941.0	2028.0	-1.0	3882.0	4219.0	-1.0	4275.0	1323.0	-1.0	2604.0	1535.0	-1.0	2248.0	1488.0	-1.0	3171.0	952.0	-1.0	1312.0	1567.0	-1.0	3201.0	1499.0	-1.0	2136.0	574.0	-1.0	1291.0	673.0	-1.0	992.0	
675.059	1860.0	-1.0	3446.0	1101.0	-1.0	1412.0	1949.0	-1.0	3319.0	1112.0	-1.0	1340.0	1647.0	-1.0	2920.0	1186.0	-1.0	1955.0	2035.0	-1.0	3898.0	4222.0	-1.0	4275.0	1324.0	-1.0	2608.0	1579.0	-1.0	2325.0	1487.0	-1.0	3169.0	952.0	-1.0	1311.0	1568.0	-1.0	3203.0	1501.0	-1.0	2140.0	575.0	-1.0	1291.0	673.0	-1.0	993.0	
675.558	1862.0	-1.0	3451.0	1103.0	-1.0	1414.0	1952.0	-1.0	3332.0	1110.0	-1.0	1339.0	1649.0	-1.0	2929.0	1190.0	-1.0	1964.0	2040.0	-1.0	3912.0	4218.0	-1.0	4275.0	1326.0	-1.0	2614.0	1620.0	-1.0	2402.0	1486.0	-1.0	3172.0	952.0	-1.0	1314.0	1572.0	-1.0	3213.0	1504.0	-1.0	2148.0	577.0	-1.0	1299.0	674.0	-1.0	997.0	
676.058	1861.0	-1.0	3450.0	1103.0	-1.0	1414.0	1954.0	-1.0	3336.0	1109.0	-1.0	1335.0	1650.0	-1.0	2932.0	1190.0	-1.0	1964.0	2041.0	-1.0	3919.0	4209.0	-1.0	4275.0	1325.0	-1.0	2620.0	1640.0	-1.0	2443.0	1485.0	-1.0	3174.0	951.0	-1.0	1315.0	1573.0	-1.0	3222.0	1506.0	-1.0	2156.0	580.0	-1.0	1307.0	675.0	-1.0	997.0	
676.557	1861.0	-1.0	3448.0	1103.0	-1.0	1413.0	1954.0	-1.0	3337.0	1107.0	-1.0	1333.0	1650.0	-1.0	2934.0	1190.0	-1.0	1961.0	2042.0	-1.0	3922.0	4203.0	-1.0	4275.0	1327.0	-1.0	2626.0	1641.0	-1.0	2446.0	1485.0	-1.0	3177.0	951.0	-1.0	1316.0	1574.0	-1.0	3228.0	1507.0	-1.0	2159.0	582.0	-1.0	1311.0	675.0	-1.0	998.0	
677.056	1863.0	-1.0	3455.0	1105.0	-1.0	1417.0	1958.0	-1.0	3347.0	1109.0	-1.0	1335.0	1651.0	-1.0	2936.0	1190.0	-1.0	1963.0	2044.0	-1.0	3926.0	4203.0	-1.0	4275.0	1328.0	-1.0	2629.0	1636.0	-1.0	2438.0	1485.0	-1.0	3178.0	951.0	-1.0	1316.0	1574.0	-1.0	3231.0	1507.0	-1.0	2161.0	581.0	-1.0	1313.0	675.0	-1.0	999.0	
677.555	1867.0	-1.0	3470.0	1108.0	-1.0	1424.0	1963.0	-1.0	3365.0	1112.0	-1.0	1343.0	1655.0	-1.0	2953.0	1193.0	-1.0	1972.0	2050.0	-1.0	3944.0	4208.0	-1.0	4275.0	1334.0	-1.0	2644.0	1635.0	-1.0	2439.0	1488.0	-1.0	3191.0	953.0	-1.0	1321.0	1576.0	-1.0	3235.0	1508.0	-1.0	2165.0	582.0	-1.0	1313.0	676.0	-1.0	1000.0	
678.054	1869.0	-1.0	3482.0	1109.0	-1.0	1430.0	1966.0	-1.0	3378.0	1115.0	-1.0	1349.0	1659.0	-1.0	2967.0	1196.0	-1.0	1981.0	2055.0	-1.0	3960.0	4213.0	-1.0	4275.0	1339.0	-1.0	2661.0	1635.0	-1.0	2444.0	1492.0	-1.0	3206.0	956.0	-1.0	1329.0	1579.0	-1.0	3250.0	1510.0	-1.0	2176.0	584.0	-1.0	1323.0	678.0	-1.0	1006.0	
678.553	1870.0	-1.0	3487.0	1110.0	-1.0	1433.0	1967.0	-1.0	3384.0	1117.0	-1.0	1353.0	1661.0	-1.0	2974.0	1198.0	-1.0	1987.0	2056.0	-1.0	3968.0	4217.0	-1.0	4275.0	1341.0	-1.0	2671.0	1634.0	-1.0	2448.0	1494.0	-1.0	3214.0	958.0	-1.0	1333.0	1581.0	-1.0	3260.0	1513.0	-1.0	2184.0	585.0	-1.0	1331.0	681.0	-1.0	1011.0	
679.052	1870.0	-1.0	3486.0	1111.0	-1.0	1434.0	1965.0	-1.0	3379.0	1118.0	-1.0	1353.0	1660.0	-1.0	2973.0	1199.0	-1.0	1990.0	2057.0	-1.0	3969.0	4221.0	-1.0	4275.0	1342.0	-1.0	2675.0	1632.0	-1.0	2444.0	1494.0	-1.0	3214.0	958.0	-1.0	1335.0	1580.0	-1.0	3262.0	1513.0	-1.0	2186.0	586.0	-1.0	1331.0	682.0	-1.0	1013.0	
679.551	1869.0	-1.0	3481.0	1111.0	-1.0	1432.0	1963.0	-1.0	3369.0	1118.0	-1.0	1352.0	1657.0	-1.0	2965.0	1199.0	-1.0	1988.0	2055.0	-1.0	3962.0	4223.0	-1.0	4275.0	1341.0	-1.0	2671.0	1625.0	-1.0	2432.0	1492.0	-1.0	3206.0	957.0	-1.0	1332.0	1578.0	-1.0	3257.0	1511.0	-1.0	2182.0	585.0	-1.0	1328.0	681.0	-1.0	1013.0	
680.050	1870.0	-1.0	3488.0	1112.0	-1.0	1435.0	1964.0	-1.0	3376.0	1120.0	-1.0	1356.0	1658.0	-1.0	2963.0	1198.0	-1.0	1985.0	2056.0	-1.0	3962.0	4225.0	-1.0	4275.0	1341.0	-1.0	2666.0	1616.0	-1.0	2410.0	1491.0	-1.0	3200.0	956.0	-1.0	1330.0	1575.0	-1.0	3247.0	1508.0	-1.0	2177.0	582.0	-1.0	1320.0	680.0	-1.0	1011.0	
680.549	1870.0	-1.0	3488.0	1112.0	-1.0	1434.0	1964.0	-1.0	3375.0	1121.0	-1.0	1357.0	1659.0	-1.0	2965.0	1197.0	-1.0	1981.0	2056.0	-1.0	3965.0	4225.0	-1.0	4275.0	1342.0	-1.0	2670.0	1611.0	-1.0	2405.0	1491.0	-1.0	3203.0	957.0	-1.0	1332.0	1575.0	-1.0	3244.0	1508.0	-1.0	2175.0	582.0	-1.0	1314.0	681.0	-1.0	1010.0	
681.048	1868.0	-1.0	3481.0	1111.0	-1.0	1430.0	1961.0	-1.0	3365.0	1120.0	-1.0	1355.0	1657.0	-1.0	2960.0	1194.0	-1.0	1976.0	2054.0	-1.0	3961.0	4223.0	-1.0	4275.0	1341.0	-1.0	2668.0	1608.0	-1.0	2403.0	1491.0	-1.0	3202.0	958.0	-1.0	1333.0	1575.0	-1.0	3244.0	1509.0	-1.0	2176.0	582.0	-1.0	1316.0	682.0	-1.0	1010.0	
681.547	1866.0	-1.0	3471.0	1109.0	-1.0	1425.0	1957.0	-1.0	3352.0	1118.0	-1.0	1351.0	1654.0	-1.0	2950.0	1191.0	-1.0	1969.0	2051.0	-1.0	3951.0	4221.0	-1.0	4275.0	1338.0	-1.0	2660.0	1605.0	-1.0	2395.0	1489.0	-1.0	3195.0	957.0	-1.0	1331.0	1575.0	-1.0	3242.0	1508.0	-1.0	2175.0	580.0	-1.0	1315.0	682.0	-1.0	1011.0	
682.046	1863.0	-1.0	3456.0	1107.0	-1.0	1418.0	1952.0	-1.0	3332.0	1116.0	-1.0	1345.0	1648.0	-1.0	2934.0	1189.0	-1.0	1963.0	2046.0	-1.0	3936.0	4220.0	-1.0	4275.0	1334.0	-1.0	2648.0	1601.0	-1.0	2385.0	1486.0	-1.0	3184.0	956.0	-1.0	1327.0	1572.0	-1.0	3235.0	1506.0	-1.0	2171.0	579.0	-1.0	1309.0	681.0	-1.0	1009.0	
682.546	1859.0	-1.0	3448.0	1102.0	-1.0	1416.0	1947.0	-1.0	3323.0	1111.0	-1.0	1342.0	1643.0	-1.0	2911.0	1186.0	-1.0	1957.0	2043.0	-1.0	3921.0	4220.0	-1.0	4275.0	1331.0	-1.0	2632.0	1596.0	-1.0	2375.0	1483.0	-1.0	3169.0	954.0	-1.0	1322.0	1568.0	-1.0	3223.0	1504.0	-1.0	2164.0	576.0	-1.0	1300.0	681.0	-1.0	1004.0	
683.045	1858.0	-1.0	3442.0	1103.0	-1.0	1415.0	1947.0	-1.0	3318.0	1112.0	-1.0	1342.0	1640.0	-1.0	2902.0	1181.0	-1.0	1947.0	2042.0	-1.0	3918.0	4209.0	-1.0	4275.0	1329.0	-1.0	2627.0	1603.0	-1.0	2388.0	1482.0	-1.0	3166.0	955.0	-1.0	1322.0	1569.0	-1.0	3217.0	1505.0	-1.0	2162.0	575.0	-1.0	1293.0	681.0	-1.0	1004.0	
683.544	1856.0	-1.0	3435.0	1104.0	-1.0	1414.0	1946.0	-1.0	3312.0	1112.0	-1.0	1339.0	1639.0	-1.0	2901.0	1180.0	-1.0	1945.0	2041.0	-1.0	3916.0	4200.0	-1.0	4275.0	1327.0	-1.0	2622.0	1616.0	-1.0	2410.0	1481.0	-1.0	3163.0	955.0	-1.0	1324.0	1569.0	-1.0	3219.0	1508.0	-1.0	2168.0	575.0	-1.0	1294.0	681.0	-1.0	1005.0	
684.044	1852.0	-1.0	3428.0	1102.0	-1.0	1415.0	1942.0	-1.0	3307.0	1107.0	-1.0	1339.0	1643.0	-1.0	2912.0	1187.0	-1.0	1962.0	2041.0	-1.0	3915.0	4200.0	-1.0	4275.0	1324.0	-1.0	2616.0	1622.0	-1.0	2419.0	1480.0	-1.0	3159.0	955.0	-1.0	1323.0	1569.0	-1.0	3219.0	1510.0	-1.0	2172.0	575.0	-1.0	1293.0	682.0	-1.0	1005.0	
684.543	1853.0	-1.0	3426.0	1105.0	-1.0	1417.0	1944.0	-1.0	3304.0	1110.0	-1.0	1342.0	1645.0	-1.0	2915.0	1198.0	-1.0	1986.0	2040.0	-1.0	3912.0	4206.0	-1.0	4275.0	1322.0	-1.0	2610.0	1620.0	-1.0	2415.0	1480.0	-1.0	3154.0	955.0	-1.0	1322.0	1569.0	-1.0	3216.0	1510.0	-1.0	2170.0	572.0	-1.0	1288.0	681.0	-1.0	1003.0	
685.042	1856.0	-1.0	3434.0	1108.0	-1.0	1423.0	1947.0	-1.0	3312.0	1114.0	-1.0	1349.0	1649.0	-1.0	2922.0	1209.0	-1.0	2012.0	2043.0	-1.0	3917.0	4216.0	-1.0	4275.0	1323.0	-1.0	2607.0	1620.0	-1.0	2415.0	1481.0	-1.0	3154.0	955.0	-1.0	1322.0	1567.0	-1.0	3210.0	1509.0	-1.0	2168.0	571.0	-1.0	1280.0	680.0	-1.0	1001.0	
685.541	1858.0	-1.0	3439.0	1110.0	-1.0	1428.0	1948.0	-1.0	3317.0	1117.0	-1.0	1355.0	1651.0	-1.0	2928.0	1217.0	-1.0	2032.0	2044.0	-1.0	3923.0	4228.0	-1.0	4275.0	1325.0	-1.0	2614.0	1622.0	-1.0	2420.0	1484.0	-1.0	3164.0	957.0	-1.0	1326.0	1568.0	-1.0	3208.0	1509.0	-1.0	2166.0	570.0	-1.0	1275.0	680.0	-1.0	999.0	
686.040	1857.0	-1.0	3438.0	1111.0	-1.0	1428.0	1948.0	-1.0	3314.0	1119.0	-1.0	1358.0	1649.0	-1.0	2925.0	1218.0	-1.0	2035.0	2044.0	-1.0	3922.0	4236.0	-1.0	4275.0	1327.0	-1.0	2618.0	1615.0	-1.0	2410.0	1485.0	-1.0	3170.0	958.0	-1.0	1328.0	1570.0	-1.0	3216.0	1510.0	-1.0	2169.0	570.0	-1.0	1278.0	680.0	-1.0	1001.0	
686.539	1857.0	-1.0	3435.0	1111.0	-1.0	1426.0	1945.0	-1.0	3305.0	1123.0	-1.0	1363.0	1647.0	-1.0	2922.0	1200.0	-1.0	1987.0	2039.0	-1.0	3910.0	4228.0	-1.0	4275.0	1328.0	-1.0	2621.0	1574.0	-1.0	2321.0	1489.0	-1.0	3181.0	959.0	-1.0	1331.0	1570.0	-1.0	3220.0	1511.0	-1.0	2172.0	570.0	-1.0	1280.0	679.0	-1.0	1003.0	
687.038	1857.0	-1.0	3432.0	1113.0	-1.0	1427.0	1940.0	-1.0	3293.0	1127.0	-1.0	1367.0	1649.0	-1.0	2930.0	1184.0	-1.0	1947.0	2032.0	-1.0	3898.0	4209.0	-1.0	4275.0	1327.0	-1.0	2618.0	1539.0	-1.0	2248.0	1492.0	-1.0	3187.0	961.0	-1.0	1332.0	1570.0	-1.0	3219.0	1511.0	-1.0	2172.0	568.0	-1.0	1277.0	681.0	-1.0	1002.0	
687.537	1861.0	-1.0	3442.0	1118.0	-1.0	1434.0	1943.0	-1.0	3297.0	1134.0	-1.0	1376.0	1654.0	-1.0	2943.0	1172.0	-1.0	1917.0	2029.0	-1.0	3893.0	4193.0	-1.0	4275.0	1328.0	-1.0	2616.0	1511.0	-1.0	2193.0	1495.0	-1.0	3191.0	962.0	-1.0	1334.0	1568.0	-1.0	3215.0	1511.0	-1.0	2171.0	567.0	-1.0	1273.0	680.0	-1.0	1002.0	
688.036	1865.0	-1.0	3458.0	1124.0	-1.0	1444.0	1945.0	-1.0	3304.0	1142.0	-1.0	1393.0	1666.0	-1.0	2977.0	1152.0	-1.0	1859.0	2027.0	-1.0	3897.0	4111.0	-1.0	4275.0	1335.0	-1.0	2641.0	1459.0	-1.0	2084.0	1509.0	-1.0	3235.0	970.0	-1.0	1349.0	1574.0	-1.0	3228.0	1519.0	-1.0	2186.0	570.0	-1.0	1277.0	684.0	-1.0	1009.0	
688.535	1867.0	-1.0	3476.0	1129.0	-1.0	1454.0	1945.0	-1.0	3314.0	1155.0	-1.0	1417.0	1671.0	-1.0	2998.0	1119.0	-1.0	1778.0	2023.0	-1.0	3898.0	3880.0	-1.0	4274.0	1346.0	-1.0	2664.0	1399.0	-1.0	1968.0	1524.0	-1.0	3278.0	979.0	-1.0	1365.0	1580.0	-1.0	3247.0	1528.0	-1.0	2205.0	573.0	-1.0	1286.0	688.0	-1.0	1018.0	
689.034	1869.0	-1.0	3485.0	1133.0	-1.0	1462.0	1943.0	-1.0	3316.0	1169.0	-1.0	1433.0	1672.0	-1.0	3008.0	1092.0	-1.0	1708.0	2016.0	-1.0	3891.0	3708.0	-1.0	4274.0	1351.0	-1.0	2676.0	1351.0	-1.0	1877.0	1533.0	-1.0	3302.0	984.0	-1.0	1375.0	1583.0	-1.0	3256.0	1533.0	-1.0	2213.0	573.0	-1.0	1289.0	691.0	-1.0	1022.0	
689.533	1875.0	-1.0	3503.0	1142.0	-1.0	1471.0	1948.0	-1.0	3330.0	1180.0	-1.0	1448.0	1673.0	-1.0	3013.0	1073.0	-1.0	1656.0	2012.0	-1.0	3885.0	3613.0	-1.0	4274.0	1352.0	-1.0	2678.0	1316.0	-1.0	1810.0	1537.0	-1.0	3312.0	987.0	-1.0	1378.0	1583.0	-1.0	3254.0	1533.0	-1.0	2213.0	572.0	-1.0	1287.0	690.0	-1.0	1021.0	
690.033	1877.0	-1.0	3515.0	1146.0	-1.0	1476.0	1951.0	-1.0	3338.0	1184.0	-1.0	1455.0	1676.0	-1.0	3026.0	1058.0	-1.0	1623.0	2010.0	-1.0	3888.0	3571.0	-1.0	4274.0	1355.0	-1.0	2688.0	1297.0	-1.0	1780.0	1541.0	-1.0	3325.0	990.0	-1.0	1384.0	1584.0	-1.0	3263.0	1534.0	-1.0	2220.0	574.0	-1.0	1294.0	691.0	-1.0	1025.0	
690.532	1879.0	-1.0	3518.0	1147.0	-1.0	1477.0	1950.0	-1.0	3338.0	1186.0	-1.0	1455.0	1678.0	-1.0	3035.0	1048.0	-1.0	1597.0	2008.0	-1.0	3887.0	3569.0	-1.0	4274.0	1355.0	-1.0	2692.0	1289.0	-1.0	1766.0	1542.0	-1.0	3329.0	989.0	-1.0	1384.0	1583.0	-1.0	3265.0	1533.0	-1.0	2219.0	574.0	-1.0	1297.0	691.0	-1.0	1025.0	
691.031	1879.0	-1.0	3519.0	1148.0	-1.0	1474.0	1950.0	-1.0	3333.0	1186.0	-1.0	1452.0	1677.0	-1.0	3034.0	1044.0	-1.0	1586.0	2004.0	-1.0	3879.0	3625.0	-1.0	4274.0	1353.0	-1.0	2686.0	1287.0	-1.0	1767.0	1539.0	-1.0	3321.0	987.0	-1.0	1380.0	1580.0	-1.0	3259.0	1528.0	-1.0	2213.0	574.0	-1.0	1297.0	690.0	-1.0	1024.0	
691.530	1878.0	-1.0	3524.0	1147.0	-1.0	1474.0	1947.0	-1.0	3333.0	1182.0	-1.0	1450.0	1680.0	-1.0	3046.0	1045.0	-1.0	1591.0	2005.0	-1.0	3888.0	3724.0	-1.0	4274.0	1352.0	-1.0	2689.0	1301.0	-1.0	1796.0	1538.0	-1.0	3321.0	986.0	-1.0	1379.0	1579.0	-1.0	3256.0	1526.0	-1.0	2207.0	573.0	-1.0	1295.0	689.0	-1.0	1022.0	
692.029	1876.0	-1.0	3524.0	1144.0	-1.0	1472.0	1944.0	-1.0	3330.0	1176.0	-1.0	1444.0	1682.0	-1.0	3054.0	1050.0	-1.0	1605.0	2007.0	-1.0	3896.0	3824.0	-1.0	4274.0	1352.0	-1.0	2690.0	1320.0	-1.0	1836.0	1534.0	-1.0	3313.0	984.0	-1.0	1377.0	1580.0	-1.0	3259.0	1522.0	-1.0	2204.0	574.0	-1.0	1301.0	688.0	-1.0	1021.0	
692.528	1872.0	-1.0	3515.0	1141.0	-1.0	1468.0	1941.0	-1.0	3320.0	1169.0	-1.0	1433.0	1684.0	-1.0	3058.0	1056.0	-1.0	1621.0	2008.0	-1.0	3898.0	3902.0	-1.0	4274.0	1349.0	-1.0	2684.0	1337.0	-1.0	1874.0	1528.0	-1.0	3297.0	981.0	-1.0	1371.0	1578.0	-1.0	3257.0	1518.0	-1.0	2198.0	575.0	-1.0	1304.0	686.0	-1.0	1017.0	
693.027	1869.0	-1.0	3506.0	1140.0	-1.0	1463.0	1939.0	-1.0	3309.0	1164.0	-1.0	1423.0	1684.0	-1.0	3054.0	1063.0	-1.0	1636.0	2009.0	-1.0	3895.0	3964.0	-1.0	4275.0	1344.0	-1.0	2673.0	1352.0	-1.0	1899.0	1522.0	-1.0	3276.0	976.0	-1.0	1363.0	1574.0	-1.0	3247.0	1514.0	-1.0	2188.0	573.0	-1.0	1302.0	682.0	-1.0	1012.0	
693.526	1867.0	-1.0	3501.0	1137.0	-1.0	1459.0	1937.0	-1.0	3304.0	1160.0	-1.0	1416.0	1687.0	-1.0	3062.0	1070.0	-1.0	1653.0	2012.0	-1.0	3902.0	4015.0	-1.0	4275.0	1344.0	-1.0	2673.0	1368.0	-1.0	1932.0	1519.0	-1.0	3269.0	975.0	-1.0	1361.0	1572.0	-1.0	3239.0	1511.0	-1.0	2181.0	573.0	-1.0	1298.0	681.0	-1.0	1007.0	
694.025	1863.0	-1.0	3488.0	1135.0	-1.0	1453.0	1934.0	-1.0	3293.0	1154.0	-1.0	1406.0	1686.0	-1.0	3057.0	1076.0	-1.0	1669.0	2014.0	-1.0	3905.0	4053.0	-1.0	4275.0	1342.0	-1.0	2669.0	1382.0	-1.0	1956.0	1517.0	-1.0	3261.0	973.0	-1.0	1358.0	1573.0	-1.0	3241.0	1511.0	-1.0	2180.0	574.0	-1.0	1302.0	679.0	-1.0	1005.0	
694.524	1859.0	-1.0	3474.0	1132.0	-1.0	1448.0	1930.0	-1.0	3279.0	1150.0	-1.0	1398.0	1680.0	-1.0	3037.0	1079.0	-1.0	1676.0	2015.0	-1.0	3902.0	4073.0	-1.0	4275.0	1340.0	-1.0	2664.0	1385.0	-1.0	1963.0	1513.0	-1.0	3251.0	971.0	-1.0	1354.0	1574.0	-1.0	3241.0	1510.0	-1.0	2178.0	575.0	-1.0	1305.0	679.0	-1.0	1004.0	
695.024	1855.0	-1.0	3465.0	1129.0	-1.0	1444.0	1927.0	-1.0	3272.0	1145.0	-1.0	1393.0	1670.0	-1.0	3006.0	1081.0	-1.0	1680.0	2017.0	-1.0	3897.0	4084.0	-1.0	4275.0	1339.0	-1.0	2656.0	1381.0	-1.0	1955.0	1511.0	-1.0	3241.0	971.0	-1.0	1352.0	1575.0	-1.0	3242.0	1511.0	-1.0	2178.0	574.0	-1.0	1302.0	677.0	-1.0	1003.0	
695.523	1855.0	-1.0	3464.0	1130.0	-1.0	1444.0	1928.0	-1.0	3268.0	1147.0	-1.0	1396.0	1667.0	-1.0	3001.0	1077.0	-1.0	1665.0	2019.0	-1.0	3904.0	4064.0	-1.0	4275.0	1345.0	-1.0	2667.0	1365.0	-1.0	1923.0	1519.0	-1.0	3259.0	975.0	-1.0	1360.0	1581.0	-1.0	3254.0	1524.0	-1.0	2197.0	578.0	-1.0	1307.0	684.0	-1.0	1013.0	
696.022	1857.0	-1.0	3467.0	1133.0	-1.0	1448.0	1930.0	-1.0	3273.0	1151.0	-1.0	1402.0	1671.0	-1.0	3015.0	1070.0	-1.0	1646.0	2025.0	-1.0	3920.0	3935.0	-1.0	4274.0	1349.0	-1.0	2675.0	1362.0	-1.0	1909.0	1523.0	-1.0	3269.0	981.0	-1.0	1369.0	1588.0	-1.0	3279.0	1538.0	-1.0	2222.0	582.0	-1.0	1321.0	693.0	-1.0	1029.0	
696.521	1858.0	-1.0	3465.0	1137.0	-1.0	1448.0	1932.0	-1.0	3274.0	1157.0	-1.0	1407.0	1674.0	-1.0	3024.0	1064.0	-1.0	1630.0	2029.0	-1.0	3927.0	3815.0	-1.0	4274.0	1351.0	-1.0	2676.0	1356.0	-1.0	1893.0	1524.0	-1.0	3271.0	983.0	-1.0	1373.0	1595.0	-1.0	3292.0	1546.0	-1.0	2237.0	584.0	-1.0	1324.0	698.0	-1.0	1038.0	
697.020	1860.0	-1.0	3465.0	1139.0	-1.0	1449.0	1935.0	-1.0	3276.0	1161.0	-1.0	1409.0	1678.0	-1.0	3032.0	1066.0	-1.0	1635.0	2032.0	-1.0	3933.0	3768.0	-1.0	4274.0	1350.0	-1.0	2671.0	1361.0	-1.0	1899.0	1522.0	-1.0	3264.0	985.0	-1.0	1372.0	1597.0	-1.0	3297.0	1551.0	-1.0	2243.0	584.0	-1.0	1324.0	701.0	-1.0	1041.0	
697.520	1862.0	-1.0	3474.0	1142.0	-1.0	1454.0	1941.0	-1.0	3292.0	1163.0	-1.0	1413.0	1689.0	-1.0	3060.0	1075.0	-1.0	1658.0	2041.0	-1.0	3953.0	3765.0	-1.0	4274.0	1351.0	-1.0	2672.0	1382.0	-1.0	1932.0	1522.0	-1.0	3262.0	986.0	-1.0	1373.0	1599.0	-1.0	3292.0	1553.0	-1.0	2244.0	583.0	-1.0	1320.0	701.0	-1.0	1042.0	
698.019	1864.0	-1.0	3481.0	1144.0	-1.0	1459.0	1946.0	-1.0	3306.0	1164.0	-1.0	1415.0	1701.0	-1.0	3095.0	1087.0	-1.0	1688.0	2047.0	-1.0	3971.0	3773.0	-1.0	4274.0	1351.0	-1.0	2677.0	1404.0	-1.0	1971.0	1522.0	-1.0	3264.0	987.0	-1.0	1376.0	1598.0	-1.0	3295.0	1556.0	-1.0	2248.0	584.0	-1.0	1321.0	702.0	-1.0	1043.0	
698.518	1865.0	-1.0	3482.0	1145.0	-1.0	1460.0	1948.0	-1.0	3311.0	1163.0	-1.0	1414.0	1713.0	-1.0	3118.0	1102.0	-1.0	1720.0	2051.0	-1.0	3976.0	3796.0	-1.0	4274.0	1350.0	-1.0	2674.0	1423.0	-1.0	2002.0	1520.0	-1.0	3256.0	985.0	-1.0	1373.0	1598.0	-1.0	3289.0	1554.0	-1.0	2243.0	583.0	-1.0	1318.0	700.0	-1.0	1039.0	
699.018	1863.0	-1.0	3474.0	1143.0	-1.0	1457.0	1947.0	-1.0	3304.0	1159.0	-1.0	1409.0	1714.0	-1.0	3121.0	1115.0	-1.0	1752.0	2048.0	-1.0	3970.0	3833.0	-1.0	4274.0	1345.0	-1.0	2661.0	1433.0	-1.0	2025.0	1515.0	-1.0	3239.0	981.0	-1.0	1364.0	1593.0	-1.0	3274.0	1548.0	-1.0	2231.0	580.0	-1.0	1311.0	696.0	-1.0	1030.0	
699.517	1859.0	-1.0	3465.0	1137.0	-1.0	1454.0	1945.0	-1.0	3298.0	1152.0	-1.0	1401.0	1709.0	-1.0	3101.0	1126.0	-1.0	1787.0	2046.0	-1.0	3959.0	3890.0	-1.0	4275.0	1340.0	-1.0	2643.0	1445.0	-1.0	2050.0	1508.0	-1.0	3215.0	975.0	-1.0	1351.0	1587.0	-1.0	3256.0	1540.0	-1.0	2213.0	577.0	-1.0	1301.0	690.0	-1.0	1020.0	
700.016	1855.0	-1.0	3462.0	1132.0	-1.0	1451.0	1946.0	-1.0	3302.0	1145.0	-1.0	1395.0	1704.0	-1.0	3087.0	1139.0	-1.0	1822.0	2047.0	-1.0	3959.0	3962.0	-1.0	4275.0	1338.0	-1.0	2635.0	1465.0	-1.0	2092.0	1504.0	-1.0	3198.0	971.0	-1.0	1342.0	1582.0	-1.0	3239.0	1530.0	-1.0	2195.0	575.0	-1.0	1293.0	685.0	-1.0	1011.0	
700.515	1853.0	-1.0	3456.0	1129.0	-1.0	1446.0	1945.0	-1.0	3302.0	1141.0	-1.0	1389.0	1699.0	-1.0	3072.0	1151.0	-1.0	1856.0	2048.0	-1.0	3957.0	4023.0	-1.0	4275.0	1336.0	-1.0	2632.0	1488.0	-1.0	2144.0	1501.0	-1.0	3189.0	967.0	-1.0	1337.0	1581.0	-1.0	3234.0	1526.0	-1.0	2184.0	575.0	-1.0	1293.0	682.0	-1.0	1006.0	
701.014	1850.0	-1.0	3444.0	1126.0	-1.0	1439.0	1943.0	-1.0	3293.0	1136.0	-1.0	1381.0	1691.0	-1.0	3051.0	1160.0	-1.0	1882.0	2046.0	-1.0	3951.0	4073.0	-1.0	4275.0	1336.0	-1.0	2629.0	1506.0	-1.0	2186.0	1496.0	-1.0	3181.0	964.0	-1.0	1333.0	1579.0	-1.0	3231.0	1521.0	-1.0	2177.0	575.0	-1.0	1295.0	681.0	-1.0	1003.0	
701.514	1846.0	-1.0	3429.0	1121.0	-1.0	1433.0	1938.0	-1.0	3279.0	1132.0	-1.0	1372.0	1683.0	-1.0	3027.0	1166.0	-1.0	1900.0	2043.0	-1.0	3941.0	4111.0	-1.0	4275.0	1334.0	-1.0	2623.0	1518.0	-1.0	2216.0	1494.0	-1.0	3169.0	961.0	-1.0	1327.0	1577.0	-1.0	3225.0	1517.0	-1.0	2169.0	575.0	-1.0	1295.0	679.0	-1.0	1000.0	
702.013	1841.0	-1.0	3414.0	1118.0	-1.0	1426.0	1933.0	-1.0	3263.0	1128.0	-1.0	1365.0	1673.0	-1.0	3002.0	1169.0	-1.0	1909.0	2039.0	-1.0	3929.0	4138.0	-1.0	4275.0	1332.0	-1.0	2615.0	1524.0	-1.0	2229.0	1490.0	-1.0	3158.0	959.0	-1.0	1323.0	1575.0	-1.0	3217.0	1512.0	-1.0	2162.0	573.0	-1.0	1293.0	676.0	-1.0	996.0	
702.513	1840.0	-1.0	3404.0	1114.0	-1.0	1421.0	1933.0	-1.0	3254.0	1124.0	-1.0	1359.0	1667.0	-1.0	2981.0	1174.0	-1.0	1922.0	2038.0	-1.0	3920.0	4153.0	-1.0	4275.0	1330.0	-1.0	2608.0	1537.0	-1.0	2253.0	1487.0	-1.0	3147.0	956.0	-1.0	1318.0	1570.0	-1.0	3210.0	1509.0	-1.0	2157.0	572.0	-1.0	1288.0	674.0	-1.0	995.0	
703.012	1838.0	-1.0	3407.0	1110.0	-1.0	1421.0	1933.0	-1.0	3261.0	1120.0	-1.0	1359.0	1665.0	-1.0	2972.0	1179.0	-1.0	1937.0	2040.0	-1.0	3920.0	4174.0	-1.0	4275.0	1329.0	-1.0	2603.0	1553.0	-1.0	2285.0	1485.0	-1.0	3140.0	955.0	-1.0	1317.0	1568.0	-1.0	3201.0	1506.0	-1.0	2153.0	571.0	-1.0	1283.0	673.0	-1.0	993.0	
703.511	1839.0	-1.0	3412.0	1110.0	-1.0	1423.0	1935.0	-1.0	3269.0	1121.0	-1.0	1361.0	1666.0	-1.0	2977.0	1184.0	-1.0	1951.0	2042.0	-1.0	3926.0	4192.0	-1.0	4275.0	1330.0	-1.0	2604.0	1572.0	-1.0	2321.0	1486.0	-1.0	3141.0	956.0	-1.0	1319.0	1567.0	-1.0	3196.0	1505.0	-1.0	2151.0	570.0	-1.0	1280.0	672.0	-1.0	991.0	
704.010	1839.0	-1.0	3414.0	1110.0	-1.0	1423.0	1936.0	-1.0	3272.0	1121.0	-1.0	1362.0	1667.0	-1.0	2983.0	1187.0	-1.0	1962.0	2044.0	-1.0	3932.0	4209.0	-1.0	4275.0	1332.0	-1.0	2612.0	1592.0	-1.0	2360.0	1488.0	-1.0	3149.0	958.0	-1.0	1323.0	1567.0	-1.0	3196.0	1506.0	-1.0	2154.0	570.0	-1.0	1279.0	673.0	-1.0	992.0	
704.509	1839.0	-1.0	3414.0	1110.0	-1.0	1424.0	1936.0	-1.0	3272.0	1121.0	-1.0	1363.0	1666.0	-1.0	2983.0	1190.0	-1.0	1971.0	2043.0	-1.0	3934.0	4221.0	-1.0	4275.0	1333.0	-1.0	2619.0	1607.0	-1.0	2392.0	1490.0	-1.0	3157.0	958.0	-1.0	1328.0	1569.0	-1.0	3203.0	1507.0	-1.0	2160.0	572.0	-1.0	1285.0	673.0	-1.0	993.0	
705.008	1838.0	-1.0	3413.0	1109.0	-1.0	1422.0	1934.0	-1.0	3270.0	1121.0	-1.0	1362.0	1664.0	-1.0	2977.0	1191.0	-1.0	1974.0	2041.0	-1.0	3929.0	4231.0	-1.0	4275.0	1333.0	-1.0	2621.0	1619.0	-1.0	2417.0	1489.0	-1.0	3161.0	958.0	-1.0	1329.0	1570.0	-1.0	3210.0	1507.0	-1.0	2163.0	573.0	-1.0	1292.0	672.0	-1.0	995.0	
705.507	1837.0	-1.0	3410.0	1108.0	-1.0	1421.0	1932.0	-1.0	3265.0	1119.0	-1.0	1360.0	1660.0	-1.0	2968.0	1191.0	-1.0	1975.0	2038.0	-1.0	3922.0	4238.0	-1.0	4275.0	1331.0	-1.0	2618.0	1627.0	-1.0	2430.0	1489.0	-1.0	3160.0	957.0	-1.0	1327.0	1569.0	-1.0	3212.0	1505.0	-1.0	2163.0	574.0	-1.0	1294.0	671.0	-1.0	994.0	
706.006	1836.0	-1.0	3407.0	1107.0	-1.0	1417.0	1929.0	-1.0	3257.0	1117.0	-1.0	1357.0	1655.0	-1.0	2955.0	1189.0	-1.0	1972.0	2034.0	-1.0	3912.0	4244.0	-1.0	4275.0	1329.0	-1.0	2613.0	1630.0	-1.0	2438.0	1488.0	-1.0	3158.0	956.0	-1.0	1324.0	1568.0	-1.0	3209.0	1503.0	-1.0	2159.0	572.0	-1.0	1292.0	669.0	-1.0	989.0	
706.506	1838.0	-1.0	3409.0	1107.0	-1.0	1416.0	1931.0	-1.0	3258.0	1118.0	-1.0	1356.0	1650.0	-1.0	2937.0	1188.0	-1.0	1971.0	2031.0	-1.0	3903.0	4248.0	-1.0	4275.0	1327.0	-1.0	2605.0	1630.0	-1.0	2435.0	1486.0	-1.0	3151.0	953.0	-1.0	1319.0	1565.0	-1.0	3204.0	1499.0	-1.0	2153.0	570.0	-1.0	1288.0	666.0	-1.0	984.0	
707.005	1839.0	-1.0	3419.0	1106.0	-1.0	1420.0	1934.0	-1.0	3270.0	1118.0	-1.0	1359.0	1649.0	-1.0	2934.0	1187.0	-1.0	1967.0	2032.0	-1.0	3906.0	4247.0	-1.0	4275.0	1327.0	-1.0	2601.0	1635.0	-1.0	2439.0	1486.0	-1.0	3149.0	952.0	-1.0	1317.0	1564.0	-1.0	3197.0	1497.0	-1.0	2148.0	570.0	-1.0	1284.0	665.0	-1.0	981.0	
707.504	1839.0	-1.0	3423.0	1106.0	-1.0	1419.0	1936.0	-1.0	3277.0	1116.0	-1.0	1358.0	1648.0	-1.0	2932.0	1183.0	-1.0	1960.0	2034.0	-1.0	3908.0	4244.0	-1.0	4275.0	1327.0	-1.0	2605.0	1638.0	-1.0	2447.0	1486.0	-1.0	3151.0	952.0	-1.0	1318.0	1565.0	-1.0	3201.0	1497.0	-1.0	2149.0	570.0	-1.0	1286.0	667.0	-1.0	981.0	
708.003	1835.0	-1.0	3420.0	1100.0	-1.0	1417.0	1932.0	-1.0	3274.0	1110.0	-1.0	1355.0	1643.0	-1.0	2919.0	1177.0	-1.0	1948.0	2031.0	-1.0	3901.0	4240.0	-1.0	4275.0	1326.0	-1.0	2602.0	1638.0	-1.0	2448.0	1485.0	-1.0	3147.0	952.0	-1.0	1317.0	1566.0	-1.0	3203.0	1496.0	-1.0	2148.0	572.0	-1.0	1287.0	667.0	-1.0	982.0	
708.502	1834.0	-1.0	3414.0	1098.0	-1.0	1411.0	1930.0	-1.0	3266.0	1108.0	-1.0	1350.0	1636.0	-1.0	2903.0	1171.0	-1.0	1934.0	2026.0	-1.0	3889.0	4236.0	-1.0	4275.0	1323.0	-1.0	2595.0	1635.0	-1.0	2442.0	1483.0	-1.0	3140.0	950.0	-1.0	1314.0	1564.0	-1.0	3201.0	1495.0	-1.0	2145.0	571.0	-1.0	1287.0	667.0	-1.0	981.0	
709.002	1828.0	-1.0	3407.0	1090.0	-1.0	1406.0	1923.0	-1.0	3255.0	1100.0	-1.0	1345.0	1628.0	-1.0	2880.0	1165.0	-1.0	1922.0	2020.0	-1.0	3873.0	4234.0	-1.0	4275.0	1319.0	-1.0	2583.0	1629.0	-1.0	2431.0	1479.0	-1.0	3130.0	949.0	-1.0	1309.0	1562.0	-1.0	3194.0	1492.0	-1.0	2138.0	569.0	-1.0	1283.0	666.0	-1.0	978.0	
709.501	1827.0	-1.0	3410.0	1088.0	-1.0	1405.0	1922.0	-1.0	3259.0	1099.0	-1.0	1345.0	1623.0	-1.0	2861.0	1162.0	-1.0	1913.0	2018.0	-1.0	3863.0	4232.0	-1.0	4275.0	1318.0	-1.0	2574.0	1621.0	-1.0	2412.0	1477.0	-1.0	3120.0	947.0	-1.0	1305.0	1560.0	-1.0	3185.0	1489.0	-1.0	2130.0	567.0	-1.0	1277.0	664.0	-1.0	974.0	
710.000	1829.0	-1.0	3409.0	1089.0	-1.0	1403.0	1925.0	-1.0	3261.0	1102.0	-1.0	1346.0	1620.0	-1.0	2856.0	1156.0	-1.0	1901.0	2017.0	-1.0	3862.0	4230.0	-1.0	4275.0	1319.0	-1.0	2575.0	1611.0	-1.0	2389.0	1478.0	-1.0	3123.0	948.0	-1.0	1307.0	1560.0	-1.0	3179.0	1487.0	-1.0	2125.0	567.0	-1.0	1272.0	665.0	-1.0	972.0	
710.499	1828.0	-1.0	3403.0	1090.0	-1.0	1399.0	1924.0	-1.0	3255.0	1104.0	-1.0	1344.0	1617.0	-1.0	2851.0	1151.0	-1.0	1888.0	2015.0	-1.0	3859.0	4223.0	-1.0	4275.0	1319.0	-1.0	2576.0	1599.0	-1.0	2367.0	1480.0	-1.0	3127.0	949.0	-1.0	1310.0	1560.0	-1.0	3182.0	1488.0	-1.0	2127.0	568.0	-1.0	1276.0	665.0	-1.0	973.0	
710.999	1827.0	-1.0	3395.0	1091.0	-1.0	1396.0	1923.0	-1.0	3247.0	1105.0	-1.0	1341.0	1614.0	-1.0	2842.0	1147.0	-1.0	1879.0	2014.0	-1.0	3854.0	4219.0	-1.0	4275.0	1319.0	-1.0	2575.0	1589.0	-1.0	2346.0	1480.0	-1.0	3126.0	949.0	-1.0	1309.0	1561.0	-1.0	3183.0	1488.0	-1.0	2127.0	568.0	-1.0	1279.0	667.0	-1.0	974.0	
711.498	1827.0	-1.0	3389.0	1092.0	-1.0	1394.0	1922.0	-1.0	3239.0	1108.0	-1.0	1342.0	1609.0	-1.0	2828.0	1141.0	-1.0	1864.0	2012.0	-1.0	3846.0	4210.0	-1.0	4275.0	1320.0	-1.0	2573.0	1567.0	-1.0	2306.0	1482.0	-1.0	3129.0	950.0	-1.0	1309.0	1560.0	-1.0	3182.0	1488.0	-1.0	2125.0	567.0	-1.0	1277.0	666.0	-1.0	973.0	
711.997	1830.0	-1.0	3394.0	1094.0	-1.0	1396.0	1925.0	-1.0	3247.0	1110.0	-1.0	1344.0	1609.0	-1.0	2821.0	1143.0	-1.0	1870.0	2013.0	-1.0	3845.0	4210.0	-1.0	4275.0	1319.0	-1.0	2570.0	1562.0	-1.0	2297.0	1483.0	-1.0	3128.0	950.0	-1.0	1309.0	1558.0	-1.0	3176.0	1486.0	-1.0	2122.0	567.0	-1.0	1274.0	665.0	-1.0	971.0	
712.496	1830.0	-1.0	3396.0	1094.0	-1.0	1396.0	1926.0	-1.0	3252.0	1111.0	-1.0	1345.0	1610.0	-1.0	2827.0	1146.0	-1.0	1877.0	2016.0	-1.0	3853.0	4216.0	-1.0	4275.0	1322.0	-1.0	2577.0	1561.0	-1.0	2294.0	1485.0	-1.0	3138.0	952.0	-1.0	1313.0	1560.0	-1.0	3175.0	1487.0	-1.0	2120.0	567.0	-1.0	1274.0	665.0	-1.0	970.0	
712.995	1829.0	-1.0	3392.0	1094.0	-1.0	1394.0	1925.0	-1.0	3251.0	1110.0	-1.0	1343.0	1610.0	-1.0	2832.0	1147.0	-1.0	1877.0	2017.0	-1.0	3858.0	4218.0	-1.0	4275.0	1324.0	-1.0	2585.0	1555.0	-1.0	2283.0	1488.0	-1.0	3148.0	953.0	-1.0	1316.0	1561.0	-1.0	3184.0	1488.0	-1.0	2125.0	569.0	-1.0	1283.0	667.0	-1.0	974.0	
713.494	1828.0	-1.0	3388.0	1093.0	-1.0	1392.0	1923.0	-1.0	3248.0	1109.0	-1.0	1340.0	1610.0	-1.0	2831.0	1147.0	-1.0	1876.0	2017.0	-1.0	3857.0	4220.0	-1.0	4275.0	1325.0	-1.0	2588.0	1548.0	-1.0	2268.0	1488.0	-1.0	3150.0	953.0	-1.0	1315.0	1562.0	-1.0	3187.0	1488.0	-1.0	2126.0	570.0	-1.0	1287.0	668.0	-1.0	977.0	
713.993	1827.0	-1.0	3382.0	1093.0	-1.0	1389.0	1922.0	-1.0	3241.0	1108.0	-1.0	1337.0	1607.0	-1.0	2820.0	1146.0	-1.0	1874.0	2016.0	-1.0	3852.0	4222.0	-1.0	4275.0	1325.0	-1.0	2584.0	1541.0	-1.0	2254.0	1487.0	-1.0	3148.0	951.0	-1.0	1313.0	1562.0	-1.0	3187.0	1486.0	-1.0	2125.0	571.0	-1.0	1287.0	668.0	-1.0	977.0	
714.493	1830.0	-1.0	3390.0	1094.0	-1.0	1393.0	1925.0	-1.0	3254.0	1110.0	-1.0	1341.0	1608.0	-1.0	2819.0	1145.0	-1.0	1872.0	2019.0	-1.0	3856.0	4221.0	-1.0	4275.0	1324.0	-1.0	2581.0	1536.0	-1.0	2243.0	1487.0	-1.0	3144.0	951.0	-1.0	1310.0	1561.0	-1.0	3181.0	1486.0	-1.0	2121.0	570.0	-1.0	1284.0	668.0	-1.0	975.0	
714.992	1830.0	-1.0	3395.0	1093.0	-1.0	1396.0	1927.0	-1.0	3263.0	1109.0	-1.0	1343.0	1610.0	-1.0	2824.0	1145.0	-1.0	1871.0	2021.0	-1.0	3861.0	4218.0	-1.0	4275.0	1325.0	-1.0	2587.0	1539.0	-1.0	2251.0	1488.0	-1.0	3149.0	952.0	-1.0	1312.0	1562.0	-1.0	3183.0	1487.0	-1.0	2122.0	571.0	-1.0	1284.0	669.0	-1.0	975.0	
715.491	1829.0	-1.0	3391.0	1092.0	-1.0	1395.0	1926.0	-1.0	3261.0	1108.0	-1.0	1340.0	1609.0	-1.0	2825.0	1142.0	-1.0	1867.0	2021.0	-1.0	3861.0	4210.0	-1.0	4275.0	1326.0	-1.0	2590.0	1543.0	-1.0	2262.0	1488.0	-1.0	3149.0	951.0	-1.0	1313.0	1564.0	-1.0	3188.0	1488.0	-1.0	2124.0	573.0	-1.0	1288.0	670.0	-1.0	977.0	
715.990	1826.0	-1.0	3386.0	1089.0	-1.0	1393.0	1922.0	-1.0	3253.0	1103.0	-1.0	1336.0	1607.0	-1.0	2820.0	1141.0	-1.0	1865.0	2019.0	-1.0	3856.0	4208.0	-1.0	4275.0	1324.0	-1.0	2586.0	1546.0	-1.0	2268.0	1486.0	-1.0	3143.0	950.0	-1.0	1311.0	1563.0	-1.0	3189.0	1487.0	-1.0	2124.0	573.0	-1.0	1288.0	670.0	-1.0	977.0	
716.489	1827.0	-1.0	3386.0	1088.0	-1.0	1394.0	1922.0	-1.0	3252.0	1103.0	-1.0	1336.0	1604.0	-1.0	2811.0	1141.0	-1.0	1865.0	2017.0	-1.0	3852.0	4210.0	-1.0	4275.0	1323.0	-1.0	2580.0	1550.0	-1.0	2276.0	1485.0	-1.0	3137.0	949.0	-1.0	1309.0	1563.0	-1.0	3187.0	1486.0	-1.0	2124.0	572.0	-1.0	1288.0	670.0	-1.0	977.0	
716.988	1829.0	-1.0	3394.0	1091.0	-1.0	1398.0	1925.0	-1.0	3262.0	1105.0	-1.0	1339.0	1607.0	-1.0	2822.0	1143.0	-1.0	1874.0	2020.0	-1.0	3862.0	4212.0	-1.0	4275.0	1325.0	-1.0	2584.0	1559.0	-1.0	2293.0	1485.0	-1.0	3140.0	951.0	-1.0	1312.0	1564.0	-1.0	3186.0	1487.0	-1.0	2124.0	572.0	-1.0	1287.0	670.0	-1.0	978.0	
717.487	1831.0	-1.0	3399.0	1093.0	-1.0	1400.0	1927.0	-1.0	3268.0	1107.0	-1.0	1341.0	1610.0	-1.0	2832.0	1146.0	-1.0	1881.0	2023.0	-1.0	3872.0	4214.0	-1.0	4275.0	1326.0	-1.0	2592.0	1571.0	-1.0	2317.0	1487.0	-1.0	3148.0	952.0	-1.0	1316.0	1565.0	-1.0	3199.0	1490.0	-1.0	2133.0	574.0	-1.0	1295.0	672.0	-1.0	983.0	
717.987	1832.0	-1.0	3398.0	1093.0	-1.0	1399.0	1927.0	-1.0	3266.0	1108.0	-1.0	1340.0	1610.0	-1.0	2833.0	1148.0	-1.0	1887.0	2024.0	-1.0	3873.0	4217.0	-1.0	4275.0	1326.0	-1.0	2594.0	1581.0	-1.0	2338.0	1486.0	-1.0	3149.0	952.0	-1.0	1318.0	1566.0	-1.0	3203.0	1490.0	-1.0	2136.0	575.0	-1.0	1300.0	673.0	-1.0	985.0	
718.486	1831.0	-1.0	3393.0	1092.0	-1.0	1397.0	1924.0	-1.0	3258.0	1107.0	-1.0	1338.0	1608.0	-1.0	2827.0	1150.0	-1.0	1891.0	2024.0	-1.0	3870.0	4217.0	-1.0	4275.0	1325.0	-1.0	2591.0	1588.0	-1.0	2352.0	1485.0	-1.0	3145.0	952.0	-1.0	1316.0	1565.0	-1.0	3202.0	1490.0	-1.0	2133.0	575.0	-1.0	1297.0	672.0	-1.0	985.0	
718.985	1833.0	-1.0	3395.0	1093.0	-1.0	1397.0	1926.0	-1.0	3260.0	1108.0	-1.0	1338.0	1608.0	-1.0	2820.0	1153.0	-1.0	1898.0	2024.0	-1.0	3867.0	4220.0	-1.0	4275.0	1323.0	-1.0	2584.0	1596.0	-1.0	2365.0	1484.0	-1.0	3139.0	950.0	-1.0	1313.0	1562.0	-1.0	3193.0	1487.0	-1.0	2128.0	573.0	-1.0	1290.0	672.0	-1.0	981.0	
719.485	1833.0	-1.0	3397.0	1092.0	-1.0	1395.0	1928.0	-1.0	3265.0	1109.0	-1.0	1338.0	1613.0	-1.0	2838.0	1153.0	-1.0	1902.0	2026.0	-1.0	3876.0	4215.0	-1.0	4275.0	1325.0	-1.0	2592.0	1621.0	-1.0	2416.0	1486.0	-1.0	3149.0	952.0	-1.0	1318.0	1565.0	-1.0	3198.0	1489.0	-1.0	2131.0	575.0	-1.0	1291.0	674.0	-1.0	986.0	
719.984	1833.0	-1.0	3396.0	1092.0	-1.0	1392.0	1929.0	-1.0	3267.0	1107.0	-1.0	1337.0	1624.0	-1.0	2871.0	1158.0	-1.0	1911.0	2028.0	-1.0	3888.0	4207.0	-1.0	4275.0	1326.0	-1.0	2601.0	1645.0	-1.0	2463.0	1489.0	-1.0	3161.0	954.0	-1.0	1325.0	1567.0	-1.0	3206.0	1494.0	-1.0	2140.0	575.0	-1.0	1297.0	677.0	-1.0	991.0	
720.483	1834.0	-1.0	3395.0	1092.0	-1.0	1392.0	1929.0	-1.0	3268.0	1107.0	-1.0	1336.0	1636.0	-1.0	2903.0	1164.0	-1.0	1926.0	2032.0	-1.0	3899.0	4197.0	-1.0	4275.0	1328.0	-1.0	2605.0	1659.0	-1.0	2489.0	1490.0	-1.0	3168.0	957.0	-1.0	1328.0	1567.0	-1.0	3209.0	1497.0	-1.0	2147.0	576.0	-1.0	1298.0	677.0	-1.0	993.0	
720.982	1835.0	-1.0	3400.0	1094.0	-1.0	1395.0	1934.0	-1.0	3278.0	1108.0	-1.0	1337.0	1645.0	-1.0	2928.0	1173.0	-1.0	1942.0	2036.0	-1.0	3909.0	4190.0	-1.0	4275.0	1327.0	-1.0	2605.0	1671.0	-1.0	2510.0	1491.0	-1.0	3170.0	957.0	-1.0	1330.0	1565.0	-1.0	3206.0	1498.0	-1.0	2147.0	574.0	-1.0	1295.0	676.0	-1.0	992.0	
721.481	1838.0	-1.0	3411.0	1096.0	-1.0	1400.0	1940.0	-1.0	3299.0	1109.0	-1.0	1343.0	1656.0	-1.0	2956.0	1181.0	-1.0	1956.0	2043.0	-1.0	3928.0	4179.0	-1.0	4275.0	1329.0	-1.0	2605.0	1680.0	-1.0	2522.0	1493.0	-1.0	3173.0	959.0	-1.0	1331.0	1564.0	-1.0	3199.0	1497.0	-1.0	2143.0	572.0	-1.0	1289.0	674.0	-1.0	988.0	
721.980	1839.0	-1.0	3415.0	1097.0	-1.0	1404.0	1943.0	-1.0	3309.0	1110.0	-1.0	1345.0	1661.0	-1.0	2973.0	1187.0	-1.0	1968.0	2046.0	-1.0	3937.0	4169.0	-1.0	4275.0	1328.0	-1.0	2608.0	1686.0	-1.0	2535.0	1494.0	-1.0	3179.0	960.0	-1.0	1333.0	1564.0	-1.0	3203.0	1496.0	-1.0	2144.0	573.0	-1.0	1292.0	674.0	-1.0	987.0	
722.479	1837.0	-1.0	3413.0	1096.0	-1.0	1401.0	1943.0	-1.0	3310.0	1108.0	-1.0	1343.0	1663.0	-1.0	2975.0	1190.0	-1.0	1975.0	2046.0	-1.0	3934.0	4161.0	-1.0	4275.0	1327.0	-1.0	2605.0	1687.0	-1.0	2538.0	1494.0	-1.0	3178.0	960.0	-1.0	1334.0	1564.0	-1.0	3203.0	1495.0	-1.0	2142.0	572.0	-1.0	1292.0	673.0	-1.0	986.0	
722.979	1836.0	-1.0	3406.0	1095.0	-1.0	1398.0	1940.0	-1.0	3300.0	1107.0	-1.0	1340.0	1660.0	-1.0	2970.0	1197.0	-1.0	1990.0	2042.0	-1.0	3926.0	4165.0	-1.0	4275.0	1324.0	-1.0	2599.0	1690.0	-1.0	2544.0	1492.0	-1.0	3173.0	959.0	-1.0	1331.0	1562.0	-1.0	3199.0	1493.0	-1.0	2137.0	571.0	-1.0	1288.0	672.0	-1.0	982.0	
723.478	1836.0	-1.0	3412.0	1093.0	-1.0	1399.0	1940.0	-1.0	3307.0	1106.0	-1.0	1343.0	1661.0	-1.0	2971.0	1206.0	-1.0	2011.0	2042.0	-1.0	3925.0	4177.0	-1.0	4275.0	1323.0	-1.0	2594.0	1694.0	-1.0	2550.0	1491.0	-1.0	3169.0	958.0	-1.0	1328.0	1561.0	-1.0	3192.0	1490.0	-1.0	2131.0	569.0	-1.0	1282.0	670.0	-1.0	979.0	
723.978	1836.0	-1.0	3415.0	1092.0	-1.0	1400.0	1940.0	-1.0	3308.0	1105.0	-1.0	1344.0	1664.0	-1.0	2981.0	1213.0	-1.0	2032.0	2043.0	-1.0	3930.0	4188.0	-1.0	4275.0	1323.0	-1.0	2600.0	1701.0	-1.0	2565.0	1492.0	-1.0	3174.0	958.0	-1.0	1331.0	1562.0	-1.0	3192.0	1490.0	-1.0	2130.0	570.0	-1.0	1279.0	671.0	-1.0	977.0	
724.477	1836.0	-1.0	3412.0	1093.0	-1.0	1398.0	1938.0	-1.0	3302.0	1106.0	-1.0	1343.0	1665.0	-1.0	2984.0	1220.0	-1.0	2049.0	2042.0	-1.0	3930.0	4194.0	-1.0	4275.0	1323.0	-1.0	2602.0	1707.0	-1.0	2579.0	1492.0	-1.0	3176.0	958.0	-1.0	1332.0	1562.0	-1.0	3196.0	1491.0	-1.0	2131.0	570.0	-1.0	1283.0	671.0	-1.0	978.0	
724.976	1834.0	-1.0	3404.0	1091.0	-1.0	1396.0	1934.0	-1.0	3289.0	1105.0	-1.0	1339.0	1664.0	-1.0	2980.0	1224.0	-1.0	2061.0	2041.0	-1.0	3924.0	4201.0	-1.0	4275.0	1322.0	-1.0	2597.0	1709.0	-1.0	2580.0	1490.0	-1.0	3171.0	957.0	-1.0	1329.0	1562.0	-1.0	3196.0	1489.0	-1.0	2129.0	569.0	-1.0	1281.0	670.0	-1.0	979.0	
725.475	1833.0	-1.0	3395.0	1091.0	-1.0	1391.0	1930.0	-1.0	3273.0	1103.0	-1.0	1334.0	1660.0	-1.0	2969.0	1228.0	-1.0	2070.0	2036.0	-1.0	3913.0	4209.0	-1.0	4275.0	1319.0	-1.0	2587.0	1706.0	-1.0	2575.0	1487.0	-1.0	3160.0	956.0	-1.0	1323.0	1560.0	-1.0	3191.0	1486.0	-1.0	2124.0	568.0	-1.0	1278.0	669.0	-1.0	977.0	
725.974	1834.0	-1.0	3399.0	1093.0	-1.0	1393.0	1931.0	-1.0	3277.0	1105.0	-1.0	1336.0	1660.0	-1.0	2966.0	1231.0	-1.0	2079.0	2039.0	-1.0	3918.0	4218.0	-1.0	4275.0	1319.0	-1.0	2583.0	1698.0	-1.0	2552.0	1487.0	-1.0	3155.0	955.0	-1.0	1321.0	1560.0	-1.0	3188.0	1486.0	-1.0	2123.0	567.0	-1.0	1274.0	668.0	-1.0	974.0	
726.473	1836.0	-1.0	3404.0	1094.0	-1.0	1398.0	1932.0	-1.0	3283.0	1106.0	-1.0	1339.0	1658.0	-1.0	2963.0	1233.0	-1.0	2084.0	2041.0	-1.0	3924.0	4226.0	-1.0	4275.0	1322.0	-1.0	2590.0	1679.0	-1.0	2518.0	1490.0	-1.0	3164.0	958.0	-1.0	1325.0	1563.0	-1.0	3200.0	1491.0	-1.0	2132.0	569.0	-1.0	1282.0	670.0	-1.0	977.0	
726.973	1834.0	-1.0	3405.0	1094.0	-1.0	1401.0	1931.0	-1.0	3284.0	1105.0	-1.0	1340.0	1656.0	-1.0	2957.0	1234.0	-1.0	2087.0	2044.0	-1.0	3928.0	4232.0	-1.0	4275.0	1324.0	-1.0	2596.0	1655.0	-1.0	2479.0	1493.0	-1.0	3170.0	961.0	-1.0	1328.0	1567.0	-1.0	3211.0	1495.0	-1.0	2139.0	571.0	-1.0	1286.0	670.0	-1.0	981.0	
727.472	1832.0	-1.0	3401.0	1093.0	-1.0	1402.0	1929.0	-1.0	3278.0	1104.0	-1.0	1339.0	1651.0	-1.0	2947.0	1237.0	-1.0	2091.0	2044.0	-1.0	3926.0	4237.0	-1.0	4275.0	1326.0	-1.0	2598.0	1636.0	-1.0	2439.0	1493.0	-1.0	3172.0	962.0	-1.0	1330.0	1567.0	-1.0	3215.0	1497.0	-1.0	2143.0	571.0	-1.0	1286.0	671.0	-1.0	982.0	
727.972	1833.0	-1.0	3408.0	1094.0	-1.0	1406.0	1931.0	-1.0	3285.0	1105.0	-1.0	1344.0	1649.0	-1.0	2936.0	1235.0	-1.0	2083.0	2045.0	-1.0	3925.0	4236.0	-1.0	4275.0	1326.0	-1.0	2595.0	1613.0	-1.0	2389.0	1494.0	-1.0	3170.0	962.0	-1.0	1329.0	1568.0	-1.0	3212.0	1497.0	-1.0	2142.0	569.0	-1.0	1280.0	671.0	-1.0	981.0	
728.471	1836.0	-1.0	3414.0	1098.0	-1.0	1410.0	1935.0	-1.0	3291.0	1110.0	-1.0	1349.0	1649.0	-1.0	2934.0	1226.0	-1.0	2059.0	2046.0	-1.0	3929.0	4235.0	-1.0	4275.0	1330.0	-1.0	2603.0	1593.0	-1.0	2349.0	1496.0	-1.0	3178.0	964.0	-1.0	1332.0	1569.0	-1.0	3212.0	1498.0	-1.0	2143.0	569.0	-1.0	1276.0	670.0	-1.0	979.0	
728.970	1837.0	-1.0	3413.0	1100.0	-1.0	1411.0	1935.0	-1.0	3288.0	1114.0	-1.0	1351.0	1647.0	-1.0	2931.0	1214.0	-1.0	2028.0	2046.0	-1.0	3928.0	4234.0	-1.0	4275.0	1333.0	-1.0	2608.0	1573.0	-1.0	2311.0	1499.0	-1.0	3183.0	965.0	-1.0	1332.0	1571.0	-1.0	3219.0	1500.0	-1.0	2148.0	569.0	-1.0	1280.0	671.0	-1.0	982.0	
729.469	1837.0	-1.0	3408.0	1101.0	-1.0	1412.0	1932.0	-1.0	3278.0	1114.0	-1.0	1350.0	1644.0	-1.0	2923.0	1203.0	-1.0	2003.0	2043.0	-1.0	3920.0	4232.0	-1.0	4275.0	1333.0	-1.0	2608.0	1556.0	-1.0	2278.0	1498.0	-1.0	3180.0	964.0	-1.0	1329.0	1570.0	-1.0	3218.0	1499.0	-1.0	2147.0	569.0	-1.0	1280.0	669.0	-1.0	983.0	
729.968	1838.0	-1.0	3406.0	1103.0	-1.0	1412.0	1931.0	-1.0	3269.0	1115.0	-1.0	1348.0	1639.0	-1.0	2909.0	1195.0	-1.0	1984.0	2040.0	-1.0	3909.0	4234.0	-1.0	4275.0	1332.0	-1.0	2601.0	1544.0	-1.0	2256.0	1496.0	-1.0	3173.0	961.0	-1.0	1323.0	1568.0	-1.0	3214.0	1496.0	-1.0	2144.0	568.0	-1.0	1276.0	669.0	-1.0	981.0	
730.468	1840.0	-1.0	3413.0	1105.0	-1.0	1417.0	1933.0	-1.0	3275.0	1116.0	-1.0	1350.0	1642.0	-1.0	2914.0	1191.0	-1.0	1971.0	2040.0	-1.0	3912.0	4236.0	-1.0	4275.0	1333.0	-1.0	2598.0	1539.0	-1.0	2242.0	1496.0	-1.0	3170.0	959.0	-1.0	1317.0	1566.0	-1.0	3207.0	1494.0	-1.0	2137.0	566.0	-1.0	1271.0	668.0	-1.0	978.0	
730.968	1841.0	-1.0	3418.0	1107.0	-1.0	1419.0	1933.0	-1.0	3277.0	1116.0	-1.0	1351.0	1648.0	-1.0	2930.0	1185.0	-1.0	1958.0	2042.0	-1.0	3915.0	4235.0	-1.0	4275.0	1334.0	-1.0	2606.0	1534.0	-1.0	2241.0	1499.0	-1.0	3177.0	959.0	-1.0	1317.0	1568.0	-1.0	3211.0	1494.0	-1.0	2138.0	567.0	-1.0	1271.0	670.0	-1.0	980.0	
731.467	1840.0	-1.0	3418.0	1105.0	-1.0	1419.0	1929.0	-1.0	3268.0	1115.0	-1.0	1352.0	1650.0	-1.0	2936.0	1171.0	-1.0	1926.0	2038.0	-1.0	3908.0	4227.0	-1.0	4275.0	1335.0	-1.0	2607.0	1509.0	-1.0	2196.0	1501.0	-1.0	3183.0	960.0	-1.0	1316.0	1568.0	-1.0	3212.0	1494.0	-1.0	2138.0	567.0	-1.0	1271.0	669.0	-1.0	979.0	
731.967	1838.0	-1.0	3411.0	1104.0	-1.0	1415.0	1923.0	-1.0	3252.0	1114.0	-1.0	1349.0	1648.0	-1.0	2934.0	1160.0	-1.0	1896.0	2032.0	-1.0	3895.0	4214.0	-1.0	4275.0	1333.0	-1.0	2600.0	1485.0	-1.0	2143.0	1501.0	-1.0	3179.0	958.0	-1.0	1310.0	1567.0	-1.0	3208.0	1493.0	-1.0	2131.0	565.0	-1.0	1266.0	667.0	-1.0	974.0	
732.466	1839.0	-1.0	3405.0	1105.0	-1.0	1412.0	1922.0	-1.0	3242.0	1115.0	-1.0	1346.0	1646.0	-1.0	2926.0	1152.0	-1.0	1874.0	2027.0	-1.0	3880.0	4207.0	-1.0	4275.0	1329.0	-1.0	2588.0	1466.0	-1.0	2102.0	1498.0	-1.0	3168.0	956.0	-1.0	1303.0	1565.0	-1.0	3197.0	1489.0	-1.0	2122.0	563.0	-1.0	1260.0	665.0	-1.0	968.0	
732.965	1840.0	-1.0	3408.0	1106.0	-1.0	1412.0	1924.0	-1.0	3243.0	1117.0	-1.0	1348.0	1649.0	-1.0	2937.0	1148.0	-1.0	1865.0	2026.0	-1.0	3884.0	4207.0	-1.0	4275.0	1329.0	-1.0	2586.0	1459.0	-1.0	2085.0	1498.0	-1.0	3167.0	955.0	-1.0	1300.0	1563.0	-1.0	3189.0	1487.0	-1.0	2113.0	562.0	-1.0	1252.0	662.0	-1.0	963.0	
733.465	1840.0	-1.0	3409.0	1106.0	-1.0	1411.0	1923.0	-1.0	3242.0	1117.0	-1.0	1347.0	1651.0	-1.0	2945.0	1146.0	-1.0	1860.0	2027.0	-1.0	3886.0	4207.0	-1.0	4275.0	1329.0	-1.0	2588.0	1457.0	-1.0	2082.0	1500.0	-1.0	3170.0	955.0	-1.0	1299.0	1564.0	-1.0	3193.0	1487.0	-1.0	2114.0	562.0	-1.0	1256.0	662.0	-1.0	963.0	
733.964	1839.0	-1.0	3405.0	1105.0	-1.0	1408.0	1922.0	-1.0	3237.0	1115.0	-1.0	1344.0	1652.0	-1.0	2948.0	1144.0	-1.0	1854.0	2025.0	-1.0	3883.0	4208.0	-1.0	4275.0	1329.0	-1.0	2588.0	1455.0	-1.0	2080.0	1499.0	-1.0	3169.0	954.0	-1.0	1297.0	1565.0	-1.0	3194.0	1487.0	-1.0	2112.0	562.0	-1.0	1259.0	661.0	-1.0	963.0	
734.463	1837.0	-1.0	3396.0	1104.0	-1.0	1403.0	1918.0	-1.0	3225.0	1113.0	-1.0	1339.0	1650.0	-1.0	2944.0	1142.0	-1.0	1849.0	2022.0	-1.0	3875.0	4208.0	-1.0	4275.0	1326.0	-1.0	2582.0	1452.0	-1.0	2074.0	1497.0	-1.0	3161.0	952.0	-1.0	1292.0	1563.0	-1.0	3189.0	1485.0	-1.0	2107.0	561.0	-1.0	1255.0	661.0	-1.0	958.0	
734.963	1838.0	-1.0	3395.0	1104.0	-1.0	1402.0	1920.0	-1.0	3225.0	1113.0	-1.0	1337.0	1648.0	-1.0	2935.0	1141.0	-1.0	1845.0	2020.0	-1.0	3867.0	4209.0	-1.0	4275.0	1323.0	-1.0	2572.0	1447.0	-1.0	2063.0	1494.0	-1.0	3151.0	948.0	-1.0	1285.0	1561.0	-1.0	3179.0	1482.0	-1.0	2098.0	560.0	-1.0	1248.0	659.0	-1.0	954.0	
735.462	1836.0	-1.0	3397.0	1101.0	-1.0	1401.0	1920.0	-1.0	3230.0	1110.0	-1.0	1336.0	1649.0	-1.0	2940.0	1141.0	-1.0	1848.0	2022.0	-1.0	3874.0	4210.0	-1.0	4275.0	1324.0	-1.0	2575.0	1450.0	-1.0	2069.0	1494.0	-1.0	3153.0	949.0	-1.0	1285.0	1561.0	-1.0	3175.0	1482.0	-1.0	2093.0	561.0	-1.0	1244.0	658.0	-1.0	951.0	
735.962	1833.0	-1.0	3394.0	1097.0	-1.0	1399.0	1918.0	-1.0	3230.0	1105.0	-1.0	1334.0	1650.0	-1.0	2943.0	1143.0	-1.0	1852.0	2024.0	-1.0	3876.0	4210.0	-1.0	4275.0	1323.0	-1.0	2576.0	1458.0	-1.0	2088.0	1493.0	-1.0	3151.0	947.0	-1.0	1283.0	1561.0	-1.0	3175.0	1482.0	-1.0	2093.0	561.0	-1.0	1247.0	657.0	-1.0	950.0	
736.461	1832.0	-1.0	3388.0	1095.0	-1.0	1395.0	1918.0	-1.0	3227.0	1104.0	-1.0	1329.0	1653.0	-1.0	2949.0	1147.0	-1.0	1861.0	2023.0	-1.0	3876.0	4213.0	-1.0	4275.0	1322.0	-1.0	2574.0	1476.0	-1.0	2123.0	1491.0	-1.0	3145.0	946.0	-1.0	1279.0	1560.0	-1.0	3174.0	1480.0	-1.0	2090.0	561.0	-1.0	1247.0	657.0	-1.0	950.0	
736.961	1834.0	-1.0	3387.0	1095.0	-1.0	1391.0	1920.0	-1.0	3224.0	1105.0	-1.0	1327.0	1655.0	-1.0	2953.0	1152.0	-1.0	1874.0	2021.0	-1.0	3871.0	4223.0	-1.0	4275.0	1320.0	-1.0	2569.0	1493.0	-1.0	2156.0	1489.0	-1.0	3138.0	943.0	-1.0	1275.0	1559.0	-1.0	3168.0	1478.0	-1.0	2085.0	560.0	-1.0	1244.0	657.0	-1.0	949.0	
737.460	1836.0	-1.0	3394.0	1095.0	-1.0	1391.0	1921.0	-1.0	3232.0	1106.0	-1.0	1327.0	1661.0	-1.0	2970.0	1162.0	-1.0	1903.0	2023.0	-1.0	3880.0	4233.0	-1.0	4275.0	1321.0	-1.0	2567.0	1513.0	-1.0	2191.0	1489.0	-1.0	3135.0	942.0	-1.0	1272.0	1556.0	-1.0	3158.0	1477.0	-1.0	2079.0	558.0	-1.0	1238.0	656.0	-1.0	945.0	
737.959	1837.0	-1.0	3394.0	1093.0	-1.0	1388.0	1922.0	-1.0	3233.0	1103.0	-1.0	1325.0	1665.0	-1.0	2981.0	1178.0	-1.0	1944.0	2025.0	-1.0	3884.0	4241.0	-1.0	4275.0	1321.0	-1.0	2569.0	1534.0	-1.0	2236.0	1488.0	-1.0	3135.0	942.0	-1.0	1272.0	1556.0	-1.0	3156.0	1475.0	-1.0	2075.0	559.0	-1.0	1237.0	654.0	-1.0	943.0	
738.458	1835.0	-1.0	3388.0	1092.0	-1.0	1384.0	1920.0	-1.0	3227.0	1101.0	-1.0	1320.0	1666.0	-1.0	2979.0	1193.0	-1.0	1979.0	2023.0	-1.0	3878.0	4248.0	-1.0	4275.0	1319.0	-1.0	2566.0	1550.0	-1.0	2268.0	1487.0	-1.0	3131.0	940.0	-1.0	1271.0	1556.0	-1.0	3155.0	1475.0	-1.0	2072.0	559.0	-1.0	1237.0	653.0	-1.0	941.0	
738.957	1834.0	-1.0	3378.0	1090.0	-1.0	1379.0	1917.0	-1.0	3217.0	1099.0	-1.0	1315.0	1664.0	-1.0	2974.0	1202.0	-1.0	2001.0	2021.0	-1.0	3872.0	4253.0	-1.0	4275.0	1317.0	-1.0	2561.0	1560.0	-1.0	2286.0	1484.0	-1.0	3126.0	940.0	-1.0	1269.0	1555.0	-1.0	3150.0	1473.0	-1.0	2068.0	557.0	-1.0	1235.0	652.0	-1.0	938.0	
739.456	1832.0	-1.0	3369.0	1089.0	-1.0	1376.0	1914.0	-1.0	3207.0	1097.0	-1.0	1312.0	1661.0	-1.0	2963.0	1209.0	-1.0	2017.0	2017.0	-1.0	3862.0	4256.0	-1.0	4275.0	1315.0	-1.0	2555.0	1566.0	-1.0	2297.0	1483.0	-1.0	3119.0	939.0	-1.0	1268.0	1553.0	-1.0	3145.0	1472.0	-1.0	2065.0	556.0	-1.0	1232.0	651.0	-1.0	935.0	
739.956	1833.0	-1.0	3367.0	1090.0	-1.0	1377.0	1916.0	-1.0	3207.0	1099.0	-1.0	1313.0	1660.0	-1.0	2954.0	1216.0	-1.0	2034.0	2017.0	-1.0	3854.0	4259.0	-1.0	4275.0	1313.0	-1.0	2549.0	1570.0	-1.0	2304.0	1482.0	-1.0	3114.0	940.0	-1.0	1268.0	1553.0	-1.0	3137.0	1471.0	-1.0	2062.0	555.0	-1.0	1228.0	648.0	-1.0	933.0	
740.455	1834.0	-1.0	3371.0	1091.0	-1.0	1379.0	1918.0	-1.0	3214.0	1100.0	-1.0	1317.0	1662.0	-1.0	2956.0	1223.0	-1.0	2046.0	2019.0	-1.0	3856.0	4261.0	-1.0	4275.0	1313.0	-1.0	2545.0	1574.0	-1.0	2306.0	1483.0	-1.0	3110.0	941.0	-1.0	1269.0	1550.0	-1.0	3129.0	1471.0	-1.0	2060.0	553.0	-1.0	1221.0	648.0	-1.0	931.0	
740.954	1835.0	-1.0	3370.0	1092.0	-1.0	1379.0	1918.0	-1.0	3214.0	1102.0	-1.0	1319.0	1662.0	-1.0	2956.0	1224.0	-1.0	2048.0	2019.0	-1.0	3856.0	4263.0	-1.0	4275.0	1314.0	-1.0	2549.0	1577.0	-1.0	2313.0	1485.0	-1.0	3114.0	943.0	-1.0	1274.0	1552.0	-1.0	3126.0	1473.0	-1.0	2061.0	554.0	-1.0	1217.0	648.0	-1.0	929.0	
741.454	1835.0	-1.0	3364.0	1093.0	-1.0	1378.0	1917.0	-1.0	3208.0	1103.0	-1.0	1320.0	1659.0	-1.0	2949.0	1216.0	-1.0	2026.0	2017.0	-1.0	3848.0	4263.0	-1.0	4275.0	1316.0	-1.0	2552.0	1570.0	-1.0	2296.0	1486.0	-1.0	3118.0	945.0	-1.0	1279.0	1554.0	-1.0	3129.0	1475.0	-1.0	2066.0	554.0	-1.0	1219.0	648.0	-1.0	932.0	
741.953	1834.0	-1.0	3357.0	1093.0	-1.0	1377.0	1914.0	-1.0	3200.0	1105.0	-1.0	1320.0	1654.0	-1.0	2937.0	1205.0	-1.0	1998.0	2013.0	-1.0	3837.0	4260.0	-1.0	4275.0	1316.0	-1.0	2549.0	1557.0	-1.0	2273.0	1486.0	-1.0	3117.0	945.0	-1.0	1280.0	1554.0	-1.0	3131.0	1477.0	-1.0	2067.0	555.0	-1.0	1221.0	649.0	-1.0	933.0	
742.452	1834.0	-1.0	3351.0	1094.0	-1.0	1377.0	1912.0	-1.0	3192.0	1105.0	-1.0	1320.0	1649.0	-1.0	2922.0	1195.0	-1.0	1972.0	2010.0	-1.0	3825.0	4256.0	-1.0	4275.0	1316.0	-1.0	2547.0	1546.0	-1.0	2252.0	1485.0	-1.0	3115.0	945.0	-1.0	1279.0	1555.0	-1.0	3130.0	1477.0	-1.0	2069.0	554.0	-1.0	1221.0	649.0	-1.0	933.0	
742.951	1836.0	-1.0	3360.0	1096.0	-1.0	1382.0	1916.0	-1.0	3203.0	1108.0	-1.0	1326.0	1650.0	-1.0	2920.0	1188.0	-1.0	1956.0	2011.0	-1.0	3826.0	4255.0	-1.0	4275.0	1316.0	-1.0	2546.0	1538.0	-1.0	2235.0	1486.0	-1.0	3114.0	945.0	-1.0	1278.0	1554.0	-1.0	3128.0	1476.0	-1.0	2067.0	554.0	-1.0	1219.0	648.0	-1.0	932.0	
743.450	1839.0	-1.0	3368.0	1097.0	-1.0	1385.0	1920.0	-1.0	3215.0	1110.0	-1.0	1329.0	1652.0	-1.0	2927.0	1184.0	-1.0	1946.0	2013.0	-1.0	3834.0	4252.0	-1.0	4275.0	1317.0	-1.0	2555.0	1537.0	-1.0	2235.0	1488.0	-1.0	3122.0	946.0	-1.0	1281.0	1557.0	-1.0	3133.0	1478.0	-1.0	2071.0	555.0	-1.0	1221.0	649.0	-1.0	932.0	
743.949	1840.0	-1.0	3370.0	1098.0	-1.0	1387.0	1922.0	-1.0	3221.0	1109.0	-1.0	1329.0	1651.0	-1.0	2928.0	1179.0	-1.0	1937.0	2015.0	-1.0	3839.0	4248.0	-1.0	4275.0	1318.0	-1.0	2560.0	1535.0	-1.0	2234.0	1489.0	-1.0	3125.0	944.0	-1.0	1280.0	1559.0	-1.0	3139.0	1478.0	-1.0	2073.0	558.0	-1.0	1227.0	649.0	-1.0	935.0	
744.448	1840.0	-1.0	3368.0	1097.0	-1.0	1385.0	1922.0	-1.0	3220.0	1108.0	-1.0	1326.0	1649.0	-1.0	2924.0	1175.0	-1.0	1926.0	2015.0	-1.0	3840.0	4243.0	-1.0	4275.0	1318.0	-1.0	2558.0	1532.0	-1.0	2227.0	1486.0	-1.0	3120.0	942.0	-1.0	1277.0	1558.0	-1.0	3140.0	1476.0	-1.0	2071.0	558.0	-1.0	1231.0	648.0	-1.0	935.0	
744.947	1841.0	-1.0	3369.0	1098.0	-1.0	1384.0	1925.0	-1.0	3224.0	1108.0	-1.0	1324.0	1647.0	-1.0	2916.0	1172.0	-1.0	1918.0	2016.0	-1.0	3837.0	4240.0	-1.0	4275.0	1317.0	-1.0	2553.0	1529.0	-1.0	2220.0	1483.0	-1.0	3112.0	940.0	-1.0	1272.0	1557.0	-1.0	3139.0	1474.0	-1.0	2068.0	558.0	-1.0	1231.0	648.0	-1.0	934.0	
745.446	1844.0	-1.0	3381.0	1099.0	-1.0	1387.0	1929.0	-1.0	3239.0	1109.0	-1.0	1329.0	1650.0	-1.0	2927.0	1171.0	-1.0	1916.0	2020.0	-1.0	3852.0	4239.0	-1.0	4275.0	1320.0	-1.0	2559.0	1532.0	-1.0	2224.0	1486.0	-1.0	3117.0	941.0	-1.0	1274.0	1556.0	-1.0	3139.0	1473.0	-1.0	2067.0	559.0	-1.0	1232.0	648.0	-1.0	934.0	
745.945	1845.0	-1.0	3388.0	1099.0	-1.0	1390.0	1932.0	-1.0	3251.0	1110.0	-1.0	1332.0	1652.0	-1.0	2937.0	1169.0	-1.0	1912.0	2025.0	-1.0	3866.0	4239.0	-1.0	4275.0	1323.0	-1.0	2570.0	1533.0	-1.0	2227.0	1488.0	-1.0	3126.0	943.0	-1.0	1278.0	1559.0	-1.0	3150.0	1477.0	-1.0	2076.0	561.0	-1.0	1242.0	649.0	-1.0	939.0	
746.444	1846.0	-1.0	3394.0	1100.0	-1.0	1392.0	1935.0	-1.0	3261.0	1112.0	-1.0	1335.0	1653.0	-1.0	2939.0	1165.0	-1.0	1903.0	2028.0	-1.0	3875.0	4233.0	-1.0	4275.0	1326.0	-1.0	2579.0	1534.0	-1.0	2232.0	1489.0	-1.0	3130.0	944.0	-1.0	1282.0	1562.0	-1.0	3161.0	1480.0	-1.0	2085.0	563.0	-1.0	1252.0	652.0	-1.0	946.0	
746.943	1847.0	-1.0	3395.0	1101.0	-1.0	1394.0	1935.0	-1.0	3264.0	1113.0	-1.0	1336.0	1652.0	-1.0	2939.0	1162.0	-1.0	1895.0	2031.0	-1.0	3880.0	4226.0	-1.0	4275.0	1328.0	-1.0	2583.0	1536.0	-1.0	2235.0	1488.0	-1.0	3131.0	946.0	-1.0	1285.0	1564.0	-1.0	3167.0	1484.0	-1.0	2093.0	565.0	-1.0	1259.0	656.0	-1.0	951.0	
747.442	1848.0	-1.0	3396.0	1103.0	-1.0	1396.0	1938.0	-1.0	3267.0	1115.0	-1.0	1337.0	1650.0	-1.0	2929.0	1161.0	-1.0	1890.0	2033.0	-1.0	3879.0	4222.0	-1.0	4275.0	1328.0	-1.0	2581.0	1539.0	-1.0	2238.0	1487.0	-1.0	3125.0	946.0	-1.0	1285.0	1565.0	-1.0	3168.0	1485.0	-1.0	2097.0	567.0	-1.0	1262.0	656.0	-1.0	955.0	
747.942	1851.0	-1.0	3406.0	1105.0	-1.0	1401.0	1943.0	-1.0	3280.0	1118.0	-1.0	1343.0	1651.0	-1.0	2930.0	1160.0	-1.0	1886.0	2038.0	-1.0	3887.0	4217.0	-1.0	4275.0	1329.0	-1.0	2582.0	1543.0	-1.0	2241.0	1486.0	-1.0	3124.0	947.0	-1.0	1286.0	1564.0	-1.0	3167.0	1487.0	-1.0	2100.0	567.0	-1.0	1262.0	658.0	-1.0	957.0	
748.441	1851.0	-1.0	3412.0	1106.0	-1.0	1405.0	1945.0	-1.0	3290.0	1117.0	-1.0	1347.0	1653.0	-1.0	2936.0	1160.0	-1.0	1886.0	2041.0	-1.0	3896.0	4215.0	-1.0	4275.0	1331.0	-1.0	2590.0	1551.0	-1.0	2256.0	1488.0	-1.0	3133.0	949.0	-1.0	1293.0	1568.0	-1.0	3173.0	1491.0	-1.0	2107.0	569.0	-1.0	1265.0	660.0	-1.0	960.0	
748.940	1852.0	-1.0	3413.0	1108.0	-1.0	1406.0	1946.0	-1.0	3292.0	1119.0	-1.0	1349.0	1653.0	-1.0	2938.0	1159.0	-1.0	1884.0	2042.0	-1.0	3901.0	4210.0	-1.0	4275.0	1334.0	-1.0	2597.0	1555.0	-1.0	2268.0	1490.0	-1.0	3140.0	952.0	-1.0	1299.0	1571.0	-1.0	3183.0	1495.0	-1.0	2116.0	571.0	-1.0	1272.0	662.0	-1.0	964.0	
749.439	1853.0	-1.0	3411.0	1109.0	-1.0	1407.0	1946.0	-1.0	3290.0	1120.0	-1.0	1350.0	1651.0	-1.0	2931.0	1158.0	-1.0	1879.0	2042.0	-1.0	3900.0	4210.0	-1.0	4275.0	1334.0	-1.0	2600.0	1558.0	-1.0	2274.0	1491.0	-1.0	3143.0	953.0	-1.0	1302.0	1572.0	-1.0	3190.0	1497.0	-1.0	2123.0	572.0	-1.0	1279.0	663.0	-1.0	968.0	
749.939	1851.0	-1.0	3405.0	1108.0	-1.0	1406.0	1944.0	-1.0	3281.0	1120.0	-1.0	1349.0	1646.0	-1.0	2918.0	1155.0	-1.0	1872.0	2040.0	-1.0	3894.0	4208.0	-1.0	4275.0	1334.0	-1.0	2598.0	1558.0	-1.0	2275.0	1491.0	-1.0	3141.0	953.0	-1.0	1303.0	1573.0	-1.0	3192.0	1498.0	-1.0	2125.0	572.0	-1.0	1278.0	663.0	-1.0	968.0	
750.438	1850.0	-1.0	3398.0	1108.0	-1.0	1404.0	1941.0	-1.0	3269.0	1119.0	-1.0	1345.0	1640.0	-1.0	2897.0	1152.0	-1.0	1864.0	2036.0	-1.0	3880.0	4209.0	-1.0	4275.0	1332.0	-1.0	2591.0	1556.0	-1.0	2268.0	1488.0	-1.0	3134.0	952.0	-1.0	1300.0	1572.0	-1.0	3189.0	1497.0	-1.0	2124.0	572.0	-1.0	1276.0	662.0	-1.0	967.0	
750.937	1852.0	-1.0	3399.0	1110.0	-1.0	1405.0	1944.0	-1.0	3271.0	1121.0	-1.0	1345.0	1636.0	-1.0	2881.0	1148.0	-1.0	1855.0	2035.0	-1.0	3871.0	4208.0	-1.0	4275.0	1330.0	-1.0	2583.0	1551.0	-1.0	2257.0	1487.0	-1.0	3127.0	951.0	-1.0	1298.0	1571.0	-1.0	3183.0	1495.0	-1.0	2119.0	570.0	-1.0	1271.0	662.0	-1.0	963.0	
751.437	1851.0	-1.0	3402.0	1108.0	-1.0	1406.0	1944.0	-1.0	3274.0	1119.0	-1.0	1345.0	1636.0	-1.0	2881.0	1145.0	-1.0	1849.0	2035.0	-1.0	3875.0	4208.0	-1.0	4275.0	1330.0	-1.0	2584.0	1551.0	-1.0	2256.0	1489.0	-1.0	3131.0	951.0	-1.0	1299.0	1570.0	-1.0	3179.0	1494.0	-1.0	2118.0	569.0	-1.0	1266.0	660.0	-1.0	960.0
[truncated: 663,000 more chars]
