# Supplementary material for: Real-Time State Estimation in a Flight Simulator Using fNIRS
Source: PLoS One. 2015 Mar 27;10(3):e0121279. doi: 10.1371/journal.pone.0121279 (PMC4376943; doi:10.1371/journal.pone.0121279)
Supplement: S1 Dataset — (BZ2) [file pone.0121279.s001.bz2 › SFigure1/subject_5.nir]

fnirUSB.dll log file
Start Time:	Thu May 22 14:19:30 2014

Start Code:	4432.056503	4431941
Freq Code:	2435957.000000
Current:	8
Gains:	20
Other:	none
-2	Baseline Started
15.830	900	-1	1442	463	-1	656	969	-1	1563	881	-1	1217	753	-1	1308	552	-1	769	437	-1	858	632	-1	1022	484	-1	1126	754	-1	1380	560	-1	1261	538	-1	979	553	-1	1176	1102	-1	1796	256	-1	651	195	-1	373	
16.340	902	-1	1448	463	-1	659	971	-1	1568	882	-1	1221	754	-1	1312	553	-1	772	438	-1	862	634	-1	1028	488	-1	1135	758	-1	1393	561	-1	1266	539	-1	984	555	-1	1184	1104	-1	1803	257	-1	656	197	-1	377	
16.850	902	-1	1452	464	-1	661	972	-1	1572	884	-1	1224	755	-1	1316	554	-1	774	439	-1	867	637	-1	1035	491	-1	1145	763	-1	1405	562	-1	1269	540	-1	986	557	-1	1188	1105	-1	1806	257	-1	658	197	-1	378	
17.360	905	-1	1463	467	-1	665	975	-1	1582	886	-1	1230	756	-1	1323	555	-1	778	442	-1	874	640	-1	1043	494	-1	1156	768	-1	1418	563	-1	1276	542	-1	991	558	-1	1191	1107	-1	1806	258	-1	658	199	-1	379	
17.870	907	-1	1469	468	-1	669	977	-1	1588	887	-1	1232	758	-1	1327	556	-1	779	444	-1	880	641	-1	1048	497	-1	1166	772	-1	1427	564	-1	1278	543	-1	992	558	-1	1193	1106	-1	1805	259	-1	660	199	-1	381	
18.380	907	-1	1466	468	-1	668	977	-1	1587	887	-1	1230	759	-1	1328	557	-1	779	445	-1	883	643	-1	1050	499	-1	1171	774	-1	1431	563	-1	1277	542	-1	989	558	-1	1194	1106	-1	1803	260	-1	661	199	-1	381	
18.889	910	-1	1475	469	-1	671	979	-1	1594	888	-1	1232	760	-1	1332	557	-1	780	448	-1	888	644	-1	1052	501	-1	1178	776	-1	1437	565	-1	1280	544	-1	993	559	-1	1193	1107	-1	1799	260	-1	662	200	-1	381	
19.399	911	-1	1478	470	-1	673	980	-1	1598	889	-1	1232	760	-1	1333	558	-1	779	447	-1	890	645	-1	1052	501	-1	1178	777	-1	1437	565	-1	1281	544	-1	990	559	-1	1192	1106	-1	1796	260	-1	663	200	-1	382	
19.910	909	-1	1472	469	-1	670	978	-1	1594	888	-1	1228	760	-1	1331	557	-1	778	447	-1	889	645	-1	1049	501	-1	1175	777	-1	1433	565	-1	1276	542	-1	987	558	-1	1190	1104	-1	1791	260	-1	662	200	-1	382	
20.420	910	-1	1476	470	-1	672	980	-1	1597	889	-1	1229	760	-1	1331	557	-1	777	448	-1	889	644	-1	1047	500	-1	1174	776	-1	1431	565	-1	1278	543	-1	987	558	-1	1192	1106	-1	1794	261	-1	666	200	-1	385	
20.930	910	-1	1479	470	-1	672	979	-1	1599	888	-1	1229	760	-1	1330	557	-1	776	448	-1	888	643	-1	1046	500	-1	1171	775	-1	1428	566	-1	1277	542	-1	985	558	-1	1191	1105	-1	1792	261	-1	666	200	-1	385	
21.440	914	-1	1488	471	-1	676	982	-1	1605	891	-1	1235	760	-1	1329	558	-1	775	447	-1	887	644	-1	1043	499	-1	1167	774	-1	1423	564	-1	1273	541	-1	980	557	-1	1188	1105	-1	1790	260	-1	663	199	-1	383	
21.950	914	-1	1489	471	-1	676	981	-1	1605	892	-1	1236	761	-1	1329	557	-1	774	448	-1	886	644	-1	1044	499	-1	1165	774	-1	1423	565	-1	1274	541	-1	980	557	-1	1189	1106	-1	1793	261	-1	667	200	-1	384	
22.460	912	-1	1485	470	-1	674	980	-1	1602	890	-1	1234	760	-1	1328	557	-1	775	447	-1	885	644	-1	1044	499	-1	1163	774	-1	1421	565	-1	1273	542	-1	979	558	-1	1190	1106	-1	1795	260	-1	666	200	-1	384	
22.970	914	-1	1490	470	-1	675	981	-1	1605	892	-1	1238	760	-1	1327	558	-1	775	447	-1	885	644	-1	1044	498	-1	1162	773	-1	1418	564	-1	1270	540	-1	975	558	-1	1188	1106	-1	1795	260	-1	663	198	-1	381	
23.480	913	-1	1489	470	-1	673	981	-1	1604	892	-1	1238	760	-1	1326	557	-1	774	446	-1	884	645	-1	1044	499	-1	1161	773	-1	1420	565	-1	1270	540	-1	975	558	-1	1191	1107	-1	1798	260	-1	665	199	-1	382	
23.990	911	-1	1481	468	-1	671	979	-1	1598	890	-1	1234	759	-1	1325	557	-1	774	446	-1	883	645	-1	1046	498	-1	1160	773	-1	1421	564	-1	1270	539	-1	973	559	-1	1190	1106	-1	1798	260	-1	665	199	-1	381	
24.499	912	-1	1485	468	-1	671	980	-1	1600	891	-1	1236	760	-1	1327	556	-1	775	446	-1	885	645	-1	1048	498	-1	1162	774	-1	1425	565	-1	1273	540	-1	976	560	-1	1194	1108	-1	1805	260	-1	668	199	-1	383	
25.009	911	-1	1484	467	-1	670	979	-1	1600	890	-1	1236	759	-1	1329	557	-1	776	445	-1	886	647	-1	1053	499	-1	1166	776	-1	1431	564	-1	1274	540	-1	976	560	-1	1195	1108	-1	1806	260	-1	667	199	-1	383	
25.520	912	-1	1491	468	-1	673	981	-1	1607	892	-1	1241	760	-1	1334	557	-1	778	447	-1	890	647	-1	1059	501	-1	1172	778	-1	1441	565	-1	1278	541	-1	979	560	-1	1202	1111	-1	1814	261	-1	671	199	-1	386	
-3	Baseline values
0	909.30	0	1475.10	468.20	0	669.75	978.05	0	1593.40	888.45	0	1231.60	758.70	0	1326.25	556.35	0	775.85	445.10	0	881.95	642.65	0	1044.85	497.30	0	1162.65	771.95	0	1422.15	564.00	0	1273.70	541.15	0	982.80	557.90	0	1190.55	1106.05	0	1799.25	259.55	0	662.90	198.90	0	381.55	
-4	Baseline end
28.339	915.0	-1.0	1503.0	469.0	-1.0	678.0	984.0	-1.0	1619.0	893.0	-1.0	1248.0	761.0	-1.0	1340.0	558.0	-1.0	781.0	451.0	-1.0	903.0	652.0	-1.0	1072.0	507.0	-1.0	1196.0	786.0	-1.0	1463.0	564.0	-1.0	1275.0	538.0	-1.0	976.0	560.0	-1.0	1202.0	1108.0	-1.0	1812.0	259.0	-1.0	671.0	199.0	-1.0	387.0	
28.849	916.0	-1.0	1509.0	470.0	-1.0	681.0	985.0	-1.0	1623.0	894.0	-1.0	1251.0	761.0	-1.0	1339.0	558.0	-1.0	781.0	451.0	-1.0	904.0	652.0	-1.0	1071.0	507.0	-1.0	1197.0	787.0	-1.0	1462.0	564.0	-1.0	1276.0	539.0	-1.0	974.0	560.0	-1.0	1198.0	1106.0	-1.0	1806.0	258.0	-1.0	666.0	197.0	-1.0	383.0	
29.359	915.0	-1.0	1506.0	470.0	-1.0	681.0	984.0	-1.0	1621.0	893.0	-1.0	1249.0	760.0	-1.0	1336.0	557.0	-1.0	780.0	450.0	-1.0	902.0	652.0	-1.0	1069.0	507.0	-1.0	1195.0	785.0	-1.0	1459.0	563.0	-1.0	1272.0	539.0	-1.0	972.0	559.0	-1.0	1196.0	1104.0	-1.0	1803.0	258.0	-1.0	665.0	197.0	-1.0	382.0	
29.869	915.0	-1.0	1499.0	470.0	-1.0	678.0	983.0	-1.0	1616.0	894.0	-1.0	1245.0	759.0	-1.0	1330.0	557.0	-1.0	778.0	449.0	-1.0	898.0	651.0	-1.0	1066.0	505.0	-1.0	1190.0	783.0	-1.0	1454.0	562.0	-1.0	1267.0	536.0	-1.0	968.0	559.0	-1.0	1195.0	1103.0	-1.0	1801.0	257.0	-1.0	662.0	196.0	-1.0	380.0	
30.379	914.0	-1.0	1498.0	470.0	-1.0	678.0	983.0	-1.0	1614.0	893.0	-1.0	1244.0	758.0	-1.0	1327.0	556.0	-1.0	777.0	448.0	-1.0	896.0	650.0	-1.0	1063.0	505.0	-1.0	1187.0	782.0	-1.0	1452.0	561.0	-1.0	1266.0	536.0	-1.0	968.0	558.0	-1.0	1196.0	1104.0	-1.0	1805.0	257.0	-1.0	664.0	197.0	-1.0	384.0	
30.889	912.0	-1.0	1495.0	469.0	-1.0	676.0	981.0	-1.0	1611.0	891.0	-1.0	1241.0	756.0	-1.0	1323.0	556.0	-1.0	774.0	447.0	-1.0	892.0	649.0	-1.0	1061.0	503.0	-1.0	1181.0	780.0	-1.0	1446.0	559.0	-1.0	1261.0	534.0	-1.0	964.0	557.0	-1.0	1195.0	1103.0	-1.0	1803.0	257.0	-1.0	662.0	196.0	-1.0	382.0	
31.399	914.0	-1.0	1495.0	470.0	-1.0	675.0	982.0	-1.0	1611.0	891.0	-1.0	1241.0	755.0	-1.0	1317.0	554.0	-1.0	771.0	446.0	-1.0	887.0	647.0	-1.0	1055.0	501.0	-1.0	1174.0	776.0	-1.0	1435.0	558.0	-1.0	1253.0	532.0	-1.0	958.0	556.0	-1.0	1187.0	1100.0	-1.0	1795.0	255.0	-1.0	658.0	194.0	-1.0	378.0	
31.909	912.0	-1.0	1490.0	469.0	-1.0	672.0	981.0	-1.0	1606.0	889.0	-1.0	1236.0	754.0	-1.0	1312.0	553.0	-1.0	768.0	444.0	-1.0	882.0	645.0	-1.0	1049.0	498.0	-1.0	1166.0	772.0	-1.0	1427.0	556.0	-1.0	1248.0	530.0	-1.0	955.0	556.0	-1.0	1186.0	1098.0	-1.0	1792.0	254.0	-1.0	656.0	195.0	-1.0	377.0	
32.419	909.0	-1.0	1481.0	466.0	-1.0	669.0	978.0	-1.0	1598.0	886.0	-1.0	1230.0	752.0	-1.0	1306.0	552.0	-1.0	764.0	443.0	-1.0	877.0	642.0	-1.0	1044.0	496.0	-1.0	1158.0	769.0	-1.0	1416.0	554.0	-1.0	1243.0	529.0	-1.0	951.0	554.0	-1.0	1182.0	1097.0	-1.0	1786.0	253.0	-1.0	652.0	193.0	-1.0	375.0	
32.929	908.0	-1.0	1480.0	467.0	-1.0	668.0	977.0	-1.0	1597.0	884.0	-1.0	1227.0	751.0	-1.0	1303.0	551.0	-1.0	763.0	441.0	-1.0	872.0	640.0	-1.0	1040.0	495.0	-1.0	1152.0	766.0	-1.0	1411.0	554.0	-1.0	1241.0	528.0	-1.0	950.0	554.0	-1.0	1182.0	1096.0	-1.0	1785.0	254.0	-1.0	653.0	194.0	-1.0	375.0	
33.439	907.0	-1.0	1478.0	466.0	-1.0	667.0	976.0	-1.0	1595.0	883.0	-1.0	1226.0	750.0	-1.0	1300.0	550.0	-1.0	760.0	440.0	-1.0	869.0	639.0	-1.0	1037.0	493.0	-1.0	1147.0	763.0	-1.0	1405.0	553.0	-1.0	1237.0	527.0	-1.0	947.0	553.0	-1.0	1179.0	1095.0	-1.0	1784.0	252.0	-1.0	651.0	194.0	-1.0	374.0	
33.949	907.0	-1.0	1481.0	466.0	-1.0	668.0	977.0	-1.0	1598.0	884.0	-1.0	1227.0	750.0	-1.0	1297.0	550.0	-1.0	759.0	439.0	-1.0	867.0	638.0	-1.0	1034.0	491.0	-1.0	1141.0	762.0	-1.0	1400.0	552.0	-1.0	1230.0	526.0	-1.0	942.0	552.0	-1.0	1173.0	1092.0	-1.0	1777.0	251.0	-1.0	646.0	192.0	-1.0	370.0	
34.459	906.0	-1.0	1478.0	465.0	-1.0	667.0	976.0	-1.0	1595.0	882.0	-1.0	1225.0	749.0	-1.0	1295.0	549.0	-1.0	758.0	438.0	-1.0	863.0	637.0	-1.0	1033.0	490.0	-1.0	1137.0	760.0	-1.0	1399.0	551.0	-1.0	1227.0	525.0	-1.0	942.0	552.0	-1.0	1174.0	1092.0	-1.0	1776.0	251.0	-1.0	645.0	192.0	-1.0	370.0	
34.969	903.0	-1.0	1469.0	464.0	-1.0	663.0	974.0	-1.0	1589.0	880.0	-1.0	1221.0	748.0	-1.0	1292.0	548.0	-1.0	757.0	437.0	-1.0	860.0	637.0	-1.0	1031.0	489.0	-1.0	1133.0	759.0	-1.0	1394.0	549.0	-1.0	1224.0	525.0	-1.0	940.0	550.0	-1.0	1170.0	1091.0	-1.0	1773.0	250.0	-1.0	642.0	192.0	-1.0	368.0	
35.479	903.0	-1.0	1468.0	464.0	-1.0	663.0	974.0	-1.0	1588.0	880.0	-1.0	1221.0	748.0	-1.0	1289.0	548.0	-1.0	756.0	437.0	-1.0	858.0	635.0	-1.0	1029.0	488.0	-1.0	1127.0	757.0	-1.0	1388.0	547.0	-1.0	1216.0	522.0	-1.0	934.0	550.0	-1.0	1165.0	1087.0	-1.0	1766.0	249.0	-1.0	636.0	190.0	-1.0	362.0	
35.989	901.0	-1.0	1461.0	463.0	-1.0	660.0	972.0	-1.0	1582.0	878.0	-1.0	1217.0	747.0	-1.0	1286.0	548.0	-1.0	755.0	436.0	-1.0	855.0	635.0	-1.0	1026.0	487.0	-1.0	1123.0	755.0	-1.0	1383.0	547.0	-1.0	1211.0	521.0	-1.0	933.0	550.0	-1.0	1162.0	1085.0	-1.0	1763.0	247.0	-1.0	633.0	189.0	-1.0	361.0	
36.499	898.0	-1.0	1450.0	461.0	-1.0	656.0	970.0	-1.0	1573.0	875.0	-1.0	1211.0	746.0	-1.0	1282.0	547.0	-1.0	753.0	434.0	-1.0	850.0	633.0	-1.0	1023.0	485.0	-1.0	1118.0	752.0	-1.0	1375.0	546.0	-1.0	1207.0	519.0	-1.0	928.0	548.0	-1.0	1157.0	1084.0	-1.0	1757.0	246.0	-1.0	629.0	188.0	-1.0	357.0	
37.009	897.0	-1.0	1441.0	461.0	-1.0	653.0	968.0	-1.0	1564.0	873.0	-1.0	1206.0	744.0	-1.0	1277.0	546.0	-1.0	751.0	433.0	-1.0	845.0	631.0	-1.0	1017.0	484.0	-1.0	1112.0	749.0	-1.0	1365.0	545.0	-1.0	1199.0	518.0	-1.0	923.0	546.0	-1.0	1153.0	1080.0	-1.0	1750.0	245.0	-1.0	623.0	186.0	-1.0	352.0	
37.519	895.0	-1.0	1434.0	460.0	-1.0	649.0	967.0	-1.0	1557.0	872.0	-1.0	1201.0	743.0	-1.0	1273.0	545.0	-1.0	749.0	433.0	-1.0	843.0	629.0	-1.0	1012.0	484.0	-1.0	1108.0	746.0	-1.0	1357.0	543.0	-1.0	1196.0	517.0	-1.0	923.0	546.0	-1.0	1150.0	1080.0	-1.0	1747.0	244.0	-1.0	622.0	186.0	-1.0	351.0	
38.029	893.0	-1.0	1426.0	459.0	-1.0	647.0	964.0	-1.0	1548.0	867.0	-1.0	1192.0	742.0	-1.0	1269.0	544.0	-1.0	746.0	431.0	-1.0	838.0	627.0	-1.0	1005.0	481.0	-1.0	1104.0	744.0	-1.0	1350.0	542.0	-1.0	1191.0	516.0	-1.0	920.0	545.0	-1.0	1146.0	1078.0	-1.0	1742.0	243.0	-1.0	619.0	185.0	-1.0	348.0	
38.539	894.0	-1.0	1427.0	458.0	-1.0	647.0	964.0	-1.0	1548.0	866.0	-1.0	1191.0	742.0	-1.0	1270.0	544.0	-1.0	745.0	431.0	-1.0	837.0	626.0	-1.0	1003.0	481.0	-1.0	1102.0	744.0	-1.0	1349.0	542.0	-1.0	1194.0	517.0	-1.0	923.0	547.0	-1.0	1149.0	1079.0	-1.0	1747.0	243.0	-1.0	620.0	186.0	-1.0	351.0	
39.049	893.0	-1.0	1427.0	459.0	-1.0	648.0	964.0	-1.0	1545.0	865.0	-1.0	1189.0	743.0	-1.0	1273.0	544.0	-1.0	746.0	431.0	-1.0	839.0	627.0	-1.0	1003.0	482.0	-1.0	1104.0	745.0	-1.0	1352.0	543.0	-1.0	1196.0	519.0	-1.0	926.0	546.0	-1.0	1151.0	1078.0	-1.0	1749.0	244.0	-1.0	620.0	187.0	-1.0	351.0	
39.559	896.0	-1.0	1433.0	460.0	-1.0	651.0	965.0	-1.0	1549.0	866.0	-1.0	1192.0	745.0	-1.0	1280.0	544.0	-1.0	749.0	433.0	-1.0	843.0	628.0	-1.0	1008.0	483.0	-1.0	1108.0	748.0	-1.0	1362.0	545.0	-1.0	1203.0	520.0	-1.0	933.0	548.0	-1.0	1156.0	1082.0	-1.0	1758.0	245.0	-1.0	625.0	188.0	-1.0	355.0	
40.069	897.0	-1.0	1439.0	461.0	-1.0	654.0	967.0	-1.0	1554.0	867.0	-1.0	1195.0	747.0	-1.0	1287.0	546.0	-1.0	752.0	435.0	-1.0	847.0	631.0	-1.0	1015.0	485.0	-1.0	1114.0	752.0	-1.0	1372.0	547.0	-1.0	1208.0	521.0	-1.0	937.0	548.0	-1.0	1160.0	1084.0	-1.0	1762.0	246.0	-1.0	627.0	188.0	-1.0	356.0	
40.579	900.0	-1.0	1450.0	463.0	-1.0	660.0	969.0	-1.0	1562.0	870.0	-1.0	1202.0	750.0	-1.0	1297.0	547.0	-1.0	756.0	437.0	-1.0	852.0	634.0	-1.0	1023.0	487.0	-1.0	1118.0	756.0	-1.0	1381.0	548.0	-1.0	1211.0	522.0	-1.0	938.0	549.0	-1.0	1160.0	1083.0	-1.0	1761.0	246.0	-1.0	627.0	189.0	-1.0	355.0	
41.089	902.0	-1.0	1455.0	463.0	-1.0	662.0	971.0	-1.0	1568.0	871.0	-1.0	1205.0	752.0	-1.0	1305.0	549.0	-1.0	759.0	438.0	-1.0	857.0	636.0	-1.0	1028.0	488.0	-1.0	1123.0	759.0	-1.0	1390.0	550.0	-1.0	1217.0	523.0	-1.0	942.0	550.0	-1.0	1162.0	1084.0	-1.0	1762.0	248.0	-1.0	629.0	189.0	-1.0	357.0	
41.599	902.0	-1.0	1455.0	464.0	-1.0	662.0	971.0	-1.0	1568.0	872.0	-1.0	1205.0	754.0	-1.0	1311.0	550.0	-1.0	761.0	440.0	-1.0	861.0	638.0	-1.0	1033.0	489.0	-1.0	1128.0	762.0	-1.0	1397.0	550.0	-1.0	1220.0	523.0	-1.0	943.0	550.0	-1.0	1161.0	1083.0	-1.0	1759.0	248.0	-1.0	630.0	190.0	-1.0	359.0	
42.109	905.0	-1.0	1463.0	465.0	-1.0	667.0	974.0	-1.0	1575.0	874.0	-1.0	1210.0	756.0	-1.0	1319.0	551.0	-1.0	763.0	442.0	-1.0	866.0	640.0	-1.0	1039.0	490.0	-1.0	1130.0	764.0	-1.0	1401.0	550.0	-1.0	1220.0	523.0	-1.0	938.0	548.0	-1.0	1157.0	1079.0	-1.0	1750.0	248.0	-1.0	628.0	190.0	-1.0	355.0	
42.619	906.0	-1.0	1465.0	466.0	-1.0	667.0	974.0	-1.0	1577.0	874.0	-1.0	1210.0	758.0	-1.0	1322.0	551.0	-1.0	764.0	443.0	-1.0	868.0	643.0	-1.0	1041.0	490.0	-1.0	1130.0	764.0	-1.0	1403.0	550.0	-1.0	1223.0	522.0	-1.0	937.0	548.0	-1.0	1158.0	1078.0	-1.0	1748.0	249.0	-1.0	632.0	191.0	-1.0	358.0	
43.129	905.0	-1.0	1463.0	466.0	-1.0	667.0	972.0	-1.0	1575.0	873.0	-1.0	1208.0	758.0	-1.0	1323.0	551.0	-1.0	764.0	443.0	-1.0	867.0	641.0	-1.0	1040.0	490.0	-1.0	1129.0	762.0	-1.0	1400.0	551.0	-1.0	1224.0	523.0	-1.0	938.0	548.0	-1.0	1159.0	1079.0	-1.0	1748.0	250.0	-1.0	634.0	192.0	-1.0	360.0	
43.638	905.0	-1.0	1458.0	465.0	-1.0	665.0	972.0	-1.0	1570.0	873.0	-1.0	1205.0	758.0	-1.0	1321.0	551.0	-1.0	762.0	442.0	-1.0	867.0	640.0	-1.0	1036.0	489.0	-1.0	1127.0	761.0	-1.0	1397.0	551.0	-1.0	1224.0	522.0	-1.0	936.0	549.0	-1.0	1161.0	1080.0	-1.0	1749.0	250.0	-1.0	635.0	191.0	-1.0	360.0	
44.148	906.0	-1.0	1463.0	466.0	-1.0	668.0	974.0	-1.0	1574.0	874.0	-1.0	1209.0	758.0	-1.0	1323.0	550.0	-1.0	762.0	442.0	-1.0	867.0	639.0	-1.0	1035.0	488.0	-1.0	1126.0	760.0	-1.0	1393.0	553.0	-1.0	1225.0	522.0	-1.0	935.0	550.0	-1.0	1165.0	1080.0	-1.0	1751.0	251.0	-1.0	636.0	191.0	-1.0	360.0	
44.659	908.0	-1.0	1468.0	467.0	-1.0	670.0	975.0	-1.0	1578.0	876.0	-1.0	1212.0	759.0	-1.0	1325.0	550.0	-1.0	763.0	442.0	-1.0	869.0	638.0	-1.0	1035.0	488.0	-1.0	1128.0	761.0	-1.0	1396.0	554.0	-1.0	1230.0	524.0	-1.0	939.0	553.0	-1.0	1173.0	1084.0	-1.0	1761.0	252.0	-1.0	642.0	193.0	-1.0	365.0	
45.168	909.0	-1.0	1471.0	467.0	-1.0	672.0	976.0	-1.0	1581.0	877.0	-1.0	1215.0	759.0	-1.0	1327.0	551.0	-1.0	763.0	443.0	-1.0	871.0	639.0	-1.0	1035.0	489.0	-1.0	1128.0	760.0	-1.0	1396.0	555.0	-1.0	1234.0	524.0	-1.0	942.0	553.0	-1.0	1180.0	1085.0	-1.0	1769.0	254.0	-1.0	649.0	194.0	-1.0	369.0	
45.678	909.0	-1.0	1470.0	467.0	-1.0	672.0	975.0	-1.0	1581.0	878.0	-1.0	1215.0	760.0	-1.0	1328.0	551.0	-1.0	764.0	444.0	-1.0	872.0	639.0	-1.0	1036.0	488.0	-1.0	1129.0	759.0	-1.0	1397.0	555.0	-1.0	1237.0	526.0	-1.0	945.0	554.0	-1.0	1181.0	1086.0	-1.0	1767.0	254.0	-1.0	649.0	195.0	-1.0	369.0	
46.188	911.0	-1.0	1472.0	468.0	-1.0	672.0	977.0	-1.0	1583.0	881.0	-1.0	1219.0	760.0	-1.0	1328.0	552.0	-1.0	765.0	444.0	-1.0	872.0	638.0	-1.0	1036.0	489.0	-1.0	1132.0	761.0	-1.0	1399.0	556.0	-1.0	1240.0	526.0	-1.0	950.0	554.0	-1.0	1181.0	1086.0	-1.0	1765.0	254.0	-1.0	648.0	195.0	-1.0	369.0	
46.698	914.0	-1.0	1482.0	470.0	-1.0	676.0	980.0	-1.0	1590.0	883.0	-1.0	1227.0	761.0	-1.0	1333.0	553.0	-1.0	769.0	445.0	-1.0	877.0	638.0	-1.0	1036.0	492.0	-1.0	1139.0	762.0	-1.0	1404.0	558.0	-1.0	1248.0	531.0	-1.0	957.0	555.0	-1.0	1181.0	1087.0	-1.0	1764.0	255.0	-1.0	647.0	195.0	-1.0	368.0	
47.208	917.0	-1.0	1491.0	471.0	-1.0	679.0	982.0	-1.0	1598.0	886.0	-1.0	1232.0	763.0	-1.0	1339.0	554.0	-1.0	773.0	446.0	-1.0	882.0	639.0	-1.0	1039.0	494.0	-1.0	1146.0	765.0	-1.0	1411.0	561.0	-1.0	1256.0	534.0	-1.0	968.0	557.0	-1.0	1186.0	1090.0	-1.0	1771.0	257.0	-1.0	652.0	198.0	-1.0	373.0	
47.718	919.0	-1.0	1500.0	472.0	-1.0	682.0	984.0	-1.0	1606.0	887.0	-1.0	1237.0	764.0	-1.0	1345.0	556.0	-1.0	776.0	448.0	-1.0	887.0	640.0	-1.0	1042.0	496.0	-1.0	1154.0	769.0	-1.0	1420.0	562.0	-1.0	1265.0	537.0	-1.0	979.0	559.0	-1.0	1192.0	1094.0	-1.0	1778.0	259.0	-1.0	658.0	200.0	-1.0	378.0	
48.228	919.0	-1.0	1503.0	473.0	-1.0	684.0	985.0	-1.0	1610.0	888.0	-1.0	1238.0	765.0	-1.0	1349.0	557.0	-1.0	779.0	449.0	-1.0	891.0	641.0	-1.0	1046.0	498.0	-1.0	1163.0	773.0	-1.0	1432.0	564.0	-1.0	1272.0	540.0	-1.0	986.0	560.0	-1.0	1196.0	1097.0	-1.0	1782.0	261.0	-1.0	662.0	202.0	-1.0	382.0	
48.738	918.0	-1.0	1499.0	472.0	-1.0	682.0	984.0	-1.0	1608.0	888.0	-1.0	1236.0	766.0	-1.0	1352.0	558.0	-1.0	781.0	450.0	-1.0	894.0	642.0	-1.0	1047.0	501.0	-1.0	1172.0	777.0	-1.0	1442.0	565.0	-1.0	1276.0	543.0	-1.0	995.0	561.0	-1.0	1199.0	1100.0	-1.0	1788.0	261.0	-1.0	664.0	203.0	-1.0	383.0	
49.248	920.0	-1.0	1501.0	473.0	-1.0	683.0	986.0	-1.0	1610.0	889.0	-1.0	1237.0	767.0	-1.0	1353.0	559.0	-1.0	783.0	450.0	-1.0	895.0	642.0	-1.0	1048.0	503.0	-1.0	1179.0	780.0	-1.0	1450.0	566.0	-1.0	1278.0	545.0	-1.0	1000.0	563.0	-1.0	1200.0	1100.0	-1.0	1789.0	261.0	-1.0	662.0	202.0	-1.0	383.0	
49.758	922.0	-1.0	1503.0	474.0	-1.0	683.0	987.0	-1.0	1613.0	890.0	-1.0	1237.0	767.0	-1.0	1356.0	560.0	-1.0	787.0	450.0	-1.0	896.0	640.0	-1.0	1047.0	506.0	-1.0	1184.0	782.0	-1.0	1454.0	568.0	-1.0	1281.0	548.0	-1.0	1005.0	562.0	-1.0	1200.0	1100.0	-1.0	1786.0	261.0	-1.0	659.0	202.0	-1.0	380.0	
50.268	920.0	-1.0	1501.0	474.0	-1.0	683.0	986.0	-1.0	1610.0	888.0	-1.0	1233.0	767.0	-1.0	1357.0	561.0	-1.0	789.0	450.0	-1.0	895.0	638.0	-1.0	1041.0	507.0	-1.0	1185.0	782.0	-1.0	1454.0	569.0	-1.0	1286.0	551.0	-1.0	1015.0	563.0	-1.0	1200.0	1102.0	-1.0	1789.0	261.0	-1.0	659.0	202.0	-1.0	380.0	
50.778	918.0	-1.0	1497.0	473.0	-1.0	681.0	984.0	-1.0	1605.0	885.0	-1.0	1227.0	767.0	-1.0	1354.0	561.0	-1.0	790.0	448.0	-1.0	890.0	634.0	-1.0	1032.0	505.0	-1.0	1179.0	780.0	-1.0	1446.0	570.0	-1.0	1288.0	553.0	-1.0	1022.0	564.0	-1.0	1202.0	1104.0	-1.0	1792.0	262.0	-1.0	660.0	202.0	-1.0	380.0	
51.288	915.0	-1.0	1489.0	471.0	-1.0	678.0	981.0	-1.0	1598.0	882.0	-1.0	1221.0	765.0	-1.0	1347.0	559.0	-1.0	784.0	447.0	-1.0	885.0	633.0	-1.0	1027.0	500.0	-1.0	1163.0	773.0	-1.0	1428.0	569.0	-1.0	1278.0	549.0	-1.0	1007.0	562.0	-1.0	1196.0	1101.0	-1.0	1782.0	261.0	-1.0	658.0	200.0	-1.0	377.0	
51.798	914.0	-1.0	1483.0	471.0	-1.0	678.0	979.0	-1.0	1592.0	881.0	-1.0	1220.0	764.0	-1.0	1339.0	556.0	-1.0	773.0	445.0	-1.0	880.0	635.0	-1.0	1034.0	493.0	-1.0	1139.0	763.0	-1.0	1403.0	563.0	-1.0	1262.0	537.0	-1.0	972.0	558.0	-1.0	1187.0	1094.0	-1.0	1769.0	261.0	-1.0	657.0	200.0	-1.0	375.0	
52.308	913.0	-1.0	1477.0	472.0	-1.0	680.0	978.0	-1.0	1588.0	885.0	-1.0	1225.0	763.0	-1.0	1332.0	551.0	-1.0	764.0	446.0	-1.0	877.0	640.0	-1.0	1044.0	484.0	-1.0	1114.0	751.0	-1.0	1375.0	556.0	-1.0	1242.0	522.0	-1.0	930.0	554.0	-1.0	1178.0	1089.0	-1.0	1757.0	261.0	-1.0	658.0	199.0	-1.0	373.0	
52.818	915.0	-1.0	1480.0	474.0	-1.0	686.0	980.0	-1.0	1591.0	890.0	-1.0	1238.0	762.0	-1.0	1326.0	548.0	-1.0	756.0	446.0	-1.0	876.0	646.0	-1.0	1056.0	478.0	-1.0	1096.0	742.0	-1.0	1357.0	551.0	-1.0	1226.0	512.0	-1.0	900.0	550.0	-1.0	1171.0	1086.0	-1.0	1750.0	261.0	-1.0	656.0	198.0	-1.0	372.0	
53.328	916.0	-1.0	1483.0	476.0	-1.0	690.0	980.0	-1.0	1593.0	894.0	-1.0	1246.0	762.0	-1.0	1324.0	547.0	-1.0	754.0	446.0	-1.0	877.0	649.0	-1.0	1064.0	476.0	-1.0	1091.0	741.0	-1.0	1355.0	550.0	-1.0	1224.0	508.0	-1.0	892.0	549.0	-1.0	1170.0	1086.0	-1.0	1751.0	261.0	-1.0	654.0	197.0	-1.0	368.0	
53.838	917.0	-1.0	1483.0	475.0	-1.0	690.0	980.0	-1.0	1593.0	895.0	-1.0	1251.0	761.0	-1.0	1324.0	547.0	-1.0	754.0	446.0	-1.0	877.0	650.0	-1.0	1068.0	475.0	-1.0	1090.0	742.0	-1.0	1359.0	550.0	-1.0	1226.0	509.0	-1.0	896.0	550.0	-1.0	1175.0	1088.0	-1.0	1759.0	261.0	-1.0	657.0	197.0	-1.0	370.0	
54.348	918.0	-1.0	1487.0	476.0	-1.0	691.0	981.0	-1.0	1595.0	898.0	-1.0	1258.0	762.0	-1.0	1326.0	546.0	-1.0	755.0	447.0	-1.0	881.0	653.0	-1.0	1075.0	475.0	-1.0	1093.0	742.0	-1.0	1363.0	549.0	-1.0	1228.0	508.0	-1.0	893.0	551.0	-1.0	1180.0	1089.0	-1.0	1766.0	262.0	-1.0	662.0	197.0	-1.0	373.0	
54.858	919.0	-1.0	1492.0	476.0	-1.0	694.0	982.0	-1.0	1600.0	902.0	-1.0	1267.0	763.0	-1.0	1333.0	547.0	-1.0	757.0	449.0	-1.0	887.0	656.0	-1.0	1086.0	477.0	-1.0	1102.0	746.0	-1.0	1378.0	550.0	-1.0	1234.0	506.0	-1.0	894.0	552.0	-1.0	1187.0	1091.0	-1.0	1775.0	264.0	-1.0	668.0	199.0	-1.0	377.0	
55.368	919.0	-1.0	1492.0	476.0	-1.0	693.0	982.0	-1.0	1600.0	903.0	-1.0	1271.0	765.0	-1.0	1338.0	548.0	-1.0	760.0	451.0	-1.0	894.0	659.0	-1.0	1093.0	482.0	-1.0	1118.0	752.0	-1.0	1396.0	551.0	-1.0	1241.0	510.0	-1.0	904.0	553.0	-1.0	1193.0	1094.0	-1.0	1782.0	264.0	-1.0	671.0	200.0	-1.0	380.0	
55.878	922.0	-1.0	1497.0	476.0	-1.0	693.0	985.0	-1.0	1606.0	905.0	-1.0	1273.0	766.0	-1.0	1341.0	550.0	-1.0	765.0	452.0	-1.0	895.0	656.0	-1.0	1088.0	489.0	-1.0	1140.0	759.0	-1.0	1412.0	554.0	-1.0	1250.0	517.0	-1.0	931.0	555.0	-1.0	1197.0	1094.0	-1.0	1786.0	264.0	-1.0	670.0	200.0	-1.0	381.0	
56.388	922.0	-1.0	1500.0	476.0	-1.0	691.0	986.0	-1.0	1608.0	900.0	-1.0	1264.0	767.0	-1.0	1346.0	554.0	-1.0	776.0	450.0	-1.0	892.0	643.0	-1.0	1053.0	499.0	-1.0	1166.0	762.0	-1.0	1415.0	560.0	-1.0	1268.0	539.0	-1.0	996.0	557.0	-1.0	1197.0	1096.0	-1.0	1788.0	263.0	-1.0	669.0	200.0	-1.0	378.0	
56.898	919.0	-1.0	1494.0	472.0	-1.0	684.0	984.0	-1.0	1602.0	891.0	-1.0	1246.0	767.0	-1.0	1348.0	561.0	-1.0	793.0	446.0	-1.0	882.0	623.0	-1.0	1006.0	508.0	-1.0	1185.0	758.0	-1.0	1399.0	567.0	-1.0	1286.0	563.0	-1.0	1062.0	559.0	-1.0	1200.0	1099.0	-1.0	1797.0	264.0	-1.0	670.0	200.0	-1.0	380.0	
57.408	916.0	-1.0	1485.0	468.0	-1.0	676.0	981.0	-1.0	1594.0	881.0	-1.0	1228.0	767.0	-1.0	1347.0	566.0	-1.0	806.0	442.0	-1.0	868.0	605.0	-1.0	962.0	512.0	-1.0	1190.0	750.0	-1.0	1375.0	572.0	-1.0	1299.0	578.0	-1.0	1100.0	560.0	-1.0	1201.0	1101.0	-1.0	1802.0	264.0	-1.0	670.0	201.0	-1.0	382.0	
57.918	912.0	-1.0	1474.0	465.0	-1.0	669.0	978.0	-1.0	1585.0	875.0	-1.0	1214.0	766.0	-1.0	1343.0	569.0	-1.0	809.0	438.0	-1.0	859.0	598.0	-1.0	943.0	511.0	-1.0	1188.0	749.0	-1.0	1367.0	575.0	-1.0	1304.0	583.0	-1.0	1113.0	561.0	-1.0	1201.0	1102.0	-1.0	1802.0	263.0	-1.0	670.0	201.0	-1.0	383.0	
58.428	911.0	-1.0	1468.0	464.0	-1.0	666.0	979.0	-1.0	1582.0	874.0	-1.0	1209.0	765.0	-1.0	1338.0	571.0	-1.0	811.0	436.0	-1.0	854.0	599.0	-1.0	941.0	511.0	-1.0	1186.0	752.0	-1.0	1373.0	575.0	-1.0	1306.0	585.0	-1.0	1116.0	561.0	-1.0	1202.0	1102.0	-1.0	1803.0	263.0	-1.0	670.0	201.0	-1.0	384.0	
58.938	913.0	-1.0	1472.0	464.0	-1.0	666.0	980.0	-1.0	1587.0	876.0	-1.0	1212.0	766.0	-1.0	1341.0	574.0	-1.0	816.0	436.0	-1.0	855.0	601.0	-1.0	947.0	512.0	-1.0	1189.0	759.0	-1.0	1384.0	578.0	-1.0	1312.0	590.0	-1.0	1124.0	561.0	-1.0	1203.0	1105.0	-1.0	1806.0	263.0	-1.0	670.0	201.0	-1.0	383.0	
59.448	913.0	-1.0	1475.0	464.0	-1.0	667.0	981.0	-1.0	1590.0	876.0	-1.0	1214.0	767.0	-1.0	1344.0	576.0	-1.0	821.0	436.0	-1.0	857.0	603.0	-1.0	949.0	513.0	-1.0	1191.0	764.0	-1.0	1396.0	581.0	-1.0	1320.0	596.0	-1.0	1136.0	563.0	-1.0	1208.0	1109.0	-1.0	1818.0	265.0	-1.0	674.0	203.0	-1.0	387.0	
59.958	913.0	-1.0	1477.0	463.0	-1.0	668.0	981.0	-1.0	1592.0	876.0	-1.0	1214.0	768.0	-1.0	1346.0	578.0	-1.0	826.0	436.0	-1.0	856.0	603.0	-1.0	951.0	516.0	-1.0	1194.0	766.0	-1.0	1403.0	583.0	-1.0	1326.0	601.0	-1.0	1149.0	565.0	-1.0	1214.0	1114.0	-1.0	1829.0	265.0	-1.0	676.0	205.0	-1.0	391.0	
60.468	911.0	-1.0	1471.0	461.0	-1.0	664.0	979.0	-1.0	1586.0	875.0	-1.0	1210.0	768.0	-1.0	1344.0	581.0	-1.0	827.0	436.0	-1.0	854.0	603.0	-1.0	949.0	514.0	-1.0	1194.0	767.0	-1.0	1404.0	584.0	-1.0	1327.0	603.0	-1.0	1155.0	566.0	-1.0	1213.0	1117.0	-1.0	1831.0	265.0	-1.0	677.0	205.0	-1.0	392.0	
60.978	912.0	-1.0	1469.0	461.0	-1.0	662.0	980.0	-1.0	1586.0	875.0	-1.0	1208.0	767.0	-1.0	1338.0	579.0	-1.0	823.0	435.0	-1.0	851.0	603.0	-1.0	947.0	512.0	-1.0	1185.0	765.0	-1.0	1399.0	583.0	-1.0	1322.0	601.0	-1.0	1145.0	564.0	-1.0	1207.0	1114.0	-1.0	1823.0	265.0	-1.0	672.0	204.0	-1.0	388.0	
61.488	911.0	-1.0	1467.0	459.0	-1.0	659.0	980.0	-1.0	1585.0	874.0	-1.0	1204.0	766.0	-1.0	1333.0	579.0	-1.0	820.0	434.0	-1.0	845.0	599.0	-1.0	938.0	510.0	-1.0	1177.0	761.0	-1.0	1385.0	584.0	-1.0	1322.0	601.0	-1.0	1146.0	564.0	-1.0	1201.0	1114.0	-1.0	1816.0	263.0	-1.0	667.0	204.0	-1.0	385.0	
61.998	910.0	-1.0	1462.0	457.0	-1.0	654.0	979.0	-1.0	1580.0	872.0	-1.0	1198.0	765.0	-1.0	1328.0	578.0	-1.0	817.0	430.0	-1.0	838.0	594.0	-1.0	926.0	507.0	-1.0	1167.0	755.0	-1.0	1369.0	583.0	-1.0	1321.0	603.0	-1.0	1149.0	563.0	-1.0	1199.0	1114.0	-1.0	1817.0	263.0	-1.0	666.0	204.0	-1.0	384.0	
62.508	906.0	-1.0	1452.0	454.0	-1.0	648.0	976.0	-1.0	1572.0	868.0	-1.0	1190.0	763.0	-1.0	1321.0	577.0	-1.0	814.0	428.0	-1.0	828.0	587.0	-1.0	911.0	504.0	-1.0	1157.0	748.0	-1.0	1349.0	584.0	-1.0	1320.0	605.0	-1.0	1156.0	563.0	-1.0	1197.0	1115.0	-1.0	1816.0	263.0	-1.0	663.0	203.0	-1.0	384.0	
63.018	902.0	-1.0	1437.0	451.0	-1.0	641.0	973.0	-1.0	1559.0	863.0	-1.0	1178.0	760.0	-1.0	1311.0	576.0	-1.0	810.0	424.0	-1.0	816.0	579.0	-1.0	891.0	502.0	-1.0	1144.0	739.0	-1.0	1327.0	584.0	-1.0	1317.0	607.0	-1.0	1159.0	562.0	-1.0	1191.0	1114.0	-1.0	1815.0	262.0	-1.0	660.0	203.0	-1.0	382.0	
63.528	901.0	-1.0	1433.0	448.0	-1.0	635.0	971.0	-1.0	1554.0	860.0	-1.0	1171.0	758.0	-1.0	1300.0	574.0	-1.0	805.0	420.0	-1.0	804.0	571.0	-1.0	871.0	498.0	-1.0	1130.0	730.0	-1.0	1301.0	583.0	-1.0	1310.0	607.0	-1.0	1156.0	560.0	-1.0	1180.0	1110.0	-1.0	1800.0	260.0	-1.0	652.0	201.0	-1.0	377.0	
64.038	899.0	-1.0	1426.0	447.0	-1.0	630.0	969.0	-1.0	1548.0	856.0	-1.0	1162.0	755.0	-1.0	1290.0	573.0	-1.0	799.0	416.0	-1.0	792.0	563.0	-1.0	853.0	495.0	-1.0	1117.0	722.0	-1.0	1279.0	582.0	-1.0	1306.0	606.0	-1.0	1155.0	557.0	-1.0	1169.0	1108.0	-1.0	1786.0	259.0	-1.0	645.0	200.0	-1.0	372.0	
64.548	896.0	-1.0	1414.0	444.0	-1.0	624.0	967.0	-1.0	1538.0	852.0	-1.0	1151.0	752.0	-1.0	1279.0	570.0	-1.0	792.0	411.0	-1.0	779.0	557.0	-1.0	838.0	490.0	-1.0	1103.0	716.0	-1.0	1259.0	581.0	-1.0	1302.0	605.0	-1.0	1151.0	556.0	-1.0	1160.0	1104.0	-1.0	1777.0	258.0	-1.0	640.0	199.0	-1.0	368.0	
65.058	891.0	-1.0	1400.0	442.0	-1.0	616.0	963.0	-1.0	1524.0	846.0	-1.0	1138.0	749.0	-1.0	1268.0	569.0	-1.0	788.0	406.0	-1.0	763.0	548.0	-1.0	817.0	487.0	-1.0	1088.0	706.0	-1.0	1233.0	580.0	-1.0	1295.0	607.0	-1.0	1151.0	553.0	-1.0	1146.0	1101.0	-1.0	1764.0	256.0	-1.0	632.0	197.0	-1.0	364.0	
65.568	886.0	-1.0	1380.0	438.0	-1.0	607.0	957.0	-1.0	1503.0	840.0	-1.0	1120.0	744.0	-1.0	1252.0	568.0	-1.0	784.0	398.0	-1.0	739.0	533.0	-1.0	783.0	483.0	-1.0	1071.0	692.0	-1.0	1193.0	580.0	-1.0	1284.0	608.0	-1.0	1152.0	548.0	-1.0	1129.0	1094.0	-1.0	1745.0	252.0	-1.0	622.0	194.0	-1.0	356.0	
66.078	882.0	-1.0	1367.0	435.0	-1.0	600.0	953.0	-1.0	1489.0	832.0	-1.0	1104.0	740.0	-1.0	1234.0	566.0	-1.0	778.0	389.0	-1.0	714.0	515.0	-1.0	746.0	478.0	-1.0	1050.0	674.0	-1.0	1147.0	578.0	-1.0	1269.0	606.0	-1.0	1142.0	543.0	-1.0	1106.0	1083.0	-1.0	1713.0	249.0	-1.0	609.0	189.0	-1.0	346.0	
66.588	879.0	-1.0	1354.0	433.0	-1.0	594.0	949.0	-1.0	1477.0	826.0	-1.0	1090.0	734.0	-1.0	1212.0	558.0	-1.0	759.0	383.0	-1.0	695.0	503.0	-1.0	719.0	470.0	-1.0	1024.0	658.0	-1.0	1107.0	572.0	-1.0	1251.0	596.0	-1.0	1118.0	537.0	-1.0	1083.0	1069.0	-1.0	1675.0	247.0	-1.0	597.0	187.0	-1.0	335.0	
67.098	875.0	-1.0	1339.0	431.0	-1.0	587.0	945.0	-1.0	1463.0	819.0	-1.0	1075.0	728.0	-1.0	1193.0	553.0	-1.0	745.0	377.0	-1.0	679.0	492.0	-1.0	694.0	464.0	-1.0	1004.0	646.0	-1.0	1077.0	569.0	-1.0	1235.0	590.0	-1.0	1100.0	532.0	-1.0	1065.0	1058.0	-1.0	1643.0	245.0	-1.0	588.0	184.0	-1.0	330.0	
67.608	870.0	-1.0	1322.0	429.0	-1.0	579.0	940.0	-1.0	1447.0	813.0	-1.0	1060.0	724.0	-1.0	1177.0	550.0	-1.0	737.0	374.0	-1.0	664.0	484.0	-1.0	675.0	461.0	-1.0	989.0	636.0	-1.0	1054.0	568.0	-1.0	1223.0	588.0	-1.0	1087.0	528.0	-1.0	1051.0	1049.0	-1.0	1618.0	242.0	-1.0	581.0	182.0	-1.0	323.0	
68.118	866.0	-1.0	1307.0	427.0	-1.0	573.0	937.0	-1.0	1432.0	807.0	-1.0	1047.0	720.0	-1.0	1162.0	546.0	-1.0	726.0	372.0	-1.0	656.0	480.0	-1.0	666.0	458.0	-1.0	974.0	634.0	-1.0	1042.0	564.0	-1.0	1210.0	581.0	-1.0	1065.0	525.0	-1.0	1040.0	1040.0	-1.0	1595.0	241.0	-1.0	576.0	180.0	-1.0	321.0	
68.628	870.0	-1.0	1315.0	428.0	-1.0	575.0	941.0	-1.0	1440.0	810.0	-1.0	1052.0	720.0	-1.0	1155.0	543.0	-1.0	715.0	377.0	-1.0	662.0	490.0	-1.0	681.0	455.0	-1.0	968.0	641.0	-1.0	1056.0	561.0	-1.0	1198.0	571.0	-1.0	1035.0	523.0	-1.0	1035.0	1033.0	-1.0	1574.0	240.0	-1.0	574.0	180.0	-1.0	319.0	
69.138	877.0	-1.0	1332.0	432.0	-1.0	583.0	948.0	-1.0	1458.0	819.0	-1.0	1066.0	722.0	-1.0	1159.0	542.0	-1.0	711.0	383.0	-1.0	679.0	507.0	-1.0	713.0	459.0	-1.0	977.0	657.0	-1.0	1091.0	560.0	-1.0	1198.0	566.0	-1.0	1014.0	524.0	-1.0	1037.0	1031.0	-1.0	1565.0	239.0	-1.0	575.0	181.0	-1.0	318.0	
69.648	883.0	-1.0	1348.0	436.0	-1.0	589.0	954.0	-1.0	1474.0	828.0	-1.0	1081.0	726.0	-1.0	1167.0	543.0	-1.0	711.0	391.0	-1.0	697.0	525.0	-1.0	746.0	464.0	-1.0	991.0	675.0	-1.0	1131.0	561.0	-1.0	1199.0	562.0	-1.0	1002.0	526.0	-1.0	1045.0	1034.0	-1.0	1571.0	242.0	-1.0	581.0	182.0	-1.0	322.0	
70.158	890.0	-1.0	1362.0	439.0	-1.0	596.0	960.0	-1.0	1488.0	836.0	-1.0	1094.0	729.0	-1.0	1176.0	544.0	-1.0	713.0	399.0	-1.0	715.0	541.0	-1.0	777.0	468.0	-1.0	1006.0	692.0	-1.0	1166.0	561.0	-1.0	1202.0	560.0	-1.0	993.0	529.0	-1.0	1054.0	1038.0	-1.0	1581.0	244.0	-1.0	586.0	184.0	-1.0	326.0	
70.668	892.0	-1.0	1365.0	441.0	-1.0	598.0	962.0	-1.0	1493.0	841.0	-1.0	1101.0	732.0	-1.0	1181.0	544.0	-1.0	711.0	405.0	-1.0	727.0	553.0	-1.0	798.0	471.0	-1.0	1015.0	702.0	-1.0	1187.0	562.0	-1.0	1203.0	559.0	-1.0	987.0	531.0	-1.0	1061.0	1042.0	-1.0	1589.0	245.0	-1.0	590.0	186.0	-1.0	328.0	
71.178	892.0	-1.0	1360.0	441.0	-1.0	597.0	964.0	-1.0	1490.0	843.0	-1.0	1102.0	733.0	-1.0	1183.0	545.0	-1.0	711.0	408.0	-1.0	734.0	559.0	-1.0	808.0	474.0	-1.0	1021.0	707.0	-1.0	1196.0	562.0	-1.0	1202.0	558.0	-1.0	985.0	534.0	-1.0	1065.0	1046.0	-1.0	1600.0	246.0	-1.0	593.0	186.0	-1.0	330.0	
71.688	894.0	-1.0	1365.0	443.0	-1.0	599.0	966.0	-1.0	1496.0	847.0	-1.0	1108.0	735.0	-1.0	1185.0	546.0	-1.0	711.0	409.0	-1.0	737.0	563.0	-1.0	813.0	475.0	-1.0	1023.0	708.0	-1.0	1198.0	562.0	-1.0	1202.0	557.0	-1.0	983.0	536.0	-1.0	1068.0	1050.0	-1.0	1609.0	246.0	-1.0	593.0	187.0	-1.0	330.0	
72.198	895.0	-1.0	1370.0	445.0	-1.0	602.0	968.0	-1.0	1502.0	849.0	-1.0	1114.0	735.0	-1.0	1187.0	546.0	-1.0	709.0	410.0	-1.0	740.0	565.0	-1.0	816.0	476.0	-1.0	1025.0	709.0	-1.0	1200.0	562.0	-1.0	1202.0	558.0	-1.0	983.0	537.0	-1.0	1072.0	1054.0	-1.0	1617.0	248.0	-1.0	594.0	188.0	-1.0	330.0	
72.708	895.0	-1.0	1368.0	445.0	-1.0	602.0	969.0	-1.0	1502.0	852.0	-1.0	1116.0	735.0	-1.0	1187.0	544.0	-1.0	706.0	411.0	-1.0	740.0	566.0	-1.0	819.0	475.0	-1.0	1023.0	710.0	-1.0	1199.0	562.0	-1.0	1200.0	555.0	-1.0	980.0	539.0	-1.0	1076.0	1057.0	-1.0	1623.0	249.0	-1.0	596.0	189.0	-1.0	333.0	
73.218	894.0	-1.0	1363.0	445.0	-1.0	601.0	969.0	-1.0	1500.0	852.0	-1.0	1117.0	735.0	-1.0	1185.0	542.0	-1.0	702.0	411.0	-1.0	741.0	568.0	-1.0	822.0	473.0	-1.0	1019.0	710.0	-1.0	1196.0	561.0	-1.0	1195.0	553.0	-1.0	971.0	539.0	-1.0	1078.0	1058.0	-1.0	1626.0	251.0	-1.0	598.0	190.0	-1.0	334.0	
73.728	892.0	-1.0	1354.0	444.0	-1.0	599.0	966.0	-1.0	1493.0	852.0	-1.0	1114.0	734.0	-1.0	1179.0	540.0	-1.0	697.0	411.0	-1.0	737.0	567.0	-1.0	822.0	471.0	-1.0	1013.0	707.0	-1.0	1190.0	558.0	-1.0	1186.0	549.0	-1.0	959.0	538.0	-1.0	1075.0	1057.0	-1.0	1622.0	249.0	-1.0	596.0	190.0	-1.0	333.0	
74.238	893.0	-1.0	1355.0	446.0	-1.0	599.0	967.0	-1.0	1494.0	853.0	-1.0	1115.0	733.0	-1.0	1174.0	540.0	-1.0	696.0	410.0	-1.0	731.0	565.0	-1.0	814.0	471.0	-1.0	1007.0	703.0	-1.0	1177.0	558.0	-1.0	1177.0	548.0	-1.0	953.0	537.0	-1.0	1069.0	1054.0	-1.0	1614.0	249.0	-1.0	592.0	188.0	-1.0	329.0	
74.748	892.0	-1.0	1349.0	445.0	-1.0	597.0	966.0	-1.0	1488.0	852.0	-1.0	1111.0	731.0	-1.0	1167.0	539.0	-1.0	693.0	405.0	-1.0	721.0	556.0	-1.0	793.0	468.0	-1.0	999.0	694.0	-1.0	1152.0	556.0	-1.0	1172.0	549.0	-1.0	956.0	536.0	-1.0	1060.0	1053.0	-1.0	1607.0	247.0	-1.0	585.0	186.0	-1.0	324.0	
75.257	889.0	-1.0	1340.0	444.0	-1.0	594.0	963.0	-1.0	1478.0	849.0	-1.0	1104.0	728.0	-1.0	1159.0	538.0	-1.0	691.0	401.0	-1.0	711.0	547.0	-1.0	775.0	465.0	-1.0	991.0	686.0	-1.0	1133.0	556.0	-1.0	1170.0	551.0	-1.0	963.0	536.0	-1.0	1059.0	1052.0	-1.0	1608.0	247.0	-1.0	584.0	187.0	-1.0	324.0	
75.767	888.0	-1.0	1334.0	443.0	-1.0	592.0	961.0	-1.0	1471.0	849.0	-1.0	1101.0	727.0	-1.0	1157.0	539.0	-1.0	693.0	400.0	-1.0	706.0	545.0	-1.0	768.0	465.0	-1.0	989.0	686.0	-1.0	1131.0	557.0	-1.0	1172.0	554.0	-1.0	974.0	537.0	-1.0	1063.0	1056.0	-1.0	1619.0	247.0	-1.0	587.0	187.0	-1.0	327.0	
76.277	887.0	-1.0	1329.0	443.0	-1.0	591.0	960.0	-1.0	1464.0	850.0	-1.0	1101.0	727.0	-1.0	1157.0	541.0	-1.0	698.0	400.0	-1.0	707.0	545.0	-1.0	771.0	467.0	-1.0	995.0	690.0	-1.0	1140.0	558.0	-1.0	1177.0	560.0	-1.0	989.0	540.0	-1.0	1072.0	1062.0	-1.0	1637.0	248.0	-1.0	592.0	190.0	-1.0	331.0	
76.787	890.0	-1.0	1337.0	444.0	-1.0	594.0	962.0	-1.0	1469.0	853.0	-1.0	1109.0	729.0	-1.0	1162.0	545.0	-1.0	706.0	401.0	-1.0	711.0	549.0	-1.0	779.0	471.0	-1.0	1004.0	696.0	-1.0	1155.0	561.0	-1.0	1183.0	565.0	-1.0	1005.0	542.0	-1.0	1082.0	1070.0	-1.0	1658.0	250.0	-1.0	599.0	190.0	-1.0	333.0	
77.297	892.0	-1.0	1345.0	445.0	-1.0	597.0	964.0	-1.0	1475.0	856.0	-1.0	1116.0	732.0	-1.0	1170.0	549.0	-1.0	715.0	404.0	-1.0	717.0	553.0	-1.0	787.0	475.0	-1.0	1017.0	703.0	-1.0	1173.0	564.0	-1.0	1194.0	572.0	-1.0	1026.0	546.0	-1.0	1093.0	1078.0	-1.0	1680.0	253.0	-1.0	604.0	193.0	-1.0	337.0	
77.807	893.0	-1.0	1349.0	446.0	-1.0	599.0	965.0	-1.0	1477.0	859.0	-1.0	1120.0	733.0	-1.0	1177.0	553.0	-1.0	723.0	405.0	-1.0	723.0	557.0	-1.0	796.0	478.0	-1.0	1027.0	709.0	-1.0	1187.0	567.0	-1.0	1206.0	577.0	-1.0	1045.0	550.0	-1.0	1103.0	1085.0	-1.0	1700.0	255.0	-1.0	610.0	195.0	-1.0	342.0	
78.317	894.0	-1.0	1350.0	447.0	-1.0	599.0	965.0	-1.0	1478.0	861.0	-1.0	1123.0	735.0	-1.0	1182.0	555.0	-1.0	729.0	407.0	-1.0	727.0	560.0	-1.0	802.0	481.0	-1.0	1034.0	714.0	-1.0	1197.0	569.0	-1.0	1210.0	581.0	-1.0	1054.0	551.0	-1.0	1110.0	1088.0	-1.0	1709.0	256.0	-1.0	614.0	195.0	-1.0	345.0	
78.827	893.0	-1.0	1346.0	446.0	-1.0	598.0	964.0	-1.0	1473.0	861.0	-1.0	1121.0	736.0	-1.0	1185.0	556.0	-1.0	733.0	408.0	-1.0	728.0	563.0	-1.0	806.0	481.0	-1.0	1035.0	716.0	-1.0	1202.0	569.0	-1.0	1210.0	581.0	-1.0	1055.0	551.0	-1.0	1110.0	1088.0	-1.0	1707.0	256.0	-1.0	614.0	194.0	-1.0	343.0	
79.337	894.0	-1.0	1347.0	447.0	-1.0	599.0	966.0	-1.0	1475.0	862.0	-1.0	1123.0	737.0	-1.0	1185.0	557.0	-1.0	733.0	408.0	-1.0	728.0	563.0	-1.0	806.0	481.0	-1.0	1032.0	716.0	-1.0	1198.0	568.0	-1.0	1204.0	579.0	-1.0	1046.0	549.0	-1.0	1104.0	1084.0	-1.0	1696.0	255.0	-1.0	610.0	193.0	-1.0	338.0	
79.847	894.0	-1.0	1345.0	447.0	-1.0	598.0	966.0	-1.0	1474.0	862.0	-1.0	1122.0	737.0	-1.0	1185.0	558.0	-1.0	733.0	407.0	-1.0	725.0	562.0	-1.0	803.0	479.0	-1.0	1026.0	714.0	-1.0	1190.0	568.0	-1.0	1199.0	578.0	-1.0	1041.0	548.0	-1.0	1096.0	1080.0	-1.0	1683.0	254.0	-1.0	605.0	192.0	-1.0	334.0	
80.357	895.0	-1.0	1345.0	448.0	-1.0	599.0	967.0	-1.0	1474.0	864.0	-1.0	1122.0	738.0	-1.0	1187.0	559.0	-1.0	737.0	407.0	-1.0	723.0	560.0	-1.0	798.0	481.0	-1.0	1026.0	714.0	-1.0	1188.0	569.0	-1.0	1201.0	581.0	-1.0	1049.0	548.0	-1.0	1093.0	1080.0	-1.0	1678.0	254.0	-1.0	604.0	191.0	-1.0	333.0	
80.867	895.0	-1.0	1346.0	448.0	-1.0	601.0	967.0	-1.0	1474.0	864.0	-1.0	1122.0	738.0	-1.0	1189.0	559.0	-1.0	736.0	407.0	-1.0	724.0	560.0	-1.0	798.0	480.0	-1.0	1025.0	714.0	-1.0	1188.0	569.0	-1.0	1201.0	581.0	-1.0	1051.0	548.0	-1.0	1093.0	1079.0	-1.0	1678.0	254.0	-1.0	605.0	192.0	-1.0	333.0	
81.377	895.0	-1.0	1345.0	448.0	-1.0	600.0	966.0	-1.0	1471.0	864.0	-1.0	1122.0	738.0	-1.0	1189.0	556.0	-1.0	733.0	407.0	-1.0	724.0	562.0	-1.0	800.0	478.0	-1.0	1021.0	714.0	-1.0	1188.0	568.0	-1.0	1198.0	579.0	-1.0	1044.0	548.0	-1.0	1094.0	1079.0	-1.0	1677.0	254.0	-1.0	608.0	192.0	-1.0	332.0	
81.887	896.0	-1.0	1343.0	448.0	-1.0	600.0	966.0	-1.0	1467.0	865.0	-1.0	1122.0	738.0	-1.0	1189.0	556.0	-1.0	731.0	407.0	-1.0	725.0	563.0	-1.0	803.0	477.0	-1.0	1019.0	714.0	-1.0	1189.0	569.0	-1.0	1197.0	578.0	-1.0	1040.0	549.0	-1.0	1098.0	1080.0	-1.0	1682.0	255.0	-1.0	610.0	192.0	-1.0	333.0	
82.397	899.0	-1.0	1352.0	450.0	-1.0	604.0	968.0	-1.0	1474.0	868.0	-1.0	1129.0	740.0	-1.0	1195.0	557.0	-1.0	735.0	409.0	-1.0	730.0	565.0	-1.0	810.0	478.0	-1.0	1021.0	716.0	-1.0	1194.0	569.0	-1.0	1201.0	580.0	-1.0	1042.0	550.0	-1.0	1103.0	1084.0	-1.0	1693.0	256.0	-1.0	612.0	191.0	-1.0	333.0	
82.907	902.0	-1.0	1363.0	451.0	-1.0	609.0	970.0	-1.0	1482.0	870.0	-1.0	1138.0	742.0	-1.0	1204.0	560.0	-1.0	742.0	411.0	-1.0	736.0	569.0	-1.0	820.0	481.0	-1.0	1029.0	721.0	-1.0	1207.0	572.0	-1.0	1210.0	583.0	-1.0	1053.0	554.0	-1.0	1115.0	1090.0	-1.0	1713.0	258.0	-1.0	621.0	194.0	-1.0	340.0	
83.417	905.0	-1.0	1373.0	453.0	-1.0	614.0	972.0	-1.0	1491.0	876.0	-1.0	1149.0	745.0	-1.0	1214.0	563.0	-1.0	750.0	413.0	-1.0	744.0	574.0	-1.0	832.0	485.0	-1.0	1041.0	727.0	-1.0	1226.0	574.0	-1.0	1221.0	587.0	-1.0	1068.0	556.0	-1.0	1129.0	1100.0	-1.0	1737.0	260.0	-1.0	628.0	197.0	-1.0	347.0	
83.927	906.0	-1.0	1379.0	454.0	-1.0	616.0	974.0	-1.0	1496.0	878.0	-1.0	1155.0	748.0	-1.0	1224.0	566.0	-1.0	757.0	416.0	-1.0	753.0	580.0	-1.0	845.0	488.0	-1.0	1055.0	733.0	-1.0	1243.0	577.0	-1.0	1232.0	591.0	-1.0	1080.0	559.0	-1.0	1141.0	1105.0	-1.0	1754.0	262.0	-1.0	635.0	199.0	-1.0	353.0	
84.437	908.0	-1.0	1381.0	455.0	-1.0	617.0	976.0	-1.0	1499.0	881.0	-1.0	1159.0	750.0	-1.0	1232.0	569.0	-1.0	764.0	420.0	-1.0	760.0	584.0	-1.0	855.0	492.0	-1.0	1067.0	740.0	-1.0	1257.0	578.0	-1.0	1236.0	592.0	-1.0	1087.0	560.0	-1.0	1146.0	1108.0	-1.0	1763.0	263.0	-1.0	637.0	200.0	-1.0	355.0	
84.947	911.0	-1.0	1394.0	458.0	-1.0	623.0	979.0	-1.0	1512.0	884.0	-1.0	1166.0	753.0	-1.0	1242.0	570.0	-1.0	768.0	422.0	-1.0	769.0	589.0	-1.0	867.0	495.0	-1.0	1075.0	744.0	-1.0	1269.0	578.0	-1.0	1237.0	592.0	-1.0	1082.0	560.0	-1.0	1144.0	1108.0	-1.0	1761.0	262.0	-1.0	636.0	200.0	-1.0	354.0	
85.457	913.0	-1.0	1401.0	458.0	-1.0	625.0	982.0	-1.0	1522.0	884.0	-1.0	1169.0	755.0	-1.0	1248.0	571.0	-1.0	768.0	425.0	-1.0	773.0	591.0	-1.0	871.0	496.0	-1.0	1080.0	747.0	-1.0	1273.0	579.0	-1.0	1239.0	590.0	-1.0	1077.0	560.0	-1.0	1141.0	1106.0	-1.0	1753.0	263.0	-1.0	636.0	200.0	-1.0	354.0	
85.967	912.0	-1.0	1401.0	458.0	-1.0	625.0	982.0	-1.0	1526.0	883.0	-1.0	1166.0	756.0	-1.0	1249.0	570.0	-1.0	766.0	424.0	-1.0	773.0	591.0	-1.0	867.0	496.0	-1.0	1078.0	745.0	-1.0	1268.0	578.0	-1.0	1238.0	589.0	-1.0	1073.0	559.0	-1.0	1136.0	1103.0	-1.0	1741.0	263.0	-1.0	636.0	201.0	-1.0	353.0	
86.477	910.0	-1.0	1396.0	457.0	-1.0	623.0	981.0	-1.0	1523.0	881.0	-1.0	1161.0	755.0	-1.0	1247.0	571.0	-1.0	765.0	423.0	-1.0	770.0	587.0	-1.0	857.0	496.0	-1.0	1074.0	741.0	-1.0	1257.0	579.0	-1.0	1239.0	591.0	-1.0	1078.0	558.0	-1.0	1136.0	1101.0	-1.0	1740.0	263.0	-1.0	635.0	201.0	-1.0	356.0	
86.987	906.0	-1.0	1382.0	455.0	-1.0	618.0	977.0	-1.0	1510.0	876.0	-1.0	1150.0	753.0	-1.0	1240.0	570.0	-1.0	766.0	420.0	-1.0	760.0	576.0	-1.0	835.0	494.0	-1.0	1066.0	733.0	-1.0	1234.0	579.0	-1.0	1238.0	595.0	-1.0	1090.0	558.0	-1.0	1133.0	1103.0	-1.0	1740.0	263.0	-1.0	635.0	201.0	-1.0	356.0	
87.497	902.0	-1.0	1372.0	454.0	-1.0	614.0	973.0	-1.0	1501.0	872.0	-1.0	1142.0	749.0	-1.0	1229.0	571.0	-1.0	764.0	415.0	-1.0	744.0	563.0	-1.0	808.0	490.0	-1.0	1051.0	720.0	-1.0	1204.0	580.0	-1.0	1235.0	598.0	-1.0	1096.0	557.0	-1.0	1128.0	1100.0	-1.0	1732.0	262.0	-1.0	632.0	200.0	-1.0	354.0	
88.007	898.0	-1.0	1360.0	452.0	-1.0	611.0	970.0	-1.0	1488.0	867.0	-1.0	1133.0	746.0	-1.0	1219.0	569.0	-1.0	761.0	410.0	-1.0	728.0	552.0	-1.0	784.0	486.0	-1.0	1034.0	708.0	-1.0	1174.0	579.0	-1.0	1231.0	599.0	-1.0	1094.0	555.0	-1.0	1120.0	1095.0	-1.0	1719.0	263.0	-1.0	629.0	200.0	-1.0	349.0	
88.517	892.0	-1.0	1343.0	449.0	-1.0	605.0	964.0	-1.0	1471.0	860.0	-1.0	1120.0	741.0	-1.0	1205.0	566.0	-1.0	754.0	403.0	-1.0	711.0	541.0	-1.0	762.0	480.0	-1.0	1014.0	695.0	-1.0	1144.0	578.0	-1.0	1225.0	595.0	-1.0	1083.0	553.0	-1.0	1109.0	1088.0	-1.0	1703.0	262.0	-1.0	626.0	198.0	-1.0	346.0	
89.027	885.0	-1.0	1325.0	447.0	-1.0	599.0	956.0	-1.0	1451.0	852.0	-1.0	1104.0	736.0	-1.0	1189.0	562.0	-1.0	744.0	397.0	-1.0	693.0	530.0	-1.0	739.0	474.0	-1.0	994.0	681.0	-1.0	1113.0	577.0	-1.0	1217.0	590.0	-1.0	1071.0	549.0	-1.0	1097.0	1080.0	-1.0	1684.0	260.0	-1.0	620.0	196.0	-1.0	342.0	
89.537	878.0	-1.0	1304.0	443.0	-1.0	590.0	949.0	-1.0	1427.0	843.0	-1.0	1086.0	730.0	-1.0	1171.0	558.0	-1.0	735.0	389.0	-1.0	675.0	517.0	-1.0	715.0	467.0	-1.0	971.0	667.0	-1.0	1080.0	573.0	-1.0	1204.0	583.0	-1.0	1042.0	541.0	-1.0	1076.0	1064.0	-1.0	1648.0	259.0	-1.0	615.0	193.0	-1.0	334.0	
90.047	872.0	-1.0	1285.0	439.0	-1.0	582.0	941.0	-1.0	1404.0	835.0	-1.0	1070.0	725.0	-1.0	1152.0	551.0	-1.0	719.0	385.0	-1.0	659.0	509.0	-1.0	698.0	460.0	-1.0	947.0	653.0	-1.0	1048.0	569.0	-1.0	1186.0	569.0	-1.0	1003.0	535.0	-1.0	1057.0	1050.0	-1.0	1613.0	258.0	-1.0	607.0	189.0	-1.0	327.0	
90.557	871.0	-1.0	1277.0	441.0	-1.0	582.0	941.0	-1.0	1397.0	835.0	-1.0	1066.0	720.0	-1.0	1135.0	541.0	-1.0	698.0	382.0	-1.0	650.0	507.0	-1.0	692.0	450.0	-1.0	920.0	640.0	-1.0	1021.0	560.0	-1.0	1162.0	550.0	-1.0	954.0	527.0	-1.0	1037.0	1034.0	-1.0	1577.0	255.0	-1.0	600.0	186.0	-1.0	320.0	
91.067	870.0	-1.0	1274.0	444.0	-1.0	585.0	940.0	-1.0	1396.0	835.0	-1.0	1068.0	716.0	-1.0	1124.0	532.0	-1.0	679.0	381.0	-1.0	644.0	503.0	-1.0	683.0	442.0	-1.0	900.0	629.0	-1.0	994.0	554.0	-1.0	1142.0	534.0	-1.0	911.0	522.0	-1.0	1018.0	1020.0	-1.0	1544.0	253.0	-1.0	593.0	182.0	-1.0	312.0	
91.577	867.0	-1.0	1270.0	444.0	-1.0	587.0	937.0	-1.0	1393.0	832.0	-1.0	1066.0	713.0	-1.0	1113.0	525.0	-1.0	665.0	378.0	-1.0	637.0	496.0	-1.0	670.0	437.0	-1.0	886.0	616.0	-1.0	969.0	549.0	-1.0	1131.0	522.0	-1.0	885.0	517.0	-1.0	1004.0	1011.0	-1.0	1519.0	252.0	-1.0	587.0	179.0	-1.0	305.0	
92.087	863.0	-1.0	1260.0	442.0	-1.0	583.0	933.0	-1.0	1385.0	827.0	-1.0	1057.0	709.0	-1.0	1102.0	519.0	-1.0	653.0	374.0	-1.0	627.0	484.0	-1.0	648.0	432.0	-1.0	874.0	604.0	-1.0	943.0	546.0	-1.0	1120.0	515.0	-1.0	869.0	512.0	-1.0	993.0	1000.0	-1.0	1496.0	250.0	-1.0	580.0	177.0	-1.0	300.0	
92.597	858.0	-1.0	1247.0	439.0	-1.0	577.0	929.0	-1.0	1373.0	819.0	-1.0	1044.0	704.0	-1.0	1090.0	515.0	-1.0	643.0	371.0	-1.0	616.0	472.0	-1.0	625.0	428.0	-1.0	862.0	592.0	-1.0	916.0	543.0	-1.0	1109.0	510.0	-1.0	856.0	507.0	-1.0	978.0	989.0	-1.0	1472.0	248.0	-1.0	574.0	174.0	-1.0	295.0	
93.107	852.0	-1.0	1231.0	435.0	-1.0	569.0	924.0	-1.0	1356.0	809.0	-1.0	1026.0	700.0	-1.0	1076.0	511.0	-1.0	633.0	367.0	-1.0	603.0	460.0	-1.0	600.0	425.0	-1.0	849.0	579.0	-1.0	888.0	540.0	-1.0	1096.0	505.0	-1.0	844.0	503.0	-1.0	962.0	978.0	-1.0	1444.0	245.0	-1.0	566.0	171.0	-1.0	287.0	
93.617	846.0	-1.0	1212.0	430.0	-1.0	559.0	917.0	-1.0	1336.0	798.0	-1.0	1006.0	696.0	-1.0	1062.0	506.0	-1.0	624.0	362.0	-1.0	590.0	448.0	-1.0	578.0	421.0	-1.0	837.0	568.0	-1.0	863.0	538.0	-1.0	1086.0	501.0	-1.0	836.0	499.0	-1.0	948.0	968.0	-1.0	1422.0	242.0	-1.0	558.0	168.0	-1.0	281.0	
94.127	841.0	-1.0	1197.0	426.0	-1.0	551.0	912.0	-1.0	1322.0	791.0	-1.0	992.0	692.0	-1.0	1050.0	502.0	-1.0	615.0	360.0	-1.0	581.0	440.0	-1.0	562.0	417.0	-1.0	824.0	559.0	-1.0	846.0	534.0	-1.0	1073.0	497.0	-1.0	820.0	495.0	-1.0	939.0	959.0	-1.0	1402.0	240.0	-1.0	554.0	166.0	-1.0	276.0	
94.637	845.0	-1.0	1204.0	427.0	-1.0	552.0	916.0	-1.0	1331.0	794.0	-1.0	997.0	692.0	-1.0	1049.0	500.0	-1.0	610.0	363.0	-1.0	589.0	448.0	-1.0	578.0	416.0	-1.0	820.0	566.0	-1.0	860.0	531.0	-1.0	1067.0	491.0	-1.0	804.0	495.0	-1.0	940.0	956.0	-1.0	1399.0	239.0	-1.0	554.0	165.0	-1.0	276.0	
95.147	853.0	-1.0	1224.0	431.0	-1.0	560.0	924.0	-1.0	1353.0	803.0	-1.0	1015.0	697.0	-1.0	1061.0	502.0	-1.0	614.0	371.0	-1.0	609.0	468.0	-1.0	614.0	419.0	-1.0	830.0	585.0	-1.0	901.0	533.0	-1.0	1071.0	491.0	-1.0	804.0	498.0	-1.0	952.0	963.0	-1.0	1414.0	241.0	-1.0	561.0	166.0	-1.0	279.0	
95.657	864.0	-1.0	1256.0	437.0	-1.0	575.0	934.0	-1.0	1383.0	816.0	-1.0	1042.0	704.0	-1.0	1082.0	507.0	-1.0	624.0	382.0	-1.0	638.0	494.0	-1.0	669.0	426.0	-1.0	852.0	612.0	-1.0	963.0	535.0	-1.0	1087.0	494.0	-1.0	814.0	504.0	-1.0	974.0	975.0	-1.0	1445.0	244.0	-1.0	573.0	171.0	-1.0	287.0	
96.167	875.0	-1.0	1286.0	444.0	-1.0	591.0	944.0	-1.0	1412.0	832.0	-1.0	1072.0	712.0	-1.0	1106.0	514.0	-1.0	638.0	393.0	-1.0	668.0	522.0	-1.0	726.0	434.0	-1.0	880.0	639.0	-1.0	1029.0	540.0	-1.0	1106.0	500.0	-1.0	830.0	512.0	-1.0	1001.0	990.0	-1.0	1484.0	249.0	-1.0	589.0	176.0	-1.0	299.0	
96.677	886.0	-1.0	1314.0	451.0	-1.0	606.0	954.0	-1.0	1439.0	846.0	-1.0	1101.0	720.0	-1.0	1131.0	520.0	-1.0	654.0	404.0	-1.0	697.0	547.0	-1.0	776.0	445.0	-1.0	912.0	666.0	-1.0	1093.0	545.0	-1.0	1125.0	507.0	-1.0	852.0	519.0	-1.0	1028.0	1007.0	-1.0	1527.0	254.0	-1.0	605.0	180.0	-1.0	310.0	
97.187	891.0	-1.0	1330.0	456.0	-1.0	616.0	959.0	-1.0	1455.0	856.0	-1.0	1121.0	726.0	-1.0	1151.0	527.0	-1.0	669.0	412.0	-1.0	718.0	564.0	-1.0	810.0	456.0	-1.0	945.0	686.0	-1.0	1140.0	550.0	-1.0	1147.0	518.0	-1.0	884.0	525.0	-1.0	1050.0	1022.0	-1.0	1566.0	257.0	-1.0	614.0	184.0	-1.0	318.0	
97.697	893.0	-1.0	1337.0	457.0	-1.0	618.0	961.0	-1.0	1461.0	859.0	-1.0	1128.0	729.0	-1.0	1162.0	530.0	-1.0	677.0	416.0	-1.0	729.0	566.0	-1.0	815.0	462.0	-1.0	963.0	693.0	-1.0	1155.0	553.0	-1.0	1159.0	525.0	-1.0	903.0	529.0	-1.0	1061.0	1030.0	-1.0	1586.0	258.0	-1.0	619.0	186.0	-1.0	322.0	
98.207	894.0	-1.0	1338.0	457.0	-1.0	617.0	962.0	-1.0	1463.0	861.0	-1.0	1130.0	731.0	-1.0	1168.0	533.0	-1.0	683.0	419.0	-1.0	737.0	570.0	-1.0	822.0	465.0	-1.0	973.0	699.0	-1.0	1169.0	553.0	-1.0	1162.0	527.0	-1.0	904.0	531.0	-1.0	1067.0	1031.0	-1.0	1591.0	259.0	-1.0	622.0	188.0	-1.0	326.0	
98.717	903.0	-1.0	1354.0	462.0	-1.0	626.0	970.0	-1.0	1479.0	870.0	-1.0	1144.0	736.0	-1.0	1183.0	537.0	-1.0	691.0	426.0	-1.0	756.0	585.0	-1.0	856.0	469.0	-1.0	989.0	712.0	-1.0	1204.0	553.0	-1.0	1162.0	523.0	-1.0	895.0	532.0	-1.0	1070.0	1032.0	-1.0	1598.0	260.0	-1.0	626.0	189.0	-1.0	330.0	
99.227	913.0	-1.0	1387.0	469.0	-1.0	642.0	979.0	-1.0	1506.0	881.0	-1.0	1167.0	743.0	-1.0	1203.0	542.0	-1.0	702.0	435.0	-1.0	780.0	604.0	-1.0	899.0	475.0	-1.0	1010.0	731.0	-1.0	1249.0	554.0	-1.0	1167.0	523.0	-1.0	892.0	533.0	-1.0	1078.0	1037.0	-1.0	1609.0	261.0	-1.0	632.0	191.0	-1.0	335.0	
99.737	922.0	-1.0	1417.0	476.0	-1.0	660.0	986.0	-1.0	1532.0	891.0	-1.0	1189.0	750.0	-1.0	1226.0	548.0	-1.0	717.0	444.0	-1.0	806.0	623.0	-1.0	942.0	484.0	-1.0	1038.0	750.0	-1.0	1297.0	557.0	-1.0	1178.0	525.0	-1.0	899.0	536.0	-1.0	1089.0	1045.0	-1.0	1628.0	263.0	-1.0	639.0	194.0	-1.0	341.0	
100.247	930.0	-1.0	1442.0	481.0	-1.0	674.0	993.0	-1.0	1553.0	899.0	-1.0	1208.0	756.0	-1.0	1247.0	554.0	-1.0	732.0	452.0	-1.0	828.0	638.0	-1.0	975.0	493.0	-1.0	1070.0	769.0	-1.0	1346.0	561.0	-1.0	1196.0	531.0	-1.0	915.0	541.0	-1.0	1103.0	1054.0	-1.0	1653.0	266.0	-1.0	648.0	198.0	-1.0	349.0	
100.757	935.0	-1.0	1460.0	485.0	-1.0	684.0	998.0	-1.0	1568.0	906.0	-1.0	1225.0	760.0	-1.0	1264.0	560.0	-1.0	746.0	457.0	-1.0	845.0	649.0	-1.0	1002.0	502.0	-1.0	1097.0	785.0	-1.0	1390.0	566.0	-1.0	1215.0	538.0	-1.0	936.0	545.0	-1.0	1121.0	1065.0	-1.0	1682.0	270.0	-1.0	660.0	203.0	-1.0	358.0	
101.267	939.0	-1.0	1475.0	488.0	-1.0	692.0	1002.0	-1.0	1581.0	912.0	-1.0	1238.0	764.0	-1.0	1279.0	564.0	-1.0	757.0	462.0	-1.0	861.0	658.0	-1.0	1024.0	508.0	-1.0	1122.0	797.0	-1.0	1426.0	569.0	-1.0	1232.0	544.0	-1.0	954.0	550.0	-1.0	1142.0	1076.0	-1.0	1715.0	274.0	-1.0	674.0	208.0	-1.0	367.0	
101.777	942.0	-1.0	1486.0	490.0	-1.0	698.0	1005.0	-1.0	1591.0	917.0	-1.0	1251.0	769.0	-1.0	1291.0	567.0	-1.0	765.0	468.0	-1.0	875.0	667.0	-1.0	1045.0	513.0	-1.0	1137.0	805.0	-1.0	1451.0	571.0	-1.0	1241.0	544.0	-1.0	957.0	553.0	-1.0	1157.0	1084.0	-1.0	1738.0	278.0	-1.0	685.0	209.0	-1.0	375.0	
102.287	940.0	-1.0	1482.0	490.0	-1.0	698.0	1005.0	-1.0	1593.0	919.0	-1.0	1255.0	771.0	-1.0	1296.0	570.0	-1.0	770.0	471.0	-1.0	883.0	674.0	-1.0	1061.0	514.0	-1.0	1145.0	809.0	-1.0	1461.0	571.0	-1.0	1244.0	544.0	-1.0	958.0	555.0	-1.0	1163.0	1087.0	-1.0	1748.0	279.0	-1.0	689.0	210.0	-1.0	377.0	
102.797	938.0	-1.0	1476.0	488.0	-1.0	695.0	1004.0	-1.0	1589.0	917.0	-1.0	1254.0	771.0	-1.0	1298.0	569.0	-1.0	770.0	471.0	-1.0	886.0	678.0	-1.0	1067.0	515.0	-1.0	1145.0	808.0	-1.0	1460.0	572.0	-1.0	1245.0	543.0	-1.0	955.0	555.0	-1.0	1162.0	1087.0	-1.0	1749.0	279.0	-1.0	689.0	210.0	-1.0	376.0	
103.306	935.0	-1.0	1471.0	486.0	-1.0	690.0	1001.0	-1.0	1585.0	914.0	-1.0	1247.0	770.0	-1.0	1296.0	569.0	-1.0	770.0	470.0	-1.0	883.0	675.0	-1.0	1062.0	513.0	-1.0	1141.0	806.0	-1.0	1452.0	572.0	-1.0	1247.0	544.0	-1.0	956.0	554.0	-1.0	1159.0	1085.0	-1.0	1743.0	278.0	-1.0	687.0	208.0	-1.0	373.0	
103.817	929.0	-1.0	1456.0	482.0	-1.0	681.0	996.0	-1.0	1570.0	908.0	-1.0	1234.0	768.0	-1.0	1291.0	571.0	-1.0	776.0	466.0	-1.0	870.0	664.0	-1.0	1036.0	515.0	-1.0	1142.0	800.0	-1.0	1433.0	576.0	-1.0	1257.0	554.0	-1.0	984.0	556.0	-1.0	1157.0	1088.0	-1.0	1745.0	278.0	-1.0	682.0	207.0	-1.0	370.0	
104.326	927.0	-1.0	1446.0	481.0	-1.0	677.0	994.0	-1.0	1561.0	905.0	-1.0	1224.0	766.0	-1.0	1286.0	571.0	-1.0	775.0	462.0	-1.0	863.0	658.0	-1.0	1022.0	513.0	-1.0	1137.0	795.0	-1.0	1422.0	576.0	-1.0	1256.0	554.0	-1.0	986.0	555.0	-1.0	1152.0	1085.0	-1.0	1738.0	277.0	-1.0	679.0	207.0	-1.0	368.0	
104.837	930.0	-1.0	1450.0	484.0	-1.0	681.0	997.0	-1.0	1566.0	906.0	-1.0	1225.0	766.0	-1.0	1287.0	571.0	-1.0	773.0	463.0	-1.0	866.0	662.0	-1.0	1030.0	512.0	-1.0	1134.0	796.0	-1.0	1430.0	574.0	-1.0	1251.0	551.0	-1.0	976.0	553.0	-1.0	1150.0	1083.0	-1.0	1733.0	276.0	-1.0	678.0	206.0	-1.0	367.0	
105.346	934.0	-1.0	1466.0	487.0	-1.0	689.0	1000.0	-1.0	1580.0	910.0	-1.0	1235.0	769.0	-1.0	1296.0	572.0	-1.0	776.0	466.0	-1.0	875.0	666.0	-1.0	1045.0	512.0	-1.0	1139.0	802.0	-1.0	1447.0	574.0	-1.0	1252.0	550.0	-1.0	974.0	554.0	-1.0	1152.0	1085.0	-1.0	1738.0	276.0	-1.0	679.0	206.0	-1.0	369.0	
105.856	939.0	-1.0	1486.0	490.0	-1.0	700.0	1004.0	-1.0	1595.0	915.0	-1.0	1249.0	772.0	-1.0	1308.0	574.0	-1.0	782.0	470.0	-1.0	889.0	672.0	-1.0	1064.0	514.0	-1.0	1149.0	808.0	-1.0	1464.0	576.0	-1.0	1255.0	549.0	-1.0	970.0	556.0	-1.0	1156.0	1088.0	-1.0	1746.0	278.0	-1.0	682.0	207.0	-1.0	371.0	
106.366	943.0	-1.0	1500.0	493.0	-1.0	707.0	1008.0	-1.0	1609.0	921.0	-1.0	1263.0	776.0	-1.0	1322.0	576.0	-1.0	788.0	475.0	-1.0	902.0	680.0	-1.0	1087.0	517.0	-1.0	1159.0	815.0	-1.0	1485.0	578.0	-1.0	1262.0	551.0	-1.0	973.0	558.0	-1.0	1164.0	1094.0	-1.0	1762.0	281.0	-1.0	688.0	209.0	-1.0	374.0	
106.876	945.0	-1.0	1508.0	496.0	-1.0	713.0	1010.0	-1.0	1618.0	926.0	-1.0	1275.0	779.0	-1.0	1334.0	578.0	-1.0	794.0	478.0	-1.0	914.0	688.0	-1.0	1106.0	519.0	-1.0	1171.0	821.0	-1.0	1504.0	578.0	-1.0	1270.0	552.0	-1.0	980.0	561.0	-1.0	1177.0	1103.0	-1.0	1784.0	283.0	-1.0	697.0	212.0	-1.0	380.0	
107.386	947.0	-1.0	1516.0	497.0	-1.0	718.0	1012.0	-1.0	1625.0	931.0	-1.0	1285.0	781.0	-1.0	1343.0	580.0	-1.0	799.0	481.0	-1.0	924.0	694.0	-1.0	1121.0	521.0	-1.0	1180.0	825.0	-1.0	1519.0	579.0	-1.0	1276.0	554.0	-1.0	986.0	563.0	-1.0	1189.0	1111.0	-1.0	1806.0	284.0	-1.0	704.0	214.0	-1.0	386.0	
107.896	948.0	-1.0	1523.0	499.0	-1.0	722.0	1014.0	-1.0	1631.0	933.0	-1.0	1293.0	783.0	-1.0	1350.0	582.0	-1.0	804.0	484.0	-1.0	931.0	698.0	-1.0	1132.0	523.0	-1.0	1185.0	827.0	-1.0	1525.0	580.0	-1.0	1281.0	555.0	-1.0	989.0	564.0	-1.0	1198.0	1116.0	-1.0	1823.0	284.0	-1.0	709.0	214.0	-1.0	391.0	
108.406	945.0	-1.0	1519.0	499.0	-1.0	723.0	1014.0	-1.0	1634.0	935.0	-1.0	1300.0	784.0	-1.0	1354.0	582.0	-1.0	806.0	486.0	-1.0	936.0	700.0	-1.0	1139.0	523.0	-1.0	1187.0	826.0	-1.0	1526.0	580.0	-1.0	1284.0	556.0	-1.0	990.0	565.0	-1.0	1203.0	1119.0	-1.0	1833.0	285.0	-1.0	711.0	215.0	-1.0	393.0	
108.916	943.0	-1.0	1513.0	499.0	-1.0	723.0	1013.0	-1.0	1634.0	934.0	-1.0	1301.0	784.0	-1.0	1356.0	582.0	-1.0	806.0	485.0	-1.0	937.0	701.0	-1.0	1141.0	523.0	-1.0	1188.0	825.0	-1.0	1525.0	580.0	-1.0	1286.0	556.0	-1.0	993.0	565.0	-1.0	1206.0	1122.0	-1.0	1839.0	284.0	-1.0	712.0	214.0	-1.0	394.0	
109.426	940.0	-1.0	1505.0	498.0	-1.0	719.0	1012.0	-1.0	1630.0	934.0	-1.0	1298.0	784.0	-1.0	1355.0	581.0	-1.0	806.0	486.0	-1.0	936.0	700.0	-1.0	1139.0	522.0	-1.0	1189.0	824.0	-1.0	1522.0	580.0	-1.0	1288.0	555.0	-1.0	993.0	565.0	-1.0	1208.0	1121.0	-1.0	1841.0	284.0	-1.0	713.0	215.0	-1.0	396.0	
109.936	942.0	-1.0	1502.0	498.0	-1.0	718.0	1013.0	-1.0	1629.0	935.0	-1.0	1297.0	783.0	-1.0	1352.0	581.0	-1.0	805.0	485.0	-1.0	934.0	698.0	-1.0	1134.0	522.0	-1.0	1187.0	821.0	-1.0	1517.0	580.0	-1.0	1287.0	555.0	-1.0	993.0	566.0	-1.0	1207.0	1121.0	-1.0	1840.0	284.0	-1.0	712.0	214.0	-1.0	395.0	
110.446	943.0	-1.0	1510.0	499.0	-1.0	722.0	1014.0	-1.0	1636.0	936.0	-1.0	1299.0	783.0	-1.0	1352.0	580.0	-1.0	804.0	485.0	-1.0	932.0	696.0	-1.0	1129.0	521.0	-1.0	1184.0	820.0	-1.0	1512.0	580.0	-1.0	1285.0	555.0	-1.0	991.0	565.0	-1.0	1205.0	1121.0	-1.0	1836.0	283.0	-1.0	711.0	213.0	-1.0	395.0	
110.956	944.0	-1.0	1517.0	500.0	-1.0	724.0	1015.0	-1.0	1640.0	934.0	-1.0	1300.0	783.0	-1.0	1353.0	580.0	-1.0	804.0	485.0	-1.0	931.0	694.0	-1.0	1125.0	520.0	-1.0	1183.0	819.0	-1.0	1509.0	581.0	-1.0	1288.0	557.0	-1.0	993.0	565.0	-1.0	1202.0	1119.0	-1.0	1834.0	283.0	-1.0	708.0	213.0	-1.0	393.0	
111.466	944.0	-1.0	1518.0	499.0	-1.0	724.0	1014.0	-1.0	1641.0	932.0	-1.0	1297.0	783.0	-1.0	1354.0	580.0	-1.0	804.0	484.0	-1.0	931.0	692.0	-1.0	1121.0	520.0	-1.0	1183.0	820.0	-1.0	1510.0	582.0	-1.0	1291.0	558.0	-1.0	998.0	565.0	-1.0	1203.0	1120.0	-1.0	1836.0	284.0	-1.0	708.0	215.0	-1.0	393.0	
111.976	942.0	-1.0	1514.0	499.0	-1.0	722.0	1013.0	-1.0	1639.0	931.0	-1.0	1294.0	782.0	-1.0	1352.0	579.0	-1.0	804.0	482.0	-1.0	928.0	690.0	-1.0	1116.0	518.0	-1.0	1179.0	817.0	-1.0	1508.0	582.0	-1.0	1293.0	559.0	-1.0	1002.0	567.0	-1.0	1205.0	1122.0	-1.0	1843.0	284.0	-1.0	711.0	215.0	-1.0	396.0	
112.486	940.0	-1.0	1510.0	497.0	-1.0	719.0	1012.0	-1.0	1635.0	929.0	-1.0	1290.0	781.0	-1.0	1350.0	579.0	-1.0	802.0	481.0	-1.0	924.0	687.0	-1.0	1111.0	517.0	-1.0	1173.0	815.0	-1.0	1502.0	581.0	-1.0	1293.0	560.0	-1.0	1004.0	566.0	-1.0	1208.0	1124.0	-1.0	1849.0	284.0	-1.0	714.0	215.0	-1.0	398.0	
112.996	937.0	-1.0	1502.0	495.0	-1.0	715.0	1009.0	-1.0	1628.0	926.0	-1.0	1286.0	779.0	-1.0	1346.0	578.0	-1.0	802.0	479.0	-1.0	919.0	685.0	-1.0	1107.0	514.0	-1.0	1167.0	812.0	-1.0	1497.0	581.0	-1.0	1292.0	559.0	-1.0	1006.0	566.0	-1.0	1209.0	1124.0	-1.0	1854.0	283.0	-1.0	712.0	215.0	-1.0	397.0	
113.506	932.0	-1.0	1489.0	493.0	-1.0	709.0	1006.0	-1.0	1617.0	924.0	-1.0	1280.0	778.0	-1.0	1341.0	578.0	-1.0	800.0	476.0	-1.0	914.0	683.0	-1.0	1102.0	512.0	-1.0	1159.0	810.0	-1.0	1492.0	580.0	-1.0	1291.0	560.0	-1.0	1009.0	566.0	-1.0	1209.0	1125.0	-1.0	1858.0	282.0	-1.0	710.0	214.0	-1.0	396.0	
114.016	931.0	-1.0	1478.0	492.0	-1.0	704.0	1005.0	-1.0	1609.0	923.0	-1.0	1277.0	776.0	-1.0	1335.0	577.0	-1.0	800.0	475.0	-1.0	907.0	680.0	-1.0	1098.0	509.0	-1.0	1152.0	807.0	-1.0	1485.0	579.0	-1.0	1287.0	560.0	-1.0	1011.0	566.0	-1.0	1208.0	1126.0	-1.0	1863.0	280.0	-1.0	707.0	212.0	-1.0	393.0	
114.526	930.0	-1.0	1477.0	491.0	-1.0	703.0	1004.0	-1.0	1608.0	923.0	-1.0	1278.0	775.0	-1.0	1331.0	577.0	-1.0	800.0	473.0	-1.0	902.0	679.0	-1.0	1094.0	508.0	-1.0	1145.0	804.0	-1.0	1480.0	578.0	-1.0	1284.0	560.0	-1.0	1011.0	566.0	-1.0	1207.0	1125.0	-1.0	1865.0	280.0	-1.0	702.0	210.0	-1.0	391.0	
115.036	929.0	-1.0	1477.0	491.0	-1.0	703.0	1003.0	-1.0	1607.0	923.0	-1.0	1279.0	774.0	-1.0	1329.0	577.0	-1.0	801.0	472.0	-1.0	897.0	676.0	-1.0	1091.0	506.0	-1.0	1140.0	803.0	-1.0	1476.0	578.0	-1.0	1282.0	560.0	-1.0	1013.0	565.0	-1.0	1203.0	1125.0	-1.0	1865.0	278.0	-1.0	698.0	210.0	-1.0	387.0	
115.546	927.0	-1.0	1472.0	490.0	-1.0	700.0	1002.0	-1.0	1602.0	921.0	-1.0	1277.0	773.0	-1.0	1327.0	577.0	-1.0	801.0	470.0	-1.0	894.0	674.0	-1.0	1087.0	505.0	-1.0	1137.0	801.0	-1.0	1472.0	578.0	-1.0	1282.0	561.0	-1.0	1015.0	565.0	-1.0	1203.0	1125.0	-1.0	1866.0	278.0	-1.0	698.0	210.0	-1.0	387.0	
116.056	925.0	-1.0	1465.0	488.0	-1.0	697.0	1000.0	-1.0	1595.0	917.0	-1.0	1271.0	772.0	-1.0	1323.0	576.0	-1.0	799.0	468.0	-1.0	889.0	672.0	-1.0	1082.0	504.0	-1.0	1134.0	799.0	-1.0	1467.0	576.0	-1.0	1278.0	561.0	-1.0	1013.0	565.0	-1.0	1199.0	1123.0	-1.0	1860.0	277.0	-1.0	696.0	210.0	-1.0	386.0	
116.566	921.0	-1.0	1453.0	486.0	-1.0	691.0	996.0	-1.0	1585.0	912.0	-1.0	1260.0	770.0	-1.0	1317.0	574.0	-1.0	795.0	467.0	-1.0	884.0	669.0	-1.0	1075.0	503.0	-1.0	1131.0	795.0	-1.0	1458.0	575.0	-1.0	1272.0	558.0	-1.0	1007.0	562.0	-1.0	1190.0	1118.0	-1.0	1844.0	276.0	-1.0	690.0	208.0	-1.0	382.0	
117.076	921.0	-1.0	1455.0	486.0	-1.0	692.0	997.0	-1.0	1586.0	909.0	-1.0	1255.0	769.0	-1.0	1315.0	573.0	-1.0	792.0	466.0	-1.0	882.0	666.0	-1.0	1068.0	503.0	-1.0	1131.0	793.0	-1.0	1450.0	575.0	-1.0	1270.0	557.0	-1.0	1002.0	560.0	-1.0	1179.0	1112.0	-1.0	1827.0	274.0	-1.0	685.0	207.0	-1.0	378.0	
117.586	921.0	-1.0	1454.0	485.0	-1.0	690.0	997.0	-1.0	1585.0	907.0	-1.0	1249.0	768.0	-1.0	1313.0	572.0	-1.0	790.0	466.0	-1.0	881.0	663.0	-1.0	1061.0	503.0	-1.0	1130.0	792.0	-1.0	1446.0	574.0	-1.0	1267.0	557.0	-1.0	998.0	559.0	-1.0	1174.0	1108.0	-1.0	1817.0	273.0	-1.0	683.0	206.0	-1.0	378.0	
118.096	922.0	-1.0	1450.0	487.0	-1.0	689.0	997.0	-1.0	1582.0	907.0	-1.0	1245.0	768.0	-1.0	1310.0	572.0	-1.0	787.0	466.0	-1.0	880.0	662.0	-1.0	1058.0	503.0	-1.0	1131.0	792.0	-1.0	1445.0	574.0	-1.0	1266.0	557.0	-1.0	999.0	559.0	-1.0	1173.0	1106.0	-1.0	1813.0	273.0	-1.0	683.0	206.0	-1.0	378.0	
118.606	924.0	-1.0	1455.0	487.0	-1.0	692.0	999.0	-1.0	1587.0	908.0	-1.0	1248.0	769.0	-1.0	1313.0	572.0	-1.0	789.0	466.0	-1.0	883.0	663.0	-1.0	1059.0	505.0	-1.0	1138.0	794.0	-1.0	1453.0	576.0	-1.0	1272.0	559.0	-1.0	1006.0	560.0	-1.0	1180.0	1108.0	-1.0	1819.0	274.0	-1.0	689.0	207.0	-1.0	383.0	
119.116	924.0	-1.0	1463.0	488.0	-1.0	697.0	1000.0	-1.0	1593.0	909.0	-1.0	1255.0	770.0	-1.0	1318.0	573.0	-1.0	793.0	468.0	-1.0	888.0	664.0	-1.0	1064.0	507.0	-1.0	1144.0	798.0	-1.0	1463.0	577.0	-1.0	1279.0	561.0	-1.0	1014.0	562.0	-1.0	1187.0	1112.0	-1.0	1830.0	275.0	-1.0	694.0	208.0	-1.0	387.0	
119.626	929.0	-1.0	1477.0	491.0	-1.0	703.0	1003.0	-1.0	1603.0	914.0	-1.0	1267.0	772.0	-1.0	1323.0	575.0	-1.0	797.0	470.0	-1.0	894.0	668.0	-1.0	1072.0	510.0	-1.0	1150.0	802.0	-1.0	1474.0	578.0	-1.0	1283.0	563.0	-1.0	1020.0	564.0	-1.0	1194.0	1114.0	-1.0	1841.0	276.0	-1.0	698.0	210.0	-1.0	390.0	
120.136	931.0	-1.0	1485.0	493.0	-1.0	708.0	1005.0	-1.0	1611.0	917.0	-1.0	1276.0	774.0	-1.0	1330.0	577.0	-1.0	803.0	472.0	-1.0	900.0	672.0	-1.0	1080.0	511.0	-1.0	1158.0	806.0	-1.0	1487.0	580.0	-1.0	1291.0	566.0	-1.0	1031.0	566.0	-1.0	1206.0	1119.0	-1.0	1859.0	278.0	-1.0	705.0	211.0	-1.0	395.0	
120.646	931.0	-1.0	1490.0	493.0	-1.0	711.0	1005.0	-1.0	1615.0	917.0	-1.0	1282.0	775.0	-1.0	1336.0	578.0	-1.0	808.0	473.0	-1.0	905.0	674.0	-1.0	1089.0	513.0	-1.0	1163.0	809.0	-1.0	1497.0	581.0	-1.0	1299.0	568.0	-1.0	1037.0	568.0	-1.0	1213.0	1122.0	-1.0	1870.0	279.0	-1.0	709.0	212.0	-1.0	400.0	
121.156	929.0	-1.0	1485.0	493.0	-1.0	710.0	1004.0	-1.0	1612.0	918.0	-1.0	1282.0	776.0	-1.0	1338.0	580.0	-1.0	811.0	474.0	-1.0	908.0	676.0	-1.0	1093.0	513.0	-1.0	1165.0	810.0	-1.0	1500.0	581.0	-1.0	1300.0	567.0	-1.0	1038.0	568.0	-1.0	1214.0	1122.0	-1.0	1873.0	279.0	-1.0	709.0	212.0	-1.0	400.0	
121.666	930.0	-1.0	1489.0	492.0	-1.0	711.0	1005.0	-1.0	1615.0	918.0	-1.0	1284.0	777.0	-1.0	1342.0	580.0	-1.0	813.0	474.0	-1.0	911.0	676.0	-1.0	1096.0	513.0	-1.0	1167.0	810.0	-1.0	1501.0	581.0	-1.0	1301.0	568.0	-1.0	1037.0	567.0	-1.0	1212.0	1121.0	-1.0	1868.0	277.0	-1.0	706.0	211.0	-1.0	396.0	
122.176	929.0	-1.0	1490.0	492.0	-1.0	711.0	1004.0	-1.0	1616.0	915.0	-1.0	1282.0	776.0	-1.0	1343.0	580.0	-1.0	813.0	474.0	-1.0	911.0	676.0	-1.0	1094.0	512.0	-1.0	1165.0	809.0	-1.0	1497.0	581.0	-1.0	1300.0	566.0	-1.0	1034.0	566.0	-1.0	1208.0	1118.0	-1.0	1863.0	276.0	-1.0	705.0	211.0	-1.0	395.0	
122.686	927.0	-1.0	1487.0	491.0	-1.0	708.0	1002.0	-1.0	1613.0	912.0	-1.0	1276.0	776.0	-1.0	1340.0	579.0	-1.0	811.0	473.0	-1.0	907.0	673.0	-1.0	1090.0	510.0	-1.0	1159.0	805.0	-1.0	1489.0	579.0	-1.0	1295.0	564.0	-1.0	1029.0	565.0	-1.0	1203.0	1114.0	-1.0	1852.0	276.0	-1.0	702.0	209.0	-1.0	394.0	
123.196	923.0	-1.0	1475.0	488.0	-1.0	702.0	999.0	-1.0	1602.0	907.0	-1.0	1265.0	774.0	-1.0	1335.0	577.0	-1.0	806.0	470.0	-1.0	901.0	670.0	-1.0	1083.0	508.0	-1.0	1151.0	800.0	-1.0	1478.0	578.0	-1.0	1289.0	561.0	-1.0	1022.0	563.0	-1.0	1196.0	1108.0	-1.0	1839.0	274.0	-1.0	696.0	208.0	-1.0	389.0	
123.706	922.0	-1.0	1474.0	487.0	-1.0	700.0	998.0	-1.0	1600.0	904.0	-1.0	1260.0	772.0	-1.0	1331.0	575.0	-1.0	804.0	469.0	-1.0	897.0	666.0	-1.0	1076.0	505.0	-1.0	1143.0	796.0	-1.0	1466.0	576.0	-1.0	1283.0	559.0	-1.0	1015.0	562.0	-1.0	1190.0	1104.0	-1.0	1826.0	272.0	-1.0	690.0	206.0	-1.0	385.0	
124.216	919.0	-1.0	1468.0	486.0	-1.0	696.0	996.0	-1.0	1595.0	902.0	-1.0	1255.0	770.0	-1.0	1326.0	574.0	-1.0	800.0	466.0	-1.0	892.0	663.0	-1.0	1068.0	502.0	-1.0	1134.0	791.0	-1.0	1455.0	574.0	-1.0	1279.0	558.0	-1.0	1010.0	561.0	-1.0	1187.0	1102.0	-1.0	1821.0	271.0	-1.0	688.0	205.0	-1.0	382.0	
124.726	921.0	-1.0	1473.0	486.0	-1.0	698.0	997.0	-1.0	1598.0	902.0	-1.0	1258.0	769.0	-1.0	1325.0	573.0	-1.0	800.0	464.0	-1.0	888.0	660.0	-1.0	1064.0	500.0	-1.0	1131.0	788.0	-1.0	1448.0	574.0	-1.0	1276.0	556.0	-1.0	1008.0	561.0	-1.0	1187.0	1101.0	-1.0	1822.0	271.0	-1.0	686.0	204.0	-1.0	381.0	
125.226	920.0	-1.0	1472.0	486.0	-1.0	698.0	995.0	-1.0	1596.0	902.0	-1.0	1259.0	768.0	-1.0	1323.0	572.0	-1.0	800.0	463.0	-1.0	886.0	659.0	-1.0	1062.0	499.0	-1.0	1129.0	787.0	-1.0	1448.0	574.0	-1.0	1276.0	557.0	-1.0	1010.0	562.0	-1.0	1191.0	1103.0	-1.0	1829.0	270.0	-1.0	687.0	205.0	-1.0	383.0	
125.725	921.0	-1.0	1467.0	487.0	-1.0	697.0	996.0	-1.0	1593.0	905.0	-1.0	1261.0	767.0	-1.0	1321.0	572.0	-1.0	800.0	461.0	-1.0	885.0	658.0	-1.0	1062.0	499.0	-1.0	1131.0	788.0	-1.0	1451.0	573.0	-1.0	1275.0	556.0	-1.0	1012.0	563.0	-1.0	1195.0	1106.0	-1.0	1839.0	270.0	-1.0	689.0	204.0	-1.0	384.0	
126.224	921.0	-1.0	1467.0	487.0	-1.0	698.0	996.0	-1.0	1594.0	905.0	-1.0	1263.0	767.0	-1.0	1322.0	572.0	-1.0	803.0	462.0	-1.0	886.0	659.0	-1.0	1066.0	500.0	-1.0	1136.0	790.0	-1.0	1459.0	573.0	-1.0	1278.0	557.0	-1.0	1017.0	564.0	-1.0	1201.0	1109.0	-1.0	1850.0	271.0	-1.0	692.0	205.0	-1.0	388.0	
126.723	919.0	-1.0	1466.0	486.0	-1.0	697.0	995.0	-1.0	1593.0	905.0	-1.0	1264.0	767.0	-1.0	1324.0	573.0	-1.0	806.0	463.0	-1.0	890.0	660.0	-1.0	1072.0	502.0	-1.0	1144.0	792.0	-1.0	1469.0	572.0	-1.0	1280.0	558.0	-1.0	1020.0	565.0	-1.0	1203.0	1110.0	-1.0	1853.0	271.0	-1.0	692.0	206.0	-1.0	389.0	
127.223	920.0	-1.0	1474.0	487.0	-1.0	700.0	996.0	-1.0	1600.0	905.0	-1.0	1269.0	768.0	-1.0	1329.0	574.0	-1.0	810.0	463.0	-1.0	897.0	662.0	-1.0	1078.0	504.0	-1.0	1151.0	795.0	-1.0	1476.0	574.0	-1.0	1281.0	558.0	-1.0	1019.0	564.0	-1.0	1201.0	1109.0	-1.0	1850.0	270.0	-1.0	688.0	205.0	-1.0	386.0	
127.722	921.0	-1.0	1476.0	487.0	-1.0	701.0	997.0	-1.0	1602.0	905.0	-1.0	1270.0	768.0	-1.0	1333.0	575.0	-1.0	812.0	464.0	-1.0	901.0	664.0	-1.0	1085.0	506.0	-1.0	1159.0	797.0	-1.0	1483.0	573.0	-1.0	1281.0	558.0	-1.0	1019.0	564.0	-1.0	1200.0	1108.0	-1.0	1848.0	270.0	-1.0	688.0	206.0	-1.0	386.0	
128.221	919.0	-1.0	1471.0	487.0	-1.0	698.0	995.0	-1.0	1598.0	903.0	-1.0	1265.0	769.0	-1.0	1333.0	575.0	-1.0	813.0	465.0	-1.0	903.0	665.0	-1.0	1089.0	507.0	-1.0	1164.0	799.0	-1.0	1489.0	572.0	-1.0	1280.0	557.0	-1.0	1018.0	563.0	-1.0	1198.0	1106.0	-1.0	1843.0	269.0	-1.0	687.0	206.0	-1.0	385.0	
128.720	920.0	-1.0	1477.0	487.0	-1.0	700.0	996.0	-1.0	1602.0	903.0	-1.0	1267.0	769.0	-1.0	1338.0	576.0	-1.0	816.0	466.0	-1.0	908.0	666.0	-1.0	1095.0	508.0	-1.0	1168.0	800.0	-1.0	1493.0	573.0	-1.0	1282.0	557.0	-1.0	1018.0	563.0	-1.0	1195.0	1104.0	-1.0	1837.0	269.0	-1.0	683.0	204.0	-1.0	382.0	
129.220	920.0	-1.0	1477.0	488.0	-1.0	701.0	997.0	-1.0	1602.0	903.0	-1.0	1266.0	769.0	-1.0	1339.0	576.0	-1.0	816.0	465.0	-1.0	911.0	667.0	-1.0	1097.0	508.0	-1.0	1171.0	801.0	-1.0	1496.0	573.0	-1.0	1281.0	557.0	-1.0	1018.0	564.0	-1.0	1196.0	1105.0	-1.0	1838.0	269.0	-1.0	684.0	204.0	-1.0	383.0	
129.719	918.0	-1.0	1472.0	486.0	-1.0	699.0	994.0	-1.0	1598.0	901.0	-1.0	1262.0	769.0	-1.0	1339.0	575.0	-1.0	816.0	465.0	-1.0	911.0	667.0	-1.0	1098.0	507.0	-1.0	1168.0	800.0	-1.0	1494.0	573.0	-1.0	1281.0	556.0	-1.0	1017.0	563.0	-1.0	1197.0	1104.0	-1.0	1839.0	268.0	-1.0	685.0	204.0	-1.0	383.0	
130.218	916.0	-1.0	1463.0	485.0	-1.0	695.0	993.0	-1.0	1590.0	901.0	-1.0	1258.0	768.0	-1.0	1335.0	574.0	-1.0	815.0	464.0	-1.0	907.0	665.0	-1.0	1096.0	505.0	-1.0	1164.0	798.0	-1.0	1489.0	571.0	-1.0	1277.0	555.0	-1.0	1015.0	563.0	-1.0	1197.0	1104.0	-1.0	1839.0	268.0	-1.0	684.0	204.0	-1.0	381.0	
130.718	915.0	-1.0	1461.0	485.0	-1.0	694.0	992.0	-1.0	1588.0	900.0	-1.0	1256.0	767.0	-1.0	1334.0	574.0	-1.0	813.0	462.0	-1.0	906.0	663.0	-1.0	1092.0	503.0	-1.0	1158.0	795.0	-1.0	1480.0	571.0	-1.0	1274.0	555.0	-1.0	1012.0	563.0	-1.0	1196.0	1103.0	-1.0	1839.0	268.0	-1.0	681.0	202.0	-1.0	380.0	
131.217	913.0	-1.0	1456.0	483.0	-1.0	691.0	990.0	-1.0	1583.0	897.0	-1.0	1253.0	765.0	-1.0	1330.0	572.0	-1.0	811.0	460.0	-1.0	900.0	659.0	-1.0	1086.0	501.0	-1.0	1150.0	791.0	-1.0	1469.0	570.0	-1.0	1271.0	554.0	-1.0	1012.0	563.0	-1.0	1197.0	1104.0	-1.0	1841.0	268.0	-1.0	682.0	203.0	-1.0	379.0	
131.716	909.0	-1.0	1446.0	481.0	-1.0	686.0	986.0	-1.0	1573.0	894.0	-1.0	1246.0	763.0	-1.0	1323.0	571.0	-1.0	807.0	458.0	-1.0	892.0	656.0	-1.0	1077.0	497.0	-1.0	1141.0	786.0	-1.0	1458.0	569.0	-1.0	1267.0	552.0	-1.0	1010.0	563.0	-1.0	1196.0	1104.0	-1.0	1840.0	267.0	-1.0	680.0	202.0	-1.0	377.0	
132.215	908.0	-1.0	1444.0	480.0	-1.0	686.0	985.0	-1.0	1571.0	893.0	-1.0	1245.0	761.0	-1.0	1317.0	569.0	-1.0	804.0	456.0	-1.0	885.0	652.0	-1.0	1069.0	495.0	-1.0	1133.0	781.0	-1.0	1447.0	568.0	-1.0	1261.0	550.0	-1.0	1004.0	562.0	-1.0	1192.0	1101.0	-1.0	1835.0	266.0	-1.0	676.0	201.0	-1.0	373.0	
132.715	906.0	-1.0	1439.0	479.0	-1.0	682.0	984.0	-1.0	1566.0	891.0	-1.0	1242.0	760.0	-1.0	1313.0	569.0	-1.0	803.0	453.0	-1.0	881.0	649.0	-1.0	1065.0	494.0	-1.0	1129.0	778.0	-1.0	1442.0	567.0	-1.0	1261.0	550.0	-1.0	1005.0	561.0	-1.0	1191.0	1100.0	-1.0	1836.0	266.0	-1.0	675.0	200.0	-1.0	373.0	
133.214	903.0	-1.0	1432.0	477.0	-1.0	678.0	981.0	-1.0	1559.0	889.0	-1.0	1239.0	759.0	-1.0	1312.0	568.0	-1.0	803.0	452.0	-1.0	879.0	648.0	-1.0	1062.0	492.0	-1.0	1127.0	777.0	-1.0	1443.0	565.0	-1.0	1259.0	550.0	-1.0	1005.0	561.0	-1.0	1192.0	1101.0	-1.0	1834.0	265.0	-1.0	674.0	201.0	-1.0	373.0	
133.713	904.0	-1.0	1434.0	478.0	-1.0	680.0	982.0	-1.0	1561.0	891.0	-1.0	1241.0	759.0	-1.0	1316.0	569.0	-1.0	805.0	452.0	-1.0	881.0	649.0	-1.0	1065.0	493.0	-1.0	1132.0	779.0	-1.0	1448.0	566.0	-1.0	1262.0	551.0	-1.0	1009.0	562.0	-1.0	1195.0	1102.0	-1.0	1839.0	266.0	-1.0	677.0	202.0	-1.0	375.0	
134.213	905.0	-1.0	1436.0	478.0	-1.0	680.0	983.0	-1.0	1563.0	892.0	-1.0	1243.0	760.0	-1.0	1321.0	570.0	-1.0	808.0	453.0	-1.0	885.0	651.0	-1.0	1073.0	495.0	-1.0	1138.0	781.0	-1.0	1458.0	567.0	-1.0	1265.0	552.0	-1.0	1011.0	561.0	-1.0	1197.0	1102.0	-1.0	1840.0	266.0	-1.0	679.0	203.0	-1.0	377.0	
134.712	908.0	-1.0	1447.0	480.0	-1.0	687.0	986.0	-1.0	1573.0	894.0	-1.0	1250.0	762.0	-1.0	1331.0	571.0	-1.0	813.0	455.0	-1.0	894.0	653.0	-1.0	1081.0	497.0	-1.0	1149.0	786.0	-1.0	1472.0	567.0	-1.0	1272.0	554.0	-1.0	1018.0	564.0	-1.0	1200.0	1105.0	-1.0	1844.0	268.0	-1.0	683.0	204.0	-1.0	379.0	
135.211	910.0	-1.0	1453.0	481.0	-1.0	690.0	987.0	-1.0	1578.0	895.0	-1.0	1253.0	765.0	-1.0	1340.0	572.0	-1.0	817.0	457.0	-1.0	901.0	656.0	-1.0	1090.0	499.0	-1.0	1158.0	790.0	-1.0	1483.0	569.0	-1.0	1276.0	555.0	-1.0	1022.0	565.0	-1.0	1205.0	1106.0	-1.0	1848.0	269.0	-1.0	687.0	207.0	-1.0	382.0	
135.710	913.0	-1.0	1468.0	484.0	-1.0	696.0	990.0	-1.0	1590.0	897.0	-1.0	1260.0	767.0	-1.0	1348.0	574.0	-1.0	820.0	460.0	-1.0	908.0	659.0	-1.0	1097.0	502.0	-1.0	1164.0	793.0	-1.0	1490.0	570.0	-1.0	1276.0	556.0	-1.0	1022.0	566.0	-1.0	1206.0	1106.0	-1.0	1849.0	270.0	-1.0	689.0	206.0	-1.0	383.0	
136.209	914.0	-1.0	1475.0	485.0	-1.0	700.0	990.0	-1.0	1596.0	897.0	-1.0	1263.0	769.0	-1.0	1356.0	575.0	-1.0	821.0	461.0	-1.0	914.0	661.0	-1.0	1100.0	504.0	-1.0	1171.0	795.0	-1.0	1496.0	570.0	-1.0	1281.0	557.0	-1.0	1025.0	566.0	-1.0	1211.0	1108.0	-1.0	1854.0	270.0	-1.0	694.0	208.0	-1.0	387.0	
136.708	913.0	-1.0	1474.0	484.0	-1.0	699.0	989.0	-1.0	1595.0	896.0	-1.0	1260.0	771.0	-1.0	1361.0	575.0	-1.0	822.0	462.0	-1.0	918.0	661.0	-1.0	1101.0	505.0	-1.0	1176.0	796.0	-1.0	1499.0	571.0	-1.0	1284.0	558.0	-1.0	1029.0	566.0	-1.0	1214.0	1109.0	-1.0	1857.0	271.0	-1.0	698.0	209.0	-1.0	391.0	
137.207	916.0	-1.0	1483.0	485.0	-1.0	703.0	991.0	-1.0	1602.0	897.0	-1.0	1263.0	772.0	-1.0	1367.0	577.0	-1.0	825.0	463.0	-1.0	922.0	662.0	-1.0	1103.0	506.0	-1.0	1179.0	798.0	-1.0	1501.0	572.0	-1.0	1287.0	560.0	-1.0	1030.0	567.0	-1.0	1215.0	1109.0	-1.0	1856.0	272.0	-1.0	698.0	209.0	-1.0	390.0	
137.706	916.0	-1.0	1487.0	485.0	-1.0	705.0	990.0	-1.0	1605.0	897.0	-1.0	1265.0	773.0	-1.0	1370.0	577.0	-1.0	826.0	463.0	-1.0	924.0	662.0	-1.0	1102.0	507.0	-1.0	1179.0	799.0	-1.0	1503.0	574.0	-1.0	1291.0	560.0	-1.0	1033.0	567.0	-1.0	1218.0	1111.0	-1.0	1861.0	272.0	-1.0	700.0	210.0	-1.0	393.0	
138.205	914.0	-1.0	1484.0	483.0	-1.0	704.0	988.0	-1.0	1603.0	895.0	-1.0	1264.0	773.0	-1.0	1372.0	577.0	-1.0	826.0	463.0	-1.0	924.0	662.0	-1.0	1101.0	506.0	-1.0	1179.0	799.0	-1.0	1501.0	574.0	-1.0	1294.0	561.0	-1.0	1036.0	567.0	-1.0	1220.0	1112.0	-1.0	1863.0	273.0	-1.0	701.0	209.0	-1.0	395.0	
138.705	914.0	-1.0	1477.0	484.0	-1.0	701.0	988.0	-1.0	1597.0	897.0	-1.0	1261.0	772.0	-1.0	1369.0	577.0	-1.0	824.0	462.0	-1.0	921.0	660.0	-1.0	1098.0	505.0	-1.0	1176.0	798.0	-1.0	1500.0	573.0	-1.0	1292.0	561.0	-1.0	1035.0	566.0	-1.0	1218.0	1112.0	-1.0	1863.0	271.0	-1.0	700.0	209.0	-1.0	393.0	
139.204	914.0	-1.0	1476.0	484.0	-1.0	701.0	988.0	-1.0	1596.0	898.0	-1.0	1261.0	772.0	-1.0	1368.0	576.0	-1.0	825.0	462.0	-1.0	919.0	659.0	-1.0	1095.0	504.0	-1.0	1172.0	796.0	-1.0	1494.0	574.0	-1.0	1293.0	561.0	-1.0	1035.0	567.0	-1.0	1216.0	1111.0	-1.0	1860.0	271.0	-1.0	696.0	207.0	-1.0	390.0	
139.703	913.0	-1.0	1471.0	483.0	-1.0	698.0	988.0	-1.0	1591.0	898.0	-1.0	1258.0	771.0	-1.0	1365.0	576.0	-1.0	822.0	460.0	-1.0	914.0	658.0	-1.0	1091.0	502.0	-1.0	1166.0	793.0	-1.0	1487.0	574.0	-1.0	1292.0	561.0	-1.0	1034.0	565.0	-1.0	1215.0	1110.0	-1.0	1858.0	269.0	-1.0	695.0	208.0	-1.0	389.0	
140.202	911.0	-1.0	1463.0	482.0	-1.0	693.0	986.0	-1.0	1583.0	896.0	-1.0	1253.0	769.0	-1.0	1358.0	575.0	-1.0	819.0	457.0	-1.0	907.0	655.0	-1.0	1084.0	499.0	-1.0	1156.0	789.0	-1.0	1476.0	572.0	-1.0	1288.0	559.0	-1.0	1030.0	564.0	-1.0	1213.0	1108.0	-1.0	1853.0	269.0	-1.0	691.0	206.0	-1.0	386.0	
140.701	907.0	-1.0	1449.0	480.0	-1.0	687.0	982.0	-1.0	1570.0	893.0	-1.0	1245.0	766.0	-1.0	1348.0	573.0	-1.0	816.0	454.0	-1.0	898.0	652.0	-1.0	1076.0	496.0	-1.0	1145.0	784.0	-1.0	1463.0	570.0	-1.0	1281.0	557.0	-1.0	1025.0	563.0	-1.0	1207.0	1105.0	-1.0	1845.0	267.0	-1.0	686.0	205.0	-1.0	381.0	
141.200	906.0	-1.0	1441.0	478.0	-1.0	682.0	980.0	-1.0	1561.0	892.0	-1.0	1241.0	764.0	-1.0	1338.0	571.0	-1.0	812.0	451.0	-1.0	888.0	649.0	-1.0	1068.0	492.0	-1.0	1134.0	779.0	-1.0	1450.0	569.0	-1.0	1275.0	555.0	-1.0	1019.0	561.0	-1.0	1200.0	1102.0	-1.0	1835.0	266.0	-1.0	680.0	202.0	-1.0	375.0	
141.699	901.0	-1.0	1432.0	475.0	-1.0	677.0	975.0	-1.0	1553.0	886.0	-1.0	1235.0	761.0	-1.0	1331.0	570.0	-1.0	809.0	448.0	-1.0	881.0	645.0	-1.0	1061.0	489.0	-1.0	1127.0	775.0	-1.0	1441.0	568.0	-1.0	1270.0	553.0	-1.0	1017.0	561.0	-1.0	1194.0	1098.0	-1.0	1826.0	264.0	-1.0	674.0	202.0	-1.0	372.0	
142.198	896.0	-1.0	1421.0	472.0	-1.0	671.0	970.0	-1.0	1542.0	881.0	-1.0	1226.0	759.0	-1.0	1324.0	569.0	-1.0	806.0	446.0	-1.0	876.0	643.0	-1.0	1055.0	488.0	-1.0	1121.0	772.0	-1.0	1433.0	566.0	-1.0	1265.0	552.0	-1.0	1012.0	559.0	-1.0	1188.0	1095.0	-1.0	1815.0	263.0	-1.0	670.0	200.0	-1.0	368.0	
142.697	892.0	-1.0	1409.0	469.0	-1.0	665.0	966.0	-1.0	1530.0	877.0	-1.0	1217.0	757.0	-1.0	1316.0	567.0	-1.0	802.0	445.0	-1.0	869.0	640.0	-1.0	1050.0	486.0	-1.0	1116.0	770.0	-1.0	1427.0	565.0	-1.0	1258.0	549.0	-1.0	1005.0	556.0	-1.0	1179.0	1090.0	-1.0	1799.0	261.0	-1.0	663.0	199.0	-1.0	362.0	
143.196	890.0	-1.0	1406.0	468.0	-1.0	662.0	963.0	-1.0	1528.0	873.0	-1.0	1211.0	756.0	-1.0	1312.0	566.0	-1.0	799.0	444.0	-1.0	868.0	639.0	-1.0	1045.0	487.0	-1.0	1116.0	770.0	-1.0	1425.0	565.0	-1.0	1256.0	549.0	-1.0	1001.0	555.0	-1.0	1170.0	1086.0	-1.0	1783.0	260.0	-1.0	657.0	199.0	-1.0	360.0	
143.696	890.0	-1.0	1402.0	468.0	-1.0	659.0	964.0	-1.0	1524.0	872.0	-1.0	1203.0	755.0	-1.0	1307.0	566.0	-1.0	794.0	443.0	-1.0	866.0	638.0	-1.0	1040.0	486.0	-1.0	1114.0	769.0	-1.0	1419.0	564.0	-1.0	1252.0	548.0	-1.0	995.0	553.0	-1.0	1158.0	1080.0	-1.0	1760.0	259.0	-1.0	652.0	197.0	-1.0	357.0	
144.195	890.0	-1.0	1395.0	468.0	-1.0	657.0	965.0	-1.0	1518.0	871.0	-1.0	1194.0	754.0	-1.0	1301.0	564.0	-1.0	790.0	443.0	-1.0	863.0	636.0	-1.0	1033.0	487.0	-1.0	1112.0	768.0	-1.0	1412.0	564.0	-1.0	1245.0	547.0	-1.0	986.0	550.0	-1.0	1146.0	1074.0	-1.0	1737.0	259.0	-1.0	648.0	196.0	-1.0	352.0	
144.694	893.0	-1.0	1399.0	469.0	-1.0	657.0	967.0	-1.0	1522.0	872.0	-1.0	1191.0	754.0	-1.0	1300.0	564.0	-1.0	787.0	442.0	-1.0	862.0	635.0	-1.0	1028.0	487.0	-1.0	1113.0	768.0	-1.0	1408.0	564.0	-1.0	1245.0	547.0	-1.0	984.0	549.0	-1.0	1139.0	1072.0	-1.0	1720.0	258.0	-1.0	646.0	197.0	-1.0	351.0	
145.193	895.0	-1.0	1400.0	470.0	-1.0	657.0	968.0	-1.0	1524.0	873.0	-1.0	1187.0	754.0	-1.0	1297.0	564.0	-1.0	784.0	443.0	-1.0	861.0	634.0	-1.0	1022.0	488.0	-1.0	1113.0	770.0	-1.0	1404.0	565.0	-1.0	1244.0	548.0	-1.0	981.0	548.0	-1.0	1133.0	1068.0	-1.0	1707.0	259.0	-1.0	644.0	197.0	-1.0	350.0	
145.692	896.0	-1.0	1398.0	469.0	-1.0	656.0	969.0	-1.0	1522.0	872.0	-1.0	1181.0	754.0	-1.0	1293.0	564.0	-1.0	781.0	442.0	-1.0	859.0	633.0	-1.0	1014.0	489.0	-1.0	1111.0	770.0	-1.0	1399.0	566.0	-1.0	1242.0	548.0	-1.0	976.0	547.0	-1.0	1125.0	1065.0	-1.0	1689.0	259.0	-1.0	642.0	196.0	-1.0	349.0	
146.192	899.0	-1.0	1406.0	470.0	-1.0	657.0	972.0	-1.0	1529.0	874.0	-1.0	1182.0	755.0	-1.0	1291.0	564.0	-1.0	780.0	443.0	-1.0	856.0	632.0	-1.0	1008.0	490.0	-1.0	1110.0	771.0	-1.0	1394.0	567.0	-1.0	1240.0	548.0	-1.0	972.0	546.0	-1.0	1119.0	1060.0	-1.0	1673.0	259.0	-1.0	639.0	196.0	-1.0	346.0	
146.692	901.0	-1.0	1409.0	471.0	-1.0	657.0	974.0	-1.0	1531.0	874.0	-1.0	1180.0	755.0	-1.0	1290.0	565.0	-1.0	778.0	443.0	-1.0	855.0	632.0	-1.0	1002.0	491.0	-1.0	1110.0	772.0	-1.0	1392.0	568.0	-1.0	1242.0	549.0	-1.0	973.0	545.0	-1.0	1118.0	1059.0	-1.0	1665.0	259.0	-1.0	640.0	198.0	-1.0	346.0	
147.191	898.0	-1.0	1406.0	469.0	-1.0	656.0	970.0	-1.0	1529.0	871.0	-1.0	1177.0	755.0	-1.0	1289.0	565.0	-1.0	778.0	442.0	-1.0	853.0	631.0	-1.0	997.0	492.0	-1.0	1110.0	773.0	-1.0	1390.0	569.0	-1.0	1244.0	551.0	-1.0	974.0	546.0	-1.0	1116.0	1058.0	-1.0	1661.0	259.0	-1.0	640.0	198.0	-1.0	348.0	
147.690	895.0	-1.0	1400.0	467.0	-1.0	653.0	968.0	-1.0	1525.0	868.0	-1.0	1174.0	755.0	-1.0	1287.0	565.0	-1.0	777.0	441.0	-1.0	851.0	631.0	-1.0	996.0	493.0	-1.0	1110.0	774.0	-1.0	1390.0	570.0	-1.0	1245.0	551.0	-1.0	974.0	545.0	-1.0	1116.0	1057.0	-1.0	1657.0	259.0	-1.0	641.0	198.0	-1.0	348.0	
148.190	896.0	-1.0	1394.0	467.0	-1.0	650.0	970.0	-1.0	1520.0	870.0	-1.0	1173.0	755.0	-1.0	1286.0	566.0	-1.0	777.0	442.0	-1.0	848.0	632.0	-1.0	995.0	494.0	-1.0	1110.0	777.0	-1.0	1391.0	570.0	-1.0	1243.0	551.0	-1.0	973.0	545.0	-1.0	1116.0	1057.0	-1.0	1656.0	260.0	-1.0	640.0	197.0	-1.0	347.0	
148.689	898.0	-1.0	1396.0	467.0	-1.0	651.0	971.0	-1.0	1522.0	873.0	-1.0	1175.0	756.0	-1.0	1289.0	567.0	-1.0	779.0	443.0	-1.0	851.0	634.0	-1.0	999.0	494.0	-1.0	1111.0	779.0	-1.0	1395.0	572.0	-1.0	1247.0	552.0	-1.0	975.0	546.0	-1.0	1118.0	1057.0	-1.0	1658.0	260.0	-1.0	640.0	198.0	-1.0	346.0	
149.188	899.0	-1.0	1396.0	467.0	-1.0	650.0	973.0	-1.0	1524.0	875.0	-1.0	1178.0	757.0	-1.0	1292.0	568.0	-1.0	782.0	444.0	-1.0	853.0	636.0	-1.0	1003.0	496.0	-1.0	1115.0	782.0	-1.0	1403.0	573.0	-1.0	1252.0	556.0	-1.0	981.0	547.0	-1.0	1126.0	1061.0	-1.0	1671.0	261.0	-1.0	646.0	199.0	-1.0	350.0	
149.687	898.0	-1.0	1394.0	467.0	-1.0	649.0	973.0	-1.0	1522.0	876.0	-1.0	1178.0	758.0	-1.0	1294.0	569.0	-1.0	784.0	445.0	-1.0	854.0	639.0	-1.0	1008.0	498.0	-1.0	1121.0	785.0	-1.0	1412.0	574.0	-1.0	1256.0	556.0	-1.0	986.0	548.0	-1.0	1131.0	1063.0	-1.0	1678.0	262.0	-1.0	648.0	199.0	-1.0	351.0	
150.186	897.0	-1.0	1387.0	466.0	-1.0	645.0	972.0	-1.0	1516.0	875.0	-1.0	1175.0	759.0	-1.0	1295.0	569.0	-1.0	784.0	445.0	-1.0	856.0	640.0	-1.0	1012.0	499.0	-1.0	1125.0	787.0	-1.0	1417.0	573.0	-1.0	1257.0	557.0	-1.0	988.0	549.0	-1.0	1133.0	1064.0	-1.0	1679.0	262.0	-1.0	647.0	199.0	-1.0	351.0	
150.686	893.0	-1.0	1381.0	464.0	-1.0	642.0	969.0	-1.0	1511.0	872.0	-1.0	1172.0	758.0	-1.0	1295.0	570.0	-1.0	784.0	445.0	-1.0	856.0	640.0	-1.0	1013.0	500.0	-1.0	1128.0	788.0	-1.0	1420.0	573.0	-1.0	1255.0	556.0	-1.0	985.0	548.0	-1.0	1130.0	1062.0	-1.0	1674.0	261.0	-1.0	644.0	198.0	-1.0	348.0	
151.185	896.0	-1.0	1383.0	466.0	-1.0	642.0	972.0	-1.0	1513.0	874.0	-1.0	1169.0	759.0	-1.0	1296.0	570.0	-1.0	783.0	446.0	-1.0	858.0	641.0	-1.0	1013.0	502.0	-1.0	1133.0	790.0	-1.0	1422.0	574.0	-1.0	1257.0	557.0	-1.0	986.0	547.0	-1.0	1125.0	1061.0	-1.0	1666.0	261.0	-1.0	639.0	198.0	-1.0	345.0	
151.684	897.0	-1.0	1383.0	465.0	-1.0	641.0	973.0	-1.0	1513.0	874.0	-1.0	1165.0	759.0	-1.0	1296.0	570.0	-1.0	782.0	447.0	-1.0	859.0	640.0	-1.0	1008.0	503.0	-1.0	1135.0	790.0	-1.0	1419.0	573.0	-1.0	1255.0	557.0	-1.0	985.0	546.0	-1.0	1120.0	1060.0	-1.0	1659.0	261.0	-1.0	638.0	198.0	-1.0	345.0	
152.183	896.0	-1.0	1379.0	466.0	-1.0	638.0	973.0	-1.0	1511.0	873.0	-1.0	1159.0	759.0	-1.0	1293.0	570.0	-1.0	779.0	446.0	-1.0	858.0	639.0	-1.0	1003.0	504.0	-1.0	1136.0	791.0	-1.0	1416.0	574.0	-1.0	1253.0	557.0	-1.0	982.0	545.0	-1.0	1116.0	1058.0	-1.0	1650.0	261.0	-1.0	636.0	198.0	-1.0	344.0	
152.682	899.0	-1.0	1388.0	467.0	-1.0	641.0	976.0	-1.0	1518.0	876.0	-1.0	1162.0	760.0	-1.0	1296.0	571.0	-1.0	779.0	447.0	-1.0	860.0	639.0	-1.0	1001.0	505.0	-1.0	1139.0	791.0	-1.0	1414.0	575.0	-1.0	1254.0	559.0	-1.0	981.0	546.0	-1.0	1111.0	1056.0	-1.0	1641.0	261.0	-1.0	634.0	198.0	-1.0	342.0	
153.181	902.0	-1.0	1394.0	468.0	-1.0	643.0	978.0	-1.0	1524.0	878.0	-1.0	1164.0	761.0	-1.0	1298.0	572.0	-1.0	779.0	448.0	-1.0	862.0	640.0	-1.0	999.0	506.0	-1.0	1140.0	794.0	-1.0	1415.0	576.0	-1.0	1255.0	560.0	-1.0	982.0	545.0	-1.0	1111.0	1058.0	-1.0	1640.0	261.0	-1.0	636.0	198.0	-1.0	345.0	
153.680	903.0	-1.0	1393.0	469.0	-1.0	642.0	980.0	-1.0	1524.0	879.0	-1.0	1163.0	762.0	-1.0	1298.0	573.0	-1.0	779.0	447.0	-1.0	862.0	640.0	-1.0	998.0	506.0	-1.0	1140.0	795.0	-1.0	1415.0	577.0	-1.0	1258.0	561.0	-1.0	984.0	545.0	-1.0	1112.0	1059.0	-1.0	1640.0	262.0	-1.0	638.0	201.0	-1.0	348.0	
154.179	908.0	-1.0	1407.0	471.0	-1.0	647.0	984.0	-1.0	1535.0	884.0	-1.0	1170.0	764.0	-1.0	1302.0	574.0	-1.0	782.0	449.0	-1.0	865.0	642.0	-1.0	1001.0	508.0	-1.0	1145.0	798.0	-1.0	1420.0	579.0	-1.0	1265.0	564.0	-1.0	990.0	547.0	-1.0	1114.0	1061.0	-1.0	1643.0	264.0	-1.0	640.0	202.0	-1.0	349.0	
154.678	912.0	-1.0	1417.0	473.0	-1.0	652.0	988.0	-1.0	1546.0	889.0	-1.0	1178.0	765.0	-1.0	1308.0	576.0	-1.0	785.0	450.0	-1.0	870.0	645.0	-1.0	1007.0	510.0	-1.0	1151.0	802.0	-1.0	1429.0	581.0	-1.0	1272.0	567.0	-1.0	996.0	548.0	-1.0	1120.0	1065.0	-1.0	1652.0	266.0	-1.0	647.0	205.0	-1.0	355.0	
155.177	914.0	-1.0	1424.0	475.0	-1.0	655.0	990.0	-1.0	1553.0	893.0	-1.0	1184.0	766.0	-1.0	1312.0	577.0	-1.0	788.0	452.0	-1.0	874.0	649.0	-1.0	1014.0	512.0	-1.0	1155.0	806.0	-1.0	1438.0	582.0	-1.0	1277.0	570.0	-1.0	1002.0	550.0	-1.0	1127.0	1069.0	-1.0	1661.0	267.0	-1.0	652.0	206.0	-1.0	361.0	
155.676	916.0	-1.0	1425.0	475.0	-1.0	656.0	992.0	-1.0	1556.0	896.0	-1.0	1188.0	767.0	-1.0	1314.0	579.0	-1.0	790.0	453.0	-1.0	876.0	651.0	-1.0	1018.0	512.0	-1.0	1158.0	809.0	-1.0	1442.0	583.0	-1.0	1280.0	570.0	-1.0	1004.0	550.0	-1.0	1130.0	1072.0	-1.0	1665.0	268.0	-1.0	655.0	207.0	-1.0	364.0	
156.175	918.0	-1.0	1435.0	476.0	-1.0	660.0	994.0	-1.0	1564.0	898.0	-1.0	1194.0	769.0	-1.0	1318.0	580.0	-1.0	792.0	455.0	-1.0	880.0	653.0	-1.0	1022.0	513.0	-1.0	1159.0	810.0	-1.0	1445.0	584.0	-1.0	1281.0	571.0	-1.0	1003.0	551.0	-1.0	1131.0	1071.0	-1.0	1665.0	268.0	-1.0	655.0	207.0	-1.0	363.0	
156.674	919.0	-1.0	1440.0	477.0	-1.0	662.0	995.0	-1.0	1569.0	899.0	-1.0	1196.0	770.0	-1.0	1320.0	581.0	-1.0	793.0	456.0	-1.0	881.0	654.0	-1.0	1024.0	513.0	-1.0	1160.0	810.0	-1.0	1446.0	585.0	-1.0	1283.0	570.0	-1.0	1006.0	551.0	-1.0	1133.0	1072.0	-1.0	1670.0	269.0	-1.0	657.0	208.0	-1.0	366.0	
157.173	919.0	-1.0	1439.0	476.0	-1.0	661.0	995.0	-1.0	1568.0	898.0	-1.0	1194.0	770.0	-1.0	1319.0	581.0	-1.0	791.0	455.0	-1.0	880.0	655.0	-1.0	1023.0	512.0	-1.0	1158.0	808.0	-1.0	1442.0	584.0	-1.0	1284.0	571.0	-1.0	1006.0	551.0	-1.0	1134.0	1073.0	-1.0	1670.0	269.0	-1.0	658.0	208.0	-1.0	366.0	
157.672	916.0	-1.0	1431.0	475.0	-1.0	657.0	992.0	-1.0	1562.0	897.0	-1.0	1189.0	769.0	-1.0	1316.0	581.0	-1.0	790.0	454.0	-1.0	878.0	654.0	-1.0	1021.0	511.0	-1.0	1153.0	808.0	-1.0	1438.0	584.0	-1.0	1282.0	571.0	-1.0	1005.0	551.0	-1.0	1133.0	1072.0	-1.0	1668.0	268.0	-1.0	656.0	207.0	-1.0	364.0	
158.171	916.0	-1.0	1425.0	475.0	-1.0	653.0	992.0	-1.0	1556.0	897.0	-1.0	1187.0	768.0	-1.0	1312.0	580.0	-1.0	788.0	453.0	-1.0	873.0	654.0	-1.0	1019.0	509.0	-1.0	1147.0	805.0	-1.0	1431.0	583.0	-1.0	1279.0	569.0	-1.0	1002.0	550.0	-1.0	1131.0	1071.0	-1.0	1667.0	267.0	-1.0	653.0	206.0	-1.0	361.0	
158.670	914.0	-1.0	1424.0	473.0	-1.0	653.0	991.0	-1.0	1556.0	896.0	-1.0	1188.0	768.0	-1.0	1313.0	580.0	-1.0	788.0	452.0	-1.0	873.0	653.0	-1.0	1020.0	508.0	-1.0	1143.0	804.0	-1.0	1428.0	583.0	-1.0	1280.0	569.0	-1.0	1001.0	549.0	-1.0	1129.0	1070.0	-1.0	1666.0	266.0	-1.0	650.0	205.0	-1.0	357.0	
159.169	912.0	-1.0	1421.0	472.0	-1.0	651.0	990.0	-1.0	1553.0	895.0	-1.0	1188.0	767.0	-1.0	1311.0	579.0	-1.0	788.0	451.0	-1.0	870.0	652.0	-1.0	1020.0	506.0	-1.0	1140.0	802.0	-1.0	1426.0	583.0	-1.0	1280.0	569.0	-1.0	1002.0	550.0	-1.0	1131.0	1072.0	-1.0	1673.0	266.0	-1.0	649.0	204.0	-1.0	358.0	
159.669	908.0	-1.0	1414.0	470.0	-1.0	647.0	986.0	-1.0	1547.0	892.0	-1.0	1186.0	765.0	-1.0	1307.0	579.0	-1.0	786.0	449.0	-1.0	866.0	652.0	-1.0	1019.0	504.0	-1.0	1134.0	799.0	-1.0	1422.0	582.0	-1.0	1278.0	569.0	-1.0	1001.0	549.0	-1.0	1132.0	1073.0	-1.0	1676.0	265.0	-1.0	647.0	203.0	-1.0	357.0	
160.168	904.0	-1.0	1403.0	467.0	-1.0	642.0	982.0	-1.0	1538.0	890.0	-1.0	1181.0	763.0	-1.0	1302.0	577.0	-1.0	784.0	448.0	-1.0	861.0	650.0	-1.0	1017.0	503.0	-1.0	1129.0	797.0	-1.0	1416.0	580.0	-1.0	1275.0	567.0	-1.0	999.0	548.0	-1.0	1128.0	1070.0	-1.0	1672.0	263.0	-1.0	644.0	202.0	-1.0	353.0	
160.667	900.0	-1.0	1391.0	464.0	-1.0	636.0	979.0	-1.0	1527.0	886.0	-1.0	1176.0	760.0	-1.0	1295.0	576.0	-1.0	781.0	445.0	-1.0	856.0	648.0	-1.0	1015.0	500.0	-1.0	1122.0	794.0	-1.0	1410.0	578.0	-1.0	1268.0	565.0	-1.0	994.0	547.0	-1.0	1124.0	1066.0	-1.0	1664.0	261.0	-1.0	638.0	200.0	-1.0	348.0	
161.166	898.0	-1.0	1391.0	463.0	-1.0	635.0	978.0	-1.0	1527.0	885.0	-1.0	1176.0	759.0	-1.0	1290.0	575.0	-1.0	779.0	444.0	-1.0	853.0	647.0	-1.0	1014.0	500.0	-1.0	1118.0	791.0	-1.0	1403.0	576.0	-1.0	1260.0	562.0	-1.0	987.0	544.0	-1.0	1115.0	1061.0	-1.0	1652.0	259.0	-1.0	632.0	198.0	-1.0	342.0	
161.665	899.0	-1.0	1390.0	463.0	-1.0	635.0	979.0	-1.0	1526.0	885.0	-1.0	1173.0	758.0	-1.0	1286.0	574.0	-1.0	777.0	443.0	-1.0	851.0	646.0	-1.0	1011.0	499.0	-1.0	1116.0	790.0	-1.0	1401.0	575.0	-1.0	1258.0	562.0	-1.0	984.0	543.0	-1.0	1112.0	1059.0	-1.0	1642.0	258.0	-1.0	630.0	197.0	-1.0	339.0	
162.164	897.0	-1.0	1386.0	461.0	-1.0	633.0	977.0	-1.0	1523.0	882.0	-1.0	1169.0	757.0	-1.0	1282.0	573.0	-1.0	775.0	443.0	-1.0	850.0	644.0	-1.0	1008.0	499.0	-1.0	1117.0	790.0	-1.0	1400.0	575.0	-1.0	1257.0	560.0	-1.0	983.0	542.0	-1.0	1110.0	1056.0	-1.0	1635.0	258.0	-1.0	629.0	196.0	-1.0	337.0	
162.664	895.0	-1.0	1381.0	460.0	-1.0	630.0	974.0	-1.0	1518.0	878.0	-1.0	1165.0	756.0	-1.0	1279.0	572.0	-1.0	773.0	443.0	-1.0	849.0	643.0	-1.0	1006.0	499.0	-1.0	1118.0	790.0	-1.0	1399.0	575.0	-1.0	1256.0	560.0	-1.0	984.0	542.0	-1.0	1109.0	1053.0	-1.0	1631.0	258.0	-1.0	628.0	195.0	-1.0	337.0	
163.163	894.0	-1.0	1378.0	460.0	-1.0	630.0	973.0	-1.0	1515.0	877.0	-1.0	1162.0	756.0	-1.0	1277.0	572.0	-1.0	774.0	443.0	-1.0	850.0	643.0	-1.0	1006.0	500.0	-1.0	1121.0	791.0	-1.0	1402.0	574.0	-1.0	1256.0	561.0	-1.0	984.0	543.0	-1.0	1112.0	1053.0	-1.0	1631.0	259.0	-1.0	632.0	196.0	-1.0	338.0	
163.662	900.0	-1.0	1391.0	463.0	-1.0	636.0	978.0	-1.0	1525.0	881.0	-1.0	1169.0	757.0	-1.0	1284.0	573.0	-1.0	776.0	446.0	-1.0	858.0	646.0	-1.0	1013.0	503.0	-1.0	1130.0	795.0	-1.0	1412.0	576.0	-1.0	1263.0	562.0	-1.0	986.0	544.0	-1.0	1120.0	1055.0	-1.0	1638.0	261.0	-1.0	638.0	198.0	-1.0	340.0	
164.161	904.0	-1.0	1401.0	465.0	-1.0	640.0	982.0	-1.0	1533.0	886.0	-1.0	1177.0	759.0	-1.0	1291.0	575.0	-1.0	779.0	447.0	-1.0	864.0	651.0	-1.0	1023.0	505.0	-1.0	1138.0	799.0	-1.0	1426.0	577.0	-1.0	1270.0	562.0	-1.0	991.0	547.0	-1.0	1133.0	1059.0	-1.0	1657.0	264.0	-1.0	649.0	200.0	-1.0	348.0	
164.660	906.0	-1.0	1405.0	466.0	-1.0	642.0	984.0	-1.0	1537.0	890.0	-1.0	1182.0	761.0	-1.0	1295.0	576.0	-1.0	782.0	449.0	-1.0	870.0	654.0	-1.0	1031.0	506.0	-1.0	1142.0	802.0	-1.0	1434.0	578.0	-1.0	1276.0	564.0	-1.0	995.0	548.0	-1.0	1142.0	1065.0	-1.0	1669.0	265.0	-1.0	656.0	200.0	-1.0	352.0	
165.159	907.0	-1.0	1403.0	468.0	-1.0	642.0	985.0	-1.0	1536.0	891.0	-1.0	1183.0	761.0	-1.0	1297.0	576.0	-1.0	781.0	450.0	-1.0	870.0	656.0	-1.0	1035.0	505.0	-1.0	1142.0	801.0	-1.0	1433.0	578.0	-1.0	1275.0	562.0	-1.0	995.0	549.0	-1.0	1146.0	1065.0	-1.0	1675.0	266.0	-1.0	661.0	201.0	-1.0	354.0	
165.658	910.0	-1.0	1414.0	469.0	-1.0	646.0	987.0	-1.0	1545.0	894.0	-1.0	1188.0	761.0	-1.0	1297.0	576.0	-1.0	782.0	450.0	-1.0	869.0	655.0	-1.0	1034.0	504.0	-1.0	1137.0	799.0	-1.0	1427.0	577.0	-1.0	1272.0	562.0	-1.0	990.0	548.0	-1.0	1142.0	1063.0	-1.0	1670.0	266.0	-1.0	659.0	200.0	-1.0	353.0	
166.157	913.0	-1.0	1424.0	469.0	-1.0	649.0	989.0	-1.0	1552.0	894.0	-1.0	1190.0	762.0	-1.0	1298.0	575.0	-1.0	781.0	450.0	-1.0	871.0	654.0	-1.0	1032.0	503.0	-1.0	1134.0	797.0	-1.0	1423.0	576.0	-1.0	1271.0	561.0	-1.0	991.0	547.0	-1.0	1138.0	1061.0	-1.0	1662.0	267.0	-1.0	659.0	201.0	-1.0	352.0	
166.656	912.0	-1.0	1429.0	469.0	-1.0	650.0	988.0	-1.0	1557.0	890.0	-1.0	1190.0	761.0	-1.0	1298.0	575.0	-1.0	780.0	450.0	-1.0	870.0	653.0	-1.0	1028.0	502.0	-1.0	1132.0	795.0	-1.0	1419.0	575.0	-1.0	1270.0	562.0	-1.0	991.0	547.0	-1.0	1136.0	1060.0	-1.0	1658.0	266.0	-1.0	660.0	201.0	-1.0	353.0	
167.155	910.0	-1.0	1431.0	468.0	-1.0	650.0	985.0	-1.0	1559.0	886.0	-1.0	1188.0	761.0	-1.0	1299.0	575.0	-1.0	779.0	450.0	-1.0	870.0	653.0	-1.0	1025.0	501.0	-1.0	1130.0	794.0	-1.0	1416.0	577.0	-1.0	1270.0	562.0	-1.0	990.0	546.0	-1.0	1133.0	1060.0	-1.0	1653.0	267.0	-1.0	660.0	202.0	-1.0	355.0	
167.654	912.0	-1.0	1429.0	469.0	-1.0	650.0	987.0	-1.0	1559.0	890.0	-1.0	1188.0	761.0	-1.0	1298.0	575.0	-1.0	779.0	451.0	-1.0	871.0	652.0	-1.0	1025.0	501.0	-1.0	1129.0	795.0	-1.0	1416.0	576.0	-1.0	1269.0	562.0	-1.0	990.0	546.0	-1.0	1131.0	1059.0	-1.0	1650.0	267.0	-1.0	660.0	202.0	-1.0	357.0	
168.153	917.0	-1.0	1441.0	472.0	-1.0	655.0	992.0	-1.0	1569.0	894.0	-1.0	1195.0	762.0	-1.0	1304.0	577.0	-1.0	783.0	452.0	-1.0	875.0	654.0	-1.0	1028.0	503.0	-1.0	1132.0	797.0	-1.0	1421.0	577.0	-1.0	1271.0	565.0	-1.0	992.0	545.0	-1.0	1131.0	1060.0	-1.0	1651.0	266.0	-1.0	659.0	203.0	-1.0	358.0	
168.652	921.0	-1.0	1453.0	475.0	-1.0	661.0	995.0	-1.0	1579.0	898.0	-1.0	1203.0	764.0	-1.0	1310.0	578.0	-1.0	787.0	454.0	-1.0	881.0	656.0	-1.0	1033.0	505.0	-1.0	1139.0	802.0	-1.0	1430.0	579.0	-1.0	1277.0	568.0	-1.0	1001.0	548.0	-1.0	1136.0	1066.0	-1.0	1662.0	267.0	-1.0	664.0	205.0	-1.0	363.0	
169.151	924.0	-1.0	1462.0	478.0	-1.0	666.0	998.0	-1.0	1587.0	902.0	-1.0	1211.0	766.0	-1.0	1317.0	581.0	-1.0	792.0	455.0	-1.0	886.0	659.0	-1.0	1041.0	508.0	-1.0	1149.0	805.0	-1.0	1443.0	582.0	-1.0	1286.0	571.0	-1.0	1012.0	550.0	-1.0	1146.0	1072.0	-1.0	1680.0	269.0	-1.0	672.0	207.0	-1.0	370.0	
169.650	924.0	-1.0	1464.0	479.0	-1.0	668.0	998.0	-1.0	1589.0	903.0	-1.0	1215.0	767.0	-1.0	1321.0	582.0	-1.0	797.0	457.0	-1.0	891.0	662.0	-1.0	1047.0	510.0	-1.0	1157.0	809.0	-1.0	1456.0	582.0	-1.0	1294.0	574.0	-1.0	1024.0	552.0	-1.0	1152.0	1077.0	-1.0	1694.0	271.0	-1.0	676.0	209.0	-1.0	375.0	
170.149	924.0	-1.0	1458.0	480.0	-1.0	668.0	999.0	-1.0	1587.0	906.0	-1.0	1218.0	769.0	-1.0	1324.0	584.0	-1.0	801.0	458.0	-1.0	894.0	665.0	-1.0	1053.0	512.0	-1.0	1163.0	812.0	-1.0	1463.0	583.0	-1.0	1297.0	577.0	-1.0	1029.0	553.0	-1.0	1155.0	1082.0	-1.0	1706.0	271.0	-1.0	676.0	209.0	-1.0	376.0	
170.648	926.0	-1.0	1466.0	481.0	-1.0	672.0	1001.0	-1.0	1593.0	908.0	-1.0	1225.0	770.0	-1.0	1328.0	586.0	-1.0	805.0	460.0	-1.0	897.0	666.0	-1.0	1056.0	513.0	-1.0	1166.0	814.0	-1.0	1465.0	584.0	-1.0	1299.0	577.0	-1.0	1033.0	553.0	-1.0	1157.0	1086.0	-1.0	1715.0	270.0	-1.0	674.0	209.0	-1.0	375.0	
171.147	924.0	-1.0	1470.0	481.0	-1.0	674.0	997.0	-1.0	1596.0	905.0	-1.0	1228.0	772.0	-1.0	1331.0	587.0	-1.0	807.0	461.0	-1.0	899.0	667.0	-1.0	1059.0	515.0	-1.0	1169.0	815.0	-1.0	1469.0	585.0	-1.0	1303.0	579.0	-1.0	1039.0	555.0	-1.0	1161.0	1090.0	-1.0	1727.0	271.0	-1.0	676.0	210.0	-1.0	378.0	
171.646	925.0	-1.0	1470.0	481.0	-1.0	674.0	999.0	-1.0	1597.0	907.0	-1.0	1228.0	772.0	-1.0	1332.0	588.0	-1.0	809.0	460.0	-1.0	898.0	667.0	-1.0	1058.0	514.0	-1.0	1169.0	815.0	-1.0	1468.0	586.0	-1.0	1305.0	580.0	-1.0	1042.0	555.0	-1.0	1163.0	1092.0	-1.0	1732.0	271.0	-1.0	676.0	211.0	-1.0	379.0	
172.146	923.0	-1.0	1463.0	480.0	-1.0	671.0	998.0	-1.0	1591.0	906.0	-1.0	1224.0	771.0	-1.0	1330.0	587.0	-1.0	807.0	460.0	-1.0	896.0	666.0	-1.0	1054.0	513.0	-1.0	1167.0	812.0	-1.0	1463.0	585.0	-1.0	1304.0	580.0	-1.0	1041.0	555.0	-1.0	1160.0	1093.0	-1.0	1731.0	270.0	-1.0	674.0	210.0	-1.0	377.0	
172.646	924.0	-1.0	1458.0	480.0	-1.0	668.0	998.0	-1.0	1587.0	905.0	-1.0	1220.0	770.0	-1.0	1326.0	586.0	-1.0	805.0	459.0	-1.0	892.0	663.0	-1.0	1050.0	512.0	-1.0	1161.0	810.0	-1.0	1456.0	584.0	-1.0	1300.0	579.0	-1.0	1037.0	554.0	-1.0	1154.0	1089.0	-1.0	1723.0	269.0	-1.0	668.0	209.0	-1.0	374.0	
173.145	923.0	-1.0	1459.0	479.0	-1.0	667.0	997.0	-1.0	1588.0	904.0	-1.0	1219.0	769.0	-1.0	1325.0	585.0	-1.0	804.0	458.0	-1.0	889.0	662.0	-1.0	1046.0	510.0	-1.0	1155.0	807.0	-1.0	1447.0	584.0	-1.0	1297.0	578.0	-1.0	1032.0	553.0	-1.0	1146.0	1086.0	-1.0	1712.0	267.0	-1.0	661.0	207.0	-1.0	369.0	
173.644	922.0	-1.0	1456.0	478.0	-1.0	666.0	996.0	-1.0	1586.0	903.0	-1.0	1215.0	768.0	-1.0	1322.0	585.0	-1.0	802.0	455.0	-1.0	884.0	659.0	-1.0	1039.0	508.0	-1.0	1148.0	804.0	-1.0	1438.0	584.0	-1.0	1294.0	577.0	-1.0	1030.0	552.0	-1.0	1142.0	1084.0	-1.0	1706.0	266.0	-1.0	660.0	206.0	-1.0	367.0	
174.143	920.0	-1.0	1450.0	477.0	-1.0	662.0	995.0	-1.0	1581.0	899.0	-1.0	1210.0	766.0	-1.0	1316.0	583.0	-1.0	799.0	454.0	-1.0	878.0	656.0	-1.0	1033.0	506.0	-1.0	1139.0	800.0	-1.0	1427.0	582.0	-1.0	1291.0	576.0	-1.0	1026.0	550.0	-1.0	1138.0	1081.0	-1.0	1698.0	265.0	-1.0	657.0	205.0	-1.0	364.0	
174.642	917.0	-1.0	1439.0	474.0	-1.0	656.0	992.0	-1.0	1571.0	896.0	-1.0	1203.0	764.0	-1.0	1310.0	581.0	-1.0	796.0	452.0	-1.0	872.0	653.0	-1.0	1027.0	503.0	-1.0	1130.0	796.0	-1.0	1417.0	581.0	-1.0	1286.0	574.0	-1.0	1022.0	549.0	-1.0	1133.0	1078.0	-1.0	1691.0	265.0	-1.0	653.0	204.0	-1.0	361.0	
175.141	912.0	-1.0	1425.0	472.0	-1.0	650.0	988.0	-1.0	1559.0	894.0	-1.0	1196.0	762.0	-1.0	1302.0	581.0	-1.0	793.0	448.0	-1.0	864.0	651.0	-1.0	1021.0	501.0	-1.0	1122.0	792.0	-1.0	1409.0	580.0	-1.0	1281.0	573.0	-1.0	1019.0	548.0	-1.0	1130.0	1076.0	-1.0	1688.0	263.0	-1.0	650.0	203.0	-1.0	358.0	
175.640	911.0	-1.0	1423.0	471.0	-1.0	649.0	986.0	-1.0	1556.0	893.0	-1.0	1197.0	761.0	-1.0	1297.0	580.0	-1.0	792.0	447.0	-1.0	858.0	648.0	-1.0	1016.0	499.0	-1.0	1116.0	790.0	-1.0	1403.0	578.0	-1.0	1276.0	571.0	-1.0	1016.0	547.0	-1.0	1128.0	1075.0	-1.0	1689.0	262.0	-1.0	647.0	202.0	-1.0	354.0	
176.140	909.0	-1.0	1418.0	470.0	-1.0	647.0	985.0	-1.0	1551.0	892.0	-1.0	1197.0	760.0	-1.0	1294.0	579.0	-1.0	792.0	446.0	-1.0	854.0	646.0	-1.0	1014.0	498.0	-1.0	1113.0	788.0	-1.0	1402.0	578.0	-1.0	1275.0	572.0	-1.0	1021.0	548.0	-1.0	1129.0	1076.0	-1.0	1693.0	261.0	-1.0	645.0	201.0	-1.0	352.0	
176.640	906.0	-1.0	1409.0	469.0	-1.0	643.0	982.0	-1.0	1543.0	890.0	-1.0	1195.0	758.0	-1.0	1290.0	578.0	-1.0	792.0	445.0	-1.0	850.0	646.0	-1.0	1012.0	498.0	-1.0	1113.0	787.0	-1.0	1402.0	578.0	-1.0	1275.0	572.0	-1.0	1024.0	549.0	-1.0	1132.0	1077.0	-1.0	1700.0	262.0	-1.0	646.0	201.0	-1.0	352.0	
177.139	903.0	-1.0	1398.0	468.0	-1.0	640.0	979.0	-1.0	1532.0	888.0	-1.0	1190.0	757.0	-1.0	1287.0	578.0	-1.0	792.0	444.0	-1.0	847.0	646.0	-1.0	1012.0	498.0	-1.0	1113.0	788.0	-1.0	1404.0	576.0	-1.0	1272.0	572.0	-1.0	1024.0	549.0	-1.0	1133.0	1079.0	-1.0	1705.0	261.0	-1.0	645.0	200.0	-1.0	352.0	
177.638	902.0	-1.0	1400.0	467.0	-1.0	640.0	978.0	-1.0	1534.0	886.0	-1.0	1191.0	757.0	-1.0	1288.0	578.0	-1.0	793.0	444.0	-1.0	848.0	646.0	-1.0	1013.0	499.0	-1.0	1116.0	789.0	-1.0	1406.0	577.0	-1.0	1270.0	571.0	-1.0	1022.0	549.0	-1.0	1130.0	1077.0	-1.0	1704.0	261.0	-1.0	643.0	199.0	-1.0	350.0	
178.137	901.0	-1.0	1400.0	465.0	-1.0	640.0	977.0	-1.0	1534.0	883.0	-1.0	1188.0	757.0	-1.0	1288.0	578.0	-1.0	792.0	444.0	-1.0	849.0	645.0	-1.0	1013.0	501.0	-1.0	1121.0	789.0	-1.0	1408.0	576.0	-1.0	1270.0	570.0	-1.0	1020.0	549.0	-1.0	1131.0	1076.0	-1.0	1702.0	260.0	-1.0	643.0	199.0	-1.0	351.0	
178.636	900.0	-1.0	1398.0	466.0	-1.0	638.0	976.0	-1.0	1532.0	881.0	-1.0	1184.0	757.0	-1.0	1287.0	577.0	-1.0	790.0	445.0	-1.0	849.0	645.0	-1.0	1010.0	502.0	-1.0	1124.0	790.0	-1.0	1407.0	576.0	-1.0	1269.0	569.0	-1.0	1017.0	548.0	-1.0	1128.0	1072.0	-1.0	1694.0	259.0	-1.0	643.0	199.0	-1.0	350.0	
179.135	900.0	-1.0	1394.0	465.0	-1.0	636.0	976.0	-1.0	1528.0	880.0	-1.0	1180.0	757.0	-1.0	1284.0	577.0	-1.0	789.0	445.0	-1.0	849.0	644.0	-1.0	1007.0	503.0	-1.0	1125.0	789.0	-1.0	1406.0	576.0	-1.0	1267.0	566.0	-1.0	1012.0	547.0	-1.0	1123.0	1068.0	-1.0	1683.0	260.0	-1.0	641.0	198.0	-1.0	349.0	
179.634	903.0	-1.0	1399.0	465.0	-1.0	638.0	978.0	-1.0	1532.0	881.0	-1.0	1181.0	757.0	-1.0	1286.0	577.0	-1.0	789.0	445.0	-1.0	851.0	644.0	-1.0	1006.0	503.0	-1.0	1128.0	789.0	-1.0	1404.0	576.0	-1.0	1268.0	567.0	-1.0	1010.0	546.0	-1.0	1119.0	1065.0	-1.0	1675.0	259.0	-1.0	641.0	199.0	-1.0	347.0	
180.133	902.0	-1.0	1402.0	466.0	-1.0	639.0	977.0	-1.0	1534.0	879.0	-1.0	1181.0	758.0	-1.0	1287.0	577.0	-1.0	790.0	446.0	-1.0	851.0	644.0	-1.0	1005.0	503.0	-1.0	1128.0	790.0	-1.0	1405.0	577.0	-1.0	1270.0	568.0	-1.0	1011.0	547.0	-1.0	1121.0	1064.0	-1.0	1676.0	260.0	-1.0	644.0	199.0	-1.0	349.0	
180.632	901.0	-1.0	1402.0	465.0	-1.0	640.0	975.0	-1.0	1534.0	878.0	-1.0	1182.0	758.0	-1.0	1288.0	578.0	-1.0	791.0	445.0	-1.0	850.0	644.0	-1.0	1006.0	503.0	-1.0	1127.0	790.0	-1.0	1406.0	577.0	-1.0	1273.0	568.0	-1.0	1015.0	547.0	-1.0	1124.0	1066.0	-1.0	1682.0	261.0	-1.0	648.0	200.0	-1.0	353.0	
181.132	898.0	-1.0	1399.0	463.0	-1.0	639.0	972.0	-1.0	1530.0	876.0	-1.0	1184.0	758.0	-1.0	1288.0	578.0	-1.0	792.0	445.0	-1.0	849.0	644.0	-1.0	1008.0	503.0	-1.0	1126.0	791.0	-1.0	1409.0	578.0	-1.0	1274.0	569.0	-1.0	1019.0	548.0	-1.0	1130.0	1069.0	-1.0	1692.0	262.0	-1.0	652.0	200.0	-1.0	354.0	
181.631	900.0	-1.0	1406.0	464.0	-1.0	643.0	974.0	-1.0	1535.0	879.0	-1.0	1191.0	759.0	-1.0	1292.0	580.0	-1.0	797.0	446.0	-1.0	851.0	646.0	-1.0	1011.0	504.0	-1.0	1127.0	792.0	-1.0	1414.0	578.0	-1.0	1276.0	570.0	-1.0	1024.0	549.0	-1.0	1137.0	1074.0	-1.0	1706.0	262.0	-1.0	655.0	200.0	-1.0	357.0	
182.130	900.0	-1.0	1410.0	464.0	-1.0	644.0	974.0	-1.0	1537.0	880.0	-1.0	1197.0	760.0	-1.0	1295.0	581.0	-1.0	802.0	447.0	-1.0	852.0	647.0	-1.0	1013.0	504.0	-1.0	1132.0	794.0	-1.0	1422.0	579.0	-1.0	1283.0	572.0	-1.0	1034.0	552.0	-1.0	1147.0	1078.0	-1.0	1724.0	264.0	-1.0	661.0	203.0	-1.0	361.0	
182.629	900.0	-1.0	1411.0	464.0	-1.0	643.0	973.0	-1.0	1538.0	880.0	-1.0	1199.0	760.0	-1.0	1298.0	582.0	-1.0	805.0	446.0	-1.0	853.0	646.0	-1.0	1015.0	505.0	-1.0	1137.0	796.0	-1.0	1429.0	580.0	-1.0	1288.0	574.0	-1.0	1040.0	553.0	-1.0	1154.0	1080.0	-1.0	1736.0	265.0	-1.0	665.0	203.0	-1.0	366.0	
183.128	900.0	-1.0	1407.0	463.0	-1.0	642.0	974.0	-1.0	1534.0	882.0	-1.0	1198.0	761.0	-1.0	1300.0	582.0	-1.0	807.0	447.0	-1.0	853.0	648.0	-1.0	1019.0	507.0	-1.0	1141.0	798.0	-1.0	1436.0	580.0	-1.0	1290.0	574.0	-1.0	1042.0	553.0	-1.0	1156.0	1081.0	-1.0	1740.0	265.0	-1.0	665.0	204.0	-1.0	367.0	
183.627	900.0	-1.0	1406.0	463.0	-1.0	640.0	974.0	-1.0	1534.0	880.0	-1.0	1198.0	761.0	-1.0	1301.0	583.0	-1.0	808.0	447.0	-1.0	853.0	648.0	-1.0	1020.0	508.0	-1.0	1146.0	798.0	-1.0	1441.0	580.0	-1.0	1289.0	572.0	-1.0	1040.0	552.0	-1.0	1153.0	1078.0	-1.0	1734.0	264.0	-1.0	664.0	204.0	-1.0	365.0	
184.126	902.0	-1.0	1407.0	463.0	-1.0	640.0	975.0	-1.0	1534.0	880.0	-1.0	1196.0	762.0	-1.0	1305.0	583.0	-1.0	809.0	446.0	-1.0	856.0	647.0	-1.0	1021.0	510.0	-1.0	1150.0	800.0	-1.0	1443.0	580.0	-1.0	1291.0	571.0	-1.0	1037.0	551.0	-1.0	1148.0	1072.0	-1.0	1723.0	263.0	-1.0	660.0	203.0	-1.0	362.0	
184.625	902.0	-1.0	1405.0	462.0	-1.0	638.0	975.0	-1.0	1533.0	878.0	-1.0	1191.0	762.0	-1.0	1309.0	582.0	-1.0	808.0	447.0	-1.0	856.0	647.0	-1.0	1020.0	510.0	-1.0	1154.0	799.0	-1.0	1445.0	580.0	-1.0	1290.0	570.0	-1.0	1034.0	549.0	-1.0	1144.0	1068.0	-1.0	1712.0	262.0	-1.0	658.0	202.0	-1.0	361.0	
185.125	900.0	-1.0	1401.0	461.0	-1.0	636.0	974.0	-1.0	1529.0	876.0	-1.0	1185.0	763.0	-1.0	1310.0	582.0	-1.0	808.0	447.0	-1.0	856.0	646.0	-1.0	1018.0	511.0	-1.0	1156.0	799.0	-1.0	1443.0	580.0	-1.0	1289.0	568.0	-1.0	1031.0	547.0	-1.0	1140.0	1063.0	-1.0	1702.0	261.0	-1.0	658.0	202.0	-1.0	361.0	
185.624	899.0	-1.0	1394.0	461.0	-1.0	634.0	973.0	-1.0	1522.0	875.0	-1.0	1181.0	763.0	-1.0	1310.0	581.0	-1.0	807.0	447.0	-1.0	856.0	645.0	-1.0	1017.0	511.0	-1.0	1157.0	798.0	-1.0	1442.0	580.0	-1.0	1288.0	567.0	-1.0	1028.0	547.0	-1.0	1138.0	1059.0	-1.0	1694.0	262.0	-1.0	658.0	202.0	-1.0	360.0	
186.123	898.0	-1.0	1399.0	460.0	-1.0	636.0	972.0	-1.0	1526.0	872.0	-1.0	1183.0	764.0	-1.0	1314.0	582.0	-1.0	808.0	447.0	-1.0	858.0	645.0	-1.0	1018.0	511.0	-1.0	1159.0	798.0	-1.0	1444.0	579.0	-1.0	1287.0	566.0	-1.0	1025.0	546.0	-1.0	1137.0	1058.0	-1.0	1690.0	261.0	-1.0	657.0	201.0	-1.0	360.0	
186.623	900.0	-1.0	1403.0	461.0	-1.0	638.0	974.0	-1.0	1529.0	875.0	-1.0	1186.0	765.0	-1.0	1317.0	583.0	-1.0	811.0	448.0	-1.0	861.0	646.0	-1.0	1021.0	512.0	-1.0	1163.0	800.0	-1.0	1451.0	580.0	-1.0	1291.0	566.0	-1.0	1029.0	546.0	-1.0	1141.0	1059.0	-1.0	1697.0	262.0	-1.0	662.0	202.0	-1.0	363.0	
187.122	900.0	-1.0	1404.0	462.0	-1.0	638.0	974.0	-1.0	1529.0	875.0	-1.0	1188.0	765.0	-1.0	1320.0	583.0	-1.0	814.0	448.0	-1.0	862.0	647.0	-1.0	1025.0	513.0	-1.0	1166.0	801.0	-1.0	1457.0	580.0	-1.0	1294.0	569.0	-1.0	1034.0	548.0	-1.0	1149.0	1061.0	-1.0	1705.0	263.0	-1.0	668.0	203.0	-1.0	367.0	
187.621	901.0	-1.0	1401.0	461.0	-1.0	637.0	974.0	-1.0	1526.0	877.0	-1.0	1188.0	766.0	-1.0	1322.0	585.0	-1.0	816.0	448.0	-1.0	864.0	649.0	-1.0	1028.0	513.0	-1.0	1168.0	803.0	-1.0	1461.0	581.0	-1.0	1297.0	570.0	-1.0	1039.0	549.0	-1.0	1153.0	1062.0	-1.0	1712.0	264.0	-1.0	671.0	204.0	-1.0	369.0	
188.120	904.0	-1.0	1406.0	463.0	-1.0	639.0	977.0	-1.0	1530.0	879.0	-1.0	1192.0	767.0	-1.0	1323.0	586.0	-1.0	819.0	448.0	-1.0	864.0	650.0	-1.0	1031.0	514.0	-1.0	1168.0	804.0	-1.0	1463.0	581.0	-1.0	1296.0	569.0	-1.0	1040.0	549.0	-1.0	1154.0	1062.0	-1.0	1713.0	264.0	-1.0	670.0	204.0	-1.0	367.0	
188.619	906.0	-1.0	1410.0	463.0	-1.0	640.0	979.0	-1.0	1534.0	880.0	-1.0	1193.0	768.0	-1.0	1327.0	586.0	-1.0	821.0	450.0	-1.0	866.0	651.0	-1.0	1034.0	514.0	-1.0	1170.0	805.0	-1.0	1467.0	582.0	-1.0	1301.0	571.0	-1.0	1043.0	549.0	-1.0	1154.0	1062.0	-1.0	1711.0	265.0	-1.0	671.0	204.0	-1.0	368.0	
189.118	906.0	-1.0	1411.0	463.0	-1.0	640.0	979.0	-1.0	1535.0	880.0	-1.0	1191.0	768.0	-1.0	1329.0	587.0	-1.0	822.0	450.0	-1.0	868.0	652.0	-1.0	1035.0	514.0	-1.0	1170.0	805.0	-1.0	1468.0	583.0	-1.0	1301.0	570.0	-1.0	1043.0	549.0	-1.0	1151.0	1059.0	-1.0	1705.0	266.0	-1.0	671.0	204.0	-1.0	368.0	
189.617	905.0	-1.0	1407.0	463.0	-1.0	638.0	979.0	-1.0	1532.0	880.0	-1.0	1188.0	769.0	-1.0	1331.0	587.0	-1.0	823.0	451.0	-1.0	868.0	652.0	-1.0	1038.0	514.0	-1.0	1170.0	805.0	-1.0	1468.0	583.0	-1.0	1301.0	570.0	-1.0	1041.0	547.0	-1.0	1148.0	1056.0	-1.0	1696.0	265.0	-1.0	670.0	204.0	-1.0	367.0	
190.116	908.0	-1.0	1416.0	465.0	-1.0	641.0	982.0	-1.0	1540.0	882.0	-1.0	1194.0	770.0	-1.0	1333.0	588.0	-1.0	824.0	451.0	-1.0	870.0	655.0	-1.0	1042.0	514.0	-1.0	1168.0	806.0	-1.0	1470.0	583.0	-1.0	1299.0	568.0	-1.0	1036.0	545.0	-1.0	1142.0	1053.0	-1.0	1688.0	264.0	-1.0	667.0	204.0	-1.0	365.0	
190.615	906.0	-1.0	1420.0	463.0	-1.0	643.0	980.0	-1.0	1544.0	880.0	-1.0	1196.0	771.0	-1.0	1336.0	589.0	-1.0	826.0	453.0	-1.0	871.0	656.0	-1.0	1046.0	514.0	-1.0	1170.0	806.0	-1.0	1473.0	584.0	-1.0	1302.0	568.0	-1.0	1036.0	545.0	-1.0	1143.0	1052.0	-1.0	1688.0	265.0	-1.0	669.0	204.0	-1.0	367.0	
191.114	907.0	-1.0	1420.0	464.0	-1.0	644.0	980.0	-1.0	1545.0	882.0	-1.0	1198.0	772.0	-1.0	1339.0	590.0	-1.0	828.0	452.0	-1.0	873.0	657.0	-1.0	1049.0	514.0	-1.0	1170.0	808.0	-1.0	1476.0	585.0	-1.0	1305.0	570.0	-1.0	1039.0	546.0	-1.0	1144.0	1052.0	-1.0	1686.0	264.0	-1.0	670.0	204.0	-1.0	369.0	
191.613	909.0	-1.0	1416.0	465.0	-1.0	644.0	983.0	-1.0	1542.0	886.0	-1.0	1199.0	772.0	-1.0	1339.0	591.0	-1.0	830.0	453.0	-1.0	874.0	658.0	-1.0	1051.0	514.0	-1.0	1169.0	807.0	-1.0	1477.0	585.0	-1.0	1306.0	570.0	-1.0	1040.0	546.0	-1.0	1146.0	1050.0	-1.0	1686.0	265.0	-1.0	671.0	203.0	-1.0	368.0	
192.112	911.0	-1.0	1422.0	466.0	-1.0	647.0	985.0	-1.0	1547.0	888.0	-1.0	1204.0	772.0	-1.0	1342.0	591.0	-1.0	831.0	453.0	-1.0	875.0	657.0	-1.0	1052.0	515.0	-1.0	1171.0	807.0	-1.0	1477.0	587.0	-1.0	1312.0	572.0	-1.0	1045.0	547.0	-1.0	1146.0	1051.0	-1.0	1687.0	265.0	-1.0	671.0	204.0	-1.0	368.0	
192.612	912.0	-1.0	1424.0	467.0	-1.0	649.0	986.0	-1.0	1550.0	890.0	-1.0	1207.0	772.0	-1.0	1341.0	591.0	-1.0	832.0	452.0	-1.0	876.0	658.0	-1.0	1052.0	514.0	-1.0	1170.0	806.0	-1.0	1475.0	587.0	-1.0	1315.0	572.0	-1.0	1048.0	546.0	-1.0	1148.0	1050.0	-1.0	1689.0	266.0	-1.0	673.0	203.0	-1.0	369.0	
193.112	911.0	-1.0	1422.0	466.0	-1.0	648.0	984.0	-1.0	1548.0	889.0	-1.0	1206.0	771.0	-1.0	1338.0	591.0	-1.0	832.0	452.0	-1.0	873.0	656.0	-1.0	1049.0	514.0	-1.0	1168.0	804.0	-1.0	1469.0	586.0	-1.0	1315.0	573.0	-1.0	1049.0	545.0	-1.0	1148.0	1049.0	-1.0	1688.0	265.0	-1.0	674.0	203.0	-1.0	368.0	
193.611	914.0	-1.0	1433.0	469.0	-1.0	651.0	987.0	-1.0	1556.0	891.0	-1.0	1211.0	771.0	-1.0	1335.0	591.0	-1.0	830.0	452.0	-1.0	873.0	654.0	-1.0	1045.0	513.0	-1.0	1166.0	802.0	-1.0	1463.0	586.0	-1.0	1313.0	572.0	-1.0	1047.0	545.0	-1.0	1147.0	1047.0	-1.0	1685.0	264.0	-1.0	672.0	201.0	-1.0	366.0	
194.110	916.0	-1.0	1441.0	470.0	-1.0	655.0	989.0	-1.0	1562.0	892.0	-1.0	1214.0	771.0	-1.0	1336.0	590.0	-1.0	830.0	453.0	-1.0	875.0	655.0	-1.0	1046.0	513.0	-1.0	1169.0	803.0	-1.0	1466.0	586.0	-1.0	1316.0	573.0	-1.0	1052.0	545.0	-1.0	1150.0	1049.0	-1.0	1691.0	265.0	-1.0	675.0	202.0	-1.0	369.0	
194.609	918.0	-1.0	1448.0	471.0	-1.0	658.0	991.0	-1.0	1568.0	893.0	-1.0	1218.0	772.0	-1.0	1338.0	590.0	-1.0	831.0	453.0	-1.0	879.0	656.0	-1.0	1050.0	514.0	-1.0	1172.0	805.0	-1.0	1472.0	586.0	-1.0	1318.0	574.0	-1.0	1055.0	545.0	-1.0	1152.0	1050.0	-1.0	1695.0	265.0	-1.0	676.0	203.0	-1.0	371.0	
195.108	917.0	-1.0	1446.0	472.0	-1.0	658.0	990.0	-1.0	1568.0	893.0	-1.0	1217.0	772.0	-1.0	1338.0	591.0	-1.0	831.0	455.0	-1.0	882.0	658.0	-1.0	1053.0	516.0	-1.0	1176.0	806.0	-1.0	1479.0	587.0	-1.0	1319.0	575.0	-1.0	1058.0	546.0	-1.0	1154.0	1052.0	-1.0	1699.0	264.0	-1.0	677.0	204.0	-1.0	372.0	
195.607	921.0	-1.0	1458.0	474.0	-1.0	664.0	993.0	-1.0	1578.0	897.0	-1.0	1226.0	773.0	-1.0	1343.0	592.0	-1.0	835.0	456.0	-1.0	887.0	661.0	-1.0	1060.0	517.0	-1.0	1182.0	809.0	-1.0	1488.0	588.0	-1.0	1321.0	576.0	-1.0	1061.0	547.0	-1.0	1155.0	1055.0	-1.0	1704.0	265.0	-1.0	676.0	204.0	-1.0	373.0	
196.106	923.0	-1.0	1467.0	476.0	-1.0	670.0	996.0	-1.0	1585.0	901.0	-1.0	1233.0	774.0	-1.0	1347.0	594.0	-1.0	839.0	458.0	-1.0	893.0	664.0	-1.0	1068.0	518.0	-1.0	1189.0	814.0	-1.0	1499.0	589.0	-1.0	1327.0	579.0	-1.0	1069.0	548.0	-1.0	1162.0	1061.0	-1.0	1719.0	266.0	-1.0	680.0	205.0	-1.0	377.0	
196.605	925.0	-1.0	1472.0	478.0	-1.0	673.0	998.0	-1.0	1590.0	904.0	-1.0	1240.0	775.0	-1.0	1351.0	596.0	-1.0	843.0	460.0	-1.0	898.0	666.0	-1.0	1076.0	521.0	-1.0	1196.0	817.0	-1.0	1510.0	591.0	-1.0	1333.0	581.0	-1.0	1079.0	551.0	-1.0	1171.0	1067.0	-1.0	1736.0	268.0	-1.0	685.0	207.0	-1.0	382.0	
197.105	925.0	-1.0	1470.0	479.0	-1.0	674.0	998.0	-1.0	1589.0	906.0	-1.0	1243.0	776.0	-1.0	1354.0	596.0	-1.0	846.0	461.0	-1.0	901.0	669.0	-1.0	1083.0	522.0	-1.0	1201.0	820.0	-1.0	1520.0	592.0	-1.0	1339.0	585.0	-1.0	1086.0	553.0	-1.0	1178.0	1074.0	-1.0	1754.0	268.0	-1.0	687.0	209.0	-1.0	386.0	
197.604	926.0	-1.0	1468.0	481.0	-1.0	674.0	1000.0	-1.0	1589.0	909.0	-1.0	1246.0	776.0	-1.0	1355.0	597.0	-1.0	847.0	462.0	-1.0	904.0	672.0	-1.0	1089.0	523.0	-1.0	1204.0	823.0	-1.0	1527.0	591.0	-1.0	1340.0	586.0	-1.0	1091.0	555.0	-1.0	1184.0	1079.0	-1.0	1769.0	269.0	-1.0	688.0	209.0	-1.0	386.0	
198.104	927.0	-1.0	1470.0	481.0	-1.0	676.0	1000.0	-1.0	1591.0	911.0	-1.0	1251.0	777.0	-1.0	1358.0	598.0	-1.0	849.0	463.0	-1.0	907.0	673.0	-1.0	1093.0	524.0	-1.0	1208.0	824.0	-1.0	1531.0	594.0	-1.0	1344.0	588.0	-1.0	1096.0	557.0	-1.0	1188.0	1084.0	-1.0	1781.0	269.0	-1.0	686.0	209.0	-1.0	385.0	
198.604	925.0	-1.0	1468.0	481.0	-1.0	675.0	999.0	-1.0	1590.0	910.0	-1.0	1251.0	777.0	-1.0	1358.0	597.0	-1.0	848.0	464.0	-1.0	907.0	674.0	-1.0	1094.0	524.0	-1.0	1208.0	824.0	-1.0	1531.0	594.0	-1.0	1345.0	589.0	-1.0	1098.0	558.0	-1.0	1193.0	1088.0	-1.0	1791.0	269.0	-1.0	686.0	210.0	-1.0	387.0	
199.104	923.0	-1.0	1461.0	479.0	-1.0	671.0	998.0	-1.0	1584.0	907.0	-1.0	1246.0	776.0	-1.0	1354.0	595.0	-1.0	845.0	463.0	-1.0	904.0	673.0	-1.0	1091.0	523.0	-1.0	1203.0	822.0	-1.0	1524.0	592.0	-1.0	1341.0	588.0	-1.0	1094.0	558.0	-1.0	1191.0	1087.0	-1.0	1794.0	268.0	-1.0	684.0	209.0	-1.0	385.0	
199.603	919.0	-1.0	1449.0	477.0	-1.0	666.0	995.0	-1.0	1574.0	904.0	-1.0	1236.0	773.0	-1.0	1347.0	593.0	-1.0	839.0	461.0	-1.0	899.0	670.0	-1.0	1085.0	520.0	-1.0	1196.0	819.0	-1.0	1514.0	591.0	-1.0	1335.0	585.0	-1.0	1086.0	557.0	-1.0	1187.0	1085.0	-1.0	1786.0	266.0	-1.0	679.0	208.0	-1.0	382.0	
200.102	918.0	-1.0	1447.0	476.0	-1.0	664.0	995.0	-1.0	1573.0	902.0	-1.0	1233.0	772.0	-1.0	1343.0	591.0	-1.0	835.0	460.0	-1.0	894.0	668.0	-1.0	1078.0	519.0	-1.0	1187.0	814.0	-1.0	1501.0	590.0	-1.0	1327.0	582.0	-1.0	1076.0	555.0	-1.0	1178.0	1081.0	-1.0	1774.0	263.0	-1.0	672.0	206.0	-1.0	377.0	
200.601	916.0	-1.0	1443.0	475.0	-1.0	661.0	993.0	-1.0	1569.0	899.0	-1.0	1227.0	770.0	-1.0	1338.0	589.0	-1.0	830.0	458.0	-1.0	889.0	664.0	-1.0	1072.0	516.0	-1.0	1179.0	811.0	-1.0	1492.0	588.0	-1.0	1322.0	579.0	-1.0	1069.0	553.0	-1.0	1172.0	1078.0	-1.0	1766.0	263.0	-1.0	669.0	205.0	-1.0	375.0	
201.100	913.0	-1.0	1435.0	473.0	-1.0	658.0	990.0	-1.0	1562.0	895.0	-1.0	1221.0	768.0	-1.0	1330.0	588.0	-1.0	826.0	456.0	-1.0	883.0	661.0	-1.0	1063.0	513.0	-1.0	1172.0	807.0	-1.0	1482.0	587.0	-1.0	1316.0	577.0	-1.0	1063.0	552.0	-1.0	1169.0	1075.0	-1.0	1757.0	262.0	-1.0	665.0	205.0	-1.0	374.0	
201.599	909.0	-1.0	1424.0	472.0	-1.0	653.0	986.0	-1.0	1552.0	891.0	-1.0	1213.0	767.0	-1.0	1323.0	586.0	-1.0	823.0	454.0	-1.0	877.0	658.0	-1.0	1056.0	511.0	-1.0	1162.0	804.0	-1.0	1472.0	584.0	-1.0	1309.0	575.0	-1.0	1057.0	552.0	-1.0	1163.0	1073.0	-1.0	1752.0	261.0	-1.0	661.0	204.0	-1.0	370.0	
202.098	910.0	-1.0	1423.0	471.0	-1.0	653.0	986.0	-1.0	1550.0	891.0	-1.0	1213.0	765.0	-1.0	1317.0	586.0	-1.0	819.0	452.0	-1.0	872.0	656.0	-1.0	1051.0	508.0	-1.0	1156.0	800.0	-1.0	1463.0	584.0	-1.0	1301.0	572.0	-1.0	1051.0	550.0	-1.0	1158.0	1073.0	-1.0	1748.0	259.0	-1.0	657.0	203.0	-1.0	367.0	
202.597	908.0	-1.0	1420.0	470.0	-1.0	653.0	985.0	-1.0	1547.0	890.0	-1.0	1212.0	764.0	-1.0	1314.0	585.0	-1.0	819.0	451.0	-1.0	868.0	654.0	-1.0	1047.0	508.0	-1.0	1152.0	798.0	-1.0	1458.0	582.0	-1.0	1299.0	572.0	-1.0	1052.0	550.0	-1.0	1160.0	1073.0	-1.0	1753.0	260.0	-1.0	657.0	203.0	-1.0	368.0	
203.096	905.0	-1.0	1413.0	470.0	-1.0	650.0	981.0	-1.0	1540.0	888.0	-1.0	1210.0	763.0	-1.0	1312.0	584.0	-1.0	818.0	451.0	-1.0	866.0	653.0	-1.0	1044.0	507.0	-1.0	1150.0	797.0	-1.0	1456.0	582.0	-1.0	1295.0	572.0	-1.0	1052.0	552.0	-1.0	1161.0	1075.0	-1.0	1759.0	260.0	-1.0	657.0	203.0	-1.0	369.0	
203.596	905.0	-1.0	1416.0	470.0	-1.0	652.0	981.0	-1.0	1542.0	888.0	-1.0	1213.0	763.0	-1.0	1315.0	584.0	-1.0	820.0	451.0	-1.0	868.0	653.0	-1.0	1045.0	507.0	-1.0	1152.0	798.0	-1.0	1456.0	582.0	-1.0	1294.0	572.0	-1.0	1053.0	552.0	-1.0	1163.0	1077.0	-1.0	1763.0	259.0	-1.0	657.0	202.0	-1.0	367.0	
204.095	905.0	-1.0	1416.0	469.0	-1.0	653.0	981.0	-1.0	1542.0	887.0	-1.0	1213.0	763.0	-1.0	1316.0	585.0	-1.0	821.0	451.0	-1.0	870.0	655.0	-1.0	1048.0	509.0	-1.0	1156.0	799.0	-1.0	1461.0	582.0	-1.0	1293.0	572.0	-1.0	1055.0	553.0	-1.0	1165.0	1079.0	-1.0	1769.0	260.0	-1.0	658.0	204.0	-1.0	369.0	
204.594	903.0	-1.0	1411.0	468.0	-1.0	651.0	979.0	-1.0	1536.0	885.0	-1.0	1209.0	764.0	-1.0	1317.0	585.0	-1.0	820.0	452.0	-1.0	871.0	657.0	-1.0	1050.0	511.0	-1.0	1162.0	801.0	-1.0	1467.0	582.0	-1.0	1292.0	572.0	-1.0	1055.0	553.0	-1.0	1168.0	1079.0	-1.0	1771.0	260.0	-1.0	660.0	204.0	-1.0	371.0	
205.093	905.0	-1.0	1415.0	471.0	-1.0	654.0	981.0	-1.0	1541.0	886.0	-1.0	1208.0	764.0	-1.0	1321.0	585.0	-1.0	822.0	454.0	-1.0	876.0	659.0	-1.0	1056.0	513.0	-1.0	1170.0	804.0	-1.0	1477.0	583.0	-1.0	1296.0	573.0	-1.0	1056.0	553.0	-1.0	1165.0	1078.0	-1.0	1765.0	260.0	-1.0	661.0	204.0	-1.0	370.0	
205.592	906.0	-1.0	1417.0	470.0	-1.0	654.0	982.0	-1.0	1543.0	884.0	-1.0	1207.0	765.0	-1.0	1325.0	586.0	-1.0	822.0	455.0	-1.0	880.0	660.0	-1.0	1060.0	515.0	-1.0	1178.0	808.0	-1.0	1484.0	582.0	-1.0	1298.0	574.0	-1.0	1056.0	552.0	-1.0	1165.0	1076.0	-1.0	1763.0	261.0	-1.0	662.0	205.0	-1.0	373.0	
206.092	904.0	-1.0	1414.0	470.0	-1.0	653.0	980.0	-1.0	1542.0	882.0	-1.0	1203.0	766.0	-1.0	1326.0	586.0	-1.0	822.0	456.0	-1.0	882.0	661.0	-1.0	1063.0	517.0	-1.0	1183.0	810.0	-1.0	1491.0	582.0	-1.0	1298.0	573.0	-1.0	1054.0	553.0	-1.0	1164.0	1074.0	-1.0	1757.0	261.0	-1.0	663.0	206.0	-1.0	373.0	
206.592	906.0	-1.0	1422.0	470.0	-1.0	657.0	981.0	-1.0	1549.0	882.0	-1.0	1205.0	767.0	-1.0	1328.0	587.0	-1.0	822.0	457.0	-1.0	886.0	662.0	-1.0	1066.0	518.0	-1.0	1185.0	812.0	-1.0	1493.0	583.0	-1.0	1296.0	572.0	-1.0	1051.0	552.0	-1.0	1161.0	1073.0	-1.0	1752.0	261.0	-1.0	662.0	206.0	-1.0	372.0	
207.092	907.0	-1.0	1425.0	471.0	-1.0	658.0	982.0	-1.0	1552.0	882.0	-1.0	1205.0	767.0	-1.0	1330.0	587.0	-1.0	824.0	457.0	-1.0	887.0	663.0	-1.0	1066.0	518.0	-1.0	1187.0	814.0	-1.0	1497.0	583.0	-1.0	1299.0	573.0	-1.0	1053.0	553.0	-1.0	1164.0	1074.0	-1.0	1754.0	262.0	-1.0	666.0	206.0	-1.0	375.0	
207.592	906.0	-1.0	1425.0	471.0	-1.0	658.0	981.0	-1.0	1551.0	882.0	-1.0	1205.0	767.0	-1.0	1330.0	587.0	-1.0	824.0	457.0	-1.0	887.0	664.0	-1.0	1066.0	518.0	-1.0	1186.0	813.0	-1.0	1497.0	584.0	-1.0	1300.0	574.0	-1.0	1054.0	553.0	-1.0	1167.0	1076.0	-1.0	1758.0	262.0	-1.0	669.0	207.0	-1.0	378.0	
208.092	905.0	-1.0	1418.0	470.0	-1.0	656.0	981.0	-1.0	1546.0	882.0	-1.0	1203.0	766.0	-1.0	1327.0	587.0	-1.0	824.0	457.0	-1.0	885.0	663.0	-1.0	1064.0	517.0	-1.0	1183.0	813.0	-1.0	1496.0	584.0	-1.0	1298.0	573.0	-1.0	1054.0	554.0	-1.0	1168.0	1078.0	-1.0	1761.0	263.0	-1.0	669.0	207.0	-1.0	379.0	
208.592	906.0	-1.0	1420.0	471.0	-1.0	656.0	982.0	-1.0	1547.0	884.0	-1.0	1205.0	766.0	-1.0	1328.0	587.0	-1.0	825.0	457.0	-1.0	886.0	663.0	-1.0	1063.0	517.0	-1.0	1182.0	812.0	-1.0	1494.0	584.0	-1.0	1299.0	574.0	-1.0	1055.0	554.0	-1.0	1170.0	1079.0	-1.0	1765.0	262.0	-1.0	669.0	206.0	-1.0	377.0	
209.092	906.0	-1.0	1420.0	471.0	-1.0	656.0	982.0	-1.0	1546.0	884.0	-1.0	1206.0	765.0	-1.0	1327.0	587.0	-1.0	825.0	456.0	-1.0	884.0	663.0	-1.0	1061.0	515.0	-1.0	1178.0	811.0	-1.0	1491.0	583.0	-1.0	1300.0	575.0	-1.0	1057.0	555.0	-1.0	1174.0	1081.0	-1.0	1773.0	263.0	-1.0	671.0	207.0	-1.0	379.0	
209.591	905.0	-1.0	1417.0	471.0	-1.0	654.0	981.0	-1.0	1542.0	884.0	-1.0	1204.0	765.0	-1.0	1325.0	586.0	-1.0	824.0	456.0	-1.0	881.0	662.0	-1.0	1059.0	514.0	-1.0	1174.0	809.0	-1.0	1487.0	583.0	-1.0	1299.0	575.0	-1.0	1059.0	555.0	-1.0	1176.0	1082.0	-1.0	1776.0	263.0	-1.0	671.0	207.0	-1.0	379.0	
210.090	904.0	-1.0	1408.0	470.0	-1.0	651.0	979.0	-1.0	1535.0	883.0	-1.0	1201.0	764.0	-1.0	1321.0	586.0	-1.0	822.0	453.0	-1.0	877.0	661.0	-1.0	1055.0	512.0	-1.0	1169.0	806.0	-1.0	1480.0	583.0	-1.0	1296.0	574.0	-1.0	1057.0	554.0	-1.0	1174.0	1082.0	-1.0	1775.0	262.0	-1.0	669.0	206.0	-1.0	378.0	
210.589	903.0	-1.0	1408.0	469.0	-1.0	649.0	978.0	-1.0	1533.0	882.0	-1.0	1199.0	763.0	-1.0	1316.0	585.0	-1.0	820.0	452.0	-1.0	872.0	659.0	-1.0	1051.0	510.0	-1.0	1163.0	802.0	-1.0	1472.0	581.0	-1.0	1291.0	572.0	-1.0	1053.0	554.0	-1.0	1170.0	1078.0	-1.0	1770.0	261.0	-1.0	664.0	205.0	-1.0	373.0	
211.088	902.0	-1.0	1403.0	468.0	-1.0	647.0	977.0	-1.0	1529.0	881.0	-1.0	1196.0	762.0	-1.0	1314.0	584.0	-1.0	818.0	451.0	-1.0	868.0	656.0	-1.0	1047.0	508.0	-1.0	1157.0	799.0	-1.0	1465.0	581.0	-1.0	1289.0	571.0	-1.0	1052.0	552.0	-1.0	1165.0	1077.0	-1.0	1763.0	260.0	-1.0	659.0	204.0	-1.0	370.0	
211.587	899.0	-1.0	1395.0	466.0	-1.0	643.0	974.0	-1.0	1520.0	878.0	-1.0	1191.0	760.0	-1.0	1311.0	583.0	-1.0	817.0	449.0	-1.0	863.0	654.0	-1.0	1043.0	507.0	-1.0	1151.0	796.0	-1.0	1456.0	579.0	-1.0	1287.0	570.0	-1.0	1050.0	551.0	-1.0	1161.0	1074.0	-1.0	1759.0	259.0	-1.0	656.0	203.0	-1.0	367.0	
212.086	896.0	-1.0	1386.0	464.0	-1.0	639.0	970.0	-1.0	1510.0	875.0	-1.0	1185.0	759.0	-1.0	1306.0	582.0	-1.0	815.0	447.0	-1.0	858.0	652.0	-1.0	1039.0	505.0	-1.0	1145.0	792.0	-1.0	1448.0	578.0	-1.0	1281.0	569.0	-1.0	1047.0	550.0	-1.0	1156.0	1072.0	-1.0	1753.0	257.0	-1.0	652.0	202.0	-1.0	364.0	
212.585	892.0	-1.0	1376.0	462.0	-1.0	635.0	966.0	-1.0	1499.0	872.0	-1.0	1181.0	757.0	-1.0	1302.0	581.0	-1.0	814.0	445.0	-1.0	853.0	650.0	-1.0	1035.0	503.0	-1.0	1140.0	790.0	-1.0	1442.0	577.0	-1.0	1275.0	567.0	-1.0	1043.0	549.0	-1.0	1152.0	1071.0	-1.0	1751.0	256.0	-1.0	649.0	201.0	-1.0	362.0	
213.084	891.0	-1.0	1376.0	462.0	-1.0	635.0	965.0	-1.0	1497.0	872.0	-1.0	1181.0	757.0	-1.0	1301.0	582.0	-1.0	814.0	445.0	-1.0	852.0	649.0	-1.0	1033.0	503.0	-1.0	1138.0	789.0	-1.0	1438.0	576.0	-1.0	1271.0	566.0	-1.0	1039.0	548.0	-1.0	1148.0	1069.0	-1.0	1747.0	256.0	-1.0	646.0	200.0	-1.0	360.0	
213.584	891.0	-1.0	1374.0	462.0	-1.0	635.0	964.0	-1.0	1495.0	872.0	-1.0	1180.0	757.0	-1.0	1301.0	581.0	-1.0	814.0	445.0	-1.0	851.0	649.0	-1.0	1033.0	503.0	-1.0	1139.0	789.0	-1.0	1437.0	575.0	-1.0	1271.0	565.0	-1.0	1039.0	548.0	-1.0	1149.0	1069.0	-1.0	1748.0	255.0	-1.0	646.0	201.0	-1.0	360.0	
214.084	891.0	-1.0	1369.0	463.0	-1.0	633.0	964.0	-1.0	1489.0	871.0	-1.0	1176.0	757.0	-1.0	1299.0	581.0	-1.0	813.0	445.0	-1.0	850.0	649.0	-1.0	1030.0	503.0	-1.0	1137.0	788.0	-1.0	1433.0	575.0	-1.0	1268.0	564.0	-1.0	1036.0	547.0	-1.0	1147.0	1068.0	-1.0	1744.0	255.0	-1.0	645.0	200.0	-1.0	360.0	
214.583	891.0	-1.0	1362.0	461.0	-1.0	629.0	963.0	-1.0	1481.0	870.0	-1.0	1167.0	756.0	-1.0	1296.0	579.0	-1.0	808.0	444.0	-1.0	848.0	647.0	-1.0	1026.0	502.0	-1.0	1134.0	786.0	-1.0	1425.0	574.0	-1.0	1263.0	563.0	-1.0	1030.0	546.0	-1.0	1141.0	1064.0	-1.0	1733.0	255.0	-1.0	642.0	199.0	-1.0	357.0	
215.082	893.0	-1.0	1364.0	462.0	-1.0	628.0	965.0	-1.0	1483.0	868.0	-1.0	1163.0	756.0	-1.0	1293.0	578.0	-1.0	803.0	444.0	-1.0	845.0	646.0	-1.0	1018.0	501.0	-1.0	1128.0	784.0	-1.0	1412.0	573.0	-1.0	1256.0	560.0	-1.0	1022.0	544.0	-1.0	1133.0	1058.0	-1.0	1717.0	254.0	-1.0	637.0	198.0	-1.0	354.0	
215.582	892.0	-1.0	1365.0	462.0	-1.0	627.0	964.0	-1.0	1484.0	865.0	-1.0	1156.0	755.0	-1.0	1290.0	576.0	-1.0	798.0	444.0	-1.0	843.0	642.0	-1.0	1009.0	500.0	-1.0	1122.0	780.0	-1.0	1401.0	573.0	-1.0	1254.0	560.0	-1.0	1016.0	542.0	-1.0	1127.0	1054.0	-1.0	1701.0	254.0	-1.0	637.0	198.0	-1.0	352.0	
216.081	892.0	-1.0	1362.0	460.0	-1.0	624.0	963.0	-1.0	1481.0	862.0	-1.0	1148.0	755.0	-1.0	1286.0	575.0	-1.0	793.0	443.0	-1.0	840.0	639.0	-1.0	998.0	498.0	-1.0	1113.0	777.0	-1.0	1388.0	572.0	-1.0	1249.0	558.0	-1.0	1010.0	541.0	-1.0	1120.0	1048.0	-1.0	1684.0	254.0	-1.0	635.0	197.0	-1.0	349.0	
216.581	892.0	-1.0	1357.0	460.0	-1.0	621.0	962.0	-1.0	1477.0	860.0	-1.0	1141.0	754.0	-1.0	1282.0	574.0	-1.0	789.0	441.0	-1.0	835.0	637.0	-1.0	990.0	496.0	-1.0	1106.0	775.0	-1.0	1377.0	573.0	-1.0	1246.0	558.0	-1.0	1004.0	539.0	-1.0	1112.0	1044.0	-1.0	1668.0	253.0	-1.0	633.0	197.0	-1.0	347.0	
217.080	894.0	-1.0	1356.0	461.0	-1.0	620.0	964.0	-1.0	1476.0	862.0	-1.0	1139.0	754.0	-1.0	1280.0	574.0	-1.0	787.0	441.0	-1.0	832.0	636.0	-1.0	985.0	495.0	-1.0	1099.0	775.0	-1.0	1370.0	572.0	-1.0	1243.0	558.0	-1.0	1000.0	538.0	-1.0	1106.0	1041.0	-1.0	1656.0	254.0	-1.0	632.0	196.0	-1.0	344.0	
217.579	897.0	-1.0	1360.0	461.0	-1.0	622.0	966.0	-1.0	1481.0	865.0	-1.0	1141.0	754.0	-1.0	1282.0	575.0	-1.0	787.0	440.0	-1.0	833.0	637.0	-1.0	984.0	495.0	-1.0	1098.0	775.0	-1.0	1368.0	573.0	-1.0	1244.0	559.0	-1.0	1001.0	538.0	-1.0	1105.0	1041.0	-1.0	1650.0	254.0	-1.0	632.0	196.0	-1.0	343.0	
218.078	897.0	-1.0	1363.0	463.0	-1.0	623.0	967.0	-1.0	1483.0	867.0	-1.0	1143.0	755.0	-1.0	1284.0	576.0	-1.0	788.0	441.0	-1.0	833.0	637.0	-1.0	984.0	496.0	-1.0	1097.0	776.0	-1.0	1370.0	575.0	-1.0	1248.0	562.0	-1.0	1005.0	539.0	-1.0	1108.0	1042.0	-1.0	1654.0	255.0	-1.0	635.0	197.0	-1.0	346.0	
218.577	898.0	-1.0	1366.0	464.0	-1.0	625.0	967.0	-1.0	1485.0	868.0	-1.0	1148.0	756.0	-1.0	1286.0	577.0	-1.0	791.0	442.0	-1.0	834.0	639.0	-1.0	987.0	497.0	-1.0	1099.0	778.0	-1.0	1375.0	575.0	-1.0	1252.0	564.0	-1.0	1011.0	540.0	-1.0	1113.0	1046.0	-1.0	1662.0	256.0	-1.0	638.0	198.0	-1.0	349.0	
219.076	898.0	-1.0	1366.0	464.0	-1.0	625.0	967.0	-1.0	1484.0	871.0	-1.0	1151.0	758.0	-1.0	1289.0	578.0	-1.0	794.0	443.0	-1.0	836.0	642.0	-1.0	993.0	498.0	-1.0	1103.0	782.0	-1.0	1383.0	577.0	-1.0	1256.0	565.0	-1.0	1016.0	541.0	-1.0	1117.0	1048.0	-1.0	1671.0	258.0	-1.0	641.0	199.0	-1.0	351.0	
219.575	901.0	-1.0	1367.0	465.0	-1.0	626.0	970.0	-1.0	1485.0	874.0	-1.0	1156.0	759.0	-1.0	1292.0	580.0	-1.0	797.0	444.0	-1.0	840.0	645.0	-1.0	999.0	500.0	-1.0	1109.0	786.0	-1.0	1391.0	578.0	-1.0	1258.0	567.0	-1.0	1020.0	542.0	-1.0	1120.0	1052.0	-1.0	1678.0	258.0	-1.0	642.0	200.0	-1.0	352.0	
220.074	903.0	-1.0	1375.0	467.0	-1.0	629.0	972.0	-1.0	1491.0	877.0	-1.0	1161.0	761.0	-1.0	1298.0	583.0	-1.0	802.0	446.0	-1.0	845.0	648.0	-1.0	1005.0	503.0	-1.0	1117.0	789.0	-1.0	1399.0	579.0	-1.0	1261.0	568.0	-1.0	1022.0	543.0	-1.0	1121.0	1053.0	-1.0	1681.0	258.0	-1.0	641.0	200.0	-1.0	352.0	
220.573	904.0	-1.0	1378.0	467.0	-1.0	629.0	973.0	-1.0	1493.0	878.0	-1.0	1161.0	762.0	-1.0	1302.0	584.0	-1.0	805.0	448.0	-1.0	849.0	650.0	-1.0	1008.0	506.0	-1.0	1125.0	792.0	-1.0	1407.0	580.0	-1.0	1264.0	569.0	-1.0	1025.0	543.0	-1.0	1123.0	1054.0	-1.0	1682.0	259.0	-1.0	644.0	202.0	-1.0	354.0	
221.072	905.0	-1.0	1378.0	466.0	-1.0	628.0	974.0	-1.0	1492.0	877.0	-1.0	1159.0	763.0	-1.0	1303.0	584.0	-1.0	806.0	448.0	-1.0	850.0	651.0	-1.0	1009.0	507.0	-1.0	1132.0	795.0	-1.0	1411.0	580.0	-1.0	1265.0	568.0	-1.0	1025.0	543.0	-1.0	1122.0	1053.0	-1.0	1679.0	259.0	-1.0	644.0	202.0	-1.0	356.0	
221.571	901.0	-1.0	1373.0	464.0	-1.0	626.0	970.0	-1.0	1488.0	873.0	-1.0	1154.0	763.0	-1.0	1302.0	584.0	-1.0	806.0	448.0	-1.0	850.0	650.0	-1.0	1008.0	509.0	-1.0	1137.0	796.0	-1.0	1412.0	580.0	-1.0	1266.0	569.0	-1.0	1023.0	541.0	-1.0	1118.0	1050.0	-1.0	1671.0	259.0	-1.0	643.0	202.0	-1.0	355.0	
222.070	897.0	-1.0	1367.0	462.0	-1.0	624.0	966.0	-1.0	1484.0	870.0	-1.0	1150.0	762.0	-1.0	1301.0	584.0	-1.0	805.0	449.0	-1.0	850.0	650.0	-1.0	1007.0	511.0	-1.0	1140.0	796.0	-1.0	1412.0	579.0	-1.0	1263.0	568.0	-1.0	1019.0	540.0	-1.0	1115.0	1047.0	-1.0	1663.0	259.0	-1.0	642.0	202.0	-1.0	353.0	
222.569	900.0	-1.0	1372.0	463.0	-1.0	626.0	968.0	-1.0	1489.0	871.0	-1.0	1152.0	763.0	-1.0	1300.0	585.0	-1.0	805.0	449.0	-1.0	851.0	650.0	-1.0	1006.0	511.0	-1.0	1142.0	798.0	-1.0	1414.0	579.0	-1.0	1261.0	567.0	-1.0	1016.0	539.0	-1.0	1112.0	1045.0	-1.0	1655.0	259.0	-1.0	640.0	201.0	-1.0	352.0	
223.068	902.0	-1.0	1376.0	464.0	-1.0	627.0	970.0	-1.0	1492.0	873.0	-1.0	1154.0	763.0	-1.0	1301.0	585.0	-1.0	806.0	449.0	-1.0	852.0	651.0	-1.0	1007.0	512.0	-1.0	1146.0	800.0	-1.0	1418.0	580.0	-1.0	1265.0	568.0	-1.0	1018.0	539.0	-1.0	1112.0	1045.0	-1.0	1652.0	259.0	-1.0	639.0	202.0	-1.0	351.0	
223.567	903.0	-1.0	1376.0	465.0	-1.0	627.0	972.0	-1.0	1492.0	875.0	-1.0	1154.0	763.0	-1.0	1302.0	585.0	-1.0	807.0	449.0	-1.0	852.0	652.0	-1.0	1008.0	512.0	-1.0	1147.0	801.0	-1.0	1423.0	581.0	-1.0	1268.0	570.0	-1.0	1022.0	540.0	-1.0	1117.0	1046.0	-1.0	1657.0	260.0	-1.0	644.0	202.0	-1.0	354.0	
224.066	902.0	-1.0	1374.0	465.0	-1.0	627.0	971.0	-1.0	1491.0	876.0	-1.0	1155.0	763.0	-1.0	1304.0	586.0	-1.0	808.0	449.0	-1.0	853.0	652.0	-1.0	1011.0	512.0	-1.0	1148.0	803.0	-1.0	1428.0	582.0	-1.0	1272.0	571.0	-1.0	1026.0	541.0	-1.0	1121.0	1048.0	-1.0	1663.0	260.0	-1.0	646.0	203.0	-1.0	357.0	
224.565	902.0	-1.0	1372.0	465.0	-1.0	627.0	971.0	-1.0	1488.0	878.0	-1.0	1157.0	763.0	-1.0	1304.0	587.0	-1.0	810.0	449.0	-1.0	852.0	653.0	-1.0	1013.0	512.0	-1.0	1148.0	805.0	-1.0	1431.0	582.0	-1.0	1274.0	572.0	-1.0	1029.0	542.0	-1.0	1124.0	1050.0	-1.0	1671.0	261.0	-1.0	648.0	204.0	-1.0	358.0	
225.064	905.0	-1.0	1381.0	466.0	-1.0	630.0	974.0	-1.0	1496.0	881.0	-1.0	1164.0	764.0	-1.0	1305.0	588.0	-1.0	813.0	449.0	-1.0	853.0	655.0	-1.0	1016.0	513.0	-1.0	1150.0	806.0	-1.0	1436.0	583.0	-1.0	1276.0	573.0	-1.0	1032.0	542.0	-1.0	1128.0	1053.0	-1.0	1678.0	261.0	-1.0	648.0	204.0	-1.0	359.0	
225.563	907.0	-1.0	1389.0	467.0	-1.0	633.0	976.0	-1.0	1502.0	883.0	-1.0	1169.0	765.0	-1.0	1310.0	589.0	-1.0	817.0	450.0	-1.0	856.0	656.0	-1.0	1021.0	514.0	-1.0	1155.0	808.0	-1.0	1444.0	585.0	-1.0	1284.0	575.0	-1.0	1040.0	543.0	-1.0	1134.0	1057.0	-1.0	1689.0	262.0	-1.0	653.0	205.0	-1.0	362.0	
226.062	908.0	-1.0	1391.0	468.0	-1.0	634.0	978.0	-1.0	1504.0	886.0	-1.0	1173.0	766.0	-1.0	1313.0	590.0	-1.0	820.0	450.0	-1.0	859.0	658.0	-1.0	1026.0	516.0	-1.0	1160.0	810.0	-1.0	1452.0	586.0	-1.0	1291.0	577.0	-1.0	1047.0	545.0	-1.0	1139.0	1059.0	-1.0	1698.0	262.0	-1.0	656.0	206.0	-1.0	365.0	
226.561	908.0	-1.0	1390.0	468.0	-1.0	635.0	978.0	-1.0	1503.0	887.0	-1.0	1176.0	766.0	-1.0	1316.0	592.0	-1.0	823.0	450.0	-1.0	862.0	659.0	-1.0	1032.0	517.0	-1.0	1166.0	813.0	-1.0	1462.0	587.0	-1.0	1296.0	579.0	-1.0	1052.0	545.0	-1.0	1141.0	1061.0	-1.0	1704.0	263.0	-1.0	657.0	207.0	-1.0	366.0	
227.060	910.0	-1.0	1391.0	469.0	-1.0	636.0	979.0	-1.0	1505.0	889.0	-1.0	1180.0	767.0	-1.0	1319.0	593.0	-1.0	826.0	451.0	-1.0	864.0	662.0	-1.0	1039.0	518.0	-1.0	1172.0	816.0	-1.0	1470.0	586.0	-1.0	1297.0	579.0	-1.0	1053.0	544.0	-1.0	1141.0	1060.0	-1.0	1705.0	263.0	-1.0	657.0	207.0	-1.0	366.0	
227.559	911.0	-1.0	1396.0	470.0	-1.0	639.0	981.0	-1.0	1511.0	892.0	-1.0	1186.0	768.0	-1.0	1324.0	594.0	-1.0	831.0	453.0	-1.0	869.0	663.0	-1.0	1045.0	520.0	-1.0	1180.0	818.0	-1.0	1478.0	587.0	-1.0	1302.0	581.0	-1.0	1056.0	545.0	-1.0	1142.0	1061.0	-1.0	1707.0	263.0	-1.0	657.0	206.0	-1.0	365.0	
228.058	911.0	-1.0	1399.0	471.0	-1.0	642.0	981.0	-1.0	1515.0	893.0	-1.0	1190.0	769.0	-1.0	1328.0	595.0	-1.0	835.0	453.0	-1.0	872.0	664.0	-1.0	1048.0	521.0	-1.0	1187.0	819.0	-1.0	1483.0	588.0	-1.0	1306.0	582.0	-1.0	1062.0	545.0	-1.0	1146.0	1063.0	-1.0	1713.0	264.0	-1.0	660.0	208.0	-1.0	369.0	
228.557	910.0	-1.0	1400.0	471.0	-1.0	642.0	981.0	-1.0	1517.0	892.0	-1.0	1190.0	768.0	-1.0	1329.0	595.0	-1.0	835.0	453.0	-1.0	873.0	665.0	-1.0	1049.0	522.0	-1.0	1190.0	820.0	-1.0	1484.0	588.0	-1.0	1306.0	583.0	-1.0	1064.0	546.0	-1.0	1149.0	1063.0	-1.0	1716.0	264.0	-1.0	663.0	208.0	-1.0	372.0	
229.057	908.0	-1.0	1396.0	470.0	-1.0	642.0	979.0	-1.0	1514.0	890.0	-1.0	1187.0	768.0	-1.0	1328.0	595.0	-1.0	834.0	452.0	-1.0	874.0	663.0	-1.0	1048.0	522.0	-1.0	1191.0	819.0	-1.0	1481.0	588.0	-1.0	1306.0	583.0	-1.0	1064.0	545.0	-1.0	1149.0	1063.0	-1.0	1714.0	265.0	-1.0	663.0	209.0	-1.0	373.0	
229.556	907.0	-1.0	1390.0	469.0	-1.0	639.0	979.0	-1.0	1511.0	889.0	-1.0	1181.0	767.0	-1.0	1324.0	594.0	-1.0	830.0	452.0	-1.0	873.0	662.0	-1.0	1043.0	521.0	-1.0	1188.0	817.0	-1.0	1475.0	588.0	-1.0	1301.0	582.0	-1.0	1061.0	545.0	-1.0	1147.0	1060.0	-1.0	1708.0	264.0	-1.0	661.0	209.0	-1.0	373.0	
230.055	908.0	-1.0	1396.0	469.0	-1.0	641.0	979.0	-1.0	1516.0	888.0	-1.0	1180.0	767.0	-1.0	1321.0	593.0	-1.0	827.0	453.0	-1.0	870.0	659.0	-1.0	1038.0	520.0	-1.0	1184.0	814.0	-1.0	1467.0	587.0	-1.0	1296.0	580.0	-1.0	1054.0	543.0	-1.0	1142.0	1057.0	-1.0	1697.0	263.0	-1.0	658.0	208.0	-1.0	371.0	
230.554	909.0	-1.0	1402.0	470.0	-1.0	642.0	980.0	-1.0	1522.0	887.0	-1.0	1179.0	766.0	-1.0	1320.0	592.0	-1.0	824.0	452.0	-1.0	870.0	658.0	-1.0	1034.0	520.0	-1.0	1181.0	812.0	-1.0	1460.0	586.0	-1.0	1296.0	580.0	-1.0	1050.0	542.0	-1.0	1134.0	1054.0	-1.0	1685.0	262.0	-1.0	653.0	207.0	-1.0	367.0	
231.053	909.0	-1.0	1403.0	469.0	-1.0	642.0	980.0	-1.0	1524.0	886.0	-1.0	1176.0	766.0	-1.0	1320.0	592.0	-1.0	821.0	451.0	-1.0	869.0	657.0	-1.0	1029.0	519.0	-1.0	1179.0	812.0	-1.0	1456.0	587.0	-1.0	1297.0	580.0	-1.0	1049.0	541.0	-1.0	1131.0	1051.0	-1.0	1678.0	262.0	-1.0	653.0	207.0	-1.0	368.0	
231.552	909.0	-1.0	1405.0	468.0	-1.0	640.0	980.0	-1.0	1525.0	884.0	-1.0	1175.0	766.0	-1.0	1319.0	591.0	-1.0	819.0	451.0	-1.0	868.0	656.0	-1.0	1027.0	518.0	-1.0	1175.0	811.0	-1.0	1453.0	588.0	-1.0	1297.0	579.0	-1.0	1046.0	540.0	-1.0	1128.0	1049.0	-1.0	1670.0	263.0	-1.0	654.0	207.0	-1.0	368.0	
232.051	908.0	-1.0	1403.0	468.0	-1.0	639.0	980.0	-1.0	1524.0	884.0	-1.0	1174.0	766.0	-1.0	1318.0	591.0	-1.0	819.0	450.0	-1.0	867.0	656.0	-1.0	1025.0	518.0	-1.0	1173.0	811.0	-1.0	1453.0	587.0	-1.0	1298.0	580.0	-1.0	1045.0	540.0	-1.0	1126.0	1048.0	-1.0	1667.0	262.0	-1.0	653.0	207.0	-1.0	368.0	
232.550	906.0	-1.0	1399.0	467.0	-1.0	638.0	979.0	-1.0	1522.0	885.0	-1.0	1176.0	766.0	-1.0	1318.0	591.0	-1.0	819.0	450.0	-1.0	867.0	658.0	-1.0	1027.0	517.0	-1.0	1172.0	813.0	-1.0	1455.0	588.0	-1.0	1300.0	580.0	-1.0	1047.0	540.0	-1.0	1127.0	1047.0	-1.0	1667.0	262.0	-1.0	654.0	207.0	-1.0	368.0	
233.049	908.0	-1.0	1409.0	468.0	-1.0	642.0	981.0	-1.0	1531.0	889.0	-1.0	1185.0	767.0	-1.0	1320.0	593.0	-1.0	821.0	450.0	-1.0	867.0	660.0	-1.0	1030.0	518.0	-1.0	1173.0	814.0	-1.0	1460.0	589.0	-1.0	1303.0	581.0	-1.0	1050.0	540.0	-1.0	1129.0	1048.0	-1.0	1670.0	262.0	-1.0	655.0	206.0	-1.0	368.0	
233.549	910.0	-1.0	1417.0	469.0	-1.0	646.0	982.0	-1.0	1538.0	891.0	-1.0	1194.0	769.0	-1.0	1325.0	594.0	-1.0	826.0	452.0	-1.0	871.0	662.0	-1.0	1036.0	519.0	-1.0	1178.0	817.0	-1.0	1468.0	590.0	-1.0	1310.0	584.0	-1.0	1057.0	540.0	-1.0	1131.0	1051.0	-1.0	1675.0	262.0	-1.0	655.0	208.0	-1.0	368.0	
234.048	911.0	-1.0	1421.0	470.0	-1.0	649.0	984.0	-1.0	1543.0	894.0	-1.0	1200.0	770.0	-1.0	1330.0	596.0	-1.0	830.0	452.0	-1.0	875.0	664.0	-1.0	1043.0	521.0	-1.0	1184.0	821.0	-1.0	1477.0	591.0	-1.0	1317.0	585.0	-1.0	1063.0	543.0	-1.0	1137.0	1053.0	-1.0	1686.0	264.0	-1.0	660.0	208.0	-1.0	371.0	
234.547	910.0	-1.0	1423.0	470.0	-1.0	650.0	983.0	-1.0	1546.0	894.0	-1.0	1204.0	770.0	-1.0	1333.0	597.0	-1.0	832.0	453.0	-1.0	877.0	666.0	-1.0	1049.0	521.0	-1.0	1186.0	822.0	-1.0	1481.0	591.0	-1.0	1320.0	586.0	-1.0	1066.0	542.0	-1.0	1141.0	1055.0	-1.0	1690.0	264.0	-1.0	663.0	208.0	-1.0	373.0	
235.047	908.0	-1.0	1419.0	470.0	-1.0	649.0	982.0	-1.0	1544.0	893.0	-1.0	1202.0	770.0	-1.0	1332.0	596.0	-1.0	831.0	453.0	-1.0	878.0	667.0	-1.0	1052.0	520.0	-1.0	1186.0	821.0	-1.0	1481.0	591.0	-1.0	1320.0	585.0	-1.0	1064.0	542.0	-1.0	1139.0	1052.0	-1.0	1686.0	263.0	-1.0	661.0	208.0	-1.0	373.0	
235.546	907.0	-1.0	1411.0	469.0	-1.0	646.0	982.0	-1.0	1538.0	892.0	-1.0	1196.0	769.0	-1.0	1329.0	595.0	-1.0	828.0	452.0	-1.0	877.0	667.0	-1.0	1050.0	519.0	-1.0	1183.0	818.0	-1.0	1475.0	589.0	-1.0	1315.0	583.0	-1.0	1058.0	540.0	-1.0	1134.0	1048.0	-1.0	1675.0	262.0	-1.0	658.0	207.0	-1.0	370.0	
236.046	908.0	-1.0	1407.0	468.0	-1.0	644.0	982.0	-1.0	1537.0	891.0	-1.0	1192.0	767.0	-1.0	1323.0	593.0	-1.0	824.0	451.0	-1.0	873.0	664.0	-1.0	1046.0	517.0	-1.0	1177.0	815.0	-1.0	1465.0	587.0	-1.0	1307.0	579.0	-1.0	1048.0	537.0	-1.0	1124.0	1042.0	-1.0	1658.0	260.0	-1.0	653.0	204.0	-1.0	364.0	
236.545	910.0	-1.0	1411.0	469.0	-1.0	644.0	984.0	-1.0	1541.0	892.0	-1.0	1191.0	766.0	-1.0	1320.0	592.0	-1.0	820.0	451.0	-1.0	872.0	661.0	-1.0	1041.0	515.0	-1.0	1171.0	811.0	-1.0	1453.0	586.0	-1.0	1300.0	576.0	-1.0	1037.0	535.0	-1.0	1115.0	1035.0	-1.0	1641.0	258.0	-1.0	645.0	201.0	-1.0	359.0	
237.044	911.0	-1.0	1415.0	469.0	-1.0	644.0	985.0	-1.0	1544.0	891.0	-1.0	1190.0	765.0	-1.0	1318.0	591.0	-1.0	818.0	449.0	-1.0	870.0	660.0	-1.0	1037.0	514.0	-1.0	1168.0	809.0	-1.0	1447.0	585.0	-1.0	1298.0	576.0	-1.0	1035.0	533.0	-1.0	1107.0	1032.0	-1.0	1627.0	257.0	-1.0	640.0	200.0	-1.0	354.0	
237.543	911.0	-1.0	1416.0	468.0	-1.0	644.0	985.0	-1.0	1544.0	891.0	-1.0	1188.0	764.0	-1.0	1315.0	589.0	-1.0	816.0	449.0	-1.0	869.0	657.0	-1.0	1032.0	512.0	-1.0	1165.0	806.0	-1.0	1441.0	584.0	-1.0	1297.0	576.0	-1.0	1035.0	532.0	-1.0	1105.0	1029.0	-1.0	1622.0	256.0	-1.0	640.0	199.0	-1.0	352.0	
238.042	910.0	-1.0	1420.0	468.0	-1.0	645.0	984.0	-1.0	1546.0	889.0	-1.0	1189.0	764.0	-1.0	1314.0	589.0	-1.0	816.0	449.0	-1.0	870.0	657.0	-1.0	1032.0	512.0	-1.0	1165.0	806.0	-1.0	1441.0	584.0	-1.0	1297.0	576.0	-1.0	1036.0	532.0	-1.0	1107.0	1029.0	-1.0	1623.0	256.0	-1.0	641.0	199.0	-1.0	354.0	
238.542	911.0	-1.0	1421.0	470.0	-1.0	647.0	985.0	-1.0	1547.0	891.0	-1.0	1192.0	764.0	-1.0	1315.0	589.0	-1.0	818.0	450.0	-1.0	872.0	658.0	-1.0	1035.0	513.0	-1.0	1167.0	807.0	-1.0	1445.0	584.0	-1.0	1300.0	578.0	-1.0	1041.0	534.0	-1.0	1111.0	1032.0	-1.0	1630.0	257.0	-1.0	643.0	199.0	-1.0	354.0	
239.042	910.0	-1.0	1418.0	470.0	-1.0	648.0	985.0	-1.0	1545.0	893.0	-1.0	1195.0	765.0	-1.0	1317.0	590.0	-1.0	820.0	451.0	-1.0	875.0	660.0	-1.0	1040.0	513.0	-1.0	1171.0	810.0	-1.0	1450.0	584.0	-1.0	1301.0	579.0	-1.0	1048.0	535.0	-1.0	1116.0	1036.0	-1.0	1644.0	257.0	-1.0	644.0	200.0	-1.0	357.0	
239.541	914.0	-1.0	1420.0	472.0	-1.0	650.0	987.0	-1.0	1548.0	897.0	-1.0	1201.0	765.0	-1.0	1319.0	592.0	-1.0	823.0	451.0	-1.0	877.0	663.0	-1.0	1046.0	514.0	-1.0	1176.0	812.0	-1.0	1459.0	585.0	-1.0	1303.0	580.0	-1.0	1053.0	536.0	-1.0	1122.0	1041.0	-1.0	1657.0	257.0	-1.0	646.0	200.0	-1.0	358.0	
240.040	918.0	-1.0	1433.0	475.0	-1.0	656.0	991.0	-1.0	1558.0	902.0	-1.0	1212.0	767.0	-1.0	1325.0	594.0	-1.0	828.0	453.0	-1.0	883.0	666.0	-1.0	1053.0	516.0	-1.0	1182.0	815.0	-1.0	1467.0	586.0	-1.0	1305.0	581.0	-1.0	1056.0	538.0	-1.0	1127.0	1045.0	-1.0	1668.0	256.0	-1.0	644.0	200.0	-1.0	359.0	
240.540	921.0	-1.0	1447.0	478.0	-1.0	663.0	994.0	-1.0	1569.0	906.0	-1.0	1222.0	768.0	-1.0	1332.0	595.0	-1.0	833.0	454.0	-1.0	890.0	669.0	-1.0	1061.0	518.0	-1.0	1191.0	818.0	-1.0	1478.0	587.0	-1.0	1314.0	585.0	-1.0	1065.0	539.0	-1.0	1132.0	1049.0	-1.0	1679.0	257.0	-1.0	644.0	201.0	-1.0	358.0	
241.039	923.0	-1.0	1453.0	479.0	-1.0	666.0	995.0	-1.0	1575.0	907.0	-1.0	1226.0	770.0	-1.0	1338.0	596.0	-1.0	836.0	456.0	-1.0	894.0	670.0	-1.0	1067.0	520.0	-1.0	1197.0	821.0	-1.0	1488.0	588.0	-1.0	1320.0	586.0	-1.0	1072.0	540.0	-1.0	1137.0	1053.0	-1.0	1690.0	258.0	-1.0	647.0	203.0	-1.0	363.0	
241.538	922.0	-1.0	1455.0	479.0	-1.0	667.0	996.0	-1.0	1578.0	907.0	-1.0	1226.0	770.0	-1.0	1340.0	596.0	-1.0	837.0	457.0	-1.0	895.0	671.0	-1.0	1071.0	520.0	-1.0	1200.0	823.0	-1.0	1493.0	588.0	-1.0	1322.0	587.0	-1.0	1074.0	541.0	-1.0	1140.0	1055.0	-1.0	1694.0	258.0	-1.0	650.0	203.0	-1.0	366.0	
242.037	921.0	-1.0	1451.0	479.0	-1.0	665.0	994.0	-1.0	1576.0	904.0	-1.0	1221.0	769.0	-1.0	1339.0	596.0	-1.0	835.0	456.0	-1.0	896.0	672.0	-1.0	1072.0	520.0	-1.0	1202.0	823.0	-1.0	1495.0	587.0	-1.0	1321.0	586.0	-1.0	1072.0	541.0	-1.0	1138.0	1053.0	-1.0	1692.0	258.0	-1.0	649.0	204.0	-1.0	366.0	
242.537	917.0	-1.0	1440.0	477.0	-1.0	660.0	992.0	-1.0	1568.0	901.0	-1.0	1215.0	768.0	-1.0	1335.0	594.0	-1.0	833.0	455.0	-1.0	893.0	672.0	-1.0	1071.0	520.0	-1.0	1199.0	822.0	-1.0	1494.0	586.0	-1.0	1316.0	584.0	-1.0	1068.0	540.0	-1.0	1136.0	1053.0	-1.0	1689.0	257.0	-1.0	648.0	203.0	-1.0	366.0	
243.036	918.0	-1.0	1443.0	478.0	-1.0	661.0	991.0	-1.0	1570.0	901.0	-1.0	1215.0	767.0	-1.0	1331.0	593.0	-1.0	829.0	455.0	-1.0	891.0	671.0	-1.0	1068.0	519.0	-1.0	1195.0	821.0	-1.0	1490.0	584.0	-1.0	1309.0	583.0	-1.0	1062.0	539.0	-1.0	1131.0	1051.0	-1.0	1683.0	256.0	-1.0	645.0	202.0	-1.0	363.0	
243.535	919.0	-1.0	1447.0	477.0	-1.0	663.0	991.0	-1.0	1573.0	899.0	-1.0	1216.0	767.0	-1.0	1329.0	593.0	-1.0	827.0	455.0	-1.0	890.0	670.0	-1.0	1066.0	517.0	-1.0	1192.0	820.0	-1.0	1487.0	584.0	-1.0	1307.0	582.0	-1.0	1061.0	538.0	-1.0	1127.0	1050.0	-1.0	1679.0	255.0	-1.0	641.0	202.0	-1.0	361.0	
244.034	918.0	-1.0	1446.0	477.0	-1.0	662.0	991.0	-1.0	1571.0	898.0	-1.0	1213.0	766.0	-1.0	1327.0	591.0	-1.0	825.0	454.0	-1.0	888.0	667.0	-1.0	1062.0	516.0	-1.0	1187.0	817.0	-1.0	1481.0	583.0	-1.0	1305.0	583.0	-1.0	1062.0	539.0	-1.0	1130.0	1052.0	-1.0	1685.0	255.0	-1.0	645.0	202.0	-1.0	364.0	
244.533	917.0	-1.0	1443.0	477.0	-1.0	661.0	989.0	-1.0	1568.0	897.0	-1.0	1210.0	765.0	-1.0	1322.0	589.0	-1.0	821.0	453.0	-1.0	884.0	665.0	-1.0	1057.0	514.0	-1.0	1181.0	815.0	-1.0	1473.0	582.0	-1.0	1302.0	582.0	-1.0	1062.0	539.0	-1.0	1133.0	1054.0	-1.0	1690.0	256.0	-1.0	647.0	202.0	-1.0	365.0	
245.032	914.0	-1.0	1434.0	475.0	-1.0	658.0	987.0	-1.0	1560.0	894.0	-1.0	1205.0	763.0	-1.0	1316.0	588.0	-1.0	818.0	451.0	-1.0	879.0	663.0	-1.0	1051.0	511.0	-1.0	1174.0	810.0	-1.0	1463.0	581.0	-1.0	1298.0	581.0	-1.0	1060.0	540.0	-1.0	1134.0	1055.0	-1.0	1696.0	256.0	-1.0	647.0	202.0	-1.0	366.0	
245.531	915.0	-1.0	1429.0	475.0	-1.0	656.0	987.0	-1.0	1554.0	895.0	-1.0	1203.0	761.0	-1.0	1310.0	586.0	-1.0	814.0	449.0	-1.0	873.0	659.0	-1.0	1043.0	509.0	-1.0	1166.0	806.0	-1.0	1453.0	580.0	-1.0	1295.0	580.0	-1.0	1058.0	540.0	-1.0	1135.0	1056.0	-1.0	1700.0	255.0	-1.0	646.0	201.0	-1.0	365.0	
246.031	915.0	-1.0	1429.0	475.0	-1.0	656.0	986.0	-1.0	1553.0	893.0	-1.0	1203.0	760.0	-1.0	1308.0	585.0	-1.0	812.0	448.0	-1.0	869.0	657.0	-1.0	1039.0	508.0	-1.0	1160.0	804.0	-1.0	1445.0	579.0	-1.0	1294.0	580.0	-1.0	1059.0	540.0	-1.0	1135.0	1056.0	-1.0	1705.0	255.0	-1.0	645.0	201.0	-1.0	364.0	
246.530	914.0	-1.0	1427.0	474.0	-1.0	655.0	985.0	-1.0	1551.0	894.0	-1.0	1202.0	760.0	-1.0	1305.0	584.0	-1.0	811.0	447.0	-1.0	866.0	655.0	-1.0	1034.0	506.0	-1.0	1156.0	800.0	-1.0	1438.0	579.0	-1.0	1293.0	581.0	-1.0	1060.0	540.0	-1.0	1139.0	1059.0	-1.0	1710.0	255.0	-1.0	646.0	201.0	-1.0	365.0	
247.029	912.0	-1.0	1424.0	474.0	-1.0	652.0	984.0	-1.0	1546.0	892.0	-1.0	1200.0	758.0	-1.0	1302.0	584.0	-1.0	810.0	446.0	-1.0	862.0	653.0	-1.0	1030.0	505.0	-1.0	1151.0	797.0	-1.0	1434.0	578.0	-1.0	1291.0	580.0	-1.0	1060.0	541.0	-1.0	1139.0	1059.0	-1.0	1713.0	255.0	-1.0	646.0	201.0	-1.0	366.0	
247.529	910.0	-1.0	1414.0	472.0	-1.0	648.0	982.0	-1.0	1537.0	889.0	-1.0	1194.0	757.0	-1.0	1297.0	583.0	-1.0	808.0	444.0	-1.0	857.0	651.0	-1.0	1024.0	503.0	-1.0	1147.0	795.0	-1.0	1427.0	577.0	-1.0	1287.0	578.0	-1.0	1057.0	540.0	-1.0	1137.0	1056.0	-1.0	1710.0	254.0	-1.0	645.0	201.0	-1.0	364.0	
248.028	909.0	-1.0	1411.0	472.0	-1.0	647.0	981.0	-1.0	1534.0	888.0	-1.0	1193.0	756.0	-1.0	1292.0	582.0	-1.0	807.0	443.0	-1.0	852.0	650.0	-1.0	1021.0	502.0	-1.0	1142.0	792.0	-1.0	1422.0	574.0	-1.0	1280.0	576.0	-1.0	1050.0	538.0	-1.0	1130.0	1052.0	-1.0	1701.0	254.0	-1.0	640.0	199.0	-1.0	360.0	
248.528	908.0	-1.0	1407.0	471.0	-1.0	645.0	980.0	-1.0	1531.0	886.0	-1.0	1190.0	755.0	-1.0	1290.0	581.0	-1.0	806.0	442.0	-1.0	849.0	648.0	-1.0	1018.0	501.0	-1.0	1140.0	791.0	-1.0	1419.0	574.0	-1.0	1277.0	574.0	-1.0	1048.0	537.0	-1.0	1122.0	1049.0	-1.0	1690.0	253.0	-1.0	637.0	199.0	-1.0	356.0	
249.027	906.0	-1.0	1399.0	469.0	-1.0	642.0	978.0	-1.0	1523.0	883.0	-1.0	1183.0	754.0	-1.0	1286.0	580.0	-1.0	804.0	440.0	-1.0	845.0	647.0	-1.0	1015.0	500.0	-1.0	1135.0	788.0	-1.0	1414.0	572.0	-1.0	1271.0	573.0	-1.0	1044.0	536.0	-1.0	1118.0	1046.0	-1.0	1683.0	252.0	-1.0	635.0	198.0	-1.0	353.0	
249.526	903.0	-1.0	1391.0	468.0	-1.0	639.0	975.0	-1.0	1515.0	879.0	-1.0	1177.0	752.0	-1.0	1281.0	579.0	-1.0	802.0	439.0	-1.0	840.0	644.0	-1.0	1011.0	499.0	-1.0	1131.0	786.0	-1.0	1408.0	570.0	-1.0	1262.0	571.0	-1.0	1039.0	534.0	-1.0	1113.0	1043.0	-1.0	1675.0	251.0	-1.0	633.0	197.0	-1.0	351.0	
250.025	900.0	-1.0	1382.0	467.0	-1.0	636.0	973.0	-1.0	1505.0	877.0	-1.0	1170.0	751.0	-1.0	1276.0	578.0	-1.0	799.0	438.0	-1.0	836.0	643.0	-1.0	1007.0	497.0	-1.0	1125.0	785.0	-1.0	1403.0	569.0	-1.0	1255.0	568.0	-1.0	1033.0	533.0	-1.0	1110.0	1041.0	-1.0	1670.0	250.0	-1.0	632.0	195.0	-1.0	350.0	
250.524	901.0	-1.0	1383.0	467.0	-1.0	636.0	973.0	-1.0	1505.0	876.0	-1.0	1170.0	751.0	-1.0	1275.0	577.0	-1.0	798.0	438.0	-1.0	835.0	642.0	-1.0	1005.0	498.0	-1.0	1122.0	783.0	-1.0	1398.0	568.0	-1.0	1250.0	568.0	-1.0	1031.0	533.0	-1.0	1107.0	1040.0	-1.0	1667.0	250.0	-1.0	630.0	194.0	-1.0	348.0	
251.023	901.0	-1.0	1382.0	467.0	-1.0	636.0	972.0	-1.0	1503.0	875.0	-1.0	1167.0	751.0	-1.0	1274.0	577.0	-1.0	797.0	438.0	-1.0	834.0	641.0	-1.0	1002.0	496.0	-1.0	1120.0	783.0	-1.0	1396.0	569.0	-1.0	1248.0	568.0	-1.0	1031.0	534.0	-1.0	1110.0	1041.0	-1.0	1669.0	250.0	-1.0	632.0	195.0	-1.0	349.0	
251.523	900.0	-1.0	1379.0	466.0	-1.0	635.0	971.0	-1.0	1498.0	874.0	-1.0	1164.0	751.0	-1.0	1274.0	576.0	-1.0	795.0	438.0	-1.0	834.0	640.0	-1.0	1000.0	496.0	-1.0	1118.0	782.0	-1.0	1396.0	569.0	-1.0	1250.0	568.0	-1.0	1033.0	534.0	-1.0	1112.0	1041.0	-1.0	1674.0	251.0	-1.0	634.0	195.0	-1.0	350.0	
252.022	903.0	-1.0	1387.0	468.0	-1.0	638.0	973.0	-1.0	1504.0	875.0	-1.0	1168.0	752.0	-1.0	1280.0	577.0	-1.0	798.0	439.0	-1.0	836.0	641.0	-1.0	1001.0	498.0	-1.0	1120.0	784.0	-1.0	1399.0	569.0	-1.0	1253.0	569.0	-1.0	1035.0	534.0	-1.0	1115.0	1042.0	-1.0	1678.0	251.0	-1.0	635.0	195.0	-1.0	350.0	
252.521	904.0	-1.0	1391.0	469.0	-1.0	640.0	974.0	-1.0	1507.0	876.0	-1.0	1171.0	754.0	-1.0	1285.0	578.0	-1.0	800.0	439.0	-1.0	839.0	642.0	-1.0	1002.0	499.0	-1.0	1123.0	784.0	-1.0	1403.0	571.0	-1.0	1257.0	571.0	-1.0	1040.0	536.0	-1.0	1121.0	1044.0	-1.0	1685.0	251.0	-1.0	638.0	196.0	-1.0	353.0	
253.020	903.0	-1.0	1391.0	468.0	-1.0	640.0	974.0	-1.0	1507.0	876.0	-1.0	1172.0	755.0	-1.0	1290.0	579.0	-1.0	803.0	441.0	-1.0	841.0	643.0	-1.0	1005.0	500.0	-1.0	1126.0	787.0	-1.0	1407.0	571.0	-1.0	1260.0	571.0	-1.0	1043.0	537.0	-1.0	1123.0	1045.0	-1.0	1687.0	252.0	-1.0	641.0	197.0	-1.0	355.0	
253.520	905.0	-1.0	1391.0	468.0	-1.0	640.0	975.0	-1.0	1507.0	877.0	-1.0	1173.0	756.0	-1.0	1294.0	580.0	-1.0	805.0	442.0	-1.0	843.0	644.0	-1.0	1008.0	501.0	-1.0	1128.0	788.0	-1.0	1410.0	572.0	-1.0	1262.0	570.0	-1.0	1043.0	536.0	-1.0	1124.0	1043.0	-1.0	1685.0	252.0	-1.0	640.0	196.0	-1.0	354.0	
254.019	906.0	-1.0	1397.0	469.0	-1.0	642.0	977.0	-1.0	1513.0	879.0	-1.0	1177.0	758.0	-1.0	1301.0	581.0	-1.0	809.0	442.0	-1.0	847.0	646.0	-1.0	1012.0	502.0	-1.0	1133.0	790.0	-1.0	1415.0	572.0	-1.0	1265.0	571.0	-1.0	1043.0	536.0	-1.0	1120.0	1041.0	-1.0	1679.0	253.0	-1.0	639.0	196.0	-1.0	353.0	
254.518	907.0	-1.0	1399.0	470.0	-1.0	643.0	978.0	-1.0	1516.0	879.0	-1.0	1177.0	760.0	-1.0	1305.0	582.0	-1.0	812.0	443.0	-1.0	848.0	648.0	-1.0	1016.0	503.0	-1.0	1135.0	789.0	-1.0	1419.0	573.0	-1.0	1267.0	571.0	-1.0	1044.0	536.0	-1.0	1120.0	1040.0	-1.0	1677.0	253.0	-1.0	641.0	197.0	-1.0	355.0	
255.017	907.0	-1.0	1397.0	469.0	-1.0	643.0	977.0	-1.0	1515.0	879.0	-1.0	1176.0	760.0	-1.0	1307.0	583.0	-1.0	815.0	444.0	-1.0	850.0	648.0	-1.0	1019.0	503.0	-1.0	1136.0	791.0	-1.0	1424.0	573.0	-1.0	1268.0	571.0	-1.0	1045.0	536.0	-1.0	1120.0	1039.0	-1.0	1676.0	254.0	-1.0	643.0	197.0	-1.0	355.0	
255.516	909.0	-1.0	1399.0	471.0	-1.0	644.0	979.0	-1.0	1519.0	880.0	-1.0	1180.0	761.0	-1.0	1308.0	585.0	-1.0	818.0	445.0	-1.0	850.0	650.0	-1.0	1023.0	504.0	-1.0	1138.0	792.0	-1.0	1428.0	573.0	-1.0	1267.0	570.0	-1.0	1047.0	536.0	-1.0	1122.0	1040.0	-1.0	1679.0	253.0	-1.0	644.0	197.0	-1.0	355.0	
256.015	910.0	-1.0	1403.0	472.0	-1.0	647.0	980.0	-1.0	1522.0	882.0	-1.0	1184.0	762.0	-1.0	1311.0	585.0	-1.0	821.0	445.0	-1.0	852.0	652.0	-1.0	1027.0	504.0	-1.0	1142.0	793.0	-1.0	1434.0	574.0	-1.0	1271.0	572.0	-1.0	1054.0	538.0	-1.0	1127.0	1042.0	-1.0	1687.0	255.0	-1.0	648.0	199.0	-1.0	358.0	
256.515	911.0	-1.0	1405.0	472.0	-1.0	649.0	981.0	-1.0	1524.0	883.0	-1.0	1187.0	763.0	-1.0	1314.0	587.0	-1.0	824.0	446.0	-1.0	854.0	653.0	-1.0	1031.0	505.0	-1.0	1146.0	796.0	-1.0	1442.0	574.0	-1.0	1275.0	574.0	-1.0	1061.0	539.0	-1.0	1133.0	1046.0	-1.0	1697.0	256.0	-1.0	652.0	200.0	-1.0	361.0	
257.014	910.0	-1.0	1405.0	473.0	-1.0	649.0	980.0	-1.0	1522.0	883.0	-1.0	1187.0	763.0	-1.0	1315.0	588.0	-1.0	827.0	446.0	-1.0	857.0	653.0	-1.0	1033.0	507.0	-1.0	1152.0	796.0	-1.0	1448.0	575.0	-1.0	1278.0	575.0	-1.0	1066.0	541.0	-1.0	1139.0	1048.0	-1.0	1707.0	257.0	-1.0	656.0	201.0	-1.0	365.0	
257.513	913.0	-1.0	1407.0	474.0	-1.0	650.0	982.0	-1.0	1523.0	885.0	-1.0	1188.0	763.0	-1.0	1316.0	588.0	-1.0	829.0	446.0	-1.0	858.0	654.0	-1.0	1035.0	507.0	-1.0	1156.0	798.0	-1.0	1452.0	576.0	-1.0	1279.0	575.0	-1.0	1067.0	542.0	-1.0	1142.0	1049.0	-1.0	1711.0	258.0	-1.0	657.0	202.0	-1.0	367.0	
258.012	914.0	-1.0	1411.0	474.0	-1.0	652.0	982.0	-1.0	1526.0	885.0	-1.0	1189.0	764.0	-1.0	1318.0	589.0	-1.0	830.0	448.0	-1.0	861.0	653.0	-1.0	1036.0	510.0	-1.0	1160.0	799.0	-1.0	1456.0	575.0	-1.0	1282.0	576.0	-1.0	1068.0	542.0	-1.0	1143.0	1048.0	-1.0	1709.0	257.0	-1.0	655.0	203.0	-1.0	366.0	
258.511	913.0	-1.0	1411.0	472.0	-1.0	651.0	981.0	-1.0	1525.0	883.0	-1.0	1186.0	764.0	-1.0	1319.0	590.0	-1.0	830.0	447.0	-1.0	861.0	652.0	-1.0	1035.0	510.0	-1.0	1162.0	798.0	-1.0	1455.0	576.0	-1.0	1284.0	575.0	-1.0	1066.0	541.0	-1.0	1142.0	1045.0	-1.0	1705.0	258.0	-1.0	655.0	203.0	-1.0	367.0	
259.010	912.0	-1.0	1409.0	471.0	-1.0	648.0	980.0	-1.0	1522.0	881.0	-1.0	1182.0	764.0	-1.0	1318.0	589.0	-1.0	829.0	447.0	-1.0	862.0	652.0	-1.0	1033.0	510.0	-1.0	1161.0	798.0	-1.0	1451.0	576.0	-1.0	1282.0	573.0	-1.0	1060.0	540.0	-1.0	1138.0	1042.0	-1.0	1695.0	257.0	-1.0	653.0	203.0	-1.0	366.0	
259.510	909.0	-1.0	1402.0	470.0	-1.0	645.0	978.0	-1.0	1516.0	879.0	-1.0	1177.0	763.0	-1.0	1315.0	588.0	-1.0	828.0	447.0	-1.0	859.0	650.0	-1.0	1030.0	510.0	-1.0	1159.0	796.0	-1.0	1448.0	576.0	-1.0	1279.0	571.0	-1.0	1054.0	538.0	-1.0	1132.0	1036.0	-1.0	1682.0	256.0	-1.0	651.0	201.0	-1.0	364.0	
260.009	910.0	-1.0	1406.0	470.0	-1.0	646.0	979.0	-1.0	1519.0	879.0	-1.0	1178.0	763.0	-1.0	1313.0	588.0	-1.0	827.0	447.0	-1.0	858.0	649.0	-1.0	1028.0	509.0	-1.0	1158.0	794.0	-1.0	1446.0	575.0	-1.0	1273.0	569.0	-1.0	1048.0	537.0	-1.0	1125.0	1032.0	-1.0	1670.0	255.0	-1.0	647.0	200.0	-1.0	360.0	
260.508	910.0	-1.0	1407.0	470.0	-1.0	645.0	979.0	-1.0	1520.0	880.0	-1.0	1179.0	763.0	-1.0	1314.0	589.0	-1.0	828.0	448.0	-1.0	859.0	650.0	-1.0	1028.0	509.0	-1.0	1158.0	795.0	-1.0	1447.0	576.0	-1.0	1276.0	569.0	-1.0	1048.0	537.0	-1.0	1124.0	1031.0	-1.0	1666.0	255.0	-1.0	648.0	200.0	-1.0	361.0	
261.007	910.0	-1.0	1404.0	470.0	-1.0	645.0	979.0	-1.0	1518.0	880.0	-1.0	1179.0	763.0	-1.0	1314.0	589.0	-1.0	829.0	447.0	-1.0	858.0	650.0	-1.0	1029.0	510.0	-1.0	1160.0	796.0	-1.0	1450.0	576.0	-1.0	1278.0	569.0	-1.0	1050.0	537.0	-1.0	1125.0	1031.0	-1.0	1667.0	256.0	-1.0	650.0	201.0	-1.0	362.0	
261.507	909.0	-1.0	1397.0	469.0	-1.0	643.0	978.0	-1.0	1513.0	880.0	-1.0	1178.0	763.0	-1.0	1313.0	589.0	-1.0	830.0	448.0	-1.0	858.0	651.0	-1.0	1031.0	511.0	-1.0	1160.0	798.0	-1.0	1456.0	577.0	-1.0	1280.0	570.0	-1.0	1052.0	537.0	-1.0	1128.0	1032.0	-1.0	1672.0	256.0	-1.0	651.0	201.0	-1.0	362.0	
262.006	910.0	-1.0	1402.0	469.0	-1.0	645.0	980.0	-1.0	1518.0	881.0	-1.0	1183.0	764.0	-1.0	1316.0	590.0	-1.0	833.0	448.0	-1.0	861.0	653.0	-1.0	1035.0	512.0	-1.0	1165.0	800.0	-1.0	1461.0	579.0	-1.0	1282.0	572.0	-1.0	1056.0	538.0	-1.0	1130.0	1033.0	-1.0	1676.0	256.0	-1.0	651.0	201.0	-1.0	361.0	
262.506	910.0	-1.0	1404.0	469.0	-1.0	646.0	980.0	-1.0	1520.0	882.0	-1.0	1185.0	764.0	-1.0	1318.0	591.0	-1.0	834.0	448.0	-1.0	863.0	654.0	-1.0	1039.0	513.0	-1.0	1168.0	803.0	-1.0	1469.0	579.0	-1.0	1287.0	573.0	-1.0	1061.0	539.0	-1.0	1135.0	1036.0	-1.0	1685.0	257.0	-1.0	654.0	203.0	-1.0	365.0	
263.005	909.0	-1.0	1400.0	470.0	-1.0	645.0	980.0	-1.0	1517.0	882.0	-1.0	1182.0	764.0	-1.0	1317.0	590.0	-1.0	832.0	449.0	-1.0	862.0	655.0	-1.0	1041.0	514.0	-1.0	1171.0	805.0	-1.0	1472.0	579.0	-1.0	1288.0	574.0	-1.0	1063.0	540.0	-1.0	1138.0	1036.0	-1.0	1688.0	258.0	-1.0	654.0	203.0	-1.0	365.0	
263.504	912.0	-1.0	1400.0	470.0	-1.0	645.0	983.0	-1.0	1519.0	883.0	-1.0	1181.0	763.0	-1.0	1314.0	589.0	-1.0	829.0	449.0	-1.0	862.0	655.0	-1.0	1040.0	515.0	-1.0	1171.0	805.0	-1.0	1472.0	579.0	-1.0	1286.0	572.0	-1.0	1059.0	539.0	-1.0	1135.0	1035.0	-1.0	1682.0	257.0	-1.0	651.0	202.0	-1.0	364.0	
264.003	913.0	-1.0	1403.0	471.0	-1.0	645.0	983.0	-1.0	1521.0	883.0	-1.0	1178.0	764.0	-1.0	1313.0	589.0	-1.0	827.0	449.0	-1.0	862.0	655.0	-1.0	1039.0	515.0	-1.0	1171.0	805.0	-1.0	1472.0	580.0	-1.0	1285.0	571.0	-1.0	1056.0	538.0	-1.0	1134.0	1032.0	-1.0	1674.0	257.0	-1.0	652.0	203.0	-1.0	364.0	
264.502	914.0	-1.0	1405.0	470.0	-1.0	645.0	984.0	-1.0	1523.0	881.0	-1.0	1175.0	764.0	-1.0	1312.0	589.0	-1.0	824.0	449.0	-1.0	862.0	655.0	-1.0	1037.0	515.0	-1.0	1170.0	805.0	-1.0	1469.0	579.0	-1.0	1284.0	571.0	-1.0	1050.0	537.0	-1.0	1128.0	1028.0	-1.0	1662.0	257.0	-1.0	650.0	202.0	-1.0	363.0	
265.001	913.0	-1.0	1401.0	470.0	-1.0	643.0	983.0	-1.0	1519.0	881.0	-1.0	1170.0	763.0	-1.0	1309.0	588.0	-1.0	821.0	449.0	-1.0	861.0	655.0	-1.0	1035.0	515.0	-1.0	1168.0	803.0	-1.0	1463.0	579.0	-1.0	1279.0	569.0	-1.0	1043.0	536.0	-1.0	1120.0	1024.0	-1.0	1648.0	257.0	-1.0	648.0	202.0	-1.0	362.0	
265.500	915.0	-1.0	1408.0	471.0	-1.0	646.0	985.0	-1.0	1525.0	882.0	-1.0	1172.0	764.0	-1.0	1308.0	588.0	-1.0	820.0	450.0	-1.0	860.0	654.0	-1.0	1033.0	514.0	-1.0	1164.0	803.0	-1.0	1459.0	580.0	-1.0	1275.0	567.0	-1.0	1036.0	535.0	-1.0	1113.0	1020.0	-1.0	1634.0	256.0	-1.0	645.0	201.0	-1.0	358.0	
265.999	916.0	-1.0	1413.0	471.0	-1.0	647.0	986.0	-1.0	1528.0	882.0	-1.0	1174.0	765.0	-1.0	1309.0	589.0	-1.0	820.0	451.0	-1.0	861.0	654.0	-1.0	1032.0	515.0	-1.0	1164.0	803.0	-1.0	1457.0	581.0	-1.0	1278.0	569.0	-1.0	1037.0	534.0	-1.0	1112.0	1019.0	-1.0	1630.0	256.0	-1.0	647.0	202.0	-1.0	359.0	
266.498	916.0	-1.0	1412.0	471.0	-1.0	648.0	986.0	-1.0	1528.0	883.0	-1.0	1175.0	765.0	-1.0	1309.0	590.0	-1.0	821.0	451.0	-1.0	861.0	654.0	-1.0	1032.0	515.0	-1.0	1163.0	803.0	-1.0	1456.0	582.0	-1.0	1281.0	569.0	-1.0	1037.0	534.0	-1.0	1111.0	1019.0	-1.0	1628.0	257.0	-1.0	649.0	202.0	-1.0	359.0	
266.998	914.0	-1.0	1407.0	471.0	-1.0	646.0	985.0	-1.0	1524.0	883.0	-1.0	1174.0	765.0	-1.0	1310.0	590.0	-1.0	822.0	452.0	-1.0	861.0	655.0	-1.0	1033.0	516.0	-1.0	1162.0	804.0	-1.0	1457.0	582.0	-1.0	1281.0	570.0	-1.0	1039.0	535.0	-1.0	1113.0	1020.0	-1.0	1630.0	257.0	-1.0	649.0	202.0	-1.0	359.0	
267.498	916.0	-1.0	1405.0	472.0	-1.0	646.0	987.0	-1.0	1523.0	886.0	-1.0	1178.0	766.0	-1.0	1309.0	590.0	-1.0	823.0	452.0	-1.0	861.0	656.0	-1.0	1034.0	515.0	-1.0	1162.0	805.0	-1.0	1456.0	583.0	-1.0	1283.0	570.0	-1.0	1039.0	535.0	-1.0	1116.0	1020.0	-1.0	1633.0	258.0	-1.0	649.0	201.0	-1.0	358.0	
267.997	917.0	-1.0	1408.0	473.0	-1.0	648.0	988.0	-1.0	1525.0	888.0	-1.0	1183.0	766.0	-1.0	1311.0	591.0	-1.0	825.0	452.0	-1.0	861.0	658.0	-1.0	1036.0	516.0	-1.0	1162.0	806.0	-1.0	1458.0	584.0	-1.0	1287.0	572.0	-1.0	1044.0	536.0	-1.0	1117.0	1022.0	-1.0	1638.0	258.0	-1.0	649.0	202.0	-1.0	357.0	
268.496	917.0	-1.0	1407.0	472.0	-1.0	647.0	988.0	-1.0	1524.0	889.0	-1.0	1184.0	767.0	-1.0	1311.0	591.0	-1.0	825.0	452.0	-1.0	860.0	658.0	-1.0	1037.0	515.0	-1.0	1159.0	806.0	-1.0	1456.0	584.0	-1.0	1290.0	572.0	-1.0	1046.0	536.0	-1.0	1119.0	1022.0	-1.0	1641.0	258.0	-1.0	650.0	202.0	-1.0	358.0	
268.995	915.0	-1.0	1402.0	471.0	-1.0	645.0	987.0	-1.0	1520.0	888.0	-1.0	1183.0	766.0	-1.0	1310.0	590.0	-1.0	824.0	452.0	-1.0	859.0	658.0	-1.0	1036.0	514.0	-1.0	1155.0	804.0	-1.0	1451.0	584.0	-1.0	1287.0	572.0	-1.0	1043.0	535.0	-1.0	1115.0	1020.0	-1.0	1637.0	257.0	-1.0	647.0	201.0	-1.0	357.0	
269.494	913.0	-1.0	1396.0	470.0	-1.0	642.0	986.0	-1.0	1515.0	887.0	-1.0	1180.0	765.0	-1.0	1305.0	589.0	-1.0	821.0	451.0	-1.0	854.0	657.0	-1.0	1033.0	512.0	-1.0	1147.0	801.0	-1.0	1440.0	582.0	-1.0	1281.0	569.0	-1.0	1034.0	533.0	-1.0	1106.0	1015.0	-1.0	1623.0	255.0	-1.0	642.0	198.0	-1.0	352.0	
269.993	914.0	-1.0	1399.0	470.0	-1.0	642.0	986.0	-1.0	1517.0	886.0	-1.0	1179.0	765.0	-1.0	1304.0	589.0	-1.0	819.0	449.0	-1.0	853.0	654.0	-1.0	1028.0	510.0	-1.0	1141.0	798.0	-1.0	1429.0	581.0	-1.0	1277.0	567.0	-1.0	1029.0	530.0	-1.0	1096.0	1008.0	-1.0	1605.0	253.0	-1.0	635.0	197.0	-1.0	346.0	
270.492	915.0	-1.0	1402.0	471.0	-1.0	643.0	987.0	-1.0	1519.0	886.0	-1.0	1177.0	764.0	-1.0	1303.0	588.0	-1.0	816.0	449.0	-1.0	853.0	653.0	-1.0	1026.0	509.0	-1.0	1137.0	795.0	-1.0	1424.0	581.0	-1.0	1273.0	566.0	-1.0	1024.0	528.0	-1.0	1091.0	1005.0	-1.0	1595.0	253.0	-1.0	634.0	195.0	-1.0	344.0	
270.991	914.0	-1.0	1401.0	471.0	-1.0	644.0	987.0	-1.0	1520.0	885.0	-1.0	1175.0	765.0	-1.0	1303.0	587.0	-1.0	815.0	450.0	-1.0	854.0	653.0	-1.0	1026.0	509.0	-1.0	1137.0	796.0	-1.0	1426.0	581.0	-1.0	1272.0	566.0	-1.0	1023.0	528.0	-1.0	1089.0	1004.0	-1.0	1592.0	253.0	-1.0	633.0	195.0	-1.0	342.0	
271.491	919.0	-1.0	1411.0	474.0	-1.0	649.0	991.0	-1.0	1529.0	889.0	-1.0	1182.0	766.0	-1.0	1305.0	588.0	-1.0	816.0	452.0	-1.0	858.0	656.0	-1.0	1031.0	510.0	-1.0	1140.0	799.0	-1.0	1435.0	581.0	-1.0	1270.0	566.0	-1.0	1022.0	529.0	-1.0	1089.0	1006.0	-1.0	1595.0	253.0	-1.0	633.0	195.0	-1.0	344.0	
271.990	923.0	-1.0	1422.0	477.0	-1.0	654.0	994.0	-1.0	1538.0	893.0	-1.0	1189.0	768.0	-1.0	1312.0	590.0	-1.0	821.0	455.0	-1.0	864.0	659.0	-1.0	1041.0	513.0	-1.0	1149.0	804.0	-1.0	1449.0	583.0	-1.0	1277.0	568.0	-1.0	1031.0	531.0	-1.0	1096.0	1011.0	-1.0	1607.0	254.0	-1.0	640.0	198.0	-1.0	348.0	
272.489	926.0	-1.0	1432.0	480.0	-1.0	660.0	997.0	-1.0	1547.0	897.0	-1.0	1199.0	771.0	-1.0	1321.0	592.0	-1.0	826.0	458.0	-1.0	874.0	665.0	-1.0	1053.0	516.0	-1.0	1159.0	810.0	-1.0	1466.0	585.0	-1.0	1285.0	572.0	-1.0	1040.0	535.0	-1.0	1106.0	1018.0	-1.0	1623.0	256.0	-1.0	646.0	200.0	-1.0	354.0	
272.989	925.0	-1.0	1435.0	481.0	-1.0	664.0	997.0	-1.0	1550.0	898.0	-1.0	1205.0	773.0	-1.0	1329.0	595.0	-1.0	833.0	461.0	-1.0	881.0	670.0	-1.0	1066.0	519.0	-1.0	1169.0	816.0	-1.0	1483.0	587.0	-1.0	1292.0	575.0	-1.0	1051.0	538.0	-1.0	1116.0	1025.0	-1.0	1642.0	258.0	-1.0	652.0	202.0	-1.0	359.0	
273.489	930.0	-1.0	1445.0	484.0	-1.0	669.0	1001.0	-1.0	1559.0	904.0	-1.0	1216.0	776.0	-1.0	1335.0	598.0	-1.0	838.0	463.0	-1.0	889.0	675.0	-1.0	1077.0	523.0	-1.0	1179.0	822.0	-1.0	1497.0	590.0	-1.0	1298.0	578.0	-1.0	1059.0	540.0	-1.0	1125.0	1033.0	-1.0	1660.0	260.0	-1.0	655.0	203.0	-1.0	362.0	
273.989	933.0	-1.0	1455.0	486.0	-1.0	674.0	1004.0	-1.0	1567.0	909.0	-1.0	1226.0	778.0	-1.0	1344.0	601.0	-1.0	845.0	466.0	-1.0	897.0	680.0	-1.0	1089.0	526.0	-1.0	1190.0	827.0	-1.0	1512.0	592.0	-1.0	1309.0	582.0	-1.0	1071.0	543.0	-1.0	1133.0	1040.0	-1.0	1677.0	261.0	-1.0	657.0	205.0	-1.0	364.0	
274.488	934.0	-1.0	1458.0	487.0	-1.0	677.0	1005.0	-1.0	1571.0	912.0	-1.0	1232.0	780.0	-1.0	1351.0	603.0	-1.0	850.0	468.0	-1.0	903.0	683.0	-1.0	1096.0	528.0	-1.0	1198.0	831.0	-1.0	1522.0	593.0	-1.0	1316.0	585.0	-1.0	1080.0	546.0	-1.0	1142.0	1047.0	-1.0	1696.0	262.0	-1.0	660.0	206.0	-1.0	367.0	
274.987	933.0	-1.0	1455.0	487.0	-1.0	676.0	1004.0	-1.0	1569.0	912.0	-1.0	1233.0	781.0	-1.0	1354.0	603.0	-1.0	852.0	470.0	-1.0	906.0	685.0	-1.0	1101.0	529.0	-1.0	1201.0	832.0	-1.0	1526.0	594.0	-1.0	1318.0	586.0	-1.0	1084.0	548.0	-1.0	1147.0	1050.0	-1.0	1707.0	262.0	-1.0	660.0	207.0	-1.0	369.0	
275.486	932.0	-1.0	1447.0	486.0	-1.0	673.0	1004.0	-1.0	1563.0	912.0	-1.0	1230.0	780.0	-1.0	1352.0	603.0	-1.0	851.0	470.0	-1.0	905.0	685.0	-1.0	1099.0	529.0	-1.0	1201.0	831.0	-1.0	1524.0	594.0	-1.0	1315.0	586.0	-1.0	1083.0	547.0	-1.0	1146.0	1051.0	-1.0	1710.0	261.0	-1.0	657.0	207.0	-1.0	367.0	
275.985	931.0	-1.0	1447.0	487.0	-1.0	673.0	1003.0	-1.0	1563.0	912.0	-1.0	1229.0	780.0	-1.0	1352.0	602.0	-1.0	850.0	469.0	-1.0	904.0	685.0	-1.0	1099.0	528.0	-1.0	1199.0	831.0	-1.0	1521.0	594.0	-1.0	1316.0	586.0	-1.0	1084.0	547.0	-1.0	1142.0	1051.0	-1.0	1709.0	260.0	-1.0	653.0	206.0	-1.0	364.0	
276.485	929.0	-1.0	1443.0	486.0	-1.0	671.0	1002.0	-1.0	1560.0	909.0	-1.0	1225.0	780.0	-1.0	1349.0	601.0	-1.0	847.0	468.0	-1.0	901.0	683.0	-1.0	1094.0	527.0	-1.0	1194.0	829.0	-1.0	1514.0	593.0	-1.0	1313.0	585.0	-1.0	1081.0	547.0	-1.0	1139.0	1050.0	-1.0	1705.0	261.0	-1.0	652.0	205.0	-1.0	364.0	
276.984	926.0	-1.0	1434.0	484.0	-1.0	666.0	999.0	-1.0	1553.0	907.0	-1.0	1219.0	777.0	-1.0	1343.0	600.0	-1.0	843.0	467.0	-1.0	896.0	681.0	-1.0	1088.0	525.0	-1.0	1187.0	825.0	-1.0	1505.0	592.0	-1.0	1308.0	584.0	-1.0	1077.0	546.0	-1.0	1135.0	1050.0	-1.0	1702.0	260.0	-1.0	650.0	205.0	-1.0	362.0	
277.483	926.0	-1.0	1437.0	484.0	-1.0	667.0	1000.0	-1.0	1554.0	906.0	-1.0	1218.0	777.0	-1.0	1341.0	599.0	-1.0	841.0	465.0	-1.0	893.0	679.0	-1.0	1084.0	523.0	-1.0	1180.0	822.0	-1.0	1497.0	591.0	-1.0	1303.0	583.0	-1.0	1072.0	545.0	-1.0	1131.0	1048.0	-1.0	1697.0	260.0	-1.0	647.0	204.0	-1.0	359.0	
277.982	925.0	-1.0	1434.0	483.0	-1.0	666.0	998.0	-1.0	1551.0	904.0	-1.0	1215.0	776.0	-1.0	1337.0	597.0	-1.0	838.0	464.0	-1.0	889.0	677.0	-1.0	1079.0	521.0	-1.0	1175.0	820.0	-1.0	1490.0	591.0	-1.0	1301.0	583.0	-1.0	1071.0	544.0	-1.0	1130.0	1049.0	-1.0	1698.0	259.0	-1.0	648.0	205.0	-1.0	360.0	
278.481	922.0	-1.0	1425.0	482.0	-1.0	662.0	996.0	-1.0	1544.0	902.0	-1.0	1210.0	774.0	-1.0	1332.0	597.0	-1.0	835.0	462.0	-1.0	885.0	674.0	-1.0	1074.0	520.0	-1.0	1171.0	817.0	-1.0	1486.0	590.0	-1.0	1298.0	582.0	-1.0	1070.0	545.0	-1.0	1131.0	1050.0	-1.0	1700.0	260.0	-1.0	648.0	205.0	-1.0	362.0	
278.980	923.0	-1.0	1429.0	482.0	-1.0	664.0	996.0	-1.0	1547.0	903.0	-1.0	1213.0	773.0	-1.0	1331.0	596.0	-1.0	834.0	462.0	-1.0	885.0	674.0	-1.0	1072.0	518.0	-1.0	1170.0	817.0	-1.0	1486.0	591.0	-1.0	1300.0	583.0	-1.0	1075.0	547.0	-1.0	1136.0	1053.0	-1.0	1708.0	261.0	-1.0	652.0	207.0	-1.0	366.0	
279.479	923.0	-1.0	1430.0	483.0	-1.0	664.0	997.0	-1.0	1548.0	903.0	-1.0	1214.0	773.0	-1.0	1329.0	595.0	-1.0	833.0	462.0	-1.0	884.0	674.0	-1.0	1073.0	519.0	-1.0	1170.0	817.0	-1.0	1488.0	591.0	-1.0	1301.0	584.0	-1.0	1077.0	547.0	-1.0	1138.0	1054.0	-1.0	1713.0	260.0	-1.0	653.0	208.0	-1.0	368.0	
279.978	927.0	-1.0	1441.0	485.0	-1.0	668.0	999.0	-1.0	1557.0	906.0	-1.0	1222.0	773.0	-1.0	1332.0	596.0	-1.0	835.0	463.0	-1.0	887.0	675.0	-1.0	1076.0	519.0	-1.0	1173.0	818.0	-1.0	1491.0	592.0	-1.0	1303.0	585.0	-1.0	1079.0	548.0	-1.0	1139.0	1056.0	-1.0	1717.0	260.0	-1.0	652.0	208.0	-1.0	368.0	
280.477	927.0	-1.0	1444.0	485.0	-1.0	669.0	1000.0	-1.0	1560.0	907.0	-1.0	1224.0	774.0	-1.0	1334.0	596.0	-1.0	837.0	463.0	-1.0	889.0	676.0	-1.0	1079.0	521.0	-1.0	1178.0	820.0	-1.0	1497.0	593.0	-1.0	1306.0	586.0	-1.0	1083.0	549.0	-1.0	1143.0	1057.0	-1.0	1723.0	261.0	-1.0	654.0	209.0	-1.0	371.0	
280.977	929.0	-1.0	1442.0	486.0	-1.0	669.0	1002.0	-1.0	1560.0	910.0	-1.0	1225.0	774.0	-1.0	1334.0	597.0	-1.0	837.0	464.0	-1.0	891.0	678.0	-1.0	1082.0	523.0	-1.0	1183.0	823.0	-1.0	1502.0	593.0	-1.0	1307.0	586.0	-1.0	1085.0	549.0	-1.0	1147.0	1059.0	-1.0	1728.0	261.0	-1.0	655.0	209.0	-1.0	373.0	
281.476	930.0	-1.0	1446.0	486.0	-1.0	670.0	1002.0	-1.0	1564.0	910.0	-1.0	1228.0	774.0	-1.0	1336.0	597.0	-1.0	838.0	465.0	-1.0	895.0	679.0	-1.0	1086.0	524.0	-1.0	1189.0	826.0	-1.0	1510.0	593.0	-1.0	1311.0	587.0	-1.0	1090.0	550.0	-1.0	1151.0	1060.0	-1.0	1735.0	261.0	-1.0	661.0	211.0	-1.0	378.0	
281.976	930.0	-1.0	1449.0	486.0	-1.0	672.0	1003.0	-1.0	1567.0	909.0	-1.0	1229.0	775.0	-1.0	1339.0	598.0	-1.0	839.0	466.0	-1.0	898.0	680.0	-1.0	1089.0	526.0	-1.0	1194.0	827.0	-1.0	1515.0	594.0	-1.0	1315.0	587.0	-1.0	1091.0	550.0	-1.0	1152.0	1059.0	-1.0	1736.0	262.0	-1.0	661.0	212.0	-1.0	379.0	
282.475	933.0	-1.0	1461.0	488.0	-1.0	677.0	1005.0	-1.0	1576.0	911.0	-1.0	1234.0	775.0	-1.0	1342.0	598.0	-1.0	840.0	467.0	-1.0	901.0	681.0	-1.0	1091.0	527.0	-1.0	1197.0	828.0	-1.0	1516.0	594.0	-1.0	1314.0	586.0	-1.0	1088.0	549.0	-1.0	1148.0	1058.0	-1.0	1729.0	261.0	-1.0	660.0	211.0	-1.0	378.0	
282.974	933.0	-1.0	1463.0	489.0	-1.0	678.0	1005.0	-1.0	1578.0	911.0	-1.0	1232.0	775.0	-1.0	1341.0	598.0	-1.0	839.0	467.0	-1.0	902.0	680.0	-1.0	1091.0	527.0	-1.0	1199.0	828.0	-1.0	1516.0	594.0	-1.0	1313.0	586.0	-1.0	1087.0	549.0	-1.0	1148.0	1057.0	-1.0	1727.0	262.0	-1.0	663.0	211.0	-1.0	380.0	
283.473	930.0	-1.0	1455.0	487.0	-1.0	674.0	1003.0	-1.0	1572.0	908.0	-1.0	1226.0	774.0	-1.0	1338.0	597.0	-1.0	836.0	467.0	-1.0	901.0	680.0	-1.0	1089.0	527.0	-1.0	1198.0	827.0	-1.0	1515.0	593.0	-1.0	1312.0	584.0	-1.0	1083.0	548.0	-1.0	1147.0	1055.0	-1.0	1722.0	262.0	-1.0	662.0	212.0	-1.0	379.0	
283.972	930.0	-1.0	1456.0	488.0	-1.0	674.0	1003.0	-1.0	1572.0	906.0	-1.0	1223.0	774.0	-1.0	1338.0	595.0	-1.0	833.0	467.0	-1.0	901.0	679.0	-1.0	1086.0	527.0	-1.0	1200.0	827.0	-1.0	1515.0	593.0	-1.0	1314.0	585.0	-1.0	1085.0	549.0	-1.0	1148.0	1055.0	-1.0	1721.0	263.0	-1.0	666.0	212.0	-1.0	382.0	
284.471	930.0	-1.0	1456.0	487.0	-1.0	673.0	1002.0	-1.0	1572.0	903.0	-1.0	1220.0	773.0	-1.0	1335.0	595.0	-1.0	830.0	466.0	-1.0	899.0	677.0	-1.0	1083.0	527.0	-1.0	1199.0	826.0	-1.0	1512.0	592.0	-1.0	1311.0	583.0	-1.0	1080.0	549.0	-1.0	1147.0	1053.0	-1.0	1716.0	262.0	-1.0	666.0	212.0	-1.0	381.0	
284.970	928.0	-1.0	1447.0	486.0	-1.0	670.0	1001.0	-1.0	1565.0	902.0	-1.0	1214.0	771.0	-1.0	1329.0	593.0	-1.0	827.0	464.0	-1.0	896.0	676.0	-1.0	1079.0	526.0	-1.0	1197.0	824.0	-1.0	1507.0	591.0	-1.0	1306.0	580.0	-1.0	1074.0	547.0	-1.0	1145.0	1050.0	-1.0	1710.0	261.0	-1.0	663.0	211.0	-1.0	379.0	
285.469	928.0	-1.0	1445.0	486.0	-1.0	668.0	1000.0	-1.0	1563.0	901.0	-1.0	1211.0	770.0	-1.0	1326.0	592.0	-1.0	824.0	464.0	-1.0	894.0	675.0	-1.0	1076.0	526.0	-1.0	1195.0	824.0	-1.0	1503.0	590.0	-1.0	1305.0	580.0	-1.0	1071.0	547.0	-1.0	1141.0	1048.0	-1.0	1703.0	261.0	-1.0	660.0	211.0	-1.0	376.0	
285.969	926.0	-1.0	1440.0	484.0	-1.0	665.0	998.0	-1.0	1559.0	899.0	-1.0	1205.0	768.0	-1.0	1321.0	590.0	-1.0	820.0	462.0	-1.0	890.0	673.0	-1.0	1071.0	524.0	-1.0	1191.0	821.0	-1.0	1497.0	589.0	-1.0	1301.0	577.0	-1.0	1065.0	546.0	-1.0	1137.0	1046.0	-1.0	1696.0	260.0	-1.0	657.0	209.0	-1.0	374.0	
286.468	922.0	-1.0	1428.0	482.0	-1.0	660.0	994.0	-1.0	1548.0	894.0	-1.0	1196.0	766.0	-1.0	1313.0	588.0	-1.0	815.0	461.0	-1.0	884.0	670.0	-1.0	1064.0	522.0	-1.0	1183.0	818.0	-1.0	1485.0	587.0	-1.0	1292.0	574.0	-1.0	1056.0	545.0	-1.0	1133.0	1042.0	-1.0	1688.0	258.0	-1.0	653.0	208.0	-1.0	370.0	
286.967	918.0	-1.0	1414.0	479.0	-1.0	653.0	991.0	-1.0	1535.0	891.0	-1.0	1188.0	763.0	-1.0	1304.0	586.0	-1.0	810.0	458.0	-1.0	876.0	667.0	-1.0	1057.0	519.0	-1.0	1172.0	813.0	-1.0	1471.0	584.0	-1.0	1281.0	571.0	-1.0	1045.0	542.0	-1.0	1126.0	1037.0	-1.0	1677.0	257.0	-1.0	645.0	205.0	-1.0	364.0	
287.466	916.0	-1.0	1406.0	478.0	-1.0	648.0	988.0	-1.0	1528.0	888.0	-1.0	1181.0	761.0	-1.0	1296.0	584.0	-1.0	806.0	455.0	-1.0	869.0	665.0	-1.0	1049.0	516.0	-1.0	1161.0	808.0	-1.0	1457.0	583.0	-1.0	1272.0	568.0	-1.0	1036.0	541.0	-1.0	1118.0	1034.0	-1.0	1667.0	254.0	-1.0	638.0	202.0	-1.0	358.0	
287.965	911.0	-1.0	1395.0	475.0	-1.0	643.0	984.0	-1.0	1517.0	884.0	-1.0	1175.0	759.0	-1.0	1289.0	582.0	-1.0	802.0	453.0	-1.0	861.0	661.0	-1.0	1040.0	513.0	-1.0	1149.0	803.0	-1.0	1444.0	581.0	-1.0	1262.0	565.0	-1.0	1029.0	539.0	-1.0	1114.0	1032.0	-1.0	1662.0	252.0	-1.0	633.0	201.0	-1.0	354.0	
288.465	907.0	-1.0	1380.0	473.0	-1.0	636.0	980.0	-1.0	1502.0	880.0	-1.0	1167.0	756.0	-1.0	1281.0	581.0	-1.0	799.0	450.0	-1.0	852.0	658.0	-1.0	1033.0	510.0	-1.0	1139.0	799.0	-1.0	1431.0	578.0	-1.0	1253.0	563.0	-1.0	1024.0	538.0	-1.0	1109.0	1030.0	-1.0	1658.0	251.0	-1.0	628.0	199.0	-1.0	351.0	
288.964	905.0	-1.0	1376.0	472.0	-1.0	635.0	978.0	-1.0	1498.0	879.0	-1.0	1166.0	755.0	-1.0	1277.0	580.0	-1.0	798.0	448.0	-1.0	847.0	656.0	-1.0	1029.0	508.0	-1.0	1132.0	796.0	-1.0	1425.0	578.0	-1.0	1248.0	563.0	-1.0	1023.0	538.0	-1.0	1110.0	1031.0	-1.0	1661.0	251.0	-1.0	628.0	200.0	-1.0	351.0	
289.463	908.0	-1.0	1388.0	473.0	-1.0	640.0	980.0	-1.0	1508.0	882.0	-1.0	1175.0	755.0	-1.0	1281.0	582.0	-1.0	801.0	448.0	-1.0	849.0	656.0	-1.0	1030.0	508.0	-1.0	1134.0	797.0	-1.0	1426.0	577.0	-1.0	1248.0	564.0	-1.0	1027.0	539.0	-1.0	1113.0	1033.0	-1.0	1666.0	251.0	-1.0	630.0	200.0	-1.0	351.0	
289.962	909.0	-1.0	1390.0	474.0	-1.0	642.0	980.0	-1.0	1509.0	883.0	-1.0	1179.0	756.0	-1.0	1283.0	582.0	-1.0	804.0	449.0	-1.0	851.0	657.0	-1.0	1032.0	510.0	-1.0	1139.0	799.0	-1.0	1433.0	577.0	-1.0	1249.0	565.0	-1.0	1030.0	539.0	-1.0	1117.0	1035.0	-1.0	1673.0	252.0	-1.0	632.0	201.0	-1.0	353.0	
290.461	911.0	-1.0	1394.0	476.0	-1.0	645.0	982.0	-1.0	1513.0	885.0	-1.0	1183.0	757.0	-1.0	1284.0	584.0	-1.0	806.0	450.0	-1.0	853.0	660.0	-1.0	1035.0	512.0	-1.0	1145.0	802.0	-1.0	1439.0	577.0	-1.0	1248.0	565.0	-1.0	1030.0	541.0	-1.0	1121.0	1035.0	-1.0	1675.0	252.0	-1.0	635.0	200.0	-1.0	354.0	
290.960	911.0	-1.0	1396.0	477.0	-1.0	647.0	982.0	-1.0	1515.0	885.0	-1.0	1182.0	758.0	-1.0	1287.0	584.0	-1.0	805.0	451.0	-1.0	856.0	661.0	-1.0	1037.0	514.0	-1.0	1151.0	803.0	-1.0	1444.0	577.0	-1.0	1249.0	566.0	-1.0	1031.0	542.0	-1.0	1124.0	1036.0	-1.0	1673.0	253.0	-1.0	639.0	202.0	-1.0	357.0	
291.461	910.0	-1.0	1394.0	477.0	-1.0	647.0	982.0	-1.0	1513.0	882.0	-1.0	1177.0	758.0	-1.0	1290.0	584.0	-1.0	804.0	452.0	-1.0	857.0	661.0	-1.0	1036.0	515.0	-1.0	1155.0	804.0	-1.0	1444.0	577.0	-1.0	1249.0	565.0	-1.0	1029.0	542.0	-1.0	1123.0	1034.0	-1.0	1666.0	255.0	-1.0	642.0	202.0	-1.0	357.0	
291.959	913.0	-1.0	1402.0	478.0	-1.0	650.0	984.0	-1.0	1520.0	882.0	-1.0	1176.0	760.0	-1.0	1295.0	584.0	-1.0	805.0	453.0	-1.0	861.0	660.0	-1.0	1035.0	516.0	-1.0	1157.0	805.0	-1.0	1444.0	578.0	-1.0	1251.0	566.0	-1.0	1028.0	541.0	-1.0	1120.0	1032.0	-1.0	1658.0	255.0	-1.0	642.0	202.0	-1.0	356.0	
292.459	913.0	-1.0	1404.0	478.0	-1.0	650.0	983.0	-1.0	1521.0	881.0	-1.0	1174.0	761.0	-1.0	1298.0	584.0	-1.0	804.0	454.0	-1.0	863.0	661.0	-1.0	1033.0	516.0	-1.0	1157.0	805.0	-1.0	1442.0	579.0	-1.0	1252.0	566.0	-1.0	1027.0	540.0	-1.0	1119.0	1030.0	-1.0	1653.0	256.0	-1.0	645.0	203.0	-1.0	357.0	
292.959	911.0	-1.0	1400.0	477.0	-1.0	648.0	982.0	-1.0	1517.0	879.0	-1.0	1169.0	761.0	-1.0	1299.0	584.0	-1.0	803.0	454.0	-1.0	862.0	660.0	-1.0	1031.0	516.0	-1.0	1154.0	806.0	-1.0	1439.0	578.0	-1.0	1252.0	566.0	-1.0	1027.0	540.0	-1.0	1119.0	1030.0	-1.0	1649.0	258.0	-1.0	647.0	203.0	-1.0	358.0	
293.458	913.0	-1.0	1405.0	477.0	-1.0	649.0	983.0	-1.0	1521.0	880.0	-1.0	1172.0	762.0	-1.0	1303.0	585.0	-1.0	804.0	454.0	-1.0	864.0	661.0	-1.0	1031.0	516.0	-1.0	1153.0	806.0	-1.0	1438.0	579.0	-1.0	1253.0	568.0	-1.0	1028.0	540.0	-1.0	1117.0	1030.0	-1.0	1649.0	258.0	-1.0	647.0	203.0	-1.0	357.0	
293.957	913.0	-1.0	1407.0	478.0	-1.0	650.0	983.0	-1.0	1522.0	881.0	-1.0	1173.0	763.0	-1.0	1305.0	586.0	-1.0	805.0	454.0	-1.0	864.0	661.0	-1.0	1031.0	515.0	-1.0	1150.0	806.0	-1.0	1437.0	580.0	-1.0	1256.0	568.0	-1.0	1031.0	541.0	-1.0	1119.0	1032.0	-1.0	1654.0	259.0	-1.0	651.0	204.0	-1.0	360.0	
294.456	912.0	-1.0	1404.0	477.0	-1.0	648.0	982.0	-1.0	1520.0	881.0	-1.0	1174.0	763.0	-1.0	1305.0	586.0	-1.0	807.0	454.0	-1.0	863.0	662.0	-1.0	1031.0	514.0	-1.0	1147.0	806.0	-1.0	1437.0	581.0	-1.0	1258.0	569.0	-1.0	1034.0	541.0	-1.0	1123.0	1034.0	-1.0	1661.0	259.0	-1.0	653.0	204.0	-1.0	362.0	
294.955	914.0	-1.0	1401.0	477.0	-1.0	647.0	983.0	-1.0	1518.0	884.0	-1.0	1175.0	763.0	-1.0	1304.0	587.0	-1.0	808.0	453.0	-1.0	860.0	662.0	-1.0	1028.0	514.0	-1.0	1146.0	805.0	-1.0	1434.0	581.0	-1.0	1258.0	570.0	-1.0	1038.0	541.0	-1.0	1124.0	1036.0	-1.0	1666.0	259.0	-1.0	653.0	205.0	-1.0	363.0	
295.454	914.0	-1.0	1402.0	477.0	-1.0	647.0	983.0	-1.0	1518.0	884.0	-1.0	1177.0	763.0	-1.0	1304.0	588.0	-1.0	810.0	453.0	-1.0	859.0	661.0	-1.0	1027.0	514.0	-1.0	1148.0	805.0	-1.0	1436.0	582.0	-1.0	1263.0	572.0	-1.0	1044.0	543.0	-1.0	1128.0	1038.0	-1.0	1672.0	260.0	-1.0	654.0	207.0	-1.0	365.0	
295.954	912.0	-1.0	1398.0	476.0	-1.0	646.0	982.0	-1.0	1514.0	884.0	-1.0	1176.0	763.0	-1.0	1304.0	588.0	-1.0	811.0	452.0	-1.0	858.0	659.0	-1.0	1025.0	514.0	-1.0	1148.0	805.0	-1.0	1437.0	581.0	-1.0	1265.0	573.0	-1.0	1047.0	543.0	-1.0	1131.0	1038.0	-1.0	1675.0	260.0	-1.0	657.0	207.0	-1.0	367.0	
296.453	909.0	-1.0	1390.0	473.0	-1.0	642.0	979.0	-1.0	1507.0	881.0	-1.0	1171.0	762.0	-1.0	1301.0	588.0	-1.0	810.0	451.0	-1.0	855.0	658.0	-1.0	1022.0	513.0	-1.0	1146.0	804.0	-1.0	1435.0	581.0	-1.0	1264.0	571.0	-1.0	1045.0	543.0	-1.0	1130.0	1037.0	-1.0	1672.0	259.0	-1.0	655.0	207.0	-1.0	366.0	
296.953	909.0	-1.0	1391.0	473.0	-1.0	641.0	979.0	-1.0	1507.0	880.0	-1.0	1170.0	761.0	-1.0	1300.0	587.0	-1.0	809.0	450.0	-1.0	853.0	657.0	-1.0	1019.0	513.0	-1.0	1145.0	802.0	-1.0	1432.0	581.0	-1.0	1262.0	570.0	-1.0	1042.0	542.0	-1.0	1126.0	1035.0	-1.0	1666.0	258.0	-1.0	650.0	206.0	-1.0	364.0	
297.452	908.0	-1.0	1389.0	472.0	-1.0	640.0	978.0	-1.0	1505.0	878.0	-1.0	1167.0	761.0	-1.0	1298.0	586.0	-1.0	808.0	449.0	-1.0	850.0	655.0	-1.0	1016.0	513.0	-1.0	1147.0	802.0	-1.0	1431.0	580.0	-1.0	1262.0	570.0	-1.0	1039.0	541.0	-1.0	1124.0	1033.0	-1.0	1660.0	257.0	-1.0	650.0	207.0	-1.0	363.0	
297.951	906.0	-1.0	1381.0	470.0	-1.0	636.0	976.0	-1.0	1499.0	876.0	-1.0	1161.0	759.0	-1.0	1294.0	585.0	-1.0	806.0	447.0	-1.0	848.0	654.0	-1.0	1013.0	513.0	-1.0	1146.0	801.0	-1.0	1428.0	580.0	-1.0	1258.0	569.0	-1.0	1035.0	540.0	-1.0	1119.0	1030.0	-1.0	1651.0	257.0	-1.0	646.0	205.0	-1.0	362.0	
298.450	907.0	-1.0	1385.0	471.0	-1.0	638.0	977.0	-1.0	1503.0	876.0	-1.0	1161.0	759.0	-1.0	1292.0	585.0	-1.0	805.0	448.0	-1.0	847.0	653.0	-1.0	1010.0	513.0	-1.0	1147.0	800.0	-1.0	1426.0	578.0	-1.0	1255.0	567.0	-1.0	1029.0	538.0	-1.0	1113.0	1026.0	-1.0	1639.0	255.0	-1.0	643.0	205.0	-1.0	359.0	
298.949	908.0	-1.0	1385.0	471.0	-1.0	637.0	979.0	-1.0	1503.0	877.0	-1.0	1161.0	759.0	-1.0	1291.0	585.0	-1.0	804.0	448.0	-1.0	847.0	652.0	-1.0	1010.0	514.0	-1.0	1149.0	801.0	-1.0	1429.0	579.0	-1.0	1255.0	567.0	-1.0	1029.0	538.0	-1.0	1112.0	1025.0	-1.0	1636.0	256.0	-1.0	643.0	205.0	-1.0	360.0	
299.448	907.0	-1.0	1381.0	471.0	-1.0	636.0	978.0	-1.0	1499.0	876.0	-1.0	1159.0	759.0	-1.0	1291.0	585.0	-1.0	806.0	447.0	-1.0	848.0	652.0	-1.0	1012.0	514.0	-1.0	1151.0	803.0	-1.0	1431.0	579.0	-1.0	1256.0	567.0	-1.0	1028.0	538.0	-1.0	1111.0	1025.0	-1.0	1635.0	256.0	-1.0	643.0	205.0	-1.0	360.0	
299.948	910.0	-1.0	1382.0	472.0	-1.0	637.0	981.0	-1.0	1502.0	879.0	-1.0	1163.0	759.0	-1.0	1291.0	586.0	-1.0	807.0	448.0	-1.0	849.0	653.0	-1.0	1016.0	515.0	-1.0	1152.0	804.0	-1.0	1435.0	579.0	-1.0	1256.0	567.0	-1.0	1028.0	538.0	-1.0	1110.0	1025.0	-1.0	1634.0	255.0	-1.0	642.0	204.0	-1.0	360.0	
300.448	910.0	-1.0	1384.0	472.0	-1.0	637.0	981.0	-1.0	1503.0	881.0	-1.0	1167.0	759.0	-1.0	1293.0	587.0	-1.0	809.0	448.0	-1.0	851.0	655.0	-1.0	1019.0	515.0	-1.0	1155.0	806.0	-1.0	1441.0	580.0	-1.0	1261.0	569.0	-1.0	1033.0	539.0	-1.0	1113.0	1027.0	-1.0	1637.0	257.0	-1.0	644.0	205.0	-1.0	360.0	
300.947	910.0	-1.0	1385.0	472.0	-1.0	637.0	980.0	-1.0	1504.0	881.0	-1.0	1168.0	759.0	-1.0	1294.0	587.0	-1.0	811.0	448.0	-1.0	852.0	656.0	-1.0	1021.0	515.0	-1.0	1154.0	807.0	-1.0	1443.0	581.0	-1.0	1264.0	570.0	-1.0	1037.0	538.0	-1.0	1116.0	1028.0	-1.0	1641.0	257.0	-1.0	646.0	206.0	-1.0	362.0	
301.446	908.0	-1.0	1383.0	471.0	-1.0	637.0	980.0	-1.0	1502.0	881.0	-1.0	1169.0	759.0	-1.0	1295.0	587.0	-1.0	811.0	449.0	-1.0	854.0	657.0	-1.0	1025.0	515.0	-1.0	1152.0	808.0	-1.0	1446.0	581.0	-1.0	1267.0	570.0	-1.0	1038.0	539.0	-1.0	1119.0	1030.0	-1.0	1647.0	257.0	-1.0	647.0	205.0	-1.0	362.0	
301.945	912.0	-1.0	1390.0	473.0	-1.0	640.0	982.0	-1.0	1508.0	884.0	-1.0	1175.0	760.0	-1.0	1297.0	587.0	-1.0	812.0	449.0	-1.0	855.0	660.0	-1.0	1030.0	514.0	-1.0	1151.0	809.0	-1.0	1449.0	581.0	-1.0	1267.0	570.0	-1.0	1040.0	540.0	-1.0	1120.0	1032.0	-1.0	1651.0	257.0	-1.0	648.0	204.0	-1.0	359.0	
302.444	914.0	-1.0	1398.0	474.0	-1.0	643.0	984.0	-1.0	1514.0	886.0	-1.0	1181.0	761.0	-1.0	1302.0	588.0	-1.0	815.0	451.0	-1.0	859.0	662.0	-1.0	1034.0	514.0	-1.0	1153.0	811.0	-1.0	1454.0	582.0	-1.0	1275.0	573.0	-1.0	1049.0	541.0	-1.0	1124.0	1036.0	-1.0	1659.0	258.0	-1.0	649.0	205.0	-1.0	360.0	
302.943	916.0	-1.0	1404.0	475.0	-1.0	646.0	985.0	-1.0	1519.0	888.0	-1.0	1185.0	762.0	-1.0	1307.0	589.0	-1.0	819.0	451.0	-1.0	864.0	663.0	-1.0	1039.0	515.0	-1.0	1156.0	813.0	-1.0	1460.0	583.0	-1.0	1281.0	576.0	-1.0	1057.0	543.0	-1.0	1129.0	1040.0	-1.0	1672.0	259.0	-1.0	652.0	206.0	-1.0	363.0	
303.442	915.0	-1.0	1406.0	475.0	-1.0	647.0	985.0	-1.0	1521.0	889.0	-1.0	1188.0	763.0	-1.0	1311.0	590.0	-1.0	822.0	453.0	-1.0	867.0	665.0	-1.0	1045.0	516.0	-1.0	1160.0	815.0	-1.0	1466.0	585.0	-1.0	1285.0	577.0	-1.0	1062.0	543.0	-1.0	1134.0	1043.0	-1.0	1681.0	260.0	-1.0	655.0	207.0	-1.0	366.0	
303.941	915.0	-1.0	1403.0	476.0	-1.0	647.0	985.0	-1.0	1519.0	889.0	-1.0	1189.0	764.0	-1.0	1314.0	591.0	-1.0	824.0	453.0	-1.0	869.0	667.0	-1.0	1049.0	517.0	-1.0	1163.0	816.0	-1.0	1471.0	585.0	-1.0	1287.0	578.0	-1.0	1064.0	544.0	-1.0	1137.0	1046.0	-1.0	1686.0	260.0	-1.0	656.0	207.0	-1.0	367.0	
304.440	917.0	-1.0	1413.0	478.0	-1.0	652.0	987.0	-1.0	1528.0	891.0	-1.0	1194.0	765.0	-1.0	1317.0	592.0	-1.0	826.0	455.0	-1.0	872.0	668.0	-1.0	1052.0	518.0	-1.0	1165.0	816.0	-1.0	1474.0	585.0	-1.0	1287.0	579.0	-1.0	1064.0	544.0	-1.0	1135.0	1047.0	-1.0	1688.0	260.0	-1.0	656.0	207.0	-1.0	367.0	
304.939	919.0	-1.0	1418.0	479.0	-1.0	654.0	989.0	-1.0	1533.0	892.0	-1.0	1195.0	766.0	-1.0	1320.0	592.0	-1.0	826.0	456.0	-1.0	875.0	668.0	-1.0	1054.0	518.0	-1.0	1169.0	818.0	-1.0	1476.0	585.0	-1.0	1290.0	579.0	-1.0	1068.0	544.0	-1.0	1135.0	1049.0	-1.0	1690.0	261.0	-1.0	657.0	209.0	-1.0	369.0	
305.438	919.0	-1.0	1417.0	479.0	-1.0	655.0	989.0	-1.0	1534.0	892.0	-1.0	1193.0	766.0	-1.0	1320.0	592.0	-1.0	825.0	456.0	-1.0	875.0	668.0	-1.0	1052.0	519.0	-1.0	1169.0	816.0	-1.0	1474.0	586.0	-1.0	1290.0	580.0	-1.0	1069.0	545.0	-1.0	1136.0	1048.0	-1.0	1689.0	261.0	-1.0	659.0	210.0	-1.0	370.0	
305.938	917.0	-1.0	1412.0	479.0	-1.0	652.0	988.0	-1.0	1530.0	890.0	-1.0	1188.0	766.0	-1.0	1318.0	592.0	-1.0	823.0	456.0	-1.0	874.0	666.0	-1.0	1048.0	518.0	-1.0	1168.0	815.0	-1.0	1469.0	585.0	-1.0	1288.0	580.0	-1.0	1068.0	544.0	-1.0	1134.0	1048.0	-1.0	1686.0	261.0	-1.0	658.0	210.0	-1.0	370.0	
306.437	918.0	-1.0	1405.0	479.0	-1.0	650.0	988.0	-1.0	1526.0	890.0	-1.0	1184.0	765.0	-1.0	1313.0	591.0	-1.0	820.0	455.0	-1.0	871.0	665.0	-1.0	1043.0	517.0	-1.0	1163.0	813.0	-1.0	1461.0	585.0	-1.0	1285.0	580.0	-1.0	1066.0	544.0	-1.0	1131.0	1047.0	-1.0	1681.0	261.0	-1.0	657.0	209.0	-1.0	367.0	
306.936	918.0	-1.0	1407.0	479.0	-1.0	651.0	988.0	-1.0	1527.0	890.0	-1.0	1183.0	765.0	-1.0	1313.0	591.0	-1.0	819.0	455.0	-1.0	870.0	663.0	-1.0	1039.0	517.0	-1.0	1162.0	811.0	-1.0	1458.0	586.0	-1.0	1287.0	582.0	-1.0	1069.0	544.0	-1.0	1131.0	1048.0	-1.0	1681.0	261.0	-1.0	657.0	210.0	-1.0	368.0	
307.436	918.0	-1.0	1408.0	479.0	-1.0	650.0	988.0	-1.0	1528.0	890.0	-1.0	1183.0	764.0	-1.0	1311.0	591.0	-1.0	817.0	454.0	-1.0	869.0	661.0	-1.0	1034.0	516.0	-1.0	1160.0	810.0	-1.0	1454.0	587.0	-1.0	1289.0	583.0	-1.0	1072.0	544.0	-1.0	1132.0	1049.0	-1.0	1682.0	262.0	-1.0	658.0	210.0	-1.0	368.0	
307.935	916.0	-1.0	1402.0	478.0	-1.0	648.0	986.0	-1.0	1523.0	890.0	-1.0	1181.0	764.0	-1.0	1309.0	591.0	-1.0	817.0	454.0	-1.0	867.0	661.0	-1.0	1032.0	516.0	-1.0	1157.0	810.0	-1.0	1453.0	587.0	-1.0	1289.0	583.0	-1.0	1073.0	544.0	-1.0	1135.0	1050.0	-1.0	1686.0	261.0	-1.0	659.0	210.0	-1.0	370.0	
308.435	918.0	-1.0	1409.0	479.0	-1.0	651.0	988.0	-1.0	1528.0	891.0	-1.0	1185.0	765.0	-1.0	1311.0	591.0	-1.0	819.0	454.0	-1.0	868.0	662.0	-1.0	1032.0	516.0	-1.0	1159.0	811.0	-1.0	1455.0	588.0	-1.0	1295.0	585.0	-1.0	1081.0	546.0	-1.0	1138.0	1054.0	-1.0	1693.0	263.0	-1.0	661.0	211.0	-1.0	371.0	
308.934	920.0	-1.0	1414.0	480.0	-1.0	653.0	989.0	-1.0	1532.0	895.0	-1.0	1190.0	765.0	-1.0	1313.0	592.0	-1.0	821.0	454.0	-1.0	869.0	662.0	-1.0	1034.0	516.0	-1.0	1161.0	812.0	-1.0	1458.0	589.0	-1.0	1300.0	587.0	-1.0	1087.0	547.0	-1.0	1143.0	1056.0	-1.0	1701.0	264.0	-1.0	665.0	212.0	-1.0	374.0	
309.433	919.0	-1.0	1411.0	479.0	-1.0	652.0	988.0	-1.0	1530.0	895.0	-1.0	1191.0	766.0	-1.0	1314.0	593.0	-1.0	823.0	454.0	-1.0	869.0	663.0	-1.0	1036.0	516.0	-1.0	1162.0	814.0	-1.0	1461.0	589.0	-1.0	1302.0	588.0	-1.0	1091.0	547.0	-1.0	1149.0	1059.0	-1.0	1710.0	263.0	-1.0	668.0	213.0	-1.0	377.0	
309.932	921.0	-1.0	1422.0	481.0	-1.0	656.0	991.0	-1.0	1538.0	897.0	-1.0	1199.0	767.0	-1.0	1320.0	594.0	-1.0	826.0	456.0	-1.0	873.0	665.0	-1.0	1040.0	518.0	-1.0	1168.0	816.0	-1.0	1469.0	591.0	-1.0	1310.0	591.0	-1.0	1098.0	548.0	-1.0	1152.0	1061.0	-1.0	1715.0	265.0	-1.0	670.0	213.0	-1.0	377.0	
310.431	924.0	-1.0	1428.0	482.0	-1.0	659.0	993.0	-1.0	1543.0	900.0	-1.0	1205.0	768.0	-1.0	1324.0	595.0	-1.0	829.0	457.0	-1.0	876.0	666.0	-1.0	1044.0	519.0	-1.0	1171.0	818.0	-1.0	1474.0	592.0	-1.0	1314.0	592.0	-1.0	1100.0	549.0	-1.0	1155.0	1062.0	-1.0	1722.0	265.0	-1.0	672.0	213.0	-1.0	380.0	
310.930	923.0	-1.0	1425.0	481.0	-1.0	657.0	992.0	-1.0	1541.0	900.0	-1.0	1204.0	768.0	-1.0	1325.0	596.0	-1.0	830.0	456.0	-1.0	876.0	667.0	-1.0	1048.0	519.0	-1.0	1173.0	819.0	-1.0	1478.0	591.0	-1.0	1313.0	592.0	-1.0	1101.0	549.0	-1.0	1156.0	1063.0	-1.0	1723.0	265.0	-1.0	673.0	213.0	-1.0	380.0	
311.429	925.0	-1.0	1433.0	483.0	-1.0	661.0	994.0	-1.0	1548.0	902.0	-1.0	1209.0	769.0	-1.0	1329.0	596.0	-1.0	833.0	458.0	-1.0	880.0	668.0	-1.0	1051.0	521.0	-1.0	1178.0	820.0	-1.0	1484.0	592.0	-1.0	1319.0	593.0	-1.0	1104.0	550.0	-1.0	1156.0	1063.0	-1.0	1723.0	266.0	-1.0	674.0	214.0	-1.0	381.0	
311.929	926.0	-1.0	1437.0	484.0	-1.0	661.0	996.0	-1.0	1552.0	902.0	-1.0	1210.0	770.0	-1.0	1331.0	596.0	-1.0	833.0	459.0	-1.0	882.0	669.0	-1.0	1053.0	522.0	-1.0	1180.0	821.0	-1.0	1486.0	592.0	-1.0	1318.0	593.0	-1.0	1103.0	549.0	-1.0	1155.0	1063.0	-1.0	1720.0	265.0	-1.0	674.0	214.0	-1.0	381.0	
312.428	929.0	-1.0	1436.0	484.0	-1.0	660.0	998.0	-1.0	1553.0	905.0	-1.0	1210.0	770.0	-1.0	1328.0	597.0	-1.0	832.0	459.0	-1.0	881.0	670.0	-1.0	1054.0	522.0	-1.0	1179.0	821.0	-1.0	1486.0	591.0	-1.0	1314.0	591.0	-1.0	1099.0	548.0	-1.0	1152.0	1060.0	-1.0	1716.0	264.0	-1.0	671.0	213.0	-1.0	380.0	
312.928	929.0	-1.0	1438.0	485.0	-1.0	662.0	998.0	-1.0	1555.0	903.0	-1.0	1210.0	770.0	-1.0	1329.0	596.0	-1.0	832.0	459.0	-1.0	883.0	670.0	-1.0	1055.0	522.0	-1.0	1180.0	820.0	-1.0	1487.0	591.0	-1.0	1314.0	590.0	-1.0	1100.0	548.0	-1.0	1153.0	1059.0	-1.0	1717.0	264.0	-1.0	673.0	213.0	-1.0	383.0	
313.427	928.0	-1.0	1439.0	484.0	-1.0	662.0	998.0	-1.0	1557.0	902.0	-1.0	1209.0	770.0	-1.0	1328.0	595.0	-1.0	831.0	459.0	-1.0	883.0	671.0	-1.0	1055.0	522.0	-1.0	1180.0	821.0	-1.0	1485.0	590.0	-1.0	1313.0	590.0	-1.0	1098.0	547.0	-1.0	1153.0	1059.0	-1.0	1716.0	263.0	-1.0	673.0	214.0	-1.0	382.0	
313.926	928.0	-1.0	1434.0	484.0	-1.0	660.0	998.0	-1.0	1552.0	902.0	-1.0	1206.0	769.0	-1.0	1324.0	594.0	-1.0	828.0	459.0	-1.0	881.0	669.0	-1.0	1053.0	520.0	-1.0	1176.0	819.0	-1.0	1481.0	590.0	-1.0	1309.0	588.0	-1.0	1093.0	547.0	-1.0	1150.0	1058.0	-1.0	1713.0	262.0	-1.0	669.0	212.0	-1.0	379.0	
314.425	927.0	-1.0	1434.0	484.0	-1.0	659.0	997.0	-1.0	1552.0	901.0	-1.0	1205.0	768.0	-1.0	1322.0	593.0	-1.0	826.0	459.0	-1.0	881.0	668.0	-1.0	1051.0	520.0	-1.0	1175.0	817.0	-1.0	1479.0	589.0	-1.0	1309.0	588.0	-1.0	1094.0	547.0	-1.0	1149.0	1058.0	-1.0	1710.0	262.0	-1.0	668.0	212.0	-1.0	378.0	
314.925	925.0	-1.0	1431.0	482.0	-1.0	658.0	996.0	-1.0	1549.0	898.0	-1.0	1201.0	767.0	-1.0	1318.0	591.0	-1.0	822.0	457.0	-1.0	877.0	667.0	-1.0	1048.0	519.0	-1.0	1171.0	815.0	-1.0	1472.0	589.0	-1.0	1307.0	587.0	-1.0	1090.0	547.0	-1.0	1148.0	1057.0	-1.0	1707.0	262.0	-1.0	665.0	211.0	-1.0	375.0	
315.424	923.0	-1.0	1422.0	481.0	-1.0	654.0	994.0	-1.0	1541.0	897.0	-1.0	1195.0	765.0	-1.0	1311.0	590.0	-1.0	818.0	456.0	-1.0	873.0	664.0	-1.0	1042.0	516.0	-1.0	1166.0	811.0	-1.0	1463.0	587.0	-1.0	1302.0	584.0	-1.0	1085.0	546.0	-1.0	1145.0	1055.0	-1.0	1704.0	261.0	-1.0	661.0	209.0	-1.0	372.0	
315.923	922.0	-1.0	1420.0	480.0	-1.0	652.0	993.0	-1.0	1539.0	895.0	-1.0	1192.0	763.0	-1.0	1307.0	588.0	-1.0	813.0	455.0	-1.0	870.0	662.0	-1.0	1038.0	516.0	-1.0	1163.0	808.0	-1.0	1457.0	587.0	-1.0	1302.0	584.0	-1.0	1084.0	546.0	-1.0	1145.0	1055.0	-1.0	1706.0	260.0	-1.0	660.0	209.0	-1.0	372.0	
316.422	921.0	-1.0	1418.0	480.0	-1.0	651.0	991.0	-1.0	1535.0	892.0	-1.0	1188.0	761.0	-1.0	1302.0	586.0	-1.0	809.0	453.0	-1.0	866.0	659.0	-1.0	1033.0	514.0	-1.0	1159.0	806.0	-1.0	1451.0	586.0	-1.0	1299.0	582.0	-1.0	1082.0	545.0	-1.0	1143.0	1054.0	-1.0	1705.0	258.0	-1.0	658.0	208.0	-1.0	370.0	
316.921	919.0	-1.0	1409.0	478.0	-1.0	648.0	990.0	-1.0	1528.0	891.0	-1.0	1183.0	760.0	-1.0	1295.0	584.0	-1.0	806.0	452.0	-1.0	861.0	656.0	-1.0	1027.0	512.0	-1.0	1155.0	803.0	-1.0	1445.0	585.0	-1.0	1296.0	580.0	-1.0	1077.0	544.0	-1.0	1139.0	1052.0	-1.0	1702.0	257.0	-1.0	653.0	207.0	-1.0	368.0	
317.420	918.0	-1.0	1409.0	477.0	-1.0	647.0	989.0	-1.0	1526.0	889.0	-1.0	1182.0	759.0	-1.0	1292.0	583.0	-1.0	803.0	450.0	-1.0	859.0	655.0	-1.0	1024.0	511.0	-1.0	1153.0	802.0	-1.0	1441.0	585.0	-1.0	1296.0	579.0	-1.0	1076.0	544.0	-1.0	1137.0	1053.0	-1.0	1702.0	257.0	-1.0	651.0	207.0	-1.0	365.0	
317.919	916.0	-1.0	1405.0	476.0	-1.0	645.0	987.0	-1.0	1522.0	886.0	-1.0	1178.0	757.0	-1.0	1289.0	582.0	-1.0	801.0	449.0	-1.0	856.0	654.0	-1.0	1020.0	511.0	-1.0	1149.0	799.0	-1.0	1438.0	584.0	-1.0	1293.0	579.0	-1.0	1073.0	543.0	-1.0	1133.0	1051.0	-1.0	1699.0	256.0	-1.0	647.0	206.0	-1.0	362.0	
318.418	913.0	-1.0	1395.0	475.0	-1.0	641.0	985.0	-1.0	1513.0	884.0	-1.0	1173.0	756.0	-1.0	1283.0	581.0	-1.0	798.0	448.0	-1.0	852.0	652.0	-1.0	1017.0	509.0	-1.0	1145.0	798.0	-1.0	1433.0	581.0	-1.0	1287.0	576.0	-1.0	1067.0	542.0	-1.0	1129.0	1049.0	-1.0	1693.0	255.0	-1.0	644.0	205.0	-1.0	361.0	
318.918	913.0	-1.0	1395.0	475.0	-1.0	642.0	985.0	-1.0	1513.0	883.0	-1.0	1173.0	755.0	-1.0	1282.0	580.0	-1.0	797.0	447.0	-1.0	850.0	651.0	-1.0	1016.0	508.0	-1.0	1143.0	796.0	-1.0	1432.0	581.0	-1.0	1285.0	575.0	-1.0	1066.0	542.0	-1.0	1127.0	1048.0	-1.0	1690.0	255.0	-1.0	642.0	205.0	-1.0	359.0	
319.417	912.0	-1.0	1393.0	474.0	-1.0	640.0	985.0	-1.0	1512.0	883.0	-1.0	1173.0	754.0	-1.0	1281.0	579.0	-1.0	797.0	447.0	-1.0	849.0	651.0	-1.0	1016.0	507.0	-1.0	1141.0	796.0	-1.0	1432.0	581.0	-1.0	1281.0	573.0	-1.0	1062.0	541.0	-1.0	1125.0	1047.0	-1.0	1687.0	254.0	-1.0	640.0	205.0	-1.0	358.0	
319.916	911.0	-1.0	1386.0	474.0	-1.0	638.0	984.0	-1.0	1505.0	883.0	-1.0	1171.0	754.0	-1.0	1278.0	579.0	-1.0	797.0	446.0	-1.0	848.0	651.0	-1.0	1017.0	507.0	-1.0	1139.0	796.0	-1.0	1432.0	579.0	-1.0	1276.0	572.0	-1.0	1057.0	541.0	-1.0	1124.0	1047.0	-1.0	1687.0	254.0	-1.0	639.0	204.0	-1.0	357.0	
320.415	911.0	-1.0	1389.0	474.0	-1.0	640.0	984.0	-1.0	1507.0	883.0	-1.0	1173.0	754.0	-1.0	1278.0	580.0	-1.0	798.0	447.0	-1.0	849.0	651.0	-1.0	1020.0	508.0	-1.0	1142.0	797.0	-1.0	1437.0	579.0	-1.0	1274.0	572.0	-1.0	1058.0	542.0	-1.0	1125.0	1048.0	-1.0	1688.0	255.0	-1.0	639.0	205.0	-1.0	357.0	
320.914	911.0	-1.0	1389.0	475.0	-1.0	641.0	984.0	-1.0	1508.0	882.0	-1.0	1173.0	754.0	-1.0	1279.0	580.0	-1.0	799.0	448.0	-1.0	850.0	653.0	-1.0	1022.0	508.0	-1.0	1143.0	799.0	-1.0	1440.0	578.0	-1.0	1275.0	572.0	-1.0	1060.0	543.0	-1.0	1127.0	1050.0	-1.0	1693.0	255.0	-1.0	641.0	205.0	-1.0	359.0	
321.413	910.0	-1.0	1386.0	474.0	-1.0	640.0	982.0	-1.0	1504.0	880.0	-1.0	1171.0	754.0	-1.0	1278.0	580.0	-1.0	799.0	448.0	-1.0	850.0	654.0	-1.0	1023.0	509.0	-1.0	1144.0	800.0	-1.0	1442.0	578.0	-1.0	1274.0	572.0	-1.0	1060.0	544.0	-1.0	1129.0	1051.0	-1.0	1695.0	254.0	-1.0	642.0	205.0	-1.0	360.0	
321.912	911.0	-1.0	1392.0	475.0	-1.0	643.0	984.0	-1.0	1509.0	880.0	-1.0	1172.0	755.0	-1.0	1279.0	580.0	-1.0	799.0	449.0	-1.0	852.0	653.0	-1.0	1023.0	509.0	-1.0	1144.0	799.0	-1.0	1440.0	579.0	-1.0	1272.0	572.0	-1.0	1058.0	543.0	-1.0	1129.0	1051.0	-1.0	1696.0	255.0	-1.0	641.0	204.0	-1.0	358.0	
322.411	912.0	-1.0	1393.0	475.0	-1.0	643.0	984.0	-1.0	1509.0	880.0	-1.0	1172.0	755.0	-1.0	1278.0	580.0	-1.0	799.0	450.0	-1.0	851.0	652.0	-1.0	1022.0	511.0	-1.0	1144.0	798.0	-1.0	1439.0	579.0	-1.0	1272.0	573.0	-1.0	1060.0	544.0	-1.0	1132.0	1052.0	-1.0	1700.0	255.0	-1.0	643.0	205.0	-1.0	360.0	
322.910	911.0	-1.0	1389.0	474.0	-1.0	642.0	983.0	-1.0	1505.0	879.0	-1.0	1168.0	755.0	-1.0	1277.0	579.0	-1.0	798.0	450.0	-1.0	850.0	652.0	-1.0	1019.0	509.0	-1.0	1141.0	798.0	-1.0	1435.0	579.0	-1.0	1273.0	573.0	-1.0	1059.0	544.0	-1.0	1132.0	1051.0	-1.0	1701.0	255.0	-1.0	643.0	206.0	-1.0	360.0	
323.409	909.0	-1.0	1382.0	473.0	-1.0	640.0	981.0	-1.0	1496.0	877.0	-1.0	1164.0	754.0	-1.0	1274.0	579.0	-1.0	797.0	449.0	-1.0	845.0	650.0	-1.0	1015.0	508.0	-1.0	1138.0	795.0	-1.0	1428.0	579.0	-1.0	1270.0	572.0	-1.0	1057.0	545.0	-1.0	1130.0	1051.0	-1.0	1701.0	254.0	-1.0	642.0	204.0	-1.0	359.0	
323.908	910.0	-1.0	1382.0	473.0	-1.0	639.0	982.0	-1.0	1496.0	879.0	-1.0	1165.0	754.0	-1.0	1275.0	579.0	-1.0	797.0	449.0	-1.0	845.0	649.0	-1.0	1012.0	507.0	-1.0	1132.0	793.0	-1.0	1421.0	579.0	-1.0	1268.0	571.0	-1.0	1054.0	543.0	-1.0	1126.0	1049.0	-1.0	1696.0	253.0	-1.0	638.0	203.0	-1.0	355.0	
324.407	910.0	-1.0	1379.0	473.0	-1.0	638.0	981.0	-1.0	1493.0	878.0	-1.0	1165.0	754.0	-1.0	1274.0	578.0	-1.0	797.0	447.0	-1.0	842.0	648.0	-1.0	1009.0	505.0	-1.0	1128.0	790.0	-1.0	1414.0	579.0	-1.0	1266.0	570.0	-1.0	1053.0	542.0	-1.0	1124.0	1047.0	-1.0	1694.0	253.0	-1.0	637.0	203.0	-1.0	356.0	
324.906	907.0	-1.0	1374.0	472.0	-1.0	636.0	979.0	-1.0	1487.0	876.0	-1.0	1163.0	754.0	-1.0	1272.0	578.0	-1.0	795.0	446.0	-1.0	838.0	647.0	-1.0	1005.0	503.0	-1.0	1122.0	786.0	-1.0	1408.0	578.0	-1.0	1264.0	568.0	-1.0	1049.0	541.0	-1.0	1120.0	1046.0	-1.0	1689.0	253.0	-1.0	635.0	203.0	-1.0	353.0	
325.405	904.0	-1.0	1365.0	470.0	-1.0	633.0	976.0	-1.0	1478.0	873.0	-1.0	1159.0	753.0	-1.0	1267.0	577.0	-1.0	793.0	445.0	-1.0	834.0	645.0	-1.0	1000.0	501.0	-1.0	1116.0	783.0	-1.0	1400.0	576.0	-1.0	1256.0	566.0	-1.0	1042.0	540.0	-1.0	1113.0	1041.0	-1.0	1677.0	252.0	-1.0	632.0	202.0	-1.0	350.0	
325.904	905.0	-1.0	1365.0	470.0	-1.0	632.0	977.0	-1.0	1478.0	873.0	-1.0	1157.0	753.0	-1.0	1264.0	577.0	-1.0	792.0	444.0	-1.0	830.0	644.0	-1.0	997.0	499.0	-1.0	1109.0	780.0	-1.0	1393.0	575.0	-1.0	1248.0	563.0	-1.0	1034.0	538.0	-1.0	1106.0	1037.0	-1.0	1662.0	251.0	-1.0	625.0	200.0	-1.0	345.0	
326.404	905.0	-1.0	1361.0	469.0	-1.0	631.0	976.0	-1.0	1474.0	871.0	-1.0	1152.0	753.0	-1.0	1262.0	576.0	-1.0	789.0	443.0	-1.0	827.0	642.0	-1.0	993.0	497.0	-1.0	1105.0	778.0	-1.0	1388.0	575.0	-1.0	1245.0	562.0	-1.0	1030.0	537.0	-1.0	1099.0	1033.0	-1.0	1649.0	250.0	-1.0	623.0	199.0	-1.0	343.0	
326.903	903.0	-1.0	1354.0	469.0	-1.0	628.0	974.0	-1.0	1469.0	867.0	-1.0	1143.0	752.0	-1.0	1260.0	575.0	-1.0	786.0	443.0	-1.0	824.0	640.0	-1.0	988.0	497.0	-1.0	1102.0	777.0	-1.0	1385.0	574.0	-1.0	1241.0	561.0	-1.0	1026.0	536.0	-1.0	1094.0	1029.0	-1.0	1637.0	251.0	-1.0	620.0	199.0	-1.0	341.0	
327.402	902.0	-1.0	1346.0	468.0	-1.0	624.0	973.0	-1.0	1461.0	864.0	-1.0	1135.0	752.0	-1.0	1258.0	574.0	-1.0	782.0	443.0	-1.0	822.0	639.0	-1.0	985.0	498.0	-1.0	1099.0	776.0	-1.0	1382.0	574.0	-1.0	1238.0	561.0	-1.0	1022.0	535.0	-1.0	1089.0	1026.0	-1.0	1626.0	250.0	-1.0	617.0	199.0	-1.0	339.0	
327.901	901.0	-1.0	1338.0	467.0	-1.0	621.0	972.0	-1.0	1455.0	863.0	-1.0	1128.0	752.0	-1.0	1257.0	573.0	-1.0	780.0	442.0	-1.0	821.0	638.0	-1.0	982.0	499.0	-1.0	1100.0	777.0	-1.0	1382.0	574.0	-1.0	1234.0	561.0	-1.0	1017.0	535.0	-1.0	1084.0	1023.0	-1.0	1617.0	249.0	-1.0	615.0	198.0	-1.0	336.0	
328.400	902.0	-1.0	1341.0	468.0	-1.0	622.0	973.0	-1.0	1457.0	863.0	-1.0	1125.0	753.0	-1.0	1260.0	573.0	-1.0	780.0	443.0	-1.0	823.0	638.0	-1.0	982.0	500.0	-1.0	1100.0	778.0	-1.0	1380.0	575.0	-1.0	1232.0	561.0	-1.0	1014.0	534.0	-1.0	1080.0	1022.0	-1.0	1610.0	249.0	-1.0	612.0	197.0	-1.0	334.0	
328.899	903.0	-1.0	1342.0	468.0	-1.0	622.0	973.0	-1.0	1458.0	862.0	-1.0	1123.0	755.0	-1.0	1262.0	574.0	-1.0	779.0	444.0	-1.0	823.0	638.0	-1.0	979.0	501.0	-1.0	1101.0	778.0	-1.0	1380.0	577.0	-1.0	1234.0	562.0	-1.0	1015.0	534.0	-1.0	1079.0	1021.0	-1.0	1605.0	250.0	-1.0	612.0	198.0	-1.0	335.0	
329.398	904.0	-1.0	1340.0	468.0	-1.0	621.0	974.0	-1.0	1457.0	862.0	-1.0	1120.0	756.0	-1.0	1263.0	575.0	-1.0	778.0	445.0	-1.0	824.0	638.0	-1.0	975.0	502.0	-1.0	1101.0	778.0	-1.0	1377.0	578.0	-1.0	1236.0	563.0	-1.0	1015.0	535.0	-1.0	1077.0	1021.0	-1.0	1601.0	250.0	-1.0	612.0	199.0	-1.0	335.0	
329.897	904.0	-1.0	1336.0	468.0	-1.0	619.0	974.0	-1.0	1453.0	862.0	-1.0	1115.0	757.0	-1.0	1263.0	575.0	-1.0	776.0	445.0	-1.0	822.0	637.0	-1.0	970.0	503.0	-1.0	1098.0	778.0	-1.0	1371.0	578.0	-1.0	1237.0	563.0	-1.0	1012.0	534.0	-1.0	1074.0	1020.0	-1.0	1594.0	250.0	-1.0	610.0	199.0	-1.0	335.0	
330.396	906.0	-1.0	1335.0	468.0	-1.0	618.0	975.0	-1.0	1453.0	864.0	-1.0	1114.0	757.0	-1.0	1262.0	575.0	-1.0	775.0	445.0	-1.0	820.0	637.0	-1.0	966.0	503.0	-1.0	1095.0	778.0	-1.0	1363.0	579.0	-1.0	1235.0	561.0	-1.0	1008.0	532.0	-1.0	1069.0	1019.0	-1.0	1585.0	250.0	-1.0	608.0	198.0	-1.0	332.0	
330.895	907.0	-1.0	1339.0	469.0	-1.0	619.0	977.0	-1.0	1457.0	864.0	-1.0	1115.0	759.0	-1.0	1265.0	576.0	-1.0	775.0	446.0	-1.0	820.0	636.0	-1.0	963.0	503.0	-1.0	1093.0	777.0	-1.0	1358.0	580.0	-1.0	1236.0	563.0	-1.0	1006.0	532.0	-1.0	1063.0	1017.0	-1.0	1577.0	250.0	-1.0	606.0	198.0	-1.0	331.0	
331.394	909.0	-1.0	1343.0	470.0	-1.0	620.0	978.0	-1.0	1461.0	865.0	-1.0	1116.0	759.0	-1.0	1267.0	576.0	-1.0	775.0	446.0	-1.0	820.0	636.0	-1.0	960.0	502.0	-1.0	1091.0	777.0	-1.0	1355.0	581.0	-1.0	1237.0	564.0	-1.0	1005.0	533.0	-1.0	1062.0	1016.0	-1.0	1574.0	251.0	-1.0	607.0	199.0	-1.0	332.0	
331.893	910.0	-1.0	1343.0	469.0	-1.0	618.0	979.0	-1.0	1461.0	866.0	-1.0	1115.0	760.0	-1.0	1266.0	577.0	-1.0	775.0	445.0	-1.0	818.0	635.0	-1.0	955.0	503.0	-1.0	1089.0	776.0	-1.0	1350.0	581.0	-1.0	1239.0	565.0	-1.0	1005.0	532.0	-1.0	1060.0	1015.0	-1.0	1569.0	252.0	-1.0	608.0	201.0	-1.0	333.0	
332.392	909.0	-1.0	1340.0	469.0	-1.0	617.0	978.0	-1.0	1458.0	866.0	-1.0	1113.0	760.0	-1.0	1265.0	578.0	-1.0	775.0	444.0	-1.0	816.0	634.0	-1.0	950.0	503.0	-1.0	1087.0	777.0	-1.0	1346.0	582.0	-1.0	1239.0	565.0	-1.0	1002.0	532.0	-1.0	1058.0	1013.0	-1.0	1561.0	251.0	-1.0	607.0	201.0	-1.0	333.0	
332.891	908.0	-1.0	1335.0	467.0	-1.0	615.0	978.0	-1.0	1455.0	866.0	-1.0	1110.0	760.0	-1.0	1264.0	578.0	-1.0	775.0	445.0	-1.0	815.0	634.0	-1.0	948.0	503.0	-1.0	1086.0	778.0	-1.0	1343.0	583.0	-1.0	1238.0	563.0	-1.0	997.0	531.0	-1.0	1054.0	1011.0	-1.0	1553.0	252.0	-1.0	606.0	201.0	-1.0	333.0	
333.391	912.0	-1.0	1336.0	469.0	-1.0	614.0	981.0	-1.0	1457.0	869.0	-1.0	1112.0	760.0	-1.0	1262.0	578.0	-1.0	774.0	445.0	-1.0	813.0	635.0	-1.0	947.0	503.0	-1.0	1085.0	778.0	-1.0	1341.0	582.0	-1.0	1235.0	563.0	-1.0	994.0	531.0	-1.0	1051.0	1009.0	-1.0	1545.0	251.0	-1.0	604.0	201.0	-1.0	331.0	
333.890	913.0	-1.0	1340.0	469.0	-1.0	616.0	982.0	-1.0	1460.0	870.0	-1.0	1113.0	761.0	-1.0	1264.0	579.0	-1.0	776.0	446.0	-1.0	813.0	635.0	-1.0	947.0	504.0	-1.0	1084.0	780.0	-1.0	1341.0	582.0	-1.0	1235.0	563.0	-1.0	990.0	530.0	-1.0	1047.0	1007.0	-1.0	1538.0	252.0	-1.0	602.0	201.0	-1.0	330.0	
334.389	913.0	-1.0	1341.0	469.0	-1.0	615.0	982.0	-1.0	1461.0	869.0	-1.0	1113.0	762.0	-1.0	1265.0	580.0	-1.0	776.0	446.0	-1.0	815.0	636.0	-1.0	948.0	505.0	-1.0	1086.0	781.0	-1.0	1344.0	583.0	-1.0	1237.0	564.0	-1.0	991.0	530.0	-1.0	1047.0	1008.0	-1.0	1535.0	253.0	-1.0	603.0	202.0	-1.0	331.0	
334.888	913.0	-1.0	1338.0	469.0	-1.0	614.0	982.0	-1.0	1459.0	870.0	-1.0	1112.0	762.0	-1.0	1265.0	580.0	-1.0	776.0	446.0	-1.0	815.0	637.0	-1.0	949.0	506.0	-1.0	1088.0	782.0	-1.0	1345.0	584.0	-1.0	1237.0	564.0	-1.0	991.0	531.0	-1.0	1047.0	1007.0	-1.0	1535.0	253.0	-1.0	605.0	203.0	-1.0	332.0	
335.389	912.0	-1.0	1336.0	469.0	-1.0	613.0	982.0	-1.0	1456.0	870.0	-1.0	1111.0	762.0	-1.0	1264.0	581.0	-1.0	777.0	446.0	-1.0	815.0	638.0	-1.0	951.0	507.0	-1.0	1089.0	785.0	-1.0	1349.0	584.0	-1.0	1237.0	565.0	-1.0	990.0	532.0	-1.0	1047.0	1007.0	-1.0	1533.0	253.0	-1.0	606.0	202.0	-1.0	332.0	
335.889	912.0	-1.0	1332.0	469.0	-1.0	611.0	982.0	-1.0	1453.0	871.0	-1.0	1109.0	762.0	-1.0	1264.0	581.0	-1.0	778.0	447.0	-1.0	817.0	640.0	-1.0	953.0	509.0	-1.0	1093.0	787.0	-1.0	1354.0	585.0	-1.0	1238.0	564.0	-1.0	990.0	532.0	-1.0	1048.0	1007.0	-1.0	1533.0	254.0	-1.0	604.0	203.0	-1.0	333.0	
336.388	912.0	-1.0	1327.0	469.0	-1.0	610.0	983.0	-1.0	1449.0	874.0	-1.0	1110.0	762.0	-1.0	1263.0	583.0	-1.0	780.0	448.0	-1.0	817.0	643.0	-1.0	959.0	511.0	-1.0	1099.0	791.0	-1.0	1362.0	585.0	-1.0	1238.0	565.0	-1.0	990.0	532.0	-1.0	1049.0	1008.0	-1.0	1533.0	254.0	-1.0	604.0	203.0	-1.0	332.0	
336.887	914.0	-1.0	1333.0	470.0	-1.0	612.0	984.0	-1.0	1454.0	874.0	-1.0	1114.0	763.0	-1.0	1265.0	584.0	-1.0	782.0	450.0	-1.0	820.0	645.0	-1.0	964.0	514.0	-1.0	1104.0	795.0	-1.0	1369.0	586.0	-1.0	1239.0	565.0	-1.0	989.0	533.0	-1.0	1049.0	1009.0	-1.0	1535.0	253.0	-1.0	602.0	203.0	-1.0	331.0	
337.387	915.0	-1.0	1338.0	471.0	-1.0	614.0	985.0	-1.0	1459.0	876.0	-1.0	1119.0	764.0	-1.0	1269.0	586.0	-1.0	785.0	451.0	-1.0	825.0	648.0	-1.0	970.0	516.0	-1.0	1113.0	800.0	-1.0	1380.0	587.0	-1.0	1244.0	567.0	-1.0	995.0	534.0	-1.0	1051.0	1010.0	-1.0	1538.0	254.0	-1.0	602.0	203.0	-1.0	329.0	
337.886	914.0	-1.0	1339.0	471.0	-1.0	615.0	985.0	-1.0	1459.0	877.0	-1.0	1120.0	765.0	-1.0	1271.0	587.0	-1.0	788.0	452.0	-1.0	828.0	651.0	-1.0	976.0	518.0	-1.0	1119.0	804.0	-1.0	1389.0	589.0	-1.0	1249.0	569.0	-1.0	999.0	535.0	-1.0	1056.0	1013.0	-1.0	1545.0	255.0	-1.0	605.0	204.0	-1.0	332.0	
338.385	914.0	-1.0	1339.0	471.0	-1.0	614.0	985.0	-1.0	1459.0	878.0	-1.0	1122.0	765.0	-1.0	1272.0	587.0	-1.0	790.0	453.0	-1.0	830.0	652.0	-1.0	979.0	520.0	-1.0	1124.0	807.0	-1.0	1396.0	590.0	-1.0	1252.0	570.0	-1.0	1002.0	536.0	-1.0	1061.0	1016.0	-1.0	1550.0	256.0	-1.0	608.0	205.0	-1.0	333.0	
338.884	914.0	-1.0	1337.0	470.0	-1.0	614.0	984.0	-1.0	1457.0	878.0	-1.0	1123.0	765.0	-1.0	1273.0	588.0	-1.0	791.0	453.0	-1.0	832.0	654.0	-1.0	981.0	521.0	-1.0	1127.0	810.0	-1.0	1400.0	589.0	-1.0	1254.0	571.0	-1.0	1004.0	537.0	-1.0	1064.0	1017.0	-1.0	1555.0	257.0	-1.0	608.0	205.0	-1.0	335.0	
339.383	913.0	-1.0	1333.0	470.0	-1.0	613.0	985.0	-1.0	1454.0	879.0	-1.0	1124.0	765.0	-1.0	1273.0	589.0	-1.0	792.0	454.0	-1.0	833.0	655.0	-1.0	984.0	522.0	-1.0	1129.0	812.0	-1.0	1404.0	589.0	-1.0	1254.0	572.0	-1.0	1004.0	537.0	-1.0	1066.0	1018.0	-1.0	1558.0	256.0	-1.0	609.0	206.0	-1.0	336.0	
339.882	915.0	-1.0	1340.0	471.0	-1.0	615.0	986.0	-1.0	1460.0	882.0	-1.0	1128.0	766.0	-1.0	1273.0	589.0	-1.0	792.0	454.0	-1.0	833.0	657.0	-1.0	987.0	522.0	-1.0	1129.0	813.0	-1.0	1406.0	590.0	-1.0	1252.0	571.0	-1.0	1003.0	537.0	-1.0	1065.0	1018.0	-1.0	1559.0	256.0	-1.0	610.0	205.0	-1.0	336.0	
340.382	916.0	-1.0	1346.0	472.0	-1.0	616.0	988.0	-1.0	1465.0	883.0	-1.0	1131.0	767.0	-1.0	1275.0	590.0	-1.0	794.0	454.0	-1.0	835.0	658.0	-1.0	989.0	522.0	-1.0	1130.0	815.0	-1.0	1409.0	590.0	-1.0	1255.0	573.0	-1.0	1007.0	538.0	-1.0	1066.0	1020.0	-1.0	1559.0	257.0	-1.0	609.0	205.0	-1.0	335.0	
340.881	917.0	-1.0	1347.0	472.0	-1.0	616.0	989.0	-1.0	1467.0	883.0	-1.0	1130.0	766.0	-1.0	1276.0	590.0	-1.0	794.0	454.0	-1.0	836.0	659.0	-1.0	991.0	522.0	-1.0	1131.0	816.0	-1.0	1412.0	591.0	-1.0	1257.0	575.0	-1.0	1011.0	538.0	-1.0	1069.0	1021.0	-1.0	1564.0	257.0	-1.0	613.0	206.0	-1.0	338.0	
341.380	916.0	-1.0	1347.0	471.0	-1.0	616.0	989.0	-1.0	1468.0	883.0	-1.0	1130.0	766.0	-1.0	1276.0	590.0	-1.0	794.0	454.0	-1.0	836.0	660.0	-1.0	993.0	521.0	-1.0	1132.0	816.0	-1.0	1415.0	592.0	-1.0	1259.0	575.0	-1.0	1012.0	538.0	-1.0	1071.0	1021.0	-1.0	1568.0	258.0	-1.0	616.0	207.0	-1.0	341.0	
341.879	915.0	-1.0	1344.0	471.0	-1.0	615.0	988.0	-1.0	1466.0	882.0	-1.0	1128.0	766.0	-1.0	1275.0	590.0	-1.0	794.0	453.0	-1.0	835.0	660.0	-1.0	995.0	522.0	-1.0	1131.0	817.0	-1.0	1417.0	592.0	-1.0	1260.0	576.0	-1.0	1015.0	538.0	-1.0	1074.0	1022.0	-1.0	1572.0	258.0	-1.0	617.0	207.0	-1.0	341.0	
342.378	914.0	-1.0	1339.0	471.0	-1.0	614.0	987.0	-1.0	1463.0	882.0	-1.0	1127.0	765.0	-1.0	1273.0	590.0	-1.0	794.0	453.0	-1.0	835.0	660.0	-1.0	997.0	521.0	-1.0	1133.0	817.0	-1.0	1420.0	592.0	-1.0	1261.0	576.0	-1.0	1016.0	538.0	-1.0	1076.0	1023.0	-1.0	1574.0	259.0	-1.0	618.0	207.0	-1.0	342.0	
342.877	916.0	-1.0	1349.0	473.0	-1.0	617.0	990.0	-1.0	1471.0	885.0	-1.0	1133.0	766.0	-1.0	1273.0	590.0	-1.0	795.0	454.0	-1.0	837.0	660.0	-1.0	998.0	522.0	-1.0	1134.0	818.0	-1.0	1421.0	592.0	-1.0	1261.0	577.0	-1.0	1017.0	538.0	-1.0	1078.0	1023.0	-1.0	1578.0	258.0	-1.0	618.0	207.0	-1.0	342.0	
343.376	918.0	-1.0	1357.0	473.0	-1.0	620.0	992.0	-1.0	1478.0	887.0	-1.0	1138.0	767.0	-1.0	1277.0	592.0	-1.0	797.0	454.0	-1.0	840.0	661.0	-1.0	1001.0	523.0	-1.0	1139.0	820.0	-1.0	1427.0	593.0	-1.0	1266.0	578.0	-1.0	1023.0	539.0	-1.0	1080.0	1025.0	-1.0	1581.0	259.0	-1.0	618.0	207.0	-1.0	342.0	
343.876	919.0	-1.0	1361.0	474.0	-1.0	622.0	993.0	-1.0	1482.0	889.0	-1.0	1141.0	767.0	-1.0	1280.0	592.0	-1.0	799.0	454.0	-1.0	844.0	662.0	-1.0	1004.0	524.0	-1.0	1145.0	821.0	-1.0	1433.0	594.0	-1.0	1272.0	580.0	-1.0	1028.0	541.0	-1.0	1085.0	1028.0	-1.0	1588.0	259.0	-1.0	622.0	208.0	-1.0	345.0	
344.375	920.0	-1.0	1364.0	474.0	-1.0	624.0	993.0	-1.0	1486.0	890.0	-1.0	1144.0	768.0	-1.0	1283.0	592.0	-1.0	801.0	456.0	-1.0	846.0	663.0	-1.0	1007.0	525.0	-1.0	1150.0	822.0	-1.0	1438.0	595.0	-1.0	1276.0	582.0	-1.0	1031.0	541.0	-1.0	1090.0	1030.0	-1.0	1596.0	259.0	-1.0	626.0	208.0	-1.0	348.0	
344.874	919.0	-1.0	1364.0	473.0	-1.0	624.0	993.0	-1.0	1486.0	890.0	-1.0	1146.0	768.0	-1.0	1286.0	593.0	-1.0	803.0	457.0	-1.0	849.0	663.0	-1.0	1011.0	526.0	-1.0	1155.0	824.0	-1.0	1443.0	595.0	-1.0	1280.0	582.0	-1.0	1036.0	542.0	-1.0	1094.0	1031.0	-1.0	1602.0	260.0	-1.0	628.0	210.0	-1.0	350.0	
345.373	918.0	-1.0	1361.0	473.0	-1.0	623.0	992.0	-1.0	1484.0	891.0	-1.0	1148.0	768.0	-1.0	1287.0	594.0	-1.0	805.0	457.0	-1.0	851.0	665.0	-1.0	1013.0	527.0	-1.0	1159.0	827.0	-1.0	1449.0	595.0	-1.0	1281.0	583.0	-1.0	1039.0	542.0	-1.0	1097.0	1033.0	-1.0	1607.0	261.0	-1.0	629.0	209.0	-1.0	350.0	
345.873	920.0	-1.0	1371.0	475.0	-1.0	627.0	994.0	-1.0	1493.0	894.0	-1.0	1156.0	770.0	-1.0	1292.0	595.0	-1.0	808.0	458.0	-1.0	856.0	667.0	-1.0	1018.0	529.0	-1.0	1165.0	829.0	-1.0	1454.0	595.0	-1.0	1281.0	583.0	-1.0	1040.0	542.0	-1.0	1097.0	1033.0	-1.0	1612.0	260.0	-1.0	628.0	208.0	-1.0	350.0	
346.372	922.0	-1.0	1380.0	476.0	-1.0	630.0	997.0	-1.0	1501.0	897.0	-1.0	1163.0	770.0	-1.0	1297.0	596.0	-1.0	812.0	459.0	-1.0	860.0	669.0	-1.0	1023.0	531.0	-1.0	1171.0	831.0	-1.0	1462.0	596.0	-1.0	1286.0	586.0	-1.0	1048.0	544.0	-1.0	1102.0	1037.0	-1.0	1620.0	261.0	-1.0	631.0	210.0	-1.0	351.0	
346.871	923.0	-1.0	1383.0	477.0	-1.0	632.0	998.0	-1.0	1505.0	899.0	-1.0	1168.0	771.0	-1.0	1301.0	597.0	-1.0	814.0	459.0	-1.0	863.0	671.0	-1.0	1028.0	531.0	-1.0	1175.0	833.0	-1.0	1471.0	597.0	-1.0	1292.0	587.0	-1.0	1054.0	544.0	-1.0	1107.0	1040.0	-1.0	1629.0	262.0	-1.0	634.0	211.0	-1.0	354.0	
347.370	922.0	-1.0	1381.0	476.0	-1.0	631.0	997.0	-1.0	1504.0	898.0	-1.0	1167.0	771.0	-1.0	1303.0	597.0	-1.0	816.0	459.0	-1.0	864.0	672.0	-1.0	1032.0	531.0	-1.0	1178.0	836.0	-1.0	1477.0	597.0	-1.0	1294.0	588.0	-1.0	1058.0	546.0	-1.0	1111.0	1041.0	-1.0	1635.0	261.0	-1.0	635.0	211.0	-1.0	355.0	
347.869	919.0	-1.0	1375.0	475.0	-1.0	629.0	995.0	-1.0	1499.0	897.0	-1.0	1165.0	771.0	-1.0	1302.0	597.0	-1.0	815.0	458.0	-1.0	864.0	672.0	-1.0	1033.0	530.0	-1.0	1177.0	835.0	-1.0	1477.0	597.0	-1.0	1294.0	589.0	-1.0	1058.0	545.0	-1.0	1112.0	1041.0	-1.0	1637.0	261.0	-1.0	635.0	210.0	-1.0	355.0	
348.368	921.0	-1.0	1379.0	475.0	-1.0	631.0	997.0	-1.0	1503.0	897.0	-1.0	1167.0	770.0	-1.0	1299.0	596.0	-1.0	814.0	457.0	-1.0	861.0	671.0	-1.0	1033.0	529.0	-1.0	1174.0	834.0	-1.0	1474.0	596.0	-1.0	1290.0	586.0	-1.0	1054.0	544.0	-1.0	1110.0	1039.0	-1.0	1634.0	259.0	-1.0	632.0	209.0	-1.0	353.0	
348.868	922.0	-1.0	1385.0	476.0	-1.0	633.0	998.0	-1.0	1508.0	898.0	-1.0	1168.0	769.0	-1.0	1299.0	596.0	-1.0	813.0	456.0	-1.0	862.0	670.0	-1.0	1032.0	528.0	-1.0	1172.0	833.0	-1.0	1471.0	596.0	-1.0	1291.0	586.0	-1.0	1053.0	543.0	-1.0	1106.0	1037.0	-1.0	1627.0	259.0	-1.0	627.0	207.0	-1.0	349.0	
349.367	922.0	-1.0	1386.0	475.0	-1.0	634.0	997.0	-1.0	1509.0	896.0	-1.0	1166.0	769.0	-1.0	1298.0	594.0	-1.0	811.0	455.0	-1.0	861.0	669.0	-1.0	1030.0	527.0	-1.0	1171.0	831.0	-1.0	1468.0	596.0	-1.0	1292.0	586.0	-1.0	1052.0	542.0	-1.0	1105.0	1036.0	-1.0	1625.0	257.0	-1.0	627.0	207.0	-1.0	350.0	
349.866	921.0	-1.0	1386.0	474.0	-1.0	633.0	997.0	-1.0	1509.0	895.0	-1.0	1163.0	767.0	-1.0	1296.0	593.0	-1.0	808.0	454.0	-1.0	859.0	666.0	-1.0	1027.0	526.0	-1.0	1167.0	829.0	-1.0	1463.0	595.0	-1.0	1290.0	585.0	-1.0	1050.0	542.0	-1.0	1104.0	1033.0	-1.0	1621.0	258.0	-1.0	627.0	207.0	-1.0	349.0	
350.366	918.0	-1.0	1381.0	473.0	-1.0	630.0	994.0	-1.0	1505.0	892.0	-1.0	1158.0	766.0	-1.0	1292.0	591.0	-1.0	805.0	452.0	-1.0	855.0	664.0	-1.0	1022.0	523.0	-1.0	1163.0	825.0	-1.0	1457.0	594.0	-1.0	1289.0	583.0	-1.0	1047.0	540.0	-1.0	1101.0	1030.0	-1.0	1617.0	257.0	-1.0	625.0	206.0	-1.0	348.0	
350.866	916.0	-1.0	1372.0	471.0	-1.0	626.0	992.0	-1.0	1497.0	890.0	-1.0	1154.0	764.0	-1.0	1287.0	589.0	-1.0	801.0	451.0	-1.0	851.0	662.0	-1.0	1020.0	521.0	-1.0	1158.0	823.0	-1.0	1450.0	592.0	-1.0	1286.0	581.0	-1.0	1044.0	539.0	-1.0	1098.0	1027.0	-1.0	1612.0	256.0	-1.0	624.0	204.0	-1.0	346.0	
351.366	916.0	-1.0	1379.0	471.0	-1.0	628.0	993.0	-1.0	1502.0	890.0	-1.0	1158.0	763.0	-1.0	1285.0	589.0	-1.0	799.0	449.0	-1.0	849.0	660.0	-1.0	1017.0	520.0	-1.0	1154.0	819.0	-1.0	1443.0	592.0	-1.0	1282.0	580.0	-1.0	1041.0	537.0	-1.0	1093.0	1026.0	-1.0	1607.0	254.0	-1.0	620.0	202.0	-1.0	342.0	
351.865	917.0	-1.0	1383.0	471.0	-1.0	629.0	993.0	-1.0	1506.0	890.0	-1.0	1160.0	763.0	-1.0	1284.0	588.0	-1.0	798.0	449.0	-1.0	849.0	658.0	-1.0	1014.0	518.0	-1.0	1151.0	817.0	-1.0	1440.0	591.0	-1.0	1284.0	581.0	-1.0	1043.0	536.0	-1.0	1091.0	1025.0	-1.0	1606.0	254.0	-1.0	616.0	202.0	-1.0	339.0	
352.364	916.0	-1.0	1384.0	471.0	-1.0	629.0	992.0	-1.0	1507.0	891.0	-1.0	1161.0	762.0	-1.0	1284.0	587.0	-1.0	797.0	449.0	-1.0	849.0	657.0	-1.0	1014.0	517.0	-1.0	1151.0	817.0	-1.0	1442.0	591.0	-1.0	1285.0	582.0	-1.0	1047.0	537.0	-1.0	1094.0	1026.0	-1.0	1610.0	254.0	-1.0	619.0	202.0	-1.0	340.0	
352.863	916.0	-1.0	1386.0	471.0	-1.0	631.0	992.0	-1.0	1508.0	891.0	-1.0	1164.0	762.0	-1.0	1286.0	587.0	-1.0	798.0	448.0	-1.0	852.0	658.0	-1.0	1018.0	518.0	-1.0	1154.0	818.0	-1.0	1446.0	591.0	-1.0	1285.0	582.0	-1.0	1049.0	538.0	-1.0	1098.0	1028.0	-1.0	1616.0	255.0	-1.0	621.0	203.0	-1.0	342.0	
353.362	915.0	-1.0	1383.0	471.0	-1.0	632.0	991.0	-1.0	1506.0	891.0	-1.0	1165.0	762.0	-1.0	1288.0	587.0	-1.0	800.0	449.0	-1.0	855.0	660.0	-1.0	1023.0	518.0	-1.0	1159.0	820.0	-1.0	1456.0	591.0	-1.0	1286.0	582.0	-1.0	1052.0	538.0	-1.0	1101.0	1030.0	-1.0	1622.0	254.0	-1.0	622.0	203.0	-1.0	345.0	
353.861	918.0	-1.0	1389.0	474.0	-1.0	635.0	993.0	-1.0	1512.0	893.0	-1.0	1171.0	762.0	-1.0	1290.0	588.0	-1.0	802.0	450.0	-1.0	858.0	663.0	-1.0	1030.0	519.0	-1.0	1163.0	823.0	-1.0	1464.0	589.0	-1.0	1286.0	582.0	-1.0	1054.0	539.0	-1.0	1104.0	1033.0	-1.0	1629.0	254.0	-1.0	623.0	204.0	-1.0	345.0	
354.361	921.0	-1.0	1399.0	476.0	-1.0	640.0	996.0	-1.0	1521.0	897.0	-1.0	1179.0	764.0	-1.0	1296.0	590.0	-1.0	807.0	451.0	-1.0	864.0	665.0	-1.0	1037.0	519.0	-1.0	1168.0	826.0	-1.0	1471.0	591.0	-1.0	1288.0	584.0	-1.0	1058.0	540.0	-1.0	1108.0	1035.0	-1.0	1635.0	254.0	-1.0	622.0	204.0	-1.0	346.0	
354.860	922.0	-1.0	1406.0	478.0	-1.0	644.0	997.0	-1.0	1527.0	899.0	-1.0	1185.0	765.0	-1.0	1302.0	590.0	-1.0	810.0	453.0	-1.0	869.0	667.0	-1.0	1043.0	522.0	-1.0	1175.0	828.0	-1.0	1480.0	592.0	-1.0	1294.0	586.0	-1.0	1065.0	543.0	-1.0	1115.0	1041.0	-1.0	1648.0	255.0	-1.0	628.0	206.0	-1.0	352.0	
355.359	923.0	-1.0	1411.0	478.0	-1.0	647.0	998.0	-1.0	1532.0	900.0	-1.0	1188.0	766.0	-1.0	1306.0	591.0	-1.0	812.0	454.0	-1.0	873.0	669.0	-1.0	1047.0	523.0	-1.0	1181.0	830.0	-1.0	1488.0	592.0	-1.0	1298.0	588.0	-1.0	1070.0	544.0	-1.0	1122.0	1045.0	-1.0	1660.0	257.0	-1.0	633.0	208.0	-1.0	356.0	
355.858	922.0	-1.0	1409.0	478.0	-1.0	647.0	996.0	-1.0	1531.0	898.0	-1.0	1185.0	766.0	-1.0	1307.0	591.0	-1.0	813.0	455.0	-1.0	875.0	669.0	-1.0	1050.0	524.0	-1.0	1184.0	832.0	-1.0	1494.0	593.0	-1.0	1301.0	589.0	-1.0	1074.0	545.0	-1.0	1127.0	1047.0	-1.0	1668.0	258.0	-1.0	637.0	209.0	-1.0	360.0	
356.357	920.0	-1.0	1402.0	478.0	-1.0	645.0	995.0	-1.0	1526.0	897.0	-1.0	1182.0	765.0	-1.0	1305.0	591.0	-1.0	812.0	454.0	-1.0	875.0	669.0	-1.0	1050.0	524.0	-1.0	1187.0	832.0	-1.0	1495.0	592.0	-1.0	1300.0	589.0	-1.0	1076.0	545.0	-1.0	1129.0	1050.0	-1.0	1673.0	258.0	-1.0	638.0	210.0	-1.0	362.0	
356.856	922.0	-1.0	1409.0	478.0	-1.0	648.0	996.0	-1.0	1532.0	897.0	-1.0	1184.0	765.0	-1.0	1307.0	591.0	-1.0	813.0	455.0	-1.0	877.0	669.0	-1.0	1050.0	524.0	-1.0	1187.0	832.0	-1.0	1494.0	592.0	-1.0	1299.0	589.0	-1.0	1074.0	546.0	-1.0	1129.0	1050.0	-1.0	1675.0	258.0	-1.0	638.0	210.0	-1.0	361.0	
357.355	922.0	-1.0	1415.0	479.0	-1.0	650.0	996.0	-1.0	1537.0	897.0	-1.0	1185.0	765.0	-1.0	1308.0	591.0	-1.0	813.0	454.0	-1.0	877.0	669.0	-1.0	1049.0	524.0	-1.0	1188.0	832.0	-1.0	1494.0	593.0	-1.0	1302.0	590.0	-1.0	1078.0	546.0	-1.0	1132.0	1053.0	-1.0	1680.0	259.0	-1.0	643.0	211.0	-1.0	365.0	
357.854	922.0	-1.0	1417.0	478.0	-1.0	651.0	996.0	-1.0	1538.0	896.0	-1.0	1185.0	765.0	-1.0	1307.0	591.0	-1.0	812.0	454.0	-1.0	876.0	668.0	-1.0	1046.0	524.0	-1.0	1187.0	831.0	-1.0	1491.0	592.0	-1.0	1304.0	591.0	-1.0	1081.0	547.0	-1.0	1136.0	1055.0	-1.0	1684.0	260.0	-1.0	645.0	212.0	-1.0	366.0	
358.353	921.0	-1.0	1413.0	478.0	-1.0	649.0	994.0	-1.0	1534.0	894.0	-1.0	1181.0	764.0	-1.0	1305.0	590.0	-1.0	810.0	453.0	-1.0	875.0	666.0	-1.0	1043.0	522.0	-1.0	1185.0	828.0	-1.0	1488.0	592.0	-1.0	1305.0	591.0	-1.0	1082.0	547.0	-1.0	1137.0	1055.0	-1.0	1686.0	260.0	-1.0	646.0	213.0	-1.0	367.0	
358.853	919.0	-1.0	1405.0	477.0	-1.0	646.0	993.0	-1.0	1527.0	893.0	-1.0	1178.0	762.0	-1.0	1301.0	589.0	-1.0	809.0	452.0	-1.0	872.0	664.0	-1.0	1039.0	521.0	-1.0	1180.0	827.0	-1.0	1482.0	591.0	-1.0	1303.0	590.0	-1.0	1080.0	546.0	-1.0	1136.0	1055.0	-1.0	1687.0	259.0	-1.0	646.0	212.0	-1.0	368.0	
359.352	920.0	-1.0	1409.0	477.0	-1.0	648.0	993.0	-1.0	1530.0	894.0	-1.0	1180.0	762.0	-1.0	1301.0	589.0	-1.0	809.0	451.0	-1.0	870.0	663.0	-1.0	1037.0	520.0	-1.0	1177.0	825.0	-1.0	1477.0	591.0	-1.0	1301.0	590.0	-1.0	1077.0	545.0	-1.0	1134.0	1054.0	-1.0	1684.0	259.0	-1.0	643.0	211.0	-1.0	364.0	
359.852	919.0	-1.0	1412.0	477.0	-1.0	648.0	992.0	-1.0	1531.0	892.0	-1.0	1181.0	761.0	-1.0	1300.0	589.0	-1.0	808.0	450.0	-1.0	870.0	662.0	-1.0	1034.0	519.0	-1.0	1173.0	823.0	-1.0	1473.0	591.0	-1.0	1301.0	589.0	-1.0	1078.0	546.0	-1.0	1136.0	1054.0	-1.0	1688.0	258.0	-1.0	645.0	211.0	-1.0	366.0	
360.351	919.0	-1.0	1409.0	476.0	-1.0	647.0	991.0	-1.0	1528.0	892.0	-1.0	1179.0	761.0	-1.0	1297.0	588.0	-1.0	807.0	448.0	-1.0	865.0	660.0	-1.0	1030.0	516.0	-1.0	1169.0	820.0	-1.0	1467.0	590.0	-1.0	1300.0	588.0	-1.0	1079.0	545.0	-1.0	1136.0	1055.0	-1.0	1689.0	259.0	-1.0	646.0	211.0	-1.0	367.0	
360.851	915.0	-1.0	1401.0	475.0	-1.0	643.0	988.0	-1.0	1520.0	889.0	-1.0	1174.0	759.0	-1.0	1293.0	587.0	-1.0	804.0	446.0	-1.0	861.0	658.0	-1.0	1026.0	515.0	-1.0	1163.0	817.0	-1.0	1460.0	588.0	-1.0	1297.0	588.0	-1.0	1078.0	545.0	-1.0	1135.0	1054.0	-1.0	1687.0	258.0	-1.0	645.0	211.0	-1.0	367.0	
361.350	916.0	-1.0	1402.0	474.0	-1.0	643.0	988.0	-1.0	1521.0	889.0	-1.0	1174.0	758.0	-1.0	1289.0	586.0	-1.0	802.0	445.0	-1.0	856.0	656.0	-1.0	1021.0	512.0	-1.0	1156.0	813.0	-1.0	1451.0	588.0	-1.0	1293.0	585.0	-1.0	1074.0	544.0	-1.0	1131.0	1052.0	-1.0	1684.0	257.0	-1.0	643.0	210.0	-1.0	364.0	
361.850	916.0	-1.0	1401.0	474.0	-1.0	642.0	988.0	-1.0	1520.0	887.0	-1.0	1172.0	757.0	-1.0	1287.0	585.0	-1.0	800.0	444.0	-1.0	853.0	653.0	-1.0	1016.0	510.0	-1.0	1153.0	811.0	-1.0	1446.0	586.0	-1.0	1292.0	585.0	-1.0	1073.0	544.0	-1.0	1128.0	1051.0	-1.0	1679.0	257.0	-1.0	641.0	210.0	-1.0	362.0	
362.349	914.0	-1.0	1396.0	473.0	-1.0	639.0	986.0	-1.0	1515.0	885.0	-1.0	1167.0	756.0	-1.0	1284.0	584.0	-1.0	798.0	442.0	-1.0	849.0	651.0	-1.0	1011.0	509.0	-1.0	1148.0	807.0	-1.0	1439.0	585.0	-1.0	1289.0	584.0	-1.0	1070.0	543.0	-1.0	1125.0	1048.0	-1.0	1672.0	256.0	-1.0	639.0	209.0	-1.0	361.0	
362.848	911.0	-1.0	1386.0	472.0	-1.0	636.0	983.0	-1.0	1507.0	882.0	-1.0	1159.0	754.0	-1.0	1279.0	582.0	-1.0	795.0	441.0	-1.0	845.0	649.0	-1.0	1006.0	508.0	-1.0	1142.0	804.0	-1.0	1430.0	583.0	-1.0	1284.0	582.0	-1.0	1064.0	540.0	-1.0	1119.0	1045.0	-1.0	1661.0	255.0	-1.0	635.0	208.0	-1.0	358.0	
363.347	911.0	-1.0	1381.0	472.0	-1.0	633.0	983.0	-1.0	1504.0	881.0	-1.0	1156.0	753.0	-1.0	1274.0	581.0	-1.0	792.0	440.0	-1.0	841.0	646.0	-1.0	1002.0	506.0	-1.0	1138.0	802.0	-1.0	1423.0	582.0	-1.0	1277.0	579.0	-1.0	1055.0	539.0	-1.0	1111.0	1040.0	-1.0	1650.0	253.0	-1.0	631.0	206.0	-1.0	354.0	
363.846	911.0	-1.0	1380.0	471.0	-1.0	633.0	983.0	-1.0	1502.0	881.0	-1.0	1154.0	752.0	-1.0	1271.0	581.0	-1.0	791.0	439.0	-1.0	838.0	646.0	-1.0	1000.0	505.0	-1.0	1136.0	800.0	-1.0	1421.0	582.0	-1.0	1274.0	578.0	-1.0	1053.0	538.0	-1.0	1107.0	1039.0	-1.0	1640.0	252.0	-1.0	626.0	206.0	-1.0	350.0	
364.345	910.0	-1.0	1378.0	471.0	-1.0	632.0	981.0	-1.0	1500.0	879.0	-1.0	1152.0	751.0	-1.0	1270.0	580.0	-1.0	791.0	439.0	-1.0	838.0	644.0	-1.0	998.0	505.0	-1.0	1135.0	799.0	-1.0	1418.0	581.0	-1.0	1274.0	578.0	-1.0	1052.0	537.0	-1.0	1104.0	1037.0	-1.0	1638.0	252.0	-1.0	625.0	205.0	-1.0	349.0	
364.844	908.0	-1.0	1374.0	469.0	-1.0	630.0	979.0	-1.0	1495.0	877.0	-1.0	1150.0	750.0	-1.0	1269.0	580.0	-1.0	791.0	438.0	-1.0	837.0	644.0	-1.0	997.0	505.0	-1.0	1135.0	799.0	-1.0	1418.0	580.0	-1.0	1271.0	577.0	-1.0	1051.0	536.0	-1.0	1104.0	1038.0	-1.0	1637.0	251.0	-1.0	625.0	204.0	-1.0	349.0	
365.343	910.0	-1.0	1374.0	470.0	-1.0	631.0	980.0	-1.0	1495.0	879.0	-1.0	1154.0	751.0	-1.0	1267.0	580.0	-1.0	792.0	439.0	-1.0	837.0	645.0	-1.0	998.0	505.0	-1.0	1135.0	799.0	-1.0	1419.0	579.0	-1.0	1268.0	577.0	-1.0	1049.0	537.0	-1.0	1104.0	1037.0	-1.0	1640.0	250.0	-1.0	624.0	204.0	-1.0	348.0	
365.842	910.0	-1.0	1378.0	472.0	-1.0	633.0	980.0	-1.0	1497.0	881.0	-1.0	1157.0	751.0	-1.0	1269.0	581.0	-1.0	794.0	439.0	-1.0	838.0	646.0	-1.0	1000.0	506.0	-1.0	1139.0	801.0	-1.0	1423.0	580.0	-1.0	1272.0	578.0	-1.0	1054.0	538.0	-1.0	1108.0	1040.0	-1.0	1647.0	250.0	-1.0	627.0	205.0	-1.0	350.0	
366.341	910.0	-1.0	1380.0	471.0	-1.0	634.0	980.0	-1.0	1498.0	881.0	-1.0	1159.0	751.0	-1.0	1270.0	581.0	-1.0	795.0	439.0	-1.0	840.0	646.0	-1.0	1001.0	507.0	-1.0	1143.0	802.0	-1.0	1427.0	580.0	-1.0	1274.0	579.0	-1.0	1058.0	538.0	-1.0	1114.0	1043.0	-1.0	1654.0	251.0	-1.0	630.0	206.0	-1.0	352.0	
366.840	909.0	-1.0	1377.0	471.0	-1.0	633.0	979.0	-1.0	1494.0	880.0	-1.0	1158.0	751.0	-1.0	1271.0	582.0	-1.0	795.0	440.0	-1.0	841.0	647.0	-1.0	1004.0	508.0	-1.0	1145.0	804.0	-1.0	1432.0	581.0	-1.0	1275.0	579.0	-1.0	1060.0	539.0	-1.0	1117.0	1044.0	-1.0	1660.0	252.0	-1.0	632.0	205.0	-1.0	353.0	
367.339	910.0	-1.0	1385.0	471.0	-1.0	636.0	980.0	-1.0	1500.0	880.0	-1.0	1161.0	752.0	-1.0	1273.0	582.0	-1.0	797.0	441.0	-1.0	843.0	648.0	-1.0	1004.0	509.0	-1.0	1149.0	805.0	-1.0	1435.0	581.0	-1.0	1274.0	579.0	-1.0	1059.0	538.0	-1.0	1118.0	1044.0	-1.0	1662.0	251.0	-1.0	632.0	205.0	-1.0	351.0	
367.838	911.0	-1.0	1390.0	472.0	-1.0	637.0	981.0	-1.0	1504.0	880.0	-1.0	1162.0	752.0	-1.0	1276.0	582.0	-1.0	798.0	441.0	-1.0	846.0	649.0	-1.0	1008.0	510.0	-1.0	1153.0	808.0	-1.0	1442.0	581.0	-1.0	1277.0	578.0	-1.0	1062.0	539.0	-1.0	1121.0	1044.0	-1.0	1665.0	251.0	-1.0	633.0	205.0	-1.0	352.0	
368.338	910.0	-1.0	1388.0	471.0	-1.0	636.0	980.0	-1.0	1503.0	879.0	-1.0	1161.0	752.0	-1.0	1278.0	583.0	-1.0	799.0	442.0	-1.0	847.0	651.0	-1.0	1011.0	512.0	-1.0	1156.0	809.0	-1.0	1448.0	580.0	-1.0	1279.0	579.0	-1.0	1062.0	540.0	-1.0	1121.0	1044.0	-1.0	1665.0	251.0	-1.0	633.0	206.0	-1.0	353.0	
368.837	908.0	-1.0	1383.0	470.0	-1.0	634.0	978.0	-1.0	1499.0	877.0	-1.0	1157.0	753.0	-1.0	1279.0	583.0	-1.0	800.0	442.0	-1.0	848.0	652.0	-1.0	1014.0	512.0	-1.0	1157.0	811.0	-1.0	1452.0	580.0	-1.0	1279.0	577.0	-1.0	1061.0	539.0	-1.0	1121.0	1043.0	-1.0	1662.0	251.0	-1.0	631.0	204.0	-1.0	352.0	
369.337	908.0	-1.0	1376.0	470.0	-1.0	632.0	979.0	-1.0	1493.0	878.0	-1.0	1155.0	752.0	-1.0	1278.0	583.0	-1.0	801.0	441.0	-1.0	847.0	652.0	-1.0	1015.0	512.0	-1.0	1158.0	812.0	-1.0	1456.0	579.0	-1.0	1277.0	577.0	-1.0	1059.0	539.0	-1.0	1119.0	1041.0	-1.0	1660.0	249.0	-1.0	630.0	204.0	-1.0	349.0	
369.837	909.0	-1.0	1377.0	470.0	-1.0	633.0	980.0	-1.0	1494.0	879.0	-1.0	1157.0	753.0	-1.0	1281.0	583.0	-1.0	805.0	441.0	-1.0	848.0	654.0	-1.0	1019.0	512.0	-1.0	1163.0	814.0	-1.0	1462.0	580.0	-1.0	1279.0	577.0	-1.0	1061.0	539.0	-1.0	1118.0	1040.0	-1.0	1661.0	249.0	-1.0	628.0	203.0	-1.0	347.0	
370.336	908.0	-1.0	1376.0	470.0	-1.0	633.0	978.0	-1.0	1492.0	879.0	-1.0	1159.0	753.0	-1.0	1282.0	584.0	-1.0	807.0	442.0	-1.0	848.0	654.0	-1.0	1021.0	513.0	-1.0	1165.0	815.0	-1.0	1468.0	580.0	-1.0	1280.0	578.0	-1.0	1063.0	538.0	-1.0	1121.0	1041.0	-1.0	1666.0	249.0	-1.0	629.0	204.0	-1.0	348.0	
370.835	904.0	-1.0	1371.0	468.0	-1.0	631.0	974.0	-1.0	1487.0	877.0	-1.0	1159.0	752.0	-1.0	1283.0	585.0	-1.0	810.0	441.0	-1.0	848.0	655.0	-1.0	1023.0	514.0	-1.0	1167.0	815.0	-1.0	1472.0	580.0	-1.0	1281.0	578.0	-1.0	1065.0	540.0	-1.0	1125.0	1044.0	-1.0	1671.0	250.0	-1.0	631.0	204.0	-1.0	350.0	
371.334	902.0	-1.0	1365.0	467.0	-1.0	630.0	973.0	-1.0	1482.0	877.0	-1.0	1159.0	752.0	-1.0	1281.0	585.0	-1.0	810.0	441.0	-1.0	847.0	655.0	-1.0	1023.0	514.0	-1.0	1167.0	816.0	-1.0	1473.0	579.0	-1.0	1280.0	578.0	-1.0	1065.0	540.0	-1.0	1127.0	1043.0	-1.0	1676.0	250.0	-1.0	632.0	204.0	-1.0	350.0	
371.833	901.0	-1.0	1367.0	466.0	-1.0	630.0	971.0	-1.0	1482.0	873.0	-1.0	1160.0	752.0	-1.0	1282.0	585.0	-1.0	811.0	441.0	-1.0	848.0	654.0	-1.0	1025.0	514.0	-1.0	1170.0	815.0	-1.0	1474.0	579.0	-1.0	1281.0	578.0	-1.0	1066.0	540.0	-1.0	1128.0	1044.0	-1.0	1677.0	249.0	-1.0	630.0	204.0	-1.0	348.0	
372.332	901.0	-1.0	1367.0	466.0	-1.0	630.0	971.0	-1.0	1481.0	872.0	-1.0	1157.0	752.0	-1.0	1282.0	584.0	-1.0	809.0	440.0	-1.0	848.0	654.0	-1.0	1024.0	514.0	-1.0	1171.0	814.0	-1.0	1473.0	579.0	-1.0	1280.0	577.0	-1.0	1064.0	540.0	-1.0	1128.0	1042.0	-1.0	1676.0	250.0	-1.0	633.0	204.0	-1.0	350.0	
372.831	900.0	-1.0	1363.0	466.0	-1.0	628.0	970.0	-1.0	1476.0	870.0	-1.0	1151.0	751.0	-1.0	1280.0	583.0	-1.0	806.0	440.0	-1.0	846.0	653.0	-1.0	1022.0	513.0	-1.0	1170.0	813.0	-1.0	1470.0	579.0	-1.0	1277.0	575.0	-1.0	1061.0	539.0	-1.0	1127.0	1040.0	-1.0	1670.0	250.0	-1.0	632.0	204.0	-1.0	349.0	
373.330	903.0	-1.0	1370.0	466.0	-1.0	630.0	972.0	-1.0	1480.0	870.0	-1.0	1151.0	752.0	-1.0	1282.0	583.0	-1.0	806.0	441.0	-1.0	847.0	652.0	-1.0	1020.0	514.0	-1.0	1170.0	813.0	-1.0	1469.0	578.0	-1.0	1277.0	574.0	-1.0	1057.0	538.0	-1.0	1123.0	1036.0	-1.0	1661.0	249.0	-1.0	629.0	203.0	-1.0	348.0	
373.829	903.0	-1.0	1372.0	466.0	-1.0	630.0	972.0	-1.0	1483.0	870.0	-1.0	1150.0	752.0	-1.0	1284.0	582.0	-1.0	805.0	441.0	-1.0	850.0	651.0	-1.0	1021.0	514.0	-1.0	1172.0	812.0	-1.0	1469.0	578.0	-1.0	1277.0	574.0	-1.0	1055.0	537.0	-1.0	1123.0	1034.0	-1.0	1657.0	249.0	-1.0	630.0	204.0	-1.0	349.0	
374.328	904.0	-1.0	1371.0	466.0	-1.0	630.0	972.0	-1.0	1481.0	870.0	-1.0	1148.0	753.0	-1.0	1286.0	583.0	-1.0	805.0	440.0	-1.0	850.0	651.0	-1.0	1020.0	514.0	-1.0	1173.0	813.0	-1.0	1471.0	578.0	-1.0	1278.0	574.0	-1.0	1055.0	537.0	-1.0	1123.0	1033.0	-1.0	1654.0	249.0	-1.0	631.0	204.0	-1.0	351.0	
374.827	908.0	-1.0	1378.0	468.0	-1.0	632.0	976.0	-1.0	1489.0	872.0	-1.0	1153.0	754.0	-1.0	1289.0	584.0	-1.0	807.0	442.0	-1.0	852.0	652.0	-1.0	1020.0	514.0	-1.0	1172.0	814.0	-1.0	1473.0	579.0	-1.0	1279.0	574.0	-1.0	1056.0	537.0	-1.0	1122.0	1032.0	-1.0	1652.0	250.0	-1.0	632.0	204.0	-1.0	351.0	
375.326	909.0	-1.0	1383.0	469.0	-1.0	634.0	978.0	-1.0	1493.0	874.0	-1.0	1157.0	756.0	-1.0	1295.0	584.0	-1.0	810.0	443.0	-1.0	854.0	652.0	-1.0	1022.0	515.0	-1.0	1176.0	815.0	-1.0	1478.0	580.0	-1.0	1283.0	575.0	-1.0	1061.0	538.0	-1.0	1126.0	1034.0	-1.0	1656.0	251.0	-1.0	638.0	206.0	-1.0	356.0	
375.825	909.0	-1.0	1384.0	470.0	-1.0	636.0	978.0	-1.0	1496.0	875.0	-1.0	1160.0	757.0	-1.0	1300.0	586.0	-1.0	813.0	443.0	-1.0	856.0	654.0	-1.0	1024.0	516.0	-1.0	1176.0	817.0	-1.0	1481.0	580.0	-1.0	1287.0	576.0	-1.0	1064.0	539.0	-1.0	1130.0	1035.0	-1.0	1662.0	252.0	-1.0	641.0	207.0	-1.0	359.0	
376.324	912.0	-1.0	1386.0	471.0	-1.0	637.0	980.0	-1.0	1499.0	879.0	-1.0	1165.0	759.0	-1.0	1304.0	587.0	-1.0	815.0	444.0	-1.0	858.0	655.0	-1.0	1027.0	516.0	-1.0	1177.0	818.0	-1.0	1484.0	581.0	-1.0	1287.0	577.0	-1.0	1066.0	539.0	-1.0	1132.0	1037.0	-1.0	1664.0	253.0	-1.0	642.0	207.0	-1.0	359.0	
376.823	913.0	-1.0	1390.0	472.0	-1.0	639.0	982.0	-1.0	1503.0	880.0	-1.0	1169.0	760.0	-1.0	1310.0	588.0	-1.0	818.0	445.0	-1.0	860.0	657.0	-1.0	1032.0	516.0	-1.0	1179.0	819.0	-1.0	1489.0	582.0	-1.0	1293.0	578.0	-1.0	1071.0	540.0	-1.0	1138.0	1039.0	-1.0	1671.0	254.0	-1.0	647.0	209.0	-1.0	362.0	
377.322	914.0	-1.0	1392.0	472.0	-1.0	639.0	982.0	-1.0	1504.0	882.0	-1.0	1172.0	761.0	-1.0	1314.0	589.0	-1.0	821.0	445.0	-1.0	862.0	658.0	-1.0	1034.0	517.0	-1.0	1180.0	821.0	-1.0	1490.0	583.0	-1.0	1294.0	579.0	-1.0	1074.0	542.0	-1.0	1140.0	1040.0	-1.0	1675.0	255.0	-1.0	649.0	210.0	-1.0	364.0	
377.821	913.0	-1.0	1390.0	471.0	-1.0	638.0	981.0	-1.0	1502.0	881.0	-1.0	1172.0	762.0	-1.0	1316.0	589.0	-1.0	822.0	446.0	-1.0	861.0	658.0	-1.0	1035.0	517.0	-1.0	1180.0	820.0	-1.0	1492.0	583.0	-1.0	1295.0	579.0	-1.0	1074.0	541.0	-1.0	1141.0	1040.0	-1.0	1674.0	255.0	-1.0	649.0	211.0	-1.0	364.0	
378.320	914.0	-1.0	1388.0	472.0	-1.0	637.0	982.0	-1.0	1501.0	882.0	-1.0	1171.0	762.0	-1.0	1314.0	589.0	-1.0	821.0	445.0	-1.0	861.0	658.0	-1.0	1034.0	516.0	-1.0	1177.0	819.0	-1.0	1488.0	583.0	-1.0	1293.0	577.0	-1.0	1071.0	541.0	-1.0	1139.0	1039.0	-1.0	1670.0	255.0	-1.0	647.0	209.0	-1.0	363.0	
378.819	913.0	-1.0	1388.0	471.0	-1.0	636.0	982.0	-1.0	1500.0	880.0	-1.0	1169.0	762.0	-1.0	1315.0	588.0	-1.0	820.0	445.0	-1.0	860.0	658.0	-1.0	1034.0	515.0	-1.0	1175.0	819.0	-1.0	1486.0	583.0	-1.0	1294.0	578.0	-1.0	1070.0	540.0	-1.0	1135.0	1037.0	-1.0	1664.0	255.0	-1.0	644.0	208.0	-1.0	359.0	
379.319	911.0	-1.0	1384.0	470.0	-1.0	635.0	980.0	-1.0	1496.0	878.0	-1.0	1164.0	762.0	-1.0	1313.0	588.0	-1.0	818.0	445.0	-1.0	857.0	656.0	-1.0	1031.0	515.0	-1.0	1171.0	816.0	-1.0	1482.0	583.0	-1.0	1292.0	577.0	-1.0	1069.0	539.0	-1.0	1133.0	1035.0	-1.0	1660.0	254.0	-1.0	643.0	208.0	-1.0	358.0	
379.818	909.0	-1.0	1376.0	468.0	-1.0	631.0	977.0	-1.0	1488.0	875.0	-1.0	1157.0	761.0	-1.0	1309.0	587.0	-1.0	815.0	443.0	-1.0	854.0	655.0	-1.0	1026.0	513.0	-1.0	1166.0	813.0	-1.0	1474.0	582.0	-1.0	1288.0	576.0	-1.0	1066.0	539.0	-1.0	1130.0	1032.0	-1.0	1655.0	254.0	-1.0	640.0	207.0	-1.0	356.0	
380.318	910.0	-1.0	1378.0	469.0	-1.0	632.0	978.0	-1.0	1490.0	875.0	-1.0	1158.0	761.0	-1.0	1306.0	586.0	-1.0	814.0	444.0	-1.0	850.0	653.0	-1.0	1022.0	511.0	-1.0	1160.0	811.0	-1.0	1467.0	582.0	-1.0	1283.0	575.0	-1.0	1062.0	538.0	-1.0	1126.0	1032.0	-1.0	1651.0	252.0	-1.0	638.0	206.0	-1.0	353.0	
380.817	909.0	-1.0	1377.0	469.0	-1.0	632.0	978.0	-1.0	1488.0	876.0	-1.0	1158.0	760.0	-1.0	1304.0	586.0	-1.0	812.0	443.0	-1.0	849.0	652.0	-1.0	1020.0	511.0	-1.0	1158.0	809.0	-1.0	1464.0	581.0	-1.0	1283.0	575.0	-1.0	1062.0	538.0	-1.0	1127.0	1031.0	-1.0	1653.0	253.0	-1.0	639.0	206.0	-1.0	354.0	
381.317	908.0	-1.0	1372.0	469.0	-1.0	632.0	977.0	-1.0	1484.0	876.0	-1.0	1158.0	759.0	-1.0	1303.0	586.0	-1.0	813.0	442.0	-1.0	848.0	652.0	-1.0	1020.0	510.0	-1.0	1156.0	808.0	-1.0	1461.0	581.0	-1.0	1282.0	576.0	-1.0	1063.0	538.0	-1.0	1126.0	1031.0	-1.0	1654.0	253.0	-1.0	639.0	206.0	-1.0	353.0	
381.817	910.0	-1.0	1372.0	470.0	-1.0	632.0	979.0	-1.0	1484.0	878.0	-1.0	1161.0	760.0	-1.0	1300.0	586.0	-1.0	813.0	443.0	-1.0	847.0	653.0	-1.0	1021.0	509.0	-1.0	1153.0	808.0	-1.0	1461.0	580.0	-1.0	1279.0	575.0	-1.0	1061.0	538.0	-1.0	1125.0	1030.0	-1.0	1652.0	252.0	-1.0	638.0	205.0	-1.0	351.0	
382.316	911.0	-1.0	1373.0	470.0	-1.0	633.0	980.0	-1.0	1485.0	880.0	-1.0	1164.0	760.0	-1.0	1301.0	586.0	-1.0	814.0	443.0	-1.0	848.0	653.0	-1.0	1022.0	510.0	-1.0	1154.0	808.0	-1.0	1463.0	581.0	-1.0	1280.0	575.0	-1.0	1063.0	539.0	-1.0	1126.0	1030.0	-1.0	1653.0	253.0	-1.0	639.0	206.0	-1.0	353.0	
382.816	911.0	-1.0	1374.0	471.0	-1.0	633.0	980.0	-1.0	1486.0	880.0	-1.0	1165.0	760.0	-1.0	1302.0	587.0	-1.0	815.0	444.0	-1.0	848.0	654.0	-1.0	1025.0	510.0	-1.0	1155.0	810.0	-1.0	1465.0	581.0	-1.0	1280.0	575.0	-1.0	1062.0	538.0	-1.0	1125.0	1029.0	-1.0	1647.0	253.0	-1.0	640.0	206.0	-1.0	353.0	
383.315	912.0	-1.0	1372.0	470.0	-1.0	632.0	981.0	-1.0	1484.0	881.0	-1.0	1164.0	760.0	-1.0	1300.0	587.0	-1.0	815.0	444.0	-1.0	849.0	655.0	-1.0	1026.0	511.0	-1.0	1155.0	811.0	-1.0	1466.0	580.0	-1.0	1278.0	574.0	-1.0	1058.0	537.0	-1.0	1121.0	1025.0	-1.0	1637.0	253.0	-1.0	636.0	205.0	-1.0	351.0	
383.814	913.0	-1.0	1377.0	471.0	-1.0	634.0	981.0	-1.0	1488.0	880.0	-1.0	1164.0	760.0	-1.0	1302.0	587.0	-1.0	815.0	445.0	-1.0	851.0	656.0	-1.0	1027.0	512.0	-1.0	1157.0	812.0	-1.0	1468.0	581.0	-1.0	1280.0	574.0	-1.0	1059.0	536.0	-1.0	1119.0	1023.0	-1.0	1630.0	253.0	-1.0	637.0	205.0	-1.0	351.0	
384.313	913.0	-1.0	1379.0	471.0	-1.0	634.0	982.0	-1.0	1491.0	879.0	-1.0	1161.0	760.0	-1.0	1302.0	586.0	-1.0	813.0	445.0	-1.0	851.0	656.0	-1.0	1027.0	512.0	-1.0	1157.0	812.0	-1.0	1467.0	581.0	-1.0	1279.0	574.0	-1.0	1054.0	536.0	-1.0	1114.0	1019.0	-1.0	1617.0	252.0	-1.0	634.0	205.0	-1.0	349.0	
384.812	913.0	-1.0	1375.0	470.0	-1.0	632.0	982.0	-1.0	1489.0	878.0	-1.0	1157.0	760.0	-1.0	1299.0	586.0	-1.0	811.0	446.0	-1.0	851.0	656.0	-1.0	1025.0	513.0	-1.0	1155.0	812.0	-1.0	1464.0	581.0	-1.0	1276.0	573.0	-1.0	1048.0	534.0	-1.0	1108.0	1016.0	-1.0	1603.0	251.0	-1.0	632.0	203.0	-1.0	347.0	
385.312	915.0	-1.0	1383.0	471.0	-1.0	635.0	983.0	-1.0	1495.0	878.0	-1.0	1156.0	761.0	-1.0	1300.0	586.0	-1.0	810.0	447.0	-1.0	852.0	655.0	-1.0	1023.0	513.0	-1.0	1155.0	811.0	-1.0	1461.0	582.0	-1.0	1278.0	573.0	-1.0	1048.0	533.0	-1.0	1105.0	1014.0	-1.0	1593.0	252.0	-1.0	631.0	204.0	-1.0	345.0	
385.811	917.0	-1.0	1388.0	472.0	-1.0	637.0	985.0	-1.0	1500.0	878.0	-1.0	1156.0	761.0	-1.0	1301.0	586.0	-1.0	809.0	447.0	-1.0	853.0	654.0	-1.0	1021.0	512.0	-1.0	1152.0	811.0	-1.0	1457.0	582.0	-1.0	1278.0	574.0	-1.0	1046.0	533.0	-1.0	1102.0	1014.0	-1.0	1588.0	252.0	-1.0	631.0	204.0	-1.0	346.0	
386.310	917.0	-1.0	1388.0	473.0	-1.0	638.0	986.0	-1.0	1501.0	879.0	-1.0	1157.0	762.0	-1.0	1301.0	586.0	-1.0	808.0	448.0	-1.0	854.0	655.0	-1.0	1021.0	513.0	-1.0	1152.0	811.0	-1.0	1457.0	583.0	-1.0	1278.0	574.0	-1.0	1045.0	534.0	-1.0	1102.0	1016.0	-1.0	1587.0	253.0	-1.0	632.0	204.0	-1.0	346.0	
386.809	922.0	-1.0	1403.0	475.0	-1.0	645.0	989.0	-1.0	1514.0	883.0	-1.0	1166.0	764.0	-1.0	1306.0	587.0	-1.0	811.0	450.0	-1.0	860.0	658.0	-1.0	1024.0	514.0	-1.0	1153.0	814.0	-1.0	1459.0	584.0	-1.0	1279.0	576.0	-1.0	1044.0	535.0	-1.0	1102.0	1018.0	-1.0	1587.0	254.0	-1.0	632.0	205.0	-1.0	346.0	
387.308	925.0	-1.0	1414.0	478.0	-1.0	651.0	992.0	-1.0	1524.0	886.0	-1.0	1173.0	766.0	-1.0	1311.0	589.0	-1.0	813.0	452.0	-1.0	864.0	660.0	-1.0	1029.0	516.0	-1.0	1157.0	816.0	-1.0	1464.0	586.0	-1.0	1284.0	579.0	-1.0	1050.0	538.0	-1.0	1108.0	1024.0	-1.0	1595.0	255.0	-1.0	637.0	206.0	-1.0	350.0	
387.807	927.0	-1.0	1423.0	480.0	-1.0	655.0	995.0	-1.0	1532.0	890.0	-1.0	1180.0	768.0	-1.0	1315.0	591.0	-1.0	816.0	454.0	-1.0	869.0	662.0	-1.0	1033.0	517.0	-1.0	1161.0	819.0	-1.0	1468.0	588.0	-1.0	1288.0	582.0	-1.0	1055.0	540.0	-1.0	1113.0	1029.0	-1.0	1603.0	256.0	-1.0	641.0	208.0	-1.0	354.0	
388.307	922.0	-1.0	1422.0	478.0	-1.0	656.0	989.0	-1.0	1532.0	886.0	-1.0	1183.0	769.0	-1.0	1317.0	592.0	-1.0	818.0	456.0	-1.0	872.0	666.0	-1.0	1037.0	519.0	-1.0	1164.0	822.0	-1.0	1471.0	589.0	-1.0	1293.0	583.0	-1.0	1059.0	541.0	-1.0	1117.0	1033.0	-1.0	1610.0	257.0	-1.0	644.0	210.0	-1.0	358.0	
388.806	927.0	-1.0	1434.0	481.0	-1.0	662.0	994.0	-1.0	1542.0	892.0	-1.0	1192.0	771.0	-1.0	1323.0	594.0	-1.0	822.0	458.0	-1.0	876.0	668.0	-1.0	1042.0	519.0	-1.0	1168.0	824.0	-1.0	1474.0	590.0	-1.0	1295.0	584.0	-1.0	1060.0	542.0	-1.0	1120.0	1036.0	-1.0	1616.0	257.0	-1.0	644.0	209.0	-1.0	358.0	
389.305	930.0	-1.0	1440.0	483.0	-1.0	664.0	997.0	-1.0	1549.0	895.0	-1.0	1197.0	772.0	-1.0	1327.0	595.0	-1.0	824.0	459.0	-1.0	880.0	670.0	-1.0	1046.0	521.0	-1.0	1172.0	825.0	-1.0	1478.0	592.0	-1.0	1300.0	586.0	-1.0	1065.0	544.0	-1.0	1127.0	1040.0	-1.0	1626.0	258.0	-1.0	648.0	210.0	-1.0	362.0	
389.805	932.0	-1.0	1443.0	484.0	-1.0	665.0	999.0	-1.0	1551.0	896.0	-1.0	1197.0	772.0	-1.0	1328.0	595.0	-1.0	825.0	460.0	-1.0	881.0	671.0	-1.0	1048.0	522.0	-1.0	1174.0	825.0	-1.0	1477.0	592.0	-1.0	1302.0	586.0	-1.0	1068.0	545.0	-1.0	1131.0	1042.0	-1.0	1631.0	259.0	-1.0	650.0	212.0	-1.0	364.0	
390.304	930.0	-1.0	1436.0	483.0	-1.0	662.0	998.0	-1.0	1546.0	895.0	-1.0	1193.0	772.0	-1.0	1326.0	594.0	-1.0	823.0	459.0	-1.0	880.0	671.0	-1.0	1047.0	522.0	-1.0	1173.0	825.0	-1.0	1474.0	592.0	-1.0	1301.0	585.0	-1.0	1066.0	546.0	-1.0	1131.0	1044.0	-1.0	1633.0	259.0	-1.0	649.0	212.0	-1.0	365.0	
390.803	931.0	-1.0	1440.0	483.0	-1.0	663.0	999.0	-1.0	1548.0	895.0	-1.0	1193.0	772.0	-1.0	1325.0	594.0	-1.0	822.0	459.0	-1.0	880.0	670.0	-1.0	1044.0	522.0	-1.0	1170.0	822.0	-1.0	1467.0	592.0	-1.0	1298.0	583.0	-1.0	1061.0	546.0	-1.0	1128.0	1042.0	-1.0	1629.0	258.0	-1.0	644.0	211.0	-1.0	362.0	
391.302	932.0	-1.0	1441.0	482.0	-1.0	662.0	1000.0	-1.0	1548.0	894.0	-1.0	1190.0	771.0	-1.0	1322.0	593.0	-1.0	819.0	459.0	-1.0	877.0	669.0	-1.0	1040.0	520.0	-1.0	1167.0	819.0	-1.0	1459.0	591.0	-1.0	1297.0	582.0	-1.0	1059.0	545.0	-1.0	1127.0	1041.0	-1.0	1626.0	257.0	-1.0	644.0	211.0	-1.0	361.0	
391.802	931.0	-1.0	1436.0	482.0	-1.0	659.0	999.0	-1.0	1545.0	892.0	-1.0	1184.0	769.0	-1.0	1317.0	591.0	-1.0	814.0	457.0	-1.0	872.0	666.0	-1.0	1034.0	519.0	-1.0	1161.0	815.0	-1.0	1448.0	590.0	-1.0	1291.0	579.0	-1.0	1052.0	544.0	-1.0	1123.0	1038.0	-1.0	1620.0	256.0	-1.0	641.0	210.0	-1.0	360.0	
392.301	928.0	-1.0	1426.0	480.0	-1.0	653.0	997.0	-1.0	1535.0	889.0	-1.0	1174.0	767.0	-1.0	1309.0	588.0	-1.0	808.0	455.0	-1.0	866.0	663.0	-1.0	1026.0	517.0	-1.0	1153.0	810.0	-1.0	1434.0	587.0	-1.0	1283.0	575.0	-1.0	1042.0	542.0	-1.0	1115.0	1034.0	-1.0	1607.0	254.0	-1.0	634.0	208.0	-1.0	354.0	
392.800	927.0	-1.0	1418.0	479.0	-1.0	649.0	997.0	-1.0	1529.0	886.0	-1.0	1168.0	765.0	-1.0	1299.0	585.0	-1.0	800.0	453.0	-1.0	856.0	659.0	-1.0	1017.0	514.0	-1.0	1141.0	805.0	-1.0	1416.0	583.0	-1.0	1269.0	571.0	-1.0	1027.0	540.0	-1.0	1105.0	1028.0	-1.0	1591.0	251.0	-1.0	625.0	205.0	-1.0	348.0	
393.300	926.0	-1.0	1412.0	478.0	-1.0	646.0	995.0	-1.0	1524.0	883.0	-1.0	1162.0	762.0	-1.0	1291.0	583.0	-1.0	795.0	450.0	-1.0	850.0	654.0	-1.0	1008.0	510.0	-1.0	1131.0	798.0	-1.0	1402.0	581.0	-1.0	1260.0	567.0	-1.0	1019.0	538.0	-1.0	1098.0	1024.0	-1.0	1579.0	250.0	-1.0	620.0	203.0	-1.0	343.0	
393.799	916.0	-1.0	1403.0	471.0	-1.0	641.0	985.0	-1.0	1516.0	871.0	-1.0	1153.0	759.0	-1.0	1283.0	580.0	-1.0	789.0	447.0	-1.0	842.0	650.0	-1.0	1000.0	506.0	-1.0	1120.0	793.0	-1.0	1386.0	578.0	-1.0	1250.0	563.0	-1.0	1009.0	536.0	-1.0	1090.0	1020.0	-1.0	1568.0	248.0	-1.0	615.0	202.0	-1.0	339.0	
394.298	906.0	-1.0	1390.0	467.0	-1.0	635.0	976.0	-1.0	1504.0	862.0	-1.0	1144.0	756.0	-1.0	1275.0	577.0	-1.0	782.0	445.0	-1.0	835.0	648.0	-1.0	994.0	504.0	-1.0	1109.0	788.0	-1.0	1372.0	575.0	-1.0	1238.0	559.0	-1.0	997.0	536.0	-1.0	1083.0	1016.0	-1.0	1558.0	246.0	-1.0	609.0	200.0	-1.0	336.0	
394.798	909.0	-1.0	1388.0	468.0	-1.0	635.0	979.0	-1.0	1503.0	864.0	-1.0	1141.0	755.0	-1.0	1271.0	576.0	-1.0	779.0	444.0	-1.0	832.0	645.0	-1.0	989.0	503.0	-1.0	1105.0	785.0	-1.0	1366.0	573.0	-1.0	1232.0	559.0	-1.0	994.0	535.0	-1.0	1082.0	1016.0	-1.0	1555.0	247.0	-1.0	607.0	201.0	-1.0	334.0	
395.297	908.0	-1.0	1385.0	468.0	-1.0	633.0	979.0	-1.0	1500.0	863.0	-1.0	1137.0	754.0	-1.0	1268.0	574.0	-1.0	777.0	444.0	-1.0	829.0	644.0	-1.0	987.0	502.0	-1.0	1101.0	783.0	-1.0	1361.0	572.0	-1.0	1224.0	557.0	-1.0	990.0	536.0	-1.0	1081.0	1016.0	-1.0	1554.0	246.0	-1.0	605.0	200.0	-1.0	333.0	
395.796	910.0	-1.0	1377.0	468.0	-1.0	631.0	981.0	-1.0	1493.0	865.0	-1.0	1134.0	753.0	-1.0	1264.0	574.0	-1.0	775.0	443.0	-1.0	827.0	644.0	-1.0	987.0	502.0	-1.0	1101.0	785.0	-1.0	1360.0	570.0	-1.0	1217.0	555.0	-1.0	985.0	535.0	-1.0	1080.0	1016.0	-1.0	1553.0	245.0	-1.0	603.0	199.0	-1.0	332.0	
396.295	910.0	-1.0	1380.0	469.0	-1.0	632.0	981.0	-1.0	1495.0	866.0	-1.0	1135.0	754.0	-1.0	1266.0	575.0	-1.0	777.0	445.0	-1.0	830.0	645.0	-1.0	990.0	504.0	-1.0	1105.0	787.0	-1.0	1365.0	570.0	-1.0	1217.0	556.0	-1.0	987.0	536.0	-1.0	1081.0	1017.0	-1.0	1554.0	246.0	-1.0	602.0	200.0	-1.0	331.0	
396.794	911.0	-1.0	1381.0	469.0	-1.0	634.0	981.0	-1.0	1496.0	865.0	-1.0	1135.0	755.0	-1.0	1268.0	576.0	-1.0	778.0	445.0	-1.0	833.0	647.0	-1.0	993.0	506.0	-1.0	1109.0	788.0	-1.0	1370.0	570.0	-1.0	1216.0	557.0	-1.0	987.0	537.0	-1.0	1083.0	1018.0	-1.0	1558.0	246.0	-1.0	602.0	200.0	-1.0	331.0	
397.294	909.0	-1.0	1377.0	469.0	-1.0	633.0	980.0	-1.0	1492.0	864.0	-1.0	1132.0	755.0	-1.0	1269.0	576.0	-1.0	779.0	446.0	-1.0	834.0	648.0	-1.0	995.0	508.0	-1.0	1112.0	791.0	-1.0	1374.0	570.0	-1.0	1213.0	556.0	-1.0	984.0	538.0	-1.0	1083.0	1018.0	-1.0	1557.0	245.0	-1.0	602.0	200.0	-1.0	332.0	
397.794	911.0	-1.0	1385.0	471.0	-1.0	636.0	981.0	-1.0	1498.0	865.0	-1.0	1136.0	756.0	-1.0	1273.0	577.0	-1.0	781.0	448.0	-1.0	839.0	649.0	-1.0	997.0	510.0	-1.0	1117.0	792.0	-1.0	1375.0	570.0	-1.0	1210.0	555.0	-1.0	980.0	537.0	-1.0	1079.0	1016.0	-1.0	1553.0	245.0	-1.0	599.0	199.0	-1.0	330.0	
398.293	912.0	-1.0	1389.0	471.0	-1.0	637.0	982.0	-1.0	1501.0	864.0	-1.0	1136.0	757.0	-1.0	1275.0	577.0	-1.0	782.0	449.0	-1.0	840.0	650.0	-1.0	998.0	511.0	-1.0	1118.0	793.0	-1.0	1376.0	570.0	-1.0	1208.0	555.0	-1.0	977.0	537.0	-1.0	1079.0	1015.0	-1.0	1550.0	245.0	-1.0	600.0	199.0	-1.0	331.0	
398.792	911.0	-1.0	1387.0	470.0	-1.0	636.0	981.0	-1.0	1498.0	862.0	-1.0	1132.0	756.0	-1.0	1274.0	577.0	-1.0	781.0	449.0	-1.0	840.0	649.0	-1.0	996.0	510.0	-1.0	1116.0	793.0	-1.0	1373.0	569.0	-1.0	1206.0	553.0	-1.0	973.0	536.0	-1.0	1077.0	1014.0	-1.0	1545.0	245.0	-1.0	600.0	198.0	-1.0	331.0	
399.291	912.0	-1.0	1384.0	471.0	-1.0	635.0	981.0	-1.0	1495.0	863.0	-1.0	1130.0	756.0	-1.0	1271.0	577.0	-1.0	779.0	448.0	-1.0	837.0	649.0	-1.0	994.0	509.0	-1.0	1112.0	792.0	-1.0	1369.0	569.0	-1.0	1201.0	551.0	-1.0	966.0	536.0	-1.0	1073.0	1012.0	-1.0	1538.0	245.0	-1.0	598.0	198.0	-1.0	330.0	
399.790	912.0	-1.0	1386.0	470.0	-1.0	636.0	981.0	-1.0	1496.0	862.0	-1.0	1130.0	756.0	-1.0	1270.0	576.0	-1.0	779.0	448.0	-1.0	835.0	648.0	-1.0	991.0	508.0	-1.0	1108.0	791.0	-1.0	1364.0	570.0	-1.0	1199.0	551.0	-1.0	963.0	536.0	-1.0	1069.0	1010.0	-1.0	1533.0	245.0	-1.0	597.0	197.0	-1.0	328.0	
400.289	911.0	-1.0	1385.0	470.0	-1.0	635.0	980.0	-1.0	1494.0	861.0	-1.0	1129.0	755.0	-1.0	1268.0	576.0	-1.0	779.0	447.0	-1.0	832.0	647.0	-1.0	986.0	507.0	-1.0	1102.0	789.0	-1.0	1358.0	569.0	-1.0	1197.0	551.0	-1.0	963.0	535.0	-1.0	1070.0	1010.0	-1.0	1534.0	246.0	-1.0	598.0	198.0	-1.0	329.0	
400.788	911.0	-1.0	1383.0	470.0	-1.0	634.0	980.0	-1.0	1491.0	862.0	-1.0	1128.0	755.0	-1.0	1264.0	575.0	-1.0	776.0	446.0	-1.0	828.0	645.0	-1.0	984.0	505.0	-1.0	1096.0	787.0	-1.0	1352.0	568.0	-1.0	1194.0	551.0	-1.0	961.0	536.0	-1.0	1070.0	1011.0	-1.0	1535.0	245.0	-1.0	599.0	199.0	-1.0	329.0	
401.288	908.0	-1.0	1375.0	468.0	-1.0	631.0	976.0	-1.0	1482.0	860.0	-1.0	1125.0	753.0	-1.0	1260.0	575.0	-1.0	775.0	444.0	-1.0	823.0	644.0	-1.0	981.0	503.0	-1.0	1090.0	785.0	-1.0	1347.0	568.0	-1.0	1190.0	550.0	-1.0	961.0	536.0	-1.0	1069.0	1011.0	-1.0	1537.0	245.0	-1.0	598.0	198.0	-1.0	328.0	
401.787	905.0	-1.0	1366.0	467.0	-1.0	627.0	973.0	-1.0	1473.0	859.0	-1.0	1123.0	752.0	-1.0	1255.0	574.0	-1.0	774.0	443.0	-1.0	819.0	642.0	-1.0	977.0	501.0	-1.0	1083.0	782.0	-1.0	1342.0	567.0	-1.0	1185.0	549.0	-1.0	958.0	536.0	-1.0	1069.0	1012.0	-1.0	1537.0	245.0	-1.0	595.0	197.0	-1.0	325.0	
402.286	904.0	-1.0	1364.0	466.0	-1.0	626.0	972.0	-1.0	1470.0	859.0	-1.0	1125.0	752.0	-1.0	1253.0	574.0	-1.0	774.0	442.0	-1.0	816.0	642.0	-1.0	976.0	499.0	-1.0	1077.0	780.0	-1.0	1337.0	566.0	-1.0	1179.0	549.0	-1.0	956.0	536.0	-1.0	1067.0	1012.0	-1.0	1538.0	244.0	-1.0	592.0	196.0	-1.0	322.0	
402.785	901.0	-1.0	1360.0	465.0	-1.0	625.0	969.0	-1.0	1465.0	858.0	-1.0	1124.0	751.0	-1.0	1252.0	574.0	-1.0	774.0	440.0	-1.0	813.0	640.0	-1.0	974.0	499.0	-1.0	1075.0	779.0	-1.0	1335.0	566.0	-1.0	1178.0	549.0	-1.0	958.0	536.0	-1.0	1068.0	1013.0	-1.0	1540.0	243.0	-1.0	592.0	196.0	-1.0	321.0	
403.284	899.0	-1.0	1353.0	463.0	-1.0	622.0	966.0	-1.0	1457.0	855.0	-1.0	1120.0	750.0	-1.0	1249.0	573.0	-1.0	774.0	440.0	-1.0	811.0	640.0	-1.0	972.0	498.0	-1.0	1072.0	778.0	-1.0	1334.0	565.0	-1.0	1176.0	548.0	-1.0	957.0	536.0	-1.0	1067.0	1013.0	-1.0	1539.0	243.0	-1.0	589.0	196.0	-1.0	320.0	
403.783	896.0	-1.0	1346.0	461.0	-1.0	618.0	963.0	-1.0	1449.0	851.0	-1.0	1114.0	749.0	-1.0	1247.0	573.0	-1.0	773.0	439.0	-1.0	808.0	638.0	-1.0	970.0	498.0	-1.0	1071.0	778.0	-1.0	1333.0	565.0	-1.0	1172.0	547.0	-1.0	953.0	535.0	-1.0	1063.0	1010.0	-1.0	1531.0	243.0	-1.0	585.0	195.0	-1.0	318.0	
404.283	896.0	-1.0	1338.0	462.0	-1.0	615.0	964.0	-1.0	1440.0	852.0	-1.0	1107.0	749.0	-1.0	1243.0	572.0	-1.0	771.0	439.0	-1.0	806.0	637.0	-1.0	968.0	498.0	-1.0	1070.0	777.0	-1.0	1330.0	564.0	-1.0	1167.0	546.0	-1.0	946.0	534.0	-1.0	1057.0	1006.0	-1.0	1518.0	242.0	-1.0	581.0	194.0	-1.0	314.0	
404.782	895.0	-1.0	1340.0	461.0	-1.0	615.0	962.0	-1.0	1441.0	848.0	-1.0	1104.0	749.0	-1.0	1243.0	571.0	-1.0	769.0	439.0	-1.0	806.0	636.0	-1.0	964.0	500.0	-1.0	1071.0	777.0	-1.0	1326.0	565.0	-1.0	1165.0	545.0	-1.0	941.0	534.0	-1.0	1050.0	1001.0	-1.0	1504.0	241.0	-1.0	578.0	193.0	-1.0	311.0	
405.282	898.0	-1.0	1340.0	462.0	-1.0	615.0	965.0	-1.0	1440.0	850.0	-1.0	1100.0	749.0	-1.0	1242.0	572.0	-1.0	767.0	438.0	-1.0	804.0	635.0	-1.0	960.0	500.0	-1.0	1072.0	777.0	-1.0	1324.0	565.0	-1.0	1164.0	545.0	-1.0	938.0	533.0	-1.0	1046.0	999.0	-1.0	1495.0	242.0	-1.0	578.0	193.0	-1.0	310.0	
405.781	900.0	-1.0	1338.0	463.0	-1.0	613.0	966.0	-1.0	1438.0	852.0	-1.0	1097.0	749.0	-1.0	1241.0	571.0	-1.0	766.0	439.0	-1.0	803.0	635.0	-1.0	956.0	500.0	-1.0	1071.0	777.0	-1.0	1322.0	566.0	-1.0	1164.0	545.0	-1.0	937.0	532.0	-1.0	1042.0	998.0	-1.0	1488.0	243.0	-1.0	580.0	194.0	-1.0	310.0	
406.280	899.0	-1.0	1336.0	462.0	-1.0	612.0	966.0	-1.0	1436.0	851.0	-1.0	1097.0	750.0	-1.0	1240.0	572.0	-1.0	765.0	439.0	-1.0	802.0	635.0	-1.0	954.0	501.0	-1.0	1070.0	778.0	-1.0	1320.0	567.0	-1.0	1164.0	546.0	-1.0	937.0	532.0	-1.0	1041.0	997.0	-1.0	1484.0	244.0	-1.0	582.0	194.0	-1.0	310.0	
406.779	900.0	-1.0	1341.0	463.0	-1.0	614.0	966.0	-1.0	1442.0	853.0	-1.0	1101.0	751.0	-1.0	1244.0	573.0	-1.0	767.0	439.0	-1.0	804.0	636.0	-1.0	955.0	503.0	-1.0	1072.0	781.0	-1.0	1324.0	569.0	-1.0	1170.0	550.0	-1.0	941.0	533.0	-1.0	1041.0	999.0	-1.0	1485.0	246.0	-1.0	584.0	195.0	-1.0	311.0	
407.278	903.0	-1.0	1345.0	465.0	-1.0	615.0	969.0	-1.0	1446.0	858.0	-1.0	1106.0	753.0	-1.0	1249.0	575.0	-1.0	770.0	440.0	-1.0	805.0	637.0	-1.0	958.0	503.0	-1.0	1074.0	784.0	-1.0	1328.0	572.0	-1.0	1176.0	552.0	-1.0	949.0	534.0	-1.0	1047.0	1002.0	-1.0	1493.0	248.0	-1.0	590.0	197.0	-1.0	314.0	
407.777	906.0	-1.0	1346.0	466.0	-1.0	616.0	972.0	-1.0	1447.0	862.0	-1.0	1112.0	754.0	-1.0	1253.0	576.0	-1.0	773.0	440.0	-1.0	807.0	639.0	-1.0	961.0	504.0	-1.0	1075.0	785.0	-1.0	1331.0	574.0	-1.0	1181.0	555.0	-1.0	956.0	537.0	-1.0	1052.0	1007.0	-1.0	1505.0	249.0	-1.0	595.0	198.0	-1.0	319.0	
408.276	908.0	-1.0	1348.0	467.0	-1.0	617.0	975.0	-1.0	1450.0	868.0	-1.0	1119.0	756.0	-1.0	1258.0	578.0	-1.0	776.0	442.0	-1.0	810.0	641.0	-1.0	966.0	505.0	-1.0	1078.0	789.0	-1.0	1339.0	574.0	-1.0	1185.0	557.0	-1.0	961.0	538.0	-1.0	1059.0	1011.0	-1.0	1515.0	251.0	-1.0	599.0	201.0	-1.0	324.0	
408.776	912.0	-1.0	1357.0	469.0	-1.0	620.0	979.0	-1.0	1458.0	872.0	-1.0	1126.0	758.0	-1.0	1265.0	580.0	-1.0	781.0	444.0	-1.0	815.0	645.0	-1.0	972.0	507.0	-1.0	1084.0	793.0	-1.0	1348.0	576.0	-1.0	1190.0	559.0	-1.0	966.0	540.0	-1.0	1063.0	1016.0	-1.0	1525.0	253.0	-1.0	603.0	202.0	-1.0	326.0	
409.276	913.0	-1.0	1361.0	470.0	-1.0	621.0	981.0	-1.0	1464.0	874.0	-1.0	1130.0	760.0	-1.0	1271.0	582.0	-1.0	783.0	445.0	-1.0	820.0	647.0	-1.0	977.0	509.0	-1.0	1089.0	795.0	-1.0	1357.0	579.0	-1.0	1197.0	561.0	-1.0	973.0	541.0	-1.0	1069.0	1018.0	-1.0	1533.0	254.0	-1.0	606.0	203.0	-1.0	330.0	
409.775	914.0	-1.0	1361.0	469.0	-1.0	620.0	982.0	-1.0	1465.0	874.0	-1.0	1128.0	761.0	-1.0	1273.0	582.0	-1.0	784.0	446.0	-1.0	821.0	648.0	-1.0	980.0	510.0	-1.0	1094.0	798.0	-1.0	1363.0	579.0	-1.0	1202.0	562.0	-1.0	976.0	542.0	-1.0	1071.0	1019.0	-1.0	1535.0	255.0	-1.0	609.0	206.0	-1.0	332.0	
410.274	913.0	-1.0	1356.0	469.0	-1.0	618.0	982.0	-1.0	1462.0	874.0	-1.0	1124.0	761.0	-1.0	1274.0	582.0	-1.0	784.0	447.0	-1.0	822.0	648.0	-1.0	980.0	511.0	-1.0	1097.0	799.0	-1.0	1366.0	580.0	-1.0	1204.0	562.0	-1.0	976.0	541.0	-1.0	1071.0	1017.0	-1.0	1531.0	255.0	-1.0	608.0	205.0	-1.0	332.0	
410.773	912.0	-1.0	1351.0	468.0	-1.0	615.0	981.0	-1.0	1457.0	873.0	-1.0	1119.0	761.0	-1.0	1274.0	582.0	-1.0	784.0	447.0	-1.0	822.0	648.0	-1.0	980.0	512.0	-1.0	1099.0	799.0	-1.0	1370.0	580.0	-1.0	1206.0	562.0	-1.0	975.0	541.0	-1.0	1069.0	1014.0	-1.0	1527.0	255.0	-1.0	608.0	205.0	-1.0	331.0	
411.272	912.0	-1.0	1356.0	468.0	-1.0	616.0	982.0	-1.0	1462.0	872.0	-1.0	1120.0	762.0	-1.0	1274.0	582.0	-1.0	784.0	447.0	-1.0	822.0	649.0	-1.0	982.0	513.0	-1.0	1102.0	801.0	-1.0	1374.0	580.0	-1.0	1208.0	562.0	-1.0	974.0	540.0	-1.0	1067.0	1012.0	-1.0	1522.0	255.0	-1.0	606.0	204.0	-1.0	330.0	
411.771	914.0	-1.0	1359.0	468.0	-1.0	617.0	983.0	-1.0	1465.0	873.0	-1.0	1121.0	762.0	-1.0	1277.0	583.0	-1.0	787.0	448.0	-1.0	825.0	649.0	-1.0	984.0	514.0	-1.0	1108.0	803.0	-1.0	1383.0	582.0	-1.0	1214.0	564.0	-1.0	980.0	540.0	-1.0	1068.0	1012.0	-1.0	1523.0	256.0	-1.0	607.0	205.0	-1.0	329.0	
412.271	912.0	-1.0	1358.0	467.0	-1.0	616.0	981.0	-1.0	1464.0	872.0	-1.0	1121.0	763.0	-1.0	1279.0	583.0	-1.0	788.0	448.0	-1.0	828.0	650.0	-1.0	987.0	515.0	-1.0	1115.0	806.0	-1.0	1389.0	582.0	-1.0	1218.0	565.0	-1.0	984.0	540.0	-1.0	1070.0	1015.0	-1.0	1527.0	256.0	-1.0	611.0	206.0	-1.0	332.0	
412.770	911.0	-1.0	1355.0	467.0	-1.0	615.0	981.0	-1.0	1462.0	873.0	-1.0	1121.0	763.0	-1.0	1280.0	583.0	-1.0	790.0	448.0	-1.0	830.0	652.0	-1.0	991.0	517.0	-1.0	1118.0	808.0	-1.0	1395.0	582.0	-1.0	1221.0	566.0	-1.0	987.0	540.0	-1.0	1072.0	1016.0	-1.0	1532.0	255.0	-1.0	612.0	207.0	-1.0	333.0	
413.269	910.0	-1.0	1351.0	466.0	-1.0	614.0	981.0	-1.0	1459.0	873.0	-1.0	1122.0	762.0	-1.0	1279.0	584.0	-1.0	791.0	449.0	-1.0	831.0	653.0	-1.0	994.0	517.0	-1.0	1121.0	809.0	-1.0	1400.0	583.0	-1.0	1220.0	566.0	-1.0	989.0	541.0	-1.0	1074.0	1017.0	-1.0	1536.0	257.0	-1.0	614.0	207.0	-1.0	335.0	
413.768	912.0	-1.0	1357.0	467.0	-1.0	616.0	983.0	-1.0	1465.0	875.0	-1.0	1128.0	763.0	-1.0	1282.0	585.0	-1.0	793.0	449.0	-1.0	834.0	654.0	-1.0	998.0	518.0	-1.0	1124.0	811.0	-1.0	1403.0	583.0	-1.0	1219.0	567.0	-1.0	990.0	541.0	-1.0	1073.0	1019.0	-1.0	1538.0	257.0	-1.0	614.0	207.0	-1.0	335.0	
414.267	913.0	-1.0	1361.0	468.0	-1.0	618.0	983.0	-1.0	1469.0	877.0	-1.0	1132.0	764.0	-1.0	1283.0	586.0	-1.0	795.0	450.0	-1.0	837.0	656.0	-1.0	1001.0	520.0	-1.0	1128.0	813.0	-1.0	1408.0	583.0	-1.0	1222.0	568.0	-1.0	994.0	542.0	-1.0	1077.0	1020.0	-1.0	1543.0	258.0	-1.0	616.0	207.0	-1.0	337.0	
414.767	914.0	-1.0	1363.0	468.0	-1.0	619.0	985.0	-1.0	1472.0	879.0	-1.0	1135.0	764.0	-1.0	1285.0	586.0	-1.0	795.0	451.0	-1.0	840.0	657.0	-1.0	1005.0	520.0	-1.0	1132.0	815.0	-1.0	1414.0	584.0	-1.0	1224.0	569.0	-1.0	995.0	542.0	-1.0	1079.0	1021.0	-1.0	1547.0	258.0	-1.0	619.0	208.0	-1.0	339.0	
415.266	914.0	-1.0	1362.0	468.0	-1.0	618.0	985.0	-1.0	1472.0	879.0	-1.0	1136.0	764.0	-1.0	1286.0	586.0	-1.0	796.0	451.0	-1.0	842.0	659.0	-1.0	1009.0	521.0	-1.0	1135.0	818.0	-1.0	1418.0	585.0	-1.0	1226.0	570.0	-1.0	996.0	542.0	-1.0	1079.0	1021.0	-1.0	1548.0	258.0	-1.0	619.0	208.0	-1.0	340.0	
415.765	914.0	-1.0	1359.0	469.0	-1.0	618.0	985.0	-1.0	1471.0	881.0	-1.0	1136.0	765.0	-1.0	1286.0	587.0	-1.0	797.0	452.0	-1.0	843.0	660.0	-1.0	1012.0	521.0	-1.0	1135.0	819.0	-1.0	1422.0	586.0	-1.0	1228.0	570.0	-1.0	997.0	542.0	-1.0	1080.0	1021.0	-1.0	1548.0	258.0	-1.0	619.0	208.0	-1.0	339.0	
416.265	917.0	-1.0	1367.0	470.0	-1.0	621.0	989.0	-1.0	1479.0	883.0	-1.0	1141.0	766.0	-1.0	1291.0	589.0	-1.0	799.0	452.0	-1.0	847.0	662.0	-1.0	1018.0	522.0	-1.0	1136.0	822.0	-1.0	1427.0	587.0	-1.0	1230.0	571.0	-1.0	997.0	542.0	-1.0	1081.0	1021.0	-1.0	1550.0	258.0	-1.0	619.0	208.0	-1.0	338.0	
416.764	918.0	-1.0	1373.0	471.0	-1.0	624.0	990.0	-1.0	1485.0	885.0	-1.0	1145.0	767.0	-1.0	1295.0	589.0	-1.0	802.0	453.0	-1.0	849.0	664.0	-1.0	1022.0	523.0	-1.0	1140.0	823.0	-1.0	1433.0	588.0	-1.0	1238.0	574.0	-1.0	1003.0	543.0	-1.0	1086.0	1024.0	-1.0	1558.0	259.0	-1.0	623.0	208.0	-1.0	341.0	
417.263	918.0	-1.0	1374.0	471.0	-1.0	624.0	990.0	-1.0	1486.0	885.0	-1.0	1146.0	767.0	-1.0	1296.0	589.0	-1.0	804.0	453.0	-1.0	850.0	665.0	-1.0	1025.0	523.0	-1.0	1142.0	825.0	-1.0	1439.0	590.0	-1.0	1244.0	575.0	-1.0	1010.0	544.0	-1.0	1091.0	1026.0	-1.0	1565.0	260.0	-1.0	627.0	210.0	-1.0	343.0	
417.762	912.0	-1.0	1372.0	467.0	-1.0	623.0	983.0	-1.0	1485.0	879.0	-1.0	1145.0	768.0	-1.0	1298.0	590.0	-1.0	805.0	453.0	-1.0	851.0	666.0	-1.0	1027.0	523.0	-1.0	1145.0	827.0	-1.0	1443.0	591.0	-1.0	1250.0	576.0	-1.0	1014.0	544.0	-1.0	1093.0	1028.0	-1.0	1572.0	261.0	-1.0	629.0	210.0	-1.0	345.0	
418.261	910.0	-1.0	1368.0	465.0	-1.0	622.0	981.0	-1.0	1482.0	877.0	-1.0	1145.0	767.0	-1.0	1297.0	590.0	-1.0	806.0	453.0	-1.0	850.0	666.0	-1.0	1027.0	524.0	-1.0	1147.0	826.0	-1.0	1446.0	591.0	-1.0	1251.0	576.0	-1.0	1015.0	544.0	-1.0	1096.0	1029.0	-1.0	1577.0	261.0	-1.0	631.0	209.0	-1.0	346.0	
418.760	908.0	-1.0	1375.0	464.0	-1.0	624.0	979.0	-1.0	1487.0	874.0	-1.0	1149.0	767.0	-1.0	1299.0	590.0	-1.0	806.0	453.0	-1.0	852.0	665.0	-1.0	1029.0	523.0	-1.0	1148.0	827.0	-1.0	1445.0	591.0	-1.0	1251.0	576.0	-1.0	1015.0	544.0	-1.0	1096.0	1028.0	-1.0	1579.0	261.0	-1.0	630.0	209.0	-1.0	345.0	
419.259	911.0	-1.0	1380.0	465.0	-1.0	626.0	982.0	-1.0	1491.0	878.0	-1.0	1151.0	767.0	-1.0	1299.0	590.0	-1.0	807.0	453.0	-1.0	853.0	665.0	-1.0	1029.0	523.0	-1.0	1149.0	826.0	-1.0	1447.0	591.0	-1.0	1253.0	577.0	-1.0	1017.0	543.0	-1.0	1099.0	1029.0	-1.0	1582.0	261.0	-1.0	634.0	210.0	-1.0	348.0	
419.758	911.0	-1.0	1380.0	466.0	-1.0	625.0	983.0	-1.0	1492.0	879.0	-1.0	1152.0	766.0	-1.0	1297.0	590.0	-1.0	805.0	452.0	-1.0	852.0	664.0	-1.0	1027.0	523.0	-1.0	1150.0	825.0	-1.0	1445.0	590.0	-1.0	1252.0	576.0	-1.0	1018.0	543.0	-1.0	1099.0	1029.0	-1.0	1583.0	261.0	-1.0	635.0	210.0	-1.0	350.0	
420.257	910.0	-1.0	1375.0	466.0	-1.0	623.0	982.0	-1.0	1488.0	879.0	-1.0	1150.0	765.0	-1.0	1294.0	589.0	-1.0	804.0	452.0	-1.0	851.0	664.0	-1.0	1026.0	522.0	-1.0	1149.0	824.0	-1.0	1446.0	590.0	-1.0	1251.0	576.0	-1.0	1018.0	542.0	-1.0	1099.0	1028.0	-1.0	1584.0	261.0	-1.0	634.0	210.0	-1.0	349.0	
420.756	913.0	-1.0	1383.0	467.0	-1.0	627.0	985.0	-1.0	1495.0	882.0	-1.0	1157.0	766.0	-1.0	1292.0	590.0	-1.0	804.0	452.0	-1.0	850.0	664.0	-1.0	1026.0	523.0	-1.0	1149.0	824.0	-1.0	1447.0	588.0	-1.0	1248.0	576.0	-1.0	1018.0	542.0	-1.0	1097.0	1028.0	-1.0	1584.0	260.0	-1.0	632.0	209.0	-1.0	349.0	
421.255	914.0	-1.0	1387.0	467.0	-1.0	628.0	986.0	-1.0	1500.0	883.0	-1.0	1162.0	766.0	-1.0	1293.0	590.0	-1.0	806.0	452.0	-1.0	852.0	665.0	-1.0	1030.0	523.0	-1.0	1154.0	826.0	-1.0	1454.0	589.0	-1.0	1252.0	577.0	-1.0	1023.0	542.0	-1.0	1100.0	1030.0	-1.0	1588.0	261.0	-1.0	634.0	209.0	-1.0	349.0	
421.754	913.0	-1.0	1388.0	467.0	-1.0	629.0	985.0	-1.0	1501.0	884.0	-1.0	1166.0	766.0	-1.0	1295.0	591.0	-1.0	809.0	453.0	-1.0	854.0	667.0	-1.0	1034.0	524.0	-1.0	1157.0	828.0	-1.0	1461.0	589.0	-1.0	1256.0	579.0	-1.0	1028.0	543.0	-1.0	1104.0	1031.0	-1.0	1597.0	261.0	-1.0	636.0	210.0	-1.0	351.0	
422.253	912.0	-1.0	1386.0	466.0	-1.0	630.0	984.0	-1.0	1501.0	885.0	-1.0	1169.0	766.0	-1.0	1297.0	591.0	-1.0	811.0	453.0	-1.0	858.0	668.0	-1.0	1039.0	525.0	-1.0	1160.0	830.0	-1.0	1467.0	590.0	-1.0	1261.0	580.0	-1.0	1034.0	544.0	-1.0	1108.0	1033.0	-1.0	1605.0	261.0	-1.0	639.0	210.0	-1.0	352.0	
422.752	910.0	-1.0	1382.0	466.0	-1.0	629.0	983.0	-1.0	1498.0	885.0	-1.0	1170.0	766.0	-1.0	1298.0	592.0	-1.0	813.0	453.0	-1.0	859.0	669.0	-1.0	1044.0	525.0	-1.0	1163.0	832.0	-1.0	1472.0	591.0	-1.0	1265.0	581.0	-1.0	1037.0	544.0	-1.0	1111.0	1035.0	-1.0	1612.0	261.0	-1.0	641.0	210.0	-1.0	355.0	
423.252	911.0	-1.0	1389.0	467.0	-1.0	632.0	984.0	-1.0	1505.0	886.0	-1.0	1175.0	766.0	-1.0	1299.0	593.0	-1.0	815.0	453.0	-1.0	861.0	670.0	-1.0	1047.0	525.0	-1.0	1164.0	832.0	-1.0	1475.0	591.0	-1.0	1266.0	581.0	-1.0	1038.0	544.0	-1.0	1112.0	1035.0	-1.0	1616.0	260.0	-1.0	640.0	209.0	-1.0	353.0	
423.752	911.0	-1.0	1394.0	467.0	-1.0	634.0	985.0	-1.0	1509.0	885.0	-1.0	1177.0	767.0	-1.0	1301.0	593.0	-1.0	816.0	454.0	-1.0	862.0	671.0	-1.0	1050.0	525.0	-1.0	1167.0	832.0	-1.0	1476.0	591.0	-1.0	1272.0	581.0	-1.0	1041.0	543.0	-1.0	1112.0	1035.0	-1.0	1615.0	261.0	-1.0	640.0	210.0	-1.0	352.0	
424.251	909.0	-1.0	1393.0	466.0	-1.0	633.0	983.0	-1.0	1509.0	883.0	-1.0	1174.0	766.0	-1.0	1301.0	592.0	-1.0	815.0	452.0	-1.0	862.0	669.0	-1.0	1049.0	524.0	-1.0	1166.0	831.0	-1.0	1474.0	591.0	-1.0	1274.0	580.0	-1.0	1040.0	542.0	-1.0	1111.0	1033.0	-1.0	1612.0	261.0	-1.0	640.0	209.0	-1.0	352.0	
424.750	906.0	-1.0	1389.0	464.0	-1.0	631.0	980.0	-1.0	1505.0	878.0	-1.0	1169.0	765.0	-1.0	1300.0	590.0	-1.0	812.0	452.0	-1.0	861.0	668.0	-1.0	1045.0	522.0	-1.0	1161.0	829.0	-1.0	1467.0	591.0	-1.0	1272.0	578.0	-1.0	1035.0	541.0	-1.0	1108.0	1029.0	-1.0	1604.0	260.0	-1.0	639.0	208.0	-1.0	350.0	
425.249	903.0	-1.0	1382.0	461.0	-1.0	627.0	978.0	-1.0	1500.0	874.0	-1.0	1163.0	763.0	-1.0	1296.0	588.0	-1.0	808.0	450.0	-1.0	857.0	665.0	-1.0	1041.0	521.0	-1.0	1157.0	826.0	-1.0	1460.0	589.0	-1.0	1267.0	576.0	-1.0	1028.0	540.0	-1.0	1103.0	1025.0	-1.0	1596.0	258.0	-1.0	637.0	207.0	-1.0	349.0	
425.748	904.0	-1.0	1385.0	461.0	-1.0	627.0	978.0	-1.0	1503.0	874.0	-1.0	1162.0	762.0	-1.0	1291.0	587.0	-1.0	804.0	448.0	-1.0	853.0	663.0	-1.0	1035.0	517.0	-1.0	1150.0	821.0	-1.0	1452.0	587.0	-1.0	1262.0	573.0	-1.0	1022.0	537.0	-1.0	1097.0	1021.0	-1.0	1586.0	256.0	-1.0	633.0	206.0	-1.0	346.0	
426.247	904.0	-1.0	1389.0	461.0	-1.0	628.0	979.0	-1.0	1506.0	873.0	-1.0	1162.0	761.0	-1.0	1290.0	586.0	-1.0	802.0	447.0	-1.0	852.0	660.0	-1.0	1031.0	516.0	-1.0	1147.0	819.0	-1.0	1447.0	587.0	-1.0	1261.0	573.0	-1.0	1021.0	536.0	-1.0	1093.0	1018.0	-1.0	1578.0	256.0	-1.0	629.0	204.0	-1.0	343.0	
426.746	903.0	-1.0	1388.0	460.0	-1.0	627.0	977.0	-1.0	1506.0	872.0	-1.0	1161.0	761.0	-1.0	1288.0	585.0	-1.0	800.0	446.0	-1.0	849.0	659.0	-1.0	1026.0	515.0	-1.0	1144.0	817.0	-1.0	1442.0	586.0	-1.0	1261.0	573.0	-1.0	1020.0	535.0	-1.0	1092.0	1017.0	-1.0	1578.0	255.0	-1.0	630.0	204.0	-1.0	343.0	
427.245	905.0	-1.0	1387.0	461.0	-1.0	626.0	980.0	-1.0	1505.0	874.0	-1.0	1160.0	760.0	-1.0	1286.0	585.0	-1.0	799.0	445.0	-1.0	848.0	656.0	-1.0	1021.0	513.0	-1.0	1140.0	814.0	-1.0	1438.0	586.0	-1.0	1260.0	573.0	-1.0	1022.0	535.0	-1.0	1093.0	1017.0	-1.0	1580.0	255.0	-1.0	631.0	203.0	-1.0	344.0	
427.744	902.0	-1.0	1382.0	459.0	-1.0	625.0	976.0	-1.0	1501.0	871.0	-1.0	1157.0	758.0	-1.0	1283.0	584.0	-1.0	798.0	444.0	-1.0	846.0	655.0	-1.0	1018.0	512.0	-1.0	1139.0	812.0	-1.0	1435.0	585.0	-1.0	1259.0	573.0	-1.0	1025.0	535.0	-1.0	1094.0	1017.0	-1.0	1583.0	256.0	-1.0	630.0	203.0	-1.0	345.0	
428.243	907.0	-1.0	1384.0	463.0	-1.0	626.0	981.0	-1.0	1503.0	877.0	-1.0	1161.0	759.0	-1.0	1283.0	584.0	-1.0	798.0	445.0	-1.0	847.0	655.0	-1.0	1018.0	512.0	-1.0	1140.0	813.0	-1.0	1438.0	585.0	-1.0	1259.0	574.0	-1.0	1027.0	536.0	-1.0	1096.0	1020.0	-1.0	1590.0	255.0	-1.0	630.0	203.0	-1.0	344.0	
428.743	913.0	-1.0	1395.0	466.0	-1.0	631.0	986.0	-1.0	1513.0	882.0	-1.0	1169.0	760.0	-1.0	1289.0	586.0	-1.0	802.0	446.0	-1.0	853.0	657.0	-1.0	1024.0	514.0	-1.0	1147.0	817.0	-1.0	1448.0	586.0	-1.0	1266.0	577.0	-1.0	1035.0	536.0	-1.0	1099.0	1024.0	-1.0	1600.0	255.0	-1.0	631.0	204.0	-1.0	345.0	
429.242	917.0	-1.0	1406.0	470.0	-1.0	637.0	990.0	-1.0	1522.0	887.0	-1.0	1177.0	762.0	-1.0	1296.0	588.0	-1.0	808.0	448.0	-1.0	861.0	660.0	-1.0	1031.0	517.0	-1.0	1158.0	822.0	-1.0	1463.0	589.0	-1.0	1275.0	580.0	-1.0	1046.0	540.0	-1.0	1108.0	1030.0	-1.0	1616.0	256.0	-1.0	636.0	206.0	-1.0	351.0	
429.741	916.0	-1.0	1417.0	470.0	-1.0	643.0	989.0	-1.0	1532.0	888.0	-1.0	1186.0	764.0	-1.0	1305.0	590.0	-1.0	814.0	450.0	-1.0	868.0	664.0	-1.0	1042.0	521.0	-1.0	1170.0	827.0	-1.0	1478.0	591.0	-1.0	1284.0	583.0	-1.0	1056.0	542.0	-1.0	1118.0	1036.0	-1.0	1633.0	258.0	-1.0	643.0	209.0	-1.0	357.0	
430.240	918.0	-1.0	1420.0	472.0	-1.0	646.0	991.0	-1.0	1535.0	891.0	-1.0	1191.0	765.0	-1.0	1312.0	591.0	-1.0	819.0	452.0	-1.0	875.0	669.0	-1.0	1052.0	524.0	-1.0	1182.0	834.0	-1.0	1496.0	592.0	-1.0	1293.0	586.0	-1.0	1066.0	544.0	-1.0	1127.0	1042.0	-1.0	1648.0	259.0	-1.0	649.0	211.0	-1.0	363.0	
430.739	922.0	-1.0	1422.0	475.0	-1.0	648.0	996.0	-1.0	1539.0	896.0	-1.0	1196.0	767.0	-1.0	1316.0	593.0	-1.0	823.0	454.0	-1.0	882.0	672.0	-1.0	1061.0	527.0	-1.0	1192.0	838.0	-1.0	1510.0	593.0	-1.0	1298.0	588.0	-1.0	1072.0	546.0	-1.0	1134.0	1045.0	-1.0	1660.0	260.0	-1.0	651.0	212.0	-1.0	365.0	
431.238	926.0	-1.0	1432.0	477.0	-1.0	653.0	999.0	-1.0	1549.0	901.0	-1.0	1204.0	769.0	-1.0	1325.0	595.0	-1.0	828.0	457.0	-1.0	889.0	675.0	-1.0	1071.0	529.0	-1.0	1203.0	843.0	-1.0	1523.0	595.0	-1.0	1303.0	591.0	-1.0	1076.0	547.0	-1.0	1137.0	1048.0	-1.0	1667.0	260.0	-1.0	651.0	211.0	-1.0	365.0	
431.737	929.0	-1.0	1441.0	479.0	-1.0	657.0	1002.0	-1.0	1556.0	902.0	-1.0	1209.0	771.0	-1.0	1333.0	597.0	-1.0	833.0	459.0	-1.0	896.0	679.0	-1.0	1078.0	533.0	-1.0	1214.0	846.0	-1.0	1535.0	596.0	-1.0	1310.0	592.0	-1.0	1084.0	549.0	-1.0	1144.0	1052.0	-1.0	1678.0	261.0	-1.0	656.0	214.0	-1.0	370.0	
432.237	930.0	-1.0	1446.0	480.0	-1.0	658.0	1003.0	-1.0	1560.0	903.0	-1.0	1211.0	772.0	-1.0	1336.0	598.0	-1.0	835.0	460.0	-1.0	900.0	681.0	-1.0	1082.0	534.0	-1.0	1220.0	849.0	-1.0	1542.0	596.0	-1.0	1314.0	593.0	-1.0	1088.0	550.0	-1.0	1149.0	1054.0	-1.0	1687.0	262.0	-1.0	659.0	215.0	-1.0	374.0	
432.736	928.0	-1.0	1441.0	480.0	-1.0	656.0	1002.0	-1.0	1557.0	902.0	-1.0	1208.0	772.0	-1.0	1337.0	597.0	-1.0	834.0	460.0	-1.0	901.0	681.0	-1.0	1085.0	534.0	-1.0	1222.0	849.0	-1.0	1545.0	596.0	-1.0	1315.0	594.0	-1.0	1090.0	550.0	-1.0	1149.0	1055.0	-1.0	1689.0	261.0	-1.0	660.0	216.0	-1.0	376.0	
433.235	929.0	-1.0	1435.0	480.0	-1.0	654.0	1002.0	-1.0	1554.0	902.0	-1.0	1204.0	771.0	-1.0	1334.0	596.0	-1.0	831.0	461.0	-1.0	899.0	680.0	-1.0	1083.0	533.0	-1.0	1221.0	848.0	-1.0	1542.0	595.0	-1.0	1312.0	592.0	-1.0	1088.0	550.0	-1.0	1149.0	1055.0	-1.0	1688.0	261.0	-1.0	658.0	215.0	-1.0	374.0	
433.735	929.0	-1.0	1437.0	480.0	-1.0	654.0	1002.0	-1.0	1555.0	902.0	-1.0	1203.0	770.0	-1.0	1333.0	596.0	-1.0	830.0	459.0	-1.0	899.0	680.0	-1.0	1080.0	533.0	-1.0	1218.0	846.0	-1.0	1537.0	595.0	-1.0	1310.0	592.0	-1.0	1086.0	548.0	-1.0	1146.0	1054.0	-1.0	1685.0	260.0	-1.0	653.0	214.0	-1.0	372.0	
434.235	929.0	-1.0	1437.0	480.0	-1.0	654.0	1002.0	-1.0	1555.0	900.0	-1.0	1200.0	769.0	-1.0	1330.0	595.0	-1.0	827.0	458.0	-1.0	897.0	677.0	-1.0	1076.0	531.0	-1.0	1214.0	843.0	-1.0	1531.0	594.0	-1.0	1310.0	592.0	-1.0	1086.0	548.0	-1.0	1144.0	1053.0	-1.0	1685.0	260.0	-1.0	654.0	215.0	-1.0	373.0	
434.734	929.0	-1.0	1435.0	479.0	-1.0	653.0	1001.0	-1.0	1553.0	898.0	-1.0	1195.0	767.0	-1.0	1325.0	592.0	-1.0	822.0	457.0	-1.0	893.0	674.0	-1.0	1069.0	528.0	-1.0	1208.0	838.0	-1.0	1522.0	594.0	-1.0	1307.0	591.0	-1.0	1085.0	548.0	-1.0	1144.0	1052.0	-1.0	1685.0	259.0	-1.0	654.0	214.0	-1.0	373.0	
435.233	925.0	-1.0	1426.0	477.0	-1.0	648.0	998.0	-1.0	1544.0	893.0	-1.0	1188.0	765.0	-1.0	1317.0	590.0	-1.0	817.0	455.0	-1.0	887.0	671.0	-1.0	1062.0	526.0	-1.0	1201.0	834.0	-1.0	1512.0	592.0	-1.0	1303.0	589.0	-1.0	1082.0	547.0	-1.0	1141.0	1052.0	-1.0	1682.0	259.0	-1.0	651.0	213.0	-1.0	371.0	
435.732	924.0	-1.0	1419.0	476.0	-1.0	645.0	996.0	-1.0	1538.0	892.0	-1.0	1182.0	763.0	-1.0	1308.0	588.0	-1.0	812.0	452.0	-1.0	880.0	668.0	-1.0	1052.0	523.0	-1.0	1192.0	829.0	-1.0	1501.0	590.0	-1.0	1296.0	587.0	-1.0	1076.0	546.0	-1.0	1137.0	1050.0	-1.0	1678.0	258.0	-1.0	646.0	212.0	-1.0	367.0	
436.232	923.0	-1.0	1416.0	476.0	-1.0	643.0	995.0	-1.0	1535.0	890.0	-1.0	1179.0	761.0	-1.0	1303.0	586.0	-1.0	808.0	451.0	-1.0	875.0	665.0	-1.0	1046.0	521.0	-1.0	1183.0	825.0	-1.0	1489.0	589.0	-1.0	1291.0	585.0	-1.0	1073.0	545.0	-1.0	1132.0	1048.0	-1.0	1673.0	256.0	-1.0	641.0	211.0	-1.0	363.0	
436.731	920.0	-1.0	1412.0	474.0	-1.0	642.0	993.0	-1.0	1530.0	888.0	-1.0	1176.0	759.0	-1.0	1298.0	585.0	-1.0	804.0	449.0	-1.0	870.0	661.0	-1.0	1039.0	517.0	-1.0	1176.0	821.0	-1.0	1479.0	589.0	-1.0	1289.0	586.0	-1.0	1072.0	545.0	-1.0	1130.0	1048.0	-1.0	1675.0	256.0	-1.0	640.0	210.0	-1.0	362.0	
437.230	918.0	-1.0	1402.0	473.0	-1.0	638.0	990.0	-1.0	1522.0	886.0	-1.0	1171.0	756.0	-1.0	1289.0	583.0	-1.0	800.0	445.0	-1.0	862.0	658.0	-1.0	1032.0	514.0	-1.0	1166.0	816.0	-1.0	1467.0	586.0	-1.0	1284.0	584.0	-1.0	1071.0	544.0	-1.0	1130.0	1048.0	-1.0	1676.0	255.0	-1.0	638.0	211.0	-1.0	361.0	
437.729	914.0	-1.0	1390.0	471.0	-1.0	634.0	987.0	-1.0	1510.0	883.0	-1.0	1165.0	754.0	-1.0	1281.0	581.0	-1.0	796.0	443.0	-1.0	854.0	653.0	-1.0	1024.0	511.0	-1.0	1156.0	810.0	-1.0	1455.0	584.0	-1.0	1279.0	582.0	-1.0	1068.0	544.0	-1.0	1128.0	1048.0	-1.0	1675.0	254.0	-1.0	634.0	208.0	-1.0	358.0	
438.229	909.0	-1.0	1377.0	469.0	-1.0	628.0	982.0	-1.0	1497.0	880.0	-1.0	1159.0	751.0	-1.0	1272.0	579.0	-1.0	793.0	440.0	-1.0	845.0	651.0	-1.0	1016.0	508.0	-1.0	1146.0	805.0	-1.0	1443.0	582.0	-1.0	1272.0	580.0	-1.0	1063.0	543.0	-1.0	1124.0	1046.0	-1.0	1673.0	251.0	-1.0	631.0	207.0	-1.0	355.0	
438.728	907.0	-1.0	1372.0	468.0	-1.0	627.0	980.0	-1.0	1493.0	879.0	-1.0	1158.0	749.0	-1.0	1265.0	578.0	-1.0	791.0	438.0	-1.0	838.0	648.0	-1.0	1010.0	505.0	-1.0	1137.0	801.0	-1.0	1431.0	580.0	-1.0	1262.0	577.0	-1.0	1056.0	540.0	-1.0	1118.0	1043.0	-1.0	1667.0	250.0	-1.0	626.0	206.0	-1.0	350.0	
439.227	906.0	-1.0	1368.0	467.0	-1.0	626.0	979.0	-1.0	1489.0	877.0	-1.0	1156.0	748.0	-1.0	1260.0	577.0	-1.0	789.0	437.0	-1.0	833.0	645.0	-1.0	1005.0	504.0	-1.0	1132.0	797.0	-1.0	1422.0	578.0	-1.0	1257.0	575.0	-1.0	1051.0	539.0	-1.0	1112.0	1040.0	-1.0	1658.0	249.0	-1.0	622.0	203.0	-1.0	346.0	
439.726	903.0	-1.0	1359.0	466.0	-1.0	623.0	976.0	-1.0	1481.0	874.0	-1.0	1151.0	746.0	-1.0	1255.0	575.0	-1.0	786.0	435.0	-1.0	827.0	642.0	-1.0	997.0	503.0	-1.0	1127.0	794.0	-1.0	1412.0	576.0	-1.0	1251.0	573.0	-1.0	1044.0	537.0	-1.0	1107.0	1036.0	-1.0	1649.0	249.0	-1.0	619.0	203.0	-1.0	343.0	
440.226	900.0	-1.0	1351.0	465.0	-1.0	619.0	973.0	-1.0	1472.0	870.0	-1.0	1143.0	744.0	-1.0	1249.0	574.0	-1.0	782.0	434.0	-1.0	822.0	639.0	-1.0	990.0	501.0	-1.0	1120.0	790.0	-1.0	1400.0	574.0	-1.0	1243.0	570.0	-1.0	1036.0	535.0	-1.0	1101.0	1030.0	-1.0	1637.0	247.0	-1.0	616.0	201.0	-1.0	341.0	
440.725	897.0	-1.0	1341.0	463.0	-1.0	616.0	970.0	-1.0	1462.0	867.0	-1.0	1135.0	742.0	-1.0	1242.0	572.0	-1.0	777.0	432.0	-1.0	815.0	636.0	-1.0	981.0	499.0	-1.0	1113.0	786.0	-1.0	1388.0	572.0	-1.0	1235.0	568.0	-1.0	1028.0	534.0	-1.0	1095.0	1025.0	-1.0	1626.0	246.0	-1.0	615.0	200.0	-1.0	338.0	
441.224	892.0	-1.0	1342.0	459.0	-1.0	616.0	963.0	-1.0	1461.0	857.0	-1.0	1132.0	741.0	-1.0	1236.0	571.0	-1.0	774.0	431.0	-1.0	810.0	634.0	-1.0	973.0	497.0	-1.0	1106.0	782.0	-1.0	1377.0	571.0	-1.0	1229.0	565.0	-1.0	1024.0	532.0	-1.0	1090.0	1023.0	-1.0	1618.0	245.0	-1.0	613.0	198.0	-1.0	337.0	
441.723	888.0	-1.0	1343.0	456.0	-1.0	615.0	958.0	-1.0	1460.0	849.0	-1.0	1130.0	740.0	-1.0	1234.0	571.0	-1.0	772.0	430.0	-1.0	808.0	631.0	-1.0	966.0	497.0	-1.0	1102.0	781.0	-1.0	1371.0	570.0	-1.0	1230.0	566.0	-1.0	1026.0	533.0	-1.0	1090.0	1023.0	-1.0	1617.0	246.0	-1.0	614.0	200.0	-1.0	337.0	
442.222	883.0	-1.0	1340.0	453.0	-1.0	614.0	953.0	-1.0	1457.0	843.0	-1.0	1126.0	740.0	-1.0	1232.0	569.0	-1.0	770.0	430.0	-1.0	804.0	630.0	-1.0	960.0	496.0	-1.0	1097.0	780.0	-1.0	1366.0	571.0	-1.0	1230.0	566.0	-1.0	1028.0	533.0	-1.0	1091.0	1023.0	-1.0	1619.0	246.0	-1.0	616.0	200.0	-1.0	338.0	
442.721	886.0	-1.0	1335.0	454.0	-1.0	611.0	955.0	-1.0	1451.0	845.0	-1.0	1121.0	739.0	-1.0	1230.0	569.0	-1.0	769.0	429.0	-1.0	802.0	629.0	-1.0	956.0	495.0	-1.0	1093.0	780.0	-1.0	1361.0	570.0	-1.0	1230.0	567.0	-1.0	1029.0	533.0	-1.0	1092.0	1023.0	-1.0	1621.0	246.0	-1.0	616.0	200.0	-1.0	339.0	
443.220	888.0	-1.0	1331.0	455.0	-1.0	610.0	958.0	-1.0	1447.0	849.0	-1.0	1119.0	739.0	-1.0	1228.0	569.0	-1.0	767.0	428.0	-1.0	800.0	628.0	-1.0	954.0	494.0	-1.0	1088.0	778.0	-1.0	1357.0	571.0	-1.0	1229.0	567.0	-1.0	1028.0	532.0	-1.0	1092.0	1022.0	-1.0	1620.0	246.0	-1.0	615.0	200.0	-1.0	339.0	
443.719	891.0	-1.0	1334.0	456.0	-1.0	610.0	961.0	-1.0	1449.0	852.0	-1.0	1119.0	740.0	-1.0	1231.0	569.0	-1.0	768.0	429.0	-1.0	801.0	628.0	-1.0	952.0	493.0	-1.0	1086.0	778.0	-1.0	1355.0	571.0	-1.0	1228.0	567.0	-1.0	1026.0	532.0	-1.0	1089.0	1020.0	-1.0	1616.0	247.0	-1.0	614.0	199.0	-1.0	337.0	
444.218	891.0	-1.0	1336.0	456.0	-1.0	610.0	961.0	-1.0	1452.0	850.0	-1.0	1120.0	741.0	-1.0	1235.0	569.0	-1.0	769.0	430.0	-1.0	802.0	629.0	-1.0	953.0	494.0	-1.0	1085.0	777.0	-1.0	1355.0	571.0	-1.0	1229.0	567.0	-1.0	1025.0	532.0	-1.0	1090.0	1019.0	-1.0	1612.0	246.0	-1.0	615.0	200.0	-1.0	338.0	
444.717	892.0	-1.0	1336.0	456.0	-1.0	610.0	961.0	-1.0	1452.0	849.0	-1.0	1118.0	742.0	-1.0	1237.0	571.0	-1.0	771.0	430.0	-1.0	802.0	630.0	-1.0	952.0	494.0	-1.0	1085.0	778.0	-1.0	1353.0	570.0	-1.0	1227.0	565.0	-1.0	1023.0	531.0	-1.0	1086.0	1015.0	-1.0	1603.0	246.0	-1.0	615.0	201.0	-1.0	340.0	
445.216	891.0	-1.0	1333.0	455.0	-1.0	608.0	961.0	-1.0	1451.0	849.0	-1.0	1116.0	743.0	-1.0	1238.0	571.0	-1.0	771.0	431.0	-1.0	803.0	631.0	-1.0	953.0	494.0	-1.0	1086.0	778.0	-1.0	1354.0	570.0	-1.0	1226.0	564.0	-1.0	1015.0	529.0	-1.0	1081.0	1011.0	-1.0	1590.0	247.0	-1.0	614.0	200.0	-1.0	338.0	
445.715	894.0	-1.0	1330.0	456.0	-1.0	605.0	964.0	-1.0	1449.0	851.0	-1.0	1113.0	744.0	-1.0	1240.0	572.0	-1.0	771.0	431.0	-1.0	802.0	631.0	-1.0	955.0	495.0	-1.0	1087.0	777.0	-1.0	1354.0	569.0	-1.0	1222.0	562.0	-1.0	1008.0	529.0	-1.0	1075.0	1006.0	-1.0	1576.0	246.0	-1.0	611.0	200.0	-1.0	337.0	
446.214	895.0	-1.0	1334.0	456.0	-1.0	606.0	965.0	-1.0	1453.0	851.0	-1.0	1113.0	746.0	-1.0	1242.0	573.0	-1.0	772.0	432.0	-1.0	803.0	632.0	-1.0	955.0	495.0	-1.0	1086.0	778.0	-1.0	1351.0	569.0	-1.0	1218.0	560.0	-1.0	1000.0	527.0	-1.0	1069.0	1002.0	-1.0	1561.0	246.0	-1.0	609.0	199.0	-1.0	334.0	
446.713	895.0	-1.0	1336.0	455.0	-1.0	606.0	964.0	-1.0	1456.0	850.0	-1.0	1111.0	747.0	-1.0	1244.0	573.0	-1.0	772.0	432.0	-1.0	804.0	632.0	-1.0	954.0	496.0	-1.0	1087.0	778.0	-1.0	1351.0	570.0	-1.0	1218.0	558.0	-1.0	995.0	526.0	-1.0	1064.0	999.0	-1.0	1550.0	246.0	-1.0	609.0	200.0	-1.0	333.0	
447.212	894.0	-1.0	1333.0	454.0	-1.0	603.0	963.0	-1.0	1454.0	847.0	-1.0	1106.0	747.0	-1.0	1244.0	573.0	-1.0	771.0	432.0	-1.0	803.0	633.0	-1.0	953.0	495.0	-1.0	1086.0	778.0	-1.0	1349.0	569.0	-1.0	1216.0	558.0	-1.0	990.0	525.0	-1.0	1060.0	996.0	-1.0	1541.0	247.0	-1.0	608.0	201.0	-1.0	333.0	
447.711	895.0	-1.0	1328.0	454.0	-1.0	600.0	964.0	-1.0	1450.0	849.0	-1.0	1101.0	746.0	-1.0	1242.0	573.0	-1.0	769.0	431.0	-1.0	801.0	631.0	-1.0	949.0	494.0	-1.0	1084.0	778.0	-1.0	1344.0	570.0	-1.0	1215.0	556.0	-1.0	985.0	524.0	-1.0	1056.0	993.0	-1.0	1533.0	247.0	-1.0	607.0	200.0	-1.0	332.0	
448.211	895.0	-1.0	1323.0	454.0	-1.0	598.0	964.0	-1.0	1445.0	850.0	-1.0	1097.0	746.0	-1.0	1239.0	572.0	-1.0	767.0	431.0	-1.0	800.0	631.0	-1.0	947.0	495.0	-1.0	1081.0	778.0	-1.0	1341.0	569.0	-1.0	1211.0	556.0	-1.0	980.0	524.0	-1.0	1053.0	991.0	-1.0	1525.0	247.0	-1.0	607.0	199.0	-1.0	330.0	
448.710	897.0	-1.0	1329.0	455.0	-1.0	600.0	966.0	-1.0	1451.0	850.0	-1.0	1099.0	747.0	-1.0	1241.0	573.0	-1.0	768.0	432.0	-1.0	801.0	632.0	-1.0	948.0	495.0	-1.0	1080.0	778.0	-1.0	1340.0	569.0	-1.0	1210.0	556.0	-1.0	977.0	523.0	-1.0	1050.0	990.0	-1.0	1520.0	247.0	-1.0	605.0	199.0	-1.0	328.0	
449.210	898.0	-1.0	1333.0	455.0	-1.0	601.0	967.0	-1.0	1454.0	851.0	-1.0	1101.0	748.0	-1.0	1242.0	574.0	-1.0	769.0	433.0	-1.0	802.0	633.0	-1.0	949.0	496.0	-1.0	1081.0	781.0	-1.0	1343.0	571.0	-1.0	1213.0	557.0	-1.0	979.0	524.0	-1.0	1052.0	991.0	-1.0	1522.0	248.0	-1.0	607.0	199.0	-1.0	331.0	
449.709	898.0	-1.0	1333.0	455.0	-1.0	601.0	966.0	-1.0	1455.0	852.0	-1.0	1103.0	749.0	-1.0	1243.0	575.0	-1.0	770.0	433.0	-1.0	804.0	635.0	-1.0	951.0	497.0	-1.0	1082.0	782.0	-1.0	1348.0	572.0	-1.0	1217.0	558.0	-1.0	984.0	524.0	-1.0	1056.0	993.0	-1.0	1527.0	248.0	-1.0	611.0	201.0	-1.0	332.0	
450.209	898.0	-1.0	1332.0	455.0	-1.0	601.0	966.0	-1.0	1453.0	853.0	-1.0	1104.0	751.0	-1.0	1245.0	576.0	-1.0	773.0	435.0	-1.0	805.0	638.0	-1.0	956.0	498.0	-1.0	1085.0	786.0	-1.0	1355.0	573.0	-1.0	1221.0	560.0	-1.0	989.0	526.0	-1.0	1059.0	994.0	-1.0	1534.0	249.0	-1.0	612.0	201.0	-1.0	333.0	
450.709	899.0	-1.0	1332.0	456.0	-1.0	602.0	968.0	-1.0	1453.0	856.0	-1.0	1109.0	752.0	-1.0	1247.0	579.0	-1.0	777.0	436.0	-1.0	807.0	641.0	-1.0	963.0	500.0	-1.0	1089.0	790.0	-1.0	1365.0	574.0	-1.0	1224.0	562.0	-1.0	994.0	527.0	-1.0	1064.0	997.0	-1.0	1542.0	250.0	-1.0	614.0	202.0	-1.0	334.0	
451.208	902.0	-1.0	1340.0	457.0	-1.0	605.0	970.0	-1.0	1459.0	860.0	-1.0	1117.0	754.0	-1.0	1254.0	581.0	-1.0	783.0	439.0	-1.0	813.0	645.0	-1.0	970.0	503.0	-1.0	1096.0	794.0	-1.0	1377.0	576.0	-1.0	1231.0	565.0	-1.0	1001.0	529.0	-1.0	1066.0	1002.0	-1.0	1550.0	251.0	-1.0	615.0	203.0	-1.0	334.0	
451.707	904.0	-1.0	1346.0	458.0	-1.0	608.0	972.0	-1.0	1464.0	863.0	-1.0	1124.0	756.0	-1.0	1261.0	584.0	-1.0	790.0	441.0	-1.0	818.0	649.0	-1.0	980.0	505.0	-1.0	1104.0	800.0	-1.0	1391.0	578.0	-1.0	1238.0	567.0	-1.0	1008.0	530.0	-1.0	1074.0	1004.0	-1.0	1560.0	253.0	-1.0	619.0	204.0	-1.0	338.0	
452.206	905.0	-1.0	1348.0	459.0	-1.0	610.0	974.0	-1.0	1466.0	867.0	-1.0	1129.0	758.0	-1.0	1266.0	586.0	-1.0	795.0	443.0	-1.0	823.0	652.0	-1.0	990.0	506.0	-1.0	1110.0	803.0	-1.0	1401.0	579.0	-1.0	1242.0	568.0	-1.0	1011.0	531.0	-1.0	1078.0	1007.0	-1.0	1566.0	254.0	-1.0	622.0	205.0	-1.0	340.0	
452.705	907.0	-1.0	1347.0	462.0	-1.0	610.0	976.0	-1.0	1465.0	870.0	-1.0	1131.0	759.0	-1.0	1269.0	587.0	-1.0	797.0	444.0	-1.0	826.0	655.0	-1.0	997.0	508.0	-1.0	1114.0	806.0	-1.0	1409.0	579.0	-1.0	1243.0	568.0	-1.0	1011.0	531.0	-1.0	1080.0	1007.0	-1.0	1568.0	254.0	-1.0	624.0	205.0	-1.0	341.0	
453.204	911.0	-1.0	1355.0	462.0	-1.0	613.0	980.0	-1.0	1473.0	873.0	-1.0	1136.0	760.0	-1.0	1274.0	588.0	-1.0	799.0	445.0	-1.0	830.0	656.0	-1.0	1001.0	509.0	-1.0	1117.0	807.0	-1.0	1412.0	580.0	-1.0	1243.0	568.0	-1.0	1009.0	531.0	-1.0	1079.0	1007.0	-1.0	1565.0	254.0	-1.0	623.0	204.0	-1.0	339.0	
453.703	910.0	-1.0	1359.0	462.0	-1.0	613.0	979.0	-1.0	1477.0	871.0	-1.0	1136.0	762.0	-1.0	1277.0	587.0	-1.0	798.0	446.0	-1.0	832.0	657.0	-1.0	1001.0	510.0	-1.0	1119.0	808.0	-1.0	1412.0	580.0	-1.0	1245.0	569.0	-1.0	1010.0	531.0	-1.0	1080.0	1006.0	-1.0	1563.0	255.0	-1.0	625.0	205.0	-1.0	341.0	
454.203	911.0	-1.0	1359.0	462.0	-1.0	613.0	981.0	-1.0	1478.0	872.0	-1.0	1134.0	761.0	-1.0	1276.0	586.0	-1.0	796.0	446.0	-1.0	831.0	656.0	-1.0	999.0	510.0	-1.0	1119.0	806.0	-1.0	1409.0	581.0	-1.0	1245.0	568.0	-1.0	1009.0	531.0	-1.0	1081.0	1006.0	-1.0	1561.0	255.0	-1.0	626.0	204.0	-1.0	340.0	
454.702	909.0	-1.0	1353.0	461.0	-1.0	611.0	978.0	-1.0	1474.0	870.0	-1.0	1130.0	761.0	-1.0	1272.0	586.0	-1.0	793.0	446.0	-1.0	828.0	655.0	-1.0	995.0	508.0	-1.0	1116.0	806.0	-1.0	1406.0	580.0	-1.0	1243.0	568.0	-1.0	1009.0	531.0	-1.0	1079.0	1006.0	-1.0	1559.0	255.0	-1.0	626.0	204.0	-1.0	339.0	
455.202	912.0	-1.0	1359.0	463.0	-1.0	614.0	982.0	-1.0	1479.0	873.0	-1.0	1133.0	761.0	-1.0	1271.0	586.0	-1.0	792.0	446.0	-1.0	827.0	654.0	-1.0	992.0	509.0	-1.0	1114.0	805.0	-1.0	1404.0	581.0	-1.0	1242.0	568.0	-1.0	1009.0	532.0	-1.0	1078.0	1005.0	-1.0	1559.0	255.0	-1.0	625.0	203.0	-1.0	338.0	
455.701	915.0	-1.0	1364.0	464.0	-1.0	615.0	984.0	-1.0	1483.0	876.0	-1.0	1137.0	761.0	-1.0	1271.0	586.0	-1.0	792.0	446.0	-1.0	827.0	655.0	-1.0	992.0	509.0	-1.0	1115.0	805.0	-1.0	1405.0	581.0	-1.0	1246.0	570.0	-1.0	1016.0	532.0	-1.0	1082.0	1007.0	-1.0	1566.0	256.0	-1.0	627.0	204.0	-1.0	339.0	
456.200	916.0	-1.0	1365.0	465.0	-1.0	616.0	986.0	-1.0	1484.0	878.0	-1.0	1141.0	761.0	-1.0	1271.0	586.0	-1.0	793.0	447.0	-1.0	827.0	655.0	-1.0	994.0	509.0	-1.0	1117.0	808.0	-1.0	1410.0	582.0	-1.0	1249.0	573.0	-1.0	1022.0	533.0	-1.0	1087.0	1009.0	-1.0	1575.0	257.0	-1.0	630.0	205.0	-1.0	342.0	
456.699	914.0	-1.0	1362.0	464.0	-1.0	616.0	983.0	-1.0	1481.0	878.0	-1.0	1144.0	762.0	-1.0	1271.0	587.0	-1.0	795.0	446.0	-1.0	829.0	657.0	-1.0	997.0	510.0	-1.0	1117.0	809.0	-1.0	1415.0	583.0	-1.0	1253.0	573.0	-1.0	1026.0	534.0	-1.0	1089.0	1012.0	-1.0	1582.0	257.0	-1.0	632.0	206.0	-1.0	342.0	
457.199	917.0	-1.0	1363.0	466.0	-1.0	617.0	986.0	-1.0	1482.0	882.0	-1.0	1149.0	762.0	-1.0	1271.0	588.0	-1.0	797.0	447.0	-1.0	828.0	659.0	-1.0	1000.0	510.0	-1.0	1117.0	810.0	-1.0	1417.0	583.0	-1.0	1253.0	574.0	-1.0	1028.0	534.0	-1.0	1090.0	1012.0	-1.0	1584.0	257.0	-1.0	631.0	205.0	-1.0	342.0	
457.698	919.0	-1.0	1368.0	467.0	-1.0	619.0	988.0	-1.0	1486.0	886.0	-1.0	1155.0	762.0	-1.0	1273.0	588.0	-1.0	800.0	447.0	-1.0	830.0	660.0	-1.0	1003.0	510.0	-1.0	1118.0	811.0	-1.0	1418.0	583.0	-1.0	1257.0	574.0	-1.0	1029.0	534.0	-1.0	1088.0	1011.0	-1.0	1581.0	257.0	-1.0	629.0	204.0	-1.0	339.0	
458.197	919.0	-1.0	1370.0	467.0	-1.0	619.0	989.0	-1.0	1487.0	886.0	-1.0	1156.0	763.0	-1.0	1275.0	589.0	-1.0	802.0	448.0	-1.0	831.0	659.0	-1.0	1005.0	509.0	-1.0	1117.0	810.0	-1.0	1417.0	584.0	-1.0	1257.0	574.0	-1.0	1027.0	532.0	-1.0	1085.0	1008.0	-1.0	1576.0	256.0	-1.0	629.0	203.0	-1.0	339.0	
458.696	918.0	-1.0	1369.0	467.0	-1.0	619.0	988.0	-1.0	1486.0	885.0	-1.0	1154.0	763.0	-1.0	1274.0	588.0	-1.0	801.0	447.0	-1.0	830.0	660.0	-1.0	1005.0	510.0	-1.0	1116.0	809.0	-1.0	1414.0	583.0	-1.0	1256.0	572.0	-1.0	1023.0	530.0	-1.0	1080.0	1003.0	-1.0	1566.0	255.0	-1.0	627.0	202.0	-1.0	337.0	
459.195	917.0	-1.0	1363.0	466.0	-1.0	616.0	988.0	-1.0	1481.0	883.0	-1.0	1149.0	762.0	-1.0	1272.0	588.0	-1.0	798.0	447.0	-1.0	829.0	659.0	-1.0	1004.0	509.0	-1.0	1114.0	807.0	-1.0	1410.0	582.0	-1.0	1251.0	569.0	-1.0	1017.0	529.0	-1.0	1073.0	999.0	-1.0	1554.0	254.0	-1.0	623.0	200.0	-1.0	332.0	
459.694	918.0	-1.0	1366.0	466.0	-1.0	617.0	989.0	-1.0	1484.0	884.0	-1.0	1149.0	762.0	-1.0	1269.0	587.0	-1.0	796.0	447.0	-1.0	826.0	657.0	-1.0	1001.0	507.0	-1.0	1110.0	805.0	-1.0	1402.0	581.0	-1.0	1244.0	566.0	-1.0	1009.0	527.0	-1.0	1065.0	993.0	-1.0	1541.0	253.0	-1.0	618.0	198.0	-1.0	328.0	
460.194	919.0	-1.0	1367.0	467.0	-1.0	617.0	990.0	-1.0	1485.0	883.0	-1.0	1147.0	761.0	-1.0	1268.0	586.0	-1.0	794.0	447.0	-1.0	826.0	655.0	-1.0	998.0	507.0	-1.0	1107.0	802.0	-1.0	1398.0	580.0	-1.0	1242.0	566.0	-1.0	1007.0	526.0	-1.0	1061.0	991.0	-1.0	1532.0	252.0	-1.0	615.0	198.0	-1.0	325.0	
460.693	918.0	-1.0	1363.0	466.0	-1.0	616.0	989.0	-1.0	1482.0	882.0	-1.0	1144.0	760.0	-1.0	1265.0	585.0	-1.0	791.0	446.0	-1.0	824.0	655.0	-1.0	995.0	506.0	-1.0	1104.0	801.0	-1.0	1393.0	579.0	-1.0	1242.0	565.0	-1.0	1005.0	526.0	-1.0	1059.0	989.0	-1.0	1528.0	251.0	-1.0	614.0	197.0	-1.0	324.0	
461.192	916.0	-1.0	1356.0	465.0	-1.0	614.0	987.0	-1.0	1477.0	881.0	-1.0	1140.0	760.0	-1.0	1262.0	584.0	-1.0	789.0	446.0	-1.0	821.0	653.0	-1.0	991.0	505.0	-1.0	1100.0	799.0	-1.0	1389.0	579.0	-1.0	1240.0	565.0	-1.0	1004.0	524.0	-1.0	1057.0	988.0	-1.0	1525.0	251.0	-1.0	613.0	196.0	-1.0	322.0	
461.691	917.0	-1.0	1363.0	466.0	-1.0	616.0	989.0	-1.0	1483.0	882.0	-1.0	1143.0	760.0	-1.0	1261.0	584.0	-1.0	789.0	446.0	-1.0	821.0	652.0	-1.0	989.0	505.0	-1.0	1098.0	798.0	-1.0	1385.0	579.0	-1.0	1237.0	564.0	-1.0	1002.0	524.0	-1.0	1055.0	987.0	-1.0	1524.0	251.0	-1.0	610.0	195.0	-1.0	321.0	
462.190	918.0	-1.0	1368.0	466.0	-1.0	619.0	990.0	-1.0	1486.0	883.0	-1.0	1147.0	759.0	-1.0	1261.0	585.0	-1.0	791.0	445.0	-1.0	822.0	651.0	-1.0	988.0	505.0	-1.0	1100.0	799.0	-1.0	1387.0	581.0	-1.0	1240.0	566.0	-1.0	1009.0	526.0	-1.0	1060.0	989.0	-1.0	1533.0	250.0	-1.0	614.0	196.0	-1.0	323.0	
462.690	917.0	-1.0	1372.0	465.0	-1.0	621.0	988.0	-1.0	1489.0	883.0	-1.0	1151.0	760.0	-1.0	1265.0	587.0	-1.0	794.0	447.0	-1.0	825.0	652.0	-1.0	991.0	506.0	-1.0	1105.0	801.0	-1.0	1395.0	583.0	-1.0	1246.0	569.0	-1.0	1018.0	528.0	-1.0	1067.0	993.0	-1.0	1544.0	252.0	-1.0	618.0	197.0	-1.0	327.0	
463.190	915.0	-1.0	1371.0	465.0	-1.0	622.0	987.0	-1.0	1489.0	883.0	-1.0	1156.0	762.0	-1.0	1268.0	588.0	-1.0	798.0	448.0	-1.0	830.0	655.0	-1.0	996.0	509.0	-1.0	1115.0	806.0	-1.0	1408.0	584.0	-1.0	1253.0	571.0	-1.0	1026.0	530.0	-1.0	1076.0	998.0	-1.0	1559.0	253.0	-1.0	621.0	198.0	-1.0	331.0	
463.689	918.0	-1.0	1385.0	467.0	-1.0	628.0	989.0	-1.0	1501.0	886.0	-1.0	1167.0	764.0	-1.0	1278.0	591.0	-1.0	805.0	451.0	-1.0	838.0	659.0	-1.0	1007.0	513.0	-1.0	1128.0	812.0	-1.0	1427.0	588.0	-1.0	1262.0	576.0	-1.0	1037.0	532.0	-1.0	1083.0	1004.0	-1.0	1574.0	253.0	-1.0	624.0	200.0	-1.0	333.0	
464.188	921.0	-1.0	1397.0	469.0	-1.0	634.0	991.0	-1.0	1511.0	889.0	-1.0	1177.0	766.0	-1.0	1288.0	593.0	-1.0	813.0	454.0	-1.0	848.0	664.0	-1.0	1019.0	518.0	-1.0	1142.0	820.0	-1.0	1446.0	590.0	-1.0	1272.0	580.0	-1.0	1049.0	535.0	-1.0	1093.0	1012.0	-1.0	1593.0	255.0	-1.0	631.0	202.0	-1.0	339.0	
464.688	916.0	-1.0	1404.0	467.0	-1.0	637.0	985.0	-1.0	1518.0	884.0	-1.0	1184.0	769.0	-1.0	1297.0	596.0	-1.0	821.0	457.0	-1.0	856.0	669.0	-1.0	1030.0	522.0	-1.0	1157.0	826.0	-1.0	1467.0	593.0	-1.0	1283.0	584.0	-1.0	1062.0	538.0	-1.0	1103.0	1018.0	-1.0	1610.0	257.0	-1.0	636.0	205.0	-1.0	346.0	
465.187	923.0	-1.0	1408.0	471.0	-1.0	640.0	993.0	-1.0	1524.0	892.0	-1.0	1190.0	770.0	-1.0	1304.0	598.0	-1.0	826.0	459.0	-1.0	864.0	673.0	-1.0	1041.0	526.0	-1.0	1170.0	832.0	-1.0	1485.0	594.0	-1.0	1288.0	586.0	-1.0	1070.0	540.0	-1.0	1110.0	1023.0	-1.0	1623.0	258.0	-1.0	640.0	206.0	-1.0	350.0	
465.686	929.0	-1.0	1418.0	474.0	-1.0	644.0	999.0	-1.0	1533.0	898.0	-1.0	1198.0	773.0	-1.0	1314.0	601.0	-1.0	833.0	461.0	-1.0	873.0	678.0	-1.0	1052.0	530.0	-1.0	1183.0	838.0	-1.0	1503.0	595.0	-1.0	1298.0	590.0	-1.0	1081.0	542.0	-1.0	1115.0	1029.0	-1.0	1636.0	260.0	-1.0	642.0	208.0	-1.0	352.0	
466.185	930.0	-1.0	1424.0	476.0	-1.0	647.0	1000.0	-1.0	1540.0	898.0	-1.0	1202.0	775.0	-1.0	1321.0	603.0	-1.0	838.0	464.0	-1.0	880.0	681.0	-1.0	1061.0	533.0	-1.0	1192.0	843.0	-1.0	1517.0	597.0	-1.0	1306.0	593.0	-1.0	1091.0	545.0	-1.0	1124.0	1034.0	-1.0	1651.0	261.0	-1.0	648.0	211.0	-1.0	358.0	
466.685	930.0	-1.0	1422.0	477.0	-1.0	647.0	1002.0	-1.0	1539.0	900.0	-1.0	1201.0	776.0	-1.0	1325.0	603.0	-1.0	840.0	466.0	-1.0	884.0	683.0	-1.0	1068.0	534.0	-1.0	1199.0	846.0	-1.0	1526.0	597.0	-1.0	1309.0	595.0	-1.0	1097.0	546.0	-1.0	1131.0	1039.0	-1.0	1663.0	262.0	-1.0	651.0	212.0	-1.0	362.0	
467.184	933.0	-1.0	1418.0	479.0	-1.0	646.0	1004.0	-1.0	1538.0	903.0	-1.0	1200.0	776.0	-1.0	1324.0	603.0	-1.0	841.0	466.0	-1.0	885.0	684.0	-1.0	1070.0	535.0	-1.0	1201.0	846.0	-1.0	1529.0	597.0	-1.0	1308.0	595.0	-1.0	1099.0	548.0	-1.0	1134.0	1041.0	-1.0	1671.0	263.0	-1.0	652.0	212.0	-1.0	363.0	
467.684	933.0	-1.0	1421.0	480.0	-1.0	648.0	1004.0	-1.0	1540.0	903.0	-1.0	1201.0	776.0	-1.0	1326.0	603.0	-1.0	841.0	466.0	-1.0	887.0	684.0	-1.0	1071.0	535.0	-1.0	1203.0	846.0	-1.0	1530.0	597.0	-1.0	1310.0	597.0	-1.0	1105.0	549.0	-1.0	1138.0	1045.0	-1.0	1679.0	263.0	-1.0	653.0	214.0	-1.0	364.0	
468.184	934.0	-1.0	1421.0	479.0	-1.0	648.0	1004.0	-1.0	1539.0	902.0	-1.0	1199.0	775.0	-1.0	1325.0	603.0	-1.0	840.0	466.0	-1.0	886.0	683.0	-1.0	1070.0	535.0	-1.0	1201.0	845.0	-1.0	1528.0	597.0	-1.0	1311.0	597.0	-1.0	1107.0	550.0	-1.0	1140.0	1047.0	-1.0	1685.0	264.0	-1.0	654.0	214.0	-1.0	366.0	
468.683	931.0	-1.0	1414.0	479.0	-1.0	646.0	1003.0	-1.0	1533.0	901.0	-1.0	1194.0	773.0	-1.0	1321.0	601.0	-1.0	838.0	464.0	-1.0	883.0	681.0	-1.0	1065.0	533.0	-1.0	1197.0	842.0	-1.0	1523.0	597.0	-1.0	1310.0	597.0	-1.0	1107.0	550.0	-1.0	1142.0	1048.0	-1.0	1689.0	264.0	-1.0	654.0	214.0	-1.0	367.0	
469.182	933.0	-1.0	1417.0	479.0	-1.0	646.0	1004.0	-1.0	1534.0	901.0	-1.0	1195.0	772.0	-1.0	1316.0	600.0	-1.0	835.0	463.0	-1.0	879.0	679.0	-1.0	1060.0	532.0	-1.0	1191.0	839.0	-1.0	1514.0	596.0	-1.0	1306.0	595.0	-1.0	1103.0	549.0	-1.0	1140.0	1048.0	-1.0	1688.0	262.0	-1.0	652.0	214.0	-1.0	366.0	
469.681	933.0	-1.0	1417.0	479.0	-1.0	645.0	1004.0	-1.0	1533.0	901.0	-1.0	1194.0	771.0	-1.0	1313.0	599.0	-1.0	832.0	462.0	-1.0	877.0	676.0	-1.0	1056.0	530.0	-1.0	1187.0	836.0	-1.0	1508.0	596.0	-1.0	1307.0	595.0	-1.0	1105.0	550.0	-1.0	1139.0	1048.0	-1.0	1690.0	262.0	-1.0	651.0	214.0	-1.0	365.0	
470.180	931.0	-1.0	1412.0	478.0	-1.0	643.0	1002.0	-1.0	1529.0	898.0	-1.0	1191.0	770.0	-1.0	1309.0	598.0	-1.0	830.0	460.0	-1.0	872.0	674.0	-1.0	1051.0	527.0	-1.0	1182.0	833.0	-1.0	1502.0	596.0	-1.0	1305.0	595.0	-1.0	1104.0	550.0	-1.0	1137.0	1048.0	-1.0	1689.0	262.0	-1.0	651.0	214.0	-1.0	366.0	
470.679	927.0	-1.0	1402.0	476.0	-1.0	639.0	998.0	-1.0	1519.0	895.0	-1.0	1184.0	767.0	-1.0	1302.0	597.0	-1.0	826.0	458.0	-1.0	867.0	670.0	-1.0	1045.0	525.0	-1.0	1173.0	830.0	-1.0	1493.0	595.0	-1.0	1302.0	593.0	-1.0	1101.0	549.0	-1.0	1134.0	1046.0	-1.0	1687.0	261.0	-1.0	648.0	213.0	-1.0	364.0	
471.178	926.0	-1.0	1403.0	476.0	-1.0	639.0	997.0	-1.0	1518.0	894.0	-1.0	1183.0	765.0	-1.0	1295.0	595.0	-1.0	823.0	456.0	-1.0	861.0	667.0	-1.0	1038.0	524.0	-1.0	1167.0	825.0	-1.0	1483.0	594.0	-1.0	1297.0	591.0	-1.0	1096.0	547.0	-1.0	1129.0	1044.0	-1.0	1683.0	259.0	-1.0	643.0	211.0	-1.0	360.0	
471.678	925.0	-1.0	1398.0	475.0	-1.0	636.0	995.0	-1.0	1513.0	892.0	-1.0	1180.0	763.0	-1.0	1290.0	593.0	-1.0	819.0	454.0	-1.0	856.0	664.0	-1.0	1031.0	521.0	-1.0	1161.0	822.0	-1.0	1476.0	593.0	-1.0	1294.0	591.0	-1.0	1095.0	547.0	-1.0	1127.0	1045.0	-1.0	1683.0	258.0	-1.0	643.0	211.0	-1.0	361.0	
472.177	921.0	-1.0	1390.0	474.0	-1.0	633.0	993.0	-1.0	1505.0	890.0	-1.0	1174.0	761.0	-1.0	1283.0	591.0	-1.0	816.0	452.0	-1.0	850.0	660.0	-1.0	1025.0	519.0	-1.0	1154.0	818.0	-1.0	1467.0	591.0	-1.0	1289.0	589.0	-1.0	1093.0	546.0	-1.0	1124.0	1043.0	-1.0	1680.0	257.0	-1.0	640.0	211.0	-1.0	360.0	
472.676	919.0	-1.0	1379.0	472.0	-1.0	629.0	990.0	-1.0	1495.0	887.0	-1.0	1169.0	758.0	-1.0	1276.0	589.0	-1.0	812.0	450.0	-1.0	845.0	658.0	-1.0	1021.0	517.0	-1.0	1148.0	815.0	-1.0	1461.0	591.0	-1.0	1283.0	586.0	-1.0	1087.0	545.0	-1.0	1119.0	1041.0	-1.0	1677.0	256.0	-1.0	635.0	209.0	-1.0	356.0	
473.175	917.0	-1.0	1375.0	471.0	-1.0	628.0	988.0	-1.0	1491.0	885.0	-1.0	1165.0	757.0	-1.0	1273.0	588.0	-1.0	810.0	449.0	-1.0	842.0	656.0	-1.0	1017.0	517.0	-1.0	1146.0	814.0	-1.0	1458.0	589.0	-1.0	1281.0	586.0	-1.0	1086.0	545.0	-1.0	1119.0	1041.0	-1.0	1679.0	255.0	-1.0	634.0	209.0	-1.0	357.0	
473.674	914.0	-1.0	1371.0	470.0	-1.0	627.0	986.0	-1.0	1488.0	882.0	-1.0	1162.0	756.0	-1.0	1271.0	586.0	-1.0	808.0	447.0	-1.0	840.0	655.0	-1.0	1016.0	516.0	-1.0	1146.0	813.0	-1.0	1456.0	588.0	-1.0	1277.0	584.0	-1.0	1082.0	544.0	-1.0	1118.0	1040.0	-1.0	1676.0	255.0	-1.0	633.0	208.0	-1.0	357.0	
474.174	915.0	-1.0	1365.0	471.0	-1.0	625.0	986.0	-1.0	1482.0	882.0	-1.0	1158.0	754.0	-1.0	1266.0	586.0	-1.0	807.0	447.0	-1.0	838.0	654.0	-1.0	1014.0	516.0	-1.0	1146.0	812.0	-1.0	1455.0	587.0	-1.0	1271.0	583.0	-1.0	1078.0	543.0	-1.0	1115.0	1038.0	-1.0	1672.0	253.0	-1.0	630.0	207.0	-1.0	353.0	
474.673	914.0	-1.0	1366.0	470.0	-1.0	625.0	985.0	-1.0	1482.0	881.0	-1.0	1156.0	754.0	-1.0	1266.0	585.0	-1.0	805.0	447.0	-1.0	839.0	654.0	-1.0	1013.0	518.0	-1.0	1149.0	813.0	-1.0	1456.0	586.0	-1.0	1271.0	582.0	-1.0	1079.0	543.0	-1.0	1117.0	1038.0	-1.0	1674.0	254.0	-1.0	632.0	208.0	-1.0	355.0	
475.172	913.0	-1.0	1366.0	470.0	-1.0	625.0	984.0	-1.0	1482.0	878.0	-1.0	1153.0	753.0	-1.0	1265.0	585.0	-1.0	803.0	447.0	-1.0	839.0	653.0	-1.0	1011.0	518.0	-1.0	1151.0	814.0	-1.0	1457.0	586.0	-1.0	1270.0	583.0	-1.0	1078.0	543.0	-1.0	1116.0	1039.0	-1.0	1673.0	254.0	-1.0	631.0	208.0	-1.0	355.0	
475.671	914.0	-1.0	1364.0	470.0	-1.0	625.0	984.0	-1.0	1479.0	878.0	-1.0	1151.0	753.0	-1.0	1263.0	584.0	-1.0	802.0	447.0	-1.0	838.0	653.0	-1.0	1010.0	518.0	-1.0	1151.0	814.0	-1.0	1456.0	586.0	-1.0	1266.0	581.0	-1.0	1076.0	543.0	-1.0	1116.0	1037.0	-1.0	1671.0	252.0	-1.0	631.0	207.0	-1.0	354.0	
476.170	914.0	-1.0	1368.0	470.0	-1.0	626.0	984.0	-1.0	1482.0	877.0	-1.0	1150.0	753.0	-1.0	1264.0	584.0	-1.0	803.0	447.0	-1.0	840.0	653.0	-1.0	1010.0	519.0	-1.0	1153.0	815.0	-1.0	1460.0	586.0	-1.0	1269.0	582.0	-1.0	1077.0	545.0	-1.0	1119.0	1037.0	-1.0	1674.0	253.0	-1.0	634.0	208.0	-1.0	357.0	
476.670	914.0	-1.0	1373.0	470.0	-1.0	627.0	984.0	-1.0	1485.0	876.0	-1.0	1150.0	754.0	-1.0	1266.0	585.0	-1.0	803.0	448.0	-1.0	843.0	653.0	-1.0	1011.0	521.0	-1.0	1156.0	816.0	-1.0	1463.0	587.0	-1.0	1271.0	583.0	-1.0	1079.0	544.0	-1.0	1120.0	1037.0	-1.0	1675.0	254.0	-1.0	637.0	208.0	-1.0	358.0	
477.169	917.0	-1.0	1375.0	471.0	-1.0	628.0	987.0	-1.0	1487.0	878.0	-1.0	1151.0	754.0	-1.0	1267.0	585.0	-1.0	805.0	448.0	-1.0	844.0	654.0	-1.0	1013.0	521.0	-1.0	1158.0	818.0	-1.0	1467.0	587.0	-1.0	1272.0	582.0	-1.0	1079.0	544.0	-1.0	1120.0	1037.0	-1.0	1674.0	254.0	-1.0	638.0	207.0	-1.0	358.0	
477.668	917.0	-1.0	1381.0	471.0	-1.0	630.0	986.0	-1.0	1493.0	877.0	-1.0	1155.0	755.0	-1.0	1272.0	586.0	-1.0	808.0	449.0	-1.0	848.0	656.0	-1.0	1017.0	522.0	-1.0	1163.0	822.0	-1.0	1475.0	588.0	-1.0	1277.0	584.0	-1.0	1085.0	545.0	-1.0	1123.0	1038.0	-1.0	1677.0	255.0	-1.0	640.0	209.0	-1.0	360.0	
478.168	918.0	-1.0	1385.0	472.0	-1.0	632.0	987.0	-1.0	1496.0	878.0	-1.0	1157.0	756.0	-1.0	1276.0	587.0	-1.0	811.0	450.0	-1.0	850.0	657.0	-1.0	1021.0	523.0	-1.0	1167.0	823.0	-1.0	1482.0	589.0	-1.0	1282.0	585.0	-1.0	1087.0	546.0	-1.0	1124.0	1038.0	-1.0	1678.0	256.0	-1.0	643.0	209.0	-1.0	360.0	
478.667	917.0	-1.0	1382.0	471.0	-1.0	631.0	986.0	-1.0	1492.0	878.0	-1.0	1156.0	756.0	-1.0	1278.0	588.0	-1.0	812.0	450.0	-1.0	852.0	658.0	-1.0	1024.0	524.0	-1.0	1169.0	825.0	-1.0	1487.0	589.0	-1.0	1282.0	583.0	-1.0	1086.0	545.0	-1.0	1124.0	1038.0	-1.0	1677.0	256.0	-1.0	643.0	209.0	-1.0	361.0	
479.167	918.0	-1.0	1387.0	472.0	-1.0	632.0	987.0	-1.0	1497.0	880.0	-1.0	1159.0	757.0	-1.0	1283.0	588.0	-1.0	814.0	451.0	-1.0	856.0	660.0	-1.0	1028.0	524.0	-1.0	1172.0	826.0	-1.0	1491.0	590.0	-1.0	1284.0	584.0	-1.0	1087.0	544.0	-1.0	1123.0	1038.0	-1.0	1676.0	256.0	-1.0	642.0	209.0	-1.0	358.0	
479.666	917.0	-1.0	1387.0	472.0	-1.0	632.0	987.0	-1.0	1497.0	879.0	-1.0	1160.0	757.0	-1.0	1285.0	588.0	-1.0	816.0	450.0	-1.0	856.0	661.0	-1.0	1030.0	525.0	-1.0	1173.0	827.0	-1.0	1493.0	590.0	-1.0	1285.0	584.0	-1.0	1086.0	545.0	-1.0	1124.0	1038.0	-1.0	1677.0	256.0	-1.0	642.0	208.0	-1.0	359.0	
480.165	915.0	-1.0	1382.0	470.0	-1.0	631.0	985.0	-1.0	1492.0	878.0	-1.0	1158.0	757.0	-1.0	1285.0	588.0	-1.0	816.0	450.0	-1.0	856.0	661.0	-1.0	1031.0	524.0	-1.0	1172.0	826.0	-1.0	1493.0	589.0	-1.0	1284.0	584.0	-1.0	1086.0	545.0	-1.0	1124.0	1037.0	-1.0	1677.0	255.0	-1.0	642.0	208.0	-1.0	358.0	
480.664	916.0	-1.0	1386.0	471.0	-1.0	632.0	986.0	-1.0	1495.0	878.0	-1.0	1160.0	757.0	-1.0	1283.0	588.0	-1.0	815.0	450.0	-1.0	854.0	661.0	-1.0	1031.0	524.0	-1.0	1170.0	825.0	-1.0	1490.0	588.0	-1.0	1280.0	583.0	-1.0	1083.0	544.0	-1.0	1123.0	1037.0	-1.0	1676.0	255.0	-1.0	641.0	207.0	-1.0	356.0	
481.164	916.0	-1.0	1386.0	471.0	-1.0	632.0	985.0	-1.0	1495.0	878.0	-1.0	1160.0	757.0	-1.0	1284.0	588.0	-1.0	815.0	449.0	-1.0	853.0	660.0	-1.0	1030.0	523.0	-1.0	1170.0	824.0	-1.0	1489.0	588.0	-1.0	1280.0	583.0	-1.0	1084.0	546.0	-1.0	1125.0	1038.0	-1.0	1678.0	256.0	-1.0	641.0	209.0	-1.0	357.0	
481.663	915.0	-1.0	1383.0	470.0	-1.0	630.0	984.0	-1.0	1492.0	876.0	-1.0	1158.0	756.0	-1.0	1283.0	587.0	-1.0	816.0	449.0	-1.0	852.0	658.0	-1.0	1028.0	522.0	-1.0	1169.0	821.0	-1.0	1486.0	587.0	-1.0	1280.0	582.0	-1.0	1083.0	545.0	-1.0	1125.0	1037.0	-1.0	1678.0	256.0	-1.0	641.0	209.0	-1.0	358.0	
482.163	912.0	-1.0	1376.0	469.0	-1.0	628.0	981.0	-1.0	1485.0	874.0	-1.0	1154.0	755.0	-1.0	1280.0	587.0	-1.0	814.0	448.0	-1.0	851.0	658.0	-1.0	1028.0	522.0	-1.0	1169.0	820.0	-1.0	1487.0	586.0	-1.0	1276.0	580.0	-1.0	1080.0	545.0	-1.0	1125.0	1036.0	-1.0	1677.0	255.0	-1.0	640.0	208.0	-1.0	357.0	
482.662	911.0	-1.0	1377.0	469.0	-1.0	629.0	980.0	-1.0	1485.0	873.0	-1.0	1154.0	755.0	-1.0	1281.0	587.0	-1.0	815.0	448.0	-1.0	852.0	657.0	-1.0	1028.0	522.0	-1.0	1169.0	820.0	-1.0	1487.0	586.0	-1.0	1275.0	580.0	-1.0	1077.0	545.0	-1.0	1123.0	1035.0	-1.0	1676.0	255.0	-1.0	638.0	207.0	-1.0	356.0	
483.161	908.0	-1.0	1376.0	467.0	-1.0	628.0	978.0	-1.0	1484.0	870.0	-1.0	1153.0	754.0	-1.0	1281.0	587.0	-1.0	815.0	448.0	-1.0	852.0	657.0	-1.0	1030.0	522.0	-1.0	1171.0	820.0	-1.0	1489.0	586.0	-1.0	1274.0	580.0	-1.0	1078.0	544.0	-1.0	1125.0	1035.0	-1.0	1679.0	255.0	-1.0	640.0	208.0	-1.0	357.0	
483.661	908.0	-1.0	1371.0	466.0	-1.0	627.0	977.0	-1.0	1480.0	870.0	-1.0	1151.0	754.0	-1.0	1281.0	586.0	-1.0	815.0	447.0	-1.0	852.0	657.0	-1.0	1030.0	522.0	-1.0	1173.0	821.0	-1.0	1491.0	585.0	-1.0	1275.0	579.0	-1.0	1079.0	545.0	-1.0	1126.0	1035.0	-1.0	1681.0	255.0	-1.0	640.0	208.0	-1.0	357.0	
484.160	910.0	-1.0	1370.0	467.0	-1.0	627.0	979.0	-1.0	1479.0	873.0	-1.0	1152.0	754.0	-1.0	1279.0	587.0	-1.0	815.0	447.0	-1.0	852.0	658.0	-1.0	1032.0	523.0	-1.0	1174.0	821.0	-1.0	1494.0	585.0	-1.0	1273.0	579.0	-1.0	1078.0	544.0	-1.0	1127.0	1035.0	-1.0	1681.0	254.0	-1.0	638.0	207.0	-1.0	357.0	
484.659	910.0	-1.0	1372.0	467.0	-1.0	627.0	980.0	-1.0	1480.0	874.0	-1.0	1154.0	754.0	-1.0	1281.0	587.0	-1.0	817.0	449.0	-1.0	854.0	658.0	-1.0	1034.0	523.0	-1.0	1179.0	823.0	-1.0	1499.0	585.0	-1.0	1277.0	580.0	-1.0	1081.0	544.0	-1.0	1129.0	1036.0	-1.0	1685.0	254.0	-1.0	640.0	208.0	-1.0	360.0	
485.158	911.0	-1.0	1372.0	468.0	-1.0	627.0	980.0	-1.0	1480.0	873.0	-1.0	1154.0	755.0	-1.0	1283.0	588.0	-1.0	818.0	448.0	-1.0	857.0	659.0	-1.0	1035.0	524.0	-1.0	1181.0	823.0	-1.0	1503.0	585.0	-1.0	1277.0	579.0	-1.0	1081.0	543.0	-1.0	1130.0	1034.0	-1.0	1684.0	254.0	-1.0	642.0	208.0	-1.0	360.0	
485.657	913.0	-1.0	1373.0	468.0	-1.0	627.0	982.0	-1.0	1482.0	875.0	-1.0	1155.0	755.0	-1.0	1283.0	588.0	-1.0	819.0	449.0	-1.0	858.0	660.0	-1.0	1038.0	524.0	-1.0	1183.0	824.0	-1.0	1505.0	585.0	-1.0	1277.0	578.0	-1.0	1078.0	543.0	-1.0	1128.0	1033.0	-1.0	1680.0	253.0	-1.0	641.0	207.0	-1.0	359.0	
486.156	913.0	-1.0	1375.0	469.0	-1.0	628.0	982.0	-1.0	1484.0	875.0	-1.0	1155.0	756.0	-1.0	1287.0	588.0	-1.0	820.0	449.0	-1.0	860.0	661.0	-1.0	1040.0	524.0	-1.0	1185.0	824.0	-1.0	1509.0	585.0	-1.0	1280.0	578.0	-1.0	1079.0	543.0	-1.0	1129.0	1032.0	-1.0	1679.0	254.0	-1.0	642.0	208.0	-1.0	361.0	
486.655	913.0	-1.0	1377.0	468.0	-1.0	628.0	983.0	-1.0	1486.0	874.0	-1.0	1155.0	756.0	-1.0	1289.0	588.0	-1.0	820.0	450.0	-1.0	861.0	661.0	-1.0	1042.0	524.0	-1.0	1185.0	825.0	-1.0	1510.0	586.0	-1.0	1281.0	578.0	-1.0	1077.0	542.0	-1.0	1128.0	1031.0	-1.0	1675.0	254.0	-1.0	643.0	208.0	-1.0	362.0	
487.154	908.0	-1.0	1374.0	465.0	-1.0	626.0	978.0	-1.0	1484.0	870.0	-1.0	1153.0	756.0	-1.0	1289.0	587.0	-1.0	820.0	449.0	-1.0	861.0	661.0	-1.0	1042.0	523.0	-1.0	1183.0	824.0	-1.0	1508.0	586.0	-1.0	1280.0	576.0	-1.0	1074.0	542.0	-1.0	1126.0	1028.0	-1.0	1671.0	254.0	-1.0	643.0	208.0	-1.0	362.0	
487.654	907.0	-1.0	1379.0	465.0	-1.0	628.0	977.0	-1.0	1489.0	868.0	-1.0	1154.0	756.0	-1.0	1292.0	587.0	-1.0	819.0	449.0	-1.0	862.0	660.0	-1.0	1041.0	523.0	-1.0	1183.0	823.0	-1.0	1507.0	586.0	-1.0	1283.0	577.0	-1.0	1076.0	541.0	-1.0	1125.0	1028.0	-1.0	1667.0	255.0	-1.0	643.0	208.0	-1.0	360.0	
488.153	906.0	-1.0	1380.0	464.0	-1.0	629.0	975.0	-1.0	1491.0	866.0	-1.0	1154.0	756.0	-1.0	1293.0	587.0	-1.0	819.0	449.0	-1.0	861.0	660.0	-1.0	1041.0	523.0	-1.0	1182.0	823.0	-1.0	1505.0	586.0	-1.0	1284.0	577.0	-1.0	1075.0	541.0	-1.0	1126.0	1028.0	-1.0	1667.0	255.0	-1.0	644.0	208.0	-1.0	361.0	
488.653	906.0	-1.0	1377.0	465.0	-1.0	628.0	976.0	-1.0	1488.0	868.0	-1.0	1153.0	755.0	-1.0	1291.0	586.0	-1.0	818.0	448.0	-1.0	859.0	659.0	-1.0	1039.0	522.0	-1.0	1179.0	822.0	-1.0	1502.0	586.0	-1.0	1282.0	577.0	-1.0	1074.0	541.0	-1.0	1126.0	1028.0	-1.0	1665.0	254.0	-1.0	645.0	208.0	-1.0	360.0	
489.152	909.0	-1.0	1382.0	466.0	-1.0	630.0	979.0	-1.0	1493.0	872.0	-1.0	1157.0	756.0	-1.0	1293.0	587.0	-1.0	819.0	448.0	-1.0	860.0	658.0	-1.0	1038.0	521.0	-1.0	1178.0	821.0	-1.0	1499.0	587.0	-1.0	1284.0	579.0	-1.0	1075.0	541.0	-1.0	1124.0	1028.0	-1.0	1664.0	254.0	-1.0	643.0	208.0	-1.0	359.0	
489.651	911.0	-1.0	1384.0	466.0	-1.0	630.0	980.0	-1.0	1495.0	873.0	-1.0	1159.0	756.0	-1.0	1294.0	587.0	-1.0	819.0	448.0	-1.0	860.0	658.0	-1.0	1038.0	521.0	-1.0	1176.0	820.0	-1.0	1498.0	587.0	-1.0	1284.0	579.0	-1.0	1076.0	540.0	-1.0	1125.0	1028.0	-1.0	1663.0	255.0	-1.0	644.0	208.0	-1.0	359.0	
490.150	910.0	-1.0	1382.0	466.0	-1.0	629.0	980.0	-1.0	1493.0	873.0	-1.0	1157.0	755.0	-1.0	1294.0	586.0	-1.0	818.0	447.0	-1.0	859.0	658.0	-1.0	1038.0	520.0	-1.0	1175.0	820.0	-1.0	1496.0	586.0	-1.0	1284.0	578.0	-1.0	1074.0	540.0	-1.0	1122.0	1027.0	-1.0	1659.0	254.0	-1.0	642.0	208.0	-1.0	360.0	
490.649	913.0	-1.0	1390.0	467.0	-1.0	633.0	982.0	-1.0	1500.0	876.0	-1.0	1161.0	756.0	-1.0	1294.0	587.0	-1.0	818.0	447.0	-1.0	860.0	659.0	-1.0	1039.0	519.0	-1.0	1174.0	819.0	-1.0	1494.0	586.0	-1.0	1281.0	577.0	-1.0	1070.0	538.0	-1.0	1118.0	1025.0	-1.0	1652.0	254.0	-1.0	640.0	207.0	-1.0	358.0	
491.148	915.0	-1.0	1393.0	468.0	-1.0	634.0	984.0	-1.0	1503.0	877.0	-1.0	1161.0	756.0	-1.0	1294.0	586.0	-1.0	817.0	447.0	-1.0	860.0	658.0	-1.0	1039.0	520.0	-1.0	1173.0	818.0	-1.0	1494.0	586.0	-1.0	1281.0	577.0	-1.0	1068.0	538.0	-1.0	1117.0	1024.0	-1.0	1648.0	254.0	-1.0	641.0	208.0	-1.0	359.0	
491.647	914.0	-1.0	1391.0	468.0	-1.0	632.0	983.0	-1.0	1502.0	876.0	-1.0	1158.0	756.0	-1.0	1294.0	586.0	-1.0	816.0	446.0	-1.0	860.0	657.0	-1.0	1037.0	519.0	-1.0	1171.0	817.0	-1.0	1491.0	586.0	-1.0	1280.0	576.0	-1.0	1066.0	537.0	-1.0	1114.0	1023.0	-1.0	1642.0	254.0	-1.0	641.0	208.0	-1.0	357.0	
492.146	908.0	-1.0	1384.0	465.0	-1.0	629.0	977.0	-1.0	1496.0	870.0	-1.0	1154.0	755.0	-1.0	1291.0	586.0	-1.0	815.0	447.0	-1.0	858.0	656.0	-1.0	1035.0	518.0	-1.0	1168.0	816.0	-1.0	1487.0	585.0	-1.0	1278.0	575.0	-1.0	1064.0	537.0	-1.0	1110.0	1021.0	-1.0	1635.0	253.0	-1.0	638.0	207.0	-1.0	356.0	
492.646	911.0	-1.0	1388.0	466.0	-1.0	630.0	980.0	-1.0	1498.0	872.0	-1.0	1156.0	755.0	-1.0	1291.0	586.0	-1.0	815.0	447.0	-1.0	858.0	655.0	-1.0	1034.0	518.0	-1.0	1167.0	815.0	-1.0	1484.0	586.0	-1.0	1275.0	575.0	-1.0	1059.0	536.0	-1.0	1106.0	1020.0	-1.0	1630.0	253.0	-1.0	635.0	205.0	-1.0	352.0	
493.145	912.0	-1.0	1389.0	467.0	-1.0	631.0	980.0	-1.0	1499.0	874.0	-1.0	1156.0	755.0	-1.0	1291.0	586.0	-1.0	815.0	446.0	-1.0	858.0	655.0	-1.0	1033.0	518.0	-1.0	1166.0	815.0	-1.0	1483.0	586.0	-1.0	1277.0	575.0	-1.0	1061.0	536.0	-1.0	1106.0	1020.0	-1.0	1630.0	253.0	-1.0	636.0	206.0	-1.0	352.0	
493.644	911.0	-1.0	1385.0	466.0	-1.0	630.0	980.0	-1.0	1495.0	875.0	-1.0	1156.0	755.0	-1.0	1291.0	586.0	-1.0	816.0	446.0	-1.0	857.0	654.0	-1.0	1032.0	517.0	-1.0	1166.0	815.0	-1.0	1484.0	585.0	-1.0	1278.0	575.0	-1.0	1062.0	536.0	-1.0	1107.0	1021.0	-1.0	1631.0	253.0	-1.0	637.0	206.0	-1.0	353.0	
494.143	910.0	-1.0	1378.0	466.0	-1.0	628.0	980.0	-1.0	1489.0	876.0	-1.0	1156.0	754.0	-1.0	1290.0	586.0	-1.0	816.0	445.0	-1.0	856.0	655.0	-1.0	1034.0	517.0	-1.0	1164.0	816.0	-1.0	1484.0	585.0	-1.0	1277.0	575.0	-1.0	1061.0	535.0	-1.0	1108.0	1021.0	-1.0	1633.0	253.0	-1.0	636.0	205.0	-1.0	352.0	
494.642	911.0	-1.0	1380.0	467.0	-1.0	628.0	980.0	-1.0	1491.0	878.0	-1.0	1159.0	755.0	-1.0	1292.0	587.0	-1.0	819.0	446.0	-1.0	857.0	655.0	-1.0	1036.0	517.0	-1.0	1165.0	817.0	-1.0	1486.0	585.0	-1.0	1280.0	576.0	-1.0	1063.0	536.0	-1.0	1107.0	1021.0	-1.0	1634.0	252.0	-1.0	635.0	205.0	-1.0	349.0	
495.141	911.0	-1.0	1380.0	467.0	-1.0	629.0	980.0	-1.0	1490.0	879.0	-1.0	1161.0	755.0	-1.0	1292.0	587.0	-1.0	819.0	445.0	-1.0	856.0	656.0	-1.0	1037.0	517.0	-1.0	1164.0	816.0	-1.0	1484.0	585.0	-1.0	1280.0	576.0	-1.0	1065.0	536.0	-1.0	1108.0	1022.0	-1.0	1635.0	253.0	-1.0	636.0	205.0	-1.0	350.0	
495.640	910.0	-1.0	1376.0	467.0	-1.0	628.0	980.0	-1.0	1486.0	878.0	-1.0	1159.0	754.0	-1.0	1291.0	587.0	-1.0	818.0	444.0	-1.0	855.0	656.0	-1.0	1037.0	516.0	-1.0	1159.0	814.0	-1.0	1480.0	585.0	-1.0	1278.0	576.0	-1.0	1062.0	536.0	-1.0	1108.0	1020.0	-1.0	1631.0	252.0	-1.0	634.0	204.0	-1.0	348.0	
496.140	911.0	-1.0	1373.0	466.0	-1.0	626.0	981.0	-1.0	1484.0	879.0	-1.0	1158.0	754.0	-1.0	1288.0	586.0	-1.0	816.0	444.0	-1.0	853.0	654.0	-1.0	1034.0	514.0	-1.0	1154.0	812.0	-1.0	1474.0	583.0	-1.0	1273.0	574.0	-1.0	1057.0	534.0	-1.0	1103.0	1016.0	-1.0	1622.0	251.0	-1.0	631.0	203.0	-1.0	344.0	
496.639	911.0	-1.0	1376.0	466.0	-1.0	627.0	981.0	-1.0	1487.0	878.0	-1.0	1157.0	753.0	-1.0	1287.0	585.0	-1.0	814.0	443.0	-1.0	851.0	654.0	-1.0	1032.0	513.0	-1.0	1152.0	811.0	-1.0	1470.0	583.0	-1.0	1273.0	572.0	-1.0	1056.0	533.0	-1.0	1100.0	1014.0	-1.0	1614.0	251.0	-1.0	630.0	203.0	-1.0	342.0	
497.139	911.0	-1.0	1377.0	466.0	-1.0	627.0	982.0	-1.0	1487.0	877.0	-1.0	1154.0	753.0	-1.0	1287.0	584.0	-1.0	811.0	442.0	-1.0	850.0	652.0	-1.0	1029.0	512.0	-1.0	1149.0	809.0	-1.0	1465.0	583.0	-1.0	1273.0	572.0	-1.0	1053.0	532.0	-1.0	1095.0	1010.0	-1.0	1605.0	251.0	-1.0	628.0	202.0	-1.0	341.0	
497.638	910.0	-1.0	1373.0	465.0	-1.0	625.0	980.0	-1.0	1485.0	874.0	-1.0	1150.0	752.0	-1.0	1284.0	583.0	-1.0	809.0	442.0	-1.0	849.0	651.0	-1.0	1027.0	511.0	-1.0	1146.0	807.0	-1.0	1461.0	582.0	-1.0	1270.0	571.0	-1.0	1050.0	531.0	-1.0	1092.0	1007.0	-1.0	1597.0	250.0	-1.0	627.0	200.0	-1.0	339.0	
498.137	913.0	-1.0	1382.0	466.0	-1.0	628.0	982.0	-1.0	1492.0	876.0	-1.0	1154.0	753.0	-1.0	1286.0	584.0	-1.0	809.0	443.0	-1.0	850.0	650.0	-1.0	1026.0	511.0	-1.0	1145.0	807.0	-1.0	1457.0	583.0	-1.0	1269.0	571.0	-1.0	1046.0	529.0	-1.0	1087.0	1004.0	-1.0	1589.0	249.0	-1.0	625.0	200.0	-1.0	336.0	
498.636	915.0	-1.0	1388.0	467.0	-1.0	631.0	984.0	-1.0	1497.0	877.0	-1.0	1156.0	754.0	-1.0	1288.0	585.0	-1.0	810.0	444.0	-1.0	852.0	650.0	-1.0	1026.0	511.0	-1.0	1147.0	807.0	-1.0	1458.0	583.0	-1.0	1272.0	572.0	-1.0	1049.0	531.0	-1.0	1089.0	1004.0	-1.0	1590.0	251.0	-1.0	628.0	200.0	-1.0	339.0	
499.135	915.0	-1.0	1392.0	468.0	-1.0	633.0	984.0	-1.0	1501.0	878.0	-1.0	1159.0	755.0	-1.0	1292.0	585.0	-1.0	812.0	445.0	-1.0	857.0	652.0	-1.0	1029.0	512.0	-1.0	1151.0	810.0	-1.0	1465.0	584.0	-1.0	1276.0	573.0	-1.0	1055.0	530.0	-1.0	1093.0	1008.0	-1.0	1596.0	251.0	-1.0	632.0	202.0	-1.0	341.0	
499.635	920.0	-1.0	1398.0	471.0	-1.0	636.0	988.0	-1.0	1507.0	882.0	-1.0	1166.0	757.0	-1.0	1297.0	587.0	-1.0	816.0	448.0	-1.0	862.0	655.0	-1.0	1035.0	514.0	-1.0	1158.0	814.0	-1.0	1477.0	586.0	-1.0	1280.0	575.0	-1.0	1061.0	533.0	-1.0	1099.0	1012.0	-1.0	1608.0	252.0	-1.0	635.0	202.0	-1.0	344.0	
500.134	924.0	-1.0	1411.0	474.0	-1.0	643.0	992.0	-1.0	1519.0	887.0	-1.0	1177.0	760.0	-1.0	1306.0	590.0	-1.0	823.0	450.0	-1.0	871.0	660.0	-1.0	1046.0	517.0	-1.0	1168.0	819.0	-1.0	1492.0	587.0	-1.0	1290.0	579.0	-1.0	1074.0	536.0	-1.0	1108.0	1020.0	-1.0	1626.0	255.0	-1.0	641.0	205.0	-1.0	348.0	
500.633	928.0	-1.0	1422.0	477.0	-1.0	649.0	996.0	-1.0	1529.0	893.0	-1.0	1188.0	763.0	-1.0	1316.0	594.0	-1.0	830.0	454.0	-1.0	879.0	665.0	-1.0	1056.0	520.0	-1.0	1180.0	825.0	-1.0	1509.0	589.0	-1.0	1299.0	582.0	-1.0	1086.0	539.0	-1.0	1119.0	1028.0	-1.0	1645.0	255.0	-1.0	648.0	208.0	-1.0	355.0	
501.132	930.0	-1.0	1428.0	479.0	-1.0	652.0	997.0	-1.0	1534.0	897.0	-1.0	1196.0	765.0	-1.0	1324.0	596.0	-1.0	837.0	456.0	-1.0	888.0	669.0	-1.0	1067.0	523.0	-1.0	1189.0	830.0	-1.0	1524.0	591.0	-1.0	1308.0	587.0	-1.0	1096.0	542.0	-1.0	1130.0	1035.0	-1.0	1666.0	258.0	-1.0	653.0	210.0	-1.0	361.0	
501.631	930.0	-1.0	1428.0	480.0	-1.0	654.0	998.0	-1.0	1535.0	899.0	-1.0	1201.0	767.0	-1.0	1330.0	598.0	-1.0	842.0	458.0	-1.0	892.0	673.0	-1.0	1076.0	524.0	-1.0	1198.0	834.0	-1.0	1537.0	592.0	-1.0	1311.0	588.0	-1.0	1103.0	544.0	-1.0	1139.0	1041.0	-1.0	1686.0	259.0	-1.0	657.0	211.0	-1.0	364.0	
502.130	932.0	-1.0	1436.0	481.0	-1.0	658.0	1000.0	-1.0	1542.0	902.0	-1.0	1209.0	769.0	-1.0	1338.0	600.0	-1.0	848.0	460.0	-1.0	899.0	676.0	-1.0	1085.0	527.0	-1.0	1205.0	838.0	-1.0	1546.0	593.0	-1.0	1316.0	592.0	-1.0	1108.0	546.0	-1.0	1145.0	1047.0	-1.0	1700.0	260.0	-1.0	657.0	212.0	-1.0	365.0	
502.630	933.0	-1.0	1440.0	482.0	-1.0	660.0	1000.0	-1.0	1545.0	903.0	-1.0	1213.0	770.0	-1.0	1342.0	601.0	-1.0	851.0	461.0	-1.0	903.0	679.0	-1.0	1090.0	528.0	-1.0	1209.0	840.0	-1.0	1554.0	594.0	-1.0	1320.0	593.0	-1.0	1114.0	548.0	-1.0	1152.0	1052.0	-1.0	1714.0	260.0	-1.0	660.0	213.0	-1.0	369.0	
503.129	931.0	-1.0	1438.0	482.0	-1.0	660.0	999.0	-1.0	1544.0	902.0	-1.0	1212.0	770.0	-1.0	1343.0	601.0	-1.0	851.0	461.0	-1.0	902.0	680.0	-1.0	1092.0	528.0	-1.0	1209.0	839.0	-1.0	1555.0	594.0	-1.0	1321.0	593.0	-1.0	1115.0	547.0	-1.0	1154.0	1055.0	-1.0	1722.0	260.0	-1.0	661.0	213.0	-1.0	370.0	
503.629	928.0	-1.0	1429.0	481.0	-1.0	656.0	997.0	-1.0	1536.0	901.0	-1.0	1207.0	769.0	-1.0	1340.0	600.0	-1.0	849.0	460.0	-1.0	899.0	678.0	-1.0	1090.0	527.0	-1.0	1206.0	837.0	-1.0	1549.0	592.0	-1.0	1318.0	592.0	-1.0	1112.0	548.0	-1.0	1153.0	1055.0	-1.0	1721.0	259.0	-1.0	660.0	213.0	-1.0	369.0	
504.128	928.0	-1.0	1430.0	480.0	-1.0	656.0	996.0	-1.0	1536.0	899.0	-1.0	1206.0	768.0	-1.0	1338.0	600.0	-1.0	848.0	458.0	-1.0	897.0	676.0	-1.0	1086.0	524.0	-1.0	1201.0	834.0	-1.0	1543.0	592.0	-1.0	1316.0	591.0	-1.0	1109.0	547.0	-1.0	1149.0	1054.0	-1.0	1716.0	258.0	-1.0	656.0	212.0	-1.0	366.0	
504.627	927.0	-1.0	1426.0	479.0	-1.0	655.0	995.0	-1.0	1533.0	896.0	-1.0	1201.0	767.0	-1.0	1334.0	598.0	-1.0	844.0	457.0	-1.0	893.0	674.0	-1.0	1080.0	522.0	-1.0	1194.0	830.0	-1.0	1533.0	592.0	-1.0	1313.0	590.0	-1.0	1106.0	546.0	-1.0	1146.0	1053.0	-1.0	1712.0	258.0	-1.0	654.0	212.0	-1.0	366.0	
505.127	925.0	-1.0	1421.0	478.0	-1.0	652.0	993.0	-1.0	1528.0	893.0	-1.0	1195.0	766.0	-1.0	1329.0	596.0	-1.0	841.0	456.0	-1.0	887.0	670.0	-1.0	1074.0	520.0	-1.0	1186.0	826.0	-1.0	1522.0	591.0	-1.0	1309.0	588.0	-1.0	1102.0	545.0	-1.0	1143.0	1051.0	-1.0	1708.0	257.0	-1.0	653.0	211.0	-1.0	366.0	
505.626	922.0	-1.0	1411.0	477.0	-1.0	647.0	991.0	-1.0	1519.0	891.0	-1.0	1188.0	764.0	-1.0	1323.0	594.0	-1.0	836.0	454.0	-1.0	881.0	666.0	-1.0	1068.0	518.0	-1.0	1177.0	822.0	-1.0	1512.0	589.0	-1.0	1305.0	587.0	-1.0	1097.0	544.0	-1.0	1139.0	1049.0	-1.0	1703.0	257.0	-1.0	650.0	211.0	-1.0	364.0	
506.125	922.0	-1.0	1411.0	476.0	-1.0	647.0	991.0	-1.0	1519.0	890.0	-1.0	1188.0	763.0	-1.0	1321.0	594.0	-1.0	835.0	452.0	-1.0	878.0	665.0	-1.0	1063.0	516.0	-1.0	1171.0	819.0	-1.0	1504.0	589.0	-1.0	1301.0	586.0	-1.0	1094.0	544.0	-1.0	1135.0	1048.0	-1.0	1699.0	255.0	-1.0	647.0	211.0	-1.0	362.0	
506.624	921.0	-1.0	1409.0	476.0	-1.0	646.0	989.0	-1.0	1516.0	890.0	-1.0	1187.0	763.0	-1.0	1318.0	593.0	-1.0	834.0	452.0	-1.0	875.0	663.0	-1.0	1058.0	514.0	-1.0	1167.0	816.0	-1.0	1498.0	589.0	-1.0	1299.0	586.0	-1.0	1095.0	544.0	-1.0	1136.0	1048.0	-1.0	1700.0	256.0	-1.0	648.0	211.0	-1.0	362.0	
507.123	920.0	-1.0	1404.0	475.0	-1.0	644.0	988.0	-1.0	1511.0	889.0	-1.0	1185.0	763.0	-1.0	1316.0	593.0	-1.0	832.0	451.0	-1.0	872.0	661.0	-1.0	1056.0	513.0	-1.0	1164.0	814.0	-1.0	1495.0	588.0	-1.0	1299.0	585.0	-1.0	1095.0	545.0	-1.0	1136.0	1049.0	-1.0	1702.0	256.0	-1.0	646.0	211.0	-1.0	363.0	
507.622	921.0	-1.0	1403.0	476.0	-1.0	644.0	989.0	-1.0	1511.0	890.0	-1.0	1187.0	762.0	-1.0	1313.0	592.0	-1.0	832.0	451.0	-1.0	870.0	661.0	-1.0	1055.0	513.0	-1.0	1162.0	815.0	-1.0	1494.0	587.0	-1.0	1295.0	585.0	-1.0	1094.0	544.0	-1.0	1134.0	1049.0	-1.0	1702.0	255.0	-1.0	643.0	210.0	-1.0	361.0	
508.121	922.0	-1.0	1403.0	476.0	-1.0	644.0	990.0	-1.0	1510.0	890.0	-1.0	1189.0	763.0	-1.0	1315.0	593.0	-1.0	833.0	451.0	-1.0	871.0	662.0	-1.0	1056.0	514.0	-1.0	1165.0	816.0	-1.0	1498.0	587.0	-1.0	1297.0	586.0	-1.0	1098.0	545.0	-1.0	1137.0	1050.0	-1.0	1708.0	256.0	-1.0	644.0	211.0	-1.0	363.0	
508.621	921.0	-1.0	1403.0	475.0	-1.0	644.0	989.0	-1.0	1510.0	889.0	-1.0	1188.0	763.0	-1.0	1316.0	594.0	-1.0	835.0	453.0	-1.0	872.0	663.0	-1.0	1058.0	515.0	-1.0	1168.0	818.0	-1.0	1504.0	588.0	-1.0	1298.0	586.0	-1.0	1099.0	545.0	-1.0	1138.0	1051.0	-1.0	1710.0	256.0	-1.0	645.0	211.0	-1.0	363.0	
509.120	924.0	-1.0	1406.0	477.0	-1.0	645.0	991.0	-1.0	1513.0	891.0	-1.0	1191.0	764.0	-1.0	1317.0	595.0	-1.0	835.0	454.0	-1.0	874.0	664.0	-1.0	1060.0	517.0	-1.0	1172.0	820.0	-1.0	1509.0	587.0	-1.0	1298.0	587.0	-1.0	1100.0	545.0	-1.0	1136.0	1050.0	-1.0	1709.0	255.0	-1.0	642.0	210.0	-1.0	362.0	
509.620	924.0	-1.0	1410.0	478.0	-1.0	646.0	991.0	-1.0	1516.0	891.0	-1.0	1190.0	765.0	-1.0	1320.0	595.0	-1.0	837.0	454.0	-1.0	877.0	665.0	-1.0	1062.0	518.0	-1.0	1178.0	823.0	-1.0	1516.0	588.0	-1.0	1302.0	587.0	-1.0	1102.0	545.0	-1.0	1137.0	1051.0	-1.0	1708.0	255.0	-1.0	643.0	211.0	-1.0	362.0	
510.119	924.0	-1.0	1410.0	477.0	-1.0	646.0	992.0	-1.0	1516.0	889.0	-1.0	1188.0	766.0	-1.0	1321.0	595.0	-1.0	836.0	456.0	-1.0	878.0	666.0	-1.0	1062.0	520.0	-1.0	1182.0	824.0	-1.0	1518.0	588.0	-1.0	1304.0	587.0	-1.0	1102.0	545.0	-1.0	1136.0	1050.0	-1.0	1704.0	255.0	-1.0	643.0	211.0	-1.0	362.0	
510.619	922.0	-1.0	1404.0	477.0	-1.0	644.0	990.0	-1.0	1510.0	887.0	-1.0	1182.0	765.0	-1.0	1319.0	595.0	-1.0	835.0	456.0	-1.0	877.0	665.0	-1.0	1061.0	520.0	-1.0	1182.0	824.0	-1.0	1516.0	588.0	-1.0	1303.0	586.0	-1.0	1099.0	545.0	-1.0	1132.0	1048.0	-1.0	1699.0	255.0	-1.0	641.0	211.0	-1.0	362.0	
511.118	922.0	-1.0	1400.0	477.0	-1.0	642.0	990.0	-1.0	1507.0	887.0	-1.0	1180.0	765.0	-1.0	1316.0	594.0	-1.0	832.0	455.0	-1.0	875.0	665.0	-1.0	1058.0	520.0	-1.0	1180.0	823.0	-1.0	1510.0	587.0	-1.0	1298.0	584.0	-1.0	1094.0	544.0	-1.0	1129.0	1046.0	-1.0	1693.0	255.0	-1.0	638.0	209.0	-1.0	358.0	
511.617	921.0	-1.0	1398.0	476.0	-1.0	641.0	989.0	-1.0	1505.0	886.0	-1.0	1178.0	765.0	-1.0	1314.0	593.0	-1.0	831.0	455.0	-1.0	873.0	663.0	-1.0	1054.0	519.0	-1.0	1176.0	821.0	-1.0	1504.0	588.0	-1.0	1295.0	584.0	-1.0	1090.0	543.0	-1.0	1125.0	1045.0	-1.0	1689.0	254.0	-1.0	636.0	209.0	-1.0	355.0	
512.117	919.0	-1.0	1393.0	475.0	-1.0	640.0	987.0	-1.0	1499.0	885.0	-1.0	1176.0	763.0	-1.0	1312.0	592.0	-1.0	830.0	453.0	-1.0	869.0	661.0	-1.0	1050.0	517.0	-1.0	1171.0	818.0	-1.0	1497.0	587.0	-1.0	1294.0	583.0	-1.0	1090.0	544.0	-1.0	1126.0	1045.0	-1.0	1690.0	254.0	-1.0	637.0	208.0	-1.0	355.0	
512.616	917.0	-1.0	1385.0	474.0	-1.0	637.0	985.0	-1.0	1490.0	883.0	-1.0	1172.0	762.0	-1.0	1307.0	591.0	-1.0	828.0	453.0	-1.0	865.0	659.0	-1.0	1044.0	516.0	-1.0	1163.0	815.0	-1.0	1487.0	586.0	-1.0	1290.0	582.0	-1.0	1088.0	543.0	-1.0	1125.0	1046.0	-1.0	1693.0	254.0	-1.0	635.0	208.0	-1.0	354.0	
513.115	913.0	-1.0	1374.0	471.0	-1.0	633.0	981.0	-1.0	1478.0	881.0	-1.0	1168.0	760.0	-1.0	1301.0	590.0	-1.0	826.0	451.0	-1.0	858.0	657.0	-1.0	1038.0	512.0	-1.0	1153.0	811.0	-1.0	1476.0	585.0	-1.0	1284.0	582.0	-1.0	1084.0	542.0	-1.0	1123.0	1045.0	-1.0	1693.0	253.0	-1.0	633.0	207.0	-1.0	351.0	
513.615	912.0	-1.0	1364.0	471.0	-1.0	630.0	980.0	-1.0	1467.0	881.0	-1.0	1165.0	759.0	-1.0	1294.0	590.0	-1.0	823.0	448.0	-1.0	852.0	654.0	-1.0	1031.0	510.0	-1.0	1144.0	806.0	-1.0	1464.0	584.0	-1.0	1276.0	580.0	-1.0	1079.0	542.0	-1.0	1119.0	1043.0	-1.0	1689.0	252.0	-1.0	628.0	205.0	-1.0	348.0	
514.114	910.0	-1.0	1359.0	470.0	-1.0	627.0	978.0	-1.0	1461.0	878.0	-1.0	1160.0	758.0	-1.0	1290.0	588.0	-1.0	820.0	448.0	-1.0	847.0	652.0	-1.0	1025.0	508.0	-1.0	1136.0	803.0	-1.0	1453.0	582.0	-1.0	1269.0	578.0	-1.0	1073.0	540.0	-1.0	1111.0	1041.0	-1.0	1679.0	251.0	-1.0	622.0	204.0	-1.0	343.0	
514.613	908.0	-1.0	1351.0	468.0	-1.0	624.0	975.0	-1.0	1453.0	875.0	-1.0	1151.0	757.0	-1.0	1285.0	586.0	-1.0	814.0	446.0	-1.0	843.0	649.0	-1.0	1018.0	506.0	-1.0	1129.0	799.0	-1.0	1443.0	580.0	-1.0	1263.0	575.0	-1.0	1065.0	539.0	-1.0	1103.0	1035.0	-1.0	1663.0	250.0	-1.0	618.0	203.0	-1.0	340.0	
515.113	905.0	-1.0	1342.0	466.0	-1.0	618.0	972.0	-1.0	1443.0	869.0	-1.0	1139.0	756.0	-1.0	1279.0	584.0	-1.0	808.0	445.0	-1.0	837.0	646.0	-1.0	1009.0	504.0	-1.0	1121.0	795.0	-1.0	1431.0	579.0	-1.0	1253.0	572.0	-1.0	1051.0	536.0	-1.0	1091.0	1029.0	-1.0	1640.0	248.0	-1.0	611.0	201.0	-1.0	335.0	
515.612	906.0	-1.0	1336.0	465.0	-1.0	615.0	972.0	-1.0	1438.0	867.0	-1.0	1130.0	754.0	-1.0	1273.0	582.0	-1.0	801.0	443.0	-1.0	832.0	644.0	-1.0	1001.0	502.0	-1.0	1114.0	792.0	-1.0	1419.0	577.0	-1.0	1243.0	569.0	-1.0	1039.0	533.0	-1.0	1077.0	1022.0	-1.0	1614.0	246.0	-1.0	604.0	200.0	-1.0	329.0	
516.111	906.0	-1.0	1334.0	465.0	-1.0	613.0	972.0	-1.0	1436.0	865.0	-1.0	1123.0	754.0	-1.0	1270.0	581.0	-1.0	797.0	443.0	-1.0	829.0	641.0	-1.0	994.0	502.0	-1.0	1111.0	791.0	-1.0	1411.0	577.0	-1.0	1239.0	567.0	-1.0	1032.0	531.0	-1.0	1069.0	1016.0	-1.0	1597.0	247.0	-1.0	602.0	199.0	-1.0	328.0	
516.611	906.0	-1.0	1332.0	464.0	-1.0	611.0	972.0	-1.0	1435.0	864.0	-1.0	1119.0	755.0	-1.0	1269.0	580.0	-1.0	793.0	443.0	-1.0	827.0	640.0	-1.0	988.0	503.0	-1.0	1109.0	790.0	-1.0	1406.0	576.0	-1.0	1235.0	567.0	-1.0	1025.0	530.0	-1.0	1062.0	1013.0	-1.0	1582.0	248.0	-1.0	602.0	199.0	-1.0	326.0	
517.110	904.0	-1.0	1329.0	463.0	-1.0	609.0	970.0	-1.0	1432.0	862.0	-1.0	1116.0	755.0	-1.0	1267.0	580.0	-1.0	792.0	443.0	-1.0	826.0	639.0	-1.0	983.0	503.0	-1.0	1107.0	790.0	-1.0	1402.0	577.0	-1.0	1233.0	566.0	-1.0	1021.0	529.0	-1.0	1056.0	1010.0	-1.0	1571.0	248.0	-1.0	601.0	199.0	-1.0	325.0	
517.609	907.0	-1.0	1334.0	465.0	-1.0	611.0	973.0	-1.0	1438.0	865.0	-1.0	1118.0	757.0	-1.0	1272.0	581.0	-1.0	793.0	444.0	-1.0	828.0	641.0	-1.0	982.0	504.0	-1.0	1107.0	792.0	-1.0	1400.0	579.0	-1.0	1234.0	568.0	-1.0	1020.0	530.0	-1.0	1054.0	1010.0	-1.0	1566.0	249.0	-1.0	601.0	199.0	-1.0	324.0	
518.108	908.0	-1.0	1337.0	465.0	-1.0	612.0	974.0	-1.0	1441.0	866.0	-1.0	1121.0	758.0	-1.0	1275.0	583.0	-1.0	794.0	445.0	-1.0	828.0	641.0	-1.0	981.0	505.0	-1.0	1108.0	794.0	-1.0	1401.0	580.0	-1.0	1236.0	569.0	-1.0	1024.0	530.0	-1.0	1056.0	1012.0	-1.0	1569.0	250.0	-1.0	606.0	201.0	-1.0	327.0	
518.607	909.0	-1.0	1337.0	466.0	-1.0	611.0	975.0	-1.0	1441.0	868.0	-1.0	1123.0	759.0	-1.0	1277.0	584.0	-1.0	795.0	445.0	-1.0	829.0	642.0	-1.0	981.0	506.0	-1.0	1108.0	795.0	-1.0	1402.0	581.0	-1.0	1239.0	572.0	-1.0	1028.0	532.0	-1.0	1060.0	1016.0	-1.0	1576.0	252.0	-1.0	610.0	202.0	-1.0	329.0	
519.106	912.0	-1.0	1339.0	467.0	-1.0	613.0	978.0	-1.0	1445.0	872.0	-1.0	1127.0	760.0	-1.0	1278.0	585.0	-1.0	797.0	446.0	-1.0	829.0	642.0	-1.0	981.0	507.0	-1.0	1109.0	796.0	-1.0	1403.0	581.0	-1.0	1241.0	574.0	-1.0	1033.0	533.0	-1.0	1065.0	1018.0	-1.0	1582.0	253.0	-1.0	613.0	203.0	-1.0	332.0	
519.605	915.0	-1.0	1345.0	468.0	-1.0	614.0	980.0	-1.0	1451.0	875.0	-1.0	1132.0	762.0	-1.0	1283.0	586.0	-1.0	801.0	447.0	-1.0	833.0	644.0	-1.0	983.0	508.0	-1.0	1114.0	800.0	-1.0	1409.0	583.0	-1.0	1247.0	577.0	-1.0	1041.0	535.0	-1.0	1070.0	1022.0	-1.0	1592.0	256.0	-1.0	617.0	205.0	-1.0	335.0	
520.104	916.0	-1.0	1348.0	468.0	-1.0	615.0	982.0	-1.0	1454.0	876.0	-1.0	1135.0	763.0	-1.0	1285.0	587.0	-1.0	803.0	448.0	-1.0	835.0	645.0	-1.0	985.0	509.0	-1.0	1117.0	802.0	-1.0	1413.0	584.0	-1.0	1252.0	579.0	-1.0	1046.0	536.0	-1.0	1077.0	1025.0	-1.0	1600.0	256.0	-1.0	621.0	208.0	-1.0	339.0	
520.603	916.0	-1.0	1346.0	467.0	-1.0	614.0	982.0	-1.0	1453.0	876.0	-1.0	1133.0	764.0	-1.0	1286.0	588.0	-1.0	804.0	449.0	-1.0	836.0	647.0	-1.0	987.0	510.0	-1.0	1119.0	803.0	-1.0	1416.0	584.0	-1.0	1253.0	579.0	-1.0	1048.0	537.0	-1.0	1079.0	1026.0	-1.0	1605.0	257.0	-1.0	623.0	208.0	-1.0	343.0	
521.102	915.0	-1.0	1343.0	467.0	-1.0	612.0	982.0	-1.0	1451.0	876.0	-1.0	1131.0	764.0	-1.0	1286.0	588.0	-1.0	803.0	449.0	-1.0	836.0	647.0	-1.0	989.0	510.0	-1.0	1118.0	804.0	-1.0	1418.0	585.0	-1.0	1253.0	579.0	-1.0	1046.0	537.0	-1.0	1080.0	1026.0	-1.0	1603.0	257.0	-1.0	622.0	208.0	-1.0	343.0	
521.601	916.0	-1.0	1348.0	467.0	-1.0	613.0	983.0	-1.0	1457.0	876.0	-1.0	1132.0	765.0	-1.0	1289.0	588.0	-1.0	804.0	451.0	-1.0	839.0	648.0	-1.0	991.0	511.0	-1.0	1120.0	805.0	-1.0	1419.0	585.0	-1.0	1253.0	579.0	-1.0	1044.0	537.0	-1.0	1079.0	1024.0	-1.0	1598.0	258.0	-1.0	621.0	208.0	-1.0	342.0	
522.100	917.0	-1.0	1351.0	467.0	-1.0	614.0	983.0	-1.0	1460.0	876.0	-1.0	1132.0	766.0	-1.0	1290.0	589.0	-1.0	805.0	451.0	-1.0	840.0	649.0	-1.0	993.0	511.0	-1.0	1122.0	806.0	-1.0	1423.0	586.0	-1.0	1257.0	578.0	-1.0	1044.0	536.0	-1.0	1079.0	1024.0	-1.0	1598.0	258.0	-1.0	623.0	209.0	-1.0	345.0	
522.599	917.0	-1.0	1352.0	467.0	-1.0	613.0	984.0	-1.0	1461.0	876.0	-1.0	1132.0	766.0	-1.0	1291.0	589.0	-1.0	804.0	451.0	-1.0	841.0	650.0	-1.0	996.0	512.0	-1.0	1124.0	807.0	-1.0	1428.0	586.0	-1.0	1258.0	578.0	-1.0	1043.0	537.0	-1.0	1079.0	1023.0	-1.0	1595.0	259.0	-1.0	625.0	210.0	-1.0	347.0	
523.099	916.0	-1.0	1349.0	466.0	-1.0	611.0	983.0	-1.0	1458.0	876.0	-1.0	1131.0	766.0	-1.0	1291.0	589.0	-1.0	805.0	452.0	-1.0	842.0	652.0	-1.0	998.0	512.0	-1.0	1126.0	809.0	-1.0	1433.0	587.0	-1.0	1258.0	577.0	-1.0	1041.0	537.0	-1.0	1077.0	1022.0	-1.0	1591.0	259.0	-1.0	625.0	210.0	-1.0	346.0	
523.598	918.0	-1.0	1355.0	468.0	-1.0	614.0	986.0	-1.0	1465.0	878.0	-1.0	1135.0	767.0	-1.0	1291.0	589.0	-1.0	806.0	453.0	-1.0	844.0	654.0	-1.0	1003.0	514.0	-1.0	1130.0	811.0	-1.0	1439.0	586.0	-1.0	1258.0	577.0	-1.0	1039.0	536.0	-1.0	1076.0	1021.0	-1.0	1590.0	259.0	-1.0	624.0	210.0	-1.0	345.0	
524.097	919.0	-1.0	1360.0	468.0	-1.0	616.0	987.0	-1.0	1469.0	879.0	-1.0	1139.0	768.0	-1.0	1294.0	590.0	-1.0	809.0	454.0	-1.0	847.0	657.0	-1.0	1007.0	516.0	-1.0	1136.0	815.0	-1.0	1447.0	586.0	-1.0	1263.0	578.0	-1.0	1042.0	538.0	-1.0	1081.0	1023.0	-1.0	1594.0	259.0	-1.0	627.0	212.0	-1.0	349.0	
524.596	919.0	-1.0	1360.0	469.0	-1.0	616.0	988.0	-1.0	1470.0	882.0	-1.0	1142.0	768.0	-1.0	1296.0	592.0	-1.0	811.0	455.0	-1.0	850.0	658.0	-1.0	1012.0	517.0	-1.0	1141.0	818.0	-1.0	1456.0	588.0	-1.0	1267.0	579.0	-1.0	1046.0	539.0	-1.0	1084.0	1026.0	-1.0	1600.0	260.0	-1.0	630.0	213.0	-1.0	351.0	
525.095	918.0	-1.0	1358.0	469.0	-1.0	616.0	987.0	-1.0	1469.0	883.0	-1.0	1143.0	768.0	-1.0	1297.0	593.0	-1.0	813.0	455.0	-1.0	852.0	661.0	-1.0	1017.0	518.0	-1.0	1147.0	822.0	-1.0	1465.0	588.0	-1.0	1269.0	581.0	-1.0	1049.0	540.0	-1.0	1088.0	1028.0	-1.0	1607.0	261.0	-1.0	633.0	213.0	-1.0	353.0	
525.594	921.0	-1.0	1364.0	470.0	-1.0	619.0	990.0	-1.0	1474.0	886.0	-1.0	1150.0	769.0	-1.0	1297.0	594.0	-1.0	816.0	455.0	-1.0	854.0	663.0	-1.0	1023.0	520.0	-1.0	1152.0	825.0	-1.0	1474.0	588.0	-1.0	1271.0	582.0	-1.0	1052.0	540.0	-1.0	1092.0	1031.0	-1.0	1615.0	262.0	-1.0	634.0	213.0	-1.0	354.0	
526.093	923.0	-1.0	1368.0	471.0	-1.0	620.0	992.0	-1.0	1479.0	889.0	-1.0	1155.0	769.0	-1.0	1301.0	595.0	-1.0	819.0	457.0	-1.0	858.0	666.0	-1.0	1028.0	522.0	-1.0	1159.0	828.0	-1.0	1484.0	590.0	-1.0	1277.0	584.0	-1.0	1061.0	543.0	-1.0	1099.0	1035.0	-1.0	1625.0	263.0	-1.0	637.0	215.0	-1.0	355.0	
526.592	923.0	-1.0	1370.0	472.0	-1.0	621.0	992.0	-1.0	1481.0	890.0	-1.0	1159.0	769.0	-1.0	1301.0	595.0	-1.0	821.0	457.0	-1.0	861.0	667.0	-1.0	1032.0	524.0	-1.0	1166.0	831.0	-1.0	1492.0	591.0	-1.0	1283.0	586.0	-1.0	1068.0	544.0	-1.0	1104.0	1038.0	-1.0	1637.0	264.0	-1.0	641.0	216.0	-1.0	359.0	
527.091	921.0	-1.0	1367.0	472.0	-1.0	621.0	991.0	-1.0	1479.0	891.0	-1.0	1160.0	769.0	-1.0	1301.0	596.0	-1.0	823.0	457.0	-1.0	862.0	668.0	-1.0	1036.0	524.0	-1.0	1169.0	834.0	-1.0	1498.0	592.0	-1.0	1287.0	587.0	-1.0	1072.0	544.0	-1.0	1110.0	1041.0	-1.0	1646.0	265.0	-1.0	641.0	215.0	-1.0	360.0	
527.590	920.0	-1.0	1363.0	471.0	-1.0	620.0	990.0	-1.0	1476.0	891.0	-1.0	1161.0	768.0	-1.0	1299.0	596.0	-1.0	824.0	457.0	-1.0	862.0	669.0	-1.0	1038.0	525.0	-1.0	1172.0	834.0	-1.0	1502.0	591.0	-1.0	1288.0	588.0	-1.0	1073.0	545.0	-1.0	1111.0	1042.0	-1.0	1650.0	264.0	-1.0	640.0	215.0	-1.0	360.0	
528.090	921.0	-1.0	1368.0	472.0	-1.0	621.0	991.0	-1.0	1481.0	892.0	-1.0	1164.0	768.0	-1.0	1302.0	597.0	-1.0	826.0	456.0	-1.0	864.0	669.0	-1.0	1042.0	526.0	-1.0	1174.0	835.0	-1.0	1506.0	593.0	-1.0	1292.0	589.0	-1.0	1074.0	544.0	-1.0	1110.0	1042.0	-1.0	1650.0	262.0	-1.0	638.0	214.0	-1.0	358.0	
528.589	921.0	-1.0	1371.0	472.0	-1.0	622.0	991.0	-1.0	1485.0	892.0	-1.0	1165.0	768.0	-1.0	1303.0	597.0	-1.0	828.0	457.0	-1.0	866.0	670.0	-1.0	1045.0	526.0	-1.0	1177.0	836.0	-1.0	1509.0	593.0	-1.0	1293.0	588.0	-1.0	1074.0	544.0	-1.0	1111.0	1042.0	-1.0	1651.0	263.0	-1.0	640.0	214.0	-1.0	359.0	
529.088	920.0	-1.0	1370.0	470.0	-1.0	621.0	991.0	-1.0	1484.0	891.0	-1.0	1163.0	768.0	-1.0	1303.0	596.0	-1.0	827.0	456.0	-1.0	866.0	670.0	-1.0	1047.0	525.0	-1.0	1176.0	835.0	-1.0	1508.0	592.0	-1.0	1292.0	587.0	-1.0	1072.0	543.0	-1.0	1109.0	1039.0	-1.0	1646.0	263.0	-1.0	639.0	215.0	-1.0	359.0	
529.587	918.0	-1.0	1365.0	469.0	-1.0	619.0	989.0	-1.0	1480.0	890.0	-1.0	1159.0	767.0	-1.0	1300.0	595.0	-1.0	825.0	457.0	-1.0	865.0	670.0	-1.0	1047.0	524.0	-1.0	1175.0	835.0	-1.0	1507.0	592.0	-1.0	1288.0	584.0	-1.0	1064.0	543.0	-1.0	1106.0	1037.0	-1.0	1639.0	262.0	-1.0	638.0	214.0	-1.0	358.0	
530.086	919.0	-1.0	1369.0	470.0	-1.0	620.0	990.0	-1.0	1484.0	890.0	-1.0	1159.0	767.0	-1.0	1301.0	595.0	-1.0	824.0	456.0	-1.0	867.0	670.0	-1.0	1048.0	523.0	-1.0	1172.0	834.0	-1.0	1504.0	591.0	-1.0	1284.0	584.0	-1.0	1059.0	542.0	-1.0	1102.0	1034.0	-1.0	1630.0	261.0	-1.0	635.0	212.0	-1.0	355.0	
530.585	918.0	-1.0	1369.0	470.0	-1.0	620.0	991.0	-1.0	1486.0	889.0	-1.0	1156.0	767.0	-1.0	1301.0	595.0	-1.0	823.0	456.0	-1.0	866.0	669.0	-1.0	1046.0	523.0	-1.0	1171.0	832.0	-1.0	1501.0	591.0	-1.0	1284.0	583.0	-1.0	1057.0	541.0	-1.0	1101.0	1033.0	-1.0	1627.0	261.0	-1.0	636.0	212.0	-1.0	356.0	
531.084	917.0	-1.0	1367.0	469.0	-1.0	619.0	990.0	-1.0	1484.0	887.0	-1.0	1153.0	766.0	-1.0	1299.0	593.0	-1.0	820.0	455.0	-1.0	864.0	667.0	-1.0	1042.0	521.0	-1.0	1168.0	830.0	-1.0	1495.0	590.0	-1.0	1281.0	582.0	-1.0	1055.0	540.0	-1.0	1099.0	1031.0	-1.0	1624.0	260.0	-1.0	635.0	212.0	-1.0	356.0	
531.583	915.0	-1.0	1361.0	468.0	-1.0	616.0	989.0	-1.0	1480.0	886.0	-1.0	1149.0	765.0	-1.0	1295.0	592.0	-1.0	816.0	454.0	-1.0	861.0	666.0	-1.0	1038.0	520.0	-1.0	1164.0	827.0	-1.0	1490.0	589.0	-1.0	1279.0	582.0	-1.0	1053.0	540.0	-1.0	1098.0	1030.0	-1.0	1620.0	260.0	-1.0	633.0	212.0	-1.0	354.0	
532.082	917.0	-1.0	1361.0	469.0	-1.0	616.0	990.0	-1.0	1481.0	888.0	-1.0	1150.0	764.0	-1.0	1292.0	592.0	-1.0	814.0	454.0	-1.0	860.0	664.0	-1.0	1035.0	519.0	-1.0	1163.0	826.0	-1.0	1486.0	589.0	-1.0	1276.0	580.0	-1.0	1051.0	539.0	-1.0	1095.0	1029.0	-1.0	1618.0	258.0	-1.0	630.0	211.0	-1.0	352.0	
532.581	918.0	-1.0	1365.0	469.0	-1.0	617.0	991.0	-1.0	1485.0	889.0	-1.0	1153.0	764.0	-1.0	1293.0	592.0	-1.0	815.0	453.0	-1.0	860.0	664.0	-1.0	1034.0	520.0	-1.0	1162.0	827.0	-1.0	1484.0	590.0	-1.0	1277.0	582.0	-1.0	1052.0	539.0	-1.0	1093.0	1029.0	-1.0	1617.0	258.0	-1.0	626.0	209.0	-1.0	350.0	
533.080	918.0	-1.0	1365.0	469.0	-1.0	617.0	991.0	-1.0	1485.0	889.0	-1.0	1155.0	764.0	-1.0	1293.0	592.0	-1.0	814.0	453.0	-1.0	861.0	663.0	-1.0	1033.0	520.0	-1.0	1164.0	826.0	-1.0	1484.0	590.0	-1.0	1280.0	583.0	-1.0	1055.0	539.0	-1.0	1095.0	1030.0	-1.0	1620.0	258.0	-1.0	627.0	210.0	-1.0	350.0	
533.579	916.0	-1.0	1365.0	468.0	-1.0	617.0	990.0	-1.0	1485.0	889.0	-1.0	1155.0	763.0	-1.0	1292.0	592.0	-1.0	814.0	451.0	-1.0	860.0	663.0	-1.0	1033.0	520.0	-1.0	1164.0	826.0	-1.0	1483.0	589.0	-1.0	1280.0	583.0	-1.0	1056.0	539.0	-1.0	1096.0	1030.0	-1.0	1621.0	257.0	-1.0	626.0	209.0	-1.0	351.0	
534.079	915.0	-1.0	1360.0	467.0	-1.0	615.0	989.0	-1.0	1481.0	888.0	-1.0	1153.0	762.0	-1.0	1289.0	591.0	-1.0	812.0	451.0	-1.0	858.0	662.0	-1.0	1030.0	519.0	-1.0	1162.0	825.0	-1.0	1480.0	589.0	-1.0	1280.0	582.0	-1.0	1055.0	538.0	-1.0	1093.0	1028.0	-1.0	1617.0	257.0	-1.0	624.0	209.0	-1.0	349.0	
534.578	912.0	-1.0	1353.0	465.0	-1.0	612.0	986.0	-1.0	1476.0	886.0	-1.0	1150.0	761.0	-1.0	1286.0	590.0	-1.0	810.0	450.0	-1.0	855.0	661.0	-1.0	1028.0	518.0	-1.0	1160.0	824.0	-1.0	1476.0	588.0	-1.0	1276.0	580.0	-1.0	1050.0	537.0	-1.0	1088.0	1026.0	-1.0	1611.0	256.0	-1.0	620.0	207.0	-1.0	345.0	
535.078	913.0	-1.0	1356.0	466.0	-1.0	613.0	987.0	-1.0	1478.0	886.0	-1.0	1150.0	761.0	-1.0	1286.0	589.0	-1.0	808.0	449.0	-1.0	855.0	660.0	-1.0	1026.0	517.0	-1.0	1156.0	822.0	-1.0	1470.0	588.0	-1.0	1273.0	579.0	-1.0	1044.0	535.0	-1.0	1083.0	1023.0	-1.0	1602.0	254.0	-1.0	616.0	205.0	-1.0	341.0	
535.578	913.0	-1.0	1357.0	465.0	-1.0	613.0	987.0	-1.0	1479.0	885.0	-1.0	1149.0	760.0	-1.0	1285.0	588.0	-1.0	806.0	449.0	-1.0	854.0	659.0	-1.0	1024.0	517.0	-1.0	1153.0	820.0	-1.0	1466.0	587.0	-1.0	1273.0	578.0	-1.0	1041.0	535.0	-1.0	1082.0	1021.0	-1.0	1598.0	254.0	-1.0	616.0	205.0	-1.0	340.0	
536.077	912.0	-1.0	1355.0	465.0	-1.0	612.0	986.0	-1.0	1478.0	884.0	-1.0	1147.0	760.0	-1.0	1283.0	587.0	-1.0	803.0	448.0	-1.0	851.0	658.0	-1.0	1022.0	514.0	-1.0	1150.0	819.0	-1.0	1460.0	586.0	-1.0	1271.0	576.0	-1.0	1038.0	535.0	-1.0	1081.0	1019.0	-1.0	1594.0	253.0	-1.0	616.0	205.0	-1.0	340.0	
536.577	911.0	-1.0	1351.0	464.0	-1.0	611.0	985.0	-1.0	1475.0	882.0	-1.0	1144.0	759.0	-1.0	1281.0	586.0	-1.0	802.0	447.0	-1.0	849.0	658.0	-1.0	1020.0	513.0	-1.0	1145.0	817.0	-1.0	1455.0	585.0	-1.0	1269.0	575.0	-1.0	1035.0	534.0	-1.0	1079.0	1018.0	-1.0	1589.0	253.0	-1.0	615.0	204.0	-1.0	338.0	
537.077	910.0	-1.0	1346.0	463.0	-1.0	609.0	984.0	-1.0	1471.0	883.0	-1.0	1143.0	758.0	-1.0	1278.0	585.0	-1.0	800.0	446.0	-1.0	846.0	658.0	-1.0	1017.0	512.0	-1.0	1141.0	815.0	-1.0	1449.0	584.0	-1.0	1265.0	574.0	-1.0	1032.0	532.0	-1.0	1078.0	1016.0	-1.0	1586.0	252.0	-1.0	614.0	203.0	-1.0	337.0	
537.576	911.0	-1.0	1351.0	464.0	-1.0	611.0	985.0	-1.0	1476.0	883.0	-1.0	1146.0	759.0	-1.0	1280.0	584.0	-1.0	799.0	446.0	-1.0	847.0	657.0	-1.0	1017.0	511.0	-1.0	1137.0	813.0	-1.0	1442.0	584.0	-1.0	1262.0	573.0	-1.0	1028.0	533.0	-1.0	1078.0	1015.0	-1.0	1583.0	252.0	-1.0	611.0	202.0	-1.0	334.0	
538.075	912.0	-1.0	1354.0	464.0	-1.0	611.0	985.0	-1.0	1478.0	883.0	-1.0	1147.0	759.0	-1.0	1281.0	584.0	-1.0	798.0	445.0	-1.0	846.0	656.0	-1.0	1016.0	510.0	-1.0	1135.0	810.0	-1.0	1439.0	583.0	-1.0	1263.0	573.0	-1.0	1029.0	533.0	-1.0	1080.0	1015.0	-1.0	1585.0	253.0	-1.0	613.0	203.0	-1.0	334.0	
538.574	911.0	-1.0	1355.0	463.0	-1.0	612.0	985.0	-1.0	1480.0	882.0	-1.0	1147.0	758.0	-1.0	1281.0	583.0	-1.0	796.0	446.0	-1.0	846.0	656.0	-1.0	1014.0	508.0	-1.0	1135.0	809.0	-1.0	1437.0	583.0	-1.0	1263.0	573.0	-1.0	1032.0	533.0	-1.0	1083.0	1015.0	-1.0	1589.0	253.0	-1.0	615.0	203.0	-1.0	335.0	
539.073	910.0	-1.0	1355.0	463.0	-1.0	613.0	984.0	-1.0	1480.0	881.0	-1.0	1148.0	759.0	-1.0	1283.0	583.0	-1.0	796.0	445.0	-1.0	848.0	656.0	-1.0	1016.0	508.0	-1.0	1137.0	810.0	-1.0	1441.0	582.0	-1.0	1266.0	574.0	-1.0	1036.0	533.0	-1.0	1086.0	1018.0	-1.0	1595.0	253.0	-1.0	617.0	203.0	-1.0	338.0	
539.572	914.0	-1.0	1358.0	465.0	-1.0	615.0	986.0	-1.0	1484.0	884.0	-1.0	1152.0	759.0	-1.0	1285.0	584.0	-1.0	797.0	447.0	-1.0	852.0	658.0	-1.0	1021.0	510.0	-1.0	1141.0	812.0	-1.0	1448.0	582.0	-1.0	1266.0	574.0	-1.0	1038.0	534.0	-1.0	1089.0	1020.0	-1.0	1604.0	252.0	-1.0	618.0	203.0	-1.0	339.0	
540.071	918.0	-1.0	1372.0	468.0	-1.0	621.0	990.0	-1.0	1495.0	888.0	-1.0	1161.0	761.0	-1.0	1292.0	586.0	-1.0	802.0	449.0	-1.0	860.0	661.0	-1.0	1030.0	512.0	-1.0	1148.0	817.0	-1.0	1459.0	585.0	-1.0	1271.0	578.0	-1.0	1044.0	536.0	-1.0	1094.0	1025.0	-1.0	1615.0	254.0	-1.0	619.0	204.0	-1.0	340.0	
540.570	921.0	-1.0	1386.0	470.0	-1.0	627.0	992.0	-1.0	1506.0	892.0	-1.0	1170.0	762.0	-1.0	1300.0	589.0	-1.0	808.0	450.0	-1.0	867.0	665.0	-1.0	1038.0	515.0	-1.0	1158.0	821.0	-1.0	1472.0	586.0	-1.0	1279.0	581.0	-1.0	1056.0	539.0	-1.0	1105.0	1033.0	-1.0	1633.0	257.0	-1.0	627.0	208.0	-1.0	347.0	
541.069	923.0	-1.0	1398.0	473.0	-1.0	633.0	995.0	-1.0	1516.0	896.0	-1.0	1179.0	764.0	-1.0	1307.0	591.0	-1.0	814.0	452.0	-1.0	874.0	667.0	-1.0	1045.0	516.0	-1.0	1166.0	825.0	-1.0	1483.0	587.0	-1.0	1287.0	585.0	-1.0	1067.0	542.0	-1.0	1116.0	1039.0	-1.0	1651.0	258.0	-1.0	635.0	210.0	-1.0	354.0	
541.569	921.0	-1.0	1403.0	472.0	-1.0	636.0	992.0	-1.0	1520.0	895.0	-1.0	1184.0	765.0	-1.0	1312.0	593.0	-1.0	819.0	454.0	-1.0	879.0	670.0	-1.0	1052.0	518.0	-1.0	1174.0	827.0	-1.0	1494.0	589.0	-1.0	1294.0	587.0	-1.0	1076.0	543.0	-1.0	1125.0	1044.0	-1.0	1665.0	260.0	-1.0	642.0	212.0	-1.0	358.0	
542.068	922.0	-1.0	1401.0	473.0	-1.0	636.0	993.0	-1.0	1519.0	897.0	-1.0	1186.0	765.0	-1.0	1314.0	594.0	-1.0	822.0	455.0	-1.0	882.0	671.0	-1.0	1056.0	520.0	-1.0	1179.0	830.0	-1.0	1501.0	589.0	-1.0	1297.0	589.0	-1.0	1082.0	546.0	-1.0	1132.0	1048.0	-1.0	1679.0	260.0	-1.0	647.0	213.0	-1.0	363.0	
542.568	926.0	-1.0	1411.0	475.0	-1.0	640.0	996.0	-1.0	1528.0	900.0	-1.0	1193.0	766.0	-1.0	1316.0	595.0	-1.0	824.0	455.0	-1.0	884.0	672.0	-1.0	1060.0	520.0	-1.0	1182.0	830.0	-1.0	1504.0	588.0	-1.0	1297.0	588.0	-1.0	1083.0	546.0	-1.0	1136.0	1051.0	-1.0	1686.0	260.0	-1.0	648.0	213.0	-1.0	364.0	
543.067	927.0	-1.0	1418.0	476.0	-1.0	643.0	998.0	-1.0	1533.0	900.0	-1.0	1195.0	767.0	-1.0	1320.0	594.0	-1.0	825.0	456.0	-1.0	887.0	673.0	-1.0	1062.0	520.0	-1.0	1182.0	831.0	-1.0	1504.0	588.0	-1.0	1297.0	589.0	-1.0	1084.0	546.0	-1.0	1136.0	1051.0	-1.0	1688.0	260.0	-1.0	645.0	214.0	-1.0	363.0	
543.566	926.0	-1.0	1417.0	476.0	-1.0	642.0	996.0	-1.0	1533.0	898.0	-1.0	1192.0	766.0	-1.0	1319.0	593.0	-1.0	824.0	455.0	-1.0	886.0	670.0	-1.0	1060.0	519.0	-1.0	1180.0	828.0	-1.0	1500.0	588.0	-1.0	1296.0	588.0	-1.0	1083.0	546.0	-1.0	1137.0	1052.0	-1.0	1690.0	260.0	-1.0	647.0	213.0	-1.0	365.0	
544.065	925.0	-1.0	1413.0	475.0	-1.0	639.0	995.0	-1.0	1530.0	895.0	-1.0	1184.0	765.0	-1.0	1316.0	592.0	-1.0	820.0	454.0	-1.0	882.0	668.0	-1.0	1054.0	516.0	-1.0	1173.0	824.0	-1.0	1491.0	586.0	-1.0	1291.0	586.0	-1.0	1077.0	545.0	-1.0	1133.0	1050.0	-1.0	1686.0	259.0	-1.0	645.0	214.0	-1.0	366.0	
544.564	922.0	-1.0	1405.0	473.0	-1.0	635.0	992.0	-1.0	1522.0	891.0	-1.0	1175.0	763.0	-1.0	1310.0	590.0	-1.0	814.0	451.0	-1.0	876.0	665.0	-1.0	1046.0	514.0	-1.0	1163.0	819.0	-1.0	1476.0	584.0	-1.0	1284.0	583.0	-1.0	1070.0	544.0	-1.0	1127.0	1047.0	-1.0	1676.0	258.0	-1.0	641.0	213.0	-1.0	363.0	
545.063	920.0	-1.0	1394.0	471.0	-1.0	630.0	990.0	-1.0	1512.0	887.0	-1.0	1165.0	761.0	-1.0	1302.0	587.0	-1.0	808.0	449.0	-1.0	869.0	661.0	-1.0	1036.0	510.0	-1.0	1151.0	814.0	-1.0	1462.0	582.0	-1.0	1277.0	581.0	-1.0	1061.0	542.0	-1.0	1120.0	1043.0	-1.0	1666.0	257.0	-1.0	636.0	211.0	-1.0	361.0	
545.563	919.0	-1.0	1393.0	470.0	-1.0	629.0	989.0	-1.0	1510.0	885.0	-1.0	1161.0	759.0	-1.0	1297.0	586.0	-1.0	803.0	447.0	-1.0	864.0	658.0	-1.0	1027.0	507.0	-1.0	1139.0	808.0	-1.0	1447.0	581.0	-1.0	1269.0	578.0	-1.0	1053.0	540.0	-1.0	1113.0	1040.0	-1.0	1657.0	255.0	-1.0	631.0	210.0	-1.0	356.0	
546.062	918.0	-1.0	1391.0	470.0	-1.0	627.0	987.0	-1.0	1508.0	883.0	-1.0	1157.0	757.0	-1.0	1292.0	584.0	-1.0	799.0	446.0	-1.0	858.0	653.0	-1.0	1018.0	504.0	-1.0	1131.0	804.0	-1.0	1436.0	580.0	-1.0	1266.0	579.0	-1.0	1051.0	539.0	-1.0	1111.0	1040.0	-1.0	1654.0	254.0	-1.0	631.0	210.0	-1.0	355.0	
546.561	916.0	-1.0	1384.0	469.0	-1.0	624.0	985.0	-1.0	1501.0	882.0	-1.0	1152.0	755.0	-1.0	1286.0	582.0	-1.0	795.0	443.0	-1.0	852.0	651.0	-1.0	1012.0	502.0	-1.0	1124.0	801.0	-1.0	1427.0	580.0	-1.0	1264.0	577.0	-1.0	1051.0	539.0	-1.0	1110.0	1040.0	-1.0	1655.0	254.0	-1.0	630.0	210.0	-1.0	356.0	
547.060	913.0	-1.0	1375.0	467.0	-1.0	621.0	982.0	-1.0	1492.0	878.0	-1.0	1146.0	753.0	-1.0	1280.0	581.0	-1.0	792.0	441.0	-1.0	847.0	648.0	-1.0	1006.0	499.0	-1.0	1117.0	798.0	-1.0	1421.0	579.0	-1.0	1262.0	578.0	-1.0	1050.0	538.0	-1.0	1110.0	1041.0	-1.0	1656.0	254.0	-1.0	630.0	210.0	-1.0	355.0	
547.559	913.0	-1.0	1368.0	467.0	-1.0	619.0	982.0	-1.0	1487.0	879.0	-1.0	1144.0	752.0	-1.0	1274.0	580.0	-1.0	790.0	440.0	-1.0	841.0	647.0	-1.0	1003.0	499.0	-1.0	1114.0	797.0	-1.0	1419.0	578.0	-1.0	1258.0	577.0	-1.0	1051.0	539.0	-1.0	1109.0	1042.0	-1.0	1660.0	253.0	-1.0	627.0	209.0	-1.0	353.0	
548.059	912.0	-1.0	1368.0	467.0	-1.0	619.0	981.0	-1.0	1485.0	877.0	-1.0	1145.0	751.0	-1.0	1272.0	580.0	-1.0	790.0	439.0	-1.0	841.0	647.0	-1.0	1002.0	499.0	-1.0	1115.0	798.0	-1.0	1421.0	578.0	-1.0	1260.0	578.0	-1.0	1055.0	539.0	-1.0	1112.0	1043.0	-1.0	1667.0	254.0	-1.0	628.0	209.0	-1.0	353.0	
548.559	911.0	-1.0	1365.0	467.0	-1.0	618.0	979.0	-1.0	1482.0	877.0	-1.0	1145.0	750.0	-1.0	1271.0	580.0	-1.0	791.0	439.0	-1.0	840.0	646.0	-1.0	1003.0	500.0	-1.0	1118.0	800.0	-1.0	1426.0	577.0	-1.0	1260.0	578.0	-1.0	1058.0	541.0	-1.0	1116.0	1045.0	-1.0	1673.0	254.0	-1.0	629.0	210.0	-1.0	354.0	
549.058	909.0	-1.0	1362.0	465.0	-1.0	618.0	977.0	-1.0	1477.0	876.0	-1.0	1143.0	749.0	-1.0	1268.0	580.0	-1.0	792.0	438.0	-1.0	839.0	647.0	-1.0	1004.0	500.0	-1.0	1120.0	801.0	-1.0	1430.0	577.0	-1.0	1258.0	578.0	-1.0	1056.0	542.0	-1.0	1119.0	1046.0	-1.0	1676.0	254.0	-1.0	628.0	209.0	-1.0	354.0	
549.557	907.0	-1.0	1357.0	465.0	-1.0	616.0	975.0	-1.0	1472.0	874.0	-1.0	1141.0	748.0	-1.0	1265.0	580.0	-1.0	792.0	438.0	-1.0	838.0	647.0	-1.0	1005.0	502.0	-1.0	1123.0	802.0	-1.0	1433.0	576.0	-1.0	1254.0	576.0	-1.0	1054.0	541.0	-1.0	1118.0	1043.0	-1.0	1672.0	252.0	-1.0	626.0	209.0	-1.0	352.0	
550.056	908.0	-1.0	1362.0	465.0	-1.0	618.0	975.0	-1.0	1475.0	873.0	-1.0	1142.0	749.0	-1.0	1263.0	580.0	-1.0	792.0	439.0	-1.0	838.0	647.0	-1.0	1005.0	504.0	-1.0	1126.0	803.0	-1.0	1433.0	574.0	-1.0	1248.0	574.0	-1.0	1047.0	540.0	-1.0	1114.0	1040.0	-1.0	1663.0	251.0	-1.0	622.0	206.0	-1.0	349.0	
550.555	908.0	-1.0	1364.0	465.0	-1.0	619.0	976.0	-1.0	1476.0	872.0	-1.0	1140.0	748.0	-1.0	1263.0	579.0	-1.0	791.0	439.0	-1.0	839.0	646.0	-1.0	1004.0	504.0	-1.0	1129.0	804.0	-1.0	1437.0	574.0	-1.0	1247.0	573.0	-1.0	1045.0	539.0	-1.0	1111.0	1037.0	-1.0	1656.0	250.0	-1.0	621.0	206.0	-1.0	348.0	
551.054	907.0	-1.0	1361.0	465.0	-1.0	618.0	975.0	-1.0	1474.0	871.0	-1.0	1136.0	748.0	-1.0	1262.0	579.0	-1.0	790.0	439.0	-1.0	838.0	646.0	-1.0	1002.0	505.0	-1.0	1130.0	804.0	-1.0	1436.0	574.0	-1.0	1247.0	573.0	-1.0	1044.0	537.0	-1.0	1109.0	1035.0	-1.0	1652.0	250.0	-1.0	621.0	206.0	-1.0	347.0	
551.553	906.0	-1.0	1356.0	464.0	-1.0	616.0	974.0	-1.0	1469.0	868.0	-1.0	1131.0	747.0	-1.0	1262.0	578.0	-1.0	789.0	439.0	-1.0	839.0	646.0	-1.0	1001.0	505.0	-1.0	1130.0	804.0	-1.0	1436.0	574.0	-1.0	1246.0	573.0	-1.0	1043.0	537.0	-1.0	1108.0	1034.0	-1.0	1651.0	250.0	-1.0	623.0	206.0	-1.0	347.0	
552.052	907.0	-1.0	1358.0	465.0	-1.0	617.0	975.0	-1.0	1471.0	869.0	-1.0	1133.0	748.0	-1.0	1262.0	579.0	-1.0	788.0	439.0	-1.0	840.0	647.0	-1.0	1002.0	505.0	-1.0	1130.0	805.0	-1.0	1437.0	574.0	-1.0	1247.0	572.0	-1.0	1044.0	537.0	-1.0	1109.0	1035.0	-1.0	1654.0	250.0	-1.0	624.0	206.0	-1.0	347.0	
552.551	909.0	-1.0	1361.0	466.0	-1.0	619.0	976.0	-1.0	1475.0	871.0	-1.0	1135.0	749.0	-1.0	1267.0	579.0	-1.0	791.0	440.0	-1.0	842.0	648.0	-1.0	1006.0	506.0	-1.0	1133.0	807.0	-1.0	1443.0	575.0	-1.0	1251.0	574.0	-1.0	1050.0	539.0	-1.0	1116.0	1037.0	-1.0	1664.0	252.0	-1.0	629.0	207.0	-1.0	350.0	
553.050	908.0	-1.0	1361.0	466.0	-1.0	619.0	976.0	-1.0	1475.0	871.0	-1.0	1137.0	750.0	-1.0	1272.0	580.0	-1.0	794.0	441.0	-1.0	844.0	650.0	-1.0	1009.0	508.0	-1.0	1135.0	809.0	-1.0	1450.0	575.0	-1.0	1256.0	576.0	-1.0	1057.0	540.0	-1.0	1121.0	1041.0	-1.0	1674.0	253.0	-1.0	634.0	207.0	-1.0	353.0	
553.549	907.0	-1.0	1357.0	465.0	-1.0	619.0	975.0	-1.0	1471.0	872.0	-1.0	1138.0	751.0	-1.0	1276.0	582.0	-1.0	797.0	442.0	-1.0	846.0	652.0	-1.0	1015.0	508.0	-1.0	1138.0	811.0	-1.0	1456.0	577.0	-1.0	1260.0	577.0	-1.0	1061.0	541.0	-1.0	1126.0	1043.0	-1.0	1682.0	253.0	-1.0	637.0	208.0	-1.0	355.0	
554.048	908.0	-1.0	1366.0	466.0	-1.0	622.0	976.0	-1.0	1479.0	874.0	-1.0	1145.0	753.0	-1.0	1284.0	583.0	-1.0	803.0	443.0	-1.0	851.0	655.0	-1.0	1021.0	509.0	-1.0	1143.0	814.0	-1.0	1462.0	578.0	-1.0	1263.0	578.0	-1.0	1064.0	541.0	-1.0	1128.0	1044.0	-1.0	1684.0	253.0	-1.0	636.0	208.0	-1.0	354.0	
554.547	909.0	-1.0	1371.0	467.0	-1.0	623.0	977.0	-1.0	1483.0	875.0	-1.0	1149.0	754.0	-1.0	1290.0	584.0	-1.0	806.0	444.0	-1.0	854.0	656.0	-1.0	1026.0	510.0	-1.0	1146.0	815.0	-1.0	1469.0	578.0	-1.0	1266.0	579.0	-1.0	1064.0	541.0	-1.0	1130.0	1043.0	-1.0	1685.0	254.0	-1.0	637.0	208.0	-1.0	355.0	
555.046	909.0	-1.0	1371.0	466.0	-1.0	624.0	977.0	-1.0	1484.0	875.0	-1.0	1149.0	755.0	-1.0	1293.0	584.0	-1.0	807.0	445.0	-1.0	856.0	657.0	-1.0	1029.0	511.0	-1.0	1150.0	816.0	-1.0	1472.0	579.0	-1.0	1267.0	578.0	-1.0	1063.0	540.0	-1.0	1129.0	1041.0	-1.0	1680.0	253.0	-1.0	636.0	208.0	-1.0	356.0	
555.545	911.0	-1.0	1371.0	467.0	-1.0	623.0	978.0	-1.0	1484.0	876.0	-1.0	1149.0	755.0	-1.0	1294.0	585.0	-1.0	808.0	445.0	-1.0	857.0	657.0	-1.0	1030.0	511.0	-1.0	1152.0	817.0	-1.0	1473.0	578.0	-1.0	1265.0	576.0	-1.0	1059.0	539.0	-1.0	1125.0	1038.0	-1.0	1673.0	252.0	-1.0	634.0	207.0	-1.0	354.0	
556.045	913.0	-1.0	1378.0	468.0	-1.0	625.0	980.0	-1.0	1490.0	878.0	-1.0	1151.0	756.0	-1.0	1297.0	586.0	-1.0	810.0	446.0	-1.0	859.0	657.0	-1.0	1030.0	513.0	-1.0	1155.0	817.0	-1.0	1474.0	579.0	-1.0	1268.0	578.0	-1.0	1060.0	539.0	-1.0	1121.0	1035.0	-1.0	1665.0	252.0	-1.0	631.0	207.0	-1.0	352.0	
556.544	911.0	-1.0	1383.0	467.0	-1.0	627.0	978.0	-1.0	1493.0	875.0	-1.0	1150.0	757.0	-1.0	1300.0	587.0	-1.0	812.0	446.0	-1.0	861.0	656.0	-1.0	1029.0	514.0	-1.0	1160.0	817.0	-1.0	1476.0	579.0	-1.0	1268.0	577.0	-1.0	1061.0	538.0	-1.0	1121.0	1034.0	-1.0	1663.0	253.0	-1.0	634.0	208.0	-1.0	355.0	
557.043	909.0	-1.0	1383.0	465.0	-1.0	626.0	975.0	-1.0	1493.0	871.0	-1.0	1149.0	757.0	-1.0	1301.0	587.0	-1.0	813.0	447.0	-1.0	863.0	654.0	-1.0	1027.0	515.0	-1.0	1162.0	817.0	-1.0	1476.0	578.0	-1.0	1269.0	578.0	-1.0	1061.0	539.0	-1.0	1122.0	1033.0	-1.0	1662.0	253.0	-1.0	636.0	208.0	-1.0	356.0	
557.542	906.0	-1.0	1377.0	464.0	-1.0	625.0	972.0	-1.0	1488.0	870.0	-1.0	1147.0	757.0	-1.0	1300.0	587.0	-1.0	812.0	446.0	-1.0	862.0	655.0	-1.0	1025.0	515.0	-1.0	1163.0	817.0	-1.0	1475.0	579.0	-1.0	1269.0	577.0	-1.0	1062.0	538.0	-1.0	1123.0	1033.0	-1.0	1664.0	253.0	-1.0	638.0	209.0	-1.0	358.0	
558.041	908.0	-1.0	1380.0	464.0	-1.0	625.0	974.0	-1.0	1490.0	872.0	-1.0	1149.0	757.0	-1.0	1301.0	587.0	-1.0	814.0	446.0	-1.0	862.0	655.0	-1.0	1024.0	515.0	-1.0	1163.0	817.0	-1.0	1474.0	579.0	-1.0	1269.0	578.0	-1.0	1061.0	538.0	-1.0	1125.0	1034.0	-1.0	1667.0	254.0	-1.0	639.0	208.0	-1.0	357.0	
558.540	909.0	-1.0	1379.0	464.0	-1.0	625.0	975.0	-1.0	1489.0	873.0	-1.0	1150.0	757.0	-1.0	1301.0	588.0	-1.0	814.0	446.0	-1.0	862.0	654.0	-1.0	1024.0	515.0	-1.0	1163.0	817.0	-1.0	1473.0	579.0	-1.0	1271.0	577.0	-1.0	1064.0	539.0	-1.0	1129.0	1036.0	-1.0	1674.0	255.0	-1.0	642.0	210.0	-1.0	360.0	
559.040	908.0	-1.0	1374.0	464.0	-1.0	622.0	974.0	-1.0	1484.0	873.0	-1.0	1149.0	757.0	-1.0	1299.0	587.0	-1.0	813.0	445.0	-1.0	859.0	654.0	-1.0	1023.0	514.0	-1.0	1161.0	815.0	-1.0	1473.0	579.0	-1.0	1272.0	577.0	-1.0	1065.0	540.0	-1.0	1131.0	1036.0	-1.0	1677.0	255.0	-1.0	643.0	209.0	-1.0	360.0	
559.539	906.0	-1.0	1366.0	461.0	-1.0	618.0	972.0	-1.0	1475.0	872.0	-1.0	1146.0	756.0	-1.0	1295.0	586.0	-1.0	812.0	444.0	-1.0	854.0	652.0	-1.0	1021.0	513.0	-1.0	1156.0	814.0	-1.0	1469.0	578.0	-1.0	1269.0	576.0	-1.0	1062.0	540.0	-1.0	1130.0	1034.0	-1.0	1674.0	254.0	-1.0	641.0	209.0	-1.0	358.0	
560.039	907.0	-1.0	1367.0	462.0	-1.0	618.0	973.0	-1.0	1476.0	871.0	-1.0	1146.0	755.0	-1.0	1295.0	586.0	-1.0	812.0	443.0	-1.0	853.0	652.0	-1.0	1019.0	512.0	-1.0	1153.0	812.0	-1.0	1465.0	578.0	-1.0	1267.0	574.0	-1.0	1058.0	538.0	-1.0	1126.0	1030.0	-1.0	1666.0	253.0	-1.0	635.0	207.0	-1.0	353.0	
560.538	904.0	-1.0	1365.0	460.0	-1.0	616.0	970.0	-1.0	1474.0	868.0	-1.0	1143.0	754.0	-1.0	1293.0	585.0	-1.0	810.0	443.0	-1.0	851.0	651.0	-1.0	1018.0	511.0	-1.0	1150.0	810.0	-1.0	1462.0	577.0	-1.0	1265.0	572.0	-1.0	1054.0	536.0	-1.0	1122.0	1027.0	-1.0	1657.0	252.0	-1.0	632.0	206.0	-1.0	352.0	
561.037	901.0	-1.0	1361.0	458.0	-1.0	613.0	967.0	-1.0	1469.0	863.0	-1.0	1137.0	754.0	-1.0	1290.0	584.0	-1.0	808.0	443.0	-1.0	848.0	650.0	-1.0	1015.0	510.0	-1.0	1147.0	809.0	-1.0	1460.0	577.0	-1.0	1262.0	570.0	-1.0	1049.0	535.0	-1.0	1114.0	1022.0	-1.0	1643.0	250.0	-1.0	628.0	204.0	-1.0	349.0	
561.536	902.0	-1.0	1367.0	458.0	-1.0	615.0	968.0	-1.0	1475.0	862.0	-1.0	1137.0	754.0	-1.0	1289.0	584.0	-1.0	806.0	442.0	-1.0	848.0	650.0	-1.0	1014.0	510.0	-1.0	1144.0	808.0	-1.0	1456.0	576.0	-1.0	1256.0	568.0	-1.0	1041.0	533.0	-1.0	1106.0	1017.0	-1.0	1627.0	249.0	-1.0	623.0	204.0	-1.0	345.0	
562.035	904.0	-1.0	1370.0	459.0	-1.0	616.0	971.0	-1.0	1477.0	863.0	-1.0	1136.0	754.0	-1.0	1289.0	583.0	-1.0	806.0	443.0	-1.0	849.0	650.0	-1.0	1014.0	511.0	-1.0	1145.0	809.0	-1.0	1459.0	576.0	-1.0	1255.0	568.0	-1.0	1037.0	532.0	-1.0	1103.0	1015.0	-1.0	1618.0	249.0	-1.0	624.0	204.0	-1.0	345.0	
562.535	905.0	-1.0	1368.0	460.0	-1.0	616.0	972.0	-1.0	1476.0	864.0	-1.0	1132.0	754.0	-1.0	1289.0	584.0	-1.0	806.0	443.0	-1.0	850.0	650.0	-1.0	1015.0	511.0	-1.0	1145.0	810.0	-1.0	1461.0	576.0	-1.0	1255.0	567.0	-1.0	1035.0	532.0	-1.0	1099.0	1012.0	-1.0	1610.0	249.0	-1.0	623.0	204.0	-1.0	345.0	
563.034	908.0	-1.0	1375.0	461.0	-1.0	619.0	975.0	-1.0	1482.0	866.0	-1.0	1136.0	755.0	-1.0	1289.0	584.0	-1.0	805.0	445.0	-1.0	851.0	650.0	-1.0	1016.0	512.0	-1.0	1148.0	811.0	-1.0	1461.0	577.0	-1.0	1253.0	566.0	-1.0	1032.0	530.0	-1.0	1096.0	1010.0	-1.0	1603.0	250.0	-1.0	623.0	204.0	-1.0	344.0	
563.534	910.0	-1.0	1379.0	462.0	-1.0	621.0	976.0	-1.0	1486.0	869.0	-1.0	1138.0	756.0	-1.0	1290.0	585.0	-1.0	806.0	445.0	-1.0	854.0	652.0	-1.0	1017.0	513.0	-1.0	1150.0	813.0	-1.0	1465.0	577.0	-1.0	1257.0	567.0	-1.0	1034.0	531.0	-1.0	1098.0	1011.0	-1.0	1604.0	251.0	-1.0	627.0	205.0	-1.0	347.0	
564.033	911.0	-1.0	1380.0	463.0	-1.0	621.0	977.0	-1.0	1487.0	869.0	-1.0	1139.0	756.0	-1.0	1291.0	586.0	-1.0	807.0	446.0	-1.0	856.0	653.0	-1.0	1018.0	514.0	-1.0	1152.0	814.0	-1.0	1467.0	578.0	-1.0	1260.0	568.0	-1.0	1035.0	532.0	-1.0	1100.0	1011.0	-1.0	1604.0	251.0	-1.0	629.0	206.0	-1.0	348.0	
564.532	910.0	-1.0	1374.0	462.0	-1.0	619.0	977.0	-1.0	1484.0	871.0	-1.0	1139.0	756.0	-1.0	1289.0	585.0	-1.0	807.0	446.0	-1.0	855.0	654.0	-1.0	1018.0	514.0	-1.0	1151.0	814.0	-1.0	1468.0	579.0	-1.0	1260.0	568.0	-1.0	1035.0	532.0	-1.0	1101.0	1011.0	-1.0	1605.0	251.0	-1.0	631.0	206.0	-1.0	347.0	
565.031	912.0	-1.0	1380.0	463.0	-1.0	621.0	978.0	-1.0	1488.0	873.0	-1.0	1144.0	757.0	-1.0	1291.0	585.0	-1.0	808.0	447.0	-1.0	856.0	654.0	-1.0	1021.0	514.0	-1.0	1149.0	814.0	-1.0	1463.0	579.0	-1.0	1260.0	568.0	-1.0	1034.0	532.0	-1.0	1099.0	1011.0	-1.0	1604.0	251.0	-1.0	630.0	204.0	-1.0	345.0	
565.530	913.0	-1.0	1382.0	464.0	-1.0	622.0	979.0	-1.0	1491.0	875.0	-1.0	1147.0	757.0	-1.0	1291.0	586.0	-1.0	808.0	445.0	-1.0	856.0	653.0	-1.0	1019.0	513.0	-1.0	1147.0	811.0	-1.0	1459.0	580.0	-1.0	1262.0	569.0	-1.0	1037.0	532.0	-1.0	1101.0	1010.0	-1.0	1606.0	252.0	-1.0	631.0	204.0	-1.0	347.0	
566.029	912.0	-1.0	1381.0	463.0	-1.0	622.0	979.0	-1.0	1489.0	875.0	-1.0	1148.0	756.0	-1.0	1290.0	585.0	-1.0	808.0	446.0	-1.0	853.0	652.0	-1.0	1017.0	511.0	-1.0	1141.0	808.0	-1.0	1453.0	580.0	-1.0	1263.0	568.0	-1.0	1037.0	532.0	-1.0	1101.0	1008.0	-1.0	1604.0	251.0	-1.0	632.0	203.0	-1.0	345.0	
566.528	911.0	-1.0	1376.0	462.0	-1.0	619.0	977.0	-1.0	1483.0	875.0	-1.0	1148.0	756.0	-1.0	1287.0	585.0	-1.0	806.0	445.0	-1.0	851.0	651.0	-1.0	1016.0	509.0	-1.0	1137.0	807.0	-1.0	1446.0	579.0	-1.0	1261.0	567.0	-1.0	1035.0	531.0	-1.0	1097.0	1005.0	-1.0	1598.0	251.0	-1.0	630.0	202.0	-1.0	342.0	
567.027	913.0	-1.0	1382.0	462.0	-1.0	622.0	978.0	-1.0	1487.0	876.0	-1.0	1152.0	756.0	-1.0	1287.0	584.0	-1.0	807.0	444.0	-1.0	849.0	650.0	-1.0	1014.0	507.0	-1.0	1132.0	803.0	-1.0	1439.0	579.0	-1.0	1259.0	566.0	-1.0	1033.0	529.0	-1.0	1094.0	1002.0	-1.0	1591.0	249.0	-1.0	625.0	200.0	-1.0	337.0	
567.527	914.0	-1.0	1386.0	463.0	-1.0	624.0	979.0	-1.0	1490.0	877.0	-1.0	1155.0	756.0	-1.0	1289.0	585.0	-1.0	809.0	445.0	-1.0	851.0	649.0	-1.0	1015.0	508.0	-1.0	1133.0	802.0	-1.0	1440.0	578.0	-1.0	1261.0	567.0	-1.0	1036.0	529.0	-1.0	1094.0	1002.0	-1.0	1592.0	249.0	-1.0	627.0	200.0	-1.0	338.0	
568.026	914.0	-1.0	1391.0	464.0	-1.0	626.0	980.0	-1.0	1494.0	878.0	-1.0	1160.0	757.0	-1.0	1293.0	586.0	-1.0	812.0	446.0	-1.0	854.0	652.0	-1.0	1021.0	508.0	-1.0	1136.0	807.0	-1.0	1449.0	579.0	-1.0	1263.0	567.0	-1.0	1039.0	530.0	-1.0	1097.0	1004.0	-1.0	1597.0	250.0	-1.0	628.0	200.0	-1.0	340.0	
568.525	915.0	-1.0	1390.0	465.0	-1.0	628.0	981.0	-1.0	1494.0	880.0	-1.0	1162.0	759.0	-1.0	1297.0	587.0	-1.0	816.0	447.0	-1.0	858.0	656.0	-1.0	1029.0	510.0	-1.0	1142.0	810.0	-1.0	1462.0	580.0	-1.0	1267.0	569.0	-1.0	1043.0	531.0	-1.0	1101.0	1008.0	-1.0	1606.0	250.0	-1.0	631.0	202.0	-1.0	342.0	
569.024	919.0	-1.0	1402.0	468.0	-1.0	633.0	985.0	-1.0	1504.0	885.0	-1.0	1170.0	761.0	-1.0	1306.0	590.0	-1.0	822.0	450.0	-1.0	866.0	660.0	-1.0	1040.0	513.0	-1.0	1154.0	815.0	-1.0	1477.0	581.0	-1.0	1275.0	573.0	-1.0	1054.0	533.0	-1.0	1106.0	1014.0	-1.0	1618.0	252.0	-1.0	633.0	202.0	-1.0	343.0	
569.523	922.0	-1.0	1410.0	471.0	-1.0	638.0	988.0	-1.0	1513.0	887.0	-1.0	1176.0	763.0	-1.0	1314.0	592.0	-1.0	827.0	453.0	-1.0	876.0	664.0	-1.0	1050.0	516.0	-1.0	1164.0	821.0	-1.0	1494.0	583.0	-1.0	1282.0	577.0	-1.0	1063.0	536.0	-1.0	1116.0	1020.0	-1.0	1635.0	254.0	-1.0	638.0	205.0	-1.0	348.0	
570.022	923.0	-1.0	1412.0	472.0	-1.0	640.0	989.0	-1.0	1516.0	889.0	-1.0	1179.0	765.0	-1.0	1320.0	594.0	-1.0	831.0	456.0	-1.0	883.0	668.0	-1.0	1060.0	520.0	-1.0	1174.0	826.0	-1.0	1509.0	585.0	-1.0	1288.0	580.0	-1.0	1074.0	539.0	-1.0	1124.0	1027.0	-1.0	1652.0	255.0	-1.0	644.0	207.0	-1.0	353.0	
570.521	928.0	-1.0	1423.0	475.0	-1.0	645.0	994.0	-1.0	1526.0	893.0	-1.0	1187.0	767.0	-1.0	1325.0	595.0	-1.0	834.0	458.0	-1.0	890.0	672.0	-1.0	1067.0	523.0	-1.0	1183.0	830.0	-1.0	1521.0	586.0	-1.0	1291.0	581.0	-1.0	1081.0	540.0	-1.0	1133.0	1033.0	-1.0	1668.0	257.0	-1.0	646.0	208.0	-1.0	355.0	
571.020	931.0	-1.0	1431.0	477.0	-1.0	650.0	998.0	-1.0	1535.0	897.0	-1.0	1194.0	769.0	-1.0	1331.0	598.0	-1.0	839.0	460.0	-1.0	897.0	674.0	-1.0	1075.0	525.0	-1.0	1193.0	835.0	-1.0	1535.0	587.0	-1.0	1299.0	585.0	-1.0	1092.0	544.0	-1.0	1142.0	1040.0	-1.0	1686.0	258.0	-1.0	651.0	211.0	-1.0	360.0	
571.519	932.0	-1.0	1434.0	479.0	-1.0	652.0	998.0	-1.0	1538.0	899.0	-1.0	1199.0	771.0	-1.0	1337.0	599.0	-1.0	843.0	462.0	-1.0	902.0	677.0	-1.0	1081.0	528.0	-1.0	1201.0	838.0	-1.0	1546.0	589.0	-1.0	1305.0	588.0	-1.0	1101.0	547.0	-1.0	1151.0	1046.0	-1.0	1702.0	259.0	-1.0	655.0	213.0	-1.0	363.0	
572.018	931.0	-1.0	1432.0	479.0	-1.0	653.0	998.0	-1.0	1537.0	901.0	-1.0	1202.0	771.0	-1.0	1341.0	600.0	-1.0	847.0	464.0	-1.0	906.0	679.0	-1.0	1087.0	529.0	-1.0	1206.0	841.0	-1.0	1554.0	590.0	-1.0	1309.0	590.0	-1.0	1108.0	548.0	-1.0	1158.0	1050.0	-1.0	1715.0	260.0	-1.0	657.0	213.0	-1.0	366.0	
572.517	933.0	-1.0	1433.0	481.0	-1.0	655.0	1000.0	-1.0	1539.0	904.0	-1.0	1208.0	772.0	-1.0	1343.0	602.0	-1.0	850.0	464.0	-1.0	908.0	680.0	-1.0	1091.0	530.0	-1.0	1209.0	842.0	-1.0	1559.0	590.0	-1.0	1310.0	591.0	-1.0	1111.0	549.0	-1.0	1160.0	1052.0	-1.0	1724.0	259.0	-1.0	656.0	213.0	-1.0	366.0	
573.016	933.0	-1.0	1436.0	481.0	-1.0	657.0	1000.0	-1.0	1541.0	905.0	-1.0	1214.0	773.0	-1.0	1346.0	603.0	-1.0	853.0	465.0	-1.0	910.0	681.0	-1.0	1094.0	530.0	-1.0	1212.0	843.0	-1.0	1562.0	591.0	-1.0	1315.0	592.0	-1.0	1116.0	550.0	-1.0	1163.0	1056.0	-1.0	1733.0	260.0	-1.0	659.0	214.0	-1.0	369.0	
573.515	933.0	-1.0	1435.0	481.0	-1.0	657.0	999.0	-1.0	1540.0	905.0	-1.0	1215.0	773.0	-1.0	1347.0	603.0	-1.0	855.0	465.0	-1.0	909.0	681.0	-1.0	1095.0	529.0	-1.0	1210.0	841.0	-1.0	1561.0	592.0	-1.0	1316.0	592.0	-1.0	1117.0	550.0	-1.0	1166.0	1057.0	-1.0	1736.0	260.0	-1.0	658.0	214.0	-1.0	370.0	
574.015	930.0	-1.0	1427.0	479.0	-1.0	653.0	997.0	-1.0	1533.0	904.0	-1.0	1211.0	772.0	-1.0	1344.0	602.0	-1.0	853.0	464.0	-1.0	907.0	680.0	-1.0	1094.0	528.0	-1.0	1206.0	840.0	-1.0	1556.0	590.0	-1.0	1313.0	590.0	-1.0	1113.0	549.0	-1.0	1163.0	1057.0	-1.0	1736.0	259.0	-1.0	658.0	215.0	-1.0	370.0	
574.514	931.0	-1.0	1430.0	480.0	-1.0	654.0	998.0	-1.0	1535.0	904.0	-1.0	1211.0	771.0	-1.0	1345.0	601.0	-1.0	852.0	464.0	-1.0	906.0	679.0	-1.0	1092.0	527.0	-1.0	1203.0	838.0	-1.0	1551.0	590.0	-1.0	1315.0	590.0	-1.0	1114.0	549.0	-1.0	1163.0	1058.0	-1.0	1736.0	259.0	-1.0	656.0	215.0	-1.0	369.0	
575.014	930.0	-1.0	1430.0	479.0	-1.0	653.0	997.0	-1.0	1535.0	902.0	-1.0	1208.0	771.0	-1.0	1343.0	600.0	-1.0	850.0	463.0	-1.0	903.0	677.0	-1.0	1088.0	525.0	-1.0	1199.0	834.0	-1.0	1546.0	590.0	-1.0	1314.0	590.0	-1.0	1112.0	549.0	-1.0	1162.0	1058.0	-1.0	1736.0	259.0	-1.0	657.0	214.0	-1.0	369.0	
575.513	927.0	-1.0	1422.0	478.0	-1.0	650.0	995.0	-1.0	1529.0	900.0	-1.0	1201.0	769.0	-1.0	1339.0	598.0	-1.0	846.0	461.0	-1.0	898.0	675.0	-1.0	1085.0	523.0	-1.0	1193.0	832.0	-1.0	1540.0	588.0	-1.0	1311.0	588.0	-1.0	1108.0	549.0	-1.0	1160.0	1057.0	-1.0	1735.0	259.0	-1.0	657.0	215.0	-1.0	370.0	
576.012	929.0	-1.0	1426.0	478.0	-1.0	650.0	996.0	-1.0	1533.0	900.0	-1.0	1202.0	769.0	-1.0	1339.0	598.0	-1.0	845.0	461.0	-1.0	898.0	673.0	-1.0	1083.0	522.0	-1.0	1191.0	830.0	-1.0	1536.0	589.0	-1.0	1311.0	589.0	-1.0	1108.0	548.0	-1.0	1158.0	1057.0	-1.0	1735.0	259.0	-1.0	655.0	214.0	-1.0	368.0	
576.512	928.0	-1.0	1427.0	477.0	-1.0	651.0	996.0	-1.0	1534.0	898.0	-1.0	1201.0	768.0	-1.0	1339.0	597.0	-1.0	844.0	460.0	-1.0	896.0	672.0	-1.0	1081.0	521.0	-1.0	1190.0	829.0	-1.0	1532.0	588.0	-1.0	1311.0	589.0	-1.0	1109.0	549.0	-1.0	1158.0	1057.0	-1.0	1737.0	258.0	-1.0	655.0	214.0	-1.0	370.0	
577.011	926.0	-1.0	1423.0	477.0	-1.0	649.0	994.0	-1.0	1531.0	897.0	-1.0	1199.0	767.0	-1.0	1336.0	597.0	-1.0	842.0	459.0	-1.0	894.0	671.0	-1.0	1079.0	520.0	-1.0	1187.0	826.0	-1.0	1530.0	588.0	-1.0	1309.0	589.0	-1.0	1108.0	548.0	-1.0	1158.0	1057.0	-1.0	1737.0	258.0	-1.0	654.0	214.0	-1.0	369.0	
577.510	928.0	-1.0	1424.0	477.0	-1.0	649.0	995.0	-1.0	1533.0	899.0	-1.0	1202.0	767.0	-1.0	1332.0	597.0	-1.0	841.0	458.0	-1.0	892.0	670.0	-1.0	1076.0	519.0	-1.0	1183.0	825.0	-1.0	1526.0	587.0	-1.0	1303.0	587.0	-1.0	1105.0	547.0	-1.0	1156.0	1056.0	-1.0	1736.0	257.0	-1.0	651.0	213.0	-1.0	368.0	
578.009	928.0	-1.0	1423.0	477.0	-1.0	649.0	995.0	-1.0	1532.0	898.0	-1.0	1202.0	766.0	-1.0	1330.0	596.0	-1.0	841.0	458.0	-1.0	890.0	668.0	-1.0	1074.0	519.0	-1.0	1182.0	824.0	-1.0	1525.0	586.0	-1.0	1303.0	587.0	-1.0	1107.0	547.0	-1.0	1156.0	1056.0	-1.0	1738.0	257.0	-1.0	651.0	213.0	-1.0	369.0	
578.508	925.0	-1.0	1419.0	476.0	-1.0	647.0	993.0	-1.0	1528.0	896.0	-1.0	1200.0	765.0	-1.0	1327.0	595.0	-1.0	840.0	457.0	-1.0	888.0	668.0	-1.0	1071.0	518.0	-1.0	1179.0	823.0	-1.0	1522.0	586.0	-1.0	1300.0	587.0	-1.0	1106.0	547.0	-1.0	1155.0	1056.0	-1.0	1738.0	256.0	-1.0	649.0	213.0	-1.0	369.0	
579.007	922.0	-1.0	1408.0	475.0	-1.0	643.0	990.0	-1.0	1518.0	895.0	-1.0	1196.0	763.0	-1.0	1321.0	594.0	-1.0	837.0	455.0	-1.0	883.0	665.0	-1.0	1068.0	517.0	-1.0	1175.0	821.0	-1.0	1518.0	585.0	-1.0	1294.0	585.0	-1.0	1102.0	546.0	-1.0	1153.0	1056.0	-1.0	1737.0	255.0	-1.0	646.0	212.0	-1.0	366.0	
579.507	921.0	-1.0	1406.0	474.0	-1.0	642.0	989.0	-1.0	1516.0	894.0	-1.0	1194.0	762.0	-1.0	1318.0	593.0	-1.0	836.0	455.0	-1.0	881.0	663.0	-1.0	1064.0	516.0	-1.0	1173.0	820.0	-1.0	1515.0	585.0	-1.0	1294.0	584.0	-1.0	1102.0	547.0	-1.0	1151.0	1055.0	-1.0	1738.0	255.0	-1.0	644.0	212.0	-1.0	365.0	
580.006	920.0	-1.0	1402.0	474.0	-1.0	640.0	987.0	-1.0	1511.0	891.0	-1.0	1191.0	761.0	-1.0	1313.0	591.0	-1.0	833.0	453.0	-1.0	878.0	662.0	-1.0	1060.0	514.0	-1.0	1170.0	818.0	-1.0	1511.0	584.0	-1.0	1291.0	584.0	-1.0	1100.0	547.0	-1.0	1151.0	1055.0	-1.0	1738.0	254.0	-1.0	643.0	211.0	-1.0	364.0	
580.505	917.0	-1.0	1394.0	472.0	-1.0	637.0	984.0	-1.0	1502.0	889.0	-1.0	1185.0	759.0	-1.0	1308.0	590.0	-1.0	829.0	452.0	-1.0	873.0	660.0	-1.0	1056.0	515.0	-1.0	1167.0	816.0	-1.0	1506.0	582.0	-1.0	1287.0	581.0	-1.0	1096.0	546.0	-1.0	1149.0	1055.0	-1.0	1739.0	254.0	-1.0	642.0	212.0	-1.0	363.0	
581.004	916.0	-1.0	1395.0	471.0	-1.0	637.0	984.0	-1.0	1503.0	887.0	-1.0	1184.0	758.0	-1.0	1305.0	589.0	-1.0	827.0	452.0	-1.0	872.0	659.0	-1.0	1053.0	514.0	-1.0	1166.0	815.0	-1.0	1504.0	583.0	-1.0	1286.0	581.0	-1.0	1096.0	547.0	-1.0	1148.0	1054.0	-1.0	1739.0	255.0	-1.0	641.0	211.0	-1.0	362.0	
581.504	916.0	-1.0	1392.0	471.0	-1.0	636.0	983.0	-1.0	1500.0	886.0	-1.0	1180.0	757.0	-1.0	1302.0	589.0	-1.0	825.0	450.0	-1.0	870.0	657.0	-1.0	1050.0	513.0	-1.0	1163.0	814.0	-1.0	1500.0	582.0	-1.0	1284.0	580.0	-1.0	1092.0	546.0	-1.0	1146.0	1054.0	-1.0	1737.0	254.0	-1.0	640.0	211.0	-1.0	363.0	
582.003	916.0	-1.0	1388.0	471.0	-1.0	634.0	984.0	-1.0	1496.0	886.0	-1.0	1178.0	756.0	-1.0	1298.0	587.0	-1.0	823.0	450.0	-1.0	868.0	657.0	-1.0	1047.0	513.0	-1.0	1162.0	813.0	-1.0	1497.0	581.0	-1.0	1280.0	579.0	-1.0	1087.0	545.0	-1.0	1144.0	1051.0	-1.0	1733.0	253.0	-1.0	639.0	211.0	-1.0	363.0	
582.502	916.0	-1.0	1388.0	471.0	-1.0	634.0	983.0	-1.0	1496.0	886.0	-1.0	1178.0	756.0	-1.0	1298.0	587.0	-1.0	822.0	450.0	-1.0	867.0	656.0	-1.0	1047.0	512.0	-1.0	1162.0	813.0	-1.0	1498.0	581.0	-1.0	1280.0	578.0	-1.0	1087.0	546.0	-1.0	1145.0	1052.0	-1.0	1734.0	254.0	-1.0	642.0	212.0	-1.0	365.0	
583.001	915.0	-1.0	1388.0	471.0	-1.0	635.0	983.0	-1.0	1496.0	885.0	-1.0	1178.0	756.0	-1.0	1298.0	587.0	-1.0	823.0	450.0	-1.0	868.0	657.0	-1.0	1048.0	513.0	-1.0	1164.0	813.0	-1.0	1499.0	581.0	-1.0	1279.0	578.0	-1.0	1085.0	546.0	-1.0	1146.0	1051.0	-1.0	1734.0	254.0	-1.0	643.0	213.0	-1.0	367.0	
583.500	917.0	-1.0	1396.0	472.0	-1.0	638.0	984.0	-1.0	1503.0	886.0	-1.0	1183.0	756.0	-1.0	1302.0	587.0	-1.0	825.0	451.0	-1.0	871.0	658.0	-1.0	1052.0	514.0	-1.0	1168.0	816.0	-1.0	1503.0	582.0	-1.0	1282.0	579.0	-1.0	1089.0	547.0	-1.0	1146.0	1052.0	-1.0	1734.0	255.0	-1.0	644.0	212.0	-1.0	367.0	
583.999	918.0	-1.0	1400.0	472.0	-1.0	640.0	986.0	-1.0	1506.0	887.0	-1.0	1186.0	757.0	-1.0	1304.0	589.0	-1.0	827.0	451.0	-1.0	873.0	659.0	-1.0	1054.0	514.0	-1.0	1170.0	816.0	-1.0	1508.0	582.0	-1.0	1285.0	580.0	-1.0	1091.0	547.0	-1.0	1148.0	1053.0	-1.0	1738.0	256.0	-1.0	647.0	214.0	-1.0	369.0	
584.498	916.0	-1.0	1397.0	472.0	-1.0	640.0	984.0	-1.0	1505.0	887.0	-1.0	1187.0	757.0	-1.0	1304.0	588.0	-1.0	828.0	452.0	-1.0	875.0	660.0	-1.0	1057.0	515.0	-1.0	1172.0	818.0	-1.0	1512.0	582.0	-1.0	1285.0	579.0	-1.0	1092.0	547.0	-1.0	1152.0	1054.0	-1.0	1742.0	256.0	-1.0	649.0	214.0	-1.0	372.0	
584.998	917.0	-1.0	1403.0	473.0	-1.0	643.0	985.0	-1.0	1510.0	887.0	-1.0	1191.0	758.0	-1.0	1307.0	589.0	-1.0	831.0	453.0	-1.0	877.0	661.0	-1.0	1060.0	516.0	-1.0	1177.0	820.0	-1.0	1517.0	582.0	-1.0	1288.0	580.0	-1.0	1096.0	548.0	-1.0	1155.0	1055.0	-1.0	1745.0	257.0	-1.0	653.0	214.0	-1.0	373.0	
585.497	919.0	-1.0	1406.0	474.0	-1.0	643.0	986.0	-1.0	1513.0	888.0	-1.0	1191.0	758.0	-1.0	1309.0	590.0	-1.0	831.0	453.0	-1.0	878.0	661.0	-1.0	1061.0	516.0	-1.0	1178.0	820.0	-1.0	1518.0	582.0	-1.0	1289.0	580.0	-1.0	1096.0	548.0	-1.0	1157.0	1054.0	-1.0	1747.0	257.0	-1.0	654.0	214.0	-1.0	374.0	
585.996	916.0	-1.0	1400.0	472.0	-1.0	641.0	983.0	-1.0	1509.0	885.0	-1.0	1188.0	758.0	-1.0	1307.0	589.0	-1.0	829.0	453.0	-1.0	877.0	661.0	-1.0	1060.0	516.0	-1.0	1175.0	819.0	-1.0	1515.0	582.0	-1.0	1287.0	578.0	-1.0	1093.0	547.0	-1.0	1155.0	1053.0	-1.0	1743.0	256.0	-1.0	653.0	213.0	-1.0	373.0	
586.496	917.0	-1.0	1405.0	472.0	-1.0	641.0	985.0	-1.0	1512.0	884.0	-1.0	1187.0	758.0	-1.0	1307.0	588.0	-1.0	827.0	452.0	-1.0	877.0	660.0	-1.0	1058.0	514.0	-1.0	1173.0	816.0	-1.0	1509.0	581.0	-1.0	1283.0	577.0	-1.0	1088.0	546.0	-1.0	1151.0	1050.0	-1.0	1737.0	256.0	-1.0	650.0	212.0	-1.0	370.0	
586.997	916.0	-1.0	1403.0	472.0	-1.0	641.0	984.0	-1.0	1510.0	883.0	-1.0	1184.0	757.0	-1.0	1306.0	587.0	-1.0	825.0	452.0	-1.0	875.0	657.0	-1.0	1053.0	513.0	-1.0	1169.0	813.0	-1.0	1502.0	580.0	-1.0	1280.0	576.0	-1.0	1084.0	546.0	-1.0	1149.0	1048.0	-1.0	1733.0	255.0	-1.0	649.0	211.0	-1.0	369.0	
587.497	914.0	-1.0	1397.0	471.0	-1.0	638.0	982.0	-1.0	1504.0	881.0	-1.0	1178.0	755.0	-1.0	1300.0	586.0	-1.0	822.0	450.0	-1.0	870.0	655.0	-1.0	1046.0	510.0	-1.0	1161.0	809.0	-1.0	1492.0	579.0	-1.0	1276.0	574.0	-1.0	1080.0	544.0	-1.0	1145.0	1045.0	-1.0	1726.0	255.0	-1.0	648.0	211.0	-1.0	367.0	
587.997	911.0	-1.0	1387.0	469.0	-1.0	634.0	979.0	-1.0	1493.0	878.0	-1.0	1172.0	753.0	-1.0	1294.0	584.0	-1.0	819.0	447.0	-1.0	863.0	652.0	-1.0	1039.0	507.0	-1.0	1152.0	804.0	-1.0	1480.0	578.0	-1.0	1270.0	572.0	-1.0	1074.0	543.0	-1.0	1141.0	1042.0	-1.0	1719.0	253.0	-1.0	644.0	209.0	-1.0	363.0	
588.496	910.0	-1.0	1382.0	468.0	-1.0	632.0	978.0	-1.0	1487.0	877.0	-1.0	1169.0	752.0	-1.0	1287.0	583.0	-1.0	815.0	445.0	-1.0	856.0	648.0	-1.0	1032.0	505.0	-1.0	1143.0	799.0	-1.0	1467.0	576.0	-1.0	1263.0	571.0	-1.0	1067.0	542.0	-1.0	1134.0	1039.0	-1.0	1709.0	252.0	-1.0	639.0	208.0	-1.0	359.0	
588.996	909.0	-1.0	1375.0	468.0	-1.0	629.0	975.0	-1.0	1479.0	876.0	-1.0	1165.0	750.0	-1.0	1282.0	581.0	-1.0	813.0	443.0	-1.0	850.0	645.0	-1.0	1024.0	503.0	-1.0	1134.0	795.0	-1.0	1456.0	575.0	-1.0	1259.0	569.0	-1.0	1065.0	542.0	-1.0	1132.0	1037.0	-1.0	1705.0	251.0	-1.0	636.0	207.0	-1.0	355.0	
589.496	906.0	-1.0	1365.0	466.0	-1.0	624.0	972.0	-1.0	1467.0	872.0	-1.0	1159.0	748.0	-1.0	1275.0	580.0	-1.0	811.0	440.0	-1.0	843.0	642.0	-1.0	1017.0	500.0	-1.0	1127.0	791.0	-1.0	1446.0	574.0	-1.0	1254.0	569.0	-1.0	1062.0	540.0	-1.0	1128.0	1035.0	-1.0	1699.0	250.0	-1.0	633.0	206.0	-1.0	353.0	
589.995	902.0	-1.0	1355.0	464.0	-1.0	620.0	968.0	-1.0	1454.0	869.0	-1.0	1151.0	746.0	-1.0	1269.0	579.0	-1.0	808.0	438.0	-1.0	836.0	640.0	-1.0	1011.0	498.0	-1.0	1120.0	789.0	-1.0	1438.0	572.0	-1.0	1249.0	566.0	-1.0	1057.0	539.0	-1.0	1123.0	1033.0	-1.0	1692.0	250.0	-1.0	627.0	204.0	-1.0	350.0	
590.494	902.0	-1.0	1353.0	463.0	-1.0	619.0	967.0	-1.0	1450.0	867.0	-1.0	1147.0	746.0	-1.0	1266.0	579.0	-1.0	806.0	437.0	-1.0	834.0	638.0	-1.0	1008.0	497.0	-1.0	1117.0	787.0	-1.0	1434.0	571.0	-1.0	1241.0	564.0	-1.0	1051.0	538.0	-1.0	1117.0	1029.0	-1.0	1682.0	248.0	-1.0	623.0	203.0	-1.0	345.0	
590.993	901.0	-1.0	1349.0	463.0	-1.0	616.0	965.0	-1.0	1445.0	864.0	-1.0	1141.0	745.0	-1.0	1263.0	578.0	-1.0	803.0	437.0	-1.0	831.0	637.0	-1.0	1006.0	498.0	-1.0	1117.0	786.0	-1.0	1431.0	570.0	-1.0	1237.0	563.0	-1.0	1046.0	537.0	-1.0	1112.0	1025.0	-1.0	1670.0	247.0	-1.0	619.0	202.0	-1.0	343.0	
591.493	900.0	-1.0	1343.0	461.0	-1.0	613.0	965.0	-1.0	1439.0	862.0	-1.0	1132.0	745.0	-1.0	1261.0	576.0	-1.0	799.0	437.0	-1.0	830.0	636.0	-1.0	1002.0	498.0	-1.0	1116.0	786.0	-1.0	1428.0	569.0	-1.0	1232.0	562.0	-1.0	1040.0	536.0	-1.0	1104.0	1021.0	-1.0	1654.0	246.0	-1.0	615.0	201.0	-1.0	340.0	
591.993	902.0	-1.0	1345.0	461.0	-1.0	613.0	965.0	-1.0	1440.0	861.0	-1.0	1128.0	746.0	-1.0	1262.0	576.0	-1.0	798.0	436.0	-1.0	831.0	637.0	-1.0	1000.0	499.0	-1.0	1117.0	787.0	-1.0	1428.0	570.0	-1.0	1233.0	562.0	-1.0	1036.0	535.0	-1.0	1099.0	1018.0	-1.0	1640.0	247.0	-1.0	614.0	201.0	-1.0	338.0	
592.492	902.0	-1.0	1345.0	461.0	-1.0	613.0	966.0	-1.0	1441.0	861.0	-1.0	1125.0	747.0	-1.0	1264.0	576.0	-1.0	795.0	438.0	-1.0	832.0	636.0	-1.0	998.0	499.0	-1.0	1118.0	787.0	-1.0	1425.0	571.0	-1.0	1232.0	563.0	-1.0	1034.0	534.0	-1.0	1094.0	1016.0	-1.0	1629.0	247.0	-1.0	613.0	201.0	-1.0	338.0	
592.991	902.0	-1.0	1342.0	462.0	-1.0	611.0	966.0	-1.0	1439.0	861.0	-1.0	1122.0	747.0	-1.0	1264.0	576.0	-1.0	794.0	439.0	-1.0	832.0	636.0	-1.0	994.0	499.0	-1.0	1117.0	788.0	-1.0	1421.0	571.0	-1.0	1229.0	562.0	-1.0	1029.0	533.0	-1.0	1090.0	1014.0	-1.0	1619.0	248.0	-1.0	613.0	201.0	-1.0	336.0	
593.491	906.0	-1.0	1349.0	463.0	-1.0	613.0	969.0	-1.0	1446.0	863.0	-1.0	1124.0	749.0	-1.0	1269.0	577.0	-1.0	794.0	439.0	-1.0	834.0	637.0	-1.0	994.0	500.0	-1.0	1115.0	790.0	-1.0	1416.0	572.0	-1.0	1228.0	563.0	-1.0	1027.0	532.0	-1.0	1086.0	1014.0	-1.0	1612.0	248.0	-1.0	612.0	201.0	-1.0	336.0	
593.990	907.0	-1.0	1352.0	464.0	-1.0	614.0	970.0	-1.0	1448.0	865.0	-1.0	1125.0	751.0	-1.0	1273.0	578.0	-1.0	795.0	440.0	-1.0	836.0	637.0	-1.0	992.0	500.0	-1.0	1114.0	790.0	-1.0	1414.0	574.0	-1.0	1230.0	565.0	-1.0	1029.0	533.0	-1.0	1087.0	1015.0	-1.0	1610.0	250.0	-1.0	615.0	202.0	-1.0	338.0	
594.490	907.0	-1.0	1352.0	464.0	-1.0	614.0	970.0	-1.0	1450.0	866.0	-1.0	1126.0	752.0	-1.0	1276.0	579.0	-1.0	796.0	441.0	-1.0	837.0	638.0	-1.0	990.0	502.0	-1.0	1115.0	792.0	-1.0	1415.0	574.0	-1.0	1233.0	567.0	-1.0	1029.0	534.0	-1.0	1088.0	1015.0	-1.0	1610.0	250.0	-1.0	618.0	203.0	-1.0	341.0	
594.989	907.0	-1.0	1351.0	464.0	-1.0	614.0	970.0	-1.0	1449.0	867.0	-1.0	1126.0	753.0	-1.0	1277.0	581.0	-1.0	798.0	440.0	-1.0	838.0	639.0	-1.0	991.0	502.0	-1.0	1116.0	794.0	-1.0	1417.0	575.0	-1.0	1234.0	567.0	-1.0	1029.0	535.0	-1.0	1089.0	1016.0	-1.0	1610.0	251.0	-1.0	619.0	204.0	-1.0	343.0	
595.489	909.0	-1.0	1356.0	464.0	-1.0	615.0	972.0	-1.0	1454.0	868.0	-1.0	1129.0	754.0	-1.0	1280.0	583.0	-1.0	800.0	442.0	-1.0	840.0	641.0	-1.0	992.0	504.0	-1.0	1118.0	796.0	-1.0	1421.0	576.0	-1.0	1235.0	568.0	-1.0	1029.0	535.0	-1.0	1090.0	1016.0	-1.0	1610.0	252.0	-1.0	620.0	205.0	-1.0	343.0	
595.988	911.0	-1.0	1358.0	464.0	-1.0	615.0	973.0	-1.0	1457.0	870.0	-1.0	1131.0	755.0	-1.0	1284.0	583.0	-1.0	802.0	443.0	-1.0	842.0	642.0	-1.0	993.0	504.0	-1.0	1121.0	799.0	-1.0	1426.0	578.0	-1.0	1239.0	569.0	-1.0	1034.0	536.0	-1.0	1093.0	1018.0	-1.0	1615.0	253.0	-1.0	624.0	207.0	-1.0	347.0	
596.487	910.0	-1.0	1357.0	464.0	-1.0	613.0	974.0	-1.0	1455.0	869.0	-1.0	1130.0	756.0	-1.0	1284.0	584.0	-1.0	802.0	443.0	-1.0	841.0	644.0	-1.0	995.0	506.0	-1.0	1124.0	801.0	-1.0	1431.0	577.0	-1.0	1241.0	570.0	-1.0	1034.0	537.0	-1.0	1096.0	1019.0	-1.0	1616.0	254.0	-1.0	627.0	208.0	-1.0	348.0	
596.986	909.0	-1.0	1352.0	463.0	-1.0	611.0	973.0	-1.0	1452.0	869.0	-1.0	1127.0	756.0	-1.0	1284.0	584.0	-1.0	802.0	443.0	-1.0	842.0	645.0	-1.0	997.0	507.0	-1.0	1127.0	803.0	-1.0	1434.0	577.0	-1.0	1244.0	571.0	-1.0	1035.0	536.0	-1.0	1098.0	1018.0	-1.0	1617.0	255.0	-1.0	627.0	208.0	-1.0	349.0	
597.486	911.0	-1.0	1354.0	464.0	-1.0	611.0	975.0	-1.0	1454.0	870.0	-1.0	1129.0	757.0	-1.0	1284.0	585.0	-1.0	804.0	443.0	-1.0	842.0	647.0	-1.0	1000.0	508.0	-1.0	1130.0	805.0	-1.0	1439.0	578.0	-1.0	1244.0	570.0	-1.0	1034.0	537.0	-1.0	1098.0	1019.0	-1.0	1616.0	254.0	-1.0	626.0	208.0	-1.0	348.0	
597.986	912.0	-1.0	1356.0	464.0	-1.0	611.0	976.0	-1.0	1456.0	872.0	-1.0	1131.0	758.0	-1.0	1288.0	586.0	-1.0	806.0	445.0	-1.0	846.0	648.0	-1.0	1005.0	510.0	-1.0	1136.0	808.0	-1.0	1447.0	579.0	-1.0	1249.0	572.0	-1.0	1038.0	538.0	-1.0	1099.0	1020.0	-1.0	1618.0	256.0	-1.0	627.0	209.0	-1.0	349.0	
598.485	912.0	-1.0	1356.0	464.0	-1.0	612.0	976.0	-1.0	1456.0	872.0	-1.0	1131.0	759.0	-1.0	1291.0	587.0	-1.0	808.0	446.0	-1.0	849.0	650.0	-1.0	1009.0	512.0	-1.0	1142.0	811.0	-1.0	1455.0	580.0	-1.0	1253.0	573.0	-1.0	1041.0	539.0	-1.0	1103.0	1021.0	-1.0	1622.0	256.0	-1.0	629.0	210.0	-1.0	351.0	
598.985	911.0	-1.0	1354.0	464.0	-1.0	611.0	976.0	-1.0	1455.0	871.0	-1.0	1130.0	759.0	-1.0	1293.0	587.0	-1.0	810.0	447.0	-1.0	852.0	653.0	-1.0	1014.0	513.0	-1.0	1147.0	814.0	-1.0	1463.0	580.0	-1.0	1255.0	573.0	-1.0	1042.0	539.0	-1.0	1105.0	1022.0	-1.0	1623.0	256.0	-1.0	630.0	210.0	-1.0	351.0	
599.484	913.0	-1.0	1352.0	464.0	-1.0	610.0	978.0	-1.0	1454.0	875.0	-1.0	1132.0	760.0	-1.0	1295.0	588.0	-1.0	812.0	448.0	-1.0	855.0	655.0	-1.0	1019.0	515.0	-1.0	1153.0	816.0	-1.0	1471.0	580.0	-1.0	1255.0	574.0	-1.0	1042.0	539.0	-1.0	1105.0	1022.0	-1.0	1623.0	257.0	-1.0	630.0	210.0	-1.0	352.0	
599.984	913.0	-1.0	1358.0	466.0	-1.0	613.0	979.0	-1.0	1460.0	876.0	-1.0	1136.0	762.0	-1.0	1300.0	589.0	-1.0	815.0	450.0	-1.0	860.0	657.0	-1.0	1025.0	517.0	-1.0	1161.0	819.0	-1.0	1479.0	581.0	-1.0	1259.0	575.0	-1.0	1045.0	538.0	-1.0	1104.0	1022.0	-1.0	1623.0	257.0	-1.0	630.0	210.0	-1.0	351.0	
600.483	913.0	-1.0	1360.0	465.0	-1.0	615.0	980.0	-1.0	1462.0	876.0	-1.0	1138.0	763.0	-1.0	1303.0	590.0	-1.0	817.0	452.0	-1.0	864.0	659.0	-1.0	1029.0	519.0	-1.0	1167.0	822.0	-1.0	1484.0	581.0	-1.0	1260.0	575.0	-1.0	1046.0	540.0	-1.0	1107.0	1024.0	-1.0	1626.0	257.0	-1.0	633.0	210.0	-1.0	354.0	
600.983	912.0	-1.0	1359.0	466.0	-1.0	615.0	979.0	-1.0	1461.0	876.0	-1.0	1138.0	763.0	-1.0	1305.0	591.0	-1.0	818.0	452.0	-1.0	865.0	660.0	-1.0	1030.0	519.0	-1.0	1170.0	823.0	-1.0	1487.0	582.0	-1.0	1261.0	576.0	-1.0	1046.0	539.0	-1.0	1109.0	1023.0	-1.0	1627.0	258.0	-1.0	634.0	211.0	-1.0	355.0	
601.482	913.0	-1.0	1357.0	466.0	-1.0	614.0	980.0	-1.0	1460.0	878.0	-1.0	1138.0	763.0	-1.0	1304.0	591.0	-1.0	818.0	452.0	-1.0	866.0	661.0	-1.0	1031.0	520.0	-1.0	1171.0	825.0	-1.0	1487.0	582.0	-1.0	1260.0	576.0	-1.0	1046.0	540.0	-1.0	1110.0	1023.0	-1.0	1628.0	259.0	-1.0	635.0	210.0	-1.0	355.0	
601.981	914.0	-1.0	1364.0	467.0	-1.0	617.0	981.0	-1.0	1466.0	880.0	-1.0	1144.0	764.0	-1.0	1307.0	592.0	-1.0	820.0	453.0	-1.0	869.0	661.0	-1.0	1033.0	521.0	-1.0	1173.0	826.0	-1.0	1490.0	583.0	-1.0	1263.0	577.0	-1.0	1047.0	540.0	-1.0	1111.0	1025.0	-1.0	1629.0	259.0	-1.0	636.0	211.0	-1.0	354.0	
602.480	915.0	-1.0	1368.0	467.0	-1.0	618.0	983.0	-1.0	1470.0	881.0	-1.0	1146.0	765.0	-1.0	1309.0	592.0	-1.0	821.0	454.0	-1.0	871.0	662.0	-1.0	1034.0	522.0	-1.0	1173.0	827.0	-1.0	1492.0	584.0	-1.0	1267.0	578.0	-1.0	1050.0	541.0	-1.0	1114.0	1027.0	-1.0	1634.0	259.0	-1.0	639.0	212.0	-1.0	357.0	
602.980	915.0	-1.0	1369.0	467.0	-1.0	618.0	983.0	-1.0	1470.0	882.0	-1.0	1147.0	765.0	-1.0	1309.0	593.0	-1.0	822.0	453.0	-1.0	870.0	662.0	-1.0	1034.0	521.0	-1.0	1173.0	828.0	-1.0	1493.0	584.0	-1.0	1269.0	580.0	-1.0	1054.0	541.0	-1.0	1118.0	1028.0	-1.0	1639.0	260.0	-1.0	640.0	212.0	-1.0	358.0	
603.479	915.0	-1.0	1367.0	466.0	-1.0	617.0	983.0	-1.0	1468.0	882.0	-1.0	1147.0	764.0	-1.0	1307.0	593.0	-1.0	822.0	453.0	-1.0	868.0	663.0	-1.0	1035.0	520.0	-1.0	1172.0	828.0	-1.0	1495.0	585.0	-1.0	1271.0	579.0	-1.0	1054.0	541.0	-1.0	1120.0	1029.0	-1.0	1641.0	261.0	-1.0	642.0	212.0	-1.0	360.0	
603.978	916.0	-1.0	1373.0	467.0	-1.0	620.0	984.0	-1.0	1474.0	883.0	-1.0	1150.0	764.0	-1.0	1308.0	593.0	-1.0	823.0	453.0	-1.0	869.0	664.0	-1.0	1037.0	521.0	-1.0	1171.0	829.0	-1.0	1496.0	585.0	-1.0	1271.0	579.0	-1.0	1053.0	541.0	-1.0	1120.0	1029.0	-1.0	1642.0	260.0	-1.0	641.0	212.0	-1.0	359.0	
604.477	917.0	-1.0	1378.0	467.0	-1.0	621.0	985.0	-1.0	1478.0	883.0	-1.0	1151.0	765.0	-1.0	1310.0	593.0	-1.0	824.0	453.0	-1.0	870.0	665.0	-1.0	1040.0	521.0	-1.0	1172.0	829.0	-1.0	1499.0	586.0	-1.0	1275.0	580.0	-1.0	1057.0	542.0	-1.0	1122.0	1031.0	-1.0	1647.0	260.0	-1.0	644.0	214.0	-1.0	360.0	
604.977	916.0	-1.0	1377.0	467.0	-1.0	621.0	985.0	-1.0	1478.0	883.0	-1.0	1151.0	765.0	-1.0	1309.0	594.0	-1.0	824.0	452.0	-1.0	870.0	666.0	-1.0	1041.0	520.0	-1.0	1172.0	829.0	-1.0	1501.0	585.0	-1.0	1277.0	581.0	-1.0	1060.0	542.0	-1.0	1123.0	1031.0	-1.0	1648.0	261.0	-1.0	644.0	214.0	-1.0	362.0	
605.476	915.0	-1.0	1372.0	466.0	-1.0	620.0	984.0	-1.0	1476.0	882.0	-1.0	1149.0	764.0	-1.0	1309.0	593.0	-1.0	823.0	452.0	-1.0	869.0	665.0	-1.0	1042.0	520.0	-1.0	1172.0	828.0	-1.0	1500.0	585.0	-1.0	1277.0	581.0	-1.0	1060.0	541.0	-1.0	1122.0	1030.0	-1.0	1647.0	261.0	-1.0	645.0	213.0	-1.0	362.0	
605.976	913.0	-1.0	1367.0	465.0	-1.0	617.0	983.0	-1.0	1471.0	882.0	-1.0	1147.0	763.0	-1.0	1306.0	593.0	-1.0	822.0	452.0	-1.0	868.0	665.0	-1.0	1042.0	519.0	-1.0	1171.0	828.0	-1.0	1497.0	584.0	-1.0	1273.0	580.0	-1.0	1056.0	541.0	-1.0	1118.0	1029.0	-1.0	1641.0	261.0	-1.0	642.0	213.0	-1.0	361.0	
606.475	914.0	-1.0	1371.0	465.0	-1.0	619.0	984.0	-1.0	1476.0	883.0	-1.0	1150.0	764.0	-1.0	1307.0	593.0	-1.0	823.0	452.0	-1.0	869.0	665.0	-1.0	1041.0	519.0	-1.0	1170.0	827.0	-1.0	1495.0	584.0	-1.0	1269.0	578.0	-1.0	1052.0	539.0	-1.0	1113.0	1026.0	-1.0	1632.0	260.0	-1.0	639.0	211.0	-1.0	358.0	
606.975	915.0	-1.0	1374.0	466.0	-1.0	621.0	984.0	-1.0	1480.0	882.0	-1.0	1150.0	764.0	-1.0	1308.0	593.0	-1.0	822.0	453.0	-1.0	871.0	664.0	-1.0	1041.0	520.0	-1.0	1172.0	826.0	-1.0	1493.0	584.0	-1.0	1269.0	578.0	-1.0	1051.0	539.0	-1.0	1111.0	1025.0	-1.0	1627.0	259.0	-1.0	640.0	212.0	-1.0	358.0	
607.474	915.0	-1.0	1373.0	466.0	-1.0	620.0	985.0	-1.0	1480.0	882.0	-1.0	1147.0	763.0	-1.0	1306.0	592.0	-1.0	820.0	453.0	-1.0	870.0	664.0	-1.0	1038.0	520.0	-1.0	1170.0	825.0	-1.0	1489.0	583.0	-1.0	1267.0	577.0	-1.0	1046.0	538.0	-1.0	1107.0	1023.0	-1.0	1618.0	259.0	-1.0	638.0	211.0	-1.0	357.0	
607.973	913.0	-1.0	1369.0	465.0	-1.0	618.0	984.0	-1.0	1476.0	881.0	-1.0	1143.0	763.0	-1.0	1304.0	591.0	-1.0	817.0	452.0	-1.0	870.0	662.0	-1.0	1034.0	519.0	-1.0	1169.0	824.0	-1.0	1483.0	582.0	-1.0	1264.0	577.0	-1.0	1043.0	537.0	-1.0	1103.0	1020.0	-1.0	1609.0	259.0	-1.0	635.0	211.0	-1.0	354.0	
608.472	916.0	-1.0	1369.0	466.0	-1.0	617.0	985.0	-1.0	1478.0	882.0	-1.0	1142.0	762.0	-1.0	1300.0	591.0	-1.0	816.0	452.0	-1.0	868.0	661.0	-1.0	1030.0	520.0	-1.0	1168.0	825.0	-1.0	1479.0	582.0	-1.0	1262.0	576.0	-1.0	1039.0	536.0	-1.0	1098.0	1017.0	-1.0	1600.0	258.0	-1.0	632.0	210.0	-1.0	352.0	
608.971	917.0	-1.0	1374.0	466.0	-1.0	618.0	986.0	-1.0	1481.0	883.0	-1.0	1143.0	763.0	-1.0	1302.0	592.0	-1.0	816.0	453.0	-1.0	870.0	661.0	-1.0	1030.0	521.0	-1.0	1172.0	825.0	-1.0	1480.0	583.0	-1.0	1266.0	578.0	-1.0	1041.0	536.0	-1.0	1096.0	1017.0	-1.0	1595.0	258.0	-1.0	632.0	210.0	-1.0	349.0	
609.470	918.0	-1.0	1378.0	466.0	-1.0	619.0	987.0	-1.0	1485.0	883.0	-1.0	1145.0	763.0	-1.0	1304.0	592.0	-1.0	817.0	453.0	-1.0	872.0	662.0	-1.0	1030.0	521.0	-1.0	1173.0	828.0	-1.0	1483.0	584.0	-1.0	1271.0	579.0	-1.0	1044.0	537.0	-1.0	1099.0	1018.0	-1.0	1597.0	259.0	-1.0	634.0	210.0	-1.0	352.0	
609.970	918.0	-1.0	1379.0	467.0	-1.0	620.0	987.0	-1.0	1486.0	884.0	-1.0	1146.0	764.0	-1.0	1304.0	593.0	-1.0	818.0	453.0	-1.0	872.0	663.0	-1.0	1032.0	522.0	-1.0	1173.0	829.0	-1.0	1484.0	585.0	-1.0	1273.0	580.0	-1.0	1046.0	538.0	-1.0	1101.0	1018.0	-1.0	1600.0	259.0	-1.0	635.0	211.0	-1.0	354.0	
610.469	916.0	-1.0	1377.0	466.0	-1.0	619.0	987.0	-1.0	1484.0	884.0	-1.0	1145.0	763.0	-1.0	1303.0	593.0	-1.0	817.0	453.0	-1.0	872.0	664.0	-1.0	1032.0	521.0	-1.0	1171.0	830.0	-1.0	1484.0	585.0	-1.0	1276.0	580.0	-1.0	1047.0	537.0	-1.0	1103.0	1019.0	-1.0	1602.0	260.0	-1.0	636.0	211.0	-1.0	354.0	
610.969	919.0	-1.0	1381.0	467.0	-1.0	620.0	990.0	-1.0	1488.0	887.0	-1.0	1149.0	763.0	-1.0	1302.0	593.0	-1.0	816.0	452.0	-1.0	871.0	665.0	-1.0	1032.0	521.0	-1.0	1170.0	829.0	-1.0	1483.0	585.0	-1.0	1276.0	579.0	-1.0	1046.0	537.0	-1.0	1102.0	1018.0	-1.0	1601.0	259.0	-1.0	635.0	210.0	-1.0	353.0	
611.468	920.0	-1.0	1385.0	468.0	-1.0	622.0	991.0	-1.0	1493.0	888.0	-1.0	1152.0	764.0	-1.0	1303.0	593.0	-1.0	817.0	452.0	-1.0	871.0	665.0	-1.0	1033.0	520.0	-1.0	1167.0	829.0	-1.0	1480.0	586.0	-1.0	1278.0	580.0	-1.0	1047.0	536.0	-1.0	1101.0	1018.0	-1.0	1600.0	259.0	-1.0	633.0	209.0	-1.0	351.0	
611.967	919.0	-1.0	1385.0	467.0	-1.0	621.0	990.0	-1.0	1494.0	888.0	-1.0	1154.0	764.0	-1.0	1304.0	593.0	-1.0	817.0	451.0	-1.0	870.0	665.0	-1.0	1032.0	519.0	-1.0	1166.0	828.0	-1.0	1478.0	587.0	-1.0	1280.0	580.0	-1.0	1048.0	537.0	-1.0	1103.0	1019.0	-1.0	1602.0	259.0	-1.0	635.0	209.0	-1.0	353.0	
612.467	918.0	-1.0	1383.0	466.0	-1.0	620.0	989.0	-1.0	1493.0	887.0	-1.0	1153.0	763.0	-1.0	1302.0	592.0	-1.0	817.0	451.0	-1.0	868.0	664.0	-1.0	1032.0	518.0	-1.0	1162.0	825.0	-1.0	1474.0	586.0	-1.0	1281.0	580.0	-1.0	1048.0	536.0	-1.0	1103.0	1018.0	-1.0	1602.0	258.0	-1.0	636.0	209.0	-1.0	352.0	
612.966	915.0	-1.0	1378.0	465.0	-1.0	618.0	987.0	-1.0	1488.0	886.0	-1.0	1151.0	762.0	-1.0	1300.0	592.0	-1.0	816.0	449.0	-1.0	865.0	663.0	-1.0	1030.0	516.0	-1.0	1157.0	824.0	-1.0	1468.0	585.0	-1.0	1279.0	579.0	-1.0	1045.0	535.0	-1.0	1102.0	1017.0	-1.0	1600.0	257.0	-1.0	634.0	208.0	-1.0	351.0	
613.465	912.0	-1.0	1369.0	463.0	-1.0	615.0	984.0	-1.0	1481.0	885.0	-1.0	1149.0	761.0	-1.0	1297.0	591.0	-1.0	814.0	448.0	-1.0	862.0	662.0	-1.0	1029.0	514.0	-1.0	1152.0	821.0	-1.0	1463.0	583.0	-1.0	1276.0	577.0	-1.0	1043.0	534.0	-1.0	1100.0	1015.0	-1.0	1597.0	256.0	-1.0	632.0	207.0	-1.0	349.0	
613.965	912.0	-1.0	1371.0	463.0	-1.0	616.0	985.0	-1.0	1483.0	885.0	-1.0	1151.0	761.0	-1.0	1296.0	590.0	-1.0	813.0	447.0	-1.0	860.0	660.0	-1.0	1027.0	512.0	-1.0	1147.0	818.0	-1.0	1458.0	583.0	-1.0	1271.0	576.0	-1.0	1039.0	533.0	-1.0	1097.0	1013.0	-1.0	1594.0	256.0	-1.0	629.0	204.0	-1.0	345.0	
614.464	912.0	-1.0	1373.0	462.0	-1.0	616.0	984.0	-1.0	1484.0	884.0	-1.0	1152.0	760.0	-1.0	1295.0	589.0	-1.0	813.0	446.0	-1.0	859.0	659.0	-1.0	1025.0	511.0	-1.0	1145.0	817.0	-1.0	1455.0	581.0	-1.0	1272.0	576.0	-1.0	1041.0	533.0	-1.0	1098.0	1013.0	-1.0	1594.0	255.0	-1.0	629.0	205.0	-1.0	345.0	
614.963	910.0	-1.0	1369.0	462.0	-1.0	615.0	984.0	-1.0	1482.0	883.0	-1.0	1150.0	759.0	-1.0	1292.0	588.0	-1.0	811.0	446.0	-1.0	857.0	657.0	-1.0	1024.0	510.0	-1.0	1144.0	815.0	-1.0	1454.0	581.0	-1.0	1271.0	575.0	-1.0	1040.0	533.0	-1.0	1098.0	1012.0	-1.0	1594.0	254.0	-1.0	629.0	205.0	-1.0	345.0	
615.462	908.0	-1.0	1362.0	461.0	-1.0	612.0	982.0	-1.0	1475.0	881.0	-1.0	1145.0	757.0	-1.0	1287.0	587.0	-1.0	808.0	444.0	-1.0	853.0	654.0	-1.0	1021.0	509.0	-1.0	1141.0	813.0	-1.0	1450.0	580.0	-1.0	1268.0	575.0	-1.0	1040.0	532.0	-1.0	1095.0	1010.0	-1.0	1589.0	253.0	-1.0	626.0	203.0	-1.0	343.0	
615.961	910.0	-1.0	1367.0	461.0	-1.0	614.0	983.0	-1.0	1480.0	882.0	-1.0	1147.0	756.0	-1.0	1284.0	587.0	-1.0	806.0	444.0	-1.0	853.0	655.0	-1.0	1019.0	508.0	-1.0	1140.0	811.0	-1.0	1448.0	579.0	-1.0	1263.0	573.0	-1.0	1036.0	531.0	-1.0	1092.0	1007.0	-1.0	1583.0	252.0	-1.0	622.0	202.0	-1.0	339.0	
616.460	911.0	-1.0	1369.0	461.0	-1.0	614.0	983.0	-1.0	1482.0	881.0	-1.0	1146.0	756.0	-1.0	1283.0	586.0	-1.0	805.0	444.0	-1.0	852.0	653.0	-1.0	1017.0	508.0	-1.0	1141.0	811.0	-1.0	1448.0	579.0	-1.0	1266.0	575.0	-1.0	1040.0	530.0	-1.0	1094.0	1008.0	-1.0	1585.0	252.0	-1.0	623.0	202.0	-1.0	341.0	
616.959	911.0	-1.0	1372.0	461.0	-1.0	615.0	983.0	-1.0	1485.0	880.0	-1.0	1146.0	756.0	-1.0	1284.0	586.0	-1.0	806.0	444.0	-1.0	854.0	653.0	-1.0	1017.0	509.0	-1.0	1145.0	812.0	-1.0	1452.0	579.0	-1.0	1270.0	576.0	-1.0	1044.0	531.0	-1.0	1096.0	1009.0	-1.0	1590.0	251.0	-1.0	626.0	202.0	-1.0	343.0	
617.458	911.0	-1.0	1371.0	462.0	-1.0	616.0	983.0	-1.0	1485.0	881.0	-1.0	1147.0	757.0	-1.0	1287.0	587.0	-1.0	808.0	445.0	-1.0	859.0	656.0	-1.0	1024.0	511.0	-1.0	1153.0	816.0	-1.0	1466.0	580.0	-1.0	1275.0	577.0	-1.0	1050.0	532.0	-1.0	1100.0	1013.0	-1.0	1600.0	252.0	-1.0	628.0	204.0	-1.0	346.0	
617.957	916.0	-1.0	1388.0	465.0	-1.0	624.0	988.0	-1.0	1500.0	886.0	-1.0	1159.0	759.0	-1.0	1298.0	590.0	-1.0	815.0	448.0	-1.0	870.0	660.0	-1.0	1037.0	515.0	-1.0	1165.0	824.0	-1.0	1486.0	583.0	-1.0	1283.0	580.0	-1.0	1057.0	534.0	-1.0	1107.0	1018.0	-1.0	1612.0	254.0	-1.0	631.0	205.0	-1.0	348.0	
618.457	920.0	-1.0	1403.0	469.0	-1.0	631.0	992.0	-1.0	1514.0	891.0	-1.0	1170.0	762.0	-1.0	1310.0	593.0	-1.0	823.0	452.0	-1.0	882.0	666.0	-1.0	1051.0	520.0	-1.0	1182.0	833.0	-1.0	1511.0	585.0	-1.0	1295.0	584.0	-1.0	1069.0	536.0	-1.0	1118.0	1026.0	-1.0	1632.0	255.0	-1.0	640.0	208.0	-1.0	357.0	
618.956	924.0	-1.0	1418.0	472.0	-1.0	639.0	996.0	-1.0	1528.0	897.0	-1.0	1183.0	765.0	-1.0	1323.0	596.0	-1.0	832.0	455.0	-1.0	894.0	672.0	-1.0	1067.0	525.0	-1.0	1200.0	841.0	-1.0	1537.0	588.0	-1.0	1307.0	588.0	-1.0	1083.0	541.0	-1.0	1131.0	1033.0	-1.0	1654.0	258.0	-1.0	649.0	211.0	-1.0	365.0	
619.455	926.0	-1.0	1421.0	474.0	-1.0	643.0	998.0	-1.0	1533.0	901.0	-1.0	1190.0	768.0	-1.0	1332.0	599.0	-1.0	838.0	458.0	-1.0	904.0	678.0	-1.0	1082.0	529.0	-1.0	1217.0	850.0	-1.0	1561.0	590.0	-1.0	1317.0	591.0	-1.0	1093.0	543.0	-1.0	1143.0	1040.0	-1.0	1674.0	260.0	-1.0	657.0	214.0	-1.0	372.0	
619.955	930.0	-1.0	1436.0	477.0	-1.0	650.0	1002.0	-1.0	1546.0	906.0	-1.0	1203.0	771.0	-1.0	1340.0	601.0	-1.0	845.0	461.0	-1.0	913.0	683.0	-1.0	1096.0	533.0	-1.0	1228.0	857.0	-1.0	1580.0	591.0	-1.0	1322.0	593.0	-1.0	1099.0	545.0	-1.0	1150.0	1046.0	-1.0	1686.0	261.0	-1.0	661.0	215.0	-1.0	375.0	
620.454	933.0	-1.0	1446.0	479.0	-1.0	655.0	1004.0	-1.0	1556.0	908.0	-1.0	1211.0	773.0	-1.0	1349.0	604.0	-1.0	851.0	464.0	-1.0	922.0	689.0	-1.0	1107.0	536.0	-1.0	1240.0	862.0	-1.0	1596.0	592.0	-1.0	1330.0	595.0	-1.0	1107.0	547.0	-1.0	1157.0	1051.0	-1.0	1698.0	263.0	-1.0	664.0	217.0	-1.0	377.0	
620.953	934.0	-1.0	1450.0	480.0	-1.0	658.0	1005.0	-1.0	1561.0	908.0	-1.0	1214.0	774.0	-1.0	1355.0	604.0	-1.0	854.0	465.0	-1.0	928.0	691.0	-1.0	1115.0	537.0	-1.0	1247.0	864.0	-1.0	1606.0	592.0	-1.0	1334.0	597.0	-1.0	1112.0	549.0	-1.0	1163.0	1053.0	-1.0	1705.0	264.0	-1.0	668.0	218.0	-1.0	381.0	
621.452	932.0	-1.0	1447.0	480.0	-1.0	656.0	1004.0	-1.0	1559.0	907.0	-1.0	1211.0	774.0	-1.0	1356.0	604.0	-1.0	855.0	466.0	-1.0	929.0	692.0	-1.0	1118.0	538.0	-1.0	1249.0	866.0	-1.0	1608.0	592.0	-1.0	1334.0	596.0	-1.0	1113.0	550.0	-1.0	1164.0	1054.0	-1.0	1710.0	264.0	-1.0	669.0	219.0	-1.0	382.0	
621.951	932.0	-1.0	1440.0	480.0	-1.0	654.0	1004.0	-1.0	1555.0	907.0	-1.0	1208.0	773.0	-1.0	1353.0	603.0	-1.0	852.0	466.0	-1.0	928.0	691.0	-1.0	1116.0	536.0	-1.0	1247.0	863.0	-1.0	1604.0	591.0	-1.0	1331.0	595.0	-1.0	1110.0	549.0	-1.0	1163.0	1053.0	-1.0	1709.0	263.0	-1.0	667.0	217.0	-1.0	381.0	
622.450	932.0	-1.0	1440.0	479.0	-1.0	654.0	1003.0	-1.0	1556.0	906.0	-1.0	1207.0	772.0	-1.0	1351.0	602.0	-1.0	850.0	465.0	-1.0	926.0	690.0	-1.0	1113.0	536.0	-1.0	1243.0	860.0	-1.0	1597.0	591.0	-1.0	1329.0	595.0	-1.0	1108.0	547.0	-1.0	1160.0	1052.0	-1.0	1706.0	262.0	-1.0	663.0	217.0	-1.0	378.0	
622.949	930.0	-1.0	1437.0	478.0	-1.0	652.0	1002.0	-1.0	1552.0	903.0	-1.0	1203.0	770.0	-1.0	1346.0	600.0	-1.0	846.0	463.0	-1.0	922.0	688.0	-1.0	1108.0	533.0	-1.0	1237.0	856.0	-1.0	1587.0	590.0	-1.0	1328.0	594.0	-1.0	1107.0	547.0	-1.0	1159.0	1051.0	-1.0	1706.0	262.0	-1.0	663.0	216.0	-1.0	378.0	
623.448	927.0	-1.0	1431.0	477.0	-1.0	650.0	999.0	-1.0	1547.0	899.0	-1.0	1197.0	768.0	-1.0	1338.0	598.0	-1.0	841.0	461.0	-1.0	915.0	684.0	-1.0	1098.0	530.0	-1.0	1228.0	851.0	-1.0	1574.0	589.0	-1.0	1323.0	593.0	-1.0	1102.0	547.0	-1.0	1157.0	1050.0	-1.0	1705.0	261.0	-1.0	662.0	216.0	-1.0	377.0	
623.947	923.0	-1.0	1419.0	474.0	-1.0	644.0	995.0	-1.0	1535.0	895.0	-1.0	1188.0	765.0	-1.0	1328.0	594.0	-1.0	834.0	458.0	-1.0	906.0	679.0	-1.0	1087.0	527.0	-1.0	1216.0	844.0	-1.0	1557.0	587.0	-1.0	1316.0	590.0	-1.0	1098.0	545.0	-1.0	1153.0	1048.0	-1.0	1702.0	260.0	-1.0	659.0	214.0	-1.0	375.0	
624.446	922.0	-1.0	1411.0	473.0	-1.0	640.0	993.0	-1.0	1528.0	894.0	-1.0	1183.0	762.0	-1.0	1317.0	592.0	-1.0	827.0	455.0	-1.0	896.0	675.0	-1.0	1076.0	523.0	-1.0	1203.0	836.0	-1.0	1540.0	585.0	-1.0	1307.0	587.0	-1.0	1089.0	544.0	-1.0	1148.0	1046.0	-1.0	1698.0	258.0	-1.0	654.0	212.0	-1.0	371.0	
624.945	919.0	-1.0	1403.0	472.0	-1.0	637.0	990.0	-1.0	1520.0	890.0	-1.0	1177.0	759.0	-1.0	1308.0	589.0	-1.0	821.0	452.0	-1.0	886.0	669.0	-1.0	1065.0	519.0	-1.0	1190.0	830.0	-1.0	1521.0	583.0	-1.0	1299.0	585.0	-1.0	1084.0	543.0	-1.0	1143.0	1043.0	-1.0	1693.0	256.0	-1.0	647.0	211.0	-1.0	365.0	
625.444	915.0	-1.0	1392.0	469.0	-1.0	633.0	986.0	-1.0	1509.0	886.0	-1.0	1169.0	755.0	-1.0	1298.0	587.0	-1.0	815.0	448.0	-1.0	876.0	664.0	-1.0	1053.0	515.0	-1.0	1177.0	822.0	-1.0	1504.0	581.0	-1.0	1291.0	582.0	-1.0	1078.0	541.0	-1.0	1139.0	1040.0	-1.0	1688.0	254.0	-1.0	644.0	209.0	-1.0	363.0	
625.944	911.0	-1.0	1378.0	467.0	-1.0	627.0	982.0	-1.0	1496.0	881.0	-1.0	1161.0	752.0	-1.0	1288.0	583.0	-1.0	809.0	445.0	-1.0	865.0	658.0	-1.0	1043.0	511.0	-1.0	1164.0	815.0	-1.0	1486.0	577.0	-1.0	1281.0	579.0	-1.0	1071.0	540.0	-1.0	1135.0	1038.0	-1.0	1683.0	252.0	-1.0	638.0	208.0	-1.0	360.0	
626.443	906.0	-1.0	1362.0	465.0	-1.0	622.0	977.0	-1.0	1481.0	876.0	-1.0	1152.0	749.0	-1.0	1277.0	581.0	-1.0	804.0	442.0	-1.0	855.0	654.0	-1.0	1032.0	507.0	-1.0	1153.0	810.0	-1.0	1472.0	575.0	-1.0	1270.0	575.0	-1.0	1062.0	538.0	-1.0	1129.0	1034.0	-1.0	1674.0	250.0	-1.0	632.0	206.0	-1.0	354.0	
626.942	902.0	-1.0	1349.0	463.0	-1.0	617.0	973.0	-1.0	1467.0	873.0	-1.0	1145.0	746.0	-1.0	1269.0	579.0	-1.0	801.0	439.0	-1.0	847.0	650.0	-1.0	1025.0	505.0	-1.0	1143.0	805.0	-1.0	1459.0	572.0	-1.0	1257.0	572.0	-1.0	1052.0	536.0	-1.0	1122.0	1029.0	-1.0	1663.0	248.0	-1.0	624.0	203.0	-1.0	349.0	
627.441	900.0	-1.0	1345.0	462.0	-1.0	615.0	972.0	-1.0	1462.0	870.0	-1.0	1141.0	745.0	-1.0	1265.0	578.0	-1.0	798.0	437.0	-1.0	842.0	648.0	-1.0	1019.0	504.0	-1.0	1137.0	800.0	-1.0	1447.0	570.0	-1.0	1245.0	569.0	-1.0	1042.0	534.0	-1.0	1114.0	1025.0	-1.0	1651.0	247.0	-1.0	619.0	202.0	-1.0	343.0	
627.941	899.0	-1.0	1342.0	461.0	-1.0	614.0	970.0	-1.0	1458.0	866.0	-1.0	1134.0	744.0	-1.0	1261.0	576.0	-1.0	795.0	436.0	-1.0	838.0	644.0	-1.0	1011.0	502.0	-1.0	1131.0	797.0	-1.0	1436.0	568.0	-1.0	1238.0	566.0	-1.0	1036.0	533.0	-1.0	1110.0	1021.0	-1.0	1641.0	246.0	-1.0	618.0	200.0	-1.0	342.0	
628.440	898.0	-1.0	1338.0	459.0	-1.0	612.0	968.0	-1.0	1453.0	861.0	-1.0	1125.0	743.0	-1.0	1256.0	575.0	-1.0	790.0	435.0	-1.0	832.0	641.0	-1.0	1003.0	501.0	-1.0	1124.0	792.0	-1.0	1424.0	566.0	-1.0	1231.0	563.0	-1.0	1027.0	531.0	-1.0	1104.0	1016.0	-1.0	1629.0	245.0	-1.0	616.0	201.0	-1.0	340.0	
628.939	896.0	-1.0	1332.0	458.0	-1.0	608.0	967.0	-1.0	1446.0	858.0	-1.0	1115.0	741.0	-1.0	1248.0	573.0	-1.0	784.0	433.0	-1.0	825.0	638.0	-1.0	990.0	499.0	-1.0	1114.0	788.0	-1.0	1408.0	564.0	-1.0	1222.0	560.0	-1.0	1018.0	531.0	-1.0	1097.0	1012.0	-1.0	1614.0	245.0	-1.0	617.0	199.0	-1.0	338.0	
629.438	898.0	-1.0	1334.0	458.0	-1.0	608.0	967.0	-1.0	1448.0	856.0	-1.0	1110.0	741.0	-1.0	1245.0	572.0	-1.0	779.0	432.0	-1.0	820.0	633.0	-1.0	981.0	497.0	-1.0	1106.0	783.0	-1.0	1393.0	563.0	-1.0	1214.0	558.0	-1.0	1009.0	529.0	-1.0	1090.0	1008.0	-1.0	1600.0	246.0	-1.0	615.0	199.0	-1.0	335.0	
629.937	898.0	-1.0	1336.0	457.0	-1.0	606.0	966.0	-1.0	1448.0	853.0	-1.0	1105.0	740.0	-1.0	1240.0	570.0	-1.0	774.0	431.0	-1.0	815.0	630.0	-1.0	968.0	495.0	-1.0	1096.0	780.0	-1.0	1377.0	563.0	-1.0	1211.0	557.0	-1.0	1004.0	528.0	-1.0	1085.0	1004.0	-1.0	1590.0	246.0	-1.0	617.0	199.0	-1.0	337.0	
630.436	897.0	-1.0	1334.0	456.0	-1.0	604.0	966.0	-1.0	1446.0	850.0	-1.0	1099.0	739.0	-1.0	1236.0	570.0	-1.0	771.0	430.0	-1.0	810.0	627.0	-1.0	959.0	493.0	-1.0	1088.0	776.0	-1.0	1366.0	563.0	-1.0	1209.0	556.0	-1.0	1001.0	528.0	-1.0	1082.0	1001.0	-1.0	1582.0	246.0	-1.0	617.0	199.0	-1.0	337.0	
630.936	897.0	-1.0	1331.0	455.0	-1.0	601.0	965.0	-1.0	1442.0	848.0	-1.0	1095.0	739.0	-1.0	1232.0	569.0	-1.0	769.0	429.0	-1.0	806.0	625.0	-1.0	951.0	493.0	-1.0	1084.0	775.0	-1.0	1358.0	562.0	-1.0	1207.0	555.0	-1.0	998.0	527.0	-1.0	1077.0	998.0	-1.0	1572.0	246.0	-1.0	615.0	200.0	-1.0	336.0	
631.436	899.0	-1.0	1335.0	455.0	-1.0	601.0	966.0	-1.0	1447.0	849.0	-1.0	1096.0	740.0	-1.0	1231.0	570.0	-1.0	768.0	429.0	-1.0	805.0	625.0	-1.0	948.0	493.0	-1.0	1081.0	774.0	-1.0	1355.0	563.0	-1.0	1206.0	554.0	-1.0	994.0	525.0	-1.0	1071.0	995.0	-1.0	1562.0	246.0	-1.0	613.0	199.0	-1.0	335.0	
631.935	900.0	-1.0	1337.0	455.0	-1.0	600.0	967.0	-1.0	1448.0	850.0	-1.0	1096.0	740.0	-1.0	1232.0	570.0	-1.0	769.0	429.0	-1.0	805.0	625.0	-1.0	947.0	494.0	-1.0	1083.0	775.0	-1.0	1357.0	563.0	-1.0	1209.0	555.0	-1.0	995.0	525.0	-1.0	1069.0	995.0	-1.0	1558.0	246.0	-1.0	612.0	200.0	-1.0	335.0	
632.434	899.0	-1.0	1334.0	454.0	-1.0	598.0	966.0	-1.0	1446.0	849.0	-1.0	1096.0	741.0	-1.0	1234.0	570.0	-1.0	770.0	430.0	-1.0	806.0	625.0	-1.0	949.0	495.0	-1.0	1083.0	776.0	-1.0	1358.0	564.0	-1.0	1211.0	554.0	-1.0	994.0	525.0	-1.0	1067.0	993.0	-1.0	1554.0	247.0	-1.0	612.0	201.0	-1.0	336.0	
632.933	898.0	-1.0	1329.0	452.0	-1.0	596.0	965.0	-1.0	1442.0	849.0	-1.0	1093.0	742.0	-1.0	1234.0	571.0	-1.0	770.0	430.0	-1.0	806.0	626.0	-1.0	949.0	495.0	-1.0	1084.0	777.0	-1.0	1359.0	564.0	-1.0	1211.0	554.0	-1.0	992.0	525.0	-1.0	1064.0	991.0	-1.0	1548.0	247.0	-1.0	610.0	200.0	-1.0	335.0	
633.432	897.0	-1.0	1323.0	452.0	-1.0	592.0	965.0	-1.0	1438.0	848.0	-1.0	1091.0	742.0	-1.0	1233.0	571.0	-1.0	770.0	430.0	-1.0	805.0	627.0	-1.0	949.0	496.0	-1.0	1084.0	777.0	-1.0	1358.0	564.0	-1.0	1208.0	553.0	-1.0	988.0	524.0	-1.0	1060.0	988.0	-1.0	1539.0	246.0	-1.0	607.0	200.0	-1.0	333.0	
633.932	899.0	-1.0	1326.0	452.0	-1.0	593.0	966.0	-1.0	1440.0	849.0	-1.0	1091.0	743.0	-1.0	1235.0	571.0	-1.0	770.0	431.0	-1.0	807.0	627.0	-1.0	949.0	497.0	-1.0	1085.0	777.0	-1.0	1357.0	564.0	-1.0	1203.0	553.0	-1.0	983.0	522.0	-1.0	1055.0	985.0	-1.0	1529.0	244.0	-1.0	603.0	199.0	-1.0	330.0	
634.431	900.0	-1.0	1328.0	453.0	-1.0	593.0	967.0	-1.0	1442.0	848.0	-1.0	1091.0	744.0	-1.0	1237.0	572.0	-1.0	771.0	433.0	-1.0	808.0	628.0	-1.0	950.0	498.0	-1.0	1087.0	779.0	-1.0	1359.0	565.0	-1.0	1205.0	553.0	-1.0	982.0	522.0	-1.0	1054.0	983.0	-1.0	1525.0	246.0	-1.0	605.0	199.0	-1.0	331.0	
634.930	900.0	-1.0	1326.0	452.0	-1.0	592.0	967.0	-1.0	1441.0	848.0	-1.0	1089.0	744.0	-1.0	1237.0	572.0	-1.0	771.0	434.0	-1.0	808.0	628.0	-1.0	950.0	499.0	-1.0	1089.0	780.0	-1.0	1360.0	565.0	-1.0	1206.0	553.0	-1.0	981.0	522.0	-1.0	1052.0	983.0	-1.0	1520.0	246.0	-1.0	605.0	199.0	-1.0	332.0	
635.430	899.0	-1.0	1323.0	452.0	-1.0	590.0	967.0	-1.0	1438.0	848.0	-1.0	1088.0	745.0	-1.0	1238.0	573.0	-1.0	771.0	434.0	-1.0	808.0	630.0	-1.0	951.0	500.0	-1.0	1092.0	782.0	-1.0	1364.0	566.0	-1.0	1206.0	553.0	-1.0	981.0	522.0	-1.0	1051.0	982.0	-1.0	1517.0	246.0	-1.0	604.0	199.0	-1.0	331.0	
635.929	901.0	-1.0	1323.0	452.0	-1.0	590.0	969.0	-1.0	1439.0	851.0	-1.0	1090.0	746.0	-1.0	1239.0	574.0	-1.0	772.0	435.0	-1.0	811.0	632.0	-1.0	955.0	502.0	-1.0	1095.0	784.0	-1.0	1368.0	566.0	-1.0	1206.0	553.0	-1.0	980.0	522.0	-1.0	1050.0	982.0	-1.0	1516.0	247.0	-1.0	603.0	200.0	-1.0	329.0	
636.428	904.0	-1.0	1327.0	453.0	-1.0	592.0	971.0	-1.0	1443.0	854.0	-1.0	1094.0	747.0	-1.0	1244.0	575.0	-1.0	776.0	437.0	-1.0	816.0	633.0	-1.0	961.0	503.0	-1.0	1099.0	786.0	-1.0	1374.0	568.0	-1.0	1209.0	556.0	-1.0	983.0	523.0	-1.0	1051.0	982.0	-1.0	1516.0	246.0	-1.0	602.0	199.0	-1.0	329.0	
636.927	905.0	-1.0	1331.0	454.0	-1.0	593.0	973.0	-1.0	1446.0	855.0	-1.0	1098.0	748.0	-1.0	1247.0	576.0	-1.0	778.0	438.0	-1.0	818.0	635.0	-1.0	964.0	504.0	-1.0	1102.0	789.0	-1.0	1378.0	568.0	-1.0	1212.0	557.0	-1.0	987.0	523.0	-1.0	1053.0	983.0	-1.0	1520.0	248.0	-1.0	605.0	200.0	-1.0	330.0	
637.426	905.0	-1.0	1331.0	454.0	-1.0	593.0	973.0	-1.0	1446.0	856.0	-1.0	1098.0	749.0	-1.0	1247.0	576.0	-1.0	778.0	438.0	-1.0	819.0	637.0	-1.0	965.0	505.0	-1.0	1103.0	790.0	-1.0	1379.0	569.0	-1.0	1214.0	557.0	-1.0	988.0	523.0	-1.0	1054.0	985.0	-1.0	1520.0	248.0	-1.0	607.0	201.0	-1.0	331.0	
637.925	904.0	-1.0	1327.0	454.0	-1.0	592.0	972.0	-1.0	1442.0	856.0	-1.0	1096.0	749.0	-1.0	1246.0	577.0	-1.0	777.0	439.0	-1.0	818.0	637.0	-1.0	964.0	505.0	-1.0	1102.0	791.0	-1.0	1378.0	570.0	-1.0	1213.0	557.0	-1.0	987.0	523.0	-1.0	1051.0	984.0	-1.0	1518.0	249.0	-1.0	606.0	200.0	-1.0	330.0	
638.424	907.0	-1.0	1331.0	455.0	-1.0	593.0	975.0	-1.0	1447.0	858.0	-1.0	1100.0	750.0	-1.0	1244.0	577.0	-1.0	777.0	439.0	-1.0	818.0	638.0	-1.0	965.0	505.0	-1.0	1100.0	791.0	-1.0	1378.0	570.0	-1.0	1212.0	558.0	-1.0	986.0	524.0	-1.0	1049.0	984.0	-1.0	1513.0	248.0	-1.0	604.0	200.0	-1.0	328.0	
638.924	908.0	-1.0	1335.0	456.0	-1.0	594.0	976.0	-1.0	1450.0	859.0	-1.0	1102.0	750.0	-1.0	1247.0	578.0	-1.0	778.0	440.0	-1.0	819.0	638.0	-1.0	965.0	506.0	-1.0	1101.0	793.0	-1.0	1379.0	571.0	-1.0	1216.0	559.0	-1.0	990.0	524.0	-1.0	1049.0	985.0	-1.0	1513.0	250.0	-1.0	604.0	200.0	-1.0	326.0	
639.423	908.0	-1.0	1334.0	456.0	-1.0	594.0	976.0	-1.0	1450.0	860.0	-1.0	1102.0	751.0	-1.0	1249.0	578.0	-1.0	779.0	440.0	-1.0	820.0	639.0	-1.0	966.0	506.0	-1.0	1103.0	794.0	-1.0	1381.0	572.0	-1.0	1219.0	560.0	-1.0	993.0	525.0	-1.0	1050.0	986.0	-1.0	1513.0	250.0	-1.0	606.0	201.0	-1.0	328.0	
639.922	908.0	-1.0	1332.0	456.0	-1.0	594.0	976.0	-1.0	1448.0	860.0	-1.0	1102.0	752.0	-1.0	1251.0	579.0	-1.0	781.0	441.0	-1.0	822.0	641.0	-1.0	969.0	507.0	-1.0	1104.0	796.0	-1.0	1387.0	574.0	-1.0	1221.0	561.0	-1.0	994.0	525.0	-1.0	1051.0	986.0	-1.0	1516.0	252.0	-1.0	606.0	201.0	-1.0	328.0	
640.421	911.0	-1.0	1334.0	458.0	-1.0	595.0	979.0	-1.0	1451.0	864.0	-1.0	1107.0	753.0	-1.0	1253.0	581.0	-1.0	783.0	442.0	-1.0	824.0	644.0	-1.0	976.0	509.0	-1.0	1106.0	799.0	-1.0	1394.0	574.0	-1.0	1223.0	562.0	-1.0	995.0	526.0	-1.0	1054.0	988.0	-1.0	1520.0	252.0	-1.0	608.0	202.0	-1.0	329.0	
640.920	913.0	-1.0	1339.0	459.0	-1.0	598.0	981.0	-1.0	1456.0	867.0	-1.0	1112.0	755.0	-1.0	1258.0	582.0	-1.0	788.0	444.0	-1.0	827.0	646.0	-1.0	984.0	510.0	-1.0	1113.0	802.0	-1.0	1406.0	575.0	-1.0	1230.0	564.0	-1.0	1003.0	527.0	-1.0	1056.0	991.0	-1.0	1528.0	252.0	-1.0	610.0	202.0	-1.0	329.0	
641.419	913.0	-1.0	1341.0	459.0	-1.0	599.0	982.0	-1.0	1458.0	869.0	-1.0	1116.0	756.0	-1.0	1264.0	584.0	-1.0	791.0	445.0	-1.0	832.0	650.0	-1.0	991.0	512.0	-1.0	1118.0	806.0	-1.0	1415.0	577.0	-1.0	1236.0	567.0	-1.0	1010.0	528.0	-1.0	1064.0	995.0	-1.0	1538.0	254.0	-1.0	614.0	203.0	-1.0	332.0	
641.918	913.0	-1.0	1340.0	459.0	-1.0	599.0	982.0	-1.0	1458.0	870.0	-1.0	1118.0	757.0	-1.0	1267.0	585.0	-1.0	794.0	446.0	-1.0	834.0	652.0	-1.0	996.0	513.0	-1.0	1122.0	807.0	-1.0	1421.0	578.0	-1.0	1239.0	568.0	-1.0	1014.0	530.0	-1.0	1069.0	998.0	-1.0	1546.0	255.0	-1.0	618.0	203.0	-1.0	333.0	
642.417	913.0	-1.0	1337.0	460.0	-1.0	599.0	982.0	-1.0	1455.0	871.0	-1.0	1119.0	757.0	-1.0	1267.0	585.0	-1.0	795.0	447.0	-1.0	835.0	653.0	-1.0	999.0	513.0	-1.0	1124.0	809.0	-1.0	1424.0	578.0	-1.0	1239.0	568.0	-1.0	1016.0	531.0	-1.0	1073.0	999.0	-1.0	1552.0	255.0	-1.0	618.0	204.0	-1.0	333.0	
642.916	916.0	-1.0	1343.0	461.0	-1.0	601.0	984.0	-1.0	1461.0	873.0	-1.0	1124.0	758.0	-1.0	1270.0	586.0	-1.0	797.0	447.0	-1.0	837.0	654.0	-1.0	1001.0	514.0	-1.0	1126.0	809.0	-1.0	1425.0	579.0	-1.0	1240.0	570.0	-1.0	1018.0	531.0	-1.0	1074.0	1001.0	-1.0	1555.0	255.0	-1.0	617.0	203.0	-1.0	332.0	
643.415	916.0	-1.0	1347.0	461.0	-1.0	602.0	986.0	-1.0	1464.0	874.0	-1.0	1125.0	759.0	-1.0	1272.0	586.0	-1.0	797.0	448.0	-1.0	838.0	654.0	-1.0	1001.0	515.0	-1.0	1127.0	809.0	-1.0	1425.0	579.0	-1.0	1241.0	570.0	-1.0	1020.0	532.0	-1.0	1076.0	1002.0	-1.0	1560.0	255.0	-1.0	619.0	203.0	-1.0	334.0	
643.915	917.0	-1.0	1349.0	461.0	-1.0	603.0	986.0	-1.0	1465.0	875.0	-1.0	1126.0	759.0	-1.0	1271.0	586.0	-1.0	796.0	448.0	-1.0	837.0	653.0	-1.0	1001.0	514.0	-1.0	1127.0	809.0	-1.0	1424.0	580.0	-1.0	1241.0	570.0	-1.0	1020.0	532.0	-1.0	1077.0	1002.0	-1.0	1560.0	256.0	-1.0	620.0	204.0	-1.0	336.0	
644.414	916.0	-1.0	1346.0	461.0	-1.0	602.0	985.0	-1.0	1462.0	874.0	-1.0	1125.0	758.0	-1.0	1268.0	585.0	-1.0	795.0	448.0	-1.0	836.0	653.0	-1.0	1000.0	514.0	-1.0	1125.0	807.0	-1.0	1423.0	579.0	-1.0	1240.0	570.0	-1.0	1019.0	531.0	-1.0	1075.0	1001.0	-1.0	1557.0	256.0	-1.0	620.0	203.0	-1.0	334.0	
644.914	918.0	-1.0	1351.0	462.0	-1.0	604.0	987.0	-1.0	1466.0	876.0	-1.0	1129.0	759.0	-1.0	1266.0	585.0	-1.0	794.0	448.0	-1.0	836.0	654.0	-1.0	999.0	514.0	-1.0	1123.0	808.0	-1.0	1421.0	579.0	-1.0	1238.0	569.0	-1.0	1017.0	530.0	-1.0	1072.0	999.0	-1.0	1552.0	255.0	-1.0	617.0	202.0	-1.0	332.0	
645.413	918.0	-1.0	1353.0	462.0	-1.0	605.0	988.0	-1.0	1469.0	876.0	-1.0	1131.0	759.0	-1.0	1267.0	586.0	-1.0	795.0	449.0	-1.0	836.0	654.0	-1.0	999.0	514.0	-1.0	1122.0	808.0	-1.0	1420.0	579.0	-1.0	1240.0	570.0	-1.0	1019.0	531.0	-1.0	1070.0	999.0	-1.0	1549.0	255.0	-1.0	616.0	201.0	-1.0	330.0	
645.912	918.0	-1.0	1351.0	462.0	-1.0	604.0	987.0	-1.0	1467.0	877.0	-1.0	1131.0	759.0	-1.0	1267.0	585.0	-1.0	795.0	448.0	-1.0	836.0	654.0	-1.0	999.0	513.0	-1.0	1121.0	807.0	-1.0	1420.0	579.0	-1.0	1241.0	570.0	-1.0	1019.0	531.0	-1.0	1069.0	998.0	-1.0	1546.0	255.0	-1.0	616.0	201.0	-1.0	330.0	
646.411	916.0	-1.0	1348.0	462.0	-1.0	603.0	987.0	-1.0	1465.0	877.0	-1.0	1129.0	758.0	-1.0	1267.0	586.0	-1.0	795.0	448.0	-1.0	834.0	655.0	-1.0	999.0	513.0	-1.0	1119.0	808.0	-1.0	1418.0	580.0	-1.0	1241.0	569.0	-1.0	1018.0	530.0	-1.0	1067.0	997.0	-1.0	1543.0	255.0	-1.0	615.0	202.0	-1.0	329.0	
646.910	915.0	-1.0	1342.0	461.0	-1.0	602.0	986.0	-1.0	1460.0	876.0	-1.0	1127.0	758.0	-1.0	1265.0	585.0	-1.0	794.0	448.0	-1.0	833.0	654.0	-1.0	998.0	512.0	-1.0	1115.0	807.0	-1.0	1415.0	579.0	-1.0	1239.0	568.0	-1.0	1016.0	529.0	-1.0	1066.0	995.0	-1.0	1539.0	255.0	-1.0	613.0	201.0	-1.0	328.0	
647.409	916.0	-1.0	1347.0	462.0	-1.0	603.0	987.0	-1.0	1464.0	877.0	-1.0	1130.0	759.0	-1.0	1264.0	585.0	-1.0	794.0	448.0	-1.0	831.0	654.0	-1.0	997.0	512.0	-1.0	1111.0	806.0	-1.0	1411.0	579.0	-1.0	1236.0	567.0	-1.0	1011.0	529.0	-1.0	1063.0	993.0	-1.0	1533.0	254.0	-1.0	610.0	199.0	-1.0	325.0	
647.908	917.0	-1.0	1350.0	461.0	-1.0	604.0	988.0	-1.0	1467.0	877.0	-1.0	1131.0	759.0	-1.0	1265.0	585.0	-1.0	794.0	448.0	-1.0	831.0	654.0	-1.0	997.0	511.0	-1.0	1112.0	805.0	-1.0	1411.0	579.0	-1.0	1238.0	568.0	-1.0	1013.0	529.0	-1.0	1063.0	993.0	-1.0	1532.0	254.0	-1.0	610.0	200.0	-1.0	325.0	
648.408	916.0	-1.0	1348.0	461.0	-1.0	602.0	987.0	-1.0	1466.0	877.0	-1.0	1130.0	759.0	-1.0	1266.0	585.0	-1.0	794.0	448.0	-1.0	831.0	654.0	-1.0	997.0	511.0	-1.0	1111.0	805.0	-1.0	1411.0	579.0	-1.0	1239.0	567.0	-1.0	1015.0	529.0	-1.0	1063.0	994.0	-1.0	1533.0	254.0	-1.0	610.0	201.0	-1.0	326.0	
648.907	915.0	-1.0	1345.0	461.0	-1.0	601.0	986.0	-1.0	1463.0	877.0	-1.0	1129.0	759.0	-1.0	1266.0	585.0	-1.0	794.0	448.0	-1.0	831.0	654.0	-1.0	999.0	511.0	-1.0	1111.0	805.0	-1.0	1412.0	579.0	-1.0	1240.0	568.0	-1.0	1015.0	529.0	-1.0	1063.0	994.0	-1.0	1534.0	254.0	-1.0	610.0	200.0	-1.0	326.0	
649.406	917.0	-1.0	1342.0	461.0	-1.0	600.0	988.0	-1.0	1461.0	879.0	-1.0	1130.0	758.0	-1.0	1265.0	585.0	-1.0	794.0	448.0	-1.0	830.0	655.0	-1.0	1000.0	511.0	-1.0	1111.0	805.0	-1.0	1415.0	580.0	-1.0	1240.0	568.0	-1.0	1016.0	529.0	-1.0	1065.0	994.0	-1.0	1536.0	253.0	-1.0	609.0	199.0	-1.0	325.0	
649.906	918.0	-1.0	1347.0	462.0	-1.0	602.0	989.0	-1.0	1466.0	881.0	-1.0	1134.0	759.0	-1.0	1269.0	586.0	-1.0	797.0	449.0	-1.0	833.0	656.0	-1.0	1004.0	512.0	-1.0	1115.0	807.0	-1.0	1419.0	580.0	-1.0	1243.0	569.0	-1.0	1020.0	530.0	-1.0	1065.0	995.0	-1.0	1540.0	253.0	-1.0	609.0	199.0	-1.0	324.0	
650.406	918.0	-1.0	1351.0	462.0	-1.0	604.0	989.0	-1.0	1469.0	882.0	-1.0	1138.0	759.0	-1.0	1271.0	587.0	-1.0	799.0	449.0	-1.0	835.0	657.0	-1.0	1007.0	512.0	-1.0	1119.0	808.0	-1.0	1424.0	582.0	-1.0	1246.0	571.0	-1.0	1024.0	530.0	-1.0	1069.0	998.0	-1.0	1546.0	254.0	-1.0	611.0	200.0	-1.0	328.0	
650.905	918.0	-1.0	1352.0	462.0	-1.0	605.0	989.0	-1.0	1470.0	882.0	-1.0	1141.0	759.0	-1.0	1272.0	587.0	-1.0	801.0	450.0	-1.0	837.0	658.0	-1.0	1009.0	513.0	-1.0	1122.0	809.0	-1.0	1427.0	582.0	-1.0	1248.0	571.0	-1.0	1027.0	531.0	-1.0	1072.0	998.0	-1.0	1550.0	255.0	-1.0	613.0	200.0	-1.0	329.0	
651.404	916.0	-1.0	1348.0	462.0	-1.0	603.0	988.0	-1.0	1467.0	882.0	-1.0	1141.0	759.0	-1.0	1271.0	587.0	-1.0	801.0	450.0	-1.0	838.0	659.0	-1.0	1010.0	513.0	-1.0	1123.0	810.0	-1.0	1428.0	581.0	-1.0	1246.0	571.0	-1.0	1027.0	530.0	-1.0	1073.0	998.0	-1.0	1550.0	254.0	-1.0	613.0	201.0	-1.0	328.0	
651.903	918.0	-1.0	1355.0	463.0	-1.0	607.0	990.0	-1.0	1473.0	884.0	-1.0	1145.0	760.0	-1.0	1274.0	588.0	-1.0	804.0	451.0	-1.0	840.0	658.0	-1.0	1010.0	513.0	-1.0	1125.0	810.0	-1.0	1427.0	582.0	-1.0	1246.0	572.0	-1.0	1027.0	530.0	-1.0	1071.0	998.0	-1.0	1548.0	253.0	-1.0	611.0	199.0	-1.0	328.0	
652.402	919.0	-1.0	1362.0	463.0	-1.0	609.0	992.0	-1.0	1479.0	884.0	-1.0	1147.0	760.0	-1.0	1277.0	589.0	-1.0	805.0	451.0	-1.0	844.0	658.0	-1.0	1011.0	514.0	-1.0	1131.0	809.0	-1.0	1432.0	582.0	-1.0	1249.0	572.0	-1.0	1030.0	530.0	-1.0	1075.0	998.0	-1.0	1551.0	254.0	-1.0	613.0	201.0	-1.0	331.0	
652.901	920.0	-1.0	1369.0	464.0	-1.0	613.0	992.0	-1.0	1486.0	884.0	-1.0	1149.0	761.0	-1.0	1281.0	589.0	-1.0	807.0	453.0	-1.0	850.0	659.0	-1.0	1015.0	517.0	-1.0	1140.0	812.0	-1.0	1441.0	583.0	-1.0	1254.0	573.0	-1.0	1036.0	532.0	-1.0	1081.0	1001.0	-1.0	1557.0	255.0	-1.0	617.0	203.0	-1.0	334.0	
653.400	921.0	-1.0	1371.0	465.0	-1.0	614.0	993.0	-1.0	1488.0	885.0	-1.0	1151.0	762.0	-1.0	1286.0	590.0	-1.0	810.0	454.0	-1.0	855.0	662.0	-1.0	1021.0	519.0	-1.0	1149.0	817.0	-1.0	1453.0	583.0	-1.0	1259.0	576.0	-1.0	1043.0	534.0	-1.0	1086.0	1004.0	-1.0	1567.0	256.0	-1.0	620.0	203.0	-1.0	337.0	
653.899	926.0	-1.0	1386.0	468.0	-1.0	621.0	997.0	-1.0	1501.0	890.0	-1.0	1161.0	765.0	-1.0	1295.0	593.0	-1.0	816.0	456.0	-1.0	863.0	665.0	-1.0	1029.0	522.0	-1.0	1159.0	821.0	-1.0	1465.0	585.0	-1.0	1262.0	578.0	-1.0	1048.0	536.0	-1.0	1092.0	1010.0	-1.0	1578.0	256.0	-1.0	622.0	204.0	-1.0	339.0	
654.398	930.0	-1.0	1404.0	471.0	-1.0	629.0	1001.0	-1.0	1517.0	894.0	-1.0	1172.0	767.0	-1.0	1304.0	595.0	-1.0	822.0	459.0	-1.0	871.0	668.0	-1.0	1039.0	525.0	-1.0	1170.0	827.0	-1.0	1483.0	587.0	-1.0	1272.0	582.0	-1.0	1060.0	539.0	-1.0	1102.0	1017.0	-1.0	1595.0	258.0	-1.0	628.0	207.0	-1.0	345.0	
654.897	933.0	-1.0	1412.0	474.0	-1.0	633.0	1004.0	-1.0	1524.0	897.0	-1.0	1179.0	769.0	-1.0	1312.0	597.0	-1.0	828.0	461.0	-1.0	878.0	673.0	-1.0	1049.0	528.0	-1.0	1181.0	833.0	-1.0	1499.0	589.0	-1.0	1281.0	585.0	-1.0	1072.0	541.0	-1.0	1111.0	1024.0	-1.0	1614.0	259.0	-1.0	634.0	210.0	-1.0	351.0	
655.396	933.0	-1.0	1413.0	475.0	-1.0	635.0	1005.0	-1.0	1527.0	899.0	-1.0	1183.0	771.0	-1.0	1319.0	598.0	-1.0	832.0	463.0	-1.0	886.0	677.0	-1.0	1060.0	531.0	-1.0	1190.0	838.0	-1.0	1515.0	590.0	-1.0	1287.0	588.0	-1.0	1080.0	544.0	-1.0	1119.0	1031.0	-1.0	1630.0	261.0	-1.0	638.0	212.0	-1.0	356.0	
655.895	935.0	-1.0	1410.0	476.0	-1.0	635.0	1006.0	-1.0	1526.0	902.0	-1.0	1185.0	771.0	-1.0	1322.0	600.0	-1.0	836.0	463.0	-1.0	890.0	680.0	-1.0	1069.0	532.0	-1.0	1197.0	841.0	-1.0	1525.0	590.0	-1.0	1289.0	590.0	-1.0	1084.0	545.0	-1.0	1124.0	1036.0	-1.0	1643.0	261.0	-1.0	639.0	213.0	-1.0	359.0	
656.395	935.0	-1.0	1416.0	477.0	-1.0	638.0	1007.0	-1.0	1532.0	904.0	-1.0	1191.0	773.0	-1.0	1329.0	601.0	-1.0	840.0	466.0	-1.0	896.0	683.0	-1.0	1078.0	533.0	-1.0	1202.0	844.0	-1.0	1533.0	592.0	-1.0	1293.0	591.0	-1.0	1088.0	546.0	-1.0	1125.0	1039.0	-1.0	1649.0	261.0	-1.0	638.0	213.0	-1.0	358.0	
656.894	936.0	-1.0	1419.0	477.0	-1.0	640.0	1007.0	-1.0	1535.0	905.0	-1.0	1194.0	773.0	-1.0	1331.0	601.0	-1.0	841.0	466.0	-1.0	899.0	685.0	-1.0	1081.0	533.0	-1.0	1203.0	845.0	-1.0	1535.0	592.0	-1.0	1294.0	592.0	-1.0	1092.0	546.0	-1.0	1128.0	1042.0	-1.0	1658.0	262.0	-1.0	640.0	213.0	-1.0	360.0	
657.393	934.0	-1.0	1417.0	477.0	-1.0	640.0	1006.0	-1.0	1534.0	903.0	-1.0	1193.0	773.0	-1.0	1330.0	601.0	-1.0	840.0	467.0	-1.0	898.0	685.0	-1.0	1081.0	532.0	-1.0	1201.0	843.0	-1.0	1533.0	591.0	-1.0	1293.0	591.0	-1.0	1091.0	547.0	-1.0	1130.0	1043.0	-1.0	1662.0	261.0	-1.0	641.0	213.0	-1.0	361.0	
657.893	931.0	-1.0	1409.0	476.0	-1.0	637.0	1004.0	-1.0	1527.0	902.0	-1.0	1189.0	771.0	-1.0	1325.0	600.0	-1.0	838.0	465.0	-1.0	895.0	684.0	-1.0	1077.0	530.0	-1.0	1196.0	841.0	-1.0	1527.0	590.0	-1.0	1288.0	590.0	-1.0	1088.0	546.0	-1.0	1130.0	1043.0	-1.0	1664.0	261.0	-1.0	640.0	213.0	-1.0	361.0	
658.392	931.0	-1.0	1412.0	476.0	-1.0	639.0	1003.0	-1.0	1530.0	902.0	-1.0	1191.0	770.0	-1.0	1324.0	600.0	-1.0	837.0	464.0	-1.0	895.0	682.0	-1.0	1076.0	529.0	-1.0	1192.0	837.0	-1.0	1521.0	589.0	-1.0	1285.0	590.0	-1.0	1084.0	545.0	-1.0	1128.0	1043.0	-1.0	1664.0	260.0	-1.0	637.0	212.0	-1.0	358.0	
658.892	930.0	-1.0	1413.0	475.0	-1.0	639.0	1002.0	-1.0	1530.0	901.0	-1.0	1191.0	769.0	-1.0	1321.0	598.0	-1.0	835.0	463.0	-1.0	891.0	680.0	-1.0	1072.0	526.0	-1.0	1188.0	835.0	-1.0	1516.0	589.0	-1.0	1286.0	590.0	-1.0	1086.0	546.0	-1.0	1130.0	1043.0	-1.0	1669.0	260.0	-1.0	640.0	213.0	-1.0	360.0	
659.391	928.0	-1.0	1409.0	475.0	-1.0	637.0	1000.0	-1.0	1526.0	899.0	-1.0	1188.0	768.0	-1.0	1317.0	597.0	-1.0	832.0	462.0	-1.0	888.0	678.0	-1.0	1068.0	525.0	-1.0	1183.0	832.0	-1.0	1510.0	589.0	-1.0	1284.0	589.0	-1.0	1085.0	545.0	-1.0	1131.0	1045.0	-1.0	1672.0	260.0	-1.0	640.0	213.0	-1.0	361.0	
659.891	926.0	-1.0	1399.0	474.0	-1.0	633.0	998.0	-1.0	1518.0	898.0	-1.0	1184.0	765.0	-1.0	1309.0	595.0	-1.0	828.0	460.0	-1.0	883.0	675.0	-1.0	1062.0	523.0	-1.0	1178.0	830.0	-1.0	1503.0	587.0	-1.0	1281.0	587.0	-1.0	1082.0	545.0	-1.0	1129.0	1044.0	-1.0	1674.0	260.0	-1.0	639.0	212.0	-1.0	361.0	
660.390	925.0	-1.0	1399.0	473.0	-1.0	633.0	998.0	-1.0	1517.0	897.0	-1.0	1183.0	764.0	-1.0	1306.0	594.0	-1.0	825.0	458.0	-1.0	880.0	673.0	-1.0	1058.0	521.0	-1.0	1175.0	827.0	-1.0	1497.0	587.0	-1.0	1281.0	588.0	-1.0	1083.0	545.0	-1.0	1126.0	1044.0	-1.0	1673.0	260.0	-1.0	637.0	212.0	-1.0	358.0	
660.889	924.0	-1.0	1395.0	473.0	-1.0	631.0	996.0	-1.0	1514.0	895.0	-1.0	1181.0	762.0	-1.0	1302.0	592.0	-1.0	822.0	457.0	-1.0	876.0	670.0	-1.0	1053.0	520.0	-1.0	1172.0	825.0	-1.0	1491.0	586.0	-1.0	1280.0	587.0	-1.0	1082.0	544.0	-1.0	1125.0	1045.0	-1.0	1674.0	258.0	-1.0	636.0	211.0	-1.0	358.0	
661.388	920.0	-1.0	1387.0	472.0	-1.0	629.0	993.0	-1.0	1507.0	892.0	-1.0	1176.0	759.0	-1.0	1295.0	590.0	-1.0	819.0	454.0	-1.0	871.0	668.0	-1.0	1049.0	518.0	-1.0	1168.0	822.0	-1.0	1485.0	585.0	-1.0	1276.0	586.0	-1.0	1081.0	543.0	-1.0	1123.0	1044.0	-1.0	1674.0	258.0	-1.0	634.0	210.0	-1.0	356.0	
661.887	918.0	-1.0	1377.0	470.0	-1.0	625.0	991.0	-1.0	1497.0	890.0	-1.0	1171.0	757.0	-1.0	1287.0	589.0	-1.0	815.0	453.0	-1.0	866.0	666.0	-1.0	1044.0	517.0	-1.0	1164.0	820.0	-1.0	1480.0	583.0	-1.0	1270.0	584.0	-1.0	1076.0	542.0	-1.0	1118.0	1041.0	-1.0	1671.0	256.0	-1.0	631.0	209.0	-1.0	354.0	
662.386	917.0	-1.0	1374.0	470.0	-1.0	624.0	990.0	-1.0	1495.0	889.0	-1.0	1169.0	756.0	-1.0	1285.0	587.0	-1.0	814.0	452.0	-1.0	863.0	664.0	-1.0	1042.0	517.0	-1.0	1161.0	818.0	-1.0	1475.0	582.0	-1.0	1266.0	583.0	-1.0	1073.0	540.0	-1.0	1113.0	1039.0	-1.0	1667.0	255.0	-1.0	627.0	208.0	-1.0	350.0	
662.885	915.0	-1.0	1370.0	469.0	-1.0	622.0	988.0	-1.0	1490.0	887.0	-1.0	1167.0	755.0	-1.0	1282.0	586.0	-1.0	812.0	450.0	-1.0	861.0	663.0	-1.0	1040.0	516.0	-1.0	1159.0	817.0	-1.0	1474.0	581.0	-1.0	1263.0	582.0	-1.0	1070.0	540.0	-1.0	1112.0	1038.0	-1.0	1667.0	254.0	-1.0	625.0	207.0	-1.0	349.0	
663.385	912.0	-1.0	1363.0	469.0	-1.0	620.0	985.0	-1.0	1483.0	885.0	-1.0	1162.0	754.0	-1.0	1276.0	585.0	-1.0	810.0	450.0	-1.0	858.0	661.0	-1.0	1037.0	514.0	-1.0	1157.0	815.0	-1.0	1472.0	580.0	-1.0	1258.0	579.0	-1.0	1068.0	539.0	-1.0	1110.0	1036.0	-1.0	1665.0	252.0	-1.0	623.0	206.0	-1.0	348.0	
663.884	911.0	-1.0	1355.0	468.0	-1.0	618.0	984.0	-1.0	1475.0	884.0	-1.0	1157.0	752.0	-1.0	1270.0	584.0	-1.0	807.0	448.0	-1.0	853.0	660.0	-1.0	1035.0	513.0	-1.0	1153.0	814.0	-1.0	1468.0	577.0	-1.0	1252.0	578.0	-1.0	1062.0	538.0	-1.0	1107.0	1035.0	-1.0	1660.0	251.0	-1.0	621.0	204.0	-1.0	344.0	
664.383	910.0	-1.0	1353.0	467.0	-1.0	617.0	982.0	-1.0	1472.0	882.0	-1.0	1154.0	751.0	-1.0	1267.0	583.0	-1.0	804.0	447.0	-1.0	849.0	659.0	-1.0	1031.0	511.0	-1.0	1150.0	812.0	-1.0	1465.0	577.0	-1.0	1249.0	577.0	-1.0	1059.0	538.0	-1.0	1108.0	1034.0	-1.0	1660.0	251.0	-1.0	621.0	205.0	-1.0	346.0	
664.882	908.0	-1.0	1350.0	466.0	-1.0	615.0	980.0	-1.0	1468.0	879.0	-1.0	1150.0	750.0	-1.0	1267.0	583.0	-1.0	803.0	447.0	-1.0	848.0	657.0	-1.0	1029.0	511.0	-1.0	1148.0	811.0	-1.0	1462.0	575.0	-1.0	1248.0	576.0	-1.0	1058.0	537.0	-1.0	1107.0	1033.0	-1.0	1658.0	251.0	-1.0	623.0	205.0	-1.0	346.0	
665.381	909.0	-1.0	1356.0	466.0	-1.0	618.0	980.0	-1.0	1472.0	878.0	-1.0	1152.0	751.0	-1.0	1269.0	583.0	-1.0	803.0	446.0	-1.0	849.0	656.0	-1.0	1027.0	511.0	-1.0	1150.0	811.0	-1.0	1462.0	576.0	-1.0	1251.0	577.0	-1.0	1062.0	537.0	-1.0	1109.0	1034.0	-1.0	1661.0	252.0	-1.0	626.0	207.0	-1.0	349.0	
665.880	910.0	-1.0	1360.0	467.0	-1.0	619.0	981.0	-1.0	1475.0	879.0	-1.0	1153.0	751.0	-1.0	1272.0	582.0	-1.0	804.0	446.0	-1.0	850.0	657.0	-1.0	1026.0	512.0	-1.0	1151.0	811.0	-1.0	1462.0	576.0	-1.0	1253.0	577.0	-1.0	1064.0	538.0	-1.0	1111.0	1035.0	-1.0	1663.0	253.0	-1.0	629.0	207.0	-1.0	352.0	
666.379	914.0	-1.0	1372.0	469.0	-1.0	624.0	984.0	-1.0	1485.0	881.0	-1.0	1159.0	752.0	-1.0	1275.0	584.0	-1.0	807.0	447.0	-1.0	853.0	657.0	-1.0	1027.0	512.0	-1.0	1154.0	812.0	-1.0	1465.0	576.0	-1.0	1254.0	577.0	-1.0	1064.0	538.0	-1.0	1113.0	1035.0	-1.0	1664.0	253.0	-1.0	631.0	208.0	-1.0	353.0	
666.878	915.0	-1.0	1378.0	469.0	-1.0	626.0	985.0	-1.0	1490.0	882.0	-1.0	1163.0	754.0	-1.0	1282.0	584.0	-1.0	809.0	448.0	-1.0	857.0	658.0	-1.0	1030.0	513.0	-1.0	1160.0	814.0	-1.0	1473.0	577.0	-1.0	1258.0	578.0	-1.0	1069.0	538.0	-1.0	1117.0	1037.0	-1.0	1670.0	254.0	-1.0	635.0	209.0	-1.0	357.0	
667.378	914.0	-1.0	1378.0	469.0	-1.0	626.0	984.0	-1.0	1489.0	882.0	-1.0	1163.0	755.0	-1.0	1287.0	586.0	-1.0	812.0	449.0	-1.0	861.0	659.0	-1.0	1034.0	515.0	-1.0	1166.0	817.0	-1.0	1482.0	577.0	-1.0	1262.0	579.0	-1.0	1073.0	539.0	-1.0	1120.0	1037.0	-1.0	1674.0	255.0	-1.0	639.0	210.0	-1.0	360.0	
667.877	917.0	-1.0	1387.0	471.0	-1.0	629.0	986.0	-1.0	1497.0	884.0	-1.0	1168.0	757.0	-1.0	1296.0	586.0	-1.0	816.0	450.0	-1.0	868.0	662.0	-1.0	1042.0	518.0	-1.0	1175.0	821.0	-1.0	1493.0	579.0	-1.0	1269.0	581.0	-1.0	1077.0	540.0	-1.0	1122.0	1038.0	-1.0	1675.0	256.0	-1.0	640.0	210.0	-1.0	359.0	
668.376	918.0	-1.0	1392.0	470.0	-1.0	631.0	987.0	-1.0	1502.0	885.0	-1.0	1170.0	758.0	-1.0	1304.0	588.0	-1.0	820.0	451.0	-1.0	874.0	663.0	-1.0	1048.0	519.0	-1.0	1182.0	824.0	-1.0	1502.0	579.0	-1.0	1274.0	582.0	-1.0	1080.0	540.0	-1.0	1124.0	1038.0	-1.0	1677.0	257.0	-1.0	644.0	210.0	-1.0	362.0	
668.876	917.0	-1.0	1391.0	470.0	-1.0	631.0	987.0	-1.0	1502.0	883.0	-1.0	1169.0	759.0	-1.0	1307.0	588.0	-1.0	822.0	452.0	-1.0	876.0	664.0	-1.0	1051.0	520.0	-1.0	1188.0	826.0	-1.0	1509.0	580.0	-1.0	1277.0	582.0	-1.0	1082.0	540.0	-1.0	1127.0	1038.0	-1.0	1678.0	256.0	-1.0	645.0	211.0	-1.0	364.0	
669.375	920.0	-1.0	1396.0	471.0	-1.0	632.0	990.0	-1.0	1506.0	885.0	-1.0	1171.0	760.0	-1.0	1309.0	589.0	-1.0	823.0	453.0	-1.0	879.0	665.0	-1.0	1054.0	522.0	-1.0	1192.0	828.0	-1.0	1514.0	579.0	-1.0	1276.0	581.0	-1.0	1079.0	541.0	-1.0	1128.0	1035.0	-1.0	1676.0	256.0	-1.0	644.0	211.0	-1.0	364.0	
669.874	921.0	-1.0	1400.0	472.0	-1.0	633.0	990.0	-1.0	1509.0	885.0	-1.0	1172.0	760.0	-1.0	1312.0	590.0	-1.0	825.0	453.0	-1.0	882.0	666.0	-1.0	1057.0	523.0	-1.0	1199.0	830.0	-1.0	1520.0	580.0	-1.0	1278.0	580.0	-1.0	1081.0	541.0	-1.0	1129.0	1035.0	-1.0	1674.0	257.0	-1.0	647.0	212.0	-1.0	365.0	
670.373	919.0	-1.0	1396.0	471.0	-1.0	631.0	989.0	-1.0	1506.0	884.0	-1.0	1168.0	760.0	-1.0	1313.0	590.0	-1.0	826.0	453.0	-1.0	882.0	666.0	-1.0	1058.0	522.0	-1.0	1200.0	830.0	-1.0	1522.0	580.0	-1.0	1279.0	580.0	-1.0	1079.0	541.0	-1.0	1130.0	1033.0	-1.0	1674.0	258.0	-1.0	648.0	213.0	-1.0	367.0	
670.873	916.0	-1.0	1388.0	469.0	-1.0	628.0	986.0	-1.0	1498.0	881.0	-1.0	1164.0	759.0	-1.0	1311.0	589.0	-1.0	825.0	452.0	-1.0	880.0	665.0	-1.0	1056.0	522.0	-1.0	1197.0	829.0	-1.0	1518.0	578.0	-1.0	1277.0	579.0	-1.0	1077.0	540.0	-1.0	1130.0	1032.0	-1.0	1672.0	257.0	-1.0	648.0	212.0	-1.0	367.0	
671.372	913.0	-1.0	1377.0	467.0	-1.0	624.0	983.0	-1.0	1489.0	880.0	-1.0	1159.0	758.0	-1.0	1306.0	588.0	-1.0	823.0	450.0	-1.0	875.0	663.0	-1.0	1052.0	520.0	-1.0	1191.0	825.0	-1.0	1511.0	578.0	-1.0	1272.0	577.0	-1.0	1073.0	539.0	-1.0	1129.0	1030.0	-1.0	1670.0	255.0	-1.0	646.0	212.0	-1.0	365.0	
671.871	911.0	-1.0	1373.0	465.0	-1.0	621.0	981.0	-1.0	1485.0	878.0	-1.0	1155.0	757.0	-1.0	1300.0	587.0	-1.0	820.0	449.0	-1.0	870.0	661.0	-1.0	1046.0	517.0	-1.0	1183.0	820.0	-1.0	1500.0	576.0	-1.0	1265.0	575.0	-1.0	1066.0	538.0	-1.0	1123.0	1027.0	-1.0	1662.0	254.0	-1.0	642.0	210.0	-1.0	361.0	
672.370	908.0	-1.0	1365.0	463.0	-1.0	617.0	979.0	-1.0	1477.0	873.0	-1.0	1148.0	755.0	-1.0	1294.0	585.0	-1.0	815.0	446.0	-1.0	864.0	657.0	-1.0	1037.0	514.0	-1.0	1174.0	814.0	-1.0	1486.0	574.0	-1.0	1260.0	574.0	-1.0	1062.0	536.0	-1.0	1118.0	1023.0	-1.0	1652.0	253.0	-1.0	639.0	210.0	-1.0	360.0	
672.870	903.0	-1.0	1354.0	460.0	-1.0	611.0	974.0	-1.0	1467.0	868.0	-1.0	1138.0	753.0	-1.0	1286.0	583.0	-1.0	810.0	444.0	-1.0	857.0	652.0	-1.0	1027.0	511.0	-1.0	1164.0	809.0	-1.0	1470.0	573.0	-1.0	1252.0	570.0	-1.0	1052.0	534.0	-1.0	1108.0	1017.0	-1.0	1634.0	252.0	-1.0	633.0	208.0	-1.0	355.0	
673.369	903.0	-1.0	1353.0	460.0	-1.0	610.0	974.0	-1.0	1465.0	866.0	-1.0	1134.0	751.0	-1.0	1283.0	581.0	-1.0	807.0	443.0	-1.0	853.0	650.0	-1.0	1020.0	509.0	-1.0	1159.0	805.0	-1.0	1461.0	572.0	-1.0	1249.0	569.0	-1.0	1047.0	533.0	-1.0	1102.0	1013.0	-1.0	1622.0	251.0	-1.0	632.0	208.0	-1.0	355.0	
673.868	902.0	-1.0	1351.0	459.0	-1.0	608.0	974.0	-1.0	1464.0	865.0	-1.0	1132.0	751.0	-1.0	1282.0	581.0	-1.0	805.0	442.0	-1.0	853.0	648.0	-1.0	1018.0	509.0	-1.0	1157.0	804.0	-1.0	1459.0	572.0	-1.0	1247.0	567.0	-1.0	1042.0	531.0	-1.0	1096.0	1010.0	-1.0	1611.0	251.0	-1.0	629.0	208.0	-1.0	352.0	
674.367	904.0	-1.0	1355.0	459.0	-1.0	609.0	975.0	-1.0	1467.0	867.0	-1.0	1134.0	751.0	-1.0	1284.0	582.0	-1.0	807.0	443.0	-1.0	856.0	650.0	-1.0	1021.0	510.0	-1.0	1162.0	806.0	-1.0	1463.0	572.0	-1.0	1248.0	568.0	-1.0	1041.0	530.0	-1.0	1090.0	1008.0	-1.0	1602.0	251.0	-1.0	626.0	207.0	-1.0	350.0	
674.866	905.0	-1.0	1357.0	459.0	-1.0	610.0	975.0	-1.0	1469.0	867.0	-1.0	1134.0	752.0	-1.0	1286.0	582.0	-1.0	808.0	444.0	-1.0	859.0	651.0	-1.0	1024.0	512.0	-1.0	1167.0	808.0	-1.0	1468.0	573.0	-1.0	1249.0	568.0	-1.0	1040.0	530.0	-1.0	1090.0	1007.0	-1.0	1597.0	251.0	-1.0	626.0	207.0	-1.0	349.0	
675.365	905.0	-1.0	1355.0	460.0	-1.0	610.0	975.0	-1.0	1468.0	867.0	-1.0	1134.0	752.0	-1.0	1287.0	583.0	-1.0	809.0	445.0	-1.0	862.0	652.0	-1.0	1027.0	514.0	-1.0	1172.0	811.0	-1.0	1474.0	572.0	-1.0	1249.0	568.0	-1.0	1039.0	529.0	-1.0	1088.0	1006.0	-1.0	1595.0	251.0	-1.0	627.0	207.0	-1.0	350.0	
675.864	907.0	-1.0	1362.0	461.0	-1.0	614.0	977.0	-1.0	1474.0	869.0	-1.0	1137.0	754.0	-1.0	1291.0	584.0	-1.0	811.0	446.0	-1.0	867.0	654.0	-1.0	1031.0	516.0	-1.0	1179.0	815.0	-1.0	1482.0	574.0	-1.0	1254.0	569.0	-1.0	1042.0	531.0	-1.0	1093.0	1008.0	-1.0	1600.0	252.0	-1.0	632.0	208.0	-1.0	354.0	
676.363	909.0	-1.0	1368.0	462.0	-1.0	617.0	979.0	-1.0	1479.0	870.0	-1.0	1140.0	755.0	-1.0	1294.0	585.0	-1.0	813.0	447.0	-1.0	870.0	656.0	-1.0	1035.0	517.0	-1.0	1184.0	817.0	-1.0	1488.0	575.0	-1.0	1257.0	570.0	-1.0	1044.0	532.0	-1.0	1096.0	1009.0	-1.0	1603.0	253.0	-1.0	636.0	209.0	-1.0	356.0	
676.862	911.0	-1.0	1369.0	463.0	-1.0	617.0	980.0	-1.0	1481.0	872.0	-1.0	1141.0	755.0	-1.0	1295.0	585.0	-1.0	813.0	448.0	-1.0	872.0	657.0	-1.0	1037.0	517.0	-1.0	1185.0	818.0	-1.0	1491.0	576.0	-1.0	1258.0	571.0	-1.0	1044.0	533.0	-1.0	1099.0	1011.0	-1.0	1606.0	253.0	-1.0	637.0	209.0	-1.0	356.0	
677.361	913.0	-1.0	1374.0	464.0	-1.0	620.0	981.0	-1.0	1485.0	874.0	-1.0	1145.0	756.0	-1.0	1297.0	586.0	-1.0	814.0	449.0	-1.0	873.0	658.0	-1.0	1039.0	518.0	-1.0	1187.0	819.0	-1.0	1493.0	576.0	-1.0	1262.0	572.0	-1.0	1048.0	533.0	-1.0	1100.0	1012.0	-1.0	1609.0	254.0	-1.0	637.0	209.0	-1.0	356.0	
677.860	913.0	-1.0	1376.0	463.0	-1.0	620.0	981.0	-1.0	1486.0	874.0	-1.0	1145.0	756.0	-1.0	1297.0	586.0	-1.0	814.0	448.0	-1.0	873.0	658.0	-1.0	1038.0	517.0	-1.0	1184.0	818.0	-1.0	1490.0	576.0	-1.0	1264.0	573.0	-1.0	1050.0	533.0	-1.0	1103.0	1013.0	-1.0	1612.0	254.0	-1.0	639.0	210.0	-1.0	357.0	
678.359	911.0	-1.0	1372.0	463.0	-1.0	618.0	980.0	-1.0	1482.0	873.0	-1.0	1143.0	755.0	-1.0	1296.0	585.0	-1.0	812.0	448.0	-1.0	870.0	657.0	-1.0	1037.0	515.0	-1.0	1179.0	816.0	-1.0	1484.0	575.0	-1.0	1263.0	572.0	-1.0	1048.0	533.0	-1.0	1104.0	1011.0	-1.0	1610.0	255.0	-1.0	640.0	209.0	-1.0	355.0	
678.858	911.0	-1.0	1368.0	462.0	-1.0	616.0	980.0	-1.0	1479.0	874.0	-1.0	1143.0	754.0	-1.0	1292.0	584.0	-1.0	811.0	447.0	-1.0	867.0	656.0	-1.0	1033.0	513.0	-1.0	1171.0	814.0	-1.0	1477.0	574.0	-1.0	1259.0	571.0	-1.0	1044.0	531.0	-1.0	1101.0	1009.0	-1.0	1606.0	254.0	-1.0	638.0	208.0	-1.0	354.0	
679.357	910.0	-1.0	1368.0	462.0	-1.0	615.0	979.0	-1.0	1479.0	873.0	-1.0	1142.0	754.0	-1.0	1291.0	584.0	-1.0	811.0	445.0	-1.0	864.0	654.0	-1.0	1030.0	511.0	-1.0	1166.0	811.0	-1.0	1473.0	575.0	-1.0	1259.0	570.0	-1.0	1044.0	532.0	-1.0	1101.0	1008.0	-1.0	1603.0	254.0	-1.0	637.0	208.0	-1.0	352.0	
679.856	909.0	-1.0	1365.0	461.0	-1.0	613.0	979.0	-1.0	1476.0	872.0	-1.0	1141.0	753.0	-1.0	1289.0	584.0	-1.0	809.0	444.0	-1.0	861.0	652.0	-1.0	1027.0	509.0	-1.0	1161.0	809.0	-1.0	1467.0	574.0	-1.0	1258.0	570.0	-1.0	1043.0	531.0	-1.0	1099.0	1006.0	-1.0	1600.0	254.0	-1.0	637.0	207.0	-1.0	351.0	
680.356	907.0	-1.0	1360.0	460.0	-1.0	611.0	976.0	-1.0	1470.0	871.0	-1.0	1138.0	753.0	-1.0	1286.0	583.0	-1.0	808.0	444.0	-1.0	858.0	651.0	-1.0	1024.0	508.0	-1.0	1155.0	807.0	-1.0	1462.0	573.0	-1.0	1256.0	568.0	-1.0	1040.0	529.0	-1.0	1097.0	1004.0	-1.0	1594.0	253.0	-1.0	635.0	207.0	-1.0	349.0	
680.855	908.0	-1.0	1364.0	460.0	-1.0	612.0	978.0	-1.0	1474.0	872.0	-1.0	1140.0	753.0	-1.0	1287.0	583.0	-1.0	809.0	443.0	-1.0	858.0	650.0	-1.0	1024.0	507.0	-1.0	1153.0	805.0	-1.0	1459.0	573.0	-1.0	1254.0	567.0	-1.0	1036.0	528.0	-1.0	1092.0	1002.0	-1.0	1588.0	253.0	-1.0	633.0	205.0	-1.0	347.0	
681.355	909.0	-1.0	1365.0	460.0	-1.0	612.0	978.0	-1.0	1474.0	872.0	-1.0	1140.0	753.0	-1.0	1288.0	583.0	-1.0	809.0	443.0	-1.0	858.0	650.0	-1.0	1024.0	507.0	-1.0	1152.0	805.0	-1.0	1460.0	573.0	-1.0	1253.0	567.0	-1.0	1036.0	528.0	-1.0	1092.0	1001.0	-1.0	1587.0	252.0	-1.0	633.0	204.0	-1.0	347.0	
681.854	907.0	-1.0	1362.0	460.0	-1.0	612.0	977.0	-1.0	1472.0	871.0	-1.0	1139.0	753.0	-1.0	1287.0	583.0	-1.0	809.0	443.0	-1.0	858.0	651.0	-1.0	1025.0	507.0	-1.0	1153.0	804.0	-1.0	1461.0	572.0	-1.0	1253.0	567.0	-1.0	1034.0	527.0	-1.0	1090.0	1000.0	-1.0	1583.0	252.0	-1.0	634.0	205.0	-1.0	347.0	
682.353	908.0	-1.0	1367.0	461.0	-1.0	615.0	978.0	-1.0	1477.0	873.0	-1.0	1143.0	754.0	-1.0	1289.0	583.0	-1.0	811.0	443.0	-1.0	859.0	652.0	-1.0	1028.0	507.0	-1.0	1153.0	805.0	-1.0	1461.0	572.0	-1.0	1251.0	566.0	-1.0	1032.0	527.0	-1.0	1088.0	998.0	-1.0	1580.0	251.0	-1.0	631.0	204.0	-1.0	344.0	
682.852	909.0	-1.0	1371.0	461.0	-1.0	617.0	979.0	-1.0	1480.0	873.0	-1.0	1145.0	754.0	-1.0	1290.0	584.0	-1.0	810.0	444.0	-1.0	860.0	653.0	-1.0	1030.0	507.0	-1.0	1153.0	806.0	-1.0	1461.0	572.0	-1.0	1253.0	566.0	-1.0	1031.0	525.0	-1.0	1087.0	996.0	-1.0	1579.0	251.0	-1.0	632.0	203.0	-1.0	345.0	
683.352	909.0	-1.0	1371.0	461.0	-1.0	617.0	979.0	-1.0	1480.0	873.0	-1.0	1145.0	754.0	-1.0	1289.0	583.0	-1.0	809.0	444.0	-1.0	861.0	653.0	-1.0	1030.0	507.0	-1.0	1152.0	804.0	-1.0	1459.0	572.0	-1.0	1251.0	565.0	-1.0	1030.0	525.0	-1.0	1086.0	994.0	-1.0	1575.0	251.0	-1.0	632.0	202.0	-1.0	344.0	
683.851	909.0	-1.0	1368.0	461.0	-1.0	616.0	978.0	-1.0	1477.0	874.0	-1.0	1145.0	753.0	-1.0	1288.0	583.0	-1.0	808.0	444.0	-1.0	860.0	652.0	-1.0	1029.0	507.0	-1.0	1150.0	804.0	-1.0	1455.0	571.0	-1.0	1249.0	564.0	-1.0	1028.0	524.0	-1.0	1084.0	992.0	-1.0	1571.0	250.0	-1.0	631.0	201.0	-1.0	343.0	
684.351	910.0	-1.0	1373.0	461.0	-1.0	619.0	980.0	-1.0	1481.0	875.0	-1.0	1148.0	754.0	-1.0	1289.0	583.0	-1.0	809.0	444.0	-1.0	861.0	652.0	-1.0	1030.0	506.0	-1.0	1150.0	804.0	-1.0	1454.0	572.0	-1.0	1252.0	564.0	-1.0	1029.0	524.0	-1.0	1083.0	990.0	-1.0	1569.0	249.0	-1.0	630.0	201.0	-1.0	341.0	
684.850	911.0	-1.0	1376.0	462.0	-1.0	620.0	981.0	-1.0	1483.0	875.0	-1.0	1150.0	754.0	-1.0	1290.0	584.0	-1.0	810.0	444.0	-1.0	862.0	652.0	-1.0	1030.0	506.0	-1.0	1149.0	804.0	-1.0	1453.0	572.0	-1.0	1253.0	565.0	-1.0	1030.0	524.0	-1.0	1086.0	990.0	-1.0	1570.0	250.0	-1.0	632.0	201.0	-1.0	342.0	
685.349	911.0	-1.0	1376.0	462.0	-1.0	620.0	980.0	-1.0	1482.0	877.0	-1.0	1152.0	754.0	-1.0	1290.0	584.0	-1.0	812.0	444.0	-1.0	861.0	652.0	-1.0	1029.0	505.0	-1.0	1148.0	803.0	-1.0	1451.0	572.0	-1.0	1254.0	565.0	-1.0	1031.0	524.0	-1.0	1087.0	989.0	-1.0	1572.0	250.0	-1.0	633.0	200.0	-1.0	343.0	
685.848	914.0	-1.0	1384.0	464.0	-1.0	624.0	983.0	-1.0	1490.0	879.0	-1.0	1159.0	755.0	-1.0	1292.0	585.0	-1.0	814.0	445.0	-1.0	864.0	651.0	-1.0	1030.0	506.0	-1.0	1146.0	803.0	-1.0	1451.0	572.0	-1.0	1254.0	564.0	-1.0	1032.0	524.0	-1.0	1090.0	991.0	-1.0	1575.0	250.0	-1.0	635.0	200.0	-1.0	344.0	
686.347	916.0	-1.0	1393.0	465.0	-1.0	627.0	985.0	-1.0	1497.0	882.0	-1.0	1167.0	756.0	-1.0	1298.0	587.0	-1.0	818.0	446.0	-1.0	868.0	654.0	-1.0	1035.0	507.0	-1.0	1151.0	805.0	-1.0	1459.0	573.0	-1.0	1260.0	566.0	-1.0	1039.0	526.0	-1.0	1098.0	995.0	-1.0	1587.0	251.0	-1.0	640.0	202.0	-1.0	349.0	
686.846	918.0	-1.0	1401.0	467.0	-1.0	630.0	987.0	-1.0	1504.0	885.0	-1.0	1173.0	758.0	-1.0	1305.0	589.0	-1.0	823.0	448.0	-1.0	874.0	657.0	-1.0	1044.0	508.0	-1.0	1157.0	809.0	-1.0	1472.0	574.0	-1.0	1266.0	569.0	-1.0	1046.0	527.0	-1.0	1104.0	1000.0	-1.0	1601.0	252.0	-1.0	644.0	204.0	-1.0	354.0	
687.346	919.0	-1.0	1402.0	467.0	-1.0	632.0	988.0	-1.0	1506.0	887.0	-1.0	1176.0	759.0	-1.0	1312.0	590.0	-1.0	828.0	450.0	-1.0	880.0	661.0	-1.0	1054.0	510.0	-1.0	1164.0	813.0	-1.0	1485.0	575.0	-1.0	1271.0	571.0	-1.0	1051.0	529.0	-1.0	1110.0	1005.0	-1.0	1612.0	253.0	-1.0	648.0	205.0	-1.0	358.0	
687.846	922.0	-1.0	1415.0	470.0	-1.0	639.0	991.0	-1.0	1518.0	890.0	-1.0	1185.0	762.0	-1.0	1321.0	592.0	-1.0	833.0	453.0	-1.0	889.0	665.0	-1.0	1065.0	512.0	-1.0	1171.0	818.0	-1.0	1497.0	576.0	-1.0	1275.0	572.0	-1.0	1054.0	530.0	-1.0	1113.0	1010.0	-1.0	1622.0	254.0	-1.0	650.0	207.0	-1.0	359.0	
688.345	925.0	-1.0	1426.0	472.0	-1.0	644.0	994.0	-1.0	1529.0	892.0	-1.0	1192.0	764.0	-1.0	1330.0	594.0	-1.0	837.0	455.0	-1.0	898.0	670.0	-1.0	1074.0	514.0	-1.0	1181.0	821.0	-1.0	1511.0	578.0	-1.0	1282.0	575.0	-1.0	1061.0	533.0	-1.0	1119.0	1016.0	-1.0	1635.0	255.0	-1.0	654.0	208.0	-1.0	364.0	
688.844	928.0	-1.0	1433.0	474.0	-1.0	647.0	996.0	-1.0	1537.0	895.0	-1.0	1196.0	766.0	-1.0	1336.0	596.0	-1.0	840.0	457.0	-1.0	904.0	672.0	-1.0	1082.0	516.0	-1.0	1189.0	825.0	-1.0	1522.0	580.0	-1.0	1287.0	576.0	-1.0	1068.0	535.0	-1.0	1125.0	1021.0	-1.0	1648.0	256.0	-1.0	658.0	211.0	-1.0	368.0	
689.343	928.0	-1.0	1433.0	475.0	-1.0	648.0	997.0	-1.0	1537.0	896.0	-1.0	1197.0	767.0	-1.0	1340.0	597.0	-1.0	843.0	458.0	-1.0	908.0	675.0	-1.0	1089.0	518.0	-1.0	1195.0	828.0	-1.0	1532.0	580.0	-1.0	1291.0	578.0	-1.0	1073.0	536.0	-1.0	1129.0	1026.0	-1.0	1660.0	257.0	-1.0	659.0	212.0	-1.0	370.0	
689.842	927.0	-1.0	1426.0	476.0	-1.0	648.0	997.0	-1.0	1533.0	898.0	-1.0	1198.0	768.0	-1.0	1342.0	598.0	-1.0	845.0	459.0	-1.0	911.0	677.0	-1.0	1095.0	519.0	-1.0	1199.0	831.0	-1.0	1540.0	580.0	-1.0	1292.0	580.0	-1.0	1076.0	538.0	-1.0	1134.0	1031.0	-1.0	1672.0	257.0	-1.0	660.0	212.0	-1.0	371.0	
690.341	928.0	-1.0	1432.0	477.0	-1.0	651.0	998.0	-1.0	1538.0	901.0	-1.0	1205.0	769.0	-1.0	1345.0	599.0	-1.0	850.0	460.0	-1.0	913.0	680.0	-1.0	1101.0	521.0	-1.0	1203.0	832.0	-1.0	1546.0	580.0	-1.0	1293.0	581.0	-1.0	1079.0	539.0	-1.0	1139.0	1036.0	-1.0	1685.0	258.0	-1.0	660.0	213.0	-1.0	372.0	
690.840	929.0	-1.0	1435.0	478.0	-1.0	653.0	999.0	-1.0	1540.0	903.0	-1.0	1211.0	770.0	-1.0	1349.0	601.0	-1.0	854.0	462.0	-1.0	917.0	681.0	-1.0	1108.0	522.0	-1.0	1207.0	835.0	-1.0	1555.0	581.0	-1.0	1298.0	582.0	-1.0	1087.0	542.0	-1.0	1146.0	1044.0	-1.0	1704.0	259.0	-1.0	663.0	214.0	-1.0	374.0	
691.340	928.0	-1.0	1433.0	479.0	-1.0	655.0	998.0	-1.0	1538.0	906.0	-1.0	1217.0	771.0	-1.0	1352.0	602.0	-1.0	858.0	462.0	-1.0	919.0	684.0	-1.0	1113.0	522.0	-1.0	1211.0	836.0	-1.0	1563.0	582.0	-1.0	1302.0	585.0	-1.0	1095.0	544.0	-1.0	1156.0	1050.0	-1.0	1723.0	259.0	-1.0	667.0	215.0	-1.0	377.0	
691.839	927.0	-1.0	1429.0	478.0	-1.0	654.0	996.0	-1.0	1532.0	907.0	-1.0	1220.0	771.0	-1.0	1354.0	603.0	-1.0	862.0	462.0	-1.0	921.0	685.0	-1.0	1120.0	522.0	-1.0	1213.0	837.0	-1.0	1569.0	582.0	-1.0	1305.0	586.0	-1.0	1099.0	546.0	-1.0	1163.0	1056.0	-1.0	1739.0	261.0	-1.0	669.0	216.0	-1.0	380.0	
692.339	929.0	-1.0	1429.0	480.0	-1.0	655.0	997.0	-1.0	1532.0	910.0	-1.0	1227.0	771.0	-1.0	1354.0	604.0	-1.0	864.0	464.0	-1.0	923.0	687.0	-1.0	1124.0	523.0	-1.0	1214.0	838.0	-1.0	1570.0	582.0	-1.0	1303.0	585.0	-1.0	1099.0	547.0	-1.0	1168.0	1058.0	-1.0	1748.0	261.0	-1.0	670.0	217.0	-1.0	380.0	
692.838	929.0	-1.0	1429.0	480.0	-1.0	656.0	997.0	-1.0	1531.0	910.0	-1.0	1227.0	771.0	-1.0	1356.0	604.0	-1.0	865.0	464.0	-1.0	925.0	687.0	-1.0	1127.0	522.0	-1.0	1216.0	838.0	-1.0	1571.0	582.0	-1.0	1304.0	585.0	-1.0	1101.0	548.0	-1.0	1172.0	1060.0	-1.0	1753.0	261.0	-1.0	672.0	217.0	-1.0	382.0	
693.338	927.0	-1.0	1427.0	479.0	-1.0	654.0	996.0	-1.0	1529.0	907.0	-1.0	1223.0	771.0	-1.0	1355.0	603.0	-1.0	863.0	464.0	-1.0	925.0	687.0	-1.0	1125.0	523.0	-1.0	1215.0	837.0	-1.0	1567.0	581.0	-1.0	1302.0	584.0	-1.0	1096.0	547.0	-1.0	1170.0	1058.0	-1.0	1745.0	261.0	-1.0	672.0	217.0	-1.0	381.0	
693.837	925.0	-1.0	1419.0	478.0	-1.0	651.0	994.0	-1.0	1522.0	903.0	-1.0	1214.0	770.0	-1.0	1352.0	602.0	-1.0	859.0	464.0	-1.0	924.0	684.0	-1.0	1122.0	522.0	-1.0	1211.0	835.0	-1.0	1562.0	579.0	-1.0	1296.0	581.0	-1.0	1088.0	547.0	-1.0	1162.0	1051.0	-1.0	1729.0	260.0	-1.0	668.0	216.0	-1.0	379.0	
694.337	926.0	-1.0	1423.0	477.0	-1.0	651.0	995.0	-1.0	1526.0	902.0	-1.0	1209.0	770.0	-1.0	1352.0	600.0	-1.0	856.0	464.0	-1.0	925.0	683.0	-1.0	1119.0	521.0	-1.0	1208.0	833.0	-1.0	1555.0	579.0	-1.0	1291.0	580.0	-1.0	1079.0	544.0	-1.0	1153.0	1047.0	-1.0	1712.0	259.0	-1.0	665.0	215.0	-1.0	375.0	
694.836	925.0	-1.0	1423.0	477.0	-1.0	650.0	994.0	-1.0	1527.0	899.0	-1.0	1204.0	770.0	-1.0	1351.0	600.0	-1.0	853.0	464.0	-1.0	925.0	681.0	-1.0	1112.0	521.0	-1.0	1206.0	832.0	-1.0	1551.0	579.0	-1.0	1289.0	579.0	-1.0	1075.0	543.0	-1.0	1148.0	1043.0	-1.0	1700.0	259.0	-1.0	665.0	215.0	-1.0	375.0	
695.335	924.0	-1.0	1418.0	476.0	-1.0	648.0	992.0	-1.0	1524.0	896.0	-1.0	1198.0	769.0	-1.0	1349.0	600.0	-1.0	851.0	463.0	-1.0	924.0	679.0	-1.0	1108.0	520.0	-1.0	1204.0	831.0	-1.0	1548.0	579.0	-1.0	1289.0	580.0	-1.0	1073.0	542.0	-1.0	1144.0	1041.0	-1.0	1691.0	260.0	-1.0	665.0	215.0	-1.0	375.0	
695.834	926.0	-1.0	1426.0	477.0	-1.0	651.0	994.0	-1.0	1530.0	897.0	-1.0	1201.0	770.0	-1.0	1348.0	600.0	-1.0	852.0	463.0	-1.0	923.0	679.0	-1.0	1105.0	521.0	-1.0	1203.0	832.0	-1.0	1547.0	580.0	-1.0	1287.0	579.0	-1.0	1072.0	541.0	-1.0	1142.0	1040.0	-1.0	1688.0	260.0	-1.0	665.0	214.0	-1.0	373.0	
696.334	927.0	-1.0	1428.0	478.0	-1.0	652.0	995.0	-1.0	1533.0	898.0	-1.0	1203.0	771.0	-1.0	1350.0	601.0	-1.0	853.0	464.0	-1.0	923.0	679.0	-1.0	1105.0	522.0	-1.0	1203.0	833.0	-1.0	1549.0	581.0	-1.0	1293.0	581.0	-1.0	1078.0	542.0	-1.0	1145.0	1041.0	-1.0	1695.0	261.0	-1.0	670.0	216.0	-1.0	378.0	
696.834	926.0	-1.0	1428.0	478.0	-1.0	653.0	994.0	-1.0	1533.0	899.0	-1.0	1206.0	772.0	-1.0	1353.0	602.0	-1.0	855.0	465.0	-1.0	924.0	680.0	-1.0	1106.0	522.0	-1.0	1204.0	835.0	-1.0	1553.0	582.0	-1.0	1298.0	583.0	-1.0	1084.0	543.0	-1.0	1151.0	1044.0	-1.0	1704.0	263.0	-1.0	675.0	217.0	-1.0	380.0	
697.334	928.0	-1.0	1427.0	478.0	-1.0	653.0	995.0	-1.0	1533.0	902.0	-1.0	1210.0	772.0	-1.0	1355.0	603.0	-1.0	858.0	464.0	-1.0	924.0	681.0	-1.0	1107.0	523.0	-1.0	1205.0	836.0	-1.0	1555.0	583.0	-1.0	1302.0	585.0	-1.0	1089.0	544.0	-1.0	1156.0	1048.0	-1.0	1715.0	263.0	-1.0	678.0	218.0	-1.0	382.0	
697.834	929.0	-1.0	1432.0	480.0	-1.0	655.0	996.0	-1.0	1536.0	904.0	-1.0	1216.0	773.0	-1.0	1360.0	604.0	-1.0	861.0	464.0	-1.0	925.0	681.0	-1.0	1109.0	523.0	-1.0	1207.0	836.0	-1.0	1559.0	584.0	-1.0	1309.0	588.0	-1.0	1097.0	546.0	-1.0	1161.0	1052.0	-1.0	1725.0	264.0	-1.0	681.0	219.0	-1.0	384.0	
698.333	929.0	-1.0	1434.0	480.0	-1.0	655.0	997.0	-1.0	1538.0	905.0	-1.0	1219.0	774.0	-1.0	1364.0	604.0	-1.0	862.0	464.0	-1.0	926.0	683.0	-1.0	1111.0	523.0	-1.0	1208.0	838.0	-1.0	1559.0	585.0	-1.0	1312.0	589.0	-1.0	1102.0	547.0	-1.0	1165.0	1054.0	-1.0	1732.0	265.0	-1.0	683.0	220.0	-1.0	387.0	
698.833	928.0	-1.0	1430.0	479.0	-1.0	653.0	995.0	-1.0	1534.0	904.0	-1.0	1216.0	774.0	-1.0	1365.0	603.0	-1.0	861.0	465.0	-1.0	925.0	681.0	-1.0	1109.0	522.0	-1.0	1206.0	836.0	-1.0	1555.0	585.0	-1.0	1312.0	588.0	-1.0	1101.0	547.0	-1.0	1165.0	1052.0	-1.0	1730.0	264.0	-1.0	681.0	219.0	-1.0	386.0	
699.332	927.0	-1.0	1424.0	478.0	-1.0	650.0	995.0	-1.0	1529.0	903.0	-1.0	1212.0	774.0	-1.0	1364.0	603.0	-1.0	859.0	463.0	-1.0	921.0	680.0	-1.0	1105.0	522.0	-1.0	1199.0	832.0	-1.0	1546.0	583.0	-1.0	1306.0	586.0	-1.0	1094.0	546.0	-1.0	1158.0	1048.0	-1.0	1720.0	263.0	-1.0	675.0	217.0	-1.0	382.0	
699.831	925.0	-1.0	1421.0	477.0	-1.0	647.0	993.0	-1.0	1525.0	901.0	-1.0	1208.0	774.0	-1.0	1363.0	602.0	-1.0	856.0	462.0	-1.0	917.0	678.0	-1.0	1100.0	519.0	-1.0	1192.0	829.0	-1.0	1535.0	583.0	-1.0	1299.0	584.0	-1.0	1084.0	543.0	-1.0	1148.0	1044.0	-1.0	1705.0	262.0	-1.0	670.0	215.0	-1.0	377.0	
700.330	923.0	-1.0	1416.0	474.0	-1.0	644.0	991.0	-1.0	1520.0	897.0	-1.0	1200.0	773.0	-1.0	1360.0	600.0	-1.0	852.0	460.0	-1.0	911.0	674.0	-1.0	1093.0	517.0	-1.0	1183.0	824.0	-1.0	1522.0	582.0	-1.0	1294.0	582.0	-1.0	1079.0	542.0	-1.0	1140.0	1041.0	-1.0	1693.0	260.0	-1.0	665.0	215.0	-1.0	374.0	
700.830	920.0	-1.0	1406.0	473.0	-1.0	639.0	987.0	-1.0	1510.0	893.0	-1.0	1192.0	771.0	-1.0	1354.0	598.0	-1.0	848.0	458.0	-1.0	903.0	671.0	-1.0	1083.0	514.0	-1.0	1173.0	819.0	-1.0	1510.0	581.0	-1.0	1288.0	580.0	-1.0	1073.0	540.0	-1.0	1133.0	1037.0	-1.0	1683.0	260.0	-1.0	662.0	214.0	-1.0	371.0	
701.330	915.0	-1.0	1391.0	471.0	-1.0	634.0	984.0	-1.0	1497.0	890.0	-1.0	1185.0	769.0	-1.0	1347.0	597.0	-1.0	844.0	455.0	-1.0	895.0	666.0	-1.0	1076.0	511.0	-1.0	1162.0	815.0	-1.0	1497.0	579.0	-1.0	1280.0	577.0	-1.0	1065.0	539.0	-1.0	1126.0	1035.0	-1.0	1675.0	258.0	-1.0	657.0	213.0	-1.0	368.0	
701.829	911.0	-1.0	1377.0	469.0	-1.0	629.0	980.0	-1.0	1484.0	886.0	-1.0	1178.0	766.0	-1.0	1338.0	594.0	-1.0	840.0	453.0	-1.0	887.0	663.0	-1.0	1068.0	508.0	-1.0	1152.0	810.0	-1.0	1482.0	577.0	-1.0	1272.0	575.0	-1.0	1058.0	537.0	-1.0	1119.0	1032.0	-1.0	1669.0	258.0	-1.0	652.0	211.0	-1.0	364.0	
702.329	909.0	-1.0	1369.0	468.0	-1.0	627.0	978.0	-1.0	1476.0	884.0	-1.0	1174.0	765.0	-1.0	1331.0	594.0	-1.0	837.0	450.0	-1.0	880.0	660.0	-1.0	1058.0	506.0	-1.0	1143.0	806.0	-1.0	1469.0	576.0	-1.0	1265.0	572.0	-1.0	1052.0	537.0	-1.0	1114.0	1031.0	-1.0	1663.0	256.0	-1.0	647.0	209.0	-1.0	361.0	
702.828	907.0	-1.0	1363.0	466.0	-1.0	625.0	975.0	-1.0	1469.0	881.0	-1.0	1168.0	763.0	-1.0	1325.0	592.0	-1.0	834.0	449.0	-1.0	874.0	657.0	-1.0	1049.0	505.0	-1.0	1138.0	803.0	-1.0	1460.0	575.0	-1.0	1261.0	572.0	-1.0	1050.0	536.0	-1.0	1111.0	1029.0	-1.0	1660.0	256.0	-1.0	644.0	209.0	-1.0	359.0	
703.328	904.0	-1.0	1354.0	464.0	-1.0	620.0	973.0	-1.0	1460.0	878.0	-1.0	1160.0	762.0	-1.0	1320.0	590.0	-1.0	829.0	448.0	-1.0	868.0	654.0	-1.0	1042.0	504.0	-1.0	1133.0	800.0	-1.0	1451.0	575.0	-1.0	1257.0	571.0	-1.0	1045.0	535.0	-1.0	1107.0	1026.0	-1.0	1652.0	254.0	-1.0	639.0	208.0	-1.0	357.0	
703.827	904.0	-1.0	1347.0	463.0	-1.0	616.0	972.0	-1.0	1452.0	876.0	-1.0	1153.0	761.0	-1.0	1313.0	588.0	-1.0	824.0	447.0	-1.0	864.0	652.0	-1.0	1035.0	504.0	-1.0	1130.0	799.0	-1.0	1444.0	573.0	-1.0	1251.0	568.0	-1.0	1038.0	533.0	-1.0	1098.0	1023.0	-1.0	1638.0	252.0	-1.0	633.0	206.0	-1.0	353.0	
704.326	904.0	-1.0	1347.0	463.0	-1.0	616.0	972.0	-1.0	1451.0	874.0	-1.0	1148.0	761.0	-1.0	1312.0	588.0	-1.0	820.0	446.0	-1.0	861.0	651.0	-1.0	1029.0	504.0	-1.0	1129.0	799.0	-1.0	1440.0	574.0	-1.0	1250.0	568.0	-1.0	1035.0	532.0	-1.0	1092.0	1019.0	-1.0	1625.0	253.0	-1.0	629.0	206.0	-1.0	350.0	
704.825	904.0	-1.0	1346.0	463.0	-1.0	613.0	972.0	-1.0	1450.0	873.0	-1.0	1144.0	761.0	-1.0	1310.0	587.0	-1.0	817.0	446.0	-1.0	859.0	650.0	-1.0	1025.0	504.0	-1.0	1126.0	797.0	-1.0	1434.0	574.0	-1.0	1247.0	567.0	-1.0	1029.0	531.0	-1.0	1085.0	1015.0	-1.0	1612.0	252.0	-1.0	626.0	205.0	-1.0	348.0
[truncated: 654,742 more chars]
