# Supplementary material for: Real-Time State Estimation in a Flight Simulator Using fNIRS
Source: PLoS One. 2015 Mar 27;10(3):e0121279. doi: 10.1371/journal.pone.0121279 (PMC4376943; doi:10.1371/journal.pone.0121279)
Supplement: S1 Dataset — (BZ2) [file pone.0121279.s001.bz2 › SFigure1/subject_14.nir]

fnirUSB.dll log file
Start Time:	Thu Mar 06 18:02:22 2014

Start Code:	97785.170757	97786293
Freq Code:	2435908.000000
Current:	7
Gains:	20
Other:	none
-2	Baseline Started
73.989	1091	-1	1751	1093	-1	1427	1212	-1	1993	1116	-1	1552	1323	-1	2226	1068	-1	1472	1379	-1	2076	2053	-1	2874	1265	-1	1953	2032	-1	2939	1269	-1	1978	1120	-1	1509	1665	-1	3083	1117	-1	1566	1025	-1	1633	982	-1	1349	
74.499	1090	-1	1750	1085	-1	1416	1213	-1	1992	1113	-1	1546	1326	-1	2233	1066	-1	1468	1380	-1	2079	2044	-1	2860	1264	-1	1952	2036	-1	2945	1268	-1	1978	1120	-1	1508	1664	-1	3079	1115	-1	1563	1024	-1	1631	979	-1	1344	
75.009	1089	-1	1748	1077	-1	1403	1213	-1	1991	1110	-1	1540	1328	-1	2237	1064	-1	1462	1378	-1	2078	2031	-1	2837	1264	-1	1950	2037	-1	2947	1266	-1	1975	1118	-1	1506	1664	-1	3078	1114	-1	1561	1023	-1	1632	977	-1	1341	
75.519	1088	-1	1744	1069	-1	1390	1213	-1	1987	1108	-1	1533	1327	-1	2234	1061	-1	1456	1378	-1	2074	2020	-1	2816	1263	-1	1947	2035	-1	2942	1265	-1	1972	1116	-1	1503	1662	-1	3074	1113	-1	1559	1023	-1	1630	974	-1	1339	
76.029	1088	-1	1744	1064	-1	1381	1213	-1	1986	1108	-1	1530	1328	-1	2235	1060	-1	1452	1377	-1	2074	2008	-1	2794	1262	-1	1945	2033	-1	2937	1264	-1	1970	1115	-1	1502	1660	-1	3068	1112	-1	1556	1022	-1	1627	973	-1	1336	
76.539	1088	-1	1744	1059	-1	1372	1214	-1	1984	1108	-1	1526	1328	-1	2234	1060	-1	1449	1377	-1	2073	1994	-1	2770	1262	-1	1946	2029	-1	2932	1263	-1	1969	1114	-1	1501	1661	-1	3069	1112	-1	1557	1022	-1	1629	972	-1	1335	
77.049	1088	-1	1741	1053	-1	1363	1214	-1	1981	1107	-1	1522	1327	-1	2229	1059	-1	1445	1376	-1	2068	1981	-1	2748	1261	-1	1943	2025	-1	2923	1262	-1	1966	1112	-1	1499	1660	-1	3064	1111	-1	1555	1022	-1	1627	970	-1	1334	
77.559	1089	-1	1739	1050	-1	1355	1216	-1	1980	1107	-1	1519	1327	-1	2226	1059	-1	1442	1375	-1	2064	1967	-1	2723	1260	-1	1939	2019	-1	2911	1259	-1	1961	1110	-1	1494	1657	-1	3052	1110	-1	1550	1021	-1	1620	970	-1	1329	
78.079	1088	-1	1735	1046	-1	1346	1216	-1	1976	1108	-1	1514	1327	-1	2224	1059	-1	1439	1374	-1	2061	1955	-1	2699	1258	-1	1935	2012	-1	2899	1258	-1	1957	1108	-1	1491	1657	-1	3048	1109	-1	1549	1021	-1	1619	969	-1	1327	
78.579	1087	-1	1729	1042	-1	1336	1216	-1	1969	1107	-1	1508	1326	-1	2218	1058	-1	1435	1372	-1	2055	1944	-1	2675	1255	-1	1928	2000	-1	2877	1255	-1	1949	1104	-1	1484	1656	-1	3039	1107	-1	1543	1019	-1	1613	968	-1	1323	
79.089	1088	-1	1727	1040	-1	1332	1218	-1	1968	1109	-1	1505	1327	-1	2218	1058	-1	1434	1372	-1	2054	1933	-1	2657	1253	-1	1922	1991	-1	2859	1253	-1	1944	1103	-1	1479	1654	-1	3027	1107	-1	1539	1018	-1	1607	967	-1	1319	
79.599	1088	-1	1723	1038	-1	1327	1218	-1	1964	1109	-1	1501	1327	-1	2215	1057	-1	1431	1371	-1	2049	1924	-1	2640	1251	-1	1915	1982	-1	2840	1251	-1	1936	1101	-1	1473	1654	-1	3023	1106	-1	1535	1018	-1	1603	967	-1	1316	
80.109	1089	-1	1722	1038	-1	1326	1221	-1	1965	1112	-1	1501	1329	-1	2212	1057	-1	1427	1370	-1	2045	1919	-1	2631	1249	-1	1910	1976	-1	2827	1249	-1	1931	1098	-1	1468	1654	-1	3014	1106	-1	1531	1018	-1	1599	966	-1	1314	
80.619	1090	-1	1723	1039	-1	1326	1223	-1	1967	1113	-1	1500	1329	-1	2212	1058	-1	1426	1370	-1	2044	1914	-1	2622	1248	-1	1909	1973	-1	2824	1248	-1	1929	1098	-1	1467	1655	-1	3015	1107	-1	1531	1018	-1	1599	967	-1	1314	
81.129	1092	-1	1724	1039	-1	1327	1225	-1	1968	1116	-1	1502	1330	-1	2212	1059	-1	1426	1370	-1	2042	1917	-1	2624	1248	-1	1909	1977	-1	2831	1248	-1	1929	1099	-1	1468	1657	-1	3014	1108	-1	1531	1020	-1	1600	968	-1	1314	
81.639	1093	-1	1726	1040	-1	1330	1227	-1	1973	1119	-1	1504	1332	-1	2216	1061	-1	1428	1371	-1	2046	1924	-1	2640	1250	-1	1915	1988	-1	2852	1250	-1	1934	1102	-1	1475	1660	-1	3022	1110	-1	1535	1022	-1	1605	969	-1	1318	
82.149	1094	-1	1729	1042	-1	1333	1228	-1	1976	1121	-1	1507	1333	-1	2217	1062	-1	1430	1372	-1	2049	1935	-1	2660	1253	-1	1921	2002	-1	2877	1252	-1	1939	1105	-1	1481	1662	-1	3027	1111	-1	1538	1024	-1	1609	970	-1	1320	
82.659	1095	-1	1733	1043	-1	1337	1229	-1	1981	1122	-1	1511	1334	-1	2223	1065	-1	1434	1374	-1	2057	1952	-1	2687	1257	-1	1932	2017	-1	2907	1256	-1	1949	1109	-1	1490	1665	-1	3032	1114	-1	1542	1026	-1	1613	971	-1	1322	
83.169	1096	-1	1735	1044	-1	1340	1229	-1	1983	1124	-1	1514	1335	-1	2227	1066	-1	1437	1376	-1	2063	1955	-1	2694	1260	-1	1941	2030	-1	2930	1259	-1	1958	1113	-1	1498	1668	-1	3040	1116	-1	1547	1028	-1	1619	972	-1	1324	
83.679	1096	-1	1735	1044	-1	1341	1228	-1	1983	1125	-1	1516	1336	-1	2229	1068	-1	1439	1378	-1	2066	1954	-1	2692	1263	-1	1946	2037	-1	2940	1261	-1	1963	1115	-1	1502	1668	-1	3044	1117	-1	1550	1029	-1	1622	972	-1	1324	
-3	Baseline values
0	1090.35	0	1735.10	1052.25	0	1355.40	1219.30	0	1978.35	1113.10	0	1517.55	1328.95	0	2223.85	1061.25	0	1441.60	1374.50	0	2060.85	1966.20	0	2717.15	1257.30	0	1932.90	2011.55	0	2896.95	1257.80	0	1954.35	1109.00	0	1489.90	1660.15	0	3045.60	1111.10	0	1546.90	1022.15	0	1616.85	971.15	0	1327.10	
-4	Baseline end
88.539	1097.0	-1.0	1694.0	1073.0	-1.0	1366.0	1230.0	-1.0	1936.0	1141.0	-1.0	1507.0	1327.0	-1.0	2154.0	1073.0	-1.0	1421.0	1364.0	-1.0	2004.0	1887.0	-1.0	2546.0	1234.0	-1.0	1865.0	1892.0	-1.0	2657.0	1243.0	-1.0	1886.0	1097.0	-1.0	1439.0	1664.0	-1.0	2943.0	1121.0	-1.0	1517.0	1027.0	-1.0	1568.0	976.0	-1.0	1299.0	
89.049	1099.0	-1.0	1698.0	1079.0	-1.0	1377.0	1233.0	-1.0	1940.0	1145.0	-1.0	1514.0	1327.0	-1.0	2154.0	1076.0	-1.0	1425.0	1365.0	-1.0	2007.0	1901.0	-1.0	2571.0	1236.0	-1.0	1870.0	1903.0	-1.0	2677.0	1246.0	-1.0	1891.0	1100.0	-1.0	1446.0	1667.0	-1.0	2946.0	1124.0	-1.0	1521.0	1029.0	-1.0	1569.0	978.0	-1.0	1303.0	
89.559	1101.0	-1.0	1704.0	1084.0	-1.0	1386.0	1234.0	-1.0	1947.0	1148.0	-1.0	1522.0	1329.0	-1.0	2159.0	1078.0	-1.0	1431.0	1367.0	-1.0	2013.0	1916.0	-1.0	2596.0	1240.0	-1.0	1879.0	1918.0	-1.0	2705.0	1251.0	-1.0	1900.0	1105.0	-1.0	1455.0	1672.0	-1.0	2959.0	1128.0	-1.0	1529.0	1033.0	-1.0	1578.0	980.0	-1.0	1308.0	
90.069	1103.0	-1.0	1708.0	1087.0	-1.0	1391.0	1235.0	-1.0	1951.0	1149.0	-1.0	1527.0	1330.0	-1.0	2163.0	1081.0	-1.0	1435.0	1370.0	-1.0	2018.0	1922.0	-1.0	2604.0	1244.0	-1.0	1884.0	1927.0	-1.0	2720.0	1255.0	-1.0	1906.0	1109.0	-1.0	1460.0	1677.0	-1.0	2967.0	1130.0	-1.0	1534.0	1036.0	-1.0	1582.0	982.0	-1.0	1310.0	
90.579	1105.0	-1.0	1714.0	1089.0	-1.0	1396.0	1237.0	-1.0	1960.0	1151.0	-1.0	1534.0	1333.0	-1.0	2167.0	1082.0	-1.0	1438.0	1373.0	-1.0	2022.0	1928.0	-1.0	2614.0	1245.0	-1.0	1885.0	1931.0	-1.0	2724.0	1257.0	-1.0	1908.0	1111.0	-1.0	1461.0	1680.0	-1.0	2970.0	1131.0	-1.0	1534.0	1037.0	-1.0	1584.0	983.0	-1.0	1311.0	
91.089	1106.0	-1.0	1719.0	1090.0	-1.0	1398.0	1238.0	-1.0	1965.0	1151.0	-1.0	1537.0	1333.0	-1.0	2170.0	1083.0	-1.0	1440.0	1373.0	-1.0	2024.0	1934.0	-1.0	2624.0	1245.0	-1.0	1886.0	1932.0	-1.0	2726.0	1258.0	-1.0	1911.0	1112.0	-1.0	1461.0	1682.0	-1.0	2978.0	1132.0	-1.0	1536.0	1039.0	-1.0	1589.0	985.0	-1.0	1314.0	
91.599	1107.0	-1.0	1718.0	1090.0	-1.0	1397.0	1237.0	-1.0	1966.0	1150.0	-1.0	1536.0	1331.0	-1.0	2167.0	1083.0	-1.0	1438.0	1372.0	-1.0	2021.0	1935.0	-1.0	2627.0	1244.0	-1.0	1883.0	1929.0	-1.0	2720.0	1258.0	-1.0	1909.0	1111.0	-1.0	1459.0	1685.0	-1.0	2985.0	1132.0	-1.0	1537.0	1040.0	-1.0	1593.0	985.0	-1.0	1315.0	
92.109	1107.0	-1.0	1718.0	1090.0	-1.0	1395.0	1236.0	-1.0	1965.0	1149.0	-1.0	1535.0	1329.0	-1.0	2160.0	1082.0	-1.0	1435.0	1370.0	-1.0	2017.0	1939.0	-1.0	2630.0	1242.0	-1.0	1881.0	1926.0	-1.0	2713.0	1257.0	-1.0	1906.0	1110.0	-1.0	1455.0	1685.0	-1.0	2985.0	1131.0	-1.0	1534.0	1040.0	-1.0	1593.0	985.0	-1.0	1315.0	
92.619	1107.0	-1.0	1721.0	1090.0	-1.0	1398.0	1235.0	-1.0	1966.0	1148.0	-1.0	1536.0	1329.0	-1.0	2161.0	1082.0	-1.0	1437.0	1371.0	-1.0	2018.0	1944.0	-1.0	2637.0	1243.0	-1.0	1883.0	1927.0	-1.0	2718.0	1258.0	-1.0	1910.0	1111.0	-1.0	1457.0	1687.0	-1.0	2990.0	1132.0	-1.0	1536.0	1041.0	-1.0	1596.0	987.0	-1.0	1317.0	
93.129	1108.0	-1.0	1722.0	1092.0	-1.0	1401.0	1234.0	-1.0	1966.0	1149.0	-1.0	1538.0	1330.0	-1.0	2164.0	1083.0	-1.0	1438.0	1372.0	-1.0	2022.0	1946.0	-1.0	2641.0	1244.0	-1.0	1888.0	1932.0	-1.0	2729.0	1260.0	-1.0	1916.0	1113.0	-1.0	1461.0	1689.0	-1.0	2997.0	1133.0	-1.0	1538.0	1044.0	-1.0	1603.0	987.0	-1.0	1321.0	
93.639	1108.0	-1.0	1723.0	1095.0	-1.0	1406.0	1234.0	-1.0	1967.0	1149.0	-1.0	1541.0	1331.0	-1.0	2167.0	1083.0	-1.0	1439.0	1374.0	-1.0	2026.0	1952.0	-1.0	2653.0	1247.0	-1.0	1895.0	1942.0	-1.0	2747.0	1262.0	-1.0	1921.0	1116.0	-1.0	1466.0	1691.0	-1.0	3002.0	1133.0	-1.0	1540.0	1044.0	-1.0	1607.0	988.0	-1.0	1322.0	
94.149	1110.0	-1.0	1729.0	1099.0	-1.0	1413.0	1236.0	-1.0	1973.0	1151.0	-1.0	1547.0	1335.0	-1.0	2177.0	1085.0	-1.0	1444.0	1378.0	-1.0	2036.0	1962.0	-1.0	2671.0	1250.0	-1.0	1902.0	1953.0	-1.0	2769.0	1266.0	-1.0	1928.0	1119.0	-1.0	1472.0	1691.0	-1.0	3005.0	1134.0	-1.0	1541.0	1044.0	-1.0	1608.0	989.0	-1.0	1324.0	
94.659	1111.0	-1.0	1732.0	1103.0	-1.0	1421.0	1236.0	-1.0	1977.0	1152.0	-1.0	1552.0	1336.0	-1.0	2182.0	1086.0	-1.0	1449.0	1381.0	-1.0	2043.0	1979.0	-1.0	2699.0	1253.0	-1.0	1910.0	1967.0	-1.0	2799.0	1269.0	-1.0	1936.0	1122.0	-1.0	1478.0	1693.0	-1.0	3015.0	1135.0	-1.0	1545.0	1045.0	-1.0	1615.0	990.0	-1.0	1329.0	
95.169	1112.0	-1.0	1732.0	1106.0	-1.0	1427.0	1235.0	-1.0	1976.0	1152.0	-1.0	1555.0	1335.0	-1.0	2181.0	1087.0	-1.0	1451.0	1382.0	-1.0	2044.0	1997.0	-1.0	2731.0	1254.0	-1.0	1916.0	1977.0	-1.0	2820.0	1270.0	-1.0	1940.0	1124.0	-1.0	1483.0	1694.0	-1.0	3020.0	1136.0	-1.0	1548.0	1046.0	-1.0	1616.0	991.0	-1.0	1331.0	
95.679	1112.0	-1.0	1732.0	1109.0	-1.0	1431.0	1235.0	-1.0	1974.0	1153.0	-1.0	1558.0	1335.0	-1.0	2178.0	1087.0	-1.0	1453.0	1381.0	-1.0	2044.0	2006.0	-1.0	2747.0	1255.0	-1.0	1918.0	1981.0	-1.0	2825.0	1271.0	-1.0	1944.0	1125.0	-1.0	1486.0	1694.0	-1.0	3023.0	1136.0	-1.0	1551.0	1045.0	-1.0	1617.0	992.0	-1.0	1331.0	
96.189	1112.0	-1.0	1734.0	1111.0	-1.0	1435.0	1236.0	-1.0	1975.0	1155.0	-1.0	1562.0	1336.0	-1.0	2183.0	1089.0	-1.0	1458.0	1383.0	-1.0	2049.0	2010.0	-1.0	2756.0	1256.0	-1.0	1922.0	1982.0	-1.0	2827.0	1273.0	-1.0	1949.0	1127.0	-1.0	1490.0	1694.0	-1.0	3023.0	1138.0	-1.0	1553.0	1046.0	-1.0	1617.0	992.0	-1.0	1332.0	
96.699	1113.0	-1.0	1735.0	1113.0	-1.0	1438.0	1236.0	-1.0	1976.0	1156.0	-1.0	1565.0	1336.0	-1.0	2185.0	1090.0	-1.0	1460.0	1384.0	-1.0	2051.0	2010.0	-1.0	2758.0	1257.0	-1.0	1924.0	1981.0	-1.0	2827.0	1274.0	-1.0	1952.0	1129.0	-1.0	1493.0	1696.0	-1.0	3029.0	1139.0	-1.0	1557.0	1046.0	-1.0	1620.0	993.0	-1.0	1334.0	
97.209	1112.0	-1.0	1733.0	1113.0	-1.0	1438.0	1235.0	-1.0	1974.0	1156.0	-1.0	1565.0	1336.0	-1.0	2182.0	1090.0	-1.0	1459.0	1384.0	-1.0	2049.0	2008.0	-1.0	2756.0	1256.0	-1.0	1921.0	1978.0	-1.0	2819.0	1274.0	-1.0	1951.0	1128.0	-1.0	1493.0	1696.0	-1.0	3030.0	1140.0	-1.0	1558.0	1046.0	-1.0	1618.0	993.0	-1.0	1333.0	
97.719	1113.0	-1.0	1733.0	1115.0	-1.0	1438.0	1236.0	-1.0	1974.0	1156.0	-1.0	1565.0	1335.0	-1.0	2178.0	1089.0	-1.0	1456.0	1383.0	-1.0	2045.0	2009.0	-1.0	2754.0	1254.0	-1.0	1915.0	1973.0	-1.0	2806.0	1272.0	-1.0	1946.0	1127.0	-1.0	1489.0	1694.0	-1.0	3023.0	1139.0	-1.0	1555.0	1045.0	-1.0	1613.0	993.0	-1.0	1331.0	
98.229	1113.0	-1.0	1731.0	1116.0	-1.0	1437.0	1236.0	-1.0	1972.0	1156.0	-1.0	1563.0	1335.0	-1.0	2175.0	1089.0	-1.0	1454.0	1382.0	-1.0	2042.0	2009.0	-1.0	2754.0	1253.0	-1.0	1913.0	1969.0	-1.0	2799.0	1272.0	-1.0	1945.0	1127.0	-1.0	1488.0	1696.0	-1.0	3026.0	1140.0	-1.0	1556.0	1045.0	-1.0	1615.0	994.0	-1.0	1331.0	
98.739	1112.0	-1.0	1728.0	1116.0	-1.0	1434.0	1236.0	-1.0	1967.0	1155.0	-1.0	1559.0	1334.0	-1.0	2169.0	1087.0	-1.0	1450.0	1380.0	-1.0	2037.0	2008.0	-1.0	2750.0	1252.0	-1.0	1910.0	1965.0	-1.0	2790.0	1271.0	-1.0	1942.0	1126.0	-1.0	1485.0	1696.0	-1.0	3025.0	1140.0	-1.0	1554.0	1045.0	-1.0	1613.0	995.0	-1.0	1331.0	
99.249	1114.0	-1.0	1729.0	1117.0	-1.0	1435.0	1236.0	-1.0	1966.0	1155.0	-1.0	1558.0	1334.0	-1.0	2171.0	1088.0	-1.0	1449.0	1381.0	-1.0	2038.0	2010.0	-1.0	2752.0	1253.0	-1.0	1912.0	1965.0	-1.0	2789.0	1273.0	-1.0	1945.0	1127.0	-1.0	1486.0	1698.0	-1.0	3024.0	1141.0	-1.0	1554.0	1046.0	-1.0	1612.0	995.0	-1.0	1330.0	
99.759	1114.0	-1.0	1729.0	1118.0	-1.0	1436.0	1236.0	-1.0	1965.0	1156.0	-1.0	1557.0	1335.0	-1.0	2170.0	1089.0	-1.0	1450.0	1381.0	-1.0	2039.0	2010.0	-1.0	2751.0	1254.0	-1.0	1915.0	1967.0	-1.0	2793.0	1275.0	-1.0	1949.0	1128.0	-1.0	1488.0	1700.0	-1.0	3028.0	1142.0	-1.0	1556.0	1048.0	-1.0	1614.0	996.0	-1.0	1332.0	
100.269	1115.0	-1.0	1730.0	1120.0	-1.0	1438.0	1237.0	-1.0	1964.0	1157.0	-1.0	1558.0	1336.0	-1.0	2171.0	1089.0	-1.0	1450.0	1383.0	-1.0	2040.0	2011.0	-1.0	2754.0	1255.0	-1.0	1919.0	1970.0	-1.0	2802.0	1277.0	-1.0	1953.0	1129.0	-1.0	1492.0	1702.0	-1.0	3033.0	1144.0	-1.0	1558.0	1049.0	-1.0	1617.0	998.0	-1.0	1334.0	
100.779	1116.0	-1.0	1734.0	1122.0	-1.0	1442.0	1239.0	-1.0	1968.0	1159.0	-1.0	1561.0	1338.0	-1.0	2177.0	1091.0	-1.0	1453.0	1385.0	-1.0	2046.0	2018.0	-1.0	2766.0	1258.0	-1.0	1927.0	1980.0	-1.0	2823.0	1280.0	-1.0	1962.0	1133.0	-1.0	1499.0	1705.0	-1.0	3045.0	1146.0	-1.0	1564.0	1051.0	-1.0	1624.0	1000.0	-1.0	1338.0	
101.289	1118.0	-1.0	1737.0	1124.0	-1.0	1446.0	1240.0	-1.0	1971.0	1160.0	-1.0	1564.0	1340.0	-1.0	2182.0	1092.0	-1.0	1456.0	1387.0	-1.0	2051.0	2026.0	-1.0	2779.0	1261.0	-1.0	1934.0	1991.0	-1.0	2844.0	1283.0	-1.0	1969.0	1136.0	-1.0	1506.0	1708.0	-1.0	3053.0	1147.0	-1.0	1568.0	1051.0	-1.0	1628.0	1002.0	-1.0	1341.0	
101.799	1120.0	-1.0	1743.0	1127.0	-1.0	1451.0	1242.0	-1.0	1979.0	1162.0	-1.0	1568.0	1343.0	-1.0	2191.0	1094.0	-1.0	1459.0	1390.0	-1.0	2060.0	2035.0	-1.0	2795.0	1263.0	-1.0	1941.0	2001.0	-1.0	2863.0	1286.0	-1.0	1975.0	1138.0	-1.0	1511.0	1708.0	-1.0	3056.0	1148.0	-1.0	1569.0	1052.0	-1.0	1629.0	1002.0	-1.0	1342.0	
102.309	1121.0	-1.0	1747.0	1128.0	-1.0	1454.0	1243.0	-1.0	1983.0	1162.0	-1.0	1571.0	1345.0	-1.0	2198.0	1095.0	-1.0	1461.0	1392.0	-1.0	2066.0	2041.0	-1.0	2806.0	1265.0	-1.0	1946.0	2008.0	-1.0	2876.0	1287.0	-1.0	1981.0	1140.0	-1.0	1515.0	1710.0	-1.0	3065.0	1149.0	-1.0	1573.0	1053.0	-1.0	1634.0	1003.0	-1.0	1344.0	
102.819	1120.0	-1.0	1746.0	1128.0	-1.0	1454.0	1243.0	-1.0	1983.0	1162.0	-1.0	1571.0	1345.0	-1.0	2199.0	1095.0	-1.0	1462.0	1392.0	-1.0	2067.0	2042.0	-1.0	2807.0	1265.0	-1.0	1947.0	2010.0	-1.0	2879.0	1288.0	-1.0	1984.0	1141.0	-1.0	1516.0	1710.0	-1.0	3069.0	1149.0	-1.0	1573.0	1054.0	-1.0	1636.0	1003.0	-1.0	1344.0	
103.329	1121.0	-1.0	1749.0	1129.0	-1.0	1456.0	1244.0	-1.0	1987.0	1163.0	-1.0	1573.0	1346.0	-1.0	2204.0	1095.0	-1.0	1463.0	1393.0	-1.0	2071.0	2042.0	-1.0	2807.0	1266.0	-1.0	1947.0	2009.0	-1.0	2876.0	1288.0	-1.0	1984.0	1141.0	-1.0	1517.0	1709.0	-1.0	3069.0	1149.0	-1.0	1574.0	1053.0	-1.0	1636.0	1002.0	-1.0	1341.0	
103.839	1122.0	-1.0	1750.0	1130.0	-1.0	1456.0	1244.0	-1.0	1988.0	1162.0	-1.0	1574.0	1346.0	-1.0	2206.0	1096.0	-1.0	1464.0	1393.0	-1.0	2073.0	2039.0	-1.0	2804.0	1265.0	-1.0	1948.0	2008.0	-1.0	2874.0	1288.0	-1.0	1986.0	1140.0	-1.0	1518.0	1711.0	-1.0	3076.0	1149.0	-1.0	1576.0	1054.0	-1.0	1641.0	1003.0	-1.0	1342.0	
104.349	1121.0	-1.0	1748.0	1130.0	-1.0	1455.0	1243.0	-1.0	1987.0	1161.0	-1.0	1572.0	1345.0	-1.0	2203.0	1095.0	-1.0	1462.0	1392.0	-1.0	2070.0	2036.0	-1.0	2799.0	1265.0	-1.0	1948.0	2004.0	-1.0	2869.0	1288.0	-1.0	1986.0	1140.0	-1.0	1517.0	1711.0	-1.0	3079.0	1149.0	-1.0	1576.0	1055.0	-1.0	1642.0	1003.0	-1.0	1342.0	
104.859	1121.0	-1.0	1746.0	1130.0	-1.0	1453.0	1243.0	-1.0	1984.0	1160.0	-1.0	1570.0	1343.0	-1.0	2197.0	1094.0	-1.0	1459.0	1390.0	-1.0	2064.0	2036.0	-1.0	2796.0	1263.0	-1.0	1944.0	2001.0	-1.0	2863.0	1286.0	-1.0	1983.0	1139.0	-1.0	1513.0	1710.0	-1.0	3073.0	1148.0	-1.0	1573.0	1053.0	-1.0	1638.0	1003.0	-1.0	1339.0	
105.369	1120.0	-1.0	1745.0	1129.0	-1.0	1451.0	1242.0	-1.0	1982.0	1160.0	-1.0	1568.0	1342.0	-1.0	2195.0	1092.0	-1.0	1457.0	1390.0	-1.0	2063.0	2040.0	-1.0	2801.0	1262.0	-1.0	1942.0	2000.0	-1.0	2858.0	1285.0	-1.0	1980.0	1138.0	-1.0	1510.0	1708.0	-1.0	3064.0	1147.0	-1.0	1569.0	1051.0	-1.0	1633.0	1002.0	-1.0	1335.0	
105.879	1120.0	-1.0	1742.0	1129.0	-1.0	1448.0	1242.0	-1.0	1977.0	1160.0	-1.0	1564.0	1341.0	-1.0	2189.0	1092.0	-1.0	1453.0	1388.0	-1.0	2057.0	2041.0	-1.0	2802.0	1261.0	-1.0	1939.0	1997.0	-1.0	2851.0	1285.0	-1.0	1977.0	1137.0	-1.0	1507.0	1707.0	-1.0	3060.0	1147.0	-1.0	1567.0	1051.0	-1.0	1629.0	1001.0	-1.0	1334.0	
106.389	1119.0	-1.0	1737.0	1128.0	-1.0	1442.0	1241.0	-1.0	1971.0	1159.0	-1.0	1560.0	1339.0	-1.0	2180.0	1091.0	-1.0	1448.0	1386.0	-1.0	2049.0	2043.0	-1.0	2803.0	1259.0	-1.0	1934.0	1993.0	-1.0	2844.0	1283.0	-1.0	1972.0	1135.0	-1.0	1504.0	1707.0	-1.0	3053.0	1147.0	-1.0	1564.0	1051.0	-1.0	1622.0	1001.0	-1.0	1331.0	
106.899	1120.0	-1.0	1736.0	1127.0	-1.0	1439.0	1241.0	-1.0	1969.0	1159.0	-1.0	1558.0	1338.0	-1.0	2176.0	1089.0	-1.0	1446.0	1385.0	-1.0	2045.0	2052.0	-1.0	2816.0	1258.0	-1.0	1934.0	1997.0	-1.0	2852.0	1284.0	-1.0	1973.0	1136.0	-1.0	1504.0	1708.0	-1.0	3055.0	1148.0	-1.0	1566.0	1051.0	-1.0	1623.0	1003.0	-1.0	1332.0	
107.409	1121.0	-1.0	1736.0	1125.0	-1.0	1434.0	1243.0	-1.0	1970.0	1158.0	-1.0	1554.0	1337.0	-1.0	2172.0	1087.0	-1.0	1441.0	1384.0	-1.0	2042.0	2106.0	-1.0	2910.0	1259.0	-1.0	1934.0	2033.0	-1.0	2922.0	1283.0	-1.0	1970.0	1137.0	-1.0	1507.0	1710.0	-1.0	3055.0	1149.0	-1.0	1566.0	1050.0	-1.0	1619.0	1004.0	-1.0	1332.0	
107.919	1121.0	-1.0	1738.0	1122.0	-1.0	1429.0	1245.0	-1.0	1975.0	1155.0	-1.0	1550.0	1338.0	-1.0	2174.0	1085.0	-1.0	1436.0	1384.0	-1.0	2045.0	2175.0	-1.0	3021.0	1260.0	-1.0	1935.0	2069.0	-1.0	2981.0	1283.0	-1.0	1969.0	1139.0	-1.0	1509.0	1710.0	-1.0	3051.0	1150.0	-1.0	1566.0	1050.0	-1.0	1615.0	1005.0	-1.0	1331.0	
108.429	1120.0	-1.0	1736.0	1118.0	-1.0	1423.0	1247.0	-1.0	1977.0	1152.0	-1.0	1543.0	1334.0	-1.0	2163.0	1082.0	-1.0	1432.0	1383.0	-1.0	2042.0	2314.0	-1.0	3331.0	1263.0	-1.0	1940.0	2144.0	-1.0	3136.0	1282.0	-1.0	1966.0	1141.0	-1.0	1515.0	1712.0	-1.0	3050.0	1150.0	-1.0	1566.0	1049.0	-1.0	1610.0	1004.0	-1.0	1329.0	
108.938	1118.0	-1.0	1729.0	1110.0	-1.0	1407.0	1245.0	-1.0	1970.0	1145.0	-1.0	1531.0	1328.0	-1.0	2146.0	1077.0	-1.0	1424.0	1381.0	-1.0	2036.0	2497.0	-1.0	3610.0	1264.0	-1.0	1939.0	2234.0	-1.0	3315.0	1281.0	-1.0	1960.0	1141.0	-1.0	1517.0	1710.0	-1.0	3038.0	1148.0	-1.0	1560.0	1047.0	-1.0	1601.0	1001.0	-1.0	1321.0	
109.448	1115.0	-1.0	1720.0	1101.0	-1.0	1390.0	1241.0	-1.0	1961.0	1138.0	-1.0	1517.0	1323.0	-1.0	2135.0	1073.0	-1.0	1419.0	1381.0	-1.0	2032.0	2636.0	-1.0	3788.0	1264.0	-1.0	1938.0	2301.0	-1.0	3442.0	1279.0	-1.0	1955.0	1140.0	-1.0	1517.0	1707.0	-1.0	3028.0	1146.0	-1.0	1554.0	1045.0	-1.0	1594.0	996.0	-1.0	1312.0	
109.959	1112.0	-1.0	1711.0	1092.0	-1.0	1374.0	1237.0	-1.0	1951.0	1132.0	-1.0	1506.0	1319.0	-1.0	2125.0	1069.0	-1.0	1414.0	1379.0	-1.0	2026.0	2720.0	-1.0	3920.0	1264.0	-1.0	1933.0	2337.0	-1.0	3511.0	1276.0	-1.0	1949.0	1137.0	-1.0	1513.0	1703.0	-1.0	3016.0	1143.0	-1.0	1548.0	1042.0	-1.0	1587.0	990.0	-1.0	1302.0	
110.469	1109.0	-1.0	1707.0	1087.0	-1.0	1365.0	1234.0	-1.0	1945.0	1128.0	-1.0	1500.0	1318.0	-1.0	2123.0	1067.0	-1.0	1413.0	1378.0	-1.0	2024.0	2783.0	-1.0	4024.0	1263.0	-1.0	1930.0	2366.0	-1.0	3562.0	1275.0	-1.0	1943.0	1136.0	-1.0	1510.0	1700.0	-1.0	3005.0	1141.0	-1.0	1542.0	1041.0	-1.0	1581.0	986.0	-1.0	1294.0	
110.979	1108.0	-1.0	1704.0	1082.0	-1.0	1357.0	1231.0	-1.0	1941.0	1124.0	-1.0	1494.0	1316.0	-1.0	2122.0	1066.0	-1.0	1411.0	1377.0	-1.0	2023.0	2829.0	-1.0	4100.0	1263.0	-1.0	1930.0	2385.0	-1.0	3597.0	1273.0	-1.0	1942.0	1135.0	-1.0	1509.0	1700.0	-1.0	3005.0	1140.0	-1.0	1541.0	1039.0	-1.0	1581.0	985.0	-1.0	1292.0	
111.489	1106.0	-1.0	1701.0	1078.0	-1.0	1351.0	1231.0	-1.0	1941.0	1122.0	-1.0	1491.0	1316.0	-1.0	2121.0	1065.0	-1.0	1410.0	1376.0	-1.0	2020.0	2865.0	-1.0	4157.0	1263.0	-1.0	1931.0	2402.0	-1.0	3629.0	1272.0	-1.0	1939.0	1135.0	-1.0	1510.0	1699.0	-1.0	3003.0	1139.0	-1.0	1540.0	1039.0	-1.0	1579.0	985.0	-1.0	1293.0	
111.999	1106.0	-1.0	1702.0	1077.0	-1.0	1351.0	1230.0	-1.0	1943.0	1121.0	-1.0	1492.0	1317.0	-1.0	2125.0	1066.0	-1.0	1412.0	1377.0	-1.0	2023.0	2886.0	-1.0	4199.0	1263.0	-1.0	1935.0	2414.0	-1.0	3653.0	1271.0	-1.0	1940.0	1136.0	-1.0	1514.0	1699.0	-1.0	3001.0	1140.0	-1.0	1540.0	1040.0	-1.0	1578.0	985.0	-1.0	1292.0	
112.508	1106.0	-1.0	1702.0	1077.0	-1.0	1353.0	1229.0	-1.0	1943.0	1121.0	-1.0	1495.0	1316.0	-1.0	2126.0	1068.0	-1.0	1416.0	1377.0	-1.0	2024.0	2883.0	-1.0	4219.0	1264.0	-1.0	1937.0	2414.0	-1.0	3655.0	1272.0	-1.0	1942.0	1137.0	-1.0	1516.0	1699.0	-1.0	3002.0	1140.0	-1.0	1542.0	1039.0	-1.0	1579.0	985.0	-1.0	1293.0	
113.018	1106.0	-1.0	1701.0	1077.0	-1.0	1354.0	1228.0	-1.0	1940.0	1121.0	-1.0	1497.0	1316.0	-1.0	2124.0	1069.0	-1.0	1418.0	1376.0	-1.0	2022.0	2875.0	-1.0	4229.0	1264.0	-1.0	1937.0	2412.0	-1.0	3650.0	1273.0	-1.0	1944.0	1138.0	-1.0	1518.0	1698.0	-1.0	3001.0	1140.0	-1.0	1544.0	1039.0	-1.0	1578.0	984.0	-1.0	1293.0	
113.528	1107.0	-1.0	1703.0	1079.0	-1.0	1358.0	1228.0	-1.0	1942.0	1123.0	-1.0	1502.0	1317.0	-1.0	2124.0	1070.0	-1.0	1421.0	1376.0	-1.0	2022.0	2869.0	-1.0	4235.0	1263.0	-1.0	1935.0	2407.0	-1.0	3642.0	1272.0	-1.0	1943.0	1138.0	-1.0	1519.0	1696.0	-1.0	2995.0	1139.0	-1.0	1544.0	1038.0	-1.0	1577.0	983.0	-1.0	1292.0	
114.039	1107.0	-1.0	1703.0	1080.0	-1.0	1360.0	1227.0	-1.0	1942.0	1123.0	-1.0	1503.0	1316.0	-1.0	2125.0	1071.0	-1.0	1423.0	1376.0	-1.0	2021.0	2866.0	-1.0	4243.0	1262.0	-1.0	1932.0	2403.0	-1.0	3635.0	1271.0	-1.0	1941.0	1137.0	-1.0	1518.0	1696.0	-1.0	2995.0	1139.0	-1.0	1546.0	1038.0	-1.0	1576.0	983.0	-1.0	1292.0	
114.548	1106.0	-1.0	1698.0	1079.0	-1.0	1357.0	1226.0	-1.0	1936.0	1122.0	-1.0	1501.0	1315.0	-1.0	2120.0	1070.0	-1.0	1420.0	1374.0	-1.0	2015.0	2858.0	-1.0	4238.0	1258.0	-1.0	1924.0	2391.0	-1.0	3611.0	1269.0	-1.0	1934.0	1134.0	-1.0	1513.0	1694.0	-1.0	2989.0	1138.0	-1.0	1544.0	1037.0	-1.0	1571.0	983.0	-1.0	1290.0	
115.058	1106.0	-1.0	1697.0	1079.0	-1.0	1354.0	1227.0	-1.0	1935.0	1122.0	-1.0	1499.0	1316.0	-1.0	2121.0	1069.0	-1.0	1419.0	1373.0	-1.0	2014.0	2855.0	-1.0	4240.0	1254.0	-1.0	1915.0	2379.0	-1.0	3587.0	1265.0	-1.0	1925.0	1131.0	-1.0	1506.0	1691.0	-1.0	2978.0	1138.0	-1.0	1541.0	1036.0	-1.0	1566.0	982.0	-1.0	1284.0	
115.568	1105.0	-1.0	1691.0	1077.0	-1.0	1349.0	1226.0	-1.0	1930.0	1121.0	-1.0	1495.0	1315.0	-1.0	2118.0	1068.0	-1.0	1415.0	1371.0	-1.0	2008.0	2847.0	-1.0	4232.0	1250.0	-1.0	1906.0	2362.0	-1.0	3552.0	1261.0	-1.0	1916.0	1127.0	-1.0	1497.0	1691.0	-1.0	2974.0	1137.0	-1.0	1538.0	1036.0	-1.0	1563.0	981.0	-1.0	1280.0	
116.078	1105.0	-1.0	1688.0	1077.0	-1.0	1344.0	1226.0	-1.0	1927.0	1121.0	-1.0	1491.0	1314.0	-1.0	2113.0	1067.0	-1.0	1410.0	1369.0	-1.0	2002.0	2840.0	-1.0	4224.0	1244.0	-1.0	1895.0	2342.0	-1.0	3519.0	1257.0	-1.0	1907.0	1122.0	-1.0	1488.0	1689.0	-1.0	2966.0	1137.0	-1.0	1534.0	1035.0	-1.0	1559.0	979.0	-1.0	1275.0	
116.588	1105.0	-1.0	1684.0	1075.0	-1.0	1339.0	1225.0	-1.0	1922.0	1120.0	-1.0	1486.0	1314.0	-1.0	2110.0	1066.0	-1.0	1407.0	1367.0	-1.0	1998.0	2833.0	-1.0	4214.0	1242.0	-1.0	1889.0	2332.0	-1.0	3498.0	1255.0	-1.0	1901.0	1120.0	-1.0	1482.0	1690.0	-1.0	2964.0	1136.0	-1.0	1531.0	1036.0	-1.0	1559.0	979.0	-1.0	1272.0	
117.098	1104.0	-1.0	1681.0	1075.0	-1.0	1336.0	1225.0	-1.0	1917.0	1120.0	-1.0	1483.0	1313.0	-1.0	2107.0	1065.0	-1.0	1403.0	1366.0	-1.0	1995.0	2831.0	-1.0	4211.0	1241.0	-1.0	1886.0	2330.0	-1.0	3492.0	1254.0	-1.0	1898.0	1119.0	-1.0	1479.0	1690.0	-1.0	2962.0	1137.0	-1.0	1529.0	1037.0	-1.0	1558.0	978.0	-1.0	1269.0	
117.608	1104.0	-1.0	1681.0	1075.0	-1.0	1335.0	1224.0	-1.0	1917.0	1120.0	-1.0	1482.0	1314.0	-1.0	2108.0	1066.0	-1.0	1403.0	1366.0	-1.0	1996.0	2832.0	-1.0	4215.0	1242.0	-1.0	1889.0	2334.0	-1.0	3500.0	1256.0	-1.0	1901.0	1120.0	-1.0	1481.0	1693.0	-1.0	2968.0	1138.0	-1.0	1531.0	1039.0	-1.0	1562.0	980.0	-1.0	1269.0	
118.118	1104.0	-1.0	1681.0	1076.0	-1.0	1336.0	1225.0	-1.0	1916.0	1120.0	-1.0	1482.0	1314.0	-1.0	2109.0	1066.0	-1.0	1403.0	1367.0	-1.0	1997.0	2837.0	-1.0	4224.0	1244.0	-1.0	1894.0	2344.0	-1.0	3518.0	1258.0	-1.0	1905.0	1123.0	-1.0	1485.0	1694.0	-1.0	2972.0	1139.0	-1.0	1532.0	1040.0	-1.0	1565.0	981.0	-1.0	1270.0	
118.628	1106.0	-1.0	1684.0	1078.0	-1.0	1339.0	1226.0	-1.0	1920.0	1122.0	-1.0	1484.0	1316.0	-1.0	2116.0	1067.0	-1.0	1406.0	1369.0	-1.0	2004.0	2848.0	-1.0	4240.0	1247.0	-1.0	1904.0	2360.0	-1.0	3551.0	1261.0	-1.0	1914.0	1128.0	-1.0	1495.0	1698.0	-1.0	2984.0	1141.0	-1.0	1537.0	1043.0	-1.0	1572.0	984.0	-1.0	1275.0	
119.138	1107.0	-1.0	1688.0	1080.0	-1.0	1342.0	1227.0	-1.0	1923.0	1123.0	-1.0	1486.0	1318.0	-1.0	2120.0	1069.0	-1.0	1407.0	1370.0	-1.0	2008.0	2858.0	-1.0	4253.0	1250.0	-1.0	1911.0	2376.0	-1.0	3582.0	1264.0	-1.0	1921.0	1132.0	-1.0	1502.0	1701.0	-1.0	2992.0	1143.0	-1.0	1540.0	1045.0	-1.0	1577.0	986.0	-1.0	1278.0	
119.648	1109.0	-1.0	1694.0	1083.0	-1.0	1348.0	1229.0	-1.0	1930.0	1125.0	-1.0	1489.0	1322.0	-1.0	2128.0	1071.0	-1.0	1411.0	1374.0	-1.0	2015.0	2873.0	-1.0	4268.0	1253.0	-1.0	1918.0	2392.0	-1.0	3609.0	1267.0	-1.0	1926.0	1136.0	-1.0	1509.0	1701.0	-1.0	2995.0	1143.0	-1.0	1542.0	1046.0	-1.0	1580.0	987.0	-1.0	1280.0	
120.158	1110.0	-1.0	1697.0	1085.0	-1.0	1351.0	1229.0	-1.0	1934.0	1125.0	-1.0	1492.0	1323.0	-1.0	2133.0	1072.0	-1.0	1412.0	1375.0	-1.0	2019.0	2880.0	-1.0	4275.0	1255.0	-1.0	1923.0	2403.0	-1.0	3630.0	1268.0	-1.0	1932.0	1139.0	-1.0	1514.0	1702.0	-1.0	3002.0	1144.0	-1.0	1545.0	1047.0	-1.0	1583.0	987.0	-1.0	1282.0	
120.668	1111.0	-1.0	1698.0	1085.0	-1.0	1351.0	1229.0	-1.0	1935.0	1125.0	-1.0	1492.0	1324.0	-1.0	2133.0	1072.0	-1.0	1411.0	1376.0	-1.0	2019.0	2882.0	-1.0	4277.0	1255.0	-1.0	1925.0	2408.0	-1.0	3636.0	1269.0	-1.0	1935.0	1140.0	-1.0	1517.0	1701.0	-1.0	3003.0	1144.0	-1.0	1545.0	1047.0	-1.0	1585.0	987.0	-1.0	1281.0	
121.178	1111.0	-1.0	1700.0	1087.0	-1.0	1354.0	1229.0	-1.0	1938.0	1125.0	-1.0	1493.0	1325.0	-1.0	2137.0	1073.0	-1.0	1413.0	1377.0	-1.0	2022.0	2880.0	-1.0	4278.0	1256.0	-1.0	1927.0	2408.0	-1.0	3638.0	1269.0	-1.0	1937.0	1141.0	-1.0	1519.0	1702.0	-1.0	3006.0	1144.0	-1.0	1547.0	1048.0	-1.0	1587.0	986.0	-1.0	1281.0	
121.688	1111.0	-1.0	1700.0	1087.0	-1.0	1354.0	1228.0	-1.0	1938.0	1125.0	-1.0	1492.0	1325.0	-1.0	2139.0	1073.0	-1.0	1413.0	1377.0	-1.0	2022.0	2865.0	-1.0	4251.0	1255.0	-1.0	1926.0	2401.0	-1.0	3623.0	1269.0	-1.0	1938.0	1140.0	-1.0	1517.0	1702.0	-1.0	3009.0	1144.0	-1.0	1546.0	1047.0	-1.0	1588.0	986.0	-1.0	1281.0	
122.198	1111.0	-1.0	1701.0	1089.0	-1.0	1358.0	1228.0	-1.0	1939.0	1126.0	-1.0	1495.0	1326.0	-1.0	2140.0	1074.0	-1.0	1414.0	1378.0	-1.0	2023.0	2829.0	-1.0	4185.0	1254.0	-1.0	1926.0	2387.0	-1.0	3586.0	1269.0	-1.0	1938.0	1140.0	-1.0	1516.0	1702.0	-1.0	3010.0	1144.0	-1.0	1547.0	1048.0	-1.0	1589.0	988.0	-1.0	1285.0	
122.708	1115.0	-1.0	1712.0	1097.0	-1.0	1375.0	1232.0	-1.0	1951.0	1134.0	-1.0	1509.0	1331.0	-1.0	2151.0	1081.0	-1.0	1426.0	1381.0	-1.0	2031.0	2707.0	-1.0	3957.0	1257.0	-1.0	1932.0	2338.0	-1.0	3482.0	1274.0	-1.0	1948.0	1142.0	-1.0	1519.0	1706.0	-1.0	3019.0	1148.0	-1.0	1554.0	1052.0	-1.0	1597.0	994.0	-1.0	1295.0	
123.218	1119.0	-1.0	1723.0	1111.0	-1.0	1398.0	1237.0	-1.0	1963.0	1143.0	-1.0	1526.0	1336.0	-1.0	2163.0	1091.0	-1.0	1442.0	1385.0	-1.0	2041.0	2564.0	-1.0	3697.0	1260.0	-1.0	1940.0	2272.0	-1.0	3354.0	1281.0	-1.0	1962.0	1146.0	-1.0	1522.0	1712.0	-1.0	3035.0	1151.0	-1.0	1563.0	1055.0	-1.0	1605.0	1000.0	-1.0	1308.0	
123.728	1122.0	-1.0	1727.0	1119.0	-1.0	1411.0	1239.0	-1.0	1967.0	1150.0	-1.0	1538.0	1338.0	-1.0	2166.0	1096.0	-1.0	1450.0	1388.0	-1.0	2044.0	2474.0	-1.0	3532.0	1260.0	-1.0	1941.0	2223.0	-1.0	3253.0	1285.0	-1.0	1967.0	1147.0	-1.0	1520.0	1714.0	-1.0	3040.0	1154.0	-1.0	1567.0	1057.0	-1.0	1609.0	1003.0	-1.0	1313.0	
124.238	1125.0	-1.0	1734.0	1124.0	-1.0	1420.0	1242.0	-1.0	1973.0	1157.0	-1.0	1551.0	1341.0	-1.0	2172.0	1101.0	-1.0	1456.0	1390.0	-1.0	2049.0	2414.0	-1.0	3422.0	1260.0	-1.0	1939.0	2176.0	-1.0	3166.0	1288.0	-1.0	1971.0	1145.0	-1.0	1517.0	1718.0	-1.0	3047.0	1156.0	-1.0	1571.0	1061.0	-1.0	1614.0	1005.0	-1.0	1316.0	
124.748	1127.0	-1.0	1737.0	1129.0	-1.0	1428.0	1244.0	-1.0	1976.0	1163.0	-1.0	1558.0	1344.0	-1.0	2174.0	1104.0	-1.0	1459.0	1391.0	-1.0	2049.0	2362.0	-1.0	3324.0	1257.0	-1.0	1934.0	2133.0	-1.0	3088.0	1290.0	-1.0	1971.0	1143.0	-1.0	1510.0	1721.0	-1.0	3053.0	1157.0	-1.0	1572.0	1063.0	-1.0	1616.0	1008.0	-1.0	1321.0	
125.258	1131.0	-1.0	1743.0	1135.0	-1.0	1438.0	1248.0	-1.0	1984.0	1168.0	-1.0	1566.0	1346.0	-1.0	2175.0	1106.0	-1.0	1461.0	1392.0	-1.0	2048.0	2332.0	-1.0	3266.0	1254.0	-1.0	1928.0	2109.0	-1.0	3041.0	1289.0	-1.0	1967.0	1141.0	-1.0	1505.0	1722.0	-1.0	3056.0	1157.0	-1.0	1573.0	1063.0	-1.0	1617.0	1009.0	-1.0	1324.0	
125.768	1133.0	-1.0	1747.0	1141.0	-1.0	1446.0	1251.0	-1.0	1991.0	1172.0	-1.0	1570.0	1348.0	-1.0	2178.0	1108.0	-1.0	1462.0	1393.0	-1.0	2051.0	2323.0	-1.0	3241.0	1254.0	-1.0	1927.0	2103.0	-1.0	3030.0	1289.0	-1.0	1966.0	1141.0	-1.0	1504.0	1726.0	-1.0	3065.0	1158.0	-1.0	1575.0	1065.0	-1.0	1622.0	1012.0	-1.0	1329.0	
126.278	1133.0	-1.0	1749.0	1144.0	-1.0	1451.0	1253.0	-1.0	1994.0	1174.0	-1.0	1572.0	1349.0	-1.0	2180.0	1109.0	-1.0	1463.0	1395.0	-1.0	2053.0	2318.0	-1.0	3224.0	1255.0	-1.0	1929.0	2102.0	-1.0	3027.0	1290.0	-1.0	1967.0	1142.0	-1.0	1505.0	1728.0	-1.0	3072.0	1159.0	-1.0	1576.0	1066.0	-1.0	1625.0	1013.0	-1.0	1331.0	
126.788	1132.0	-1.0	1753.0	1146.0	-1.0	1457.0	1253.0	-1.0	1999.0	1173.0	-1.0	1576.0	1352.0	-1.0	2186.0	1111.0	-1.0	1466.0	1397.0	-1.0	2059.0	2316.0	-1.0	3218.0	1256.0	-1.0	1933.0	2107.0	-1.0	3038.0	1292.0	-1.0	1973.0	1145.0	-1.0	1511.0	1732.0	-1.0	3078.0	1161.0	-1.0	1579.0	1068.0	-1.0	1629.0	1016.0	-1.0	1334.0	
127.298	1134.0	-1.0	1754.0	1149.0	-1.0	1461.0	1255.0	-1.0	2002.0	1175.0	-1.0	1576.0	1354.0	-1.0	2190.0	1111.0	-1.0	1467.0	1399.0	-1.0	2063.0	2317.0	-1.0	3217.0	1258.0	-1.0	1938.0	2113.0	-1.0	3050.0	1293.0	-1.0	1976.0	1147.0	-1.0	1514.0	1733.0	-1.0	3086.0	1161.0	-1.0	1581.0	1069.0	-1.0	1633.0	1017.0	-1.0	1338.0	
127.808	1135.0	-1.0	1756.0	1152.0	-1.0	1464.0	1256.0	-1.0	2004.0	1177.0	-1.0	1577.0	1355.0	-1.0	2192.0	1111.0	-1.0	1466.0	1399.0	-1.0	2064.0	2321.0	-1.0	3219.0	1259.0	-1.0	1938.0	2118.0	-1.0	3057.0	1294.0	-1.0	1975.0	1147.0	-1.0	1515.0	1733.0	-1.0	3087.0	1160.0	-1.0	1579.0	1068.0	-1.0	1634.0	1017.0	-1.0	1338.0	
128.318	1136.0	-1.0	1758.0	1154.0	-1.0	1467.0	1257.0	-1.0	2007.0	1178.0	-1.0	1577.0	1355.0	-1.0	2195.0	1112.0	-1.0	1466.0	1400.0	-1.0	2067.0	2325.0	-1.0	3223.0	1259.0	-1.0	1940.0	2122.0	-1.0	3063.0	1293.0	-1.0	1976.0	1147.0	-1.0	1515.0	1733.0	-1.0	3093.0	1160.0	-1.0	1579.0	1069.0	-1.0	1639.0	1017.0	-1.0	1340.0	
128.828	1136.0	-1.0	1758.0	1155.0	-1.0	1468.0	1257.0	-1.0	2006.0	1178.0	-1.0	1575.0	1355.0	-1.0	2195.0	1111.0	-1.0	1465.0	1400.0	-1.0	2067.0	2324.0	-1.0	3217.0	1258.0	-1.0	1939.0	2118.0	-1.0	3056.0	1293.0	-1.0	1974.0	1146.0	-1.0	1513.0	1732.0	-1.0	3095.0	1159.0	-1.0	1578.0	1068.0	-1.0	1640.0	1017.0	-1.0	1339.0	
129.338	1136.0	-1.0	1759.0	1156.0	-1.0	1470.0	1256.0	-1.0	2008.0	1178.0	-1.0	1576.0	1356.0	-1.0	2198.0	1111.0	-1.0	1466.0	1402.0	-1.0	2071.0	2320.0	-1.0	3208.0	1259.0	-1.0	1938.0	2114.0	-1.0	3043.0	1293.0	-1.0	1973.0	1146.0	-1.0	1510.0	1731.0	-1.0	3091.0	1158.0	-1.0	1576.0	1068.0	-1.0	1639.0	1015.0	-1.0	1337.0	
129.848	1135.0	-1.0	1758.0	1156.0	-1.0	1471.0	1256.0	-1.0	2006.0	1179.0	-1.0	1575.0	1356.0	-1.0	2198.0	1111.0	-1.0	1466.0	1402.0	-1.0	2071.0	2308.0	-1.0	3187.0	1258.0	-1.0	1937.0	2105.0	-1.0	3025.0	1292.0	-1.0	1973.0	1145.0	-1.0	1508.0	1730.0	-1.0	3092.0	1157.0	-1.0	1575.0	1068.0	-1.0	1641.0	1015.0	-1.0	1337.0	
130.358	1135.0	-1.0	1755.0	1157.0	-1.0	1470.0	1254.0	-1.0	2002.0	1179.0	-1.0	1574.0	1355.0	-1.0	2195.0	1110.0	-1.0	1464.0	1401.0	-1.0	2068.0	2291.0	-1.0	3160.0	1257.0	-1.0	1934.0	2095.0	-1.0	3003.0	1292.0	-1.0	1970.0	1143.0	-1.0	1504.0	1729.0	-1.0	3090.0	1157.0	-1.0	1573.0	1067.0	-1.0	1641.0	1014.0	-1.0	1335.0	
130.868	1135.0	-1.0	1755.0	1157.0	-1.0	1472.0	1254.0	-1.0	2002.0	1180.0	-1.0	1575.0	1355.0	-1.0	2196.0	1111.0	-1.0	1465.0	1402.0	-1.0	2069.0	2283.0	-1.0	3145.0	1257.0	-1.0	1932.0	2089.0	-1.0	2989.0	1291.0	-1.0	1967.0	1144.0	-1.0	1502.0	1727.0	-1.0	3083.0	1156.0	-1.0	1571.0	1066.0	-1.0	1637.0	1013.0	-1.0	1333.0	
131.378	1135.0	-1.0	1753.0	1158.0	-1.0	1471.0	1254.0	-1.0	1999.0	1180.0	-1.0	1574.0	1354.0	-1.0	2193.0	1110.0	-1.0	1462.0	1401.0	-1.0	2067.0	2276.0	-1.0	3132.0	1256.0	-1.0	1929.0	2083.0	-1.0	2979.0	1291.0	-1.0	1965.0	1143.0	-1.0	1500.0	1726.0	-1.0	3083.0	1156.0	-1.0	1570.0	1065.0	-1.0	1637.0	1013.0	-1.0	1333.0	
131.888	1133.0	-1.0	1749.0	1157.0	-1.0	1468.0	1252.0	-1.0	1993.0	1180.0	-1.0	1570.0	1352.0	-1.0	2185.0	1108.0	-1.0	1458.0	1399.0	-1.0	2061.0	2271.0	-1.0	3122.0	1254.0	-1.0	1925.0	2078.0	-1.0	2965.0	1290.0	-1.0	1960.0	1141.0	-1.0	1495.0	1724.0	-1.0	3076.0	1154.0	-1.0	1566.0	1064.0	-1.0	1632.0	1012.0	-1.0	1330.0	
132.398	1133.0	-1.0	1746.0	1157.0	-1.0	1466.0	1253.0	-1.0	1990.0	1180.0	-1.0	1567.0	1352.0	-1.0	2182.0	1108.0	-1.0	1455.0	1398.0	-1.0	2058.0	2271.0	-1.0	3119.0	1254.0	-1.0	1922.0	2074.0	-1.0	2954.0	1289.0	-1.0	1956.0	1141.0	-1.0	1492.0	1722.0	-1.0	3064.0	1153.0	-1.0	1561.0	1062.0	-1.0	1626.0	1011.0	-1.0	1325.0	
132.908	1132.0	-1.0	1742.0	1155.0	-1.0	1461.0	1253.0	-1.0	1983.0	1179.0	-1.0	1562.0	1351.0	-1.0	2175.0	1106.0	-1.0	1450.0	1397.0	-1.0	2052.0	2267.0	-1.0	3109.0	1252.0	-1.0	1916.0	2066.0	-1.0	2938.0	1288.0	-1.0	1951.0	1139.0	-1.0	1486.0	1721.0	-1.0	3059.0	1153.0	-1.0	1557.0	1061.0	-1.0	1621.0	1010.0	-1.0	1322.0	
133.418	1131.0	-1.0	1736.0	1154.0	-1.0	1456.0	1252.0	-1.0	1976.0	1178.0	-1.0	1557.0	1349.0	-1.0	2166.0	1105.0	-1.0	1444.0	1395.0	-1.0	2043.0	2258.0	-1.0	3089.0	1250.0	-1.0	1909.0	2055.0	-1.0	2915.0	1287.0	-1.0	1944.0	1137.0	-1.0	1480.0	1719.0	-1.0	3048.0	1152.0	-1.0	1553.0	1059.0	-1.0	1615.0	1009.0	-1.0	1316.0	
133.928	1131.0	-1.0	1732.0	1153.0	-1.0	1452.0	1252.0	-1.0	1970.0	1179.0	-1.0	1553.0	1349.0	-1.0	2162.0	1104.0	-1.0	1442.0	1394.0	-1.0	2040.0	2246.0	-1.0	3068.0	1249.0	-1.0	1904.0	2046.0	-1.0	2892.0	1287.0	-1.0	1940.0	1136.0	-1.0	1476.0	1719.0	-1.0	3038.0	1151.0	-1.0	1549.0	1059.0	-1.0	1610.0	1009.0	-1.0	1312.0	
134.438	1130.0	-1.0	1727.0	1152.0	-1.0	1448.0	1251.0	-1.0	1964.0	1179.0	-1.0	1549.0	1349.0	-1.0	2156.0	1104.0	-1.0	1439.0	1394.0	-1.0	2035.0	2234.0	-1.0	3046.0	1248.0	-1.0	1900.0	2037.0	-1.0	2877.0	1287.0	-1.0	1936.0	1134.0	-1.0	1472.0	1718.0	-1.0	3031.0	1151.0	-1.0	1545.0	1059.0	-1.0	1606.0	1008.0	-1.0	1309.0	
134.948	1130.0	-1.0	1722.0	1151.0	-1.0	1443.0	1251.0	-1.0	1957.0	1179.0	-1.0	1545.0	1348.0	-1.0	2149.0	1104.0	-1.0	1435.0	1392.0	-1.0	2028.0	2226.0	-1.0	3030.0	1246.0	-1.0	1894.0	2030.0	-1.0	2864.0	1285.0	-1.0	1929.0	1132.0	-1.0	1467.0	1717.0	-1.0	3020.0	1150.0	-1.0	1539.0	1058.0	-1.0	1599.0	1008.0	-1.0	1305.0	
135.458	1130.0	-1.0	1721.0	1150.0	-1.0	1441.0	1252.0	-1.0	1954.0	1179.0	-1.0	1542.0	1349.0	-1.0	2148.0	1104.0	-1.0	1433.0	1391.0	-1.0	2026.0	2226.0	-1.0	3029.0	1245.0	-1.0	1891.0	2030.0	-1.0	2863.0	1284.0	-1.0	1926.0	1132.0	-1.0	1465.0	1717.0	-1.0	3016.0	1151.0	-1.0	1537.0	1058.0	-1.0	1597.0	1008.0	-1.0	1303.0	
135.968	1130.0	-1.0	1716.0	1150.0	-1.0	1438.0	1253.0	-1.0	1950.0	1179.0	-1.0	1538.0	1348.0	-1.0	2144.0	1103.0	-1.0	1430.0	1390.0	-1.0	2021.0	2224.0	-1.0	3023.0	1244.0	-1.0	1888.0	2027.0	-1.0	2857.0	1284.0	-1.0	1921.0	1131.0	-1.0	1461.0	1717.0	-1.0	3010.0	1150.0	-1.0	1533.0	1058.0	-1.0	1593.0	1008.0	-1.0	1301.0	
136.478	1131.0	-1.0	1717.0	1150.0	-1.0	1438.0	1254.0	-1.0	1951.0	1180.0	-1.0	1538.0	1349.0	-1.0	2143.0	1104.0	-1.0	1430.0	1391.0	-1.0	2020.0	2224.0	-1.0	3020.0	1244.0	-1.0	1884.0	2026.0	-1.0	2851.0	1283.0	-1.0	1915.0	1130.0	-1.0	1458.0	1716.0	-1.0	3001.0	1150.0	-1.0	1528.0	1057.0	-1.0	1588.0	1008.0	-1.0	1298.0	
136.988	1131.0	-1.0	1717.0	1152.0	-1.0	1439.0	1255.0	-1.0	1950.0	1182.0	-1.0	1537.0	1350.0	-1.0	2141.0	1105.0	-1.0	1429.0	1391.0	-1.0	2018.0	2221.0	-1.0	3014.0	1244.0	-1.0	1883.0	2025.0	-1.0	2850.0	1283.0	-1.0	1914.0	1130.0	-1.0	1456.0	1717.0	-1.0	2999.0	1150.0	-1.0	1527.0	1058.0	-1.0	1587.0	1009.0	-1.0	1297.0	
137.498	1131.0	-1.0	1715.0	1152.0	-1.0	1438.0	1256.0	-1.0	1948.0	1183.0	-1.0	1536.0	1350.0	-1.0	2140.0	1105.0	-1.0	1429.0	1390.0	-1.0	2017.0	2219.0	-1.0	3009.0	1244.0	-1.0	1884.0	2027.0	-1.0	2852.0	1285.0	-1.0	1914.0	1131.0	-1.0	1457.0	1717.0	-1.0	2998.0	1151.0	-1.0	1526.0	1058.0	-1.0	1586.0	1009.0	-1.0	1296.0	
138.008	1132.0	-1.0	1717.0	1153.0	-1.0	1440.0	1257.0	-1.0	1950.0	1184.0	-1.0	1538.0	1352.0	-1.0	2145.0	1106.0	-1.0	1430.0	1392.0	-1.0	2021.0	2220.0	-1.0	3012.0	1246.0	-1.0	1889.0	2034.0	-1.0	2867.0	1286.0	-1.0	1919.0	1133.0	-1.0	1461.0	1720.0	-1.0	3003.0	1152.0	-1.0	1527.0	1061.0	-1.0	1590.0	1010.0	-1.0	1297.0	
138.518	1132.0	-1.0	1717.0	1154.0	-1.0	1441.0	1257.0	-1.0	1951.0	1184.0	-1.0	1538.0	1352.0	-1.0	2147.0	1107.0	-1.0	1430.0	1392.0	-1.0	2023.0	2221.0	-1.0	3014.0	1247.0	-1.0	1891.0	2040.0	-1.0	2879.0	1287.0	-1.0	1922.0	1134.0	-1.0	1464.0	1722.0	-1.0	3008.0	1153.0	-1.0	1528.0	1062.0	-1.0	1593.0	1011.0	-1.0	1299.0	
139.028	1133.0	-1.0	1717.0	1154.0	-1.0	1441.0	1258.0	-1.0	1952.0	1184.0	-1.0	1536.0	1352.0	-1.0	2147.0	1106.0	-1.0	1428.0	1392.0	-1.0	2021.0	2226.0	-1.0	3022.0	1247.0	-1.0	1891.0	2049.0	-1.0	2893.0	1287.0	-1.0	1920.0	1134.0	-1.0	1462.0	1720.0	-1.0	3007.0	1152.0	-1.0	1525.0	1061.0	-1.0	1592.0	1010.0	-1.0	1298.0	
139.538	1133.0	-1.0	1717.0	1153.0	-1.0	1439.0	1258.0	-1.0	1953.0	1184.0	-1.0	1534.0	1352.0	-1.0	2149.0	1105.0	-1.0	1426.0	1392.0	-1.0	2022.0	2233.0	-1.0	3032.0	1247.0	-1.0	1891.0	2054.0	-1.0	2904.0	1286.0	-1.0	1920.0	1134.0	-1.0	1462.0	1721.0	-1.0	3013.0	1152.0	-1.0	1525.0	1062.0	-1.0	1596.0	1011.0	-1.0	1299.0	
140.048	1132.0	-1.0	1714.0	1155.0	-1.0	1440.0	1257.0	-1.0	1950.0	1185.0	-1.0	1535.0	1352.0	-1.0	2148.0	1105.0	-1.0	1424.0	1391.0	-1.0	2022.0	2206.0	-1.0	2987.0	1246.0	-1.0	1890.0	2034.0	-1.0	2861.0	1285.0	-1.0	1919.0	1132.0	-1.0	1457.0	1720.0	-1.0	3015.0	1150.0	-1.0	1524.0	1063.0	-1.0	1600.0	1013.0	-1.0	1302.0	
140.558	1133.0	-1.0	1717.0	1160.0	-1.0	1448.0	1257.0	-1.0	1952.0	1189.0	-1.0	1543.0	1357.0	-1.0	2159.0	1108.0	-1.0	1429.0	1397.0	-1.0	2031.0	2140.0	-1.0	2872.0	1247.0	-1.0	1890.0	1987.0	-1.0	2773.0	1289.0	-1.0	1926.0	1132.0	-1.0	1456.0	1722.0	-1.0	3019.0	1152.0	-1.0	1525.0	1065.0	-1.0	1603.0	1014.0	-1.0	1305.0	
141.058	1131.0	-1.0	1720.0	1161.0	-1.0	1453.0	1257.0	-1.0	1955.0	1190.0	-1.0	1549.0	1362.0	-1.0	2170.0	1113.0	-1.0	1437.0	1402.0	-1.0	2040.0	2069.0	-1.0	2754.0	1249.0	-1.0	1895.0	1943.0	-1.0	2700.0	1295.0	-1.0	1935.0	1135.0	-1.0	1459.0	1727.0	-1.0	3031.0	1154.0	-1.0	1531.0	1066.0	-1.0	1610.0	1018.0	-1.0	1310.0	
141.557	1131.0	-1.0	1718.0	1160.0	-1.0	1452.0	1257.0	-1.0	1954.0	1191.0	-1.0	1551.0	1364.0	-1.0	2173.0	1117.0	-1.0	1442.0	1404.0	-1.0	2044.0	2028.0	-1.0	2687.0	1250.0	-1.0	1897.0	1927.0	-1.0	2672.0	1297.0	-1.0	1939.0	1138.0	-1.0	1462.0	1729.0	-1.0	3038.0	1156.0	-1.0	1535.0	1066.0	-1.0	1611.0	1019.0	-1.0	1313.0	
142.056	1132.0	-1.0	1720.0	1161.0	-1.0	1451.0	1258.0	-1.0	1956.0	1193.0	-1.0	1553.0	1365.0	-1.0	2176.0	1118.0	-1.0	1444.0	1406.0	-1.0	2046.0	2007.0	-1.0	2651.0	1252.0	-1.0	1899.0	1925.0	-1.0	2665.0	1299.0	-1.0	1942.0	1140.0	-1.0	1466.0	1729.0	-1.0	3040.0	1156.0	-1.0	1535.0	1065.0	-1.0	1610.0	1018.0	-1.0	1314.0	
142.555	1133.0	-1.0	1722.0	1161.0	-1.0	1451.0	1259.0	-1.0	1957.0	1194.0	-1.0	1554.0	1367.0	-1.0	2181.0	1120.0	-1.0	1446.0	1409.0	-1.0	2051.0	1997.0	-1.0	2636.0	1254.0	-1.0	1904.0	1933.0	-1.0	2680.0	1301.0	-1.0	1948.0	1143.0	-1.0	1471.0	1731.0	-1.0	3044.0	1156.0	-1.0	1536.0	1064.0	-1.0	1609.0	1018.0	-1.0	1316.0	
143.055	1133.0	-1.0	1720.0	1161.0	-1.0	1449.0	1258.0	-1.0	1956.0	1193.0	-1.0	1553.0	1368.0	-1.0	2184.0	1120.0	-1.0	1445.0	1409.0	-1.0	2052.0	1991.0	-1.0	2627.0	1255.0	-1.0	1906.0	1940.0	-1.0	2689.0	1303.0	-1.0	1950.0	1144.0	-1.0	1472.0	1733.0	-1.0	3049.0	1156.0	-1.0	1535.0	1063.0	-1.0	1608.0	1017.0	-1.0	1315.0	
143.555	1132.0	-1.0	1716.0	1159.0	-1.0	1445.0	1258.0	-1.0	1954.0	1193.0	-1.0	1548.0	1368.0	-1.0	2179.0	1120.0	-1.0	1441.0	1408.0	-1.0	2048.0	1987.0	-1.0	2619.0	1254.0	-1.0	1901.0	1943.0	-1.0	2695.0	1303.0	-1.0	1946.0	1143.0	-1.0	1469.0	1732.0	-1.0	3046.0	1154.0	-1.0	1530.0	1060.0	-1.0	1602.0	1016.0	-1.0	1313.0	
144.054	1130.0	-1.0	1712.0	1156.0	-1.0	1437.0	1258.0	-1.0	1949.0	1191.0	-1.0	1545.0	1366.0	-1.0	2171.0	1119.0	-1.0	1437.0	1406.0	-1.0	2040.0	1985.0	-1.0	2613.0	1252.0	-1.0	1892.0	1943.0	-1.0	2693.0	1300.0	-1.0	1937.0	1140.0	-1.0	1462.0	1728.0	-1.0	3031.0	1150.0	-1.0	1521.0	1057.0	-1.0	1594.0	1015.0	-1.0	1310.0	
144.554	1129.0	-1.0	1708.0	1151.0	-1.0	1427.0	1257.0	-1.0	1946.0	1191.0	-1.0	1543.0	1366.0	-1.0	2169.0	1119.0	-1.0	1435.0	1405.0	-1.0	2035.0	1967.0	-1.0	2583.0	1250.0	-1.0	1887.0	1936.0	-1.0	2681.0	1299.0	-1.0	1932.0	1139.0	-1.0	1458.0	1726.0	-1.0	3025.0	1149.0	-1.0	1518.0	1057.0	-1.0	1593.0	1014.0	-1.0	1311.0	
145.053	1128.0	-1.0	1704.0	1147.0	-1.0	1420.0	1257.0	-1.0	1942.0	1191.0	-1.0	1542.0	1365.0	-1.0	2164.0	1119.0	-1.0	1434.0	1404.0	-1.0	2029.0	1954.0	-1.0	2559.0	1249.0	-1.0	1883.0	1931.0	-1.0	2670.0	1299.0	-1.0	1928.0	1138.0	-1.0	1456.0	1725.0	-1.0	3017.0	1148.0	-1.0	1516.0	1056.0	-1.0	1591.0	1015.0	-1.0	1311.0	
145.552	1129.0	-1.0	1705.0	1145.0	-1.0	1416.0	1258.0	-1.0	1945.0	1193.0	-1.0	1544.0	1365.0	-1.0	2159.0	1119.0	-1.0	1433.0	1403.0	-1.0	2023.0	1956.0	-1.0	2566.0	1248.0	-1.0	1878.0	1935.0	-1.0	2676.0	1297.0	-1.0	1921.0	1138.0	-1.0	1455.0	1722.0	-1.0	3003.0	1147.0	-1.0	1512.0	1055.0	-1.0	1585.0	1015.0	-1.0	1310.0	
146.051	1128.0	-1.0	1705.0	1139.0	-1.0	1412.0	1258.0	-1.0	1949.0	1190.0	-1.0	1541.0	1365.0	-1.0	2157.0	1119.0	-1.0	1434.0	1401.0	-1.0	2020.0	1983.0	-1.0	2612.0	1249.0	-1.0	1879.0	1958.0	-1.0	2720.0	1296.0	-1.0	1918.0	1140.0	-1.0	1459.0	1724.0	-1.0	3004.0	1149.0	-1.0	1514.0	1055.0	-1.0	1584.0	1018.0	-1.0	1314.0	
146.550	1128.0	-1.0	1703.0	1136.0	-1.0	1405.0	1261.0	-1.0	1951.0	1187.0	-1.0	1534.0	1362.0	-1.0	2151.0	1117.0	-1.0	1429.0	1398.0	-1.0	2013.0	2028.0	-1.0	2686.0	1248.0	-1.0	1878.0	1987.0	-1.0	2775.0	1294.0	-1.0	1911.0	1142.0	-1.0	1461.0	1724.0	-1.0	2999.0	1149.0	-1.0	1515.0	1052.0	-1.0	1579.0	1019.0	-1.0	1314.0	
147.049	1130.0	-1.0	1708.0	1133.0	-1.0	1401.0	1265.0	-1.0	1959.0	1186.0	-1.0	1532.0	1363.0	-1.0	2152.0	1116.0	-1.0	1429.0	1397.0	-1.0	2013.0	2055.0	-1.0	2728.0	1249.0	-1.0	1880.0	2009.0	-1.0	2817.0	1292.0	-1.0	1910.0	1143.0	-1.0	1465.0	1725.0	-1.0	2998.0	1151.0	-1.0	1516.0	1053.0	-1.0	1578.0	1019.0	-1.0	1315.0	
147.548	1132.0	-1.0	1710.0	1132.0	-1.0	1398.0	1268.0	-1.0	1965.0	1186.0	-1.0	1532.0	1362.0	-1.0	2152.0	1114.0	-1.0	1428.0	1396.0	-1.0	2012.0	2059.0	-1.0	2732.0	1248.0	-1.0	1879.0	2013.0	-1.0	2824.0	1291.0	-1.0	1908.0	1143.0	-1.0	1465.0	1726.0	-1.0	2999.0	1152.0	-1.0	1519.0	1053.0	-1.0	1579.0	1020.0	-1.0	1316.0	
148.047	1135.0	-1.0	1716.0	1132.0	-1.0	1397.0	1272.0	-1.0	1973.0	1187.0	-1.0	1534.0	1362.0	-1.0	2151.0	1115.0	-1.0	1427.0	1395.0	-1.0	2011.0	2061.0	-1.0	2737.0	1247.0	-1.0	1878.0	2014.0	-1.0	2827.0	1289.0	-1.0	1904.0	1143.0	-1.0	1465.0	1725.0	-1.0	2998.0	1152.0	-1.0	1520.0	1052.0	-1.0	1578.0	1020.0	-1.0	1315.0	
148.546	1137.0	-1.0	1719.0	1131.0	-1.0	1396.0	1273.0	-1.0	1977.0	1188.0	-1.0	1534.0	1362.0	-1.0	2154.0	1115.0	-1.0	1429.0	1395.0	-1.0	2013.0	2061.0	-1.0	2740.0	1247.0	-1.0	1879.0	2015.0	-1.0	2828.0	1288.0	-1.0	1904.0	1143.0	-1.0	1466.0	1726.0	-1.0	3006.0	1154.0	-1.0	1523.0	1055.0	-1.0	1583.0	1020.0	-1.0	1317.0	
149.046	1138.0	-1.0	1722.0	1131.0	-1.0	1396.0	1274.0	-1.0	1979.0	1188.0	-1.0	1534.0	1362.0	-1.0	2155.0	1116.0	-1.0	1430.0	1395.0	-1.0	2015.0	2060.0	-1.0	2739.0	1248.0	-1.0	1880.0	2019.0	-1.0	2832.0	1288.0	-1.0	1905.0	1144.0	-1.0	1467.0	1729.0	-1.0	3012.0	1155.0	-1.0	1526.0	1056.0	-1.0	1587.0	1021.0	-1.0	1318.0	
149.545	1140.0	-1.0	1727.0	1131.0	-1.0	1400.0	1275.0	-1.0	1985.0	1188.0	-1.0	1536.0	1364.0	-1.0	2161.0	1117.0	-1.0	1433.0	1396.0	-1.0	2022.0	2069.0	-1.0	2754.0	1249.0	-1.0	1884.0	2026.0	-1.0	2846.0	1289.0	-1.0	1908.0	1146.0	-1.0	1470.0	1728.0	-1.0	3015.0	1155.0	-1.0	1527.0	1056.0	-1.0	1589.0	1021.0	-1.0	1318.0	
150.044	1140.0	-1.0	1730.0	1133.0	-1.0	1402.0	1276.0	-1.0	1988.0	1188.0	-1.0	1537.0	1364.0	-1.0	2165.0	1117.0	-1.0	1435.0	1398.0	-1.0	2025.0	2082.0	-1.0	2773.0	1250.0	-1.0	1889.0	2037.0	-1.0	2867.0	1289.0	-1.0	1911.0	1147.0	-1.0	1474.0	1729.0	-1.0	3024.0	1155.0	-1.0	1530.0	1057.0	-1.0	1594.0	1022.0	-1.0	1323.0	
150.543	1140.0	-1.0	1729.0	1132.0	-1.0	1403.0	1275.0	-1.0	1987.0	1187.0	-1.0	1535.0	1362.0	-1.0	2163.0	1116.0	-1.0	1434.0	1396.0	-1.0	2024.0	2096.0	-1.0	2796.0	1251.0	-1.0	1892.0	2047.0	-1.0	2883.0	1289.0	-1.0	1912.0	1147.0	-1.0	1474.0	1729.0	-1.0	3027.0	1154.0	-1.0	1529.0	1056.0	-1.0	1595.0	1022.0	-1.0	1323.0	
151.042	1141.0	-1.0	1731.0	1133.0	-1.0	1404.0	1276.0	-1.0	1990.0	1186.0	-1.0	1536.0	1363.0	-1.0	2164.0	1116.0	-1.0	1434.0	1397.0	-1.0	2026.0	2108.0	-1.0	2817.0	1251.0	-1.0	1894.0	2054.0	-1.0	2899.0	1288.0	-1.0	1913.0	1148.0	-1.0	1475.0	1727.0	-1.0	3025.0	1153.0	-1.0	1527.0	1055.0	-1.0	1596.0	1022.0	-1.0	1323.0	
151.542	1140.0	-1.0	1731.0	1135.0	-1.0	1410.0	1275.0	-1.0	1990.0	1187.0	-1.0	1539.0	1366.0	-1.0	2174.0	1117.0	-1.0	1435.0	1400.0	-1.0	2034.0	2096.0	-1.0	2800.0	1253.0	-1.0	1901.0	2054.0	-1.0	2899.0	1290.0	-1.0	1921.0	1149.0	-1.0	1478.0	1728.0	-1.0	3032.0	1153.0	-1.0	1529.0	1059.0	-1.0	1605.0	1021.0	-1.0	1327.0	
152.041	1139.0	-1.0	1729.0	1139.0	-1.0	1415.0	1273.0	-1.0	1987.0	1188.0	-1.0	1543.0	1371.0	-1.0	2186.0	1118.0	-1.0	1438.0	1405.0	-1.0	2045.0	2064.0	-1.0	2752.0	1255.0	-1.0	1906.0	2041.0	-1.0	2876.0	1293.0	-1.0	1930.0	1149.0	-1.0	1478.0	1729.0	-1.0	3039.0	1153.0	-1.0	1530.0	1062.0	-1.0	1616.0	1023.0	-1.0	1329.0	
152.540	1138.0	-1.0	1728.0	1143.0	-1.0	1420.0	1272.0	-1.0	1985.0	1191.0	-1.0	1548.0	1375.0	-1.0	2194.0	1120.0	-1.0	1442.0	1410.0	-1.0	2055.0	2041.0	-1.0	2716.0	1257.0	-1.0	1913.0	2033.0	-1.0	2862.0	1297.0	-1.0	1939.0	1150.0	-1.0	1480.0	1730.0	-1.0	3045.0	1153.0	-1.0	1530.0	1065.0	-1.0	1621.0	1023.0	-1.0	1332.0	
153.039	1140.0	-1.0	1729.0	1146.0	-1.0	1424.0	1272.0	-1.0	1985.0	1194.0	-1.0	1555.0	1377.0	-1.0	2197.0	1122.0	-1.0	1445.0	1413.0	-1.0	2058.0	2030.0	-1.0	2697.0	1258.0	-1.0	1915.0	2029.0	-1.0	2853.0	1299.0	-1.0	1941.0	1151.0	-1.0	1481.0	1730.0	-1.0	3042.0	1153.0	-1.0	1529.0	1065.0	-1.0	1621.0	1024.0	-1.0	1332.0	
153.538	1139.0	-1.0	1729.0	1147.0	-1.0	1426.0	1271.0	-1.0	1984.0	1195.0	-1.0	1558.0	1378.0	-1.0	2200.0	1124.0	-1.0	1449.0	1415.0	-1.0	2062.0	2024.0	-1.0	2686.0	1260.0	-1.0	1916.0	2027.0	-1.0	2846.0	1301.0	-1.0	1943.0	1153.0	-1.0	1483.0	1729.0	-1.0	3036.0	1153.0	-1.0	1527.0	1065.0	-1.0	1618.0	1025.0	-1.0	1331.0	
154.037	1138.0	-1.0	1724.0	1148.0	-1.0	1424.0	1270.0	-1.0	1977.0	1196.0	-1.0	1559.0	1378.0	-1.0	2199.0	1125.0	-1.0	1450.0	1415.0	-1.0	2062.0	2016.0	-1.0	2673.0	1259.0	-1.0	1915.0	2021.0	-1.0	2835.0	1301.0	-1.0	1944.0	1153.0	-1.0	1482.0	1729.0	-1.0	3036.0	1153.0	-1.0	1526.0	1066.0	-1.0	1618.0	1024.0	-1.0	1330.0	
154.536	1135.0	-1.0	1716.0	1148.0	-1.0	1422.0	1268.0	-1.0	1968.0	1196.0	-1.0	1557.0	1377.0	-1.0	2194.0	1124.0	-1.0	1449.0	1414.0	-1.0	2058.0	2007.0	-1.0	2656.0	1258.0	-1.0	1911.0	2012.0	-1.0	2817.0	1301.0	-1.0	1942.0	1152.0	-1.0	1479.0	1728.0	-1.0	3030.0	1153.0	-1.0	1524.0	1066.0	-1.0	1615.0	1024.0	-1.0	1328.0	
155.035	1134.0	-1.0	1711.0	1147.0	-1.0	1420.0	1267.0	-1.0	1962.0	1197.0	-1.0	1558.0	1378.0	-1.0	2191.0	1125.0	-1.0	1449.0	1414.0	-1.0	2055.0	1998.0	-1.0	2638.0	1256.0	-1.0	1906.0	2003.0	-1.0	2801.0	1300.0	-1.0	1938.0	1151.0	-1.0	1476.0	1727.0	-1.0	3021.0	1152.0	-1.0	1521.0	1066.0	-1.0	1612.0	1023.0	-1.0	1324.0	
155.534	1135.0	-1.0	1711.0	1149.0	-1.0	1422.0	1268.0	-1.0	1962.0	1199.0	-1.0	1562.0	1382.0	-1.0	2197.0	1128.0	-1.0	1453.0	1418.0	-1.0	2060.0	1993.0	-1.0	2632.0	1257.0	-1.0	1908.0	2001.0	-1.0	2797.0	1303.0	-1.0	1942.0	1153.0	-1.0	1478.0	1729.0	-1.0	3018.0	1154.0	-1.0	1521.0	1069.0	-1.0	1611.0	1024.0	-1.0	1324.0	
156.033	1135.0	-1.0	1710.0	1151.0	-1.0	1425.0	1270.0	-1.0	1963.0	1203.0	-1.0	1566.0	1385.0	-1.0	2204.0	1130.0	-1.0	1458.0	1421.0	-1.0	2065.0	1993.0	-1.0	2631.0	1259.0	-1.0	1911.0	2002.0	-1.0	2801.0	1305.0	-1.0	1945.0	1155.0	-1.0	1481.0	1732.0	-1.0	3020.0	1156.0	-1.0	1523.0	1070.0	-1.0	1614.0	1026.0	-1.0	1325.0	
156.533	1137.0	-1.0	1712.0	1154.0	-1.0	1428.0	1271.0	-1.0	1965.0	1207.0	-1.0	1572.0	1388.0	-1.0	2207.0	1132.0	-1.0	1461.0	1423.0	-1.0	2068.0	1992.0	-1.0	2631.0	1261.0	-1.0	1912.0	2006.0	-1.0	2808.0	1307.0	-1.0	1946.0	1156.0	-1.0	1483.0	1733.0	-1.0	3019.0	1157.0	-1.0	1524.0	1072.0	-1.0	1614.0	1026.0	-1.0	1325.0	
157.032	1138.0	-1.0	1717.0	1156.0	-1.0	1433.0	1275.0	-1.0	1972.0	1211.0	-1.0	1580.0	1392.0	-1.0	2217.0	1134.0	-1.0	1467.0	1426.0	-1.0	2075.0	1997.0	-1.0	2639.0	1263.0	-1.0	1918.0	2015.0	-1.0	2826.0	1310.0	-1.0	1952.0	1159.0	-1.0	1488.0	1737.0	-1.0	3028.0	1160.0	-1.0	1528.0	1074.0	-1.0	1621.0	1029.0	-1.0	1329.0	
157.531	1139.0	-1.0	1718.0	1157.0	-1.0	1435.0	1276.0	-1.0	1976.0	1213.0	-1.0	1585.0	1393.0	-1.0	2222.0	1136.0	-1.0	1469.0	1427.0	-1.0	2079.0	1999.0	-1.0	2643.0	1264.0	-1.0	1920.0	2019.0	-1.0	2834.0	1311.0	-1.0	1954.0	1160.0	-1.0	1490.0	1740.0	-1.0	3033.0	1162.0	-1.0	1530.0	1077.0	-1.0	1625.0	1030.0	-1.0	1331.0	
158.030	1141.0	-1.0	1723.0	1159.0	-1.0	1437.0	1279.0	-1.0	1983.0	1216.0	-1.0	1590.0	1395.0	-1.0	2225.0	1136.0	-1.0	1471.0	1428.0	-1.0	2081.0	2000.0	-1.0	2643.0	1264.0	-1.0	1919.0	2019.0	-1.0	2834.0	1312.0	-1.0	1953.0	1160.0	-1.0	1490.0	1740.0	-1.0	3033.0	1162.0	-1.0	1529.0	1077.0	-1.0	1625.0	1031.0	-1.0	1331.0	
158.529	1141.0	-1.0	1726.0	1158.0	-1.0	1438.0	1280.0	-1.0	1989.0	1216.0	-1.0	1592.0	1396.0	-1.0	2229.0	1136.0	-1.0	1472.0	1428.0	-1.0	2083.0	1998.0	-1.0	2640.0	1264.0	-1.0	1920.0	2017.0	-1.0	2831.0	1312.0	-1.0	1954.0	1161.0	-1.0	1491.0	1743.0	-1.0	3041.0	1164.0	-1.0	1532.0	1078.0	-1.0	1628.0	1032.0	-1.0	1333.0	
159.028	1141.0	-1.0	1726.0	1157.0	-1.0	1436.0	1279.0	-1.0	1990.0	1215.0	-1.0	1593.0	1395.0	-1.0	2229.0	1136.0	-1.0	1472.0	1427.0	-1.0	2083.0	1994.0	-1.0	2632.0	1263.0	-1.0	1920.0	2012.0	-1.0	2822.0	1312.0	-1.0	1955.0	1161.0	-1.0	1491.0	1745.0	-1.0	3047.0	1165.0	-1.0	1534.0	1079.0	-1.0	1632.0	1033.0	-1.0	1334.0	
159.527	1142.0	-1.0	1730.0	1156.0	-1.0	1437.0	1279.0	-1.0	1994.0	1215.0	-1.0	1595.0	1395.0	-1.0	2230.0	1136.0	-1.0	1472.0	1427.0	-1.0	2083.0	1992.0	-1.0	2629.0	1263.0	-1.0	1919.0	2010.0	-1.0	2818.0	1312.0	-1.0	1955.0	1161.0	-1.0	1491.0	1745.0	-1.0	3048.0	1166.0	-1.0	1535.0	1079.0	-1.0	1632.0	1033.0	-1.0	1335.0	
160.026	1140.0	-1.0	1732.0	1154.0	-1.0	1436.0	1277.0	-1.0	1997.0	1212.0	-1.0	1595.0	1395.0	-1.0	2234.0	1136.0	-1.0	1474.0	1428.0	-1.0	2088.0	1993.0	-1.0	2633.0	1264.0	-1.0	1923.0	2013.0	-1.0	2825.0	1313.0	-1.0	1960.0	1163.0	-1.0	1495.0	1747.0	-1.0	3056.0	1168.0	-1.0	1539.0	1080.0	-1.0	1637.0	1033.0	-1.0	1338.0	
160.526	1138.0	-1.0	1731.0	1152.0	-1.0	1435.0	1274.0	-1.0	1997.0	1210.0	-1.0	1594.0	1393.0	-1.0	2235.0	1135.0	-1.0	1474.0	1427.0	-1.0	2090.0	1995.0	-1.0	2638.0	1265.0	-1.0	1927.0	2016.0	-1.0	2833.0	1313.0	-1.0	1962.0	1165.0	-1.0	1499.0	1748.0	-1.0	3060.0	1169.0	-1.0	1542.0	1080.0	-1.0	1639.0	1034.0	-1.0	1339.0	
161.025	1137.0	-1.0	1729.0	1151.0	-1.0	1434.0	1273.0	-1.0	1994.0	1209.0	-1.0	1591.0	1392.0	-1.0	2234.0	1134.0	-1.0	1474.0	1426.0	-1.0	2089.0	1996.0	-1.0	2639.0	1265.0	-1.0	1929.0	2019.0	-1.0	2838.0	1313.0	-1.0	1962.0	1166.0	-1.0	1501.0	1746.0	-1.0	3058.0	1168.0	-1.0	1541.0	1078.0	-1.0	1637.0	1034.0	-1.0	1339.0	
161.524	1139.0	-1.0	1729.0	1152.0	-1.0	1436.0	1273.0	-1.0	1995.0	1209.0	-1.0	1593.0	1392.0	-1.0	2234.0	1134.0	-1.0	1475.0	1427.0	-1.0	2091.0	2000.0	-1.0	2646.0	1266.0	-1.0	1931.0	2020.0	-1.0	2842.0	1313.0	-1.0	1963.0	1166.0	-1.0	1503.0	1744.0	-1.0	3053.0	1168.0	-1.0	1540.0	1078.0	-1.0	1633.0	1032.0	-1.0	1338.0	
162.023	1137.0	-1.0	1727.0	1153.0	-1.0	1436.0	1271.0	-1.0	1993.0	1208.0	-1.0	1594.0	1393.0	-1.0	2240.0	1136.0	-1.0	1478.0	1430.0	-1.0	2098.0	2001.0	-1.0	2651.0	1269.0	-1.0	1939.0	2021.0	-1.0	2845.0	1316.0	-1.0	1972.0	1169.0	-1.0	1509.0	1746.0	-1.0	3058.0	1168.0	-1.0	1543.0	1079.0	-1.0	1636.0	1033.0	-1.0	1340.0	
162.522	1135.0	-1.0	1723.0	1152.0	-1.0	1435.0	1268.0	-1.0	1989.0	1205.0	-1.0	1592.0	1394.0	-1.0	2242.0	1136.0	-1.0	1480.0	1431.0	-1.0	2101.0	2005.0	-1.0	2658.0	1271.0	-1.0	1945.0	2025.0	-1.0	2854.0	1319.0	-1.0	1979.0	1172.0	-1.0	1514.0	1748.0	-1.0	3064.0	1169.0	-1.0	1546.0	1081.0	-1.0	1639.0	1033.0	-1.0	1341.0	
163.021	1134.0	-1.0	1719.0	1152.0	-1.0	1432.0	1268.0	-1.0	1985.0	1206.0	-1.0	1591.0	1395.0	-1.0	2244.0	1136.0	-1.0	1480.0	1431.0	-1.0	2102.0	1999.0	-1.0	2648.0	1272.0	-1.0	1948.0	2022.0	-1.0	2848.0	1321.0	-1.0	1982.0	1174.0	-1.0	1517.0	1748.0	-1.0	3064.0	1169.0	-1.0	1546.0	1080.0	-1.0	1639.0	1034.0	-1.0	1342.0	
163.521	1135.0	-1.0	1720.0	1152.0	-1.0	1432.0	1270.0	-1.0	1987.0	1207.0	-1.0	1594.0	1397.0	-1.0	2245.0	1136.0	-1.0	1481.0	1431.0	-1.0	2102.0	1994.0	-1.0	2640.0	1272.0	-1.0	1947.0	2016.0	-1.0	2838.0	1321.0	-1.0	1982.0	1174.0	-1.0	1517.0	1747.0	-1.0	3060.0	1168.0	-1.0	1545.0	1080.0	-1.0	1635.0	1033.0	-1.0	1340.0	
164.020	1135.0	-1.0	1720.0	1151.0	-1.0	1432.0	1269.0	-1.0	1989.0	1206.0	-1.0	1594.0	1398.0	-1.0	2250.0	1136.0	-1.0	1483.0	1433.0	-1.0	2106.0	1990.0	-1.0	2637.0	1272.0	-1.0	1950.0	2014.0	-1.0	2836.0	1322.0	-1.0	1985.0	1175.0	-1.0	1520.0	1750.0	-1.0	3067.0	1170.0	-1.0	1548.0	1082.0	-1.0	1639.0	1034.0	-1.0	1343.0	
164.519	1136.0	-1.0	1718.0	1152.0	-1.0	1431.0	1270.0	-1.0	1988.0	1207.0	-1.0	1594.0	1398.0	-1.0	2252.0	1136.0	-1.0	1483.0	1432.0	-1.0	2106.0	1983.0	-1.0	2623.0	1273.0	-1.0	1952.0	2005.0	-1.0	2822.0	1323.0	-1.0	1987.0	1175.0	-1.0	1522.0	1750.0	-1.0	3072.0	1171.0	-1.0	1551.0	1083.0	-1.0	1642.0	1035.0	-1.0	1345.0	
165.018	1136.0	-1.0	1719.0	1153.0	-1.0	1432.0	1272.0	-1.0	1990.0	1208.0	-1.0	1597.0	1399.0	-1.0	2253.0	1136.0	-1.0	1485.0	1433.0	-1.0	2108.0	1980.0	-1.0	2619.0	1273.0	-1.0	1952.0	2002.0	-1.0	2815.0	1324.0	-1.0	1988.0	1176.0	-1.0	1524.0	1750.0	-1.0	3071.0	1170.0	-1.0	1551.0	1083.0	-1.0	1642.0	1034.0	-1.0	1345.0	
165.518	1138.0	-1.0	1722.0	1156.0	-1.0	1436.0	1273.0	-1.0	1993.0	1210.0	-1.0	1600.0	1401.0	-1.0	2259.0	1136.0	-1.0	1488.0	1436.0	-1.0	2115.0	1989.0	-1.0	2635.0	1276.0	-1.0	1960.0	2012.0	-1.0	2834.0	1327.0	-1.0	1996.0	1179.0	-1.0	1530.0	1754.0	-1.0	3082.0	1172.0	-1.0	1556.0	1086.0	-1.0	1650.0	1036.0	-1.0	1348.0	
166.017	1139.0	-1.0	1725.0	1157.0	-1.0	1438.0	1274.0	-1.0	1995.0	1211.0	-1.0	1603.0	1402.0	-1.0	2264.0	1137.0	-1.0	1492.0	1437.0	-1.0	2122.0	1998.0	-1.0	2653.0	1279.0	-1.0	1967.0	2025.0	-1.0	2858.0	1330.0	-1.0	2004.0	1182.0	-1.0	1537.0	1758.0	-1.0	3094.0	1173.0	-1.0	1561.0	1088.0	-1.0	1656.0	1038.0	-1.0	1352.0	
166.517	1141.0	-1.0	1729.0	1158.0	-1.0	1441.0	1275.0	-1.0	1999.0	1212.0	-1.0	1607.0	1403.0	-1.0	2268.0	1138.0	-1.0	1495.0	1438.0	-1.0	2126.0	2007.0	-1.0	2670.0	1282.0	-1.0	1975.0	2037.0	-1.0	2881.0	1332.0	-1.0	2012.0	1185.0	-1.0	1543.0	1759.0	-1.0	3101.0	1174.0	-1.0	1565.0	1089.0	-1.0	1660.0	1038.0	-1.0	1355.0	
167.016	1143.0	-1.0	1736.0	1161.0	-1.0	1445.0	1277.0	-1.0	2006.0	1214.0	-1.0	1613.0	1405.0	-1.0	2280.0	1140.0	-1.0	1502.0	1442.0	-1.0	2139.0	2018.0	-1.0	2693.0	1285.0	-1.0	1986.0	2051.0	-1.0	2907.0	1336.0	-1.0	2022.0	1189.0	-1.0	1554.0	1761.0	-1.0	3106.0	1176.0	-1.0	1570.0	1090.0	-1.0	1663.0	1039.0	-1.0	1357.0	
167.515	1144.0	-1.0	1740.0	1161.0	-1.0	1448.0	1277.0	-1.0	2010.0	1215.0	-1.0	1617.0	1407.0	-1.0	2288.0	1141.0	-1.0	1507.0	1445.0	-1.0	2149.0	2031.0	-1.0	2715.0	1289.0	-1.0	1995.0	2064.0	-1.0	2934.0	1339.0	-1.0	2032.0	1192.0	-1.0	1562.0	1764.0	-1.0	3119.0	1178.0	-1.0	1576.0	1093.0	-1.0	1670.0	1041.0	-1.0	1362.0	
168.014	1144.0	-1.0	1741.0	1163.0	-1.0	1453.0	1277.0	-1.0	2014.0	1216.0	-1.0	1621.0	1408.0	-1.0	2297.0	1141.0	-1.0	1511.0	1448.0	-1.0	2159.0	2031.0	-1.0	2721.0	1292.0	-1.0	2005.0	2069.0	-1.0	2945.0	1342.0	-1.0	2043.0	1195.0	-1.0	1569.0	1766.0	-1.0	3131.0	1179.0	-1.0	1581.0	1095.0	-1.0	1677.0	1042.0	-1.0	1365.0	
168.514	1145.0	-1.0	1745.0	1167.0	-1.0	1458.0	1279.0	-1.0	2018.0	1218.0	-1.0	1627.0	1411.0	-1.0	2304.0	1143.0	-1.0	1515.0	1450.0	-1.0	2165.0	2041.0	-1.0	2739.0	1294.0	-1.0	2010.0	2078.0	-1.0	2963.0	1345.0	-1.0	2051.0	1196.0	-1.0	1572.0	1768.0	-1.0	3139.0	1179.0	-1.0	1583.0	1095.0	-1.0	1682.0	1042.0	-1.0	1367.0	
169.014	1146.0	-1.0	1750.0	1169.0	-1.0	1463.0	1280.0	-1.0	2024.0	1220.0	-1.0	1633.0	1413.0	-1.0	2313.0	1143.0	-1.0	1521.0	1454.0	-1.0	2175.0	2051.0	-1.0	2759.0	1297.0	-1.0	2017.0	2086.0	-1.0	2978.0	1349.0	-1.0	2061.0	1197.0	-1.0	1574.0	1769.0	-1.0	3143.0	1179.0	-1.0	1583.0	1095.0	-1.0	1683.0	1042.0	-1.0	1367.0	
169.513	1147.0	-1.0	1753.0	1169.0	-1.0	1464.0	1279.0	-1.0	2026.0	1221.0	-1.0	1637.0	1414.0	-1.0	2318.0	1144.0	-1.0	1524.0	1455.0	-1.0	2180.0	2055.0	-1.0	2769.0	1297.0	-1.0	2021.0	2089.0	-1.0	2987.0	1350.0	-1.0	2067.0	1197.0	-1.0	1576.0	1772.0	-1.0	3154.0	1179.0	-1.0	1586.0	1097.0	-1.0	1688.0	1043.0	-1.0	1370.0	
170.012	1146.0	-1.0	1753.0	1168.0	-1.0	1462.0	1278.0	-1.0	2026.0	1220.0	-1.0	1637.0	1413.0	-1.0	2317.0	1144.0	-1.0	1525.0	1454.0	-1.0	2177.0	2054.0	-1.0	2766.0	1297.0	-1.0	2022.0	2085.0	-1.0	2982.0	1350.0	-1.0	2069.0	1195.0	-1.0	1576.0	1772.0	-1.0	3160.0	1179.0	-1.0	1587.0	1096.0	-1.0	1690.0	1043.0	-1.0	1372.0	
170.511	1146.0	-1.0	1752.0	1169.0	-1.0	1462.0	1277.0	-1.0	2025.0	1220.0	-1.0	1638.0	1412.0	-1.0	2318.0	1144.0	-1.0	1525.0	1453.0	-1.0	2176.0	2047.0	-1.0	2755.0	1297.0	-1.0	2022.0	2080.0	-1.0	2976.0	1350.0	-1.0	2071.0	1194.0	-1.0	1574.0	1772.0	-1.0	3160.0	1178.0	-1.0	1585.0	1095.0	-1.0	1688.0	1043.0	-1.0	1371.0	
171.010	1146.0	-1.0	1756.0	1169.0	-1.0	1465.0	1277.0	-1.0	2029.0	1221.0	-1.0	1642.0	1414.0	-1.0	2321.0	1145.0	-1.0	1527.0	1456.0	-1.0	2180.0	2045.0	-1.0	2750.0	1297.0	-1.0	2023.0	2078.0	-1.0	2970.0	1351.0	-1.0	2074.0	1194.0	-1.0	1573.0	1771.0	-1.0	3155.0	1178.0	-1.0	1582.0	1093.0	-1.0	1684.0	1042.0	-1.0	1370.0	
171.509	1147.0	-1.0	1758.0	1170.0	-1.0	1467.0	1277.0	-1.0	2032.0	1221.0	-1.0	1645.0	1414.0	-1.0	2324.0	1145.0	-1.0	1529.0	1456.0	-1.0	2183.0	2046.0	-1.0	2756.0	1298.0	-1.0	2028.0	2083.0	-1.0	2986.0	1352.0	-1.0	2079.0	1195.0	-1.0	1577.0	1772.0	-1.0	3162.0	1179.0	-1.0	1585.0	1094.0	-1.0	1688.0	1044.0	-1.0	1372.0	
172.008	1147.0	-1.0	1760.0	1170.0	-1.0	1468.0	1278.0	-1.0	2033.0	1222.0	-1.0	1645.0	1415.0	-1.0	2328.0	1146.0	-1.0	1532.0	1457.0	-1.0	2187.0	2041.0	-1.0	2748.0	1300.0	-1.0	2036.0	2075.0	-1.0	2976.0	1357.0	-1.0	2088.0	1196.0	-1.0	1580.0	1775.0	-1.0	3170.0	1180.0	-1.0	1588.0	1095.0	-1.0	1692.0	1045.0	-1.0	1376.0	
172.507	1148.0	-1.0	1762.0	1174.0	-1.0	1474.0	1279.0	-1.0	2036.0	1225.0	-1.0	1651.0	1419.0	-1.0	2338.0	1148.0	-1.0	1536.0	1460.0	-1.0	2195.0	2019.0	-1.0	2712.0	1303.0	-1.0	2043.0	2054.0	-1.0	2937.0	1362.0	-1.0	2101.0	1198.0	-1.0	1582.0	1777.0	-1.0	3177.0	1182.0	-1.0	1593.0	1096.0	-1.0	1694.0	1046.0	-1.0	1379.0	
173.006	1153.0	-1.0	1772.0	1178.0	-1.0	1484.0	1285.0	-1.0	2049.0	1230.0	-1.0	1662.0	1423.0	-1.0	2348.0	1151.0	-1.0	1543.0	1465.0	-1.0	2204.0	2004.0	-1.0	2694.0	1305.0	-1.0	2048.0	2044.0	-1.0	2926.0	1366.0	-1.0	2108.0	1200.0	-1.0	1585.0	1779.0	-1.0	3181.0	1185.0	-1.0	1598.0	1096.0	-1.0	1692.0	1048.0	-1.0	1382.0	
173.505	1158.0	-1.0	1785.0	1181.0	-1.0	1490.0	1292.0	-1.0	2069.0	1232.0	-1.0	1668.0	1425.0	-1.0	2354.0	1153.0	-1.0	1550.0	1465.0	-1.0	2210.0	2029.0	-1.0	2746.0	1309.0	-1.0	2062.0	2081.0	-1.0	3003.0	1368.0	-1.0	2117.0	1205.0	-1.0	1598.0	1786.0	-1.0	3197.0	1189.0	-1.0	1607.0	1094.0	-1.0	1690.0	1053.0	-1.0	1392.0	
174.004	1164.0	-1.0	1799.0	1182.0	-1.0	1496.0	1302.0	-1.0	2094.0	1232.0	-1.0	1670.0	1422.0	-1.0	2351.0	1154.0	-1.0	1554.0	1462.0	-1.0	2213.0	2107.0	-1.0	2884.0	1315.0	-1.0	2080.0	2157.0	-1.0	3151.0	1370.0	-1.0	2124.0	1211.0	-1.0	1612.0	1794.0	-1.0	3217.0	1195.0	-1.0	1617.0	1092.0	-1.0	1689.0	1060.0	-1.0	1402.0	
174.503	1167.0	-1.0	1809.0	1182.0	-1.0	1500.0	1309.0	-1.0	2114.0	1230.0	-1.0	1669.0	1418.0	-1.0	2347.0	1155.0	-1.0	1558.0	1461.0	-1.0	2216.0	2192.0	-1.0	3021.0	1321.0	-1.0	2096.0	2221.0	-1.0	3274.0	1372.0	-1.0	2132.0	1216.0	-1.0	1625.0	1798.0	-1.0	3232.0	1198.0	-1.0	1626.0	1090.0	-1.0	1689.0	1064.0	-1.0	1410.0	
175.002	1168.0	-1.0	1815.0	1179.0	-1.0	1503.0	1312.0	-1.0	2126.0	1226.0	-1.0	1670.0	1415.0	-1.0	2344.0	1155.0	-1.0	1561.0	1459.0	-1.0	2217.0	2243.0	-1.0	3111.0	1326.0	-1.0	2108.0	2265.0	-1.0	3356.0	1374.0	-1.0	2140.0	1221.0	-1.0	1636.0	1799.0	-1.0	3240.0	1200.0	-1.0	1631.0	1089.0	-1.0	1690.0	1064.0	-1.0	1414.0	
175.502	1171.0	-1.0	1824.0	1180.0	-1.0	1505.0	1317.0	-1.0	2139.0	1226.0	-1.0	1673.0	1413.0	-1.0	2344.0	1154.0	-1.0	1563.0	1458.0	-1.0	2217.0	2270.0	-1.0	3152.0	1330.0	-1.0	2117.0	2298.0	-1.0	3419.0	1377.0	-1.0	2147.0	1223.0	-1.0	1643.0	1800.0	-1.0	3245.0	1199.0	-1.0	1634.0	1087.0	-1.0	1688.0	1064.0	-1.0	1415.0	
176.001	1173.0	-1.0	1832.0	1180.0	-1.0	1508.0	1320.0	-1.0	2150.0	1225.0	-1.0	1674.0	1414.0	-1.0	2349.0	1154.0	-1.0	1565.0	1458.0	-1.0	2220.0	2282.0	-1.0	3177.0	1332.0	-1.0	2121.0	2315.0	-1.0	3450.0	1379.0	-1.0	2150.0	1224.0	-1.0	1645.0	1799.0	-1.0	3244.0	1199.0	-1.0	1633.0	1086.0	-1.0	1684.0	1063.0	-1.0	1414.0	
176.500	1174.0	-1.0	1835.0	1178.0	-1.0	1509.0	1321.0	-1.0	2156.0	1223.0	-1.0	1673.0	1412.0	-1.0	2349.0	1153.0	-1.0	1564.0	1455.0	-1.0	2221.0	2290.0	-1.0	3194.0	1333.0	-1.0	2123.0	2321.0	-1.0	3457.0	1378.0	-1.0	2150.0	1223.0	-1.0	1645.0	1798.0	-1.0	3241.0	1198.0	-1.0	1630.0	1084.0	-1.0	1680.0	1061.0	-1.0	1413.0	
176.999	1173.0	-1.0	1832.0	1177.0	-1.0	1506.0	1321.0	-1.0	2155.0	1220.0	-1.0	1667.0	1409.0	-1.0	2343.0	1150.0	-1.0	1560.0	1453.0	-1.0	2216.0	2289.0	-1.0	3194.0	1331.0	-1.0	2119.0	2315.0	-1.0	3446.0	1376.0	-1.0	2146.0	1220.0	-1.0	1639.0	1797.0	-1.0	3242.0	1196.0	-1.0	1628.0	1083.0	-1.0	1680.0	1060.0	-1.0	1411.0	
177.498	1171.0	-1.0	1827.0	1175.0	-1.0	1501.0	1319.0	-1.0	2149.0	1217.0	-1.0	1659.0	1405.0	-1.0	2334.0	1148.0	-1.0	1554.0	1450.0	-1.0	2208.0	2283.0	-1.0	3183.0	1327.0	-1.0	2111.0	2299.0	-1.0	3417.0	1371.0	-1.0	2137.0	1215.0	-1.0	1628.0	1794.0	-1.0	3238.0	1194.0	-1.0	1625.0	1082.0	-1.0	1680.0	1057.0	-1.0	1408.0	
177.997	1168.0	-1.0	1821.0	1173.0	-1.0	1496.0	1316.0	-1.0	2141.0	1215.0	-1.0	1653.0	1402.0	-1.0	2323.0	1145.0	-1.0	1549.0	1446.0	-1.0	2199.0	2275.0	-1.0	3170.0	1323.0	-1.0	2101.0	2283.0	-1.0	3385.0	1366.0	-1.0	2126.0	1209.0	-1.0	1617.0	1791.0	-1.0	3230.0	1191.0	-1.0	1620.0	1080.0	-1.0	1677.0	1055.0	-1.0	1404.0	
178.496	1167.0	-1.0	1816.0	1171.0	-1.0	1493.0	1314.0	-1.0	2132.0	1213.0	-1.0	1648.0	1399.0	-1.0	2314.0	1143.0	-1.0	1545.0	1444.0	-1.0	2192.0	2271.0	-1.0	3164.0	1320.0	-1.0	2094.0	2269.0	-1.0	3361.0	1363.0	-1.0	2118.0	1205.0	-1.0	1610.0	1788.0	-1.0	3219.0	1190.0	-1.0	1615.0	1079.0	-1.0	1671.0	1053.0	-1.0	1400.0	
178.995	1166.0	-1.0	1815.0	1172.0	-1.0	1494.0	1313.0	-1.0	2128.0	1213.0	-1.0	1649.0	1399.0	-1.0	2308.0	1143.0	-1.0	1545.0	1444.0	-1.0	2188.0	2270.0	-1.0	3164.0	1318.0	-1.0	2090.0	2260.0	-1.0	3342.0	1362.0	-1.0	2113.0	1203.0	-1.0	1604.0	1784.0	-1.0	3205.0	1188.0	-1.0	1611.0	1078.0	-1.0	1667.0	1051.0	-1.0	1397.0	
179.494	1166.0	-1.0	1816.0	1175.0	-1.0	1499.0	1311.0	-1.0	2124.0	1217.0	-1.0	1656.0	1404.0	-1.0	2319.0	1146.0	-1.0	1550.0	1448.0	-1.0	2198.0	2245.0	-1.0	3128.0	1319.0	-1.0	2091.0	2246.0	-1.0	3315.0	1364.0	-1.0	2117.0	1203.0	-1.0	1606.0	1783.0	-1.0	3196.0	1189.0	-1.0	1611.0	1080.0	-1.0	1668.0	1051.0	-1.0	1394.0	
179.993	1164.0	-1.0	1816.0	1176.0	-1.0	1503.0	1309.0	-1.0	2120.0	1218.0	-1.0	1661.0	1408.0	-1.0	2325.0	1148.0	-1.0	1556.0	1451.0	-1.0	2204.0	2244.0	-1.0	3131.0	1320.0	-1.0	2096.0	2247.0	-1.0	3325.0	1367.0	-1.0	2121.0	1206.0	-1.0	1611.0	1785.0	-1.0	3198.0	1191.0	-1.0	1615.0	1082.0	-1.0	1670.0	1051.0	-1.0	1397.0	
180.493	1164.0	-1.0	1816.0	1175.0	-1.0	1504.0	1308.0	-1.0	2118.0	1218.0	-1.0	1663.0	1407.0	-1.0	2322.0	1150.0	-1.0	1562.0	1451.0	-1.0	2205.0	2300.0	-1.0	3215.0	1322.0	-1.0	2101.0	2272.0	-1.0	3375.0	1369.0	-1.0	2123.0	1209.0	-1.0	1618.0	1787.0	-1.0	3199.0	1192.0	-1.0	1619.0	1082.0	-1.0	1667.0	1053.0	-1.0	1400.0	
180.992	1165.0	-1.0	1820.0	1175.0	-1.0	1506.0	1310.0	-1.0	2123.0	1219.0	-1.0	1666.0	1408.0	-1.0	2323.0	1152.0	-1.0	1565.0	1452.0	-1.0	2208.0	2340.0	-1.0	3281.0	1324.0	-1.0	2106.0	2290.0	-1.0	3411.0	1371.0	-1.0	2125.0	1212.0	-1.0	1624.0	1788.0	-1.0	3199.0	1193.0	-1.0	1622.0	1082.0	-1.0	1666.0	1054.0	-1.0	1400.0	
181.491	1166.0	-1.0	1823.0	1176.0	-1.0	1508.0	1312.0	-1.0	2127.0	1219.0	-1.0	1669.0	1409.0	-1.0	2328.0	1152.0	-1.0	1570.0	1454.0	-1.0	2213.0	2351.0	-1.0	3306.0	1326.0	-1.0	2111.0	2294.0	-1.0	3422.0	1373.0	-1.0	2131.0	1214.0	-1.0	1632.0	1792.0	-1.0	3206.0	1196.0	-1.0	1628.0	1084.0	-1.0	1669.0	1055.0	-1.0	1401.0	
181.990	1166.0	-1.0	1822.0	1175.0	-1.0	1507.0	1312.0	-1.0	2126.0	1218.0	-1.0	1667.0	1409.0	-1.0	2329.0	1152.0	-1.0	1570.0	1453.0	-1.0	2214.0	2351.0	-1.0	3308.0	1326.0	-1.0	2110.0	2289.0	-1.0	3415.0	1374.0	-1.0	2132.0	1215.0	-1.0	1634.0	1793.0	-1.0	3211.0	1197.0	-1.0	1631.0	1087.0	-1.0	1672.0	1054.0	-1.0	1400.0	
182.489	1164.0	-1.0	1818.0	1173.0	-1.0	1502.0	1310.0	-1.0	2121.0	1215.0	-1.0	1662.0	1407.0	-1.0	2326.0	1150.0	-1.0	1566.0	1450.0	-1.0	2208.0	2339.0	-1.0	3286.0	1323.0	-1.0	2101.0	2274.0	-1.0	3383.0	1372.0	-1.0	2125.0	1213.0	-1.0	1628.0	1793.0	-1.0	3209.0	1196.0	-1.0	1628.0	1087.0	-1.0	1670.0	1053.0	-1.0	1395.0	
182.989	1164.0	-1.0	1816.0	1172.0	-1.0	1496.0	1310.0	-1.0	2119.0	1214.0	-1.0	1656.0	1404.0	-1.0	2318.0	1148.0	-1.0	1559.0	1447.0	-1.0	2198.0	2320.0	-1.0	3250.0	1319.0	-1.0	2088.0	2252.0	-1.0	3334.0	1368.0	-1.0	2114.0	1207.0	-1.0	1618.0	1790.0	-1.0	3200.0	1194.0	-1.0	1622.0	1085.0	-1.0	1665.0	1050.0	-1.0	1388.0	
183.488	1163.0	-1.0	1813.0	1168.0	-1.0	1489.0	1308.0	-1.0	2114.0	1211.0	-1.0	1648.0	1401.0	-1.0	2314.0	1145.0	-1.0	1553.0	1443.0	-1.0	2193.0	2294.0	-1.0	3212.0	1314.0	-1.0	2078.0	2227.0	-1.0	3288.0	1363.0	-1.0	2105.0	1202.0	-1.0	1608.0	1791.0	-1.0	3204.0	1193.0	-1.0	1620.0	1086.0	-1.0	1667.0	1049.0	-1.0	1385.0	
183.988	1161.0	-1.0	1807.0	1165.0	-1.0	1480.0	1305.0	-1.0	2107.0	1207.0	-1.0	1638.0	1398.0	-1.0	2304.0	1142.0	-1.0	1544.0	1439.0	-1.0	2182.0	2272.0	-1.0	3170.0	1310.0	-1.0	2067.0	2201.0	-1.0	3238.0	1359.0	-1.0	2093.0	1196.0	-1.0	1596.0	1791.0	-1.0	3203.0	1191.0	-1.0	1616.0	1086.0	-1.0	1667.0	1048.0	-1.0	1381.0	
184.487	1160.0	-1.0	1803.0	1163.0	-1.0	1473.0	1302.0	-1.0	2100.0	1204.0	-1.0	1628.0	1394.0	-1.0	2295.0	1139.0	-1.0	1534.0	1436.0	-1.0	2173.0	2261.0	-1.0	3143.0	1306.0	-1.0	2058.0	2182.0	-1.0	3200.0	1354.0	-1.0	2083.0	1190.0	-1.0	1585.0	1790.0	-1.0	3199.0	1190.0	-1.0	1610.0	1085.0	-1.0	1664.0	1046.0	-1.0	1377.0	
184.986	1159.0	-1.0	1802.0	1161.0	-1.0	1469.0	1300.0	-1.0	2097.0	1201.0	-1.0	1622.0	1393.0	-1.0	2293.0	1137.0	-1.0	1531.0	1435.0	-1.0	2172.0	2257.0	-1.0	3134.0	1304.0	-1.0	2056.0	2175.0	-1.0	3188.0	1351.0	-1.0	2082.0	1189.0	-1.0	1582.0	1792.0	-1.0	3207.0	1191.0	-1.0	1611.0	1086.0	-1.0	1670.0	1048.0	-1.0	1378.0	
185.485	1158.0	-1.0	1802.0	1159.0	-1.0	1467.0	1298.0	-1.0	2096.0	1199.0	-1.0	1619.0	1391.0	-1.0	2290.0	1137.0	-1.0	1528.0	1434.0	-1.0	2171.0	2261.0	-1.0	3137.0	1304.0	-1.0	2058.0	2176.0	-1.0	3190.0	1350.0	-1.0	2082.0	1189.0	-1.0	1582.0	1793.0	-1.0	3213.0	1192.0	-1.0	1613.0	1086.0	-1.0	1673.0	1049.0	-1.0	1380.0	
185.984	1158.0	-1.0	1803.0	1159.0	-1.0	1466.0	1298.0	-1.0	2097.0	1199.0	-1.0	1617.0	1390.0	-1.0	2289.0	1137.0	-1.0	1528.0	1434.0	-1.0	2172.0	2270.0	-1.0	3152.0	1305.0	-1.0	2063.0	2185.0	-1.0	3207.0	1351.0	-1.0	2086.0	1190.0	-1.0	1586.0	1793.0	-1.0	3216.0	1193.0	-1.0	1614.0	1086.0	-1.0	1674.0	1049.0	-1.0	1381.0	
186.483	1159.0	-1.0	1808.0	1161.0	-1.0	1470.0	1298.0	-1.0	2102.0	1200.0	-1.0	1621.0	1391.0	-1.0	2294.0	1138.0	-1.0	1532.0	1437.0	-1.0	2179.0	2282.0	-1.0	3173.0	1307.0	-1.0	2069.0	2197.0	-1.0	3231.0	1352.0	-1.0	2090.0	1193.0	-1.0	1592.0	1792.0	-1.0	3215.0	1193.0	-1.0	1615.0	1084.0	-1.0	1674.0	1049.0	-1.0	1383.0	
186.982	1159.0	-1.0	1812.0	1161.0	-1.0	1473.0	1297.0	-1.0	2108.0	1200.0	-1.0	1625.0	1393.0	-1.0	2301.0	1139.0	-1.0	1537.0	1439.0	-1.0	2186.0	2294.0	-1.0	3197.0	1309.0	-1.0	2078.0	2213.0	-1.0	3262.0	1354.0	-1.0	2099.0	1197.0	-1.0	1600.0	1793.0	-1.0	3224.0	1194.0	-1.0	1619.0	1086.0	-1.0	1678.0	1049.0	-1.0	1386.0	
187.481	1159.0	-1.0	1812.0	1162.0	-1.0	1474.0	1297.0	-1.0	2109.0	1200.0	-1.0	1625.0	1394.0	-1.0	2305.0	1140.0	-1.0	1538.0	1440.0	-1.0	2190.0	2301.0	-1.0	3211.0	1311.0	-1.0	2081.0	2220.0	-1.0	3275.0	1356.0	-1.0	2105.0	1199.0	-1.0	1604.0	1792.0	-1.0	3227.0	1194.0	-1.0	1621.0	1084.0	-1.0	1681.0	1048.0	-1.0	1386.0	
187.980	1158.0	-1.0	1807.0	1162.0	-1.0	1471.0	1296.0	-1.0	2107.0	1200.0	-1.0	1624.0	1393.0	-1.0	2305.0	1139.0	-1.0	1537.0	1439.0	-1.0	2188.0	2301.0	-1.0	3208.0	1309.0	-1.0	2077.0	2217.0	-1.0	3264.0	1355.0	-1.0	2102.0	1198.0	-1.0	1602.0	1788.0	-1.0	3222.0	1192.0	-1.0	1617.0	1082.0	-1.0	1677.0	1046.0	-1.0	1381.0	
188.480	1157.0	-1.0	1803.0	1161.0	-1.0	1467.0	1295.0	-1.0	2103.0	1199.0	-1.0	1621.0	1392.0	-1.0	2301.0	1137.0	-1.0	1533.0	1438.0	-1.0	2182.0	2292.0	-1.0	3189.0	1306.0	-1.0	2066.0	2203.0	-1.0	3231.0	1351.0	-1.0	2092.0	1195.0	-1.0	1593.0	1783.0	-1.0	3209.0	1189.0	-1.0	1610.0	1079.0	-1.0	1669.0	1042.0	-1.0	1374.0	
188.980	1156.0	-1.0	1798.0	1160.0	-1.0	1464.0	1294.0	-1.0	2099.0	1198.0	-1.0	1616.0	1392.0	-1.0	2301.0	1137.0	-1.0	1530.0	1437.0	-1.0	2179.0	2280.0	-1.0	3163.0	1302.0	-1.0	2055.0	2185.0	-1.0	3188.0	1348.0	-1.0	2085.0	1191.0	-1.0	1585.0	1780.0	-1.0	3199.0	1187.0	-1.0	1604.0	1079.0	-1.0	1667.0	1039.0	-1.0	1369.0	
189.479	1154.0	-1.0	1791.0	1160.0	-1.0	1459.0	1292.0	-1.0	2091.0	1198.0	-1.0	1612.0	1395.0	-1.0	2303.0	1136.0	-1.0	1525.0	1436.0	-1.0	2176.0	2235.0	-1.0	3084.0	1297.0	-1.0	2043.0	2152.0	-1.0	3121.0	1344.0	-1.0	2076.0	1186.0	-1.0	1572.0	1779.0	-1.0	3193.0	1185.0	-1.0	1599.0	1080.0	-1.0	1668.0	1038.0	-1.0	1363.0	
189.979	1152.0	-1.0	1783.0	1159.0	-1.0	1453.0	1289.0	-1.0	2080.0	1199.0	-1.0	1608.0	1395.0	-1.0	2301.0	1134.0	-1.0	1520.0	1436.0	-1.0	2169.0	2195.0	-1.0	3012.0	1293.0	-1.0	2029.0	2120.0	-1.0	3058.0	1341.0	-1.0	2064.0	1179.0	-1.0	1558.0	1775.0	-1.0	3181.0	1182.0	-1.0	1592.0	1080.0	-1.0	1666.0	1036.0	-1.0	1359.0	
190.478	1152.0	-1.0	1779.0	1159.0	-1.0	1450.0	1287.0	-1.0	2072.0	1200.0	-1.0	1606.0	1395.0	-1.0	2293.0	1134.0	-1.0	1515.0	1436.0	-1.0	2161.0	2169.0	-1.0	2963.0	1289.0	-1.0	2017.0	2097.0	-1.0	3011.0	1338.0	-1.0	2053.0	1174.0	-1.0	1545.0	1771.0	-1.0	3169.0	1179.0	-1.0	1586.0	1079.0	-1.0	1662.0	1034.0	-1.0	1356.0	
190.978	1151.0	-1.0	1776.0	1159.0	-1.0	1448.0	1286.0	-1.0	2065.0	1202.0	-1.0	1605.0	1395.0	-1.0	2290.0	1135.0	-1.0	1513.0	1436.0	-1.0	2158.0	2154.0	-1.0	2936.0	1287.0	-1.0	2013.0	2087.0	-1.0	2989.0	1337.0	-1.0	2049.0	1172.0	-1.0	1540.0	1770.0	-1.0	3160.0	1179.0	-1.0	1582.0	1079.0	-1.0	1658.0	1035.0	-1.0	1355.0	
191.477	1150.0	-1.0	1771.0	1159.0	-1.0	1445.0	1284.0	-1.0	2057.0	1202.0	-1.0	1602.0	1395.0	-1.0	2286.0	1135.0	-1.0	1511.0	1435.0	-1.0	2155.0	2145.0	-1.0	2916.0	1287.0	-1.0	2012.0	2082.0	-1.0	2980.0	1337.0	-1.0	2045.0	1172.0	-1.0	1536.0	1770.0	-1.0	3158.0	1179.0	-1.0	1580.0	1081.0	-1.0	1659.0	1035.0	-1.0	1356.0	
191.977	1149.0	-1.0	1766.0	1158.0	-1.0	1444.0	1282.0	-1.0	2048.0	1203.0	-1.0	1600.0	1394.0	-1.0	2280.0	1135.0	-1.0	1508.0	1435.0	-1.0	2150.0	2139.0	-1.0	2903.0	1286.0	-1.0	2009.0	2080.0	-1.0	2974.0	1336.0	-1.0	2040.0	1170.0	-1.0	1532.0	1768.0	-1.0	3150.0	1177.0	-1.0	1577.0	1081.0	-1.0	1656.0	1035.0	-1.0	1355.0	
192.476	1148.0	-1.0	1761.0	1159.0	-1.0	1442.0	1281.0	-1.0	2041.0	1204.0	-1.0	1599.0	1393.0	-1.0	2273.0	1135.0	-1.0	1506.0	1435.0	-1.0	2145.0	2139.0	-1.0	2900.0	1286.0	-1.0	2005.0	2081.0	-1.0	2974.0	1335.0	-1.0	2036.0	1170.0	-1.0	1529.0	1765.0	-1.0	3140.0	1176.0	-1.0	1573.0	1079.0	-1.0	1651.0	1034.0	-1.0	1353.0	
192.975	1149.0	-1.0	1762.0	1160.0	-1.0	1444.0	1282.0	-1.0	2041.0	1206.0	-1.0	1602.0	1395.0	-1.0	2275.0	1137.0	-1.0	1509.0	1436.0	-1.0	2148.0	2146.0	-1.0	2910.0	1286.0	-1.0	2003.0	2085.0	-1.0	2980.0	1335.0	-1.0	2032.0	1171.0	-1.0	1529.0	1763.0	-1.0	3127.0	1175.0	-1.0	1570.0	1079.0	-1.0	1645.0	1034.0	-1.0	1350.0	
193.474	1149.0	-1.0	1761.0	1162.0	-1.0	1446.0	1282.0	-1.0	2040.0	1209.0	-1.0	1606.0	1398.0	-1.0	2281.0	1139.0	-1.0	1514.0	1440.0	-1.0	2155.0	2148.0	-1.0	2914.0	1287.0	-1.0	2005.0	2088.0	-1.0	2987.0	1337.0	-1.0	2036.0	1173.0	-1.0	1532.0	1765.0	-1.0	3128.0	1177.0	-1.0	1572.0	1080.0	-1.0	1649.0	1034.0	-1.0	1350.0	
193.974	1148.0	-1.0	1759.0	1164.0	-1.0	1449.0	1283.0	-1.0	2038.0	1212.0	-1.0	1611.0	1400.0	-1.0	2288.0	1142.0	-1.0	1519.0	1442.0	-1.0	2161.0	2146.0	-1.0	2914.0	1288.0	-1.0	2007.0	2091.0	-1.0	2993.0	1340.0	-1.0	2040.0	1176.0	-1.0	1536.0	1767.0	-1.0	3130.0	1178.0	-1.0	1575.0	1083.0	-1.0	1651.0	1034.0	-1.0	1352.0	
194.473	1148.0	-1.0	1757.0	1166.0	-1.0	1452.0	1282.0	-1.0	2036.0	1215.0	-1.0	1616.0	1402.0	-1.0	2293.0	1144.0	-1.0	1524.0	1444.0	-1.0	2165.0	2146.0	-1.0	2916.0	1289.0	-1.0	2006.0	2094.0	-1.0	2998.0	1342.0	-1.0	2042.0	1177.0	-1.0	1540.0	1767.0	-1.0	3127.0	1178.0	-1.0	1576.0	1083.0	-1.0	1651.0	1034.0	-1.0	1351.0	
194.972	1148.0	-1.0	1756.0	1167.0	-1.0	1453.0	1283.0	-1.0	2036.0	1217.0	-1.0	1620.0	1403.0	-1.0	2295.0	1146.0	-1.0	1528.0	1445.0	-1.0	2166.0	2147.0	-1.0	2918.0	1289.0	-1.0	2003.0	2095.0	-1.0	3000.0	1342.0	-1.0	2040.0	1178.0	-1.0	1541.0	1765.0	-1.0	3120.0	1179.0	-1.0	1575.0	1083.0	-1.0	1647.0	1033.0	-1.0	1349.0	
195.471	1149.0	-1.0	1756.0	1166.0	-1.0	1454.0	1283.0	-1.0	2038.0	1219.0	-1.0	1624.0	1405.0	-1.0	2302.0	1148.0	-1.0	1532.0	1445.0	-1.0	2168.0	2148.0	-1.0	2922.0	1288.0	-1.0	1999.0	2097.0	-1.0	3001.0	1342.0	-1.0	2036.0	1180.0	-1.0	1541.0	1764.0	-1.0	3112.0	1179.0	-1.0	1574.0	1082.0	-1.0	1643.0	1034.0	-1.0	1348.0	
195.971	1148.0	-1.0	1754.0	1165.0	-1.0	1452.0	1283.0	-1.0	2035.0	1218.0	-1.0	1623.0	1405.0	-1.0	2303.0	1148.0	-1.0	1532.0	1444.0	-1.0	2167.0	2147.0	-1.0	2922.0	1287.0	-1.0	1996.0	2096.0	-1.0	3001.0	1341.0	-1.0	2033.0	1179.0	-1.0	1541.0	1764.0	-1.0	3113.0	1179.0	-1.0	1575.0	1082.0	-1.0	1644.0	1035.0	-1.0	1349.0	
196.470	1148.0	-1.0	1749.0	1163.0	-1.0	1446.0	1281.0	-1.0	2029.0	1217.0	-1.0	1619.0	1402.0	-1.0	2297.0	1146.0	-1.0	1529.0	1441.0	-1.0	2159.0	2142.0	-1.0	2912.0	1285.0	-1.0	1992.0	2091.0	-1.0	2993.0	1338.0	-1.0	2027.0	1177.0	-1.0	1537.0	1764.0	-1.0	3112.0	1179.0	-1.0	1575.0	1083.0	-1.0	1644.0	1035.0	-1.0	1350.0	
196.969	1146.0	-1.0	1744.0	1161.0	-1.0	1441.0	1280.0	-1.0	2022.0	1215.0	-1.0	1614.0	1399.0	-1.0	2287.0	1144.0	-1.0	1523.0	1437.0	-1.0	2149.0	2137.0	-1.0	2902.0	1283.0	-1.0	1987.0	2087.0	-1.0	2982.0	1335.0	-1.0	2020.0	1175.0	-1.0	1532.0	1763.0	-1.0	3105.0	1178.0	-1.0	1572.0	1082.0	-1.0	1640.0	1035.0	-1.0	1348.0	
197.468	1147.0	-1.0	1744.0	1160.0	-1.0	1439.0	1280.0	-1.0	2020.0	1215.0	-1.0	1612.0	1398.0	-1.0	2280.0	1144.0	-1.0	1519.0	1435.0	-1.0	2143.0	2135.0	-1.0	2895.0	1282.0	-1.0	1983.0	2082.0	-1.0	2973.0	1333.0	-1.0	2015.0	1173.0	-1.0	1528.0	1761.0	-1.0	3095.0	1178.0	-1.0	1569.0	1082.0	-1.0	1636.0	1035.0	-1.0	1347.0	
197.967	1147.0	-1.0	1743.0	1159.0	-1.0	1436.0	1280.0	-1.0	2017.0	1215.0	-1.0	1610.0	1397.0	-1.0	2276.0	1144.0	-1.0	1518.0	1435.0	-1.0	2142.0	2134.0	-1.0	2896.0	1282.0	-1.0	1986.0	2083.0	-1.0	2979.0	1333.0	-1.0	2017.0	1174.0	-1.0	1529.0	1764.0	-1.0	3098.0	1179.0	-1.0	1571.0	1083.0	-1.0	1637.0	1037.0	-1.0	1350.0	
198.467	1147.0	-1.0	1741.0	1159.0	-1.0	1436.0	1279.0	-1.0	2013.0	1215.0	-1.0	1608.0	1397.0	-1.0	2275.0	1143.0	-1.0	1518.0	1435.0	-1.0	2143.0	2140.0	-1.0	2905.0	1284.0	-1.0	1993.0	2089.0	-1.0	2993.0	1336.0	-1.0	2024.0	1176.0	-1.0	1534.0	1768.0	-1.0	3107.0	1181.0	-1.0	1573.0	1086.0	-1.0	1642.0	1038.0	-1.0	1353.0	
198.966	1147.0	-1.0	1740.0	1160.0	-1.0	1437.0	1278.0	-1.0	2011.0	1215.0	-1.0	1609.0	1397.0	-1.0	2272.0	1145.0	-1.0	1519.0	1436.0	-1.0	2145.0	2146.0	-1.0	2919.0	1287.0	-1.0	2000.0	2099.0	-1.0	3015.0	1339.0	-1.0	2031.0	1179.0	-1.0	1540.0	1771.0	-1.0	3114.0	1181.0	-1.0	1575.0	1088.0	-1.0	1645.0	1039.0	-1.0	1356.0	
199.465	1147.0	-1.0	1739.0	1161.0	-1.0	1438.0	1278.0	-1.0	2009.0	1216.0	-1.0	1612.0	1397.0	-1.0	2272.0	1146.0	-1.0	1521.0	1437.0	-1.0	2147.0	2155.0	-1.0	2935.0	1290.0	-1.0	2007.0	2109.0	-1.0	3034.0	1343.0	-1.0	2040.0	1183.0	-1.0	1548.0	1774.0	-1.0	3121.0	1182.0	-1.0	1577.0	1088.0	-1.0	1647.0	1040.0	-1.0	1358.0	
199.964	1148.0	-1.0	1743.0	1163.0	-1.0	1442.0	1280.0	-1.0	2013.0	1219.0	-1.0	1618.0	1400.0	-1.0	2278.0	1147.0	-1.0	1524.0	1441.0	-1.0	2155.0	2159.0	-1.0	2941.0	1292.0	-1.0	2013.0	2113.0	-1.0	3040.0	1347.0	-1.0	2048.0	1187.0	-1.0	1555.0	1775.0	-1.0	3124.0	1182.0	-1.0	1578.0	1089.0	-1.0	1647.0	1040.0	-1.0	1358.0	
200.463	1150.0	-1.0	1746.0	1165.0	-1.0	1447.0	1282.0	-1.0	2017.0	1221.0	-1.0	1623.0	1404.0	-1.0	2290.0	1149.0	-1.0	1529.0	1445.0	-1.0	2167.0	2159.0	-1.0	2947.0	1295.0	-1.0	2020.0	2115.0	-1.0	3045.0	1351.0	-1.0	2058.0	1191.0	-1.0	1563.0	1778.0	-1.0	3129.0	1184.0	-1.0	1581.0	1092.0	-1.0	1651.0	1040.0	-1.0	1359.0	
200.962	1150.0	-1.0	1746.0	1166.0	-1.0	1447.0	1282.0	-1.0	2019.0	1223.0	-1.0	1625.0	1407.0	-1.0	2299.0	1151.0	-1.0	1533.0	1448.0	-1.0	2176.0	2157.0	-1.0	2946.0	1296.0	-1.0	2024.0	2113.0	-1.0	3042.0	1353.0	-1.0	2065.0	1194.0	-1.0	1568.0	1782.0	-1.0	3140.0	1185.0	-1.0	1585.0	1094.0	-1.0	1657.0	1041.0	-1.0	1360.0	
201.461	1150.0	-1.0	1745.0	1166.0	-1.0	1445.0	1282.0	-1.0	2019.0	1222.0	-1.0	1625.0	1408.0	-1.0	2303.0	1151.0	-1.0	1535.0	1448.0	-1.0	2178.0	2151.0	-1.0	2936.0	1296.0	-1.0	2022.0	2105.0	-1.0	3026.0	1354.0	-1.0	2065.0	1194.0	-1.0	1568.0	1783.0	-1.0	3146.0	1185.0	-1.0	1587.0	1096.0	-1.0	1661.0	1041.0	-1.0	1360.0	
201.960	1150.0	-1.0	1744.0	1165.0	-1.0	1443.0	1283.0	-1.0	2017.0	1222.0	-1.0	1623.0	1408.0	-1.0	2303.0	1151.0	-1.0	1534.0	1447.0	-1.0	2175.0	2145.0	-1.0	2925.0	1294.0	-1.0	2017.0	2096.0	-1.0	3009.0	1352.0	-1.0	2061.0	1193.0	-1.0	1565.0	1783.0	-1.0	3145.0	1185.0	-1.0	1585.0	1095.0	-1.0	1660.0	1040.0	-1.0	1359.0	
202.459	1151.0	-1.0	1746.0	1165.0	-1.0	1442.0	1283.0	-1.0	2020.0	1222.0	-1.0	1623.0	1410.0	-1.0	2308.0	1151.0	-1.0	1535.0	1447.0	-1.0	2178.0	2141.0	-1.0	2918.0	1294.0	-1.0	2015.0	2088.0	-1.0	2991.0	1350.0	-1.0	2056.0	1193.0	-1.0	1562.0	1782.0	-1.0	3140.0	1185.0	-1.0	1583.0	1094.0	-1.0	1657.0	1040.0	-1.0	1356.0	
202.958	1151.0	-1.0	1746.0	1164.0	-1.0	1441.0	1283.0	-1.0	2020.0	1221.0	-1.0	1622.0	1410.0	-1.0	2311.0	1150.0	-1.0	1534.0	1447.0	-1.0	2178.0	2131.0	-1.0	2903.0	1293.0	-1.0	2015.0	2081.0	-1.0	2979.0	1350.0	-1.0	2055.0	1192.0	-1.0	1560.0	1784.0	-1.0	3145.0	1185.0	-1.0	1584.0	1096.0	-1.0	1662.0	1040.0	-1.0	1358.0	
203.457	1150.0	-1.0	1744.0	1163.0	-1.0	1439.0	1281.0	-1.0	2016.0	1220.0	-1.0	1619.0	1409.0	-1.0	2307.0	1149.0	-1.0	1531.0	1446.0	-1.0	2174.0	2127.0	-1.0	2895.0	1293.0	-1.0	2015.0	2076.0	-1.0	2972.0	1348.0	-1.0	2053.0	1190.0	-1.0	1557.0	1783.0	-1.0	3147.0	1185.0	-1.0	1583.0	1097.0	-1.0	1664.0	1041.0	-1.0	1359.0	
203.956	1151.0	-1.0	1744.0	1164.0	-1.0	1437.0	1282.0	-1.0	2013.0	1221.0	-1.0	1618.0	1407.0	-1.0	2301.0	1148.0	-1.0	1528.0	1445.0	-1.0	2171.0	2125.0	-1.0	2891.0	1293.0	-1.0	2016.0	2076.0	-1.0	2971.0	1348.0	-1.0	2052.0	1189.0	-1.0	1554.0	1783.0	-1.0	3146.0	1184.0	-1.0	1581.0	1096.0	-1.0	1663.0	1041.0	-1.0	1360.0	
204.455	1152.0	-1.0	1747.0	1164.0	-1.0	1439.0	1282.0	-1.0	2015.0	1221.0	-1.0	1619.0	1408.0	-1.0	2302.0	1149.0	-1.0	1529.0	1447.0	-1.0	2175.0	2130.0	-1.0	2898.0	1295.0	-1.0	2021.0	2080.0	-1.0	2980.0	1350.0	-1.0	2056.0	1191.0	-1.0	1555.0	1784.0	-1.0	3144.0	1185.0	-1.0	1580.0	1096.0	-1.0	1663.0	1042.0	-1.0	1360.0	
204.954	1152.0	-1.0	1749.0	1165.0	-1.0	1440.0	1282.0	-1.0	2016.0	1221.0	-1.0	1621.0	1409.0	-1.0	2303.0	1148.0	-1.0	1530.0	1448.0	-1.0	2179.0	2135.0	-1.0	2908.0	1297.0	-1.0	2029.0	2087.0	-1.0	2995.0	1353.0	-1.0	2063.0	1193.0	-1.0	1560.0	1786.0	-1.0	3153.0	1186.0	-1.0	1583.0	1098.0	-1.0	1668.0	1044.0	-1.0	1362.0	
205.453	1153.0	-1.0	1749.0	1165.0	-1.0	1440.0	1282.0	-1.0	2015.0	1222.0	-1.0	1622.0	1408.0	-1.0	2302.0	1149.0	-1.0	1530.0	1449.0	-1.0	2180.0	2138.0	-1.0	2913.0	1298.0	-1.0	2033.0	2092.0	-1.0	3003.0	1355.0	-1.0	2070.0	1195.0	-1.0	1564.0	1788.0	-1.0	3159.0	1187.0	-1.0	1586.0	1098.0	-1.0	1671.0	1043.0	-1.0	1364.0	
205.952	1152.0	-1.0	1747.0	1164.0	-1.0	1439.0	1281.0	-1.0	2012.0	1222.0	-1.0	1621.0	1407.0	-1.0	2298.0	1149.0	-1.0	1530.0	1449.0	-1.0	2179.0	2140.0	-1.0	2915.0	1298.0	-1.0	2033.0	2092.0	-1.0	3002.0	1357.0	-1.0	2073.0	1195.0	-1.0	1565.0	1787.0	-1.0	3157.0	1187.0	-1.0	1586.0	1098.0	-1.0	1668.0	1043.0	-1.0	1363.0	
206.451	1152.0	-1.0	1748.0	1165.0	-1.0	1441.0	1281.0	-1.0	2015.0	1223.0	-1.0	1623.0	1408.0	-1.0	2297.0	1150.0	-1.0	1530.0	1450.0	-1.0	2179.0	2137.0	-1.0	2907.0	1298.0	-1.0	2030.0	2088.0	-1.0	2993.0	1358.0	-1.0	2073.0	1196.0	-1.0	1565.0	1785.0	-1.0	3151.0	1187.0	-1.0	1584.0	1097.0	-1.0	1665.0	1042.0	-1.0	1360.0	
206.950	1151.0	-1.0	1749.0	1165.0	-1.0	1442.0	1281.0	-1.0	2016.0	1223.0	-1.0	1625.0	1410.0	-1.0	2303.0	1150.0	-1.0	1533.0	1452.0	-1.0	2185.0	2140.0	-1.0	2913.0	1297.0	-1.0	2029.0	2089.0	-1.0	2999.0	1358.0	-1.0	2075.0	1196.0	-1.0	1567.0	1787.0	-1.0	3152.0	1187.0	-1.0	1585.0	1098.0	-1.0	1666.0	1042.0	-1.0	1360.0	
207.449	1151.0	-1.0	1747.0	1166.0	-1.0	1441.0	1281.0	-1.0	2016.0	1223.0	-1.0	1625.0	1411.0	-1.0	2306.0	1150.0	-1.0	1534.0	1452.0	-1.0	2187.0	2146.0	-1.0	2923.0	1296.0	-1.0	2025.0	2091.0	-1.0	3001.0	1357.0	-1.0	2074.0	1196.0	-1.0	1565.0	1787.0	-1.0	3152.0	1188.0	-1.0	1586.0	1098.0	-1.0	1667.0	1043.0	-1.0	1360.0	
207.948	1149.0	-1.0	1745.0	1163.0	-1.0	1439.0	1279.0	-1.0	2013.0	1221.0	-1.0	1623.0	1409.0	-1.0	2304.0	1150.0	-1.0	1534.0	1450.0	-1.0	2183.0	2149.0	-1.0	2928.0	1294.0	-1.0	2019.0	2092.0	-1.0	3003.0	1356.0	-1.0	2070.0	1194.0	-1.0	1564.0	1785.0	-1.0	3147.0	1187.0	-1.0	1584.0	1096.0	-1.0	1662.0	1042.0	-1.0	1360.0	
208.447	1150.0	-1.0	1747.0	1164.0	-1.0	1439.0	1281.0	-1.0	2015.0	1221.0	-1.0	1625.0	1411.0	-1.0	2310.0	1151.0	-1.0	1537.0	1451.0	-1.0	2185.0	2154.0	-1.0	2938.0	1293.0	-1.0	2016.0	2095.0	-1.0	3008.0	1355.0	-1.0	2065.0	1195.0	-1.0	1563.0	1784.0	-1.0	3140.0	1187.0	-1.0	1583.0	1095.0	-1.0	1658.0	1042.0	-1.0	1358.0	
208.946	1150.0	-1.0	1749.0	1162.0	-1.0	1440.0	1280.0	-1.0	2017.0	1220.0	-1.0	1624.0	1412.0	-1.0	2314.0	1151.0	-1.0	1538.0	1450.0	-1.0	2185.0	2159.0	-1.0	2945.0	1294.0	-1.0	2019.0	2094.0	-1.0	3006.0	1355.0	-1.0	2066.0	1195.0	-1.0	1564.0	1784.0	-1.0	3145.0	1188.0	-1.0	1586.0	1096.0	-1.0	1661.0	1042.0	-1.0	1358.0	
209.445	1150.0	-1.0	1750.0	1163.0	-1.0	1441.0	1281.0	-1.0	2017.0	1219.0	-1.0	1623.0	1412.0	-1.0	2315.0	1151.0	-1.0	1538.0	1449.0	-1.0	2185.0	2160.0	-1.0	2947.0	1295.0	-1.0	2022.0	2094.0	-1.0	3006.0	1354.0	-1.0	2067.0	1195.0	-1.0	1565.0	1786.0	-1.0	3152.0	1188.0	-1.0	1588.0	1094.0	-1.0	1660.0	1041.0	-1.0	1356.0	
209.944	1151.0	-1.0	1752.0	1164.0	-1.0	1443.0	1282.0	-1.0	2019.0	1220.0	-1.0	1623.0	1412.0	-1.0	2314.0	1150.0	-1.0	1535.0	1449.0	-1.0	2183.0	2167.0	-1.0	2956.0	1296.0	-1.0	2026.0	2099.0	-1.0	3015.0	1354.0	-1.0	2067.0	1195.0	-1.0	1565.0	1785.0	-1.0	3154.0	1188.0	-1.0	1588.0	1092.0	-1.0	1657.0	1038.0	-1.0	1354.0	
210.443	1153.0	-1.0	1756.0	1164.0	-1.0	1444.0	1282.0	-1.0	2022.0	1220.0	-1.0	1624.0	1412.0	-1.0	2317.0	1150.0	-1.0	1536.0	1450.0	-1.0	2186.0	2176.0	-1.0	2973.0	1298.0	-1.0	2034.0	2110.0	-1.0	3036.0	1355.0	-1.0	2072.0	1196.0	-1.0	1569.0	1788.0	-1.0	3160.0	1189.0	-1.0	1590.0	1093.0	-1.0	1659.0	1039.0	-1.0	1356.0	
210.942	1152.0	-1.0	1757.0	1163.0	-1.0	1443.0	1281.0	-1.0	2021.0	1218.0	-1.0	1623.0	1408.0	-1.0	2308.0	1150.0	-1.0	1536.0	1448.0	-1.0	2182.0	2233.0	-1.0	3052.0	1300.0	-1.0	2041.0	2135.0	-1.0	3081.0	1356.0	-1.0	2075.0	1197.0	-1.0	1571.0	1789.0	-1.0	3165.0	1189.0	-1.0	1591.0	1094.0	-1.0	1662.0	1040.0	-1.0	1358.0	
211.442	1153.0	-1.0	1757.0	1163.0	-1.0	1441.0	1282.0	-1.0	2017.0	1220.0	-1.0	1624.0	1405.0	-1.0	2301.0	1150.0	-1.0	1534.0	1447.0	-1.0	2179.0	2259.0	-1.0	3090.0	1302.0	-1.0	2045.0	2150.0	-1.0	3109.0	1357.0	-1.0	2078.0	1198.0	-1.0	1574.0	1789.0	-1.0	3165.0	1188.0	-1.0	1590.0	1095.0	-1.0	1665.0	1039.0	-1.0	1358.0	
211.941	1156.0	-1.0	1762.0	1166.0	-1.0	1444.0	1284.0	-1.0	2022.0	1223.0	-1.0	1628.0	1406.0	-1.0	2301.0	1151.0	-1.0	1536.0	1448.0	-1.0	2182.0	2257.0	-1.0	3092.0	1304.0	-1.0	2049.0	2156.0	-1.0	3115.0	1361.0	-1.0	2085.0	1200.0	-1.0	1576.0	1790.0	-1.0	3168.0	1189.0	-1.0	1591.0	1091.0	-1.0	1660.0	1038.0	-1.0	1356.0	
212.441	1159.0	-1.0	1767.0	1168.0	-1.0	1447.0	1287.0	-1.0	2028.0	1226.0	-1.0	1632.0	1409.0	-1.0	2309.0	1152.0	-1.0	1539.0	1452.0	-1.0	2191.0	2251.0	-1.0	3087.0	1306.0	-1.0	2055.0	2162.0	-1.0	3127.0	1366.0	-1.0	2096.0	1203.0	-1.0	1583.0	1794.0	-1.0	3180.0	1191.0	-1.0	1595.0	1090.0	-1.0	1657.0	1038.0	-1.0	1355.0	
212.940	1159.0	-1.0	1768.0	1169.0	-1.0	1447.0	1289.0	-1.0	2031.0	1227.0	-1.0	1633.0	1412.0	-1.0	2316.0	1153.0	-1.0	1541.0	1455.0	-1.0	2199.0	2243.0	-1.0	3078.0	1307.0	-1.0	2058.0	2163.0	-1.0	3131.0	1369.0	-1.0	2105.0	1205.0	-1.0	1588.0	1798.0	-1.0	3194.0	1193.0	-1.0	1600.0	1089.0	-1.0	1656.0	1037.0	-1.0	1355.0	
213.439	1160.0	-1.0	1766.0	1169.0	-1.0	1445.0	1290.0	-1.0	2031.0	1227.0	-1.0	1631.0	1413.0	-1.0	2320.0	1154.0	-1.0	1542.0	1456.0	-1.0	2203.0	2237.0	-1.0	3071.0	1306.0	-1.0	2054.0	2160.0	-1.0	3124.0	1371.0	-1.0	2107.0	1205.0	-1.0	1588.0	1799.0	-1.0	3200.0	1193.0	-1.0	1602.0	1086.0	-1.0	1650.0	1037.0	-1.0	1353.0	
213.938	1158.0	-1.0	1766.0	1167.0	-1.0	1445.0	1289.0	-1.0	2032.0	1226.0	-1.0	1631.0	1414.0	-1.0	2322.0	1154.0	-1.0	1543.0	1457.0	-1.0	2203.0	2234.0	-1.0	3067.0	1305.0	-1.0	2049.0	2154.0	-1.0	3113.0	1371.0	-1.0	2106.0	1205.0	-1.0	1587.0	1799.0	-1.0	3200.0	1193.0	-1.0	1601.0	1083.0	-1.0	1643.0	1035.0	-1.0	1349.0	
214.438	1160.0	-1.0	1768.0	1169.0	-1.0	1446.0	1291.0	-1.0	2035.0	1227.0	-1.0	1632.0	1417.0	-1.0	2328.0	1155.0	-1.0	1545.0	1458.0	-1.0	2207.0	2233.0	-1.0	3067.0	1304.0	-1.0	2049.0	2151.0	-1.0	3107.0	1372.0	-1.0	2108.0	1205.0	-1.0	1588.0	1800.0	-1.0	3201.0	1194.0	-1.0	1603.0	1082.0	-1.0	1640.0	1035.0	-1.0	1348.0	
214.937	1161.0	-1.0	1767.0	1169.0	-1.0	1444.0	1292.0	-1.0	2035.0	1228.0	-1.0	1631.0	1418.0	-1.0	2331.0	1155.0	-1.0	1547.0	1458.0	-1.0	2208.0	2231.0	-1.0	3067.0	1304.0	-1.0	2048.0	2149.0	-1.0	3106.0	1372.0	-1.0	2108.0	1206.0	-1.0	1589.0	1802.0	-1.0	3205.0	1195.0	-1.0	1605.0	1081.0	-1.0	1638.0	1035.0	-1.0	1349.0	
215.436	1161.0	-1.0	1766.0	1169.0	-1.0	1442.0	1292.0	-1.0	2034.0	1228.0	-1.0	1630.0	1417.0	-1.0	2329.0	1155.0	-1.0	1546.0	1456.0	-1.0	2203.0	2233.0	-1.0	3070.0	1304.0	-1.0	2048.0	2151.0	-1.0	3111.0	1373.0	-1.0	2108.0	1206.0	-1.0	1590.0	1800.0	-1.0	3204.0	1195.0	-1.0	1604.0	1081.0	-1.0	1636.0	1036.0	-1.0	1350.0	
215.936	1162.0	-1.0	1769.0	1169.0	-1.0	1443.0	1293.0	-1.0	2036.0	1229.0	-1.0	1632.0	1417.0	-1.0	2330.0	1156.0	-1.0	1548.0	1455.0	-1.0	2204.0	2274.0	-1.0	3132.0	1306.0	-1.0	2056.0	2178.0	-1.0	3162.0	1373.0	-1.0	2111.0	1208.0	-1.0	1596.0	1802.0	-1.0	3202.0	1195.0	-1.0	1605.0	1082.0	-1.0	1638.0	1037.0	-1.0	1351.0	
216.435	1163.0	-1.0	1771.0	1168.0	-1.0	1442.0	1293.0	-1.0	2037.0	1228.0	-1.0	1632.0	1416.0	-1.0	2330.0	1155.0	-1.0	1549.0	1455.0	-1.0	2205.0	2296.0	-1.0	3165.0	1310.0	-1.0	2064.0	2196.0	-1.0	3194.0	1376.0	-1.0	2116.0	1210.0	-1.0	1601.0	1803.0	-1.0	3209.0	1195.0	-1.0	1607.0	1083.0	-1.0	1642.0	1038.0	-1.0	1355.0	
216.934	1164.0	-1.0	1772.0	1167.0	-1.0	1440.0	1294.0	-1.0	2037.0	1229.0	-1.0	1633.0	1416.0	-1.0	2330.0	1155.0	-1.0	1548.0	1455.0	-1.0	2204.0	2302.0	-1.0	3178.0	1312.0	-1.0	2071.0	2208.0	-1.0	3219.0	1377.0	-1.0	2121.0	1211.0	-1.0	1605.0	1803.0	-1.0	3213.0	1196.0	-1.0	1608.0	1084.0	-1.0	1643.0	1038.0	-1.0	1356.0	
217.433	1165.0	-1.0	1774.0	1167.0	-1.0	1439.0	1294.0	-1.0	2038.0	1229.0	-1.0	1636.0	1413.0	-1.0	2328.0	1156.0	-1.0	1551.0	1455.0	-1.0	2208.0	2398.0	-1.0	3339.0	1316.0	-1.0	2082.0	2264.0	-1.0	3332.0	1378.0	-1.0	2127.0	1216.0	-1.0	1615.0	1805.0	-1.0	3218.0	1194.0	-1.0	1608.0	1087.0	-1.0	1653.0	1039.0	-1.0	1360.0	
217.933	1164.0	-1.0	1775.0	1164.0	-1.0	1433.0	1292.0	-1.0	2037.0	1228.0	-1.0	1635.0	1409.0	-1.0	2321.0	1155.0	-1.0	1551.0	1455.0	-1.0	2207.0	2486.0	-1.0	3531.0	1320.0	-1.0	2091.0	2341.0	-1.0	3487.0	1378.0	-1.0	2128.0	1220.0	-1.0	1625.0	1806.0	-1.0	3224.0	1192.0	-1.0	1606.0	1088.0	-1.0	1660.0	1040.0	-1.0	1362.0	
218.432	1163.0	-1.0	1773.0	1154.0	-1.0	1415.0	1290.0	-1.0	2033.0	1236.0	-1.0	1645.0	1404.0	-1.0	2308.0	1157.0	-1.0	1551.0	1453.0	-1.0	2203.0	2674.0	-1.0	3724.0	1324.0	-1.0	2098.0	2442.0	-1.0	3668.0	1376.0	-1.0	2127.0	1225.0	-1.0	1635.0	1804.0	-1.0	3222.0	1190.0	-1.0	1602.0	1090.0	-1.0	1667.0	1037.0	-1.0	1358.0	
218.931	1161.0	-1.0	1774.0	1140.0	-1.0	1395.0	1287.0	-1.0	2031.0	1245.0	-1.0	1657.0	1401.0	-1.0	2304.0	1159.0	-1.0	1554.0	1454.0	-1.0	2206.0	2862.0	-1.0	3872.0	1329.0	-1.0	2110.0	2552.0	-1.0	3830.0	1374.0	-1.0	2130.0	1230.0	-1.0	1648.0	1806.0	-1.0	3227.0	1190.0	-1.0	1601.0	1091.0	-1.0	1673.0	1039.0	-1.0	1360.0	
219.431	1160.0	-1.0	1771.0	1126.0	-1.0	1371.0	1287.0	-1.0	2029.0	1248.0	-1.0	1657.0	1397.0	-1.0	2295.0	1163.0	-1.0	1561.0	1456.0	-1.0	2210.0	3157.0	-1.0	3985.0	1336.0	-1.0	2125.0	2695.0	-1.0	3953.0	1373.0	-1.0	2132.0	1239.0	-1.0	1668.0	1806.0	-1.0	3231.0	1190.0	-1.0	1603.0	1089.0	-1.0	1673.0	1042.0	-1.0	1363.0	
219.930	1160.0	-1.0	1768.0	1114.0	-1.0	1349.0	1287.0	-1.0	2031.0	1247.0	-1.0	1648.0	1392.0	-1.0	2282.0	1164.0	-1.0	1565.0	1457.0	-1.0	2213.0	3443.0	-1.0	4071.0	1342.0	-1.0	2137.0	2837.0	-1.0	4048.0	1372.0	-1.0	2133.0	1249.0	-1.0	1686.0	1804.0	-1.0	3230.0	1190.0	-1.0	1602.0	1085.0	-1.0	1668.0	1044.0	-1.0	1365.0	
220.429	1161.0	-1.0	1771.0	1106.0	-1.0	1337.0	1290.0	-1.0	2038.0	1246.0	-1.0	1643.0	1391.0	-1.0	2279.0	1166.0	-1.0	1568.0	1459.0	-1.0	2222.0	3646.0	-1.0	4135.0	1348.0	-1.0	2148.0	2936.0	-1.0	4118.0	1373.0	-1.0	2136.0	1257.0	-1.0	1702.0	1803.0	-1.0	3223.0	1192.0	-1.0	1602.0	1082.0	-1.0	1663.0	1046.0	-1.0	1365.0	
220.929	1161.0	-1.0	1769.0	1101.0	-1.0	1328.0	1292.0	-1.0	2040.0	1245.0	-1.0	1639.0	1390.0	-1.0	2277.0	1165.0	-1.0	1566.0	1460.0	-1.0	2226.0	3740.0	-1.0	4184.0	1351.0	-1.0	2154.0	2982.0	-1.0	4171.0	1374.0	-1.0	2139.0	1261.0	-1.0	1712.0	1802.0	-1.0	3225.0	1193.0	-1.0	1604.0	1081.0	-1.0	1663.0	1047.0	-1.0	1366.0	
221.429	1160.0	-1.0	1766.0	1098.0	-1.0	1322.0	1292.0	-1.0	2039.0	1244.0	-1.0	1636.0	1388.0	-1.0	2273.0	1163.0	-1.0	1561.0	1460.0	-1.0	2224.0	3769.0	-1.0	4221.0	1352.0	-1.0	2157.0	3000.0	-1.0	4211.0	1374.0	-1.0	2140.0	1264.0	-1.0	1717.0	1801.0	-1.0	3222.0	1194.0	-1.0	1606.0	1081.0	-1.0	1664.0	1047.0	-1.0	1365.0	
221.928	1159.0	-1.0	1764.0	1098.0	-1.0	1321.0	1291.0	-1.0	2039.0	1246.0	-1.0	1638.0	1387.0	-1.0	2269.0	1161.0	-1.0	1559.0	1458.0	-1.0	2222.0	3788.0	-1.0	4250.0	1353.0	-1.0	2159.0	3003.0	-1.0	4241.0	1374.0	-1.0	2141.0	1265.0	-1.0	1721.0	1801.0	-1.0	3220.0	1194.0	-1.0	1606.0	1082.0	-1.0	1666.0	1046.0	-1.0	1364.0	
222.427	1160.0	-1.0	1764.0	1100.0	-1.0	1325.0	1292.0	-1.0	2041.0	1249.0	-1.0	1640.0	1386.0	-1.0	2271.0	1161.0	-1.0	1561.0	1459.0	-1.0	2224.0	3806.0	-1.0	4271.0	1355.0	-1.0	2163.0	3004.0	-1.0	4263.0	1376.0	-1.0	2143.0	1267.0	-1.0	1724.0	1800.0	-1.0	3217.0	1194.0	-1.0	1605.0	1083.0	-1.0	1668.0	1045.0	-1.0	1361.0	
222.927	1159.0	-1.0	1764.0	1101.0	-1.0	1328.0	1290.0	-1.0	2040.0	1249.0	-1.0	1642.0	1385.0	-1.0	2271.0	1161.0	-1.0	1559.0	1458.0	-1.0	2223.0	3800.0	-1.0	4287.0	1355.0	-1.0	2166.0	2996.0	-1.0	4280.0	1376.0	-1.0	2146.0	1267.0	-1.0	1725.0	1801.0	-1.0	3220.0	1194.0	-1.0	1606.0	1086.0	-1.0	1673.0	1044.0	-1.0	1360.0	
223.426	1157.0	-1.0	1760.0	1103.0	-1.0	1329.0	1288.0	-1.0	2033.0	1250.0	-1.0	1641.0	1383.0	-1.0	2266.0	1158.0	-1.0	1553.0	1456.0	-1.0	2218.0	3764.0	-1.0	4300.0	1354.0	-1.0	2163.0	2970.0	-1.0	4293.0	1376.0	-1.0	2145.0	1264.0	-1.0	1720.0	1800.0	-1.0	3218.0	1192.0	-1.0	1602.0	1086.0	-1.0	1676.0	1041.0	-1.0	1356.0	
223.926	1154.0	-1.0	1752.0	1102.0	-1.0	1326.0	1285.0	-1.0	2023.0	1249.0	-1.0	1638.0	1381.0	-1.0	2258.0	1154.0	-1.0	1543.0	1453.0	-1.0	2208.0	3718.0	-1.0	4309.0	1350.0	-1.0	2153.0	2940.0	-1.0	4302.0	1373.0	-1.0	2137.0	1259.0	-1.0	1708.0	1796.0	-1.0	3206.0	1189.0	-1.0	1593.0	1085.0	-1.0	1672.0	1037.0	-1.0	1348.0	
224.425	1153.0	-1.0	1747.0	1103.0	-1.0	1325.0	1282.0	-1.0	2016.0	1249.0	-1.0	1636.0	1380.0	-1.0	2251.0	1150.0	-1.0	1533.0	1451.0	-1.0	2199.0	3660.0	-1.0	4316.0	1345.0	-1.0	2138.0	2897.0	-1.0	4292.0	1369.0	-1.0	2125.0	1253.0	-1.0	1692.0	1792.0	-1.0	3191.0	1185.0	-1.0	1584.0	1084.0	-1.0	1666.0	1033.0	-1.0	1338.0	
224.924	1151.0	-1.0	1742.0	1104.0	-1.0	1324.0	1280.0	-1.0	2008.0	1249.0	-1.0	1633.0	1380.0	-1.0	2247.0	1146.0	-1.0	1524.0	1449.0	-1.0	2193.0	3590.0	-1.0	4322.0	1339.0	-1.0	2126.0	2846.0	-1.0	4261.0	1367.0	-1.0	2118.0	1247.0	-1.0	1679.0	1793.0	-1.0	3189.0	1184.0	-1.0	1580.0	1086.0	-1.0	1668.0	1030.0	-1.0	1332.0	
225.423	1149.0	-1.0	1736.0	1105.0	-1.0	1324.0	1278.0	-1.0	1999.0	1248.0	-1.0	1629.0	1380.0	-1.0	2243.0	1143.0	-1.0	1513.0	1447.0	-1.0	2187.0	3485.0	-1.0	4325.0	1333.0	-1.0	2111.0	2777.0	-1.0	4174.0	1365.0	-1.0	2112.0	1241.0	-1.0	1665.0	1793.0	-1.0	3188.0	1183.0	-1.0	1576.0	1086.0	-1.0	1667.0	1027.0	-1.0	1325.0	
225.922	1150.0	-1.0	1735.0	1109.0	-1.0	1328.0	1278.0	-1.0	1997.0	1249.0	-1.0	1628.0	1383.0	-1.0	2245.0	1140.0	-1.0	1507.0	1448.0	-1.0	2185.0	3365.0	-1.0	4327.0	1328.0	-1.0	2099.0	2711.0	-1.0	4083.0	1364.0	-1.0	2107.0	1237.0	-1.0	1654.0	1793.0	-1.0	3183.0	1182.0	-1.0	1573.0	1087.0	-1.0	1667.0	1024.0	-1.0	1319.0	
226.421	1151.0	-1.0	1738.0	1116.0	-1.0	1337.0	1278.0	-1.0	1996.0	1252.0	-1.0	1632.0	1390.0	-1.0	2260.0	1141.0	-1.0	1506.0	1452.0	-1.0	2192.0	3190.0	-1.0	4185.0	1324.0	-1.0	2091.0	2631.0	-1.0	3954.0	1367.0	-1.0	2111.0	1234.0	-1.0	1647.0	1796.0	-1.0	3191.0	1184.0	-1.0	1575.0	1093.0	-1.0	1678.0	1027.0	-1.0	1324.0	
226.920	1152.0	-1.0	1740.0	1121.0	-1.0	1344.0	1279.0	-1.0	1996.0	1255.0	-1.0	1635.0	1398.0	-1.0	2276.0	1144.0	-1.0	1508.0	1456.0	-1.0	2201.0	3017.0	-1.0	4011.0	1321.0	-1.0	2084.0	2568.0	-1.0	3854.0	1371.0	-1.0	2116.0	1231.0	-1.0	1641.0	1798.0	-1.0	3198.0	1185.0	-1.0	1576.0	1097.0	-1.0	1688.0	1031.0	-1.0	1331.0	
227.419	1154.0	-1.0	1740.0	1124.0	-1.0	1346.0	1278.0	-1.0	1993.0	1258.0	-1.0	1636.0	1400.0	-1.0	2281.0	1146.0	-1.0	1511.0	1457.0	-1.0	2202.0	2910.0	-1.0	3925.0	1320.0	-1.0	2080.0	2528.0	-1.0	3794.0	1373.0	-1.0	2117.0	1231.0	-1.0	1639.0	1799.0	-1.0	3196.0	1185.0	-1.0	1576.0	1099.0	-1.0	1688.0	1033.0	-1.0	1335.0	
227.918	1156.0	-1.0	1744.0	1127.0	-1.0	1349.0	1280.0	-1.0	1996.0	1259.0	-1.0	1639.0	1404.0	-1.0	2290.0	1149.0	-1.0	1514.0	1459.0	-1.0	2205.0	2837.0	-1.0	3863.0	1320.0	-1.0	2077.0	2499.0	-1.0	3742.0	1375.0	-1.0	2118.0	1230.0	-1.0	1637.0	1797.0	-1.0	3191.0	1185.0	-1.0	1575.0	1098.0	-1.0	1683.0	1033.0	-1.0	1333.0	
228.417	1156.0	-1.0	1746.0	1128.0	-1.0	1351.0	1279.0	-1.0	1995.0	1259.0	-1.0	1639.0	1407.0	-1.0	2299.0	1151.0	-1.0	1517.0	1460.0	-1.0	2209.0	2764.0	-1.0	3784.0	1318.0	-1.0	2076.0	2467.0	-1.0	3685.0	1376.0	-1.0	2121.0	1230.0	-1.0	1635.0	1799.0	-1.0	3197.0	1186.0	-1.0	1578.0	1097.0	-1.0	1680.0	1032.0	-1.0	1333.0	
228.916	1157.0	-1.0	1744.0	1128.0	-1.0	1348.0	1279.0	-1.0	1992.0	1259.0	-1.0	1636.0	1409.0	-1.0	2302.0	1151.0	-1.0	1517.0	1460.0	-1.0	2207.0	2702.0	-1.0	3714.0	1317.0	-1.0	2072.0	2439.0	-1.0	3630.0	1375.0	-1.0	2119.0	1228.0	-1.0	1630.0	1799.0	-1.0	3200.0	1186.0	-1.0	1578.0	1093.0	-1.0	1673.0	1031.0	-1.0	1331.0	
229.416	1156.0	-1.0	1741.0	1126.0	-1.0	1345.0	1278.0	-1.0	1988.0	1259.0	-1.0	1634.0	1410.0	-1.0	2301.0	1153.0	-1.0	1515.0	1460.0	-1.0	2202.0	2648.0	-1.0	3656.0	1315.0	-1.0	2066.0	2413.0	-1.0	3582.0	1373.0	-1.0	2114.0	1225.0	-1.0	1624.0	1799.0	-1.0	3196.0	1186.0	-1.0	1577.0	1090.0	-1.0	1663.0	1030.0	-1.0	1328.0	
229.915	1157.0	-1.0	1740.0	1125.0	-1.0	1342.0	1277.0	-1.0	1985.0	1260.0	-1.0	1635.0	1410.0	-1.0	2303.0	1154.0	-1.0	1518.0	1460.0	-1.0	2202.0	2611.0	-1.0	3609.0	1314.0	-1.0	2061.0	2391.0	-1.0	3540.0	1374.0	-1.0	2111.0	1223.0	-1.0	1619.0	1798.0	-1.0	3189.0	1186.0	-1.0	1574.0	1089.0	-1.0	1656.0	1032.0	-1.0	1328.0	
230.414	1156.0	-1.0	1738.0	1124.0	-1.0	1339.0	1277.0	-1.0	1982.0	1261.0	-1.0	1635.0	1411.0	-1.0	2304.0	1155.0	-1.0	1519.0	1461.0	-1.0	2202.0	2574.0	-1.0	3560.0	1312.0	-1.0	2058.0	2372.0	-1.0	3507.0	1374.0	-1.0	2111.0	1222.0	-1.0	1617.0	1798.0	-1.0	3188.0	1186.0	-1.0	1576.0	1090.0	-1.0	1657.0	1034.0	-1.0	1332.0	
230.913	1154.0	-1.0	1734.0	1123.0	-1.0	1338.0	1274.0	-1.0	1977.0	1261.0	-1.0	1635.0	1411.0	-1.0	2301.0	1156.0	-1.0	1519.0	1460.0	-1.0	2198.0	2541.0	-1.0	3514.0	1311.0	-1.0	2054.0	2358.0	-1.0	3481.0	1374.0	-1.0	2109.0	1221.0	-1.0	1614.0	1796.0	-1.0	3184.0	1186.0	-1.0	1575.0	1090.0	-1.0	1657.0	1035.0	-1.0	1335.0	
231.412	1152.0	-1.0	1729.0	1123.0	-1.0	1336.0	1273.0	-1.0	1972.0	1260.0	-1.0	1634.0	1409.0	-1.0	2295.0	1156.0	-1.0	1518.0	1458.0	-1.0	2192.0	2517.0	-1.0	3483.0	1309.0	-1.0	2046.0	2347.0	-1.0	3458.0	1373.0	-1.0	2104.0	1219.0	-1.0	1610.0	1794.0	-1.0	3173.0	1184.0	-1.0	1572.0	1089.0	-1.0	1651.0	1036.0	-1.0	1335.0	
231.911	1151.0	-1.0	1727.0	1121.0	-1.0	1335.0	1272.0	-1.0	1971.0	1260.0	-1.0	1634.0	1407.0	-1.0	2290.0	1156.0	-1.0	1517.0	1457.0	-1.0	2187.0	2503.0	-1.0	3464.0	1306.0	-1.0	2038.0	2338.0	-1.0	3439.0	1371.0	-1.0	2097.0	1218.0	-1.0	1606.0	1790.0	-1.0	3158.0	1183.0	-1.0	1568.0	1086.0	-1.0	1643.0	1036.0	-1.0	1334.0	
232.410	1150.0	-1.0	1725.0	1121.0	-1.0	1334.0	1271.0	-1.0	1969.0	1260.0	-1.0	1635.0	1407.0	-1.0	2288.0	1156.0	-1.0	1518.0	1456.0	-1.0	2185.0	2493.0	-1.0	3453.0	1305.0	-1.0	2035.0	2332.0	-1.0	3430.0	1370.0	-1.0	2096.0	1217.0	-1.0	1607.0	1789.0	-1.0	3151.0	1183.0	-1.0	1568.0	1086.0	-1.0	1640.0	1037.0	-1.0	1333.0	
232.909	1150.0	-1.0	1720.0	1121.0	-1.0	1333.0	1270.0	-1.0	1965.0	1260.0	-1.0	1633.0	1406.0	-1.0	2284.0	1156.0	-1.0	1517.0	1454.0	-1.0	2180.0	2488.0	-1.0	3446.0	1303.0	-1.0	2030.0	2327.0	-1.0	3422.0	1369.0	-1.0	2092.0	1218.0	-1.0	1606.0	1788.0	-1.0	3147.0	1183.0	-1.0	1568.0	1086.0	-1.0	1638.0	1037.0	-1.0	1335.0	
233.408	1147.0	-1.0	1716.0	1118.0	-1.0	1331.0	1268.0	-1.0	1962.0	1257.0	-1.0	1631.0	1405.0	-1.0	2281.0	1156.0	-1.0	1516.0	1453.0	-1.0	2176.0	2474.0	-1.0	3424.0	1302.0	-1.0	2025.0	2315.0	-1.0	3399.0	1368.0	-1.0	2089.0	1217.0	-1.0	1605.0	1787.0	-1.0	3144.0	1184.0	-1.0	1568.0	1083.0	-1.0	1631.0	1037.0	-1.0	1333.0	
233.907	1149.0	-1.0	1721.0	1119.0	-1.0	1333.0	1271.0	-1.0	1969.0	1258.0	-1.0	1633.0	1409.0	-1.0	2292.0	1157.0	-1.0	1519.0	1455.0	-1.0	2184.0	2462.0	-1.0	3402.0	1302.0	-1.0	2026.0	2309.0	-1.0	3387.0	1369.0	-1.0	2089.0	1218.0	-1.0	1607.0	1789.0	-1.0	3149.0	1185.0	-1.0	1571.0	1079.0	-1.0	1621.0	1034.0	-1.0	1330.0	
234.406	1150.0	-1.0	1723.0	1121.0	-1.0	1336.0	1273.0	-1.0	1976.0	1258.0	-1.0	1634.0	1414.0	-1.0	2304.0	1158.0	-1.0	1521.0	1458.0	-1.0	2192.0	2456.0	-1.0	3399.0	1303.0	-1.0	2031.0	2311.0	-1.0	3395.0	1369.0	-1.0	2093.0	1220.0	-1.0	1610.0	1794.0	-1.0	3167.0	1187.0	-1.0	1576.0	1076.0	-1.0	1618.0	1033.0	-1.0	1329.0	
234.905	1149.0	-1.0	1725.0	1120.0	-1.0	1337.0	1273.0	-1.0	1980.0	1256.0	-1.0	1634.0	1416.0	-1.0	2310.0	1158.0	-1.0	1521.0	1460.0	-1.0	2197.0	2454.0	-1.0	3395.0	1304.0	-1.0	2033.0	2304.0	-1.0	3384.0	1370.0	-1.0	2095.0	1219.0	-1.0	1610.0	1799.0	-1.0	3180.0	1188.0	-1.0	1580.0	1076.0	-1.0	1619.0	1033.0	-1.0	1329.0	
235.404	1152.0	-1.0	1731.0	1123.0	-1.0	1343.0	1275.0	-1.0	1987.0	1258.0	-1.0	1638.0	1420.0	-1.0	2319.0	1160.0	-1.0	1525.0	1463.0	-1.0	2203.0	2434.0	-1.0	3362.0	1305.0	-1.0	2036.0	2281.0	-1.0	3342.0	1371.0	-1.0	2098.0	1219.0	-1.0	1610.0	1802.0	-1.0	3190.0	1189.0	-1.0	1583.0	1078.0	-1.0	1623.0	1033.0	-1.0	1332.0	
235.903	1152.0	-1.0	1734.0	1125.0	-1.0	1348.0	1275.0	-1.0	1991.0	1258.0	-1.0	1643.0	1421.0	-1.0	2324.0	1162.0	-1.0	1530.0	1464.0	-1.0	2208.0	2449.0	-1.0	3391.0	1307.0	-1.0	2044.0	2281.0	-1.0	3342.0	1372.0	-1.0	2105.0	1220.0	-1.0	1614.0	1808.0	-1.0	3208.0	1190.0	-1.0	1588.0	1083.0	-1.0	1634.0	1036.0	-1.0	1339.0	
236.403	1154.0	-1.0	1736.0	1128.0	-1.0	1353.0	1276.0	-1.0	1993.0	1261.0	-1.0	1647.0	1419.0	-1.0	2324.0	1164.0	-1.0	1536.0	1464.0	-1.0	2210.0	2476.0	-1.0	3441.0	1310.0	-1.0	2052.0	2289.0	-1.0	3357.0	1374.0	-1.0	2113.0	1223.0	-1.0	1618.0	1813.0	-1.0	3226.0	1191.0	-1.0	1593.0	1087.0	-1.0	1645.0	1039.0	-1.0	1346.0	
236.902	1155.0	-1.0	1739.0	1131.0	-1.0	1357.0	1277.0	-1.0	1995.0	1264.0	-1.0	1652.0	1419.0	-1.0	2326.0	1166.0	-1.0	1539.0	1464.0	-1.0	2212.0	2474.0	-1.0	3436.0	1314.0	-1.0	2060.0	2285.0	-1.0	3347.0	1378.0	-1.0	2122.0	1225.0	-1.0	1622.0	1816.0	-1.0	3236.0	1192.0	-1.0	1596.0	1088.0	-1.0	1648.0	1040.0	-1.0	1350.0	
237.402	1157.0	-1.0	1742.0	1134.0	-1.0	1362.0	1279.0	-1.0	1998.0	1266.0	-1.0	1658.0	1419.0	-1.0	2326.0	1166.0	-1.0	1542.0	1465.0	-1.0	2214.0	2467.0	-1.0	3425.0	1315.0	-1.0	2062.0	2277.0	-1.0	3330.0	1380.0	-1.0	2126.0	1224.0	-1.0	1621.0	1815.0	-1.0	3235.0	1192.0	-1.0	1596.0	1089.0	-1.0	1651.0	1040.0	-1.0	1353.0	
237.901	1158.0	-1.0	1744.0	1136.0	-1.0	1364.0	1279.0	-1.0	1999.0	1267.0	-1.0	1661.0	1417.0	-1.0	2325.0	1167.0	-1.0	1543.0	1466.0	-1.0	2216.0	2470.0	-1.0	3424.0	1314.0	-1.0	2063.0	2271.0	-1.0	3313.0	1380.0	-1.0	2127.0	1224.0	-1.0	1621.0	1814.0	-1.0	3231.0	1190.0	-1.0	1594.0	1090.0	-1.0	1652.0	1041.0	-1.0	1353.0	
238.400	1158.0	-1.0	1743.0	1134.0	-1.0	1362.0	1278.0	-1.0	1997.0	1266.0	-1.0	1658.0	1417.0	-1.0	2324.0	1166.0	-1.0	1541.0	1464.0	-1.0	2215.0	2445.0	-1.0	3382.0	1314.0	-1.0	2060.0	2251.0	-1.0	3273.0	1379.0	-1.0	2127.0	1222.0	-1.0	1616.0	1814.0	-1.0	3237.0	1190.0	-1.0	1595.0	1089.0	-1.0	1649.0	1039.0	-1.0	1351.0	
238.899	1155.0	-1.0	1738.0	1131.0	-1.0	1358.0	1275.0	-1.0	1992.0	1263.0	-1.0	1654.0	1414.0	-1.0	2316.0	1164.0	-1.0	1536.0	1462.0	-1.0	2208.0	2416.0	-1.0	3334.0	1309.0	-1.0	2051.0	2224.0	-1.0	3223.0	1376.0	-1.0	2119.0	1218.0	-1.0	1607.0	1812.0	-1.0	3234.0	1189.0	-1.0	1591.0	1086.0	-1.0	1644.0	1038.0	-1.0	1349.0	
239.398	1155.0	-1.0	1734.0	1131.0	-1.0	1354.0	1276.0	-1.0	1987.0	1262.0	-1.0	1649.0	1411.0	-1.0	2305.0	1162.0	-1.0	1530.0	1459.0	-1.0	2198.0	2398.0	-1.0	3299.0	1305.0	-1.0	2038.0	2199.0	-1.0	3176.0	1371.0	-1.0	2108.0	1213.0	-1.0	1595.0	1809.0	-1.0	3222.0	1187.0	-1.0	1585.0	1085.0	-1.0	1641.0	1036.0	-1.0	1344.0	
239.897	1154.0	-1.0	1730.0	1132.0	-1.0	1352.0	1275.0	-1.0	1983.0	1262.0	-1.0	1645.0	1409.0	-1.0	2299.0	1160.0	-1.0	1526.0	1457.0	-1.0	2193.0	2389.0	-1.0	3281.0	1301.0	-1.0	2031.0	2183.0	-1.0	3148.0	1368.0	-1.0	2100.0	1209.0	-1.0	1588.0	1808.0	-1.0	3221.0	1186.0	-1.0	1583.0	1087.0	-1.0	1644.0	1036.0	-1.0	1344.0	
240.396	1153.0	-1.0	1725.0	1131.0	-1.0	1348.0	1274.0	-1.0	1976.0	1260.0	-1.0	1640.0	1407.0	-1.0	2291.0	1159.0	-1.0	1520.0	1455.0	-1.0	2186.0	2387.0	-1.0	3273.0	1298.0	-1.0	2023.0	2172.0	-1.0	3125.0	1365.0	-1.0	2093.0	1207.0	-1.0	1582.0	1807.0	-1.0	3216.0	1185.0	-1.0	1579.0	1089.0	-1.0	1646.0	1035.0	-1.0	1341.0	
240.896	1154.0	-1.0	1725.0	1132.0	-1.0	1348.0	1274.0	-1.0	1975.0	1262.0	-1.0	1639.0	1407.0	-1.0	2288.0	1158.0	-1.0	1517.0	1454.0	-1.0	2181.0	2386.0	-1.0	3267.0	1297.0	-1.0	2018.0	2165.0	-1.0	3109.0	1362.0	-1.0	2086.0	1205.0	-1.0	1577.0	1804.0	-1.0	3207.0	1183.0	-1.0	1575.0	1088.0	-1.0	1643.0	1034.0	-1.0	1337.0	
241.395	1154.0	-1.0	1726.0	1133.0	-1.0	1348.0	1274.0	-1.0	1974.0	1261.0	-1.0	1638.0	1407.0	-1.0	2289.0	1158.0	-1.0	1517.0	1454.0	-1.0	2182.0	2391.0	-1.0	3273.0	1298.0	-1.0	2019.0	2164.0	-1.0	3107.0	1362.0	-1.0	2086.0	1205.0	-1.0	1577.0	1806.0	-1.0	3212.0	1184.0	-1.0	1575.0	1089.0	-1.0	1646.0	1034.0	-1.0	1336.0	
241.894	1154.0	-1.0	1724.0	1132.0	-1.0	1346.0	1273.0	-1.0	1971.0	1261.0	-1.0	1636.0	1407.0	-1.0	2290.0	1158.0	-1.0	1516.0	1454.0	-1.0	2182.0	2402.0	-1.0	3288.0	1298.0	-1.0	2021.0	2170.0	-1.0	3117.0	1363.0	-1.0	2086.0	1206.0	-1.0	1578.0	1806.0	-1.0	3215.0	1183.0	-1.0	1574.0	1089.0	-1.0	1646.0	1033.0	-1.0	1334.0	
242.393	1151.0	-1.0	1726.0	1130.0	-1.0	1347.0	1272.0	-1.0	1972.0	1259.0	-1.0	1638.0	1409.0	-1.0	2296.0	1159.0	-1.0	1519.0	1456.0	-1.0	2188.0	2428.0	-1.0	3335.0	1301.0	-1.0	2028.0	2190.0	-1.0	3155.0	1365.0	-1.0	2091.0	1209.0	-1.0	1584.0	1807.0	-1.0	3216.0	1184.0	-1.0	1573.0	1089.0	-1.0	1646.0	1033.0	-1.0	1334.0	
242.893	1152.0	-1.0	1727.0	1131.0	-1.0	1348.0	1272.0	-1.0	1971.0	1260.0	-1.0	1639.0	1408.0	-1.0	2298.0	1159.0	-1.0	1520.0	1457.0	-1.0	2192.0	2462.0	-1.0	3397.0	1303.0	-1.0	2033.0	2214.0	-1.0	3200.0	1365.0	-1.0	2094.0	1211.0	-1.0	1588.0	1808.0	-1.0	3222.0	1183.0	-1.0	1573.0	1090.0	-1.0	1652.0	1035.0	-1.0	1337.0	
243.392	1154.0	-1.0	1727.0	1133.0	-1.0	1348.0	1273.0	-1.0	1971.0	1262.0	-1.0	1640.0	1408.0	-1.0	2298.0	1159.0	-1.0	1520.0	1458.0	-1.0	2192.0	2489.0	-1.0	3443.0	1305.0	-1.0	2035.0	2233.0	-1.0	3233.0	1365.0	-1.0	2093.0	1213.0	-1.0	1590.0	1806.0	-1.0	3222.0	1181.0	-1.0	1571.0	1091.0	-1.0	1657.0	1035.0	-1.0	1339.0	
243.892	1154.0	-1.0	1728.0	1133.0	-1.0	1346.0	1273.0	-1.0	1971.0	1262.0	-1.0	1641.0	1408.0	-1.0	2300.0	1159.0	-1.0	1521.0	1458.0	-1.0	2195.0	2530.0	-1.0	3521.0	1306.0	-1.0	2041.0	2257.0	-1.0	3277.0	1364.0	-1.0	2095.0	1215.0	-1.0	1596.0	1807.0	-1.0	3230.0	1181.0	-1.0	1572.0	1094.0	-1.0	1667.0	1036.0	-1.0	1343.0	
244.391	1153.0	-1.0	1727.0	1131.0	-1.0	1344.0	1271.0	-1.0	1969.0	1262.0	-1.0	1641.0	1407.0	-1.0	2299.0	1159.0	-1.0	1521.0	1459.0	-1.0	2196.0	2559.0	-1.0	3575.0	1308.0	-1.0	2044.0	2271.0	-1.0	3300.0	1364.0	-1.0	2096.0	1215.0	-1.0	1598.0	1806.0	-1.0	3232.0	1179.0	-1.0	1571.0	1095.0	-1.0	1672.0	1036.0	-1.0	1344.0	
244.890	1155.0	-1.0	1732.0	1131.0	-1.0	1346.0	1272.0	-1.0	1974.0	1263.0	-1.0	1644.0	1410.0	-1.0	2309.0	1160.0	-1.0	1523.0	1462.0	-1.0	2204.0	2554.0	-1.0	3568.0	1310.0	-1.0	2048.0	2270.0	-1.0	3294.0	1365.0	-1.0	2100.0	1217.0	-1.0	1600.0	1806.0	-1.0	3236.0	1180.0	-1.0	1573.0	1092.0	-1.0	1671.0	1034.0	-1.0	1341.0	
245.390	1156.0	-1.0	1737.0	1130.0	-1.0	1346.0	1273.0	-1.0	1979.0	1263.0	-1.0	1645.0	1412.0	-1.0	2315.0	1159.0	-1.0	1524.0	1463.0	-1.0	2210.0	2553.0	-1.0	3567.0	1312.0	-1.0	2054.0	2274.0	-1.0	3302.0	1367.0	-1.0	2107.0	1219.0	-1.0	1605.0	1809.0	-1.0	3253.0	1183.0	-1.0	1578.0	1091.0	-1.0	1671.0	1034.0	-1.0	1342.0	
245.889	1153.0	-1.0	1739.0	1127.0	-1.0	1346.0	1271.0	-1.0	1982.0	1259.0	-1.0	1645.0	1412.0	-1.0	2314.0	1159.0	-1.0	1522.0	1463.0	-1.0	2210.0	2566.0	-1.0	3592.0	1313.0	-1.0	2057.0	2284.0	-1.0	3319.0	1368.0	-1.0	2110.0	1221.0	-1.0	1607.0	1810.0	-1.0	3261.0	1183.0	-1.0	1581.0	1090.0	-1.0	1672.0	1034.0	-1.0	1342.0	
246.389	1156.0	-1.0	1740.0	1129.0	-1.0	1347.0	1273.0	-1.0	1984.0	1261.0	-1.0	1646.0	1412.0	-1.0	2312.0	1158.0	-1.0	1520.0	1463.0	-1.0	2208.0	2573.0	-1.0	3601.0	1313.0	-1.0	2055.0	2287.0	-1.0	3322.0	1367.0	-1.0	2109.0	1221.0	-1.0	1606.0	1808.0	-1.0	3254.0	1183.0	-1.0	1579.0	1089.0	-1.0	1671.0	1033.0	-1.0	1341.0	
246.888	1156.0	-1.0	1740.0	1130.0	-1.0	1347.0	1273.0	-1.0	1983.0	1261.0	-1.0	1646.0	1411.0	-1.0	2311.0	1157.0	-1.0	1519.0	1462.0	-1.0	2207.0	2574.0	-1.0	3602.0	1312.0	-1.0	2054.0	2284.0	-1.0	3316.0	1367.0	-1.0	2111.0	1220.0	-1.0	1606.0	1807.0	-1.0	3251.0	1182.0	-1.0	1578.0	1089.0	-1.0	1670.0	1034.0	-1.0	1340.0	
247.387	1155.0	-1.0	1736.0	1128.0	-1.0	1344.0	1272.0	-1.0	1979.0	1260.0	-1.0	1642.0	1411.0	-1.0	2307.0	1155.0	-1.0	1514.0	1462.0	-1.0	2203.0	2558.0	-1.0	3571.0	1310.0	-1.0	2049.0	2271.0	-1.0	3290.0	1366.0	-1.0	2107.0	1218.0	-1.0	1600.0	1805.0	-1.0	3248.0	1182.0	-1.0	1576.0	1088.0	-1.0	1667.0	1032.0	-1.0	1337.0	
247.886	1153.0	-1.0	1729.0	1126.0	-1.0	1338.0	1269.0	-1.0	1970.0	1258.0	-1.0	1635.0	1408.0	-1.0	2297.0	1153.0	-1.0	1508.0	1459.0	-1.0	2192.0	2555.0	-1.0	3558.0	1306.0	-1.0	2038.0	2257.0	-1.0	3263.0	1363.0	-1.0	2096.0	1213.0	-1.0	1589.0	1801.0	-1.0	3233.0	1179.0	-1.0	1568.0	1086.0	-1.0	1662.0	1030.0	-1.0	1332.0	
248.385	1151.0	-1.0	1724.0	1125.0	-1.0	1333.0	1268.0	-1.0	1964.0	1257.0	-1.0	1630.0	1407.0	-1.0	2291.0	1151.0	-1.0	1502.0	1458.0	-1.0	2187.0	2556.0	-1.0	3556.0	1302.0	-1.0	2027.0	2247.0	-1.0	3239.0	1359.0	-1.0	2085.0	1209.0	-1.0	1579.0	1796.0	-1.0	3213.0	1175.0	-1.0	1558.0	1086.0	-1.0	1656.0	1029.0	-1.0	1328.0	
248.884	1150.0	-1.0	1716.0	1122.0	-1.0	1327.0	1266.0	-1.0	1955.0	1255.0	-1.0	1623.0	1405.0	-1.0	2282.0	1149.0	-1.0	1495.0	1455.0	-1.0	2178.0	2553.0	-1.0	3554.0	1298.0	-1.0	2017.0	2237.0	-1.0	3223.0	1355.0	-1.0	2075.0	1205.0	-1.0	1569.0	1792.0	-1.0	3201.0	1174.0	-1.0	1551.0	1086.0	-1.0	1655.0	1029.0	-1.0	1326.0	
249.383	1148.0	-1.0	1708.0	1118.0	-1.0	1318.0	1265.0	-1.0	1944.0	1254.0	-1.0	1615.0	1401.0	-1.0	2268.0	1146.0	-1.0	1487.0	1452.0	-1.0	2165.0	2578.0	-1.0	3594.0	1295.0	-1.0	2007.0	2238.0	-1.0	3223.0	1351.0	-1.0	2062.0	1201.0	-1.0	1561.0	1788.0	-1.0	3182.0	1171.0	-1.0	1542.0	1086.0	-1.0	1651.0	1029.0	-1.0	1323.0	
249.883	1147.0	-1.0	1704.0	1117.0	-1.0	1312.0	1264.0	-1.0	1939.0	1253.0	-1.0	1610.0	1400.0	-1.0	2265.0	1144.0	-1.0	1483.0	1450.0	-1.0	2160.0	2582.0	-1.0	3598.0	1294.0	-1.0	2004.0	2233.0	-1.0	3212.0	1351.0	-1.0	2059.0	1200.0	-1.0	1558.0	1789.0	-1.0	3181.0	1170.0	-1.0	1541.0	1087.0	-1.0	1653.0	1029.0	-1.0	1322.0	
250.383	1146.0	-1.0	1701.0	1115.0	-1.0	1307.0	1264.0	-1.0	1934.0	1252.0	-1.0	1605.0	1401.0	-1.0	2264.0	1143.0	-1.0	1479.0	1450.0	-1.0	2158.0	2562.0	-1.0	3560.0	1293.0	-1.0	2002.0	2222.0	-1.0	3190.0	1351.0	-1.0	2057.0	1200.0	-1.0	1555.0	1789.0	-1.0	3180.0	1172.0	-1.0	1540.0	1086.0	-1.0	1647.0	1026.0	-1.0	1317.0	
250.882	1147.0	-1.0	1703.0	1114.0	-1.0	1306.0	1265.0	-1.0	1935.0	1253.0	-1.0	1606.0	1404.0	-1.0	2270.0	1144.0	-1.0	1480.0	1453.0	-1.0	2164.0	2558.0	-1.0	3553.0	1295.0	-1.0	2002.0	2224.0	-1.0	3194.0	1352.0	-1.0	2056.0	1202.0	-1.0	1557.0	1790.0	-1.0	3176.0	1172.0	-1.0	1540.0	1084.0	-1.0	1642.0	1026.0	-1.0	1313.0	
251.381	1148.0	-1.0	1702.0	1114.0	-1.0	1306.0	1265.0	-1.0	1934.0	1254.0	-1.0	1605.0	1404.0	-1.0	2270.0	1143.0	-1.0	1478.0	1454.0	-1.0	2166.0	2564.0	-1.0	3563.0	1296.0	-1.0	2004.0	2231.0	-1.0	3205.0	1354.0	-1.0	2059.0	1204.0	-1.0	1560.0	1792.0	-1.0	3180.0	1173.0	-1.0	1542.0	1084.0	-1.0	1642.0	1026.0	-1.0	1314.0	
251.880	1147.0	-1.0	1702.0	1115.0	-1.0	1307.0	1265.0	-1.0	1933.0	1254.0	-1.0	1605.0	1405.0	-1.0	2270.0	1144.0	-1.0	1478.0	1455.0	-1.0	2166.0	2564.0	-1.0	3560.0	1297.0	-1.0	2006.0	2235.0	-1.0	3211.0	1356.0	-1.0	2063.0	1206.0	-1.0	1563.0	1793.0	-1.0	3179.0	1174.0	-1.0	1543.0	1084.0	-1.0	1639.0	1026.0	-1.0	1313.0	
252.379	1148.0	-1.0	1704.0	1116.0	-1.0	1310.0	1266.0	-1.0	1936.0	1255.0	-1.0	1609.0	1407.0	-1.0	2275.0	1145.0	-1.0	1481.0	1457.0	-1.0	2172.0	2564.0	-1.0	3559.0	1300.0	-1.0	2012.0	2242.0	-1.0	3224.0	1361.0	-1.0	2071.0	1209.0	-1.0	1570.0	1796.0	-1.0	3189.0	1176.0	-1.0	1548.0	1086.0	-1.0	1645.0	1027.0	-1.0	1317.0	
252.878	1149.0	-1.0	1706.0	1118.0	-1.0	1313.0	1267.0	-1.0	1939.0	1257.0	-1.0	1612.0	1408.0	-1.0	2279.0	1146.0	-1.0	1484.0	1459.0	-1.0	2176.0	2560.0	-1.0	3550.0	1302.0	-1.0	2017.0	2246.0	-1.0	3232.0	1364.0	-1.0	2077.0	1211.0	-1.0	1574.0	1798.0	-1.0	3194.0	1178.0	-1.0	1551.0	1087.0	-1.0	1647.0	1028.0	-1.0	1319.0	
253.377	1152.0	-1.0	1714.0	1120.0	-1.0	1318.0	1270.0	-1.0	1947.0	1260.0	-1.0	1618.0	1412.0	-1.0	2288.0	1148.0	-1.0	1487.0	1462.0	-1.0	2183.0	2548.0	-1.0	3528.0	1304.0	-1.0	2021.0	2245.0	-1.0	3226.0	1366.0	-1.0	2081.0	1213.0	-1.0	1577.0	1799.0	-1.0	3195.0	1179.0	-1.0	1553.0	1085.0	-1.0	1642.0	1027.0	-1.0	1316.0	
253.876	1153.0	-1.0	1718.0	1119.0	-1.0	1320.0	1272.0	-1.0	1953.0	1260.0	-1.0	1622.0	1414.0	-1.0	2295.0	1149.0	-1.0	1490.0	1464.0	-1.0	2189.0	2540.0	-1.0	3520.0	1305.0	-1.0	2022.0	2245.0	-1.0	3224.0	1368.0	-1.0	2085.0	1213.0	-1.0	1578.0	1802.0	-1.0	3205.0	1181.0	-1.0	1557.0	1083.0	-1.0	1636.0	1025.0	-1.0	1315.0	
254.375	1154.0	-1.0	1718.0	1118.0	-1.0	1319.0	1272.0	-1.0	1954.0	1260.0	-1.0	1622.0	1415.0	-1.0	2296.0	1150.0	-1.0	1491.0	1464.0	-1.0	2189.0	2530.0	-1.0	3500.0	1304.0	-1.0	2020.0	2235.0	-1.0	3204.0	1369.0	-1.0	2085.0	1212.0	-1.0	1575.0	1802.0	-1.0	3206.0	1182.0	-1.0	1558.0	1079.0	-1.0	1629.0	1024.0	-1.0	1312.0	
254.874	1153.0	-1.0	1719.0	1118.0	-1.0	1320.0	1272.0	-1.0	1955.0	1260.0	-1.0	1623.0	1416.0	-1.0	2297.0	1150.0	-1.0	1493.0	1465.0	-1.0	2191.0	2536.0	-1.0	3507.0	1304.0	-1.0	2018.0	2233.0	-1.0	3201.0	1370.0	-1.0	2086.0	1211.0	-1.0	1573.0	1802.0	-1.0	3200.0	1182.0	-1.0	1556.0	1078.0	-1.0	1623.0	1024.0	-1.0	1312.0	
255.373	1152.0	-1.0	1716.0	1118.0	-1.0	1319.0	1271.0	-1.0	1953.0	1259.0	-1.0	1621.0	1414.0	-1.0	2294.0	1150.0	-1.0	1491.0	1464.0	-1.0	2188.0	2541.0	-1.0	3519.0	1302.0	-1.0	2014.0	2233.0	-1.0	3201.0	1369.0	-1.0	2083.0	1209.0	-1.0	1569.0	1800.0	-1.0	3196.0	1181.0	-1.0	1554.0	1077.0	-1.0	1621.0	1025.0	-1.0	1313.0	
255.872	1151.0	-1.0	1713.0	1116.0	-1.0	1316.0	1270.0	-1.0	1949.0	1258.0	-1.0	1618.0	1414.0	-1.0	2288.0	1149.0	-1.0	1488.0	1462.0	-1.0	2181.0	2530.0	-1.0	3494.0	1300.0	-1.0	2008.0	2218.0	-1.0	3173.0	1368.0	-1.0	2078.0	1206.0	-1.0	1563.0	1798.0	-1.0	3188.0	1180.0	-1.0	1552.0	1075.0	-1.0	1614.0	1023.0	-1.0	1308.0	
256.371	1151.0	-1.0	1712.0	1114.0	-1.0	1313.0	1270.0	-1.0	1946.0	1258.0	-1.0	1616.0	1414.0	-1.0	2288.0	1148.0	-1.0	1487.0	1463.0	-1.0	2180.0	2515.0	-1.0	3470.0	1299.0	-1.0	2005.0	2206.0	-1.0	3153.0	1367.0	-1.0	2078.0	1205.0	-1.0	1561.0	1799.0	-1.0	3190.0	1180.0	-1.0	1553.0	1075.0	-1.0	1611.0	1023.0	-1.0	1308.0	
256.870	1149.0	-1.0	1706.0	1112.0	-1.0	1308.0	1269.0	-1.0	1940.0	1257.0	-1.0	1612.0	1412.0	-1.0	2281.0	1148.0	-1.0	1483.0	1460.0	-1.0	2174.0	2508.0	-1.0	3454.0	1297.0	-1.0	2000.0	2196.0	-1.0	3135.0	1366.0	-1.0	2074.0	1203.0	-1.0	1557.0	1797.0	-1.0	3183.0	1180.0	-1.0	1552.0	1074.0	-1.0	1608.0	1022.0	-1.0	1306.0	
257.369	1149.0	-1.0	1706.0	1112.0	-1.0	1308.0	1269.0	-1.0	1939.0	1256.0	-1.0	1612.0	1413.0	-1.0	2277.0	1148.0	-1.0	1482.0	1460.0	-1.0	2171.0	2508.0	-1.0	3451.0	1296.0	-1.0	1995.0	2192.0	-1.0	3128.0	1366.0	-1.0	2070.0	1202.0	-1.0	1554.0	1794.0	-1.0	3168.0	1179.0	-1.0	1549.0	1074.0	-1.0	1603.0	1022.0	-1.0	1305.0	
257.869	1149.0	-1.0	1703.0	1112.0	-1.0	1308.0	1269.0	-1.0	1935.0	1257.0	-1.0	1611.0	1411.0	-1.0	2272.0	1148.0	-1.0	1482.0	1459.0	-1.0	2167.0	2533.0	-1.0	3492.0	1295.0	-1.0	1993.0	2199.0	-1.0	3145.0	1364.0	-1.0	2067.0	1202.0	-1.0	1554.0	1793.0	-1.0	3161.0	1179.0	-1.0	1547.0	1074.0	-1.0	1603.0	1024.0	-1.0	1307.0	
258.369	1148.0	-1.0	1700.0	1112.0	-1.0	1307.0	1269.0	-1.0	1931.0	1257.0	-1.0	1610.0	1410.0	-1.0	2266.0	1148.0	-1.0	1482.0	1458.0	-1.0	2164.0	2535.0	-1.0	3497.0	1295.0	-1.0	1992.0	2203.0	-1.0	3147.0	1365.0	-1.0	2066.0	1202.0	-1.0	1556.0	1791.0	-1.0	3151.0	1179.0	-1.0	1547.0	1076.0	-1.0	1602.0	1024.0	-1.0	1308.0	
258.869	1149.0	-1.0	1701.0	1114.0	-1.0	1311.0	1270.0	-1.0	1933.0	1259.0	-1.0	1612.0	1411.0	-1.0	2268.0	1151.0	-1.0	1486.0	1460.0	-1.0	2167.0	2541.0	-1.0	3499.0	1297.0	-1.0	1997.0	2209.0	-1.0	3159.0	1369.0	-1.0	2072.0	1206.0	-1.0	1563.0	1793.0	-1.0	3155.0	1182.0	-1.0	1551.0	1080.0	-1.0	1609.0	1029.0	-1.0	1316.0	
259.368	1150.0	-1.0	1701.0	1116.0	-1.0	1314.0	1272.0	-1.0	1934.0	1260.0	-1.0	1613.0	1413.0	-1.0	2272.0	1154.0	-1.0	1491.0	1462.0	-1.0	2170.0	2515.0	-1.0	3449.0	1298.0	-1.0	2000.0	2204.0	-1.0	3147.0	1372.0	-1.0	2077.0	1208.0	-1.0	1566.0	1794.0	-1.0	3155.0	1183.0	-1.0	1554.0	1081.0	-1.0	1611.0	1031.0	-1.0	1320.0	
259.867	1151.0	-1.0	1705.0	1118.0	-1.0	1318.0	1274.0	-1.0	1938.0	1261.0	-1.0	1616.0	1416.0	-1.0	2280.0	1157.0	-1.0	1496.0	1466.0	-1.0	2179.0	2490.0	-1.0	3416.0	1300.0	-1.0	2004.0	2203.0	-1.0	3147.0	1375.0	-1.0	2084.0	1211.0	-1.0	1571.0	1797.0	-1.0	3157.0	1185.0	-1.0	1557.0	1084.0	-1.0	1614.0	1032.0	-1.0	1322.0	
260.367	1151.0	-1.0	1704.0	1118.0	-1.0	1319.0	1274.0	-1.0	1938.0	1261.0	-1.0	1617.0	1416.0	-1.0	2280.0	1158.0	-1.0	1499.0	1465.0	-1.0	2179.0	2481.0	-1.0	3408.0	1301.0	-1.0	2005.0	2207.0	-1.0	3153.0	1376.0	-1.0	2085.0	1211.0	-1.0	1571.0	1798.0	-1.0	3159.0	1185.0	-1.0	1558.0	1085.0	-1.0	1616.0	1034.0	-1.0	1324.0	
260.866	1152.0	-1.0	1709.0	1119.0	-1.0	1321.0	1274.0	-1.0	1943.0	1261.0	-1.0	1621.0	1416.0	-1.0	2281.0	1159.0	-1.0	1501.0	1466.0	-1.0	2180.0	2487.0	-1.0	3417.0	1301.0	-1.0	2003.0	2214.0	-1.0	3164.0	1376.0	-1.0	2084.0	1211.0	-1.0	1570.0	1798.0	-1.0	3156.0	1184.0	-1.0	1556.0	1085.0	-1.0	1617.0	1033.0	-1.0	1324.0	
261.366	1153.0	-1.0	1710.0	1119.0	-1.0	1321.0	1275.0	-1.0	1945.0	1262.0	-1.0	1621.0	1415.0	-1.0	2281.0	1158.0	-1.0	1501.0	1464.0	-1.0	2178.0	2489.0	-1.0	3418.0	1301.0	-1.0	2004.0	2217.0	-1.0	3171.0	1376.0	-1.0	2084.0	1210.0	-1.0	1569.0	1799.0	-1.0	3161.0	1184.0	-1.0	1557.0	1087.0	-1.0	1621.0	1034.0	-1.0	1326.0	
261.865	1153.0	-1.0	1711.0	1118.0	-1.0	1321.0	1274.0	-1.0	1946.0	1261.0	-1.0	1621.0	1414.0	-1.0	2278.0	1158.0	-1.0	1500.0	1463.0	-1.0	2175.0	2490.0	-1.0	3420.0	1302.0	-1.0	2004.0	2221.0	-1.0	3178.0	1376.0	-1.0	2083.0	1210.0	-1.0	1568.0	1798.0	-1.0	3161.0	1183.0	-1.0	1556.0	1087.0	-1.0	1622.0	1035.0	-1.0	1326.0	
262.365	1154.0	-1.0	1714.0	1118.0	-1.0	1322.0	1274.0	-1.0	1950.0	1260.0	-1.0	1621.0	1413.0	-1.0	2279.0	1157.0	-1.0	1500.0	1462.0	-1.0	2175.0	2506.0	-1.0	3461.0	1303.0	-1.0	2009.0	2238.0	-1.0	3213.0	1375.0	-1.0	2086.0	1211.0	-1.0	1572.0	1802.0	-1.0	3173.0	1184.0	-1.0	1558.0	1087.0	-1.0	1627.0	1036.0	-1.0	1330.0	
262.864	1154.0	-1.0	1714.0	1115.0	-1.0	1317.0	1273.0	-1.0	1950.0	1260.0	-1.0	1621.0	1409.0	-1.0	2272.0	1156.0	-1.0	1499.0	1460.0	-1.0	2169.0	2553.0	-1.0	3538.0	1304.0	-1.0	2012.0	2274.0	-1.0	3290.0	1372.0	-1.0	2081.0	1213.0	-1.0	1576.0	1803.0	-1.0	3176.0	1182.0	-1.0	1555.0	1088.0	-1.0	1632.0	1034.0	-1.0	1328.0	
263.363	1155.0	-1.0	1720.0	1112.0	-1.0	1313.0	1275.0	-1.0	1959.0	1261.0	-1.0	1623.0	1408.0	-1.0	2277.0	1158.0	-1.0	1501.0	1460.0	-1.0	2174.0	2442.0	-1.0	3334.0	1299.0	-1.0	2005.0	2176.0	-1.0	3114.0	1364.0	-1.0	2067.0	1199.0	-1.0	1552.0	1805.0	-1.0	3179.0	1183.0	-1.0	1557.0	1090.0	-1.0	1635.0	1033.0	-1.0	1327.0	
263.863	1159.0	-1.0	1730.0	1111.0	-1.0	1314.0	1282.0	-1.0	1976.0	1261.0	-1.0	1623.0	1412.0	-1.0	2289.0	1161.0	-1.0	1506.0	1462.0	-1.0	2179.0	2239.0	-1.0	3005.0	1290.0	-1.0	1994.0	2013.0	-1.0	2844.0	1355.0	-1.0	2053.0	1180.0	-1.0	1519.0	1810.0	-1.0	3193.0	1186.0	-1.0	1564.0	1087.0	-1.0	1634.0	1035.0	-1.0	1330.0	
264.362	1163.0	-1.0	1738.0	1114.0	-1.0	1321.0	1288.0	-1.0	1992.0	1260.0	-1.0	1624.0	1415.0	-1.0	2296.0	1163.0	-1.0	1511.0	1465.0	-1.0	2187.0	2182.0	-1.0	2935.0	1293.0	-1.0	2004.0	1990.0	-1.0	2811.0	1358.0	-1.0	2062.0	1179.0	-1.0	1521.0	1814.0	-1.0	3205.0	1190.0	-1.0	1571.0	1087.0	-1.0	1634.0	1038.0	-1.0	1337.0	
264.861	1165.0	-1.0	1746.0	1117.0	-1.0	1330.0	1291.0	-1.0	2006.0	1259.0	-1.0	1627.0	1417.0	-1.0	2303.0	1166.0	-1.0	1517.0	1469.0	-1.0	2199.0	2241.0	-1.0	3028.0	1301.0	-1.0	2023.0	2045.0	-1.0	2901.0	1368.0	-1.0	2082.0	1191.0	-1.0	1543.0	1817.0	-1.0	3215.0	1194.0	-1.0	1579.0	1085.0	-1.0	1633.0	1042.0	-1.0	1341.0	
265.360	1167.0	-1.0	1752.0	1120.0	-1.0	1337.0	1294.0	-1.0	2015.0	1258.0	-1.0	1629.0	1418.0	-1.0	2309.0	1166.0	-1.0	1520.0	1471.0	-1.0	2206.0	2292.0	-1.0	3121.0	1307.0	-1.0	2037.0	2106.0	-1.0	3007.0	1374.0	-1.0	2097.0	1202.0	-1.0	1563.0	1821.0	-1.0	3230.0	1197.0	-1.0	1585.0	1083.0	-1.0	1633.0	1043.0	-1.0	1346.0	
265.860	1169.0	-1.0	1758.0	1121.0	-1.0	1340.0	1297.0	-1.0	2023.0	1259.0	-1.0	1629.0	1417.0	-1.0	2308.0	1164.0	-1.0	1518.0	1470.0	-1.0	2205.0	2335.0	-1.0	3187.0	1310.0	-1.0	2042.0	2150.0	-1.0	3082.0	1376.0	-1.0	2101.0	1207.0	-1.0	1572.0	1821.0	-1.0	3233.0	1197.0	-1.0	1586.0	1081.0	-1.0	1627.0	1045.0	-1.0	1348.0	
266.359	1170.0	-1.0	1759.0	1121.0	-1.0	1340.0	1298.0	-1.0	2026.0	1258.0	-1.0	1629.0	1415.0	-1.0	2303.0	1162.0	-1.0	1514.0	1469.0	-1.0	2201.0	2362.0	-1.0	3225.0	1310.0	-1.0	2040.0	2177.0	-1.0	3123.0	1376.0	-1.0	2099.0	1208.0	-1.0	1573.0	1819.0	-1.0	3224.0	1195.0	-1.0	1581.0	1077.0	-1.0	1620.0	1044.0	-1.0	1345.0	
266.858	1170.0	-1.0	1759.0	1121.0	-1.0	1339.0	1299.0	-1.0	2027.0	1259.0	-1.0	1629.0	1415.0	-1.0	2302.0	1161.0	-1.0	1512.0	1468.0	-1.0	2200.0	2366.0	-1.0	3228.0	1310.0	-1.0	2037.0	2184.0	-1.0	3132.0	1376.0	-1.0	2097.0	1208.0	-1.0	1572.0	1816.0	-1.0	3214.0	1194.0	-1.0	1577.0	1075.0	-1.0	1611.0	1042.0	-1.0	1342.0	
267.357	1169.0	-1.0	1757.0	1120.0	-1.0	1337.0	1298.0	-1.0	2024.0	1258.0	-1.0	1627.0	1414.0	-1.0	2299.0	1160.0	-1.0	1508.0	1467.0	-1.0	2197.0	2357.0	-1.0	3210.0	1308.0	-1.0	2032.0	2180.0	-1.0	3121.0	1376.0	-1.0	2093.0	1206.0	-1.0	1567.0	1815.0	-1.0	3210.0	1193.0	-1.0	1575.0	1074.0	-1.0	1607.0	1041.0	-1.0	1340.0	
267.856	1169.0	-1.0	1753.0	1118.0	-1.0	1334.0	1297.0	-1.0	2020.0	1257.0	-1.0	1625.0	1413.0	-1.0	2293.0	1158.0	-1.0	1505.0	1465.0	-1.0	2190.0	2333.0	-1.0	3172.0	1306.0	-1.0	2025.0	2171.0	-1.0	3103.0	1374.0	-1.0	2088.0	1202.0	-1.0	1560.0	1813.0	-1.0	3201.0	1191.0	-1.0	1571.0	1072.0	-1.0	1602.0	1041.0	-1.0	1338.0	
268.356	1170.0	-1.0	1754.0	1118.0	-1.0	1333.0	1298.0	-1.0	2020.0	1258.0	-1.0	1626.0	1412.0	-1.0	2286.0	1157.0	-1.0	1502.0	1463.0	-1.0	2182.0	2316.0	-1.0	3145.0	1304.0	-1.0	2019.0	2165.0	-1.0	3092.0	1373.0	-1.0	2082.0	1200.0	-1.0	1554.0	1810.0	-1.0	3190.0	1189.0	-1.0	1566.0	1070.0	-1.0	1594.0	1041.0	-1.0	1336.0	
268.855	1173.0	-1.0	1759.0	1119.0	-1.0	1335.0	1304.0	-1.0	2032.0	1259.0	-1.0	1625.0	1411.0	-1.0	2284.0	1156.0	-1.0	1500.0	1459.0	-1.0	2177.0	2320.0	-1.0	3158.0	1304.0	-1.0	2020.0	2184.0	-1.0	3137.0	1373.0	-1.0	2079.0	1200.0	-1.0	1553.0	1814.0	-1.0	3194.0	1192.0	-1.0	1568.0	1070.0	-1.0	1590.0	1047.0	-1.0	1343.0	
269.354	1176.0	-1.0	1766.0	1119.0	-1.0	1336.0	1313.0	-1.0	2052.0	1257.0	-1.0	1619.0	1406.0	-1.0	2273.0	1151.0	-1.0	1493.0	1453.0	-1.0	2169.0	2422.0	-1.0	3302.0	1305.0	-1.0	2023.0	2244.0	-1.0	3245.0	1370.0	-1.0	2075.0	1200.0	-1.0	1553.0	1817.0	-1.0	3195.0	1194.0	-1.0	1570.0	1067.0	-1.0	1583.0	1054.0	-1.0	1350.0	
269.853	1180.0	-1.0	1773.0	1118.0	-1.0	1338.0	1323.0	-1.0	2073.0	1253.0	-1.0	1614.0	1398.0	-1.0	2258.0	1148.0	-1.0	1486.0	1449.0	-1.0	2160.0	2543.0	-1.0	3484.0	1306.0	-1.0	2023.0	2300.0	-1.0	3347.0	1368.0	-1.0	2068.0	1199.0	-1.0	1551.0	1815.0	-1.0	3186.0	1195.0	-1.0	1570.0	1064.0	-1.0	1575.0	1058.0	-1.0	1352.0	
270.352	1182.0	-1.0	1778.0	1118.0	-1.0	1341.0	1329.0	-1.0	2087.0	1249.0	-1.0	1609.0	1395.0	-1.0	2249.0	1146.0	-1.0	1484.0	1447.0	-1.0	2158.0	2614.0	-1.0	3615.0	1306.0	-1.0	2025.0	2331.0	-1.0	3418.0	1366.0	-1.0	2066.0	1199.0	-1.0	1553.0	1816.0	-1.0	3188.0	1197.0	-1.0	1572.0	1063.0	-1.0	1574.0	1060.0	-1.0	1355.0	
270.851	1180.0	-1.0	1778.0	1117.0	-1.0	1345.0	1331.0	-1.0	2092.0	1246.0	-1.0	1604.0	1392.0	-1.0	2241.0	1146.0	-1.0	1482.0	1446.0	-1.0	2157.0	2651.0	-1.0	3695.0	1307.0	-1.0	2027.0	2345.0	-1.0	3444.0	1367.0	-1.0	2066.0	1199.0	-1.0	1552.0	1816.0	-1.0	3186.0	1198.0	-1.0	1573.0	1064.0	-1.0	1573.0	1058.0	-1.0	1350.0	
271.351	1181.0	-1.0	1777.0	1123.0	-1.0	1351.0	1330.0	-1.0	2088.0	1248.0	-1.0	1608.0	1396.0	-1.0	2250.0	1149.0	-1.0	1486.0	1451.0	-1.0	2167.0	2596.0	-1.0	3609.0	1308.0	-1.0	2030.0	2312.0	-1.0	3376.0	1371.0	-1.0	2076.0	1199.0	-1.0	1554.0	1818.0	-1.0	3188.0	1198.0	-1.0	1574.0	1068.0	-1.0	1578.0	1055.0	-1.0	1345.0	
271.850	1179.0	-1.0	1775.0	1127.0	-1.0	1356.0	1324.0	-1.0	2076.0	1252.0	-1.0	1614.0	1404.0	-1.0	2269.0	1154.0	-1.0	1494.0	1459.0	-1.0	2183.0	2510.0	-1.0	3467.0	1310.0	-1.0	2034.0	2265.0	-1.0	3282.0	1378.0	-1.0	2089.0	1200.0	-1.0	1555.0	1822.0	-1.0	3202.0	1199.0	-1.0	1577.0	1074.0	-1.0	1589.0	1051.0	-1.0	1342.0	
272.349	1179.0	-1.0	1772.0	1129.0	-1.0	1356.0	1320.0	-1.0	2067.0	1258.0	-1.0	1622.0	1413.0	-1.0	2289.0	1159.0	-1.0	1503.0	1467.0	-1.0	2198.0	2425.0	-1.0	3330.0	1311.0	-1.0	2037.0	2219.0	-1.0	3194.0	1383.0	-1.0	2098.0	1201.0	-1.0	1557.0	1827.0	-1.0	3217.0	1199.0	-1.0	1580.0	1077.0	-1.0	1596.0	1051.0	-1.0	1342.0	
272.848	1179.0	-1.0	1773.0	1131.0	-1.0	1358.0	1318.0	-1.0	2064.0	1262.0	-1.0	1629.0	1420.0	-1.0	2309.0	1163.0	-1.0	1512.0	1474.0	-1.0	2215.0	2365.0	-1.0	3239.0	1313.0	-1.0	2043.0	2191.0	-1.0	3142.0	1387.0	-1.0	2111.0	1203.0	-1.0	1562.0	1832.0	-1.0	3232.0	1202.0	-1.0	1586.0	1081.0	-1.0	1604.0	1050.0	-1.0	1343.0	
273.347	1177.0	-1.0	1770.0	1131.0	-1.0	1357.0	1314.0	-1.0	2056.0	1264.0	-1.0	1632.0	1425.0	-1.0	2320.0	1165.0	-1.0	1515.0	1477.0	-1.0	2224.0	2325.0	-1.0	3173.0	1314.0	-1.0	2046.0	2169.0	-1.0	3099.0	1390.0	-1.0	2118.0	1205.0	-1.0	1564.0	1835.0	-1.0	3244.0	1202.0	-1.0	1589.0	1084.0	-1.0	1612.0	1050.0	-1.0	1343.0	
273.846	1175.0	-1.0	1764.0	1132.0	-1.0	1357.0	1310.0	-1.0	2047.0	1264.0	-1.0	1632.0	1426.0	-1.0	2324.0	1166.0	-1.0	1516.0	1479.0	-1.0	2226.0	2286.0	-1.0	3111.0	1313.0	-1.0	2045.0	2146.0	-1.0	3053.0	1390.0	-1.0	2120.0	1203.0	-1.0	1562.0	1835.0	-1.0	3247.0	1200.0	-1.0	1587.0	1085.0	-1.0	1615.0	1048.0	-1.0	1342.0	
274.345	1175.0	-1.0	1762.0	1132.0	-1.0	1357.0	1306.0	-1.0	2040.0	1264.0	-1.0	1633.0	1428.0	-1.0	2327.0	1166.0	-1.0	1517.0	1480.0	-1.0	2227.0	2258.0	-1.0	3063.0	1312.0	-1.0	2041.0	2124.0	-1.0	3009.0	1388.0	-1.0	2117.0	1202.0	-1.0	1559.0	1832.0	-1.0	3241.0	1198.0	-1.0	1584.0	1085.0	-1.0	1614.0	1046.0	-1.0	1339.0	
274.844	1173.0	-1.0	1758.0	1132.0	-1.0	1356.0	1303.0	-1.0	2032.0	1263.0	-1.0	1630.0	1427.0	-1.0	2323.0	1166.0	-1.0	1516.0	1479.0	-1.0	2223.0	2226.0	-1.0	3013.0	1310.0	-1.0	2037.0	2102.0	-1.0	2968.0	1387.0	-1.0	2113.0	1200.0	-1.0	1556.0	1831.0	-1.0	3243.0	1198.0	-1.0	1585.0	1085.0	-1.0	1615.0	1047.0	-1.0	1341.0	
275.343	1172.0	-1.0	1752.0	1132.0	-1.0	1354.0	1300.0	-1.0	2023.0	1262.0	-1.0	1627.0	1424.0	-1.0	2315.0	1165.0	-1.0	1513.0	1476.0	-1.0	2216.0	2207.0	-1.0	2979.0	1308.0	-1.0	2032.0	2089.0	-1.0	2943.0	1385.0	-1.0	2110.0	1200.0	-1.0	1554.0	1829.0	-1.0	3237.0	1197.0	-1.0	1582.0	1085.0	-1.0	1613.0	1047.0	-1.0	1341.0	
275.842	1171.0	-1.0	1751.0	1134.0	-1.0	1357.0	1299.0	-1.0	2019.0	1263.0	-1.0	1627.0	1424.0	-1.0	2314.0	1165.0	-1.0	1512.0	1476.0	-1.0	2215.0	2196.0	-1.0	2959.0	1307.0	-1.0	2029.0	2081.0	-1.0	2928.0	1385.0	-1.0	2106.0	1200.0	-1.0	1553.0	1827.0	-1.0	3227.0	1195.0	-1.0	1579.0	1084.0	-1.0	1612.0	1047.0	-1.0	1341.0	
276.341	1170.0	-1.0	1749.0	1135.0	-1.0	1358.0	1297.0	-1.0	2013.0	1263.0	-1.0	1626.0	1423.0	-1.0	2310.0	1165.0	-1.0	1511.0	1475.0	-1.0	2213.0	2184.0	-1.0	2939.0	1306.0	-1.0	2027.0	2075.0	-1.0	2917.0	1385.0	-1.0	2106.0	1200.0	-1.0	1553.0	1826.0	-1.0	3226.0	1195.0	-1.0	1579.0	1087.0	-1.0	1616.0	1048.0	-1.0	1343.0	
276.840	1169.0	-1.0	1744.0	1137.0	-1.0	1357.0	1296.0	-1.0	2006.0	1263.0	-1.0	1625.0	1422.0	-1.0	2304.0	1164.0	-1.0	1508.0	1474.0	-1.0	2207.0	2180.0	-1.0	2929.0	1305.0	-1.0	2024.0	2073.0	-1.0	2911.0	1384.0	-1.0	2103.0	1201.0	-1.0	1553.0	1823.0	-1.0	3215.0	1194.0	-1.0	1576.0	1087.0	-1.0	1617.0	1048.0	-1.0	1343.0	
277.339	1168.0	-1.0	1744.0	1137.0	-1.0	1358.0	1295.0	-1.0	2004.0	1263.0	-1.0	1627.0	1422.0	-1.0	2304.0	1165.0	-1.0	1509.0	1475.0	-1.0	2208.0	2180.0	-1.0	2927.0	1304.0	-1.0	2024.0	2073.0	-1.0	2914.0	1384.0	-1.0	2104.0	1202.0	-1.0	1556.0	1823.0	-1.0	3218.0	1194.0	-1.0	1578.0	1089.0	-1.0	1623.0	1049.0	-1.0	1345.0	
277.838	1167.0	-1.0	1742.0	1137.0	-1.0	1358.0	1293.0	-1.0	2002.0	1263.0	-1.0	1626.0	1422.0	-1.0	2302.0	1164.0	-1.0	1508.0	1474.0	-1.0	2205.0	2178.0	-1.0	2921.0	1304.0	-1.0	2023.0	2072.0	-1.0	2910.0	1383.0	-1.0	2103.0	1202.0	-1.0	1556.0	1821.0	-1.0	3215.0	1194.0	-1.0	1577.0	1090.0	-1.0	1625.0	1048.0	-1.0	1345.0	
278.337	1168.0	-1.0	1745.0	1138.0	-1.0	1360.0	1294.0	-1.0	2005.0	1264.0	-1.0	1628.0	1424.0	-1.0	2307.0	1165.0	-1.0	1510.0	1475.0	-1.0	2210.0	2182.0	-1.0	2928.0	1305.0	-1.0	2023.0	2075.0	-1.0	2913.0	1384.0	-1.0	2102.0	1204.0	-1.0	1559.0	1821.0	-1.0	3210.0	1194.0	-1.0	1575.0	1090.0	-1.0	1624.0	1047.0	-1.0	1342.0	
278.836	1167.0	-1.0	1744.0	1138.0	-1.0	1359.0	1294.0	-1.0	2004.0	1264.0	-1.0	1628.0	1423.0	-1.0	2308.0	1164.0	-1.0	1510.0	1475.0	-1.0	2210.0	2181.0	-1.0	2925.0	1304.0	-1.0	2022.0	2074.0	-1.0	2910.0	1384.0	-1.0	2102.0	1204.0	-1.0	1559.0	1820.0	-1.0	3209.0	1194.0	-1.0	1576.0	1089.0	-1.0	1626.0	1046.0	-1.0	1341.0	
279.335	1168.0	-1.0	1745.0	1137.0	-1.0	1359.0	1294.0	-1.0	2006.0	1265.0	-1.0	1629.0	1424.0	-1.0	2307.0	1164.0	-1.0	1509.0	1475.0	-1.0	2208.0	2182.0	-1.0	2924.0	1304.0	-1.0	2020.0	2075.0	-1.0	2909.0	1384.0	-1.0	2102.0	1204.0	-1.0	1559.0	1820.0	-1.0	3209.0	1194.0	-1.0	1575.0	1089.0	-1.0	1627.0	1046.0	-1.0	1340.0	
279.834	1166.0	-1.0	1745.0	1136.0	-1.0	1359.0	1293.0	-1.0	2007.0	1265.0	-1.0	1630.0	1424.0	-1.0	2310.0	1163.0	-1.0	1508.0	1476.0	-1.0	2211.0	2180.0	-1.0	2922.0	1305.0	-1.0	2022.0	2076.0	-1.0	2912.0	1385.0	-1.0	2105.0	1204.0	-1.0	1561.0	1822.0	-1.0	3217.0	1195.0	-1.0	1577.0	1091.0	-1.0	1634.0	1047.0	-1.0	1343.0	
280.333	1164.0	-1.0	1744.0	1135.0	-1.0	1358.0	1291.0	-1.0	2007.0	1264.0	-1.0	1630.0	1424.0	-1.0	2312.0	1162.0	-1.0	1507.0	1476.0	-1.0	2212.0	2179.0	-1.0	2918.0	1306.0	-1.0	2024.0	2078.0	-1.0	2914.0	1385.0	-1.0	2107.0	1205.0	-1.0	1563.0	1821.0	-1.0	3219.0	1195.0	-1.0	1578.0	1092.0	-1.0	1638.0	1047.0	-1.0	1344.0	
280.832	1166.0	-1.0	1747.0	1136.0	-1.0	1361.0	1291.0	-1.0	2011.0	1266.0	-1.0	1634.0	1425.0	-1.0	2319.0	1162.0	-1.0	1510.0	1478.0	-1.0	2218.0	2178.0	-1.0	2920.0	1307.0	-1.0	2029.0	2083.0	-1.0	2923.0	1387.0	-1.0	2114.0	1207.0	-1.0	1567.0	1824.0	-1.0	3235.0	1197.0	-1.0	1583.0	1093.0	-1.0	1647.0	1047.0	-1.0	1348.0	
281.332	1166.0	-1.0	1749.0	1136.0	-1.0	1362.0	1290.0	-1.0	2013.0	1265.0	-1.0	1635.0	1425.0	-1.0	2323.0	1162.0	-1.0	1510.0	1478.0	-1.0	2221.0	2178.0	-1.0	2919.0	1308.0	-1.0	2032.0	2087.0	-1.0	2930.0	1386.0	-1.0	2117.0	1208.0	-1.0	1570.0	1825.0	-1.0	3241.0	1197.0	-1.0	1584.0	1092.0	-1.0	1649.0	1047.0	-1.0	1349.0	
281.831	1166.0	-1.0	1754.0	1137.0	-1.0	1366.0	1290.0	-1.0	2018.0	1265.0	-1.0	1639.0	1426.0	-1.0	2329.0	1162.0	-1.0	1511.0	1479.0	-1.0	2226.0	2181.0	-1.0	2925.0	1307.0	-1.0	2033.0	2090.0	-1.0	2935.0	1386.0	-1.0	2116.0	1208.0	-1.0	1570.0	1822.0	-1.0	3238.0	1196.0	-1.0	1583.0	1091.0	-1.0	1648.0	1046.0	-1.0	1349.0	
282.330	1165.0	-1.0	1754.0	1136.0	-1.0	1367.0	1288.0	-1.0	2017.0	1263.0	-1.0	1638.0	1425.0	-1.0	2329.0	1161.0	-1.0	1511.0	1480.0	-1.0	2227.0	2172.0	-1.0	2909.0	1307.0	-1.0	2032.0	2083.0	-1.0	2924.0	1384.0	-1.0	2117.0	1206.0	-1.0	1569.0	1822.0	-1.0	3243.0	1195.0	-1.0	1583.0	1092.0	-1.0	1653.0	1046.0	-1.0	1350.0	
282.829	1163.0	-1.0	1751.0	1137.0	-1.0	1367.0	1286.0	-1.0	2015.0	1263.0	-1.0	1639.0	1425.0	-1.0	2328.0	1160.0	-1.0	1508.0	1480.0	-1.0	2227.0	2166.0	-1.0	2905.0	1305.0	-1.0	2027.0	2082.0	-1.0	2919.0	1383.0	-1.0	2113.0	1203.0	-1.0	1563.0	1820.0	-1.0	3240.0	1192.0	-1.0	1579.0	1092.0	-1.0	1656.0	1045.0	-1.0	1349.0	
283.328	1159.0	-1.0	1748.0	1134.0	-1.0	1365.0	1282.0	-1.0	2011.0	1260.0	-1.0	1637.0	1424.0	-1.0	2327.0	1159.0	-1.0	1506.0	1480.0	-1.0	2226.0	2176.0	-1.0	2919.0	1303.0	-1.0	2023.0	2082.0	-1.0	2918.0	1380.0	-1.0	2110.0	1200.0	-1.0	1558.0	1819.0	-1.0	3241.0	1190.0	-1.0	1575.0	1094.0	-1.0	1663.0	1045.0	-1.0	1349.0	
283.828	1158.0	-1.0	1742.0	1132.0	-1.0	1359.0	1280.0	-1.0	2003.0	1260.0	-1.0	1632.0	1422.0	-1.0	2321.0	1157.0	-1.0	1501.0	1478.0	-1.0	2220.0	2176.0	-1.0	2914.0	1299.0	-1.0	2015.0	2073.0	-1.0	2900.0	1376.0	-1.0	2103.0	1195.0	-1.0	1548.0	1816.0	-1.0	3235.0	1188.0	-1.0	1569.0	1094.0	-1.0	1661.0	1043.0	-1.0	1346.0	
284.327	1158.0	-1.0	1738.0	1130.0	-1.0	1354.0	1279.0	-1.0	1997.0	1258.0	-1.0	1626.0	1419.0	-1.0	2312.0	1154.0	-1.0	1494.0	1475.0	-1.0	2210.0	2177.0	-1.0	2910.0	1295.0	-1.0	2003.0	2063.0	-1.0	2878.0	1372.0	-1.0	2092.0	1190.0	-1.0	1539.0	1810.0	-1.0	3217.0	1184.0	-1.0	1560.0	1091.0	-1.0	1653.0	1040.0	-1.0	1340.0	
284.826	1157.0	-1.0	1733.0	1127.0	-1.0	1346.0	1277.0	-1.0	1989.0	1256.0	-1.0	1618.0	1417.0	-1.0	2307.0	1152.0	-1.0	1489.0	1471.0	-1.0	2204.0	2172.0	-1.0	2899.0	1292.0	-1.0	1995.0	2049.0	-1.0	2852.0	1368.0	-1.0	2083.0	1185.0	-1.0	1531.0	1808.0	-1.0	3211.0	1182.0	-1.0	1557.0	1089.0	-1.0	1648.0	1038.0	-1.0	1335.0	
285.326	1155.0	-1.0	1725.0	1124.0	-1.0	1338.0	1274.0	-1.0	1980.0	1253.0	-1.0	1609.0	1414.0	-1.0	2297.0	1149.0	-1.0	1482.0	1468.0	-1.0	2192.0	2161.0	-1.0	2876.0	1288.0	-1.0	1985.0	2030.0	-1.0	2817.0	1363.0	-1.0	2072.0	1181.0	-1.0	1521.0	1803.0	-1.0	3200.0	1180.0	-1.0	1551.0	1085.0	-1.0	1639.0	1035.0	-1.0	1327.0	
285.825	1154.0	-1.0	1722.0	1121.0	-1.0	1332.0	1274.0	-1.0	1975.0	1251.0	-1.0	1604.0	1413.0	-1.0	2293.0	1148.0	-1.0	1478.0	1466.0	-1.0	2188.0	2157.0	-1.0	2867.0	1284.0	-1.0	1975.0	2018.0	-1.0	2792.0	1359.0	-1.0	2061.0	1177.0	-1.0	1513.0	1799.0	-1.0	3183.0	1177.0	-1.0	1545.0	1081.0	-1.0	1628.0	1032.0	-1.0	1321.0	
286.324	1153.0	-1.0	1717.0	1119.0	-1.0	1326.0	1273.0	-1.0	1969.0	1250.0	-1.0	1598.0	1412.0	-1.0	2288.0	1146.0	-1.0	1473.0	1464.0	-1.0	2182.0	2147.0	-1.0	2846.0	1282.0	-1.0	1967.0	2005.0	-1.0	2771.0	1357.0	-1.0	2054.0	1175.0	-1.0	1508.0	1797.0	-1.0	3177.0	1177.0	-1.0	1542.0	1079.0	-1.0	1620.0	1030.0	-1.0	1316.0	
286.823	1153.0	-1.0	1713.0	1118.0	-1.0	1321.0	1273.0	-1.0	1964.0	1249.0	-1.0	1593.0	1410.0	-1.0	2282.0	1145.0	-1.0	1469.0	1462.0	-1.0	2174.0	2143.0	-1.0	2837.0	1280.0	-1.0	1961.0	2000.0	-1.0	2762.0	1355.0	-1.0	2048.0	1173.0	-1.0	1503.0	1795.0	-1.0	3168.0	1176.0	-1.0	1539.0	1076.0	-1.0	1611.0	1029.0	-1.0	1312.0	
287.322	1153.0	-1.0	1711.0	1117.0	-1.0	1319.0	1273.0	-1.0	1963.0	1248.0	-1.0	1591.0	1409.0	-1.0	2279.0	1144.0	-1.0	1468.0	1461.0	-1.0	2171.0	2147.0	-1.0	2839.0	1278.0	-1.0	1959.0	1998.0	-1.0	2759.0	1354.0	-1.0	2045.0	1173.0	-1.0	1503.0	1794.0	-1.0	3167.0	1176.0	-1.0	1539.0	1074.0	-1.0	1605.0	1031.0	-1.0	1313.0	
287.821	1153.0	-1.0	1708.0	1115.0	-1.0	1315.0	1273.0	-1.0	1960.0	1248.0	-1.0	1588.0	1407.0	-1.0	2274.0	1144.0	-1.0	1465.0	1459.0	-1.0	2165.0	2162.0	-1.0	2859.0	1278.0	-1.0	1955.0	2010.0	-1.0	2775.0	1353.0	-1.0	2042.0	1174.0	-1.0	1502.0	1792.0	-1.0	3158.0	1176.0	-1.0	1537.0	1072.0	-1.0	1598.0	1031.0	-1.0	1312.0	
288.320	1154.0	-1.0	1709.0	1115.0	-1.0	1315.0	1274.0	-1.0	1963.0	1248.0	-1.0	1589.0	1409.0	-1.0	2277.0	1144.0	-1.0	1466.0	1460.0	-1.0	2168.0	2169.0	-1.0	2875.0	1278.0	-1.0	1958.0	2019.0	-1.0	2791.0	1354.0	-1.0	2045.0	1176.0	-1.0	1506.0	1794.0	-1.0	3165.0	1177.0	-1.0	1541.0	1074.0	-1.0	1601.0	1032.0	-1.0	1314.0	
288.820	1154.0	-1.0	1709.0	1115.0	-1.0	1315.0	1275.0	-1.0	1962.0	1249.0	-1.0	1589.0	1409.0	-1.0	2275.0	1144.0	-1.0	1467.0	1460.0	-1.0	2167.0	2172.0	-1.0	2878.0	1279.0	-1.0	1957.0	2022.0	-1.0	2795.0	1354.0	-1.0	2046.0	1176.0	-1.0	1507.0	1793.0	-1.0	3163.0	1177.0	-1.0	1541.0	1073.0	-1.0	1599.0	1032.0	-1.0	1314.0	
289.319	1155.0	-1.0	1712.0	1116.0	-1.0	1316.0	1276.0	-1.0	1967.0	1251.0	-1.0	1593.0	1410.0	-1.0	2282.0	1145.0	-1.0	1470.0	1461.0	-1.0	2173.0	2175.0	-1.0	2886.0	1280.0	-1.0	1959.0	2027.0	-1.0	2800.0	1356.0	-1.0	2048.0	1178.0	-1.0	1510.0	1792.0	-1.0	3158.0	1177.0	-1.0	1541.0	1073.0	-1.0	1596.0	1032.0	-1.0	1313.0	
289.818	1156.0	-1.0	1713.0	1115.0	-1.0	1316.0	1276.0	-1.0	1968.0	1251.0	-1.0	1595.0	1411.0	-1.0	2283.0	1147.0	-1.0	1473.0	1462.0	-1.0	2175.0	2175.0	-1.0	2887.0	1281.0	-1.0	1960.0	2028.0	-1.0	2802.0	1357.0	-1.0	2051.0	1179.0	-1.0	1512.0	1792.0	-1.0	3158.0	1178.0	-1.0	1543.0	1074.0	-1.0	1598.0	1033.0	-1.0	1314.0	
290.317	1156.0	-1.0	1716.0	1114.0	-1.0	1317.0	1277.0	-1.0	1972.0	1252.0	-1.0	1599.0	1411.0	-1.0	2285.0	1147.0	-1.0	1475.0	1462.0	-1.0	2174.0	2181.0	-1.0	2895.0	1281.0	-1.0	1961.0	2031.0	-1.0	2804.0	1357.0	-1.0	2052.0	1180.0	-1.0	1514.0	1791.0	-1.0	3158.0	1179.0	-1.0	1545.0	1074.0	-1.0	1597.0	1034.0	-1.0	1316.0	
290.817	1160.0	-1.0	1724.0	1113.0	-1.0	1316.0	1284.0	-1.0	1990.0	1250.0	-1.0	1597.0	1408.0	-1.0	2279.0	1146.0	-1.0	1472.0	1459.0	-1.0	2170.0	2308.0	-1.0	3132.0	1284.0	-1.0	1970.0	2116.0	-1.0	2974.0	1355.0	-1.0	2052.0	1184.0	-1.0	1524.0	1796.0	-1.0	3173.0	1182.0	-1.0	1552.0	1072.0	-1.0	1597.0	1040.0	-1.0	1326.0	
291.316	1164.0	-1.0	1729.0	1109.0	-1.0	1309.0	1293.0	-1.0	2011.0	1246.0	-1.0	1590.0	1401.0	-1.0	2266.0	1140.0	-1.0	1464.0	1454.0	-1.0	2164.0	2473.0	-1.0	3417.0	1288.0	-1.0	1980.0	2228.0	-1.0	3189.0	1352.0	-1.0	2049.0	1190.0	-1.0	1536.0	1796.0	-1.0	3173.0	1184.0	-1.0	1555.0	1068.0	-1.0	1589.0	1047.0	-1.0	1334.0	
291.817	1167.0	-1.0	1736.0	1104.0	-1.0	1305.0	1301.0	-1.0	2031.0	1241.0	-1.0	1583.0	1397.0	-1.0	2258.0	1137.0	-1.0	1460.0	1454.0	-1.0	2168.0	2664.0	-1.0	3640.0	1294.0	-1.0	1993.0	2351.0	-1.0	3420.0	1351.0	-1.0	2053.0	1198.0	-1.0	1553.0	1797.0	-1.0	3170.0	1187.0	-1.0	1559.0	1066.0	-1.0	1586.0	1051.0	-1.0	1339.0	
292.317	1168.0	-1.0	1738.0	1101.0	-1.0	1300.0	1305.0	-1.0	2040.0	1237.0	-1.0	1578.0	1393.0	-1.0	2251.0	1134.0	-1.0	1456.0	1455.0	-1.0	2171.0	2789.0	-1.0	3808.0	1297.0	-1.0	2002.0	2419.0	-1.0	3548.0	1352.0	-1.0	2057.0	1202.0	-1.0	1563.0	1796.0	-1.0	3169.0	1188.0	-1.0	1561.0	1066.0	-1.0	1588.0	1053.0	-1.0	1340.0	
292.816	1166.0	-1.0	1736.0	1099.0	-1.0	1298.0	1304.0	-1.0	2039.0	1236.0	-1.0	1576.0	1391.0	-1.0	2246.0	1132.0	-1.0	1453.0	1455.0	-1.0	2170.0	2823.0	-1.0	3900.0	1299.0	-1.0	2006.0	2434.0	-1.0	3578.0	1351.0	-1.0	2059.0	1203.0	-1.0	1567.0	1793.0	-1.0	3163.0	1188.0	-1.0	1560.0	1067.0	-1.0	1589.0	1051.0	-1.0	1338.0	
293.315	1166.0	-1.0	1737.0	1099.0	-1.0	1299.0	1303.0	-1.0	2037.0	1236.0	-1.0	1580.0	1392.0	-1.0	2248.0	1133.0	-1.0	1455.0	1456.0	-1.0	2174.0	2824.0	-1.0	3941.0	1300.0	-1.0	2010.0	2436.0	-1.0	3582.0	1351.0	-1.0	2060.0	1203.0	-1.0	1571.0	1790.0	-1.0	3156.0	1187.0	-1.0	1559.0	1067.0	-1.0	1590.0	1049.0	-1.0	1336.0	
293.814	1164.0	-1.0	1736.0	1099.0	-1.0	1300.0	1300.0	-1.0	2033.0	1236.0	-1.0	1581.0	1391.0	-1.0	2248.0	1133.0	-1.0	1456.0	1456.0	-1.0	2174.0	2809.0	-1.0	3940.0	1299.0	-1.0	2011.0	2429.0	-1.0	3568.0	1350.0	-1.0	2061.0	1204.0	-1.0	1572.0	1788.0	-1.0	3156.0	1186.0	-1.0	1560.0	1067.0	-1.0	1593.0	1047.0	-1.0	1334.0	
294.314	1163.0	-1.0	1731.0	1098.0	-1.0	1298.0	1296.0	-1.0	2025.0	1235.0	-1.0	1581.0	1390.0	-1.0	2245.0	1132.0	-1.0	1455.0	1455.0	-1.0	2170.0	2785.0	-1.0	3915.0	1298.0	-1.0	2008.0	2413.0	-1.0	3539.0	1348.0	-1.0	2058.0	1201.0	-1.0	1568.0	1785.0	-1.0	3150.0	1184.0	-1.0	1558.0	1067.0	-1.0	1594.0	1044.0	-1.0	1329.0	
294.813	1163.0	-1.0	1731.0	1099.0	-1.0	1299.0	1295.0	-1.0	2022.0	1236.0	-1.0	1582.0	1391.0	-1.0	2247.0	1132.0	-1.0	1456.0	1454.0	-1.0	2171.0	2764.0	-1.0	3888.0	1297.0	-1.0	2004.0	2398.0	-1.0	3508.0	1346.0	-1.0	2054.0	1199.0	-1.0	1564.0	1782.0	-1.0	3144.0	1182.0	-1.0	1555.0	1066.0	-1.0	1592.0	1040.0	-1.0	1324.0	
295.312	1162.0	-1.0	1729.0	1098.0	-1.0	1299.0	1293.0	-1.0	2017.0	1235.0	-1.0	1581.0	1390.0	-1.0	2246.0	1132.0	-1.0	1455.0	1454.0	-1.0	2168.0	2746.0	-1.0	3864.0	1296.0	-1.0	2001.0	2385.0	-1.0	3486.0	1344.0	-1.0	2051.0	1197.0	-1.0	1561.0	1781.0	-1.0	3147.0	1182.0	-1.0	1555.0	1067.0	-1.0	1594.0	1038.0	-1.0	1322.0	
295.812	1161.0	-1.0	1727.0	1099.0	-1.0	1299.0	1291.0	-1.0	2012.0	1234.0	-1.0	1579.0	1389.0	-1.0	2242.0	1131.0	-1.0	1453.0	1452.0	-1.0	2165.0	2731.0	-1.0	3844.0	1294.0	-1.0	1999.0	2375.0	-1.0	3468.0	1343.0	-1.0	2049.0	1195.0	-1.0	1558.0	1780.0	-1.0	3145.0	1181.0	-1.0	1553.0	1067.0	-1.0	1594.0	1037.0	-1.0	1320.0	
296.312	1162.0	-1.0	1728.0	1099.0	-1.0	1300.0	1290.0	-1.0	2011.0	1234.0	-1.0	1580.0	1390.0	-1.0	2245.0	1131.0	-1.0	1455.0	1453.0	-1.0	2166.0	2722.0	-1.0	3835.0	1294.0	-1.0	2001.0	2370.0	-1.0	3460.0	1342.0	-1.0	2051.0	1195.0	-1.0	1558.0	1781.0	-1.0	3151.0	1182.0	-1.0	1556.0	1068.0	-1.0	1598.0	1037.0	-1.0	1322.0	
296.812	1164.0	-1.0	1736.0	1105.0	-1.0	1313.0	1293.0	-1.0	2017.0	1238.0	-1.0	1585.0	1392.0	-1.0	2249.0	1132.0	-1.0	1456.0	1451.0	-1.0	2165.0	2618.0	-1.0	3660.0	1292.0	-1.0	2001.0	2330.0	-1.0	3390.0	1342.0	-1.0	2052.0	1194.0	-1.0	1556.0	1783.0	-1.0	3156.0	1184.0	-1.0	1561.0	1068.0	-1.0	1600.0	1040.0	-1.0	1330.0	
297.311	1171.0	-1.0	1749.0	1112.0	-1.0	1327.0	1299.0	-1.0	2033.0	1243.0	-1.0	1594.0	1393.0	-1.0	2251.0	1136.0	-1.0	1463.0	1451.0	-1.0	2164.0	2574.0	-1.0	3581.0	1293.0	-1.0	2002.0	2316.0	-1.0	3367.0	1343.0	-1.0	2053.0	1193.0	-1.0	1556.0	1785.0	-1.0	3161.0	1186.0	-1.0	1565.0	1068.0	-1.0	1598.0	1043.0	-1.0	1337.0	
297.810	1175.0	-1.0	1760.0	1119.0	-1.0	1339.0	1303.0	-1.0	2046.0	1247.0	-1.0	1603.0	1394.0	-1.0	2255.0	1139.0	-1.0	1472.0	1453.0	-1.0	2169.0	2571.0	-1.0	3572.0	1295.0	-1.0	2010.0	2321.0	-1.0	3378.0	1346.0	-1.0	2060.0	1195.0	-1.0	1561.0	1788.0	-1.0	3174.0	1188.0	-1.0	1571.0	1068.0	-1.0	1603.0	1046.0	-1.0	1342.0	
298.309	1178.0	-1.0	1766.0	1122.0	-1.0	1345.0	1307.0	-1.0	2054.0	1249.0	-1.0	1607.0	1394.0	-1.0	2256.0	1143.0	-1.0	1478.0	1454.0	-1.0	2171.0	2569.0	-1.0	3564.0	1297.0	-1.0	2014.0	2324.0	-1.0	3385.0	1348.0	-1.0	2064.0	1197.0	-1.0	1564.0	1791.0	-1.0	3180.0	1189.0	-1.0	1573.0	1067.0	-1.0	1603.0	1047.0	-1.0	1346.0	
298.808	1177.0	-1.0	1766.0	1122.0	-1.0	1346.0	1308.0	-1.0	2057.0	1248.0	-1.0	1607.0	1393.0	-1.0	2252.0	1144.0	-1.0	1480.0	1453.0	-1.0	2168.0	2578.0	-1.0	3577.0	1298.0	-1.0	2015.0	2336.0	-1.0	3404.0	1349.0	-1.0	2064.0	1198.0	-1.0	1566.0	1790.0	-1.0	3176.0	1188.0	-1.0	1572.0	1066.0	-1.0	1600.0	1046.0	-1.0	1345.0	
299.307	1176.0	-1.0	1763.0	1120.0	-1.0	1344.0	1308.0	-1.0	2057.0	1246.0	-1.0	1603.0	1393.0	-1.0	2251.0	1144.0	-1.0	1479.0	1453.0	-1.0	2169.0	2601.0	-1.0	3616.0	1299.0	-1.0	2015.0	2347.0	-1.0	3420.0	1349.0	-1.0	2063.0	1200.0	-1.0	1566.0	1789.0	-1.0	3167.0	1188.0	-1.0	1569.0	1064.0	-1.0	1595.0	1046.0	-1.0	1342.0	
299.806	1174.0	-1.0	1757.0	1119.0	-1.0	1340.0	1306.0	-1.0	2050.0	1243.0	-1.0	1596.0	1392.0	-1.0	2246.0	1142.0	-1.0	1474.0	1451.0	-1.0	2162.0	2565.0	-1.0	3551.0	1296.0	-1.0	2006.0	2321.0	-1.0	3370.0	1348.0	-1.0	2056.0	1196.0	-1.0	1558.0	1787.0	-1.0	3161.0	1186.0	-1.0	1564.0	1064.0	-1.0	1592.0	1043.0	-1.0	1338.0	
300.305	1172.0	-1.0	1750.0	1118.0	-1.0	1336.0	1304.0	-1.0	2043.0	1241.0	-1.0	1589.0	1390.0	-1.0	2235.0	1140.0	-1.0	1466.0	1447.0	-1.0	2151.0	2529.0	-1.0	3480.0	1292.0	-1.0	1993.0	2290.0	-1.0	3308.0	1345.0	-1.0	2044.0	1190.0	-1.0	1544.0	1785.0	-1.0	3150.0	1184.0	-1.0	1557.0	1061.0	-1.0	1583.0	1040.0	-1.0	1330.0	
300.804	1171.0	-1.0	1746.0	1117.0	-1.0	1331.0	1303.0	-1.0	2037.0	1239.0	-1.0	1580.0	1388.0	-1.0	2228.0	1138.0	-1.0	1460.0	1445.0	-1.0	2143.0	2508.0	-1.0	3435.0	1288.0	-1.0	1983.0	2262.0	-1.0	3259.0	1341.0	-1.0	2035.0	1185.0	-1.0	1533.0	1786.0	-1.0	3154.0	1183.0	-1.0	1555.0	1060.0	-1.0	1579.0	1038.0	-1.0	1324.0	
301.303	1170.0	-1.0	1739.0	1114.0	-1.0	1324.0	1301.0	-1.0	2028.0	1235.0	-1.0	1571.0	1387.0	-1.0	2219.0	1137.0	-1.0	1453.0	1443.0	-1.0	2134.0	2489.0	-1.0	3394.0	1283.0	-1.0	1972.0	2239.0	-1.0	3211.0	1339.0	-1.0	2026.0	1179.0	-1.0	1521.0	1787.0	-1.0	3151.0	1182.0	-1.0	1550.0	1058.0	-1.0	1572.0	1036.0	-1.0	1318.0	
301.802	1169.0	-1.0	1736.0	1113.0	-1.0	1321.0	1300.0	-1.0	2023.0	1234.0	-1.0	1566.0	1386.0	-1.0	2216.0	1135.0	-1.0	1450.0	1442.0	-1.0	2131.0	2480.0	-1.0	3373.0	1281.0	-1.0	1966.0	2222.0	-1.0	3176.0	1339.0	-1.0	2022.0	1177.0	-1.0	1514.0	1789.0	-1.0	3149.0	1183.0	-1.0	1548.0	1059.0	-1.0	1569.0	1035.0	-1.0	1314.0	
302.301	1169.0	-1.0	1732.0	1114.0	-1.0	1319.0	1300.0	-1.0	2018.0	1233.0	-1.0	1562.0	1386.0	-1.0	2212.0	1135.0	-1.0	1448.0	1442.0	-1.0	2128.0	2474.0	-1.0	3361.0	1280.0	-1.0	1963.0	2209.0	-1.0	3155.0	1339.0	-1.0	2020.0	1175.0	-1.0	1510.0	1792.0	-1.0	3152.0	1183.0	-1.0	1548.0	1060.0	-1.0	1570.0	1035.0	-1.0	1314.0	
302.801	1170.0	-1.0	1733.0	1115.0	-1.0	1320.0	1301.0	-1.0	2017.0	1235.0	-1.0	1564.0	1386.0	-1.0	2210.0	1136.0	-1.0	1448.0	1443.0	-1.0	2127.0	2475.0	-1.0	3357.0	1280.0	-1.0	1962.0	2205.0	-1.0	3144.0	1340.0	-1.0	2018.0	1175.0	-1.0	1508.0	1793.0	-1.0	3151.0	1183.0	-1.0	1548.0	1061.0	-1.0	1569.0	1035.0	-1.0	1312.0	
303.300	1170.0	-1.0	1734.0	1118.0	-1.0	1325.0	1300.0	-1.0	2015.0	1238.0	-1.0	1569.0	1391.0	-1.0	2220.0	1138.0	-1.0	1451.0	1447.0	-1.0	2134.0	2409.0	-1.0	3258.0	1281.0	-1.0	1964.0	2174.0	-1.0	3083.0	1345.0	-1.0	2025.0	1175.0	-1.0	1507.0	1794.0	-1.0	3156.0	1185.0	-1.0	1551.0	1064.0	-1.0	1575.0	1036.0	-1.0	1316.0	
303.799	1170.0	-1.0	1733.0	1122.0	-1.0	1331.0	1297.0	-1.0	2011.0	1242.0	-1.0	1574.0	1396.0	-1.0	2232.0	1141.0	-1.0	1456.0	1452.0	-1.0	2142.0	2344.0	-1.0	3150.0	1282.0	-1.0	1964.0	2143.0	-1.0	3021.0	1348.0	-1.0	2029.0	1175.0	-1.0	1505.0	1795.0	-1.0	3159.0	1185.0	-1.0	1551.0	1066.0	-1.0	1581.0	1037.0	-1.0	1317.0	
304.298	1170.0	-1.0	1737.0	1127.0	-1.0	1339.0	1297.0	-1.0	2011.0	1246.0	-1.0	1583.0	1404.0	-1.0	2248.0	1146.0	-1.0	1462.0	1460.0	-1.0	2156.0	2299.0	-1.0	3081.0	1283.0	-1.0	1965.0	2124.0	-1.0	2978.0	1351.0	-1.0	2032.0	1175.0	-1.0	1502.0	1796.0	-1.0	3160.0	1185.0	-1.0	1547.0	1069.0	-1.0	1585.0	1037.0	-1.0	1318.0	
304.797	1170.0	-1.0	1737.0	1129.0	-1.0	1340.0	1295.0	-1.0	2008.0	1249.0	-1.0	1587.0	1408.0	-1.0	2259.0	1148.0	-1.0	1465.0	1463.0	-1.0	2165.0	2266.0	-1.0	3023.0	1284.0	-1.0	1965.0	2103.0	-1.0	2938.0	1352.0	-1.0	2032.0	1174.0	-1.0	1499.0	1799.0	-1.0	3167.0	1184.0	-1.0	1547.0	1070.0	-1.0	1589.0	1037.0	-1.0	1319.0	
305.296	1168.0	-1.0	1733.0	1126.0	-1.0	1334.0	1293.0	-1.0	2001.0	1248.0	-1.0	1584.0	1408.0	-1.0	2256.0	1148.0	-1.0	1463.0	1463.0	-1.0	2162.0	2247.0	-1.0	2985.0	1281.0	-1.0	1959.0	2087.0	-1.0	2906.0	1350.0	-1.0	2027.0	1171.0	-1.0	1493.0	1798.0	-1.0	3164.0	1183.0	-1.0	1544.0	1068.0	-1.0	1584.0	1035.0	-1.0	1315.0	
305.795	1168.0	-1.0	1731.0	1122.0	-1.0	1327.0	1291.0	-1.0	1998.0	1247.0	-1.0	1583.0	1407.0	-1.0	2251.0	1148.0	-1.0	1461.0	1462.0	-1.0	2157.0	2232.0	-1.0	2958.0	1280.0	-1.0	1952.0	2074.0	-1.0	2878.0	1348.0	-1.0	2020.0	1170.0	-1.0	1488.0	1796.0	-1.0	3158.0	1182.0	-1.0	1541.0	1064.0	-1.0	1574.0	1034.0	-1.0	1313.0	
306.294	1167.0	-1.0	1728.0	1119.0	-1.0	1321.0	1290.0	-1.0	1993.0	1246.0	-1.0	1579.0	1406.0	-1.0	2247.0	1148.0	-1.0	1459.0	1460.0	-1.0	2152.0	2220.0	-1.0	2936.0	1277.0	-1.0	1948.0	2065.0	-1.0	2859.0	1347.0	-1.0	2017.0	1170.0	-1.0	1486.0	1797.0	-1.0	3159.0	1183.0	-1.0	1542.0	1061.0	-1.0	1568.0	1034.0	-1.0	1312.0	
306.793	1165.0	-1.0	1722.0	1116.0	-1.0	1315.0	1288.0	-1.0	1987.0	1244.0	-1.0	1574.0	1404.0	-1.0	2241.0	1147.0	-1.0	1456.0	1458.0	-1.0	2145.0	2210.0	-1.0	2919.0	1276.0	-1.0	1942.0	2058.0	-1.0	2845.0	1345.0	-1.0	2012.0	1169.0	-1.0	1483.0	1796.0	-1.0	3155.0	1184.0	-1.0	1541.0	1059.0	-1.0	1561.0	1033.0	-1.0	1311.0	
307.293	1164.0	-1.0	1716.0	1115.0	-1.0	1310.0	1287.0	-1.0	1980.0	1244.0	-1.0	1571.0	1401.0	-1.0	2231.0	1146.0	-1.0	1452.0	1455.0	-1.0	2135.0	2208.0	-1.0	2911.0	1274.0	-1.0	1935.0	2054.0	-1.0	2834.0	1343.0	-1.0	2003.0	1167.0	-1.0	1479.0	1793.0	-1.0	3141.0	1182.0	-1.0	1536.0	1055.0	-1.0	1551.0	1032.0	-1.0	1308.0	
307.792	1164.0	-1.0	1714.0	1115.0	-1.0	1309.0	1287.0	-1.0	1978.0	1244.0	-1.0	1569.0	1400.0	-1.0	2225.0	1146.0	-1.0	1449.0	1454.0	-1.0	2128.0	2205.0	-1.0	2900.0	1272.0	-1.0	1927.0	2047.0	-1.0	2816.0	1340.0	-1.0	1995.0	1166.0	-1.0	1473.0	1788.0	-1.0	3123.0	1181.0	-1.0	1530.0	1051.0	-1.0	1538.0	1031.0	-1.0	1302.0	
308.291	1162.0	-1.0	1710.0	1114.0	-1.0	1307.0	1285.0	-1.0	1973.0	1243.0	-1.0	1568.0	1399.0	-1.0	2221.0	1146.0	-1.0	1447.0	1452.0	-1.0	2123.0	2197.0	-1.0	2885.0	1271.0	-1.0	1922.0	2038.0	-1.0	2800.0	1338.0	-1.0	1988.0	1165.0	-1.0	1470.0	1787.0	-1.0	3117.0	1181.0	-1.0	1528.0	1049.0	-1.0	1532.0	1031.0	-1.0	1300.0	
308.791	1160.0	-1.0	1703.0	1113.0	-1.0	1303.0	1283.0	-1.0	1965.0	1243.0	-1.0	1564.0	1397.0	-1.0	2213.0	1146.0	-1.0	1444.0	1450.0	-1.0	2115.0	2190.0	-1.0	2869.0	1268.0	-1.0	1913.0	2029.0	-1.0	2782.0	1334.0	-1.0	1977.0	1162.0	-1.0	1463.0	1783.0	-1.0	3103.0	1180.0	-1.0	1524.0	1048.0	-1.0	1525.0	1030.0	-1.0	1297.0	
309.290	1159.0	-1.0	1700.0	1113.0	-1.0	1302.0	1284.0	-1.0	1962.0	1244.0	-1.0	1564.0	1397.0	-1.0	2212.0	1147.0	-1.0	1445.0	1450.0	-1.0	2114.0	2195.0	-1.0	2876.0	1267.0	-1.0	1908.0	2029.0	-1.0	2779.0	1333.0	-1.0	1972.0	1161.0	-1.0	1460.0	1781.0	-1.0	3090.0	1179.0	-1.0	1520.0	1049.0	-1.0	1521.0	1030.0	-1.0	1295.0	
309.789	1158.0	-1.0	1696.0	1112.0	-1.0	1299.0	1283.0	-1.0	1958.0	1244.0	-1.0	1563.0	1396.0	-1.0	2210.0	1147.0	-1.0	1444.0	1449.0	-1.0	2110.0	2191.0	-1.0	2868.0	1265.0	-1.0	1904.0	2025.0	-1.0	2772.0	1332.0	-1.0	1966.0	1161.0	-1.0	1459.0	1781.0	-1.0	3085.0	1179.0	-1.0	1519.0	1048.0	-1.0	1517.0	1032.0	-1.0	1295.0	
310.288	1159.0	-1.0	1694.0	1111.0	-1.0	1296.0	1284.0	-1.0	1957.0	1245.0	-1.0	1563.0	1397.0	-1.0	2208.0	1148.0	-1.0	1444.0	1448.0	-1.0	2107.0	2194.0	-1.0	2870.0	1265.0	-1.0	1901.0	2028.0	-1.0	2776.0	1332.0	-1.0	1964.0	1162.0	-1.0	1459.0	1780.0	-1.0	3081.0	1180.0	-1.0	1519.0	1050.0	-1.0	1516.0	1031.0	-1.0	1294.0	
310.787	1159.0	-1.0	1694.0	1111.0	-1.0	1296.0	1285.0	-1.0	1958.0	1247.0	-1.0	1565.0	1398.0	-1.0	2210.0	1149.0	-1.0	1445.0	1449.0	-1.0	2109.0	2202.0	-1.0	2884.0	1267.0	-1.0	1904.0	2037.0	-1.0	2795.0	1333.0	-1.0	1967.0	1164.0	-1.0	1463.0	1783.0	-1.0	3087.0	1182.0	-1.0	1524.0	1053.0	-1.0	1521.0	1033.0	-1.0	1297.0	
311.286	1159.0	-1.0	1693.0	1111.0	-1.0	1295.0	1285.0	-1.0	1957.0	1247.0	-1.0	1565.0	1398.0	-1.0	2211.0	1149.0	-1.0	1446.0	1449.0	-1.0	2110.0	2210.0	-1.0	2895.0	1268.0	-1.0	1908.0	2049.0	-1.0	2815.0	1335.0	-1.0	1970.0	1166.0	-1.0	1469.0	1785.0	-1.0	3090.0	1183.0	-1.0	1526.0	1055.0	-1.0	1524.0	1035.0	-1.0	1300.0	
311.785	1161.0	-1.0	1696.0	1112.0	-1.0	1297.0	1287.0	-1.0	1962.0	1249.0	-1.0	1568.0	1399.0	-1.0	2215.0	1150.0	-1.0	1446.0	1451.0	-1.0	2114.0	2222.0	-1.0	2912.0	1270.0	-1.0	1912.0	2061.0	-1.0	2828.0	1337.0	-1.0	1974.0	1169.0	-1.0	1473.0	1785.0	-1.0	3090.0	1183.0	-1.0	1527.0	1056.0	-1.0	1527.0	1035.0	-1.0	1300.0	
312.284	1161.0	-1.0	1698.0	1114.0	-1.0	1299.0	1287.0	-1.0	1964.0	1249.0	-1.0	1569.0	1402.0	-1.0	2225.0	1151.0	-1.0	1448.0	1453.0	-1.0	2121.0	2211.0	-1.0	2896.0	1273.0	-1.0	1921.0	2056.0	-1.0	2818.0	1341.0	-1.0	1983.0	1172.0	-1.0	1479.0	1790.0	-1.0	3109.0	1184.0	-1.0	1532.0	1061.0	-1.0	1538.0	1035.0	-1.0	1302.0	
312.783	1160.0	-1.0	1697.0	1115.0	-1.0	1301.0	1287.0	-1.0	1965.0	1249.0	-1.0	1567.0	1404.0	-1.0	2230.0	1151.0	-1.0	1448.0	1454.0	-1.0	2125.0	2186.0	-1.0	2858.0	1275.0	-1.0	1924.0	2036.0	-1.0	2785.0	1342.0	-1.0	1987.0	1173.0	-1.0	1479.0	1794.0	-1.0	3120.0	1185.0	-1.0	1535.0	1065.0	-1.0	1545.0	1033.0	-1.0	1302.0	
313.283	1160.0	-1.0	1698.0	1117.0	-1.0	1305.0	1288.0	-1.0	1969.0	1249.0	-1.0	1569.0	1405.0	-1.0	2232.0	1152.0	-1.0	1447.0	1454.0	-1.0	2125.0	2167.0	-1.0	2829.0	1275.0	-1.0	1924.0	2020.0	-1.0	2755.0	1341.0	-1.0	1987.0	1173.0	-1.0	1478.0	1796.0	-1.0	3124.0	1184.0	-1.0	1534.0	1066.0	-1.0	1548.0	1033.0	-1.0	1301.0	
313.782	1160.0	-1.0	1698.0	1118.0	-1.0	1308.0	1289.0	-1.0	1970.0	1249.0	-1.0	1570.0	1406.0	-1.0	2237.0	1152.0	-1.0	1448.0	1455.0	-1.0	2130.0	2146.0	-1.0	2799.0	1275.0	-1.0	1927.0	2003.0	-1.0	2728.0	1342.0	-1.0	1992.0	1173.0	-1.0	1479.0	1799.0	-1.0	3137.0	1186.0	-1.0	1539.0	1069.0	-1.0	1555.0	1033.0	-1.0	1303.0	
314.281	1160.0	-1.0	1696.0	1120.0	-1.0	1310.0	1288.0	-1.0	1969.0	1250.0	-1.0	1570.0	1407.0	-1.0	2240.0	1152.0	-1.0	1449.0	1456.0	-1.0	2133.0	2130.0	-1.0	2774.0	1274.0	-1.0	1928.0	1989.0	-1.0	2705.0	1342.0	-1.0	1995.0	1172.0	-1.0	1478.0	1802.0	-1.0	3148.0	1187.0	-1.0	1540.0	1072.0	-1.0	1563.0	1033.0	-1.0	1305.0	
314.780	1159.0	-1.0	1694.0	1122.0	-1.0	1312.0	1288.0	-1.0	1968.0	1251.0	-1.0	1571.0	1409.0	-1.0	2243.0	1154.0	-1.0	1449.0	1458.0	-1.0	2136.0	2121.0	-1.0	2759.0	1274.0	-1.0	1930.0	1981.0	-1.0	2691.0	1343.0	-1.0	1998.0	1172.0	-1.0	1478.0	1804.0	-1.0	3152.0	1186.0	-1.0	1540.0	1074.0	-1.0	1570.0	1033.0	-1.0	1306.0	
315.280	1160.0	-1.0	1698.0	1124.0	-1.0	1316.0	1289.0	-1.0	1972.0	1253.0	-1.0	1576.0	1412.0	-1.0	2251.0	1155.0	-1.0	1452.0	1462.0	-1.0	2144.0	2121.0	-1.0	2760.0	1275.0	-1.0	1931.0	1980.0	-1.0	2687.0	1344.0	-1.0	2000.0	1172.0	-1.0	1478.0	1803.0	-1.0	3152.0	1186.0	-1.0	1540.0	1076.0	-1.0	1575.0	1034.0	-1.0	1307.0	
315.779	1160.0	-1.0	1700.0	1124.0	-1.0	1319.0	1288.0	-1.0	1975.0	1255.0	-1.0	1581.0	1416.0	-1.0	2262.0	1157.0	-1.0	1457.0	1465.0	-1.0	2154.0	2112.0	-1.0	2747.0	1277.0	-1.0	1937.0	1973.0	-1.0	2677.0	1346.0	-1.0	2007.0	1174.0	-1.0	1482.0	1806.0	-1.0	3164.0	1188.0	-1.0	1545.0	1079.0	-1.0	1581.0	1033.0	-1.0	1309.0	
316.278	1159.0	-1.0	1699.0	1124.0	-1.0	1317.0	1288.0	-1.0	1974.0	1255.0	-1.0	1583.0	1418.0	-1.0	2268.0	1158.0	-1.0	1460.0	1467.0	-1.0	2159.0	2102.0	-1.0	2733.0	1277.0	-1.0	1939.0	1964.0	-1.0	2663.0	1347.0	-1.0	2012.0	1174.0	-1.0	1482.0	1808.0	-1.0	3171.0	1189.0	-1.0	1546.0	1080.0	-1.0	1586.0	1032.0	-1.0	1309.0	
316.777	1158.0	-1.0	1697.0	1124.0	-1.0	1317.0	1287.0	-1.0	1972.0	1256.0	-1.0	1584.0	1418.0	-1.0	2266.0	1158.0	-1.0	1460.0	1467.0	-1.0	2158.0	2102.0	-1.0	2732.0	1276.0	-1.0	1936.0	1961.0	-1.0	2655.0	1347.0	-1.0	2010.0	1173.0	-1.0	1480.0	1806.0	-1.0	3164.0	1187.0	-1.0	1544.0	1081.0	-1.0	1587.0	1032.0	-1.0	1307.0	
317.276	1158.0	-1.0	1698.0	1124.0	-1.0	1317.0	1288.0	-1.0	1973.0	1257.0	-1.0	1586.0	1418.0	-1.0	2269.0	1158.0	-1.0	1461.0	1468.0	-1.0	2160.0	2103.0	-1.0	2730.0	1276.0	-1.0	1933.0	1956.0	-1.0	2645.0	1346.0	-1.0	2007.0	1172.0	-1.0	1478.0	1803.0	-1.0	3155.0	1186.0	-1.0	1540.0	1080.0	-1.0	1584.0	1031.0	-1.0	1304.0	
317.775	1157.0	-1.0	1697.0	1123.0	-1.0	1315.0	1286.0	-1.0	1971.0	1256.0	-1.0	1585.0	1419.0	-1.0	2269.0	1158.0	-1.0	1460.0	1469.0	-1.0	2160.0	2100.0	-1.0	2724.0	1275.0	-1.0	1932.0	1950.0	-1.0	2635.0	1345.0	-1.0	2006.0	1172.0	-1.0	1476.0	1803.0	-1.0	3156.0	1186.0	-1.0	1540.0	1081.0	-1.0	1585.0	1030.0	-1.0	1302.0	
318.274	1155.0	-1.0	1691.0	1121.0	-1.0	1310.0	1285.0	-1.0	1965.0	1254.0	-1.0	1580.0	1417.0	-1.0	2265.0	1156.0	-1.0	1456.0	1467.0	-1.0	2155.0	2096.0	-1.0	2716.0	1273.0	-1.0	1927.0	1944.0	-1.0	2622.0	1344.0	-1.0	2001.0	1169.0	-1.0	1471.0	1802.0	-1.0	3151.0	1184.0	-1.0	1536.0	1081.0	-1.0	1584.0	1029.0	-1.0	1299.0	
318.773	1156.0	-1.0	1691.0	1122.0	-1.0	1309.0	1285.0	-1.0	1964.0	1255.0	-1.0	1580.0	1418.0	-1.0	2263.0	1157.0	-1.0	1454.0	1468.0	-1.0	2152.0	2089.0	-1.0	2707.0	1271.0	-1.0	1921.0	1939.0	-1.0	2613.0	1342.0	-1.0	1994.0	1168.0	-1.0	1466.0	1799.0	-1.0	3140.0	1183.0	-1.0	1532.0	1079.0	-1.0	1580.0	1028.0	-1.0	1296.0	
319.272	1153.0	-1.0	1690.0	1117.0	-1.0	1304.0	1282.0	-1.0	1961.0	1251.0	-1.0	1576.0	1417.0	-1.0	2261.0	1155.0	-1.0	1450.0	1467.0	-1.0	2151.0	2086.0	-1.0	2708.0	1271.0	-1.0	1919.0	1939.0	-1.0	2610.0	1340.0	-1.0	1991.0	1167.0	-1.0	1462.0	1800.0	-1.0	3144.0	1183.0	-1.0	1531.0	1081.0	-1.0	1581.0	1027.0	-1.0	1295.0	
319.771	1150.0	-1.0	1685.0	1112.0	-1.0	1298.0	1280.0	-1.0	1955.0	1248.0	-1.0	1571.0	1415.0	-1.0	2255.0	1153.0	-1.0	1446.0	1465.0	-1.0	2146.0	2088.0	-1.0	2706.0	1270.0	-1.0	1916.0	1936.0	-1.0	2602.0	1339.0	-1.0	1986.0	1165.0	-1.0	1459.0	1800.0	-1.0	3142.0	1183.0	-1.0	1529.0	1080.0	-1.0	1578.0	1026.0	-1.0	1293.0	
320.270	1149.0	-1.0	1685.0	1109.0	-1.0	1296.0	1278.0	-1.0	1955.0	1246.0	-1.0	1570.0	1416.0	-1.0	2257.0	1154.0	-1.0	1445.0	1465.0	-1.0	2148.0	2094.0	-1.0	2713.0	1270.0	-1.0	1916.0	1938.0	-1.0	2606.0	1339.0	-1.0	1985.0	1165.0	-1.0	1458.0	1800.0	-1.0	3138.0	1182.0	-1.0	1528.0	1079.0	-1.0	1576.0	1026.0	-1.0	1291.0	
320.769	1151.0	-1.0	1686.0	1110.0	-1.0	1294.0	1279.0	-1.0	1953.0	1248.0	-1.0	1568.0	1416.0	-1.0	2257.0	1153.0	-1.0	1444.0	1465.0	-1.0	2149.0	2101.0	-1.0	2724.0	1270.0	-1.0	1918.0	1942.0	-1.0	2616.0	1339.0	-1.0	1987.0	1166.0	-1.0	1459.0	1801.0	-1.0	3145.0	1183.0	-1.0	1529.0	1079.0	-1.0	1578.0	1027.0	-1.0	1293.0	
321.269	1152.0	-1.0	1685.0	1110.0	-1.0	1293.0	1280.0	-1.0	1952.0	1249.0	-1.0	1567.0	1415.0	-1.0	2255.0	1153.0	-1.0	1444.0	1464.0	-1.0	2146.0	2108.0	-1.0	2732.0	1271.0	-1.0	1920.0	1947.0	-1.0	2624.0	1340.0	-1.0	1990.0	1167.0	-1.0	1461.0	1801.0	-1.0	3146.0	1184.0	-1.0	1530.0	1080.0	-1.0	1578.0	1027.0	-1.0	1294.0	
321.768	1154.0	-1.0	1690.0	1113.0	-1.0	1296.0	1283.0	-1.0	1957.0	1252.0	-1.0	1572.0	1418.0	-1.0	2263.0	1155.0	-1.0	1448.0	1467.0	-1.0	2154.0	2113.0	-1.0	2744.0	1273.0	-1.0	1927.0	1957.0	-1.0	2642.0	1343.0	-1.0	1998.0	1170.0	-1.0	1467.0	1802.0	-1.0	3147.0	1185.0	-1.0	1532.0	1080.0	-1.0	1580.0	1028.0	-1.0	1295.0	
322.267	1156.0	-1.0	1692.0	1114.0	-1.0	1299.0	1284.0	-1.0	1960.0	1254.0	-1.0	1576.0	1418.0	-1.0	2265.0	1157.0	-1.0	1452.0	1468.0	-1.0	2158.0	2138.0	-1.0	2790.0	1275.0	-1.0	1932.0	1980.0	-1.0	2680.0	1345.0	-1.0	2004.0	1173.0	-1.0	1472.0	1803.0	-1.0	3153.0	1186.0	-1.0	1534.0	1080.0	-1.0	1583.0	1030.0	-1.0	1299.0	
322.766	1157.0	-1.0	1693.0	1115.0	-1.0	1298.0	1284.0	-1.0	1961.0	1256.0	-1.0	1578.0	1416.0	-1.0	2263.0	1157.0	-1.0	1453.0	1468.0	-1.0	2157.0	2156.0	-1.0	2818.0	1276.0	-1.0	1934.0	1993.0	-1.0	2702.0	1346.0	-1.0	2008.0	1174.0	-1.0	1475.0	1802.0	-1.0	3154.0	1185.0	-1.0	1534.0	1079.0	-1.0	1583.0	1029.0	-1.0	1300.0	
323.265	1159.0	-1.0	1698.0	1115.0	-1.0	1300.0	1286.0	-1.0	1967.0	1257.0	-1.0	1582.0	1417.0	-1.0	2266.0	1158.0	-1.0	1455.0	1468.0	-1.0	2159.0	2174.0	-1.0	2846.0	1277.0	-1.0	1934.0	2003.0	-1.0	2722.0	1347.0	-1.0	2007.0	1175.0	-1.0	1477.0	1800.0	-1.0	3148.0	1185.0	-1.0	1533.0	1078.0	-1.0	1580.0	1028.0	-1.0	1299.0	
323.764	1159.0	-1.0	1700.0	1115.0	-1.0	1300.0	1286.0	-1.0	1968.0	1257.0	-1.0	1583.0	1417.0	-1.0	2268.0	1157.0	-1.0	1456.0	1469.0	-1.0	2161.0	2188.0	-1.0	2868.0	1276.0	-1.0	1936.0	2011.0	-1.0	2736.0	1347.0	-1.0	2010.0	1175.0	-1.0	1478.0	1800.0	-1.0	3152.0	1184.0	-1.0	1534.0	1077.0	-1.0	1581.0	1029.0	-1.0	1301.0	
324.263	1158.0	-1.0	1697.0	1114.0	-1.0	1298.0	1285.0	-1.0	1965.0	1256.0	-1.0	1581.0	1415.0	-1.0	2266.0	1155.0	-1.0	1454.0	1467.0	-1.0	2158.0	2192.0	-1.0	2875.0	1275.0	-1.0	1934.0	2012.0	-1.0	2739.0	1345.0	-1.0	2008.0	1174.0	-1.0	1477.0	1798.0	-1.0	3152.0	1183.0	-1.0	1533.0	1077.0	-1.0	1581.0	1028.0	-1.0	1301.0	
324.762	1157.0	-1.0	1695.0	1115.0	-1.0	1297.0	1285.0	-1.0	1964.0	1256.0	-1.0	1580.0	1414.0	-1.0	2261.0	1154.0	-1.0	1452.0	1465.0	-1.0	2154.0	2196.0	-1.0	2883.0	1274.0	-1.0	1930.0	2012.0	-1.0	2740.0	1343.0	-1.0	2003.0	1172.0	-1.0	1474.0	1795.0	-1.0	3142.0	1181.0	-1.0	1529.0	1075.0	-1.0	1579.0	1027.0	-1.0	1298.0	
325.261	1157.0	-1.0	1695.0	1114.0	-1.0	1297.0	1284.0	-1.0	1962.0	1255.0	-1.0	1580.0	1414.0	-1.0	2260.0	1153.0	-1.0	1451.0	1464.0	-1.0	2153.0	2201.0	-1.0	2889.0	1273.0	-1.0	1929.0	2014.0	-1.0	2746.0	1342.0	-1.0	2002.0	1172.0	-1.0	1474.0	1794.0	-1.0	3140.0	1182.0	-1.0	1529.0	1076.0	-1.0	1581.0	1028.0	-1.0	1299.0	
325.760	1156.0	-1.0	1692.0	1113.0	-1.0	1296.0	1283.0	-1.0	1958.0	1254.0	-1.0	1578.0	1413.0	-1.0	2257.0	1152.0	-1.0	1449.0	1463.0	-1.0	2150.0	2199.0	-1.0	2889.0	1273.0	-1.0	1929.0	2013.0	-1.0	2745.0	1341.0	-1.0	2000.0	1172.0	-1.0	1474.0	1793.0	-1.0	3137.0	1182.0	-1.0	1529.0	1076.0	-1.0	1581.0	1028.0	-1.0	1299.0	
326.259	1156.0	-1.0	1691.0	1115.0	-1.0	1296.0	1284.0	-1.0	1957.0	1256.0	-1.0	1578.0	1413.0	-1.0	2256.0	1152.0	-1.0	1448.0	1463.0	-1.0	2148.0	2194.0	-1.0	2880.0	1273.0	-1.0	1929.0	2012.0	-1.0	2745.0	1340.0	-1.0	1998.0	1172.0	-1.0	1474.0	1791.0	-1.0	3131.0	1181.0	-1.0	1528.0	1076.0	-1.0	1582.0	1027.0	-1.0	1298.0	
326.759	1156.0	-1.0	1692.0	1116.0	-1.0	1299.0	1284.0	-1.0	1957.0	1257.0	-1.0	1581.0	1415.0	-1.0	2259.0	1152.0	-1.0	1451.0	1465.0	-1.0	2152.0	2197.0	-1.0	2886.0	1274.0	-1.0	1933.0	2018.0	-1.0	2758.0	1343.0	-1.0	2003.0	1174.0	-1.0	1478.0	1793.0	-1.0	3138.0	1182.0	-1.0	1531.0	1077.0	-1.0	1586.0	1029.0	-1.0	1303.0	
327.258	1157.0	-1.0	1693.0	1117.0	-1.0	1300.0	1284.0	-1.0	1958.0	1258.0	-1.0	1584.0	1415.0	-1.0	2260.0	1154.0	-1.0	1454.0	1466.0	-1.0	2153.0	2197.0	-1.0	2887.0	1277.0	-1.0	1938.0	2025.0	-1.0	2772.0	1346.0	-1.0	2009.0	1176.0	-1.0	1483.0	1795.0	-1.0	3143.0	1184.0	-1.0	1535.0	1078.0	-1.0	1587.0	1031.0	-1.0	1305.0	
327.757	1157.0	-1.0	1695.0	1117.0	-1.0	1300.0	1285.0	-1.0	1959.0	1259.0	-1.0	1587.0	1416.0	-1.0	2259.0	1154.0	-1.0	1456.0	1467.0	-1.0	2153.0	2206.0	-1.0	2899.0	1278.0	-1.0	1941.0	2036.0	-1.0	2793.0	1349.0	-1.0	2013.0	1178.0	-1.0	1487.0	1795.0	-1.0	3142.0	1185.0	-1.0	1535.0	1077.0	-1.0	1585.0	1031.0	-1.0	1306.0	
328.256	1158.0	-1.0	1699.0	1117.0	-1.0	1303.0	1285.0	-1.0	1964.0	1259.0	-1.0	1590.0	1417.0	-1.0	2264.0	1155.0	-1.0	1459.0	1468.0	-1.0	2158.0	2214.0	-1.0	2917.0	1280.0	-1.0	1943.0	2048.0	-1.0	2818.0	1351.0	-1.0	2015.0	1181.0	-1.0	1492.0	1794.0	-1.0	3136.0	1185.0	-1.0	1534.0	1076.0	-1.0	1582.0	1031.0	-1.0	1305.0	
328.755	1157.0	-1.0	1700.0	1113.0	-1.0	1299.0	1285.0	-1.0	1965.0	1258.0	-1.0	1591.0	1416.0	-1.0	2260.0	1155.0	-1.0	1460.0	1468.0	-1.0	2156.0	2273.0	-1.0	3020.0	1281.0	-1.0	1945.0	2074.0	-1.0	2868.0	1351.0	-1.0	2016.0	1182.0	-1.0	1494.0	1795.0	-1.0	3140.0	1184.0	-1.0	1533.0	1075.0	-1.0	1582.0	1031.0	-1.0	1305.0	
329.254	1156.0	-1.0	1699.0	1109.0	-1.0	1294.0	1283.0	-1.0	1964.0	1257.0	-1.0	1589.0	1413.0	-1.0	2253.0	1154.0	-1.0	1457.0	1465.0	-1.0	2149.0	2325.0	-1.0	3102.0	1280.0	-1.0	1942.0	2089.0	-1.0	2887.0	1350.0	-1.0	2014.0	1180.0	-1.0	1492.0	1795.0	-1.0	3139.0	1182.0	-1.0	1529.0	1073.0	-1.0	1578.0	1029.0	-1.0	1302.0	
329.753	1156.0	-1.0	1697.0	1107.0	-1.0	1290.0	1283.0	-1.0	1963.0	1256.0	-1.0	1587.0	1411.0	-1.0	2247.0	1152.0	-1.0	1453.0	1463.0	-1.0	2143.0	2340.0	-1.0	3121.0	1278.0	-1.0	1935.0	2084.0	-1.0	2877.0	1348.0	-1.0	2008.0	1177.0	-1.0	1485.0	1792.0	-1.0	3131.0	1180.0	-1.0	1524.0	1071.0	-1.0	1574.0	1028.0	-1.0	1298.0	
330.252	1155.0	-1.0	1697.0	1105.0	-1.0	1286.0	1283.0	-1.0	1962.0	1255.0	-1.0	1585.0	1412.0	-1.0	2247.0	1151.0	-1.0	1451.0	1463.0	-1.0	2143.0	2340.0	-1.0	3118.0	1277.0	-1.0	1933.0	2076.0	-1.0	2864.0	1348.0	-1.0	2007.0	1176.0	-1.0	1482.0	1793.0	-1.0	3133.0	1180.0	-1.0	1524.0	1072.0	-1.0	1574.0	1027.0	-1.0	1296.0	
330.752	1155.0	-1.0	1693.0	1104.0	-1.0	1282.0	1283.0	-1.0	1958.0	1254.0	-1.0	1580.0	1410.0	-1.0	2243.0	1149.0	-1.0	1447.0	1462.0	-1.0	2139.0	2334.0	-1.0	3107.0	1275.0	-1.0	1929.0	2066.0	-1.0	2848.0	1347.0	-1.0	2004.0	1173.0	-1.0	1478.0	1794.0	-1.0	3129.0	1179.0	-1.0	1521.0	1072.0	-1.0	1573.0	1027.0	-1.0	1295.0	
331.251	1155.0	-1.0	1691.0	1102.0	-1.0	1279.0	1282.0	-1.0	1956.0	1253.0	-1.0	1577.0	1408.0	-1.0	2238.0	1147.0	-1.0	1443.0	1459.0	-1.0	2132.0	2337.0	-1.0	3100.0	1274.0	-1.0	1924.0	2062.0	-1.0	2848.0	1346.0	-1.0	1998.0	1171.0	-1.0	1474.0	1791.0	-1.0	3122.0	1179.0	-1.0	1519.0	1071.0	-1.0	1569.0	1028.0	-1.0	1296.0	
331.750	1154.0	-1.0	1692.0	1102.0	-1.0	1280.0	1282.0	-1.0	1956.0	1251.0	-1.0	1578.0	1409.0	-1.0	2240.0	1147.0	-1.0	1444.0	1460.0	-1.0	2134.0	2321.0	-1.0	3076.0	1274.0	-1.0	1926.0	2053.0	-1.0	2833.0	1347.0	-1.0	2001.0	1172.0	-1.0	1475.0	1794.0	-1.0	3129.0	1180.0	-1.0	1523.0	1073.0	-1.0	1575.0	1031.0	-1.0	1300.0	
332.249	1157.0	-1.0	1698.0	1103.0	-1.0	1281.0	1285.0	-1.0	1967.0	1252.0	-1.0	1576.0	1407.0	-1.0	2235.0	1147.0	-1.0	1444.0	1458.0	-1.0	2130.0	2387.0	-1.0	3219.0	1277.0	-1.0	1935.0	2123.0	-1.0	2987.0	1347.0	-1.0	2001.0	1177.0	-1.0	1485.0	1799.0	-1.0	3140.0	1185.0	-1.0	1529.0	1071.0	-1.0	1573.0	1038.0	-1.0	1311.0	
332.748	1166.0	-1.0	1715.0	1103.0	-1.0	1286.0	1301.0	-1.0	2002.0	1249.0	-1.0	1573.0	1404.0	-1.0	2227.0	1147.0	-1.0	1446.0	1459.0	-1.0	2135.0	2599.0	-1.0	3471.0	1285.0	-1.0	1955.0	2274.0	-1.0	3271.0	1348.0	-1.0	2005.0	1187.0	-1.0	1504.0	1803.0	-1.0	3148.0	1191.0	-1.0	1538.0	1066.0	-1.0	1566.0	1049.0	-1.0	1325.0	
333.248	1173.0	-1.0	1730.0	1107.0	-1.0	1295.0	1316.0	-1.0	2038.0	1246.0	-1.0	1570.0	1401.0	-1.0	2222.0	1149.0	-1.0	1451.0	1460.0	-1.0	2143.0	2760.0	-1.0	3680.0	1295.0	-1.0	1977.0	2388.0	-1.0	3495.0	1355.0	-1.0	2020.0	1196.0	-1.0	1524.0	1811.0	-1.0	3166.0	1197.0	-1.0	1550.0	1066.0	-1.0	1566.0	1059.0	-1.0	1340.0	
333.747	1177.0	-1.0	1741.0	1111.0	-1.0	1305.0	1328.0	-1.0	2065.0	1244.0	-1.0	1570.0	1400.0	-1.0	2223.0	1150.0	-1.0	1455.0	1463.0	-1.0	2153.0	2875.0	-1.0	3840.0	1304.0	-1.0	1999.0	2470.0	-1.0	3652.0	1361.0	-1.0	2036.0	1205.0	-1.0	1541.0	1817.0	-1.0	3182.0	1203.0	-1.0	1559.0	1068.0	-1.0	1571.0	1066.0	-1.0	1350.0	
334.246	1180.0	-1.0	1748.0	1116.0	-1.0	1315.0	1335.0	-1.0	2082.0	1245.0	-1.0	1575.0	1401.0	-1.0	2226.0	1152.0	-1.0	1460.0	1466.0	-1.0	2162.0	2926.0	-1.0	3959.0	1312.0	-1.0	2015.0	2511.0	-1.0	3729.0	1368.0	-1.0	2050.0	1213.0	-1.0	1555.0	1820.0	-1.0	3190.0	1207.0	-1.0	1564.0	1069.0	-1.0	1574.0	1068.0	-1.0	1353.0	
334.745	1182.0	-1.0	1755.0	1120.0	-1.0	1323.0	1338.0	-1.0	2093.0	1247.0	-1.0	1581.0	1402.0	-1.0	2233.0	1155.0	-1.0	1467.0	1470.0	-1.0	2174.0	2962.0	-1.0	4048.0	1318.0	-1.0	2030.0	2545.0	-1.0	3786.0	1374.0	-1.0	2063.0	1220.0	-1.0	1569.0	1821.0	-1.0	3192.0	1208.0	-1.0	1567.0	1071.0	-1.0	1576.0	1067.0	-1.0	1350.0	
335.244	1182.0	-1.0	1756.0	1120.0	-1.0	1325.0	1337.0	-1.0	2093.0	1247.0	-1.0	1584.0	1401.0	-1.0	2235.0	1156.0	-1.0	1471.0	1471.0	-1.0	2177.0	2967.0	-1.0	4104.0	1321.0	-1.0	2036.0	2554.0	-1.0	3800.0	1376.0	-1.0	2070.0	1223.0	-1.0	1575.0	1823.0	-1.0	3197.0	1208.0	-1.0	1568.0	1071.0	-1.0	1579.0	1064.0	-1.0	1346.0	
335.743	1180.0	-1.0	1751.0	1120.0	-1.0	1323.0	1334.0	-1.0	2086.0	1247.0	-1.0	1584.0	1399.0	-1.0	2232.0	1155.0	-1.0	1470.0	1470.0	-1.0	2174.0	2955.0	-1.0	4128.0	1321.0	-1.0	2034.0	2544.0	-1.0	3778.0	1376.0	-1.0	2069.0	1222.0	-1.0	1573.0	1821.0	-1.0	3195.0	1206.0	-1.0	1564.0	1070.0	-1.0	1577.0	1058.0	-1.0	1337.0	
336.242	1178.0	-1.0	1747.0	1118.0	-1.0	1320.0	1331.0	-1.0	2080.0	1246.0	-1.0	1582.0	1397.0	-1.0	2229.0	1153.0	-1.0	1466.0	1467.0	-1.0	2168.0	2922.0	-1.0	4105.0	1318.0	-1.0	2026.0	2520.0	-1.0	3728.0	1372.0	-1.0	2061.0	1217.0	-1.0	1565.0	1818.0	-1.0	3187.0	1203.0	-1.0	1558.0	1068.0	-1.0	1574.0	1054.0	-1.0	1328.0	
336.742	1177.0	-1.0	1744.0	1117.0	-1.0	1319.0	1328.0	-1.0	2073.0	1245.0	-1.0	1579.0	1397.0	-1.0	2230.0	1151.0	-1.0	1463.0	1466.0	-1.0	2166.0	2877.0	-1.0	4070.0	1315.0	-1.0	2021.0	2495.0	-1.0	3684.0	1369.0	-1.0	2058.0	1214.0	-1.0	1560.0	1819.0	-1.0	3186.0	1202.0	-1.0	1556.0	1070.0	-1.0	1573.0	1051.0	-1.0	1322.0	
337.241	1172.0	-1.0	1740.0	1112.0	-1.0	1315.0	1321.0	-1.0	2064.0	1240.0	-1.0	1576.0	1395.0	-1.0	2227.0	1149.0	-1.0	1458.0	1463.0	-1.0	2162.0	2853.0	-1.0	4042.0	1312.0	-1.0	2016.0	2475.0	-1.0	3648.0	1366.0	-1.0	2053.0	1210.0	-1.0	1554.0	1819.0	-1.0	3186.0	1202.0	-1.0	1554.0	1070.0	-1.0	1573.0	1050.0	-1.0	1319.0	
337.740	1169.0	-1.0	1736.0	1110.0	-1.0	1313.0	1317.0	-1.0	2058.0	1237.0	-1.0	1572.0	1394.0	-1.0	2222.0	1148.0	-1.0	1455.0	1460.0	-1.0	2156.0	2850.0	-1.0	4048.0	1310.0	-1.0	2013.0	2469.0	-1.0	3634.0	1364.0	-1.0	2049.0	1208.0	-1.0	1551.0	1818.0	-1.0	3184.0	1201.0	-1.0	1551.0	1070.0	-1.0	1573.0	1049.0	-1.0	1315.0	
338.240	1168.0	-1.0	1737.0	1109.0	-1.0	1314.0	1315.0	-1.0	2055.0	1236.0	-1.0	1573.0	1394.0	-1.0	2222.0	1148.0	-1.0	1455.0	1462.0	-1.0	2156.0	2857.0	-1.0	4072.0	1310.0	-1.0	2012.0	2469.0	-1.0	3630.0	1363.0	-1.0	2045.0	1207.0	-1.0	1549.0	1817.0	-1.0	3178.0	1199.0	-1.0	1549.0	1070.0	-1.0	1571.0	1047.0	-1.0	1314.0	
338.739	1169.0	-1.0	1737.0	1110.0	-1.0	1313.0	1316.0	-1.0	2052.0	1237.0	-1.0	1573.0	1394.0	-1.0	2222.0	1147.0	-1.0	1454.0	1461.0	-1.0	2157.0	2862.0	-1.0	4092.0	1310.0	-1.0	2015.0	2474.0	-1.0	3645.0	1363.0	-1.0	2046.0	1208.0	-1.0	1551.0	1817.0	-1.0	3181.0	1200.0	-1.0	1550.0	1071.0	-1.0	1574.0	1049.0	-1.0	1316.0	
339.238	1169.0	-1.0	1734.0	1109.0	-1.0	1309.0	1316.0	-1.0	2048.0	1237.0	-1.0	1570.0	1394.0	-1.0	2218.0	1145.0	-1.0	1450.0	1460.0	-1.0	2153.0	2871.0	-1.0	4108.0	1310.0	-1.0	2015.0	2479.0	-1.0	3656.0	1361.0	-1.0	2045.0	1208.0	-1.0	1552.0	1815.0	-1.0	3176.0	1200.0	-1.0	1549.0	1070.0	-1.0	1571.0	1049.0	-1.0	1316.0	
339.737	1170.0	-1.0	1731.0	1106.0	-1.0	1304.0	1316.0	-1.0	2045.0	1237.0	-1.0	1566.0	1393.0	-1.0	2213.0	1142.0	-1.0	1444.0	1459.0	-1.0	2147.0	2863.0	-1.0	4095.0	1308.0	-1.0	2010.0	2470.0	-1.0	3638.0	1360.0	-1.0	2041.0	1206.0	-1.0	1550.0	1812.0	-1.0	3165.0	1198.0	-1.0	1546.0	1068.0	-1.0	1566.0	1047.0	-1.0	1311.0	
340.236	1169.0	-1.0	1728.0	1106.0	-1.0	1301.0	1316.0	-1.0	2040.0	1237.0	-1.0	1565.0	1394.0	-1.0	2218.0	1142.0	-1.0	1442.0	1459.0	-1.0	2149.0	2818.0	-1.0	3964.0	1305.0	-1.0	2004.0	2420.0	-1.0	3521.0	1360.0	-1.0	2044.0	1204.0	-1.0	1545.0	1810.0	-1.0	3160.0	1199.0	-1.0	1549.0	1071.0	-1.0	1570.0	1048.0	-1.0	1312.0	
340.735	1168.0	-1.0	1724.0	1109.0	-1.0	1301.0	1313.0	-1.0	2032.0	1242.0	-1.0	1571.0	1403.0	-1.0	2238.0	1144.0	-1.0	1445.0	1465.0	-1.0	2159.0	2661.0	-1.0	3683.0	1301.0	-1.0	1996.0	2334.0	-1.0	3359.0	1361.0	-1.0	2045.0	1199.0	-1.0	1534.0	1809.0	-1.0	3158.0	1198.0	-1.0	1546.0	1076.0	-1.0	1578.0	1047.0	-1.0	1313.0	
341.234	1167.0	-1.0	1719.0	1109.0	-1.0	1300.0	1310.0	-1.0	2025.0	1247.0	-1.0	1578.0	1412.0	-1.0	2256.0	1148.0	-1.0	1451.0	1470.0	-1.0	2169.0	2527.0	-1.0	3467.0	1297.0	-1.0	1987.0	2271.0	-1.0	3242.0	1361.0	-1.0	2044.0	1195.0	-1.0	1526.0	1810.0	-1.0	3160.0	1196.0	-1.0	1544.0	1077.0	-1.0	1580.0	1047.0	-1.0	1312.0	
341.733	1164.0	-1.0	1714.0	1107.0	-1.0	1296.0	1308.0	-1.0	2020.0	1251.0	-1.0	1583.0	1418.0	-1.0	2269.0	1151.0	-1.0	1457.0	1474.0	-1.0	2176.0	2450.0	-1.0	3335.0	1296.0	-1.0	1983.0	2232.0	-1.0	3168.0	1363.0	-1.0	2046.0	1194.0	-1.0	1522.0	1812.0	-1.0	3162.0	1197.0	-1.0	1544.0	1078.0	-1.0	1581.0	1048.0	-1.0	1312.0	
342.233	1159.0	-1.0	1707.0	1104.0	-1.0	1292.0	1302.0	-1.0	2014.0	1251.0	-1.0	1586.0	1420.0	-1.0	2275.0	1154.0	-1.0	1461.0	1475.0	-1.0	2178.0	2392.0	-1.0	3235.0	1293.0	-1.0	1978.0	2202.0	-1.0	3112.0	1364.0	-1.0	2047.0	1192.0	-1.0	1520.0	1815.0	-1.0	3170.0	1197.0	-1.0	1547.0	1080.0	-1.0	1584.0	1049.0	-1.0	1315.0	
342.733	1158.0	-1.0	1701.0	1104.0	-1.0	1291.0	1300.0	-1.0	2006.0	1252.0	-1.0	1586.0	1419.0	-1.0	2272.0	1155.0	-1.0	1461.0	1474.0	-1.0	2174.0	2361.0	-1.0	3178.0	1291.0	-1.0	1972.0	2188.0	-1.0	3088.0	1363.0	-1.0	2043.0	1190.0	-1.0	1516.0	1814.0	-1.0	3171.0	1197.0	-1.0	1546.0	1080.0	-1.0	1584.0	1048.0	-1.0	1316.0	
343.232	1157.0	-1.0	1698.0	1105.0	-1.0	1289.0	1298.0	-1.0	1999.0	1253.0	-1.0	1585.0	1416.0	-1.0	2262.0	1154.0	-1.0	1459.0	1471.0	-1.0	2163.0	2356.0	-1.0	3160.0	1289.0	-1.0	1963.0	2187.0	-1.0	3084.0	1359.0	-1.0	2034.0	1188.0	-1.0	1510.0	1811.0	-1.0	3161.0	1194.0	-1.0	1542.0	1078.0	-1.0	1580.0	1048.0	-1.0	1315.0	
343.731	1155.0	-1.0	1702.0	1100.0	-1.0	1290.0	1293.0	-1.0	1998.0	1249.0	-1.0	1588.0	1414.0	-1.0	2258.0	1155.0	-1.0	1461.0	1468.0	-1.0	2157.0	2357.0	-1.0	3156.0	1287.0	-1.0	1959.0	2190.0	-1.0	3089.0	1357.0	-1.0	2028.0	1187.0	-1.0	1508.0	1807.0	-1.0	3146.0	1192.0	-1.0	1538.0	1076.0	-1.0	1572.0	1047.0	-1.0	1314.0	
344.230	1158.0	-1.0	1702.0	1101.0	-1.0	1288.0	1294.0	-1.0	1996.0	1252.0	-1.0	1589.0	1412.0	-1.0	2250.0	1155.0	-1.0	1460.0	1465.0	-1.0	2149.0	2351.0	-1.0	3142.0	1285.0	-1.0	1954.0	2190.0	-1.0	3091.0	1353.0	-1.0	2021.0	1185.0	-1.0	1505.0	1803.0	-1.0	3138.0	1191.0	-1.0	1536.0	1074.0	-1.0	1568.0	1049.0	-1.0	1315.0	
344.729	1160.0	-1.0	1705.0	1102.0	-1.0	1286.0	1296.0	-1.0	1997.0	1255.0	-1.0	1591.0	1411.0	-1.0	2245.0	1155.0	-1.0	1459.0	1462.0	-1.0	2140.0	2327.0	-1.0	3101.0	1283.0	-1.0	1947.0	2185.0	-1.0	3082.0	1350.0	-1.0	2013.0	1183.0	-1.0	1501.0	1800.0	-1.0	3125.0	1190.0	-1.0	1533.0	1071.0	-1.0	1560.0	1049.0	-1.0	1314.0	
345.228	1161.0	-1.0	1705.0	1102.0	-1.0	1286.0	1299.0	-1.0	1999.0	1257.0	-1.0	1594.0	1413.0	-1.0	2248.0	1156.0	-1.0	1461.0	1463.0	-1.0	2141.0	2323.0	-1.0	3094.0	1282.0	-1.0	1948.0	2190.0	-1.0	3092.0	1349.0	-1.0	2012.0	1185.0	-1.0	1505.0	1801.0	-1.0	3130.0	1191.0	-1.0	1537.0	1072.0	-1.0	1562.0	1049.0	-1.0	1316.0	
345.727	1162.0	-1.0	1703.0	1101.0	-1.0	1284.0	1300.0	-1.0	2001.0	1259.0	-1.0	1595.0	1415.0	-1.0	2253.0	1157.0	-1.0	1462.0	1464.0	-1.0	2144.0	2323.0	-1.0	3095.0	1284.0	-1.0	1951.0	2193.0	-1.0	3099.0	1350.0	-1.0	2015.0	1188.0	-1.0	1511.0	1802.0	-1.0	3134.0	1193.0	-1.0	1539.0	1072.0	-1.0	1562.0	1048.0	-1.0	1315.0	
346.226	1162.0	-1.0	1705.0	1100.0	-1.0	1282.0	1302.0	-1.0	2008.0	1260.0	-1.0	1598.0	1418.0	-1.0	2265.0	1158.0	-1.0	1467.0	1467.0	-1.0	2155.0	2324.0	-1.0	3098.0	1285.0	-1.0	1955.0	2196.0	-1.0	3101.0	1353.0	-1.0	2020.0	1192.0	-1.0	1518.0	1805.0	-1.0	3138.0	1195.0	-1.0	1543.0	1072.0	-1.0	1563.0	1048.0	-1.0	1315.0	
346.725	1162.0	-1.0	1707.0	1099.0	-1.0	1281.0	1303.0	-1.0	2013.0	1260.0	-1.0	1601.0	1421.0	-1.0	2275.0	1159.0	-1.0	1470.0	1470.0	-1.0	2163.0	2326.0	-1.0	3104.0	1287.0	-1.0	1961.0	2201.0	-1.0	3112.0	1356.0	-1.0	2028.0	1195.0	-1.0	1526.0	1809.0	-1.0	3153.0	1197.0	-1.0	1550.0	1074.0	-1.0	1570.0	1049.0	-1.0	1317.0	
347.225	1162.0	-1.0	1707.0	1098.0	-1.0	1282.0	1303.0	-1.0	2016.0	1260.0	-1.0	1602.0	1422.0	-1.0	2280.0	1159.0	-1.0	1471.0	1471.0	-1.0	2168.0	2333.0	-1.0	3115.0	1289.0	-1.0	1965.0	2210.0	-1.0	3129.0	1358.0	-1.0	2034.0	1198.0	-1.0	1531.0	1811.0	-1.0	3161.0	1198.0	-1.0	1553.0	1076.0	-1.0	1574.0	1048.0	-1.0	1318.0	
347.724	1163.0	-1.0	1711.0	1099.0	-1.0	1284.0	1304.0	-1.0	2022.0	1260.0	-1.0	1604.0	1423.0	-1.0	2288.0	1159.0	-1.0	1474.0	1473.0	-1.0	2175.0	2342.0	-1.0	3130.0	1291.0	-1.0	1969.0	2220.0	-1.0	3146.0	1360.0	-1.0	2037.0	1200.0	-1.0	1535.0	1811.0	-1.0	3165.0	1198.0	-1.0	1555.0	1075.0	-1.0	1576.0	1047.0	-1.0	1317.0	
348.223	1163.0	-1.0	1712.0	1100.0	-1.0	1284.0	1303.0	-1.0	2022.0	1258.0	-1.0	1602.0	1423.0	-1.0	2289.0	1159.0	-1.0	1473.0	1472.0	-1.0	2176.0	2343.0	-1.0	3131.0	1291.0	-1.0	1971.0	2225.0	-1.0	3155.0	1359.0	-1.0	2039.0	1200.0	-1.0	1535.0	1812.0	-1.0	3176.0	1198.0	-1.0	1557.0	1076.0	-1.0	1580.0	1047.0	-1.0	1318.0	
348.723	1162.0	-1.0	1709.0	1099.0	-1.0	1283.0	1301.0	-1.0	2018.0	1256.0	-1.0	1598.0	1420.0	-1.0	2285.0	1156.0	-1.0	1468.0	1470.0	-1.0	2173.0	2333.0	-1.0	3112.0	1291.0	-1.0	1969.0	2216.0	-1.0	3133.0	1358.0	-1.0	2038.0	1197.0	-1.0	1531.0	1811.0	-1.0	3178.0	1197.0	-1.0	1555.0	1076.0	-1.0	1582.0	1045.0	-1.0	1317.0	
349.222	1162.0	-1.0	1710.0	1099.0	-1.0	1286.0	1298.0	-1.0	2017.0	1255.0	-1.0	1596.0	1420.0	-1.0	2285.0	1155.0	-1.0	1466.0	1470.0	-1.0	2172.0	2309.0	-1.0	3074.0	1290.0	-1.0	1968.0	2194.0	-1.0	3092.0	1357.0	-1.0	2036.0	1195.0	-1.0	1524.0	1810.0	-1.0	3176.0	1195.0	-1.0	1551.0	1075.0	-1.0	1582.0	1045.0	-1.0	1316.0	
349.721	1161.0	-1.0	1709.0	1101.0	-1.0	1288.0	1297.0	-1.0	2014.0	1253.0	-1.0	1594.0	1420.0	-1.0	2285.0	1153.0	-1.0	1463.0	1469.0	-1.0	2172.0	2280.0	-1.0	3028.0	1288.0	-1.0	1968.0	2169.0	-1.0	3046.0	1355.0	-1.0	2037.0	1192.0	-1.0	1520.0	1812.0	-1.0	3186.0	1194.0	-1.0	1552.0	1078.0	-1.0	1590.0	1044.0	-1.0	1317.0	
350.220	1159.0	-1.0	1705.0	1102.0	-1.0	1288.0	1294.0	-1.0	2007.0	1251.0	-1.0	1590.0	1418.0	-1.0	2279.0	1152.0	-1.0	1459.0	1467.0	-1.0	2167.0	2246.0	-1.0	2975.0	1286.0	-1.0	1964.0	2138.0	-1.0	2990.0	1354.0	-1.0	2034.0	1189.0	-1.0	1515.0	1812.0	-1.0	3189.0	1193.0	-1.0	1550.0	1080.0	-1.0	1593.0	1045.0	-1.0	1318.0	
350.719	1159.0	-1.0	1703.0	1103.0	-1.0	1289.0	1293.0	-1.0	2003.0	1251.0	-1.0	1588.0	1416.0	-1.0	2271.0	1151.0	-1.0	1456.0	1464.0	-1.0	2159.0	2215.0	-1.0	2932.0	1284.0	-1.0	1960.0	2109.0	-1.0	2946.0	1354.0	-1.0	2033.0	1187.0	-1.0	1510.0	1811.0	-1.0	3186.0	1193.0	-1.0	1549.0	1080.0	-1.0	1594.0	1045.0	-1.0	1320.0	
351.218	1159.0	-1.0	1703.0	1105.0	-1.0	1292.0	1292.0	-1.0	2001.0	1251.0	-1.0	1590.0	1416.0	-1.0	2270.0	1151.0	-1.0	1456.0	1464.0	-1.0	2159.0	2195.0	-1.0	2905.0	1283.0	-1.0	1962.0	2095.0	-1.0	2919.0	1354.0	-1.0	2036.0	1187.0	-1.0	1512.0	1812.0	-1.0	3188.0	1194.0	-1.0	1551.0	1082.0	-1.0	1597.0	1047.0	-1.0	1323.0	
351.717	1157.0	-1.0	1701.0	1105.0	-1.0	1293.0	1290.0	-1.0	1998.0	1250.0	-1.0	1590.0	1415.0	-1.0	2268.0	1151.0	-1.0	1457.0	1463.0	-1.0	2157.0	2180.0	-1.0	2881.0	1282.0	-1.0	1962.0	2083.0	-1.0	2898.0	1354.0	-1.0	2038.0	1188.0	-1.0	1513.0	1812.0	-1.0	3188.0	1194.0	-1.0	1553.0	1084.0	-1.0	1599.0	1047.0	-1.0	1326.0	
352.216	1158.0	-1.0	1699.0	1107.0	-1.0	1294.0	1290.0	-1.0	1995.0	1251.0	-1.0	1591.0	1414.0	-1.0	2263.0	1151.0	-1.0	1457.0	1462.0	-1.0	2154.0	2170.0	-1.0	2864.0	1282.0	-1.0	1960.0	2076.0	-1.0	2887.0	1354.0	-1.0	2038.0	1188.0	-1.0	1515.0	1811.0	-1.0	3183.0	1194.0	-1.0	1553.0	1083.0	-1.0	1598.0	1048.0	-1.0	1327.0	
352.715	1157.0	-1.0	1702.0	1108.0	-1.0	1298.0	1290.0	-1.0	1999.0	1252.0	-1.0	1594.0	1415.0	-1.0	2269.0	1152.0	-1.0	1460.0	1464.0	-1.0	2159.0	2166.0	-1.0	2859.0	1282.0	-1.0	1963.0	2076.0	-1.0	2884.0	1356.0	-1.0	2041.0	1191.0	-1.0	1519.0	1810.0	-1.0	3178.0	1194.0	-1.0	1553.0	1084.0	-1.0	1598.0	1048.0	-1.0	1327.0	
353.214	1157.0	-1.0	1703.0	1109.0	-1.0	1300.0	1290.0	-1.0	2000.0	1252.0	-1.0	1595.0	1417.0	-1.0	2273.0	1152.0	-1.0	1461.0	1465.0	-1.0	2163.0	2161.0	-1.0	2850.0	1283.0	-1.0	1964.0	2073.0	-1.0	2877.0	1357.0	-1.0	2043.0	1192.0	-1.0	1521.0	1811.0	-1.0	3183.0	1194.0	-1.0	1555.0	1085.0	-1.0	1602.0	1048.0	-1.0	1326.0	
353.713	1157.0	-1.0	1702.0	1110.0	-1.0	1302.0	1291.0	-1.0	2000.0	1252.0	-1.0	1596.0	1417.0	-1.0	2273.0	1152.0	-1.0	1460.0	1465.0	-1.0	2162.0	2154.0	-1.0	2839.0	1283.0	-1.0	1964.0	2068.0	-1.0	2865.0	1358.0	-1.0	2044.0	1191.0	-1.0	1520.0	1810.0	-1.0	3183.0	1194.0	-1.0	1554.0	1085.0	-1.0	1603.0	1046.0	-1.0	1324.0	
354.212	1158.0	-1.0	1704.0	1112.0	-1.0	1305.0	1291.0	-1.0	2003.0	1254.0	-1.0	1599.0	1421.0	-1.0	2281.0	1152.0	-1.0	1462.0	1468.0	-1.0	2169.0	2151.0	-1.0	2836.0	1284.0	-1.0	1967.0	2070.0	-1.0	2869.0	1360.0	-1.0	2049.0	1193.0	-1.0	1522.0	1814.0	-1.0	3186.0	1194.0	-1.0	1554.0	1088.0	-1.0	1608.0	1046.0	-1.0	1324.0	
354.711	1155.0	-1.0	1703.0	1111.0	-1.0	1305.0	1290.0	-1.0	2003.0	1252.0	-1.0	1598.0	1421.0	-1.0	2283.0	1152.0	-1.0	1460.0	1469.0	-1.0	2171.0	2155.0	-1.0	2842.0	1284.0	-1.0	1966.0	2072.0	-1.0	2870.0	1359.0	-1.0	2048.0	1192.0	-1.0	1519.0	1814.0	-1.0	3190.0	1193.0	-1.0	1553.0	1091.0	-1.0	1614.0	1046.0	-1.0	1324.0	
355.210	1154.0	-1.0	1703.0	1110.0	-1.0	1306.0	1288.0	-1.0	2003.0	1252.0	-1.0	1599.0	1421.0	-1.0	2282.0	1150.0	-1.0	1458.0	1469.0	-1.0	2169.0	2162.0	-1.0	2849.0	1283.0	-1.0	1964.0	2070.0	-1.0	2866.0	1358.0	-1.0	2045.0	1189.0	-1.0	1515.0	1813.0	-1.0	3191.0	1191.0	-1.0	1550.0	1091.0	-1.0	1615.0	1045.0	-1.0	1322.0	
355.709	1155.0	-1.0	1705.0	1111.0	-1.0	1306.0	1288.0	-1.0	2004.0	1252.0	-1.0	1599.0	1422.0	-1.0	2285.0	1150.0	-1.0	1458.0	1470.0	-1.0	2173.0	2166.0	-1.0	2857.0	1284.0	-1.0	1966.0	2071.0	-1.0	2870.0	1359.0	-1.0	2047.0	1188.0	-1.0	1515.0	1815.0	-1.0	3202.0	1192.0	-1.0	1553.0	1093.0	-1.0	1623.0	1045.0	-1.0	1324.0	
356.208	1154.0	-1.0	1706.0	1109.0	-1.0	1306.0	1287.0	-1.0	2003.0	1251.0	-1.0	1600.0	1422.0	-1.0	2285.0	1149.0	-1.0	1457.0	1470.0	-1.0	2174.0	2171.0	-1.0	2863.0	1284.0	-1.0	1966.0	2074.0	-1.0	2875.0	1359.0	-1.0	2046.0	1188.0	-1.0	1514.0	1815.0	-1.0	3207.0	1192.0	-1.0	1553.0	1094.0	-1.0	1626.0	1044.0	-1.0	1326.0	
356.707	1156.0	-1.0	1710.0	1111.0	-1.0	1308.0	1288.0	-1.0	2006.0	1253.0	-1.0	1602.0	1424.0	-1.0	2292.0	1150.0	-1.0	1459.0	1473.0	-1.0	2181.0	2180.0	-1.0	2876.0	1285.0	-1.0	1968.0	2080.0	-1.0	2884.0	1359.0	-1.0	2047.0	1189.0	-1.0	1515.0	1814.0	-1.0	3204.0	1191.0	-1.0	1553.0	1093.0	-1.0	1627.0	1045.0	-1.0	1326.0	
357.207	1158.0	-1.0	1712.0	1112.0	-1.0	1309.0	1289.0	-1.0	2007.0	1254.0	-1.0	1603.0	1425.0	-1.0	2295.0	1150.0	-1.0	1459.0	1474.0	-1.0	2185.0	2183.0	-1.0	2882.0	1286.0	-1.0	1972.0	2084.0	-1.0	2892.0	1360.0	-1.0	2051.0	1190.0	-1.0	1518.0	1815.0	-1.0	3214.0	1192.0	-1.0	1556.0	1094.0	-1.0	1630.0	1045.0	-1.0	1328.0	
357.706	1158.0	-1.0	1712.0	1112.0	-1.0	1308.0	1289.0	-1.0	2007.0	1254.0	-1.0	1604.0	1425.0	-1.0	2296.0	1150.0	-1.0	1459.0	1474.0	-1.0	2185.0	2182.0	-1.0	2881.0	1286.0	-1.0	1973.0	2085.0	-1.0	2893.0	1360.0	-1.0	2052.0	1190.0	-1.0	1519.0	1816.0	-1.0	3217.0	1192.0	-1.0	1556.0	1093.0	-1.0	1630.0	1043.0	-1.0	1327.0	
358.205	1160.0	-1.0	1715.0	1112.0	-1.0	1307.0	1290.0	-1.0	2009.0	1255.0	-1.0	1606.0	1426.0	-1.0	2301.0	1150.0	-1.0	1461.0	1476.0	-1.0	2191.0	2185.0	-1.0	2886.0	1287.0	-1.0	1978.0	2088.0	-1.0	2899.0	1361.0	-1.0	2058.0	1192.0	-1.0	1523.0	1818.0	-1.0	3222.0	1192.0	-1.0	1557.0	1093.0	-1.0	1631.0	1044.0	-1.0	1326.0	
358.704	1160.0	-1.0	1714.0	1114.0	-1.0	1307.0	1290.0	-1.0	2008.0	1257.0	-1.0	1606.0	1427.0	-1.0	2306.0	1150.0	-1.0	1461.0	1478.0	-1.0	2196.0	2186.0	-1.0	2890.0	1288.0	-1.0	1980.0	2091.0	-1.0	2906.0	1362.0	-1.0	2063.0	1192.0	-1.0	1523.0	1819.0	-1.0	3229.0	1192.0	-1.0	1558.0	1094.0	-1.0	1634.0	1043.0	-1.0	1326.0	
359.203	1160.0	-1.0	1714.0	1113.0	-1.0	1307.0	1290.0	-1.0	2008.0	1256.0	-1.0	1605.0	1427.0	-1.0	2304.0	1149.0	-1.0	1459.0	1478.0	-1.0	2195.0	2202.0	-1.0	2916.0	1287.0	-1.0	1977.0	2097.0	-1.0	2918.0	1362.0	-1.0	2061.0	1189.0	-1.0	1519.0	1818.0	-1.0	3229.0	1190.0	-1.0	1554.0	1092.0	-1.0	1632.0	1043.0	-1.0	1325.0	
359.702	1160.0	-1.0	1715.0	1113.0	-1.0	1305.0	1290.0	-1.0	2008.0	1256.0	-1.0	1604.0	1426.0	-1.0	2305.0	1148.0	-1.0	1459.0	1478.0	-1.0	2198.0	2221.0	-1.0	2947.0	1286.0	-1.0	1977.0	2106.0	-1.0	2934.0	1361.0	-1.0	2062.0	1187.0	-1.0	1517.0	1817.0	-1.0	3224.0	1189.0	-1.0	1550.0	1092.0	-1.0	1630.0	1041.0	-1.0	1322.0	
360.202	1159.0	-1.0	1713.0	1111.0	-1.0	1301.0	1289.0	-1.0	2004.0	1254.0	-1.0	1599.0	1425.0	-1.0	2302.0	1146.0	-1.0	1456.0	1477.0	-1.0	2195.0	2235.0	-1.0	2968.0	1284.0	-1.0	1972.0	2109.0	-1.0	2940.0	1359.0	-1.0	2057.0	1185.0	-1.0	1512.0	1815.0	-1.0	3219.0	1187.0	-1.0	1546.0	1090.0	-1.0	1628.0	1042.0	-1.0	1321.0	
360.702	1154.0	-1.0	1707.0	1106.0	-1.0	1296.0	1283.0	-1.0	1997.0	1248.0	-1.0	1593.0	1421.0	-1.0	2293.0	1143.0	-1.0	1451.0	1473.0	-1.0	2186.0	2246.0	-1.0	2978.0	1280.0	-1.0	1964.0	2108.0	-1.0	2936.0	1355.0	-1.0	2047.0	1180.0	-1.0	1504.0	1810.0	-1.0	3204.0	1184.0	-1.0	1539.0	1088.0	-1.0	1622.0	1041.0	-1.0	1317.0	
361.201	1152.0	-1.0	1706.0	1102.0	-1.0	1293.0	1280.0	-1.0	1993.0	1245.0	-1.0	1590.0	1420.0	-1.0	2290.0	1142.0	-1.0	1448.0	1472.0	-1.0	2182.0	2248.0	-1.0	2982.0	1279.0	-1.0	1958.0	2103.0	-1.0	2927.0	1353.0	-1.0	2040.0	1178.0	-1.0	1498.0	1804.0	-1.0	3187.0	1182.0	-1.0	1532.0	1085.0	-1.0	1613.0	1039.0	-1.0	1313.0	
361.701	1150.0	-1.0	1703.0	1098.0	-1.0	1289.0	1277.0	-1.0	1988.0	1242.0	-1.0	1585.0	1418.0	-1.0	2284.0	1141.0	-1.0	1445.0	1469.0	-1.0	2176.0	2245.0	-1.0	2978.0	1277.0	-1.0	1951.0	2095.0	-1.0	2913.0	1351.0	-1.0	2032.0	1176.0	-1.0	1493.0	1802.0	-1.0	3180.0	1181.0	-1.0	1529.0	1083.0	-1.0	1609.0	1038.0	-1.0	1309.0	
362.201	1150.0	-1.0	1698.0	1098.0	-1.0	1284.0	1278.0	-1.0	1982.0	1243.0	-1.0	1580.0	1416.0	-1.0	2274.0	1139.0	-1.0	1440.0	1467.0	-1.0	2167.0	2247.0	-1.0	2978.0	1275.0	-1.0	1945.0	2090.0	-1.0	2900.0	1348.0	-1.0	2025.0	1173.0	-1.0	1487.0	1798.0	-1.0	3167.0	1179.0	-1.0	1525.0	1081.0	-1.0	1601.0	1037.0	-1.0	1306.0	
362.700	1151.0	-1.0	1697.0	1100.0	-1.0	1283.0	1279.0	-1.0	1979.0	1244.0	-1.0	1579.0	1417.0	-1.0	2272.0	1138.0	-1.0	1439.0	1467.0	-1.0	2165.0	2248.0	-1.0	2978.0	1274.0	-1.0	1944.0	2088.0	-1.0	2898.0	1348.0	-1.0	2025.0	1173.0	-1.0	1486.0	1799.0	-1.0	3167.0	1180.0	-1.0	1525.0	1082.0	-1.0	1602.0	1038.0	-1.0	1307.0	
363.199	1152.0	-1.0	1696.0	1100.0	-1.0	1282.0	1279.0	-1.0	1975.0	1244.0	-1.0	1578.0	1415.0	-1.0	2266.0	1139.0	-1.0	1438.0	1466.0	-1.0	2160.0	2251.0	-1.0	2982.0	1274.0	-1.0	1942.0	2092.0	-1.0	2904.0	1348.0	-1.0	2022.0	1174.0	-1.0	1486.0	1797.0	-1.0	3159.0	1180.0	-1.0	1524.0	1080.0	-1.0	1599.0	1039.0	-1.0	1308.0	
363.698	1153.0	-1.0	1698.0	1101.0	-1.0	1285.0	1281.0	-1.0	1978.0	1246.0	-1.0	1581.0	1416.0	-1.0	2268.0	1140.0	-1.0	1441.0	1467.0	-1.0	2163.0	2258.0	-1.0	2995.0	1275.0	-1.0	1946.0	2101.0	-1.0	2921.0	1351.0	-1.0	2025.0	1176.0	-1.0	1491.0	1797.0	-1.0	3154.0	1181.0	-1.0	1524.0	1081.0	-1.0	1597.0	1040.0	-1.0	1310.0	
364.197	1154.0	-1.0	1700.0	1103.0	-1.0	1286.0	1282.0	-1.0	1979.0	1248.0	-1.0	1582.0	1417.0	-1.0	2270.0	1141.0	-1.0	1442.0	1468.0	-1.0	2164.0	2258.0	-1.0	2995.0	1277.0	-1.0	1949.0	2106.0	-1.0	2928.0	1354.0	-1.0	2030.0	1178.0	-1.0	1494.0	1799.0	-1.0	3158.0	1182.0	-1.0	1527.0	1081.0	-1.0	1597.0	1041.0	-1.0	1311.0	
364.697	1156.0	-1.0	1705.0	1104.0	-1.0	1289.0	1284.0	-1.0	1986.0	1250.0	-1.0	1586.0	1420.0	-1.0	2274.0	1143.0	-1.0	1444.0	1471.0	-1.0	2168.0	2261.0	-1.0	3002.0	1280.0	-1.0	1952.0	2112.0	-1.0	2939.0	1355.0	-1.0	2032.0	1180.0	-1.0	1498.0	1800.0	-1.0	3158.0	1183.0	-1.0	1528.0	1080.0	-1.0	1596.0	1041.0	-1.0	1311.0	
365.196	1157.0	-1.0	1708.0	1105.0	-1.0	1291.0	1286.0	-1.0	1989.0	1251.0	-1.0	1588.0	1421.0	-1.0	2278.0	1143.0	-1.0	1447.0	1472.0	-1.0	2171.0	2266.0	-1.0	3012.0	1281.0	-1.0	1956.0	2121.0	-1.0	2955.0	1357.0	-1.0	2037.0	1182.0	-1.0	1502.0	1802.0	-1.0	3166.0	1184.0	-1.0	1531.0	1079.0	-1.0	1599.0	1042.0	-1.0	1313.0	
365.695	1158.0	-1.0	1709.0	1106.0	-1.0	1290.0	1287.0	-1.0	1990.0	1252.0	-1.0	1589.0	1421.0	-1.0	2279.0	1144.0	-1.0	1447.0	1472.0	-1.0	2172.0	2274.0	-1.0	3024.0	1282.0	-1.0	1958.0	2129.0	-1.0	2969.0	1359.0	-1.0	2039.0	1184.0	-1.0	1505.0	1802.0	-1.0	3168.0	1184.0	-1.0	1533.0	1080.0	-1.0	1600.0	1042.0	-1.0	1314.0	
366.194	1159.0	-1.0	1711.0	1106.0	-1.0	1292.0	1287.0	-1.0	1993.0	1253.0	-1.0	1591.0	1422.0	-1.0	2284.0	1144.0	-1.0	1450.0	1473.0	-1.0	2175.0	2282.0	-1.0	3038.0	1284.0	-1.0	1963.0	2136.0	-1.0	2985.0	1360.0	-1.0	2045.0	1186.0	-1.0	1510.0	1804.0	-1.0	3180.0	1186.0	-1.0	1537.0	1080.0	-1.0	1606.0	1043.0	-1.0	1318.0	
366.693	1159.0	-1.0	1712.0	1106.0	-1.0	1293.0	1287.0	-1.0	1996.0	1252.0	-1.0	1592.0	1422.0	-1.0	2286.0	1145.0	-1.0	1451.0	1473.0	-1.0	2177.0	2288.0	-1.0	3047.0	1285.0	-1.0	1966.0	2141.0	-1.0	2992.0	1361.0	-1.0	2048.0	1187.0	-1.0	1513.0	1805.0	-1.0	3183.0	1186.0	-1.0	1539.0	1080.0	-1.0	1605.0	1044.0	-1.0	1319.0	
367.192	1160.0	-1.0	1717.0	1107.0	-1.0	1296.0	1288.0	-1.0	2001.0	1253.0	-1.0	1596.0	1423.0	-1.0	2294.0	1146.0	-1.0	1455.0	1475.0	-1.0	2184.0	2297.0	-1.0	3064.0	1287.0	-1.0	1972.0	2149.0	-1.0	3010.0	1362.0	-1.0	2054.0	1189.0	-1.0	1518.0	1805.0	-1.0	3183.0	1187.0	-1.0	1541.0	1081.0	-1.0	1607.0	1044.0	-1.0	1321.0	
367.691	1161.0	-1.0	1718.0	1108.0	-1.0	1298.0	1288.0	-1.0	2002.0	1253.0	-1.0	1598.0	1423.0	-1.0	2295.0	1146.0	-1.0	1458.0	1475.0	-1.0	2187.0	2304.0	-1.0	3075.0	1288.0	-1.0	1975.0	2154.0	-1.0	3021.0	1363.0	-1.0	2057.0	1191.0	-1.0	1521.0	1804.0	-1.0	3185.0	1187.0	-1.0	1543.0	1082.0	-1.0	1608.0	1045.0	-1.0	1323.0	
368.190	1161.0	-1.0	1719.0	1108.0	-1.0	1299.0	1288.0	-1.0	2002.0	1254.0	-1.0	1600.0	1422.0	-1.0	2294.0	1147.0	-1.0	1460.0	1474.0	-1.0	2186.0	2306.0	-1.0	3080.0	1289.0	-1.0	1976.0	2157.0	-1.0	3027.0	1364.0	-1.0	2059.0	1191.0	-1.0	1524.0	1803.0	-1.0	3184.0	1188.0	-1.0	1545.0	1081.0	-1.0	1607.0	1045.0	-1.0	1324.0	
368.689	1163.0	-1.0	1721.0	1109.0	-1.0	1301.0	1288.0	-1.0	2003.0	1255.0	-1.0	1603.0	1422.0	-1.0	2295.0	1148.0	-1.0	1462.0	1474.0	-1.0	2188.0	2312.0	-1.0	3094.0	1290.0	-1.0	1980.0	2163.0	-1.0	3047.0	1364.0	-1.0	2063.0	1192.0	-1.0	1528.0	1804.0	-1.0	3187.0	1188.0	-1.0	1546.0	1082.0	-1.0	1611.0	1047.0	-1.0	1328.0	
369.188	1162.0	-1.0	1719.0	1108.0	-1.0	1299.0	1288.0	-1.0	2001.0	1255.0	-1.0	1604.0	1419.0	-1.0	2290.0	1147.0	-1.0	1462.0	1473.0	-1.0	2185.0	2352.0	-1.0	3157.0	1289.0	-1.0	1981.0	2180.0	-1.0	3079.0	1362.0	-1.0	2060.0	1192.0	-1.0	1529.0	1802.0	-1.0	3182.0	1186.0	-1.0	1543.0	1083.0	-1.0	1613.0	1047.0	-1.0	1329.0	
369.687	1160.0	-1.0	1716.0	1107.0	-1.0	1297.0	1287.0	-1.0	1998.0	1255.0	-1.0	1604.0	1416.0	-1.0	2283.0	1146.0	-1.0	1460.0	1471.0	-1.0	2180.0	2388.0	-1.0	3211.0	1289.0	-1.0	1977.0	2190.0	-1.0	3096.0	1360.0	-1.0	2055.0	1192.0	-1.0	1526.0	1797.0	-1.0	3169.0	1183.0	-1.0	1537.0	1082.0	-1.0	1610.0	1046.0	-1.0	1327.0	
370.186	1160.0	-1.0	1714.0	1107.0	-1.0	1295.0	1286.0	-1.0	1996.0	1255.0	-1.0	1603.0	1416.0	-1.0	2282.0	1145.0	-1.0	1458.0	1471.0	-1.0	2179.0	2397.0	-1.0	3225.0	1288.0	-1.0	1977.0	2191.0	-1.0	3099.0	1358.0	-1.0	2053.0	1191.0	-1.0	1525.0	1797.0	-1.0	3168.0	1182.0	-1.0	1536.0	1083.0	-1.0	1613.0	1047.0	-1.0	1328.0	
370.685	1152.0	-1.0	1709.0	1098.0	-1.0	1291.0	1279.0	-1.0	1989.0	1249.0	-1.0	1599.0	1414.0	-1.0	2276.0	1144.0	-1.0	1454.0	1468.0	-1.0	2174.0	2391.0	-1.0	3213.0	1286.0	-1.0	1971.0	2183.0	-1.0	3083.0	1355.0	-1.0	2047.0	1189.0	-1.0	1520.0	1794.0	-1.0	3158.0	1180.0	-1.0	1531.0	1083.0	-1.0	1610.0	1045.0	-1.0	1324.0	
371.184	1153.0	-1.0	1708.0	1098.0	-1.0	1288.0	1279.0	-1.0	1988.0	1249.0	-1.0	1597.0	1415.0	-1.0	2273.0	1143.0	-1.0	1451.0	1468.0	-1.0	2170.0	2377.0	-1.0	3188.0	1283.0	-1.0	1965.0	2171.0	-1.0	3074.0	1352.0	-1.0	2040.0	1185.0	-1.0	1515.0	1792.0	-1.0	3149.0	1179.0	-1.0	1527.0	1081.0	-1.0	1602.0	1046.0	-1.0	1324.0	
371.683	1156.0	-1.0	1713.0	1094.0	-1.0	1284.0	1288.0	-1.0	2003.0	1243.0	-1.0	1588.0	1411.0	-1.0	2263.0	1140.0	-1.0	1445.0	1464.0	-1.0	2163.0	2454.0	-1.0	3325.0	1283.0	-1.0	1968.0	2215.0	-1.0	3168.0	1351.0	-1.0	2036.0	1187.0	-1.0	1518.0	1795.0	-1.0	3152.0	1182.0	-1.0	1531.0	1079.0	-1.0	1597.0	1051.0	-1.0	1330.0	
372.182	1159.0	-1.0	1716.0	1096.0	-1.0	1285.0	1296.0	-1.0	2018.0	1240.0	-1.0	1580.0	1406.0	-1.0	2249.0	1139.0	-1.0	1442.0	1459.0	-1.0	2154.0	2501.0	-1.0	3413.0	1285.0	-1.0	1972.0	2250.0	-1.0	3241.0	1350.0	-1.0	2034.0	1190.0	-1.0	1522.0	1798.0	-1.0	3153.0	1185.0	-1.0	1534.0	1075.0	-1.0	1588.0	1057.0	-1.0	1337.0	
372.681	1161.0	-1.0	1718.0	1097.0	-1.0	1285.0	1302.0	-1.0	2027.0	1240.0	-1.0	1577.0	1403.0	-1.0	2238.0	1140.0	-1.0	1441.0	1457.0	-1.0	2147.0	2546.0	-1.0	3512.0	1285.0	-1.0	1971.0	2284.0	-1.0	3314.0	1348.0	-1.0	2027.0	1191.0	-1.0	1524.0	1795.0	-1.0	3141.0	1186.0	-1.0	1532.0	1072.0	-1.0	1580.0	1059.0	-1.0	1336.0	
373.180	1162.0	-1.0	1721.0	1095.0	-1.0	1284.0	1305.0	-1.0	2035.0	1237.0	-1.0	1572.0	1400.0	-1.0	2231.0	1140.0	-1.0	1440.0	1455.0	-1.0	2144.0	2626.0	-1.0	3652.0	1286.0	-1.0	1973.0	2322.0	-1.0	3378.0	1347.0	-1.0	2024.0	1192.0	-1.0	1527.0	1797.0	-1.0	3141.0	1186.0	-1.0	1532.0	1072.0	-1.0	1579.0	1060.0	-1.0	1337.0	
373.679	1160.0	-1.0	1719.0	1091.0	-1.0	1279.0	1305.0	-1.0	2034.0	1233.0	-1.0	1565.0	1397.0	-1.0	2222.0	1138.0	-1.0	1436.0	1453.0	-1.0	2139.0	2655.0	-1.0	3700.0	1285.0	-1.0	1970.0	2325.0	-1.0	3376.0	1345.0	-1.0	2019.0	1190.0	-1.0	1522.0	1795.0	-1.0	3136.0	1185.0	-1.0	1529.0	1073.0	-1.0	1577.0	1058.0	-1.0	1334.0	
374.178	1160.0	-1.0	1716.0	1089.0	-1.0	1276.0	1305.0	-1.0	2032.0	1233.0	-1.0	1562.0	1395.0	-1.0	2215.0	1137.0	-1.0	1432.0	1452.0	-1.0	2133.0	2664.0	-1.0	3713.0	1284.0	-1.0	1965.0	2317.0	-1.0	3357.0	1342.0	-1.0	2012.0	1187.0	-1.0	1515.0	1792.0	-1.0	3124.0	1183.0	-1.0	1523.0	1071.0	-1.0	1571.0	1056.0	-1.0	1329.0	
374.678	1160.0	-1.0	1716.0	1089.0	-1.0	1274.0	1305.0	-1.0	2030.0	1232.0	-1.0	1559.0	1395.0	-1.0	2213.0	1137.0	-1.0	1431.0	1452.0	-1.0	2132.0	2668.0	-1.0	3720.0	1283.0	-1.0	1964.0	2313.0	-1.0	3347.0	1342.0	-1.0	2011.0	1185.0	-1.0	1512.0	1794.0	-1.0	3127.0	1183.0	-1.0	1523.0	1073.0	-1.0	1574.0	1055.0	-1.0	1327.0	
375.177	1159.0	-1.0	1714.0	1088.0	-1.0	1273.0	1304.0	-1.0	2027.0	1232.0	-1.0	1556.0	1395.0	-1.0	2212.0	1138.0	-1.0	1431.0	1452.0	-1.0	2132.0	2671.0	-1.0	3723.0	1283.0	-1.0	1964.0	2310.0	-1.0	3340.0	1341.0	-1.0	2010.0	1184.0	-1.0	1510.0	1795.0	-1.0	3125.0	1183.0	-1.0	1522.0	1074.0	-1.0	1575.0	1054.0	-1.0	1325.0	
375.676	1160.0	-1.0	1717.0	1089.0	-1.0	1275.0	1304.0	-1.0	2028.0	1233.0	-1.0	1558.0	1398.0	-1.0	2217.0	1139.0	-1.0	1433.0	1456.0	-1.0	2139.0	2670.0	-1.0	3719.0	1285.0	-1.0	1966.0	2309.0	-1.0	3337.0	1342.0	-1.0	2011.0	1185.0	-1.0	1511.0	1794.0	-1.0	3124.0	1183.0	-1.0	1521.0	1075.0	-1.0	1575.0	1053.0	-1.0	1323.0	
376.175	1159.0	-1.0	1719.0	1090.0	-1.0	1278.0	1303.0	-1.0	2028.0	1234.0	-1.0	1561.0	1400.0	-1.0	2224.0	1140.0	-1.0	1435.0	1459.0	-1.0	2147.0	2661.0	-1.0	3705.0	1287.0	-1.0	1973.0	2310.0	-1.0	3337.0	1345.0	-1.0	2019.0	1186.0	-1.0	1515.0	1798.0	-1.0	3133.0	1184.0	-1.0	1525.0	1077.0	-1.0	1582.0	1053.0	-1.0	1324.0	
376.674	1159.0	-1.0	1721.0	1091.0	-1.0	1280.0	1303.0	-1.0	2029.0	1234.0	-1.0	1562.0	1402.0	-1.0	2231.0	1141.0	-1.0	1438.0	1461.0	-1.0	2155.0	2658.0	-1.0	3698.0	1290.0	-1.0	1981.0	2314.0	-1.0	3343.0	1349.0	-1.0	2027.0	1190.0	-1.0	1522.0	1800.0	-1.0	3142.0	1185.0	-1.0	1529.0	1078.0	-1.0	1588.0	1053.0	-1.0	1326.0	
377.173	1162.0	-1.0	1727.0	1093.0	-1.0	1286.0	1305.0	-1.0	2035.0	1237.0	-1.0	1568.0	1406.0	-1.0	2241.0	1142.0	-1.0	1443.0	1465.0	-1.0	2165.0	2656.0	-1.0	3694.0	1293.0	-1.0	1989.0	2322.0	-1.0	3356.0	1352.0	-1.0	2035.0	1193.0	-1.0	1529.0	1801.0	-1.0	3146.0	1186.0	-1.0	1532.0	1080.0	-1.0	1590.0	1053.0	-1.0	1327.0	
377.672	1162.0	-1.0	1732.0	1096.0	-1.0	1291.0	1305.0	-1.0	2040.0	1238.0	-1.0	1572.0	1408.0	-1.0	2249.0	1145.0	-1.0	1447.0	1467.0	-1.0	2173.0	2653.0	-1.0	3689.0	1295.0	-1.0	1998.0	2330.0	-1.0	3371.0	1355.0	-1.0	2044.0	1196.0	-1.0	1537.0	1804.0	-1.0	3157.0	1188.0	-1.0	1537.0	1083.0	-1.0	1597.0	1054.0	-1.0	1330.0	
378.171	1164.0	-1.0	1732.0	1098.0	-1.0	1293.0	1305.0	-1.0	2041.0	1240.0	-1.0	1574.0	1408.0	-1.0	2252.0	1145.0	-1.0	1448.0	1467.0	-1.0	2176.0	2641.0	-1.0	3666.0	1297.0	-1.0	2002.0	2331.0	-1.0	3371.0	1356.0	-1.0	2049.0	1198.0	-1.0	1541.0	1804.0	-1.0	3160.0	1188.0	-1.0	1539.0	1081.0	-1.0	1598.0	1053.0	-1.0	1330.0	
378.670	1160.0	-1.0	1728.0	1098.0	-1.0	1293.0	1303.0	-1.0	2037.0	1239.0	-1.0	1574.0	1408.0	-1.0	2253.0	1144.0	-1.0	1448.0	1467.0	-1.0	2174.0	2605.0	-1.0	3588.0	1297.0	-1.0	1999.0	2310.0	-1.0	3327.0	1356.0	-1.0	2048.0	1197.0	-1.0	1538.0	1800.0	-1.0	3153.0	1186.0	-1.0	1535.0	1080.0	-1.0	1598.0	1051.0	-1.0	1327.0	
379.169	1158.0	-1.0	1726.0	1099.0	-1.0	1296.0	1299.0	-1.0	2032.0	1240.0	-1.0	1577.0	1416.0	-1.0	2270.0	1146.0	-1.0	1450.0	1471.0	-1.0	2183.0	2465.0	-1.0	3375.0	1293.0	-1.0	1992.0	2250.0	-1.0	3196.0	1355.0	-1.0	2046.0	1192.0	-1.0	1525.0	1798.0	-1.0	3144.0	1184.0	-1.0	1529.0	1083.0	-1.0	1602.0	1048.0	-1.0	1320.0	
379.668	1160.0	-1.0	1724.0	1102.0	-1.0	1294.0	1300.0	-1.0	2029.0	1243.0	-1.0	1580.0	1422.0	-1.0	2284.0	1149.0	-1.0	1453.0	1473.0	-1.0	2186.0	2297.0	-1.0	3092.0	1286.0	-1.0	1977.0	2141.0	-1.0	3001.0	1348.0	-1.0	2032.0	1178.0	-1.0	1499.0	1799.0	-1.0	3144.0	1182.0	-1.0	1524.0	1086.0	-1.0	1609.0	1046.0	-1.0	1317.0	
380.168	1161.0	-1.0	1721.0	1101.0	-1.0	1289.0	1299.0	-1.0	2024.0	1247.0	-1.0	1579.0	1424.0	-1.0	2288.0	1150.0	-1.0	1453.0	1473.0	-1.0	2181.0	2177.0	-1.0	2899.0	1280.0	-1.0	1963.0	2064.0	-1.0	2873.0	1344.0	-1.0	2021.0	1167.0	-1.0	1480.0	1798.0	-1.0	3141.0	1181.0	-1.0	1521.0	1086.0	-1.0	1606.0	1044.0	-1.0	1313.0	
380.667	1163.0	-1.0	1724.0	1102.0	-1.0	1290.0	1302.0	-1.0	2025.0	1250.0	-1.0	1582.0	1425.0	-1.0	2288.0	1152.0	-1.0	1455.0	1472.0	-1.0	2179.0	2114.0	-1.0	2793.0	1277.0	-1.0	1956.0	2023.0	-1.0	2799.0	1344.0	-1.0	2018.0	1164.0	-1.0	1472.0	1799.0	-1.0	3140.0	1181.0	-1.0	1519.0	1083.0	-1.0	1597.0	1043.0	-1.0	1311.0	
381.166	1164.0	-1.0	1723.0	1104.0	-1.0	1291.0	1302.0	-1.0	2024.0	1252.0	-1.0	1583.0	1424.0	-1.0	2286.0	1153.0	-1.0	1455.0	1471.0	-1.0	2177.0	2082.0	-1.0	2735.0	1276.0	-1.0	1955.0	2004.0	-1.0	2762.0	1347.0	-1.0	2021.0	1164.0	-1.0	1470.0	1804.0	-1.0	3152.0	1183.0	-1.0	1522.0	1080.0	-1.0	1592.0	1044.0	-1.0	1312.0	
381.665	1163.0	-1.0	1715.0	1105.0	-1.0	1290.0	1302.0	-1.0	2019.0	1253.0	-1.0	1581.0	1422.0	-1.0	2278.0	1152.0	-1.0	1451.0	1469.0	-1.0	2169.0	2059.0	-1.0	2694.0	1275.0	-1.0	1950.0	2000.0	-1.0	2754.0	1348.0	-1.0	2020.0	1163.0	-1.0	1468.0	1807.0	-1.0	3156.0	1183.0	-1.0	1522.0	1078.0	-1.0	1583.0	1044.0	-1.0	1310.0	
382.164	1161.0	-1.0	1709.0	1107.0	-1.0	1291.0	1302.0	-1.0	2014.0	1253.0	-1.0	1579.0	1419.0	-1.0	2269.0	1151.0	-1.0	1446.0	1466.0	-1.0	2159.0	2041.0	-1.0	2658.0	1273.0	-1.0	1943.0	1994.0	-1.0	2741.0	1349.0	-1.0	2016.0	1161.0	-1.0	1463.0	1807.0	-1.0	3151.0	1182.0	-1.0	1517.0	1073.0	-1.0	1570.0	1043.0	-1.0	1308.0	
382.663	1161.0	-1.0	1707.0	1109.0	-1.0	1294.0	1302.0	-1.0	2013.0	1254.0	-1.0	1580.0	1419.0	-1.0	2267.0	1150.0	-1.0	1445.0	1464.0	-1.0	2155.0	2030.0	-1.0	2637.0	1272.0	-1.0	1938.0	1989.0	-1.0	2725.0	1349.0	-1.0	2013.0	1160.0	-1.0	1458.0	1806.0	-1.0	3140.0	1181.0	-1.0	1513.0	1071.0	-1.0	1561.0	1042.0	-1.0	1304.0	
383.162	1160.0	-1.0	1704.0	1110.0	-1.0	1295.0	1302.0	-1.0	2011.0	1254.0	-1.0	1581.0	1420.0	-1.0	2269.0	1150.0	-1.0	1444.0	1466.0	-1.0	2157.0	2020.0	-1.0	2617.0	1272.0	-1.0	1938.0	1982.0	-1.0	2715.0	1351.0	-1.0	2015.0	1162.0	-1.0	1460.0	1808.0	-1.0	3148.0	1182.0	-1.0	1514.0	1069.0	-1.0	1558.0	1042.0	-1.0	1304.0	
383.661	1158.0	-1.0	1700.0	1110.0	-1.0	1295.0	1300.0	-1.0	2007.0	1254.0	-1.0	1580.0	1420.0	-1.0	2270.0	1149.0	-1.0	1443.0	1466.0	-1.0	2158.0	2031.0	-1.0	2632.0	1273.0	-1.0	1939.0	1988.0	-1.0	2723.0	1352.0	-1.0	2016.0	1163.0	-1.0	1461.0	1810.0	-1.0	3150.0	1182.0	-1.0	1515.0	1069.0	-1.0	1560.0	1041.0	-1.0	1302.0	
384.160	1158.0	-1.0	1698.0	1111.0	-1.0	1295.0	1299.0	-1.0	2004.0	1255.0	-1.0	1582.0	1421.0	-1.0	2271.0	1149.0	-1.0	1442.0	1467.0	-1.0	2159.0	2050.0	-1.0	2660.0	1275.0	-1.0	1939.0	2000.0	-1.0	2738.0	1354.0	-1.0	2016.0	1165.0	-1.0	1463.0	1809.0	-1.0	3144.0	1181.0	-1.0	1512.0	1072.0	-1.0	1562.0	1040.0	-1.0	1302.0	
384.659	1158.0	-1.0	1701.0	1113.0	-1.0	1299.0	1299.0	-1.0	2005.0	1256.0	-1.0	1586.0	1422.0	-1.0	2276.0	1150.0	-1.0	1446.0	1470.0	-1.0	2165.0	2077.0	-1.0	2700.0	1277.0	-1.0	1946.0	2017.0	-1.0	2767.0	1357.0	-1.0	2022.0	1169.0	-1.0	1470.0	1811.0	-1.0	3152.0	1183.0	-1.0	1517.0	1076.0	-1.0	1570.0	1041.0	-1.0	1303.0	
385.159	1159.0	-1.0	1703.0	1114.0	-1.0	1301.0	1298.0	-1.0	2005.0	1257.0	-1.0	1590.0	1424.0	-1.0	2282.0	1152.0	-1.0	1450.0	1472.0	-1.0	2171.0	2091.0	-1.0	2723.0	1280.0	-1.0	1952.0	2028.0	-1.0	2785.0	1360.0	-1.0	2029.0	1172.0	-1.0	1477.0	1813.0	-1.0	3158.0	1184.0	-1.0	1521.0	1076.0	-1.0	1572.0	1041.0	-1.0	1306.0	
385.658	1160.0	-1.0	1707.0	1117.0	-1.0	1305.0	1300.0	-1.0	2008.0	1260.0	-1.0	1596.0	1426.0	-1.0	2288.0	1154.0	-1.0	1455.0	1474.0	-1.0	2177.0	2106.0	-1.0	2751.0	1282.0	-1.0	1956.0	2040.0	-1.0	2807.0	1362.0	-1.0	2034.0	1176.0	-1.0	1484.0	1813.0	-1.0	3158.0	1186.0	-1.0	1524.0	1076.0	-1.0	1573.0	1041.0	-1.0	1306.0	
386.157	1162.0	-1.0	1712.0	1118.0	-1.0	1310.0	1302.0	-1.0	2014.0	1263.0	-1.0	1604.0	1428.0	-1.0	2297.0	1156.0	-1.0	1461.0	1477.0	-1.0	2186.0	2128.0	-1.0	2788.0	1285.0	-1.0	1965.0	2060.0	-1.0	2848.0	1365.0	-1.0	2042.0	1180.0	-1.0	1495.0	1817.0	-1.0	3170.0	1189.0	-1.0	1532.0	1079.0	-1.0	1581.0	1044.0	-1.0	1312.0	
386.656	1163.0	-1.0	1715.0	1119.0	-1.0	1313.0	1302.0	-1.0	2016.0	1264.0	-1.0	1608.0	1429.0	-1.0	2300.0	1157.0	-1.0	1464.0	1478.0	-1.0	2190.0	2147.0	-1.0	2818.0	1287.0	-1.0	1970.0	2077.0	-1.0	2874.0	1367.0	-1.0	2048.0	1184.0	-1.0	1501.0	1819.0	-1.0	3179.0	1191.0	-1.0	1537.0	1081.0	-1.0	1587.0	1046.0	-1.0	1316.0	
387.155	1165.0	-1.0	1718.0	1120.0	-1.0	1315.0	1303.0	-1.0	2020.0	1266.0	-1.0	1613.0	1430.0	-1.0	2305.0	1159.0	-1.0	1469.0	1479.0	-1.0	2193.0	2151.0	-1.0	2828.0	1290.0	-1.0	1975.0	2084.0	-1.0	2885.0	1369.0	-1.0	2053.0	1187.0	-1.0	1506.0	1822.0	-1.0	3188.0	1192.0	-1.0	1542.0	1083.0	-1.0	1589.0	1046.0	-1.0	1319.0	
387.654	1165.0	-1.0	1723.0	1121.0	-1.0	1317.0	1304.0	-1.0	2025.0	1267.0	-1.0	1617.0	1431.0	-1.0	2313.0	1160.0	-1.0	1473.0	1480.0	-1.0	2201.0	2159.0	-1.0	2842.0	1292.0	-1.0	1980.0	2090.0	-1.0	2897.0	1371.0	-1.0	2060.0	1189.0	-1.0	1511.0	1824.0	-1.0	3193.0	1193.0	-1.0	1546.0	1083.0	-1.0	1592.0	1047.0	-1.0	1320.0	
388.154	1165.0	-1.0	1724.0	1120.0	-1.0	1317.0	1303.0	-1.0	2026.0	1266.0	-1.0	1617.0	1430.0	-1.0	2313.0	1160.0	-1.0	1472.0	1480.0	-1.0	2202.0	2178.0	-1.0	2869.0	1293.0	-1.0	1983.0	2100.0	-1.0	2910.0	1371.0	-1.0	2063.0	1188.0	-1.0	1513.0	1826.0	-1.0	3203.0	1194.0	-1.0	1549.0	1086.0	-1.0	1598.0	1047.0	-1.0	1323.0	
388.653	1164.0	-1.0	1722.0	1119.0	-1.0	1314.0	1301.0	-1.0	2021.0	1264.0	-1.0	1613.0	1428.0	-1.0	2309.0	1157.0	-1.0	1468.0	1478.0	-1.0	2198.0	2177.0	-1.0	2860.0	1292.0	-1.0	1982.0	2087.0	-1.0	2881.0	1370.0	-1.0	2064.0	1186.0	-1.0	1508.0	1826.0	-1.0	3207.0	1193.0	-1.0	1547.0	1089.0	-1.0	1603.0	1047.0	-1.0	1323.0	
389.152	1163.0	-1.0	1717.0	1116.0	-1.0	1309.0	1298.0	-1.0	2015.0	1261.0	-1.0	1607.0	1424.0	-1.0	2301.0	1155.0	-1.0	1461.0	1474.0	-1.0	2188.0	2146.0	-1.0	2810.0	1289.0	-1.0	1975.0	2048.0	-1.0	2817.0	1367.0	-1.0	2058.0	1182.0	-1.0	1500.0	1824.0	-1.0	3203.0	1191.0	-1.0	1543.0	1087.0	-1.0	1599.0	1044.0	-1.0	1318.0	
389.651	1162.0	-1.0	1713.0	1114.0	-1.0	1302.0	1296.0	-1.0	2009.0	1259.0	-1.0	1601.0	1421.0	-1.0	2288.0	1152.0	-1.0	1453.0	1468.0	-1.0	2174.0	2128.0	-1.0	2782.0	1283.0	-1.0	1962.0	2022.0	-1.0	2771.0	1361.0	-1.0	2044.0	1176.0	-1.0	1489.0	1820.0	-1.0	3189.0	1188.0	-1.0	1534.0	1084.0	-1.0	1589.0	1041.0	-1.0	1312.0	
390.150	1160.0	-1.0	1706.0	1110.0	-1.0	1296.0	1294.0	-1.0	2000.0	1255.0	-1.0	1592.0	1417.0	-1.0	2279.0	1149.0	-1.0	1444.0	1464.0	-1.0	2164.0	2123.0	-1.0	2771.0	1278.0	-1.0	1950.0	2005.0	-1.0	2739.0	1354.0	-1.0	2032.0	1171.0	-1.0	1478.0	1816.0	-1.0	3175.0	1185.0	-1.0	1526.0	1082.0	-1.0	1580.0	1038.0	-1.0	1305.0	
390.649	1157.0	-1.0	1697.0	1106.0	-1.0	1286.0	1291.0	-1.0	1988.0	1250.0	-1.0	1580.0	1413.0	-1.0	2267.0	1145.0	-1.0	1435.0	1459.0	-1.0	2150.0	2113.0	-1.0	2751.0	1272.0	-1.0	1937.0	1982.0	-1.0	2700.0	1347.0	-1.0	2018.0	1165.0	-1.0	1467.0	1812.0	-1.0	3164.0	1183.0	-1.0	1520.0	1079.0	-1.0	1572.0	1035.0	-1.0	1300.0	
391.148	1153.0	-1.0	1687.0	1102.0	-1.0	1277.0	1287.0	-1.0	1975.0	1247.0	-1.0	1569.0	1409.0	-1.0	2253.0	1142.0	-1.0	1426.0	1454.0	-1.0	2135.0	2104.0	-1.0	2734.0	1267.0	-1.0	1923.0	1962.0	-1.0	2665.0	1341.0	-1.0	2002.0	1160.0	-1.0	1456.0	1807.0	-1.0	3145.0	1179.0	-1.0	1512.0	1076.0	-1.0	1563.0	1033.0	-1.0	1293.0	
391.647	1152.0	-1.0	1683.0	1099.0	-1.0	1271.0	1286.0	-1.0	1970.0	1244.0	-1.0	1563.0	1409.0	-1.0	2250.0	1140.0	-1.0	1422.0	1453.0	-1.0	2131.0	2103.0	-1.0	2732.0	1264.0	-1.0	1917.0	1953.0	-1.0	2651.0	1337.0	-1.0	1995.0	1158.0	-1.0	1451.0	1804.0	-1.0	3134.0	1179.0	-1.0	1508.0	1076.0	-1.0	1559.0	1031.0	-1.0	1289.0	
392.146	1151.0	-1.0	1678.0	1097.0	-1.0	1268.0	1283.0	-1.0	1965.0	1242.0	-1.0	1560.0	1409.0	-1.0	2247.0	1140.0	-1.0	1420.0	1451.0	-1.0	2127.0	2104.0	-1.0	2732.0	1261.0	-1.0	1912.0	1948.0	-1.0	2642.0	1335.0	-1.0	1989.0	1157.0	-1.0	1449.0	1803.0	-1.0	3126.0	1178.0	-1.0	1506.0	1075.0	-1.0	1556.0	1030.0	-1.0	1288.0	
392.645	1150.0	-1.0	1678.0	1097.0	-1.0	1269.0	1284.0	-1.0	1965.0	1243.0	-1.0	1560.0	1409.0	-1.0	2246.0	1140.0	-1.0	1420.0	1452.0	-1.0	2125.0	2112.0	-1.0	2744.0	1261.0	-1.0	1908.0	1952.0	-1.0	2648.0	1333.0	-1.0	1984.0	1157.0	-1.0	1448.0	1800.0	-1.0	3119.0	1177.0	-1.0	1505.0	1076.0	-1.0	1556.0	1031.0	-1.0	1288.0	
393.144	1151.0	-1.0	1681.0	1097.0	-1.0	1270.0	1285.0	-1.0	1969.0	1244.0	-1.0	1562.0	1411.0	-1.0	2251.0	1141.0	-1.0	1422.0	1453.0	-1.0	2129.0	2120.0	-1.0	2755.0	1263.0	-1.0	1911.0	1961.0	-1.0	2663.0	1335.0	-1.0	1987.0	1159.0	-1.0	1454.0	1801.0	-1.0	3127.0	1179.0	-1.0	1509.0	1077.0	-1.0	1562.0	1031.0	-1.0	1291.0	
393.644	1152.0	-1.0	1685.0	1098.0	-1.0	1271.0	1285.0	-1.0	1975.0	1245.0	-1.0	1566.0	1412.0	-1.0	2257.0	1142.0	-1.0	1425.0	1454.0	-1.0	2131.0	2127.0	-1.0	2765.0	1265.0	-1.0	1916.0	1971.0	-1.0	2679.0	1337.0	-1.0	1991.0	1162.0	-1.0	1459.0	1803.0	-1.0	3135.0	1181.0	-1.0	1514.0	1079.0	-1.0	1566.0	1031.0	-1.0	1293.0	
394.143	1153.0	-1.0	1692.0	1098.0	-1.0	1274.0	1286.0	-1.0	1984.0	1246.0	-1.0	1571.0	1414.0	-1.0	2265.0	1143.0	-1.0	1429.0	1456.0	-1.0	2137.0	2132.0	-1.0	2771.0	1267.0	-1.0	1919.0	1979.0	-1.0	2690.0	1338.0	-1.0	1995.0	1164.0	-1.0	1463.0	1803.0	-1.0	3140.0	1181.0	-1.0	1517.0	1078.0	-1.0	1569.0	1031.0	-1.0	1293.0	
394.642	1153.0	-1.0	1695.0	1098.0	-1.0	1275.0	1285.0	-1.0	1988.0	1245.0	-1.0	1572.0	1414.0	-1.0	2270.0	1144.0	-1.0	1430.0	1457.0	-1.0	2142.0	2133.0	-1.0	2771.0	1268.0	-1.0	1923.0	1984.0	-1.0	2698.0	1339.0	-1.0	2000.0	1166.0	-1.0	1467.0	1805.0	-1.0	3154.0	1183.0	-1.0	1522.0	1079.0	-1.0	1575.0	1030.0	-1.0	1295.0	
395.141	1152.0	-1.0	1693.0	1096.0	-1.0	1271.0	1283.0	-1.0	1988.0	1243.0	-1.0	1570.0	1412.0	-1.0	2268.0	1142.0	-1.0	1427.0	1456.0	-1.0	2139.0	2129.0	-1.0	2764.0	1267.0	-1.0	1921.0	1982.0	-1.0	2691.0	1338.0	-1.0	1998.0	1164.0	-1.0	1463.0	1804.0	-1.0	3161.0	1182.0	-1.0	1522.0	1078.0	-1.0	1579.0	1029.0	-1.0	1294.0	
395.641	1151.0	-1.0	1691.0	1095.0	-1.0	1268.0	1282.0	-1.0	1986.0	1241.0	-1.0	1566.0	1409.0	-1.0	2262.0	1140.0	-1.0	1423.0	1454.0	-1.0	2133.0	2125.0	-1.0	2753.0	1266.0	-1.0	1915.0	1973.0	-1.0	2671.0	1335.0	-1.0	1992.0	1162.0	-1.0	1456.0	1801.0	-1.0	3159.0	1179.0	-1.0	1519.0	1076.0	-1.0	1577.0	1027.0	-1.0	1292.0	
396.141	1151.0	-1.0	1690.0	1093.0	-1.0	1264.0	1280.0	-1.0	1983.0	1239.0	-1.0	1563.0	1409.0	-1.0	2260.0	1138.0	-1.0	1420.0	1452.0	-1.0	2131.0	2115.0	-1.0	2736.0	1264.0	-1.0	1911.0	1962.0	-1.0	2649.0	1333.0	-1.0	1990.0	1159.0	-1.0	1451.0	1801.0	-1.0	3161.0	1180.0	-1.0	1518.0	1075.0	-1.0	1578.0	1027.0	-1.0	1291.0	
396.640	1147.0	-1.0	1685.0	1089.0	-1.0	1258.0	1276.0	-1.0	1977.0	1235.0	-1.0	1556.0	1406.0	-1.0	2254.0	1136.0	-1.0	1416.0	1450.0	-1.0	2124.0	2106.0	-1.0	2719.0	1260.0	-1.0	1906.0	1948.0	-1.0	2628.0	1329.0	-1.0	1984.0	1156.0	-1.0	1445.0	1801.0	-1.0	3164.0	1179.0	-1.0	1516.0	1073.0	-1.0	1579.0	1026.0	-1.0	1290.0	
397.139	1147.0	-1.0	1680.0	1089.0	-1.0	1255.0	1275.0	-1.0	1972.0	1234.0	-1.0	1551.0	1404.0	-1.0	2246.0	1135.0	-1.0	1410.0	1447.0	-1.0	2116.0	2102.0	-1.0	2710.0	1257.0	-1.0	1898.0	1938.0	-1.0	2608.0	1325.0	-1.0	1976.0	1153.0	-1.0	1438.0	1798.0	-1.0	3159.0	1178.0	-1.0	1513.0	1072.0	-1.0	1577.0	1025.0	-1.0	1288.0	
397.638	1147.0	-1.0	1681.0	1089.0	-1.0	1254.0	1276.0	-1.0	1972.0	1234.0	-1.0	1550.0	1404.0	-1.0	2246.0	1134.0	-1.0	1409.0	1448.0	-1.0	2116.0	2105.0	-1.0	2711.0	1255.0	-1.0	1893.0	1933.0	-1.0	2595.0	1323.0	-1.0	1969.0	1151.0	-1.0	1433.0	1794.0	-1.0	3150.0	1177.0	-1.0	1510.0	1071.0	-1.0	1574.0	1025.0	-1.0	1286.0	
398.137	1148.0	-1.0	1680.0	1089.0	-1.0	1253.0	1276.0	-1.0	1970.0	1235.0	-1.0	1549.0	1405.0	-1.0	2246.0	1135.0	-1.0	1409.0	1448.0	-1.0	2116.0	2104.0	-1.0	2708.0	1254.0	-1.0	1892.0	1927.0	-1.0	2586.0	1322.0	-1.0	1967.0	1151.0	-1.0	1431.0	1794.0	-1.0	3153.0	1177.0	-1.0	1511.0	1071.0	-1.0	1575.0	1026.0	-1.0	1287.0	
398.636	1148.0	-1.0	1677.0	1090.0	-1.0	1252.0	1276.0	-1.0	1967.0	1235.0	-1.0	1548.0	1404.0	-1.0	2242.0	1135.0	-1.0	1408.0	1447.0	-1.0	2113.0	2104.0	-1.0	2706.0	1253.0	-1.0	1888.0	1924.0	-1.0	2578.0	1321.0	-1.0	1963.0	1150.0	-1.0	1428.0	1792.0	-1.0	3149.0	1177.0	-1.0	1509.0	1071.0	-1.0	1575.0	1026.0	-1.0	1288.0	
399.135	1148.0	-1.0	1678.0	1091.0	-1.0	1252.0	1277.0	-1.0	1968.0	1237.0	-1.0	1550.0	1405.0	-1.0	2242.0	1136.0	-1.0	1408.0	1449.0	-1.0	2111.0	2108.0	-1.0	2707.0	1252.0	-1.0	1887.0	1921.0	-1.0	2570.0	1319.0	-1.0	1961.0	1149.0	-1.0	1427.0	1789.0	-1.0	3139.0	1176.0	-1.0	1506.0	1070.0	-1.0	1573.0	1026.0	-1.0	1286.0	
399.634	1149.0	-1.0	1680.0	1091.0	-1.0	1253.0	1278.0	-1.0	1971.0	1239.0	-1.0	1552.0	1407.0	-1.0	2247.0	1137.0	-1.0	1411.0	1450.0	-1.0	2115.0	2103.0	-1.0	2701.0	1253.0	-1.0	1888.0	1918.0	-1.0	2567.0	1321.0	-1.0	1964.0	1151.0	-1.0	1428.0	1791.0	-1.0	3145.0	1178.0	-1.0	1510.0	1070.0	-1.0	1574.0	1027.0	-1.0	1288.0	
400.133	1151.0	-1.0	1682.0	1092.0	-1.0	1254.0	1280.0	-1.0	1975.0	1241.0	-1.0	1555.0	1408.0	-1.0	2250.0	1138.0	-1.0	1412.0	1451.0	-1.0	2116.0	2103.0	-1.0	2703.0	1254.0	-1.0	1889.0	1924.0	-1.0	2578.0	1322.0	-1.0	1965.0	1151.0	-1.0	1428.0	1791.0	-1.0	3145.0	1179.0	-1.0	1510.0	1070.0	-1.0	1574.0	1028.0	-1.0	1290.0	
400.632	1151.0	-1.0	1681.0	1092.0	-1.0	1251.0	1281.0	-1.0	1974.0	1241.0	-1.0	1553.0	1406.0	-1.0	2243.0	1138.0	-1.0	1410.0	1450.0	-1.0	2111.0	2122.0	-1.0	2730.0	1253.0	-1.0	1884.0	1939.0	-1.0	2598.0	1321.0	-1.0	1959.0	1151.0	-1.0	1425.0	1787.0	-1.0	3130.0	1178.0	-1.0	1505.0	1069.0	-1.0	1570.0	1029.0	-1.0	1287.0	
401.132	1149.0	-1.0	1682.0	1089.0	-1.0	1250.0	1279.0	-1.0	1975.0	1239.0	-1.0	1553.0	1406.0	-1.0	2242.0	1138.0	-1.0	1410.0	1451.0	-1.0	2110.0	2132.0	-1.0	2740.0	1253.0	-1.0	1882.0	1942.0	-1.0	2599.0	1321.0	-1.0	1955.0	1151.0	-1.0	1423.0	1783.0	-1.0	3116.0	1177.0	-1.0	1500.0	1066.0	-1.0	1562.0	1027.0	-1.0	1282.0	
401.631	1150.0	-1.0	1681.0	1089.0	-1.0	1248.0	1279.0	-1.0	1975.0	1240.0	-1.0	1552.0	1406.0	-1.0	2241.0	1139.0	-1.0	1411.0	1451.0	-1.0	2109.0	2127.0	-1.0	2732.0	1253.0	-1.0	1882.0	1939.0	-1.0	2591.0	1323.0	-1.0	1955.0	1152.0	-1.0	1423.0	1784.0	-1.0	3117.0	1179.0	-1.0	1501.0	1065.0	-1.0	1556.0	1026.0	-1.0	1278.0	
402.130	1151.0	-1.0	1679.0	1088.0	-1.0	1245.0	1279.0	-1.0	1972.0	1239.0	-1.0	1549.0	1406.0	-1.0	2239.0	1139.0	-1.0	1410.0	1451.0	-1.0	2107.0	2123.0	-1.0	2725.0	1254.0	-1.0	1882.0	1935.0	-1.0	2585.0	1324.0	-1.0	1955.0	1152.0	-1.0	1422.0	1785.0	-1.0	3119.0	1180.0	-1.0	1502.0	1064.0	-1.0	1553.0	1026.0	-1.0	1277.0	
402.629	1151.0	-1.0	1676.0	1088.0	-1.0	1243.0	1279.0	-1.0	1967.0	1240.0	-1.0	1546.0	1405.0	-1.0	2236.0	1139.0	-1.0	1409.0	1450.0	-1.0	2104.0	2127.0	-1.0	2731.0	1255.0	-1.0	1881.0	1938.0	-1.0	2586.0	1325.0	-1.0	1954.0	1152.0	-1.0	1420.0	1784.0	-1.0	3113.0	1179.0	-1.0	1499.0	1063.0	-1.0	1549.0	1026.0	-1.0	1275.0	
403.128	1151.0	-1.0	1677.0	1089.0	-1.0	1243.0	1280.0	-1.0	1968.0	1241.0	-1.0	1548.0	1405.0	-1.0	2233.0	1140.0	-1.0	1408.0	1451.0	-1.0	2103.0	2137.0	-1.0	2746.0	1255.0	-1.0	1881.0	1945.0	-1.0	2596.0	1325.0	-1.0	1952.0	1152.0	-1.0	1419.0	1783.0	-1.0	3104.0	1179.0	-1.0	1496.0	1062.0	-1.0	1545.0	1026.0	-1.0	1272.0	
403.627	1152.0	-1.0	1679.0	1089.0	-1.0	1244.0	1280.0	-1.0	1967.0	1241.0	-1.0	1548.0	1407.0	-1.0	2236.0	1140.0	-1.0	1409.0	1452.0	-1.0	2106.0	2149.0	-1.0	2767.0	1257.0	-1.0	1886.0	1957.0	-1.0	2618.0	1327.0	-1.0	1956.0	1154.0	-1.0	1423.0	1785.0	-1.0	3112.0	1180.0	-1.0	1499.0	1065.0	-1.0	1550.0	1027.0	-1.0	1276.0	
404.126	1152.0	-1.0	1679.0	1090.0	-1.0	1245.0	1280.0	-1.0	1967.0	1242.0	-1.0	1549.0	1406.0	-1.0	2237.0	1140.0	-1.0	1410.0	1453.0	-1.0	2108.0	2161.0	-1.0	2787.0	1259.0	-1.0	1890.0	1969.0	-1.0	2641.0	1329.0	-1.0	1960.0	1156.0	-1.0	1427.0	1787.0	-1.0	3117.0	1181.0	-1.0	1501.0	1066.0	-1.0	1552.0	1029.0	-1.0	1278.0	
404.625	1154.0	-1.0	1681.0	1091.0	-1.0	1247.0	1282.0	-1.0	1969.0	1244.0	-1.0	1551.0	1407.0	-1.0	2239.0	1141.0	-1.0	1411.0	1454.0	-1.0	2109.0	2171.0	-1.0	2800.0	1261.0	-1.0	1895.0	1978.0	-1.0	2656.0	1330.0	-1.0	1963.0	1159.0	-1.0	1431.0	1787.0	-1.0	3118.0	1181.0	-1.0	1501.0	1066.0	-1.0	1553.0	1029.0	-1.0	1279.0	
405.124	1156.0	-1.0	1686.0	1094.0	-1.0	1250.0	1283.0	-1.0	1973.0	1245.0	-1.0	1554.0	1410.0	-1.0	2248.0	1143.0	-1.0	1415.0	1457.0	-1.0	2119.0	2179.0	-1.0	2815.0	1265.0	-1.0	1905.0	1992.0	-1.0	2681.0	1335.0	-1.0	1975.0	1162.0	-1.0	1439.0	1792.0	-1.0	3134.0	1184.0	-1.0	1507.0	1069.0	-1.0	1561.0	1029.0	-1.0	1283.0	
405.624	1157.0	-1.0	1689.0	1094.0	-1.0	1252.0	1284.0	-1.0	1975.0	1246.0	-1.0	1556.0	1411.0	-1.0	2254.0	1143.0	-1.0	1418.0	1459.0	-1.0	2126.0	2185.0	-1.0	2828.0	1267.0	-1.0	1913.0	2004.0	-1.0	2705.0	1338.0	-1.0	1984.0	1165.0	-1.0	1446.0	1795.0	-1.0	3143.0	1184.0	-1.0	1512.0	1071.0	-1.0	1566.0	1031.0	-1.0	1285.0	
406.123	1159.0	-1.0	1691.0	1097.0	-1.0	1255.0	1286.0	-1.0	1977.0	1248.0	-1.0	1559.0	1412.0	-1.0	2256.0	1145.0	-1.0	1420.0	1460.0	-1.0	2129.0	2196.0	-1.0	2846.0	1269.0	-1.0	1917.0	2018.0	-1.0	2734.0	1339.0	-1.0	1988.0	1167.0	-1.0	1452.0	1795.0	-1.0	3144.0	1185.0	-1.0	1511.0	1072.0	-1.0	1568.0	1032.0	-1.0	1287.0	
406.623	1160.0	-1.0	1695.0	1098.0	-1.0	1258.0	1287.0	-1.0	1981.0	1249.0	-1.0	1563.0	1413.0	-1.0	2263.0	1146.0	-1.0	1424.0	1462.0	-1.0	2137.0	2205.0	-1.0	2864.0	1272.0	-1.0	1926.0	2033.0	-1.0	2760.0	1342.0	-1.0	1997.0	1171.0	-1.0	1459.0	1796.0	-1.0	3147.0	1186.0	-1.0	1513.0	1074.0	-1.0	1571.0	1033.0	-1.0	1290.0	
407.122	1161.0	-1.0	1696.0	1099.0	-1.0	1260.0	1288.0	-1.0	1982.0	1249.0	-1.0	1563.0	1414.0	-1.0	2266.0	1147.0	-1.0	1425.0	1464.0	-1.0	2141.0	2208.0	-1.0	2873.0	1274.0	-1.0	1931.0	2041.0	-1.0	2775.0	1344.0	-1.0	2003.0	1173.0	-1.0	1463.0	1797.0	-1.0	3151.0	1185.0	-1.0	1514.0	1074.0	-1.0	1572.0	1033.0	-1.0	1291.0	
407.621	1160.0	-1.0	1696.0	1100.0	-1.0	1261.0	1288.0	-1.0	1981.0	1249.0	-1.0	1564.0	1415.0	-1.0	2266.0	1148.0	-1.0	1426.0	1464.0	-1.0	2141.0	2208.0	-1.0	2874.0	1274.0	-1.0	1932.0	2044.0	-1.0	2780.0	1345.0	-1.0	2005.0	1173.0	-1.0	1465.0	1796.0	-1.0	3148.0	1184.0	-1.0	1513.0	1073.0	-1.0	1571.0	1032.0	-1.0	1290.0	
408.120	1161.0	-1.0	1699.0	1100.0	-1.0	1263.0	1289.0	-1.0	1984.0	1251.0	-1.0	1566.0	1416.0	-1.0	2269.0	1148.0	-1.0	1429.0	1466.0	-1.0	2146.0	2218.0	-1.0	2911.0	1275.0	-1.0	1936.0	2060.0	-1.0	2809.0	1345.0	-1.0	2009.0	1175.0	-1.0	1468.0	1795.0	-1.0	3144.0	1183.0	-1.0	1511.0	1073.0	-1.0	1570.0	1032.0	-1.0	1289.0	
408.620	1161.0	-1.0	1700.0	1100.0	-1.0	1263.0	1290.0	-1.0	1985.0	1251.0	-1.0	1566.0	1415.0	-1.0	2267.0	1149.0	-1.0	1430.0	1465.0	-1.0	2146.0	2254.0	-1.0	2954.0	1276.0	-1.0	1937.0	2044.0	-1.0	2770.0	1346.0	-1.0	2011.0	1173.0	-1.0	1464.0	1798.0	-1.0	3156.0	1184.0	-1.0	1513.0	1075.0	-1.0	1576.0	1032.0	-1.0	1290.0	
409.119	1162.0	-1.0	1702.0	1102.0	-1.0	1267.0	1292.0	-1.0	1989.0	1252.0	-1.0	1568.0	1417.0	-1.0	2269.0	1152.0	-1.0	1433.0	1466.0	-1.0	2147.0	2213.0	-1.0	2887.0	1273.0	-1.0	1936.0	1998.0	-1.0	2700.0	1346.0	-1.0	2011.0	1169.0	-1.0	1458.0	1801.0	-1.0	3164.0	1184.0	-1.0	1514.0	1076.0	-1.0	1580.0	1034.0	-1.0	1292.0	
409.618	1166.0	-1.0	1711.0	1107.0	-1.0	1277.0	1297.0	-1.0	1999.0	1256.0	-1.0	1576.0	1421.0	-1.0	2282.0	1157.0	-1.0	1442.0	1470.0	-1.0	2158.0	2173.0	-1.0	2825.0	1275.0	-1.0	1942.0	1977.0	-1.0	2671.0	1349.0	-1.0	2017.0	1171.0	-1.0	1461.0	1805.0	-1.0	3169.0	1187.0	-1.0	1518.0	1077.0	-1.0	1581.0	1037.0	-1.0	1296.0	
410.117	1169.0	-1.0	1717.0	1112.0	-1.0	1284.0	1301.0	-1.0	2008.0	1259.0	-1.0	1580.0	1425.0	-1.0	2290.0	1161.0	-1.0	1449.0	1473.0	-1.0	2166.0	2139.0	-1.0	2774.0	1278.0	-1.0	1950.0	1973.0	-1.0	2669.0	1354.0	-1.0	2027.0	1175.0	-1.0	1469.0	1810.0	-1.0	3184.0	1191.0	-1.0	1526.0	1079.0	-1.0	1586.0	1040.0	-1.0	1301.0	
410.616	1171.0	-1.0	1721.0	1114.0	-1.0	1289.0	1305.0	-1.0	2015.0	1261.0	-1.0	1584.0	1427.0	-1.0	2293.0	1164.0	-1.0	1454.0	1475.0	-1.0	2170.0	2137.0	-1.0	2777.0	1281.0	-1.0	1958.0	1989.0	-1.0	2699.0	1359.0	-1.0	2036.0	1180.0	-1.0	1477.0	1814.0	-1.0	3193.0	1193.0	-1.0	1531.0	1079.0	-1.0	1587.0	1042.0	-1.0	1305.0	
411.116	1173.0	-1.0	1726.0	1114.0	-1.0	1288.0	1308.0	-1.0	2021.0	1263.0	-1.0	1588.0	1424.0	-1.0	2284.0	1165.0	-1.0	1455.0	1474.0	-1.0	2166.0	2247.0	-1.0	2976.0	1286.0	-1.0	1966.0	2058.0	-1.0	2829.0	1360.0	-1.0	2037.0	1184.0	-1.0	1486.0	1814.0	-1.0	3191.0	1192.0	-1.0	1529.0	1079.0	-1.0	1588.0	1043.0	-1.0	1305.0	
411.615	1175.0	-1.0	1732.0	1110.0	-1.0	1283.0	1310.0	-1.0	2024.0	1264.0	-1.0	1589.0	1420.0	-1.0	2278.0	1165.0	-1.0	1456.0	1472.0	-1.0	2164.0	2363.0	-1.0	3170.0	1290.0	-1.0	1975.0	2126.0	-1.0	2971.0	1360.0	-1.0	2041.0	1188.0	-1.0	1496.0	1817.0	-1.0	3192.0	1192.0	-1.0	1526.0	1081.0	-1.0	1587.0	1043.0	-1.0	1305.0	
412.114	1183.0	-1.0	1746.0	1120.0	-1.0	1303.0	1313.0	-1.0	2027.0	1314.0	-1.0	1685.0	1430.0	-1.0	2291.0	1200.0	-1.0	1529.0	1486.0	-1.0	2187.0	2743.0	-1.0	3422.0	1309.0	-1.0	2005.0	2540.0	-1.0	3255.0	1360.0	-1.0	2038.0	1209.0	-1.0	1543.0	1804.0	-1.0	3155.0	1195.0	-1.0	1527.0	1070.0	-1.0	1565.0	1047.0	-1.0	1304.0	
412.614	1198.0	-1.0	1763.0	1141.0	-1.0	1330.0	1326.0	-1.0	2039.0	1366.0	-1.0	1767.0	1436.0	-1.0	2293.0	1225.0	-1.0	1577.0	1495.0	-1.0	2200.0	3136.0	-1.0	3642.0	1320.0	-1.0	2025.0	2933.0	-1.0	3521.0	1351.0	-1.0	2024.0	1220.0	-1.0	1570.0	1791.0	-1.0	3110.0	1198.0	-1.0	1524.0	1056.0	-1.0	1536.0	1050.0	-1.0	1299.0	
413.113	1210.0	-1.0	1774.0	1163.0	-1.0	1354.0	1341.0	-1.0	2055.0	1392.0	-1.0	1797.0	1437.0	-1.0	2288.0	1230.0	-1.0	1587.0	1500.0	-1.0	2206.0	3431.0	-1.0	3812.0	1330.0	-1.0	2042.0	3187.0	-1.0	3723.0	1348.0	-1.0	2020.0	1226.0	-1.0	1583.0	1779.0	-1.0	3070.0	1198.0	-1.0	1516.0	1045.0	-1.0	1512.0	1050.0	-1.0	1290.0	
413.613	1215.0	-1.0	1774.0	1169.0	-1.0	1356.0	1348.0	-1.0	2061.0	1401.0	-1.0	1802.0	1434.0	-1.0	2279.0	1224.0	-1.0	1575.0	1498.0	-1.0	2203.0	3647.0	-1.0	3939.0	1331.0	-1.0	2044.0	3230.0	-1.0	3872.0	1348.0	-1.0	2019.0	1227.0	-1.0	1582.0	1776.0	-1.0	3056.0	1197.0	-1.0	1509.0	1044.0	-1.0	1503.0	1046.0	-1.0	1279.0	
414.112	1214.0	-1.0	1768.0	1166.0	-1.0	1344.0	1351.0	-1.0	2057.0	1403.0	-1.0	1796.0	1429.0	-1.0	2264.0	1214.0	-1.0	1554.0	1493.0	-1.0	2190.0	3807.0	-1.0	4035.0	1328.0	-1.0	2036.0	3186.0	-1.0	3985.0	1346.0	-1.0	2012.0	1222.0	-1.0	1572.0	1774.0	-1.0	3045.0	1194.0	-1.0	1501.0	1042.0	-1.0	1495.0	1039.0	-1.0	1265.0	
414.611	1215.0	-1.0	1767.0	1163.0	-1.0	1336.0	1353.0	-1.0	2056.0	1405.0	-1.0	1793.0	1426.0	-1.0	2253.0	1207.0	-1.0	1538.0	1489.0	-1.0	2179.0	3915.0	-1.0	4108.0	1324.0	-1.0	2027.0	3152.0	-1.0	4070.0	1343.0	-1.0	2005.0	1219.0	-1.0	1563.0	1773.0	-1.0	3033.0	1191.0	-1.0	1491.0	1040.0	-1.0	1489.0	1033.0	-1.0	1251.0	
415.110	1215.0	-1.0	1764.0	1158.0	-1.0	1328.0	1354.0	-1.0	2054.0	1406.0	-1.0	1790.0	1423.0	-1.0	2248.0	1201.0	-1.0	1525.0	1486.0	-1.0	2175.0	3996.0	-1.0	4163.0	1323.0	-1.0	2025.0	3132.0	-1.0	4135.0	1344.0	-1.0	2004.0	1217.0	-1.0	1559.0	1774.0	-1.0	3036.0	1189.0	-1.0	1487.0	1042.0	-1.0	1489.0	1028.0	-1.0	1242.0	
415.609	1209.0	-1.0	1759.0	1148.0	-1.0	1320.0	1348.0	-1.0	2049.0	1401.0	-1.0	1784.0	1421.0	-1.0	2242.0	1194.0	-1.0	1512.0	1483.0	-1.0	2168.0	4033.0	-1.0	4206.0	1321.0	-1.0	2021.0	3099.0	-1.0	4182.0	1343.0	-1.0	2002.0	1214.0	-1.0	1553.0	1776.0	-1.0	3036.0	1188.0	-1.0	1482.0	1043.0	-1.0	1488.0	1024.0	-1.0	1232.0	
416.109	1210.0	-1.0	1754.0	1145.0	-1.0	1311.0	1349.0	-1.0	2042.0	1401.0	-1.0	1779.0	1418.0	-1.0	2236.0	1188.0	-1.0	1499.0	1480.0	-1.0	2161.0	4035.0	-1.0	4238.0	1319.0	-1.0	2015.0	3064.0	-1.0	4219.0	1342.0	-1.0	1996.0	1211.0	-1.0	1546.0	1775.0	-1.0	3031.0	1185.0	-1.0	1475.0	1043.0	-1.0	1485.0	1019.0	-1.0	1223.0	
416.608	1210.0	-1.0	1751.0	1141.0	-1.0	1304.0	1348.0	-1.0	2037.0	1400.0	-1.0	1775.0	1417.0	-1.0	2235.0	1183.0	-1.0	1489.0	1478.0	-1.0	2159.0	4011.0	-1.0	4262.0	1316.0	-1.0	2010.0	3026.0	-1.0	4246.0	1341.0	-1.0	1995.0	1209.0	-1.0	1542.0	1778.0	-1.0	3035.0	1183.0	-1.0	1471.0	1045.0	-1.0	1488.0	1016.0	-1.0	1217.0	
417.107	1208.0	-1.0	1746.0	1135.0	-1.0	1294.0	1345.0	-1.0	2029.0	1398.0	-1.0	1768.0	1415.0	-1.0	2231.0	1177.0	-1.0	1476.0	1475.0	-1.0	2153.0	3969.0	-1.0	4280.0	1312.0	-1.0	2000.0	2980.0	-1.0	4254.0	1338.0	-1.0	1990.0	1205.0	-1.0	1534.0	1779.0	-1.0	3036.0	1182.0	-1.0	1468.0	1048.0	-1.0	1491.0	1013.0	-1.0	1213.0	
417.607	1206.0	-1.0	1742.0	1130.0	-1.0	1286.0	1341.0	-1.0	2020.0	1395.0	-1.0	1759.0	1419.0	-1.0	2240.0	1171.0	-1.0	1462.0	1473.0	-1.0	2149.0	3550.0	-1.0	3905.0	1300.0	-1.0	1978.0	2754.0	-1.0	3911.0	1333.0	-1.0	1977.0	1187.0	-1.0	1499.0	1782.0	-1.0	3040.0	1180.0	-1.0	1465.0	1051.0	-1.0	1497.0	1014.0	-1.0	1214.0	
418.106	1205.0	-1.0	1742.0	1129.0	-1.0	1285.0	1338.0	-1.0	2016.0	1393.0	-1.0	1755.0	1428.0	-1.0	2265.0	1169.0	-1.0	1457.0	1478.0	-1.0	2163.0	3146.0	-1.0	3568.0	1292.0	-1.0	1965.0	2543.0	-1.0	3591.0	1332.0	-1.0	1977.0	1172.0	-1.0	1471.0	1788.0	-1.0	3051.0	1181.0	-1.0	1465.0	1057.0	-1.0	1507.0	1018.0	-1.0	1221.0	
418.605	1205.0	-1.0	1743.0	1126.0	-1.0	1283.0	1335.0	-1.0	2010.0	1392.0	-1.0	1752.0	1433.0	-1.0	2278.0	1169.0	-1.0	1454.0	1481.0	-1.0	2170.0	2928.0	-1.0	3432.0	1288.0	-1.0	1959.0	2401.0	-1.0	3415.0	1334.0	-1.0	1979.0	1164.0	-1.0	1457.0	1794.0	-1.0	3066.0	1182.0	-1.0	1468.0	1062.0	-1.0	1514.0	1022.0	-1.0	1229.0	
419.104	1206.0	-1.0	1744.0	1124.0	-1.0	1279.0	1333.0	-1.0	2007.0	1391.0	-1.0	1750.0	1433.0	-1.0	2278.0	1169.0	-1.0	1452.0	1481.0	-1.0	2170.0	2847.0	-1.0	3479.0	1287.0	-1.0	1958.0	2354.0	-1.0	3341.0	1337.0	-1.0	1982.0	1163.0	-1.0	1453.0	1798.0	-1.0	3074.0	1182.0	-1.0	1470.0	1062.0	-1.0	1516.0	1026.0	-1.0	1236.0	
419.603	1207.0	-1.0	1749.0	1122.0	-1.0	1278.0	1333.0	-1.0	2009.0	1392.0	-1.0	1753.0	1434.0	-1.0	2281.0	1170.0	-1.0	1455.0	1483.0	-1.0	2173.0	2804.0	-1.0	3554.0	1288.0	-1.0	1957.0	2327.0	-1.0	3302.0	1340.0	-1.0	1985.0	1164.0	-1.0	1453.0	1799.0	-1.0	3075.0	1182.0	-1.0	1471.0	1061.0	-1.0	1514.0	1028.0	-1.0	1241.0	
420.102	1207.0	-1.0	1751.0	1120.0	-1.0	1278.0	1331.0	-1.0	2008.0	1391.0	-1.0	1754.0	1434.0	-1.0	2283.0	1172.0	-1.0	1456.0	1484.0	-1.0	2175.0	2776.0	-1.0	3616.0	1289.0	-1.0	1958.0	2308.0	-1.0	3282.0	1343.0	-1.0	1991.0	1166.0	-1.0	1456.0	1800.0	-1.0	3081.0	1183.0	-1.0	1474.0	1063.0	-1.0	1517.0	1031.0	-1.0	1246.0	
420.601	1204.0	-1.0	1748.0	1117.0	-1.0	1276.0	1328.0	-1.0	2004.0	1389.0	-1.0	1753.0	1433.0	-1.0	2280.0	1171.0	-1.0	1455.0	1485.0	-1.0	2174.0	2754.0	-1.0	3661.0	1289.0	-1.0	1957.0	2297.0	-1.0	3267.0	1344.0	-1.0	1993.0	1166.0	-1.0	1456.0	1801.0	-1.0	3081.0	1182.0	-1.0	1473.0	1063.0	-1.0	1517.0	1032.0	-1.0	1249.0	
421.100	1201.0	-1.0	1743.0	1116.0	-1.0	1275.0	1325.0	-1.0	1999.0	1387.0	-1.0	1751.0	1431.0	-1.0	2272.0	1171.0	-1.0	1452.0	1482.0	-1.0	2167.0	2747.0	-1.0	3711.0	1288.0	-1.0	1952.0	2288.0	-1.0	3255.0	1343.0	-1.0	1988.0	1164.0	-1.0	1453.0	1797.0	-1.0	3069.0	1180.0	-1.0	1469.0	1061.0	-1.0	1512.0	1032.0	-1.0	1249.0	
421.599	1202.0	-1.0	1743.0	1116.0	-1.0	1275.0	1324.0	-1.0	1997.0	1388.0	-1.0	1752.0	1431.0	-1.0	2272.0	1171.0	-1.0	1452.0	1483.0	-1.0	2166.0	2730.0	-1.0	3723.0	1286.0	-1.0	1947.0	2273.0	-1.0	3227.0	1342.0	-1.0	1984.0	1164.0	-1.0	1449.0	1793.0	-1.0	3056.0	1179.0	-1.0	1466.0	1061.0	-1.0	1508.0	1031.0	-1.0	1246.0	
422.098	1201.0	-1.0	1740.0	1115.0	-1.0	1272.0	1324.0	-1.0	1994.0	1387.0	-1.0	1751.0	1431.0	-1.0	2272.0	1171.0	-1.0	1451.0	1482.0	-1.0	2165.0	2703.0	-1.0	3702.0	1284.0	-1.0	1943.0	2255.0	-1.0	3193.0	1340.0	-1.0	1981.0	1162.0	-1.0	1446.0	1794.0	-1.0	3056.0	1178.0	-1.0	1466.0	1061.0	-1.0	1508.0	1031.0	-1.0	1247.0	
422.597	1200.0	-1.0	1734.0	1112.0	-1.0	1268.0	1323.0	-1.0	1989.0	1387.0	-1.0	1748.0	1430.0	-1.0	2268.0	1170.0	-1.0	1448.0	1480.0	-1.0	2159.0	2671.0	-1.0	3669.0	1281.0	-1.0	1935.0	2238.0	-1.0	3161.0	1339.0	-1.0	1975.0	1160.0	-1.0	1441.0	1793.0	-1.0	3051.0	1178.0	-1.0	1465.0	1060.0	-1.0	1506.0	1031.0	-1.0	1246.0	
423.096	1200.0	-1.0	1733.0	1112.0	-1.0	1265.0	1323.0	-1.0	1988.0	1388.0	-1.0	1750.0	1430.0	-1.0	2268.0	1170.0	-1.0	1448.0	1479.0	-1.0	2157.0	2667.0	-1.0	3685.0	1280.0	-1.0	1932.0	2235.0	-1.0	3158.0	1337.0	-1.0	1972.0	1161.0	-1.0	1442.0	1794.0	-1.0	3049.0	1179.0	-1.0	1467.0	1062.0	-1.0	1506.0	1032.0	-1.0	1249.0	
423.595	1200.0	-1.0	1730.0	1109.0	-1.0	1262.0	1323.0	-1.0	1986.0	1388.0	-1.0	1749.0	1428.0	-1.0	2263.0	1169.0	-1.0	1447.0	1476.0	-1.0	2151.0	2670.0	-1.0	3705.0	1279.0	-1.0	1928.0	2233.0	-1.0	3157.0	1336.0	-1.0	1969.0	1160.0	-1.0	1442.0	1794.0	-1.0	3052.0	1180.0	-1.0	1469.0	1061.0	-1.0	1506.0	1034.0	-1.0	1252.0	
424.094	1200.0	-1.0	1729.0	1108.0	-1.0	1260.0	1324.0	-1.0	1986.0	1389.0	-1.0	1751.0	1427.0	-1.0	2260.0	1169.0	-1.0	1447.0	1475.0	-1.0	2147.0	2660.0	-1.0	3695.0	1278.0	-1.0	1926.0	2225.0	-1.0	3146.0	1336.0	-1.0	1968.0	1161.0	-1.0	1443.0	1796.0	-1.0	3054.0	1182.0	-1.0	1473.0	1061.0	-1.0	1507.0	1035.0	-1.0	1255.0	
424.593	1201.0	-1.0	1731.0	1107.0	-1.0	1261.0	1324.0	-1.0	1989.0	1391.0	-1.0	1755.0	1428.0	-1.0	2264.0	1171.0	-1.0	1451.0	1475.0	-1.0	2150.0	2656.0	-1.0	3696.0	1279.0	-1.0	1930.0	2225.0	-1.0	3149.0	1338.0	-1.0	1974.0	1163.0	-1.0	1448.0	1800.0	-1.0	3067.0	1184.0	-1.0	1479.0	1064.0	-1.0	1512.0	1037.0	-1.0	1261.0	
425.092	1201.0	-1.0	1733.0	1107.0	-1.0	1263.0	1323.0	-1.0	1991.0	1391.0	-1.0	1759.0	1428.0	-1.0	2266.0	1171.0	-1.0	1454.0	1476.0	-1.0	2152.0	2653.0	-1.0	3696.0	1281.0	-1.0	1933.0	2227.0	-1.0	3152.0	1341.0	-1.0	1979.0	1165.0	-1.0	1452.0	1802.0	-1.0	3075.0	1186.0	-1.0	1484.0	1065.0	-1.0	1516.0	1038.0	-1.0	1266.0	
425.591	1200.0	-1.0	1732.0	1107.0	-1.0	1264.0	1323.0	-1.0	1991.0	1391.0	-1.0	1761.0	1428.0	-1.0	2266.0	1172.0	-1.0	1454.0	1475.0	-1.0	2150.0	2664.0	-1.0	3727.0	1282.0	-1.0	1934.0	2238.0	-1.0	3165.0	1341.0	-1.0	1981.0	1167.0	-1.0	1454.0	1801.0	-1.0	3076.0	1185.0	-1.0	1484.0	1065.0	-1.0	1518.0	1039.0	-1.0	1267.0	
426.090	1201.0	-1.0	1736.0	1107.0	-1.0	1267.0	1323.0	-1.0	1996.0	1391.0	-1.0	1765.0	1429.0	-1.0	2273.0	1172.0	-1.0	1457.0	1476.0	-1.0	2156.0	2660.0	-1.0	3723.0	1283.0	-1.0	1939.0	2230.0	-1.0	3145.0	1343.0	-1.0	1986.0	1168.0	-1.0	1458.0	1803.0	-1.0	3080.0	1185.0	-1.0	1486.0	1066.0	-1.0	1521.0	1039.0	-1.0	1269.0	
426.589	1201.0	-1.0	1739.0	1107.0	-1.0	1268.0	1323.0	-1.0	2000.0	1390.0	-1.0	1764.0	1429.0	-1.0	2276.0	1171.0	-1.0	1458.0	1475.0	-1.0	2157.0	2626.0	-1.0	3663.0	1282.0	-1.0	1941.0	2199.0	-1.0	3089.0	1343.0	-1.0	1989.0	1167.0	-1.0	1458.0	1805.0	-1.0	3093.0	1186.0	-1.0	1490.0	1068.0	-1.0	1526.0	1039.0	-1.0	1272.0	
427.088	1200.0	-1.0	1737.0	1107.0	-1.0	1269.0	1322.0	-1.0	2001.0	1388.0	-1.0	1761.0	1428.0	-1.0	2278.0	1170.0	-1.0	1458.0	1473.0	-1.0	2157.0	2576.0	-1.0	3568.0	1281.0	-1.0	1939.0	2154.0	-1.0	3010.0	1342.0	-1.0	1990.0	1165.0	-1.0	1455.0	1806.0	-1.0	3101.0	1185.0	-1.0	1491.0	1069.0	-1.0	1529.0	1037.0	-1.0	1272.0	
427.587	1199.0	-1.0	1737.0	1107.0	-1.0	1271.0	1323.0	-1.0	2003.0	1388.0	-1.0	1763.0	1428.0	-1.0	2277.0	1170.0	-1.0	1458.0	1473.0	-1.0	2154.0	2555.0	-1.0	3534.0	1279.0	-1.0	1935.0	2131.0	-1.0	2970.0	1339.0	-1.0	1986.0	1163.0	-1.0	1450.0	1805.0	-1.0	3100.0	1184.0	-1.0	1490.0	1069.0	-1.0	1530.0	1036.0	-1.0	1273.0	
428.087	1199.0	-1.0	1737.0	1107.0	-1.0	1271.0	1322.0	-1.0	2003.0	1386.0	-1.0	1763.0	1429.0	-1.0	2279.0	1170.0	-1.0	1458.0	1473.0	-1.0	2156.0	2539.0	-1.0	3505.0	1277.0	-1.0	1933.0	2114.0	-1.0	2942.0	1337.0	-1.0	1986.0	1161.0	-1.0	1448.0	1808.0	-1.0	3108.0	1185.0	-1.0	1492.0	1071.0	-1.0	1534.0	1037.0	-1.0	1275.0	
428.586	1197.0	-1.0	1734.0	1105.0	-1.0	1270.0	1320.0	-1.0	2001.0	1385.0	-1.0	1762.0	1427.0	-1.0	2277.0	1169.0	-1.0	1458.0	1471.0	-1.0	2154.0	2517.0	-1.0	3466.0	1274.0	-1.0	1929.0	2095.0	-1.0	2908.0	1335.0	-1.0	1984.0	1159.0	-1.0	1446.0	1808.0	-1.0	3113.0	1184.0	-1.0	1493.0	1070.0	-1.0	1535.0	1037.0	-1.0	1277.0	
429.085	1195.0	-1.0	1730.0	1106.0	-1.0	1269.0	1319.0	-1.0	1998.0	1385.0	-1.0	1761.0	1426.0	-1.0	2274.0	1168.0	-1.0	1457.0	1469.0	-1.0	2149.0	2500.0	-1.0	3433.0	1272.0	-1.0	1924.0	2079.0	-1.0	2880.0	1332.0	-1.0	1978.0	1157.0	-1.0	1442.0	1806.0	-1.0	3110.0	1184.0	-1.0	1493.0	1070.0	-1.0	1535.0	1036.0	-1.0	1277.0	
429.585	1195.0	-1.0	1731.0	1106.0	-1.0	1271.0	1319.0	-1.0	1999.0	1385.0	-1.0	1764.0	1428.0	-1.0	2278.0	1169.0	-1.0	1458.0	1470.0	-1.0	2153.0	2496.0	-1.0	3429.0	1270.0	-1.0	1925.0	2075.0	-1.0	2873.0	1331.0	-1.0	1979.0	1157.0	-1.0	1443.0	1807.0	-1.0	3111.0	1184.0	-1.0	1493.0	1071.0	-1.0	1537.0	1037.0	-1.0	1278.0	
430.084	1194.0	-1.0	1730.0	1107.0	-1.0	1271.0	1319.0	-1.0	1997.0	1385.0	-1.0	1764.0	1428.0	-1.0	2280.0	1168.0	-1.0	1458.0	1470.0	-1.0	2154.0	2488.0	-1.0	3413.0	1269.0	-1.0	1924.0	2068.0	-1.0	2861.0	1331.0	-1.0	1978.0	1157.0	-1.0	1442.0	1807.0	-1.0	3116.0	1184.0	-1.0	1494.0	1072.0	-1.0	1541.0	1037.0	-1.0	1279.0	
430.583	1194.0	-1.0	1728.0	1106.0	-1.0	1270.0	1319.0	-1.0	1996.0	1385.0	-1.0	1764.0	1428.0	-1.0	2279.0	1167.0	-1.0	1456.0	1469.0	-1.0	2152.0	2481.0	-1.0	3396.0	1269.0	-1.0	1920.0	2061.0	-1.0	2847.0	1328.0	-1.0	1974.0	1155.0	-1.0	1440.0	1806.0	-1.0	3115.0	1182.0	-1.0	1492.0	1072.0	-1.0	1543.0	1036.0	-1.0	1278.0	
431.082	1194.0	-1.0	1729.0	1106.0	-1.0	1270.0	1318.0	-1.0	1997.0	1385.0	-1.0	1766.0	1429.0	-1.0	2284.0	1167.0	-1.0	1456.0	1470.0	-1.0	2156.0	2477.0	-1.0	3388.0	1268.0	-1.0	1922.0	2060.0	-1.0	2843.0	1328.0	-1.0	1975.0	1156.0	-1.0	1440.0	1807.0	-1.0	3122.0	1183.0	-1.0	1492.0	1074.0	-1.0	1548.0	1036.0	-1.0	1279.0	
431.582	1193.0	-1.0	1728.0	1106.0	-1.0	1269.0	1318.0	-1.0	1995.0	1385.0	-1.0	1764.0	1430.0	-1.0	2285.0	1166.0	-1.0	1454.0	1471.0	-1.0	2156.0	2475.0	-1.0	3382.0	1269.0	-1.0	1922.0	2059.0	-1.0	2840.0	1327.0	-1.0	1975.0	1155.0	-1.0	1439.0	1807.0	-1.0	3126.0	1182.0	-1.0	1492.0	1076.0	-1.0	1554.0	1035.0	-1.0	1279.0	
432.082	1192.0	-1.0	1726.0	1105.0	-1.0	1267.0	1317.0	-1.0	1994.0	1384.0	-1.0	1764.0	1430.0	-1.0	2285.0	1164.0	-1.0	1452.0	1470.0	-1.0	2156.0	2471.0	-1.0	3372.0	1268.0	-1.0	1922.0	2059.0	-1.0	2838.0	1325.0	-1.0	1972.0	1154.0	-1.0	1437.0	1806.0	-1.0	3126.0	1181.0	-1.0	1490.0	1077.0	-1.0	1555.0	1035.0	-1.0	1279.0	
432.581	1193.0	-1.0	1729.0	1105.0	-1.0	1268.0	1317.0	-1.0	1996.0	1384.0	-1.0	1765.0	1431.0	-1.0	2289.0	1165.0	-1.0	1452.0	1472.0	-1.0	2159.0	2470.0	-1.0	3376.0	1270.0	-1.0	1925.0	2067.0	-1.0	2850.0	1326.0	-1.0	1975.0	1156.0	-1.0	1440.0	1808.0	-1.0	3134.0	1181.0	-1.0	1492.0	1080.0	-1.0	1563.0	1036.0	-1.0	1282.0	
433.080	1193.0	-1.0	1730.0	1106.0	-1.0	1269.0	1316.0	-1.0	1998.0	1384.0	-1.0	1765.0	1432.0	-1.0	2293.0	1164.0	-1.0	1453.0	1473.0	-1.0	2161.0	2473.0	-1.0	3380.0	1271.0	-1.0	1928.0	2070.0	-1.0	2854.0	1327.0	-1.0	1978.0	1157.0	-1.0	1442.0	1810.0	-1.0	3143.0	1181.0	-1.0	1495.0	1080.0	-1.0	1568.0	1038.0	-1.0	1286.0	
433.579	1193.0	-1.0	1732.0	1105.0	-1.0	1269.0	1317.0	-1.0	2001.0	1384.0	-1.0	1766.0	1432.0	-1.0	2294.0	1165.0	-1.0	1454.0	1473.0	-1.0	2162.0	2472.0	-1.0	3374.0	1272.0	-1.0	1932.0	2072.0	-1.0	2857.0	1329.0	-1.0	1982.0	1158.0	-1.0	1445.0	1810.0	-1.0	3149.0	1183.0	-1.0	1498.0	1079.0	-1.0	1569.0	1038.0	-1.0	1286.0	
434.079	1195.0	-1.0	1738.0	1105.0	-1.0	1271.0	1317.0	-1.0	2007.0	1384.0	-1.0	1770.0	1433.0	-1.0	2299.0	1166.0	-1.0	1457.0	1475.0	-1.0	2168.0	2473.0	-1.0	3374.0	1273.0	-1.0	1933.0	2075.0	-1.0	2860.0	1330.0	-1.0	1982.0	1159.0	-1.0	1447.0	1809.0	-1.0	3149.0	1183.0	-1.0	1499.0	1077.0	-1.0	1568.0	1037.0	-1.0	1286.0	
434.578	1195.0	-1.0	1740.0	1105.0	-1.0	1272.0	1317.0	-1.0	2010.0	1384.0	-1.0	1772.0	1433.0	-1.0	2302.0	1166.0	-1.0	1459.0	1477.0	-1.0	2170.0	2478.0	-1.0	3382.0	1274.0	-1.0	1935.0	2078.0	-1.0	2865.0	1331.0	-1.0	1985.0	1160.0	-1.0	1448.0	1810.0	-1.0	3156.0	1183.0	-1.0	1501.0	1078.0	-1.0	1570.0	1038.0	-1.0	1289.0	
435.077	1194.0	-1.0	1738.0	1104.0	-1.0	1271.0	1316.0	-1.0	2008.0	1383.0	-1.0	1770.0	1432.0	-1.0	2299.0	1165.0	-1.0	1458.0	1475.0	-1.0	2167.0	2476.0	-1.0	3376.0	1273.0	-1.0	1933.0	2073.0	-1.0	2856.0	1330.0	-1.0	1984.0	1159.0	-1.0	1447.0	1808.0	-1.0	3156.0	1182.0	-1.0	1501.0	1076.0	-1.0	1569.0	1036.0	-1.0	1288.0	
435.576	1192.0	-1.0	1733.0	1103.0	-1.0	1268.0	1313.0	-1.0	2003.0	1381.0	-1.0	1767.0	1429.0	-1.0	2290.0	1163.0	-1.0	1454.0	1473.0	-1.0	2158.0	2470.0	-1.0	3363.0	1271.0	-1.0	1926.0	2062.0	-1.0	2833.0	1328.0	-1.0	1978.0	1157.0	-1.0	1440.0	1804.0	-1.0	3145.0	1180.0	-1.0	1496.0	1073.0	-1.0	1562.0	1035.0	-1.0	1283.0	
436.075	1191.0	-1.0	1728.0	1099.0	-1.0	1260.0	1312.0	-1.0	1999.0	1384.0	-1.0	1774.0	1425.0	-1.0	2280.0	1166.0	-1.0	1464.0	1474.0	-1.0	2155.0	2779.0	-1.0	3538.0	1273.0	-1.0	1926.0	2227.0	-1.0	3103.0	1320.0	-1.0	1962.0	1160.0	-1.0	1451.0	1793.0	-1.0	3110.0	1175.0	-1.0	1484.0	1069.0	-1.0	1551.0	1032.0	-1.0	1277.0	
436.574	1190.0	-1.0	1722.0	1087.0	-1.0	1235.0	1313.0	-1.0	1993.0	1396.0	-1.0	1794.0	1422.0	-1.0	2266.0	1174.0	-1.0	1484.0	1470.0	-1.0	2141.0	3170.0	-1.0	3730.0	1267.0	-1.0	1909.0	2414.0	-1.0	3411.0	1300.0	-1.0	1923.0	1157.0	-1.0	1453.0	1777.0	-1.0	3066.0	1172.0	-1.0	1475.0	1066.0	-1.0	1543.0	1030.0	-1.0	1271.0	
437.073	1190.0	-1.0	1716.0	1075.0	-1.0	1213.0	1314.0	-1.0	1984.0	1405.0	-1.0	1806.0	1420.0	-1.0	2254.0	1177.0	-1.0	1488.0	1466.0	-1.0	2124.0	3475.0	-1.0	3879.0	1255.0	-1.0	1883.0	2488.0	-1.0	3558.0	1277.0	-1.0	1882.0	1144.0	-1.0	1435.0	1764.0	-1.0	3025.0	1169.0	-1.0	1465.0	1064.0	-1.0	1537.0	1029.0	-1.0	1264.0	
437.572	1191.0	-1.0	1715.0	1068.0	-1.0	1200.0	1314.0	-1.0	1979.0	1410.0	-1.0	1812.0	1420.0	-1.0	2252.0	1176.0	-1.0	1484.0	1464.0	-1.0	2119.0	3609.0	-1.0	3990.0	1249.0	-1.0	1871.0	2488.0	-1.0	3609.0	1265.0	-1.0	1860.0	1134.0	-1.0	1422.0	1760.0	-1.0	3011.0	1169.0	-1.0	1463.0	1066.0	-1.0	1541.0	1030.0	-1.0	1263.0	
438.071	1191.0	-1.0	1713.0	1064.0	-1.0	1191.0	1315.0	-1.0	1975.0	1412.0	-1.0	1812.0	1421.0	-1.0	2249.0	1171.0	-1.0	1477.0	1463.0	-1.0	2113.0	3681.0	-1.0	4074.0	1246.0	-1.0	1865.0	2479.0	-1.0	3626.0	1259.0	-1.0	1848.0	1129.0	-1.0	1413.0	1757.0	-1.0	3000.0	1169.0	-1.0	1460.0	1069.0	-1.0	1545.0	1029.0	-1.0	1260.0	
438.570	1193.0	-1.0	1717.0	1062.0	-1.0	1189.0	1316.0	-1.0	1976.0	1414.0	-1.0	1813.0	1423.0	-1.0	2255.0	1169.0	-1.0	1472.0	1465.0	-1.0	2118.0	3709.0	-1.0	4139.0	1248.0	-1.0	1868.0	2465.0	-1.0	3620.0	1260.0	-1.0	1847.0	1128.0	-1.0	1411.0	1755.0	-1.0	2992.0	1168.0	-1.0	1456.0	1070.0	-1.0	1546.0	1029.0	-1.0	1258.0	
439.070	1194.0	-1.0	1718.0	1061.0	-1.0	1186.0	1315.0	-1.0	1975.0	1413.0	-1.0	1810.0	1424.0	-1.0	2257.0	1165.0	-1.0	1464.0	1465.0	-1.0	2119.0	3703.0	-1.0	4187.0	1251.0	-1.0	1874.0	2451.0	-1.0	3609.0	1263.0	-1.0	1853.0	1130.0	-1.0	1413.0	1757.0	-1.0	2995.0	1168.0	-1.0	1456.0	1073.0	-1.0	1553.0	1029.0	-1.0	1258.0	
439.569	1195.0	-1.0	1720.0	1061.0	-1.0	1185.0	1317.0	-1.0	1976.0	1413.0	-1.0	1808.0	1425.0	-1.0	2259.0	1162.0	-1.0	1458.0	1466.0	-1.0	2120.0	3692.0	-1.0	4224.0	1255.0	-1.0	1881.0	2444.0	-1.0	3605.0	1267.0	-1.0	1858.0	1134.0	-1.0	1417.0	1756.0	-1.0	2997.0	1167.0	-1.0	1455.0	1074.0	-1.0	1556.0	1029.0	-1.0	1258.0	
440.069	1195.0	-1.0	1721.0	1060.0	-1.0	1184.0	1316.0	-1.0	1977.0	1411.0	-1.0	1805.0	1425.0	-1.0	2262.0	1159.0	-1.0	1454.0	1467.0	-1.0	2123.0	3670.0	-1.0	4252.0	1259.0	-1.0	1892.0	2437.0	-1.0	3595.0	1273.0	-1.0	1869.0	1138.0	-1.0	1424.0	1760.0	-1.0	3011.0	1168.0	-1.0	1458.0	1077.0	-1.0	1566.0	1029.0	-1.0	1261.0	
440.568	1195.0	-1.0	1721.0	1060.0	-1.0	1184.0	1315.0	-1.0	1977.0	1410.0	-1.0	1801.0	1426.0	-1.0	2264.0	1158.0	-1.0	1449.0	1467.0	-1.0	2125.0	3645.0	-1.0	4273.0	1264.0	-1.0	1902.0	2431.0	-1.0	3582.0	1279.0	-1.0	1882.0	1143.0	-1.0	1431.0	1763.0	-1.0	3021.0	1168.0	-1.0	1459.0	1079.0	-1.0	1573.0	1029.0	-1.0	1263.0	
441.067	1196.0	-1.0	1726.0	1061.0	-1.0	1188.0	1315.0	-1.0	1981.0	1408.0	-1.0	1801.0	1427.0	-1.0	2271.0	1156.0	-1.0	1448.0	1469.0	-1.0	2134.0	3602.0	-1.0	4289.0	1269.0	-1.0	1916.0	2431.0	-1.0	3585.0	1287.0	-1.0	1899.0	1151.0	-1.0	1444.0	1768.0	-1.0	3037.0	1170.0	-1.0	1463.0	1083.0	-1.0	1583.0	1031.0	-1.0	1267.0	
441.566	1197.0	-1.0	1731.0	1063.0	-1.0	1192.0	1315.0	-1.0	1984.0	1406.0	-1.0	1799.0	1428.0	-1.0	2276.0	1155.0	-1.0	1446.0	1471.0	-1.0	2139.0	3561.0	-1.0	4301.0	1275.0	-1.0	1928.0	2439.0	-1.0	3597.0	1295.0	-1.0	1915.0	1158.0	-1.0	1456.0	1772.0	-1.0	3052.0	1171.0	-1.0	1467.0	1086.0	-1.0	1592.0	1033.0	-1.0	1272.0	
442.065	1198.0	-1.0	1735.0	1065.0	-1.0	1197.0	1314.0	-1.0	1987.0	1406.0	-1.0	1799.0	1429.0	-1.0	2279.0	1154.0	-1.0	1445.0	1472.0	-1.0	2143.0	3527.0	-1.0	4310.0	1278.0	-1.0	1936.0	2444.0	-1.0	3605.0	1300.0	-1.0	1926.0	1163.0	-1.0	1463.0	1773.0	-1.0	3059.0	1171.0	-1.0	1469.0	1088.0	-1.0	1598.0	1033.0	-1.0	1275.0	
442.564	1199.0	-1.0	1740.0	1068.0	-1.0	1203.0	1314.0	-1.0	1991.0	1406.0	-1.0	1802.0	1430.0	-1.0	2285.0	1154.0	-1.0	1446.0	1474.0	-1.0	2150.0	3504.0	-1.0	4317.0	1282.0	-1.0	1945.0	2449.0	-1.0	3615.0	1305.0	-1.0	1938.0	1169.0	-1.0	1473.0	1776.0	-1.0	3066.0	1172.0	-1.0	1471.0	1088.0	-1.0	1604.0	1035.0	-1.0	1278.0	
443.064	1199.0	-1.0	1741.0	1069.0	-1.0	1206.0	1314.0	-1.0	1992.0	1405.0	-1.0	1802.0	1430.0	-1.0	2286.0	1153.0	-1.0	1446.0	1475.0	-1.0	2152.0	3479.0	-1.0	4322.0	1283.0	-1.0	1948.0	2444.0	-1.0	3606.0	1308.0	-1.0	1944.0	1170.0	-1.0	1475.0	1776.0	-1.0	3070.0	1171.0	-1.0	1472.0	1089.0	-1.0	1607.0	1034.0	-1.0	1279.0	
443.563	1198.0	-1.0	1739.0	1070.0	-1.0	1207.0	1312.0	-1.0	1990.0	1403.0	-1.0	1801.0	1428.0	-1.0	2283.0	1151.0	-1.0	1442.0	1473.0	-1.0	2148.0	3447.0	-1.0	4327.0	1283.0	-1.0	1947.0	2431.0	-1.0	3576.0	1309.0	-1.0	1944.0	1169.0	-1.0	1473.0	1773.0	-1.0	3064.0	1169.0	-1.0	1468.0	1087.0	-1.0	1604.0	1033.0	-1.0	1277.0	
444.062	1198.0	-1.0	1741.0	1071.0	-1.0	1209.0	1312.0	-1.0	1991.0	1403.0	-1.0	1801.0	1429.0	-1.0	2284.0	1150.0	-1.0	1441.0	1474.0	-1.0	2150.0	3417.0	-1.0	4329.0	1282.0	-1.0	1946.0	2415.0	-1.0	3545.0	1310.0	-1.0	1946.0	1169.0	-1.0	1471.0	1772.0	-1.0	3059.0	1169.0	-1.0	1466.0	1087.0	-1.0	1601.0	1031.0	-1.0	1274.0	
444.561	1196.0	-1.0	1738.0	1069.0	-1.0	1209.0	1311.0	-1.0	1988.0	1400.0	-1.0	1797.0	1428.0	-1.0	2280.0	1149.0	-1.0	1438.0	1472.0	-1.0	2146.0	3404.0	-1.0	4332.0	1280.0	-1.0	1940.0	2397.0	-1.0	3501.0	1309.0	-1.0	1941.0	1166.0	-1.0	1464.0	1771.0	-1.0	3057.0	1167.0	-1.0	1463.0	1085.0	-1.0	1598.0	1030.0	-1.0	1273.0	
445.060	1196.0	-1.0	1736.0	1070.0	-1.0	1208.0	1311.0	-1.0	1986.0	1399.0	-1.0	1794.0	1427.0	-1.0	2274.0	1147.0	-1.0	1433.0	1470.0	-1.0	2138.0	3361.0	-1.0	4334.0	1277.0	-1.0	1931.0	2367.0	-1.0	3439.0	1307.0	-1.0	1935.0	1162.0	-1.0	1456.0	1769.0	-1.0	3047.0	1166.0	-1.0	1460.0	1083.0	-1.0	1590.0	1029.0	-1.0	1269.0	
445.559	1196.0	-1.0	1735.0	1070.0	-1.0	1208.0	1311.0	-1.0	1984.0	1397.0	-1.0	1791.0	1427.0	-1.0	2272.0	1145.0	-1.0	1430.0	1469.0	-1.0	2135.0	3315.0	-1.0	4335.0	1275.0	-1.0	1928.0	2342.0	-1.0	3392.0	1308.0	-1.0	1933.0	1161.0	-1.0	1453.0	1770.0	-1.0	3051.0	1166.0	-1.0	1460.0	1083.0	-1.0	1589.0	1030.0	-1.0	1270.0	
446.058	1195.0	-1.0	1731.0	1069.0	-1.0	1208.0	1310.0	-1.0	1980.0	1395.0	-1.0	1787.0	1426.0	-1.0	2269.0	1143.0	-1.0	1426.0	1467.0	-1.0	2130.0	3257.0	-1.0	4336.0	1274.0	-1.0	1924.0	2317.0	-1.0	3343.0	1309.0	-1.0	1932.0	1161.0	-1.0	1450.0	1770.0	-1.0	3049.0	1166.0	-1.0	1459.0	1083.0	-1.0	1586.0	1030.0	-1.0	1269.0	
446.557	1195.0	-1.0	1731.0	1071.0	-1.0	1211.0	1311.0	-1.0	1980.0	1395.0	-1.0	1787.0	1428.0	-1.0	2272.0	1144.0	-1.0	1426.0	1468.0	-1.0	2133.0	3229.0	-1.0	4337.0	1275.0	-1.0	1927.0	2316.0	-1.0	3344.0	1312.0	-1.0	1937.0	1162.0	-1.0	1453.0	1773.0	-1.0	3049.0	1167.0	-1.0	1461.0	1084.0	-1.0	1587.0	1032.0	-1.0	1269.0	
447.056	1195.0	-1.0	1730.0	1074.0	-1.0	1214.0	1311.0	-1.0	1980.0	1395.0	-1.0	1787.0	1428.0	-1.0	2274.0	1143.0	-1.0	1425.0	1469.0	-1.0	2135.0	3207.0	-1.0	4337.0	1277.0	-1.0	1929.0	2322.0	-1.0	3352.0	1315.0	-1.0	1941.0	1164.0	-1.0	1456.0	1776.0	-1.0	3053.0	1169.0	-1.0	1463.0	1085.0	-1.0	1588.0	1033.0	-1.0	1271.0	
447.555	1195.0	-1.0	1729.0	1075.0	-1.0	1217.0	1312.0	-1.0	1981.0	1397.0	-1.0	1791.0	1429.0	-1.0	2275.0	1143.0	-1.0	1425.0	1469.0	-1.0	2136.0	3190.0	-1.0	4338.0	1278.0	-1.0	1931.0	2328.0	-1.0	3359.0	1318.0	-1.0	1944.0	1166.0	-1.0	1459.0	1777.0	-1.0	3054.0	1170.0	-1.0	1464.0	1086.0	-1.0	1586.0	1034.0	-1.0	1272.0	
448.055	1196.0	-1.0	1731.0	1077.0	-1.0	1219.0	1314.0	-1.0	1981.0	1398.0	-1.0	1792.0	1430.0	-1.0	2278.0	1144.0	-1.0	1425.0	1470.0	-1.0	2138.0	3166.0	-1.0	4338.0	1280.0	-1.0	1936.0	2339.0	-1.0	3383.0	1321.0	-1.0	1952.0	1170.0	-1.0	1465.0	1781.0	-1.0	3064.0	1173.0	-1.0	1469.0	1087.0	-1.0	1586.0	1036.0	-1.0	1277.0	
448.554	1197.0	-1.0	1731.0	1078.0	-1.0	1221.0	1314.0	-1.0	1981.0	1397.0	-1.0	1791.0	1429.0	-1.0	2276.0	1143.0	-1.0	1425.0	1469.0	-1.0	2137.0	3163.0	-1.0	4338.0	1282.0	-1.0	1937.0	2353.0	-1.0	3408.0	1325.0	-1.0	1955.0	1172.0	-1.0	1468.0	1782.0	-1.0	3064.0	1173.0	-1.0	1470.0	1085.0	-1.0	1583.0	1038.0	-1.0	1279.0	
449.053	1198.0	-1.0	1734.0	1079.0	-1.0	1224.0	1316.0	-1.0	1985.0	1397.0	-1.0	1793.0	1430.0	-1.0	2279.0	1144.0	-1.0	1425.0	1470.0	-1.0	2142.0	3160.0	-1.0	4339.0	1283.0	-1.0	1938.0	2364.0	-1.0	3422.0	1326.0	-1.0	1956.0	1174.0	-1.0	1470.0	1781.0	-1.0	3060.0	1173.0	-1.0	1469.0	1084.0	-1.0	1579.0	1039.0	-1.0	1278.0	
449.552	1198.0	-1.0	1733.0	1080.0	-1.0	1225.0	1316.0	-1.0	1984.0	1397.0	-1.0	1792.0	1429.0	-1.0	2280.0	1143.0	-1.0	1424.0	1470.0	-1.0	2143.0	3150.0	-1.0	4339.0	1283.0	-1.0	1938.0	2366.0	-1.0	3423.0	1327.0	-1.0	1957.0	1174.0	-1.0	1469.0	1781.0	-1.0	3062.0	1173.0	-1.0	1468.0	1084.0	-1.0	1580.0	1038.0	-1.0	1278.0	
450.051	1197.0	-1.0	1732.0	1080.0	-1.0	1225.0	1316.0	-1.0	1983.0	1396.0	-1.0	1790.0	1429.0	-1.0	2278.0	1141.0	-1.0	1422.0	1468.0	-1.0	2140.0	3138.0	-1.0	4339.0	1282.0	-1.0	1935.0	2364.0	-1.0	3416.0	1326.0	-1.0	1956.0	1173.0	-1.0	1466.0	1781.0	-1.0	3059.0	1172.0	-1.0	1466.0	1084.0	-1.0	1579.0	1038.0	-1.0	1277.0	
450.550	1197.0	-1.0	1733.0	1080.0	-1.0	1226.0	1316.0	-1.0	1983.0	1395.0	-1.0	1790.0	1429.0	-1.0	2280.0	1141.0	-1.0	1421.0	1469.0	-1.0	2143.0	3125.0	-1.0	4339.0	1281.0	-1.0	1936.0	2361.0	-1.0	3411.0	1326.0	-1.0	1958.0	1172.0	-1.0	1466.0	1784.0	-1.0	3068.0	1173.0	-1.0	1468.0	1086.0	-1.0	1583.0	1039.0	-1.0	1279.0	
451.049	1197.0	-1.0	1731.0	1080.0	-1.0	1225.0	1316.0	-1.0	1981.0	1394.0	-1.0	1789.0	1428.0	-1.0	2280.0	1139.0	-1.0	1419.0	1468.0	-1.0	2143.0	3111.0	-1.0	4339.0	1280.0	-1.0	1935.0	2356.0	-1.0	3400.0	1326.0	-1.0	1958.0	1171.0	-1.0	1464.0	1784.0	-1.0	3070.0	1172.0	-1.0	1468.0	1085.0	-1.0	1584.0	1039.0	-1.0	1280.0	
451.548	1198.0	-1.0	1734.0	1080.0	-1.0	1228.0	1317.0	-1.0	1983.0	1395.0	-1.0	1791.0	1430.0	-1.0	2285.0	1140.0	-1.0	1421.0	1469.0	-1.0	2147.0	3100.0	-1.0	4338.0	1281.0	-1.0	1934.0	2355.0	-1.0	3399.0	1326.0	-1.0	1957.0	1171.0	-1.0	1463.0	1782.0	-1.0	3066.0	1172.0	-1.0	1466.0	1084.0	-1.0	1583.0	1038.0	-1.0	1280.0	
452.048	1198.0	-1.0	1734.0	1080.0	-1.0	1228.0	1317.0	-1.0	1982.0	1393.0	-1.0	1790.0	1430.0	-1.0	2285.0	1140.0	-1.0	1421.0	1468.0	-1.0	2147.0	3109.0	-1.0	4339.0	1280.0	-1.0	1936.0	2360.0	-1.0	3411.0	1326.0	-1.0	1959.0	1171.0	-1.0	1464.0	1784.0	-1.0	3071.0	1172.0	-1.0	1468.0	1085.0	-1.0	1585.0	1039.0	-1.0	1281.0	
452.548	1197.0	-1.0	1732.0	1080.0	-1.0	1227.0	1317.0	-1.0	1980.0	1393.0	-1.0	1789.0	1429.0	-1.0	2282.0	1140.0	-1.0	1420.0	1468.0	-1.0	2144.0	3119.0	-1.0	4339.0	1280.0	-1.0	1936.0	2365.0	-1.0	3423.0	1325.0	-1.0	1958.0	1170.0	-1.0	1465.0	1783.0	-1.0	3070.0	1172.0	-1.0	1468.0	1084.0	-1.0	1584.0	1039.0	-1.0	1282.0	
453.047	1198.0	-1.0	1733.0	1081.0	-1.0	1228.0	1317.0	-1.0	1981.0	1392.0	-1.0	1789.0	1428.0	-1.0	2282.0	1140.0	-1.0	1422.0	1468.0	-1.0	2146.0	3146.0	-1.0	4340.0	1280.0	-1.0	1940.0	2376.0	-1.0	3447.0	1325.0	-1.0	1962.0	1171.0	-1.0	1468.0	1785.0	-1.0	3080.0	1173.0	-1.0	1472.0	1086.0	-1.0	1590.0	1040.0	-1.0	1286.0	
453.546	1198.0	-1.0	1733.0	1080.0	-1.0	1227.0	1317.0	-1.0	1980.0	1391.0	-1.0	1787.0	1428.0	-1.0	2281.0	1140.0	-1.0	1423.0	1467.0	-1.0	2144.0	3150.0	-1.0	4340.0	1279.0	-1.0	1942.0	2369.0	-1.0	3435.0	1325.0	-1.0	1965.0	1171.0	-1.0	1468.0	1787.0	-1.0	3085.0	1173.0	-1.0	1473.0	1086.0	-1.0	1593.0	1041.0	-1.0	1288.0	
454.045	1200.0	-1.0	1739.0	1082.0	-1.0	1233.0	1319.0	-1.0	1985.0	1392.0	-1.0	1789.0	1430.0	-1.0	2286.0	1142.0	-1.0	1427.0	1469.0	-1.0	2149.0	3117.0	-1.0	4337.0	1280.0	-1.0	1943.0	2348.0	-1.0	3400.0	1326.0	-1.0	1965.0	1171.0	-1.0	1469.0	1785.0	-1.0	3083.0	1174.0	-1.0	1475.0	1086.0	-1.0	1592.0	1041.0	-1.0	1289.0	
454.544	1203.0	-1.0	1744.0	1079.0	-1.0	1230.0	1323.0	-1.0	1994.0	1389.0	-1.0	1787.0	1428.0	-1.0	2281.0	1144.0	-1.0	1432.0	1468.0	-1.0	2150.0	3244.0	-1.0	4337.0	1285.0	-1.0	1955.0	2447.0	-1.0	3566.0	1327.0	-1.0	1968.0	1178.0	-1.0	1484.0	1790.0	-1.0	3091.0	1176.0	-1.0	1479.0	1082.0	-1.0	1585.0	1046.0	-1.0	1294.0	
455.043	1204.0	-1.0	1745.0	1072.0	-1.0	1218.0	1328.0	-1.0	2004.0	1387.0	-1.0	1783.0	1424.0	-1.0	2270.0	1146.0	-1.0	1439.0	1470.0	-1.0	2153.0	3485.0	-1.0	4339.0	1292.0	-1.0	1970.0	2642.0	-1.0	3756.0	1324.0	-1.0	1969.0	1188.0	-1.0	1504.0	1787.0	-1.0	3083.0	1177.0	-1.0	1478.0	1074.0	-1.0	1570.0	1048.0	-1.0	1294.0	
455.543	1206.0	-1.0	1745.0	1065.0	-1.0	1208.0	1333.0	-1.0	2011.0	1385.0	-1.0	1782.0	1422.0	-1.0	2264.0	1146.0	-1.0	1446.0	1472.0	-1.0	2160.0	3693.0	-1.0	4340.0	1298.0	-1.0	1982.0	2813.0	-1.0	3899.0	1323.0	-1.0	1970.0	1196.0	-1.0	1524.0	1783.0	-1.0	3070.0	1176.0	-1.0	1475.0	1069.0	-1.0	1559.0	1047.0	-1.0	1290.0	
456.042	1205.0	-1.0	1742.0	1058.0	-1.0	1198.0	1334.0	-1.0	2011.0	1384.0	-1.0	1781.0	1420.0	-1.0	2258.0	1145.0	-1.0	1447.0	1474.0	-1.0	2164.0	3849.0	-1.0	4341.0	1302.0	-1.0	1989.0	2932.0	-1.0	4006.0	1323.0	-1.0	1970.0	1202.0	-1.0	1538.0	1779.0	-1.0	3060.0	1175.0	-1.0	1472.0	1067.0	-1.0	1555.0	1042.0	-1.0	1283.0	
456.541	1203.0	-1.0	1737.0	1052.0	-1.0	1188.0	1334.0	-1.0	2008.0	1384.0	-1.0	1783.0	1417.0	-1.0	2252.0	1143.0	-1.0	1446.0	1474.0	-1.0	2162.0	3967.0	-1.0	4341.0	1304.0	-1.0	1991.0	3013.0	-1.0	4086.0	1321.0	-1.0	1969.0	1207.0	-1.0	1547.0	1773.0	-1.0	3045.0	1172.0	-1.0	1467.0	1065.0	-1.0	1552.0	1037.0	-1.0	1272.0	
457.041	1203.0	-1.0	1735.0	1049.0	-1.0	1182.0	1332.0	-1.0	2005.0	1386.0	-1.0	1787.0	1417.0	-1.0	2249.0	1143.0	-1.0	1446.0	1475.0	-1.0	2162.0	4056.0	-1.0	4342.0	1304.0	-1.0	1988.0	3076.0	-1.0	4147.0	1318.0	-1.0	1962.0	1209.0	-1.0	1553.0	1765.0	-1.0	3025.0	1169.0	-1.0	1461.0	1064.0	-1.0	1548.0	1029.0	-1.0	1260.0	
457.540	1202.0	-1.0	1733.0	1046.0	-1.0	1177.0	1330.0	-1.0	1998.0	1387.0	-1.0	1787.0	1416.0	-1.0	2248.0	1139.0	-1.0	1439.0	1472.0	-1.0	2155.0	4088.0	-1.0	4342.0	1299.0	-1.0	1978.0	3048.0	-1.0	4191.0	1315.0	-1.0	1956.0	1205.0	-1.0	1548.0	1761.0	-1.0	3020.0	1167.0	-1.0	1459.0	1064.0	-1.0	1550.0	1026.0	-1.0	1256.0	
458.039	1200.0	-1.0	1728.0	1044.0	-1.0	1171.0	1327.0	-1.0	1989.0	1387.0	-1.0	1785.0	1414.0	-1.0	2243.0	1136.0	-1.0	1432.0	1468.0	-1.0	2145.0	4125.0	-1.0	4342.0	1295.0	-1.0	1968.0	3031.0	-1.0	4226.0	1311.0	-1.0	1949.0	1202.0	-1.0	1543.0	1758.0	-1.0	3014.0	1165.0	-1.0	1457.0	1066.0	-1.0	1554.0	1024.0	-1.0	1254.0	
458.538	1199.0	-1.0	1726.0	1046.0	-1.0	1173.0	1323.0	-1.0	1981.0	1383.0	-1.0	1777.0	1414.0	-1.0	2242.0	1132.0	-1.0	1423.0	1463.0	-1.0	2133.0	3894.0	-1.0	4287.0	1287.0	-1.0	1950.0	2897.0	-1.0	4068.0	1308.0	-1.0	1941.0	1192.0	-1.0	1522.0	1756.0	-1.0	3009.0	1165.0	-1.0	1459.0	1066.0	-1.0	1555.0	1024.0	-1.0	1255.0	
459.037	1199.0	-1.0	1729.0	1052.0	-1.0	1183.0	1320.0	-1.0	1980.0	1380.0	-1.0	1772.0	1416.0	-1.0	2248.0	1132.0	-1.0	1421.0	1461.0	-1.0	2131.0	3652.0	-1.0	4276.0	1280.0	-1.0	1937.0	2763.0	-1.0	3909.0	1306.0	-1.0	1936.0	1182.0	-1.0	1502.0	1756.0	-1.0	3006.0	1167.0	-1.0	1462.0	1067.0	-1.0	1555.0	1027.0	-1.0	1259.0	
459.536	1199.0	-1.0	1731.0	1057.0	-1.0	1191.0	1319.0	-1.0	1980.0	1380.0	-1.0	1772.0	1417.0	-1.0	2252.0	1134.0	-1.0	1423.0	1460.0	-1.0	2131.0	3532.0	-1.0	4289.0	1277.0	-1.0	1934.0	2706.0	-1.0	3878.0	1308.0	-1.0	1937.0	1180.0	-1.0	1498.0	1760.0	-1.0	3018.0	1169.0	-1.0	1467.0	1070.0	-1.0	1561.0	1028.0	-1.0	1263.0	
460.035	1198.0	-1.0	1731.0	1060.0	-1.0	1198.0	1318.0	-1.0	1981.0	1380.0	-1.0	1770.0	1420.0	-1.0	2259.0	1134.0	-1.0	1423.0	1460.0	-1.0	2132.0	3394.0	-1.0	4265.0	1276.0	-1.0	1933.0	2628.0	-1.0	3780.0	1310.0	-1.0	1940.0	1179.0	-1.0	1494.0	1765.0	-1.0	3036.0	1172.0	-1.0	1474.0	1069.0	-1.0	1560.0	1028.0	-1.0	1264.0	
460.534	1197.0	-1.0	1729.0	1064.0	-1.0	1203.0	1320.0	-1.0	1985.0	1380.0	-1.0	1769.0	1422.0	-1.0	2264.0	1134.0	-1.0	1422.0	1460.0	-1.0	2133.0	3290.0	-1.0	4268.0	1275.0	-1.0	1931.0	2571.0	-1.0	3718.0	1311.0	-1.0	1941.0	1178.0	-1.0	1491.0	1771.0	-1.0	3052.0	1175.0	-1.0	1480.0	1065.0	-1.0	1552.0	1029.0	-1.0	1265.0	
461.033	1196.0	-1.0	1729.0	1064.0	-1.0	1207.0	1322.0	-1.0	1992.0	1378.0	-1.0	1766.0	1423.0	-1.0	2266.0	1133.0	-1.0	1420.0	1460.0	-1.0	2136.0	3279.0	-1.0	4285.0	1274.0	-1.0	1933.0	2557.0	-1.0	3724.0	1312.0	-1.0	1944.0	1178.0	-1.0	1491.0	1779.0	-1.0	3068.0	1178.0	-1.0	1487.0	1063.0	-1.0	1547.0	1031.0	-1.0	1267.0	
461.532	1194.0	-1.0	1722.0	1063.0	-1.0	1207.0	1322.0	-1.0	1993.0	1374.0	-1.0	1759.0	1423.0	-1.0	2265.0	1130.0	-1.0	1414.0	1459.0	-1.0	2136.0	3241.0	-1.0	4297.0	1273.0	-1.0	1933.0	2521.0	-1.0	3675.0	1314.0	-1.0	1946.0	1176.0	-1.0	1488.0	1783.0	-1.0	3077.0	1180.0	-1.0	1489.0	1061.0	-1.0	1540.0	1029.0	-1.0	1263.0	
462.031	1190.0	-1.0	1714.0	1063.0	-1.0	1205.0	1321.0	-1.0	1990.0	1371.0	-1.0	1753.0	1422.0	-1.0	2262.0	1127.0	-1.0	1407.0	1459.0	-1.0	2132.0	3196.0	-1.0	4306.0	1272.0	-1.0	1930.0	2486.0	-1.0	3622.0	1315.0	-1.0	1946.0	1173.0	-1.0	1481.0	1784.0	-1.0	3077.0	1180.0	-1.0	1486.0	1058.0	-1.0	1533.0	1025.0	-1.0	1255.0	
462.531	1190.0	-1.0	1712.0	1064.0	-1.0	1207.0	1319.0	-1.0	1989.0	1370.0	-1.0	1749.0	1423.0	-1.0	2264.0	1126.0	-1.0	1403.0	1460.0	-1.0	2134.0	3172.0	-1.0	4314.0	1272.0	-1.0	1927.0	2465.0	-1.0	3592.0	1315.0	-1.0	1943.0	1171.0	-1.0	1475.0	1785.0	-1.0	3074.0	1178.0	-1.0	1482.0	1058.0	-1.0	1526.0	1021.0	-1.0	1247.0	
463.030	1188.0	-1.0	1708.0	1065.0	-1.0	1206.0	1318.0	-1.0	1986.0	1367.0	-1.0	1743.0	1422.0	-1.0	2261.0	1124.0	-1.0	1397.0	1458.0	-1.0	2132.0	3161.0	-1.0	4321.0	1271.0	-1.0	1925.0	2456.0	-1.0	3586.0	1315.0	-1.0	1942.0	1169.0	-1.0	1471.0	1787.0	-1.0	3079.0	1177.0	-1.0	1480.0	1057.0	-1.0	1526.0	1020.0	-1.0	1243.0	
463.529	1186.0	-1.0	1704.0	1063.0	-1.0	1205.0	1315.0	-1.0	1979.0	1364.0	-1.0	1738.0	1420.0	-1.0	2255.0	1122.0	-1.0	1391.0	1457.0	-1.0	2127.0	3166.0	-1.0	4326.0	1271.0	-1.0	1922.0	2463.0	-1.0	3611.0	1314.0	-1.0	1938.0	1168.0	-1.0	1467.0	1787.0	-1.0	3080.0	1176.0	-1.0	1476.0	1058.0	-1.0	1526.0	1018.0	-1.0	1240.0	
464.028	1187.0	-1.0	1707.0	1067.0	-1.0	1208.0	1314.0	-1.0	1979.0	1365.0	-1.0	1737.0	1422.0	-1.0	2258.0	1122.0	-1.0	1390.0	1458.0	-1.0	2129.0	3109.0	-1.0	4282.0	1271.0	-1.0	1923.0	2426.0	-1.0	3539.0	1315.0	-1.0	1939.0	1165.0	-1.0	1461.0	1790.0	-1.0	3087.0	1175.0	-1.0	1476.0	1061.0	-1.0	1531.0	1018.0	-1.0	1242.0	
464.527	1189.0	-1.0	1712.0	1070.0	-1.0	1213.0	1314.0	-1.0	1981.0	1366.0	-1.0	1738.0	1425.0	-1.0	2269.0	1124.0	-1.0	1392.0	1462.0	-1.0	2138.0	3006.0	-1.0	4157.0	1272.0	-1.0	1929.0	2363.0	-1.0	3414.0	1321.0	-1.0	1952.0	1165.0	-1.0	1459.0	1798.0	-1.0	3113.0	1178.0	-1.0	1483.0	1067.0	-1.0	1545.0	1021.0	-1.0	1250.0	
465.026	1191.0	-1.0	1719.0	1073.0	-1.0	1219.0	1314.0	-1.0	1985.0	1366.0	-1.0	1742.0	1429.0	-1.0	2279.0	1127.0	-1.0	1398.0	1464.0	-1.0	2144.0	2900.0	-1.0	4020.0	1275.0	-1.0	1938.0	2309.0	-1.0	3313.0	1328.0	-1.0	1968.0	1167.0	-1.0	1462.0	1807.0	-1.0	3140.0	1182.0	-1.0	1492.0	1072.0	-1.0	1558.0	1025.0	-1.0	1260.0	
465.525	1194.0	-1.0	1726.0	1077.0	-1.0	1226.0	1314.0	-1.0	1990.0	1369.0	-1.0	1747.0	1432.0	-1.0	2286.0	1132.0	-1.0	1404.0	1466.0	-1.0	2149.0	2816.0	-1.0	3938.0	1279.0	-1.0	1946.0	2279.0	-1.0	3257.0	1334.0	-1.0	1981.0	1170.0	-1.0	1467.0	1814.0	-1.0	3159.0	1185.0	-1.0	1500.0	1076.0	-1.0	1569.0	1030.0	-1.0	1269.0	
466.024	1196.0	-1.0	1734.0	1081.0	-1.0	1234.0	1314.0	-1.0	1997.0	1370.0	-1.0	1753.0	1435.0	-1.0	2297.0	1135.0	-1.0	1412.0	1470.0	-1.0	2161.0	2773.0	-1.0	3881.0	1282.0	-1.0	1955.0	2261.0	-1.0	3220.0	1340.0	-1.0	1993.0	1173.0	-1.0	1473.0	1817.0	-1.0	3171.0	1187.0	-1.0	1505.0	1077.0	-1.0	1577.0	1033.0	-1.0	1277.0	
466.523	1197.0	-1.0	1739.0	1084.0	-1.0	1240.0	1314.0	-1.0	2001.0	1372.0	-1.0	1757.0	1437.0	-1.0	2306.0	1138.0	-1.0	1416.0	1472.0	-1.0	2168.0	2726.0	-1.0	3812.0	1285.0	-1.0	1963.0	2243.0	-1.0	3189.0	1344.0	-1.0	2004.0	1175.0	-1.0	1477.0	1821.0	-1.0	3188.0	1189.0	-1.0	1510.0	1080.0	-1.0	1587.0	1035.0	-1.0	1283.0	
467.022	1196.0	-1.0	1739.0	1086.0	-1.0	1243.0	1313.0	-1.0	2000.0	1371.0	-1.0	1757.0	1437.0	-1.0	2306.0	1138.0	-1.0	1417.0	1473.0	-1.0	2167.0	2696.0	-1.0	3770.0	1284.0	-1.0	1962.0	2228.0	-1.0	3160.0	1345.0	-1.0	2005.0	1174.0	-1.0	1475.0	1821.0	-1.0	3191.0	1188.0	-1.0	1510.0	1080.0	-1.0	1589.0	1035.0	-1.0	1285.0	
467.521	1195.0	-1.0	1738.0	1085.0	-1.0	1242.0	1312.0	-1.0	1998.0	1370.0	-1.0	1755.0	1434.0	-1.0	2300.0	1137.0	-1.0	1413.0	1471.0	-1.0	2162.0	2681.0	-1.0	3749.0	1282.0	-1.0	1956.0	2212.0	-1.0	3128.0	1342.0	-1.0	2000.0	1171.0	-1.0	1469.0	1817.0	-1.0	3182.0	1186.0	-1.0	1505.0	1078.0	-1.0	1584.0	1033.0	-1.0	1283.0	
468.020	1195.0	-1.0	1737.0	1084.0	-1.0	1240.0	1310.0	-1.0	1997.0	1369.0	-1.0	1752.0	1434.0	-1.0	2299.0	1136.0	-1.0	1411.0	1470.0	-1.0	2160.0	2655.0	-1.0	3708.0	1279.0	-1.0	1951.0	2192.0	-1.0	3088.0	1340.0	-1.0	1998.0	1168.0	-1.0	1464.0	1817.0	-1.0	3182.0	1185.0	-1.0	1503.0	1078.0	-1.0	1584.0	1033.0	-1.0	1282.0	
468.519	1193.0	-1.0	1732.0	1082.0	-1.0	1236.0	1308.0	-1.0	1992.0	1368.0	-1.0	1747.0	1433.0	-1.0	2294.0	1135.0	-1.0	1409.0	1468.0	-1.0	2155.0	2631.0	-1.0	3674.0	1276.0	-1.0	1943.0	2170.0	-1.0	3047.0	1337.0	-1.0	1992.0	1165.0	-1.0	1457.0	1814.0	-1.0	3178.0	1183.0	-1.0	1500.0	1076.0	-1.0	1581.0	1031.0	-1.0	1278.0	
469.018	1192.0	-1.0	1729.0	1081.0	-1.0	1233.0	1307.0	-1.0	1988.0	1368.0	-1.0	1745.0	1432.0	-1.0	2289.0	1134.0	-1.0	1405.0	1467.0	-1.0	2149.0	2618.0	-1.0	3652.0	1273.0	-1.0	1935.0	2152.0	-1.0	3012.0	1333.0	-1.0	1982.0	1161.0	-1.0	1449.0	1810.0	-1.0	3165.0	1180.0	-1.0	1493.0	1073.0	-1.0	1574.0	1029.0	-1.0	1274.0	
469.517	1192.0	-1.0	1728.0	1081.0	-1.0	1231.0	1307.0	-1.0	1986.0	1368.0	-1.0	1744.0	1431.0	-1.0	2288.0	1134.0	-1.0	1405.0	1466.0	-1.0	2148.0	2610.0	-1.0	3645.0	1270.0	-1.0	1930.0	2141.0	-1.0	2992.0	1331.0	-1.0	1977.0	1158.0	-1.0	1444.0	1809.0	-1.0	3164.0	1179.0	-1.0	1492.0	1073.0	-1.0	1574.0	1029.0	-1.0	1273.0	
470.016	1190.0	-1.0	1723.0	1080.0	-1.0	1229.0	1306.0	-1.0	1982.0	1368.0	-1.0	1743.0	1430.0	-1.0	2283.0	1133.0	-1.0	1402.0	1465.0	-1.0	2143.0	2617.0	-1.0	3660.0	1269.0	-1.0	1925.0	2142.0	-1.0	2993.0	1328.0	-1.0	1971.0	1157.0	-1.0	1440.0	1805.0	-1.0	3154.0	1177.0	-1.0	1487.0	1073.0	-1.0	1571.0	1028.0	-1.0	1272.0	
470.515	1191.0	-1.0	1724.0	1080.0	-1.0	1229.0	1307.0	-1.0	1981.0	1370.0	-1.0	1745.0	1430.0	-1.0	2285.0	1133.0	-1.0	1404.0	1465.0	-1.0	2144.0	2617.0	-1.0	3663.0	1269.0	-1.0	1925.0	2142.0	-1.0	2995.0	1329.0	-1.0	1971.0	1156.0	-1.0	1442.0	1806.0	-1.0	3156.0	1177.0	-1.0	1489.0	1076.0	-1.0	1574.0	1029.0	-1.0	1273.0	
471.014	1190.0	-1.0	1723.0	1079.0	-1.0	1228.0	1308.0	-1.0	1981.0	1371.0	-1.0	1747.0	1431.0	-1.0	2286.0	1135.0	-1.0	1405.0	1466.0	-1.0	2145.0	2610.0	-1.0	3649.0	1269.0	-1.0	1926.0	2140.0	-1.0	2989.0	1330.0	-1.0	1974.0	1158.0	-1.0	1443.0	1806.0	-1.0	3157.0	1177.0	-1.0	1490.0	1076.0	-1.0	1576.0	1029.0	-1.0	1272.0	
471.513	1192.0	-1.0	1727.0	1080.0	-1.0	1230.0	1309.0	-1.0	1985.0	1374.0	-1.0	1753.0	1433.0	-1.0	2295.0	1136.0	-1.0	1409.0	1468.0	-1.0	2152.0	2613.0	-1.0	3656.0	1272.0	-1.0	1932.0	2147.0	-1.0	3002.0	1333.0	-1.0	1979.0	1160.0	-1.0	1449.0	1806.0	-1.0	3156.0	1177.0	-1.0	1491.0	1077.0	-1.0	1576.0	1028.0	-1.0	1272.0	
472.012	1192.0	-1.0	1729.0	1081.0	-1.0	1232.0	1310.0	-1.0	1988.0	1376.0	-1.0	1756.0	1435.0	-1.0	2301.0	1137.0	-1.0	1411.0	1470.0	-1.0	2159.0	2619.0	-1.0	3666.0	1274.0	-1.0	1938.0	2157.0	-1.0	3018.0	1335.0	-1.0	1986.0	1162.0	-1.0	1454.0	1809.0	-1.0	3164.0	1178.0	-1.0	1494.0	1080.0	-1.0	1582.0	1029.0	-1.0	1273.0	
472.511	1193.0	-1.0	1733.0	1083.0	-1.0	1235.0	1312.0	-1.0	1993.0	1378.0	-1.0	1762.0	1437.0	-1.0	2307.0	1138.0	-1.0	1414.0	1472.0	-1.0	2164.0	2618.0	-1.0	3661.0	1277.0	-1.0	1943.0	2168.0	-1.0	3035.0	1337.0	-1.0	1992.0	1165.0	-1.0	1459.0	1808.0	-1.0	3169.0	1178.0	-1.0	1496.0	1081.0	-1.0	1586.0	1028.0	-1.0	1274.0	
473.010	1194.0	-1.0	1737.0	1084.0	-1.0	1238.0	1312.0	-1.0	1998.0	1379.0	-1.0	1766.0	1438.0	-1.0	2314.0	1139.0	-1.0	1417.0	1474.0	-1.0	2171.0	2637.0	-1.0	3701.0	1279.0	-1.0	1948.0	2189.0	-1.0	3073.0	1339.0	-1.0	1998.0	1167.0	-1.0	1464.0	1812.0	-1.0	3181.0	1179.0	-1.0	1500.0	1081.0	-1.0	1592.0	1029.0	-1.0	1277.0	
473.509	1192.0	-1.0	1738.0	1083.0	-1.0	1238.0	1311.0	-1.0	1999.0	1379.0	-1.0	1767.0	1437.0	-1.0	2315.0	1139.0	-1.0	1417.0	1475.0	-1.0	2173.0	2662.0	-1.0	3742.0	1280.0	-1.0	1949.0	2204.0	-1.0	3097.0	1340.0	-1.0	2000.0	1167.0	-1.0	1465.0	1811.0	-1.0	3184.0	1178.0	-1.0	1499.0	1081.0	-1.0	1593.0	1028.0	-1.0	1276.0	
474.008	1193.0	-1.0	1741.0	1083.0	-1.0	1238.0	1310.0	-1.0	2004.0	1378.0	-1.0	1770.0	1438.0	-1.0	2318.0	1138.0	-1.0	1418.0	1476.0	-1.0	2177.0	2675.0	-1.0	3767.0	1280.0	-1.0	1949.0	2210.0	-1.0	3106.0	1339.0	-1.0	1998.0	1166.0	-1.0	1464.0	1809.0	-1.0	3178.0	1177.0	-1.0	1497.0	1080.0	-1.0	1590.0	1027.0	-1.0	1275.0	
474.507	1192.0	-1.0	1741.0	1081.0	-1.0	1237.0	1309.0	-1.0	2003.0	1376.0	-1.0	1768.0	1436.0	-1.0	2316.0	1137.0	-1.0	1417.0	1475.0	-1.0	2175.0	2677.0	-1.0	3772.0	1279.0	-1.0	1946.0	2208.0	-1.0	3102.0	1337.0	-1.0	1997.0	1164.0	-1.0	1460.0	1807.0	-1.0	3181.0	1175.0	-1.0	1497.0	1079.0	-1.0	1592.0	1026.0	-1.0	1276.0	
475.006	1190.0	-1.0	1737.0	1079.0	-1.0	1232.0	1306.0	-1.0	1999.0	1374.0	-1.0	1764.0	1434.0	-1.0	2311.0	1135.0	-1.0	1413.0	1472.0	-1.0	2169.0	2670.0	-1.0	3759.0	1276.0	-1.0	1941.0	2197.0	-1.0	3081.0	1334.0	-1.0	1991.0	1161.0	-1.0	1455.0	1804.0	-1.0	3176.0	1173.0	-1.0	1493.0	1076.0	-1.0	1588.0	1025.0	-1.0	1274.0	
475.506	1189.0	-1.0	1738.0	1077.0	-1.0	1230.0	1305.0	-1.0	1999.0	1373.0	-1.0	1763.0	1432.0	-1.0	2310.0	1134.0	-1.0	1413.0	1472.0	-1.0	2168.0	2675.0	-1.0	3769.0	1274.0	-1.0	1936.0	2192.0	-1.0	3071.0	1331.0	-1.0	1985.0	1158.0	-1.0	1449.0	1800.0	-1.0	3165.0	1171.0	-1.0	1489.0	1073.0	-1.0	1583.0	1023.0	-1.0	1271.0	
476.005	1188.0	-1.0	1734.0	1075.0	-1.0	1226.0	1304.0	-1.0	1995.0	1371.0	-1.0	1760.0	1430.0	-1.0	2306.0	1133.0	-1.0	1409.0	1469.0	-1.0	2163.0	2672.0	-1.0	3765.0	1271.0	-1.0	1931.0	2181.0	-1.0	3053.0	1328.0	-1.0	1980.0	1155.0	-1.0	1445.0	1798.0	-1.0	3164.0	1170.0	-1.0	1488.0	1072.0	-1.0	1581.0	1023.0	-1.0	1271.0	
476.504	1186.0	-1.0	1729.0	1072.0	-1.0	1222.0	1301.0	-1.0	1989.0	1369.0	-1.0	1757.0	1428.0	-1.0	2298.0	1131.0	-1.0	1406.0	1467.0	-1.0	2155.0	2663.0	-1.0	3749.0	1268.0	-1.0	1926.0	2169.0	-1.0	3030.0	1326.0	-1.0	1974.0	1152.0	-1.0	1439.0	1794.0	-1.0	3155.0	1169.0	-1.0	1485.0	1068.0	-1.0	1575.0	1021.0	-1.0	1268.0	
477.004	1186.0	-1.0	1728.0	1072.0	-1.0	1220.0	1301.0	-1.0	1987.0	1370.0	-1.0	1757.0	1429.0	-1.0	2297.0	1131.0	-1.0	1406.0	1467.0	-1.0	2154.0	2663.0	-1.0	3750.0	1267.0	-1.0	1925.0	2163.0	-1.0	3020.0	1325.0	-1.0	1974.0	1151.0	-1.0	1439.0	1793.0	-1.0	3147.0	1168.0	-1.0	1483.0	1068.0	-1.0	1572.0	1021.0	-1.0	1267.0	
477.503	1185.0	-1.0	1726.0	1071.0	-1.0	1218.0	1301.0	-1.0	1983.0	1369.0	-1.0	1755.0	1427.0	-1.0	2292.0	1130.0	-1.0	1404.0	1465.0	-1.0	2149.0	2665.0	-1.0	3757.0	1266.0	-1.0	1922.0	2162.0	-1.0	3021.0	1323.0	-1.0	1971.0	1151.0	-1.0	1437.0	1792.0	-1.0	3141.0	1168.0	-1.0	1483.0	1066.0	-1.0	1568.0	1022.0	-1.0	1269.0	
478.003	1185.0	-1.0	1723.0	1071.0	-1.0	1218.0	1301.0	-1.0	1980.0	1370.0	-1.0	1754.0	1425.0	-1.0	2284.0	1130.0	-1.0	1403.0	1463.0	-1.0	2141.0	2667.0	-1.0	3760.0	1264.0	-1.0	1917.0	2163.0	-1.0	3024.0	1323.0	-1.0	1967.0	1151.0	-1.0	1436.0	1789.0	-1.0	3130.0	1168.0	-1.0	1482.0	1064.0	-1.0	1562.0	1023.0	-1.0	1269.0	
478.503	1185.0	-1.0	1723.0	1071.0	-1.0	1218.0	1302.0	-1.0	1980.0	1371.0	-1.0	1755.0	1426.0	-1.0	2284.0	1131.0	-1.0	1404.0	1463.0	-1.0	2140.0	2668.0	-1.0	3761.0	1265.0	-1.0	1918.0	2168.0	-1.0	3033.0	1324.0	-1.0	1968.0	1152.0	-1.0	1438.0	1789.0	-1.0	3130.0	1169.0	-1.0	1484.0	1064.0	-1.0	1561.0	1024.0	-1.0	1273.0	
479.002	1185.0	-1.0	1721.0	1071.0	-1.0	1216.0	1302.0	-1.0	1978.0	1371.0	-1.0	1752.0	1425.0	-1.0	2280.0	1130.0	-1.0	1403.0	1462.0	-1.0	2135.0	2675.0	-1.0	3776.0	1265.0	-1.0	1916.0	2176.0	-1.0	3046.0	1323.0	-1.0	1965.0	1153.0	-1.0	1438.0	1788.0	-1.0	3125.0	1169.0	-1.0	1483.0	1062.0	-1.0	1557.0	1025.0	-1.0	1273.0	
479.501	1186.0	-1.0	1723.0	1070.0	-1.0	1216.0	1303.0	-1.0	1980.0	1371.0	-1.0	1754.0	1426.0	-1.0	2279.0	1130.0	-1.0	1402.0	1461.0	-1.0	2134.0	2675.0	-1.0	3775.0	1265.0	-1.0	1914.0	2179.0	-1.0	3049.0	1323.0	-1.0	1961.0	1153.0	-1.0	1438.0	1786.0	-1.0	3113.0	1169.0	-1.0	1481.0	1060.0	-1.0	1551.0	1024.0	-1.0	1270.0	
480.000	1185.0	-1.0	1722.0	1069.0	-1.0	1213.0	1304.0	-1.0	1981.0	1371.0	-1.0	1753.0	1427.0	-1.0	2282.0	1131.0	-1.0	1402.0	1462.0	-1.0	2136.0	2663.0	-1.0	3756.0	1265.0	-1.0	1915.0	2178.0	-1.0	3052.0	1324.0	-1.0	1962.0	1154.0	-1.0	1438.0	1788.0	-1.0	3121.0	1170.0	-1.0	1483.0	1059.0	-1.0	1551.0	1024.0	-1.0	1270.0	
480.499	1186.0	-1.0	1722.0	1065.0	-1.0	1208.0	1306.0	-1.0	1983.0	1369.0	-1.0	1749.0	1423.0	-1.0	2274.0	1130.0	-1.0	1401.0	1459.0	-1.0	2130.0	2763.0	-1.0	3858.0	1267.0	-1.0	1918.0	2226.0	-1.0	3156.0	1323.0	-1.0	1957.0	1156.0	-1.0	1443.0	1790.0	-1.0	3124.0	1171.0	-1.0	1484.0	1057.0	-1.0	1547.0	1025.0	-1.0	1272.0	
480.998	1189.0	-1.0	1730.0	1063.0	-1.0	1207.0	1312.0	-1.0	1999.0	1366.0	-1.0	1745.0	1421.0	-1.0	2269.0	1131.0	-1.0	1403.0	1456.0	-1.0	2128.0	2854.0	-1.0	3975.0	1270.0	-1.0	1927.0	2275.0	-1.0	3266.0	1323.0	-1.0	1959.0	1161.0	-1.0	1452.0	1797.0	-1.0	3140.0	1176.0	-1.0	1492.0	1057.0	-1.0	1546.0	1033.0	-1.0	1283.0	
481.497	1194.0	-1.0	1741.0	1064.0	-1.0	1213.0	1322.0	-1.0	2022.0	1364.0	-1.0	1741.0	1416.0	-1.0	2258.0	1134.0	-1.0	1411.0	1454.0	-1.0	2126.0	2955.0	-1.0	4063.0	1275.0	-1.0	1939.0	2333.0	-1.0	3389.0	1324.0	-1.0	1962.0	1165.0	-1.0	1462.0	1801.0	-1.0	3150.0	1181.0	-1.0	1501.0	1054.0	-1.0	1541.0	1042.0	-1.0	1298.0	
481.996	1197.0	-1.0	1750.0	1067.0	-1.0	1221.0	1332.0	-1.0	2044.0	1363.0	-1.0	1742.0	1411.0	-1.0	2250.0	1139.0	-1.0	1421.0	1453.0	-1.0	2127.0	3047.0	-1.0	4130.0	1281.0	-1.0	1953.0	2390.0	-1.0	3504.0	1327.0	-1.0	1969.0	1171.0	-1.0	1473.0	1803.0	-1.0	3153.0	1186.0	-1.0	1510.0	1051.0	-1.0	1536.0	1049.0	-1.0	1310.0	
482.495	1201.0	-1.0	1759.0	1071.0	-1.0	1231.0	1339.0	-1.0	2064.0	1364.0	-1.0	1747.0	1410.0	-1.0	2251.0	1144.0	-1.0	1432.0	1454.0	-1.0	2135.0	3124.0	-1.0	4180.0	1287.0	-1.0	1967.0	2436.0	-1.0	3591.0	1331.0	-1.0	1980.0	1177.0	-1.0	1485.0	1803.0	-1.0	3150.0	1189.0	-1.0	1515.0	1050.0	-1.0	1534.0	1053.0	-1.0	1315.0	
482.994	1203.0	-1.0	1765.0	1074.0	-1.0	1239.0	1342.0	-1.0	2074.0	1365.0	-1.0	1752.0	1409.0	-1.0	2252.0	1147.0	-1.0	1440.0	1456.0	-1.0	2142.0	3167.0	-1.0	4219.0	1291.0	-1.0	1978.0	2464.0	-1.0	3645.0	1335.0	-1.0	1989.0	1181.0	-1.0	1495.0	1804.0	-1.0	3157.0	1191.0	-1.0	1521.0	1051.0	-1.0	1537.0	1054.0	-1.0	1319.0	
483.493	1203.0	-1.0	1768.0	1077.0	-1.0	1246.0	1344.0	-1.0	2080.0	1366.0	-1.0	1755.0	1407.0	-1.0	2252.0	1148.0	-1.0	1444.0	1457.0	-1.0	2144.0	3178.0	-1.0	4248.0	1293.0	-1.0	1984.0	2467.0	-1.0	3649.0	1337.0	-1.0	1995.0	1183.0	-1.0	1498.0	1804.0	-1.0	3160.0	1192.0	-1.0	1523.0	1050.0	-1.0	1537.0	1053.0	-1.0	1318.0	
483.992	1204.0	-1.0	1770.0	1080.0	-1.0	1251.0	1345.0	-1.0	2084.0	1366.0	-1.0	1760.0	1407.0	-1.0	2252.0	1149.0	-1.0	1446.0	1456.0	-1.0	2145.0	3173.0	-1.0	4270.0	1294.0	-1.0	1985.0	2461.0	-1.0	3633.0	1337.0	-1.0	1996.0	1182.0	-1.0	1496.0	1802.0	-1.0	3157.0	1191.0	-1.0	1522.0	1048.0	-1.0	1534.0	1050.0	-1.0	1312.0	
484.491	1204.0	-1.0	1772.0	1082.0	-1.0	1255.0	1344.0	-1.0	2086.0	1367.0	-1.0	1764.0	1408.0	-1.0	2256.0	1150.0	-1.0	1450.0	1458.0	-1.0	2150.0	3160.0	-1.0	4287.0	1294.0	-1.0	1987.0	2451.0	-1.0	3613.0	1337.0	-1.0	2000.0	1181.0	-1.0	1496.0	1802.0	-1.0	3155.0	1190.0	-1.0	1520.0	1049.0	-1.0	1534.0	1047.0	-1.0	1307.0	
484.990	1203.0	-1.0	1771.0	1083.0	-1.0	1257.0	1344.0	-1.0	2084.0	1367.0	-1.0	1765.0	1409.0	-1.0	2258.0	1149.0	-1.0	1450.0	1458.0	-1.0	2150.0	3138.0	-1.0	4299.0	1293.0	-1.0	1986.0	2437.0	-1.0	3584.0	1337.0	-1.0	2000.0	1179.0	-1.0	1492.0	1803.0	-1.0	3159.0	1189.0	-1.0	1519.0	1049.0	-1.0	1536.0	1045.0	-1.0	1303.0	
485.489	1202.0	-1.0	1769.0	1085.0	-1.0	1260.0	1342.0	-1.0	2081.0	1368.0	-1.0	1765.0	1408.0	-1.0	2257.0	1149.0	-1.0	1448.0	1458.0	-1.0	2149.0	3118.0	-1.0	4308.0	1291.0	-1.0	1983.0	2421.0	-1.0	3552.0	1335.0	-1.0	1997.0	1176.0	-1.0	1487.0	1802.0	-1.0	3159.0	1188.0	-1.0	1516.0	1050.0	-1.0	1538.0	1042.0	-1.0	1298.0	
485.988	1203.0	-1.0	1770.0	1087.0	-1.0	1263.0	1342.0	-1.0	2081.0	1367.0	-1.0	1767.0	1411.0	-1.0	2263.0	1150.0	-1.0	1450.0	1460.0	-1.0	2154.0	3098.0	-1.0	4314.0	1292.0	-1.0	1985.0	2410.0	-1.0	3530.0	1336.0	-1.0	2000.0	1175.0	-1.0	1485.0	1803.0	-1.0	3158.0	1188.0	-1.0	1515.0	1052.0	-1.0	1540.0	1040.0	-1.0	1295.0	
486.487	1202.0	-1.0	1769.0	1088.0	-1.0	1265.0	1341.0	-1.0	2078.0	1368.0	-1.0	1766.0	1412.0	-1.0	2265.0	1149.0	-1.0	1449.0	1460.0	-1.0	2156.0	3071.0	-1.0	4316.0	1292.0	-1.0	1985.0	2399.0	-1.0	3507.0	1337.0	-1.0	2001.0	1174.0	-1.0	1484.0	1804.0	-1.0	3161.0	1186.0	-1.0	1514.0	1054.0	-1.0	1546.0	1040.0	-1.0	1295.0	
486.987	1200.0	-1.0	1765.0	1088.0	-1.0	1264.0	1338.0	-1.0	2071.0	1367.0	-1.0	1764.0	1412.0	-1.0	2263.0	1148.0	-1.0	1446.0	1459.0	-1.0	2153.0	3048.0	-1.0	4315.0	1292.0	-1.0	1984.0	2389.0	-1.0	3490.0	1337.0	-1.0	1998.0	1173.0	-1.0	1482.0	1803.0	-1.0	3158.0	1185.0	-1.0	1511.0	1055.0	-1.0	1547.0	1038.0	-1.0	1293.0	
487.486	1200.0	-1.0	1765.0	1088.0	-1.0	1264.0	1337.0	-1.0	2067.0	1367.0	-1.0	1763.0	1413.0	-1.0	2264.0	1148.0	-1.0	1444.0	1461.0	-1.0	2154.0	3032.0	-1.0	4315.0	1292.0	-1.0	1982.0	2384.0	-1.0	3476.0	1335.0	-1.0	1994.0	1172.0	-1.0	1480.0	1800.0	-1.0	3149.0	1183.0	-1.0	1506.0	1055.0	-1.0	1545.0	1037.0	-1.0	1290.0	
487.985	1199.0	-1.0	1761.0	1087.0	-1.0	1260.0	1335.0	-1.0	2060.0	1364.0	-1.0	1759.0	1413.0	-1.0	2262.0	1146.0	-1.0	1440.0	1460.0	-1.0	2151.0	3006.0	-1.0	4301.0	1291.0	-1.0	1981.0	2374.0	-1.0	3455.0	1334.0	-1.0	1993.0	1172.0	-1.0	1478.0	1800.0	-1.0	3150.0	1183.0	-1.0	1506.0	1057.0	-1.0	1550.0	1036.0	-1.0	1290.0	
488.484	1196.0	-1.0	1753.0	1084.0	-1.0	1255.0	1331.0	-1.0	2049.0	1362.0	-1.0	1752.0	1412.0	-1.0	2256.0	1145.0	-1.0	1435.0	1459.0	-1.0	2144.0	2980.0	-1.0	4282.0	1289.0	-1.0	1976.0	2359.0	-1.0	3426.0	1333.0	-1.0	1988.0	1169.0	-1.0	1474.0	1798.0	-1.0	3144.0	1181.0	-1.0	1502.0	1057.0	-1.0	1549.0	1035.0	-1.0	1288.0	
488.983	1196.0	-1.0	1751.0	1083.0	-1.0	1252.0	1330.0	-1.0	2045.0	1361.0	-1.0	1748.0	1411.0	-1.0	2251.0	1144.0	-1.0	1431.0	1458.0	-1.0	2139.0	2971.0	-1.0	4281.0	1287.0	-1.0	1969.0	2344.0	-1.0	3398.0	1330.0	-1.0	1981.0	1166.0	-1.0	1468.0	1796.0	-1.0	3133.0	1179.0	-1.0	1497.0	1058.0	-1.0	1546.0	1033.0	-1.0	1283.0	
489.482	1195.0	-1.0	1749.0	1081.0	-1.0	1248.0	1329.0	-1.0	2039.0	1360.0	-1.0	1744.0	1412.0	-1.0	2248.0	1142.0	-1.0	1428.0	1457.0	-1.0	2137.0	2963.0	-1.0	4279.0	1287.0	-1.0	1969.0	2335.0	-1.0	3380.0	1329.0	-1.0	1980.0	1165.0	-1.0	1466.0	1798.0	-1.0	3138.0	1179.0	-1.0	1497.0	1058.0	-1.0	1550.0	1033.0	-1.0	1283.0	
489.981	1194.0	-1.0	1745.0	1080.0	-1.0	1246.0	1327.0	-1.0	2034.0	1359.0	-1.0	1742.0	1411.0	-1.0	2248.0	1142.0	-1.0	1425.0	1457.0	-1.0	2134.0	2944.0	-1.0	4255.0	1287.0	-1.0	1968.0	2327.0	-1.0	3361.0	1330.0	-1.0	1980.0	1165.0	-1.0	1466.0	1799.0	-1.0	3141.0	1179.0	-1.0	1499.0	1059.0	-1.0	1551.0	1032.0	-1.0	1281.0	
490.480	1195.0	-1.0	1746.0	1081.0	-1.0	1247.0	1328.0	-1.0	2034.0	1361.0	-1.0	1744.0	1413.0	-1.0	2249.0	1141.0	-1.0	1425.0	1458.0	-1.0	2134.0	2926.0	-1.0	4230.0	1288.0	-1.0	1968.0	2322.0	-1.0	3347.0	1331.0	-1.0	1981.0	1166.0	-1.0	1468.0	1800.0	-1.0	3141.0	1180.0	-1.0	1500.0	1059.0	-1.0	1549.0	1030.0	-1.0	1279.0	
490.979	1196.0	-1.0	1748.0	1083.0	-1.0	1250.0	1328.0	-1.0	2034.0	1362.0	-1.0	1746.0	1415.0	-1.0	2255.0	1143.0	-1.0	1426.0	1460.0	-1.0	2139.0	2912.0	-1.0	4212.0	1289.0	-1.0	1973.0	2322.0	-1.0	3345.0	1333.0	-1.0	1988.0	1168.0	-1.0	1473.0	1803.0	-1.0	3152.0	1182.0	-1.0	1505.0	1062.0	-1.0	1555.0	1030.0	-1.0	1281.0	
491.479	1196.0	-1.0	1750.0	1088.0	-1.0	1259.0	1328.0	-1.0	2034.0	1362.0	-1.0	1746.0	1428.0	-1.0	2283.0	1147.0	-1.0	1435.0	1468.0	-1.0	2155.0	2634.0	-1.0	3745.0	1282.0	-1.0	1961.0	2150.0	-1.0	3042.0	1336.0	-1.0	1991.0	1154.0	-1.0	1446.0	1806.0	-1.0	3160.0	1185.0	-1.0	1511.0	1066.0	-1.0	1563.0	1031.0	-1.0	1286.0	
491.978	1196.0	-1.0	1751.0	1094.0	-1.0	1266.0	1326.0	-1.0	2033.0	1364.0	-1.0	1751.0	1437.0	-1.0	2304.0	1152.0	-1.0	1443.0	1474.0	-1.0	2166.0	2392.0	-1.0	3323.0	1276.0	-1.0	1948.0	2013.0	-1.0	2804.0	1334.0	-1.0	1987.0	1141.0	-1.0	1423.0	1806.0	-1.0	3158.0	1187.0	-1.0	1513.0	1067.0	-1.0	1564.0	1034.0	-1.0	1290.0	
492.478	1196.0	-1.0	1752.0	1093.0	-1.0	1266.0	1326.0	-1.0	2032.0	1365.0	-1.0	1753.0	1438.0	-1.0	2310.0	1154.0	-1.0	1446.0	1474.0	-1.0	2167.0	2304.0	-1.0	3155.0	1275.0	-1.0	1948.0	1984.0	-1.0	2749.0	1333.0	-1.0	1986.0	1140.0	-1.0	1421.0	1809.0	-1.0	3167.0	1188.0	-1.0	1518.0	1068.0	-1.0	1564.0	1037.0	-1.0	1296.0	
492.977	1195.0	-1.0	1749.0	1091.0	-1.0	1261.0	1325.0	-1.0	2029.0	1363.0	-1.0	1750.0	1435.0	-1.0	2306.0	1153.0	-1.0	1445.0	1470.0	-1.0	2162.0	2280.0	-1.0	3088.0	1275.0	-1.0	1948.0	1990.0	-1.0	2754.0	1333.0	-1.0	1985.0	1142.0	-1.0	1425.0	1810.0	-1.0	3170.0	1188.0	-1.0	1519.0	1065.0	-1.0	1559.0	1040.0	-1.0	1301.0	
493.476	1195.0	-1.0	1748.0	1087.0	-1.0	1255.0	1324.0	-1.0	2027.0	1361.0	-1.0	1747.0	1431.0	-1.0	2297.0	1152.0	-1.0	1443.0	1466.0	-1.0	2153.0	2285.0	-1.0	3074.0	1275.0	-1.0	1947.0	2005.0	-1.0	2773.0	1333.0	-1.0	1985.0	1145.0	-1.0	1428.0	1810.0	-1.0	3168.0	1188.0	-1.0	1518.0	1061.0	-1.0	1552.0	1042.0	-1.0	1302.0	
493.975	1195.0	-1.0	1747.0	1085.0	-1.0	1252.0	1324.0	-1.0	2027.0	1360.0	-1.0	1744.0	1429.0	-1.0	2295.0	1152.0	-1.0	1443.0	1464.0	-1.0	2152.0	2301.0	-1.0	3084.0	1275.0	-1.0	1949.0	2020.0	-1.0	2794.0	1334.0	-1.0	1988.0	1147.0	-1.0	1432.0	1808.0	-1.0	3163.0	1187.0	-1.0	1516.0	1059.0	-1.0	1547.0	1041.0	-1.0	1300.0	
494.474	1192.0	-1.0	1745.0	1083.0	-1.0	1249.0	1322.0	-1.0	2022.0	1358.0	-1.0	1740.0	1427.0	-1.0	2291.0	1150.0	-1.0	1440.0	1464.0	-1.0	2151.0	2310.0	-1.0	3092.0	1275.0	-1.0	1948.0	2030.0	-1.0	2808.0	1334.0	-1.0	1989.0	1148.0	-1.0	1434.0	1808.0	-1.0	3163.0	1186.0	-1.0	1514.0	1060.0	-1.0	1548.0	1040.0	-1.0	1298.0	
494.974	1190.0	-1.0	1738.0	1080.0	-1.0	1243.0	1319.0	-1.0	2013.0	1357.0	-1.0	1736.0	1425.0	-1.0	2287.0	1149.0	-1.0	1436.0	1462.0	-1.0	2146.0	2300.0	-1.0	3062.0	1273.0	-1.0	1943.0	2025.0	-1.0	2790.0	1332.0	-1.0	1985.0	1147.0	-1.0	1432.0	1806.0	-1.0	3161.0	1184.0	-1.0	1511.0	1058.0	-1.0	1544.0	1037.0	-1.0	1293.0	
495.473	1187.0	-1.0	1730.0	1078.0	-1.0	1236.0	1316.0	-1.0	2005.0	1356.0	-1.0	1733.0	1423.0	-1.0	2278.0	1147.0	-1.0	1431.0	1460.0	-1.0	2139.0	2297.0	-1.0	3054.0	1270.0	-1.0	1933.0	2018.0	-1.0	2770.0	1328.0	-1.0	1976.0	1145.0	-1.0	1426.0	1802.0	-1.0	3147.0	1182.0	-1.0	1505.0	1055.0	-1.0	1537.0	1034.0	-1.0	1287.0	
495.972	1184.0	-1.0	1725.0	1075.0	-1.0	1232.0	1313.0	-1.0	1998.0	1356.0	-1.0	1731.0	1421.0	-1.0	2274.0	1145.0	-1.0	1427.0	1459.0	-1.0	2134.0	2310.0	-1.0	3070.0	1267.0	-1.0	1927.0	2018.0	-1.0	2769.0	1326.0	-1.0	1970.0	1144.0	-1.0	1423.0	1800.0	-1.0	3137.0	1181.0	-1.0	1501.0	1055.0	-1.0	1535.0	1033.0	-1.0	1284.0	
496.471	1182.0	-1.0	1719.0	1073.0	-1.0	1227.0	1311.0	-1.0	1990.0	1355.0	-1.0	1728.0	1420.0	-1.0	2268.0	1144.0	-1.0	1424.0	1457.0	-1.0	2128.0	2315.0	-1.0	3079.0	1265.0	-1.0	1920.0	2018.0	-1.0	2769.0	1323.0	-1.0	1962.0	1141.0	-1.0	1419.0	1798.0	-1.0	3128.0	1180.0	-1.0	1497.0	1055.0	-1.0	1533.0	1032.0	-1.0	1282.0	
496.970	1182.0	-1.0	1719.0	1072.0	-1.0	1225.0	1312.0	-1.0	1990.0	1356.0	-1.0	1730.0	1420.0	-1.0	2266.0	1144.0	-1.0	1422.0	1456.0	-1.0	2123.0	2342.0	-1.0	3122.0	1263.0	-1.0	1914.0	2030.0	-1.0	2791.0	1320.0	-1.0	1955.0	1142.0	-1.0	1417.0	1797.0	-1.0	3119.0	1179.0	-1.0	1494.0	1055.0	-1.0	1531.0	1031.0	-1.0	1278.0	
497.469	1182.0	-1.0	1718.0	1071.0	-1.0	1223.0	1312.0	-1.0	1991.0	1358.0	-1.0	1732.0	1421.0	-1.0	2267.0	1144.0	-1.0	1422.0	1456.0	-1.0	2123.0	2390.0	-1.0	3202.0	1264.0	-1.0	1915.0	2053.0	-1.0	2835.0	1320.0	-1.0	1953.0	1144.0	-1.0	1422.0	1799.0	-1.0	3123.0	1180.0	-1.0	1495.0	1056.0	-1.0	1532.0	1031.0	-1.0	1278.0	
497.968	1180.0	-1.0	1717.0	1069.0	-1.0	1221.0	1311.0	-1.0	1990.0	1357.0	-1.0	1732.0	1420.0	-1.0	2265.0	1144.0	-1.0	1422.0	1456.0	-1.0	2122.0	2456.0	-1.0	3324.0	1265.0	-1.0	1916.0	2088.0	-1.0	2894.0	1320.0	-1.0	1950.0	1148.0	-1.0	1427.0	1799.0	-1.0	3122.0	1180.0	-1.0	1496.0	1057.0	-1.0	1532.0	1031.0	-1.0	1278.0	
498.467	1181.0	-1.0	1719.0	1068.0	-1.0	1220.0	1312.0	-1.0	1992.0	1359.0	-1.0	1735.0	1421.0	-1.0	2270.0	1144.0	-1.0	1424.0	1458.0	-1.0	2128.0	2512.0	-1.0	3433.0	1268.0	-1.0	1923.0	2121.0	-1.0	2958.0	1322.0	-1.0	1955.0	1152.0	-1.0	1437.0	1803.0	-1.0	3129.0	1182.0	-1.0	1499.0	1058.0	-1.0	1536.0	1032.0	-1.0	1279.0	
498.966	1180.0	-1.0	1718.0	1067.0	-1.0	1219.0	1311.0	-1.0	1993.0	1358.0	-1.0	1735.0	1421.0	-1.0	2271.0	1143.0	-1.0	1422.0	1458.0	-1.0	2129.0	2544.0	-1.0	3499.0	1270.0	-1.0	1927.0	2145.0	-1.0	3003.0	1323.0	-1.0	1958.0	1155.0	-1.0	1441.0	1804.0	-1.0	3133.0	1181.0	-1.0	1500.0	1059.0	-1.0	1541.0	1033.0	-1.0	1280.0	
499.465	1182.0	-1.0	1721.0	1068.0	-1.0	1221.0	1312.0	-1.0	1996.0	1360.0	-1.0	1738.0	1424.0	-1.0	2277.0	1143.0	-1.0	1422.0	1461.0	-1.0	2135.0	2530.0	-1.0	3469.0	1272.0	-1.0	1930.0	2147.0	-1.0	3003.0	1324.0	-1.0	1960.0	1156.0	-1.0	1443.0	1803.0	-1.0	3130.0	1181.0	-1.0	1499.0	1060.0	-1.0	1541.0	1032.0	-1.0	1279.0	
499.964	1181.0	-1.0	1720.0	1068.0	-1.0	1220.0	1311.0	-1.0	1996.0	1360.0	-1.0	1738.0	1425.0	-1.0	2281.0	1142.0	-1.0	1421.0	1461.0	-1.0	2136.0	2491.0	-1.0	3389.0	1272.0	-1.0	1932.0	2131.0	-1.0	2972.0	1326.0	-1.0	1966.0	1157.0	-1.0	1444.0	1804.0	-1.0	3138.0	1182.0	-1.0	1501.0	1062.0	-1.0	1546.0	1031.0	-1.0	1281.0	
500.463	1180.0	-1.0	1719.0	1067.0	-1.0	1219.0	1309.0	-1.0	1993.0	1359.0	-1.0	1736.0	1425.0	-1.0	2283.0	1142.0	-1.0	1421.0	1462.0	-1.0	2138.0	2453.0	-1.0	3319.0	1273.0	-1.0	1935.0	2118.0	-1.0	2946.0	1329.0	-1.0	1970.0	1158.0	-1.0	1444.0	1806.0	-1.0	3144.0	1181.0	-1.0	1502.0	1062.0	-1.0	1549.0	1032.0	-1.0	1282.0	
500.962	1180.0	-1.0	1721.0	1068.0	-1.0	1221.0	1308.0	-1.0	1996.0	1359.0	-1.0	1737.0	1425.0	-1.0	2289.0	1142.0	-1.0	1422.0	1463.0	-1.0	2144.0	2448.0	-1.0	3318.0	1275.0	-1.0	1940.0	2125.0	-1.0	2959.0	1331.0	-1.0	1977.0	1160.0	-1.0	1449.0	1809.0	-1.0	3154.0	1182.0	-1.0	1505.0	1065.0	-1.0	1555.0	1033.0	-1.0	1285.0	
501.461	1181.0	-1.0	1724.0	1068.0	-1.0	1223.0	1308.0	-1.0	1999.0	1358.0	-1.0	1738.0	1425.0	-1.0	2293.0	1141.0	-1.0	1422.0	1463.0	-1.0	2149.0	2452.0	-1.0	3329.0	1277.0	-1.0	1945.0	2131.0	-1.0	2972.0	1333.0	-1.0	1984.0	1162.0	-1.0	1453.0	1813.0	-1.0	3170.0	1183.0	-1.0	1508.0	1067.0	-1.0	1563.0	1034.0	-1.0	1290.0	
501.961	1180.0	-1.0	1722.0	1064.0	-1.0	1217.0	1306.0	-1.0	1998.0	1357.0	-1.0	1739.0	1424.0	-1.0	2290.0	1137.0	-1.0	1417.0	1463.0	-1.0	2148.0	2568.0	-1.0	3515.0	1278.0	-1.0	1949.0	2207.0	-1.0	3128.0	1331.0	-1.0	1982.0	1165.0	-1.0	1461.0	1813.0	-1.0	3174.0	1182.0	-1.0	1508.0	1067.0	-1.0	1568.0	1032.0	-1.0	1288.0	
502.460	1178.0	-1.0	1721.0	1058.0	-1.0	1208.0	1305.0	-1.0	1999.0	1355.0	-1.0	1737.0	1424.0	-1.0	2296.0	1130.0	-1.0	1406.0	1463.0	-1.0	2152.0	2626.0	-1.0	3500.0	1275.0	-1.0	1943.0	2176.0	-1.0	3047.0	1332.0	-1.0	1984.0	1159.0	-1.0	1450.0	1809.0	-1.0	3165.0	1182.0	-1.0	1508.0	1067.0	-1.0	1568.0	1031.0	-1.0	1287.0	
502.959	1177.0	-1.0	1722.0	1055.0	-1.0	1206.0	1304.0	-1.0	2003.0	1353.0	-1.0	1734.0	1427.0	-1.0	2305.0	1128.0	-1.0	1404.0	1463.0	-1.0	2154.0	2469.0	-1.0	3251.0	1269.0	-1.0	1936.0	2088.0	-1.0	2897.0	1327.0	-1.0	1978.0	1147.0	-1.0	1432.0	1809.0	-1.0	3170.0	1181.0	-1.0	1508.0	1069.0	-1.0	1577.0	1032.0	-1.0	1291.0	
503.458	1177.0	-1.0	1722.0	1057.0	-1.0	1209.0	1304.0	-1.0	2005.0	1352.0	-1.0	1733.0	1429.0	-1.0	2311.0	1129.0	-1.0	1409.0	1463.0	-1.0	2156.0	2339.0	-1.0	3076.0	1267.0	-1.0	1933.0	2037.0	-1.0	2813.0	1324.0	-1.0	1974.0	1141.0	-1.0	1422.0	1808.0	-1.0	3168.0	1178.0	-1.0	1506.0	1071.0	-1.0	1583.0	1031.0	-1.0	1293.0	
503.957	1179.0	-1.0	1728.0	1060.0	-1.0	1216.0	1306.0	-1.0	2011.0	1351.0	-1.0	1737.0	1430.0	-1.0	2316.0	1132.0	-1.0	1416.0	1464.0	-1.0	2162.0	2327.0	-1.0	3084.0	1267.0	-1.0	1934.0	2038.0	-1.0	2819.0	1323.0	-1.0	1973.0	1141.0	-1.0	1424.0	1805.0	-1.0	3164.0	1176.0	-1.0	1503.0	1071.0	-1.0	1584.0	1032.0	-1.0	1295.0	
504.456	1179.0	-1.0	1731.0	1061.0	-1.0	1219.0	1305.0	-1.0	2014.0	1351.0	-1.0	1738.0	1428.0	-1.0	2313.0	1133.0	-1.0	1419.0	1464.0	-1.0	2163.0	2364.0	-1.0	3158.0	1268.0	-1.0	1937.0	2057.0	-1.0	2851.0	1323.0	-1.0	1974.0	1143.0	-1.0	1427.0	1806.0	-1.0	3170.0	1175.0	-1.0	1503.0	1071.0	-1.0	1591.0	1033.0	-1.0	1298.0	
504.955	1178.0	-1.0	1729.0	1061.0	-1.0	1220.0	1304.0	-1.0	2012.0	1351.0	-1.0	1739.0	1426.0	-1.0	2309.0	1132.0	-1.0	1419.0	1464.0	-1.0	2162.0	2399.0	-1.0	3226.0	1268.0	-1.0	1939.0	2071.0	-1.0	2875.0	1323.0	-1.0	1975.0	1144.0	-1.0	1430.0	1805.0	-1.0	3171.0	1173.0	-1.0	1501.0	1072.0	-1.0	1596.0	1033.0	-1.0	1299.0	
505.454	1176.0	-1.0	1732.0	1061.0	-1.0	1223.0	1301.0	-1.0	2013.0	1348.0	-1.0	1741.0	1425.0	-1.0	2306.0	1132.0	-1.0	1418.0	1464.0	-1.0	2161.0	2427.0	-1.0	3274.0	1269.0	-1.0	1940.0	2079.0	-1.0	2884.0	1323.0	-1.0	1975.0	1145.0	-1.0	1431.0	1803.0	-1.0	3168.0	1172.0	-1.0	1499.0	1072.0	-1.0	1596.0	1030.0	-1.0	1296.0	
505.953	1175.0	-1.0	1733.0	1060.0	-1.0	1224.0	1299.0	-1.0	2012.0	1347.0	-1.0	1741.0	1425.0	-1.0	2306.0	1131.0	-1.0	1417.0	1464.0	-1.0	2163.0	2440.0	-1.0	3302.0	1269.0	-1.0	1943.0	2084.0	-1.0	2894.0	1324.0	-1.0	1979.0	1145.0	-1.0	1434.0	1805.0	-1.0	3179.0	1172.0	-1.0	1501.0	1073.0	-1.0	1601.0	1028.0	-1.0	1294.0	
506.452	1173.0	-1.0	1730.0	1057.0	-1.0	1222.0	1295.0	-1.0	2007.0	1343.0	-1.0	1737.0	1423.0	-1.0	2301.0	1129.0	-1.0	1412.0	1462.0	-1.0	2159.0	2443.0	-1.0	3308.0	1269.0	-1.0	1943.0	2083.0	-1.0	2894.0	1323.0	-1.0	1978.0	1145.0	-1.0	1433.0	1805.0	-1.0	3184.0	1171.0	-1.0	1500.0	1072.0	-1.0	1601.0	1025.0	-1.0	1290.0	
506.951	1173.0	-1.0	1725.0	1057.0	-1.0	1218.0	1295.0	-1.0	2000.0	1342.0	-1.0	1732.0	1420.0	-1.0	2292.0	1125.0	-1.0	1405.0	1460.0	-1.0	2151.0	2444.0	-1.0	3308.0	1268.0	-1.0	1937.0	2078.0	-1.0	2882.0	1321.0	-1.0	1972.0	1143.0	-1.0	1428.0	1803.0	-1.0	3176.0	1168.0	-1.0	1493.0	1069.0	-1.0	1593.0	1021.0	-1.0	1281.0	
507.450	1173.0	-1.0	1721.0	1057.0	-1.0	1214.0	1294.0	-1.0	1993.0	1341.0	-1.0	1726.0	1419.0	-1.0	2286.0	1123.0	-1.0	1400.0	1459.0	-1.0	2148.0	2443.0	-1.0	3311.0	1266.0	-1.0	1934.0	2074.0	-1.0	2872.0	1319.0	-1.0	1970.0	1141.0	-1.0	1425.0	1804.0	-1.0	3178.0	1167.0	-1.0	1491.0	1069.0	-1.0	1593.0	1019.0	-1.0	1277.0	
507.949	1171.0	-1.0	1714.0	1055.0	-1.0	1208.0	1291.0	-1.0	1983.0	1339.0	-1.0	1718.0	1416.0	-1.0	2276.0	1120.0	-1.0	1392.0	1456.0	-1.0	2140.0	2438.0	-1.0	3299.0	1264.0	-1.0	1926.0	2061.0	-1.0	2842.0	1316.0	-1.0	1963.0	1138.0	-1.0	1417.0	1803.0	-1.0	3173.0	1166.0	-1.0	1487.0	1069.0	-1.0	1590.0	1017.0	-1.0	1273.0	
508.448	1171.0	-1.0	1708.0	1055.0	-1.0	1205.0	1291.0	-1.0	1976.0	1338.0	-1.0	1713.0	1414.0	-1.0	2266.0	1117.0	-1.0	1386.0	1454.0	-1.0	2133.0	2434.0	-1.0	3289.0	1261.0	-1.0	1919.0	2049.0	-1.0	2818.0	1314.0	-1.0	1956.0	1135.0	-1.0	1410.0	1800.0	-1.0	3164.0	1163.0	-1.0	1481.0	1068.0	-1.0	1586.0	1016.0	-1.0	1270.0	
508.947	1168.0	-1.0	1707.0	1053.0	-1.0	1204.0	1289.0	-1.0	1972.0	1336.0	-1.0	1709.0	1413.0	-1.0	2264.0	1117.0	-1.0	1384.0	1455.0	-1.0	2132.0	2429.0	-1.0	3280.0	1261.0	-1.0	1918.0	2041.0	-1.0	2803.0	1315.0	-1.0	1957.0	1134.0	-1.0	1407.0	1802.0	-1.0	3168.0	1164.0	-1.0	1481.0	1070.0	-1.0	1589.0	1016.0	-1.0	1270.0	
509.446	1166.0	-1.0	1704.0	1052.0	-1.0	1203.0	1286.0	-1.0	1967.0	1334.0	-1.0	1706.0	1414.0	-1.0	2260.0	1116.0	-1.0	1382.0	1455.0	-1.0	2130.0	2423.0	-1.0	3270.0	1260.0	-1.0	1916.0	2034.0	-1.0	2790.0	1316.0	-1.0	1957.0	1133.0	-1.0	1405.0	1803.0	-1.0	3168.0	1164.0	-1.0	1481.0	1070.0	-1.0	1587.0	1016.0	-1.0	1269.0	
509.945	1165.0	-1.0	1703.0	1051.0	-1.0	1203.0	1286.0	-1.0	1965.0	1333.0	-1.0	1705.0	1414.0	-1.0	2257.0	1117.0	-1.0	1380.0	1455.0	-1.0	2127.0	2426.0	-1.0	3275.0	1260.0	-1.0	1914.0	2032.0	-1.0	2786.0	1316.0	-1.0	1954.0	1133.0	-1.0	1404.0	1802.0	-1.0	3161.0	1164.0	-1.0	1478.0	1068.0	-1.0	1582.0	1015.0	-1.0	1267.0	
510.444	1167.0	-1.0	1703.0	1053.0	-1.0	1203.0	1287.0	-1.0	1963.0	1335.0	-1.0	1704.0	1414.0	-1.0	2257.0	1117.0	-1.0	1379.0	1456.0	-1.0	2128.0	2436.0	-1.0	3291.0	1261.0	-1.0	1915.0	2036.0	-1.0	2795.0	1318.0	-1.0	1956.0	1134.0	-1.0	1406.0	1803.0	-1.0	3166.0	1165.0	-1.0	1481.0	1070.0	-1.0	1584.0	1015.0	-1.0	1268.0	
510.943	1167.0	-1.0	1700.0	1053.0	-1.0	1200.0	1288.0	-1.0	1959.0	1337.0	-1.0	1702.0	1413.0	-1.0	2253.0	1116.0	-1.0	1378.0	1455.0	-1.0	2124.0	2444.0	-1.0	3303.0	1261.0	-1.0	1914.0	2039.0	-1.0	2800.0	1318.0	-1.0	1956.0	1134.0	-1.0	1407.0	1802.0	-1.0	3158.0	1164.0	-1.0	1480.0	1070.0	-1.0	1584.0	1016.0	-1.0	1268.0	
511.443	1168.0	-1.0	1698.0	1055.0	-1.0	1199.0	1288.0	-1.0	1956.0	1339.0	-1.0	1702.0	1412.0	-1.0	2250.0	1116.0	-1.0	1376.0	1454.0	-1.0	2122.0	2448.0	-1.0	3307.0	1261.0	-1.0	1911.0	2039.0	-1.0	2799.0	1317.0	-1.0	1953.0	1135.0	-1.0	1407.0	1798.0	-1.0	3147.0	1163.0	-1.0	1477.0	1069.0	-1.0	1578.0	1015.0	-1.0	1266.0	
511.942	1169.0	-1.0	1698.0	1055.0	-1.0	1199.0	1289.0	-1.0	1956.0	1340.0	-1.0	1702.0	1413.0	-1.0	2252.0	1116.0	-1.0	1376.0	1455.0	-1.0	2124.0	2451.0	-1.0	3316.0	1261.0	-1.0	1913.0	2043.0	-1.0	2811.0	1318.0	-1.0	1956.0	1136.0	-1.0	1410.0	1799.0	-1.0	3151.0	1164.0	-1.0	1479.0	1069.0	-1.0	1579.0	1015.0	-1.0	1265.0	
512.441	1166.0	-1.0	1697.0	1053.0	-1.0	1200.0	1286.0	-1.0	1954.0	1337.0	-1.0	1700.0	1414.0	-1.0	2253.0	1117.0	-1.0	1375.0	1456.0	-1.0	2125.0	2439.0	-1.0	3291.0	1262.0	-1.0	1915.0	2044.0	-1.0	2808.0	1320.0	-1.0	1958.0	1137.0	-1.0	1411.0	1799.0	-1.0	3152.0	1165.0	-1.0	1480.0	1068.0	-1.0	1576.0	1015.0	-1.0	1265.0	
512.940	1165.0	-1.0	1699.0	1053.0	-1.0	1202.0	1285.0	-1.0	1958.0	1336.0	-1.0	1704.0	1415.0	-1.0	2255.0	1118.0	-1.0	1376.0	1457.0	-1.0	2126.0	2441.0	-1.0	3296.0	1262.0	-1.0	1914.0	2050.0	-1.0	2817.0	1320.0	-1.0	1958.0	1137.0	-1.0	1410.0	1797.0	-1.0	3144.0	1164.0	-1.0	1477.0	1067.0	-1.0	1572.0	1015.0	-1.0	1264.0	
513.439	1165.0	-1.0	1700.0	1053.0	-1.0	1204.0	1285.0	-1.0	1958.0	1337.0	-1.0	1704.0	1416.0	-1.0	2257.0	1119.0	-1.0	1378.0	1459.0	-1.0	2128.0	2445.0	-1.0	3303.0	1263.0	-1.0	1916.0	2056.0	-1.0	2828.0	1320.0	-1.0	1961.0	1138.0	-1.0	1413.0	1798.0	-1.0	3147.0	1165.0	-1.0	1479.0	1067.0	-1.0	1572.0	1016.0	-1.0	1266.0	
513.938	1166.0	-1.0	1699.0	1055.0	-1.0	1204.0	1287.0	-1.0	1957.0	1339.0	-1.0	1704.0	1416.0	-1.0	2257.0	1119.0	-1.0	1378.0	1459.0	-1.0	2128.0	2442.0	-1.0	3297.0	1264.0	-1.0	1916.0	2059.0	-1.0	2831.0	1321.0	-1.0	1961.0	1139.0	-1.0	1413.0	1796.0	-1.0	3143.0	1165.0	-1.0	1479.0	1066.0	-1.0	1569.0	1017.0	-1.0	1265.0	
514.438	1168.0	-1.0	1702.0	1057.0	-1.0	1206.0	1289.0	-1.0	1959.0	1341.0	-1.0	1707.0	1417.0	-1.0	2261.0	1121.0	-1.0	1382.0	1460.0	-1.0	2132.0	2450.0	-1.0	3310.0	1264.0	-1.0	1918.0	2066.0	-1.0	2844.0	1322.0	-1.0	1963.0	1141.0	-1.0	1416.0	1795.0	-1.0	3137.0	1165.0	-1.0	1479.0	1064.0	-1.0	1564.0	1018.0	-1.0	1266.0	
514.937	1170.0	-1.0	1702.0	1059.0	-1.0	1206.0	1290.0	-1.0	1960.0	1343.0	-1.0	1709.0	1418.0	-1.0	2261.0	1123.0	-1.0	1384.0	1460.0	-1.0	2132.0	2458.0	-1.0	3325.0	1264.0	-1.0	1919.0	2074.0	-1.0	2860.0	1323.0	-1.0	1965.0	1142.0	-1.0	1418.0	1795.0	-1.0	3137.0	1167.0	-1.0	1481.0	1064.0	-1.0	1562.0	1019.0	-1.0	1269.0	
515.436	1171.0	-1.0	1701.0	1060.0	-1.0	1206.0	1291.0	-1.0	1960.0	1345.0	-1.0	1711.0	1417.0	-1.0	2260.0	1124.0	-1.0	1386.0	1459.0	-1.0	2129.0	2469.0	-1.0	3342.0	1264.0	-1.0	1918.0	2081.0	-1.0	2873.0	1322.0	-1.0	1963.0	1142.0	-1.0	1419.0	1793.0	-1.0	3132.0	1167.0	-1.0	1482.0	1062.0	-1.0	1557.0	1020.0	-1.0	1271.0	
515.935	1173.0	-1.0	1708.0	1061.0	-1.0	1208.0	1295.0	-1.0	1970.0	1346.0	-1.0	1712.0	1416.0	-1.0	2260.0	1125.0	-1.0	1387.0	1459.0	-1.0	2130.0	2518.0	-1.0	3453.0	1266.0	-1.0	1924.0	2129.0	-1.0	2982.0	1322.0	-1.0	1965.0	1147.0	-1.0	1431.0	1798.0	-1.0	3147.0	1170.0	-1.0	1488.0	1061.0	-1.0	1558.0	1026.0	-1.0	1279.0	
516.434	1175.0	-1.0	1709.0	1059.0	-1.0	1207.0	1298.0	-1.0	1975.0	1346.0	-1.0	1713.0	1415.0	-1.0	2258.0	1124.0	-1.0	1388.0	1456.0	-1.0	2128.0	2560.0	-1.0	3535.0	1267.0	-1.0	1928.0	2155.0	-1.0	3032.0	1321.0	-1.0	1964.0	1150.0	-1.0	1438.0	1797.0	-1.0	3147.0	1171.0	-1.0	1490.0	1059.0	-1.0	1555.0	1026.0	-1.0	1280.0	
516.934	1177.0	-1.0	1714.0	1061.0	-1.0	1211.0	1300.0	-1.0	1983.0	1348.0	-1.0	1718.0	1416.0	-1.0	2265.0	1126.0	-1.0	1393.0	1458.0	-1.0	2135.0	2588.0	-1.0	3598.0	1269.0	-1.0	1934.0	2179.0	-1.0	3077.0	1321.0	-1.0	1966.0	1156.0	-1.0	1447.0	1797.0	-1.0	3146.0	1172.0	-1.0	1495.0	1057.0	-1.0	1551.0	1027.0	-1.0	1281.0	
517.433	1179.0	-1.0	1720.0	1062.0	-1.0	1213.0	1303.0	-1.0	1990.0	1350.0	-1.0	1722.0	1416.0	-1.0	2268.0	1127.0	-1.0	1397.0	1459.0	-1.0	2141.0	2636.0	-1.0	3700.0	1272.0	-1.0	1940.0	2211.0	-1.0	3139.0	1321.0	-1.0	1969.0	1159.0	-1.0	1456.0	1799.0	-1.0	3156.0	1175.0	-1.0	1501.0	1057.0	-1.0	1553.0	1028.0	-1.0	1285.0	
517.932	1180.0	-1.0	1723.0	1063.0	-1.0	1214.0	1304.0	-1.0	1996.0	1350.0	-1.0	1724.0	1416.0	-1.0	2270.0	1128.0	-1.0	1400.0	1460.0	-1.0	2145.0	2677.0	-1.0	3780.0	1274.0	-1.0	1948.0	2237.0	-1.0	3189.0	1322.0	-1.0	1974.0	1163.0	-1.0	1464.0	1801.0	-1.0	3163.0	1177.0	-1.0	1506.0	1056.0	-1.0	1554.0	1029.0	-1.0	1286.0	
518.431	1182.0	-1.0	1729.0	1064.0	-1.0	1218.0	1306.0	-1.0	2003.0	1352.0	-1.0	1730.0	1417.0	-1.0	2275.0	1130.0	-1.0	1404.0	1463.0	-1.0	2151.0	2694.0	-1.0	3816.0	1277.0	-1.0	1955.0	2258.0	-1.0	3224.0	1324.0	-1.0	1980.0	1167.0	-1.0	1473.0	1801.0	-1.0	3165.0	1179.0	-1.0	1508.0	1056.0	-1.0	1554.0	1029.0	-1.0	1286.0	
518.930	1183.0	-1.0	1733.0	1066.0	-1.0	1223.0	1307.0	-1.0	2008.0	1354.0	-1.0	1736.0	1419.0	-1.0	2282.0	1131.0	-1.0	1408.0	1465.0	-1.0	2160.0	2716.0	-1.0	3862.0	1281.0	-1.0	1965.0	2285.0	-1.0	3278.0	1326.0	-1.0	1989.0	1171.0	-1.0	1483.0	1803.0	-1.0	3173.0	1180.0	-1.0	1513.0	1057.0	-1.0	1558.0	1029.0	-1.0	1287.0	
519.430	1182.0	-1.0	1733.0	1067.0	-1.0	1225.0	1307.0	-1.0	2009.0	1354.0	-1.0	1738.0	1419.0	-1.0	2283.0	1130.0	-1.0	1409.0	1465.0	-1.0	2163.0	2736.0	-1.0	3901.0	1282.0	-1.0	1970.0	2305.0	-1.0	3316.0	1326.0	-1.0	1993.0	1173.0	-1.0	1489.0	1804.0	-1.0	3180.0	1181.0	-1.0	1515.0	1057.0	-1.0	1561.0	1029.0	-1.0	1289.0	
519.929	1181.0	-1.0	1731.0	1067.0	-1.0	1224.0	1306.0	-1.0	2005.0	1352.0	-1.0	1736.0	1416.0	-1.0	2280.0	1130.0	-1.0	1407.0	1464.0	-1.0	2160.0	2747.0	-1.0	3918.0	1282.0	-1.0	1968.0	2312.0	-1.0	3324.0	1324.0	-1.0	1991.0	1173.0	-1.0	1487.0	1802.0	-1.0	3177.0	1179.0	-1.0	1513.0	1056.0	-1.0	1559.0	1028.0	-1.0	1287.0	
520.428	1180.0	-1.0	1728.0	1067.0	-1.0	1224.0	1304.0	-1.0	2003.0	1353.0	-1.0	1735.0	1415.0	-1.0	2274.0	1128.0	-1.0	1405.0	1462.0	-1.0	2154.0	2745.0	-1.0	3910.0	1280.0	-1.0	1963.0	2305.0	-1.0	3309.0	1321.0	-1.0	1984.0	1169.0	-1.0	1481.0	1798.0	-1.0	3168.0	1177.0	-1.0	1508.0	1054.0	-1.0	1555.0	1026.0	-1.0	1283.0	
520.927	1180.0	-1.0	1727.0	1067.0	-1.0	1223.0	1304.0	-1.0	2000.0	1353.0	-1.0	1736.0	1414.0	-1.0	2273.0	1128.0	-1.0	1405.0	1462.0	-1.0	2154.0	2743.0	-1.0	3906.0	1278.0	-1.0	1957.0	2295.0	-1.0	3288.0	1319.0	-1.0	1978.0	1166.0	-1.0	1475.0	1794.0	-1.0	3157.0	1175.0	-1.0	1504.0	1052.0	-1.0	1551.0	1024.0	-1.0	1279.0	
521.426	1179.0	-1.0	1725.0	1066.0	-1.0	1222.0	1303.0	-1.0	1997.0	1352.0	-1.0	1735.0	1414.0	-1.0	2270.0	1128.0	-1.0	1404.0	1460.0	-1.0	2151.0	2736.0	-1.0	3892.0	1275.0	-1.0	1953.0	2283.0	-1.0	3266.0	1317.0	-1.0	1975.0	1164.0	-1.0	1470.0	1794.0	-1.0	3157.0	1175.0	-1.0	1503.0	1052.0	-1.0	1550.0	1023.0	-1.0	1278.0	
521.925	1179.0	-1.0	1723.0	1066.0	-1.0	1221.0	1303.0	-1.0	1994.0	1352.0	-1.0	1733.0	1414.0	-1.0	2268.0	1127.0	-1.0	1403.0	1458.0	-1.0	2146.0	2693.0	-1.0	3806.0	1273.0	-1.0	1947.0	2252.0	-1.0	3209.0	1316.0	-1.0	1975.0	1160.0	-1.0	1464.0	1793.0	-1.0	3155.0	1175.0	-1.0	1504.0	1053.0	-1.0	1549.0	1023.0	-1.0	1279.0	
522.424	1178.0	-1.0	1720.0	1066.0	-1.0	1220.0	1303.0	-1.0	1991.0	1352.0	-1.0	1732.0	1414.0	-1.0	2265.0	1127.0	-1.0	1403.0	1458.0	-1.0	2141.0	2659.0	-1.0	3741.0	1270.0	-1.0	1942.0	2227.0	-1.0	3163.0	1316.0	-1.0	1972.0	1157.0	-1.0	1458.0	1791.0	-1.0	3145.0	1175.0	-1.0	1502.0	1051.0	-1.0	1543.0	1024.0	-1.0	1279.0	
522.924	1180.0	-1.0	1723.0	1066.0	-1.0	1221.0	1306.0	-1.0	1997.0	1352.0	-1.0	1730.0	1412.0	-1.0	2257.0	1127.0	-1.0	1402.0	1455.0	-1.0	2134.0	2726.0	-1.0	3842.0	1269.0	-1.0	1940.0	2262.0	-1.0	3245.0	1313.0	-1.0	1964.0	1156.0	-1.0	1456.0	1791.0	-1.0	3139.0	1175.0	-1.0	1501.0	1046.0	-1.0	1532.0	1028.0	-1.0	1282.0	
523.423	1183.0	-1.0	1727.0	1062.0	-1.0	1216.0	1314.0	-1.0	2012.0	1348.0	-1.0	1722.0	1408.0	-1.0	2248.0	1126.0	-1.0	1401.0	1454.0	-1.0	2133.0	2904.0	-1.0	3963.0	1270.0	-1.0	1944.0	2346.0	-1.0	3412.0	1310.0	-1.0	1958.0	1157.0	-1.0	1459.0	1793.0	-1.0	3135.0	1177.0	-1.0	1501.0	1043.0	-1.0	1522.0	1033.0	-1.0	1286.0	
523.922	1184.0	-1.0	1728.0	1056.0	-1.0	1207.0	1321.0	-1.0	2025.0	1342.0	-1.0	1710.0	1404.0	-1.0	2234.0	1123.0	-1.0	1396.0	1452.0	-1.0	2130.0	3054.0	-1.0	4055.0	1270.0	-1.0	1945.0	2415.0	-1.0	3555.0	1308.0	-1.0	1952.0	1157.0	-1.0	1459.0	1794.0	-1.0	3135.0	1179.0	-1.0	1502.0	1040.0	-1.0	1514.0	1038.0	-1.0	1290.0	
524.422	1184.0	-1.0	1724.0	1050.0	-1.0	1197.0	1325.0	-1.0	2029.0	1337.0	-1.0	1698.0	1399.0	-1.0	2219.0	1120.0	-1.0	1390.0	1449.0	-1.0	2124.0	3158.0	-1.0	4123.0	1271.0	-1.0	1943.0	2452.0	-1.0	3623.0	1305.0	-1.0	1944.0	1155.0	-1.0	1455.0	1794.0	-1.0	3125.0	1179.0	-1.0	1499.0	1038.0	-1.0	1506.0	1038.0	-1.0	1287.0	
524.921	1183.0	-1.0	1721.0	1048.0	-1.0	1192.0	1326.0	-1.0	2029.0	1335.0	-1.0	1694.0	1398.0	-1.0	2212.0	1119.0	-1.0	1386.0	1449.0	-1.0	2121.0	3209.0	-1.0	4175.0	1270.0	-1.0	1938.0	2455.0	-1.0	3625.0	1302.0	-1.0	1936.0	1152.0	-1.0	1449.0	1791.0	-1.0	3113.0	1178.0	-1.0	1494.0	1038.0	-1.0	1500.0	1035.0	-1.0	1279.0	
525.421	1182.0	-1.0	1718.0	1046.0	-1.0	1190.0	1325.0	-1.0	2023.0	1334.0	-1.0	1690.0	1397.0	-1.0	2208.0	1117.0	-1.0	1382.0	1449.0	-1.0	2119.0	3216.0	-1.0	4214.0	1269.0	-1.0	1936.0	2441.0	-1.0	3599.0	1302.0	-1.0	1933.0	1149.0	-1.0	1444.0	1793.0	-1.0	3116.0	1178.0	-1.0	1493.0	1040.0	-1.0	1502.0	1032.0	-1.0	1274.0	
525.920	1180.0	-1.0	1713.0	1046.0	-1.0	1189.0	1323.0	-1.0	2017.0	1333.0	-1.0	1688.0	1396.0	-1.0	2204.0	1116.0	-1.0	1381.0	1448.0	-1.0	2116.0	3213.0	-1.0	4244.0	1269.0	-1.0	1935.0	2428.0	-1.0	3574.0	1302.0	-1.0	1932.0	1148.0	-1.0	1441.0	1794.0	-1.0	3117.0	1178.0	-1.0	1493.0	1041.0	-1.0	1503.0	1030.0	-1.0	1271.0	
526.419	1180.0	-1.0	1714.0	1047.0	-1.0	1191.0	1322.0	-1.0	2015.0	1334.0	-1.0	1690.0	1397.0	-1.0	2205.0	1117.0	-1.0	1382.0	1449.0	-1.0	2117.0	3207.0	-1.0	4267.0	1270.0	-1.0	1936.0	2419.0	-1.0	3554.0	1302.0	-1.0	1931.0	1147.0	-1.0	1441.0	1795.0	-1.0	3116.0	1178.0	-1.0	1493.0	1042.0	-1.0	1504.0	1027.0	-1.0	1267.0	
526.918	1180.0	-1.0	1714.0	1049.0	-1.0	1195.0	1321.0	-1.0	2013.0	1335.0	-1.0	1693.0	1398.0	-1.0	2209.0	1117.0	-1.0	1384.0	1450.0	-1.0	2119.0	3191.0	-1.0	4284.0	1272.0	-1.0	1941.0	2413.0	-1.0	3544.0	1304.0	-1.0	1936.0	1149.0	-1.0	1444.0	1798.0	-1.0	3127.0	1179.0	-1.0	1497.0	1044.0	-1.0	1511.0	1027.0	-1.0	1267.0	
527.417	1179.0	-1.0	1712.0	1051.0	-1.0	1197.0	1319.0	-1.0	2009.0	1336.0	-1.0	1695.0	1398.0	-1.0	2211.0	1118.0	-1.0	1385.0	1450.0	-1.0	2118.0	3171.0	-1.0	4296.0	1273.0	-1.0	1943.0	2408.0	-1.0	3534.0	1305.0	-1.0	1939.0	1150.0	-1.0	1445.0	1799.0	-1.0	3131.0	1179.0	-1.0	1498.0	1046.0	-1.0	1515.0	1025.0	-1.0	1267.0	
527.917	1177.0	-1.0	1709.0	1052.0	-1.0	1199.0	1316.0	-1.0	2003.0	1335.0	-1.0	1695.0	1398.0	-1.0	2210.0	1117.0	-1.0	1384.0	1449.0	-1.0	2116.0	3146.0	-1.0	4306.0	1272.0	-1.0	1941.0	2399.0	-1.0	3509.0	1305.0	-1.0	1938.0	1149.0	-1.0	1444.0	1797.0	-1.0	3123.0	1177.0	-1.0	1494.0	1046.0	-1.0	1515.0	1023.0	-1.0	1263.0	
528.416	1177.0	-1.0	1709.0	1054.0	-1.0	1202.0	1314.0	-1.0	2001.0	1336.0	-1.0	1698.0	1399.0	-1.0	2211.0	1118.0	-1.0	1385.0	1449.0	-1.0	2114.0	3123.0	-1.0	4312.0	1271.0	-1.0	1936.0	2386.0	-1.0	3480.0	1303.0	-1.0	1932.0	1148.0	-1.0	1440.0	1792.0	-1.0	3111.0	1175.0	-1.0	1490.0	1045.0	-1.0	1513.0	1021.0	-1.0	1260.0	
528.916	1176.0	-1.0	1708.0	1055.0	-1.0	1202.0	1312.0	-1.0	1998.0	1336.0	-1.0	1698.0	1399.0	-1.0	2212.0	1117.0	-1.0	1385.0	1448.0	-1.0	2112.0	3102.0	-1.0	4316.0	1269.0	-1.0	1933.0	2375.0	-1.0	3459.0	1302.0	-1.0	1930.0	1147.0	-1.0	1439.0	1791.0	-1.0	3110.0	1174.0	-1.0	1489.0	1046.0	-1.0	1515.0	1020.0	-1.0	1258.0	
529.415	1175.0	-1.0	1703.0	1054.0	-1.0	1200.0	1310.0	-1.0	1992.0	1336.0	-1.0	1696.0	1398.0	-1.0	2211.0	1117.0	-1.0	1383.0	1447.0	-1.0	2108.0	3073.0	-1.0	4310.0	1266.0	-1.0	1927.0	2354.0	-1.0	3419.0	1299.0	-1.0	1927.0	1145.0	-1.0	1435.0	1790.0	-1.0	3106.0	1173.0	-1.0	1488.0	1046.0	-1.0	1515.0	1018.0	-1.0	1255.0	
529.914	1174.0	-1.0	1699.0	1055.0	-1.0	1200.0	1308.0	-1.0	1987.0	1335.0	-1.0	1695.0	1397.0	-1.0	2210.0	1117.0	-1.0	1382.0	1446.0	-1.0	2104.0	3041.0	-1.0	4298.0	1264.0	-1.0	1921.0	2331.0	-1.0	3372.0	1297.0	-1.0	1923.0	1142.0	-1.0	1431.0	1788.0	-1.0	3098.0	1173.0	-1.0	1485.0	1045.0	-1.0	1512.0	1016.0	-1.0	1251.0	
530.413	1174.0	-1.0	1700.0	1055.0	-1.0	1201.0	1307.0	-1.0	1987.0	1336.0	-1.0	1698.0	1399.0	-1.0	2215.0	1118.0	-1.0	1385.0	1447.0	-1.0	2107.0	3021.0	-1.0	4295.0	1263.0	-1.0	1918.0	2312.0	-1.0	3340.0	1298.0	-1.0	1922.0	1142.0	-1.0	1430.0	1787.0	-1.0	3093.0	1173.0	-1.0	1485.0	1045.0	-1.0	1511.0	1015.0	-1.0	1249.0	
530.912	1172.0	-1.0	1700.0	1054.0	-1.0	1202.0	1304.0	-1.0	1986.0	1336.0	-1.0	1700.0	1400.0	-1.0	2219.0	1119.0	-1.0	1388.0	1447.0	-1.0	2109.0	3008.0	-1.0	4294.0	1262.0	-1.0	1918.0	2303.0	-1.0	3322.0	1298.0	-1.0	1924.0	1143.0	-1.0	1430.0	1788.0	-1.0	3097.0	1174.0	-1.0	1488.0	1046.0	-1.0	1513.0	1015.0	-1.0	1249.0	
531.411	1171.0	-1.0	1698.0	1055.0	-1.0	1202.0	1304.0	-1.0	1984.0	1337.0	-1.0	1700.0	1400.0	-1.0	2219.0	1120.0	-1.0	1389.0	1447.0	-1.0	2108.0	2996.0	-1.0	4291.0	1262.0	-1.0	1918.0	2299.0	-1.0	3313.0	1298.0	-1.0	1923.0	1143.0	-1.0	1432.0	1788.0	-1.0	3097.0	1174.0	-1.0	1489.0	1047.0	-1.0	1513.0	1014.0	-1.0	1248.0	
531.910	1172.0	-1.0	1701.0	1056.0	-1.0	1204.0	1305.0	-1.0	1986.0	1337.0	-1.0	1703.0	1400.0	-1.0	2219.0	1120.0	-1.0	1389.0	1447.0	-1.0	2106.0	2995.0	-1.0	4295.0	1262.0	-1.0	1917.0	2303.0	-1.0	3320.0	1297.0	-1.0	1920.0	1144.0	-1.0	1433.0	1787.0	-1.0	3094.0	1174.0	-1.0	1488.0	1045.0	-1.0	1511.0	1014.0	-1.0	1248.0	
532.409	1173.0	-1.0	1700.0	1056.0	-1.0	1203.0	1305.0	-1.0	1985.0	1338.0	-1.0	1703.0	1401.0	-1.0	2221.0	1121.0	-1.0	1390.0	1447.0	-1.0	2107.0	2995.0	-1.0	4299.0	1263.0	-1.0	1920.0	2311.0	-1.0	3334.0	1298.0	-1.0	1922.0	1146.0	-1.0	1436.0	1788.0	-1.0	3098.0	1175.0	-1.0	1490.0	1047.0	-1.0	1514.0	1015.0	-1.0	1249.0	
532.909	1172.0	-1.0	1697.0	1056.0	-1.0	1201.0	1304.0	-1.0	1982.0	1338.0	-1.0	1701.0	1400.0	-1.0	2218.0	1120.0	-1.0	1388.0	1446.0	-1.0	2104.0	2985.0	-1.0	4292.0	1264.0	-1.0	1920.0	2311.0	-1.0	3334.0	1298.0	-1.0	1922.0	1146.0	-1.0	1436.0	1788.0	-1.0	3100.0	1175.0	-1.0	1489.0	1048.0	-1.0	1514.0	1014.0	-1.0	1248.0	
533.408	1171.0	-1.0	1693.0	1054.0	-1.0	1198.0	1302.0	-1.0	1977.0	1337.0	-1.0	1699.0	1398.0	-1.0	2215.0	1119.0	-1.0	1386.0	1444.0	-1.0	2101.0	2975.0	-1.0	4283.0	1264.0	-1.0	1919.0	2309.0	-1.0	3327.0	1298.0	-1.0	1921.0	1146.0	-1.0	1435.0	1787.0	-1.0	3097.0	1174.0	-1.0	1487.0	1047.0	-1.0	1514.0	1014.0	-1.0	1247.0	
533.907	1171.0	-1.0	1696.0	1055.0	-1.0	1200.0	1302.0	-1.0	1978.0	1338.0	-1.0	1701.0	1402.0	-1.0	2223.0	1120.0	-1.0	1387.0	1447.0	-1.0	2104.0	2907.0	-1.0	4115.0	1263.0	-1.0	1917.0	2248.0	-1.0	3186.0	1301.0	-1.0	1927.0	1144.0	-1.0	1429.0	1784.0	-1.0	3086.0	1176.0	-1.0	1492.0	1050.0	-1.0	1521.0	1014.0	-1.0	1252.0	
534.406	1172.0	-1.0	1701.0	1064.0	-1.0	1216.0	1301.0	-1.0	1979.0	1343.0	-1.0	1710.0	1410.0	-1.0	2243.0	1125.0	-1.0	1397.0	1452.0	-1.0	2118.0	2716.0	-1.0	3774.0	1262.0	-1.0	1918.0	2147.0	-1.0	2984.0	1308.0	-1.0	1944.0	1143.0	-1.0	1426.0	1785.0	-1.0	3092.0	1181.0	-1.0	1500.0	1055.0	-1.0	1531.0	1021.0	-1.0	1263.0	
534.905	1173.0	-1.0	1703.0	1074.0	-1.0	1229.0	1299.0	-1.0	1978.0	1348.0	-1.0	1719.0	1416.0	-1.0	2258.0	1131.0	-1.0	1407.0	1456.0	-1.0	2127.0	2554.0	-1.0	3509.0	1262.0	-1.0	1917.0	2078.0	-1.0	2851.0	1314.0	-1.0	1955.0	1143.0	-1.0	1426.0	1788.0	-1.0	3099.0	1185.0	-1.0	1507.0	1056.0	-1.0	1534.0	1028.0	-1.0	1273.0	
535.404	1175.0	-1.0	1706.0	1076.0	-1.0	1233.0	1302.0	-1.0	1986.0	1349.0	-1.0	1722.0	1415.0	-1.0	2255.0	1133.0	-1.0	1410.0	1454.0	-1.0	2125.0	2593.0	-1.0	3587.0	1263.0	-1.0	1920.0	2111.0	-1.0	2938.0	1314.0	-1.0	1953.0	1148.0	-1.0	1435.0	1791.0	-1.0	3104.0	1187.0	-1.0	1510.0	1056.0	-1.0	1533.0	1032.0	-1.0	1280.0	
535.903	1176.0	-1.0	1710.0	1080.0	-1.0	1239.0	1305.0	-1.0	1992.0	1351.0	-1.0	1727.0	1418.0	-1.0	2260.0	1135.0	-1.0	1415.0	1456.0	-1.0	2129.0	2562.0	-1.0	3522.0	1264.0	-1.0	1920.0	2107.0	-1.0	2929.0	1316.0	-1.0	1956.0	1151.0	-1.0	1438.0	1790.0	-1.0	3100.0	1189.0	-1.0	1512.0	1057.0	-1.0	1533.0	1033.0	-1.0	1281.0	
536.403	1178.0	-1.0	1713.0	1085.0	-1.0	1246.0	1306.0	-1.0	1995.0	1355.0	-1.0	1734.0	1423.0	-1.0	2274.0	1140.0	-1.0	1424.0	1462.0	-1.0	2142.0	2491.0	-1.0	3397.0	1265.0	-1.0	1925.0	2083.0	-1.0	2887.0	1322.0	-1.0	1968.0	1153.0	-1.0	1443.0	1793.0	-1.0	3108.0	1191.0	-1.0	1516.0	1060.0	-1.0	1539.0	1035.0	-1.0	1285.0	
536.903	1177.0	-1.0	1713.0	1088.0	-1.0	1250.0	1305.0	-1.0	1993.0	1358.0	-1.0	1738.0	1427.0	-1.0	2285.0	1144.0	-1.0	1431.0	1465.0	-1.0	2151.0	2439.0	-1.0	3302.0	1267.0	-1.0	1929.0	2068.0	-1.0	2859.0	1326.0	-1.0	1977.0	1155.0	-1.0	1446.0	1795.0	-1.0	3115.0	1193.0	-1.0	1518.0	1062.0	-1.0	1543.0	1036.0	-1.0	1286.0	
537.402	1177.0	-1.0	1710.0	1088.0	-1.0	1249.0	1304.0	-1.0	1989.0	1360.0	-1.0	1739.0	1429.0	-1.0	2289.0	1146.0	-1.0	1433.0	1467.0	-1.0	2153.0	2406.0	-1.0	3241.0	1267.0	-1.0	1930.0	2058.0	-1.0	2842.0	1329.0	-1.0	1980.0	1156.0	-1.0	1446.0	1795.0	-1.0	3116.0	1192.0	-1.0	1517.0	1062.0	-1.0	1542.0	1035.0	-1.0	1285.0	
537.901	1177.0	-1.0	1709.0	1087.0	-1.0	1247.0	1304.0	-1.0	1987.0	1360.0	-1.0	1739.0	1428.0	-1.0	2287.0	1146.0	-1.0	1432.0	1466.0	-1.0	2150.0	2393.0	-1.0	3216.0	1267.0	-1.0	1927.0	2056.0	-1.0	2838.0	1328.0	-1.0	1977.0	1156.0	-1.0	1445.0	1795.0	-1.0	3114.0	1192.0	-1.0	1515.0	1060.0	-1.0	1536.0	1034.0	-1.0	1282.0	
538.400	1177.0	-1.0	1708.0	1085.0	-1.0	1244.0	1304.0	-1.0	1987.0	1359.0	-1.0	1736.0	1428.0	-1.0	2289.0	1146.0	-1.0	1432.0	1465.0	-1.0	2150.0	2384.0	-1.0	3200.0	1267.0	-1.0	1929.0	2057.0	-1.0	2838.0	1329.0	-1.0	1979.0	1157.0	-1.0	1446.0	1797.0	-1.0	3116.0	1191.0	-1.0	1514.0	1060.0	-1.0	1533.0	1033.0	-1.0	1281.0	
538.899	1176.0	-1.0	1705.0	1083.0	-1.0	1239.0	1302.0	-1.0	1982.0	1356.0	-1.0	1730.0	1427.0	-1.0	2287.0	1145.0	-1.0	1429.0	1463.0	-1.0	2148.0	2378.0	-1.0	3191.0	1267.0	-1.0	1929.0	2058.0	-1.0	2844.0	1328.0	-1.0	1978.0	1156.0	-1.0	1445.0	1799.0	-1.0	3120.0	1190.0	-1.0	1513.0	1060.0	-1.0	1532.0	1033.0	-1.0	1281.0	
539.398	1174.0	-1.0	1700.0	1080.0	-1.0	1235.0	1300.0	-1.0	1977.0	1353.0	-1.0	1725.0	1424.0	-1.0	2281.0	1143.0	-1.0	1425.0	1461.0	-1.0	2144.0	2384.0	-1.0	3199.0	1266.0	-1.0	1927.0	2063.0	-1.0	2851.0	1326.0	-1.0	1974.0	1155.0	-1.0	1442.0	1798.0	-1.0	3118.0	1189.0	-1.0	1509.0	1061.0	-1.0	1533.0	1033.0	-1.0	1280.0	
539.898	1173.0	-1.0	1701.0	1079.0	-1.0	1233.0	1300.0	-1.0	1977.0	1353.0	-1.0	1725.0	1425.0	-1.0	2283.0	1143.0	-1.0	1424.0	1462.0	-1.0	2145.0	2384.0	-1.0	3198.0	1267.0	-1.0	1929.0	2067.0	-1.0	2859.0	1326.0	-1.0	1973.0	1155.0	-1.0	1443.0	1797.0	-1.0	3121.0	1188.0	-1.0	1508.0	1061.0	-1.0	1533.0	1031.0	-1.0	1279.0	
540.397	1175.0	-1.0	1704.0	1078.0	-1.0	1231.0	1301.0	-1.0	1979.0	1353.0	-1.0	1726.0	1427.0	-1.0	2289.0	1143.0	-1.0	1426.0	1463.0	-1.0	2152.0	2388.0	-1.0	3204.0	1270.0	-1.0	1939.0	2066.0	-1.0	2859.0	1330.0	-1.0	1984.0	1159.0	-1.0	1450.0	1805.0	-1.0	3151.0	1189.0	-1.0	1515.0	1065.0	-1.0	1548.0	1032.0	-1.0	1284.0	
540.896	1176.0	-1.0	1707.0	1077.0	-1.0	1232.0	1301.0	-1.0	1984.0	1354.0	-1.0	1729.0	1428.0	-1.0	2294.0	1145.0	-1.0	1430.0	1465.0	-1.0	2157.0	2388.0	-1.0	3208.0	1274.0	-1.0	1950.0	2065.0	-1.0	2863.0	1335.0	-1.0	1999.0	1162.0	-1.0	1459.0	1812.0	-1.0	3174.0	1191.0	-1.0	1522.0	1070.0	-1.0	1561.0	1034.0	-1.0	1292.0	
541.395	1176.0	-1.0	1711.0	1079.0	-1.0	1234.0	1303.0	-1.0	1988.0	1355.0	-1.0	1732.0	1428.0	-1.0	2297.0	1146.0	-1.0	1434.0	1466.0	-1.0	2161.0	2402.0	-1.0	3241.0	1278.0	-1.0	1958.0	2072.0	-1.0	2875.0	1340.0	-1.0	2009.0	1166.0	-1.0	1466.0	1816.0	-1.0	3182.0	1191.0	-1.0	1525.0	1074.0	-1.0	1568.0	1035.0	-1.0	1295.0	
541.894	1178.0	-1.0	1716.0	1080.0	-1.0	1238.0	1305.0	-1.0	1994.0	1356.0	-1.0	1738.0	1428.0	-1.0	2300.0	1148.0	-1.0	1437.0	1467.0	-1.0	2164.0	2406.0	-1.0	3249.0	1281.0	-1.0	1965.0	2074.0	-1.0	2877.0	1343.0	-1.0	2015.0	1169.0	-1.0	1471.0	1817.0	-1.0	3184.0	1191.0	-1.0	1526.0	1075.0	-1.0	1572.0	1036.0	-1.0	1297.0	
542.393	1180.0	-1.0	1721.0	1081.0	-1.0	1242.0	1305.0	-1.0	2000.0	1358.0	-1.0	1743.0	1430.0	-1.0	2306.0	1150.0	-1.0	1442.0	1469.0	-1.0	2171.0	2403.0	-1.0	3245.0	1283.0	-1.0	1971.0	2075.0	-1.0	2879.0	1346.0	-1.0	2023.0	1172.0	-1.0	1477.0	1818.0	-1.0	3184.0	1192.0	-1.0	1526.0	1078.0	-1.0	1575.0	1036.0	-1.0	1297.0	
542.892	1180.0	-1.0	1723.0	1083.0	-1.0	1243.0	1306.0	-1.0	2002.0	1358.0	-1.0	1745.0	1430.0	-1.0	2310.0	1150.0	-1.0	1444.0	1469.0	-1.0	2175.0	2392.0	-1.0	3226.0	1284.0	-1.0	1974.0	2070.0	-1.0	2870.0	1347.0	-1.0	2027.0	1173.0	-1.0	1478.0	1820.0	-1.0	3193.0	1192.0	-1.0	1528.0	1080.0	-1.0	1580.0	1037.0	-1.0	1298.0	
543.391	1180.0	-1.0	1722.0	1081.0	-1.0	1241.0	1306.0	-1.0	2001.0	1359.0	-1.0	1744.0	1431.0	-1.0	2311.0	1150.0	-1.0	1443.0	1469.0	-1.0	2174.0	2357.0	-1.0	3164.0	1283.0	-1.0	1972.0	2048.0	-1.0	2830.0	1347.0	-1.0	2026.0	1171.0	-1.0	1475.0	1821.0	-1.0	3199.0	1191.0	-1.0	1528.0	1079.0	-1.0	1581.0	1035.0	-1.0	1296.0	
543.890	1179.0	-1.0	1720.0	1079.0	-1.0	1237.0	1306.0	-1.0	2000.0	1359.0	-1.0	1743.0	1430.0	-1.0	2309.0	1149.0	-1.0	1441.0	1468.0	-1.0	2171.0	2329.0	-1.0	3113.0	1281.0	-1.0	1966.0	2029.0	-1.0	2792.0	1344.0	-1.0	2020.0	1169.0	-1.0	1468.0	1820.0	-1.0	3197.0	1190.0	-1.0	1525.0	1078.0	-1.0	1578.0	1033.0	-1.0	1292.0	
544.389	1179.0	-1.0	1721.0	1079.0	-1.0	1234.0	1306.0	-1.0	1999.0	1359.0	-1.0	1743.0	1431.0	-1.0	2311.0	1149.0	-1.0	1441.0	1468.0	-1.0	2173.0	2311.0	-1.0	3080.0	1280.0	-1.0	1965.0	2016.0	-1.0	2768.0	1344.0	-1.0	2020.0	1167.0	-1.0	1465.0	1822.0	-1.0	3197.0	1190.0	-1.0	1524.0	1079.0	-1.0	1579.0	1034.0	-1.0	1291.0	
544.888	1179.0	-1.0	1719.0	1078.0	-1.0	1231.0	1304.0	-1.0	1996.0	1358.0	-1.0	1740.0	1431.0	-1.0	2310.0	1148.0	-1.0	1439.0	1469.0	-1.0	2171.0	2292.0	-1.0	3048.0	1279.0	-1.0	1963.0	2003.0	-1.0	2746.0	1343.0	-1.0	2018.0	1165.0	-1.0	1461.0	1823.0	-1.0	3201.0	1190.0	-1.0	1523.0	1080.0	-1.0	1580.0	1034.0	-1.0	1291.0	
545.387	1179.0	-1.0	1717.0	1078.0	-1.0	1231.0	1304.0	-1.0	1994.0	1358.0	-1.0	1738.0	1430.0	-1.0	2305.0	1147.0	-1.0	1436.0	1467.0	-1.0	2166.0	2305.0	-1.0	3069.0	1278.0	-1.0	1960.0	2006.0	-1.0	2752.0	1341.0	-1.0	2013.0	1164.0	-1.0	1458.0	1822.0	-1.0	3198.0	1189.0	-1.0	1520.0	1079.0	-1.0	1580.0	1035.0	-1.0	1292.0	
545.886	1179.0	-1.0	1720.0	1078.0	-1.0	1231.0	1305.0	-1.0	1995.0	1358.0	-1.0	1738.0	1430.0	-1.0	2307.0	1148.0	-1.0	1437.0	1468.0	-1.0	2169.0	2323.0	-1.0	3097.0	1279.0	-1.0	1963.0	2015.0	-1.0	2767.0	1341.0	-1.0	2015.0	1164.0	-1.0	1459.0	1822.0	-1.0	3195.0	1190.0	-1.0	1519.0	1079.0	-1.0	1580.0	1035.0	-1.0	1291.0	
546.385	1180.0	-1.0	1722.0	1077.0	-1.0	1230.0	1306.0	-1.0	1997.0	1358.0	-1.0	1738.0	1431.0	-1.0	2309.0	1149.0	-1.0	1438.0	1468.0	-1.0	2171.0	2331.0	-1.0	3118.0	1279.0	-1.0	1968.0	2024.0	-1.0	2789.0	1342.0	-1.0	2018.0	1166.0	-1.0	1463.0	1824.0	-1.0	3202.0	1191.0	-1.0	1521.0	1078.0	-1.0	1580.0	1037.0	-1.0	1293.0	
546.885	1181.0	-1.0	1723.0	1077.0	-1.0	1229.0	1306.0	-1.0	1997.0	1359.0	-1.0	1738.0	1431.0	-1.0	2309.0	1148.0	-1.0	1437.0	1469.0	-1.0	2172.0	2352.0	-1.0	3156.0	1281.0	-1.0	1971.0	2040.0	-1.0	2819.0	1343.0	-1.0	2019.0	1168.0	-1.0	1466.0	1824.0	-1.0	3205.0	1190.0	-1.0	1521.0	1077.0	-1.0	1581.0	1037.0	-1.0	1294.0	
547.384	1182.0	-1.0	1727.0	1078.0	-1.0	1231.0	1308.0	-1.0	2002.0	1360.0	-1.0	1742.0	1433.0	-1.0	2315.0	1149.0	-1.0	1440.0	1472.0	-1.0	2180.0	2377.0	-1.0	3200.0	1284.0	-1.0	1975.0	2059.0	-1.0	2850.0	1344.0	-1.0	2022.0	1171.0	-1.0	1469.0	1823.0	-1.0	3202.0	1190.0	-1.0	1520.0	1078.0	-1.0	1581.0	1037.0	-1.0	1294.0	
547.883	1183.0	-1.0	1731.0	1079.0	-1.0	1235.0	1308.0	-1.0	2005.0	1361.0	-1.0	1746.0	1435.0	-1.0	2321.0	1151.0	-1.0	1443.0	1474.0	-1.0	2187.0	2397.0	-1.0	3234.0	1287.0	-1.0	1983.0	2077.0	-1.0	2884.0	1348.0	-1.0	2030.0	1173.0	-1.0	1476.0	1826.0	-1.0	3214.0	1191.0	-1.0	1523.0	1079.0	-1.0	1589.0	1038.0	-1.0	1297.0	
548.382	1183.0	-1.0	1731.0	1080.0	-1.0	1237.0	1308.0	-1.0	2008.0	1362.0	-1.0	1749.0	1435.0	-1.0	2324.0	1151.0	-1.0	1443.0	1475.0	-1.0	2190.0	2412.0	-1.0	3262.0	1288.0	-1.0	1986.0	2090.0	-1.0	2908.0	1350.0	-1.0	2034.0	1175.0	-1.0	1479.0	1826.0	-1.0	3218.0	1191.0	-1.0	1524.0	1081.0	-1.0	1594.0	1039.0	-1.0	1300.0	
548.882	1183.0	-1.0	1731.0	1082.0	-1.0	1238.0	1309.0	-1.0	2008.0	1363.0	-1.0	1751.0	1434.0	-1.0	2323.0	1151.0	-1.0	1444.0	1476.0	-1.0	2188.0	2425.0	-1.0	3287.0	1288.0	-1.0	1986.0	2098.0	-1.0	2924.0	1349.0	-1.0	2033.0	1175.0	-1.0	1481.0	1824.0	-1.0	3214.0	1190.0	-1.0	1522.0	1081.0	-1.0	1595.0	1039.0	-1.0	1301.0	
549.381	1182.0	-1.0	1735.0	1080.0	-1.0	1239.0	1307.0	-1.0	2012.0	1363.0	-1.0	1754.0	1435.0	-1.0	2328.0	1151.0	-1.0	1446.0	1476.0	-1.0	2193.0	2432.0	-1.0	3301.0	1289.0	-1.0	1989.0	2104.0	-1.0	2933.0	1350.0	-1.0	2038.0	1176.0	-1.0	1484.0	1824.0	-1.0	3213.0	1190.0	-1.0	1522.0	1080.0	-1.0	1595.0	1039.0	-1.0	1300.0	
549.880	1183.0	-1.0	1736.0	1080.0	-1.0	1238.0	1308.0	-1.0	2014.0	1363.0	-1.0	1755.0	1435.0	-1.0	2331.0	1151.0	-1.0	1446.0	1476.0	-1.0	2195.0	2426.0	-1.0	3294.0	1289.0	-1.0	1990.0	2102.0	-1.0	2929.0	1349.0	-1.0	2040.0	1176.0	-1.0	1485.0	1824.0	-1.0	3222.0	1190.0	-1.0	1526.0	1081.0	-1.0	1600.0	1038.0	-1.0	1300.0	
550.379	1182.0	-1.0	1735.0	1079.0	-1.0	1236.0	1307.0	-1.0	2012.0	1363.0	-1.0	1754.0	1434.0	-1.0	2330.0	1150.0	-1.0	1445.0	1475.0	-1.0	2192.0	2423.0	-1.0	3288.0	1288.0	-1.0	1988.0	2098.0	-1.0	2921.0	1347.0	-1.0	2037.0	1175.0	-1.0	1482.0	1822.0	-1.0	3220.0	1189.0	-1.0	1524.0	1079.0	-1.0	1600.0	1037.0	-1.0	1300.0	
550.878	1183.0	-1.0	1737.0	1080.0	-1.0	1236.0	1307.0	-1.0	2014.0	1363.0	-1.0	1756.0	1435.0	-1.0	2329.0	1150.0	-1.0	1445.0	1476.0	-1.0	2192.0	2422.0	-1.0	3285.0	1286.0	-1.0	1985.0	2096.0	-1.0	2915.0	1344.0	-1.0	2032.0	1173.0	-1.0	1480.0	1819.0	-1.0	3213.0	1188.0	-1.0	1521.0	1078.0	-1.0	1598.0	1036.0	-1.0	1299.0	
551.377	1183.0	-1.0	1737.0	1080.0	-1.0	1237.0	1307.0	-1.0	2014.0	1364.0	-1.0	1756.0	1435.0	-1.0	2328.0	1150.0	-1.0	1444.0	1476.0	-1.0	2192.0	2426.0	-1.0	3294.0	1286.0	-1.0	1985.0	2097.0	-1.0	2919.0	1344.0	-1.0	2033.0	1172.0	-1.0	1480.0	1820.0	-1.0	3219.0	1188.0	-1.0	1523.0	1079.0	-1.0	1607.0	1037.0	-1.0	1302.0	
551.876	1181.0	-1.0	1735.0	1079.0	-1.0	1236.0	1305.0	-1.0	2011.0	1363.0	-1.0	1754.0	1434.0	-1.0	2324.0	1149.0	-1.0	1443.0	1475.0	-1.0	2188.0	2427.0	-1.0	3296.0	1285.0	-1.0	1986.0	2095.0	-1.0	2919.0	1343.0	-1.0	2034.0	1171.0	-1.0	1479.0	1820.0	-1.0	3222.0	1187.0	-1.0	1523.0	1079.0	-1.0	1609.0	1037.0	-1.0	1305.0	
552.375	1180.0	-1.0	1731.0	1079.0	-1.0	1235.0	1304.0	-1.0	2006.0	1362.0	-1.0	1752.0	1432.0	-1.0	2318.0	1148.0	-1.0	1441.0	1473.0	-1.0	2184.0	2431.0	-1.0	3301.0	1285.0	-1.0	1984.0	2095.0	-1.0	2918.0	1343.0	-1.0	2032.0	1170.0	-1.0	1478.0	1817.0	-1.0	3215.0	1186.0	-1.0	1522.0	1078.0	-1.0	1607.0	1037.0	-1.0	1304.0	
552.874	1180.0	-1.0	1732.0	1081.0	-1.0	1238.0	1304.0	-1.0	2008.0	1362.0	-1.0	1753.0	1433.0	-1.0	2319.0	1149.0	-1.0	1441.0	1474.0	-1.0	2183.0	2415.0	-1.0	3272.0	1285.0	-1.0	1983.0	2088.0	-1.0	2905.0	1343.0	-1.0	2031.0	1169.0	-1.0	1476.0	1813.0	-1.0	3204.0	1184.0	-1.0	1518.0	1077.0	-1.0	1604.0	1035.0	-1.0	1302.0	
553.373	1180.0	-1.0	1732.0	1080.0	-1.0	1238.0	1304.0	-1.0	2007.0	1362.0	-1.0	1753.0	1433.0	-1.0	2320.0	1148.0	-1.0	1441.0	1475.0	-1.0	2186.0	2420.0	-1.0	3283.0	1284.0	-1.0	1983.0	2094.0	-1.0	2919.0	1343.0	-1.0	2033.0	1169.0	-1.0	1476.0	1813.0	-1.0	3203.0	1185.0	-1.0	1518.0	1077.0	-1.0	1603.0	1036.0	-1.0	1303.0	
553.872	1179.0	-1.0	1728.0	1080.0	-1.0	1236.0	1303.0	-1.0	2003.0	1362.0	-1.0	1750.0	1431.0	-1.0	2315.0	1147.0	-1.0	1439.0	1474.0	-1.0	2183.0	2435.0	-1.0	3312.0	1283.0	-1.0	1979.0	2100.0	-1.0	2931.0	1343.0	-1.0	2029.0	1168.0	-1.0	1473.0	1810.0	-1.0	3196.0	1184.0	-1.0	1516.0	1073.0	-1.0	1596.0	1036.0	-1.0	1301.0	
554.371	1178.0	-1.0	1724.0	1078.0	-1.0	1232.0	1302.0	-1.0	1998.0	1360.0	-1.0	1746.0	1429.0	-1.0	2306.0	1146.0	-1.0	1436.0	1471.0	-1.0	2175.0	2448.0	-1.0	3335.0	1280.0	-1.0	1973.0	2100.0	-1.0	2929.0	1341.0	-1.0	2023.0	1165.0	-1.0	1468.0	1805.0	-1.0	3180.0	1182.0	-1.0	1511.0	1071.0	-1.0	1587.0	1034.0	-1.0	1297.0	
554.871	1178.0	-1.0	1723.0	1077.0	-1.0	1230.0	1303.0	-1.0	1998.0	1361.0	-1.0	1744.0	1429.0	-1.0	2308.0	1146.0	-1.0	1436.0	1471.0	-1.0	2177.0	2454.0	-1.0	3348.0	1279.0	-1.0	1967.0	2098.0	-1.0	2924.0	1340.0	-1.0	2018.0	1164.0	-1.0	1465.0	1801.0	-1.0	3165.0	1181.0	-1.0	1505.0	1067.0	-1.0	1578.0	1033.0	-1.0	1292.0	
555.370	1177.0	-1.0	1722.0	1075.0	-1.0	1227.0	1302.0	-1.0	1997.0	1360.0	-1.0	1743.0	1430.0	-1.0	2309.0	1146.0	-1.0	1435.0	1472.0	-1.0	2176.0	2456.0	-1.0	3351.0	1278.0	-1.0	1964.0	2093.0	-1.0	2915.0	1340.0	-1.0	2016.0	1163.0	-1.0	1463.0	1801.0	-1.0	3163.0	1180.0	-1.0	1504.0	1067.0	-1.0	1576.0	1031.0	-1.0	1288.0	
555.869	1175.0	-1.0	1718.0	1073.0	-1.0	1223.0	1301.0	-1.0	1993.0	1360.0	-1.0	1740.0	1429.0	-1.0	2306.0	1145.0	-1.0	1432.0	1471.0	-1.0	2173.0	2458.0	-1.0	3351.0	1276.0	-1.0	1959.0	2089.0	-1.0	2903.0	1338.0	-1.0	2011.0	1161.0	-1.0	1458.0	1799.0	-1.0	3157.0	1179.0	-1.0	1501.0	1066.0	-1.0	1573.0	1030.0	-1.0	1285.0	
556.368	1176.0	-1.0	1719.0	1073.0	-1.0	1222.0	1301.0	-1.0	1994.0	1361.0	-1.0	1742.0	1430.0	-1.0	2306.0	1145.0	-1.0	1431.0	1472.0	-1.0	2172.0	2462.0	-1.0	3360.0	1275.0	-1.0	1955.0	2089.0	-1.0	2903.0	1337.0	-1.0	2007.0	1160.0	-1.0	1456.0	1797.0	-1.0	3147.0	1178.0	-1.0	1498.0	1065.0	-1.0	1570.0	1029.0	-1.0	1281.0	
556.867	1176.0	-1.0	1719.0	1072.0	-1.0	1221.0	1301.0	-1.0	1993.0	1361.0	-1.0	1744.0	1431.0	-1.0	2307.0	1144.0	-1.0	1431.0	1472.0	-1.0	2174.0	2466.0	-1.0	3368.0	1276.0	-1.0	1957.0	2093.0	-1.0	2911.0	1337.0	-1.0	2009.0	1160.0	-1.0	1457.0	1798.0	-1.0	3151.0	1178.0	-1.0	1499.0	1067.0	-1.0	1574.0	1029.0	-1.0	1284.0	
557.366	1175.0	-1.0	1717.0	1072.0	-1.0	1220.0	1300.0	-1.0	1991.0	1361.0	-1.0	1744.0	1431.0	-1.0	2308.0	1144.0	-1.0	1431.0	1473.0	-1.0	2174.0	2470.0	-1.0	3373.0	1277.0	-1.0	1960.0	2097.0	-1.0	2920.0	1339.0	-1.0	2013.0	1161.0	-1.0	1459.0	1799.0	-1.0	3153.0	1178.0	-1.0	1500.0	1068.0	-1.0	1578.0	1030.0	-1.0	1285.0	
557.866	1174.0	-1.0	1716.0	1071.0	-1.0	1220.0	1301.0	-1.0	1990.0	1363.0	-1.0	1745.0	1431.0	-1.0	2306.0	1144.0	-1.0	1430.0	1472.0	-1.0	2172.0	2475.0	-1.0	3381.0	1278.0	-1.0	1963.0	2103.0	-1.0	2933.0	1340.0	-1.0	2016.0	1162.0	-1.0	1462.0	1800.0	-1.0	3153.0	1178.0	-1.0	1501.0	1069.0	-1.0	1578.0	1030.0	-1.0	1285.0	
558.365	1175.0	-1.0	1720.0	1071.0	-1.0	1223.0	1301.0	-1.0	1994.0	1364.0	-1.0	1749.0	1432.0	-1.0	2311.0	1145.0	-1.0	1435.0	1474.0	-1.0	2178.0	2483.0	-1.0	3402.0	1280.0	-1.0	1968.0	2114.0	-1.0	2958.0	1344.0	-1.0	2021.0	1165.0	-1.0	1467.0	1799.0	-1.0	3148.0	1179.0	-1.0	1502.0	1069.0	-1.0	1575.0	1031.0	-1.0	1288.0	
558.864	1176.0	-1.0	1721.0	1072.0	-1.0	1224.0	1302.0	-1.0	1995.0	1364.0	-1.0	1750.0	1432.0	-1.0	2311.0	1145.0	-1.0	1436.0	1473.0	-1.0	2178.0	2495.0	-1.0	3427.0	1281.0	-1.0	1972.0	2124.0	-1.0	2982.0	1345.0	-1.0	2024.0	1167.0	-1.0	1472.0	1800.0	-1.0	3153.0	1179.0	-1.0	1505.0	1068.0	-1.0	1574.0	1033.0	-1.0	1292.0	
559.363	1175.0	-1.0	1720.0	1070.0	-1.0	1223.0	1301.0	-1.0	1994.0	1362.0	-1.0	1747.0	1429.0	-1.0	2304.0	1145.0	-1.0	1434.0	1471.0	-1.0	2173.0	2498.0	-1.0	3432.0	1281.0	-1.0	1970.0	2127.0	-1.0	2986.0	1344.0	-1.0	2023.0	1167.0	-1.0	1472.0	1799.0	-1.0	3149.0	1180.0	-1.0	1504.0	1066.0	-1.0	1569.0	1033.0	-1.0	1292.0	
559.862	1175.0	-1.0	1717.0	1069.0	-1.0	1220.0	1302.0	-1.0	1993.0	1361.0	-1.0	1744.0	1428.0	-1.0	2297.0	1143.0	-1.0	1431.0	1469.0	-1.0	2166.0	2496.0	-1.0	3430.0	1279.0	-1.0	1964.0	2123.0	-1.0	2977.0	1342.0	-1.0	2016.0	1166.0	-1.0	1468.0	1797.0	-1.0	3139.0	1178.0	-1.0	1500.0	1063.0	-1.0	1561.0	1032.0	-1.0	1290.0	
560.362	1175.0	-1.0	1715.0	1068.0	-1.0	1218.0	1301.0	-1.0	1990.0	1360.0	-1.0	1740.0	1427.0	-1.0	2295.0	1142.0	-1.0	1429.0	1467.0	-1.0	2163.0	2492.0	-1.0	3419.0	1277.0	-1.0	1959.0	2114.0	-1.0	2956.0	1341.0	-1.0	2012.0	1164.0	-1.0	1464.0	1795.0	-1.0	3129.0	1177.0	-1.0	1495.0	1062.0	-1.0	1556.0	1032.0	-1.0	1287.0	
560.861	1174.0	-1.0	1711.0	1065.0	-1.0	1212.0	1300.0	-1.0	1985.0	1357.0	-1.0	1733.0	1425.0	-1.0	2288.0	1141.0	-1.0	1425.0	1465.0	-1.0	2156.0	2473.0	-1.0	3385.0	1274.0	-1.0	1950.0	2095.0	-1.0	2919.0	1339.0	-1.0	2005.0	1160.0	-1.0	1457.0	1795.0	-1.0	3126.0	1176.0	-1.0	1492.0	1060.0	-1.0	1550.0	1031.0	-1.0	1284.0	
561.360	1171.0	-1.0	1704.0	1062.0	-1.0	1206.0	1298.0	-1.0	1978.0	1354.0	-1.0	1725.0	1423.0	-1.0	2279.0	1138.0	-1.0	1420.0	1461.0	-1.0	2147.0	2456.0	-1.0	3350.0	1270.0	-1.0	1939.0	2074.0	-1.0	2879.0	1335.0	-1.0	1995.0	1156.0	-1.0	1448.0	1793.0	-1.0	3117.0	1174.0	-1.0	1487.0	1059.0	-1.0	1544.0	1030.0	-1.0	1281.0	
561.859	1171.0	-1.0	1702.0	1061.0	-1.0	1204.0	1297.0	-1.0	1975.0	1353.0	-1.0	1722.0	1422.0	-1.0	2276.0	1138.0	-1.0	1418.0	1460.0	-1.0	2143.0	2445.0	-1.0	3328.0	1267.0	-1.0	1931.0	2058.0	-1.0	2849.0	1333.0	-1.0	1986.0	1153.0	-1.0	1441.0	1791.0	-1.0	3101.0	1173.0	-1.0	1481.0	1057.0	-1.0	1537.0	1029.0	-1.0	1277.0	
562.358	1170.0	-1.0	1699.0	1060.0	-1.0	1203.0	1296.0	-1.0	1972.0	1351.0	-1.0	1718.0	1422.0	-1.0	2272.0	1137.0	-1.0	1415.0	1459.0	-1.0	2139.0	2436.0	-1.0	3311.0	1265.0	-1.0	1928.0	2049.0	-1.0	2832.0	1332.0	-1.0	1983.0	1151.0	-1.0	1438.0	1792.0	-1.0	3102.0	1174.0	-1.0	1482.0	1057.0	-1.0	1537.0	1029.0	-1.0	1278.0	
562.857	1170.0	-1.0	1696.0	1060.0	-1.0	1201.0	1295.0	-1.0	1967.0	1351.0	-1.0	1716.0	1421.0	-1.0	2269.0	1136.0	-1.0	1414.0	1457.0	-1.0	2135.0	2432.0	-1.0	3301.0	1265.0	-1.0	1926.0	2044.0	-1.0	2824.0	1332.0	-1.0	1980.0	1151.0	-1.0	1437.0	1792.0	-1.0	3099.0	1173.0	-1.0	1482.0	1057.0	-1.0	1536.0	1030.0	-1.0	1277.0	
563.357	1171.0	-1.0	1698.0	1061.0	-1.0	1204.0	1297.0	-1.0	1969.0	1352.0	-1.0	1718.0	1422.0	-1.0	2272.0	1137.0	-1.0	1417.0	1458.0	-1.0	2138.0	2463.0	-1.0	3356.0	1268.0	-1.0	1933.0	2058.0	-1.0	2851.0	1335.0	-1.0	1987.0	1155.0	-1.0	1443.0	1795.0	-1.0	3104.0	1176.0	-1.0	1485.0	1061.0	-1.0	1540.0	1031.0	-1.0	1279.0	
563.856	1172.0	-1.0	1701.0	1064.0	-1.0	1209.0	1298.0	-1.0	1974.0	1353.0	-1.0	1721.0	1424.0	-1.0	2279.0	1140.0	-1.0	1423.0	1461.0	-1.0	2145.0	2452.0	-1.0	3332.0	1271.0	-1.0	1942.0	2051.0	-1.0	2838.0	1339.0	-1.0	1996.0	1158.0	-1.0	1449.0	1801.0	-1.0	3126.0	1178.0	-1.0	1493.0	1064.0	-1.0	1554.0	1033.0	-1.0	1285.0	
564.356	1175.0	-1.0	1708.0	1067.0	-1.0	1216.0	1301.0	-1.0	1983.0	1357.0	-1.0	1728.0	1428.0	-1.0	2288.0	1143.0	-1.0	1429.0	1464.0	-1.0	2152.0	2438.0	-1.0	3317.0	1275.0	-1.0	1952.0	2062.0	-1.0	2864.0	1343.0	-1.0	2003.0	1162.0	-1.0	1456.0	1805.0	-1.0	3139.0	1181.0	-1.0	1499.0	1065.0	-1.0	1556.0	1035.0	-1.0	1290.0	
564.855	1180.0	-1.0	1721.0	1070.0	-1.0	1223.0	1306.0	-1.0	1998.0	1359.0	-1.0	1735.0	1430.0	-1.0	2296.0	1146.0	-1.0	1436.0	1466.0	-1.0	2162.0	2490.0	-1.0	3442.0	1281.0	-1.0	1967.0	2123.0	-1.0	2991.0	1346.0	-1.0	2014.0	1170.0	-1.0	1471.0	1814.0	-1.0	3167.0	1186.0	-1.0	1508.0	1066.0	-1.0	1563.0	1041.0	-1.0	1301.0	
565.354	1184.0	-1.0	1732.0	1067.0	-1.0	1222.0	1314.0	-1.0	2018.0	1358.0	-1.0	1736.0	1429.0	-1.0	2296.0	1146.0	-1.0	1438.0	1469.0	-1.0	2171.0	2697.0	-1.0	3643.0	1290.0	-1.0	1988.0	2288.0	-1.0	3273.0	1348.0	-1.0	2020.0	1180.0	-1.0	1493.0	1821.0	-1.0	3188.0	1189.0	-1.0	1515.0	1064.0	-1.0	1562.0	1048.0	-1.0	1311.0	
565.853	1188.0	-1.0	1742.0	1061.0	-1.0	1217.0	1324.0	-1.0	2044.0	1354.0	-1.0	1731.0	1426.0	-1.0	2291.0	1144.0	-1.0	1438.0	1473.0	-1.0	2183.0	2980.0	-1.0	3814.0	1299.0	-1.0	2009.0	2484.0	-1.0	3538.0	1348.0	-1.0	2026.0	1190.0	-1.0	1513.0	1825.0	-1.0	3203.0	1193.0	-1.0	1521.0	1059.0	-1.0	1556.0	1054.0	-1.0	1319.0	
566.353	1193.0	-1.0	1754.0	1057.0	-1.0	1214.0	1336.0	-1.0	2074.0	1347.0	-1.0	1723.0	1423.0	-1.0	2290.0	1142.0	-1.0	1440.0	1477.0	-1.0	2199.0	3231.0	-1.0	3941.0	1307.0	-1.0	2028.0	2670.0	-1.0	3735.0	1351.0	-1.0	2035.0	1199.0	-1.0	1532.0	1825.0	-1.0	3202.0	1196.0	-1.0	1525.0	1054.0	-1.0	1547.0	1059.0	-1.0	1326.0	
566.852	1197.0	-1.0	1767.0	1057.0	-1.0	1222.0	1347.0	-1.0	2106.0	1342.0	-1.0	1717.0	1419.0	-1.0	2283.0	1143.0	-1.0	1444.0	1475.0	-1.0	2200.0	3309.0	-1.0	4037.0	1310.0	-1.0	2036.0	2731.0	-1.0	3876.0	1353.0	-1.0	2045.0	1203.0	-1.0	1542.0	1826.0	-1.0	3209.0	1200.0	-1.0	1535.0	1052.0	-1.0	1549.0	1066.0	-1.0	1338.0	
567.351	1199.0	-1.0	1771.0	1063.0	-1.0	1234.0	1353.0	-1.0	2120.0	1340.0	-1.0	1716.0	1413.0	-1.0	2270.0	1146.0	-1.0	1450.0	1470.0	-1.0	2190.0	3270.0	-1.0	4110.0	1310.0	-1.0	2037.0	2722.0	-1.0	3928.0	1355.0	-1.0	2050.0	1204.0	-1.0	1545.0	1823.0	-1.0	3203.0	1203.0	-1.0	1539.0	1052.0	-1.0	1549.0	1070.0	-1.0	1344.0	
567.850	1197.0	-1.0	1767.0	1069.0	-1.0	1245.0	1353.0	-1.0	2121.0	1339.0	-1.0	1715.0	1406.0	-1.0	2255.0	1148.0	-1.0	1452.0	1464.0	-1.0	2176.0	3202.0	-1.0	4162.0	1307.0	-1.0	2029.0	2681.0	-1.0	3904.0	1355.0	-1.0	2048.0	1202.0	-1.0	1540.0	1817.0	-1.0	3188.0	1201.0	-1.0	1536.0	1052.0	-1.0	1549.0	1069.0	-1.0	1341.0	
568.350	1195.0	-1.0	1760.0	1072.0	-1.0	1250.0	1350.0	-1.0	2113.0	1339.0	-1.0	1716.0	1402.0	-1.0	2243.0	1149.0	-1.0	1452.0	1459.0	-1.0	2163.0	3132.0	-1.0	4185.0	1302.0	-1.0	2017.0	2624.0	-1.0	3833.0	1351.0	-1.0	2040.0	1197.0	-1.0	1530.0	1812.0	-1.0	3173.0	1198.0	-1.0	1530.0	1052.0	-1.0	1547.0	1064.0	-1.0	1334.0	
568.849	1191.0	-1.0	1753.0	1074.0	-1.0	1251.0	1345.0	-1.0	2100.0	1340.0	-1.0	1717.0	1401.0	-1.0	2242.0	1149.0	-1.0	1450.0	1458.0	-1.0	2158.0	3072.0	-1.0	4189.0	1298.0	-1.0	2005.0	2563.0	-1.0	3746.0	1348.0	-1.0	2031.0	1191.0	-1.0	1520.0	1808.0	-1.0	3161.0	1195.0	-1.0	1522.0	1053.0	-1.0	1547.0	1056.0	-1.0	1321.0	
569.348	1188.0	-1.0	1745.0	1078.0	-1.0	1255.0	1336.0	-1.0	2079.0	1342.0	-1.0	1722.0	1406.0	-1.0	2254.0	1148.0	-1.0	1449.0	1460.0	-1.0	2161.0	2913.0	-1.0	3973.0	1292.0	-1.0	1995.0	2447.0	-1.0	3540.0	1348.0	-1.0	2030.0	1184.0	-1.0	1505.0	1806.0	-1.0	3158.0	1193.0	-1.0	1519.0	1059.0	-1.0	1555.0	1051.0	-1.0	1315.0	
569.847	1184.0	-1.0	1736.0	1081.0	-1.0	1256.0	1328.0	-1.0	2058.0	1346.0	-1.0	1726.0	1411.0	-1.0	2259.0	1147.0	-1.0	1446.0	1460.0	-1.0	2159.0	2779.0	-1.0	3785.0	1286.0	-1.0	1981.0	2350.0	-1.0	3375.0	1345.0	-1.0	2022.0	1175.0	-1.0	1488.0	1805.0	-1.0	3151.0	1190.0	-1.0	1514.0	1061.0	-1.0	1557.0	1048.0	-1.0	1308.0	
570.346	1181.0	-1.0	1725.0	1081.0	-1.0	1253.0	1321.0	-1.0	2036.0	1347.0	-1.0	1725.0	1413.0	-1.0	2259.0	1146.0	-1.0	1440.0	1459.0	-1.0	2152.0	2685.0	-1.0	3656.0	1279.0	-1.0	1964.0	2276.0	-1.0	3245.0	1340.0	-1.0	2008.0	1166.0	-1.0	1471.0	1800.0	-1.0	3135.0	1186.0	-1.0	1503.0	1060.0	-1.0	1551.0	1043.0	-1.0	1300.0	
570.845	1179.0	-1.0	1719.0	1081.0	-1.0	1250.0	1316.0	-1.0	2022.0	1348.0	-1.0	1724.0	1413.0	-1.0	2254.0	1144.0	-1.0	1435.0	1458.0	-1.0	2143.0	2638.0	-1.0	3612.0	1274.0	-1.0	1950.0	2235.0	-1.0	3177.0	1334.0	-1.0	1992.0	1159.0	-1.0	1457.0	1796.0	-1.0	3117.0	1181.0	-1.0	1492.0	1057.0	-1.0	1540.0	1038.0	-1.0	1289.0	
571.344	1178.0	-1.0	1712.0	1078.0	-1.0	1241.0	1315.0	-1.0	2011.0	1346.0	-1.0	1718.0	1413.0	-1.0	2249.0	1141.0	-1.0	1427.0	1456.0	-1.0	2135.0	2645.0	-1.0	3655.0	1272.0	-1.0	1944.0	2237.0	-1.0	3194.0	1330.0	-1.0	1981.0	1158.0	-1.0	1453.0	1797.0	-1.0	3113.0	1179.0	-1.0	1486.0	1055.0	-1.0	1532.0	1036.0	-1.0	1283.0	
571.844	1177.0	-1.0	1706.0	1071.0	-1.0	1231.0	1316.0	-1.0	2009.0	1341.0	-1.0	1706.0	1409.0	-1.0	2236.0	1136.0	-1.0	1417.0	1452.0	-1.0	2124.0	2741.0	-1.0	3794.0	1271.0	-1.0	1941.0	2288.0	-1.0	3300.0	1326.0	-1.0	1969.0	1158.0	-1.0	1453.0	1797.0	-1.0	3105.0	1177.0	-1.0	1480.0	1052.0	-1.0	1520.0	1036.0	-1.0	1280.0	
572.344	1177.0	-1.0	1706.0	1067.0	-1.0	1223.0	1319.0	-1.0	2013.0	1338.0	-1.0	1697.0	1408.0	-1.0	2230.0	1133.0	-1.0	1410.0	1451.0	-1.0	2122.0	2835.0	-1.0	3927.0	1273.0	-1.0	1944.0	2335.0	-1.0	3396.0	1325.0	-1.0	1965.0	1161.0	-1.0	1456.0	1798.0	-1.0	3095.0	1177.0	-1.0	1476.0	1050.0	-1.0	1512.0	1036.0	-1.0	1276.0	
572.843	1177.0	-1.0	1702.0	1062.0	-1.0	1217.0	1320.0	-1.0	2012.0	1335.0	-1.0	1691.0	1406.0	-1.0	2224.0	1130.0	-1.0	1404.0	1450.0	-1.0	2120.0	2893.0	-1.0	4025.0	1274.0	-1.0	1946.0	2361.0	-1.0	3445.0	1326.0	-1.0	1964.0	1162.0	-1.0	1458.0	1799.0	-1.0	3090.0	1176.0	-1.0	1473.0	1050.0	-1.0	1508.0	1034.0	-1.0	1270.0	
573.342	1176.0	-1.0	1700.0	1062.0	-1.0	1214.0	1322.0	-1.0	2011.0	1335.0	-1.0	1688.0	1405.0	-1.0	2219.0	1128.0	-1.0	1400.0	1450.0	-1.0	2117.0	2922.0	-1.0	4095.0	1275.0	-1.0	1946.0	2374.0	-1.0	3465.0	1326.0	-1.0	1962.0	1163.0	-1.0	1459.0	1798.0	-1.0	3083.0	1174.0	-1.0	1470.0	1050.0	-1.0	1505.0	1031.0	-1.0	1264.0	
573.841	1177.0	-1.0	1700.0	1061.0	-1.0	1214.0	1321.0	-1.0	2010.0	1335.0	-1.0	1688.0	1405.0	-1.0	2220.0	1128.0	-1.0	1400.0	1450.0	-1.0	2119.0	2929.0	-1.0	4137.0	1277.0	-1.0	1949.0	2380.0	-1.0	3473.0	1328.0	-1.0	1966.0	1165.0	-1.0	1463.0	1800.0	-1.0	3090.0	1175.0	-1.0	1472.0	1051.0	-1.0	1509.0	1029.0	-1.0	1263.0	
574.341	1175.0	-1.0	1699.0	1060.0	-1.0	1214.0	1320.0	-1.0	2007.0	1335.0	-1.0	1689.0	1404.0	-1.0	2220.0	1128.0	-1.0	1400.0	1449.0	-1.0	2118.0	2920.0	-1.0	4145.0	1278.0	-1.0	1951.0	2376.0	-1.0	3461.0	1328.0	-1.0	1967.0	1166.0	-1.0	1464.0	1801.0	-1.0	3094.0	1174.0	-1.0	1472.0	1052.0	-1.0	1512.0	1027.0	-1.0	1259.0	
574.840	1176.0	-1.0	1702.0	1061.0	-1.0	1217.0	1319.0	-1.0	2008.0	1335.0	-1.0	1692.0	1407.0	-1.0	2228.0	1128.0	-1.0	1402.0	1451.0	-1.0	2124.0	2899.0	-1.0	4128.0	1279.0	-1.0	1954.0	2371.0	-1.0	3448.0	1329.0	-1.0	1971.0	1168.0	-1.0	1467.0	1802.0	-1.0	3099.0	1175.0	-1.0	1473.0	1055.0	-1.0	1517.0	1025.0	-1.0	1257.0	
575.339	1175.0	-1.0	1702.0	1061.0	-1.0	1216.0	1316.0	-1.0	2006.0	1335.0	-1.0	1693.0	1407.0	-1.0	2230.0	1128.0	-1.0	1401.0	1450.0	-1.0	2125.0	2879.0	-1.0	4111.0	1278.0	-1.0	1954.0	2367.0	-1.0	3442.0	1329.0	-1.0	1973.0	1168.0	-1.0	1468.0	1805.0	-1.0	3110.0	1175.0	-1.0	1475.0	1055.0	-1.0	1525.0	1024.0	-1.0	1257.0	
575.838	1174.0	-1.0	1702.0	1061.0	-1.0	1217.0	1315.0	-1.0	2004.0	1335.0	-1.0	1693.0	1407.0	-1.0	2231.0	1127.0	-1.0	1401.0	1450.0	-1.0	2124.0	2863.0	-1.0	4097.0	1277.0	-1.0	1953.0	2363.0	-1.0	3432.0	1327.0	-1.0	1971.0	1167.0	-1.0	1467.0	1804.0	-1.0	3117.0	1174.0	-1.0	1475.0	1056.0	-1.0	1529.0	1022.0	-1.0	1256.0	
576.337	1174.0	-1.0	1704.0	1063.0	-1.0	1222.0	1312.0	-1.0	2004.0	1336.0	-1.0	1697.0	1411.0	-1.0	2244.0	1129.0	-1.0	1404.0	1454.0	-1.0	2134.0	2785.0	-1.0	3956.0	1277.0	-1.0	1955.0	2327.0	-1.0	3361.0	1330.0	-1.0	1981.0	1167.0	-1.0	1467.0	1808.0	-1.0	3139.0	1175.0	-1.0	1480.0	1060.0	-1.0	1547.0	1024.0	-1.0	1263.0	
576.836	1173.0	-1.0	1706.0	1065.0	-1.0	1225.0	1309.0	-1.0	2002.0	1337.0	-1.0	1701.0	1416.0	-1.0	2257.0	1131.0	-1.0	1408.0	1457.0	-1.0	2143.0	2698.0	-1.0	3790.0	1277.0	-1.0	1960.0	2286.0	-1.0	3270.0	1334.0	-1.0	1996.0	1167.0	-1.0	1470.0	1812.0	-1.0	3157.0	1176.0	-1.0	1485.0	1064.0	-1.0	1559.0	1025.0	-1.0	1269.0	
577.336	1174.0	-1.0	1709.0	1068.0	-1.0	1229.0	1308.0	-1.0	2003.0	1340.0	-1.0	1709.0	1420.0	-1.0	2269.0	1133.0	-1.0	1413.0	1460.0	-1.0	2150.0	2626.0	-1.0	3656.0	1279.0	-1.0	1965.0	2255.0	-1.0	3210.0	1339.0	-1.0	2007.0	1170.0	-1.0	1475.0	1814.0	-1.0	3168.0	1176.0	-1.0	1489.0	1067.0	-1.0	1568.0	1026.0	-1.0	1274.0	
577.835	1175.0	-1.0	1713.0	1070.0	-1.0	1233.0	1306.0	-1.0	2005.0	1341.0	-1.0	1714.0	1425.0	-1.0	2283.0	1135.0	-1.0	1420.0	1464.0	-1.0	2162.0	2564.0	-1.0	3545.0	1281.0	-1.0	1973.0	2228.0	-1.0	3162.0	1344.0	-1.0	2020.0	1172.0	-1.0	1481.0	1819.0	-1.0	3183.0	1177.0	-1.0	1494.0	1071.0	-1.0	1579.0	1029.0	-1.0	1280.0	
578.335	1174.0	-1.0	1712.0	1072.0	-1.0	1236.0	1305.0	-1.0	2004.0	1342.0	-1.0	1717.0	1426.0	-1.0	2289.0	1137.0	-1.0	1422.0	1466.0	-1.0	2166.0	2518.0	-1.0	3461.0	1282.0	-1.0	1976.0	2208.0	-1.0	3125.0	1347.0	-1.0	2028.0	1174.0	-1.0	1485.0	1820.0	-1.0	3191.0	1177.0	-1.0	1496.0	1073.0	-1.0	1588.0	1030.0	-1.0	1284.0	
578.834	1173.0	-1.0	1709.0	1072.0	-1.0	1236.0	1302.0	-1.0	2000.0	1342.0	-1.0	1717.0	1425.0	-1.0	2290.0	1137.0	-1.0	1423.0	1466.0	-1.0	2165.0	2477.0	-1.0	3386.0	1281.0	-1.0	1974.0	2189.0	-1.0	3089.0	1348.0	-1.0	2030.0	1174.0	-1.0	1484.0	1817.0	-1.0	3185.0	1175.0	-1.0	1492.0	1073.0	-1.0	1588.0	1030.0	-1.0	1285.0	
579.333	1172.0	-1.0	1710.0	1073.0	-1.0	1238.0	1300.0	-1.0	2001.0	1343.0	-1.0	1720.0	1427.0	-1.0	2295.0	1138.0	-1.0	1424.0	1467.0	-1.0	2168.0	2439.0	-1.0	3315.0	1280.0	-1.0	1970.0	2169.0	-1.0	3049.0	1348.0	-1.0	2027.0	1173.0	-1.0	1481.0	1812.0	-1.0	3174.0	1173.0	-1.0	1487.0	1072.0	-1.0	1586.0	1028.0	-1.0	1282.0	
579.832	1171.0	-1.0	1708.0	1074.0	-1.0	1238.0	1299.0	-1.0	1998.0	1343.0	-1.0	1720.0	1428.0	-1.0	2296.0	1138.0	-1.0	1423.0	1467.0	-1.0	2168.0	2398.0	-1.0	3242.0	1278.0	-1.0	1966.0	2146.0	-1.0	3007.0	1347.0	-1.0	2026.0	1172.0	-1.0	1478.0	1811.0	-1.0	3175.0	1171.0	-1.0	1485.0	1072.0	-1.0	1589.0	1028.0	-1.0	1282.0	
580.331	1169.0	-1.0	1703.0	1073.0	-1.0	1235.0	1297.0	-1.0	1992.0	1343.0	-1.0	1718.0	1427.0	-1.0	2292.0	1137.0	-1.0	1421.0	1466.0	-1.0	2163.0	2364.0	-1.0	3179.0	1276.0	-1.0	1958.0	2124.0	-1.0	2960.0	1346.0	-1.0	2021.0	1169.0	-1.0	1472.0	1808.0	-1.0	3165.0	1168.0	-1.0	1478.0	1071.0	-1.0	1586.0	1026.0	-1.0	1279.0	
580.830	1169.0	-1.0	1703.0	1074.0	-1.0	1235.0	1297.0	-1.0	1990.0	1344.0	-1.0	1719.0	1428.0	-1.0	2296.0	1138.0	-1.0	1421.0	1466.0	-1.0	2165.0	2339.0	-1.0	3136.0	1274.0	-1.0	1957.0	2111.0	-1.0	2936.0	1345.0	-1.0	2023.0	1168.0	-1.0	1471.0	1810.0	-1.0	3169.0	1169.0	-1.0	1479.0	1074.0	-1.0	1590.0	1027.0	-1.0	1279.0	
581.330	1168.0	-1.0	1700.0	1074.0	-1.0	1235.0	1296.0	-1.0	1987.0	1345.0	-1.0	1720.0	1429.0	-1.0	2294.0	1137.0	-1.0	1420.0	1466.0	-1.0	2162.0	2333.0	-1.0	3124.0	1272.0	-1.0	1952.0	2104.0	-1.0	2925.0	1344.0	-1.0	2018.0	1166.0	-1.0	1466.0	1809.0	-1.0	3166.0	1167.0	-1.0	1475.0	1074.0	-1.0	1590.0	1026.0	-1.0	1278.0	
581.829	1169.0	-1.0	1702.0	1076.0	-1.0	1237.0	1297.0	-1.0	1990.0	1347.0	-1.0	1722.0	1430.0	-1.0	2296.0	1137.0	-1.0	1420.0	1467.0	-1.0	2164.0	2346.0	-1.0	3142.0	1270.0	-1.0	1947.0	2107.0	-1.0	2931.0	1341.0	-1.0	2011.0	1164.0	-1.0	1463.0	1806.0	-1.0	3155.0	1165.0	-1.0	1470.0	1073.0	-1.0	1586.0	1025.0	-1.0	1276.0	
582.328	1169.0	-1.0	1700.0	1075.0	-1.0	1235.0	1297.0	-1.0	1987.0	1347.0	-1.0	1721.0	1430.0	-1.0	2295.0	1136.0	-1.0	1417.0	1466.0	-1.0	2162.0	2355.0	-1.0	3155.0	1269.0	-1.0	1944.0	2108.0	-1.0	2933.0	1339.0	-1.0	2007.0	1164.0	-1.0	1460.0	1805.0	-1.0	3153.0	1164.0	-1.0	1467.0	1074.0	-1.0	1587.0	1025.0	-1.0	1275.0	
582.828	1165.0	-1.0	1700.0	1070.0	-1.0	1232.0	1293.0	-1.0	1985.0	1344.0	-1.0	1720.0	1429.0	-1.0	2292.0	1135.0	-1.0	1415.0	1466.0	-1.0	2159.0	2364.0	-1.0	3169.0	1269.0	-1.0	1942.0	2110.0	-1.0	2936.0	1339.0	-1.0	2005.0	1163.0	-1.0	1459.0	1804.0	-1.0	3149.0	1162.0	-1.0	1464.0	1074.0	-1.0	1586.0	1026.0	-1.0	1275.0	
583.327	1166.0	-1.0	1699.0	1071.0	-1.0	1231.0	1294.0	-1.0	1985.0	1344.0	-1.0	1719.0	1430.0	-1.0	2295.0	1135.0	-1.0	1414.0	1466.0	-1.0	2161.0	2370.0	-1.0	3177.0	1270.0	-1.0	1945.0	2115.0	-1.0	2942.0	1340.0	-1.0	2009.0	1164.0	-1.0	1461.0	1806.0	-1.0	3159.0	1162.0	-1.0	1465.0	1075.0	-1.0	1591.0	1026.0	-1.0	1277.0	
583.826	1166.0	-1.0	1700.0	1069.0	-1.0	1229.0	1294.0	-1.0	1985.0	1344.0	-1.0	1717.0	1430.0	-1.0	2297.0	1134.0	-1.0	1413.0	1467.0	-1.0	2162.0	2366.0	-1.0	3168.0	1271.0	-1.0	1947.0	2115.0	-1.0	2904.0	1341.0	-1.0	2015.0	1165.0	-1.0	1459.0	1808.0	-1.0	3166.0	1164.0	-1.0	1470.0	1075.0	-1.0	1590.0	1026.0	-1.0	1276.0	
584.325	1168.0	-1.0	1704.0	1069.0	-1.0	1230.0	1295.0	-1.0	1990.0	1345.0	-1.0	1720.0	1433.0	-1.0	2308.0	1135.0	-1.0	1416.0	1469.0	-1.0	2172.0	2343.0	-1.0	3131.0	1272.0	-1.0	1954.0	2114.0	-1.0	2903.0	1343.0	-1.0	2025.0	1167.0	-1.0	1465.0	1812.0	-1.0	3178.0	1167.0	-1.0	1474.0	1077.0	-1.0	1594.0	1026.0	-1.0	1279.0	
584.824	1168.0	-1.0	1704.0	1070.0	-1.0	1229.0	1295.0	-1.0	1990.0	1345.0	-1.0	1719.0	1433.0	-1.0	2310.0	1135.0	-1.0	1414.0	1470.0	-1.0	2174.0	2333.0	-1.0	3112.0	1273.0	-1.0	1956.0	2119.0	-1.0	2926.0	1343.0	-1.0	2026.0	1167.0	-1.0	1468.0	1813.0	-1.0	3184.0	1165.0	-1.0	1473.0	1077.0	-1.0	1597.0	1026.0	-1.0	1278.0	
585.324	1169.0	-1.0	1704.0	1070.0	-1.0	1228.0	1295.0	-1.0	1991.0	1345.0	-1.0	1719.0	1432.0	-1.0	2310.0	1134.0	-1.0	1413.0	1470.0	-1.0	2174.0	2326.0	-1.0	3098.0	1273.0	-1.0	1955.0	2120.0	-1.0	2932.0	1341.0	-1.0	2023.0	1167.0	-1.0	1467.0	1812.0	-1.0	3183.0	1163.0	-1.0	1471.0	1076.0	-1.0	1598.0	1024.0	-1.0	1276.0	
585.823	1166.0	-1.0	1704.0	1066.0	-1.0	1227.0	1290.0	-1.0	1989.0	1341.0	-1.0	1717.0	1432.0	-1.0	2312.0	1133.0	-1.0	1412.0	1469.0	-1.0	2176.0	2319.0	-1.0	3084.0	1273.0	-1.0	1955.0	2119.0	-1.0	2935.0	1341.0	-1.0	2024.0	1166.0	-1.0	1468.0	1812.0	-1.0	3192.0	1163.0	-1.0	1471.0	1077.0	-1.0	1602.0	1024.0	-1.0	1277.0	
586.323	1166.0	-1.0	1702.0	1066.0	-1.0	1225.0	1290.0	-1.0	1986.0	1340.0	-1.0	1714.0	1430.0	-1.0	2310.0	1131.0	-1.0	1409.0	1468.0	-1.0	2174.0	2317.0	-1.0	3078.0	1272.0	-1.0	1955.0	2118.0	-1.0	2935.0	1341.0	-1.0	2023.0	1165.0	-1.0	1467.0	1811.0	-1.0	3193.0	1161.0	-1.0	1470.0	1076.0	-1.0	1603.0	1023.0	-1.0	1277.0	
586.822	1167.0	-1.0	1703.0	1066.0	-1.0	1225.0	1290.0	-1.0	1987.0	1341.0	-1.0	1714.0	1429.0	-1.0	2312.0	1130.0	-1.0	1410.0	1467.0	-1.0	2175.0	2320.0	-1.0	3081.0	1272.0	-1.0	1957.0	2120.0	-1.0	2941.0	1340.0	-1.0	2025.0	1166.0	-1.0	1468.0	1813.0	-1.0	3197.0	1161.0	-1.0	1470.0	1077.0	-1.0	1605.0	1024.0	-1.0	1278.0	
587.321	1167.0	-1.0	1703.0	1065.0	-1.0	1223.0	1290.0	-1.0	1985.0	1340.0	-1.0	1712.0	1427.0	-1.0	2310.0	1128.0	-1.0	1408.0	1465.0	-1.0	2174.0	2313.0	-1.0	3068.0	1271.0	-1.0	1957.0	2114.0	-1.0	2933.0	1339.0	-1.0	2024.0	1164.0	-1.0	1467.0	1812.0	-1.0	3203.0	1160.0	-1.0	1471.0	1076.0	-1.0	1606.0	1022.0	-1.0	1278.0	
587.820	1168.0	-1.0	1704.0	1065.0	-1.0	1223.0	1290.0	-1.0	1986.0	1339.0	-1.0	1712.0	1426.0	-1.0	2308.0	1128.0	-1.0	1407.0	1465.0	-1.0	2171.0	2306.0	-1.0	3056.0	1270.0	-1.0	1954.0	2108.0	-1.0	2923.0	1336.0	-1.0	2018.0	1163.0	-1.0	1464.0	1808.0	-1.0	3195.0	1158.0	-1.0	1467.0	1073.0	-1.0	1601.0	1020.0	-1.0	1274.0	
588.319	1168.0	-1.0	1704.0	1065.0	-1.0	1221.0	1290.0	-1.0	1985.0	1338.0	-1.0	1710.0	1425.0	-1.0	2306.0	1127.0	-1.0	1406.0	1463.0	-1.0	2170.0	2303.0	-1.0	3050.0	1269.0	-1.0	1953.0	2103.0	-1.0	2915.0	1335.0	-1.0	2017.0	1162.0	-1.0	1463.0	1808.0	-1.0	3200.0	1158.0	-1.0	1467.0	1071.0	-1.0	1602.0	1019.0	-1.0	1274.0	
588.818	1167.0	-1.0	1701.0	1064.0	-1.0	1219.0	1289.0	-1.0	1982.0	1337.0	-1.0	1707.0	1424.0	-1.0	2304.0	1125.0	-1.0	1403.0	1462.0	-1.0	2169.0	2297.0	-1.0	3038.0	1268.0	-1.0	1951.0	2094.0	-1.0	2896.0	1334.0	-1.0	2016.0	1160.0	-1.0	1459.0	1807.0	-1.0	3198.0	1156.0	-1.0	1463.0	1070.0	-1.0	1600.0	1019.0	-1.0	1272.0	
589.317	1167.0	-1.0	1702.0	1065.0	-1.0	1220.0	1290.0	-1.0	1983.0	1338.0	-1.0	1707.0	1425.0	-1.0	2310.0	1126.0	-1.0	1405.0	1465.0	-1.0	2175.0	2286.0	-1.0	3024.0	1268.0	-1.0	1954.0	2090.0	-1.0	2888.0	1336.0	-1.0	2022.0	1161.0	-1.0	1459.0	1808.0	-1.0	3198.0	1156.0	-1.0	1462.0	1071.0	-1.0	1600.0	1019.0	-1.0	1271.0	
589.816	1167.0	-1.0	1702.0	1067.0	-1.0	1222.0	1290.0	-1.0	1983.0	1338.0	-1.0	1706.0	1426.0	-1.0	2311.0	1125.0	-1.0	1404.0	1466.0	-1.0	2178.0	2303.0	-1.0	3056.0	1268.0	-1.0	1953.0	2095.0	-1.0	2900.0	1338.0	-1.0	2023.0	1159.0	-1.0	1455.0	1810.0	-1.0	3201.0	1156.0	-1.0	1459.0	1072.0	-1.0	1602.0	1020.0	-1.0	1273.0	
590.315	1167.0	-1.0	1699.0	1067.0	-1.0	1220.0	1290.0	-1.0	1980.0	1338.0	-1.0	1702.0	1425.0	-1.0	2306.0	1125.0	-1.0	1401.0	1466.0	-1.0	2174.0	2316.0	-1.0	3070.0	1268.0	-1.0	1949.0	2094.0	-1.0	2896.0	1337.0	-1.0	2018.0	1156.0	-1.0	1449.0	1808.0	-1.0	3194.0	1154.0	-1.0	1454.0	1070.0	-1.0	1598.0	1020.0	-1.0	1271.0	
590.814	1167.0	-1.0	1699.0	1066.0	-1.0	1217.0	1289.0	-1.0	1978.0	1338.0	-1.0	1701.0	1425.0	-1.0	2305.0	1125.0	-1.0	1400.0	1466.0	-1.0	2174.0	2320.0	-1.0	3074.0	1266.0	-1.0	1944.0	2090.0	-1.0	2883.0	1337.0	-1.0	2012.0	1154.0	-1.0	1441.0	1804.0	-1.0	3179.0	1152.0	-1.0	1446.0	1068.0	-1.0	1589.0	1018.0	-1.0	1265.0	
591.313	1165.0	-1.0	1695.0	1063.0	-1.0	1210.0	1288.0	-1.0	1971.0	1335.0	-1.0	1695.0	1424.0	-1.0	2300.0	1123.0	-1.0	1396.0	1465.0	-1.0	2169.0	2310.0	-1.0	3056.0	1265.0	-1.0	1937.0	2076.0	-1.0	2856.0	1334.0	-1.0	2004.0	1150.0	-1.0	1433.0	1802.0	-1.0	3173.0	1151.0	-1.0	1441.0	1066.0	-1.0	1582.0	1017.0	-1.0	1261.0	
591.812	1163.0	-1.0	1687.0	1058.0	-1.0	1203.0	1285.0	-1.0	1962.0	1332.0	-1.0	1686.0	1421.0	-1.0	2289.0	1121.0	-1.0	1389.0	1461.0	-1.0	2158.0	2300.0	-1.0	3035.0	1261.0	-1.0	1927.0	2059.0	-1.0	2824.0	1331.0	-1.0	1993.0	1145.0	-1.0	1421.0	1798.0	-1.0	3159.0	1148.0	-1.0	1434.0	1062.0	-1.0	1572.0	1015.0	-1.0	1256.0	
592.311	1163.0	-1.0	1684.0	1057.0	-1.0	1198.0	1285.0	-1.0	1958.0	1332.0	-1.0	1682.0	1421.0	-1.0	2286.0	1120.0	-1.0	1387.0	1460.0	-1.0	2154.0	2298.0	-1.0	3027.0	1259.0	-1.0	1921.0	2048.0	-1.0	2801.0	1330.0	-1.0	1986.0	1143.0	-1.0	1415.0	1796.0	-1.0	3143.0	1147.0	-1.0	1428.0	1061.0	-1.0	1563.0	1013.0	-1.0	1249.0	
592.810	1162.0	-1.0	1680.0	1055.0	-1.0	1192.0	1284.0	-1.0	1951.0	1330.0	-1.0	1676.0	1419.0	-1.0	2279.0	1119.0	-1.0	1383.0	1458.0	-1.0	2147.0	2294.0	-1.0	3018.0	1257.0	-1.0	1913.0	2036.0	-1.0	2778.0	1328.0	-1.0	1977.0	1141.0	-1.0	1408.0	1795.0	-1.0	3136.0	1147.0	-1.0	1424.0	1059.0	-1.0	1557.0	1011.0	-1.0	1246.0	
593.310	1163.0	-1.0	1680.0	1055.0	-1.0	1192.0	1285.0	-1.0	1950.0	1331.0	-1.0	1676.0	1421.0	-1.0	2276.0	1119.0	-1.0	1382.0	1458.0	-1.0	2144.0	2293.0	-1.0	3017.0	1256.0	-1.0	1909.0	2035.0	-1.0	2773.0	1327.0	-1.0	1972.0	1139.0	-1.0	1404.0	1793.0	-1.0	3125.0	1145.0	-1.0	1420.0	1058.0	-1.0	1550.0	1011.0	-1.0	1243.0	
593.809	1163.0	-1.0	1680.0	1056.0	-1.0	1191.0	1286.0	-1.0	1949.0	1332.0	-1.0	1675.0	1422.0	-1.0	2276.0	1120.0	-1.0	1381.0	1459.0	-1.0	2144.0	2304.0	-1.0	3034.0	1256.0	-1.0	1908.0	2039.0	-1.0	2780.0	1328.0	-1.0	1971.0	1140.0	-1.0	1403.0	1795.0	-1.0	3127.0	1146.0	-1.0	1421.0	1058.0	-1.0	1550.0	1012.0	-1.0	1245.0	
594.308	1163.0	-1.0	1679.0	1055.0	-1.0	1190.0	1287.0	-1.0	1949.0	1333.0	-1.0	1674.0	1422.0	-1.0	2275.0	1120.0	-1.0	1382.0	1460.0	-1.0	2144.0	2315.0	-1.0	3048.0	1257.0	-1.0	1909.0	2044.0	-1.0	2787.0	1329.0	-1.0	1971.0	1141.0	-1.0	1405.0	1795.0	-1.0	3122.0	1147.0	-1.0	1420.0	1058.0	-1.0	1548.0	1013.0	-1.0	1244.0	
594.808	1165.0	-1.0	1683.0	1057.0	-1.0	1193.0	1289.0	-1.0	1952.0	1334.0	-1.0	1677.0	1423.0	-1.0	2280.0	1122.0	-1.0	1385.0	1462.0	-1.0	2149.0	2329.0	-1.0	3072.0	1260.0	-1.0	1914.0	2057.0	-1.0	2814.0	1332.0	-1.0	1977.0	1144.0	-1.0	1410.0	1799.0	-1.0	3132.0	1149.0	-1.0	1425.0	1060.0	-1.0	1551.0	1016.0	-1.0	1250.0	
595.308	1164.0	-1.0	1685.0	1056.0	-1.0	1195.0	1289.0	-1.0	1955.0	1334.0	-1.0	1679.0	1424.0	-1.0	2279.0	1124.0	-1.0	1387.0	1463.0	-1.0	2149.0	2352.0	-1.0	3111.0	1261.0	-1.0	1917.0	2077.0	-1.0	2850.0	1333.0	-1.0	1980.0	1146.0	-1.0	1414.0	1799.0	-1.0	3130.0	1150.0	-1.0	1426.0	1059.0	-1.0	1549.0	1018.0	-1.0	1252.0	
595.807	1167.0	-1.0	1690.0	1058.0	-1.0	1198.0	1291.0	-1.0	1960.0	1335.0	-1.0	1682.0	1425.0	-1.0	2284.0	1126.0	-1.0	1392.0	1464.0	-1.0	2155.0	2375.0	-1.0	3154.0	1265.0	-1.0	1924.0	2098.0	-1.0	2887.0	1336.0	-1.0	1987.0	1150.0	-1.0	1422.0	1800.0	-1.0	3130.0	1151.0	-1.0	1428.0	1060.0	-1.0	1546.0	1020.0	-1.0	1254.0	
596.306	1168.0	-1.0	1692.0	1058.0	-1.0	1198.0	1292.0	-1.0	1963.0	1337.0	-1.0	1684.0	1425.0	-1.0	2287.0	1126.0	-1.0	1394.0	1465.0	-1.0	2157.0	2379.0	-1.0	3165.0	1266.0	-1.0	1927.0	2103.0	-1.0	2899.0	1338.0	-1.0	1991.0	1152.0	-1.0	1424.0	1801.0	-1.0	3134.0	1153.0	-1.0	1430.0	1059.0	-1.0	1546.0	1020.0	-1.0	1256.0	
596.806	1171.0	-1.0	1697.0	1059.0	-1.0	1199.0	1295.0	-1.0	1970.0	1338.0	-1.0	1687.0	1425.0	-1.0	2286.0	1128.0	-1.0	1396.0	1465.0	-1.0	2156.0	2380.0	-1.0	3159.0	1267.0	-1.0	1928.0	2099.0	-1.0	2885.0	1338.0	-1.0	1990.0	1153.0	-1.0	1426.0	1800.0	-1.0	3133.0	1154.0	-1.0	1432.0	1058.0	-1.0	1544.0	1021.0	-1.0	1257.0	
597.305	1172.0	-1.0	1702.0	1060.0	-1.0	1201.0	1296.0	-1.0	1974.0	1340.0	-1.0	1691.0	1427.0	-1.0	2291.0	1130.0	-1.0	1400.0	1466.0	-1.0	2160.0	2372.0	-1.0	3147.0	1268.0	-1.0	1931.0	2099.0	-1.0	2891.0	1339.0	-1.0	1993.0	1155.0	-1.0	1430.0	1803.0	-1.0	3145.0	1155.0	-1.0	1437.0	1059.0	-1.0	1551.0	1023.0	-1.0	1263.0	
597.804	1174.0	-1.0	1706.0	1058.0	-1.0	1200.0	1297.0	-1.0	1978.0	1340.0	-1.0	1692.0	1424.0	-1.0	2282.0	1133.0	-1.0	1406.0	1464.0	-1.0	2156.0	2409.0	-1.0	3240.0	1268.0	-1.0	1931.0	2128.0	-1.0	2955.0	1335.0	-1.0	1984.0	1155.0	-1.0	1431.0	1803.0	-1.0	3147.0	1154.0	-1.0	1437.0	1058.0	-1.0	1550.0	1023.0	-1.0	1262.0	
598.303	1177.0	-1.0	1715.0	1051.0	-1.0	1192.0	1302.0	-1.0	1988.0	1342.0	-1.0	1697.0	1419.0	-1.0	2272.0	1137.0	-1.0	1414.0	1461.0	-1.0	2152.0	2571.0	-1.0	3468.0	1269.0	-1.0	1934.0	2181.0	-1.0	3092.0	1327.0	-1.0	1970.0	1154.0	-1.0	1429.0	1803.0	-1.0	3145.0	1154.0	-1.0	1435.0	1056.0	-1.0	1546.0	1022.0	-1.0	1263.0	
598.802	1183.0	-1.0	1730.0	1045.0	-1.0	1185.0	1311.0	-1.0	2011.0	1339.0	-1.0	1694.0	1413.0	-1.0	2261.0	1138.0	-1.0	1419.0	1459.0	-1.0	2150.0	2831.0	-1.0	3684.0	1275.0	-1.0	1950.0	2294.0	-1.0	3340.0	1325.0	-1.0	1971.0	1157.0	-1.0	1439.0	1808.0	-1.0	3160.0	1158.0	-1.0	1443.0	1053.0	-1.0	1541.0	1029.0	-1.0	1273.0	
599.301	1189.0	-1.0	1745.0	1044.0	-1.0	1189.0	1326.0	-1.0	2046.0	1335.0	-1.0	1689.0	1408.0	-1.0	2249.0	1141.0	-1.0	1424.0	1459.0	-1.0	2152.0	3024.0	-1.0	3840.0	1281.0	-1.0	1966.0	2387.0	-1.0	3518.0	1329.0	-1.0	1981.0	1162.0	-1.0	1450.0	1811.0	-1.0	3168.0	1163.0	-1.0	1452.0	1049.0	-1.0	1536.0	1036.0	-1.0	1285.0	
599.800	1194.0	-1.0	1755.0	1049.0	-1.0	1200.0	1338.0	-1.0	2073.0	1335.0	-1.0	1691.0	1405.0	-1.0	2241.0	1144.0	-1.0	1430.0	1458.0	-1.0	2152.0	3094.0	-1.0	3959.0	1286.0	-1.0	1976.0	2420.0	-1.0	3572.0	1334.0	-1.0	1990.0	1166.0	-1.0	1457.0	1811.0	-1.0	3164.0	1166.0	-1.0	1457.0	1048.0	-1.0	1532.0	1039.0	-1.0	1288.0	
600.300	1197.0	-1.0	1762.0	1056.0	-1.0	1214.0	1344.0	-1.0	2089.0	1336.0	-1.0	1696.0	1404.0	-1.0	2242.0	1147.0	-1.0	1435.0	1460.0	-1.0	2156.0	3089.0	-1.0	4049.0	1290.0	-1.0	1984.0	2419.0	-1.0	3558.0	1339.0	-1.0	1998.0	1169.0	-1.0	1463.0	1808.0	-1.0	3151.0	1166.0	-1.0	1457.0	1047.0	-1.0	1529.0	1039.0	-1.0	1285.0	
600.799	1196.0	-1.0	1761.0	1060.0	-1.0	1224.0	1344.0	-1.0	2092.0	1337.0	-1.0	1699.0	1403.0	-1.0	2239.0	1148.0	-1.0	1438.0	1459.0	-1.0	2155.0	3047.0	-1.0	4092.0	1291.0	-1.0	1986.0	2403.0	-1.0	3517.0	1340.0	-1.0	2001.0	1171.0	-1.0	1465.0	1806.0	-1.0	3143.0	1167.0	-1.0	1457.0	1047.0	-1.0	1528.0	1037.0	-1.0	1282.0	
601.299	1194.0	-1.0	1755.0	1064.0	-1.0	1228.0	1343.0	-1.0	2087.0	1337.0	-1.0	1699.0	1400.0	-1.0	2232.0	1147.0	-1.0	1436.0	1456.0	-1.0	2147.0	2988.0	-1.0	4078.0	1289.0	-1.0	1980.0	2373.0	-1.0	3458.0	1339.0	-1.0	1996.0	1168.0	-1.0	1460.0	1800.0	-1.0	3127.0	1164.0	-1.0	1452.0	1046.0	-1.0	1523.0	1033.0	-1.0	1275.0	
601.798	1191.0	-1.0	1747.0	1066.0	-1.0	1229.0	1341.0	-1.0	2079.0	1337.0	-1.0	1698.0	1399.0	-1.0	2224.0	1146.0	-1.0	1431.0	1453.0	-1.0	2138.0	2927.0	-1.0	4035.0	1285.0	-1.0	1968.0	2339.0	-1.0	3388.0	1335.0	-1.0	1985.0	1163.0	-1.0	1451.0	1794.0	-1.0	3103.0	1160.0	-1.0	1442.0	1043.0	-1.0	1513.0	1028.0	-1.0	1262.0	
602.297	1188.0	-1.0	1740.0	1065.0	-1.0	1226.0	1337.0	-1.0	2068.0	1335.0	-1.0	1694.0	1398.0	-1.0	2220.0	1145.0	-1.0	1427.0	1451.0	-1.0	2131.0	2875.0	-1.0	3994.0	1281.0	-1.0	1958.0	2307.0	-1.0	3322.0	1331.0	-1.0	1975.0	1159.0	-1.0	1442.0	1792.0	-1.0	3100.0	1159.0	-1.0	1438.0	1044.0	-1.0	1513.0	1023.0	-1.0	1256.0	
602.797	1185.0	-1.0	1731.0	1063.0	-1.0	1222.0	1333.0	-1.0	2056.0	1334.0	-1.0	1689.0	1398.0	-1.0	2214.0	1142.0	-1.0	1422.0	1448.0	-1.0	2122.0	2830.0	-1.0	3949.0	1276.0	-1.0	1946.0	2275.0	-1.0	3258.0	1326.0	-1.0	1962.0	1154.0	-1.0	1432.0	1789.0	-1.0	3091.0	1156.0	-1.0	1432.0	1041.0	-1.0	1508.0	1019.0	-1.0	1248.0	
603.296	1183.0	-1.0	1728.0	1063.0	-1.0	1221.0	1331.0	-1.0	2049.0	1333.0	-1.0	1687.0	1399.0	-1.0	2217.0	1142.0	-1.0	1421.0	1448.0	-1.0	2121.0	2797.0	-1.0	3920.0	1273.0	-1.0	1941.0	2256.0	-1.0	3219.0	1323.0	-1.0	1956.0	1152.0	-1.0	1427.0	1788.0	-1.0	3082.0	1156.0	-1.0	1429.0	1042.0	-1.0	1506.0	1016.0	-1.0	1240.0	
603.795	1181.0	-1.0	1724.0	1063.0	-1.0	1220.0	1328.0	-1.0	2042.0	1333.0	-1.0	1685.0	1400.0	-1.0	2216.0	1141.0	-1.0	1418.0	1447.0	-1.0	2119.0	2771.0	-1.0	3894.0	1272.0	-1.0	1937.0	2243.0	-1.0	3191.0	1322.0	-1.0	1952.0	1150.0	-1.0	1424.0	1788.0	-1.0	3084.0	1155.0	-1.0	1428.0	1041.0	-1.0	1506.0	1015.0	-1.0	1237.0	
604.295	1182.0	-1.0	1725.0	1065.0	-1.0	1223.0	1328.0	-1.0	2041.0	1335.0	-1.0	1687.0	1402.0	-1.0	2218.0	1142.0	-1.0	1418.0	1448.0	-1.0	2119.0	2750.0	-1.0	3867.0	1272.0	-1.0	1936.0	2234.0	-1.0	3172.0	1321.0	-1.0	1950.0	1151.0	-1.0	1424.0	1788.0	-1.0	3084.0	1155.0	-1.0	1428.0	1041.0	-1.0	1506.0	1013.0	-1.0	1234.0	
604.794	1183.0	-1.0	1725.0	1066.0	-1.0	1225.0	1328.0	-1.0	2040.0	1336.0	-1.0	1689.0	1404.0	-1.0	2224.0	1142.0	-1.0	1419.0	1450.0	-1.0	2124.0	2733.0	-1.0	3848.0	1274.0	-1.0	1940.0	2234.0	-1.0	3171.0	1323.0	-1.0	1955.0	1153.0	-1.0	1429.0	1792.0	-1.0	3094.0	1157.0	-1.0	1432.0	1043.0	-1.0	1510.0	1012.0	-1.0	1235.0	
605.293	1183.0	-1.0	1727.0	1068.0	-1.0	1227.0	1327.0	-1.0	2039.0	1336.0	-1.0	1690.0	1406.0	-1.0	2229.0	1142.0	-1.0	1420.0	1452.0	-1.0	2128.0	2722.0	-1.0	3835.0	1275.0	-1.0	1945.0	2239.0	-1.0	3177.0	1325.0	-1.0	1960.0	1155.0	-1.0	1434.0	1793.0	-1.0	3103.0	1158.0	-1.0	1435.0	1045.0	-1.0	1514.0	1012.0	-1.0	1236.0	
605.792	1183.0	-1.0	1731.0	1070.0	-1.0	1231.0	1328.0	-1.0	2042.0	1337.0	-1.0	1694.0	1410.0	-1.0	2240.0	1144.0	-1.0	1424.0	1455.0	-1.0	2139.0	2713.0	-1.0	3823.0	1278.0	-1.0	1953.0	2244.0	-1.0	3185.0	1329.0	-1.0	1967.0	1159.0	-1.0	1440.0	1795.0	-1.0	3108.0	1158.0	-1.0	1438.0	1046.0	-1.0	1519.0	1013.0	-1.0	1237.0	
606.291	1184.0	-1.0	1732.0	1071.0	-1.0	1233.0	1327.0	-1.0	2042.0	1338.0	-1.0	1695.0	1410.0	-1.0	2246.0	1144.0	-1.0	1424.0	1457.0	-1.0	2144.0	2693.0	-1.0	3789.0	1279.0	-1.0	1956.0	2242.0	-1.0	3178.0	1330.0	-1.0	1973.0	1160.0	-1.0	1442.0	1798.0	-1.0	3122.0	1160.0	-1.0	1441.0	1048.0	-1.0	1525.0	1013.0	-1.0	1239.0	
606.790	1182.0	-1.0	1729.0	1070.0	-1.0	1232.0	1325.0	-1.0	2037.0	1337.0	-1.0	1693.0	1411.0	-1.0	2249.0	1143.0	-1.0	1422.0	1457.0	-1.0	2145.0	2652.0	-1.0	3699.0	1279.0	-1.0	1956.0	2219.0	-1.0	3125.0	1331.0	-1.0	1975.0	1158.0	-1.0	1439.0	1798.0	-1.0	3126.0	1160.0	-1.0	1441.0	1050.0	-1.0	1530.0	1013.0	-1.0	1240.0	
607.290	1182.0	-1.0	1729.0	1071.0	-1.0	1232.0	1322.0	-1.0	2033.0	1339.0	-1.0	1695.0	1415.0	-1.0	2257.0	1143.0	-1.0	1421.0	1460.0	-1.0	2150.0	2593.0	-1.0	3588.0	1277.0	-1.0	1951.0	2194.0	-1.0	3078.0	1329.0	-1.0	1972.0	1156.0	-1.0	1434.0	1797.0	-1.0	3124.0	1159.0	-1.0	1440.0	1050.0	-1.0	1532.0	1013.0	-1.0	1241.0	
607.789	1185.0	-1.0	1733.0	1072.0	-1.0	1233.0	1322.0	-1.0	2032.0	1339.0	-1.0	1694.0	1417.0	-1.0	2260.0	1141.0	-1.0	1418.0	1459.0	-1.0	2147.0	2492.0	-1.0	3405.0	1274.0	-1.0	1946.0	2153.0	-1.0	3003.0	1329.0	-1.0	1971.0	1153.0	-1.0	1428.0	1799.0	-1.0	3131.0	1160.0	-1.0	1442.0	1051.0	-1.0	1533.0	1016.0	-1.0	1246.0	
608.288	1184.0	-1.0	1730.0	1074.0	-1.0	1232.0	1319.0	-1.0	2026.0	1340.0	-1.0	1693.0	1419.0	-1.0	2265.0	1141.0	-1.0	1417.0	1459.0	-1.0	2149.0	2410.0	-1.0	3258.0	1271.0	-1.0	1940.0	2109.0	-1.0	2921.0	1328.0	-1.0	1970.0	1149.0	-1.0	1421.0	1799.0	-1.0	3134.0	1161.0	-1.0	1443.0	1052.0	-1.0	1538.0	1018.0	-1.0	1249.0	
608.787	1181.0	-1.0	1724.0	1074.0	-1.0	1231.0	1315.0	-1.0	2014.0	1341.0	-1.0	1692.0	1421.0	-1.0	2267.0	1142.0	-1.0	1416.0	1461.0	-1.0	2150.0	2358.0	-1.0	3156.0	1268.0	-1.0	1934.0	2075.0	-1.0	2855.0	1327.0	-1.0	1968.0	1145.0	-1.0	1413.0	1796.0	-1.0	3128.0	1160.0	-1.0	1440.0	1052.0	-1.0	1536.0	1018.0	-1.0	1250.0	
609.286	1179.0	-1.0	1718.0	1074.0	-1.0	1229.0	1311.0	-1.0	2003.0	1341.0	-1.0	1690.0	1421.0	-1.0	2265.0	1142.0	-1.0	1413.0	1461.0	-1.0	2147.0	2319.0	-1.0	3079.0	1265.0	-1.0	1925.0	2047.0	-1.0	2800.0	1325.0	-1.0	1961.0	1141.0	-1.0	1405.0	1792.0	-1.0	3115.0	1158.0	-1.0	1435.0	1051.0	-1.0	1532.0	1017.0	-1.0	1247.0	
609.785	1177.0	-1.0	1713.0	1074.0	-1.0	1226.0	1309.0	-1.0	1994.0	1341.0	-1.0	1688.0	1423.0	-1.0	2265.0	1142.0	-1.0	1413.0	1462.0	-1.0	2145.0	2289.0	-1.0	3024.0	1263.0	-1.0	1916.0	2024.0	-1.0	2754.0	1323.0	-1.0	1955.0	1139.0	-1.0	1398.0	1788.0	-1.0	3099.0	1156.0	-1.0	1428.0	1049.0	-1.0	1524.0	1015.0	-1.0	1244.0	
610.284	1171.0	-1.0	1705.0	1069.0	-1.0	1221.0	1302.0	-1.0	1981.0	1338.0	-1.0	1683.0	1422.0	-1.0	2260.0	1141.0	-1.0	1409.0	1461.0	-1.0	2139.0	2263.0	-1.0	2973.0	1259.0	-1.0	1907.0	2001.0	-1.0	2714.0	1321.0	-1.0	1948.0	1136.0	-1.0	1391.0	1785.0	-1.0	3088.0	1154.0	-1.0	1424.0	1047.0	-1.0	1519.0	1015.0	-1.0	1240.0	
610.783	1169.0	-1.0	1693.0	1067.0	-1.0	1214.0	1300.0	-1.0	1967.0	1337.0	-1.0	1675.0	1420.0	-1.0	2249.0	1139.0	-1.0	1402.0	1458.0	-1.0	2127.0	2242.0	-1.0	2931.0	1254.0	-1.0	1893.0	1978.0	-1.0	2672.0	1317.0	-1.0	1936.0	1131.0	-1.0	1381.0	1781.0	-1.0	3071.0	1151.0	-1.0	1416.0	1045.0	-1.0	1509.0	1013.0	-1.0	1236.0	
611.282	1168.0	-1.0	1688.0	1067.0	-1.0	1210.0	1300.0	-1.0	1959.0	1338.0	-1.0	1672.0	1420.0	-1.0	2246.0	1139.0	-1.0	1399.0	1457.0	-1.0	2123.0	2228.0	-1.0	2903.0	1252.0	-1.0	1887.0	1963.0	-1.0	2645.0	1315.0	-1.0	1931.0	1129.0	-1.0	1377.0	1779.0	-1.0	3053.0	1150.0	-1.0	1410.0	1044.0	-1.0	1499.0	1013.0	-1.0	1233.0	
611.781	1166.0	-1.0	1680.0	1065.0	-1.0	1205.0	1298.0	-1.0	1951.0	1337.0	-1.0	1667.0	1420.0	-1.0	2240.0	1138.0	-1.0	1395.0	1455.0	-1.0	2116.0	2213.0	-1.0	2875.0	1248.0	-1.0	1879.0	1950.0	-1.0	2619.0	1313.0	-1.0	1923.0	1127.0	-1.0	1372.0	1777.0	-1.0	3044.0	1150.0	-1.0	1406.0	1043.0	-1.0	1493.0	1012.0	-1.0	1231.0	
612.280	1167.0	-1.0	1680.0	1064.0	-1.0	1205.0	1299.0	-1.0	1951.0	1338.0	-1.0	1668.0	1421.0	-1.0	2239.0	1139.0	-1.0	1394.0	1456.0	-1.0	2113.0	2208.0	-1.0	2864.0	1247.0	-1.0	1873.0	1945.0	-1.0	2608.0	1311.0	-1.0	1917.0	1126.0	-1.0	1369.0	1776.0	-1.0	3031.0	1149.0	-1.0	1402.0	1043.0	-1.0	1489.0	1012.0	-1.0	1229.0	
612.780	1166.0	-1.0	1676.0	1065.0	-1.0	1204.0	1299.0	-1.0	1948.0	1338.0	-1.0	1667.0	1422.0	-1.0	2239.0	1138.0	-1.0	1393.0	1455.0	-1.0	2111.0	2206.0	-1.0	2858.0	1247.0	-1.0	1871.0	1946.0	-1.0	2609.0	1311.0	-1.0	1915.0	1126.0	-1.0	1369.0	1778.0	-1.0	3033.0	1149.0	-1.0	1402.0	1044.0	-1.0	1492.0	1012.0	-1.0	1229.0	
613.279	1166.0	-1.0	1675.0	1064.0	-1.0	1202.0	1299.0	-1.0	1947.0	1338.0	-1.0	1667.0	1422.0	-1.0	2239.0	1139.0	-1.0	1392.0	1455.0	-1.0	2110.0	2210.0	-1.0	2860.0	1248.0	-1.0	1871.0	1950.0	-1.0	2616.0	1312.0	-1.0	1915.0	1127.0	-1.0	1371.0	1779.0	-1.0	3034.0	1149.0	-1.0	1403.0	1045.0	-1.0	1492.0	1013.0	-1.0	1230.0	
613.779	1166.0	-1.0	1676.0	1063.0	-1.0	1201.0	1300.0	-1.0	1949.0	1339.0	-1.0	1668.0	1423.0	-1.0	2243.0	1138.0	-1.0	1392.0	1456.0	-1.0	2113.0	2231.0	-1.0	2891.0	1251.0	-1.0	1877.0	1962.0	-1.0	2635.0	1314.0	-1.0	1921.0	1131.0	-1.0	1377.0	1785.0	-1.0	3055.0	1152.0	-1.0	1409.0	1047.0	-1.0	1500.0	1014.0	-1.0	1234.0	
614.278	1163.0	-1.0	1677.0	1058.0	-1.0	1200.0	1297.0	-1.0	1952.0	1336.0	-1.0	1670.0	1423.0	-1.0	2249.0	1139.0	-1.0	1394.0	1456.0	-1.0	2116.0	2219.0	-1.0	2869.0	1254.0	-1.0	1885.0	1958.0	-1.0	2626.0	1318.0	-1.0	1929.0	1134.0	-1.0	1383.0	1791.0	-1.0	3072.0	1153.0	-1.0	1414.0	1051.0	-1.0	1508.0	1015.0	-1.0	1236.0	
614.777	1165.0	-1.0	1682.0	1060.0	-1.0	1203.0	1299.0	-1.0	1958.0	1338.0	-1.0	1675.0	1425.0	-1.0	2258.0	1141.0	-1.0	1400.0	1458.0	-1.0	2123.0	2199.0	-1.0	2840.0	1258.0	-1.0	1896.0	1955.0	-1.0	2620.0	1324.0	-1.0	1942.0	1140.0	-1.0	1393.0	1796.0	-1.0	3084.0	1155.0	-1.0	1419.0	1054.0	-1.0	1514.0	1017.0	-1.0	1242.0	
615.276	1167.0	-1.0	1685.0	1061.0	-1.0	1206.0	1300.0	-1.0	1963.0	1339.0	-1.0	1679.0	1427.0	-1.0	2265.0	1143.0	-1.0	1404.0	1459.0	-1.0	2128.0	2174.0	-1.0	2801.0	1261.0	-1.0	1904.0	1948.0	-1.0	2607.0	1329.0	-1.0	1952.0	1144.0	-1.0	1401.0	1802.0	-1.0	3112.0	1158.0	-1.0	1431.0	1058.0	-1.0	1527.0	1019.0	-1.0	1250.0	
615.775	1167.0	-1.0	1687.0	1062.0	-1.0	1208.0	1301.0	-1.0	1966.0	1340.0	-1.0	1682.0	1426.0	-1.0	2268.0	1144.0	-1.0	1406.0	1459.0	-1.0	2129.0	2153.0	-1.0	2772.0	1263.0	-1.0	1909.0	1942.0	-1.0	2599.0	1332.0	-1.0	1960.0	1146.0	-1.0	1405.0	1805.0	-1.0	3123.0	1159.0	-1.0	1435.0	1059.0	-1.0	1532.0	1019.0	-1.0	1254.0	
616.274	1170.0	-1.0	1693.0	1064.0	-1.0	1213.0	1302.0	-1.0	1973.0	1341.0	-1.0	1687.0	1428.0	-1.0	2277.0	1145.0	-1.0	1411.0	1461.0	-1.0	2137.0	2142.0	-1.0	2757.0	1266.0	-1.0	1914.0	1940.0	-1.0	2594.0	1335.0	-1.0	1967.0	1149.0	-1.0	1410.0	1806.0	-1.0	3127.0	1160.0	-1.0	1436.0	1060.0	-1.0	1533.0	1020.0	-1.0	1256.0	
616.774	1170.0	-1.0	1694.0	1066.0	-1.0	1215.0	1302.0	-1.0	1974.0	1342.0	-1.0	1689.0	1428.0	-1.0	2280.0	1145.0	-1.0	1413.0	1462.0	-1.0	2140.0	2132.0	-1.0	2745.0	1266.0	-1.0	1917.0	1936.0	-1.0	2589.0	1335.0	-1.0	1971.0	1149.0	-1.0	1412.0	1808.0	-1.0	3136.0	1160.0	-1.0	1439.0	1060.0	-1.0	1539.0	1021.0	-1.0	1260.0	
617.274	1169.0	-1.0	1691.0	1066.0	-1.0	1214.0	1301.0	-1.0	1972.0	1341.0	-1.0	1688.0	1427.0	-1.0	2275.0	1144.0	-1.0	1412.0	1460.0	-1.0	2135.0	2124.0	-1.0	2731.0	1264.0	-1.0	1914.0	1929.0	-1.0	2577.0	1333.0	-1.0	1968.0	1148.0	-1.0	1410.0	1806.0	-1.0	3130.0	1158.0	-1.0	1436.0	1061.0	-1.0	1539.0	1021.0	-1.0	1260.0	
617.774	1170.0	-1.0	1694.0	1067.0	-1.0	1217.0	1302.0	-1.0	1975.0	1341.0	-1.0	1691.0	1427.0	-1.0	2274.0	1145.0	-1.0	1411.0	1461.0	-1.0	2133.0	2121.0	-1.0	2725.0	1262.0	-1.0	1909.0	1921.0	-1.0	2566.0	1330.0	-1.0	1961.0	1146.0	-1.0	1405.0	1801.0	-1.0	3118.0	1156.0	-1.0	1431.0	1059.0	-1.0	1534.0	1020.0	-1.0	1257.0	
618.273	1171.0	-1.0	1694.0	1067.0	-1.0	1217.0	1302.0	-1.0	1975.0	1341.0	-1.0	1690.0	1427.0	-1.0	2274.0	1143.0	-1.0	1410.0	1460.0	-1.0	2133.0	2116.0	-1.0	2720.0	1260.0	-1.0	1906.0	1915.0	-1.0	2557.0	1327.0	-1.0	1958.0	1144.0	-1.0	1403.0	1802.0	-1.0	3120.0	1155.0	-1.0	1430.0	1058.0	-1.0	1533.0	1019.0	-1.0	1257.0	
618.772	1170.0	-1.0	1689.0	1066.0	-1.0	1213.0	1302.0	-1.0	1970.0	1340.0	-1.0	1687.0	1426.0	-1.0	2269.0	1142.0	-1.0	1407.0	1458.0	-1.0	2127.0	2112.0	-1.0	2713.0	1257.0	-1.0	1899.0	1907.0	-1.0	2542.0	1324.0	-1.0	1950.0	1141.0	-1.0	1397.0	1799.0	-1.0	3114.0	1153.0	-1.0	1426.0	1057.0	-1.0	1530.0	1018.0	-1.0	1253.0	
619.272	1169.0	-1.0	1690.0	1065.0	-1.0	1213.0	1302.0	-1.0	1971.0	1339.0	-1.0	1686.0	1426.0	-1.0	2269.0	1142.0	-1.0	1406.0	1459.0	-1.0	2128.0	2112.0	-1.0	2713.0	1256.0	-1.0	1894.0	1901.0	-1.0	2532.0	1322.0	-1.0	1944.0	1139.0	-1.0	1392.0	1796.0	-1.0	3103.0	1151.0	-1.0	1421.0	1055.0	-1.0	1524.0	1015.0	-1.0	1248.0	
619.771	1169.0	-1.0	1688.0	1064.0	-1.0	1210.0	1302.0	-1.0	1969.0	1339.0	-1.0	1684.0	1426.0	-1.0	2267.0	1142.0	-1.0	1404.0	1459.0	-1.0	2126.0	2111.0	-1.0	2711.0	1255.0	-1.0	1893.0	1898.0	-1.0	2528.0	1321.0	-1.0	1943.0	1138.0	-1.0	1389.0	1797.0	-1.0	3104.0	1151.0	-1.0	1420.0	1055.0	-1.0	1524.0	1015.0	-1.0	1247.0	
620.270	1168.0	-1.0	1683.0	1063.0	-1.0	1206.0	1300.0	-1.0	1965.0	1338.0	-1.0	1682.0	1425.0	-1.0	2262.0	1140.0	-1.0	1402.0	1457.0	-1.0	2122.0	2112.0	-1.0	2712.0	1255.0	-1.0	1891.0	1898.0	-1.0	2525.0	1321.0	-1.0	1940.0	1138.0	-1.0	1387.0	1796.0	-1.0	3099.0	1149.0	-1.0	1417.0	1055.0	-1.0	1521.0	1013.0	-1.0	1243.0	
620.769	1168.0	-1.0	1683.0	1062.0	-1.0	1206.0	1301.0	-1.0	1965.0	1338.0	-1.0	1682.0	1424.0	-1.0	2263.0	1141.0	-1.0	1402.0	1457.0	-1.0	2124.0	2128.0	-1.0	2735.0	1257.0	-1.0	1894.0	1907.0	-1.0	2539.0	1323.0	-1.0	1943.0	1139.0	-1.0	1389.0	1795.0	-1.0	3092.0	1149.0	-1.0	1414.0	1056.0	-1.0	1521.0	1013.0	-1.0	1243.0	
621.268	1167.0	-1.0	1681.0	1062.0	-1.0	1205.0	1300.0	-1.0	1962.0	1337.0	-1.0	1679.0	1423.0	-1.0	2260.0	1140.0	-1.0	1401.0	1456.0	-1.0	2121.0	2141.0	-1.0	2754.0	1257.0	-1.0	1895.0	1915.0	-1.0	2554.0	1324.0	-1.0	1943.0	1139.0	-1.0	1390.0	1795.0	-1.0	3092.0	1148.0	-1.0	1413.0	1058.0	-1.0	1524.0	1015.0	-1.0	1244.0	
621.767	1167.0	-1.0	1679.0	1062.0	-1.0	1204.0	1300.0	-1.0	1960.0	1337.0	-1.0	1678.0	1422.0	-1.0	2257.0	1139.0	-1.0	1399.0	1455.0	-1.0	2118.0	2147.0	-1.0	2762.0	1258.0	-1.0	1896.0	1921.0	-1.0	2564.0	1324.0	-1.0	1943.0	1140.0	-1.0	1390.0	1794.0	-1.0	3088.0	1148.0	-1.0	1411.0	1057.0	-1.0	1521.0	1014.0	-1.0	1243.0	
622.266	1168.0	-1.0	1681.0	1062.0	-1.0	1205.0	1301.0	-1.0	1962.0	1337.0	-1.0	1678.0	1422.0	-1.0	2258.0	1139.0	-1.0	1400.0	1456.0	-1.0	2119.0	2168.0	-1.0	2797.0	1260.0	-1.0	1900.0	1933.0	-1.0	2585.0	1326.0	-1.0	1948.0	1142.0	-1.0	1395.0	1797.0	-1.0	3100.0	1149.0	-1.0	1415.0	1058.0	-1.0	1525.0	1015.0	-1.0	1246.0	
622.766	1168.0	-1.0	1681.0	1063.0	-1.0	1205.0	1300.0	-1.0	1961.0	1337.0	-1.0	1678.0	1422.0	-1.0	2257.0	1140.0	-1.0	1399.0	1455.0	-1.0	2118.0	2185.0	-1.0	2823.0	1261.0	-1.0	1903.0	1941.0	-1.0	2599.0	1327.0	-1.0	1950.0	1143.0	-1.0	1395.0	1797.0	-1.0	3101.0	1148.0	-1.0	1414.0	1059.0	-1.0	1527.0	1015.0	-1.0	1246.0	
623.265	1169.0	-1.0	1685.0	1064.0	-1.0	1207.0	1301.0	-1.0	1965.0	1337.0	-1.0	1681.0	1423.0	-1.0	2257.0	1140.0	-1.0	1400.0	1457.0	-1.0	2120.0	2198.0	-1.0	2844.0	1261.0	-1.0	1903.0	1948.0	-1.0	2611.0	1326.0	-1.0	1949.0	1143.0	-1.0	1397.0	1795.0	-1.0	3094.0	1147.0	-1.0	1412.0	1059.0	-1.0	1526.0	1014.0	-1.0	1245.0	
623.764	1170.0	-1.0	1686.0	1064.0	-1.0	1209.0	1302.0	-1.0	1966.0	1337.0	-1.0	1682.0	1423.0	-1.0	2260.0	1140.0	-1.0	1401.0	1457.0	-1.0	2123.0	2209.0	-1.0	2865.0	1262.0	-1.0	1905.0	1954.0	-1.0	2624.0	1326.0	-1.0	1950.0	1144.0	-1.0	1399.0	1796.0	-1.0	3099.0	1147.0	-1.0	1413.0	1060.0	-1.0	1531.0	1015.0	-1.0	1248.0	
624.263	1169.0	-1.0	1686.0	1065.0	-1.0	1210.0	1301.0	-1.0	1965.0	1338.0	-1.0	1683.0	1424.0	-1.0	2264.0	1140.0	-1.0	1401.0	1458.0	-1.0	2125.0	2200.0	-1.0	2853.0	1263.0	-1.0	1908.0	1953.0	-1.0	2622.0	1327.0	-1.0	1953.0	1144.0	-1.0	1400.0	1795.0	-1.0	3100.0	1146.0	-1.0	1413.0	1062.0	-1.0	1535.0	1016.0	-1.0	1248.0	
624.762	1170.0	-1.0	1691.0	1066.0	-1.0	1214.0	1303.0	-1.0	1970.0	1340.0	-1.0	1688.0	1427.0	-1.0	2273.0	1141.0	-1.0	1405.0	1460.0	-1.0	2135.0	2210.0	-1.0	2873.0	1264.0	-1.0	1914.0	1964.0	-1.0	2642.0	1329.0	-1.0	1959.0	1146.0	-1.0	1405.0	1798.0	-1.0	3102.0	1148.0	-1.0	1415.0	1063.0	-1.0	1538.0	1016.0	-1.0	1250.0	
625.261	1170.0	-1.0	1692.0	1066.0	-1.0	1213.0	1303.0	-1.0	1970.0	1340.0	-1.0	1690.0	1427.0	-1.0	2273.0	1141.0	-1.0	1405.0	1461.0	-1.0	2137.0	2243.0	-1.0	2934.0	1264.0	-1.0	1915.0	1984.0	-1.0	2682.0	1328.0	-1.0	1960.0	1146.0	-1.0	1408.0	1798.0	-1.0	3106.0	1148.0	-1.0	1417.0	1063.0	-1.0	1539.0	1016.0	-1.0	1250.0	
625.760	1170.0	-1.0	1691.0	1064.0	-1.0	1211.0	1302.0	-1.0	1969.0	1340.0	-1.0	1690.0	1426.0	-1.0	2271.0	1140.0	-1.0	1404.0	1461.0	-1.0	2135.0	2260.0	-1.0	2959.0	1265.0	-1.0	1916.0	1993.0	-1.0	2699.0	1329.0	-1.0	1961.0	1148.0	-1.0	1409.0	1797.0	-1.0	3105.0	1148.0	-1.0	1417.0	1061.0	-1.0	1536.0	1015.0	-1.0	1250.0	
626.259	1170.0	-1.0	1694.0	1064.0	-1.0	1211.0	1302.0	-1.0	1971.0	1341.0	-1.0	1693.0	1426.0	-1.0	2272.0	1140.0	-1.0	1407.0	1462.0	-1.0	2138.0	2277.0	-1.0	2996.0	1266.0	-1.0	1919.0	2011.0	-1.0	2734.0	1331.0	-1.0	1965.0	1150.0	-1.0	1414.0	1796.0	-1.0	3098.0	1148.0	-1.0	1417.0	1059.0	-1.0	1531.0	1017.0	-1.0	1253.0	
626.758	1170.0	-1.0	1694.0	1064.0	-1.0	1211.0	1302.0	-1.0	1972.0	1340.0	-1.0	1693.0	1425.0	-1.0	2271.0	1140.0	-1.0	1408.0	1461.0	-1.0	2138.0	2302.0	-1.0	3042.0	1267.0	-1.0	1922.0	2033.0	-1.0	2778.0	1331.0	-1.0	1967.0	1152.0	-1.0	1419.0	1795.0	-1.0	3101.0	1148.0	-1.0	1418.0	1058.0	-1.0	1532.0	1019.0	-1.0	1256.0	
627.257	1169.0	-1.0	1691.0	1062.0	-1.0	1210.0	1301.0	-1.0	1969.0	1339.0	-1.0	1691.0	1424.0	-1.0	2267.0	1139.0	-1.0	1406.0	1461.0	-1.0	2135.0	2320.0	-1.0	3072.0	1267.0	-1.0	1922.0	2047.0	-1.0	2804.0	1332.0	-1.0	1967.0	1152.0	-1.0	1421.0	1792.0	-1.0	3093.0	1147.0	-1.0	1415.0	1056.0	-1.0	1527.0	1019.0	-1.0	1255.0	
627.756	1169.0	-1.0	1693.0	1062.0	-1.0	1210.0	1302.0	-1.0	1970.0	1339.0	-1.0	1692.0	1424.0	-1.0	2266.0	1139.0	-1.0	1407.0	1461.0	-1.0	2135.0	2336.0	-1.0	3099.0	1268.0	-1.0	1921.0	2059.0	-1.0	2826.0	1331.0	-1.0	1966.0	1153.0	-1.0	1421.0	1789.0	-1.0	3082.0	1145.0	-1.0	1412.0	1054.0	-1.0	1523.0	1019.0	-1.0	1253.0	
628.255	1169.0	-1.0	1692.0	1062.0	-1.0	1209.0	1301.0	-1.0	1969.0	1338.0	-1.0	1691.0	1424.0	-1.0	2266.0	1138.0	-1.0	1406.0	1461.0	-1.0	2135.0	2347.0	-1.0	3117.0	1268.0	-1.0	1923.0	2065.0	-1.0	2836.0	1332.0	-1.0	1968.0	1153.0	-1.0	1422.0	1790.0	-1.0	3088.0	1146.0	-1.0	1413.0	1054.0	-1.0	1524.0	1019.0	-1.0	1255.0	
628.754	1168.0	-1.0	1689.0	1061.0	-1.0	1206.0	1300.0	-1.0	1965.0	1337.0	-1.0	1687.0	1422.0	-1.0	2262.0	1137.0	-1.0	1404.0	1459.0	-1.0	2132.0	2348.0	-1.0	3116.0	1268.0	-1.0	1922.0	2065.0	-1.0	2833.0	1332.0	-1.0	1968.0	1152.0	-1.0	1421.0	1789.0	-1.0	3085.0	1145.0	-1.0	1411.0	1054.0	-1.0	1522.0	1018.0	-1.0	1253.0	
629.254	1168.0	-1.0	1691.0	1060.0	-1.0	1206.0	1301.0	-1.0	1966.0	1337.0	-1.0	1687.0	1423.0	-1.0	2267.0	1138.0	-1.0	1406.0	1461.0	-1.0	2137.0	2349.0	-1.0	3120.0	1269.0	-1.0	1925.0	2068.0	-1.0	2839.0	1334.0	-1.0	1971.0	1154.0	-1.0	1422.0	1789.0	-1.0	3080.0	1145.0	-1.0	1410.0	1053.0	-1.0	1520.0	1018.0	-1.0	1251.0	
629.753	1166.0	-1.0	1690.0	1057.0	-1.0	1205.0	1298.0	-1.0	1965.0	1335.0	-1.0	1686.0	1424.0	-1.0	2268.0	1137.0	-1.0	1405.0	1461.0	-1.0	2138.0	2347.0	-1.0	3120.0	1269.0	-1.0	1927.0	2070.0	-1.0	2846.0	1335.0	-1.0	1973.0	1154.0	-1.0	1423.0	1791.0	-1.0	3085.0	1145.0	-1.0	1411.0	1054.0	-1.0	1521.0	1017.0	-1.0	1251.0	
630.252	1167.0	-1.0	1689.0	1057.0	-1.0	1203.0	1299.0	-1.0	1965.0	1335.0	-1.0	1685.0	1423.0	-1.0	2267.0	1136.0	-1.0	1404.0	1460.0	-1.0	2136.0	2356.0	-1.0	3140.0	1270.0	-1.0	1928.0	2081.0	-1.0	2861.0	1336.0	-1.0	1974.0	1155.0	-1.0	1425.0	1792.0	-1.0	3089.0	1145.0	-1.0	1412.0	1053.0	-1.0	1522.0	1018.0	-1.0	1252.0	
630.752	1169.0	-1.0	1695.0	1059.0	-1.0	1207.0	1301.0	-1.0	1970.0	1337.0	-1.0	1688.0	1426.0	-1.0	2276.0	1138.0	-1.0	1408.0	1462.0	-1.0	2145.0	2333.0	-1.0	3099.0	1272.0	-1.0	1937.0	2066.0	-1.0	2836.0	1339.0	-1.0	1984.0	1156.0	-1.0	1430.0	1799.0	-1.0	3114.0	1149.0	-1.0	1421.0	1057.0	-1.0	1535.0	1020.0	-1.0	1257.0	
631.251	1171.0	-1.0	1700.0	1062.0	-1.0	1212.0	1303.0	-1.0	1976.0	1339.0	-1.0	1692.0	1428.0	-1.0	2285.0	1140.0	-1.0	1413.0	1465.0	-1.0	2153.0	2317.0	-1.0	3076.0	1275.0	-1.0	1945.0	2064.0	-1.0	2839.0	1342.0	-1.0	1993.0	1159.0	-1.0	1435.0	1805.0	-1.0	3130.0	1151.0	-1.0	1426.0	1061.0	-1.0	1543.0	1022.0	-1.0	1262.0	
631.750	1175.0	-1.0	1711.0	1067.0	-1.0	1220.0	1306.0	-1.0	1988.0	1342.0	-1.0	1702.0	1433.0	-1.0	2297.0	1143.0	-1.0	1421.0	1469.0	-1.0	2166.0	2330.0	-1.0	3100.0	1279.0	-1.0	1956.0	2082.0	-1.0	2880.0	1346.0	-1.0	2003.0	1164.0	-1.0	1446.0	1807.0	-1.0	3141.0	1153.0	-1.0	1432.0	1062.0	-1.0	1547.0	1024.0	-1.0	1268.0	
632.249	1178.0	-1.0	1721.0	1070.0	-1.0	1227.0	1310.0	-1.0	1999.0	1344.0	-1.0	1709.0	1436.0	-1.0	2307.0	1145.0	-1.0	1427.0	1472.0	-1.0	2177.0	2358.0	-1.0	3155.0	1283.0	-1.0	1971.0	2111.0	-1.0	2947.0	1351.0	-1.0	2018.0	1168.0	-1.0	1459.0	1814.0	-1.0	3164.0	1157.0	-1.0	1441.0	1064.0	-1.0	1557.0	1029.0	-1.0	1277.0	
632.748	1182.0	-1.0	1731.0	1072.0	-1.0	1232.0	1314.0	-1.0	2011.0	1347.0	-1.0	1715.0	1437.0	-1.0	2312.0	1148.0	-1.0	1433.0	1475.0	-1.0	2185.0	2410.0	-1.0	3256.0	1288.0	-1.0	1984.0	2151.0	-1.0	3030.0	1355.0	-1.0	2031.0	1174.0	-1.0	1471.0	1820.0	-1.0	3180.0	1161.0	-1.0	1447.0	1067.0	-1.0	1562.0	1033.0	-1.0	1285.0	
633.248	1186.0	-1.0	1742.0	1074.0	-1.0	1238.0	1318.0	-1.0	2025.0	1349.0	-1.0	1724.0	1438.0	-1.0	2320.0	1150.0	-1.0	1439.0	1478.0	-1.0	2195.0	2461.0	-1.0	3355.0	1292.0	-1.0	1994.0	2190.0	-1.0	3101.0	1359.0	-1.0	2038.0	1178.0	-1.0	1480.0	1822.0	-1.0	3188.0	1162.0	-1.0	1451.0	1066.0	-1.0	1563.0	1037.0	-1.0	1291.0	
633.747	1189.0	-1.0	1755.0	1072.0	-1.0	1241.0	1323.0	-1.0	2046.0	1347.0	-1.0	1725.0	1436.0	-1.0	2318.0	1150.0	-1.0	1443.0	1479.0	-1.0	2200.0	2640.0	-1.0	3554.0	1298.0	-1.0	2010.0	2321.0	-1.0	3345.0	1360.0	-1.0	2043.0	1185.0	-1.0	1496.0	1828.0	-1.0	3207.0	1165.0	-1.0	1458.0	1064.0	-1.0	1563.0	1043.0	-1.0	1301.0	
634.246	1192.0	-1.0	1760.0	1068.0	-1.0	1236.0	1330.0	-1.0	2063.0	1343.0	-1.0	1719.0	1430.0	-1.0	2306.0	1148.0	-1.0	1439.0	1478.0	-1.0	2201.0	2847.0	-1.0	3748.0	1303.0	-1.0	2020.0	2438.0	-1.0	3561.0	1358.0	-1.0	2041.0	1189.0	-1.0	1503.0	1827.0	-1.0	3207.0	1166.0	-1.0	1459.0	1060.0	-1.0	1557.0	1045.0	-1.0	1303.0	
634.745	1193.0	-1.0	1760.0	1064.0	-1.0	1230.0	1335.0	-1.0	2071.0	1339.0	-1.0	1712.0	1425.0	-1.0	2293.0	1143.0	-1.0	1432.0	1476.0	-1.0	2195.0	2967.0	-1.0	3893.0	1304.0	-1.0	2019.0	2485.0	-1.0	3647.0	1353.0	-1.0	2034.0	1188.0	-1.0	1501.0	1821.0	-1.0	3191.0	1163.0	-1.0	1453.0	1056.0	-1.0	1548.0	1042.0	-1.0	1294.0	
635.244	1192.0	-1.0	1757.0	1063.0	-1.0	1226.0	1334.0	-1.0	2068.0	1337.0	-1.0	1706.0	1421.0	-1.0	2284.0	1139.0	-1.0	1426.0	1473.0	-1.0	2188.0	2987.0	-1.0	3994.0	1302.0	-1.0	2015.0	2480.0	-1.0	3637.0	1350.0	-1.0	2029.0	1184.0	-1.0	1497.0	1817.0	-1.0	3182.0	1161.0	-1.0	1448.0	1054.0	-1.0	1545.0	1037.0	-1.0	1283.0	
635.744	1189.0	-1.0	1750.0	1061.0	-1.0	1223.0	1330.0	-1.0	2060.0	1333.0	-1.0	1699.0	1417.0	-1.0	2273.0	1135.0	-1.0	1418.0	1469.0	-1.0	2178.0	2973.0	-1.0	4057.0	1298.0	-1.0	2007.0	2458.0	-1.0	3596.0	1346.0	-1.0	2021.0	1180.0	-1.0	1488.0	1813.0	-1.0	3170.0	1159.0	-1.0	1442.0	1053.0	-1.0	1540.0	1031.0	-1.0	1274.0	
636.243	1187.0	-1.0	1747.0	1065.0	-1.0	1228.0	1327.0	-1.0	2051.0	1333.0	-1.0	1698.0	1420.0	-1.0	2277.0	1135.0	-1.0	1417.0	1468.0	-1.0	2175.0	2799.0	-1.0	3804.0	1292.0	-1.0	1993.0	2365.0	-1.0	3425.0	1345.0	-1.0	2018.0	1171.0	-1.0	1473.0	1809.0	-1.0	3155.0	1158.0	-1.0	1438.0	1053.0	-1.0	1539.0	1027.0	-1.0	1267.0	
636.742	1187.0	-1.0	1748.0	1070.0	-1.0	1234.0	1324.0	-1.0	2046.0	1336.0	-1.0	1701.0	1422.0	-1.0	2281.0	1137.0	-1.0	1420.0	1468.0	-1.0	2174.0	2684.0	-1.0	3661.0	1287.0	-1.0	1986.0	2309.0	-1.0	3339.0	1344.0	-1.0	2017.0	1166.0	-1.0	1465.0	1811.0	-1.0	3160.0	1159.0	-1.0	1439.0	1053.0	-1.0	1539.0	1030.0	-1.0	1270.0	
637.241	1188.0	-1.0	1748.0	1066.0	-1.0	1229.0	1328.0	-1.0	2053.0	1332.0	-1.0	1693.0	1417.0	-1.0	2269.0	1136.0	-1.0	1418.0	1465.0	-1.0	2168.0	2811.0	-1.0	3787.0	1286.0	-1.0	1986.0	2387.0	-1.0	3514.0	1340.0	-1.0	2009.0	1166.0	-1.0	1467.0	1813.0	-1.0	3165.0	1160.0	-1.0	1439.0	1050.0	-1.0	1530.0	1034.0	-1.0	1275.0	
637.740	1189.0	-1.0	1748.0	1060.0	-1.0	1218.0	1334.0	-1.0	2064.0	1328.0	-1.0	1683.0	1411.0	-1.0	2252.0	1132.0	-1.0	1412.0	1463.0	-1.0	2162.0	2964.0	-1.0	3928.0	1288.0	-1.0	1989.0	2461.0	-1.0	3668.0	1337.0	-1.0	2002.0	1166.0	-1.0	1469.0	1811.0	-1.0	3158.0	1160.0	-1.0	1437.0	1044.0	-1.0	1520.0	1036.0	-1.0	1272.0	
638.239	1189.0	-1.0	1746.0	1055.0	-1.0	1212.0	1337.0	-1.0	2067.0	1324.0	-1.0	1676.0	1408.0	-1.0	2244.0	1130.0	-1.0	1408.0	1462.0	-1.0	2160.0	3043.0	-1.0	4031.0	1288.0	-1.0	1992.0	2489.0	-1.0	3720.0	1335.0	-1.0	2003.0	1167.0	-1.0	1472.0	1810.0	-1.0	3155.0	1160.0	-1.0	1437.0	1044.0	-1.0	1516.0	1034.0	-1.0	1269.0	
638.739	1187.0	-1.0	1742.0	1054.0	-1.0	1210.0	1336.0	-1.0	2063.0	1324.0	-1.0	1673.0	1406.0	-1.0	2238.0	1129.0	-1.0	1405.0	1460.0	-1.0	2156.0	3058.0	-1.0	4109.0	1288.0	-1.0	1991.0	2484.0	-1.0	3702.0	1336.0	-1.0	2002.0	1166.0	-1.0	1472.0	1808.0	-1.0	3148.0	1158.0	-1.0	1434.0	1042.0	-1.0	1512.0	1031.0	-1.0	1262.0	
639.238	1186.0	-1.0	1738.0	1055.0	-1.0	1211.0	1335.0	-1.0	2057.0	1324.0	-1.0	1673.0	1406.0	-1.0	2235.0	1128.0	-1.0	1403.0	1460.0	-1.0	2153.0	3034.0	-1.0	4142.0	1288.0	-1.0	1987.0	2463.0	-1.0	3627.0	1336.0	-1.0	2004.0	1166.0	-1.0	1471.0	1802.0	-1.0	3133.0	1157.0	-1.0	1433.0	1043.0	-1.0	1512.0	1028.0	-1.0	1256.0	
639.738	1187.0	-1.0	1740.0	1064.0	-1.0	1224.0	1333.0	-1.0	2053.0	1328.0	-1.0	1680.0	1418.0	-1.0	2265.0	1134.0	-1.0	1413.0	1467.0	-1.0	2168.0	2735.0	-1.0	3689.0	1280.0	-1.0	1974.0	2264.0	-1.0	3268.0	1336.0	-1.0	2004.0	1152.0	-1.0	1446.0	1805.0	-1.0	3144.0	1160.0	-1.0	1438.0	1048.0	-1.0	1521.0	1027.0	-1.0	1258.0	
640.237	1187.0	-1.0	1741.0	1071.0	-1.0	1234.0	1330.0	-1.0	2048.0	1333.0	-1.0	1686.0	1426.0	-1.0	2287.0	1141.0	-1.0	1424.0	1472.0	-1.0	2178.0	2434.0	-1.0	3243.0	1272.0	-1.0	1959.0	2083.0	-1.0	2949.0	1334.0	-1.0	2000.0	1138.0	-1.0	1421.0	1806.0	-1.0	3147.0	1161.0	-1.0	1440.0	1049.0	-1.0	1528.0	1028.0	-1.0	1258.0	
640.736	1188.0	-1.0	1743.0	1077.0	-1.0	1242.0	1329.0	-1.0	2046.0	1337.0	-1.0	1694.0	1432.0	-1.0	2301.0	1145.0	-1.0	1430.0	1476.0	-1.0	2183.0	2254.0	-1.0	2970.0	1268.0	-1.0	1952.0	1990.0	-1.0	2786.0	1332.0	-1.0	1995.0	1131.0	-1.0	1410.0	1804.0	-1.0	3141.0	1159.0	-1.0	1436.0	1050.0	-1.0	1527.0	1027.0	-1.0	1256.0	
641.235	1188.0	-1.0	1744.0	1077.0	-1.0	1241.0	1330.0	-1.0	2048.0	1336.0	-1.0	1693.0	1430.0	-1.0	2297.0	1145.0	-1.0	1431.0	1473.0	-1.0	2179.0	2312.0	-1.0	3122.0	1270.0	-1.0	1958.0	2058.0	-1.0	2929.0	1331.0	-1.0	1995.0	1136.0	-1.0	1417.0	1809.0	-1.0	3150.0	1160.0	-1.0	1437.0	1049.0	-1.0	1525.0	1030.0	-1.0	1261.0	
641.734	1188.0	-1.0	1742.0	1070.0	-1.0	1231.0	1334.0	-1.0	2054.0	1330.0	-1.0	1682.0	1422.0	-1.0	2278.0	1141.0	-1.0	1425.0	1469.0	-1.0	2172.0	2521.0	-1.0	3411.0	1274.0	-1.0	1963.0	2185.0	-1.0	3151.0	1328.0	-1.0	1991.0	1141.0	-1.0	1427.0	1808.0	-1.0	3146.0	1159.0	-1.0	1433.0	1045.0	-1.0	1516.0	1032.0	-1.0	1261.0	
642.233	1187.0	-1.0	1740.0	1063.0	-1.0	1221.0	1335.0	-1.0	2056.0	1326.0	-1.0	1673.0	1416.0	-1.0	2264.0	1138.0	-1.0	1419.0	1466.0	-1.0	2167.0	2672.0	-1.0	3637.0	1275.0	-1.0	1965.0	2252.0	-1.0	3267.0	1328.0	-1.0	1989.0	1146.0	-1.0	1433.0	1805.0	-1.0	3133.0	1157.0	-1.0	1428.0	1044.0	-1.0	1511.0	1030.0	-1.0	1255.0	
642.733	1185.0	-1.0	1734.0	1059.0	-1.0	1215.0	1334.0	-1.0	2049.0	1323.0	-1.0	1667.0	1412.0	-1.0	2254.0	1134.0	-1.0	1412.0	1463.0	-1.0	2161.0	2742.0	-1.0	3784.0	1275.0	-1.0	1965.0	2280.0	-1.0	3308.0	1328.0	-1.0	1989.0	1147.0	-1.0	1437.0	1803.0	-1.0	3128.0	1156.0	-1.0	1425.0	1044.0	-1.0	1509.0	1026.0	-1.0	1250.0	
643.232	1182.0	-1.0	1727.0	1058.0	-1.0	1213.0	1328.0	-1.0	2035.0	1323.0	-1.0	1665.0	1412.0	-1.0	2255.0	1131.0	-1.0	1405.0	1462.0	-1.0	2158.0	2712.0	-1.0	3712.0	1275.0	-1.0	1962.0	2248.0	-1.0	3222.0	1330.0	-1.0	1993.0	1147.0	-1.0	1435.0	1799.0	-1.0	3118.0	1153.0	-1.0	1421.0	1046.0	-1.0	1512.0	1022.0	-1.0	1245.0	
643.731	1181.0	-1.0	1727.0	1063.0	-1.0	1220.0	1324.0	-1.0	2027.0	1326.0	-1.0	1672.0	1418.0	-1.0	2271.0	1132.0	-1.0	1408.0	1465.0	-1.0	2167.0	2603.0	-1.0	3522.0	1274.0	-1.0	1959.0	2194.0	-1.0	3107.0	1333.0	-1.0	1998.0	1146.0	-1.0	1432.0	1796.0	-1.0	3110.0	1152.0	-1.0	1418.0	1048.0	-1.0	1516.0	1021.0	-1.0	1243.0	
644.230	1181.0	-1.0	1728.0	1068.0	-1.0	1226.0	1320.0	-1.0	2021.0	1330.0	-1.0	1678.0	1424.0	-1.0	2287.0	1135.0	-1.0	1413.0	1470.0	-1.0	2176.0	2448.0	-1.0	3269.0	1272.0	-1.0	1957.0	2125.0	-1.0	2973.0	1336.0	-1.0	2005.0	1144.0	-1.0	1427.0	1798.0	-1.0	3115.0	1152.0	-1.0	1420.0	1052.0	-1.0	1524.0	1020.0	-1.0	1244.0	
644.730	1181.0	-1.0	1730.0	1072.0	-1.0	1233.0	1318.0	-1.0	2015.0	1334.0	-1.0	1684.0	1429.0	-1.0	2295.0	1137.0	-1.0	1417.0	1472.0	-1.0	2176.0	2275.0	-1.0	2997.0	1268.0	-1.0	1947.0	2031.0	-1.0	2802.0	1336.0	-1.0	2003.0	1138.0	-1.0	1415.0	1796.0	-1.0	3112.0	1153.0	-1.0	1421.0	1052.0	-1.0	1524.0	1021.0	-1.0	1246.0	
645.229	1184.0	-1.0	1735.0	1079.0	-1.0	1245.0	1319.0	-1.0	2019.0	1339.0	-1.0	1691.0	1431.0	-1.0	2297.0	1141.0	-1.0	1421.0	1470.0	-1.0	2171.0	2143.0	-1.0	2802.0	1265.0	-1.0	1939.0	1961.0	-1.0	2677.0	1335.0	-1.0	1997.0	1133.0	-1.0	1406.0	1795.0	-1.0	3106.0	1154.0	-1.0	1423.0	1050.0	-1.0	1518.0	1027.0	-1.0	1254.0	
645.728	1189.0	-1.0	1746.0	1087.0	-1.0	1261.0	1328.0	-1.0	2042.0	1340.0	-1.0	1692.0	1424.0	-1.0	2282.0	1142.0	-1.0	1424.0	1462.0	-1.0	2156.0	2130.0	-1.0	2797.0	1263.0	-1.0	1938.0	1970.0	-1.0	2715.0	1333.0	-1.0	1993.0	1135.0	-1.0	1409.0	1799.0	-1.0	3114.0	1159.0	-1.0	1429.0	1046.0	-1.0	1510.0	1038.0	-1.0	1269.0	
646.228	1193.0	-1.0	1751.0	1091.0	-1.0	1271.0	1340.0	-1.0	2068.0	1338.0	-1.0	1688.0	1414.0	-1.0	2260.0	1144.0	-1.0	1428.0	1455.0	-1.0	2143.0	2234.0	-1.0	2994.0	1266.0	-1.0	1943.0	2044.0	-1.0	2858.0	1333.0	-1.0	1992.0	1141.0	-1.0	1418.0	1801.0	-1.0	3116.0	1160.0	-1.0	1431.0	1042.0	-1.0	1504.0	1044.0	-1.0	1277.0	
646.727	1195.0	-1.0	1754.0	1092.0	-1.0	1276.0	1348.0	-1.0	2086.0	1334.0	-1.0	1685.0	1408.0	-1.0	2248.0	1147.0	-1.0	1433.0	1450.0	-1.0	2137.0	2314.0	-1.0	3115.0	1269.0	-1.0	1949.0	2095.0	-1.0	2933.0	1336.0	-1.0	1996.0	1147.0	-1.0	1429.0	1802.0	-1.0	3114.0	1161.0	-1.0	1431.0	1042.0	-1.0	1503.0	1045.0	-1.0	1277.0	
647.227	1191.0	-1.0	1747.0	1091.0	-1.0	1273.0	1346.0	-1.0	2080.0	1333.0	-1.0	1684.0	1409.0	-1.0	2251.0	1146.0	-1.0	1431.0	1450.0	-1.0	2137.0	2275.0	-1.0	3042.0	1270.0	-1.0	1948.0	2067.0	-1.0	2867.0	1341.0	-1.0	2003.0	1149.0	-1.0	1431.0	1804.0	-1.0	3121.0	1160.0	-1.0	1432.0	1046.0	-1.0	1510.0	1039.0	-1.0	1271.0	
647.726	1186.0	-1.0	1734.0	1088.0	-1.0	1265.0	1338.0	-1.0	2060.0	1332.0	-1.0	1682.0	1413.0	-1.0	2258.0	1145.0	-1.0	1427.0	1453.0	-1.0	2140.0	2223.0	-1.0	2942.0	1268.0	-1.0	1942.0	2019.0	-1.0	2772.0	1341.0	-1.0	2002.0	1146.0	-1.0	1424.0	1803.0	-1.0	3118.0	1156.0	-1.0	1426.0	1049.0	-1.0	1515.0	1030.0	-1.0	1258.0	
648.225	1182.0	-1.0	1727.0	1084.0	-1.0	1258.0	1329.0	-1.0	2043.0	1330.0	-1.0	1680.0	1418.0	-1.0	2270.0	1143.0	-1.0	1423.0	1457.0	-1.0	2148.0	2177.0	-1.0	2863.0	1267.0	-1.0	1940.0	1975.0	-1.0	2690.0	1341.0	-1.0	2003.0	1142.0	-1.0	1417.0	1807.0	-1.0	3133.0	1154.0	-1.0	1426.0	1053.0	-1.0	1526.0	1023.0	-1.0	1252.0	
648.724	1178.0	-1.0	1720.0	1081.0	-1.0	1252.0	1322.0	-1.0	2026.0	1329.0	-1.0	1678.0	1422.0	-1.0	2277.0	1141.0	-1.0	1420.0	1459.0	-1.0	2152.0	2138.0	-1.0	2797.0	1265.0	-1.0	1934.0	1939.0	-1.0	2624.0	1339.0	-1.0	1999.0	1137.0	-1.0	1408.0	1806.0	-1.0	3132.0	1151.0	-1.0	1420.0	1054.0	-1.0	1528.0	1018.0	-1.0	1245.0	
649.224	1177.0	-1.0	1718.0	1079.0	-1.0	1249.0	1317.0	-1.0	2018.0	1329.0	-1.0	1679.0	1426.0	-1.0	2287.0	1140.0	-1.0	1419.0	1462.0	-1.0	2159.0	2115.0	-1.0	2759.0	1264.0	-1.0	1935.0	1916.0	-1.0	2586.0	1340.0	-1.0	2000.0	1135.0	-1.0	1404.0	1811.0	-1.0	3148.0	1150.0	-1.0	1422.0	1058.0	-1.0	1537.0	1015.0	-1.0	1243.0	
649.723	1175.0	-1.0	1715.0	1078.0	-1.0	1246.0	1313.0	-1.0	2010.0	1329.0	-1.0	1679.0	1427.0	-1.0	2290.0	1139.0	-1.0	1417.0	1463.0	-1.0	2161.0	2098.0	-1.0	2726.0	1264.0	-1.0	1934.0	1896.0	-1.0	2551.0	1339.0	-1.0	1999.0	1132.0	-1.0	1399.0	1812.0	-1.0	3152.0	1147.0	-1.0	1420.0	1059.0	-1.0	1539.0	1012.0	-1.0	1241.0	
650.222	1175.0	-1.0	1717.0	1076.0	-1.0	1247.0	1310.0	-1.0	2009.0	1329.0	-1.0	1682.0	1430.0	-1.0	2300.0	1139.0	-1.0	1419.0	1466.0	-1.0	2170.0	2087.0	-1.0	2711.0	1265.0	-1.0	1938.0	1886.0	-1.0	2535.0	1342.0	-1.0	2005.0	1132.0	-1.0	1401.0	1815.0	-1.0	3157.0	1147.0	-1.0	1421.0	1062.0	-1.0	1543.0	1011.0	-1.0	1241.0	
650.721	1175.0	-1.0	1717.0	1075.0	-1.0	1246.0	1308.0	-1.0	2007.0	1329.0	-1.0	1685.0	1431.0	-1.0	2302.0	1139.0	-1.0	1420.0	1466.0	-1.0	2172.0	2073.0	-1.0	2688.0	1266.0	-1.0	1940.0	1876.0	-1.0	2518.0	1342.0	-1.0	2008.0	1134.0	-1.0	1403.0	1816.0	-1.0	3160.0	1147.0	-1.0	1422.0	1063.0	-1.0	1545.0	1010.0	-1.0	1242.0	
651.220	1175.0	-1.0	1721.0	1075.0	-1.0	1247.0	1307.0	-1.0	2010.0	1330.0	-1.0	1691.0	1431.0	-1.0	2306.0	1140.0	-1.0	1422.0	1467.0	-1.0	2175.0	2078.0	-1.0	2699.0	1267.0	-1.0	1942.0	1883.0	-1.0	2532.0	1343.0	-1.0	2007.0	1136.0	-1.0	1407.0	1814.0	-1.0	3159.0	1146.0	-1.0	1424.0	1062.0	-1.0	1546.0	1012.0	-1.0	1245.0	
651.720	1175.0	-1.0	1723.0	1074.0	-1.0	1247.0	1306.0	-1.0	2011.0	1331.0	-1.0	1694.0	1431.0	-1.0	2309.0	1140.0	-1.0	1424.0	1468.0	-1.0	2179.0	2084.0	-1.0	2710.0	1269.0	-1.0	1948.0	1894.0	-1.0	2552.0	1344.0	-1.0	2013.0	1139.0	-1.0	1415.0	1815.0	-1.0	3169.0	1147.0	-1.0	1429.0	1064.0	-1.0	1552.0	1013.0	-1.0	1252.0	
652.219	1175.0	-1.0	1723.0	1074.0	-1.0	1248.0	1305.0	-1.0	2012.0	1331.0	-1.0	1697.0	1431.0	-1.0	2313.0	1139.0	-1.0	1427.0	1468.0	-1.0	2183.0	2084.0	-1.0	2711.0	1270.0	-1.0	1953.0	1903.0	-1.0	2568.0	1345.0	-1.0	2019.0	1142.0	-1.0	1423.0	1815.0	-1.0	3171.0	1147.0	-1.0	1432.0	1065.0	-1.0	1555.0	1015.0	-1.0	1256.0	
652.718	1175.0	-1.0	1727.0	1075.0	-1.0	1250.0	1305.0	-1.0	2017.0	1332.0	-1.0	1702.0	1433.0	-1.0	2320.0	1140.0	-1.0	1430.0	1470.0	-1.0	2190.0	2086.0	-1.0	2717.0	1272.0	-1.0	1959.0	1913.0	-1.0	2584.0	1348.0	-1.0	2024.0	1146.0	-1.0	1430.0	1812.0	-1.0	3168.0	1147.0	-1.0	1433.0	1064.0	-1.0	1556.0	1015.0	-1.0	1258.0	
653.217	1176.0	-1.0	1728.0	1074.0	-1.0	1251.0	1303.0	-1.0	2019.0	1331.0	-1.0	1704.0	1432.0	-1.0	2322.0	1140.0	-1.0	1431.0	1470.0	-1.0	2193.0	2081.0	-1.0	2711.0	1274.0	-1.0	1962.0	1916.0	-1.0	2590.0	1349.0	-1.0	2028.0	1147.0	-1.0	1433.0	1813.0	-1.0	3177.0	1147.0	-1.0	1437.0	1065.0	-1.0	1561.0	1016.0	-1.0	1261.0	
653.716	1172.0	-1.0	1726.0	1072.0	-1.0	1250.0	1299.0	-1.0	2017.0	1328.0	-1.0	1702.0	1430.0	-1.0	2318.0	1138.0	-1.0	1429.0	1468.0	-1.0	2189.0	2075.0	-1.0	2702.0	1273.0	-1.0	1961.0	1916.0	-1.0	2589.0	1348.0	-1.0	2026.0	1146.0	-1.0	1432.0	1811.0	-1.0	3175.0	1145.0	-1.0	1434.0	1063.0	-1.0	1559.0	1015.0	-1.0	1260.0	
654.215	1170.0	-1.0	1727.0	1070.0	-1.0	1249.0	1297.0	-1.0	2017.0	1325.0	-1.0	1701.0	1428.0	-1.0	2316.0	1137.0	-1.0	1427.0	1467.0	-1.0	2188.0	2080.0	-1.0	2709.0	1271.0	-1.0	1957.0	1917.0	-1.0	2588.0	1346.0	-1.0	2020.0	1145.0	-1.0	1428.0	1806.0	-1.0	3163.0	1142.0	-1.0	1429.0	1060.0	-1.0	1555.0	1014.0	-1.0	1256.0	
654.714	1169.0	-1.0	1723.0	1068.0	-1.0	1245.0	1295.0	-1.0	2012.0	1324.0	-1.0	1697.0	1426.0	-1.0	2309.0	1135.0	-1.0	1422.0	1465.0	-1.0	2181.0	2079.0	-1.0	2705.0	1268.0	-1.0	1950.0	1911.0	-1.0	2576.0	1342.0	-1.0	2013.0	1141.0	-1.0	1421.0	1803.0	-1.0	3157.0	1140.0	-1.0	1424.0	1061.0	-1.0	1557.0	1013.0	-1.0	1255.0	
655.214	1168.0	-1.0	1716.0	1068.0	-1.0	1238.0	1293.0	-1.0	2004.0	1322.0	-1.0	1690.0	1422.0	-1.0	2296.0	1132.0	-1.0	1414.0	1461.0	-1.0	2169.0	2083.0	-1.0	2705.0	1264.0	-1.0	1939.0	1904.0	-1.0	2558.0	1337.0	-1.0	2001.0	1136.0	-1.0	1410.0	1798.0	-1.0	3141.0	1136.0	-1.0	1415.0	1059.0	-1.0	1553.0	1011.0	-1.0	1251.0	
655.713	1167.0	-1.0	1714.0	1066.0	-1.0	1235.0	1292.0	-1.0	2000.0	1321.0	-1.0	1686.0	1420.0	-1.0	2292.0	1131.0	-1.0	1412.0	1459.0	-1.0	2164.0	2083.0	-1.0	2702.0	1262.0	-1.0	1932.0	1893.0	-1.0	2538.0	1333.0	-1.0	1993.0	1133.0	-1.0	1402.0	1793.0	-1.0	3122.0	1134.0	-1.0	1407.0	1058.0	-1.0	1547.0	1009.0	-1.0	1245.0	
656.212	1165.0	-1.0	1710.0	1064.0	-1.0	1230.0	1291.0	-1.0	1994.0	1319.0	-1.0	1681.0	1418.0	-1.0	2285.0	1129.0	-1.0	1407.0	1456.0	-1.0	2156.0	2075.0	-1.0	2687.0	1258.0	-1.0	1924.0	1879.0	-1.0	2515.0	1330.0	-1.0	1983.0	1129.0	-1.0	1396.0	1790.0	-1.0	3116.0	1133.0	-1.0	1403.0	1056.0	-1.0	1545.0	1008.0	-1.0	1241.0	
656.711	1164.0	-1.0	1706.0	1062.0	-1.0	1225.0	1290.0	-1.0	1990.0	1319.0	-1.0	1678.0	1417.0	-1.0	2277.0	1127.0	-1.0	1402.0	1454.0	-1.0	2148.0	2073.0	-1.0	2680.0	1256.0	-1.0	1915.0	1871.0	-1.0	2496.0	1326.0	-1.0	1973.0	1126.0	-1.0	1389.0	1787.0	-1.0	3102.0	1131.0	-1.0	1398.0	1054.0	-1.0	1538.0	1006.0	-1.0	1237.0	
657.210	1164.0	-1.0	1703.0	1061.0	-1.0	1222.0	1290.0	-1.0	1987.0	1319.0	-1.0	1676.0	1416.0	-1.0	2274.0	1127.0	-1.0	1400.0	1453.0	-1.0	2145.0	2072.0	-1.0	2680.0	1254.0	-1.0	1911.0	1868.0	-1.0	2495.0	1325.0	-1.0	1969.0	1126.0	-1.0	1387.0	1786.0	-1.0	3102.0	1131.0	-1.0	1398.0	1054.0	-1.0	1541.0	1006.0	-1.0	1239.0	
657.710	1162.0	-1.0	1699.0	1059.0	-1.0	1219.0	1288.0	-1.0	1982.0	1318.0	-1.0	1674.0	1414.0	-1.0	2268.0	1125.0	-1.0	1396.0	1452.0	-1.0	2139.0	2084.0	-1.0	2701.0	1252.0	-1.0	1905.0	1873.0	-1.0	2508.0	1322.0	-1.0	1960.0	1124.0	-1.0	1384.0	1783.0	-1.0	3090.0	1129.0	-1.0	1394.0	1053.0	-1.0	1539.0	1006.0	-1.0	1238.0	
658.209	1161.0	-1.0	1698.0	1058.0	-1.0	1217.0	1288.0	-1.0	1981.0	1318.0	-1.0	1673.0	1415.0	-1.0	2270.0	1126.0	-1.0	1397.0	1452.0	-1.0	2140.0	2102.0	-1.0	2733.0	1252.0	-1.0	1906.0	1882.0	-1.0	2528.0	1322.0	-1.0	1961.0	1124.0	-1.0	1386.0	1784.0	-1.0	3090.0	1129.0	-1.0	1394.0	1055.0	-1.0	1544.0	1008.0	-1.0	1240.0	
658.708	1160.0	-1.0	1695.0	1056.0	-1.0	1214.0	1286.0	-1.0	1979.0	1317.0	-1.0	1671.0	1414.0	-1.0	2267.0	1125.0	-1.0	1395.0	1451.0	-1.0	2137.0	2115.0	-1.0	2750.0	1251.0	-1.0	1903.0	1885.0	-1.0	2533.0	1320.0	-1.0	1957.0	1124.0	-1.0	1385.0	1782.0	-1.0	3083.0	1128.0	-1.0	1393.0	1055.0	-1.0	1545.0	1008.0	-1.0	1241.0	
659.208	1160.0	-1.0	1698.0	1055.0	-1.0	1214.0	1286.0	-1.0	1981.0	1317.0	-1.0	1673.0	1415.0	-1.0	2271.0	1124.0	-1.0	1396.0	1452.0	-1.0	2140.0	2127.0	-1.0	2770.0	1252.0	-1.0	1902.0	1893.0	-1.0	2544.0	1319.0	-1.0	1953.0	1124.0	-1.0	1385.0	1778.0	-1.0	3074.0	1127.0	-1.0	1390.0	1056.0	-1.0	1544.0	1007.0	-1.0	1241.0	
659.707	1159.0	-1.0	1697.0	1054.0	-1.0	1212.0	1285.0	-1.0	1980.0	1315.0	-1.0	1671.0	1414.0	-1.0	2270.0	1124.0	-1.0	1394.0	1452.0	-1.0	2139.0	2140.0	-1.0	2786.0	1251.0	-1.0	1901.0	1901.0	-1.0	2555.0	1317.0	-1.0	1950.0	1123.0	-1.0	1384.0	1778.0	-1.0	3076.0	1125.0	-1.0	1389.0	1057.0	-1.0	1549.0	1007.0	-1.0	1242.0	
660.207	1160.0	-1.0	1697.0	1054.0	-1.0	1211.0	1284.0	-1.0	1981.0	1316.0	-1.0	1671.0	1414.0	-1.0	2269.0	1122.0	-1.0	1392.0	1451.0	-1.0	2136.0	2144.0	-1.0	2792.0	1250.0	-1.0	1899.0	1906.0	-1.0	2559.0	1315.0	-1.0	1947.0	1122.0	-1.0	1384.0	1775.0	-1.0	3073.0	1125.0	-1.0	1387.0	1056.0	-1.0	1550.0	1007.0	-1.0	1243.0	
660.706	1159.0	-1.0	1697.0	1053.0	-1.0	1210.0	1284.0	-1.0	1980.0	1314.0	-1.0	1669.0	1413.0	-1.0	2271.0	1121.0	-1.0	1390.0	1451.0	-1.0	2137.0	2143.0	-1.0	2788.0	1250.0	-1.0	1900.0	1907.0	-1.0	2558.0	1315.0	-1.0	1948.0	1123.0	-1.0	1386.0	1777.0	-1.0	3082.0	1126.0	-1.0	1391.0	1059.0	-1.0	1557.0	1007.0	-1.0	1246.0	
661.206	1158.0	-1.0	1695.0	1053.0	-1.0	1209.0	1281.0	-1.0	1978.0	1314.0	-1.0	1669.0	1414.0	-1.0	2273.0	1120.0	-1.0	1390.0	1452.0	-1.0	2139.0	2121.0	-1.0	2755.0	1252.0	-1.0	1903.0	1901.0	-1.0	2546.0	1317.0	-1.0	1954.0	1125.0	-1.0	1389.0	1777.0	-1.0	3087.0	1127.0	-1.0	1395.0	1059.0	-1.0	1562.0	1008.0	-1.0	1248.0	
661.705	1158.0	-1.0	1696.0	1053.0	-1.0	1212.0	1280.0	-1.0	1980.0	1314.0	-1.0	1671.0	1416.0	-1.0	2279.0	1121.0	-1.0	1394.0	1454.0	-1.0	2146.0	2119.0	-1.0	2762.0	1253.0	-1.0	1908.0	1910.0	-1.0	2566.0	1321.0	-1.0	1963.0	1128.0	-1.0	1395.0	1779.0	-1.0	3088.0	1128.0	-1.0	1397.0	1060.0	-1.0	1565.0	1008.0	-1.0	1250.0	
662.204	1157.0	-1.0	1696.0	1053.0	-1.0	1213.0	1279.0	-1.0	1978.0	1313.0	-1.0	1671.0	1415.0	-1.0	2279.0	1122.0	-1.0	1396.0	1455.0	-1.0	2147.0	2123.0	-1.0	2772.0	1253.0	-1.0	1910.0	1917.0	-1.0	2579.0	1322.0	-1.0	1966.0	1129.0	-1.0	1398.0	1779.0	-1.0	3094.0	1129.0	-1.0	1400.0	1060.0	-1.0	1567.0	1009.0	-1.0	1254.0	
662.704	1156.0	-1.0	1694.0	1053.0	-1.0	1212.0	1278.0	-1.0	1977.0	1312.0	-1.0	1668.0	1412.0	-1.0	2272.0	1121.0	-1.0	1394.0	1453.0	-1.0	2140.0	2145.0	-1.0	2801.0	1253.0	-1.0	1907.0	1930.0	-1.0	2601.0	1321.0	-1.0	1964.0	1128.0	-1.0	1396.0	1776.0	-1.0	3087.0	1128.0	-1.0	1398.0	1057.0	-1.0	1563.0	1009.0	-1.0	1255.0	
663.203	1157.0	-1.0	1695.0	1053.0	-1.0	1211.0	1278.0	-1.0	1976.0	1311.0	-1.0	1668.0	1411.0	-1.0	2268.0	1120.0	-1.0	1393.0	1452.0	-1.0	2137.0	2171.0	-1.0	2842.0	1252.0	-1.0	1904.0	1944.0	-1.0	2622.0	1320.0	-1.0	1960.0	1129.0	-1.0	1396.0	1770.0	-1.0	3073.0	1126.0	-1.0	1394.0	1053.0	-1.0	1555.0	1009.0	-1.0	1253.0	
663.703	1156.0	-1.0	1692.0	1052.0	-1.0	1210.0	1277.0	-1.0	1972.0	1310.0	-1.0	1664.0	1408.0	-1.0	2262.0	1119.0	-1.0	1390.0	1449.0	-1.0	2131.0	2182.0	-1.0	2853.0	1250.0	-1.0	1899.0	1945.0	-1.0	2624.0	1318.0	-1.0	1955.0	1127.0	-1.0	1393.0	1767.0	-1.0	3067.0	1124.0	-1.0	1391.0	1051.0	-1.0	1551.0	1009.0	-1.0	1253.0	
664.202	1154.0	-1.0	1687.0	1051.0	-1.0	1207.0	1276.0	-1.0	1967.0	1308.0	-1.0	1661.0	1406.0	-1.0	2253.0	1118.0	-1.0	1387.0	1446.0	-1.0	2122.0	2184.0	-1.0	2852.0	1247.0	-1.0	1891.0	1941.0	-1.0	2614.0	1315.0	-1.0	1947.0	1125.0	-1.0	1388.0	1762.0	-1.0	3053.0	1122.0	-1.0	1386.0	1047.0	-1.0	1543.0	1008.0	-1.0	1249.0	
664.702	1154.0	-1.0	1687.0	1050.0	-1.0	1206.0	1277.0	-1.0	1965.0	1308.0	-1.0	1661.0	1405.0	-1.0	2251.0	1117.0	-1.0	1386.0	1445.0	-1.0	2119.0	2187.0	-1.0	2856.0	1245.0	-1.0	1889.0	1940.0	-1.0	2615.0	1313.0	-1.0	1944.0	1123.0	-1.0	1386.0	1763.0	-1.0	3053.0	1123.0	-1.0	1386.0	1049.0	-1.0	1543.0	1008.0	-1.0	1250.0	
665.202	1154.0	-1.0	1683.0	1049.0	-1.0	1204.0	1277.0	-1.0	1961.0	1308.0	-1.0	1658.0	1404.0	-1.0	2245.0	1117.0	-1.0	1384.0	1443.0	-1.0	2114.0	2190.0	-1.0	2859.0	1243.0	-1.0	1884.0	1937.0	-1.0	2608.0	1311.0	-1.0	1939.0	1122.0	-1.0	1382.0	1761.0	-1.0	3046.0	1122.0	-1.0	1384.0	1047.0	-1.0	1538.0	1008.0	-1.0	1249.0	
665.702	1155.0	-1.0	1685.0	1050.0	-1.0	1205.0	1279.0	-1.0	1963.0	1309.0	-1.0	1660.0	1405.0	-1.0	2247.0	1118.0	-1.0	1386.0	1443.0	-1.0	2115.0	2199.0	-1.0	2867.0	1243.0	-1.0	1881.0	1935.0	-1.0	2611.0	1311.0	-1.0	1934.0	1122.0	-1.0	1382.0	1759.0	-1.0	3036.0	1121.0	-1.0	1382.0	1045.0	-1.0	1533.0	1009.0	-1.0	1247.0	
666.201	1157.0	-1.0	1687.0	1048.0	-1.0	1201.0	1283.0	-1.0	1970.0	1309.0	-1.0	1659.0	1404.0	-1.0	2242.0	1116.0	-1.0	1384.0	1440.0	-1.0	2110.0	2234.0	-1.0	2926.0	1243.0	-1.0	1882.0	1960.0	-1.0	2652.0	1309.0	-1.0	1929.0	1124.0	-1.0	1386.0	1760.0	-1.0	3038.0	1122.0	-1.0	1385.0	1044.0	-1.0	1529.0	1011.0	-1.0	1250.0	
666.700	1158.0	-1.0	1688.0	1043.0	-1.0	1193.0	1289.0	-1.0	1979.0	1308.0	-1.0	1656.0	1400.0	-1.0	2233.0	1115.0	-1.0	1380.0	1437.0	-1.0	2103.0	2332.0	-1.0	3116.0	1245.0	-1.0	1886.0	2032.0	-1.0	2796.0	1305.0	-1.0	1922.0	1130.0	-1.0	1395.0	1758.0	-1.0	3033.0	1124.0	-1.0	1385.0	1040.0	-1.0	1519.0	1014.0	-1.0	1252.0	
667.199	1160.0	-1.0	1691.0	1037.0	-1.0	1184.0	1295.0	-1.0	1991.0	1304.0	-1.0	1650.0	1396.0	-1.0	2223.0	1112.0	-1.0	1378.0	1435.0	-1.0	2101.0	2516.0	-1.0	3386.0	1249.0	-1.0	1895.0	2171.0	-1.0	3051.0	1302.0	-1.0	1920.0	1138.0	-1.0	1411.0	1760.0	-1.0	3039.0	1127.0	-1.0	1389.0	1037.0	-1.0	1512.0	1019.0	-1.0	1257.0	
667.698	1161.0	-1.0	1693.0	1031.0	-1.0	1178.0	1300.0	-1.0	2001.0	1300.0	-1.0	1643.0	1391.0	-1.0	2213.0	1111.0	-1.0	1375.0	1434.0	-1.0	2101.0	2676.0	-1.0	3616.0	1253.0	-1.0	1905.0	2270.0	-1.0	3239.0	1302.0	-1.0	1922.0	1144.0	-1.0	1424.0	1761.0	-1.0	3039.0	1128.0	-1.0	1392.0	1035.0	-1.0	1508.0	1022.0	-1.0	1259.0	
668.197	1163.0	-1.0	1696.0	1030.0	-1.0	1178.0	1303.0	-1.0	2010.0	1299.0	-1.0	1643.0	1389.0	-1.0	2213.0	1110.0	-1.0	1376.0	1435.0	-1.0	2108.0	2781.0	-1.0	3785.0	1257.0	-1.0	1916.0	2326.0	-1.0	3344.0	1304.0	-1.0	1929.0	1149.0	-1.0	1435.0	1761.0	-1.0	3038.0	1130.0	-1.0	1394.0	1036.0	-1.0	1507.0	1022.0	-1.0	1258.0	
668.697	1163.0	-1.0	1698.0	1031.0	-1.0	1180.0	1305.0	-1.0	2015.0	1299.0	-1.0	1642.0	1388.0	-1.0	2214.0	1109.0	-1.0	1376.0	1436.0	-1.0	2112.0	2827.0	-1.0	3906.0	1260.0	-1.0	1924.0	2360.0	-1.0	3412.0	1306.0	-1.0	1937.0	1154.0	-1.0	1444.0	1763.0	-1.0	3047.0	1132.0	-1.0	1399.0	1037.0	-1.0	1512.0	1022.0	-1.0	1260.0	
669.196	1163.0	-1.0	1698.0	1032.0	-1.0	1183.0	1304.0	-1.0	2015.0	1298.0	-1.0	1641.0	1387.0	-1.0	2212.0	1108.0	-1.0	1375.0	1436.0	-1.0	2112.0	2854.0	-1.0	3994.0	1262.0	-1.0	1930.0	2383.0	-1.0	3456.0	1307.0	-1.0	1941.0	1155.0	-1.0	1449.0	1763.0	-1.0	3049.0	1132.0	-1.0	1399.0	1038.0	-1.0	1514.0	1021.0	-1.0	1257.0	
669.695	1163.0	-1.0	1701.0	1034.0	-1.0	1187.0	1304.0	-1.0	2018.0	1298.0	-1.0	1644.0	1387.0	-1.0	2217.0	1108.0	-1.0	1377.0	1437.0	-1.0	2119.0	2877.0	-1.0	4062.0	1264.0	-1.0	1935.0	2400.0	-1.0	3487.0	1307.0	-1.0	1945.0	1158.0	-1.0	1454.0	1762.0	-1.0	3046.0	1131.0	-1.0	1398.0	1039.0	-1.0	1516.0	1019.0	-1.0	1254.0	
670.194	1162.0	-1.0	1700.0	1036.0	-1.0	1189.0	1302.0	-1.0	2015.0	1298.0	-1.0	1644.0	1388.0	-1.0	2219.0	1108.0	-1.0	1377.0	1437.0	-1.0	2121.0	2887.0	-1.0	4104.0	1264.0	-1.0	1937.0	2406.0	-1.0	3502.0	1307.0	-1.0	1946.0	1158.0	-1.0	1456.0	1762.0	-1.0	3053.0	1130.0	-1.0	1399.0	1040.0	-1.0	1521.0	1017.0	-1.0	1253.0	
670.693	1162.0	-1.0	1698.0	1036.0	-1.0	1190.0	1300.0	-1.0	2012.0	1297.0	-1.0	1644.0	1387.0	-1.0	2217.0	1108.0	-1.0	1377.0	1436.0	-1.0	2120.0	2889.0	-1.0	4130.0	1264.0	-1.0	1937.0	2407.0	-1.0	3504.0	1305.0	-1.0	1946.0	1156.0	-1.0	1455.0	1762.0	-1.0	3055.0	1129.0	-1.0	1397.0	1041.0	-1.0	1523.0	1015.0	-1.0	1250.0	
671.192	1162.0	-1.0	1700.0	1038.0	-1.0	1192.0	1300.0	-1.0	2012.0	1298.0	-1.0	1646.0	1388.0	-1.0	2222.0	1107.0	-1.0	1378.0	1438.0	-1.0	2124.0	2895.0	-1.0	4154.0	1263.0	-1.0	1936.0	2407.0	-1.0	3504.0	1304.0	-1.0	1944.0	1156.0	-1.0	1454.0	1760.0	-1.0	3051.0	1128.0	-1.0	1395.0	1040.0	-1.0	1523.0	1014.0	-1.0	1246.0	
671.691	1162.0	-1.0	1702.0	1038.0	-1.0	1194.0	1298.0	-1.0	2010.0	1298.0	-1.0	1647.0	1388.0	-1.0	2223.0	1108.0	-1.0	1379.0	1438.0	-1.0	2126.0	2898.0	-1.0	4172.0	1263.0	-1.0	1938.0	2409.0	-1.0	3511.0	1303.0	-1.0	1946.0	1155.0	-1.0	1454.0	1762.0	-1.0	3059.0	1128.0	-1.0	1396.0	1042.0	-1.0	1529.0	1013.0	-1.0	1246.0	
672.190	1161.0	-1.0	1701.0	1038.0	-1.0	1194.0	1297.0	-1.0	2008.0	1297.0	-1.0	1648.0	1388.0	-1.0	2224.0	1108.0	-1.0	1379.0	1439.0	-1.0	2126.0	2903.0	-1.0	4188.0	1263.0	-1.0	1940.0	2409.0	-1.0	3510.0	1303.0	-1.0	1949.0	1154.0	-1.0	1454.0	1763.0	-1.0	3064.0	1128.0	-1.0	1397.0	1043.0	-1.0	1533.0	1011.0	-1.0	1245.0	
672.689	1162.0	-1.0	1702.0	1040.0	-1.0	1197.0	1296.0	-1.0	2008.0	1298.0	-1.0	1650.0	1389.0	-1.0	2224.0	1108.0	-1.0	1379.0	1440.0	-1.0	2127.0	2908.0	-1.0	4201.0	1264.0	-1.0	1942.0	2408.0	-1.0	3509.0	1304.0	-1.0	1951.0	1154.0	-1.0	1454.0	1762.0	-1.0	3065.0	1127.0	-1.0	1396.0	1044.0	-1.0	1535.0	1010.0	-1.0	1243.0	
673.189	1165.0	-1.0	1709.0	1051.0	-1.0	1211.0	1298.0	-1.0	2011.0	1302.0	-1.0	1657.0	1400.0	-1.0	2250.0	1114.0	-1.0	1391.0	1448.0	-1.0	2144.0	2619.0	-1.0	3715.0	1255.0	-1.0	1930.0	2195.0	-1.0	3133.0	1307.0	-1.0	1958.0	1134.0	-1.0	1420.0	1767.0	-1.0	3073.0	1133.0	-1.0	1405.0	1048.0	-1.0	1543.0	1013.0	-1.0	1247.0	
673.688	1166.0	-1.0	1711.0	1059.0	-1.0	1222.0	1298.0	-1.0	2011.0	1307.0	-1.0	1664.0	1407.0	-1.0	2266.0	1122.0	-1.0	1403.0	1451.0	-1.0	2149.0	2325.0	-1.0	3211.0	1246.0	-1.0	1913.0	1994.0	-1.0	2781.0	1304.0	-1.0	1952.0	1114.0	-1.0	1385.0	1769.0	-1.0	3077.0	1138.0	-1.0	1411.0	1050.0	-1.0	1545.0	1017.0	-1.0	1254.0	
674.187	1167.0	-1.0	1711.0	1059.0	-1.0	1220.0	1300.0	-1.0	2013.0	1306.0	-1.0	1661.0	1405.0	-1.0	2260.0	1122.0	-1.0	1402.0	1449.0	-1.0	2142.0	2340.0	-1.0	3261.0	1247.0	-1.0	1916.0	2015.0	-1.0	2835.0	1301.0	-1.0	1946.0	1113.0	-1.0	1384.0	1770.0	-1.0	3077.0	1138.0	-1.0	1410.0	1045.0	-1.0	1535.0	1020.0	-1.0	1256.0	
674.686	1169.0	-1.0	1714.0	1054.0	-1.0	1213.0	1305.0	-1.0	2022.0	1303.0	-1.0	1654.0	1401.0	-1.0	2247.0	1120.0	-1.0	1398.0	1447.0	-1.0	2138.0	2505.0	-1.0	3504.0	1251.0	-1.0	1920.0	2115.0	-1.0	3011.0	1299.0	-1.0	1939.0	1119.0	-1.0	1392.0	1768.0	-1.0	3066.0	1136.0	-1.0	1403.0	1039.0	-1.0	1520.0	1023.0	-1.0	1254.0	
675.185	1169.0	-1.0	1711.0	1050.0	-1.0	1203.0	1308.0	-1.0	2022.0	1298.0	-1.0	1641.0	1395.0	-1.0	2232.0	1116.0	-1.0	1388.0	1444.0	-1.0	2129.0	2620.0	-1.0	3654.0	1251.0	-1.0	1919.0	2159.0	-1.0	3066.0	1298.0	-1.0	1935.0	1121.0	-1.0	1394.0	1766.0	-1.0	3058.0	1135.0	-1.0	1396.0	1038.0	-1.0	1516.0	1021.0	-1.0	1248.0	
675.684	1166.0	-1.0	1700.0	1048.0	-1.0	1196.0	1303.0	-1.0	2005.0	1296.0	-1.0	1634.0	1393.0	-1.0	2223.0	1113.0	-1.0	1379.0	1443.0	-1.0	2122.0	2620.0	-1.0	3638.0	1250.0	-1.0	1912.0	2157.0	-1.0	3047.0	1297.0	-1.0	1931.0	1121.0	-1.0	1390.0	1761.0	-1.0	3042.0	1130.0	-1.0	1385.0	1040.0	-1.0	1514.0	1015.0	-1.0	1236.0	
676.183	1163.0	-1.0	1691.0	1047.0	-1.0	1193.0	1298.0	-1.0	1986.0	1297.0	-1.0	1630.0	1395.0	-1.0	2224.0	1111.0	-1.0	1373.0	1444.0	-1.0	2122.0	2604.0	-1.0	3612.0	1249.0	-1.0	1908.0	2157.0	-1.0	3037.0	1297.0	-1.0	1929.0	1119.0	-1.0	1388.0	1762.0	-1.0	3043.0	1127.0	-1.0	1378.0	1043.0	-1.0	1523.0	1011.0	-1.0	1229.0	
676.682	1160.0	-1.0	1684.0	1047.0	-1.0	1188.0	1293.0	-1.0	1970.0	1297.0	-1.0	1626.0	1396.0	-1.0	2221.0	1110.0	-1.0	1368.0	1444.0	-1.0	2118.0	2598.0	-1.0	3604.0	1248.0	-1.0	1903.0	2157.0	-1.0	3033.0	1296.0	-1.0	1926.0	1118.0	-1.0	1385.0	1761.0	-1.0	3038.0	1124.0	-1.0	1372.0	1045.0	-1.0	1527.0	1008.0	-1.0	1223.0	
677.181	1159.0	-1.0	1683.0	1046.0	-1.0	1186.0	1290.0	-1.0	1962.0	1299.0	-1.0	1627.0	1397.0	-1.0	2222.0	1110.0	-1.0	1366.0	1444.0	-1.0	2117.0	2626.0	-1.0	3667.0	1249.0	-1.0	1903.0	2172.0	-1.0	3058.0	1297.0	-1.0	1923.0	1120.0	-1.0	1385.0	1762.0	-1.0	3032.0	1124.0	-1.0	1368.0	1046.0	-1.0	1522.0	1006.0	-1.0	1220.0	
677.680	1160.0	-1.0	1688.0	1041.0	-1.0	1182.0	1291.0	-1.0	1966.0	1296.0	-1.0	1623.0	1395.0	-1.0	2216.0	1109.0	-1.0	1364.0	1443.0	-1.0	2116.0	2740.0	-1.0	3807.0	1253.0	-1.0	1912.0	2236.0	-1.0	3190.0	1298.0	-1.0	1926.0	1125.0	-1.0	1393.0	1768.0	-1.0	3044.0	1126.0	-1.0	1371.0	1044.0	-1.0	1519.0	1012.0	-1.0	1225.0	
678.179	1163.0	-1.0	1694.0	1037.0	-1.0	1177.0	1299.0	-1.0	1980.0	1293.0	-1.0	1616.0	1392.0	-1.0	2206.0	1107.0	-1.0	1361.0	1441.0	-1.0	2114.0	2886.0	-1.0	3934.0	1258.0	-1.0	1923.0	2318.0	-1.0	3350.0	1299.0	-1.0	1927.0	1129.0	-1.0	1401.0	1771.0	-1.0	3049.0	1129.0	-1.0	1373.0	1042.0	-1.0	1511.0	1017.0	-1.0	1231.0	
678.678	1168.0	-1.0	1701.0	1035.0	-1.0	1176.0	1307.0	-1.0	1995.0	1291.0	-1.0	1613.0	1390.0	-1.0	2202.0	1106.0	-1.0	1361.0	1442.0	-1.0	2117.0	3003.0	-1.0	4032.0	1262.0	-1.0	1933.0	2382.0	-1.0	3471.0	1301.0	-1.0	1931.0	1134.0	-1.0	1410.0	1774.0	-1.0	3046.0	1131.0	-1.0	1375.0	1039.0	-1.0	1504.0	1021.0	-1.0	1234.0	
679.178	1169.0	-1.0	1703.0	1034.0	-1.0	1174.0	1311.0	-1.0	2002.0	1290.0	-1.0	1610.0	1386.0	-1.0	2195.0	1105.0	-1.0	1359.0	1440.0	-1.0	2115.0	3077.0	-1.0	4105.0	1264.0	-1.0	1936.0	2418.0	-1.0	3543.0	1300.0	-1.0	1930.0	1136.0	-1.0	1414.0	1773.0	-1.0	3043.0	1131.0	-1.0	1375.0	1037.0	-1.0	1498.0	1021.0	-1.0	1234.0	
679.677	1170.0	-1.0	1704.0	1040.0	-1.0	1183.0	1313.0	-1.0	2007.0	1291.0	-1.0	1612.0	1394.0	-1.0	2210.0	1107.0	-1.0	1363.0	1442.0	-1.0	2116.0	2787.0	-1.0	3664.0	1257.0	-1.0	1921.0	2236.0	-1.0	3215.0	1300.0	-1.0	1924.0	1123.0	-1.0	1389.0	1769.0	-1.0	3035.0	1132.0	-1.0	1376.0	1037.0	-1.0	1497.0	1020.0	-1.0	1234.0	
680.176	1170.0	-1.0	1705.0	1048.0	-1.0	1196.0	1312.0	-1.0	2006.0	1296.0	-1.0	1622.0	1403.0	-1.0	2233.0	1114.0	-1.0	1374.0	1446.0	-1.0	2125.0	2468.0	-1.0	3203.0	1249.0	-1.0	1908.0	2048.0	-1.0	2880.0	1298.0	-1.0	1922.0	1110.0	-1.0	1366.0	1772.0	-1.0	3038.0	1134.0	-1.0	1381.0	1041.0	-1.0	1506.0	1021.0	-1.0	1236.0	
680.675	1170.0	-1.0	1704.0	1053.0	-1.0	1204.0	1308.0	-1.0	2000.0	1302.0	-1.0	1632.0	1408.0	-1.0	2246.0	1119.0	-1.0	1383.0	1449.0	-1.0	2130.0	2291.0	-1.0	2963.0	1246.0	-1.0	1902.0	1967.0	-1.0	2738.0	1297.0	-1.0	1922.0	1106.0	-1.0	1359.0	1772.0	-1.0	3040.0	1136.0	-1.0	1384.0	1043.0	-1.0	1512.0	1022.0	-1.0	1239.0	
681.174	1169.0	-1.0	1703.0	1056.0	-1.0	1206.0	1306.0	-1.0	1994.0	1306.0	-1.0	1639.0	1409.0	-1.0	2251.0	1122.0	-1.0	1389.0	1449.0	-1.0	2130.0	2219.0	-1.0	2865.0	1246.0	-1.0	1902.0	1954.0	-1.0	2699.0	1299.0	-1.0	1925.0	1109.0	-1.0	1363.0	1772.0	-1.0	3042.0	1137.0	-1.0	1386.0	1044.0	-1.0	1514.0	1021.0	-1.0	1239.0	
681.673	1169.0	-1.0	1705.0	1059.0	-1.0	1212.0	1305.0	-1.0	1993.0	1309.0	-1.0	1648.0	1411.0	-1.0	2260.0	1125.0	-1.0	1394.0	1450.0	-1.0	2136.0	2185.0	-1.0	2825.0	1248.0	-1.0	1905.0	1959.0	-1.0	2693.0	1303.0	-1.0	1930.0	1114.0	-1.0	1370.0	1772.0	-1.0	3040.0	1137.0	-1.0	1387.0	1045.0	-1.0	1513.0	1018.0	-1.0	1237.0	
682.172	1169.0	-1.0	1706.0	1061.0	-1.0	1216.0	1302.0	-1.0	1990.0	1311.0	-1.0	1652.0	1411.0	-1.0	2263.0	1126.0	-1.0	1397.0	1451.0	-1.0	2137.0	2161.0	-1.0	2796.0	1251.0	-1.0	1908.0	1959.0	-1.0	2684.0	1307.0	-1.0	1936.0	1117.0	-1.0	1374.0	1775.0	-1.0	3051.0	1139.0	-1.0	1390.0	1045.0	-1.0	1516.0	1017.0	-1.0	1236.0	
682.672	1168.0	-1.0	1704.0	1063.0	-1.0	1217.0	1299.0	-1.0	1986.0	1311.0	-1.0	1652.0	1411.0	-1.0	2260.0	1126.0	-1.0	1396.0	1449.0	-1.0	2133.0	2146.0	-1.0	2775.0	1251.0	-1.0	1908.0	1957.0	-1.0	2671.0	1308.0	-1.0	1939.0	1118.0	-1.0	1375.0	1776.0	-1.0	3057.0	1139.0	-1.0	1391.0	1043.0	-1.0	1512.0	1013.0	-1.0	1231.0	
683.171	1167.0	-1.0	1700.0	1061.0	-1.0	1214.0	1297.0	-1.0	1980.0	1311.0	-1.0	1652.0	1408.0	-1.0	2255.0	1125.0	-1.0	1393.0	1447.0	-1.0	2127.0	2145.0	-1.0	2777.0	1250.0	-1.0	1903.0	1955.0	-1.0	2659.0	1307.0	-1.0	1935.0	1117.0	-1.0	1371.0	1773.0	-1.0	3050.0	1137.0	-1.0	1386.0	1040.0	-1.0	1503.0	1009.0	-1.0	1225.0	
683.671	1165.0	-1.0	1697.0	1059.0	-1.0	1210.0	1294.0	-1.0	1973.0	1311.0	-1.0	1650.0	1408.0	-1.0	2252.0	1124.0	-1.0	1391.0	1446.0	-1.0	2124.0	2153.0	-1.0	2793.0	1249.0	-1.0	1901.0	1958.0	-1.0	2660.0	1307.0	-1.0	1934.0	1117.0	-1.0	1371.0	1774.0	-1.0	3046.0	1136.0	-1.0	1385.0	1040.0	-1.0	1500.0	1009.0	-1.0	1223.0	
684.170	1162.0	-1.0	1691.0	1058.0	-1.0	1206.0	1291.0	-1.0	1965.0	1310.0	-1.0	1648.0	1405.0	-1.0	2245.0	1124.0	-1.0	1388.0	1444.0	-1.0	2118.0	2164.0	-1.0	2812.0	1248.0	-1.0	1895.0	1958.0	-1.0	2659.0	1306.0	-1.0	1930.0	1116.0	-1.0	1368.0	1773.0	-1.0	3039.0	1135.0	-1.0	1383.0	1038.0	-1.0	1496.0	1008.0	-1.0	1221.0	
684.669	1161.0	-1.0	1687.0	1057.0	-1.0	1204.0	1289.0	-1.0	1960.0	1310.0	-1.0	1647.0	1404.0	-1.0	2240.0	1122.0	-1.0	1386.0	1442.0	-1.0	2112.0	2169.0	-1.0	2814.0	1247.0	-1.0	1892.0	1956.0	-1.0	2652.0	1306.0	-1.0	1927.0	1116.0	-1.0	1366.0	1770.0	-1.0	3030.0	1134.0	-1.0	1380.0	1038.0	-1.0	1491.0	1007.0	-1.0	1218.0	
685.168	1161.0	-1.0	1688.0	1057.0	-1.0	1204.0	1289.0	-1.0	1961.0	1312.0	-1.0	1650.0	1405.0	-1.0	2243.0	1123.0	-1.0	1387.0	1443.0	-1.0	2114.0	2171.0	-1.0	2819.0	1247.0	-1.0	1893.0	1960.0	-1.0	2655.0	1309.0	-1.0	1930.0	1117.0	-1.0	1369.0	1772.0	-1.0	3029.0	1136.0	-1.0	1381.0	1038.0	-1.0	1489.0	1007.0	-1.0	1218.0	
685.668	1161.0	-1.0	1688.0	1057.0	-1.0	1203.0	1290.0	-1.0	1961.0	1313.0	-1.0	1652.0	1405.0	-1.0	2244.0	1124.0	-1.0	1388.0	1442.0	-1.0	2113.0	2181.0	-1.0	2837.0	1248.0	-1.0	1894.0	1967.0	-1.0	2667.0	1310.0	-1.0	1932.0	1119.0	-1.0	1372.0	1774.0	-1.0	3032.0	1136.0	-1.0	1383.0	1038.0	-1.0	1486.0	1008.0	-1.0	1219.0	
686.167	1159.0	-1.0	1686.0	1054.0	-1.0	1200.0	1288.0	-1.0	1960.0	1312.0	-1.0	1652.0	1403.0	-1.0	2240.0	1124.0	-1.0	1388.0	1441.0	-1.0	2108.0	2199.0	-1.0	2866.0	1249.0	-1.0	1892.0	1976.0	-1.0	2682.0	1310.0	-1.0	1930.0	1121.0	-1.0	1374.0	1773.0	-1.0	3028.0	1136.0	-1.0	1383.0	1036.0	-1.0	1482.0	1008.0	-1.0	1219.0	
686.666	1161.0	-1.0	1688.0	1054.0	-1.0	1200.0	1289.0	-1.0	1962.0	1313.0	-1.0	1655.0	1403.0	-1.0	2242.0	1124.0	-1.0	1390.0	1441.0	-1.0	2109.0	2216.0	-1.0	2892.0	1249.0	-1.0	1891.0	1985.0	-1.0	2693.0	1311.0	-1.0	1929.0	1122.0	-1.0	1375.0	1771.0	-1.0	3022.0	1135.0	-1.0	1381.0	1035.0	-1.0	1478.0	1008.0	-1.0	1218.0	
687.165	1161.0	-1.0	1687.0	1053.0	-1.0	1197.0	1288.0	-1.0	1961.0	1313.0	-1.0	1655.0	1403.0	-1.0	2242.0	1124.0	-1.0	1390.0	1439.0	-1.0	2108.0	2219.0	-1.0	2895.0	1250.0	-1.0	1891.0	1985.0	-1.0	2691.0	1311.0	-1.0	1929.0	1123.0	-1.0	1376.0	1772.0	-1.0	3028.0	1135.0	-1.0	1384.0	1035.0	-1.0	1479.0	1008.0	-1.0	1219.0	
687.665	1160.0	-1.0	1683.0	1051.0	-1.0	1194.0	1288.0	-1.0	1958.0	1312.0	-1.0	1652.0	1401.0	-1.0	2238.0	1123.0	-1.0	1387.0	1438.0	-1.0	2104.0	2220.0	-1.0	2897.0	1249.0	-1.0	1889.0	1985.0	-1.0	2687.0	1311.0	-1.0	1926.0	1122.0	-1.0	1374.0	1772.0	-1.0	3030.0	1135.0	-1.0	1383.0	1034.0	-1.0	1478.0	1008.0	-1.0	1218.0	
688.164	1160.0	-1.0	1685.0	1051.0	-1.0	1193.0	1287.0	-1.0	1959.0	1312.0	-1.0	1653.0	1401.0	-1.0	2238.0	1123.0	-1.0	1386.0	1437.0	-1.0	2103.0	2223.0	-1.0	2904.0	1248.0	-1.0	1887.0	1985.0	-1.0	2687.0	1309.0	-1.0	1924.0	1121.0	-1.0	1372.0	1770.0	-1.0	3026.0	1134.0	-1.0	1381.0	1035.0	-1.0	1476.0	1006.0	-1.0	1217.0	
688.664	1159.0	-1.0	1683.0	1050.0	-1.0	1192.0	1286.0	-1.0	1958.0	1311.0	-1.0	1651.0	1399.0	-1.0	2238.0	1122.0	-1.0	1385.0	1438.0	-1.0	2104.0	2245.0	-1.0	2943.0	1249.0	-1.0	1889.0	1990.0	-1.0	2697.0	1309.0	-1.0	1927.0	1121.0	-1.0	1373.0	1773.0	-1.0	3041.0	1133.0	-1.0	1384.0	1038.0	-1.0	1487.0	1007.0	-1.0	1219.0	
689.163	1158.0	-1.0	1681.0	1048.0	-1.0	1190.0	1285.0	-1.0	1956.0	1309.0	-1.0	1648.0	1400.0	-1.0	2239.0	1122.0	-1.0	1383.0	1437.0	-1.0	2105.0	2230.0	-1.0	2918.0	1250.0	-1.0	1894.0	1969.0	-1.0	2659.0	1310.0	-1.0	1932.0	1121.0	-1.0	1375.0	1778.0	-1.0	3057.0	1134.0	-1.0	1387.0	1042.0	-1.0	1496.0	1006.0	-1.0	1220.0	
689.662	1159.0	-1.0	1683.0	1049.0	-1.0	1192.0	1287.0	-1.0	1958.0	1310.0	-1.0	1650.0	1402.0	-1.0	2243.0	1122.0	-1.0	1384.0	1438.0	-1.0	2108.0	2197.0	-1.0	2869.0	1251.0	-1.0	1897.0	1943.0	-1.0	2615.0	1312.0	-1.0	1937.0	1123.0	-1.0	1377.0	1780.0	-1.0	3067.0	1135.0	-1.0	1391.0	1045.0	-1.0	1502.0	1006.0	-1.0	1222.0	
690.161	1160.0	-1.0	1686.0	1051.0	-1.0	1196.0	1287.0	-1.0	1962.0	1312.0	-1.0	1653.0	1403.0	-1.0	2250.0	1124.0	-1.0	1388.0	1440.0	-1.0	2114.0	2174.0	-1.0	2839.0	1253.0	-1.0	1905.0	1930.0	-1.0	2595.0	1315.0	-1.0	1946.0	1126.0	-1.0	1383.0	1786.0	-1.0	3078.0	1138.0	-1.0	1396.0	1047.0	-1.0	1507.0	1008.0	-1.0	1226.0	
690.660	1161.0	-1.0	1689.0	1052.0	-1.0	1199.0	1288.0	-1.0	1965.0	1313.0	-1.0	1657.0	1405.0	-1.0	2255.0	1125.0	-1.0	1391.0	1441.0	-1.0	2120.0	2168.0	-1.0	2829.0	1255.0	-1.0	1912.0	1924.0	-1.0	2588.0	1319.0	-1.0	1956.0	1129.0	-1.0	1389.0	1791.0	-1.0	3095.0	1141.0	-1.0	1402.0	1051.0	-1.0	1514.0	1010.0	-1.0	1232.0	
691.159	1162.0	-1.0	1691.0	1054.0	-1.0	1201.0	1289.0	-1.0	1968.0	1315.0	-1.0	1660.0	1405.0	-1.0	2257.0	1126.0	-1.0	1393.0	1442.0	-1.0	2123.0	2170.0	-1.0	2831.0	1257.0	-1.0	1917.0	1924.0	-1.0	2587.0	1321.0	-1.0	1962.0	1131.0	-1.0	1393.0	1793.0	-1.0	3105.0	1141.0	-1.0	1406.0	1053.0	-1.0	1520.0	1011.0	-1.0	1236.0	
691.658	1162.0	-1.0	1693.0	1056.0	-1.0	1204.0	1290.0	-1.0	1971.0	1316.0	-1.0	1664.0	1406.0	-1.0	2259.0	1127.0	-1.0	1395.0	1443.0	-1.0	2125.0	2170.0	-1.0	2827.0	1258.0	-1.0	1920.0	1923.0	-1.0	2584.0	1322.0	-1.0	1965.0	1132.0	-1.0	1395.0	1793.0	-1.0	3106.0	1141.0	-1.0	1407.0	1053.0	-1.0	1522.0	1009.0	-1.0	1237.0	
692.157	1163.0	-1.0	1696.0	1057.0	-1.0	1206.0	1290.0	-1.0	1974.0	1318.0	-1.0	1668.0	1408.0	-1.0	2265.0	1128.0	-1.0	1397.0	1445.0	-1.0	2132.0	2168.0	-1.0	2824.0	1260.0	-1.0	1923.0	1922.0	-1.0	2582.0	1323.0	-1.0	1968.0	1134.0	-1.0	1398.0	1792.0	-1.0	3102.0	1140.0	-1.0	1406.0	1053.0	-1.0	1523.0	1010.0	-1.0	1236.0	
692.656	1163.0	-1.0	1696.0	1057.0	-1.0	1206.0	1290.0	-1.0	1974.0	1318.0	-1.0	1668.0	1408.0	-1.0	2265.0	1128.0	-1.0	1398.0	1445.0	-1.0	2131.0	2162.0	-1.0	2812.0	1259.0	-1.0	1922.0	1917.0	-1.0	2571.0	1323.0	-1.0	1967.0	1133.0	-1.0	1396.0	1792.0	-1.0	3105.0	1140.0	-1.0	1406.0	1054.0	-1.0	1526.0	1009.0	-1.0	1236.0	
693.155	1163.0	-1.0	1694.0	1056.0	-1.0	1203.0	1290.0	-1.0	1971.0	1317.0	-1.0	1667.0	1408.0	-1.0	2262.0	1127.0	-1.0	1396.0	1444.0	-1.0	2127.0	2143.0	-1.0	2779.0	1257.0	-1.0	1916.0	1901.0	-1.0	2543.0	1321.0	-1.0	1961.0	1131.0	-1.0	1391.0	1790.0	-1.0	3103.0	1139.0	-1.0	1403.0	1053.0	-1.0	1522.0	1006.0	-1.0	1233.0	
693.655	1164.0	-1.0	1696.0	1057.0	-1.0	1204.0	1291.0	-1.0	1974.0	1317.0	-1.0	1668.0	1409.0	-1.0	2262.0	1128.0	-1.0	1396.0	1444.0	-1.0	2124.0	2130.0	-1.0	2758.0	1255.0	-1.0	1908.0	1889.0	-1.0	2519.0	1317.0	-1.0	1951.0	1128.0	-1.0	1384.0	1787.0	-1.0	3091.0	1137.0	-1.0	1398.0	1051.0	-1.0	1516.0	1005.0	-1.0	1230.0	
694.154	1164.0	-1.0	1695.0	1056.0	-1.0	1203.0	1291.0	-1.0	1972.0	1318.0	-1.0	1667.0	1408.0	-1.0	2257.0	1127.0	-1.0	1394.0	1443.0	-1.0	2120.0	2125.0	-1.0	2749.0	1252.0	-1.0	1901.0	1879.0	-1.0	2503.0	1313.0	-1.0	1943.0	1124.0	-1.0	1378.0	1787.0	-1.0	3090.0	1137.0	-1.0	1397.0	1051.0	-1.0	1516.0	1006.0	-1.0	1230.0	
694.653	1163.0	-1.0	1690.0	1055.0	-1.0	1200.0	1291.0	-1.0	1968.0	1317.0	-1.0	1663.0	1406.0	-1.0	2250.0	1126.0	-1.0	1391.0	1441.0	-1.0	2113.0	2122.0	-1.0	2745.0	1249.0	-1.0	1893.0	1871.0	-1.0	2489.0	1310.0	-1.0	1934.0	1121.0	-1.0	1371.0	1786.0	-1.0	3082.0	1136.0	-1.0	1393.0	1050.0	-1.0	1512.0	1006.0	-1.0	1228.0	
695.152	1163.0	-1.0	1691.0	1055.0	-1.0	1200.0	1291.0	-1.0	1968.0	1317.0	-1.0	1663.0	1406.0	-1.0	2250.0	1127.0	-1.0	1391.0	1440.0	-1.0	2112.0	2129.0	-1.0	2756.0	1247.0	-1.0	1891.0	1871.0	-1.0	2490.0	1308.0	-1.0	1931.0	1120.0	-1.0	1368.0	1787.0	-1.0	3079.0	1136.0	-1.0	1391.0	1051.0	-1.0	1511.0	1007.0	-1.0	1228.0	
695.652	1162.0	-1.0	1689.0	1055.0	-1.0	1199.0	1291.0	-1.0	1967.0	1316.0	-1.0	1661.0	1405.0	-1.0	2249.0	1125.0	-1.0	1389.0	1440.0	-1.0	2110.0	2134.0	-1.0	2762.0	1246.0	-1.0	1889.0	1871.0	-1.0	2489.0	1307.0	-1.0	1928.0	1119.0	-1.0	1367.0	1787.0	-1.0	3080.0	1136.0	-1.0	1391.0	1053.0	-1.0	1514.0	1008.0	-1.0	1229.0	
696.151	1162.0	-1.0	1689.0	1055.0	-1.0	1198.0	1290.0	-1.0	1967.0	1317.0	-1.0	1662.0	1405.0	-1.0	2246.0	1125.0	-1.0	1389.0	1440.0	-1.0	2108.0	2136.0	-1.0	2765.0	1247.0	-1.0	1889.0	1874.0	-1.0	2492.0	1308.0	-1.0	1927.0	1119.0	-1.0	1366.0	1787.0	-1.0	3080.0	1136.0	-1.0	1390.0	1052.0	-1.0	1515.0	1007.0	-1.0	1229.0	
696.650	1163.0	-1.0	1692.0	1055.0	-1.0	1199.0	1291.0	-1.0	1971.0	1318.0	-1.0	1665.0	1407.0	-1.0	2252.0	1126.0	-1.0	1391.0	1442.0	-1.0	2114.0	2145.0	-1.0	2777.0	1249.0	-1.0	1895.0	1883.0	-1.0	2511.0	1310.0	-1.0	1934.0	1122.0	-1.0	1371.0	1790.0	-1.0	3096.0	1138.0	-1.0	1395.0	1055.0	-1.0	1525.0	1009.0	-1.0	1232.0	
697.150	1163.0	-1.0	1694.0	1056.0	-1.0	1201.0	1291.0	-1.0	1974.0	1319.0	-1.0	1667.0	1407.0	-1.0	2255.0	1127.0	-1.0	1392.0	1443.0	-1.0	2117.0	2154.0	-1.0	2795.0	1251.0	-1.0	1901.0	1896.0	-1.0	2534.0	1312.0	-1.0	1940.0	1124.0	-1.0	1376.0	1792.0	-1.0	3104.0	1139.0	-1.0	1399.0	1057.0	-1.0	1530.0	1009.0	-1.0	1235.0	
697.649	1164.0	-1.0	1697.0	1057.0	-1.0	1203.0	1291.0	-1.0	1977.0	1319.0	-1.0	1671.0	1408.0	-1.0	2257.0	1128.0	-1.0	1394.0	1444.0	-1.0	2119.0	2171.0	-1.0	2824.0	1254.0	-1.0	1905.0	1911.0	-1.0	2559.0	1313.0	-1.0	1943.0	1127.0	-1.0	1380.0	1790.0	-1.0	3102.0	1138.0	-1.0	1398.0	1056.0	-1.0	1532.0	1009.0	-1.0	1235.0	
698.148	1164.0	-1.0	1700.0	1057.0	-1.0	1204.0	1291.0	-1.0	1980.0	1320.0	-1.0	1674.0	1408.0	-1.0	2260.0	1128.0	-1.0	1396.0	1446.0	-1.0	2123.0	2190.0	-1.0	2853.0	1256.0	-1.0	1910.0	1926.0	-1.0	2587.0	1315.0	-1.0	1949.0	1129.0	-1.0	1385.0	1791.0	-1.0	3112.0	1139.0	-1.0	1401.0	1058.0	-1.0	1540.0	1010.0	-1.0	1239.0	
698.647	1163.0	-1.0	1699.0	1056.0	-1.0	1203.0	1289.0	-1.0	1979.0	1319.0	-1.0	1672.0	1406.0	-1.0	2260.0	1127.0	-1.0	1395.0	1446.0	-1.0	2123.0	2196.0	-1.0	2862.0	1256.0	-1.0	1912.0	1934.0	-1.0	2598.0	1315.0	-1.0	1950.0	1129.0	-1.0	1387.0	1792.0	-1.0	3119.0	1138.0	-1.0	1402.0	1058.0	-1.0	1543.0	1010.0	-1.0	1240.0	
699.146	1163.0	-1.0	1698.0	1056.0	-1.0	1202.0	1289.0	-1.0	1978.0	1318.0	-1.0	1671.0	1405.0	-1.0	2257.0	1126.0	-1.0	1393.0	1445.0	-1.0	2119.0	2197.0	-1.0	2862.0	1256.0	-1.0	1911.0	1933.0	-1.0	2593.0	1314.0	-1.0	1947.0	1128.0	-1.0	1386.0	1789.0	-1.0	3115.0	1137.0	-1.0	1399.0	1056.0	-1.0	1541.0	1008.0	-1.0	1237.0	
699.645	1162.0	-1.0	1698.0	1055.0	-1.0	1200.0	1287.0	-1.0	1976.0	1317.0	-1.0	1668.0	1405.0	-1.0	2258.0	1125.0	-1.0	1392.0	1444.0	-1.0	2121.0	2191.0	-1.0	2854.0	1256.0	-1.0	1910.0	1929.0	-1.0	2585.0	1313.0	-1.0	1947.0	1127.0	-1.0	1384.0	1790.0	-1.0	3121.0	1137.0	-1.0	1400.0	1057.0	-1.0	1546.0	1008.0	-1.0	1238.0	
700.144	1161.0	-1.0	1693.0	1053.0	-1.0	1196.0	1285.0	-1.0	1971.0	1314.0	-1.0	1662.0	1403.0	-1.0	2253.0	1123.0	-1.0	1386.0	1443.0	-1.0	2116.0	2183.0	-1.0	2838.0	1254.0	-1.0	1906.0	1917.0	-1.0	2564.0	1311.0	-1.0	1943.0	1124.0	-1.0	1378.0	1789.0	-1.0	3122.0	1136.0	-1.0	1399.0	1057.0	-1.0	1548.0	1007.0	-1.0	1239.0	
700.644	1160.0	-1.0	1688.0	1052.0	-1.0	1193.0	1284.0	-1.0	1964.0	1312.0	-1.0	1657.0	1400.0	-1.0	2244.0	1121.0	-1.0	1381.0	1440.0	-1.0	2109.0	2181.0	-1.0	2834.0	1250.0	-1.0	1897.0	1912.0	-1.0	2557.0	1306.0	-1.0	1932.0	1120.0	-1.0	1371.0	1783.0	-1.0	3107.0	1133.0	-1.0	1392.0	1055.0	-1.0	1544.0	1008.0	-1.0	1239.0	
701.143	1160.0	-1.0	1687.0	1053.0	-1.0	1192.0	1283.0	-1.0	1961.0	1310.0	-1.0	1651.0	1397.0	-1.0	2236.0	1119.0	-1.0	1377.0	1437.0	-1.0	2102.0	2245.0	-1.0	2965.0	1248.0	-1.0	1894.0	1953.0	-1.0	2643.0	1301.0	-1.0	1924.0	1120.0	-1.0	1370.0	1778.0	-1.0	3091.0	1131.0	-1.0	1387.0	1055.0	-1.0	1544.0	1011.0	-1.0	1241.0	
701.642	1159.0	-1.0	1683.0	1050.0	-1.0	1183.0	1283.0	-1.0	1953.0	1308.0	-1.0	1643.0	1393.0	-1.0	2223.0	1116.0	-1.0	1370.0	1434.0	-1.0	2092.0	2339.0	-1.0	3141.0	1246.0	-1.0	1889.0	2005.0	-1.0	2734.0	1296.0	-1.0	1913.0	1120.0	-1.0	1370.0	1771.0	-1.0	3069.0	1127.0	-1.0	1379.0	1055.0	-1.0	1542.0	1011.0	-1.0	1240.0	
702.141	1158.0	-1.0	1678.0	1045.0	-1.0	1172.0	1281.0	-1.0	1945.0	1306.0	-1.0	1637.0	1389.0	-1.0	2210.0	1115.0	-1.0	1365.0	1431.0	-1.0	2084.0	2405.0	-1.0	3258.0	1245.0	-1.0	1884.0	2039.0	-1.0	2794.0	1293.0	-1.0	1906.0	1119.0	-1.0	1368.0	1763.0	-1.0	3042.0	1124.0	-1.0	1371.0	1052.0	-1.0	1535.0	1011.0	-1.0	1238.0	
702.640	1159.0	-1.0	1678.0	1041.0	-1.0	1164.0	1281.0	-1.0	1941.0	1305.0	-1.0	1635.0	1388.0	-1.0	2208.0	1115.0	-1.0	1367.0	1432.0	-1.0	2083.0	2461.0	-1.0	3347.0	1246.0	-1.0	1886.0	2060.0	-1.0	2826.0	1293.0	-1.0	1907.0	1122.0	-1.0	1372.0	1758.0	-1.0	3022.0	1123.0	-1.0	1367.0	1052.0	-1.0	1530.0	1011.0	-1.0	1236.0	
703.139	1159.0	-1.0	1679.0	1039.0	-1.0	1162.0	1282.0	-1.0	1940.0	1305.0	-1.0	1634.0	1390.0	-1.0	2210.0	1116.0	-1.0	1370.0	1433.0	-1.0	2086.0	2460.0	-1.0	3338.0	1247.0	-1.0	1891.0	2062.0	-1.0	2827.0	1296.0	-1.0	1912.0	1124.0	-1.0	1376.0	1758.0	-1.0	3023.0	1124.0	-1.0	1368.0	1052.0	-1.0	1532.0	1011.0	-1.0	1237.0	
703.638	1159.0	-1.0	1676.0	1041.0	-1.0	1166.0	1282.0	-1.0	1938.0	1307.0	-1.0	1635.0	1392.0	-1.0	2214.0	1118.0	-1.0	1371.0	1435.0	-1.0	2090.0	2436.0	-1.0	3293.0	1249.0	-1.0	1894.0	2055.0	-1.0	2811.0	1299.0	-1.0	1916.0	1126.0	-1.0	1378.0	1758.0	-1.0	3022.0	1124.0	-1.0	1368.0	1053.0	-1.0	1533.0	1010.0	-1.0	1236.0	
704.137	1160.0	-1.0	1678.0	1045.0	-1.0	1173.0	1283.0	-1.0	1940.0	1309.0	-1.0	1639.0	1396.0	-1.0	2219.0	1120.0	-1.0	1375.0	1437.0	-1.0	2095.0	2413.0	-1.0	3251.0	1250.0	-1.0	1894.0	2047.0	-1.0	2793.0	1301.0	-1.0	1916.0	1126.0	-1.0	1378.0	1757.0	-1.0	3015.0	1123.0	-1.0	1365.0	1053.0	-1.0	1532.0	1010.0	-1.0	1233.0	
704.636	1160.0	-1.0	1678.0	1049.0	-1.0	1178.0	1283.0	-1.0	1940.0	1310.0	-1.0	1641.0	1397.0	-1.0	2223.0	1121.0	-1.0	1376.0	1440.0	-1.0	2099.0	2391.0	-1.0	3210.0	1251.0	-1.0	1895.0	2038.0	-1.0	2776.0	1302.0	-1.0	1919.0	1126.0	-1.0	1377.0	1760.0	-1.0	3022.0	1124.0	-1.0	1367.0	1055.0	-1.0	1537.0	1010.0	-1.0	1233.0	
705.136	1158.0	-1.0	1673.0	1049.0	-1.0	1178.0	1283.0	-1.0	1935.0	1310.0	-1.0	1638.0	1397.0	-1.0	2221.0	1120.0	-1.0	1374.0	1439.0	-1.0	2097.0	2366.0	-1.0	3169.0	1249.0	-1.0	1890.0	2024.0	-1.0	2749.0	1302.0	-1.0	1915.0	1123.0	-1.0	1371.0	1760.0	-1.0	3024.0	1123.0	-1.0	1366.0	1056.0	-1.0	1539.0	1009.0	-1.0	1232.0	
705.635	1157.0	-1.0	1669.0	1048.0	-1.0	1177.0	1282.0	-1.0	1931.0	1310.0	-1.0	1636.0	1396.0	-1.0	2216.0	1119.0	-1.0	1372.0	1437.0	-1.0	2092.0	2344.0	-1.0	3138.0	1247.0	-1.0	1883.0	2005.0	-1.0	2715.0	1299.0	-1.0	1909.0	1120.0	-1.0	1363.0	1757.0	-1.0	3017.0	1122.0	-1.0	1363.0	1055.0	-1.0	1536.0	1007.0	-1.0	1227.0	
706.135	1156.0	-1.0	1668.0	1048.0	-1.0	1175.0	1281.0	-1.0	1929.0	1309.0	-1.0	1635.0	1395.0	-1.0	2214.0	1119.0	-1.0	1372.0	1436.0	-1.0	2089.0	2341.0	-1.0	3127.0	1245.0	-1.0	1879.0	1987.0	-1.0	2686.0	1298.0	-1.0	1906.0	1118.0	-1.0	1359.0	1761.0	-1.0	3023.0	1124.0	-1.0	1365.0	1055.0	-1.0	1537.0	1007.0	-1.0	1227.0	
706.634	1156.0	-1.0	1667.0	1046.0	-1.0	1171.0	1281.0	-1.0	1927.0	1308.0	-1.0	1630.0	1394.0	-1.0	2210.0	1119.0	-1.0	1369.0	1434.0	-1.0	2084.0	2325.0	-1.0	3096.0	1244.0	-1.0	1876.0	1969.0	-1.0	2654.0	1299.0	-1.0	1906.0	1116.0	-1.0	1357.0	1764.0	-1.0	3030.0	1125.0	-1.0	1367.0	1052.0	-1.0	1527.0	1005.0	-1.0	1224.0	
707.133	1157.0	-1.0	1665.0	1044.0	-1.0	1168.0	1282.0	-1.0	1927.0	1308.0	-1.0	1628.0	1394.0	-1.0	2206.0	1118.0	-1.0	1369.0	1433.0	-1.0	2080.0	2309.0	-1.0	3067.0	1243.0	-1.0	1874.0	1959.0	-1.0	2635.0	1300.0	-1.0	1905.0	1117.0	-1.0	1355.0	1764.0	-1.0	3030.0	1126.0	-1.0	1367.0	1046.0	-1.0	1515.0	1003.0	-1.0	1219.0	
707.632	1157.0	-1.0	1667.0	1040.0	-1.0	1166.0	1282.0	-1.0	1927.0	1306.0	-1.0	1628.0	1395.0	-1.0	2209.0	1120.0	-1.0	1370.0	1433.0	-1.0	2083.0	2307.0	-1.0	3069.0	1244.0	-1.0	1876.0	1962.0	-1.0	2642.0	1302.0	-1.0	1910.0	1119.0	-1.0	1360.0	1768.0	-1.0	3033.0	1129.0	-1.0	1370.0	1045.0	-1.0	1508.0	1004.0	-1.0	1219.0	
708.131	1158.0	-1.0	1666.0	1041.0	-1.0	1166.0	1283.0	-1.0	1928.0	1307.0	-1.0	1627.0	1395.0	-1.0	2210.0	1121.0	-1.0	1370.0	1435.0	-1.0	2085.0	2320.0	-1.0	3091.0	1246.0	-1.0	1879.0	1970.0	-1.0	2658.0	1305.0	-1.0	1914.0	1121.0	-1.0	1362.0	1770.0	-1.0	3034.0	1129.0	-1.0	1371.0	1044.0	-1.0	1505.0	1004.0	-1.0	1219.0	
708.630	1158.0	-1.0	1666.0	1043.0	-1.0	1167.0	1285.0	-1.0	1928.0	1308.0	-1.0	1628.0	1396.0	-1.0	2210.0	1121.0	-1.0	1371.0	1436.0	-1.0	2086.0	2334.0	-1.0	3112.0	1246.0	-1.0	1882.0	1983.0	-1.0	2681.0	1307.0	-1.0	1917.0	1123.0	-1.0	1366.0	1769.0	-1.0	3030.0	1130.0	-1.0	1370.0	1042.0	-1.0	1500.0	1004.0	-1.0	1217.0	
709.130	1159.0	-1.0	1668.0	1044.0	-1.0	1169.0	1286.0	-1.0	1931.0	1310.0	-1.0	1632.0	1399.0	-1.0	2217.0	1123.0	-1.0	1375.0	1439.0	-1.0	2093.0	2346.0	-1.0	3137.0	1250.0	-1.0	1889.0	1999.0	-1.0	2713.0	1310.0	-1.0	1925.0	1127.0	-1.0	1374.0	1772.0	-1.0	3037.0	1132.0	-1.0	1375.0	1043.0	-1.0	1503.0	1005.0	-1.0	1220.0	
709.629	1160.0	-1.0	1669.0	1045.0	-1.0	1171.0	1287.0	-1.0	1932.0	1312.0	-1.0	1634.0	1401.0	-1.0	2222.0	1124.0	-1.0	1378.0	1442.0	-1.0	2098.0	2356.0	-1.0	3155.0	1253.0	-1.0	1895.0	2016.0	-1.0	2752.0	1314.0	-1.0	1931.0	1130.0	-1.0	1380.0	1773.0	-1.0	3041.0	1132.0	-1.0	1377.0	1043.0	-1.0	1505.0	1006.0	-1.0	1221.0	
710.129	1161.0	-1.0	1674.0	1046.0	-1.0	1175.0	1289.0	-1.0	1938.0	1314.0	-1.0	1640.0	1403.0	-1.0	2226.0	1126.0	-1.0	1380.0	1444.0	-1.0	2103.0	2360.0	-1.0	3164.0	1255.0	-1.0	1900.0	2028.0	-1.0	2779.0	1317.0	-1.0	1935.0	1133.0	-1.0	1386.0	1773.0	-1.0	3039.0	1133.0	-1.0	1377.0	1044.0	-1.0	1502.0	1005.0	-1.0	1220.0	
710.628	1164.0	-1.0	1678.0	1048.0	-1.0	1177.0	1291.0	-1.0	1943.0	1314.0	-1.0	1642.0	1404.0	-1.0	2231.0	1127.0	-1.0	1384.0	1445.0	-1.0	2108.0	2380.0	-1.0	3227.0	1259.0	-1.0	1908.0	2059.0	-1.0	2842.0	1319.0	-1.0	1942.0	1138.0	-1.0	1395.0	1777.0	-1.0	3053.0	1134.0	-1.0	1382.0	1046.0	-1.0	1510.0	1006.0	-1.0	1223.0	
711.127	1163.0	-1.0	1675.0	1041.0	-1.0	1164.0	1291.0	-1.0	1941.0	1322.0	-1.0	1655.0	1403.0	-1.0	2227.0	1134.0	-1.0	1400.0	1447.0	-1.0	2108.0	2739.0	-1.0	3452.0	1266.0	-1.0	1921.0	2245.0	-1.0	3135.0	1318.0	-1.0	1941.0	1146.0	-1.0	1414.0	1774.0	-1.0	3048.0	1134.0	-1.0	1381.0	1045.0	-1.0	1512.0	1004.0	-1.0	1218.0	
711.627	1160.0	-1.0	1676.0	1029.0	-1.0	1150.0	1290.0	-1.0	1942.0	1328.0	-1.0	1668.0	1403.0	-1.0	2227.0	1141.0	-1.0	1416.0	1449.0	-1.0	2112.0	3088.0	-1.0	3668.0	1269.0	-1.0	1924.0	2363.0	-1.0	3359.0	1313.0	-1.0	1932.0	1148.0	-1.0	1420.0	1772.0	-1.0	3039.0	1135.0	-1.0	1382.0	1046.0	-1.0	1514.0	1001.0	-1.0	1213.0	
712.127	1162.0	-1.0	1680.0	1026.0	-1.0	1143.0	1292.0	-1.0	1945.0	1330.0	-1.0	1669.0	1402.0	-1.0	2228.0	1143.0	-1.0	1420.0	1450.0	-1.0	2115.0	3229.0	-1.0	3831.0	1272.0	-1.0	1930.0	2388.0	-1.0	3428.0	1313.0	-1.0	1937.0	1147.0	-1.0	1423.0	1776.0	-1.0	3054.0	1138.0	-1.0	1389.0	1049.0	-1.0	1524.0	1002.0	-1.0	1215.0	
712.626	1164.0	-1.0	1684.0	1026.0	-1.0	1142.0	1294.0	-1.0	1950.0	1329.0	-1.0	1667.0	1402.0	-1.0	2230.0	1142.0	-1.0	1419.0	1451.0	-1.0	2118.0	3271.0	-1.0	3952.0	1277.0	-1.0	1943.0	2401.0	-1.0	3470.0	1319.0	-1.0	1952.0	1153.0	-1.0	1435.0	1781.0	-1.0	3068.0	1141.0	-1.0	1394.0	1051.0	-1.0	1530.0	1004.0	-1.0	1217.0	
713.125	1166.0	-1.0	1691.0	1025.0	-1.0	1143.0	1296.0	-1.0	1957.0	1327.0	-1.0	1667.0	1402.0	-1.0	2231.0	1142.0	-1.0	1418.0	1452.0	-1.0	2121.0	3303.0	-1.0	4044.0	1282.0	-1.0	1955.0	2412.0	-1.0	3501.0	1325.0	-1.0	1966.0	1159.0	-1.0	1447.0	1784.0	-1.0	3076.0	1142.0	-1.0	1396.0	1051.0	-1.0	1532.0	1005.0	-1.0	1220.0	
713.625	1168.0	-1.0	1697.0	1023.0	-1.0	1141.0	1298.0	-1.0	1965.0	1326.0	-1.0	1667.0	1401.0	-1.0	2231.0	1145.0	-1.0	1426.0	1454.0	-1.0	2128.0	3493.0	-1.0	4115.0	1289.0	-1.0	1971.0	2519.0	-1.0	3661.0	1330.0	-1.0	1978.0	1166.0	-1.0	1462.0	1787.0	-1.0	3083.0	1143.0	-1.0	1398.0	1050.0	-1.0	1528.0	1008.0	-1.0	1223.0	
714.124	1172.0	-1.0	1703.0	1018.0	-1.0	1134.0	1306.0	-1.0	1982.0	1319.0	-1.0	1657.0	1398.0	-1.0	2223.0	1143.0	-1.0	1427.0	1455.0	-1.0	2132.0	3695.0	-1.0	4169.0	1295.0	-1.0	1989.0	2663.0	-1.0	3828.0	1331.0	-1.0	1985.0	1175.0	-1.0	1480.0	1788.0	-1.0	3087.0	1145.0	-1.0	1401.0	1043.0	-1.0	1516.0	1014.0	-1.0	1231.0	
714.623	1174.0	-1.0	1706.0	1011.0	-1.0	1126.0	1314.0	-1.0	2000.0	1310.0	-1.0	1640.0	1393.0	-1.0	2209.0	1139.0	-1.0	1423.0	1454.0	-1.0	2132.0	3848.0	-1.0	4210.0	1300.0	-1.0	1998.0	2810.0	-1.0	3955.0	1330.0	-1.0	1987.0	1182.0	-1.0	1495.0	1782.0	-1.0	3074.0	1144.0	-1.0	1399.0	1034.0	-1.0	1499.0	1018.0	-1.0	1232.0	
715.122	1174.0	-1.0	1703.0	1006.0	-1.0	1118.0	1320.0	-1.0	2011.0	1305.0	-1.0	1629.0	1388.0	-1.0	2197.0	1133.0	-1.0	1415.0	1452.0	-1.0	2127.0	3957.0	-1.0	4242.0	1299.0	-1.0	1996.0	2882.0	-1.0	4048.0	1328.0	-1.0	1983.0	1185.0	-1.0	1499.0	1775.0	-1.0	3058.0	1143.0	-1.0	1394.0	1026.0	-1.0	1484.0	1014.0	-1.0	1225.0	
715.622	1172.0	-1.0	1698.0	1001.0	-1.0	1108.0	1323.0	-1.0	2016.0	1300.0	-1.0	1618.0	1386.0	-1.0	2189.0	1130.0	-1.0	1408.0	1449.0	-1.0	2122.0	4041.0	-1.0	4265.0	1296.0	-1.0	1991.0	2903.0	-1.0	4117.0	1326.0	-1.0	1980.0	1184.0	-1.0	1498.0	1773.0	-1.0	3047.0	1141.0	-1.0	1389.0	1024.0	-1.0	1474.0	1011.0	-1.0	1217.0	
716.121	1169.0	-1.0	1687.0	995.0	-1.0	1099.0	1323.0	-1.0	2014.0	1295.0	-1.0	1609.0	1383.0	-1.0	2179.0	1124.0	-1.0	1399.0	1446.0	-1.0	2114.0	4052.0	-1.0	4282.0	1291.0	-1.0	1980.0	2890.0	-1.0	4165.0	1322.0	-1.0	1972.0	1181.0	-1.0	1491.0	1771.0	-1.0	3040.0	1139.0	-1.0	1384.0	1023.0	-1.0	1469.0	1007.0	-1.0	1209.0	
716.621	1164.0	-1.0	1675.0	991.0	-1.0	1090.0	1321.0	-1.0	2005.0	1291.0	-1.0	1599.0	1380.0	-1.0	2168.0	1118.0	-1.0	1387.0	1441.0	-1.0	2102.0	4035.0	-1.0	4296.0	1285.0	-1.0	1967.0	2864.0	-1.0	4191.0	1318.0	-1.0	1960.0	1174.0	-1.0	1480.0	1769.0	-1.0	3029.0	1135.0	-1.0	1376.0	1021.0	-1.0	1463.0	1003.0	-1.0	1199.0	
717.121	1159.0	-1.0	1662.0	986.0	-1.0	1083.0	1317.0	-1.0	1993.0	1288.0	-1.0	1591.0	1376.0	-1.0	2156.0	1113.0	-1.0	1377.0	1437.0	-1.0	2090.0	4049.0	-1.0	4307.0	1280.0	-1.0	1953.0	2845.0	-1.0	4211.0	1312.0	-1.0	1945.0	1169.0	-1.0	1469.0	1764.0	-1.0	3011.0	1131.0	-1.0	1366.0	1021.0	-1.0	1456.0	997.0	-1.0	1187.0	
717.620	1156.0	-1.0	1656.0	986.0	-1.0	1080.0	1315.0	-1.0	1986.0	1286.0	-1.0	1587.0	1375.0	-1.0	2152.0	1111.0	-1.0	1371.0	1435.0	-1.0	2085.0	4026.0	-1.0	4315.0	1278.0	-1.0	1945.0	2827.0	-1.0	4216.0	1310.0	-1.0	1937.0	1166.0	-1.0	1463.0	1760.0	-1.0	2993.0	1128.0	-1.0	1358.0	1020.0	-1.0	1450.0	992.0	-1.0	1177.0	
718.119	1154.0	-1.0	1652.0	988.0	-1.0	1083.0	1312.0	-1.0	1979.0	1287.0	-1.0	1587.0	1375.0	-1.0	2149.0	1108.0	-1.0	1362.0	1433.0	-1.0	2079.0	3946.0	-1.0	4321.0	1276.0	-1.0	1940.0	2805.0	-1.0	4202.0	1310.0	-1.0	1934.0	1166.0	-1.0	1460.0	1760.0	-1.0	2989.0	1127.0	-1.0	1356.0	1023.0	-1.0	1452.0	991.0	-1.0	1173.0	
718.619	1153.0	-1.0	1648.0	994.0	-1.0	1091.0	1307.0	-1.0	1969.0	1289.0	-1.0	1589.0	1376.0	-1.0	2154.0	1104.0	-1.0	1353.0	1432.0	-1.0	2076.0	3768.0	-1.0	4290.0	1273.0	-1.0	1934.0	2724.0	-1.0	4031.0	1312.0	-1.0	1936.0	1164.0	-1.0	1453.0	1759.0	-1.0	2986.0	1128.0	-1.0	1357.0	1029.0	-1.0	1462.0	992.0	-1.0	1176.0	
719.118	1155.0	-1.0	1656.0	1007.0	-1.0	1112.0	1306.0	-1.0	1971.0	1295.0	-1.0	1601.0	1387.0	-1.0	2180.0	1108.0	-1.0	1358.0	1440.0	-1.0	2093.0	3413.0	-1.0	3997.0	1273.0	-1.0	1931.0	2580.0	-1.0	3765.0	1318.0	-1.0	1945.0	1161.0	-1.0	1447.0	1763.0	-1.0	2995.0	1130.0	-1.0	1362.0	1035.0	-1.0	1474.0	993.0	-1.0	1181.0
[truncated: 675,268 more chars]
