# Supplementary material for: Real-Time State Estimation in a Flight Simulator Using fNIRS
Source: PLoS One. 2015 Mar 27;10(3):e0121279. doi: 10.1371/journal.pone.0121279 (PMC4376943; doi:10.1371/journal.pone.0121279)
Supplement: S1 Dataset — (BZ2) [file pone.0121279.s001.bz2 › SFigure1/subject_16.nir]

fnirUSB.dll log file
Start Time:	Thu May 15 09:49:13 2014

Start Code:	2358.761961	2358547
Freq Code:	2435917.000000
Current:	6
Gains:	20
Other:	none
-2	Baseline Started
31.252	1222	-1	1973	897	-1	1094	1063	-1	1437	1401	-1	1759	1315	-1	2643	1388	-1	2155	1004	-1	2030	1775	-1	2623	895	-1	1731	1957	-1	3239	1455	-1	2990	1543	-1	2704	1322	-1	2190	3645	-1	4287	487	-1	849	658	-1	807	
31.771	1223	-1	1979	895	-1	1092	1060	-1	1430	1398	-1	1757	1313	-1	2638	1386	-1	2153	1002	-1	2027	1772	-1	2618	895	-1	1734	1959	-1	3245	1454	-1	2986	1546	-1	2723	1324	-1	2193	3662	-1	4286	489	-1	854	661	-1	812	
32.311	1229	-1	1992	901	-1	1100	1065	-1	1433	1404	-1	1766	1314	-1	2640	1389	-1	2158	1005	-1	2034	1776	-1	2629	899	-1	1745	1969	-1	3274	1454	-1	2994	1557	-1	2750	1322	-1	2194	3669	-1	4286	492	-1	860	663	-1	816	
32.811	1233	-1	2006	903	-1	1108	1065	-1	1436	1407	-1	1776	1317	-1	2651	1394	-1	2174	1010	-1	2054	1786	-1	2652	905	-1	1764	1985	-1	3318	1461	-1	3019	1571	-1	2790	1327	-1	2209	3686	-1	4286	496	-1	874	667	-1	828	
33.271	1236	-1	2014	904	-1	1113	1064	-1	1436	1409	-1	1782	1319	-1	2657	1399	-1	2187	1016	-1	2071	1793	-1	2670	910	-1	1781	1996	-1	3347	1466	-1	3037	1580	-1	2812	1329	-1	2209	3691	-1	4286	498	-1	877	669	-1	829	
33.820	1240	-1	2015	910	-1	1117	1069	-1	1438	1414	-1	1785	1322	-1	2664	1404	-1	2196	1021	-1	2085	1802	-1	2686	914	-1	1790	2003	-1	3358	1470	-1	3041	1582	-1	2807	1327	-1	2200	3686	-1	4286	499	-1	879	669	-1	827	
34.308	1239	-1	2005	910	-1	1113	1070	-1	1436	1413	-1	1779	1322	-1	2662	1404	-1	2195	1023	-1	2091	1802	-1	2686	916	-1	1794	2001	-1	3353	1469	-1	3042	1576	-1	2790	1328	-1	2199	3678	-1	4286	499	-1	877	668	-1	826	
34.831	1234	-1	1995	906	-1	1107	1068	-1	1433	1407	-1	1770	1320	-1	2652	1401	-1	2184	1023	-1	2087	1800	-1	2679	914	-1	1789	1993	-1	3331	1466	-1	3033	1564	-1	2762	1326	-1	2195	3667	-1	4286	497	-1	872	666	-1	818	
35.330	1234	-1	1984	908	-1	1103	1071	-1	1432	1407	-1	1764	1321	-1	2652	1399	-1	2182	1022	-1	2088	1799	-1	2677	913	-1	1786	1991	-1	3324	1467	-1	3035	1561	-1	2753	1329	-1	2207	3669	-1	4286	498	-1	872	667	-1	821	
35.861	1229	-1	1975	905	-1	1100	1070	-1	1434	1405	-1	1763	1323	-1	2658	1401	-1	2185	1022	-1	2086	1800	-1	2678	913	-1	1786	1992	-1	3327	1469	-1	3040	1563	-1	2762	1332	-1	2220	3677	-1	4286	498	-1	873	669	-1	825	
36.351	1229	-1	1978	907	-1	1105	1072	-1	1443	1408	-1	1774	1328	-1	2669	1405	-1	2195	1023	-1	2091	1805	-1	2688	914	-1	1787	1998	-1	3337	1472	-1	3042	1569	-1	2772	1333	-1	2220	3683	-1	4285	499	-1	875	671	-1	826	
36.850	1231	-1	1982	909	-1	1109	1074	-1	1449	1414	-1	1781	1332	-1	2684	1410	-1	2210	1026	-1	2097	1811	-1	2702	916	-1	1794	2004	-1	3360	1476	-1	3058	1580	-1	2800	1338	-1	2235	3691	-1	4286	501	-1	881	674	-1	835	
37.370	1234	-1	1988	910	-1	1112	1076	-1	1452	1418	-1	1788	1335	-1	2697	1414	-1	2223	1028	-1	2105	1816	-1	2718	920	-1	1803	2015	-1	3389	1482	-1	3077	1588	-1	2830	1342	-1	2242	3696	-1	4286	501	-1	883	675	-1	839	
37.870	1237	-1	1998	914	-1	1121	1081	-1	1462	1425	-1	1801	1341	-1	2717	1421	-1	2240	1033	-1	2118	1825	-1	2740	925	-1	1817	2030	-1	3422	1492	-1	3098	1605	-1	2854	1344	-1	2245	3700	-1	4287	503	-1	887	678	-1	845	
38.399	1243	-1	2006	920	-1	1126	1087	-1	1468	1431	-1	1810	1346	-1	2731	1428	-1	2253	1039	-1	2133	1834	-1	2756	930	-1	1835	2040	-1	3460	1497	-1	3127	1613	-1	2885	1348	-1	2254	3708	-1	4286	505	-1	891	680	-1	851	
38.909	1248	-1	2018	924	-1	1131	1091	-1	1475	1436	-1	1820	1350	-1	2743	1433	-1	2263	1044	-1	2150	1844	-1	2777	935	-1	1849	2054	-1	3484	1506	-1	3144	1619	-1	2893	1352	-1	2263	3712	-1	4286	508	-1	896	684	-1	856	
39.420	1250	-1	2029	925	-1	1140	1093	-1	1485	1438	-1	1830	1355	-1	2766	1437	-1	2281	1051	-1	2177	1853	-1	2806	942	-1	1876	2066	-1	3524	1514	-1	3178	1630	-1	2925	1359	-1	2280	3731	-1	4286	511	-1	904	689	-1	862	
39.910	1255	-1	2035	930	-1	1143	1099	-1	1493	1442	-1	1836	1360	-1	2785	1442	-1	2298	1057	-1	2203	1862	-1	2832	950	-1	1899	2080	-1	3557	1522	-1	3208	1642	-1	2959	1364	-1	2292	3753	-1	4285	513	-1	911	692	-1	869	
40.420	1258	-1	2037	933	-1	1142	1104	-1	1497	1447	-1	1837	1363	-1	2794	1446	-1	2307	1063	-1	2221	1871	-1	2851	954	-1	1913	2087	-1	3575	1525	-1	3219	1649	-1	2980	1366	-1	2297	3764	-1	4286	517	-1	917	695	-1	874	
40.970	1256	-1	2036	931	-1	1142	1103	-1	1502	1446	-1	1839	1367	-1	2805	1451	-1	2316	1068	-1	2236	1877	-1	2864	958	-1	1923	2093	-1	3583	1530	-1	3225	1661	-1	2992	1366	-1	2295	3771	-1	4286	517	-1	920	696	-1	873	
-3	Baseline values
0	1238.00	0	2002.25	912.10	0	1115.90	1077.25	0	1453.55	1418.50	0	1790.85	1333.15	0	2695.40	1412.60	0	2217.75	1029.00	0	2109.20	1815.15	0	2716.60	920.90	0	1809.80	2015.65	0	3390.35	1482.35	0	3079.65	1589.95	0	2827.15	1338.90	0	2231.95	3696.95	0	4286.00	501.40	0	882.60	674.55	0	836.95	
-4	Baseline end
42.759	1248.0	-1.0	2018.0	919.0	-1.0	1124.0	1097.0	-1.0	1499.0	1437.0	-1.0	1826.0	1362.0	-1.0	2789.0	1439.0	-1.0	2290.0	1059.0	-1.0	2203.0	1866.0	-1.0	2830.0	949.0	-1.0	1880.0	2079.0	-1.0	3526.0	1520.0	-1.0	3180.0	1673.0	-1.0	3030.0	1373.0	-1.0	2303.0	3729.0	-1.0	4285.0	522.0	-1.0	925.0	707.0	-1.0	885.0	
43.269	1249.0	-1.0	2020.0	918.0	-1.0	1123.0	1097.0	-1.0	1498.0	1439.0	-1.0	1829.0	1361.0	-1.0	2789.0	1438.0	-1.0	2287.0	1055.0	-1.0	2196.0	1862.0	-1.0	2827.0	948.0	-1.0	1881.0	2085.0	-1.0	3545.0	1522.0	-1.0	3187.0	1668.0	-1.0	3009.0	1381.0	-1.0	2319.0	3624.0	-1.0	4285.0	529.0	-1.0	939.0	723.0	-1.0	912.0	
43.779	1254.0	-1.0	2029.0	923.0	-1.0	1125.0	1098.0	-1.0	1496.0	1443.0	-1.0	1836.0	1359.0	-1.0	2779.0	1429.0	-1.0	2268.0	1054.0	-1.0	2192.0	1855.0	-1.0	2814.0	947.0	-1.0	1874.0	2095.0	-1.0	3578.0	1527.0	-1.0	3207.0	1658.0	-1.0	3003.0	1388.0	-1.0	2331.0	3494.0	-1.0	4285.0	540.0	-1.0	957.0	742.0	-1.0	937.0	
44.289	1257.0	-1.0	2040.0	926.0	-1.0	1132.0	1094.0	-1.0	1493.0	1446.0	-1.0	1843.0	1355.0	-1.0	2761.0	1407.0	-1.0	2223.0	1049.0	-1.0	2176.0	1824.0	-1.0	2761.0	937.0	-1.0	1855.0	2102.0	-1.0	3598.0	1533.0	-1.0	3233.0	1657.0	-1.0	3036.0	1398.0	-1.0	2353.0	3413.0	-1.0	4285.0	552.0	-1.0	978.0	761.0	-1.0	968.0	
44.799	1263.0	-1.0	2056.0	924.0	-1.0	1130.0	1088.0	-1.0	1486.0	1444.0	-1.0	1842.0	1344.0	-1.0	2725.0	1379.0	-1.0	2166.0	1026.0	-1.0	2114.0	1792.0	-1.0	2704.0	922.0	-1.0	1820.0	2095.0	-1.0	3582.0	1530.0	-1.0	3228.0	1649.0	-1.0	3025.0	1398.0	-1.0	2351.0	3337.0	-1.0	4285.0	552.0	-1.0	979.0	762.0	-1.0	970.0	
45.309	1271.0	-1.0	2066.0	928.0	-1.0	1129.0	1091.0	-1.0	1489.0	1446.0	-1.0	1847.0	1334.0	-1.0	2693.0	1361.0	-1.0	2125.0	1005.0	-1.0	2062.0	1773.0	-1.0	2668.0	911.0	-1.0	1800.0	2086.0	-1.0	3558.0	1521.0	-1.0	3203.0	1646.0	-1.0	3004.0	1390.0	-1.0	2329.0	3286.0	-1.0	4285.0	546.0	-1.0	963.0	750.0	-1.0	950.0	
45.819	1270.0	-1.0	2066.0	922.0	-1.0	1123.0	1090.0	-1.0	1490.0	1443.0	-1.0	1847.0	1324.0	-1.0	2670.0	1346.0	-1.0	2098.0	990.0	-1.0	2027.0	1766.0	-1.0	2646.0	907.0	-1.0	1802.0	2074.0	-1.0	3526.0	1517.0	-1.0	3192.0	1630.0	-1.0	2961.0	1382.0	-1.0	2316.0	3278.0	-1.0	4286.0	537.0	-1.0	951.0	736.0	-1.0	928.0	
46.329	1263.0	-1.0	2051.0	916.0	-1.0	1116.0	1086.0	-1.0	1488.0	1436.0	-1.0	1839.0	1322.0	-1.0	2665.0	1347.0	-1.0	2099.0	987.0	-1.0	2025.0	1764.0	-1.0	2641.0	913.0	-1.0	1819.0	2061.0	-1.0	3492.0	1516.0	-1.0	3189.0	1601.0	-1.0	2873.0	1376.0	-1.0	2303.0	3307.0	-1.0	4286.0	530.0	-1.0	936.0	718.0	-1.0	900.0	
46.839	1257.0	-1.0	2037.0	913.0	-1.0	1110.0	1086.0	-1.0	1485.0	1434.0	-1.0	1830.0	1322.0	-1.0	2667.0	1354.0	-1.0	2110.0	992.0	-1.0	2034.0	1774.0	-1.0	2655.0	920.0	-1.0	1831.0	2053.0	-1.0	3466.0	1513.0	-1.0	3171.0	1572.0	-1.0	2782.0	1366.0	-1.0	2281.0	3343.0	-1.0	4285.0	520.0	-1.0	912.0	701.0	-1.0	867.0	
47.349	1252.0	-1.0	2024.0	915.0	-1.0	1107.0	1088.0	-1.0	1483.0	1434.0	-1.0	1825.0	1325.0	-1.0	2672.0	1363.0	-1.0	2123.0	998.0	-1.0	2047.0	1783.0	-1.0	2664.0	924.0	-1.0	1831.0	2042.0	-1.0	3423.0	1504.0	-1.0	3138.0	1542.0	-1.0	2695.0	1354.0	-1.0	2252.0	3366.0	-1.0	4286.0	507.0	-1.0	887.0	683.0	-1.0	837.0	
47.859	1246.0	-1.0	2007.0	914.0	-1.0	1104.0	1089.0	-1.0	1484.0	1432.0	-1.0	1819.0	1325.0	-1.0	2672.0	1366.0	-1.0	2126.0	1000.0	-1.0	2048.0	1793.0	-1.0	2676.0	919.0	-1.0	1810.0	2026.0	-1.0	3365.0	1494.0	-1.0	3094.0	1514.0	-1.0	2600.0	1340.0	-1.0	2219.0	3359.0	-1.0	4286.0	493.0	-1.0	860.0	665.0	-1.0	804.0	
48.369	1247.0	-1.0	2000.0	915.0	-1.0	1096.0	1092.0	-1.0	1482.0	1429.0	-1.0	1806.0	1323.0	-1.0	2659.0	1362.0	-1.0	2111.0	997.0	-1.0	2035.0	1789.0	-1.0	2657.0	912.0	-1.0	1783.0	2005.0	-1.0	3307.0	1484.0	-1.0	3053.0	1507.0	-1.0	2593.0	1332.0	-1.0	2194.0	3390.0	-1.0	4286.0	487.0	-1.0	843.0	657.0	-1.0	788.0	
48.879	1244.0	-1.0	1996.0	908.0	-1.0	1090.0	1085.0	-1.0	1473.0	1419.0	-1.0	1795.0	1320.0	-1.0	2647.0	1356.0	-1.0	2098.0	992.0	-1.0	2017.0	1773.0	-1.0	2626.0	906.0	-1.0	1765.0	1989.0	-1.0	3269.0	1477.0	-1.0	3023.0	1521.0	-1.0	2639.0	1326.0	-1.0	2177.0	3414.0	-1.0	4286.0	486.0	-1.0	837.0	657.0	-1.0	788.0	
49.389	1249.0	-1.0	1999.0	904.0	-1.0	1080.0	1082.0	-1.0	1460.0	1416.0	-1.0	1784.0	1318.0	-1.0	2643.0	1353.0	-1.0	2097.0	988.0	-1.0	2011.0	1761.0	-1.0	2602.0	907.0	-1.0	1765.0	1980.0	-1.0	3269.0	1476.0	-1.0	3023.0	1547.0	-1.0	2718.0	1325.0	-1.0	2168.0	3473.0	-1.0	4286.0	486.0	-1.0	837.0	661.0	-1.0	794.0	
49.899	1257.0	-1.0	2012.0	906.0	-1.0	1081.0	1081.0	-1.0	1451.0	1416.0	-1.0	1783.0	1319.0	-1.0	2650.0	1356.0	-1.0	2109.0	991.0	-1.0	2022.0	1748.0	-1.0	2592.0	911.0	-1.0	1778.0	1984.0	-1.0	3290.0	1479.0	-1.0	3033.0	1572.0	-1.0	2780.0	1328.0	-1.0	2175.0	3567.0	-1.0	4286.0	487.0	-1.0	845.0	664.0	-1.0	806.0	
50.409	1259.0	-1.0	2027.0	906.0	-1.0	1088.0	1076.0	-1.0	1444.0	1417.0	-1.0	1789.0	1322.0	-1.0	2663.0	1364.0	-1.0	2132.0	997.0	-1.0	2046.0	1756.0	-1.0	2613.0	917.0	-1.0	1798.0	1996.0	-1.0	3327.0	1483.0	-1.0	3048.0	1583.0	-1.0	2804.0	1331.0	-1.0	2181.0	3611.0	-1.0	4286.0	490.0	-1.0	848.0	666.0	-1.0	812.0	
50.919	1258.0	-1.0	2029.0	903.0	-1.0	1087.0	1072.0	-1.0	1439.0	1418.0	-1.0	1790.0	1324.0	-1.0	2669.0	1370.0	-1.0	2144.0	1001.0	-1.0	2058.0	1774.0	-1.0	2644.0	921.0	-1.0	1813.0	2010.0	-1.0	3358.0	1486.0	-1.0	3060.0	1572.0	-1.0	2777.0	1330.0	-1.0	2182.0	3606.0	-1.0	4286.0	490.0	-1.0	852.0	665.0	-1.0	814.0	
51.429	1257.0	-1.0	2032.0	903.0	-1.0	1090.0	1071.0	-1.0	1437.0	1418.0	-1.0	1790.0	1327.0	-1.0	2676.0	1378.0	-1.0	2155.0	1009.0	-1.0	2075.0	1790.0	-1.0	2672.0	926.0	-1.0	1825.0	2019.0	-1.0	3372.0	1487.0	-1.0	3064.0	1564.0	-1.0	2764.0	1326.0	-1.0	2173.0	3614.0	-1.0	4286.0	489.0	-1.0	849.0	664.0	-1.0	811.0	
51.939	1260.0	-1.0	2029.0	909.0	-1.0	1092.0	1076.0	-1.0	1439.0	1420.0	-1.0	1788.0	1331.0	-1.0	2680.0	1383.0	-1.0	2159.0	1013.0	-1.0	2086.0	1793.0	-1.0	2675.0	928.0	-1.0	1830.0	2016.0	-1.0	3369.0	1487.0	-1.0	3062.0	1559.0	-1.0	2747.0	1320.0	-1.0	2151.0	3621.0	-1.0	4287.0	487.0	-1.0	842.0	661.0	-1.0	803.0	
52.449	1258.0	-1.0	2015.0	911.0	-1.0	1090.0	1078.0	-1.0	1437.0	1419.0	-1.0	1778.0	1331.0	-1.0	2678.0	1384.0	-1.0	2160.0	1014.0	-1.0	2086.0	1790.0	-1.0	2669.0	926.0	-1.0	1825.0	2010.0	-1.0	3350.0	1486.0	-1.0	3051.0	1549.0	-1.0	2715.0	1314.0	-1.0	2131.0	3607.0	-1.0	4287.0	485.0	-1.0	835.0	658.0	-1.0	792.0	
52.959	1253.0	-1.0	1992.0	910.0	-1.0	1082.0	1077.0	-1.0	1432.0	1416.0	-1.0	1766.0	1330.0	-1.0	2671.0	1385.0	-1.0	2157.0	1011.0	-1.0	2074.0	1786.0	-1.0	2657.0	922.0	-1.0	1812.0	1999.0	-1.0	3327.0	1483.0	-1.0	3041.0	1538.0	-1.0	2690.0	1316.0	-1.0	2131.0	3597.0	-1.0	4287.0	484.0	-1.0	830.0	656.0	-1.0	789.0	
53.469	1243.0	-1.0	1972.0	904.0	-1.0	1075.0	1073.0	-1.0	1427.0	1410.0	-1.0	1759.0	1328.0	-1.0	2662.0	1383.0	-1.0	2153.0	1006.0	-1.0	2060.0	1782.0	-1.0	2645.0	916.0	-1.0	1797.0	1988.0	-1.0	3307.0	1478.0	-1.0	3025.0	1529.0	-1.0	2670.0	1317.0	-1.0	2141.0	3593.0	-1.0	4287.0	483.0	-1.0	832.0	656.0	-1.0	791.0	
53.979	1238.0	-1.0	1965.0	903.0	-1.0	1075.0	1073.0	-1.0	1428.0	1410.0	-1.0	1762.0	1329.0	-1.0	2663.0	1388.0	-1.0	2160.0	1005.0	-1.0	2051.0	1785.0	-1.0	2645.0	915.0	-1.0	1784.0	1990.0	-1.0	3298.0	1477.0	-1.0	3013.0	1527.0	-1.0	2663.0	1320.0	-1.0	2152.0	3591.0	-1.0	4287.0	485.0	-1.0	834.0	658.0	-1.0	794.0	
54.489	1237.0	-1.0	1969.0	903.0	-1.0	1082.0	1074.0	-1.0	1436.0	1415.0	-1.0	1776.0	1333.0	-1.0	2677.0	1395.0	-1.0	2180.0	1009.0	-1.0	2057.0	1792.0	-1.0	2664.0	917.0	-1.0	1790.0	2000.0	-1.0	3327.0	1482.0	-1.0	3032.0	1540.0	-1.0	2698.0	1326.0	-1.0	2165.0	3607.0	-1.0	4287.0	488.0	-1.0	844.0	662.0	-1.0	801.0	
54.999	1239.0	-1.0	1976.0	906.0	-1.0	1087.0	1076.0	-1.0	1443.0	1422.0	-1.0	1788.0	1339.0	-1.0	2699.0	1403.0	-1.0	2205.0	1013.0	-1.0	2071.0	1805.0	-1.0	2699.0	921.0	-1.0	1800.0	2019.0	-1.0	3367.0	1492.0	-1.0	3056.0	1561.0	-1.0	2738.0	1335.0	-1.0	2189.0	3631.0	-1.0	4287.0	493.0	-1.0	853.0	667.0	-1.0	811.0	
55.509	1243.0	-1.0	1987.0	910.0	-1.0	1094.0	1081.0	-1.0	1451.0	1428.0	-1.0	1801.0	1346.0	-1.0	2721.0	1413.0	-1.0	2230.0	1021.0	-1.0	2092.0	1822.0	-1.0	2735.0	928.0	-1.0	1815.0	2038.0	-1.0	3412.0	1499.0	-1.0	3081.0	1576.0	-1.0	2778.0	1339.0	-1.0	2205.0	3652.0	-1.0	4286.0	497.0	-1.0	863.0	671.0	-1.0	820.0	
56.019	1251.0	-1.0	2002.0	915.0	-1.0	1102.0	1086.0	-1.0	1459.0	1435.0	-1.0	1812.0	1352.0	-1.0	2741.0	1420.0	-1.0	2251.0	1028.0	-1.0	2117.0	1837.0	-1.0	2773.0	935.0	-1.0	1837.0	2057.0	-1.0	3457.0	1507.0	-1.0	3105.0	1587.0	-1.0	2806.0	1342.0	-1.0	2213.0	3660.0	-1.0	4286.0	499.0	-1.0	870.0	674.0	-1.0	828.0	
56.529	1254.0	-1.0	2013.0	918.0	-1.0	1109.0	1090.0	-1.0	1468.0	1437.0	-1.0	1820.0	1360.0	-1.0	2765.0	1428.0	-1.0	2272.0	1039.0	-1.0	2149.0	1855.0	-1.0	2816.0	944.0	-1.0	1863.0	2076.0	-1.0	3504.0	1518.0	-1.0	3135.0	1597.0	-1.0	2821.0	1344.0	-1.0	2213.0	3656.0	-1.0	4286.0	501.0	-1.0	875.0	676.0	-1.0	831.0	
57.039	1255.0	-1.0	2021.0	920.0	-1.0	1114.0	1092.0	-1.0	1476.0	1436.0	-1.0	1823.0	1366.0	-1.0	2777.0	1433.0	-1.0	2280.0	1046.0	-1.0	2170.0	1869.0	-1.0	2838.0	951.0	-1.0	1882.0	2089.0	-1.0	3532.0	1526.0	-1.0	3162.0	1600.0	-1.0	2830.0	1347.0	-1.0	2222.0	3657.0	-1.0	4286.0	502.0	-1.0	878.0	678.0	-1.0	834.0	
57.539	1258.0	-1.0	2020.0	923.0	-1.0	1113.0	1098.0	-1.0	1479.0	1437.0	-1.0	1817.0	1369.0	-1.0	2781.0	1434.0	-1.0	2280.0	1052.0	-1.0	2188.0	1877.0	-1.0	2853.0	955.0	-1.0	1895.0	2096.0	-1.0	3546.0	1530.0	-1.0	3178.0	1596.0	-1.0	2824.0	1351.0	-1.0	2228.0	3651.0	-1.0	4286.0	504.0	-1.0	880.0	678.0	-1.0	833.0	
58.038	1260.0	-1.0	2014.0	924.0	-1.0	1109.0	1102.0	-1.0	1479.0	1438.0	-1.0	1813.0	1369.0	-1.0	2780.0	1433.0	-1.0	2278.0	1053.0	-1.0	2193.0	1880.0	-1.0	2858.0	957.0	-1.0	1901.0	2096.0	-1.0	3550.0	1530.0	-1.0	3185.0	1594.0	-1.0	2814.0	1352.0	-1.0	2232.0	3645.0	-1.0	4285.0	505.0	-1.0	881.0	677.0	-1.0	832.0	
58.537	1261.0	-1.0	2010.0	927.0	-1.0	1106.0	1107.0	-1.0	1480.0	1441.0	-1.0	1811.0	1370.0	-1.0	2779.0	1433.0	-1.0	2277.0	1053.0	-1.0	2192.0	1882.0	-1.0	2861.0	957.0	-1.0	1902.0	2098.0	-1.0	3551.0	1531.0	-1.0	3187.0	1592.0	-1.0	2809.0	1356.0	-1.0	2242.0	3646.0	-1.0	4285.0	506.0	-1.0	884.0	677.0	-1.0	832.0	
59.036	1264.0	-1.0	2010.0	933.0	-1.0	1108.0	1113.0	-1.0	1486.0	1447.0	-1.0	1819.0	1372.0	-1.0	2779.0	1435.0	-1.0	2279.0	1054.0	-1.0	2189.0	1890.0	-1.0	2876.0	958.0	-1.0	1902.0	2104.0	-1.0	3560.0	1531.0	-1.0	3185.0	1582.0	-1.0	2781.0	1358.0	-1.0	2250.0	3621.0	-1.0	4285.0	507.0	-1.0	886.0	678.0	-1.0	834.0	
59.535	1265.0	-1.0	2011.0	937.0	-1.0	1113.0	1118.0	-1.0	1495.0	1453.0	-1.0	1831.0	1374.0	-1.0	2782.0	1439.0	-1.0	2287.0	1054.0	-1.0	2184.0	1900.0	-1.0	2894.0	957.0	-1.0	1897.0	2108.0	-1.0	3568.0	1529.0	-1.0	3181.0	1577.0	-1.0	2764.0	1360.0	-1.0	2258.0	3605.0	-1.0	4285.0	510.0	-1.0	890.0	679.0	-1.0	835.0	
60.034	1267.0	-1.0	2012.0	941.0	-1.0	1119.0	1121.0	-1.0	1501.0	1459.0	-1.0	1843.0	1376.0	-1.0	2785.0	1442.0	-1.0	2294.0	1052.0	-1.0	2176.0	1910.0	-1.0	2908.0	955.0	-1.0	1888.0	2112.0	-1.0	3570.0	1528.0	-1.0	3173.0	1570.0	-1.0	2742.0	1362.0	-1.0	2263.0	3580.0	-1.0	4285.0	510.0	-1.0	893.0	678.0	-1.0	836.0	
60.533	1265.0	-1.0	2010.0	943.0	-1.0	1123.0	1123.0	-1.0	1506.0	1465.0	-1.0	1854.0	1376.0	-1.0	2786.0	1444.0	-1.0	2299.0	1049.0	-1.0	2163.0	1918.0	-1.0	2926.0	953.0	-1.0	1877.0	2114.0	-1.0	3572.0	1523.0	-1.0	3161.0	1556.0	-1.0	2714.0	1362.0	-1.0	2269.0	3554.0	-1.0	4284.0	511.0	-1.0	895.0	679.0	-1.0	836.0	
61.032	1266.0	-1.0	2012.0	948.0	-1.0	1130.0	1127.0	-1.0	1512.0	1472.0	-1.0	1866.0	1378.0	-1.0	2793.0	1447.0	-1.0	2309.0	1048.0	-1.0	2161.0	1925.0	-1.0	2943.0	953.0	-1.0	1875.0	2122.0	-1.0	3589.0	1525.0	-1.0	3159.0	1554.0	-1.0	2703.0	1366.0	-1.0	2274.0	3533.0	-1.0	4285.0	513.0	-1.0	900.0	681.0	-1.0	842.0	
61.531	1267.0	-1.0	2020.0	952.0	-1.0	1140.0	1130.0	-1.0	1520.0	1478.0	-1.0	1878.0	1382.0	-1.0	2807.0	1452.0	-1.0	2324.0	1051.0	-1.0	2169.0	1935.0	-1.0	2968.0	955.0	-1.0	1883.0	2131.0	-1.0	3618.0	1526.0	-1.0	3168.0	1556.0	-1.0	2709.0	1368.0	-1.0	2283.0	3520.0	-1.0	4284.0	515.0	-1.0	905.0	684.0	-1.0	849.0	
62.030	1270.0	-1.0	2031.0	956.0	-1.0	1147.0	1132.0	-1.0	1528.0	1484.0	-1.0	1891.0	1386.0	-1.0	2821.0	1458.0	-1.0	2338.0	1056.0	-1.0	2186.0	1949.0	-1.0	3001.0	961.0	-1.0	1902.0	2148.0	-1.0	3661.0	1530.0	-1.0	3189.0	1558.0	-1.0	2714.0	1372.0	-1.0	2295.0	3513.0	-1.0	4285.0	518.0	-1.0	913.0	689.0	-1.0	859.0	
62.529	1272.0	-1.0	2038.0	959.0	-1.0	1151.0	1136.0	-1.0	1534.0	1492.0	-1.0	1902.0	1389.0	-1.0	2832.0	1464.0	-1.0	2350.0	1061.0	-1.0	2203.0	1970.0	-1.0	3046.0	967.0	-1.0	1926.0	2169.0	-1.0	3713.0	1538.0	-1.0	3215.0	1556.0	-1.0	2703.0	1375.0	-1.0	2310.0	3491.0	-1.0	4285.0	520.0	-1.0	921.0	693.0	-1.0	866.0	
63.028	1271.0	-1.0	2040.0	961.0	-1.0	1152.0	1138.0	-1.0	1537.0	1494.0	-1.0	1906.0	1391.0	-1.0	2842.0	1467.0	-1.0	2360.0	1067.0	-1.0	2225.0	1987.0	-1.0	3082.0	975.0	-1.0	1949.0	2187.0	-1.0	3755.0	1544.0	-1.0	3243.0	1560.0	-1.0	2713.0	1381.0	-1.0	2325.0	3487.0	-1.0	4285.0	523.0	-1.0	931.0	697.0	-1.0	874.0	
63.528	1272.0	-1.0	2040.0	961.0	-1.0	1151.0	1140.0	-1.0	1539.0	1495.0	-1.0	1905.0	1394.0	-1.0	2851.0	1471.0	-1.0	2367.0	1072.0	-1.0	2245.0	1996.0	-1.0	3104.0	980.0	-1.0	1967.0	2196.0	-1.0	3776.0	1549.0	-1.0	3262.0	1565.0	-1.0	2723.0	1384.0	-1.0	2335.0	3493.0	-1.0	4285.0	525.0	-1.0	937.0	700.0	-1.0	879.0	
64.027	1271.0	-1.0	2036.0	961.0	-1.0	1148.0	1140.0	-1.0	1538.0	1494.0	-1.0	1901.0	1394.0	-1.0	2853.0	1471.0	-1.0	2369.0	1076.0	-1.0	2257.0	1999.0	-1.0	3109.0	983.0	-1.0	1978.0	2196.0	-1.0	3777.0	1551.0	-1.0	3271.0	1566.0	-1.0	2726.0	1386.0	-1.0	2342.0	3500.0	-1.0	4284.0	527.0	-1.0	939.0	701.0	-1.0	882.0	
64.526	1270.0	-1.0	2031.0	959.0	-1.0	1143.0	1141.0	-1.0	1538.0	1492.0	-1.0	1898.0	1394.0	-1.0	2849.0	1472.0	-1.0	2368.0	1078.0	-1.0	2260.0	1998.0	-1.0	3101.0	984.0	-1.0	1977.0	2192.0	-1.0	3761.0	1550.0	-1.0	3268.0	1567.0	-1.0	2726.0	1389.0	-1.0	2346.0	3515.0	-1.0	4285.0	528.0	-1.0	943.0	702.0	-1.0	883.0	
65.025	1268.0	-1.0	2026.0	957.0	-1.0	1138.0	1140.0	-1.0	1538.0	1491.0	-1.0	1896.0	1392.0	-1.0	2844.0	1471.0	-1.0	2366.0	1077.0	-1.0	2256.0	1990.0	-1.0	3081.0	981.0	-1.0	1969.0	2183.0	-1.0	3736.0	1547.0	-1.0	3257.0	1573.0	-1.0	2744.0	1389.0	-1.0	2353.0	3541.0	-1.0	4285.0	527.0	-1.0	944.0	704.0	-1.0	885.0	
65.524	1268.0	-1.0	2023.0	956.0	-1.0	1136.0	1140.0	-1.0	1539.0	1492.0	-1.0	1898.0	1392.0	-1.0	2840.0	1471.0	-1.0	2367.0	1074.0	-1.0	2247.0	1977.0	-1.0	3057.0	977.0	-1.0	1956.0	2173.0	-1.0	3711.0	1545.0	-1.0	3245.0	1582.0	-1.0	2770.0	1392.0	-1.0	2359.0	3571.0	-1.0	4285.0	528.0	-1.0	946.0	706.0	-1.0	888.0	
66.023	1268.0	-1.0	2026.0	956.0	-1.0	1137.0	1141.0	-1.0	1541.0	1493.0	-1.0	1902.0	1392.0	-1.0	2839.0	1472.0	-1.0	2371.0	1073.0	-1.0	2237.0	1967.0	-1.0	3036.0	974.0	-1.0	1944.0	2167.0	-1.0	3694.0	1543.0	-1.0	3232.0	1592.0	-1.0	2797.0	1393.0	-1.0	2364.0	3596.0	-1.0	4285.0	530.0	-1.0	949.0	708.0	-1.0	894.0	
66.522	1270.0	-1.0	2032.0	956.0	-1.0	1139.0	1140.0	-1.0	1543.0	1496.0	-1.0	1908.0	1392.0	-1.0	2840.0	1474.0	-1.0	2378.0	1071.0	-1.0	2230.0	1963.0	-1.0	3030.0	971.0	-1.0	1932.0	2165.0	-1.0	3695.0	1541.0	-1.0	3227.0	1601.0	-1.0	2820.0	1394.0	-1.0	2368.0	3612.0	-1.0	4285.0	530.0	-1.0	952.0	711.0	-1.0	899.0	
67.022	1272.0	-1.0	2038.0	957.0	-1.0	1140.0	1141.0	-1.0	1544.0	1498.0	-1.0	1914.0	1393.0	-1.0	2843.0	1476.0	-1.0	2383.0	1070.0	-1.0	2226.0	1966.0	-1.0	3037.0	970.0	-1.0	1926.0	2168.0	-1.0	3707.0	1540.0	-1.0	3225.0	1605.0	-1.0	2834.0	1394.0	-1.0	2367.0	3617.0	-1.0	4285.0	531.0	-1.0	953.0	713.0	-1.0	904.0	
67.521	1274.0	-1.0	2042.0	956.0	-1.0	1139.0	1141.0	-1.0	1542.0	1499.0	-1.0	1915.0	1393.0	-1.0	2844.0	1475.0	-1.0	2383.0	1069.0	-1.0	2224.0	1970.0	-1.0	3045.0	968.0	-1.0	1921.0	2170.0	-1.0	3713.0	1541.0	-1.0	3222.0	1612.0	-1.0	2855.0	1390.0	-1.0	2359.0	3623.0	-1.0	4285.0	532.0	-1.0	954.0	718.0	-1.0	909.0	
68.020	1274.0	-1.0	2043.0	955.0	-1.0	1135.0	1140.0	-1.0	1537.0	1496.0	-1.0	1908.0	1393.0	-1.0	2841.0	1473.0	-1.0	2374.0	1070.0	-1.0	2224.0	1968.0	-1.0	3043.0	966.0	-1.0	1916.0	2166.0	-1.0	3708.0	1538.0	-1.0	3213.0	1614.0	-1.0	2861.0	1385.0	-1.0	2344.0	3609.0	-1.0	4285.0	532.0	-1.0	953.0	718.0	-1.0	910.0	
68.520	1274.0	-1.0	2040.0	952.0	-1.0	1128.0	1138.0	-1.0	1532.0	1492.0	-1.0	1897.0	1391.0	-1.0	2837.0	1469.0	-1.0	2364.0	1069.0	-1.0	2226.0	1964.0	-1.0	3038.0	965.0	-1.0	1914.0	2162.0	-1.0	3696.0	1535.0	-1.0	3205.0	1605.0	-1.0	2836.0	1380.0	-1.0	2326.0	3596.0	-1.0	4285.0	530.0	-1.0	947.0	714.0	-1.0	903.0	
69.019	1272.0	-1.0	2037.0	950.0	-1.0	1125.0	1136.0	-1.0	1531.0	1487.0	-1.0	1890.0	1391.0	-1.0	2833.0	1466.0	-1.0	2356.0	1072.0	-1.0	2231.0	1964.0	-1.0	3036.0	965.0	-1.0	1915.0	2157.0	-1.0	3682.0	1533.0	-1.0	3196.0	1597.0	-1.0	2811.0	1375.0	-1.0	2310.0	3588.0	-1.0	4284.0	527.0	-1.0	942.0	709.0	-1.0	894.0	
69.519	1273.0	-1.0	2034.0	951.0	-1.0	1121.0	1137.0	-1.0	1530.0	1485.0	-1.0	1885.0	1390.0	-1.0	2833.0	1465.0	-1.0	2355.0	1073.0	-1.0	2238.0	1961.0	-1.0	3034.0	967.0	-1.0	1919.0	2155.0	-1.0	3677.0	1534.0	-1.0	3201.0	1596.0	-1.0	2805.0	1370.0	-1.0	2301.0	3589.0	-1.0	4285.0	527.0	-1.0	941.0	707.0	-1.0	889.0	
70.018	1272.0	-1.0	2033.0	949.0	-1.0	1119.0	1137.0	-1.0	1532.0	1484.0	-1.0	1884.0	1390.0	-1.0	2837.0	1466.0	-1.0	2358.0	1074.0	-1.0	2247.0	1960.0	-1.0	3036.0	968.0	-1.0	1929.0	2155.0	-1.0	3683.0	1537.0	-1.0	3216.0	1600.0	-1.0	2817.0	1373.0	-1.0	2301.0	3597.0	-1.0	4285.0	528.0	-1.0	943.0	705.0	-1.0	886.0	
70.518	1273.0	-1.0	2035.0	950.0	-1.0	1119.0	1138.0	-1.0	1535.0	1485.0	-1.0	1886.0	1391.0	-1.0	2840.0	1468.0	-1.0	2365.0	1075.0	-1.0	2254.0	1962.0	-1.0	3041.0	971.0	-1.0	1942.0	2158.0	-1.0	3695.0	1541.0	-1.0	3234.0	1607.0	-1.0	2838.0	1378.0	-1.0	2313.0	3613.0	-1.0	4285.0	530.0	-1.0	947.0	707.0	-1.0	888.0	
71.017	1274.0	-1.0	2038.0	951.0	-1.0	1121.0	1139.0	-1.0	1539.0	1487.0	-1.0	1892.0	1391.0	-1.0	2845.0	1470.0	-1.0	2374.0	1076.0	-1.0	2260.0	1961.0	-1.0	3047.0	973.0	-1.0	1951.0	2162.0	-1.0	3710.0	1546.0	-1.0	3253.0	1616.0	-1.0	2867.0	1382.0	-1.0	2332.0	3634.0	-1.0	4285.0	532.0	-1.0	955.0	709.0	-1.0	893.0	
71.516	1275.0	-1.0	2043.0	952.0	-1.0	1125.0	1141.0	-1.0	1542.0	1489.0	-1.0	1899.0	1393.0	-1.0	2851.0	1473.0	-1.0	2383.0	1077.0	-1.0	2265.0	1960.0	-1.0	3047.0	975.0	-1.0	1957.0	2165.0	-1.0	3719.0	1548.0	-1.0	3265.0	1627.0	-1.0	2899.0	1388.0	-1.0	2348.0	3656.0	-1.0	4285.0	534.0	-1.0	961.0	710.0	-1.0	898.0	
72.016	1277.0	-1.0	2049.0	955.0	-1.0	1131.0	1142.0	-1.0	1547.0	1492.0	-1.0	1905.0	1394.0	-1.0	2857.0	1475.0	-1.0	2389.0	1078.0	-1.0	2266.0	1959.0	-1.0	3046.0	974.0	-1.0	1957.0	2166.0	-1.0	3726.0	1550.0	-1.0	3271.0	1635.0	-1.0	2921.0	1389.0	-1.0	2357.0	3666.0	-1.0	4285.0	535.0	-1.0	964.0	711.0	-1.0	901.0	
72.515	1278.0	-1.0	2053.0	957.0	-1.0	1134.0	1142.0	-1.0	1549.0	1492.0	-1.0	1907.0	1394.0	-1.0	2861.0	1475.0	-1.0	2393.0	1076.0	-1.0	2266.0	1958.0	-1.0	3046.0	973.0	-1.0	1955.0	2167.0	-1.0	3731.0	1550.0	-1.0	3272.0	1639.0	-1.0	2932.0	1392.0	-1.0	2361.0	3672.0	-1.0	4285.0	535.0	-1.0	964.0	710.0	-1.0	901.0	
73.015	1278.0	-1.0	2055.0	956.0	-1.0	1135.0	1142.0	-1.0	1548.0	1491.0	-1.0	1905.0	1395.0	-1.0	2863.0	1475.0	-1.0	2393.0	1076.0	-1.0	2266.0	1959.0	-1.0	3049.0	971.0	-1.0	1949.0	2167.0	-1.0	3729.0	1549.0	-1.0	3264.0	1635.0	-1.0	2922.0	1390.0	-1.0	2358.0	3664.0	-1.0	4285.0	534.0	-1.0	963.0	710.0	-1.0	900.0	
73.514	1277.0	-1.0	2052.0	954.0	-1.0	1132.0	1140.0	-1.0	1547.0	1488.0	-1.0	1901.0	1393.0	-1.0	2862.0	1473.0	-1.0	2387.0	1074.0	-1.0	2263.0	1962.0	-1.0	3057.0	969.0	-1.0	1944.0	2165.0	-1.0	3724.0	1545.0	-1.0	3253.0	1626.0	-1.0	2896.0	1388.0	-1.0	2352.0	3645.0	-1.0	4285.0	534.0	-1.0	961.0	707.0	-1.0	896.0	
74.014	1275.0	-1.0	2045.0	953.0	-1.0	1127.0	1139.0	-1.0	1543.0	1485.0	-1.0	1893.0	1391.0	-1.0	2860.0	1471.0	-1.0	2381.0	1074.0	-1.0	2261.0	1966.0	-1.0	3064.0	967.0	-1.0	1939.0	2163.0	-1.0	3715.0	1542.0	-1.0	3240.0	1615.0	-1.0	2868.0	1385.0	-1.0	2347.0	3629.0	-1.0	4284.0	533.0	-1.0	958.0	705.0	-1.0	889.0	
74.513	1273.0	-1.0	2039.0	950.0	-1.0	1122.0	1137.0	-1.0	1540.0	1483.0	-1.0	1888.0	1390.0	-1.0	2857.0	1469.0	-1.0	2375.0	1074.0	-1.0	2263.0	1968.0	-1.0	3071.0	965.0	-1.0	1936.0	2160.0	-1.0	3711.0	1539.0	-1.0	3236.0	1609.0	-1.0	2853.0	1384.0	-1.0	2343.0	3622.0	-1.0	4285.0	533.0	-1.0	959.0	703.0	-1.0	887.0	
75.013	1272.0	-1.0	2036.0	949.0	-1.0	1118.0	1137.0	-1.0	1540.0	1482.0	-1.0	1885.0	1388.0	-1.0	2857.0	1469.0	-1.0	2375.0	1074.0	-1.0	2267.0	1970.0	-1.0	3077.0	966.0	-1.0	1941.0	2162.0	-1.0	3714.0	1538.0	-1.0	3235.0	1609.0	-1.0	2853.0	1384.0	-1.0	2344.0	3626.0	-1.0	4285.0	534.0	-1.0	959.0	703.0	-1.0	885.0	
75.513	1273.0	-1.0	2037.0	948.0	-1.0	1116.0	1137.0	-1.0	1540.0	1482.0	-1.0	1886.0	1388.0	-1.0	2857.0	1470.0	-1.0	2376.0	1076.0	-1.0	2273.0	1974.0	-1.0	3083.0	967.0	-1.0	1946.0	2163.0	-1.0	3720.0	1538.0	-1.0	3239.0	1611.0	-1.0	2859.0	1386.0	-1.0	2347.0	3632.0	-1.0	4285.0	535.0	-1.0	962.0	703.0	-1.0	887.0	
76.012	1274.0	-1.0	2039.0	948.0	-1.0	1116.0	1137.0	-1.0	1542.0	1483.0	-1.0	1887.0	1387.0	-1.0	2856.0	1470.0	-1.0	2379.0	1077.0	-1.0	2278.0	1975.0	-1.0	3087.0	969.0	-1.0	1952.0	2165.0	-1.0	3723.0	1540.0	-1.0	3240.0	1616.0	-1.0	2868.0	1387.0	-1.0	2350.0	3641.0	-1.0	4285.0	535.0	-1.0	964.0	704.0	-1.0	886.0	
76.511	1275.0	-1.0	2040.0	950.0	-1.0	1115.0	1139.0	-1.0	1544.0	1485.0	-1.0	1890.0	1386.0	-1.0	2855.0	1471.0	-1.0	2381.0	1077.0	-1.0	2280.0	1975.0	-1.0	3085.0	969.0	-1.0	1955.0	2166.0	-1.0	3723.0	1540.0	-1.0	3241.0	1618.0	-1.0	2875.0	1387.0	-1.0	2351.0	3644.0	-1.0	4285.0	536.0	-1.0	964.0	704.0	-1.0	888.0	
77.010	1277.0	-1.0	2045.0	953.0	-1.0	1120.0	1141.0	-1.0	1549.0	1488.0	-1.0	1895.0	1385.0	-1.0	2853.0	1472.0	-1.0	2382.0	1077.0	-1.0	2279.0	1975.0	-1.0	3082.0	969.0	-1.0	1955.0	2166.0	-1.0	3721.0	1539.0	-1.0	3240.0	1620.0	-1.0	2879.0	1386.0	-1.0	2349.0	3643.0	-1.0	4284.0	535.0	-1.0	961.0	703.0	-1.0	885.0	
77.509	1278.0	-1.0	2048.0	955.0	-1.0	1126.0	1142.0	-1.0	1554.0	1490.0	-1.0	1900.0	1385.0	-1.0	2854.0	1473.0	-1.0	2384.0	1076.0	-1.0	2279.0	1975.0	-1.0	3082.0	969.0	-1.0	1953.0	2167.0	-1.0	3718.0	1539.0	-1.0	3235.0	1621.0	-1.0	2880.0	1384.0	-1.0	2343.0	3640.0	-1.0	4285.0	534.0	-1.0	960.0	702.0	-1.0	884.0	
78.008	1277.0	-1.0	2049.0	956.0	-1.0	1129.0	1142.0	-1.0	1557.0	1489.0	-1.0	1901.0	1385.0	-1.0	2858.0	1472.0	-1.0	2385.0	1075.0	-1.0	2278.0	1975.0	-1.0	3086.0	967.0	-1.0	1946.0	2167.0	-1.0	3714.0	1538.0	-1.0	3232.0	1618.0	-1.0	2866.0	1382.0	-1.0	2336.0	3626.0	-1.0	4285.0	532.0	-1.0	956.0	702.0	-1.0	880.0	
78.507	1276.0	-1.0	2046.0	955.0	-1.0	1129.0	1140.0	-1.0	1557.0	1488.0	-1.0	1898.0	1384.0	-1.0	2859.0	1470.0	-1.0	2382.0	1073.0	-1.0	2274.0	1973.0	-1.0	3084.0	965.0	-1.0	1941.0	2163.0	-1.0	3705.0	1536.0	-1.0	3224.0	1610.0	-1.0	2843.0	1379.0	-1.0	2326.0	3607.0	-1.0	4285.0	532.0	-1.0	953.0	702.0	-1.0	878.0	
79.006	1274.0	-1.0	2040.0	954.0	-1.0	1126.0	1138.0	-1.0	1554.0	1485.0	-1.0	1892.0	1383.0	-1.0	2856.0	1468.0	-1.0	2373.0	1071.0	-1.0	2267.0	1969.0	-1.0	3077.0	962.0	-1.0	1933.0	2156.0	-1.0	3688.0	1531.0	-1.0	3211.0	1600.0	-1.0	2815.0	1377.0	-1.0	2316.0	3591.0	-1.0	4285.0	531.0	-1.0	950.0	702.0	-1.0	874.0	
79.505	1271.0	-1.0	2029.0	952.0	-1.0	1118.0	1136.0	-1.0	1549.0	1481.0	-1.0	1883.0	1380.0	-1.0	2849.0	1462.0	-1.0	2361.0	1067.0	-1.0	2258.0	1964.0	-1.0	3066.0	957.0	-1.0	1921.0	2147.0	-1.0	3664.0	1525.0	-1.0	3193.0	1590.0	-1.0	2793.0	1378.0	-1.0	2309.0	3581.0	-1.0	4285.0	531.0	-1.0	946.0	703.0	-1.0	871.0	
80.004	1267.0	-1.0	2018.0	947.0	-1.0	1110.0	1133.0	-1.0	1543.0	1478.0	-1.0	1874.0	1376.0	-1.0	2841.0	1457.0	-1.0	2347.0	1063.0	-1.0	2250.0	1957.0	-1.0	3054.0	952.0	-1.0	1911.0	2138.0	-1.0	3640.0	1519.0	-1.0	3173.0	1581.0	-1.0	2774.0	1378.0	-1.0	2304.0	3574.0	-1.0	4285.0	531.0	-1.0	944.0	702.0	-1.0	868.0	
80.503	1265.0	-1.0	2009.0	944.0	-1.0	1102.0	1130.0	-1.0	1539.0	1474.0	-1.0	1866.0	1371.0	-1.0	2833.0	1452.0	-1.0	2336.0	1060.0	-1.0	2242.0	1953.0	-1.0	3042.0	948.0	-1.0	1902.0	2128.0	-1.0	3619.0	1513.0	-1.0	3159.0	1576.0	-1.0	2763.0	1378.0	-1.0	2306.0	3574.0	-1.0	4285.0	530.0	-1.0	945.0	704.0	-1.0	868.0	
81.003	1264.0	-1.0	2003.0	942.0	-1.0	1096.0	1129.0	-1.0	1536.0	1473.0	-1.0	1860.0	1368.0	-1.0	2827.0	1449.0	-1.0	2329.0	1057.0	-1.0	2238.0	1949.0	-1.0	3033.0	946.0	-1.0	1898.0	2122.0	-1.0	3605.0	1508.0	-1.0	3148.0	1572.0	-1.0	2760.0	1380.0	-1.0	2312.0	3577.0	-1.0	4285.0	532.0	-1.0	944.0	706.0	-1.0	869.0	
81.502	1263.0	-1.0	2002.0	940.0	-1.0	1094.0	1126.0	-1.0	1536.0	1470.0	-1.0	1858.0	1365.0	-1.0	2823.0	1447.0	-1.0	2324.0	1056.0	-1.0	2235.0	1945.0	-1.0	3026.0	944.0	-1.0	1897.0	2118.0	-1.0	3595.0	1506.0	-1.0	3140.0	1572.0	-1.0	2764.0	1383.0	-1.0	2317.0	3584.0	-1.0	4285.0	532.0	-1.0	947.0	707.0	-1.0	874.0	
82.001	1263.0	-1.0	2003.0	940.0	-1.0	1092.0	1125.0	-1.0	1535.0	1470.0	-1.0	1857.0	1363.0	-1.0	2819.0	1446.0	-1.0	2322.0	1055.0	-1.0	2235.0	1944.0	-1.0	3022.0	944.0	-1.0	1898.0	2115.0	-1.0	3590.0	1503.0	-1.0	3136.0	1574.0	-1.0	2769.0	1383.0	-1.0	2323.0	3595.0	-1.0	4285.0	532.0	-1.0	947.0	709.0	-1.0	875.0	
82.500	1264.0	-1.0	2007.0	938.0	-1.0	1092.0	1123.0	-1.0	1535.0	1469.0	-1.0	1857.0	1361.0	-1.0	2815.0	1444.0	-1.0	2317.0	1053.0	-1.0	2232.0	1940.0	-1.0	3014.0	942.0	-1.0	1896.0	2110.0	-1.0	3577.0	1501.0	-1.0	3131.0	1567.0	-1.0	2750.0	1382.0	-1.0	2324.0	3591.0	-1.0	4285.0	532.0	-1.0	946.0	708.0	-1.0	878.0	
82.999	1265.0	-1.0	2009.0	938.0	-1.0	1093.0	1122.0	-1.0	1534.0	1469.0	-1.0	1855.0	1357.0	-1.0	2807.0	1440.0	-1.0	2308.0	1051.0	-1.0	2225.0	1935.0	-1.0	3000.0	940.0	-1.0	1890.0	2104.0	-1.0	3562.0	1496.0	-1.0	3122.0	1557.0	-1.0	2727.0	1380.0	-1.0	2322.0	3578.0	-1.0	4285.0	531.0	-1.0	944.0	706.0	-1.0	875.0	
83.498	1265.0	-1.0	2010.0	938.0	-1.0	1093.0	1122.0	-1.0	1532.0	1469.0	-1.0	1852.0	1355.0	-1.0	2800.0	1438.0	-1.0	2301.0	1050.0	-1.0	2219.0	1929.0	-1.0	2989.0	938.0	-1.0	1884.0	2100.0	-1.0	3549.0	1493.0	-1.0	3114.0	1547.0	-1.0	2707.0	1378.0	-1.0	2318.0	3566.0	-1.0	4285.0	530.0	-1.0	942.0	704.0	-1.0	871.0	
83.997	1265.0	-1.0	2009.0	940.0	-1.0	1094.0	1122.0	-1.0	1531.0	1468.0	-1.0	1848.0	1353.0	-1.0	2795.0	1435.0	-1.0	2293.0	1047.0	-1.0	2213.0	1927.0	-1.0	2980.0	935.0	-1.0	1877.0	2094.0	-1.0	3541.0	1491.0	-1.0	3108.0	1542.0	-1.0	2691.0	1376.0	-1.0	2313.0	3557.0	-1.0	4285.0	529.0	-1.0	940.0	701.0	-1.0	864.0	
84.496	1264.0	-1.0	2006.0	940.0	-1.0	1094.0	1121.0	-1.0	1529.0	1465.0	-1.0	1843.0	1351.0	-1.0	2788.0	1433.0	-1.0	2284.0	1046.0	-1.0	2207.0	1922.0	-1.0	2973.0	933.0	-1.0	1869.0	2090.0	-1.0	3529.0	1486.0	-1.0	3098.0	1536.0	-1.0	2673.0	1374.0	-1.0	2307.0	3550.0	-1.0	4285.0	528.0	-1.0	936.0	698.0	-1.0	856.0	
84.996	1262.0	-1.0	2000.0	939.0	-1.0	1089.0	1119.0	-1.0	1526.0	1462.0	-1.0	1836.0	1348.0	-1.0	2781.0	1429.0	-1.0	2275.0	1043.0	-1.0	2199.0	1920.0	-1.0	2965.0	930.0	-1.0	1859.0	2085.0	-1.0	3512.0	1482.0	-1.0	3084.0	1529.0	-1.0	2655.0	1373.0	-1.0	2301.0	3543.0	-1.0	4285.0	527.0	-1.0	933.0	694.0	-1.0	848.0	
85.495	1261.0	-1.0	1993.0	937.0	-1.0	1084.0	1119.0	-1.0	1523.0	1461.0	-1.0	1828.0	1346.0	-1.0	2772.0	1426.0	-1.0	2263.0	1040.0	-1.0	2190.0	1916.0	-1.0	2953.0	926.0	-1.0	1844.0	2076.0	-1.0	3488.0	1475.0	-1.0	3064.0	1525.0	-1.0	2638.0	1370.0	-1.0	2294.0	3541.0	-1.0	4285.0	525.0	-1.0	929.0	689.0	-1.0	837.0	
85.994	1259.0	-1.0	1986.0	937.0	-1.0	1081.0	1118.0	-1.0	1522.0	1459.0	-1.0	1823.0	1345.0	-1.0	2768.0	1424.0	-1.0	2254.0	1039.0	-1.0	2181.0	1911.0	-1.0	2942.0	922.0	-1.0	1832.0	2068.0	-1.0	3462.0	1469.0	-1.0	3042.0	1521.0	-1.0	2627.0	1368.0	-1.0	2285.0	3541.0	-1.0	4285.0	524.0	-1.0	922.0	685.0	-1.0	828.0	
86.493	1257.0	-1.0	1980.0	936.0	-1.0	1079.0	1117.0	-1.0	1522.0	1457.0	-1.0	1818.0	1344.0	-1.0	2765.0	1421.0	-1.0	2248.0	1038.0	-1.0	2176.0	1906.0	-1.0	2933.0	920.0	-1.0	1826.0	2062.0	-1.0	3447.0	1465.0	-1.0	3033.0	1525.0	-1.0	2634.0	1367.0	-1.0	2277.0	3552.0	-1.0	4285.0	523.0	-1.0	917.0	683.0	-1.0	822.0	
86.992	1255.0	-1.0	1975.0	935.0	-1.0	1076.0	1115.0	-1.0	1520.0	1454.0	-1.0	1813.0	1343.0	-1.0	2764.0	1421.0	-1.0	2245.0	1036.0	-1.0	2174.0	1902.0	-1.0	2923.0	918.0	-1.0	1823.0	2057.0	-1.0	3439.0	1462.0	-1.0	3029.0	1530.0	-1.0	2651.0	1368.0	-1.0	2282.0	3567.0	-1.0	4285.0	521.0	-1.0	916.0	683.0	-1.0	823.0	
87.491	1255.0	-1.0	1974.0	934.0	-1.0	1074.0	1114.0	-1.0	1518.0	1452.0	-1.0	1809.0	1342.0	-1.0	2764.0	1420.0	-1.0	2243.0	1037.0	-1.0	2174.0	1899.0	-1.0	2917.0	918.0	-1.0	1823.0	2056.0	-1.0	3435.0	1461.0	-1.0	3027.0	1535.0	-1.0	2665.0	1368.0	-1.0	2288.0	3579.0	-1.0	4285.0	520.0	-1.0	914.0	685.0	-1.0	825.0	
87.990	1255.0	-1.0	1977.0	934.0	-1.0	1075.0	1114.0	-1.0	1518.0	1452.0	-1.0	1808.0	1342.0	-1.0	2766.0	1420.0	-1.0	2245.0	1036.0	-1.0	2178.0	1897.0	-1.0	2916.0	919.0	-1.0	1828.0	2056.0	-1.0	3438.0	1460.0	-1.0	3027.0	1544.0	-1.0	2693.0	1369.0	-1.0	2289.0	3583.0	-1.0	4285.0	519.0	-1.0	912.0	687.0	-1.0	830.0	
88.489	1258.0	-1.0	1983.0	936.0	-1.0	1076.0	1115.0	-1.0	1521.0	1456.0	-1.0	1813.0	1343.0	-1.0	2771.0	1422.0	-1.0	2250.0	1040.0	-1.0	2188.0	1899.0	-1.0	2919.0	922.0	-1.0	1837.0	2060.0	-1.0	3449.0	1460.0	-1.0	3033.0	1556.0	-1.0	2731.0	1369.0	-1.0	2288.0	3593.0	-1.0	4285.0	520.0	-1.0	910.0	690.0	-1.0	834.0	
88.988	1260.0	-1.0	1991.0	938.0	-1.0	1082.0	1116.0	-1.0	1525.0	1459.0	-1.0	1821.0	1346.0	-1.0	2782.0	1426.0	-1.0	2262.0	1044.0	-1.0	2201.0	1899.0	-1.0	2925.0	926.0	-1.0	1849.0	2066.0	-1.0	3465.0	1465.0	-1.0	3043.0	1571.0	-1.0	2767.0	1367.0	-1.0	2285.0	3600.0	-1.0	4285.0	519.0	-1.0	907.0	693.0	-1.0	840.0	
89.488	1262.0	-1.0	1997.0	940.0	-1.0	1085.0	1117.0	-1.0	1528.0	1462.0	-1.0	1827.0	1348.0	-1.0	2791.0	1430.0	-1.0	2272.0	1048.0	-1.0	2214.0	1900.0	-1.0	2931.0	929.0	-1.0	1861.0	2072.0	-1.0	3482.0	1469.0	-1.0	3061.0	1582.0	-1.0	2797.0	1367.0	-1.0	2279.0	3603.0	-1.0	4285.0	518.0	-1.0	905.0	695.0	-1.0	844.0	
89.987	1262.0	-1.0	1999.0	939.0	-1.0	1084.0	1115.0	-1.0	1527.0	1460.0	-1.0	1827.0	1349.0	-1.0	2793.0	1431.0	-1.0	2276.0	1049.0	-1.0	2220.0	1900.0	-1.0	2934.0	932.0	-1.0	1870.0	2075.0	-1.0	3495.0	1470.0	-1.0	3074.0	1585.0	-1.0	2808.0	1369.0	-1.0	2278.0	3605.0	-1.0	4285.0	518.0	-1.0	902.0	698.0	-1.0	846.0	
90.486	1260.0	-1.0	1994.0	935.0	-1.0	1080.0	1112.0	-1.0	1522.0	1458.0	-1.0	1822.0	1348.0	-1.0	2789.0	1430.0	-1.0	2273.0	1049.0	-1.0	2219.0	1898.0	-1.0	2927.0	931.0	-1.0	1866.0	2072.0	-1.0	3490.0	1469.0	-1.0	3075.0	1581.0	-1.0	2796.0	1368.0	-1.0	2277.0	3598.0	-1.0	4285.0	516.0	-1.0	899.0	697.0	-1.0	845.0	
90.985	1257.0	-1.0	1986.0	931.0	-1.0	1074.0	1109.0	-1.0	1512.0	1453.0	-1.0	1810.0	1344.0	-1.0	2777.0	1426.0	-1.0	2263.0	1045.0	-1.0	2207.0	1895.0	-1.0	2915.0	929.0	-1.0	1857.0	2065.0	-1.0	3471.0	1464.0	-1.0	3065.0	1569.0	-1.0	2769.0	1364.0	-1.0	2273.0	3582.0	-1.0	4285.0	513.0	-1.0	893.0	696.0	-1.0	842.0	
91.484	1254.0	-1.0	1974.0	927.0	-1.0	1065.0	1104.0	-1.0	1501.0	1447.0	-1.0	1798.0	1340.0	-1.0	2763.0	1422.0	-1.0	2250.0	1040.0	-1.0	2190.0	1889.0	-1.0	2900.0	923.0	-1.0	1842.0	2054.0	-1.0	3443.0	1457.0	-1.0	3045.0	1554.0	-1.0	2732.0	1361.0	-1.0	2264.0	3558.0	-1.0	4285.0	511.0	-1.0	886.0	694.0	-1.0	837.0	
91.983	1250.0	-1.0	1963.0	925.0	-1.0	1058.0	1099.0	-1.0	1490.0	1441.0	-1.0	1786.0	1336.0	-1.0	2748.0	1418.0	-1.0	2239.0	1035.0	-1.0	2174.0	1880.0	-1.0	2880.0	919.0	-1.0	1824.0	2042.0	-1.0	3414.0	1451.0	-1.0	3025.0	1546.0	-1.0	2707.0	1355.0	-1.0	2253.0	3544.0	-1.0	4285.0	507.0	-1.0	879.0	691.0	-1.0	833.0	
92.482	1248.0	-1.0	1954.0	923.0	-1.0	1055.0	1095.0	-1.0	1479.0	1438.0	-1.0	1778.0	1333.0	-1.0	2736.0	1416.0	-1.0	2231.0	1032.0	-1.0	2160.0	1873.0	-1.0	2864.0	914.0	-1.0	1809.0	2033.0	-1.0	3391.0	1444.0	-1.0	3006.0	1542.0	-1.0	2698.0	1350.0	-1.0	2241.0	3544.0	-1.0	4285.0	506.0	-1.0	872.0	691.0	-1.0	832.0	
92.981	1245.0	-1.0	1947.0	922.0	-1.0	1053.0	1091.0	-1.0	1468.0	1435.0	-1.0	1772.0	1329.0	-1.0	2725.0	1414.0	-1.0	2226.0	1029.0	-1.0	2148.0	1866.0	-1.0	2849.0	910.0	-1.0	1799.0	2027.0	-1.0	3373.0	1440.0	-1.0	2990.0	1541.0	-1.0	2698.0	1344.0	-1.0	2229.0	3549.0	-1.0	4285.0	503.0	-1.0	868.0	691.0	-1.0	832.0	
93.480	1244.0	-1.0	1944.0	922.0	-1.0	1052.0	1087.0	-1.0	1459.0	1433.0	-1.0	1769.0	1327.0	-1.0	2716.0	1412.0	-1.0	2222.0	1026.0	-1.0	2141.0	1861.0	-1.0	2838.0	909.0	-1.0	1793.0	2020.0	-1.0	3363.0	1434.0	-1.0	2975.0	1542.0	-1.0	2704.0	1339.0	-1.0	2217.0	3554.0	-1.0	4285.0	502.0	-1.0	863.0	690.0	-1.0	831.0	
93.979	1245.0	-1.0	1945.0	924.0	-1.0	1054.0	1087.0	-1.0	1454.0	1436.0	-1.0	1769.0	1325.0	-1.0	2710.0	1412.0	-1.0	2221.0	1027.0	-1.0	2137.0	1859.0	-1.0	2831.0	908.0	-1.0	1791.0	2019.0	-1.0	3357.0	1432.0	-1.0	2963.0	1544.0	-1.0	2708.0	1336.0	-1.0	2207.0	3554.0	-1.0	4285.0	501.0	-1.0	862.0	690.0	-1.0	833.0	
94.478	1246.0	-1.0	1949.0	926.0	-1.0	1060.0	1087.0	-1.0	1453.0	1437.0	-1.0	1773.0	1326.0	-1.0	2714.0	1414.0	-1.0	2227.0	1028.0	-1.0	2141.0	1857.0	-1.0	2830.0	910.0	-1.0	1796.0	2021.0	-1.0	3362.0	1433.0	-1.0	2967.0	1550.0	-1.0	2720.0	1334.0	-1.0	2200.0	3553.0	-1.0	4285.0	502.0	-1.0	863.0	691.0	-1.0	835.0	
94.977	1247.0	-1.0	1954.0	929.0	-1.0	1064.0	1086.0	-1.0	1453.0	1438.0	-1.0	1776.0	1327.0	-1.0	2718.0	1416.0	-1.0	2232.0	1029.0	-1.0	2147.0	1857.0	-1.0	2832.0	913.0	-1.0	1805.0	2023.0	-1.0	3372.0	1435.0	-1.0	2977.0	1555.0	-1.0	2733.0	1337.0	-1.0	2211.0	3560.0	-1.0	4285.0	504.0	-1.0	867.0	694.0	-1.0	841.0	
95.476	1249.0	-1.0	1959.0	930.0	-1.0	1066.0	1087.0	-1.0	1454.0	1439.0	-1.0	1778.0	1328.0	-1.0	2721.0	1416.0	-1.0	2234.0	1031.0	-1.0	2153.0	1856.0	-1.0	2832.0	916.0	-1.0	1814.0	2024.0	-1.0	3377.0	1437.0	-1.0	2989.0	1553.0	-1.0	2728.0	1340.0	-1.0	2222.0	3553.0	-1.0	4285.0	505.0	-1.0	871.0	694.0	-1.0	842.0	
95.975	1250.0	-1.0	1962.0	930.0	-1.0	1067.0	1088.0	-1.0	1454.0	1438.0	-1.0	1777.0	1329.0	-1.0	2723.0	1416.0	-1.0	2234.0	1033.0	-1.0	2158.0	1856.0	-1.0	2829.0	918.0	-1.0	1821.0	2023.0	-1.0	3377.0	1440.0	-1.0	2997.0	1542.0	-1.0	2701.0	1342.0	-1.0	2225.0	3536.0	-1.0	4285.0	505.0	-1.0	873.0	691.0	-1.0	838.0	
96.474	1250.0	-1.0	1962.0	928.0	-1.0	1067.0	1088.0	-1.0	1456.0	1436.0	-1.0	1775.0	1332.0	-1.0	2727.0	1416.0	-1.0	2233.0	1035.0	-1.0	2166.0	1851.0	-1.0	2820.0	919.0	-1.0	1823.0	2019.0	-1.0	3368.0	1440.0	-1.0	2999.0	1532.0	-1.0	2675.0	1341.0	-1.0	2226.0	3525.0	-1.0	4285.0	505.0	-1.0	873.0	687.0	-1.0	832.0	
96.975	1252.0	-1.0	1962.0	932.0	-1.0	1066.0	1091.0	-1.0	1457.0	1438.0	-1.0	1775.0	1337.0	-1.0	2735.0	1416.0	-1.0	2234.0	1041.0	-1.0	2176.0	1837.0	-1.0	2791.0	923.0	-1.0	1826.0	2008.0	-1.0	3351.0	1441.0	-1.0	2997.0	1532.0	-1.0	2674.0	1342.0	-1.0	2226.0	3527.0	-1.0	4285.0	506.0	-1.0	873.0	688.0	-1.0	830.0	
97.474	1253.0	-1.0	1966.0	933.0	-1.0	1070.0	1093.0	-1.0	1461.0	1443.0	-1.0	1782.0	1343.0	-1.0	2747.0	1420.0	-1.0	2241.0	1046.0	-1.0	2188.0	1820.0	-1.0	2767.0	926.0	-1.0	1826.0	1997.0	-1.0	3331.0	1440.0	-1.0	2989.0	1539.0	-1.0	2687.0	1343.0	-1.0	2223.0	3528.0	-1.0	4285.0	506.0	-1.0	872.0	689.0	-1.0	830.0	
97.974	1254.0	-1.0	1967.0	937.0	-1.0	1075.0	1094.0	-1.0	1464.0	1446.0	-1.0	1788.0	1347.0	-1.0	2755.0	1423.0	-1.0	2249.0	1049.0	-1.0	2191.0	1814.0	-1.0	2757.0	926.0	-1.0	1826.0	1993.0	-1.0	3325.0	1442.0	-1.0	2993.0	1546.0	-1.0	2705.0	1346.0	-1.0	2223.0	3530.0	-1.0	4285.0	508.0	-1.0	873.0	691.0	-1.0	831.0	
98.473	1254.0	-1.0	1965.0	937.0	-1.0	1078.0	1093.0	-1.0	1463.0	1448.0	-1.0	1792.0	1350.0	-1.0	2762.0	1425.0	-1.0	2257.0	1048.0	-1.0	2191.0	1812.0	-1.0	2753.0	927.0	-1.0	1826.0	1991.0	-1.0	3325.0	1442.0	-1.0	2995.0	1550.0	-1.0	2715.0	1349.0	-1.0	2233.0	3534.0	-1.0	4285.0	508.0	-1.0	877.0	692.0	-1.0	834.0	
98.972	1254.0	-1.0	1964.0	939.0	-1.0	1082.0	1093.0	-1.0	1463.0	1451.0	-1.0	1795.0	1351.0	-1.0	2763.0	1427.0	-1.0	2261.0	1048.0	-1.0	2190.0	1809.0	-1.0	2750.0	927.0	-1.0	1825.0	1990.0	-1.0	3320.0	1442.0	-1.0	2991.0	1551.0	-1.0	2720.0	1351.0	-1.0	2241.0	3539.0	-1.0	4285.0	509.0	-1.0	878.0	693.0	-1.0	837.0	
99.471	1255.0	-1.0	1965.0	941.0	-1.0	1086.0	1095.0	-1.0	1463.0	1452.0	-1.0	1799.0	1352.0	-1.0	2763.0	1427.0	-1.0	2261.0	1049.0	-1.0	2190.0	1802.0	-1.0	2738.0	926.0	-1.0	1821.0	1985.0	-1.0	3312.0	1441.0	-1.0	2986.0	1551.0	-1.0	2723.0	1351.0	-1.0	2241.0	3539.0	-1.0	4285.0	510.0	-1.0	879.0	693.0	-1.0	836.0	
99.971	1257.0	-1.0	1966.0	943.0	-1.0	1089.0	1096.0	-1.0	1463.0	1454.0	-1.0	1800.0	1350.0	-1.0	2758.0	1427.0	-1.0	2258.0	1048.0	-1.0	2185.0	1803.0	-1.0	2739.0	923.0	-1.0	1814.0	1983.0	-1.0	3305.0	1442.0	-1.0	2978.0	1544.0	-1.0	2698.0	1349.0	-1.0	2235.0	3509.0	-1.0	4285.0	509.0	-1.0	878.0	690.0	-1.0	832.0	
100.470	1255.0	-1.0	1963.0	944.0	-1.0	1093.0	1097.0	-1.0	1465.0	1455.0	-1.0	1803.0	1348.0	-1.0	2754.0	1427.0	-1.0	2258.0	1046.0	-1.0	2182.0	1813.0	-1.0	2757.0	923.0	-1.0	1812.0	1989.0	-1.0	3312.0	1445.0	-1.0	2985.0	1535.0	-1.0	2666.0	1348.0	-1.0	2233.0	3477.0	-1.0	4284.0	510.0	-1.0	879.0	688.0	-1.0	828.0	
100.969	1255.0	-1.0	1961.0	947.0	-1.0	1096.0	1099.0	-1.0	1467.0	1457.0	-1.0	1804.0	1347.0	-1.0	2751.0	1427.0	-1.0	2257.0	1046.0	-1.0	2183.0	1823.0	-1.0	2769.0	923.0	-1.0	1816.0	1992.0	-1.0	3320.0	1450.0	-1.0	2998.0	1529.0	-1.0	2651.0	1351.0	-1.0	2246.0	3464.0	-1.0	4284.0	512.0	-1.0	884.0	688.0	-1.0	830.0	
101.468	1254.0	-1.0	1961.0	947.0	-1.0	1097.0	1100.0	-1.0	1469.0	1456.0	-1.0	1803.0	1347.0	-1.0	2750.0	1426.0	-1.0	2254.0	1046.0	-1.0	2185.0	1825.0	-1.0	2774.0	924.0	-1.0	1822.0	1996.0	-1.0	3330.0	1454.0	-1.0	3013.0	1526.0	-1.0	2644.0	1356.0	-1.0	2260.0	3465.0	-1.0	4285.0	514.0	-1.0	892.0	687.0	-1.0	831.0	
101.967	1254.0	-1.0	1958.0	947.0	-1.0	1096.0	1101.0	-1.0	1471.0	1453.0	-1.0	1800.0	1347.0	-1.0	2748.0	1425.0	-1.0	2249.0	1046.0	-1.0	2185.0	1833.0	-1.0	2788.0	924.0	-1.0	1827.0	2002.0	-1.0	3339.0	1458.0	-1.0	3022.0	1515.0	-1.0	2616.0	1357.0	-1.0	2263.0	3448.0	-1.0	4285.0	515.0	-1.0	893.0	683.0	-1.0	825.0	
102.466	1250.0	-1.0	1951.0	943.0	-1.0	1092.0	1100.0	-1.0	1470.0	1450.0	-1.0	1793.0	1344.0	-1.0	2743.0	1424.0	-1.0	2242.0	1045.0	-1.0	2180.0	1849.0	-1.0	2813.0	924.0	-1.0	1827.0	2009.0	-1.0	3344.0	1460.0	-1.0	3023.0	1500.0	-1.0	2569.0	1355.0	-1.0	2259.0	3422.0	-1.0	4285.0	514.0	-1.0	893.0	679.0	-1.0	815.0	
102.965	1248.0	-1.0	1945.0	940.0	-1.0	1087.0	1101.0	-1.0	1470.0	1448.0	-1.0	1786.0	1344.0	-1.0	2740.0	1423.0	-1.0	2236.0	1043.0	-1.0	2179.0	1858.0	-1.0	2825.0	925.0	-1.0	1826.0	2010.0	-1.0	3341.0	1460.0	-1.0	3022.0	1494.0	-1.0	2554.0	1353.0	-1.0	2252.0	3425.0	-1.0	4284.0	513.0	-1.0	889.0	675.0	-1.0	808.0	
103.464	1249.0	-1.0	1945.0	943.0	-1.0	1085.0	1104.0	-1.0	1473.0	1449.0	-1.0	1786.0	1347.0	-1.0	2744.0	1424.0	-1.0	2234.0	1048.0	-1.0	2184.0	1853.0	-1.0	2810.0	926.0	-1.0	1827.0	2005.0	-1.0	3326.0	1461.0	-1.0	3018.0	1497.0	-1.0	2560.0	1351.0	-1.0	2242.0	3434.0	-1.0	4285.0	512.0	-1.0	883.0	673.0	-1.0	801.0	
103.963	1250.0	-1.0	1945.0	941.0	-1.0	1082.0	1106.0	-1.0	1476.0	1450.0	-1.0	1785.0	1351.0	-1.0	2753.0	1425.0	-1.0	2237.0	1049.0	-1.0	2188.0	1848.0	-1.0	2802.0	927.0	-1.0	1825.0	2002.0	-1.0	3318.0	1462.0	-1.0	3014.0	1499.0	-1.0	2559.0	1349.0	-1.0	2230.0	3439.0	-1.0	4285.0	509.0	-1.0	879.0	669.0	-1.0	792.0	
104.462	1251.0	-1.0	1943.0	940.0	-1.0	1078.0	1107.0	-1.0	1477.0	1450.0	-1.0	1782.0	1352.0	-1.0	2758.0	1426.0	-1.0	2238.0	1047.0	-1.0	2186.0	1856.0	-1.0	2819.0	925.0	-1.0	1826.0	2007.0	-1.0	3325.0	1462.0	-1.0	3013.0	1491.0	-1.0	2536.0	1351.0	-1.0	2228.0	3424.0	-1.0	4284.0	509.0	-1.0	877.0	665.0	-1.0	783.0	
104.961	1248.0	-1.0	1937.0	937.0	-1.0	1074.0	1107.0	-1.0	1477.0	1449.0	-1.0	1779.0	1351.0	-1.0	2759.0	1426.0	-1.0	2238.0	1043.0	-1.0	2179.0	1872.0	-1.0	2846.0	925.0	-1.0	1827.0	2015.0	-1.0	3337.0	1463.0	-1.0	3014.0	1483.0	-1.0	2515.0	1354.0	-1.0	2236.0	3410.0	-1.0	4284.0	510.0	-1.0	876.0	663.0	-1.0	779.0	
105.460	1249.0	-1.0	1936.0	937.0	-1.0	1069.0	1109.0	-1.0	1478.0	1449.0	-1.0	1779.0	1352.0	-1.0	2765.0	1427.0	-1.0	2242.0	1044.0	-1.0	2178.0	1882.0	-1.0	2860.0	926.0	-1.0	1832.0	2022.0	-1.0	3358.0	1465.0	-1.0	3024.0	1484.0	-1.0	2517.0	1357.0	-1.0	2245.0	3417.0	-1.0	4284.0	511.0	-1.0	877.0	661.0	-1.0	776.0	
105.959	1251.0	-1.0	1939.0	936.0	-1.0	1067.0	1111.0	-1.0	1481.0	1450.0	-1.0	1779.0	1355.0	-1.0	2772.0	1430.0	-1.0	2247.0	1045.0	-1.0	2182.0	1886.0	-1.0	2869.0	927.0	-1.0	1836.0	2028.0	-1.0	3371.0	1468.0	-1.0	3029.0	1489.0	-1.0	2535.0	1359.0	-1.0	2253.0	3433.0	-1.0	4285.0	511.0	-1.0	880.0	660.0	-1.0	775.0	
106.458	1252.0	-1.0	1943.0	935.0	-1.0	1066.0	1112.0	-1.0	1483.0	1451.0	-1.0	1781.0	1357.0	-1.0	2779.0	1433.0	-1.0	2254.0	1047.0	-1.0	2189.0	1892.0	-1.0	2878.0	928.0	-1.0	1841.0	2035.0	-1.0	3388.0	1471.0	-1.0	3036.0	1495.0	-1.0	2554.0	1363.0	-1.0	2261.0	3449.0	-1.0	4285.0	513.0	-1.0	883.0	659.0	-1.0	775.0	
106.958	1255.0	-1.0	1949.0	934.0	-1.0	1067.0	1113.0	-1.0	1485.0	1452.0	-1.0	1783.0	1359.0	-1.0	2785.0	1435.0	-1.0	2260.0	1048.0	-1.0	2196.0	1896.0	-1.0	2888.0	931.0	-1.0	1849.0	2042.0	-1.0	3406.0	1474.0	-1.0	3044.0	1502.0	-1.0	2572.0	1364.0	-1.0	2267.0	3465.0	-1.0	4285.0	514.0	-1.0	887.0	660.0	-1.0	776.0	
107.457	1258.0	-1.0	1956.0	935.0	-1.0	1068.0	1114.0	-1.0	1486.0	1453.0	-1.0	1786.0	1361.0	-1.0	2790.0	1438.0	-1.0	2267.0	1051.0	-1.0	2204.0	1902.0	-1.0	2899.0	934.0	-1.0	1857.0	2051.0	-1.0	3427.0	1477.0	-1.0	3054.0	1508.0	-1.0	2594.0	1365.0	-1.0	2271.0	3484.0	-1.0	4285.0	516.0	-1.0	891.0	663.0	-1.0	780.0	
107.956	1260.0	-1.0	1964.0	935.0	-1.0	1071.0	1114.0	-1.0	1487.0	1454.0	-1.0	1789.0	1362.0	-1.0	2791.0	1440.0	-1.0	2271.0	1052.0	-1.0	2210.0	1905.0	-1.0	2909.0	935.0	-1.0	1864.0	2056.0	-1.0	3442.0	1479.0	-1.0	3058.0	1514.0	-1.0	2610.0	1366.0	-1.0	2268.0	3497.0	-1.0	4284.0	516.0	-1.0	891.0	663.0	-1.0	783.0	
108.455	1262.0	-1.0	1968.0	935.0	-1.0	1072.0	1113.0	-1.0	1483.0	1454.0	-1.0	1788.0	1361.0	-1.0	2787.0	1440.0	-1.0	2271.0	1053.0	-1.0	2212.0	1907.0	-1.0	2910.0	936.0	-1.0	1864.0	2058.0	-1.0	3445.0	1476.0	-1.0	3052.0	1516.0	-1.0	2617.0	1362.0	-1.0	2260.0	3504.0	-1.0	4285.0	516.0	-1.0	889.0	665.0	-1.0	785.0	
108.954	1262.0	-1.0	1971.0	934.0	-1.0	1074.0	1111.0	-1.0	1478.0	1451.0	-1.0	1784.0	1359.0	-1.0	2777.0	1438.0	-1.0	2265.0	1053.0	-1.0	2209.0	1906.0	-1.0	2905.0	934.0	-1.0	1859.0	2056.0	-1.0	3436.0	1473.0	-1.0	3037.0	1515.0	-1.0	2610.0	1358.0	-1.0	2246.0	3504.0	-1.0	4285.0	515.0	-1.0	885.0	664.0	-1.0	782.0	
109.453	1262.0	-1.0	1969.0	934.0	-1.0	1072.0	1108.0	-1.0	1470.0	1448.0	-1.0	1777.0	1356.0	-1.0	2764.0	1436.0	-1.0	2258.0	1051.0	-1.0	2201.0	1901.0	-1.0	2893.0	933.0	-1.0	1850.0	2051.0	-1.0	3424.0	1468.0	-1.0	3019.0	1511.0	-1.0	2600.0	1353.0	-1.0	2227.0	3497.0	-1.0	4285.0	513.0	-1.0	881.0	661.0	-1.0	777.0	
109.952	1262.0	-1.0	1971.0	936.0	-1.0	1076.0	1108.0	-1.0	1469.0	1448.0	-1.0	1778.0	1356.0	-1.0	2759.0	1436.0	-1.0	2257.0	1049.0	-1.0	2197.0	1899.0	-1.0	2888.0	931.0	-1.0	1844.0	2048.0	-1.0	3415.0	1465.0	-1.0	3005.0	1510.0	-1.0	2596.0	1349.0	-1.0	2213.0	3492.0	-1.0	4285.0	512.0	-1.0	878.0	660.0	-1.0	774.0	
110.451	1263.0	-1.0	1972.0	937.0	-1.0	1078.0	1108.0	-1.0	1470.0	1448.0	-1.0	1779.0	1356.0	-1.0	2759.0	1436.0	-1.0	2260.0	1049.0	-1.0	2194.0	1895.0	-1.0	2882.0	931.0	-1.0	1844.0	2049.0	-1.0	3416.0	1467.0	-1.0	3008.0	1514.0	-1.0	2608.0	1351.0	-1.0	2218.0	3498.0	-1.0	4285.0	513.0	-1.0	880.0	662.0	-1.0	778.0	
110.950	1264.0	-1.0	1971.0	939.0	-1.0	1081.0	1109.0	-1.0	1470.0	1448.0	-1.0	1779.0	1356.0	-1.0	2761.0	1437.0	-1.0	2262.0	1048.0	-1.0	2192.0	1894.0	-1.0	2880.0	930.0	-1.0	1842.0	2050.0	-1.0	3422.0	1469.0	-1.0	3016.0	1518.0	-1.0	2623.0	1354.0	-1.0	2231.0	3504.0	-1.0	4284.0	515.0	-1.0	883.0	665.0	-1.0	782.0	
111.450	1264.0	-1.0	1973.0	939.0	-1.0	1083.0	1109.0	-1.0	1472.0	1449.0	-1.0	1781.0	1357.0	-1.0	2764.0	1438.0	-1.0	2266.0	1049.0	-1.0	2190.0	1894.0	-1.0	2879.0	931.0	-1.0	1843.0	2051.0	-1.0	3427.0	1471.0	-1.0	3022.0	1521.0	-1.0	2632.0	1357.0	-1.0	2238.0	3505.0	-1.0	4285.0	516.0	-1.0	886.0	667.0	-1.0	786.0	
111.949	1266.0	-1.0	1977.0	943.0	-1.0	1090.0	1112.0	-1.0	1478.0	1452.0	-1.0	1787.0	1360.0	-1.0	2773.0	1440.0	-1.0	2274.0	1050.0	-1.0	2194.0	1894.0	-1.0	2884.0	933.0	-1.0	1848.0	2055.0	-1.0	3439.0	1477.0	-1.0	3036.0	1529.0	-1.0	2644.0	1360.0	-1.0	2242.0	3508.0	-1.0	4285.0	517.0	-1.0	888.0	671.0	-1.0	792.0	
112.449	1265.0	-1.0	1978.0	945.0	-1.0	1095.0	1113.0	-1.0	1482.0	1452.0	-1.0	1788.0	1361.0	-1.0	2775.0	1440.0	-1.0	2274.0	1050.0	-1.0	2193.0	1891.0	-1.0	2880.0	934.0	-1.0	1849.0	2055.0	-1.0	3440.0	1480.0	-1.0	3046.0	1530.0	-1.0	2649.0	1363.0	-1.0	2252.0	3512.0	-1.0	4285.0	518.0	-1.0	891.0	674.0	-1.0	798.0	
112.948	1266.0	-1.0	1978.0	946.0	-1.0	1098.0	1114.0	-1.0	1482.0	1451.0	-1.0	1786.0	1361.0	-1.0	2771.0	1437.0	-1.0	2267.0	1049.0	-1.0	2190.0	1888.0	-1.0	2870.0	933.0	-1.0	1846.0	2049.0	-1.0	3427.0	1479.0	-1.0	3043.0	1527.0	-1.0	2641.0	1364.0	-1.0	2253.0	3506.0	-1.0	4285.0	518.0	-1.0	890.0	675.0	-1.0	801.0	
113.448	1266.0	-1.0	1980.0	948.0	-1.0	1103.0	1115.0	-1.0	1486.0	1450.0	-1.0	1787.0	1362.0	-1.0	2770.0	1438.0	-1.0	2265.0	1049.0	-1.0	2188.0	1887.0	-1.0	2867.0	934.0	-1.0	1843.0	2049.0	-1.0	3420.0	1481.0	-1.0	3042.0	1524.0	-1.0	2630.0	1362.0	-1.0	2246.0	3496.0	-1.0	4285.0	517.0	-1.0	890.0	674.0	-1.0	799.0	
113.947	1266.0	-1.0	1978.0	947.0	-1.0	1102.0	1115.0	-1.0	1487.0	1449.0	-1.0	1784.0	1361.0	-1.0	2767.0	1436.0	-1.0	2260.0	1048.0	-1.0	2183.0	1880.0	-1.0	2855.0	933.0	-1.0	1842.0	2045.0	-1.0	3415.0	1480.0	-1.0	3044.0	1524.0	-1.0	2635.0	1365.0	-1.0	2253.0	3509.0	-1.0	4285.0	518.0	-1.0	892.0	674.0	-1.0	800.0	
114.447	1265.0	-1.0	1976.0	946.0	-1.0	1099.0	1115.0	-1.0	1486.0	1448.0	-1.0	1781.0	1361.0	-1.0	2764.0	1434.0	-1.0	2256.0	1045.0	-1.0	2177.0	1872.0	-1.0	2837.0	932.0	-1.0	1838.0	2040.0	-1.0	3402.0	1479.0	-1.0	3039.0	1524.0	-1.0	2636.0	1365.0	-1.0	2254.0	3522.0	-1.0	4285.0	518.0	-1.0	890.0	674.0	-1.0	800.0	
114.946	1265.0	-1.0	1974.0	946.0	-1.0	1097.0	1116.0	-1.0	1485.0	1449.0	-1.0	1781.0	1362.0	-1.0	2764.0	1435.0	-1.0	2258.0	1046.0	-1.0	2175.0	1865.0	-1.0	2821.0	933.0	-1.0	1835.0	2033.0	-1.0	3389.0	1475.0	-1.0	3028.0	1524.0	-1.0	2641.0	1366.0	-1.0	2250.0	3530.0	-1.0	4285.0	519.0	-1.0	889.0	675.0	-1.0	800.0	
115.445	1265.0	-1.0	1977.0	947.0	-1.0	1101.0	1116.0	-1.0	1490.0	1452.0	-1.0	1789.0	1366.0	-1.0	2771.0	1439.0	-1.0	2266.0	1047.0	-1.0	2177.0	1862.0	-1.0	2815.0	933.0	-1.0	1836.0	2032.0	-1.0	3382.0	1474.0	-1.0	3016.0	1529.0	-1.0	2651.0	1364.0	-1.0	2246.0	3537.0	-1.0	4285.0	518.0	-1.0	886.0	677.0	-1.0	804.0	
115.944	1267.0	-1.0	1980.0	948.0	-1.0	1103.0	1119.0	-1.0	1494.0	1458.0	-1.0	1797.0	1370.0	-1.0	2781.0	1443.0	-1.0	2278.0	1048.0	-1.0	2180.0	1861.0	-1.0	2815.0	935.0	-1.0	1840.0	2034.0	-1.0	3391.0	1474.0	-1.0	3020.0	1544.0	-1.0	2698.0	1370.0	-1.0	2256.0	3550.0	-1.0	4285.0	520.0	-1.0	889.0	686.0	-1.0	815.0	
116.443	1267.0	-1.0	1981.0	949.0	-1.0	1106.0	1120.0	-1.0	1496.0	1462.0	-1.0	1803.0	1372.0	-1.0	2788.0	1446.0	-1.0	2286.0	1050.0	-1.0	2182.0	1859.0	-1.0	2812.0	936.0	-1.0	1843.0	2035.0	-1.0	3397.0	1475.0	-1.0	3024.0	1559.0	-1.0	2742.0	1374.0	-1.0	2268.0	3553.0	-1.0	4285.0	523.0	-1.0	895.0	694.0	-1.0	828.0	
116.943	1268.0	-1.0	1984.0	948.0	-1.0	1107.0	1119.0	-1.0	1496.0	1464.0	-1.0	1807.0	1374.0	-1.0	2793.0	1447.0	-1.0	2291.0	1049.0	-1.0	2184.0	1857.0	-1.0	2812.0	937.0	-1.0	1846.0	2037.0	-1.0	3401.0	1475.0	-1.0	3023.0	1569.0	-1.0	2772.0	1377.0	-1.0	2274.0	3545.0	-1.0	4285.0	524.0	-1.0	897.0	699.0	-1.0	839.0	
117.442	1270.0	-1.0	1989.0	952.0	-1.0	1110.0	1122.0	-1.0	1500.0	1467.0	-1.0	1814.0	1376.0	-1.0	2798.0	1450.0	-1.0	2295.0	1051.0	-1.0	2187.0	1859.0	-1.0	2815.0	939.0	-1.0	1851.0	2041.0	-1.0	3413.0	1474.0	-1.0	3024.0	1576.0	-1.0	2790.0	1376.0	-1.0	2273.0	3539.0	-1.0	4285.0	526.0	-1.0	900.0	703.0	-1.0	845.0	
117.941	1272.0	-1.0	1996.0	953.0	-1.0	1114.0	1123.0	-1.0	1504.0	1470.0	-1.0	1821.0	1378.0	-1.0	2810.0	1452.0	-1.0	2304.0	1053.0	-1.0	2195.0	1863.0	-1.0	2825.0	942.0	-1.0	1862.0	2048.0	-1.0	3437.0	1479.0	-1.0	3043.0	1584.0	-1.0	2817.0	1381.0	-1.0	2280.0	3547.0	-1.0	4285.0	529.0	-1.0	907.0	708.0	-1.0	854.0	
118.440	1273.0	-1.0	2002.0	954.0	-1.0	1119.0	1123.0	-1.0	1508.0	1472.0	-1.0	1826.0	1380.0	-1.0	2820.0	1453.0	-1.0	2312.0	1055.0	-1.0	2204.0	1867.0	-1.0	2839.0	946.0	-1.0	1872.0	2057.0	-1.0	3461.0	1483.0	-1.0	3060.0	1591.0	-1.0	2834.0	1384.0	-1.0	2289.0	3556.0	-1.0	4285.0	530.0	-1.0	911.0	711.0	-1.0	861.0	
118.939	1276.0	-1.0	2009.0	956.0	-1.0	1122.0	1124.0	-1.0	1509.0	1473.0	-1.0	1828.0	1383.0	-1.0	2828.0	1456.0	-1.0	2316.0	1059.0	-1.0	2213.0	1873.0	-1.0	2851.0	950.0	-1.0	1884.0	2064.0	-1.0	3479.0	1486.0	-1.0	3070.0	1593.0	-1.0	2843.0	1384.0	-1.0	2290.0	3563.0	-1.0	4285.0	532.0	-1.0	914.0	713.0	-1.0	866.0	
119.438	1278.0	-1.0	2017.0	957.0	-1.0	1128.0	1125.0	-1.0	1515.0	1476.0	-1.0	1835.0	1385.0	-1.0	2835.0	1459.0	-1.0	2322.0	1064.0	-1.0	2225.0	1881.0	-1.0	2864.0	953.0	-1.0	1893.0	2071.0	-1.0	3495.0	1489.0	-1.0	3077.0	1597.0	-1.0	2844.0	1382.0	-1.0	2281.0	3566.0	-1.0	4285.0	532.0	-1.0	913.0	714.0	-1.0	865.0	
119.937	1279.0	-1.0	2021.0	959.0	-1.0	1131.0	1126.0	-1.0	1517.0	1477.0	-1.0	1837.0	1388.0	-1.0	2843.0	1462.0	-1.0	2327.0	1066.0	-1.0	2235.0	1883.0	-1.0	2874.0	956.0	-1.0	1903.0	2075.0	-1.0	3507.0	1491.0	-1.0	3088.0	1599.0	-1.0	2854.0	1382.0	-1.0	2287.0	3570.0	-1.0	4285.0	532.0	-1.0	916.0	715.0	-1.0	868.0	
120.436	1278.0	-1.0	2018.0	957.0	-1.0	1128.0	1125.0	-1.0	1514.0	1475.0	-1.0	1832.0	1387.0	-1.0	2843.0	1462.0	-1.0	2327.0	1067.0	-1.0	2239.0	1882.0	-1.0	2873.0	956.0	-1.0	1904.0	2074.0	-1.0	3502.0	1492.0	-1.0	3088.0	1596.0	-1.0	2849.0	1384.0	-1.0	2288.0	3570.0	-1.0	4285.0	532.0	-1.0	915.0	713.0	-1.0	866.0	
120.936	1277.0	-1.0	2012.0	955.0	-1.0	1124.0	1124.0	-1.0	1509.0	1473.0	-1.0	1827.0	1387.0	-1.0	2839.0	1461.0	-1.0	2323.0	1066.0	-1.0	2236.0	1882.0	-1.0	2866.0	955.0	-1.0	1900.0	2070.0	-1.0	3487.0	1489.0	-1.0	3080.0	1596.0	-1.0	2850.0	1383.0	-1.0	2284.0	3547.0	-1.0	4285.0	532.0	-1.0	911.0	715.0	-1.0	865.0	
121.435	1274.0	-1.0	2006.0	954.0	-1.0	1122.0	1122.0	-1.0	1508.0	1473.0	-1.0	1826.0	1387.0	-1.0	2839.0	1461.0	-1.0	2324.0	1067.0	-1.0	2235.0	1879.0	-1.0	2860.0	955.0	-1.0	1898.0	2068.0	-1.0	3475.0	1489.0	-1.0	3074.0	1598.0	-1.0	2849.0	1381.0	-1.0	2277.0	3524.0	-1.0	4285.0	531.0	-1.0	909.0	715.0	-1.0	866.0	
121.934	1272.0	-1.0	1999.0	953.0	-1.0	1121.0	1120.0	-1.0	1506.0	1472.0	-1.0	1827.0	1387.0	-1.0	2838.0	1460.0	-1.0	2324.0	1066.0	-1.0	2233.0	1873.0	-1.0	2848.0	955.0	-1.0	1896.0	2064.0	-1.0	3466.0	1488.0	-1.0	3070.0	1598.0	-1.0	2851.0	1383.0	-1.0	2286.0	3516.0	-1.0	4285.0	530.0	-1.0	907.0	717.0	-1.0	869.0	
122.434	1269.0	-1.0	1992.0	952.0	-1.0	1118.0	1119.0	-1.0	1501.0	1472.0	-1.0	1826.0	1386.0	-1.0	2835.0	1459.0	-1.0	2321.0	1065.0	-1.0	2227.0	1868.0	-1.0	2837.0	954.0	-1.0	1893.0	2061.0	-1.0	3459.0	1487.0	-1.0	3067.0	1598.0	-1.0	2852.0	1386.0	-1.0	2293.0	3513.0	-1.0	4285.0	530.0	-1.0	905.0	718.0	-1.0	870.0	
122.934	1268.0	-1.0	1988.0	952.0	-1.0	1117.0	1117.0	-1.0	1497.0	1471.0	-1.0	1825.0	1385.0	-1.0	2830.0	1458.0	-1.0	2319.0	1063.0	-1.0	2220.0	1866.0	-1.0	2830.0	953.0	-1.0	1889.0	2059.0	-1.0	3457.0	1482.0	-1.0	3062.0	1595.0	-1.0	2849.0	1385.0	-1.0	2293.0	3512.0	-1.0	4285.0	527.0	-1.0	900.0	719.0	-1.0	871.0	
123.434	1268.0	-1.0	1989.0	953.0	-1.0	1119.0	1116.0	-1.0	1497.0	1474.0	-1.0	1830.0	1384.0	-1.0	2829.0	1458.0	-1.0	2320.0	1063.0	-1.0	2217.0	1866.0	-1.0	2830.0	953.0	-1.0	1889.0	2062.0	-1.0	3463.0	1482.0	-1.0	3060.0	1594.0	-1.0	2844.0	1382.0	-1.0	2284.0	3510.0	-1.0	4285.0	525.0	-1.0	897.0	718.0	-1.0	873.0	
123.934	1268.0	-1.0	1990.0	955.0	-1.0	1122.0	1116.0	-1.0	1497.0	1474.0	-1.0	1832.0	1383.0	-1.0	2832.0	1458.0	-1.0	2323.0	1062.0	-1.0	2216.0	1865.0	-1.0	2831.0	954.0	-1.0	1892.0	2066.0	-1.0	3475.0	1483.0	-1.0	3070.0	1596.0	-1.0	2851.0	1381.0	-1.0	2276.0	3515.0	-1.0	4285.0	524.0	-1.0	892.0	719.0	-1.0	872.0	
124.433	1268.0	-1.0	1989.0	953.0	-1.0	1121.0	1114.0	-1.0	1493.0	1474.0	-1.0	1830.0	1382.0	-1.0	2831.0	1456.0	-1.0	2320.0	1061.0	-1.0	2216.0	1864.0	-1.0	2833.0	955.0	-1.0	1894.0	2067.0	-1.0	3485.0	1483.0	-1.0	3075.0	1595.0	-1.0	2852.0	1380.0	-1.0	2273.0	3505.0	-1.0	4285.0	522.0	-1.0	889.0	719.0	-1.0	874.0	
124.932	1266.0	-1.0	1988.0	951.0	-1.0	1119.0	1110.0	-1.0	1486.0	1470.0	-1.0	1825.0	1380.0	-1.0	2824.0	1453.0	-1.0	2313.0	1062.0	-1.0	2213.0	1863.0	-1.0	2829.0	955.0	-1.0	1893.0	2068.0	-1.0	3485.0	1480.0	-1.0	3070.0	1590.0	-1.0	2839.0	1375.0	-1.0	2260.0	3493.0	-1.0	4285.0	520.0	-1.0	883.0	719.0	-1.0	873.0	
125.431	1265.0	-1.0	1985.0	950.0	-1.0	1116.0	1108.0	-1.0	1480.0	1469.0	-1.0	1821.0	1378.0	-1.0	2818.0	1451.0	-1.0	2307.0	1062.0	-1.0	2212.0	1863.0	-1.0	2829.0	956.0	-1.0	1896.0	2068.0	-1.0	3485.0	1476.0	-1.0	3060.0	1583.0	-1.0	2823.0	1367.0	-1.0	2246.0	3481.0	-1.0	4285.0	517.0	-1.0	875.0	717.0	-1.0	870.0	
125.930	1264.0	-1.0	1983.0	949.0	-1.0	1115.0	1106.0	-1.0	1477.0	1468.0	-1.0	1820.0	1377.0	-1.0	2819.0	1451.0	-1.0	2306.0	1063.0	-1.0	2216.0	1863.0	-1.0	2832.0	957.0	-1.0	1899.0	2069.0	-1.0	3487.0	1478.0	-1.0	3061.0	1581.0	-1.0	2810.0	1363.0	-1.0	2230.0	3473.0	-1.0	4285.0	515.0	-1.0	870.0	715.0	-1.0	868.0	
126.429	1262.0	-1.0	1977.0	948.0	-1.0	1113.0	1104.0	-1.0	1473.0	1466.0	-1.0	1816.0	1376.0	-1.0	2817.0	1449.0	-1.0	2304.0	1063.0	-1.0	2220.0	1862.0	-1.0	2832.0	960.0	-1.0	1904.0	2069.0	-1.0	3485.0	1477.0	-1.0	3062.0	1573.0	-1.0	2784.0	1362.0	-1.0	2232.0	3467.0	-1.0	4285.0	514.0	-1.0	867.0	713.0	-1.0	864.0	
126.928	1258.0	-1.0	1970.0	946.0	-1.0	1109.0	1102.0	-1.0	1469.0	1462.0	-1.0	1811.0	1373.0	-1.0	2806.0	1448.0	-1.0	2300.0	1061.0	-1.0	2209.0	1876.0	-1.0	2853.0	958.0	-1.0	1901.0	2072.0	-1.0	3485.0	1475.0	-1.0	3057.0	1549.0	-1.0	2713.0	1362.0	-1.0	2234.0	3434.0	-1.0	4285.0	510.0	-1.0	864.0	706.0	-1.0	853.0	
127.427	1257.0	-1.0	1964.0	944.0	-1.0	1106.0	1102.0	-1.0	1468.0	1461.0	-1.0	1807.0	1369.0	-1.0	2796.0	1447.0	-1.0	2296.0	1056.0	-1.0	2198.0	1893.0	-1.0	2882.0	957.0	-1.0	1897.0	2078.0	-1.0	3487.0	1473.0	-1.0	3056.0	1527.0	-1.0	2657.0	1362.0	-1.0	2237.0	3419.0	-1.0	4285.0	509.0	-1.0	863.0	700.0	-1.0	842.0	
127.926	1258.0	-1.0	1966.0	945.0	-1.0	1106.0	1105.0	-1.0	1470.0	1462.0	-1.0	1808.0	1368.0	-1.0	2794.0	1448.0	-1.0	2297.0	1055.0	-1.0	2193.0	1903.0	-1.0	2893.0	954.0	-1.0	1893.0	2082.0	-1.0	3491.0	1476.0	-1.0	3065.0	1520.0	-1.0	2638.0	1363.0	-1.0	2244.0	3428.0	-1.0	4285.0	508.0	-1.0	863.0	694.0	-1.0	835.0	
128.425	1261.0	-1.0	1974.0	949.0	-1.0	1112.0	1108.0	-1.0	1479.0	1464.0	-1.0	1817.0	1370.0	-1.0	2804.0	1452.0	-1.0	2308.0	1057.0	-1.0	2198.0	1901.0	-1.0	2894.0	953.0	-1.0	1894.0	2084.0	-1.0	3499.0	1483.0	-1.0	3080.0	1526.0	-1.0	2653.0	1365.0	-1.0	2252.0	3456.0	-1.0	4285.0	509.0	-1.0	866.0	691.0	-1.0	830.0	
128.924	1263.0	-1.0	1981.0	952.0	-1.0	1119.0	1111.0	-1.0	1486.0	1465.0	-1.0	1823.0	1374.0	-1.0	2817.0	1456.0	-1.0	2321.0	1058.0	-1.0	2204.0	1902.0	-1.0	2899.0	954.0	-1.0	1897.0	2086.0	-1.0	3516.0	1490.0	-1.0	3103.0	1537.0	-1.0	2678.0	1369.0	-1.0	2258.0	3483.0	-1.0	4285.0	510.0	-1.0	869.0	690.0	-1.0	828.0	
129.423	1265.0	-1.0	1990.0	952.0	-1.0	1123.0	1113.0	-1.0	1492.0	1468.0	-1.0	1828.0	1376.0	-1.0	2827.0	1459.0	-1.0	2330.0	1058.0	-1.0	2209.0	1903.0	-1.0	2908.0	954.0	-1.0	1900.0	2089.0	-1.0	3529.0	1494.0	-1.0	3117.0	1543.0	-1.0	2693.0	1372.0	-1.0	2269.0	3502.0	-1.0	4285.0	511.0	-1.0	873.0	689.0	-1.0	829.0	
129.923	1269.0	-1.0	1998.0	956.0	-1.0	1129.0	1115.0	-1.0	1496.0	1469.0	-1.0	1832.0	1379.0	-1.0	2836.0	1461.0	-1.0	2335.0	1060.0	-1.0	2214.0	1901.0	-1.0	2903.0	953.0	-1.0	1901.0	2088.0	-1.0	3532.0	1495.0	-1.0	3124.0	1547.0	-1.0	2705.0	1372.0	-1.0	2272.0	3516.0	-1.0	4285.0	508.0	-1.0	872.0	687.0	-1.0	828.0	
130.422	1272.0	-1.0	2005.0	959.0	-1.0	1133.0	1117.0	-1.0	1498.0	1469.0	-1.0	1832.0	1383.0	-1.0	2842.0	1461.0	-1.0	2335.0	1063.0	-1.0	2220.0	1895.0	-1.0	2892.0	952.0	-1.0	1899.0	2081.0	-1.0	3524.0	1496.0	-1.0	3123.0	1550.0	-1.0	2713.0	1369.0	-1.0	2264.0	3525.0	-1.0	4285.0	508.0	-1.0	871.0	686.0	-1.0	826.0	
130.921	1275.0	-1.0	2011.0	963.0	-1.0	1139.0	1120.0	-1.0	1502.0	1469.0	-1.0	1833.0	1386.0	-1.0	2846.0	1461.0	-1.0	2331.0	1066.0	-1.0	2229.0	1889.0	-1.0	2885.0	952.0	-1.0	1899.0	2076.0	-1.0	3516.0	1496.0	-1.0	3117.0	1552.0	-1.0	2717.0	1366.0	-1.0	2253.0	3506.0	-1.0	4285.0	509.0	-1.0	870.0	685.0	-1.0	824.0	
131.420	1280.0	-1.0	2018.0	963.0	-1.0	1139.0	1124.0	-1.0	1510.0	1470.0	-1.0	1839.0	1386.0	-1.0	2844.0	1446.0	-1.0	2298.0	1063.0	-1.0	2220.0	1900.0	-1.0	2907.0	950.0	-1.0	1897.0	2083.0	-1.0	3525.0	1496.0	-1.0	3119.0	1541.0	-1.0	2689.0	1366.0	-1.0	2247.0	3441.0	-1.0	4285.0	509.0	-1.0	872.0	690.0	-1.0	829.0	
131.919	1291.0	-1.0	2031.0	958.0	-1.0	1126.0	1126.0	-1.0	1514.0	1467.0	-1.0	1838.0	1377.0	-1.0	2820.0	1408.0	-1.0	2224.0	1046.0	-1.0	2185.0	1899.0	-1.0	2903.0	936.0	-1.0	1871.0	2089.0	-1.0	3530.0	1493.0	-1.0	3111.0	1602.0	-1.0	2849.0	1369.0	-1.0	2258.0	3414.0	-1.0	4285.0	515.0	-1.0	882.0	704.0	-1.0	850.0	
132.418	1292.0	-1.0	2025.0	952.0	-1.0	1113.0	1124.0	-1.0	1506.0	1460.0	-1.0	1823.0	1369.0	-1.0	2790.0	1385.0	-1.0	2175.0	1032.0	-1.0	2152.0	1878.0	-1.0	2860.0	925.0	-1.0	1847.0	2081.0	-1.0	3510.0	1489.0	-1.0	3097.0	1623.0	-1.0	2906.0	1372.0	-1.0	2265.0	3355.0	-1.0	4285.0	519.0	-1.0	889.0	712.0	-1.0	863.0	
132.918	1288.0	-1.0	2012.0	947.0	-1.0	1101.0	1121.0	-1.0	1497.0	1452.0	-1.0	1808.0	1362.0	-1.0	2765.0	1375.0	-1.0	2153.0	1026.0	-1.0	2134.0	1854.0	-1.0	2812.0	921.0	-1.0	1835.0	2067.0	-1.0	3478.0	1485.0	-1.0	3082.0	1624.0	-1.0	2916.0	1371.0	-1.0	2265.0	3314.0	-1.0	4285.0	521.0	-1.0	892.0	713.0	-1.0	865.0	
133.417	1285.0	-1.0	2006.0	944.0	-1.0	1099.0	1119.0	-1.0	1496.0	1448.0	-1.0	1804.0	1361.0	-1.0	2754.0	1375.0	-1.0	2152.0	1024.0	-1.0	2129.0	1839.0	-1.0	2777.0	920.0	-1.0	1832.0	2056.0	-1.0	3456.0	1484.0	-1.0	3073.0	1624.0	-1.0	2921.0	1371.0	-1.0	2260.0	3302.0	-1.0	4284.0	522.0	-1.0	892.0	711.0	-1.0	860.0	
133.916	1281.0	-1.0	2003.0	941.0	-1.0	1097.0	1116.0	-1.0	1495.0	1445.0	-1.0	1802.0	1361.0	-1.0	2756.0	1381.0	-1.0	2166.0	1024.0	-1.0	2133.0	1826.0	-1.0	2756.0	923.0	-1.0	1839.0	2050.0	-1.0	3445.0	1487.0	-1.0	3082.0	1620.0	-1.0	2913.0	1374.0	-1.0	2264.0	3294.0	-1.0	4284.0	523.0	-1.0	894.0	711.0	-1.0	858.0	
134.415	1281.0	-1.0	2001.0	941.0	-1.0	1094.0	1116.0	-1.0	1491.0	1445.0	-1.0	1801.0	1365.0	-1.0	2764.0	1389.0	-1.0	2182.0	1029.0	-1.0	2144.0	1818.0	-1.0	2741.0	927.0	-1.0	1847.0	2046.0	-1.0	3442.0	1490.0	-1.0	3094.0	1614.0	-1.0	2908.0	1380.0	-1.0	2279.0	3264.0	-1.0	4284.0	525.0	-1.0	902.0	714.0	-1.0	866.0	
134.914	1281.0	-1.0	2000.0	940.0	-1.0	1091.0	1115.0	-1.0	1487.0	1445.0	-1.0	1799.0	1368.0	-1.0	2771.0	1394.0	-1.0	2195.0	1032.0	-1.0	2153.0	1814.0	-1.0	2737.0	930.0	-1.0	1853.0	2044.0	-1.0	3444.0	1494.0	-1.0	3104.0	1610.0	-1.0	2903.0	1382.0	-1.0	2291.0	3252.0	-1.0	4285.0	527.0	-1.0	905.0	714.0	-1.0	868.0	
135.413	1282.0	-1.0	2003.0	938.0	-1.0	1089.0	1114.0	-1.0	1485.0	1445.0	-1.0	1797.0	1372.0	-1.0	2782.0	1400.0	-1.0	2210.0	1037.0	-1.0	2167.0	1815.0	-1.0	2742.0	934.0	-1.0	1863.0	2046.0	-1.0	3452.0	1496.0	-1.0	3110.0	1606.0	-1.0	2894.0	1380.0	-1.0	2288.0	3290.0	-1.0	4285.0	526.0	-1.0	904.0	710.0	-1.0	862.0	
135.912	1284.0	-1.0	2007.0	939.0	-1.0	1088.0	1117.0	-1.0	1486.0	1447.0	-1.0	1796.0	1376.0	-1.0	2793.0	1407.0	-1.0	2223.0	1042.0	-1.0	2179.0	1819.0	-1.0	2754.0	939.0	-1.0	1870.0	2049.0	-1.0	3460.0	1498.0	-1.0	3115.0	1602.0	-1.0	2877.0	1376.0	-1.0	2278.0	3334.0	-1.0	4284.0	523.0	-1.0	898.0	704.0	-1.0	854.0	
136.411	1284.0	-1.0	2009.0	940.0	-1.0	1090.0	1117.0	-1.0	1488.0	1446.0	-1.0	1794.0	1381.0	-1.0	2808.0	1413.0	-1.0	2236.0	1048.0	-1.0	2194.0	1827.0	-1.0	2773.0	942.0	-1.0	1878.0	2054.0	-1.0	3470.0	1501.0	-1.0	3119.0	1593.0	-1.0	2849.0	1372.0	-1.0	2265.0	3359.0	-1.0	4285.0	521.0	-1.0	894.0	699.0	-1.0	846.0	
136.910	1282.0	-1.0	2006.0	938.0	-1.0	1089.0	1117.0	-1.0	1487.0	1444.0	-1.0	1789.0	1383.0	-1.0	2815.0	1417.0	-1.0	2241.0	1052.0	-1.0	2201.0	1833.0	-1.0	2783.0	944.0	-1.0	1883.0	2052.0	-1.0	3472.0	1502.0	-1.0	3121.0	1585.0	-1.0	2828.0	1372.0	-1.0	2263.0	3383.0	-1.0	4285.0	519.0	-1.0	890.0	696.0	-1.0	839.0	
137.409	1280.0	-1.0	1998.0	937.0	-1.0	1085.0	1117.0	-1.0	1482.0	1442.0	-1.0	1781.0	1383.0	-1.0	2814.0	1419.0	-1.0	2240.0	1054.0	-1.0	2203.0	1835.0	-1.0	2786.0	945.0	-1.0	1881.0	2051.0	-1.0	3464.0	1500.0	-1.0	3114.0	1572.0	-1.0	2793.0	1369.0	-1.0	2257.0	3404.0	-1.0	4285.0	517.0	-1.0	886.0	690.0	-1.0	830.0	
137.908	1278.0	-1.0	1988.0	936.0	-1.0	1081.0	1116.0	-1.0	1476.0	1439.0	-1.0	1773.0	1382.0	-1.0	2808.0	1419.0	-1.0	2237.0	1054.0	-1.0	2201.0	1835.0	-1.0	2780.0	945.0	-1.0	1878.0	2046.0	-1.0	3448.0	1497.0	-1.0	3102.0	1560.0	-1.0	2755.0	1365.0	-1.0	2249.0	3421.0	-1.0	4285.0	514.0	-1.0	881.0	682.0	-1.0	817.0	
138.407	1274.0	-1.0	1978.0	934.0	-1.0	1076.0	1115.0	-1.0	1472.0	1437.0	-1.0	1768.0	1379.0	-1.0	2797.0	1420.0	-1.0	2233.0	1053.0	-1.0	2194.0	1847.0	-1.0	2796.0	945.0	-1.0	1872.0	2041.0	-1.0	3434.0	1491.0	-1.0	3085.0	1530.0	-1.0	2689.0	1363.0	-1.0	2241.0	3405.0	-1.0	4285.0	511.0	-1.0	875.0	676.0	-1.0	808.0	
138.906	1271.0	-1.0	1974.0	933.0	-1.0	1079.0	1114.0	-1.0	1473.0	1438.0	-1.0	1771.0	1379.0	-1.0	2789.0	1423.0	-1.0	2235.0	1052.0	-1.0	2186.0	1857.0	-1.0	2809.0	944.0	-1.0	1867.0	2043.0	-1.0	3423.0	1489.0	-1.0	3071.0	1511.0	-1.0	2638.0	1360.0	-1.0	2230.0	3390.0	-1.0	4285.0	510.0	-1.0	873.0	669.0	-1.0	795.0	
139.405	1269.0	-1.0	1969.0	933.0	-1.0	1079.0	1114.0	-1.0	1471.0	1442.0	-1.0	1774.0	1374.0	-1.0	2778.0	1422.0	-1.0	2233.0	1048.0	-1.0	2173.0	1867.0	-1.0	2826.0	942.0	-1.0	1858.0	2045.0	-1.0	3419.0	1487.0	-1.0	3065.0	1499.0	-1.0	2596.0	1360.0	-1.0	2231.0	3374.0	-1.0	4285.0	509.0	-1.0	870.0	664.0	-1.0	786.0	
139.904	1266.0	-1.0	1963.0	933.0	-1.0	1078.0	1113.0	-1.0	1469.0	1443.0	-1.0	1776.0	1370.0	-1.0	2766.0	1422.0	-1.0	2231.0	1044.0	-1.0	2159.0	1870.0	-1.0	2826.0	938.0	-1.0	1851.0	2044.0	-1.0	3411.0	1487.0	-1.0	3060.0	1491.0	-1.0	2574.0	1361.0	-1.0	2237.0	3373.0	-1.0	4285.0	508.0	-1.0	870.0	661.0	-1.0	781.0	
140.404	1267.0	-1.0	1964.0	934.0	-1.0	1080.0	1113.0	-1.0	1465.0	1443.0	-1.0	1776.0	1368.0	-1.0	2758.0	1423.0	-1.0	2234.0	1042.0	-1.0	2152.0	1867.0	-1.0	2816.0	938.0	-1.0	1845.0	2043.0	-1.0	3407.0	1488.0	-1.0	3060.0	1494.0	-1.0	2579.0	1361.0	-1.0	2236.0	3387.0	-1.0	4284.0	509.0	-1.0	871.0	660.0	-1.0	780.0	
140.903	1269.0	-1.0	1968.0	935.0	-1.0	1081.0	1113.0	-1.0	1464.0	1445.0	-1.0	1777.0	1367.0	-1.0	2755.0	1424.0	-1.0	2238.0	1043.0	-1.0	2151.0	1866.0	-1.0	2812.0	940.0	-1.0	1843.0	2046.0	-1.0	3412.0	1489.0	-1.0	3061.0	1500.0	-1.0	2591.0	1360.0	-1.0	2234.0	3397.0	-1.0	4285.0	509.0	-1.0	872.0	660.0	-1.0	781.0	
141.402	1270.0	-1.0	1972.0	936.0	-1.0	1083.0	1114.0	-1.0	1465.0	1446.0	-1.0	1779.0	1369.0	-1.0	2760.0	1426.0	-1.0	2244.0	1045.0	-1.0	2156.0	1867.0	-1.0	2816.0	942.0	-1.0	1846.0	2051.0	-1.0	3426.0	1493.0	-1.0	3070.0	1507.0	-1.0	2606.0	1358.0	-1.0	2228.0	3407.0	-1.0	4285.0	510.0	-1.0	872.0	661.0	-1.0	782.0	
141.901	1269.0	-1.0	1970.0	935.0	-1.0	1082.0	1113.0	-1.0	1463.0	1443.0	-1.0	1774.0	1369.0	-1.0	2762.0	1426.0	-1.0	2244.0	1044.0	-1.0	2156.0	1864.0	-1.0	2814.0	943.0	-1.0	1848.0	2052.0	-1.0	3432.0	1497.0	-1.0	3078.0	1511.0	-1.0	2618.0	1360.0	-1.0	2236.0	3417.0	-1.0	4285.0	511.0	-1.0	874.0	664.0	-1.0	786.0	
142.401	1267.0	-1.0	1963.0	932.0	-1.0	1077.0	1112.0	-1.0	1458.0	1440.0	-1.0	1765.0	1369.0	-1.0	2756.0	1423.0	-1.0	2236.0	1044.0	-1.0	2150.0	1862.0	-1.0	2806.0	942.0	-1.0	1844.0	2050.0	-1.0	3425.0	1497.0	-1.0	3078.0	1509.0	-1.0	2613.0	1360.0	-1.0	2237.0	3418.0	-1.0	4284.0	511.0	-1.0	873.0	664.0	-1.0	786.0	
142.900	1265.0	-1.0	1955.0	930.0	-1.0	1071.0	1112.0	-1.0	1454.0	1437.0	-1.0	1757.0	1368.0	-1.0	2748.0	1421.0	-1.0	2229.0	1043.0	-1.0	2143.0	1857.0	-1.0	2795.0	940.0	-1.0	1838.0	2043.0	-1.0	3408.0	1495.0	-1.0	3069.0	1504.0	-1.0	2601.0	1359.0	-1.0	2233.0	3415.0	-1.0	4285.0	509.0	-1.0	870.0	663.0	-1.0	784.0	
143.400	1263.0	-1.0	1950.0	931.0	-1.0	1068.0	1113.0	-1.0	1454.0	1437.0	-1.0	1756.0	1368.0	-1.0	2742.0	1421.0	-1.0	2226.0	1043.0	-1.0	2138.0	1856.0	-1.0	2789.0	940.0	-1.0	1834.0	2037.0	-1.0	3392.0	1494.0	-1.0	3061.0	1502.0	-1.0	2593.0	1356.0	-1.0	2228.0	3413.0	-1.0	4284.0	507.0	-1.0	867.0	662.0	-1.0	782.0	
143.900	1262.0	-1.0	1947.0	931.0	-1.0	1070.0	1115.0	-1.0	1457.0	1439.0	-1.0	1760.0	1370.0	-1.0	2747.0	1424.0	-1.0	2235.0	1044.0	-1.0	2140.0	1856.0	-1.0	2789.0	941.0	-1.0	1833.0	2036.0	-1.0	3389.0	1495.0	-1.0	3060.0	1506.0	-1.0	2597.0	1356.0	-1.0	2226.0	3420.0	-1.0	4284.0	507.0	-1.0	867.0	663.0	-1.0	782.0	
144.399	1263.0	-1.0	1947.0	933.0	-1.0	1073.0	1118.0	-1.0	1462.0	1442.0	-1.0	1766.0	1373.0	-1.0	2754.0	1428.0	-1.0	2245.0	1044.0	-1.0	2144.0	1858.0	-1.0	2793.0	942.0	-1.0	1838.0	2039.0	-1.0	3395.0	1498.0	-1.0	3067.0	1513.0	-1.0	2617.0	1361.0	-1.0	2237.0	3436.0	-1.0	4285.0	508.0	-1.0	870.0	666.0	-1.0	788.0	
144.898	1263.0	-1.0	1952.0	934.0	-1.0	1077.0	1119.0	-1.0	1467.0	1445.0	-1.0	1775.0	1376.0	-1.0	2764.0	1432.0	-1.0	2259.0	1047.0	-1.0	2153.0	1861.0	-1.0	2804.0	945.0	-1.0	1848.0	2044.0	-1.0	3412.0	1500.0	-1.0	3082.0	1522.0	-1.0	2648.0	1366.0	-1.0	2252.0	3455.0	-1.0	4285.0	510.0	-1.0	876.0	669.0	-1.0	798.0	
145.397	1268.0	-1.0	1960.0	937.0	-1.0	1083.0	1123.0	-1.0	1473.0	1450.0	-1.0	1786.0	1381.0	-1.0	2777.0	1438.0	-1.0	2277.0	1052.0	-1.0	2168.0	1869.0	-1.0	2821.0	948.0	-1.0	1861.0	2053.0	-1.0	3441.0	1505.0	-1.0	3101.0	1534.0	-1.0	2682.0	1370.0	-1.0	2268.0	3477.0	-1.0	4285.0	513.0	-1.0	881.0	675.0	-1.0	807.0	
145.897	1270.0	-1.0	1972.0	940.0	-1.0	1090.0	1126.0	-1.0	1481.0	1455.0	-1.0	1798.0	1386.0	-1.0	2797.0	1446.0	-1.0	2298.0	1058.0	-1.0	2190.0	1878.0	-1.0	2848.0	955.0	-1.0	1880.0	2068.0	-1.0	3481.0	1512.0	-1.0	3125.0	1549.0	-1.0	2721.0	1373.0	-1.0	2278.0	3491.0	-1.0	4285.0	515.0	-1.0	888.0	678.0	-1.0	816.0	
146.397	1274.0	-1.0	1984.0	942.0	-1.0	1095.0	1129.0	-1.0	1488.0	1459.0	-1.0	1807.0	1391.0	-1.0	2815.0	1452.0	-1.0	2315.0	1065.0	-1.0	2214.0	1890.0	-1.0	2877.0	960.0	-1.0	1899.0	2083.0	-1.0	3521.0	1519.0	-1.0	3149.0	1561.0	-1.0	2752.0	1374.0	-1.0	2284.0	3502.0	-1.0	4285.0	515.0	-1.0	891.0	681.0	-1.0	822.0	
146.896	1278.0	-1.0	1993.0	943.0	-1.0	1099.0	1131.0	-1.0	1492.0	1461.0	-1.0	1810.0	1395.0	-1.0	2825.0	1456.0	-1.0	2323.0	1069.0	-1.0	2232.0	1899.0	-1.0	2898.0	966.0	-1.0	1915.0	2095.0	-1.0	3551.0	1523.0	-1.0	3167.0	1567.0	-1.0	2766.0	1374.0	-1.0	2281.0	3501.0	-1.0	4285.0	515.0	-1.0	893.0	682.0	-1.0	825.0	
147.395	1279.0	-1.0	1996.0	944.0	-1.0	1098.0	1132.0	-1.0	1492.0	1460.0	-1.0	1807.0	1397.0	-1.0	2829.0	1456.0	-1.0	2323.0	1073.0	-1.0	2243.0	1906.0	-1.0	2909.0	967.0	-1.0	1922.0	2099.0	-1.0	3560.0	1526.0	-1.0	3171.0	1567.0	-1.0	2761.0	1370.0	-1.0	2274.0	3494.0	-1.0	4285.0	514.0	-1.0	890.0	682.0	-1.0	824.0	
147.894	1278.0	-1.0	1995.0	944.0	-1.0	1097.0	1133.0	-1.0	1494.0	1460.0	-1.0	1805.0	1396.0	-1.0	2824.0	1455.0	-1.0	2317.0	1073.0	-1.0	2242.0	1906.0	-1.0	2907.0	966.0	-1.0	1919.0	2095.0	-1.0	3551.0	1523.0	-1.0	3162.0	1561.0	-1.0	2742.0	1366.0	-1.0	2262.0	3483.0	-1.0	4285.0	512.0	-1.0	884.0	681.0	-1.0	819.0	
148.393	1277.0	-1.0	1989.0	944.0	-1.0	1096.0	1133.0	-1.0	1493.0	1459.0	-1.0	1801.0	1394.0	-1.0	2817.0	1453.0	-1.0	2310.0	1070.0	-1.0	2236.0	1901.0	-1.0	2897.0	963.0	-1.0	1909.0	2088.0	-1.0	3530.0	1519.0	-1.0	3146.0	1554.0	-1.0	2722.0	1363.0	-1.0	2250.0	3473.0	-1.0	4285.0	511.0	-1.0	879.0	680.0	-1.0	815.0	
148.893	1274.0	-1.0	1982.0	943.0	-1.0	1094.0	1132.0	-1.0	1492.0	1457.0	-1.0	1798.0	1392.0	-1.0	2808.0	1451.0	-1.0	2305.0	1067.0	-1.0	2223.0	1895.0	-1.0	2882.0	959.0	-1.0	1896.0	2080.0	-1.0	3510.0	1515.0	-1.0	3134.0	1550.0	-1.0	2713.0	1364.0	-1.0	2244.0	3471.0	-1.0	4285.0	510.0	-1.0	874.0	679.0	-1.0	812.0	
149.392	1272.0	-1.0	1976.0	942.0	-1.0	1093.0	1131.0	-1.0	1490.0	1457.0	-1.0	1797.0	1388.0	-1.0	2797.0	1448.0	-1.0	2299.0	1061.0	-1.0	2207.0	1887.0	-1.0	2868.0	953.0	-1.0	1882.0	2071.0	-1.0	3489.0	1511.0	-1.0	3120.0	1546.0	-1.0	2708.0	1364.0	-1.0	2250.0	3476.0	-1.0	4285.0	509.0	-1.0	873.0	680.0	-1.0	813.0	
149.891	1271.0	-1.0	1973.0	943.0	-1.0	1093.0	1131.0	-1.0	1489.0	1457.0	-1.0	1797.0	1385.0	-1.0	2788.0	1446.0	-1.0	2294.0	1056.0	-1.0	2190.0	1881.0	-1.0	2854.0	950.0	-1.0	1868.0	2064.0	-1.0	3470.0	1506.0	-1.0	3102.0	1544.0	-1.0	2703.0	1366.0	-1.0	2255.0	3478.0	-1.0	4285.0	509.0	-1.0	875.0	680.0	-1.0	816.0	
150.390	1272.0	-1.0	1971.0	944.0	-1.0	1092.0	1130.0	-1.0	1489.0	1457.0	-1.0	1798.0	1383.0	-1.0	2781.0	1444.0	-1.0	2292.0	1053.0	-1.0	2179.0	1877.0	-1.0	2846.0	946.0	-1.0	1857.0	2058.0	-1.0	3458.0	1502.0	-1.0	3090.0	1543.0	-1.0	2699.0	1366.0	-1.0	2258.0	3479.0	-1.0	4285.0	509.0	-1.0	874.0	680.0	-1.0	817.0	
150.889	1272.0	-1.0	1973.0	945.0	-1.0	1092.0	1131.0	-1.0	1489.0	1458.0	-1.0	1798.0	1381.0	-1.0	2778.0	1443.0	-1.0	2291.0	1052.0	-1.0	2174.0	1875.0	-1.0	2842.0	945.0	-1.0	1853.0	2057.0	-1.0	3455.0	1500.0	-1.0	3079.0	1542.0	-1.0	2698.0	1364.0	-1.0	2255.0	3480.0	-1.0	4285.0	509.0	-1.0	874.0	681.0	-1.0	818.0	
151.388	1274.0	-1.0	1977.0	944.0	-1.0	1092.0	1132.0	-1.0	1490.0	1459.0	-1.0	1799.0	1382.0	-1.0	2782.0	1443.0	-1.0	2292.0	1053.0	-1.0	2178.0	1876.0	-1.0	2847.0	945.0	-1.0	1853.0	2059.0	-1.0	3462.0	1500.0	-1.0	3079.0	1543.0	-1.0	2701.0	1363.0	-1.0	2251.0	3478.0	-1.0	4285.0	508.0	-1.0	873.0	681.0	-1.0	817.0	
151.887	1276.0	-1.0	1984.0	946.0	-1.0	1097.0	1134.0	-1.0	1495.0	1459.0	-1.0	1801.0	1384.0	-1.0	2789.0	1444.0	-1.0	2294.0	1058.0	-1.0	2188.0	1880.0	-1.0	2857.0	948.0	-1.0	1861.0	2065.0	-1.0	3477.0	1501.0	-1.0	3085.0	1548.0	-1.0	2716.0	1360.0	-1.0	2244.0	3473.0	-1.0	4285.0	509.0	-1.0	875.0	682.0	-1.0	819.0	
152.386	1277.0	-1.0	1988.0	948.0	-1.0	1098.0	1134.0	-1.0	1499.0	1458.0	-1.0	1802.0	1387.0	-1.0	2798.0	1443.0	-1.0	2297.0	1060.0	-1.0	2202.0	1881.0	-1.0	2864.0	952.0	-1.0	1872.0	2070.0	-1.0	3492.0	1504.0	-1.0	3099.0	1552.0	-1.0	2725.0	1359.0	-1.0	2237.0	3468.0	-1.0	4285.0	511.0	-1.0	876.0	683.0	-1.0	819.0	
152.885	1277.0	-1.0	1988.0	946.0	-1.0	1094.0	1134.0	-1.0	1499.0	1456.0	-1.0	1797.0	1388.0	-1.0	2802.0	1442.0	-1.0	2294.0	1063.0	-1.0	2211.0	1883.0	-1.0	2869.0	954.0	-1.0	1881.0	2072.0	-1.0	3498.0	1506.0	-1.0	3105.0	1548.0	-1.0	2716.0	1360.0	-1.0	2241.0	3462.0	-1.0	4285.0	511.0	-1.0	877.0	683.0	-1.0	820.0	
153.384	1274.0	-1.0	1981.0	942.0	-1.0	1088.0	1132.0	-1.0	1496.0	1453.0	-1.0	1791.0	1386.0	-1.0	2798.0	1438.0	-1.0	2285.0	1064.0	-1.0	2212.0	1880.0	-1.0	2862.0	954.0	-1.0	1880.0	2069.0	-1.0	3485.0	1505.0	-1.0	3102.0	1540.0	-1.0	2700.0	1363.0	-1.0	2243.0	3454.0	-1.0	4285.0	511.0	-1.0	877.0	684.0	-1.0	821.0	
153.884	1271.0	-1.0	1972.0	939.0	-1.0	1082.0	1131.0	-1.0	1493.0	1450.0	-1.0	1785.0	1385.0	-1.0	2788.0	1435.0	-1.0	2274.0	1062.0	-1.0	2206.0	1874.0	-1.0	2846.0	951.0	-1.0	1874.0	2059.0	-1.0	3461.0	1500.0	-1.0	3090.0	1533.0	-1.0	2681.0	1362.0	-1.0	2246.0	3446.0	-1.0	4285.0	511.0	-1.0	875.0	684.0	-1.0	819.0	
154.383	1268.0	-1.0	1964.0	936.0	-1.0	1076.0	1130.0	-1.0	1490.0	1448.0	-1.0	1781.0	1381.0	-1.0	2777.0	1430.0	-1.0	2265.0	1057.0	-1.0	2195.0	1868.0	-1.0	2832.0	948.0	-1.0	1863.0	2052.0	-1.0	3436.0	1494.0	-1.0	3072.0	1524.0	-1.0	2658.0	1363.0	-1.0	2246.0	3439.0	-1.0	4285.0	510.0	-1.0	874.0	683.0	-1.0	818.0	
154.882	1266.0	-1.0	1957.0	935.0	-1.0	1073.0	1129.0	-1.0	1489.0	1447.0	-1.0	1780.0	1378.0	-1.0	2767.0	1428.0	-1.0	2258.0	1053.0	-1.0	2184.0	1863.0	-1.0	2819.0	944.0	-1.0	1849.0	2044.0	-1.0	3409.0	1489.0	-1.0	3053.0	1516.0	-1.0	2638.0	1362.0	-1.0	2245.0	3430.0	-1.0	4285.0	510.0	-1.0	872.0	683.0	-1.0	816.0	
155.381	1264.0	-1.0	1951.0	934.0	-1.0	1070.0	1128.0	-1.0	1489.0	1446.0	-1.0	1779.0	1375.0	-1.0	2757.0	1425.0	-1.0	2251.0	1050.0	-1.0	2169.0	1858.0	-1.0	2804.0	940.0	-1.0	1835.0	2035.0	-1.0	3384.0	1482.0	-1.0	3031.0	1508.0	-1.0	2616.0	1360.0	-1.0	2240.0	3420.0	-1.0	4285.0	509.0	-1.0	868.0	683.0	-1.0	814.0	
155.880	1264.0	-1.0	1947.0	934.0	-1.0	1068.0	1128.0	-1.0	1488.0	1447.0	-1.0	1777.0	1372.0	-1.0	2749.0	1423.0	-1.0	2244.0	1046.0	-1.0	2154.0	1855.0	-1.0	2792.0	934.0	-1.0	1817.0	2026.0	-1.0	3359.0	1477.0	-1.0	3009.0	1500.0	-1.0	2593.0	1357.0	-1.0	2233.0	3408.0	-1.0	4286.0	508.0	-1.0	865.0	681.0	-1.0	809.0	
156.379	1263.0	-1.0	1946.0	934.0	-1.0	1069.0	1127.0	-1.0	1491.0	1446.0	-1.0	1777.0	1369.0	-1.0	2741.0	1420.0	-1.0	2236.0	1043.0	-1.0	2142.0	1851.0	-1.0	2782.0	930.0	-1.0	1803.0	2020.0	-1.0	3338.0	1471.0	-1.0	2985.0	1492.0	-1.0	2573.0	1354.0	-1.0	2221.0	3399.0	-1.0	4286.0	505.0	-1.0	859.0	678.0	-1.0	805.0	
156.878	1263.0	-1.0	1944.0	934.0	-1.0	1069.0	1126.0	-1.0	1492.0	1446.0	-1.0	1775.0	1367.0	-1.0	2740.0	1418.0	-1.0	2232.0	1040.0	-1.0	2134.0	1847.0	-1.0	2775.0	926.0	-1.0	1789.0	2015.0	-1.0	3323.0	1467.0	-1.0	2968.0	1488.0	-1.0	2558.0	1351.0	-1.0	2211.0	3389.0	-1.0	4286.0	504.0	-1.0	855.0	675.0	-1.0	800.0	
157.377	1263.0	-1.0	1942.0	934.0	-1.0	1067.0	1125.0	-1.0	1490.0	1444.0	-1.0	1771.0	1365.0	-1.0	2739.0	1415.0	-1.0	2227.0	1037.0	-1.0	2129.0	1842.0	-1.0	2770.0	923.0	-1.0	1782.0	2012.0	-1.0	3317.0	1464.0	-1.0	2958.0	1486.0	-1.0	2555.0	1352.0	-1.0	2209.0	3389.0	-1.0	4285.0	503.0	-1.0	852.0	676.0	-1.0	800.0	
157.876	1261.0	-1.0	1941.0	932.0	-1.0	1066.0	1123.0	-1.0	1489.0	1442.0	-1.0	1767.0	1363.0	-1.0	2737.0	1412.0	-1.0	2219.0	1035.0	-1.0	2124.0	1841.0	-1.0	2764.0	921.0	-1.0	1777.0	2010.0	-1.0	3315.0	1461.0	-1.0	2950.0	1487.0	-1.0	2561.0	1353.0	-1.0	2211.0	3388.0	-1.0	4285.0	503.0	-1.0	851.0	677.0	-1.0	801.0	
158.375	1269.0	-1.0	1959.0	930.0	-1.0	1061.0	1121.0	-1.0	1486.0	1438.0	-1.0	1762.0	1359.0	-1.0	2731.0	1399.0	-1.0	2192.0	1033.0	-1.0	2121.0	1838.0	-1.0	2762.0	918.0	-1.0	1771.0	2011.0	-1.0	3320.0	1456.0	-1.0	2935.0	1527.0	-1.0	2658.0	1352.0	-1.0	2212.0	3407.0	-1.0	4285.0	504.0	-1.0	853.0	679.0	-1.0	804.0	
158.875	1272.0	-1.0	1964.0	928.0	-1.0	1057.0	1119.0	-1.0	1481.0	1434.0	-1.0	1755.0	1355.0	-1.0	2724.0	1392.0	-1.0	2176.0	1031.0	-1.0	2118.0	1833.0	-1.0	2753.0	915.0	-1.0	1767.0	2010.0	-1.0	3316.0	1452.0	-1.0	2921.0	1536.0	-1.0	2685.0	1350.0	-1.0	2205.0	3392.0	-1.0	4285.0	506.0	-1.0	851.0	680.0	-1.0	803.0	
159.374	1272.0	-1.0	1961.0	925.0	-1.0	1052.0	1115.0	-1.0	1475.0	1431.0	-1.0	1747.0	1352.0	-1.0	2713.0	1387.0	-1.0	2162.0	1028.0	-1.0	2113.0	1826.0	-1.0	2738.0	914.0	-1.0	1762.0	2004.0	-1.0	3302.0	1446.0	-1.0	2902.0	1530.0	-1.0	2673.0	1346.0	-1.0	2193.0	3355.0	-1.0	4285.0	503.0	-1.0	845.0	676.0	-1.0	797.0	
159.873	1270.0	-1.0	1955.0	924.0	-1.0	1048.0	1113.0	-1.0	1471.0	1429.0	-1.0	1743.0	1349.0	-1.0	2704.0	1385.0	-1.0	2152.0	1026.0	-1.0	2107.0	1823.0	-1.0	2728.0	910.0	-1.0	1757.0	1999.0	-1.0	3284.0	1441.0	-1.0	2885.0	1521.0	-1.0	2653.0	1340.0	-1.0	2174.0	3321.0	-1.0	4285.0	500.0	-1.0	836.0	673.0	-1.0	790.0	
160.372	1267.0	-1.0	1948.0	922.0	-1.0	1044.0	1111.0	-1.0	1467.0	1427.0	-1.0	1736.0	1345.0	-1.0	2694.0	1383.0	-1.0	2143.0	1023.0	-1.0	2098.0	1818.0	-1.0	2714.0	908.0	-1.0	1753.0	1991.0	-1.0	3266.0	1436.0	-1.0	2875.0	1512.0	-1.0	2638.0	1338.0	-1.0	2166.0	3303.0	-1.0	4284.0	498.0	-1.0	829.0	673.0	-1.0	785.0	
160.871	1263.0	-1.0	1939.0	917.0	-1.0	1038.0	1106.0	-1.0	1460.0	1422.0	-1.0	1727.0	1340.0	-1.0	2682.0	1379.0	-1.0	2135.0	1019.0	-1.0	2087.0	1811.0	-1.0	2697.0	905.0	-1.0	1747.0	1983.0	-1.0	3246.0	1433.0	-1.0	2866.0	1502.0	-1.0	2609.0	1335.0	-1.0	2159.0	3293.0	-1.0	4285.0	495.0	-1.0	822.0	670.0	-1.0	779.0	
161.370	1261.0	-1.0	1934.0	914.0	-1.0	1033.0	1103.0	-1.0	1454.0	1416.0	-1.0	1717.0	1337.0	-1.0	2673.0	1376.0	-1.0	2128.0	1015.0	-1.0	2077.0	1805.0	-1.0	2682.0	903.0	-1.0	1740.0	1974.0	-1.0	3223.0	1429.0	-1.0	2853.0	1482.0	-1.0	2561.0	1332.0	-1.0	2148.0	3278.0	-1.0	4284.0	490.0	-1.0	812.0	663.0	-1.0	769.0	
161.869	1260.0	-1.0	1931.0	913.0	-1.0	1029.0	1102.0	-1.0	1450.0	1412.0	-1.0	1709.0	1335.0	-1.0	2666.0	1375.0	-1.0	2123.0	1013.0	-1.0	2070.0	1802.0	-1.0	2670.0	901.0	-1.0	1732.0	1967.0	-1.0	3203.0	1425.0	-1.0	2840.0	1465.0	-1.0	2515.0	1327.0	-1.0	2134.0	3272.0	-1.0	4284.0	486.0	-1.0	801.0	656.0	-1.0	757.0	
162.368	1258.0	-1.0	1928.0	911.0	-1.0	1029.0	1100.0	-1.0	1450.0	1409.0	-1.0	1704.0	1335.0	-1.0	2668.0	1376.0	-1.0	2124.0	1013.0	-1.0	2067.0	1800.0	-1.0	2666.0	900.0	-1.0	1726.0	1963.0	-1.0	3192.0	1424.0	-1.0	2836.0	1455.0	-1.0	2488.0	1323.0	-1.0	2118.0	3271.0	-1.0	4284.0	483.0	-1.0	792.0	651.0	-1.0	747.0	
162.867	1256.0	-1.0	1922.0	910.0	-1.0	1025.0	1098.0	-1.0	1446.0	1405.0	-1.0	1694.0	1336.0	-1.0	2670.0	1375.0	-1.0	2122.0	1013.0	-1.0	2065.0	1794.0	-1.0	2654.0	898.0	-1.0	1720.0	1957.0	-1.0	3177.0	1424.0	-1.0	2832.0	1450.0	-1.0	2480.0	1322.0	-1.0	2114.0	3281.0	-1.0	4284.0	480.0	-1.0	784.0	649.0	-1.0	742.0	
163.366	1252.0	-1.0	1914.0	906.0	-1.0	1018.0	1095.0	-1.0	1441.0	1398.0	-1.0	1682.0	1336.0	-1.0	2670.0	1373.0	-1.0	2114.0	1013.0	-1.0	2061.0	1785.0	-1.0	2637.0	895.0	-1.0	1709.0	1948.0	-1.0	3157.0	1419.0	-1.0	2820.0	1446.0	-1.0	2468.0	1318.0	-1.0	2106.0	3282.0	-1.0	4285.0	475.0	-1.0	776.0	645.0	-1.0	736.0	
163.865	1250.0	-1.0	1905.0	904.0	-1.0	1010.0	1094.0	-1.0	1435.0	1393.0	-1.0	1669.0	1336.0	-1.0	2668.0	1371.0	-1.0	2107.0	1013.0	-1.0	2060.0	1780.0	-1.0	2623.0	894.0	-1.0	1701.0	1938.0	-1.0	3134.0	1415.0	-1.0	2807.0	1439.0	-1.0	2451.0	1314.0	-1.0	2093.0	3274.0	-1.0	4285.0	472.0	-1.0	764.0	642.0	-1.0	727.0	
164.364	1248.0	-1.0	1894.0	903.0	-1.0	1004.0	1093.0	-1.0	1431.0	1389.0	-1.0	1658.0	1338.0	-1.0	2671.0	1371.0	-1.0	2103.0	1014.0	-1.0	2062.0	1776.0	-1.0	2615.0	893.0	-1.0	1695.0	1933.0	-1.0	3115.0	1414.0	-1.0	2798.0	1433.0	-1.0	2431.0	1310.0	-1.0	2076.0	3263.0	-1.0	4284.0	468.0	-1.0	753.0	637.0	-1.0	718.0	
164.863	1243.0	-1.0	1878.0	899.0	-1.0	995.0	1090.0	-1.0	1424.0	1384.0	-1.0	1646.0	1337.0	-1.0	2668.0	1369.0	-1.0	2097.0	1014.0	-1.0	2060.0	1771.0	-1.0	2603.0	891.0	-1.0	1691.0	1925.0	-1.0	3097.0	1412.0	-1.0	2790.0	1426.0	-1.0	2415.0	1307.0	-1.0	2071.0	3258.0	-1.0	4284.0	466.0	-1.0	746.0	635.0	-1.0	713.0	
165.362	1236.0	-1.0	1858.0	893.0	-1.0	983.0	1087.0	-1.0	1413.0	1375.0	-1.0	1626.0	1335.0	-1.0	2657.0	1363.0	-1.0	2080.0	1012.0	-1.0	2051.0	1760.0	-1.0	2576.0	888.0	-1.0	1681.0	1911.0	-1.0	3066.0	1406.0	-1.0	2775.0	1407.0	-1.0	2367.0	1303.0	-1.0	2061.0	3241.0	-1.0	4284.0	460.0	-1.0	735.0	628.0	-1.0	701.0	
165.861	1230.0	-1.0	1835.0	888.0	-1.0	969.0	1082.0	-1.0	1399.0	1367.0	-1.0	1606.0	1332.0	-1.0	2643.0	1357.0	-1.0	2064.0	1010.0	-1.0	2042.0	1749.0	-1.0	2549.0	884.0	-1.0	1668.0	1895.0	-1.0	3028.0	1400.0	-1.0	2752.0	1388.0	-1.0	2321.0	1296.0	-1.0	2039.0	3229.0	-1.0	4284.0	456.0	-1.0	720.0	620.0	-1.0	687.0	
166.361	1227.0	-1.0	1818.0	886.0	-1.0	958.0	1082.0	-1.0	1389.0	1362.0	-1.0	1590.0	1328.0	-1.0	2627.0	1352.0	-1.0	2046.0	1008.0	-1.0	2032.0	1735.0	-1.0	2516.0	880.0	-1.0	1652.0	1878.0	-1.0	2989.0	1393.0	-1.0	2728.0	1374.0	-1.0	2286.0	1287.0	-1.0	2013.0	3227.0	-1.0	4284.0	450.0	-1.0	706.0	612.0	-1.0	673.0	
166.861	1221.0	-1.0	1799.0	881.0	-1.0	947.0	1077.0	-1.0	1377.0	1354.0	-1.0	1574.0	1325.0	-1.0	2613.0	1348.0	-1.0	2034.0	1005.0	-1.0	2021.0	1722.0	-1.0	2485.0	876.0	-1.0	1638.0	1863.0	-1.0	2957.0	1387.0	-1.0	2711.0	1367.0	-1.0	2272.0	1282.0	-1.0	1984.0	3228.0	-1.0	4286.0	447.0	-1.0	690.0	607.0	-1.0	657.0	
167.360	1214.0	-1.0	1777.0	875.0	-1.0	935.0	1070.0	-1.0	1362.0	1346.0	-1.0	1558.0	1320.0	-1.0	2594.0	1342.0	-1.0	2020.0	999.0	-1.0	2004.0	1708.0	-1.0	2457.0	869.0	-1.0	1622.0	1848.0	-1.0	2924.0	1379.0	-1.0	2687.0	1360.0	-1.0	2257.0	1277.0	-1.0	1974.0	3214.0	-1.0	4285.0	445.0	-1.0	683.0	604.0	-1.0	652.0	
167.859	1208.0	-1.0	1755.0	870.0	-1.0	923.0	1065.0	-1.0	1345.0	1343.0	-1.0	1546.0	1315.0	-1.0	2571.0	1337.0	-1.0	2004.0	994.0	-1.0	1986.0	1699.0	-1.0	2431.0	865.0	-1.0	1607.0	1837.0	-1.0	2894.0	1371.0	-1.0	2660.0	1351.0	-1.0	2238.0	1272.0	-1.0	1963.0	3184.0	-1.0	4285.0	442.0	-1.0	676.0	603.0	-1.0	649.0	
168.358	1203.0	-1.0	1739.0	868.0	-1.0	917.0	1062.0	-1.0	1335.0	1343.0	-1.0	1542.0	1311.0	-1.0	2552.0	1334.0	-1.0	1992.0	991.0	-1.0	1973.0	1694.0	-1.0	2415.0	864.0	-1.0	1597.0	1828.0	-1.0	2870.0	1362.0	-1.0	2633.0	1343.0	-1.0	2217.0	1267.0	-1.0	1947.0	3150.0	-1.0	4285.0	441.0	-1.0	671.0	603.0	-1.0	647.0	
168.857	1199.0	-1.0	1722.0	868.0	-1.0	912.0	1059.0	-1.0	1325.0	1342.0	-1.0	1537.0	1308.0	-1.0	2539.0	1331.0	-1.0	1985.0	988.0	-1.0	1961.0	1689.0	-1.0	2401.0	862.0	-1.0	1590.0	1824.0	-1.0	2856.0	1360.0	-1.0	2619.0	1340.0	-1.0	2205.0	1265.0	-1.0	1936.0	3135.0	-1.0	4285.0	441.0	-1.0	666.0	605.0	-1.0	646.0	
169.357	1192.0	-1.0	1698.0	863.0	-1.0	902.0	1053.0	-1.0	1310.0	1337.0	-1.0	1526.0	1302.0	-1.0	2517.0	1325.0	-1.0	1968.0	983.0	-1.0	1941.0	1680.0	-1.0	2379.0	858.0	-1.0	1575.0	1814.0	-1.0	2831.0	1352.0	-1.0	2598.0	1332.0	-1.0	2188.0	1262.0	-1.0	1927.0	3124.0	-1.0	4285.0	441.0	-1.0	661.0	605.0	-1.0	643.0	
169.857	1188.0	-1.0	1679.0	859.0	-1.0	890.0	1049.0	-1.0	1295.0	1332.0	-1.0	1511.0	1296.0	-1.0	2491.0	1317.0	-1.0	1943.0	976.0	-1.0	1916.0	1671.0	-1.0	2351.0	852.0	-1.0	1555.0	1802.0	-1.0	2795.0	1341.0	-1.0	2567.0	1319.0	-1.0	2157.0	1255.0	-1.0	1910.0	3100.0	-1.0	4285.0	437.0	-1.0	654.0	600.0	-1.0	637.0	
170.356	1183.0	-1.0	1668.0	856.0	-1.0	885.0	1046.0	-1.0	1289.0	1328.0	-1.0	1505.0	1292.0	-1.0	2476.0	1311.0	-1.0	1929.0	970.0	-1.0	1898.0	1665.0	-1.0	2336.0	848.0	-1.0	1540.0	1795.0	-1.0	2771.0	1336.0	-1.0	2545.0	1311.0	-1.0	2135.0	1250.0	-1.0	1892.0	3080.0	-1.0	4284.0	435.0	-1.0	646.0	598.0	-1.0	630.0	
170.856	1180.0	-1.0	1656.0	853.0	-1.0	878.0	1043.0	-1.0	1281.0	1325.0	-1.0	1496.0	1287.0	-1.0	2459.0	1305.0	-1.0	1913.0	965.0	-1.0	1877.0	1656.0	-1.0	2313.0	844.0	-1.0	1527.0	1786.0	-1.0	2748.0	1332.0	-1.0	2528.0	1306.0	-1.0	2119.0	1248.0	-1.0	1888.0	3067.0	-1.0	4284.0	433.0	-1.0	643.0	596.0	-1.0	627.0	
171.355	1176.0	-1.0	1641.0	849.0	-1.0	870.0	1040.0	-1.0	1272.0	1320.0	-1.0	1485.0	1282.0	-1.0	2442.0	1298.0	-1.0	1895.0	959.0	-1.0	1858.0	1648.0	-1.0	2291.0	840.0	-1.0	1511.0	1775.0	-1.0	2720.0	1328.0	-1.0	2513.0	1291.0	-1.0	2085.0	1246.0	-1.0	1879.0	3048.0	-1.0	4284.0	432.0	-1.0	636.0	592.0	-1.0	620.0	
171.854	1173.0	-1.0	1631.0	851.0	-1.0	870.0	1040.0	-1.0	1271.0	1318.0	-1.0	1483.0	1281.0	-1.0	2436.0	1297.0	-1.0	1889.0	959.0	-1.0	1853.0	1643.0	-1.0	2278.0	837.0	-1.0	1502.0	1769.0	-1.0	2706.0	1331.0	-1.0	2511.0	1287.0	-1.0	2066.0	1242.0	-1.0	1870.0	3033.0	-1.0	4284.0	430.0	-1.0	633.0	589.0	-1.0	613.0	
172.353	1169.0	-1.0	1618.0	853.0	-1.0	871.0	1040.0	-1.0	1269.0	1321.0	-1.0	1484.0	1279.0	-1.0	2427.0	1296.0	-1.0	1885.0	958.0	-1.0	1841.0	1648.0	-1.0	2286.0	840.0	-1.0	1502.0	1771.0	-1.0	2698.0	1330.0	-1.0	2509.0	1266.0	-1.0	2007.0	1246.0	-1.0	1878.0	2999.0	-1.0	4284.0	429.0	-1.0	631.0	595.0	-1.0	621.0	
172.852	1163.0	-1.0	1605.0	855.0	-1.0	871.0	1040.0	-1.0	1266.0	1324.0	-1.0	1487.0	1276.0	-1.0	2417.0	1296.0	-1.0	1882.0	954.0	-1.0	1826.0	1669.0	-1.0	2317.0	839.0	-1.0	1496.0	1778.0	-1.0	2701.0	1331.0	-1.0	2505.0	1243.0	-1.0	1936.0	1247.0	-1.0	1881.0	2933.0	-1.0	4277.0	427.0	-1.0	629.0	592.0	-1.0	617.0	
173.351	1158.0	-1.0	1589.0	855.0	-1.0	871.0	1041.0	-1.0	1264.0	1327.0	-1.0	1489.0	1271.0	-1.0	2404.0	1296.0	-1.0	1876.0	950.0	-1.0	1810.0	1697.0	-1.0	2357.0	836.0	-1.0	1486.0	1791.0	-1.0	2714.0	1331.0	-1.0	2506.0	1221.0	-1.0	1872.0	1244.0	-1.0	1877.0	2861.0	-1.0	4263.0	425.0	-1.0	624.0	587.0	-1.0	609.0	
173.851	1152.0	-1.0	1573.0	859.0	-1.0	875.0	1042.0	-1.0	1264.0	1330.0	-1.0	1492.0	1267.0	-1.0	2391.0	1297.0	-1.0	1871.0	946.0	-1.0	1796.0	1722.0	-1.0	2389.0	833.0	-1.0	1476.0	1803.0	-1.0	2726.0	1335.0	-1.0	2507.0	1205.0	-1.0	1821.0	1242.0	-1.0	1867.0	2818.0	-1.0	4254.0	420.0	-1.0	616.0	582.0	-1.0	599.0	
174.350	1149.0	-1.0	1563.0	861.0	-1.0	875.0	1044.0	-1.0	1265.0	1331.0	-1.0	1491.0	1267.0	-1.0	2387.0	1297.0	-1.0	1867.0	945.0	-1.0	1789.0	1721.0	-1.0	2381.0	832.0	-1.0	1471.0	1802.0	-1.0	2718.0	1339.0	-1.0	2510.0	1204.0	-1.0	1815.0	1238.0	-1.0	1857.0	2822.0	-1.0	4258.0	418.0	-1.0	610.0	576.0	-1.0	590.0	
174.849	1147.0	-1.0	1558.0	860.0	-1.0	872.0	1044.0	-1.0	1264.0	1325.0	-1.0	1482.0	1269.0	-1.0	2387.0	1294.0	-1.0	1859.0	945.0	-1.0	1786.0	1699.0	-1.0	2340.0	831.0	-1.0	1466.0	1788.0	-1.0	2695.0	1341.0	-1.0	2513.0	1213.0	-1.0	1843.0	1239.0	-1.0	1850.0	2856.0	-1.0	4264.0	417.0	-1.0	604.0	573.0	-1.0	581.0	
175.348	1146.0	-1.0	1549.0	856.0	-1.0	862.0	1044.0	-1.0	1258.0	1318.0	-1.0	1467.0	1270.0	-1.0	2381.0	1287.0	-1.0	1844.0	945.0	-1.0	1778.0	1671.0	-1.0	2288.0	829.0	-1.0	1457.0	1767.0	-1.0	2660.0	1339.0	-1.0	2505.0	1219.0	-1.0	1861.0	1236.0	-1.0	1845.0	2884.0	-1.0	4268.0	414.0	-1.0	596.0	567.0	-1.0	574.0	
175.847	1143.0	-1.0	1539.0	850.0	-1.0	851.0	1041.0	-1.0	1250.0	1310.0	-1.0	1450.0	1269.0	-1.0	2368.0	1280.0	-1.0	1824.0	942.0	-1.0	1764.0	1645.0	-1.0	2237.0	824.0	-1.0	1442.0	1744.0	-1.0	2618.0	1333.0	-1.0	2485.0	1215.0	-1.0	1861.0	1232.0	-1.0	1834.0	2903.0	-1.0	4272.0	408.0	-1.0	588.0	560.0	-1.0	564.0	
176.347	1142.0	-1.0	1530.0	846.0	-1.0	840.0	1040.0	-1.0	1242.0	1303.0	-1.0	1436.0	1267.0	-1.0	2353.0	1272.0	-1.0	1805.0	938.0	-1.0	1750.0	1626.0	-1.0	2197.0	819.0	-1.0	1426.0	1726.0	-1.0	2581.0	1328.0	-1.0	2465.0	1213.0	-1.0	1861.0	1225.0	-1.0	1819.0	2920.0	-1.0	4274.0	404.0	-1.0	576.0	555.0	-1.0	554.0	
176.846	1142.0	-1.0	1527.0	844.0	-1.0	837.0	1039.0	-1.0	1240.0	1300.0	-1.0	1429.0	1266.0	-1.0	2350.0	1270.0	-1.0	1800.0	936.0	-1.0	1743.0	1617.0	-1.0	2180.0	817.0	-1.0	1418.0	1720.0	-1.0	2566.0	1329.0	-1.0	2461.0	1216.0	-1.0	1867.0	1222.0	-1.0	1807.0	2936.0	-1.0	4276.0	401.0	-1.0	570.0	551.0	-1.0	547.0	
177.345	1141.0	-1.0	1523.0	843.0	-1.0	833.0	1039.0	-1.0	1237.0	1298.0	-1.0	1424.0	1266.0	-1.0	2345.0	1268.0	-1.0	1794.0	933.0	-1.0	1733.0	1612.0	-1.0	2170.0	816.0	-1.0	1413.0	1716.0	-1.0	2560.0	1330.0	-1.0	2460.0	1219.0	-1.0	1874.0	1224.0	-1.0	1809.0	2952.0	-1.0	4278.0	402.0	-1.0	568.0	551.0	-1.0	546.0	
177.844	1141.0	-1.0	1521.0	840.0	-1.0	830.0	1038.0	-1.0	1234.0	1296.0	-1.0	1419.0	1264.0	-1.0	2337.0	1267.0	-1.0	1788.0	932.0	-1.0	1724.0	1610.0	-1.0	2162.0	814.0	-1.0	1407.0	1716.0	-1.0	2556.0	1329.0	-1.0	2458.0	1219.0	-1.0	1880.0	1224.0	-1.0	1812.0	2963.0	-1.0	4280.0	402.0	-1.0	567.0	551.0	-1.0	546.0	
178.343	1144.0	-1.0	1524.0	840.0	-1.0	828.0	1039.0	-1.0	1232.0	1297.0	-1.0	1419.0	1265.0	-1.0	2334.0	1267.0	-1.0	1786.0	930.0	-1.0	1717.0	1613.0	-1.0	2161.0	814.0	-1.0	1405.0	1718.0	-1.0	2561.0	1331.0	-1.0	2458.0	1223.0	-1.0	1891.0	1224.0	-1.0	1813.0	2974.0	-1.0	4280.0	402.0	-1.0	566.0	551.0	-1.0	545.0	
178.842	1147.0	-1.0	1531.0	841.0	-1.0	831.0	1041.0	-1.0	1235.0	1300.0	-1.0	1424.0	1266.0	-1.0	2341.0	1270.0	-1.0	1794.0	931.0	-1.0	1718.0	1617.0	-1.0	2170.0	818.0	-1.0	1407.0	1727.0	-1.0	2576.0	1334.0	-1.0	2469.0	1231.0	-1.0	1909.0	1224.0	-1.0	1812.0	2985.0	-1.0	4281.0	402.0	-1.0	567.0	551.0	-1.0	546.0	
179.341	1150.0	-1.0	1537.0	842.0	-1.0	833.0	1042.0	-1.0	1237.0	1300.0	-1.0	1428.0	1268.0	-1.0	2342.0	1272.0	-1.0	1798.0	931.0	-1.0	1715.0	1618.0	-1.0	2173.0	817.0	-1.0	1408.0	1732.0	-1.0	2588.0	1339.0	-1.0	2475.0	1240.0	-1.0	1929.0	1227.0	-1.0	1822.0	3001.0	-1.0	4282.0	404.0	-1.0	570.0	552.0	-1.0	549.0	
179.840	1151.0	-1.0	1540.0	839.0	-1.0	830.0	1040.0	-1.0	1234.0	1299.0	-1.0	1425.0	1267.0	-1.0	2337.0	1270.0	-1.0	1795.0	928.0	-1.0	1707.0	1617.0	-1.0	2169.0	816.0	-1.0	1402.0	1732.0	-1.0	2590.0	1337.0	-1.0	2472.0	1241.0	-1.0	1938.0	1227.0	-1.0	1826.0	3012.0	-1.0	4283.0	403.0	-1.0	572.0	552.0	-1.0	549.0	
180.339	1152.0	-1.0	1541.0	836.0	-1.0	824.0	1039.0	-1.0	1227.0	1295.0	-1.0	1419.0	1264.0	-1.0	2325.0	1266.0	-1.0	1785.0	925.0	-1.0	1695.0	1616.0	-1.0	2160.0	813.0	-1.0	1390.0	1728.0	-1.0	2579.0	1332.0	-1.0	2458.0	1237.0	-1.0	1931.0	1223.0	-1.0	1816.0	3011.0	-1.0	4283.0	402.0	-1.0	568.0	549.0	-1.0	544.0	
180.838	1153.0	-1.0	1543.0	833.0	-1.0	820.0	1037.0	-1.0	1221.0	1292.0	-1.0	1412.0	1260.0	-1.0	2310.0	1260.0	-1.0	1770.0	920.0	-1.0	1679.0	1613.0	-1.0	2147.0	807.0	-1.0	1376.0	1724.0	-1.0	2562.0	1327.0	-1.0	2436.0	1229.0	-1.0	1917.0	1217.0	-1.0	1802.0	3003.0	-1.0	4283.0	398.0	-1.0	561.0	545.0	-1.0	539.0	
181.337	1152.0	-1.0	1544.0	831.0	-1.0	817.0	1034.0	-1.0	1217.0	1287.0	-1.0	1406.0	1257.0	-1.0	2300.0	1256.0	-1.0	1760.0	917.0	-1.0	1666.0	1607.0	-1.0	2135.0	803.0	-1.0	1363.0	1717.0	-1.0	2547.0	1321.0	-1.0	2417.0	1225.0	-1.0	1904.0	1210.0	-1.0	1783.0	2994.0	-1.0	4283.0	396.0	-1.0	556.0	541.0	-1.0	534.0	
181.836	1151.0	-1.0	1543.0	828.0	-1.0	813.0	1031.0	-1.0	1211.0	1282.0	-1.0	1398.0	1253.0	-1.0	2286.0	1251.0	-1.0	1748.0	911.0	-1.0	1652.0	1599.0	-1.0	2119.0	799.0	-1.0	1352.0	1710.0	-1.0	2536.0	1316.0	-1.0	2404.0	1221.0	-1.0	1900.0	1206.0	-1.0	1780.0	2989.0	-1.0	4283.0	395.0	-1.0	553.0	540.0	-1.0	533.0	
182.335	1149.0	-1.0	1537.0	824.0	-1.0	805.0	1026.0	-1.0	1202.0	1275.0	-1.0	1387.0	1247.0	-1.0	2267.0	1245.0	-1.0	1734.0	905.0	-1.0	1634.0	1589.0	-1.0	2098.0	795.0	-1.0	1340.0	1700.0	-1.0	2521.0	1309.0	-1.0	2388.0	1216.0	-1.0	1898.0	1203.0	-1.0	1774.0	2992.0	-1.0	4283.0	393.0	-1.0	552.0	539.0	-1.0	531.0	
182.834	1149.0	-1.0	1537.0	820.0	-1.0	802.0	1023.0	-1.0	1194.0	1272.0	-1.0	1380.0	1242.0	-1.0	2251.0	1239.0	-1.0	1723.0	901.0	-1.0	1621.0	1581.0	-1.0	2080.0	791.0	-1.0	1329.0	1693.0	-1.0	2507.0	1302.0	-1.0	2367.0	1213.0	-1.0	1892.0	1199.0	-1.0	1764.0	2988.0	-1.0	4283.0	390.0	-1.0	547.0	535.0	-1.0	528.0	
183.333	1150.0	-1.0	1542.0	820.0	-1.0	804.0	1022.0	-1.0	1192.0	1271.0	-1.0	1380.0	1241.0	-1.0	2249.0	1239.0	-1.0	1724.0	900.0	-1.0	1617.0	1578.0	-1.0	2076.0	791.0	-1.0	1331.0	1696.0	-1.0	2519.0	1303.0	-1.0	2371.0	1218.0	-1.0	1907.0	1201.0	-1.0	1770.0	3002.0	-1.0	4283.0	392.0	-1.0	551.0	538.0	-1.0	530.0	
183.833	1150.0	-1.0	1547.0	819.0	-1.0	805.0	1020.0	-1.0	1189.0	1269.0	-1.0	1381.0	1239.0	-1.0	2245.0	1240.0	-1.0	1726.0	899.0	-1.0	1614.0	1576.0	-1.0	2079.0	791.0	-1.0	1332.0	1700.0	-1.0	2533.0	1303.0	-1.0	2374.0	1222.0	-1.0	1923.0	1202.0	-1.0	1775.0	3012.0	-1.0	4284.0	393.0	-1.0	555.0	539.0	-1.0	535.0	
184.332	1154.0	-1.0	1559.0	822.0	-1.0	810.0	1022.0	-1.0	1193.0	1275.0	-1.0	1390.0	1241.0	-1.0	2250.0	1243.0	-1.0	1734.0	901.0	-1.0	1622.0	1580.0	-1.0	2087.0	794.0	-1.0	1339.0	1710.0	-1.0	2557.0	1307.0	-1.0	2379.0	1234.0	-1.0	1955.0	1202.0	-1.0	1775.0	3027.0	-1.0	4283.0	394.0	-1.0	556.0	541.0	-1.0	538.0	
184.831	1158.0	-1.0	1569.0	824.0	-1.0	815.0	1025.0	-1.0	1198.0	1278.0	-1.0	1398.0	1245.0	-1.0	2261.0	1248.0	-1.0	1748.0	906.0	-1.0	1636.0	1583.0	-1.0	2097.0	800.0	-1.0	1354.0	1720.0	-1.0	2588.0	1312.0	-1.0	2401.0	1251.0	-1.0	2002.0	1207.0	-1.0	1791.0	3049.0	-1.0	4284.0	397.0	-1.0	563.0	547.0	-1.0	549.0	
185.330	1160.0	-1.0	1577.0	825.0	-1.0	818.0	1025.0	-1.0	1200.0	1279.0	-1.0	1402.0	1248.0	-1.0	2269.0	1251.0	-1.0	1756.0	911.0	-1.0	1646.0	1585.0	-1.0	2104.0	807.0	-1.0	1363.0	1730.0	-1.0	2606.0	1319.0	-1.0	2412.0	1270.0	-1.0	2032.0	1209.0	-1.0	1798.0	3060.0	-1.0	4284.0	398.0	-1.0	565.0	550.0	-1.0	553.0	
185.830	1163.0	-1.0	1587.0	827.0	-1.0	826.0	1028.0	-1.0	1209.0	1283.0	-1.0	1412.0	1253.0	-1.0	2279.0	1256.0	-1.0	1763.0	917.0	-1.0	1659.0	1591.0	-1.0	2115.0	809.0	-1.0	1371.0	1737.0	-1.0	2620.0	1322.0	-1.0	2417.0	1276.0	-1.0	2047.0	1210.0	-1.0	1796.0	3066.0	-1.0	4284.0	397.0	-1.0	565.0	550.0	-1.0	554.0	
186.330	1164.0	-1.0	1591.0	830.0	-1.0	830.0	1031.0	-1.0	1213.0	1285.0	-1.0	1415.0	1255.0	-1.0	2287.0	1257.0	-1.0	1769.0	919.0	-1.0	1667.0	1593.0	-1.0	2123.0	812.0	-1.0	1378.0	1741.0	-1.0	2631.0	1324.0	-1.0	2427.0	1281.0	-1.0	2063.0	1214.0	-1.0	1805.0	3078.0	-1.0	4284.0	399.0	-1.0	568.0	554.0	-1.0	561.0	
186.829	1165.0	-1.0	1592.0	830.0	-1.0	832.0	1031.0	-1.0	1214.0	1286.0	-1.0	1417.0	1257.0	-1.0	2290.0	1259.0	-1.0	1771.0	921.0	-1.0	1668.0	1596.0	-1.0	2126.0	813.0	-1.0	1379.0	1742.0	-1.0	2634.0	1325.0	-1.0	2429.0	1283.0	-1.0	2067.0	1217.0	-1.0	1811.0	3085.0	-1.0	4284.0	400.0	-1.0	570.0	556.0	-1.0	566.0	
187.328	1168.0	-1.0	1602.0	834.0	-1.0	840.0	1034.0	-1.0	1221.0	1291.0	-1.0	1426.0	1260.0	-1.0	2296.0	1262.0	-1.0	1777.0	922.0	-1.0	1675.0	1601.0	-1.0	2135.0	815.0	-1.0	1384.0	1747.0	-1.0	2642.0	1326.0	-1.0	2429.0	1285.0	-1.0	2073.0	1216.0	-1.0	1812.0	3093.0	-1.0	4284.0	401.0	-1.0	572.0	559.0	-1.0	569.0	
187.827	1171.0	-1.0	1612.0	838.0	-1.0	847.0	1037.0	-1.0	1227.0	1295.0	-1.0	1435.0	1264.0	-1.0	2308.0	1266.0	-1.0	1788.0	926.0	-1.0	1683.0	1606.0	-1.0	2146.0	815.0	-1.0	1391.0	1751.0	-1.0	2658.0	1331.0	-1.0	2445.0	1291.0	-1.0	2090.0	1222.0	-1.0	1827.0	3100.0	-1.0	4284.0	403.0	-1.0	578.0	562.0	-1.0	575.0	
188.327	1174.0	-1.0	1620.0	841.0	-1.0	854.0	1039.0	-1.0	1231.0	1298.0	-1.0	1441.0	1266.0	-1.0	2319.0	1269.0	-1.0	1797.0	928.0	-1.0	1692.0	1611.0	-1.0	2158.0	817.0	-1.0	1399.0	1758.0	-1.0	2676.0	1334.0	-1.0	2457.0	1293.0	-1.0	2097.0	1225.0	-1.0	1838.0	3102.0	-1.0	4284.0	406.0	-1.0	584.0	562.0	-1.0	576.0	
188.826	1178.0	-1.0	1631.0	842.0	-1.0	859.0	1040.0	-1.0	1234.0	1300.0	-1.0	1448.0	1269.0	-1.0	2325.0	1272.0	-1.0	1805.0	930.0	-1.0	1699.0	1615.0	-1.0	2167.0	819.0	-1.0	1403.0	1761.0	-1.0	2682.0	1335.0	-1.0	2460.0	1288.0	-1.0	2078.0	1227.0	-1.0	1844.0	3094.0	-1.0	4284.0	408.0	-1.0	589.0	560.0	-1.0	574.0	
189.325	1181.0	-1.0	1642.0	846.0	-1.0	868.0	1044.0	-1.0	1242.0	1306.0	-1.0	1458.0	1271.0	-1.0	2336.0	1277.0	-1.0	1817.0	931.0	-1.0	1709.0	1624.0	-1.0	2188.0	821.0	-1.0	1408.0	1766.0	-1.0	2689.0	1335.0	-1.0	2459.0	1279.0	-1.0	2055.0	1226.0	-1.0	1839.0	3082.0	-1.0	4284.0	410.0	-1.0	591.0	558.0	-1.0	571.0	
189.824	1183.0	-1.0	1649.0	848.0	-1.0	874.0	1045.0	-1.0	1247.0	1310.0	-1.0	1466.0	1274.0	-1.0	2343.0	1280.0	-1.0	1825.0	931.0	-1.0	1712.0	1629.0	-1.0	2199.0	822.0	-1.0	1415.0	1770.0	-1.0	2701.0	1336.0	-1.0	2463.0	1274.0	-1.0	2048.0	1229.0	-1.0	1838.0	3081.0	-1.0	4284.0	412.0	-1.0	593.0	558.0	-1.0	569.0	
190.323	1183.0	-1.0	1652.0	849.0	-1.0	875.0	1043.0	-1.0	1245.0	1311.0	-1.0	1468.0	1273.0	-1.0	2343.0	1281.0	-1.0	1827.0	930.0	-1.0	1711.0	1629.0	-1.0	2201.0	822.0	-1.0	1417.0	1771.0	-1.0	2700.0	1333.0	-1.0	2458.0	1271.0	-1.0	2042.0	1229.0	-1.0	1838.0	3082.0	-1.0	4284.0	412.0	-1.0	593.0	559.0	-1.0	571.0	
190.822	1182.0	-1.0	1651.0	847.0	-1.0	874.0	1040.0	-1.0	1239.0	1311.0	-1.0	1467.0	1270.0	-1.0	2336.0	1279.0	-1.0	1824.0	928.0	-1.0	1705.0	1627.0	-1.0	2194.0	820.0	-1.0	1411.0	1765.0	-1.0	2688.0	1328.0	-1.0	2442.0	1266.0	-1.0	2030.0	1225.0	-1.0	1832.0	3078.0	-1.0	4284.0	412.0	-1.0	593.0	560.0	-1.0	572.0	
191.322	1182.0	-1.0	1654.0	848.0	-1.0	874.0	1040.0	-1.0	1237.0	1314.0	-1.0	1471.0	1268.0	-1.0	2331.0	1279.0	-1.0	1823.0	927.0	-1.0	1701.0	1626.0	-1.0	2193.0	818.0	-1.0	1407.0	1763.0	-1.0	2679.0	1322.0	-1.0	2424.0	1262.0	-1.0	2019.0	1220.0	-1.0	1820.0	3070.0	-1.0	4284.0	411.0	-1.0	593.0	559.0	-1.0	572.0	
191.822	1184.0	-1.0	1660.0	849.0	-1.0	879.0	1039.0	-1.0	1239.0	1317.0	-1.0	1477.0	1268.0	-1.0	2335.0	1281.0	-1.0	1830.0	926.0	-1.0	1703.0	1628.0	-1.0	2197.0	818.0	-1.0	1409.0	1765.0	-1.0	2686.0	1322.0	-1.0	2427.0	1263.0	-1.0	2027.0	1222.0	-1.0	1826.0	3075.0	-1.0	4284.0	414.0	-1.0	598.0	563.0	-1.0	576.0	
192.321	1185.0	-1.0	1667.0	851.0	-1.0	884.0	1038.0	-1.0	1239.0	1320.0	-1.0	1484.0	1267.0	-1.0	2338.0	1283.0	-1.0	1835.0	926.0	-1.0	1705.0	1630.0	-1.0	2203.0	819.0	-1.0	1412.0	1768.0	-1.0	2695.0	1322.0	-1.0	2428.0	1270.0	-1.0	2046.0	1224.0	-1.0	1829.0	3071.0	-1.0	4284.0	417.0	-1.0	603.0	568.0	-1.0	585.0	
192.820	1188.0	-1.0	1678.0	853.0	-1.0	891.0	1038.0	-1.0	1243.0	1326.0	-1.0	1495.0	1269.0	-1.0	2345.0	1287.0	-1.0	1846.0	929.0	-1.0	1715.0	1637.0	-1.0	2217.0	821.0	-1.0	1420.0	1776.0	-1.0	2714.0	1322.0	-1.0	2430.0	1280.0	-1.0	2070.0	1223.0	-1.0	1830.0	3075.0	-1.0	4284.0	420.0	-1.0	610.0	573.0	-1.0	592.0	
193.319	1191.0	-1.0	1690.0	858.0	-1.0	900.0	1039.0	-1.0	1249.0	1332.0	-1.0	1508.0	1272.0	-1.0	2360.0	1293.0	-1.0	1863.0	934.0	-1.0	1731.0	1646.0	-1.0	2239.0	826.0	-1.0	1435.0	1790.0	-1.0	2747.0	1328.0	-1.0	2450.0	1293.0	-1.0	2105.0	1229.0	-1.0	1845.0	3091.0	-1.0	4284.0	424.0	-1.0	619.0	579.0	-1.0	605.0	
193.818	1195.0	-1.0	1701.0	861.0	-1.0	909.0	1041.0	-1.0	1254.0	1337.0	-1.0	1519.0	1276.0	-1.0	2373.0	1299.0	-1.0	1878.0	937.0	-1.0	1743.0	1657.0	-1.0	2260.0	831.0	-1.0	1447.0	1803.0	-1.0	2776.0	1332.0	-1.0	2467.0	1304.0	-1.0	2135.0	1233.0	-1.0	1857.0	3104.0	-1.0	4284.0	427.0	-1.0	627.0	586.0	-1.0	615.0	
194.318	1197.0	-1.0	1710.0	864.0	-1.0	916.0	1042.0	-1.0	1258.0	1342.0	-1.0	1529.0	1279.0	-1.0	2382.0	1304.0	-1.0	1888.0	942.0	-1.0	1753.0	1668.0	-1.0	2280.0	835.0	-1.0	1457.0	1813.0	-1.0	2798.0	1335.0	-1.0	2474.0	1312.0	-1.0	2152.0	1233.0	-1.0	1859.0	3108.0	-1.0	4284.0	430.0	-1.0	631.0	589.0	-1.0	620.0	
194.818	1199.0	-1.0	1715.0	867.0	-1.0	922.0	1044.0	-1.0	1263.0	1346.0	-1.0	1537.0	1281.0	-1.0	2393.0	1308.0	-1.0	1898.0	944.0	-1.0	1762.0	1672.0	-1.0	2295.0	837.0	-1.0	1466.0	1822.0	-1.0	2817.0	1340.0	-1.0	2490.0	1320.0	-1.0	2180.0	1239.0	-1.0	1873.0	3105.0	-1.0	4284.0	432.0	-1.0	638.0	595.0	-1.0	630.0	
195.317	1199.0	-1.0	1717.0	868.0	-1.0	925.0	1044.0	-1.0	1264.0	1348.0	-1.0	1541.0	1281.0	-1.0	2395.0	1308.0	-1.0	1901.0	945.0	-1.0	1762.0	1671.0	-1.0	2294.0	838.0	-1.0	1466.0	1821.0	-1.0	2818.0	1339.0	-1.0	2493.0	1330.0	-1.0	2209.0	1240.0	-1.0	1880.0	3082.0	-1.0	4284.0	435.0	-1.0	644.0	600.0	-1.0	639.0	
195.816	1199.0	-1.0	1721.0	871.0	-1.0	932.0	1045.0	-1.0	1270.0	1352.0	-1.0	1553.0	1284.0	-1.0	2401.0	1311.0	-1.0	1908.0	946.0	-1.0	1769.0	1673.0	-1.0	2298.0	838.0	-1.0	1468.0	1823.0	-1.0	2820.0	1340.0	-1.0	2492.0	1337.0	-1.0	2225.0	1241.0	-1.0	1881.0	3053.0	-1.0	4284.0	436.0	-1.0	647.0	604.0	-1.0	644.0	
196.315	1201.0	-1.0	1725.0	874.0	-1.0	938.0	1047.0	-1.0	1274.0	1356.0	-1.0	1562.0	1287.0	-1.0	2410.0	1314.0	-1.0	1916.0	948.0	-1.0	1776.0	1671.0	-1.0	2301.0	839.0	-1.0	1475.0	1825.0	-1.0	2829.0	1342.0	-1.0	2503.0	1342.0	-1.0	2241.0	1245.0	-1.0	1894.0	3033.0	-1.0	4283.0	439.0	-1.0	652.0	608.0	-1.0	652.0	
196.815	1201.0	-1.0	1728.0	875.0	-1.0	941.0	1046.0	-1.0	1276.0	1359.0	-1.0	1570.0	1288.0	-1.0	2416.0	1315.0	-1.0	1922.0	949.0	-1.0	1779.0	1671.0	-1.0	2304.0	841.0	-1.0	1479.0	1827.0	-1.0	2835.0	1344.0	-1.0	2509.0	1344.0	-1.0	2247.0	1248.0	-1.0	1901.0	3017.0	-1.0	4283.0	440.0	-1.0	657.0	612.0	-1.0	659.0	
197.315	1205.0	-1.0	1736.0	878.0	-1.0	945.0	1049.0	-1.0	1279.0	1365.0	-1.0	1579.0	1289.0	-1.0	2423.0	1317.0	-1.0	1930.0	951.0	-1.0	1787.0	1674.0	-1.0	2312.0	843.0	-1.0	1484.0	1831.0	-1.0	2843.0	1344.0	-1.0	2511.0	1343.0	-1.0	2247.0	1248.0	-1.0	1903.0	2999.0	-1.0	4284.0	440.0	-1.0	662.0	612.0	-1.0	662.0	
197.814	1205.0	-1.0	1744.0	879.0	-1.0	952.0	1049.0	-1.0	1285.0	1369.0	-1.0	1589.0	1292.0	-1.0	2435.0	1320.0	-1.0	1941.0	954.0	-1.0	1798.0	1676.0	-1.0	2320.0	846.0	-1.0	1496.0	1836.0	-1.0	2861.0	1348.0	-1.0	2526.0	1349.0	-1.0	2262.0	1254.0	-1.0	1915.0	2990.0	-1.0	4283.0	444.0	-1.0	668.0	617.0	-1.0	669.0	
198.313	1207.0	-1.0	1750.0	880.0	-1.0	955.0	1050.0	-1.0	1286.0	1372.0	-1.0	1596.0	1293.0	-1.0	2441.0	1321.0	-1.0	1945.0	955.0	-1.0	1803.0	1677.0	-1.0	2324.0	849.0	-1.0	1503.0	1839.0	-1.0	2870.0	1348.0	-1.0	2532.0	1350.0	-1.0	2263.0	1255.0	-1.0	1920.0	2973.0	-1.0	4283.0	446.0	-1.0	672.0	620.0	-1.0	673.0	
198.812	1208.0	-1.0	1755.0	880.0	-1.0	956.0	1048.0	-1.0	1285.0	1374.0	-1.0	1600.0	1292.0	-1.0	2442.0	1320.0	-1.0	1946.0	956.0	-1.0	1806.0	1680.0	-1.0	2330.0	850.0	-1.0	1506.0	1840.0	-1.0	2873.0	1344.0	-1.0	2526.0	1344.0	-1.0	2250.0	1253.0	-1.0	1915.0	2952.0	-1.0	4283.0	445.0	-1.0	673.0	619.0	-1.0	674.0	
199.312	1209.0	-1.0	1761.0	883.0	-1.0	962.0	1049.0	-1.0	1290.0	1376.0	-1.0	1606.0	1294.0	-1.0	2448.0	1324.0	-1.0	1952.0	958.0	-1.0	1812.0	1687.0	-1.0	2346.0	852.0	-1.0	1509.0	1846.0	-1.0	2883.0	1344.0	-1.0	2523.0	1331.0	-1.0	2209.0	1249.0	-1.0	1907.0	2927.0	-1.0	4283.0	444.0	-1.0	672.0	616.0	-1.0	669.0	
199.811	1209.0	-1.0	1766.0	884.0	-1.0	967.0	1049.0	-1.0	1294.0	1377.0	-1.0	1612.0	1292.0	-1.0	2448.0	1325.0	-1.0	1955.0	958.0	-1.0	1811.0	1704.0	-1.0	2382.0	853.0	-1.0	1514.0	1859.0	-1.0	2906.0	1346.0	-1.0	2537.0	1313.0	-1.0	2157.0	1251.0	-1.0	1917.0	2908.0	-1.0	4283.0	445.0	-1.0	676.0	612.0	-1.0	664.0	
200.310	1210.0	-1.0	1769.0	886.0	-1.0	972.0	1050.0	-1.0	1296.0	1379.0	-1.0	1616.0	1290.0	-1.0	2446.0	1325.0	-1.0	1957.0	956.0	-1.0	1809.0	1722.0	-1.0	2413.0	852.0	-1.0	1515.0	1870.0	-1.0	2930.0	1351.0	-1.0	2554.0	1301.0	-1.0	2112.0	1254.0	-1.0	1928.0	2902.0	-1.0	4283.0	445.0	-1.0	679.0	607.0	-1.0	659.0	
200.809	1209.0	-1.0	1770.0	886.0	-1.0	973.0	1050.0	-1.0	1297.0	1378.0	-1.0	1616.0	1285.0	-1.0	2440.0	1324.0	-1.0	1954.0	952.0	-1.0	1800.0	1729.0	-1.0	2424.0	848.0	-1.0	1510.0	1868.0	-1.0	2921.0	1353.0	-1.0	2560.0	1285.0	-1.0	2068.0	1253.0	-1.0	1929.0	2905.0	-1.0	4283.0	443.0	-1.0	681.0	600.0	-1.0	651.0	
201.308	1208.0	-1.0	1770.0	887.0	-1.0	975.0	1051.0	-1.0	1298.0	1378.0	-1.0	1615.0	1284.0	-1.0	2438.0	1324.0	-1.0	1954.0	949.0	-1.0	1794.0	1728.0	-1.0	2420.0	844.0	-1.0	1501.0	1859.0	-1.0	2903.0	1352.0	-1.0	2558.0	1277.0	-1.0	2046.0	1251.0	-1.0	1928.0	2928.0	-1.0	4283.0	442.0	-1.0	679.0	596.0	-1.0	645.0	
201.807	1210.0	-1.0	1774.0	889.0	-1.0	979.0	1053.0	-1.0	1304.0	1378.0	-1.0	1616.0	1288.0	-1.0	2451.0	1327.0	-1.0	1962.0	951.0	-1.0	1801.0	1720.0	-1.0	2411.0	844.0	-1.0	1501.0	1856.0	-1.0	2899.0	1355.0	-1.0	2561.0	1290.0	-1.0	2083.0	1249.0	-1.0	1922.0	2978.0	-1.0	4284.0	442.0	-1.0	680.0	596.0	-1.0	645.0	
202.306	1212.0	-1.0	1778.0	892.0	-1.0	981.0	1056.0	-1.0	1306.0	1378.0	-1.0	1617.0	1292.0	-1.0	2461.0	1329.0	-1.0	1970.0	955.0	-1.0	1810.0	1710.0	-1.0	2396.0	845.0	-1.0	1504.0	1849.0	-1.0	2895.0	1357.0	-1.0	2570.0	1304.0	-1.0	2120.0	1253.0	-1.0	1930.0	3015.0	-1.0	4283.0	442.0	-1.0	680.0	600.0	-1.0	653.0	
202.805	1212.0	-1.0	1782.0	892.0	-1.0	982.0	1056.0	-1.0	1308.0	1377.0	-1.0	1617.0	1294.0	-1.0	2468.0	1331.0	-1.0	1973.0	956.0	-1.0	1815.0	1702.0	-1.0	2384.0	845.0	-1.0	1505.0	1842.0	-1.0	2886.0	1358.0	-1.0	2574.0	1309.0	-1.0	2139.0	1254.0	-1.0	1937.0	3038.0	-1.0	4283.0	442.0	-1.0	681.0	602.0	-1.0	658.0	
203.304	1214.0	-1.0	1787.0	892.0	-1.0	982.0	1057.0	-1.0	1308.0	1377.0	-1.0	1616.0	1296.0	-1.0	2474.0	1331.0	-1.0	1976.0	958.0	-1.0	1818.0	1700.0	-1.0	2382.0	844.0	-1.0	1504.0	1839.0	-1.0	2881.0	1356.0	-1.0	2574.0	1314.0	-1.0	2153.0	1254.0	-1.0	1935.0	3058.0	-1.0	4284.0	442.0	-1.0	682.0	603.0	-1.0	660.0	
203.803	1215.0	-1.0	1795.0	894.0	-1.0	987.0	1059.0	-1.0	1314.0	1378.0	-1.0	1620.0	1300.0	-1.0	2487.0	1335.0	-1.0	1986.0	959.0	-1.0	1827.0	1705.0	-1.0	2395.0	846.0	-1.0	1509.0	1846.0	-1.0	2893.0	1359.0	-1.0	2586.0	1318.0	-1.0	2161.0	1252.0	-1.0	1933.0	3070.0	-1.0	4284.0	442.0	-1.0	683.0	606.0	-1.0	663.0	
204.302	1218.0	-1.0	1800.0	895.0	-1.0	990.0	1061.0	-1.0	1319.0	1379.0	-1.0	1624.0	1303.0	-1.0	2499.0	1339.0	-1.0	1995.0	961.0	-1.0	1834.0	1711.0	-1.0	2410.0	847.0	-1.0	1517.0	1853.0	-1.0	2911.0	1362.0	-1.0	2600.0	1320.0	-1.0	2169.0	1256.0	-1.0	1945.0	3082.0	-1.0	4284.0	444.0	-1.0	689.0	610.0	-1.0	669.0	
204.801	1220.0	-1.0	1806.0	895.0	-1.0	993.0	1062.0	-1.0	1323.0	1381.0	-1.0	1627.0	1305.0	-1.0	2508.0	1340.0	-1.0	2002.0	962.0	-1.0	1840.0	1722.0	-1.0	2429.0	849.0	-1.0	1523.0	1861.0	-1.0	2932.0	1363.0	-1.0	2612.0	1323.0	-1.0	2174.0	1259.0	-1.0	1954.0	3092.0	-1.0	4284.0	447.0	-1.0	693.0	612.0	-1.0	676.0	
205.300	1221.0	-1.0	1812.0	895.0	-1.0	995.0	1063.0	-1.0	1326.0	1380.0	-1.0	1630.0	1308.0	-1.0	2517.0	1344.0	-1.0	2011.0	965.0	-1.0	1850.0	1733.0	-1.0	2451.0	852.0	-1.0	1532.0	1873.0	-1.0	2952.0	1365.0	-1.0	2624.0	1326.0	-1.0	2184.0	1261.0	-1.0	1960.0	3103.0	-1.0	4284.0	448.0	-1.0	697.0	615.0	-1.0	682.0	
205.799	1225.0	-1.0	1822.0	898.0	-1.0	1001.0	1066.0	-1.0	1334.0	1384.0	-1.0	1639.0	1313.0	-1.0	2532.0	1350.0	-1.0	2024.0	970.0	-1.0	1865.0	1743.0	-1.0	2474.0	855.0	-1.0	1540.0	1883.0	-1.0	2975.0	1368.0	-1.0	2637.0	1335.0	-1.0	2207.0	1262.0	-1.0	1960.0	3112.0	-1.0	4284.0	450.0	-1.0	702.0	619.0	-1.0	689.0	
206.298	1228.0	-1.0	1832.0	898.0	-1.0	1004.0	1068.0	-1.0	1341.0	1386.0	-1.0	1646.0	1318.0	-1.0	2551.0	1355.0	-1.0	2039.0	975.0	-1.0	1879.0	1746.0	-1.0	2485.0	858.0	-1.0	1552.0	1889.0	-1.0	2996.0	1373.0	-1.0	2657.0	1354.0	-1.0	2265.0	1267.0	-1.0	1971.0	3137.0	-1.0	4284.0	454.0	-1.0	709.0	626.0	-1.0	700.0	
206.797	1231.0	-1.0	1841.0	898.0	-1.0	1005.0	1069.0	-1.0	1342.0	1387.0	-1.0	1650.0	1324.0	-1.0	2566.0	1359.0	-1.0	2051.0	978.0	-1.0	1894.0	1738.0	-1.0	2475.0	862.0	-1.0	1562.0	1886.0	-1.0	3001.0	1374.0	-1.0	2663.0	1374.0	-1.0	2322.0	1269.0	-1.0	1978.0	3172.0	-1.0	4285.0	455.0	-1.0	715.0	629.0	-1.0	709.0	
207.296	1233.0	-1.0	1848.0	895.0	-1.0	1004.0	1067.0	-1.0	1341.0	1386.0	-1.0	1652.0	1327.0	-1.0	2575.0	1361.0	-1.0	2060.0	983.0	-1.0	1906.0	1728.0	-1.0	2461.0	863.0	-1.0	1565.0	1882.0	-1.0	2997.0	1371.0	-1.0	2660.0	1387.0	-1.0	2366.0	1269.0	-1.0	1980.0	3202.0	-1.0	4284.0	456.0	-1.0	717.0	630.0	-1.0	712.0	
207.795	1236.0	-1.0	1856.0	894.0	-1.0	1002.0	1067.0	-1.0	1338.0	1386.0	-1.0	1654.0	1330.0	-1.0	2582.0	1364.0	-1.0	2068.0	985.0	-1.0	1915.0	1720.0	-1.0	2450.0	864.0	-1.0	1568.0	1877.0	-1.0	2991.0	1368.0	-1.0	2648.0	1397.0	-1.0	2396.0	1266.0	-1.0	1975.0	3223.0	-1.0	4284.0	456.0	-1.0	719.0	631.0	-1.0	717.0	
208.294	1240.0	-1.0	1868.0	894.0	-1.0	1005.0	1068.0	-1.0	1342.0	1389.0	-1.0	1661.0	1332.0	-1.0	2586.0	1366.0	-1.0	2074.0	988.0	-1.0	1918.0	1721.0	-1.0	2455.0	865.0	-1.0	1569.0	1875.0	-1.0	2988.0	1365.0	-1.0	2641.0	1398.0	-1.0	2398.0	1264.0	-1.0	1969.0	3208.0	-1.0	4285.0	457.0	-1.0	720.0	632.0	-1.0	718.0	
208.794	1243.0	-1.0	1878.0	894.0	-1.0	1009.0	1069.0	-1.0	1347.0	1393.0	-1.0	1670.0	1332.0	-1.0	2591.0	1369.0	-1.0	2080.0	989.0	-1.0	1921.0	1731.0	-1.0	2475.0	869.0	-1.0	1578.0	1882.0	-1.0	3004.0	1370.0	-1.0	2653.0	1400.0	-1.0	2396.0	1265.0	-1.0	1968.0	3186.0	-1.0	4285.0	457.0	-1.0	721.0	633.0	-1.0	719.0	
209.293	1244.0	-1.0	1883.0	894.0	-1.0	1010.0	1069.0	-1.0	1347.0	1395.0	-1.0	1675.0	1330.0	-1.0	2588.0	1369.0	-1.0	2081.0	988.0	-1.0	1918.0	1739.0	-1.0	2487.0	871.0	-1.0	1580.0	1890.0	-1.0	3014.0	1374.0	-1.0	2662.0	1397.0	-1.0	2381.0	1266.0	-1.0	1974.0	3171.0	-1.0	4284.0	458.0	-1.0	725.0	635.0	-1.0	722.0	
209.792	1242.0	-1.0	1878.0	892.0	-1.0	1007.0	1067.0	-1.0	1342.0	1392.0	-1.0	1669.0	1327.0	-1.0	2576.0	1365.0	-1.0	2071.0	985.0	-1.0	1906.0	1740.0	-1.0	2486.0	867.0	-1.0	1573.0	1886.0	-1.0	3003.0	1373.0	-1.0	2652.0	1382.0	-1.0	2344.0	1264.0	-1.0	1970.0	3161.0	-1.0	4285.0	456.0	-1.0	723.0	633.0	-1.0	719.0	
210.291	1238.0	-1.0	1866.0	888.0	-1.0	1000.0	1065.0	-1.0	1334.0	1386.0	-1.0	1656.0	1322.0	-1.0	2556.0	1359.0	-1.0	2052.0	979.0	-1.0	1888.0	1738.0	-1.0	2475.0	864.0	-1.0	1558.0	1878.0	-1.0	2978.0	1368.0	-1.0	2633.0	1363.0	-1.0	2288.0	1257.0	-1.0	1955.0	3141.0	-1.0	4284.0	453.0	-1.0	717.0	628.0	-1.0	711.0	
210.790	1232.0	-1.0	1852.0	885.0	-1.0	995.0	1063.0	-1.0	1329.0	1380.0	-1.0	1643.0	1318.0	-1.0	2540.0	1352.0	-1.0	2034.0	975.0	-1.0	1869.0	1731.0	-1.0	2459.0	861.0	-1.0	1545.0	1869.0	-1.0	2951.0	1366.0	-1.0	2619.0	1348.0	-1.0	2242.0	1252.0	-1.0	1939.0	3117.0	-1.0	4284.0	450.0	-1.0	711.0	622.0	-1.0	700.0	
211.289	1226.0	-1.0	1835.0	882.0	-1.0	988.0	1061.0	-1.0	1324.0	1375.0	-1.0	1630.0	1313.0	-1.0	2523.0	1346.0	-1.0	2018.0	968.0	-1.0	1851.0	1726.0	-1.0	2443.0	858.0	-1.0	1533.0	1860.0	-1.0	2925.0	1362.0	-1.0	2610.0	1331.0	-1.0	2202.0	1250.0	-1.0	1936.0	3095.0	-1.0	4284.0	448.0	-1.0	706.0	619.0	-1.0	696.0	
211.788	1221.0	-1.0	1822.0	879.0	-1.0	981.0	1059.0	-1.0	1318.0	1370.0	-1.0	1618.0	1310.0	-1.0	2508.0	1340.0	-1.0	2002.0	963.0	-1.0	1834.0	1722.0	-1.0	2432.0	853.0	-1.0	1521.0	1851.0	-1.0	2902.0	1360.0	-1.0	2601.0	1317.0	-1.0	2165.0	1250.0	-1.0	1936.0	3076.0	-1.0	4284.0	447.0	-1.0	704.0	619.0	-1.0	694.0	
212.288	1219.0	-1.0	1813.0	877.0	-1.0	976.0	1060.0	-1.0	1316.0	1368.0	-1.0	1612.0	1307.0	-1.0	2499.0	1337.0	-1.0	1995.0	959.0	-1.0	1825.0	1724.0	-1.0	2434.0	851.0	-1.0	1516.0	1850.0	-1.0	2893.0	1358.0	-1.0	2598.0	1306.0	-1.0	2135.0	1250.0	-1.0	1936.0	3057.0	-1.0	4284.0	445.0	-1.0	702.0	620.0	-1.0	694.0	
212.787	1219.0	-1.0	1814.0	880.0	-1.0	980.0	1063.0	-1.0	1322.0	1370.0	-1.0	1617.0	1311.0	-1.0	2502.0	1340.0	-1.0	1998.0	961.0	-1.0	1826.0	1732.0	-1.0	2447.0	852.0	-1.0	1518.0	1855.0	-1.0	2902.0	1360.0	-1.0	2604.0	1302.0	-1.0	2124.0	1251.0	-1.0	1938.0	3046.0	-1.0	4284.0	447.0	-1.0	704.0	621.0	-1.0	697.0	
213.286	1220.0	-1.0	1818.0	883.0	-1.0	986.0	1067.0	-1.0	1329.0	1376.0	-1.0	1626.0	1315.0	-1.0	2515.0	1345.0	-1.0	2011.0	965.0	-1.0	1835.0	1745.0	-1.0	2470.0	857.0	-1.0	1529.0	1867.0	-1.0	2928.0	1368.0	-1.0	2626.0	1307.0	-1.0	2134.0	1257.0	-1.0	1943.0	3047.0	-1.0	4284.0	449.0	-1.0	709.0	625.0	-1.0	702.0	
213.785	1221.0	-1.0	1820.0	884.0	-1.0	988.0	1070.0	-1.0	1333.0	1381.0	-1.0	1634.0	1318.0	-1.0	2525.0	1350.0	-1.0	2021.0	967.0	-1.0	1840.0	1766.0	-1.0	2511.0	860.0	-1.0	1545.0	1885.0	-1.0	2974.0	1374.0	-1.0	2659.0	1303.0	-1.0	2126.0	1263.0	-1.0	1961.0	3025.0	-1.0	4284.0	450.0	-1.0	713.0	629.0	-1.0	708.0	
214.284	1220.0	-1.0	1821.0	885.0	-1.0	988.0	1071.0	-1.0	1336.0	1384.0	-1.0	1642.0	1318.0	-1.0	2526.0	1350.0	-1.0	2024.0	966.0	-1.0	1837.0	1789.0	-1.0	2549.0	861.0	-1.0	1548.0	1903.0	-1.0	3004.0	1379.0	-1.0	2672.0	1296.0	-1.0	2100.0	1267.0	-1.0	1978.0	3001.0	-1.0	4283.0	452.0	-1.0	719.0	632.0	-1.0	716.0	
214.783	1222.0	-1.0	1826.0	886.0	-1.0	992.0	1073.0	-1.0	1339.0	1388.0	-1.0	1650.0	1319.0	-1.0	2529.0	1352.0	-1.0	2028.0	967.0	-1.0	1838.0	1797.0	-1.0	2564.0	864.0	-1.0	1552.0	1914.0	-1.0	3024.0	1384.0	-1.0	2686.0	1299.0	-1.0	2101.0	1271.0	-1.0	1990.0	3001.0	-1.0	4284.0	454.0	-1.0	724.0	637.0	-1.0	724.0	
215.283	1225.0	-1.0	1831.0	889.0	-1.0	995.0	1076.0	-1.0	1342.0	1392.0	-1.0	1657.0	1321.0	-1.0	2532.0	1353.0	-1.0	2032.0	967.0	-1.0	1841.0	1802.0	-1.0	2570.0	865.0	-1.0	1556.0	1921.0	-1.0	3039.0	1390.0	-1.0	2698.0	1303.0	-1.0	2110.0	1274.0	-1.0	1997.0	3007.0	-1.0	4284.0	456.0	-1.0	729.0	640.0	-1.0	732.0	
215.782	1225.0	-1.0	1836.0	888.0	-1.0	998.0	1076.0	-1.0	1344.0	1393.0	-1.0	1660.0	1322.0	-1.0	2535.0	1355.0	-1.0	2034.0	969.0	-1.0	1842.0	1804.0	-1.0	2574.0	867.0	-1.0	1558.0	1927.0	-1.0	3048.0	1394.0	-1.0	2707.0	1308.0	-1.0	2121.0	1276.0	-1.0	2004.0	3014.0	-1.0	4284.0	456.0	-1.0	733.0	641.0	-1.0	735.0	
216.281	1226.0	-1.0	1838.0	887.0	-1.0	997.0	1076.0	-1.0	1345.0	1393.0	-1.0	1660.0	1323.0	-1.0	2535.0	1354.0	-1.0	2034.0	968.0	-1.0	1843.0	1803.0	-1.0	2572.0	868.0	-1.0	1560.0	1928.0	-1.0	3053.0	1397.0	-1.0	2714.0	1312.0	-1.0	2129.0	1277.0	-1.0	2006.0	3021.0	-1.0	4284.0	458.0	-1.0	735.0	643.0	-1.0	736.0	
216.780	1227.0	-1.0	1841.0	888.0	-1.0	997.0	1078.0	-1.0	1345.0	1394.0	-1.0	1660.0	1323.0	-1.0	2535.0	1354.0	-1.0	2034.0	967.0	-1.0	1843.0	1802.0	-1.0	2571.0	867.0	-1.0	1560.0	1927.0	-1.0	3054.0	1398.0	-1.0	2716.0	1313.0	-1.0	2132.0	1277.0	-1.0	2006.0	3024.0	-1.0	4284.0	459.0	-1.0	738.0	642.0	-1.0	738.0	
217.280	1229.0	-1.0	1844.0	889.0	-1.0	996.0	1080.0	-1.0	1347.0	1396.0	-1.0	1662.0	1323.0	-1.0	2533.0	1354.0	-1.0	2034.0	967.0	-1.0	1842.0	1802.0	-1.0	2573.0	867.0	-1.0	1557.0	1928.0	-1.0	3055.0	1398.0	-1.0	2719.0	1313.0	-1.0	2132.0	1276.0	-1.0	2005.0	3027.0	-1.0	4284.0	459.0	-1.0	739.0	643.0	-1.0	738.0	
217.780	1230.0	-1.0	1848.0	890.0	-1.0	1000.0	1082.0	-1.0	1352.0	1399.0	-1.0	1668.0	1324.0	-1.0	2535.0	1356.0	-1.0	2036.0	968.0	-1.0	1842.0	1802.0	-1.0	2576.0	866.0	-1.0	1555.0	1927.0	-1.0	3051.0	1398.0	-1.0	2714.0	1313.0	-1.0	2130.0	1275.0	-1.0	2000.0	3027.0	-1.0	4284.0	459.0	-1.0	740.0	643.0	-1.0	737.0	
218.280	1230.0	-1.0	1851.0	891.0	-1.0	1001.0	1083.0	-1.0	1354.0	1400.0	-1.0	1671.0	1325.0	-1.0	2537.0	1356.0	-1.0	2039.0	967.0	-1.0	1841.0	1800.0	-1.0	2575.0	865.0	-1.0	1552.0	1926.0	-1.0	3046.0	1400.0	-1.0	2712.0	1314.0	-1.0	2129.0	1273.0	-1.0	1994.0	3028.0	-1.0	4284.0	458.0	-1.0	740.0	642.0	-1.0	736.0	
218.779	1230.0	-1.0	1851.0	890.0	-1.0	1000.0	1082.0	-1.0	1354.0	1400.0	-1.0	1672.0	1323.0	-1.0	2536.0	1355.0	-1.0	2039.0	964.0	-1.0	1837.0	1796.0	-1.0	2569.0	864.0	-1.0	1548.0	1922.0	-1.0	3038.0	1398.0	-1.0	2710.0	1314.0	-1.0	2131.0	1274.0	-1.0	1995.0	3033.0	-1.0	4284.0	459.0	-1.0	740.0	643.0	-1.0	738.0	
219.278	1231.0	-1.0	1852.0	890.0	-1.0	999.0	1082.0	-1.0	1352.0	1399.0	-1.0	1671.0	1322.0	-1.0	2531.0	1353.0	-1.0	2036.0	962.0	-1.0	1831.0	1791.0	-1.0	2561.0	862.0	-1.0	1543.0	1916.0	-1.0	3027.0	1396.0	-1.0	2704.0	1314.0	-1.0	2136.0	1275.0	-1.0	1999.0	3040.0	-1.0	4284.0	460.0	-1.0	743.0	644.0	-1.0	740.0	
219.778	1231.0	-1.0	1852.0	888.0	-1.0	996.0	1080.0	-1.0	1349.0	1398.0	-1.0	1670.0	1320.0	-1.0	2528.0	1352.0	-1.0	2034.0	961.0	-1.0	1828.0	1787.0	-1.0	2553.0	860.0	-1.0	1539.0	1913.0	-1.0	3023.0	1394.0	-1.0	2698.0	1316.0	-1.0	2141.0	1275.0	-1.0	2000.0	3048.0	-1.0	4284.0	460.0	-1.0	746.0	644.0	-1.0	743.0	
220.277	1232.0	-1.0	1857.0	889.0	-1.0	997.0	1080.0	-1.0	1348.0	1398.0	-1.0	1671.0	1319.0	-1.0	2528.0	1353.0	-1.0	2036.0	962.0	-1.0	1832.0	1787.0	-1.0	2555.0	859.0	-1.0	1542.0	1915.0	-1.0	3029.0	1395.0	-1.0	2697.0	1321.0	-1.0	2157.0	1273.0	-1.0	2001.0	3058.0	-1.0	4284.0	461.0	-1.0	748.0	646.0	-1.0	747.0	
220.776	1234.0	-1.0	1864.0	890.0	-1.0	1002.0	1081.0	-1.0	1353.0	1401.0	-1.0	1678.0	1322.0	-1.0	2536.0	1356.0	-1.0	2045.0	965.0	-1.0	1840.0	1792.0	-1.0	2568.0	863.0	-1.0	1549.0	1923.0	-1.0	3051.0	1397.0	-1.0	2702.0	1327.0	-1.0	2173.0	1273.0	-1.0	1998.0	3066.0	-1.0	4284.0	463.0	-1.0	752.0	647.0	-1.0	750.0	
221.275	1236.0	-1.0	1869.0	892.0	-1.0	1005.0	1083.0	-1.0	1357.0	1401.0	-1.0	1680.0	1324.0	-1.0	2545.0	1358.0	-1.0	2053.0	969.0	-1.0	1852.0	1794.0	-1.0	2576.0	867.0	-1.0	1562.0	1929.0	-1.0	3074.0	1401.0	-1.0	2719.0	1336.0	-1.0	2196.0	1276.0	-1.0	2010.0	3076.0	-1.0	4284.0	465.0	-1.0	758.0	648.0	-1.0	754.0	
221.774	1238.0	-1.0	1870.0	894.0	-1.0	1004.0	1083.0	-1.0	1356.0	1400.0	-1.0	1677.0	1325.0	-1.0	2549.0	1358.0	-1.0	2054.0	970.0	-1.0	1859.0	1793.0	-1.0	2578.0	870.0	-1.0	1570.0	1934.0	-1.0	3090.0	1406.0	-1.0	2734.0	1342.0	-1.0	2208.0	1281.0	-1.0	2016.0	3086.0	-1.0	4284.0	469.0	-1.0	763.0	650.0	-1.0	755.0	
222.273	1238.0	-1.0	1869.0	893.0	-1.0	1002.0	1083.0	-1.0	1355.0	1398.0	-1.0	1673.0	1325.0	-1.0	2549.0	1358.0	-1.0	2054.0	973.0	-1.0	1864.0	1793.0	-1.0	2579.0	872.0	-1.0	1575.0	1938.0	-1.0	3098.0	1408.0	-1.0	2742.0	1343.0	-1.0	2216.0	1280.0	-1.0	2015.0	3090.0	-1.0	4284.0	468.0	-1.0	765.0	648.0	-1.0	753.0	
222.772	1237.0	-1.0	1868.0	894.0	-1.0	1003.0	1083.0	-1.0	1358.0	1398.0	-1.0	1673.0	1327.0	-1.0	2554.0	1359.0	-1.0	2057.0	972.0	-1.0	1868.0	1791.0	-1.0	2580.0	873.0	-1.0	1581.0	1938.0	-1.0	3106.0	1414.0	-1.0	2761.0	1351.0	-1.0	2236.0	1284.0	-1.0	2021.0	3100.0	-1.0	4284.0	471.0	-1.0	767.0	651.0	-1.0	756.0	
223.272	1236.0	-1.0	1865.0	895.0	-1.0	1003.0	1084.0	-1.0	1359.0	1398.0	-1.0	1673.0	1327.0	-1.0	2556.0	1359.0	-1.0	2059.0	972.0	-1.0	1867.0	1790.0	-1.0	2578.0	873.0	-1.0	1582.0	1937.0	-1.0	3102.0	1416.0	-1.0	2770.0	1355.0	-1.0	2248.0	1288.0	-1.0	2029.0	3107.0	-1.0	4284.0	470.0	-1.0	769.0	651.0	-1.0	758.0	
223.771	1237.0	-1.0	1866.0	896.0	-1.0	1005.0	1084.0	-1.0	1361.0	1399.0	-1.0	1675.0	1328.0	-1.0	2559.0	1361.0	-1.0	2062.0	973.0	-1.0	1869.0	1790.0	-1.0	2579.0	872.0	-1.0	1579.0	1935.0	-1.0	3099.0	1417.0	-1.0	2774.0	1357.0	-1.0	2253.0	1289.0	-1.0	2035.0	3110.0	-1.0	4284.0	471.0	-1.0	772.0	652.0	-1.0	760.0	
224.270	1238.0	-1.0	1870.0	899.0	-1.0	1010.0	1088.0	-1.0	1368.0	1402.0	-1.0	1682.0	1332.0	-1.0	2573.0	1365.0	-1.0	2074.0	976.0	-1.0	1877.0	1790.0	-1.0	2584.0	875.0	-1.0	1588.0	1938.0	-1.0	3112.0	1423.0	-1.0	2791.0	1367.0	-1.0	2272.0	1293.0	-1.0	2042.0	3116.0	-1.0	4284.0	473.0	-1.0	776.0	654.0	-1.0	761.0	
224.770	1240.0	-1.0	1874.0	903.0	-1.0	1016.0	1091.0	-1.0	1374.0	1406.0	-1.0	1687.0	1335.0	-1.0	2585.0	1369.0	-1.0	2085.0	977.0	-1.0	1887.0	1790.0	-1.0	2589.0	877.0	-1.0	1594.0	1942.0	-1.0	3120.0	1427.0	-1.0	2804.0	1371.0	-1.0	2288.0	1298.0	-1.0	2056.0	3127.0	-1.0	4284.0	475.0	-1.0	781.0	655.0	-1.0	764.0	
225.270	1243.0	-1.0	1879.0	906.0	-1.0	1020.0	1093.0	-1.0	1380.0	1408.0	-1.0	1692.0	1339.0	-1.0	2597.0	1372.0	-1.0	2094.0	980.0	-1.0	1896.0	1789.0	-1.0	2592.0	878.0	-1.0	1597.0	1942.0	-1.0	3125.0	1429.0	-1.0	2809.0	1377.0	-1.0	2307.0	1301.0	-1.0	2067.0	3136.0	-1.0	4284.0	477.0	-1.0	786.0	657.0	-1.0	768.0	
225.769	1245.0	-1.0	1884.0	907.0	-1.0	1022.0	1095.0	-1.0	1383.0	1411.0	-1.0	1697.0	1339.0	-1.0	2600.0	1374.0	-1.0	2097.0	983.0	-1.0	1903.0	1795.0	-1.0	2603.0	879.0	-1.0	1602.0	1946.0	-1.0	3132.0	1432.0	-1.0	2812.0	1379.0	-1.0	2303.0	1303.0	-1.0	2072.0	3129.0	-1.0	4285.0	478.0	-1.0	788.0	657.0	-1.0	769.0	
226.268	1244.0	-1.0	1884.0	907.0	-1.0	1023.0	1095.0	-1.0	1388.0	1411.0	-1.0	1699.0	1339.0	-1.0	2602.0	1373.0	-1.0	2097.0	983.0	-1.0	1906.0	1803.0	-1.0	2620.0	881.0	-1.0	1605.0	1955.0	-1.0	3146.0	1436.0	-1.0	2822.0	1373.0	-1.0	2280.0	1302.0	-1.0	2069.0	3110.0	-1.0	4284.0	478.0	-1.0	788.0	654.0	-1.0	766.0	
226.767	1242.0	-1.0	1878.0	905.0	-1.0	1020.0	1095.0	-1.0	1388.0	1411.0	-1.0	1697.0	1335.0	-1.0	2594.0	1369.0	-1.0	2088.0	980.0	-1.0	1900.0	1804.0	-1.0	2623.0	881.0	-1.0	1608.0	1958.0	-1.0	3153.0	1438.0	-1.0	2832.0	1369.0	-1.0	2270.0	1305.0	-1.0	2078.0	3106.0	-1.0	4284.0	480.0	-1.0	793.0	654.0	-1.0	766.0	
227.266	1238.0	-1.0	1870.0	901.0	-1.0	1016.0	1093.0	-1.0	1385.0	1407.0	-1.0	1692.0	1330.0	-1.0	2581.0	1363.0	-1.0	2074.0	977.0	-1.0	1890.0	1801.0	-1.0	2615.0	880.0	-1.0	1608.0	1960.0	-1.0	3155.0	1440.0	-1.0	2840.0	1368.0	-1.0	2272.0	1307.0	-1.0	2086.0	3108.0	-1.0	4284.0	481.0	-1.0	795.0	655.0	-1.0	769.0	
227.765	1234.0	-1.0	1862.0	899.0	-1.0	1010.0	1090.0	-1.0	1381.0	1405.0	-1.0	1688.0	1325.0	-1.0	2570.0	1359.0	-1.0	2063.0	973.0	-1.0	1883.0	1800.0	-1.0	2611.0	880.0	-1.0	1611.0	1961.0	-1.0	3158.0	1443.0	-1.0	2845.0	1367.0	-1.0	2269.0	1307.0	-1.0	2088.0	3107.0	-1.0	4284.0	481.0	-1.0	797.0	656.0	-1.0	771.0	
228.264	1232.0	-1.0	1859.0	898.0	-1.0	1008.0	1090.0	-1.0	1382.0	1406.0	-1.0	1689.0	1321.0	-1.0	2563.0	1355.0	-1.0	2057.0	970.0	-1.0	1878.0	1801.0	-1.0	2614.0	881.0	-1.0	1615.0	1968.0	-1.0	3172.0	1445.0	-1.0	2856.0	1368.0	-1.0	2268.0	1309.0	-1.0	2092.0	3106.0	-1.0	4284.0	482.0	-1.0	799.0	656.0	-1.0	773.0	
228.763	1232.0	-1.0	1860.0	899.0	-1.0	1011.0	1091.0	-1.0	1387.0	1409.0	-1.0	1695.0	1320.0	-1.0	2567.0	1356.0	-1.0	2060.0	970.0	-1.0	1880.0	1805.0	-1.0	2626.0	883.0	-1.0	1625.0	1979.0	-1.0	3196.0	1451.0	-1.0	2877.0	1373.0	-1.0	2281.0	1313.0	-1.0	2095.0	3108.0	-1.0	4284.0	484.0	-1.0	804.0	660.0	-1.0	778.0	
229.262	1232.0	-1.0	1862.0	900.0	-1.0	1013.0	1091.0	-1.0	1390.0	1410.0	-1.0	1701.0	1320.0	-1.0	2572.0	1356.0	-1.0	2064.0	970.0	-1.0	1884.0	1809.0	-1.0	2633.0	886.0	-1.0	1634.0	1986.0	-1.0	3214.0	1455.0	-1.0	2895.0	1380.0	-1.0	2297.0	1317.0	-1.0	2109.0	3114.0	-1.0	4284.0	488.0	-1.0	811.0	664.0	-1.0	786.0	
229.761	1232.0	-1.0	1866.0	901.0	-1.0	1015.0	1089.0	-1.0	1392.0	1411.0	-1.0	1704.0	1319.0	-1.0	2574.0	1357.0	-1.0	2066.0	970.0	-1.0	1886.0	1810.0	-1.0	2637.0	887.0	-1.0	1637.0	1990.0	-1.0	3221.0	1458.0	-1.0	2903.0	1383.0	-1.0	2305.0	1320.0	-1.0	2120.0	3117.0	-1.0	4285.0	489.0	-1.0	817.0	666.0	-1.0	791.0	
230.260	1234.0	-1.0	1870.0	901.0	-1.0	1015.0	1089.0	-1.0	1393.0	1412.0	-1.0	1706.0	1318.0	-1.0	2575.0	1356.0	-1.0	2065.0	969.0	-1.0	1886.0	1811.0	-1.0	2642.0	886.0	-1.0	1640.0	1991.0	-1.0	3226.0	1458.0	-1.0	2905.0	1383.0	-1.0	2306.0	1320.0	-1.0	2120.0	3117.0	-1.0	4284.0	490.0	-1.0	817.0	667.0	-1.0	792.0	
230.759	1234.0	-1.0	1874.0	902.0	-1.0	1018.0	1090.0	-1.0	1397.0	1413.0	-1.0	1710.0	1318.0	-1.0	2582.0	1357.0	-1.0	2070.0	969.0	-1.0	1889.0	1812.0	-1.0	2646.0	887.0	-1.0	1645.0	1995.0	-1.0	3236.0	1459.0	-1.0	2915.0	1386.0	-1.0	2315.0	1322.0	-1.0	2120.0	3119.0	-1.0	4284.0	491.0	-1.0	819.0	668.0	-1.0	792.0	
231.258	1234.0	-1.0	1875.0	902.0	-1.0	1017.0	1090.0	-1.0	1399.0	1413.0	-1.0	1711.0	1318.0	-1.0	2586.0	1358.0	-1.0	2072.0	969.0	-1.0	1891.0	1811.0	-1.0	2647.0	886.0	-1.0	1647.0	1995.0	-1.0	3241.0	1461.0	-1.0	2921.0	1387.0	-1.0	2319.0	1324.0	-1.0	2125.0	3124.0	-1.0	4284.0	491.0	-1.0	820.0	669.0	-1.0	794.0	
231.757	1234.0	-1.0	1875.0	902.0	-1.0	1018.0	1089.0	-1.0	1400.0	1413.0	-1.0	1712.0	1316.0	-1.0	2586.0	1357.0	-1.0	2070.0	968.0	-1.0	1889.0	1813.0	-1.0	2649.0	885.0	-1.0	1646.0	1997.0	-1.0	3243.0	1461.0	-1.0	2921.0	1389.0	-1.0	2322.0	1325.0	-1.0	2130.0	3112.0	-1.0	4285.0	492.0	-1.0	821.0	669.0	-1.0	795.0	
232.256	1236.0	-1.0	1880.0	905.0	-1.0	1022.0	1091.0	-1.0	1406.0	1417.0	-1.0	1719.0	1317.0	-1.0	2590.0	1358.0	-1.0	2073.0	969.0	-1.0	1892.0	1816.0	-1.0	2657.0	887.0	-1.0	1651.0	2002.0	-1.0	3255.0	1462.0	-1.0	2924.0	1391.0	-1.0	2331.0	1325.0	-1.0	2130.0	3097.0	-1.0	4284.0	492.0	-1.0	822.0	671.0	-1.0	798.0	
232.755	1237.0	-1.0	1886.0	907.0	-1.0	1026.0	1092.0	-1.0	1410.0	1419.0	-1.0	1726.0	1318.0	-1.0	2598.0	1360.0	-1.0	2079.0	971.0	-1.0	1902.0	1812.0	-1.0	2656.0	890.0	-1.0	1659.0	2005.0	-1.0	3265.0	1465.0	-1.0	2936.0	1401.0	-1.0	2358.0	1329.0	-1.0	2140.0	3097.0	-1.0	4285.0	495.0	-1.0	826.0	675.0	-1.0	804.0	
233.254	1237.0	-1.0	1886.0	907.0	-1.0	1026.0	1091.0	-1.0	1410.0	1420.0	-1.0	1728.0	1318.0	-1.0	2602.0	1360.0	-1.0	2081.0	972.0	-1.0	1905.0	1808.0	-1.0	2648.0	891.0	-1.0	1666.0	2003.0	-1.0	3269.0	1464.0	-1.0	2941.0	1410.0	-1.0	2381.0	1332.0	-1.0	2145.0	3088.0	-1.0	4284.0	495.0	-1.0	829.0	677.0	-1.0	809.0	
233.753	1237.0	-1.0	1884.0	907.0	-1.0	1025.0	1088.0	-1.0	1407.0	1420.0	-1.0	1727.0	1317.0	-1.0	2599.0	1358.0	-1.0	2078.0	973.0	-1.0	1908.0	1801.0	-1.0	2637.0	892.0	-1.0	1668.0	2000.0	-1.0	3264.0	1464.0	-1.0	2939.0	1411.0	-1.0	2386.0	1332.0	-1.0	2142.0	3073.0	-1.0	4284.0	497.0	-1.0	829.0	682.0	-1.0	811.0	
234.252	1236.0	-1.0	1883.0	907.0	-1.0	1025.0	1087.0	-1.0	1405.0	1420.0	-1.0	1727.0	1316.0	-1.0	2598.0	1357.0	-1.0	2074.0	975.0	-1.0	1912.0	1792.0	-1.0	2621.0	896.0	-1.0	1673.0	1996.0	-1.0	3251.0	1462.0	-1.0	2933.0	1411.0	-1.0	2383.0	1328.0	-1.0	2135.0	3076.0	-1.0	4285.0	493.0	-1.0	824.0	677.0	-1.0	805.0	
234.751	1233.0	-1.0	1880.0	906.0	-1.0	1023.0	1086.0	-1.0	1405.0	1419.0	-1.0	1726.0	1314.0	-1.0	2594.0	1355.0	-1.0	2073.0	973.0	-1.0	1910.0	1798.0	-1.0	2635.0	895.0	-1.0	1674.0	1998.0	-1.0	3258.0	1462.0	-1.0	2936.0	1401.0	-1.0	2349.0	1326.0	-1.0	2128.0	3060.0	-1.0	4284.0	491.0	-1.0	818.0	672.0	-1.0	795.0	
235.250	1232.0	-1.0	1878.0	906.0	-1.0	1024.0	1085.0	-1.0	1406.0	1418.0	-1.0	1726.0	1310.0	-1.0	2589.0	1354.0	-1.0	2072.0	971.0	-1.0	1904.0	1812.0	-1.0	2662.0	894.0	-1.0	1674.0	2007.0	-1.0	3275.0	1463.0	-1.0	2938.0	1384.0	-1.0	2303.0	1327.0	-1.0	2131.0	3036.0	-1.0	4284.0	489.0	-1.0	815.0	667.0	-1.0	789.0	
235.750	1232.0	-1.0	1882.0	906.0	-1.0	1028.0	1084.0	-1.0	1408.0	1418.0	-1.0	1729.0	1308.0	-1.0	2589.0	1356.0	-1.0	2075.0	970.0	-1.0	1903.0	1829.0	-1.0	2694.0	895.0	-1.0	1676.0	2019.0	-1.0	3298.0	1464.0	-1.0	2942.0	1371.0	-1.0	2267.0	1327.0	-1.0	2136.0	3018.0	-1.0	4284.0	486.0	-1.0	813.0	661.0	-1.0	782.0	
236.249	1234.0	-1.0	1889.0	910.0	-1.0	1032.0	1085.0	-1.0	1412.0	1419.0	-1.0	1733.0	1309.0	-1.0	2597.0	1359.0	-1.0	2084.0	971.0	-1.0	1909.0	1843.0	-1.0	2721.0	896.0	-1.0	1682.0	2031.0	-1.0	3325.0	1467.0	-1.0	2950.0	1368.0	-1.0	2255.0	1327.0	-1.0	2142.0	3018.0	-1.0	4284.0	486.0	-1.0	813.0	660.0	-1.0	779.0	
236.748	1237.0	-1.0	1900.0	911.0	-1.0	1038.0	1087.0	-1.0	1417.0	1421.0	-1.0	1738.0	1311.0	-1.0	2606.0	1364.0	-1.0	2096.0	974.0	-1.0	1919.0	1855.0	-1.0	2749.0	899.0	-1.0	1691.0	2042.0	-1.0	3351.0	1471.0	-1.0	2961.0	1367.0	-1.0	2256.0	1328.0	-1.0	2144.0	3022.0	-1.0	4284.0	484.0	-1.0	812.0	659.0	-1.0	779.0	
237.248	1241.0	-1.0	1910.0	914.0	-1.0	1044.0	1089.0	-1.0	1421.0	1424.0	-1.0	1742.0	1316.0	-1.0	2619.0	1369.0	-1.0	2109.0	978.0	-1.0	1934.0	1863.0	-1.0	2765.0	900.0	-1.0	1700.0	2048.0	-1.0	3371.0	1473.0	-1.0	2972.0	1373.0	-1.0	2275.0	1328.0	-1.0	2143.0	3039.0	-1.0	4284.0	484.0	-1.0	813.0	658.0	-1.0	778.0	
237.747	1245.0	-1.0	1921.0	920.0	-1.0	1052.0	1093.0	-1.0	1429.0	1427.0	-1.0	1751.0	1321.0	-1.0	2633.0	1375.0	-1.0	2122.0	984.0	-1.0	1951.0	1865.0	-1.0	2772.0	904.0	-1.0	1709.0	2049.0	-1.0	3377.0	1475.0	-1.0	2978.0	1377.0	-1.0	2283.0	1325.0	-1.0	2137.0	3040.0	-1.0	4284.0	483.0	-1.0	811.0	659.0	-1.0	779.0	
238.246	1247.0	-1.0	1927.0	922.0	-1.0	1059.0	1094.0	-1.0	1433.0	1428.0	-1.0	1753.0	1324.0	-1.0	2643.0	1379.0	-1.0	2132.0	988.0	-1.0	1962.0	1868.0	-1.0	2784.0	904.0	-1.0	1717.0	2052.0	-1.0	3388.0	1480.0	-1.0	2991.0	1379.0	-1.0	2285.0	1326.0	-1.0	2134.0	3039.0	-1.0	4284.0	484.0	-1.0	811.0	660.0	-1.0	778.0	
238.745	1247.0	-1.0	1926.0	923.0	-1.0	1059.0	1094.0	-1.0	1433.0	1427.0	-1.0	1752.0	1326.0	-1.0	2648.0	1382.0	-1.0	2137.0	989.0	-1.0	1968.0	1873.0	-1.0	2793.0	906.0	-1.0	1720.0	2054.0	-1.0	3394.0	1481.0	-1.0	3000.0	1378.0	-1.0	2284.0	1328.0	-1.0	2140.0	3035.0	-1.0	4284.0	484.0	-1.0	811.0	659.0	-1.0	778.0	
239.244	1244.0	-1.0	1921.0	921.0	-1.0	1057.0	1094.0	-1.0	1432.0	1425.0	-1.0	1748.0	1325.0	-1.0	2648.0	1382.0	-1.0	2139.0	988.0	-1.0	1968.0	1877.0	-1.0	2800.0	905.0	-1.0	1720.0	2057.0	-1.0	3397.0	1482.0	-1.0	3006.0	1375.0	-1.0	2278.0	1328.0	-1.0	2144.0	3033.0	-1.0	4284.0	483.0	-1.0	813.0	659.0	-1.0	779.0	
239.744	1242.0	-1.0	1916.0	919.0	-1.0	1055.0	1093.0	-1.0	1430.0	1424.0	-1.0	1745.0	1325.0	-1.0	2647.0	1383.0	-1.0	2141.0	988.0	-1.0	1966.0	1880.0	-1.0	2806.0	904.0	-1.0	1720.0	2058.0	-1.0	3398.0	1483.0	-1.0	3006.0	1371.0	-1.0	2264.0	1329.0	-1.0	2146.0	3022.0	-1.0	4284.0	483.0	-1.0	814.0	657.0	-1.0	778.0	
240.244	1242.0	-1.0	1914.0	920.0	-1.0	1054.0	1094.0	-1.0	1430.0	1424.0	-1.0	1745.0	1325.0	-1.0	2649.0	1384.0	-1.0	2145.0	988.0	-1.0	1968.0	1879.0	-1.0	2804.0	904.0	-1.0	1719.0	2056.0	-1.0	3392.0	1483.0	-1.0	3002.0	1369.0	-1.0	2256.0	1329.0	-1.0	2147.0	3023.0	-1.0	4284.0	483.0	-1.0	814.0	656.0	-1.0	776.0	
240.743	1242.0	-1.0	1916.0	921.0	-1.0	1056.0	1095.0	-1.0	1434.0	1425.0	-1.0	1750.0	1328.0	-1.0	2653.0	1386.0	-1.0	2150.0	991.0	-1.0	1972.0	1877.0	-1.0	2801.0	904.0	-1.0	1720.0	2054.0	-1.0	3388.0	1484.0	-1.0	3002.0	1370.0	-1.0	2257.0	1329.0	-1.0	2146.0	3027.0	-1.0	4284.0	482.0	-1.0	812.0	654.0	-1.0	773.0	
241.242	1243.0	-1.0	1917.0	924.0	-1.0	1061.0	1098.0	-1.0	1440.0	1427.0	-1.0	1755.0	1330.0	-1.0	2659.0	1388.0	-1.0	2155.0	992.0	-1.0	1977.0	1875.0	-1.0	2801.0	907.0	-1.0	1720.0	2053.0	-1.0	3388.0	1484.0	-1.0	3002.0	1372.0	-1.0	2259.0	1327.0	-1.0	2143.0	3037.0	-1.0	4284.0	482.0	-1.0	810.0	652.0	-1.0	769.0	
241.741	1242.0	-1.0	1918.0	925.0	-1.0	1065.0	1099.0	-1.0	1444.0	1428.0	-1.0	1759.0	1332.0	-1.0	2668.0	1390.0	-1.0	2163.0	994.0	-1.0	1981.0	1872.0	-1.0	2799.0	908.0	-1.0	1722.0	2052.0	-1.0	3389.0	1487.0	-1.0	3004.0	1376.0	-1.0	2264.0	1325.0	-1.0	2141.0	3050.0	-1.0	4284.0	482.0	-1.0	811.0	650.0	-1.0	767.0	
242.241	1243.0	-1.0	1918.0	926.0	-1.0	1067.0	1101.0	-1.0	1447.0	1430.0	-1.0	1762.0	1334.0	-1.0	2675.0	1391.0	-1.0	2169.0	994.0	-1.0	1987.0	1867.0	-1.0	2797.0	910.0	-1.0	1727.0	2053.0	-1.0	3395.0	1490.0	-1.0	3016.0	1381.0	-1.0	2279.0	1327.0	-1.0	2142.0	3068.0	-1.0	4284.0	483.0	-1.0	811.0	652.0	-1.0	768.0	
242.740	1244.0	-1.0	1920.0	928.0	-1.0	1069.0	1102.0	-1.0	1448.0	1431.0	-1.0	1764.0	1337.0	-1.0	2681.0	1393.0	-1.0	2175.0	996.0	-1.0	1993.0	1867.0	-1.0	2796.0	912.0	-1.0	1735.0	2056.0	-1.0	3405.0	1495.0	-1.0	3032.0	1389.0	-1.0	2302.0	1331.0	-1.0	2150.0	3089.0	-1.0	4285.0	485.0	-1.0	819.0	656.0	-1.0	776.0	
243.240	1245.0	-1.0	1925.0	927.0	-1.0	1071.0	1103.0	-1.0	1451.0	1433.0	-1.0	1768.0	1340.0	-1.0	2694.0	1395.0	-1.0	2187.0	998.0	-1.0	2005.0	1867.0	-1.0	2803.0	916.0	-1.0	1744.0	2059.0	-1.0	3419.0	1500.0	-1.0	3048.0	1397.0	-1.0	2327.0	1335.0	-1.0	2164.0	3107.0	-1.0	4285.0	488.0	-1.0	826.0	661.0	-1.0	784.0	
243.739	1247.0	-1.0	1930.0	930.0	-1.0	1075.0	1104.0	-1.0	1454.0	1435.0	-1.0	1773.0	1343.0	-1.0	2702.0	1399.0	-1.0	2196.0	1001.0	-1.0	2015.0	1869.0	-1.0	2811.0	918.0	-1.0	1755.0	2063.0	-1.0	3433.0	1504.0	-1.0	3064.0	1404.0	-1.0	2348.0	1340.0	-1.0	2178.0	3116.0	-1.0	4285.0	490.0	-1.0	831.0	664.0	-1.0	791.0	
244.238	1248.0	-1.0	1935.0	930.0	-1.0	1077.0	1105.0	-1.0	1456.0	1437.0	-1.0	1777.0	1346.0	-1.0	2709.0	1403.0	-1.0	2205.0	1007.0	-1.0	2027.0	1874.0	-1.0	2822.0	922.0	-1.0	1765.0	2067.0	-1.0	3447.0	1507.0	-1.0	3076.0	1410.0	-1.0	2363.0	1342.0	-1.0	2186.0	3120.0	-1.0	4285.0	493.0	-1.0	836.0	666.0	-1.0	796.0	
244.737	1249.0	-1.0	1940.0	930.0	-1.0	1079.0	1107.0	-1.0	1458.0	1439.0	-1.0	1780.0	1349.0	-1.0	2716.0	1406.0	-1.0	2212.0	1011.0	-1.0	2039.0	1880.0	-1.0	2835.0	926.0	-1.0	1775.0	2073.0	-1.0	3459.0	1510.0	-1.0	3087.0	1415.0	-1.0	2374.0	1343.0	-1.0	2191.0	3123.0	-1.0	4285.0	494.0	-1.0	839.0	668.0	-1.0	798.0	
245.236	1251.0	-1.0	1943.0	931.0	-1.0	1079.0	1108.0	-1.0	1460.0	1440.0	-1.0	1782.0	1351.0	-1.0	2722.0	1408.0	-1.0	2218.0	1014.0	-1.0	2050.0	1883.0	-1.0	2846.0	928.0	-1.0	1783.0	2077.0	-1.0	3468.0	1512.0	-1.0	3092.0	1417.0	-1.0	2380.0	1344.0	-1.0	2193.0	3126.0	-1.0	4285.0	495.0	-1.0	841.0	669.0	-1.0	800.0	
245.736	1253.0	-1.0	1947.0	934.0	-1.0	1083.0	1110.0	-1.0	1465.0	1442.0	-1.0	1787.0	1355.0	-1.0	2731.0	1412.0	-1.0	2225.0	1019.0	-1.0	2061.0	1888.0	-1.0	2858.0	931.0	-1.0	1789.0	2080.0	-1.0	3475.0	1514.0	-1.0	3093.0	1420.0	-1.0	2383.0	1343.0	-1.0	2192.0	3125.0	-1.0	4284.0	495.0	-1.0	842.0	669.0	-1.0	800.0	
246.235	1253.0	-1.0	1948.0	934.0	-1.0	1086.0	1111.0	-1.0	1468.0	1442.0	-1.0	1789.0	1358.0	-1.0	2737.0	1414.0	-1.0	2230.0	1021.0	-1.0	2070.0	1890.0	-1.0	2863.0	932.0	-1.0	1795.0	2081.0	-1.0	3481.0	1514.0	-1.0	3099.0	1422.0	-1.0	2391.0	1346.0	-1.0	2193.0	3129.0	-1.0	4285.0	497.0	-1.0	843.0	670.0	-1.0	800.0	
246.735	1253.0	-1.0	1950.0	934.0	-1.0	1087.0	1112.0	-1.0	1470.0	1442.0	-1.0	1789.0	1358.0	-1.0	2742.0	1413.0	-1.0	2233.0	1022.0	-1.0	2073.0	1887.0	-1.0	2859.0	932.0	-1.0	1797.0	2079.0	-1.0	3480.0	1515.0	-1.0	3101.0	1424.0	-1.0	2398.0	1348.0	-1.0	2201.0	3139.0	-1.0	4285.0	498.0	-1.0	846.0	672.0	-1.0	803.0	
247.234	1254.0	-1.0	1950.0	935.0	-1.0	1087.0	1113.0	-1.0	1470.0	1441.0	-1.0	1787.0	1358.0	-1.0	2739.0	1412.0	-1.0	2227.0	1020.0	-1.0	2069.0	1881.0	-1.0	2848.0	930.0	-1.0	1791.0	2073.0	-1.0	3469.0	1513.0	-1.0	3094.0	1422.0	-1.0	2395.0	1348.0	-1.0	2202.0	3146.0	-1.0	4284.0	497.0	-1.0	847.0	672.0	-1.0	804.0	
247.733	1255.0	-1.0	1949.0	935.0	-1.0	1085.0	1112.0	-1.0	1467.0	1438.0	-1.0	1782.0	1355.0	-1.0	2729.0	1408.0	-1.0	2218.0	1017.0	-1.0	2056.0	1873.0	-1.0	2828.0	925.0	-1.0	1779.0	2061.0	-1.0	3441.0	1509.0	-1.0	3075.0	1415.0	-1.0	2378.0	1344.0	-1.0	2196.0	3145.0	-1.0	4284.0	498.0	-1.0	845.0	671.0	-1.0	801.0	
248.232	1255.0	-1.0	1946.0	934.0	-1.0	1081.0	1111.0	-1.0	1461.0	1437.0	-1.0	1776.0	1351.0	-1.0	2713.0	1402.0	-1.0	2202.0	1010.0	-1.0	2038.0	1859.0	-1.0	2798.0	921.0	-1.0	1762.0	2047.0	-1.0	3405.0	1501.0	-1.0	3053.0	1407.0	-1.0	2356.0	1341.0	-1.0	2182.0	3141.0	-1.0	4284.0	496.0	-1.0	841.0	668.0	-1.0	796.0	
248.731	1255.0	-1.0	1945.0	934.0	-1.0	1081.0	1110.0	-1.0	1458.0	1436.0	-1.0	1771.0	1346.0	-1.0	2696.0	1397.0	-1.0	2187.0	1005.0	-1.0	2019.0	1846.0	-1.0	2769.0	914.0	-1.0	1746.0	2032.0	-1.0	3369.0	1495.0	-1.0	3031.0	1400.0	-1.0	2337.0	1335.0	-1.0	2166.0	3135.0	-1.0	4284.0	494.0	-1.0	837.0	666.0	-1.0	792.0	
249.230	1254.0	-1.0	1945.0	935.0	-1.0	1081.0	1108.0	-1.0	1456.0	1436.0	-1.0	1770.0	1343.0	-1.0	2685.0	1393.0	-1.0	2178.0	1000.0	-1.0	2005.0	1834.0	-1.0	2745.0	910.0	-1.0	1738.0	2022.0	-1.0	3348.0	1492.0	-1.0	3023.0	1399.0	-1.0	2337.0	1335.0	-1.0	2163.0	3138.0	-1.0	4285.0	495.0	-1.0	836.0	668.0	-1.0	793.0	
249.729	1254.0	-1.0	1945.0	934.0	-1.0	1082.0	1106.0	-1.0	1452.0	1435.0	-1.0	1768.0	1340.0	-1.0	2676.0	1390.0	-1.0	2171.0	997.0	-1.0	1996.0	1825.0	-1.0	2726.0	908.0	-1.0	1732.0	2016.0	-1.0	3336.0	1489.0	-1.0	3021.0	1400.0	-1.0	2342.0	1335.0	-1.0	2164.0	3145.0	-1.0	4284.0	496.0	-1.0	838.0	670.0	-1.0	795.0	
250.229	1255.0	-1.0	1947.0	935.0	-1.0	1083.0	1104.0	-1.0	1449.0	1434.0	-1.0	1767.0	1337.0	-1.0	2671.0	1389.0	-1.0	2168.0	995.0	-1.0	1993.0	1821.0	-1.0	2718.0	908.0	-1.0	1733.0	2015.0	-1.0	3336.0	1490.0	-1.0	3020.0	1402.0	-1.0	2348.0	1335.0	-1.0	2164.0	3146.0	-1.0	4285.0	497.0	-1.0	842.0	672.0	-1.0	798.0	
250.728	1256.0	-1.0	1954.0	937.0	-1.0	1087.0	1105.0	-1.0	1452.0	1437.0	-1.0	1774.0	1337.0	-1.0	2671.0	1389.0	-1.0	2169.0	995.0	-1.0	1997.0	1821.0	-1.0	2721.0	910.0	-1.0	1739.0	2018.0	-1.0	3345.0	1489.0	-1.0	3025.0	1406.0	-1.0	2358.0	1335.0	-1.0	2163.0	3147.0	-1.0	4285.0	498.0	-1.0	846.0	673.0	-1.0	800.0	
251.227	1257.0	-1.0	1958.0	939.0	-1.0	1090.0	1105.0	-1.0	1454.0	1438.0	-1.0	1776.0	1339.0	-1.0	2678.0	1392.0	-1.0	2175.0	999.0	-1.0	2007.0	1825.0	-1.0	2728.0	912.0	-1.0	1751.0	2025.0	-1.0	3363.0	1493.0	-1.0	3041.0	1412.0	-1.0	2377.0	1339.0	-1.0	2175.0	3153.0	-1.0	4285.0	500.0	-1.0	851.0	674.0	-1.0	806.0	
251.726	1258.0	-1.0	1958.0	938.0	-1.0	1091.0	1104.0	-1.0	1454.0	1437.0	-1.0	1774.0	1340.0	-1.0	2683.0	1393.0	-1.0	2177.0	1002.0	-1.0	2016.0	1827.0	-1.0	2734.0	915.0	-1.0	1760.0	2027.0	-1.0	3370.0	1495.0	-1.0	3049.0	1416.0	-1.0	2386.0	1341.0	-1.0	2182.0	3156.0	-1.0	4284.0	502.0	-1.0	855.0	675.0	-1.0	808.0	
252.225	1257.0	-1.0	1958.0	936.0	-1.0	1088.0	1104.0	-1.0	1452.0	1435.0	-1.0	1770.0	1341.0	-1.0	2684.0	1393.0	-1.0	2176.0	1004.0	-1.0	2023.0	1829.0	-1.0	2736.0	917.0	-1.0	1767.0	2028.0	-1.0	3372.0	1494.0	-1.0	3050.0	1414.0	-1.0	2386.0	1340.0	-1.0	2181.0	3154.0	-1.0	4284.0	504.0	-1.0	856.0	676.0	-1.0	807.0	
252.724	1257.0	-1.0	1958.0	938.0	-1.0	1089.0	1104.0	-1.0	1455.0	1434.0	-1.0	1770.0	1343.0	-1.0	2695.0	1396.0	-1.0	2182.0	1008.0	-1.0	2033.0	1831.0	-1.0	2742.0	919.0	-1.0	1774.0	2031.0	-1.0	3377.0	1498.0	-1.0	3059.0	1418.0	-1.0	2393.0	1340.0	-1.0	2178.0	3155.0	-1.0	4284.0	504.0	-1.0	857.0	676.0	-1.0	807.0	
253.223	1256.0	-1.0	1956.0	936.0	-1.0	1089.0	1104.0	-1.0	1456.0	1432.0	-1.0	1767.0	1345.0	-1.0	2702.0	1397.0	-1.0	2187.0	1008.0	-1.0	2040.0	1833.0	-1.0	2745.0	920.0	-1.0	1778.0	2030.0	-1.0	3379.0	1500.0	-1.0	3068.0	1422.0	-1.0	2399.0	1343.0	-1.0	2187.0	3161.0	-1.0	4285.0	503.0	-1.0	859.0	677.0	-1.0	811.0	
253.722	1256.0	-1.0	1955.0	935.0	-1.0	1086.0	1105.0	-1.0	1456.0	1431.0	-1.0	1766.0	1345.0	-1.0	2706.0	1397.0	-1.0	2190.0	1010.0	-1.0	2043.0	1834.0	-1.0	2745.0	922.0	-1.0	1780.0	2031.0	-1.0	3378.0	1500.0	-1.0	3073.0	1424.0	-1.0	2406.0	1344.0	-1.0	2193.0	3169.0	-1.0	4284.0	505.0	-1.0	862.0	678.0	-1.0	814.0	
254.221	1258.0	-1.0	1960.0	937.0	-1.0	1090.0	1107.0	-1.0	1462.0	1433.0	-1.0	1771.0	1349.0	-1.0	2714.0	1402.0	-1.0	2198.0	1012.0	-1.0	2050.0	1836.0	-1.0	2752.0	922.0	-1.0	1783.0	2034.0	-1.0	3384.0	1503.0	-1.0	3080.0	1428.0	-1.0	2417.0	1344.0	-1.0	2196.0	3174.0	-1.0	4284.0	505.0	-1.0	864.0	679.0	-1.0	815.0	
254.720	1260.0	-1.0	1966.0	939.0	-1.0	1093.0	1109.0	-1.0	1468.0	1436.0	-1.0	1778.0	1352.0	-1.0	2728.0	1407.0	-1.0	2212.0	1017.0	-1.0	2061.0	1841.0	-1.0	2764.0	925.0	-1.0	1792.0	2041.0	-1.0	3404.0	1508.0	-1.0	3100.0	1437.0	-1.0	2443.0	1350.0	-1.0	2202.0	3185.0	-1.0	4284.0	508.0	-1.0	868.0	682.0	-1.0	818.0	
255.219	1262.0	-1.0	1970.0	940.0	-1.0	1095.0	1111.0	-1.0	1471.0	1439.0	-1.0	1782.0	1355.0	-1.0	2738.0	1410.0	-1.0	2222.0	1018.0	-1.0	2069.0	1846.0	-1.0	2775.0	927.0	-1.0	1799.0	2045.0	-1.0	3419.0	1511.0	-1.0	3113.0	1444.0	-1.0	2460.0	1352.0	-1.0	2213.0	3191.0	-1.0	4284.0	509.0	-1.0	872.0	684.0	-1.0	823.0	
255.718	1263.0	-1.0	1973.0	941.0	-1.0	1096.0	1112.0	-1.0	1473.0	1439.0	-1.0	1785.0	1356.0	-1.0	2743.0	1412.0	-1.0	2226.0	1019.0	-1.0	2073.0	1848.0	-1.0	2783.0	927.0	-1.0	1804.0	2048.0	-1.0	3425.0	1512.0	-1.0	3116.0	1446.0	-1.0	2465.0	1354.0	-1.0	2219.0	3193.0	-1.0	4284.0	509.0	-1.0	872.0	684.0	-1.0	825.0	
256.217	1263.0	-1.0	1974.0	939.0	-1.0	1093.0	1111.0	-1.0	1471.0	1438.0	-1.0	1783.0	1357.0	-1.0	2743.0	1411.0	-1.0	2225.0	1019.0	-1.0	2074.0	1850.0	-1.0	2783.0	928.0	-1.0	1802.0	2048.0	-1.0	3424.0	1511.0	-1.0	3113.0	1445.0	-1.0	2463.0	1352.0	-1.0	2217.0	3190.0	-1.0	4285.0	508.0	-1.0	873.0	684.0	-1.0	825.0	
256.716	1263.0	-1.0	1974.0	937.0	-1.0	1091.0	1109.0	-1.0	1467.0	1437.0	-1.0	1781.0	1355.0	-1.0	2739.0	1410.0	-1.0	2222.0	1019.0	-1.0	2073.0	1848.0	-1.0	2779.0	926.0	-1.0	1801.0	2046.0	-1.0	3422.0	1509.0	-1.0	3108.0	1442.0	-1.0	2458.0	1349.0	-1.0	2212.0	3184.0	-1.0	4285.0	508.0	-1.0	871.0	682.0	-1.0	824.0	
257.215	1263.0	-1.0	1977.0	935.0	-1.0	1089.0	1107.0	-1.0	1463.0	1434.0	-1.0	1778.0	1354.0	-1.0	2736.0	1408.0	-1.0	2221.0	1018.0	-1.0	2072.0	1846.0	-1.0	2779.0	926.0	-1.0	1800.0	2047.0	-1.0	3424.0	1504.0	-1.0	3102.0	1441.0	-1.0	2459.0	1347.0	-1.0	2205.0	3184.0	-1.0	4284.0	508.0	-1.0	872.0	681.0	-1.0	825.0	
257.714	1264.0	-1.0	1983.0	935.0	-1.0	1090.0	1106.0	-1.0	1462.0	1435.0	-1.0	1780.0	1353.0	-1.0	2735.0	1408.0	-1.0	2223.0	1019.0	-1.0	2076.0	1846.0	-1.0	2781.0	927.0	-1.0	1805.0	2050.0	-1.0	3434.0	1504.0	-1.0	3099.0	1445.0	-1.0	2468.0	1343.0	-1.0	2197.0	3186.0	-1.0	4284.0	509.0	-1.0	875.0	683.0	-1.0	828.0	
258.213	1266.0	-1.0	1991.0	937.0	-1.0	1095.0	1105.0	-1.0	1461.0	1436.0	-1.0	1784.0	1354.0	-1.0	2742.0	1412.0	-1.0	2232.0	1021.0	-1.0	2085.0	1848.0	-1.0	2789.0	928.0	-1.0	1812.0	2055.0	-1.0	3450.0	1504.0	-1.0	3101.0	1451.0	-1.0	2483.0	1340.0	-1.0	2188.0	3189.0	-1.0	4285.0	509.0	-1.0	877.0	684.0	-1.0	831.0	
258.712	1266.0	-1.0	1994.0	936.0	-1.0	1097.0	1102.0	-1.0	1458.0	1435.0	-1.0	1783.0	1353.0	-1.0	2741.0	1412.0	-1.0	2234.0	1021.0	-1.0	2089.0	1847.0	-1.0	2791.0	930.0	-1.0	1819.0	2058.0	-1.0	3460.0	1504.0	-1.0	3108.0	1455.0	-1.0	2496.0	1340.0	-1.0	2187.0	3195.0	-1.0	4285.0	511.0	-1.0	879.0	687.0	-1.0	836.0	
259.211	1264.0	-1.0	1990.0	934.0	-1.0	1093.0	1098.0	-1.0	1449.0	1429.0	-1.0	1773.0	1350.0	-1.0	2730.0	1409.0	-1.0	2226.0	1020.0	-1.0	2088.0	1844.0	-1.0	2782.0	929.0	-1.0	1818.0	2054.0	-1.0	3450.0	1502.0	-1.0	3104.0	1452.0	-1.0	2492.0	1336.0	-1.0	2181.0	3188.0	-1.0	4285.0	510.0	-1.0	878.0	686.0	-1.0	833.0	
259.710	1261.0	-1.0	1978.0	930.0	-1.0	1084.0	1095.0	-1.0	1438.0	1423.0	-1.0	1757.0	1345.0	-1.0	2711.0	1403.0	-1.0	2209.0	1017.0	-1.0	2076.0	1836.0	-1.0	2760.0	926.0	-1.0	1806.0	2042.0	-1.0	3422.0	1496.0	-1.0	3087.0	1444.0	-1.0	2467.0	1332.0	-1.0	2166.0	3177.0	-1.0	4284.0	507.0	-1.0	871.0	682.0	-1.0	825.0	
260.209	1255.0	-1.0	1964.0	927.0	-1.0	1075.0	1091.0	-1.0	1430.0	1416.0	-1.0	1741.0	1340.0	-1.0	2691.0	1397.0	-1.0	2191.0	1013.0	-1.0	2062.0	1825.0	-1.0	2736.0	920.0	-1.0	1790.0	2028.0	-1.0	3383.0	1487.0	-1.0	3062.0	1433.0	-1.0	2439.0	1324.0	-1.0	2148.0	3162.0	-1.0	4284.0	504.0	-1.0	862.0	677.0	-1.0	813.0	
260.708	1250.0	-1.0	1948.0	924.0	-1.0	1069.0	1089.0	-1.0	1423.0	1411.0	-1.0	1729.0	1336.0	-1.0	2676.0	1393.0	-1.0	2178.0	1011.0	-1.0	2050.0	1816.0	-1.0	2715.0	917.0	-1.0	1777.0	2018.0	-1.0	3357.0	1483.0	-1.0	3050.0	1427.0	-1.0	2421.0	1322.0	-1.0	2135.0	3151.0	-1.0	4284.0	502.0	-1.0	856.0	673.0	-1.0	804.0	
261.207	1245.0	-1.0	1932.0	921.0	-1.0	1061.0	1086.0	-1.0	1418.0	1407.0	-1.0	1720.0	1333.0	-1.0	2662.0	1389.0	-1.0	2167.0	1005.0	-1.0	2035.0	1809.0	-1.0	2695.0	911.0	-1.0	1765.0	2007.0	-1.0	3332.0	1479.0	-1.0	3034.0	1421.0	-1.0	2408.0	1321.0	-1.0	2134.0	3145.0	-1.0	4285.0	501.0	-1.0	853.0	671.0	-1.0	801.0	
261.706	1241.0	-1.0	1922.0	918.0	-1.0	1056.0	1084.0	-1.0	1413.0	1403.0	-1.0	1714.0	1331.0	-1.0	2651.0	1387.0	-1.0	2159.0	1003.0	-1.0	2023.0	1803.0	-1.0	2682.0	909.0	-1.0	1754.0	2000.0	-1.0	3317.0	1473.0	-1.0	3022.0	1417.0	-1.0	2398.0	1320.0	-1.0	2135.0	3142.0	-1.0	4284.0	500.0	-1.0	849.0	671.0	-1.0	797.0	
262.206	1240.0	-1.0	1918.0	917.0	-1.0	1052.0	1084.0	-1.0	1412.0	1404.0	-1.0	1714.0	1331.0	-1.0	2646.0	1387.0	-1.0	2158.0	1003.0	-1.0	2020.0	1803.0	-1.0	2680.0	908.0	-1.0	1751.0	2000.0	-1.0	3312.0	1473.0	-1.0	3012.0	1416.0	-1.0	2398.0	1320.0	-1.0	2133.0	3140.0	-1.0	4284.0	499.0	-1.0	849.0	670.0	-1.0	796.0	
262.705	1241.0	-1.0	1919.0	918.0	-1.0	1055.0	1085.0	-1.0	1415.0	1407.0	-1.0	1719.0	1333.0	-1.0	2655.0	1390.0	-1.0	2167.0	1005.0	-1.0	2028.0	1806.0	-1.0	2691.0	911.0	-1.0	1759.0	2006.0	-1.0	3330.0	1475.0	-1.0	3021.0	1423.0	-1.0	2411.0	1321.0	-1.0	2134.0	3143.0	-1.0	4284.0	500.0	-1.0	851.0	671.0	-1.0	799.0	
263.205	1243.0	-1.0	1923.0	920.0	-1.0	1057.0	1087.0	-1.0	1420.0	1411.0	-1.0	1727.0	1337.0	-1.0	2666.0	1394.0	-1.0	2178.0	1008.0	-1.0	2040.0	1811.0	-1.0	2706.0	915.0	-1.0	1772.0	2014.0	-1.0	3355.0	1480.0	-1.0	3037.0	1431.0	-1.0	2430.0	1326.0	-1.0	2148.0	3152.0	-1.0	4284.0	502.0	-1.0	857.0	674.0	-1.0	806.0	
263.704	1246.0	-1.0	1928.0	922.0	-1.0	1060.0	1090.0	-1.0	1424.0	1414.0	-1.0	1732.0	1340.0	-1.0	2677.0	1397.0	-1.0	2186.0	1013.0	-1.0	2055.0	1818.0	-1.0	2721.0	919.0	-1.0	1786.0	2022.0	-1.0	3376.0	1484.0	-1.0	3048.0	1434.0	-1.0	2440.0	1329.0	-1.0	2159.0	3152.0	-1.0	4284.0	504.0	-1.0	862.0	678.0	-1.0	812.0	
264.203	1248.0	-1.0	1932.0	923.0	-1.0	1061.0	1093.0	-1.0	1428.0	1416.0	-1.0	1735.0	1343.0	-1.0	2685.0	1398.0	-1.0	2190.0	1017.0	-1.0	2070.0	1822.0	-1.0	2733.0	923.0	-1.0	1795.0	2027.0	-1.0	3387.0	1486.0	-1.0	3054.0	1433.0	-1.0	2439.0	1330.0	-1.0	2159.0	3148.0	-1.0	4284.0	506.0	-1.0	863.0	680.0	-1.0	815.0	
264.702	1248.0	-1.0	1935.0	923.0	-1.0	1061.0	1095.0	-1.0	1431.0	1418.0	-1.0	1736.0	1345.0	-1.0	2689.0	1399.0	-1.0	2191.0	1021.0	-1.0	2080.0	1827.0	-1.0	2742.0	925.0	-1.0	1801.0	2029.0	-1.0	3387.0	1486.0	-1.0	3052.0	1431.0	-1.0	2427.0	1328.0	-1.0	2155.0	3139.0	-1.0	4285.0	506.0	-1.0	863.0	679.0	-1.0	813.0	
265.201	1249.0	-1.0	1935.0	923.0	-1.0	1062.0	1097.0	-1.0	1437.0	1418.0	-1.0	1737.0	1348.0	-1.0	2695.0	1401.0	-1.0	2191.0	1025.0	-1.0	2090.0	1832.0	-1.0	2750.0	927.0	-1.0	1803.0	2032.0	-1.0	3386.0	1487.0	-1.0	3051.0	1428.0	-1.0	2418.0	1329.0	-1.0	2149.0	3135.0	-1.0	4284.0	506.0	-1.0	860.0	678.0	-1.0	810.0	
265.701	1248.0	-1.0	1932.0	923.0	-1.0	1060.0	1099.0	-1.0	1439.0	1418.0	-1.0	1735.0	1349.0	-1.0	2697.0	1400.0	-1.0	2191.0	1026.0	-1.0	2094.0	1829.0	-1.0	2744.0	928.0	-1.0	1803.0	2031.0	-1.0	3382.0	1488.0	-1.0	3053.0	1431.0	-1.0	2423.0	1331.0	-1.0	2150.0	3137.0	-1.0	4284.0	507.0	-1.0	860.0	679.0	-1.0	807.0	
266.200	1247.0	-1.0	1928.0	921.0	-1.0	1057.0	1098.0	-1.0	1441.0	1418.0	-1.0	1734.0	1350.0	-1.0	2694.0	1400.0	-1.0	2188.0	1026.0	-1.0	2093.0	1826.0	-1.0	2736.0	927.0	-1.0	1802.0	2029.0	-1.0	3377.0	1488.0	-1.0	3057.0	1435.0	-1.0	2435.0	1336.0	-1.0	2161.0	3145.0	-1.0	4284.0	508.0	-1.0	863.0	680.0	-1.0	808.0	
266.700	1249.0	-1.0	1929.0	921.0	-1.0	1056.0	1100.0	-1.0	1443.0	1419.0	-1.0	1734.0	1349.0	-1.0	2692.0	1399.0	-1.0	2187.0	1026.0	-1.0	2090.0	1823.0	-1.0	2731.0	927.0	-1.0	1800.0	2027.0	-1.0	3373.0	1488.0	-1.0	3057.0	1442.0	-1.0	2452.0	1340.0	-1.0	2174.0	3154.0	-1.0	4284.0	510.0	-1.0	866.0	681.0	-1.0	810.0	
267.200	1251.0	-1.0	1932.0	922.0	-1.0	1055.0	1102.0	-1.0	1445.0	1421.0	-1.0	1737.0	1350.0	-1.0	2692.0	1400.0	-1.0	2189.0	1026.0	-1.0	2090.0	1823.0	-1.0	2729.0	927.0	-1.0	1800.0	2028.0	-1.0	3375.0	1488.0	-1.0	3058.0	1449.0	-1.0	2473.0	1346.0	-1.0	2185.0	3164.0	-1.0	4285.0	513.0	-1.0	870.0	683.0	-1.0	813.0	
267.699	1254.0	-1.0	1936.0	921.0	-1.0	1055.0	1104.0	-1.0	1449.0	1425.0	-1.0	1743.0	1351.0	-1.0	2698.0	1403.0	-1.0	2195.0	1028.0	-1.0	2094.0	1825.0	-1.0	2735.0	929.0	-1.0	1802.0	2033.0	-1.0	3383.0	1491.0	-1.0	3062.0	1457.0	-1.0	2493.0	1349.0	-1.0	2193.0	3173.0	-1.0	4285.0	515.0	-1.0	873.0	684.0	-1.0	816.0	
268.198	1255.0	-1.0	1943.0	923.0	-1.0	1061.0	1106.0	-1.0	1458.0	1429.0	-1.0	1754.0	1355.0	-1.0	2708.0	1407.0	-1.0	2205.0	1031.0	-1.0	2103.0	1830.0	-1.0	2746.0	932.0	-1.0	1808.0	2038.0	-1.0	3394.0	1491.0	-1.0	3064.0	1463.0	-1.0	2503.0	1349.0	-1.0	2195.0	3181.0	-1.0	4285.0	516.0	-1.0	876.0	688.0	-1.0	820.0	
268.698	1259.0	-1.0	1949.0	926.0	-1.0	1065.0	1109.0	-1.0	1465.0	1434.0	-1.0	1762.0	1358.0	-1.0	2721.0	1410.0	-1.0	2215.0	1034.0	-1.0	2116.0	1835.0	-1.0	2763.0	936.0	-1.0	1817.0	2045.0	-1.0	3407.0	1493.0	-1.0	3068.0	1471.0	-1.0	2522.0	1351.0	-1.0	2192.0	3191.0	-1.0	4284.0	517.0	-1.0	877.0	688.0	-1.0	820.0	
269.197	1260.0	-1.0	1952.0	927.0	-1.0	1066.0	1110.0	-1.0	1469.0	1435.0	-1.0	1765.0	1360.0	-1.0	2730.0	1412.0	-1.0	2218.0	1038.0	-1.0	2125.0	1840.0	-1.0	2773.0	936.0	-1.0	1823.0	2048.0	-1.0	3417.0	1495.0	-1.0	3070.0	1476.0	-1.0	2535.0	1354.0	-1.0	2200.0	3204.0	-1.0	4285.0	518.0	-1.0	879.0	689.0	-1.0	825.0	
269.697	1260.0	-1.0	1950.0	925.0	-1.0	1064.0	1110.0	-1.0	1469.0	1435.0	-1.0	1763.0	1361.0	-1.0	2733.0	1410.0	-1.0	2215.0	1038.0	-1.0	2131.0	1842.0	-1.0	2777.0	937.0	-1.0	1826.0	2049.0	-1.0	3418.0	1493.0	-1.0	3067.0	1482.0	-1.0	2553.0	1356.0	-1.0	2206.0	3204.0	-1.0	4285.0	519.0	-1.0	881.0	693.0	-1.0	829.0	
270.196	1260.0	-1.0	1949.0	925.0	-1.0	1062.0	1110.0	-1.0	1467.0	1434.0	-1.0	1761.0	1360.0	-1.0	2733.0	1409.0	-1.0	2209.0	1040.0	-1.0	2134.0	1844.0	-1.0	2777.0	937.0	-1.0	1828.0	2048.0	-1.0	3415.0	1491.0	-1.0	3062.0	1488.0	-1.0	2573.0	1356.0	-1.0	2206.0	3197.0	-1.0	4284.0	521.0	-1.0	883.0	693.0	-1.0	832.0	
270.695	1260.0	-1.0	1948.0	923.0	-1.0	1058.0	1109.0	-1.0	1465.0	1433.0	-1.0	1758.0	1359.0	-1.0	2729.0	1406.0	-1.0	2202.0	1039.0	-1.0	2135.0	1842.0	-1.0	2773.0	938.0	-1.0	1828.0	2047.0	-1.0	3412.0	1489.0	-1.0	3055.0	1493.0	-1.0	2587.0	1354.0	-1.0	2201.0	3199.0	-1.0	4284.0	520.0	-1.0	882.0	695.0	-1.0	832.0	
271.194	1260.0	-1.0	1947.0	921.0	-1.0	1055.0	1108.0	-1.0	1462.0	1432.0	-1.0	1754.0	1356.0	-1.0	2722.0	1404.0	-1.0	2194.0	1039.0	-1.0	2134.0	1840.0	-1.0	2768.0	938.0	-1.0	1829.0	2044.0	-1.0	3405.0	1485.0	-1.0	3045.0	1495.0	-1.0	2595.0	1352.0	-1.0	2197.0	3204.0	-1.0	4284.0	520.0	-1.0	879.0	691.0	-1.0	829.0	
271.693	1260.0	-1.0	1946.0	920.0	-1.0	1050.0	1108.0	-1.0	1459.0	1431.0	-1.0	1751.0	1353.0	-1.0	2709.0	1400.0	-1.0	2183.0	1037.0	-1.0	2127.0	1838.0	-1.0	2757.0	937.0	-1.0	1826.0	2040.0	-1.0	3394.0	1482.0	-1.0	3030.0	1494.0	-1.0	2593.0	1349.0	-1.0	2187.0	3210.0	-1.0	4285.0	518.0	-1.0	877.0	688.0	-1.0	823.0	
272.193	1261.0	-1.0	1946.0	920.0	-1.0	1048.0	1106.0	-1.0	1458.0	1431.0	-1.0	1750.0	1348.0	-1.0	2696.0	1396.0	-1.0	2171.0	1033.0	-1.0	2116.0	1832.0	-1.0	2744.0	933.0	-1.0	1820.0	2036.0	-1.0	3378.0	1477.0	-1.0	3014.0	1490.0	-1.0	2584.0	1343.0	-1.0	2170.0	3215.0	-1.0	4284.0	516.0	-1.0	871.0	684.0	-1.0	815.0	
272.692	1260.0	-1.0	1945.0	918.0	-1.0	1046.0	1104.0	-1.0	1455.0	1429.0	-1.0	1748.0	1344.0	-1.0	2685.0	1392.0	-1.0	2162.0	1030.0	-1.0	2106.0	1825.0	-1.0	2728.0	931.0	-1.0	1813.0	2030.0	-1.0	3365.0	1474.0	-1.0	3003.0	1489.0	-1.0	2578.0	1337.0	-1.0	2157.0	3221.0	-1.0	4284.0	514.0	-1.0	864.0	681.0	-1.0	807.0	
273.191	1260.0	-1.0	1946.0	915.0	-1.0	1043.0	1101.0	-1.0	1450.0	1427.0	-1.0	1746.0	1339.0	-1.0	2674.0	1388.0	-1.0	2156.0	1026.0	-1.0	2095.0	1818.0	-1.0	2715.0	928.0	-1.0	1809.0	2026.0	-1.0	3358.0	1470.0	-1.0	2995.0	1489.0	-1.0	2583.0	1336.0	-1.0	2159.0	3231.0	-1.0	4285.0	513.0	-1.0	865.0	679.0	-1.0	807.0	
273.690	1260.0	-1.0	1949.0	915.0	-1.0	1044.0	1097.0	-1.0	1446.0	1426.0	-1.0	1745.0	1334.0	-1.0	2663.0	1386.0	-1.0	2151.0	1022.0	-1.0	2086.0	1814.0	-1.0	2706.0	927.0	-1.0	1806.0	2023.0	-1.0	3358.0	1465.0	-1.0	2991.0	1489.0	-1.0	2586.0	1337.0	-1.0	2161.0	3240.0	-1.0	4284.0	513.0	-1.0	864.0	677.0	-1.0	807.0	
274.189	1262.0	-1.0	1953.0	915.0	-1.0	1044.0	1095.0	-1.0	1441.0	1426.0	-1.0	1746.0	1331.0	-1.0	2654.0	1385.0	-1.0	2148.0	1020.0	-1.0	2080.0	1813.0	-1.0	2704.0	926.0	-1.0	1805.0	2023.0	-1.0	3360.0	1462.0	-1.0	2981.0	1488.0	-1.0	2586.0	1333.0	-1.0	2154.0	3248.0	-1.0	4285.0	513.0	-1.0	864.0	679.0	-1.0	808.0	
274.688	1262.0	-1.0	1957.0	916.0	-1.0	1046.0	1093.0	-1.0	1438.0	1426.0	-1.0	1748.0	1328.0	-1.0	2649.0	1384.0	-1.0	2148.0	1019.0	-1.0	2080.0	1814.0	-1.0	2708.0	925.0	-1.0	1804.0	2024.0	-1.0	3362.0	1456.0	-1.0	2969.0	1484.0	-1.0	2579.0	1330.0	-1.0	2143.0	3248.0	-1.0	4284.0	511.0	-1.0	862.0	678.0	-1.0	807.0	
275.187	1263.0	-1.0	1960.0	916.0	-1.0	1048.0	1092.0	-1.0	1438.0	1428.0	-1.0	1750.0	1328.0	-1.0	2651.0	1386.0	-1.0	2151.0	1020.0	-1.0	2084.0	1816.0	-1.0	2715.0	926.0	-1.0	1808.0	2027.0	-1.0	3369.0	1457.0	-1.0	2973.0	1484.0	-1.0	2571.0	1326.0	-1.0	2133.0	3245.0	-1.0	4285.0	511.0	-1.0	860.0	678.0	-1.0	806.0	
275.686	1261.0	-1.0	1957.0	916.0	-1.0	1047.0	1091.0	-1.0	1435.0	1426.0	-1.0	1746.0	1326.0	-1.0	2649.0	1384.0	-1.0	2148.0	1019.0	-1.0	2083.0	1815.0	-1.0	2715.0	925.0	-1.0	1809.0	2025.0	-1.0	3367.0	1456.0	-1.0	2976.0	1479.0	-1.0	2563.0	1327.0	-1.0	2135.0	3243.0	-1.0	4284.0	510.0	-1.0	860.0	677.0	-1.0	805.0	
276.186	1260.0	-1.0	1950.0	913.0	-1.0	1042.0	1088.0	-1.0	1431.0	1422.0	-1.0	1738.0	1324.0	-1.0	2643.0	1382.0	-1.0	2142.0	1018.0	-1.0	2082.0	1815.0	-1.0	2713.0	925.0	-1.0	1808.0	2022.0	-1.0	3358.0	1454.0	-1.0	2972.0	1476.0	-1.0	2553.0	1326.0	-1.0	2135.0	3239.0	-1.0	4285.0	510.0	-1.0	858.0	676.0	-1.0	803.0	
276.685	1260.0	-1.0	1950.0	916.0	-1.0	1043.0	1090.0	-1.0	1433.0	1423.0	-1.0	1740.0	1325.0	-1.0	2642.0	1382.0	-1.0	2140.0	1018.0	-1.0	2082.0	1814.0	-1.0	2709.0	924.0	-1.0	1808.0	2020.0	-1.0	3350.0	1453.0	-1.0	2971.0	1478.0	-1.0	2563.0	1326.0	-1.0	2132.0	3245.0	-1.0	4285.0	509.0	-1.0	857.0	676.0	-1.0	801.0	
277.185	1260.0	-1.0	1948.0	917.0	-1.0	1043.0	1091.0	-1.0	1435.0	1425.0	-1.0	1741.0	1326.0	-1.0	2645.0	1384.0	-1.0	2144.0	1020.0	-1.0	2084.0	1812.0	-1.0	2703.0	925.0	-1.0	1809.0	2016.0	-1.0	3345.0	1454.0	-1.0	2979.0	1485.0	-1.0	2582.0	1330.0	-1.0	2147.0	3256.0	-1.0	4284.0	510.0	-1.0	859.0	678.0	-1.0	805.0	
277.684	1260.0	-1.0	1946.0	918.0	-1.0	1043.0	1092.0	-1.0	1435.0	1427.0	-1.0	1743.0	1326.0	-1.0	2644.0	1384.0	-1.0	2146.0	1019.0	-1.0	2081.0	1806.0	-1.0	2690.0	925.0	-1.0	1806.0	2012.0	-1.0	3336.0	1455.0	-1.0	2983.0	1491.0	-1.0	2600.0	1335.0	-1.0	2158.0	3266.0	-1.0	4284.0	510.0	-1.0	860.0	680.0	-1.0	809.0	
278.183	1260.0	-1.0	1946.0	919.0	-1.0	1044.0	1092.0	-1.0	1434.0	1428.0	-1.0	1745.0	1326.0	-1.0	2643.0	1385.0	-1.0	2147.0	1019.0	-1.0	2076.0	1800.0	-1.0	2679.0	923.0	-1.0	1802.0	2008.0	-1.0	3323.0	1455.0	-1.0	2982.0	1495.0	-1.0	2609.0	1335.0	-1.0	2162.0	3265.0	-1.0	4285.0	510.0	-1.0	859.0	681.0	-1.0	811.0	
278.682	1262.0	-1.0	1950.0	921.0	-1.0	1049.0	1094.0	-1.0	1440.0	1432.0	-1.0	1753.0	1329.0	-1.0	2646.0	1388.0	-1.0	2152.0	1019.0	-1.0	2075.0	1801.0	-1.0	2680.0	923.0	-1.0	1800.0	2006.0	-1.0	3321.0	1455.0	-1.0	2984.0	1497.0	-1.0	2611.0	1336.0	-1.0	2159.0	3263.0	-1.0	4285.0	510.0	-1.0	858.0	682.0	-1.0	815.0	
279.181	1263.0	-1.0	1954.0	924.0	-1.0	1055.0	1097.0	-1.0	1445.0	1435.0	-1.0	1759.0	1331.0	-1.0	2655.0	1391.0	-1.0	2160.0	1020.0	-1.0	2076.0	1804.0	-1.0	2687.0	925.0	-1.0	1804.0	2009.0	-1.0	3327.0	1458.0	-1.0	2997.0	1500.0	-1.0	2617.0	1340.0	-1.0	2164.0	3262.0	-1.0	4285.0	510.0	-1.0	859.0	686.0	-1.0	819.0	
279.680	1264.0	-1.0	1959.0	925.0	-1.0	1057.0	1097.0	-1.0	1448.0	1436.0	-1.0	1762.0	1333.0	-1.0	2663.0	1393.0	-1.0	2165.0	1020.0	-1.0	2078.0	1807.0	-1.0	2694.0	926.0	-1.0	1807.0	2012.0	-1.0	3333.0	1462.0	-1.0	3007.0	1497.0	-1.0	2608.0	1342.0	-1.0	2173.0	3255.0	-1.0	4284.0	511.0	-1.0	862.0	688.0	-1.0	822.0	
280.179	1265.0	-1.0	1961.0	926.0	-1.0	1059.0	1099.0	-1.0	1450.0	1437.0	-1.0	1761.0	1334.0	-1.0	2671.0	1393.0	-1.0	2168.0	1021.0	-1.0	2082.0	1811.0	-1.0	2704.0	928.0	-1.0	1813.0	2013.0	-1.0	3336.0	1463.0	-1.0	3014.0	1490.0	-1.0	2590.0	1343.0	-1.0	2179.0	3265.0	-1.0	4285.0	511.0	-1.0	863.0	689.0	-1.0	825.0	
280.678	1265.0	-1.0	1963.0	926.0	-1.0	1058.0	1099.0	-1.0	1451.0	1436.0	-1.0	1760.0	1337.0	-1.0	2680.0	1395.0	-1.0	2171.0	1024.0	-1.0	2091.0	1814.0	-1.0	2711.0	931.0	-1.0	1821.0	2015.0	-1.0	3340.0	1465.0	-1.0	3021.0	1486.0	-1.0	2582.0	1345.0	-1.0	2180.0	3297.0	-1.0	4285.0	511.0	-1.0	863.0	689.0	-1.0	824.0	
281.177	1265.0	-1.0	1963.0	926.0	-1.0	1056.0	1101.0	-1.0	1451.0	1437.0	-1.0	1757.0	1340.0	-1.0	2687.0	1396.0	-1.0	2173.0	1028.0	-1.0	2103.0	1817.0	-1.0	2719.0	934.0	-1.0	1829.0	2017.0	-1.0	3344.0	1467.0	-1.0	3023.0	1484.0	-1.0	2573.0	1344.0	-1.0	2178.0	3322.0	-1.0	4285.0	511.0	-1.0	863.0	687.0	-1.0	821.0	
281.676	1266.0	-1.0	1963.0	926.0	-1.0	1057.0	1102.0	-1.0	1456.0	1436.0	-1.0	1758.0	1343.0	-1.0	2700.0	1399.0	-1.0	2181.0	1032.0	-1.0	2115.0	1823.0	-1.0	2735.0	937.0	-1.0	1839.0	2022.0	-1.0	3354.0	1469.0	-1.0	3029.0	1486.0	-1.0	2576.0	1342.0	-1.0	2173.0	3344.0	-1.0	4284.0	511.0	-1.0	862.0	686.0	-1.0	819.0	
282.175	1265.0	-1.0	1962.0	926.0	-1.0	1057.0	1103.0	-1.0	1460.0	1437.0	-1.0	1758.0	1346.0	-1.0	2709.0	1402.0	-1.0	2187.0	1035.0	-1.0	2126.0	1828.0	-1.0	2744.0	940.0	-1.0	1849.0	2026.0	-1.0	3367.0	1472.0	-1.0	3042.0	1493.0	-1.0	2594.0	1346.0	-1.0	2184.0	3362.0	-1.0	4285.0	512.0	-1.0	866.0	687.0	-1.0	821.0	
282.675	1264.0	-1.0	1960.0	925.0	-1.0	1056.0	1103.0	-1.0	1460.0	1437.0	-1.0	1757.0	1347.0	-1.0	2713.0	1403.0	-1.0	2190.0	1036.0	-1.0	2132.0	1831.0	-1.0	2751.0	941.0	-1.0	1855.0	2029.0	-1.0	3373.0	1476.0	-1.0	3050.0	1499.0	-1.0	2610.0	1350.0	-1.0	2195.0	3377.0	-1.0	4285.0	515.0	-1.0	868.0	689.0	-1.0	825.0	
283.174	1266.0	-1.0	1962.0	925.0	-1.0	1054.0	1104.0	-1.0	1460.0	1434.0	-1.0	1756.0	1347.0	-1.0	2715.0	1403.0	-1.0	2193.0	1037.0	-1.0	2136.0	1830.0	-1.0	2751.0	943.0	-1.0	1859.0	2029.0	-1.0	3376.0	1477.0	-1.0	3059.0	1498.0	-1.0	2606.0	1352.0	-1.0	2201.0	3375.0	-1.0	4285.0	514.0	-1.0	870.0	685.0	-1.0	820.0	
283.673	1267.0	-1.0	1965.0	924.0	-1.0	1055.0	1104.0	-1.0	1462.0	1434.0	-1.0	1757.0	1348.0	-1.0	2717.0	1404.0	-1.0	2195.0	1040.0	-1.0	2140.0	1829.0	-1.0	2747.0	944.0	-1.0	1863.0	2027.0	-1.0	3373.0	1479.0	-1.0	3065.0	1495.0	-1.0	2597.0	1353.0	-1.0	2205.0	3377.0	-1.0	4285.0	513.0	-1.0	869.0	682.0	-1.0	815.0	
284.172	1270.0	-1.0	1971.0	927.0	-1.0	1061.0	1106.0	-1.0	1466.0	1436.0	-1.0	1761.0	1350.0	-1.0	2719.0	1405.0	-1.0	2196.0	1040.0	-1.0	2141.0	1822.0	-1.0	2733.0	946.0	-1.0	1863.0	2022.0	-1.0	3360.0	1479.0	-1.0	3064.0	1488.0	-1.0	2577.0	1352.0	-1.0	2200.0	3375.0	-1.0	4285.0	513.0	-1.0	866.0	677.0	-1.0	808.0	
284.671	1272.0	-1.0	1975.0	931.0	-1.0	1066.0	1108.0	-1.0	1469.0	1437.0	-1.0	1764.0	1351.0	-1.0	2724.0	1403.0	-1.0	2196.0	1040.0	-1.0	2141.0	1807.0	-1.0	2709.0	945.0	-1.0	1855.0	2008.0	-1.0	3330.0	1479.0	-1.0	3058.0	1483.0	-1.0	2559.0	1349.0	-1.0	2192.0	3390.0	-1.0	4285.0	511.0	-1.0	863.0	672.0	-1.0	802.0	
285.170	1272.0	-1.0	1974.0	932.0	-1.0	1068.0	1107.0	-1.0	1468.0	1435.0	-1.0	1762.0	1350.0	-1.0	2723.0	1400.0	-1.0	2191.0	1038.0	-1.0	2133.0	1792.0	-1.0	2680.0	941.0	-1.0	1845.0	1994.0	-1.0	3302.0	1478.0	-1.0	3051.0	1478.0	-1.0	2549.0	1350.0	-1.0	2190.0	3414.0	-1.0	4285.0	511.0	-1.0	860.0	670.0	-1.0	798.0	
285.670	1271.0	-1.0	1972.0	931.0	-1.0	1067.0	1105.0	-1.0	1463.0	1434.0	-1.0	1757.0	1347.0	-1.0	2716.0	1396.0	-1.0	2183.0	1033.0	-1.0	2121.0	1777.0	-1.0	2655.0	936.0	-1.0	1832.0	1978.0	-1.0	3273.0	1474.0	-1.0	3039.0	1477.0	-1.0	2548.0	1349.0	-1.0	2187.0	3420.0	-1.0	4285.0	510.0	-1.0	859.0	667.0	-1.0	794.0	
286.169	1269.0	-1.0	1969.0	930.0	-1.0	1066.0	1101.0	-1.0	1458.0	1431.0	-1.0	1751.0	1345.0	-1.0	2709.0	1395.0	-1.0	2178.0	1033.0	-1.0	2114.0	1771.0	-1.0	2639.0	934.0	-1.0	1823.0	1969.0	-1.0	3258.0	1469.0	-1.0	3029.0	1473.0	-1.0	2543.0	1346.0	-1.0	2183.0	3421.0	-1.0	4285.0	509.0	-1.0	857.0	667.0	-1.0	793.0	
286.668	1269.0	-1.0	1968.0	931.0	-1.0	1065.0	1101.0	-1.0	1454.0	1430.0	-1.0	1747.0	1345.0	-1.0	2708.0	1395.0	-1.0	2176.0	1032.0	-1.0	2114.0	1770.0	-1.0	2639.0	933.0	-1.0	1824.0	1968.0	-1.0	3255.0	1469.0	-1.0	3027.0	1471.0	-1.0	2538.0	1343.0	-1.0	2176.0	3415.0	-1.0	4285.0	508.0	-1.0	854.0	665.0	-1.0	788.0	
287.167	1268.0	-1.0	1969.0	931.0	-1.0	1067.0	1099.0	-1.0	1455.0	1429.0	-1.0	1748.0	1346.0	-1.0	2711.0	1398.0	-1.0	2180.0	1035.0	-1.0	2121.0	1775.0	-1.0	2649.0	935.0	-1.0	1831.0	1972.0	-1.0	3267.0	1469.0	-1.0	3030.0	1470.0	-1.0	2536.0	1339.0	-1.0	2168.0	3415.0	-1.0	4285.0	507.0	-1.0	854.0	664.0	-1.0	786.0	
287.666	1267.0	-1.0	1967.0	931.0	-1.0	1067.0	1099.0	-1.0	1454.0	1430.0	-1.0	1748.0	1347.0	-1.0	2715.0	1400.0	-1.0	2186.0	1038.0	-1.0	2131.0	1778.0	-1.0	2657.0	938.0	-1.0	1842.0	1979.0	-1.0	3284.0	1473.0	-1.0	3043.0	1472.0	-1.0	2541.0	1342.0	-1.0	2165.0	3419.0	-1.0	4285.0	508.0	-1.0	855.0	666.0	-1.0	788.0	
288.165	1263.0	-1.0	1958.0	930.0	-1.0	1065.0	1096.0	-1.0	1449.0	1429.0	-1.0	1745.0	1346.0	-1.0	2712.0	1400.0	-1.0	2187.0	1039.0	-1.0	2134.0	1781.0	-1.0	2664.0	942.0	-1.0	1854.0	1984.0	-1.0	3296.0	1475.0	-1.0	3051.0	1471.0	-1.0	2536.0	1343.0	-1.0	2171.0	3414.0	-1.0	4285.0	510.0	-1.0	856.0	672.0	-1.0	795.0	
288.664	1258.0	-1.0	1945.0	928.0	-1.0	1061.0	1093.0	-1.0	1442.0	1428.0	-1.0	1742.0	1345.0	-1.0	2704.0	1400.0	-1.0	2184.0	1040.0	-1.0	2133.0	1789.0	-1.0	2672.0	946.0	-1.0	1860.0	1990.0	-1.0	3303.0	1475.0	-1.0	3053.0	1466.0	-1.0	2521.0	1344.0	-1.0	2174.0	3404.0	-1.0	4285.0	508.0	-1.0	855.0	675.0	-1.0	800.0	
289.164	1255.0	-1.0	1935.0	927.0	-1.0	1057.0	1091.0	-1.0	1436.0	1427.0	-1.0	1739.0	1342.0	-1.0	2697.0	1399.0	-1.0	2180.0	1039.0	-1.0	2131.0	1796.0	-1.0	2681.0	948.0	-1.0	1866.0	1996.0	-1.0	3307.0	1476.0	-1.0	3052.0	1462.0	-1.0	2509.0	1342.0	-1.0	2173.0	3389.0	-1.0	4285.0	507.0	-1.0	853.0	677.0	-1.0	805.0	
289.663	1252.0	-1.0	1931.0	927.0	-1.0	1059.0	1090.0	-1.0	1437.0	1428.0	-1.0	1743.0	1341.0	-1.0	2694.0	1400.0	-1.0	2179.0	1041.0	-1.0	2129.0	1804.0	-1.0	2691.0	951.0	-1.0	1870.0	2003.0	-1.0	3315.0	1477.0	-1.0	3053.0	1461.0	-1.0	2503.0	1341.0	-1.0	2171.0	3377.0	-1.0	4285.0	506.0	-1.0	850.0	680.0	-1.0	809.0	
290.163	1250.0	-1.0	1926.0	929.0	-1.0	1060.0	1091.0	-1.0	1437.0	1430.0	-1.0	1745.0	1342.0	-1.0	2697.0	1400.0	-1.0	2183.0	1040.0	-1.0	2132.0	1809.0	-1.0	2702.0	953.0	-1.0	1877.0	2010.0	-1.0	3330.0	1480.0	-1.0	3065.0	1462.0	-1.0	2504.0	1345.0	-1.0	2179.0	3370.0	-1.0	4285.0	507.0	-1.0	852.0	686.0	-1.0	817.0	
290.663	1248.0	-1.0	1922.0	928.0	-1.0	1062.0	1090.0	-1.0	1436.0	1430.0	-1.0	1746.0	1342.0	-1.0	2700.0	1401.0	-1.0	2185.0	1041.0	-1.0	2132.0	1811.0	-1.0	2705.0	954.0	-1.0	1880.0	2013.0	-1.0	3340.0	1484.0	-1.0	3077.0	1460.0	-1.0	2497.0	1348.0	-1.0	2191.0	3368.0	-1.0	4285.0	508.0	-1.0	854.0	689.0	-1.0	823.0	
291.162	1247.0	-1.0	1919.0	929.0	-1.0	1063.0	1088.0	-1.0	1433.0	1430.0	-1.0	1746.0	1342.0	-1.0	2704.0	1401.0	-1.0	2186.0	1040.0	-1.0	2133.0	1814.0	-1.0	2711.0	955.0	-1.0	1882.0	2017.0	-1.0	3345.0	1485.0	-1.0	3082.0	1455.0	-1.0	2485.0	1349.0	-1.0	2197.0	3363.0	-1.0	4285.0	507.0	-1.0	854.0	688.0	-1.0	824.0	
291.661	1247.0	-1.0	1918.0	932.0	-1.0	1066.0	1090.0	-1.0	1436.0	1431.0	-1.0	1748.0	1342.0	-1.0	2705.0	1402.0	-1.0	2186.0	1041.0	-1.0	2132.0	1827.0	-1.0	2737.0	953.0	-1.0	1879.0	2024.0	-1.0	3361.0	1487.0	-1.0	3087.0	1444.0	-1.0	2448.0	1348.0	-1.0	2196.0	3323.0	-1.0	4285.0	506.0	-1.0	853.0	684.0	-1.0	818.0	
292.160	1244.0	-1.0	1914.0	932.0	-1.0	1068.0	1090.0	-1.0	1437.0	1430.0	-1.0	1749.0	1342.0	-1.0	2708.0	1403.0	-1.0	2188.0	1040.0	-1.0	2133.0	1840.0	-1.0	2768.0	951.0	-1.0	1879.0	2036.0	-1.0	3386.0	1493.0	-1.0	3103.0	1438.0	-1.0	2429.0	1351.0	-1.0	2198.0	3295.0	-1.0	4285.0	506.0	-1.0	854.0	680.0	-1.0	811.0	
292.660	1243.0	-1.0	1912.0	933.0	-1.0	1071.0	1090.0	-1.0	1439.0	1428.0	-1.0	1746.0	1342.0	-1.0	2714.0	1402.0	-1.0	2190.0	1039.0	-1.0	2137.0	1847.0	-1.0	2783.0	952.0	-1.0	1883.0	2042.0	-1.0	3402.0	1497.0	-1.0	3117.0	1442.0	-1.0	2441.0	1355.0	-1.0	2210.0	3306.0	-1.0	4285.0	507.0	-1.0	857.0	678.0	-1.0	807.0	
293.159	1243.0	-1.0	1912.0	932.0	-1.0	1070.0	1090.0	-1.0	1439.0	1427.0	-1.0	1743.0	1343.0	-1.0	2719.0	1404.0	-1.0	2191.0	1041.0	-1.0	2143.0	1851.0	-1.0	2789.0	952.0	-1.0	1887.0	2045.0	-1.0	3408.0	1501.0	-1.0	3124.0	1449.0	-1.0	2457.0	1355.0	-1.0	2218.0	3321.0	-1.0	4285.0	507.0	-1.0	858.0	675.0	-1.0	804.0	
293.658	1246.0	-1.0	1914.0	933.0	-1.0	1070.0	1092.0	-1.0	1441.0	1425.0	-1.0	1739.0	1344.0	-1.0	2723.0	1405.0	-1.0	2194.0	1042.0	-1.0	2148.0	1850.0	-1.0	2789.0	951.0	-1.0	1887.0	2042.0	-1.0	3407.0	1502.0	-1.0	3124.0	1455.0	-1.0	2476.0	1354.0	-1.0	2217.0	3339.0	-1.0	4284.0	505.0	-1.0	857.0	671.0	-1.0	797.0	
294.157	1246.0	-1.0	1916.0	932.0	-1.0	1067.0	1092.0	-1.0	1440.0	1422.0	-1.0	1734.0	1344.0	-1.0	2723.0	1404.0	-1.0	2192.0	1042.0	-1.0	2150.0	1847.0	-1.0	2780.0	950.0	-1.0	1881.0	2037.0	-1.0	3392.0	1501.0	-1.0	3115.0	1456.0	-1.0	2480.0	1351.0	-1.0	2209.0	3347.0	-1.0	4285.0	503.0	-1.0	852.0	664.0	-1.0	786.0	
294.656	1247.0	-1.0	1915.0	930.0	-1.0	1062.0	1092.0	-1.0	1437.0	1418.0	-1.0	1726.0	1343.0	-1.0	2716.0	1402.0	-1.0	2183.0	1041.0	-1.0	2144.0	1841.0	-1.0	2763.0	947.0	-1.0	1869.0	2025.0	-1.0	3361.0	1494.0	-1.0	3091.0	1451.0	-1.0	2469.0	1345.0	-1.0	2193.0	3348.0	-1.0	4284.0	499.0	-1.0	841.0	656.0	-1.0	772.0	
295.156	1245.0	-1.0	1912.0	925.0	-1.0	1056.0	1090.0	-1.0	1432.0	1415.0	-1.0	1717.0	1340.0	-1.0	2701.0	1397.0	-1.0	2168.0	1037.0	-1.0	2131.0	1836.0	-1.0	2744.0	939.0	-1.0	1848.0	2011.0	-1.0	3320.0	1486.0	-1.0	3056.0	1436.0	-1.0	2431.0	1336.0	-1.0	2168.0	3327.0	-1.0	4285.0	492.0	-1.0	826.0	646.0	-1.0	753.0	
295.655	1243.0	-1.0	1907.0	923.0	-1.0	1049.0	1089.0	-1.0	1429.0	1411.0	-1.0	1710.0	1335.0	-1.0	2681.0	1390.0	-1.0	2151.0	1031.0	-1.0	2111.0	1834.0	-1.0	2731.0	930.0	-1.0	1825.0	1997.0	-1.0	3281.0	1474.0	-1.0	3016.0	1413.0	-1.0	2371.0	1326.0	-1.0	2141.0	3288.0	-1.0	4285.0	486.0	-1.0	812.0	634.0	-1.0	734.0	
296.154	1244.0	-1.0	1906.0	921.0	-1.0	1046.0	1089.0	-1.0	1427.0	1411.0	-1.0	1707.0	1333.0	-1.0	2671.0	1387.0	-1.0	2142.0	1026.0	-1.0	2099.0	1827.0	-1.0	2715.0	926.0	-1.0	1810.0	1990.0	-1.0	3261.0	1467.0	-1.0	2995.0	1404.0	-1.0	2355.0	1322.0	-1.0	2125.0	3279.0	-1.0	4284.0	483.0	-1.0	803.0	629.0	-1.0	722.0	
296.653	1244.0	-1.0	1909.0	920.0	-1.0	1045.0	1087.0	-1.0	1423.0	1409.0	-1.0	1706.0	1331.0	-1.0	2665.0	1385.0	-1.0	2138.0	1024.0	-1.0	2091.0	1818.0	-1.0	2698.0	923.0	-1.0	1799.0	1981.0	-1.0	3243.0	1461.0	-1.0	2974.0	1402.0	-1.0	2352.0	1320.0	-1.0	2119.0	3286.0	-1.0	4285.0	482.0	-1.0	799.0	626.0	-1.0	720.0	
297.152	1247.0	-1.0	1915.0	921.0	-1.0	1049.0	1087.0	-1.0	1421.0	1409.0	-1.0	1707.0	1329.0	-1.0	2659.0	1384.0	-1.0	2138.0	1022.0	-1.0	2088.0	1813.0	-1.0	2686.0	920.0	-1.0	1793.0	1977.0	-1.0	3234.0	1457.0	-1.0	2956.0	1403.0	-1.0	2359.0	1318.0	-1.0	2116.0	3303.0	-1.0	4285.0	481.0	-1.0	798.0	627.0	-1.0	721.0	
297.651	1249.0	-1.0	1924.0	922.0	-1.0	1051.0	1087.0	-1.0	1419.0	1410.0	-1.0	1708.0	1330.0	-1.0	2657.0	1385.0	-1.0	2139.0	1023.0	-1.0	2090.0	1811.0	-1.0	2683.0	920.0	-1.0	1792.0	1978.0	-1.0	3239.0	1454.0	-1.0	2945.0	1407.0	-1.0	2371.0	1316.0	-1.0	2112.0	3319.0	-1.0	4285.0	482.0	-1.0	801.0	628.0	-1.0	724.0	
298.150	1252.0	-1.0	1932.0	925.0	-1.0	1057.0	1088.0	-1.0	1424.0	1412.0	-1.0	1714.0	1333.0	-1.0	2667.0	1389.0	-1.0	2149.0	1026.0	-1.0	2103.0	1814.0	-1.0	2695.0	924.0	-1.0	1801.0	1986.0	-1.0	3263.0	1456.0	-1.0	2951.0	1419.0	-1.0	2398.0	1317.0	-1.0	2112.0	3341.0	-1.0	4285.0	484.0	-1.0	805.0	632.0	-1.0	729.0	
298.649	1254.0	-1.0	1937.0	927.0	-1.0	1060.0	1089.0	-1.0	1425.0	1413.0	-1.0	1717.0	1335.0	-1.0	2672.0	1391.0	-1.0	2155.0	1029.0	-1.0	2111.0	1816.0	-1.0	2700.0	927.0	-1.0	1812.0	1993.0	-1.0	3282.0	1461.0	-1.0	2964.0	1429.0	-1.0	2425.0	1320.0	-1.0	2123.0	3358.0	-1.0	4284.0	487.0	-1.0	810.0	637.0	-1.0	738.0	
299.148	1255.0	-1.0	1935.0	928.0	-1.0	1059.0	1091.0	-1.0	1424.0	1413.0	-1.0	1714.0	1336.0	-1.0	2670.0	1391.0	-1.0	2153.0	1031.0	-1.0	2113.0	1815.0	-1.0	2697.0	929.0	-1.0	1817.0	1994.0	-1.0	3285.0	1464.0	-1.0	2972.0	1432.0	-1.0	2434.0	1322.0	-1.0	2129.0	3353.0	-1.0	4285.0	487.0	-1.0	813.0	639.0	-1.0	742.0	
299.647	1255.0	-1.0	1934.0	928.0	-1.0	1057.0	1092.0	-1.0	1424.0	1415.0	-1.0	1714.0	1336.0	-1.0	2666.0	1392.0	-1.0	2151.0	1031.0	-1.0	2112.0	1813.0	-1.0	2691.0	930.0	-1.0	1816.0	1992.0	-1.0	3276.0	1465.0	-1.0	2975.0	1431.0	-1.0	2429.0	1322.0	-1.0	2128.0	3337.0	-1.0	4285.0	489.0	-1.0	813.0	642.0	-1.0	743.0	
300.146	1255.0	-1.0	1932.0	929.0	-1.0	1059.0	1093.0	-1.0	1427.0	1416.0	-1.0	1715.0	1336.0	-1.0	2665.0	1392.0	-1.0	2152.0	1030.0	-1.0	2108.0	1808.0	-1.0	2683.0	930.0	-1.0	1817.0	1987.0	-1.0	3270.0	1467.0	-1.0	2985.0	1434.0	-1.0	2436.0	1326.0	-1.0	2140.0	3331.0	-1.0	4286.0	490.0	-1.0	821.0	646.0	-1.0	752.0	
300.645	1254.0	-1.0	1928.0	929.0	-1.0	1058.0	1093.0	-1.0	1426.0	1417.0	-1.0	1716.0	1336.0	-1.0	2659.0	1391.0	-1.0	2150.0	1028.0	-1.0	2100.0	1804.0	-1.0	2668.0	929.0	-1.0	1810.0	1981.0	-1.0	3256.0	1468.0	-1.0	2985.0	1433.0	-1.0	2439.0	1330.0	-1.0	2149.0	3329.0	-1.0	4286.0	492.0	-1.0	823.0	649.0	-1.0	756.0	
301.144	1254.0	-1.0	1928.0	929.0	-1.0	1059.0	1094.0	-1.0	1428.0	1419.0	-1.0	1719.0	1336.0	-1.0	2657.0	1391.0	-1.0	2152.0	1027.0	-1.0	2096.0	1801.0	-1.0	2663.0	928.0	-1.0	1806.0	1979.0	-1.0	3246.0	1467.0	-1.0	2981.0	1432.0	-1.0	2442.0	1331.0	-1.0	2149.0	3323.0	-1.0	4285.0	493.0	-1.0	825.0	652.0	-1.0	758.0	
301.644	1254.0	-1.0	1930.0	930.0	-1.0	1063.0	1096.0	-1.0	1433.0	1421.0	-1.0	1728.0	1338.0	-1.0	2662.0	1393.0	-1.0	2159.0	1027.0	-1.0	2097.0	1802.0	-1.0	2666.0	929.0	-1.0	1808.0	1982.0	-1.0	3257.0	1470.0	-1.0	2992.0	1440.0	-1.0	2458.0	1336.0	-1.0	2166.0	3320.0	-1.0	4285.0	496.0	-1.0	833.0	657.0	-1.0	769.0	
302.143	1255.0	-1.0	1935.0	932.0	-1.0	1068.0	1098.0	-1.0	1437.0	1425.0	-1.0	1737.0	1339.0	-1.0	2668.0	1395.0	-1.0	2167.0	1029.0	-1.0	2098.0	1806.0	-1.0	2678.0	931.0	-1.0	1813.0	1992.0	-1.0	3278.0	1474.0	-1.0	3003.0	1445.0	-1.0	2473.0	1341.0	-1.0	2183.0	3316.0	-1.0	4285.0	500.0	-1.0	841.0	663.0	-1.0	780.0	
302.643	1258.0	-1.0	1942.0	933.0	-1.0	1073.0	1100.0	-1.0	1441.0	1430.0	-1.0	1746.0	1342.0	-1.0	2674.0	1397.0	-1.0	2174.0	1030.0	-1.0	2103.0	1816.0	-1.0	2696.0	933.0	-1.0	1820.0	2002.0	-1.0	3302.0	1476.0	-1.0	3010.0	1451.0	-1.0	2487.0	1346.0	-1.0	2191.0	3306.0	-1.0	4285.0	503.0	-1.0	849.0	668.0	-1.0	790.0	
303.143	1260.0	-1.0	1952.0	936.0	-1.0	1081.0	1102.0	-1.0	1449.0	1434.0	-1.0	1758.0	1346.0	-1.0	2687.0	1402.0	-1.0	2185.0	1032.0	-1.0	2115.0	1823.0	-1.0	2719.0	937.0	-1.0	1830.0	2015.0	-1.0	3330.0	1481.0	-1.0	3021.0	1458.0	-1.0	2505.0	1346.0	-1.0	2193.0	3297.0	-1.0	4285.0	505.0	-1.0	856.0	673.0	-1.0	800.0	
303.642	1261.0	-1.0	1956.0	938.0	-1.0	1084.0	1103.0	-1.0	1452.0	1434.0	-1.0	1761.0	1349.0	-1.0	2695.0	1403.0	-1.0	2188.0	1035.0	-1.0	2121.0	1829.0	-1.0	2733.0	940.0	-1.0	1840.0	2024.0	-1.0	3350.0	1485.0	-1.0	3035.0	1465.0	-1.0	2521.0	1350.0	-1.0	2203.0	3291.0	-1.0	4285.0	508.0	-1.0	861.0	677.0	-1.0	810.0	
304.142	1261.0	-1.0	1955.0	936.0	-1.0	1082.0	1103.0	-1.0	1450.0	1433.0	-1.0	1755.0	1347.0	-1.0	2693.0	1400.0	-1.0	2180.0	1035.0	-1.0	2121.0	1831.0	-1.0	2737.0	941.0	-1.0	1844.0	2025.0	-1.0	3355.0	1484.0	-1.0	3038.0	1463.0	-1.0	2518.0	1349.0	-1.0	2204.0	3280.0	-1.0	4285.0	507.0	-1.0	861.0	680.0	-1.0	814.0	
304.641	1261.0	-1.0	1953.0	934.0	-1.0	1077.0	1102.0	-1.0	1446.0	1430.0	-1.0	1747.0	1346.0	-1.0	2688.0	1396.0	-1.0	2170.0	1034.0	-1.0	2118.0	1835.0	-1.0	2739.0	941.0	-1.0	1844.0	2025.0	-1.0	3352.0	1483.0	-1.0	3037.0	1459.0	-1.0	2508.0	1346.0	-1.0	2194.0	3259.0	-1.0	4285.0	507.0	-1.0	859.0	680.0	-1.0	813.0	
305.140	1259.0	-1.0	1951.0	933.0	-1.0	1074.0	1101.0	-1.0	1446.0	1427.0	-1.0	1745.0	1347.0	-1.0	2692.0	1396.0	-1.0	2169.0	1033.0	-1.0	2120.0	1835.0	-1.0	2739.0	941.0	-1.0	1852.0	2026.0	-1.0	3358.0	1487.0	-1.0	3048.0	1461.0	-1.0	2517.0	1344.0	-1.0	2184.0	3246.0	-1.0	4285.0	507.0	-1.0	857.0	682.0	-1.0	813.0	
305.639	1258.0	-1.0	1950.0	930.0	-1.0	1071.0	1099.0	-1.0	1445.0	1425.0	-1.0	1742.0	1347.0	-1.0	2695.0	1395.0	-1.0	2169.0	1034.0	-1.0	2123.0	1834.0	-1.0	2737.0	943.0	-1.0	1857.0	2027.0	-1.0	3361.0	1489.0	-1.0	3060.0	1465.0	-1.0	2530.0	1345.0	-1.0	2188.0	3240.0	-1.0	4285.0	508.0	-1.0	859.0	684.0	-1.0	816.0	
306.138	1259.0	-1.0	1951.0	929.0	-1.0	1068.0	1098.0	-1.0	1443.0	1424.0	-1.0	1741.0	1347.0	-1.0	2698.0	1396.0	-1.0	2170.0	1034.0	-1.0	2127.0	1835.0	-1.0	2740.0	944.0	-1.0	1863.0	2030.0	-1.0	3370.0	1491.0	-1.0	3067.0	1470.0	-1.0	2539.0	1347.0	-1.0	2194.0	3240.0	-1.0	4284.0	509.0	-1.0	861.0	684.0	-1.0	819.0	
306.637	1261.0	-1.0	1955.0	929.0	-1.0	1068.0	1099.0	-1.0	1444.0	1427.0	-1.0	1743.0	1348.0	-1.0	2704.0	1398.0	-1.0	2176.0	1037.0	-1.0	2136.0	1837.0	-1.0	2745.0	946.0	-1.0	1869.0	2034.0	-1.0	3381.0	1492.0	-1.0	3074.0	1474.0	-1.0	2554.0	1347.0	-1.0	2195.0	3239.0	-1.0	4284.0	509.0	-1.0	865.0	686.0	-1.0	823.0	
307.136	1263.0	-1.0	1961.0	931.0	-1.0	1072.0	1100.0	-1.0	1448.0	1429.0	-1.0	1749.0	1350.0	-1.0	2717.0	1403.0	-1.0	2189.0	1041.0	-1.0	2149.0	1841.0	-1.0	2756.0	950.0	-1.0	1881.0	2042.0	-1.0	3404.0	1496.0	-1.0	3091.0	1483.0	-1.0	2577.0	1349.0	-1.0	2198.0	3244.0	-1.0	4285.0	513.0	-1.0	870.0	689.0	-1.0	827.0	
307.635	1264.0	-1.0	1966.0	931.0	-1.0	1075.0	1100.0	-1.0	1450.0	1430.0	-1.0	1752.0	1353.0	-1.0	2724.0	1406.0	-1.0	2195.0	1043.0	-1.0	2155.0	1844.0	-1.0	2762.0	952.0	-1.0	1885.0	2046.0	-1.0	3413.0	1497.0	-1.0	3097.0	1487.0	-1.0	2590.0	1353.0	-1.0	2209.0	3256.0	-1.0	4284.0	515.0	-1.0	875.0	691.0	-1.0	832.0	
308.134	1263.0	-1.0	1968.0	930.0	-1.0	1074.0	1098.0	-1.0	1448.0	1427.0	-1.0	1749.0	1351.0	-1.0	2724.0	1404.0	-1.0	2192.0	1042.0	-1.0	2155.0	1844.0	-1.0	2761.0	950.0	-1.0	1883.0	2047.0	-1.0	3413.0	1496.0	-1.0	3092.0	1487.0	-1.0	2589.0	1353.0	-1.0	2211.0	3263.0	-1.0	4284.0	514.0	-1.0	876.0	691.0	-1.0	835.0	
308.633	1264.0	-1.0	1970.0	931.0	-1.0	1073.0	1099.0	-1.0	1448.0	1427.0	-1.0	1746.0	1350.0	-1.0	2719.0	1402.0	-1.0	2185.0	1042.0	-1.0	2153.0	1843.0	-1.0	2758.0	948.0	-1.0	1877.0	2046.0	-1.0	3405.0	1493.0	-1.0	3080.0	1483.0	-1.0	2579.0	1351.0	-1.0	2203.0	3262.0	-1.0	4285.0	513.0	-1.0	873.0	690.0	-1.0	833.0	
309.132	1263.0	-1.0	1965.0	930.0	-1.0	1071.0	1097.0	-1.0	1445.0	1423.0	-1.0	1737.0	1348.0	-1.0	2717.0	1397.0	-1.0	2175.0	1040.0	-1.0	2147.0	1838.0	-1.0	2748.0	947.0	-1.0	1874.0	2041.0	-1.0	3398.0	1491.0	-1.0	3077.0	1480.0	-1.0	2574.0	1352.0	-1.0	2206.0	3255.0	-1.0	4285.0	513.0	-1.0	872.0	690.0	-1.0	835.0	
309.631	1258.0	-1.0	1954.0	925.0	-1.0	1064.0	1093.0	-1.0	1438.0	1415.0	-1.0	1723.0	1345.0	-1.0	2709.0	1391.0	-1.0	2159.0	1036.0	-1.0	2138.0	1828.0	-1.0	2725.0	945.0	-1.0	1866.0	2032.0	-1.0	3378.0	1488.0	-1.0	3070.0	1472.0	-1.0	2555.0	1350.0	-1.0	2201.0	3246.0	-1.0	4285.0	512.0	-1.0	869.0	690.0	-1.0	834.0	
310.130	1254.0	-1.0	1941.0	919.0	-1.0	1054.0	1088.0	-1.0	1428.0	1408.0	-1.0	1708.0	1342.0	-1.0	2699.0	1385.0	-1.0	2143.0	1035.0	-1.0	2129.0	1816.0	-1.0	2700.0	944.0	-1.0	1861.0	2021.0	-1.0	3354.0	1483.0	-1.0	3060.0	1462.0	-1.0	2530.0	1346.0	-1.0	2192.0	3235.0	-1.0	4285.0	509.0	-1.0	864.0	688.0	-1.0	828.0	
310.629	1250.0	-1.0	1931.0	917.0	-1.0	1050.0	1086.0	-1.0	1424.0	1403.0	-1.0	1700.0	1341.0	-1.0	2697.0	1381.0	-1.0	2135.0	1034.0	-1.0	2126.0	1806.0	-1.0	2683.0	944.0	-1.0	1861.0	2015.0	-1.0	3341.0	1482.0	-1.0	3056.0	1457.0	-1.0	2516.0	1340.0	-1.0	2177.0	3230.0	-1.0	4284.0	507.0	-1.0	858.0	686.0	-1.0	825.0	
311.128	1247.0	-1.0	1920.0	914.0	-1.0	1042.0	1083.0	-1.0	1419.0	1398.0	-1.0	1693.0	1340.0	-1.0	2692.0	1377.0	-1.0	2126.0	1031.0	-1.0	2120.0	1795.0	-1.0	2661.0	944.0	-1.0	1859.0	2008.0	-1.0	3329.0	1480.0	-1.0	3055.0	1454.0	-1.0	2509.0	1340.0	-1.0	2180.0	3229.0	-1.0	4285.0	507.0	-1.0	858.0	686.0	-1.0	826.0	
311.627	1243.0	-1.0	1910.0	909.0	-1.0	1034.0	1079.0	-1.0	1411.0	1395.0	-1.0	1683.0	1335.0	-1.0	2680.0	1371.0	-1.0	2113.0	1028.0	-1.0	2108.0	1784.0	-1.0	2639.0	943.0	-1.0	1854.0	2000.0	-1.0	3309.0	1476.0	-1.0	3047.0	1449.0	-1.0	2502.0	1339.0	-1.0	2178.0	3230.0	-1.0	4285.0	504.0	-1.0	857.0	686.0	-1.0	828.0	
312.126	1240.0	-1.0	1900.0	904.0	-1.0	1025.0	1075.0	-1.0	1402.0	1389.0	-1.0	1673.0	1331.0	-1.0	2664.0	1366.0	-1.0	2099.0	1025.0	-1.0	2096.0	1775.0	-1.0	2616.0	939.0	-1.0	1844.0	1990.0	-1.0	3289.0	1471.0	-1.0	3030.0	1444.0	-1.0	2490.0	1336.0	-1.0	2171.0	3231.0	-1.0	4284.0	504.0	-1.0	852.0	685.0	-1.0	825.0	
312.626	1237.0	-1.0	1894.0	900.0	-1.0	1017.0	1073.0	-1.0	1396.0	1387.0	-1.0	1667.0	1327.0	-1.0	2649.0	1360.0	-1.0	2088.0	1022.0	-1.0	2083.0	1769.0	-1.0	2599.0	936.0	-1.0	1833.0	1984.0	-1.0	3271.0	1465.0	-1.0	3011.0	1439.0	-1.0	2481.0	1330.0	-1.0	2159.0	3235.0	-1.0	4285.0	501.0	-1.0	849.0	682.0	-1.0	823.0	
313.125	1236.0	-1.0	1893.0	898.0	-1.0	1015.0	1071.0	-1.0	1393.0	1384.0	-1.0	1664.0	1324.0	-1.0	2640.0	1357.0	-1.0	2082.0	1018.0	-1.0	2074.0	1762.0	-1.0	2587.0	935.0	-1.0	1828.0	1981.0	-1.0	3264.0	1461.0	-1.0	3001.0	1439.0	-1.0	2483.0	1330.0	-1.0	2159.0	3241.0	-1.0	4284.0	500.0	-1.0	848.0	682.0	-1.0	823.0	
313.625	1235.0	-1.0	1892.0	896.0	-1.0	1012.0	1068.0	-1.0	1388.0	1382.0	-1.0	1661.0	1320.0	-1.0	2631.0	1355.0	-1.0	2077.0	1016.0	-1.0	2068.0	1756.0	-1.0	2578.0	933.0	-1.0	1823.0	1980.0	-1.0	3265.0	1457.0	-1.0	2991.0	1436.0	-1.0	2482.0	1330.0	-1.0	2160.0	3241.0	-1.0	4285.0	500.0	-1.0	848.0	682.0	-1.0	826.0	
314.124	1236.0	-1.0	1894.0	895.0	-1.0	1011.0	1065.0	-1.0	1383.0	1382.0	-1.0	1662.0	1320.0	-1.0	2627.0	1354.0	-1.0	2077.0	1017.0	-1.0	2069.0	1756.0	-1.0	2577.0	934.0	-1.0	1825.0	1981.0	-1.0	3273.0	1454.0	-1.0	2982.0	1439.0	-1.0	2489.0	1327.0	-1.0	2155.0	3239.0	-1.0	4284.0	500.0	-1.0	849.0	684.0	-1.0	831.0	
314.623	1238.0	-1.0	1901.0	897.0	-1.0	1016.0	1065.0	-1.0	1385.0	1385.0	-1.0	1669.0	1322.0	-1.0	2636.0	1357.0	-1.0	2087.0	1020.0	-1.0	2081.0	1758.0	-1.0	2587.0	939.0	-1.0	1839.0	1991.0	-1.0	3301.0	1457.0	-1.0	2993.0	1442.0	-1.0	2498.0	1329.0	-1.0	2155.0	3229.0	-1.0	4284.0	502.0	-1.0	854.0	690.0	-1.0	838.0	
315.122	1239.0	-1.0	1905.0	900.0	-1.0	1020.0	1065.0	-1.0	1385.0	1387.0	-1.0	1676.0	1323.0	-1.0	2640.0	1360.0	-1.0	2093.0	1024.0	-1.0	2091.0	1762.0	-1.0	2599.0	944.0	-1.0	1854.0	1999.0	-1.0	3324.0	1459.0	-1.0	3003.0	1440.0	-1.0	2490.0	1331.0	-1.0	2162.0	3210.0	-1.0	4285.0	505.0	-1.0	860.0	692.0	-1.0	845.0	
315.622	1240.0	-1.0	1905.0	901.0	-1.0	1022.0	1065.0	-1.0	1384.0	1390.0	-1.0	1677.0	1323.0	-1.0	2639.0	1359.0	-1.0	2092.0	1024.0	-1.0	2094.0	1764.0	-1.0	2605.0	947.0	-1.0	1861.0	2002.0	-1.0	3327.0	1458.0	-1.0	3003.0	1430.0	-1.0	2466.0	1330.0	-1.0	2163.0	3186.0	-1.0	4284.0	504.0	-1.0	861.0	693.0	-1.0	847.0	
316.121	1239.0	-1.0	1901.0	903.0	-1.0	1022.0	1067.0	-1.0	1383.0	1392.0	-1.0	1677.0	1322.0	-1.0	2631.0	1358.0	-1.0	2087.0	1024.0	-1.0	2087.0	1766.0	-1.0	2603.0	947.0	-1.0	1857.0	1998.0	-1.0	3310.0	1455.0	-1.0	2992.0	1418.0	-1.0	2425.0	1327.0	-1.0	2156.0	3159.0	-1.0	4285.0	503.0	-1.0	859.0	691.0	-1.0	842.0	
316.620	1236.0	-1.0	1894.0	903.0	-1.0	1021.0	1066.0	-1.0	1383.0	1392.0	-1.0	1677.0	1321.0	-1.0	2623.0	1357.0	-1.0	2082.0	1021.0	-1.0	2075.0	1764.0	-1.0	2595.0	946.0	-1.0	1851.0	1989.0	-1.0	3289.0	1452.0	-1.0	2988.0	1405.0	-1.0	2397.0	1328.0	-1.0	2162.0	3153.0	-1.0	4284.0	502.0	-1.0	857.0	689.0	-1.0	840.0	
317.119	1234.0	-1.0	1888.0	902.0	-1.0	1020.0	1066.0	-1.0	1382.0	1391.0	-1.0	1676.0	1318.0	-1.0	2615.0	1354.0	-1.0	2077.0	1016.0	-1.0	2060.0	1759.0	-1.0	2584.0	941.0	-1.0	1835.0	1980.0	-1.0	3261.0	1450.0	-1.0	2979.0	1395.0	-1.0	2371.0	1328.0	-1.0	2165.0	3158.0	-1.0	4285.0	500.0	-1.0	855.0	685.0	-1.0	834.0	
317.619	1234.0	-1.0	1890.0	906.0	-1.0	1025.0	1070.0	-1.0	1389.0	1395.0	-1.0	1685.0	1318.0	-1.0	2612.0	1355.0	-1.0	2079.0	1013.0	-1.0	2052.0	1765.0	-1.0	2593.0	936.0	-1.0	1826.0	1978.0	-1.0	3256.0	1451.0	-1.0	2979.0	1391.0	-1.0	2357.0	1328.0	-1.0	2169.0	3176.0	-1.0	4285.0	498.0	-1.0	853.0	681.0	-1.0	827.0	
318.118	1236.0	-1.0	1895.0	911.0	-1.0	1034.0	1074.0	-1.0	1398.0	1401.0	-1.0	1698.0	1321.0	-1.0	2624.0	1361.0	-1.0	2094.0	1015.0	-1.0	2054.0	1774.0	-1.0	2613.0	938.0	-1.0	1828.0	1987.0	-1.0	3277.0	1457.0	-1.0	2995.0	1398.0	-1.0	2373.0	1334.0	-1.0	2188.0	3213.0	-1.0	4284.0	499.0	-1.0	859.0	681.0	-1.0	831.0	
318.617	1240.0	-1.0	1908.0	917.0	-1.0	1045.0	1079.0	-1.0	1409.0	1405.0	-1.0	1711.0	1328.0	-1.0	2644.0	1370.0	-1.0	2117.0	1018.0	-1.0	2067.0	1781.0	-1.0	2630.0	939.0	-1.0	1834.0	1996.0	-1.0	3303.0	1465.0	-1.0	3016.0	1411.0	-1.0	2411.0	1340.0	-1.0	2207.0	3252.0	-1.0	4284.0	501.0	-1.0	866.0	683.0	-1.0	839.0	
319.116	1247.0	-1.0	1924.0	921.0	-1.0	1056.0	1084.0	-1.0	1420.0	1412.0	-1.0	1724.0	1335.0	-1.0	2670.0	1380.0	-1.0	2142.0	1026.0	-1.0	2090.0	1790.0	-1.0	2655.0	943.0	-1.0	1848.0	2008.0	-1.0	3341.0	1474.0	-1.0	3039.0	1429.0	-1.0	2455.0	1345.0	-1.0	2221.0	3283.0	-1.0	4285.0	505.0	-1.0	873.0	687.0	-1.0	845.0	
319.615	1252.0	-1.0	1942.0	928.0	-1.0	1068.0	1090.0	-1.0	1434.0	1419.0	-1.0	1738.0	1345.0	-1.0	2695.0	1390.0	-1.0	2165.0	1035.0	-1.0	2116.0	1803.0	-1.0	2684.0	950.0	-1.0	1868.0	2025.0	-1.0	3388.0	1482.0	-1.0	3065.0	1444.0	-1.0	2497.0	1348.0	-1.0	2226.0	3309.0	-1.0	4284.0	507.0	-1.0	879.0	689.0	-1.0	850.0	
320.114	1256.0	-1.0	1954.0	932.0	-1.0	1077.0	1094.0	-1.0	1445.0	1423.0	-1.0	1748.0	1353.0	-1.0	2724.0	1399.0	-1.0	2189.0	1043.0	-1.0	2147.0	1816.0	-1.0	2718.0	958.0	-1.0	1892.0	2041.0	-1.0	3431.0	1493.0	-1.0	3092.0	1459.0	-1.0	2528.0	1348.0	-1.0	2225.0	3324.0	-1.0	4285.0	509.0	-1.0	883.0	690.0	-1.0	853.0	
320.613	1260.0	-1.0	1960.0	935.0	-1.0	1081.0	1098.0	-1.0	1452.0	1425.0	-1.0	1752.0	1360.0	-1.0	2744.0	1405.0	-1.0	2203.0	1051.0	-1.0	2170.0	1822.0	-1.0	2736.0	964.0	-1.0	1910.0	2049.0	-1.0	3455.0	1499.0	-1.0	3114.0	1468.0	-1.0	2546.0	1350.0	-1.0	2223.0	3335.0	-1.0	4285.0	508.0	-1.0	884.0	691.0	-1.0	851.0	
321.112	1260.0	-1.0	1960.0	935.0	-1.0	1080.0	1100.0	-1.0	1453.0	1423.0	-1.0	1749.0	1364.0	-1.0	2752.0	1407.0	-1.0	2207.0	1056.0	-1.0	2183.0	1824.0	-1.0	2739.0	966.0	-1.0	1920.0	2049.0	-1.0	3457.0	1503.0	-1.0	3125.0	1470.0	-1.0	2556.0	1353.0	-1.0	2229.0	3347.0	-1.0	4284.0	509.0	-1.0	884.0	690.0	-1.0	850.0	
321.611	1260.0	-1.0	1954.0	933.0	-1.0	1077.0	1100.0	-1.0	1451.0	1422.0	-1.0	1743.0	1365.0	-1.0	2750.0	1406.0	-1.0	2203.0	1057.0	-1.0	2184.0	1819.0	-1.0	2729.0	967.0	-1.0	1921.0	2042.0	-1.0	3442.0	1502.0	-1.0	3127.0	1469.0	-1.0	2555.0	1353.0	-1.0	2233.0	3356.0	-1.0	4285.0	508.0	-1.0	884.0	688.0	-1.0	847.0	
322.110	1258.0	-1.0	1949.0	931.0	-1.0	1073.0	1100.0	-1.0	1449.0	1420.0	-1.0	1740.0	1365.0	-1.0	2746.0	1405.0	-1.0	2200.0	1056.0	-1.0	2182.0	1815.0	-1.0	2717.0	965.0	-1.0	1916.0	2034.0	-1.0	3419.0	1501.0	-1.0	3120.0	1469.0	-1.0	2552.0	1351.0	-1.0	2233.0	3363.0	-1.0	4284.0	507.0	-1.0	884.0	685.0	-1.0	843.0	
322.609	1259.0	-1.0	1950.0	930.0	-1.0	1071.0	1100.0	-1.0	1447.0	1420.0	-1.0	1740.0	1365.0	-1.0	2741.0	1405.0	-1.0	2199.0	1056.0	-1.0	2181.0	1811.0	-1.0	2708.0	963.0	-1.0	1911.0	2030.0	-1.0	3403.0	1500.0	-1.0	3112.0	1468.0	-1.0	2554.0	1350.0	-1.0	2231.0	3372.0	-1.0	4285.0	507.0	-1.0	885.0	684.0	-1.0	841.0	
323.108	1261.0	-1.0	1954.0	932.0	-1.0	1075.0	1103.0	-1.0	1451.0	1423.0	-1.0	1746.0	1369.0	-1.0	2749.0	1407.0	-1.0	2207.0	1055.0	-1.0	2182.0	1811.0	-1.0	2710.0	963.0	-1.0	1908.0	2029.0	-1.0	3404.0	1499.0	-1.0	3115.0	1477.0	-1.0	2575.0	1350.0	-1.0	2229.0	3390.0	-1.0	4285.0	509.0	-1.0	886.0	683.0	-1.0	841.0	
323.607	1263.0	-1.0	1962.0	934.0	-1.0	1080.0	1104.0	-1.0	1456.0	1426.0	-1.0	1754.0	1371.0	-1.0	2755.0	1410.0	-1.0	2217.0	1056.0	-1.0	2186.0	1812.0	-1.0	2715.0	963.0	-1.0	1908.0	2031.0	-1.0	3414.0	1502.0	-1.0	3121.0	1490.0	-1.0	2606.0	1353.0	-1.0	2241.0	3416.0	-1.0	4285.0	510.0	-1.0	891.0	684.0	-1.0	848.0	
324.106	1267.0	-1.0	1973.0	936.0	-1.0	1086.0	1107.0	-1.0	1459.0	1429.0	-1.0	1761.0	1372.0	-1.0	2761.0	1412.0	-1.0	2225.0	1057.0	-1.0	2190.0	1815.0	-1.0	2724.0	963.0	-1.0	1907.0	2037.0	-1.0	3426.0	1503.0	-1.0	3124.0	1495.0	-1.0	2627.0	1355.0	-1.0	2250.0	3436.0	-1.0	4285.0	512.0	-1.0	893.0	687.0	-1.0	853.0	
324.605	1270.0	-1.0	1981.0	938.0	-1.0	1089.0	1107.0	-1.0	1461.0	1430.0	-1.0	1765.0	1374.0	-1.0	2766.0	1415.0	-1.0	2230.0	1059.0	-1.0	2195.0	1819.0	-1.0	2735.0	963.0	-1.0	1909.0	2042.0	-1.0	3437.0	1504.0	-1.0	3124.0	1501.0	-1.0	2641.0	1354.0	-1.0	2248.0	3443.0	-1.0	4285.0	512.0	-1.0	895.0	689.0	-1.0	855.0	
325.105	1273.0	-1.0	1991.0	940.0	-1.0	1095.0	1110.0	-1.0	1465.0	1435.0	-1.0	1770.0	1376.0	-1.0	2768.0	1416.0	-1.0	2232.0	1060.0	-1.0	2199.0	1825.0	-1.0	2745.0	962.0	-1.0	1911.0	2043.0	-1.0	3442.0	1503.0	-1.0	3122.0	1500.0	-1.0	2639.0	1352.0	-1.0	2239.0	3437.0	-1.0	4285.0	510.0	-1.0	892.0	690.0	-1.0	854.0	
325.604	1275.0	-1.0	1996.0	943.0	-1.0	1098.0	1112.0	-1.0	1467.0	1437.0	-1.0	1772.0	1377.0	-1.0	2772.0	1418.0	-1.0	2234.0	1062.0	-1.0	2203.0	1828.0	-1.0	2753.0	965.0	-1.0	1917.0	2045.0	-1.0	3451.0	1503.0	-1.0	3126.0	1500.0	-1.0	2635.0	1350.0	-1.0	2227.0	3429.0	-1.0	4285.0	509.0	-1.0	889.0	689.0	-1.0	853.0	
326.103	1274.0	-1.0	1993.0	942.0	-1.0	1097.0	1112.0	-1.0	1466.0	1436.0	-1.0	1769.0	1377.0	-1.0	2772.0	1417.0	-1.0	2232.0	1062.0	-1.0	2204.0	1824.0	-1.0	2749.0	965.0	-1.0	1918.0	2042.0	-1.0	3444.0	1504.0	-1.0	3125.0	1498.0	-1.0	2628.0	1350.0	-1.0	2228.0	3429.0	-1.0	4285.0	509.0	-1.0	888.0	688.0	-1.0	853.0	
326.602	1274.0	-1.0	1989.0	941.0	-1.0	1092.0	1111.0	-1.0	1462.0	1433.0	-1.0	1764.0	1376.0	-1.0	2766.0	1415.0	-1.0	2226.0	1061.0	-1.0	2202.0	1823.0	-1.0	2743.0	964.0	-1.0	1919.0	2039.0	-1.0	3437.0	1502.0	-1.0	3120.0	1493.0	-1.0	2619.0	1350.0	-1.0	2228.0	3432.0	-1.0	4285.0	508.0	-1.0	886.0	687.0	-1.0	850.0	
327.102	1272.0	-1.0	1985.0	939.0	-1.0	1088.0	1110.0	-1.0	1459.0	1433.0	-1.0	1762.0	1375.0	-1.0	2762.0	1415.0	-1.0	2225.0	1061.0	-1.0	2202.0	1823.0	-1.0	2741.0	965.0	-1.0	1922.0	2038.0	-1.0	3433.0	1501.0	-1.0	3117.0	1491.0	-1.0	2615.0	1349.0	-1.0	2226.0	3436.0	-1.0	4284.0	508.0	-1.0	885.0	687.0	-1.0	849.0	
327.601	1273.0	-1.0	1987.0	939.0	-1.0	1091.0	1111.0	-1.0	1463.0	1435.0	-1.0	1768.0	1377.0	-1.0	2769.0	1418.0	-1.0	2236.0	1064.0	-1.0	2210.0	1826.0	-1.0	2751.0	968.0	-1.0	1930.0	2044.0	-1.0	3448.0	1505.0	-1.0	3127.0	1496.0	-1.0	2625.0	1350.0	-1.0	2228.0	3443.0	-1.0	4285.0	509.0	-1.0	888.0	688.0	-1.0	851.0	
328.100	1274.0	-1.0	1990.0	942.0	-1.0	1094.0	1112.0	-1.0	1467.0	1439.0	-1.0	1776.0	1379.0	-1.0	2779.0	1422.0	-1.0	2248.0	1066.0	-1.0	2221.0	1831.0	-1.0	2762.0	971.0	-1.0	1939.0	2052.0	-1.0	3469.0	1509.0	-1.0	3142.0	1507.0	-1.0	2653.0	1355.0	-1.0	2244.0	3457.0	-1.0	4285.0	511.0	-1.0	894.0	691.0	-1.0	858.0	
328.600	1275.0	-1.0	1994.0	943.0	-1.0	1098.0	1114.0	-1.0	1471.0	1442.0	-1.0	1784.0	1382.0	-1.0	2788.0	1427.0	-1.0	2260.0	1070.0	-1.0	2232.0	1838.0	-1.0	2777.0	974.0	-1.0	1948.0	2060.0	-1.0	3490.0	1511.0	-1.0	3155.0	1515.0	-1.0	2678.0	1359.0	-1.0	2258.0	3467.0	-1.0	4285.0	514.0	-1.0	901.0	695.0	-1.0	867.0	
329.099	1277.0	-1.0	2001.0	944.0	-1.0	1102.0	1114.0	-1.0	1473.0	1443.0	-1.0	1789.0	1384.0	-1.0	2794.0	1429.0	-1.0	2267.0	1072.0	-1.0	2240.0	1844.0	-1.0	2789.0	975.0	-1.0	1951.0	2066.0	-1.0	3503.0	1513.0	-1.0	3161.0	1519.0	-1.0	2689.0	1361.0	-1.0	2264.0	3468.0	-1.0	4285.0	514.0	-1.0	902.0	696.0	-1.0	870.0	
329.598	1278.0	-1.0	2006.0	946.0	-1.0	1105.0	1117.0	-1.0	1476.0	1446.0	-1.0	1792.0	1385.0	-1.0	2794.0	1430.0	-1.0	2266.0	1073.0	-1.0	2241.0	1848.0	-1.0	2794.0	975.0	-1.0	1947.0	2068.0	-1.0	3503.0	1513.0	-1.0	3157.0	1517.0	-1.0	2680.0	1359.0	-1.0	2257.0	3454.0	-1.0	4285.0	513.0	-1.0	901.0	695.0	-1.0	868.0	
330.097	1279.0	-1.0	2007.0	946.0	-1.0	1104.0	1117.0	-1.0	1477.0	1445.0	-1.0	1790.0	1384.0	-1.0	2794.0	1428.0	-1.0	2263.0	1071.0	-1.0	2237.0	1849.0	-1.0	2800.0	974.0	-1.0	1942.0	2068.0	-1.0	3498.0	1512.0	-1.0	3152.0	1508.0	-1.0	2652.0	1355.0	-1.0	2245.0	3425.0	-1.0	4285.0	512.0	-1.0	895.0	692.0	-1.0	859.0	
330.596	1276.0	-1.0	2000.0	942.0	-1.0	1099.0	1115.0	-1.0	1475.0	1441.0	-1.0	1783.0	1380.0	-1.0	2783.0	1421.0	-1.0	2248.0	1065.0	-1.0	2219.0	1849.0	-1.0	2795.0	970.0	-1.0	1930.0	2062.0	-1.0	3482.0	1508.0	-1.0	3142.0	1492.0	-1.0	2610.0	1355.0	-1.0	2244.0	3398.0	-1.0	4285.0	510.0	-1.0	890.0	689.0	-1.0	854.0	
331.095	1272.0	-1.0	1991.0	938.0	-1.0	1092.0	1113.0	-1.0	1470.0	1437.0	-1.0	1775.0	1377.0	-1.0	2770.0	1417.0	-1.0	2232.0	1060.0	-1.0	2199.0	1843.0	-1.0	2779.0	965.0	-1.0	1918.0	2054.0	-1.0	3459.0	1505.0	-1.0	3127.0	1480.0	-1.0	2581.0	1353.0	-1.0	2243.0	3383.0	-1.0	4285.0	507.0	-1.0	887.0	686.0	-1.0	848.0	
331.595	1270.0	-1.0	1983.0	935.0	-1.0	1086.0	1111.0	-1.0	1466.0	1434.0	-1.0	1770.0	1374.0	-1.0	2758.0	1412.0	-1.0	2220.0	1055.0	-1.0	2181.0	1836.0	-1.0	2762.0	962.0	-1.0	1907.0	2044.0	-1.0	3436.0	1500.0	-1.0	3113.0	1470.0	-1.0	2561.0	1351.0	-1.0	2239.0	3374.0	-1.0	4285.0	506.0	-1.0	882.0	683.0	-1.0	843.0	
332.094	1268.0	-1.0	1976.0	933.0	-1.0	1079.0	1111.0	-1.0	1461.0	1433.0	-1.0	1766.0	1371.0	-1.0	2748.0	1409.0	-1.0	2212.0	1051.0	-1.0	2166.0	1829.0	-1.0	2746.0	958.0	-1.0	1896.0	2036.0	-1.0	3417.0	1496.0	-1.0	3100.0	1466.0	-1.0	2550.0	1349.0	-1.0	2234.0	3375.0	-1.0	4285.0	504.0	-1.0	879.0	681.0	-1.0	839.0	
332.593	1268.0	-1.0	1972.0	931.0	-1.0	1076.0	1109.0	-1.0	1457.0	1432.0	-1.0	1765.0	1368.0	-1.0	2739.0	1406.0	-1.0	2207.0	1047.0	-1.0	2155.0	1823.0	-1.0	2732.0	955.0	-1.0	1887.0	2030.0	-1.0	3400.0	1494.0	-1.0	3086.0	1465.0	-1.0	2549.0	1347.0	-1.0	2229.0	3381.0	-1.0	4285.0	503.0	-1.0	876.0	679.0	-1.0	836.0	
333.093	1267.0	-1.0	1972.0	931.0	-1.0	1075.0	1109.0	-1.0	1454.0	1433.0	-1.0	1766.0	1367.0	-1.0	2734.0	1405.0	-1.0	2206.0	1045.0	-1.0	2147.0	1819.0	-1.0	2723.0	955.0	-1.0	1882.0	2028.0	-1.0	3396.0	1491.0	-1.0	3078.0	1467.0	-1.0	2555.0	1345.0	-1.0	2225.0	3390.0	-1.0	4285.0	503.0	-1.0	874.0	678.0	-1.0	835.0	
333.592	1268.0	-1.0	1975.0	931.0	-1.0	1076.0	1108.0	-1.0	1452.0	1434.0	-1.0	1770.0	1366.0	-1.0	2728.0	1405.0	-1.0	2208.0	1043.0	-1.0	2144.0	1818.0	-1.0	2721.0	953.0	-1.0	1879.0	2026.0	-1.0	3395.0	1488.0	-1.0	3068.0	1470.0	-1.0	2566.0	1344.0	-1.0	2218.0	3399.0	-1.0	4285.0	501.0	-1.0	872.0	678.0	-1.0	835.0	
334.091	1269.0	-1.0	1981.0	932.0	-1.0	1079.0	1106.0	-1.0	1449.0	1436.0	-1.0	1775.0	1365.0	-1.0	2725.0	1407.0	-1.0	2211.0	1043.0	-1.0	2143.0	1818.0	-1.0	2721.0	953.0	-1.0	1878.0	2028.0	-1.0	3399.0	1485.0	-1.0	3059.0	1475.0	-1.0	2579.0	1341.0	-1.0	2209.0	3404.0	-1.0	4285.0	500.0	-1.0	869.0	676.0	-1.0	833.0	
334.590	1272.0	-1.0	1989.0	935.0	-1.0	1084.0	1108.0	-1.0	1449.0	1441.0	-1.0	1780.0	1364.0	-1.0	2721.0	1408.0	-1.0	2213.0	1044.0	-1.0	2145.0	1820.0	-1.0	2725.0	954.0	-1.0	1880.0	2031.0	-1.0	3405.0	1482.0	-1.0	3045.0	1478.0	-1.0	2588.0	1335.0	-1.0	2193.0	3406.0	-1.0	4285.0	498.0	-1.0	864.0	676.0	-1.0	832.0	
335.089	1274.0	-1.0	1995.0	936.0	-1.0	1088.0	1107.0	-1.0	1449.0	1442.0	-1.0	1782.0	1364.0	-1.0	2723.0	1409.0	-1.0	2215.0	1045.0	-1.0	2151.0	1822.0	-1.0	2732.0	955.0	-1.0	1883.0	2035.0	-1.0	3416.0	1482.0	-1.0	3044.0	1483.0	-1.0	2595.0	1330.0	-1.0	2179.0	3405.0	-1.0	4285.0	497.0	-1.0	860.0	676.0	-1.0	831.0	
335.589	1274.0	-1.0	1996.0	937.0	-1.0	1089.0	1105.0	-1.0	1446.0	1440.0	-1.0	1780.0	1362.0	-1.0	2718.0	1407.0	-1.0	2211.0	1045.0	-1.0	2153.0	1821.0	-1.0	2731.0	954.0	-1.0	1886.0	2035.0	-1.0	3421.0	1483.0	-1.0	3045.0	1484.0	-1.0	2598.0	1330.0	-1.0	2179.0	3405.0	-1.0	4285.0	496.0	-1.0	857.0	676.0	-1.0	831.0	
336.088	1272.0	-1.0	1992.0	935.0	-1.0	1087.0	1104.0	-1.0	1441.0	1437.0	-1.0	1772.0	1359.0	-1.0	2708.0	1404.0	-1.0	2204.0	1045.0	-1.0	2150.0	1819.0	-1.0	2725.0	954.0	-1.0	1885.0	2034.0	-1.0	3418.0	1481.0	-1.0	3041.0	1481.0	-1.0	2592.0	1328.0	-1.0	2179.0	3400.0	-1.0	4285.0	494.0	-1.0	857.0	675.0	-1.0	829.0	
336.587	1270.0	-1.0	1984.0	934.0	-1.0	1082.0	1102.0	-1.0	1437.0	1433.0	-1.0	1764.0	1357.0	-1.0	2696.0	1401.0	-1.0	2193.0	1044.0	-1.0	2143.0	1816.0	-1.0	2716.0	953.0	-1.0	1879.0	2029.0	-1.0	3404.0	1479.0	-1.0	3034.0	1477.0	-1.0	2581.0	1326.0	-1.0	2174.0	3398.0	-1.0	4285.0	493.0	-1.0	854.0	673.0	-1.0	825.0	
337.086	1267.0	-1.0	1977.0	933.0	-1.0	1079.0	1101.0	-1.0	1437.0	1431.0	-1.0	1762.0	1355.0	-1.0	2688.0	1399.0	-1.0	2187.0	1042.0	-1.0	2136.0	1814.0	-1.0	2708.0	951.0	-1.0	1873.0	2024.0	-1.0	3388.0	1475.0	-1.0	3024.0	1474.0	-1.0	2568.0	1325.0	-1.0	2167.0	3393.0	-1.0	4285.0	493.0	-1.0	851.0	670.0	-1.0	821.0	
337.585	1264.0	-1.0	1968.0	934.0	-1.0	1078.0	1101.0	-1.0	1436.0	1431.0	-1.0	1760.0	1353.0	-1.0	2682.0	1397.0	-1.0	2183.0	1039.0	-1.0	2127.0	1811.0	-1.0	2700.0	949.0	-1.0	1866.0	2021.0	-1.0	3374.0	1475.0	-1.0	3022.0	1472.0	-1.0	2564.0	1325.0	-1.0	2164.0	3394.0	-1.0	4285.0	493.0	-1.0	850.0	671.0	-1.0	817.0	
338.085	1262.0	-1.0	1958.0	932.0	-1.0	1073.0	1101.0	-1.0	1434.0	1429.0	-1.0	1756.0	1351.0	-1.0	2675.0	1394.0	-1.0	2178.0	1035.0	-1.0	2116.0	1806.0	-1.0	2690.0	946.0	-1.0	1859.0	2015.0	-1.0	3359.0	1474.0	-1.0	3016.0	1471.0	-1.0	2560.0	1328.0	-1.0	2170.0	3395.0	-1.0	4285.0	493.0	-1.0	849.0	671.0	-1.0	816.0	
338.584	1260.0	-1.0	1952.0	931.0	-1.0	1071.0	1100.0	-1.0	1433.0	1428.0	-1.0	1755.0	1349.0	-1.0	2671.0	1393.0	-1.0	2174.0	1033.0	-1.0	2107.0	1803.0	-1.0	2684.0	944.0	-1.0	1852.0	2010.0	-1.0	3350.0	1471.0	-1.0	3008.0	1470.0	-1.0	2559.0	1329.0	-1.0	2175.0	3395.0	-1.0	4285.0	492.0	-1.0	847.0	671.0	-1.0	816.0	
339.083	1259.0	-1.0	1951.0	930.0	-1.0	1070.0	1100.0	-1.0	1432.0	1428.0	-1.0	1755.0	1350.0	-1.0	2670.0	1393.0	-1.0	2175.0	1033.0	-1.0	2106.0	1805.0	-1.0	2686.0	943.0	-1.0	1850.0	2013.0	-1.0	3356.0	1470.0	-1.0	3006.0	1472.0	-1.0	2564.0	1330.0	-1.0	2175.0	3396.0	-1.0	4285.0	492.0	-1.0	847.0	671.0	-1.0	816.0	
339.583	1261.0	-1.0	1956.0	931.0	-1.0	1073.0	1101.0	-1.0	1437.0	1431.0	-1.0	1761.0	1352.0	-1.0	2676.0	1396.0	-1.0	2181.0	1036.0	-1.0	2112.0	1810.0	-1.0	2700.0	946.0	-1.0	1857.0	2021.0	-1.0	3372.0	1473.0	-1.0	3008.0	1475.0	-1.0	2575.0	1329.0	-1.0	2173.0	3395.0	-1.0	4285.0	492.0	-1.0	847.0	671.0	-1.0	817.0	
340.083	1263.0	-1.0	1963.0	934.0	-1.0	1077.0	1104.0	-1.0	1443.0	1434.0	-1.0	1768.0	1356.0	-1.0	2689.0	1399.0	-1.0	2191.0	1039.0	-1.0	2125.0	1818.0	-1.0	2719.0	950.0	-1.0	1867.0	2032.0	-1.0	3397.0	1477.0	-1.0	3017.0	1481.0	-1.0	2588.0	1329.0	-1.0	2172.0	3395.0	-1.0	4285.0	493.0	-1.0	848.0	672.0	-1.0	819.0	
340.582	1265.0	-1.0	1967.0	935.0	-1.0	1079.0	1106.0	-1.0	1447.0	1435.0	-1.0	1769.0	1358.0	-1.0	2697.0	1400.0	-1.0	2194.0	1041.0	-1.0	2134.0	1824.0	-1.0	2733.0	953.0	-1.0	1876.0	2038.0	-1.0	3418.0	1480.0	-1.0	3030.0	1483.0	-1.0	2589.0	1332.0	-1.0	2174.0	3388.0	-1.0	4285.0	495.0	-1.0	851.0	675.0	-1.0	820.0	
341.081	1265.0	-1.0	1966.0	934.0	-1.0	1078.0	1106.0	-1.0	1447.0	1434.0	-1.0	1764.0	1359.0	-1.0	2699.0	1401.0	-1.0	2193.0	1044.0	-1.0	2139.0	1828.0	-1.0	2742.0	954.0	-1.0	1882.0	2042.0	-1.0	3426.0	1482.0	-1.0	3036.0	1475.0	-1.0	2568.0	1336.0	-1.0	2182.0	3370.0	-1.0	4285.0	497.0	-1.0	854.0	675.0	-1.0	822.0	
341.581	1264.0	-1.0	1965.0	931.0	-1.0	1074.0	1107.0	-1.0	1448.0	1432.0	-1.0	1762.0	1359.0	-1.0	2699.0	1400.0	-1.0	2190.0	1043.0	-1.0	2138.0	1831.0	-1.0	2745.0	954.0	-1.0	1882.0	2042.0	-1.0	3425.0	1481.0	-1.0	3038.0	1466.0	-1.0	2547.0	1339.0	-1.0	2189.0	3355.0	-1.0	4285.0	497.0	-1.0	856.0	676.0	-1.0	823.0	
342.080	1264.0	-1.0	1960.0	930.0	-1.0	1070.0	1108.0	-1.0	1447.0	1432.0	-1.0	1758.0	1358.0	-1.0	2693.0	1398.0	-1.0	2185.0	1040.0	-1.0	2132.0	1833.0	-1.0	2745.0	952.0	-1.0	1876.0	2040.0	-1.0	3415.0	1479.0	-1.0	3033.0	1459.0	-1.0	2524.0	1340.0	-1.0	2196.0	3343.0	-1.0	4285.0	499.0	-1.0	857.0	677.0	-1.0	823.0	
342.579	1262.0	-1.0	1955.0	928.0	-1.0	1065.0	1107.0	-1.0	1447.0	1432.0	-1.0	1757.0	1355.0	-1.0	2686.0	1396.0	-1.0	2181.0	1037.0	-1.0	2121.0	1833.0	-1.0	2741.0	948.0	-1.0	1865.0	2037.0	-1.0	3401.0	1476.0	-1.0	3023.0	1451.0	-1.0	2502.0	1340.0	-1.0	2198.0	3335.0	-1.0	4285.0	499.0	-1.0	858.0	675.0	-1.0	820.0	
343.078	1261.0	-1.0	1949.0	927.0	-1.0	1062.0	1107.0	-1.0	1446.0	1432.0	-1.0	1755.0	1352.0	-1.0	2677.0	1395.0	-1.0	2175.0	1034.0	-1.0	2108.0	1833.0	-1.0	2737.0	943.0	-1.0	1853.0	2033.0	-1.0	3386.0	1472.0	-1.0	3009.0	1444.0	-1.0	2483.0	1340.0	-1.0	2197.0	3328.0	-1.0	4285.0	499.0	-1.0	857.0	674.0	-1.0	816.0	
343.577	1260.0	-1.0	1945.0	926.0	-1.0	1059.0	1107.0	-1.0	1445.0	1431.0	-1.0	1753.0	1348.0	-1.0	2668.0	1393.0	-1.0	2171.0	1031.0	-1.0	2097.0	1833.0	-1.0	2735.0	940.0	-1.0	1842.0	2029.0	-1.0	3373.0	1467.0	-1.0	2994.0	1439.0	-1.0	2468.0	1339.0	-1.0	2192.0	3322.0	-1.0	4284.0	498.0	-1.0	854.0	672.0	-1.0	811.0	
344.077	1260.0	-1.0	1945.0	926.0	-1.0	1058.0	1106.0	-1.0	1445.0	1431.0	-1.0	1755.0	1346.0	-1.0	2664.0	1392.0	-1.0	2168.0	1027.0	-1.0	2089.0	1834.0	-1.0	2737.0	937.0	-1.0	1834.0	2030.0	-1.0	3370.0	1465.0	-1.0	2984.0	1435.0	-1.0	2458.0	1338.0	-1.0	2188.0	3318.0	-1.0	4285.0	498.0	-1.0	854.0	671.0	-1.0	809.0	
344.577	1261.0	-1.0	1947.0	926.0	-1.0	1059.0	1108.0	-1.0	1447.0	1434.0	-1.0	1757.0	1346.0	-1.0	2663.0	1393.0	-1.0	2168.0	1026.0	-1.0	2088.0	1839.0	-1.0	2746.0	936.0	-1.0	1832.0	2034.0	-1.0	3377.0	1463.0	-1.0	2978.0	1434.0	-1.0	2453.0	1338.0	-1.0	2183.0	3314.0	-1.0	4284.0	498.0	-1.0	852.0	670.0	-1.0	809.0	
345.076	1263.0	-1.0	1954.0	929.0	-1.0	1066.0	1109.0	-1.0	1453.0	1437.0	-1.0	1764.0	1345.0	-1.0	2666.0	1393.0	-1.0	2170.0	1027.0	-1.0	2093.0	1846.0	-1.0	2760.0	937.0	-1.0	1837.0	2039.0	-1.0	3390.0	1463.0	-1.0	2976.0	1433.0	-1.0	2449.0	1337.0	-1.0	2178.0	3310.0	-1.0	4285.0	499.0	-1.0	853.0	671.0	-1.0	810.0	
345.575	1264.0	-1.0	1958.0	932.0	-1.0	1070.0	1110.0	-1.0	1458.0	1438.0	-1.0	1767.0	1346.0	-1.0	2671.0	1395.0	-1.0	2172.0	1030.0	-1.0	2102.0	1852.0	-1.0	2773.0	939.0	-1.0	1843.0	2046.0	-1.0	3403.0	1466.0	-1.0	2980.0	1434.0	-1.0	2445.0	1336.0	-1.0	2175.0	3306.0	-1.0	4285.0	500.0	-1.0	853.0	674.0	-1.0	810.0	
346.074	1264.0	-1.0	1958.0	932.0	-1.0	1070.0	1110.0	-1.0	1459.0	1436.0	-1.0	1764.0	1345.0	-1.0	2672.0	1393.0	-1.0	2170.0	1030.0	-1.0	2105.0	1856.0	-1.0	2780.0	940.0	-1.0	1847.0	2050.0	-1.0	3411.0	1468.0	-1.0	2986.0	1432.0	-1.0	2439.0	1340.0	-1.0	2186.0	3304.0	-1.0	4284.0	502.0	-1.0	855.0	675.0	-1.0	812.0	
346.573	1263.0	-1.0	1954.0	930.0	-1.0	1068.0	1110.0	-1.0	1459.0	1436.0	-1.0	1760.0	1344.0	-1.0	2669.0	1392.0	-1.0	2164.0	1031.0	-1.0	2105.0	1859.0	-1.0	2784.0	941.0	-1.0	1847.0	2051.0	-1.0	3411.0	1467.0	-1.0	2987.0	1428.0	-1.0	2426.0	1343.0	-1.0	2195.0	3300.0	-1.0	4284.0	502.0	-1.0	858.0	676.0	-1.0	815.0	
347.072	1262.0	-1.0	1951.0	929.0	-1.0	1064.0	1110.0	-1.0	1458.0	1434.0	-1.0	1756.0	1343.0	-1.0	2665.0	1391.0	-1.0	2160.0	1030.0	-1.0	2103.0	1860.0	-1.0	2782.0	940.0	-1.0	1843.0	2050.0	-1.0	3405.0	1467.0	-1.0	2985.0	1423.0	-1.0	2414.0	1346.0	-1.0	2201.0	3295.0	-1.0	4285.0	504.0	-1.0	861.0	677.0	-1.0	816.0	
347.571	1263.0	-1.0	1949.0	929.0	-1.0	1062.0	1111.0	-1.0	1459.0	1434.0	-1.0	1755.0	1343.0	-1.0	2663.0	1392.0	-1.0	2160.0	1032.0	-1.0	2103.0	1860.0	-1.0	2784.0	939.0	-1.0	1841.0	2051.0	-1.0	3404.0	1467.0	-1.0	2986.0	1422.0	-1.0	2409.0	1348.0	-1.0	2207.0	3295.0	-1.0	4285.0	505.0	-1.0	864.0	678.0	-1.0	816.0	
348.070	1263.0	-1.0	1951.0	930.0	-1.0	1062.0	1113.0	-1.0	1464.0	1438.0	-1.0	1760.0	1344.0	-1.0	2666.0	1395.0	-1.0	2166.0	1031.0	-1.0	2105.0	1866.0	-1.0	2791.0	941.0	-1.0	1842.0	2055.0	-1.0	3409.0	1467.0	-1.0	2989.0	1423.0	-1.0	2412.0	1350.0	-1.0	2212.0	3298.0	-1.0	4284.0	508.0	-1.0	868.0	678.0	-1.0	817.0	
348.569	1265.0	-1.0	1954.0	932.0	-1.0	1065.0	1116.0	-1.0	1472.0	1441.0	-1.0	1769.0	1346.0	-1.0	2679.0	1399.0	-1.0	2179.0	1033.0	-1.0	2111.0	1871.0	-1.0	2806.0	942.0	-1.0	1847.0	2062.0	-1.0	3423.0	1472.0	-1.0	3000.0	1432.0	-1.0	2431.0	1352.0	-1.0	2218.0	3306.0	-1.0	4285.0	510.0	-1.0	873.0	680.0	-1.0	818.0	
349.068	1266.0	-1.0	1959.0	933.0	-1.0	1069.0	1117.0	-1.0	1479.0	1445.0	-1.0	1778.0	1348.0	-1.0	2692.0	1403.0	-1.0	2192.0	1034.0	-1.0	2117.0	1875.0	-1.0	2820.0	943.0	-1.0	1853.0	2067.0	-1.0	3439.0	1476.0	-1.0	3014.0	1441.0	-1.0	2456.0	1359.0	-1.0	2232.0	3319.0	-1.0	4285.0	511.0	-1.0	879.0	683.0	-1.0	823.0	
349.567	1266.0	-1.0	1961.0	933.0	-1.0	1071.0	1118.0	-1.0	1483.0	1445.0	-1.0	1782.0	1350.0	-1.0	2702.0	1406.0	-1.0	2200.0	1036.0	-1.0	2122.0	1880.0	-1.0	2831.0	944.0	-1.0	1859.0	2073.0	-1.0	3454.0	1479.0	-1.0	3027.0	1447.0	-1.0	2474.0	1363.0	-1.0	2244.0	3330.0	-1.0	4285.0	513.0	-1.0	883.0	684.0	-1.0	827.0	
350.066	1267.0	-1.0	1964.0	933.0	-1.0	1072.0	1119.0	-1.0	1487.0	1446.0	-1.0	1785.0	1351.0	-1.0	2711.0	1407.0	-1.0	2205.0	1037.0	-1.0	2129.0	1883.0	-1.0	2842.0	946.0	-1.0	1866.0	2076.0	-1.0	3467.0	1481.0	-1.0	3035.0	1449.0	-1.0	2482.0	1365.0	-1.0	2253.0	3335.0	-1.0	4285.0	514.0	-1.0	885.0	685.0	-1.0	829.0	
350.565	1268.0	-1.0	1967.0	933.0	-1.0	1073.0	1119.0	-1.0	1490.0	1447.0	-1.0	1786.0	1353.0	-1.0	2718.0	1408.0	-1.0	2206.0	1040.0	-1.0	2138.0	1888.0	-1.0	2850.0	948.0	-1.0	1871.0	2080.0	-1.0	3477.0	1482.0	-1.0	3042.0	1449.0	-1.0	2484.0	1367.0	-1.0	2258.0	3336.0	-1.0	4285.0	514.0	-1.0	886.0	686.0	-1.0	831.0	
351.064	1268.0	-1.0	1968.0	933.0	-1.0	1071.0	1119.0	-1.0	1491.0	1446.0	-1.0	1784.0	1352.0	-1.0	2719.0	1407.0	-1.0	2203.0	1040.0	-1.0	2142.0	1888.0	-1.0	2855.0	948.0	-1.0	1874.0	2081.0	-1.0	3478.0	1483.0	-1.0	3044.0	1447.0	-1.0	2480.0	1367.0	-1.0	2259.0	3335.0	-1.0	4285.0	515.0	-1.0	886.0	686.0	-1.0	832.0	
351.563	1268.0	-1.0	1967.0	932.0	-1.0	1069.0	1119.0	-1.0	1491.0	1444.0	-1.0	1781.0	1350.0	-1.0	2717.0	1405.0	-1.0	2198.0	1040.0	-1.0	2143.0	1889.0	-1.0	2854.0	947.0	-1.0	1873.0	2079.0	-1.0	3472.0	1482.0	-1.0	3039.0	1446.0	-1.0	2474.0	1367.0	-1.0	2260.0	3334.0	-1.0	4285.0	515.0	-1.0	885.0	686.0	-1.0	830.0	
352.062	1267.0	-1.0	1965.0	930.0	-1.0	1065.0	1118.0	-1.0	1488.0	1443.0	-1.0	1777.0	1347.0	-1.0	2709.0	1402.0	-1.0	2190.0	1038.0	-1.0	2140.0	1888.0	-1.0	2849.0	945.0	-1.0	1867.0	2075.0	-1.0	3463.0	1478.0	-1.0	3030.0	1442.0	-1.0	2463.0	1367.0	-1.0	2256.0	3334.0	-1.0	4285.0	514.0	-1.0	884.0	684.0	-1.0	828.0	
352.561	1266.0	-1.0	1964.0	928.0	-1.0	1061.0	1116.0	-1.0	1486.0	1440.0	-1.0	1775.0	1344.0	-1.0	2700.0	1401.0	-1.0	2184.0	1036.0	-1.0	2132.0	1888.0	-1.0	2844.0	942.0	-1.0	1859.0	2071.0	-1.0	3450.0	1471.0	-1.0	3018.0	1438.0	-1.0	2455.0	1365.0	-1.0	2253.0	3337.0	-1.0	4285.0	514.0	-1.0	884.0	684.0	-1.0	825.0	
353.061	1266.0	-1.0	1964.0	928.0	-1.0	1060.0	1115.0	-1.0	1486.0	1442.0	-1.0	1776.0	1341.0	-1.0	2694.0	1399.0	-1.0	2182.0	1033.0	-1.0	2125.0	1887.0	-1.0	2840.0	939.0	-1.0	1851.0	2068.0	-1.0	3440.0	1467.0	-1.0	3006.0	1437.0	-1.0	2451.0	1362.0	-1.0	2247.0	3342.0	-1.0	4285.0	514.0	-1.0	883.0	681.0	-1.0	823.0	
353.560	1267.0	-1.0	1969.0	930.0	-1.0	1064.0	1115.0	-1.0	1489.0	1443.0	-1.0	1782.0	1339.0	-1.0	2690.0	1400.0	-1.0	2183.0	1031.0	-1.0	2120.0	1886.0	-1.0	2839.0	936.0	-1.0	1845.0	2067.0	-1.0	3437.0	1463.0	-1.0	2997.0	1438.0	-1.0	2453.0	1359.0	-1.0	2241.0	3346.0	-1.0	4285.0	515.0	-1.0	884.0	679.0	-1.0	821.0	
354.059	1268.0	-1.0	1973.0	930.0	-1.0	1067.0	1114.0	-1.0	1491.0	1445.0	-1.0	1787.0	1338.0	-1.0	2694.0	1402.0	-1.0	2190.0	1030.0	-1.0	2119.0	1886.0	-1.0	2844.0	935.0	-1.0	1843.0	2069.0	-1.0	3445.0	1461.0	-1.0	2995.0	1442.0	-1.0	2462.0	1355.0	-1.0	2235.0	3352.0	-1.0	4285.0	515.0	-1.0	885.0	679.0	-1.0	818.0	
354.558	1269.0	-1.0	1978.0	930.0	-1.0	1069.0	1112.0	-1.0	1491.0	1446.0	-1.0	1791.0	1336.0	-1.0	2696.0	1402.0	-1.0	2193.0	1029.0	-1.0	2117.0	1884.0	-1.0	2846.0	934.0	-1.0	1845.0	2070.0	-1.0	3453.0	1460.0	-1.0	2999.0	1447.0	-1.0	2479.0	1358.0	-1.0	2240.0	3363.0	-1.0	4285.0	516.0	-1.0	889.0	681.0	-1.0	820.0	
355.057	1268.0	-1.0	1978.0	929.0	-1.0	1066.0	1110.0	-1.0	1488.0	1443.0	-1.0	1787.0	1335.0	-1.0	2695.0	1401.0	-1.0	2191.0	1026.0	-1.0	2113.0	1878.0	-1.0	2837.0	932.0	-1.0	1843.0	2067.0	-1.0	3451.0	1457.0	-1.0	2998.0	1449.0	-1.0	2488.0	1358.0	-1.0	2239.0	3362.0	-1.0	4285.0	517.0	-1.0	888.0	680.0	-1.0	820.0	
355.556	1266.0	-1.0	1974.0	926.0	-1.0	1060.0	1106.0	-1.0	1481.0	1438.0	-1.0	1776.0	1332.0	-1.0	2689.0	1397.0	-1.0	2180.0	1024.0	-1.0	2108.0	1868.0	-1.0	2819.0	929.0	-1.0	1836.0	2058.0	-1.0	3434.0	1452.0	-1.0	2989.0	1446.0	-1.0	2483.0	1355.0	-1.0	2231.0	3353.0	-1.0	4285.0	515.0	-1.0	885.0	678.0	-1.0	816.0	
356.055	1263.0	-1.0	1967.0	922.0	-1.0	1054.0	1102.0	-1.0	1474.0	1432.0	-1.0	1762.0	1329.0	-1.0	2681.0	1392.0	-1.0	2166.0	1024.0	-1.0	2102.0	1858.0	-1.0	2796.0	927.0	-1.0	1829.0	2047.0	-1.0	3409.0	1445.0	-1.0	2976.0	1438.0	-1.0	2468.0	1349.0	-1.0	2220.0	3339.0	-1.0	4284.0	513.0	-1.0	879.0	675.0	-1.0	811.0	
356.554	1261.0	-1.0	1960.0	921.0	-1.0	1049.0	1101.0	-1.0	1472.0	1430.0	-1.0	1755.0	1328.0	-1.0	2675.0	1389.0	-1.0	2156.0	1022.0	-1.0	2098.0	1851.0	-1.0	2780.0	925.0	-1.0	1824.0	2038.0	-1.0	3384.0	1440.0	-1.0	2964.0	1433.0	-1.0	2453.0	1345.0	-1.0	2209.0	3326.0	-1.0	4285.0	510.0	-1.0	872.0	673.0	-1.0	807.0	
357.054	1258.0	-1.0	1952.0	921.0	-1.0	1046.0	1100.0	-1.0	1471.0	1426.0	-1.0	1749.0	1327.0	-1.0	2675.0	1387.0	-1.0	2154.0	1022.0	-1.0	2098.0	1846.0	-1.0	2769.0	923.0	-1.0	1819.0	2031.0	-1.0	3366.0	1438.0	-1.0	2960.0	1432.0	-1.0	2449.0	1342.0	-1.0	2200.0	3318.0	-1.0	4285.0	509.0	-1.0	869.0	674.0	-1.0	805.0	
357.553	1256.0	-1.0	1944.0	919.0	-1.0	1043.0	1099.0	-1.0	1469.0	1425.0	-1.0	1746.0	1326.0	-1.0	2672.0	1387.0	-1.0	2151.0	1020.0	-1.0	2094.0	1839.0	-1.0	2757.0	923.0	-1.0	1814.0	2024.0	-1.0	3351.0	1435.0	-1.0	2958.0	1433.0	-1.0	2451.0	1343.0	-1.0	2208.0	3317.0	-1.0	4285.0	508.0	-1.0	869.0	674.0	-1.0	808.0	
358.052	1253.0	-1.0	1936.0	918.0	-1.0	1040.0	1098.0	-1.0	1466.0	1423.0	-1.0	1742.0	1324.0	-1.0	2666.0	1386.0	-1.0	2149.0	1019.0	-1.0	2088.0	1833.0	-1.0	2743.0	920.0	-1.0	1808.0	2017.0	-1.0	3334.0	1432.0	-1.0	2952.0	1434.0	-1.0	2459.0	1345.0	-1.0	2213.0	3321.0	-1.0	4285.0	508.0	-1.0	867.0	676.0	-1.0	810.0	
358.552	1252.0	-1.0	1930.0	917.0	-1.0	1036.0	1097.0	-1.0	1462.0	1424.0	-1.0	1742.0	1323.0	-1.0	2659.0	1385.0	-1.0	2147.0	1017.0	-1.0	2081.0	1830.0	-1.0	2732.0	918.0	-1.0	1802.0	2012.0	-1.0	3320.0	1429.0	-1.0	2944.0	1435.0	-1.0	2464.0	1344.0	-1.0	2214.0	3319.0	-1.0	4285.0	508.0	-1.0	866.0	677.0	-1.0	812.0	
359.051	1250.0	-1.0	1927.0	915.0	-1.0	1035.0	1096.0	-1.0	1461.0	1424.0	-1.0	1744.0	1323.0	-1.0	2656.0	1386.0	-1.0	2149.0	1016.0	-1.0	2077.0	1830.0	-1.0	2731.0	918.0	-1.0	1799.0	2010.0	-1.0	3318.0	1427.0	-1.0	2941.0	1437.0	-1.0	2470.0	1343.0	-1.0	2214.0	3316.0	-1.0	4285.0	507.0	-1.0	866.0	677.0	-1.0	816.0	
359.550	1252.0	-1.0	1928.0	919.0	-1.0	1036.0	1098.0	-1.0	1461.0	1428.0	-1.0	1748.0	1323.0	-1.0	2658.0	1387.0	-1.0	2154.0	1016.0	-1.0	2078.0	1831.0	-1.0	2733.0	919.0	-1.0	1802.0	2012.0	-1.0	3323.0	1428.0	-1.0	2944.0	1442.0	-1.0	2482.0	1342.0	-1.0	2216.0	3322.0	-1.0	4285.0	507.0	-1.0	866.0	680.0	-1.0	819.0	
360.049	1254.0	-1.0	1933.0	921.0	-1.0	1043.0	1100.0	-1.0	1468.0	1431.0	-1.0	1758.0	1326.0	-1.0	2666.0	1391.0	-1.0	2164.0	1019.0	-1.0	2085.0	1833.0	-1.0	2744.0	921.0	-1.0	1810.0	2017.0	-1.0	3337.0	1431.0	-1.0	2952.0	1441.0	-1.0	2478.0	1343.0	-1.0	2217.0	3316.0	-1.0	4285.0	508.0	-1.0	867.0	680.0	-1.0	819.0	
360.549	1254.0	-1.0	1939.0	924.0	-1.0	1051.0	1101.0	-1.0	1474.0	1434.0	-1.0	1768.0	1328.0	-1.0	2676.0	1395.0	-1.0	2176.0	1021.0	-1.0	2092.0	1852.0	-1.0	2789.0	926.0	-1.0	1820.0	2035.0	-1.0	3371.0	1436.0	-1.0	2967.0	1428.0	-1.0	2435.0	1342.0	-1.0	2216.0	3277.0	-1.0	4285.0	507.0	-1.0	867.0	679.0	-1.0	818.0	
361.049	1255.0	-1.0	1944.0	927.0	-1.0	1058.0	1103.0	-1.0	1479.0	1439.0	-1.0	1776.0	1330.0	-1.0	2688.0	1401.0	-1.0	2190.0	1023.0	-1.0	2100.0	1876.0	-1.0	2837.0	929.0	-1.0	1836.0	2051.0	-1.0	3413.0	1443.0	-1.0	2990.0	1418.0	-1.0	2403.0	1345.0	-1.0	2219.0	3251.0	-1.0	4284.0	507.0	-1.0	868.0	678.0	-1.0	816.0	
361.548	1256.0	-1.0	1950.0	931.0	-1.0	1067.0	1105.0	-1.0	1484.0	1442.0	-1.0	1784.0	1334.0	-1.0	2704.0	1405.0	-1.0	2203.0	1026.0	-1.0	2115.0	1892.0	-1.0	2873.0	935.0	-1.0	1854.0	2065.0	-1.0	3450.0	1451.0	-1.0	3020.0	1416.0	-1.0	2396.0	1349.0	-1.0	2225.0	3242.0	-1.0	4285.0	509.0	-1.0	870.0	679.0	-1.0	817.0	
362.047	1258.0	-1.0	1957.0	935.0	-1.0	1074.0	1107.0	-1.0	1488.0	1444.0	-1.0	1790.0	1338.0	-1.0	2718.0	1409.0	-1.0	2214.0	1032.0	-1.0	2131.0	1903.0	-1.0	2896.0	939.0	-1.0	1871.0	2076.0	-1.0	3478.0	1460.0	-1.0	3044.0	1423.0	-1.0	2413.0	1354.0	-1.0	2232.0	3255.0	-1.0	4285.0	511.0	-1.0	875.0	685.0	-1.0	822.0	
362.546	1260.0	-1.0	1963.0	937.0	-1.0	1078.0	1107.0	-1.0	1489.0	1444.0	-1.0	1792.0	1341.0	-1.0	2727.0	1412.0	-1.0	2220.0	1035.0	-1.0	2143.0	1901.0	-1.0	2896.0	942.0	-1.0	1880.0	2077.0	-1.0	3487.0	1464.0	-1.0	3061.0	1431.0	-1.0	2436.0	1358.0	-1.0	2237.0	3269.0	-1.0	4285.0	514.0	-1.0	879.0	687.0	-1.0	827.0	
363.045	1261.0	-1.0	1964.0	938.0	-1.0	1080.0	1106.0	-1.0	1487.0	1442.0	-1.0	1789.0	1343.0	-1.0	2728.0	1412.0	-1.0	2221.0	1037.0	-1.0	2150.0	1896.0	-1.0	2884.0	943.0	-1.0	1884.0	2074.0	-1.0	3482.0	1466.0	-1.0	3066.0	1437.0	-1.0	2454.0	1359.0	-1.0	2245.0	3284.0	-1.0	4285.0	513.0	-1.0	880.0	687.0	-1.0	828.0	
363.544	1261.0	-1.0	1962.0	938.0	-1.0	1081.0	1105.0	-1.0	1482.0	1441.0	-1.0	1786.0	1342.0	-1.0	2722.0	1411.0	-1.0	2219.0	1038.0	-1.0	2148.0	1890.0	-1.0	2867.0	941.0	-1.0	1879.0	2066.0	-1.0	3463.0	1465.0	-1.0	3062.0	1441.0	-1.0	2464.0	1357.0	-1.0	2246.0	3296.0	-1.0	4284.0	510.0	-1.0	878.0	685.0	-1.0	827.0	
364.043	1261.0	-1.0	1957.0	940.0	-1.0	1080.0	1104.0	-1.0	1476.0	1440.0	-1.0	1783.0	1341.0	-1.0	2713.0	1410.0	-1.0	2215.0	1038.0	-1.0	2144.0	1881.0	-1.0	2846.0	939.0	-1.0	1871.0	2058.0	-1.0	3443.0	1463.0	-1.0	3050.0	1447.0	-1.0	2479.0	1353.0	-1.0	2241.0	3318.0	-1.0	4285.0	507.0	-1.0	874.0	684.0	-1.0	826.0	
364.542	1259.0	-1.0	1954.0	939.0	-1.0	1080.0	1102.0	-1.0	1469.0	1438.0	-1.0	1779.0	1340.0	-1.0	2706.0	1410.0	-1.0	2211.0	1037.0	-1.0	2141.0	1876.0	-1.0	2832.0	937.0	-1.0	1866.0	2052.0	-1.0	3430.0	1461.0	-1.0	3042.0	1454.0	-1.0	2498.0	1350.0	-1.0	2232.0	3340.0	-1.0	4285.0	505.0	-1.0	867.0	682.0	-1.0	823.0	
365.042	1260.0	-1.0	1953.0	942.0	-1.0	1080.0	1102.0	-1.0	1465.0	1440.0	-1.0	1777.0	1340.0	-1.0	2705.0	1410.0	-1.0	2212.0	1037.0	-1.0	2141.0	1873.0	-1.0	2829.0	937.0	-1.0	1865.0	2052.0	-1.0	3427.0	1461.0	-1.0	3038.0	1461.0	-1.0	2519.0	1344.0	-1.0	2224.0	3357.0	-1.0	4285.0	502.0	-1.0	860.0	682.0	-1.0	823.0	
365.541	1261.0	-1.0	1956.0	944.0	-1.0	1085.0	1102.0	-1.0	1466.0	1440.0	-1.0	1781.0	1343.0	-1.0	2714.0	1413.0	-1.0	2221.0	1040.0	-1.0	2151.0	1876.0	-1.0	2838.0	939.0	-1.0	1871.0	2056.0	-1.0	3438.0	1463.0	-1.0	3043.0	1471.0	-1.0	2543.0	1342.0	-1.0	2215.0	3371.0	-1.0	4285.0	500.0	-1.0	856.0	681.0	-1.0	824.0	
366.041	1262.0	-1.0	1959.0	944.0	-1.0	1088.0	1102.0	-1.0	1466.0	1440.0	-1.0	1781.0	1347.0	-1.0	2724.0	1417.0	-1.0	2226.0	1044.0	-1.0	2161.0	1878.0	-1.0	2845.0	943.0	-1.0	1879.0	2060.0	-1.0	3453.0	1468.0	-1.0	3056.0	1479.0	-1.0	2565.0	1344.0	-1.0	2222.0	3382.0	-1.0	4285.0	499.0	-1.0	856.0	682.0	-1.0	827.0	
366.540	1261.0	-1.0	1958.0	944.0	-1.0	1086.0	1100.0	-1.0	1463.0	1436.0	-1.0	1774.0	1348.0	-1.0	2730.0	1416.0	-1.0	2224.0	1046.0	-1.0	2167.0	1877.0	-1.0	2847.0	944.0	-1.0	1885.0	2060.0	-1.0	3458.0	1470.0	-1.0	3065.0	1480.0	-1.0	2569.0	1344.0	-1.0	2226.0	3385.0	-1.0	4285.0	498.0	-1.0	854.0	682.0	-1.0	825.0	
367.040	1260.0	-1.0	1955.0	940.0	-1.0	1079.0	1098.0	-1.0	1457.0	1430.0	-1.0	1762.0	1349.0	-1.0	2731.0	1413.0	-1.0	2215.0	1047.0	-1.0	2170.0	1874.0	-1.0	2839.0	944.0	-1.0	1885.0	2056.0	-1.0	3450.0	1469.0	-1.0	3063.0	1477.0	-1.0	2559.0	1343.0	-1.0	2222.0	3384.0	-1.0	4285.0	497.0	-1.0	849.0	679.0	-1.0	819.0	
367.540	1260.0	-1.0	1950.0	938.0	-1.0	1071.0	1098.0	-1.0	1451.0	1427.0	-1.0	1751.0	1349.0	-1.0	2729.0	1409.0	-1.0	2206.0	1048.0	-1.0	2171.0	1870.0	-1.0	2831.0	943.0	-1.0	1881.0	2052.0	-1.0	3433.0	1469.0	-1.0	3056.0	1472.0	-1.0	2546.0	1340.0	-1.0	2214.0	3380.0	-1.0	4285.0	496.0	-1.0	845.0	675.0	-1.0	813.0	
368.040	1258.0	-1.0	1945.0	936.0	-1.0	1067.0	1097.0	-1.0	1451.0	1424.0	-1.0	1746.0	1350.0	-1.0	2731.0	1409.0	-1.0	2202.0	1049.0	-1.0	2174.0	1867.0	-1.0	2825.0	944.0	-1.0	1879.0	2047.0	-1.0	3420.0	1467.0	-1.0	3049.0	1469.0	-1.0	2536.0	1338.0	-1.0	2208.0	3379.0	-1.0	4285.0	495.0	-1.0	842.0	673.0	-1.0	806.0	
368.540	1255.0	-1.0	1940.0	934.0	-1.0	1062.0	1097.0	-1.0	1450.0	1421.0	-1.0	1741.0	1351.0	-1.0	2733.0	1408.0	-1.0	2203.0	1049.0	-1.0	2177.0	1865.0	-1.0	2820.0	944.0	-1.0	1877.0	2044.0	-1.0	3414.0	1468.0	-1.0	3047.0	1472.0	-1.0	2538.0	1338.0	-1.0	2203.0	3383.0	-1.0	4285.0	495.0	-1.0	840.0	673.0	-1.0	804.0	
369.039	1254.0	-1.0	1935.0	930.0	-1.0	1058.0	1096.0	-1.0	1449.0	1419.0	-1.0	1738.0	1352.0	-1.0	2737.0	1409.0	-1.0	2206.0	1049.0	-1.0	2178.0	1863.0	-1.0	2815.0	944.0	-1.0	1878.0	2045.0	-1.0	3412.0	1472.0	-1.0	3051.0	1476.0	-1.0	2550.0	1339.0	-1.0	2201.0	3391.0	-1.0	4285.0	495.0	-1.0	841.0	671.0	-1.0	802.0	
369.538	1252.0	-1.0	1931.0	928.0	-1.0	1053.0	1095.0	-1.0	1447.0	1417.0	-1.0	1736.0	1352.0	-1.0	2737.0	1410.0	-1.0	2208.0	1049.0	-1.0	2177.0	1861.0	-1.0	2810.0	944.0	-1.0	1877.0	2043.0	-1.0	3410.0	1472.0	-1.0	3053.0	1482.0	-1.0	2565.0	1342.0	-1.0	2200.0	3401.0	-1.0	4285.0	495.0	-1.0	842.0	672.0	-1.0	803.0	
370.037	1251.0	-1.0	1928.0	925.0	-1.0	1048.0	1094.0	-1.0	1445.0	1417.0	-1.0	1736.0	1351.0	-1.0	2735.0	1410.0	-1.0	2211.0	1048.0	-1.0	2177.0	1859.0	-1.0	2807.0	944.0	-1.0	1875.0	2042.0	-1.0	3408.0	1472.0	-1.0	3051.0	1486.0	-1.0	2578.0	1342.0	-1.0	2201.0	3411.0	-1.0	4285.0	497.0	-1.0	843.0	674.0	-1.0	804.0	
370.536	1252.0	-1.0	1928.0	924.0	-1.0	1044.0	1093.0	-1.0	1442.0	1417.0	-1.0	1737.0	1350.0	-1.0	2732.0	1410.0	-1.0	2214.0	1047.0	-1.0	2175.0	1857.0	-1.0	2805.0	943.0	-1.0	1873.0	2042.0	-1.0	3410.0	1471.0	-1.0	3048.0	1489.0	-1.0	2593.0	1344.0	-1.0	2206.0	3423.0	-1.0	4285.0	498.0	-1.0	847.0	675.0	-1.0	808.0	
371.035	1253.0	-1.0	1931.0	923.0	-1.0	1042.0	1093.0	-1.0	1440.0	1417.0	-1.0	1738.0	1349.0	-1.0	2728.0	1409.0	-1.0	2217.0	1046.0	-1.0	2175.0	1854.0	-1.0	2802.0	943.0	-1.0	1872.0	2043.0	-1.0	3415.0	1470.0	-1.0	3044.0	1495.0	-1.0	2609.0	1344.0	-1.0	2210.0	3433.0	-1.0	4285.0	500.0	-1.0	851.0	677.0	-1.0	814.0	
371.534	1254.0	-1.0	1937.0	922.0	-1.0	1042.0	1092.0	-1.0	1436.0	1418.0	-1.0	1740.0	1348.0	-1.0	2723.0	1410.0	-1.0	2217.0	1047.0	-1.0	2176.0	1853.0	-1.0	2800.0	943.0	-1.0	1872.0	2044.0	-1.0	3424.0	1467.0	-1.0	3037.0	1498.0	-1.0	2624.0	1342.0	-1.0	2211.0	3445.0	-1.0	4285.0	501.0	-1.0	855.0	679.0	-1.0	818.0	
372.033	1256.0	-1.0	1943.0	921.0	-1.0	1043.0	1090.0	-1.0	1432.0	1418.0	-1.0	1738.0	1345.0	-1.0	2713.0	1407.0	-1.0	2212.0	1046.0	-1.0	2177.0	1851.0	-1.0	2796.0	941.0	-1.0	1874.0	2046.0	-1.0	3434.0	1464.0	-1.0	3028.0	1498.0	-1.0	2635.0	1340.0	-1.0	2206.0	3450.0	-1.0	4285.0	501.0	-1.0	859.0	679.0	-1.0	822.0	
372.532	1257.0	-1.0	1942.0	920.0	-1.0	1039.0	1088.0	-1.0	1423.0	1415.0	-1.0	1729.0	1341.0	-1.0	2698.0	1404.0	-1.0	2199.0	1045.0	-1.0	2172.0	1846.0	-1.0	2784.0	941.0	-1.0	1869.0	2041.0	-1.0	3422.0	1457.0	-1.0	3005.0	1493.0	-1.0	2616.0	1332.0	-1.0	2189.0	3445.0	-1.0	4285.0	500.0	-1.0	856.0	677.0	-1.0	819.0	
373.031	1254.0	-1.0	1936.0	918.0	-1.0	1036.0	1085.0	-1.0	1414.0	1411.0	-1.0	1718.0	1336.0	-1.0	2676.0	1397.0	-1.0	2180.0	1041.0	-1.0	2158.0	1837.0	-1.0	2762.0	937.0	-1.0	1856.0	2030.0	-1.0	3388.0	1449.0	-1.0	2968.0	1482.0	-1.0	2585.0	1323.0	-1.0	2165.0	3435.0	-1.0	4285.0	499.0	-1.0	848.0	675.0	-1.0	810.0	
373.530	1251.0	-1.0	1924.0	918.0	-1.0	1031.0	1083.0	-1.0	1407.0	1406.0	-1.0	1707.0	1331.0	-1.0	2656.0	1391.0	-1.0	2164.0	1036.0	-1.0	2141.0	1824.0	-1.0	2734.0	932.0	-1.0	1842.0	2015.0	-1.0	3356.0	1443.0	-1.0	2949.0	1475.0	-1.0	2564.0	1319.0	-1.0	2145.0	3424.0	-1.0	4285.0	497.0	-1.0	843.0	671.0	-1.0	804.0	
374.029	1245.0	-1.0	1907.0	913.0	-1.0	1024.0	1079.0	-1.0	1397.0	1400.0	-1.0	1695.0	1325.0	-1.0	2633.0	1385.0	-1.0	2147.0	1029.0	-1.0	2118.0	1809.0	-1.0	2699.0	927.0	-1.0	1821.0	1999.0	-1.0	3316.0	1434.0	-1.0	2925.0	1467.0	-1.0	2544.0	1317.0	-1.0	2139.0	3420.0	-1.0	4285.0	495.0	-1.0	838.0	669.0	-1.0	796.0	
374.528	1241.0	-1.0	1893.0	912.0	-1.0	1018.0	1076.0	-1.0	1390.0	1396.0	-1.0	1688.0	1319.0	-1.0	2611.0	1380.0	-1.0	2133.0	1024.0	-1.0	2096.0	1796.0	-1.0	2667.0	919.0	-1.0	1799.0	1984.0	-1.0	3278.0	1428.0	-1.0	2895.0	1461.0	-1.0	2529.0	1313.0	-1.0	2132.0	3416.0	-1.0	4285.0	493.0	-1.0	836.0	666.0	-1.0	791.0	
375.027	1240.0	-1.0	1888.0	913.0	-1.0	1021.0	1077.0	-1.0	1391.0	1399.0	-1.0	1692.0	1318.0	-1.0	2603.0	1381.0	-1.0	2134.0	1021.0	-1.0	2086.0	1789.0	-1.0	2652.0	916.0	-1.0	1779.0	1976.0	-1.0	3246.0	1424.0	-1.0	2870.0	1460.0	-1.0	2525.0	1310.0	-1.0	2121.0	3413.0	-1.0	4285.0	493.0	-1.0	834.0	666.0	-1.0	789.0	
375.526	1239.0	-1.0	1887.0	915.0	-1.0	1025.0	1077.0	-1.0	1393.0	1401.0	-1.0	1698.0	1318.0	-1.0	2602.0	1382.0	-1.0	2139.0	1020.0	-1.0	2080.0	1786.0	-1.0	2646.0	916.0	-1.0	1776.0	1973.0	-1.0	3243.0	1425.0	-1.0	2872.0	1464.0	-1.0	2535.0	1315.0	-1.0	2130.0	3418.0	-1.0	4285.0	494.0	-1.0	836.0	668.0	-1.0	795.0	
376.025	1239.0	-1.0	1888.0	916.0	-1.0	1027.0	1078.0	-1.0	1395.0	1404.0	-1.0	1702.0	1318.0	-1.0	2601.0	1383.0	-1.0	2143.0	1021.0	-1.0	2079.0	1785.0	-1.0	2645.0	916.0	-1.0	1775.0	1973.0	-1.0	3244.0	1426.0	-1.0	2874.0	1464.0	-1.0	2539.0	1315.0	-1.0	2135.0	3419.0	-1.0	4285.0	495.0	-1.0	838.0	670.0	-1.0	799.0	
376.524	1242.0	-1.0	1894.0	919.0	-1.0	1030.0	1081.0	-1.0	1399.0	1407.0	-1.0	1708.0	1321.0	-1.0	2608.0	1385.0	-1.0	2148.0	1023.0	-1.0	2086.0	1789.0	-1.0	2655.0	917.0	-1.0	1780.0	1976.0	-1.0	3250.0	1426.0	-1.0	2873.0	1463.0	-1.0	2534.0	1313.0	-1.0	2131.0	3413.0	-1.0	4285.0	495.0	-1.0	839.0	671.0	-1.0	800.0	
377.023	1245.0	-1.0	1900.0	921.0	-1.0	1036.0	1084.0	-1.0	1404.0	1410.0	-1.0	1710.0	1325.0	-1.0	2621.0	1387.0	-1.0	2153.0	1026.0	-1.0	2096.0	1793.0	-1.0	2666.0	920.0	-1.0	1790.0	1980.0	-1.0	3265.0	1431.0	-1.0	2890.0	1467.0	-1.0	2542.0	1318.0	-1.0	2144.0	3417.0	-1.0	4285.0	496.0	-1.0	844.0	674.0	-1.0	807.0	
377.522	1246.0	-1.0	1903.0	922.0	-1.0	1036.0	1085.0	-1.0	1407.0	1408.0	-1.0	1708.0	1328.0	-1.0	2630.0	1387.0	-1.0	2152.0	1028.0	-1.0	2105.0	1795.0	-1.0	2671.0	924.0	-1.0	1798.0	1982.0	-1.0	3272.0	1435.0	-1.0	2901.0	1465.0	-1.0	2537.0	1321.0	-1.0	2150.0	3412.0	-1.0	4285.0	497.0	-1.0	846.0	674.0	-1.0	809.0	
378.022	1247.0	-1.0	1904.0	922.0	-1.0	1037.0	1087.0	-1.0	1409.0	1408.0	-1.0	1705.0	1330.0	-1.0	2633.0	1386.0	-1.0	2147.0	1031.0	-1.0	2111.0	1796.0	-1.0	2671.0	924.0	-1.0	1803.0	1982.0	-1.0	3270.0	1434.0	-1.0	2898.0	1459.0	-1.0	2523.0	1322.0	-1.0	2145.0	3403.0	-1.0	4285.0	498.0	-1.0	843.0	674.0	-1.0	804.0	
378.521	1248.0	-1.0	1904.0	923.0	-1.0	1039.0	1090.0	-1.0	1414.0	1410.0	-1.0	1707.0	1333.0	-1.0	2638.0	1386.0	-1.0	2147.0	1033.0	-1.0	2116.0	1799.0	-1.0	2674.0	927.0	-1.0	1805.0	1982.0	-1.0	3266.0	1433.0	-1.0	2893.0	1456.0	-1.0	2508.0	1318.0	-1.0	2136.0	3391.0	-1.0	4285.0	498.0	-1.0	841.0	674.0	-1.0	802.0	
379.021	1246.0	-1.0	1900.0	923.0	-1.0	1039.0	1090.0	-1.0	1417.0	1410.0	-1.0	1708.0	1333.0	-1.0	2638.0	1387.0	-1.0	2146.0	1033.0	-1.0	2113.0	1797.0	-1.0	2671.0	927.0	-1.0	1803.0	1980.0	-1.0	3259.0	1434.0	-1.0	2892.0	1455.0	-1.0	2505.0	1322.0	-1.0	2141.0	3384.0	-1.0	4285.0	498.0	-1.0	841.0	674.0	-1.0	801.0	
379.520	1245.0	-1.0	1893.0	923.0	-1.0	1037.0	1092.0	-1.0	1417.0	1411.0	-1.0	1705.0	1332.0	-1.0	2634.0	1385.0	-1.0	2143.0	1030.0	-1.0	2104.0	1795.0	-1.0	2662.0	924.0	-1.0	1795.0	1976.0	-1.0	3246.0	1433.0	-1.0	2887.0	1453.0	-1.0	2498.0	1325.0	-1.0	2146.0	3382.0	-1.0	4285.0	498.0	-1.0	841.0	674.0	-1.0	799.0	
380.019	1245.0	-1.0	1888.0	923.0	-1.0	1036.0	1093.0	-1.0	1418.0	1413.0	-1.0	1707.0	1332.0	-1.0	2628.0	1385.0	-1.0	2143.0	1026.0	-1.0	2094.0	1792.0	-1.0	2653.0	922.0	-1.0	1785.0	1973.0	-1.0	3236.0	1432.0	-1.0	2882.0	1453.0	-1.0	2494.0	1327.0	-1.0	2150.0	3378.0	-1.0	4285.0	499.0	-1.0	841.0	672.0	-1.0	797.0	
380.518	1245.0	-1.0	1888.0	925.0	-1.0	1036.0	1094.0	-1.0	1420.0	1415.0	-1.0	1713.0	1332.0	-1.0	2627.0	1386.0	-1.0	2147.0	1025.0	-1.0	2088.0	1791.0	-1.0	2651.0	921.0	-1.0	1778.0	1974.0	-1.0	3232.0	1432.0	-1.0	2880.0	1454.0	-1.0	2498.0	1328.0	-1.0	2154.0	3382.0	-1.0	4285.0	500.0	-1.0	842.0	674.0	-1.0	796.0	
381.017	1247.0	-1.0	1892.0	927.0	-1.0	1042.0	1097.0	-1.0	1427.0	1421.0	-1.0	1723.0	1334.0	-1.0	2635.0	1390.0	-1.0	2158.0	1027.0	-1.0	2091.0	1793.0	-1.0	2658.0	922.0	-1.0	1779.0	1979.0	-1.0	3240.0	1437.0	-1.0	2885.0	1459.0	-1.0	2508.0	1329.0	-1.0	2157.0	3388.0	-1.0	4285.0	501.0	-1.0	846.0	676.0	-1.0	800.0	
381.516	1248.0	-1.0	1896.0	928.0	-1.0	1047.0	1099.0	-1.0	1433.0	1424.0	-1.0	1732.0	1336.0	-1.0	2642.0	1393.0	-1.0	2166.0	1027.0	-1.0	2092.0	1795.0	-1.0	2666.0	924.0	-1.0	1784.0	1984.0	-1.0	3256.0	1441.0	-1.0	2902.0	1465.0	-1.0	2525.0	1335.0	-1.0	2174.0	3398.0	-1.0	4285.0	504.0	-1.0	852.0	679.0	-1.0	807.0	
382.015	1250.0	-1.0	1900.0	929.0	-1.0	1049.0	1100.0	-1.0	1436.0	1426.0	-1.0	1737.0	1337.0	-1.0	2648.0	1394.0	-1.0	2170.0	1029.0	-1.0	2096.0	1799.0	-1.0	2673.0	926.0	-1.0	1789.0	1990.0	-1.0	3270.0	1445.0	-1.0	2913.0	1466.0	-1.0	2531.0	1341.0	-1.0	2186.0	3403.0	-1.0	4285.0	506.0	-1.0	857.0	681.0	-1.0	813.0	
382.514	1251.0	-1.0	1904.0	930.0	-1.0	1051.0	1101.0	-1.0	1438.0	1427.0	-1.0	1738.0	1338.0	-1.0	2652.0	1394.0	-1.0	2168.0	1030.0	-1.0	2098.0	1802.0	-1.0	2680.0	927.0	-1.0	1794.0	1993.0	-1.0	3279.0	1447.0	-1.0	2921.0	1468.0	-1.0	2536.0	1342.0	-1.0	2191.0	3400.0	-1.0	4285.0	507.0	-1.0	859.0	682.0	-1.0	816.0	
383.013	1252.0	-1.0	1908.0	929.0	-1.0	1050.0	1101.0	-1.0	1438.0	1426.0	-1.0	1736.0	1340.0	-1.0	2656.0	1393.0	-1.0	2165.0	1031.0	-1.0	2103.0	1805.0	-1.0	2685.0	929.0	-1.0	1799.0	1994.0	-1.0	3285.0	1447.0	-1.0	2926.0	1468.0	-1.0	2535.0	1343.0	-1.0	2189.0	3397.0	-1.0	4285.0	507.0	-1.0	859.0	681.0	-1.0	815.0	
383.512	1254.0	-1.0	1912.0	929.0	-1.0	1050.0	1101.0	-1.0	1439.0	1426.0	-1.0	1735.0	1340.0	-1.0	2659.0	1392.0	-1.0	2161.0	1032.0	-1.0	2110.0	1808.0	-1.0	2690.0	930.0	-1.0	1805.0	1997.0	-1.0	3288.0	1447.0	-1.0	2924.0	1467.0	-1.0	2530.0	1339.0	-1.0	2181.0	3395.0	-1.0	4285.0	507.0	-1.0	857.0	680.0	-1.0	812.0	
384.011	1255.0	-1.0	1918.0	930.0	-1.0	1053.0	1102.0	-1.0	1443.0	1427.0	-1.0	1737.0	1342.0	-1.0	2667.0	1394.0	-1.0	2162.0	1035.0	-1.0	2116.0	1812.0	-1.0	2697.0	932.0	-1.0	1809.0	2000.0	-1.0	3291.0	1448.0	-1.0	2922.0	1466.0	-1.0	2525.0	1336.0	-1.0	2171.0	3395.0	-1.0	4285.0	506.0	-1.0	855.0	678.0	-1.0	808.0	
384.510	1257.0	-1.0	1921.0	931.0	-1.0	1055.0	1103.0	-1.0	1446.0	1428.0	-1.0	1739.0	1342.0	-1.0	2671.0	1395.0	-1.0	2163.0	1036.0	-1.0	2121.0	1814.0	-1.0	2701.0	932.0	-1.0	1816.0	2002.0	-1.0	3298.0	1449.0	-1.0	2926.0	1468.0	-1.0	2534.0	1338.0	-1.0	2175.0	3403.0	-1.0	4285.0	507.0	-1.0	856.0	678.0	-1.0	805.0	
385.010	1257.0	-1.0	1924.0	930.0	-1.0	1056.0	1102.0	-1.0	1446.0	1427.0	-1.0	1740.0	1341.0	-1.0	2671.0	1394.0	-1.0	2163.0	1035.0	-1.0	2118.0	1813.0	-1.0	2699.0	932.0	-1.0	1816.0	2002.0	-1.0	3301.0	1449.0	-1.0	2928.0	1473.0	-1.0	2549.0	1341.0	-1.0	2180.0	3403.0	-1.0	4285.0	507.0	-1.0	859.0	678.0	-1.0	805.0	
385.509	1258.0	-1.0	1927.0	931.0	-1.0	1056.0	1102.0	-1.0	1446.0	1427.0	-1.0	1742.0	1340.0	-1.0	2669.0	1395.0	-1.0	2166.0	1034.0	-1.0	2117.0	1814.0	-1.0	2698.0	931.0	-1.0	1813.0	2004.0	-1.0	3303.0	1449.0	-1.0	2926.0	1477.0	-1.0	2562.0	1342.0	-1.0	2181.0	3406.0	-1.0	4285.0	508.0	-1.0	859.0	675.0	-1.0	802.0	
386.008	1260.0	-1.0	1933.0	932.0	-1.0	1060.0	1103.0	-1.0	1449.0	1431.0	-1.0	1748.0	1340.0	-1.0	2669.0	1397.0	-1.0	2171.0	1034.0	-1.0	2118.0	1815.0	-1.0	2701.0	931.0	-1.0	1813.0	2006.0	-1.0	3313.0	1450.0	-1.0	2926.0	1485.0	-1.0	2577.0	1340.0	-1.0	2181.0	3411.0	-1.0	4285.0	506.0	-1.0	860.0	673.0	-1.0	797.0	
386.507	1263.0	-1.0	1940.0	936.0	-1.0	1067.0	1104.0	-1.0	1454.0	1435.0	-1.0	1757.0	1342.0	-1.0	2677.0	1400.0	-1.0	2182.0	1035.0	-1.0	2121.0	1818.0	-1.0	2709.0	932.0	-1.0	1816.0	2012.0	-1.0	3330.0	1455.0	-1.0	2942.0	1493.0	-1.0	2593.0	1340.0	-1.0	2178.0	3415.0	-1.0	4285.0	508.0	-1.0	859.0	672.0	-1.0	795.0	
387.006	1268.0	-1.0	1949.0	936.0	-1.0	1067.0	1106.0	-1.0	1457.0	1434.0	-1.0	1756.0	1339.0	-1.0	2676.0	1398.0	-1.0	2178.0	1034.0	-1.0	2117.0	1821.0	-1.0	2716.0	933.0	-1.0	1816.0	2018.0	-1.0	3341.0	1456.0	-1.0	2949.0	1497.0	-1.0	2605.0	1342.0	-1.0	2181.0	3419.0	-1.0	4285.0	506.0	-1.0	857.0	668.0	-1.0	790.0	
387.505	1269.0	-1.0	1948.0	935.0	-1.0	1065.0	1106.0	-1.0	1455.0	1431.0	-1.0	1748.0	1339.0	-1.0	2674.0	1395.0	-1.0	2169.0	1032.0	-1.0	2114.0	1821.0	-1.0	2715.0	932.0	-1.0	1813.0	2015.0	-1.0	3334.0	1455.0	-1.0	2944.0	1484.0	-1.0	2571.0	1339.0	-1.0	2175.0	3390.0	-1.0	4285.0	502.0	-1.0	847.0	662.0	-1.0	779.0	
388.005	1268.0	-1.0	1946.0	933.0	-1.0	1061.0	1105.0	-1.0	1453.0	1428.0	-1.0	1741.0	1339.0	-1.0	2674.0	1393.0	-1.0	2163.0	1033.0	-1.0	2113.0	1823.0	-1.0	2718.0	932.0	-1.0	1809.0	2012.0	-1.0	3322.0	1452.0	-1.0	2936.0	1469.0	-1.0	2532.0	1334.0	-1.0	2161.0	3364.0	-1.0	4285.0	496.0	-1.0	834.0	656.0	-1.0	769.0	
388.504	1268.0	-1.0	1945.0	933.0	-1.0	1062.0	1105.0	-1.0	1454.0	1427.0	-1.0	1738.0	1341.0	-1.0	2682.0	1394.0	-1.0	2165.0	1035.0	-1.0	2118.0	1825.0	-1.0	2723.0	932.0	-1.0	1813.0	2010.0	-1.0	3315.0	1454.0	-1.0	2939.0	1463.0	-1.0	2510.0	1330.0	-1.0	2148.0	3351.0	-1.0	4285.0	492.0	-1.0	825.0	655.0	-1.0	764.0	
389.003	1267.0	-1.0	1943.0	933.0	-1.0	1061.0	1104.0	-1.0	1454.0	1426.0	-1.0	1736.0	1344.0	-1.0	2691.0	1397.0	-1.0	2170.0	1036.0	-1.0	2124.0	1827.0	-1.0	2727.0	933.0	-1.0	1818.0	2008.0	-1.0	3310.0	1456.0	-1.0	2943.0	1458.0	-1.0	2498.0	1331.0	-1.0	2152.0	3351.0	-1.0	4285.0	491.0	-1.0	821.0	657.0	-1.0	768.0	
389.502	1266.0	-1.0	1943.0	933.0	-1.0	1061.0	1104.0	-1.0	1455.0	1426.0	-1.0	1738.0	1345.0	-1.0	2698.0	1400.0	-1.0	2177.0	1039.0	-1.0	2132.0	1831.0	-1.0	2733.0	935.0	-1.0	1825.0	2009.0	-1.0	3314.0	1455.0	-1.0	2949.0	1456.0	-1.0	2495.0	1331.0	-1.0	2155.0	3358.0	-1.0	4285.0	490.0	-1.0	820.0	660.0	-1.0	773.0	
390.002	1267.0	-1.0	1945.0	932.0	-1.0	1060.0	1105.0	-1.0	1455.0	1429.0	-1.0	1741.0	1349.0	-1.0	2707.0	1404.0	-1.0	2186.0	1043.0	-1.0	2144.0	1837.0	-1.0	2746.0	939.0	-1.0	1835.0	2013.0	-1.0	3326.0	1456.0	-1.0	2955.0	1455.0	-1.0	2493.0	1333.0	-1.0	2157.0	3355.0	-1.0	4285.0	489.0	-1.0	819.0	659.0	-1.0	773.0	
390.501	1269.0	-1.0	1954.0	934.0	-1.0	1067.0	1107.0	-1.0	1464.0	1432.0	-1.0	1753.0	1354.0	-1.0	2723.0	1411.0	-1.0	2203.0	1048.0	-1.0	2162.0	1844.0	-1.0	2767.0	944.0	-1.0	1850.0	2024.0	-1.0	3350.0	1461.0	-1.0	2961.0	1459.0	-1.0	2501.0	1331.0	-1.0	2156.0	3355.0	-1.0	4285.0	490.0	-1.0	821.0	661.0	-1.0	777.0	
391.000	1269.0	-1.0	1959.0	937.0	-1.0	1073.0	1108.0	-1.0	1468.0	1438.0	-1.0	1766.0	1357.0	-1.0	2732.0	1415.0	-1.0	2217.0	1052.0	-1.0	2171.0	1849.0	-1.0	2780.0	948.0	-1.0	1862.0	2031.0	-1.0	3371.0	1463.0	-1.0	2974.0	1460.0	-1.0	2507.0	1336.0	-1.0	2172.0	3348.0	-1.0	4285.0	494.0	-1.0	828.0	665.0	-1.0	785.0	
391.500	1269.0	-1.0	1959.0	937.0	-1.0	1075.0	1108.0	-1.0	1468.0	1443.0	-1.0	1775.0	1357.0	-1.0	2733.0	1418.0	-1.0	2224.0	1052.0	-1.0	2174.0	1852.0	-1.0	2788.0	951.0	-1.0	1870.0	2037.0	-1.0	3388.0	1463.0	-1.0	2980.0	1462.0	-1.0	2514.0	1339.0	-1.0	2180.0	3339.0	-1.0	4285.0	494.0	-1.0	831.0	671.0	-1.0	795.0	
392.000	1267.0	-1.0	1956.0	937.0	-1.0	1074.0	1107.0	-1.0	1465.0	1445.0	-1.0	1777.0	1357.0	-1.0	2727.0	1417.0	-1.0	2223.0	1052.0	-1.0	2172.0	1856.0	-1.0	2792.0	951.0	-1.0	1871.0	2041.0	-1.0	3395.0	1463.0	-1.0	2979.0	1461.0	-1.0	2509.0	1340.0	-1.0	2181.0	3322.0	-1.0	4285.0	494.0	-1.0	832.0	675.0	-1.0	801.0	
392.499	1264.0	-1.0	1950.0	934.0	-1.0	1069.0	1105.0	-1.0	1459.0	1445.0	-1.0	1775.0	1354.0	-1.0	2716.0	1414.0	-1.0	2212.0	1050.0	-1.0	2164.0	1854.0	-1.0	2787.0	950.0	-1.0	1864.0	2041.0	-1.0	3386.0	1458.0	-1.0	2966.0	1454.0	-1.0	2493.0	1336.0	-1.0	2167.0	3300.0	-1.0	4285.0	493.0	-1.0	827.0	677.0	-1.0	804.0	
392.998	1260.0	-1.0	1941.0	931.0	-1.0	1065.0	1102.0	-1.0	1455.0	1442.0	-1.0	1769.0	1351.0	-1.0	2709.0	1410.0	-1.0	2203.0	1047.0	-1.0	2154.0	1851.0	-1.0	2777.0	948.0	-1.0	1854.0	2036.0	-1.0	3372.0	1455.0	-1.0	2957.0	1448.0	-1.0	2471.0	1328.0	-1.0	2149.0	3278.0	-1.0	4284.0	490.0	-1.0	820.0	678.0	-1.0	802.0	
393.498	1255.0	-1.0	1930.0	928.0	-1.0	1059.0	1098.0	-1.0	1448.0	1437.0	-1.0	1757.0	1346.0	-1.0	2696.0	1404.0	-1.0	2187.0	1042.0	-1.0	2136.0	1843.0	-1.0	2758.0	944.0	-1.0	1841.0	2025.0	-1.0	3345.0	1449.0	-1.0	2945.0	1436.0	-1.0	2442.0	1326.0	-1.0	2142.0	3260.0	-1.0	4284.0	488.0	-1.0	814.0	677.0	-1.0	801.0	
393.997	1251.0	-1.0	1918.0	924.0	-1.0	1049.0	1094.0	-1.0	1439.0	1430.0	-1.0	1743.0	1341.0	-1.0	2681.0	1396.0	-1.0	2168.0	1037.0	-1.0	2118.0	1832.0	-1.0	2734.0	940.0	-1.0	1827.0	2013.0	-1.0	3316.0	1442.0	-1.0	2933.0	1422.0	-1.0	2407.0	1323.0	-1.0	2136.0	3240.0	-1.0	4285.0	485.0	-1.0	808.0	673.0	-1.0	796.0	
394.496	1249.0	-1.0	1909.0	920.0	-1.0	1041.0	1091.0	-1.0	1432.0	1423.0	-1.0	1729.0	1333.0	-1.0	2663.0	1390.0	-1.0	2154.0	1029.0	-1.0	2100.0	1840.0	-1.0	2745.0	931.0	-1.0	1808.0	2012.0	-1.0	3305.0	1439.0	-1.0	2928.0	1403.0	-1.0	2358.0	1319.0	-1.0	2128.0	3202.0	-1.0	4284.0	483.0	-1.0	805.0	667.0	-1.0	785.0	
394.995	1246.0	-1.0	1905.0	920.0	-1.0	1042.0	1090.0	-1.0	1431.0	1422.0	-1.0	1727.0	1329.0	-1.0	2659.0	1389.0	-1.0	2153.0	1026.0	-1.0	2095.0	1851.0	-1.0	2768.0	927.0	-1.0	1804.0	2020.0	-1.0	3322.0	1444.0	-1.0	2943.0	1396.0	-1.0	2338.0	1317.0	-1.0	2129.0	3188.0	-1.0	4285.0	483.0	-1.0	806.0	662.0	-1.0	779.0	
395.494	1246.0	-1.0	1907.0	923.0	-1.0	1049.0	1091.0	-1.0	1434.0	1421.0	-1.0	1730.0	1329.0	-1.0	2666.0	1392.0	-1.0	2161.0	1026.0	-1.0	2101.0	1861.0	-1.0	2789.0	928.0	-1.0	1813.0	2032.0	-1.0	3357.0	1453.0	-1.0	2973.0	1404.0	-1.0	2360.0	1324.0	-1.0	2143.0	3201.0	-1.0	4284.0	487.0	-1.0	814.0	664.0	-1.0	783.0	
395.993	1248.0	-1.0	1912.0	926.0	-1.0	1054.0	1091.0	-1.0	1436.0	1422.0	-1.0	1733.0	1331.0	-1.0	2673.0	1396.0	-1.0	2171.0	1030.0	-1.0	2114.0	1870.0	-1.0	2810.0	931.0	-1.0	1828.0	2045.0	-1.0	3396.0	1462.0	-1.0	3002.0	1414.0	-1.0	2385.0	1331.0	-1.0	2166.0	3224.0	-1.0	4285.0	490.0	-1.0	824.0	668.0	-1.0	791.0	
396.493	1241.0	-1.0	1918.0	920.0	-1.0	1058.0	1082.0	-1.0	1436.0	1414.0	-1.0	1735.0	1330.0	-1.0	2674.0	1397.0	-1.0	2174.0	1032.0	-1.0	2122.0	1876.0	-1.0	2826.0	935.0	-1.0	1841.0	2057.0	-1.0	3425.0	1465.0	-1.0	3019.0	1417.0	-1.0	2391.0	1336.0	-1.0	2183.0	3225.0	-1.0	4285.0	493.0	-1.0	831.0	666.0	-1.0	793.0	
396.992	1244.0	-1.0	1922.0	923.0	-1.0	1063.0	1083.0	-1.0	1435.0	1414.0	-1.0	1733.0	1330.0	-1.0	2671.0	1397.0	-1.0	2172.0	1034.0	-1.0	2125.0	1881.0	-1.0	2831.0	936.0	-1.0	1846.0	2061.0	-1.0	3434.0	1467.0	-1.0	3021.0	1415.0	-1.0	2383.0	1338.0	-1.0	2188.0	3217.0	-1.0	4285.0	493.0	-1.0	833.0	663.0	-1.0	787.0	
397.491	1245.0	-1.0	1920.0	924.0	-1.0	1060.0	1084.0	-1.0	1429.0	1411.0	-1.0	1724.0	1327.0	-1.0	2660.0	1393.0	-1.0	2161.0	1032.0	-1.0	2119.0	1884.0	-1.0	2829.0	935.0	-1.0	1842.0	2058.0	-1.0	3421.0	1463.0	-1.0	3006.0	1403.0	-1.0	2351.0	1336.0	-1.0	2183.0	3201.0	-1.0	4285.0	490.0	-1.0	829.0	657.0	-1.0	774.0	
397.990	1244.0	-1.0	1914.0	923.0	-1.0	1057.0	1084.0	-1.0	1424.0	1410.0	-1.0	1714.0	1323.0	-1.0	2645.0	1388.0	-1.0	2146.0	1027.0	-1.0	2105.0	1885.0	-1.0	2821.0	930.0	-1.0	1828.0	2051.0	-1.0	3391.0	1457.0	-1.0	2982.0	1384.0	-1.0	2305.0	1332.0	-1.0	2171.0	3176.0	-1.0	4284.0	488.0	-1.0	821.0	650.0	-1.0	760.0	
398.489	1241.0	-1.0	1910.0	923.0	-1.0	1054.0	1084.0	-1.0	1423.0	1408.0	-1.0	1710.0	1322.0	-1.0	2636.0	1385.0	-1.0	2136.0	1024.0	-1.0	2094.0	1879.0	-1.0	2803.0	925.0	-1.0	1813.0	2038.0	-1.0	3358.0	1450.0	-1.0	2960.0	1373.0	-1.0	2275.0	1328.0	-1.0	2156.0	3166.0	-1.0	4284.0	485.0	-1.0	814.0	643.0	-1.0	750.0	
398.988	1242.0	-1.0	1908.0	925.0	-1.0	1056.0	1085.0	-1.0	1423.0	1408.0	-1.0	1709.0	1322.0	-1.0	2637.0	1385.0	-1.0	2134.0	1023.0	-1.0	2090.0	1869.0	-1.0	2786.0	924.0	-1.0	1803.0	2028.0	-1.0	3329.0	1448.0	-1.0	2946.0	1370.0	-1.0	2263.0	1324.0	-1.0	2147.0	3166.0	-1.0	4284.0	483.0	-1.0	808.0	641.0	-1.0	743.0	
399.487	1241.0	-1.0	1907.0	925.0	-1.0	1057.0	1085.0	-1.0	1424.0	1408.0	-1.0	1710.0	1324.0	-1.0	2642.0	1386.0	-1.0	2138.0	1023.0	-1.0	2090.0	1864.0	-1.0	2775.0	922.0	-1.0	1799.0	2022.0	-1.0	3319.0	1449.0	-1.0	2945.0	1371.0	-1.0	2262.0	1324.0	-1.0	2141.0	3162.0	-1.0	4284.0	481.0	-1.0	806.0	639.0	-1.0	738.0	
399.986	1241.0	-1.0	1904.0	926.0	-1.0	1056.0	1088.0	-1.0	1425.0	1410.0	-1.0	1713.0	1326.0	-1.0	2648.0	1388.0	-1.0	2146.0	1023.0	-1.0	2091.0	1863.0	-1.0	2774.0	923.0	-1.0	1800.0	2024.0	-1.0	3326.0	1452.0	-1.0	2952.0	1374.0	-1.0	2271.0	1327.0	-1.0	2142.0	3161.0	-1.0	4285.0	482.0	-1.0	806.0	639.0	-1.0	738.0	
400.485	1240.0	-1.0	1903.0	927.0	-1.0	1058.0	1088.0	-1.0	1427.0	1412.0	-1.0	1718.0	1328.0	-1.0	2652.0	1391.0	-1.0	2153.0	1023.0	-1.0	2091.0	1863.0	-1.0	2776.0	924.0	-1.0	1802.0	2028.0	-1.0	3339.0	1455.0	-1.0	2964.0	1380.0	-1.0	2286.0	1331.0	-1.0	2153.0	3175.0	-1.0	4285.0	484.0	-1.0	810.0	643.0	-1.0	743.0	
400.984	1239.0	-1.0	1904.0	927.0	-1.0	1059.0	1089.0	-1.0	1429.0	1414.0	-1.0	1722.0	1329.0	-1.0	2656.0	1393.0	-1.0	2160.0	1024.0	-1.0	2093.0	1862.0	-1.0	2779.0	926.0	-1.0	1807.0	2033.0	-1.0	3354.0	1460.0	-1.0	2977.0	1387.0	-1.0	2308.0	1337.0	-1.0	2167.0	3198.0	-1.0	4285.0	487.0	-1.0	815.0	647.0	-1.0	753.0	
401.483	1240.0	-1.0	1904.0	927.0	-1.0	1059.0	1091.0	-1.0	1428.0	1416.0	-1.0	1723.0	1331.0	-1.0	2656.0	1394.0	-1.0	2162.0	1025.0	-1.0	2093.0	1862.0	-1.0	2781.0	928.0	-1.0	1811.0	2037.0	-1.0	3368.0	1462.0	-1.0	2985.0	1393.0	-1.0	2325.0	1340.0	-1.0	2179.0	3217.0	-1.0	4284.0	489.0	-1.0	819.0	653.0	-1.0	762.0	
401.982	1240.0	-1.0	1903.0	926.0	-1.0	1056.0	1091.0	-1.0	1426.0	1415.0	-1.0	1719.0	1329.0	-1.0	2651.0	1392.0	-1.0	2157.0	1025.0	-1.0	2089.0	1860.0	-1.0	2776.0	930.0	-1.0	1812.0	2036.0	-1.0	3370.0	1462.0	-1.0	2985.0	1394.0	-1.0	2332.0	1341.0	-1.0	2184.0	3227.0	-1.0	4285.0	489.0	-1.0	823.0	655.0	-1.0	767.0	
402.481	1239.0	-1.0	1899.0	924.0	-1.0	1052.0	1090.0	-1.0	1423.0	1411.0	-1.0	1712.0	1328.0	-1.0	2642.0	1389.0	-1.0	2148.0	1024.0	-1.0	2083.0	1856.0	-1.0	2766.0	928.0	-1.0	1809.0	2034.0	-1.0	3361.0	1462.0	-1.0	2976.0	1392.0	-1.0	2327.0	1340.0	-1.0	2182.0	3226.0	-1.0	4285.0	489.0	-1.0	822.0	655.0	-1.0	768.0	
402.980	1238.0	-1.0	1895.0	922.0	-1.0	1047.0	1089.0	-1.0	1419.0	1409.0	-1.0	1705.0	1327.0	-1.0	2634.0	1385.0	-1.0	2141.0	1022.0	-1.0	2079.0	1851.0	-1.0	2756.0	929.0	-1.0	1808.0	2029.0	-1.0	3350.0	1459.0	-1.0	2964.0	1388.0	-1.0	2319.0	1337.0	-1.0	2176.0	3223.0	-1.0	4285.0	488.0	-1.0	820.0	654.0	-1.0	767.0	
403.480	1238.0	-1.0	1894.0	920.0	-1.0	1044.0	1089.0	-1.0	1418.0	1406.0	-1.0	1702.0	1327.0	-1.0	2630.0	1384.0	-1.0	2138.0	1023.0	-1.0	2081.0	1850.0	-1.0	2751.0	930.0	-1.0	1809.0	2027.0	-1.0	3344.0	1458.0	-1.0	2957.0	1386.0	-1.0	2316.0	1335.0	-1.0	2169.0	3217.0	-1.0	4284.0	488.0	-1.0	819.0	653.0	-1.0	763.0	
403.980	1239.0	-1.0	1896.0	921.0	-1.0	1044.0	1090.0	-1.0	1419.0	1409.0	-1.0	1705.0	1328.0	-1.0	2630.0	1386.0	-1.0	2141.0	1026.0	-1.0	2085.0	1850.0	-1.0	2751.0	931.0	-1.0	1812.0	2026.0	-1.0	3346.0	1458.0	-1.0	2954.0	1389.0	-1.0	2320.0	1333.0	-1.0	2165.0	3220.0	-1.0	4284.0	488.0	-1.0	820.0	652.0	-1.0	764.0	
404.479	1241.0	-1.0	1902.0	923.0	-1.0	1050.0	1093.0	-1.0	1426.0	1412.0	-1.0	1715.0	1331.0	-1.0	2638.0	1389.0	-1.0	2152.0	1029.0	-1.0	2097.0	1852.0	-1.0	2761.0	933.0	-1.0	1817.0	2031.0	-1.0	3357.0	1462.0	-1.0	2958.0	1394.0	-1.0	2333.0	1332.0	-1.0	2163.0	3226.0	-1.0	4284.0	490.0	-1.0	823.0	655.0	-1.0	770.0	
404.978	1243.0	-1.0	1909.0	926.0	-1.0	1055.0	1095.0	-1.0	1431.0	1417.0	-1.0	1726.0	1335.0	-1.0	2648.0	1394.0	-1.0	2164.0	1032.0	-1.0	2107.0	1856.0	-1.0	2773.0	937.0	-1.0	1825.0	2039.0	-1.0	3377.0	1466.0	-1.0	2972.0	1403.0	-1.0	2352.0	1333.0	-1.0	2164.0	3236.0	-1.0	4284.0	491.0	-1.0	827.0	659.0	-1.0	774.0	
405.477	1244.0	-1.0	1913.0	927.0	-1.0	1060.0	1097.0	-1.0	1435.0	1421.0	-1.0	1733.0	1337.0	-1.0	2655.0	1396.0	-1.0	2172.0	1033.0	-1.0	2111.0	1857.0	-1.0	2780.0	937.0	-1.0	1829.0	2042.0	-1.0	3389.0	1469.0	-1.0	2982.0	1408.0	-1.0	2371.0	1338.0	-1.0	2175.0	3247.0	-1.0	4285.0	493.0	-1.0	832.0	663.0	-1.0	782.0	
405.976	1245.0	-1.0	1915.0	928.0	-1.0	1061.0	1098.0	-1.0	1436.0	1424.0	-1.0	1738.0	1337.0	-1.0	2654.0	1397.0	-1.0	2172.0	1031.0	-1.0	2105.0	1857.0	-1.0	2779.0	936.0	-1.0	1824.0	2042.0	-1.0	3389.0	1470.0	-1.0	2982.0	1411.0	-1.0	2381.0	1341.0	-1.0	2183.0	3252.0	-1.0	4285.0	494.0	-1.0	834.0	667.0	-1.0	788.0	
406.475	1246.0	-1.0	1916.0	928.0	-1.0	1061.0	1098.0	-1.0	1435.0	1423.0	-1.0	1737.0	1336.0	-1.0	2648.0	1394.0	-1.0	2166.0	1028.0	-1.0	2094.0	1854.0	-1.0	2770.0	934.0	-1.0	1813.0	2038.0	-1.0	3379.0	1467.0	-1.0	2973.0	1410.0	-1.0	2378.0	1340.0	-1.0	2182.0	3252.0	-1.0	4284.0	493.0	-1.0	833.0	667.0	-1.0	791.0	
406.974	1246.0	-1.0	1916.0	927.0	-1.0	1061.0	1099.0	-1.0	1434.0	1424.0	-1.0	1737.0	1334.0	-1.0	2642.0	1392.0	-1.0	2161.0	1025.0	-1.0	2085.0	1851.0	-1.0	2764.0	930.0	-1.0	1803.0	2034.0	-1.0	3370.0	1465.0	-1.0	2962.0	1407.0	-1.0	2372.0	1339.0	-1.0	2177.0	3248.0	-1.0	4284.0	493.0	-1.0	832.0	668.0	-1.0	791.0	
407.473	1248.0	-1.0	1920.0	929.0	-1.0	1064.0	1100.0	-1.0	1436.0	1426.0	-1.0	1740.0	1336.0	-1.0	2644.0	1392.0	-1.0	2162.0	1025.0	-1.0	2083.0	1849.0	-1.0	2762.0	930.0	-1.0	1800.0	2035.0	-1.0	3369.0	1466.0	-1.0	2959.0	1409.0	-1.0	2376.0	1336.0	-1.0	2170.0	3250.0	-1.0	4284.0	493.0	-1.0	831.0	669.0	-1.0	795.0	
407.972	1249.0	-1.0	1925.0	931.0	-1.0	1068.0	1100.0	-1.0	1438.0	1428.0	-1.0	1744.0	1336.0	-1.0	2646.0	1393.0	-1.0	2166.0	1024.0	-1.0	2082.0	1847.0	-1.0	2760.0	931.0	-1.0	1803.0	2034.0	-1.0	3372.0	1467.0	-1.0	2964.0	1412.0	-1.0	2386.0	1338.0	-1.0	2176.0	3257.0	-1.0	4285.0	493.0	-1.0	833.0	672.0	-1.0	800.0	
408.472	1250.0	-1.0	1926.0	931.0	-1.0	1069.0	1101.0	-1.0	1438.0	1428.0	-1.0	1745.0	1336.0	-1.0	2645.0	1394.0	-1.0	2168.0	1024.0	-1.0	2082.0	1846.0	-1.0	2758.0	930.0	-1.0	1804.0	2032.0	-1.0	3373.0	1467.0	-1.0	2964.0	1411.0	-1.0	2382.0	1339.0	-1.0	2178.0	3243.0	-1.0	4284.0	494.0	-1.0	835.0	671.0	-1.0	796.0	
408.971	1252.0	-1.0	1928.0	932.0	-1.0	1070.0	1102.0	-1.0	1437.0	1428.0	-1.0	1746.0	1335.0	-1.0	2643.0	1394.0	-1.0	2169.0	1025.0	-1.0	2084.0	1844.0	-1.0	2758.0	931.0	-1.0	1807.0	2033.0	-1.0	3371.0	1468.0	-1.0	2961.0	1408.0	-1.0	2373.0	1338.0	-1.0	2175.0	3233.0	-1.0	4285.0	494.0	-1.0	835.0	668.0	-1.0	792.0	
409.470	1252.0	-1.0	1932.0	933.0	-1.0	1075.0	1103.0	-1.0	1442.0	1432.0	-1.0	1753.0	1338.0	-1.0	2647.0	1397.0	-1.0	2175.0	1028.0	-1.0	2094.0	1848.0	-1.0	2765.0	933.0	-1.0	1814.0	2035.0	-1.0	3379.0	1468.0	-1.0	2963.0	1409.0	-1.0	2373.0	1336.0	-1.0	2168.0	3233.0	-1.0	4285.0	495.0	-1.0	837.0	669.0	-1.0	791.0	
409.969	1254.0	-1.0	1938.0	936.0	-1.0	1080.0	1105.0	-1.0	1448.0	1435.0	-1.0	1762.0	1341.0	-1.0	2655.0	1401.0	-1.0	2185.0	1032.0	-1.0	2106.0	1853.0	-1.0	2776.0	938.0	-1.0	1828.0	2042.0	-1.0	3400.0	1472.0	-1.0	2981.0	1416.0	-1.0	2390.0	1341.0	-1.0	2183.0	3243.0	-1.0	4284.0	497.0	-1.0	843.0	672.0	-1.0	796.0	
410.468	1248.0	-1.0	1940.0	930.0	-1.0	1082.0	1099.0	-1.0	1452.0	1432.0	-1.0	1765.0	1343.0	-1.0	2664.0	1404.0	-1.0	2194.0	1036.0	-1.0	2121.0	1858.0	-1.0	2790.0	942.0	-1.0	1842.0	2051.0	-1.0	3423.0	1479.0	-1.0	3001.0	1424.0	-1.0	2411.0	1347.0	-1.0	2198.0	3256.0	-1.0	4284.0	501.0	-1.0	850.0	675.0	-1.0	806.0	
410.968	1251.0	-1.0	1944.0	932.0	-1.0	1083.0	1102.0	-1.0	1454.0	1434.0	-1.0	1770.0	1346.0	-1.0	2674.0	1408.0	-1.0	2202.0	1040.0	-1.0	2135.0	1867.0	-1.0	2807.0	947.0	-1.0	1856.0	2061.0	-1.0	3448.0	1484.0	-1.0	3019.0	1432.0	-1.0	2434.0	1351.0	-1.0	2210.0	3269.0	-1.0	4284.0	504.0	-1.0	858.0	680.0	-1.0	813.0	
411.467	1255.0	-1.0	1948.0	936.0	-1.0	1087.0	1107.0	-1.0	1461.0	1439.0	-1.0	1775.0	1350.0	-1.0	2690.0	1412.0	-1.0	2214.0	1045.0	-1.0	2151.0	1876.0	-1.0	2829.0	952.0	-1.0	1870.0	2075.0	-1.0	3480.0	1493.0	-1.0	3045.0	1443.0	-1.0	2460.0	1355.0	-1.0	2214.0	3281.0	-1.0	4284.0	506.0	-1.0	861.0	684.0	-1.0	820.0	
411.967	1257.0	-1.0	1950.0	938.0	-1.0	1089.0	1110.0	-1.0	1465.0	1440.0	-1.0	1775.0	1353.0	-1.0	2699.0	1414.0	-1.0	2217.0	1047.0	-1.0	2159.0	1879.0	-1.0	2840.0	953.0	-1.0	1876.0	2079.0	-1.0	3490.0	1497.0	-1.0	3060.0	1451.0	-1.0	2476.0	1359.0	-1.0	2227.0	3291.0	-1.0	4284.0	507.0	-1.0	866.0	687.0	-1.0	825.0	
412.466	1256.0	-1.0	1947.0	937.0	-1.0	1087.0	1111.0	-1.0	1464.0	1438.0	-1.0	1769.0	1353.0	-1.0	2698.0	1412.0	-1.0	2211.0	1047.0	-1.0	2155.0	1876.0	-1.0	2829.0	953.0	-1.0	1871.0	2076.0	-1.0	3478.0	1496.0	-1.0	3057.0	1449.0	-1.0	2474.0	1360.0	-1.0	2228.0	3292.0	-1.0	4285.0	509.0	-1.0	864.0	687.0	-1.0	825.0	
412.966	1256.0	-1.0	1941.0	935.0	-1.0	1081.0	1111.0	-1.0	1461.0	1435.0	-1.0	1759.0	1352.0	-1.0	2691.0	1409.0	-1.0	2200.0	1045.0	-1.0	2146.0	1868.0	-1.0	2811.0	950.0	-1.0	1861.0	2066.0	-1.0	3454.0	1493.0	-1.0	3043.0	1442.0	-1.0	2456.0	1358.0	-1.0	2219.0	3284.0	-1.0	4285.0	505.0	-1.0	858.0	683.0	-1.0	818.0	
413.465	1254.0	-1.0	1937.0	933.0	-1.0	1078.0	1111.0	-1.0	1462.0	1434.0	-1.0	1757.0	1351.0	-1.0	2685.0	1407.0	-1.0	2193.0	1042.0	-1.0	2137.0	1865.0	-1.0	2800.0	948.0	-1.0	1853.0	2061.0	-1.0	3434.0	1490.0	-1.0	3032.0	1435.0	-1.0	2434.0	1353.0	-1.0	2209.0	3271.0	-1.0	4284.0	504.0	-1.0	853.0	679.0	-1.0	808.0	
413.965	1253.0	-1.0	1930.0	933.0	-1.0	1074.0	1112.0	-1.0	1462.0	1433.0	-1.0	1755.0	1350.0	-1.0	2679.0	1404.0	-1.0	2187.0	1039.0	-1.0	2126.0	1861.0	-1.0	2788.0	947.0	-1.0	1848.0	2057.0	-1.0	3420.0	1490.0	-1.0	3028.0	1429.0	-1.0	2418.0	1356.0	-1.0	2206.0	3264.0	-1.0	4285.0	504.0	-1.0	850.0	678.0	-1.0	804.0	
414.464	1251.0	-1.0	1923.0	930.0	-1.0	1069.0	1110.0	-1.0	1459.0	1432.0	-1.0	1752.0	1347.0	-1.0	2672.0	1402.0	-1.0	2181.0	1036.0	-1.0	2115.0	1854.0	-1.0	2776.0	945.0	-1.0	1842.0	2050.0	-1.0	3404.0	1487.0	-1.0	3021.0	1423.0	-1.0	2402.0	1355.0	-1.0	2209.0	3256.0	-1.0	4285.0	504.0	-1.0	849.0	677.0	-1.0	799.0	
414.964	1250.0	-1.0	1917.0	928.0	-1.0	1064.0	1110.0	-1.0	1456.0	1432.0	-1.0	1749.0	1345.0	-1.0	2664.0	1399.0	-1.0	2175.0	1033.0	-1.0	2105.0	1851.0	-1.0	2765.0	942.0	-1.0	1836.0	2044.0	-1.0	3391.0	1484.0	-1.0	3013.0	1415.0	-1.0	2384.0	1355.0	-1.0	2210.0	3248.0	-1.0	4285.0	503.0	-1.0	847.0	675.0	-1.0	795.0	
415.463	1250.0	-1.0	1915.0	927.0	-1.0	1060.0	1109.0	-1.0	1453.0	1432.0	-1.0	1749.0	1343.0	-1.0	2658.0	1397.0	-1.0	2169.0	1029.0	-1.0	2097.0	1848.0	-1.0	2761.0	941.0	-1.0	1833.0	2043.0	-1.0	3383.0	1483.0	-1.0	3006.0	1412.0	-1.0	2373.0	1356.0	-1.0	2209.0	3246.0	-1.0	4285.0	503.0	-1.0	847.0	673.0	-1.0	795.0	
415.963	1249.0	-1.0	1916.0	926.0	-1.0	1061.0	1109.0	-1.0	1457.0	1433.0	-1.0	1754.0	1343.0	-1.0	2663.0	1397.0	-1.0	2173.0	1030.0	-1.0	2099.0	1849.0	-1.0	2765.0	942.0	-1.0	1837.0	2045.0	-1.0	3390.0	1484.0	-1.0	3011.0	1414.0	-1.0	2376.0	1355.0	-1.0	2208.0	3247.0	-1.0	4285.0	504.0	-1.0	847.0	674.0	-1.0	795.0	
416.463	1250.0	-1.0	1918.0	927.0	-1.0	1062.0	1110.0	-1.0	1460.0	1434.0	-1.0	1756.0	1343.0	-1.0	2668.0	1397.0	-1.0	2175.0	1030.0	-1.0	2101.0	1852.0	-1.0	2770.0	944.0	-1.0	1845.0	2051.0	-1.0	3403.0	1488.0	-1.0	3023.0	1420.0	-1.0	2392.0	1362.0	-1.0	2223.0	3258.0	-1.0	4285.0	506.0	-1.0	854.0	677.0	-1.0	803.0	
416.962	1251.0	-1.0	1920.0	926.0	-1.0	1061.0	1110.0	-1.0	1460.0	1435.0	-1.0	1757.0	1343.0	-1.0	2672.0	1397.0	-1.0	2174.0	1031.0	-1.0	2104.0	1852.0	-1.0	2773.0	946.0	-1.0	1854.0	2056.0	-1.0	3418.0	1491.0	-1.0	3037.0	1426.0	-1.0	2414.0	1365.0	-1.0	2234.0	3269.0	-1.0	4285.0	507.0	-1.0	858.0	680.0	-1.0	810.0	
417.461	1252.0	-1.0	1922.0	925.0	-1.0	1058.0	1109.0	-1.0	1459.0	1434.0	-1.0	1755.0	1343.0	-1.0	2674.0	1396.0	-1.0	2171.0	1032.0	-1.0	2110.0	1852.0	-1.0	2774.0	948.0	-1.0	1861.0	2059.0	-1.0	3426.0	1493.0	-1.0	3046.0	1432.0	-1.0	2428.0	1365.0	-1.0	2234.0	3276.0	-1.0	4285.0	508.0	-1.0	859.0	682.0	-1.0	812.0	
417.960	1252.0	-1.0	1924.0	923.0	-1.0	1055.0	1107.0	-1.0	1456.0	1432.0	-1.0	1752.0	1343.0	-1.0	2673.0	1395.0	-1.0	2167.0	1033.0	-1.0	2113.0	1853.0	-1.0	2773.0	949.0	-1.0	1863.0	2060.0	-1.0	3424.0	1492.0	-1.0	3044.0	1432.0	-1.0	2427.0	1361.0	-1.0	2225.0	3276.0	-1.0	4284.0	506.0	-1.0	853.0	679.0	-1.0	808.0	
418.459	1253.0	-1.0	1925.0	922.0	-1.0	1054.0	1107.0	-1.0	1456.0	1431.0	-1.0	1750.0	1342.0	-1.0	2671.0	1393.0	-1.0	2160.0	1033.0	-1.0	2113.0	1852.0	-1.0	2771.0	947.0	-1.0	1858.0	2056.0	-1.0	3411.0	1488.0	-1.0	3033.0	1428.0	-1.0	2416.0	1354.0	-1.0	2208.0	3271.0	-1.0	4285.0	502.0	-1.0	844.0	674.0	-1.0	798.0	
418.958	1251.0	-1.0	1923.0	918.0	-1.0	1050.0	1105.0	-1.0	1453.0	1428.0	-1.0	1745.0	1340.0	-1.0	2666.0	1390.0	-1.0	2153.0	1031.0	-1.0	2106.0	1847.0	-1.0	2758.0	944.0	-1.0	1850.0	2049.0	-1.0	3395.0	1483.0	-1.0	3022.0	1425.0	-1.0	2408.0	1351.0	-1.0	2189.0	3268.0	-1.0	4285.0	499.0	-1.0	834.0	670.0	-1.0	789.0	
419.457	1249.0	-1.0	1918.0	915.0	-1.0	1043.0	1100.0	-1.0	1444.0	1423.0	-1.0	1737.0	1335.0	-1.0	2654.0	1385.0	-1.0	2143.0	1027.0	-1.0	2092.0	1840.0	-1.0	2739.0	939.0	-1.0	1833.0	2036.0	-1.0	3365.0	1475.0	-1.0	3004.0	1418.0	-1.0	2395.0	1346.0	-1.0	2179.0	3263.0	-1.0	4285.0	495.0	-1.0	825.0	665.0	-1.0	780.0	
419.956	1247.0	-1.0	1912.0	911.0	-1.0	1036.0	1095.0	-1.0	1434.0	1418.0	-1.0	1728.0	1330.0	-1.0	2638.0	1380.0	-1.0	2130.0	1021.0	-1.0	2076.0	1830.0	-1.0	2716.0	932.0	-1.0	1815.0	2025.0	-1.0	3333.0	1465.0	-1.0	2978.0	1410.0	-1.0	2379.0	1341.0	-1.0	2166.0	3260.0	-1.0	4285.0	492.0	-1.0	817.0	660.0	-1.0	772.0	
420.455	1246.0	-1.0	1910.0	910.0	-1.0	1033.0	1093.0	-1.0	1427.0	1416.0	-1.0	1723.0	1325.0	-1.0	2625.0	1377.0	-1.0	2122.0	1017.0	-1.0	2064.0	1825.0	-1.0	2701.0	929.0	-1.0	1801.0	2017.0	-1.0	3314.0	1458.0	-1.0	2958.0	1408.0	-1.0	2370.0	1335.0	-1.0	2153.0	3261.0	-1.0	4285.0	488.0	-1.0	811.0	657.0	-1.0	768.0	
420.954	1246.0	-1.0	1910.0	909.0	-1.0	1033.0	1090.0	-1.0	1423.0	1415.0	-1.0	1722.0	1323.0	-1.0	2620.0	1375.0	-1.0	2120.0	1015.0	-1.0	2057.0	1820.0	-1.0	2693.0	927.0	-1.0	1797.0	2016.0	-1.0	3314.0	1455.0	-1.0	2957.0	1410.0	-1.0	2380.0	1336.0	-1.0	2158.0	3270.0	-1.0	4284.0	488.0	-1.0	811.0	659.0	-1.0	771.0	
421.453	1245.0	-1.0	1908.0	908.0	-1.0	1031.0	1087.0	-1.0	1416.0	1413.0	-1.0	1718.0	1320.0	-1.0	2614.0	1373.0	-1.0	2117.0	1012.0	-1.0	2050.0	1815.0	-1.0	2687.0	926.0	-1.0	1795.0	2016.0	-1.0	3318.0	1455.0	-1.0	2958.0	1414.0	-1.0	2389.0	1337.0	-1.0	2160.0	3275.0	-1.0	4284.0	490.0	-1.0	813.0	662.0	-1.0	776.0	
421.952	1243.0	-1.0	1906.0	907.0	-1.0	1030.0	1084.0	-1.0	1411.0	1410.0	-1.0	1713.0	1317.0	-1.0	2608.0	1372.0	-1.0	2113.0	1011.0	-1.0	2047.0	1814.0	-1.0	2681.0	926.0	-1.0	1797.0	2018.0	-1.0	3323.0	1452.0	-1.0	2958.0	1415.0	-1.0	2397.0	1336.0	-1.0	2160.0	3275.0	-1.0	4284.0	490.0	-1.0	815.0	665.0	-1.0	781.0	
422.451	1242.0	-1.0	1905.0	907.0	-1.0	1031.0	1082.0	-1.0	1409.0	1408.0	-1.0	1712.0	1317.0	-1.0	2609.0	1371.0	-1.0	2112.0	1011.0	-1.0	2048.0	1813.0	-1.0	2681.0	928.0	-1.0	1804.0	2023.0	-1.0	3337.0	1455.0	-1.0	2972.0	1424.0	-1.0	2422.0	1340.0	-1.0	2170.0	3261.0	-1.0	4284.0	492.0	-1.0	822.0	671.0	-1.0	794.0	
422.950	1242.0	-1.0	1901.0	908.0	-1.0	1032.0	1081.0	-1.0	1406.0	1408.0	-1.0	1710.0	1316.0	-1.0	2610.0	1370.0	-1.0	2110.0	1013.0	-1.0	2051.0	1805.0	-1.0	2668.0	930.0	-1.0	1809.0	2020.0	-1.0	3336.0	1455.0	-1.0	2976.0	1427.0	-1.0	2429.0	1342.0	-1.0	2177.0	3248.0	-1.0	4285.0	494.0	-1.0	827.0	676.0	-1.0	801.0	
423.449	1241.0	-1.0	1897.0	909.0	-1.0	1031.0	1080.0	-1.0	1403.0	1408.0	-1.0	1708.0	1317.0	-1.0	2608.0	1369.0	-1.0	2108.0	1013.0	-1.0	2054.0	1800.0	-1.0	2657.0	931.0	-1.0	1812.0	2016.0	-1.0	3328.0	1454.0	-1.0	2976.0	1425.0	-1.0	2424.0	1340.0	-1.0	2174.0	3237.0	-1.0	4285.0	494.0	-1.0	828.0	676.0	-1.0	803.0	
423.948	1239.0	-1.0	1897.0	910.0	-1.0	1035.0	1080.0	-1.0	1407.0	1410.0	-1.0	1714.0	1318.0	-1.0	2608.0	1370.0	-1.0	2107.0	1015.0	-1.0	2056.0	1797.0	-1.0	2648.0	931.0	-1.0	1812.0	2011.0	-1.0	3313.0	1451.0	-1.0	2966.0	1421.0	-1.0	2415.0	1337.0	-1.0	2166.0	3231.0	-1.0	4285.0	494.0	-1.0	825.0	675.0	-1.0	801.0	
424.447	1238.0	-1.0	1894.0	911.0	-1.0	1037.0	1081.0	-1.0	1409.0	1411.0	-1.0	1716.0	1318.0	-1.0	2609.0	1370.0	-1.0	2108.0	1015.0	-1.0	2054.0	1791.0	-1.0	2638.0	930.0	-1.0	1809.0	2003.0	-1.0	3296.0	1448.0	-1.0	2960.0	1419.0	-1.0	2411.0	1337.0	-1.0	2162.0	3228.0	-1.0	4284.0	495.0	-1.0	824.0	675.0	-1.0	798.0	
424.946	1236.0	-1.0	1890.0	910.0	-1.0	1037.0	1079.0	-1.0	1407.0	1410.0	-1.0	1717.0	1316.0	-1.0	2604.0	1367.0	-1.0	2104.0	1011.0	-1.0	2045.0	1784.0	-1.0	2622.0	927.0	-1.0	1797.0	1993.0	-1.0	3270.0	1443.0	-1.0	2946.0	1414.0	-1.0	2399.0	1335.0	-1.0	2161.0	3222.0	-1.0	4285.0	493.0	-1.0	824.0	673.0	-1.0	795.0	
425.445	1235.0	-1.0	1886.0	909.0	-1.0	1036.0	1078.0	-1.0	1404.0	1410.0	-1.0	1717.0	1313.0	-1.0	2594.0	1364.0	-1.0	2096.0	1008.0	-1.0	2031.0	1771.0	-1.0	2599.0	922.0	-1.0	1781.0	1980.0	-1.0	3237.0	1436.0	-1.0	2922.0	1409.0	-1.0	2387.0	1332.0	-1.0	2155.0	3211.0	-1.0	4284.0	492.0	-1.0	820.0	670.0	-1.0	792.0	
425.944	1234.0	-1.0	1884.0	909.0	-1.0	1035.0	1077.0	-1.0	1401.0	1412.0	-1.0	1719.0	1310.0	-1.0	2584.0	1360.0	-1.0	2090.0	1004.0	-1.0	2018.0	1763.0	-1.0	2581.0	920.0	-1.0	1771.0	1972.0	-1.0	3217.0	1429.0	-1.0	2899.0	1403.0	-1.0	2373.0	1328.0	-1.0	2150.0	3198.0	-1.0	4284.0	491.0	-1.0	820.0	670.0	-1.0	792.0	
426.443	1234.0	-1.0	1888.0	911.0	-1.0	1041.0	1077.0	-1.0	1404.0	1416.0	-1.0	1729.0	1309.0	-1.0	2585.0	1361.0	-1.0	2093.0	1002.0	-1.0	2014.0	1759.0	-1.0	2579.0	920.0	-1.0	1770.0	1972.0	-1.0	3220.0	1429.0	-1.0	2898.0	1405.0	-1.0	2376.0	1327.0	-1.0	2145.0	3188.0	-1.0	4285.0	491.0	-1.0	822.0	671.0	-1.0	796.0	
426.942	1235.0	-1.0	1895.0	913.0	-1.0	1046.0	1077.0	-1.0	1406.0	1420.0	-1.0	1738.0	1310.0	-1.0	2589.0	1362.0	-1.0	2100.0	1003.0	-1.0	2014.0	1758.0	-1.0	2577.0	923.0	-1.0	1775.0	1976.0	-1.0	3234.0	1430.0	-1.0	2904.0	1408.0	-1.0	2384.0	1329.0	-1.0	2155.0	3183.0	-1.0	4284.0	494.0	-1.0	828.0	675.0	-1.0	803.0	
427.442	1237.0	-1.0	1903.0	914.0	-1.0	1052.0	1077.0	-1.0	1407.0	1424.0	-1.0	1748.0	1312.0	-1.0	2594.0	1364.0	-1.0	2106.0	1004.0	-1.0	2019.0	1758.0	-1.0	2587.0	926.0	-1.0	1783.0	1983.0	-1.0	3255.0	1429.0	-1.0	2905.0	1401.0	-1.0	2367.0	1330.0	-1.0	2159.0	3171.0	-1.0	4284.0	496.0	-1.0	833.0	677.0	-1.0	809.0	
427.941	1239.0	-1.0	1910.0	918.0	-1.0	1058.0	1077.0	-1.0	1408.0	1429.0	-1.0	1756.0	1312.0	-1.0	2593.0	1366.0	-1.0	2109.0	1005.0	-1.0	2019.0	1780.0	-1.0	2626.0	930.0	-1.0	1792.0	1999.0	-1.0	3289.0	1425.0	-1.0	2897.0	1385.0	-1.0	2319.0	1325.0	-1.0	2152.0	3133.0	-1.0	4284.0	496.0	-1.0	832.0	677.0	-1.0	810.0	
428.441	1239.0	-1.0	1913.0	921.0	-1.0	1062.0	1078.0	-1.0	1410.0	1432.0	-1.0	1762.0	1312.0	-1.0	2597.0	1367.0	-1.0	2113.0	1006.0	-1.0	2022.0	1800.0	-1.0	2664.0	933.0	-1.0	1802.0	2015.0	-1.0	3323.0	1426.0	-1.0	2904.0	1370.0	-1.0	2279.0	1326.0	-1.0	2155.0	3103.0	-1.0	4284.0	496.0	-1.0	833.0	680.0	-1.0	812.0	
428.940	1238.0	-1.0	1910.0	920.0	-1.0	1061.0	1078.0	-1.0	1411.0	1431.0	-1.0	1760.0	1310.0	-1.0	2592.0	1366.0	-1.0	2109.0	1005.0	-1.0	2020.0	1815.0	-1.0	2690.0	933.0	-1.0	1805.0	2023.0	-1.0	3337.0	1427.0	-1.0	2912.0	1358.0	-1.0	2243.0	1325.0	-1.0	2157.0	3084.0	-1.0	4284.0	494.0	-1.0	830.0	675.0	-1.0	806.0	
429.439	1236.0	-1.0	1904.0	920.0	-1.0	1061.0	1078.0	-1.0	1413.0	1428.0	-1.0	1756.0	1307.0	-1.0	2586.0	1366.0	-1.0	2106.0	1002.0	-1.0	2017.0	1829.0	-1.0	2713.0	930.0	-1.0	1806.0	2029.0	-1.0	3346.0	1429.0	-1.0	2919.0	1347.0	-1.0	2212.0	1323.0	-1.0	2157.0	3070.0	-1.0	4284.0	492.0	-1.0	826.0	669.0	-1.0	795.0	
429.939	1235.0	-1.0	1899.0	921.0	-1.0	1065.0	1082.0	-1.0	1421.0	1429.0	-1.0	1758.0	1306.0	-1.0	2589.0	1367.0	-1.0	2108.0	1001.0	-1.0	2017.0	1845.0	-1.0	2744.0	930.0	-1.0	1810.0	2041.0	-1.0	3363.0	1436.0	-1.0	2937.0	1342.0	-1.0	2192.0	1325.0	-1.0	2159.0	3066.0	-1.0	4284.0	490.0	-1.0	826.0	662.0	-1.0	784.0	
430.439	1234.0	-1.0	1896.0	924.0	-1.0	1067.0	1086.0	-1.0	1428.0	1431.0	-1.0	1760.0	1307.0	-1.0	2596.0	1369.0	-1.0	2112.0	1000.0	-1.0	2017.0	1855.0	-1.0	2762.0	930.0	-1.0	1814.0	2046.0	-1.0	3373.0	1442.0	-1.0	2954.0	1341.0	-1.0	2189.0	1329.0	-1.0	2175.0	3080.0	-1.0	4285.0	491.0	-1.0	830.0	658.0	-1.0	781.0	
430.938	1234.0	-1.0	1898.0	926.0	-1.0	1072.0	1089.0	-1.0	1436.0	1432.0	-1.0	1762.0	1310.0	-1.0	2606.0	1373.0	-1.0	2120.0	1001.0	-1.0	2021.0	1857.0	-1.0	2761.0	930.0	-1.0	1815.0	2046.0	-1.0	3375.0	1448.0	-1.0	2968.0	1348.0	-1.0	2207.0	1335.0	-1.0	2191.0	3109.0	-1.0	4284.0	491.0	-1.0	833.0	657.0	-1.0	780.0	
431.437	1238.0	-1.0	1906.0	929.0	-1.0	1077.0	1093.0	-1.0	1444.0	1433.0	-1.0	1765.0	1316.0	-1.0	2621.0	1378.0	-1.0	2132.0	1004.0	-1.0	2028.0	1856.0	-1.0	2758.0	931.0	-1.0	1816.0	2045.0	-1.0	3376.0	1451.0	-1.0	2977.0	1357.0	-1.0	2231.0	1338.0	-1.0	2202.0	3138.0	-1.0	4284.0	492.0	-1.0	837.0	656.0	-1.0	778.0	
431.937	1242.0	-1.0	1915.0	933.0	-1.0	1083.0	1098.0	-1.0	1450.0	1434.0	-1.0	1768.0	1321.0	-1.0	2635.0	1383.0	-1.0	2143.0	1008.0	-1.0	2036.0	1856.0	-1.0	2763.0	931.0	-1.0	1817.0	2046.0	-1.0	3382.0	1456.0	-1.0	2986.0	1366.0	-1.0	2252.0	1341.0	-1.0	2211.0	3161.0	-1.0	4284.0	493.0	-1.0	837.0	654.0	-1.0	777.0	
432.436	1246.0	-1.0	1924.0	934.0	-1.0	1086.0	1100.0	-1.0	1455.0	1436.0	-1.0	1772.0	1325.0	-1.0	2648.0	1387.0	-1.0	2154.0	1010.0	-1.0	2042.0	1858.0	-1.0	2766.0	932.0	-1.0	1815.0	2048.0	-1.0	3388.0	1460.0	-1.0	2994.0	1373.0	-1.0	2271.0	1342.0	-1.0	2213.0	3175.0	-1.0	4284.0	492.0	-1.0	838.0	652.0	-1.0	777.0	
432.935	1249.0	-1.0	1934.0	935.0	-1.0	1090.0	1101.0	-1.0	1458.0	1437.0	-1.0	1776.0	1329.0	-1.0	2656.0	1390.0	-1.0	2162.0	1011.0	-1.0	2047.0	1858.0	-1.0	2770.0	932.0	-1.0	1814.0	2048.0	-1.0	3391.0	1462.0	-1.0	2996.0	1378.0	-1.0	2285.0	1342.0	-1.0	2210.0	3188.0	-1.0	4285.0	492.0	-1.0	839.0	652.0	-1.0	776.0	
433.434	1251.0	-1.0	1942.0	935.0	-1.0	1091.0	1102.0	-1.0	1458.0	1438.0	-1.0	1777.0	1330.0	-1.0	2659.0	1391.0	-1.0	2166.0	1011.0	-1.0	2047.0	1855.0	-1.0	2768.0	931.0	-1.0	1811.0	2047.0	-1.0	3391.0	1462.0	-1.0	2994.0	1380.0	-1.0	2295.0	1339.0	-1.0	2203.0	3198.0	-1.0	4285.0	491.0	-1.0	837.0	651.0	-1.0	775.0	
433.933	1253.0	-1.0	1950.0	934.0	-1.0	1092.0	1101.0	-1.0	1456.0	1437.0	-1.0	1778.0	1331.0	-1.0	2659.0	1392.0	-1.0	2168.0	1012.0	-1.0	2046.0	1850.0	-1.0	2759.0	929.0	-1.0	1806.0	2043.0	-1.0	3386.0	1460.0	-1.0	2988.0	1384.0	-1.0	2305.0	1335.0	-1.0	2193.0	3208.0	-1.0	4285.0	491.0	-1.0	837.0	651.0	-1.0	775.0	
434.432	1256.0	-1.0	1959.0	934.0	-1.0	1093.0	1101.0	-1.0	1453.0	1437.0	-1.0	1780.0	1331.0	-1.0	2657.0	1391.0	-1.0	2170.0	1011.0	-1.0	2047.0	1846.0	-1.0	2754.0	928.0	-1.0	1806.0	2041.0	-1.0	3387.0	1457.0	-1.0	2980.0	1386.0	-1.0	2318.0	1331.0	-1.0	2184.0	3218.0	-1.0	4284.0	491.0	-1.0	837.0	650.0	-1.0	777.0	
434.932	1260.0	-1.0	1970.0	936.0	-1.0	1099.0	1100.0	-1.0	1454.0	1438.0	-1.0	1785.0	1333.0	-1.0	2664.0	1395.0	-1.0	2179.0	1015.0	-1.0	2056.0	1844.0	-1.0	2756.0	930.0	-1.0	1809.0	2042.0	-1.0	3397.0	1458.0	-1.0	2981.0	1394.0	-1.0	2341.0	1329.0	-1.0	2174.0	3234.0	-1.0	4284.0	492.0	-1.0	842.0	651.0	-1.0	780.0	
435.431	1261.0	-1.0	1976.0	937.0	-1.0	1104.0	1099.0	-1.0	1453.0	1439.0	-1.0	1789.0	1334.0	-1.0	2666.0	1398.0	-1.0	2186.0	1017.0	-1.0	2065.0	1841.0	-1.0	2756.0	931.0	-1.0	1818.0	2042.0	-1.0	3407.0	1460.0	-1.0	2988.0	1403.0	-1.0	2367.0	1330.0	-1.0	2180.0	3261.0	-1.0	4284.0	495.0	-1.0	848.0	655.0	-1.0	788.0	
435.931	1261.0	-1.0	1976.0	937.0	-1.0	1104.0	1097.0	-1.0	1448.0	1437.0	-1.0	1785.0	1332.0	-1.0	2659.0	1396.0	-1.0	2182.0	1017.0	-1.0	2069.0	1835.0	-1.0	2745.0	931.0	-1.0	1819.0	2036.0	-1.0	3396.0	1457.0	-1.0	2983.0	1404.0	-1.0	2372.0	1329.0	-1.0	2180.0	3278.0	-1.0	4285.0	496.0	-1.0	851.0	658.0	-1.0	791.0	
436.430	1260.0	-1.0	1971.0	936.0	-1.0	1100.0	1095.0	-1.0	1442.0	1433.0	-1.0	1775.0	1329.0	-1.0	2647.0	1392.0	-1.0	2171.0	1018.0	-1.0	2067.0	1831.0	-1.0	2730.0	931.0	-1.0	1814.0	2027.0	-1.0	3369.0	1451.0	-1.0	2962.0	1397.0	-1.0	2350.0	1325.0	-1.0	2167.0	3270.0	-1.0	4285.0	494.0	-1.0	847.0	654.0	-1.0	784.0	
436.929	1245.0	-1.0	1958.0	923.0	-1.0	1094.0	1083.0	-1.0	1437.0	1417.0	-1.0	1761.0	1326.0	-1.0	2636.0	1388.0	-1.0	2160.0	1015.0	-1.0	2060.0	1820.0	-1.0	2710.0	928.0	-1.0	1806.0	2014.0	-1.0	3338.0	1446.0	-1.0	2949.0	1388.0	-1.0	2331.0	1323.0	-1.0	2163.0	3266.0	-1.0	4285.0	493.0	-1.0	842.0	653.0	-1.0	779.0	
437.428	1241.0	-1.0	1939.0	921.0	-1.0	1083.0	1082.0	-1.0	1428.0	1411.0	-1.0	1744.0	1322.0	-1.0	2617.0	1381.0	-1.0	2140.0	1011.0	-1.0	2044.0	1807.0	-1.0	2678.0	922.0	-1.0	1790.0	1996.0	-1.0	3291.0	1440.0	-1.0	2926.0	1377.0	-1.0	2302.0	1319.0	-1.0	2151.0	3253.0	-1.0	4284.0	489.0	-1.0	833.0	649.0	-1.0	769.0	
437.927	1240.0	-1.0	1926.0	922.0	-1.0	1077.0	1083.0	-1.0	1425.0	1410.0	-1.0	1734.0	1320.0	-1.0	2604.0	1378.0	-1.0	2127.0	1008.0	-1.0	2031.0	1798.0	-1.0	2652.0	919.0	-1.0	1774.0	1981.0	-1.0	3251.0	1434.0	-1.0	2904.0	1367.0	-1.0	2277.0	1314.0	-1.0	2132.0	3238.0	-1.0	4285.0	485.0	-1.0	823.0	645.0	-1.0	763.0	
438.426	1239.0	-1.0	1915.0	922.0	-1.0	1072.0	1085.0	-1.0	1423.0	1410.0	-1.0	1726.0	1319.0	-1.0	2598.0	1374.0	-1.0	2120.0	1004.0	-1.0	2020.0	1789.0	-1.0	2632.0	915.0	-1.0	1762.0	1972.0	-1.0	3228.0	1431.0	-1.0	2897.0	1363.0	-1.0	2268.0	1313.0	-1.0	2132.0	3233.0	-1.0	4285.0	483.0	-1.0	817.0	646.0	-1.0	761.0	
438.926	1239.0	-1.0	1908.0	923.0	-1.0	1070.0	1086.0	-1.0	1420.0	1410.0	-1.0	1723.0	1319.0	-1.0	2596.0	1374.0	-1.0	2118.0	1004.0	-1.0	2015.0	1783.0	-1.0	2621.0	913.0	-1.0	1757.0	1966.0	-1.0	3218.0	1431.0	-1.0	2893.0	1363.0	-1.0	2269.0	1315.0	-1.0	2133.0	3228.0	-1.0	4284.0	483.0	-1.0	816.0	648.0	-1.0	765.0	
439.425	1240.0	-1.0	1910.0	926.0	-1.0	1074.0	1089.0	-1.0	1427.0	1414.0	-1.0	1732.0	1323.0	-1.0	2603.0	1378.0	-1.0	2125.0	1006.0	-1.0	2017.0	1784.0	-1.0	2625.0	915.0	-1.0	1758.0	1969.0	-1.0	3226.0	1434.0	-1.0	2898.0	1369.0	-1.0	2283.0	1316.0	-1.0	2135.0	3225.0	-1.0	4284.0	485.0	-1.0	818.0	654.0	-1.0	772.0	
439.925	1243.0	-1.0	1915.0	929.0	-1.0	1079.0	1092.0	-1.0	1431.0	1419.0	-1.0	1740.0	1327.0	-1.0	2616.0	1382.0	-1.0	2138.0	1009.0	-1.0	2026.0	1788.0	-1.0	2633.0	917.0	-1.0	1767.0	1975.0	-1.0	3247.0	1441.0	-1.0	2916.0	1380.0	-1.0	2310.0	1323.0	-1.0	2153.0	3233.0	-1.0	4285.0	488.0	-1.0	826.0	660.0	-1.0	785.0	
440.424	1246.0	-1.0	1922.0	931.0	-1.0	1083.0	1094.0	-1.0	1434.0	1421.0	-1.0	1745.0	1331.0	-1.0	2629.0	1385.0	-1.0	2149.0	1012.0	-1.0	2036.0	1792.0	-1.0	2642.0	921.0	-1.0	1776.0	1984.0	-1.0	3269.0	1447.0	-1.0	2933.0	1390.0	-1.0	2337.0	1329.0	-1.0	2168.0	3243.0	-1.0	4285.0	491.0	-1.0	833.0	666.0	-1.0	794.0	
440.924	1250.0	-1.0	1933.0	933.0	-1.0	1087.0	1096.0	-1.0	1438.0	1424.0	-1.0	1752.0	1335.0	-1.0	2640.0	1388.0	-1.0	2157.0	1016.0	-1.0	2049.0	1794.0	-1.0	2654.0	926.0	-1.0	1788.0	1992.0	-1.0	3291.0	1453.0	-1.0	2947.0	1400.0	-1.0	2363.0	1331.0	-1.0	2174.0	3252.0	-1.0	4285.0	495.0	-1.0	839.0	670.0	-1.0	801.0	
441.423	1253.0	-1.0	1941.0	935.0	-1.0	1091.0	1099.0	-1.0	1442.0	1427.0	-1.0	1757.0	1339.0	-1.0	2656.0	1392.0	-1.0	2169.0	1021.0	-1.0	2066.0	1798.0	-1.0	2667.0	932.0	-1.0	1804.0	2002.0	-1.0	3318.0	1460.0	-1.0	2974.0	1412.0	-1.0	2398.0	1338.0	-1.0	2188.0	3264.0	-1.0	4285.0	499.0	-1.0	848.0	674.0	-1.0	809.0	
441.923	1256.0	-1.0	1947.0	936.0	-1.0	1093.0	1100.0	-1.0	1445.0	1427.0	-1.0	1759.0	1344.0	-1.0	2666.0	1394.0	-1.0	2174.0	1026.0	-1.0	2080.0	1802.0	-1.0	2677.0	936.0	-1.0	1819.0	2009.0	-1.0	3339.0	1465.0	-1.0	2993.0	1419.0	-1.0	2417.0	1342.0	-1.0	2196.0	3269.0	-1.0	4285.0	502.0	-1.0	854.0	675.0	-1.0	813.0	
442.422	1258.0	-1.0	1950.0	936.0	-1.0	1092.0	1101.0	-1.0	1445.0	1427.0	-1.0	1757.0	1345.0	-1.0	2671.0	1396.0	-1.0	2178.0	1030.0	-1.0	2093.0	1806.0	-1.0	2685.0	939.0	-1.0	1829.0	2013.0	-1.0	3348.0	1469.0	-1.0	3001.0	1423.0	-1.0	2422.0	1341.0	-1.0	2197.0	3270.0	-1.0	4285.0	503.0	-1.0	856.0	675.0	-1.0	810.0	
442.921	1259.0	-1.0	1953.0	936.0	-1.0	1092.0	1102.0	-1.0	1445.0	1427.0	-1.0	1756.0	1347.0	-1.0	2675.0	1397.0	-1.0	2180.0	1035.0	-1.0	2104.0	1811.0	-1.0	2694.0	944.0	-1.0	1836.0	2016.0	-1.0	3350.0	1470.0	-1.0	3001.0	1423.0	-1.0	2420.0	1340.0	-1.0	2191.0	3267.0	-1.0	4284.0	503.0	-1.0	857.0	673.0	-1.0	806.0	
443.420	1260.0	-1.0	1955.0	938.0	-1.0	1093.0	1105.0	-1.0	1448.0	1429.0	-1.0	1757.0	1350.0	-1.0	2683.0	1400.0	-1.0	2188.0	1038.0	-1.0	2116.0	1815.0	-1.0	2704.0	945.0	-1.0	1841.0	2019.0	-1.0	3351.0	1473.0	-1.0	3001.0	1424.0	-1.0	2420.0	1338.0	-1.0	2182.0	3267.0	-1.0	4284.0	502.0	-1.0	855.0	672.0	-1.0	803.0	
443.920	1260.0	-1.0	1954.0	937.0	-1.0	1091.0	1105.0	-1.0	1450.0	1429.0	-1.0	1758.0	1352.0	-1.0	2688.0	1403.0	-1.0	2192.0	1040.0	-1.0	2120.0	1817.0	-1.0	2708.0	946.0	-1.0	1843.0	2020.0	-1.0	3355.0	1476.0	-1.0	3006.0	1427.0	-1.0	2426.0	1340.0	-1.0	2184.0	3270.0	-1.0	4285.0	503.0	-1.0	856.0	673.0	-1.0	805.0	
444.419	1260.0	-1.0	1953.0	936.0	-1.0	1089.0	1105.0	-1.0	1449.0	1429.0	-1.0	1757.0	1352.0	-1.0	2689.0	1403.0	-1.0	2194.0	1040.0	-1.0	2120.0	1818.0	-1.0	2708.0	946.0	-1.0	1841.0	2020.0	-1.0	3355.0	1475.0	-1.0	3007.0	1428.0	-1.0	2431.0	1342.0	-1.0	2190.0	3275.0	-1.0	4284.0	504.0	-1.0	858.0	673.0	-1.0	805.0	
444.918	1261.0	-1.0	1955.0	935.0	-1.0	1087.0	1105.0	-1.0	1448.0	1429.0	-1.0	1759.0	1353.0	-1.0	2690.0	1404.0	-1.0	2196.0	1040.0	-1.0	2118.0	1820.0	-1.0	2711.0	945.0	-1.0	1837.0	2022.0	-1.0	3359.0	1476.0	-1.0	3008.0	1431.0	-1.0	2436.0	1343.0	-1.0	2194.0	3280.0	-1.0	4284.0	505.0	-1.0	860.0	674.0	-1.0	809.0	
445.417	1262.0	-1.0	1959.0	934.0	-1.0	1087.0	1105.0	-1.0	1447.0	1430.0	-1.0	1760.0	1354.0	-1.0	2694.0	1405.0	-1.0	2200.0	1040.0	-1.0	2119.0	1823.0	-1.0	2719.0	946.0	-1.0	1840.0	2027.0	-1.0	3371.0	1478.0	-1.0	3010.0	1433.0	-1.0	2444.0	1344.0	-1.0	2198.0	3285.0	-1.0	4285.0	506.0	-1.0	865.0	675.0	-1.0	812.0	
445.916	1264.0	-1.0	1965.0	934.0	-1.0	1088.0	1105.0	-1.0	1447.0	1431.0	-1.0	1764.0	1356.0	-1.0	2698.0	1408.0	-1.0	2205.0	1041.0	-1.0	2124.0	1827.0	-1.0	2731.0	947.0	-1.0	1844.0	2033.0	-1.0	3387.0	1479.0	-1.0	3015.0	1436.0	-1.0	2455.0	1345.0	-1.0	2199.0	3289.0	-1.0	4285.0	507.0	-1.0	868.0	676.0	-1.0	815.0	
446.415	1266.0	-1.0	1970.0	935.0	-1.0	1087.0	1106.0	-1.0	1447.0	1433.0	-1.0	1765.0	1356.0	-1.0	2701.0	1408.0	-1.0	2207.0	1043.0	-1.0	2130.0	1833.0	-1.0	2742.0	949.0	-1.0	1851.0	2039.0	-1.0	3404.0	1480.0	-1.0	3018.0	1438.0	-1.0	2457.0	1343.0	-1.0	2193.0	3287.0	-1.0	4285.0	508.0	-1.0	869.0	677.0	-1.0	815.0	
446.914	1267.0	-1.0	1972.0	936.0	-1.0	1087.0	1106.0	-1.0	1445.0	1432.0	-1.0	1762.0	1357.0	-1.0	2702.0	1408.0	-1.0	2204.0	1045.0	-1.0	2136.0	1836.0	-1.0	2748.0	951.0	-1.0	1857.0	2043.0	-1.0	3412.0	1480.0	-1.0	3016.0	1437.0	-1.0	2453.0	1339.0	-1.0	2179.0	3279.0	-1.0	4284.0	508.0	-1.0	866.0	674.0	-1.0	811.0	
447.413	1265.0	-1.0	1968.0	933.0	-1.0	1083.0	1103.0	-1.0	1441.0	1428.0	-1.0	1753.0	1357.0	-1.0	2698.0	1407.0	-1.0	2199.0	1045.0	-1.0	2140.0	1836.0	-1.0	2749.0	953.0	-1.0	1862.0	2044.0	-1.0	3416.0	1482.0	-1.0	3018.0	1436.0	-1.0	2445.0	1335.0	-1.0	2164.0	3272.0	-1.0	4285.0	507.0	-1.0	863.0	671.0	-1.0	803.0	
447.912	1262.0	-1.0	1959.0	929.0	-1.0	1076.0	1100.0	-1.0	1432.0	1423.0	-1.0	1741.0	1353.0	-1.0	2689.0	1403.0	-1.0	2191.0	1045.0	-1.0	2138.0	1831.0	-1.0	2743.0	952.0	-1.0	1863.0	2040.0	-1.0	3410.0	1480.0	-1.0	3013.0	1431.0	-1.0	2434.0	1333.0	-1.0	2159.0	3268.0	-1.0	4284.0	506.0	-1.0	859.0	670.0	-1.0	800.0	
448.411	1259.0	-1.0	1949.0	927.0	-1.0	1069.0	1097.0	-1.0	1424.0	1418.0	-1.0	1731.0	1349.0	-1.0	2673.0	1400.0	-1.0	2184.0	1042.0	-1.0	2132.0	1826.0	-1.0	2730.0	950.0	-1.0	1856.0	2032.0	-1.0	3393.0	1476.0	-1.0	3001.0	1427.0	-1.0	2423.0	1333.0	-1.0	2157.0	3265.0	-1.0	4284.0	504.0	-1.0	855.0	668.0	-1.0	796.0	
448.910	1256.0	-1.0	1939.0	925.0	-1.0	1064.0	1094.0	-1.0	1417.0	1414.0	-1.0	1723.0	1344.0	-1.0	2656.0	1397.0	-1.0	2176.0	1040.0	-1.0	2120.0	1821.0	-1.0	2714.0	946.0	-1.0	1845.0	2025.0	-1.0	3369.0	1471.0	-1.0	2979.0	1421.0	-1.0	2411.0	1331.0	-1.0	2152.0	3262.0	-1.0	4284.0	502.0	-1.0	852.0	666.0	-1.0	793.0	
449.409	1256.0	-1.0	1934.0	925.0	-1.0	1059.0	1093.0	-1.0	1411.0	1413.0	-1.0	1720.0	1341.0	-1.0	2642.0	1395.0	-1.0	2171.0	1036.0	-1.0	2108.0	1814.0	-1.0	2697.0	942.0	-1.0	1831.0	2016.0	-1.0	3347.0	1465.0	-1.0	2960.0	1416.0	-1.0	2401.0	1329.0	-1.0	2147.0	3261.0	-1.0	4285.0	502.0	-1.0	849.0	666.0	-1.0	791.0	
449.909	1255.0	-1.0	1933.0	924.0	-1.0	1061.0	1092.0	-1.0	1410.0	1414.0	-1.0	1721.0	1339.0	-1.0	2633.0	1394.0	-1.0	2169.0	1033.0	-1.0	2097.0	1809.0	-1.0	2686.0	938.0	-1.0	1815.0	2009.0	-1.0	3328.0	1461.0	-1.0	2944.0	1415.0	-1.0	2396.0	1330.0	-1.0	2147.0	3260.0	-1.0	4284.0	501.0	-1.0	848.0	665.0	-1.0	791.0	
450.409	1257.0	-1.0	1935.0	928.0	-1.0	1063.0	1095.0	-1.0	1414.0	1417.0	-1.0	1726.0	1339.0	-1.0	2631.0	1394.0	-1.0	2169.0	1032.0	-1.0	2089.0	1807.0	-1.0	2679.0	936.0	-1.0	1805.0	2006.0	-1.0	3317.0	1460.0	-1.0	2936.0	1416.0	-1.0	2396.0	1329.0	-1.0	2145.0	3258.0	-1.0	4284.0	503.0	-1.0	849.0	666.0	-1.0	791.0	
450.908	1259.0	-1.0	1940.0	930.0	-1.0	1068.0	1096.0	-1.0	1419.0	1420.0	-1.0	1732.0	1341.0	-1.0	2637.0	1395.0	-1.0	2173.0	1031.0	-1.0	2087.0	1805.0	-1.0	2679.0	935.0	-1.0	1801.0	2005.0	-1.0	3315.0	1462.0	-1.0	2939.0	1419.0	-1.0	2403.0	1329.0	-1.0	2143.0	3258.0	-1.0	4285.0	503.0	-1.0	850.0	668.0	-1.0	793.0	
451.407	1259.0	-1.0	1941.0	930.0	-1.0	1069.0	1097.0	-1.0	1421.0	1418.0	-1.0	1730.0	1342.0	-1.0	2643.0	1394.0	-1.0	2170.0	1029.0	-1.0	2085.0	1803.0	-1.0	2679.0	935.0	-1.0	1800.0	2003.0	-1.0	3312.0	1463.0	-1.0	2944.0	1415.0	-1.0	2394.0	1330.0	-1.0	2141.0	3247.0	-1.0	4284.0	503.0	-1.0	850.0	668.0	-1.0	792.0	
451.906	1258.0	-1.0	1939.0	929.0	-1.0	1066.0	1096.0	-1.0	1420.0	1415.0	-1.0	1723.0	1341.0	-1.0	2644.0	1390.0	-1.0	2163.0	1029.0	-1.0	2082.0	1802.0	-1.0	2676.0	934.0	-1.0	1796.0	2001.0	-1.0	3306.0	1464.0	-1.0	2947.0	1409.0	-1.0	2377.0	1332.0	-1.0	2144.0	3234.0	-1.0	4285.0	503.0	-1.0	848.0	667.0	-1.0	790.0	
452.405	1256.0	-1.0	1934.0	926.0	-1.0	1061.0	1096.0	-1.0	1418.0	1412.0	-1.0	1715.0	1341.0	-1.0	2643.0	1389.0	-1.0	2154.0	1029.0	-1.0	2080.0	1801.0	-1.0	2677.0	933.0	-1.0	1797.0	1999.0	-1.0	3304.0	1464.0	-1.0	2948.0	1402.0	-1.0	2360.0	1333.0	-1.0	2144.0	3221.0	-1.0	4284.0	503.0	-1.0	847.0	666.0	-1.0	788.0	
452.904	1255.0	-1.0	1929.0	925.0	-1.0	1056.0	1095.0	-1.0	1416.0	1411.0	-1.0	1710.0	1341.0	-1.0	2643.0	1387.0	-1.0	2151.0	1029.0	-1.0	2083.0	1804.0	-1.0	2680.0	933.0	-1.0	1801.0	2000.0	-1.0	3307.0	1463.0	-1.0	2950.0	1397.0	-1.0	2352.0	1334.0	-1.0	2147.0	3214.0	-1.0	4285.0	503.0	-1.0	846.0	667.0	-1.0	788.0	
453.403	1254.0	-1.0	1924.0	923.0	-1.0	1052.0	1095.0	-1.0	1415.0	1411.0	-1.0	1707.0	1341.0	-1.0	2641.0	1387.0	-1.0	2150.0	1029.0	-1.0	2085.0	1807.0	-1.0	2686.0	933.0	-1.0	1805.0	2001.0	-1.0	3311.0	1463.0	-1.0	2948.0	1395.0	-1.0	2344.0	1334.0	-1.0	2149.0	3209.0	-1.0	4285.0	504.0	-1.0	848.0	667.0	-1.0	789.0	
453.902	1253.0	-1.0	1920.0	923.0	-1.0	1048.0	1096.0	-1.0	1416.0	1411.0	-1.0	1708.0	1339.0	-1.0	2639.0	1387.0	-1.0	2151.0	1030.0	-1.0	2088.0	1809.0	-1.0	2689.0	934.0	-1.0	1804.0	2002.0	-1.0	3312.0	1460.0	-1.0	2942.0	1392.0	-1.0	2340.0	1335.0	-1.0	2151.0	3206.0	-1.0	4285.0	504.0	-1.0	847.0	667.0	-1.0	789.0	
454.401	1253.0	-1.0	1917.0	922.0	-1.0	1047.0	1096.0	-1.0	1416.0	1413.0	-1.0	1710.0	1339.0	-1.0	2635.0	1388.0	-1.0	2152.0	1028.0	-1.0	2086.0	1810.0	-1.0	2691.0	933.0	-1.0	1802.0	2002.0	-1.0	3311.0	1458.0	-1.0	2934.0	1394.0	-1.0	2340.0	1337.0	-1.0	2154.0	3207.0	-1.0	4284.0	505.0	-1.0	847.0	669.0	-1.0	790.0	
454.901	1252.0	-1.0	1917.0	922.0	-1.0	1047.0	1096.0	-1.0	1418.0	1414.0	-1.0	1715.0	1338.0	-1.0	2633.0	1389.0	-1.0	2155.0	1028.0	-1.0	2085.0	1812.0	-1.0	2693.0	931.0	-1.0	1798.0	2003.0	-1.0	3308.0	1457.0	-1.0	2923.0	1395.0	-1.0	2343.0	1338.0	-1.0	2158.0	3206.0	-1.0	4284.0	506.0	-1.0	850.0	671.0	-1.0	794.0	
455.401	1254.0	-1.0	1928.0	924.0	-1.0	1054.0	1098.0	-1.0	1427.0	1419.0	-1.0	1729.0	1338.0	-1.0	2637.0	1391.0	-1.0	2161.0	1029.0	-1.0	2089.0	1814.0	-1.0	2696.0	931.0	-1.0	1794.0	2005.0	-1.0	3311.0	1456.0	-1.0	2919.0	1401.0	-1.0	2357.0	1340.0	-1.0	2168.0	3208.0	-1.0	4286.0	509.0	-1.0	859.0	674.0	-1.0	804.0	
455.900	1256.0	-1.0	1933.0	927.0	-1.0	1060.0	1100.0	-1.0	1433.0	1423.0	-1.0	1737.0	1341.0	-1.0	2648.0	1394.0	-1.0	2172.0	1030.0	-1.0	2095.0	1818.0	-1.0	2708.0	932.0	-1.0	1797.0	2013.0	-1.0	3325.0	1461.0	-1.0	2929.0	1411.0	-1.0	2381.0	1342.0	-1.0	2169.0	3210.0	-1.0	4286.0	510.0	-1.0	865.0	678.0	-1.0	811.0	
456.399	1257.0	-1.0	1938.0	928.0	-1.0	1065.0	1101.0	-1.0	1438.0	1426.0	-1.0	1742.0	1343.0	-1.0	2659.0	1397.0	-1.0	2177.0	1033.0	-1.0	2099.0	1823.0	-1.0	2718.0	933.0	-1.0	1801.0	2018.0	-1.0	3340.0	1464.0	-1.0	2944.0	1420.0	-1.0	2406.0	1349.0	-1.0	2183.0	3212.0	-1.0	4285.0	514.0	-1.0	870.0	681.0	-1.0	817.0	
456.898	1258.0	-1.0	1941.0	929.0	-1.0	1067.0	1101.0	-1.0	1440.0	1426.0	-1.0	1742.0	1344.0	-1.0	2663.0	1395.0	-1.0	2174.0	1031.0	-1.0	2099.0	1825.0	-1.0	2722.0	934.0	-1.0	1803.0	2020.0	-1.0	3345.0	1466.0	-1.0	2951.0	1424.0	-1.0	2416.0	1350.0	-1.0	2187.0	3209.0	-1.0	4285.0	514.0	-1.0	871.0	684.0	-1.0	819.0	
457.398	1257.0	-1.0	1935.0	928.0	-1.0	1062.0	1100.0	-1.0	1436.0	1422.0	-1.0	1733.0	1343.0	-1.0	2659.0	1393.0	-1.0	2163.0	1032.0	-1.0	2095.0	1825.0	-1.0	2722.0	932.0	-1.0	1800.0	2020.0	-1.0	3338.0	1466.0	-1.0	2949.0	1422.0	-1.0	2408.0	1349.0	-1.0	2180.0	3201.0	-1.0	4285.0	513.0	-1.0	867.0	683.0	-1.0	815.0	
457.897	1256.0	-1.0	1928.0	926.0	-1.0	1056.0	1099.0	-1.0	1432.0	1420.0	-1.0	1723.0	1341.0	-1.0	2649.0	1390.0	-1.0	2150.0	1031.0	-1.0	2087.0	1826.0	-1.0	2716.0	931.0	-1.0	1794.0	2015.0	-1.0	3322.0	1462.0	-1.0	2939.0	1415.0	-1.0	2389.0	1344.0	-1.0	2165.0	3190.0	-1.0	4285.0	511.0	-1.0	859.0	679.0	-1.0	807.0	
458.396	1253.0	-1.0	1921.0	925.0	-1.0	1052.0	1099.0	-1.0	1431.0	1417.0	-1.0	1718.0	1340.0	-1.0	2642.0	1388.0	-1.0	2140.0	1029.0	-1.0	2081.0	1825.0	-1.0	2710.0	930.0	-1.0	1788.0	2011.0	-1.0	3303.0	1459.0	-1.0	2925.0	1408.0	-1.0	2369.0	1340.0	-1.0	2151.0	3183.0	-1.0	4285.0	508.0	-1.0	850.0	675.0	-1.0	796.0	
458.895	1251.0	-1.0	1910.0	924.0	-1.0	1047.0	1099.0	-1.0	1429.0	1417.0	-1.0	1711.0	1338.0	-1.0	2634.0	1386.0	-1.0	2132.0	1029.0	-1.0	2077.0	1823.0	-1.0	2702.0	929.0	-1.0	1786.0	2006.0	-1.0	3291.0	1457.0	-1.0	2920.0	1401.0	-1.0	2347.0	1342.0	-1.0	2148.0	3177.0	-1.0	4285.0	507.0	-1.0	845.0	673.0	-1.0	790.0	
459.394	1249.0	-1.0	1900.0	923.0	-1.0	1040.0	1099.0	-1.0	1426.0	1414.0	-1.0	1704.0	1336.0	-1.0	2627.0	1383.0	-1.0	2126.0	1027.0	-1.0	2073.0	1821.0	-1.0	2692.0	927.0	-1.0	1783.0	2001.0	-1.0	3279.0	1455.0	-1.0	2915.0	1392.0	-1.0	2325.0	1342.0	-1.0	2150.0	3170.0	-1.0	4285.0	506.0	-1.0	841.0	670.0	-1.0	784.0	
459.893	1246.0	-1.0	1893.0	920.0	-1.0	1036.0	1098.0	-1.0	1425.0	1412.0	-1.0	1700.0	1335.0	-1.0	2622.0	1383.0	-1.0	2123.0	1027.0	-1.0	2072.0	1819.0	-1.0	2688.0	927.0	-1.0	1781.0	1999.0	-1.0	3272.0	1453.0	-1.0	2905.0	1384.0	-1.0	2306.0	1343.0	-1.0	2154.0	3165.0	-1.0	4285.0	505.0	-1.0	839.0	668.0	-1.0	780.0	
460.392	1248.0	-1.0	1888.0	921.0	-1.0	1033.0	1100.0	-1.0	1425.0	1414.0	-1.0	1701.0	1335.0	-1.0	2621.0	1383.0	-1.0	2125.0	1028.0	-1.0	2076.0	1821.0	-1.0	2689.0	928.0	-1.0	1780.0	1998.0	-1.0	3271.0	1453.0	-1.0	2902.0	1384.0	-1.0	2303.0	1345.0	-1.0	2156.0	3170.0	-1.0	4284.0	507.0	-1.0	839.0	668.0	-1.0	779.0	
460.891	1248.0	-1.0	1890.0	921.0	-1.0	1034.0	1102.0	-1.0	1430.0	1418.0	-1.0	1707.0	1337.0	-1.0	2626.0	1386.0	-1.0	2131.0	1030.0	-1.0	2083.0	1825.0	-1.0	2699.0	929.0	-1.0	1785.0	2003.0	-1.0	3278.0	1453.0	-1.0	2901.0	1386.0	-1.0	2310.0	1347.0	-1.0	2159.0	3180.0	-1.0	4285.0	507.0	-1.0	839.0	668.0	-1.0	781.0	
461.390	1250.0	-1.0	1892.0	925.0	-1.0	1036.0	1105.0	-1.0	1436.0	1421.0	-1.0	1713.0	1340.0	-1.0	2638.0	1390.0	-1.0	2141.0	1034.0	-1.0	2094.0	1832.0	-1.0	2714.0	932.0	-1.0	1793.0	2010.0	-1.0	3294.0	1458.0	-1.0	2910.0	1396.0	-1.0	2328.0	1347.0	-1.0	2159.0	3190.0	-1.0	4284.0	507.0	-1.0	840.0	670.0	-1.0	782.0	
461.889	1251.0	-1.0	1892.0	924.0	-1.0	1035.0	1107.0	-1.0	1439.0	1422.0	-1.0	1715.0	1342.0	-1.0	2648.0	1391.0	-1.0	2146.0	1036.0	-1.0	2102.0	1837.0	-1.0	2724.0	934.0	-1.0	1797.0	2014.0	-1.0	3303.0	1461.0	-1.0	2920.0	1402.0	-1.0	2342.0	1350.0	-1.0	2170.0	3202.0	-1.0	4284.0	508.0	-1.0	842.0	672.0	-1.0	784.0	
462.388	1250.0	-1.0	1889.0	922.0	-1.0	1031.0	1106.0	-1.0	1439.0	1420.0	-1.0	1710.0	1343.0	-1.0	2651.0	1390.0	-1.0	2141.0	1037.0	-1.0	2101.0	1837.0	-1.0	2725.0	934.0	-1.0	1797.0	2015.0	-1.0	3301.0	1461.0	-1.0	2920.0	1400.0	-1.0	2341.0	1351.0	-1.0	2173.0	3204.0	-1.0	4285.0	507.0	-1.0	839.0	670.0	-1.0	782.0	
462.887	1248.0	-1.0	1883.0	917.0	-1.0	1023.0	1104.0	-1.0	1435.0	1415.0	-1.0	1701.0	1342.0	-1.0	2648.0	1386.0	-1.0	2132.0	1035.0	-1.0	2097.0	1836.0	-1.0	2721.0	931.0	-1.0	1789.0	2008.0	-1.0	3286.0	1458.0	-1.0	2913.0	1395.0	-1.0	2328.0	1349.0	-1.0	2166.0	3198.0	-1.0	4285.0	504.0	-1.0	832.0	664.0	-1.0	774.0	
463.386	1246.0	-1.0	1873.0	914.0	-1.0	1013.0	1102.0	-1.0	1428.0	1410.0	-1.0	1690.0	1339.0	-1.0	2640.0	1382.0	-1.0	2118.0	1032.0	-1.0	2086.0	1831.0	-1.0	2707.0	928.0	-1.0	1778.0	2001.0	-1.0	3262.0	1455.0	-1.0	2898.0	1385.0	-1.0	2304.0	1343.0	-1.0	2150.0	3186.0	-1.0	4284.0	499.0	-1.0	820.0	658.0	-1.0	761.0	
463.885	1242.0	-1.0	1863.0	907.0	-1.0	1002.0	1098.0	-1.0	1420.0	1403.0	-1.0	1676.0	1335.0	-1.0	2626.0	1375.0	-1.0	2101.0	1027.0	-1.0	2072.0	1824.0	-1.0	2687.0	923.0	-1.0	1762.0	1989.0	-1.0	3228.0	1449.0	-1.0	2877.0	1372.0	-1.0	2268.0	1335.0	-1.0	2128.0	3168.0	-1.0	4284.0	494.0	-1.0	806.0	648.0	-1.0	745.0	
464.384	1239.0	-1.0	1853.0	902.0	-1.0	991.0	1096.0	-1.0	1412.0	1399.0	-1.0	1665.0	1330.0	-1.0	2610.0	1368.0	-1.0	2083.0	1022.0	-1.0	2053.0	1815.0	-1.0	2665.0	917.0	-1.0	1743.0	1973.0	-1.0	3190.0	1440.0	-1.0	2851.0	1358.0	-1.0	2232.0	1326.0	-1.0	2102.0	3154.0	-1.0	4284.0	486.0	-1.0	789.0	639.0	-1.0	726.0	
464.883	1236.0	-1.0	1842.0	899.0	-1.0	983.0	1093.0	-1.0	1405.0	1395.0	-1.0	1656.0	1326.0	-1.0	2597.0	1364.0	-1.0	2071.0	1017.0	-1.0	2038.0	1805.0	-1.0	2643.0	911.0	-1.0	1727.0	1961.0	-1.0	3160.0	1436.0	-1.0	2833.0	1349.0	-1.0	2210.0	1317.0	-1.0	2076.0	3143.0	-1.0	4285.0	481.0	-1.0	775.0	631.0	-1.0	714.0	
465.382	1230.0	-1.0	1830.0	893.0	-1.0	974.0	1086.0	-1.0	1395.0	1389.0	-1.0	1647.0	1321.0	-1.0	2583.0	1359.0	-1.0	2060.0	1011.0	-1.0	2021.0	1793.0	-1.0	2621.0	905.0	-1.0	1712.0	1948.0	-1.0	3132.0	1429.0	-1.0	2815.0	1343.0	-1.0	2196.0	1312.0	-1.0	2065.0	3140.0	-1.0	4284.0	477.0	-1.0	765.0	628.0	-1.0	707.0	
465.881	1226.0	-1.0	1820.0	888.0	-1.0	967.0	1081.0	-1.0	1384.0	1384.0	-1.0	1639.0	1314.0	-1.0	2567.0	1353.0	-1.0	2050.0	1005.0	-1.0	2004.0	1784.0	-1.0	2600.0	900.0	-1.0	1696.0	1937.0	-1.0	3110.0	1420.0	-1.0	2793.0	1337.0	-1.0	2187.0	1306.0	-1.0	2057.0	3139.0	-1.0	4285.0	473.0	-1.0	757.0	625.0	-1.0	702.0	
466.380	1224.0	-1.0	1815.0	884.0	-1.0	963.0	1076.0	-1.0	1374.0	1380.0	-1.0	1634.0	1310.0	-1.0	2552.0	1350.0	-1.0	2043.0	1001.0	-1.0	1993.0	1777.0	-1.0	2586.0	896.0	-1.0	1688.0	1932.0	-1.0	3100.0	1412.0	-1.0	2774.0	1335.0	-1.0	2187.0	1301.0	-1.0	2043.0	3131.0	-1.0	4284.0	470.0	-1.0	750.0	621.0	-1.0	697.0	
466.879	1224.0	-1.0	1816.0	885.0	-1.0	965.0	1074.0	-1.0	1371.0	1379.0	-1.0	1635.0	1308.0	-1.0	2550.0	1351.0	-1.0	2045.0	1001.0	-1.0	1994.0	1777.0	-1.0	2588.0	896.0	-1.0	1688.0	1933.0	-1.0	3109.0	1408.0	-1.0	2766.0	1337.0	-1.0	2192.0	1295.0	-1.0	2030.0	3127.0	-1.0	4284.0	468.0	-1.0	744.0	617.0	-1.0	693.0	
467.378	1224.0	-1.0	1816.0	886.0	-1.0	965.0	1071.0	-1.0	1366.0	1378.0	-1.0	1634.0	1306.0	-1.0	2548.0	1351.0	-1.0	2046.0	1000.0	-1.0	1993.0	1774.0	-1.0	2585.0	894.0	-1.0	1691.0	1936.0	-1.0	3117.0	1408.0	-1.0	2766.0	1340.0	-1.0	2204.0	1294.0	-1.0	2031.0	3136.0	-1.0	4284.0	468.0	-1.0	745.0	618.0	-1.0	695.0	
467.878	1223.0	-1.0	1814.0	885.0	-1.0	963.0	1068.0	-1.0	1358.0	1375.0	-1.0	1628.0	1303.0	-1.0	2539.0	1347.0	-1.0	2039.0	998.0	-1.0	1991.0	1770.0	-1.0	2574.0	896.0	-1.0	1694.0	1934.0	-1.0	3116.0	1403.0	-1.0	2762.0	1339.0	-1.0	2206.0	1292.0	-1.0	2029.0	3144.0	-1.0	4284.0	467.0	-1.0	745.0	619.0	-1.0	698.0	
468.377	1222.0	-1.0	1813.0	884.0	-1.0	961.0	1065.0	-1.0	1352.0	1371.0	-1.0	1620.0	1300.0	-1.0	2530.0	1345.0	-1.0	2029.0	998.0	-1.0	1988.0	1765.0	-1.0	2565.0	895.0	-1.0	1693.0	1930.0	-1.0	3109.0	1399.0	-1.0	2755.0	1336.0	-1.0	2200.0	1288.0	-1.0	2021.0	3143.0	-1.0	4284.0	467.0	-1.0	744.0	620.0	-1.0	698.0	
468.876	1222.0	-1.0	1813.0	882.0	-1.0	959.0	1064.0	-1.0	1350.0	1370.0	-1.0	1618.0	1298.0	-1.0	2525.0	1341.0	-1.0	2020.0	996.0	-1.0	1984.0	1755.0	-1.0	2542.0	894.0	-1.0	1692.0	1918.0	-1.0	3082.0	1396.0	-1.0	2756.0	1330.0	-1.0	2188.0	1290.0	-1.0	2020.0	3130.0	-1.0	4285.0	467.0	-1.0	746.0	620.0	-1.0	699.0	
469.375	1218.0	-1.0	1801.0	881.0	-1.0	956.0	1060.0	-1.0	1343.0	1366.0	-1.0	1611.0	1292.0	-1.0	2508.0	1333.0	-1.0	2001.0	991.0	-1.0	1968.0	1730.0	-1.0	2495.0	889.0	-1.0	1679.0	1891.0	-1.0	3031.0	1390.0	-1.0	2741.0	1318.0	-1.0	2158.0	1289.0	-1.0	2019.0	3106.0	-1.0	4285.0	467.0	-1.0	744.0	620.0	-1.0	697.0	
469.874	1212.0	-1.0	1786.0	879.0	-1.0	952.0	1058.0	-1.0	1336.0	1364.0	-1.0	1603.0	1289.0	-1.0	2493.0	1327.0	-1.0	1986.0	988.0	-1.0	1956.0	1710.0	-1.0	2455.0	887.0	-1.0	1670.0	1872.0	-1.0	2993.0	1382.0	-1.0	2724.0	1306.0	-1.0	2132.0	1287.0	-1.0	2013.0	3087.0	-1.0	4284.0	466.0	-1.0	742.0	619.0	-1.0	694.0	
470.373	1208.0	-1.0	1773.0	879.0	-1.0	947.0	1057.0	-1.0	1331.0	1364.0	-1.0	1597.0	1287.0	-1.0	2481.0	1323.0	-1.0	1975.0	986.0	-1.0	1947.0	1698.0	-1.0	2431.0	886.0	-1.0	1661.0	1862.0	-1.0	2965.0	1376.0	-1.0	2707.0	1297.0	-1.0	2107.0	1283.0	-1.0	2005.0	3072.0	-1.0	4285.0	465.0	-1.0	738.0	619.0	-1.0	691.0	
470.872	1204.0	-1.0	1760.0	880.0	-1.0	944.0	1057.0	-1.0	1329.0	1364.0	-1.0	1595.0	1287.0	-1.0	2476.0	1321.0	-1.0	1970.0	985.0	-1.0	1941.0	1691.0	-1.0	2416.0	885.0	-1.0	1657.0	1855.0	-1.0	2947.0	1375.0	-1.0	2699.0	1293.0	-1.0	2092.0	1281.0	-1.0	1997.0	3063.0	-1.0	4284.0	464.0	-1.0	733.0	620.0	-1.0	690.0	
471.371	1199.0	-1.0	1746.0	877.0	-1.0	940.0	1055.0	-1.0	1325.0	1363.0	-1.0	1590.0	1286.0	-1.0	2469.0	1319.0	-1.0	1964.0	983.0	-1.0	1931.0	1683.0	-1.0	2400.0	885.0	-1.0	1650.0	1848.0	-1.0	2929.0	1372.0	-1.0	2693.0	1288.0	-1.0	2081.0	1283.0	-1.0	2002.0	3061.0	-1.0	4284.0	465.0	-1.0	731.0	622.0	-1.0	692.0	
471.870	1195.0	-1.0	1732.0	874.0	-1.0	934.0	1053.0	-1.0	1319.0	1360.0	-1.0	1581.0	1283.0	-1.0	2457.0	1314.0	-1.0	1952.0	979.0	-1.0	1918.0	1675.0	-1.0	2381.0	882.0	-1.0	1643.0	1841.0	-1.0	2909.0	1369.0	-1.0	2683.0	1283.0	-1.0	2065.0	1284.0	-1.0	2002.0	3058.0	-1.0	4284.0	463.0	-1.0	728.0	621.0	-1.0	692.0	
472.369	1193.0	-1.0	1722.0	875.0	-1.0	928.0	1053.0	-1.0	1314.0	1358.0	-1.0	1574.0	1281.0	-1.0	2447.0	1312.0	-1.0	1941.0	977.0	-1.0	1908.0	1673.0	-1.0	2369.0	881.0	-1.0	1636.0	1835.0	-1.0	2893.0	1366.0	-1.0	2671.0	1277.0	-1.0	2051.0	1282.0	-1.0	1998.0	3055.0	-1.0	4284.0	463.0	-1.0	724.0	623.0	-1.0	690.0	
472.868	1193.0	-1.0	1718.0	876.0	-1.0	929.0	1054.0	-1.0	1316.0	1360.0	-1.0	1574.0	1282.0	-1.0	2450.0	1312.0	-1.0	1943.0	978.0	-1.0	1907.0	1674.0	-1.0	2370.0	883.0	-1.0	1638.0	1838.0	-1.0	2898.0	1367.0	-1.0	2682.0	1280.0	-1.0	2060.0	1286.0	-1.0	1999.0	3059.0	-1.0	4284.0	465.0	-1.0	727.0	626.0	-1.0	694.0	
473.367	1191.0	-1.0	1715.0	876.0	-1.0	930.0	1054.0	-1.0	1316.0	1360.0	-1.0	1573.0	1284.0	-1.0	2453.0	1314.0	-1.0	1945.0	978.0	-1.0	1908.0	1674.0	-1.0	2371.0	884.0	-1.0	1645.0	1843.0	-1.0	2908.0	1372.0	-1.0	2690.0	1287.0	-1.0	2072.0	1290.0	-1.0	2007.0	3067.0	-1.0	4284.0	467.0	-1.0	729.0	630.0	-1.0	699.0	
473.866	1192.0	-1.0	1714.0	877.0	-1.0	929.0	1055.0	-1.0	1316.0	1361.0	-1.0	1574.0	1286.0	-1.0	2456.0	1317.0	-1.0	1949.0	980.0	-1.0	1913.0	1679.0	-1.0	2380.0	887.0	-1.0	1649.0	1849.0	-1.0	2920.0	1374.0	-1.0	2697.0	1292.0	-1.0	2084.0	1293.0	-1.0	2011.0	3075.0	-1.0	4284.0	468.0	-1.0	731.0	632.0	-1.0	704.0	
474.365	1195.0	-1.0	1721.0	882.0	-1.0	937.0	1058.0	-1.0	1322.0	1366.0	-1.0	1583.0	1290.0	-1.0	2465.0	1322.0	-1.0	1959.0	985.0	-1.0	1925.0	1689.0	-1.0	2397.0	892.0	-1.0	1660.0	1861.0	-1.0	2944.0	1379.0	-1.0	2707.0	1301.0	-1.0	2102.0	1293.0	-1.0	2012.0	3084.0	-1.0	4284.0	470.0	-1.0	735.0	636.0	-1.0	709.0	
474.865	1199.0	-1.0	1728.0	886.0	-1.0	943.0	1061.0	-1.0	1327.0	1372.0	-1.0	1590.0	1294.0	-1.0	2478.0	1329.0	-1.0	1971.0	990.0	-1.0	1940.0	1700.0	-1.0	2419.0	897.0	-1.0	1677.0	1876.0	-1.0	2978.0	1385.0	-1.0	2731.0	1312.0	-1.0	2134.0	1299.0	-1.0	2027.0	3105.0	-1.0	4284.0	474.0	-1.0	741.0	641.0	-1.0	717.0	
475.364	1201.0	-1.0	1734.0	888.0	-1.0	946.0	1063.0	-1.0	1329.0	1374.0	-1.0	1594.0	1296.0	-1.0	2486.0	1332.0	-1.0	1981.0	995.0	-1.0	1952.0	1709.0	-1.0	2436.0	902.0	-1.0	1691.0	1887.0	-1.0	3007.0	1391.0	-1.0	2749.0	1323.0	-1.0	2157.0	1303.0	-1.0	2036.0	3121.0	-1.0	4284.0	476.0	-1.0	747.0	644.0	-1.0	725.0	
475.863	1205.0	-1.0	1741.0	890.0	-1.0	950.0	1063.0	-1.0	1328.0	1376.0	-1.0	1597.0	1297.0	-1.0	2489.0	1335.0	-1.0	1986.0	997.0	-1.0	1961.0	1717.0	-1.0	2451.0	906.0	-1.0	1702.0	1899.0	-1.0	3029.0	1396.0	-1.0	2761.0	1329.0	-1.0	2172.0	1303.0	-1.0	2038.0	3132.0	-1.0	4284.0	478.0	-1.0	749.0	647.0	-1.0	727.0	
476.362	1209.0	-1.0	1750.0	893.0	-1.0	954.0	1064.0	-1.0	1329.0	1378.0	-1.0	1601.0	1298.0	-1.0	2490.0	1337.0	-1.0	1991.0	1001.0	-1.0	1969.0	1724.0	-1.0	2464.0	908.0	-1.0	1710.0	1907.0	-1.0	3046.0	1398.0	-1.0	2768.0	1333.0	-1.0	2178.0	1301.0	-1.0	2036.0	3135.0	-1.0	4284.0	479.0	-1.0	751.0	646.0	-1.0	728.0	
476.861	1214.0	-1.0	1763.0	896.0	-1.0	961.0	1067.0	-1.0	1331.0	1383.0	-1.0	1608.0	1300.0	-1.0	2497.0	1340.0	-1.0	1997.0	1003.0	-1.0	1979.0	1725.0	-1.0	2472.0	910.0	-1.0	1716.0	1912.0	-1.0	3054.0	1401.0	-1.0	2773.0	1335.0	-1.0	2181.0	1299.0	-1.0	2028.0	3132.0	-1.0	4284.0	479.0	-1.0	752.0	645.0	-1.0	729.0	
477.360	1215.0	-1.0	1770.0	897.0	-1.0	966.0	1064.0	-1.0	1330.0	1383.0	-1.0	1611.0	1298.0	-1.0	2495.0	1339.0	-1.0	1997.0	1003.0	-1.0	1981.0	1718.0	-1.0	2461.0	911.0	-1.0	1716.0	1908.0	-1.0	3047.0	1401.0	-1.0	2771.0	1333.0	-1.0	2175.0	1296.0	-1.0	2016.0	3126.0	-1.0	4284.0	480.0	-1.0	750.0	646.0	-1.0	726.0	
477.859	1215.0	-1.0	1770.0	897.0	-1.0	965.0	1061.0	-1.0	1322.0	1380.0	-1.0	1605.0	1294.0	-1.0	2482.0	1335.0	-1.0	1987.0	1000.0	-1.0	1974.0	1707.0	-1.0	2440.0	908.0	-1.0	1706.0	1895.0	-1.0	3020.0	1395.0	-1.0	2757.0	1326.0	-1.0	2159.0	1292.0	-1.0	2008.0	3115.0	-1.0	4284.0	477.0	-1.0	746.0	644.0	-1.0	722.0	
478.358	1214.0	-1.0	1765.0	896.0	-1.0	962.0	1056.0	-1.0	1312.0	1376.0	-1.0	1595.0	1288.0	-1.0	2461.0	1328.0	-1.0	1971.0	997.0	-1.0	1957.0	1696.0	-1.0	2414.0	902.0	-1.0	1689.0	1880.0	-1.0	2983.0	1386.0	-1.0	2728.0	1315.0	-1.0	2135.0	1286.0	-1.0	1995.0	3106.0	-1.0	4284.0	474.0	-1.0	740.0	640.0	-1.0	716.0	
478.857	1212.0	-1.0	1758.0	894.0	-1.0	957.0	1051.0	-1.0	1298.0	1370.0	-1.0	1584.0	1281.0	-1.0	2437.0	1322.0	-1.0	1956.0	990.0	-1.0	1939.0	1686.0	-1.0	2389.0	896.0	-1.0	1670.0	1865.0	-1.0	2947.0	1375.0	-1.0	2694.0	1306.0	-1.0	2110.0	1278.0	-1.0	1975.0	3088.0	-1.0	4284.0	470.0	-1.0	733.0	634.0	-1.0	708.0	
479.356	1210.0	-1.0	1759.0	894.0	-1.0	961.0	1047.0	-1.0	1295.0	1370.0	-1.0	1585.0	1277.0	-1.0	2423.0	1320.0	-1.0	1951.0	987.0	-1.0	1928.0	1688.0	-1.0	2391.0	893.0	-1.0	1662.0	1863.0	-1.0	2937.0	1368.0	-1.0	2668.0	1294.0	-1.0	2077.0	1270.0	-1.0	1954.0	3055.0	-1.0	4284.0	467.0	-1.0	726.0	629.0	-1.0	700.0	
479.855	1210.0	-1.0	1762.0	895.0	-1.0	967.0	1045.0	-1.0	1292.0	1373.0	-1.0	1593.0	1276.0	-1.0	2418.0	1322.0	-1.0	1957.0	985.0	-1.0	1923.0	1701.0	-1.0	2415.0	895.0	-1.0	1666.0	1875.0	-1.0	2960.0	1367.0	-1.0	2668.0	1284.0	-1.0	2047.0	1269.0	-1.0	1958.0	3021.0	-1.0	4284.0	466.0	-1.0	725.0	628.0	-1.0	699.0	
480.355	1212.0	-1.0	1769.0	899.0	-1.0	974.0	1044.0	-1.0	1292.0	1376.0	-1.0	1602.0	1274.0	-1.0	2417.0	1326.0	-1.0	1966.0	985.0	-1.0	1922.0	1725.0	-1.0	2459.0	897.0	-1.0	1672.0	1894.0	-1.0	3002.0	1369.0	-1.0	2679.0	1280.0	-1.0	2028.0	1270.0	-1.0	1964.0	2993.0	-1.0	4284.0	465.0	-1.0	728.0	628.0	-1.0	701.0	
480.855	1215.0	-1.0	1780.0	903.0	-1.0	984.0	1047.0	-1.0	1295.0	1380.0	-1.0	1612.0	1272.0	-1.0	2419.0	1330.0	-1.0	1980.0	984.0	-1.0	1927.0	1753.0	-1.0	2515.0	897.0	-1.0	1681.0	1922.0	-1.0	3059.0	1376.0	-1.0	2702.0	1282.0	-1.0	2035.0	1269.0	-1.0	1971.0	2988.0	-1.0	4284.0	467.0	-1.0	733.0	627.0	-1.0	702.0	
481.355	1226.0	-1.0	1806.0	905.0	-1.0	992.0	1050.0	-1.0	1306.0	1383.0	-1.0	1623.0	1271.0	-1.0	2423.0	1332.0	-1.0	1986.0	984.0	-1.0	1933.0	1777.0	-1.0	2562.0	900.0	-1.0	1697.0	1954.0	-1.0	3132.0	1388.0	-1.0	2742.0	1315.0	-1.0	2115.0	1276.0	-1.0	1982.0	3036.0	-1.0	4284.0	470.0	-1.0	742.0	632.0	-1.0	711.0	
481.854	1232.0	-1.0	1823.0	906.0	-1.0	997.0	1053.0	-1.0	1313.0	1384.0	-1.0	1628.0	1272.0	-1.0	2431.0	1334.0	-1.0	1992.0	986.0	-1.0	1941.0	1790.0	-1.0	2587.0	905.0	-1.0	1717.0	1976.0	-1.0	3179.0	1401.0	-1.0	2782.0	1336.0	-1.0	2166.0	1282.0	-1.0	2000.0	3065.0	-1.0	4284.0	474.0	-1.0	752.0	638.0	-1.0	722.0	
482.353	1236.0	-1.0	1833.0	908.0	-1.0	1000.0	1056.0	-1.0	1318.0	1384.0	-1.0	1629.0	1275.0	-1.0	2443.0	1335.0	-1.0	1999.0	988.0	-1.0	1953.0	1794.0	-1.0	2595.0	910.0	-1.0	1732.0	1983.0	-1.0	3197.0	1411.0	-1.0	2807.0	1341.0	-1.0	2178.0	1285.0	-1.0	2010.0	3073.0	-1.0	4284.0	476.0	-1.0	757.0	640.0	-1.0	722.0	
482.852	1238.0	-1.0	1836.0	909.0	-1.0	1001.0	1060.0	-1.0	1324.0	1384.0	-1.0	1629.0	1279.0	-1.0	2452.0	1338.0	-1.0	2002.0	993.0	-1.0	1963.0	1795.0	-1.0	2595.0	912.0	-1.0	1740.0	1983.0	-1.0	3193.0	1416.0	-1.0	2817.0	1336.0	-1.0	2162.0	1285.0	-1.0	2010.0	3064.0	-1.0	4284.0	474.0	-1.0	755.0	636.0	-1.0	715.0	
483.351	1236.0	-1.0	1831.0	910.0	-1.0	1002.0	1063.0	-1.0	1331.0	1383.0	-1.0	1627.0	1283.0	-1.0	2463.0	1340.0	-1.0	2004.0	994.0	-1.0	1968.0	1789.0	-1.0	2585.0	913.0	-1.0	1737.0	1973.0	-1.0	3167.0	1416.0	-1.0	2813.0	1329.0	-1.0	2139.0	1282.0	-1.0	2000.0	3049.0	-1.0	4284.0	472.0	-1.0	749.0	629.0	-1.0	706.0	
483.850	1231.0	-1.0	1818.0	909.0	-1.0	997.0	1065.0	-1.0	1332.0	1380.0	-1.0	1619.0	1285.0	-1.0	2466.0	1338.0	-1.0	2000.0	993.0	-1.0	1964.0	1778.0	-1.0	2562.0	908.0	-1.0	1724.0	1954.0	-1.0	3131.0	1413.0	-1.0	2804.0	1317.0	-1.0	2118.0	1281.0	-1.0	1995.0	3043.0	-1.0	4284.0	469.0	-1.0	742.0	625.0	-1.0	697.0	
484.350	1227.0	-1.0	1802.0	906.0	-1.0	990.0	1065.0	-1.0	1330.0	1375.0	-1.0	1607.0	1284.0	-1.0	2460.0	1334.0	-1.0	1988.0	990.0	-1.0	1950.0	1765.0	-1.0	2536.0	902.0	-1.0	1706.0	1937.0	-1.0	3094.0	1408.0	-1.0	2787.0	1307.0	-1.0	2099.0	1282.0	-1.0	1992.0	3046.0	-1.0	4284.0	466.0	-1.0	736.0	620.0	-1.0	691.0	
484.850	1223.0	-1.0	1789.0	903.0	-1.0	982.0	1063.0	-1.0	1326.0	1371.0	-1.0	1598.0	1283.0	-1.0	2453.0	1329.0	-1.0	1978.0	985.0	-1.0	1936.0	1755.0	-1.0	2512.0	895.0	-1.0	1689.0	1922.0	-1.0	3060.0	1403.0	-1.0	2767.0	1298.0	-1.0	2082.0	1279.0	-1.0	1990.0	3039.0	-1.0	4284.0	465.0	-1.0	731.0	619.0	-1.0	685.0	
485.350	1219.0	-1.0	1781.0	899.0	-1.0	977.0	1062.0	-1.0	1324.0	1368.0	-1.0	1593.0	1282.0	-1.0	2448.0	1328.0	-1.0	1973.0	982.0	-1.0	1924.0	1750.0	-1.0	2500.0	891.0	-1.0	1674.0	1914.0	-1.0	3043.0	1397.0	-1.0	2752.0	1292.0	-1.0	2067.0	1277.0	-1.0	1986.0	3031.0	-1.0	4284.0	463.0	-1.0	729.0	618.0	-1.0	684.0	
485.849	1220.0	-1.0	1784.0	899.0	-1.0	977.0	1064.0	-1.0	1330.0	1372.0	-1.0	1600.0	1283.0	-1.0	2452.0	1329.0	-1.0	1975.0	982.0	-1.0	1920.0	1753.0	-1.0	2503.0	891.0	-1.0	1671.0	1916.0	-1.0	3046.0	1397.0	-1.0	2749.0	1288.0	-1.0	2058.0	1278.0	-1.0	1985.0	3019.0	-1.0	4284.0	464.0	-1.0	727.0	618.0	-1.0	685.0	
486.348	1225.0	-1.0	1795.0	902.0	-1.0	985.0	1068.0	-1.0	1339.0	1377.0	-1.0	1612.0	1288.0	-1.0	2470.0	1335.0	-1.0	1992.0	984.0	-1.0	1932.0	1760.0	-1.0	2525.0	895.0	-1.0	1680.0	1928.0	-1.0	3074.0	1402.0	-1.0	2761.0	1295.0	-1.0	2070.0	1279.0	-1.0	1991.0	3030.0	-1.0	4284.0	464.0	-1.0	729.0	620.0	-1.0	688.0	
486.847	1229.0	-1.0	1809.0	906.0	-1.0	993.0	1073.0	-1.0	1349.0	1384.0	-1.0	1626.0	1295.0	-1.0	2493.0	1343.0	-1.0	2013.0	989.0	-1.0	1948.0	1769.0	-1.0	2548.0	901.0	-1.0	1696.0	1943.0	-1.0	3114.0	1409.0	-1.0	2785.0	1308.0	-1.0	2102.0	1284.0	-1.0	1997.0	3054.0	-1.0	4284.0	467.0	-1.0	736.0	624.0	-1.0	695.0	
487.347	1234.0	-1.0	1823.0	909.0	-1.0	1000.0	1075.0	-1.0	1356.0	1389.0	-1.0	1637.0	1300.0	-1.0	2514.0	1350.0	-1.0	2032.0	994.0	-1.0	1966.0	1778.0	-1.0	2572.0	906.0	-1.0	1714.0	1959.0	-1.0	3154.0	1418.0	-1.0	2812.0	1322.0	-1.0	2136.0	1291.0	-1.0	2015.0	3083.0	-1.0	4284.0	470.0	-1.0	744.0	628.0	-1.0	702.0	
487.846	1238.0	-1.0	1833.0	911.0	-1.0	1004.0	1078.0	-1.0	1361.0	1394.0	-1.0	1645.0	1306.0	-1.0	2529.0	1356.0	-1.0	2043.0	1000.0	-1.0	1983.0	1786.0	-1.0	2589.0	911.0	-1.0	1732.0	1970.0	-1.0	3186.0	1424.0	-1.0	2833.0	1330.0	-1.0	2162.0	1296.0	-1.0	2029.0	3106.0	-1.0	4284.0	472.0	-1.0	748.0	631.0	-1.0	709.0	
488.345	1240.0	-1.0	1840.0	911.0	-1.0	1006.0	1079.0	-1.0	1363.0	1395.0	-1.0	1646.0	1308.0	-1.0	2536.0	1358.0	-1.0	2047.0	1003.0	-1.0	1994.0	1791.0	-1.0	2598.0	915.0	-1.0	1743.0	1976.0	-1.0	3199.0	1426.0	-1.0	2845.0	1333.0	-1.0	2170.0	1296.0	-1.0	2033.0	3117.0	-1.0	4284.0	473.0	-1.0	752.0	631.0	-1.0	711.0	
488.844	1239.0	-1.0	1841.0	909.0	-1.0	1004.0	1078.0	-1.0	1363.0	1392.0	-1.0	1644.0	1308.0	-1.0	2532.0	1359.0	-1.0	2043.0	1005.0	-1.0	1998.0	1791.0	-1.0	2595.0	914.0	-1.0	1742.0	1974.0	-1.0	3186.0	1426.0	-1.0	2835.0	1329.0	-1.0	2156.0	1290.0	-1.0	2022.0	3107.0	-1.0	4284.0	471.0	-1.0	749.0	627.0	-1.0	705.0	
489.343	1231.0	-1.0	1828.0	899.0	-1.0	994.0	1070.0	-1.0	1352.0	1383.0	-1.0	1632.0	1303.0	-1.0	2508.0	1353.0	-1.0	2025.0	1002.0	-1.0	1981.0	1786.0	-1.0	2569.0	905.0	-1.0	1722.0	1949.0	-1.0	3141.0	1408.0	-1.0	2799.0	1309.0	-1.0	2122.0	1278.0	-1.0	2000.0	3086.0	-1.0	4284.0	465.0	-1.0	739.0	619.0	-1.0	693.0	
489.842	1224.0	-1.0	1820.0	893.0	-1.0	988.0	1064.0	-1.0	1345.0	1375.0	-1.0	1627.0	1295.0	-1.0	2490.0	1346.0	-1.0	2015.0	997.0	-1.0	1968.0	1771.0	-1.0	2543.0	901.0	-1.0	1707.0	1936.0	-1.0	3109.0	1400.0	-1.0	2777.0	1301.0	-1.0	2105.0	1272.0	-1.0	1987.0	3083.0	-1.0	4284.0	463.0	-1.0	734.0	615.0	-1.0	688.0	
490.341	1223.0	-1.0	1817.0	892.0	-1.0	988.0	1062.0	-1.0	1344.0	1376.0	-1.0	1630.0	1292.0	-1.0	2484.0	1344.0	-1.0	2013.0	992.0	-1.0	1958.0	1761.0	-1.0	2530.0	898.0	-1.0	1697.0	1928.0	-1.0	3088.0	1395.0	-1.0	2759.0	1297.0	-1.0	2095.0	1267.0	-1.0	1973.0	3081.0	-1.0	4284.0	461.0	-1.0	730.0	613.0	-1.0	685.0	
490.840	1221.0	-1.0	1816.0	892.0	-1.0	988.0	1061.0	-1.0	1342.0	1378.0	-1.0	1634.0	1288.0	-1.0	2478.0	1342.0	-1.0	2013.0	987.0	-1.0	1947.0	1750.0	-1.0	2515.0	895.0	-1.0	1688.0	1922.0	-1.0	3074.0	1393.0	-1.0	2751.0	1297.0	-1.0	2096.0	1268.0	-1.0	1979.0	3088.0	-1.0	4284.0	461.0	-1.0	731.0	615.0	-1.0	688.0	
491.339	1223.0	-1.0	1816.0	892.0	-1.0	988.0	1060.0	-1.0	1340.0	1380.0	-1.0	1639.0	1285.0	-1.0	2471.0	1339.0	-1.0	2012.0	982.0	-1.0	1935.0	1744.0	-1.0	2506.0	892.0	-1.0	1679.0	1917.0	-1.0	3066.0	1390.0	-1.0	2748.0	1296.0	-1.0	2101.0	1269.0	-1.0	1983.0	3093.0	-1.0	4284.0	461.0	-1.0	733.0	617.0	-1.0	695.0	
491.838	1223.0	-1.0	1822.0	893.0	-1.0	992.0	1062.0	-1.0	1341.0	1385.0	-1.0	1646.0	1283.0	-1.0	2471.0	1339.0	-1.0	2016.0	982.0	-1.0	1934.0	1743.0	-1.0	2507.0	892.0	-1.0	1679.0	1918.0	-1.0	3074.0	1390.0	-1.0	2748.0	1299.0	-1.0	2109.0	1268.0	-1.0	1984.0	3098.0	-1.0	4284.0	462.0	-1.0	736.0	620.0	-1.0	700.0	
492.337	1225.0	-1.0	1828.0	895.0	-1.0	996.0	1062.0	-1.0	1345.0	1386.0	-1.0	1653.0	1284.0	-1.0	2481.0	1340.0	-1.0	2025.0	983.0	-1.0	1941.0	1744.0	-1.0	2515.0	896.0	-1.0	1689.0	1926.0	-1.0	3099.0	1393.0	-1.0	2766.0	1309.0	-1.0	2139.0	1273.0	-1.0	2002.0	3107.0	-1.0	4284.0	466.0	-1.0	743.0	626.0	-1.0	714.0	
492.837	1224.0	-1.0	1832.0	893.0	-1.0	997.0	1059.0	-1.0	1345.0	1385.0	-1.0	1655.0	1286.0	-1.0	2490.0	1341.0	-1.0	2031.0	985.0	-1.0	1954.0	1744.0	-1.0	2525.0	899.0	-1.0	1704.0	1932.0	-1.0	3125.0	1398.0	-1.0	2786.0	1318.0	-1.0	2165.0	1277.0	-1.0	2013.0	3115.0	-1.0	4284.0	468.0	-1.0	751.0	632.0	-1.0	725.0	
493.336	1223.0	-1.0	1831.0	892.0	-1.0	995.0	1057.0	-1.0	1344.0	1383.0	-1.0	1651.0	1287.0	-1.0	2495.0	1341.0	-1.0	2031.0	989.0	-1.0	1966.0	1746.0	-1.0	2534.0	904.0	-1.0	1720.0	1938.0	-1.0	3144.0	1401.0	-1.0	2798.0	1321.0	-1.0	2175.0	1276.0	-1.0	2013.0	3116.0	-1.0	4284.0	468.0	-1.0	754.0	635.0	-1.0	729.0	
493.835	1222.0	-1.0	1829.0	892.0	-1.0	996.0	1058.0	-1.0	1346.0	1383.0	-1.0	1651.0	1289.0	-1.0	2504.0	1342.0	-1.0	2037.0	992.0	-1.0	1980.0	1748.0	-1.0	2542.0	909.0	-1.0	1735.0	1944.0	-1.0	3160.0	1405.0	-1.0	2810.0	1323.0	-1.0	2175.0	1275.0	-1.0	2004.0	3116.0	-1.0	4284.0	470.0	-1.0	753.0	636.0	-1.0	731.0	
494.334	1219.0	-1.0	1821.0	891.0	-1.0	994.0	1059.0	-1.0	1346.0	1381.0	-1.0	1646.0	1290.0	-1.0	2506.0	1342.0	-1.0	2036.0	994.0	-1.0	1987.0	1745.0	-1.0	2539.0	912.0	-1.0	1744.0	1943.0	-1.0	3161.0	1407.0	-1.0	2820.0	1320.0	-1.0	2171.0	1275.0	-1.0	2008.0	3119.0	-1.0	4285.0	469.0	-1.0	754.0	637.0	-1.0	731.0	
494.833	1214.0	-1.0	1812.0	889.0	-1.0	991.0	1057.0	-1.0	1344.0	1379.0	-1.0	1642.0	1288.0	-1.0	2500.0	1340.0	-1.0	2031.0	995.0	-1.0	1984.0	1741.0	-1.0	2528.0	911.0	-1.0	1743.0	1937.0	-1.0	3145.0	1405.0	-1.0	2818.0	1315.0	-1.0	2161.0	1276.0	-1.0	2009.0	3120.0	-1.0	4285.0	469.0	-1.0	753.0	635.0	-1.0	729.0	
495.332	1213.0	-1.0	1805.0	889.0	-1.0	987.0	1057.0	-1.0	1341.0	1377.0	-1.0	1640.0	1287.0	-1.0	2492.0	1338.0	-1.0	2027.0	992.0	-1.0	1977.0	1735.0	-1.0	2513.0	909.0	-1.0	1736.0	1927.0	-1.0	3124.0	1402.0	-1.0	2806.0	1309.0	-1.0	2146.0	1273.0	-1.0	2005.0	3119.0	-1.0	4284.0	468.0	-1.0	751.0	633.0	-1.0	725.0	
495.831	1213.0	-1.0	1803.0	888.0	-1.0	986.0	1056.0	-1.0	1338.0	1378.0	-1.0	1640.0	1285.0	-1.0	2485.0	1337.0	-1.0	2023.0	990.0	-1.0	1968.0	1729.0	-1.0	2500.0	906.0	-1.0	1725.0	1918.0	-1.0	3100.0	1396.0	-1.0	2792.0	1304.0	-1.0	2136.0	1272.0	-1.0	1999.0	3118.0	-1.0	4284.0	468.0	-1.0	750.0	631.0	-1.0	722.0	
496.330	1214.0	-1.0	1806.0	890.0	-1.0	989.0	1058.0	-1.0	1341.0	1381.0	-1.0	1647.0	1284.0	-1.0	2479.0	1337.0	-1.0	2022.0	987.0	-1.0	1958.0	1723.0	-1.0	2489.0	902.0	-1.0	1713.0	1911.0	-1.0	3082.0	1392.0	-1.0	2776.0	1302.0	-1.0	2130.0	1269.0	-1.0	1990.0	3121.0	-1.0	4285.0	467.0	-1.0	750.0	631.0	-1.0	721.0	
496.829	1215.0	-1.0	1812.0	892.0	-1.0	993.0	1058.0	-1.0	1341.0	1385.0	-1.0	1654.0	1283.0	-1.0	2477.0	1337.0	-1.0	2025.0	984.0	-1.0	1950.0	1718.0	-1.0	2477.0	899.0	-1.0	1704.0	1906.0	-1.0	3074.0	1391.0	-1.0	2771.0	1304.0	-1.0	2137.0	1271.0	-1.0	1987.0	3126.0	-1.0	4284.0	469.0	-1.0	752.0	633.0	-1.0	724.0	
497.328	1217.0	-1.0	1820.0	893.0	-1.0	998.0	1056.0	-1.0	1339.0	1387.0	-1.0	1660.0	1280.0	-1.0	2473.0	1336.0	-1.0	2027.0	980.0	-1.0	1941.0	1712.0	-1.0	2469.0	896.0	-1.0	1696.0	1903.0	-1.0	3070.0	1389.0	-1.0	2765.0	1306.0	-1.0	2145.0	1272.0	-1.0	1994.0	3131.0	-1.0	4284.0	471.0	-1.0	759.0	636.0	-1.0	731.0	
497.827	1220.0	-1.0	1828.0	895.0	-1.0	1001.0	1056.0	-1.0	1337.0	1389.0	-1.0	1665.0	1279.0	-1.0	2470.0	1336.0	-1.0	2028.0	979.0	-1.0	1935.0	1709.0	-1.0	2466.0	893.0	-1.0	1691.0	1901.0	-1.0	3073.0	1385.0	-1.0	2756.0	1312.0	-1.0	2156.0	1271.0	-1.0	1994.0	3132.0	-1.0	4284.0	473.0	-1.0	764.0	640.0	-1.0	738.0	
498.326	1222.0	-1.0	1839.0	898.0	-1.0	1009.0	1055.0	-1.0	1338.0	1393.0	-1.0	1672.0	1280.0	-1.0	2477.0	1339.0	-1.0	2036.0	980.0	-1.0	1943.0	1709.0	-1.0	2472.0	896.0	-1.0	1697.0	1908.0	-1.0	3091.0	1386.0	-1.0	2754.0	1317.0	-1.0	2172.0	1269.0	-1.0	1987.0	3129.0	-1.0	4284.0	475.0	-1.0	771.0	642.0	-1.0	746.0	
498.825	1224.0	-1.0	1842.0	901.0	-1.0	1013.0	1054.0	-1.0	1336.0	1394.0	-1.0	1673.0	1281.0	-1.0	2479.0	1339.0	-1.0	2038.0	983.0	-1.0	1952.0	1706.0	-1.0	2471.0	899.0	-1.0	1707.0	1910.0	-1.0	3104.0	1388.0	-1.0	2756.0	1322.0	-1.0	2184.0	1269.0	-1.0	1989.0	3126.0	-1.0	4285.0	478.0	-1.0	776.0	649.0	-1.0	754.0	
499.324	1222.0	-1.0	1836.0	900.0	-1.0	1010.0	1052.0	-1.0	1329.0	1391.0	-1.0	1666.0	1280.0	-1.0	2472.0	1337.0	-1.0	2031.0	986.0	-1.0	1958.0	1700.0	-1.0	2460.0	903.0	-1.0	1712.0	1908.0	-1.0	3098.0	1385.0	-1.0	2749.0	1322.0	-1.0	2184.0	1266.0	-1.0	1981.0	3118.0	-1.0	4284.0	478.0	-1.0	775.0	650.0	-1.0	755.0	
499.823	1221.0	-1.0	1831.0	900.0	-1.0	1009.0	1052.0	-1.0	1327.0	1391.0	-1.0	1664.0	1280.0	-1.0	2466.0	1336.0	-1.0	2026.0	988.0	-1.0	1961.0	1697.0	-1.0	2453.0	905.0	-1.0	1716.0	1906.0	-1.0	3090.0	1382.0	-1.0	2738.0	1320.0	-1.0	2179.0	1262.0	-1.0	1966.0	3105.0	-1.0	4284.0	477.0	-1.0	771.0	649.0	-1.0	751.0	
500.322	1217.0	-1.0	1821.0	900.0	-1.0	1006.0	1051.0	-1.0	1325.0	1390.0	-1.0	1661.0	1279.0	-1.0	2460.0	1333.0	-1.0	2021.0	988.0	-1.0	1960.0	1690.0	-1.0	2440.0	905.0	-1.0	1716.0	1899.0	-1.0	3078.0	1381.0	-1.0	2734.0	1319.0	-1.0	2177.0	1263.0	-1.0	1970.0	3097.0	-1.0	4284.0	477.0	-1.0	770.0	648.0	-1.0	750.0	
500.822	1214.0	-1.0	1812.0	897.0	-1.0	1003.0	1050.0	-1.0	1322.0	1388.0	-1.0	1657.0	1277.0	-1.0	2452.0	1330.0	-1.0	2015.0	987.0	-1.0	1953.0	1685.0	-1.0	2426.0	903.0	-1.0	1708.0	1889.0	-1.0	3054.0	1378.0	-1.0	2724.0	1316.0	-1.0	2171.0	1265.0	-1.0	1974.0	3089.0	-1.0	4284.0	475.0	-1.0	770.0	647.0	-1.0	748.0	
501.321	1213.0	-1.0	1811.0	899.0	-1.0	1005.0	1051.0	-1.0	1326.0	1390.0	-1.0	1664.0	1279.0	-1.0	2453.0	1332.0	-1.0	2019.0	987.0	-1.0	1952.0	1681.0	-1.0	2418.0	903.0	-1.0	1703.0	1886.0	-1.0	3042.0	1376.0	-1.0	2715.0	1319.0	-1.0	2180.0	1265.0	-1.0	1973.0	3077.0	-1.0	4284.0	477.0	-1.0	771.0	648.0	-1.0	751.0	
501.820	1213.0	-1.0	1811.0	899.0	-1.0	1009.0	1052.0	-1.0	1328.0	1393.0	-1.0	1671.0	1281.0	-1.0	2459.0	1332.0	-1.0	2023.0	987.0	-1.0	1952.0	1674.0	-1.0	2410.0	903.0	-1.0	1702.0	1884.0	-1.0	3039.0	1379.0	-1.0	2720.0	1325.0	-1.0	2195.0	1271.0	-1.0	1988.0	3071.0	-1.0	4284.0	479.0	-1.0	777.0	653.0	-1.0	759.0	
502.319	1214.0	-1.0	1813.0	901.0	-1.0	1011.0	1053.0	-1.0	1329.0	1397.0	-1.0	1678.0	1283.0	-1.0	2465.0	1334.0	-1.0	2029.0	989.0	-1.0	1954.0	1672.0	-1.0	2405.0	905.0	-1.0	1703.0	1885.0	-1.0	3041.0	1381.0	-1.0	2726.0	1330.0	-1.0	2205.0	1275.0	-1.0	2002.0	3058.0	-1.0	4284.0	481.0	-1.0	780.0	657.0	-1.0	766.0	
502.819	1216.0	-1.0	1817.0	904.0	-1.0	1016.0	1055.0	-1.0	1333.0	1402.0	-1.0	1687.0	1285.0	-1.0	2471.0	1334.0	-1.0	2033.0	991.0	-1.0	1958.0	1673.0	-1.0	2409.0	907.0	-1.0	1705.0	1889.0	-1.0	3047.0	1384.0	-1.0	2731.0	1332.0	-1.0	2207.0	1277.0	-1.0	2006.0	3039.0	-1.0	4284.0	481.0	-1.0	783.0	660.0	-1.0	772.0	
503.318	1215.0	-1.0	1817.0	905.0	-1.0	1020.0	1057.0	-1.0	1336.0	1405.0	-1.0	1692.0	1288.0	-1.0	2478.0	1335.0	-1.0	2036.0	993.0	-1.0	1961.0	1675.0	-1.0	2415.0	911.0	-1.0	1712.0	1894.0	-1.0	3062.0	1390.0	-1.0	2748.0	1337.0	-1.0	2213.0	1283.0	-1.0	2015.0	3028.0	-1.0	4284.0	484.0	-1.0	785.0	666.0	-1.0	779.0	
503.817	1213.0	-1.0	1810.0	906.0	-1.0	1016.0	1057.0	-1.0	1332.0	1404.0	-1.0	1689.0	1288.0	-1.0	2478.0	1333.0	-1.0	2030.0	993.0	-1.0	1958.0	1674.0	-1.0	2415.0	913.0	-1.0	1716.0	1894.0	-1.0	3063.0	1392.0	-1.0	2755.0	1334.0	-1.0	2207.0	1285.0	-1.0	2020.0	3017.0	-1.0	4284.0	483.0	-1.0	785.0	669.0	-1.0	784.0	
504.316	1210.0	-1.0	1801.0	903.0	-1.0	1011.0	1054.0	-1.0	1327.0	1400.0	-1.0	1681.0	1286.0	-1.0	2471.0	1329.0	-1.0	2020.0	991.0	-1.0	1953.0	1673.0	-1.0	2410.0	914.0	-1.0	1714.0	1893.0	-1.0	3054.0	1393.0	-1.0	2751.0	1328.0	-1.0	2188.0	1285.0	-1.0	2016.0	3007.0	-1.0	4284.0	481.0	-1.0	780.0	667.0	-1.0	783.0	
504.815	1208.0	-1.0	1795.0	901.0	-1.0	1006.0	1055.0	-1.0	1326.0	1400.0	-1.0	1676.0	1285.0	-1.0	2465.0	1326.0	-1.0	2010.0	992.0	-1.0	1947.0	1673.0	-1.0	2407.0	915.0	-1.0	1713.0	1891.0	-1.0	3047.0	1392.0	-1.0	2748.0	1322.0	-1.0	2173.0	1280.0	-1.0	2006.0	3005.0	-1.0	4283.0	478.0	-1.0	774.0	665.0	-1.0	778.0	
505.314	1207.0	-1.0	1792.0	900.0	-1.0	1004.0	1056.0	-1.0	1328.0	1399.0	-1.0	1675.0	1285.0	-1.0	2468.0	1325.0	-1.0	2011.0	991.0	-1.0	1947.0	1677.0	-1.0	2415.0	917.0	-1.0	1718.0	1895.0	-1.0	3056.0	1397.0	-1.0	2761.0	1320.0	-1.0	2165.0	1285.0	-1.0	2012.0	3011.0	-1.0	4284.0	477.0	-1.0	772.0	661.0	-1.0	772.0	
505.815	1208.0	-1.0	1795.0	900.0	-1.0	1005.0	1057.0	-1.0	1333.0	1399.0	-1.0	1676.0	1287.0	-1.0	2475.0	1328.0	-1.0	2016.0	990.0	-1.0	1946.0	1695.0	-1.0	2449.0	918.0	-1.0	1727.0	1907.0	-1.0	3080.0	1402.0	-1.0	2774.0	1313.0	-1.0	2142.0	1287.0	-1.0	2020.0	3013.0	-1.0	4284.0	476.0	-1.0	769.0	657.0	-1.0	765.0	
506.314	1210.0	-1.0	1805.0	901.0	-1.0	1010.0	1060.0	-1.0	1343.0	1400.0	-1.0	1680.0	1290.0	-1.0	2488.0	1334.0	-1.0	2030.0	992.0	-1.0	1954.0	1721.0	-1.0	2496.0	920.0	-1.0	1737.0	1926.0	-1.0	3117.0	1407.0	-1.0	2789.0	1311.0	-1.0	2133.0	1288.0	-1.0	2029.0	3029.0	-1.0	4284.0	475.0	-1.0	770.0	653.0	-1.0	760.0	
506.814	1216.0	-1.0	1821.0	904.0	-1.0	1016.0	1066.0	-1.0	1353.0	1403.0	-1.0	1688.0	1294.0	-1.0	2508.0	1342.0	-1.0	2050.0	996.0	-1.0	1966.0	1746.0	-1.0	2545.0	925.0	-1.0	1748.0	1945.0	-1.0	3153.0	1413.0	-1.0	2806.0	1314.0	-1.0	2141.0	1290.0	-1.0	2037.0	3050.0	-1.0	4284.0	474.0	-1.0	771.0	651.0	-1.0	757.0	
507.313	1222.0	-1.0	1841.0	910.0	-1.0	1026.0	1073.0	-1.0	1369.0	1408.0	-1.0	1701.0	1301.0	-1.0	2529.0	1351.0	-1.0	2069.0	1002.0	-1.0	1983.0	1771.0	-1.0	2590.0	928.0	-1.0	1759.0	1960.0	-1.0	3184.0	1417.0	-1.0	2819.0	1318.0	-1.0	2158.0	1291.0	-1.0	2037.0	3078.0	-1.0	4284.0	474.0	-1.0	772.0	648.0	-1.0	753.0	
507.813	1227.0	-1.0	1858.0	912.0	-1.0	1036.0	1078.0	-1.0	1382.0	1409.0	-1.0	1708.0	1307.0	-1.0	2554.0	1357.0	-1.0	2084.0	1006.0	-1.0	1999.0	1787.0	-1.0	2624.0	930.0	-1.0	1766.0	1973.0	-1.0	3211.0	1424.0	-1.0	2835.0	1332.0	-1.0	2188.0	1289.0	-1.0	2035.0	3103.0	-1.0	4284.0	472.0	-1.0	771.0	644.0	-1.0	749.0	
508.312	1231.0	-1.0	1866.0	912.0	-1.0	1037.0	1080.0	-1.0	1389.0	1407.0	-1.0	1704.0	1312.0	-1.0	2567.0	1358.0	-1.0	2089.0	1007.0	-1.0	2008.0	1793.0	-1.0	2637.0	929.0	-1.0	1765.0	1976.0	-1.0	3217.0	1425.0	-1.0	2839.0	1338.0	-1.0	2206.0	1291.0	-1.0	2036.0	3125.0	-1.0	4284.0	471.0	-1.0	768.0	641.0	-1.0	743.0	
508.811	1232.0	-1.0	1866.0	911.0	-1.0	1035.0	1081.0	-1.0	1387.0	1400.0	-1.0	1692.0	1312.0	-1.0	2568.0	1356.0	-1.0	2081.0	1007.0	-1.0	2004.0	1794.0	-1.0	2632.0	925.0	-1.0	1756.0	1969.0	-1.0	3199.0	1424.0	-1.0	2831.0	1334.0	-1.0	2196.0	1289.0	-1.0	2034.0	3124.0	-1.0	4284.0	469.0	-1.0	762.0	636.0	-1.0	736.0	
509.310	1231.0	-1.0	1859.0	908.0	-1.0	1028.0	1079.0	-1.0	1381.0	1392.0	-1.0	1674.0	1310.0	-1.0	2556.0	1349.0	-1.0	2063.0	1003.0	-1.0	1990.0	1785.0	-1.0	2608.0	918.0	-1.0	1737.0	1952.0	-1.0	3159.0	1416.0	-1.0	2808.0	1320.0	-1.0	2162.0	1284.0	-1.0	2021.0	3109.0	-1.0	4284.0	464.0	-1.0	750.0	629.0	-1.0	723.0	
509.809	1225.0	-1.0	1844.0	900.0	-1.0	1015.0	1074.0	-1.0	1369.0	1381.0	-1.0	1653.0	1305.0	-1.0	2535.0	1341.0	-1.0	2040.0	996.0	-1.0	1968.0	1771.0	-1.0	2573.0	908.0	-1.0	1710.0	1928.0	-1.0	3102.0	1406.0	-1.0	2776.0	1300.0	-1.0	2116.0	1275.0	-1.0	2001.0	3079.0	-1.0	4284.0	457.0	-1.0	736.0	619.0	-1.0	706.0	
510.308	1221.0	-1.0	1827.0	895.0	-1.0	1001.0	1070.0	-1.0	1356.0	1372.0	-1.0	1632.0	1296.0	-1.0	2508.0	1330.0	-1.0	2012.0	985.0	-1.0	1936.0	1757.0	-1.0	2540.0	896.0	-1.0	1677.0	1907.0	-1.0	3041.0	1395.0	-1.0	2737.0	1276.0	-1.0	2054.0	1264.0	-1.0	1974.0	3039.0	-1.0	4284.0	448.0	-1.0	719.0	607.0	-1.0	688.0	
510.807	1217.0	-1.0	1814.0	889.0	-1.0	988.0	1065.0	-1.0	1343.0	1364.0	-1.0	1617.0	1288.0	-1.0	2482.0	1321.0	-1.0	1988.0	975.0	-1.0	1905.0	1746.0	-1.0	2506.0	886.0	-1.0	1649.0	1886.0	-1.0	2990.0	1383.0	-1.0	2703.0	1257.0	-1.0	2008.0	1256.0	-1.0	1954.0	3007.0	-1.0	4284.0	443.0	-1.0	706.0	600.0	-1.0	674.0	
511.306	1216.0	-1.0	1811.0	887.0	-1.0	984.0	1063.0	-1.0	1337.0	1361.0	-1.0	1612.0	1284.0	-1.0	2468.0	1316.0	-1.0	1975.0	969.0	-1.0	1887.0	1734.0	-1.0	2482.0	879.0	-1.0	1629.0	1872.0	-1.0	2959.0	1377.0	-1.0	2682.0	1248.0	-1.0	1989.0	1249.0	-1.0	1940.0	2987.0	-1.0	4284.0	438.0	-1.0	698.0	599.0	-1.0	669.0	
511.806	1217.0	-1.0	1817.0	887.0	-1.0	984.0	1062.0	-1.0	1336.0	1360.0	-1.0	1614.0	1285.0	-1.0	2468.0	1314.0	-1.0	1974.0	967.0	-1.0	1882.0	1726.0	-1.0	2468.0	874.0	-1.0	1618.0	1862.0	-1.0	2938.0	1374.0	-1.0	2670.0	1246.0	-1.0	1981.0	1246.0	-1.0	1931.0	2975.0	-1.0	4284.0	437.0	-1.0	694.0	597.0	-1.0	668.0	
512.306	1223.0	-1.0	1829.0	889.0	-1.0	990.0	1063.0	-1.0	1340.0	1358.0	-1.0	1617.0	1289.0	-1.0	2485.0	1316.0	-1.0	1984.0	972.0	-1.0	1895.0	1709.0	-1.0	2441.0	875.0	-1.0	1619.0	1858.0	-1.0	2946.0	1380.0	-1.0	2684.0	1274.0	-1.0	2056.0	1247.0	-1.0	1929.0	3028.0	-1.0	4284.0	439.0	-1.0	698.0	598.0	-1.0	673.0	
512.806	1229.0	-1.0	1845.0	891.0	-1.0	996.0	1062.0	-1.0	1339.0	1357.0	-1.0	1617.0	1294.0	-1.0	2502.0	1320.0	-1.0	1998.0	977.0	-1.0	1913.0	1688.0	-1.0	2415.0	878.0	-1.0	1629.0	1857.0	-1.0	2968.0	1386.0	-1.0	2704.0	1308.0	-1.0	2149.0	1252.0	-1.0	1943.0	3090.0	-1.0	4284.0	442.0	-1.0	707.0	603.0	-1.0	682.0	
513.306	1233.0	-1.0	1858.0	894.0	-1.0	1001.0	1062.0	-1.0	1337.0	1358.0	-1.0	1621.0	1299.0	-1.0	2513.0	1325.0	-1.0	2010.0	983.0	-1.0	1931.0	1677.0	-1.0	2406.0	882.0	-1.0	1642.0	1861.0	-1.0	2990.0	1392.0	-1.0	2721.0	1330.0	-1.0	2212.0	1257.0	-1.0	1956.0	3121.0	-1.0	4284.0	447.0	-1.0	717.0	609.0	-1.0	691.0	
513.805	1237.0	-1.0	1865.0	896.0	-1.0	1003.0	1061.0	-1.0	1334.0	1360.0	-1.0	1624.0	1302.0	-1.0	2521.0	1329.0	-1.0	2021.0	990.0	-1.0	1952.0	1679.0	-1.0	2416.0	891.0	-1.0	1662.0	1874.0	-1.0	3023.0	1399.0	-1.0	2737.0	1346.0	-1.0	2236.0	1261.0	-1.0	1965.0	3129.0	-1.0	4284.0	450.0	-1.0	723.0	610.0	-1.0	695.0	
514.305	1236.0	-1.0	1863.0	895.0	-1.0	1003.0	1061.0	-1.0	1332.0	1360.0	-1.0	1622.0	1303.0	-1.0	2524.0	1332.0	-1.0	2026.0	996.0	-1.0	1966.0	1686.0	-1.0	2428.0	897.0	-1.0	1676.0	1881.0	-1.0	3038.0	1402.0	-1.0	2743.0	1345.0	-1.0	2229.0	1261.0	-1.0	1965.0	3120.0	-1.0	4284.0	451.0	-1.0	723.0	610.0	-1.0	693.0	
514.804	1234.0	-1.0	1855.0	896.0	-1.0	1002.0	1062.0	-1.0	1330.0	1361.0	-1.0	1619.0	1302.0	-1.0	2519.0	1333.0	-1.0	2024.0	998.0	-1.0	1969.0	1697.0	-1.0	2443.0	901.0	-1.0	1684.0	1888.0	-1.0	3047.0	1403.0	-1.0	2742.0	1336.0	-1.0	2203.0	1260.0	-1.0	1959.0	3101.0	-1.0	4285.0	450.0	-1.0	723.0	607.0	-1.0	689.0	
515.303	1230.0	-1.0	1847.0	895.0	-1.0	1003.0	1062.0	-1.0	1333.0	1362.0	-1.0	1620.0	1303.0	-1.0	2516.0	1334.0	-1.0	2024.0	999.0	-1.0	1969.0	1702.0	-1.0	2448.0	902.0	-1.0	1684.0	1888.0	-1.0	3038.0	1402.0	-1.0	2735.0	1325.0	-1.0	2175.0	1258.0	-1.0	1951.0	3083.0	-1.0	4284.0	449.0	-1.0	719.0	605.0	-1.0	684.0	
515.802	1227.0	-1.0	1841.0	896.0	-1.0	1002.0	1063.0	-1.0	1335.0	1363.0	-1.0	1622.0	1303.0	-1.0	2513.0	1336.0	-1.0	2025.0	998.0	-1.0	1963.0	1701.0	-1.0	2446.0	903.0	-1.0	1683.0	1885.0	-1.0	3032.0	1402.0	-1.0	2740.0	1320.0	-1.0	2164.0	1261.0	-1.0	1951.0	3078.0	-1.0	4284.0	450.0	-1.0	720.0	606.0	-1.0	683.0	
516.301	1225.0	-1.0	1838.0	895.0	-1.0	1002.0	1063.0	-1.0	1336.0	1365.0	-1.0	1625.0	1303.0	-1.0	2512.0	1336.0	-1.0	2028.0	995.0	-1.0	1956.0	1699.0	-1.0	2443.0	903.0	-1.0	1681.0	1884.0	-1.0	3031.0	1405.0	-1.0	2747.0	1318.0	-1.0	2163.0	1265.0	-1.0	1962.0	3082.0	-1.0	4284.0	451.0	-1.0	722.0	606.0	-1.0	687.0	
516.800	1226.0	-1.0	1842.0	896.0	-1.0	1006.0	1065.0	-1.0	1340.0	1370.0	-1.0	1634.0	1304.0	-1.0	2516.0	1338.0	-1.0	2036.0	996.0	-1.0	1955.0	1701.0	-1.0	2448.0	903.0	-1.0	1684.0	1888.0	-1.0	3041.0	1407.0	-1.0	2757.0	1320.0	-1.0	2169.0	1267.0	-1.0	1974.0	3094.0	-1.0	4284.0	454.0	-1.0	727.0	611.0	-1.0	693.0	
517.299	1229.0	-1.0	1851.0	899.0	-1.0	1010.0	1067.0	-1.0	1344.0	1376.0	-1.0	1646.0	1308.0	-1.0	2526.0	1343.0	-1.0	2050.0	998.0	-1.0	1963.0	1709.0	-1.0	2465.0	907.0	-1.0	1693.0	1898.0	-1.0	3068.0	1411.0	-1.0	2773.0	1327.0	-1.0	2189.0	1272.0	-1.0	1989.0	3110.0	-1.0	4284.0	457.0	-1.0	738.0	616.0	-1.0	703.0	
517.798	1234.0	-1.0	1868.0	905.0	-1.0	1022.0	1073.0	-1.0	1357.0	1385.0	-1.0	1667.0	1315.0	-1.0	2545.0	1352.0	-1.0	2071.0	1004.0	-1.0	1979.0	1721.0	-1.0	2497.0	914.0	-1.0	1717.0	1916.0	-1.0	3127.0	1419.0	-1.0	2808.0	1339.0	-1.0	2234.0	1276.0	-1.0	2004.0	3123.0	-1.0	4284.0	461.0	-1.0	748.0	622.0	-1.0	715.0	
518.297	1239.0	-1.0	1884.0	909.0	-1.0	1034.0	1078.0	-1.0	1369.0	1394.0	-1.0	1685.0	1323.0	-1.0	2571.0	1361.0	-1.0	2096.0	1011.0	-1.0	2002.0	1737.0	-1.0	2532.0	922.0	-1.0	1737.0	1937.0	-1.0	3173.0	1429.0	-1.0	2838.0	1356.0	-1.0	2271.0	1281.0	-1.0	2013.0	3135.0	-1.0	4284.0	466.0	-1.0	758.0	627.0	-1.0	726.0	
518.796	1243.0	-1.0	1894.0	913.0	-1.0	1040.0	1082.0	-1.0	1377.0	1400.0	-1.0	1695.0	1330.0	-1.0	2591.0	1367.0	-1.0	2112.0	1018.0	-1.0	2023.0	1750.0	-1.0	2564.0	927.0	-1.0	1756.0	1953.0	-1.0	3212.0	1438.0	-1.0	2862.0	1368.0	-1.0	2297.0	1287.0	-1.0	2030.0	3147.0	-1.0	4284.0	469.0	-1.0	767.0	634.0	-1.0	736.0	
519.295	1244.0	-1.0	1896.0	913.0	-1.0	1041.0	1084.0	-1.0	1378.0	1401.0	-1.0	1696.0	1333.0	-1.0	2597.0	1369.0	-1.0	2115.0	1021.0	-1.0	2033.0	1758.0	-1.0	2579.0	931.0	-1.0	1767.0	1960.0	-1.0	3227.0	1441.0	-1.0	2871.0	1369.0	-1.0	2303.0	1290.0	-1.0	2036.0	3148.0	-1.0	4284.0	471.0	-1.0	769.0	637.0	-1.0	741.0	
519.794	1242.0	-1.0	1889.0	912.0	-1.0	1037.0	1085.0	-1.0	1376.0	1400.0	-1.0	1689.0	1333.0	-1.0	2593.0	1366.0	-1.0	2107.0	1020.0	-1.0	2033.0	1760.0	-1.0	2579.0	930.0	-1.0	1766.0	1959.0	-1.0	3218.0	1439.0	-1.0	2863.0	1366.0	-1.0	2292.0	1288.0	-1.0	2032.0	3142.0	-1.0	4284.0	471.0	-1.0	768.0	638.0	-1.0	742.0	
520.293	1241.0	-1.0	1881.0	911.0	-1.0	1032.0	1085.0	-1.0	1372.0	1397.0	-1.0	1683.0	1331.0	-1.0	2580.0	1363.0	-1.0	2095.0	1018.0	-1.0	2026.0	1756.0	-1.0	2568.0	927.0	-1.0	1756.0	1952.0	-1.0	3195.0	1434.0	-1.0	2846.0	1359.0	-1.0	2276.0	1286.0	-1.0	2023.0	3135.0	-1.0	4284.0	469.0	-1.0	766.0	637.0	-1.0	739.0	
520.792	1240.0	-1.0	1874.0	910.0	-1.0	1027.0	1086.0	-1.0	1369.0	1397.0	-1.0	1678.0	1327.0	-1.0	2567.0	1359.0	-1.0	2086.0	1015.0	-1.0	2015.0	1751.0	-1.0	2550.0	923.0	-1.0	1743.0	1943.0	-1.0	3166.0	1428.0	-1.0	2825.0	1355.0	-1.0	2262.0	1282.0	-1.0	2013.0	3129.0	-1.0	4284.0	468.0	-1.0	762.0	637.0	-1.0	737.0	
521.291	1240.0	-1.0	1873.0	910.0	-1.0	1028.0	1085.0	-1.0	1370.0	1398.0	-1.0	1681.0	1325.0	-1.0	2556.0	1358.0	-1.0	2080.0	1011.0	-1.0	2002.0	1746.0	-1.0	2537.0	919.0	-1.0	1728.0	1935.0	-1.0	3144.0	1424.0	-1.0	2806.0	1351.0	-1.0	2253.0	1279.0	-1.0	2002.0	3127.0	-1.0	4284.0	468.0	-1.0	760.0	636.0	-1.0	736.0	
521.790	1240.0	-1.0	1874.0	910.0	-1.0	1029.0	1086.0	-1.0	1371.0	1400.0	-1.0	1684.0	1323.0	-1.0	2549.0	1357.0	-1.0	2078.0	1007.0	-1.0	1991.0	1740.0	-1.0	2525.0	914.0	-1.0	1720.0	1929.0	-1.0	3132.0	1422.0	-1.0	2799.0	1352.0	-1.0	2256.0	1278.0	-1.0	1996.0	3128.0	-1.0	4285.0	468.0	-1.0	760.0	638.0	-1.0	737.0	
522.289	1240.0	-1.0	1876.0	911.0	-1.0	1030.0	1085.0	-1.0	1370.0	1401.0	-1.0	1688.0	1320.0	-1.0	2542.0	1356.0	-1.0	2077.0	1002.0	-1.0	1979.0	1734.0	-1.0	2517.0	911.0	-1.0	1710.0	1925.0	-1.0	3126.0	1420.0	-1.0	2797.0	1355.0	-1.0	2263.0	1280.0	-1.0	2000.0	3135.0	-1.0	4285.0	469.0	-1.0	762.0	641.0	-1.0	742.0	
522.788	1241.0	-1.0	1881.0	911.0	-1.0	1032.0	1085.0	-1.0	1370.0	1403.0	-1.0	1693.0	1318.0	-1.0	2537.0	1355.0	-1.0	2076.0	999.0	-1.0	1970.0	1731.0	-1.0	2511.0	909.0	-1.0	1706.0	1926.0	-1.0	3127.0	1419.0	-1.0	2793.0	1357.0	-1.0	2272.0	1281.0	-1.0	2006.0	3142.0	-1.0	4285.0	469.0	-1.0	766.0	642.0	-1.0	747.0	
523.288	1245.0	-1.0	1888.0	913.0	-1.0	1034.0	1085.0	-1.0	1370.0	1406.0	-1.0	1697.0	1317.0	-1.0	2536.0	1356.0	-1.0	2079.0	998.0	-1.0	1971.0	1732.0	-1.0	2516.0	910.0	-1.0	1708.0	1931.0	-1.0	3141.0	1420.0	-1.0	2795.0	1363.0	-1.0	2284.0	1281.0	-1.0	2007.0	3152.0	-1.0	4284.0	471.0	-1.0	770.0	644.0	-1.0	751.0	
523.787	1248.0	-1.0	1899.0	915.0	-1.0	1041.0	1088.0	-1.0	1376.0	1409.0	-1.0	1706.0	1319.0	-1.0	2545.0	1359.0	-1.0	2089.0	1001.0	-1.0	1982.0	1737.0	-1.0	2534.0	914.0	-1.0	1720.0	1941.0	-1.0	3169.0	1422.0	-1.0	2805.0	1370.0	-1.0	2305.0	1281.0	-1.0	2006.0	3158.0	-1.0	4284.0	474.0	-1.0	774.0	646.0	-1.0	755.0	
524.286	1249.0	-1.0	1907.0	917.0	-1.0	1047.0	1089.0	-1.0	1381.0	1411.0	-1.0	1712.0	1322.0	-1.0	2558.0	1362.0	-1.0	2099.0	1006.0	-1.0	1997.0	1746.0	-1.0	2553.0	920.0	-1.0	1737.0	1953.0	-1.0	3201.0	1429.0	-1.0	2828.0	1380.0	-1.0	2327.0	1286.0	-1.0	2019.0	3167.0	-1.0	4285.0	477.0	-1.0	782.0	650.0	-1.0	762.0	
524.785	1250.0	-1.0	1909.0	918.0	-1.0	1048.0	1089.0	-1.0	1383.0	1411.0	-1.0	1712.0	1324.0	-1.0	2566.0	1365.0	-1.0	2105.0	1010.0	-1.0	2012.0	1754.0	-1.0	2570.0	923.0	-1.0	1754.0	1961.0	-1.0	3224.0	1435.0	-1.0	2845.0	1384.0	-1.0	2338.0	1288.0	-1.0	2028.0	3169.0	-1.0	4284.0	478.0	-1.0	787.0	652.0	-1.0	767.0	
525.284	1250.0	-1.0	1907.0	917.0	-1.0	1046.0	1089.0	-1.0	1383.0	1410.0	-1.0	1709.0	1325.0	-1.0	2568.0	1364.0	-1.0	2105.0	1014.0	-1.0	2022.0	1760.0	-1.0	2581.0	927.0	-1.0	1764.0	1966.0	-1.0	3231.0	1436.0	-1.0	2848.0	1382.0	-1.0	2334.0	1289.0	-1.0	2029.0	3168.0	-1.0	4284.0	480.0	-1.0	789.0	652.0	-1.0	766.0	
525.783	1249.0	-1.0	1906.0	917.0	-1.0	1046.0	1091.0	-1.0	1389.0	1411.0	-1.0	1709.0	1326.0	-1.0	2572.0	1365.0	-1.0	2106.0	1017.0	-1.0	2032.0	1766.0	-1.0	2591.0	930.0	-1.0	1770.0	1969.0	-1.0	3235.0	1437.0	-1.0	2850.0	1382.0	-1.0	2327.0	1289.0	-1.0	2026.0	3164.0	-1.0	4284.0	480.0	-1.0	789.0	651.0	-1.0	764.0	
526.282	1248.0	-1.0	1905.0	916.0	-1.0	1046.0	1093.0	-1.0	1394.0	1411.0	-1.0	1711.0	1327.0	-1.0	2578.0	1366.0	-1.0	2108.0	1019.0	-1.0	2039.0	1768.0	-1.0	2599.0	932.0	-1.0	1775.0	1971.0	-1.0	3238.0	1439.0	-1.0	2856.0	1382.0	-1.0	2327.0	1290.0	-1.0	2024.0	3164.0	-1.0	4284.0	481.0	-1.0	791.0	651.0	-1.0	763.0	
526.781	1246.0	-1.0	1902.0	915.0	-1.0	1043.0	1093.0	-1.0	1398.0	1410.0	-1.0	1712.0	1329.0	-1.0	2581.0	1366.0	-1.0	2111.0	1019.0	-1.0	2040.0	1769.0	-1.0	2599.0	930.0	-1.0	1772.0	1969.0	-1.0	3231.0	1440.0	-1.0	2856.0	1381.0	-1.0	2323.0	1293.0	-1.0	2036.0	3166.0	-1.0	4284.0	482.0	-1.0	794.0	653.0	-1.0	765.0	
527.281	1246.0	-1.0	1899.0	915.0	-1.0	1040.0	1094.0	-1.0	1399.0	1409.0	-1.0	1710.0	1329.0	-1.0	2581.0	1365.0	-1.0	2108.0	1017.0	-1.0	2033.0	1765.0	-1.0	2592.0	928.0	-1.0	1762.0	1963.0	-1.0	3216.0	1437.0	-1.0	2849.0	1377.0	-1.0	2314.0	1295.0	-1.0	2043.0	3163.0	-1.0	4284.0	482.0	-1.0	796.0	651.0	-1.0	765.0	
527.780	1245.0	-1.0	1898.0	912.0	-1.0	1038.0	1095.0	-1.0	1399.0	1408.0	-1.0	1708.0	1329.0	-1.0	2581.0	1363.0	-1.0	2106.0	1015.0	-1.0	2024.0	1763.0	-1.0	2587.0	924.0	-1.0	1752.0	1957.0	-1.0	3202.0	1434.0	-1.0	2840.0	1372.0	-1.0	2301.0	1295.0	-1.0	2046.0	3153.0	-1.0	4285.0	483.0	-1.0	796.0	651.0	-1.0	763.0	
528.279	1245.0	-1.0	1897.0	912.0	-1.0	1035.0	1096.0	-1.0	1400.0	1409.0	-1.0	1708.0	1329.0	-1.0	2580.0	1362.0	-1.0	2103.0	1013.0	-1.0	2018.0	1764.0	-1.0	2586.0	921.0	-1.0	1743.0	1955.0	-1.0	3197.0	1433.0	-1.0	2835.0	1365.0	-1.0	2283.0	1294.0	-1.0	2044.0	3136.0	-1.0	4285.0	483.0	-1.0	796.0	649.0	-1.0	761.0	
528.778	1244.0	-1.0	1896.0	911.0	-1.0	1036.0	1097.0	-1.0	1403.0	1409.0	-1.0	1709.0	1330.0	-1.0	2587.0	1362.0	-1.0	2103.0	1012.0	-1.0	2018.0	1763.0	-1.0	2589.0	920.0	-1.0	1741.0	1957.0	-1.0	3197.0	1434.0	-1.0	2833.0	1362.0	-1.0	2276.0	1292.0	-1.0	2041.0	3124.0	-1.0	4284.0	484.0	-1.0	797.0	650.0	-1.0	762.0	
529.277	1243.0	-1.0	1891.0	911.0	-1.0	1034.0	1096.0	-1.0	1402.0	1408.0	-1.0	1706.0	1330.0	-1.0	2587.0	1360.0	-1.0	2097.0	1011.0	-1.0	2016.0	1760.0	-1.0	2586.0	919.0	-1.0	1741.0	1956.0	-1.0	3200.0	1436.0	-1.0	2841.0	1362.0	-1.0	2274.0	1294.0	-1.0	2038.0	3115.0	-1.0	4284.0	484.0	-1.0	797.0	651.0	-1.0	762.0	
529.776	1239.0	-1.0	1879.0	908.0	-1.0	1028.0	1093.0	-1.0	1397.0	1405.0	-1.0	1696.0	1327.0	-1.0	2580.0	1355.0	-1.0	2084.0	1008.0	-1.0	2011.0	1757.0	-1.0	2579.0	919.0	-1.0	1740.0	1952.0	-1.0	3193.0	1433.0	-1.0	2837.0	1355.0	-1.0	2258.0	1294.0	-1.0	2036.0	3102.0	-1.0	4284.0	483.0	-1.0	795.0	651.0	-1.0	762.0	
530.275	1233.0	-1.0	1862.0	904.0	-1.0	1018.0	1091.0	-1.0	1390.0	1399.0	-1.0	1682.0	1322.0	-1.0	2566.0	1348.0	-1.0	2065.0	1005.0	-1.0	1999.0	1752.0	-1.0	2564.0	916.0	-1.0	1733.0	1944.0	-1.0	3169.0	1428.0	-1.0	2822.0	1344.0	-1.0	2229.0	1292.0	-1.0	2030.0	3085.0	-1.0	4284.0	481.0	-1.0	789.0	650.0	-1.0	758.0	
530.774	1228.0	-1.0	1844.0	900.0	-1.0	1007.0	1088.0	-1.0	1382.0	1393.0	-1.0	1668.0	1316.0	-1.0	2548.0	1342.0	-1.0	2046.0	1001.0	-1.0	1987.0	1746.0	-1.0	2547.0	912.0	-1.0	1722.0	1931.0	-1.0	3135.0	1420.0	-1.0	2797.0	1331.0	-1.0	2195.0	1288.0	-1.0	2018.0	3062.0	-1.0	4284.0	478.0	-1.0	782.0	646.0	-1.0	751.0	
531.274	1224.0	-1.0	1829.0	897.0	-1.0	999.0	1085.0	-1.0	1376.0	1389.0	-1.0	1657.0	1311.0	-1.0	2532.0	1337.0	-1.0	2032.0	997.0	-1.0	1977.0	1741.0	-1.0	2532.0	908.0	-1.0	1713.0	1922.0	-1.0	3105.0	1414.0	-1.0	2774.0	1317.0	-1.0	2162.0	1284.0	-1.0	2008.0	3041.0	-1.0	4283.0	476.0	-1.0	774.0	643.0	-1.0	741.0	
531.773	1221.0	-1.0	1820.0	896.0	-1.0	995.0	1085.0	-1.0	1377.0	1388.0	-1.0	1654.0	1309.0	-1.0	2530.0	1336.0	-1.0	2030.0	996.0	-1.0	1975.0	1739.0	-1.0	2527.0	908.0	-1.0	1710.0	1919.0	-1.0	3090.0	1412.0	-1.0	2764.0	1314.0	-1.0	2145.0	1281.0	-1.0	1999.0	3031.0	-1.0	4284.0	474.0	-1.0	770.0	641.0	-1.0	738.0	
532.273	1221.0	-1.0	1816.0	896.0	-1.0	994.0	1085.0	-1.0	1379.0	1389.0	-1.0	1654.0	1310.0	-1.0	2532.0	1338.0	-1.0	2032.0	997.0	-1.0	1975.0	1742.0	-1.0	2530.0	909.0	-1.0	1711.0	1920.0	-1.0	3090.0	1413.0	-1.0	2767.0	1314.0	-1.0	2145.0	1286.0	-1.0	2010.0	3034.0	-1.0	4284.0	476.0	-1.0	772.0	643.0	-1.0	740.0	
532.772	1220.0	-1.0	1815.0	895.0	-1.0	993.0	1085.0	-1.0	1381.0	1390.0	-1.0	1657.0	1310.0	-1.0	2536.0	1340.0	-1.0	2038.0	998.0	-1.0	1978.0	1745.0	-1.0	2537.0	909.0	-1.0	1715.0	1923.0	-1.0	3100.0	1415.0	-1.0	2775.0	1317.0	-1.0	2154.0	1290.0	-1.0	2023.0	3039.0	-1.0	4284.0	478.0	-1.0	776.0	645.0	-1.0	743.0	
533.272	1221.0	-1.0	1817.0	895.0	-1.0	994.0	1086.0	-1.0	1384.0	1393.0	-1.0	1663.0	1311.0	-1.0	2544.0	1343.0	-1.0	2047.0	999.0	-1.0	1981.0	1750.0	-1.0	2547.0	912.0	-1.0	1720.0	1930.0	-1.0	3116.0	1418.0	-1.0	2786.0	1322.0	-1.0	2165.0	1294.0	-1.0	2032.0	3049.0	-1.0	4284.0	479.0	-1.0	781.0	647.0	-1.0	748.0	
533.771	1225.0	-1.0	1826.0	897.0	-1.0	997.0	1088.0	-1.0	1389.0	1398.0	-1.0	1671.0	1314.0	-1.0	2554.0	1347.0	-1.0	2057.0	1001.0	-1.0	1990.0	1758.0	-1.0	2566.0	914.0	-1.0	1728.0	1938.0	-1.0	3137.0	1422.0	-1.0	2798.0	1329.0	-1.0	2182.0	1298.0	-1.0	2042.0	3058.0	-1.0	4284.0	481.0	-1.0	786.0	648.0	-1.0	750.0	
534.270	1229.0	-1.0	1836.0	901.0	-1.0	1002.0	1092.0	-1.0	1397.0	1402.0	-1.0	1680.0	1318.0	-1.0	2572.0	1352.0	-1.0	2071.0	1004.0	-1.0	2002.0	1765.0	-1.0	2586.0	917.0	-1.0	1738.0	1950.0	-1.0	3166.0	1430.0	-1.0	2820.0	1338.0	-1.0	2201.0	1300.0	-1.0	2047.0	3066.0	-1.0	4284.0	484.0	-1.0	791.0	651.0	-1.0	755.0	
534.770	1231.0	-1.0	1844.0	901.0	-1.0	1007.0	1093.0	-1.0	1402.0	1404.0	-1.0	1686.0	1321.0	-1.0	2585.0	1355.0	-1.0	2079.0	1006.0	-1.0	2010.0	1769.0	-1.0	2597.0	920.0	-1.0	1748.0	1958.0	-1.0	3188.0	1436.0	-1.0	2841.0	1346.0	-1.0	2223.0	1305.0	-1.0	2063.0	3076.0	-1.0	4284.0	487.0	-1.0	797.0	654.0	-1.0	760.0	
535.270	1232.0	-1.0	1849.0	901.0	-1.0	1007.0	1093.0	-1.0	1405.0	1403.0	-1.0	1688.0	1322.0	-1.0	2591.0	1356.0	-1.0	2080.0	1009.0	-1.0	2017.0	1771.0	-1.0	2599.0	922.0	-1.0	1754.0	1963.0	-1.0	3201.0	1440.0	-1.0	2856.0	1350.0	-1.0	2236.0	1310.0	-1.0	2074.0	3080.0	-1.0	4284.0	488.0	-1.0	802.0	654.0	-1.0	764.0	
535.769	1232.0	-1.0	1851.0	899.0	-1.0	1005.0	1092.0	-1.0	1405.0	1402.0	-1.0	1685.0	1322.0	-1.0	2591.0	1354.0	-1.0	2076.0	1010.0	-1.0	2019.0	1770.0	-1.0	2597.0	921.0	-1.0	1755.0	1961.0	-1.0	3199.0	1439.0	-1.0	2857.0	1348.0	-1.0	2231.0	1310.0	-1.0	2073.0	3077.0	-1.0	4284.0	489.0	-1.0	804.0	655.0	-1.0	764.0	
536.268	1231.0	-1.0	1848.0	898.0	-1.0	1000.0	1091.0	-1.0	1403.0	1399.0	-1.0	1680.0	1319.0	-1.0	2585.0	1351.0	-1.0	2067.0	1009.0	-1.0	2017.0	1767.0	-1.0	2591.0	921.0	-1.0	1752.0	1956.0	-1.0	3181.0	1436.0	-1.0	2845.0	1341.0	-1.0	2212.0	1307.0	-1.0	2068.0	3066.0	-1.0	4284.0	488.0	-1.0	800.0	652.0	-1.0	757.0	
536.767	1229.0	-1.0	1843.0	894.0	-1.0	993.0	1089.0	-1.0	1399.0	1395.0	-1.0	1673.0	1316.0	-1.0	2574.0	1347.0	-1.0	2055.0	1006.0	-1.0	2007.0	1761.0	-1.0	2575.0	917.0	-1.0	1741.0	1945.0	-1.0	3151.0	1430.0	-1.0	2824.0	1330.0	-1.0	2186.0	1303.0	-1.0	2055.0	3052.0	-1.0	4284.0	486.0	-1.0	796.0	648.0	-1.0	749.0	
537.267	1227.0	-1.0	1838.0	892.0	-1.0	988.0	1087.0	-1.0	1396.0	1393.0	-1.0	1667.0	1312.0	-1.0	2560.0	1342.0	-1.0	2042.0	1002.0	-1.0	1996.0	1754.0	-1.0	2556.0	911.0	-1.0	1727.0	1931.0	-1.0	3117.0	1421.0	-1.0	2797.0	1319.0	-1.0	2161.0	1298.0	-1.0	2038.0	3040.0	-1.0	4284.0	484.0	-1.0	789.0	641.0	-1.0	739.0	
537.766	1225.0	-1.0	1832.0	890.0	-1.0	984.0	1085.0	-1.0	1394.0	1391.0	-1.0	1664.0	1307.0	-1.0	2552.0	1338.0	-1.0	2036.0	998.0	-1.0	1987.0	1746.0	-1.0	2541.0	907.0	-1.0	1716.0	1920.0	-1.0	3092.0	1415.0	-1.0	2774.0	1313.0	-1.0	2145.0	1290.0	-1.0	2022.0	3030.0	-1.0	4284.0	480.0	-1.0	783.0	636.0	-1.0	728.0	
538.265	1222.0	-1.0	1828.0	887.0	-1.0	981.0	1081.0	-1.0	1391.0	1388.0	-1.0	1661.0	1304.0	-1.0	2543.0	1336.0	-1.0	2030.0	994.0	-1.0	1977.0	1738.0	-1.0	2529.0	904.0	-1.0	1708.0	1914.0	-1.0	3078.0	1411.0	-1.0	2763.0	1312.0	-1.0	2142.0	1287.0	-1.0	2012.0	3029.0	-1.0	4284.0	480.0	-1.0	780.0	633.0	-1.0	722.0	
538.765	1222.0	-1.0	1827.0	887.0	-1.0	979.0	1079.0	-1.0	1387.0	1387.0	-1.0	1659.0	1300.0	-1.0	2535.0	1334.0	-1.0	2028.0	991.0	-1.0	1969.0	1733.0	-1.0	2519.0	901.0	-1.0	1705.0	1911.0	-1.0	3075.0	1407.0	-1.0	2757.0	1312.0	-1.0	2145.0	1289.0	-1.0	2015.0	3033.0	-1.0	4284.0	480.0	-1.0	782.0	631.0	-1.0	721.0	
539.264	1222.0	-1.0	1828.0	885.0	-1.0	979.0	1077.0	-1.0	1383.0	1387.0	-1.0	1660.0	1298.0	-1.0	2529.0	1333.0	-1.0	2028.0	989.0	-1.0	1965.0	1731.0	-1.0	2515.0	902.0	-1.0	1704.0	1911.0	-1.0	3080.0	1404.0	-1.0	2755.0	1315.0	-1.0	2155.0	1290.0	-1.0	2022.0	3040.0	-1.0	4284.0	481.0	-1.0	785.0	632.0	-1.0	724.0	
539.763	1222.0	-1.0	1830.0	886.0	-1.0	979.0	1075.0	-1.0	1381.0	1387.0	-1.0	1661.0	1296.0	-1.0	2527.0	1334.0	-1.0	2029.0	988.0	-1.0	1964.0	1730.0	-1.0	2519.0	901.0	-1.0	1707.0	1916.0	-1.0	3094.0	1402.0	-1.0	2757.0	1317.0	-1.0	2164.0	1290.0	-1.0	2025.0	3043.0	-1.0	4284.0	482.0	-1.0	786.0	633.0	-1.0	725.0	
540.262	1224.0	-1.0	1834.0	887.0	-1.0	980.0	1075.0	-1.0	1379.0	1388.0	-1.0	1662.0	1295.0	-1.0	2526.0	1334.0	-1.0	2030.0	988.0	-1.0	1966.0	1733.0	-1.0	2523.0	903.0	-1.0	1712.0	1921.0	-1.0	3108.0	1401.0	-1.0	2760.0	1320.0	-1.0	2172.0	1289.0	-1.0	2022.0	3044.0	-1.0	4284.0	483.0	-1.0	788.0	634.0	-1.0	728.0	
540.761	1224.0	-1.0	1836.0	889.0	-1.0	982.0	1075.0	-1.0	1381.0	1388.0	-1.0	1664.0	1296.0	-1.0	2532.0	1336.0	-1.0	2033.0	990.0	-1.0	1973.0	1735.0	-1.0	2531.0	905.0	-1.0	1720.0	1928.0	-1.0	3125.0	1405.0	-1.0	2774.0	1324.0	-1.0	2177.0	1288.0	-1.0	2016.0	3040.0	-1.0	4284.0	482.0	-1.0	787.0	636.0	-1.0	728.0	
541.260	1223.0	-1.0	1831.0	887.0	-1.0	980.0	1075.0	-1.0	1379.0	1387.0	-1.0	1659.0	1296.0	-1.0	2534.0	1335.0	-1.0	2031.0	990.0	-1.0	1974.0	1734.0	-1.0	2528.0	906.0	-1.0	1724.0	1927.0	-1.0	3126.0	1406.0	-1.0	2782.0	1323.0	-1.0	2176.0	1290.0	-1.0	2022.0	3035.0	-1.0	4284.0	481.0	-1.0	787.0	635.0	-1.0	729.0	
541.759	1220.0	-1.0	1824.0	886.0	-1.0	976.0	1074.0	-1.0	1377.0	1384.0	-1.0	1653.0	1295.0	-1.0	2529.0	1333.0	-1.0	2024.0	990.0	-1.0	1970.0	1730.0	-1.0	2520.0	905.0	-1.0	1722.0	1921.0	-1.0	3112.0	1405.0	-1.0	2780.0	1318.0	-1.0	2163.0	1289.0	-1.0	2025.0	3029.0	-1.0	4284.0	481.0	-1.0	784.0	637.0	-1.0	727.0	
542.258	1219.0	-1.0	1819.0	887.0	-1.0	974.0	1074.0	-1.0	1376.0	1384.0	-1.0	1651.0	1294.0	-1.0	2526.0	1332.0	-1.0	2022.0	989.0	-1.0	1969.0	1729.0	-1.0	2517.0	904.0	-1.0	1720.0	1917.0	-1.0	3099.0	1402.0	-1.0	2776.0	1313.0	-1.0	2153.0	1289.0	-1.0	2024.0	3023.0	-1.0	4284.0	480.0	-1.0	782.0	635.0	-1.0	726.0	
542.757	1217.0	-1.0	1817.0	887.0	-1.0	977.0	1075.0	-1.0	1381.0	1385.0	-1.0	1655.0	1296.0	-1.0	2533.0	1335.0	-1.0	2029.0	991.0	-1.0	1973.0	1731.0	-1.0	2520.0	905.0	-1.0	1724.0	1919.0	-1.0	3104.0	1405.0	-1.0	2788.0	1317.0	-1.0	2159.0	1292.0	-1.0	2026.0	3026.0	-1.0	4284.0	481.0	-1.0	783.0	637.0	-1.0	728.0	
543.257	1217.0	-1.0	1819.0	888.0	-1.0	982.0	1076.0	-1.0	1385.0	1388.0	-1.0	1662.0	1299.0	-1.0	2542.0	1338.0	-1.0	2039.0	992.0	-1.0	1981.0	1734.0	-1.0	2529.0	908.0	-1.0	1731.0	1922.0	-1.0	3115.0	1408.0	-1.0	2799.0	1321.0	-1.0	2172.0	1296.0	-1.0	2042.0	3036.0	-1.0	4284.0	482.0	-1.0	787.0	641.0	-1.0	733.0	
543.756	1218.0	-1.0	1825.0	890.0	-1.0	987.0	1077.0	-1.0	1390.0	1392.0	-1.0	1671.0	1300.0	-1.0	2551.0	1341.0	-1.0	2050.0	994.0	-1.0	1989.0	1739.0	-1.0	2542.0	910.0	-1.0	1739.0	1928.0	-1.0	3132.0	1411.0	-1.0	2813.0	1327.0	-1.0	2186.0	1300.0	-1.0	2057.0	3041.0	-1.0	4284.0	484.0	-1.0	793.0	643.0	-1.0	740.0	
544.255	1221.0	-1.0	1833.0	893.0	-1.0	992.0	1078.0	-1.0	1394.0	1395.0	-1.0	1680.0	1302.0	-1.0	2560.0	1344.0	-1.0	2061.0	996.0	-1.0	1998.0	1743.0	-1.0	2553.0	911.0	-1.0	1746.0	1933.0	-1.0	3146.0	1414.0	-1.0	2821.0	1334.0	-1.0	2207.0	1301.0	-1.0	2062.0	3049.0	-1.0	4284.0	485.0	-1.0	797.0	646.0	-1.0	747.0	
544.754	1223.0	-1.0	1841.0	895.0	-1.0	999.0	1081.0	-1.0	1400.0	1400.0	-1.0	1690.0	1306.0	-1.0	2571.0	1348.0	-1.0	2069.0	1000.0	-1.0	2008.0	1741.0	-1.0	2556.0	914.0	-1.0	1753.0	1936.0	-1.0	3158.0	1415.0	-1.0	2829.0	1341.0	-1.0	2226.0	1301.0	-1.0	2061.0	3056.0	-1.0	4284.0	485.0	-1.0	799.0	648.0	-1.0	751.0	
545.253	1225.0	-1.0	1846.0	897.0	-1.0	1002.0	1082.0	-1.0	1402.0	1401.0	-1.0	1693.0	1307.0	-1.0	2576.0	1349.0	-1.0	2071.0	1001.0	-1.0	2013.0	1738.0	-1.0	2554.0	915.0	-1.0	1757.0	1938.0	-1.0	3165.0	1417.0	-1.0	2840.0	1345.0	-1.0	2237.0	1302.0	-1.0	2061.0	3055.0	-1.0	4284.0	486.0	-1.0	797.0	650.0	-1.0	753.0	
545.752	1223.0	-1.0	1845.0	895.0	-1.0	1001.0	1079.0	-1.0	1400.0	1398.0	-1.0	1688.0	1306.0	-1.0	2576.0	1346.0	-1.0	2067.0	1000.0	-1.0	2012.0	1735.0	-1.0	2550.0	914.0	-1.0	1757.0	1936.0	-1.0	3165.0	1417.0	-1.0	2842.0	1344.0	-1.0	2238.0	1301.0	-1.0	2060.0	3054.0	-1.0	4284.0	485.0	-1.0	795.0	651.0	-1.0	755.0	
546.251	1223.0	-1.0	1842.0	895.0	-1.0	999.0	1078.0	-1.0	1396.0	1396.0	-1.0	1683.0	1304.0	-1.0	2572.0	1344.0	-1.0	2061.0	999.0	-1.0	2009.0	1732.0	-1.0	2543.0	913.0	-1.0	1755.0	1931.0	-1.0	3157.0	1415.0	-1.0	2837.0	1342.0	-1.0	2234.0	1299.0	-1.0	2057.0	3052.0	-1.0	4284.0	484.0	-1.0	793.0	651.0	-1.0	756.0	
546.750	1223.0	-1.0	1838.0	895.0	-1.0	995.0	1077.0	-1.0	1391.0	1394.0	-1.0	1677.0	1302.0	-1.0	2565.0	1342.0	-1.0	2054.0	998.0	-1.0	2004.0	1728.0	-1.0	2534.0	911.0	-1.0	1748.0	1926.0	-1.0	3144.0	1412.0	-1.0	2828.0	1338.0	-1.0	2226.0	1294.0	-1.0	2048.0	3048.0	-1.0	4284.0	482.0	-1.0	788.0	650.0	-1.0	754.0	
547.249	1221.0	-1.0	1836.0	894.0	-1.0	994.0	1074.0	-1.0	1387.0	1391.0	-1.0	1673.0	1300.0	-1.0	2556.0	1340.0	-1.0	2049.0	996.0	-1.0	1999.0	1724.0	-1.0	2525.0	910.0	-1.0	1742.0	1921.0	-1.0	3131.0	1408.0	-1.0	2815.0	1337.0	-1.0	2221.0	1291.0	-1.0	2036.0	3048.0	-1.0	4284.0	479.0	-1.0	783.0	649.0	-1.0	751.0	
547.748	1222.0	-1.0	1837.0	895.0	-1.0	994.0	1074.0	-1.0	1384.0	1393.0	-1.0	1673.0	1298.0	-1.0	2549.0	1339.0	-1.0	2047.0	994.0	-1.0	1993.0	1722.0	-1.0	2519.0	909.0	-1.0	1739.0	1919.0	-1.0	3126.0	1405.0	-1.0	2805.0	1337.0	-1.0	2218.0	1286.0	-1.0	2025.0	3050.0	-1.0	4284.0	477.0	-1.0	778.0	648.0	-1.0	749.0	
548.247	1223.0	-1.0	1839.0	896.0	-1.0	996.0	1073.0	-1.0	1383.0	1394.0	-1.0	1676.0	1297.0	-1.0	2549.0	1341.0	-1.0	2052.0	994.0	-1.0	1993.0	1720.0	-1.0	2519.0	909.0	-1.0	1742.0	1920.0	-1.0	3133.0	1405.0	-1.0	2810.0	1342.0	-1.0	2230.0	1285.0	-1.0	2018.0	3057.0	-1.0	4284.0	478.0	-1.0	777.0	650.0	-1.0	752.0	
548.746	1224.0	-1.0	1843.0	897.0	-1.0	1000.0	1071.0	-1.0	1381.0	1394.0	-1.0	1678.0	1297.0	-1.0	2550.0	1343.0	-1.0	2058.0	994.0	-1.0	1995.0	1719.0	-1.0	2521.0	911.0	-1.0	1747.0	1924.0	-1.0	3144.0	1408.0	-1.0	2819.0	1348.0	-1.0	2246.0	1286.0	-1.0	2024.0	3066.0	-1.0	4284.0	479.0	-1.0	779.0	652.0	-1.0	756.0	
549.245	1225.0	-1.0	1850.0	898.0	-1.0	1004.0	1070.0	-1.0	1380.0	1394.0	-1.0	1681.0	1297.0	-1.0	2552.0	1344.0	-1.0	2065.0	994.0	-1.0	2002.0	1719.0	-1.0	2527.0	913.0	-1.0	1754.0	1928.0	-1.0	3159.0	1410.0	-1.0	2827.0	1353.0	-1.0	2256.0	1288.0	-1.0	2028.0	3070.0	-1.0	4284.0	479.0	-1.0	782.0	652.0	-1.0	757.0	
549.744	1228.0	-1.0	1857.0	903.0	-1.0	1012.0	1072.0	-1.0	1383.0	1398.0	-1.0	1689.0	1301.0	-1.0	2562.0	1349.0	-1.0	2075.0	1001.0	-1.0	2014.0	1721.0	-1.0	2535.0	918.0	-1.0	1767.0	1936.0	-1.0	3177.0	1412.0	-1.0	2833.0	1352.0	-1.0	2249.0	1288.0	-1.0	2027.0	3063.0	-1.0	4284.0	481.0	-1.0	785.0	650.0	-1.0	757.0	
550.243	1230.0	-1.0	1863.0	908.0	-1.0	1019.0	1072.0	-1.0	1385.0	1400.0	-1.0	1693.0	1305.0	-1.0	2576.0	1353.0	-1.0	2087.0	1007.0	-1.0	2033.0	1720.0	-1.0	2540.0	923.0	-1.0	1780.0	1939.0	-1.0	3190.0	1413.0	-1.0	2838.0	1348.0	-1.0	2239.0	1289.0	-1.0	2034.0	3076.0	-1.0	4284.0	482.0	-1.0	787.0	651.0	-1.0	758.0	
550.742	1230.0	-1.0	1862.0	910.0	-1.0	1023.0	1071.0	-1.0	1383.0	1402.0	-1.0	1693.0	1308.0	-1.0	2582.0	1355.0	-1.0	2092.0	1011.0	-1.0	2045.0	1718.0	-1.0	2537.0	927.0	-1.0	1786.0	1937.0	-1.0	3185.0	1411.0	-1.0	2833.0	1341.0	-1.0	2222.0	1290.0	-1.0	2036.0	3082.0	-1.0	4284.0	481.0	-1.0	785.0	650.0	-1.0	757.0	
551.241	1230.0	-1.0	1861.0	912.0	-1.0	1025.0	1071.0	-1.0	1380.0	1402.0	-1.0	1691.0	1312.0	-1.0	2590.0	1357.0	-1.0	2095.0	1017.0	-1.0	2059.0	1713.0	-1.0	2526.0	929.0	-1.0	1790.0	1930.0	-1.0	3173.0	1409.0	-1.0	2824.0	1344.0	-1.0	2226.0	1289.0	-1.0	2033.0	3129.0	-1.0	4284.0	480.0	-1.0	782.0	650.0	-1.0	756.0	
551.740	1229.0	-1.0	1860.0	916.0	-1.0	1033.0	1072.0	-1.0	1384.0	1404.0	-1.0	1694.0	1319.0	-1.0	2604.0	1360.0	-1.0	2102.0	1028.0	-1.0	2082.0	1698.0	-1.0	2504.0	933.0	-1.0	1793.0	1923.0	-1.0	3162.0	1410.0	-1.0	2819.0	1363.0	-1.0	2279.0	1290.0	-1.0	2029.0	3249.0	-1.0	4284.0	483.0	-1.0	785.0	653.0	-1.0	760.0	
552.240	1229.0	-1.0	1856.0	919.0	-1.0	1036.0	1073.0	-1.0	1385.0	1405.0	-1.0	1694.0	1323.0	-1.0	2611.0	1362.0	-1.0	2106.0	1034.0	-1.0	2093.0	1685.0	-1.0	2482.0	936.0	-1.0	1794.0	1915.0	-1.0	3152.0	1408.0	-1.0	2818.0	1376.0	-1.0	2320.0	1292.0	-1.0	2037.0	3326.0	-1.0	4285.0	483.0	-1.0	787.0	655.0	-1.0	767.0	
552.740	1227.0	-1.0	1849.0	920.0	-1.0	1035.0	1074.0	-1.0	1383.0	1405.0	-1.0	1691.0	1324.0	-1.0	2611.0	1360.0	-1.0	2102.0	1035.0	-1.0	2091.0	1678.0	-1.0	2464.0	935.0	-1.0	1790.0	1905.0	-1.0	3132.0	1408.0	-1.0	2811.0	1380.0	-1.0	2329.0	1294.0	-1.0	2041.0	3376.0	-1.0	4285.0	485.0	-1.0	787.0	656.0	-1.0	768.0	
553.239	1226.0	-1.0	1843.0	918.0	-1.0	1030.0	1073.0	-1.0	1380.0	1404.0	-1.0	1688.0	1324.0	-1.0	2605.0	1359.0	-1.0	2095.0	1033.0	-1.0	2083.0	1674.0	-1.0	2454.0	934.0	-1.0	1783.0	1898.0	-1.0	3113.0	1404.0	-1.0	2802.0	1378.0	-1.0	2324.0	1293.0	-1.0	2040.0	3406.0	-1.0	4285.0	482.0	-1.0	785.0	654.0	-1.0	763.0	
553.738	1225.0	-1.0	1842.0	918.0	-1.0	1032.0	1075.0	-1.0	1384.0	1406.0	-1.0	1692.0	1326.0	-1.0	2609.0	1360.0	-1.0	2097.0	1033.0	-1.0	2080.0	1677.0	-1.0	2457.0	934.0	-1.0	1781.0	1899.0	-1.0	3108.0	1406.0	-1.0	2801.0	1375.0	-1.0	2317.0	1293.0	-1.0	2039.0	3426.0	-1.0	4285.0	483.0	-1.0	784.0	653.0	-1.0	761.0	
554.238	1225.0	-1.0	1842.0	918.0	-1.0	1031.0	1075.0	-1.0	1389.0	1408.0	-1.0	1696.0	1327.0	-1.0	2615.0	1361.0	-1.0	2101.0	1033.0	-1.0	2078.0	1682.0	-1.0	2465.0	936.0	-1.0	1786.0	1901.0	-1.0	3116.0	1406.0	-1.0	2810.0	1376.0	-1.0	2319.0	1297.0	-1.0	2054.0	3442.0	-1.0	4285.0	484.0	-1.0	788.0	654.0	-1.0	765.0	
554.737	1225.0	-1.0	1845.0	918.0	-1.0	1032.0	1076.0	-1.0	1391.0	1409.0	-1.0	1699.0	1329.0	-1.0	2623.0	1362.0	-1.0	2105.0	1033.0	-1.0	2081.0	1684.0	-1.0	2472.0	939.0	-1.0	1792.0	1906.0	-1.0	3129.0	1410.0	-1.0	2824.0	1380.0	-1.0	2334.0	1302.0	-1.0	2067.0	3462.0	-1.0	4285.0	486.0	-1.0	792.0	654.0	-1.0	767.0	
555.236	1228.0	-1.0	1852.0	918.0	-1.0	1034.0	1078.0	-1.0	1396.0	1410.0	-1.0	1703.0	1329.0	-1.0	2631.0	1364.0	-1.0	2111.0	1034.0	-1.0	2086.0	1696.0	-1.0	2498.0	941.0	-1.0	1800.0	1917.0	-1.0	3155.0	1416.0	-1.0	2845.0	1385.0	-1.0	2347.0	1303.0	-1.0	2076.0	3478.0	-1.0	4285.0	486.0	-1.0	795.0	652.0	-1.0	764.0	
555.736	1230.0	-1.0	1859.0	920.0	-1.0	1039.0	1081.0	-1.0	1404.0	1414.0	-1.0	1710.0	1331.0	-1.0	2644.0	1368.0	-1.0	2123.0	1035.0	-1.0	2095.0	1720.0	-1.0	2546.0	943.0	-1.0	1814.0	1939.0	-1.0	3200.0	1427.0	-1.0	2874.0	1388.0	-1.0	2348.0	1305.0	-1.0	2081.0	3469.0	-1.0	4285.0	486.0	-1.0	799.0	648.0	-1.0	759.0	
556.235	1232.0	-1.0	1867.0	923.0	-1.0	1046.0	1084.0	-1.0	1413.0	1415.0	-1.0	1718.0	1333.0	-1.0	2657.0	1373.0	-1.0	2135.0	1036.0	-1.0	2106.0	1745.0	-1.0	2594.0	947.0	-1.0	1829.0	1961.0	-1.0	3244.0	1436.0	-1.0	2905.0	1393.0	-1.0	2358.0	1308.0	-1.0	2091.0	3466.0	-1.0	4285.0	487.0	-1.0	803.0	648.0	-1.0	757.0	
556.734	1235.0	-1.0	1875.0	922.0	-1.0	1047.0	1086.0	-1.0	1417.0	1415.0	-1.0	1719.0	1333.0	-1.0	2661.0	1374.0	-1.0	2136.0	1038.0	-1.0	2110.0	1762.0	-1.0	2624.0	948.0	-1.0	1835.0	1972.0	-1.0	3266.0	1442.0	-1.0	2921.0	1396.0	-1.0	2362.0	1311.0	-1.0	2096.0	3469.0	-1.0	4285.0	487.0	-1.0	805.0	646.0	-1.0	755.0	
557.235	1236.0	-1.0	1875.0	920.0	-1.0	1041.0	1086.0	-1.0	1414.0	1412.0	-1.0	1711.0	1330.0	-1.0	2652.0	1371.0	-1.0	2124.0	1035.0	-1.0	2104.0	1770.0	-1.0	2634.0	944.0	-1.0	1829.0	1974.0	-1.0	3262.0	1441.0	-1.0	2916.0	1389.0	-1.0	2341.0	1307.0	-1.0	2086.0	3457.0	-1.0	4285.0	484.0	-1.0	796.0	639.0	-1.0	745.0	
557.735	1235.0	-1.0	1869.0	914.0	-1.0	1029.0	1082.0	-1.0	1404.0	1404.0	-1.0	1696.0	1323.0	-1.0	2630.0	1363.0	-1.0	2101.0	1028.0	-1.0	2083.0	1768.0	-1.0	2622.0	937.0	-1.0	1807.0	1961.0	-1.0	3223.0	1431.0	-1.0	2886.0	1371.0	-1.0	2295.0	1298.0	-1.0	2063.0	3424.0	-1.0	4285.0	478.0	-1.0	784.0	632.0	-1.0	729.0	
558.235	1232.0	-1.0	1858.0	907.0	-1.0	1017.0	1078.0	-1.0	1391.0	1396.0	-1.0	1677.0	1313.0	-1.0	2602.0	1350.0	-1.0	2074.0	1015.0	-1.0	2054.0	1760.0	-1.0	2597.0	925.0	-1.0	1776.0	1943.0	-1.0	3166.0	1419.0	-1.0	2842.0	1348.0	-1.0	2236.0	1287.0	-1.0	2030.0	3379.0	-1.0	4285.0	472.0	-1.0	767.0	622.0	-1.0	710.0	
558.734	1229.0	-1.0	1850.0	903.0	-1.0	1007.0	1075.0	-1.0	1382.0	1391.0	-1.0	1667.0	1306.0	-1.0	2579.0	1343.0	-1.0	2053.0	1006.0	-1.0	2027.0	1752.0	-1.0	2575.0	916.0	-1.0	1748.0	1926.0	-1.0	3120.0	1407.0	-1.0	2803.0	1329.0	-1.0	2191.0	1274.0	-1.0	1995.0	3322.0	-1.0	4284.0	465.0	-1.0	751.0	614.0	-1.0	694.0	
559.234	1226.0	-1.0	1841.0	898.0	-1.0	1000.0	1069.0	-1.0	1372.0	1385.0	-1.0	1656.0	1299.0	-1.0	2555.0	1335.0	-1.0	2030.0	996.0	-1.0	1996.0	1738.0	-1.0	2543.0	905.0	-1.0	1719.0	1907.0	-1.0	3074.0	1397.0	-1.0	2772.0	1311.0	-1.0	2144.0	1266.0	-1.0	1977.0	3254.0	-1.0	4284.0	461.0	-1.0	738.0	609.0	-1.0	685.0	
559.733	1223.0	-1.0	1834.0	895.0	-1.0	994.0	1066.0	-1.0	1362.0	1381.0	-1.0	1647.0	1292.0	-1.0	2531.0	1328.0	-1.0	2013.0	987.0	-1.0	1969.0	1726.0	-1.0	2513.0	895.0	-1.0	1693.0	1889.0	-1.0	3032.0	1386.0	-1.0	2740.0	1292.0	-1.0	2101.0	1259.0	-1.0	1960.0	3199.0	-1.0	4284.0	456.0	-1.0	728.0	605.0	-1.0	676.0	
560.232	1222.0	-1.0	1832.0	895.0	-1.0	993.0	1064.0	-1.0	1357.0	1379.0	-1.0	1645.0	1288.0	-1.0	2517.0	1324.0	-1.0	2003.0	983.0	-1.0	1955.0	1719.0	-1.0	2498.0	890.0	-1.0	1674.0	1881.0	-1.0	3006.0	1377.0	-1.0	2713.0	1279.0	-1.0	2067.0	1252.0	-1.0	1940.0	3155.0	-1.0	4284.0	452.0	-1.0	719.0	601.0	-1.0	670.0	
560.731	1221.0	-1.0	1831.0	895.0	-1.0	994.0	1062.0	-1.0	1354.0	1378.0	-1.0	1644.0	1285.0	-1.0	2511.0	1323.0	-1.0	2002.0	981.0	-1.0	1949.0	1715.0	-1.0	2492.0	887.0	-1.0	1666.0	1877.0	-1.0	3001.0	1373.0	-1.0	2704.0	1273.0	-1.0	2052.0	1250.0	-1.0	1938.0	3122.0	-1.0	4284.0	450.0	-1.0	714.0	600.0	-1.0	668.0	
561.230	1219.0	-1.0	1826.0	894.0	-1.0	993.0	1059.0	-1.0	1348.0	1375.0	-1.0	1639.0	1283.0	-1.0	2504.0	1321.0	-1.0	1998.0	979.0	-1.0	1943.0	1715.0	-1.0	2490.0	886.0	-1.0	1661.0	1877.0	-1.0	3000.0	1369.0	-1.0	2695.0	1268.0	-1.0	2038.0	1249.0	-1.0	1937.0	3096.0	-1.0	4284.0	448.0	-1.0	711.0	600.0	-1.0	670.0	
561.729	1217.0	-1.0	1821.0	893.0	-1.0	992.0	1056.0	-1.0	1342.0	1371.0	-1.0	1634.0	1281.0	-1.0	2499.0	1320.0	-1.0	1995.0	978.0	-1.0	1941.0	1718.0	-1.0	2493.0	885.0	-1.0	1658.0	1881.0	-1.0	3005.0	1365.0	-1.0	2685.0	1263.0	-1.0	2034.0	1247.0	-1.0	1932.0	3088.0	-1.0	4284.0	447.0	-1.0	709.0	600.0	-1.0	670.0	
562.228	1215.0	-1.0	1822.0	893.0	-1.0	994.0	1056.0	-1.0	1343.0	1371.0	-1.0	1635.0	1282.0	-1.0	2494.0	1321.0	-1.0	1993.0	979.0	-1.0	1941.0	1722.0	-1.0	2496.0	885.0	-1.0	1658.0	1885.0	-1.0	3010.0	1365.0	-1.0	2678.0	1266.0	-1.0	2037.0	1244.0	-1.0	1925.0	3093.0	-1.0	4284.0	447.0	-1.0	708.0	601.0	-1.0	674.0	
562.727	1214.0	-1.0	1820.0	894.0	-1.0	995.0	1055.0	-1.0	1343.0	1370.0	-1.0	1634.0	1282.0	-1.0	2497.0	1322.0	-1.0	1996.0	981.0	-1.0	1944.0	1725.0	-1.0	2501.0	887.0	-1.0	1666.0	1889.0	-1.0	3025.0	1367.0	-1.0	2685.0	1270.0	-1.0	2048.0	1247.0	-1.0	1932.0	3103.0	-1.0	4284.0	449.0	-1.0	712.0	604.0	-1.0	681.0	
563.226	1212.0	-1.0	1818.0	892.0	-1.0	994.0	1054.0	-1.0	1340.0	1369.0	-1.0	1633.0	1283.0	-1.0	2498.0	1323.0	-1.0	1998.0	981.0	-1.0	1949.0	1727.0	-1.0	2506.0	889.0	-1.0	1674.0	1893.0	-1.0	3037.0	1368.0	-1.0	2694.0	1273.0	-1.0	2057.0	1249.0	-1.0	1940.0	3111.0	-1.0	4284.0	450.0	-1.0	716.0	608.0	-1.0	686.0	
563.725	1212.0	-1.0	1820.0	891.0	-1.0	993.0	1053.0	-1.0	1340.0	1368.0	-1.0	1633.0	1283.0	-1.0	2500.0	1324.0	-1.0	2001.0	983.0	-1.0	1953.0	1732.0	-1.0	2512.0	892.0	-1.0	1680.0	1898.0	-1.0	3045.0	1369.0	-1.0	2698.0	1274.0	-1.0	2060.0	1250.0	-1.0	1944.0	3112.0	-1.0	4284.0	451.0	-1.0	720.0	609.0	-1.0	688.0	
564.225	1215.0	-1.0	1827.0	893.0	-1.0	997.0	1056.0	-1.0	1345.0	1371.0	-1.0	1639.0	1286.0	-1.0	2506.0	1327.0	-1.0	2008.0	987.0	-1.0	1961.0	1736.0	-1.0	2520.0	895.0	-1.0	1688.0	1902.0	-1.0	3052.0	1370.0	-1.0	2699.0	1276.0	-1.0	2060.0	1248.0	-1.0	1941.0	3105.0	-1.0	4284.0	453.0	-1.0	722.0	610.0	-1.0	689.0	
564.724	1215.0	-1.0	1830.0	893.0	-1.0	997.0	1057.0	-1.0	1349.0	1372.0	-1.0	1643.0	1288.0	-1.0	2512.0	1330.0	-1.0	2014.0	987.0	-1.0	1966.0	1740.0	-1.0	2527.0	895.0	-1.0	1692.0	1903.0	-1.0	3055.0	1371.0	-1.0	2703.0	1275.0	-1.0	2059.0	1251.0	-1.0	1948.0	3096.0	-1.0	4284.0	453.0	-1.0	725.0	613.0	-1.0	693.0	
565.223	1214.0	-1.0	1828.0	892.0	-1.0	996.0	1057.0	-1.0	1348.0	1372.0	-1.0	1640.0	1288.0	-1.0	2509.0	1328.0	-1.0	2010.0	985.0	-1.0	1961.0	1737.0	-1.0	2522.0	895.0	-1.0	1687.0	1901.0	-1.0	3046.0	1370.0	-1.0	2700.0	1270.0	-1.0	2048.0	1252.0	-1.0	1952.0	3081.0	-1.0	4284.0	454.0	-1.0	726.0	615.0	-1.0	696.0	
565.722	1213.0	-1.0	1822.0	890.0	-1.0	992.0	1056.0	-1.0	1344.0	1369.0	-1.0	1634.0	1286.0	-1.0	2500.0	1324.0	-1.0	2002.0	982.0	-1.0	1951.0	1733.0	-1.0	2513.0	891.0	-1.0	1675.0	1893.0	-1.0	3030.0	1366.0	-1.0	2689.0	1266.0	-1.0	2036.0	1250.0	-1.0	1948.0	3069.0	-1.0	4284.0	453.0	-1.0	725.0	616.0	-1.0	696.0	
566.221	1211.0	-1.0	1818.0	890.0	-1.0	990.0	1057.0	-1.0	1344.0	1371.0	-1.0	1633.0	1284.0	-1.0	2492.0	1322.0	-1.0	1996.0	979.0	-1.0	1943.0	1730.0	-1.0	2508.0	889.0	-1.0	1664.0	1892.0	-1.0	3020.0	1365.0	-1.0	2680.0	1264.0	-1.0	2031.0	1249.0	-1.0	1944.0	3062.0	-1.0	4284.0	453.0	-1.0	725.0	617.0	-1.0	699.0	
566.720	1209.0	-1.0	1815.0	890.0	-1.0	992.0	1057.0	-1.0	1345.0	1371.0	-1.0	1634.0	1284.0	-1.0	2491.0	1322.0	-1.0	1997.0	979.0	-1.0	1937.0	1728.0	-1.0	2506.0	889.0	-1.0	1663.0	1894.0	-1.0	3026.0	1368.0	-1.0	2687.0	1269.0	-1.0	2043.0	1250.0	-1.0	1943.0	3065.0	-1.0	4284.0	454.0	-1.0	726.0	621.0	-1.0	705.0	
567.219	1208.0	-1.0	1810.0	890.0	-1.0	992.0	1057.0	-1.0	1345.0	1372.0	-1.0	1636.0	1283.0	-1.0	2489.0	1321.0	-1.0	1999.0	976.0	-1.0	1932.0	1724.0	-1.0	2504.0	888.0	-1.0	1662.0	1896.0	-1.0	3036.0	1371.0	-1.0	2695.0	1275.0	-1.0	2058.0	1253.0	-1.0	1954.0	3072.0	-1.0	4284.0	456.0	-1.0	731.0	624.0	-1.0	712.0	
567.718	1207.0	-1.0	1809.0	891.0	-1.0	993.0	1057.0	-1.0	1344.0	1373.0	-1.0	1639.0	1281.0	-1.0	2485.0	1321.0	-1.0	1999.0	975.0	-1.0	1926.0	1725.0	-1.0	2506.0	888.0	-1.0	1662.0	1898.0	-1.0	3046.0	1373.0	-1.0	2699.0	1280.0	-1.0	2072.0	1257.0	-1.0	1964.0	3079.0	-1.0	4284.0	458.0	-1.0	736.0	628.0	-1.0	719.0	
568.217	1208.0	-1.0	1811.0	891.0	-1.0	993.0	1056.0	-1.0	1343.0	1374.0	-1.0	1642.0	1280.0	-1.0	2481.0	1321.0	-1.0	2001.0	974.0	-1.0	1924.0	1725.0	-1.0	2508.0	889.0	-1.0	1666.0	1904.0	-1.0	3062.0	1374.0	-1.0	2703.0	1288.0	-1.0	2098.0	1258.0	-1.0	1968.0	3090.0	-1.0	4284.0	460.0	-1.0	742.0	632.0	-1.0	726.0	
568.716	1210.0	-1.0	1818.0	893.0	-1.0	999.0	1058.0	-1.0	1348.0	1378.0	-1.0	1652.0	1281.0	-1.0	2487.0	1323.0	-1.0	2010.0	976.0	-1.0	1931.0	1727.0	-1.0	2517.0	893.0	-1.0	1678.0	1914.0	-1.0	3089.0	1379.0	-1.0	2716.0	1301.0	-1.0	2127.0	1259.0	-1.0	1970.0	3103.0	-1.0	4284.0	464.0	-1.0	749.0	635.0	-1.0	734.0	
569.215	1212.0	-1.0	1826.0	894.0	-1.0	1004.0	1059.0	-1.0	1352.0	1382.0	-1.0	1660.0	1283.0	-1.0	2494.0	1327.0	-1.0	2018.0	978.0	-1.0	1939.0	1729.0	-1.0	2524.0	897.0	-1.0	1692.0	1922.0	-1.0	3115.0	1385.0	-1.0	2735.0	1310.0	-1.0	2153.0	1262.0	-1.0	1982.0	3116.0	-1.0	4285.0	466.0	-1.0	756.0	639.0	-1.0	742.0	
569.714	1215.0	-1.0	1834.0	895.0	-1.0	1007.0	1060.0	-1.0	1355.0	1385.0	-1.0	1665.0	1283.0	-1.0	2496.0	1327.0	-1.0	2021.0	980.0	-1.0	1947.0	1731.0	-1.0	2527.0	901.0	-1.0	1703.0	1926.0	-1.0	3125.0	1386.0	-1.0	2743.0	1316.0	-1.0	2165.0	1264.0	-1.0	1985.0	3124.0	-1.0	4284.0	468.0	-1.0	761.0	641.0	-1.0	747.0	
570.213	1216.0	-1.0	1839.0	896.0	-1.0	1008.0	1059.0	-1.0	1355.0	1385.0	-1.0	1667.0	1282.0	-1.0	2496.0	1328.0	-1.0	2021.0	982.0	-1.0	1951.0	1732.0	-1.0	2527.0	902.0	-1.0	1706.0	1925.0	-1.0	3119.0	1385.0	-1.0	2739.0	1314.0	-1.0	2161.0	1261.0	-1.0	1977.0	3123.0	-1.0	4284.0	468.0	-1.0	761.0	640.0	-1.0	745.0	
570.712	1217.0	-1.0	1842.0	896.0	-1.0	1012.0	1060.0	-1.0	1358.0	1386.0	-1.0	1669.0	1283.0	-1.0	2496.0	1328.0	-1.0	2020.0	983.0	-1.0	1954.0	1733.0	-1.0	2527.0	902.0	-1.0	1704.0	1922.0	-1.0	3105.0	1381.0	-1.0	2727.0	1310.0	-1.0	2151.0	1257.0	-1.0	1964.0	3121.0	-1.0	4284.0	467.0	-1.0	758.0	638.0	-1.0	739.0	
571.211	1216.0	-1.0	1839.0	896.0	-1.0	1011.0	1060.0	-1.0	1359.0	1385.0	-1.0	1668.0	1283.0	-1.0	2497.0	1327.0	-1.0	2019.0	982.0	-1.0	1955.0	1731.0	-1.0	2524.0	899.0	-1.0	1700.0	1918.0	-1.0	3093.0	1380.0	-1.0	2722.0	1307.0	-1.0	2143.0	1258.0	-1.0	1963.0	3120.0	-1.0	4284.0	466.0	-1.0	756.0	638.0	-1.0	737.0	
571.711	1213.0	-1.0	1832.0	895.0	-1.0	1008.0	1059.0	-1.0	1356.0	1383.0	-1.0	1663.0	1281.0	-1.0	2492.0	1326.0	-1.0	2015.0	980.0	-1.0	1947.0	1729.0	-1.0	2517.0	896.0	-1.0	1691.0	1911.0	-1.0	3079.0	1378.0	-1.0	2715.0	1303.0	-1.0	2134.0	1259.0	-1.0	1965.0	3118.0	-1.0	4284.0	466.0	-1.0	755.0	636.0	-1.0	735.0	
572.210	1209.0	-1.0	1822.0	891.0	-1.0	1002.0	1056.0	-1.0	1351.0	1379.0	-1.0	1657.0	1275.0	-1.0	2479.0	1319.0	-1.0	2006.0	973.0	-1.0	1931.0	1718.0	-1.0	2503.0	889.0	-1.0	1676.0	1900.0	-1.0	3061.0	1371.0	-1.0	2701.0	1294.0	-1.0	2121.0	1256.0	-1.0	1963.0	3108.0	-1.0	4284.0	464.0	-1.0	752.0	634.0	-1.0	733.0	
572.709	1208.0	-1.0	1821.0	889.0	-1.0	1001.0	1055.0	-1.0	1350.0	1378.0	-1.0	1658.0	1273.0	-1.0	2475.0	1319.0	-1.0	2006.0	971.0	-1.0	1925.0	1716.0	-1.0	2505.0	888.0	-1.0	1671.0	1900.0	-1.0	3065.0	1371.0	-1.0	2698.0	1296.0	-1.0	2123.0	1256.0	-1.0	1966.0	3107.0	-1.0	4284.0	465.0	-1.0	755.0	635.0	-1.0	737.0	
573.208	1211.0	-1.0	1828.0	891.0	-1.0	1006.0	1057.0	-1.0	1356.0	1381.0	-1.0	1666.0	1275.0	-1.0	2483.0	1321.0	-1.0	2014.0	972.0	-1.0	1926.0	1722.0	-1.0	2517.0	890.0	-1.0	1676.0	1913.0	-1.0	3092.0	1376.0	-1.0	2713.0	1314.0	-1.0	2170.0	1258.0	-1.0	1971.0	3119.0	-1.0	4284.0	468.0	-1.0	761.0	640.0	-1.0	743.0	
573.707	1216.0	-1.0	1841.0	893.0	-1.0	1009.0	1059.0	-1.0	1359.0	1385.0	-1.0	1672.0	1275.0	-1.0	2486.0	1322.0	-1.0	2019.0	971.0	-1.0	1929.0	1725.0	-1.0	2526.0	892.0	-1.0	1684.0	1920.0	-1.0	3116.0	1380.0	-1.0	2730.0	1326.0	-1.0	2199.0	1263.0	-1.0	1985.0	3126.0	-1.0	4284.0	471.0	-1.0	769.0	644.0	-1.0	751.0	
574.206	1220.0	-1.0	1850.0	894.0	-1.0	1010.0	1059.0	-1.0	1360.0	1386.0	-1.0	1676.0	1276.0	-1.0	2485.0	1323.0	-1.0	2020.0	972.0	-1.0	1932.0	1720.0	-1.0	2517.0	894.0	-1.0	1691.0	1921.0	-1.0	3125.0	1384.0	-1.0	2740.0	1331.0	-1.0	2214.0	1267.0	-1.0	1991.0	3127.0	-1.0	4284.0	472.0	-1.0	773.0	646.0	-1.0	755.0	
574.705	1223.0	-1.0	1855.0	894.0	-1.0	1009.0	1059.0	-1.0	1357.0	1387.0	-1.0	1676.0	1276.0	-1.0	2484.0	1322.0	-1.0	2019.0	974.0	-1.0	1938.0	1712.0	-1.0	2503.0	897.0	-1.0	1696.0	1919.0	-1.0	3120.0	1383.0	-1.0	2741.0	1334.0	-1.0	2229.0	1264.0	-1.0	1985.0	3124.0	-1.0	4284.0	474.0	-1.0	772.0	646.0	-1.0	755.0	
575.204	1224.0	-1.0	1857.0	896.0	-1.0	1011.0	1059.0	-1.0	1357.0	1389.0	-1.0	1678.0	1279.0	-1.0	2491.0	1324.0	-1.0	2023.0	979.0	-1.0	1952.0	1704.0	-1.0	2493.0	901.0	-1.0	1708.0	1917.0	-1.0	3121.0	1387.0	-1.0	2750.0	1342.0	-1.0	2245.0	1262.0	-1.0	1975.0	3121.0	-1.0	4284.0	474.0	-1.0	772.0	646.0	-1.0	753.0	
575.703	1224.0	-1.0	1856.0	895.0	-1.0	1012.0	1059.0	-1.0	1357.0	1389.0	-1.0	1677.0	1282.0	-1.0	2496.0	1325.0	-1.0	2025.0	984.0	-1.0	1964.0	1700.0	-1.0	2485.0	904.0	-1.0	1718.0	1913.0	-1.0	3115.0	1389.0	-1.0	2755.0	1345.0	-1.0	2253.0	1263.0	-1.0	1978.0	3118.0	-1.0	4284.0	474.0	-1.0	772.0	648.0	-1.0	755.0	
576.202	1221.0	-1.0	1850.0	894.0	-1.0	1009.0	1058.0	-1.0	1354.0	1388.0	-1.0	1675.0	1283.0	-1.0	2498.0	1325.0	-1.0	2025.0	987.0	-1.0	1971.0	1697.0	-1.0	2478.0	906.0	-1.0	1721.0	1908.0	-1.0	3104.0	1388.0	-1.0	2754.0	1345.0	-1.0	2254.0	1265.0	-1.0	1983.0	3114.0	-1.0	4284.0	475.0	-1.0	773.0	648.0	-1.0	755.0	
576.701	1220.0	-1.0	1846.0	894.0	-1.0	1008.0	1058.0	-1.0	1353.0	1390.0	-1.0	1675.0	1285.0	-1.0	2500.0	1328.0	-1.0	2027.0	990.0	-1.0	1977.0	1699.0	-1.0	2478.0	908.0	-1.0	1725.0	1908.0	-1.0	3096.0	1387.0	-1.0	2746.0	1345.0	-1.0	2252.0	1267.0	-1.0	1983.0	3112.0	-1.0	4284.0	474.0	-1.0	772.0	648.0	-1.0	756.0	
577.200	1220.0	-1.0	1845.0	896.0	-1.0	1010.0	1059.0	-1.0	1358.0	1392.0	-1.0	1681.0	1288.0	-1.0	2512.0	1330.0	-1.0	2037.0	993.0	-1.0	1987.0	1701.0	-1.0	2487.0	911.0	-1.0	1730.0	1912.0	-1.0	3104.0	1391.0	-1.0	2755.0	1350.0	-1.0	2260.0	1267.0	-1.0	1985.0	3115.0	-1.0	4284.0	476.0	-1.0	774.0	650.0	-1.0	757.0	
577.700	1218.0	-1.0	1844.0	896.0	-1.0	1011.0	1061.0	-1.0	1363.0	1395.0	-1.0	1687.0	1291.0	-1.0	2521.0	1333.0	-1.0	2044.0	995.0	-1.0	1992.0	1705.0	-1.0	2497.0	914.0	-1.0	1736.0	1917.0	-1.0	3118.0	1394.0	-1.0	2766.0	1355.0	-1.0	2273.0	1274.0	-1.0	2004.0	3123.0	-1.0	4284.0	476.0	-1.0	780.0	652.0	-1.0	764.0	
578.199	1220.0	-1.0	1846.0	898.0	-1.0	1014.0	1063.0	-1.0	1368.0	1397.0	-1.0	1693.0	1294.0	-1.0	2532.0	1337.0	-1.0	2053.0	997.0	-1.0	1997.0	1708.0	-1.0	2503.0	915.0	-1.0	1743.0	1923.0	-1.0	3136.0	1400.0	-1.0	2782.0	1360.0	-1.0	2288.0	1281.0	-1.0	2022.0	3130.0	-1.0	4284.0	478.0	-1.0	785.0	655.0	-1.0	769.0	
578.698	1222.0	-1.0	1851.0	899.0	-1.0	1017.0	1065.0	-1.0	1373.0	1399.0	-1.0	1700.0	1296.0	-1.0	2538.0	1340.0	-1.0	2061.0	997.0	-1.0	2000.0	1726.0	-1.0	2542.0	918.0	-1.0	1751.0	1940.0	-1.0	3172.0	1404.0	-1.0	2799.0	1352.0	-1.0	2263.0	1286.0	-1.0	2037.0	3104.0	-1.0	4284.0	480.0	-1.0	790.0	654.0	-1.0	769.0	
579.197	1223.0	-1.0	1858.0	902.0	-1.0	1025.0	1069.0	-1.0	1385.0	1405.0	-1.0	1710.0	1298.0	-1.0	2552.0	1346.0	-1.0	2075.0	999.0	-1.0	2005.0	1755.0	-1.0	2603.0	921.0	-1.0	1764.0	1968.0	-1.0	3230.0	1415.0	-1.0	2826.0	1344.0	-1.0	2233.0	1291.0	-1.0	2050.0	3076.0	-1.0	4284.0	482.0	-1.0	794.0	652.0	-1.0	767.0	
579.696	1226.0	-1.0	1871.0	907.0	-1.0	1035.0	1074.0	-1.0	1397.0	1409.0	-1.0	1722.0	1302.0	-1.0	2572.0	1352.0	-1.0	2092.0	1002.0	-1.0	2017.0	1775.0	-1.0	2645.0	928.0	-1.0	1786.0	1990.0	-1.0	3283.0	1427.0	-1.0	2861.0	1345.0	-1.0	2229.0	1295.0	-1.0	2056.0	3069.0	-1.0	4284.0	483.0	-1.0	799.0	653.0	-1.0	767.0	
580.195	1230.0	-1.0	1881.0	911.0	-1.0	1042.0	1079.0	-1.0	1406.0	1413.0	-1.0	1728.0	1308.0	-1.0	2590.0	1358.0	-1.0	2104.0	1006.0	-1.0	2033.0	1790.0	-1.0	2674.0	934.0	-1.0	1803.0	2001.0	-1.0	3313.0	1434.0	-1.0	2884.0	1343.0	-1.0	2219.0	1299.0	-1.0	2066.0	3059.0	-1.0	4283.0	483.0	-1.0	799.0	651.0	-1.0	764.0	
580.694	1231.0	-1.0	1883.0	912.0	-1.0	1041.0	1081.0	-1.0	1409.0	1412.0	-1.0	1724.0	1309.0	-1.0	2595.0	1359.0	-1.0	2104.0	1008.0	-1.0	2035.0	1804.0	-1.0	2696.0	934.0	-1.0	1806.0	2007.0	-1.0	3321.0	1437.0	-1.0	2890.0	1328.0	-1.0	2181.0	1300.0	-1.0	2067.0	3035.0	-1.0	4284.0	481.0	-1.0	796.0	646.0	-1.0	757.0	
581.194	1229.0	-1.0	1878.0	909.0	-1.0	1035.0	1081.0	-1.0	1407.0	1408.0	-1.0	1715.0	1308.0	-1.0	2588.0	1356.0	-1.0	2094.0	1006.0	-1.0	2029.0	1808.0	-1.0	2698.0	932.0	-1.0	1799.0	2003.0	-1.0	3302.0	1434.0	-1.0	2879.0	1314.0	-1.0	2140.0	1295.0	-1.0	2059.0	3011.0	-1.0	4283.0	477.0	-1.0	789.0	641.0	-1.0	747.0	
581.694	1228.0	-1.0	1872.0	906.0	-1.0	1029.0	1080.0	-1.0	1403.0	1404.0	-1.0	1706.0	1306.0	-1.0	2578.0	1352.0	-1.0	2081.0	1003.0	-1.0	2018.0	1804.0	-1.0	2681.0	927.0	-1.0	1787.0	1992.0	-1.0	3271.0	1430.0	-1.0	2862.0	1301.0	-1.0	2111.0	1293.0	-1.0	2051.0	2997.0	-1.0	4284.0	474.0	-1.0	784.0	635.0	-1.0	738.0	
582.193	1226.0	-1.0	1866.0	904.0	-1.0	1025.0	1079.0	-1.0	1397.0	1400.0	-1.0	1697.0	1305.0	-1.0	2568.0	1350.0	-1.0	2071.0	1001.0	-1.0	2007.0	1797.0	-1.0	2661.0	923.0	-1.0	1772.0	1979.0	-1.0	3239.0	1425.0	-1.0	2842.0	1295.0	-1.0	2092.0	1289.0	-1.0	2043.0	2993.0	-1.0	4284.0	473.0	-1.0	778.0	631.0	-1.0	731.0	
582.694	1226.0	-1.0	1860.0	903.0	-1.0	1021.0	1078.0	-1.0	1390.0	1397.0	-1.0	1690.0	1304.0	-1.0	2557.0	1347.0	-1.0	2064.0	998.0	-1.0	1997.0	1790.0	-1.0	2641.0	919.0	-1.0	1758.0	1970.0	-1.0	3214.0	1421.0	-1.0	2825.0	1290.0	-1.0	2086.0	1288.0	-1.0	2039.0	2997.0	-1.0	4284.0	470.0	-1.0	775.0	628.0	-1.0	727.0	
583.194	1225.0	-1.0	1857.0	902.0	-1.0	1018.0	1076.0	-1.0	1384.0	1396.0	-1.0	1685.0	1302.0	-1.0	2548.0	1346.0	-1.0	2059.0	996.0	-1.0	1988.0	1784.0	-1.0	2625.0	916.0	-1.0	1748.0	1963.0	-1.0	3198.0	1418.0	-1.0	2808.0	1293.0	-1.0	2092.0	1287.0	-1.0	2034.0	3010.0	-1.0	4284.0	471.0	-1.0	774.0	629.0	-1.0	725.0	
583.693	1225.0	-1.0	1858.0	901.0	-1.0	1016.0	1074.0	-1.0	1378.0	1395.0	-1.0	1683.0	1301.0	-1.0	2541.0	1346.0	-1.0	2060.0	993.0	-1.0	1982.0	1780.0	-1.0	2618.0	912.0	-1.0	1742.0	1960.0	-1.0	3196.0	1414.0	-1.0	2798.0	1296.0	-1.0	2101.0	1284.0	-1.0	2027.0	3021.0	-1.0	4284.0	472.0	-1.0	774.0	630.0	-1.0	727.0	
584.192	1227.0	-1.0	1864.0	903.0	-1.0	1020.0	1075.0	-1.0	1379.0	1398.0	-1.0	1688.0	1303.0	-1.0	2541.0	1350.0	-1.0	2065.0	995.0	-1.0	1984.0	1782.0	-1.0	2622.0	913.0	-1.0	1742.0	1965.0	-1.0	3209.0	1414.0	-1.0	2793.0	1302.0	-1.0	2115.0	1283.0	-1.0	2022.0	3033.0	-1.0	4284.0	471.0	-1.0	775.0	632.0	-1.0	729.0	
584.691	1229.0	-1.0	1872.0	905.0	-1.0	1025.0	1074.0	-1.0	1380.0	1399.0	-1.0	1693.0	1305.0	-1.0	2547.0	1353.0	-1.0	2075.0	999.0	-1.0	1993.0	1787.0	-1.0	2633.0	916.0	-1.0	1751.0	1972.0	-1.0	3231.0	1418.0	-1.0	2803.0	1310.0	-1.0	2135.0	1286.0	-1.0	2030.0	3044.0	-1.0	4284.0	473.0	-1.0	778.0	634.0	-1.0	735.0	
585.191	1230.0	-1.0	1876.0	906.0	-1.0	1028.0	1074.0	-1.0	1378.0	1399.0	-1.0	1693.0	1307.0	-1.0	2554.0	1355.0	-1.0	2081.0	1001.0	-1.0	2001.0	1790.0	-1.0	2642.0	920.0	-1.0	1758.0	1979.0	-1.0	3246.0	1422.0	-1.0	2814.0	1313.0	-1.0	2144.0	1288.0	-1.0	2032.0	3050.0	-1.0	4284.0	472.0	-1.0	778.0	636.0	-1.0	739.0	
585.690	1231.0	-1.0	1878.0	906.0	-1.0	1027.0	1074.0	-1.0	1375.0	1398.0	-1.0	1689.0	1308.0	-1.0	2554.0	1357.0	-1.0	2081.0	1004.0	-1.0	2007.0	1791.0	-1.0	2643.0	922.0	-1.0	1761.0	1978.0	-1.0	3239.0	1421.0	-1.0	2811.0	1309.0	-1.0	2134.0	1284.0	-1.0	2022.0	3044.0	-1.0	4284.0	472.0	-1.0	775.0	636.0	-1.0	737.0	
586.190	1231.0	-1.0	1879.0	907.0	-1.0	1029.0	1074.0	-1.0	1377.0	1397.0	-1.0	1688.0	1310.0	-1.0	2560.0	1358.0	-1.0	2083.0	1007.0	-1.0	2013.0	1793.0	-1.0	2647.0	924.0	-1.0	1760.0	1974.0	-1.0	3225.0	1422.0	-1.0	2804.0	1304.0	-1.0	2117.0	1280.0	-1.0	2012.0	3027.0	-1.0	4284.0	470.0	-1.0	769.0	634.0	-1.0	733.0	
586.690	1230.0	-1.0	1874.0	907.0	-1.0	1029.0	1074.0	-1.0	1376.0	1394.0	-1.0	1685.0	1311.0	-1.0	2559.0	1357.0	-1.0	2080.0	1008.0	-1.0	2011.0	1789.0	-1.0	2637.0	922.0	-1.0	1756.0	1965.0	-1.0	3205.0	1420.0	-1.0	2802.0	1298.0	-1.0	2105.0	1281.0	-1.0	2014.0	3019.0	-1.0	4284.0	468.0	-1.0	768.0	635.0	-1.0	733.0	
587.189	1228.0	-1.0	1867.0	905.0	-1.0	1024.0	1073.0	-1.0	1372.0	1392.0	-1.0	1679.0	1310.0	-1.0	2553.0	1353.0	-1.0	2075.0	1004.0	-1.0	2002.0	1782.0	-1.0	2618.0	920.0	-1.0	1746.0	1954.0	-1.0	3178.0	1417.0	-1.0	2793.0	1294.0	-1.0	2094.0	1280.0	-1.0	2015.0	3012.0	-1.0	4284.0	467.0	-1.0	766.0	635.0	-1.0	734.0	
587.688	1227.0	-1.0	1864.0	905.0	-1.0	1023.0	1073.0	-1.0	1371.0	1391.0	-1.0	1679.0	1311.0	-1.0	2549.0	1353.0	-1.0	2073.0	1003.0	-1.0	1996.0	1778.0	-1.0	2606.0	919.0	-1.0	1738.0	1947.0	-1.0	3162.0	1414.0	-1.0	2786.0	1291.0	-1.0	2089.0	1280.0	-1.0	2015.0	3011.0	-1.0	4284.0	466.0	-1.0	765.0	635.0	-1.0	735.0	
588.187	1227.0	-1.0	1865.0	907.0	-1.0	1028.0	1074.0	-1.0	1376.0	1393.0	-1.0	1687.0	1312.0	-1.0	2555.0	1354.0	-1.0	2080.0	1005.0	-1.0	1998.0	1774.0	-1.0	2605.0	919.0	-1.0	1740.0	1949.0	-1.0	3171.0	1418.0	-1.0	2799.0	1297.0	-1.0	2105.0	1284.0	-1.0	2019.0	3019.0	-1.0	4284.0	468.0	-1.0	768.0	637.0	-1.0	738.0	
588.687	1227.0	-1.0	1868.0	908.0	-1.0	1033.0	1076.0	-1.0	1380.0	1396.0	-1.0	1696.0	1315.0	-1.0	2563.0	1358.0	-1.0	2090.0	1005.0	-1.0	2001.0	1774.0	-1.0	2607.0	921.0	-1.0	1744.0	1954.0	-1.0	3186.0	1424.0	-1.0	2815.0	1304.0	-1.0	2127.0	1288.0	-1.0	2037.0	3032.0	-1.0	4284.0	470.0	-1.0	774.0	641.0	-1.0	747.0	
589.186	1229.0	-1.0	1873.0	910.0	-1.0	1038.0	1078.0	-1.0	1384.0	1400.0	-1.0	1705.0	1317.0	-1.0	2569.0	1359.0	-1.0	2098.0	1006.0	-1.0	2004.0	1776.0	-1.0	2613.0	922.0	-1.0	1748.0	1959.0	-1.0	3199.0	1426.0	-1.0	2823.0	1309.0	-1.0	2143.0	1292.0	-1.0	2050.0	3042.0	-1.0	4284.0	472.0	-1.0	779.0	644.0	-1.0	753.0	
589.686	1232.0	-1.0	1881.0	913.0	-1.0	1042.0	1082.0	-1.0	1389.0	1406.0	-1.0	1715.0	1319.0	-1.0	2574.0	1362.0	-1.0	2104.0	1008.0	-1.0	2009.0	1781.0	-1.0	2622.0	925.0	-1.0	1755.0	1966.0	-1.0	3215.0	1429.0	-1.0	2830.0	1315.0	-1.0	2157.0	1292.0	-1.0	2052.0	3050.0	-1.0	4284.0	473.0	-1.0	781.0	646.0	-1.0	758.0	
590.185	1234.0	-1.0	1889.0	916.0	-1.0	1048.0	1085.0	-1.0	1396.0	1410.0	-1.0	1724.0	1323.0	-1.0	2586.0	1365.0	-1.0	2114.0	1010.0	-1.0	2019.0	1785.0	-1.0	2635.0	928.0	-1.0	1765.0	1974.0	-1.0	3238.0	1435.0	-1.0	2849.0	1322.0	-1.0	2172.0	1294.0	-1.0	2052.0	3055.0	-1.0	4284.0	474.0	-1.0	783.0	648.0	-1.0	760.0	
590.684	1235.0	-1.0	1892.0	915.0	-1.0	1049.0	1086.0	-1.0	1399.0	1410.0	-1.0	1725.0	1324.0	-1.0	2591.0	1365.0	-1.0	2115.0	1011.0	-1.0	2023.0	1785.0	-1.0	2639.0	929.0	-1.0	1769.0	1976.0	-1.0	3245.0	1437.0	-1.0	2857.0	1323.0	-1.0	2173.0	1295.0	-1.0	2056.0	3058.0	-1.0	4284.0	474.0	-1.0	785.0	649.0	-1.0	763.0	
591.183	1235.0	-1.0	1892.0	914.0	-1.0	1047.0	1087.0	-1.0	1398.0	1408.0	-1.0	1720.0	1325.0	-1.0	2591.0	1363.0	-1.0	2109.0	1012.0	-1.0	2022.0	1784.0	-1.0	2634.0	929.0	-1.0	1769.0	1972.0	-1.0	3240.0	1435.0	-1.0	2854.0	1318.0	-1.0	2164.0	1294.0	-1.0	2055.0	3059.0	-1.0	4284.0	473.0	-1.0	783.0	646.0	-1.0	760.0	
591.682	1235.0	-1.0	1890.0	912.0	-1.0	1043.0	1086.0	-1.0	1396.0	1405.0	-1.0	1715.0	1324.0	-1.0	2589.0	1361.0	-1.0	2103.0	1011.0	-1.0	2022.0	1783.0	-1.0	2630.0	927.0	-1.0	1768.0	1970.0	-1.0	3233.0	1433.0	-1.0	2848.0	1314.0	-1.0	2155.0	1290.0	-1.0	2048.0	3062.0	-1.0	4284.0	473.0	-1.0	781.0	643.0	-1.0	755.0	
592.181	1235.0	-1.0	1891.0	912.0	-1.0	1042.0	1086.0	-1.0	1398.0	1405.0	-1.0	1715.0	1324.0	-1.0	2586.0	1360.0	-1.0	2099.0	1011.0	-1.0	2022.0	1782.0	-1.0	2627.0	925.0	-1.0	1764.0	1968.0	-1.0	3226.0	1433.0	-1.0	2842.0	1312.0	-1.0	2149.0	1288.0	-1.0	2040.0	3065.0	-1.0	4284.0	471.0	-1.0	779.0	640.0	-1.0	750.0	
592.680	1234.0	-1.0	1891.0	911.0	-1.0	1043.0	1087.0	-1.0	1399.0	1406.0	-1.0	1716.0	1325.0	-1.0	2586.0	1361.0	-1.0	2099.0	1010.0	-1.0	2022.0	1781.0	-1.0	2626.0	924.0	-1.0	1760.0	1965.0	-1.0	3218.0	1429.0	-1.0	2833.0	1310.0	-1.0	2145.0	1284.0	-1.0	2032.0	3069.0	-1.0	4284.0	471.0	-1.0	778.0	639.0	-1.0	747.0	
593.179	1233.0	-1.0	1890.0	911.0	-1.0	1043.0	1086.0	-1.0	1399.0	1406.0	-1.0	1717.0	1323.0	-1.0	2585.0	1360.0	-1.0	2099.0	1009.0	-1.0	2019.0	1778.0	-1.0	2620.0	922.0	-1.0	1754.0	1962.0	-1.0	3209.0	1427.0	-1.0	2822.0	1310.0	-1.0	2143.0	1282.0	-1.0	2022.0	3072.0	-1.0	4284.0	470.0	-1.0	775.0	636.0	-1.0	743.0	
593.678	1232.0	-1.0	1888.0	910.0	-1.0	1041.0	1084.0	-1.0	1396.0	1405.0	-1.0	1716.0	1320.0	-1.0	2577.0	1359.0	-1.0	2095.0	1006.0	-1.0	2010.0	1773.0	-1.0	2610.0	918.0	-1.0	1744.0	1956.0	-1.0	3196.0	1424.0	-1.0	2813.0	1310.0	-1.0	2146.0	1280.0	-1.0	2019.0	3078.0	-1.0	4284.0	471.0	-1.0	775.0	637.0	-1.0	742.0	
594.177	1232.0	-1.0	1887.0	910.0	-1.0	1040.0	1082.0	-1.0	1390.0	1405.0	-1.0	1715.0	1315.0	-1.0	2564.0	1355.0	-1.0	2089.0	1001.0	-1.0	1998.0	1765.0	-1.0	2595.0	913.0	-1.0	1733.0	1949.0	-1.0	3183.0	1418.0	-1.0	2798.0	1309.0	-1.0	2148.0	1280.0	-1.0	2017.0	3087.0	-1.0	4284.0	469.0	-1.0	775.0	636.0	-1.0	743.0	
594.676	1231.0	-1.0	1888.0	908.0	-1.0	1039.0	1080.0	-1.0	1385.0	1405.0	-1.0	1714.0	1310.0	-1.0	2551.0	1352.0	-1.0	2083.0	996.0	-1.0	1987.0	1760.0	-1.0	2586.0	909.0	-1.0	1724.0	1945.0	-1.0	3176.0	1412.0	-1.0	2783.0	1309.0	-1.0	2153.0	1276.0	-1.0	2012.0	3094.0	-1.0	4284.0	469.0	-1.0	775.0	636.0	-1.0	746.0	
595.175	1233.0	-1.0	1894.0	909.0	-1.0	1041.0	1077.0	-1.0	1383.0	1405.0	-1.0	1717.0	1307.0	-1.0	2544.0	1352.0	-1.0	2083.0	996.0	-1.0	1985.0	1759.0	-1.0	2585.0	908.0	-1.0	1723.0	1946.0	-1.0	3184.0	1408.0	-1.0	2771.0	1313.0	-1.0	2164.0	1273.0	-1.0	2003.0	3107.0	-1.0	4284.0	469.0	-1.0	775.0	639.0	-1.0	749.0	
595.674	1234.0	-1.0	1900.0	911.0	-1.0	1046.0	1078.0	-1.0	1384.0	1407.0	-1.0	1723.0	1307.0	-1.0	2550.0	1354.0	-1.0	2091.0	997.0	-1.0	1992.0	1762.0	-1.0	2596.0	911.0	-1.0	1730.0	1954.0	-1.0	3204.0	1410.0	-1.0	2775.0	1319.0	-1.0	2181.0	1270.0	-1.0	1992.0	3115.0	-1.0	4284.0	470.0	-1.0	777.0	641.0	-1.0	754.0	
596.173	1234.0	-1.0	1900.0	911.0	-1.0	1047.0	1076.0	-1.0	1383.0	1405.0	-1.0	1721.0	1307.0	-1.0	2547.0	1354.0	-1.0	2090.0	998.0	-1.0	1996.0	1761.0	-1.0	2598.0	912.0	-1.0	1736.0	1955.0	-1.0	3210.0	1411.0	-1.0	2778.0	1321.0	-1.0	2184.0	1268.0	-1.0	1991.0	3110.0	-1.0	4284.0	469.0	-1.0	778.0	641.0	-1.0	756.0	
596.672	1231.0	-1.0	1893.0	910.0	-1.0	1045.0	1075.0	-1.0	1378.0	1402.0	-1.0	1711.0	1304.0	-1.0	2535.0	1350.0	-1.0	2080.0	997.0	-1.0	1992.0	1759.0	-1.0	2588.0	911.0	-1.0	1733.0	1948.0	-1.0	3192.0	1408.0	-1.0	2767.0	1314.0	-1.0	2165.0	1265.0	-1.0	1984.0	3095.0	-1.0	4284.0	467.0	-1.0	775.0	637.0	-1.0	750.0	
597.171	1228.0	-1.0	1883.0	909.0	-1.0	1043.0	1075.0	-1.0	1377.0	1400.0	-1.0	1705.0	1302.0	-1.0	2525.0	1348.0	-1.0	2070.0	997.0	-1.0	1985.0	1754.0	-1.0	2575.0	910.0	-1.0	1725.0	1940.0	-1.0	3166.0	1403.0	-1.0	2751.0	1306.0	-1.0	2141.0	1261.0	-1.0	1970.0	3080.0	-1.0	4284.0	467.0	-1.0	770.0	633.0	-1.0	742.0	
597.670	1224.0	-1.0	1871.0	907.0	-1.0	1038.0	1073.0	-1.0	1374.0	1396.0	-1.0	1697.0	1300.0	-1.0	2515.0	1344.0	-1.0	2060.0	993.0	-1.0	1976.0	1746.0	-1.0	2559.0	907.0	-1.0	1714.0	1930.0	-1.0	3140.0	1399.0	-1.0	2743.0	1300.0	-1.0	2128.0	1262.0	-1.0	1972.0	3079.0	-1.0	4284.0	465.0	-1.0	767.0	632.0	-1.0	736.0	
598.169	1220.0	-1.0	1859.0	905.0	-1.0	1034.0	1072.0	-1.0	1371.0	1393.0	-1.0	1690.0	1298.0	-1.0	2506.0	1342.0	-1.0	2053.0	991.0	-1.0	1966.0	1742.0	-1.0	2542.0	902.0	-1.0	1703.0	1921.0	-1.0	3117.0	1398.0	-1.0	2733.0	1296.0	-1.0	2121.0	1262.0	-1.0	1975.0	3079.0	-1.0	4284.0	464.0	-1.0	765.0	631.0	-1.0	733.0	
598.668	1219.0	-1.0	1855.0	906.0	-1.0	1035.0	1073.0	-1.0	1375.0	1395.0	-1.0	1694.0	1300.0	-1.0	2507.0	1344.0	-1.0	2055.0	991.0	-1.0	1962.0	1740.0	-1.0	2540.0	900.0	-1.0	1695.0	1917.0	-1.0	3109.0	1397.0	-1.0	2728.0	1297.0	-1.0	2121.0	1262.0	-1.0	1974.0	3080.0	-1.0	4284.0	464.0	-1.0	764.0	631.0	-1.0	733.0	
599.167	1218.0	-1.0	1854.0	907.0	-1.0	1037.0	1076.0	-1.0	1379.0	1397.0	-1.0	1698.0	1302.0	-1.0	2512.0	1346.0	-1.0	2062.0	991.0	-1.0	1961.0	1741.0	-1.0	2542.0	901.0	-1.0	1694.0	1919.0	-1.0	3113.0	1399.0	-1.0	2732.0	1302.0	-1.0	2132.0	1267.0	-1.0	1989.0	3090.0	-1.0	4285.0	465.0	-1.0	768.0	634.0	-1.0	740.0	
599.666	1219.0	-1.0	1855.0	908.0	-1.0	1038.0	1076.0	-1.0	1382.0	1399.0	-1.0	1702.0	1303.0	-1.0	2518.0	1348.0	-1.0	2068.0	992.0	-1.0	1963.0	1744.0	-1.0	2550.0	901.0	-1.0	1693.0	1923.0	-1.0	3123.0	1400.0	-1.0	2741.0	1305.0	-1.0	2143.0	1271.0	-1.0	1998.0	3096.0	-1.0	4284.0	467.0	-1.0	772.0	637.0	-1.0	746.0	
600.165	1220.0	-1.0	1861.0	908.0	-1.0	1040.0	1078.0	-1.0	1386.0	1402.0	-1.0	1708.0	1307.0	-1.0	2526.0	1351.0	-1.0	2076.0	993.0	-1.0	1968.0	1750.0	-1.0	2562.0	904.0	-1.0	1699.0	1929.0	-1.0	3137.0	1404.0	-1.0	2748.0	1310.0	-1.0	2150.0	1271.0	-1.0	2000.0	3098.0	-1.0	4284.0	468.0	-1.0	775.0	640.0	-1.0	752.0	
600.665	1222.0	-1.0	1866.0	910.0	-1.0	1044.0	1081.0	-1.0	1391.0	1405.0	-1.0	1713.0	1310.0	-1.0	2539.0	1354.0	-1.0	2085.0	997.0	-1.0	1980.0	1755.0	-1.0	2578.0	907.0	-1.0	1709.0	1937.0	-1.0	3155.0	1411.0	-1.0	2765.0	1315.0	-1.0	2159.0	1273.0	-1.0	2000.0	3099.0	-1.0	4284.0	471.0	-1.0	777.0	643.0	-1.0	755.0	
601.164	1223.0	-1.0	1867.0	911.0	-1.0	1044.0	1082.0	-1.0	1392.0	1405.0	-1.0	1711.0	1312.0	-1.0	2545.0	1355.0	-1.0	2086.0	999.0	-1.0	1985.0	1758.0	-1.0	2582.0	910.0	-1.0	1718.0	1940.0	-1.0	3164.0	1415.0	-1.0	2779.0	1315.0	-1.0	2162.0	1276.0	-1.0	2008.0	3099.0	-1.0	4284.0	473.0	-1.0	783.0	646.0	-1.0	760.0	
601.663	1223.0	-1.0	1865.0	910.0	-1.0	1040.0	1082.0	-1.0	1391.0	1402.0	-1.0	1706.0	1313.0	-1.0	2544.0	1354.0	-1.0	2082.0	1001.0	-1.0	1988.0	1758.0	-1.0	2583.0	913.0	-1.0	1724.0	1939.0	-1.0	3161.0	1415.0	-1.0	2784.0	1311.0	-1.0	2152.0	1277.0	-1.0	2012.0	3093.0	-1.0	4284.0	473.0	-1.0	785.0	646.0	-1.0	761.0	
602.162	1223.0	-1.0	1860.0	908.0	-1.0	1035.0	1083.0	-1.0	1388.0	1401.0	-1.0	1700.0	1312.0	-1.0	2538.0	1352.0	-1.0	2076.0	1000.0	-1.0	1988.0	1760.0	-1.0	2583.0	914.0	-1.0	1727.0	1940.0	-1.0	3159.0	1416.0	-1.0	2786.0	1306.0	-1.0	2137.0	1277.0	-1.0	2010.0	3084.0	-1.0	4284.0	475.0	-1.0	787.0	646.0	-1.0	761.0	
602.661	1223.0	-1.0	1858.0	908.0	-1.0	1033.0	1084.0	-1.0	1389.0	1403.0	-1.0	1700.0	1313.0	-1.0	2535.0	1352.0	-1.0	2074.0	1001.0	-1.0	1991.0	1762.0	-1.0	2585.0	916.0	-1.0	1731.0	1943.0	-1.0	3160.0	1416.0	-1.0	2788.0	1304.0	-1.0	2133.0	1278.0	-1.0	2009.0	3082.0	-1.0	4284.0	477.0	-1.0	788.0	648.0	-1.0	762.0	
603.160	1223.0	-1.0	1857.0	908.0	-1.0	1033.0	1086.0	-1.0	1392.0	1405.0	-1.0	1705.0	1315.0	-1.0	2542.0	1355.0	-1.0	2082.0	1004.0	-1.0	1999.0	1766.0	-1.0	2593.0	918.0	-1.0	1739.0	1950.0	-1.0	3173.0	1421.0	-1.0	2798.0	1309.0	-1.0	2140.0	1280.0	-1.0	2011.0	3085.0	-1.0	4284.0	479.0	-1.0	793.0	649.0	-1.0	765.0	
603.659	1223.0	-1.0	1859.0	909.0	-1.0	1036.0	1087.0	-1.0	1397.0	1407.0	-1.0	1711.0	1316.0	-1.0	2549.0	1357.0	-1.0	2090.0	1006.0	-1.0	2006.0	1770.0	-1.0	2602.0	921.0	-1.0	1748.0	1956.0	-1.0	3189.0	1424.0	-1.0	2811.0	1316.0	-1.0	2156.0	1286.0	-1.0	2030.0	3092.0	-1.0	4284.0	482.0	-1.0	800.0	653.0	-1.0	771.0	
604.159	1224.0	-1.0	1861.0	909.0	-1.0	1037.0	1088.0	-1.0	1399.0	1410.0	-1.0	1717.0	1317.0	-1.0	2554.0	1359.0	-1.0	2097.0	1006.0	-1.0	2009.0	1773.0	-1.0	2609.0	923.0	-1.0	1752.0	1961.0	-1.0	3202.0	1427.0	-1.0	2820.0	1321.0	-1.0	2169.0	1292.0	-1.0	2044.0	3098.0	-1.0	4284.0	485.0	-1.0	805.0	656.0	-1.0	778.0	
604.659	1226.0	-1.0	1865.0	909.0	-1.0	1039.0	1088.0	-1.0	1401.0	1413.0	-1.0	1722.0	1316.0	-1.0	2556.0	1361.0	-1.0	2101.0	1006.0	-1.0	2010.0	1775.0	-1.0	2616.0	923.0	-1.0	1753.0	1967.0	-1.0	3215.0	1428.0	-1.0	2827.0	1324.0	-1.0	2179.0	1294.0	-1.0	2051.0	3099.0	-1.0	4284.0	487.0	-1.0	811.0	658.0	-1.0	782.0	
605.158	1228.0	-1.0	1870.0	912.0	-1.0	1042.0	1090.0	-1.0	1407.0	1416.0	-1.0	1729.0	1318.0	-1.0	2561.0	1364.0	-1.0	2107.0	1007.0	-1.0	2011.0	1782.0	-1.0	2629.0	924.0	-1.0	1756.0	1975.0	-1.0	3232.0	1431.0	-1.0	2834.0	1327.0	-1.0	2187.0	1296.0	-1.0	2057.0	3100.0	-1.0	4284.0	490.0	-1.0	814.0	661.0	-1.0	786.0	
605.658	1229.0	-1.0	1876.0	913.0	-1.0	1046.0	1091.0	-1.0	1411.0	1419.0	-1.0	1736.0	1319.0	-1.0	2572.0	1366.0	-1.0	2115.0	1008.0	-1.0	2017.0	1786.0	-1.0	2641.0	926.0	-1.0	1764.0	1981.0	-1.0	3253.0	1434.0	-1.0	2853.0	1333.0	-1.0	2201.0	1302.0	-1.0	2073.0	3106.0	-1.0	4284.0	492.0	-1.0	821.0	664.0	-1.0	795.0	
606.157	1230.0	-1.0	1880.0	912.0	-1.0	1045.0	1091.0	-1.0	1413.0	1419.0	-1.0	1738.0	1320.0	-1.0	2580.0	1366.0	-1.0	2119.0	1009.0	-1.0	2023.0	1790.0	-1.0	2651.0	928.0	-1.0	1776.0	1988.0	-1.0	3274.0	1440.0	-1.0	2870.0	1337.0	-1.0	2214.0	1307.0	-1.0	2087.0	3112.0	-1.0	4284.0	495.0	-1.0	829.0	669.0	-1.0	805.0	
606.656	1231.0	-1.0	1884.0	912.0	-1.0	1045.0	1091.0	-1.0	1414.0	1419.0	-1.0	1739.0	1322.0	-1.0	2588.0	1368.0	-1.0	2121.0	1012.0	-1.0	2031.0	1795.0	-1.0	2664.0	932.0	-1.0	1787.0	1996.0	-1.0	3292.0	1444.0	-1.0	2886.0	1342.0	-1.0	2224.0	1310.0	-1.0	2095.0	3116.0	-1.0	4284.0	497.0	-1.0	834.0	673.0	-1.0	812.0	
607.155	1232.0	-1.0	1889.0	913.0	-1.0	1048.0	1092.0	-1.0	1420.0	1421.0	-1.0	1743.0	1323.0	-1.0	2596.0	1370.0	-1.0	2125.0	1014.0	-1.0	2042.0	1801.0	-1.0	2678.0	935.0	-1.0	1798.0	2003.0	-1.0	3306.0	1446.0	-1.0	2896.0	1346.0	-1.0	2231.0	1311.0	-1.0	2096.0	3118.0	-1.0	4284.0	499.0	-1.0	835.0	676.0	-1.0	816.0	
607.654	1232.0	-1.0	1890.0	914.0	-1.0	1048.0	1092.0	-1.0	1424.0	1421.0	-1.0	1744.0	1324.0	-1.0	2605.0	1370.0	-1.0	2129.0	1016.0	-1.0	2050.0	1804.0	-1.0	2686.0	938.0	-1.0	1810.0	2008.0	-1.0	3320.0	1450.0	-1.0	2911.0	1351.0	-1.0	2244.0	1314.0	-1.0	2097.0	3125.0	-1.0	4284.0	501.0	-1.0	840.0	679.0	-1.0	817.0	
608.154	1232.0	-1.0	1888.0	911.0	-1.0	1045.0	1092.0	-1.0	1425.0	1419.0	-1.0	1740.0	1323.0	-1.0	2607.0	1369.0	-1.0	2126.0	1017.0	-1.0	2053.0	1805.0	-1.0	2687.0	939.0	-1.0	1812.0	2008.0	-1.0	3319.0	1450.0	-1.0	2915.0	1354.0	-1.0	2254.0	1316.0	-1.0	2105.0	3128.0	-1.0	4284.0	501.0	-1.0	842.0	680.0	-1.0	821.0	
608.654	1231.0	-1.0	1881.0	910.0	-1.0	1039.0	1090.0	-1.0	1422.0	1416.0	-1.0	1734.0	1322.0	-1.0	2603.0	1368.0	-1.0	2121.0	1016.0	-1.0	2052.0	1801.0	-1.0	2675.0	937.0	-1.0	1810.0	2003.0	-1.0	3305.0	1448.0	-1.0	2906.0	1355.0	-1.0	2258.0	1317.0	-1.0	2107.0	3125.0	-1.0	4284.0	502.0	-1.0	843.0	679.0	-1.0	819.0	
609.153	1229.0	-1.0	1878.0	906.0	-1.0	1035.0	1089.0	-1.0	1420.0	1415.0	-1.0	1731.0	1320.0	-1.0	2599.0	1365.0	-1.0	2117.0	1016.0	-1.0	2050.0	1796.0	-1.0	2663.0	936.0	-1.0	1806.0	1998.0	-1.0	3290.0	1445.0	-1.0	2894.0	1356.0	-1.0	2259.0	1316.0	-1.0	2105.0	3120.0	-1.0	4285.0	501.0	-1.0	840.0	677.0	-1.0	816.0	
609.652	1229.0	-1.0	1878.0	906.0	-1.0	1034.0	1088.0	-1.0	1422.0	1415.0	-1.0	1733.0	1320.0	-1.0	2601.0	1366.0	-1.0	2117.0	1016.0	-1.0	2050.0	1791.0	-1.0	2656.0	935.0	-1.0	1802.0	1996.0	-1.0	3283.0	1442.0	-1.0	2885.0	1358.0	-1.0	2261.0	1314.0	-1.0	2100.0	3122.0	-1.0	4284.0	500.0	-1.0	840.0	675.0	-1.0	812.0	
610.151	1229.0	-1.0	1879.0	906.0	-1.0	1035.0	1088.0	-1.0	1423.0	1415.0	-1.0	1735.0	1319.0	-1.0	2602.0	1365.0	-1.0	2118.0	1014.0	-1.0	2048.0	1787.0	-1.0	2652.0	934.0	-1.0	1800.0	1994.0	-1.0	3285.0	1440.0	-1.0	2889.0	1361.0	-1.0	2272.0	1316.0	-1.0	2100.0	3129.0	-1.0	4284.0	501.0	-1.0	839.0	675.0	-1.0	809.0	
610.651	1228.0	-1.0	1880.0	904.0	-1.0	1033.0	1085.0	-1.0	1419.0	1413.0	-1.0	1733.0	1316.0	-1.0	2599.0	1364.0	-1.0	2116.0	1012.0	-1.0	2042.0	1784.0	-1.0	2643.0	932.0	-1.0	1797.0	1993.0	-1.0	3285.0	1440.0	-1.0	2891.0	1364.0	-1.0	2278.0	1317.0	-1.0	2105.0	3133.0	-1.0	4284.0	501.0	-1.0	840.0	675.0	-1.0	810.0	
611.150	1229.0	-1.0	1880.0	903.0	-1.0	1029.0	1082.0	-1.0	1414.0	1411.0	-1.0	1728.0	1312.0	-1.0	2591.0	1360.0	-1.0	2109.0	1009.0	-1.0	2032.0	1779.0	-1.0	2632.0	932.0	-1.0	1792.0	1990.0	-1.0	3277.0	1435.0	-1.0	2884.0	1362.0	-1.0	2279.0	1316.0	-1.0	2105.0	3132.0	-1.0	4284.0	501.0	-1.0	839.0	674.0	-1.0	810.0	
611.649	1228.0	-1.0	1879.0	900.0	-1.0	1023.0	1078.0	-1.0	1405.0	1407.0	-1.0	1720.0	1309.0	-1.0	2583.0	1356.0	-1.0	2100.0	1007.0	-1.0	2025.0	1772.0	-1.0	2620.0	929.0	-1.0	1787.0	1985.0	-1.0	3268.0	1430.0	-1.0	2878.0	1360.0	-1.0	2275.0	1312.0	-1.0	2099.0	3130.0	-1.0	4284.0	498.0	-1.0	835.0	673.0	-1.0	808.0	
612.149	1228.0	-1.0	1879.0	899.0	-1.0	1020.0	1076.0	-1.0	1401.0	1405.0	-1.0	1716.0	1308.0	-1.0	2583.0	1355.0	-1.0	2097.0	1007.0	-1.0	2024.0	1766.0	-1.0	2610.0	930.0	-1.0	1788.0	1985.0	-1.0	3267.0	1430.0	-1.0	2878.0	1361.0	-1.0	2275.0	1308.0	-1.0	2090.0	3128.0	-1.0	4285.0	497.0	-1.0	832.0	672.0	-1.0	807.0	
612.648	1227.0	-1.0	1878.0	897.0	-1.0	1016.0	1072.0	-1.0	1396.0	1401.0	-1.0	1712.0	1307.0	-1.0	2583.0	1354.0	-1.0	2096.0	1006.0	-1.0	2024.0	1762.0	-1.0	2604.0	932.0	-1.0	1793.0	1982.0	-1.0	3271.0	1430.0	-1.0	2886.0	1362.0	-1.0	2276.0	1309.0	-1.0	2097.0	3130.0	-1.0	4284.0	496.0	-1.0	832.0	672.0	-1.0	807.0	
613.147	1227.0	-1.0	1878.0	896.0	-1.0	1013.0	1070.0	-1.0	1392.0	1400.0	-1.0	1708.0	1306.0	-1.0	2584.0	1353.0	-1.0	2096.0	1009.0	-1.0	2030.0	1762.0	-1.0	2608.0	934.0	-1.0	1801.0	1985.0	-1.0	3280.0	1431.0	-1.0	2897.0	1358.0	-1.0	2270.0	1311.0	-1.0	2105.0	3125.0	-1.0	4284.0	495.0	-1.0	829.0	669.0	-1.0	803.0	
613.647	1227.0	-1.0	1880.0	894.0	-1.0	1013.0	1068.0	-1.0	1391.0	1398.0	-1.0	1707.0	1304.0	-1.0	2583.0	1355.0	-1.0	2100.0	1009.0	-1.0	2033.0	1781.0	-1.0	2646.0	935.0	-1.0	1811.0	1999.0	-1.0	3310.0	1432.0	-1.0	2905.0	1350.0	-1.0	2246.0	1311.0	-1.0	2110.0	3111.0	-1.0	4284.0	493.0	-1.0	828.0	665.0	-1.0	797.0	
614.146	1229.0	-1.0	1889.0	898.0	-1.0	1020.0	1071.0	-1.0	1400.0	1401.0	-1.0	1716.0	1308.0	-1.0	2596.0	1362.0	-1.0	2116.0	1012.0	-1.0	2046.0	1806.0	-1.0	2697.0	940.0	-1.0	1826.0	2021.0	-1.0	3353.0	1436.0	-1.0	2918.0	1346.0	-1.0	2233.0	1313.0	-1.0	2114.0	3103.0	-1.0	4284.0	492.0	-1.0	828.0	660.0	-1.0	791.0	
614.645	1230.0	-1.0	1896.0	903.0	-1.0	1030.0	1075.0	-1.0	1411.0	1407.0	-1.0	1727.0	1313.0	-1.0	2616.0	1371.0	-1.0	2138.0	1018.0	-1.0	2066.0	1830.0	-1.0	2747.0	945.0	-1.0	1844.0	2040.0	-1.0	3396.0	1442.0	-1.0	2937.0	1348.0	-1.0	2228.0	1314.0	-1.0	2115.0	3090.0	-1.0	4284.0	491.0	-1.0	826.0	658.0	-1.0	785.0	
615.144	1231.0	-1.0	1899.0	907.0	-1.0	1036.0	1078.0	-1.0	1418.0	1410.0	-1.0	1735.0	1315.0	-1.0	2628.0	1376.0	-1.0	2151.0	1021.0	-1.0	2076.0	1850.0	-1.0	2787.0	947.0	-1.0	1851.0	2053.0	-1.0	3420.0	1446.0	-1.0	2945.0	1342.0	-1.0	2206.0	1315.0	-1.0	2123.0	3064.0	-1.0	4284.0	488.0	-1.0	824.0	656.0	-1.0	783.0	
615.643	1228.0	-1.0	1893.0	906.0	-1.0	1036.0	1079.0	-1.0	1420.0	1411.0	-1.0	1735.0	1314.0	-1.0	2625.0	1377.0	-1.0	2150.0	1019.0	-1.0	2070.0	1866.0	-1.0	2814.0	944.0	-1.0	1847.0	2059.0	-1.0	3426.0	1446.0	-1.0	2944.0	1331.0	-1.0	2174.0	1315.0	-1.0	2126.0	3038.0	-1.0	4283.0	485.0	-1.0	817.0	652.0	-1.0	778.0	
616.142	1225.0	-1.0	1887.0	906.0	-1.0	1035.0	1080.0	-1.0	1421.0	1410.0	-1.0	1734.0	1311.0	-1.0	2619.0	1373.0	-1.0	2142.0	1015.0	-1.0	2059.0	1871.0	-1.0	2815.0	941.0	-1.0	1835.0	2055.0	-1.0	3411.0	1443.0	-1.0	2934.0	1319.0	-1.0	2144.0	1313.0	-1.0	2123.0	3024.0	-1.0	4284.0	481.0	-1.0	812.0	650.0	-1.0	774.0	
616.641	1223.0	-1.0	1879.0	905.0	-1.0	1032.0	1079.0	-1.0	1419.0	1409.0	-1.0	1730.0	1310.0	-1.0	2609.0	1371.0	-1.0	2132.0	1010.0	-1.0	2041.0	1870.0	-1.0	2804.0	935.0	-1.0	1820.0	2048.0	-1.0	3384.0	1439.0	-1.0	2920.0	1308.0	-1.0	2116.0	1309.0	-1.0	2115.0	3012.0	-1.0	4284.0	479.0	-1.0	805.0	649.0	-1.0	772.0	
617.140	1222.0	-1.0	1876.0	905.0	-1.0	1033.0	1080.0	-1.0	1417.0	1409.0	-1.0	1728.0	1307.0	-1.0	2600.0	1368.0	-1.0	2123.0	1004.0	-1.0	2025.0	1862.0	-1.0	2787.0	930.0	-1.0	1802.0	2037.0	-1.0	3357.0	1436.0	-1.0	2905.0	1301.0	-1.0	2094.0	1307.0	-1.0	2108.0	3006.0	-1.0	4284.0	477.0	-1.0	801.0	649.0	-1.0	771.0	
617.640	1214.0	-1.0	1876.0	899.0	-1.0	1034.0	1071.0	-1.0	1416.0	1403.0	-1.0	1730.0	1305.0	-1.0	2592.0	1365.0	-1.0	2118.0	999.0	-1.0	2009.0	1855.0	-1.0	2770.0	925.0	-1.0	1786.0	2026.0	-1.0	3334.0	1432.0	-1.0	2895.0	1296.0	-1.0	2086.0	1304.0	-1.0	2103.0	3006.0	-1.0	4284.0	476.0	-1.0	799.0	649.0	-1.0	772.0	
618.139	1218.0	-1.0	1880.0	902.0	-1.0	1038.0	1073.0	-1.0	1414.0	1406.0	-1.0	1733.0	1304.0	-1.0	2587.0	1365.0	-1.0	2116.0	995.0	-1.0	1998.0	1849.0	-1.0	2758.0	920.0	-1.0	1776.0	2021.0	-1.0	3323.0	1429.0	-1.0	2886.0	1293.0	-1.0	2080.0	1303.0	-1.0	2099.0	3001.0	-1.0	4284.0	476.0	-1.0	799.0	650.0	-1.0	773.0	
618.638	1222.0	-1.0	1888.0	905.0	-1.0	1043.0	1075.0	-1.0	1413.0	1410.0	-1.0	1738.0	1302.0	-1.0	2583.0	1364.0	-1.0	2118.0	992.0	-1.0	1990.0	1847.0	-1.0	2754.0	918.0	-1.0	1769.0	2022.0	-1.0	3324.0	1427.0	-1.0	2881.0	1294.0	-1.0	2083.0	1301.0	-1.0	2095.0	2999.0	-1.0	4284.0	476.0	-1.0	801.0	650.0	-1.0	773.0	
619.137	1219.0	-1.0	1897.0	901.0	-1.0	1047.0	1067.0	-1.0	1413.0	1407.0	-1.0	1746.0	1301.0	-1.0	2579.0	1366.0	-1.0	2120.0	991.0	-1.0	1987.0	1845.0	-1.0	2753.0	918.0	-1.0	1769.0	2024.0	-1.0	3334.0	1425.0	-1.0	2879.0	1297.0	-1.0	2095.0	1298.0	-1.0	2090.0	3006.0	-1.0	4284.0	476.0	-1.0	803.0	650.0	-1.0	775.0	
619.636	1224.0	-1.0	1907.0	907.0	-1.0	1057.0	1071.0	-1.0	1415.0	1414.0	-1.0	1753.0	1301.0	-1.0	2577.0	1367.0	-1.0	2123.0	992.0	-1.0	1990.0	1846.0	-1.0	2758.0	918.0	-1.0	1773.0	2028.0	-1.0	3348.0	1424.0	-1.0	2876.0	1302.0	-1.0	2106.0	1294.0	-1.0	2077.0	3012.0	-1.0	4284.0	478.0	-1.0	806.0	651.0	-1.0	777.0	
620.135	1227.0	-1.0	1909.0	912.0	-1.0	1060.0	1074.0	-1.0	1414.0	1416.0	-1.0	1754.0	1301.0	-1.0	2574.0	1366.0	-1.0	2123.0	992.0	-1.0	1994.0	1846.0	-1.0	2758.0	919.0	-1.0	1779.0	2030.0	-1.0	3356.0	1424.0	-1.0	2880.0	1304.0	-1.0	2114.0	1293.0	-1.0	2074.0	3022.0	-1.0	4284.0	479.0	-1.0	806.0	654.0	-1.0	782.0	
620.634	1225.0	-1.0	1900.0	911.0	-1.0	1056.0	1072.0	-1.0	1406.0	1412.0	-1.0	1742.0	1297.0	-1.0	2560.0	1362.0	-1.0	2108.0	991.0	-1.0	1988.0	1840.0	-1.0	2739.0	918.0	-1.0	1774.0	2021.0	-1.0	3333.0	1420.0	-1.0	2869.0	1297.0	-1.0	2101.0	1289.0	-1.0	2062.0	3019.0	-1.0	4284.0	477.0	-1.0	802.0	654.0	-1.0	778.0	
621.133	1223.0	-1.0	1885.0	910.0	-1.0	1048.0	1071.0	-1.0	1397.0	1407.0	-1.0	1724.0	1293.0	-1.0	2543.0	1355.0	-1.0	2089.0	988.0	-1.0	1979.0	1829.0	-1.0	2713.0	914.0	-1.0	1763.0	2006.0	-1.0	3292.0	1414.0	-1.0	2845.0	1286.0	-1.0	2069.0	1281.0	-1.0	2040.0	3004.0	-1.0	4284.0	474.0	-1.0	795.0	650.0	-1.0	771.0	
621.632	1218.0	-1.0	1868.0	907.0	-1.0	1040.0	1070.0	-1.0	1392.0	1401.0	-1.0	1712.0	1290.0	-1.0	2531.0	1350.0	-1.0	2075.0	985.0	-1.0	1971.0	1816.0	-1.0	2684.0	911.0	-1.0	1753.0	1990.0	-1.0	3254.0	1408.0	-1.0	2831.0	1276.0	-1.0	2047.0	1279.0	-1.0	2034.0	2995.0	-1.0	4284.0	472.0	-1.0	790.0	649.0	-1.0	768.0	
622.131	1213.0	-1.0	1851.0	906.0	-1.0	1034.0	1069.0	-1.0	1387.0	1396.0	-1.0	1701.0	1286.0	-1.0	2518.0	1344.0	-1.0	2062.0	981.0	-1.0	1957.0	1803.0	-1.0	2655.0	906.0	-1.0	1737.0	1973.0	-1.0	3213.0	1403.0	-1.0	2816.0	1267.0	-1.0	2025.0	1276.0	-1.0	2029.0	2984.0	-1.0	4284.0	469.0	-1.0	783.0	646.0	-1.0	762.0	
622.630	1210.0	-1.0	1842.0	905.0	-1.0	1030.0	1069.0	-1.0	1386.0	1395.0	-1.0	1696.0	1285.0	-1.0	2510.0	1342.0	-1.0	2053.0	979.0	-1.0	1946.0	1795.0	-1.0	2634.0	902.0	-1.0	1725.0	1961.0	-1.0	3182.0	1400.0	-1.0	2802.0	1260.0	-1.0	2008.0	1272.0	-1.0	2021.0	2975.0	-1.0	4283.0	468.0	-1.0	778.0	645.0	-1.0	760.0	
623.129	1210.0	-1.0	1836.0	906.0	-1.0	1030.0	1071.0	-1.0	1387.0	1397.0	-1.0	1697.0	1286.0	-1.0	2512.0	1341.0	-1.0	2054.0	978.0	-1.0	1941.0	1787.0	-1.0	2619.0	900.0	-1.0	1720.0	1954.0	-1.0	3169.0	1401.0	-1.0	2806.0	1261.0	-1.0	2017.0	1276.0	-1.0	2031.0	2981.0	-1.0	4283.0	467.0	-1.0	780.0	646.0	-1.0	765.0	
623.628	1210.0	-1.0	1836.0	907.0	-1.0	1033.0	1072.0	-1.0	1389.0	1398.0	-1.0	1700.0	1287.0	-1.0	2514.0	1342.0	-1.0	2057.0	976.0	-1.0	1936.0	1780.0	-1.0	2607.0	899.0	-1.0	1718.0	1950.0	-1.0	3162.0	1402.0	-1.0	2811.0	1268.0	-1.0	2036.0	1279.0	-1.0	2040.0	3000.0	-1.0	4284.0	470.0	-1.0	784.0	649.0	-1.0	770.0	
624.127	1213.0	-1.0	1844.0	911.0	-1.0	1039.0	1076.0	-1.0	1397.0	1402.0	-1.0	1710.0	1290.0	-1.0	2523.0	1345.0	-1.0	2064.0	977.0	-1.0	1941.0	1781.0	-1.0	2611.0	901.0	-1.0	1722.0	1953.0	-1.0	3175.0	1405.0	-1.0	2822.0	1278.0	-1.0	2061.0	1281.0	-1.0	2044.0	3015.0	-1.0	4284.0	473.0	-1.0	790.0	654.0	-1.0	779.0	
624.626	1217.0	-1.0	1854.0	914.0	-1.0	1046.0	1079.0	-1.0	1404.0	1407.0	-1.0	1720.0	1294.0	-1.0	2536.0	1349.0	-1.0	2075.0	981.0	-1.0	1949.0	1782.0	-1.0	2618.0	903.0	-1.0	1731.0	1961.0	-1.0	3199.0	1412.0	-1.0	2844.0	1289.0	-1.0	2094.0	1286.0	-1.0	2064.0	3035.0	-1.0	4284.0	476.0	-1.0	799.0	660.0	-1.0	791.0	
625.125	1220.0	-1.0	1864.0	916.0	-1.0	1051.0	1079.0	-1.0	1407.0	1408.0	-1.0	1726.0	1298.0	-1.0	2549.0	1352.0	-1.0	2084.0	984.0	-1.0	1960.0	1786.0	-1.0	2631.0	907.0	-1.0	1744.0	1971.0	-1.0	3230.0	1418.0	-1.0	2866.0	1299.0	-1.0	2121.0	1292.0	-1.0	2076.0	3049.0	-1.0	4284.0	479.0	-1.0	808.0	666.0	-1.0	803.0	
625.624	1225.0	-1.0	1878.0	919.0	-1.0	1060.0	1083.0	-1.0	1417.0	1412.0	-1.0	1735.0	1302.0	-1.0	2566.0	1356.0	-1.0	2096.0	990.0	-1.0	1977.0	1795.0	-1.0	2651.0	913.0	-1.0	1761.0	1984.0	-1.0	3265.0	1423.0	-1.0	2885.0	1307.0	-1.0	2138.0	1292.0	-1.0	2078.0	3047.0	-1.0	4284.0	482.0	-1.0	813.0	665.0	-1.0	805.0	
626.123	1227.0	-1.0	1887.0	921.0	-1.0	1064.0	1085.0	-1.0	1422.0	1412.0	-1.0	1738.0	1307.0	-1.0	2582.0	1360.0	-1.0	2107.0	994.0	-1.0	1997.0	1802.0	-1.0	2673.0	918.0	-1.0	1779.0	1996.0	-1.0	3296.0	1431.0	-1.0	2908.0	1313.0	-1.0	2155.0	1296.0	-1.0	2090.0	3052.0	-1.0	4284.0	484.0	-1.0	818.0	666.0	-1.0	804.0	
626.622	1228.0	-1.0	1889.0	921.0	-1.0	1063.0	1085.0	-1.0	1423.0	1411.0	-1.0	1735.0	1310.0	-1.0	2590.0	1362.0	-1.0	2110.0	999.0	-1.0	2011.0	1808.0	-1.0	2683.0	922.0	-1.0	1792.0	2000.0	-1.0	3307.0	1433.0	-1.0	2919.0	1313.0	-1.0	2155.0	1298.0	-1.0	2093.0	3053.0	-1.0	4284.0	484.0	-1.0	819.0	663.0	-1.0	801.0	
627.121	1229.0	-1.0	1887.0	919.0	-1.0	1059.0	1086.0	-1.0	1420.0	1409.0	-1.0	1729.0	1310.0	-1.0	2590.0	1361.0	-1.0	2107.0	1002.0	-1.0	2018.0	1811.0	-1.0	2685.0	923.0	-1.0	1793.0	1998.0	-1.0	3298.0	1432.0	-1.0	2914.0	1310.0	-1.0	2142.0	1294.0	-1.0	2086.0	3046.0	-1.0	4283.0	482.0	-1.0	816.0	659.0	-1.0	791.0	
627.620	1229.0	-1.0	1885.0	918.0	-1.0	1055.0	1086.0	-1.0	1418.0	1408.0	-1.0	1723.0	1310.0	-1.0	2588.0	1360.0	-1.0	2104.0	1003.0	-1.0	2022.0	1812.0	-1.0	2685.0	923.0	-1.0	1791.0	1994.0	-1.0	3283.0	1429.0	-1.0	2902.0	1304.0	-1.0	2128.0	1291.0	-1.0	2077.0	3042.0	-1.0	4284.0	481.0	-1.0	812.0	653.0	-1.0	782.0	
628.119	1228.0	-1.0	1883.0	916.0	-1.0	1053.0	1086.0	-1.0	1418.0	1407.0	-1.0	1721.0	1310.0	-1.0	2588.0	1361.0	-1.0	2104.0	1003.0	-1.0	2023.0	1809.0	-1.0	2680.0	923.0	-1.0	1789.0	1990.0	-1.0	3271.0	1428.0	-1.0	2898.0	1304.0	-1.0	2126.0	1289.0	-1.0	2066.0	3041.0	-1.0	4284.0	481.0	-1.0	809.0	650.0	-1.0	775.0	
628.619	1227.0	-1.0	1879.0	916.0	-1.0	1051.0	1085.0	-1.0	1418.0	1404.0	-1.0	1719.0	1308.0	-1.0	2586.0	1359.0	-1.0	2102.0	1002.0	-1.0	2019.0	1805.0	-1.0	2674.0	920.0	-1.0	1783.0	1987.0	-1.0	3264.0	1428.0	-1.0	2894.0	1304.0	-1.0	2125.0	1290.0	-1.0	2072.0	3041.0	-1.0	4284.0	480.0	-1.0	810.0	647.0	-1.0	772.0	
629.118	1227.0	-1.0	1879.0	915.0	-1.0	1050.0	1084.0	-1.0	1416.0	1404.0	-1.0	1719.0	1306.0	-1.0	2582.0	1358.0	-1.0	2101.0	1000.0	-1.0	2012.0	1803.0	-1.0	2670.0	918.0	-1.0	1776.0	1985.0	-1.0	3261.0	1426.0	-1.0	2891.0	1306.0	-1.0	2132.0	1291.0	-1.0	2077.0	3049.0	-1.0	4284.0	481.0	-1.0	811.0	646.0	-1.0	771.0	
629.617	1228.0	-1.0	1884.0	915.0	-1.0	1053.0	1083.0	-1.0	1416.0	1405.0	-1.0	1724.0	1306.0	-1.0	2581.0	1359.0	-1.0	2104.0	998.0	-1.0	2009.0	1803.0	-1.0	2669.0	917.0	-1.0	1772.0	1988.0	-1.0	3266.0	1425.0	-1.0	2890.0	1310.0	-1.0	2144.0	1292.0	-1.0	2079.0	3062.0	-1.0	4284.0	481.0	-1.0	814.0	646.0	-1.0	773.0	
630.116	1231.0	-1.0	1893.0	918.0	-1.0	1059.0	1084.0	-1.0	1419.0	1409.0	-1.0	1732.0	1307.0	-1.0	2586.0	1362.0	-1.0	2111.0	998.0	-1.0	2009.0	1805.0	-1.0	2677.0	916.0	-1.0	1772.0	1992.0	-1.0	3284.0	1427.0	-1.0	2895.0	1316.0	-1.0	2168.0	1290.0	-1.0	2075.0	3072.0	-1.0	4284.0	483.0	-1.0	817.0	648.0	-1.0	776.0	
630.615	1232.0	-1.0	1899.0	920.0	-1.0	1063.0	1083.0	-1.0	1419.0	1410.0	-1.0	1735.0	1307.0	-1.0	2587.0	1363.0	-1.0	2112.0	998.0	-1.0	2009.0	1806.0	-1.0	2680.0	917.0	-1.0	1774.0	1995.0	-1.0	3296.0	1428.0	-1.0	2904.0	1320.0	-1.0	2178.0	1292.0	-1.0	2077.0	3076.0	-1.0	4284.0	484.0	-1.0	819.0	649.0	-1.0	777.0	
631.114	1232.0	-1.0	1897.0	918.0	-1.0	1060.0	1081.0	-1.0	1412.0	1407.0	-1.0	1729.0	1304.0	-1.0	2581.0	1359.0	-1.0	2107.0	996.0	-1.0	2005.0	1802.0	-1.0	2674.0	916.0	-1.0	1774.0	1993.0	-1.0	3295.0	1427.0	-1.0	2903.0	1320.0	-1.0	2175.0	1290.0	-1.0	2072.0	3072.0	-1.0	4284.0	482.0	-1.0	816.0	648.0	-1.0	774.0	
631.614	1230.0	-1.0	1893.0	915.0	-1.0	1055.0	1077.0	-1.0	1404.0	1403.0	-1.0	1719.0	1301.0	-1.0	2572.0	1356.0	-1.0	2098.0	995.0	-1.0	2003.0	1798.0	-1.0	2668.0	916.0	-1.0	1775.0	1991.0	-1.0	3290.0	1425.0	-1.0	2897.0	1315.0	-1.0	2165.0	1287.0	-1.0	2062.0	3066.0	-1.0	4284.0	481.0	-1.0	812.0	645.0	-1.0	769.0	
632.113	1230.0	-1.0	1893.0	915.0	-1.0	1052.0	1077.0	-1.0	1403.0	1401.0	-1.0	1715.0	1300.0	-1.0	2568.0	1356.0	-1.0	2095.0	996.0	-1.0	2007.0	1799.0	-1.0	2670.0	917.0	-1.0	1778.0	1992.0	-1.0	3293.0	1423.0	-1.0	2891.0	1314.0	-1.0	2160.0	1282.0	-1.0	2050.0	3062.0	-1.0	4284.0	480.0	-1.0	809.0	642.0	-1.0	766.0	
632.612	1229.0	-1.0	1892.0	914.0	-1.0	1051.0	1076.0	-1.0	1403.0	1400.0	-1.0	1715.0	1302.0	-1.0	2575.0	1358.0	-1.0	2103.0	1000.0	-1.0	2019.0	1802.0	-1.0	2679.0	920.0	-1.0	1790.0	1998.0	-1.0	3309.0	1427.0	-1.0	2902.0	1319.0	-1.0	2171.0	1282.0	-1.0	2048.0	3069.0	-1.0	4284.0	481.0	-1.0	811.0	645.0	-1.0	767.0	
633.111	1230.0	-1.0	1894.0	914.0	-1.0	1051.0	1077.0	-1.0	1404.0	1402.0	-1.0	1717.0	1304.0	-1.0	2582.0	1361.0	-1.0	2112.0	1004.0	-1.0	2032.0	1807.0	-1.0	2692.0	924.0	-1.0	1800.0	2003.0	-1.0	3323.0	1429.0	-1.0	2911.0	1323.0	-1.0	2185.0	1285.0	-1.0	2060.0	3079.0	-1.0	4284.0	483.0	-1.0	814.0	647.0	-1.0	772.0	
633.610	1230.0	-1.0	1896.0	913.0	-1.0	1052.0	1078.0	-1.0	1407.0	1403.0	-1.0	1721.0	1307.0	-1.0	2590.0	1365.0	-1.0	2122.0	1007.0	-1.0	2042.0	1813.0	-1.0	2703.0	926.0	-1.0	1807.0	2007.0	-1.0	3334.0	1431.0	-1.0	2917.0	1329.0	-1.0	2197.0	1290.0	-1.0	2072.0	3089.0	-1.0	4284.0	484.0	-1.0	819.0	650.0	-1.0	778.0	
634.110	1231.0	-1.0	1899.0	914.0	-1.0	1053.0	1079.0	-1.0	1410.0	1405.0	-1.0	1725.0	1309.0	-1.0	2596.0	1368.0	-1.0	2129.0	1009.0	-1.0	2050.0	1818.0	-1.0	2713.0	927.0	-1.0	1811.0	2011.0	-1.0	3341.0	1431.0	-1.0	2919.0	1331.0	-1.0	2205.0	1292.0	-1.0	2078.0	3095.0	-1.0	4284.0	485.0	-1.0	823.0	652.0	-1.0	783.0	
634.609	1232.0	-1.0	1904.0	917.0	-1.0	1059.0	1082.0	-1.0	1419.0	1408.0	-1.0	1732.0	1312.0	-1.0	2604.0	1371.0	-1.0	2134.0	1011.0	-1.0	2057.0	1822.0	-1.0	2724.0	928.0	-1.0	1812.0	2015.0	-1.0	3347.0	1432.0	-1.0	2922.0	1333.0	-1.0	2209.0	1293.0	-1.0	2080.0	3095.0	-1.0	4284.0	486.0	-1.0	824.0	653.0	-1.0	785.0	
635.108	1233.0	-1.0	1905.0	918.0	-1.0	1061.0	1084.0	-1.0	1423.0	1410.0	-1.0	1735.0	1314.0	-1.0	2612.0	1372.0	-1.0	2138.0	1012.0	-1.0	2060.0	1824.0	-1.0	2731.0	928.0	-1.0	1815.0	2017.0	-1.0	3356.0	1436.0	-1.0	2931.0	1337.0	-1.0	2215.0	1295.0	-1.0	2081.0	3096.0	-1.0	4284.0	486.0	-1.0	824.0	655.0	-1.0	787.0	
635.607	1232.0	-1.0	1903.0	918.0	-1.0	1062.0	1084.0	-1.0	1425.0	1411.0	-1.0	1734.0	1315.0	-1.0	2614.0	1372.0	-1.0	2136.0	1011.0	-1.0	2058.0	1825.0	-1.0	2731.0	927.0	-1.0	1813.0	2017.0	-1.0	3356.0	1438.0	-1.0	2938.0	1335.0	-1.0	2214.0	1297.0	-1.0	2087.0	3094.0	-1.0	4284.0	486.0	-1.0	823.0	657.0	-1.0	789.0	
636.106	1231.0	-1.0	1899.0	917.0	-1.0	1059.0	1085.0	-1.0	1423.0	1409.0	-1.0	1730.0	1314.0	-1.0	2613.0	1370.0	-1.0	2132.0	1009.0	-1.0	2053.0	1824.0	-1.0	2730.0	926.0	-1.0	1809.0	2015.0	-1.0	3351.0	1438.0	-1.0	2938.0	1333.0	-1.0	2207.0	1298.0	-1.0	2090.0	3092.0	-1.0	4284.0	485.0	-1.0	823.0	657.0	-1.0	792.0	
636.605	1230.0	-1.0	1894.0	916.0	-1.0	1055.0	1084.0	-1.0	1421.0	1407.0	-1.0	1726.0	1314.0	-1.0	2611.0	1369.0	-1.0	2128.0	1009.0	-1.0	2048.0	1825.0	-1.0	2730.0	926.0	-1.0	1806.0	2013.0	-1.0	3347.0	1436.0	-1.0	2935.0	1330.0	-1.0	2200.0	1297.0	-1.0	2089.0	3089.0	-1.0	4284.0	484.0	-1.0	820.0	657.0	-1.0	791.0	
637.104	1230.0	-1.0	1891.0	916.0	-1.0	1052.0	1085.0	-1.0	1420.0	1407.0	-1.0	1723.0	1313.0	-1.0	2610.0	1367.0	-1.0	2126.0	1009.0	-1.0	2048.0	1825.0	-1.0	2735.0	924.0	-1.0	1804.0	2014.0	-1.0	3349.0	1438.0	-1.0	2934.0	1330.0	-1.0	2197.0	1296.0	-1.0	2088.0	3088.0	-1.0	4284.0	484.0	-1.0	818.0	658.0	-1.0	790.0	
637.603	1231.0	-1.0	1891.0	916.0	-1.0	1051.0	1087.0	-1.0	1422.0	1409.0	-1.0	1723.0	1314.0	-1.0	2612.0	1369.0	-1.0	2129.0	1009.0	-1.0	2051.0	1830.0	-1.0	2744.0	926.0	-1.0	1807.0	2016.0	-1.0	3356.0	1437.0	-1.0	2934.0	1331.0	-1.0	2203.0	1299.0	-1.0	2090.0	3095.0	-1.0	4284.0	484.0	-1.0	820.0	657.0	-1.0	790.0	
638.102	1232.0	-1.0	1895.0	917.0	-1.0	1053.0	1088.0	-1.0	1427.0	1412.0	-1.0	1730.0	1316.0	-1.0	2617.0	1371.0	-1.0	2135.0	1011.0	-1.0	2059.0	1835.0	-1.0	2757.0	927.0	-1.0	1812.0	2021.0	-1.0	3371.0	1439.0	-1.0	2936.0	1338.0	-1.0	2217.0	1299.0	-1.0	2092.0	3109.0	-1.0	4284.0	485.0	-1.0	821.0	658.0	-1.0	792.0	
638.601	1233.0	-1.0	1899.0	918.0	-1.0	1055.0	1091.0	-1.0	1433.0	1415.0	-1.0	1737.0	1318.0	-1.0	2622.0	1374.0	-1.0	2141.0	1014.0	-1.0	2066.0	1842.0	-1.0	2772.0	928.0	-1.0	1817.0	2028.0	-1.0	3383.0	1439.0	-1.0	2937.0	1344.0	-1.0	2233.0	1300.0	-1.0	2092.0	3126.0	-1.0	4284.0	487.0	-1.0	823.0	660.0	-1.0	793.0	
639.100	1234.0	-1.0	1904.0	920.0	-1.0	1058.0	1093.0	-1.0	1439.0	1417.0	-1.0	1742.0	1320.0	-1.0	2629.0	1377.0	-1.0	2146.0	1016.0	-1.0	2073.0	1846.0	-1.0	2782.0	930.0	-1.0	1820.0	2030.0	-1.0	3388.0	1439.0	-1.0	2933.0	1349.0	-1.0	2243.0	1299.0	-1.0	2092.0	3141.0	-1.0	4284.0	487.0	-1.0	824.0	660.0	-1.0	793.0	
639.599	1235.0	-1.0	1908.0	920.0	-1.0	1060.0	1093.0	-1.0	1441.0	1416.0	-1.0	1742.0	1320.0	-1.0	2632.0	1376.0	-1.0	2148.0	1017.0	-1.0	2078.0	1844.0	-1.0	2779.0	930.0	-1.0	1819.0	2028.0	-1.0	3383.0	1440.0	-1.0	2931.0	1353.0	-1.0	2251.0	1299.0	-1.0	2086.0	3149.0	-1.0	4284.0	488.0	-1.0	825.0	661.0	-1.0	793.0	
640.098	1237.0	-1.0	1909.0	920.0	-1.0	1058.0	1093.0	-1.0	1440.0	1416.0	-1.0	1738.0	1320.0	-1.0	2630.0	1374.0	-1.0	2143.0	1015.0	-1.0	2074.0	1839.0	-1.0	2768.0	929.0	-1.0	1815.0	2024.0	-1.0	3370.0	1439.0	-1.0	2926.0	1351.0	-1.0	2246.0	1299.0	-1.0	2080.0	3144.0	-1.0	4285.0	489.0	-1.0	825.0	660.0	-1.0	792.0	
640.598	1235.0	-1.0	1907.0	917.0	-1.0	1056.0	1090.0	-1.0	1435.0	1412.0	-1.0	1730.0	1316.0	-1.0	2621.0	1369.0	-1.0	2132.0	1011.0	-1.0	2064.0	1831.0	-1.0	2752.0	925.0	-1.0	1807.0	2015.0	-1.0	3348.0	1433.0	-1.0	2913.0	1343.0	-1.0	2230.0	1297.0	-1.0	2070.0	3131.0	-1.0	4284.0	489.0	-1.0	821.0	660.0	-1.0	789.0	
641.097	1234.0	-1.0	1901.0	916.0	-1.0	1051.0	1088.0	-1.0	1428.0	1408.0	-1.0	1720.0	1311.0	-1.0	2607.0	1364.0	-1.0	2117.0	1006.0	-1.0	2048.0	1822.0	-1.0	2733.0	920.0	-1.0	1790.0	2003.0	-1.0	3316.0	1427.0	-1.0	2892.0	1336.0	-1.0	2209.0	1295.0	-1.0	2059.0	3121.0	-1.0	4284.0	487.0	-1.0	816.0	659.0	-1.0	788.0	
641.596	1231.0	-1.0	1890.0	913.0	-1.0	1044.0	1084.0	-1.0	1419.0	1403.0	-1.0	1708.0	1306.0	-1.0	2586.0	1357.0	-1.0	2100.0	1000.0	-1.0	2028.0	1812.0	-1.0	2709.0	913.0	-1.0	1771.0	1989.0	-1.0	3281.0	1419.0	-1.0	2863.0	1328.0	-1.0	2190.0	1291.0	-1.0	2049.0	3115.0	-1.0	4284.0	484.0	-1.0	809.0	658.0	-1.0	783.0	
642.095	1228.0	-1.0	1876.0	910.0	-1.0	1035.0	1081.0	-1.0	1409.0	1399.0	-1.0	1696.0	1300.0	-1.0	2565.0	1350.0	-1.0	2083.0	993.0	-1.0	2007.0	1803.0	-1.0	2686.0	908.0	-1.0	1752.0	1978.0	-1.0	3245.0	1409.0	-1.0	2830.0	1319.0	-1.0	2170.0	1287.0	-1.0	2039.0	3109.0	-1.0	4284.0	481.0	-1.0	803.0	655.0	-1.0	777.0	
642.595	1223.0	-1.0	1862.0	906.0	-1.0	1026.0	1077.0	-1.0	1399.0	1394.0	-1.0	1684.0	1293.0	-1.0	2542.0	1344.0	-1.0	2066.0	988.0	-1.0	1986.0	1795.0	-1.0	2666.0	903.0	-1.0	1733.0	1966.0	-1.0	3217.0	1400.0	-1.0	2801.0	1313.0	-1.0	2155.0	1281.0	-1.0	2028.0	3106.0	-1.0	4284.0	480.0	-1.0	796.0	653.0	-1.0	771.0	
643.094	1220.0	-1.0	1852.0	903.0	-1.0	1017.0	1075.0	-1.0	1392.0	1392.0	-1.0	1676.0	1289.0	-1.0	2525.0	1341.0	-1.0	2054.0	983.0	-1.0	1971.0	1791.0	-1.0	2655.0	899.0	-1.0	1722.0	1959.0	-1.0	3200.0	1392.0	-1.0	2778.0	1310.0	-1.0	2149.0	1278.0	-1.0	2018.0	3106.0	-1.0	4284.0	479.0	-1.0	793.0	652.0	-1.0	768.0	
643.593	1220.0	-1.0	1850.0	902.0	-1.0	1016.0	1074.0	-1.0	1393.0	1392.0	-1.0	1678.0	1288.0	-1.0	2520.0	1340.0	-1.0	2052.0	983.0	-1.0	1967.0	1794.0	-1.0	2657.0	897.0	-1.0	1721.0	1960.0	-1.0	3200.0	1390.0	-1.0	2766.0	1314.0	-1.0	2160.0	1277.0	-1.0	2011.0	3105.0	-1.0	4284.0	480.0	-1.0	794.0	653.0	-1.0	769.0	
644.093	1220.0	-1.0	1851.0	902.0	-1.0	1017.0	1074.0	-1.0	1395.0	1394.0	-1.0	1683.0	1289.0	-1.0	2525.0	1342.0	-1.0	2058.0	985.0	-1.0	1973.0	1797.0	-1.0	2668.0	901.0	-1.0	1729.0	1967.0	-1.0	3216.0	1393.0	-1.0	2778.0	1321.0	-1.0	2181.0	1280.0	-1.0	2014.0	3109.0	-1.0	4284.0	483.0	-1.0	798.0	656.0	-1.0	774.0	
644.592	1222.0	-1.0	1857.0	904.0	-1.0	1021.0	1076.0	-1.0	1399.0	1396.0	-1.0	1689.0	1291.0	-1.0	2533.0	1346.0	-1.0	2066.0	987.0	-1.0	1983.0	1804.0	-1.0	2681.0	904.0	-1.0	1742.0	1974.0	-1.0	3234.0	1398.0	-1.0	2794.0	1328.0	-1.0	2201.0	1285.0	-1.0	2029.0	3118.0	-1.0	4284.0	485.0	-1.0	803.0	659.0	-1.0	779.0	
645.092	1223.0	-1.0	1861.0	905.0	-1.0	1023.0	1077.0	-1.0	1402.0	1398.0	-1.0	1693.0	1292.0	-1.0	2539.0	1347.0	-1.0	2070.0	990.0	-1.0	1992.0	1810.0	-1.0	2690.0	907.0	-1.0	1750.0	1979.0	-1.0	3244.0	1402.0	-1.0	2806.0	1333.0	-1.0	2209.0	1289.0	-1.0	2041.0	3122.0	-1.0	4284.0	486.0	-1.0	809.0	661.0	-1.0	783.0	
645.591	1225.0	-1.0	1864.0	905.0	-1.0	1024.0	1078.0	-1.0	1403.0	1399.0	-1.0	1693.0	1293.0	-1.0	2540.0	1347.0	-1.0	2069.0	991.0	-1.0	1995.0	1812.0	-1.0	2692.0	908.0	-1.0	1753.0	1980.0	-1.0	3240.0	1402.0	-1.0	2805.0	1331.0	-1.0	2201.0	1290.0	-1.0	2042.0	3121.0	-1.0	4284.0	487.0	-1.0	809.0	660.0	-1.0	784.0	
646.090	1221.0	-1.0	1863.0	900.0	-1.0	1021.0	1074.0	-1.0	1402.0	1394.0	-1.0	1688.0	1293.0	-1.0	2536.0	1346.0	-1.0	2062.0	991.0	-1.0	1992.0	1811.0	-1.0	2686.0	908.0	-1.0	1748.0	1976.0	-1.0	3228.0	1400.0	-1.0	2799.0	1324.0	-1.0	2181.0	1289.0	-1.0	2041.0	3108.0	-1.0	4284.0	486.0	-1.0	807.0	659.0	-1.0	780.0	
646.589	1221.0	-1.0	1860.0	900.0	-1.0	1017.0	1076.0	-1.0	1401.0	1392.0	-1.0	1684.0	1291.0	-1.0	2530.0	1343.0	-1.0	2057.0	988.0	-1.0	1985.0	1811.0	-1.0	2680.0	904.0	-1.0	1740.0	1973.0	-1.0	3212.0	1399.0	-1.0	2789.0	1318.0	-1.0	2164.0	1289.0	-1.0	2038.0	3101.0	-1.0	4284.0	485.0	-1.0	805.0	657.0	-1.0	778.0	
647.088	1222.0	-1.0	1859.0	901.0	-1.0	1015.0	1078.0	-1.0	1402.0	1395.0	-1.0	1684.0	1290.0	-1.0	2527.0	1343.0	-1.0	2055.0	987.0	-1.0	1979.0	1812.0	-1.0	2680.0	902.0	-1.0	1733.0	1974.0	-1.0	3211.0	1397.0	-1.0	2785.0	1317.0	-1.0	2162.0	1287.0	-1.0	2038.0	3101.0	-1.0	4284.0	485.0	-1.0	802.0	658.0	-1.0	776.0	
647.587	1224.0	-1.0	1861.0	902.0	-1.0	1017.0	1080.0	-1.0	1406.0	1398.0	-1.0	1689.0	1292.0	-1.0	2531.0	1346.0	-1.0	2061.0	988.0	-1.0	1980.0	1817.0	-1.0	2693.0	902.0	-1.0	1731.0	1979.0	-1.0	3223.0	1400.0	-1.0	2787.0	1320.0	-1.0	2168.0	1289.0	-1.0	2042.0	3104.0	-1.0	4284.0	486.0	-1.0	805.0	658.0	-1.0	776.0	
648.086	1225.0	-1.0	1865.0	904.0	-1.0	1020.0	1082.0	-1.0	1412.0	1401.0	-1.0	1697.0	1295.0	-1.0	2541.0	1351.0	-1.0	2073.0	990.0	-1.0	1986.0	1825.0	-1.0	2713.0	904.0	-1.0	1740.0	1989.0	-1.0	3254.0	1405.0	-1.0	2808.0	1329.0	-1.0	2192.0	1294.0	-1.0	2050.0	3113.0	-1.0	4284.0	488.0	-1.0	810.0	660.0	-1.0	781.0	
648.585	1227.0	-1.0	1870.0	905.0	-1.0	1023.0	1083.0	-1.0	1417.0	1404.0	-1.0	1705.0	1297.0	-1.0	2553.0	1355.0	-1.0	2087.0	992.0	-1.0	1994.0	1833.0	-1.0	2734.0	907.0	-1.0	1749.0	2000.0	-1.0	3287.0	1412.0	-1.0	2832.0	1339.0	-1.0	2219.0	1301.0	-1.0	2072.0	3127.0	-1.0	4284.0	490.0	-1.0	817.0	664.0	-1.0	788.0	
649.084	1229.0	-1.0	1875.0	907.0	-1.0	1027.0	1086.0	-1.0	1422.0	1407.0	-1.0	1711.0	1299.0	-1.0	2562.0	1359.0	-1.0	2097.0	994.0	-1.0	2002.0	1842.0	-1.0	2754.0	910.0	-1.0	1759.0	2010.0	-1.0	3313.0	1417.0	-1.0	2852.0	1346.0	-1.0	2241.0	1307.0	-1.0	2089.0	3138.0	-1.0	4284.0	492.0	-1.0	823.0	667.0	-1.0	794.0	
649.584	1230.0	-1.0	1880.0	908.0	-1.0	1029.0	1086.0	-1.0	1424.0	1409.0	-1.0	1715.0	1301.0	-1.0	2570.0	1360.0	-1.0	2101.0	995.0	-1.0	2011.0	1846.0	-1.0	2766.0	912.0	-1.0	1766.0	2015.0	-1.0	3322.0	1419.0	-1.0	2860.0	1353.0	-1.0	2257.0	1309.0	-1.0	2095.0	3139.0	-1.0	4284.0	494.0	-1.0	826.0	670.0	-1.0	801.0	
650.083	1232.0	-1.0	1882.0	908.0	-1.0	1029.0	1086.0	-1.0	1424.0	1409.0	-1.0	1715.0	1301.0	-1.0	2572.0	1359.0	-1.0	2099.0	998.0	-1.0	2016.0	1847.0	-1.0	2765.0	914.0	-1.0	1770.0	2013.0	-1.0	3317.0	1419.0	-1.0	2859.0	1351.0	-1.0	2250.0	1307.0	-1.0	2093.0	3126.0	-1.0	4284.0	493.0	-1.0	826.0	671.0	-1.0	801.0	
650.582	1232.0	-1.0	1880.0	909.0	-1.0	1029.0	1087.0	-1.0	1422.0	1408.0	-1.0	1712.0	1300.0	-1.0	2568.0	1358.0	-1.0	2093.0	997.0	-1.0	2016.0	1845.0	-1.0	2756.0	913.0	-1.0	1770.0	2008.0	-1.0	3298.0	1413.0	-1.0	2845.0	1342.0	-1.0	2227.0	1305.0	-1.0	2083.0	3107.0	-1.0	4284.0	493.0	-1.0	821.0	669.0	-1.0	797.0	
651.081	1230.0	-1.0	1878.0	908.0	-1.0	1027.0	1086.0	-1.0	1420.0	1407.0	-1.0	1710.0	1297.0	-1.0	2561.0	1355.0	-1.0	2086.0	996.0	-1.0	2013.0	1842.0	-1.0	2744.0	912.0	-1.0	1765.0	2000.0	-1.0	3274.0	1405.0	-1.0	2824.0	1331.0	-1.0	2199.0	1301.0	-1.0	2071.0	3081.0	-1.0	4284.0	491.0	-1.0	817.0	667.0	-1.0	793.0	
651.581	1229.0	-1.0	1874.0	908.0	-1.0	1027.0	1084.0	-1.0	1417.0	1409.0	-1.0	1709.0	1294.0	-1.0	2551.0	1353.0	-1.0	2080.0	994.0	-1.0	2006.0	1838.0	-1.0	2732.0	909.0	-1.0	1757.0	1993.0	-1.0	3253.0	1399.0	-1.0	2802.0	1322.0	-1.0	2174.0	1297.0	-1.0	2061.0	3056.0	-1.0	4284.0	489.0	-1.0	814.0	665.0	-1.0	790.0	
652.080	1229.0	-1.0	1873.0	909.0	-1.0	1030.0	1084.0	-1.0	1419.0	1411.0	-1.0	1714.0	1292.0	-1.0	2543.0	1353.0	-1.0	2077.0	992.0	-1.0	1998.0	1834.0	-1.0	2724.0	908.0	-1.0	1751.0	1988.0	-1.0	3238.0	1392.0	-1.0	2784.0	1314.0	-1.0	2153.0	1294.0	-1.0	2053.0	3041.0	-1.0	4284.0	488.0	-1.0	810.0	665.0	-1.0	787.0	
652.579	1228.0	-1.0	1873.0	911.0	-1.0	1033.0	1083.0	-1.0	1420.0	1414.0	-1.0	1721.0	1290.0	-1.0	2541.0	1353.0	-1.0	2080.0	991.0	-1.0	1993.0	1833.0	-1.0	2725.0	905.0	-1.0	1744.0	1987.0	-1.0	3235.0	1388.0	-1.0	2776.0	1310.0	-1.0	2142.0	1292.0	-1.0	2050.0	3033.0	-1.0	4284.0	488.0	-1.0	808.0	664.0	-1.0	786.0	
653.079	1227.0	-1.0	1873.0	912.0	-1.0	1036.0	1082.0	-1.0	1420.0	1416.0	-1.0	1726.0	1289.0	-1.0	2541.0	1355.0	-1.0	2086.0	989.0	-1.0	1988.0	1833.0	-1.0	2728.0	905.0	-1.0	1741.0	1989.0	-1.0	3242.0	1388.0	-1.0	2776.0	1312.0	-1.0	2140.0	1291.0	-1.0	2047.0	3033.0	-1.0	4284.0	487.0	-1.0	807.0	663.0	-1.0	785.0	
653.578	1226.0	-1.0	1872.0	911.0	-1.0	1036.0	1081.0	-1.0	1418.0	1417.0	-1.0	1728.0	1288.0	-1.0	2541.0	1355.0	-1.0	2088.0	987.0	-1.0	1982.0	1832.0	-1.0	2732.0	905.0	-1.0	1743.0	1993.0	-1.0	3255.0	1389.0	-1.0	2786.0	1315.0	-1.0	2151.0	1294.0	-1.0	2049.0	3035.0	-1.0	4284.0	487.0	-1.0	807.0	664.0	-1.0	784.0	
654.077	1224.0	-1.0	1867.0	909.0	-1.0	1033.0	1078.0	-1.0	1413.0	1416.0	-1.0	1725.0	1286.0	-1.0	2536.0	1353.0	-1.0	2086.0	985.0	-1.0	1976.0	1831.0	-1.0	2733.0	906.0	-1.0	1742.0	1995.0	-1.0	3263.0	1387.0	-1.0	2790.0	1312.0	-1.0	2144.0	1296.0	-1.0	2056.0	3018.0	-1.0	4284.0	489.0	-1.0	807.0	664.0	-1.0	784.0	
654.576	1221.0	-1.0	1859.0	907.0	-1.0	1028.0	1074.0	-1.0	1406.0	1413.0	-1.0	1719.0	1283.0	-1.0	2527.0	1350.0	-1.0	2077.0	982.0	-1.0	1967.0	1831.0	-1.0	2734.0	906.0	-1.0	1740.0	1996.0	-1.0	3264.0	1383.0	-1.0	2787.0	1304.0	-1.0	2125.0	1295.0	-1.0	2058.0	2988.0	-1.0	4284.0	486.0	-1.0	804.0	662.0	-1.0	782.0	
655.076	1217.0	-1.0	1849.0	904.0	-1.0	1022.0	1069.0	-1.0	1395.0	1409.0	-1.0	1712.0	1280.0	-1.0	2515.0	1346.0	-1.0	2067.0	982.0	-1.0	1961.0	1831.0	-1.0	2732.0	906.0	-1.0	1741.0	1994.0	-1.0	3259.0	1379.0	-1.0	2778.0	1294.0	-1.0	2096.0	1291.0	-1.0	2053.0	2949.0	-1.0	4284.0	483.0	-1.0	798.0	659.0	-1.0	778.0	
655.576	1214.0	-1.0	1840.0	902.0	-1.0	1018.0	1066.0	-1.0	1388.0	1408.0	-1.0	1706.0	1277.0	-1.0	2505.0	1342.0	-1.0	2056.0	981.0	-1.0	1956.0	1832.0	-1.0	2728.0	907.0	-1.0	1740.0	1991.0	-1.0	3249.0	1374.0	-1.0	2769.0	1283.0	-1.0	2064.0	1287.0	-1.0	2044.0	2908.0	-1.0	4283.0	480.0	-1.0	792.0	657.0	-1.0	775.0	
656.075	1212.0	-1.0	1835.0	902.0	-1.0	1018.0	1065.0	-1.0	1387.0	1408.0	-1.0	1706.0	1276.0	-1.0	2500.0	1341.0	-1.0	2050.0	981.0	-1.0	1955.0	1833.0	-1.0	2727.0	909.0	-1.0	1741.0	1990.0	-1.0	3237.0	1371.0	-1.0	2758.0	1274.0	-1.0	2039.0	1282.0	-1.0	2034.0	2878.0	-1.0	4283.0	478.0	-1.0	789.0	657.0	-1.0	774.0	
656.574	1210.0	-1.0	1832.0	903.0	-1.0	1021.0	1064.0	-1.0	1387.0	1409.0	-1.0	1708.0	1276.0	-1.0	2500.0	1340.0	-1.0	2050.0	982.0	-1.0	1958.0	1833.0	-1.0	2725.0	909.0	-1.0	1746.0	1988.0	-1.0	3233.0	1370.0	-1.0	2760.0	1269.0	-1.0	2028.0	1285.0	-1.0	2034.0	2859.0	-1.0	4282.0	479.0	-1.0	787.0	659.0	-1.0	775.0	
657.073	1209.0	-1.0	1828.0	904.0	-1.0	1021.0	1064.0	-1.0	1385.0	1409.0	-1.0	1707.0	1276.0	-1.0	2503.0	1340.0	-1.0	2051.0	982.0	-1.0	1961.0	1831.0	-1.0	2722.0	912.0	-1.0	1749.0	1987.0	-1.0	3227.0	1371.0	-1.0	2764.0	1268.0	-1.0	2023.0	1289.0	-1.0	2045.0	2851.0	-1.0	4283.0	479.0	-1.0	790.0	662.0	-1.0	781.0	
657.573	1207.0	-1.0	1826.0	904.0	-1.0	1021.0	1062.0	-1.0	1383.0	1408.0	-1.0	1706.0	1276.0	-1.0	2501.0	1340.0	-1.0	2050.0	983.0	-1.0	1961.0	1829.0	-1.0	2714.0	913.0	-1.0	1751.0	1982.0	-1.0	3220.0	1369.0	-1.0	2764.0	1266.0	-1.0	2017.0	1291.0	-1.0	2056.0	2851.0	-1.0	4283.0	480.0	-1.0	794.0	664.0	-1.0	785.0	
658.072	1208.0	-1.0	1826.0	903.0	-1.0	1020.0	1063.0	-1.0	1382.0	1408.0	-1.0	1703.0	1277.0	-1.0	2500.0	1340.0	-1.0	2049.0	983.0	-1.0	1959.0	1827.0	-1.0	2706.0	912.0	-1.0	1752.0	1980.0	-1.0	3215.0	1371.0	-1.0	2767.0	1265.0	-1.0	2015.0	1294.0	-1.0	2065.0	2860.0	-1.0	4283.0	481.0	-1.0	796.0	662.0	-1.0	782.0	
658.571	1209.0	-1.0	1831.0	904.0	-1.0	1022.0	1065.0	-1.0	1389.0	1407.0	-1.0	1705.0	1279.0	-1.0	2507.0	1343.0	-1.0	2056.0	983.0	-1.0	1964.0	1829.0	-1.0	2712.0	913.0	-1.0	1756.0	1984.0	-1.0	3224.0	1377.0	-1.0	2781.0	1268.0	-1.0	2022.0	1297.0	-1.0	2075.0	2881.0	-1.0	4283.0	482.0	-1.0	799.0	657.0	-1.0	774.0	
659.070	1211.0	-1.0	1836.0	905.0	-1.0	1025.0	1069.0	-1.0	1396.0	1407.0	-1.0	1705.0	1283.0	-1.0	2524.0	1349.0	-1.0	2068.0	987.0	-1.0	1975.0	1836.0	-1.0	2729.0	915.0	-1.0	1764.0	1993.0	-1.0	3247.0	1387.0	-1.0	2805.0	1277.0	-1.0	2043.0	1299.0	-1.0	2085.0	2914.0	-1.0	4283.0	482.0	-1.0	802.0	652.0	-1.0	767.0	
659.570	1213.0	-1.0	1840.0	907.0	-1.0	1027.0	1071.0	-1.0	1402.0	1405.0	-1.0	1703.0	1288.0	-1.0	2544.0	1354.0	-1.0	2081.0	989.0	-1.0	1987.0	1840.0	-1.0	2745.0	917.0	-1.0	1774.0	2001.0	-1.0	3271.0	1397.0	-1.0	2834.0	1287.0	-1.0	2068.0	1303.0	-1.0	2093.0	2944.0	-1.0	4283.0	485.0	-1.0	807.0	649.0	-1.0	764.0	
660.069	1213.0	-1.0	1840.0	906.0	-1.0	1025.0	1073.0	-1.0	1404.0	1402.0	-1.0	1697.0	1293.0	-1.0	2559.0	1357.0	-1.0	2088.0	993.0	-1.0	1997.0	1845.0	-1.0	2755.0	919.0	-1.0	1781.0	2003.0	-1.0	3285.0	1403.0	-1.0	2854.0	1293.0	-1.0	2084.0	1307.0	-1.0	2095.0	2967.0	-1.0	4284.0	485.0	-1.0	809.0	648.0	-1.0	762.0	
660.569	1212.0	-1.0	1834.0	905.0	-1.0	1019.0	1072.0	-1.0	1401.0	1396.0	-1.0	1686.0	1294.0	-1.0	2561.0	1357.0	-1.0	2084.0	995.0	-1.0	1998.0	1842.0	-1.0	2750.0	918.0	-1.0	1778.0	1999.0	-1.0	3278.0	1405.0	-1.0	2861.0	1293.0	-1.0	2084.0	1306.0	-1.0	2093.0	2976.0	-1.0	4283.0	485.0	-1.0	803.0	646.0	-1.0	754.0	
661.068	1209.0	-1.0	1820.0	901.0	-1.0	1010.0	1070.0	-1.0	1391.0	1389.0	-1.0	1669.0	1292.0	-1.0	2551.0	1352.0	-1.0	2070.0	992.0	-1.0	1989.0	1836.0	-1.0	2731.0	913.0	-1.0	1763.0	1986.0	-1.0	3249.0	1401.0	-1.0	2845.0	1283.0	-1.0	2063.0	1303.0	-1.0	2082.0	2976.0	-1.0	4283.0	480.0	-1.0	796.0	640.0	-1.0	747.0	
661.567	1203.0	-1.0	1799.0	896.0	-1.0	997.0	1065.0	-1.0	1375.0	1380.0	-1.0	1647.0	1286.0	-1.0	2526.0	1344.0	-1.0	2046.0	987.0	-1.0	1969.0	1823.0	-1.0	2697.0	905.0	-1.0	1738.0	1968.0	-1.0	3199.0	1391.0	-1.0	2812.0	1268.0	-1.0	2027.0	1295.0	-1.0	2065.0	2962.0	-1.0	4284.0	475.0	-1.0	785.0	635.0	-1.0	737.0	
662.066	1195.0	-1.0	1775.0	889.0	-1.0	983.0	1059.0	-1.0	1357.0	1370.0	-1.0	1625.0	1278.0	-1.0	2494.0	1334.0	-1.0	2017.0	978.0	-1.0	1941.0	1810.0	-1.0	2658.0	895.0	-1.0	1708.0	1943.0	-1.0	3138.0	1378.0	-1.0	2770.0	1251.0	-1.0	1983.0	1281.0	-1.0	2036.0	2928.0	-1.0	4283.0	467.0	-1.0	767.0	628.0	-1.0	723.0	
662.566	1188.0	-1.0	1751.0	884.0	-1.0	971.0	1052.0	-1.0	1338.0	1361.0	-1.0	1603.0	1269.0	-1.0	2460.0	1325.0	-1.0	1989.0	970.0	-1.0	1912.0	1796.0	-1.0	2620.0	885.0	-1.0	1680.0	1921.0	-1.0	3081.0	1366.0	-1.0	2726.0	1235.0	-1.0	1941.0	1271.0	-1.0	2009.0	2898.0	-1.0	4283.0	462.0	-1.0	754.0	622.0	-1.0	711.0	
663.066	1185.0	-1.0	1733.0	882.0	-1.0	962.0	1049.0	-1.0	1325.0	1358.0	-1.0	1591.0	1262.0	-1.0	2430.0	1318.0	-1.0	1967.0	963.0	-1.0	1888.0	1785.0	-1.0	2587.0	879.0	-1.0	1657.0	1908.0	-1.0	3040.0	1356.0	-1.0	2689.0	1224.0	-1.0	1911.0	1262.0	-1.0	1984.0	2873.0	-1.0	4283.0	457.0	-1.0	741.0	617.0	-1.0	702.0	
663.565	1181.0	-1.0	1720.0	881.0	-1.0	958.0	1046.0	-1.0	1316.0	1355.0	-1.0	1584.0	1258.0	-1.0	2415.0	1314.0	-1.0	1958.0	959.0	-1.0	1875.0	1777.0	-1.0	2567.0	875.0	-1.0	1644.0	1899.0	-1.0	3020.0	1351.0	-1.0	2670.0	1221.0	-1.0	1904.0	1255.0	-1.0	1967.0	2862.0	-1.0	4283.0	454.0	-1.0	736.0	615.0	-1.0	700.0	
664.064	1179.0	-1.0	1710.0	881.0	-1.0	956.0	1044.0	-1.0	1308.0	1353.0	-1.0	1580.0	1255.0	-1.0	2403.0	1313.0	-1.0	1953.0	958.0	-1.0	1867.0	1769.0	-1.0	2553.0	874.0	-1.0	1642.0	1897.0	-1.0	3019.0	1349.0	-1.0	2661.0	1223.0	-1.0	1912.0	1254.0	-1.0	1966.0	2867.0	-1.0	4282.0	455.0	-1.0	734.0	618.0	-1.0	702.0	
664.564	1178.0	-1.0	1705.0	881.0	-1.0	955.0	1042.0	-1.0	1303.0	1352.0	-1.0	1578.0	1253.0	-1.0	2394.0	1311.0	-1.0	1950.0	957.0	-1.0	1867.0	1767.0	-1.0	2548.0	873.0	-1.0	1643.0	1898.0	-1.0	3028.0	1349.0	-1.0	2660.0	1226.0	-1.0	1924.0	1254.0	-1.0	1968.0	2876.0	-1.0	4282.0	454.0	-1.0	735.0	619.0	-1.0	705.0	
665.063	1178.0	-1.0	1704.0	882.0	-1.0	955.0	1042.0	-1.0	1299.0	1352.0	-1.0	1578.0	1253.0	-1.0	2390.0	1310.0	-1.0	1949.0	959.0	-1.0	1873.0	1759.0	-1.0	2534.0	876.0	-1.0	1648.0	1893.0	-1.0	3023.0	1347.0	-1.0	2655.0	1230.0	-1.0	1939.0	1253.0	-1.0	1966.0	2886.0	-1.0	4283.0	454.0	-1.0	735.0	621.0	-1.0	708.0	
665.562	1179.0	-1.0	1708.0	882.0	-1.0	955.0	1042.0	-1.0	1298.0	1352.0	-1.0	1579.0	1254.0	-1.0	2389.0	1310.0	-1.0	1947.0	963.0	-1.0	1881.0	1751.0	-1.0	2521.0	877.0	-1.0	1654.0	1886.0	-1.0	3017.0	1346.0	-1.0	2649.0	1233.0	-1.0	1947.0	1250.0	-1.0	1958.0	2884.0	-1.0	4283.0	453.0	-1.0	732.0	619.0	-1.0	706.0	
666.061	1182.0	-1.0	1716.0	885.0	-1.0	959.0	1045.0	-1.0	1303.0	1354.0	-1.0	1584.0	1258.0	-1.0	2393.0	1312.0	-1.0	1950.0	967.0	-1.0	1891.0	1752.0	-1.0	2524.0	880.0	-1.0	1662.0	1888.0	-1.0	3022.0	1346.0	-1.0	2650.0	1234.0	-1.0	1947.0	1246.0	-1.0	1947.0	2877.0	-1.0	4283.0	453.0	-1.0	730.0	617.0	-1.0	704.0	
666.561	1185.0	-1.0	1724.0	887.0	-1.0	965.0	1048.0	-1.0	1310.0	1356.0	-1.0	1589.0	1262.0	-1.0	2407.0	1315.0	-1.0	1960.0	971.0	-1.0	1903.0	1759.0	-1.0	2540.0	882.0	-1.0	1669.0	1895.0	-1.0	3037.0	1353.0	-1.0	2665.0	1237.0	-1.0	1953.0	1245.0	-1.0	1944.0	2874.0	-1.0	4282.0	452.0	-1.0	731.0	615.0	-1.0	700.0	
667.060	1189.0	-1.0	1732.0	888.0	-1.0	968.0	1051.0	-1.0	1315.0	1359.0	-1.0	1593.0	1266.0	-1.0	2425.0	1319.0	-1.0	1974.0	975.0	-1.0	1918.0	1765.0	-1.0	2559.0	884.0	-1.0	1680.0	1903.0	-1.0	3059.0	1360.0	-1.0	2687.0	1245.0	-1.0	1972.0	1250.0	-1.0	1954.0	2886.0	-1.0	4283.0	454.0	-1.0	738.0	617.0	-1.0	703.0	
667.559	1192.0	-1.0	1742.0	891.0	-1.0	973.0	1054.0	-1.0	1323.0	1362.0	-1.0	1602.0	1271.0	-1.0	2441.0	1326.0	-1.0	1990.0	979.0	-1.0	1932.0	1775.0	-1.0	2579.0	887.0	-1.0	1690.0	1915.0	-1.0	3089.0	1367.0	-1.0	2713.0	1255.0	-1.0	1999.0	1257.0	-1.0	1971.0	2905.0	-1.0	4283.0	458.0	-1.0	747.0	621.0	-1.0	710.0	
668.058	1195.0	-1.0	1753.0	892.0	-1.0	978.0	1058.0	-1.0	1330.0	1367.0	-1.0	1613.0	1276.0	-1.0	2456.0	1333.0	-1.0	2007.0	983.0	-1.0	1945.0	1786.0	-1.0	2602.0	891.0	-1.0	1702.0	1928.0	-1.0	3120.0	1373.0	-1.0	2735.0	1265.0	-1.0	2026.0	1263.0	-1.0	1992.0	2921.0	-1.0	4283.0	462.0	-1.0	756.0	625.0	-1.0	718.0	
668.557	1200.0	-1.0	1765.0	896.0	-1.0	985.0	1062.0	-1.0	1339.0	1373.0	-1.0	1626.0	1280.0	-1.0	2471.0	1339.0	-1.0	2025.0	987.0	-1.0	1960.0	1797.0	-1.0	2630.0	894.0	-1.0	1715.0	1942.0	-1.0	3157.0	1379.0	-1.0	2757.0	1277.0	-1.0	2058.0	1270.0	-1.0	2010.0	2940.0	-1.0	4283.0	466.0	-1.0	765.0	630.0	-1.0	728.0	
669.056	1203.0	-1.0	1777.0	898.0	-1.0	991.0	1065.0	-1.0	1347.0	1378.0	-1.0	1637.0	1284.0	-1.0	2484.0	1345.0	-1.0	2039.0	992.0	-1.0	1976.0	1808.0	-1.0	2655.0	899.0	-1.0	1729.0	1956.0	-1.0	3194.0	1386.0	-1.0	2777.0	1289.0	-1.0	2092.0	1275.0	-1.0	2027.0	2961.0	-1.0	4284.0	469.0	-1.0	774.0	635.0	-1.0	739.0	
669.555	1207.0	-1.0	1787.0	901.0	-1.0	996.0	1069.0	-1.0	1354.0	1383.0	-1.0	1646.0	1288.0	-1.0	2497.0	1350.0	-1.0	2053.0	995.0	-1.0	1992.0	1819.0	-1.0	2681.0	903.0	-1.0	1745.0	1971.0	-1.0	3233.0	1393.0	-1.0	2796.0	1302.0	-1.0	2125.0	1278.0	-1.0	2037.0	2982.0	-1.0	4284.0	472.0	-1.0	782.0	639.0	-1.0	748.0	
670.054	1210.0	-1.0	1795.0	902.0	-1.0	999.0	1071.0	-1.0	1359.0	1385.0	-1.0	1653.0	1291.0	-1.0	2510.0	1354.0	-1.0	2065.0	1000.0	-1.0	2011.0	1829.0	-1.0	2708.0	908.0	-1.0	1764.0	1985.0	-1.0	3270.0	1398.0	-1.0	2814.0	1313.0	-1.0	2151.0	1281.0	-1.0	2044.0	2997.0	-1.0	4284.0	475.0	-1.0	786.0	643.0	-1.0	755.0	
670.553	1213.0	-1.0	1804.0	903.0	-1.0	1002.0	1074.0	-1.0	1366.0	1388.0	-1.0	1658.0	1294.0	-1.0	2522.0	1358.0	-1.0	2074.0	1005.0	-1.0	2028.0	1839.0	-1.0	2733.0	912.0	-1.0	1781.0	1998.0	-1.0	3309.0	1403.0	-1.0	2835.0	1324.0	-1.0	2187.0	1283.0	-1.0	2048.0	3019.0	-1.0	4284.0	476.0	-1.0	790.0	645.0	-1.0	759.0	
671.052	1216.0	-1.0	1813.0	905.0	-1.0	1006.0	1078.0	-1.0	1373.0	1393.0	-1.0	1665.0	1298.0	-1.0	2534.0	1362.0	-1.0	2084.0	1010.0	-1.0	2043.0	1851.0	-1.0	2757.0	917.0	-1.0	1793.0	2011.0	-1.0	3336.0	1409.0	-1.0	2852.0	1337.0	-1.0	2217.0	1285.0	-1.0	2053.0	3047.0	-1.0	4284.0	479.0	-1.0	795.0	648.0	-1.0	762.0	
671.551	1219.0	-1.0	1822.0	907.0	-1.0	1009.0	1081.0	-1.0	1381.0	1397.0	-1.0	1672.0	1302.0	-1.0	2546.0	1367.0	-1.0	2094.0	1013.0	-1.0	2050.0	1857.0	-1.0	2769.0	918.0	-1.0	1794.0	2016.0	-1.0	3339.0	1412.0	-1.0	2858.0	1344.0	-1.0	2229.0	1288.0	-1.0	2057.0	3068.0	-1.0	4284.0	480.0	-1.0	797.0	649.0	-1.0	763.0	
672.050	1222.0	-1.0	1827.0	908.0	-1.0	1010.0	1084.0	-1.0	1386.0	1399.0	-1.0	1676.0	1304.0	-1.0	2548.0	1370.0	-1.0	2098.0	1012.0	-1.0	2046.0	1857.0	-1.0	2766.0	916.0	-1.0	1785.0	2012.0	-1.0	3324.0	1412.0	-1.0	2853.0	1344.0	-1.0	2229.0	1291.0	-1.0	2062.0	3077.0	-1.0	4284.0	481.0	-1.0	801.0	651.0	-1.0	765.0	
672.549	1223.0	-1.0	1829.0	908.0	-1.0	1010.0	1084.0	-1.0	1388.0	1401.0	-1.0	1678.0	1303.0	-1.0	2542.0	1370.0	-1.0	2098.0	1010.0	-1.0	2036.0	1854.0	-1.0	2755.0	911.0	-1.0	1769.0	2005.0	-1.0	3299.0	1410.0	-1.0	2838.0	1344.0	-1.0	2225.0	1292.0	-1.0	2062.0	3080.0	-1.0	4284.0	481.0	-1.0	803.0	651.0	-1.0	765.0	
673.048	1224.0	-1.0	1830.0	908.0	-1.0	1011.0	1085.0	-1.0	1388.0	1402.0	-1.0	1680.0	1301.0	-1.0	2532.0	1369.0	-1.0	2095.0	1005.0	-1.0	2020.0	1846.0	-1.0	2739.0	907.0	-1.0	1751.0	1997.0	-1.0	3276.0	1405.0	-1.0	2820.0	1343.0	-1.0	2222.0	1291.0	-1.0	2062.0	3082.0	-1.0	4284.0	481.0	-1.0	802.0	653.0	-1.0	765.0	
673.547	1226.0	-1.0	1832.0	911.0	-1.0	1012.0	1087.0	-1.0	1391.0	1406.0	-1.0	1685.0	1300.0	-1.0	2523.0	1370.0	-1.0	2095.0	1002.0	-1.0	2010.0	1843.0	-1.0	2728.0	904.0	-1.0	1738.0	1992.0	-1.0	3261.0	1402.0	-1.0	2800.0	1344.0	-1.0	2222.0	1291.0	-1.0	2060.0	3081.0	-1.0	4284.0	483.0	-1.0	803.0	654.0	-1.0	768.0	
674.047	1227.0	-1.0	1836.0	913.0	-1.0	1018.0	1088.0	-1.0	1395.0	1408.0	-1.0	1692.0	1299.0	-1.0	2523.0	1371.0	-1.0	2103.0	1002.0	-1.0	2010.0	1842.0	-1.0	2729.0	904.0	-1.0	1737.0	1995.0	-1.0	3266.0	1404.0	-1.0	2797.0	1345.0	-1.0	2220.0	1290.0	-1.0	2056.0	3067.0	-1.0	4283.0	485.0	-1.0	805.0	654.0	-1.0	767.0	
674.546	1227.0	-1.0	1838.0	914.0	-1.0	1021.0	1089.0	-1.0	1397.0	1410.0	-1.0	1698.0	1300.0	-1.0	2524.0	1374.0	-1.0	2110.0	1003.0	-1.0	2012.0	1842.0	-1.0	2736.0	907.0	-1.0	1742.0	2001.0	-1.0	3282.0	1406.0	-1.0	2806.0	1345.0	-1.0	2220.0	1295.0	-1.0	2067.0	3057.0	-1.0	4283.0	487.0	-1.0	810.0	654.0	-1.0	769.0	
675.045	1227.0	-1.0	1837.0	914.0	-1.0	1022.0	1087.0	-1.0	1395.0	1411.0	-1.0	1698.0	1299.0	-1.0	2519.0	1374.0	-1.0	2108.0	1003.0	-1.0	2014.0	1842.0	-1.0	2738.0	908.0	-1.0	1746.0	2004.0	-1.0	3291.0	1408.0	-1.0	2814.0	1344.0	-1.0	2219.0	1297.0	-1.0	2074.0	3047.0	-1.0	4284.0	488.0	-1.0	814.0	655.0	-1.0	769.0	
675.544	1227.0	-1.0	1834.0	912.0	-1.0	1018.0	1086.0	-1.0	1391.0	1407.0	-1.0	1690.0	1298.0	-1.0	2512.0	1370.0	-1.0	2097.0	1005.0	-1.0	2016.0	1838.0	-1.0	2724.0	908.0	-1.0	1747.0	2002.0	-1.0	3286.0	1411.0	-1.0	2818.0	1344.0	-1.0	2215.0	1296.0	-1.0	2069.0	3038.0	-1.0	4284.0	489.0	-1.0	815.0	653.0	-1.0	765.0	
676.043	1227.0	-1.0	1833.0	911.0	-1.0	1016.0	1087.0	-1.0	1391.0	1404.0	-1.0	1684.0	1298.0	-1.0	2506.0	1368.0	-1.0	2085.0	1006.0	-1.0	2018.0	1831.0	-1.0	2709.0	905.0	-1.0	1742.0	1997.0	-1.0	3272.0	1414.0	-1.0	2823.0	1345.0	-1.0	2212.0	1294.0	-1.0	2059.0	3024.0	-1.0	4284.0	488.0	-1.0	814.0	649.0	-1.0	757.0	
676.542	1224.0	-1.0	1822.0	908.0	-1.0	1009.0	1086.0	-1.0	1388.0	1397.0	-1.0	1670.0	1294.0	-1.0	2495.0	1362.0	-1.0	2070.0	1006.0	-1.0	2017.0	1824.0	-1.0	2693.0	900.0	-1.0	1733.0	1990.0	-1.0	3260.0	1418.0	-1.0	2836.0	1345.0	-1.0	2213.0	1297.0	-1.0	2067.0	3007.0	-1.0	4284.0	490.0	-1.0	817.0	646.0	-1.0	754.0	
677.041	1218.0	-1.0	1806.0	903.0	-1.0	1000.0	1084.0	-1.0	1381.0	1391.0	-1.0	1657.0	1289.0	-1.0	2479.0	1357.0	-1.0	2055.0	1001.0	-1.0	2002.0	1820.0	-1.0	2682.0	895.0	-1.0	1720.0	1985.0	-1.0	3242.0	1419.0	-1.0	2836.0	1337.0	-1.0	2188.0	1300.0	-1.0	2073.0	2980.0	-1.0	4284.0	491.0	-1.0	817.0	645.0	-1.0	751.0	
677.540	1217.0	-1.0	1801.0	903.0	-1.0	996.0	1085.0	-1.0	1383.0	1391.0	-1.0	1658.0	1287.0	-1.0	2472.0	1356.0	-1.0	2051.0	998.0	-1.0	1992.0	1823.0	-1.0	2680.0	894.0	-1.0	1715.0	1983.0	-1.0	3231.0	1419.0	-1.0	2837.0	1333.0	-1.0	2178.0	1303.0	-1.0	2080.0	2976.0	-1.0	4284.0	492.0	-1.0	820.0	645.0	-1.0	751.0	
678.039	1215.0	-1.0	1798.0	901.0	-1.0	996.0	1086.0	-1.0	1387.0	1393.0	-1.0	1661.0	1288.0	-1.0	2475.0	1358.0	-1.0	2056.0	997.0	-1.0	1988.0	1823.0	-1.0	2681.0	896.0	-1.0	1718.0	1988.0	-1.0	3239.0	1423.0	-1.0	2851.0	1337.0	-1.0	2187.0	1311.0	-1.0	2096.0	2988.0	-1.0	4284.0	495.0	-1.0	827.0	650.0	-1.0	756.0	
678.539	1214.0	-1.0	1796.0	901.0	-1.0	995.0	1086.0	-1.0	1389.0	1394.0	-1.0	1665.0	1288.0	-1.0	2481.0	1359.0	-1.0	2062.0	995.0	-1.0	1986.0	1824.0	-1.0	2683.0	898.0	-1.0	1721.0	1989.0	-1.0	3245.0	1425.0	-1.0	2861.0	1342.0	-1.0	2201.0	1318.0	-1.0	2116.0	3002.0	-1.0	4284.0	499.0	-1.0	834.0	654.0	-1.0	763.0	
679.038	1214.0	-1.0	1797.0	900.0	-1.0	995.0	1087.0	-1.0	1393.0	1396.0	-1.0	1671.0	1288.0	-1.0	2483.0	1358.0	-1.0	2067.0	994.0	-1.0	1981.0	1821.0	-1.0	2680.0	898.0	-1.0	1720.0	1990.0	-1.0	3247.0	1426.0	-1.0	2866.0	1345.0	-1.0	2212.0	1322.0	-1.0	2130.0	3014.0	-1.0	4284.0	500.0	-1.0	837.0	655.0	-1.0	767.0	
679.537	1214.0	-1.0	1796.0	900.0	-1.0	993.0	1087.0	-1.0	1393.0	1397.0	-1.0	1671.0	1287.0	-1.0	2484.0	1358.0	-1.0	2066.0	993.0	-1.0	1978.0	1818.0	-1.0	2677.0	898.0	-1.0	1719.0	1990.0	-1.0	3244.0	1426.0	-1.0	2865.0	1346.0	-1.0	2216.0	1322.0	-1.0	2134.0	3020.0	-1.0	4284.0	499.0	-1.0	837.0	656.0	-1.0	769.0	
680.036	1214.0	-1.0	1795.0	897.0	-1.0	990.0	1085.0	-1.0	1392.0	1395.0	-1.0	1670.0	1286.0	-1.0	2484.0	1356.0	-1.0	2063.0	992.0	-1.0	1975.0	1816.0	-1.0	2674.0	897.0	-1.0	1718.0	1989.0	-1.0	3240.0	1426.0	-1.0	2862.0	1346.0	-1.0	2215.0	1323.0	-1.0	2134.0	3022.0	-1.0	4284.0	499.0	-1.0	836.0	654.0	-1.0	768.0	
680.536	1213.0	-1.0	1797.0	895.0	-1.0	987.0	1084.0	-1.0	1391.0	1394.0	-1.0	1669.0	1287.0	-1.0	2487.0	1354.0	-1.0	2061.0	992.0	-1.0	1975.0	1814.0	-1.0	2671.0	900.0	-1.0	1722.0	1988.0	-1.0	3242.0	1426.0	-1.0	2862.0	1347.0	-1.0	2216.0	1322.0	-1.0	2134.0	3024.0	-1.0	4284.0	499.0	-1.0	835.0	656.0	-1.0	770.0	
681.035	1215.0	-1.0	1803.0	894.0	-1.0	986.0	1084.0	-1.0	1392.0	1396.0	-1.0	1671.0	1288.0	-1.0	2495.0	1354.0	-1.0	2063.0	992.0	-1.0	1980.0	1814.0	-1.0	2673.0	903.0	-1.0	1732.0	1991.0	-1.0	3249.0	1425.0	-1.0	2865.0	1346.0	-1.0	2214.0	1323.0	-1.0	2133.0	3020.0	-1.0	4284.0	499.0	-1.0	835.0	655.0	-1.0	771.0	
681.534	1218.0	-1.0	1811.0	895.0	-1.0	986.0	1085.0	-1.0	1395.0	1399.0	-1.0	1675.0	1290.0	-1.0	2504.0	1355.0	-1.0	2066.0	995.0	-1.0	1987.0	1817.0	-1.0	2679.0	907.0	-1.0	1744.0	1995.0	-1.0	3258.0	1425.0	-1.0	2866.0	1342.0	-1.0	2207.0	1322.0	-1.0	2132.0	3016.0	-1.0	4284.0	499.0	-1.0	835.0	655.0	-1.0	771.0	
682.033	1220.0	-1.0	1817.0	894.0	-1.0	984.0	1085.0	-1.0	1397.0	1401.0	-1.0	1677.0	1292.0	-1.0	2510.0	1356.0	-1.0	2067.0	996.0	-1.0	1991.0	1820.0	-1.0	2683.0	910.0	-1.0	1752.0	1997.0	-1.0	3260.0	1423.0	-1.0	2861.0	1338.0	-1.0	2196.0	1321.0	-1.0	2128.0	3013.0	-1.0	4283.0	499.0	-1.0	833.0	656.0	-1.0	767.0	
682.532	1221.0	-1.0	1820.0	893.0	-1.0	980.0	1085.0	-1.0	1397.0	1401.0	-1.0	1676.0	1293.0	-1.0	2511.0	1357.0	-1.0	2066.0	997.0	-1.0	1993.0	1822.0	-1.0	2685.0	912.0	-1.0	1754.0	1996.0	-1.0	3254.0	1419.0	-1.0	2849.0	1332.0	-1.0	2178.0	1319.0	-1.0	2119.0	3004.0	-1.0	4283.0	498.0	-1.0	829.0	652.0	-1.0	761.0	
683.031	1220.0	-1.0	1817.0	890.0	-1.0	972.0	1084.0	-1.0	1394.0	1400.0	-1.0	1671.0	1293.0	-1.0	2506.0	1356.0	-1.0	2062.0	997.0	-1.0	1989.0	1822.0	-1.0	2680.0	912.0	-1.0	1750.0	1992.0	-1.0	3240.0	1413.0	-1.0	2832.0	1324.0	-1.0	2158.0	1314.0	-1.0	2111.0	2994.0	-1.0	4284.0	495.0	-1.0	823.0	648.0	-1.0	752.0	
683.530	1219.0	-1.0	1813.0	888.0	-1.0	967.0	1084.0	-1.0	1392.0	1399.0	-1.0	1667.0	1292.0	-1.0	2502.0	1356.0	-1.0	2060.0	996.0	-1.0	1982.0	1823.0	-1.0	2676.0	911.0	-1.0	1744.0	1988.0	-1.0	3224.0	1408.0	-1.0	2813.0	1318.0	-1.0	2139.0	1311.0	-1.0	2102.0	2981.0	-1.0	4283.0	492.0	-1.0	813.0	643.0	-1.0	744.0	
684.029	1219.0	-1.0	1811.0	887.0	-1.0	965.0	1085.0	-1.0	1395.0	1401.0	-1.0	1669.0	1293.0	-1.0	2503.0	1357.0	-1.0	2062.0	995.0	-1.0	1977.0	1825.0	-1.0	2680.0	910.0	-1.0	1739.0	1989.0	-1.0	3220.0	1404.0	-1.0	2802.0	1313.0	-1.0	2129.0	1309.0	-1.0	2093.0	2970.0	-1.0	4283.0	490.0	-1.0	808.0	641.0	-1.0	739.0	
684.529	1219.0	-1.0	1813.0	888.0	-1.0	965.0	1086.0	-1.0	1398.0	1403.0	-1.0	1674.0	1295.0	-1.0	2513.0	1361.0	-1.0	2071.0	996.0	-1.0	1980.0	1827.0	-1.0	2684.0	912.0	-1.0	1745.0	1992.0	-1.0	3230.0	1407.0	-1.0	2812.0	1320.0	-1.0	2143.0	1309.0	-1.0	2090.0	2967.0	-1.0	4283.0	489.0	-1.0	805.0	643.0	-1.0	741.0	
685.030	1220.0	-1.0	1817.0	889.0	-1.0	968.0	1086.0	-1.0	1402.0	1406.0	-1.0	1681.0	1298.0	-1.0	2524.0	1364.0	-1.0	2082.0	998.0	-1.0	1986.0	1826.0	-1.0	2686.0	915.0	-1.0	1754.0	1997.0	-1.0	3248.0	1411.0	-1.0	2828.0	1327.0	-1.0	2165.0	1315.0	-1.0	2099.0	2970.0	-1.0	4284.0	489.0	-1.0	806.0	648.0	-1.0	749.0	
685.529	1221.0	-1.0	1822.0	889.0	-1.0	970.0	1087.0	-1.0	1405.0	1408.0	-1.0	1686.0	1301.0	-1.0	2536.0	1368.0	-1.0	2092.0	1000.0	-1.0	1994.0	1826.0	-1.0	2692.0	919.0	-1.0	1764.0	2001.0	-1.0	3268.0	1414.0	-1.0	2843.0	1334.0	-1.0	2181.0	1319.0	-1.0	2113.0	2975.0	-1.0	4283.0	491.0	-1.0	809.0	654.0	-1.0	757.0	
686.028	1223.0	-1.0	1827.0	890.0	-1.0	972.0	1087.0	-1.0	1405.0	1410.0	-1.0	1688.0	1304.0	-1.0	2543.0	1369.0	-1.0	2096.0	1001.0	-1.0	2001.0	1826.0	-1.0	2693.0	921.0	-1.0	1773.0	2004.0	-1.0	3279.0	1417.0	-1.0	2854.0	1336.0	-1.0	2190.0	1321.0	-1.0	2123.0	2976.0	-1.0	4283.0	491.0	-1.0	811.0	657.0	-1.0	765.0	
686.527	1223.0	-1.0	1830.0	891.0	-1.0	972.0	1087.0	-1.0	1404.0	1409.0	-1.0	1686.0	1304.0	-1.0	2545.0	1367.0	-1.0	2093.0	1003.0	-1.0	2005.0	1824.0	-1.0	2692.0	923.0	-1.0	1779.0	2006.0	-1.0	3281.0	1417.0	-1.0	2857.0	1334.0	-1.0	2187.0	1322.0	-1.0	2127.0	2972.0	-1.0	4284.0	491.0	-1.0	811.0	659.0	-1.0	768.0
[truncated: 682,401 more chars]
