# Supplementary material for: Real-Time State Estimation in a Flight Simulator Using fNIRS
Source: PLoS One. 2015 Mar 27;10(3):e0121279. doi: 10.1371/journal.pone.0121279 (PMC4376943; doi:10.1371/journal.pone.0121279)
Supplement: S1 Dataset — (BZ2) [file pone.0121279.s001.bz2 › SFigure1/subject_11.nir]

fnirUSB.dll log file
Start Time:	Mon Jan 20 16:29:30 2014

Start Code:	28747.438039	28749455
Freq Code:	2435947.000000
Current:	7
Gains:	20
Other:	none
-2	Baseline Started
16.452	943	-1	1513	1413	-1	2340	1338	-1	2297	1871	-1	3239	1757	-1	3150	1395	-1	2222	1029	-1	1694	1780	-1	2724	850	-1	1366	1399	-1	2103	1816	-1	3147	1521	-1	2230	1805	-1	3192	1383	-1	2103	1380	-1	2365	1238	-1	1853	
16.971	943	-1	1515	1412	-1	2342	1337	-1	2299	1869	-1	3240	1755	-1	3148	1394	-1	2221	1028	-1	1692	1778	-1	2720	849	-1	1364	1398	-1	2102	1815	-1	3145	1520	-1	2231	1803	-1	3189	1381	-1	2102	1378	-1	2362	1238	-1	1852	
17.480	945	-1	1516	1414	-1	2346	1339	-1	2302	1871	-1	3245	1753	-1	3152	1394	-1	2224	1027	-1	1692	1776	-1	2721	849	-1	1364	1398	-1	2103	1815	-1	3149	1521	-1	2234	1804	-1	3197	1383	-1	2110	1379	-1	2368	1239	-1	1856	
17.979	945	-1	1516	1414	-1	2344	1338	-1	2300	1870	-1	3240	1752	-1	3150	1393	-1	2223	1026	-1	1690	1775	-1	2720	848	-1	1364	1397	-1	2102	1813	-1	3145	1521	-1	2234	1802	-1	3192	1382	-1	2106	1378	-1	2365	1238	-1	1854	
18.488	948	-1	1517	1416	-1	2347	1339	-1	2302	1871	-1	3242	1752	-1	3152	1394	-1	2225	1026	-1	1691	1774	-1	2720	848	-1	1364	1396	-1	2103	1813	-1	3148	1521	-1	2235	1803	-1	3196	1383	-1	2110	1380	-1	2368	1239	-1	1858	
19.011	949	-1	1517	1418	-1	2346	1339	-1	2303	1871	-1	3241	1751	-1	3151	1393	-1	2225	1025	-1	1690	1773	-1	2721	847	-1	1363	1396	-1	2102	1811	-1	3143	1520	-1	2232	1801	-1	3188	1382	-1	2104	1379	-1	2364	1238	-1	1854	
19.518	948	-1	1517	1416	-1	2346	1338	-1	2302	1871	-1	3240	1752	-1	3152	1393	-1	2227	1026	-1	1690	1774	-1	2722	847	-1	1363	1396	-1	2102	1811	-1	3144	1520	-1	2234	1801	-1	3194	1382	-1	2109	1379	-1	2367	1239	-1	1857	
20.049	950	-1	1517	1418	-1	2347	1339	-1	2303	1873	-1	3243	1752	-1	3150	1394	-1	2226	1026	-1	1689	1773	-1	2721	847	-1	1363	1396	-1	2102	1810	-1	3145	1520	-1	2234	1800	-1	3188	1382	-1	2105	1377	-1	2362	1238	-1	1854	
20.518	948	-1	1517	1416	-1	2348	1338	-1	2304	1873	-1	3244	1752	-1	3152	1395	-1	2228	1026	-1	1690	1774	-1	2722	846	-1	1363	1396	-1	2104	1811	-1	3148	1520	-1	2236	1800	-1	3193	1382	-1	2108	1378	-1	2364	1238	-1	1857	
21.060	946	-1	1517	1416	-1	2347	1337	-1	2304	1872	-1	3243	1753	-1	3151	1395	-1	2227	1026	-1	1689	1774	-1	2721	846	-1	1362	1396	-1	2102	1810	-1	3145	1519	-1	2235	1800	-1	3189	1381	-1	2106	1377	-1	2360	1238	-1	1854	
21.570	948	-1	1516	1417	-1	2347	1338	-1	2304	1873	-1	3242	1754	-1	3155	1395	-1	2230	1027	-1	1691	1774	-1	2723	846	-1	1362	1396	-1	2104	1811	-1	3150	1520	-1	2237	1801	-1	3195	1383	-1	2110	1378	-1	2364	1238	-1	1859	
22.080	949	-1	1516	1418	-1	2346	1339	-1	2303	1874	-1	3239	1754	-1	3153	1395	-1	2229	1026	-1	1690	1774	-1	2723	846	-1	1362	1396	-1	2102	1810	-1	3146	1519	-1	2234	1800	-1	3192	1382	-1	2107	1377	-1	2362	1238	-1	1859	
22.589	947	-1	1515	1416	-1	2344	1337	-1	2302	1873	-1	3236	1754	-1	3153	1395	-1	2228	1027	-1	1691	1773	-1	2723	846	-1	1362	1395	-1	2102	1809	-1	3147	1519	-1	2235	1801	-1	3198	1382	-1	2112	1377	-1	2363	1239	-1	1862	
23.091	946	-1	1513	1415	-1	2341	1337	-1	2300	1872	-1	3229	1753	-1	3148	1394	-1	2225	1026	-1	1688	1772	-1	2719	845	-1	1361	1394	-1	2099	1807	-1	3142	1517	-1	2233	1799	-1	3188	1381	-1	2105	1375	-1	2356	1237	-1	1857	
23.630	945	-1	1512	1415	-1	2338	1336	-1	2297	1871	-1	3225	1753	-1	3147	1394	-1	2224	1026	-1	1687	1770	-1	2716	845	-1	1360	1393	-1	2097	1806	-1	3139	1516	-1	2231	1800	-1	3188	1382	-1	2106	1376	-1	2356	1238	-1	1859	
24.140	945	-1	1511	1413	-1	2335	1337	-1	2295	1870	-1	3218	1752	-1	3141	1393	-1	2221	1025	-1	1685	1769	-1	2712	845	-1	1359	1391	-1	2094	1803	-1	3133	1515	-1	2229	1798	-1	3182	1380	-1	2102	1373	-1	2353	1237	-1	1857	
24.640	945	-1	1510	1414	-1	2335	1337	-1	2294	1870	-1	3215	1751	-1	3140	1393	-1	2219	1024	-1	1683	1767	-1	2710	845	-1	1358	1390	-1	2093	1801	-1	3130	1514	-1	2229	1799	-1	3182	1381	-1	2105	1373	-1	2353	1238	-1	1859	
25.150	944	-1	1509	1413	-1	2333	1337	-1	2293	1870	-1	3212	1751	-1	3137	1392	-1	2217	1024	-1	1681	1766	-1	2707	844	-1	1358	1390	-1	2092	1800	-1	3125	1513	-1	2228	1797	-1	3179	1380	-1	2104	1371	-1	2351	1237	-1	1859	
25.659	947	-1	1509	1416	-1	2335	1340	-1	2295	1872	-1	3214	1751	-1	3139	1393	-1	2219	1024	-1	1682	1766	-1	2709	844	-1	1358	1390	-1	2095	1801	-1	3127	1514	-1	2229	1799	-1	3181	1382	-1	2106	1372	-1	2352	1238	-1	1861	
26.150	949	-1	1508	1416	-1	2334	1341	-1	2294	1872	-1	3211	1752	-1	3139	1393	-1	2219	1025	-1	1681	1766	-1	2710	844	-1	1358	1391	-1	2094	1800	-1	3123	1514	-1	2228	1800	-1	3178	1382	-1	2105	1374	-1	2352	1238	-1	1859	
-3	Baseline values
0	946.50	0	1514.05	1415.30	0	2342.05	1338.05	0	2299.65	1871.45	0	3232.90	1752.70	0	3148.00	1393.85	0	2223.95	1025.95	0	1688.30	1772.40	0	2718.20	846.35	0	1361.70	1394.70	0	2099.85	1808.65	0	3141.05	1518.20	0	2232.40	1800.65	0	3189.05	1381.80	0	2106.25	1376.55	0	2360.35	1238.05	0	1857.00	
-4	Baseline end
84.048	953.0	-1.0	1536.0	1429.0	-1.0	2383.0	1345.0	-1.0	2334.0	1888.0	-1.0	3314.0	1798.0	-1.0	3289.0	1418.0	-1.0	2302.0	1030.0	-1.0	1732.0	1783.0	-1.0	2828.0	869.0	-1.0	1446.0	1445.0	-1.0	2248.0	1899.0	-1.0	3376.0	1576.0	-1.0	2339.0	1853.0	-1.0	3338.0	1420.0	-1.0	2179.0	1408.0	-1.0	2432.0	1254.0	-1.0	1885.0	
84.557	954.0	-1.0	1539.0	1430.0	-1.0	2383.0	1346.0	-1.0	2336.0	1888.0	-1.0	3311.0	1799.0	-1.0	3290.0	1418.0	-1.0	2302.0	1031.0	-1.0	1736.0	1785.0	-1.0	2833.0	871.0	-1.0	1452.0	1445.0	-1.0	2250.0	1902.0	-1.0	3387.0	1578.0	-1.0	2342.0	1855.0	-1.0	3345.0	1421.0	-1.0	2181.0	1410.0	-1.0	2439.0	1255.0	-1.0	1889.0	
85.067	958.0	-1.0	1540.0	1433.0	-1.0	2382.0	1349.0	-1.0	2338.0	1891.0	-1.0	3310.0	1798.0	-1.0	3287.0	1418.0	-1.0	2301.0	1032.0	-1.0	1738.0	1787.0	-1.0	2834.0	873.0	-1.0	1456.0	1447.0	-1.0	2251.0	1907.0	-1.0	3394.0	1579.0	-1.0	2342.0	1855.0	-1.0	3351.0	1421.0	-1.0	2183.0	1410.0	-1.0	2444.0	1256.0	-1.0	1891.0	
85.577	959.0	-1.0	1542.0	1435.0	-1.0	2385.0	1351.0	-1.0	2341.0	1894.0	-1.0	3314.0	1799.0	-1.0	3293.0	1421.0	-1.0	2305.0	1031.0	-1.0	1740.0	1789.0	-1.0	2837.0	875.0	-1.0	1462.0	1449.0	-1.0	2257.0	1913.0	-1.0	3412.0	1582.0	-1.0	2347.0	1857.0	-1.0	3352.0	1422.0	-1.0	2182.0	1410.0	-1.0	2445.0	1257.0	-1.0	1890.0	
86.087	959.0	-1.0	1543.0	1436.0	-1.0	2386.0	1351.0	-1.0	2344.0	1894.0	-1.0	3316.0	1800.0	-1.0	3296.0	1422.0	-1.0	2307.0	1032.0	-1.0	1741.0	1790.0	-1.0	2837.0	878.0	-1.0	1467.0	1452.0	-1.0	2261.0	1919.0	-1.0	3426.0	1585.0	-1.0	2352.0	1860.0	-1.0	3364.0	1425.0	-1.0	2190.0	1413.0	-1.0	2453.0	1259.0	-1.0	1895.0	
86.597	959.0	-1.0	1542.0	1435.0	-1.0	2382.0	1351.0	-1.0	2342.0	1895.0	-1.0	3310.0	1799.0	-1.0	3294.0	1422.0	-1.0	2305.0	1032.0	-1.0	1740.0	1791.0	-1.0	2834.0	880.0	-1.0	1471.0	1454.0	-1.0	2263.0	1925.0	-1.0	3434.0	1587.0	-1.0	2352.0	1862.0	-1.0	3369.0	1426.0	-1.0	2191.0	1413.0	-1.0	2455.0	1259.0	-1.0	1896.0	
87.107	961.0	-1.0	1542.0	1438.0	-1.0	2383.0	1354.0	-1.0	2343.0	1897.0	-1.0	3312.0	1800.0	-1.0	3300.0	1424.0	-1.0	2310.0	1032.0	-1.0	1742.0	1791.0	-1.0	2836.0	881.0	-1.0	1475.0	1458.0	-1.0	2268.0	1931.0	-1.0	3448.0	1591.0	-1.0	2357.0	1861.0	-1.0	3369.0	1427.0	-1.0	2189.0	1413.0	-1.0	2455.0	1258.0	-1.0	1895.0	
87.617	961.0	-1.0	1541.0	1438.0	-1.0	2383.0	1353.0	-1.0	2342.0	1898.0	-1.0	3309.0	1800.0	-1.0	3299.0	1425.0	-1.0	2310.0	1032.0	-1.0	1741.0	1792.0	-1.0	2836.0	883.0	-1.0	1480.0	1460.0	-1.0	2274.0	1935.0	-1.0	3461.0	1593.0	-1.0	2362.0	1862.0	-1.0	3374.0	1428.0	-1.0	2193.0	1412.0	-1.0	2459.0	1259.0	-1.0	1897.0	
88.127	960.0	-1.0	1540.0	1438.0	-1.0	2380.0	1352.0	-1.0	2338.0	1898.0	-1.0	3304.0	1799.0	-1.0	3294.0	1425.0	-1.0	2307.0	1032.0	-1.0	1740.0	1793.0	-1.0	2833.0	885.0	-1.0	1483.0	1461.0	-1.0	2277.0	1937.0	-1.0	3465.0	1593.0	-1.0	2363.0	1861.0	-1.0	3375.0	1427.0	-1.0	2193.0	1412.0	-1.0	2457.0	1259.0	-1.0	1897.0	
88.637	960.0	-1.0	1540.0	1438.0	-1.0	2382.0	1352.0	-1.0	2337.0	1898.0	-1.0	3305.0	1800.0	-1.0	3299.0	1427.0	-1.0	2311.0	1032.0	-1.0	1742.0	1795.0	-1.0	2838.0	886.0	-1.0	1489.0	1464.0	-1.0	2284.0	1940.0	-1.0	3478.0	1596.0	-1.0	2368.0	1860.0	-1.0	3374.0	1428.0	-1.0	2192.0	1412.0	-1.0	2457.0	1258.0	-1.0	1897.0	
89.147	961.0	-1.0	1540.0	1439.0	-1.0	2385.0	1353.0	-1.0	2337.0	1898.0	-1.0	3306.0	1801.0	-1.0	3301.0	1429.0	-1.0	2314.0	1033.0	-1.0	1744.0	1798.0	-1.0	2842.0	888.0	-1.0	1493.0	1466.0	-1.0	2289.0	1945.0	-1.0	3486.0	1598.0	-1.0	2372.0	1861.0	-1.0	3381.0	1429.0	-1.0	2197.0	1413.0	-1.0	2463.0	1259.0	-1.0	1901.0	
89.657	960.0	-1.0	1540.0	1438.0	-1.0	2383.0	1352.0	-1.0	2334.0	1898.0	-1.0	3304.0	1802.0	-1.0	3300.0	1429.0	-1.0	2314.0	1033.0	-1.0	1745.0	1800.0	-1.0	2846.0	889.0	-1.0	1496.0	1468.0	-1.0	2292.0	1947.0	-1.0	3490.0	1599.0	-1.0	2373.0	1861.0	-1.0	3384.0	1428.0	-1.0	2198.0	1413.0	-1.0	2466.0	1260.0	-1.0	1903.0	
90.167	960.0	-1.0	1541.0	1438.0	-1.0	2385.0	1353.0	-1.0	2334.0	1898.0	-1.0	3305.0	1803.0	-1.0	3304.0	1431.0	-1.0	2318.0	1034.0	-1.0	1746.0	1802.0	-1.0	2851.0	891.0	-1.0	1501.0	1471.0	-1.0	2300.0	1951.0	-1.0	3502.0	1601.0	-1.0	2378.0	1863.0	-1.0	3392.0	1429.0	-1.0	2204.0	1415.0	-1.0	2473.0	1261.0	-1.0	1908.0	
90.677	962.0	-1.0	1541.0	1439.0	-1.0	2383.0	1354.0	-1.0	2331.0	1897.0	-1.0	3300.0	1804.0	-1.0	3304.0	1431.0	-1.0	2318.0	1035.0	-1.0	1748.0	1803.0	-1.0	2854.0	892.0	-1.0	1506.0	1472.0	-1.0	2303.0	1954.0	-1.0	3507.0	1601.0	-1.0	2379.0	1865.0	-1.0	3397.0	1430.0	-1.0	2207.0	1415.0	-1.0	2476.0	1263.0	-1.0	1910.0	
91.187	961.0	-1.0	1541.0	1438.0	-1.0	2384.0	1354.0	-1.0	2331.0	1896.0	-1.0	3301.0	1806.0	-1.0	3309.0	1433.0	-1.0	2322.0	1035.0	-1.0	1751.0	1805.0	-1.0	2861.0	893.0	-1.0	1511.0	1474.0	-1.0	2307.0	1958.0	-1.0	3517.0	1603.0	-1.0	2384.0	1865.0	-1.0	3391.0	1429.0	-1.0	2201.0	1415.0	-1.0	2469.0	1262.0	-1.0	1905.0	
91.697	961.0	-1.0	1540.0	1439.0	-1.0	2382.0	1354.0	-1.0	2329.0	1896.0	-1.0	3298.0	1808.0	-1.0	3308.0	1433.0	-1.0	2323.0	1037.0	-1.0	1751.0	1806.0	-1.0	2862.0	895.0	-1.0	1515.0	1475.0	-1.0	2310.0	1961.0	-1.0	3524.0	1605.0	-1.0	2386.0	1868.0	-1.0	3394.0	1430.0	-1.0	2204.0	1415.0	-1.0	2472.0	1264.0	-1.0	1906.0	
92.207	959.0	-1.0	1540.0	1437.0	-1.0	2379.0	1353.0	-1.0	2327.0	1895.0	-1.0	3295.0	1807.0	-1.0	3303.0	1432.0	-1.0	2320.0	1036.0	-1.0	1751.0	1806.0	-1.0	2862.0	896.0	-1.0	1518.0	1476.0	-1.0	2310.0	1963.0	-1.0	3527.0	1604.0	-1.0	2386.0	1869.0	-1.0	3391.0	1430.0	-1.0	2200.0	1416.0	-1.0	2468.0	1264.0	-1.0	1904.0	
92.717	961.0	-1.0	1540.0	1440.0	-1.0	2381.0	1355.0	-1.0	2329.0	1897.0	-1.0	3297.0	1809.0	-1.0	3303.0	1433.0	-1.0	2319.0	1037.0	-1.0	1751.0	1807.0	-1.0	2862.0	897.0	-1.0	1520.0	1476.0	-1.0	2310.0	1966.0	-1.0	3531.0	1605.0	-1.0	2387.0	1871.0	-1.0	3399.0	1432.0	-1.0	2207.0	1418.0	-1.0	2475.0	1265.0	-1.0	1909.0	
93.227	963.0	-1.0	1540.0	1441.0	-1.0	2379.0	1356.0	-1.0	2327.0	1897.0	-1.0	3293.0	1808.0	-1.0	3297.0	1433.0	-1.0	2316.0	1036.0	-1.0	1749.0	1807.0	-1.0	2857.0	898.0	-1.0	1520.0	1477.0	-1.0	2308.0	1965.0	-1.0	3528.0	1605.0	-1.0	2384.0	1872.0	-1.0	3398.0	1431.0	-1.0	2207.0	1417.0	-1.0	2473.0	1266.0	-1.0	1908.0	
93.737	962.0	-1.0	1540.0	1441.0	-1.0	2380.0	1356.0	-1.0	2330.0	1898.0	-1.0	3296.0	1809.0	-1.0	3297.0	1433.0	-1.0	2317.0	1037.0	-1.0	1749.0	1806.0	-1.0	2857.0	899.0	-1.0	1520.0	1476.0	-1.0	2305.0	1967.0	-1.0	3527.0	1606.0	-1.0	2384.0	1872.0	-1.0	3391.0	1431.0	-1.0	2202.0	1417.0	-1.0	2469.0	1265.0	-1.0	1905.0	
94.247	964.0	-1.0	1539.0	1443.0	-1.0	2378.0	1357.0	-1.0	2328.0	1898.0	-1.0	3293.0	1807.0	-1.0	3292.0	1432.0	-1.0	2314.0	1036.0	-1.0	1746.0	1805.0	-1.0	2850.0	898.0	-1.0	1519.0	1476.0	-1.0	2302.0	1966.0	-1.0	3520.0	1605.0	-1.0	2381.0	1871.0	-1.0	3389.0	1431.0	-1.0	2201.0	1416.0	-1.0	2467.0	1265.0	-1.0	1905.0	
94.757	961.0	-1.0	1538.0	1440.0	-1.0	2374.0	1354.0	-1.0	2326.0	1896.0	-1.0	3288.0	1804.0	-1.0	3283.0	1429.0	-1.0	2307.0	1035.0	-1.0	1743.0	1803.0	-1.0	2843.0	898.0	-1.0	1516.0	1475.0	-1.0	2296.0	1962.0	-1.0	3510.0	1604.0	-1.0	2375.0	1869.0	-1.0	3381.0	1429.0	-1.0	2197.0	1413.0	-1.0	2463.0	1264.0	-1.0	1902.0	
95.267	961.0	-1.0	1537.0	1440.0	-1.0	2374.0	1354.0	-1.0	2325.0	1895.0	-1.0	3287.0	1804.0	-1.0	3283.0	1430.0	-1.0	2307.0	1035.0	-1.0	1741.0	1802.0	-1.0	2840.0	897.0	-1.0	1515.0	1475.0	-1.0	2296.0	1962.0	-1.0	3508.0	1604.0	-1.0	2374.0	1870.0	-1.0	3384.0	1431.0	-1.0	2200.0	1414.0	-1.0	2464.0	1265.0	-1.0	1903.0	
95.777	960.0	-1.0	1539.0	1438.0	-1.0	2375.0	1353.0	-1.0	2327.0	1893.0	-1.0	3286.0	1802.0	-1.0	3279.0	1428.0	-1.0	2303.0	1034.0	-1.0	1739.0	1801.0	-1.0	2836.0	897.0	-1.0	1514.0	1475.0	-1.0	2294.0	1960.0	-1.0	3500.0	1603.0	-1.0	2372.0	1869.0	-1.0	3381.0	1430.0	-1.0	2199.0	1414.0	-1.0	2463.0	1264.0	-1.0	1903.0	
96.287	960.0	-1.0	1540.0	1439.0	-1.0	2376.0	1352.0	-1.0	2327.0	1893.0	-1.0	3286.0	1803.0	-1.0	3283.0	1429.0	-1.0	2305.0	1034.0	-1.0	1740.0	1802.0	-1.0	2838.0	897.0	-1.0	1515.0	1476.0	-1.0	2296.0	1961.0	-1.0	3502.0	1604.0	-1.0	2375.0	1869.0	-1.0	3371.0	1429.0	-1.0	2194.0	1412.0	-1.0	2457.0	1265.0	-1.0	1898.0	
96.797	960.0	-1.0	1539.0	1439.0	-1.0	2372.0	1352.0	-1.0	2325.0	1893.0	-1.0	3279.0	1802.0	-1.0	3284.0	1428.0	-1.0	2305.0	1034.0	-1.0	1741.0	1803.0	-1.0	2839.0	898.0	-1.0	1515.0	1477.0	-1.0	2297.0	1962.0	-1.0	3502.0	1605.0	-1.0	2376.0	1868.0	-1.0	3367.0	1429.0	-1.0	2192.0	1412.0	-1.0	2454.0	1265.0	-1.0	1896.0	
97.307	960.0	-1.0	1541.0	1440.0	-1.0	2375.0	1353.0	-1.0	2328.0	1893.0	-1.0	3284.0	1803.0	-1.0	3284.0	1429.0	-1.0	2305.0	1034.0	-1.0	1743.0	1804.0	-1.0	2841.0	898.0	-1.0	1516.0	1478.0	-1.0	2298.0	1962.0	-1.0	3500.0	1604.0	-1.0	2375.0	1866.0	-1.0	3358.0	1428.0	-1.0	2186.0	1410.0	-1.0	2449.0	1263.0	-1.0	1890.0	
97.817	960.0	-1.0	1542.0	1441.0	-1.0	2376.0	1353.0	-1.0	2330.0	1894.0	-1.0	3287.0	1803.0	-1.0	3286.0	1430.0	-1.0	2306.0	1035.0	-1.0	1743.0	1805.0	-1.0	2843.0	898.0	-1.0	1518.0	1478.0	-1.0	2302.0	1962.0	-1.0	3506.0	1605.0	-1.0	2380.0	1867.0	-1.0	3364.0	1428.0	-1.0	2191.0	1411.0	-1.0	2452.0	1264.0	-1.0	1895.0	
98.317	961.0	-1.0	1542.0	1441.0	-1.0	2374.0	1354.0	-1.0	2330.0	1895.0	-1.0	3288.0	1802.0	-1.0	3286.0	1429.0	-1.0	2306.0	1035.0	-1.0	1745.0	1806.0	-1.0	2846.0	898.0	-1.0	1518.0	1479.0	-1.0	2303.0	1962.0	-1.0	3504.0	1604.0	-1.0	2378.0	1864.0	-1.0	3359.0	1425.0	-1.0	2187.0	1408.0	-1.0	2448.0	1263.0	-1.0	1891.0	
98.817	963.0	-1.0	1542.0	1444.0	-1.0	2371.0	1356.0	-1.0	2328.0	1897.0	-1.0	3286.0	1803.0	-1.0	3287.0	1430.0	-1.0	2307.0	1035.0	-1.0	1745.0	1806.0	-1.0	2846.0	898.0	-1.0	1519.0	1480.0	-1.0	2304.0	1962.0	-1.0	3505.0	1604.0	-1.0	2378.0	1864.0	-1.0	3363.0	1426.0	-1.0	2190.0	1409.0	-1.0	2450.0	1264.0	-1.0	1892.0	
99.317	965.0	-1.0	1540.0	1444.0	-1.0	2366.0	1357.0	-1.0	2324.0	1896.0	-1.0	3278.0	1802.0	-1.0	3282.0	1428.0	-1.0	2303.0	1035.0	-1.0	1743.0	1805.0	-1.0	2842.0	899.0	-1.0	1518.0	1479.0	-1.0	2302.0	1961.0	-1.0	3501.0	1603.0	-1.0	2375.0	1864.0	-1.0	3360.0	1425.0	-1.0	2187.0	1408.0	-1.0	2446.0	1264.0	-1.0	1890.0	
99.816	966.0	-1.0	1539.0	1446.0	-1.0	2365.0	1358.0	-1.0	2324.0	1897.0	-1.0	3278.0	1803.0	-1.0	3284.0	1428.0	-1.0	2304.0	1035.0	-1.0	1742.0	1805.0	-1.0	2840.0	898.0	-1.0	1516.0	1479.0	-1.0	2300.0	1961.0	-1.0	3498.0	1603.0	-1.0	2374.0	1862.0	-1.0	3354.0	1425.0	-1.0	2182.0	1406.0	-1.0	2440.0	1263.0	-1.0	1885.0	
100.315	967.0	-1.0	1538.0	1446.0	-1.0	2362.0	1358.0	-1.0	2320.0	1897.0	-1.0	3272.0	1802.0	-1.0	3279.0	1428.0	-1.0	2300.0	1035.0	-1.0	1740.0	1803.0	-1.0	2834.0	898.0	-1.0	1514.0	1478.0	-1.0	2296.0	1959.0	-1.0	3492.0	1602.0	-1.0	2370.0	1863.0	-1.0	3352.0	1426.0	-1.0	2181.0	1406.0	-1.0	2437.0	1263.0	-1.0	1883.0	
100.815	968.0	-1.0	1535.0	1447.0	-1.0	2357.0	1358.0	-1.0	2313.0	1896.0	-1.0	3261.0	1801.0	-1.0	3269.0	1426.0	-1.0	2292.0	1034.0	-1.0	1734.0	1801.0	-1.0	2825.0	896.0	-1.0	1510.0	1476.0	-1.0	2290.0	1954.0	-1.0	3478.0	1600.0	-1.0	2363.0	1860.0	-1.0	3341.0	1423.0	-1.0	2172.0	1403.0	-1.0	2428.0	1262.0	-1.0	1877.0	
101.314	965.0	-1.0	1534.0	1444.0	-1.0	2355.0	1356.0	-1.0	2310.0	1893.0	-1.0	3257.0	1800.0	-1.0	3263.0	1425.0	-1.0	2288.0	1034.0	-1.0	1731.0	1800.0	-1.0	2819.0	895.0	-1.0	1506.0	1476.0	-1.0	2286.0	1951.0	-1.0	3470.0	1598.0	-1.0	2359.0	1860.0	-1.0	3334.0	1423.0	-1.0	2167.0	1403.0	-1.0	2421.0	1262.0	-1.0	1873.0	
101.813	966.0	-1.0	1531.0	1445.0	-1.0	2352.0	1356.0	-1.0	2303.0	1892.0	-1.0	3245.0	1800.0	-1.0	3256.0	1424.0	-1.0	2281.0	1034.0	-1.0	1727.0	1799.0	-1.0	2814.0	895.0	-1.0	1502.0	1475.0	-1.0	2280.0	1948.0	-1.0	3458.0	1596.0	-1.0	2353.0	1859.0	-1.0	3324.0	1422.0	-1.0	2160.0	1402.0	-1.0	2414.0	1261.0	-1.0	1869.0	
102.312	968.0	-1.0	1529.0	1445.0	-1.0	2349.0	1357.0	-1.0	2298.0	1892.0	-1.0	3235.0	1799.0	-1.0	3248.0	1423.0	-1.0	2274.0	1033.0	-1.0	1723.0	1799.0	-1.0	2809.0	894.0	-1.0	1498.0	1474.0	-1.0	2274.0	1945.0	-1.0	3444.0	1594.0	-1.0	2344.0	1856.0	-1.0	3308.0	1420.0	-1.0	2148.0	1399.0	-1.0	2403.0	1258.0	-1.0	1862.0	
102.812	969.0	-1.0	1528.0	1446.0	-1.0	2347.0	1358.0	-1.0	2295.0	1892.0	-1.0	3228.0	1801.0	-1.0	3246.0	1423.0	-1.0	2271.0	1034.0	-1.0	1722.0	1799.0	-1.0	2808.0	894.0	-1.0	1496.0	1474.0	-1.0	2271.0	1945.0	-1.0	3439.0	1593.0	-1.0	2341.0	1857.0	-1.0	3304.0	1420.0	-1.0	2147.0	1398.0	-1.0	2400.0	1258.0	-1.0	1861.0	
103.311	970.0	-1.0	1527.0	1446.0	-1.0	2347.0	1359.0	-1.0	2293.0	1891.0	-1.0	3222.0	1801.0	-1.0	3243.0	1422.0	-1.0	2267.0	1034.0	-1.0	1720.0	1799.0	-1.0	2808.0	894.0	-1.0	1494.0	1473.0	-1.0	2269.0	1945.0	-1.0	3434.0	1592.0	-1.0	2336.0	1855.0	-1.0	3292.0	1418.0	-1.0	2137.0	1396.0	-1.0	2391.0	1257.0	-1.0	1856.0	
103.810	970.0	-1.0	1527.0	1446.0	-1.0	2347.0	1360.0	-1.0	2291.0	1889.0	-1.0	3215.0	1803.0	-1.0	3245.0	1422.0	-1.0	2266.0	1034.0	-1.0	1721.0	1800.0	-1.0	2809.0	895.0	-1.0	1495.0	1474.0	-1.0	2270.0	1946.0	-1.0	3436.0	1592.0	-1.0	2336.0	1857.0	-1.0	3292.0	1417.0	-1.0	2137.0	1396.0	-1.0	2390.0	1257.0	-1.0	1857.0	
104.309	970.0	-1.0	1529.0	1447.0	-1.0	2353.0	1361.0	-1.0	2297.0	1892.0	-1.0	3223.0	1806.0	-1.0	3252.0	1424.0	-1.0	2271.0	1036.0	-1.0	1724.0	1803.0	-1.0	2816.0	896.0	-1.0	1498.0	1476.0	-1.0	2273.0	1950.0	-1.0	3443.0	1593.0	-1.0	2337.0	1856.0	-1.0	3288.0	1417.0	-1.0	2134.0	1395.0	-1.0	2385.0	1256.0	-1.0	1856.0	
104.808	970.0	-1.0	1529.0	1447.0	-1.0	2354.0	1362.0	-1.0	2297.0	1890.0	-1.0	3220.0	1807.0	-1.0	3256.0	1425.0	-1.0	2273.0	1037.0	-1.0	1726.0	1805.0	-1.0	2821.0	897.0	-1.0	1502.0	1477.0	-1.0	2276.0	1952.0	-1.0	3450.0	1593.0	-1.0	2339.0	1858.0	-1.0	3291.0	1417.0	-1.0	2136.0	1395.0	-1.0	2386.0	1257.0	-1.0	1858.0	
105.307	971.0	-1.0	1530.0	1447.0	-1.0	2355.0	1362.0	-1.0	2299.0	1890.0	-1.0	3222.0	1808.0	-1.0	3257.0	1425.0	-1.0	2274.0	1038.0	-1.0	1728.0	1806.0	-1.0	2824.0	898.0	-1.0	1505.0	1477.0	-1.0	2278.0	1954.0	-1.0	3455.0	1593.0	-1.0	2339.0	1857.0	-1.0	3288.0	1417.0	-1.0	2133.0	1393.0	-1.0	2381.0	1255.0	-1.0	1857.0	
105.806	971.0	-1.0	1530.0	1447.0	-1.0	2355.0	1363.0	-1.0	2299.0	1889.0	-1.0	3220.0	1809.0	-1.0	3259.0	1425.0	-1.0	2274.0	1039.0	-1.0	1729.0	1807.0	-1.0	2825.0	899.0	-1.0	1509.0	1477.0	-1.0	2278.0	1956.0	-1.0	3462.0	1593.0	-1.0	2341.0	1858.0	-1.0	3296.0	1418.0	-1.0	2140.0	1393.0	-1.0	2383.0	1256.0	-1.0	1862.0	
106.305	971.0	-1.0	1531.0	1448.0	-1.0	2358.0	1364.0	-1.0	2303.0	1892.0	-1.0	3229.0	1810.0	-1.0	3261.0	1426.0	-1.0	2276.0	1040.0	-1.0	1732.0	1808.0	-1.0	2827.0	900.0	-1.0	1511.0	1476.0	-1.0	2277.0	1958.0	-1.0	3466.0	1593.0	-1.0	2342.0	1857.0	-1.0	3296.0	1418.0	-1.0	2140.0	1392.0	-1.0	2380.0	1255.0	-1.0	1862.0	
106.804	971.0	-1.0	1530.0	1447.0	-1.0	2358.0	1364.0	-1.0	2302.0	1890.0	-1.0	3227.0	1810.0	-1.0	3260.0	1426.0	-1.0	2275.0	1039.0	-1.0	1731.0	1806.0	-1.0	2825.0	900.0	-1.0	1513.0	1475.0	-1.0	2275.0	1957.0	-1.0	3469.0	1593.0	-1.0	2342.0	1858.0	-1.0	3305.0	1419.0	-1.0	2147.0	1391.0	-1.0	2384.0	1256.0	-1.0	1867.0	
107.303	972.0	-1.0	1531.0	1448.0	-1.0	2363.0	1365.0	-1.0	2306.0	1892.0	-1.0	3236.0	1810.0	-1.0	3262.0	1426.0	-1.0	2277.0	1039.0	-1.0	1731.0	1806.0	-1.0	2825.0	901.0	-1.0	1514.0	1473.0	-1.0	2274.0	1958.0	-1.0	3471.0	1593.0	-1.0	2342.0	1857.0	-1.0	3308.0	1419.0	-1.0	2150.0	1392.0	-1.0	2384.0	1255.0	-1.0	1868.0	
107.802	971.0	-1.0	1531.0	1448.0	-1.0	2363.0	1365.0	-1.0	2307.0	1891.0	-1.0	3237.0	1810.0	-1.0	3263.0	1426.0	-1.0	2277.0	1039.0	-1.0	1731.0	1804.0	-1.0	2823.0	901.0	-1.0	1515.0	1473.0	-1.0	2272.0	1958.0	-1.0	3473.0	1594.0	-1.0	2344.0	1858.0	-1.0	3317.0	1420.0	-1.0	2157.0	1393.0	-1.0	2389.0	1256.0	-1.0	1874.0	
108.301	971.0	-1.0	1530.0	1447.0	-1.0	2362.0	1365.0	-1.0	2305.0	1890.0	-1.0	3235.0	1808.0	-1.0	3260.0	1425.0	-1.0	2275.0	1038.0	-1.0	1729.0	1803.0	-1.0	2820.0	901.0	-1.0	1516.0	1471.0	-1.0	2268.0	1957.0	-1.0	3471.0	1593.0	-1.0	2343.0	1856.0	-1.0	3318.0	1420.0	-1.0	2158.0	1392.0	-1.0	2390.0	1256.0	-1.0	1875.0	
108.800	972.0	-1.0	1528.0	1447.0	-1.0	2360.0	1365.0	-1.0	2303.0	1889.0	-1.0	3233.0	1806.0	-1.0	3261.0	1423.0	-1.0	2276.0	1037.0	-1.0	1729.0	1800.0	-1.0	2818.0	901.0	-1.0	1515.0	1470.0	-1.0	2265.0	1957.0	-1.0	3469.0	1593.0	-1.0	2341.0	1855.0	-1.0	3324.0	1420.0	-1.0	2164.0	1392.0	-1.0	2393.0	1255.0	-1.0	1878.0	
109.299	972.0	-1.0	1526.0	1445.0	-1.0	2355.0	1363.0	-1.0	2298.0	1886.0	-1.0	3224.0	1801.0	-1.0	3251.0	1420.0	-1.0	2269.0	1035.0	-1.0	1725.0	1795.0	-1.0	2811.0	900.0	-1.0	1513.0	1467.0	-1.0	2260.0	1953.0	-1.0	3462.0	1590.0	-1.0	2336.0	1852.0	-1.0	3319.0	1417.0	-1.0	2161.0	1390.0	-1.0	2390.0	1253.0	-1.0	1876.0	
109.798	972.0	-1.0	1525.0	1445.0	-1.0	2355.0	1363.0	-1.0	2297.0	1884.0	-1.0	3223.0	1801.0	-1.0	3254.0	1420.0	-1.0	2270.0	1035.0	-1.0	1726.0	1794.0	-1.0	2812.0	901.0	-1.0	1515.0	1468.0	-1.0	2262.0	1955.0	-1.0	3468.0	1591.0	-1.0	2340.0	1853.0	-1.0	3328.0	1418.0	-1.0	2167.0	1392.0	-1.0	2395.0	1254.0	-1.0	1881.0	
110.298	972.0	-1.0	1524.0	1444.0	-1.0	2352.0	1362.0	-1.0	2296.0	1882.0	-1.0	3219.0	1802.0	-1.0	3254.0	1420.0	-1.0	2270.0	1035.0	-1.0	1726.0	1795.0	-1.0	2812.0	902.0	-1.0	1518.0	1468.0	-1.0	2264.0	1956.0	-1.0	3472.0	1592.0	-1.0	2342.0	1854.0	-1.0	3330.0	1418.0	-1.0	2168.0	1392.0	-1.0	2397.0	1254.0	-1.0	1881.0	
110.797	973.0	-1.0	1523.0	1444.0	-1.0	2350.0	1362.0	-1.0	2294.0	1881.0	-1.0	3215.0	1801.0	-1.0	3252.0	1420.0	-1.0	2268.0	1035.0	-1.0	1726.0	1796.0	-1.0	2812.0	903.0	-1.0	1520.0	1470.0	-1.0	2265.0	1957.0	-1.0	3473.0	1593.0	-1.0	2340.0	1852.0	-1.0	3324.0	1417.0	-1.0	2162.0	1391.0	-1.0	2392.0	1254.0	-1.0	1877.0	
111.296	973.0	-1.0	1522.0	1443.0	-1.0	2348.0	1362.0	-1.0	2293.0	1881.0	-1.0	3214.0	1803.0	-1.0	3256.0	1421.0	-1.0	2270.0	1036.0	-1.0	1727.0	1798.0	-1.0	2815.0	904.0	-1.0	1522.0	1472.0	-1.0	2269.0	1960.0	-1.0	3479.0	1595.0	-1.0	2344.0	1854.0	-1.0	3329.0	1418.0	-1.0	2166.0	1392.0	-1.0	2395.0	1255.0	-1.0	1879.0	
111.795	974.0	-1.0	1519.0	1443.0	-1.0	2343.0	1361.0	-1.0	2288.0	1878.0	-1.0	3202.0	1804.0	-1.0	3254.0	1420.0	-1.0	2266.0	1037.0	-1.0	1727.0	1799.0	-1.0	2814.0	905.0	-1.0	1525.0	1474.0	-1.0	2270.0	1961.0	-1.0	3480.0	1596.0	-1.0	2343.0	1854.0	-1.0	3325.0	1417.0	-1.0	2160.0	1392.0	-1.0	2391.0	1254.0	-1.0	1876.0	
112.294	974.0	-1.0	1518.0	1444.0	-1.0	2342.0	1361.0	-1.0	2288.0	1879.0	-1.0	3202.0	1807.0	-1.0	3261.0	1422.0	-1.0	2269.0	1038.0	-1.0	1729.0	1802.0	-1.0	2819.0	906.0	-1.0	1528.0	1476.0	-1.0	2276.0	1965.0	-1.0	3489.0	1598.0	-1.0	2348.0	1857.0	-1.0	3327.0	1420.0	-1.0	2161.0	1395.0	-1.0	2392.0	1256.0	-1.0	1876.0	
112.793	974.0	-1.0	1516.0	1443.0	-1.0	2337.0	1361.0	-1.0	2286.0	1878.0	-1.0	3193.0	1808.0	-1.0	3262.0	1423.0	-1.0	2266.0	1039.0	-1.0	1730.0	1805.0	-1.0	2820.0	908.0	-1.0	1531.0	1478.0	-1.0	2277.0	1968.0	-1.0	3491.0	1599.0	-1.0	2348.0	1857.0	-1.0	3322.0	1419.0	-1.0	2157.0	1395.0	-1.0	2388.0	1255.0	-1.0	1871.0	
113.292	974.0	-1.0	1515.0	1444.0	-1.0	2336.0	1362.0	-1.0	2286.0	1879.0	-1.0	3194.0	1810.0	-1.0	3265.0	1424.0	-1.0	2265.0	1040.0	-1.0	1733.0	1809.0	-1.0	2825.0	910.0	-1.0	1534.0	1479.0	-1.0	2279.0	1970.0	-1.0	3494.0	1600.0	-1.0	2346.0	1856.0	-1.0	3310.0	1418.0	-1.0	2146.0	1394.0	-1.0	2380.0	1255.0	-1.0	1863.0	
113.791	975.0	-1.0	1513.0	1444.0	-1.0	2332.0	1363.0	-1.0	2285.0	1880.0	-1.0	3187.0	1811.0	-1.0	3268.0	1425.0	-1.0	2264.0	1041.0	-1.0	1735.0	1811.0	-1.0	2828.0	911.0	-1.0	1538.0	1481.0	-1.0	2280.0	1974.0	-1.0	3499.0	1601.0	-1.0	2347.0	1858.0	-1.0	3310.0	1418.0	-1.0	2143.0	1394.0	-1.0	2380.0	1256.0	-1.0	1861.0	
114.290	975.0	-1.0	1514.0	1446.0	-1.0	2332.0	1364.0	-1.0	2287.0	1884.0	-1.0	3191.0	1812.0	-1.0	3270.0	1426.0	-1.0	2265.0	1042.0	-1.0	1737.0	1815.0	-1.0	2834.0	913.0	-1.0	1540.0	1483.0	-1.0	2280.0	1977.0	-1.0	3501.0	1602.0	-1.0	2345.0	1857.0	-1.0	3300.0	1417.0	-1.0	2134.0	1393.0	-1.0	2374.0	1255.0	-1.0	1855.0	
114.790	975.0	-1.0	1512.0	1445.0	-1.0	2327.0	1364.0	-1.0	2285.0	1883.0	-1.0	3184.0	1812.0	-1.0	3269.0	1426.0	-1.0	2262.0	1043.0	-1.0	1738.0	1815.0	-1.0	2835.0	914.0	-1.0	1543.0	1484.0	-1.0	2280.0	1979.0	-1.0	3505.0	1602.0	-1.0	2344.0	1858.0	-1.0	3303.0	1417.0	-1.0	2135.0	1394.0	-1.0	2375.0	1255.0	-1.0	1854.0	
115.289	975.0	-1.0	1511.0	1445.0	-1.0	2325.0	1363.0	-1.0	2284.0	1884.0	-1.0	3182.0	1811.0	-1.0	3267.0	1425.0	-1.0	2260.0	1043.0	-1.0	1738.0	1816.0	-1.0	2835.0	915.0	-1.0	1544.0	1484.0	-1.0	2279.0	1980.0	-1.0	3504.0	1602.0	-1.0	2342.0	1857.0	-1.0	3299.0	1417.0	-1.0	2131.0	1394.0	-1.0	2372.0	1254.0	-1.0	1851.0	
115.788	975.0	-1.0	1511.0	1444.0	-1.0	2325.0	1363.0	-1.0	2284.0	1884.0	-1.0	3181.0	1811.0	-1.0	3267.0	1425.0	-1.0	2260.0	1044.0	-1.0	1738.0	1816.0	-1.0	2835.0	916.0	-1.0	1546.0	1483.0	-1.0	2278.0	1981.0	-1.0	3507.0	1601.0	-1.0	2343.0	1859.0	-1.0	3306.0	1417.0	-1.0	2136.0	1395.0	-1.0	2377.0	1255.0	-1.0	1854.0	
116.287	975.0	-1.0	1509.0	1443.0	-1.0	2321.0	1362.0	-1.0	2281.0	1881.0	-1.0	3172.0	1809.0	-1.0	3261.0	1423.0	-1.0	2256.0	1044.0	-1.0	1737.0	1815.0	-1.0	2832.0	916.0	-1.0	1546.0	1482.0	-1.0	2274.0	1980.0	-1.0	3502.0	1600.0	-1.0	2339.0	1858.0	-1.0	3303.0	1416.0	-1.0	2134.0	1394.0	-1.0	2375.0	1254.0	-1.0	1852.0	
116.787	972.0	-1.0	1510.0	1441.0	-1.0	2323.0	1360.0	-1.0	2282.0	1880.0	-1.0	3175.0	1809.0	-1.0	3263.0	1423.0	-1.0	2258.0	1043.0	-1.0	1737.0	1815.0	-1.0	2834.0	917.0	-1.0	1547.0	1482.0	-1.0	2276.0	1981.0	-1.0	3507.0	1600.0	-1.0	2342.0	1861.0	-1.0	3315.0	1419.0	-1.0	2143.0	1397.0	-1.0	2383.0	1255.0	-1.0	1858.0	
117.286	973.0	-1.0	1510.0	1440.0	-1.0	2323.0	1359.0	-1.0	2282.0	1877.0	-1.0	3173.0	1808.0	-1.0	3260.0	1423.0	-1.0	2257.0	1043.0	-1.0	1736.0	1815.0	-1.0	2833.0	917.0	-1.0	1547.0	1482.0	-1.0	2274.0	1980.0	-1.0	3504.0	1600.0	-1.0	2341.0	1860.0	-1.0	3315.0	1417.0	-1.0	2144.0	1396.0	-1.0	2383.0	1256.0	-1.0	1859.0	
117.785	973.0	-1.0	1512.0	1440.0	-1.0	2327.0	1360.0	-1.0	2286.0	1877.0	-1.0	3180.0	1809.0	-1.0	3266.0	1424.0	-1.0	2261.0	1044.0	-1.0	1738.0	1817.0	-1.0	2837.0	918.0	-1.0	1550.0	1482.0	-1.0	2278.0	1982.0	-1.0	3512.0	1601.0	-1.0	2346.0	1862.0	-1.0	3326.0	1420.0	-1.0	2152.0	1398.0	-1.0	2390.0	1257.0	-1.0	1865.0	
118.284	973.0	-1.0	1513.0	1440.0	-1.0	2328.0	1360.0	-1.0	2288.0	1875.0	-1.0	3183.0	1810.0	-1.0	3269.0	1424.0	-1.0	2265.0	1045.0	-1.0	1739.0	1818.0	-1.0	2841.0	918.0	-1.0	1552.0	1482.0	-1.0	2281.0	1982.0	-1.0	3516.0	1602.0	-1.0	2349.0	1861.0	-1.0	3330.0	1420.0	-1.0	2155.0	1399.0	-1.0	2394.0	1257.0	-1.0	1868.0	
118.783	974.0	-1.0	1516.0	1441.0	-1.0	2333.0	1361.0	-1.0	2294.0	1877.0	-1.0	3194.0	1812.0	-1.0	3276.0	1425.0	-1.0	2270.0	1046.0	-1.0	1742.0	1820.0	-1.0	2848.0	919.0	-1.0	1554.0	1484.0	-1.0	2285.0	1984.0	-1.0	3518.0	1603.0	-1.0	2350.0	1859.0	-1.0	3328.0	1418.0	-1.0	2153.0	1398.0	-1.0	2392.0	1256.0	-1.0	1866.0	
119.282	975.0	-1.0	1518.0	1441.0	-1.0	2334.0	1360.0	-1.0	2295.0	1875.0	-1.0	3198.0	1813.0	-1.0	3280.0	1426.0	-1.0	2274.0	1047.0	-1.0	1745.0	1823.0	-1.0	2854.0	920.0	-1.0	1557.0	1484.0	-1.0	2289.0	1984.0	-1.0	3523.0	1604.0	-1.0	2354.0	1858.0	-1.0	3333.0	1418.0	-1.0	2156.0	1399.0	-1.0	2397.0	1256.0	-1.0	1869.0	
119.781	977.0	-1.0	1520.0	1443.0	-1.0	2335.0	1360.0	-1.0	2294.0	1878.0	-1.0	3202.0	1814.0	-1.0	3283.0	1427.0	-1.0	2275.0	1048.0	-1.0	1747.0	1826.0	-1.0	2862.0	920.0	-1.0	1560.0	1486.0	-1.0	2296.0	1985.0	-1.0	3528.0	1606.0	-1.0	2358.0	1860.0	-1.0	3341.0	1418.0	-1.0	2157.0	1401.0	-1.0	2404.0	1257.0	-1.0	1872.0	
120.280	978.0	-1.0	1522.0	1446.0	-1.0	2340.0	1360.0	-1.0	2295.0	1880.0	-1.0	3211.0	1817.0	-1.0	3292.0	1429.0	-1.0	2282.0	1049.0	-1.0	1752.0	1831.0	-1.0	2872.0	921.0	-1.0	1563.0	1490.0	-1.0	2304.0	1988.0	-1.0	3537.0	1610.0	-1.0	2366.0	1862.0	-1.0	3347.0	1418.0	-1.0	2159.0	1404.0	-1.0	2411.0	1258.0	-1.0	1873.0	
120.779	978.0	-1.0	1521.0	1448.0	-1.0	2340.0	1359.0	-1.0	2292.0	1881.0	-1.0	3211.0	1818.0	-1.0	3296.0	1430.0	-1.0	2284.0	1049.0	-1.0	1754.0	1833.0	-1.0	2877.0	922.0	-1.0	1565.0	1492.0	-1.0	2309.0	1989.0	-1.0	3542.0	1612.0	-1.0	2370.0	1864.0	-1.0	3357.0	1421.0	-1.0	2164.0	1408.0	-1.0	2419.0	1259.0	-1.0	1877.0	
121.278	979.0	-1.0	1521.0	1450.0	-1.0	2339.0	1358.0	-1.0	2288.0	1882.0	-1.0	3207.0	1818.0	-1.0	3293.0	1430.0	-1.0	2281.0	1050.0	-1.0	1753.0	1835.0	-1.0	2878.0	921.0	-1.0	1566.0	1493.0	-1.0	2311.0	1989.0	-1.0	3542.0	1613.0	-1.0	2370.0	1865.0	-1.0	3358.0	1421.0	-1.0	2162.0	1410.0	-1.0	2422.0	1260.0	-1.0	1876.0	
121.777	980.0	-1.0	1521.0	1452.0	-1.0	2341.0	1359.0	-1.0	2288.0	1884.0	-1.0	3211.0	1819.0	-1.0	3298.0	1431.0	-1.0	2284.0	1050.0	-1.0	1755.0	1837.0	-1.0	2883.0	922.0	-1.0	1569.0	1494.0	-1.0	2315.0	1991.0	-1.0	3549.0	1615.0	-1.0	2374.0	1869.0	-1.0	3370.0	1423.0	-1.0	2170.0	1413.0	-1.0	2431.0	1262.0	-1.0	1883.0	
122.277	979.0	-1.0	1520.0	1453.0	-1.0	2342.0	1358.0	-1.0	2285.0	1884.0	-1.0	3209.0	1819.0	-1.0	3298.0	1431.0	-1.0	2283.0	1051.0	-1.0	1756.0	1839.0	-1.0	2885.0	922.0	-1.0	1570.0	1496.0	-1.0	2316.0	1991.0	-1.0	3551.0	1616.0	-1.0	2374.0	1870.0	-1.0	3373.0	1424.0	-1.0	2170.0	1414.0	-1.0	2434.0	1263.0	-1.0	1884.0	
122.776	980.0	-1.0	1521.0	1455.0	-1.0	2348.0	1359.0	-1.0	2288.0	1887.0	-1.0	3218.0	1822.0	-1.0	3305.0	1433.0	-1.0	2288.0	1051.0	-1.0	1759.0	1842.0	-1.0	2892.0	924.0	-1.0	1572.0	1498.0	-1.0	2320.0	1994.0	-1.0	3557.0	1619.0	-1.0	2377.0	1872.0	-1.0	3374.0	1425.0	-1.0	2169.0	1415.0	-1.0	2435.0	1264.0	-1.0	1883.0	
123.275	980.0	-1.0	1522.0	1456.0	-1.0	2351.0	1359.0	-1.0	2287.0	1888.0	-1.0	3222.0	1822.0	-1.0	3309.0	1433.0	-1.0	2290.0	1052.0	-1.0	1762.0	1845.0	-1.0	2898.0	925.0	-1.0	1576.0	1500.0	-1.0	2325.0	1997.0	-1.0	3565.0	1620.0	-1.0	2381.0	1875.0	-1.0	3382.0	1427.0	-1.0	2173.0	1418.0	-1.0	2441.0	1265.0	-1.0	1885.0	
123.774	980.0	-1.0	1524.0	1457.0	-1.0	2356.0	1359.0	-1.0	2290.0	1890.0	-1.0	3232.0	1824.0	-1.0	3312.0	1435.0	-1.0	2293.0	1053.0	-1.0	1764.0	1849.0	-1.0	2906.0	926.0	-1.0	1580.0	1503.0	-1.0	2331.0	1998.0	-1.0	3570.0	1622.0	-1.0	2384.0	1877.0	-1.0	3385.0	1427.0	-1.0	2171.0	1418.0	-1.0	2444.0	1266.0	-1.0	1886.0	
124.274	981.0	-1.0	1527.0	1459.0	-1.0	2363.0	1359.0	-1.0	2294.0	1892.0	-1.0	3243.0	1827.0	-1.0	3320.0	1436.0	-1.0	2298.0	1055.0	-1.0	1769.0	1854.0	-1.0	2917.0	929.0	-1.0	1587.0	1507.0	-1.0	2342.0	2003.0	-1.0	3586.0	1625.0	-1.0	2392.0	1881.0	-1.0	3401.0	1430.0	-1.0	2181.0	1423.0	-1.0	2455.0	1267.0	-1.0	1893.0	
124.773	975.0	-1.0	1529.0	1454.0	-1.0	2368.0	1354.0	-1.0	2296.0	1889.0	-1.0	3248.0	1828.0	-1.0	3325.0	1437.0	-1.0	2302.0	1056.0	-1.0	1774.0	1859.0	-1.0	2929.0	931.0	-1.0	1594.0	1511.0	-1.0	2351.0	2007.0	-1.0	3598.0	1627.0	-1.0	2397.0	1884.0	-1.0	3411.0	1431.0	-1.0	2185.0	1426.0	-1.0	2462.0	1268.0	-1.0	1897.0	
125.272	977.0	-1.0	1532.0	1457.0	-1.0	2375.0	1355.0	-1.0	2301.0	1892.0	-1.0	3260.0	1831.0	-1.0	3336.0	1439.0	-1.0	2309.0	1058.0	-1.0	1780.0	1863.0	-1.0	2940.0	933.0	-1.0	1603.0	1515.0	-1.0	2363.0	2013.0	-1.0	3619.0	1630.0	-1.0	2408.0	1889.0	-1.0	3425.0	1434.0	-1.0	2194.0	1429.0	-1.0	2472.0	1270.0	-1.0	1903.0	
125.771	978.0	-1.0	1534.0	1459.0	-1.0	2379.0	1356.0	-1.0	2304.0	1892.0	-1.0	3267.0	1833.0	-1.0	3344.0	1440.0	-1.0	2315.0	1059.0	-1.0	1785.0	1868.0	-1.0	2951.0	935.0	-1.0	1610.0	1518.0	-1.0	2372.0	2017.0	-1.0	3632.0	1632.0	-1.0	2416.0	1892.0	-1.0	3438.0	1436.0	-1.0	2201.0	1432.0	-1.0	2479.0	1271.0	-1.0	1908.0	
126.270	979.0	-1.0	1537.0	1461.0	-1.0	2386.0	1358.0	-1.0	2310.0	1895.0	-1.0	3280.0	1834.0	-1.0	3351.0	1441.0	-1.0	2321.0	1060.0	-1.0	1791.0	1872.0	-1.0	2962.0	936.0	-1.0	1616.0	1519.0	-1.0	2377.0	2019.0	-1.0	3641.0	1633.0	-1.0	2418.0	1892.0	-1.0	3441.0	1435.0	-1.0	2201.0	1431.0	-1.0	2481.0	1271.0	-1.0	1908.0	
126.769	980.0	-1.0	1540.0	1462.0	-1.0	2391.0	1358.0	-1.0	2314.0	1895.0	-1.0	3288.0	1836.0	-1.0	3360.0	1442.0	-1.0	2327.0	1062.0	-1.0	1796.0	1874.0	-1.0	2972.0	938.0	-1.0	1623.0	1521.0	-1.0	2385.0	2022.0	-1.0	3655.0	1635.0	-1.0	2426.0	1895.0	-1.0	3455.0	1437.0	-1.0	2211.0	1433.0	-1.0	2489.0	1271.0	-1.0	1915.0	
127.268	980.0	-1.0	1541.0	1462.0	-1.0	2392.0	1358.0	-1.0	2316.0	1895.0	-1.0	3292.0	1836.0	-1.0	3366.0	1442.0	-1.0	2331.0	1062.0	-1.0	1800.0	1876.0	-1.0	2980.0	940.0	-1.0	1630.0	1522.0	-1.0	2392.0	2025.0	-1.0	3665.0	1636.0	-1.0	2431.0	1898.0	-1.0	3466.0	1438.0	-1.0	2216.0	1434.0	-1.0	2495.0	1273.0	-1.0	1918.0	
127.767	981.0	-1.0	1544.0	1465.0	-1.0	2400.0	1359.0	-1.0	2322.0	1898.0	-1.0	3305.0	1838.0	-1.0	3381.0	1445.0	-1.0	2341.0	1063.0	-1.0	1807.0	1881.0	-1.0	2996.0	942.0	-1.0	1638.0	1525.0	-1.0	2400.0	2029.0	-1.0	3679.0	1639.0	-1.0	2439.0	1900.0	-1.0	3474.0	1439.0	-1.0	2220.0	1436.0	-1.0	2499.0	1273.0	-1.0	1920.0	
128.266	981.0	-1.0	1545.0	1467.0	-1.0	2405.0	1359.0	-1.0	2326.0	1900.0	-1.0	3313.0	1840.0	-1.0	3392.0	1446.0	-1.0	2348.0	1064.0	-1.0	1814.0	1885.0	-1.0	3009.0	944.0	-1.0	1647.0	1526.0	-1.0	2406.0	2033.0	-1.0	3692.0	1641.0	-1.0	2445.0	1902.0	-1.0	3486.0	1440.0	-1.0	2228.0	1437.0	-1.0	2507.0	1274.0	-1.0	1924.0	
128.765	980.0	-1.0	1545.0	1467.0	-1.0	2406.0	1358.0	-1.0	2327.0	1900.0	-1.0	3313.0	1840.0	-1.0	3396.0	1446.0	-1.0	2351.0	1065.0	-1.0	1820.0	1888.0	-1.0	3018.0	947.0	-1.0	1657.0	1527.0	-1.0	2411.0	2034.0	-1.0	3700.0	1641.0	-1.0	2448.0	1903.0	-1.0	3493.0	1441.0	-1.0	2231.0	1438.0	-1.0	2510.0	1274.0	-1.0	1926.0	
129.264	980.0	-1.0	1548.0	1470.0	-1.0	2412.0	1358.0	-1.0	2333.0	1901.0	-1.0	3323.0	1841.0	-1.0	3409.0	1448.0	-1.0	2359.0	1065.0	-1.0	1827.0	1891.0	-1.0	3030.0	949.0	-1.0	1664.0	1528.0	-1.0	2416.0	2037.0	-1.0	3709.0	1643.0	-1.0	2453.0	1904.0	-1.0	3496.0	1441.0	-1.0	2232.0	1438.0	-1.0	2513.0	1274.0	-1.0	1926.0	
129.763	979.0	-1.0	1548.0	1470.0	-1.0	2413.0	1358.0	-1.0	2336.0	1902.0	-1.0	3324.0	1841.0	-1.0	3416.0	1448.0	-1.0	2362.0	1065.0	-1.0	1832.0	1892.0	-1.0	3038.0	951.0	-1.0	1670.0	1529.0	-1.0	2422.0	2039.0	-1.0	3718.0	1644.0	-1.0	2457.0	1905.0	-1.0	3504.0	1442.0	-1.0	2237.0	1440.0	-1.0	2519.0	1275.0	-1.0	1929.0	
130.262	979.0	-1.0	1547.0	1469.0	-1.0	2411.0	1357.0	-1.0	2336.0	1900.0	-1.0	3321.0	1838.0	-1.0	3419.0	1448.0	-1.0	2363.0	1065.0	-1.0	1836.0	1893.0	-1.0	3042.0	953.0	-1.0	1677.0	1529.0	-1.0	2425.0	2039.0	-1.0	3723.0	1644.0	-1.0	2459.0	1904.0	-1.0	3508.0	1442.0	-1.0	2240.0	1440.0	-1.0	2523.0	1275.0	-1.0	1931.0	
130.762	979.0	-1.0	1547.0	1471.0	-1.0	2411.0	1357.0	-1.0	2338.0	1902.0	-1.0	3324.0	1837.0	-1.0	3422.0	1448.0	-1.0	2364.0	1065.0	-1.0	1839.0	1894.0	-1.0	3049.0	955.0	-1.0	1683.0	1530.0	-1.0	2428.0	2040.0	-1.0	3725.0	1643.0	-1.0	2458.0	1903.0	-1.0	3506.0	1441.0	-1.0	2236.0	1440.0	-1.0	2523.0	1274.0	-1.0	1927.0	
131.261	978.0	-1.0	1548.0	1470.0	-1.0	2412.0	1356.0	-1.0	2340.0	1902.0	-1.0	3325.0	1837.0	-1.0	3429.0	1448.0	-1.0	2367.0	1065.0	-1.0	1844.0	1896.0	-1.0	3056.0	956.0	-1.0	1689.0	1531.0	-1.0	2434.0	2042.0	-1.0	3736.0	1645.0	-1.0	2465.0	1905.0	-1.0	3514.0	1443.0	-1.0	2241.0	1442.0	-1.0	2529.0	1276.0	-1.0	1931.0	
131.760	978.0	-1.0	1547.0	1470.0	-1.0	2409.0	1355.0	-1.0	2339.0	1902.0	-1.0	3321.0	1836.0	-1.0	3432.0	1448.0	-1.0	2368.0	1065.0	-1.0	1848.0	1896.0	-1.0	3061.0	957.0	-1.0	1695.0	1532.0	-1.0	2439.0	2043.0	-1.0	3744.0	1646.0	-1.0	2468.0	1905.0	-1.0	3518.0	1443.0	-1.0	2243.0	1442.0	-1.0	2533.0	1276.0	-1.0	1932.0	
132.259	976.0	-1.0	1546.0	1468.0	-1.0	2404.0	1353.0	-1.0	2338.0	1900.0	-1.0	3314.0	1833.0	-1.0	3432.0	1447.0	-1.0	2366.0	1065.0	-1.0	1852.0	1897.0	-1.0	3065.0	959.0	-1.0	1700.0	1532.0	-1.0	2442.0	2043.0	-1.0	3746.0	1645.0	-1.0	2468.0	1904.0	-1.0	3515.0	1441.0	-1.0	2239.0	1441.0	-1.0	2533.0	1276.0	-1.0	1929.0	
132.758	976.0	-1.0	1547.0	1467.0	-1.0	2406.0	1352.0	-1.0	2340.0	1902.0	-1.0	3319.0	1834.0	-1.0	3439.0	1448.0	-1.0	2369.0	1065.0	-1.0	1857.0	1900.0	-1.0	3073.0	959.0	-1.0	1706.0	1534.0	-1.0	2445.0	2044.0	-1.0	3751.0	1645.0	-1.0	2468.0	1903.0	-1.0	3511.0	1440.0	-1.0	2233.0	1441.0	-1.0	2532.0	1275.0	-1.0	1925.0	
133.258	976.0	-1.0	1548.0	1467.0	-1.0	2406.0	1351.0	-1.0	2340.0	1902.0	-1.0	3319.0	1834.0	-1.0	3443.0	1448.0	-1.0	2371.0	1066.0	-1.0	1861.0	1901.0	-1.0	3080.0	960.0	-1.0	1712.0	1535.0	-1.0	2450.0	2046.0	-1.0	3760.0	1647.0	-1.0	2472.0	1904.0	-1.0	3517.0	1441.0	-1.0	2235.0	1442.0	-1.0	2538.0	1276.0	-1.0	1927.0	
133.757	975.0	-1.0	1547.0	1466.0	-1.0	2401.0	1349.0	-1.0	2336.0	1900.0	-1.0	3312.0	1832.0	-1.0	3441.0	1447.0	-1.0	2368.0	1066.0	-1.0	1864.0	1901.0	-1.0	3082.0	961.0	-1.0	1715.0	1535.0	-1.0	2451.0	2044.0	-1.0	3762.0	1647.0	-1.0	2473.0	1903.0	-1.0	3517.0	1441.0	-1.0	2234.0	1443.0	-1.0	2541.0	1276.0	-1.0	1926.0	
134.257	975.0	-1.0	1546.0	1464.0	-1.0	2395.0	1347.0	-1.0	2332.0	1899.0	-1.0	3303.0	1829.0	-1.0	3434.0	1445.0	-1.0	2363.0	1066.0	-1.0	1864.0	1901.0	-1.0	3080.0	961.0	-1.0	1717.0	1534.0	-1.0	2450.0	2041.0	-1.0	3758.0	1645.0	-1.0	2470.0	1901.0	-1.0	3512.0	1439.0	-1.0	2228.0	1443.0	-1.0	2541.0	1275.0	-1.0	1923.0	
134.757	974.0	-1.0	1546.0	1464.0	-1.0	2395.0	1346.0	-1.0	2331.0	1900.0	-1.0	3304.0	1830.0	-1.0	3434.0	1446.0	-1.0	2362.0	1065.0	-1.0	1866.0	1902.0	-1.0	3082.0	960.0	-1.0	1717.0	1533.0	-1.0	2448.0	2040.0	-1.0	3753.0	1643.0	-1.0	2467.0	1899.0	-1.0	3503.0	1437.0	-1.0	2221.0	1441.0	-1.0	2536.0	1274.0	-1.0	1917.0	
135.256	974.0	-1.0	1546.0	1464.0	-1.0	2395.0	1346.0	-1.0	2329.0	1900.0	-1.0	3300.0	1828.0	-1.0	3432.0	1445.0	-1.0	2360.0	1065.0	-1.0	1866.0	1901.0	-1.0	3082.0	959.0	-1.0	1717.0	1532.0	-1.0	2446.0	2038.0	-1.0	3753.0	1643.0	-1.0	2468.0	1899.0	-1.0	3505.0	1438.0	-1.0	2222.0	1442.0	-1.0	2538.0	1274.0	-1.0	1919.0	
135.755	974.0	-1.0	1545.0	1462.0	-1.0	2392.0	1344.0	-1.0	2323.0	1899.0	-1.0	3292.0	1827.0	-1.0	3425.0	1444.0	-1.0	2356.0	1064.0	-1.0	1864.0	1900.0	-1.0	3079.0	958.0	-1.0	1716.0	1530.0	-1.0	2444.0	2034.0	-1.0	3746.0	1641.0	-1.0	2466.0	1898.0	-1.0	3502.0	1438.0	-1.0	2221.0	1442.0	-1.0	2538.0	1274.0	-1.0	1918.0	
136.254	972.0	-1.0	1543.0	1461.0	-1.0	2389.0	1341.0	-1.0	2317.0	1897.0	-1.0	3284.0	1825.0	-1.0	3415.0	1443.0	-1.0	2349.0	1064.0	-1.0	1861.0	1898.0	-1.0	3073.0	957.0	-1.0	1714.0	1528.0	-1.0	2438.0	2029.0	-1.0	3735.0	1639.0	-1.0	2461.0	1895.0	-1.0	3494.0	1436.0	-1.0	2215.0	1440.0	-1.0	2535.0	1274.0	-1.0	1914.0	
136.753	970.0	-1.0	1543.0	1459.0	-1.0	2392.0	1339.0	-1.0	2316.0	1897.0	-1.0	3285.0	1825.0	-1.0	3415.0	1442.0	-1.0	2350.0	1063.0	-1.0	1861.0	1897.0	-1.0	3074.0	956.0	-1.0	1712.0	1527.0	-1.0	2436.0	2027.0	-1.0	3730.0	1639.0	-1.0	2460.0	1894.0	-1.0	3486.0	1436.0	-1.0	2209.0	1439.0	-1.0	2529.0	1273.0	-1.0	1911.0	
137.252	969.0	-1.0	1541.0	1458.0	-1.0	2391.0	1338.0	-1.0	2314.0	1895.0	-1.0	3278.0	1822.0	-1.0	3408.0	1442.0	-1.0	2347.0	1060.0	-1.0	1857.0	1893.0	-1.0	3068.0	953.0	-1.0	1705.0	1523.0	-1.0	2428.0	2022.0	-1.0	3718.0	1635.0	-1.0	2456.0	1892.0	-1.0	3483.0	1436.0	-1.0	2209.0	1439.0	-1.0	2526.0	1273.0	-1.0	1910.0	
137.751	969.0	-1.0	1539.0	1454.0	-1.0	2382.0	1338.0	-1.0	2310.0	1892.0	-1.0	3266.0	1818.0	-1.0	3394.0	1439.0	-1.0	2339.0	1058.0	-1.0	1851.0	1889.0	-1.0	3057.0	950.0	-1.0	1696.0	1518.0	-1.0	2416.0	2015.0	-1.0	3699.0	1630.0	-1.0	2445.0	1889.0	-1.0	3471.0	1435.0	-1.0	2204.0	1436.0	-1.0	2517.0	1271.0	-1.0	1907.0	
138.250	968.0	-1.0	1540.0	1452.0	-1.0	2381.0	1339.0	-1.0	2313.0	1893.0	-1.0	3267.0	1817.0	-1.0	3390.0	1438.0	-1.0	2338.0	1057.0	-1.0	1849.0	1886.0	-1.0	3053.0	946.0	-1.0	1689.0	1515.0	-1.0	2407.0	2009.0	-1.0	3682.0	1625.0	-1.0	2437.0	1886.0	-1.0	3455.0	1433.0	-1.0	2195.0	1431.0	-1.0	2502.0	1271.0	-1.0	1901.0	
138.750	969.0	-1.0	1540.0	1451.0	-1.0	2379.0	1341.0	-1.0	2316.0	1892.0	-1.0	3266.0	1816.0	-1.0	3386.0	1438.0	-1.0	2338.0	1056.0	-1.0	1845.0	1884.0	-1.0	3049.0	944.0	-1.0	1682.0	1512.0	-1.0	2401.0	2006.0	-1.0	3675.0	1622.0	-1.0	2433.0	1885.0	-1.0	3455.0	1434.0	-1.0	2198.0	1429.0	-1.0	2498.0	1272.0	-1.0	1905.0	
139.249	969.0	-1.0	1541.0	1448.0	-1.0	2375.0	1341.0	-1.0	2318.0	1892.0	-1.0	3263.0	1814.0	-1.0	3384.0	1438.0	-1.0	2337.0	1054.0	-1.0	1844.0	1882.0	-1.0	3046.0	941.0	-1.0	1678.0	1510.0	-1.0	2398.0	2002.0	-1.0	3668.0	1619.0	-1.0	2430.0	1884.0	-1.0	3453.0	1434.0	-1.0	2199.0	1427.0	-1.0	2493.0	1272.0	-1.0	1907.0	
139.749	967.0	-1.0	1543.0	1447.0	-1.0	2376.0	1342.0	-1.0	2322.0	1892.0	-1.0	3267.0	1813.0	-1.0	3384.0	1437.0	-1.0	2339.0	1054.0	-1.0	1843.0	1881.0	-1.0	3047.0	941.0	-1.0	1676.0	1509.0	-1.0	2397.0	2000.0	-1.0	3664.0	1616.0	-1.0	2428.0	1881.0	-1.0	3448.0	1432.0	-1.0	2195.0	1423.0	-1.0	2487.0	1270.0	-1.0	1906.0	
140.249	968.0	-1.0	1546.0	1446.0	-1.0	2380.0	1343.0	-1.0	2329.0	1893.0	-1.0	3275.0	1814.0	-1.0	3394.0	1438.0	-1.0	2346.0	1054.0	-1.0	1845.0	1882.0	-1.0	3055.0	940.0	-1.0	1675.0	1509.0	-1.0	2400.0	2001.0	-1.0	3671.0	1617.0	-1.0	2432.0	1882.0	-1.0	3447.0	1432.0	-1.0	2195.0	1422.0	-1.0	2484.0	1271.0	-1.0	1906.0	
140.749	968.0	-1.0	1548.0	1446.0	-1.0	2381.0	1344.0	-1.0	2332.0	1892.0	-1.0	3277.0	1814.0	-1.0	3399.0	1439.0	-1.0	2351.0	1053.0	-1.0	1847.0	1883.0	-1.0	3060.0	938.0	-1.0	1675.0	1509.0	-1.0	2404.0	2000.0	-1.0	3676.0	1616.0	-1.0	2435.0	1882.0	-1.0	3454.0	1433.0	-1.0	2200.0	1422.0	-1.0	2486.0	1272.0	-1.0	1911.0	
141.248	968.0	-1.0	1549.0	1444.0	-1.0	2378.0	1344.0	-1.0	2331.0	1890.0	-1.0	3273.0	1812.0	-1.0	3398.0	1437.0	-1.0	2350.0	1053.0	-1.0	1848.0	1882.0	-1.0	3061.0	938.0	-1.0	1676.0	1509.0	-1.0	2406.0	1997.0	-1.0	3676.0	1614.0	-1.0	2434.0	1880.0	-1.0	3454.0	1431.0	-1.0	2200.0	1420.0	-1.0	2485.0	1271.0	-1.0	1912.0	
141.747	968.0	-1.0	1552.0	1444.0	-1.0	2379.0	1344.0	-1.0	2336.0	1890.0	-1.0	3277.0	1811.0	-1.0	3399.0	1437.0	-1.0	2351.0	1053.0	-1.0	1849.0	1881.0	-1.0	3065.0	937.0	-1.0	1677.0	1508.0	-1.0	2407.0	1995.0	-1.0	3674.0	1612.0	-1.0	2431.0	1876.0	-1.0	3445.0	1428.0	-1.0	2193.0	1417.0	-1.0	2480.0	1269.0	-1.0	1908.0	
142.247	969.0	-1.0	1553.0	1444.0	-1.0	2381.0	1345.0	-1.0	2339.0	1890.0	-1.0	3279.0	1810.0	-1.0	3401.0	1437.0	-1.0	2353.0	1052.0	-1.0	1851.0	1881.0	-1.0	3067.0	937.0	-1.0	1679.0	1508.0	-1.0	2409.0	1993.0	-1.0	3679.0	1612.0	-1.0	2433.0	1876.0	-1.0	3451.0	1428.0	-1.0	2197.0	1418.0	-1.0	2483.0	1270.0	-1.0	1912.0	
142.746	969.0	-1.0	1554.0	1444.0	-1.0	2378.0	1345.0	-1.0	2338.0	1888.0	-1.0	3274.0	1808.0	-1.0	3399.0	1435.0	-1.0	2351.0	1051.0	-1.0	1851.0	1878.0	-1.0	3065.0	936.0	-1.0	1679.0	1506.0	-1.0	2409.0	1991.0	-1.0	3678.0	1610.0	-1.0	2433.0	1875.0	-1.0	3452.0	1428.0	-1.0	2198.0	1419.0	-1.0	2484.0	1270.0	-1.0	1913.0	
143.245	969.0	-1.0	1553.0	1443.0	-1.0	2374.0	1345.0	-1.0	2336.0	1888.0	-1.0	3268.0	1805.0	-1.0	3392.0	1434.0	-1.0	2347.0	1050.0	-1.0	1850.0	1875.0	-1.0	3060.0	936.0	-1.0	1679.0	1505.0	-1.0	2406.0	1988.0	-1.0	3674.0	1608.0	-1.0	2429.0	1872.0	-1.0	3446.0	1426.0	-1.0	2194.0	1417.0	-1.0	2480.0	1269.0	-1.0	1911.0	
143.744	970.0	-1.0	1554.0	1444.0	-1.0	2377.0	1345.0	-1.0	2338.0	1889.0	-1.0	3271.0	1805.0	-1.0	3392.0	1434.0	-1.0	2347.0	1049.0	-1.0	1850.0	1875.0	-1.0	3059.0	935.0	-1.0	1677.0	1504.0	-1.0	2404.0	1987.0	-1.0	3670.0	1607.0	-1.0	2427.0	1870.0	-1.0	3437.0	1424.0	-1.0	2188.0	1415.0	-1.0	2473.0	1268.0	-1.0	1906.0	
144.244	970.0	-1.0	1554.0	1444.0	-1.0	2376.0	1346.0	-1.0	2337.0	1889.0	-1.0	3267.0	1804.0	-1.0	3387.0	1434.0	-1.0	2345.0	1048.0	-1.0	1847.0	1872.0	-1.0	3053.0	933.0	-1.0	1675.0	1503.0	-1.0	2400.0	1985.0	-1.0	3667.0	1606.0	-1.0	2427.0	1870.0	-1.0	3436.0	1425.0	-1.0	2190.0	1415.0	-1.0	2473.0	1268.0	-1.0	1906.0	
144.743	970.0	-1.0	1552.0	1443.0	-1.0	2372.0	1345.0	-1.0	2333.0	1887.0	-1.0	3257.0	1801.0	-1.0	3375.0	1432.0	-1.0	2338.0	1047.0	-1.0	1841.0	1867.0	-1.0	3042.0	932.0	-1.0	1670.0	1501.0	-1.0	2394.0	1980.0	-1.0	3656.0	1604.0	-1.0	2421.0	1868.0	-1.0	3426.0	1423.0	-1.0	2185.0	1414.0	-1.0	2466.0	1267.0	-1.0	1903.0	
145.242	969.0	-1.0	1551.0	1443.0	-1.0	2372.0	1345.0	-1.0	2333.0	1887.0	-1.0	3256.0	1801.0	-1.0	3371.0	1431.0	-1.0	2336.0	1046.0	-1.0	1838.0	1865.0	-1.0	3035.0	930.0	-1.0	1665.0	1499.0	-1.0	2390.0	1979.0	-1.0	3650.0	1603.0	-1.0	2420.0	1868.0	-1.0	3419.0	1423.0	-1.0	2183.0	1413.0	-1.0	2461.0	1267.0	-1.0	1900.0	
145.741	969.0	-1.0	1549.0	1443.0	-1.0	2370.0	1345.0	-1.0	2330.0	1887.0	-1.0	3249.0	1799.0	-1.0	3362.0	1431.0	-1.0	2332.0	1044.0	-1.0	1832.0	1861.0	-1.0	3025.0	928.0	-1.0	1659.0	1497.0	-1.0	2383.0	1974.0	-1.0	3639.0	1601.0	-1.0	2416.0	1868.0	-1.0	3413.0	1423.0	-1.0	2183.0	1413.0	-1.0	2458.0	1267.0	-1.0	1899.0	
146.240	968.0	-1.0	1546.0	1442.0	-1.0	2366.0	1344.0	-1.0	2326.0	1886.0	-1.0	3241.0	1797.0	-1.0	3348.0	1429.0	-1.0	2324.0	1043.0	-1.0	1825.0	1858.0	-1.0	3014.0	926.0	-1.0	1652.0	1495.0	-1.0	2376.0	1969.0	-1.0	3623.0	1599.0	-1.0	2409.0	1865.0	-1.0	3402.0	1422.0	-1.0	2178.0	1411.0	-1.0	2451.0	1265.0	-1.0	1895.0	
146.739	968.0	-1.0	1545.0	1442.0	-1.0	2366.0	1345.0	-1.0	2326.0	1886.0	-1.0	3240.0	1797.0	-1.0	3344.0	1430.0	-1.0	2323.0	1042.0	-1.0	1821.0	1856.0	-1.0	3007.0	924.0	-1.0	1645.0	1493.0	-1.0	2373.0	1967.0	-1.0	3617.0	1598.0	-1.0	2409.0	1868.0	-1.0	3405.0	1424.0	-1.0	2184.0	1411.0	-1.0	2453.0	1267.0	-1.0	1898.0	
147.239	969.0	-1.0	1542.0	1442.0	-1.0	2363.0	1345.0	-1.0	2322.0	1886.0	-1.0	3232.0	1796.0	-1.0	3335.0	1429.0	-1.0	2318.0	1041.0	-1.0	1815.0	1853.0	-1.0	2997.0	922.0	-1.0	1637.0	1491.0	-1.0	2367.0	1964.0	-1.0	3607.0	1597.0	-1.0	2405.0	1868.0	-1.0	3399.0	1423.0	-1.0	2181.0	1411.0	-1.0	2449.0	1266.0	-1.0	1896.0	
147.738	968.0	-1.0	1541.0	1442.0	-1.0	2364.0	1345.0	-1.0	2323.0	1887.0	-1.0	3233.0	1797.0	-1.0	3329.0	1430.0	-1.0	2316.0	1041.0	-1.0	1811.0	1852.0	-1.0	2990.0	919.0	-1.0	1630.0	1490.0	-1.0	2362.0	1962.0	-1.0	3595.0	1595.0	-1.0	2400.0	1866.0	-1.0	3386.0	1421.0	-1.0	2173.0	1407.0	-1.0	2439.0	1265.0	-1.0	1891.0	
148.238	968.0	-1.0	1539.0	1442.0	-1.0	2362.0	1345.0	-1.0	2321.0	1888.0	-1.0	3228.0	1797.0	-1.0	3323.0	1430.0	-1.0	2313.0	1040.0	-1.0	1806.0	1850.0	-1.0	2982.0	916.0	-1.0	1622.0	1489.0	-1.0	2358.0	1960.0	-1.0	3588.0	1595.0	-1.0	2398.0	1866.0	-1.0	3384.0	1422.0	-1.0	2174.0	1407.0	-1.0	2438.0	1264.0	-1.0	1891.0	
148.737	967.0	-1.0	1536.0	1441.0	-1.0	2355.0	1344.0	-1.0	2315.0	1886.0	-1.0	3215.0	1796.0	-1.0	3315.0	1429.0	-1.0	2308.0	1040.0	-1.0	1801.0	1848.0	-1.0	2974.0	915.0	-1.0	1616.0	1488.0	-1.0	2354.0	1958.0	-1.0	3579.0	1593.0	-1.0	2394.0	1865.0	-1.0	3378.0	1421.0	-1.0	2170.0	1405.0	-1.0	2432.0	1263.0	-1.0	1889.0	
149.236	967.0	-1.0	1535.0	1442.0	-1.0	2355.0	1345.0	-1.0	2315.0	1887.0	-1.0	3215.0	1797.0	-1.0	3311.0	1429.0	-1.0	2306.0	1040.0	-1.0	1797.0	1847.0	-1.0	2967.0	913.0	-1.0	1609.0	1488.0	-1.0	2350.0	1955.0	-1.0	3569.0	1593.0	-1.0	2389.0	1862.0	-1.0	3366.0	1418.0	-1.0	2161.0	1402.0	-1.0	2423.0	1261.0	-1.0	1883.0	
149.736	967.0	-1.0	1533.0	1441.0	-1.0	2352.0	1346.0	-1.0	2311.0	1886.0	-1.0	3207.0	1798.0	-1.0	3308.0	1430.0	-1.0	2303.0	1040.0	-1.0	1794.0	1846.0	-1.0	2961.0	911.0	-1.0	1603.0	1487.0	-1.0	2348.0	1954.0	-1.0	3564.0	1592.0	-1.0	2387.0	1862.0	-1.0	3365.0	1418.0	-1.0	2161.0	1401.0	-1.0	2421.0	1261.0	-1.0	1882.0	
150.235	967.0	-1.0	1530.0	1441.0	-1.0	2346.0	1346.0	-1.0	2304.0	1884.0	-1.0	3192.0	1798.0	-1.0	3302.0	1428.0	-1.0	2297.0	1040.0	-1.0	1789.0	1844.0	-1.0	2954.0	910.0	-1.0	1598.0	1486.0	-1.0	2344.0	1951.0	-1.0	3555.0	1590.0	-1.0	2383.0	1859.0	-1.0	3354.0	1415.0	-1.0	2155.0	1397.0	-1.0	2414.0	1260.0	-1.0	1877.0	
150.734	967.0	-1.0	1530.0	1441.0	-1.0	2345.0	1347.0	-1.0	2303.0	1884.0	-1.0	3188.0	1798.0	-1.0	3297.0	1427.0	-1.0	2292.0	1039.0	-1.0	1785.0	1841.0	-1.0	2947.0	908.0	-1.0	1592.0	1484.0	-1.0	2339.0	1948.0	-1.0	3545.0	1588.0	-1.0	2377.0	1854.0	-1.0	3339.0	1413.0	-1.0	2144.0	1394.0	-1.0	2402.0	1257.0	-1.0	1869.0	
151.233	967.0	-1.0	1529.0	1441.0	-1.0	2343.0	1348.0	-1.0	2299.0	1884.0	-1.0	3182.0	1798.0	-1.0	3296.0	1427.0	-1.0	2290.0	1039.0	-1.0	1783.0	1840.0	-1.0	2942.0	907.0	-1.0	1588.0	1484.0	-1.0	2337.0	1947.0	-1.0	3543.0	1587.0	-1.0	2376.0	1854.0	-1.0	3338.0	1413.0	-1.0	2144.0	1393.0	-1.0	2399.0	1257.0	-1.0	1869.0	
151.732	967.0	-1.0	1526.0	1440.0	-1.0	2338.0	1348.0	-1.0	2295.0	1879.0	-1.0	3167.0	1798.0	-1.0	3293.0	1425.0	-1.0	2284.0	1038.0	-1.0	1779.0	1838.0	-1.0	2937.0	906.0	-1.0	1586.0	1483.0	-1.0	2334.0	1945.0	-1.0	3539.0	1586.0	-1.0	2373.0	1854.0	-1.0	3331.0	1411.0	-1.0	2139.0	1392.0	-1.0	2394.0	1256.0	-1.0	1865.0	
152.231	967.0	-1.0	1527.0	1441.0	-1.0	2339.0	1349.0	-1.0	2295.0	1880.0	-1.0	3168.0	1798.0	-1.0	3295.0	1425.0	-1.0	2284.0	1038.0	-1.0	1778.0	1837.0	-1.0	2936.0	906.0	-1.0	1583.0	1483.0	-1.0	2331.0	1946.0	-1.0	3537.0	1585.0	-1.0	2370.0	1851.0	-1.0	3320.0	1409.0	-1.0	2130.0	1390.0	-1.0	2385.0	1254.0	-1.0	1859.0	
152.731	967.0	-1.0	1526.0	1440.0	-1.0	2338.0	1350.0	-1.0	2294.0	1879.0	-1.0	3163.0	1797.0	-1.0	3294.0	1423.0	-1.0	2282.0	1038.0	-1.0	1776.0	1836.0	-1.0	2933.0	905.0	-1.0	1581.0	1482.0	-1.0	2330.0	1946.0	-1.0	3538.0	1585.0	-1.0	2369.0	1851.0	-1.0	3319.0	1409.0	-1.0	2130.0	1389.0	-1.0	2383.0	1254.0	-1.0	1858.0	
153.231	966.0	-1.0	1524.0	1440.0	-1.0	2334.0	1349.0	-1.0	2290.0	1875.0	-1.0	3151.0	1796.0	-1.0	3291.0	1420.0	-1.0	2276.0	1037.0	-1.0	1773.0	1833.0	-1.0	2929.0	904.0	-1.0	1580.0	1481.0	-1.0	2326.0	1945.0	-1.0	3536.0	1583.0	-1.0	2366.0	1850.0	-1.0	3314.0	1408.0	-1.0	2127.0	1387.0	-1.0	2378.0	1253.0	-1.0	1855.0	
153.730	967.0	-1.0	1524.0	1441.0	-1.0	2335.0	1350.0	-1.0	2291.0	1876.0	-1.0	3154.0	1796.0	-1.0	3296.0	1420.0	-1.0	2279.0	1037.0	-1.0	1774.0	1833.0	-1.0	2931.0	904.0	-1.0	1580.0	1480.0	-1.0	2324.0	1946.0	-1.0	3539.0	1583.0	-1.0	2366.0	1849.0	-1.0	3310.0	1408.0	-1.0	2125.0	1386.0	-1.0	2373.0	1252.0	-1.0	1853.0	
154.229	967.0	-1.0	1523.0	1441.0	-1.0	2336.0	1351.0	-1.0	2290.0	1874.0	-1.0	3152.0	1796.0	-1.0	3295.0	1418.0	-1.0	2277.0	1037.0	-1.0	1772.0	1831.0	-1.0	2929.0	904.0	-1.0	1579.0	1478.0	-1.0	2321.0	1947.0	-1.0	3538.0	1582.0	-1.0	2365.0	1849.0	-1.0	3312.0	1408.0	-1.0	2127.0	1386.0	-1.0	2372.0	1252.0	-1.0	1854.0	
154.728	967.0	-1.0	1522.0	1441.0	-1.0	2336.0	1351.0	-1.0	2289.0	1874.0	-1.0	3152.0	1796.0	-1.0	3291.0	1418.0	-1.0	2273.0	1037.0	-1.0	1770.0	1830.0	-1.0	2926.0	904.0	-1.0	1578.0	1476.0	-1.0	2316.0	1946.0	-1.0	3536.0	1581.0	-1.0	2360.0	1847.0	-1.0	3308.0	1406.0	-1.0	2124.0	1383.0	-1.0	2366.0	1250.0	-1.0	1853.0	
155.227	968.0	-1.0	1522.0	1441.0	-1.0	2338.0	1352.0	-1.0	2290.0	1874.0	-1.0	3155.0	1796.0	-1.0	3293.0	1417.0	-1.0	2274.0	1037.0	-1.0	1770.0	1829.0	-1.0	2925.0	904.0	-1.0	1579.0	1476.0	-1.0	2314.0	1947.0	-1.0	3539.0	1581.0	-1.0	2362.0	1849.0	-1.0	3315.0	1407.0	-1.0	2130.0	1384.0	-1.0	2368.0	1251.0	-1.0	1857.0	
155.726	968.0	-1.0	1521.0	1440.0	-1.0	2337.0	1352.0	-1.0	2289.0	1871.0	-1.0	3151.0	1796.0	-1.0	3291.0	1416.0	-1.0	2271.0	1037.0	-1.0	1768.0	1827.0	-1.0	2921.0	904.0	-1.0	1579.0	1474.0	-1.0	2310.0	1947.0	-1.0	3539.0	1580.0	-1.0	2361.0	1849.0	-1.0	3317.0	1408.0	-1.0	2132.0	1385.0	-1.0	2368.0	1250.0	-1.0	1857.0	
156.226	968.0	-1.0	1521.0	1440.0	-1.0	2337.0	1353.0	-1.0	2290.0	1872.0	-1.0	3156.0	1797.0	-1.0	3289.0	1416.0	-1.0	2269.0	1038.0	-1.0	1767.0	1827.0	-1.0	2919.0	904.0	-1.0	1578.0	1472.0	-1.0	2306.0	1947.0	-1.0	3536.0	1580.0	-1.0	2357.0	1847.0	-1.0	3311.0	1406.0	-1.0	2127.0	1383.0	-1.0	2363.0	1248.0	-1.0	1853.0	
156.726	969.0	-1.0	1521.0	1440.0	-1.0	2338.0	1354.0	-1.0	2290.0	1872.0	-1.0	3160.0	1798.0	-1.0	3292.0	1416.0	-1.0	2271.0	1038.0	-1.0	1767.0	1827.0	-1.0	2920.0	905.0	-1.0	1580.0	1472.0	-1.0	2307.0	1948.0	-1.0	3540.0	1581.0	-1.0	2359.0	1849.0	-1.0	3321.0	1407.0	-1.0	2133.0	1384.0	-1.0	2368.0	1250.0	-1.0	1858.0	
157.225	969.0	-1.0	1522.0	1441.0	-1.0	2337.0	1354.0	-1.0	2288.0	1872.0	-1.0	3160.0	1800.0	-1.0	3292.0	1417.0	-1.0	2270.0	1039.0	-1.0	1768.0	1830.0	-1.0	2921.0	906.0	-1.0	1582.0	1473.0	-1.0	2307.0	1951.0	-1.0	3544.0	1583.0	-1.0	2361.0	1853.0	-1.0	3333.0	1409.0	-1.0	2138.0	1386.0	-1.0	2375.0	1251.0	-1.0	1861.0	
157.724	969.0	-1.0	1521.0	1444.0	-1.0	2338.0	1353.0	-1.0	2284.0	1874.0	-1.0	3158.0	1802.0	-1.0	3292.0	1417.0	-1.0	2266.0	1041.0	-1.0	1770.0	1833.0	-1.0	2921.0	908.0	-1.0	1586.0	1474.0	-1.0	2307.0	1953.0	-1.0	3547.0	1585.0	-1.0	2362.0	1856.0	-1.0	3339.0	1409.0	-1.0	2137.0	1388.0	-1.0	2379.0	1252.0	-1.0	1861.0	
158.223	971.0	-1.0	1521.0	1448.0	-1.0	2344.0	1354.0	-1.0	2284.0	1878.0	-1.0	3164.0	1806.0	-1.0	3301.0	1420.0	-1.0	2272.0	1043.0	-1.0	1774.0	1837.0	-1.0	2928.0	910.0	-1.0	1591.0	1476.0	-1.0	2311.0	1957.0	-1.0	3558.0	1589.0	-1.0	2369.0	1860.0	-1.0	3348.0	1411.0	-1.0	2140.0	1391.0	-1.0	2383.0	1253.0	-1.0	1861.0	
158.722	972.0	-1.0	1520.0	1451.0	-1.0	2347.0	1355.0	-1.0	2282.0	1879.0	-1.0	3164.0	1810.0	-1.0	3304.0	1422.0	-1.0	2273.0	1045.0	-1.0	1777.0	1841.0	-1.0	2931.0	912.0	-1.0	1596.0	1479.0	-1.0	2312.0	1961.0	-1.0	3565.0	1592.0	-1.0	2372.0	1865.0	-1.0	3359.0	1414.0	-1.0	2145.0	1394.0	-1.0	2390.0	1255.0	-1.0	1865.0	
159.221	973.0	-1.0	1520.0	1454.0	-1.0	2351.0	1356.0	-1.0	2281.0	1882.0	-1.0	3169.0	1812.0	-1.0	3307.0	1423.0	-1.0	2273.0	1046.0	-1.0	1778.0	1845.0	-1.0	2935.0	914.0	-1.0	1598.0	1480.0	-1.0	2313.0	1964.0	-1.0	3567.0	1594.0	-1.0	2372.0	1867.0	-1.0	3363.0	1414.0	-1.0	2144.0	1395.0	-1.0	2391.0	1255.0	-1.0	1865.0	
159.721	973.0	-1.0	1520.0	1457.0	-1.0	2355.0	1356.0	-1.0	2281.0	1885.0	-1.0	3175.0	1816.0	-1.0	3315.0	1425.0	-1.0	2278.0	1048.0	-1.0	1782.0	1848.0	-1.0	2941.0	916.0	-1.0	1602.0	1483.0	-1.0	2318.0	1969.0	-1.0	3578.0	1597.0	-1.0	2378.0	1872.0	-1.0	3377.0	1417.0	-1.0	2154.0	1399.0	-1.0	2401.0	1257.0	-1.0	1871.0	
160.220	974.0	-1.0	1520.0	1458.0	-1.0	2356.0	1356.0	-1.0	2281.0	1885.0	-1.0	3175.0	1818.0	-1.0	3320.0	1426.0	-1.0	2279.0	1050.0	-1.0	1785.0	1851.0	-1.0	2946.0	918.0	-1.0	1605.0	1485.0	-1.0	2322.0	1973.0	-1.0	3584.0	1600.0	-1.0	2382.0	1875.0	-1.0	3387.0	1418.0	-1.0	2160.0	1402.0	-1.0	2408.0	1259.0	-1.0	1875.0	
160.719	974.0	-1.0	1523.0	1461.0	-1.0	2362.0	1357.0	-1.0	2285.0	1887.0	-1.0	3188.0	1821.0	-1.0	3332.0	1428.0	-1.0	2286.0	1052.0	-1.0	1790.0	1855.0	-1.0	2955.0	919.0	-1.0	1608.0	1487.0	-1.0	2327.0	1977.0	-1.0	3592.0	1603.0	-1.0	2385.0	1876.0	-1.0	3390.0	1418.0	-1.0	2159.0	1402.0	-1.0	2409.0	1259.0	-1.0	1875.0	
161.218	975.0	-1.0	1524.0	1462.0	-1.0	2365.0	1358.0	-1.0	2287.0	1888.0	-1.0	3192.0	1823.0	-1.0	3337.0	1430.0	-1.0	2290.0	1053.0	-1.0	1792.0	1859.0	-1.0	2961.0	921.0	-1.0	1612.0	1490.0	-1.0	2331.0	1980.0	-1.0	3600.0	1605.0	-1.0	2389.0	1879.0	-1.0	3401.0	1421.0	-1.0	2166.0	1405.0	-1.0	2417.0	1261.0	-1.0	1879.0	
161.717	975.0	-1.0	1525.0	1462.0	-1.0	2366.0	1358.0	-1.0	2288.0	1888.0	-1.0	3195.0	1824.0	-1.0	3339.0	1430.0	-1.0	2289.0	1054.0	-1.0	1793.0	1861.0	-1.0	2964.0	922.0	-1.0	1616.0	1491.0	-1.0	2336.0	1981.0	-1.0	3605.0	1607.0	-1.0	2391.0	1880.0	-1.0	3406.0	1421.0	-1.0	2167.0	1407.0	-1.0	2420.0	1261.0	-1.0	1880.0	
162.216	976.0	-1.0	1527.0	1464.0	-1.0	2370.0	1358.0	-1.0	2292.0	1890.0	-1.0	3204.0	1826.0	-1.0	3346.0	1431.0	-1.0	2294.0	1055.0	-1.0	1796.0	1863.0	-1.0	2971.0	924.0	-1.0	1620.0	1494.0	-1.0	2344.0	1985.0	-1.0	3617.0	1609.0	-1.0	2398.0	1883.0	-1.0	3417.0	1424.0	-1.0	2175.0	1410.0	-1.0	2428.0	1264.0	-1.0	1884.0	
162.716	977.0	-1.0	1528.0	1465.0	-1.0	2370.0	1359.0	-1.0	2293.0	1889.0	-1.0	3207.0	1827.0	-1.0	3350.0	1431.0	-1.0	2296.0	1056.0	-1.0	1799.0	1865.0	-1.0	2975.0	925.0	-1.0	1627.0	1496.0	-1.0	2352.0	1989.0	-1.0	3634.0	1612.0	-1.0	2408.0	1885.0	-1.0	3426.0	1426.0	-1.0	2180.0	1412.0	-1.0	2434.0	1265.0	-1.0	1888.0	
163.215	977.0	-1.0	1531.0	1466.0	-1.0	2374.0	1359.0	-1.0	2298.0	1892.0	-1.0	3217.0	1829.0	-1.0	3352.0	1431.0	-1.0	2297.0	1057.0	-1.0	1801.0	1868.0	-1.0	2979.0	927.0	-1.0	1629.0	1497.0	-1.0	2353.0	1990.0	-1.0	3633.0	1613.0	-1.0	2406.0	1886.0	-1.0	3426.0	1426.0	-1.0	2178.0	1414.0	-1.0	2434.0	1265.0	-1.0	1886.0	
163.714	977.0	-1.0	1532.0	1467.0	-1.0	2375.0	1360.0	-1.0	2300.0	1892.0	-1.0	3222.0	1831.0	-1.0	3356.0	1432.0	-1.0	2300.0	1059.0	-1.0	1802.0	1870.0	-1.0	2982.0	928.0	-1.0	1632.0	1499.0	-1.0	2357.0	1994.0	-1.0	3639.0	1616.0	-1.0	2409.0	1887.0	-1.0	3436.0	1428.0	-1.0	2186.0	1416.0	-1.0	2442.0	1266.0	-1.0	1890.0	
164.213	977.0	-1.0	1532.0	1468.0	-1.0	2373.0	1359.0	-1.0	2301.0	1892.0	-1.0	3222.0	1832.0	-1.0	3358.0	1432.0	-1.0	2300.0	1059.0	-1.0	1803.0	1871.0	-1.0	2983.0	929.0	-1.0	1633.0	1500.0	-1.0	2358.0	1996.0	-1.0	3640.0	1617.0	-1.0	2409.0	1889.0	-1.0	3443.0	1429.0	-1.0	2189.0	1417.0	-1.0	2446.0	1267.0	-1.0	1892.0	
164.712	978.0	-1.0	1533.0	1468.0	-1.0	2374.0	1360.0	-1.0	2303.0	1893.0	-1.0	3227.0	1833.0	-1.0	3359.0	1433.0	-1.0	2300.0	1060.0	-1.0	1804.0	1873.0	-1.0	2983.0	930.0	-1.0	1634.0	1501.0	-1.0	2358.0	1997.0	-1.0	3637.0	1618.0	-1.0	2406.0	1889.0	-1.0	3441.0	1429.0	-1.0	2186.0	1417.0	-1.0	2446.0	1268.0	-1.0	1889.0	
165.212	977.0	-1.0	1532.0	1469.0	-1.0	2373.0	1360.0	-1.0	2304.0	1893.0	-1.0	3230.0	1834.0	-1.0	3365.0	1434.0	-1.0	2302.0	1060.0	-1.0	1806.0	1874.0	-1.0	2984.0	931.0	-1.0	1636.0	1503.0	-1.0	2361.0	2000.0	-1.0	3643.0	1621.0	-1.0	2409.0	1891.0	-1.0	3451.0	1431.0	-1.0	2193.0	1419.0	-1.0	2452.0	1269.0	-1.0	1893.0	
165.711	978.0	-1.0	1532.0	1470.0	-1.0	2370.0	1359.0	-1.0	2303.0	1893.0	-1.0	3228.0	1835.0	-1.0	3367.0	1434.0	-1.0	2301.0	1061.0	-1.0	1808.0	1876.0	-1.0	2984.0	933.0	-1.0	1640.0	1506.0	-1.0	2363.0	2003.0	-1.0	3647.0	1623.0	-1.0	2411.0	1894.0	-1.0	3457.0	1433.0	-1.0	2195.0	1421.0	-1.0	2456.0	1270.0	-1.0	1894.0	
166.211	977.0	-1.0	1531.0	1470.0	-1.0	2368.0	1359.0	-1.0	2302.0	1895.0	-1.0	3225.0	1835.0	-1.0	3368.0	1434.0	-1.0	2298.0	1061.0	-1.0	1809.0	1877.0	-1.0	2983.0	934.0	-1.0	1642.0	1507.0	-1.0	2363.0	2004.0	-1.0	3645.0	1623.0	-1.0	2408.0	1895.0	-1.0	3457.0	1433.0	-1.0	2193.0	1421.0	-1.0	2456.0	1270.0	-1.0	1891.0	
166.710	978.0	-1.0	1530.0	1472.0	-1.0	2368.0	1360.0	-1.0	2302.0	1897.0	-1.0	3228.0	1836.0	-1.0	3374.0	1435.0	-1.0	2300.0	1062.0	-1.0	1812.0	1880.0	-1.0	2985.0	935.0	-1.0	1643.0	1510.0	-1.0	2366.0	2007.0	-1.0	3649.0	1626.0	-1.0	2410.0	1895.0	-1.0	3455.0	1433.0	-1.0	2191.0	1421.0	-1.0	2454.0	1270.0	-1.0	1889.0	
167.209	978.0	-1.0	1529.0	1472.0	-1.0	2367.0	1360.0	-1.0	2300.0	1897.0	-1.0	3224.0	1837.0	-1.0	3376.0	1436.0	-1.0	2300.0	1062.0	-1.0	1813.0	1882.0	-1.0	2986.0	937.0	-1.0	1644.0	1512.0	-1.0	2368.0	2010.0	-1.0	3651.0	1629.0	-1.0	2411.0	1897.0	-1.0	3461.0	1435.0	-1.0	2194.0	1424.0	-1.0	2458.0	1270.0	-1.0	1892.0	
167.708	978.0	-1.0	1526.0	1472.0	-1.0	2362.0	1359.0	-1.0	2295.0	1896.0	-1.0	3214.0	1836.0	-1.0	3373.0	1435.0	-1.0	2294.0	1062.0	-1.0	1813.0	1882.0	-1.0	2982.0	938.0	-1.0	1646.0	1512.0	-1.0	2368.0	2010.0	-1.0	3649.0	1629.0	-1.0	2409.0	1897.0	-1.0	3459.0	1434.0	-1.0	2192.0	1423.0	-1.0	2457.0	1271.0	-1.0	1891.0	
168.207	977.0	-1.0	1526.0	1473.0	-1.0	2363.0	1360.0	-1.0	2295.0	1898.0	-1.0	3214.0	1837.0	-1.0	3372.0	1436.0	-1.0	2292.0	1063.0	-1.0	1813.0	1884.0	-1.0	2979.0	938.0	-1.0	1647.0	1513.0	-1.0	2368.0	2010.0	-1.0	3645.0	1629.0	-1.0	2406.0	1896.0	-1.0	3452.0	1432.0	-1.0	2186.0	1421.0	-1.0	2453.0	1270.0	-1.0	1886.0	
168.707	977.0	-1.0	1525.0	1473.0	-1.0	2363.0	1359.0	-1.0	2294.0	1898.0	-1.0	3212.0	1838.0	-1.0	3371.0	1437.0	-1.0	2290.0	1063.0	-1.0	1813.0	1885.0	-1.0	2977.0	939.0	-1.0	1647.0	1515.0	-1.0	2370.0	2011.0	-1.0	3648.0	1630.0	-1.0	2408.0	1897.0	-1.0	3457.0	1434.0	-1.0	2191.0	1423.0	-1.0	2456.0	1270.0	-1.0	1890.0	
169.206	977.0	-1.0	1522.0	1472.0	-1.0	2360.0	1359.0	-1.0	2289.0	1897.0	-1.0	3200.0	1838.0	-1.0	3368.0	1437.0	-1.0	2286.0	1065.0	-1.0	1812.0	1887.0	-1.0	2975.0	940.0	-1.0	1648.0	1517.0	-1.0	2370.0	2012.0	-1.0	3648.0	1631.0	-1.0	2406.0	1896.0	-1.0	3457.0	1434.0	-1.0	2190.0	1423.0	-1.0	2457.0	1269.0	-1.0	1891.0	
169.705	977.0	-1.0	1522.0	1473.0	-1.0	2361.0	1359.0	-1.0	2290.0	1898.0	-1.0	3202.0	1840.0	-1.0	3367.0	1439.0	-1.0	2283.0	1065.0	-1.0	1812.0	1889.0	-1.0	2973.0	940.0	-1.0	1649.0	1519.0	-1.0	2371.0	2014.0	-1.0	3646.0	1632.0	-1.0	2405.0	1895.0	-1.0	3451.0	1433.0	-1.0	2184.0	1421.0	-1.0	2451.0	1268.0	-1.0	1887.0	
170.204	977.0	-1.0	1522.0	1473.0	-1.0	2362.0	1359.0	-1.0	2289.0	1899.0	-1.0	3201.0	1842.0	-1.0	3368.0	1440.0	-1.0	2284.0	1066.0	-1.0	1812.0	1892.0	-1.0	2974.0	941.0	-1.0	1650.0	1521.0	-1.0	2375.0	2017.0	-1.0	3653.0	1634.0	-1.0	2408.0	1898.0	-1.0	3458.0	1434.0	-1.0	2190.0	1422.0	-1.0	2456.0	1269.0	-1.0	1891.0	
170.704	977.0	-1.0	1519.0	1472.0	-1.0	2358.0	1358.0	-1.0	2285.0	1897.0	-1.0	3192.0	1843.0	-1.0	3366.0	1439.0	-1.0	2280.0	1067.0	-1.0	1811.0	1893.0	-1.0	2972.0	942.0	-1.0	1651.0	1524.0	-1.0	2379.0	2019.0	-1.0	3656.0	1635.0	-1.0	2410.0	1899.0	-1.0	3460.0	1434.0	-1.0	2190.0	1423.0	-1.0	2457.0	1270.0	-1.0	1891.0	
171.203	976.0	-1.0	1520.0	1472.0	-1.0	2362.0	1358.0	-1.0	2287.0	1897.0	-1.0	3196.0	1845.0	-1.0	3372.0	1441.0	-1.0	2284.0	1068.0	-1.0	1813.0	1896.0	-1.0	2978.0	943.0	-1.0	1653.0	1528.0	-1.0	2383.0	2023.0	-1.0	3660.0	1639.0	-1.0	2411.0	1899.0	-1.0	3458.0	1434.0	-1.0	2188.0	1423.0	-1.0	2456.0	1269.0	-1.0	1889.0	
171.702	977.0	-1.0	1520.0	1473.0	-1.0	2363.0	1358.0	-1.0	2287.0	1898.0	-1.0	3197.0	1847.0	-1.0	3375.0	1441.0	-1.0	2285.0	1069.0	-1.0	1814.0	1899.0	-1.0	2980.0	944.0	-1.0	1655.0	1530.0	-1.0	2387.0	2025.0	-1.0	3668.0	1640.0	-1.0	2415.0	1900.0	-1.0	3465.0	1436.0	-1.0	2193.0	1424.0	-1.0	2461.0	1270.0	-1.0	1892.0	
172.202	976.0	-1.0	1519.0	1473.0	-1.0	2360.0	1357.0	-1.0	2284.0	1897.0	-1.0	3191.0	1847.0	-1.0	3373.0	1441.0	-1.0	2284.0	1069.0	-1.0	1813.0	1901.0	-1.0	2979.0	944.0	-1.0	1657.0	1531.0	-1.0	2388.0	2026.0	-1.0	3669.0	1641.0	-1.0	2415.0	1901.0	-1.0	3468.0	1436.0	-1.0	2195.0	1425.0	-1.0	2463.0	1271.0	-1.0	1893.0	
172.701	977.0	-1.0	1521.0	1474.0	-1.0	2365.0	1358.0	-1.0	2288.0	1899.0	-1.0	3198.0	1849.0	-1.0	3378.0	1443.0	-1.0	2287.0	1070.0	-1.0	1815.0	1903.0	-1.0	2982.0	945.0	-1.0	1656.0	1531.0	-1.0	2389.0	2027.0	-1.0	3670.0	1641.0	-1.0	2415.0	1901.0	-1.0	3466.0	1436.0	-1.0	2193.0	1425.0	-1.0	2462.0	1270.0	-1.0	1891.0	
173.200	977.0	-1.0	1522.0	1474.0	-1.0	2367.0	1358.0	-1.0	2289.0	1899.0	-1.0	3201.0	1850.0	-1.0	3379.0	1443.0	-1.0	2290.0	1071.0	-1.0	1814.0	1904.0	-1.0	2983.0	944.0	-1.0	1657.0	1532.0	-1.0	2390.0	2027.0	-1.0	3674.0	1642.0	-1.0	2417.0	1902.0	-1.0	3472.0	1437.0	-1.0	2198.0	1426.0	-1.0	2466.0	1272.0	-1.0	1894.0	
173.699	969.0	-1.0	1520.0	1468.0	-1.0	2361.0	1352.0	-1.0	2287.0	1893.0	-1.0	3191.0	1847.0	-1.0	3372.0	1441.0	-1.0	2285.0	1069.0	-1.0	1810.0	1901.0	-1.0	2976.0	943.0	-1.0	1653.0	1529.0	-1.0	2382.0	2023.0	-1.0	3663.0	1639.0	-1.0	2409.0	1899.0	-1.0	3465.0	1437.0	-1.0	2197.0	1424.0	-1.0	2461.0	1271.0	-1.0	1892.0	
174.198	970.0	-1.0	1520.0	1467.0	-1.0	2361.0	1355.0	-1.0	2294.0	1892.0	-1.0	3194.0	1847.0	-1.0	3374.0	1441.0	-1.0	2288.0	1068.0	-1.0	1809.0	1898.0	-1.0	2974.0	941.0	-1.0	1647.0	1526.0	-1.0	2376.0	2019.0	-1.0	3652.0	1636.0	-1.0	2404.0	1895.0	-1.0	3454.0	1437.0	-1.0	2196.0	1422.0	-1.0	2453.0	1271.0	-1.0	1889.0	
174.697	972.0	-1.0	1521.0	1466.0	-1.0	2358.0	1357.0	-1.0	2297.0	1892.0	-1.0	3193.0	1845.0	-1.0	3373.0	1441.0	-1.0	2290.0	1067.0	-1.0	1807.0	1897.0	-1.0	2971.0	939.0	-1.0	1641.0	1523.0	-1.0	2371.0	2015.0	-1.0	3643.0	1634.0	-1.0	2400.0	1893.0	-1.0	3454.0	1438.0	-1.0	2199.0	1420.0	-1.0	2451.0	1272.0	-1.0	1893.0	
175.196	972.0	-1.0	1522.0	1463.0	-1.0	2353.0	1358.0	-1.0	2300.0	1889.0	-1.0	3190.0	1843.0	-1.0	3371.0	1440.0	-1.0	2289.0	1066.0	-1.0	1806.0	1895.0	-1.0	2969.0	938.0	-1.0	1639.0	1521.0	-1.0	2367.0	2010.0	-1.0	3635.0	1631.0	-1.0	2396.0	1890.0	-1.0	3450.0	1437.0	-1.0	2199.0	1419.0	-1.0	2451.0	1272.0	-1.0	1895.0	
175.695	974.0	-1.0	1526.0	1463.0	-1.0	2356.0	1360.0	-1.0	2308.0	1890.0	-1.0	3200.0	1843.0	-1.0	3374.0	1440.0	-1.0	2292.0	1067.0	-1.0	1808.0	1896.0	-1.0	2975.0	938.0	-1.0	1638.0	1521.0	-1.0	2367.0	2009.0	-1.0	3633.0	1630.0	-1.0	2394.0	1885.0	-1.0	3442.0	1435.0	-1.0	2195.0	1416.0	-1.0	2446.0	1272.0	-1.0	1892.0	
176.194	975.0	-1.0	1529.0	1462.0	-1.0	2358.0	1361.0	-1.0	2315.0	1889.0	-1.0	3208.0	1843.0	-1.0	3383.0	1441.0	-1.0	2300.0	1067.0	-1.0	1811.0	1898.0	-1.0	2983.0	938.0	-1.0	1640.0	1522.0	-1.0	2374.0	2011.0	-1.0	3642.0	1631.0	-1.0	2400.0	1886.0	-1.0	3451.0	1438.0	-1.0	2205.0	1418.0	-1.0	2454.0	1274.0	-1.0	1900.0	
176.693	975.0	-1.0	1532.0	1461.0	-1.0	2358.0	1361.0	-1.0	2320.0	1887.0	-1.0	3209.0	1842.0	-1.0	3389.0	1441.0	-1.0	2305.0	1067.0	-1.0	1814.0	1899.0	-1.0	2991.0	939.0	-1.0	1645.0	1525.0	-1.0	2382.0	2012.0	-1.0	3652.0	1632.0	-1.0	2405.0	1886.0	-1.0	3458.0	1438.0	-1.0	2210.0	1418.0	-1.0	2458.0	1275.0	-1.0	1905.0	
177.192	976.0	-1.0	1534.0	1460.0	-1.0	2359.0	1361.0	-1.0	2325.0	1886.0	-1.0	3213.0	1842.0	-1.0	3393.0	1442.0	-1.0	2308.0	1068.0	-1.0	1817.0	1902.0	-1.0	3000.0	941.0	-1.0	1649.0	1527.0	-1.0	2389.0	2014.0	-1.0	3659.0	1632.0	-1.0	2407.0	1884.0	-1.0	3458.0	1437.0	-1.0	2209.0	1416.0	-1.0	2459.0	1274.0	-1.0	1905.0	
177.691	977.0	-1.0	1539.0	1460.0	-1.0	2365.0	1362.0	-1.0	2333.0	1887.0	-1.0	3225.0	1843.0	-1.0	3403.0	1443.0	-1.0	2316.0	1069.0	-1.0	1823.0	1905.0	-1.0	3012.0	942.0	-1.0	1653.0	1529.0	-1.0	2395.0	2014.0	-1.0	3663.0	1632.0	-1.0	2408.0	1882.0	-1.0	3456.0	1436.0	-1.0	2205.0	1415.0	-1.0	2458.0	1273.0	-1.0	1903.0	
178.190	977.0	-1.0	1541.0	1461.0	-1.0	2368.0	1363.0	-1.0	2338.0	1887.0	-1.0	3231.0	1843.0	-1.0	3412.0	1445.0	-1.0	2322.0	1069.0	-1.0	1828.0	1909.0	-1.0	3024.0	943.0	-1.0	1659.0	1532.0	-1.0	2403.0	2016.0	-1.0	3672.0	1633.0	-1.0	2414.0	1883.0	-1.0	3465.0	1437.0	-1.0	2210.0	1415.0	-1.0	2463.0	1274.0	-1.0	1908.0	
178.689	978.0	-1.0	1543.0	1461.0	-1.0	2366.0	1363.0	-1.0	2341.0	1886.0	-1.0	3232.0	1843.0	-1.0	3415.0	1445.0	-1.0	2325.0	1070.0	-1.0	1832.0	1912.0	-1.0	3033.0	945.0	-1.0	1665.0	1535.0	-1.0	2410.0	2018.0	-1.0	3681.0	1635.0	-1.0	2416.0	1884.0	-1.0	3471.0	1436.0	-1.0	2211.0	1415.0	-1.0	2466.0	1275.0	-1.0	1910.0	
179.188	978.0	-1.0	1543.0	1460.0	-1.0	2363.0	1362.0	-1.0	2341.0	1884.0	-1.0	3228.0	1842.0	-1.0	3413.0	1444.0	-1.0	2324.0	1070.0	-1.0	1833.0	1913.0	-1.0	3037.0	947.0	-1.0	1670.0	1538.0	-1.0	2414.0	2020.0	-1.0	3686.0	1634.0	-1.0	2416.0	1884.0	-1.0	3471.0	1436.0	-1.0	2208.0	1415.0	-1.0	2465.0	1274.0	-1.0	1907.0	
179.687	979.0	-1.0	1544.0	1461.0	-1.0	2362.0	1364.0	-1.0	2342.0	1886.0	-1.0	3230.0	1841.0	-1.0	3410.0	1444.0	-1.0	2323.0	1070.0	-1.0	1834.0	1914.0	-1.0	3039.0	948.0	-1.0	1673.0	1538.0	-1.0	2415.0	2021.0	-1.0	3686.0	1634.0	-1.0	2413.0	1883.0	-1.0	3464.0	1433.0	-1.0	2199.0	1413.0	-1.0	2459.0	1273.0	-1.0	1902.0	
180.186	979.0	-1.0	1545.0	1462.0	-1.0	2362.0	1365.0	-1.0	2344.0	1888.0	-1.0	3234.0	1841.0	-1.0	3411.0	1445.0	-1.0	2325.0	1070.0	-1.0	1836.0	1916.0	-1.0	3042.0	950.0	-1.0	1677.0	1539.0	-1.0	2416.0	2024.0	-1.0	3693.0	1635.0	-1.0	2415.0	1885.0	-1.0	3461.0	1434.0	-1.0	2196.0	1414.0	-1.0	2457.0	1273.0	-1.0	1899.0	
180.685	979.0	-1.0	1544.0	1461.0	-1.0	2360.0	1364.0	-1.0	2343.0	1888.0	-1.0	3233.0	1840.0	-1.0	3407.0	1445.0	-1.0	2326.0	1070.0	-1.0	1836.0	1917.0	-1.0	3042.0	951.0	-1.0	1679.0	1540.0	-1.0	2414.0	2025.0	-1.0	3694.0	1636.0	-1.0	2415.0	1887.0	-1.0	3465.0	1435.0	-1.0	2198.0	1415.0	-1.0	2458.0	1273.0	-1.0	1900.0	
181.184	979.0	-1.0	1542.0	1461.0	-1.0	2355.0	1364.0	-1.0	2338.0	1889.0	-1.0	3227.0	1838.0	-1.0	3397.0	1445.0	-1.0	2322.0	1070.0	-1.0	1833.0	1917.0	-1.0	3036.0	952.0	-1.0	1680.0	1538.0	-1.0	2409.0	2024.0	-1.0	3687.0	1634.0	-1.0	2411.0	1887.0	-1.0	3461.0	1434.0	-1.0	2196.0	1415.0	-1.0	2455.0	1273.0	-1.0	1898.0	
181.683	978.0	-1.0	1540.0	1460.0	-1.0	2349.0	1363.0	-1.0	2334.0	1890.0	-1.0	3223.0	1835.0	-1.0	3383.0	1444.0	-1.0	2317.0	1069.0	-1.0	1828.0	1914.0	-1.0	3027.0	953.0	-1.0	1679.0	1536.0	-1.0	2401.0	2021.0	-1.0	3674.0	1633.0	-1.0	2404.0	1884.0	-1.0	3448.0	1432.0	-1.0	2186.0	1411.0	-1.0	2447.0	1272.0	-1.0	1892.0	
182.182	978.0	-1.0	1538.0	1460.0	-1.0	2346.0	1362.0	-1.0	2330.0	1890.0	-1.0	3220.0	1833.0	-1.0	3376.0	1445.0	-1.0	2315.0	1067.0	-1.0	1825.0	1912.0	-1.0	3021.0	952.0	-1.0	1676.0	1534.0	-1.0	2397.0	2020.0	-1.0	3669.0	1633.0	-1.0	2403.0	1885.0	-1.0	3444.0	1434.0	-1.0	2186.0	1412.0	-1.0	2444.0	1271.0	-1.0	1889.0	
182.681	977.0	-1.0	1533.0	1458.0	-1.0	2340.0	1362.0	-1.0	2322.0	1890.0	-1.0	3210.0	1831.0	-1.0	3362.0	1444.0	-1.0	2310.0	1066.0	-1.0	1819.0	1908.0	-1.0	3009.0	951.0	-1.0	1671.0	1532.0	-1.0	2390.0	2016.0	-1.0	3657.0	1631.0	-1.0	2400.0	1884.0	-1.0	3438.0	1433.0	-1.0	2183.0	1411.0	-1.0	2439.0	1272.0	-1.0	1886.0	
183.181	977.0	-1.0	1528.0	1457.0	-1.0	2332.0	1361.0	-1.0	2313.0	1890.0	-1.0	3200.0	1828.0	-1.0	3347.0	1443.0	-1.0	2303.0	1065.0	-1.0	1813.0	1904.0	-1.0	2997.0	950.0	-1.0	1667.0	1529.0	-1.0	2383.0	2012.0	-1.0	3642.0	1628.0	-1.0	2394.0	1882.0	-1.0	3425.0	1431.0	-1.0	2176.0	1408.0	-1.0	2430.0	1270.0	-1.0	1881.0	
183.680	976.0	-1.0	1526.0	1457.0	-1.0	2331.0	1361.0	-1.0	2309.0	1891.0	-1.0	3198.0	1827.0	-1.0	3341.0	1444.0	-1.0	2303.0	1063.0	-1.0	1809.0	1902.0	-1.0	2990.0	949.0	-1.0	1660.0	1527.0	-1.0	2378.0	2010.0	-1.0	3631.0	1627.0	-1.0	2391.0	1880.0	-1.0	3412.0	1430.0	-1.0	2168.0	1407.0	-1.0	2421.0	1268.0	-1.0	1875.0	
184.179	975.0	-1.0	1523.0	1456.0	-1.0	2329.0	1360.0	-1.0	2302.0	1891.0	-1.0	3192.0	1826.0	-1.0	3334.0	1443.0	-1.0	2301.0	1062.0	-1.0	1805.0	1897.0	-1.0	2982.0	947.0	-1.0	1655.0	1526.0	-1.0	2375.0	2008.0	-1.0	3623.0	1626.0	-1.0	2389.0	1880.0	-1.0	3409.0	1430.0	-1.0	2168.0	1406.0	-1.0	2418.0	1269.0	-1.0	1875.0	
184.678	974.0	-1.0	1519.0	1454.0	-1.0	2325.0	1359.0	-1.0	2294.0	1888.0	-1.0	3179.0	1823.0	-1.0	3323.0	1442.0	-1.0	2294.0	1060.0	-1.0	1799.0	1892.0	-1.0	2971.0	945.0	-1.0	1649.0	1524.0	-1.0	2370.0	2003.0	-1.0	3610.0	1623.0	-1.0	2385.0	1877.0	-1.0	3397.0	1429.0	-1.0	2162.0	1405.0	-1.0	2412.0	1267.0	-1.0	1872.0	
185.177	974.0	-1.0	1518.0	1453.0	-1.0	2327.0	1358.0	-1.0	2291.0	1889.0	-1.0	3179.0	1823.0	-1.0	3318.0	1442.0	-1.0	2291.0	1059.0	-1.0	1796.0	1889.0	-1.0	2963.0	943.0	-1.0	1643.0	1521.0	-1.0	2366.0	1999.0	-1.0	3597.0	1620.0	-1.0	2380.0	1874.0	-1.0	3380.0	1426.0	-1.0	2151.0	1403.0	-1.0	2402.0	1266.0	-1.0	1865.0	
185.676	973.0	-1.0	1515.0	1453.0	-1.0	2325.0	1358.0	-1.0	2285.0	1888.0	-1.0	3172.0	1822.0	-1.0	3313.0	1441.0	-1.0	2289.0	1058.0	-1.0	1792.0	1885.0	-1.0	2955.0	941.0	-1.0	1638.0	1519.0	-1.0	2363.0	1996.0	-1.0	3590.0	1618.0	-1.0	2378.0	1873.0	-1.0	3376.0	1425.0	-1.0	2150.0	1402.0	-1.0	2400.0	1265.0	-1.0	1865.0	
186.175	972.0	-1.0	1512.0	1451.0	-1.0	2320.0	1357.0	-1.0	2278.0	1885.0	-1.0	3159.0	1820.0	-1.0	3306.0	1439.0	-1.0	2282.0	1056.0	-1.0	1787.0	1879.0	-1.0	2944.0	939.0	-1.0	1632.0	1516.0	-1.0	2357.0	1992.0	-1.0	3579.0	1615.0	-1.0	2373.0	1871.0	-1.0	3366.0	1423.0	-1.0	2145.0	1400.0	-1.0	2395.0	1264.0	-1.0	1864.0	
186.674	972.0	-1.0	1511.0	1451.0	-1.0	2319.0	1357.0	-1.0	2277.0	1885.0	-1.0	3158.0	1818.0	-1.0	3302.0	1438.0	-1.0	2278.0	1054.0	-1.0	1784.0	1876.0	-1.0	2937.0	937.0	-1.0	1627.0	1514.0	-1.0	2353.0	1989.0	-1.0	3569.0	1613.0	-1.0	2366.0	1867.0	-1.0	3348.0	1419.0	-1.0	2133.0	1396.0	-1.0	2384.0	1262.0	-1.0	1856.0	
187.174	972.0	-1.0	1510.0	1450.0	-1.0	2318.0	1356.0	-1.0	2274.0	1884.0	-1.0	3153.0	1817.0	-1.0	3301.0	1437.0	-1.0	2276.0	1053.0	-1.0	1781.0	1873.0	-1.0	2931.0	936.0	-1.0	1623.0	1513.0	-1.0	2350.0	1988.0	-1.0	3566.0	1612.0	-1.0	2364.0	1867.0	-1.0	3346.0	1420.0	-1.0	2133.0	1397.0	-1.0	2383.0	1261.0	-1.0	1856.0	
187.673	970.0	-1.0	1507.0	1449.0	-1.0	2314.0	1355.0	-1.0	2270.0	1880.0	-1.0	3141.0	1816.0	-1.0	3297.0	1435.0	-1.0	2271.0	1052.0	-1.0	1777.0	1871.0	-1.0	2924.0	934.0	-1.0	1618.0	1512.0	-1.0	2346.0	1987.0	-1.0	3560.0	1610.0	-1.0	2359.0	1866.0	-1.0	3341.0	1419.0	-1.0	2129.0	1396.0	-1.0	2380.0	1261.0	-1.0	1855.0	
188.172	970.0	-1.0	1507.0	1449.0	-1.0	2312.0	1354.0	-1.0	2270.0	1880.0	-1.0	3140.0	1814.0	-1.0	3295.0	1434.0	-1.0	2267.0	1051.0	-1.0	1775.0	1869.0	-1.0	2919.0	933.0	-1.0	1614.0	1512.0	-1.0	2341.0	1986.0	-1.0	3553.0	1609.0	-1.0	2353.0	1863.0	-1.0	3327.0	1416.0	-1.0	2118.0	1393.0	-1.0	2372.0	1258.0	-1.0	1848.0	
188.672	970.0	-1.0	1507.0	1449.0	-1.0	2312.0	1354.0	-1.0	2270.0	1880.0	-1.0	3138.0	1814.0	-1.0	3295.0	1433.0	-1.0	2266.0	1052.0	-1.0	1773.0	1867.0	-1.0	2916.0	932.0	-1.0	1611.0	1512.0	-1.0	2339.0	1987.0	-1.0	3554.0	1609.0	-1.0	2353.0	1865.0	-1.0	3332.0	1417.0	-1.0	2122.0	1394.0	-1.0	2373.0	1259.0	-1.0	1850.0	
189.171	968.0	-1.0	1505.0	1448.0	-1.0	2309.0	1352.0	-1.0	2266.0	1877.0	-1.0	3126.0	1814.0	-1.0	3290.0	1431.0	-1.0	2261.0	1051.0	-1.0	1770.0	1866.0	-1.0	2910.0	932.0	-1.0	1609.0	1512.0	-1.0	2336.0	1987.0	-1.0	3553.0	1609.0	-1.0	2350.0	1866.0	-1.0	3330.0	1417.0	-1.0	2120.0	1393.0	-1.0	2371.0	1258.0	-1.0	1848.0	
189.670	969.0	-1.0	1506.0	1449.0	-1.0	2313.0	1353.0	-1.0	2269.0	1878.0	-1.0	3130.0	1815.0	-1.0	3290.0	1431.0	-1.0	2261.0	1051.0	-1.0	1769.0	1866.0	-1.0	2909.0	931.0	-1.0	1607.0	1512.0	-1.0	2334.0	1989.0	-1.0	3552.0	1609.0	-1.0	2348.0	1865.0	-1.0	3322.0	1416.0	-1.0	2114.0	1392.0	-1.0	2365.0	1257.0	-1.0	1843.0	
190.170	963.0	-1.0	1507.0	1445.0	-1.0	2314.0	1349.0	-1.0	2270.0	1877.0	-1.0	3130.0	1816.0	-1.0	3290.0	1431.0	-1.0	2261.0	1052.0	-1.0	1769.0	1866.0	-1.0	2909.0	930.0	-1.0	1605.0	1513.0	-1.0	2335.0	1990.0	-1.0	3555.0	1609.0	-1.0	2350.0	1867.0	-1.0	3328.0	1417.0	-1.0	2117.0	1392.0	-1.0	2368.0	1258.0	-1.0	1847.0	
190.670	964.0	-1.0	1506.0	1446.0	-1.0	2311.0	1350.0	-1.0	2266.0	1875.0	-1.0	3119.0	1815.0	-1.0	3286.0	1430.0	-1.0	2257.0	1052.0	-1.0	1767.0	1866.0	-1.0	2906.0	930.0	-1.0	1604.0	1513.0	-1.0	2334.0	1990.0	-1.0	3554.0	1609.0	-1.0	2349.0	1867.0	-1.0	3327.0	1417.0	-1.0	2117.0	1392.0	-1.0	2366.0	1257.0	-1.0	1845.0	
191.169	966.0	-1.0	1507.0	1447.0	-1.0	2314.0	1352.0	-1.0	2269.0	1878.0	-1.0	3125.0	1818.0	-1.0	3290.0	1431.0	-1.0	2261.0	1052.0	-1.0	1769.0	1867.0	-1.0	2909.0	930.0	-1.0	1603.0	1513.0	-1.0	2334.0	1993.0	-1.0	3557.0	1609.0	-1.0	2351.0	1867.0	-1.0	3323.0	1416.0	-1.0	2114.0	1392.0	-1.0	2361.0	1258.0	-1.0	1844.0	
191.668	968.0	-1.0	1507.0	1447.0	-1.0	2316.0	1354.0	-1.0	2270.0	1878.0	-1.0	3125.0	1820.0	-1.0	3293.0	1432.0	-1.0	2263.0	1053.0	-1.0	1769.0	1867.0	-1.0	2911.0	930.0	-1.0	1604.0	1514.0	-1.0	2335.0	1994.0	-1.0	3561.0	1611.0	-1.0	2354.0	1869.0	-1.0	3328.0	1418.0	-1.0	2120.0	1393.0	-1.0	2365.0	1258.0	-1.0	1847.0	
192.168	967.0	-1.0	1507.0	1446.0	-1.0	2314.0	1354.0	-1.0	2268.0	1876.0	-1.0	3119.0	1820.0	-1.0	3291.0	1431.0	-1.0	2261.0	1053.0	-1.0	1768.0	1867.0	-1.0	2910.0	930.0	-1.0	1603.0	1513.0	-1.0	2335.0	1995.0	-1.0	3562.0	1611.0	-1.0	2354.0	1869.0	-1.0	3328.0	1418.0	-1.0	2121.0	1392.0	-1.0	2364.0	1258.0	-1.0	1849.0	
192.667	968.0	-1.0	1508.0	1447.0	-1.0	2318.0	1356.0	-1.0	2271.0	1878.0	-1.0	3126.0	1822.0	-1.0	3293.0	1431.0	-1.0	2263.0	1054.0	-1.0	1768.0	1867.0	-1.0	2911.0	930.0	-1.0	1604.0	1512.0	-1.0	2333.0	1996.0	-1.0	3562.0	1610.0	-1.0	2354.0	1866.0	-1.0	3322.0	1416.0	-1.0	2117.0	1391.0	-1.0	2359.0	1257.0	-1.0	1847.0	
193.166	969.0	-1.0	1509.0	1447.0	-1.0	2320.0	1357.0	-1.0	2272.0	1878.0	-1.0	3129.0	1823.0	-1.0	3295.0	1432.0	-1.0	2266.0	1054.0	-1.0	1768.0	1867.0	-1.0	2913.0	930.0	-1.0	1604.0	1512.0	-1.0	2334.0	1996.0	-1.0	3567.0	1610.0	-1.0	2356.0	1867.0	-1.0	3329.0	1417.0	-1.0	2124.0	1391.0	-1.0	2364.0	1257.0	-1.0	1851.0	
193.665	969.0	-1.0	1509.0	1446.0	-1.0	2317.0	1356.0	-1.0	2270.0	1875.0	-1.0	3124.0	1823.0	-1.0	3296.0	1431.0	-1.0	2264.0	1055.0	-1.0	1768.0	1867.0	-1.0	2914.0	930.0	-1.0	1605.0	1511.0	-1.0	2333.0	1997.0	-1.0	3567.0	1610.0	-1.0	2356.0	1867.0	-1.0	3332.0	1416.0	-1.0	2126.0	1392.0	-1.0	2366.0	1257.0	-1.0	1854.0	
194.165	971.0	-1.0	1510.0	1447.0	-1.0	2318.0	1357.0	-1.0	2269.0	1877.0	-1.0	3131.0	1825.0	-1.0	3297.0	1431.0	-1.0	2264.0	1056.0	-1.0	1769.0	1869.0	-1.0	2917.0	931.0	-1.0	1607.0	1512.0	-1.0	2336.0	1998.0	-1.0	3567.0	1611.0	-1.0	2356.0	1867.0	-1.0	3334.0	1416.0	-1.0	2124.0	1392.0	-1.0	2366.0	1256.0	-1.0	1854.0	
194.664	973.0	-1.0	1512.0	1450.0	-1.0	2323.0	1358.0	-1.0	2269.0	1881.0	-1.0	3142.0	1828.0	-1.0	3306.0	1433.0	-1.0	2270.0	1057.0	-1.0	1773.0	1873.0	-1.0	2927.0	933.0	-1.0	1613.0	1515.0	-1.0	2342.0	2002.0	-1.0	3577.0	1614.0	-1.0	2362.0	1871.0	-1.0	3343.0	1417.0	-1.0	2128.0	1395.0	-1.0	2372.0	1257.0	-1.0	1856.0	
195.163	974.0	-1.0	1512.0	1453.0	-1.0	2327.0	1358.0	-1.0	2267.0	1883.0	-1.0	3147.0	1831.0	-1.0	3309.0	1434.0	-1.0	2272.0	1059.0	-1.0	1776.0	1876.0	-1.0	2931.0	935.0	-1.0	1618.0	1517.0	-1.0	2346.0	2005.0	-1.0	3584.0	1617.0	-1.0	2366.0	1876.0	-1.0	3357.0	1420.0	-1.0	2136.0	1398.0	-1.0	2382.0	1260.0	-1.0	1862.0	
195.662	974.0	-1.0	1510.0	1455.0	-1.0	2327.0	1357.0	-1.0	2262.0	1882.0	-1.0	3142.0	1832.0	-1.0	3307.0	1434.0	-1.0	2269.0	1060.0	-1.0	1777.0	1878.0	-1.0	2933.0	938.0	-1.0	1622.0	1518.0	-1.0	2347.0	2006.0	-1.0	3584.0	1618.0	-1.0	2366.0	1878.0	-1.0	3363.0	1421.0	-1.0	2139.0	1400.0	-1.0	2387.0	1260.0	-1.0	1862.0	
196.162	974.0	-1.0	1511.0	1458.0	-1.0	2333.0	1358.0	-1.0	2263.0	1885.0	-1.0	3152.0	1835.0	-1.0	3313.0	1435.0	-1.0	2272.0	1061.0	-1.0	1779.0	1881.0	-1.0	2937.0	939.0	-1.0	1625.0	1520.0	-1.0	2349.0	2009.0	-1.0	3587.0	1621.0	-1.0	2367.0	1881.0	-1.0	3363.0	1421.0	-1.0	2138.0	1401.0	-1.0	2387.0	1261.0	-1.0	1861.0	
196.661	975.0	-1.0	1510.0	1460.0	-1.0	2336.0	1358.0	-1.0	2262.0	1887.0	-1.0	3156.0	1836.0	-1.0	3314.0	1436.0	-1.0	2273.0	1062.0	-1.0	1780.0	1882.0	-1.0	2939.0	940.0	-1.0	1628.0	1523.0	-1.0	2352.0	2012.0	-1.0	3590.0	1623.0	-1.0	2370.0	1885.0	-1.0	3374.0	1423.0	-1.0	2145.0	1403.0	-1.0	2394.0	1263.0	-1.0	1866.0	
197.161	975.0	-1.0	1510.0	1461.0	-1.0	2336.0	1357.0	-1.0	2260.0	1886.0	-1.0	3155.0	1836.0	-1.0	3312.0	1435.0	-1.0	2269.0	1063.0	-1.0	1779.0	1883.0	-1.0	2938.0	942.0	-1.0	1630.0	1524.0	-1.0	2355.0	2014.0	-1.0	3592.0	1624.0	-1.0	2371.0	1887.0	-1.0	3379.0	1424.0	-1.0	2147.0	1405.0	-1.0	2398.0	1263.0	-1.0	1867.0	
197.660	975.0	-1.0	1511.0	1463.0	-1.0	2340.0	1358.0	-1.0	2262.0	1889.0	-1.0	3164.0	1838.0	-1.0	3317.0	1436.0	-1.0	2272.0	1063.0	-1.0	1781.0	1886.0	-1.0	2943.0	943.0	-1.0	1634.0	1527.0	-1.0	2362.0	2017.0	-1.0	3602.0	1627.0	-1.0	2378.0	1891.0	-1.0	3388.0	1427.0	-1.0	2154.0	1408.0	-1.0	2403.0	1266.0	-1.0	1870.0	
198.159	976.0	-1.0	1511.0	1465.0	-1.0	2342.0	1359.0	-1.0	2262.0	1889.0	-1.0	3166.0	1840.0	-1.0	3321.0	1437.0	-1.0	2275.0	1064.0	-1.0	1783.0	1888.0	-1.0	2947.0	944.0	-1.0	1637.0	1530.0	-1.0	2369.0	2022.0	-1.0	3611.0	1630.0	-1.0	2384.0	1894.0	-1.0	3399.0	1429.0	-1.0	2162.0	1411.0	-1.0	2411.0	1267.0	-1.0	1875.0	
198.658	976.0	-1.0	1514.0	1467.0	-1.0	2347.0	1360.0	-1.0	2267.0	1892.0	-1.0	3178.0	1842.0	-1.0	3325.0	1438.0	-1.0	2277.0	1065.0	-1.0	1785.0	1891.0	-1.0	2953.0	945.0	-1.0	1640.0	1533.0	-1.0	2376.0	2025.0	-1.0	3617.0	1632.0	-1.0	2387.0	1894.0	-1.0	3401.0	1429.0	-1.0	2162.0	1411.0	-1.0	2413.0	1266.0	-1.0	1875.0	
199.157	977.0	-1.0	1516.0	1469.0	-1.0	2353.0	1361.0	-1.0	2271.0	1895.0	-1.0	3188.0	1845.0	-1.0	3333.0	1440.0	-1.0	2283.0	1067.0	-1.0	1789.0	1895.0	-1.0	2961.0	947.0	-1.0	1645.0	1537.0	-1.0	2386.0	2030.0	-1.0	3630.0	1635.0	-1.0	2395.0	1898.0	-1.0	3415.0	1431.0	-1.0	2173.0	1414.0	-1.0	2424.0	1269.0	-1.0	1882.0	
199.656	979.0	-1.0	1518.0	1469.0	-1.0	2355.0	1362.0	-1.0	2272.0	1894.0	-1.0	3189.0	1847.0	-1.0	3337.0	1441.0	-1.0	2285.0	1067.0	-1.0	1792.0	1898.0	-1.0	2967.0	949.0	-1.0	1650.0	1539.0	-1.0	2393.0	2033.0	-1.0	3639.0	1638.0	-1.0	2401.0	1900.0	-1.0	3425.0	1432.0	-1.0	2179.0	1416.0	-1.0	2431.0	1270.0	-1.0	1886.0	
200.155	980.0	-1.0	1521.0	1472.0	-1.0	2362.0	1363.0	-1.0	2278.0	1898.0	-1.0	3202.0	1849.0	-1.0	3345.0	1442.0	-1.0	2291.0	1069.0	-1.0	1796.0	1902.0	-1.0	2974.0	949.0	-1.0	1653.0	1542.0	-1.0	2398.0	2037.0	-1.0	3646.0	1641.0	-1.0	2404.0	1899.0	-1.0	3425.0	1433.0	-1.0	2179.0	1417.0	-1.0	2432.0	1269.0	-1.0	1886.0	
200.654	980.0	-1.0	1522.0	1472.0	-1.0	2366.0	1363.0	-1.0	2281.0	1898.0	-1.0	3210.0	1852.0	-1.0	3351.0	1444.0	-1.0	2295.0	1070.0	-1.0	1798.0	1905.0	-1.0	2979.0	951.0	-1.0	1658.0	1544.0	-1.0	2405.0	2040.0	-1.0	3656.0	1643.0	-1.0	2410.0	1903.0	-1.0	3437.0	1434.0	-1.0	2187.0	1419.0	-1.0	2439.0	1272.0	-1.0	1892.0	
201.153	980.0	-1.0	1523.0	1472.0	-1.0	2364.0	1363.0	-1.0	2281.0	1897.0	-1.0	3210.0	1852.0	-1.0	3357.0	1443.0	-1.0	2297.0	1070.0	-1.0	1803.0	1906.0	-1.0	2986.0	952.0	-1.0	1661.0	1545.0	-1.0	2408.0	2042.0	-1.0	3662.0	1644.0	-1.0	2413.0	1903.0	-1.0	3445.0	1436.0	-1.0	2192.0	1421.0	-1.0	2445.0	1272.0	-1.0	1895.0	
201.652	980.0	-1.0	1526.0	1472.0	-1.0	2369.0	1363.0	-1.0	2286.0	1899.0	-1.0	3220.0	1854.0	-1.0	3367.0	1445.0	-1.0	2303.0	1071.0	-1.0	1806.0	1909.0	-1.0	2992.0	953.0	-1.0	1663.0	1547.0	-1.0	2412.0	2046.0	-1.0	3669.0	1646.0	-1.0	2416.0	1903.0	-1.0	3447.0	1436.0	-1.0	2193.0	1421.0	-1.0	2446.0	1272.0	-1.0	1896.0	
202.151	980.0	-1.0	1527.0	1473.0	-1.0	2371.0	1364.0	-1.0	2289.0	1898.0	-1.0	3225.0	1854.0	-1.0	3371.0	1445.0	-1.0	2305.0	1071.0	-1.0	1808.0	1909.0	-1.0	2994.0	953.0	-1.0	1665.0	1547.0	-1.0	2414.0	2047.0	-1.0	3675.0	1647.0	-1.0	2419.0	1905.0	-1.0	3457.0	1438.0	-1.0	2200.0	1423.0	-1.0	2454.0	1274.0	-1.0	1901.0	
202.650	980.0	-1.0	1528.0	1472.0	-1.0	2369.0	1364.0	-1.0	2290.0	1898.0	-1.0	3226.0	1852.0	-1.0	3370.0	1444.0	-1.0	2303.0	1070.0	-1.0	1807.0	1909.0	-1.0	2992.0	953.0	-1.0	1665.0	1547.0	-1.0	2414.0	2047.0	-1.0	3676.0	1647.0	-1.0	2419.0	1905.0	-1.0	3461.0	1438.0	-1.0	2202.0	1423.0	-1.0	2457.0	1274.0	-1.0	1902.0	
203.149	981.0	-1.0	1530.0	1473.0	-1.0	2372.0	1365.0	-1.0	2294.0	1900.0	-1.0	3234.0	1852.0	-1.0	3375.0	1445.0	-1.0	2307.0	1070.0	-1.0	1809.0	1910.0	-1.0	2996.0	954.0	-1.0	1667.0	1548.0	-1.0	2418.0	2048.0	-1.0	3684.0	1648.0	-1.0	2424.0	1907.0	-1.0	3470.0	1441.0	-1.0	2210.0	1426.0	-1.0	2464.0	1276.0	-1.0	1907.0	
203.648	982.0	-1.0	1532.0	1474.0	-1.0	2373.0	1365.0	-1.0	2296.0	1901.0	-1.0	3238.0	1851.0	-1.0	3378.0	1445.0	-1.0	2309.0	1070.0	-1.0	1810.0	1911.0	-1.0	2999.0	954.0	-1.0	1667.0	1548.0	-1.0	2420.0	2048.0	-1.0	3687.0	1649.0	-1.0	2427.0	1909.0	-1.0	3479.0	1443.0	-1.0	2215.0	1427.0	-1.0	2469.0	1278.0	-1.0	1911.0	
204.147	981.0	-1.0	1534.0	1475.0	-1.0	2374.0	1364.0	-1.0	2299.0	1903.0	-1.0	3244.0	1850.0	-1.0	3376.0	1444.0	-1.0	2308.0	1070.0	-1.0	1809.0	1911.0	-1.0	2999.0	953.0	-1.0	1667.0	1548.0	-1.0	2420.0	2047.0	-1.0	3685.0	1649.0	-1.0	2425.0	1908.0	-1.0	3480.0	1442.0	-1.0	2215.0	1427.0	-1.0	2470.0	1277.0	-1.0	1909.0	
204.646	982.0	-1.0	1536.0	1476.0	-1.0	2377.0	1365.0	-1.0	2302.0	1904.0	-1.0	3252.0	1850.0	-1.0	3380.0	1445.0	-1.0	2312.0	1070.0	-1.0	1811.0	1912.0	-1.0	3004.0	953.0	-1.0	1668.0	1549.0	-1.0	2423.0	2048.0	-1.0	3688.0	1651.0	-1.0	2429.0	1908.0	-1.0	3483.0	1444.0	-1.0	2219.0	1429.0	-1.0	2472.0	1278.0	-1.0	1910.0	
205.145	982.0	-1.0	1536.0	1476.0	-1.0	2377.0	1364.0	-1.0	2303.0	1904.0	-1.0	3255.0	1850.0	-1.0	3380.0	1446.0	-1.0	2314.0	1070.0	-1.0	1811.0	1913.0	-1.0	3006.0	953.0	-1.0	1669.0	1549.0	-1.0	2424.0	2049.0	-1.0	3689.0	1652.0	-1.0	2431.0	1909.0	-1.0	3487.0	1446.0	-1.0	2222.0	1430.0	-1.0	2476.0	1278.0	-1.0	1911.0	
205.644	982.0	-1.0	1537.0	1476.0	-1.0	2376.0	1363.0	-1.0	2303.0	1903.0	-1.0	3255.0	1849.0	-1.0	3376.0	1445.0	-1.0	2312.0	1069.0	-1.0	1810.0	1912.0	-1.0	3004.0	953.0	-1.0	1668.0	1549.0	-1.0	2423.0	2048.0	-1.0	3683.0	1652.0	-1.0	2428.0	1907.0	-1.0	3484.0	1445.0	-1.0	2220.0	1428.0	-1.0	2475.0	1278.0	-1.0	1909.0	
206.143	981.0	-1.0	1538.0	1476.0	-1.0	2377.0	1363.0	-1.0	2304.0	1903.0	-1.0	3260.0	1849.0	-1.0	3378.0	1445.0	-1.0	2315.0	1070.0	-1.0	1811.0	1913.0	-1.0	3007.0	953.0	-1.0	1668.0	1550.0	-1.0	2424.0	2048.0	-1.0	3683.0	1653.0	-1.0	2429.0	1907.0	-1.0	3481.0	1446.0	-1.0	2219.0	1429.0	-1.0	2473.0	1278.0	-1.0	1906.0	
206.642	982.0	-1.0	1537.0	1476.0	-1.0	2376.0	1362.0	-1.0	2303.0	1903.0	-1.0	3258.0	1849.0	-1.0	3376.0	1445.0	-1.0	2315.0	1069.0	-1.0	1811.0	1914.0	-1.0	3007.0	954.0	-1.0	1667.0	1550.0	-1.0	2423.0	2047.0	-1.0	3680.0	1653.0	-1.0	2429.0	1906.0	-1.0	3480.0	1446.0	-1.0	2219.0	1429.0	-1.0	2473.0	1279.0	-1.0	1906.0	
207.141	982.0	-1.0	1537.0	1476.0	-1.0	2372.0	1362.0	-1.0	2301.0	1902.0	-1.0	3254.0	1848.0	-1.0	3371.0	1445.0	-1.0	2312.0	1069.0	-1.0	1810.0	1914.0	-1.0	3004.0	954.0	-1.0	1667.0	1549.0	-1.0	2421.0	2046.0	-1.0	3670.0	1652.0	-1.0	2424.0	1904.0	-1.0	3472.0	1445.0	-1.0	2214.0	1428.0	-1.0	2470.0	1277.0	-1.0	1901.0	
207.641	982.0	-1.0	1537.0	1477.0	-1.0	2372.0	1362.0	-1.0	2300.0	1903.0	-1.0	3254.0	1848.0	-1.0	3374.0	1446.0	-1.0	2313.0	1069.0	-1.0	1811.0	1915.0	-1.0	3006.0	954.0	-1.0	1667.0	1550.0	-1.0	2423.0	2046.0	-1.0	3672.0	1653.0	-1.0	2426.0	1906.0	-1.0	3474.0	1447.0	-1.0	2215.0	1428.0	-1.0	2470.0	1279.0	-1.0	1902.0	
208.140	982.0	-1.0	1536.0	1477.0	-1.0	2370.0	1361.0	-1.0	2298.0	1903.0	-1.0	3249.0	1848.0	-1.0	3373.0	1446.0	-1.0	2312.0	1069.0	-1.0	1811.0	1915.0	-1.0	3006.0	954.0	-1.0	1666.0	1551.0	-1.0	2424.0	2045.0	-1.0	3668.0	1653.0	-1.0	2426.0	1905.0	-1.0	3472.0	1447.0	-1.0	2216.0	1429.0	-1.0	2471.0	1279.0	-1.0	1902.0	
208.639	983.0	-1.0	1537.0	1477.0	-1.0	2369.0	1361.0	-1.0	2297.0	1904.0	-1.0	3247.0	1847.0	-1.0	3371.0	1446.0	-1.0	2310.0	1069.0	-1.0	1810.0	1917.0	-1.0	3006.0	955.0	-1.0	1667.0	1551.0	-1.0	2423.0	2043.0	-1.0	3662.0	1652.0	-1.0	2422.0	1904.0	-1.0	3462.0	1445.0	-1.0	2210.0	1427.0	-1.0	2466.0	1277.0	-1.0	1898.0	
209.138	982.0	-1.0	1536.0	1477.0	-1.0	2370.0	1361.0	-1.0	2296.0	1905.0	-1.0	3247.0	1848.0	-1.0	3375.0	1447.0	-1.0	2312.0	1069.0	-1.0	1811.0	1917.0	-1.0	3009.0	955.0	-1.0	1667.0	1553.0	-1.0	2426.0	2044.0	-1.0	3664.0	1654.0	-1.0	2426.0	1905.0	-1.0	3463.0	1447.0	-1.0	2212.0	1428.0	-1.0	2467.0	1277.0	-1.0	1899.0	
209.638	981.0	-1.0	1534.0	1476.0	-1.0	2366.0	1360.0	-1.0	2294.0	1903.0	-1.0	3236.0	1846.0	-1.0	3370.0	1446.0	-1.0	2309.0	1067.0	-1.0	1808.0	1915.0	-1.0	3003.0	953.0	-1.0	1662.0	1551.0	-1.0	2419.0	2042.0	-1.0	3655.0	1651.0	-1.0	2419.0	1903.0	-1.0	3454.0	1446.0	-1.0	2210.0	1426.0	-1.0	2460.0	1277.0	-1.0	1897.0	
210.137	982.0	-1.0	1535.0	1474.0	-1.0	2363.0	1361.0	-1.0	2296.0	1903.0	-1.0	3234.0	1844.0	-1.0	3363.0	1444.0	-1.0	2303.0	1066.0	-1.0	1804.0	1911.0	-1.0	2994.0	950.0	-1.0	1652.0	1547.0	-1.0	2409.0	2036.0	-1.0	3639.0	1648.0	-1.0	2409.0	1897.0	-1.0	3437.0	1443.0	-1.0	2199.0	1422.0	-1.0	2449.0	1275.0	-1.0	1892.0	
210.636	982.0	-1.0	1535.0	1471.0	-1.0	2359.0	1361.0	-1.0	2298.0	1900.0	-1.0	3230.0	1842.0	-1.0	3361.0	1443.0	-1.0	2300.0	1065.0	-1.0	1801.0	1907.0	-1.0	2986.0	947.0	-1.0	1646.0	1544.0	-1.0	2402.0	2033.0	-1.0	3631.0	1645.0	-1.0	2404.0	1896.0	-1.0	3434.0	1443.0	-1.0	2200.0	1421.0	-1.0	2444.0	1276.0	-1.0	1894.0	
211.136	982.0	-1.0	1535.0	1467.0	-1.0	2353.0	1361.0	-1.0	2298.0	1896.0	-1.0	3219.0	1839.0	-1.0	3356.0	1441.0	-1.0	2296.0	1064.0	-1.0	1799.0	1903.0	-1.0	2978.0	945.0	-1.0	1640.0	1540.0	-1.0	2396.0	2030.0	-1.0	3624.0	1642.0	-1.0	2400.0	1894.0	-1.0	3427.0	1442.0	-1.0	2197.0	1418.0	-1.0	2439.0	1276.0	-1.0	1893.0	
211.635	982.0	-1.0	1537.0	1465.0	-1.0	2349.0	1362.0	-1.0	2300.0	1894.0	-1.0	3217.0	1837.0	-1.0	3354.0	1439.0	-1.0	2293.0	1063.0	-1.0	1797.0	1899.0	-1.0	2974.0	944.0	-1.0	1637.0	1538.0	-1.0	2390.0	2027.0	-1.0	3617.0	1639.0	-1.0	2393.0	1889.0	-1.0	3417.0	1439.0	-1.0	2190.0	1415.0	-1.0	2431.0	1274.0	-1.0	1890.0	
212.135	982.0	-1.0	1539.0	1464.0	-1.0	2349.0	1363.0	-1.0	2305.0	1893.0	-1.0	3218.0	1837.0	-1.0	3359.0	1439.0	-1.0	2295.0	1063.0	-1.0	1799.0	1898.0	-1.0	2974.0	943.0	-1.0	1637.0	1537.0	-1.0	2391.0	2027.0	-1.0	3623.0	1638.0	-1.0	2396.0	1890.0	-1.0	3423.0	1441.0	-1.0	2196.0	1416.0	-1.0	2435.0	1275.0	-1.0	1894.0	
212.634	983.0	-1.0	1540.0	1463.0	-1.0	2349.0	1363.0	-1.0	2306.0	1891.0	-1.0	3214.0	1836.0	-1.0	3360.0	1438.0	-1.0	2295.0	1062.0	-1.0	1800.0	1897.0	-1.0	2974.0	942.0	-1.0	1637.0	1536.0	-1.0	2393.0	2026.0	-1.0	3626.0	1638.0	-1.0	2397.0	1890.0	-1.0	3424.0	1441.0	-1.0	2196.0	1416.0	-1.0	2436.0	1275.0	-1.0	1895.0	
213.133	982.0	-1.0	1542.0	1462.0	-1.0	2347.0	1362.0	-1.0	2308.0	1889.0	-1.0	3212.0	1835.0	-1.0	3361.0	1437.0	-1.0	2295.0	1063.0	-1.0	1802.0	1895.0	-1.0	2975.0	942.0	-1.0	1639.0	1536.0	-1.0	2394.0	2026.0	-1.0	3626.0	1637.0	-1.0	2395.0	1887.0	-1.0	3419.0	1438.0	-1.0	2191.0	1414.0	-1.0	2433.0	1274.0	-1.0	1893.0	
213.633	983.0	-1.0	1545.0	1462.0	-1.0	2349.0	1363.0	-1.0	2312.0	1890.0	-1.0	3215.0	1836.0	-1.0	3368.0	1438.0	-1.0	2300.0	1063.0	-1.0	1805.0	1896.0	-1.0	2982.0	943.0	-1.0	1642.0	1538.0	-1.0	2398.0	2028.0	-1.0	3635.0	1638.0	-1.0	2399.0	1886.0	-1.0	3414.0	1437.0	-1.0	2186.0	1413.0	-1.0	2429.0	1273.0	-1.0	1890.0	
214.132	984.0	-1.0	1546.0	1461.0	-1.0	2348.0	1363.0	-1.0	2314.0	1889.0	-1.0	3214.0	1837.0	-1.0	3375.0	1438.0	-1.0	2304.0	1064.0	-1.0	1810.0	1898.0	-1.0	2988.0	944.0	-1.0	1648.0	1539.0	-1.0	2405.0	2031.0	-1.0	3652.0	1639.0	-1.0	2407.0	1888.0	-1.0	3420.0	1438.0	-1.0	2189.0	1414.0	-1.0	2435.0	1274.0	-1.0	1892.0	
214.631	983.0	-1.0	1547.0	1460.0	-1.0	2344.0	1362.0	-1.0	2312.0	1887.0	-1.0	3206.0	1837.0	-1.0	3376.0	1438.0	-1.0	2304.0	1064.0	-1.0	1812.0	1898.0	-1.0	2992.0	945.0	-1.0	1651.0	1540.0	-1.0	2409.0	2032.0	-1.0	3656.0	1640.0	-1.0	2408.0	1888.0	-1.0	3421.0	1437.0	-1.0	2187.0	1414.0	-1.0	2436.0	1275.0	-1.0	1892.0	
215.131	983.0	-1.0	1549.0	1461.0	-1.0	2347.0	1363.0	-1.0	2316.0	1888.0	-1.0	3210.0	1838.0	-1.0	3377.0	1439.0	-1.0	2304.0	1065.0	-1.0	1815.0	1900.0	-1.0	2996.0	945.0	-1.0	1653.0	1541.0	-1.0	2411.0	2033.0	-1.0	3657.0	1639.0	-1.0	2406.0	1885.0	-1.0	3413.0	1435.0	-1.0	2178.0	1412.0	-1.0	2430.0	1273.0	-1.0	1887.0	
215.630	984.0	-1.0	1549.0	1461.0	-1.0	2344.0	1364.0	-1.0	2315.0	1889.0	-1.0	3208.0	1839.0	-1.0	3380.0	1440.0	-1.0	2306.0	1066.0	-1.0	1817.0	1901.0	-1.0	2999.0	946.0	-1.0	1655.0	1543.0	-1.0	2414.0	2036.0	-1.0	3663.0	1641.0	-1.0	2408.0	1888.0	-1.0	3418.0	1437.0	-1.0	2181.0	1414.0	-1.0	2434.0	1274.0	-1.0	1889.0	
216.129	984.0	-1.0	1547.0	1461.0	-1.0	2339.0	1363.0	-1.0	2312.0	1887.0	-1.0	3198.0	1839.0	-1.0	3375.0	1440.0	-1.0	2304.0	1065.0	-1.0	1817.0	1901.0	-1.0	2997.0	947.0	-1.0	1657.0	1542.0	-1.0	2413.0	2037.0	-1.0	3664.0	1640.0	-1.0	2407.0	1889.0	-1.0	3419.0	1437.0	-1.0	2179.0	1414.0	-1.0	2434.0	1274.0	-1.0	1888.0	
216.628	983.0	-1.0	1547.0	1461.0	-1.0	2339.0	1363.0	-1.0	2313.0	1888.0	-1.0	3198.0	1839.0	-1.0	3371.0	1441.0	-1.0	2301.0	1066.0	-1.0	1816.0	1901.0	-1.0	2993.0	947.0	-1.0	1655.0	1542.0	-1.0	2410.0	2036.0	-1.0	3660.0	1640.0	-1.0	2403.0	1887.0	-1.0	3409.0	1435.0	-1.0	2170.0	1412.0	-1.0	2425.0	1273.0	-1.0	1882.0	
217.128	983.0	-1.0	1545.0	1461.0	-1.0	2336.0	1363.0	-1.0	2310.0	1889.0	-1.0	3194.0	1838.0	-1.0	3366.0	1441.0	-1.0	2299.0	1064.0	-1.0	1813.0	1900.0	-1.0	2988.0	946.0	-1.0	1653.0	1542.0	-1.0	2406.0	2036.0	-1.0	3658.0	1640.0	-1.0	2402.0	1890.0	-1.0	3413.0	1437.0	-1.0	2173.0	1413.0	-1.0	2427.0	1273.0	-1.0	1884.0	
217.627	983.0	-1.0	1541.0	1460.0	-1.0	2329.0	1363.0	-1.0	2304.0	1888.0	-1.0	3182.0	1836.0	-1.0	3355.0	1439.0	-1.0	2293.0	1064.0	-1.0	1808.0	1897.0	-1.0	2978.0	946.0	-1.0	1649.0	1540.0	-1.0	2399.0	2034.0	-1.0	3648.0	1638.0	-1.0	2397.0	1890.0	-1.0	3408.0	1436.0	-1.0	2169.0	1411.0	-1.0	2423.0	1274.0	-1.0	1880.0	
218.126	982.0	-1.0	1538.0	1460.0	-1.0	2327.0	1362.0	-1.0	2301.0	1889.0	-1.0	3181.0	1835.0	-1.0	3350.0	1440.0	-1.0	2291.0	1063.0	-1.0	1804.0	1896.0	-1.0	2972.0	944.0	-1.0	1644.0	1539.0	-1.0	2394.0	2034.0	-1.0	3642.0	1638.0	-1.0	2396.0	1889.0	-1.0	3400.0	1436.0	-1.0	2165.0	1410.0	-1.0	2416.0	1273.0	-1.0	1876.0	
218.625	981.0	-1.0	1535.0	1458.0	-1.0	2322.0	1361.0	-1.0	2295.0	1887.0	-1.0	3171.0	1833.0	-1.0	3338.0	1439.0	-1.0	2286.0	1062.0	-1.0	1798.0	1893.0	-1.0	2961.0	943.0	-1.0	1637.0	1537.0	-1.0	2385.0	2031.0	-1.0	3630.0	1637.0	-1.0	2391.0	1890.0	-1.0	3395.0	1436.0	-1.0	2163.0	1410.0	-1.0	2413.0	1273.0	-1.0	1873.0	
219.124	980.0	-1.0	1532.0	1458.0	-1.0	2319.0	1362.0	-1.0	2292.0	1889.0	-1.0	3169.0	1831.0	-1.0	3324.0	1438.0	-1.0	2281.0	1061.0	-1.0	1790.0	1890.0	-1.0	2949.0	941.0	-1.0	1629.0	1535.0	-1.0	2377.0	2026.0	-1.0	3615.0	1635.0	-1.0	2385.0	1887.0	-1.0	3383.0	1434.0	-1.0	2156.0	1408.0	-1.0	2405.0	1271.0	-1.0	1868.0	
219.623	979.0	-1.0	1528.0	1457.0	-1.0	2316.0	1361.0	-1.0	2288.0	1889.0	-1.0	3163.0	1830.0	-1.0	3312.0	1438.0	-1.0	2277.0	1060.0	-1.0	1784.0	1887.0	-1.0	2939.0	938.0	-1.0	1623.0	1533.0	-1.0	2372.0	2023.0	-1.0	3604.0	1634.0	-1.0	2383.0	1888.0	-1.0	3383.0	1435.0	-1.0	2158.0	1408.0	-1.0	2404.0	1271.0	-1.0	1869.0	
220.122	977.0	-1.0	1524.0	1456.0	-1.0	2310.0	1359.0	-1.0	2281.0	1887.0	-1.0	3151.0	1828.0	-1.0	3299.0	1437.0	-1.0	2271.0	1059.0	-1.0	1777.0	1884.0	-1.0	2928.0	936.0	-1.0	1615.0	1531.0	-1.0	2365.0	2019.0	-1.0	3591.0	1632.0	-1.0	2379.0	1886.0	-1.0	3376.0	1434.0	-1.0	2155.0	1405.0	-1.0	2400.0	1271.0	-1.0	1866.0	
220.622	977.0	-1.0	1523.0	1456.0	-1.0	2311.0	1359.0	-1.0	2281.0	1888.0	-1.0	3152.0	1829.0	-1.0	3296.0	1438.0	-1.0	2271.0	1059.0	-1.0	1774.0	1882.0	-1.0	2923.0	935.0	-1.0	1609.0	1531.0	-1.0	2364.0	2017.0	-1.0	3587.0	1632.0	-1.0	2380.0	1888.0	-1.0	3381.0	1436.0	-1.0	2162.0	1407.0	-1.0	2405.0	1272.0	-1.0	1870.0	
221.121	977.0	-1.0	1521.0	1455.0	-1.0	2309.0	1359.0	-1.0	2278.0	1887.0	-1.0	3145.0	1828.0	-1.0	3289.0	1437.0	-1.0	2269.0	1059.0	-1.0	1770.0	1881.0	-1.0	2916.0	933.0	-1.0	1604.0	1530.0	-1.0	2360.0	2014.0	-1.0	3576.0	1631.0	-1.0	2377.0	1886.0	-1.0	3376.0	1435.0	-1.0	2160.0	1406.0	-1.0	2403.0	1271.0	-1.0	1869.0	
221.620	976.0	-1.0	1522.0	1455.0	-1.0	2314.0	1360.0	-1.0	2281.0	1889.0	-1.0	3151.0	1830.0	-1.0	3289.0	1438.0	-1.0	2271.0	1059.0	-1.0	1768.0	1880.0	-1.0	2914.0	931.0	-1.0	1600.0	1529.0	-1.0	2361.0	2013.0	-1.0	3577.0	1631.0	-1.0	2380.0	1887.0	-1.0	3378.0	1436.0	-1.0	2163.0	1406.0	-1.0	2404.0	1272.0	-1.0	1872.0	
222.119	976.0	-1.0	1521.0	1455.0	-1.0	2316.0	1360.0	-1.0	2281.0	1888.0	-1.0	3149.0	1830.0	-1.0	3287.0	1438.0	-1.0	2271.0	1059.0	-1.0	1766.0	1879.0	-1.0	2910.0	930.0	-1.0	1596.0	1528.0	-1.0	2359.0	2011.0	-1.0	3572.0	1630.0	-1.0	2379.0	1885.0	-1.0	3373.0	1434.0	-1.0	2161.0	1403.0	-1.0	2401.0	1272.0	-1.0	1871.0	
222.618	976.0	-1.0	1523.0	1457.0	-1.0	2322.0	1361.0	-1.0	2284.0	1889.0	-1.0	3156.0	1831.0	-1.0	3289.0	1438.0	-1.0	2273.0	1059.0	-1.0	1766.0	1878.0	-1.0	2909.0	928.0	-1.0	1591.0	1528.0	-1.0	2357.0	2008.0	-1.0	3566.0	1629.0	-1.0	2377.0	1880.0	-1.0	3362.0	1432.0	-1.0	2154.0	1401.0	-1.0	2394.0	1270.0	-1.0	1867.0	
223.118	976.0	-1.0	1523.0	1455.0	-1.0	2325.0	1361.0	-1.0	2284.0	1888.0	-1.0	3157.0	1830.0	-1.0	3289.0	1438.0	-1.0	2273.0	1059.0	-1.0	1764.0	1876.0	-1.0	2906.0	927.0	-1.0	1589.0	1526.0	-1.0	2356.0	2006.0	-1.0	3561.0	1628.0	-1.0	2376.0	1878.0	-1.0	3360.0	1432.0	-1.0	2152.0	1400.0	-1.0	2392.0	1269.0	-1.0	1867.0	
223.617	976.0	-1.0	1525.0	1456.0	-1.0	2329.0	1362.0	-1.0	2287.0	1888.0	-1.0	3165.0	1830.0	-1.0	3289.0	1437.0	-1.0	2273.0	1059.0	-1.0	1764.0	1874.0	-1.0	2903.0	925.0	-1.0	1586.0	1525.0	-1.0	2354.0	2004.0	-1.0	3555.0	1626.0	-1.0	2373.0	1874.0	-1.0	3350.0	1429.0	-1.0	2145.0	1397.0	-1.0	2384.0	1268.0	-1.0	1863.0	
224.116	976.0	-1.0	1525.0	1456.0	-1.0	2329.0	1362.0	-1.0	2286.0	1886.0	-1.0	3163.0	1828.0	-1.0	3289.0	1435.0	-1.0	2272.0	1058.0	-1.0	1762.0	1871.0	-1.0	2899.0	925.0	-1.0	1583.0	1523.0	-1.0	2353.0	2001.0	-1.0	3553.0	1625.0	-1.0	2373.0	1872.0	-1.0	3349.0	1429.0	-1.0	2145.0	1396.0	-1.0	2384.0	1267.0	-1.0	1864.0	
224.615	976.0	-1.0	1527.0	1455.0	-1.0	2330.0	1362.0	-1.0	2287.0	1885.0	-1.0	3166.0	1826.0	-1.0	3288.0	1434.0	-1.0	2270.0	1057.0	-1.0	1761.0	1869.0	-1.0	2895.0	923.0	-1.0	1581.0	1522.0	-1.0	2351.0	1999.0	-1.0	3548.0	1624.0	-1.0	2369.0	1868.0	-1.0	3338.0	1426.0	-1.0	2138.0	1394.0	-1.0	2377.0	1266.0	-1.0	1859.0	
225.114	976.0	-1.0	1527.0	1455.0	-1.0	2330.0	1362.0	-1.0	2286.0	1884.0	-1.0	3163.0	1824.0	-1.0	3287.0	1432.0	-1.0	2268.0	1056.0	-1.0	1759.0	1865.0	-1.0	2892.0	922.0	-1.0	1579.0	1520.0	-1.0	2350.0	1997.0	-1.0	3546.0	1623.0	-1.0	2368.0	1868.0	-1.0	3338.0	1427.0	-1.0	2139.0	1395.0	-1.0	2378.0	1266.0	-1.0	1860.0	
225.613	976.0	-1.0	1527.0	1455.0	-1.0	2328.0	1362.0	-1.0	2283.0	1883.0	-1.0	3157.0	1821.0	-1.0	3283.0	1430.0	-1.0	2264.0	1054.0	-1.0	1757.0	1862.0	-1.0	2887.0	921.0	-1.0	1577.0	1519.0	-1.0	2347.0	1994.0	-1.0	3540.0	1622.0	-1.0	2365.0	1865.0	-1.0	3329.0	1425.0	-1.0	2134.0	1394.0	-1.0	2373.0	1264.0	-1.0	1857.0	
226.112	976.0	-1.0	1528.0	1455.0	-1.0	2327.0	1361.0	-1.0	2283.0	1881.0	-1.0	3155.0	1820.0	-1.0	3283.0	1429.0	-1.0	2263.0	1054.0	-1.0	1756.0	1859.0	-1.0	2886.0	920.0	-1.0	1575.0	1519.0	-1.0	2347.0	1994.0	-1.0	3541.0	1621.0	-1.0	2367.0	1867.0	-1.0	3332.0	1427.0	-1.0	2136.0	1395.0	-1.0	2375.0	1266.0	-1.0	1859.0	
226.611	976.0	-1.0	1529.0	1455.0	-1.0	2330.0	1361.0	-1.0	2285.0	1882.0	-1.0	3159.0	1818.0	-1.0	3283.0	1429.0	-1.0	2263.0	1053.0	-1.0	1755.0	1858.0	-1.0	2884.0	920.0	-1.0	1573.0	1518.0	-1.0	2346.0	1994.0	-1.0	3537.0	1620.0	-1.0	2365.0	1865.0	-1.0	3325.0	1426.0	-1.0	2132.0	1394.0	-1.0	2372.0	1265.0	-1.0	1856.0	
227.110	976.0	-1.0	1531.0	1457.0	-1.0	2331.0	1362.0	-1.0	2286.0	1883.0	-1.0	3159.0	1818.0	-1.0	3283.0	1428.0	-1.0	2263.0	1052.0	-1.0	1755.0	1857.0	-1.0	2884.0	920.0	-1.0	1573.0	1519.0	-1.0	2347.0	1993.0	-1.0	3539.0	1620.0	-1.0	2366.0	1867.0	-1.0	3329.0	1427.0	-1.0	2136.0	1395.0	-1.0	2374.0	1266.0	-1.0	1859.0	
227.610	976.0	-1.0	1532.0	1458.0	-1.0	2334.0	1363.0	-1.0	2288.0	1885.0	-1.0	3164.0	1817.0	-1.0	3285.0	1428.0	-1.0	2265.0	1052.0	-1.0	1754.0	1856.0	-1.0	2884.0	919.0	-1.0	1572.0	1518.0	-1.0	2347.0	1993.0	-1.0	3538.0	1620.0	-1.0	2366.0	1866.0	-1.0	3326.0	1426.0	-1.0	2135.0	1394.0	-1.0	2373.0	1266.0	-1.0	1858.0	
228.109	977.0	-1.0	1533.0	1458.0	-1.0	2336.0	1363.0	-1.0	2289.0	1885.0	-1.0	3166.0	1816.0	-1.0	3286.0	1428.0	-1.0	2266.0	1052.0	-1.0	1754.0	1855.0	-1.0	2883.0	919.0	-1.0	1572.0	1518.0	-1.0	2348.0	1993.0	-1.0	3540.0	1619.0	-1.0	2369.0	1868.0	-1.0	3333.0	1427.0	-1.0	2140.0	1395.0	-1.0	2376.0	1267.0	-1.0	1862.0	
228.608	977.0	-1.0	1535.0	1459.0	-1.0	2341.0	1363.0	-1.0	2293.0	1886.0	-1.0	3175.0	1816.0	-1.0	3287.0	1428.0	-1.0	2268.0	1052.0	-1.0	1755.0	1854.0	-1.0	2884.0	919.0	-1.0	1571.0	1517.0	-1.0	2348.0	1993.0	-1.0	3540.0	1619.0	-1.0	2369.0	1867.0	-1.0	3330.0	1427.0	-1.0	2139.0	1395.0	-1.0	2374.0	1266.0	-1.0	1862.0	
229.107	976.0	-1.0	1536.0	1459.0	-1.0	2343.0	1363.0	-1.0	2293.0	1885.0	-1.0	3176.0	1815.0	-1.0	3286.0	1427.0	-1.0	2269.0	1051.0	-1.0	1754.0	1853.0	-1.0	2883.0	918.0	-1.0	1570.0	1515.0	-1.0	2346.0	1993.0	-1.0	3539.0	1618.0	-1.0	2369.0	1868.0	-1.0	3336.0	1427.0	-1.0	2144.0	1395.0	-1.0	2375.0	1267.0	-1.0	1866.0	
229.606	977.0	-1.0	1537.0	1460.0	-1.0	2349.0	1364.0	-1.0	2297.0	1887.0	-1.0	3185.0	1816.0	-1.0	3288.0	1428.0	-1.0	2272.0	1051.0	-1.0	1755.0	1852.0	-1.0	2884.0	918.0	-1.0	1570.0	1514.0	-1.0	2345.0	1992.0	-1.0	3540.0	1617.0	-1.0	2370.0	1866.0	-1.0	3334.0	1427.0	-1.0	2143.0	1394.0	-1.0	2373.0	1266.0	-1.0	1866.0	
230.105	976.0	-1.0	1536.0	1459.0	-1.0	2350.0	1363.0	-1.0	2296.0	1886.0	-1.0	3185.0	1816.0	-1.0	3289.0	1427.0	-1.0	2273.0	1051.0	-1.0	1755.0	1850.0	-1.0	2883.0	918.0	-1.0	1569.0	1513.0	-1.0	2345.0	1991.0	-1.0	3541.0	1617.0	-1.0	2371.0	1866.0	-1.0	3337.0	1427.0	-1.0	2148.0	1394.0	-1.0	2375.0	1266.0	-1.0	1869.0	
230.604	976.0	-1.0	1536.0	1460.0	-1.0	2350.0	1364.0	-1.0	2296.0	1886.0	-1.0	3186.0	1815.0	-1.0	3288.0	1427.0	-1.0	2273.0	1051.0	-1.0	1754.0	1849.0	-1.0	2882.0	917.0	-1.0	1568.0	1511.0	-1.0	2342.0	1990.0	-1.0	3538.0	1616.0	-1.0	2369.0	1864.0	-1.0	3334.0	1425.0	-1.0	2145.0	1392.0	-1.0	2371.0	1265.0	-1.0	1869.0	
231.104	977.0	-1.0	1535.0	1459.0	-1.0	2352.0	1364.0	-1.0	2295.0	1885.0	-1.0	3186.0	1815.0	-1.0	3288.0	1427.0	-1.0	2274.0	1050.0	-1.0	1754.0	1848.0	-1.0	2882.0	916.0	-1.0	1568.0	1510.0	-1.0	2342.0	1989.0	-1.0	3539.0	1615.0	-1.0	2371.0	1865.0	-1.0	3340.0	1426.0	-1.0	2151.0	1392.0	-1.0	2374.0	1266.0	-1.0	1873.0	
231.603	976.0	-1.0	1536.0	1459.0	-1.0	2355.0	1364.0	-1.0	2297.0	1886.0	-1.0	3192.0	1815.0	-1.0	3289.0	1426.0	-1.0	2276.0	1050.0	-1.0	1755.0	1848.0	-1.0	2883.0	916.0	-1.0	1567.0	1509.0	-1.0	2341.0	1989.0	-1.0	3537.0	1615.0	-1.0	2370.0	1863.0	-1.0	3334.0	1425.0	-1.0	2147.0	1391.0	-1.0	2370.0	1265.0	-1.0	1871.0	
232.102	977.0	-1.0	1535.0	1459.0	-1.0	2356.0	1364.0	-1.0	2296.0	1886.0	-1.0	3191.0	1815.0	-1.0	3289.0	1427.0	-1.0	2276.0	1050.0	-1.0	1755.0	1848.0	-1.0	2884.0	916.0	-1.0	1568.0	1507.0	-1.0	2340.0	1988.0	-1.0	3539.0	1614.0	-1.0	2371.0	1864.0	-1.0	3338.0	1425.0	-1.0	2151.0	1391.0	-1.0	2372.0	1265.0	-1.0	1875.0	
232.601	977.0	-1.0	1537.0	1459.0	-1.0	2361.0	1364.0	-1.0	2298.0	1887.0	-1.0	3198.0	1816.0	-1.0	3292.0	1427.0	-1.0	2279.0	1050.0	-1.0	1756.0	1849.0	-1.0	2888.0	916.0	-1.0	1568.0	1508.0	-1.0	2343.0	1988.0	-1.0	3539.0	1614.0	-1.0	2372.0	1865.0	-1.0	3340.0	1425.0	-1.0	2151.0	1392.0	-1.0	2374.0	1265.0	-1.0	1875.0	
233.100	978.0	-1.0	1538.0	1461.0	-1.0	2365.0	1363.0	-1.0	2296.0	1889.0	-1.0	3205.0	1819.0	-1.0	3297.0	1429.0	-1.0	2284.0	1052.0	-1.0	1759.0	1854.0	-1.0	2898.0	918.0	-1.0	1573.0	1511.0	-1.0	2351.0	1991.0	-1.0	3547.0	1617.0	-1.0	2380.0	1870.0	-1.0	3354.0	1427.0	-1.0	2160.0	1396.0	-1.0	2386.0	1267.0	-1.0	1882.0	
233.599	978.0	-1.0	1536.0	1464.0	-1.0	2367.0	1362.0	-1.0	2291.0	1890.0	-1.0	3201.0	1819.0	-1.0	3298.0	1430.0	-1.0	2285.0	1053.0	-1.0	1761.0	1857.0	-1.0	2905.0	920.0	-1.0	1580.0	1513.0	-1.0	2356.0	1992.0	-1.0	3550.0	1619.0	-1.0	2384.0	1872.0	-1.0	3359.0	1428.0	-1.0	2161.0	1398.0	-1.0	2390.0	1267.0	-1.0	1883.0	
234.099	978.0	-1.0	1537.0	1467.0	-1.0	2374.0	1361.0	-1.0	2291.0	1892.0	-1.0	3206.0	1823.0	-1.0	3303.0	1431.0	-1.0	2289.0	1055.0	-1.0	1764.0	1861.0	-1.0	2911.0	922.0	-1.0	1584.0	1515.0	-1.0	2362.0	1995.0	-1.0	3560.0	1622.0	-1.0	2392.0	1877.0	-1.0	3374.0	1431.0	-1.0	2172.0	1402.0	-1.0	2400.0	1269.0	-1.0	1891.0	
234.598	979.0	-1.0	1537.0	1469.0	-1.0	2380.0	1360.0	-1.0	2290.0	1893.0	-1.0	3209.0	1823.0	-1.0	3306.0	1432.0	-1.0	2290.0	1056.0	-1.0	1766.0	1862.0	-1.0	2915.0	922.0	-1.0	1586.0	1517.0	-1.0	2366.0	1997.0	-1.0	3563.0	1624.0	-1.0	2395.0	1880.0	-1.0	3380.0	1431.0	-1.0	2173.0	1404.0	-1.0	2404.0	1269.0	-1.0	1892.0	
235.097	979.0	-1.0	1537.0	1472.0	-1.0	2385.0	1359.0	-1.0	2290.0	1895.0	-1.0	3212.0	1824.0	-1.0	3310.0	1433.0	-1.0	2293.0	1056.0	-1.0	1768.0	1864.0	-1.0	2919.0	923.0	-1.0	1588.0	1518.0	-1.0	2371.0	1999.0	-1.0	3571.0	1625.0	-1.0	2400.0	1884.0	-1.0	3390.0	1433.0	-1.0	2179.0	1406.0	-1.0	2412.0	1271.0	-1.0	1897.0	
235.596	979.0	-1.0	1539.0	1474.0	-1.0	2391.0	1359.0	-1.0	2291.0	1897.0	-1.0	3219.0	1825.0	-1.0	3314.0	1434.0	-1.0	2296.0	1057.0	-1.0	1770.0	1866.0	-1.0	2924.0	924.0	-1.0	1591.0	1519.0	-1.0	2375.0	2001.0	-1.0	3576.0	1627.0	-1.0	2403.0	1885.0	-1.0	3394.0	1432.0	-1.0	2178.0	1406.0	-1.0	2412.0	1271.0	-1.0	1897.0	
236.095	980.0	-1.0	1539.0	1476.0	-1.0	2394.0	1359.0	-1.0	2291.0	1898.0	-1.0	3222.0	1826.0	-1.0	3318.0	1435.0	-1.0	2299.0	1058.0	-1.0	1773.0	1867.0	-1.0	2930.0	925.0	-1.0	1595.0	1520.0	-1.0	2379.0	2003.0	-1.0	3585.0	1627.0	-1.0	2408.0	1888.0	-1.0	3402.0	1434.0	-1.0	2183.0	1409.0	-1.0	2419.0	1271.0	-1.0	1900.0	
236.595	980.0	-1.0	1542.0	1478.0	-1.0	2404.0	1359.0	-1.0	2297.0	1900.0	-1.0	3235.0	1829.0	-1.0	3331.0	1437.0	-1.0	2308.0	1059.0	-1.0	1779.0	1870.0	-1.0	2941.0	926.0	-1.0	1599.0	1522.0	-1.0	2387.0	2009.0	-1.0	3598.0	1631.0	-1.0	2416.0	1890.0	-1.0	3411.0	1436.0	-1.0	2187.0	1411.0	-1.0	2423.0	1272.0	-1.0	1903.0	
237.094	980.0	-1.0	1543.0	1478.0	-1.0	2406.0	1358.0	-1.0	2297.0	1901.0	-1.0	3237.0	1830.0	-1.0	3337.0	1437.0	-1.0	2311.0	1060.0	-1.0	1783.0	1872.0	-1.0	2948.0	928.0	-1.0	1604.0	1523.0	-1.0	2392.0	2011.0	-1.0	3607.0	1632.0	-1.0	2421.0	1893.0	-1.0	3418.0	1437.0	-1.0	2190.0	1412.0	-1.0	2428.0	1274.0	-1.0	1906.0	
237.593	979.0	-1.0	1544.0	1480.0	-1.0	2411.0	1358.0	-1.0	2300.0	1902.0	-1.0	3246.0	1832.0	-1.0	3349.0	1439.0	-1.0	2319.0	1061.0	-1.0	1789.0	1874.0	-1.0	2958.0	929.0	-1.0	1610.0	1526.0	-1.0	2400.0	2016.0	-1.0	3626.0	1635.0	-1.0	2431.0	1897.0	-1.0	3429.0	1439.0	-1.0	2198.0	1415.0	-1.0	2436.0	1275.0	-1.0	1910.0	
238.092	979.0	-1.0	1545.0	1480.0	-1.0	2414.0	1358.0	-1.0	2302.0	1901.0	-1.0	3248.0	1833.0	-1.0	3354.0	1439.0	-1.0	2322.0	1062.0	-1.0	1792.0	1876.0	-1.0	2964.0	931.0	-1.0	1615.0	1526.0	-1.0	2405.0	2018.0	-1.0	3636.0	1636.0	-1.0	2435.0	1899.0	-1.0	3439.0	1440.0	-1.0	2202.0	1415.0	-1.0	2441.0	1276.0	-1.0	1913.0	
238.592	979.0	-1.0	1547.0	1480.0	-1.0	2419.0	1358.0	-1.0	2307.0	1903.0	-1.0	3260.0	1835.0	-1.0	3365.0	1441.0	-1.0	2329.0	1063.0	-1.0	1796.0	1878.0	-1.0	2973.0	931.0	-1.0	1620.0	1528.0	-1.0	2413.0	2022.0	-1.0	3653.0	1638.0	-1.0	2443.0	1902.0	-1.0	3452.0	1443.0	-1.0	2211.0	1419.0	-1.0	2451.0	1277.0	-1.0	1919.0	
239.091	979.0	-1.0	1548.0	1480.0	-1.0	2421.0	1358.0	-1.0	2308.0	1903.0	-1.0	3265.0	1835.0	-1.0	3369.0	1441.0	-1.0	2332.0	1063.0	-1.0	1799.0	1879.0	-1.0	2979.0	933.0	-1.0	1627.0	1529.0	-1.0	2416.0	2023.0	-1.0	3662.0	1639.0	-1.0	2446.0	1903.0	-1.0	3460.0	1444.0	-1.0	2215.0	1419.0	-1.0	2456.0	1278.0	-1.0	1921.0	
239.590	980.0	-1.0	1550.0	1482.0	-1.0	2429.0	1358.0	-1.0	2314.0	1905.0	-1.0	3278.0	1836.0	-1.0	3380.0	1441.0	-1.0	2338.0	1064.0	-1.0	1803.0	1881.0	-1.0	2987.0	934.0	-1.0	1632.0	1530.0	-1.0	2421.0	2025.0	-1.0	3673.0	1640.0	-1.0	2452.0	1905.0	-1.0	3468.0	1445.0	-1.0	2220.0	1420.0	-1.0	2461.0	1278.0	-1.0	1923.0	
240.090	979.0	-1.0	1551.0	1481.0	-1.0	2433.0	1358.0	-1.0	2317.0	1905.0	-1.0	3286.0	1836.0	-1.0	3384.0	1441.0	-1.0	2341.0	1064.0	-1.0	1806.0	1880.0	-1.0	2990.0	935.0	-1.0	1636.0	1530.0	-1.0	2424.0	2026.0	-1.0	3678.0	1640.0	-1.0	2455.0	1905.0	-1.0	3476.0	1445.0	-1.0	2224.0	1421.0	-1.0	2465.0	1279.0	-1.0	1925.0	
240.589	979.0	-1.0	1555.0	1481.0	-1.0	2440.0	1358.0	-1.0	2323.0	1905.0	-1.0	3302.0	1835.0	-1.0	3388.0	1441.0	-1.0	2345.0	1064.0	-1.0	1808.0	1881.0	-1.0	2994.0	936.0	-1.0	1639.0	1530.0	-1.0	2424.0	2026.0	-1.0	3680.0	1640.0	-1.0	2454.0	1903.0	-1.0	3478.0	1445.0	-1.0	2224.0	1420.0	-1.0	2466.0	1277.0	-1.0	1925.0	
241.088	979.0	-1.0	1556.0	1481.0	-1.0	2444.0	1357.0	-1.0	2325.0	1904.0	-1.0	3307.0	1834.0	-1.0	3390.0	1440.0	-1.0	2347.0	1064.0	-1.0	1809.0	1881.0	-1.0	2996.0	936.0	-1.0	1642.0	1529.0	-1.0	2425.0	2024.0	-1.0	3682.0	1641.0	-1.0	2456.0	1903.0	-1.0	3484.0	1446.0	-1.0	2228.0	1421.0	-1.0	2471.0	1277.0	-1.0	1927.0	
241.588	979.0	-1.0	1557.0	1480.0	-1.0	2445.0	1356.0	-1.0	2326.0	1903.0	-1.0	3310.0	1831.0	-1.0	3388.0	1439.0	-1.0	2346.0	1063.0	-1.0	1810.0	1879.0	-1.0	2995.0	937.0	-1.0	1645.0	1528.0	-1.0	2423.0	2022.0	-1.0	3678.0	1639.0	-1.0	2453.0	1901.0	-1.0	3482.0	1444.0	-1.0	2227.0	1420.0	-1.0	2470.0	1276.0	-1.0	1926.0	
242.087	978.0	-1.0	1557.0	1480.0	-1.0	2446.0	1355.0	-1.0	2326.0	1900.0	-1.0	3312.0	1830.0	-1.0	3388.0	1437.0	-1.0	2346.0	1063.0	-1.0	1811.0	1877.0	-1.0	2995.0	937.0	-1.0	1646.0	1526.0	-1.0	2423.0	2021.0	-1.0	3679.0	1639.0	-1.0	2455.0	1901.0	-1.0	3487.0	1445.0	-1.0	2231.0	1421.0	-1.0	2475.0	1277.0	-1.0	1930.0	
242.586	978.0	-1.0	1558.0	1479.0	-1.0	2446.0	1354.0	-1.0	2325.0	1899.0	-1.0	3311.0	1827.0	-1.0	3387.0	1436.0	-1.0	2345.0	1062.0	-1.0	1812.0	1875.0	-1.0	2993.0	938.0	-1.0	1649.0	1526.0	-1.0	2423.0	2020.0	-1.0	3677.0	1639.0	-1.0	2455.0	1900.0	-1.0	3486.0	1444.0	-1.0	2230.0	1421.0	-1.0	2475.0	1276.0	-1.0	1930.0	
243.085	978.0	-1.0	1559.0	1479.0	-1.0	2448.0	1354.0	-1.0	2326.0	1899.0	-1.0	3315.0	1827.0	-1.0	3391.0	1437.0	-1.0	2347.0	1061.0	-1.0	1814.0	1875.0	-1.0	2997.0	938.0	-1.0	1651.0	1526.0	-1.0	2426.0	2021.0	-1.0	3684.0	1640.0	-1.0	2460.0	1901.0	-1.0	3494.0	1446.0	-1.0	2238.0	1422.0	-1.0	2482.0	1277.0	-1.0	1934.0	
243.585	978.0	-1.0	1559.0	1479.0	-1.0	2448.0	1353.0	-1.0	2326.0	1899.0	-1.0	3313.0	1826.0	-1.0	3391.0	1436.0	-1.0	2346.0	1061.0	-1.0	1816.0	1874.0	-1.0	2997.0	939.0	-1.0	1654.0	1526.0	-1.0	2428.0	2022.0	-1.0	3685.0	1640.0	-1.0	2461.0	1900.0	-1.0	3493.0	1445.0	-1.0	2237.0	1421.0	-1.0	2482.0	1276.0	-1.0	1935.0	
244.084	978.0	-1.0	1560.0	1479.0	-1.0	2450.0	1353.0	-1.0	2327.0	1900.0	-1.0	3316.0	1826.0	-1.0	3398.0	1437.0	-1.0	2351.0	1061.0	-1.0	1820.0	1875.0	-1.0	3003.0	940.0	-1.0	1658.0	1527.0	-1.0	2434.0	2024.0	-1.0	3695.0	1642.0	-1.0	2467.0	1903.0	-1.0	3500.0	1447.0	-1.0	2243.0	1423.0	-1.0	2487.0	1278.0	-1.0	1939.0	
244.583	977.0	-1.0	1559.0	1478.0	-1.0	2448.0	1352.0	-1.0	2327.0	1898.0	-1.0	3314.0	1825.0	-1.0	3399.0	1437.0	-1.0	2350.0	1060.0	-1.0	1822.0	1875.0	-1.0	3005.0	940.0	-1.0	1661.0	1528.0	-1.0	2437.0	2024.0	-1.0	3698.0	1642.0	-1.0	2469.0	1902.0	-1.0	3499.0	1446.0	-1.0	2242.0	1423.0	-1.0	2486.0	1278.0	-1.0	1939.0	
245.082	977.0	-1.0	1560.0	1478.0	-1.0	2450.0	1352.0	-1.0	2330.0	1899.0	-1.0	3318.0	1826.0	-1.0	3405.0	1438.0	-1.0	2354.0	1060.0	-1.0	1825.0	1876.0	-1.0	3011.0	941.0	-1.0	1664.0	1528.0	-1.0	2439.0	2026.0	-1.0	3701.0	1642.0	-1.0	2470.0	1901.0	-1.0	3496.0	1445.0	-1.0	2239.0	1421.0	-1.0	2483.0	1277.0	-1.0	1937.0	
245.582	977.0	-1.0	1559.0	1477.0	-1.0	2449.0	1352.0	-1.0	2329.0	1899.0	-1.0	3316.0	1825.0	-1.0	3405.0	1439.0	-1.0	2354.0	1060.0	-1.0	1826.0	1876.0	-1.0	3012.0	941.0	-1.0	1664.0	1526.0	-1.0	2437.0	2025.0	-1.0	3699.0	1642.0	-1.0	2468.0	1899.0	-1.0	3494.0	1445.0	-1.0	2238.0	1420.0	-1.0	2481.0	1276.0	-1.0	1936.0	
246.081	976.0	-1.0	1558.0	1475.0	-1.0	2446.0	1353.0	-1.0	2336.0	1899.0	-1.0	3316.0	1823.0	-1.0	3401.0	1439.0	-1.0	2352.0	1057.0	-1.0	1823.0	1873.0	-1.0	3006.0	937.0	-1.0	1656.0	1523.0	-1.0	2430.0	2021.0	-1.0	3689.0	1638.0	-1.0	2460.0	1895.0	-1.0	3483.0	1444.0	-1.0	2233.0	1417.0	-1.0	2471.0	1274.0	-1.0	1932.0	
246.580	976.0	-1.0	1557.0	1471.0	-1.0	2439.0	1355.0	-1.0	2338.0	1898.0	-1.0	3313.0	1821.0	-1.0	3398.0	1438.0	-1.0	2350.0	1055.0	-1.0	1821.0	1870.0	-1.0	3002.0	935.0	-1.0	1652.0	1520.0	-1.0	2425.0	2017.0	-1.0	3682.0	1634.0	-1.0	2453.0	1894.0	-1.0	3480.0	1444.0	-1.0	2234.0	1414.0	-1.0	2465.0	1275.0	-1.0	1933.0	
247.079	976.0	-1.0	1557.0	1469.0	-1.0	2432.0	1356.0	-1.0	2341.0	1898.0	-1.0	3310.0	1819.0	-1.0	3394.0	1437.0	-1.0	2349.0	1054.0	-1.0	1819.0	1869.0	-1.0	3002.0	935.0	-1.0	1650.0	1518.0	-1.0	2423.0	2016.0	-1.0	3674.0	1631.0	-1.0	2448.0	1892.0	-1.0	3475.0	1443.0	-1.0	2231.0	1411.0	-1.0	2458.0	1274.0	-1.0	1931.0	
247.579	976.0	-1.0	1559.0	1466.0	-1.0	2432.0	1357.0	-1.0	2346.0	1899.0	-1.0	3315.0	1820.0	-1.0	3397.0	1438.0	-1.0	2352.0	1054.0	-1.0	1820.0	1870.0	-1.0	3005.0	935.0	-1.0	1650.0	1517.0	-1.0	2424.0	2015.0	-1.0	3676.0	1630.0	-1.0	2448.0	1893.0	-1.0	3480.0	1444.0	-1.0	2236.0	1412.0	-1.0	2458.0	1275.0	-1.0	1937.0	
248.078	977.0	-1.0	1562.0	1466.0	-1.0	2433.0	1358.0	-1.0	2348.0	1896.0	-1.0	3314.0	1820.0	-1.0	3395.0	1438.0	-1.0	2352.0	1054.0	-1.0	1820.0	1871.0	-1.0	3006.0	935.0	-1.0	1651.0	1517.0	-1.0	2422.0	2013.0	-1.0	3671.0	1630.0	-1.0	2446.0	1892.0	-1.0	3481.0	1444.0	-1.0	2239.0	1411.0	-1.0	2461.0	1277.0	-1.0	1941.0	
248.577	979.0	-1.0	1567.0	1466.0	-1.0	2437.0	1359.0	-1.0	2352.0	1895.0	-1.0	3314.0	1818.0	-1.0	3392.0	1437.0	-1.0	2353.0	1054.0	-1.0	1818.0	1871.0	-1.0	3008.0	935.0	-1.0	1651.0	1516.0	-1.0	2419.0	2010.0	-1.0	3664.0	1628.0	-1.0	2443.0	1889.0	-1.0	3473.0	1442.0	-1.0	2234.0	1411.0	-1.0	2459.0	1276.0	-1.0	1940.0	
249.076	980.0	-1.0	1570.0	1465.0	-1.0	2437.0	1359.0	-1.0	2355.0	1894.0	-1.0	3317.0	1819.0	-1.0	3395.0	1437.0	-1.0	2355.0	1054.0	-1.0	1820.0	1872.0	-1.0	3012.0	935.0	-1.0	1651.0	1516.0	-1.0	2422.0	2011.0	-1.0	3668.0	1628.0	-1.0	2444.0	1890.0	-1.0	3476.0	1443.0	-1.0	2237.0	1411.0	-1.0	2461.0	1278.0	-1.0	1943.0	
249.576	980.0	-1.0	1570.0	1463.0	-1.0	2431.0	1360.0	-1.0	2354.0	1893.0	-1.0	3316.0	1819.0	-1.0	3391.0	1437.0	-1.0	2356.0	1055.0	-1.0	1819.0	1873.0	-1.0	3013.0	935.0	-1.0	1653.0	1516.0	-1.0	2422.0	2010.0	-1.0	3668.0	1627.0	-1.0	2443.0	1889.0	-1.0	3474.0	1442.0	-1.0	2237.0	1409.0	-1.0	2461.0	1277.0	-1.0	1943.0	
250.075	980.0	-1.0	1570.0	1462.0	-1.0	2426.0	1360.0	-1.0	2354.0	1894.0	-1.0	3316.0	1819.0	-1.0	3385.0	1437.0	-1.0	2353.0	1054.0	-1.0	1818.0	1872.0	-1.0	3012.0	936.0	-1.0	1654.0	1516.0	-1.0	2421.0	2010.0	-1.0	3666.0	1626.0	-1.0	2440.0	1885.0	-1.0	3467.0	1439.0	-1.0	2231.0	1408.0	-1.0	2456.0	1275.0	-1.0	1939.0	
250.574	980.0	-1.0	1570.0	1461.0	-1.0	2425.0	1360.0	-1.0	2355.0	1895.0	-1.0	3317.0	1820.0	-1.0	3386.0	1438.0	-1.0	2355.0	1054.0	-1.0	1819.0	1872.0	-1.0	3014.0	936.0	-1.0	1655.0	1517.0	-1.0	2424.0	2012.0	-1.0	3672.0	1627.0	-1.0	2443.0	1887.0	-1.0	3474.0	1440.0	-1.0	2236.0	1408.0	-1.0	2460.0	1275.0	-1.0	1943.0	
251.073	981.0	-1.0	1569.0	1461.0	-1.0	2421.0	1361.0	-1.0	2354.0	1895.0	-1.0	3315.0	1819.0	-1.0	3383.0	1438.0	-1.0	2355.0	1054.0	-1.0	1818.0	1872.0	-1.0	3013.0	937.0	-1.0	1656.0	1518.0	-1.0	2425.0	2012.0	-1.0	3674.0	1627.0	-1.0	2444.0	1886.0	-1.0	3473.0	1440.0	-1.0	2235.0	1408.0	-1.0	2460.0	1275.0	-1.0	1943.0	
251.572	981.0	-1.0	1570.0	1461.0	-1.0	2420.0	1362.0	-1.0	2356.0	1896.0	-1.0	3317.0	1820.0	-1.0	3381.0	1438.0	-1.0	2354.0	1054.0	-1.0	1818.0	1873.0	-1.0	3011.0	937.0	-1.0	1656.0	1518.0	-1.0	2425.0	2013.0	-1.0	3674.0	1627.0	-1.0	2443.0	1885.0	-1.0	3466.0	1439.0	-1.0	2229.0	1406.0	-1.0	2455.0	1274.0	-1.0	1938.0	
252.071	981.0	-1.0	1569.0	1461.0	-1.0	2416.0	1362.0	-1.0	2355.0	1897.0	-1.0	3314.0	1819.0	-1.0	3381.0	1439.0	-1.0	2354.0	1053.0	-1.0	1817.0	1873.0	-1.0	3010.0	936.0	-1.0	1657.0	1519.0	-1.0	2427.0	2014.0	-1.0	3680.0	1628.0	-1.0	2446.0	1886.0	-1.0	3470.0	1440.0	-1.0	2232.0	1406.0	-1.0	2458.0	1275.0	-1.0	1940.0	
252.570	981.0	-1.0	1567.0	1460.0	-1.0	2409.0	1362.0	-1.0	2351.0	1896.0	-1.0	3306.0	1817.0	-1.0	3376.0	1438.0	-1.0	2351.0	1053.0	-1.0	1815.0	1872.0	-1.0	3005.0	937.0	-1.0	1657.0	1519.0	-1.0	2426.0	2014.0	-1.0	3681.0	1627.0	-1.0	2445.0	1885.0	-1.0	3467.0	1438.0	-1.0	2228.0	1406.0	-1.0	2455.0	1274.0	-1.0	1938.0	
253.069	981.0	-1.0	1565.0	1459.0	-1.0	2405.0	1361.0	-1.0	2350.0	1897.0	-1.0	3302.0	1817.0	-1.0	3378.0	1438.0	-1.0	2351.0	1052.0	-1.0	1816.0	1871.0	-1.0	3002.0	936.0	-1.0	1657.0	1519.0	-1.0	2427.0	2015.0	-1.0	3686.0	1628.0	-1.0	2448.0	1886.0	-1.0	3473.0	1440.0	-1.0	2234.0	1406.0	-1.0	2461.0	1275.0	-1.0	1941.0	
253.568	981.0	-1.0	1562.0	1458.0	-1.0	2399.0	1361.0	-1.0	2346.0	1896.0	-1.0	3293.0	1815.0	-1.0	3374.0	1438.0	-1.0	2347.0	1052.0	-1.0	1814.0	1869.0	-1.0	2996.0	936.0	-1.0	1655.0	1518.0	-1.0	2424.0	2015.0	-1.0	3683.0	1628.0	-1.0	2446.0	1886.0	-1.0	3472.0	1439.0	-1.0	2231.0	1405.0	-1.0	2459.0	1275.0	-1.0	1939.0	
254.067	980.0	-1.0	1561.0	1458.0	-1.0	2397.0	1361.0	-1.0	2347.0	1896.0	-1.0	3292.0	1814.0	-1.0	3376.0	1438.0	-1.0	2347.0	1051.0	-1.0	1812.0	1868.0	-1.0	2992.0	935.0	-1.0	1652.0	1518.0	-1.0	2422.0	2015.0	-1.0	3684.0	1628.0	-1.0	2446.0	1885.0	-1.0	3467.0	1440.0	-1.0	2228.0	1405.0	-1.0	2457.0	1275.0	-1.0	1935.0	
254.566	980.0	-1.0	1557.0	1458.0	-1.0	2391.0	1360.0	-1.0	2343.0	1896.0	-1.0	3283.0	1812.0	-1.0	3372.0	1437.0	-1.0	2343.0	1050.0	-1.0	1809.0	1865.0	-1.0	2984.0	934.0	-1.0	1648.0	1517.0	-1.0	2418.0	2014.0	-1.0	3680.0	1628.0	-1.0	2443.0	1885.0	-1.0	3463.0	1439.0	-1.0	2225.0	1404.0	-1.0	2455.0	1275.0	-1.0	1932.0	
255.065	979.0	-1.0	1554.0	1457.0	-1.0	2383.0	1360.0	-1.0	2339.0	1896.0	-1.0	3273.0	1809.0	-1.0	3364.0	1436.0	-1.0	2337.0	1049.0	-1.0	1805.0	1861.0	-1.0	2972.0	933.0	-1.0	1643.0	1515.0	-1.0	2411.0	2011.0	-1.0	3669.0	1626.0	-1.0	2436.0	1882.0	-1.0	3455.0	1438.0	-1.0	2218.0	1403.0	-1.0	2449.0	1273.0	-1.0	1927.0	
255.564	979.0	-1.0	1550.0	1456.0	-1.0	2378.0	1359.0	-1.0	2336.0	1897.0	-1.0	3265.0	1807.0	-1.0	3361.0	1435.0	-1.0	2334.0	1048.0	-1.0	1800.0	1858.0	-1.0	2963.0	932.0	-1.0	1638.0	1513.0	-1.0	2406.0	2010.0	-1.0	3664.0	1625.0	-1.0	2433.0	1884.0	-1.0	3454.0	1439.0	-1.0	2218.0	1402.0	-1.0	2449.0	1274.0	-1.0	1926.0	
256.063	979.0	-1.0	1546.0	1455.0	-1.0	2370.0	1359.0	-1.0	2331.0	1895.0	-1.0	3253.0	1804.0	-1.0	3350.0	1434.0	-1.0	2327.0	1046.0	-1.0	1794.0	1853.0	-1.0	2950.0	930.0	-1.0	1631.0	1512.0	-1.0	2397.0	2007.0	-1.0	3651.0	1624.0	-1.0	2427.0	1882.0	-1.0	3445.0	1438.0	-1.0	2211.0	1401.0	-1.0	2442.0	1272.0	-1.0	1921.0	
256.562	979.0	-1.0	1543.0	1455.0	-1.0	2366.0	1359.0	-1.0	2328.0	1896.0	-1.0	3247.0	1802.0	-1.0	3346.0	1433.0	-1.0	2324.0	1045.0	-1.0	1790.0	1850.0	-1.0	2940.0	927.0	-1.0	1624.0	1509.0	-1.0	2391.0	2004.0	-1.0	3644.0	1623.0	-1.0	2424.0	1883.0	-1.0	3446.0	1440.0	-1.0	2212.0	1402.0	-1.0	2443.0	1273.0	-1.0	1922.0	
257.062	978.0	-1.0	1540.0	1455.0	-1.0	2360.0	1358.0	-1.0	2323.0	1895.0	-1.0	3236.0	1800.0	-1.0	3336.0	1432.0	-1.0	2320.0	1044.0	-1.0	1783.0	1845.0	-1.0	2928.0	925.0	-1.0	1616.0	1507.0	-1.0	2383.0	2001.0	-1.0	3631.0	1622.0	-1.0	2418.0	1881.0	-1.0	3435.0	1439.0	-1.0	2206.0	1400.0	-1.0	2436.0	1272.0	-1.0	1916.0	
257.562	978.0	-1.0	1538.0	1455.0	-1.0	2360.0	1359.0	-1.0	2321.0	1895.0	-1.0	3234.0	1800.0	-1.0	3332.0	1431.0	-1.0	2319.0	1043.0	-1.0	1779.0	1842.0	-1.0	2920.0	923.0	-1.0	1608.0	1506.0	-1.0	2379.0	1999.0	-1.0	3625.0	1621.0	-1.0	2417.0	1882.0	-1.0	3436.0	1440.0	-1.0	2210.0	1400.0	-1.0	2437.0	1273.0	-1.0	1918.0	
258.061	977.0	-1.0	1536.0	1455.0	-1.0	2358.0	1358.0	-1.0	2317.0	1895.0	-1.0	3228.0	1799.0	-1.0	3324.0	1431.0	-1.0	2315.0	1042.0	-1.0	1773.0	1838.0	-1.0	2910.0	921.0	-1.0	1601.0	1505.0	-1.0	2374.0	1996.0	-1.0	3614.0	1620.0	-1.0	2414.0	1881.0	-1.0	3428.0	1439.0	-1.0	2206.0	1398.0	-1.0	2432.0	1273.0	-1.0	1914.0	
258.560	977.0	-1.0	1536.0	1456.0	-1.0	2361.0	1359.0	-1.0	2317.0	1896.0	-1.0	3231.0	1799.0	-1.0	3319.0	1430.0	-1.0	2314.0	1042.0	-1.0	1768.0	1834.0	-1.0	2902.0	919.0	-1.0	1593.0	1504.0	-1.0	2369.0	1993.0	-1.0	3601.0	1619.0	-1.0	2409.0	1877.0	-1.0	3413.0	1438.0	-1.0	2198.0	1396.0	-1.0	2422.0	1271.0	-1.0	1908.0	
259.059	977.0	-1.0	1536.0	1456.0	-1.0	2362.0	1359.0	-1.0	2314.0	1895.0	-1.0	3228.0	1800.0	-1.0	3311.0	1429.0	-1.0	2310.0	1041.0	-1.0	1762.0	1831.0	-1.0	2893.0	917.0	-1.0	1585.0	1502.0	-1.0	2365.0	1991.0	-1.0	3591.0	1617.0	-1.0	2406.0	1876.0	-1.0	3406.0	1437.0	-1.0	2195.0	1395.0	-1.0	2417.0	1271.0	-1.0	1907.0	
259.558	977.0	-1.0	1537.0	1457.0	-1.0	2366.0	1361.0	-1.0	2314.0	1896.0	-1.0	3233.0	1800.0	-1.0	3305.0	1429.0	-1.0	2308.0	1040.0	-1.0	1757.0	1828.0	-1.0	2886.0	914.0	-1.0	1577.0	1501.0	-1.0	2361.0	1987.0	-1.0	3578.0	1615.0	-1.0	2402.0	1872.0	-1.0	3390.0	1434.0	-1.0	2186.0	1391.0	-1.0	2407.0	1269.0	-1.0	1901.0	
260.057	977.0	-1.0	1536.0	1457.0	-1.0	2366.0	1361.0	-1.0	2310.0	1895.0	-1.0	3227.0	1800.0	-1.0	3297.0	1428.0	-1.0	2304.0	1040.0	-1.0	1751.0	1824.0	-1.0	2877.0	913.0	-1.0	1571.0	1499.0	-1.0	2356.0	1984.0	-1.0	3566.0	1613.0	-1.0	2399.0	1871.0	-1.0	3381.0	1432.0	-1.0	2181.0	1391.0	-1.0	2402.0	1267.0	-1.0	1899.0	
260.556	977.0	-1.0	1538.0	1457.0	-1.0	2372.0	1362.0	-1.0	2312.0	1895.0	-1.0	3233.0	1802.0	-1.0	3298.0	1428.0	-1.0	2305.0	1039.0	-1.0	1749.0	1822.0	-1.0	2873.0	911.0	-1.0	1565.0	1498.0	-1.0	2354.0	1982.0	-1.0	3558.0	1612.0	-1.0	2397.0	1869.0	-1.0	3371.0	1431.0	-1.0	2176.0	1389.0	-1.0	2395.0	1266.0	-1.0	1896.0	
261.055	974.0	-1.0	1538.0	1455.0	-1.0	2373.0	1360.0	-1.0	2308.0	1890.0	-1.0	3225.0	1803.0	-1.0	3292.0	1427.0	-1.0	2301.0	1039.0	-1.0	1745.0	1820.0	-1.0	2867.0	910.0	-1.0	1560.0	1497.0	-1.0	2350.0	1979.0	-1.0	3551.0	1611.0	-1.0	2395.0	1867.0	-1.0	3363.0	1429.0	-1.0	2172.0	1387.0	-1.0	2392.0	1266.0	-1.0	1896.0	
261.555	975.0	-1.0	1539.0	1457.0	-1.0	2379.0	1361.0	-1.0	2308.0	1890.0	-1.0	3227.0	1804.0	-1.0	3293.0	1427.0	-1.0	2302.0	1039.0	-1.0	1743.0	1818.0	-1.0	2864.0	909.0	-1.0	1556.0	1496.0	-1.0	2348.0	1979.0	-1.0	3546.0	1611.0	-1.0	2395.0	1865.0	-1.0	3354.0	1427.0	-1.0	2169.0	1387.0	-1.0	2388.0	1265.0	-1.0	1896.0	
262.054	976.0	-1.0	1540.0	1459.0	-1.0	2382.0	1361.0	-1.0	2306.0	1888.0	-1.0	3222.0	1804.0	-1.0	3290.0	1426.0	-1.0	2300.0	1038.0	-1.0	1741.0	1816.0	-1.0	2859.0	908.0	-1.0	1553.0	1495.0	-1.0	2346.0	1977.0	-1.0	3542.0	1609.0	-1.0	2393.0	1864.0	-1.0	3351.0	1427.0	-1.0	2168.0	1387.0	-1.0	2386.0	1266.0	-1.0	1897.0	
262.553	977.0	-1.0	1542.0	1460.0	-1.0	2387.0	1362.0	-1.0	2308.0	1888.0	-1.0	3228.0	1805.0	-1.0	3290.0	1426.0	-1.0	2299.0	1038.0	-1.0	1739.0	1815.0	-1.0	2857.0	908.0	-1.0	1552.0	1494.0	-1.0	2345.0	1977.0	-1.0	3539.0	1609.0	-1.0	2391.0	1862.0	-1.0	3343.0	1425.0	-1.0	2164.0	1386.0	-1.0	2382.0	1265.0	-1.0	1895.0	
263.053	977.0	-1.0	1542.0	1460.0	-1.0	2386.0	1363.0	-1.0	2307.0	1887.0	-1.0	3225.0	1805.0	-1.0	3287.0	1425.0	-1.0	2295.0	1038.0	-1.0	1736.0	1814.0	-1.0	2852.0	908.0	-1.0	1550.0	1494.0	-1.0	2343.0	1976.0	-1.0	3535.0	1608.0	-1.0	2390.0	1862.0	-1.0	3343.0	1424.0	-1.0	2166.0	1384.0	-1.0	2382.0	1266.0	-1.0	1897.0	
263.552	977.0	-1.0	1542.0	1460.0	-1.0	2383.0	1363.0	-1.0	2305.0	1886.0	-1.0	3221.0	1803.0	-1.0	3280.0	1424.0	-1.0	2290.0	1038.0	-1.0	1733.0	1812.0	-1.0	2846.0	907.0	-1.0	1548.0	1492.0	-1.0	2339.0	1975.0	-1.0	3529.0	1606.0	-1.0	2386.0	1860.0	-1.0	3336.0	1423.0	-1.0	2162.0	1384.0	-1.0	2377.0	1265.0	-1.0	1894.0	
264.051	978.0	-1.0	1541.0	1461.0	-1.0	2381.0	1363.0	-1.0	2304.0	1886.0	-1.0	3218.0	1803.0	-1.0	3278.0	1423.0	-1.0	2288.0	1037.0	-1.0	1731.0	1811.0	-1.0	2841.0	907.0	-1.0	1547.0	1491.0	-1.0	2337.0	1974.0	-1.0	3528.0	1605.0	-1.0	2386.0	1861.0	-1.0	3338.0	1424.0	-1.0	2165.0	1385.0	-1.0	2379.0	1266.0	-1.0	1895.0	
264.550	977.0	-1.0	1539.0	1459.0	-1.0	2375.0	1362.0	-1.0	2300.0	1884.0	-1.0	3209.0	1802.0	-1.0	3271.0	1422.0	-1.0	2283.0	1036.0	-1.0	1728.0	1809.0	-1.0	2833.0	906.0	-1.0	1545.0	1491.0	-1.0	2334.0	1973.0	-1.0	3524.0	1605.0	-1.0	2383.0	1862.0	-1.0	3335.0	1424.0	-1.0	2164.0	1384.0	-1.0	2376.0	1266.0	-1.0	1893.0	
265.049	977.0	-1.0	1536.0	1459.0	-1.0	2369.0	1362.0	-1.0	2298.0	1884.0	-1.0	3203.0	1802.0	-1.0	3264.0	1421.0	-1.0	2276.0	1036.0	-1.0	1724.0	1807.0	-1.0	2825.0	906.0	-1.0	1542.0	1490.0	-1.0	2328.0	1971.0	-1.0	3515.0	1603.0	-1.0	2377.0	1859.0	-1.0	3323.0	1422.0	-1.0	2155.0	1381.0	-1.0	2366.0	1263.0	-1.0	1886.0	
265.549	977.0	-1.0	1534.0	1458.0	-1.0	2363.0	1362.0	-1.0	2295.0	1884.0	-1.0	3198.0	1802.0	-1.0	3262.0	1420.0	-1.0	2273.0	1036.0	-1.0	1722.0	1806.0	-1.0	2820.0	906.0	-1.0	1541.0	1490.0	-1.0	2326.0	1972.0	-1.0	3513.0	1603.0	-1.0	2376.0	1860.0	-1.0	3320.0	1423.0	-1.0	2155.0	1382.0	-1.0	2364.0	1263.0	-1.0	1884.0	
266.048	975.0	-1.0	1530.0	1456.0	-1.0	2356.0	1362.0	-1.0	2290.0	1881.0	-1.0	3185.0	1802.0	-1.0	3257.0	1420.0	-1.0	2267.0	1036.0	-1.0	1719.0	1805.0	-1.0	2813.0	907.0	-1.0	1539.0	1490.0	-1.0	2321.0	1972.0	-1.0	3509.0	1602.0	-1.0	2374.0	1861.0	-1.0	3315.0	1423.0	-1.0	2151.0	1381.0	-1.0	2359.0	1263.0	-1.0	1880.0	
266.548	975.0	-1.0	1526.0	1454.0	-1.0	2346.0	1361.0	-1.0	2284.0	1881.0	-1.0	3172.0	1801.0	-1.0	3249.0	1418.0	-1.0	2259.0	1035.0	-1.0	1715.0	1805.0	-1.0	2805.0	906.0	-1.0	1538.0	1489.0	-1.0	2316.0	1971.0	-1.0	3502.0	1601.0	-1.0	2369.0	1859.0	-1.0	3302.0	1422.0	-1.0	2142.0	1379.0	-1.0	2349.0	1261.0	-1.0	1872.0	
267.047	975.0	-1.0	1523.0	1454.0	-1.0	2342.0	1362.0	-1.0	2282.0	1882.0	-1.0	3167.0	1802.0	-1.0	3251.0	1420.0	-1.0	2259.0	1036.0	-1.0	1714.0	1806.0	-1.0	2804.0	908.0	-1.0	1539.0	1489.0	-1.0	2314.0	1974.0	-1.0	3505.0	1602.0	-1.0	2369.0	1862.0	-1.0	3299.0	1423.0	-1.0	2140.0	1379.0	-1.0	2346.0	1262.0	-1.0	1869.0	
267.546	970.0	-1.0	1521.0	1448.0	-1.0	2336.0	1358.0	-1.0	2278.0	1879.0	-1.0	3157.0	1803.0	-1.0	3250.0	1419.0	-1.0	2254.0	1037.0	-1.0	1713.0	1806.0	-1.0	2801.0	909.0	-1.0	1540.0	1489.0	-1.0	2312.0	1975.0	-1.0	3505.0	1602.0	-1.0	2368.0	1862.0	-1.0	3293.0	1422.0	-1.0	2136.0	1379.0	-1.0	2341.0	1262.0	-1.0	1866.0	
268.045	972.0	-1.0	1519.0	1449.0	-1.0	2331.0	1360.0	-1.0	2276.0	1881.0	-1.0	3152.0	1804.0	-1.0	3248.0	1420.0	-1.0	2252.0	1037.0	-1.0	1712.0	1808.0	-1.0	2801.0	910.0	-1.0	1541.0	1490.0	-1.0	2309.0	1977.0	-1.0	3504.0	1601.0	-1.0	2365.0	1860.0	-1.0	3282.0	1420.0	-1.0	2126.0	1376.0	-1.0	2333.0	1260.0	-1.0	1859.0	
268.544	974.0	-1.0	1518.0	1450.0	-1.0	2329.0	1363.0	-1.0	2275.0	1883.0	-1.0	3152.0	1807.0	-1.0	3252.0	1422.0	-1.0	2253.0	1038.0	-1.0	1713.0	1811.0	-1.0	2804.0	911.0	-1.0	1545.0	1491.0	-1.0	2310.0	1980.0	-1.0	3511.0	1603.0	-1.0	2366.0	1863.0	-1.0	3287.0	1422.0	-1.0	2129.0	1378.0	-1.0	2336.0	1260.0	-1.0	1861.0	
269.044	974.0	-1.0	1517.0	1451.0	-1.0	2326.0	1363.0	-1.0	2273.0	1881.0	-1.0	3145.0	1808.0	-1.0	3252.0	1422.0	-1.0	2252.0	1040.0	-1.0	1714.0	1813.0	-1.0	2807.0	913.0	-1.0	1549.0	1492.0	-1.0	2312.0	1984.0	-1.0	3516.0	1604.0	-1.0	2366.0	1864.0	-1.0	3287.0	1421.0	-1.0	2127.0	1379.0	-1.0	2334.0	1260.0	-1.0	1860.0	
269.543	976.0	-1.0	1519.0	1453.0	-1.0	2331.0	1365.0	-1.0	2276.0	1885.0	-1.0	3154.0	1812.0	-1.0	3260.0	1424.0	-1.0	2257.0	1042.0	-1.0	1718.0	1818.0	-1.0	2816.0	916.0	-1.0	1554.0	1495.0	-1.0	2315.0	1989.0	-1.0	3523.0	1606.0	-1.0	2368.0	1865.0	-1.0	3286.0	1422.0	-1.0	2123.0	1379.0	-1.0	2332.0	1260.0	-1.0	1858.0	
270.042	978.0	-1.0	1521.0	1455.0	-1.0	2337.0	1367.0	-1.0	2277.0	1889.0	-1.0	3163.0	1816.0	-1.0	3267.0	1426.0	-1.0	2261.0	1045.0	-1.0	1722.0	1824.0	-1.0	2826.0	920.0	-1.0	1563.0	1498.0	-1.0	2320.0	1994.0	-1.0	3535.0	1610.0	-1.0	2374.0	1872.0	-1.0	3303.0	1424.0	-1.0	2131.0	1382.0	-1.0	2342.0	1262.0	-1.0	1863.0	
270.541	979.0	-1.0	1521.0	1459.0	-1.0	2342.0	1367.0	-1.0	2275.0	1889.0	-1.0	3164.0	1819.0	-1.0	3270.0	1427.0	-1.0	2262.0	1047.0	-1.0	1727.0	1828.0	-1.0	2832.0	924.0	-1.0	1573.0	1499.0	-1.0	2322.0	1998.0	-1.0	3543.0	1612.0	-1.0	2377.0	1877.0	-1.0	3317.0	1426.0	-1.0	2137.0	1385.0	-1.0	2351.0	1262.0	-1.0	1867.0	
271.040	980.0	-1.0	1523.0	1464.0	-1.0	2354.0	1369.0	-1.0	2278.0	1893.0	-1.0	3178.0	1823.0	-1.0	3277.0	1428.0	-1.0	2266.0	1051.0	-1.0	1733.0	1833.0	-1.0	2841.0	927.0	-1.0	1580.0	1501.0	-1.0	2324.0	2002.0	-1.0	3551.0	1615.0	-1.0	2379.0	1881.0	-1.0	3324.0	1426.0	-1.0	2139.0	1387.0	-1.0	2353.0	1262.0	-1.0	1867.0	
271.539	980.0	-1.0	1524.0	1467.0	-1.0	2361.0	1368.0	-1.0	2279.0	1895.0	-1.0	3186.0	1825.0	-1.0	3281.0	1429.0	-1.0	2268.0	1053.0	-1.0	1736.0	1835.0	-1.0	2846.0	930.0	-1.0	1586.0	1502.0	-1.0	2325.0	2005.0	-1.0	3559.0	1617.0	-1.0	2383.0	1886.0	-1.0	3340.0	1429.0	-1.0	2148.0	1390.0	-1.0	2363.0	1264.0	-1.0	1874.0	
272.038	981.0	-1.0	1524.0	1468.0	-1.0	2363.0	1369.0	-1.0	2277.0	1895.0	-1.0	3187.0	1826.0	-1.0	3280.0	1429.0	-1.0	2266.0	1054.0	-1.0	1737.0	1837.0	-1.0	2846.0	932.0	-1.0	1590.0	1503.0	-1.0	2326.0	2008.0	-1.0	3562.0	1619.0	-1.0	2384.0	1889.0	-1.0	3350.0	1430.0	-1.0	2153.0	1393.0	-1.0	2367.0	1264.0	-1.0	1876.0	
272.537	982.0	-1.0	1525.0	1471.0	-1.0	2368.0	1369.0	-1.0	2279.0	1897.0	-1.0	3195.0	1829.0	-1.0	3287.0	1430.0	-1.0	2270.0	1055.0	-1.0	1741.0	1840.0	-1.0	2853.0	934.0	-1.0	1596.0	1505.0	-1.0	2330.0	2014.0	-1.0	3574.0	1622.0	-1.0	2391.0	1894.0	-1.0	3362.0	1433.0	-1.0	2162.0	1395.0	-1.0	2376.0	1266.0	-1.0	1881.0	
273.036	983.0	-1.0	1525.0	1473.0	-1.0	2369.0	1370.0	-1.0	2278.0	1897.0	-1.0	3197.0	1831.0	-1.0	3290.0	1431.0	-1.0	2271.0	1056.0	-1.0	1744.0	1843.0	-1.0	2858.0	936.0	-1.0	1601.0	1507.0	-1.0	2333.0	2017.0	-1.0	3580.0	1625.0	-1.0	2395.0	1897.0	-1.0	3373.0	1434.0	-1.0	2169.0	1398.0	-1.0	2382.0	1267.0	-1.0	1886.0	
273.535	984.0	-1.0	1527.0	1475.0	-1.0	2374.0	1371.0	-1.0	2282.0	1898.0	-1.0	3207.0	1833.0	-1.0	3294.0	1432.0	-1.0	2273.0	1058.0	-1.0	1746.0	1845.0	-1.0	2864.0	938.0	-1.0	1604.0	1508.0	-1.0	2336.0	2020.0	-1.0	3584.0	1627.0	-1.0	2396.0	1897.0	-1.0	3376.0	1434.0	-1.0	2169.0	1398.0	-1.0	2383.0	1267.0	-1.0	1886.0	
274.034	985.0	-1.0	1527.0	1478.0	-1.0	2377.0	1371.0	-1.0	2283.0	1900.0	-1.0	3212.0	1835.0	-1.0	3302.0	1433.0	-1.0	2276.0	1059.0	-1.0	1750.0	1849.0	-1.0	2872.0	940.0	-1.0	1610.0	1511.0	-1.0	2343.0	2024.0	-1.0	3594.0	1629.0	-1.0	2402.0	1901.0	-1.0	3389.0	1437.0	-1.0	2178.0	1401.0	-1.0	2392.0	1269.0	-1.0	1892.0	
274.533	986.0	-1.0	1528.0	1479.0	-1.0	2377.0	1372.0	-1.0	2284.0	1900.0	-1.0	3213.0	1837.0	-1.0	3305.0	1434.0	-1.0	2278.0	1060.0	-1.0	1752.0	1853.0	-1.0	2879.0	943.0	-1.0	1616.0	1514.0	-1.0	2350.0	2028.0	-1.0	3603.0	1632.0	-1.0	2407.0	1904.0	-1.0	3397.0	1437.0	-1.0	2182.0	1403.0	-1.0	2398.0	1270.0	-1.0	1894.0	
275.032	986.0	-1.0	1530.0	1482.0	-1.0	2382.0	1373.0	-1.0	2287.0	1903.0	-1.0	3220.0	1840.0	-1.0	3317.0	1436.0	-1.0	2285.0	1062.0	-1.0	1757.0	1858.0	-1.0	2890.0	946.0	-1.0	1623.0	1518.0	-1.0	2359.0	2036.0	-1.0	3620.0	1637.0	-1.0	2415.0	1906.0	-1.0	3404.0	1440.0	-1.0	2185.0	1406.0	-1.0	2403.0	1271.0	-1.0	1896.0	
275.531	987.0	-1.0	1531.0	1484.0	-1.0	2385.0	1373.0	-1.0	2288.0	1903.0	-1.0	3223.0	1842.0	-1.0	3323.0	1437.0	-1.0	2288.0	1064.0	-1.0	1761.0	1862.0	-1.0	2899.0	949.0	-1.0	1629.0	1522.0	-1.0	2367.0	2041.0	-1.0	3632.0	1641.0	-1.0	2421.0	1909.0	-1.0	3414.0	1441.0	-1.0	2191.0	1408.0	-1.0	2411.0	1273.0	-1.0	1900.0	
276.030	987.0	-1.0	1532.0	1485.0	-1.0	2386.0	1374.0	-1.0	2290.0	1905.0	-1.0	3227.0	1844.0	-1.0	3325.0	1438.0	-1.0	2289.0	1065.0	-1.0	1764.0	1866.0	-1.0	2905.0	950.0	-1.0	1635.0	1525.0	-1.0	2371.0	2044.0	-1.0	3637.0	1643.0	-1.0	2423.0	1910.0	-1.0	3417.0	1441.0	-1.0	2191.0	1408.0	-1.0	2413.0	1274.0	-1.0	1900.0	
276.529	988.0	-1.0	1532.0	1486.0	-1.0	2388.0	1374.0	-1.0	2291.0	1905.0	-1.0	3231.0	1846.0	-1.0	3331.0	1439.0	-1.0	2292.0	1066.0	-1.0	1767.0	1869.0	-1.0	2912.0	953.0	-1.0	1641.0	1527.0	-1.0	2378.0	2048.0	-1.0	3649.0	1646.0	-1.0	2428.0	1912.0	-1.0	3429.0	1444.0	-1.0	2198.0	1412.0	-1.0	2421.0	1275.0	-1.0	1906.0	
277.028	988.0	-1.0	1532.0	1486.0	-1.0	2387.0	1374.0	-1.0	2291.0	1904.0	-1.0	3227.0	1847.0	-1.0	3333.0	1439.0	-1.0	2292.0	1068.0	-1.0	1769.0	1873.0	-1.0	2916.0	955.0	-1.0	1647.0	1530.0	-1.0	2381.0	2052.0	-1.0	3656.0	1648.0	-1.0	2430.0	1914.0	-1.0	3434.0	1445.0	-1.0	2201.0	1414.0	-1.0	2425.0	1276.0	-1.0	1907.0	
277.527	988.0	-1.0	1533.0	1488.0	-1.0	2391.0	1375.0	-1.0	2295.0	1906.0	-1.0	3234.0	1849.0	-1.0	3339.0	1441.0	-1.0	2294.0	1069.0	-1.0	1773.0	1877.0	-1.0	2922.0	957.0	-1.0	1652.0	1532.0	-1.0	2385.0	2056.0	-1.0	3662.0	1650.0	-1.0	2431.0	1915.0	-1.0	3434.0	1446.0	-1.0	2199.0	1414.0	-1.0	2426.0	1276.0	-1.0	1905.0	
278.026	989.0	-1.0	1534.0	1489.0	-1.0	2392.0	1376.0	-1.0	2297.0	1907.0	-1.0	3237.0	1852.0	-1.0	3343.0	1443.0	-1.0	2295.0	1071.0	-1.0	1776.0	1882.0	-1.0	2928.0	960.0	-1.0	1657.0	1534.0	-1.0	2389.0	2059.0	-1.0	3669.0	1652.0	-1.0	2434.0	1917.0	-1.0	3441.0	1447.0	-1.0	2203.0	1416.0	-1.0	2431.0	1278.0	-1.0	1907.0	
278.525	990.0	-1.0	1533.0	1489.0	-1.0	2391.0	1375.0	-1.0	2296.0	1908.0	-1.0	3235.0	1853.0	-1.0	3344.0	1444.0	-1.0	2293.0	1074.0	-1.0	1779.0	1887.0	-1.0	2933.0	965.0	-1.0	1666.0	1538.0	-1.0	2392.0	2062.0	-1.0	3674.0	1655.0	-1.0	2435.0	1917.0	-1.0	3441.0	1448.0	-1.0	2203.0	1418.0	-1.0	2433.0	1278.0	-1.0	1907.0	
279.024	990.0	-1.0	1534.0	1490.0	-1.0	2393.0	1375.0	-1.0	2298.0	1909.0	-1.0	3239.0	1855.0	-1.0	3351.0	1445.0	-1.0	2296.0	1076.0	-1.0	1784.0	1892.0	-1.0	2941.0	967.0	-1.0	1671.0	1540.0	-1.0	2396.0	2066.0	-1.0	3681.0	1658.0	-1.0	2437.0	1919.0	-1.0	3443.0	1449.0	-1.0	2202.0	1418.0	-1.0	2436.0	1279.0	-1.0	1905.0	
279.523	989.0	-1.0	1534.0	1491.0	-1.0	2394.0	1375.0	-1.0	2298.0	1910.0	-1.0	3241.0	1857.0	-1.0	3355.0	1446.0	-1.0	2298.0	1076.0	-1.0	1787.0	1896.0	-1.0	2948.0	970.0	-1.0	1676.0	1543.0	-1.0	2400.0	2069.0	-1.0	3688.0	1660.0	-1.0	2441.0	1921.0	-1.0	3450.0	1451.0	-1.0	2208.0	1421.0	-1.0	2441.0	1280.0	-1.0	1908.0	
280.022	990.0	-1.0	1534.0	1492.0	-1.0	2393.0	1375.0	-1.0	2297.0	1910.0	-1.0	3239.0	1857.0	-1.0	3355.0	1446.0	-1.0	2298.0	1078.0	-1.0	1790.0	1900.0	-1.0	2952.0	972.0	-1.0	1681.0	1546.0	-1.0	2404.0	2071.0	-1.0	3691.0	1661.0	-1.0	2443.0	1922.0	-1.0	3453.0	1452.0	-1.0	2209.0	1422.0	-1.0	2444.0	1280.0	-1.0	1908.0	
280.521	989.0	-1.0	1537.0	1493.0	-1.0	2398.0	1374.0	-1.0	2300.0	1912.0	-1.0	3247.0	1859.0	-1.0	3364.0	1448.0	-1.0	2303.0	1079.0	-1.0	1795.0	1904.0	-1.0	2961.0	974.0	-1.0	1685.0	1548.0	-1.0	2408.0	2075.0	-1.0	3697.0	1664.0	-1.0	2446.0	1922.0	-1.0	3452.0	1453.0	-1.0	2207.0	1423.0	-1.0	2445.0	1281.0	-1.0	1905.0	
281.020	990.0	-1.0	1538.0	1493.0	-1.0	2399.0	1375.0	-1.0	2301.0	1912.0	-1.0	3251.0	1860.0	-1.0	3368.0	1448.0	-1.0	2305.0	1081.0	-1.0	1798.0	1907.0	-1.0	2966.0	975.0	-1.0	1689.0	1549.0	-1.0	2412.0	2076.0	-1.0	3703.0	1665.0	-1.0	2449.0	1924.0	-1.0	3459.0	1454.0	-1.0	2211.0	1424.0	-1.0	2450.0	1281.0	-1.0	1907.0	
281.519	988.0	-1.0	1538.0	1493.0	-1.0	2396.0	1373.0	-1.0	2300.0	1910.0	-1.0	3248.0	1859.0	-1.0	3368.0	1448.0	-1.0	2304.0	1081.0	-1.0	1799.0	1909.0	-1.0	2970.0	978.0	-1.0	1693.0	1550.0	-1.0	2414.0	2076.0	-1.0	3703.0	1665.0	-1.0	2449.0	1924.0	-1.0	3459.0	1453.0	-1.0	2210.0	1424.0	-1.0	2450.0	1282.0	-1.0	1905.0	
282.018	989.0	-1.0	1539.0	1493.0	-1.0	2397.0	1374.0	-1.0	2301.0	1912.0	-1.0	3251.0	1859.0	-1.0	3376.0	1448.0	-1.0	2309.0	1081.0	-1.0	1803.0	1910.0	-1.0	2977.0	978.0	-1.0	1696.0	1552.0	-1.0	2418.0	2078.0	-1.0	3710.0	1666.0	-1.0	2452.0	1924.0	-1.0	3459.0	1454.0	-1.0	2210.0	1424.0	-1.0	2450.0	1282.0	-1.0	1903.0	
282.517	988.0	-1.0	1539.0	1494.0	-1.0	2395.0	1374.0	-1.0	2302.0	1912.0	-1.0	3251.0	1859.0	-1.0	3381.0	1448.0	-1.0	2311.0	1082.0	-1.0	1806.0	1911.0	-1.0	2982.0	980.0	-1.0	1698.0	1553.0	-1.0	2422.0	2079.0	-1.0	3715.0	1668.0	-1.0	2455.0	1925.0	-1.0	3466.0	1456.0	-1.0	2214.0	1426.0	-1.0	2454.0	1282.0	-1.0	1905.0	
283.016	988.0	-1.0	1539.0	1494.0	-1.0	2392.0	1373.0	-1.0	2303.0	1912.0	-1.0	3250.0	1857.0	-1.0	3382.0	1447.0	-1.0	2311.0	1081.0	-1.0	1808.0	1912.0	-1.0	2987.0	981.0	-1.0	1702.0	1553.0	-1.0	2425.0	2079.0	-1.0	3716.0	1668.0	-1.0	2454.0	1925.0	-1.0	3467.0	1455.0	-1.0	2213.0	1425.0	-1.0	2455.0	1283.0	-1.0	1904.0	
283.515	989.0	-1.0	1540.0	1495.0	-1.0	2393.0	1374.0	-1.0	2305.0	1913.0	-1.0	3256.0	1857.0	-1.0	3389.0	1447.0	-1.0	2315.0	1082.0	-1.0	1812.0	1914.0	-1.0	2995.0	981.0	-1.0	1706.0	1555.0	-1.0	2431.0	2081.0	-1.0	3727.0	1669.0	-1.0	2461.0	1927.0	-1.0	3477.0	1457.0	-1.0	2221.0	1428.0	-1.0	2462.0	1284.0	-1.0	1909.0	
284.014	989.0	-1.0	1541.0	1496.0	-1.0	2393.0	1374.0	-1.0	2306.0	1914.0	-1.0	3256.0	1858.0	-1.0	3393.0	1447.0	-1.0	2316.0	1083.0	-1.0	1815.0	1916.0	-1.0	3001.0	983.0	-1.0	1709.0	1556.0	-1.0	2436.0	2082.0	-1.0	3732.0	1671.0	-1.0	2464.0	1928.0	-1.0	3482.0	1458.0	-1.0	2225.0	1429.0	-1.0	2466.0	1285.0	-1.0	1911.0	
284.513	988.0	-1.0	1541.0	1496.0	-1.0	2390.0	1372.0	-1.0	2307.0	1913.0	-1.0	3255.0	1856.0	-1.0	3393.0	1447.0	-1.0	2315.0	1082.0	-1.0	1817.0	1917.0	-1.0	3004.0	984.0	-1.0	1713.0	1557.0	-1.0	2438.0	2083.0	-1.0	3734.0	1671.0	-1.0	2465.0	1927.0	-1.0	3482.0	1458.0	-1.0	2222.0	1429.0	-1.0	2466.0	1284.0	-1.0	1909.0	
285.012	988.0	-1.0	1542.0	1497.0	-1.0	2393.0	1373.0	-1.0	2310.0	1915.0	-1.0	3260.0	1857.0	-1.0	3401.0	1447.0	-1.0	2320.0	1082.0	-1.0	1820.0	1918.0	-1.0	3012.0	984.0	-1.0	1715.0	1559.0	-1.0	2445.0	2086.0	-1.0	3745.0	1673.0	-1.0	2471.0	1930.0	-1.0	3486.0	1460.0	-1.0	2225.0	1431.0	-1.0	2468.0	1285.0	-1.0	1910.0	
285.512	988.0	-1.0	1541.0	1497.0	-1.0	2392.0	1372.0	-1.0	2311.0	1914.0	-1.0	3258.0	1856.0	-1.0	3403.0	1447.0	-1.0	2321.0	1082.0	-1.0	1822.0	1919.0	-1.0	3014.0	985.0	-1.0	1718.0	1559.0	-1.0	2447.0	2088.0	-1.0	3749.0	1675.0	-1.0	2473.0	1930.0	-1.0	3489.0	1460.0	-1.0	2227.0	1431.0	-1.0	2471.0	1286.0	-1.0	1911.0	
286.011	987.0	-1.0	1541.0	1496.0	-1.0	2388.0	1370.0	-1.0	2310.0	1914.0	-1.0	3256.0	1856.0	-1.0	3401.0	1446.0	-1.0	2319.0	1083.0	-1.0	1823.0	1920.0	-1.0	3015.0	986.0	-1.0	1720.0	1560.0	-1.0	2447.0	2087.0	-1.0	3747.0	1675.0	-1.0	2471.0	1929.0	-1.0	3485.0	1458.0	-1.0	2223.0	1430.0	-1.0	2468.0	1285.0	-1.0	1909.0	
286.510	987.0	-1.0	1540.0	1496.0	-1.0	2386.0	1370.0	-1.0	2312.0	1914.0	-1.0	3255.0	1854.0	-1.0	3401.0	1446.0	-1.0	2319.0	1082.0	-1.0	1822.0	1919.0	-1.0	3014.0	985.0	-1.0	1718.0	1559.0	-1.0	2445.0	2087.0	-1.0	3747.0	1674.0	-1.0	2470.0	1929.0	-1.0	3489.0	1461.0	-1.0	2229.0	1431.0	-1.0	2471.0	1286.0	-1.0	1912.0	
287.009	986.0	-1.0	1538.0	1491.0	-1.0	2375.0	1370.0	-1.0	2312.0	1910.0	-1.0	3242.0	1851.0	-1.0	3394.0	1445.0	-1.0	2315.0	1079.0	-1.0	1817.0	1915.0	-1.0	3006.0	983.0	-1.0	1710.0	1556.0	-1.0	2439.0	2083.0	-1.0	3736.0	1671.0	-1.0	2464.0	1927.0	-1.0	3482.0	1461.0	-1.0	2228.0	1429.0	-1.0	2466.0	1286.0	-1.0	1912.0	
287.508	986.0	-1.0	1537.0	1488.0	-1.0	2367.0	1372.0	-1.0	2314.0	1908.0	-1.0	3234.0	1848.0	-1.0	3386.0	1443.0	-1.0	2311.0	1077.0	-1.0	1813.0	1912.0	-1.0	3000.0	980.0	-1.0	1703.0	1554.0	-1.0	2431.0	2078.0	-1.0	3724.0	1668.0	-1.0	2455.0	1924.0	-1.0	3471.0	1460.0	-1.0	2222.0	1427.0	-1.0	2457.0	1286.0	-1.0	1907.0	
288.007	986.0	-1.0	1540.0	1485.0	-1.0	2365.0	1373.0	-1.0	2319.0	1907.0	-1.0	3232.0	1849.0	-1.0	3389.0	1444.0	-1.0	2313.0	1077.0	-1.0	1813.0	1913.0	-1.0	3002.0	979.0	-1.0	1700.0	1554.0	-1.0	2430.0	2078.0	-1.0	3724.0	1669.0	-1.0	2457.0	1926.0	-1.0	3477.0	1463.0	-1.0	2229.0	1427.0	-1.0	2460.0	1289.0	-1.0	1914.0	
288.506	988.0	-1.0	1542.0	1484.0	-1.0	2364.0	1375.0	-1.0	2323.0	1907.0	-1.0	3231.0	1849.0	-1.0	3392.0	1445.0	-1.0	2316.0	1077.0	-1.0	1815.0	1914.0	-1.0	3008.0	979.0	-1.0	1699.0	1554.0	-1.0	2432.0	2078.0	-1.0	3725.0	1667.0	-1.0	2456.0	1928.0	-1.0	3478.0	1463.0	-1.0	2230.0	1428.0	-1.0	2461.0	1291.0	-1.0	1918.0	
289.005	989.0	-1.0	1545.0	1482.0	-1.0	2362.0	1376.0	-1.0	2326.0	1909.0	-1.0	3236.0	1849.0	-1.0	3393.0	1445.0	-1.0	2318.0	1078.0	-1.0	1818.0	1917.0	-1.0	3014.0	979.0	-1.0	1699.0	1555.0	-1.0	2433.0	2078.0	-1.0	3725.0	1667.0	-1.0	2454.0	1925.0	-1.0	3474.0	1461.0	-1.0	2223.0	1426.0	-1.0	2457.0	1290.0	-1.0	1917.0	
289.504	990.0	-1.0	1550.0	1481.0	-1.0	2368.0	1378.0	-1.0	2333.0	1911.0	-1.0	3248.0	1852.0	-1.0	3401.0	1447.0	-1.0	2326.0	1080.0	-1.0	1823.0	1920.0	-1.0	3025.0	980.0	-1.0	1703.0	1558.0	-1.0	2439.0	2082.0	-1.0	3736.0	1667.0	-1.0	2459.0	1927.0	-1.0	3475.0	1460.0	-1.0	2223.0	1427.0	-1.0	2457.0	1291.0	-1.0	1919.0	
290.004	990.0	-1.0	1554.0	1481.0	-1.0	2373.0	1379.0	-1.0	2337.0	1912.0	-1.0	3255.0	1853.0	-1.0	3407.0	1449.0	-1.0	2332.0	1081.0	-1.0	1827.0	1924.0	-1.0	3034.0	982.0	-1.0	1709.0	1560.0	-1.0	2445.0	2085.0	-1.0	3747.0	1668.0	-1.0	2463.0	1928.0	-1.0	3481.0	1461.0	-1.0	2227.0	1427.0	-1.0	2462.0	1292.0	-1.0	1924.0	
290.503	990.0	-1.0	1556.0	1479.0	-1.0	2374.0	1378.0	-1.0	2338.0	1910.0	-1.0	3257.0	1853.0	-1.0	3406.0	1449.0	-1.0	2333.0	1082.0	-1.0	1830.0	1925.0	-1.0	3040.0	984.0	-1.0	1714.0	1561.0	-1.0	2448.0	2086.0	-1.0	3752.0	1667.0	-1.0	2463.0	1927.0	-1.0	3483.0	1459.0	-1.0	2226.0	1426.0	-1.0	2463.0	1292.0	-1.0	1926.0	
291.002	990.0	-1.0	1559.0	1477.0	-1.0	2381.0	1379.0	-1.0	2342.0	1909.0	-1.0	3268.0	1854.0	-1.0	3412.0	1449.0	-1.0	2339.0	1084.0	-1.0	1834.0	1928.0	-1.0	3049.0	985.0	-1.0	1719.0	1562.0	-1.0	2452.0	2087.0	-1.0	3757.0	1668.0	-1.0	2464.0	1925.0	-1.0	3481.0	1457.0	-1.0	2222.0	1425.0	-1.0	2461.0	1290.0	-1.0	1926.0	
291.501	989.0	-1.0	1561.0	1476.0	-1.0	2385.0	1378.0	-1.0	2344.0	1908.0	-1.0	3273.0	1855.0	-1.0	3413.0	1450.0	-1.0	2342.0	1084.0	-1.0	1837.0	1929.0	-1.0	3055.0	987.0	-1.0	1724.0	1562.0	-1.0	2455.0	2088.0	-1.0	3763.0	1667.0	-1.0	2466.0	1925.0	-1.0	3487.0	1456.0	-1.0	2225.0	1426.0	-1.0	2466.0	1290.0	-1.0	1931.0	
292.000	988.0	-1.0	1562.0	1473.0	-1.0	2384.0	1377.0	-1.0	2343.0	1904.0	-1.0	3272.0	1854.0	-1.0	3409.0	1449.0	-1.0	2341.0	1084.0	-1.0	1838.0	1929.0	-1.0	3055.0	988.0	-1.0	1728.0	1561.0	-1.0	2456.0	2087.0	-1.0	3763.0	1666.0	-1.0	2465.0	1923.0	-1.0	3488.0	1455.0	-1.0	2225.0	1425.0	-1.0	2467.0	1290.0	-1.0	1933.0	
292.499	988.0	-1.0	1563.0	1472.0	-1.0	2384.0	1377.0	-1.0	2344.0	1903.0	-1.0	3274.0	1852.0	-1.0	3403.0	1448.0	-1.0	2339.0	1084.0	-1.0	1838.0	1928.0	-1.0	3053.0	989.0	-1.0	1731.0	1560.0	-1.0	2453.0	2085.0	-1.0	3758.0	1664.0	-1.0	2460.0	1919.0	-1.0	3479.0	1452.0	-1.0	2218.0	1422.0	-1.0	2463.0	1288.0	-1.0	1930.0	
292.998	986.0	-1.0	1562.0	1469.0	-1.0	2385.0	1375.0	-1.0	2344.0	1900.0	-1.0	3276.0	1851.0	-1.0	3400.0	1448.0	-1.0	2338.0	1083.0	-1.0	1838.0	1926.0	-1.0	3051.0	989.0	-1.0	1733.0	1558.0	-1.0	2452.0	2084.0	-1.0	3761.0	1663.0	-1.0	2460.0	1919.0	-1.0	3483.0	1453.0	-1.0	2221.0	1422.0	-1.0	2466.0	1289.0	-1.0	1933.0	
293.497	983.0	-1.0	1560.0	1467.0	-1.0	2381.0	1372.0	-1.0	2339.0	1896.0	-1.0	3269.0	1847.0	-1.0	3391.0	1445.0	-1.0	2332.0	1081.0	-1.0	1835.0	1921.0	-1.0	3041.0	989.0	-1.0	1732.0	1556.0	-1.0	2446.0	2079.0	-1.0	3752.0	1661.0	-1.0	2456.0	1916.0	-1.0	3479.0	1453.0	-1.0	2219.0	1422.0	-1.0	2464.0	1288.0	-1.0	1933.0	
293.996	982.0	-1.0	1557.0	1466.0	-1.0	2377.0	1371.0	-1.0	2335.0	1896.0	-1.0	3264.0	1843.0	-1.0	3378.0	1444.0	-1.0	2325.0	1079.0	-1.0	1831.0	1918.0	-1.0	3032.0	988.0	-1.0	1729.0	1553.0	-1.0	2438.0	2074.0	-1.0	3736.0	1658.0	-1.0	2446.0	1911.0	-1.0	3464.0	1449.0	-1.0	2209.0	1419.0	-1.0	2455.0	1286.0	-1.0	1926.0	
294.496	983.0	-1.0	1555.0	1467.0	-1.0	2374.0	1371.0	-1.0	2332.0	1896.0	-1.0	3259.0	1841.0	-1.0	3371.0	1442.0	-1.0	2321.0	1078.0	-1.0	1828.0	1914.0	-1.0	3023.0	986.0	-1.0	1725.0	1550.0	-1.0	2432.0	2071.0	-1.0	3728.0	1656.0	-1.0	2443.0	1911.0	-1.0	3461.0	1449.0	-1.0	2209.0	1418.0	-1.0	2453.0	1287.0	-1.0	1927.0	
294.995	983.0	-1.0	1551.0	1466.0	-1.0	2368.0	1369.0	-1.0	2326.0	1894.0	-1.0	3248.0	1837.0	-1.0	3359.0	1441.0	-1.0	2314.0	1076.0	-1.0	1822.0	1909.0	-1.0	3010.0	985.0	-1.0	1720.0	1547.0	-1.0	2424.0	2066.0	-1.0	3713.0	1654.0	-1.0	2436.0	1908.0	-1.0	3452.0	1449.0	-1.0	2205.0	1417.0	-1.0	2449.0	1286.0	-1.0	1925.0	
295.494	983.0	-1.0	1549.0	1466.0	-1.0	2366.0	1369.0	-1.0	2323.0	1895.0	-1.0	3246.0	1834.0	-1.0	3348.0	1440.0	-1.0	2308.0	1073.0	-1.0	1817.0	1906.0	-1.0	2999.0	983.0	-1.0	1713.0	1544.0	-1.0	2415.0	2060.0	-1.0	3696.0	1651.0	-1.0	2427.0	1904.0	-1.0	3436.0	1446.0	-1.0	2194.0	1413.0	-1.0	2438.0	1285.0	-1.0	1918.0	
295.993	983.0	-1.0	1545.0	1466.0	-1.0	2364.0	1369.0	-1.0	2318.0	1895.0	-1.0	3241.0	1831.0	-1.0	3342.0	1439.0	-1.0	2305.0	1072.0	-1.0	1812.0	1902.0	-1.0	2990.0	980.0	-1.0	1707.0	1542.0	-1.0	2410.0	2056.0	-1.0	3686.0	1650.0	-1.0	2425.0	1904.0	-1.0	3433.0	1447.0	-1.0	2196.0	1413.0	-1.0	2437.0	1285.0	-1.0	1918.0	
296.492	982.0	-1.0	1541.0	1466.0	-1.0	2359.0	1367.0	-1.0	2312.0	1894.0	-1.0	3230.0	1827.0	-1.0	3331.0	1438.0	-1.0	2298.0	1069.0	-1.0	1807.0	1897.0	-1.0	2976.0	978.0	-1.0	1698.0	1540.0	-1.0	2401.0	2050.0	-1.0	3668.0	1647.0	-1.0	2418.0	1901.0	-1.0	3422.0	1446.0	-1.0	2190.0	1410.0	-1.0	2430.0	1285.0	-1.0	1916.0	
296.991	981.0	-1.0	1538.0	1466.0	-1.0	2360.0	1366.0	-1.0	2310.0	1895.0	-1.0	3229.0	1826.0	-1.0	3330.0	1438.0	-1.0	2299.0	1067.0	-1.0	1803.0	1893.0	-1.0	2970.0	974.0	-1.0	1689.0	1538.0	-1.0	2397.0	2047.0	-1.0	3656.0	1646.0	-1.0	2415.0	1899.0	-1.0	3408.0	1445.0	-1.0	2183.0	1409.0	-1.0	2420.0	1284.0	-1.0	1909.0	
297.490	981.0	-1.0	1534.0	1466.0	-1.0	2357.0	1365.0	-1.0	2305.0	1894.0	-1.0	3222.0	1823.0	-1.0	3322.0	1436.0	-1.0	2295.0	1066.0	-1.0	1797.0	1888.0	-1.0	2957.0	971.0	-1.0	1679.0	1535.0	-1.0	2389.0	2042.0	-1.0	3641.0	1644.0	-1.0	2410.0	1897.0	-1.0	3399.0	1444.0	-1.0	2179.0	1408.0	-1.0	2413.0	1283.0	-1.0	1907.0	
297.989	980.0	-1.0	1533.0	1465.0	-1.0	2357.0	1365.0	-1.0	2304.0	1895.0	-1.0	3221.0	1821.0	-1.0	3315.0	1436.0	-1.0	2291.0	1063.0	-1.0	1792.0	1884.0	-1.0	2947.0	967.0	-1.0	1670.0	1533.0	-1.0	2383.0	2036.0	-1.0	3626.0	1641.0	-1.0	2404.0	1894.0	-1.0	3385.0	1442.0	-1.0	2170.0	1405.0	-1.0	2403.0	1282.0	-1.0	1901.0	
298.488	981.0	-1.0	1531.0	1467.0	-1.0	2357.0	1365.0	-1.0	2300.0	1893.0	-1.0	3212.0	1818.0	-1.0	3309.0	1434.0	-1.0	2287.0	1061.0	-1.0	1786.0	1878.0	-1.0	2935.0	964.0	-1.0	1661.0	1529.0	-1.0	2377.0	2031.0	-1.0	3614.0	1638.0	-1.0	2402.0	1893.0	-1.0	3380.0	1443.0	-1.0	2171.0	1404.0	-1.0	2401.0	1282.0	-1.0	1900.0	
298.987	979.0	-1.0	1530.0	1466.0	-1.0	2355.0	1362.0	-1.0	2294.0	1888.0	-1.0	3194.0	1815.0	-1.0	3300.0	1432.0	-1.0	2280.0	1059.0	-1.0	1780.0	1872.0	-1.0	2923.0	961.0	-1.0	1652.0	1525.0	-1.0	2368.0	2024.0	-1.0	3597.0	1635.0	-1.0	2396.0	1890.0	-1.0	3367.0	1441.0	-1.0	2166.0	1401.0	-1.0	2394.0	1281.0	-1.0	1894.0	
299.486	979.0	-1.0	1530.0	1466.0	-1.0	2356.0	1362.0	-1.0	2294.0	1884.0	-1.0	3185.0	1814.0	-1.0	3298.0	1431.0	-1.0	2278.0	1057.0	-1.0	1776.0	1867.0	-1.0	2916.0	957.0	-1.0	1644.0	1523.0	-1.0	2364.0	2020.0	-1.0	3590.0	1632.0	-1.0	2396.0	1891.0	-1.0	3369.0	1443.0	-1.0	2170.0	1403.0	-1.0	2395.0	1281.0	-1.0	1897.0	
299.985	980.0	-1.0	1530.0	1466.0	-1.0	2355.0	1362.0	-1.0	2290.0	1881.0	-1.0	3173.0	1813.0	-1.0	3295.0	1429.0	-1.0	2273.0	1056.0	-1.0	1774.0	1864.0	-1.0	2909.0	953.0	-1.0	1636.0	1520.0	-1.0	2359.0	2015.0	-1.0	3579.0	1630.0	-1.0	2391.0	1888.0	-1.0	3359.0	1440.0	-1.0	2163.0	1401.0	-1.0	2389.0	1281.0	-1.0	1895.0	
300.484	980.0	-1.0	1530.0	1466.0	-1.0	2356.0	1361.0	-1.0	2291.0	1883.0	-1.0	3177.0	1814.0	-1.0	3298.0	1430.0	-1.0	2275.0	1056.0	-1.0	1772.0	1862.0	-1.0	2908.0	950.0	-1.0	1630.0	1520.0	-1.0	2361.0	2014.0	-1.0	3580.0	1629.0	-1.0	2393.0	1890.0	-1.0	3363.0	1442.0	-1.0	2166.0	1402.0	-1.0	2391.0	1282.0	-1.0	1896.0	
300.983	979.0	-1.0	1528.0	1465.0	-1.0	2353.0	1361.0	-1.0	2288.0	1885.0	-1.0	3176.0	1814.0	-1.0	3295.0	1429.0	-1.0	2273.0	1055.0	-1.0	1770.0	1860.0	-1.0	2903.0	948.0	-1.0	1625.0	1519.0	-1.0	2360.0	2012.0	-1.0	3575.0	1627.0	-1.0	2391.0	1890.0	-1.0	3358.0	1441.0	-1.0	2162.0	1401.0	-1.0	2387.0	1282.0	-1.0	1893.0	
301.482	978.0	-1.0	1528.0	1465.0	-1.0	2353.0	1361.0	-1.0	2289.0	1887.0	-1.0	3183.0	1814.0	-1.0	3294.0	1430.0	-1.0	2272.0	1055.0	-1.0	1768.0	1859.0	-1.0	2900.0	945.0	-1.0	1619.0	1519.0	-1.0	2358.0	2010.0	-1.0	3571.0	1626.0	-1.0	2387.0	1887.0	-1.0	3346.0	1438.0	-1.0	2152.0	1398.0	-1.0	2377.0	1280.0	-1.0	1886.0	
301.982	978.0	-1.0	1527.0	1464.0	-1.0	2352.0	1360.0	-1.0	2288.0	1888.0	-1.0	3184.0	1813.0	-1.0	3292.0	1430.0	-1.0	2272.0	1054.0	-1.0	1765.0	1857.0	-1.0	2895.0	943.0	-1.0	1616.0	1519.0	-1.0	2358.0	2010.0	-1.0	3569.0	1625.0	-1.0	2387.0	1888.0	-1.0	3347.0	1438.0	-1.0	2153.0	1397.0	-1.0	2376.0	1279.0	-1.0	1886.0	
302.481	976.0	-1.0	1526.0	1462.0	-1.0	2347.0	1359.0	-1.0	2285.0	1888.0	-1.0	3182.0	1812.0	-1.0	3286.0	1428.0	-1.0	2269.0	1053.0	-1.0	1762.0	1854.0	-1.0	2890.0	941.0	-1.0	1612.0	1519.0	-1.0	2356.0	2008.0	-1.0	3563.0	1623.0	-1.0	2383.0	1887.0	-1.0	3340.0	1437.0	-1.0	2147.0	1395.0	-1.0	2369.0	1278.0	-1.0	1882.0	
302.981	975.0	-1.0	1524.0	1461.0	-1.0	2346.0	1358.0	-1.0	2283.0	1888.0	-1.0	3182.0	1813.0	-1.0	3284.0	1428.0	-1.0	2268.0	1053.0	-1.0	1760.0	1853.0	-1.0	2885.0	939.0	-1.0	1609.0	1518.0	-1.0	2355.0	2007.0	-1.0	3561.0	1622.0	-1.0	2384.0	1888.0	-1.0	3344.0	1437.0	-1.0	2150.0	1394.0	-1.0	2370.0	1279.0	-1.0	1884.0	
303.481	975.0	-1.0	1522.0	1459.0	-1.0	2342.0	1359.0	-1.0	2279.0	1886.0	-1.0	3175.0	1811.0	-1.0	3278.0	1427.0	-1.0	2264.0	1052.0	-1.0	1758.0	1850.0	-1.0	2879.0	938.0	-1.0	1606.0	1517.0	-1.0	2351.0	2004.0	-1.0	3555.0	1621.0	-1.0	2381.0	1887.0	-1.0	3338.0	1436.0	-1.0	2147.0	1394.0	-1.0	2366.0	1278.0	-1.0	1881.0	
303.981	975.0	-1.0	1522.0	1459.0	-1.0	2343.0	1359.0	-1.0	2278.0	1888.0	-1.0	3177.0	1811.0	-1.0	3272.0	1426.0	-1.0	2262.0	1052.0	-1.0	1755.0	1848.0	-1.0	2873.0	937.0	-1.0	1603.0	1515.0	-1.0	2347.0	2001.0	-1.0	3547.0	1619.0	-1.0	2377.0	1883.0	-1.0	3327.0	1434.0	-1.0	2139.0	1390.0	-1.0	2357.0	1276.0	-1.0	1875.0	
304.480	975.0	-1.0	1520.0	1460.0	-1.0	2341.0	1360.0	-1.0	2275.0	1888.0	-1.0	3174.0	1811.0	-1.0	3267.0	1426.0	-1.0	2259.0	1051.0	-1.0	1753.0	1845.0	-1.0	2867.0	935.0	-1.0	1599.0	1514.0	-1.0	2344.0	2000.0	-1.0	3543.0	1618.0	-1.0	2376.0	1884.0	-1.0	3325.0	1434.0	-1.0	2140.0	1390.0	-1.0	2356.0	1277.0	-1.0	1875.0	
304.979	976.0	-1.0	1518.0	1459.0	-1.0	2337.0	1360.0	-1.0	2271.0	1886.0	-1.0	3165.0	1810.0	-1.0	3260.0	1425.0	-1.0	2256.0	1050.0	-1.0	1749.0	1844.0	-1.0	2860.0	934.0	-1.0	1596.0	1513.0	-1.0	2340.0	1998.0	-1.0	3538.0	1618.0	-1.0	2374.0	1883.0	-1.0	3319.0	1434.0	-1.0	2136.0	1391.0	-1.0	2352.0	1275.0	-1.0	1873.0	
305.478	975.0	-1.0	1518.0	1458.0	-1.0	2339.0	1360.0	-1.0	2271.0	1887.0	-1.0	3166.0	1812.0	-1.0	3261.0	1426.0	-1.0	2257.0	1050.0	-1.0	1749.0	1843.0	-1.0	2858.0	932.0	-1.0	1593.0	1513.0	-1.0	2340.0	1998.0	-1.0	3542.0	1617.0	-1.0	2377.0	1886.0	-1.0	3327.0	1436.0	-1.0	2144.0	1392.0	-1.0	2358.0	1277.0	-1.0	1878.0	
305.977	975.0	-1.0	1517.0	1457.0	-1.0	2336.0	1359.0	-1.0	2268.0	1885.0	-1.0	3161.0	1812.0	-1.0	3258.0	1426.0	-1.0	2255.0	1050.0	-1.0	1746.0	1842.0	-1.0	2853.0	932.0	-1.0	1590.0	1512.0	-1.0	2337.0	1997.0	-1.0	3538.0	1617.0	-1.0	2376.0	1887.0	-1.0	3326.0	1436.0	-1.0	2143.0	1392.0	-1.0	2357.0	1277.0	-1.0	1877.0	
306.477	975.0	-1.0	1519.0	1457.0	-1.0	2341.0	1360.0	-1.0	2271.0	1886.0	-1.0	3166.0	1814.0	-1.0	3260.0	1427.0	-1.0	2258.0	1050.0	-1.0	1745.0	1842.0	-1.0	2852.0	930.0	-1.0	1588.0	1512.0	-1.0	2338.0	1999.0	-1.0	3543.0	1618.0	-1.0	2380.0	1890.0	-1.0	3336.0	1438.0	-1.0	2151.0	1394.0	-1.0	2363.0	1278.0	-1.0	1884.0	
306.976	975.0	-1.0	1518.0	1457.0	-1.0	2340.0	1360.0	-1.0	2271.0	1886.0	-1.0	3164.0	1813.0	-1.0	3257.0	1426.0	-1.0	2256.0	1050.0	-1.0	1744.0	1841.0	-1.0	2848.0	928.0	-1.0	1586.0	1512.0	-1.0	2336.0	1997.0	-1.0	3542.0	1617.0	-1.0	2378.0	1890.0	-1.0	3335.0	1437.0	-1.0	2151.0	1394.0	-1.0	2362.0	1278.0	-1.0	1883.0	
307.475	975.0	-1.0	1519.0	1456.0	-1.0	2343.0	1361.0	-1.0	2273.0	1888.0	-1.0	3172.0	1815.0	-1.0	3262.0	1427.0	-1.0	2260.0	1050.0	-1.0	1745.0	1842.0	-1.0	2849.0	927.0	-1.0	1585.0	1512.0	-1.0	2338.0	1998.0	-1.0	3547.0	1618.0	-1.0	2381.0	1892.0	-1.0	3337.0	1438.0	-1.0	2153.0	1395.0	-1.0	2362.0	1278.0	-1.0	1884.0	
307.974	974.0	-1.0	1518.0	1456.0	-1.0	2343.0	1359.0	-1.0	2271.0	1887.0	-1.0	3172.0	1815.0	-1.0	3261.0	1428.0	-1.0	2260.0	1051.0	-1.0	1745.0	1841.0	-1.0	2848.0	928.0	-1.0	1585.0	1511.0	-1.0	2335.0	1996.0	-1.0	3545.0	1617.0	-1.0	2381.0	1892.0	-1.0	3340.0	1439.0	-1.0	2154.0	1396.0	-1.0	2364.0	1277.0	-1.0	1884.0	
308.474	976.0	-1.0	1519.0	1461.0	-1.0	2352.0	1360.0	-1.0	2274.0	1891.0	-1.0	3183.0	1818.0	-1.0	3266.0	1429.0	-1.0	2263.0	1053.0	-1.0	1749.0	1844.0	-1.0	2851.0	928.0	-1.0	1587.0	1510.0	-1.0	2334.0	1995.0	-1.0	3546.0	1617.0	-1.0	2382.0	1892.0	-1.0	3343.0	1438.0	-1.0	2154.0	1396.0	-1.0	2366.0	1276.0	-1.0	1883.0	
308.973	976.0	-1.0	1519.0	1464.0	-1.0	2358.0	1359.0	-1.0	2273.0	1891.0	-1.0	3186.0	1819.0	-1.0	3269.0	1429.0	-1.0	2264.0	1054.0	-1.0	1752.0	1844.0	-1.0	2851.0	928.0	-1.0	1589.0	1509.0	-1.0	2333.0	1994.0	-1.0	3548.0	1618.0	-1.0	2384.0	1894.0	-1.0	3353.0	1439.0	-1.0	2159.0	1398.0	-1.0	2373.0	1276.0	-1.0	1885.0	
309.472	975.0	-1.0	1517.0	1466.0	-1.0	2360.0	1358.0	-1.0	2269.0	1889.0	-1.0	3183.0	1818.0	-1.0	3267.0	1428.0	-1.0	2262.0	1055.0	-1.0	1753.0	1844.0	-1.0	2848.0	928.0	-1.0	1590.0	1508.0	-1.0	2331.0	1992.0	-1.0	3546.0	1617.0	-1.0	2383.0	1893.0	-1.0	3354.0	1438.0	-1.0	2159.0	1398.0	-1.0	2374.0	1276.0	-1.0	1885.0	
309.972	977.0	-1.0	1518.0	1469.0	-1.0	2366.0	1358.0	-1.0	2269.0	1890.0	-1.0	3187.0	1819.0	-1.0	3272.0	1429.0	-1.0	2265.0	1055.0	-1.0	1755.0	1845.0	-1.0	2849.0	928.0	-1.0	1592.0	1507.0	-1.0	2332.0	1992.0	-1.0	3551.0	1618.0	-1.0	2387.0	1896.0	-1.0	3366.0	1441.0	-1.0	2168.0	1401.0	-1.0	2382.0	1277.0	-1.0	1891.0	
310.471	977.0	-1.0	1518.0	1470.0	-1.0	2368.0	1357.0	-1.0	2267.0	1888.0	-1.0	3185.0	1818.0	-1.0	3271.0	1428.0	-1.0	2264.0	1055.0	-1.0	1756.0	1843.0	-1.0	2848.0	928.0	-1.0	1594.0	1507.0	-1.0	2333.0	1990.0	-1.0	3550.0	1618.0	-1.0	2388.0	1896.0	-1.0	3368.0	1441.0	-1.0	2169.0	1401.0	-1.0	2384.0	1277.0	-1.0	1892.0	
310.970	976.0	-1.0	1519.0	1472.0	-1.0	2374.0	1356.0	-1.0	2268.0	1888.0	-1.0	3192.0	1819.0	-1.0	3278.0	1429.0	-1.0	2267.0	1055.0	-1.0	1760.0	1843.0	-1.0	2852.0	928.0	-1.0	1595.0	1508.0	-1.0	2338.0	1992.0	-1.0	3559.0	1620.0	-1.0	2393.0	1898.0	-1.0	3378.0	1443.0	-1.0	2177.0	1403.0	-1.0	2389.0	1278.0	-1.0	1897.0	
311.470	977.0	-1.0	1519.0	1473.0	-1.0	2378.0	1356.0	-1.0	2268.0	1887.0	-1.0	3191.0	1818.0	-1.0	3280.0	1428.0	-1.0	2268.0	1055.0	-1.0	1761.0	1843.0	-1.0	2853.0	928.0	-1.0	1598.0	1509.0	-1.0	2341.0	1991.0	-1.0	3560.0	1620.0	-1.0	2395.0	1898.0	-1.0	3377.0	1442.0	-1.0	2177.0	1404.0	-1.0	2389.0	1278.0	-1.0	1897.0	
311.969	978.0	-1.0	1522.0	1474.0	-1.0	2385.0	1357.0	-1.0	2272.0	1888.0	-1.0	3200.0	1819.0	-1.0	3289.0	1429.0	-1.0	2273.0	1055.0	-1.0	1765.0	1844.0	-1.0	2859.0	929.0	-1.0	1600.0	1510.0	-1.0	2344.0	1994.0	-1.0	3567.0	1621.0	-1.0	2399.0	1898.0	-1.0	3378.0	1442.0	-1.0	2176.0	1405.0	-1.0	2389.0	1278.0	-1.0	1896.0	
312.468	978.0	-1.0	1524.0	1474.0	-1.0	2387.0	1356.0	-1.0	2272.0	1886.0	-1.0	3199.0	1819.0	-1.0	3292.0	1428.0	-1.0	2274.0	1055.0	-1.0	1767.0	1843.0	-1.0	2861.0	930.0	-1.0	1603.0	1510.0	-1.0	2347.0	1994.0	-1.0	3570.0	1621.0	-1.0	2400.0	1897.0	-1.0	3379.0	1441.0	-1.0	2176.0	1404.0	-1.0	2389.0	1278.0	-1.0	1897.0	
312.967	977.0	-1.0	1526.0	1475.0	-1.0	2393.0	1356.0	-1.0	2278.0	1887.0	-1.0	3208.0	1820.0	-1.0	3303.0	1430.0	-1.0	2280.0	1055.0	-1.0	1771.0	1845.0	-1.0	2868.0	930.0	-1.0	1606.0	1511.0	-1.0	2354.0	1996.0	-1.0	3581.0	1622.0	-1.0	2407.0	1898.0	-1.0	3385.0	1443.0	-1.0	2179.0	1405.0	-1.0	2392.0	1278.0	-1.0	1898.0	
313.466	979.0	-1.0	1527.0	1475.0	-1.0	2395.0	1356.0	-1.0	2279.0	1886.0	-1.0	3207.0	1820.0	-1.0	3307.0	1429.0	-1.0	2280.0	1055.0	-1.0	1772.0	1845.0	-1.0	2870.0	931.0	-1.0	1610.0	1512.0	-1.0	2358.0	1997.0	-1.0	3588.0	1622.0	-1.0	2409.0	1898.0	-1.0	3388.0	1442.0	-1.0	2180.0	1406.0	-1.0	2394.0	1279.0	-1.0	1900.0	
313.965	979.0	-1.0	1530.0	1476.0	-1.0	2400.0	1356.0	-1.0	2284.0	1888.0	-1.0	3217.0	1822.0	-1.0	3318.0	1430.0	-1.0	2287.0	1056.0	-1.0	1777.0	1847.0	-1.0	2879.0	932.0	-1.0	1616.0	1513.0	-1.0	2365.0	2001.0	-1.0	3597.0	1624.0	-1.0	2414.0	1899.0	-1.0	3392.0	1443.0	-1.0	2181.0	1406.0	-1.0	2394.0	1278.0	-1.0	1900.0	
314.464	977.0	-1.0	1531.0	1476.0	-1.0	2402.0	1354.0	-1.0	2287.0	1887.0	-1.0	3219.0	1822.0	-1.0	3324.0	1431.0	-1.0	2288.0	1056.0	-1.0	1781.0	1848.0	-1.0	2883.0	933.0	-1.0	1622.0	1513.0	-1.0	2369.0	2001.0	-1.0	3605.0	1624.0	-1.0	2416.0	1900.0	-1.0	3399.0	1443.0	-1.0	2185.0	1407.0	-1.0	2397.0	1278.0	-1.0	1903.0	
314.964	978.0	-1.0	1533.0	1478.0	-1.0	2408.0	1354.0	-1.0	2293.0	1891.0	-1.0	3230.0	1822.0	-1.0	3334.0	1431.0	-1.0	2292.0	1057.0	-1.0	1786.0	1850.0	-1.0	2890.0	934.0	-1.0	1627.0	1514.0	-1.0	2374.0	2003.0	-1.0	3612.0	1624.0	-1.0	2419.0	1900.0	-1.0	3404.0	1442.0	-1.0	2186.0	1407.0	-1.0	2398.0	1278.0	-1.0	1903.0	
315.463	979.0	-1.0	1533.0	1480.0	-1.0	2410.0	1354.0	-1.0	2295.0	1891.0	-1.0	3233.0	1821.0	-1.0	3337.0	1431.0	-1.0	2293.0	1056.0	-1.0	1788.0	1850.0	-1.0	2891.0	934.0	-1.0	1631.0	1514.0	-1.0	2376.0	2003.0	-1.0	3617.0	1625.0	-1.0	2420.0	1900.0	-1.0	3411.0	1443.0	-1.0	2191.0	1406.0	-1.0	2402.0	1279.0	-1.0	1906.0	
315.962	979.0	-1.0	1533.0	1480.0	-1.0	2408.0	1353.0	-1.0	2294.0	1891.0	-1.0	3231.0	1818.0	-1.0	3334.0	1430.0	-1.0	2289.0	1056.0	-1.0	1788.0	1849.0	-1.0	2888.0	935.0	-1.0	1633.0	1512.0	-1.0	2374.0	2001.0	-1.0	3616.0	1623.0	-1.0	2418.0	1899.0	-1.0	3410.0	1442.0	-1.0	2190.0	1406.0	-1.0	2400.0	1279.0	-1.0	1905.0	
316.462	980.0	-1.0	1534.0	1481.0	-1.0	2409.0	1352.0	-1.0	2296.0	1893.0	-1.0	3234.0	1817.0	-1.0	3336.0	1430.0	-1.0	2290.0	1055.0	-1.0	1789.0	1849.0	-1.0	2889.0	935.0	-1.0	1635.0	1512.0	-1.0	2375.0	2001.0	-1.0	3622.0	1624.0	-1.0	2421.0	1901.0	-1.0	3421.0	1443.0	-1.0	2197.0	1407.0	-1.0	2405.0	1280.0	-1.0	1910.0	
316.961	980.0	-1.0	1533.0	1481.0	-1.0	2406.0	1352.0	-1.0	2293.0	1892.0	-1.0	3229.0	1814.0	-1.0	3333.0	1429.0	-1.0	2287.0	1055.0	-1.0	1789.0	1848.0	-1.0	2887.0	934.0	-1.0	1636.0	1510.0	-1.0	2372.0	2000.0	-1.0	3620.0	1622.0	-1.0	2419.0	1900.0	-1.0	3420.0	1442.0	-1.0	2196.0	1407.0	-1.0	2406.0	1280.0	-1.0	1909.0	
317.461	980.0	-1.0	1534.0	1481.0	-1.0	2407.0	1351.0	-1.0	2295.0	1893.0	-1.0	3233.0	1814.0	-1.0	3337.0	1429.0	-1.0	2290.0	1054.0	-1.0	1790.0	1849.0	-1.0	2889.0	934.0	-1.0	1635.0	1509.0	-1.0	2371.0	2001.0	-1.0	3620.0	1623.0	-1.0	2418.0	1899.0	-1.0	3418.0	1442.0	-1.0	2193.0	1406.0	-1.0	2403.0	1279.0	-1.0	1906.0	
317.960	977.0	-1.0	1533.0	1480.0	-1.0	2403.0	1349.0	-1.0	2294.0	1892.0	-1.0	3229.0	1814.0	-1.0	3335.0	1430.0	-1.0	2290.0	1053.0	-1.0	1789.0	1850.0	-1.0	2889.0	933.0	-1.0	1634.0	1509.0	-1.0	2370.0	1999.0	-1.0	3618.0	1623.0	-1.0	2417.0	1899.0	-1.0	3420.0	1443.0	-1.0	2194.0	1407.0	-1.0	2405.0	1279.0	-1.0	1907.0	
318.460	977.0	-1.0	1531.0	1480.0	-1.0	2398.0	1349.0	-1.0	2291.0	1893.0	-1.0	3224.0	1813.0	-1.0	3329.0	1430.0	-1.0	2287.0	1053.0	-1.0	1788.0	1851.0	-1.0	2888.0	933.0	-1.0	1634.0	1509.0	-1.0	2368.0	1998.0	-1.0	3612.0	1622.0	-1.0	2414.0	1897.0	-1.0	3414.0	1441.0	-1.0	2190.0	1406.0	-1.0	2403.0	1279.0	-1.0	1902.0	
318.959	977.0	-1.0	1531.0	1480.0	-1.0	2395.0	1350.0	-1.0	2291.0	1894.0	-1.0	3221.0	1814.0	-1.0	3330.0	1431.0	-1.0	2287.0	1053.0	-1.0	1788.0	1853.0	-1.0	2891.0	933.0	-1.0	1633.0	1510.0	-1.0	2369.0	1999.0	-1.0	3615.0	1623.0	-1.0	2416.0	1898.0	-1.0	3420.0	1443.0	-1.0	2195.0	1407.0	-1.0	2407.0	1280.0	-1.0	1904.0	
319.458	978.0	-1.0	1529.0	1479.0	-1.0	2390.0	1350.0	-1.0	2288.0	1895.0	-1.0	3214.0	1814.0	-1.0	3327.0	1431.0	-1.0	2285.0	1053.0	-1.0	1787.0	1854.0	-1.0	2892.0	932.0	-1.0	1633.0	1511.0	-1.0	2370.0	1999.0	-1.0	3615.0	1623.0	-1.0	2416.0	1898.0	-1.0	3418.0	1442.0	-1.0	2192.0	1407.0	-1.0	2406.0	1279.0	-1.0	1903.0	
319.958	978.0	-1.0	1529.0	1480.0	-1.0	2390.0	1350.0	-1.0	2289.0	1897.0	-1.0	3215.0	1816.0	-1.0	3330.0	1434.0	-1.0	2289.0	1053.0	-1.0	1788.0	1857.0	-1.0	2898.0	932.0	-1.0	1634.0	1512.0	-1.0	2375.0	2003.0	-1.0	3625.0	1624.0	-1.0	2422.0	1901.0	-1.0	3423.0	1444.0	-1.0	2195.0	1409.0	-1.0	2410.0	1280.0	-1.0	1905.0	
320.457	977.0	-1.0	1528.0	1479.0	-1.0	2389.0	1350.0	-1.0	2288.0	1897.0	-1.0	3211.0	1817.0	-1.0	3329.0	1434.0	-1.0	2288.0	1054.0	-1.0	1788.0	1859.0	-1.0	2899.0	933.0	-1.0	1636.0	1513.0	-1.0	2376.0	2005.0	-1.0	3629.0	1625.0	-1.0	2424.0	1901.0	-1.0	3426.0	1444.0	-1.0	2196.0	1409.0	-1.0	2413.0	1281.0	-1.0	1905.0	
320.957	979.0	-1.0	1529.0	1481.0	-1.0	2393.0	1352.0	-1.0	2291.0	1900.0	-1.0	3217.0	1820.0	-1.0	3335.0	1437.0	-1.0	2293.0	1054.0	-1.0	1790.0	1862.0	-1.0	2906.0	933.0	-1.0	1637.0	1515.0	-1.0	2381.0	2008.0	-1.0	3639.0	1627.0	-1.0	2428.0	1902.0	-1.0	3429.0	1445.0	-1.0	2196.0	1409.0	-1.0	2415.0	1281.0	-1.0	1904.0	
321.456	979.0	-1.0	1529.0	1481.0	-1.0	2393.0	1353.0	-1.0	2292.0	1902.0	-1.0	3215.0	1821.0	-1.0	3336.0	1437.0	-1.0	2292.0	1055.0	-1.0	1790.0	1863.0	-1.0	2906.0	934.0	-1.0	1638.0	1515.0	-1.0	2379.0	2009.0	-1.0	3641.0	1627.0	-1.0	2427.0	1901.0	-1.0	3431.0	1444.0	-1.0	2198.0	1408.0	-1.0	2415.0	1280.0	-1.0	1905.0	
321.955	979.0	-1.0	1528.0	1481.0	-1.0	2392.0	1354.0	-1.0	2295.0	1903.0	-1.0	3217.0	1820.0	-1.0	3334.0	1438.0	-1.0	2291.0	1054.0	-1.0	1787.0	1862.0	-1.0	2902.0	932.0	-1.0	1634.0	1515.0	-1.0	2377.0	2007.0	-1.0	3639.0	1625.0	-1.0	2424.0	1898.0	-1.0	3429.0	1444.0	-1.0	2198.0	1406.0	-1.0	2412.0	1279.0	-1.0	1903.0	
322.454	979.0	-1.0	1529.0	1477.0	-1.0	2388.0	1355.0	-1.0	2300.0	1900.0	-1.0	3212.0	1819.0	-1.0	3336.0	1437.0	-1.0	2292.0	1052.0	-1.0	1784.0	1860.0	-1.0	2900.0	930.0	-1.0	1631.0	1515.0	-1.0	2379.0	2006.0	-1.0	3641.0	1625.0	-1.0	2426.0	1898.0	-1.0	3435.0	1446.0	-1.0	2205.0	1407.0	-1.0	2414.0	1280.0	-1.0	1909.0	
322.953	979.0	-1.0	1530.0	1473.0	-1.0	2382.0	1357.0	-1.0	2305.0	1898.0	-1.0	3210.0	1817.0	-1.0	3337.0	1436.0	-1.0	2291.0	1051.0	-1.0	1782.0	1860.0	-1.0	2899.0	929.0	-1.0	1630.0	1515.0	-1.0	2380.0	2005.0	-1.0	3642.0	1623.0	-1.0	2422.0	1896.0	-1.0	3435.0	1446.0	-1.0	2205.0	1405.0	-1.0	2410.0	1280.0	-1.0	1910.0	
323.452	980.0	-1.0	1533.0	1471.0	-1.0	2381.0	1359.0	-1.0	2313.0	1899.0	-1.0	3217.0	1818.0	-1.0	3347.0	1436.0	-1.0	2296.0	1051.0	-1.0	1785.0	1859.0	-1.0	2904.0	928.0	-1.0	1631.0	1516.0	-1.0	2385.0	2006.0	-1.0	3652.0	1624.0	-1.0	2426.0	1897.0	-1.0	3444.0	1447.0	-1.0	2212.0	1404.0	-1.0	2413.0	1282.0	-1.0	1915.0	
323.951	980.0	-1.0	1535.0	1468.0	-1.0	2378.0	1360.0	-1.0	2319.0	1898.0	-1.0	3222.0	1816.0	-1.0	3354.0	1436.0	-1.0	2301.0	1051.0	-1.0	1788.0	1859.0	-1.0	2909.0	928.0	-1.0	1632.0	1516.0	-1.0	2389.0	2006.0	-1.0	3657.0	1623.0	-1.0	2427.0	1897.0	-1.0	3449.0	1447.0	-1.0	2215.0	1404.0	-1.0	2413.0	1282.0	-1.0	1917.0	
324.450	980.0	-1.0	1538.0	1466.0	-1.0	2378.0	1361.0	-1.0	2323.0	1898.0	-1.0	3226.0	1816.0	-1.0	3359.0	1436.0	-1.0	2304.0	1051.0	-1.0	1789.0	1859.0	-1.0	2913.0	928.0	-1.0	1634.0	1517.0	-1.0	2390.0	2006.0	-1.0	3660.0	1622.0	-1.0	2427.0	1895.0	-1.0	3448.0	1446.0	-1.0	2213.0	1402.0	-1.0	2410.0	1281.0	-1.0	1917.0	
324.949	981.0	-1.0	1542.0	1468.0	-1.0	2384.0	1363.0	-1.0	2330.0	1899.0	-1.0	3234.0	1816.0	-1.0	3369.0	1437.0	-1.0	2313.0	1052.0	-1.0	1794.0	1859.0	-1.0	2922.0	929.0	-1.0	1637.0	1517.0	-1.0	2396.0	2009.0	-1.0	3672.0	1624.0	-1.0	2433.0	1895.0	-1.0	3451.0	1446.0	-1.0	2216.0	1403.0	-1.0	2411.0	1283.0	-1.0	1919.0	
325.448	981.0	-1.0	1546.0	1468.0	-1.0	2387.0	1363.0	-1.0	2334.0	1897.0	-1.0	3238.0	1816.0	-1.0	3376.0	1436.0	-1.0	2318.0	1052.0	-1.0	1798.0	1859.0	-1.0	2930.0	929.0	-1.0	1642.0	1517.0	-1.0	2401.0	2010.0	-1.0	3680.0	1623.0	-1.0	2436.0	1894.0	-1.0	3454.0	1446.0	-1.0	2218.0	1402.0	-1.0	2414.0	1284.0	-1.0	1921.0	
325.947	981.0	-1.0	1548.0	1466.0	-1.0	2386.0	1364.0	-1.0	2335.0	1897.0	-1.0	3243.0	1815.0	-1.0	3378.0	1435.0	-1.0	2320.0	1052.0	-1.0	1801.0	1858.0	-1.0	2935.0	930.0	-1.0	1646.0	1518.0	-1.0	2406.0	2009.0	-1.0	3681.0	1622.0	-1.0	2435.0	1892.0	-1.0	3450.0	1443.0	-1.0	2213.0	1402.0	-1.0	2411.0	1282.0	-1.0	1918.0	
326.446	981.0	-1.0	1550.0	1466.0	-1.0	2390.0	1364.0	-1.0	2339.0	1898.0	-1.0	3255.0	1818.0	-1.0	3386.0	1436.0	-1.0	2327.0	1053.0	-1.0	1805.0	1860.0	-1.0	2946.0	930.0	-1.0	1651.0	1520.0	-1.0	2413.0	2012.0	-1.0	3691.0	1623.0	-1.0	2441.0	1894.0	-1.0	3456.0	1444.0	-1.0	2217.0	1403.0	-1.0	2416.0	1284.0	-1.0	1921.0	
326.945	982.0	-1.0	1552.0	1466.0	-1.0	2391.0	1365.0	-1.0	2340.0	1899.0	-1.0	3261.0	1819.0	-1.0	3389.0	1437.0	-1.0	2332.0	1054.0	-1.0	1808.0	1861.0	-1.0	2953.0	932.0	-1.0	1656.0	1521.0	-1.0	2419.0	2013.0	-1.0	3698.0	1623.0	-1.0	2444.0	1895.0	-1.0	3459.0	1443.0	-1.0	2217.0	1403.0	-1.0	2418.0	1283.0	-1.0	1922.0	
327.444	982.0	-1.0	1554.0	1465.0	-1.0	2392.0	1365.0	-1.0	2339.0	1898.0	-1.0	3265.0	1819.0	-1.0	3386.0	1437.0	-1.0	2331.0	1054.0	-1.0	1809.0	1861.0	-1.0	2955.0	933.0	-1.0	1660.0	1522.0	-1.0	2422.0	2014.0	-1.0	3699.0	1623.0	-1.0	2444.0	1894.0	-1.0	3458.0	1443.0	-1.0	2213.0	1403.0	-1.0	2417.0	1282.0	-1.0	1920.0	
327.943	982.0	-1.0	1555.0	1464.0	-1.0	2394.0	1366.0	-1.0	2341.0	1898.0	-1.0	3272.0	1821.0	-1.0	3388.0	1438.0	-1.0	2335.0	1054.0	-1.0	1813.0	1862.0	-1.0	2963.0	934.0	-1.0	1663.0	1524.0	-1.0	2427.0	2016.0	-1.0	3706.0	1624.0	-1.0	2448.0	1897.0	-1.0	3461.0	1443.0	-1.0	2215.0	1404.0	-1.0	2417.0	1283.0	-1.0	1921.0	
328.442	981.0	-1.0	1554.0	1463.0	-1.0	2392.0	1366.0	-1.0	2341.0	1897.0	-1.0	3273.0	1820.0	-1.0	3382.0	1437.0	-1.0	2332.0	1054.0	-1.0	1813.0	1862.0	-1.0	2960.0	936.0	-1.0	1666.0	1523.0	-1.0	2424.0	2016.0	-1.0	3704.0	1624.0	-1.0	2447.0	1897.0	-1.0	3460.0	1443.0	-1.0	2215.0	1404.0	-1.0	2415.0	1282.0	-1.0	1922.0	
328.941	981.0	-1.0	1552.0	1461.0	-1.0	2388.0	1366.0	-1.0	2336.0	1896.0	-1.0	3269.0	1818.0	-1.0	3370.0	1435.0	-1.0	2326.0	1054.0	-1.0	1810.0	1860.0	-1.0	2954.0	936.0	-1.0	1666.0	1521.0	-1.0	2416.0	2013.0	-1.0	3692.0	1622.0	-1.0	2440.0	1894.0	-1.0	3451.0	1440.0	-1.0	2210.0	1402.0	-1.0	2410.0	1281.0	-1.0	1919.0	
329.441	981.0	-1.0	1551.0	1462.0	-1.0	2388.0	1366.0	-1.0	2335.0	1896.0	-1.0	3271.0	1817.0	-1.0	3363.0	1435.0	-1.0	2324.0	1053.0	-1.0	1807.0	1859.0	-1.0	2947.0	936.0	-1.0	1664.0	1518.0	-1.0	2409.0	2011.0	-1.0	3682.0	1621.0	-1.0	2436.0	1892.0	-1.0	3441.0	1439.0	-1.0	2204.0	1400.0	-1.0	2403.0	1278.0	-1.0	1915.0	
329.941	981.0	-1.0	1549.0	1460.0	-1.0	2385.0	1366.0	-1.0	2331.0	1894.0	-1.0	3267.0	1814.0	-1.0	3350.0	1433.0	-1.0	2319.0	1051.0	-1.0	1802.0	1856.0	-1.0	2936.0	936.0	-1.0	1660.0	1515.0	-1.0	2398.0	2008.0	-1.0	3669.0	1620.0	-1.0	2430.0	1891.0	-1.0	3437.0	1437.0	-1.0	2203.0	1400.0	-1.0	2401.0	1277.0	-1.0	1916.0	
330.440	981.0	-1.0	1547.0	1459.0	-1.0	2381.0	1365.0	-1.0	2325.0	1892.0	-1.0	3260.0	1811.0	-1.0	3334.0	1431.0	-1.0	2310.0	1050.0	-1.0	1796.0	1853.0	-1.0	2922.0	936.0	-1.0	1656.0	1512.0	-1.0	2386.0	2003.0	-1.0	3652.0	1618.0	-1.0	2422.0	1888.0	-1.0	3428.0	1435.0	-1.0	2199.0	1398.0	-1.0	2397.0	1275.0	-1.0	1914.0	
330.939	980.0	-1.0	1546.0	1458.0	-1.0	2381.0	1365.0	-1.0	2325.0	1892.0	-1.0	3262.0	1809.0	-1.0	3327.0	1431.0	-1.0	2309.0	1049.0	-1.0	1791.0	1850.0	-1.0	2913.0	935.0	-1.0	1650.0	1510.0	-1.0	2380.0	2003.0	-1.0	3646.0	1617.0	-1.0	2420.0	1888.0	-1.0	3425.0	1434.0	-1.0	2198.0	1397.0	-1.0	2394.0	1275.0	-1.0	1914.0	
331.439	980.0	-1.0	1547.0	1457.0	-1.0	2384.0	1364.0	-1.0	2324.0	1890.0	-1.0	3267.0	1807.0	-1.0	3316.0	1430.0	-1.0	2305.0	1048.0	-1.0	1786.0	1847.0	-1.0	2902.0	934.0	-1.0	1645.0	1509.0	-1.0	2372.0	2001.0	-1.0	3638.0	1617.0	-1.0	2416.0	1887.0	-1.0	3422.0	1433.0	-1.0	2198.0	1397.0	-1.0	2394.0	1274.0	-1.0	1915.0	
331.938	979.0	-1.0	1547.0	1456.0	-1.0	2381.0	1363.0	-1.0	2322.0	1888.0	-1.0	3266.0	1804.0	-1.0	3304.0	1428.0	-1.0	2300.0	1046.0	-1.0	1780.0	1845.0	-1.0	2891.0	933.0	-1.0	1641.0	1507.0	-1.0	2365.0	1998.0	-1.0	3627.0	1615.0	-1.0	2411.0	1884.0	-1.0	3414.0	1430.0	-1.0	2193.0	1395.0	-1.0	2390.0	1273.0	-1.0	1912.0	
332.438	979.0	-1.0	1546.0	1455.0	-1.0	2380.0	1363.0	-1.0	2320.0	1887.0	-1.0	3265.0	1803.0	-1.0	3300.0	1428.0	-1.0	2299.0	1045.0	-1.0	1776.0	1843.0	-1.0	2884.0	932.0	-1.0	1636.0	1506.0	-1.0	2362.0	1998.0	-1.0	3624.0	1615.0	-1.0	2411.0	1884.0	-1.0	3419.0	1430.0	-1.0	2198.0	1395.0	-1.0	2393.0	1273.0	-1.0	1917.0	
332.937	979.0	-1.0	1545.0	1454.0	-1.0	2378.0	1363.0	-1.0	2316.0	1884.0	-1.0	3260.0	1800.0	-1.0	3293.0	1426.0	-1.0	2296.0	1044.0	-1.0	1772.0	1840.0	-1.0	2875.0	930.0	-1.0	1633.0	1504.0	-1.0	2357.0	1996.0	-1.0	3616.0	1615.0	-1.0	2407.0	1881.0	-1.0	3412.0	1429.0	-1.0	2193.0	1393.0	-1.0	2390.0	1272.0	-1.0	1914.0	
333.436	978.0	-1.0	1546.0	1453.0	-1.0	2380.0	1362.0	-1.0	2317.0	1883.0	-1.0	3261.0	1799.0	-1.0	3292.0	1426.0	-1.0	2297.0	1043.0	-1.0	1769.0	1838.0	-1.0	2871.0	929.0	-1.0	1629.0	1503.0	-1.0	2356.0	1995.0	-1.0	3615.0	1614.0	-1.0	2408.0	1882.0	-1.0	3416.0	1429.0	-1.0	2197.0	1394.0	-1.0	2394.0	1273.0	-1.0	1918.0	
333.936	978.0	-1.0	1544.0	1452.0	-1.0	2376.0	1361.0	-1.0	2313.0	1881.0	-1.0	3255.0	1797.0	-1.0	3286.0	1425.0	-1.0	2293.0	1042.0	-1.0	1766.0	1835.0	-1.0	2864.0	928.0	-1.0	1626.0	1502.0	-1.0	2353.0	1992.0	-1.0	3608.0	1613.0	-1.0	2406.0	1879.0	-1.0	3411.0	1428.0	-1.0	2194.0	1392.0	-1.0	2391.0	1273.0	-1.0	1916.0	
334.435	977.0	-1.0	1544.0	1452.0	-1.0	2377.0	1361.0	-1.0	2314.0	1881.0	-1.0	3255.0	1797.0	-1.0	3288.0	1425.0	-1.0	2295.0	1041.0	-1.0	1765.0	1833.0	-1.0	2863.0	927.0	-1.0	1622.0	1501.0	-1.0	2352.0	1991.0	-1.0	3604.0	1613.0	-1.0	2404.0	1877.0	-1.0	3402.0	1427.0	-1.0	2188.0	1392.0	-1.0	2385.0	1271.0	-1.0	1911.0	
334.934	977.0	-1.0	1543.0	1452.0	-1.0	2373.0	1360.0	-1.0	2311.0	1880.0	-1.0	3250.0	1796.0	-1.0	3285.0	1424.0	-1.0	2292.0	1040.0	-1.0	1763.0	1831.0	-1.0	2857.0	926.0	-1.0	1619.0	1499.0	-1.0	2350.0	1988.0	-1.0	3599.0	1612.0	-1.0	2402.0	1876.0	-1.0	3400.0	1427.0	-1.0	2188.0	1391.0	-1.0	2386.0	1272.0	-1.0	1910.0	
335.434	978.0	-1.0	1542.0	1452.0	-1.0	2370.0	1361.0	-1.0	2310.0	1881.0	-1.0	3246.0	1794.0	-1.0	3280.0	1424.0	-1.0	2289.0	1039.0	-1.0	1761.0	1829.0	-1.0	2853.0	925.0	-1.0	1617.0	1498.0	-1.0	2347.0	1986.0	-1.0	3591.0	1610.0	-1.0	2398.0	1873.0	-1.0	3388.0	1425.0	-1.0	2179.0	1390.0	-1.0	2379.0	1270.0	-1.0	1904.0	
335.933	977.0	-1.0	1540.0	1451.0	-1.0	2366.0	1359.0	-1.0	2307.0	1880.0	-1.0	3239.0	1793.0	-1.0	3277.0	1423.0	-1.0	2285.0	1038.0	-1.0	1758.0	1826.0	-1.0	2847.0	924.0	-1.0	1613.0	1496.0	-1.0	2344.0	1983.0	-1.0	3586.0	1609.0	-1.0	2396.0	1873.0	-1.0	3385.0	1425.0	-1.0	2179.0	1390.0	-1.0	2380.0	1271.0	-1.0	1904.0	
336.432	977.0	-1.0	1539.0	1451.0	-1.0	2360.0	1358.0	-1.0	2304.0	1880.0	-1.0	3230.0	1791.0	-1.0	3270.0	1422.0	-1.0	2279.0	1037.0	-1.0	1755.0	1824.0	-1.0	2840.0	923.0	-1.0	1610.0	1495.0	-1.0	2338.0	1980.0	-1.0	3575.0	1607.0	-1.0	2390.0	1870.0	-1.0	3373.0	1424.0	-1.0	2171.0	1389.0	-1.0	2373.0	1270.0	-1.0	1899.0	
336.931	977.0	-1.0	1536.0	1451.0	-1.0	2355.0	1358.0	-1.0	2301.0	1879.0	-1.0	3222.0	1791.0	-1.0	3267.0	1422.0	-1.0	2275.0	1036.0	-1.0	1753.0	1822.0	-1.0	2833.0	922.0	-1.0	1606.0	1493.0	-1.0	2335.0	1979.0	-1.0	3571.0	1606.0	-1.0	2388.0	1870.0	-1.0	3372.0	1424.0	-1.0	2171.0	1389.0	-1.0	2373.0	1271.0	-1.0	1900.0	
337.430	977.0	-1.0	1533.0	1450.0	-1.0	2348.0	1357.0	-1.0	2295.0	1878.0	-1.0	3208.0	1789.0	-1.0	3260.0	1421.0	-1.0	2269.0	1035.0	-1.0	1749.0	1820.0	-1.0	2824.0	921.0	-1.0	1602.0	1492.0	-1.0	2330.0	1975.0	-1.0	3561.0	1604.0	-1.0	2382.0	1868.0	-1.0	3361.0	1423.0	-1.0	2164.0	1388.0	-1.0	2367.0	1270.0	-1.0	1895.0	
337.930	977.0	-1.0	1531.0	1450.0	-1.0	2345.0	1357.0	-1.0	2294.0	1878.0	-1.0	3204.0	1790.0	-1.0	3260.0	1421.0	-1.0	2267.0	1035.0	-1.0	1746.0	1819.0	-1.0	2820.0	920.0	-1.0	1600.0	1492.0	-1.0	2329.0	1976.0	-1.0	3562.0	1604.0	-1.0	2382.0	1870.0	-1.0	3365.0	1425.0	-1.0	2167.0	1390.0	-1.0	2370.0	1272.0	-1.0	1898.0	
338.429	977.0	-1.0	1528.0	1450.0	-1.0	2339.0	1357.0	-1.0	2290.0	1878.0	-1.0	3192.0	1789.0	-1.0	3255.0	1420.0	-1.0	2262.0	1035.0	-1.0	1743.0	1818.0	-1.0	2814.0	920.0	-1.0	1597.0	1491.0	-1.0	2325.0	1974.0	-1.0	3554.0	1602.0	-1.0	2378.0	1868.0	-1.0	3356.0	1424.0	-1.0	2161.0	1388.0	-1.0	2366.0	1271.0	-1.0	1894.0	
338.928	976.0	-1.0	1527.0	1451.0	-1.0	2338.0	1356.0	-1.0	2290.0	1880.0	-1.0	3190.0	1791.0	-1.0	3257.0	1422.0	-1.0	2262.0	1035.0	-1.0	1742.0	1818.0	-1.0	2812.0	920.0	-1.0	1595.0	1492.0	-1.0	2325.0	1976.0	-1.0	3558.0	1603.0	-1.0	2379.0	1870.0	-1.0	3353.0	1425.0	-1.0	2160.0	1390.0	-1.0	2365.0	1271.0	-1.0	1891.0	
339.427	976.0	-1.0	1525.0	1450.0	-1.0	2333.0	1356.0	-1.0	2288.0	1879.0	-1.0	3181.0	1791.0	-1.0	3254.0	1421.0	-1.0	2258.0	1036.0	-1.0	1740.0	1818.0	-1.0	2807.0	920.0	-1.0	1593.0	1493.0	-1.0	2324.0	1975.0	-1.0	3553.0	1602.0	-1.0	2376.0	1869.0	-1.0	3347.0	1424.0	-1.0	2155.0	1388.0	-1.0	2361.0	1271.0	-1.0	1887.0	
339.926	976.0	-1.0	1523.0	1450.0	-1.0	2329.0	1356.0	-1.0	2286.0	1880.0	-1.0	3175.0	1791.0	-1.0	3248.0	1422.0	-1.0	2253.0	1036.0	-1.0	1736.0	1819.0	-1.0	2802.0	921.0	-1.0	1591.0	1493.0	-1.0	2320.0	1973.0	-1.0	3546.0	1601.0	-1.0	2370.0	1866.0	-1.0	3332.0	1422.0	-1.0	2145.0	1386.0	-1.0	2352.0	1269.0	-1.0	1879.0	
340.426	976.0	-1.0	1520.0	1450.0	-1.0	2325.0	1357.0	-1.0	2283.0	1881.0	-1.0	3169.0	1792.0	-1.0	3247.0	1422.0	-1.0	2252.0	1036.0	-1.0	1734.0	1820.0	-1.0	2800.0	920.0	-1.0	1590.0	1494.0	-1.0	2319.0	1974.0	-1.0	3545.0	1601.0	-1.0	2370.0	1866.0	-1.0	3331.0	1421.0	-1.0	2143.0	1385.0	-1.0	2349.0	1269.0	-1.0	1878.0	
340.925	976.0	-1.0	1517.0	1449.0	-1.0	2318.0	1356.0	-1.0	2277.0	1879.0	-1.0	3154.0	1793.0	-1.0	3241.0	1422.0	-1.0	2248.0	1037.0	-1.0	1731.0	1820.0	-1.0	2795.0	921.0	-1.0	1588.0	1493.0	-1.0	2316.0	1973.0	-1.0	3538.0	1599.0	-1.0	2365.0	1864.0	-1.0	3319.0	1420.0	-1.0	2136.0	1383.0	-1.0	2341.0	1268.0	-1.0	1871.0	
341.425	975.0	-1.0	1514.0	1449.0	-1.0	2316.0	1357.0	-1.0	2276.0	1880.0	-1.0	3151.0	1795.0	-1.0	3243.0	1422.0	-1.0	2249.0	1038.0	-1.0	1730.0	1821.0	-1.0	2796.0	921.0	-1.0	1585.0	1494.0	-1.0	2315.0	1973.0	-1.0	3538.0	1600.0	-1.0	2366.0	1863.0	-1.0	3311.0	1420.0	-1.0	2130.0	1382.0	-1.0	2333.0	1267.0	-1.0	1865.0	
341.924	975.0	-1.0	1511.0	1449.0	-1.0	2310.0	1357.0	-1.0	2272.0	1879.0	-1.0	3141.0	1796.0	-1.0	3242.0	1422.0	-1.0	2246.0	1038.0	-1.0	1729.0	1822.0	-1.0	2794.0	921.0	-1.0	1584.0	1493.0	-1.0	2313.0	1972.0	-1.0	3535.0	1599.0	-1.0	2364.0	1861.0	-1.0	3303.0	1419.0	-1.0	2124.0	1381.0	-1.0	2326.0	1266.0	-1.0	1860.0	
342.423	974.0	-1.0	1509.0	1447.0	-1.0	2305.0	1356.0	-1.0	2268.0	1878.0	-1.0	3131.0	1796.0	-1.0	3238.0	1421.0	-1.0	2242.0	1039.0	-1.0	1727.0	1822.0	-1.0	2793.0	921.0	-1.0	1582.0	1493.0	-1.0	2310.0	1970.0	-1.0	3528.0	1597.0	-1.0	2358.0	1858.0	-1.0	3289.0	1416.0	-1.0	2114.0	1378.0	-1.0	2317.0	1264.0	-1.0	1852.0	
342.922	974.0	-1.0	1507.0	1447.0	-1.0	2302.0	1358.0	-1.0	2267.0	1879.0	-1.0	3126.0	1798.0	-1.0	3240.0	1423.0	-1.0	2243.0	1039.0	-1.0	1727.0	1824.0	-1.0	2795.0	921.0	-1.0	1581.0	1493.0	-1.0	2310.0	1971.0	-1.0	3530.0	1596.0	-1.0	2359.0	1860.0	-1.0	3290.0	1417.0	-1.0	2115.0	1379.0	-1.0	2315.0	1264.0	-1.0	1852.0	
343.421	973.0	-1.0	1506.0	1446.0	-1.0	2299.0	1357.0	-1.0	2264.0	1877.0	-1.0	3117.0	1799.0	-1.0	3241.0	1422.0	-1.0	2242.0	1040.0	-1.0	1728.0	1826.0	-1.0	2799.0	922.0	-1.0	1582.0	1493.0	-1.0	2310.0	1972.0	-1.0	3531.0	1595.0	-1.0	2358.0	1859.0	-1.0	3283.0	1415.0	-1.0	2109.0	1377.0	-1.0	2309.0	1264.0	-1.0	1848.0	
343.921	973.0	-1.0	1506.0	1446.0	-1.0	2299.0	1359.0	-1.0	2266.0	1878.0	-1.0	3117.0	1802.0	-1.0	3248.0	1423.0	-1.0	2246.0	1041.0	-1.0	1730.0	1827.0	-1.0	2806.0	923.0	-1.0	1584.0	1494.0	-1.0	2313.0	1975.0	-1.0	3538.0	1595.0	-1.0	2360.0	1861.0	-1.0	3280.0	1416.0	-1.0	2106.0	1377.0	-1.0	2305.0	1264.0	-1.0	1845.0	
344.420	974.0	-1.0	1506.0	1446.0	-1.0	2298.0	1360.0	-1.0	2266.0	1878.0	-1.0	3113.0	1803.0	-1.0	3251.0	1423.0	-1.0	2248.0	1042.0	-1.0	1732.0	1829.0	-1.0	2811.0	924.0	-1.0	1587.0	1494.0	-1.0	2314.0	1977.0	-1.0	3543.0	1595.0	-1.0	2361.0	1862.0	-1.0	3281.0	1415.0	-1.0	2106.0	1377.0	-1.0	2304.0	1264.0	-1.0	1846.0	
344.919	974.0	-1.0	1508.0	1446.0	-1.0	2300.0	1361.0	-1.0	2268.0	1879.0	-1.0	3117.0	1805.0	-1.0	3253.0	1423.0	-1.0	2248.0	1043.0	-1.0	1733.0	1830.0	-1.0	2816.0	925.0	-1.0	1589.0	1495.0	-1.0	2315.0	1979.0	-1.0	3545.0	1595.0	-1.0	2360.0	1862.0	-1.0	3276.0	1413.0	-1.0	2099.0	1376.0	-1.0	2299.0	1262.0	-1.0	1842.0	
345.419	975.0	-1.0	1509.0	1446.0	-1.0	2301.0	1362.0	-1.0	2269.0	1879.0	-1.0	3119.0	1806.0	-1.0	3258.0	1423.0	-1.0	2250.0	1044.0	-1.0	1735.0	1832.0	-1.0	2820.0	926.0	-1.0	1592.0	1495.0	-1.0	2317.0	1982.0	-1.0	3552.0	1595.0	-1.0	2362.0	1865.0	-1.0	3285.0	1414.0	-1.0	2105.0	1377.0	-1.0	2303.0	1264.0	-1.0	1846.0	
345.919	970.0	-1.0	1509.0	1442.0	-1.0	2301.0	1358.0	-1.0	2269.0	1874.0	-1.0	3116.0	1806.0	-1.0	3259.0	1422.0	-1.0	2249.0	1045.0	-1.0	1735.0	1832.0	-1.0	2822.0	928.0	-1.0	1595.0	1495.0	-1.0	2317.0	1985.0	-1.0	3556.0	1595.0	-1.0	2362.0	1866.0	-1.0	3287.0	1414.0	-1.0	2105.0	1377.0	-1.0	2302.0	1263.0	-1.0	1847.0	
346.418	972.0	-1.0	1510.0	1444.0	-1.0	2305.0	1360.0	-1.0	2272.0	1876.0	-1.0	3123.0	1808.0	-1.0	3264.0	1423.0	-1.0	2253.0	1046.0	-1.0	1737.0	1833.0	-1.0	2826.0	928.0	-1.0	1597.0	1495.0	-1.0	2317.0	1988.0	-1.0	3561.0	1597.0	-1.0	2364.0	1867.0	-1.0	3287.0	1414.0	-1.0	2105.0	1378.0	-1.0	2301.0	1262.0	-1.0	1846.0	
346.917	974.0	-1.0	1511.0	1445.0	-1.0	2305.0	1361.0	-1.0	2273.0	1876.0	-1.0	3127.0	1810.0	-1.0	3265.0	1423.0	-1.0	2253.0	1047.0	-1.0	1737.0	1834.0	-1.0	2827.0	930.0	-1.0	1599.0	1494.0	-1.0	2316.0	1991.0	-1.0	3564.0	1597.0	-1.0	2364.0	1870.0	-1.0	3296.0	1415.0	-1.0	2109.0	1379.0	-1.0	2305.0	1263.0	-1.0	1850.0	
347.416	976.0	-1.0	1512.0	1446.0	-1.0	2306.0	1362.0	-1.0	2273.0	1878.0	-1.0	3130.0	1811.0	-1.0	3265.0	1422.0	-1.0	2252.0	1047.0	-1.0	1738.0	1835.0	-1.0	2831.0	932.0	-1.0	1605.0	1495.0	-1.0	2318.0	1992.0	-1.0	3564.0	1598.0	-1.0	2365.0	1872.0	-1.0	3303.0	1415.0	-1.0	2113.0	1381.0	-1.0	2310.0	1262.0	-1.0	1851.0	
347.915	978.0	-1.0	1514.0	1450.0	-1.0	2313.0	1363.0	-1.0	2274.0	1881.0	-1.0	3141.0	1815.0	-1.0	3274.0	1424.0	-1.0	2256.0	1049.0	-1.0	1743.0	1838.0	-1.0	2842.0	934.0	-1.0	1611.0	1497.0	-1.0	2322.0	1996.0	-1.0	3573.0	1602.0	-1.0	2371.0	1877.0	-1.0	3315.0	1417.0	-1.0	2120.0	1384.0	-1.0	2319.0	1264.0	-1.0	1853.0	
348.414	979.0	-1.0	1516.0	1455.0	-1.0	2326.0	1363.0	-1.0	2277.0	1883.0	-1.0	3152.0	1817.0	-1.0	3277.0	1425.0	-1.0	2257.0	1051.0	-1.0	1746.0	1841.0	-1.0	2846.0	936.0	-1.0	1616.0	1499.0	-1.0	2324.0	1998.0	-1.0	3578.0	1604.0	-1.0	2375.0	1881.0	-1.0	3328.0	1420.0	-1.0	2128.0	1388.0	-1.0	2328.0	1264.0	-1.0	1858.0	
348.913	980.0	-1.0	1517.0	1459.0	-1.0	2332.0	1364.0	-1.0	2277.0	1887.0	-1.0	3161.0	1820.0	-1.0	3281.0	1426.0	-1.0	2259.0	1053.0	-1.0	1748.0	1845.0	-1.0	2851.0	938.0	-1.0	1621.0	1500.0	-1.0	2327.0	2001.0	-1.0	3583.0	1607.0	-1.0	2377.0	1882.0	-1.0	3333.0	1420.0	-1.0	2129.0	1389.0	-1.0	2332.0	1264.0	-1.0	1857.0	
349.412	981.0	-1.0	1517.0	1463.0	-1.0	2336.0	1365.0	-1.0	2277.0	1889.0	-1.0	3167.0	1823.0	-1.0	3288.0	1427.0	-1.0	2262.0	1055.0	-1.0	1752.0	1847.0	-1.0	2857.0	941.0	-1.0	1625.0	1502.0	-1.0	2330.0	2005.0	-1.0	3591.0	1609.0	-1.0	2382.0	1886.0	-1.0	3347.0	1423.0	-1.0	2138.0	1393.0	-1.0	2341.0	1266.0	-1.0	1863.0	
349.911	981.0	-1.0	1517.0	1465.0	-1.0	2339.0	1365.0	-1.0	2276.0	1889.0	-1.0	3169.0	1824.0	-1.0	3293.0	1428.0	-1.0	2263.0	1056.0	-1.0	1754.0	1850.0	-1.0	2862.0	942.0	-1.0	1630.0	1504.0	-1.0	2333.0	2007.0	-1.0	3598.0	1612.0	-1.0	2385.0	1889.0	-1.0	3356.0	1424.0	-1.0	2143.0	1396.0	-1.0	2349.0	1267.0	-1.0	1866.0	
350.410	983.0	-1.0	1519.0	1469.0	-1.0	2345.0	1366.0	-1.0	2278.0	1891.0	-1.0	3175.0	1827.0	-1.0	3303.0	1430.0	-1.0	2269.0	1058.0	-1.0	1759.0	1853.0	-1.0	2871.0	944.0	-1.0	1635.0	1507.0	-1.0	2340.0	2012.0	-1.0	3612.0	1615.0	-1.0	2393.0	1894.0	-1.0	3375.0	1427.0	-1.0	2154.0	1400.0	-1.0	2362.0	1271.0	-1.0	1875.0	
350.909	983.0	-1.0	1520.0	1472.0	-1.0	2347.0	1366.0	-1.0	2279.0	1891.0	-1.0	3175.0	1828.0	-1.0	3309.0	1431.0	-1.0	2270.0	1059.0	-1.0	1764.0	1857.0	-1.0	2877.0	946.0	-1.0	1641.0	1508.0	-1.0	2344.0	2016.0	-1.0	3622.0	1618.0	-1.0	2397.0	1896.0	-1.0	3385.0	1429.0	-1.0	2159.0	1403.0	-1.0	2369.0	1271.0	-1.0	1879.0	
351.409	984.0	-1.0	1522.0	1475.0	-1.0	2353.0	1367.0	-1.0	2284.0	1894.0	-1.0	3186.0	1831.0	-1.0	3323.0	1432.0	-1.0	2278.0	1061.0	-1.0	1770.0	1860.0	-1.0	2888.0	948.0	-1.0	1646.0	1511.0	-1.0	2351.0	2021.0	-1.0	3636.0	1622.0	-1.0	2405.0	1898.0	-1.0	3392.0	1430.0	-1.0	2162.0	1404.0	-1.0	2375.0	1274.0	-1.0	1881.0	
351.908	984.0	-1.0	1524.0	1477.0	-1.0	2355.0	1366.0	-1.0	2285.0	1895.0	-1.0	3190.0	1832.0	-1.0	3330.0	1434.0	-1.0	2282.0	1063.0	-1.0	1774.0	1863.0	-1.0	2895.0	950.0	-1.0	1652.0	1513.0	-1.0	2356.0	2026.0	-1.0	3648.0	1625.0	-1.0	2411.0	1900.0	-1.0	3403.0	1431.0	-1.0	2168.0	1406.0	-1.0	2383.0	1275.0	-1.0	1885.0	
352.407	984.0	-1.0	1525.0	1479.0	-1.0	2355.0	1366.0	-1.0	2285.0	1896.0	-1.0	3193.0	1833.0	-1.0	3334.0	1433.0	-1.0	2283.0	1064.0	-1.0	1778.0	1865.0	-1.0	2900.0	951.0	-1.0	1657.0	1515.0	-1.0	2359.0	2029.0	-1.0	3655.0	1627.0	-1.0	2413.0	1900.0	-1.0	3408.0	1431.0	-1.0	2168.0	1407.0	-1.0	2388.0	1275.0	-1.0	1886.0	
352.906	985.0	-1.0	1526.0	1480.0	-1.0	2357.0	1367.0	-1.0	2287.0	1897.0	-1.0	3199.0	1835.0	-1.0	3340.0	1434.0	-1.0	2287.0	1065.0	-1.0	1781.0	1868.0	-1.0	2906.0	953.0	-1.0	1662.0	1517.0	-1.0	2366.0	2033.0	-1.0	3668.0	1629.0	-1.0	2420.0	1903.0	-1.0	3422.0	1433.0	-1.0	2178.0	1409.0	-1.0	2398.0	1277.0	-1.0	1893.0	
353.405	985.0	-1.0	1526.0	1481.0	-1.0	2357.0	1366.0	-1.0	2286.0	1898.0	-1.0	3200.0	1836.0	-1.0	3343.0	1435.0	-1.0	2288.0	1066.0	-1.0	1784.0	1871.0	-1.0	2910.0	955.0	-1.0	1666.0	1518.0	-1.0	2369.0	2035.0	-1.0	3674.0	1631.0	-1.0	2422.0	1903.0	-1.0	3428.0	1434.0	-1.0	2181.0	1412.0	-1.0	2403.0	1278.0	-1.0	1895.0	
353.904	986.0	-1.0	1529.0	1483.0	-1.0	2361.0	1368.0	-1.0	2291.0	1899.0	-1.0	3210.0	1838.0	-1.0	3349.0	1436.0	-1.0	2291.0	1068.0	-1.0	1787.0	1873.0	-1.0	2915.0	956.0	-1.0	1670.0	1519.0	-1.0	2371.0	2038.0	-1.0	3678.0	1633.0	-1.0	2423.0	1903.0	-1.0	3429.0	1434.0	-1.0	2178.0	1412.0	-1.0	2403.0	1277.0	-1.0	1894.0	
354.404	987.0	-1.0	1530.0	1484.0	-1.0	2362.0	1368.0	-1.0	2292.0	1900.0	-1.0	3213.0	1839.0	-1.0	3351.0	1436.0	-1.0	2292.0	1069.0	-1.0	1790.0	1875.0	-1.0	2918.0	957.0	-1.0	1674.0	1520.0	-1.0	2373.0	2040.0	-1.0	3684.0	1635.0	-1.0	2426.0	1905.0	-1.0	3435.0	1435.0	-1.0	2183.0	1413.0	-1.0	2408.0	1279.0	-1.0	1897.0	
354.903	988.0	-1.0	1530.0	1485.0	-1.0	2360.0	1369.0	-1.0	2291.0	1900.0	-1.0	3212.0	1839.0	-1.0	3351.0	1436.0	-1.0	2291.0	1069.0	-1.0	1791.0	1876.0	-1.0	2919.0	959.0	-1.0	1676.0	1520.0	-1.0	2373.0	2042.0	-1.0	3685.0	1636.0	-1.0	2426.0	1905.0	-1.0	3438.0	1436.0	-1.0	2185.0	1414.0	-1.0	2411.0	1280.0	-1.0	1897.0	
355.402	988.0	-1.0	1533.0	1486.0	-1.0	2364.0	1370.0	-1.0	2294.0	1901.0	-1.0	3219.0	1841.0	-1.0	3358.0	1437.0	-1.0	2295.0	1070.0	-1.0	1795.0	1878.0	-1.0	2924.0	959.0	-1.0	1678.0	1522.0	-1.0	2374.0	2044.0	-1.0	3689.0	1638.0	-1.0	2428.0	1905.0	-1.0	3438.0	1436.0	-1.0	2183.0	1414.0	-1.0	2411.0	1279.0	-1.0	1897.0	
355.901	988.0	-1.0	1533.0	1487.0	-1.0	2365.0	1370.0	-1.0	2294.0	1903.0	-1.0	3220.0	1842.0	-1.0	3359.0	1438.0	-1.0	2296.0	1070.0	-1.0	1796.0	1880.0	-1.0	2926.0	960.0	-1.0	1679.0	1523.0	-1.0	2374.0	2045.0	-1.0	3690.0	1640.0	-1.0	2428.0	1906.0	-1.0	3442.0	1437.0	-1.0	2188.0	1416.0	-1.0	2415.0	1280.0	-1.0	1900.0	
356.400	988.0	-1.0	1534.0	1487.0	-1.0	2363.0	1370.0	-1.0	2293.0	1902.0	-1.0	3220.0	1841.0	-1.0	3356.0	1438.0	-1.0	2293.0	1071.0	-1.0	1796.0	1881.0	-1.0	2926.0	961.0	-1.0	1680.0	1523.0	-1.0	2374.0	2045.0	-1.0	3688.0	1640.0	-1.0	2427.0	1906.0	-1.0	3441.0	1437.0	-1.0	2187.0	1415.0	-1.0	2416.0	1280.0	-1.0	1899.0	
356.899	989.0	-1.0	1535.0	1487.0	-1.0	2366.0	1371.0	-1.0	2295.0	1903.0	-1.0	3225.0	1844.0	-1.0	3360.0	1438.0	-1.0	2296.0	1072.0	-1.0	1798.0	1884.0	-1.0	2931.0	962.0	-1.0	1681.0	1524.0	-1.0	2377.0	2047.0	-1.0	3692.0	1642.0	-1.0	2430.0	1908.0	-1.0	3444.0	1439.0	-1.0	2190.0	1418.0	-1.0	2418.0	1281.0	-1.0	1901.0	
357.399	989.0	-1.0	1536.0	1488.0	-1.0	2365.0	1371.0	-1.0	2295.0	1904.0	-1.0	3225.0	1844.0	-1.0	3361.0	1439.0	-1.0	2296.0	1073.0	-1.0	1799.0	1886.0	-1.0	2933.0	962.0	-1.0	1683.0	1525.0	-1.0	2377.0	2047.0	-1.0	3693.0	1642.0	-1.0	2430.0	1909.0	-1.0	3448.0	1440.0	-1.0	2192.0	1418.0	-1.0	2421.0	1282.0	-1.0	1903.0	
357.899	990.0	-1.0	1537.0	1488.0	-1.0	2365.0	1373.0	-1.0	2296.0	1905.0	-1.0	3227.0	1845.0	-1.0	3360.0	1439.0	-1.0	2295.0	1073.0	-1.0	1800.0	1887.0	-1.0	2934.0	963.0	-1.0	1684.0	1526.0	-1.0	2378.0	2047.0	-1.0	3690.0	1644.0	-1.0	2428.0	1908.0	-1.0	3445.0	1440.0	-1.0	2190.0	1418.0	-1.0	2421.0	1281.0	-1.0	1902.0	
358.398	989.0	-1.0	1539.0	1489.0	-1.0	2370.0	1373.0	-1.0	2299.0	1906.0	-1.0	3232.0	1847.0	-1.0	3365.0	1440.0	-1.0	2297.0	1075.0	-1.0	1803.0	1890.0	-1.0	2940.0	964.0	-1.0	1687.0	1528.0	-1.0	2381.0	2050.0	-1.0	3694.0	1646.0	-1.0	2431.0	1910.0	-1.0	3453.0	1441.0	-1.0	2196.0	1419.0	-1.0	2427.0	1283.0	-1.0	1906.0	
358.897	989.0	-1.0	1539.0	1490.0	-1.0	2371.0	1373.0	-1.0	2299.0	1906.0	-1.0	3231.0	1848.0	-1.0	3366.0	1440.0	-1.0	2297.0	1076.0	-1.0	1806.0	1892.0	-1.0	2942.0	966.0	-1.0	1689.0	1528.0	-1.0	2382.0	2050.0	-1.0	3694.0	1646.0	-1.0	2431.0	1910.0	-1.0	3455.0	1441.0	-1.0	2198.0	1419.0	-1.0	2429.0	1284.0	-1.0	1908.0	
359.397	990.0	-1.0	1539.0	1491.0	-1.0	2373.0	1374.0	-1.0	2301.0	1907.0	-1.0	3233.0	1848.0	-1.0	3364.0	1440.0	-1.0	2295.0	1076.0	-1.0	1806.0	1893.0	-1.0	2942.0	966.0	-1.0	1690.0	1529.0	-1.0	2382.0	2050.0	-1.0	3691.0	1647.0	-1.0	2429.0	1908.0	-1.0	3451.0	1441.0	-1.0	2194.0	1418.0	-1.0	2428.0	1282.0	-1.0	1905.0	
359.896	991.0	-1.0	1540.0	1492.0	-1.0	2376.0	1374.0	-1.0	2303.0	1907.0	-1.0	3236.0	1848.0	-1.0	3367.0	1440.0	-1.0	2297.0	1077.0	-1.0	1808.0	1895.0	-1.0	2945.0	966.0	-1.0	1690.0	1530.0	-1.0	2384.0	2052.0	-1.0	3695.0	1649.0	-1.0	2433.0	1909.0	-1.0	3453.0	1442.0	-1.0	2197.0	1419.0	-1.0	2430.0	1283.0	-1.0	1906.0	
360.395	991.0	-1.0	1539.0	1493.0	-1.0	2377.0	1373.0	-1.0	2302.0	1907.0	-1.0	3233.0	1848.0	-1.0	3366.0	1440.0	-1.0	2296.0	1077.0	-1.0	1808.0	1895.0	-1.0	2944.0	967.0	-1.0	1689.0	1531.0	-1.0	2384.0	2053.0	-1.0	3694.0	1650.0	-1.0	2432.0	1909.0	-1.0	3454.0	1442.0	-1.0	2199.0	1419.0	-1.0	2430.0	1285.0	-1.0	1908.0	
360.894	991.0	-1.0	1539.0	1493.0	-1.0	2376.0	1373.0	-1.0	2302.0	1906.0	-1.0	3230.0	1847.0	-1.0	3361.0	1439.0	-1.0	2293.0	1077.0	-1.0	1806.0	1894.0	-1.0	2941.0	967.0	-1.0	1688.0	1531.0	-1.0	2381.0	2052.0	-1.0	3687.0	1650.0	-1.0	2429.0	1907.0	-1.0	3447.0	1441.0	-1.0	2195.0	1418.0	-1.0	2428.0	1283.0	-1.0	1905.0	
361.394	991.0	-1.0	1540.0	1494.0	-1.0	2378.0	1373.0	-1.0	2303.0	1905.0	-1.0	3230.0	1847.0	-1.0	3364.0	1439.0	-1.0	2294.0	1077.0	-1.0	1808.0	1896.0	-1.0	2943.0	967.0	-1.0	1687.0	1532.0	-1.0	2382.0	2052.0	-1.0	3690.0	1651.0	-1.0	2431.0	1909.0	-1.0	3453.0	1442.0	-1.0	2200.0	1418.0	-1.0	2432.0	1285.0	-1.0	1910.0	
361.893	991.0	-1.0	1538.0	1495.0	-1.0	2377.0	1371.0	-1.0	2301.0	1903.0	-1.0	3226.0	1847.0	-1.0	3361.0	1439.0	-1.0	2293.0	1078.0	-1.0	1808.0	1897.0	-1.0	2943.0	967.0	-1.0	1687.0	1532.0	-1.0	2381.0	2053.0	-1.0	3687.0	1653.0	-1.0	2429.0	1908.0	-1.0	3451.0	1442.0	-1.0	2199.0	1419.0	-1.0	2431.0	1284.0	-1.0	1909.0	
362.393	991.0	-1.0	1539.0	1496.0	-1.0	2380.0	1372.0	-1.0	2303.0	1904.0	-1.0	3231.0	1848.0	-1.0	3366.0	1440.0	-1.0	2295.0	1079.0	-1.0	1811.0	1899.0	-1.0	2948.0	967.0	-1.0	1687.0	1534.0	-1.0	2383.0	2054.0	-1.0	3686.0	1653.0	-1.0	2429.0	1907.0	-1.0	3443.0	1441.0	-1.0	2192.0	1418.0	-1.0	2430.0	1284.0	-1.0	1906.0	
362.892	991.0	-1.0	1540.0	1497.0	-1.0	2380.0	1371.0	-1.0	2303.0	1905.0	-1.0	3231.0	1850.0	-1.0	3368.0	1440.0	-1.0	2297.0	1081.0	-1.0	1814.0	1901.0	-1.0	2952.0	969.0	-1.0	1691.0	1536.0	-1.0	2386.0	2055.0	-1.0	3691.0	1655.0	-1.0	2431.0	1908.0	-1.0	3444.0	1440.0	-1.0	2194.0	1418.0	-1.0	2432.0	1285.0	-1.0	1907.0	
363.392	990.0	-1.0	1539.0	1496.0	-1.0	2378.0	1369.0	-1.0	2300.0	1903.0	-1.0	3228.0	1850.0	-1.0	3367.0	1440.0	-1.0	2295.0	1083.0	-1.0	1817.0	1904.0	-1.0	2955.0	971.0	-1.0	1694.0	1538.0	-1.0	2389.0	2056.0	-1.0	3691.0	1655.0	-1.0	2431.0	1907.0	-1.0	3442.0	1440.0	-1.0	2192.0	1418.0	-1.0	2431.0	1285.0	-1.0	1906.0	
363.891	990.0	-1.0	1540.0	1497.0	-1.0	2380.0	1370.0	-1.0	2302.0	1904.0	-1.0	3232.0	1852.0	-1.0	3373.0	1441.0	-1.0	2300.0	1084.0	-1.0	1821.0	1907.0	-1.0	2962.0	973.0	-1.0	1697.0	1540.0	-1.0	2394.0	2060.0	-1.0	3702.0	1658.0	-1.0	2437.0	1910.0	-1.0	3444.0	1442.0	-1.0	2194.0	1421.0	-1.0	2434.0	1286.0	-1.0	1905.0	
364.390	990.0	-1.0	1539.0	1498.0	-1.0	2379.0	1370.0	-1.0	2301.0	1904.0	-1.0	3230.0	1853.0	-1.0	3375.0	1441.0	-1.0	2300.0	1085.0	-1.0	1823.0	1908.0	-1.0	2966.0	974.0	-1.0	1700.0	1542.0	-1.0	2397.0	2062.0	-1.0	3706.0	1659.0	-1.0	2440.0	1910.0	-1.0	3446.0	1442.0	-1.0	2196.0	1422.0	-1.0	2436.0	1286.0	-1.0	1907.0	
364.889	991.0	-1.0	1539.0	1498.0	-1.0	2376.0	1369.0	-1.0	2300.0	1905.0	-1.0	3228.0	1852.0	-1.0	3374.0	1441.0	-1.0	2299.0	1086.0	-1.0	1825.0	1910.0	-1.0	2968.0	976.0	-1.0	1703.0	1543.0	-1.0	2398.0	2063.0	-1.0	3704.0	1659.0	-1.0	2437.0	1910.0	-1.0	3443.0	1441.0	-1.0	2192.0	1421.0	-1.0	2434.0	1286.0	-1.0	1905.0	
365.388	991.0	-1.0	1539.0	1499.0	-1.0	2376.0	1369.0	-1.0	2300.0	1906.0	-1.0	3230.0	1853.0	-1.0	3375.0	1442.0	-1.0	2300.0	1086.0	-1.0	1826.0	1911.0	-1.0	2969.0	976.0	-1.0	1703.0	1543.0	-1.0	2397.0	2063.0	-1.0	3706.0	1660.0	-1.0	2439.0	1912.0	-1.0	3446.0	1443.0	-1.0	2197.0	1422.0	-1.0	2436.0	1287.0	-1.0	1906.0	
365.887	990.0	-1.0	1535.0	1494.0	-1.0	2365.0	1370.0	-1.0	2300.0	1903.0	-1.0	3221.0	1851.0	-1.0	3368.0	1441.0	-1.0	2298.0	1084.0	-1.0	1821.0	1910.0	-1.0	2964.0	974.0	-1.0	1696.0	1540.0	-1.0	2391.0	2060.0	-1.0	3696.0	1657.0	-1.0	2432.0	1910.0	-1.0	3440.0	1445.0	-1.0	2198.0	1420.0	-1.0	2428.0	1286.0	-1.0	1906.0	
366.386	989.0	-1.0	1535.0	1489.0	-1.0	2357.0	1371.0	-1.0	2304.0	1905.0	-1.0	3224.0	1850.0	-1.0	3365.0	1442.0	-1.0	2297.0	1082.0	-1.0	1817.0	1908.0	-1.0	2961.0	971.0	-1.0	1687.0	1540.0	-1.0	2387.0	2057.0	-1.0	3684.0	1655.0	-1.0	2426.0	1907.0	-1.0	3428.0	1444.0	-1.0	2192.0	1417.0	-1.0	2417.0	1286.0	-1.0	1900.0	
366.885	989.0	-1.0	1536.0	1485.0	-1.0	2349.0	1373.0	-1.0	2309.0	1906.0	-1.0	3226.0	1850.0	-1.0	3365.0	1442.0	-1.0	2297.0	1081.0	-1.0	1815.0	1907.0	-1.0	2962.0	969.0	-1.0	1682.0	1540.0	-1.0	2387.0	2056.0	-1.0	3684.0	1655.0	-1.0	2425.0	1909.0	-1.0	3431.0	1446.0	-1.0	2197.0	1417.0	-1.0	2414.0	1287.0	-1.0	1904.0	
367.385	990.0	-1.0	1537.0	1481.0	-1.0	2343.0	1375.0	-1.0	2311.0	1904.0	-1.0	3221.0	1849.0	-1.0	3363.0	1442.0	-1.0	2298.0	1081.0	-1.0	1814.0	1907.0	-1.0	2961.0	969.0	-1.0	1682.0	1541.0	-1.0	2390.0	2058.0	-1.0	3685.0	1655.0	-1.0	2427.0	1912.0	-1.0	3436.0	1448.0	-1.0	2201.0	1417.0	-1.0	2414.0	1289.0	-1.0	1908.0	
367.884	991.0	-1.0	1540.0	1480.0	-1.0	2342.0	1377.0	-1.0	2315.0	1903.0	-1.0	3218.0	1848.0	-1.0	3361.0	1442.0	-1.0	2297.0	1080.0	-1.0	1813.0	1907.0	-1.0	2962.0	970.0	-1.0	1683.0	1541.0	-1.0	2390.0	2057.0	-1.0	3685.0	1655.0	-1.0	2427.0	1912.0	-1.0	3435.0	1447.0	-1.0	2201.0	1416.0	-1.0	2413.0	1289.0	-1.0	1907.0	
368.384	993.0	-1.0	1545.0	1480.0	-1.0	2347.0	1379.0	-1.0	2321.0	1903.0	-1.0	3219.0	1849.0	-1.0	3367.0	1443.0	-1.0	2303.0	1080.0	-1.0	1815.0	1908.0	-1.0	2969.0	970.0	-1.0	1684.0	1542.0	-1.0	2393.0	2058.0	-1.0	3687.0	1655.0	-1.0	2428.0	1911.0	-1.0	3431.0	1446.0	-1.0	2197.0	1415.0	-1.0	2410.0	1289.0	-1.0	1906.0	
368.883	988.0	-1.0	1552.0	1475.0	-1.0	2355.0	1377.0	-1.0	2331.0	1899.0	-1.0	3229.0	1850.0	-1.0	3370.0	1445.0	-1.0	2307.0	1081.0	-1.0	1818.0	1909.0	-1.0	2975.0	971.0	-1.0	1686.0	1543.0	-1.0	2398.0	2061.0	-1.0	3695.0	1656.0	-1.0	2432.0	1913.0	-1.0	3439.0	1448.0	-1.0	2201.0	1417.0	-1.0	2416.0	1290.0	-1.0	1911.0	
369.382	989.0	-1.0	1551.0	1473.0	-1.0	2350.0	1377.0	-1.0	2328.0	1898.0	-1.0	3227.0	1850.0	-1.0	3370.0	1445.0	-1.0	2310.0	1082.0	-1.0	1820.0	1911.0	-1.0	2981.0	972.0	-1.0	1691.0	1544.0	-1.0	2403.0	2062.0	-1.0	3704.0	1656.0	-1.0	2435.0	1913.0	-1.0	3442.0	1447.0	-1.0	2202.0	1417.0	-1.0	2419.0	1291.0	-1.0	1914.0	
369.881	990.0	-1.0	1551.0	1473.0	-1.0	2346.0	1377.0	-1.0	2327.0	1899.0	-1.0	3228.0	1849.0	-1.0	3368.0	1446.0	-1.0	2311.0	1082.0	-1.0	1820.0	1912.0	-1.0	2984.0	973.0	-1.0	1693.0	1545.0	-1.0	2406.0	2063.0	-1.0	3705.0	1655.0	-1.0	2434.0	1911.0	-1.0	3439.0	1445.0	-1.0	2197.0	1416.0	-1.0	2419.0	1290.0	-1.0	1912.0	
370.381	991.0	-1.0	1552.0	1472.0	-1.0	2346.0	1378.0	-1.0	2328.0	1901.0	-1.0	3233.0	1850.0	-1.0	3372.0	1447.0	-1.0	2316.0	1083.0	-1.0	1823.0	1913.0	-1.0	2991.0	974.0	-1.0	1696.0	1546.0	-1.0	2410.0	2065.0	-1.0	3713.0	1656.0	-1.0	2437.0	1909.0	-1.0	3436.0	1444.0	-1.0	2192.0	1415.0	-1.0	2418.0	1289.0	-1.0	1909.0	
370.880	992.0	-1.0	1553.0	1472.0	-1.0	2345.0	1378.0	-1.0	2327.0	1901.0	-1.0	3234.0	1850.0	-1.0	3373.0	1447.0	-1.0	2318.0	1083.0	-1.0	1825.0	1913.0	-1.0	2994.0	975.0	-1.0	1699.0	1547.0	-1.0	2413.0	2066.0	-1.0	3720.0	1657.0	-1.0	2440.0	1910.0	-1.0	3440.0	1444.0	-1.0	2194.0	1417.0	-1.0	2422.0	1290.0	-1.0	1913.0	
371.379	992.0	-1.0	1551.0	1470.0	-1.0	2339.0	1378.0	-1.0	2323.0	1899.0	-1.0	3228.0	1849.0	-1.0	3366.0	1446.0	-1.0	2316.0	1083.0	-1.0	1824.0	1912.0	-1.0	2992.0	975.0	-1.0	1702.0	1546.0	-1.0	2412.0	2064.0	-1.0	3720.0	1656.0	-1.0	2439.0	1907.0	-1.0	3437.0	1443.0	-1.0	2190.0	1416.0	-1.0	2423.0	1289.0	-1.0	1912.0	
371.878	992.0	-1.0	1552.0	1469.0	-1.0	2339.0	1378.0	-1.0	2323.0	1900.0	-1.0	3231.0	1849.0	-1.0	3365.0	1447.0	-1.0	2317.0	1083.0	-1.0	1825.0	1912.0	-1.0	2990.0	976.0	-1.0	1704.0	1545.0	-1.0	2412.0	2065.0	-1.0	3720.0	1656.0	-1.0	2437.0	1904.0	-1.0	3428.0	1440.0	-1.0	2181.0	1414.0	-1.0	2417.0	1288.0	-1.0	1906.0	
372.378	991.0	-1.0	1550.0	1469.0	-1.0	2334.0	1377.0	-1.0	2320.0	1899.0	-1.0	3228.0	1848.0	-1.0	3362.0	1446.0	-1.0	2314.0	1083.0	-1.0	1824.0	1908.0	-1.0	2984.0	977.0	-1.0	1705.0	1546.0	-1.0	2414.0	2068.0	-1.0	3727.0	1656.0	-1.0	2439.0	1904.0	-1.0	3430.0	1441.0	-1.0	2183.0	1413.0	-1.0	2418.0	1288.0	-1.0	1909.0	
372.877	990.0	-1.0	1546.0	1466.0	-1.0	2327.0	1375.0	-1.0	2314.0	1897.0	-1.0	3219.0	1846.0	-1.0	3353.0	1444.0	-1.0	2309.0	1082.0	-1.0	1822.0	1904.0	-1.0	2975.0	977.0	-1.0	1704.0	1545.0	-1.0	2411.0	2067.0	-1.0	3724.0	1656.0	-1.0	2437.0	1902.0	-1.0	3425.0	1440.0	-1.0	2178.0	1410.0	-1.0	2414.0	1288.0	-1.0	1906.0	
373.376	989.0	-1.0	1545.0	1466.0	-1.0	2327.0	1375.0	-1.0	2313.0	1897.0	-1.0	3219.0	1844.0	-1.0	3352.0	1444.0	-1.0	2309.0	1080.0	-1.0	1820.0	1902.0	-1.0	2970.0	976.0	-1.0	1702.0	1545.0	-1.0	2408.0	2067.0	-1.0	3722.0	1655.0	-1.0	2434.0	1899.0	-1.0	3417.0	1439.0	-1.0	2172.0	1410.0	-1.0	2409.0	1286.0	-1.0	1902.0	
373.875	988.0	-1.0	1543.0	1465.0	-1.0	2324.0	1374.0	-1.0	2310.0	1895.0	-1.0	3215.0	1842.0	-1.0	3346.0	1443.0	-1.0	2306.0	1078.0	-1.0	1817.0	1898.0	-1.0	2960.0	975.0	-1.0	1697.0	1543.0	-1.0	2403.0	2065.0	-1.0	3715.0	1655.0	-1.0	2432.0	1899.0	-1.0	3415.0	1439.0	-1.0	2172.0	1410.0	-1.0	2411.0	1286.0	-1.0	1903.0	
374.374	988.0	-1.0	1540.0	1463.0	-1.0	2317.0	1373.0	-1.0	2304.0	1894.0	-1.0	3205.0	1838.0	-1.0	3332.0	1440.0	-1.0	2297.0	1076.0	-1.0	1811.0	1893.0	-1.0	2946.0	974.0	-1.0	1692.0	1540.0	-1.0	2394.0	2059.0	-1.0	3700.0	1651.0	-1.0	2423.0	1895.0	-1.0	3404.0	1437.0	-1.0	2164.0	1408.0	-1.0	2406.0	1285.0	-1.0	1899.0	
374.873	987.0	-1.0	1538.0	1463.0	-1.0	2315.0	1372.0	-1.0	2302.0	1894.0	-1.0	3202.0	1835.0	-1.0	3325.0	1439.0	-1.0	2293.0	1074.0	-1.0	1806.0	1889.0	-1.0	2936.0	971.0	-1.0	1684.0	1538.0	-1.0	2385.0	2055.0	-1.0	3688.0	1650.0	-1.0	2419.0	1894.0	-1.0	3398.0	1437.0	-1.0	2161.0	1408.0	-1.0	2403.0	1285.0	-1.0	1897.0	
375.372	987.0	-1.0	1534.0	1462.0	-1.0	2308.0	1370.0	-1.0	2297.0	1892.0	-1.0	3191.0	1830.0	-1.0	3311.0	1437.0	-1.0	2284.0	1072.0	-1.0	1798.0	1883.0	-1.0	2919.0	969.0	-1.0	1677.0	1534.0	-1.0	2376.0	2049.0	-1.0	3671.0	1647.0	-1.0	2412.0	1891.0	-1.0	3387.0	1435.0	-1.0	2154.0	1406.0	-1.0	2398.0	1284.0	-1.0	1894.0	
375.871	986.0	-1.0	1532.0	1462.0	-1.0	2305.0	1370.0	-1.0	2295.0	1892.0	-1.0	3188.0	1827.0	-1.0	3299.0	1436.0	-1.0	2277.0	1069.0	-1.0	1791.0	1879.0	-1.0	2905.0	967.0	-1.0	1668.0	1532.0	-1.0	2366.0	2043.0	-1.0	3651.0	1643.0	-1.0	2401.0	1886.0	-1.0	3367.0	1432.0	-1.0	2141.0	1403.0	-1.0	2386.0	1282.0	-1.0	1886.0	
376.371	985.0	-1.0	1529.0	1461.0	-1.0	2301.0	1368.0	-1.0	2291.0	1892.0	-1.0	3180.0	1824.0	-1.0	3289.0	1435.0	-1.0	2271.0	1067.0	-1.0	1783.0	1875.0	-1.0	2891.0	964.0	-1.0	1661.0	1529.0	-1.0	2359.0	2038.0	-1.0	3638.0	1641.0	-1.0	2396.0	1884.0	-1.0	3360.0	1431.0	-1.0	2138.0	1402.0	-1.0	2384.0	1281.0	-1.0	1884.0	
376.870	985.0	-1.0	1525.0	1459.0	-1.0	2293.0	1366.0	-1.0	2284.0	1889.0	-1.0	3164.0	1821.0	-1.0	3277.0	1433.0	-1.0	2261.0	1066.0	-1.0	1775.0	1869.0	-1.0	2876.0	962.0	-1.0	1651.0	1527.0	-1.0	2350.0	2033.0	-1.0	3621.0	1638.0	-1.0	2388.0	1880.0	-1.0	3346.0	1429.0	-1.0	2128.0	1401.0	-1.0	2376.0	1280.0	-1.0	1880.0	
377.370	984.0	-1.0	1523.0	1459.0	-1.0	2291.0	1365.0	-1.0	2282.0	1890.0	-1.0	3159.0	1821.0	-1.0	3274.0	1433.0	-1.0	2259.0	1064.0	-1.0	1771.0	1867.0	-1.0	2868.0	960.0	-1.0	1645.0	1526.0	-1.0	2348.0	2030.0	-1.0	3616.0	1637.0	-1.0	2387.0	1881.0	-1.0	3343.0	1429.0	-1.0	2128.0	1401.0	-1.0	2376.0	1281.0	-1.0	1880.0	
377.869	983.0	-1.0	1520.0	1458.0	-1.0	2288.0	1365.0	-1.0	2278.0	1889.0	-1.0	3149.0	1819.0	-1.0	3266.0	1432.0	-1.0	2254.0	1063.0	-1.0	1765.0	1864.0	-1.0	2858.0	957.0	-1.0	1638.0	1524.0	-1.0	2342.0	2027.0	-1.0	3605.0	1634.0	-1.0	2383.0	1879.0	-1.0	3334.0	1428.0	-1.0	2123.0	1399.0	-1.0	2371.0	1280.0	-1.0	1878.0	
378.368	983.0	-1.0	1519.0	1459.0	-1.0	2290.0	1365.0	-1.0	2277.0	1891.0	-1.0	3149.0	1820.0	-1.0	3265.0	1433.0	-1.0	2252.0	1063.0	-1.0	1761.0	1863.0	-1.0	2853.0	955.0	-1.0	1633.0	1523.0	-1.0	2338.0	2024.0	-1.0	3595.0	1633.0	-1.0	2378.0	1875.0	-1.0	3320.0	1426.0	-1.0	2113.0	1395.0	-1.0	2360.0	1278.0	-1.0	1871.0	
378.867	982.0	-1.0	1516.0	1458.0	-1.0	2288.0	1364.0	-1.0	2275.0	1891.0	-1.0	3144.0	1819.0	-1.0	3263.0	1433.0	-1.0	2250.0	1062.0	-1.0	1758.0	1862.0	-1.0	2848.0	954.0	-1.0	1629.0	1522.0	-1.0	2336.0	2023.0	-1.0	3590.0	1631.0	-1.0	2377.0	1874.0	-1.0	3316.0	1425.0	-1.0	2112.0	1395.0	-1.0	2359.0	1278.0	-1.0	1870.0	
379.366	982.0	-1.0	1514.0	1456.0	-1.0	2284.0	1364.0	-1.0	2269.0	1889.0	-1.0	3134.0	1819.0	-1.0	3258.0	1432.0	-1.0	2245.0	1062.0	-1.0	1755.0	1860.0	-1.0	2843.0	954.0	-1.0	1625.0	1520.0	-1.0	2333.0	2020.0	-1.0	3583.0	1629.0	-1.0	2372.0	1871.0	-1.0	3306.0	1423.0	-1.0	2105.0	1393.0	-1.0	2350.0	1276.0	-1.0	1866.0	
379.865	981.0	-1.0	1512.0	1456.0	-1.0	2284.0	1364.0	-1.0	2268.0	1890.0	-1.0	3132.0	1819.0	-1.0	3261.0	1431.0	-1.0	2246.0	1062.0	-1.0	1754.0	1859.0	-1.0	2844.0	952.0	-1.0	1624.0	1520.0	-1.0	2334.0	2020.0	-1.0	3586.0	1628.0	-1.0	2374.0	1872.0	-1.0	3310.0	1423.0	-1.0	2109.0	1393.0	-1.0	2352.0	1276.0	-1.0	1869.0	
380.364	980.0	-1.0	1511.0	1455.0	-1.0	2282.0	1364.0	-1.0	2265.0	1888.0	-1.0	3125.0	1819.0	-1.0	3259.0	1431.0	-1.0	2244.0	1062.0	-1.0	1753.0	1858.0	-1.0	2843.0	952.0	-1.0	1622.0	1519.0	-1.0	2332.0	2019.0	-1.0	3584.0	1627.0	-1.0	2372.0	1871.0	-1.0	3306.0	1422.0	-1.0	2107.0	1392.0	-1.0	2349.0	1275.0	-1.0	1866.0	
380.863	980.0	-1.0	1511.0	1454.0	-1.0	2284.0	1364.0	-1.0	2267.0	1888.0	-1.0	3130.0	1820.0	-1.0	3264.0	1431.0	-1.0	2246.0	1062.0	-1.0	1755.0	1859.0	-1.0	2846.0	951.0	-1.0	1621.0	1518.0	-1.0	2331.0	2018.0	-1.0	3583.0	1626.0	-1.0	2371.0	1869.0	-1.0	3296.0	1420.0	-1.0	2099.0	1389.0	-1.0	2341.0	1274.0	-1.0	1860.0	
381.362	980.0	-1.0	1511.0	1454.0	-1.0	2283.0	1364.0	-1.0	2266.0	1887.0	-1.0	3129.0	1821.0	-1.0	3264.0	1430.0	-1.0	2247.0	1063.0	-1.0	1755.0	1857.0	-1.0	2847.0	950.0	-1.0	1620.0	1517.0	-1.0	2330.0	2018.0	-1.0	3582.0	1625.0	-1.0	2370.0	1871.0	-1.0	3299.0	1421.0	-1.0	2102.0	1390.0	-1.0	2340.0	1274.0	-1.0	1860.0	
381.861	979.0	-1.0	1511.0	1453.0	-1.0	2281.0	1365.0	-1.0	2266.0	1886.0	-1.0	3127.0	1821.0	-1.0	3262.0	1429.0	-1.0	2244.0	1063.0	-1.0	1755.0	1857.0	-1.0	2848.0	950.0	-1.0	1621.0	1516.0	-1.0	2328.0	2018.0	-1.0	3586.0	1623.0	-1.0	2370.0	1869.0	-1.0	3294.0	1419.0	-1.0	2098.0	1388.0	-1.0	2336.0	1272.0	-1.0	1857.0	
382.360	979.0	-1.0	1511.0	1453.0	-1.0	2281.0	1365.0	-1.0	2266.0	1886.0	-1.0	3129.0	1822.0	-1.0	3264.0	1428.0	-1.0	2245.0	1063.0	-1.0	1755.0	1857.0	-1.0	2849.0	950.0	-1.0	1621.0	1516.0	-1.0	2329.0	2020.0	-1.0	3588.0	1623.0	-1.0	2372.0	1873.0	-1.0	3301.0	1420.0	-1.0	2103.0	1390.0	-1.0	2338.0	1273.0	-1.0	1860.0	
382.859	980.0	-1.0	1510.0	1453.0	-1.0	2279.0	1365.0	-1.0	2264.0	1884.0	-1.0	3124.0	1823.0	-1.0	3262.0	1428.0	-1.0	2243.0	1064.0	-1.0	1755.0	1857.0	-1.0	2849.0	950.0	-1.0	1621.0	1515.0	-1.0	2325.0	2020.0	-1.0	3587.0	1623.0	-1.0	2369.0	1874.0	-1.0	3301.0	1420.0	-1.0	2103.0	1390.0	-1.0	2337.0	1273.0	-1.0	1858.0	
383.358	980.0	-1.0	1511.0	1454.0	-1.0	2282.0	1367.0	-1.0	2267.0	1885.0	-1.0	3129.0	1825.0	-1.0	3265.0	1429.0	-1.0	2244.0	1065.0	-1.0	1756.0	1858.0	-1.0	2851.0	949.0	-1.0	1620.0	1515.0	-1.0	2325.0	2022.0	-1.0	3588.0	1623.0	-1.0	2369.0	1874.0	-1.0	3295.0	1419.0	-1.0	2097.0	1389.0	-1.0	2330.0	1272.0	-1.0	1854.0	
383.857	980.0	-1.0	1511.0	1454.0	-1.0	2281.0	1367.0	-1.0	2266.0	1884.0	-1.0	3127.0	1826.0	-1.0	3265.0	1428.0	-1.0	2244.0	1064.0	-1.0	1756.0	1857.0	-1.0	2850.0	949.0	-1.0	1619.0	1515.0	-1.0	2324.0	2023.0	-1.0	3587.0	1624.0	-1.0	2369.0	1875.0	-1.0	3297.0	1420.0	-1.0	2098.0	1388.0	-1.0	2328.0	1273.0	-1.0	1855.0	
384.357	981.0	-1.0	1510.0	1455.0	-1.0	2279.0	1368.0	-1.0	2264.0	1885.0	-1.0	3125.0	1826.0	-1.0	3262.0	1428.0	-1.0	2241.0	1064.0	-1.0	1754.0	1858.0	-1.0	2849.0	949.0	-1.0	1619.0	1515.0	-1.0	2322.0	2023.0	-1.0	3585.0	1623.0	-1.0	2366.0	1875.0	-1.0	3293.0	1419.0	-1.0	2094.0	1387.0	-1.0	2324.0	1272.0	-1.0	1851.0	
384.856	981.0	-1.0	1510.0	1456.0	-1.0	2280.0	1369.0	-1.0	2264.0	1886.0	-1.0	3126.0	1827.0	-1.0	3264.0	1429.0	-1.0	2241.0	1064.0	-1.0	1754.0	1859.0	-1.0	2850.0	950.0	-1.0	1620.0	1515.0	-1.0	2322.0	2025.0	-1.0	3588.0	1623.0	-1.0	2367.0	1879.0	-1.0	3300.0	1420.0	-1.0	2098.0	1388.0	-1.0	2326.0	1273.0	-1.0	1853.0	
385.355	981.0	-1.0	1508.0	1459.0	-1.0	2282.0	1368.0	-1.0	2261.0	1887.0	-1.0	3125.0	1829.0	-1.0	3264.0	1429.0	-1.0	2241.0	1065.0	-1.0	1755.0	1861.0	-1.0	2852.0	951.0	-1.0	1622.0	1517.0	-1.0	2324.0	2026.0	-1.0	3588.0	1625.0	-1.0	2370.0	1883.0	-1.0	3306.0	1423.0	-1.0	2104.0	1391.0	-1.0	2331.0	1273.0	-1.0	1854.0	
385.854	981.0	-1.0	1505.0	1462.0	-1.0	2284.0	1369.0	-1.0	2257.0	1888.0	-1.0	3121.0	1830.0	-1.0	3262.0	1430.0	-1.0	2238.0	1066.0	-1.0	1755.0	1863.0	-1.0	2852.0	954.0	-1.0	1626.0	1518.0	-1.0	2323.0	2026.0	-1.0	3583.0	1626.0	-1.0	2368.0	1882.0	-1.0	3304.0	1423.0	-1.0	2103.0	1390.0	-1.0	2330.0	1272.0	-1.0	1852.0	
386.354	981.0	-1.0	1503.0	1466.0	-1.0	2288.0	1369.0	-1.0	2256.0	1890.0	-1.0	3123.0	1833.0	-1.0	3267.0	1430.0	-1.0	2240.0	1067.0	-1.0	1758.0	1864.0	-1.0	2856.0	955.0	-1.0	1628.0	1519.0	-1.0	2325.0	2027.0	-1.0	3587.0	1628.0	-1.0	2372.0	1886.0	-1.0	3315.0	1426.0	-1.0	2113.0	1392.0	-1.0	2337.0	1274.0	-1.0	1856.0	
386.853	982.0	-1.0	1500.0	1468.0	-1.0	2289.0	1369.0	-1.0	2253.0	1890.0	-1.0	3118.0	1833.0	-1.0	3267.0	1431.0	-1.0	2239.0	1067.0	-1.0	1758.0	1866.0	-1.0	2857.0	956.0	-1.0	1630.0	1519.0	-1.0	2325.0	2027.0	-1.0	3587.0	1628.0	-1.0	2373.0	1887.0	-1.0	3319.0	1428.0	-1.0	2116.0	1395.0	-1.0	2339.0	1274.0	-1.0	1857.0	
387.352	982.0	-1.0	1499.0	1471.0	-1.0	2291.0	1369.0	-1.0	2251.0	1892.0	-1.0	3119.0	1834.0	-1.0	3268.0	1431.0	-1.0	2238.0	1068.0	-1.0	1760.0	1867.0	-1.0	2860.0	957.0	-1.0	1633.0	1520.0	-1.0	2323.0	2028.0	-1.0	3584.0	1628.0	-1.0	2371.0	1886.0	-1.0	3313.0	1427.0	-1.0	2112.0	1394.0	-1.0	2336.0	1272.0	-1.0	1853.0	
387.851	982.0	-1.0	1498.0	1473.0	-1.0	2294.0	1370.0	-1.0	2251.0	1892.0	-1.0	3123.0	1835.0	-1.0	3273.0	1433.0	-1.0	2242.0	1068.0	-1.0	1762.0	1870.0	-1.0	2865.0	958.0	-1.0	1635.0	1521.0	-1.0	2326.0	2031.0	-1.0	3590.0	1630.0	-1.0	2374.0	1891.0	-1.0	3324.0	1429.0	-1.0	2120.0	1397.0	-1.0	2342.0	1274.0	-1.0	1859.0	
388.350	983.0	-1.0	1498.0	1473.0	-1.0	2295.0	1369.0	-1.0	2250.0	1892.0	-1.0	3119.0	1837.0	-1.0	3276.0	1433.0	-1.0	2241.0	1070.0	-1.0	1765.0	1872.0	-1.0	2871.0	959.0	-1.0	1638.0	1522.0	-1.0	2328.0	2033.0	-1.0	3593.0	1630.0	-1.0	2376.0	1891.0	-1.0	3326.0	1429.0	-1.0	2121.0	1397.0	-1.0	2344.0	1274.0	-1.0	1859.0	
388.849	983.0	-1.0	1499.0	1476.0	-1.0	2302.0	1370.0	-1.0	2253.0	1894.0	-1.0	3127.0	1839.0	-1.0	3286.0	1435.0	-1.0	2247.0	1071.0	-1.0	1769.0	1876.0	-1.0	2880.0	961.0	-1.0	1642.0	1525.0	-1.0	2335.0	2037.0	-1.0	3606.0	1634.0	-1.0	2383.0	1896.0	-1.0	3341.0	1433.0	-1.0	2132.0	1400.0	-1.0	2354.0	1276.0	-1.0	1867.0	
389.348	984.0	-1.0	1501.0	1477.0	-1.0	2306.0	1370.0	-1.0	2254.0	1893.0	-1.0	3130.0	1841.0	-1.0	3291.0	1436.0	-1.0	2250.0	1072.0	-1.0	1773.0	1879.0	-1.0	2888.0	962.0	-1.0	1647.0	1526.0	-1.0	2339.0	2041.0	-1.0	3614.0	1636.0	-1.0	2386.0	1898.0	-1.0	3348.0	1433.0	-1.0	2137.0	1401.0	-1.0	2359.0	1277.0	-1.0	1870.0	
389.848	985.0	-1.0	1504.0	1479.0	-1.0	2313.0	1371.0	-1.0	2259.0	1895.0	-1.0	3142.0	1844.0	-1.0	3303.0	1438.0	-1.0	2258.0	1074.0	-1.0	1779.0	1884.0	-1.0	2901.0	964.0	-1.0	1652.0	1529.0	-1.0	2348.0	2046.0	-1.0	3630.0	1639.0	-1.0	2395.0	1902.0	-1.0	3358.0	1435.0	-1.0	2142.0	1403.0	-1.0	2365.0	1279.0	-1.0	1874.0	
390.347	986.0	-1.0	1507.0	1480.0	-1.0	2318.0	1372.0	-1.0	2263.0	1897.0	-1.0	3148.0	1846.0	-1.0	3310.0	1439.0	-1.0	2263.0	1075.0	-1.0	1783.0	1886.0	-1.0	2909.0	965.0	-1.0	1657.0	1531.0	-1.0	2353.0	2050.0	-1.0	3640.0	1641.0	-1.0	2401.0	1904.0	-1.0	3367.0	1437.0	-1.0	2149.0	1404.0	-1.0	2371.0	1279.0	-1.0	1878.0	
390.846	987.0	-1.0	1511.0	1481.0	-1.0	2327.0	1373.0	-1.0	2270.0	1900.0	-1.0	3165.0	1849.0	-1.0	3321.0	1442.0	-1.0	2271.0	1076.0	-1.0	1788.0	1890.0	-1.0	2920.0	965.0	-1.0	1660.0	1534.0	-1.0	2360.0	2054.0	-1.0	3649.0	1644.0	-1.0	2405.0	1905.0	-1.0	3375.0	1437.0	-1.0	2151.0	1406.0	-1.0	2374.0	1278.0	-1.0	1880.0	
391.346	987.0	-1.0	1513.0	1482.0	-1.0	2331.0	1373.0	-1.0	2273.0	1900.0	-1.0	3173.0	1850.0	-1.0	3326.0	1442.0	-1.0	2274.0	1077.0	-1.0	1791.0	1893.0	-1.0	2926.0	966.0	-1.0	1663.0	1535.0	-1.0	2364.0	2057.0	-1.0	3658.0	1645.0	-1.0	2409.0	1908.0	-1.0	3385.0	1438.0	-1.0	2157.0	1408.0	-1.0	2380.0	1279.0	-1.0	1884.0	
391.845	988.0	-1.0	1515.0	1483.0	-1.0	2332.0	1374.0	-1.0	2275.0	1901.0	-1.0	3176.0	1850.0	-1.0	3328.0	1442.0	-1.0	2274.0	1078.0	-1.0	1793.0	1894.0	-1.0	2929.0	967.0	-1.0	1666.0	1535.0	-1.0	2366.0	2058.0	-1.0	3662.0	1646.0	-1.0	2410.0	1909.0	-1.0	3390.0	1438.0	-1.0	2160.0	1409.0	-1.0	2383.0	1279.0	-1.0	1885.0	
392.344	988.0	-1.0	1517.0	1484.0	-1.0	2335.0	1373.0	-1.0	2278.0	1902.0	-1.0	3184.0	1851.0	-1.0	3333.0	1443.0	-1.0	2278.0	1078.0	-1.0	1795.0	1895.0	-1.0	2933.0	967.0	-1.0	1667.0	1535.0	-1.0	2369.0	2060.0	-1.0	3668.0	1647.0	-1.0	2414.0	1911.0	-1.0	3403.0	1440.0	-1.0	2169.0	1411.0	-1.0	2390.0	1281.0	-1.0	1892.0	
392.844	988.0	-1.0	1517.0	1484.0	-1.0	2335.0	1374.0	-1.0	2277.0	1900.0	-1.0	3183.0	1850.0	-1.0	3331.0	1442.0	-1.0	2277.0	1078.0	-1.0	1795.0	1895.0	-1.0	2933.0	967.0	-1.0	1667.0	1535.0	-1.0	2367.0	2059.0	-1.0	3666.0	1647.0	-1.0	2413.0	1911.0	-1.0	3406.0	1441.0	-1.0	2171.0	1412.0	-1.0	2392.0	1281.0	-1.0	1893.0	
393.343	989.0	-1.0	1519.0	1486.0	-1.0	2338.0	1375.0	-1.0	2281.0	1903.0	-1.0	3190.0	1851.0	-1.0	3334.0	1443.0	-1.0	2279.0	1078.0	-1.0	1797.0	1896.0	-1.0	2936.0	966.0	-1.0	1666.0	1534.0	-1.0	2366.0	2059.0	-1.0	3665.0	1648.0	-1.0	2411.0	1911.0	-1.0	3403.0	1441.0	-1.0	2168.0	1411.0	-1.0	2391.0	1281.0	-1.0	1889.0	
393.842	989.0	-1.0	1519.0	1486.0	-1.0	2337.0	1375.0	-1.0	2280.0	1902.0	-1.0	3189.0	1852.0	-1.0	3332.0	1443.0	-1.0	2278.0	1078.0	-1.0	1796.0	1896.0	-1.0	2934.0	965.0	-1.0	1666.0	1532.0	-1.0	2363.0	2057.0	-1.0	3662.0	1648.0	-1.0	2410.0	1912.0	-1.0	3404.0	1441.0	-1.0	2168.0	1411.0	-1.0	2392.0	1281.0	-1.0	1889.0	
394.341	989.0	-1.0	1518.0	1486.0	-1.0	2333.0	1374.0	-1.0	2278.0	1901.0	-1.0	3184.0	1852.0	-1.0	3325.0	1442.0	-1.0	2273.0	1078.0	-1.0	1794.0	1896.0	-1.0	2931.0	965.0	-1.0	1664.0	1531.0	-1.0	2360.0	2056.0	-1.0	3654.0	1647.0	-1.0	2405.0	1911.0	-1.0	3400.0	1441.0	-1.0	2164.0	1411.0	-1.0	2390.0	1281.0	-1.0	1886.0	
394.840	990.0	-1.0	1518.0	1487.0	-1.0	2334.0	1375.0	-1.0	2279.0	1903.0	-1.0	3186.0	1853.0	-1.0	3327.0	1443.0	-1.0	2274.0	1078.0	-1.0	1796.0	1897.0	-1.0	2933.0	966.0	-1.0	1665.0	1532.0	-1.0	2361.0	2058.0	-1.0	3656.0	1649.0	-1.0	2407.0	1914.0	-1.0	3407.0	1444.0	-1.0	2169.0	1413.0	-1.0	2396.0	1283.0	-1.0	1890.0	
395.340	991.0	-1.0	1518.0	1488.0	-1.0	2333.0	1375.0	-1.0	2278.0	1902.0	-1.0	3182.0	1854.0	-1.0	3325.0	1443.0	-1.0	2271.0	1079.0	-1.0	1796.0	1899.0	-1.0	2932.0	966.0	-1.0	1665.0	1532.0	-1.0	2359.0	2058.0	-1.0	3652.0	1649.0	-1.0	2405.0	1914.0	-1.0	3406.0	1443.0	-1.0	2167.0	1413.0	-1.0	2396.0	1283.0	-1.0	1888.0	
395.839	991.0	-1.0	1519.0	1490.0	-1.0	2338.0	1376.0	-1.0	2283.0	1903.0	-1.0	3188.0	1856.0	-1.0	3328.0	1445.0	-1.0	2273.0	1081.0	-1.0	1797.0	1903.0	-1.0	2935.0	967.0	-1.0	1665.0	1534.0	-1.0	2359.0	2059.0	-1.0	3650.0	1651.0	-1.0	2403.0	1912.0	-1.0	3399.0	1442.0	-1.0	2159.0	1412.0	-1.0	2392.0	1282.0	-1.0	1883.0	
396.338	992.0	-1.0	1520.0	1491.0	-1.0	2340.0	1376.0	-1.0	2284.0	1904.0	-1.0	3190.0	1857.0	-1.0	3331.0	1446.0	-1.0	2274.0	1081.0	-1.0	1799.0	1906.0	-1.0	2938.0	968.0	-1.0	1667.0	1536.0	-1.0	2362.0	2061.0	-1.0	3653.0	1653.0	-1.0	2406.0	1914.0	-1.0	3403.0	1443.0	-1.0	2160.0	1413.0	-1.0	2397.0	1283.0	-1.0	1884.0	
396.837	992.0	-1.0	1520.0	1491.0	-1.0	2339.0	1374.0	-1.0	2282.0	1903.0	-1.0	3185.0	1857.0	-1.0	3332.0	1446.0	-1.0	2272.0	1083.0	-1.0	1800.0	1909.0	-1.0	2941.0	970.0	-1.0	1669.0	1538.0	-1.0	2364.0	2062.0	-1.0	3654.0	1654.0	-1.0	2406.0	1913.0	-1.0	3403.0	1443.0	-1.0	2158.0	1414.0	-1.0	2397.0	1282.0	-1.0	1882.0	
397.336	992.0	-1.0	1521.0	1492.0	-1.0	2343.0	1374.0	-1.0	2284.0	1904.0	-1.0	3190.0	1858.0	-1.0	3340.0	1447.0	-1.0	2277.0	1083.0	-1.0	1803.0	1913.0	-1.0	2949.0	971.0	-1.0	1671.0	1542.0	-1.0	2370.0	2066.0	-1.0	3664.0	1657.0	-1.0	2412.0	1917.0	-1.0	3408.0	1446.0	-1.0	2162.0	1416.0	-1.0	2400.0	1284.0	-1.0	1883.0	
397.835	991.0	-1.0	1521.0	1492.0	-1.0	2345.0	1373.0	-1.0	2284.0	1903.0	-1.0	3190.0	1857.0	-1.0	3342.0	1447.0	-1.0	2278.0	1084.0	-1.0	1804.0	1915.0	-1.0	2952.0	972.0	-1.0	1674.0	1544.0	-1.0	2374.0	2067.0	-1.0	3667.0	1658.0	-1.0	2415.0	1916.0	-1.0	3411.0	1446.0	-1.0	2165.0	1417.0	-1.0	2402.0	1283.0	-1.0	1884.0	
398.334	991.0	-1.0	1523.0	1493.0	-1.0	2350.0	1373.0	-1.0	2287.0	1905.0	-1.0	3198.0	1857.0	-1.0	3345.0	1448.0	-1.0	2280.0	1084.0	-1.0	1805.0	1917.0	-1.0	2957.0	972.0	-1.0	1676.0	1545.0	-1.0	2377.0	2069.0	-1.0	3670.0	1659.0	-1.0	2416.0	1915.0	-1.0	3409.0	1445.0	-1.0	2162.0	1415.0	-1.0	2399.0	1282.0	-1.0	1881.0	
398.833	991.0	-1.0	1524.0	1492.0	-1.0	2353.0	1373.0	-1.0	2289.0	1905.0	-1.0	3202.0	1858.0	-1.0	3350.0	1448.0	-1.0	2284.0	1084.0	-1.0	1808.0	1918.0	-1.0	2962.0	973.0	-1.0	1680.0	1546.0	-1.0	2382.0	2070.0	-1.0	3678.0	1659.0	-1.0	2420.0	1917.0	-1.0	3419.0	1445.0	-1.0	2169.0	1416.0	-1.0	2404.0	1283.0	-1.0	1887.0	
399.332	991.0	-1.0	1525.0	1492.0	-1.0	2355.0	1372.0	-1.0	2289.0	1904.0	-1.0	3204.0	1857.0	-1.0	3351.0	1447.0	-1.0	2285.0	1084.0	-1.0	1809.0	1918.0	-1.0	2966.0	974.0	-1.0	1683.0	1548.0	-1.0	2386.0	2071.0	-1.0	3681.0	1660.0	-1.0	2422.0	1917.0	-1.0	3422.0	1445.0	-1.0	2170.0	1417.0	-1.0	2405.0	1282.0	-1.0	1888.0	
399.831	990.0	-1.0	1525.0	1490.0	-1.0	2357.0	1373.0	-1.0	2294.0	1903.0	-1.0	3208.0	1856.0	-1.0	3356.0	1447.0	-1.0	2288.0	1084.0	-1.0	1810.0	1917.0	-1.0	2969.0	974.0	-1.0	1684.0	1547.0	-1.0	2387.0	2072.0	-1.0	3686.0	1659.0	-1.0	2425.0	1919.0	-1.0	3432.0	1448.0	-1.0	2182.0	1417.0	-1.0	2409.0	1282.0	-1.0	1893.0	
400.330	989.0	-1.0	1525.0	1487.0	-1.0	2354.0	1374.0	-1.0	2298.0	1896.0	-1.0	3199.0	1855.0	-1.0	3353.0	1445.0	-1.0	2287.0	1082.0	-1.0	1808.0	1913.0	-1.0	2965.0	972.0	-1.0	1682.0	1546.0	-1.0	2386.0	2070.0	-1.0	3684.0	1657.0	-1.0	2423.0	1917.0	-1.0	3431.0	1449.0	-1.0	2189.0	1415.0	-1.0	2406.0	1281.0	-1.0	1893.0	
400.829	989.0	-1.0	1528.0	1483.0	-1.0	2354.0	1376.0	-1.0	2307.0	1892.0	-1.0	3200.0	1855.0	-1.0	3359.0	1445.0	-1.0	2292.0	1081.0	-1.0	1807.0	1911.0	-1.0	2967.0	972.0	-1.0	1681.0	1545.0	-1.0	2387.0	2069.0	-1.0	3686.0	1657.0	-1.0	2424.0	1915.0	-1.0	3428.0	1450.0	-1.0	2193.0	1412.0	-1.0	2401.0	1281.0	-1.0	1893.0	
401.328	990.0	-1.0	1531.0	1480.0	-1.0	2352.0	1378.0	-1.0	2314.0	1888.0	-1.0	3197.0	1854.0	-1.0	3361.0	1444.0	-1.0	2292.0	1079.0	-1.0	1808.0	1909.0	-1.0	2968.0	971.0	-1.0	1681.0	1544.0	-1.0	2389.0	2069.0	-1.0	3688.0	1656.0	-1.0	2425.0	1913.0	-1.0	3431.0	1451.0	-1.0	2199.0	1411.0	-1.0	2401.0	1281.0	-1.0	1898.0	
401.827	990.0	-1.0	1535.0	1478.0	-1.0	2351.0	1380.0	-1.0	2321.0	1886.0	-1.0	3200.0	1853.0	-1.0	3362.0	1443.0	-1.0	2293.0	1079.0	-1.0	1810.0	1908.0	-1.0	2971.0	970.0	-1.0	1681.0	1543.0	-1.0	2389.0	2066.0	-1.0	3688.0	1654.0	-1.0	2423.0	1909.0	-1.0	3426.0	1448.0	-1.0	2196.0	1408.0	-1.0	2397.0	1280.0	-1.0	1897.0	
402.326	991.0	-1.0	1539.0	1475.0	-1.0	2351.0	1381.0	-1.0	2327.0	1886.0	-1.0	3208.0	1855.0	-1.0	3369.0	1443.0	-1.0	2298.0	1080.0	-1.0	1814.0	1909.0	-1.0	2977.0	970.0	-1.0	1684.0	1543.0	-1.0	2394.0	2068.0	-1.0	3696.0	1653.0	-1.0	2425.0	1908.0	-1.0	3431.0	1448.0	-1.0	2201.0	1408.0	-1.0	2401.0	1281.0	-1.0	1903.0	
402.826	991.0	-1.0	1541.0	1471.0	-1.0	2347.0	1380.0	-1.0	2330.0	1885.0	-1.0	3212.0	1854.0	-1.0	3372.0	1443.0	-1.0	2301.0	1081.0	-1.0	1817.0	1910.0	-1.0	2982.0	970.0	-1.0	1686.0	1544.0	-1.0	2398.0	2068.0	-1.0	3702.0	1652.0	-1.0	2426.0	1907.0	-1.0	3433.0	1446.0	-1.0	2200.0	1407.0	-1.0	2402.0	1282.0	-1.0	1905.0	
403.325	991.0	-1.0	1545.0	1470.0	-1.0	2347.0	1381.0	-1.0	2335.0	1886.0	-1.0	3220.0	1854.0	-1.0	3374.0	1443.0	-1.0	2303.0	1080.0	-1.0	1819.0	1911.0	-1.0	2986.0	971.0	-1.0	1688.0	1544.0	-1.0	2400.0	2069.0	-1.0	3704.0	1652.0	-1.0	2424.0	1903.0	-1.0	3426.0	1443.0	-1.0	2192.0	1405.0	-1.0	2397.0	1279.0	-1.0	1902.0	
403.824	992.0	-1.0	1547.0	1470.0	-1.0	2346.0	1382.0	-1.0	2338.0	1887.0	-1.0	3224.0	1854.0	-1.0	3377.0	1443.0	-1.0	2307.0	1080.0	-1.0	1821.0	1912.0	-1.0	2991.0	971.0	-1.0	1691.0	1546.0	-1.0	2405.0	2071.0	-1.0	3714.0	1653.0	-1.0	2427.0	1904.0	-1.0	3432.0	1444.0	-1.0	2194.0	1405.0	-1.0	2400.0	1281.0	-1.0	1905.0	
404.323	992.0	-1.0	1548.0	1469.0	-1.0	2343.0	1382.0	-1.0	2337.0	1887.0	-1.0	3221.0	1853.0	-1.0	3377.0	1443.0	-1.0	2307.0	1080.0	-1.0	1822.0	1912.0	-1.0	2992.0	972.0	-1.0	1694.0	1547.0	-1.0	2408.0	2073.0	-1.0	3718.0	1653.0	-1.0	2428.0	1904.0	-1.0	3432.0	1443.0	-1.0	2192.0	1406.0	-1.0	2400.0	1281.0	-1.0	1904.0	
404.822	993.0	-1.0	1549.0	1469.0	-1.0	2341.0	1382.0	-1.0	2339.0	1888.0	-1.0	3223.0	1852.0	-1.0	3374.0	1444.0	-1.0	2307.0	1080.0	-1.0	1822.0	1913.0	-1.0	2992.0	973.0	-1.0	1696.0	1547.0	-1.0	2409.0	2074.0	-1.0	3718.0	1653.0	-1.0	2426.0	1903.0	-1.0	3425.0	1441.0	-1.0	2183.0	1403.0	-1.0	2394.0	1280.0	-1.0	1899.0	
405.321	993.0	-1.0	1549.0	1470.0	-1.0	2340.0	1383.0	-1.0	2338.0	1890.0	-1.0	3223.0	1852.0	-1.0	3373.0	1445.0	-1.0	2308.0	1079.0	-1.0	1821.0	1913.0	-1.0	2993.0	974.0	-1.0	1699.0	1548.0	-1.0	2410.0	2075.0	-1.0	3723.0	1654.0	-1.0	2427.0	1904.0	-1.0	3429.0	1442.0	-1.0	2185.0	1405.0	-1.0	2396.0	1281.0	-1.0	1900.0	
405.820	993.0	-1.0	1547.0	1468.0	-1.0	2334.0	1382.0	-1.0	2333.0	1890.0	-1.0	3215.0	1849.0	-1.0	3365.0	1445.0	-1.0	2305.0	1078.0	-1.0	1820.0	1913.0	-1.0	2988.0	976.0	-1.0	1701.0	1548.0	-1.0	2408.0	2075.0	-1.0	3720.0	1654.0	-1.0	2424.0	1904.0	-1.0	3424.0	1441.0	-1.0	2180.0	1405.0	-1.0	2393.0	1282.0	-1.0	1898.0	
406.319	993.0	-1.0	1546.0	1469.0	-1.0	2333.0	1382.0	-1.0	2333.0	1891.0	-1.0	3215.0	1849.0	-1.0	3359.0	1446.0	-1.0	2303.0	1078.0	-1.0	1817.0	1913.0	-1.0	2983.0	976.0	-1.0	1700.0	1548.0	-1.0	2405.0	2074.0	-1.0	3714.0	1654.0	-1.0	2420.0	1902.0	-1.0	3410.0	1440.0	-1.0	2169.0	1403.0	-1.0	2383.0	1280.0	-1.0	1890.0	
406.818	992.0	-1.0	1543.0	1468.0	-1.0	2327.0	1381.0	-1.0	2327.0	1892.0	-1.0	3206.0	1847.0	-1.0	3351.0	1445.0	-1.0	2299.0	1077.0	-1.0	1813.0	1911.0	-1.0	2975.0	976.0	-1.0	1699.0	1547.0	-1.0	2400.0	2073.0	-1.0	3706.0	1653.0	-1.0	2416.0	1902.0	-1.0	3405.0	1441.0	-1.0	2166.0	1403.0	-1.0	2380.0	1280.0	-1.0	1888.0	
407.317	992.0	-1.0	1539.0	1467.0	-1.0	2318.0	1380.0	-1.0	2320.0	1892.0	-1.0	3195.0	1844.0	-1.0	3339.0	1444.0	-1.0	2292.0	1075.0	-1.0	1807.0	1908.0	-1.0	2966.0	976.0	-1.0	1696.0	1546.0	-1.0	2395.0	2070.0	-1.0	3693.0	1651.0	-1.0	2410.0	1901.0	-1.0	3392.0	1439.0	-1.0	2158.0	1401.0	-1.0	2371.0	1279.0	-1.0	1882.0	
407.816	991.0	-1.0	1535.0	1466.0	-1.0	2313.0	1379.0	-1.0	2314.0	1892.0	-1.0	3188.0	1842.0	-1.0	3332.0	1444.0	-1.0	2290.0	1074.0	-1.0	1804.0	1906.0	-1.0	2959.0	976.0	-1.0	1693.0	1545.0	-1.0	2392.0	2069.0	-1.0	3686.0	1651.0	-1.0	2409.0	1902.0	-1.0	3391.0	1441.0	-1.0	2159.0	1402.0	-1.0	2372.0	1280.0	-1.0	1883.0	
408.315	990.0	-1.0	1531.0	1464.0	-1.0	2306.0	1378.0	-1.0	2308.0	1890.0	-1.0	3177.0	1840.0	-1.0	3322.0	1443.0	-1.0	2285.0	1073.0	-1.0	1799.0	1904.0	-1.0	2951.0	975.0	-1.0	1689.0	1545.0	-1.0	2388.0	2067.0	-1.0	3676.0	1650.0	-1.0	2405.0	1901.0	-1.0	3383.0	1440.0	-1.0	2154.0	1402.0	-1.0	2367.0	1279.0	-1.0	1880.0	
408.814	989.0	-1.0	1528.0	1465.0	-1.0	2305.0	1378.0	-1.0	2306.0	1892.0	-1.0	3175.0	1840.0	-1.0	3321.0	1444.0	-1.0	2287.0	1073.0	-1.0	1797.0	1903.0	-1.0	2949.0	974.0	-1.0	1686.0	1545.0	-1.0	2389.0	2067.0	-1.0	3677.0	1651.0	-1.0	2407.0	1904.0	-1.0	3384.0	1442.0	-1.0	2157.0	1403.0	-1.0	2368.0	1281.0	-1.0	1881.0	
409.313	988.0	-1.0	1525.0	1463.0	-1.0	2300.0	1377.0	-1.0	2302.0	1891.0	-1.0	3168.0	1839.0	-1.0	3315.0	1444.0	-1.0	2283.0	1072.0	-1.0	1793.0	1901.0	-1.0	2942.0	973.0	-1.0	1683.0	1544.0	-1.0	2386.0	2064.0	-1.0	3669.0	1649.0	-1.0	2405.0	1903.0	-1.0	3377.0	1442.0	-1.0	2153.0	1402.0	-1.0	2365.0	1280.0	-1.0	1877.0	
409.812	988.0	-1.0	1523.0	1463.0	-1.0	2301.0	1377.0	-1.0	2303.0	1893.0	-1.0	3169.0	1840.0	-1.0	3315.0	1444.0	-1.0	2284.0	1072.0	-1.0	1792.0	1900.0	-1.0	2940.0	972.0	-1.0	1680.0	1545.0	-1.0	2387.0	2065.0	-1.0	3671.0	1650.0	-1.0	2408.0	1905.0	-1.0	3377.0	1443.0	-1.0	2154.0	1403.0	-1.0	2364.0	1281.0	-1.0	1877.0	
410.312	987.0	-1.0	1521.0	1462.0	-1.0	2297.0	1376.0	-1.0	2301.0	1893.0	-1.0	3164.0	1839.0	-1.0	3311.0	1444.0	-1.0	2282.0	1071.0	-1.0	1790.0	1899.0	-1.0	2935.0	971.0	-1.0	1677.0	1544.0	-1.0	2385.0	2063.0	-1.0	3664.0	1649.0	-1.0	2405.0	1904.0	-1.0	3371.0	1442.0	-1.0	2151.0	1402.0	-1.0	2362.0	1281.0	-1.0	1874.0	
410.811	986.0	-1.0	1521.0	1462.0	-1.0	2300.0	1376.0	-1.0	2304.0	1893.0	-1.0	3169.0	1840.0	-1.0	3314.0	1444.0	-1.0	2285.0	1072.0	-1.0	1789.0	1899.0	-1.0	2935.0	970.0	-1.0	1674.0	1544.0	-1.0	2384.0	2063.0	-1.0	3660.0	1650.0	-1.0	2404.0	1902.0	-1.0	3366.0	1441.0	-1.0	2146.0	1401.0	-1.0	2360.0	1279.0	-1.0	1871.0	
411.310	985.0	-1.0	1520.0	1461.0	-1.0	2298.0	1375.0	-1.0	2304.0	1892.0	-1.0	3166.0	1840.0	-1.0	3311.0	1444.0	-1.0	2282.0	1072.0	-1.0	1787.0	1897.0	-1.0	2930.0	969.0	-1.0	1670.0	1544.0	-1.0	2383.0	2061.0	-1.0	3656.0	1649.0	-1.0	2402.0	1902.0	-1.0	3366.0	1441.0	-1.0	2147.0	1400.0	-1.0	2360.0	1279.0	-1.0	1871.0	
411.810	985.0	-1.0	1520.0	1462.0	-1.0	2299.0	1376.0	-1.0	2307.0	1894.0	-1.0	3171.0	1840.0	-1.0	3308.0	1444.0	-1.0	2280.0	1072.0	-1.0	1785.0	1896.0	-1.0	2925.0	968.0	-1.0	1667.0	1543.0	-1.0	2381.0	2058.0	-1.0	3649.0	1648.0	-1.0	2398.0	1899.0	-1.0	3360.0	1439.0	-1.0	2141.0	1397.0	-1.0	2355.0	1277.0	-1.0	1868.0	
412.309	985.0	-1.0	1519.0	1461.0	-1.0	2297.0	1375.0	-1.0	2306.0	1892.0	-1.0	3168.0	1839.0	-1.0	3306.0	1442.0	-1.0	2278.0	1071.0	-1.0	1783.0	1894.0	-1.0	2920.0	966.0	-1.0	1664.0	1542.0	-1.0	2378.0	2056.0	-1.0	3645.0	1646.0	-1.0	2396.0	1899.0	-1.0	3361.0	1439.0	-1.0	2143.0	1395.0	-1.0	2355.0	1278.0	-1.0	1869.0	
412.808	985.0	-1.0	1519.0	1460.0	-1.0	2296.0	1376.0	-1.0	2308.0	1892.0	-1.0	3171.0	1838.0	-1.0	3304.0	1441.0	-1.0	2276.0	1071.0	-1.0	1780.0	1892.0	-1.0	2915.0	965.0	-1.0	1660.0	1542.0	-1.0	2375.0	2053.0	-1.0	3637.0	1645.0	-1.0	2391.0	1896.0	-1.0	3354.0	1438.0	-1.0	2138.0	1394.0	-1.0	2350.0	1276.0	-1.0	1866.0	
413.308	985.0	-1.0	1518.0	1459.0	-1.0	2294.0	1375.0	-1.0	2306.0	1891.0	-1.0	3167.0	1837.0	-1.0	3301.0	1440.0	-1.0	2274.0	1070.0	-1.0	1778.0	1890.0	-1.0	2911.0	963.0	-1.0	1657.0	1541.0	-1.0	2373.0	2051.0	-1.0	3633.0	1644.0	-1.0	2390.0	1895.0	-1.0	3356.0	1438.0	-1.0	2140.0	1392.0	-1.0	2351.0	1276.0	-1.0	1867.0	
413.807	984.0	-1.0	1519.0	1459.0	-1.0	2293.0	1375.0	-1.0	2307.0	1890.0	-1.0	3168.0	1836.0	-1.0	3299.0	1439.0	-1.0	2273.0	1070.0	-1.0	1777.0	1889.0	-1.0	2907.0	962.0	-1.0	1652.0	1540.0	-1.0	2371.0	2049.0	-1.0	3627.0	1643.0	-1.0	2387.0	1893.0	-1.0	3350.0	1437.0	-1.0	2137.0	1391.0	-1.0	2347.0	1275.0	-1.0	1865.0	
414.307	984.0	-1.0	1518.0	1459.0	-1.0	2292.0	1375.0	-1.0	2306.0	1889.0	-1.0	3165.0	1836.0	-1.0	3299.0	1438.0	-1.0	2273.0	1070.0	-1.0	1776.0	1887.0	-1.0	2905.0	961.0	-1.0	1649.0	1540.0	-1.0	2369.0	2048.0	-1.0	3626.0	1643.0	-1.0	2388.0	1894.0	-1.0	3354.0	1438.0	-1.0	2142.0	1392.0	-1.0	2350.0	1276.0	-1.0	1867.0	
414.806	984.0	-1.0	1517.0	1459.0	-1.0	2288.0	1374.0	-1.0	2303.0	1887.0	-1.0	3157.0	1835.0	-1.0	3295.0	1437.0	-1.0	2271.0	1069.0	-1.0	1774.0	1885.0	-1.0	2902.0	960.0	-1.0	1646.0	1539.0	-1.0	2368.0	2046.0	-1.0	3622.0	1642.0	-1.0	2386.0	1893.0	-1.0	3350.0	1437.0	-1.0	2139.0	1391.0	-1.0	2347.0	1275.0	-1.0	1866.0	
415.305	984.0	-1.0	1517.0	1458.0	-1.0	2288.0	1374.0	-1.0	2302.0	1887.0	-1.0	3156.0	1835.0	-1.0	3296.0	1437.0	-1.0	2272.0	1069.0	-1.0	1773.0	1884.0	-1.0	2901.0	958.0	-1.0	1643.0	1539.0	-1.0	2367.0	2046.0	-1.0	3623.0	1641.0	-1.0	2388.0	1895.0	-1.0	3356.0	1439.0	-1.0	2144.0	1393.0	-1.0	2351.0	1276.0	-1.0	1870.0	
415.804	983.0	-1.0	1516.0	1457.0	-1.0	2284.0	1374.0	-1.0	2298.0	1884.0	-1.0	3148.0	1834.0	-1.0	3292.0	1436.0	-1.0	2270.0	1068.0	-1.0	1771.0	1882.0	-1.0	2898.0	957.0	-1.0	1640.0	1538.0	-1.0	2365.0	2044.0	-1.0	3617.0	1639.0	-1.0	2385.0	1894.0	-1.0	3350.0	1438.0	-1.0	2140.0	1392.0	-1.0	2347.0	1276.0	-1.0	1867.0	
416.303	984.0	-1.0	1516.0	1457.0	-1.0	2285.0	1374.0	-1.0	2297.0	1885.0	-1.0	3148.0	1835.0	-1.0	3293.0	1436.0	-1.0	2271.0	1068.0	-1.0	1771.0	1881.0	-1.0	2898.0	955.0	-1.0	1636.0	1538.0	-1.0	2364.0	2042.0	-1.0	3615.0	1640.0	-1.0	2386.0	1896.0	-1.0	3353.0	1439.0	-1.0	2143.0	1393.0	-1.0	2351.0	1278.0	-1.0	1869.0	
416.803	984.0	-1.0	1516.0	1458.0	-1.0	2282.0	1375.0	-1.0	2294.0	1884.0	-1.0	3141.0	1835.0	-1.0	3290.0	1436.0	-1.0	2268.0	1068.0	-1.0	1769.0	1879.0	-1.0	2895.0	954.0	-1.0	1631.0	1537.0	-1.0	2361.0	2040.0	-1.0	3608.0	1638.0	-1.0	2383.0	1895.0	-1.0	3345.0	1437.0	-1.0	2136.0	1392.0	-1.0	2345.0	1277.0	-1.0	1865.0	
417.302	984.0	-1.0	1517.0	1459.0	-1.0	2283.0	1375.0	-1.0	2293.0	1885.0	-1.0	3144.0	1836.0	-1.0	3292.0	1437.0	-1.0	2270.0	1068.0	-1.0	1769.0	1880.0	-1.0	2896.0	952.0	-1.0	1627.0	1537.0	-1.0	2361.0	2039.0	-1.0	3605.0	1637.0	-1.0	2383.0	1897.0	-1.0	3346.0	1439.0	-1.0	2137.0	1394.0	-1.0	2346.0	1277.0	-1.0	1867.0	
417.801	984.0	-1.0	1517.0	1459.0	-1.0	2280.0	1375.0	-1.0	2291.0	1885.0	-1.0	3139.0	1836.0	-1.0	3290.0	1435.0	-1.0	2268.0	1067.0	-1.0	1768.0	1878.0	-1.0	2893.0	951.0	-1.0	1623.0	1536.0	-1.0	2359.0	2036.0	-1.0	3598.0	1635.0	-1.0	2379.0	1896.0	-1.0	3339.0	1437.0	-1.0	2131.0	1392.0	-1.0	2341.0	1276.0	-1.0	1863.0	
418.300	984.0	-1.0	1518.0	1458.0	-1.0	2283.0	1376.0	-1.0	2292.0	1887.0	-1.0	3141.0	1836.0	-1.0	3295.0	1435.0	-1.0	2270.0	1067.0	-1.0	1769.0	1878.0	-1.0	2895.0	950.0	-1.0	1620.0	1535.0	-1.0	2359.0	2035.0	-1.0	3597.0	1635.0	-1.0	2380.0	1898.0	-1.0	3342.0	1439.0	-1.0	2134.0	1394.0	-1.0	2343.0	1277.0	-1.0	1864.0	
418.800	984.0	-1.0	1519.0	1460.0	-1.0	2283.0	1377.0	-1.0	2292.0	1889.0	-1.0	3143.0	1836.0	-1.0	3296.0	1435.0	-1.0	2268.0	1067.0	-1.0	1768.0	1877.0	-1.0	2894.0	948.0	-1.0	1616.0	1534.0	-1.0	2358.0	2033.0	-1.0	3592.0	1633.0	-1.0	2378.0	1897.0	-1.0	3335.0	1438.0	-1.0	2128.0	1392.0	-1.0	2337.0	1276.0	-1.0	1860.0	
419.299	985.0	-1.0	1520.0	1461.0	-1.0	2286.0	1379.0	-1.0	2294.0	1890.0	-1.0	3147.0	1836.0	-1.0	3299.0	1435.0	-1.0	2270.0	1067.0	-1.0	1768.0	1877.0	-1.0	2894.0	947.0	-1.0	1614.0	1533.0	-1.0	2358.0	2032.0	-1.0	3593.0	1633.0	-1.0	2379.0	1898.0	-1.0	3338.0	1438.0	-1.0	2130.0	1391.0	-1.0	2337.0	1276.0	-1.0	1862.0	
419.798	986.0	-1.0	1521.0	1462.0	-1.0	2288.0	1379.0	-1.0	2296.0	1892.0	-1.0	3150.0	1835.0	-1.0	3301.0	1435.0	-1.0	2270.0	1066.0	-1.0	1767.0	1875.0	-1.0	2892.0	946.0	-1.0	1614.0	1532.0	-1.0	2357.0	2031.0	-1.0	3591.0	1632.0	-1.0	2377.0	1897.0	-1.0	3335.0	1437.0	-1.0	2128.0	1389.0	-1.0	2333.0	1276.0	-1.0	1860.0	
420.297	986.0	-1.0	1522.0	1462.0	-1.0	2291.0	1380.0	-1.0	2298.0	1892.0	-1.0	3155.0	1834.0	-1.0	3306.0	1434.0	-1.0	2272.0	1066.0	-1.0	1769.0	1873.0	-1.0	2893.0	946.0	-1.0	1613.0	1530.0	-1.0	2357.0	2031.0	-1.0	3594.0	1632.0	-1.0	2378.0	1898.0	-1.0	3342.0	1439.0	-1.0	2133.0	1390.0	-1.0	2336.0	1277.0	-1.0	1864.0	
420.796	986.0	-1.0	1522.0	1462.0	-1.0	2292.0	1380.0	-1.0	2299.0	1893.0	-1.0	3158.0	1832.0	-1.0	3303.0	1433.0	-1.0	2271.0	1065.0	-1.0	1767.0	1871.0	-1.0	2889.0	945.0	-1.0	1612.0	1528.0	-1.0	2354.0	2030.0	-1.0	3592.0	1630.0	-1.0	2377.0	1896.0	-1.0	3339.0	1438.0	-1.0	2130.0	1389.0	-1.0	2332.0	1275.0	-1.0	1862.0	
421.295	986.0	-1.0	1522.0	1462.0	-1.0	2295.0	1379.0	-1.0	2300.0	1892.0	-1.0	3162.0	1831.0	-1.0	3302.0	1433.0	-1.0	2272.0	1064.0	-1.0	1766.0	1869.0	-1.0	2886.0	944.0	-1.0	1612.0	1526.0	-1.0	2352.0	2029.0	-1.0	3594.0	1630.0	-1.0	2378.0	1897.0	-1.0	3344.0	1439.0	-1.0	2135.0	1389.0	-1.0	2333.0	1276.0	-1.0	1866.0	
421.794	985.0	-1.0	1523.0	1462.0	-1.0	2298.0	1379.0	-1.0	2303.0	1892.0	-1.0	3169.0	1829.0	-1.0	3301.0	1432.0	-1.0	2273.0	1063.0	-1.0	1764.0	1866.0	-1.0	2883.0	943.0	-1.0	1609.0	1524.0	-1.0	2350.0	2028.0	-1.0	3591.0	1628.0	-1.0	2376.0	1894.0	-1.0	3341.0	1437.0	-1.0	2133.0	1388.0	-1.0	2330.0	1275.0	-1.0	1865.0	
422.293	985.0	-1.0	1523.0	1461.0	-1.0	2301.0	1379.0	-1.0	2304.0	1891.0	-1.0	3173.0	1828.0	-1.0	3300.0	1432.0	-1.0	2275.0	1062.0	-1.0	1763.0	1864.0	-1.0	2881.0	943.0	-1.0	1609.0	1523.0	-1.0	2348.0	2027.0	-1.0	3592.0	1628.0	-1.0	2377.0	1894.0	-1.0	3345.0	1438.0	-1.0	2137.0	1389.0	-1.0	2332.0	1275.0	-1.0	1867.0	
422.792	984.0	-1.0	1523.0	1460.0	-1.0	2300.0	1377.0	-1.0	2303.0	1888.0	-1.0	3171.0	1826.0	-1.0	3296.0	1430.0	-1.0	2274.0	1061.0	-1.0	1761.0	1862.0	-1.0	2878.0	942.0	-1.0	1608.0	1521.0	-1.0	2345.0	2026.0	-1.0	3589.0	1627.0	-1.0	2375.0	1893.0	-1.0	3342.0	1437.0	-1.0	2135.0	1388.0	-1.0	2330.0	1274.0	-1.0	1866.0	
423.291	984.0	-1.0	1525.0	1460.0	-1.0	2303.0	1376.0	-1.0	2304.0	1888.0	-1.0	3177.0	1825.0	-1.0	3297.0	1429.0	-1.0	2276.0	1061.0	-1.0	1762.0	1861.0	-1.0	2878.0	941.0	-1.0	1609.0	1519.0	-1.0	2343.0	2025.0	-1.0	3591.0	1626.0	-1.0	2378.0	1895.0	-1.0	3349.0	1437.0	-1.0	2140.0	1389.0	-1.0	2335.0	1276.0	-1.0	1871.0	
423.790	985.0	-1.0	1527.0	1460.0	-1.0	2305.0	1375.0	-1.0	2302.0	1887.0	-1.0	3180.0	1824.0	-1.0	3296.0	1429.0	-1.0	2277.0	1060.0	-1.0	1764.0	1862.0	-1.0	2883.0	943.0	-1.0	1612.0	1520.0	-1.0	2345.0	2025.0	-1.0	3592.0	1627.0	-1.0	2380.0	1894.0	-1.0	3350.0	1436.0	-1.0	2139.0	1391.0	-1.0	2340.0	1275.0	-1.0	1871.0	
424.289	986.0	-1.0	1528.0	1463.0	-1.0	2311.0	1375.0	-1.0	2303.0	1889.0	-1.0	3187.0	1824.0	-1.0	3300.0	1430.0	-1.0	2281.0	1060.0	-1.0	1766.0	1864.0	-1.0	2889.0	943.0	-1.0	1616.0	1521.0	-1.0	2349.0	2026.0	-1.0	3598.0	1629.0	-1.0	2386.0	1897.0	-1.0	3361.0	1438.0	-1.0	2146.0	1395.0	-1.0	2350.0	1276.0	-1.0	1875.0	
424.788	986.0	-1.0	1528.0	1466.0	-1.0	2316.0	1373.0	-1.0	2301.0	1889.0	-1.0	3186.0	1825.0	-1.0	3301.0	1430.0	-1.0	2283.0	1061.0	-1.0	1769.0	1865.0	-1.0	2891.0	944.0	-1.0	1618.0	1522.0	-1.0	2351.0	2026.0	-1.0	3599.0	1630.0	-1.0	2389.0	1898.0	-1.0	3365.0	1438.0	-1.0	2149.0	1398.0	-1.0	2356.0	1276.0	-1.0	1877.0	
425.287	987.0	-1.0	1528.0	1470.0	-1.0	2324.0	1373.0	-1.0	2302.0	1892.0	-1.0	3194.0	1826.0	-1.0	3310.0	1432.0	-1.0	2289.0	1061.0	-1.0	1774.0	1868.0	-1.0	2901.0	945.0	-1.0	1623.0	1525.0	-1.0	2359.0	2029.0	-1.0	3612.0	1634.0	-1.0	2399.0	1902.0	-1.0	3373.0	1441.0	-1.0	2155.0	1402.0	-1.0	2364.0	1278.0	-1.0	1880.0	
425.787	987.0	-1.0	1528.0	1472.0	-1.0	2328.0	1371.0	-1.0	2299.0	1893.0	-1.0	3193.0	1827.0	-1.0	3311.0	1433.0	-1.0	2290.0	1062.0	-1.0	1775.0	1870.0	-1.0	2903.0	946.0	-1.0	1626.0	1525.0	-1.0	2362.0	2030.0	-1.0	3615.0	1635.0	-1.0	2402.0	1903.0	-1.0	3375.0	1441.0	-1.0	2157.0	1403.0	-1.0	2369.0	1278.0	-1.0	1881.0	
426.286	987.0	-1.0	1528.0	1474.0	-1.0	2334.0	1371.0	-1.0	2300.0	1895.0	-1.0	3200.0	1828.0	-1.0	3319.0	1434.0	-1.0	2294.0	1062.0	-1.0	1779.0	1872.0	-1.0	2909.0	946.0	-1.0	1629.0	1527.0	-1.0	2368.0	2033.0	-1.0	3626.0	1638.0	-1.0	2411.0	1907.0	-1.0	3389.0	1445.0	-1.0	2167.0	1407.0	-1.0	2379.0	1280.0	-1.0	1890.0	
426.786	987.0	-1.0	1527.0	1476.0	-1.0	2336.0	1370.0	-1.0	2298.0	1896.0	-1.0	3199.0	1827.0	-1.0	3321.0	1435.0	-1.0	2295.0	1063.0	-1.0	1781.0	1873.0	-1.0	2912.0	946.0	-1.0	1631.0	1528.0	-1.0	2371.0	2033.0	-1.0	3629.0	1639.0	-1.0	2414.0	1907.0	-1.0	3392.0	1445.0	-1.0	2169.0	1407.0	-1.0	2383.0	1280.0	-1.0	1892.0	
427.286	987.0	-1.0	1527.0	1477.0	-1.0	2341.0	1369.0	-1.0	2299.0	1897.0	-1.0	3204.0	1828.0	-1.0	3328.0	1436.0	-1.0	2299.0	1063.0	-1.0	1784.0	1875.0	-1.0	2918.0	947.0	-1.0	1634.0	1529.0	-1.0	2377.0	2035.0	-1.0	3641.0	1641.0	-1.0	2421.0	1911.0	-1.0	3402.0	1448.0	-1.0	2178.0	1409.0	-1.0	2391.0	1282.0	-1.0	1898.0	
427.785	986.0	-1.0	1526.0	1476.0	-1.0	2341.0	1368.0	-1.0	2298.0	1897.0	-1.0	3203.0	1827.0	-1.0	3329.0	1436.0	-1.0	2300.0	1063.0	-1.0	1785.0	1875.0	-1.0	2920.0	947.0	-1.0	1637.0	1530.0	-1.0	2381.0	2036.0	-1.0	3645.0	1641.0	-1.0	2423.0	1910.0	-1.0	3403.0	1448.0	-1.0	2179.0	1410.0	-1.0	2393.0	1282.0	-1.0	1898.0	
428.284	979.0	-1.0	1527.0	1473.0	-1.0	2346.0	1362.0	-1.0	2300.0	1896.0	-1.0	3212.0	1828.0	-1.0	3337.0	1438.0	-1.0	2304.0	1063.0	-1.0	1789.0	1877.0	-1.0	2927.0	947.0	-1.0	1640.0	1531.0	-1.0	2389.0	2038.0	-1.0	3658.0	1642.0	-1.0	2432.0	1913.0	-1.0	3416.0	1451.0	-1.0	2189.0	1411.0	-1.0	2402.0	1284.0	-1.0	1906.0	
428.783	981.0	-1.0	1527.0	1475.0	-1.0	2348.0	1363.0	-1.0	2300.0	1898.0	-1.0	3214.0	1828.0	-1.0	3341.0	1438.0	-1.0	2306.0	1064.0	-1.0	1792.0	1877.0	-1.0	2932.0	948.0	-1.0	1644.0	1532.0	-1.0	2393.0	2039.0	-1.0	3664.0	1643.0	-1.0	2434.0	1913.0	-1.0	3418.0	1451.0	-1.0	2189.0	1410.0	-1.0	2404.0	1284.0	-1.0	1907.0	
429.282	982.0	-1.0	1529.0	1477.0	-1.0	2355.0	1364.0	-1.0	2304.0	1901.0	-1.0	3224.0	1830.0	-1.0	3353.0	1439.0	-1.0	2312.0	1064.0	-1.0	1799.0	1879.0	-1.0	2944.0	948.0	-1.0	1648.0	1532.0	-1.0	2399.0	2042.0	-1.0	3675.0	1645.0	-1.0	2440.0	1916.0	-1.0	3425.0	1452.0	-1.0	2193.0	1412.0	-1.0	2407.0	1285.0	-1.0	1910.0	
429.781	983.0	-1.0	1530.0	1478.0	-1.0	2359.0	1365.0	-1.0	2306.0	1902.0	-1.0	3229.0	1829.0	-1.0	3357.0	1439.0	-1.0	2315.0	1064.0	-1.0	1802.0	1879.0	-1.0	2948.0	948.0	-1.0	1651.0	1532.0	-1.0	2401.0	2042.0	-1.0	3680.0	1644.0	-1.0	2443.0	1915.0	-1.0	3429.0	1452.0	-1.0	2195.0	1412.0	-1.0	2410.0	1285.0	-1.0	1910.0	
430.280	983.0	-1.0	1531.0	1479.0	-1.0	2362.0	1364.0	-1.0	2308.0	1902.0	-1.0	3233.0	1828.0	-1.0	3359.0	1438.0	-1.0	2315.0	1064.0	-1.0	1804.0	1879.0	-1.0	2950.0	949.0	-1.0	1653.0	1531.0	-1.0	2401.0	2041.0	-1.0	3680.0	1643.0	-1.0	2442.0	1914.0	-1.0	3428.0	1451.0	-1.0	2193.0	1411.0	-1.0	2408.0	1283.0	-1.0	1908.0	
430.780	983.0	-1.0	1533.0	1479.0	-1.0	2366.0	1364.0	-1.0	2311.0	1902.0	-1.0	3240.0	1828.0	-1.0	3364.0	1438.0	-1.0	2318.0	1064.0	-1.0	1806.0	1878.0	-1.0	2952.0	948.0	-1.0	1654.0	1529.0	-1.0	2401.0	2041.0	-1.0	3685.0	1643.0	-1.0	2445.0	1914.0	-1.0	3429.0	1451.0	-1.0	2192.0	1411.0	-1.0	2407.0	1282.0	-1.0	1907.0	
431.279	983.0	-1.0	1532.0	1478.0	-1.0	2366.0	1363.0	-1.0	2310.0	1899.0	-1.0	3239.0	1825.0	-1.0	3362.0	1436.0	-1.0	2316.0	1063.0	-1.0	1806.0	1876.0	-1.0	2949.0	947.0	-1.0	1653.0	1526.0	-1.0	2397.0	2039.0	-1.0	3682.0	1642.0	-1.0	2443.0	1912.0	-1.0	3427.0	1449.0	-1.0	2191.0	1410.0	-1.0	2406.0	1282.0	-1.0	1906.0	
431.778	983.0	-1.0	1533.0	1479.0	-1.0	2373.0	1363.0	-1.0	2315.0	1899.0	-1.0	3248.0	1825.0	-1.0	3368.0	1436.0	-1.0	2321.0	1062.0	-1.0	1808.0	1875.0	-1.0	2953.0	946.0	-1.0	1653.0	1526.0	-1.0	2400.0	2040.0	-1.0	3690.0	1643.0	-1.0	2448.0	1914.0	-1.0	3442.0	1451.0	-1.0	2202.0	1411.0	-1.0	2414.0	1283.0	-1.0	1914.0	
432.277	983.0	-1.0	1535.0	1478.0	-1.0	2375.0	1361.0	-1.0	2315.0	1897.0	-1.0	3249.0	1824.0	-1.0	3370.0	1435.0	-1.0	2321.0	1062.0	-1.0	1810.0	1875.0	-1.0	2958.0	946.0	-1.0	1655.0	1525.0	-1.0	2401.0	2039.0	-1.0	3692.0	1642.0	-1.0	2449.0	1913.0	-1.0	3442.0	1450.0	-1.0	2201.0	1411.0	-1.0	2415.0	1282.0	-1.0	1913.0	
432.776	983.0	-1.0	1538.0	1478.0	-1.0	2380.0	1361.0	-1.0	2318.0	1897.0	-1.0	3255.0	1824.0	-1.0	3378.0	1436.0	-1.0	2326.0	1062.0	-1.0	1814.0	1877.0	-1.0	2967.0	946.0	-1.0	1659.0	1525.0	-1.0	2407.0	2041.0	-1.0	3704.0	1644.0	-1.0	2455.0	1915.0	-1.0	3451.0	1450.0	-1.0	2207.0	1412.0	-1.0	2421.0	1283.0	-1.0	1919.0	
433.275	983.0	-1.0	1540.0	1478.0	-1.0	2383.0	1361.0	-1.0	2321.0	1896.0	-1.0	3256.0	1824.0	-1.0	3382.0	1435.0	-1.0	2327.0	1063.0	-1.0	1819.0	1879.0	-1.0	2976.0	948.0	-1.0	1666.0	1527.0	-1.0	2414.0	2043.0	-1.0	3711.0	1644.0	-1.0	2457.0	1913.0	-1.0	3451.0	1449.0	-1.0	2204.0	1411.0	-1.0	2422.0	1282.0	-1.0	1917.0	
433.774	984.0	-1.0	1542.0	1480.0	-1.0	2387.0	1361.0	-1.0	2325.0	1896.0	-1.0	3261.0	1826.0	-1.0	3393.0	1436.0	-1.0	2333.0	1065.0	-1.0	1827.0	1884.0	-1.0	2991.0	950.0	-1.0	1675.0	1530.0	-1.0	2425.0	2047.0	-1.0	3728.0	1646.0	-1.0	2465.0	1915.0	-1.0	3461.0	1450.0	-1.0	2210.0	1413.0	-1.0	2428.0	1283.0	-1.0	1922.0	
434.273	984.0	-1.0	1545.0	1481.0	-1.0	2390.0	1361.0	-1.0	2329.0	1896.0	-1.0	3263.0	1828.0	-1.0	3400.0	1437.0	-1.0	2336.0	1067.0	-1.0	1833.0	1891.0	-1.0	3005.0	953.0	-1.0	1686.0	1533.0	-1.0	2436.0	2051.0	-1.0	3742.0	1647.0	-1.0	2471.0	1916.0	-1.0	3463.0	1449.0	-1.0	2209.0	1414.0	-1.0	2431.0	1283.0	-1.0	1921.0	
434.772	985.0	-1.0	1548.0	1483.0	-1.0	2397.0	1362.0	-1.0	2335.0	1898.0	-1.0	3270.0	1831.0	-1.0	3413.0	1439.0	-1.0	2343.0	1068.0	-1.0	1842.0	1896.0	-1.0	3022.0	956.0	-1.0	1697.0	1536.0	-1.0	2449.0	2056.0	-1.0	3762.0	1650.0	-1.0	2480.0	1918.0	-1.0	3475.0	1451.0	-1.0	2216.0	1416.0	-1.0	2439.0	1284.0	-1.0	1926.0	
435.272	985.0	-1.0	1551.0	1483.0	-1.0	2399.0	1362.0	-1.0	2339.0	1898.0	-1.0	3272.0	1832.0	-1.0	3420.0	1440.0	-1.0	2346.0	1069.0	-1.0	1850.0	1899.0	-1.0	3033.0	958.0	-1.0	1707.0	1539.0	-1.0	2457.0	2061.0	-1.0	3776.0	1651.0	-1.0	2485.0	1919.0	-1.0	3479.0	1451.0	-1.0	2216.0	1417.0	-1.0	2442.0	1284.0	-1.0	1926.0	
435.771	985.0	-1.0	1553.0	1484.0	-1.0	2404.0	1363.0	-1.0	2345.0	1900.0	-1.0	3278.0	1834.0	-1.0	3430.0	1441.0	-1.0	2352.0	1071.0	-1.0	1856.0	1902.0	-1.0	3044.0	961.0	-1.0	1717.0	1542.0	-1.0	2466.0	2066.0	-1.0	3797.0	1655.0	-1.0	2494.0	1923.0	-1.0	3492.0	1453.0	-1.0	2223.0	1420.0	-1.0	2450.0	1286.0	-1.0	1931.0	
436.270	984.0	-1.0	1553.0	1484.0	-1.0	2402.0	1363.0	-1.0	2348.0	1900.0	-1.0	3277.0	1832.0	-1.0	3431.0	1442.0	-1.0	2353.0	1070.0	-1.0	1858.0	1902.0	-1.0	3046.0	962.0	-1.0	1721.0	1541.0	-1.0	2465.0	2067.0	-1.0	3799.0	1654.0	-1.0	2493.0	1923.0	-1.0	3492.0	1454.0	-1.0	2224.0	1420.0	-1.0	2449.0	1285.0	-1.0	1929.0	
436.769	984.0	-1.0	1551.0	1481.0	-1.0	2398.0	1364.0	-1.0	2352.0	1901.0	-1.0	3280.0	1831.0	-1.0	3432.0	1443.0	-1.0	2355.0	1068.0	-1.0	1857.0	1899.0	-1.0	3043.0	961.0	-1.0	1720.0	1538.0	-1.0	2458.0	2067.0	-1.0	3800.0	1652.0	-1.0	2490.0	1922.0	-1.0	3489.0	1455.0	-1.0	2224.0	1417.0	-1.0	2442.0	1285.0	-1.0	1927.0	
437.268	983.0	-1.0	1548.0	1477.0	-1.0	2387.0	1365.0	-1.0	2352.0	1902.0	-1.0	3276.0	1829.0	-1.0	3428.0	1442.0	-1.0	2354.0	1067.0	-1.0	1854.0	1895.0	-1.0	3036.0	960.0	-1.0	1716.0	1533.0	-1.0	2447.0	2064.0	-1.0	3793.0	1649.0	-1.0	2483.0	1921.0	-1.0	3486.0	1456.0	-1.0	2223.0	1415.0	-1.0	2436.0	1285.0	-1.0	1925.0	
437.768	983.0	-1.0	1548.0	1475.0	-1.0	2380.0	1366.0	-1.0	2356.0	1904.0	-1.0	3279.0	1827.0	-1.0	3423.0	1443.0	-1.0	2353.0	1065.0	-1.0	1852.0	1892.0	-1.0	3031.0	958.0	-1.0	1713.0	1529.0	-1.0	2438.0	2061.0	-1.0	3783.0	1647.0	-1.0	2476.0	1920.0	-1.0	3481.0	1455.0	-1.0	2218.0	1412.0	-1.0	2427.0	1284.0	-1.0	1922.0	
438.267	983.0	-1.0	1548.0	1472.0	-1.0	2373.0	1367.0	-1.0	2357.0	1906.0	-1.0	3278.0	1826.0	-1.0	3423.0	1443.0	-1.0	2354.0	1064.0	-1.0	1850.0	1890.0	-1.0	3029.0	958.0	-1.0	1710.0	1525.0	-1.0	2433.0	2060.0	-1.0	3780.0	1645.0	-1.0	2474.0	1921.0	-1.0	3487.0	1455.0	-1.0	2222.0	1412.0	-1.0	2427.0	1286.0	-1.0	1925.0	
438.767	983.0	-1.0	1547.0	1468.0	-1.0	2365.0	1367.0	-1.0	2356.0	1905.0	-1.0	3274.0	1825.0	-1.0	3420.0	1443.0	-1.0	2354.0	1064.0	-1.0	1849.0	1888.0	-1.0	3028.0	957.0	-1.0	1708.0	1522.0	-1.0	2426.0	2056.0	-1.0	3770.0	1643.0	-1.0	2469.0	1919.0	-1.0	3485.0	1454.0	-1.0	2221.0	1411.0	-1.0	2428.0	1285.0	-1.0	1925.0	
439.266	983.0	-1.0	1548.0	1466.0	-1.0	2363.0	1368.0	-1.0	2359.0	1905.0	-1.0	3278.0	1824.0	-1.0	3418.0	1443.0	-1.0	2355.0	1064.0	-1.0	1849.0	1886.0	-1.0	3028.0	956.0	-1.0	1707.0	1519.0	-1.0	2420.0	2052.0	-1.0	3760.0	1641.0	-1.0	2464.0	1917.0	-1.0	3478.0	1452.0	-1.0	2215.0	1409.0	-1.0	2424.0	1285.0	-1.0	1921.0	
439.765	983.0	-1.0	1548.0	1466.0	-1.0	2361.0	1369.0	-1.0	2360.0	1906.0	-1.0	3278.0	1823.0	-1.0	3418.0	1442.0	-1.0	2357.0	1063.0	-1.0	1849.0	1884.0	-1.0	3028.0	956.0	-1.0	1707.0	1517.0	-1.0	2418.0	2050.0	-1.0	3757.0	1640.0	-1.0	2464.0	1915.0	-1.0	3481.0	1452.0	-1.0	2219.0	1410.0	-1.0	2428.0	1285.0	-1.0	1925.0	
440.264	983.0	-1.0	1547.0	1462.0	-1.0	2355.0	1369.0	-1.0	2358.0	1903.0	-1.0	3272.0	1821.0	-1.0	3414.0	1441.0	-1.0	2356.0	1063.0	-1.0	1847.0	1881.0	-1.0	3025.0	956.0	-1.0	1706.0	1516.0	-1.0	2415.0	2048.0	-1.0	3753.0	1638.0	-1.0	2462.0	1913.0	-1.0	3480.0	1451.0	-1.0	2219.0	1410.0	-1.0	2430.0	1285.0	-1.0	1927.0	
440.763	983.0	-1.0	1547.0	1461.0	-1.0	2349.0	1368.0	-1.0	2356.0	1902.0	-1.0	3267.0	1820.0	-1.0	3407.0	1440.0	-1.0	2354.0	1062.0	-1.0	1846.0	1879.0	-1.0	3022.0	956.0	-1.0	1706.0	1514.0	-1.0	2411.0	2044.0	-1.0	3745.0	1637.0	-1.0	2458.0	1910.0	-1.0	3472.0	1448.0	-1.0	2213.0	1409.0	-1.0	2428.0	1285.0	-1.0	1924.0	
441.262	981.0	-1.0	1548.0	1459.0	-1.0	2349.0	1367.0	-1.0	2357.0	1900.0	-1.0	3268.0	1819.0	-1.0	3407.0	1439.0	-1.0	2356.0	1061.0	-1.0	1845.0	1876.0	-1.0	3022.0	955.0	-1.0	1706.0	1513.0	-1.0	2411.0	2044.0	-1.0	3744.0	1637.0	-1.0	2459.0	1908.0	-1.0	3466.0	1447.0	-1.0	2210.0	1408.0	-1.0	2427.0	1284.0	-1.0	1922.0	
441.761	981.0	-1.0	1547.0	1458.0	-1.0	2346.0	1367.0	-1.0	2355.0	1899.0	-1.0	3264.0	1818.0	-1.0	3403.0	1439.0	-1.0	2354.0	1059.0	-1.0	1843.0	1873.0	-1.0	3017.0	954.0	-1.0	1705.0	1513.0	-1.0	2408.0	2043.0	-1.0	3741.0	1636.0	-1.0	2458.0	1907.0	-1.0	3465.0	1446.0	-1.0	2210.0	1408.0	-1.0	2430.0	1284.0	-1.0	1924.0	
442.260	981.0	-1.0	1546.0	1456.0	-1.0	2342.0	1367.0	-1.0	2352.0	1896.0	-1.0	3258.0	1815.0	-1.0	3394.0	1437.0	-1.0	2349.0	1058.0	-1.0	1840.0	1870.0	-1.0	3008.0	954.0	-1.0	1703.0	1512.0	-1.0	2404.0	2040.0	-1.0	3733.0	1635.0	-1.0	2455.0	1903.0	-1.0	3457.0	1444.0	-1.0	2206.0	1407.0	-1.0	2429.0	1283.0	-1.0	1922.0	
442.759	980.0	-1.0	1547.0	1454.0	-1.0	2343.0	1365.0	-1.0	2352.0	1895.0	-1.0	3259.0	1814.0	-1.0	3390.0	1437.0	-1.0	2348.0	1057.0	-1.0	1837.0	1868.0	-1.0	3003.0	954.0	-1.0	1702.0	1511.0	-1.0	2403.0	2040.0	-1.0	3733.0	1635.0	-1.0	2456.0	1903.0	-1.0	3454.0	1444.0	-1.0	2205.0	1407.0	-1.0	2429.0	1283.0	-1.0	1923.0	
443.258	979.0	-1.0	1545.0	1451.0	-1.0	2341.0	1364.0	-1.0	2350.0	1891.0	-1.0	3255.0	1812.0	-1.0	3382.0	1436.0	-1.0	2344.0	1055.0	-1.0	1834.0	1866.0	-1.0	2994.0	953.0	-1.0	1698.0	1511.0	-1.0	2399.0	2038.0	-1.0	3726.0	1634.0	-1.0	2453.0	1901.0	-1.0	3451.0	1443.0	-1.0	2205.0	1406.0	-1.0	2430.0	1282.0	-1.0	1924.0	
443.757	980.0	-1.0	1546.0	1452.0	-1.0	2342.0	1364.0	-1.0	2351.0	1891.0	-1.0	3257.0	1810.0	-1.0	3374.0	1435.0	-1.0	2339.0	1054.0	-1.0	1829.0	1864.0	-1.0	2985.0	952.0	-1.0	1695.0	1510.0	-1.0	2393.0	2036.0	-1.0	3717.0	1633.0	-1.0	2448.0	1898.0	-1.0	3442.0	1440.0	-1.0	2199.0	1404.0	-1.0	2427.0	1280.0	-1.0	1922.0	
444.256	980.0	-1.0	1546.0	1451.0	-1.0	2341.0	1364.0	-1.0	2349.0	1889.0	-1.0	3255.0	1808.0	-1.0	3366.0	1434.0	-1.0	2335.0	1053.0	-1.0	1825.0	1861.0	-1.0	2975.0	951.0	-1.0	1690.0	1510.0	-1.0	2388.0	2034.0	-1.0	3710.0	1633.0	-1.0	2445.0	1897.0	-1.0	3443.0	1440.0	-1.0	2202.0	1403.0	-1.0	2429.0	1280.0	-1.0	1924.0	
444.755	980.0	-1.0	1544.0	1449.0	-1.0	2338.0	1362.0	-1.0	2346.0	1887.0	-1.0	3249.0	1805.0	-1.0	3354.0	1433.0	-1.0	2330.0	1051.0	-1.0	1818.0	1859.0	-1.0	2965.0	951.0	-1.0	1685.0	1508.0	-1.0	2382.0	2031.0	-1.0	3699.0	1631.0	-1.0	2439.0	1893.0	-1.0	3436.0	1439.0	-1.0	2199.0	1401.0	-1.0	2426.0	1278.0	-1.0	1923.0	
445.255	979.0	-1.0	1544.0	1447.0	-1.0	2338.0	1361.0	-1.0	2345.0	1886.0	-1.0	3248.0	1803.0	-1.0	3347.0	1433.0	-1.0	2327.0	1051.0	-1.0	1813.0	1857.0	-1.0	2956.0	949.0	-1.0	1679.0	1508.0	-1.0	2379.0	2028.0	-1.0	3694.0	1631.0	-1.0	2439.0	1893.0	-1.0	3439.0	1439.0	-1.0	2204.0	1401.0	-1.0	2430.0	1278.0	-1.0	1927.0	
445.754	979.0	-1.0	1543.0	1447.0	-1.0	2335.0	1360.0	-1.0	2342.0	1884.0	-1.0	3243.0	1801.0	-1.0	3338.0	1432.0	-1.0	2323.0	1050.0	-1.0	1808.0	1855.0	-1.0	2947.0	948.0	-1.0	1672.0	1507.0	-1.0	2374.0	2025.0	-1.0	3684.0	1630.0	-1.0	2435.0	1890.0	-1.0	3433.0	1438.0	-1.0	2203.0	1400.0	-1.0	2427.0	1277.0	-1.0	1925.0	
446.253	978.0	-1.0	1544.0	1446.0	-1.0	2337.0	1359.0	-1.0	2342.0	1883.0	-1.0	3244.0	1801.0	-1.0	3334.0	1432.0	-1.0	2322.0	1049.0	-1.0	1804.0	1854.0	-1.0	2941.0	946.0	-1.0	1667.0	1507.0	-1.0	2373.0	2024.0	-1.0	3682.0	1630.0	-1.0	2436.0	1890.0	-1.0	3437.0	1439.0	-1.0	2208.0	1400.0	-1.0	2430.0	1279.0	-1.0	1929.0	
446.753	978.0	-1.0	1543.0	1446.0	-1.0	2334.0	1359.0	-1.0	2339.0	1881.0	-1.0	3239.0	1799.0	-1.0	3324.0	1431.0	-1.0	2318.0	1049.0	-1.0	1798.0	1851.0	-1.0	2932.0	944.0	-1.0	1660.0	1506.0	-1.0	2369.0	2020.0	-1.0	3671.0	1628.0	-1.0	2432.0	1888.0	-1.0	3431.0	1437.0	-1.0	2206.0	1398.0	-1.0	2428.0	1278.0	-1.0	1927.0	
447.252	978.0	-1.0	1543.0	1447.0	-1.0	2336.0	1359.0	-1.0	2339.0	1882.0	-1.0	3241.0	1799.0	-1.0	3321.0	1430.0	-1.0	2317.0	1048.0	-1.0	1795.0	1849.0	-1.0	2928.0	941.0	-1.0	1654.0	1506.0	-1.0	2368.0	2019.0	-1.0	3668.0	1628.0	-1.0	2433.0	1889.0	-1.0	3431.0	1438.0	-1.0	2209.0	1400.0	-1.0	2429.0	1279.0	-1.0	1929.0	
447.752	978.0	-1.0	1541.0	1448.0	-1.0	2332.0	1359.0	-1.0	2335.0	1882.0	-1.0	3234.0	1798.0	-1.0	3308.0	1429.0	-1.0	2311.0	1047.0	-1.0	1789.0	1846.0	-1.0	2919.0	939.0	-1.0	1646.0	1504.0	-1.0	2363.0	2014.0	-1.0	3653.0	1625.0	-1.0	2427.0	1887.0	-1.0	3421.0	1436.0	-1.0	2204.0	1398.0	-1.0	2423.0	1278.0	-1.0	1926.0	
448.251	978.0	-1.0	1541.0	1449.0	-1.0	2335.0	1359.0	-1.0	2334.0	1883.0	-1.0	3234.0	1796.0	-1.0	3302.0	1428.0	-1.0	2310.0	1047.0	-1.0	1785.0	1845.0	-1.0	2915.0	937.0	-1.0	1641.0	1503.0	-1.0	2363.0	2010.0	-1.0	3645.0	1623.0	-1.0	2426.0	1888.0	-1.0	3422.0	1437.0	-1.0	2206.0	1398.0	-1.0	2424.0	1279.0	-1.0	1928.0	
448.750	978.0	-1.0	1540.0	1450.0	-1.0	2332.0	1360.0	-1.0	2329.0	1882.0	-1.0	3227.0	1794.0	-1.0	3288.0	1427.0	-1.0	2305.0	1046.0	-1.0	1780.0	1844.0	-1.0	2911.0	935.0	-1.0	1633.0	1501.0	-1.0	2357.0	2003.0	-1.0	3625.0	1620.0	-1.0	2419.0	1884.0	-1.0	3410.0	1434.0	-1.0	2199.0	1395.0	-1.0	2417.0	1278.0	-1.0	1925.0	
449.249	978.0	-1.0	1540.0	1451.0	-1.0	2334.0	1360.0	-1.0	2328.0	1882.0	-1.0	3227.0	1792.0	-1.0	3281.0	1427.0	-1.0	2304.0	1044.0	-1.0	1774.0	1843.0	-1.0	2906.0	933.0	-1.0	1626.0	1499.0	-1.0	2352.0	1997.0	-1.0	3612.0	1618.0	-1.0	2415.0	1883.0	-1.0	3410.0	1434.0	-1.0	2200.0	1395.0	-1.0	2417.0	1278.0	-1.0	1927.0	
449.748	979.0	-1.0	1540.0	1450.0	-1.0	2333.0	1360.0	-1.0	2324.0	1880.0	-1.0	3221.0	1790.0	-1.0	3272.0	1427.0	-1.0	2301.0	1043.0	-1.0	1769.0	1842.0	-1.0	2901.0	931.0	-1.0	1618.0	1497.0	-1.0	2347.0	1991.0	-1.0	3594.0	1614.0	-1.0	2408.0	1881.0	-1.0	3399.0	1431.0	-1.0	2193.0	1393.0	-1.0	2410.0	1277.0	-1.0	1922.0	
450.247	979.0	-1.0	1540.0	1452.0	-1.0	2336.0	1360.0	-1.0	2323.0	1881.0	-1.0	3222.0	1789.0	-1.0	3269.0	1427.0	-1.0	2301.0	1042.0	-1.0	1765.0	1841.0	-1.0	2898.0	929.0	-1.0	1612.0	1496.0	-1.0	2345.0	1987.0	-1.0	3586.0	1612.0	-1.0	2405.0	1880.0	-1.0	3400.0	1432.0	-1.0	2194.0	1392.0	-1.0	2409.0	1277.0	-1.0	1924.0	
450.746	979.0	-1.0	1539.0	1451.0	-1.0	2334.0	1360.0	-1.0	2319.0	1879.0	-1.0	3216.0	1787.0	-1.0	3261.0	1425.0	-1.0	2297.0	1041.0	-1.0	1759.0	1839.0	-1.0	2892.0	927.0	-1.0	1606.0	1494.0	-1.0	2340.0	1982.0	-1.0	3572.0	1609.0	-1.0	2399.0	1877.0	-1.0	3389.0	1429.0	-1.0	2187.0	1391.0	-1.0	2401.0	1276.0	-1.0	1920.0	
451.246	980.0	-1.0	1539.0	1452.0	-1.0	2337.0	1360.0	-1.0	2319.0	1879.0	-1.0	3216.0	1786.0	-1.0	3261.0	1426.0	-1.0	2298.0	1040.0	-1.0	1756.0	1837.0	-1.0	2889.0	925.0	-1.0	1601.0	1493.0	-1.0	2339.0	1979.0	-1.0	3569.0	1607.0	-1.0	2398.0	1876.0	-1.0	3389.0	1429.0	-1.0	2188.0	1390.0	-1.0	2400.0	1276.0	-1.0	1921.0	
451.745	980.0	-1.0	1538.0	1452.0	-1.0	2334.0	1360.0	-1.0	2314.0	1876.0	-1.0	3208.0	1783.0	-1.0	3255.0	1424.0	-1.0	2294.0	1038.0	-1.0	1752.0	1834.0	-1.0	2882.0	924.0	-1.0	1595.0	1491.0	-1.0	2336.0	1975.0	-1.0	3559.0	1604.0	-1.0	2392.0	1873.0	-1.0	3377.0	1427.0	-1.0	2179.0	1387.0	-1.0	2390.0	1275.0	-1.0	1916.0	
452.245	981.0	-1.0	1537.0	1452.0	-1.0	2334.0	1361.0	-1.0	2312.0	1876.0	-1.0	3204.0	1783.0	-1.0	3252.0	1423.0	-1.0	2292.0	1038.0	-1.0	1749.0	1831.0	-1.0	2877.0	922.0	-1.0	1591.0	1489.0	-1.0	2334.0	1972.0	-1.0	3556.0	1602.0	-1.0	2390.0	1872.0	-1.0	3373.0	1427.0	-1.0	2178.0	1386.0	-1.0	2388.0	1275.0	-1.0	1914.0	
452.745	980.0	-1.0	1534.0	1453.0	-1.0	2331.0	1360.0	-1.0	2308.0	1874.0	-1.0	3195.0	1782.0	-1.0	3248.0	1421.0	-1.0	2288.0	1037.0	-1.0	1745.0	1829.0	-1.0	2870.0	921.0	-1.0	1588.0	1488.0	-1.0	2331.0	1970.0	-1.0	3549.0	1600.0	-1.0	2385.0	1869.0	-1.0	3362.0	1425.0	-1.0	2171.0	1384.0	-1.0	2379.0	1273.0	-1.0	1910.0	
453.244	980.0	-1.0	1532.0	1453.0	-1.0	2331.0	1361.0	-1.0	2307.0	1875.0	-1.0	3193.0	1784.0	-1.0	3249.0	1421.0	-1.0	2288.0	1037.0	-1.0	1744.0	1827.0	-1.0	2867.0	920.0	-1.0	1585.0	1488.0	-1.0	2331.0	1970.0	-1.0	3551.0	1600.0	-1.0	2385.0	1870.0	-1.0	3361.0	1427.0	-1.0	2171.0	1384.0	-1.0	2378.0	1274.0	-1.0	1909.0	
453.743	980.0	-1.0	1529.0	1453.0	-1.0	2326.0	1361.0	-1.0	2302.0	1873.0	-1.0	3181.0	1783.0	-1.0	3244.0	1420.0	-1.0	2282.0	1037.0	-1.0	1741.0	1824.0	-1.0	2860.0	919.0	-1.0	1581.0	1486.0	-1.0	2325.0	1968.0	-1.0	3541.0	1598.0	-1.0	2378.0	1867.0	-1.0	3346.0	1424.0	-1.0	2161.0	1381.0	-1.0	2368.0	1273.0	-1.0	1902.0	
454.243	980.0	-1.0	1528.0	1453.0	-1.0	2324.0	1362.0	-1.0	2301.0	1874.0	-1.0	3178.0	1784.0	-1.0	3244.0	1420.0	-1.0	2281.0	1037.0	-1.0	1740.0	1823.0	-1.0	2857.0	919.0	-1.0	1578.0	1485.0	-1.0	2323.0	1967.0	-1.0	3538.0	1597.0	-1.0	2376.0	1868.0	-1.0	3345.0	1424.0	-1.0	2161.0	1381.0	-1.0	2366.0	1273.0	-1.0	1902.0	
454.742	979.0	-1.0	1525.0	1452.0	-1.0	2320.0	1362.0	-1.0	2298.0	1873.0	-1.0	3167.0	1785.0	-1.0	3242.0	1419.0	-1.0	2276.0	1037.0	-1.0	1738.0	1822.0	-1.0	2854.0	918.0	-1.0	1575.0	1484.0	-1.0	2320.0	1965.0	-1.0	3531.0	1595.0	-1.0	2371.0	1866.0	-1.0	3333.0	1423.0	-1.0	2152.0	1378.0	-1.0	2357.0	1271.0	-1.0	1895.0	
455.241	979.0	-1.0	1524.0	1453.0	-1.0	2318.0	1363.0	-1.0	2296.0	1874.0	-1.0	3163.0	1786.0	-1.0	3244.0	1419.0	-1.0	2276.0	1037.0	-1.0	1738.0	1821.0	-1.0	2853.0	918.0	-1.0	1573.0	1485.0	-1.0	2319.0	1965.0	-1.0	3527.0	1594.0	-1.0	2369.0	1868.0	-1.0	3330.0	1423.0	-1.0	2150.0	1378.0	-1.0	2354.0	1271.0	-1.0	1893.0	
455.741	978.0	-1.0	1523.0	1452.0	-1.0	2314.0	1363.0	-1.0	2294.0	1873.0	-1.0	3157.0	1786.0	-1.0	3242.0	1419.0	-1.0	2273.0	1038.0	-1.0	1737.0	1821.0	-1.0	2852.0	918.0	-1.0	1571.0	1484.0	-1.0	2317.0	1965.0	-1.0	3522.0	1594.0	-1.0	2364.0	1866.0	-1.0	3319.0	1421.0	-1.0	2141.0	1375.0	-1.0	2345.0	1269.0	-1.0	1887.0	
456.240	979.0	-1.0	1522.0	1452.0	-1.0	2312.0	1364.0	-1.0	2293.0	1874.0	-1.0	3152.0	1787.0	-1.0	3242.0	1419.0	-1.0	2272.0	1039.0	-1.0	1736.0	1820.0	-1.0	2851.0	918.0	-1.0	1570.0	1484.0	-1.0	2315.0	1965.0	-1.0	3521.0	1593.0	-1.0	2363.0	1867.0	-1.0	3317.0	1420.0	-1.0	2140.0	1373.0	-1.0	2343.0	1268.0	-1.0	1886.0	
456.740	979.0	-1.0	1524.0	1454.0	-1.0	2317.0	1366.0	-1.0	2298.0	1878.0	-1.0	3161.0	1791.0	-1.0	3248.0	1421.0	-1.0	2276.0	1040.0	-1.0	1739.0	1821.0	-1.0	2854.0	918.0	-1.0	1570.0	1485.0	-1.0	2316.0	1968.0	-1.0	3524.0	1594.0	-1.0	2364.0	1868.0	-1.0	3313.0	1420.0	-1.0	2137.0	1373.0	-1.0	2339.0	1268.0	-1.0	1883.0	
457.239	978.0	-1.0	1523.0	1454.0	-1.0	2316.0	1366.0	-1.0	2297.0	1878.0	-1.0	3158.0	1791.0	-1.0	3247.0	1421.0	-1.0	2275.0	1041.0	-1.0	1739.0	1821.0	-1.0	2852.0	918.0	-1.0	1569.0	1484.0	-1.0	2314.0	1968.0	-1.0	3521.0	1593.0	-1.0	2362.0	1868.0	-1.0	3312.0	1420.0	-1.0	2136.0	1372.0	-1.0	2336.0	1267.0	-1.0	1882.0	
457.738	978.0	-1.0	1523.0	1454.0	-1.0	2317.0	1367.0	-1.0	2298.0	1879.0	-1.0	3162.0	1792.0	-1.0	3247.0	1421.0	-1.0	2274.0	1042.0	-1.0	1739.0	1820.0	-1.0	2849.0	918.0	-1.0	1568.0	1484.0	-1.0	2312.0	1968.0	-1.0	3519.0	1594.0	-1.0	2360.0	1868.0	-1.0	3308.0	1420.0	-1.0	2132.0	1371.0	-1.0	2331.0	1266.0	-1.0	1878.0	
458.238	978.0	-1.0	1522.0	1453.0	-1.0	2314.0	1367.0	-1.0	2296.0	1878.0	-1.0	3158.0	1793.0	-1.0	3243.0	1421.0	-1.0	2272.0	1042.0	-1.0	1738.0	1819.0	-1.0	2845.0	918.0	-1.0	1567.0	1483.0	-1.0	2308.0	1968.0	-1.0	3516.0	1593.0	-1.0	2358.0	1870.0	-1.0	3310.0	1420.0	-1.0	2133.0	1370.0	-1.0	2330.0	1267.0	-1.0	1878.0	
458.737	978.0	-1.0	1522.0	1454.0	-1.0	2319.0	1368.0	-1.0	2299.0	1880.0	-1.0	3165.0	1795.0	-1.0	3247.0	1422.0	-1.0	2275.0	1043.0	-1.0	1739.0	1819.0	-1.0	2846.0	918.0	-1.0	1567.0	1483.0	-1.0	2307.0	1969.0	-1.0	3517.0	1594.0	-1.0	2359.0	1871.0	-1.0	3311.0	1421.0	-1.0	2133.0	1370.0	-1.0	2329.0	1267.0	-1.0	1878.0	
459.237	978.0	-1.0	1521.0	1454.0	-1.0	2318.0	1369.0	-1.0	2296.0	1880.0	-1.0	3161.0	1795.0	-1.0	3244.0	1421.0	-1.0	2274.0	1044.0	-1.0	1738.0	1819.0	-1.0	2843.0	919.0	-1.0	1566.0	1483.0	-1.0	2305.0	1969.0	-1.0	3515.0	1594.0	-1.0	2358.0	1873.0	-1.0	3312.0	1421.0	-1.0	2135.0	1370.0	-1.0	2328.0	1267.0	-1.0	1877.0	
459.736	978.0	-1.0	1522.0	1454.0	-1.0	2321.0	1369.0	-1.0	2298.0	1881.0	-1.0	3167.0	1797.0	-1.0	3247.0	1422.0	-1.0	2277.0	1044.0	-1.0	1738.0	1819.0	-1.0	2844.0	918.0	-1.0	1566.0	1483.0	-1.0	2305.0	1970.0	-1.0	3517.0	1595.0	-1.0	2360.0	1873.0	-1.0	3312.0	1422.0	-1.0	2134.0	1370.0	-1.0	2326.0	1267.0	-1.0	1876.0	
460.235	979.0	-1.0	1522.0	1454.0	-1.0	2322.0	1369.0	-1.0	2296.0	1880.0	-1.0	3167.0	1797.0	-1.0	3246.0	1423.0	-1.0	2277.0	1045.0	-1.0	1738.0	1819.0	-1.0	2843.0	919.0	-1.0	1567.0	1483.0	-1.0	2305.0	1970.0	-1.0	3516.0	1595.0	-1.0	2360.0	1874.0	-1.0	3314.0	1423.0	-1.0	2137.0	1370.0	-1.0	2328.0	1267.0	-1.0	1877.0	
460.734	979.0	-1.0	1523.0	1455.0	-1.0	2328.0	1370.0	-1.0	2298.0	1881.0	-1.0	3175.0	1799.0	-1.0	3247.0	1423.0	-1.0	2279.0	1045.0	-1.0	1738.0	1820.0	-1.0	2845.0	919.0	-1.0	1568.0	1484.0	-1.0	2306.0	1970.0	-1.0	3517.0	1595.0	-1.0	2360.0	1875.0	-1.0	3314.0	1422.0	-1.0	2135.0	1371.0	-1.0	2326.0	1266.0	-1.0	1875.0	
461.233	979.0	-1.0	1522.0	1455.0	-1.0	2330.0	1369.0	-1.0	2296.0	1880.0	-1.0	3177.0	1800.0	-1.0	3248.0	1424.0	-1.0	2279.0	1046.0	-1.0	1738.0	1822.0	-1.0	2849.0	920.0	-1.0	1570.0	1486.0	-1.0	2311.0	1970.0	-1.0	3517.0	1596.0	-1.0	2363.0	1876.0	-1.0	3321.0	1424.0	-1.0	2140.0	1373.0	-1.0	2334.0	1266.0	-1.0	1877.0	
461.732	979.0	-1.0	1521.0	1457.0	-1.0	2332.0	1368.0	-1.0	2292.0	1880.0	-1.0	3176.0	1801.0	-1.0	3247.0	1424.0	-1.0	2278.0	1047.0	-1.0	1739.0	1825.0	-1.0	2851.0	922.0	-1.0	1573.0	1487.0	-1.0	2313.0	1969.0	-1.0	3515.0	1597.0	-1.0	2363.0	1877.0	-1.0	3322.0	1424.0	-1.0	2140.0	1374.0	-1.0	2337.0	1266.0	-1.0	1876.0	
462.231	979.0	-1.0	1521.0	1459.0	-1.0	2338.0	1368.0	-1.0	2291.0	1880.0	-1.0	3178.0	1802.0	-1.0	3251.0	1424.0	-1.0	2280.0	1048.0	-1.0	1742.0	1826.0	-1.0	2854.0	922.0	-1.0	1575.0	1488.0	-1.0	2316.0	1970.0	-1.0	3519.0	1599.0	-1.0	2369.0	1879.0	-1.0	3332.0	1427.0	-1.0	2147.0	1378.0	-1.0	2346.0	1266.0	-1.0	1880.0	
462.730	978.0	-1.0	1519.0	1460.0	-1.0	2339.0	1366.0	-1.0	2287.0	1877.0	-1.0	3171.0	1802.0	-1.0	3251.0	1423.0	-1.0	2278.0	1049.0	-1.0	1744.0	1825.0	-1.0	2852.0	924.0	-1.0	1577.0	1488.0	-1.0	2315.0	1969.0	-1.0	3517.0	1599.0	-1.0	2369.0	1880.0	-1.0	3333.0	1427.0	-1.0	2146.0	1379.0	-1.0	2348.0	1266.0	-1.0	1879.0	
463.229	978.0	-1.0	1518.0	1463.0	-1.0	2343.0	1366.0	-1.0	2288.0	1878.0	-1.0	3174.0	1804.0	-1.0	3257.0	1425.0	-1.0	2281.0	1049.0	-1.0	1746.0	1827.0	-1.0	2856.0	924.0	-1.0	1578.0	1489.0	-1.0	2318.0	1972.0	-1.0	3524.0	1601.0	-1.0	2374.0	1885.0	-1.0	3345.0	1430.0	-1.0	2155.0	1381.0	-1.0	2357.0	1268.0	-1.0	1885.0	
463.728	978.0	-1.0	1519.0	1464.0	-1.0	2346.0	1365.0	-1.0	2289.0	1878.0	-1.0	3175.0	1804.0	-1.0	3259.0	1425.0	-1.0	2280.0	1050.0	-1.0	1749.0	1829.0	-1.0	2859.0	925.0	-1.0	1581.0	1490.0	-1.0	2320.0	1973.0	-1.0	3525.0	1602.0	-1.0	2374.0	1886.0	-1.0	3347.0	1430.0	-1.0	2153.0	1382.0	-1.0	2359.0	1268.0	-1.0	1885.0	
464.227	978.0	-1.0	1520.0	1466.0	-1.0	2349.0	1365.0	-1.0	2290.0	1879.0	-1.0	3177.0	1805.0	-1.0	3263.0	1426.0	-1.0	2281.0	1051.0	-1.0	1752.0	1831.0	-1.0	2861.0	927.0	-1.0	1584.0	1492.0	-1.0	2323.0	1976.0	-1.0	3533.0	1605.0	-1.0	2379.0	1889.0	-1.0	3355.0	1432.0	-1.0	2158.0	1384.0	-1.0	2367.0	1269.0	-1.0	1888.0	
464.726	979.0	-1.0	1521.0	1467.0	-1.0	2352.0	1366.0	-1.0	2293.0	1881.0	-1.0	3181.0	1806.0	-1.0	3268.0	1427.0	-1.0	2283.0	1051.0	-1.0	1754.0	1834.0	-1.0	2866.0	927.0	-1.0	1587.0	1495.0	-1.0	2327.0	1979.0	-1.0	3538.0	1607.0	-1.0	2380.0	1889.0	-1.0	3357.0	1431.0	-1.0	2157.0	1384.0	-1.0	2369.0	1269.0	-1.0	1887.0	
465.225	979.0	-1.0	1523.0	1468.0	-1.0	2355.0	1365.0	-1.0	2295.0	1882.0	-1.0	3186.0	1807.0	-1.0	3273.0	1428.0	-1.0	2286.0	1052.0	-1.0	1758.0	1836.0	-1.0	2871.0	928.0	-1.0	1591.0	1497.0	-1.0	2333.0	1982.0	-1.0	3547.0	1609.0	-1.0	2386.0	1892.0	-1.0	3367.0	1433.0	-1.0	2163.0	1386.0	-1.0	2376.0	1270.0	-1.0	1892.0	
465.724	980.0	-1.0	1527.0	1470.0	-1.0	2361.0	1366.0	-1.0	2301.0	1885.0	-1.0	3196.0	1809.0	-1.0	3280.0	1429.0	-1.0	2290.0	1053.0	-1.0	1761.0	1839.0	-1.0	2878.0	930.0	-1.0	1595.0	1500.0	-1.0	2340.0	1986.0	-1.0	3556.0	1611.0	-1.0	2391.0	1893.0	-1.0	3372.0	1434.0	-1.0	2164.0	1387.0	-1.0	2380.0	1269.0	-1.0	1894.0	
466.223	980.0	-1.0	1529.0	1471.0	-1.0	2365.0	1366.0	-1.0	2304.0	1885.0	-1.0	3202.0	1810.0	-1.0	3285.0	1430.0	-1.0	2293.0	1054.0	-1.0	1765.0	1842.0	-1.0	2884.0	931.0	-1.0	1601.0	1502.0	-1.0	2346.0	1989.0	-1.0	3565.0	1613.0	-1.0	2396.0	1895.0	-1.0	3383.0	1435.0	-1.0	2171.0	1388.0	-1.0	2387.0	1271.0	-1.0	1899.0	
466.722	980.0	-1.0	1532.0	1472.0	-1.0	2370.0	1367.0	-1.0	2309.0	1888.0	-1.0	3212.0	1811.0	-1.0	3290.0	1431.0	-1.0	2296.0	1055.0	-1.0	1769.0	1845.0	-1.0	2890.0	932.0	-1.0	1604.0	1504.0	-1.0	2351.0	1991.0	-1.0	3572.0	1614.0	-1.0	2399.0	1896.0	-1.0	3386.0	1435.0	-1.0	2172.0	1387.0	-1.0	2389.0	1271.0	-1.0	1899.0	
467.222	980.0	-1.0	1533.0	1473.0	-1.0	2373.0	1367.0	-1.0	2311.0	1887.0	-1.0	3216.0	1812.0	-1.0	3292.0	1432.0	-1.0	2298.0	1056.0	-1.0	1771.0	1846.0	-1.0	2892.0	933.0	-1.0	1608.0	1504.0	-1.0	2353.0	1993.0	-1.0	3579.0	1615.0	-1.0	2403.0	1897.0	-1.0	3397.0	1436.0	-1.0	2179.0	1388.0	-1.0	2395.0	1272.0	-1.0	1904.0	
467.721	981.0	-1.0	1535.0	1474.0	-1.0	2379.0	1368.0	-1.0	2316.0	1890.0	-1.0	3227.0	1812.0	-1.0	3296.0	1432.0	-1.0	2300.0	1056.0	-1.0	1773.0	1847.0	-1.0	2896.0	933.0	-1.0	1611.0	1504.0	-1.0	2355.0	1994.0	-1.0	3584.0	1616.0	-1.0	2406.0	1897.0	-1.0	3402.0	1437.0	-1.0	2182.0	1389.0	-1.0	2397.0	1271.0	-1.0	1905.0	
468.220	981.0	-1.0	1536.0	1475.0	-1.0	2380.0	1368.0	-1.0	2317.0	1890.0	-1.0	3229.0	1812.0	-1.0	3297.0	1433.0	-1.0	2302.0	1056.0	-1.0	1775.0	1848.0	-1.0	2898.0	933.0	-1.0	1613.0	1504.0	-1.0	2356.0	1994.0	-1.0	3589.0	1616.0	-1.0	2409.0	1899.0	-1.0	3410.0	1438.0	-1.0	2189.0	1389.0	-1.0	2402.0	1272.0	-1.0	1908.0	
468.719	981.0	-1.0	1535.0	1474.0	-1.0	2379.0	1368.0	-1.0	2318.0	1890.0	-1.0	3230.0	1811.0	-1.0	3298.0	1432.0	-1.0	2302.0	1055.0	-1.0	1775.0	1847.0	-1.0	2899.0	933.0	-1.0	1615.0	1503.0	-1.0	2356.0	1994.0	-1.0	3591.0	1616.0	-1.0	2409.0	1898.0	-1.0	3413.0	1438.0	-1.0	2191.0	1389.0	-1.0	2403.0	1272.0	-1.0	1909.0	
469.218	981.0	-1.0	1535.0	1474.0	-1.0	2379.0	1368.0	-1.0	2319.0	1890.0	-1.0	3233.0	1811.0	-1.0	3300.0	1433.0	-1.0	2304.0	1055.0	-1.0	1777.0	1848.0	-1.0	2902.0	934.0	-1.0	1618.0	1503.0	-1.0	2360.0	1994.0	-1.0	3596.0	1617.0	-1.0	2413.0	1899.0	-1.0	3422.0	1440.0	-1.0	2199.0	1391.0	-1.0	2408.0	1272.0	-1.0	1914.0	
469.717	981.0	-1.0	1534.0	1473.0	-1.0	2378.0	1368.0	-1.0	2320.0	1890.0	-1.0	3233.0	1811.0	-1.0	3300.0	1432.0	-1.0	2305.0	1055.0	-1.0	1778.0	1850.0	-1.0	2906.0	935.0	-1.0	1622.0	1504.0	-1.0	2363.0	1995.0	-1.0	3598.0	1617.0	-1.0	2414.0	1899.0	-1.0	3424.0	1441.0	-1.0	2202.0	1391.0	-1.0	2409.0	1272.0	-1.0	1914.0	
470.216	982.0	-1.0	1534.0	1474.0	-1.0	2379.0	1369.0	-1.0	2321.0	1890.0	-1.0	3236.0	1812.0	-1.0	3305.0	1433.0	-1.0	2308.0	1056.0	-1.0	1781.0	1851.0	-1.0	2912.0	936.0	-1.0	1625.0	1505.0	-1.0	2367.0	1996.0	-1.0	3607.0	1618.0	-1.0	2419.0	1900.0	-1.0	3432.0	1442.0	-1.0	2209.0	1392.0	-1.0	2414.0	1273.0	-1.0	1919.0	
470.715	982.0	-1.0	1533.0	1473.0	-1.0	2376.0	1368.0	-1.0	2320.0	1889.0	-1.0	3231.0	1811.0	-1.0	3304.0	1433.0	-1.0	2307.0	1056.0	-1.0	1782.0	1853.0	-1.0	2913.0	938.0	-1.0	1628.0	1505.0	-1.0	2369.0	1997.0	-1.0	3608.0	1619.0	-1.0	2419.0	1899.0	-1.0	3432.0	1442.0	-1.0	2210.0	1391.0	-1.0	2414.0	1272.0	-1.0	1918.0	
471.214	982.0	-1.0	1533.0	1474.0	-1.0	2378.0	1369.0	-1.0	2322.0	1890.0	-1.0	3233.0	1813.0	-1.0	3309.0	1434.0	-1.0	2309.0	1057.0	-1.0	1785.0	1854.0	-1.0	2919.0	939.0	-1.0	1632.0	1507.0	-1.0	2375.0	2000.0	-1.0	3619.0	1621.0	-1.0	2425.0	1901.0	-1.0	3441.0	1445.0	-1.0	2217.0	1393.0	-1.0	2421.0	1273.0	-1.0	1922.0	
471.713	982.0	-1.0	1532.0	1473.0	-1.0	2375.0	1368.0	-1.0	2321.0	1889.0	-1.0	3228.0	1813.0	-1.0	3308.0	1434.0	-1.0	2307.0	1057.0	-1.0	1787.0	1856.0	-1.0	2920.0	940.0	-1.0	1635.0	1508.0	-1.0	2377.0	2001.0	-1.0	3621.0	1622.0	-1.0	2425.0	1902.0	-1.0	3441.0	1445.0	-1.0	2216.0	1393.0	-1.0	2422.0	1274.0	-1.0	1921.0	
472.212	982.0	-1.0	1532.0	1474.0	-1.0	2375.0	1369.0	-1.0	2323.0	1890.0	-1.0	3230.0	1814.0	-1.0	3313.0	1435.0	-1.0	2309.0	1057.0	-1.0	1789.0	1858.0	-1.0	2925.0	940.0	-1.0	1637.0	1510.0	-1.0	2381.0	2004.0	-1.0	3625.0	1624.0	-1.0	2428.0	1902.0	-1.0	3440.0	1445.0	-1.0	2214.0	1393.0	-1.0	2420.0	1273.0	-1.0	1918.0	
472.711	982.0	-1.0	1530.0	1473.0	-1.0	2372.0	1369.0	-1.0	2320.0	1889.0	-1.0	3224.0	1815.0	-1.0	3310.0	1434.0	-1.0	2306.0	1058.0	-1.0	1789.0	1859.0	-1.0	2925.0	941.0	-1.0	1639.0	1510.0	-1.0	2380.0	2004.0	-1.0	3626.0	1625.0	-1.0	2429.0	1902.0	-1.0	3443.0	1445.0	-1.0	2215.0	1394.0	-1.0	2424.0	1273.0	-1.0	1918.0	
473.211	982.0	-1.0	1528.0	1474.0	-1.0	2369.0	1370.0	-1.0	2322.0	1889.0	-1.0	3222.0	1814.0	-1.0	3307.0	1435.0	-1.0	2305.0	1057.0	-1.0	1788.0	1859.0	-1.0	2924.0	941.0	-1.0	1637.0	1508.0	-1.0	2374.0	2002.0	-1.0	3618.0	1624.0	-1.0	2424.0	1900.0	-1.0	3434.0	1444.0	-1.0	2209.0	1392.0	-1.0	2415.0	1271.0	-1.0	1912.0	
473.710	981.0	-1.0	1524.0	1471.0	-1.0	2360.0	1371.0	-1.0	2321.0	1890.0	-1.0	3215.0	1814.0	-1.0	3307.0	1436.0	-1.0	2304.0	1057.0	-1.0	1786.0	1860.0	-1.0	2923.0	940.0	-1.0	1634.0	1508.0	-1.0	2372.0	2002.0	-1.0	3615.0	1623.0	-1.0	2421.0	1900.0	-1.0	3436.0	1446.0	-1.0	2212.0	1390.0	-1.0	2412.0	1273.0	-1.0	1913.0	
474.209	980.0	-1.0	1521.0	1467.0	-1.0	2348.0	1371.0	-1.0	2319.0	1890.0	-1.0	3208.0	1814.0	-1.0	3306.0	1435.0	-1.0	2302.0	1057.0	-1.0	1786.0	1861.0	-1.0	2924.0	941.0	-1.0	1633.0	1508.0	-1.0	2371.0	2001.0	-1.0	3612.0	1622.0	-1.0	2419.0	1899.0	-1.0	3433.0	1445.0	-1.0	2210.0	1389.0	-1.0	2407.0	1274.0	-1.0	1913.0	
474.708	981.0	-1.0	1521.0	1466.0	-1.0	2345.0	1373.0	-1.0	2324.0	1892.0	-1.0	3212.0	1816.0	-1.0	3316.0	1437.0	-1.0	2308.0	1057.0	-1.0	1789.0	1862.0	-1.0	2931.0	941.0	-1.0	1636.0	1509.0	-1.0	2375.0	2004.0	-1.0	3622.0	1623.0	-1.0	2423.0	1902.0	-1.0	3440.0	1448.0	-1.0	2215.0	1390.0	-1.0	2406.0	1277.0	-1.0	1918.0	
475.207	981.0	-1.0	1521.0	1464.0	-1.0	2341.0	1374.0	-1.0	2327.0	1894.0	-1.0	3214.0	1817.0	-1.0	3322.0	1438.0	-1.0	2311.0	1059.0	-1.0	1792.0	1865.0	-1.0	2937.0	942.0	-1.0	1638.0	1509.0	-1.0	2377.0	2005.0	-1.0	3624.0	1623.0	-1.0	2423.0	1903.0	-1.0	3442.0	1447.0	-1.0	2214.0	1388.0	-1.0	2403.0	1278.0	-1.0	1920.0	
475.706	981.0	-1.0	1523.0	1463.0	-1.0	2338.0	1375.0	-1.0	2330.0	1895.0	-1.0	3218.0	1816.0	-1.0	3324.0	1438.0	-1.0	2312.0	1060.0	-1.0	1795.0	1867.0	-1.0	2943.0	944.0	-1.0	1642.0	1510.0	-1.0	2378.0	2002.0	-1.0	3618.0	1622.0	-1.0	2420.0	1900.0	-1.0	3437.0	1444.0	-1.0	2207.0	1387.0	-1.0	2397.0	1277.0	-1.0	1918.0	
476.206	981.0	-1.0	1525.0	1462.0	-1.0	2339.0	1376.0	-1.0	2335.0	1897.0	-1.0	3224.0	1817.0	-1.0	3331.0	1438.0	-1.0	2318.0	1061.0	-1.0	1799.0	1870.0	-1.0	2951.0	944.0	-1.0	1645.0	1511.0	-1.0	2382.0	2000.0	-1.0	3619.0	1621.0	-1.0	2423.0	1902.0	-1.0	3444.0	1444.0	-1.0	2210.0	1387.0	-1.0	2400.0	1278.0	-1.0	1922.0	
476.705	982.0	-1.0	1527.0	1461.0	-1.0	2338.0	1376.0	-1.0	2338.0	1896.0	-1.0	3225.0	1816.0	-1.0	3334.0	1438.0	-1.0	2321.0	1062.0	-1.0	1802.0	1871.0	-1.0	2958.0	946.0	-1.0	1650.0	1511.0	-1.0	2384.0	1997.0	-1.0	3618.0	1621.0	-1.0	2423.0	1901.0	-1.0	3446.0	1442.0	-1.0	2209.0	1387.0	-1.0	2400.0	1279.0	-1.0	1924.0	
477.205	982.0	-1.0	1528.0	1460.0	-1.0	2336.0	1376.0	-1.0	2340.0	1895.0	-1.0	3226.0	1815.0	-1.0	3334.0	1437.0	-1.0	2322.0	1062.0	-1.0	1804.0	1871.0	-1.0	2962.0	947.0	-1.0	1654.0	1510.0	-1.0	2385.0	1996.0	-1.0	3617.0	1620.0	-1.0	2422.0	1899.0	-1.0	3442.0	1440.0	-1.0	2204.0	1386.0	-1.0	2396.0	1277.0	-1.0	1921.0	
477.704	982.0	-1.0	1531.0	1459.0	-1.0	2340.0	1376.0	-1.0	2345.0	1895.0	-1.0	3234.0	1815.0	-1.0	3340.0	1437.0	-1.0	2327.0	1063.0	-1.0	1808.0	1871.0	-1.0	2968.0	948.0	-1.0	1658.0	1511.0	-1.0	2390.0	1998.0	-1.0	3624.0	1620.0	-1.0	2426.0	1900.0	-1.0	3444.0	1440.0	-1.0	2205.0	1387.0	-1.0	2396.0	1278.0	-1.0	1921.0	
478.203	982.0	-1.0	1533.0	1458.0	-1.0	2340.0	1376.0	-1.0	2347.0	1892.0	-1.0	3237.0	1816.0	-1.0	3343.0	1437.0	-1.0	2329.0	1063.0	-1.0	1811.0	1872.0	-1.0	2973.0	949.0	-1.0	1662.0	1512.0	-1.0	2392.0	1999.0	-1.0	3627.0	1621.0	-1.0	2428.0	1900.0	-1.0	3447.0	1439.0	-1.0	2206.0	1388.0	-1.0	2399.0	1279.0	-1.0	1922.0	
478.703	982.0	-1.0	1534.0	1457.0	-1.0	2339.0	1376.0	-1.0	2348.0	1890.0	-1.0	3237.0	1814.0	-1.0	3339.0	1436.0	-1.0	2327.0	1064.0	-1.0	1811.0	1871.0	-1.0	2972.0	951.0	-1.0	1665.0	1512.0	-1.0	2391.0	1997.0	-1.0	3626.0	1620.0	-1.0	2426.0	1898.0	-1.0	3443.0	1437.0	-1.0	2202.0	1387.0	-1.0	2395.0	1277.0	-1.0	1920.0	
479.202	982.0	-1.0	1536.0	1457.0	-1.0	2342.0	1376.0	-1.0	2351.0	1889.0	-1.0	3243.0	1815.0	-1.0	3344.0	1436.0	-1.0	2330.0	1063.0	-1.0	1813.0	1871.0	-1.0	2974.0	951.0	-1.0	1667.0	1512.0	-1.0	2395.0	2000.0	-1.0	3633.0	1621.0	-1.0	2430.0	1900.0	-1.0	3447.0	1438.0	-1.0	2204.0	1388.0	-1.0	2397.0	1279.0	-1.0	1921.0	
479.701	982.0	-1.0	1536.0	1457.0	-1.0	2341.0	1375.0	-1.0	2351.0	1888.0	-1.0	3242.0	1813.0	-1.0	3341.0	1434.0	-1.0	2328.0	1063.0	-1.0	1813.0	1870.0	-1.0	2971.0	952.0	-1.0	1669.0	1512.0	-1.0	2394.0	2000.0	-1.0	3633.0	1621.0	-1.0	2429.0	1899.0	-1.0	3445.0	1437.0	-1.0	2203.0	1388.0	-1.0	2397.0	1278.0	-1.0	1919.0	
480.200	983.0	-1.0	1539.0	1458.0	-1.0	2345.0	1376.0	-1.0	2355.0	1888.0	-1.0	3249.0	1813.0	-1.0	3341.0	1434.0	-1.0	2328.0	1063.0	-1.0	1814.0	1870.0	-1.0	2970.0	952.0	-1.0	1670.0	1512.0	-1.0	2393.0	2000.0	-1.0	3631.0	1620.0	-1.0	2426.0	1897.0	-1.0	3438.0	1435.0	-1.0	2197.0	1386.0	-1.0	2391.0	1277.0	-1.0	1914.0	
480.700	983.0	-1.0	1539.0	1458.0	-1.0	2344.0	1376.0	-1.0	2355.0	1887.0	-1.0	3248.0	1812.0	-1.0	3339.0	1434.0	-1.0	2327.0	1062.0	-1.0	1814.0	1868.0	-1.0	2966.0	953.0	-1.0	1670.0	1512.0	-1.0	2393.0	2000.0	-1.0	3631.0	1620.0	-1.0	2426.0	1896.0	-1.0	3437.0	1435.0	-1.0	2197.0	1386.0	-1.0	2391.0	1277.0	-1.0	1913.0	
481.199	983.0	-1.0	1538.0	1458.0	-1.0	2341.0	1376.0	-1.0	2353.0	1886.0	-1.0	3245.0	1810.0	-1.0	3335.0	1432.0	-1.0	2323.0	1061.0	-1.0	1813.0	1867.0	-1.0	2961.0	953.0	-1.0	1670.0	1512.0	-1.0	2392.0	1999.0	-1.0	3628.0	1620.0	-1.0	2424.0	1894.0	-1.0	3433.0	1434.0	-1.0	2195.0	1386.0	-1.0	2389.0	1275.0	-1.0	1910.0	
481.698	983.0	-1.0	1539.0	1458.0	-1.0	2343.0	1375.0	-1.0	2354.0	1886.0	-1.0	3246.0	1809.0	-1.0	3338.0	1433.0	-1.0	2324.0	1061.0	-1.0	1815.0	1867.0	-1.0	2960.0	953.0	-1.0	1670.0	1512.0	-1.0	2393.0	2000.0	-1.0	3632.0	1621.0	-1.0	2427.0	1896.0	-1.0	3439.0	1436.0	-1.0	2201.0	1386.0	-1.0	2394.0	1277.0	-1.0	1914.0	
482.197	983.0	-1.0	1538.0	1458.0	-1.0	2341.0	1375.0	-1.0	2352.0	1886.0	-1.0	3243.0	1807.0	-1.0	3336.0	1432.0	-1.0	2323.0	1060.0	-1.0	1814.0	1865.0	-1.0	2957.0	953.0	-1.0	1669.0	1512.0	-1.0	2392.0	1999.0	-1.0	3629.0	1621.0	-1.0	2426.0	1894.0	-1.0	3435.0	1435.0	-1.0	2198.0	1386.0	-1.0	2393.0	1277.0	-1.0	1913.0	
482.696	983.0	-1.0	1540.0	1459.0	-1.0	2345.0	1374.0	-1.0	2355.0	1887.0	-1.0	3248.0	1807.0	-1.0	3339.0	1433.0	-1.0	2325.0	1059.0	-1.0	1815.0	1866.0	-1.0	2957.0	953.0	-1.0	1668.0	1512.0	-1.0	2393.0	2000.0	-1.0	3634.0	1622.0	-1.0	2429.0	1896.0	-1.0	3436.0	1437.0	-1.0	2201.0	1387.0	-1.0	2396.0	1278.0	-1.0	1914.0	
483.195	983.0	-1.0	1539.0	1459.0	-1.0	2344.0	1374.0	-1.0	2353.0	1886.0	-1.0	3244.0	1805.0	-1.0	3335.0	1432.0	-1.0	2323.0	1059.0	-1.0	1814.0	1864.0	-1.0	2952.0	952.0	-1.0	1666.0	1512.0	-1.0	2390.0	1999.0	-1.0	3629.0	1621.0	-1.0	2427.0	1894.0	-1.0	3430.0	1435.0	-1.0	2198.0	1387.0	-1.0	2394.0	1277.0	-1.0	1911.0	
483.694	983.0	-1.0	1541.0	1460.0	-1.0	2348.0	1374.0	-1.0	2356.0	1888.0	-1.0	3250.0	1805.0	-1.0	3340.0	1433.0	-1.0	2325.0	1058.0	-1.0	1815.0	1863.0	-1.0	2952.0	951.0	-1.0	1664.0	1512.0	-1.0	2389.0	2000.0	-1.0	3630.0	1623.0	-1.0	2428.0	1893.0	-1.0	3425.0	1436.0	-1.0	2195.0	1386.0	-1.0	2392.0	1277.0	-1.0	1908.0	
484.194	983.0	-1.0	1540.0	1459.0	-1.0	2348.0	1373.0	-1.0	2355.0	1888.0	-1.0	3248.0	1804.0	-1.0	3337.0	1432.0	-1.0	2324.0	1058.0	-1.0	1814.0	1862.0	-1.0	2948.0	951.0	-1.0	1662.0	1511.0	-1.0	2387.0	1999.0	-1.0	3625.0	1622.0	-1.0	2427.0	1892.0	-1.0	3421.0	1435.0	-1.0	2193.0	1387.0	-1.0	2390.0	1276.0	-1.0	1906.0	
484.693	983.0	-1.0	1541.0	1461.0	-1.0	2351.0	1373.0	-1.0	2358.0	1890.0	-1.0	3254.0	1804.0	-1.0	3335.0	1433.0	-1.0	2323.0	1058.0	-1.0	1814.0	1862.0	-1.0	2944.0	951.0	-1.0	1659.0	1511.0	-1.0	2385.0	1998.0	-1.0	3618.0	1622.0	-1.0	2424.0	1890.0	-1.0	3410.0	1433.0	-1.0	2186.0	1384.0	-1.0	2385.0	1275.0	-1.0	1901.0	
485.192	983.0	-1.0	1541.0	1460.0	-1.0	2350.0	1372.0	-1.0	2357.0	1890.0	-1.0	3252.0	1802.0	-1.0	3332.0	1433.0	-1.0	2321.0	1057.0	-1.0	1812.0	1860.0	-1.0	2939.0	950.0	-1.0	1655.0	1509.0	-1.0	2382.0	1996.0	-1.0	3613.0	1621.0	-1.0	2422.0	1889.0	-1.0	3409.0	1433.0	-1.0	2186.0	1384.0	-1.0	2386.0	1275.0	-1.0	1901.0	
485.692	983.0	-1.0	1541.0	1461.0	-1.0	2351.0	1373.0	-1.0	2359.0	1892.0	-1.0	3255.0	1802.0	-1.0	3330.0	1432.0	-1.0	2320.0	1056.0	-1.0	1810.0	1859.0	-1.0	2936.0	948.0	-1.0	1652.0	1508.0	-1.0	2379.0	1994.0	-1.0	3606.0	1620.0	-1.0	2419.0	1887.0	-1.0	3398.0	1432.0	-1.0	2179.0	1383.0	-1.0	2379.0	1273.0	-1.0	1896.0	
486.191	983.0	-1.0	1540.0	1461.0	-1.0	2349.0	1372.0	-1.0	2358.0	1892.0	-1.0	3251.0	1801.0	-1.0	3325.0	1432.0	-1.0	2319.0	1056.0	-1.0	1808.0	1857.0	-1.0	2931.0	947.0	-1.0	1647.0	1507.0	-1.0	2375.0	1991.0	-1.0	3599.0	1618.0	-1.0	2417.0	1886.0	-1.0	3395.0	1431.0	-1.0	2179.0	1383.0	-1.0	2378.0	1274.0	-1.0	1896.0	
486.690	983.0	-1.0	1541.0	1460.0	-1.0	2349.0	1372.0	-1.0	2360.0	1893.0	-1.0	3252.0	1800.0	-1.0	3323.0	1431.0	-1.0	2318.0	1055.0	-1.0	1805.0	1855.0	-1.0	2927.0	946.0	-1.0	1643.0	1506.0	-1.0	2372.0	1989.0	-1.0	3593.0	1617.0	-1.0	2414.0	1883.0	-1.0	3385.0	1429.0	-1.0	2174.0	1381.0	-1.0	2373.0	1272.0	-1.0	1892.0	
487.189	983.0	-1.0	1540.0	1460.0	-1.0	2347.0	1371.0	-1.0	2359.0	1892.0	-1.0	3248.0	1799.0	-1.0	3320.0	1431.0	-1.0	2317.0	1054.0	-1.0	1803.0	1853.0	-1.0	2923.0	944.0	-1.0	1638.0	1505.0	-1.0	2369.0	1987.0	-1.0	3588.0	1616.0	-1.0	2413.0	1882.0	-1.0	3382.0	1429.0	-1.0	2174.0	1381.0	-1.0	2372.0	1273.0	-1.0	1892.0	
487.688	982.0	-1.0	1539.0	1459.0	-1.0	2343.0	1370.0	-1.0	2357.0	1891.0	-1.0	3242.0	1797.0	-1.0	3315.0	1430.0	-1.0	2313.0	1053.0	-1.0	1801.0	1850.0	-1.0	2916.0	943.0	-1.0	1633.0	1503.0	-1.0	2365.0	1984.0	-1.0	3580.0	1614.0	-1.0	2410.0	1880.0	-1.0	3373.0	1427.0	-1.0	2169.0	1379.0	-1.0	2368.0	1271.0	-1.0	1889.0	
488.187	982.0	-1.0	1538.0	1459.0	-1.0	2341.0	1369.0	-1.0	2355.0	1891.0	-1.0	3237.0	1795.0	-1.0	3312.0	1429.0	-1.0	2312.0	1052.0	-1.0	1798.0	1848.0	-1.0	2911.0	941.0	-1.0	1628.0	1502.0	-1.0	2362.0	1982.0	-1.0	3575.0	1613.0	-1.0	2409.0	1880.0	-1.0	3373.0	1428.0	-1.0	2171.0	1379.0	-1.0	2368.0	1272.0	-1.0	1892.0	
488.687	982.0	-1.0	1538.0	1459.0	-1.0	2339.0	1369.0	-1.0	2355.0	1891.0	-1.0	3235.0	1794.0	-1.0	3309.0	1429.0	-1.0	2310.0	1051.0	-1.0	1795.0	1846.0	-1.0	2908.0	939.0	-1.0	1624.0	1501.0	-1.0	2359.0	1979.0	-1.0	3569.0	1612.0	-1.0	2406.0	1877.0	-1.0	3364.0	1426.0	-1.0	2165.0	1377.0	-1.0	2362.0	1272.0	-1.0	1889.0	
489.186	982.0	-1.0	1536.0	1458.0	-1.0	2339.0	1368.0	-1.0	2352.0	1890.0	-1.0	3231.0	1792.0	-1.0	3305.0	1428.0	-1.0	2308.0	1050.0	-1.0	1791.0	1845.0	-1.0	2902.0	938.0	-1.0	1619.0	1499.0	-1.0	2356.0	1976.0	-1.0	3563.0	1610.0	-1.0	2404.0	1876.0	-1.0	3363.0	1427.0	-1.0	2166.0	1377.0	-1.0	2362.0	1272.0	-1.0	1891.0	
489.686	975.0	-1.0	1535.0	1453.0	-1.0	2336.0	1362.0	-1.0	2350.0	1886.0	-1.0	3226.0	1791.0	-1.0	3300.0	1428.0	-1.0	2305.0	1049.0	-1.0	1788.0	1843.0	-1.0	2896.0	936.0	-1.0	1614.0	1497.0	-1.0	2352.0	1973.0	-1.0	3554.0	1608.0	-1.0	2401.0	1873.0	-1.0	3355.0	1425.0	-1.0	2162.0	1375.0	-1.0	2358.0	1271.0	-1.0	1889.0	
490.186	977.0	-1.0	1534.0	1454.0	-1.0	2334.0	1363.0	-1.0	2348.0	1887.0	-1.0	3221.0	1790.0	-1.0	3297.0	1427.0	-1.0	2304.0	1048.0	-1.0	1785.0	1841.0	-1.0	2891.0	934.0	-1.0	1608.0	1495.0	-1.0	2349.0	1971.0	-1.0	3551.0	1608.0	-1.0	2400.0	1873.0	-1.0	3356.0	1426.0	-1.0	2164.0	1375.0	-1.0	2359.0	1271.0	-1.0	1892.0	
490.685	977.0	-1.0	1531.0	1454.0	-1.0	2329.0	1363.0	-1.0	2342.0	1886.0	-1.0	3211.0	1789.0	-1.0	3288.0	1426.0	-1.0	2298.0	1048.0	-1.0	1780.0	1838.0	-1.0	2882.0	932.0	-1.0	1603.0	1494.0	-1.0	2342.0	1967.0	-1.0	3540.0	1605.0	-1.0	2395.0	1869.0	-1.0	3345.0	1424.0	-1.0	2157.0	1373.0	-1.0	2350.0	1270.0	-1.0	1888.0	
491.184	977.0	-1.0	1529.0	1454.0	-1.0	2327.0	1363.0	-1.0	2338.0	1886.0	-1.0	3204.0	1788.0	-1.0	3284.0	1425.0	-1.0	2296.0	1047.0	-1.0	1776.0	1836.0	-1.0	2875.0	930.0	-1.0	1598.0	1493.0	-1.0	2338.0	1965.0	-1.0	3533.0	1605.0	-1.0	2393.0	1869.0	-1.0	3344.0	1425.0	-1.0	2159.0	1373.0	-1.0	2350.0	1270.0	-1.0	1890.0	
491.684	977.0	-1.0	1526.0	1453.0	-1.0	2322.0	1362.0	-1.0	2331.0	1883.0	-1.0	3191.0	1787.0	-1.0	3274.0	1424.0	-1.0	2289.0	1046.0	-1.0	1770.0	1833.0	-1.0	2864.0	929.0	-1.0	1592.0	1490.0	-1.0	2332.0	1961.0	-1.0	3521.0	1602.0	-1.0	2387.0	1866.0	-1.0	3333.0	1423.0	-1.0	2153.0	1371.0	-1.0	2343.0	1269.0	-1.0	1886.0	
492.184	977.0	-1.0	1525.0	1454.0	-1.0	2322.0	1362.0	-1.0	2327.0	1884.0	-1.0	3186.0	1788.0	-1.0	3270.0	1424.0	-1.0	2287.0	1046.0	-1.0	1766.0	1831.0	-1.0	2858.0	927.0	-1.0	1586.0	1489.0	-1.0	2327.0	1958.0	-1.0	3509.0	1601.0	-1.0	2383.0	1862.0	-1.0	3316.0	1421.0	-1.0	2142.0	1368.0	-1.0	2331.0	1267.0	-1.0	1879.0	
492.683	978.0	-1.0	1523.0	1454.0	-1.0	2318.0	1364.0	-1.0	2321.0	1883.0	-1.0	3177.0	1788.0	-1.0	3263.0	1423.0	-1.0	2282.0	1045.0	-1.0	1761.0	1828.0	-1.0	2848.0	925.0	-1.0	1579.0	1487.0	-1.0	2321.0	1955.0	-1.0	3498.0	1600.0	-1.0	2378.0	1861.0	-1.0	3307.0	1419.0	-1.0	2138.0	1366.0	-1.0	2326.0	1267.0	-1.0	1877.0	
493.182	977.0	-1.0	1521.0	1453.0	-1.0	2315.0	1363.0	-1.0	2315.0	1884.0	-1.0	3169.0	1789.0	-1.0	3257.0	1423.0	-1.0	2276.0	1045.0	-1.0	1757.0	1827.0	-1.0	2841.0	924.0	-1.0	1574.0	1486.0	-1.0	2316.0	1953.0	-1.0	3487.0	1598.0	-1.0	2373.0	1857.0	-1.0	3292.0	1417.0	-1.0	2129.0	1364.0	-1.0	2316.0	1265.0	-1.0	1871.0	
493.681	977.0	-1.0	1519.0	1454.0	-1.0	2313.0	1364.0	-1.0	2310.0	1884.0	-1.0	3163.0	1790.0	-1.0	3255.0	1423.0	-1.0	2273.0	1045.0	-1.0	1754.0	1826.0	-1.0	2836.0	923.0	-1.0	1569.0	1485.0	-1.0	2312.0	1952.0	-1.0	3483.0	1597.0	-1.0	2372.0	1858.0	-1.0	3284.0	1418.0	-1.0	2125.0	1365.0	-1.0	2314.0	1264.0	-1.0	1870.0	
494.181	978.0	-1.0	1517.0	1453.0	-1.0	2310.0	1365.0	-1.0	2304.0	1883.0	-1.0	3151.0	1790.0	-1.0	3251.0	1422.0	-1.0	2268.0	1045.0	-1.0	1751.0	1824.0	-1.0	2829.0	921.0	-1.0	1563.0	1484.0	-1.0	2308.0	1950.0	-1.0	3475.0	1597.0	-1.0	2369.0	1857.0	-1.0	3276.0	1416.0	-1.0	2121.0	1364.0	-1.0	2309.0	1264.0	-1.0	1867.0	
494.680	978.0	-1.0	1517.0	1454.0	-1.0	2312.0	1366.0	-1.0	2303.0	1885.0	-1.0	3153.0	1793.0	-1.0	3253.0	1423.0	-1.0	2269.0	1046.0	-1.0	1750.0	1824.0	-1.0	2828.0	920.0	-1.0	1560.0	1484.0	-1.0	2306.0	1950.0	-1.0	3473.0	1596.0	-1.0	2368.0	1857.0	-1.0	3265.0	1415.0	-1.0	2114.0	1363.0	-1.0	2301.0	1263.0	-1.0	1861.0	
495.179	978.0	-1.0	1515.0	1455.0	-1.0	2310.0	1367.0	-1.0	2299.0	1885.0	-1.0	3146.0	1794.0	-1.0	3253.0	1422.0	-1.0	2266.0	1046.0	-1.0	1749.0	1822.0	-1.0	2825.0	920.0	-1.0	1558.0	1483.0	-1.0	2303.0	1951.0	-1.0	3472.0	1595.0	-1.0	2366.0	1858.0	-1.0	3264.0	1415.0	-1.0	2113.0	1364.0	-1.0	2300.0	1263.0	-1.0	1860.0	
495.678	978.0	-1.0	1515.0	1454.0	-1.0	2308.0	1368.0	-1.0	2297.0	1886.0	-1.0	3143.0	1795.0	-1.0	3253.0	1422.0	-1.0	2263.0	1047.0	-1.0	1748.0	1822.0	-1.0	2824.0	920.0	-1.0	1558.0	1482.0	-1.0	2301.0	1951.0	-1.0	3470.0	1594.0	-1.0	2364.0	1858.0	-1.0	3259.0	1414.0	-1.0	2108.0	1364.0	-1.0	2294.0	1262.0	-1.0	1858.0	
496.177	979.0	-1.0	1514.0	1454.0	-1.0	2308.0	1369.0	-1.0	2295.0	1886.0	-1.0	3141.0	1797.0	-1.0	3256.0	1421.0	-1.0	2262.0	1047.0	-1.0	1749.0	1822.0	-1.0	2823.0	920.0	-1.0	1559.0	1482.0	-1.0	2301.0	1953.0	-1.0	3476.0	1594.0	-1.0	2366.0	1860.0	-1.0	3264.0	1415.0	-1.0	2112.0	1365.0	-1.0	2297.0	1263.0	-1.0	1861.0	
496.676	979.0	-1.0	1512.0	1454.0	-1.0	2305.0	1369.0	-1.0	2292.0	1884.0	-1.0	3135.0	1798.0	-1.0	3255.0	1420.0	-1.0	2259.0	1048.0	-1.0	1749.0	1821.0	-1.0	2821.0	920.0	-1.0	1561.0	1481.0	-1.0	2300.0	1954.0	-1.0	3479.0	1594.0	-1.0	2365.0	1861.0	-1.0	3264.0	1415.0	-1.0	2111.0	1365.0	-1.0	2295.0	1263.0	-1.0	1861.0	
497.175	980.0	-1.0	1513.0	1455.0	-1.0	2308.0	1371.0	-1.0	2294.0	1885.0	-1.0	3140.0	1801.0	-1.0	3261.0	1420.0	-1.0	2261.0	1049.0	-1.0	1751.0	1821.0	-1.0	2824.0	921.0	-1.0	1563.0	1481.0	-1.0	2300.0	1958.0	-1.0	3485.0	1593.0	-1.0	2366.0	1862.0	-1.0	3262.0	1414.0	-1.0	2109.0	1364.0	-1.0	2291.0	1263.0	-1.0	1859.0	
497.674	980.0	-1.0	1513.0	1455.0	-1.0	2309.0	1371.0	-1.0	2294.0	1884.0	-1.0	3140.0	1803.0	-1.0	3263.0	1419.0	-1.0	2259.0	1050.0	-1.0	1752.0	1821.0	-1.0	2824.0	922.0	-1.0	1565.0	1480.0	-1.0	2298.0	1959.0	-1.0	3490.0	1594.0	-1.0	2366.0	1864.0	-1.0	3266.0	1414.0	-1.0	2111.0	1365.0	-1.0	2291.0	1262.0	-1.0	1861.0	
498.173	980.0	-1.0	1513.0	1454.0	-1.0	2307.0	1372.0	-1.0	2293.0	1883.0	-1.0	3139.0	1803.0	-1.0	3261.0	1418.0	-1.0	2256.0	1051.0	-1.0	1752.0	1820.0	-1.0	2821.0	922.0	-1.0	1568.0	1479.0	-1.0	2294.0	1961.0	-1.0	3491.0	1593.0	-1.0	2364.0	1865.0	-1.0	3266.0	1414.0	-1.0	2110.0	1363.0	-1.0	2289.0	1262.0	-1.0	1860.0	
498.672	980.0	-1.0	1512.0	1455.0	-1.0	2308.0	1372.0	-1.0	2293.0	1883.0	-1.0	3143.0	1805.0	-1.0	3264.0	1419.0	-1.0	2256.0	1052.0	-1.0	1754.0	1821.0	-1.0	2823.0	923.0	-1.0	1571.0	1479.0	-1.0	2294.0	1965.0	-1.0	3498.0	1594.0	-1.0	2366.0	1869.0	-1.0	3281.0	1416.0	-1.0	2119.0	1366.0	-1.0	2295.0	1264.0	-1.0	1867.0	
499.171	981.0	-1.0	1512.0	1455.0	-1.0	2309.0	1372.0	-1.0	2291.0	1883.0	-1.0	3143.0	1807.0	-1.0	3263.0	1418.0	-1.0	2254.0	1054.0	-1.0	1754.0	1822.0	-1.0	2822.0	926.0	-1.0	1575.0	1479.0	-1.0	2294.0	1966.0	-1.0	3500.0	1595.0	-1.0	2366.0	1871.0	-1.0	3288.0	1417.0	-1.0	2125.0	1368.0	-1.0	2300.0	1264.0	-1.0	1868.0	
499.670	981.0	-1.0	1513.0	1459.0	-1.0	2316.0	1373.0	-1.0	2293.0	1886.0	-1.0	3153.0	1809.0	-1.0	3265.0	1420.0	-1.0	2254.0	1055.0	-1.0	1757.0	1825.0	-1.0	2825.0	928.0	-1.0	1581.0	1481.0	-1.0	2297.0	1968.0	-1.0	3501.0	1597.0	-1.0	2367.0	1874.0	-1.0	3291.0	1418.0	-1.0	2126.0	1369.0	-1.0	2301.0	1263.0	-1.0	1867.0	
500.169	982.0	-1.0	1513.0	1462.0	-1.0	2323.0	1374.0	-1.0	2293.0	1888.0	-1.0	3160.0	1813.0	-1.0	3270.0	1421.0	-1.0	2257.0	1057.0	-1.0	1761.0	1828.0	-1.0	2829.0	930.0	-1.0	1587.0	1484.0	-1.0	2300.0	1972.0	-1.0	3508.0	1600.0	-1.0	2372.0	1879.0	-1.0	3305.0	1422.0	-1.0	2136.0	1373.0	-1.0	2311.0	1265.0	-1.0	1873.0	
500.668	982.0	-1.0	1513.0	1465.0	-1.0	2328.0	1373.0	-1.0	2292.0	1888.0	-1.0	3163.0	1815.0	-1.0	3272.0	1422.0	-1.0	2256.0	1058.0	-1.0	1762.0	1829.0	-1.0	2830.0	933.0	-1.0	1591.0	1486.0	-1.0	2302.0	1974.0	-1.0	3512.0	1603.0	-1.0	2374.0	1883.0	-1.0	3315.0	1424.0	-1.0	2143.0	1375.0	-1.0	2317.0	1266.0	-1.0	1876.0	
501.167	983.0	-1.0	1514.0	1469.0	-1.0	2339.0	1375.0	-1.0	2296.0	1892.0	-1.0	3176.0	1819.0	-1.0	3283.0	1424.0	-1.0	2263.0	1060.0	-1.0	1767.0	1834.0	-1.0	2840.0	935.0	-1.0	1596.0	1490.0	-1.0	2308.0	1980.0	-1.0	3523.0	1607.0	-1.0	2380.0	1887.0	-1.0	3324.0	1427.0	-1.0	2148.0	1378.0	-1.0	2322.0	1267.0	-1.0	1878.0	
501.666	984.0	-1.0	1515.0	1471.0	-1.0	2344.0	1375.0	-1.0	2298.0	1893.0	-1.0	3182.0	1822.0	-1.0	3289.0	1426.0	-1.0	2265.0	1061.0	-1.0	1770.0	1837.0	-1.0	2846.0	938.0	-1.0	1603.0	1493.0	-1.0	2315.0	1985.0	-1.0	3533.0	1610.0	-1.0	2386.0	1891.0	-1.0	3335.0	1429.0	-1.0	2156.0	1381.0	-1.0	2329.0	1269.0	-1.0	1882.0	
502.165	985.0	-1.0	1518.0	1474.0	-1.0	2353.0	1377.0	-1.0	2303.0	1896.0	-1.0	3196.0	1824.0	-1.0	3297.0	1427.0	-1.0	2270.0	1063.0	-1.0	1775.0	1841.0	-1.0	2855.0	940.0	-1.0	1611.0	1498.0	-1.0	2323.0	1990.0	-1.0	3545.0	1613.0	-1.0	2390.0	1894.0	-1.0	3342.0	1430.0	-1.0	2157.0	1382.0	-1.0	2333.0	1269.0	-1.0	1883.0	
502.664	986.0	-1.0	1521.0	1477.0	-1.0	2360.0	1377.0	-1.0	2306.0	1897.0	-1.0	3205.0	1826.0	-1.0	3307.0	1429.0	-1.0	2276.0	1064.0	-1.0	1780.0	1846.0	-1.0	2866.0	943.0	-1.0	1619.0	1502.0	-1.0	2334.0	1996.0	-1.0	3562.0	1617.0	-1.0	2398.0	1898.0	-1.0	3357.0	1433.0	-1.0	2166.0	1385.0	-1.0	2342.0	1271.0	-1.0	1889.0	
503.163	986.0	-1.0	1523.0	1478.0	-1.0	2362.0	1377.0	-1.0	2308.0	1897.0	-1.0	3207.0	1827.0	-1.0	3311.0	1429.0	-1.0	2277.0	1066.0	-1.0	1784.0	1849.0	-1.0	2874.0	947.0	-1.0	1629.0	1506.0	-1.0	2343.0	2000.0	-1.0	3574.0	1619.0	-1.0	2403.0	1899.0	-1.0	3364.0	1433.0	-1.0	2168.0	1388.0	-1.0	2349.0	1271.0	-1.0	1890.0	
503.662	986.0	-1.0	1525.0	1479.0	-1.0	2367.0	1378.0	-1.0	2312.0	1899.0	-1.0	3215.0	1830.0	-1.0	3323.0	1431.0	-1.0	2283.0	1068.0	-1.0	1790.0	1854.0	-1.0	2886.0	949.0	-1.0	1639.0	1510.0	-1.0	2354.0	2007.0	-1.0	3595.0	1623.0	-1.0	2411.0	1903.0	-1.0	3381.0	1437.0	-1.0	2179.0	1391.0	-1.0	2361.0	1274.0	-1.0	1898.0	
504.161	987.0	-1.0	1527.0	1480.0	-1.0	2368.0	1378.0	-1.0	2314.0	1898.0	-1.0	3217.0	1831.0	-1.0	3329.0	1431.0	-1.0	2287.0	1069.0	-1.0	1795.0	1857.0	-1.0	2894.0	953.0	-1.0	1648.0	1513.0	-1.0	2363.0	2012.0	-1.0	3609.0	1626.0	-1.0	2417.0	1905.0	-1.0	3390.0	1438.0	-1.0	2183.0	1393.0	-1.0	2368.0	1275.0	-1.0	1900.0	
504.660	988.0	-1.0	1529.0	1482.0	-1.0	2372.0	1379.0	-1.0	2319.0	1901.0	-1.0	3226.0	1834.0	-1.0	3334.0	1433.0	-1.0	2289.0	1071.0	-1.0	1800.0	1861.0	-1.0	2902.0	955.0	-1.0	1657.0	1517.0	-1.0	2369.0	2016.0	-1.0	3620.0	1629.0	-1.0	2420.0	1905.0	-1.0	3392.0	1439.0	-1.0	2181.0	1393.0	-1.0	2370.0	1275.0	-1.0	1898.0	
505.159	988.0	-1.0	1531.0	1483.0	-1.0	2373.0	1379.0	-1.0	2321.0	1901.0	-1.0	3231.0	1835.0	-1.0	3340.0	1434.0	-1.0	2292.0	1072.0	-1.0	1804.0	1865.0	-1.0	2908.0	957.0	-1.0	1664.0	1519.0	-1.0	2376.0	2021.0	-1.0	3632.0	1631.0	-1.0	2425.0	1908.0	-1.0	3403.0	1441.0	-1.0	2188.0	1395.0	-1.0	2377.0	1277.0	-1.0	1902.0	
505.658	989.0	-1.0	1531.0	1484.0	-1.0	2372.0	1379.0	-1.0	2321.0	1901.0	-1.0	3229.0	1835.0	-1.0	3341.0	1434.0	-1.0	2292.0	1073.0	-1.0	1807.0	1867.0	-1.0	2912.0	960.0	-1.0	1671.0	1521.0	-1.0	2379.0	2023.0	-1.0	3639.0	1633.0	-1.0	2426.0	1909.0	-1.0	3408.0	1442.0	-1.0	2189.0	1396.0	-1.0	2381.0	1278.0	-1.0	1904.0	
506.157	988.0	-1.0	1533.0	1485.0	-1.0	2374.0	1379.0	-1.0	2324.0	1902.0	-1.0	3235.0	1837.0	-1.0	3347.0	1434.0	-1.0	2295.0	1074.0	-1.0	1811.0	1871.0	-1.0	2919.0	962.0	-1.0	1676.0	1524.0	-1.0	2385.0	2027.0	-1.0	3651.0	1636.0	-1.0	2432.0	1912.0	-1.0	3421.0	1444.0	-1.0	2198.0	1398.0	-1.0	2390.0	1280.0	-1.0	1910.0	
506.656	988.0	-1.0	1533.0	1484.0	-1.0	2373.0	1379.0	-1.0	2324.0	1901.0	-1.0	3235.0	1837.0	-1.0	3348.0	1434.0	-1.0	2294.0	1075.0	-1.0	1813.0	1873.0	-1.0	2921.0	964.0	-1.0	1680.0	1526.0	-1.0	2387.0	2028.0	-1.0	3654.0	1637.0	-1.0	2433.0	1913.0	-1.0	3426.0	1446.0	-1.0	2201.0	1398.0	-1.0	2393.0	1280.0	-1.0	1911.0	
507.156	988.0	-1.0	1536.0	1485.0	-1.0	2377.0	1379.0	-1.0	2328.0	1904.0	-1.0	3244.0	1838.0	-1.0	3351.0	1435.0	-1.0	2295.0	1075.0	-1.0	1815.0	1877.0	-1.0	2925.0	965.0	-1.0	1683.0	1527.0	-1.0	2388.0	2031.0	-1.0	3656.0	1639.0	-1.0	2433.0	1913.0	-1.0	3426.0	1446.0	-1.0	2199.0	1398.0	-1.0	2393.0	1280.0	-1.0	1909.0	
507.656	989.0	-1.0	1537.0	1486.0	-1.0	2379.0	1380.0	-1.0	2329.0	1905.0	-1.0	3248.0	1839.0	-1.0	3355.0	1436.0	-1.0	2297.0	1076.0	-1.0	1819.0	1879.0	-1.0	2929.0	966.0	-1.0	1687.0	1528.0	-1.0	2390.0	2032.0	-1.0	3661.0	1640.0	-1.0	2436.0	1914.0	-1.0	3432.0	1447.0	-1.0	2205.0	1399.0	-1.0	2398.0	1281.0	-1.0	1912.0	
508.155	989.0	-1.0	1538.0	1487.0	-1.0	2378.0	1379.0	-1.0	2328.0	1906.0	-1.0	3249.0	1838.0	-1.0	3355.0	1436.0	-1.0	2296.0	1077.0	-1.0	1820.0	1881.0	-1.0	2932.0	968.0	-1.0	1690.0	1528.0	-1.0	2391.0	2033.0	-1.0	3661.0	1641.0	-1.0	2436.0	1914.0	-1.0	3434.0	1448.0	-1.0	2205.0	1399.0	-1.0	2401.0	1281.0	-1.0	1912.0	
508.654	988.0	-1.0	1539.0	1489.0	-1.0	2382.0	1380.0	-1.0	2331.0	1907.0	-1.0	3254.0	1839.0	-1.0	3360.0	1436.0	-1.0	2300.0	1078.0	-1.0	1824.0	1882.0	-1.0	2936.0	968.0	-1.0	1692.0	1530.0	-1.0	2394.0	2035.0	-1.0	3667.0	1643.0	-1.0	2441.0	1915.0	-1.0	3437.0	1449.0	-1.0	2208.0	1402.0	-1.0	2404.0	1282.0	-1.0	1913.0	
509.154	989.0	-1.0	1539.0	1489.0	-1.0	2383.0	1380.0	-1.0	2331.0	1907.0	-1.0	3255.0	1839.0	-1.0	3360.0	1436.0	-1.0	2300.0	1078.0	-1.0	1825.0	1882.0	-1.0	2937.0	969.0	-1.0	1692.0	1529.0	-1.0	2394.0	2036.0	-1.0	3668.0	1644.0	-1.0	2443.0	1916.0	-1.0	3441.0	1450.0	-1.0	2211.0	1403.0	-1.0	2407.0	1283.0	-1.0	1915.0	
509.653	989.0	-1.0	1539.0	1489.0	-1.0	2381.0	1380.0	-1.0	2330.0	1907.0	-1.0	3254.0	1838.0	-1.0	3356.0	1435.0	-1.0	2297.0	1078.0	-1.0	1825.0	1882.0	-1.0	2936.0	969.0	-1.0	1692.0	1529.0	-1.0	2392.0	2035.0	-1.0	3662.0	1643.0	-1.0	2440.0	1914.0	-1.0	3437.0	1449.0	-1.0	2208.0	1403.0	-1.0	2406.0	1282.0	-1.0	1912.0	
510.152	989.0	-1.0	1540.0	1489.0	-1.0	2383.0	1380.0	-1.0	2331.0	1907.0	-1.0	3258.0	1839.0	-1.0	3359.0	1436.0	-1.0	2300.0	1078.0	-1.0	1826.0	1882.0	-1.0	2939.0	969.0	-1.0	1691.0	1529.0	-1.0	2393.0	2036.0	-1.0	3664.0	1644.0	-1.0	2442.0	1914.0	-1.0	3436.0	1450.0	-1.0	2208.0	1403.0	-1.0	2406.0	1282.0	-1.0	1910.0	
510.651	989.0	-1.0	1539.0	1488.0	-1.0	2380.0	1379.0	-1.0	2330.0	1905.0	-1.0	3255.0	1839.0	-1.0	3356.0	1435.0	-1.0	2298.0	1078.0	-1.0	1825.0	1882.0	-1.0	2937.0	969.0	-1.0	1690.0	1529.0	-1.0	2391.0	2035.0	-1.0	3659.0	1644.0	-1.0	2441.0	1913.0	-1.0	3434.0	1450.0	-1.0	2208.0	1403.0	-1.0	2405.0	1282.0	-1.0	1909.0	
511.151	989.0	-1.0	1539.0	1488.0	-1.0	2378.0	1379.0	-1.0	2329.0	1906.0	-1.0	3254.0	1838.0	-1.0	3353.0	1434.0	-1.0	2295.0	1077.0	-1.0	1825.0	1882.0	-1.0	2936.0	969.0	-1.0	1688.0	1529.0	-1.0	2388.0	2034.0	-1.0	3650.0	1643.0	-1.0	2435.0	1911.0	-1.0	3426.0	1448.0	-1.0	2201.0	1402.0	-1.0	2400.0	1281.0	-1.0	1904.0	
511.650	989.0	-1.0	1538.0	1487.0	-1.0	2376.0	1378.0	-1.0	2328.0	1905.0	-1.0	3253.0	1838.0	-1.0	3352.0	1434.0	-1.0	2294.0	1077.0	-1.0	1825.0	1883.0	-1.0	2935.0	969.0	-1.0	1687.0	1529.0	-1.0	2389.0	2034.0	-1.0	3649.0	1644.0	-1.0	2436.0	1912.0	-1.0	3428.0	1449.0	-1.0	2204.0	1402.0	-1.0	2402.0	1281.0	-1.0	1905.0	
512.149	988.0	-1.0	1537.0	1487.0	-1.0	2372.0	1377.0	-1.0	2324.0	1903.0	-1.0	3245.0	1837.0	-1.0	3350.0	1433.0	-1.0	2291.0	1076.0	-1.0	1825.0	1883.0	-1.0	2934.0	969.0	-1.0	1686.0	1530.0	-1.0	2389.0	2033.0	-1.0	3645.0	1645.0	-1.0	2435.0	1911.0	-1.0	3426.0	1448.0	-1.0	2203.0	1402.0	-1.0	2402.0	1281.0	-1.0	1902.0	
512.648	988.0	-1.0	1537.0	1487.0	-1.0	2374.0	1377.0	-1.0	2326.0	1904.0	-1.0	3248.0	1838.0	-1.0	3357.0	1434.0	-1.0	2294.0	1077.0	-1.0	1828.0	1885.0	-1.0	2940.0	968.0	-1.0	1685.0	1531.0	-1.0	2390.0	2036.0	-1.0	3649.0	1647.0	-1.0	2436.0	1912.0	-1.0	3421.0	1449.0	-1.0	2199.0	1404.0	-1.0	2400.0	1280.0	-1.0	1898.0	
513.148	987.0	-1.0	1536.0	1487.0	-1.0	2372.0	1375.0	-1.0	2325.0	1903.0	-1.0	3244.0	1837.0	-1.0	3358.0	1433.0	-1.0	2293.0	1077.0	-1.0	1829.0	1886.0	-1.0	2940.0	968.0	-1.0	1684.0	1532.0	-1.0	2392.0	2036.0	-1.0	3649.0	1647.0	-1.0	2437.0	1913.0	-1.0	3422.0	1449.0	-1.0	2200.0	1404.0	-1.0	2402.0	1281.0	-1.0	1898.0	
513.647	986.0	-1.0	1535.0	1486.0	-1.0	2367.0	1374.0	-1.0	2323.0	1902.0	-1.0	3240.0	1836.0	-1.0	3355.0	1433.0	-1.0	2289.0	1077.0	-1.0	1829.0	1888.0	-1.0	2938.0	969.0	-1.0	1685.0	1532.0	-1.0	2391.0	2035.0	-1.0	3645.0	1647.0	-1.0	2434.0	1911.0	-1.0	3419.0	1449.0	-1.0	2196.0	1404.0	-1.0	2401.0	1280.0	-1.0	1895.0	
514.146	986.0	-1.0	1534.0	1486.0	-1.0	2367.0	1373.0	-1.0	2324.0	1904.0	-1.0	3240.0	1836.0	-1.0	3359.0	1433.0	-1.0	2290.0	1077.0	-1.0	1830.0	1889.0	-1.0	2940.0	969.0	-1.0	1687.0	1533.0	-1.0	2394.0	2037.0	-1.0	3652.0	1648.0	-1.0	2437.0	1914.0	-1.0	3428.0	1451.0	-1.0	2203.0	1405.0	-1.0	2406.0	1282.0	-1.0	1900.0	
514.645	986.0	-1.0	1533.0	1487.0	-1.0	2363.0	1373.0	-1.0	2322.0	1903.0	-1.0	3234.0	1835.0	-1.0	3364.0	1433.0	-1.0	2290.0	1077.0	-1.0	1833.0	1890.0	-1.0	2946.0	969.0	-1.0	1687.0	1534.0	-1.0	2395.0	2037.0	-1.0	3653.0	1649.0	-1.0	2436.0	1915.0	-1.0	3429.0	1451.0	-1.0	2202.0	1405.0	-1.0	2407.0	1281.0	-1.0	1900.0	
515.144	986.0	-1.0	1534.0	1487.0	-1.0	2367.0	1373.0	-1.0	2326.0	1905.0	-1.0	3238.0	1837.0	-1.0	3370.0	1435.0	-1.0	2294.0	1077.0	-1.0	1836.0	1893.0	-1.0	2952.0	970.0	-1.0	1688.0	1536.0	-1.0	2398.0	2040.0	-1.0	3659.0	1652.0	-1.0	2439.0	1915.0	-1.0	3428.0	1451.0	-1.0	2200.0	1406.0	-1.0	2406.0	1281.0	-1.0	1898.0	
515.643	986.0	-1.0	1534.0	1488.0	-1.0	2368.0	1372.0	-1.0	2326.0	1904.0	-1.0	3237.0	1836.0	-1.0	3370.0	1435.0	-1.0	2294.0	1078.0	-1.0	1837.0	1895.0	-1.0	2954.0	969.0	-1.0	1689.0	1537.0	-1.0	2398.0	2039.0	-1.0	3659.0	1652.0	-1.0	2439.0	1915.0	-1.0	3430.0	1452.0	-1.0	2201.0	1405.0	-1.0	2407.0	1281.0	-1.0	1898.0	
516.142	985.0	-1.0	1533.0	1485.0	-1.0	2361.0	1372.0	-1.0	2326.0	1904.0	-1.0	3230.0	1833.0	-1.0	3363.0	1435.0	-1.0	2290.0	1076.0	-1.0	1832.0	1892.0	-1.0	2948.0	968.0	-1.0	1683.0	1535.0	-1.0	2393.0	2035.0	-1.0	3648.0	1648.0	-1.0	2431.0	1913.0	-1.0	3423.0	1451.0	-1.0	2198.0	1402.0	-1.0	2398.0	1280.0	-1.0	1895.0	
516.641	985.0	-1.0	1533.0	1481.0	-1.0	2355.0	1373.0	-1.0	2329.0	1904.0	-1.0	3230.0	1833.0	-1.0	3365.0	1435.0	-1.0	2292.0	1075.0	-1.0	1831.0	1892.0	-1.0	2950.0	966.0	-1.0	1679.0	1535.0	-1.0	2394.0	2036.0	-1.0	3651.0	1647.0	-1.0	2432.0	1915.0	-1.0	3431.0	1453.0	-1.0	2205.0	1402.0	-1.0	2398.0	1282.0	-1.0	1901.0	
517.140	986.0	-1.0	1535.0	1478.0	-1.0	2350.0	1374.0	-1.0	2334.0	1904.0	-1.0	3231.0	1833.0	-1.0	3366.0	1436.0	-1.0	2295.0	1075.0	-1.0	1831.0	1893.0	-1.0	2954.0	965.0	-1.0	1678.0	1535.0	-1.0	2394.0	2036.0	-1.0	3652.0	1647.0	-1.0	2431.0	1916.0	-1.0	3433.0	1454.0	-1.0	2208.0	1401.0	-1.0	2396.0	1284.0	-1.0	1904.0	
517.639	987.0	-1.0	1538.0	1475.0	-1.0	2349.0	1377.0	-1.0	2340.0	1905.0	-1.0	3237.0	1833.0	-1.0	3367.0	1436.0	-1.0	2296.0	1075.0	-1.0	1832.0	1893.0	-1.0	2956.0	965.0	-1.0	1676.0	1534.0	-1.0	2394.0	2035.0	-1.0	3651.0	1645.0	-1.0	2429.0	1914.0	-1.0	3431.0	1453.0	-1.0	2206.0	1399.0	-1.0	2391.0	1283.0	-1.0	1904.0	
518.138	987.0	-1.0	1542.0	1474.0	-1.0	2353.0	1379.0	-1.0	2348.0	1907.0	-1.0	3247.0	1835.0	-1.0	3375.0	1436.0	-1.0	2302.0	1076.0	-1.0	1835.0	1894.0	-1.0	2963.0	964.0	-1.0	1676.0	1535.0	-1.0	2398.0	2038.0	-1.0	3661.0	1646.0	-1.0	2435.0	1917.0	-1.0	3436.0	1454.0	-1.0	2210.0	1400.0	-1.0	2392.0	1285.0	-1.0	1909.0	
518.637	988.0	-1.0	1546.0	1472.0	-1.0	2356.0	1380.0	-1.0	2353.0	1906.0	-1.0	3253.0	1835.0	-1.0	3380.0	1437.0	-1.0	2308.0	1077.0	-1.0	1838.0	1895.0	-1.0	2969.0	965.0	-1.0	1678.0	1535.0	-1.0	2401.0	2039.0	-1.0	3668.0	1645.0	-1.0	2438.0	1918.0	-1.0	3443.0	1454.0	-1.0	2215.0	1400.0	-1.0	2395.0	1286.0	-1.0	1914.0	
519.136	988.0	-1.0	1549.0	1470.0	-1.0	2357.0	1380.0	-1.0	2356.0	1903.0	-1.0	3256.0	1835.0	-1.0	3382.0	1436.0	-1.0	2311.0	1078.0	-1.0	1840.0	1895.0	-1.0	2974.0	966.0	-1.0	1680.0	1534.0	-1.0	2402.0	2039.0	-1.0	3672.0	1644.0	-1.0	2440.0	1916.0	-1.0	3445.0	1453.0	-1.0	2217.0	1400.0	-1.0	2396.0	1286.0	-1.0	1917.0	
519.635	989.0	-1.0	1553.0	1469.0	-1.0	2359.0	1382.0	-1.0	2361.0	1903.0	-1.0	3262.0	1836.0	-1.0	3383.0	1436.0	-1.0	2312.0	1078.0	-1.0	1842.0	1896.0	-1.0	2977.0	966.0	-1.0	1683.0	1534.0	-1.0	2403.0	2039.0	-1.0	3673.0	1643.0	-1.0	2439.0	1913.0	-1.0	3441.0	1450.0	-1.0	2213.0	1398.0	-1.0	2393.0	1284.0	-1.0	1916.0	
520.134	990.0	-1.0	1557.0	1468.0	-1.0	2365.0	1382.0	-1.0	2366.0	1902.0	-1.0	3271.0	1837.0	-1.0	3388.0	1436.0	-1.0	2317.0	1079.0	-1.0	1846.0	1896.0	-1.0	2983.0	966.0	-1.0	1685.0	1533.0	-1.0	2406.0	2040.0	-1.0	3681.0	1644.0	-1.0	2442.0	1911.0	-1.0	3439.0	1449.0	-1.0	2211.0	1397.0	-1.0	2391.0	1284.0	-1.0	1916.0	
520.633	990.0	-1.0	1558.0	1467.0	-1.0	2365.0	1382.0	-1.0	2367.0	1900.0	-1.0	3271.0	1837.0	-1.0	3389.0	1436.0	-1.0	2319.0	1079.0	-1.0	1849.0	1895.0	-1.0	2985.0	966.0	-1.0	1688.0	1532.0	-1.0	2407.0	2040.0	-1.0	3684.0	1643.0	-1.0	2444.0	1910.0	-1.0	3440.0	1448.0	-1.0	2212.0	1397.0	-1.0	2392.0	1285.0	-1.0	1918.0	
521.132	990.0	-1.0	1558.0	1465.0	-1.0	2360.0	1381.0	-1.0	2363.0	1897.0	-1.0	3264.0	1835.0	-1.0	3382.0	1434.0	-1.0	2315.0	1079.0	-1.0	1848.0	1892.0	-1.0	2981.0	966.0	-1.0	1688.0	1530.0	-1.0	2404.0	2037.0	-1.0	3680.0	1641.0	-1.0	2441.0	1906.0	-1.0	3434.0	1446.0	-1.0	2208.0	1396.0	-1.0	2389.0	1283.0	-1.0	1917.0	
521.632	990.0	-1.0	1559.0	1465.0	-1.0	2361.0	1382.0	-1.0	2363.0	1896.0	-1.0	3267.0	1835.0	-1.0	3376.0	1433.0	-1.0	2312.0	1078.0	-1.0	1847.0	1890.0	-1.0	2976.0	966.0	-1.0	1689.0	1528.0	-1.0	2400.0	2034.0	-1.0	3673.0	1639.0	-1.0	2436.0	1902.0	-1.0	3421.0	1443.0	-1.0	2198.0	1392.0	-1.0	2380.0	1282.0	-1.0	1912.0	
522.131	990.0	-1.0	1558.0	1465.0	-1.0	2359.0	1381.0	-1.0	2361.0	1895.0	-1.0	3263.0	1833.0	-1.0	3370.0	1432.0	-1.0	2309.0	1076.0	-1.0	1846.0	1888.0	-1.0	2970.0	965.0	-1.0	1688.0	1526.0	-1.0	2397.0	2032.0	-1.0	3668.0	1638.0	-1.0	2434.0	1901.0	-1.0	3419.0	1443.0	-1.0	2198.0	1392.0	-1.0	2379.0	1281.0	-1.0	1912.0	
522.630	989.0	-1.0	1556.0	1463.0	-1.0	2354.0	1379.0	-1.0	2355.0	1893.0	-1.0	3254.0	1830.0	-1.0	3361.0	1431.0	-1.0	2303.0	1075.0	-1.0	1843.0	1884.0	-1.0	2961.0	964.0	-1.0	1685.0	1524.0	-1.0	2392.0	2028.0	-1.0	3659.0	1635.0	-1.0	2430.0	1899.0	-1.0	3412.0	1442.0	-1.0	2193.0	1391.0	-1.0	2375.0	1281.0	-1.0	1911.0	
523.129	989.0	-1.0	1555.0	1464.0	-1.0	2352.0	1380.0	-1.0	2352.0	1894.0	-1.0	3252.0	1827.0	-1.0	3352.0	1430.0	-1.0	2297.0	1073.0	-1.0	1839.0	1881.0	-1.0	2953.0	963.0	-1.0	1682.0	1522.0	-1.0	2386.0	2023.0	-1.0	3647.0	1633.0	-1.0	2423.0	1895.0	-1.0	3396.0	1439.0	-1.0	2182.0	1388.0	-1.0	2365.0	1279.0	-1.0	1904.0	
523.628	989.0	-1.0	1553.0	1463.0	-1.0	2348.0	1379.0	-1.0	2348.0	1893.0	-1.0	3246.0	1825.0	-1.0	3346.0	1429.0	-1.0	2294.0	1072.0	-1.0	1836.0	1878.0	-1.0	2945.0	962.0	-1.0	1679.0	1521.0	-1.0	2382.0	2020.0	-1.0	3639.0	1632.0	-1.0	2420.0	1895.0	-1.0	3393.0	1439.0	-1.0	2182.0	1387.0	-1.0	2363.0	1280.0	-1.0	1905.0	
524.128	989.0	-1.0	1550.0	1462.0	-1.0	2343.0	1378.0	-1.0	2342.0	1892.0	-1.0	3235.0	1821.0	-1.0	3336.0	1428.0	-1.0	2287.0	1070.0	-1.0	1832.0	1875.0	-1.0	2935.0	961.0	-1.0	1674.0	1519.0	-1.0	2376.0	2016.0	-1.0	3627.0	1630.0	-1.0	2414.0	1892.0	-1.0	3383.0	1439.0	-1.0	2174.0	1386.0	-1.0	2356.0	1279.0	-1.0	1902.0	
524.627	988.0	-1.0	1548.0	1463.0	-1.0	2341.0	1376.0	-1.0	2340.0	1892.0	-1.0	3231.0	1820.0	-1.0	3334.0	1428.0	-1.0	2285.0	1069.0	-1.0	1829.0	1873.0	-1.0	2929.0	959.0	-1.0	1670.0	1517.0	-1.0	2374.0	2014.0	-1.0	3624.0	1629.0	-1.0	2413.0	1893.0	-1.0	3385.0	1440.0	-1.0	2177.0	1387.0	-1.0	2356.0	1280.0	-1.0	1904.0	
525.126	988.0	-1.0	1545.0	1461.0	-1.0	2337.0	1375.0	-1.0	2335.0	1891.0	-1.0	3223.0	1817.0	-1.0	3328.0	1426.0	-1.0	2281.0	1068.0	-1.0	1825.0	1870.0	-1.0	2921.0	958.0	-1.0	1666.0	1516.0	-1.0	2370.0	2010.0	-1.0	3614.0	1628.0	-1.0	2410.0	1891.0	-1.0	3378.0	1439.0	-1.0	2173.0	1385.0	-1.0	2351.0	1280.0	-1.0	1902.0	
525.626	987.0	-1.0	1544.0	1462.0	-1.0	2338.0	1374.0	-1.0	2335.0	1893.0	-1.0	3224.0	1816.0	-1.0	3323.0	1426.0	-1.0	2279.0	1067.0	-1.0	1821.0	1868.0	-1.0	2914.0	956.0	-1.0	1662.0	1515.0	-1.0	2365.0	2006.0	-1.0	3602.0	1626.0	-1.0	2405.0	1887.0	-1.0	3363.0	1437.0	-1.0	2163.0	1382.0	-1.0	2339.0	1278.0	-1.0	1895.0	
526.125	986.0	-1.0	1541.0	1461.0	-1.0	2335.0	1373.0	-1.0	2332.0	1892.0	-1.0	3218.0	1814.0	-1.0	3317.0	1425.0	-1.0	2276.0	1065.0	-1.0	1816.0	1865.0	-1.0	2907.0	954.0	-1.0	1656.0	1512.0	-1.0	2360.0	2003.0	-1.0	3594.0	1625.0	-1.0	2402.0	1887.0	-1.0	3359.0	1437.0	-1.0	2162.0	1382.0	-1.0	2335.0	1277.0	-1.0	1894.0	
526.625	985.0	-1.0	1536.0	1459.0	-1.0	2328.0	1371.0	-1.0	2325.0	1890.0	-1.0	3205.0	1810.0	-1.0	3305.0	1423.0	-1.0	2268.0	1063.0	-1.0	1810.0	1860.0	-1.0	2895.0	952.0	-1.0	1650.0	1510.0	-1.0	2354.0	1998.0	-1.0	3580.0	1621.0	-1.0	2396.0	1883.0	-1.0	3345.0	1434.0	-1.0	2154.0	1378.0	-1.0	2325.0	1276.0	-1.0	1889.0	
527.124	984.0	-1.0	1532.0	1458.0	-1.0	2325.0	1369.0	-1.0	2321.0	1890.0	-1.0	3198.0	1809.0	-1.0	3300.0	1422.0	-1.0	2266.0	1062.0	-1.0	1805.0	1856.0	-1.0	2888.0	950.0	-1.0	1645.0	1509.0	-1.0	2350.0	1994.0	-1.0	3573.0	1620.0	-1.0	2395.0	1882.0	-1.0	3343.0	1435.0	-1.0	2155.0	1378.0	-1.0	2322.0	1275.0	-1.0	1889.0	
527.624	982.0	-1.0	1529.0	1457.0	-1.0	2320.0	1368.0	-1.0	2315.0	1887.0	-1.0	3186.0	1806.0	-1.0	3290.0	1420.0	-1.0	2260.0	1060.0	-1.0	1800.0	1851.0	-1.0	2878.0	948.0	-1.0	1638.0	1506.0	-1.0	2344.0	1989.0	-1.0	3559.0	1617.0	-1.0	2389.0	1879.0	-1.0	3331.0	1433.0	-1.0	2148.0	1376.0	-1.0	2313.0	1274.0	-1.0	1884.0	
528.123	982.0	-1.0	1527.0	1457.0	-1.0	2319.0	1368.0	-1.0	2313.0	1887.0	-1.0	3183.0	1805.0	-1.0	3284.0	1419.0	-1.0	2256.0	1058.0	-1.0	1795.0	1848.0	-1.0	2870.0	945.0	-1.0	1632.0	1504.0	-1.0	2339.0	1985.0	-1.0	3546.0	1615.0	-1.0	2384.0	1874.0	-1.0	3312.0	1429.0	-1.0	2136.0	1372.0	-1.0	2300.0	1272.0	-1.0	1875.0	
528.622	981.0	-1.0	1524.0	1456.0	-1.0	2316.0	1367.0	-1.0	2310.0	1885.0	-1.0	3174.0	1804.0	-1.0	3279.0	1419.0	-1.0	2253.0	1057.0	-1.0	1790.0	1845.0	-1.0	2863.0	943.0	-1.0	1627.0	1503.0	-1.0	2336.0	1982.0	-1.0	3538.0	1613.0	-1.0	2381.0	1873.0	-1.0	3304.0	1429.0	-1.0	2132.0	1372.0	-1.0	2295.0	1271.0	-1.0	1872.0	
529.121	981.0	-1.0	1522.0	1455.0	-1.0	2314.0	1367.0	-1.0	2307.0	1886.0	-1.0	3168.0	1803.0	-1.0	3274.0	1418.0	-1.0	2250.0	1056.0	-1.0	1787.0	1844.0	-1.0	2858.0	941.0	-1.0	1622.0	1502.0	-1.0	2333.0	1978.0	-1.0	3527.0	1610.0	-1.0	2377.0	1869.0	-1.0	3292.0	1426.0	-1.0	2123.0	1369.0	-1.0	2286.0	1269.0	-1.0	1866.0	
529.620	981.0	-1.0	1521.0	1456.0	-1.0	2314.0	1367.0	-1.0	2306.0	1886.0	-1.0	3164.0	1803.0	-1.0	3274.0	1418.0	-1.0	2250.0	1055.0	-1.0	1784.0	1842.0	-1.0	2856.0	940.0	-1.0	1618.0	1502.0	-1.0	2332.0	1977.0	-1.0	3526.0	1610.0	-1.0	2377.0	1870.0	-1.0	3292.0	1426.0	-1.0	2124.0	1369.0	-1.0	2285.0	1270.0	-1.0	1867.0	
530.119	981.0	-1.0	1521.0	1456.0	-1.0	2315.0	1367.0	-1.0	2305.0	1886.0	-1.0	3161.0	1803.0	-1.0	3274.0	1418.0	-1.0	2249.0	1055.0	-1.0	1783.0	1843.0	-1.0	2856.0	938.0	-1.0	1617.0	1502.0	-1.0	2333.0	1975.0	-1.0	3525.0	1609.0	-1.0	2377.0	1869.0	-1.0	3286.0	1425.0	-1.0	2120.0	1368.0	-1.0	2282.0	1269.0	-1.0	1865.0	
530.619	982.0	-1.0	1521.0	1456.0	-1.0	2319.0	1368.0	-1.0	2307.0	1886.0	-1.0	3161.0	1805.0	-1.0	3278.0	1419.0	-1.0	2252.0	1055.0	-1.0	1784.0	1843.0	-1.0	2858.0	937.0	-1.0	1615.0	1502.0	-1.0	2335.0	1975.0	-1.0	3529.0	1608.0	-1.0	2379.0	1871.0	-1.0	3290.0	1426.0	-1.0	2124.0	1370.0	-1.0	2284.0	1270.0	-1.0	1867.0	
531.118	982.0	-1.0	1522.0	1456.0	-1.0	2321.0	1367.0	-1.0	2307.0	1886.0	-1.0	3160.0	1804.0	-1.0	3279.0	1419.0	-1.0	2253.0	1055.0	-1.0	1784.0	1844.0	-1.0	2861.0	937.0	-1.0	1615.0	1502.0	-1.0	2336.0	1974.0	-1.0	3527.0	1607.0	-1.0	2378.0	1870.0	-1.0	3286.0	1424.0	-1.0	2120.0	1369.0	-1.0	2281.0	1269.0	-1.0	1865.0	
531.617	981.0	-1.0	1524.0	1457.0	-1.0	2325.0	1368.0	-1.0	2309.0	1886.0	-1.0	3163.0	1805.0	-1.0	3284.0	1419.0	-1.0	2255.0	1056.0	-1.0	1785.0	1845.0	-1.0	2864.0	936.0	-1.0	1615.0	1502.0	-1.0	2337.0	1975.0	-1.0	3532.0	1607.0	-1.0	2381.0	1872.0	-1.0	3294.0	1425.0	-1.0	2125.0	1371.0	-1.0	2286.0	1270.0	-1.0	1869.0	
532.117	982.0	-1.0	1526.0	1457.0	-1.0	2330.0	1369.0	-1.0	2313.0	1888.0	-1.0	3171.0	1806.0	-1.0	3287.0	1420.0	-1.0	2258.0	1056.0	-1.0	1786.0	1845.0	-1.0	2867.0	935.0	-1.0	1615.0	1502.0	-1.0	2339.0	1976.0	-1.0	3536.0	1607.0	-1.0	2382.0	1873.0	-1.0	3293.0	1425.0	-1.0	2123.0	1371.0	-1.0	2284.0	1270.0	-1.0	1868.0	
532.616	982.0	-1.0	1527.0	1457.0	-1.0	2334.0	1369.0	-1.0	2315.0	1888.0	-1.0	3174.0	1807.0	-1.0	3290.0	1421.0	-1.0	2260.0	1056.0	-1.0	1786.0	1845.0	-1.0	2868.0	934.0	-1.0	1614.0	1501.0	-1.0	2339.0	1976.0	-1.0	3540.0	1606.0	-1.0	2384.0	1875.0	-1.0	3301.0	1426.0	-1.0	2128.0	1372.0	-1.0	2289.0	1270.0	-1.0	1872.0	
533.115	982.0	-1.0	1529.0	1458.0	-1.0	2337.0	1370.0	-1.0	2318.0	1889.0	-1.0	3180.0	1806.0	-1.0	3289.0	1420.0	-1.0	2261.0	1056.0	-1.0	1786.0	1844.0	-1.0	2867.0	933.0	-1.0	1613.0	1501.0	-1.0	2336.0	1974.0	-1.0	3537.0	1605.0	-1.0	2382.0	1876.0	-1.0	3302.0	1424.0	-1.0	2127.0	1370.0	-1.0	2288.0	1270.0	-1.0	1871.0	
533.614	983.0	-1.0	1530.0	1457.0	-1.0	2339.0	1371.0	-1.0	2320.0	1890.0	-1.0	3183.0	1806.0	-1.0	3289.0	1420.0	-1.0	2262.0	1056.0	-1.0	1785.0	1842.0	-1.0	2866.0	931.0	-1.0	1610.0	1498.0	-1.0	2333.0	1971.0	-1.0	3535.0	1603.0	-1.0	2381.0	1878.0	-1.0	3311.0	1426.0	-1.0	2133.0	1371.0	-1.0	2292.0	1271.0	-1.0	1877.0	
534.114	983.0	-1.0	1531.0	1457.0	-1.0	2341.0	1371.0	-1.0	2323.0	1889.0	-1.0	3186.0	1805.0	-1.0	3284.0	1419.0	-1.0	2259.0	1055.0	-1.0	1783.0	1841.0	-1.0	2861.0	929.0	-1.0	1607.0	1496.0	-1.0	2328.0	1967.0	-1.0	3527.0	1602.0	-1.0	2378.0	1877.0	-1.0	3312.0	1425.0	-1.0	2132.0	1370.0	-1.0	2290.0	1271.0	-1.0	1877.0	
534.613	983.0	-1.0	1531.0	1457.0	-1.0	2341.0	1371.0	-1.0	2324.0	1889.0	-1.0	3187.0	1803.0	-1.0	3282.0	1418.0	-1.0	2259.0	1055.0	-1.0	1781.0	1838.0	-1.0	2858.0	928.0	-1.0	1604.0	1494.0	-1.0	2324.0	1965.0	-1.0	3524.0	1601.0	-1.0	2377.0	1879.0	-1.0	3320.0	1427.0	-1.0	2137.0	1371.0	-1.0	2294.0	1271.0	-1.0	1881.0	
535.112	983.0	-1.0	1532.0	1457.0	-1.0	2341.0	1372.0	-1.0	2325.0	1888.0	-1.0	3188.0	1802.0	-1.0	3278.0	1418.0	-1.0	2258.0	1055.0	-1.0	1780.0	1837.0	-1.0	2854.0	926.0	-1.0	1601.0	1492.0	-1.0	2320.0	1962.0	-1.0	3519.0	1600.0	-1.0	2375.0	1879.0	-1.0	3321.0	1426.0	-1.0	2137.0	1371.0	-1.0	2294.0	1271.0	-1.0	1880.0	
535.612	982.0	-1.0	1532.0	1457.0	-1.0	2341.0	1371.0	-1.0	2325.0	1887.0	-1.0	3190.0	1803.0	-1.0	3278.0	1418.0	-1.0	2259.0	1054.0	-1.0	1778.0	1836.0	-1.0	2853.0	926.0	-1.0	1600.0	1493.0	-1.0	2320.0	1961.0	-1.0	3520.0	1601.0	-1.0	2376.0	1881.0	-1.0	3331.0	1428.0	-1.0	2144.0	1371.0	-1.0	2299.0	1273.0	-1.0	1885.0	
536.112	983.0	-1.0	1532.0	1458.0	-1.0	2340.0	1370.0	-1.0	2323.0	1887.0	-1.0	3186.0	1802.0	-1.0	3275.0	1418.0	-1.0	2258.0	1054.0	-1.0	1778.0	1836.0	-1.0	2852.0	926.0	-1.0	1600.0	1493.0	-1.0	2321.0	1960.0	-1.0	3518.0	1601.0	-1.0	2378.0	1880.0	-1.0	3333.0	1428.0	-1.0	2145.0	1373.0	-1.0	2304.0	1272.0	-1.0	1885.0	
536.612	983.0	-1.0	1532.0	1461.0	-1.0	2347.0	1370.0	-1.0	2322.0	1888.0	-1.0	3191.0	1804.0	-1.0	3279.0	1420.0	-1.0	2261.0	1056.0	-1.0	1781.0	1838.0	-1.0	2855.0	926.0	-1.0	1602.0	1494.0	-1.0	2324.0	1961.0	-1.0	3526.0	1603.0	-1.0	2384.0	1884.0	-1.0	3347.0	1430.0	-1.0	2153.0	1377.0	-1.0	2316.0	1274.0	-1.0	1890.0	
537.111	983.0	-1.0	1532.0	1464.0	-1.0	2349.0	1369.0	-1.0	2319.0	1887.0	-1.0	3188.0	1805.0	-1.0	3279.0	1420.0	-1.0	2261.0	1057.0	-1.0	1783.0	1839.0	-1.0	2854.0	927.0	-1.0	1603.0	1495.0	-1.0	2324.0	1960.0	-1.0	3527.0	1605.0	-1.0	2387.0	1884.0	-1.0	3350.0	1431.0	-1.0	2155.0	1379.0	-1.0	2322.0	1274.0	-1.0	1891.0	
537.610	983.0	-1.0	1531.0	1467.0	-1.0	2353.0	1369.0	-1.0	2317.0	1888.0	-1.0	3190.0	1806.0	-1.0	3277.0	1420.0	-1.0	2260.0	1058.0	-1.0	1783.0	1839.0	-1.0	2854.0	927.0	-1.0	1604.0	1496.0	-1.0	2324.0	1959.0	-1.0	3524.0	1606.0	-1.0	2388.0	1882.0	-1.0	3346.0	1430.0	-1.0	2150.0	1380.0	-1.0	2322.0	1273.0	-1.0	1887.0	
538.109	983.0	-1.0	1529.0	1469.0	-1.0	2353.0	1368.0	-1.0	2314.0	1888.0	-1.0	3186.0	1806.0	-1.0	3276.0	1421.0	-1.0	2260.0	1058.0	-1.0	1783.0	1839.0	-1.0	2852.0	927.0	-1.0	1603.0	1496.0	-1.0	2325.0	1959.0	-1.0	3525.0	1606.0	-1.0	2390.0	1883.0	-1.0	3349.0	1431.0	-1.0	2154.0	1381.0	-1.0	2326.0	1274.0	-1.0	1888.0	
538.608	984.0	-1.0	1530.0	1472.0	-1.0	2358.0	1368.0	-1.0	2316.0	1891.0	-1.0	3193.0	1808.0	-1.0	3280.0	1422.0	-1.0	2263.0	1058.0	-1.0	1784.0	1842.0	-1.0	2857.0	927.0	-1.0	1603.0	1496.0	-1.0	2327.0	1959.0	-1.0	3527.0	1607.0	-1.0	2393.0	1883.0	-1.0	3348.0	1431.0	-1.0	2153.0	1382.0	-1.0	2327.0	1273.0	-1.0	1886.0	
539.107	984.0	-1.0	1528.0	1473.0	-1.0	2358.0	1368.0	-1.0	2312.0	1891.0	-1.0	3190.0	1808.0	-1.0	3281.0	1423.0	-1.0	2264.0	1058.0	-1.0	1785.0	1842.0	-1.0	2859.0	927.0	-1.0	1603.0	1497.0	-1.0	2330.0	1959.0	-1.0	3530.0	1608.0	-1.0	2395.0	1883.0	-1.0	3352.0	1432.0	-1.0	2157.0	1383.0	-1.0	2331.0	1274.0	-1.0	1888.0	
539.606	984.0	-1.0	1529.0	1475.0	-1.0	2363.0	1367.0	-1.0	2314.0	1893.0	-1.0	3196.0	1811.0	-1.0	3290.0	1425.0	-1.0	2269.0	1060.0	-1.0	1789.0	1845.0	-1.0	2867.0	927.0	-1.0	1605.0	1499.0	-1.0	2335.0	1962.0	-1.0	3538.0	1609.0	-1.0	2400.0	1884.0	-1.0	3353.0	1433.0	-1.0	2157.0	1384.0	-1.0	2333.0	1274.0	-1.0	1887.0	
540.105	983.0	-1.0	1528.0	1475.0	-1.0	2363.0	1366.0	-1.0	2311.0	1892.0	-1.0	3192.0	1811.0	-1.0	3293.0	1425.0	-1.0	2271.0	1060.0	-1.0	1792.0	1846.0	-1.0	2871.0	928.0	-1.0	1608.0	1500.0	-1.0	2340.0	1963.0	-1.0	3547.0	1609.0	-1.0	2405.0	1885.0	-1.0	3360.0	1433.0	-1.0	2161.0	1385.0	-1.0	2339.0	1274.0	-1.0	1889.0	
540.604	984.0	-1.0	1529.0	1477.0	-1.0	2368.0	1367.0	-1.0	2313.0	1894.0	-1.0	3199.0	1813.0	-1.0	3299.0	1427.0	-1.0	2275.0	1062.0	-1.0	1796.0	1849.0	-1.0	2878.0	928.0	-1.0	1612.0	1501.0	-1.0	2345.0	1965.0	-1.0	3556.0	1609.0	-1.0	2409.0	1885.0	-1.0	3361.0	1433.0	-1.0	2161.0	1386.0	-1.0	2340.0	1273.0	-1.0	1888.0	
541.103	983.0	-1.0	1528.0	1476.0	-1.0	2365.0	1366.0	-1.0	2311.0	1893.0	-1.0	3194.0	1813.0	-1.0	3301.0	1426.0	-1.0	2275.0	1062.0	-1.0	1798.0	1849.0	-1.0	2880.0	929.0	-1.0	1615.0	1501.0	-1.0	2347.0	1965.0	-1.0	3563.0	1610.0	-1.0	2411.0	1886.0	-1.0	3367.0	1434.0	-1.0	2165.0	1387.0	-1.0	2344.0	1274.0	-1.0	1889.0	
541.602	983.0	-1.0	1529.0	1477.0	-1.0	2369.0	1366.0	-1.0	2312.0	1895.0	-1.0	3200.0	1815.0	-1.0	3311.0	1427.0	-1.0	2280.0	1063.0	-1.0	1802.0	1851.0	-1.0	2888.0	929.0	-1.0	1618.0	1502.0	-1.0	2353.0	1969.0	-1.0	3574.0	1611.0	-1.0	2416.0	1888.0	-1.0	3372.0	1435.0	-1.0	2167.0	1389.0	-1.0	2346.0	1274.0	-1.0	1890.0	
542.101	984.0	-1.0	1529.0	1477.0	-1.0	2368.0	1366.0	-1.0	2311.0	1895.0	-1.0	3199.0	1815.0	-1.0	3312.0	1427.0	-1.0	2280.0	1063.0	-1.0	1805.0	1850.0	-1.0	2888.0	929.0	-1.0	1621.0	1502.0	-1.0	2354.0	1968.0	-1.0	3580.0	1611.0	-1.0	2418.0	1889.0	-1.0	3378.0	1436.0	-1.0	2171.0	1389.0	-1.0	2350.0	1274.0	-1.0	1891.0	
542.600	984.0	-1.0	1531.0	1478.0	-1.0	2372.0	1367.0	-1.0	2314.0	1897.0	-1.0	3206.0	1815.0	-1.0	3319.0	1427.0	-1.0	2283.0	1063.0	-1.0	1809.0	1850.0	-1.0	2892.0	929.0	-1.0	1624.0	1502.0	-1.0	2356.0	1969.0	-1.0	3585.0	1611.0	-1.0	2419.0	1889.0	-1.0	3381.0	1436.0	-1.0	2172.0	1390.0	-1.0	2351.0	1274.0	-1.0	1891.0	
543.099	984.0	-1.0	1530.0	1478.0	-1.0	2372.0	1367.0	-1.0	2312.0	1897.0	-1.0	3205.0	1814.0	-1.0	3319.0	1426.0	-1.0	2282.0	1063.0	-1.0	1810.0	1848.0	-1.0	2890.0	929.0	-1.0	1627.0	1500.0	-1.0	2355.0	1968.0	-1.0	3587.0	1609.0	-1.0	2419.0	1890.0	-1.0	3386.0	1437.0	-1.0	2176.0	1390.0	-1.0	2354.0	1274.0	-1.0	1892.0	
543.598	984.0	-1.0	1531.0	1479.0	-1.0	2374.0	1368.0	-1.0	2314.0	1898.0	-1.0	3209.0	1812.0	-1.0	3320.0	1425.0	-1.0	2282.0	1062.0	-1.0	1812.0	1847.0	-1.0	2890.0	930.0	-1.0	1628.0	1500.0	-1.0	2355.0	1967.0	-1.0	3587.0	1609.0	-1.0	2417.0	1889.0	-1.0	3387.0	1436.0	-1.0	2177.0	1389.0	-1.0	2354.0	1273.0	-1.0	1892.0	
544.097	984.0	-1.0	1531.0	1479.0	-1.0	2375.0	1368.0	-1.0	2314.0	1898.0	-1.0	3210.0	1811.0	-1.0	3321.0	1425.0	-1.0	2282.0	1061.0	-1.0	1813.0	1846.0	-1.0	2889.0	929.0	-1.0	1629.0	1498.0	-1.0	2355.0	1967.0	-1.0	3591.0	1608.0	-1.0	2419.0	1890.0	-1.0	3395.0	1438.0	-1.0	2183.0	1390.0	-1.0	2360.0	1275.0	-1.0	1897.0	
544.596	984.0	-1.0	1530.0	1478.0	-1.0	2375.0	1368.0	-1.0	2313.0	1896.0	-1.0	3207.0	1809.0	-1.0	3320.0	1424.0	-1.0	2280.0	1061.0	-1.0	1813.0	1844.0	-1.0	2887.0	929.0	-1.0	1630.0	1498.0	-1.0	2354.0	1966.0	-1.0	3589.0	1608.0	-1.0	2417.0	1890.0	-1.0	3396.0	1437.0	-1.0	2183.0	1390.0	-1.0	2360.0	1275.0	-1.0	1897.0	
545.095	984.0	-1.0	1531.0	1478.0	-1.0	2377.0	1367.0	-1.0	2314.0	1896.0	-1.0	3209.0	1809.0	-1.0	3324.0	1423.0	-1.0	2282.0	1060.0	-1.0	1815.0	1843.0	-1.0	2889.0	929.0	-1.0	1631.0	1497.0	-1.0	2355.0	1967.0	-1.0	3595.0	1608.0	-1.0	2420.0	1891.0	-1.0	3405.0	1439.0	-1.0	2190.0	1392.0	-1.0	2365.0	1276.0	-1.0	1903.0	
545.594	984.0	-1.0	1531.0	1478.0	-1.0	2377.0	1367.0	-1.0	2315.0	1895.0	-1.0	3208.0	1807.0	-1.0	3324.0	1422.0	-1.0	2282.0	1060.0	-1.0	1816.0	1843.0	-1.0	2890.0	930.0	-1.0	1632.0	1496.0	-1.0	2355.0	1967.0	-1.0	3595.0	1607.0	-1.0	2420.0	1890.0	-1.0	3407.0	1439.0	-1.0	2190.0	1392.0	-1.0	2368.0	1275.0	-1.0	1903.0	
546.094	985.0	-1.0	1533.0	1478.0	-1.0	2382.0	1367.0	-1.0	2319.0	1894.0	-1.0	3213.0	1808.0	-1.0	3331.0	1423.0	-1.0	2286.0	1060.0	-1.0	1819.0	1845.0	-1.0	2895.0	930.0	-1.0	1634.0	1498.0	-1.0	2359.0	1969.0	-1.0	3604.0	1610.0	-1.0	2425.0	1891.0	-1.0	3417.0	1440.0	-1.0	2196.0	1394.0	-1.0	2374.0	1276.0	-1.0	1908.0	
546.593	985.0	-1.0	1535.0	1478.0	-1.0	2385.0	1366.0	-1.0	2321.0	1893.0	-1.0	3215.0	1808.0	-1.0	3335.0	1423.0	-1.0	2288.0	1060.0	-1.0	1822.0	1846.0	-1.0	2899.0	930.0	-1.0	1637.0	1498.0	-1.0	2362.0	1971.0	-1.0	3609.0	1610.0	-1.0	2427.0	1892.0	-1.0	3421.0	1440.0	-1.0	2199.0	1394.0	-1.0	2378.0	1277.0	-1.0	1909.0	
547.092	985.0	-1.0	1538.0	1480.0	-1.0	2392.0	1366.0	-1.0	2327.0	1896.0	-1.0	3225.0	1810.0	-1.0	3341.0	1424.0	-1.0	2292.0	1061.0	-1.0	1825.0	1849.0	-1.0	2907.0	931.0	-1.0	1640.0	1500.0	-1.0	2364.0	1972.0	-1.0	3614.0	1612.0	-1.0	2429.0	1891.0	-1.0	3420.0	1439.0	-1.0	2196.0	1393.0	-1.0	2377.0	1275.0	-1.0	1907.0	
547.591	985.0	-1.0	1539.0	1480.0	-1.0	2395.0	1366.0	-1.0	2329.0	1895.0	-1.0	3227.0	1810.0	-1.0	3345.0	1425.0	-1.0	2294.0	1061.0	-1.0	1828.0	1851.0	-1.0	2912.0	932.0	-1.0	1643.0	1501.0	-1.0	2369.0	1974.0	-1.0	3621.0	1612.0	-1.0	2433.0	1891.0	-1.0	3426.0	1439.0	-1.0	2199.0	1394.0	-1.0	2380.0	1276.0	-1.0	1909.0	
548.091	985.0	-1.0	1540.0	1481.0	-1.0	2396.0	1366.0	-1.0	2332.0	1896.0	-1.0	3231.0	1810.0	-1.0	3349.0	1425.0	-1.0	2295.0	1062.0	-1.0	1831.0	1853.0	-1.0	2917.0	933.0	-1.0	1646.0	1502.0	-1.0	2372.0	1975.0	-1.0	3624.0	1613.0	-1.0	2433.0	1890.0	-1.0	3425.0	1438.0	-1.0	2196.0	1393.0	-1.0	2380.0	1275.0	-1.0	1907.0	
548.590	985.0	-1.0	1540.0	1480.0	-1.0	2396.0	1365.0	-1.0	2334.0	1895.0	-1.0	3231.0	1810.0	-1.0	3352.0	1425.0	-1.0	2297.0	1062.0	-1.0	1832.0	1854.0	-1.0	2919.0	933.0	-1.0	1647.0	1502.0	-1.0	2371.0	1975.0	-1.0	3627.0	1613.0	-1.0	2434.0	1890.0	-1.0	3428.0	1439.0	-1.0	2200.0	1393.0	-1.0	2381.0	1276.0	-1.0	1908.0	
549.090	984.0	-1.0	1538.0	1478.0	-1.0	2389.0	1365.0	-1.0	2334.0	1895.0	-1.0	3228.0	1809.0	-1.0	3353.0	1426.0	-1.0	2299.0	1060.0	-1.0	1830.0	1852.0	-1.0	2917.0	931.0	-1.0	1642.0	1501.0	-1.0	2367.0	1973.0	-1.0	3621.0	1611.0	-1.0	2429.0	1887.0	-1.0	3423.0	1439.0	-1.0	2200.0	1390.0	-1.0	2376.0	1275.0	-1.0	1904.0	
549.589	983.0	-1.0	1537.0	1474.0	-1.0	2383.0	1365.0	-1.0	2337.0	1895.0	-1.0	3229.0	1808.0	-1.0	3356.0	1426.0	-1.0	2301.0	1058.0	-1.0	1827.0	1850.0	-1.0	2917.0	928.0	-1.0	1635.0	1499.0	-1.0	2364.0	1971.0	-1.0	3620.0	1609.0	-1.0	2429.0	1888.0	-1.0	3428.0	1441.0	-1.0	2205.0	1390.0	-1.0	2372.0	1276.0	-1.0	1908.0	
550.088	983.0	-1.0	1538.0	1470.0	-1.0	2375.0	1365.0	-1.0	2339.0	1895.0	-1.0	3228.0	1805.0	-1.0	3357.0	1426.0	-1.0	2302.0	1056.0	-1.0	1825.0	1848.0	-1.0	2915.0	926.0	-1.0	1630.0	1496.0	-1.0	2360.0	1967.0	-1.0	3614.0	1607.0	-1.0	2425.0	1887.0	-1.0	3424.0	1439.0	-1.0	2202.0	1386.0	-1.0	2363.0	1276.0	-1.0	1906.0	
550.587	983.0	-1.0	1540.0	1469.0	-1.0	2374.0	1366.0	-1.0	2346.0	1897.0	-1.0	3235.0	1806.0	-1.0	3366.0	1425.0	-1.0	2307.0	1056.0	-1.0	1827.0	1847.0	-1.0	2919.0	924.0	-1.0	1626.0	1495.0	-1.0	2359.0	1966.0	-1.0	3616.0	1606.0	-1.0	2426.0	1889.0	-1.0	3428.0	1441.0	-1.0	2207.0	1386.0	-1.0	2360.0	1278.0	-1.0	1909.0	
551.086	983.0	-1.0	1541.0	1465.0	-1.0	2372.0	1367.0	-1.0	2350.0	1897.0	-1.0	3238.0	1805.0	-1.0	3368.0	1426.0	-1.0	2309.0	1056.0	-1.0	1827.0	1847.0	-1.0	2922.0	922.0	-1.0	1622.0	1493.0	-1.0	2358.0	1961.0	-1.0	3614.0	1604.0	-1.0	2428.0	1888.0	-1.0	3429.0	1441.0	-1.0	2207.0	1385.0	-1.0	2356.0	1277.0	-1.0	1910.0	
551.585	983.0	-1.0	1545.0	1465.0	-1.0	2370.0	1368.0	-1.0	2357.0	1899.0	-1.0	3244.0	1804.0	-1.0	3370.0	1426.0	-1.0	2311.0	1056.0	-1.0	1828.0	1847.0	-1.0	2926.0	920.0	-1.0	1619.0	1492.0	-1.0	2355.0	1956.0	-1.0	3601.0	1602.0	-1.0	2423.0	1885.0	-1.0	3423.0	1438.0	-1.0	2202.0	1382.0	-1.0	2352.0	1276.0	-1.0	1906.0	
552.084	984.0	-1.0	1548.0	1463.0	-1.0	2371.0	1368.0	-1.0	2361.0	1899.0	-1.0	3248.0	1804.0	-1.0	3374.0	1427.0	-1.0	2314.0	1056.0	-1.0	1829.0	1848.0	-1.0	2931.0	920.0	-1.0	1617.0	1491.0	-1.0	2355.0	1955.0	-1.0	3600.0	1602.0	-1.0	2423.0	1886.0	-1.0	3430.0	1438.0	-1.0	2206.0	1383.0	-1.0	2355.0	1277.0	-1.0	1911.0	
552.583	985.0	-1.0	1550.0	1463.0	-1.0	2370.0	1369.0	-1.0	2364.0	1899.0	-1.0	3248.0	1804.0	-1.0	3375.0	1427.0	-1.0	2318.0	1057.0	-1.0	1830.0	1848.0	-1.0	2935.0	919.0	-1.0	1617.0	1490.0	-1.0	2355.0	1953.0	-1.0	3598.0	1601.0	-1.0	2422.0	1885.0	-1.0	3432.0	1438.0	-1.0	2207.0	1384.0	-1.0	2357.0	1277.0	-1.0	1912.0	
553.082	985.0	-1.0	1554.0	1464.0	-1.0	2373.0	1370.0	-1.0	2370.0	1900.0	-1.0	3255.0	1805.0	-1.0	3376.0	1428.0	-1.0	2319.0	1057.0	-1.0	1831.0	1850.0	-1.0	2939.0	918.0	-1.0	1617.0	1491.0	-1.0	2356.0	1952.0	-1.0	3597.0	1601.0	-1.0	2420.0	1883.0	-1.0	3427.0	1436.0	-1.0	2203.0	1383.0	-1.0	2357.0	1275.0	-1.0	1909.0	
553.581	987.0	-1.0	1556.0	1464.0	-1.0	2373.0	1372.0	-1.0	2373.0	1900.0	-1.0	3258.0	1806.0	-1.0	3378.0	1429.0	-1.0	2322.0	1057.0	-1.0	1832.0	1851.0	-1.0	2942.0	918.0	-1.0	1618.0	1491.0	-1.0	2358.0	1953.0	-1.0	3600.0	1601.0	-1.0	2422.0	1883.0	-1.0	3433.0	1437.0	-1.0	2207.0	1384.0	-1.0	2361.0	1276.0	-1.0	1912.0	
554.080	987.0	-1.0	1557.0	1464.0	-1.0	2370.0	1372.0	-1.0	2373.0	1900.0	-1.0	3255.0	1806.0	-1.0	3376.0	1429.0	-1.0	2322.0	1058.0	-1.0	1832.0	1850.0	-1.0	2944.0	919.0	-1.0	1619.0	1491.0	-1.0	2359.0	1953.0	-1.0	3600.0	1601.0	-1.0	2422.0	1883.0	-1.0	3433.0	1436.0	-1.0	2206.0	1384.0	-1.0	2364.0	1276.0	-1.0	1913.0	
554.579	988.0	-1.0	1559.0	1464.0	-1.0	2371.0	1372.0	-1.0	2375.0	1900.0	-1.0	3257.0	1806.0	-1.0	3373.0	1429.0	-1.0	2322.0	1058.0	-1.0	1831.0	1851.0	-1.0	2945.0	919.0	-1.0	1619.0	1491.0	-1.0	2359.0	1952.0	-1.0	3596.0	1601.0	-1.0	2419.0	1880.0	-1.0	3424.0	1434.0	-1.0	2199.0	1383.0	-1.0	2361.0	1274.0	-1.0	1907.0	
555.078	988.0	-1.0	1559.0	1463.0	-1.0	2369.0	1373.0	-1.0	2374.0	1900.0	-1.0	3254.0	1806.0	-1.0	3369.0	1429.0	-1.0	2320.0	1058.0	-1.0	1831.0	1850.0	-1.0	2942.0	919.0	-1.0	1619.0	1491.0	-1.0	2358.0	1952.0	-1.0	3595.0	1600.0	-1.0	2419.0	1879.0	-1.0	3425.0	1434.0	-1.0	2200.0	1383.0	-1.0	2364.0	1274.0	-1.0	1908.0	
555.577	988.0	-1.0	1558.0	1462.0	-1.0	2362.0	1373.0	-1.0	2370.0	1897.0	-1.0	3244.0	1804.0	-1.0	3359.0	1428.0	-1.0	2316.0	1057.0	-1.0	1827.0	1849.0	-1.0	2937.0	919.0	-1.0	1619.0	1490.0	-1.0	2355.0	1950.0	-1.0	3589.0	1599.0	-1.0	2415.0	1877.0	-1.0	3416.0	1432.0	-1.0	2194.0	1382.0	-1.0	2360.0	1273.0	-1.0	1904.0	
556.076	988.0	-1.0	1557.0	1461.0	-1.0	2360.0	1373.0	-1.0	2368.0	1897.0	-1.0	3240.0	1804.0	-1.0	3353.0	1428.0	-1.0	2313.0	1057.0	-1.0	1825.0	1847.0	-1.0	2931.0	919.0	-1.0	1617.0	1490.0	-1.0	2353.0	1950.0	-1.0	3588.0	1600.0	-1.0	2415.0	1877.0	-1.0	3419.0	1433.0	-1.0	2199.0	1383.0	-1.0	2365.0	1274.0	-1.0	1907.0	
556.575	987.0	-1.0	1556.0	1460.0	-1.0	2356.0	1372.0	-1.0	2363.0	1895.0	-1.0	3231.0	1803.0	-1.0	3344.0	1427.0	-1.0	2308.0	1056.0	-1.0	1822.0	1845.0	-1.0	2924.0	919.0	-1.0	1614.0	1490.0	-1.0	2348.0	1948.0	-1.0	3580.0	1599.0	-1.0	2411.0	1875.0	-1.0	3411.0	1431.0	-1.0	2193.0	1382.0	-1.0	2361.0	1273.0	-1.0	1904.0	
557.075	987.0	-1.0	1556.0	1460.0	-1.0	2355.0	1372.0	-1.0	2362.0	1894.0	-1.0	3228.0	1802.0	-1.0	3339.0	1427.0	-1.0	2307.0	1056.0	-1.0	1818.0	1844.0	-1.0	2918.0	918.0	-1.0	1610.0	1489.0	-1.0	2345.0	1947.0	-1.0	3575.0	1599.0	-1.0	2409.0	1873.0	-1.0	3403.0	1431.0	-1.0	2188.0	1381.0	-1.0	2357.0	1272.0	-1.0	1900.0	
557.574	987.0	-1.0	1555.0	1460.0	-1.0	2352.0	1372.0	-1.0	2357.0	1893.0	-1.0	3220.0	1800.0	-1.0	3327.0	1425.0	-1.0	2302.0	1055.0	-1.0	1813.0	1840.0	-1.0	2906.0	917.0	-1.0	1605.0	1487.0	-1.0	2338.0	1942.0	-1.0	3561.0	1597.0	-1.0	2404.0	1871.0	-1.0	3395.0	1430.0	-1.0	2185.0	1380.0	-1.0	2354.0	1271.0	-1.0	1898.0	
558.073	987.0	-1.0	1555.0	1460.0	-1.0	2353.0	1373.0	-1.0	2356.0	1894.0	-1.0	3219.0	1798.0	-1.0	3316.0	1425.0	-1.0	2296.0	1054.0	-1.0	1807.0	1838.0	-1.0	2895.0	915.0	-1.0	1599.0	1485.0	-1.0	2330.0	1937.0	-1.0	3545.0	1595.0	-1.0	2397.0	1867.0	-1.0	3382.0	1427.0	-1.0	2176.0	1376.0	-1.0	2344.0	1270.0	-1.0	1893.0	
558.572	986.0	-1.0	1554.0	1460.0	-1.0	2348.0	1373.0	-1.0	2351.0	1893.0	-1.0	3210.0	1797.0	-1.0	3303.0	1424.0	-1.0	2290.0	1052.0	-1.0	1801.0	1834.0	-1.0	2883.0	913.0	-1.0	1593.0	1483.0	-1.0	2323.0	1932.0	-1.0	3530.0	1593.0	-1.0	2391.0	1865.0	-1.0	3375.0	1426.0	-1.0	2173.0	1376.0	-1.0	2342.0	1269.0	-1.0	1891.0	
559.072	987.0	-1.0	1553.0	1459.0	-1.0	2346.0	1373.0	-1.0	2348.0	1893.0	-1.0	3206.0	1795.0	-1.0	3293.0	1422.0	-1.0	2285.0	1051.0	-1.0	1795.0	1831.0	-1.0	2872.0	912.0	-1.0	1587.0	1481.0	-1.0	2314.0	1928.0	-1.0	3513.0	1591.0	-1.0	2384.0	1862.0	-1.0	3360.0	1424.0	-1.0	2165.0	1374.0	-1.0	2333.0	1268.0	-1.0	1886.0	
559.571	987.0	-1.0	1551.0	1459.0	-1.0	2341.0	1373.0	-1.0	2342.0	1892.0	-1.0	3197.0	1794.0	-1.0	3282.0	1421.0	-1.0	2280.0	1050.0	-1.0	1789.0	1828.0	-1.0	2861.0	910.0	-1.0	1579.0	1478.0	-1.0	2307.0	1922.0	-1.0	3499.0	1588.0	-1.0	2380.0	1861.0	-1.0	3354.0	1423.0	-1.0	2164.0	1373.0	-1.0	2331.0	1268.0	-1.0	1884.0	
560.070	986.0	-1.0	1549.0	1459.0	-1.0	2337.0	1373.0	-1.0	2338.0	1892.0	-1.0	3191.0	1792.0	-1.0	3273.0	1420.0	-1.0	2275.0	1049.0	-1.0	1783.0	1824.0	-1.0	2850.0	908.0	-1.0	1572.0	1476.0	-1.0	2299.0	1917.0	-1.0	3482.0	1586.0	-1.0	2372.0	1858.0	-1.0	3342.0	1422.0	-1.0	2157.0	1370.0	-1.0	2323.0	1267.0	-1.0	1880.0	
560.569	986.0	-1.0	1547.0	1458.0	-1.0	2335.0	1373.0	-1.0	2334.0	1891.0	-1.0	3185.0	1792.0	-1.0	3267.0	1420.0	-1.0	2273.0	1048.0	-1.0	1779.0	1821.0	-1.0	2842.0	906.0	-1.0	1565.0	1474.0	-1.0	2294.0	1913.0	-1.0	3471.0	1584.0	-1.0	2369.0	1859.0	-1.0	3342.0	1422.0	-1.0	2158.0	1370.0	-1.0	2322.0	1266.0	-1.0	1881.0	
561.068	986.0	-1.0	1546.0	1457.0	-1.0	2331.0	1373.0	-1.0	2330.0	1891.0	-1.0	3179.0	1790.0	-1.0	3260.0	1419.0	-1.0	2269.0	1047.0	-1.0	1774.0	1818.0	-1.0	2834.0	904.0	-1.0	1559.0	1472.0	-1.0	2288.0	1908.0	-1.0	3456.0	1582.0	-1.0	2363.0	1857.0	-1.0	3333.0	1421.0	-1.0	2153.0	1369.0	-1.0	2316.0	1266.0	-1.0	1878.0	
561.568	986.0	-1.0	1545.0	1458.0	-1.0	2330.0	1373.0	-1.0	2329.0	1891.0	-1.0	3177.0	1790.0	-1.0	3258.0	1418.0	-1.0	2269.0	1046.0	-1.0	1769.0	1815.0	-1.0	2828.0	902.0	-1.0	1552.0	1470.0	-1.0	2284.0	1905.0	-1.0	3447.0	1580.0	-1.0	2361.0	1858.0	-1.0	3333.0	1421.0	-1.0	2156.0	1369.0	-1.0	2316.0	1267.0	-1.0	1879.0	
562.067	986.0	-1.0	1543.0	1458.0	-1.0	2326.0	1374.0	-1.0	2327.0	1890.0	-1.0	3171.0	1789.0	-1.0	3254.0	1417.0	-1.0	2265.0	1045.0	-1.0	1765.0	1812.0	-1.0	2819.0	900.0	-1.0	1546.0	1468.0	-1.0	2278.0	1900.0	-1.0	3434.0	1577.0	-1.0	2356.0	1856.0	-1.0	3325.0	1419.0	-1.0	2150.0	1366.0	-1.0	2310.0	1266.0	-1.0	1876.0	
562.566	985.0	-1.0	1543.0	1458.0	-1.0	2327.0	1373.0	-1.0	2327.0	1890.0	-1.0	3170.0	1788.0	-1.0	3254.0	1416.0	-1.0	2265.0	1044.0	-1.0	1761.0	1809.0	-1.0	2814.0	898.0	-1.0	1540.0	1466.0	-1.0	2274.0	1897.0	-1.0	3425.0	1576.0	-1.0	2353.0	1856.0	-1.0	3325.0	1420.0	-1.0	2152.0	1367.0	-1.0	2310.0	1266.0	-1.0	1878.0	
563.066	985.0	-1.0	1542.0	1457.0	-1.0	2324.0	1373.0	-1.0	2326.0	1888.0	-1.0	3165.0	1786.0	-1.0	3249.0	1415.0	-1.0	2262.0	1043.0	-1.0	1756.0	1806.0	-1.0	2806.0	896.0	-1.0	1534.0	1463.0	-1.0	2269.0	1892.0	-1.0	3411.0	1574.0	-1.0	2347.0	1853.0	-1.0	3317.0	1418.0	-1.0	2146.0	1365.0	-1.0	2304.0	1265.0	-1.0	1875.0	
563.565	984.0	-1.0	1542.0	1457.0	-1.0	2326.0	1373.0	-1.0	2327.0	1888.0	-1.0	3167.0	1785.0	-1.0	3249.0	1415.0	-1.0	2262.0	1042.0	-1.0	1754.0	1803.0	-1.0	2801.0	895.0	-1.0	1529.0	1462.0	-1.0	2267.0	1890.0	-1.0	3407.0	1573.0	-1.0	2346.0	1853.0	-1.0	3318.0	1419.0	-1.0	2148.0	1365.0	-1.0	2304.0	1266.0	-1.0	1877.0	
564.064	985.0	-1.0	1541.0	1457.0	-1.0	2325.0	1372.0	-1.0	2324.0	1886.0	-1.0	3162.0	1784.0	-1.0	3246.0	1413.0	-1.0	2259.0	1041.0	-1.0	1750.0	1800.0	-1.0	2795.0	894.0	-1.0	1524.0	1460.0	-1.0	2262.0	1886.0	-1.0	3396.0	1571.0	-1.0	2342.0	1851.0	-1.0	3310.0	1417.0	-1.0	2142.0	1362.0	-1.0	2298.0	1265.0	-1.0	1874.0	
564.563	986.0	-1.0	1543.0	1458.0	-1.0	2328.0	1373.0	-1.0	2325.0	1887.0	-1.0	3165.0	1784.0	-1.0	3248.0	1414.0	-1.0	2261.0	1041.0	-1.0	1747.0	1799.0	-1.0	2793.0	892.0	-1.0	1521.0	1459.0	-1.0	2260.0	1885.0	-1.0	3395.0	1571.0	-1.0	2342.0	1852.0	-1.0	3311.0	1418.0	-1.0	2144.0	1363.0	-1.0	2299.0	1266.0	-1.0	1876.0	
565.063	986.0	-1.0	1543.0	1458.0	-1.0	2326.0	1373.0	-1.0	2323.0	1885.0	-1.0	3158.0	1782.0	-1.0	3244.0	1413.0	-1.0	2257.0	1040.0	-1.0	1744.0	1797.0	-1.0	2788.0	892.0	-1.0	1519.0	1457.0	-1.0	2256.0	1884.0	-1.0	3388.0	1570.0	-1.0	2338.0	1850.0	-1.0	3301.0	1417.0	-1.0	2138.0	1362.0	-1.0	2293.0	1265.0	-1.0	1872.0	
565.562	987.0	-1.0	1545.0	1459.0	-1.0	2330.0	1373.0	-1.0	2324.0	1885.0	-1.0	3162.0	1784.0	-1.0	3246.0	1413.0	-1.0	2260.0	1041.0	-1.0	1743.0	1797.0	-1.0	2788.0	891.0	-1.0	1517.0	1458.0	-1.0	2257.0	1884.0	-1.0	3388.0	1571.0	-1.0	2340.0	1851.0	-1.0	3297.0	1416.0	-1.0	2135.0	1362.0	-1.0	2290.0	1265.0	-1.0	1871.0	
566.061	988.0	-1.0	1545.0	1460.0	-1.0	2329.0	1374.0	-1.0	2323.0	1885.0	-1.0	3159.0	1784.0	-1.0	3244.0	1413.0	-1.0	2258.0	1040.0	-1.0	1741.0	1797.0	-1.0	2785.0	891.0	-1.0	1515.0	1458.0	-1.0	2257.0	1883.0	-1.0	3385.0	1570.0	-1.0	2338.0	1850.0	-1.0	3293.0	1416.0	-1.0	2132.0	1362.0	-1.0	2287.0	1264.0	-1.0	1869.0	
566.560	989.0	-1.0	1547.0	1461.0	-1.0	2331.0	1376.0	-1.0	2325.0	1886.0	-1.0	3163.0	1785.0	-1.0	3243.0	1413.0	-1.0	2257.0	1041.0	-1.0	1739.0	1797.0	-1.0	2784.0	891.0	-1.0	1513.0	1459.0	-1.0	2256.0	1883.0	-1.0	3380.0	1571.0	-1.0	2335.0	1848.0	-1.0	3282.0	1413.0	-1.0	2123.0	1360.0	-1.0	2280.0	1263.0	-1.0	1864.0	
567.060	990.0	-1.0	1547.0	1461.0	-1.0	2331.0	1376.0	-1.0	2323.0	1887.0	-1.0	3160.0	1786.0	-1.0	3242.0	1413.0	-1.0	2256.0	1041.0	-1.0	1738.0	1797.0	-1.0	2782.0	891.0	-1.0	1512.0	1460.0	-1.0	2256.0	1884.0	-1.0	3378.0	1571.0	-1.0	2335.0	1849.0	-1.0	3282.0	1413.0	-1.0	2124.0	1360.0	-1.0	2281.0	1263.0	-1.0	1865.0	
567.559	990.0	-1.0	1546.0	1460.0	-1.0	2329.0	1376.0	-1.0	2320.0	1885.0	-1.0	3154.0	1786.0	-1.0	3236.0	1412.0	-1.0	2252.0	1042.0	-1.0	1735.0	1796.0	-1.0	2778.0	892.0	-1.0	1511.0	1460.0	-1.0	2256.0	1884.0	-1.0	3374.0	1571.0	-1.0	2333.0	1848.0	-1.0	3275.0	1413.0	-1.0	2118.0	1359.0	-1.0	2275.0	1262.0	-1.0	1862.0	
568.058	991.0	-1.0	1545.0	1461.0	-1.0	2329.0	1376.0	-1.0	2319.0	1885.0	-1.0	3153.0	1788.0	-1.0	3238.0	1412.0	-1.0	2252.0	1042.0	-1.0	1735.0	1797.0	-1.0	2777.0	892.0	-1.0	1510.0	1461.0	-1.0	2257.0	1885.0	-1.0	3375.0	1571.0	-1.0	2334.0	1849.0	-1.0	3269.0	1413.0	-1.0	2114.0	1359.0	-1.0	2271.0	1262.0	-1.0	1859.0	
568.557	991.0	-1.0	1542.0	1461.0	-1.0	2327.0	1376.0	-1.0	2315.0	1884.0	-1.0	3147.0	1790.0	-1.0	3237.0	1412.0	-1.0	2251.0	1042.0	-1.0	1734.0	1797.0	-1.0	2774.0	892.0	-1.0	1509.0	1461.0	-1.0	2257.0	1885.0	-1.0	3375.0	1572.0	-1.0	2334.0	1849.0	-1.0	3267.0	1413.0	-1.0	2113.0	1358.0	-1.0	2268.0	1261.0	-1.0	1859.0	
569.057	990.0	-1.0	1541.0	1461.0	-1.0	2327.0	1376.0	-1.0	2312.0	1885.0	-1.0	3144.0	1790.0	-1.0	3234.0	1412.0	-1.0	2247.0	1043.0	-1.0	1733.0	1796.0	-1.0	2770.0	892.0	-1.0	1508.0	1460.0	-1.0	2254.0	1887.0	-1.0	3372.0	1571.0	-1.0	2331.0	1846.0	-1.0	3255.0	1410.0	-1.0	2105.0	1356.0	-1.0	2260.0	1259.0	-1.0	1853.0	
569.556	990.0	-1.0	1538.0	1460.0	-1.0	2324.0	1377.0	-1.0	2309.0	1884.0	-1.0	3140.0	1792.0	-1.0	3235.0	1412.0	-1.0	2246.0	1043.0	-1.0	1732.0	1796.0	-1.0	2769.0	893.0	-1.0	1507.0	1460.0	-1.0	2252.0	1889.0	-1.0	3374.0	1571.0	-1.0	2331.0	1847.0	-1.0	3257.0	1410.0	-1.0	2107.0	1356.0	-1.0	2259.0	1259.0	-1.0	1855.0	
570.055	990.0	-1.0	1534.0	1458.0	-1.0	2320.0	1376.0	-1.0	2304.0	1882.0	-1.0	3131.0	1792.0	-1.0	3235.0	1411.0	-1.0	2243.0	1043.0	-1.0	1732.0	1796.0	-1.0	2767.0	893.0	-1.0	1507.0	1460.0	-1.0	2251.0	1889.0	-1.0	3375.0	1570.0	-1.0	2330.0	1846.0	-1.0	3251.0	1409.0	-1.0	2103.0	1355.0	-1.0	2253.0	1258.0	-1.0	1852.0	
570.554	990.0	-1.0	1533.0	1459.0	-1.0	2320.0	1377.0	-1.0	2303.0	1883.0	-1.0	3133.0	1794.0	-1.0	3240.0	1412.0	-1.0	2245.0	1044.0	-1.0	1733.0	1796.0	-1.0	2770.0	894.0	-1.0	1508.0	1459.0	-1.0	2250.0	1893.0	-1.0	3382.0	1571.0	-1.0	2332.0	1848.0	-1.0	3248.0	1409.0	-1.0	2102.0	1355.0	-1.0	2250.0	1258.0	-1.0	1849.0	
571.053	990.0	-1.0	1531.0	1459.0	-1.0	2318.0	1377.0	-1.0	2301.0	1881.0	-1.0	3128.0	1795.0	-1.0	3242.0	1412.0	-1.0	2244.0	1045.0	-1.0	1733.0	1797.0	-1.0	2770.0	895.0	-1.0	1509.0	1458.0	-1.0	2248.0	1895.0	-1.0	3386.0	1570.0	-1.0	2332.0	1848.0	-1.0	3248.0	1409.0	-1.0	2102.0	1355.0	-1.0	2248.0	1257.0	-1.0	1849.0	
571.552	991.0	-1.0	1532.0	1459.0	-1.0	2320.0	1379.0	-1.0	2303.0	1883.0	-1.0	3134.0	1798.0	-1.0	3246.0	1413.0	-1.0	2246.0	1046.0	-1.0	1735.0	1799.0	-1.0	2774.0	895.0	-1.0	1511.0	1457.0	-1.0	2247.0	1898.0	-1.0	3396.0	1570.0	-1.0	2335.0	1847.0	-1.0	3244.0	1407.0	-1.0	2096.0	1354.0	-1.0	2243.0	1256.0	-1.0	1846.0	
572.051	991.0	-1.0	1532.0	1459.0	-1.0	2319.0	1379.0	-1.0	2303.0	1883.0	-1.0	3135.0	1800.0	-1.0	3249.0	1413.0	-1.0	2246.0	1048.0	-1.0	1737.0	1800.0	-1.0	2776.0	896.0	-1.0	1513.0	1457.0	-1.0	2247.0	1901.0	-1.0	3402.0	1571.0	-1.0	2336.0	1850.0	-1.0	3251.0	1407.0	-1.0	2100.0	1355.0	-1.0	2247.0	1257.0	-1.0	1849.0	
572.550	991.0	-1.0	1532.0	1460.0	-1.0	2317.0	1379.0	-1.0	2299.0	1882.0	-1.0	3131.0	1800.0	-1.0	3248.0	1412.0	-1.0	2243.0	1049.0	-1.0	1739.0	1801.0	-1.0	2778.0	899.0	-1.0	1519.0	1458.0	-1.0	2248.0	1903.0	-1.0	3405.0	1572.0	-1.0	2336.0	1851.0	-1.0	3255.0	1408.0	-1.0	2101.0	1357.0	-1.0	2251.0	1256.0	-1.0	1849.0	
573.049	992.0	-1.0	1533.0	1463.0	-1.0	2323.0	1379.0	-1.0	2299.0	1885.0	-1.0	3137.0	1804.0	-1.0	3256.0	1414.0	-1.0	2246.0	1052.0	-1.0	1744.0	1805.0	-1.0	2785.0	902.0	-1.0	1526.0	1459.0	-1.0	2251.0	1908.0	-1.0	3415.0	1575.0	-1.0	2341.0	1855.0	-1.0	3265.0	1410.0	-1.0	2106.0	1359.0	-1.0	2257.0	1257.0	-1.0	1851.0	
573.548	992.0	-1.0	1532.0	1465.0	-1.0	2326.0	1379.0	-1.0	2297.0	1885.0	-1.0	3136.0	1806.0	-1.0	3259.0	1414.0	-1.0	2247.0	1054.0	-1.0	1749.0	1807.0	-1.0	2788.0	905.0	-1.0	1532.0	1461.0	-1.0	2254.0	1911.0	-1.0	3422.0	1578.0	-1.0	2344.0	1859.0	-1.0	3278.0	1412.0	-1.0	2113.0	1363.0	-1.0	2267.0	1258.0	-1.0	1855.0	
574.047	991.0	-1.0	1534.0	1469.0	-1.0	2335.0	1379.0	-1.0	2300.0	1888.0	-1.0	3146.0	1810.0	-1.0	3267.0	1416.0	-1.0	2250.0	1057.0	-1.0	1755.0	1812.0	-1.0	2796.0	908.0	-1.0	1540.0	1463.0	-1.0	2258.0	1917.0	-1.0	3433.0	1580.0	-1.0	2348.0	1862.0	-1.0	3287.0	1413.0	-1.0	2116.0	1364.0	-1.0	2272.0	1259.0	-1.0	1857.0	
574.546	992.0	-1.0	1535.0	1472.0	-1.0	2341.0	1379.0	-1.0	2301.0	1889.0	-1.0	3151.0	1812.0	-1.0	3273.0	1417.0	-1.0	2253.0	1058.0	-1.0	1760.0	1815.0	-1.0	2803.0	910.0	-1.0	1546.0	1465.0	-1.0	2263.0	1921.0	-1.0	3444.0	1583.0	-1.0	2353.0	1867.0	-1.0	3304.0	1415.0	-1.0	2125.0	1367.0	-1.0	2283.0	1261.0	-1.0	1863.0	
575.045	992.0	-1.0	1535.0	1474.0	-1.0	2343.0	1379.0	-1.0	2300.0	1890.0	-1.0	3151.0	1813.0	-1.0	3277.0	1418.0	-1.0	2253.0	1060.0	-1.0	1765.0	1819.0	-1.0	2809.0	913.0	-1.0	1553.0	1467.0	-1.0	2266.0	1925.0	-1.0	3452.0	1585.0	-1.0	2356.0	1869.0	-1.0	3314.0	1415.0	-1.0	2128.0	1368.0	-1.0	2290.0	1261.0	-1.0	1865.0	
575.545	993.0	-1.0	1537.0	1477.0	-1.0	2349.0	1379.0	-1.0	2302.0	1891.0	-1.0	3158.0	1816.0	-1.0	3288.0	1420.0	-1.0	2259.0	1062.0	-1.0	1772.0	1824.0	-1.0	2819.0	915.0	-1.0	1560.0	1470.0	-1.0	2274.0	1930.0	-1.0	3469.0	1588.0	-1.0	2364.0	1874.0	-1.0	3334.0	1419.0	-1.0	2140.0	1373.0	-1.0	2302.0	1263.0	-1.0	1873.0	
576.044	993.0	-1.0	1538.0	1479.0	-1.0	2352.0	1379.0	-1.0	2303.0	1891.0	-1.0	3160.0	1818.0	-1.0	3294.0	1420.0	-1.0	2261.0	1064.0	-1.0	1778.0	1828.0	-1.0	2828.0	918.0	-1.0	1567.0	1472.0	-1.0	2279.0	1934.0	-1.0	3479.0	1591.0	-1.0	2367.0	1877.0	-1.0	3344.0	1419.0	-1.0	2143.0	1374.0	-1.0	2308.0	1264.0	-1.0	1876.0	
576.543	994.0	-1.0	1540.0	1481.0	-1.0	2359.0	1379.0	-1.0	2308.0	1893.0	-1.0	3169.0	1819.0	-1.0	3305.0	1422.0	-1.0	2268.0	1066.0	-1.0	1785.0	1832.0	-1.0	2838.0	920.0	-1.0	1573.0	1475.0	-1.0	2285.0	1939.0	-1.0	3494.0	1594.0	-1.0	2375.0	1881.0	-1.0	3356.0	1422.0	-1.0	2149.0	1377.0	-1.0	2317.0	1266.0	-1.0	1880.0	
577.042	993.0	-1.0	1541.0	1482.0	-1.0	2361.0	1379.0	-1.0	2310.0	1892.0	-1.0	3172.0	1820.0	-1.0	3312.0	1423.0	-1.0	2271.0	1068.0	-1.0	1790.0	1834.0	-1.0	2845.0	922.0	-1.0	1579.0	1476.0	-1.0	2290.0	1943.0	-1.0	3501.0	1596.0	-1.0	2378.0	1883.0	-1.0	3366.0	1423.0	-1.0	2154.0	1379.0	-1.0	2322.0	1267.0	-1.0	1882.0	
577.541	994.0	-1.0	1544.0	1484.0	-1.0	2368.0	1380.0	-1.0	2317.0	1895.0	-1.0	3184.0	1823.0	-1.0	3318.0	1424.0	-1.0	2276.0	1069.0	-1.0	1795.0	1838.0	-1.0	2854.0	924.0	-1.0	1585.0	1479.0	-1.0	2295.0	1945.0	-1.0	3510.0	1597.0	-1.0	2381.0	1883.0	-1.0	3367.0	1423.0	-1.0	2153.0	1379.0	-1.0	2322.0	1266.0	-1.0	1880.0	
578.040	993.0	-1.0	1544.0	1484.0	-1.0	2371.0	1379.0	-1.0	2320.0	1894.0	-1.0	3188.0	1824.0	-1.0	3323.0	1424.0	-1.0	2279.0	1070.0	-1.0	1799.0	1840.0	-1.0	2860.0	925.0	-1.0	1590.0	1481.0	-1.0	2299.0	1948.0	-1.0	3516.0	1599.0	-1.0	2384.0	1885.0	-1.0	3376.0	1424.0	-1.0	2158.0	1381.0	-1.0	2327.0	1267.0	-1.0	1883.0	
578.539	993.0	-1.0	1545.0	1484.0	-1.0	2371.0	1379.0	-1.0	2322.0	1894.0	-1.0	3191.0	1824.0	-1.0	3325.0	1424.0	-1.0	2279.0	1071.0	-1.0	1801.0	1842.0	-1.0	2865.0	927.0	-1.0	1594.0	1482.0	-1.0	2302.0	1950.0	-1.0	3520.0	1600.0	-1.0	2384.0	1885.0	-1.0	3378.0	1424.0	-1.0	2159.0	1379.0	-1.0	2328.0	1267.0	-1.0	1882.0	
579.038	992.0	-1.0	1546.0	1484.0	-1.0	2373.0	1378.0	-1.0	2324.0	1894.0	-1.0	3195.0	1824.0	-1.0	3329.0	1424.0	-1.0	2282.0	1071.0	-1.0	1804.0	1844.0	-1.0	2869.0	928.0	-1.0	1598.0	1484.0	-1.0	2306.0	1952.0	-1.0	3527.0	1601.0	-1.0	2387.0	1887.0	-1.0	3388.0	1426.0	-1.0	2167.0	1381.0	-1.0	2335.0	1268.0	-1.0	1886.0	
579.537	992.0	-1.0	1545.0	1484.0	-1.0	2372.0	1378.0	-1.0	2324.0	1892.0	-1.0	3193.0	1824.0	-1.0	3328.0	1423.0	-1.0	2280.0	1071.0	-1.0	1805.0	1845.0	-1.0	2869.0	930.0	-1.0	1601.0	1484.0	-1.0	2306.0	1953.0	-1.0	3529.0	1602.0	-1.0	2387.0	1887.0	-1.0	3391.0	1426.0	-1.0	2168.0	1381.0	-1.0	2337.0	1268.0	-1.0	1886.0	
580.037	991.0	-1.0	1546.0	1484.0	-1.0	2374.0	1377.0	-1.0	2327.0	1892.0	-1.0	3198.0	1825.0	-1.0	3333.0	1424.0	-1.0	2283.0	1071.0	-1.0	1808.0	1847.0	-1.0	2874.0	930.0	-1.0	1604.0	1486.0	-1.0	2310.0	1956.0	-1.0	3538.0	1604.0	-1.0	2391.0	1888.0	-1.0	3393.0	1427.0	-1.0	2169.0	1382.0	-1.0	2337.0	1269.0	-1.0	1884.0	
580.537	992.0	-1.0	1545.0	1483.0	-1.0	2372.0	1378.0	-1.0	2327.0	1890.0	-1.0	3196.0	1825.0	-1.0	3333.0	1424.0	-1.0	2282.0	1071.0	-1.0	1809.0	1848.0	-1.0	2875.0	932.0	-1.0	1606.0	1487.0	-1.0	2311.0	1958.0	-1.0	3541.0	1605.0	-1.0	2391.0	1889.0	-1.0	3395.0	1428.0	-1.0	2170.0	1383.0	-1.0	2339.0	1269.0	-1.0	1884.0	
581.036	992.0	-1.0	1546.0	1484.0	-1.0	2375.0	1378.0	-1.0	2330.0	1892.0	-1.0	3202.0	1826.0	-1.0	3335.0	1424.0	-1.0	2282.0	1072.0	-1.0	1811.0	1851.0	-1.0	2880.0	933.0	-1.0	1611.0	1490.0	-1.0	2315.0	1960.0	-1.0	3544.0	1607.0	-1.0	2392.0	1889.0	-1.0	3395.0	1428.0	-1.0	2168.0	1383.0	-1.0	2340.0	1268.0	-1.0	1881.0	
581.535	992.0	-1.0	1546.0	1484.0	-1.0	2374.0	1378.0	-1.0	2331.0	1892.0	-1.0	3202.0	1826.0	-1.0	3337.0	1425.0	-1.0	2282.0	1073.0	-1.0	1814.0	1853.0	-1.0	2883.0	935.0	-1.0	1614.0	1492.0	-1.0	2318.0	1962.0	-1.0	3549.0	1608.0	-1.0	2393.0	1890.0	-1.0	3402.0	1429.0	-1.0	2171.0	1385.0	-1.0	2345.0	1269.0	-1.0	1883.0	
582.034	992.0	-1.0	1545.0	1483.0	-1.0	2371.0	1377.0	-1.0	2329.0	1890.0	-1.0	3196.0	1826.0	-1.0	3334.0	1424.0	-1.0	2279.0	1074.0	-1.0	1816.0	1855.0	-1.0	2883.0	937.0	-1.0	1619.0	1494.0	-1.0	2320.0	1963.0	-1.0	3550.0	1609.0	-1.0	2392.0	1890.0	-1.0	3401.0	1429.0	-1.0	2170.0	1384.0	-1.0	2347.0	1268.0	-1.0	1881.0	
582.534	992.0	-1.0	1544.0	1485.0	-1.0	2372.0	1377.0	-1.0	2330.0	1891.0	-1.0	3197.0	1827.0	-1.0	3339.0	1425.0	-1.0	2280.0	1074.0	-1.0	1819.0	1858.0	-1.0	2888.0	939.0	-1.0	1622.0	1496.0	-1.0	2324.0	1966.0	-1.0	3557.0	1611.0	-1.0	2396.0	1893.0	-1.0	3411.0	1431.0	-1.0	2175.0	1387.0	-1.0	2353.0	1270.0	-1.0	1885.0	
583.033	992.0	-1.0	1542.0	1484.0	-1.0	2369.0	1376.0	-1.0	2328.0	1889.0	-1.0	3192.0	1827.0	-1.0	3338.0	1425.0	-1.0	2278.0	1075.0	-1.0	1820.0	1860.0	-1.0	2889.0	940.0	-1.0	1625.0	1499.0	-1.0	2326.0	1967.0	-1.0	3559.0	1612.0	-1.0	2396.0	1893.0	-1.0	3413.0	1432.0	-1.0	2176.0	1388.0	-1.0	2355.0	1270.0	-1.0	1884.0	
583.532	992.0	-1.0	1542.0	1485.0	-1.0	2368.0	1377.0	-1.0	2328.0	1891.0	-1.0	3193.0	1827.0	-1.0	3338.0	1426.0	-1.0	2277.0	1075.0	-1.0	1823.0	1862.0	-1.0	2891.0	941.0	-1.0	1627.0	1500.0	-1.0	2327.0	1968.0	-1.0	3558.0	1613.0	-1.0	2395.0	1892.0	-1.0	3407.0	1430.0	-1.0	2170.0	1387.0	-1.0	2353.0	1269.0	-1.0	1879.0	
584.032	992.0	-1.0	1540.0	1485.0	-1.0	2368.0	1376.0	-1.0	2327.0	1891.0	-1.0	3192.0	1828.0	-1.0	3340.0	1426.0	-1.0	2278.0	1076.0	-1.0	1824.0	1864.0	-1.0	2893.0	943.0	-1.0	1629.0	1502.0	-1.0	2329.0	1970.0	-1.0	3562.0	1615.0	-1.0	2396.0	1894.0	-1.0	3414.0	1432.0	-1.0	2174.0	1389.0	-1.0	2357.0	1269.0	-1.0	1882.0	
584.531	992.0	-1.0	1538.0	1485.0	-1.0	2365.0	1376.0	-1.0	2324.0	1891.0	-1.0	3186.0	1827.0	-1.0	3338.0	1426.0	-1.0	2276.0	1076.0	-1.0	1825.0	1865.0	-1.0	2894.0	944.0	-1.0	1631.0	1503.0	-1.0	2331.0	1970.0	-1.0	3561.0	1615.0	-1.0	2397.0	1893.0	-1.0	3413.0	1431.0	-1.0	2173.0	1389.0	-1.0	2357.0	1269.0	-1.0	1881.0	
585.030	992.0	-1.0	1538.0	1486.0	-1.0	2368.0	1376.0	-1.0	2324.0	1892.0	-1.0	3189.0	1828.0	-1.0	3344.0	1427.0	-1.0	2278.0	1077.0	-1.0	1828.0	1868.0	-1.0	2900.0	945.0	-1.0	1634.0	1504.0	-1.0	2336.0	1973.0	-1.0	3569.0	1616.0	-1.0	2401.0	1894.0	-1.0	3416.0	1432.0	-1.0	2175.0	1390.0	-1.0	2359.0	1269.0	-1.0	1883.0	
585.529	992.0	-1.0	1537.0	1485.0	-1.0	2369.0	1376.0	-1.0	2323.0	1891.0	-1.0	3187.0	1828.0	-1.0	3344.0	1427.0	-1.0	2279.0	1078.0	-1.0	1829.0	1868.0	-1.0	2902.0	945.0	-1.0	1635.0	1506.0	-1.0	2338.0	1973.0	-1.0	3571.0	1617.0	-1.0	2402.0	1894.0	-1.0	3419.0	1432.0	-1.0	2177.0	1390.0	-1.0	2361.0	1270.0	-1.0	1885.0	
586.029	991.0	-1.0	1537.0	1484.0	-1.0	2370.0	1375.0	-1.0	2323.0	1892.0	-1.0	3190.0	1827.0	-1.0	3342.0	1427.0	-1.0	2278.0	1078.0	-1.0	1829.0	1869.0	-1.0	2904.0	946.0	-1.0	1637.0	1506.0	-1.0	2339.0	1973.0	-1.0	3568.0	1616.0	-1.0	2400.0	1891.0	-1.0	3414.0	1429.0	-1.0	2172.0	1388.0	-1.0	2358.0	1268.0	-1.0	1883.0	
586.528	990.0	-1.0	1536.0	1483.0	-1.0	2373.0	1375.0	-1.0	2324.0	1891.0	-1.0	3192.0	1828.0	-1.0	3345.0	1427.0	-1.0	2280.0	1078.0	-1.0	1831.0	1870.0	-1.0	2908.0	947.0	-1.0	1639.0	1507.0	-1.0	2343.0	1975.0	-1.0	3573.0	1617.0	-1.0	2403.0	1893.0	-1.0	3420.0	1430.0	-1.0	2178.0	1388.0	-1.0	2362.0	1268.0	-1.0	1887.0	
587.027	989.0	-1.0	1535.0	1482.0	-1.0	2372.0	1374.0	-1.0	2323.0	1889.0	-1.0	3190.0	1827.0	-1.0	3344.0	1426.0	-1.0	2279.0	1078.0	-1.0	1831.0	1871.0	-1.0	2909.0	947.0	-1.0	1641.0	1508.0	-1.0	2345.0	1975.0	-1.0	3573.0	1617.0	-1.0	2402.0	1891.0	-1.0	3419.0	1429.0	-1.0	2178.0	1387.0	-1.0	2363.0	1268.0	-1.0	1887.0	
587.526	989.0	-1.0	1536.0	1481.0	-1.0	2376.0	1375.0	-1.0	2326.0	1888.0	-1.0	3196.0	1829.0	-1.0	3349.0	1427.0	-1.0	2282.0	1078.0	-1.0	1834.0	1873.0	-1.0	2914.0	948.0	-1.0	1643.0	1510.0	-1.0	2351.0	1979.0	-1.0	3583.0	1619.0	-1.0	2408.0	1893.0	-1.0	3426.0	1430.0	-1.0	2183.0	1389.0	-1.0	2367.0	1269.0	-1.0	1891.0	
588.025	988.0	-1.0	1535.0	1481.0	-1.0	2377.0	1374.0	-1.0	2326.0	1887.0	-1.0	3196.0	1828.0	-1.0	3351.0	1426.0	-1.0	2283.0	1079.0	-1.0	1835.0	1873.0	-1.0	2918.0	949.0	-1.0	1646.0	1511.0	-1.0	2354.0	1980.0	-1.0	3587.0	1620.0	-1.0	2411.0	1894.0	-1.0	3428.0	1431.0	-1.0	2185.0	1390.0	-1.0	2369.0	1270.0	-1.0	1893.0	
588.524	989.0	-1.0	1538.0	1482.0	-1.0	2380.0	1374.0	-1.0	2330.0	1888.0	-1.0	3202.0	1828.0	-1.0	3352.0	1427.0	-1.0	2284.0	1078.0	-1.0	1837.0	1875.0	-1.0	2921.0	950.0	-1.0	1648.0	1512.0	-1.0	2356.0	1982.0	-1.0	3587.0	1621.0	-1.0	2410.0	1893.0	-1.0	3425.0	1429.0	-1.0	2182.0	1389.0	-1.0	2368.0	1269.0	-1.0	1890.0	
589.023	988.0	-1.0	1539.0	1482.0	-1.0	2381.0	1373.0	-1.0	2332.0	1888.0	-1.0	3205.0	1829.0	-1.0	3355.0	1427.0	-1.0	2285.0	1079.0	-1.0	1839.0	1877.0	-1.0	2924.0	950.0	-1.0	1650.0	1513.0	-1.0	2359.0	1984.0	-1.0	3592.0	1623.0	-1.0	2414.0	1895.0	-1.0	3431.0	1431.0	-1.0	2187.0	1391.0	-1.0	2373.0	1269.0	-1.0	1894.0	
589.522	988.0	-1.0	1539.0	1482.0	-1.0	2379.0	1373.0	-1.0	2331.0	1887.0	-1.0	3201.0	1828.0	-1.0	3354.0	1426.0	-1.0	2284.0	1079.0	-1.0	1839.0	1877.0	-1.0	2924.0	951.0	-1.0	1650.0	1514.0	-1.0	2359.0	1984.0	-1.0	3592.0	1623.0	-1.0	2414.0	1894.0	-1.0	3431.0	1431.0	-1.0	2187.0	1391.0	-1.0	2372.0	1269.0	-1.0	1894.0	
590.022	988.0	-1.0	1540.0	1484.0	-1.0	2382.0	1373.0	-1.0	2333.0	1889.0	-1.0	3205.0	1828.0	-1.0	3357.0	1427.0	-1.0	2286.0	1078.0	-1.0	1838.0	1877.0	-1.0	2925.0	950.0	-1.0	1649.0	1514.0	-1.0	2358.0	1985.0	-1.0	3593.0	1624.0	-1.0	2414.0	1895.0	-1.0	3431.0	1432.0	-1.0	2189.0	1391.0	-1.0	2371.0	1270.0	-1.0	1894.0	
590.521	988.0	-1.0	1539.0	1482.0	-1.0	2377.0	1374.0	-1.0	2336.0	1888.0	-1.0	3201.0	1826.0	-1.0	3355.0	1428.0	-1.0	2287.0	1075.0	-1.0	1834.0	1875.0	-1.0	2922.0	948.0	-1.0	1641.0	1512.0	-1.0	2353.0	1982.0	-1.0	3584.0	1622.0	-1.0	2410.0	1895.0	-1.0	3431.0	1435.0	-1.0	2193.0	1390.0	-1.0	2368.0	1271.0	-1.0	1896.0	
591.020	988.0	-1.0	1539.0	1479.0	-1.0	2371.0	1375.0	-1.0	2339.0	1889.0	-1.0	3200.0	1824.0	-1.0	3351.0	1428.0	-1.0	2286.0	1073.0	-1.0	1829.0	1874.0	-1.0	2920.0	945.0	-1.0	1633.0	1511.0	-1.0	2348.0	1978.0	-1.0	3573.0	1620.0	-1.0	2403.0	1892.0	-1.0	3423.0	1434.0	-1.0	2190.0	1386.0	-1.0	2358.0	1271.0	-1.0	1895.0	
591.519	988.0	-1.0	1542.0	1477.0	-1.0	2371.0	1377.0	-1.0	2345.0	1891.0	-1.0	3208.0	1825.0	-1.0	3356.0	1429.0	-1.0	2290.0	1073.0	-1.0	1829.0	1875.0	-1.0	2924.0	943.0	-1.0	1629.0	1510.0	-1.0	2348.0	1978.0	-1.0	3575.0	1620.0	-1.0	2405.0	1894.0	-1.0	3430.0	1435.0	-1.0	2197.0	1386.0	-1.0	2359.0	1273.0	-1.0	1902.0	
592.018	990.0	-1.0	1547.0	1475.0	-1.0	2370.0	1378.0	-1.0	2351.0	1892.0	-1.0	3214.0	1825.0	-1.0	3361.0	1429.0	-1.0	2294.0	1073.0	-1.0	1831.0	1876.0	-1.0	2930.0	942.0	-1.0	1628.0	1511.0	-1.0	2351.0	1979.0	-1.0	3579.0	1620.0	-1.0	2407.0	1895.0	-1.0	3434.0	1435.0	-1.0	2199.0	1386.0	-1.0	2359.0	1275.0	-1.0	1907.0	
592.517	990.0	-1.0	1552.0	1473.0	-1.0	2372.0	1379.0	-1.0	2356.0	1892.0	-1.0	3221.0	1825.0	-1.0	3363.0	1429.0	-1.0	2297.0	1073.0	-1.0	1832.0	1878.0	-1.0	2936.0	942.0	-1.0	1629.0	1511.0	-1.0	2353.0	1979.0	-1.0	3581.0	1619.0	-1.0	2407.0	1893.0	-1.0	3432.0	1433.0	-1.0	2196.0	1385.0	-1.0	2357.0	1274.0	-1.0	1907.0	
593.016	991.0	-1.0	1557.0	1473.0	-1.0	2378.0	1379.0	-1.0	2363.0	1894.0	-1.0	3234.0	1826.0	-1.0	3374.0	1430.0	-1.0	2305.0	1074.0	-1.0	1836.0	1880.0	-1.0	2948.0	943.0	-1.0	1633.0	1513.0	-1.0	2362.0	1982.0	-1.0	3594.0	1621.0	-1.0	2415.0	1895.0	-1.0	3438.0	1434.0	-1.0	2199.0	1386.0	-1.0	2361.0	1276.0	-1.0	1910.0	
593.515	992.0	-1.0	1561.0	1472.0	-1.0	2380.0	1379.0	-1.0	2367.0	1893.0	-1.0	3240.0	1827.0	-1.0	3379.0	1431.0	-1.0	2311.0	1075.0	-1.0	1840.0	1883.0	-1.0	2958.0	944.0	-1.0	1639.0	1515.0	-1.0	2369.0	1984.0	-1.0	3604.0	1622.0	-1.0	2419.0	1895.0	-1.0	3442.0	1434.0	-1.0	2201.0	1388.0	-1.0	2364.0	1276.0	-1.0	1915.0	
594.015	993.0	-1.0	1564.0	1470.0	-1.0	2379.0	1379.0	-1.0	2369.0	1892.0	-1.0	3241.0	1827.0	-1.0	3381.0	1431.0	-1.0	2313.0	1076.0	-1.0	1843.0	1884.0	-1.0	2965.0	946.0	-1.0	1645.0	1516.0	-1.0	2374.0	1984.0	-1.0	3608.0	1621.0	-1.0	2419.0	1893.0	-1.0	3438.0	1432.0	-1.0	2196.0	1387.0	-1.0	2362.0	1275.0	-1.0	1913.0	
594.515	993.0	-1.0	1568.0	1470.0	-1.0	2382.0	1380.0	-1.0	2373.0	1892.0	-1.0	3248.0	1829.0	-1.0	3387.0	1431.0	-1.0	2318.0	1077.0	-1.0	1847.0	1886.0	-1.0	2975.0	947.0	-1.0	1652.0	1518.0	-1.0	2381.0	1988.0	-1.0	3618.0	1623.0	-1.0	2423.0	1892.0	-1.0	3436.0	1431.0	-1.0	2193.0	1387.0	-1.0	2361.0	1275.0	-1.0	1912.0	
595.014	993.0	-1.0	1570.0	1470.0	-1.0	2382.0	1380.0	-1.0	2375.0	1891.0	-1.0	3250.0	1830.0	-1.0	3396.0	1432.0	-1.0	2324.0	1077.0	-1.0	1855.0	1888.0	-1.0	2988.0	949.0	-1.0	1658.0	1519.0	-1.0	2385.0	1990.0	-1.0	3625.0	1624.0	-1.0	2426.0	1892.0	-1.0	3438.0	1431.0	-1.0	2194.0	1388.0	-1.0	2364.0	1276.0	-1.0	1914.0	
595.513	994.0	-1.0	1570.0	1469.0	-1.0	2379.0	1380.0	-1.0	2373.0	1890.0	-1.0	3246.0	1829.0	-1.0	3392.0	1432.0	-1.0	2322.0	1077.0	-1.0	1856.0	1889.0	-1.0	2988.0	951.0	-1.0	1663.0	1519.0	-1.0	2386.0	1990.0	-1.0	3625.0	1623.0	-1.0	2423.0	1891.0	-1.0	3432.0	1429.0	-1.0	2188.0	1387.0	-1.0	2362.0	1275.0	-1.0	1912.0	
596.012	995.0	-1.0	1572.0	1470.0	-1.0	2381.0	1381.0	-1.0	2375.0	1891.0	-1.0	3250.0	1830.0	-1.0	3392.0	1432.0	-1.0	2322.0	1078.0	-1.0	1857.0	1890.0	-1.0	2989.0	952.0	-1.0	1665.0	1520.0	-1.0	2385.0	1992.0	-1.0	3624.0	1623.0	-1.0	2421.0	1888.0	-1.0	3421.0	1427.0	-1.0	2179.0	1386.0	-1.0	2357.0	1274.0	-1.0	1906.0	
596.512	995.0	-1.0	1572.0	1470.0	-1.0	2379.0	1381.0	-1.0	2373.0	1891.0	-1.0	3247.0	1829.0	-1.0	3387.0	1432.0	-1.0	2319.0	1078.0	-1.0	1856.0	1889.0	-1.0	2985.0	952.0	-1.0	1667.0	1520.0	-1.0	2382.0	1991.0	-1.0	3621.0	1623.0	-1.0	2418.0	1888.0	-1.0	3419.0	1428.0	-1.0	2177.0	1386.0	-1.0	2356.0	1274.0	-1.0	1907.0	
597.011	995.0	-1.0	1569.0	1468.0	-1.0	2369.0	1380.0	-1.0	2367.0	1890.0	-1.0	3235.0	1827.0	-1.0	3376.0	1431.0	-1.0	2312.0	1077.0	-1.0	1852.0	1887.0	-1.0	2975.0	953.0	-1.0	1666.0	1519.0	-1.0	2375.0	1989.0	-1.0	3612.0	1621.0	-1.0	2410.0	1886.0	-1.0	3408.0	1426.0	-1.0	2170.0	1385.0	-1.0	2352.0	1273.0	-1.0	1902.0	
597.510	994.0	-1.0	1569.0	1468.0	-1.0	2368.0	1380.0	-1.0	2366.0	1890.0	-1.0	3230.0	1826.0	-1.0	3373.0	1431.0	-1.0	2308.0	1076.0	-1.0	1851.0	1887.0	-1.0	2970.0	953.0	-1.0	1665.0	1519.0	-1.0	2371.0	1990.0	-1.0	3608.0	1622.0	-1.0	2408.0	1886.0	-1.0	3399.0	1426.0	-1.0	2164.0	1385.0	-1.0	2346.0	1273.0	-1.0	1898.0	
598.010	994.0	-1.0	1566.0	1468.0	-1.0	2362.0	1379.0	-1.0	2361.0	1890.0	-1.0	3222.0	1824.0	-1.0	3364.0	1430.0	-1.0	2303.0	1075.0	-1.0	1847.0	1885.0	-1.0	2960.0	953.0	-1.0	1661.0	1518.0	-1.0	2365.0	1988.0	-1.0	3599.0	1621.0	-1.0	2403.0	1886.0	-1.0	3395.0	1426.0	-1.0	2161.0	1383.0	-1.0	2345.0	1274.0	-1.0	1896.0	
598.509	994.0	-1.0	1563.0	1466.0	-1.0	2354.0	1379.0	-1.0	2355.0	1890.0	-1.0	3213.0	1822.0	-1.0	3353.0	1429.0	-1.0	2294.0	1074.0	-1.0	1842.0	1884.0	-1.0	2949.0	952.0	-1.0	1658.0	1517.0	-1.0	2356.0	1986.0	-1.0	3587.0	1619.0	-1.0	2395.0	1884.0	-1.0	3384.0	1425.0	-1.0	2153.0	1382.0	-1.0	2339.0	1272.0	-1.0	1892.0	
599.008	994.0	-1.0	1560.0	1467.0	-1.0	2352.0	1378.0	-1.0	2352.0	1891.0	-1.0	3210.0	1821.0	-1.0	3349.0	1430.0	-1.0	2291.0	1073.0	-1.0	1839.0	1883.0	-1.0	2942.0	952.0	-1.0	1655.0	1517.0	-1.0	2352.0	1986.0	-1.0	3583.0	1619.0	-1.0	2393.0	1886.0	-1.0	3385.0	1426.0	-1.0	2154.0	1383.0	-1.0	2342.0	1274.0	-1.0	1893.0	
599.507	993.0	-1.0	1558.0	1465.0	-1.0	2347.0	1377.0	-1.0	2346.0	1891.0	-1.0	3202.0	1819.0	-1.0	3341.0	1429.0	-1.0	2286.0	1072.0	-1.0	1834.0	1882.0	-1.0	2932.0	951.0	-1.0	1650.0	1516.0	-1.0	2347.0	1983.0	-1.0	3572.0	1618.0	-1.0	2388.0	1885.0	-1.0	3378.0	1425.0	-1.0	2148.0	1382.0	-1.0	2338.0	1273.0	-1.0	1890.0	
600.006	992.0	-1.0	1556.0	1465.0	-1.0	2348.0	1377.0	-1.0	2344.0	1892.0	-1.0	3205.0	1819.0	-1.0	3338.0	1430.0	-1.0	2285.0	1072.0	-1.0	1831.0	1881.0	-1.0	2927.0	950.0	-1.0	1646.0	1515.0	-1.0	2343.0	1983.0	-1.0	3564.0	1618.0	-1.0	2384.0	1884.0	-1.0	3367.0	1423.0	-1.0	2139.0	1381.0	-1.0	2330.0	1272.0	-1.0	1884.0	
600.505	991.0	-1.0	1554.0	1464.0	-1.0	2344.0	1376.0	-1.0	2340.0	1892.0	-1.0	3200.0	1818.0	-1.0	3331.0	1429.0	-1.0	2281.0	1072.0	-1.0	1826.0	1880.0	-1.0	2919.0	948.0	-1.0	1641.0	1515.0	-1.0	2339.0	1981.0	-1.0	3555.0	1617.0	-1.0	2380.0	1883.0	-1.0	3361.0	1423.0	-1.0	2134.0	1380.0	-1.0	2326.0	1271.0	-1.0	1882.0	
601.005	990.0	-1.0	1551.0	1462.0	-1.0	2341.0	1375.0	-1.0	2335.0	1891.0	-1.0	3195.0	1816.0	-1.0	3320.0	1428.0	-1.0	2274.0	1070.0	-1.0	1822.0	1877.0	-1.0	2910.0	948.0	-1.0	1637.0	1513.0	-1.0	2333.0	1977.0	-1.0	3544.0	1615.0	-1.0	2374.0	1879.0	-1.0	3350.0	1420.0	-1.0	2127.0	1377.0	-1.0	2319.0	1269.0	-1.0	1878.0	
601.505	989.0	-1.0	1549.0	1461.0	-1.0	2340.0	1374.0	-1.0	2333.0	1890.0	-1.0	3194.0	1815.0	-1.0	3316.0	1427.0	-1.0	2273.0	1069.0	-1.0	1817.0	1875.0	-1.0	2905.0	946.0	-1.0	1633.0	1512.0	-1.0	2331.0	1976.0	-1.0	3540.0	1614.0	-1.0	2374.0	1880.0	-1.0	3353.0	1421.0	-1.0	2129.0	1378.0	-1.0	2320.0	1271.0	-1.0	1881.0	
602.004	988.0	-1.0	1547.0	1459.0	-1.0	2337.0	1373.0	-1.0	2329.0	1887.0	-1.0	3187.0	1813.0	-1.0	3307.0	1426.0	-1.0	2268.0	1068.0	-1.0	1812.0	1872.0	-1.0	2896.0	945.0	-1.0	1628.0	1511.0	-1.0	2327.0	1973.0	-1.0	3531.0	1613.0	-1.0	2370.0	1878.0	-1.0	3346.0	1420.0	-1.0	2125.0	1377.0	-1.0	2314.0	1269.0	-1.0	1879.0	
602.503	988.0	-1.0	1547.0	1458.0	-1.0	2339.0	1373.0	-1.0	2329.0	1886.0	-1.0	3189.0	1812.0	-1.0	3306.0	1425.0	-1.0	2269.0	1067.0	-1.0	1809.0	1870.0	-1.0	2893.0	943.0	-1.0	1624.0	1510.0	-1.0	2326.0	1972.0	-1.0	3531.0	1612.0	-1.0	2371.0	1880.0	-1.0	3352.0	1421.0	-1.0	2132.0	1377.0	-1.0	2318.0	1272.0	-1.0	1884.0	
603.002	988.0	-1.0	1546.0	1458.0	-1.0	2338.0	1373.0	-1.0	2327.0	1885.0	-1.0	3186.0	1811.0	-1.0	3301.0	1424.0	-1.0	2267.0	1066.0	-1.0	1805.0	1867.0	-1.0	2888.0	942.0	-1.0	1620.0	1509.0	-1.0	2324.0	1969.0	-1.0	3524.0	1611.0	-1.0	2370.0	1878.0	-1.0	3348.0	1420.0	-1.0	2130.0	1377.0	-1.0	2315.0	1270.0	-1.0	1883.0	
603.501	988.0	-1.0	1547.0	1457.0	-1.0	2342.0	1373.0	-1.0	2330.0	1884.0	-1.0	3191.0	1811.0	-1.0	3303.0	1423.0	-1.0	2269.0	1065.0	-1.0	1805.0	1866.0	-1.0	2887.0	939.0	-1.0	1617.0	1509.0	-1.0	2325.0	1969.0	-1.0	3527.0	1611.0	-1.0	2373.0	1879.0	-1.0	3355.0	1421.0	-1.0	2138.0	1378.0	-1.0	2320.0	1271.0	-1.0	1888.0	
604.000	988.0	-1.0	1547.0	1457.0	-1.0	2343.0	1374.0	-1.0	2330.0	1882.0	-1.0	3190.0	1810.0	-1.0	3300.0	1422.0	-1.0	2268.0	1064.0	-1.0	1802.0	1863.0	-1.0	2885.0	938.0	-1.0	1615.0	1509.0	-1.0	2326.0	1968.0	-1.0	3524.0	1610.0	-1.0	2373.0	1878.0	-1.0	3355.0	1420.0	-1.0	2138.0	1376.0	-1.0	2319.0	1271.0	-1.0	1889.0	
604.499	988.0	-1.0	1550.0	1457.0	-1.0	2349.0	1374.0	-1.0	2334.0	1883.0	-1.0	3197.0	1810.0	-1.0	3305.0	1422.0	-1.0	2272.0	1064.0	-1.0	1803.0	1863.0	-1.0	2888.0	937.0	-1.0	1612.0	1509.0	-1.0	2330.0	1968.0	-1.0	3528.0	1611.0	-1.0	2378.0	1878.0	-1.0	3353.0	1420.0	-1.0	2139.0	1377.0	-1.0	2319.0	1271.0	-1.0	1890.0	
604.999	988.0	-1.0	1551.0	1457.0	-1.0	2351.0	1374.0	-1.0	2334.0	1881.0	-1.0	3197.0	1809.0	-1.0	3305.0	1421.0	-1.0	2273.0	1064.0	-1.0	1803.0	1862.0	-1.0	2888.0	936.0	-1.0	1611.0	1508.0	-1.0	2331.0	1967.0	-1.0	3527.0	1610.0	-1.0	2378.0	1877.0	-1.0	3354.0	1419.0	-1.0	2140.0	1376.0	-1.0	2319.0	1270.0	-1.0	1892.0	
605.498	988.0	-1.0	1554.0	1459.0	-1.0	2357.0	1375.0	-1.0	2339.0	1882.0	-1.0	3205.0	1810.0	-1.0	3311.0	1422.0	-1.0	2278.0	1064.0	-1.0	1805.0	1862.0	-1.0	2893.0	934.0	-1.0	1610.0	1509.0	-1.0	2334.0	1967.0	-1.0	3530.0	1611.0	-1.0	2382.0	1876.0	-1.0	3354.0	1419.0	-1.0	2142.0	1376.0	-1.0	2319.0	1270.0	-1.0	1893.0	
605.997	989.0	-1.0	1556.0	1459.0	-1.0	2358.0	1376.0	-1.0	2339.0	1880.0	-1.0	3204.0	1809.0	-1.0	3308.0	1422.0	-1.0	2277.0	1063.0	-1.0	1804.0	1860.0	-1.0	2890.0	933.0	-1.0	1608.0	1508.0	-1.0	2334.0	1963.0	-1.0	3523.0	1610.0	-1.0	2380.0	1876.0	-1.0	3355.0	1417.0	-1.0	2140.0	1374.0	-1.0	2318.0	1269.0	-1.0	1894.0	
606.496	990.0	-1.0	1558.0	1460.0	-1.0	2362.0	1377.0	-1.0	2343.0	1882.0	-1.0	3211.0	1810.0	-1.0	3309.0	1421.0	-1.0	2279.0	1063.0	-1.0	1807.0	1858.0	-1.0	2892.0	931.0	-1.0	1604.0	1507.0	-1.0	2334.0	1961.0	-1.0	3518.0	1608.0	-1.0	2378.0	1875.0	-1.0	3352.0	1415.0	-1.0	2137.0	1373.0	-1.0	2315.0	1268.0	-1.0	1892.0	
606.996	991.0	-1.0	1558.0	1460.0	-1.0	2362.0	1378.0	-1.0	2342.0	1881.0	-1.0	3210.0	1810.0	-1.0	3306.0	1421.0	-1.0	2278.0	1063.0	-1.0	1805.0	1856.0	-1.0	2887.0	930.0	-1.0	1601.0	1506.0	-1.0	2333.0	1959.0	-1.0	3514.0	1607.0	-1.0	2377.0	1875.0	-1.0	3355.0	1414.0	-1.0	2138.0	1372.0	-1.0	2315.0	1267.0	-1.0	1893.0	
607.495	991.0	-1.0	1559.0	1462.0	-1.0	2363.0	1379.0	-1.0	2344.0	1883.0	-1.0	3214.0	1810.0	-1.0	3303.0	1420.0	-1.0	2276.0	1062.0	-1.0	1803.0	1854.0	-1.0	2882.0	928.0	-1.0	1597.0	1505.0	-1.0	2332.0	1957.0	-1.0	3508.0	1606.0	-1.0	2374.0	1873.0	-1.0	3349.0	1413.0	-1.0	2134.0	1371.0	-1.0	2312.0	1266.0	-1.0	1890.0	
607.994	992.0	-1.0	1559.0	1462.0	-1.0	2361.0	1380.0	-1.0	2342.0	1883.0	-1.0	3211.0	1810.0	-1.0	3298.0	1420.0	-1.0	2274.0	1062.0	-1.0	1799.0	1851.0	-1.0	2877.0	926.0	-1.0	1593.0	1504.0	-1.0	2330.0	1955.0	-1.0	3506.0	1605.0	-1.0	2374.0	1873.0	-1.0	3352.0	1414.0	-1.0	2137.0	1372.0	-1.0	2313.0	1267.0	-1.0	1892.0	
608.494	992.0	-1.0	1559.0	1463.0	-1.0	2362.0	1381.0	-1.0	2342.0	1885.0	-1.0	3213.0	1809.0	-1.0	3293.0	1420.0	-1.0	2272.0	1060.0	-1.0	1796.0	1850.0	-1.0	2871.0	924.0	-1.0	1588.0	1503.0	-1.0	2327.0	1952.0	-1.0	3499.0	1604.0	-1.0	2371.0	1871.0	-1.0	3345.0	1413.0	-1.0	2134.0	1371.0	-1.0	2309.0	1266.0	-1.0	1891.0	
608.993	992.0	-1.0	1558.0	1465.0	-1.0	2361.0	1381.0	-1.0	2340.0	1886.0	-1.0	3211.0	1808.0	-1.0	3288.0	1420.0	-1.0	2270.0	1059.0	-1.0	1793.0	1848.0	-1.0	2866.0	923.0	-1.0	1585.0	1502.0	-1.0	2324.0	1951.0	-1.0	3494.0	1603.0	-1.0	2370.0	1871.0	-1.0	3348.0	1414.0	-1.0	2138.0	1370.0	-1.0	2312.0	1267.0	-1.0	1892.0	
609.493	992.0	-1.0	1557.0	1467.0	-1.0	2363.0	1381.0	-1.0	2338.0	1887.0	-1.0	3207.0	1807.0	-1.0	3283.0	1419.0	-1.0	2268.0	1059.0	-1.0	1790.0	1845.0	-1.0	2859.0	922.0	-1.0	1582.0	1499.0	-1.0	2318.0	1948.0	-1.0	3488.0	1603.0	-1.0	2368.0	1871.0	-1.0	3350.0	1414.0	-1.0	2139.0	1372.0	-1.0	2314.0	1266.0	-1.0	1893.0	
609.992	992.0	-1.0	1556.0	1470.0	-1.0	2369.0	1380.0	-1.0	2336.0	1888.0	-1.0	3208.0	1808.0	-1.0	3283.0	1420.0	-1.0	2269.0	1059.0	-1.0	1789.0	1844.0	-1.0	2856.0	921.0	-1.0	1579.0	1497.0	-1.0	2316.0	1946.0	-1.0	3488.0	1604.0	-1.0	2371.0	1874.0	-1.0	3360.0	1418.0	-1.0	2149.0	1375.0	-1.0	2323.0	1268.0	-1.0	1898.0	
610.491	993.0	-1.0	1554.0	1472.0	-1.0	2371.0	1380.0	-1.0	2332.0	1888.0	-1.0	3202.0	1807.0	-1.0	3279.0	1420.0	-1.0	2266.0	1058.0	-1.0	1787.0	1842.0	-1.0	2850.0	919.0	-1.0	1575.0	1494.0	-1.0	2310.0	1944.0	-1.0	3480.0	1603.0	-1.0	2369.0	1875.0	-1.0	3359.0	1418.0	-1.0	2150.0	1375.0	-1.0	2325.0	1268.0	-1.0	1898.0	
610.990	992.0	-1.0	1552.0	1475.0	-1.0	2376.0	1379.0	-1.0	2331.0	1889.0	-1.0	3205.0	1807.0	-1.0	3281.0	1420.0	-1.0	2267.0	1058.0	-1.0	1786.0	1841.0	-1.0	2847.0	918.0	-1.0	1570.0	1493.0	-1.0	2308.0	1943.0	-1.0	3478.0	1604.0	-1.0	2371.0	1877.0	-1.0	3368.0	1421.0	-1.0	2160.0	1377.0	-1.0	2332.0	1270.0	-1.0	1904.0	
611.490	991.0	-1.0	1550.0	1476.0	-1.0	2377.0	1377.0	-1.0	2328.0	1889.0	-1.0	3200.0	1806.0	-1.0	3279.0	1420.0	-1.0	2266.0	1058.0	-1.0	1785.0	1839.0	-1.0	2844.0	917.0	-1.0	1567.0	1491.0	-1.0	2305.0	1940.0	-1.0	3472.0	1603.0	-1.0	2369.0	1878.0	-1.0	3366.0	1424.0	-1.0	2161.0	1379.0	-1.0	2332.0	1271.0	-1.0	1903.0	
611.989	991.0	-1.0	1550.0	1476.0	-1.0	2381.0	1376.0	-1.0	2328.0	1888.0	-1.0	3200.0	1806.0	-1.0	3281.0	1420.0	-1.0	2268.0	1058.0	-1.0	1785.0	1838.0	-1.0	2844.0	915.0	-1.0	1564.0	1490.0	-1.0	2305.0	1939.0	-1.0	3472.0	1603.0	-1.0	2371.0	1880.0	-1.0	3370.0	1426.0	-1.0	2165.0	1381.0	-1.0	2335.0	1271.0	-1.0	1905.0	
612.488	990.0	-1.0	1548.0	1477.0	-1.0	2380.0	1375.0	-1.0	2326.0	1887.0	-1.0	3196.0	1805.0	-1.0	3280.0	1420.0	-1.0	2267.0	1057.0	-1.0	1784.0	1836.0	-1.0	2842.0	913.0	-1.0	1562.0	1488.0	-1.0	2302.0	1936.0	-1.0	3466.0	1601.0	-1.0	2369.0	1880.0	-1.0	3368.0	1425.0	-1.0	2165.0	1380.0	-1.0	2335.0	1271.0	-1.0	1904.0	
612.987	989.0	-1.0	1548.0	1478.0	-1.0	2385.0	1374.0	-1.0	2328.0	1888.0	-1.0	3201.0	1806.0	-1.0	3286.0	1421.0	-1.0	2271.0	1057.0	-1.0	1786.0	1836.0	-1.0	2845.0	913.0	-1.0	1560.0	1488.0	-1.0	2304.0	1937.0	-1.0	3470.0	1601.0	-1.0	2372.0	1881.0	-1.0	3370.0	1427.0	-1.0	2169.0	1381.0	-1.0	2338.0	1272.0	-1.0	1904.0	
613.486	989.0	-1.0	1547.0	1477.0	-1.0	2383.0	1373.0	-1.0	2326.0	1887.0	-1.0	3196.0	1805.0	-1.0	3287.0	1420.0	-1.0	2271.0	1057.0	-1.0	1786.0	1835.0	-1.0	2846.0	913.0	-1.0	1559.0	1487.0	-1.0	2303.0	1936.0	-1.0	3466.0	1601.0	-1.0	2371.0	1881.0	-1.0	3369.0	1427.0	-1.0	2168.0	1382.0	-1.0	2338.0	1272.0	-1.0	1903.0	
613.986	988.0	-1.0	1547.0	1478.0	-1.0	2386.0	1373.0	-1.0	2329.0	1888.0	-1.0	3201.0	1806.0	-1.0	3295.0	1422.0	-1.0	2276.0	1057.0	-1.0	1788.0	1836.0	-1.0	2851.0	912.0	-1.0	1561.0	1489.0	-1.0	2308.0	1938.0	-1.0	3473.0	1602.0	-1.0	2375.0	1883.0	-1.0	3372.0	1429.0	-1.0	2171.0	1383.0	-1.0	2342.0	1272.0	-1.0	1904.0	
614.485	988.0	-1.0	1547.0	1478.0	-1.0	2385.0	1373.0	-1.0	2329.0	1886.0	-1.0	3199.0	1806.0	-1.0	3297.0	1422.0	-1.0	2276.0	1058.0	-1.0	1790.0	1836.0	-1.0	2852.0	913.0	-1.0	1562.0	1489.0	-1.0	2310.0	1938.0	-1.0	3476.0	1602.0	-1.0	2376.0	1884.0	-1.0	3374.0	1429.0	-1.0	2172.0	1383.0	-1.0	2344.0	1272.0	-1.0	1904.0	
614.984	988.0	-1.0	1548.0	1478.0	-1.0	2389.0	1373.0	-1.0	2332.0	1888.0	-1.0	3206.0	1808.0	-1.0	3304.0	1422.0	-1.0	2280.0	1058.0	-1.0	1792.0	1837.0	-1.0	2857.0	914.0	-1.0	1565.0	1490.0	-1.0	2312.0	1941.0	-1.0	3480.0	1603.0	-1.0	2377.0	1883.0	-1.0	3373.0	1429.0	-1.0	2170.0	1382.0	-1.0	2344.0	1271.0	-1.0	1901.0	
615.483	988.0	-1.0	1547.0	1477.0	-1.0	2387.0	1373.0	-1.0	2331.0	1888.0	-1.0	3204.0	1808.0	-1.0	3306.0	1422.0	-1.0	2280.0	1058.0	-1.0	1794.0	1837.0	-1.0	2857.0	915.0	-1.0	1569.0	1490.0	-1.0	2314.0	1942.0	-1.0	3484.0	1603.0	-1.0	2378.0	1884.0	-1.0	3377.0	1430.0	-1.0	2172.0	1383.0	-1.0	2346.0	1272.0	-1.0	1902.0	
615.983	988.0	-1.0	1550.0	1479.0	-1.0	2393.0	1374.0	-1.0	2335.0	1890.0	-1.0	3213.0	1810.0	-1.0	3313.0	1424.0	-1.0	2284.0	1059.0	-1.0	1798.0	1839.0	-1.0	2862.0	916.0	-1.0	1574.0	1492.0	-1.0	2318.0	1946.0	-1.0	3493.0	1605.0	-1.0	2380.0	1885.0	-1.0	3380.0	1430.0	-1.0	2173.0	1384.0	-1.0	2348.0	1271.0	-1.0	1901.0	
616.482	988.0	-1.0	1549.0	1480.0	-1.0	2393.0	1374.0	-1.0	2335.0	1890.0	-1.0	3212.0	1809.0	-1.0	3314.0	1423.0	-1.0	2283.0	1059.0	-1.0	1800.0	1838.0	-1.0	2862.0	918.0	-1.0	1579.0	1493.0	-1.0	2320.0	1947.0	-1.0	3498.0	1605.0	-1.0	2381.0	1887.0	-1.0	3385.0	1431.0	-1.0	2176.0	1384.0	-1.0	2350.0	1271.0	-1.0	1902.0	
616.981	988.0	-1.0	1548.0	1480.0	-1.0	2389.0	1373.0	-1.0	2332.0	1889.0	-1.0	3208.0	1809.0	-1.0	3311.0	1422.0	-1.0	2280.0	1060.0	-1.0	1801.0	1838.0	-1.0	2859.0	919.0	-1.0	1583.0	1492.0	-1.0	2318.0	1946.0	-1.0	3498.0	1604.0	-1.0	2378.0	1886.0	-1.0	3386.0	1430.0	-1.0	2173.0	1384.0	-1.0	2350.0	1271.0	-1.0	1901.0	
617.480	988.0	-1.0	1547.0	1480.0	-1.0	2389.0	1373.0	-1.0	2331.0	1890.0	-1.0	3208.0	1808.0	-1.0	3312.0	1422.0	-1.0	2280.0	1060.0	-1.0	1802.0	1837.0	-1.0	2858.0	920.0	-1.0	1586.0	1491.0	-1.0	2317.0	1947.0	-1.0	3504.0	1605.0	-1.0	2380.0	1888.0	-1.0	3394.0	1432.0	-1.0	2179.0	1385.0	-1.0	2356.0	1272.0	-1.0	1904.0	
617.979	987.0	-1.0	1546.0	1480.0	-1.0	2386.0	1372.0	-1.0	2328.0	1888.0	-1.0	3203.0	1807.0	-1.0	3308.0	1422.0	-1.0	2277.0	1060.0	-1.0	1802.0	1836.0	-1.0	2854.0	921.0	-1.0	1588.0	1491.0	-1.0	2314.0	1946.0	-1.0	3502.0	1604.0	-1.0	2378.0	1888.0	-1.0	3394.0	1432.0	-1.0	2177.0	1385.0	-1.0	2355.0	1272.0	-1.0	1902.0	
618.478	987.0	-1.0	1545.0	1481.0	-1.0	2386.0	1372.0	-1.0	2328.0	1889.0	-1.0	3204.0	1807.0	-1.0	3312.0	1422.0	-1.0	2280.0	1060.0	-1.0	1804.0	1835.0	-1.0	2855.0	921.0	-1.0	1590.0	1490.0	-1.0	2314.0	1948.0	-1.0	3508.0	1605.0	-1.0	2380.0	1890.0	-1.0	3397.0	1433.0	-1.0	2179.0	1387.0	-1.0	2357.0	1273.0	-1.0	1902.0	
618.977	987.0	-1.0	1543.0	1481.0	-1.0	2382.0	1371.0	-1.0	2326.0	1889.0	-1.0	3199.0	1806.0	-1.0	3308.0	1421.0	-1.0	2277.0	1059.0	-1.0	1803.0	1835.0	-1.0	2852.0	921.0	-1.0	1592.0	1489.0	-1.0	2311.0	1947.0	-1.0	3508.0	1605.0	-1.0	2379.0	1890.0	-1.0	3395.0	1433.0	-1.0	2176.0	1386.0	-1.0	2356.0	1273.0	-1.0	1900.0	
619.476	987.0	-1.0	1542.0	1481.0	-1.0	2383.0	1371.0	-1.0	2327.0	1891.0	-1.0	3202.0	1807.0	-1.0	3313.0	1422.0	-1.0	2281.0	1059.0	-1.0	1805.0	1836.0	-1.0	2856.0	921.0	-1.0	1592.0	1489.0	-1.0	2312.0	1948.0	-1.0	3511.0	1606.0	-1.0	2380.0	1890.0	-1.0	3393.0	1433.0	-1.0	2174.0	1386.0	-1.0	2355.0	1272.0	-1.0	1896.0	
619.975	987.0	-1.0	1541.0	1481.0	-1.0	2379.0	1371.0	-1.0	2324.0	1890.0	-1.0	3197.0	1806.0	-1.0	3312.0	1422.0	-1.0	2280.0	1059.0	-1.0	1806.0	1836.0	-1.0	2856.0	922.0	-1.0	1594.0	1489.0	-1.0	2312.0	1948.0	-1.0	3511.0	1605.0	-1.0	2380.0	1890.0	-1.0	3393.0	1433.0	-1.0	2173.0	1385.0	-1.0	2355.0	1272.0	-1.0	1894.0	
620.474	987.0	-1.0	1540.0	1481.0	-1.0	2377.0	1371.0	-1.0	2325.0	1892.0	-1.0	3197.0	1807.0	-1.0	3311.0	1423.0	-1.0	2280.0	1059.0	-1.0	1806.0	1837.0	-1.0	2858.0	923.0	-1.0	1596.0	1490.0	-1.0	2314.0	1949.0	-1.0	3511.0	1605.0	-1.0	2378.0	1888.0	-1.0	3387.0	1432.0	-1.0	2168.0	1386.0	-1.0	2353.0	1270.0	-1.0	1890.0	
620.973	987.0	-1.0	1539.0	1481.0	-1.0	2374.0	1371.0	-1.0	2324.0	1892.0	-1.0	3195.0	1807.0	-1.0	3312.0	1424.0	-1.0	2281.0	1060.0	-1.0	1807.0	1839.0	-1.0	2861.0	923.0	-1.0	1599.0	1491.0	-1.0	2317.0	1950.0	-1.0	3515.0	1606.0	-1.0	2381.0	1890.0	-1.0	3391.0	1432.0	-1.0	2171.0	1386.0	-1.0	2357.0	1271.0	-1.0	1891.0	
621.473	987.0	-1.0	1537.0	1481.0	-1.0	2372.0	1370.0	-1.0	2322.0	1892.0	-1.0	3191.0	1807.0	-1.0	3310.0	1424.0	-1.0	2280.0	1060.0	-1.0	1808.0	1839.0	-1.0	2863.0	925.0	-1.0	1601.0	1492.0	-1.0	2319.0	1951.0	-1.0	3515.0	1606.0	-1.0	2381.0	1888.0	-1.0	3388.0	1431.0	-1.0	2168.0	1387.0	-1.0	2357.0	1270.0	-1.0	1888.0	
621.972	986.0	-1.0	1538.0	1481.0	-1.0	2374.0	1370.0	-1.0	2324.0	1892.0	-1.0	3191.0	1807.0	-1.0	3312.0	1425.0	-1.0	2282.0	1061.0	-1.0	1810.0	1842.0	-1.0	2867.0	925.0	-1.0	1603.0	1494.0	-1.0	2323.0	1953.0	-1.0	3523.0	1606.0	-1.0	2385.0	1891.0	-1.0	3396.0	1432.0	-1.0	2174.0	1388.0	-1.0	2363.0	1272.0	-1.0	1891.0	
622.471	986.0	-1.0	1537.0	1480.0	-1.0	2372.0	1369.0	-1.0	2322.0	1892.0	-1.0	3187.0	1807.0	-1.0	3310.0	1424.0	-1.0	2282.0	1061.0	-1.0	1811.0	1843.0	-1.0	2870.0	927.0	-1.0	1607.0	1496.0	-1.0	2328.0	1954.0	-1.0	3527.0	1607.0	-1.0	2387.0	1891.0	-1.0	3397.0	1432.0	-1.0	2174.0	1389.0	-1.0	2364.0	1271.0	-1.0	1891.0	
622.970	985.0	-1.0	1536.0	1480.0	-1.0	2373.0	1369.0	-1.0	2323.0	1891.0	-1.0	3188.0	1808.0	-1.0	3311.0	1425.0	-1.0	2283.0	1062.0	-1.0	1813.0	1844.0	-1.0	2873.0	928.0	-1.0	1610.0	1497.0	-1.0	2334.0	1957.0	-1.0	3536.0	1608.0	-1.0	2392.0	1893.0	-1.0	3404.0	1433.0	-1.0	2180.0	1390.0	-1.0	2369.0	1273.0	-1.0	1895.0	
623.469	985.0	-1.0	1535.0	1479.0	-1.0	2371.0	1368.0	-1.0	2323.0	1891.0	-1.0	3185.0	1807.0	-1.0	3308.0	1424.0	-1.0	2282.0	1062.0	-1.0	1813.0	1844.0	-1.0	2873.0	929.0	-1.0	1612.0	1497.0	-1.0	2335.0	1958.0	-1.0	3538.0	1608.0	-1.0	2394.0	1893.0	-1.0	3408.0	1434.0	-1.0	2182.0	1392.0	-1.0	2372.0	1272.0	-1.0	1897.0	
623.968	984.0	-1.0	1536.0	1480.0	-1.0	2377.0	1368.0	-1.0	2327.0	1892.0	-1.0	3193.0	1809.0	-1.0	3310.0	1425.0	-1.0	2285.0	1063.0	-1.0	1815.0	1846.0	-1.0	2876.0	929.0	-1.0	1614.0	1498.0	-1.0	2336.0	1959.0	-1.0	3540.0	1608.0	-1.0	2395.0	1893.0	-1.0	3408.0	1433.0	-1.0	2181.0	1390.0	-1.0	2371.0	1272.0	-1.0	1896.0	
624.467	984.0	-1.0	1535.0	1480.0	-1.0	2378.0	1368.0	-1.0	2328.0	1892.0	-1.0	3194.0	1808.0	-1.0	3308.0	1425.0	-1.0	2284.0	1063.0	-1.0	1814.0	1846.0	-1.0	2875.0	929.0	-1.0	1615.0	1497.0	-1.0	2337.0	1959.0	-1.0	3541.0	1608.0	-1.0	2396.0	1894.0	-1.0	3413.0	1433.0	-1.0	2185.0	1391.0	-1.0	2374.0	1273.0	-1.0	1899.0	
624.966	984.0	-1.0	1536.0	1480.0	-1.0	2380.0	1368.0	-1.0	2331.0	1893.0	-1.0	3198.0	1807.0	-1.0	3305.0	1425.0	-1.0	2284.0	1063.0	-1.0	1814.0	1847.0	-1.0	2876.0	929.0	-1.0	1616.0	1497.0	-1.0	2336.0	1958.0	-1.0	3539.0	1608.0	-1.0	2395.0	1892.0	-1.0	3410.0	1432.0	-1.0	2183.0	1390.0	-1.0	2373.0	1272.0	-1.0	1897.0	
625.465	983.0	-1.0	1536.0	1477.0	-1.0	2381.0	1367.0	-1.0	2333.0	1891.0	-1.0	3199.0	1806.0	-1.0	3303.0	1426.0	-1.0	2285.0	1061.0	-1.0	1811.0	1845.0	-1.0	2874.0	928.0	-1.0	1612.0	1495.0	-1.0	2332.0	1955.0	-1.0	3534.0	1607.0	-1.0	2393.0	1891.0	-1.0	3414.0	1433.0	-1.0	2189.0	1389.0	-1.0	2375.0	1272.0	-1.0	1901.0	
625.964	983.0	-1.0	1536.0	1474.0	-1.0	2376.0	1368.0	-1.0	2334.0	1890.0	-1.0	3196.0	1803.0	-1.0	3296.0	1425.0	-1.0	2284.0	1060.0	-1.0	1807.0	1843.0	-1.0	2871.0	926.0	-1.0	1607.0	1492.0	-1.0	2325.0	1951.0	-1.0	3525.0	1604.0	-1.0	2388.0	1888.0	-1.0	3409.0	1432.0	-1.0	2189.0	1386.0	-1.0	2370.0	1272.0	-1.0	1901.0	
626.463	984.0	-1.0	1539.0	1472.0	-1.0	2377.0	1370.0	-1.0	2340.0	1890.0	-1.0	3203.0	1803.0	-1.0	3299.0	1426.0	-1.0	2288.0	1059.0	-1.0	1806.0	1843.0	-1.0	2874.0	924.0	-1.0	1601.0	1490.0	-1.0	2324.0	1949.0	-1.0	3524.0	1603.0	-1.0	2389.0	1888.0	-1.0	3417.0	1435.0	-1.0	2198.0	1387.0	-1.0	2372.0	1273.0	-1.0	1909.0	
626.962	984.0	-1.0	1543.0	1469.0	-1.0	2377.0	1370.0	-1.0	2344.0	1889.0	-1.0	3210.0	1804.0	-1.0	3302.0	1427.0	-1.0	2293.0	1059.0	-1.0	1806.0	1844.0	-1.0	2878.0	922.0	-1.0	1598.0	1490.0	-1.0	2323.0	1947.0	-1.0	3523.0	1602.0	-1.0	2388.0	1886.0	-1.0	3423.0	1435.0	-1.0	2206.0	1385.0	-1.0	2375.0	1273.0	-1.0	1920.0	
627.461	985.0	-1.0	1549.0	1468.0	-1.0	2383.0	1371.0	-1.0	2352.0	1891.0	-1.0	3225.0	1805.0	-1.0	3308.0	1427.0	-1.0	2298.0	1059.0	-1.0	1807.0	1846.0	-1.0	2885.0	921.0	-1.0	1597.0	1489.0	-1.0	2322.0	1947.0	-1.0	3522.0	1602.0	-1.0	2387.0	1883.0	-1.0	3415.0	1432.0	-1.0	2200.0	1383.0	-1.0	2368.0	1272.0	-1.0	1916.0	
627.960	985.0	-1.0	1554.0	1465.0	-1.0	2387.0	1372.0	-1.0	2357.0	1890.0	-1.0	3236.0	1807.0	-1.0	3316.0	1428.0	-1.0	2304.0	1060.0	-1.0	1809.0	1847.0	-1.0	2892.0	920.0	-1.0	1597.0	1489.0	-1.0	2324.0	1947.0	-1.0	3529.0	1603.0	-1.0	2390.0	1883.0	-1.0	3421.0	1433.0	-1.0	2204.0	1383.0	-1.0	2370.0	1272.0	-1.0	1921.0	
628.459	985.0	-1.0	1557.0	1462.0	-1.0	2386.0	1372.0	-1.0	2358.0	1887.0	-1.0	3238.0	1807.0	-1.0	3319.0	1428.0	-1.0	2306.0	1060.0	-1.0	1811.0	1848.0	-1.0	2897.0	921.0	-1.0	1598.0	1489.0	-1.0	2325.0	1947.0	-1.0	3532.0	1603.0	-1.0	2391.0	1881.0	-1.0	3419.0	1431.0	-1.0	2202.0	1382.0	-1.0	2369.0	1272.0	-1.0	1920.0	
628.959	986.0	-1.0	1561.0	1462.0	-1.0	2390.0	1373.0	-1.0	2363.0	1887.0	-1.0	3249.0	1809.0	-1.0	3330.0	1429.0	-1.0	2313.0	1061.0	-1.0	1816.0	1850.0	-1.0	2907.0	921.0	-1.0	1600.0	1490.0	-1.0	2329.0	1949.0	-1.0	3540.0	1604.0	-1.0	2394.0	1878.0	-1.0	3415.0	1431.0	-1.0	2199.0	1381.0	-1.0	2365.0	1270.0	-1.0	1917.0	
629.458	987.0	-1.0	1564.0	1462.0	-1.0	2391.0	1374.0	-1.0	2365.0	1887.0	-1.0	3252.0	1810.0	-1.0	3335.0	1429.0	-1.0	2316.0	1061.0	-1.0	1819.0	1851.0	-1.0	2913.0	921.0	-1.0	1602.0	1490.0	-1.0	2332.0	1949.0	-1.0	3545.0	1605.0	-1.0	2397.0	1878.0	-1.0	3417.0	1431.0	-1.0	2200.0	1381.0	-1.0	2366.0	1271.0	-1.0	1918.0	
629.957	987.0	-1.0	1565.0	1462.0	-1.0	2388.0	1374.0	-1.0	2365.0	1886.0	-1.0	3251.0	1809.0	-1.0	3337.0	1428.0	-1.0	2316.0	1061.0	-1.0	1821.0	1852.0	-1.0	2917.0	922.0	-1.0	1605.0	1490.0	-1.0	2335.0	1950.0	-1.0	3548.0	1604.0	-1.0	2397.0	1875.0	-1.0	3413.0	1429.0	-1.0	2196.0	1381.0	-1.0	2364.0	1271.0	-1.0	1916.0	
630.457	988.0	-1.0	1568.0	1463.0	-1.0	2390.0	1375.0	-1.0	2368.0	1888.0	-1.0	3254.0	1811.0	-1.0	3344.0	1429.0	-1.0	2320.0	1061.0	-1.0	1825.0	1854.0	-1.0	2924.0	922.0	-1.0	1608.0	1492.0	-1.0	2340.0	1951.0	-1.0	3558.0	1606.0	-1.0	2401.0	1877.0	-1.0	3412.0	1430.0	-1.0	2195.0	1382.0	-1.0	2363.0	1271.0	-1.0	1915.0	
630.956	988.0	-1.0	1569.0	1463.0	-1.0	2388.0	1375.0	-1.0	2368.0	1887.0	-1.0	3252.0	1811.0	-1.0	3347.0	1429.0	-1.0	2319.0	1061.0	-1.0	1827.0	1853.0	-1.0	2927.0	923.0	-1.0	1611.0	1492.0	-1.0	2341.0	1952.0	-1.0	3560.0	1605.0	-1.0	2401.0	1877.0	-1.0	3411.0	1430.0	-1.0	2194.0	1382.0	-1.0	2362.0	1271.0	-1.0	1914.0	
631.455	989.0	-1.0	1570.0	1463.0	-1.0	2384.0	1376.0	-1.0	2368.0	1889.0	-1.0	3249.0	1810.0	-1.0	3344.0	1428.0	-1.0	2316.0	1060.0	-1.0	1828.0	1854.0	-1.0	2926.0	923.0	-1.0	1613.0	1492.0	-1.0	2339.0	1951.0	-1.0	3555.0	1604.0	-1.0	2397.0	1874.0	-1.0	3403.0	1428.0	-1.0	2186.0	1380.0	-1.0	2357.0	1270.0	-1.0	1909.0	
631.954	989.0	-1.0	1569.0	1463.0	-1.0	2381.0	1377.0	-1.0	2367.0	1889.0	-1.0	3245.0	1810.0	-1.0	3344.0	1428.0	-1.0	2314.0	1060.0	-1.0	1828.0	1853.0	-1.0	2925.0	924.0	-1.0	1613.0	1491.0	-1.0	2337.0	1951.0	-1.0	3555.0	1604.0	-1.0	2396.0	1876.0	-1.0	3405.0	1429.0	-1.0	2188.0	1381.0	-1.0	2358.0	1271.0	-1.0	1911.0	
632.453	988.0	-1.0	1568.0	1462.0	-1.0	2375.0	1376.0	-1.0	2364.0	1888.0	-1.0	3236.0	1808.0	-1.0	3337.0	1426.0	-1.0	2307.0	1060.0	-1.0	1826.0	1851.0	-1.0	2918.0	924.0	-1.0	1611.0	1490.0	-1.0	2331.0	1949.0	-1.0	3547.0	1603.0	-1.0	2391.0	1875.0	-1.0	3397.0	1429.0	-1.0	2183.0	1380.0	-1.0	2354.0	1270.0	-1.0	1906.0	
632.952	988.0	-1.0	1567.0	1463.0	-1.0	2374.0	1375.0	-1.0	2364.0	1889.0	-1.0	3235.0	1807.0	-1.0	3331.0	1426.0	-1.0	2302.0	1059.0	-1.0	1824.0	1850.0	-1.0	2911.0	923.0	-1.0	1609.0	1488.0	-1.0	2324.0	1947.0	-1.0	3536.0	1601.0	-1.0	2384.0	1873.0	-1.0	3382.0	1426.0	-1.0	2172.0	1377.0	-1.0	2345.0	1269.0	-1.0	1899.0	
633.451	989.0	-1.0	1565.0	1462.0	-1.0	2368.0	1376.0	-1.0	2360.0	1889.0	-1.0	3228.0	1806.0	-1.0	3323.0	1425.0	-1.0	2296.0	1058.0	-1.0	1820.0	1848.0	-1.0	2902.0	923.0	-1.0	1605.0	1486.0	-1.0	2316.0	1945.0	-1.0	3527.0	1600.0	-1.0	2379.0	1873.0	-1.0	3378.0	1426.0	-1.0	2170.0	1377.0	-1.0	2343.0	1269.0	-1.0	1897.0	
633.951	988.0	-1.0	1561.0	1461.0	-1.0	2359.0	1375.0	-1.0	2352.0	1888.0	-1.0	3214.0	1803.0	-1.0	3312.0	1423.0	-1.0	2287.0	1057.0	-1.0	1815.0	1845.0	-1.0	2891.0	922.0	-1.0	1600.0	1484.0	-1.0	2307.0	1942.0	-1.0	3513.0	1598.0	-1.0	2371.0	1871.0	-1.0	3364.0	1424.0	-1.0	2161.0	1375.0	-1.0	2336.0	1267.0	-1.0	1891.0	
634.450	988.0	-1.0	1559.0	1461.0	-1.0	2353.0	1374.0	-1.0	2348.0	1889.0	-1.0	3206.0	1803.0	-1.0	3305.0	1423.0	-1.0	2282.0	1057.0	-1.0	1811.0	1843.0	-1.0	2883.0	921.0	-1.0	1595.0	1482.0	-1.0	2300.0	1940.0	-1.0	3506.0	1597.0	-1.0	2367.0	1872.0	-1.0	3362.0	1425.0	-1.0	2161.0	1376.0	-1.0	2334.0	1267.0	-1.0	1890.0	
634.949	988.0	-1.0	1555.0	1460.0	-1.0	2345.0	1373.0	-1.0	2340.0	1888.0	-1.0	3193.0	1801.0	-1.0	3295.0	1421.0	-1.0	2275.0	1056.0	-1.0	1806.0	1840.0	-1.0	2875.0	920.0	-1.0	1590.0	1480.0	-1.0	2293.0	1937.0	-1.0	3493.0	1595.0	-1.0	2361.0	1871.0	-1.0	3350.0	1423.0	-1.0	2152.0	1374.0	-1.0	2328.0	1267.0	-1.0	1884.0	
635.448	987.0	-1.0	1553.0	1460.0	-1.0	2342.0	1373.0	-1.0	2337.0	1888.0	-1.0	3188.0	1802.0	-1.0	3292.0	1422.0	-1.0	2273.0	1056.0	-1.0	1803.0	1840.0	-1.0	2871.0	919.0	-1.0	1586.0	1479.0	-1.0	2289.0	1936.0	-1.0	3488.0	1594.0	-1.0	2360.0	1873.0	-1.0	3348.0	1424.0	-1.0	2151.0	1376.0	-1.0	2327.0	1267.0	-1.0	1883.0	
635.948	987.0	-1.0	1550.0	1459.0	-1.0	2337.0	1373.0	-1.0	2332.0	1888.0	-1.0	3179.0	1801.0	-1.0	3287.0	1422.0	-1.0	2269.0	1055.0	-1.0	1800.0	1839.0	-1.0	2866.0	918.0	-1.0	1581.0	1478.0	-1.0	2285.0	1934.0	-1.0	3480.0	1593.0	-1.0	2357.0	1873.0	-1.0	3340.0	1423.0	-1.0	2146.0	1375.0	-1.0	2323.0	1267.0	-1.0	1879.0	
636.447	984.0	-1.0	1550.0	1457.0	-1.0	2338.0	1371.0	-1.0	2332.0	1888.0	-1.0	3180.0	1803.0	-1.0	3290.0	1423.0	-1.0	2273.0	1056.0	-1.0	1799.0	1840.0	-1.0	2867.0	917.0	-1.0	1578.0	1478.0	-1.0	2284.0	1936.0	-1.0	3483.0	1594.0	-1.0	2359.0	1876.0	-1.0	3339.0	1424.0	-1.0	2146.0	1377.0	-1.0	2322.0	1268.0	-1.0	1877.0	
636.946	985.0	-1.0	1548.0	1458.0	-1.0	2334.0	1372.0	-1.0	2329.0	1890.0	-1.0	3174.0	1804.0	-1.0	3288.0	1423.0	-1.0	2271.0	1056.0	-1.0	1797.0	1840.0	-1.0	2864.0	917.0	-1.0	1575.0	1478.0	-1.0	2282.0	1934.0	-1.0	3478.0	1593.0	-1.0	2357.0	1875.0	-1.0	3333.0	1422.0	-1.0	2141.0	1375.0	-1.0	2318.0	1267.0	-1.0	1873.0	
637.445	986.0	-1.0	1548.0	1459.0	-1.0	2335.0	1373.0	-1.0	2330.0	1891.0	-1.0	3175.0	1806.0	-1.0	3293.0	1424.0	-1.0	2275.0	1057.0	-1.0	1797.0	1840.0	-1.0	2867.0	916.0	-1.0	1573.0	1478.0	-1.0	2284.0	1936.0	-1.0	3480.0	1593.0	-1.0	2360.0	1876.0	-1.0	3332.0	1423.0	-1.0	2139.0	1375.0	-1.0	2316.0	1267.0	-1.0	1872.0	
637.944	985.0	-1.0	1546.0	1459.0	-1.0	2332.0	1372.0	-1.0	2327.0	1891.0	-1.0	3169.0	1805.0	-1.0	3290.0	1424.0	-1.0	2273.0	1057.0	-1.0	1795.0	1839.0	-1.0	2865.0	916.0	-1.0	1570.0	1478.0	-1.0	2283.0	1935.0	-1.0	3476.0	1593.0	-1.0	2357.0	1876.0	-1.0	3328.0	1421.0	-1.0	2136.0	1374.0	-1.0	2314.0	1266.0	-1.0	1868.0	
638.443	986.0	-1.0	1546.0	1460.0	-1.0	2333.0	1374.0	-1.0	2328.0	1892.0	-1.0	3171.0	1806.0	-1.0	3290.0	1424.0	-1.0	2273.0	1058.0	-1.0	1794.0	1839.0	-1.0	2864.0	915.0	-1.0	1568.0	1478.0	-1.0	2283.0	1936.0	-1.0	3472.0	1592.0	-1.0	2356.0	1873.0	-1.0	3321.0	1420.0	-1.0	2130.0	1373.0	-1.0	2308.0	1264.0	-1.0	1863.0	
638.943	984.0	-1.0	1544.0	1459.0	-1.0	2330.0	1373.0	-1.0	2326.0	1890.0	-1.0	3166.0	1806.0	-1.0	3287.0	1423.0	-1.0	2272.0	1058.0	-1.0	1791.0	1838.0	-1.0	2861.0	914.0	-1.0	1565.0	1478.0	-1.0	2281.0	1934.0	-1.0	3470.0	1592.0	-1.0	2353.0	1873.0	-1.0	3320.0	1420.0	-1.0	2130.0	1373.0	-1.0	2306.0	1264.0	-1.0	1863.0	
639.442	985.0	-1.0	1544.0	1460.0	-1.0	2329.0	1375.0	-1.0	2327.0	1892.0	-1.0	3167.0	1807.0	-1.0	3284.0	1423.0	-1.0	2270.0	1058.0	-1.0	1789.0	1837.0	-1.0	2858.0	914.0	-1.0	1563.0	1477.0	-1.0	2280.0	1934.0	-1.0	3466.0	1591.0	-1.0	2351.0	1872.0	-1.0	3313.0	1417.0	-1.0	2124.0	1370.0	-1.0	2301.0	1263.0	-1.0	1858.0	
639.941	987.0	-1.0	1543.0	1461.0	-1.0	2326.0	1376.0	-1.0	2324.0	1892.0	-1.0	3162.0	1806.0	-1.0	3280.0	1422.0	-1.0	2268.0	1058.0	-1.0	1787.0	1835.0	-1.0	2853.0	913.0	-1.0	1560.0	1477.0	-1.0	2278.0	1933.0	-1.0	3464.0	1591.0	-1.0	2350.0	1872.0	-1.0	3313.0	1418.0	-1.0	2124.0	1369.0	-1.0	2300.0	1263.0	-1.0	1858.0	
640.440	988.0	-1.0	1543.0	1462.0	-1.0	2325.0	1378.0	-1.0	2325.0	1893.0	-1.0	3162.0	1807.0	-1.0	3277.0	1422.0	-1.0	2265.0	1058.0	-1.0	1784.0	1834.0	-1.0	2850.0	913.0	-1.0	1558.0	1476.0	-1.0	2277.0	1933.0	-1.0	3460.0	1591.0	-1.0	2347.0	1870.0	-1.0	3307.0	1417.0	-1.0	2119.0	1369.0	-1.0	2297.0	1261.0	-1.0	1854.0	
640.939	988.0	-1.0	1542.0	1462.0	-1.0	2323.0	1379.0	-1.0	2323.0	1892.0	-1.0	3158.0	1808.0	-1.0	3277.0	1422.0	-1.0	2265.0	1058.0	-1.0	1783.0	1834.0	-1.0	2849.0	912.0	-1.0	1556.0	1477.0	-1.0	2277.0	1933.0	-1.0	3460.0	1591.0	-1.0	2346.0	1872.0	-1.0	3310.0	1417.0	-1.0	2121.0	1368.0	-1.0	2297.0	1262.0	-1.0	1856.0	
641.438	989.0	-1.0	1542.0	1462.0	-1.0	2320.0	1379.0	-1.0	2321.0	1891.0	-1.0	3150.0	1808.0	-1.0	3274.0	1421.0	-1.0	2262.0	1058.0	-1.0	1781.0	1833.0	-1.0	2845.0	912.0	-1.0	1555.0	1477.0	-1.0	2278.0	1933.0	-1.0	3457.0	1590.0	-1.0	2344.0	1871.0	-1.0	3306.0	1417.0	-1.0	2117.0	1368.0	-1.0	2294.0	1261.0	-1.0	1854.0	
641.937	989.0	-1.0	1542.0	1463.0	-1.0	2320.0	1381.0	-1.0	2320.0	1890.0	-1.0	3149.0	1810.0	-1.0	3277.0	1422.0	-1.0	2263.0	1058.0	-1.0	1781.0	1833.0	-1.0	2845.0	912.0	-1.0	1554.0	1478.0	-1.0	2280.0	1934.0	-1.0	3459.0	1591.0	-1.0	2345.0	1873.0	-1.0	3312.0	1418.0	-1.0	2123.0	1369.0	-1.0	2298.0	1262.0	-1.0	1858.0	
642.437	989.0	-1.0	1541.0	1462.0	-1.0	2317.0	1381.0	-1.0	2319.0	1889.0	-1.0	3142.0	1810.0	-1.0	3275.0	1421.0	-1.0	2261.0	1058.0	-1.0	1779.0	1833.0	-1.0	2843.0	912.0	-1.0	1552.0	1478.0	-1.0	2279.0	1934.0	-1.0	3453.0	1590.0	-1.0	2343.0	1873.0	-1.0	3307.0	1418.0	-1.0	2120.0	1368.0	-1.0	2296.0	1262.0	-1.0	1856.0	
642.936	989.0	-1.0	1542.0	1463.0	-1.0	2319.0	1382.0	-1.0	2320.0	1890.0	-1.0	3144.0	1811.0	-1.0	3275.0	1421.0	-1.0	2260.0	1059.0	-1.0	1778.0	1833.0	-1.0	2843.0	912.0	-1.0	1550.0	1479.0	-1.0	2278.0	1933.0	-1.0	3448.0	1590.0	-1.0	2339.0	1870.0	-1.0	3295.0	1416.0	-1.0	2113.0	1366.0	-1.0	2288.0	1260.0	-1.0	1849.0	
643.435	990.0	-1.0	1540.0	1464.0	-1.0	2317.0	1383.0	-1.0	2318.0	1890.0	-1.0	3140.0	1812.0	-1.0	3275.0	1421.0	-1.0	2260.0	1059.0	-1.0	1777.0	1833.0	-1.0	2842.0	912.0	-1.0	1547.0	1479.0	-1.0	2277.0	1932.0	-1.0	3445.0	1590.0	-1.0	2337.0	1871.0	-1.0	3292.0	1417.0	-1.0	2111.0	1366.0	-1.0	2285.0	1260.0	-1.0	1849.0	
643.934	990.0	-1.0	1538.0	1463.0	-1.0	2313.0	1383.0	-1.0	2314.0	1888.0	-1.0	3131.0	1811.0	-1.0	3271.0	1420.0	-1.0	2256.0	1060.0	-1.0	1775.0	1833.0	-1.0	2839.0	912.0	-1.0	1546.0	1478.0	-1.0	2273.0	1931.0	-1.0	3436.0	1589.0	-1.0	2333.0	1869.0	-1.0	3280.0	1415.0	-1.0	2104.0	1364.0	-1.0	2277.0	1259.0	-1.0	1844.0	
644.433	990.0	-1.0	1538.0	1464.0	-1.0	2313.0	1383.0	-1.0	2314.0	1888.0	-1.0	3131.0	1813.0	-1.0	3273.0	1421.0	-1.0	2257.0	1060.0	-1.0	1775.0	1834.0	-1.0	2841.0	912.0	-1.0	1544.0	1478.0	-1.0	2272.0	1932.0	-1.0	3437.0	1589.0	-1.0	2334.0	1871.0	-1.0	3282.0	1416.0	-1.0	2108.0	1366.0	-1.0	2279.0	1260.0	-1.0	1845.0	
644.933	990.0	-1.0	1537.0	1463.0	-1.0	2313.0	1383.0	-1.0	2312.0	1887.0	-1.0	3127.0	1814.0	-1.0	3273.0	1421.0	-1.0	2255.0	1060.0	-1.0	1774.0	1834.0	-1.0	2841.0	913.0	-1.0	1542.0	1479.0	-1.0	2270.0	1933.0	-1.0	3433.0	1589.0	-1.0	2332.0	1871.0	-1.0	3277.0	1415.0	-1.0	2104.0	1364.0	-1.0	2274.0	1260.0	-1.0	1843.0	
645.432	990.0	-1.0	1538.0	1464.0	-1.0	2316.0	1384.0	-1.0	2314.0	1887.0	-1.0	3132.0	1816.0	-1.0	3278.0	1422.0	-1.0	2258.0	1061.0	-1.0	1775.0	1836.0	-1.0	2844.0	912.0	-1.0	1541.0	1478.0	-1.0	2271.0	1935.0	-1.0	3437.0	1589.0	-1.0	2334.0	1872.0	-1.0	3272.0	1416.0	-1.0	2101.0	1366.0	-1.0	2271.0	1259.0	-1.0	1840.0	
645.931	991.0	-1.0	1537.0	1464.0	-1.0	2314.0	1385.0	-1.0	2313.0	1887.0	-1.0	3129.0	1817.0	-1.0	3278.0	1421.0	-1.0	2257.0	1062.0	-1.0	1774.0	1836.0	-1.0	2844.0	913.0	-1.0	1541.0	1478.0	-1.0	2270.0	1937.0	-1.0	3438.0	1589.0	-1.0	2333.0	1872.0	-1.0	3271.0	1415.0	-1.0	2100.0	1365.0	-1.0	2269.0	1259.0	-1.0	1840.0	
646.430	991.0	-1.0	1538.0	1465.0	-1.0	2319.0	1385.0	-1.0	2316.0	1888.0	-1.0	3137.0	1818.0	-1.0	3285.0	1422.0	-1.0	2260.0	1062.0	-1.0	1776.0	1838.0	-1.0	2847.0	913.0	-1.0	1541.0	1478.0	-1.0	2270.0	1939.0	-1.0	3444.0	1590.0	-1.0	2336.0	1874.0	-1.0	3273.0	1416.0	-1.0	2100.0	1365.0	-1.0	2268.0	1260.0	-1.0	1841.0	
646.929	991.0	-1.0	1537.0	1464.0	-1.0	2319.0	1385.0	-1.0	2316.0	1886.0	-1.0	3136.0	1817.0	-1.0	3283.0	1421.0	-1.0	2258.0	1063.0	-1.0	1775.0	1838.0	-1.0	2846.0	914.0	-1.0	1542.0	1478.0	-1.0	2268.0	1939.0	-1.0	3445.0	1590.0	-1.0	2334.0	1874.0	-1.0	3275.0	1415.0	-1.0	2102.0	1366.0	-1.0	2268.0	1259.0	-1.0	1841.0	
647.428	991.0	-1.0	1539.0	1465.0	-1.0	2324.0	1385.0	-1.0	2319.0	1888.0	-1.0	3145.0	1819.0	-1.0	3284.0	1421.0	-1.0	2258.0	1064.0	-1.0	1776.0	1840.0	-1.0	2849.0	915.0	-1.0	1545.0	1479.0	-1.0	2271.0	1940.0	-1.0	3447.0	1590.0	-1.0	2334.0	1875.0	-1.0	3278.0	1415.0	-1.0	2102.0	1365.0	-1.0	2267.0	1259.0	-1.0	1842.0	
647.928	991.0	-1.0	1539.0	1467.0	-1.0	2328.0	1384.0	-1.0	2318.0	1888.0	-1.0	3149.0	1820.0	-1.0	3284.0	1422.0	-1.0	2258.0	1065.0	-1.0	1777.0	1841.0	-1.0	2849.0	916.0	-1.0	1549.0	1480.0	-1.0	2274.0	1941.0	-1.0	3450.0	1591.0	-1.0	2337.0	1878.0	-1.0	3290.0	1417.0	-1.0	2111.0	1367.0	-1.0	2275.0	1260.0	-1.0	1847.0	
648.427	992.0	-1.0	1538.0	1469.0	-1.0	2331.0	1384.0	-1.0	2315.0	1888.0	-1.0	3148.0	1820.0	-1.0	3281.0	1421.0	-1.0	2254.0	1066.0	-1.0	1778.0	1843.0	-1.0	2848.0	918.0	-1.0	1553.0	1481.0	-1.0	2275.0	1940.0	-1.0	3448.0	1591.0	-1.0	2335.0	1879.0	-1.0	3297.0	1418.0	-1.0	2115.0	1368.0	-1.0	2279.0	1260.0	-1.0	1849.0	
648.926	991.0	-1.0	1537.0	1472.0	-1.0	2336.0	1383.0	-1.0	2314.0	1889.0	-1.0	3153.0	1821.0	-1.0	3283.0	1422.0	-1.0	2255.0	1067.0	-1.0	1780.0	1844.0	-1.0	2850.0	919.0	-1.0	1556.0	1481.0	-1.0	2277.0	1942.0	-1.0	3454.0	1593.0	-1.0	2339.0	1884.0	-1.0	3314.0	1422.0	-1.0	2128.0	1370.0	-1.0	2289.0	1262.0	-1.0	1857.0	
649.425	992.0	-1.0	1536.0	1474.0	-1.0	2338.0	1383.0	-1.0	2311.0	1889.0	-1.0	3152.0	1822.0	-1.0	3282.0	1421.0	-1.0	2253.0	1067.0	-1.0	1781.0	1845.0	-1.0	2848.0	920.0	-1.0	1557.0	1481.0	-1.0	2276.0	1942.0	-1.0	3452.0	1594.0	-1.0	2339.0	1885.0	-1.0	3321.0	1424.0	-1.0	2134.0	1372.0	-1.0	2294.0	1263.0	-1.0	1860.0	
649.925	992.0	-1.0	1536.0	1476.0	-1.0	2342.0	1384.0	-1.0	2313.0	1891.0	-1.0	3158.0	1822.0	-1.0	3282.0	1422.0	-1.0	2252.0	1067.0	-1.0	1781.0	1846.0	-1.0	2848.0	921.0	-1.0	1560.0	1482.0	-1.0	2276.0	1943.0	-1.0	3451.0	1595.0	-1.0	2338.0	1885.0	-1.0	3322.0	1424.0	-1.0	2134.0	1372.0	-1.0	2295.0	1262.0	-1.0	1859.0	
650.424	992.0	-1.0	1536.0	1477.0	-1.0	2345.0	1384.0	-1.0	2312.0	1891.0	-1.0	3160.0	1823.0	-1.0	3283.0	1423.0	-1.0	2253.0	1068.0	-1.0	1783.0	1848.0	-1.0	2849.0	921.0	-1.0	1563.0	1483.0	-1.0	2278.0	1944.0	-1.0	3454.0	1597.0	-1.0	2341.0	1888.0	-1.0	3331.0	1427.0	-1.0	2141.0	1374.0	-1.0	2301.0	1264.0	-1.0	1865.0	
650.923	992.0	-1.0	1536.0	1479.0	-1.0	2347.0	1384.0	-1.0	2312.0	1893.0	-1.0	3163.0	1824.0	-1.0	3286.0	1423.0	-1.0	2254.0	1069.0	-1.0	1786.0	1851.0	-1.0	2854.0	923.0	-1.0	1566.0	1485.0	-1.0	2280.0	1947.0	-1.0	3456.0	1598.0	-1.0	2342.0	1890.0	-1.0	3335.0	1427.0	-1.0	2142.0	1375.0	-1.0	2305.0	1264.0	-1.0	1866.0	
651.422	992.0	-1.0	1537.0	1479.0	-1.0	2351.0	1384.0	-1.0	2313.0	1893.0	-1.0	3167.0	1826.0	-1.0	3290.0	1425.0	-1.0	2256.0	1070.0	-1.0	1788.0	1853.0	-1.0	2859.0	924.0	-1.0	1570.0	1487.0	-1.0	2286.0	1950.0	-1.0	3465.0	1601.0	-1.0	2348.0	1893.0	-1.0	3347.0	1429.0	-1.0	2151.0	1377.0	-1.0	2315.0	1266.0	-1.0	1873.0	
651.921	993.0	-1.0	1537.0	1480.0	-1.0	2352.0	1384.0	-1.0	2313.0	1893.0	-1.0	3165.0	1827.0	-1.0	3292.0	1426.0	-1.0	2258.0	1072.0	-1.0	1792.0	1857.0	-1.0	2864.0	926.0	-1.0	1575.0	1489.0	-1.0	2291.0	1953.0	-1.0	3471.0	1603.0	-1.0	2351.0	1894.0	-1.0	3351.0	1430.0	-1.0	2154.0	1379.0	-1.0	2320.0	1266.0	-1.0	1875.0	
652.420	993.0	-1.0	1539.0	1483.0	-1.0	2358.0	1385.0	-1.0	2315.0	1894.0	-1.0	3172.0	1830.0	-1.0	3300.0	1428.0	-1.0	2264.0	1074.0	-1.0	1797.0	1861.0	-1.0	2873.0	928.0	-1.0	1580.0	1493.0	-1.0	2299.0	1958.0	-1.0	3485.0	1606.0	-1.0	2359.0	1897.0	-1.0	3366.0	1432.0	-1.0	2164.0	1381.0	-1.0	2331.0	1269.0	-1.0	1884.0	
652.919	993.0	-1.0	1539.0	1483.0	-1.0	2360.0	1384.0	-1.0	2316.0	1894.0	-1.0	3173.0	1832.0	-1.0	3303.0	1429.0	-1.0	2265.0	1075.0	-1.0	1800.0	1864.0	-1.0	2879.0	930.0	-1.0	1586.0	1496.0	-1.0	2305.0	1962.0	-1.0	3493.0	1608.0	-1.0	2362.0	1898.0	-1.0	3371.0	1433.0	-1.0	2168.0	1382.0	-1.0	2336.0	1269.0	-1.0	1887.0	
653.419	993.0	-1.0	1541.0	1484.0	-1.0	2366.0	1385.0	-1.0	2320.0	1895.0	-1.0	3181.0	1835.0	-1.0	3311.0	1431.0	-1.0	2271.0	1077.0	-1.0	1805.0	1869.0	-1.0	2887.0	933.0	-1.0	1592.0	1500.0	-1.0	2314.0	1968.0	-1.0	3507.0	1612.0	-1.0	2370.0	1901.0	-1.0	3377.0	1435.0	-1.0	2172.0	1384.0	-1.0	2340.0	1270.0	-1.0	1889.0	
653.918	993.0	-1.0	1541.0	1484.0	-1.0	2367.0	1385.0	-1.0	2321.0	1894.0	-1.0	3182.0	1836.0	-1.0	3312.0	1431.0	-1.0	2272.0	1078.0	-1.0	1807.0	1872.0	-1.0	2890.0	935.0	-1.0	1597.0	1502.0	-1.0	2319.0	1971.0	-1.0	3514.0	1613.0	-1.0	2372.0	1901.0	-1.0	3381.0	1436.0	-1.0	2174.0	1385.0	-1.0	2343.0	1270.0	-1.0	1890.0	
654.418	992.0	-1.0	1543.0	1484.0	-1.0	2370.0	1383.0	-1.0	2323.0	1895.0	-1.0	3188.0	1837.0	-1.0	3313.0	1432.0	-1.0	2273.0	1079.0	-1.0	1809.0	1874.0	-1.0	2894.0	936.0	-1.0	1602.0	1504.0	-1.0	2322.0	1973.0	-1.0	3518.0	1614.0	-1.0	2372.0	1900.0	-1.0	3381.0	1435.0	-1.0	2173.0	1385.0	-1.0	2343.0	1270.0	-1.0	1888.0	
654.917	992.0	-1.0	1543.0	1484.0	-1.0	2371.0	1384.0	-1.0	2324.0	1895.0	-1.0	3191.0	1838.0	-1.0	3314.0	1432.0	-1.0	2273.0	1080.0	-1.0	1810.0	1876.0	-1.0	2895.0	938.0	-1.0	1606.0	1505.0	-1.0	2325.0	1976.0	-1.0	3525.0	1616.0	-1.0	2375.0	1901.0	-1.0	3388.0	1437.0	-1.0	2177.0	1385.0	-1.0	2347.0	1271.0	-1.0	1892.0	
655.417	993.0	-1.0	1543.0	1484.0	-1.0	2370.0	1384.0	-1.0	2323.0	1895.0	-1.0	3191.0	1838.0	-1.0	3313.0	1432.0	-1.0	2273.0	1081.0	-1.0	1812.0	1879.0	-1.0	2897.0	940.0	-1.0	1610.0	1506.0	-1.0	2327.0	1977.0	-1.0	3526.0	1617.0	-1.0	2374.0	1901.0	-1.0	3389.0	1436.0	-1.0	2176.0	1384.0	-1.0	2346.0	1271.0	-1.0	1891.0	
655.916	993.0	-1.0	1544.0	1485.0	-1.0	2372.0	1384.0	-1.0	2323.0	1896.0	-1.0	3193.0	1839.0	-1.0	3314.0	1432.0	-1.0	2274.0	1082.0	-1.0	1815.0	1880.0	-1.0	2898.0	941.0	-1.0	1614.0	1507.0	-1.0	2328.0	1979.0	-1.0	3532.0	1618.0	-1.0	2377.0	1904.0	-1.0	3396.0	1438.0	-1.0	2182.0	1386.0	-1.0	2352.0	1273.0	-1.0	1894.0	
656.415	994.0	-1.0	1543.0	1486.0	-1.0	2371.0	1383.0	-1.0	2321.0	1895.0	-1.0	3190.0	1838.0	-1.0	3312.0	1432.0	-1.0	2272.0	1083.0	-1.0	1816.0	1880.0	-1.0	2897.0	942.0	-1.0	1615.0	1507.0	-1.0	2327.0	1979.0	-1.0	3530.0	1618.0	-1.0	2376.0	1903.0	-1.0	3397.0	1438.0	-1.0	2182.0	1387.0	-1.0	2354.0	1272.0	-1.0	1894.0	
656.914	994.0	-1.0	1543.0	1487.0	-1.0	2374.0	1384.0	-1.0	2322.0	1896.0	-1.0	3194.0	1839.0	-1.0	3312.0	1432.0	-1.0	2273.0	1083.0	-1.0	1816.0	1882.0	-1.0	2898.0	943.0	-1.0	1617.0	1507.0	-1.0	2326.0	1979.0	-1.0	3529.0	1618.0	-1.0	2373.0	1902.0	-1.0	3391.0	1438.0	-1.0	2177.0	1387.0	-1.0	2351.0	1271.0	-1.0	1889.0	
657.414	993.0	-1.0	1542.0	1487.0	-1.0	2372.0	1383.0	-1.0	2320.0	1895.0	-1.0	3192.0	1838.0	-1.0	3311.0	1432.0	-1.0	2274.0	1082.0	-1.0	1817.0	1881.0	-1.0	2898.0	943.0	-1.0	1618.0	1508.0	-1.0	2326.0	1979.0	-1.0	3528.0	1619.0	-1.0	2374.0	1903.0	-1.0	3394.0	1439.0	-1.0	2179.0	1388.0	-1.0	2353.0	1273.0	-1.0	1890.0	
657.913	993.0	-1.0	1540.0	1486.0	-1.0	2367.0	1383.0	-1.0	2317.0	1894.0	-1.0	3185.0	1837.0	-1.0	3306.0	1431.0	-1.0	2270.0	1082.0	-1.0	1816.0	1881.0	-1.0	2895.0	944.0	-1.0	1618.0	1508.0	-1.0	2324.0	1978.0	-1.0	3523.0	1619.0	-1.0	2370.0	1901.0	-1.0	3390.0	1439.0	-1.0	2177.0	1388.0	-1.0	2353.0	1271.0	-1.0	1887.0	
658.412	993.0	-1.0	1539.0	1487.0	-1.0	2365.0	1383.0	-1.0	2316.0	1894.0	-1.0	3184.0	1838.0	-1.0	3309.0	1431.0	-1.0	2272.0	1082.0	-1.0	1818.0	1882.0	-1.0	2897.0	945.0	-1.0	1618.0	1509.0	-1.0	2325.0	1979.0	-1.0	3525.0	1620.0	-1.0	2372.0	1904.0	-1.0	3396.0	1441.0	-1.0	2182.0	1390.0	-1.0	2358.0	1274.0	-1.0	1891.0	
658.911	994.0	-1.0	1537.0	1486.0	-1.0	2361.0	1383.0	-1.0	2313.0	1892.0	-1.0	3179.0	1837.0	-1.0	3308.0	1431.0	-1.0	2270.0	1082.0	-1.0	1818.0	1882.0	-1.0	2897.0	945.0	-1.0	1618.0	1509.0	-1.0	2325.0	1978.0	-1.0	3522.0	1621.0	-1.0	2371.0	1903.0	-1.0	3394.0	1441.0	-1.0	2181.0	1391.0	-1.0	2358.0	1273.0	-1.0	1888.0	
659.411	993.0	-1.0	1538.0	1486.0	-1.0	2362.0	1383.0	-1.0	2315.0	1893.0	-1.0	3183.0	1838.0	-1.0	3314.0	1432.0	-1.0	2273.0	1082.0	-1.0	1821.0	1885.0	-1.0	2901.0	946.0	-1.0	1620.0	1511.0	-1.0	2326.0	1979.0	-1.0	3519.0	1621.0	-1.0	2369.0	1903.0	-1.0	3387.0	1440.0	-1.0	2174.0	1389.0	-1.0	2354.0	1272.0	-1.0	1883.0	
659.910	992.0	-1.0	1537.0	1486.0	-1.0	2359.0	1382.0	-1.0	2315.0	1892.0	-1.0	3181.0	1839.0	-1.0	3322.0	1432.0	-1.0	2275.0	1083.0	-1.0	1827.0	1886.0	-1.0	2910.0	946.0	-1.0	1621.0	1512.0	-1.0	2328.0	1980.0	-1.0	3521.0	1622.0	-1.0	2370.0	1904.0	-1.0	3390.0	1441.0	-1.0	2176.0	1391.0	-1.0	2357.0	1273.0	-1.0	1883.0	
660.410	992.0	-1.0	1537.0	1485.0	-1.0	2355.0	1383.0	-1.0	2316.0	1893.0	-1.0	3179.0	1838.0	-1.0	3324.0	1432.0	-1.0	2273.0	1083.0	-1.0	1829.0	1888.0	-1.0	2912.0	947.0	-1.0	1622.0	1513.0	-1.0	2330.0	1981.0	-1.0	3519.0	1623.0	-1.0	2368.0	1903.0	-1.0	3388.0	1441.0	-1.0	2173.0	1391.0	-1.0	2356.0	1272.0	-1.0	1880.0	
660.909	992.0	-1.0	1537.0	1486.0	-1.0	2352.0	1383.0	-1.0	2317.0	1894.0	-1.0	3179.0	1838.0	-1.0	3329.0	1432.0	-1.0	2275.0	1084.0	-1.0	1831.0	1889.0	-1.0	2916.0	948.0	-1.0	1624.0	1514.0	-1.0	2333.0	1982.0	-1.0	3524.0	1624.0	-1.0	2371.0	1905.0	-1.0	3395.0	1442.0	-1.0	2178.0	1392.0	-1.0	2362.0	1273.0	-1.0	1883.0	
661.408	992.0	-1.0	1536.0	1485.0	-1.0	2348.0	1383.0	-1.0	2316.0	1893.0	-1.0	3175.0	1837.0	-1.0	3330.0	1432.0	-1.0	2273.0	1084.0	-1.0	1832.0	1890.0	-1.0	2916.0	948.0	-1.0	1625.0	1515.0	-1.0	2335.0	1984.0	-1.0	3524.0	1625.0	-1.0	2371.0	1906.0	-1.0	3396.0	1442.0	-1.0	2177.0	1392.0	-1.0	2362.0	1273.0	-1.0	1882.0	
661.907	993.0	-1.0	1538.0	1486.0	-1.0	2350.0	1383.0	-1.0	2320.0	1895.0	-1.0	3179.0	1838.0	-1.0	3337.0	1433.0	-1.0	2275.0	1084.0	-1.0	1836.0	1892.0	-1.0	2921.0	949.0	-1.0	1627.0	1516.0	-1.0	2337.0	1985.0	-1.0	3529.0	1626.0	-1.0	2373.0	1906.0	-1.0	3393.0	1442.0	-1.0	2173.0	1392.0	-1.0	2360.0	1273.0	-1.0	1879.0	
662.407	993.0	-1.0	1538.0	1486.0	-1.0	2349.0	1383.0	-1.0	2320.0	1896.0	-1.0	3178.0	1837.0	-1.0	3338.0	1432.0	-1.0	2273.0	1085.0	-1.0	1838.0	1892.0	-1.0	2921.0	950.0	-1.0	1628.0	1516.0	-1.0	2338.0	1986.0	-1.0	3530.0	1627.0	-1.0	2374.0	1907.0	-1.0	3396.0	1442.0	-1.0	2174.0	1395.0	-1.0	2362.0	1273.0	-1.0	1879.0	
662.906	993.0	-1.0	1539.0	1486.0	-1.0	2346.0	1383.0	-1.0	2321.0	1896.0	-1.0	3177.0	1836.0	-1.0	3336.0	1431.0	-1.0	2268.0	1085.0	-1.0	1838.0	1892.0	-1.0	2919.0	950.0	-1.0	1629.0	1515.0	-1.0	2336.0	1985.0	-1.0	3524.0	1625.0	-1.0	2370.0	1905.0	-1.0	3392.0	1440.0	-1.0	2169.0	1393.0	-1.0	2360.0	1272.0	-1.0	1875.0	
663.405	992.0	-1.0	1537.0	1485.0	-1.0	2342.0	1383.0	-1.0	2322.0	1896.0	-1.0	3173.0	1835.0	-1.0	3335.0	1431.0	-1.0	2267.0	1083.0	-1.0	1835.0	1888.0	-1.0	2913.0	948.0	-1.0	1624.0	1513.0	-1.0	2331.0	1982.0	-1.0	3519.0	1624.0	-1.0	2367.0	1906.0	-1.0	3395.0	1442.0	-1.0	2175.0	1392.0	-1.0	2359.0	1273.0	-1.0	1876.0	
663.904	991.0	-1.0	1537.0	1481.0	-1.0	2336.0	1384.0	-1.0	2328.0	1893.0	-1.0	3167.0	1833.0	-1.0	3330.0	1429.0	-1.0	2261.0	1081.0	-1.0	1830.0	1884.0	-1.0	2904.0	945.0	-1.0	1615.0	1509.0	-1.0	2324.0	1978.0	-1.0	3508.0	1621.0	-1.0	2363.0	1904.0	-1.0	3390.0	1443.0	-1.0	2173.0	1392.0	-1.0	2355.0	1273.0	-1.0	1876.0	
664.403	992.0	-1.0	1537.0	1477.0	-1.0	2330.0	1385.0	-1.0	2330.0	1894.0	-1.0	3167.0	1832.0	-1.0	3326.0	1428.0	-1.0	2256.0	1080.0	-1.0	1825.0	1881.0	-1.0	2896.0	942.0	-1.0	1608.0	1506.0	-1.0	2315.0	1974.0	-1.0	3495.0	1618.0	-1.0	2354.0	1901.0	-1.0	3378.0	1441.0	-1.0	2164.0	1387.0	-1.0	2343.0	1272.0	-1.0	1871.0	
664.902	991.0	-1.0	1537.0	1474.0	-1.0	2324.0	1385.0	-1.0	2333.0	1896.0	-1.0	3170.0	1832.0	-1.0	3330.0	1428.0	-1.0	2256.0	1079.0	-1.0	1825.0	1881.0	-1.0	2894.0	941.0	-1.0	1603.0	1504.0	-1.0	2311.0	1972.0	-1.0	3492.0	1617.0	-1.0	2352.0	1902.0	-1.0	3381.0	1442.0	-1.0	2165.0	1387.0	-1.0	2339.0	1273.0	-1.0	1874.0	
665.401	991.0	-1.0	1537.0	1471.0	-1.0	2320.0	1386.0	-1.0	2333.0	1896.0	-1.0	3170.0	1832.0	-1.0	3331.0	1428.0	-1.0	2254.0	1080.0	-1.0	1824.0	1880.0	-1.0	2893.0	940.0	-1.0	1601.0	1502.0	-1.0	2307.0	1970.0	-1.0	3488.0	1615.0	-1.0	2348.0	1901.0	-1.0	3382.0	1441.0	-1.0	2164.0	1385.0	-1.0	2337.0	1273.0	-1.0	1876.0	
665.900	991.0	-1.0	1538.0	1468.0	-1.0	2317.0	1386.0	-1.0	2334.0	1894.0	-1.0	3169.0	1830.0	-1.0	3330.0	1426.0	-1.0	2251.0	1079.0	-1.0	1824.0	1879.0	-1.0	2890.0	940.0	-1.0	1600.0	1502.0	-1.0	2305.0	1968.0	-1.0	3482.0	1614.0	-1.0	2344.0	1899.0	-1.0	3376.0	1439.0	-1.0	2158.0	1383.0	-1.0	2331.0	1273.0	-1.0	1874.0	
666.399	992.0	-1.0	1541.0	1467.0	-1.0	2320.0	1387.0	-1.0	2338.0	1894.0	-1.0	3174.0	1830.0	-1.0	3337.0	1426.0	-1.0	2255.0	1080.0	-1.0	1826.0	1879.0	-1.0	2893.0	940.0	-1.0	1601.0	1502.0	-1.0	2306.0	1970.0	-1.0	3487.0	1615.0	-1.0	2345.0	1897.0	-1.0	3372.0	1438.0	-1.0	2154.0	1382.0	-1.0	2326.0	1272.0	-1.0	1872.0	
666.898	993.0	-1.0	1543.0	1467.0	-1.0	2322.0	1387.0	-1.0	2341.0	1893.0	-1.0	3177.0	1830.0	-1.0	3341.0	1425.0	-1.0	2257.0	1080.0	-1.0	1827.0	1879.0	-1.0	2897.0	941.0	-1.0	1602.0	1503.0	-1.0	2309.0	1972.0	-1.0	3493.0	1615.0	-1.0	2347.0	1898.0	-1.0	3377.0	1439.0	-1.0	2157.0	1383.0	-1.0	2330.0	1272.0	-1.0	1876.0	
667.397	994.0	-1.0	1544.0	1465.0	-1.0	2322.0	1387.0	-1.0	2342.0	1890.0	-1.0	3176.0	1829.0	-1.0	3341.0	1425.0	-1.0	2257.0	1080.0	-1.0	1828.0	1878.0	-1.0	2899.0	942.0	-1.0	1606.0	1504.0	-1.0	2312.0	1973.0	-1.0	3498.0	1615.0	-1.0	2348.0	1897.0	-1.0	3380.0	1438.0	-1.0	2158.0	1383.0	-1.0	2331.0	1272.0	-1.0	1878.0	
667.897	994.0	-1.0	1546.0	1465.0	-1.0	2321.0	1387.0	-1.0	2343.0	1889.0	-1.0	3176.0	1828.0	-1.0	3339.0	1423.0	-1.0	2256.0	1080.0	-1.0	1828.0	1878.0	-1.0	2900.0	944.0	-1.0	1610.0	1504.0	-1.0	2315.0	1975.0	-1.0	3503.0	1616.0	-1.0	2349.0	1896.0	-1.0	3376.0	1436.0	-1.0	2154.0	1381.0	-1.0	2330.0	1272.0	-1.0	1876.0	
668.396	995.0	-1.0	1550.0	1465.0	-1.0	2325.0	1388.0	-1.0	2346.0	1889.0	-1.0	3181.0	1830.0	-1.0	3342.0	1424.0	-1.0	2260.0	1081.0	-1.0	1830.0	1878.0	-1.0	2904.0	945.0	-1.0	1613.0	1507.0	-1.0	2320.0	1979.0	-1.0	3517.0	1617.0	-1.0	2355.0	1898.0	-1.0	3381.0	1437.0	-1.0	2157.0	1383.0	-1.0	2333.0	1273.0	-1.0	1879.0	
668.895	995.0	-1.0	1551.0	1464.0	-1.0	2325.0	1388.0	-1.0	2345.0	1887.0	-1.0	3180.0	1829.0	-1.0	3339.0	1423.0	-1.0	2259.0	1081.0	-1.0	1829.0	1877.0	-1.0	2901.0	946.0	-1.0	1617.0	1507.0	-1.0	2322.0	1981.0	-1.0	3522.0	1618.0	-1.0	2356.0	1897.0	-1.0	3381.0	1437.0	-1.0	2156.0	1383.0	-1.0	2332.0	1273.0	-1.0	1879.0	
669.394	996.0	-1.0	1552.0	1465.0	-1.0	2324.0	1389.0	-1.0	2344.0	1887.0	-1.0	3180.0	1829.0	-1.0	3334.0	1422.0	-1.0	2257.0	1081.0	-1.0	1827.0	1875.0	-1.0	2898.0	948.0	-1.0	1619.0	1507.0	-1.0	2321.0	1982.0	-1.0	3521.0	1617.0	-1.0	2353.0	1895.0	-1.0	3373.0	1434.0	-1.0	2150.0	1381.0	-1.0	2328.0	1271.0	-1.0	1875.0	
669.894	996.0	-1.0	1553.0	1465.0	-1.0	2324.0	1389.0	-1.0	2344.0	1887.0	-1.0	3180.0	1829.0	-1.0	3330.0	1422.0	-1.0	2255.0	1080.0	-1.0	1825.0	1873.0	-1.0	2893.0	948.0	-1.0	1620.0	1507.0	-1.0	2320.0	1984.0	-1.0	3524.0	1617.0	-1.0	2354.0	1896.0	-1.0	3377.0	1435.0	-1.0	2154.0	1381.0	-1.0	2331.0	1272.0	-1.0	1878.0	
670.393	996.0	-1.0	1552.0	1465.0	-1.0	2322.0	1388.0	-1.0	2340.0	1886.0	-1.0	3175.0	1828.0	-1.0	3321.0	1421.0	-1.0	2252.0	1079.0	-1.0	1822.0	1870.0	-1.0	2885.0	949.0	-1.0	1619.0	1506.0	-1.0	2316.0	1983.0	-1.0	3520.0	1616.0	-1.0	2350.0	1895.0	-1.0	3373.0	1434.0	-1.0	2152.0	1381.0	-1.0	2328.0	1271.0	-1.0	1877.0	
670.892	996.0	-1.0	1553.0	1465.0	-1.0	2322.0	1389.0	-1.0	2338.0	1885.0	-1.0	3174.0	1826.0	-1.0	3311.0	1421.0	-1.0	2247.0	1078.0	-1.0	1817.0	1868.0	-1.0	2877.0	949.0	-1.0	1617.0	1505.0	-1.0	2310.0	1981.0	-1.0	3511.0	1615.0	-1.0	2344.0	1892.0	-1.0	3360.0	1432.0	-1.0	2143.0	1379.0	-1.0	2321.0	1270.0	-1.0	1871.0	
671.392	996.0	-1.0	1552.0	1466.0	-1.0	2322.0	1388.0	-1.0	2335.0	1885.0	-1.0	3170.0	1824.0	-1.0	3303.0	1420.0	-1.0	2245.0	1076.0	-1.0	1813.0	1865.0	-1.0	2869.0	948.0	-1.0	1614.0	1503.0	-1.0	2305.0	1981.0	-1.0	3506.0	1614.0	-1.0	2342.0	1893.0	-1.0	3359.0	1432.0	-1.0	2144.0	1379.0	-1.0	2320.0	1271.0	-1.0	1872.0	
671.891	995.0	-1.0	1550.0	1465.0	-1.0	2318.0	1387.0	-1.0	2329.0	1882.0	-1.0	3160.0	1821.0	-1.0	3290.0	1419.0	-1.0	2238.0	1074.0	-1.0	1806.0	1862.0	-1.0	2857.0	948.0	-1.0	1609.0	1501.0	-1.0	2297.0	1977.0	-1.0	3494.0	1612.0	-1.0	2336.0	1891.0	-1.0	3349.0	1431.0	-1.0	2138.0	1377.0	-1.0	2314.0	1270.0	-1.0	1868.0	
672.390	994.0	-1.0	1549.0	1465.0	-1.0	2320.0	1387.0	-1.0	2326.0	1883.0	-1.0	3158.0	1821.0	-1.0	3284.0	1420.0	-1.0	2237.0	1073.0	-1.0	1801.0	1860.0	-1.0	2849.0	946.0	-1.0	1605.0	1500.0	-1.0	2293.0	1977.0	-1.0	3491.0	1612.0	-1.0	2335.0	1893.0	-1.0	3347.0	1432.0	-1.0	2138.0	1378.0	-1.0	2312.0	1271.0	-1.0	1868.0	
672.889	995.0	-1.0	1547.0	1466.0	-1.0	2318.0	1386.0	-1.0	2321.0	1884.0	-1.0	3151.0	1819.0	-1.0	3273.0	1419.0	-1.0	2233.0	1072.0	-1.0	1795.0	1858.0	-1.0	2839.0	945.0	-1.0	1600.0	1499.0	-1.0	2288.0	1974.0	-1.0	3482.0	1611.0	-1.0	2331.0	1891.0	-1.0	3340.0	1432.0	-1.0	2133.0	1377.0	-1.0	2308.0	1270.0	-1.0	1866.0	
673.388	994.0	-1.0	1546.0	1467.0	-1.0	2320.0	1387.0	-1.0	2320.0	1885.0	-1.0	3153.0	1819.0	-1.0	3266.0	1420.0	-1.0	2231.0	1071.0	-1.0	1790.0	1857.0	-1.0	2833.0	944.0	-1.0	1595.0	1498.0	-1.0	2284.0	1972.0	-1.0	3474.0	1610.0	-1.0	2327.0	1888.0	-1.0	3327.0	1430.0	-1.0	2125.0	1375.0	-1.0	2301.0	1268.0	-1.0	1860.0	
673.887	994.0	-1.0	1544.0	1467.0	-1.0	2320.0	1386.0	-1.0	2316.0	1885.0	-1.0	3149.0	1818.0	-1.0	3260.0	1421.0	-1.0	2229.0	1070.0	-1.0	1785.0	1857.0	-1.0	2827.0	942.0	-1.0	1591.0	1498.0	-1.0	2281.0	1971.0	-1.0	3469.0	1609.0	-1.0	2325.0	1888.0	-1.0	3327.0	1430.0	-1.0	2125.0	1375.0	-1.0	2300.0	1268.0	-1.0	1861.0	
674.386	995.0	-1.0	1543.0	1467.0	-1.0	2318.0	1386.0	-1.0	2313.0	1886.0	-1.0	3145.0	1818.0	-1.0	3255.0	1421.0	-1.0	2227.0	1069.0	-1.0	1780.0	1855.0	-1.0	2822.0	941.0	-1.0	1587.0	1497.0	-1.0	2279.0	1969.0	-1.0	3463.0	1608.0	-1.0	2322.0	1885.0	-1.0	3318.0	1428.0	-1.0	2118.0	1372.0	-1.0	2294.0	1267.0	-1.0	1857.0	
674.885	994.0	-1.0	1541.0	1467.0	-1.0	2317.0	1385.0	-1.0	2310.0	1886.0	-1.0	3141.0	1818.0	-1.0	3252.0	1422.0	-1.0	2227.0	1068.0	-1.0	1777.0	1855.0	-1.0	2818.0	940.0	-1.0	1584.0	1497.0	-1.0	2279.0	1968.0	-1.0	3461.0	1607.0	-1.0	2321.0	1886.0	-1.0	3320.0	1429.0	-1.0	2120.0	1373.0	-1.0	2296.0	1268.0	-1.0	1859.0	
675.384	993.0	-1.0	1539.0	1466.0	-1.0	2315.0	1384.0	-1.0	2307.0	1885.0	-1.0	3137.0	1818.0	-1.0	3249.0	1422.0	-1.0	2226.0	1068.0	-1.0	1774.0	1854.0	-1.0	2815.0	940.0	-1.0	1581.0	1497.0	-1.0	2278.0	1967.0	-1.0	3458.0	1607.0	-1.0	2319.0	1885.0	-1.0	3314.0	1428.0	-1.0	2116.0	1372.0	-1.0	2293.0	1268.0	-1.0	1856.0	
675.884	993.0	-1.0	1537.0	1466.0	-1.0	2315.0	1385.0	-1.0	2306.0	1885.0	-1.0	3136.0	1819.0	-1.0	3250.0	1423.0	-1.0	2228.0	1068.0	-1.0	1772.0	1854.0	-1.0	2814.0	939.0	-1.0	1579.0	1498.0	-1.0	2279.0	1968.0	-1.0	3459.0	1607.0	-1.0	2320.0	1887.0	-1.0	3318.0	1430.0	-1.0	2120.0	1374.0	-1.0	2296.0	1268.0	-1.0	1859.0	
676.383	992.0	-1.0	1534.0	1466.0	-1.0	2312.0	1384.0	-1.0	2303.0	1884.0	-1.0	3132.0	1819.0	-1.0	3248.0	1422.0	-1.0	2227.0	1068.0	-1.0	1770.0	1853.0	-1.0	2811.0	938.0	-1.0	1577.0	1497.0	-1.0	2279.0	1967.0	-1.0	3456.0	1606.0	-1.0	2319.0	1886.0	-1.0	3314.0	1429.0	-1.0	2118.0	1372.0	-1.0	2294.0	1268.0	-1.0	1857.0	
676.882	992.0	-1.0	1533.0	1466.0	-1.0	2313.0	1384.0	-1.0	2305.0	1885.0	-1.0	3132.0	1820.0	-1.0	3251.0	1423.0	-1.0	2230.0	1068.0	-1.0	1769.0	1853.0	-1.0	2812.0	938.0	-1.0	1575.0	1498.0	-1.0	2281.0	1968.0	-1.0	3460.0	1606.0	-1.0	2322.0	1888.0	-1.0	3322.0	1431.0	-1.0	2125.0	1374.0	-1.0	2298.0	1269.0	-1.0	1861.0	
677.382	992.0	-1.0	1531.0	1466.0	-1.0	2309.0	1384.0	-1.0	2303.0	1884.0	-1.0	3128.0	1819.0	-1.0	3248.0	1423.0	-1.0	2229.0	1068.0	-1.0	1767.0	1852.0	-1.0	2809.0	937.0	-1.0	1574.0	1498.0	-1.0	2279.0	1967.0	-1.0	3456.0	1605.0	-1.0	2319.0	1888.0	-1.0	3318.0	1430.0	-1.0	2123.0	1373.0	-1.0	2295.0	1268.0	-1.0	1859.0	
677.881	992.0	-1.0	1530.0	1467.0	-1.0	2310.0	1385.0	-1.0	2305.0	1885.0	-1.0	3129.0	1820.0	-1.0	3250.0	1424.0	-1.0	2232.0	1068.0	-1.0	1767.0	1852.0	-1.0	2809.0	937.0	-1.0	1572.0	1498.0	-1.0	2280.0	1967.0	-1.0	3457.0	1606.0	-1.0	2321.0	1889.0	-1.0	3320.0	1431.0	-1.0	2125.0	1373.0	-1.0	2297.0	1270.0	-1.0	1859.0	
678.380	992.0	-1.0	1528.0	1467.0	-1.0	2307.0	1385.0	-1.0	2305.0	1884.0	-1.0	3124.0	1820.0	-1.0	3246.0	1423.0	-1.0	2230.0	1068.0	-1.0	1764.0	1851.0	-1.0	2806.0	936.0	-1.0	1571.0	1497.0	-1.0	2277.0	1966.0	-1.0	3452.0	1604.0	-1.0	2318.0	1887.0	-1.0	3314.0	1430.0	-1.0	2123.0	1373.0	-1.0	2293.0	1269.0	-1.0	1856.0	
678.879	991.0	-1.0	1528.0	1467.0	-1.0	2309.0	1385.0	-1.0	2307.0	1885.0	-1.0	3126.0	1821.0	-1.0	3249.0	1424.0	-1.0	2232.0	1067.0	-1.0	1764.0	1852.0	-1.0	2807.0	935.0	-1.0	1568.0	1498.0	-1.0	2276.0	1966.0	-1.0	3448.0	1604.0	-1.0	2316.0	1885.0	-1.0	3305.0	1429.0	-1.0	2117.0	1372.0	-1.0	2289.0	1267.0	-1.0	1851.0	
679.378	991.0	-1.0	1527.0	1467.0	-1.0	2307.0	1385.0	-1.0	2307.0	1883.0	-1.0	3122.0	1821.0	-1.0	3248.0	1424.0	-1.0	2232.0	1068.0	-1.0	1763.0	1852.0	-1.0	2806.0	935.0	-1.0	1566.0	1498.0	-1.0	2275.0	1965.0	-1.0	3444.0	1604.0	-1.0	2315.0	1885.0	-1.0	3302.0	1428.0	-1.0	2116.0	1372.0	-1.0	2288.0	1267.0	-1.0	1849.0	
679.877	992.0	-1.0	1529.0	1469.0	-1.0	2313.0	1386.0	-1.0	2311.0	1885.0	-1.0	3128.0	1823.0	-1.0	3254.0	1425.0	-1.0	2237.0	1069.0	-1.0	1765.0	1854.0	-1.0	2811.0	935.0	-1.0	1565.0	1499.0	-1.0	2278.0	1967.0	-1.0	3451.0	1605.0	-1.0	2320.0	1886.0	-1.0	3304.0	1430.0	-1.0	2119.0	1373.0	-1.0	2288.0	1268.0	-1.0	1851.0	
680.376	992.0	-1.0	1529.0	1470.0	-1.0	2314.0	1386.0	-1.0	2311.0	1885.0	-1.0	3126.0	1823.0	-1.0	3254.0	1425.0	-1.0	2238.0	1069.0	-1.0	1765.0	1855.0	-1.0	2813.0	934.0	-1.0	1565.0	1499.0	-1.0	2278.0	1965.0	-1.0	3449.0	1604.0	-1.0	2319.0	1886.0	-1.0	3302.0	1429.0	-1.0	2117.0	1373.0	-1.0	2288.0	1268.0	-1.0	1850.0	
680.875	992.0	-1.0	1531.0	1471.0	-1.0	2321.0	1386.0	-1.0	2314.0	1887.0	-1.0	3133.0	1824.0	-1.0	3260.0	1426.0	-1.0	2243.0	1070.0	-1.0	1766.0	1857.0	-1.0	2819.0	934.0	-1.0	1564.0	1500.0	-1.0	2282.0	1966.0	-1.0	3455.0	1605.0	-1.0	2323.0	1889.0	-1.0	3313.0	1431.0	-1.0	2126.0	1375.0	-1.0	2294.0	1270.0	-1.0	1858.0	
681.374	993.0	-1.0	1532.0	1470.0	-1.0	2324.0	1386.0	-1.0	2314.0	1886.0	-1.0	3135.0	1824.0	-1.0	3259.0	1426.0	-1.0	2244.0	1070.0	-1.0	1766.0	1858.0	-1.0	2821.0	933.0	-1.0	1563.0	1501.0	-1.0	2282.0	1965.0	-1.0	3453.0	1603.0	-1.0	2323.0	1890.0	-1.0	3313.0	1430.0	-1.0	2126.0	1375.0	-1.0	2294.0	1271.0	-1.0	1860.0	
681.873	993.0	-1.0	1534.0	1471.0	-1.0	2332.0	1387.0	-1.0	2317.0	1887.0	-1.0	3144.0	1825.0	-1.0	3264.0	1427.0	-1.0	2247.0	1071.0	-1.0	1767.0	1858.0	-1.0	2824.0	932.0	-1.0	1563.0	1501.0	-1.0	2285.0	1966.0	-1.0	3459.0	1604.0	-1.0	2327.0	1892.0	-1.0	3321.0	1432.0	-1.0	2132.0	1376.0	-1.0	2299.0	1272.0	-1.0	1866.0	
682.372	992.0	-1.0	1535.0	1470.0	-1.0	2334.0	1387.0	-1.0	2317.0	1885.0	-1.0	3145.0	1824.0	-1.0	3262.0	1426.0	-1.0	2247.0	1070.0	-1.0	1766.0	1857.0	-1.0	2823.0	932.0	-1.0	1561.0	1500.0	-1.0	2283.0	1964.0	-1.0	3457.0	1603.0	-1.0	2325.0	1890.0	-1.0	3319.0	1431.0	-1.0	2131.0	1376.0	-1.0	2296.0	1270.0	-1.0	1866.0	
682.872	992.0	-1.0	1537.0	1470.0	-1.0	2339.0	1388.0	-1.0	2319.0	1884.0	-1.0	3152.0	1824.0	-1.0	3265.0	1425.0	-1.0	2249.0	1070.0	-1.0	1766.0	1855.0	-1.0	2823.0	930.0	-1.0	1560.0	1499.0	-1.0	2285.0	1964.0	-1.0	3461.0	1604.0	-1.0	2328.0	1892.0	-1.0	3328.0	1433.0	-1.0	2138.0	1377.0	-1.0	2300.0	1271.0	-1.0	1873.0	
683.371	992.0	-1.0	1537.0	1468.0	-1.0	2340.0	1387.0	-1.0	2319.0	1881.0	-1.0	3152.0	1823.0	-1.0	3262.0	1424.0	-1.0	2247.0	1070.0	-1.0	1765.0	1852.0	-1.0	2820.0	929.0	-1.0	1558.0	1498.0	-1.0	2282.0	1963.0	-1.0	3457.0	1602.0	-1.0	2325.0	1890.0	-1.0	3324.0	1432.0	-1.0	2136.0	1375.0	-1.0	2296.0	1270.0	-1.0	1872.0	
683.870	992.0	-1.0	1538.0	1467.0	-1.0	2343.0	1387.0	-1.0	2320.0	1879.0	-1.0	3156.0	1823.0	-1.0	3263.0	1423.0	-1.0	2248.0	1069.0	-1.0	1765.0	1850.0	-1.0	2819.0	927.0	-1.0	1556.0	1495.0	-1.0	2281.0	1961.0	-1.0	3458.0	1602.0	-1.0	2327.0	1890.0	-1.0	3325.0	1432.0	-1.0	2137.0	1375.0	-1.0	2295.0	1270.0	-1.0	1873.0	
684.369	991.0	-1.0	1537.0	1467.0	-1.0	2341.0	1387.0	-1.0	2318.0	1878.0	-1.0	3153.0	1821.0	-1.0	3260.0	1422.0	-1.0	2246.0	1068.0	-1.0	1764.0	1848.0	-1.0	2817.0	927.0	-1.0	1555.0	1493.0	-1.0	2277.0	1959.0	-1.0	3452.0	1600.0	-1.0	2323.0	1886.0	-1.0	3319.0	1430.0	-1.0	2134.0	1372.0	-1.0	2291.0	1269.0	-1.0	1870.0	
684.868	990.0	-1.0	1537.0	1468.0	-1.0	2344.0	1388.0	-1.0	2320.0	1879.0	-1.0	3158.0	1821.0	-1.0	3262.0	1422.0	-1.0	2248.0	1067.0	-1.0	1764.0	1847.0	-1.0	2818.0	925.0	-1.0	1554.0	1491.0	-1.0	2276.0	1957.0	-1.0	3449.0	1600.0	-1.0	2324.0	1887.0	-1.0	3319.0	1430.0	-1.0	2134.0	1373.0	-1.0	2291.0	1268.0	-1.0	1870.0	
685.367	990.0	-1.0	1536.0	1470.0	-1.0	2346.0	1387.0	-1.0	2318.0	1879.0	-1.0	3155.0	1821.0	-1.0	3261.0	1422.0	-1.0	2247.0	1067.0	-1.0	1765.0	1845.0	-1.0	2817.0	924.0	-1.0	1552.0	1489.0	-1.0	2272.0	1954.0	-1.0	3442.0	1599.0	-1.0	2322.0	1887.0	-1.0	3319.0	1431.0	-1.0	2135.0	1374.0	-1.0	2294.0	1268.0	-1.0	1869.0	
685.867	990.0	-1.0	1537.0	1474.0	-1.0	2352.0	1387.0	-1.0	2318.0	1881.0	-1.0	3159.0	1820.0	-1.0	3260.0	1422.0	-1.0	2247.0	1067.0	-1.0	1766.0	1845.0	-1.0	2818.0	924.0	-1.0	1552.0	1488.0	-1.0	2271.0	1951.0	-1.0	3437.0	1599.0	-1.0	2322.0	1886.0	-1.0	3314.0	1430.0	-1.0	2132.0	1374.0	-1.0	2293.0	1267.0	-1.0	1866.0	
686.366	991.0	-1.0	1537.0	1477.0	-1.0	2356.0	1387.0	-1.0	2317.0	1883.0	-1.0	3158.0	1820.0	-1.0	3261.0	1422.0	-1.0	2247.0	1066.0	-1.0	1767.0	1845.0	-1.0	2819.0	923.0	-1.0	1552.0	1487.0	-1.0	2273.0	1951.0	-1.0	3436.0	1599.0	-1.0	2323.0	1888.0	-1.0	3318.0	1432.0	-1.0	2136.0	1376.0	-1.0	2296.0	1268.0	-1.0	1869.0	
686.865	991.0	-1.0	1539.0	1481.0	-1.0	2365.0	1387.0	-1.0	2320.0	1886.0	-1.0	3167.0	1821.0	-1.0	3271.0	1424.0	-1.0	2253.0	1066.0	-1.0	1771.0	1847.0	-1.0	2828.0	922.0	-1.0	1554.0	1489.0	-1.0	2280.0	1953.0	-1.0	3448.0	1601.0	-1.0	2332.0	1895.0	-1.0	3339.0	1436.0	-1.0	2152.0	1380.0	-1.0	2314.0	1272.0	-1.0	1882.0	
687.364	991.0	-1.0	1540.0	1483.0	-1.0	2368.0	1385.0	-1.0	2318.0	1886.0	-1.0	3165.0	1820.0	-1.0	3272.0	1424.0	-1.0	2253.0	1067.0	-1.0	1774.0	1847.0	-1.0	2831.0	923.0	-1.0	1556.0	1490.0	-1.0	2284.0	1954.0	-1.0	3450.0	1602.0	-1.0	2335.0	1895.0	-1.0	3340.0	1436.0	-1.0	2153.0	1381.0	-1.0	2316.0	1272.0	-1.0	1882.0	
687.863	992.0	-1.0	1542.0	1485.0	-1.0	2373.0	1384.0	-1.0	2320.0	1887.0	-1.0	3170.0	1821.0	-1.0	3280.0	1425.0	-1.0	2258.0	1067.0	-1.0	1778.0	1849.0	-1.0	2839.0	923.0	-1.0	1560.0	1492.0	-1.0	2292.0	1957.0	-1.0	3461.0	1603.0	-1.0	2342.0	1899.0	-1.0	3353.0	1438.0	-1.0	2162.0	1384.0	-1.0	2325.0	1274.0	-1.0	1889.0	
688.362	992.0	-1.0	1544.0	1485.0	-1.0	2375.0	1383.0	-1.0	2320.0	1887.0	-1.0	3171.0	1820.0	-1.0	3283.0	1425.0	-1.0	2260.0	1068.0	-1.0	1782.0	1851.0	-1.0	2845.0	925.0	-1.0	1565.0	1493.0	-1.0	2298.0	1958.0	-1.0	3468.0	1603.0	-1.0	2345.0	1899.0	-1.0	3354.0	1438.0	-1.0	2161.0	1384.0	-1.0	2325.0	1273.0	-1.0	1888.0	
688.862	993.0	-1.0	1546.0	1486.0	-1.0	2379.0	1383.0	-1.0	2323.0	1888.0	-1.0	3176.0	1821.0	-1.0	3291.0	1426.0	-1.0	2265.0	1069.0	-1.0	1787.0	1852.0	-1.0	2852.0	925.0	-1.0	1570.0	1495.0	-1.0	2305.0	1960.0	-1.0	3480.0	1605.0	-1.0	2351.0	1902.0	-1.0	3366.0	1439.0	-1.0	2168.0	1386.0	-1.0	2333.0	1274.0	-1.0	1894.0	
689.361	993.0	-1.0	1547.0	1487.0	-1.0	2379.0	1382.0	-1.0	2323.0	1887.0	-1.0	3176.0	1820.0	-1.0	3292.0	1426.0	-1.0	2265.0	1069.0	-1.0	1790.0	1853.0	-1.0	2855.0	926.0	-1.0	1576.0	1495.0	-1.0	2310.0	1962.0	-1.0	3487.0	1605.0	-1.0	2354.0	1902.0	-1.0	3367.0	1438.0	-1.0	2167.0	1386.0	-1.0	2334.0	1274.0	-1.0	1893.0	
689.860	994.0	-1.0	1548.0	1488.0	-1.0	2382.0	1382.0	-1.0	2326.0	1889.0	-1.0	3181.0	1821.0	-1.0	3297.0	1426.0	-1.0	2267.0	1069.0	-1.0	1793.0	1853.0	-1.0	2857.0	927.0	-1.0	1581.0	1497.0	-1.0	2316.0	1964.0	-1.0	3498.0	1606.0	-1.0	2359.0	1904.0	-1.0	3376.0	1440.0	-1.0	2174.0	1388.0	-1.0	2340.0	1275.0	-1.0	1897.0	
690.359	994.0	-1.0	1548.0	1487.0	-1.0	2381.0	1382.0	-1.0	2326.0	1888.0	-1.0	3180.0	1819.0	-1.0	3297.0	1425.0	-1.0	2265.0	1069.0	-1.0	1795.0	1852.0	-1.0	2856.0	928.0	-1.0	1586.0	1497.0	-1.0	2317.0	1965.0	-1.0	3502.0	1606.0	-1.0	2360.0	1904.0	-1.0	3377.0	1439.0	-1.0	2172.0	1387.0	-1.0	2340.0	1275.0	-1.0	1896.0	
690.858	993.0	-1.0	1548.0	1487.0	-1.0	2381.0	1381.0	-1.0	2328.0	1888.0	-1.0	3183.0	1818.0	-1.0	3298.0	1425.0	-1.0	2266.0	1068.0	-1.0	1796.0	1851.0	-1.0	2854.0	928.0	-1.0	1589.0	1496.0	-1.0	2318.0	1966.0	-1.0	3509.0	1606.0	-1.0	2362.0	1906.0	-1.0	3386.0	1442.0	-1.0	2178.0	1389.0	-1.0	2346.0	1275.0	-1.0	1898.0	
691.357	993.0	-1.0	1547.0	1486.0	-1.0	2380.0	1380.0	-1.0	2328.0	1888.0	-1.0	3182.0	1817.0	-1.0	3297.0	1424.0	-1.0	2264.0	1067.0	-1.0	1796.0	1849.0	-1.0	2851.0	928.0	-1.0	1589.0	1494.0	-1.0	2314.0	1964.0	-1.0	3507.0	1605.0	-1.0	2360.0	1905.0	-1.0	3387.0	1441.0	-1.0	2178.0	1388.0	-1.0	2346.0	1275.0	-1.0	1898.0	
691.856	993.0	-1.0	1547.0	1487.0	-1.0	2384.0	1379.0	-1.0	2331.0	1889.0	-1.0	3188.0	1817.0	-1.0	3302.0	1425.0	-1.0	2266.0	1067.0	-1.0	1798.0	1850.0	-1.0	2852.0	928.0	-1.0	1591.0	1495.0	-1.0	2316.0	1965.0	-1.0	3513.0	1606.0	-1.0	2363.0	1908.0	-1.0	3398.0	1444.0	-1.0	2185.0	1389.0	-1.0	2353.0	1277.0	-1.0	1903.0	
692.355	992.0	-1.0	1547.0	1486.0	-1.0	2383.0	1379.0	-1.0	2331.0	1887.0	-1.0	3186.0	1816.0	-1.0	3301.0	1424.0	-1.0	2265.0	1067.0	-1.0	1798.0	1849.0	-1.0	2850.0	928.0	-1.0	1593.0	1494.0	-1.0	2314.0	1963.0	-1.0	3510.0	1605.0	-1.0	2361.0	1907.0	-1.0	3398.0	1444.0	-1.0	2184.0	1390.0	-1.0	2354.0	1276.0	-1.0	1901.0	
692.854	993.0	-1.0	1547.0	1487.0	-1.0	2386.0	1378.0	-1.0	2332.0	1888.0	-1.0	3191.0	1816.0	-1.0	3302.0	1425.0	-1.0	2266.0	1067.0	-1.0	1799.0	1849.0	-1.0	2851.0	928.0	-1.0	1594.0	1493.0	-1.0	2311.0	1962.0	-1.0	3507.0	1604.0	-1.0	2358.0	1904.0	-1.0	3394.0	1443.0	-1.0	2180.0	1389.0	-1.0	2351.0	1274.0	-1.0	1897.0	
693.353	992.0	-1.0	1546.0	1486.0	-1.0	2385.0	1377.0	-1.0	2332.0	1888.0	-1.0	3191.0	1814.0	-1.0	3301.0	1424.0	-1.0	2266.0	1065.0	-1.0	1799.0	1849.0	-1.0	2849.0	927.0	-1.0	1594.0	1493.0	-1.0	2309.0	1960.0	-1.0	3504.0	1603.0	-1.0	2357.0	1904.0	-1.0	3395.0	1443.0	-1.0	2181.0	1389.0	-1.0	2353.0	1275.0	-1.0	1896.0	
693.853	992.0	-1.0	1545.0	1485.0	-1.0	2384.0	1376.0	-1.0	2330.0	1887.0	-1.0	3189.0	1813.0	-1.0	3298.0	1424.0	-1.0	2264.0	1065.0	-1.0	1798.0	1849.0	-1.0	2847.0	928.0	-1.0	1594.0	1493.0	-1.0	2306.0	1957.0	-1.0	3498.0	1603.0	-1.0	2353.0	1901.0	-1.0	3389.0	1442.0	-1.0	2177.0	1388.0	-1.0	2351.0	1273.0	-1.0	1893.0	
694.352	992.0	-1.0	1544.0	1485.0	-1.0	2385.0	1376.0	-1.0	2329.0	1888.0	-1.0	3190.0	1812.0	-1.0	3299.0	1424.0	-1.0	2266.0	1065.0	-1.0	1799.0	1849.0	-1.0	2848.0	927.0	-1.0	1594.0	1492.0	-1.0	2306.0	1956.0	-1.0	3499.0	1602.0	-1.0	2355.0	1902.0	-1.0	3395.0	1442.0	-1.0	2181.0	1388.0	-1.0	2354.0	1274.0	-1.0	1897.0	
694.852	992.0	-1.0	1543.0	1484.0	-1.0	2383.0	1374.0	-1.0	2327.0	1886.0	-1.0	3186.0	1810.0	-1.0	3298.0	1424.0	-1.0	2265.0	1064.0	-1.0	1798.0	1849.0	-1.0	2849.0	927.0	-1.0	1595.0	1493.0	-1.0	2307.0	1954.0	-1.0	3496.0	1602.0	-1.0	2354.0	1899.0	-1.0	3391.0	1441.0	-1.0	2178.0	1387.0	-1.0	2351.0	1274.0	-1.0	1895.0	
695.351	992.0	-1.0	1543.0	1484.0	-1.0	2387.0	1374.0	-1.0	2328.0	1887.0	-1.0	3191.0	1810.0	-1.0	3303.0	1424.0	-1.0	2270.0	1064.0	-1.0	1800.0	1851.0	-1.0	2854.0	927.0	-1.0	1596.0	1494.0	-1.0	2311.0	1955.0	-1.0	3501.0	1602.0	-1.0	2358.0	1900.0	-1.0	3396.0	1443.0	-1.0	2183.0	1389.0	-1.0	2355.0	1274.0	-1.0	1899.0	
695.850	992.0	-1.0	1544.0	1483.0	-1.0	2389.0	1374.0	-1.0	2329.0	1886.0	-1.0	3194.0	1810.0	-1.0	3307.0	1424.0	-1.0	2271.0	1064.0	-1.0	1802.0	1852.0	-1.0	2857.0	927.0	-1.0	1598.0	1494.0	-1.0	2314.0	1954.0	-1.0	3502.0	1602.0	-1.0	2360.0	1898.0	-1.0	3397.0	1442.0	-1.0	2183.0	1388.0	-1.0	2355.0	1274.0	-1.0	1900.0	
696.350	992.0	-1.0	1547.0	1483.0	-1.0	2397.0	1374.0	-1.0	2334.0	1887.0	-1.0	3205.0	1811.0	-1.0	3318.0	1424.0	-1.0	2278.0	1065.0	-1.0	1806.0	1853.0	-1.0	2868.0	928.0	-1.0	1602.0	1496.0	-1.0	2322.0	1956.0	-1.0	3515.0	1604.0	-1.0	2368.0	1900.0	-1.0	3402.0	1443.0	-1.0	2186.0	1390.0	-1.0	2357.0	1275.0	-1.0	1902.0	
696.849	992.0	-1.0	1549.0	1482.0	-1.0	2399.0	1373.0	-1.0	2337.0	1887.0	-1.0	3209.0	1810.0	-1.0	3324.0	1424.0	-1.0	2281.0	1065.0	-1.0	1809.0	1854.0	-1.0	2874.0	928.0	-1.0	1606.0	1497.0	-1.0	2328.0	1957.0	-1.0	3521.0	1604.0	-1.0	2372.0	1899.0	-1.0	3401.0	1442.0	-1.0	2187.0	1390.0	-1.0	2357.0	1275.0	-1.0	1902.0	
697.348	992.0	-1.0	1552.0	1482.0	-1.0	2405.0	1372.0	-1.0	2342.0	1888.0	-1.0	3223.0	1810.0	-1.0	3331.0	1424.0	-1.0	2286.0	1065.0	-1.0	1813.0	1856.0	-1.0	2883.0	929.0	-1.0	1610.0	1499.0	-1.0	2335.0	1957.0	-1.0	3525.0	1604.0	-1.0	2374.0	1897.0	-1.0	3400.0	1440.0	-1.0	2184.0	1389.0	-1.0	2356.0	1274.0	-1.0	1900.0	
697.847	991.0	-1.0	1552.0	1480.0	-1.0	2406.0	1371.0	-1.0	2343.0	1886.0	-1.0	3225.0	1809.0	-1.0	3335.0	1423.0	-1.0	2287.0	1064.0	-1.0	1815.0	1856.0	-1.0	2886.0	929.0	-1.0	1613.0	1499.0	-1.0	2338.0	1957.0	-1.0	3530.0	1604.0	-1.0	2377.0	1897.0	-1.0	3404.0	1440.0	-1.0	2187.0	1391.0	-1.0	2359.0	1273.0	-1.0	1903.0	
698.346	991.0	-1.0	1553.0	1480.0	-1.0	2406.0	1370.0	-1.0	2346.0	1884.0	-1.0	3228.0	1807.0	-1.0	3334.0	1421.0	-1.0	2285.0	1063.0	-1.0	1815.0	1853.0	-1.0	2885.0	928.0	-1.0	1615.0	1497.0	-1.0	2337.0	1956.0	-1.0	3526.0	1602.0	-1.0	2374.0	1894.0	-1.0	3399.0	1438.0	-1.0	2184.0	1388.0	-1.0	2354.0	1272.0	-1.0	1899.0	
698.845	989.0	-1.0	1551.0	1476.0	-1.0	2400.0	1369.0	-1.0	2349.0	1882.0	-1.0	3225.0	1803.0	-1.0	3333.0	1420.0	-1.0	2285.0	1060.0	-1.0	1813.0	1847.0	-1.0	2881.0	926.0	-1.0	1611.0	1492.0	-1.0	2331.0	1953.0	-1.0	3522.0	1599.0	-1.0	2370.0	1895.0	-1.0	3401.0	1440.0	-1.0	2191.0	1386.0	-1.0	2351.0	1272.0	-1.0	1902.0	
699.344	988.0	-1.0	1551.0	1472.0	-1.0	2394.0	1369.0	-1.0	2350.0	1880.0	-1.0	3224.0	1800.0	-1.0	3330.0	1419.0	-1.0	2285.0	1057.0	-1.0	1810.0	1845.0	-1.0	2879.0	924.0	-1.0	1608.0	1490.0	-1.0	2327.0	1950.0	-1.0	3517.0	1596.0	-1.0	2366.0	1893.0	-1.0	3398.0	1440.0	-1.0	2190.0	1384.0	-1.0	2344.0	1272.0	-1.0	1902.0	
699.843	988.0	-1.0	1553.0	1470.0	-1.0	2393.0	1370.0	-1.0	2354.0	1881.0	-1.0	3231.0	1800.0	-1.0	3336.0	1419.0	-1.0	2290.0	1056.0	-1.0	1811.0	1844.0	-1.0	2884.0	922.0	-1.0	1606.0	1488.0	-1.0	2328.0	1951.0	-1.0	3522.0	1595.0	-1.0	2368.0	1895.0	-1.0	3407.0	1441.0	-1.0	2197.0	1384.0	-1.0	2345.0	1274.0	-1.0	1910.0	
700.342	989.0	-1.0	1557.0	1468.0	-1.0	2392.0	1371.0	-1.0	2358.0	1881.0	-1.0	3235.0	1799.0	-1.0	3338.0	1419.0	-1.0	2292.0	1056.0	-1.0	1814.0	1844.0	-1.0	2889.0	922.0	-1.0	1607.0	1487.0	-1.0	2328.0	1951.0	-1.0	3524.0	1595.0	-1.0	2368.0	1895.0	-1.0	3409.0	1440.0	-1.0	2197.0	1382.0	-1.0	2344.0	1275.0	-1.0	1914.0	
700.841	990.0	-1.0	1562.0	1467.0	-1.0	2398.0	1373.0	-1.0	2366.0	1884.0	-1.0	3248.0	1801.0	-1.0	3347.0	1421.0	-1.0	2298.0	1057.0	-1.0	1818.0	1846.0	-1.0	2897.0	922.0	-1.0	1610.0	1487.0	-1.0	2330.0	1952.0	-1.0	3529.0	1596.0	-1.0	2370.0	1895.0	-1.0	3408.0	1438.0	-1.0	2194.0	1381.0	-1.0	2341.0	1275.0	-1.0	1913.0	
701.341	991.0	-1.0	1567.0	1467.0	-1.0	2401.0	1375.0	-1.0	2371.0	1885.0	-1.0	3255.0	1803.0	-1.0	3352.0	1422.0	-1.0	2303.0	1057.0	-1.0	1822.0	1849.0	-1.0	2905.0	922.0	-1.0	1613.0	1488.0	-1.0	2334.0	1955.0	-1.0	3539.0	1597.0	-1.0	2373.0	1896.0	-1.0	3416.0	1439.0	-1.0	2197.0	1381.0	-1.0	2347.0	1276.0	-1.0	1921.0	
701.840	986.0	-1.0	1570.0	1460.0	-1.0	2402.0	1371.0	-1.0	2374.0	1881.0	-1.0	3258.0	1803.0	-1.0	3354.0	1423.0	-1.0	2305.0	1058.0	-1.0	1825.0	1851.0	-1.0	2913.0	923.0	-1.0	1618.0	1489.0	-1.0	2339.0	1956.0	-1.0	3546.0	1596.0	-1.0	2375.0	1895.0	-1.0	3419.0	1438.0	-1.0	2198.0	1382.0	-1.0	2349.0	1275.0	-1.0	1923.0	
702.339	988.0	-1.0	1575.0	1461.0	-1.0	2407.0	1373.0	-1.0	2380.0	1882.0	-1.0	3266.0	1805.0	-1.0	3361.0	1424.0	-1.0	2312.0	1059.0	-1.0	1830.0	1853.0	-1.0	2922.0	924.0	-1.0	1624.0	1491.0	-1.0	2345.0	1960.0	-1.0	3558.0	1599.0	-1.0	2382.0	1896.0	-1.0	3421.0	1438.0	-1.0	2199.0	1381.0	-1.0	2350.0	1275.0	-1.0	1923.0	
702.839	990.0	-1.0	1578.0	1462.0	-1.0	2408.0	1374.0	-1.0	2382.0	1883.0	-1.0	3270.0	1806.0	-1.0	3364.0	1425.0	-1.0	2315.0	1060.0	-1.0	1833.0	1855.0	-1.0	2929.0	925.0	-1.0	1629.0	1493.0	-1.0	2351.0	1961.0	-1.0	3565.0	1600.0	-1.0	2385.0	1896.0	-1.0	3426.0	1438.0	-1.0	2201.0	1383.0	-1.0	2354.0	1274.0	-1.0	1925.0	
703.338	992.0	-1.0	1580.0	1461.0	-1.0	2406.0	1375.0	-1.0	2382.0	1882.0	-1.0	3269.0	1806.0	-1.0	3361.0	1425.0	-1.0	2315.0	1061.0	-1.0	1835.0	1857.0	-1.0	2933.0	927.0	-1.0	1634.0	1494.0	-1.0	2353.0	1962.0	-1.0	3567.0	1600.0	-1.0	2385.0	1894.0	-1.0	3423.0	1435.0	-1.0	2197.0	1381.0	-1.0	2352.0	1273.0	-1.0	1923.0	
703.837	993.0	-1.0	1582.0	1462.0	-1.0	2406.0	1377.0	-1.0	2383.0	1883.0	-1.0	3270.0	1807.0	-1.0	3362.0	1425.0	-1.0	2317.0	1061.0	-1.0	1837.0	1858.0	-1.0	2937.0	927.0	-1.0	1638.0	1495.0	-1.0	2357.0	1964.0	-1.0	3575.0	1600.0	-1.0	2388.0	1895.0	-1.0	3430.0	1435.0	-1.0	2201.0	1382.0	-1.0	2356.0	1275.0	-1.0	1927.0	
704.336	993.0	-1.0	1582.0	1461.0	-1.0	2403.0	1376.0	-1.0	2381.0	1882.0	-1.0	3267.0	1807.0	-1.0	3357.0	1425.0	-1.0	2315.0	1061.0	-1.0	1838.0	1859.0	-1.0	2937.0	928.0	-1.0	1640.0	1496.0	-1.0	2358.0	1963.0	-1.0	3575.0	1601.0	-1.0	2388.0	1892.0	-1.0	3426.0	1435.0	-1.0	2199.0	1382.0	-1.0	2355.0	1274.0	-1.0	1925.0	
704.835	994.0	-1.0	1584.0	1463.0	-1.0	2405.0	1378.0	-1.0	2382.0	1884.0	-1.0	3272.0	1808.0	-1.0	3356.0	1426.0	-1.0	2317.0	1061.0	-1.0	1838.0	1860.0	-1.0	2938.0	928.0	-1.0	1641.0	1497.0	-1.0	2358.0	1965.0	-1.0	3575.0	1601.0	-1.0	2387.0	1891.0	-1.0	3419.0	1433.0	-1.0	2192.0	1381.0	-1.0	2350.0	1273.0	-1.0	1921.0	
705.334	995.0	-1.0	1583.0	1464.0	-1.0	2404.0	1378.0	-1.0	2380.0	1885.0	-1.0	3269.0	1808.0	-1.0	3351.0	1427.0	-1.0	2316.0	1061.0	-1.0	1837.0	1861.0	-1.0	2935.0	929.0	-1.0	1641.0	1496.0	-1.0	2357.0	1964.0	-1.0	3576.0	1601.0	-1.0	2387.0	1891.0	-1.0	3416.0	1433.0	-1.0	2191.0	1380.0	-1.0	2349.0	1274.0	-1.0	1920.0	
705.833	995.0	-1.0	1581.0	1463.0	-1.0	2397.0	1378.0	-1.0	2374.0	1884.0	-1.0	3261.0	1806.0	-1.0	3342.0	1426.0	-1.0	2312.0	1060.0	-1.0	1834.0	1860.0	-1.0	2930.0	929.0	-1.0	1640.0	1495.0	-1.0	2352.0	1962.0	-1.0	3568.0	1600.0	-1.0	2383.0	1889.0	-1.0	3406.0	1432.0	-1.0	2185.0	1379.0	-1.0	2342.0	1273.0	-1.0	1915.0	
706.332	996.0	-1.0	1581.0	1464.0	-1.0	2396.0	1378.0	-1.0	2372.0	1886.0	-1.0	3260.0	1806.0	-1.0	3339.0	1426.0	-1.0	2311.0	1060.0	-1.0	1832.0	1859.0	-1.0	2926.0	928.0	-1.0	1638.0	1495.0	-1.0	2349.0	1962.0	-1.0	3567.0	1600.0	-1.0	2383.0	1891.0	-1.0	3405.0	1434.0	-1.0	2185.0	1380.0	-1.0	2342.0	1274.0	-1.0	1916.0	
706.831	995.0	-1.0	1578.0	1463.0	-1.0	2391.0	1378.0	-1.0	2367.0	1885.0	-1.0	3253.0	1804.0	-1.0	3331.0	1425.0	-1.0	2306.0	1059.0	-1.0	1828.0	1857.0	-1.0	2918.0	927.0	-1.0	1633.0	1493.0	-1.0	2341.0	1960.0	-1.0	3557.0	1599.0	-1.0	2378.0	1889.0	-1.0	3395.0	1432.0	-1.0	2180.0	1379.0	-1.0	2336.0	1274.0	-1.0	1911.0	
707.331	995.0	-1.0	1577.0	1464.0	-1.0	2390.0	1378.0	-1.0	2366.0	1886.0	-1.0	3252.0	1804.0	-1.0	3330.0	1426.0	-1.0	2305.0	1057.0	-1.0	1825.0	1856.0	-1.0	2914.0	925.0	-1.0	1628.0	1491.0	-1.0	2337.0	1957.0	-1.0	3552.0	1598.0	-1.0	2377.0	1889.0	-1.0	3387.0	1433.0	-1.0	2176.0	1379.0	-1.0	2330.0	1274.0	-1.0	1908.0	
707.830	995.0	-1.0	1574.0	1464.0	-1.0	2386.0	1378.0	-1.0	2363.0	1886.0	-1.0	3244.0	1803.0	-1.0	3323.0	1425.0	-1.0	2301.0	1057.0	-1.0	1820.0	1854.0	-1.0	2908.0	923.0	-1.0	1622.0	1489.0	-1.0	2330.0	1954.0	-1.0	3540.0	1596.0	-1.0	2372.0	1887.0	-1.0	3377.0	1432.0	-1.0	2169.0	1377.0	-1.0	2324.0	1273.0	-1.0	1905.0	
708.329	995.0	-1.0	1572.0	1465.0	-1.0	2387.0	1378.0	-1.0	2363.0	1888.0	-1.0	3245.0	1802.0	-1.0	3323.0	1425.0	-1.0	2302.0	1055.0	-1.0	1818.0	1853.0	-1.0	2905.0	922.0	-1.0	1616.0	1488.0	-1.0	2327.0	1953.0	-1.0	3535.0	1596.0	-1.0	2369.0	1887.0	-1.0	3369.0	1431.0	-1.0	2165.0	1376.0	-1.0	2319.0	1273.0	-1.0	1901.0	
708.829	995.0	-1.0	1570.0	1465.0	-1.0	2384.0	1378.0	-1.0	2362.0	1887.0	-1.0	3241.0	1800.0	-1.0	3320.0	1425.0	-1.0	2300.0	1054.0	-1.0	1814.0	1852.0	-1.0	2901.0	921.0	-1.0	1611.0	1487.0	-1.0	2324.0	1951.0	-1.0	3527.0	1595.0	-1.0	2367.0	1885.0	-1.0	3364.0	1429.0	-1.0	2162.0	1375.0	-1.0	2317.0	1272.0	-1.0	1899.0	
709.328	995.0	-1.0	1570.0	1465.0	-1.0	2387.0	1378.0	-1.0	2365.0	1889.0	-1.0	3246.0	1800.0	-1.0	3320.0	1425.0	-1.0	2301.0	1054.0	-1.0	1812.0	1851.0	-1.0	2899.0	919.0	-1.0	1606.0	1486.0	-1.0	2322.0	1950.0	-1.0	3521.0	1594.0	-1.0	2364.0	1883.0	-1.0	3356.0	1428.0	-1.0	2157.0	1374.0	-1.0	2313.0	1271.0	-1.0	1895.0	
709.827	995.0	-1.0	1568.0	1465.0	-1.0	2384.0	1377.0	-1.0	2364.0	1888.0	-1.0	3242.0	1799.0	-1.0	3316.0	1424.0	-1.0	2298.0	1053.0	-1.0	1807.0	1849.0	-1.0	2895.0	918.0	-1.0	1603.0	1486.0	-1.0	2319.0	1948.0	-1.0	3517.0	1593.0	-1.0	2362.0	1882.0	-1.0	3355.0	1427.0	-1.0	2157.0	1374.0	-1.0	2312.0	1270.0	-1.0	1895.0	
710.327	995.0	-1.0	1569.0	1466.0	-1.0	2387.0	1377.0	-1.0	2368.0	1889.0	-1.0	3245.0	1798.0	-1.0	3315.0	1424.0	-1.0	2298.0	1052.0	-1.0	1805.0	1848.0	-1.0	2892.0	917.0	-1.0	1599.0	1485.0	-1.0	2318.0	1947.0	-1.0	3513.0	1592.0	-1.0	2360.0	1880.0	-1.0	3348.0	1425.0	-1.0	2152.0	1372.0	-1.0	2307.0	1269.0	-1.0	1891.0	
710.826	994.0	-1.0	1567.0	1465.0	-1.0	2383.0	1376.0	-1.0	2366.0	1886.0	-1.0	3240.0	1797.0	-1.0	3309.0	1422.0	-1.0	2295.0	1052.0	-1.0	1801.0	1845.0	-1.0	2886.0	916.0	-1.0	1596.0	1485.0	-1.0	2315.0	1945.0	-1.0	3510.0	1592.0	-1.0	2359.0	1880.0	-1.0	3349.0	1425.0	-1.0	2154.0	1372.0	-1.0	2307.0	1268.0	-1.0	1892.0	
711.325	994.0	-1.0	1567.0	1466.0	-1.0	2384.0	1376.0	-1.0	2368.0	1887.0	-1.0	3243.0	1796.0	-1.0	3308.0	1422.0	-1.0	2294.0	1051.0	-1.0	1799.0	1844.0	-1.0	2883.0	915.0	-1.0	1594.0	1484.0	-1.0	2314.0	1945.0	-1.0	3508.0	1591.0	-1.0	2358.0	1878.0	-1.0	3346.0	1424.0	-1.0	2153.0	1371.0	-1.0	2305.0	1267.0	-1.0	1891.0	
711.824	994.0	-1.0	1565.0	1465.0	-1.0	2382.0	1376.0	-1.0	2367.0	1885.0	-1.0	3239.0	1795.0	-1.0	3304.0	1420.0	-1.0	2292.0	1051.0	-1.0	1795.0	1841.0	-1.0	2877.0	914.0	-1.0	1592.0	1483.0	-1.0	2313.0	1944.0	-1.0	3507.0	1590.0	-1.0	2357.0	1879.0	-1.0	3349.0	1424.0	-1.0	2156.0	1370.0	-1.0	2306.0	1268.0	-1.0	1892.0	
712.324	994.0	-1.0	1565.0	1465.0	-1.0	2380.0	1376.0	-1.0	2367.0	1886.0	-1.0	3239.0	1795.0	-1.0	3299.0	1419.0	-1.0	2288.0	1050.0	-1.0	1793.0	1839.0	-1.0	2871.0	914.0	-1.0	1590.0	1483.0	-1.0	2311.0	1943.0	-1.0	3503.0	1590.0	-1.0	2355.0	1877.0	-1.0	3346.0	1422.0	-1.0	2154.0	1369.0	-1.0	2303.0	1267.0	-1.0	1890.0	
712.823	994.0	-1.0	1564.0	1464.0	-1.0	2377.0	1376.0	-1.0	2366.0	1885.0	-1.0	3235.0	1794.0	-1.0	3296.0	1418.0	-1.0	2286.0	1050.0	-1.0	1790.0	1836.0	-1.0	2864.0	913.0	-1.0	1588.0	1482.0	-1.0	2309.0	1942.0	-1.0	3503.0	1590.0	-1.0	2355.0	1878.0	-1.0	3349.0	1424.0	-1.0	2159.0	1369.0	-1.0	2305.0	1268.0	-1.0	1893.0	
713.322	993.0	-1.0	1563.0	1464.0	-1.0	2374.0	1376.0	-1.0	2363.0	1884.0	-1.0	3229.0	1793.0	-1.0	3290.0	1416.0	-1.0	2282.0	1049.0	-1.0	1786.0	1833.0	-1.0	2858.0	912.0	-1.0	1586.0	1481.0	-1.0	2306.0	1940.0	-1.0	3498.0	1588.0	-1.0	2352.0	1876.0	-1.0	3347.0	1422.0	-1.0	2157.0	1368.0	-1.0	2303.0	1267.0	-1.0	1892.0	
713.821	993.0	-1.0	1562.0	1463.0	-1.0	2372.0	1376.0	-1.0	2361.0	1883.0	-1.0	3227.0	1793.0	-1.0	3288.0	1416.0	-1.0	2280.0	1049.0	-1.0	1784.0	1832.0	-1.0	2854.0	911.0	-1.0	1584.0	1481.0	-1.0	2305.0	1939.0	-1.0	3496.0	1589.0	-1.0	2353.0	1876.0	-1.0	3350.0	1424.0	-1.0	2161.0	1370.0	-1.0	2305.0	1267.0	-1.0	1894.0	
714.320	993.0	-1.0	1561.0	1462.0	-1.0	2369.0	1376.0	-1.0	2357.0	1881.0	-1.0	3220.0	1793.0	-1.0	3283.0	1415.0	-1.0	2277.0	1049.0	-1.0	1782.0	1831.0	-1.0	2849.0	910.0	-1.0	1582.0	1480.0	-1.0	2303.0	1937.0	-1.0	3493.0	1588.0	-1.0	2351.0	1875.0	-1.0	3345.0	1423.0	-1.0	2157.0	1369.0	-1.0	2302.0	1267.0	-1.0	1891.0	
714.819	994.0	-1.0	1562.0	1463.0	-1.0	2369.0	1377.0	-1.0	2356.0	1881.0	-1.0	3219.0	1794.0	-1.0	3284.0	1415.0	-1.0	2278.0	1048.0	-1.0	1781.0	1830.0	-1.0	2849.0	910.0	-1.0	1581.0	1481.0	-1.0	2304.0	1938.0	-1.0	3494.0	1589.0	-1.0	2353.0	1877.0	-1.0	3344.0	1424.0	-1.0	2157.0	1370.0	-1.0	2303.0	1268.0	-1.0	1891.0	
715.318	995.0	-1.0	1563.0	1464.0	-1.0	2367.0	1377.0	-1.0	2353.0	1881.0	-1.0	3213.0	1794.0	-1.0	3281.0	1415.0	-1.0	2277.0	1048.0	-1.0	1780.0	1830.0	-1.0	2847.0	911.0	-1.0	1580.0	1482.0	-1.0	2304.0	1937.0	-1.0	3492.0	1588.0	-1.0	2353.0	1877.0	-1.0	3340.0	1424.0	-1.0	2154.0	1369.0	-1.0	2300.0	1268.0	-1.0	1889.0	
715.817	997.0	-1.0	1566.0	1466.0	-1.0	2370.0	1379.0	-1.0	2353.0	1883.0	-1.0	3216.0	1796.0	-1.0	3281.0	1416.0	-1.0	2278.0	1049.0	-1.0	1780.0	1831.0	-1.0	2848.0	910.0	-1.0	1578.0	1483.0	-1.0	2304.0	1937.0	-1.0	3488.0	1589.0	-1.0	2351.0	1874.0	-1.0	3328.0	1422.0	-1.0	2146.0	1368.0	-1.0	2294.0	1266.0	-1.0	1882.0	
716.316	998.0	-1.0	1567.0	1468.0	-1.0	2369.0	1380.0	-1.0	2351.0	1885.0	-1.0	3212.0	1798.0	-1.0	3281.0	1417.0	-1.0	2277.0	1050.0	-1.0	1779.0	1832.0	-1.0	2848.0	911.0	-1.0	1577.0	1484.0	-1.0	2305.0	1937.0	-1.0	3486.0	1588.0	-1.0	2350.0	1875.0	-1.0	3322.0	1422.0	-1.0	2143.0	1368.0	-1.0	2292.0	1267.0	-1.0	1879.0	
716.815	998.0	-1.0	1566.0	1468.0	-1.0	2364.0	1380.0	-1.0	2346.0	1884.0	-1.0	3203.0	1798.0	-1.0	3277.0	1417.0	-1.0	2274.0	1049.0	-1.0	1778.0	1833.0	-1.0	2848.0	912.0	-1.0	1578.0	1485.0	-1.0	2305.0	1937.0	-1.0	3482.0	1588.0	-1.0	2348.0	1875.0	-1.0	3313.0	1420.0	-1.0	2137.0	1367.0	-1.0	2286.0	1266.0	-1.0	1875.0	
717.314	998.0	-1.0	1566.0	1468.0	-1.0	2364.0	1381.0	-1.0	2345.0	1886.0	-1.0	3202.0	1800.0	-1.0	3282.0	1418.0	-1.0	2276.0	1050.0	-1.0	1779.0	1833.0	-1.0	2850.0	912.0	-1.0	1577.0	1486.0	-1.0	2306.0	1940.0	-1.0	3485.0	1589.0	-1.0	2350.0	1877.0	-1.0	3309.0	1421.0	-1.0	2134.0	1368.0	-1.0	2283.0	1266.0	-1.0	1872.0	
717.813	999.0	-1.0	1564.0	1468.0	-1.0	2361.0	1382.0	-1.0	2342.0	1886.0	-1.0	3196.0	1800.0	-1.0	3280.0	1418.0	-1.0	2274.0	1050.0	-1.0	1777.0	1833.0	-1.0	2848.0	913.0	-1.0	1577.0	1486.0	-1.0	2305.0	1940.0	-1.0	3484.0	1588.0	-1.0	2348.0	1877.0	-1.0	3304.0	1421.0	-1.0	2131.0	1367.0	-1.0	2278.0	1266.0	-1.0	1869.0
[truncated: 672,716 more chars]
