# Supplementary material for: Real-Time State Estimation in a Flight Simulator Using fNIRS
Source: PLoS One. 2015 Mar 27;10(3):e0121279. doi: 10.1371/journal.pone.0121279 (PMC4376943; doi:10.1371/journal.pone.0121279)
Supplement: S1 Dataset — (BZ2) [file pone.0121279.s001.bz2 › SFigure1/subject_19.nir]

fnirUSB.dll log file
Start Time:	Thu Jan 23 15:51:37 2014

Start Code:	2676.916748	2676696
Freq Code:	2435917.000000
Current:	7
Gains:	20
Other:	none
-2	Baseline Started
47.700	1229	-1	2181	1124	-1	1793	1237	-1	2052	1577	-1	2690	1354	-1	2303	1121	-1	1636	1577	-1	2646	2153	-1	3415	1849	-1	3365	2017	-1	3305	1647	-1	3003	1321	-1	2160	1110	-1	1890	1208	-1	2204	963	-1	1713	919	-1	1487	
48.208	1228	-1	2183	1123	-1	1793	1237	-1	2056	1576	-1	2694	1359	-1	2313	1123	-1	1642	1581	-1	2659	2157	-1	3424	1852	-1	3377	2018	-1	3312	1649	-1	3012	1323	-1	2165	1112	-1	1895	1209	-1	2208	964	-1	1717	922	-1	1495	
48.729	1230	-1	2186	1125	-1	1795	1242	-1	2062	1580	-1	2697	1365	-1	2325	1128	-1	1648	1586	-1	2673	2161	-1	3433	1856	-1	3395	2020	-1	3322	1652	-1	3025	1325	-1	2170	1114	-1	1899	1210	-1	2209	965	-1	1720	924	-1	1498	
49.240	1233	-1	2193	1128	-1	1801	1246	-1	2072	1583	-1	2707	1371	-1	2344	1131	-1	1658	1593	-1	2692	2169	-1	3450	1861	-1	3408	2023	-1	3327	1654	-1	3033	1326	-1	2174	1115	-1	1902	1210	-1	2210	966	-1	1722	926	-1	1498	
49.770	1236	-1	2196	1130	-1	1804	1248	-1	2078	1585	-1	2710	1377	-1	2360	1137	-1	1669	1599	-1	2708	2174	-1	3464	1861	-1	3416	2024	-1	3328	1656	-1	3036	1326	-1	2176	1116	-1	1904	1209	-1	2209	966	-1	1722	925	-1	1498	
50.220	1234	-1	2197	1128	-1	1805	1247	-1	2081	1584	-1	2711	1379	-1	2367	1139	-1	1674	1601	-1	2717	2176	-1	3470	1862	-1	3422	2025	-1	3331	1656	-1	3036	1327	-1	2178	1117	-1	1905	1210	-1	2208	966	-1	1722	926	-1	1497	
50.750	1234	-1	2191	1128	-1	1800	1246	-1	2077	1583	-1	2705	1379	-1	2364	1139	-1	1673	1599	-1	2712	2174	-1	3461	1862	-1	3418	2024	-1	3327	1654	-1	3027	1326	-1	2177	1116	-1	1903	1209	-1	2206	967	-1	1722	926	-1	1496	
51.281	1232	-1	2183	1127	-1	1792	1246	-1	2069	1582	-1	2697	1374	-1	2352	1137	-1	1667	1596	-1	2703	2168	-1	3445	1859	-1	3406	2020	-1	3316	1650	-1	3011	1325	-1	2169	1115	-1	1897	1208	-1	2202	967	-1	1719	925	-1	1495	
51.810	1235	-1	2185	1129	-1	1796	1247	-1	2071	1584	-1	2700	1371	-1	2343	1136	-1	1662	1593	-1	2695	2164	-1	3436	1856	-1	3395	2017	-1	3304	1647	-1	2997	1323	-1	2163	1113	-1	1889	1207	-1	2196	964	-1	1714	924	-1	1491	
52.301	1231	-1	2186	1126	-1	1800	1245	-1	2073	1582	-1	2704	1368	-1	2334	1133	-1	1658	1588	-1	2685	2162	-1	3428	1853	-1	3385	2014	-1	3298	1646	-1	2989	1323	-1	2160	1113	-1	1884	1206	-1	2194	965	-1	1715	923	-1	1492	
52.800	1229	-1	2181	1123	-1	1794	1242	-1	2069	1580	-1	2698	1364	-1	2327	1132	-1	1654	1585	-1	2677	2157	-1	3419	1850	-1	3377	2015	-1	3295	1645	-1	2982	1322	-1	2158	1111	-1	1882	1206	-1	2192	966	-1	1713	924	-1	1491	
53.329	1232	-1	2186	1128	-1	1799	1245	-1	2074	1582	-1	2704	1364	-1	2331	1131	-1	1656	1584	-1	2674	2159	-1	3425	1851	-1	3377	2017	-1	3299	1646	-1	2984	1322	-1	2158	1111	-1	1880	1205	-1	2189	966	-1	1714	923	-1	1487	
53.820	1231	-1	2191	1127	-1	1803	1245	-1	2078	1583	-1	2710	1366	-1	2333	1132	-1	1658	1583	-1	2674	2161	-1	3430	1852	-1	3377	2019	-1	3303	1647	-1	2990	1324	-1	2161	1113	-1	1881	1206	-1	2192	966	-1	1714	923	-1	1491	
54.331	1231	-1	2191	1125	-1	1801	1243	-1	2078	1582	-1	2709	1366	-1	2339	1133	-1	1660	1584	-1	2675	2162	-1	3433	1852	-1	3379	2020	-1	3308	1649	-1	2994	1325	-1	2163	1113	-1	1884	1205	-1	2192	967	-1	1717	925	-1	1493	
54.839	1233	-1	2197	1126	-1	1806	1245	-1	2083	1584	-1	2715	1370	-1	2347	1135	-1	1664	1586	-1	2680	2164	-1	3441	1851	-1	3381	2021	-1	3310	1652	-1	3000	1325	-1	2162	1115	-1	1886	1206	-1	2193	967	-1	1717	925	-1	1495	
55.350	1232	-1	2201	1127	-1	1810	1249	-1	2091	1586	-1	2720	1375	-1	2358	1138	-1	1671	1589	-1	2689	2169	-1	3453	1852	-1	3383	2022	-1	3312	1654	-1	3008	1326	-1	2165	1116	-1	1888	1205	-1	2191	967	-1	1718	924	-1	1494	
55.849	1234	-1	2202	1128	-1	1811	1248	-1	2094	1585	-1	2722	1379	-1	2368	1140	-1	1676	1592	-1	2695	2176	-1	3464	1855	-1	3385	2022	-1	3312	1655	-1	3011	1327	-1	2165	1117	-1	1889	1204	-1	2188	966	-1	1715	922	-1	1490	
56.380	1231	-1	2199	1126	-1	1807	1248	-1	2090	1585	-1	2719	1380	-1	2374	1142	-1	1680	1593	-1	2697	2176	-1	3468	1855	-1	3386	2024	-1	3313	1656	-1	3014	1326	-1	2164	1116	-1	1888	1202	-1	2183	967	-1	1711	920	-1	1483	
56.869	1229	-1	2191	1124	-1	1802	1245	-1	2083	1581	-1	2709	1378	-1	2369	1140	-1	1677	1592	-1	2694	2174	-1	3461	1855	-1	3385	2022	-1	3310	1656	-1	3013	1326	-1	2164	1116	-1	1885	1202	-1	2179	965	-1	1708	919	-1	1480	
57.390	1228	-1	2178	1125	-1	1791	1245	-1	2073	1579	-1	2696	1375	-1	2358	1138	-1	1667	1589	-1	2685	2169	-1	3445	1852	-1	3378	2019	-1	3301	1655	-1	3008	1325	-1	2160	1114	-1	1881	1202	-1	2175	964	-1	1705	920	-1	1476	
-3	Baseline values
0	1231.60	0	2189.90	1126.35	0	1800.15	1244.80	0	2075.20	1582.15	0	2705.85	1370.70	0	2345.45	1134.25	0	1662.50	1589.50	0	2686.50	2166.25	0	3443.25	1854.80	0	3389.75	2020.15	0	3311.65	1651.30	0	3008.65	1324.65	0	2165.60	1114.15	0	1890.60	1206.45	0	2196.00	965.70	0	1715.90	923.25	0	1491.35	
-4	Baseline end
59.179	1225.0	-1.0	2152.0	1122.0	-1.0	1777.0	1239.0	-1.0	2045.0	1577.0	-1.0	2670.0	1355.0	-1.0	2299.0	1124.0	-1.0	1632.0	1576.0	-1.0	2650.0	2146.0	-1.0	3378.0	1847.0	-1.0	3354.0	2006.0	-1.0	3264.0	1645.0	-1.0	2971.0	1320.0	-1.0	2140.0	1107.0	-1.0	1859.0	1196.0	-1.0	2153.0	958.0	-1.0	1686.0	916.0	-1.0	1467.0	
59.689	1226.0	-1.0	2148.0	1123.0	-1.0	1770.0	1239.0	-1.0	2039.0	1577.0	-1.0	2665.0	1350.0	-1.0	2286.0	1121.0	-1.0	1622.0	1575.0	-1.0	2645.0	2140.0	-1.0	3364.0	1846.0	-1.0	3351.0	2005.0	-1.0	3258.0	1643.0	-1.0	2965.0	1320.0	-1.0	2137.0	1107.0	-1.0	1856.0	1194.0	-1.0	2150.0	958.0	-1.0	1683.0	913.0	-1.0	1464.0	
60.199	1224.0	-1.0	2150.0	1123.0	-1.0	1774.0	1238.0	-1.0	2043.0	1576.0	-1.0	2671.0	1350.0	-1.0	2283.0	1122.0	-1.0	1621.0	1575.0	-1.0	2644.0	2140.0	-1.0	3359.0	1845.0	-1.0	3348.0	2004.0	-1.0	3251.0	1644.0	-1.0	2962.0	1319.0	-1.0	2134.0	1107.0	-1.0	1852.0	1194.0	-1.0	2145.0	957.0	-1.0	1681.0	907.0	-1.0	1459.0	
60.709	1225.0	-1.0	2154.0	1123.0	-1.0	1781.0	1238.0	-1.0	2049.0	1578.0	-1.0	2676.0	1351.0	-1.0	2285.0	1121.0	-1.0	1623.0	1576.0	-1.0	2649.0	2142.0	-1.0	3365.0	1846.0	-1.0	3354.0	2005.0	-1.0	3255.0	1644.0	-1.0	2963.0	1320.0	-1.0	2137.0	1107.0	-1.0	1853.0	1194.0	-1.0	2146.0	958.0	-1.0	1681.0	909.0	-1.0	1459.0	
61.219	1223.0	-1.0	2155.0	1123.0	-1.0	1779.0	1238.0	-1.0	2048.0	1576.0	-1.0	2676.0	1353.0	-1.0	2289.0	1122.0	-1.0	1626.0	1577.0	-1.0	2653.0	2144.0	-1.0	3370.0	1847.0	-1.0	3358.0	2006.0	-1.0	3257.0	1645.0	-1.0	2964.0	1320.0	-1.0	2138.0	1107.0	-1.0	1854.0	1194.0	-1.0	2147.0	959.0	-1.0	1683.0	910.0	-1.0	1463.0	
61.729	1225.0	-1.0	2155.0	1124.0	-1.0	1779.0	1240.0	-1.0	2048.0	1576.0	-1.0	2673.0	1354.0	-1.0	2294.0	1124.0	-1.0	1627.0	1580.0	-1.0	2656.0	2144.0	-1.0	3374.0	1848.0	-1.0	3360.0	2006.0	-1.0	3257.0	1645.0	-1.0	2967.0	1321.0	-1.0	2138.0	1107.0	-1.0	1854.0	1194.0	-1.0	2146.0	959.0	-1.0	1683.0	911.0	-1.0	1465.0	
62.239	1228.0	-1.0	2156.0	1125.0	-1.0	1777.0	1241.0	-1.0	2049.0	1579.0	-1.0	2673.0	1357.0	-1.0	2300.0	1125.0	-1.0	1628.0	1582.0	-1.0	2664.0	2146.0	-1.0	3380.0	1849.0	-1.0	3364.0	2005.0	-1.0	3257.0	1644.0	-1.0	2968.0	1320.0	-1.0	2139.0	1108.0	-1.0	1855.0	1194.0	-1.0	2146.0	958.0	-1.0	1682.0	911.0	-1.0	1466.0	
62.749	1228.0	-1.0	2160.0	1125.0	-1.0	1779.0	1241.0	-1.0	2052.0	1579.0	-1.0	2676.0	1359.0	-1.0	2307.0	1125.0	-1.0	1631.0	1585.0	-1.0	2670.0	2150.0	-1.0	3386.0	1850.0	-1.0	3364.0	2005.0	-1.0	3255.0	1645.0	-1.0	2971.0	1320.0	-1.0	2138.0	1107.0	-1.0	1855.0	1193.0	-1.0	2145.0	958.0	-1.0	1682.0	910.0	-1.0	1465.0	
63.259	1227.0	-1.0	2161.0	1125.0	-1.0	1783.0	1243.0	-1.0	2057.0	1580.0	-1.0	2679.0	1362.0	-1.0	2310.0	1127.0	-1.0	1633.0	1586.0	-1.0	2673.0	2152.0	-1.0	3388.0	1848.0	-1.0	3363.0	2004.0	-1.0	3252.0	1646.0	-1.0	2971.0	1319.0	-1.0	2136.0	1106.0	-1.0	1853.0	1191.0	-1.0	2141.0	959.0	-1.0	1681.0	910.0	-1.0	1465.0	
63.769	1226.0	-1.0	2164.0	1125.0	-1.0	1787.0	1243.0	-1.0	2060.0	1579.0	-1.0	2682.0	1363.0	-1.0	2313.0	1129.0	-1.0	1634.0	1586.0	-1.0	2671.0	2154.0	-1.0	3392.0	1848.0	-1.0	3356.0	2003.0	-1.0	3247.0	1645.0	-1.0	2969.0	1318.0	-1.0	2132.0	1107.0	-1.0	1851.0	1189.0	-1.0	2135.0	957.0	-1.0	1678.0	907.0	-1.0	1459.0	
64.279	1227.0	-1.0	2161.0	1127.0	-1.0	1788.0	1243.0	-1.0	2059.0	1579.0	-1.0	2680.0	1364.0	-1.0	2311.0	1129.0	-1.0	1633.0	1583.0	-1.0	2662.0	2153.0	-1.0	3389.0	1844.0	-1.0	3342.0	2001.0	-1.0	3236.0	1644.0	-1.0	2960.0	1316.0	-1.0	2126.0	1105.0	-1.0	1845.0	1187.0	-1.0	2127.0	956.0	-1.0	1674.0	903.0	-1.0	1451.0	
64.789	1227.0	-1.0	2154.0	1129.0	-1.0	1787.0	1243.0	-1.0	2053.0	1577.0	-1.0	2672.0	1359.0	-1.0	2299.0	1127.0	-1.0	1629.0	1580.0	-1.0	2649.0	2150.0	-1.0	3379.0	1840.0	-1.0	3330.0	1997.0	-1.0	3227.0	1642.0	-1.0	2950.0	1315.0	-1.0	2120.0	1103.0	-1.0	1837.0	1186.0	-1.0	2119.0	954.0	-1.0	1667.0	902.0	-1.0	1444.0	
65.299	1222.0	-1.0	2146.0	1125.0	-1.0	1780.0	1238.0	-1.0	2041.0	1573.0	-1.0	2662.0	1353.0	-1.0	2281.0	1124.0	-1.0	1618.0	1575.0	-1.0	2630.0	2144.0	-1.0	3363.0	1836.0	-1.0	3312.0	1995.0	-1.0	3218.0	1638.0	-1.0	2939.0	1312.0	-1.0	2113.0	1099.0	-1.0	1826.0	1183.0	-1.0	2111.0	952.0	-1.0	1661.0	903.0	-1.0	1441.0	
65.809	1220.0	-1.0	2137.0	1121.0	-1.0	1773.0	1233.0	-1.0	2029.0	1570.0	-1.0	2650.0	1347.0	-1.0	2262.0	1119.0	-1.0	1608.0	1567.0	-1.0	2611.0	2135.0	-1.0	3340.0	1832.0	-1.0	3299.0	1991.0	-1.0	3210.0	1634.0	-1.0	2927.0	1310.0	-1.0	2107.0	1097.0	-1.0	1818.0	1181.0	-1.0	2107.0	952.0	-1.0	1656.0	904.0	-1.0	1442.0	
66.319	1217.0	-1.0	2127.0	1119.0	-1.0	1765.0	1229.0	-1.0	2018.0	1566.0	-1.0	2639.0	1337.0	-1.0	2241.0	1111.0	-1.0	1594.0	1561.0	-1.0	2593.0	2125.0	-1.0	3318.0	1829.0	-1.0	3286.0	1988.0	-1.0	3199.0	1630.0	-1.0	2913.0	1307.0	-1.0	2100.0	1093.0	-1.0	1806.0	1180.0	-1.0	2099.0	952.0	-1.0	1654.0	906.0	-1.0	1443.0	
66.829	1216.0	-1.0	2121.0	1116.0	-1.0	1758.0	1227.0	-1.0	2009.0	1564.0	-1.0	2630.0	1329.0	-1.0	2219.0	1106.0	-1.0	1581.0	1556.0	-1.0	2578.0	2116.0	-1.0	3295.0	1827.0	-1.0	3275.0	1983.0	-1.0	3188.0	1627.0	-1.0	2902.0	1307.0	-1.0	2093.0	1091.0	-1.0	1794.0	1178.0	-1.0	2094.0	950.0	-1.0	1650.0	906.0	-1.0	1445.0	
67.339	1214.0	-1.0	2120.0	1114.0	-1.0	1753.0	1225.0	-1.0	2000.0	1562.0	-1.0	2621.0	1326.0	-1.0	2206.0	1102.0	-1.0	1569.0	1553.0	-1.0	2570.0	2110.0	-1.0	3278.0	1825.0	-1.0	3267.0	1981.0	-1.0	3176.0	1625.0	-1.0	2893.0	1305.0	-1.0	2088.0	1087.0	-1.0	1785.0	1176.0	-1.0	2088.0	950.0	-1.0	1648.0	907.0	-1.0	1444.0	
67.849	1216.0	-1.0	2121.0	1114.0	-1.0	1749.0	1224.0	-1.0	1997.0	1561.0	-1.0	2618.0	1322.0	-1.0	2197.0	1099.0	-1.0	1562.0	1555.0	-1.0	2570.0	2105.0	-1.0	3265.0	1826.0	-1.0	3268.0	1977.0	-1.0	3170.0	1623.0	-1.0	2889.0	1304.0	-1.0	2084.0	1085.0	-1.0	1779.0	1176.0	-1.0	2085.0	947.0	-1.0	1647.0	906.0	-1.0	1444.0	
68.359	1219.0	-1.0	2125.0	1115.0	-1.0	1749.0	1225.0	-1.0	1997.0	1564.0	-1.0	2619.0	1322.0	-1.0	2196.0	1097.0	-1.0	1559.0	1558.0	-1.0	2574.0	2106.0	-1.0	3262.0	1828.0	-1.0	3273.0	1977.0	-1.0	3167.0	1622.0	-1.0	2889.0	1303.0	-1.0	2085.0	1085.0	-1.0	1780.0	1175.0	-1.0	2083.0	949.0	-1.0	1647.0	907.0	-1.0	1443.0	
68.869	1221.0	-1.0	2131.0	1117.0	-1.0	1750.0	1227.0	-1.0	1999.0	1566.0	-1.0	2622.0	1326.0	-1.0	2197.0	1098.0	-1.0	1558.0	1560.0	-1.0	2584.0	2108.0	-1.0	3262.0	1831.0	-1.0	3283.0	1977.0	-1.0	3166.0	1624.0	-1.0	2894.0	1304.0	-1.0	2087.0	1086.0	-1.0	1782.0	1175.0	-1.0	2083.0	948.0	-1.0	1647.0	909.0	-1.0	1443.0	
69.379	1223.0	-1.0	2135.0	1119.0	-1.0	1752.0	1228.0	-1.0	2000.0	1565.0	-1.0	2623.0	1329.0	-1.0	2203.0	1099.0	-1.0	1559.0	1564.0	-1.0	2595.0	2111.0	-1.0	3269.0	1832.0	-1.0	3291.0	1979.0	-1.0	3167.0	1626.0	-1.0	2899.0	1304.0	-1.0	2088.0	1087.0	-1.0	1785.0	1174.0	-1.0	2081.0	950.0	-1.0	1648.0	908.0	-1.0	1443.0	
69.889	1227.0	-1.0	2137.0	1122.0	-1.0	1751.0	1231.0	-1.0	2004.0	1569.0	-1.0	2626.0	1332.0	-1.0	2211.0	1102.0	-1.0	1563.0	1568.0	-1.0	2603.0	2116.0	-1.0	3276.0	1835.0	-1.0	3299.0	1980.0	-1.0	3169.0	1628.0	-1.0	2906.0	1305.0	-1.0	2091.0	1088.0	-1.0	1787.0	1174.0	-1.0	2080.0	950.0	-1.0	1648.0	910.0	-1.0	1444.0	
70.399	1225.0	-1.0	2137.0	1121.0	-1.0	1751.0	1233.0	-1.0	2005.0	1571.0	-1.0	2629.0	1336.0	-1.0	2214.0	1106.0	-1.0	1565.0	1570.0	-1.0	2608.0	2118.0	-1.0	3280.0	1837.0	-1.0	3306.0	1981.0	-1.0	3174.0	1630.0	-1.0	2911.0	1307.0	-1.0	2092.0	1090.0	-1.0	1789.0	1174.0	-1.0	2078.0	949.0	-1.0	1647.0	911.0	-1.0	1443.0	
70.909	1227.0	-1.0	2137.0	1124.0	-1.0	1753.0	1236.0	-1.0	2011.0	1572.0	-1.0	2635.0	1339.0	-1.0	2219.0	1107.0	-1.0	1569.0	1572.0	-1.0	2612.0	2122.0	-1.0	3286.0	1839.0	-1.0	3308.0	1983.0	-1.0	3175.0	1631.0	-1.0	2911.0	1306.0	-1.0	2092.0	1089.0	-1.0	1790.0	1174.0	-1.0	2079.0	951.0	-1.0	1647.0	910.0	-1.0	1444.0	
71.419	1230.0	-1.0	2141.0	1126.0	-1.0	1758.0	1239.0	-1.0	2014.0	1575.0	-1.0	2641.0	1341.0	-1.0	2220.0	1109.0	-1.0	1569.0	1573.0	-1.0	2614.0	2125.0	-1.0	3290.0	1840.0	-1.0	3312.0	1984.0	-1.0	3177.0	1632.0	-1.0	2912.0	1306.0	-1.0	2093.0	1091.0	-1.0	1790.0	1174.0	-1.0	2078.0	951.0	-1.0	1649.0	910.0	-1.0	1444.0	
71.929	1230.0	-1.0	2142.0	1126.0	-1.0	1764.0	1237.0	-1.0	2019.0	1574.0	-1.0	2644.0	1342.0	-1.0	2222.0	1111.0	-1.0	1573.0	1574.0	-1.0	2616.0	2128.0	-1.0	3294.0	1840.0	-1.0	3314.0	1984.0	-1.0	3178.0	1633.0	-1.0	2912.0	1307.0	-1.0	2092.0	1090.0	-1.0	1790.0	1174.0	-1.0	2079.0	952.0	-1.0	1649.0	910.0	-1.0	1445.0	
72.439	1229.0	-1.0	2147.0	1125.0	-1.0	1771.0	1238.0	-1.0	2025.0	1575.0	-1.0	2652.0	1344.0	-1.0	2225.0	1113.0	-1.0	1576.0	1575.0	-1.0	2616.0	2131.0	-1.0	3299.0	1842.0	-1.0	3315.0	1985.0	-1.0	3179.0	1632.0	-1.0	2911.0	1307.0	-1.0	2091.0	1092.0	-1.0	1790.0	1173.0	-1.0	2077.0	953.0	-1.0	1651.0	908.0	-1.0	1444.0	
72.949	1229.0	-1.0	2152.0	1125.0	-1.0	1776.0	1236.0	-1.0	2029.0	1574.0	-1.0	2656.0	1345.0	-1.0	2229.0	1113.0	-1.0	1579.0	1574.0	-1.0	2616.0	2134.0	-1.0	3305.0	1841.0	-1.0	3312.0	1986.0	-1.0	3177.0	1634.0	-1.0	2909.0	1307.0	-1.0	2091.0	1093.0	-1.0	1792.0	1174.0	-1.0	2078.0	953.0	-1.0	1652.0	907.0	-1.0	1441.0	
73.459	1228.0	-1.0	2153.0	1124.0	-1.0	1779.0	1238.0	-1.0	2029.0	1575.0	-1.0	2658.0	1345.0	-1.0	2232.0	1114.0	-1.0	1583.0	1573.0	-1.0	2614.0	2133.0	-1.0	3312.0	1840.0	-1.0	3306.0	1988.0	-1.0	3177.0	1633.0	-1.0	2908.0	1307.0	-1.0	2089.0	1093.0	-1.0	1791.0	1174.0	-1.0	2077.0	953.0	-1.0	1652.0	906.0	-1.0	1440.0	
73.969	1228.0	-1.0	2150.0	1123.0	-1.0	1776.0	1235.0	-1.0	2027.0	1573.0	-1.0	2656.0	1344.0	-1.0	2233.0	1114.0	-1.0	1585.0	1572.0	-1.0	2609.0	2132.0	-1.0	3315.0	1838.0	-1.0	3298.0	1989.0	-1.0	3177.0	1635.0	-1.0	2906.0	1308.0	-1.0	2089.0	1093.0	-1.0	1791.0	1174.0	-1.0	2075.0	954.0	-1.0	1652.0	906.0	-1.0	1436.0	
74.479	1229.0	-1.0	2147.0	1124.0	-1.0	1773.0	1235.0	-1.0	2022.0	1574.0	-1.0	2651.0	1343.0	-1.0	2229.0	1114.0	-1.0	1585.0	1570.0	-1.0	2601.0	2130.0	-1.0	3311.0	1837.0	-1.0	3292.0	1990.0	-1.0	3181.0	1634.0	-1.0	2905.0	1309.0	-1.0	2090.0	1094.0	-1.0	1790.0	1174.0	-1.0	2075.0	954.0	-1.0	1650.0	907.0	-1.0	1436.0	
74.989	1227.0	-1.0	2144.0	1121.0	-1.0	1769.0	1235.0	-1.0	2016.0	1574.0	-1.0	2645.0	1341.0	-1.0	2224.0	1113.0	-1.0	1583.0	1568.0	-1.0	2593.0	2128.0	-1.0	3306.0	1836.0	-1.0	3287.0	1990.0	-1.0	3181.0	1634.0	-1.0	2901.0	1309.0	-1.0	2091.0	1096.0	-1.0	1792.0	1176.0	-1.0	2079.0	955.0	-1.0	1652.0	908.0	-1.0	1439.0	
75.499	1231.0	-1.0	2143.0	1124.0	-1.0	1764.0	1236.0	-1.0	2011.0	1574.0	-1.0	2643.0	1340.0	-1.0	2220.0	1113.0	-1.0	1580.0	1566.0	-1.0	2589.0	2126.0	-1.0	3302.0	1835.0	-1.0	3282.0	1991.0	-1.0	3182.0	1634.0	-1.0	2900.0	1310.0	-1.0	2090.0	1096.0	-1.0	1793.0	1177.0	-1.0	2083.0	956.0	-1.0	1655.0	910.0	-1.0	1446.0	
76.009	1232.0	-1.0	2142.0	1125.0	-1.0	1761.0	1239.0	-1.0	2010.0	1576.0	-1.0	2642.0	1338.0	-1.0	2216.0	1111.0	-1.0	1580.0	1567.0	-1.0	2588.0	2126.0	-1.0	3298.0	1836.0	-1.0	3281.0	1992.0	-1.0	3183.0	1635.0	-1.0	2901.0	1309.0	-1.0	2091.0	1096.0	-1.0	1793.0	1178.0	-1.0	2085.0	956.0	-1.0	1657.0	911.0	-1.0	1447.0	
76.519	1230.0	-1.0	2143.0	1123.0	-1.0	1760.0	1238.0	-1.0	2008.0	1574.0	-1.0	2639.0	1341.0	-1.0	2219.0	1111.0	-1.0	1579.0	1567.0	-1.0	2590.0	2127.0	-1.0	3301.0	1836.0	-1.0	3283.0	1993.0	-1.0	3186.0	1637.0	-1.0	2902.0	1311.0	-1.0	2092.0	1098.0	-1.0	1797.0	1178.0	-1.0	2090.0	958.0	-1.0	1659.0	909.0	-1.0	1448.0	
77.029	1231.0	-1.0	2146.0	1120.0	-1.0	1755.0	1235.0	-1.0	2008.0	1573.0	-1.0	2638.0	1342.0	-1.0	2220.0	1111.0	-1.0	1578.0	1570.0	-1.0	2598.0	2128.0	-1.0	3304.0	1839.0	-1.0	3288.0	1994.0	-1.0	3189.0	1637.0	-1.0	2908.0	1311.0	-1.0	2095.0	1099.0	-1.0	1800.0	1179.0	-1.0	2094.0	959.0	-1.0	1662.0	901.0	-1.0	1441.0	
77.539	1231.0	-1.0	2144.0	1119.0	-1.0	1750.0	1236.0	-1.0	2007.0	1570.0	-1.0	2631.0	1341.0	-1.0	2222.0	1111.0	-1.0	1576.0	1574.0	-1.0	2605.0	2127.0	-1.0	3304.0	1841.0	-1.0	3295.0	1994.0	-1.0	3189.0	1639.0	-1.0	2911.0	1312.0	-1.0	2096.0	1100.0	-1.0	1800.0	1180.0	-1.0	2093.0	958.0	-1.0	1662.0	898.0	-1.0	1436.0	
78.049	1231.0	-1.0	2146.0	1118.0	-1.0	1746.0	1235.0	-1.0	2007.0	1570.0	-1.0	2630.0	1344.0	-1.0	2224.0	1111.0	-1.0	1576.0	1575.0	-1.0	2609.0	2128.0	-1.0	3301.0	1843.0	-1.0	3299.0	1993.0	-1.0	3185.0	1639.0	-1.0	2911.0	1312.0	-1.0	2095.0	1100.0	-1.0	1800.0	1179.0	-1.0	2091.0	958.0	-1.0	1660.0	901.0	-1.0	1435.0	
78.548	1234.0	-1.0	2151.0	1121.0	-1.0	1751.0	1240.0	-1.0	2011.0	1574.0	-1.0	2634.0	1346.0	-1.0	2227.0	1112.0	-1.0	1577.0	1578.0	-1.0	2616.0	2131.0	-1.0	3304.0	1844.0	-1.0	3303.0	1993.0	-1.0	3184.0	1642.0	-1.0	2912.0	1312.0	-1.0	2092.0	1101.0	-1.0	1798.0	1180.0	-1.0	2089.0	959.0	-1.0	1659.0	901.0	-1.0	1433.0	
79.047	1237.0	-1.0	2155.0	1125.0	-1.0	1756.0	1243.0	-1.0	2013.0	1576.0	-1.0	2635.0	1348.0	-1.0	2232.0	1113.0	-1.0	1580.0	1580.0	-1.0	2620.0	2134.0	-1.0	3309.0	1847.0	-1.0	3313.0	1997.0	-1.0	3191.0	1643.0	-1.0	2917.0	1312.0	-1.0	2095.0	1101.0	-1.0	1802.0	1180.0	-1.0	2091.0	960.0	-1.0	1659.0	905.0	-1.0	1435.0	
79.547	1241.0	-1.0	2156.0	1128.0	-1.0	1755.0	1243.0	-1.0	2013.0	1576.0	-1.0	2633.0	1349.0	-1.0	2233.0	1115.0	-1.0	1581.0	1581.0	-1.0	2625.0	2134.0	-1.0	3310.0	1850.0	-1.0	3322.0	1998.0	-1.0	3197.0	1643.0	-1.0	2918.0	1314.0	-1.0	2097.0	1103.0	-1.0	1803.0	1181.0	-1.0	2094.0	961.0	-1.0	1662.0	907.0	-1.0	1440.0	
80.046	1241.0	-1.0	2156.0	1128.0	-1.0	1751.0	1247.0	-1.0	2011.0	1577.0	-1.0	2628.0	1350.0	-1.0	2234.0	1115.0	-1.0	1579.0	1582.0	-1.0	2628.0	2133.0	-1.0	3308.0	1851.0	-1.0	3326.0	2000.0	-1.0	3197.0	1645.0	-1.0	2919.0	1314.0	-1.0	2097.0	1103.0	-1.0	1804.0	1183.0	-1.0	2096.0	961.0	-1.0	1663.0	909.0	-1.0	1441.0	
80.545	1245.0	-1.0	2157.0	1130.0	-1.0	1753.0	1248.0	-1.0	2017.0	1580.0	-1.0	2631.0	1350.0	-1.0	2237.0	1116.0	-1.0	1581.0	1583.0	-1.0	2630.0	2133.0	-1.0	3306.0	1853.0	-1.0	3330.0	2000.0	-1.0	3194.0	1645.0	-1.0	2918.0	1315.0	-1.0	2097.0	1105.0	-1.0	1806.0	1184.0	-1.0	2097.0	962.0	-1.0	1664.0	909.0	-1.0	1442.0	
81.044	1246.0	-1.0	2165.0	1133.0	-1.0	1761.0	1253.0	-1.0	2023.0	1583.0	-1.0	2640.0	1353.0	-1.0	2244.0	1117.0	-1.0	1586.0	1584.0	-1.0	2634.0	2138.0	-1.0	3317.0	1854.0	-1.0	3334.0	2003.0	-1.0	3201.0	1646.0	-1.0	2922.0	1316.0	-1.0	2098.0	1105.0	-1.0	1809.0	1184.0	-1.0	2099.0	964.0	-1.0	1666.0	911.0	-1.0	1445.0	
81.544	1248.0	-1.0	2170.0	1136.0	-1.0	1768.0	1255.0	-1.0	2031.0	1585.0	-1.0	2649.0	1356.0	-1.0	2253.0	1121.0	-1.0	1595.0	1585.0	-1.0	2640.0	2141.0	-1.0	3327.0	1855.0	-1.0	3341.0	2007.0	-1.0	3211.0	1650.0	-1.0	2927.0	1317.0	-1.0	2104.0	1108.0	-1.0	1813.0	1186.0	-1.0	2105.0	964.0	-1.0	1671.0	914.0	-1.0	1452.0	
82.043	1250.0	-1.0	2176.0	1139.0	-1.0	1774.0	1258.0	-1.0	2038.0	1587.0	-1.0	2657.0	1359.0	-1.0	2263.0	1123.0	-1.0	1603.0	1588.0	-1.0	2644.0	2145.0	-1.0	3339.0	1857.0	-1.0	3347.0	2010.0	-1.0	3220.0	1652.0	-1.0	2934.0	1319.0	-1.0	2110.0	1111.0	-1.0	1820.0	1188.0	-1.0	2111.0	966.0	-1.0	1678.0	917.0	-1.0	1459.0	
82.557	1252.0	-1.0	2183.0	1140.0	-1.0	1780.0	1259.0	-1.0	2045.0	1589.0	-1.0	2665.0	1362.0	-1.0	2273.0	1127.0	-1.0	1611.0	1590.0	-1.0	2651.0	2149.0	-1.0	3351.0	1857.0	-1.0	3352.0	2012.0	-1.0	3230.0	1655.0	-1.0	2942.0	1321.0	-1.0	2114.0	1113.0	-1.0	1826.0	1190.0	-1.0	2119.0	967.0	-1.0	1682.0	919.0	-1.0	1465.0	
83.067	1251.0	-1.0	2188.0	1138.0	-1.0	1784.0	1258.0	-1.0	2051.0	1589.0	-1.0	2669.0	1368.0	-1.0	2288.0	1130.0	-1.0	1621.0	1590.0	-1.0	2660.0	2154.0	-1.0	3367.0	1858.0	-1.0	3354.0	2015.0	-1.0	3239.0	1656.0	-1.0	2952.0	1322.0	-1.0	2121.0	1115.0	-1.0	1835.0	1190.0	-1.0	2124.0	969.0	-1.0	1686.0	922.0	-1.0	1471.0	
83.577	1249.0	-1.0	2192.0	1134.0	-1.0	1784.0	1257.0	-1.0	2055.0	1588.0	-1.0	2672.0	1372.0	-1.0	2302.0	1134.0	-1.0	1629.0	1593.0	-1.0	2664.0	2157.0	-1.0	3382.0	1856.0	-1.0	3351.0	2016.0	-1.0	3243.0	1659.0	-1.0	2956.0	1323.0	-1.0	2122.0	1117.0	-1.0	1840.0	1192.0	-1.0	2130.0	970.0	-1.0	1690.0	923.0	-1.0	1477.0	
84.087	1247.0	-1.0	2192.0	1132.0	-1.0	1782.0	1257.0	-1.0	2059.0	1587.0	-1.0	2673.0	1374.0	-1.0	2309.0	1136.0	-1.0	1633.0	1594.0	-1.0	2668.0	2161.0	-1.0	3391.0	1856.0	-1.0	3345.0	2017.0	-1.0	3243.0	1659.0	-1.0	2958.0	1324.0	-1.0	2121.0	1118.0	-1.0	1843.0	1192.0	-1.0	2130.0	969.0	-1.0	1693.0	925.0	-1.0	1481.0	
84.597	1246.0	-1.0	2192.0	1129.0	-1.0	1777.0	1255.0	-1.0	2058.0	1585.0	-1.0	2673.0	1377.0	-1.0	2313.0	1136.0	-1.0	1634.0	1593.0	-1.0	2666.0	2163.0	-1.0	3392.0	1853.0	-1.0	3337.0	2017.0	-1.0	3241.0	1661.0	-1.0	2958.0	1324.0	-1.0	2122.0	1119.0	-1.0	1843.0	1192.0	-1.0	2129.0	969.0	-1.0	1692.0	925.0	-1.0	1479.0	
85.107	1249.0	-1.0	2195.0	1133.0	-1.0	1782.0	1259.0	-1.0	2063.0	1588.0	-1.0	2679.0	1379.0	-1.0	2315.0	1138.0	-1.0	1635.0	1593.0	-1.0	2666.0	2164.0	-1.0	3395.0	1853.0	-1.0	3331.0	2016.0	-1.0	3238.0	1661.0	-1.0	2958.0	1324.0	-1.0	2120.0	1118.0	-1.0	1841.0	1192.0	-1.0	2128.0	969.0	-1.0	1690.0	926.0	-1.0	1478.0	
85.617	1251.0	-1.0	2197.0	1135.0	-1.0	1789.0	1261.0	-1.0	2071.0	1591.0	-1.0	2687.0	1379.0	-1.0	2322.0	1139.0	-1.0	1642.0	1594.0	-1.0	2669.0	2168.0	-1.0	3406.0	1853.0	-1.0	3331.0	2017.0	-1.0	3237.0	1661.0	-1.0	2958.0	1325.0	-1.0	2120.0	1117.0	-1.0	1841.0	1191.0	-1.0	2125.0	970.0	-1.0	1688.0	927.0	-1.0	1474.0	
86.127	1248.0	-1.0	2202.0	1135.0	-1.0	1796.0	1261.0	-1.0	2076.0	1590.0	-1.0	2693.0	1381.0	-1.0	2328.0	1142.0	-1.0	1647.0	1595.0	-1.0	2673.0	2170.0	-1.0	3419.0	1855.0	-1.0	3336.0	2020.0	-1.0	3247.0	1662.0	-1.0	2964.0	1325.0	-1.0	2124.0	1119.0	-1.0	1842.0	1192.0	-1.0	2127.0	971.0	-1.0	1690.0	928.0	-1.0	1475.0	
86.637	1248.0	-1.0	2205.0	1135.0	-1.0	1797.0	1259.0	-1.0	2075.0	1588.0	-1.0	2694.0	1380.0	-1.0	2332.0	1142.0	-1.0	1650.0	1596.0	-1.0	2676.0	2172.0	-1.0	3423.0	1855.0	-1.0	3347.0	2023.0	-1.0	3260.0	1664.0	-1.0	2973.0	1327.0	-1.0	2131.0	1120.0	-1.0	1844.0	1193.0	-1.0	2130.0	972.0	-1.0	1694.0	932.0	-1.0	1483.0	
87.147	1249.0	-1.0	2206.0	1134.0	-1.0	1797.0	1259.0	-1.0	2076.0	1589.0	-1.0	2694.0	1382.0	-1.0	2336.0	1142.0	-1.0	1653.0	1597.0	-1.0	2681.0	2174.0	-1.0	3429.0	1858.0	-1.0	3354.0	2026.0	-1.0	3267.0	1666.0	-1.0	2976.0	1328.0	-1.0	2132.0	1121.0	-1.0	1847.0	1196.0	-1.0	2136.0	972.0	-1.0	1699.0	934.0	-1.0	1492.0	
87.657	1250.0	-1.0	2206.0	1135.0	-1.0	1797.0	1261.0	-1.0	2077.0	1591.0	-1.0	2692.0	1383.0	-1.0	2342.0	1142.0	-1.0	1655.0	1598.0	-1.0	2687.0	2174.0	-1.0	3433.0	1860.0	-1.0	3359.0	2027.0	-1.0	3271.0	1667.0	-1.0	2980.0	1328.0	-1.0	2135.0	1122.0	-1.0	1850.0	1195.0	-1.0	2136.0	974.0	-1.0	1701.0	935.0	-1.0	1493.0	
88.167	1247.0	-1.0	2204.0	1133.0	-1.0	1791.0	1261.0	-1.0	2076.0	1590.0	-1.0	2691.0	1384.0	-1.0	2345.0	1144.0	-1.0	1655.0	1599.0	-1.0	2692.0	2173.0	-1.0	3433.0	1861.0	-1.0	3370.0	2028.0	-1.0	3276.0	1669.0	-1.0	2986.0	1330.0	-1.0	2138.0	1123.0	-1.0	1854.0	1195.0	-1.0	2140.0	975.0	-1.0	1706.0	937.0	-1.0	1496.0	
88.677	1249.0	-1.0	2206.0	1133.0	-1.0	1794.0	1262.0	-1.0	2082.0	1591.0	-1.0	2694.0	1386.0	-1.0	2352.0	1146.0	-1.0	1659.0	1602.0	-1.0	2700.0	2174.0	-1.0	3436.0	1865.0	-1.0	3380.0	2028.0	-1.0	3279.0	1669.0	-1.0	2991.0	1331.0	-1.0	2141.0	1125.0	-1.0	1857.0	1197.0	-1.0	2140.0	974.0	-1.0	1707.0	937.0	-1.0	1496.0	
89.187	1253.0	-1.0	2215.0	1138.0	-1.0	1802.0	1264.0	-1.0	2089.0	1594.0	-1.0	2704.0	1389.0	-1.0	2362.0	1148.0	-1.0	1666.0	1606.0	-1.0	2713.0	2179.0	-1.0	3446.0	1866.0	-1.0	3388.0	2030.0	-1.0	3279.0	1671.0	-1.0	2999.0	1330.0	-1.0	2144.0	1125.0	-1.0	1860.0	1197.0	-1.0	2142.0	975.0	-1.0	1710.0	938.0	-1.0	1498.0	
89.697	1254.0	-1.0	2219.0	1142.0	-1.0	1807.0	1268.0	-1.0	2096.0	1595.0	-1.0	2708.0	1394.0	-1.0	2371.0	1150.0	-1.0	1673.0	1607.0	-1.0	2720.0	2184.0	-1.0	3454.0	1868.0	-1.0	3393.0	2031.0	-1.0	3281.0	1673.0	-1.0	3001.0	1331.0	-1.0	2143.0	1127.0	-1.0	1865.0	1196.0	-1.0	2142.0	976.0	-1.0	1713.0	937.0	-1.0	1498.0	
90.207	1253.0	-1.0	2227.0	1140.0	-1.0	1813.0	1268.0	-1.0	2104.0	1596.0	-1.0	2718.0	1395.0	-1.0	2380.0	1153.0	-1.0	1680.0	1611.0	-1.0	2726.0	2187.0	-1.0	3464.0	1870.0	-1.0	3399.0	2030.0	-1.0	3283.0	1674.0	-1.0	3007.0	1333.0	-1.0	2145.0	1127.0	-1.0	1869.0	1197.0	-1.0	2142.0	976.0	-1.0	1713.0	938.0	-1.0	1496.0	
90.717	1254.0	-1.0	2230.0	1139.0	-1.0	1816.0	1267.0	-1.0	2107.0	1597.0	-1.0	2719.0	1398.0	-1.0	2391.0	1156.0	-1.0	1689.0	1613.0	-1.0	2737.0	2190.0	-1.0	3476.0	1871.0	-1.0	3402.0	2033.0	-1.0	3283.0	1675.0	-1.0	3010.0	1334.0	-1.0	2147.0	1128.0	-1.0	1871.0	1197.0	-1.0	2141.0	975.0	-1.0	1712.0	938.0	-1.0	1494.0	
91.227	1253.0	-1.0	2231.0	1138.0	-1.0	1815.0	1265.0	-1.0	2106.0	1595.0	-1.0	2718.0	1401.0	-1.0	2394.0	1157.0	-1.0	1692.0	1612.0	-1.0	2739.0	2192.0	-1.0	3481.0	1871.0	-1.0	3406.0	2035.0	-1.0	3292.0	1678.0	-1.0	3017.0	1334.0	-1.0	2150.0	1129.0	-1.0	1872.0	1198.0	-1.0	2142.0	975.0	-1.0	1712.0	938.0	-1.0	1492.0	
91.737	1253.0	-1.0	2228.0	1138.0	-1.0	1811.0	1267.0	-1.0	2102.0	1595.0	-1.0	2715.0	1399.0	-1.0	2395.0	1156.0	-1.0	1694.0	1611.0	-1.0	2739.0	2191.0	-1.0	3483.0	1871.0	-1.0	3407.0	2036.0	-1.0	3297.0	1677.0	-1.0	3020.0	1335.0	-1.0	2154.0	1129.0	-1.0	1875.0	1198.0	-1.0	2145.0	977.0	-1.0	1712.0	939.0	-1.0	1495.0	
92.247	1252.0	-1.0	2222.0	1140.0	-1.0	1805.0	1268.0	-1.0	2098.0	1596.0	-1.0	2710.0	1397.0	-1.0	2392.0	1156.0	-1.0	1690.0	1610.0	-1.0	2735.0	2189.0	-1.0	3482.0	1868.0	-1.0	3403.0	2035.0	-1.0	3299.0	1677.0	-1.0	3018.0	1335.0	-1.0	2153.0	1129.0	-1.0	1875.0	1198.0	-1.0	2148.0	977.0	-1.0	1715.0	940.0	-1.0	1500.0	
92.757	1250.0	-1.0	2218.0	1137.0	-1.0	1800.0	1266.0	-1.0	2094.0	1593.0	-1.0	2706.0	1395.0	-1.0	2387.0	1155.0	-1.0	1686.0	1608.0	-1.0	2728.0	2185.0	-1.0	3475.0	1866.0	-1.0	3396.0	2034.0	-1.0	3297.0	1675.0	-1.0	3017.0	1334.0	-1.0	2151.0	1128.0	-1.0	1875.0	1200.0	-1.0	2150.0	976.0	-1.0	1717.0	942.0	-1.0	1504.0	
93.267	1249.0	-1.0	2215.0	1135.0	-1.0	1795.0	1265.0	-1.0	2094.0	1592.0	-1.0	2703.0	1393.0	-1.0	2383.0	1155.0	-1.0	1688.0	1605.0	-1.0	2724.0	2184.0	-1.0	3473.0	1865.0	-1.0	3388.0	2035.0	-1.0	3298.0	1675.0	-1.0	3019.0	1335.0	-1.0	2158.0	1130.0	-1.0	1878.0	1200.0	-1.0	2151.0	975.0	-1.0	1717.0	942.0	-1.0	1506.0	
93.777	1249.0	-1.0	2215.0	1134.0	-1.0	1794.0	1265.0	-1.0	2097.0	1594.0	-1.0	2705.0	1394.0	-1.0	2381.0	1157.0	-1.0	1693.0	1601.0	-1.0	2716.0	2185.0	-1.0	3473.0	1861.0	-1.0	3381.0	2036.0	-1.0	3302.0	1678.0	-1.0	3023.0	1341.0	-1.0	2167.0	1131.0	-1.0	1880.0	1200.0	-1.0	2151.0	975.0	-1.0	1718.0	942.0	-1.0	1505.0	
94.287	1249.0	-1.0	2217.0	1136.0	-1.0	1796.0	1267.0	-1.0	2106.0	1595.0	-1.0	2711.0	1392.0	-1.0	2379.0	1158.0	-1.0	1692.0	1600.0	-1.0	2711.0	2182.0	-1.0	3466.0	1860.0	-1.0	3378.0	2035.0	-1.0	3302.0	1678.0	-1.0	3024.0	1342.0	-1.0	2167.0	1129.0	-1.0	1878.0	1199.0	-1.0	2149.0	976.0	-1.0	1717.0	941.0	-1.0	1504.0	
94.797	1250.0	-1.0	2221.0	1139.0	-1.0	1804.0	1271.0	-1.0	2111.0	1597.0	-1.0	2716.0	1393.0	-1.0	2379.0	1156.0	-1.0	1689.0	1599.0	-1.0	2711.0	2183.0	-1.0	3466.0	1860.0	-1.0	3377.0	2034.0	-1.0	3294.0	1677.0	-1.0	3018.0	1340.0	-1.0	2161.0	1129.0	-1.0	1876.0	1199.0	-1.0	2148.0	975.0	-1.0	1715.0	936.0	-1.0	1498.0	
95.307	1253.0	-1.0	2223.0	1140.0	-1.0	1808.0	1270.0	-1.0	2113.0	1598.0	-1.0	2718.0	1391.0	-1.0	2380.0	1155.0	-1.0	1689.0	1600.0	-1.0	2710.0	2183.0	-1.0	3468.0	1861.0	-1.0	3375.0	2035.0	-1.0	3290.0	1674.0	-1.0	3013.0	1337.0	-1.0	2157.0	1126.0	-1.0	1874.0	1198.0	-1.0	2145.0	974.0	-1.0	1714.0	931.0	-1.0	1491.0	
95.817	1250.0	-1.0	2221.0	1138.0	-1.0	1808.0	1269.0	-1.0	2109.0	1596.0	-1.0	2715.0	1390.0	-1.0	2382.0	1153.0	-1.0	1689.0	1599.0	-1.0	2712.0	2182.0	-1.0	3475.0	1860.0	-1.0	3378.0	2035.0	-1.0	3293.0	1673.0	-1.0	3011.0	1337.0	-1.0	2155.0	1125.0	-1.0	1871.0	1197.0	-1.0	2143.0	974.0	-1.0	1713.0	930.0	-1.0	1487.0	
96.327	1249.0	-1.0	2218.0	1138.0	-1.0	1806.0	1265.0	-1.0	2106.0	1593.0	-1.0	2712.0	1390.0	-1.0	2381.0	1152.0	-1.0	1687.0	1596.0	-1.0	2710.0	2180.0	-1.0	3471.0	1862.0	-1.0	3381.0	2036.0	-1.0	3297.0	1671.0	-1.0	3007.0	1336.0	-1.0	2154.0	1125.0	-1.0	1872.0	1198.0	-1.0	2144.0	975.0	-1.0	1715.0	933.0	-1.0	1490.0	
96.837	1250.0	-1.0	2216.0	1138.0	-1.0	1802.0	1266.0	-1.0	2100.0	1595.0	-1.0	2708.0	1387.0	-1.0	2377.0	1151.0	-1.0	1684.0	1597.0	-1.0	2709.0	2179.0	-1.0	3468.0	1861.0	-1.0	3384.0	2035.0	-1.0	3300.0	1670.0	-1.0	3005.0	1336.0	-1.0	2154.0	1125.0	-1.0	1872.0	1199.0	-1.0	2149.0	975.0	-1.0	1717.0	938.0	-1.0	1498.0	
97.347	1249.0	-1.0	2213.0	1136.0	-1.0	1799.0	1264.0	-1.0	2096.0	1593.0	-1.0	2703.0	1385.0	-1.0	2374.0	1150.0	-1.0	1683.0	1596.0	-1.0	2705.0	2175.0	-1.0	3461.0	1862.0	-1.0	3384.0	2034.0	-1.0	3299.0	1668.0	-1.0	3003.0	1335.0	-1.0	2154.0	1126.0	-1.0	1873.0	1199.0	-1.0	2148.0	975.0	-1.0	1718.0	938.0	-1.0	1502.0	
97.857	1249.0	-1.0	2209.0	1137.0	-1.0	1793.0	1263.0	-1.0	2088.0	1593.0	-1.0	2695.0	1384.0	-1.0	2368.0	1147.0	-1.0	1677.0	1594.0	-1.0	2702.0	2173.0	-1.0	3453.0	1861.0	-1.0	3382.0	2033.0	-1.0	3294.0	1668.0	-1.0	2999.0	1333.0	-1.0	2151.0	1125.0	-1.0	1872.0	1198.0	-1.0	2149.0	975.0	-1.0	1716.0	940.0	-1.0	1502.0	
98.367	1248.0	-1.0	2202.0	1136.0	-1.0	1785.0	1263.0	-1.0	2083.0	1590.0	-1.0	2688.0	1381.0	-1.0	2361.0	1146.0	-1.0	1674.0	1593.0	-1.0	2698.0	2169.0	-1.0	3442.0	1861.0	-1.0	3379.0	2032.0	-1.0	3291.0	1666.0	-1.0	2995.0	1333.0	-1.0	2149.0	1125.0	-1.0	1871.0	1198.0	-1.0	2147.0	974.0	-1.0	1716.0	938.0	-1.0	1503.0	
98.877	1245.0	-1.0	2198.0	1132.0	-1.0	1780.0	1258.0	-1.0	2076.0	1588.0	-1.0	2681.0	1378.0	-1.0	2353.0	1144.0	-1.0	1667.0	1593.0	-1.0	2693.0	2165.0	-1.0	3433.0	1861.0	-1.0	3377.0	2029.0	-1.0	3285.0	1664.0	-1.0	2992.0	1332.0	-1.0	2145.0	1124.0	-1.0	1869.0	1197.0	-1.0	2147.0	973.0	-1.0	1714.0	939.0	-1.0	1503.0	
99.387	1243.0	-1.0	2195.0	1132.0	-1.0	1778.0	1257.0	-1.0	2074.0	1587.0	-1.0	2680.0	1376.0	-1.0	2345.0	1141.0	-1.0	1661.0	1591.0	-1.0	2690.0	2163.0	-1.0	3423.0	1859.0	-1.0	3376.0	2025.0	-1.0	3279.0	1664.0	-1.0	2987.0	1331.0	-1.0	2143.0	1123.0	-1.0	1868.0	1197.0	-1.0	2143.0	973.0	-1.0	1712.0	939.0	-1.0	1500.0	
99.897	1245.0	-1.0	2197.0	1134.0	-1.0	1782.0	1258.0	-1.0	2075.0	1589.0	-1.0	2685.0	1374.0	-1.0	2339.0	1140.0	-1.0	1656.0	1591.0	-1.0	2688.0	2161.0	-1.0	3417.0	1858.0	-1.0	3373.0	2025.0	-1.0	3274.0	1663.0	-1.0	2985.0	1329.0	-1.0	2139.0	1121.0	-1.0	1865.0	1195.0	-1.0	2142.0	972.0	-1.0	1711.0	941.0	-1.0	1499.0	
100.407	1246.0	-1.0	2201.0	1136.0	-1.0	1789.0	1261.0	-1.0	2080.0	1591.0	-1.0	2691.0	1373.0	-1.0	2336.0	1139.0	-1.0	1655.0	1590.0	-1.0	2689.0	2162.0	-1.0	3414.0	1859.0	-1.0	3371.0	2023.0	-1.0	3268.0	1661.0	-1.0	2983.0	1328.0	-1.0	2138.0	1120.0	-1.0	1864.0	1194.0	-1.0	2140.0	972.0	-1.0	1711.0	940.0	-1.0	1499.0	
100.917	1248.0	-1.0	2202.0	1139.0	-1.0	1792.0	1261.0	-1.0	2081.0	1592.0	-1.0	2693.0	1372.0	-1.0	2334.0	1138.0	-1.0	1653.0	1590.0	-1.0	2688.0	2162.0	-1.0	3413.0	1857.0	-1.0	3370.0	2022.0	-1.0	3262.0	1661.0	-1.0	2982.0	1327.0	-1.0	2137.0	1120.0	-1.0	1863.0	1195.0	-1.0	2137.0	970.0	-1.0	1709.0	938.0	-1.0	1494.0	
101.427	1248.0	-1.0	2200.0	1138.0	-1.0	1792.0	1261.0	-1.0	2082.0	1593.0	-1.0	2694.0	1373.0	-1.0	2330.0	1138.0	-1.0	1650.0	1588.0	-1.0	2685.0	2161.0	-1.0	3409.0	1856.0	-1.0	3364.0	2020.0	-1.0	3258.0	1660.0	-1.0	2980.0	1326.0	-1.0	2132.0	1118.0	-1.0	1860.0	1193.0	-1.0	2134.0	971.0	-1.0	1705.0	937.0	-1.0	1489.0	
101.937	1246.0	-1.0	2199.0	1137.0	-1.0	1793.0	1257.0	-1.0	2080.0	1590.0	-1.0	2694.0	1369.0	-1.0	2327.0	1137.0	-1.0	1647.0	1588.0	-1.0	2680.0	2159.0	-1.0	3405.0	1855.0	-1.0	3357.0	2018.0	-1.0	3249.0	1658.0	-1.0	2975.0	1325.0	-1.0	2128.0	1117.0	-1.0	1855.0	1193.0	-1.0	2129.0	968.0	-1.0	1702.0	935.0	-1.0	1483.0	
102.447	1242.0	-1.0	2196.0	1134.0	-1.0	1792.0	1255.0	-1.0	2076.0	1587.0	-1.0	2689.0	1367.0	-1.0	2320.0	1135.0	-1.0	1642.0	1586.0	-1.0	2673.0	2157.0	-1.0	3398.0	1853.0	-1.0	3349.0	2016.0	-1.0	3241.0	1656.0	-1.0	2967.0	1324.0	-1.0	2123.0	1115.0	-1.0	1849.0	1191.0	-1.0	2122.0	966.0	-1.0	1697.0	935.0	-1.0	1478.0	
102.957	1239.0	-1.0	2192.0	1132.0	-1.0	1789.0	1252.0	-1.0	2069.0	1586.0	-1.0	2684.0	1365.0	-1.0	2310.0	1131.0	-1.0	1637.0	1581.0	-1.0	2665.0	2153.0	-1.0	3391.0	1852.0	-1.0	3346.0	2016.0	-1.0	3241.0	1655.0	-1.0	2962.0	1325.0	-1.0	2121.0	1114.0	-1.0	1843.0	1191.0	-1.0	2118.0	966.0	-1.0	1693.0	935.0	-1.0	1476.0	
103.467	1238.0	-1.0	2185.0	1129.0	-1.0	1783.0	1249.0	-1.0	2063.0	1583.0	-1.0	2677.0	1361.0	-1.0	2301.0	1128.0	-1.0	1630.0	1578.0	-1.0	2654.0	2150.0	-1.0	3384.0	1849.0	-1.0	3341.0	2017.0	-1.0	3241.0	1655.0	-1.0	2957.0	1323.0	-1.0	2121.0	1113.0	-1.0	1840.0	1190.0	-1.0	2119.0	967.0	-1.0	1693.0	938.0	-1.0	1477.0	
103.976	1229.0	-1.0	2180.0	1119.0	-1.0	1778.0	1237.0	-1.0	2056.0	1573.0	-1.0	2670.0	1356.0	-1.0	2291.0	1125.0	-1.0	1624.0	1576.0	-1.0	2646.0	2145.0	-1.0	3374.0	1849.0	-1.0	3338.0	2015.0	-1.0	3243.0	1652.0	-1.0	2953.0	1324.0	-1.0	2120.0	1112.0	-1.0	1840.0	1192.0	-1.0	2119.0	966.0	-1.0	1692.0	939.0	-1.0	1479.0	
104.487	1230.0	-1.0	2178.0	1121.0	-1.0	1773.0	1240.0	-1.0	2051.0	1575.0	-1.0	2665.0	1354.0	-1.0	2285.0	1124.0	-1.0	1619.0	1574.0	-1.0	2641.0	2141.0	-1.0	3367.0	1847.0	-1.0	3336.0	2015.0	-1.0	3242.0	1653.0	-1.0	2950.0	1323.0	-1.0	2118.0	1110.0	-1.0	1838.0	1192.0	-1.0	2119.0	966.0	-1.0	1692.0	941.0	-1.0	1482.0	
104.997	1233.0	-1.0	2174.0	1121.0	-1.0	1768.0	1241.0	-1.0	2049.0	1578.0	-1.0	2663.0	1354.0	-1.0	2280.0	1121.0	-1.0	1614.0	1573.0	-1.0	2641.0	2140.0	-1.0	3364.0	1849.0	-1.0	3336.0	2015.0	-1.0	3241.0	1651.0	-1.0	2951.0	1323.0	-1.0	2120.0	1110.0	-1.0	1838.0	1191.0	-1.0	2122.0	967.0	-1.0	1693.0	943.0	-1.0	1487.0	
105.506	1238.0	-1.0	2176.0	1128.0	-1.0	1769.0	1246.0	-1.0	2051.0	1581.0	-1.0	2666.0	1352.0	-1.0	2282.0	1121.0	-1.0	1614.0	1575.0	-1.0	2642.0	2139.0	-1.0	3361.0	1850.0	-1.0	3339.0	2015.0	-1.0	3241.0	1653.0	-1.0	2955.0	1324.0	-1.0	2121.0	1110.0	-1.0	1838.0	1192.0	-1.0	2122.0	967.0	-1.0	1693.0	943.0	-1.0	1489.0	
106.016	1238.0	-1.0	2184.0	1128.0	-1.0	1776.0	1248.0	-1.0	2058.0	1585.0	-1.0	2674.0	1356.0	-1.0	2285.0	1122.0	-1.0	1616.0	1576.0	-1.0	2647.0	2143.0	-1.0	3365.0	1849.0	-1.0	3344.0	2015.0	-1.0	3242.0	1654.0	-1.0	2958.0	1324.0	-1.0	2121.0	1112.0	-1.0	1839.0	1191.0	-1.0	2121.0	967.0	-1.0	1695.0	939.0	-1.0	1487.0	
106.526	1240.0	-1.0	2192.0	1130.0	-1.0	1783.0	1250.0	-1.0	2065.0	1585.0	-1.0	2683.0	1360.0	-1.0	2295.0	1125.0	-1.0	1623.0	1577.0	-1.0	2656.0	2147.0	-1.0	3378.0	1852.0	-1.0	3347.0	2018.0	-1.0	3244.0	1655.0	-1.0	2960.0	1323.0	-1.0	2123.0	1112.0	-1.0	1841.0	1190.0	-1.0	2119.0	968.0	-1.0	1694.0	940.0	-1.0	1485.0	
107.036	1240.0	-1.0	2194.0	1129.0	-1.0	1787.0	1249.0	-1.0	2068.0	1586.0	-1.0	2683.0	1360.0	-1.0	2301.0	1125.0	-1.0	1628.0	1580.0	-1.0	2657.0	2149.0	-1.0	3384.0	1854.0	-1.0	3354.0	2022.0	-1.0	3252.0	1656.0	-1.0	2966.0	1324.0	-1.0	2127.0	1111.0	-1.0	1840.0	1191.0	-1.0	2120.0	968.0	-1.0	1693.0	943.0	-1.0	1486.0	
107.546	1240.0	-1.0	2194.0	1128.0	-1.0	1788.0	1248.0	-1.0	2068.0	1585.0	-1.0	2682.0	1362.0	-1.0	2303.0	1127.0	-1.0	1630.0	1580.0	-1.0	2657.0	2148.0	-1.0	3387.0	1855.0	-1.0	3361.0	2021.0	-1.0	3260.0	1655.0	-1.0	2968.0	1325.0	-1.0	2130.0	1112.0	-1.0	1843.0	1192.0	-1.0	2121.0	968.0	-1.0	1696.0	945.0	-1.0	1490.0	
108.056	1239.0	-1.0	2195.0	1129.0	-1.0	1786.0	1249.0	-1.0	2067.0	1584.0	-1.0	2683.0	1363.0	-1.0	2305.0	1127.0	-1.0	1632.0	1579.0	-1.0	2660.0	2149.0	-1.0	3391.0	1855.0	-1.0	3362.0	2022.0	-1.0	3266.0	1656.0	-1.0	2971.0	1326.0	-1.0	2133.0	1115.0	-1.0	1850.0	1192.0	-1.0	2126.0	970.0	-1.0	1697.0	948.0	-1.0	1496.0	
108.566	1239.0	-1.0	2192.0	1129.0	-1.0	1788.0	1249.0	-1.0	2070.0	1584.0	-1.0	2683.0	1364.0	-1.0	2309.0	1128.0	-1.0	1638.0	1581.0	-1.0	2658.0	2152.0	-1.0	3393.0	1854.0	-1.0	3360.0	2024.0	-1.0	3268.0	1658.0	-1.0	2973.0	1326.0	-1.0	2135.0	1117.0	-1.0	1855.0	1192.0	-1.0	2130.0	969.0	-1.0	1701.0	949.0	-1.0	1506.0	
109.076	1237.0	-1.0	2190.0	1126.0	-1.0	1784.0	1250.0	-1.0	2069.0	1585.0	-1.0	2684.0	1364.0	-1.0	2310.0	1130.0	-1.0	1639.0	1580.0	-1.0	2657.0	2153.0	-1.0	3394.0	1854.0	-1.0	3360.0	2025.0	-1.0	3270.0	1658.0	-1.0	2971.0	1327.0	-1.0	2135.0	1116.0	-1.0	1856.0	1191.0	-1.0	2132.0	971.0	-1.0	1704.0	952.0	-1.0	1512.0	
109.586	1235.0	-1.0	2183.0	1124.0	-1.0	1779.0	1248.0	-1.0	2067.0	1583.0	-1.0	2680.0	1364.0	-1.0	2308.0	1132.0	-1.0	1641.0	1580.0	-1.0	2654.0	2152.0	-1.0	3392.0	1852.0	-1.0	3354.0	2024.0	-1.0	3268.0	1659.0	-1.0	2968.0	1326.0	-1.0	2134.0	1118.0	-1.0	1858.0	1191.0	-1.0	2132.0	971.0	-1.0	1704.0	953.0	-1.0	1514.0	
110.096	1233.0	-1.0	2171.0	1121.0	-1.0	1770.0	1247.0	-1.0	2069.0	1584.0	-1.0	2679.0	1365.0	-1.0	2312.0	1134.0	-1.0	1646.0	1576.0	-1.0	2643.0	2153.0	-1.0	3395.0	1850.0	-1.0	3345.0	2026.0	-1.0	3271.0	1662.0	-1.0	2971.0	1328.0	-1.0	2139.0	1121.0	-1.0	1868.0	1192.0	-1.0	2134.0	973.0	-1.0	1706.0	956.0	-1.0	1519.0	
110.606	1228.0	-1.0	2158.0	1118.0	-1.0	1761.0	1248.0	-1.0	2073.0	1583.0	-1.0	2678.0	1369.0	-1.0	2313.0	1137.0	-1.0	1651.0	1571.0	-1.0	2632.0	2156.0	-1.0	3397.0	1848.0	-1.0	3338.0	2028.0	-1.0	3277.0	1666.0	-1.0	2979.0	1333.0	-1.0	2149.0	1128.0	-1.0	1879.0	1192.0	-1.0	2135.0	973.0	-1.0	1708.0	957.0	-1.0	1524.0	
111.106	1222.0	-1.0	2146.0	1114.0	-1.0	1754.0	1250.0	-1.0	2077.0	1583.0	-1.0	2681.0	1370.0	-1.0	2314.0	1141.0	-1.0	1655.0	1567.0	-1.0	2620.0	2157.0	-1.0	3398.0	1849.0	-1.0	3335.0	2033.0	-1.0	3285.0	1669.0	-1.0	2981.0	1336.0	-1.0	2153.0	1130.0	-1.0	1885.0	1193.0	-1.0	2136.0	974.0	-1.0	1710.0	960.0	-1.0	1529.0	
111.605	1223.0	-1.0	2138.0	1116.0	-1.0	1749.0	1253.0	-1.0	2079.0	1586.0	-1.0	2680.0	1369.0	-1.0	2310.0	1140.0	-1.0	1655.0	1565.0	-1.0	2611.0	2155.0	-1.0	3391.0	1850.0	-1.0	3333.0	2036.0	-1.0	3288.0	1672.0	-1.0	2983.0	1338.0	-1.0	2154.0	1132.0	-1.0	1886.0	1193.0	-1.0	2135.0	976.0	-1.0	1709.0	962.0	-1.0	1529.0	
112.105	1226.0	-1.0	2138.0	1117.0	-1.0	1745.0	1254.0	-1.0	2075.0	1589.0	-1.0	2679.0	1363.0	-1.0	2298.0	1136.0	-1.0	1644.0	1565.0	-1.0	2607.0	2150.0	-1.0	3378.0	1852.0	-1.0	3332.0	2035.0	-1.0	3281.0	1671.0	-1.0	2978.0	1338.0	-1.0	2151.0	1130.0	-1.0	1879.0	1194.0	-1.0	2133.0	974.0	-1.0	1706.0	962.0	-1.0	1528.0	
112.604	1232.0	-1.0	2143.0	1120.0	-1.0	1745.0	1255.0	-1.0	2069.0	1591.0	-1.0	2676.0	1360.0	-1.0	2286.0	1131.0	-1.0	1632.0	1566.0	-1.0	2606.0	2145.0	-1.0	3361.0	1854.0	-1.0	3334.0	2032.0	-1.0	3274.0	1669.0	-1.0	2972.0	1335.0	-1.0	2143.0	1129.0	-1.0	1871.0	1193.0	-1.0	2129.0	973.0	-1.0	1704.0	961.0	-1.0	1525.0	
113.103	1238.0	-1.0	2153.0	1126.0	-1.0	1752.0	1257.0	-1.0	2069.0	1593.0	-1.0	2679.0	1359.0	-1.0	2280.0	1127.0	-1.0	1625.0	1569.0	-1.0	2609.0	2144.0	-1.0	3355.0	1856.0	-1.0	3339.0	2031.0	-1.0	3270.0	1671.0	-1.0	2972.0	1334.0	-1.0	2140.0	1128.0	-1.0	1869.0	1194.0	-1.0	2129.0	973.0	-1.0	1702.0	961.0	-1.0	1524.0	
113.602	1243.0	-1.0	2166.0	1131.0	-1.0	1763.0	1262.0	-1.0	2073.0	1596.0	-1.0	2684.0	1359.0	-1.0	2280.0	1127.0	-1.0	1622.0	1573.0	-1.0	2619.0	2144.0	-1.0	3357.0	1860.0	-1.0	3347.0	2032.0	-1.0	3267.0	1671.0	-1.0	2976.0	1333.0	-1.0	2138.0	1128.0	-1.0	1867.0	1193.0	-1.0	2128.0	973.0	-1.0	1702.0	961.0	-1.0	1523.0	
114.101	1248.0	-1.0	2180.0	1135.0	-1.0	1773.0	1265.0	-1.0	2079.0	1598.0	-1.0	2693.0	1362.0	-1.0	2288.0	1127.0	-1.0	1623.0	1578.0	-1.0	2632.0	2149.0	-1.0	3367.0	1865.0	-1.0	3359.0	2033.0	-1.0	3270.0	1672.0	-1.0	2982.0	1333.0	-1.0	2139.0	1128.0	-1.0	1868.0	1192.0	-1.0	2129.0	974.0	-1.0	1704.0	962.0	-1.0	1524.0	
114.600	1255.0	-1.0	2192.0	1139.0	-1.0	1782.0	1266.0	-1.0	2086.0	1601.0	-1.0	2700.0	1367.0	-1.0	2297.0	1129.0	-1.0	1630.0	1585.0	-1.0	2647.0	2155.0	-1.0	3380.0	1868.0	-1.0	3373.0	2036.0	-1.0	3280.0	1677.0	-1.0	2993.0	1334.0	-1.0	2141.0	1130.0	-1.0	1870.0	1194.0	-1.0	2132.0	975.0	-1.0	1707.0	963.0	-1.0	1527.0	
115.099	1259.0	-1.0	2204.0	1142.0	-1.0	1790.0	1269.0	-1.0	2095.0	1603.0	-1.0	2709.0	1372.0	-1.0	2311.0	1134.0	-1.0	1636.0	1590.0	-1.0	2664.0	2161.0	-1.0	3396.0	1874.0	-1.0	3389.0	2038.0	-1.0	3288.0	1680.0	-1.0	3005.0	1336.0	-1.0	2147.0	1131.0	-1.0	1875.0	1195.0	-1.0	2135.0	976.0	-1.0	1710.0	966.0	-1.0	1531.0	
115.599	1261.0	-1.0	2212.0	1144.0	-1.0	1796.0	1274.0	-1.0	2104.0	1606.0	-1.0	2715.0	1378.0	-1.0	2327.0	1136.0	-1.0	1644.0	1597.0	-1.0	2679.0	2168.0	-1.0	3411.0	1878.0	-1.0	3404.0	2043.0	-1.0	3300.0	1683.0	-1.0	3016.0	1336.0	-1.0	2150.0	1134.0	-1.0	1881.0	1195.0	-1.0	2138.0	977.0	-1.0	1715.0	967.0	-1.0	1534.0	
116.099	1263.0	-1.0	2218.0	1145.0	-1.0	1798.0	1274.0	-1.0	2110.0	1605.0	-1.0	2721.0	1382.0	-1.0	2342.0	1141.0	-1.0	1654.0	1603.0	-1.0	2696.0	2172.0	-1.0	3426.0	1882.0	-1.0	3418.0	2046.0	-1.0	3311.0	1685.0	-1.0	3027.0	1338.0	-1.0	2156.0	1136.0	-1.0	1886.0	1198.0	-1.0	2143.0	978.0	-1.0	1718.0	968.0	-1.0	1540.0	
116.598	1265.0	-1.0	2220.0	1144.0	-1.0	1797.0	1278.0	-1.0	2115.0	1608.0	-1.0	2721.0	1389.0	-1.0	2357.0	1144.0	-1.0	1664.0	1607.0	-1.0	2710.0	2179.0	-1.0	3444.0	1884.0	-1.0	3436.0	2049.0	-1.0	3328.0	1689.0	-1.0	3044.0	1340.0	-1.0	2168.0	1139.0	-1.0	1894.0	1198.0	-1.0	2149.0	980.0	-1.0	1721.0	969.0	-1.0	1542.0	
117.097	1264.0	-1.0	2221.0	1144.0	-1.0	1794.0	1279.0	-1.0	2116.0	1607.0	-1.0	2722.0	1393.0	-1.0	2368.0	1149.0	-1.0	1672.0	1609.0	-1.0	2717.0	2181.0	-1.0	3455.0	1885.0	-1.0	3438.0	2050.0	-1.0	3333.0	1690.0	-1.0	3047.0	1341.0	-1.0	2169.0	1138.0	-1.0	1899.0	1199.0	-1.0	2150.0	981.0	-1.0	1723.0	971.0	-1.0	1545.0	
117.596	1264.0	-1.0	2218.0	1143.0	-1.0	1791.0	1277.0	-1.0	2117.0	1606.0	-1.0	2717.0	1395.0	-1.0	2372.0	1151.0	-1.0	1678.0	1609.0	-1.0	2717.0	2183.0	-1.0	3459.0	1883.0	-1.0	3432.0	2050.0	-1.0	3333.0	1690.0	-1.0	3043.0	1341.0	-1.0	2168.0	1139.0	-1.0	1900.0	1199.0	-1.0	2151.0	981.0	-1.0	1723.0	972.0	-1.0	1545.0	
118.095	1262.0	-1.0	2215.0	1140.0	-1.0	1787.0	1277.0	-1.0	2114.0	1605.0	-1.0	2714.0	1393.0	-1.0	2369.0	1152.0	-1.0	1678.0	1607.0	-1.0	2710.0	2182.0	-1.0	3456.0	1881.0	-1.0	3420.0	2049.0	-1.0	3327.0	1687.0	-1.0	3034.0	1340.0	-1.0	2166.0	1138.0	-1.0	1897.0	1199.0	-1.0	2150.0	981.0	-1.0	1723.0	971.0	-1.0	1545.0	
118.594	1261.0	-1.0	2211.0	1140.0	-1.0	1787.0	1275.0	-1.0	2110.0	1602.0	-1.0	2710.0	1389.0	-1.0	2362.0	1149.0	-1.0	1676.0	1603.0	-1.0	2698.0	2180.0	-1.0	3449.0	1876.0	-1.0	3405.0	2048.0	-1.0	3321.0	1682.0	-1.0	3020.0	1337.0	-1.0	2160.0	1137.0	-1.0	1894.0	1197.0	-1.0	2148.0	979.0	-1.0	1721.0	972.0	-1.0	1543.0	
119.093	1260.0	-1.0	2211.0	1140.0	-1.0	1788.0	1272.0	-1.0	2103.0	1600.0	-1.0	2706.0	1385.0	-1.0	2350.0	1146.0	-1.0	1670.0	1597.0	-1.0	2686.0	2175.0	-1.0	3440.0	1872.0	-1.0	3389.0	2044.0	-1.0	3314.0	1679.0	-1.0	3008.0	1336.0	-1.0	2155.0	1134.0	-1.0	1888.0	1197.0	-1.0	2148.0	978.0	-1.0	1717.0	971.0	-1.0	1541.0	
119.593	1261.0	-1.0	2210.0	1140.0	-1.0	1789.0	1270.0	-1.0	2100.0	1600.0	-1.0	2704.0	1380.0	-1.0	2340.0	1145.0	-1.0	1665.0	1593.0	-1.0	2674.0	2170.0	-1.0	3434.0	1868.0	-1.0	3377.0	2042.0	-1.0	3308.0	1675.0	-1.0	2998.0	1334.0	-1.0	2150.0	1133.0	-1.0	1882.0	1195.0	-1.0	2147.0	978.0	-1.0	1714.0	970.0	-1.0	1541.0	
120.092	1260.0	-1.0	2211.0	1141.0	-1.0	1793.0	1269.0	-1.0	2099.0	1600.0	-1.0	2705.0	1376.0	-1.0	2336.0	1141.0	-1.0	1663.0	1590.0	-1.0	2665.0	2170.0	-1.0	3430.0	1864.0	-1.0	3369.0	2042.0	-1.0	3304.0	1672.0	-1.0	2990.0	1332.0	-1.0	2149.0	1130.0	-1.0	1879.0	1196.0	-1.0	2147.0	978.0	-1.0	1714.0	971.0	-1.0	1543.0	
120.592	1259.0	-1.0	2214.0	1141.0	-1.0	1798.0	1268.0	-1.0	2099.0	1600.0	-1.0	2705.0	1375.0	-1.0	2332.0	1141.0	-1.0	1662.0	1587.0	-1.0	2662.0	2168.0	-1.0	3432.0	1863.0	-1.0	3363.0	2041.0	-1.0	3306.0	1671.0	-1.0	2988.0	1333.0	-1.0	2149.0	1130.0	-1.0	1875.0	1197.0	-1.0	2148.0	975.0	-1.0	1714.0	972.0	-1.0	1545.0	
121.091	1260.0	-1.0	2217.0	1142.0	-1.0	1799.0	1266.0	-1.0	2098.0	1600.0	-1.0	2708.0	1373.0	-1.0	2332.0	1141.0	-1.0	1662.0	1587.0	-1.0	2659.0	2167.0	-1.0	3435.0	1862.0	-1.0	3361.0	2042.0	-1.0	3308.0	1669.0	-1.0	2988.0	1333.0	-1.0	2148.0	1129.0	-1.0	1877.0	1197.0	-1.0	2149.0	977.0	-1.0	1715.0	970.0	-1.0	1546.0	
121.590	1258.0	-1.0	2217.0	1140.0	-1.0	1800.0	1267.0	-1.0	2097.0	1600.0	-1.0	2705.0	1374.0	-1.0	2335.0	1140.0	-1.0	1662.0	1584.0	-1.0	2656.0	2168.0	-1.0	3437.0	1861.0	-1.0	3359.0	2042.0	-1.0	3308.0	1669.0	-1.0	2989.0	1332.0	-1.0	2150.0	1128.0	-1.0	1877.0	1196.0	-1.0	2151.0	977.0	-1.0	1714.0	971.0	-1.0	1544.0	
122.089	1258.0	-1.0	2214.0	1140.0	-1.0	1799.0	1265.0	-1.0	2097.0	1599.0	-1.0	2704.0	1374.0	-1.0	2334.0	1140.0	-1.0	1663.0	1583.0	-1.0	2656.0	2168.0	-1.0	3437.0	1861.0	-1.0	3359.0	2042.0	-1.0	3311.0	1668.0	-1.0	2991.0	1333.0	-1.0	2149.0	1128.0	-1.0	1875.0	1196.0	-1.0	2146.0	977.0	-1.0	1712.0	969.0	-1.0	1539.0	
122.588	1258.0	-1.0	2214.0	1141.0	-1.0	1797.0	1265.0	-1.0	2092.0	1599.0	-1.0	2701.0	1372.0	-1.0	2335.0	1140.0	-1.0	1661.0	1584.0	-1.0	2655.0	2167.0	-1.0	3439.0	1860.0	-1.0	3361.0	2043.0	-1.0	3310.0	1668.0	-1.0	2993.0	1332.0	-1.0	2150.0	1126.0	-1.0	1870.0	1195.0	-1.0	2142.0	977.0	-1.0	1707.0	969.0	-1.0	1533.0	
123.087	1252.0	-1.0	2211.0	1136.0	-1.0	1795.0	1261.0	-1.0	2089.0	1595.0	-1.0	2697.0	1371.0	-1.0	2333.0	1139.0	-1.0	1661.0	1584.0	-1.0	2656.0	2168.0	-1.0	3437.0	1859.0	-1.0	3363.0	2042.0	-1.0	3309.0	1670.0	-1.0	2992.0	1333.0	-1.0	2149.0	1126.0	-1.0	1870.0	1195.0	-1.0	2138.0	976.0	-1.0	1704.0	967.0	-1.0	1526.0	
123.586	1252.0	-1.0	2207.0	1139.0	-1.0	1794.0	1262.0	-1.0	2088.0	1594.0	-1.0	2694.0	1371.0	-1.0	2332.0	1139.0	-1.0	1659.0	1583.0	-1.0	2656.0	2165.0	-1.0	3434.0	1860.0	-1.0	3364.0	2042.0	-1.0	3309.0	1670.0	-1.0	2994.0	1332.0	-1.0	2148.0	1125.0	-1.0	1867.0	1195.0	-1.0	2135.0	976.0	-1.0	1703.0	968.0	-1.0	1523.0	
124.086	1253.0	-1.0	2205.0	1138.0	-1.0	1793.0	1261.0	-1.0	2087.0	1596.0	-1.0	2693.0	1372.0	-1.0	2333.0	1138.0	-1.0	1658.0	1583.0	-1.0	2658.0	2167.0	-1.0	3434.0	1863.0	-1.0	3371.0	2042.0	-1.0	3312.0	1669.0	-1.0	2996.0	1333.0	-1.0	2147.0	1125.0	-1.0	1867.0	1196.0	-1.0	2137.0	975.0	-1.0	1703.0	968.0	-1.0	1521.0	
124.585	1250.0	-1.0	2206.0	1136.0	-1.0	1797.0	1259.0	-1.0	2088.0	1594.0	-1.0	2694.0	1372.0	-1.0	2336.0	1138.0	-1.0	1659.0	1584.0	-1.0	2664.0	2167.0	-1.0	3436.0	1862.0	-1.0	3379.0	2043.0	-1.0	3314.0	1671.0	-1.0	3000.0	1333.0	-1.0	2150.0	1125.0	-1.0	1867.0	1197.0	-1.0	2137.0	976.0	-1.0	1704.0	967.0	-1.0	1521.0	
125.084	1249.0	-1.0	2209.0	1136.0	-1.0	1797.0	1257.0	-1.0	2090.0	1594.0	-1.0	2696.0	1372.0	-1.0	2339.0	1139.0	-1.0	1659.0	1588.0	-1.0	2671.0	2167.0	-1.0	3440.0	1864.0	-1.0	3389.0	2045.0	-1.0	3319.0	1672.0	-1.0	3004.0	1333.0	-1.0	2151.0	1124.0	-1.0	1868.0	1197.0	-1.0	2138.0	977.0	-1.0	1705.0	969.0	-1.0	1521.0	
125.583	1251.0	-1.0	2209.0	1137.0	-1.0	1800.0	1259.0	-1.0	2092.0	1595.0	-1.0	2697.0	1374.0	-1.0	2343.0	1139.0	-1.0	1662.0	1589.0	-1.0	2676.0	2170.0	-1.0	3442.0	1867.0	-1.0	3393.0	2046.0	-1.0	3318.0	1672.0	-1.0	3008.0	1333.0	-1.0	2151.0	1126.0	-1.0	1871.0	1197.0	-1.0	2139.0	979.0	-1.0	1706.0	967.0	-1.0	1519.0	
126.082	1252.0	-1.0	2210.0	1139.0	-1.0	1801.0	1262.0	-1.0	2093.0	1597.0	-1.0	2699.0	1376.0	-1.0	2345.0	1141.0	-1.0	1663.0	1589.0	-1.0	2679.0	2170.0	-1.0	3442.0	1866.0	-1.0	3393.0	2045.0	-1.0	3312.0	1673.0	-1.0	3005.0	1334.0	-1.0	2150.0	1126.0	-1.0	1871.0	1197.0	-1.0	2139.0	977.0	-1.0	1705.0	967.0	-1.0	1517.0	
126.581	1253.0	-1.0	2211.0	1139.0	-1.0	1801.0	1263.0	-1.0	2094.0	1598.0	-1.0	2700.0	1374.0	-1.0	2343.0	1142.0	-1.0	1665.0	1591.0	-1.0	2681.0	2171.0	-1.0	3443.0	1865.0	-1.0	3389.0	2045.0	-1.0	3307.0	1672.0	-1.0	3001.0	1334.0	-1.0	2147.0	1126.0	-1.0	1872.0	1197.0	-1.0	2139.0	977.0	-1.0	1706.0	966.0	-1.0	1518.0	
127.081	1252.0	-1.0	2209.0	1140.0	-1.0	1801.0	1263.0	-1.0	2095.0	1598.0	-1.0	2703.0	1377.0	-1.0	2345.0	1143.0	-1.0	1669.0	1589.0	-1.0	2678.0	2172.0	-1.0	3445.0	1865.0	-1.0	3382.0	2046.0	-1.0	3304.0	1673.0	-1.0	3001.0	1334.0	-1.0	2149.0	1127.0	-1.0	1876.0	1198.0	-1.0	2138.0	978.0	-1.0	1705.0	967.0	-1.0	1517.0	
127.581	1251.0	-1.0	2206.0	1140.0	-1.0	1800.0	1265.0	-1.0	2097.0	1601.0	-1.0	2707.0	1375.0	-1.0	2345.0	1144.0	-1.0	1672.0	1587.0	-1.0	2672.0	2173.0	-1.0	3446.0	1864.0	-1.0	3377.0	2046.0	-1.0	3307.0	1674.0	-1.0	2999.0	1337.0	-1.0	2151.0	1129.0	-1.0	1878.0	1198.0	-1.0	2139.0	978.0	-1.0	1706.0	968.0	-1.0	1518.0	
128.081	1253.0	-1.0	2203.0	1142.0	-1.0	1800.0	1265.0	-1.0	2101.0	1602.0	-1.0	2710.0	1376.0	-1.0	2344.0	1146.0	-1.0	1673.0	1584.0	-1.0	2665.0	2173.0	-1.0	3446.0	1862.0	-1.0	3372.0	2048.0	-1.0	3313.0	1673.0	-1.0	3000.0	1336.0	-1.0	2153.0	1129.0	-1.0	1879.0	1199.0	-1.0	2144.0	980.0	-1.0	1708.0	971.0	-1.0	1524.0	
128.581	1251.0	-1.0	2203.0	1140.0	-1.0	1800.0	1267.0	-1.0	2100.0	1604.0	-1.0	2712.0	1376.0	-1.0	2342.0	1145.0	-1.0	1673.0	1583.0	-1.0	2661.0	2174.0	-1.0	3446.0	1861.0	-1.0	3369.0	2049.0	-1.0	3315.0	1673.0	-1.0	3000.0	1337.0	-1.0	2154.0	1129.0	-1.0	1880.0	1200.0	-1.0	2149.0	980.0	-1.0	1711.0	972.0	-1.0	1530.0	
129.081	1252.0	-1.0	2204.0	1142.0	-1.0	1801.0	1268.0	-1.0	2102.0	1605.0	-1.0	2715.0	1376.0	-1.0	2342.0	1146.0	-1.0	1672.0	1581.0	-1.0	2659.0	2174.0	-1.0	3450.0	1860.0	-1.0	3368.0	2048.0	-1.0	3318.0	1674.0	-1.0	3000.0	1339.0	-1.0	2156.0	1129.0	-1.0	1882.0	1201.0	-1.0	2154.0	981.0	-1.0	1714.0	973.0	-1.0	1537.0	
129.581	1254.0	-1.0	2206.0	1143.0	-1.0	1803.0	1269.0	-1.0	2105.0	1606.0	-1.0	2718.0	1377.0	-1.0	2346.0	1145.0	-1.0	1674.0	1582.0	-1.0	2658.0	2177.0	-1.0	3454.0	1860.0	-1.0	3368.0	2049.0	-1.0	3323.0	1674.0	-1.0	3003.0	1338.0	-1.0	2156.0	1130.0	-1.0	1885.0	1201.0	-1.0	2157.0	982.0	-1.0	1717.0	975.0	-1.0	1542.0	
130.080	1254.0	-1.0	2208.0	1144.0	-1.0	1805.0	1270.0	-1.0	2108.0	1607.0	-1.0	2720.0	1378.0	-1.0	2350.0	1146.0	-1.0	1676.0	1584.0	-1.0	2662.0	2178.0	-1.0	3461.0	1860.0	-1.0	3369.0	2051.0	-1.0	3326.0	1675.0	-1.0	3004.0	1339.0	-1.0	2159.0	1131.0	-1.0	1887.0	1202.0	-1.0	2161.0	983.0	-1.0	1718.0	976.0	-1.0	1544.0	
130.579	1256.0	-1.0	2209.0	1144.0	-1.0	1803.0	1269.0	-1.0	2107.0	1607.0	-1.0	2720.0	1381.0	-1.0	2356.0	1148.0	-1.0	1678.0	1584.0	-1.0	2665.0	2179.0	-1.0	3465.0	1860.0	-1.0	3370.0	2052.0	-1.0	3329.0	1675.0	-1.0	3007.0	1339.0	-1.0	2159.0	1132.0	-1.0	1887.0	1204.0	-1.0	2163.0	982.0	-1.0	1719.0	976.0	-1.0	1546.0	
131.078	1256.0	-1.0	2205.0	1144.0	-1.0	1800.0	1269.0	-1.0	2106.0	1606.0	-1.0	2715.0	1381.0	-1.0	2358.0	1148.0	-1.0	1680.0	1586.0	-1.0	2665.0	2181.0	-1.0	3465.0	1862.0	-1.0	3370.0	2051.0	-1.0	3328.0	1675.0	-1.0	3008.0	1339.0	-1.0	2159.0	1131.0	-1.0	1888.0	1202.0	-1.0	2162.0	983.0	-1.0	1719.0	976.0	-1.0	1545.0	
131.577	1255.0	-1.0	2202.0	1142.0	-1.0	1796.0	1268.0	-1.0	2101.0	1604.0	-1.0	2707.0	1381.0	-1.0	2355.0	1149.0	-1.0	1677.0	1586.0	-1.0	2664.0	2179.0	-1.0	3462.0	1860.0	-1.0	3368.0	2051.0	-1.0	3326.0	1675.0	-1.0	3007.0	1338.0	-1.0	2156.0	1131.0	-1.0	1886.0	1202.0	-1.0	2161.0	983.0	-1.0	1716.0	976.0	-1.0	1542.0	
132.076	1253.0	-1.0	2195.0	1141.0	-1.0	1790.0	1266.0	-1.0	2096.0	1601.0	-1.0	2701.0	1380.0	-1.0	2353.0	1147.0	-1.0	1673.0	1586.0	-1.0	2659.0	2177.0	-1.0	3453.0	1862.0	-1.0	3364.0	2049.0	-1.0	3318.0	1672.0	-1.0	3001.0	1336.0	-1.0	2151.0	1131.0	-1.0	1882.0	1202.0	-1.0	2157.0	981.0	-1.0	1711.0	972.0	-1.0	1535.0	
132.575	1251.0	-1.0	2188.0	1139.0	-1.0	1787.0	1267.0	-1.0	2090.0	1600.0	-1.0	2691.0	1380.0	-1.0	2345.0	1145.0	-1.0	1668.0	1584.0	-1.0	2657.0	2173.0	-1.0	3442.0	1861.0	-1.0	3362.0	2046.0	-1.0	3309.0	1672.0	-1.0	2993.0	1334.0	-1.0	2147.0	1128.0	-1.0	1877.0	1201.0	-1.0	2154.0	980.0	-1.0	1707.0	970.0	-1.0	1531.0	
133.074	1250.0	-1.0	2183.0	1137.0	-1.0	1782.0	1264.0	-1.0	2082.0	1597.0	-1.0	2681.0	1375.0	-1.0	2338.0	1143.0	-1.0	1661.0	1584.0	-1.0	2653.0	2170.0	-1.0	3429.0	1860.0	-1.0	3357.0	2043.0	-1.0	3300.0	1669.0	-1.0	2989.0	1332.0	-1.0	2142.0	1128.0	-1.0	1874.0	1199.0	-1.0	2151.0	979.0	-1.0	1703.0	969.0	-1.0	1526.0	
133.573	1248.0	-1.0	2176.0	1136.0	-1.0	1775.0	1263.0	-1.0	2075.0	1594.0	-1.0	2671.0	1374.0	-1.0	2330.0	1141.0	-1.0	1652.0	1582.0	-1.0	2648.0	2164.0	-1.0	3417.0	1859.0	-1.0	3355.0	2039.0	-1.0	3288.0	1667.0	-1.0	2983.0	1331.0	-1.0	2137.0	1125.0	-1.0	1868.0	1199.0	-1.0	2146.0	977.0	-1.0	1700.0	968.0	-1.0	1524.0	
134.072	1247.0	-1.0	2169.0	1136.0	-1.0	1771.0	1261.0	-1.0	2068.0	1591.0	-1.0	2660.0	1370.0	-1.0	2321.0	1138.0	-1.0	1646.0	1582.0	-1.0	2645.0	2161.0	-1.0	3402.0	1858.0	-1.0	3351.0	2036.0	-1.0	3277.0	1666.0	-1.0	2977.0	1329.0	-1.0	2131.0	1125.0	-1.0	1864.0	1199.0	-1.0	2144.0	975.0	-1.0	1697.0	967.0	-1.0	1520.0	
134.571	1245.0	-1.0	2165.0	1134.0	-1.0	1766.0	1259.0	-1.0	2059.0	1589.0	-1.0	2651.0	1367.0	-1.0	2313.0	1137.0	-1.0	1639.0	1581.0	-1.0	2643.0	2157.0	-1.0	3391.0	1857.0	-1.0	3350.0	2031.0	-1.0	3268.0	1665.0	-1.0	2972.0	1327.0	-1.0	2125.0	1123.0	-1.0	1862.0	1199.0	-1.0	2139.0	974.0	-1.0	1694.0	967.0	-1.0	1515.0	
135.070	1246.0	-1.0	2161.0	1134.0	-1.0	1762.0	1257.0	-1.0	2055.0	1588.0	-1.0	2642.0	1366.0	-1.0	2306.0	1133.0	-1.0	1633.0	1581.0	-1.0	2642.0	2155.0	-1.0	3383.0	1857.0	-1.0	3350.0	2028.0	-1.0	3260.0	1663.0	-1.0	2969.0	1327.0	-1.0	2122.0	1124.0	-1.0	1858.0	1197.0	-1.0	2139.0	975.0	-1.0	1690.0	966.0	-1.0	1513.0	
135.569	1245.0	-1.0	2159.0	1132.0	-1.0	1758.0	1256.0	-1.0	2051.0	1585.0	-1.0	2635.0	1364.0	-1.0	2302.0	1133.0	-1.0	1627.0	1582.0	-1.0	2642.0	2153.0	-1.0	3379.0	1858.0	-1.0	3348.0	2027.0	-1.0	3253.0	1662.0	-1.0	2968.0	1326.0	-1.0	2119.0	1123.0	-1.0	1857.0	1197.0	-1.0	2136.0	974.0	-1.0	1688.0	967.0	-1.0	1511.0	
136.068	1243.0	-1.0	2157.0	1131.0	-1.0	1754.0	1257.0	-1.0	2049.0	1585.0	-1.0	2630.0	1363.0	-1.0	2298.0	1131.0	-1.0	1623.0	1582.0	-1.0	2644.0	2152.0	-1.0	3376.0	1858.0	-1.0	3349.0	2026.0	-1.0	3246.0	1662.0	-1.0	2966.0	1325.0	-1.0	2117.0	1124.0	-1.0	1856.0	1198.0	-1.0	2133.0	973.0	-1.0	1686.0	966.0	-1.0	1508.0	
136.567	1243.0	-1.0	2156.0	1130.0	-1.0	1752.0	1257.0	-1.0	2047.0	1583.0	-1.0	2624.0	1364.0	-1.0	2297.0	1130.0	-1.0	1620.0	1583.0	-1.0	2647.0	2151.0	-1.0	3375.0	1856.0	-1.0	3348.0	2025.0	-1.0	3241.0	1664.0	-1.0	2965.0	1325.0	-1.0	2115.0	1123.0	-1.0	1854.0	1198.0	-1.0	2132.0	972.0	-1.0	1684.0	967.0	-1.0	1507.0	
137.066	1242.0	-1.0	2154.0	1129.0	-1.0	1747.0	1256.0	-1.0	2048.0	1581.0	-1.0	2619.0	1365.0	-1.0	2299.0	1129.0	-1.0	1618.0	1583.0	-1.0	2648.0	2154.0	-1.0	3376.0	1856.0	-1.0	3347.0	2023.0	-1.0	3238.0	1663.0	-1.0	2965.0	1326.0	-1.0	2112.0	1123.0	-1.0	1852.0	1197.0	-1.0	2129.0	974.0	-1.0	1681.0	965.0	-1.0	1505.0	
137.565	1242.0	-1.0	2152.0	1125.0	-1.0	1743.0	1255.0	-1.0	2048.0	1579.0	-1.0	2614.0	1365.0	-1.0	2302.0	1128.0	-1.0	1617.0	1585.0	-1.0	2650.0	2154.0	-1.0	3379.0	1857.0	-1.0	3345.0	2023.0	-1.0	3236.0	1662.0	-1.0	2966.0	1326.0	-1.0	2113.0	1123.0	-1.0	1855.0	1196.0	-1.0	2127.0	974.0	-1.0	1681.0	966.0	-1.0	1502.0	
138.065	1243.0	-1.0	2150.0	1125.0	-1.0	1739.0	1257.0	-1.0	2050.0	1578.0	-1.0	2608.0	1368.0	-1.0	2303.0	1130.0	-1.0	1616.0	1583.0	-1.0	2650.0	2154.0	-1.0	3381.0	1856.0	-1.0	3342.0	2023.0	-1.0	3235.0	1666.0	-1.0	2969.0	1329.0	-1.0	2119.0	1125.0	-1.0	1857.0	1196.0	-1.0	2124.0	974.0	-1.0	1680.0	966.0	-1.0	1501.0	
138.564	1242.0	-1.0	2148.0	1124.0	-1.0	1735.0	1258.0	-1.0	2052.0	1577.0	-1.0	2604.0	1367.0	-1.0	2305.0	1130.0	-1.0	1616.0	1582.0	-1.0	2642.0	2156.0	-1.0	3380.0	1853.0	-1.0	3335.0	2025.0	-1.0	3235.0	1672.0	-1.0	2980.0	1334.0	-1.0	2131.0	1127.0	-1.0	1862.0	1196.0	-1.0	2120.0	975.0	-1.0	1682.0	966.0	-1.0	1499.0	
139.063	1243.0	-1.0	2149.0	1126.0	-1.0	1737.0	1260.0	-1.0	2053.0	1578.0	-1.0	2606.0	1369.0	-1.0	2303.0	1131.0	-1.0	1613.0	1579.0	-1.0	2636.0	2155.0	-1.0	3377.0	1852.0	-1.0	3330.0	2027.0	-1.0	3237.0	1674.0	-1.0	2987.0	1340.0	-1.0	2141.0	1130.0	-1.0	1866.0	1194.0	-1.0	2117.0	977.0	-1.0	1682.0	965.0	-1.0	1495.0	
139.562	1244.0	-1.0	2149.0	1128.0	-1.0	1743.0	1261.0	-1.0	2058.0	1580.0	-1.0	2610.0	1369.0	-1.0	2302.0	1130.0	-1.0	1611.0	1575.0	-1.0	2629.0	2156.0	-1.0	3377.0	1851.0	-1.0	3324.0	2028.0	-1.0	3240.0	1678.0	-1.0	2992.0	1345.0	-1.0	2147.0	1133.0	-1.0	1868.0	1193.0	-1.0	2112.0	976.0	-1.0	1683.0	963.0	-1.0	1493.0	
140.061	1244.0	-1.0	2148.0	1129.0	-1.0	1745.0	1262.0	-1.0	2060.0	1580.0	-1.0	2614.0	1369.0	-1.0	2300.0	1129.0	-1.0	1611.0	1573.0	-1.0	2622.0	2157.0	-1.0	3378.0	1851.0	-1.0	3322.0	2031.0	-1.0	3244.0	1682.0	-1.0	2996.0	1349.0	-1.0	2154.0	1135.0	-1.0	1872.0	1191.0	-1.0	2107.0	978.0	-1.0	1681.0	963.0	-1.0	1489.0	
140.560	1242.0	-1.0	2144.0	1128.0	-1.0	1747.0	1262.0	-1.0	2058.0	1581.0	-1.0	2613.0	1365.0	-1.0	2297.0	1128.0	-1.0	1610.0	1570.0	-1.0	2614.0	2154.0	-1.0	3376.0	1849.0	-1.0	3319.0	2035.0	-1.0	3251.0	1685.0	-1.0	3002.0	1351.0	-1.0	2163.0	1136.0	-1.0	1875.0	1192.0	-1.0	2103.0	978.0	-1.0	1683.0	965.0	-1.0	1487.0	
141.061	1242.0	-1.0	2141.0	1127.0	-1.0	1747.0	1259.0	-1.0	2053.0	1580.0	-1.0	2610.0	1363.0	-1.0	2289.0	1127.0	-1.0	1607.0	1567.0	-1.0	2605.0	2151.0	-1.0	3372.0	1848.0	-1.0	3317.0	2036.0	-1.0	3257.0	1687.0	-1.0	3006.0	1356.0	-1.0	2170.0	1139.0	-1.0	1880.0	1191.0	-1.0	2105.0	979.0	-1.0	1684.0	966.0	-1.0	1492.0	
141.560	1242.0	-1.0	2135.0	1128.0	-1.0	1744.0	1259.0	-1.0	2049.0	1580.0	-1.0	2608.0	1362.0	-1.0	2283.0	1126.0	-1.0	1603.0	1563.0	-1.0	2594.0	2149.0	-1.0	3364.0	1847.0	-1.0	3312.0	2038.0	-1.0	3258.0	1689.0	-1.0	3007.0	1357.0	-1.0	2177.0	1141.0	-1.0	1882.0	1189.0	-1.0	2103.0	980.0	-1.0	1686.0	968.0	-1.0	1497.0	
142.059	1240.0	-1.0	2131.0	1126.0	-1.0	1742.0	1259.0	-1.0	2043.0	1579.0	-1.0	2601.0	1360.0	-1.0	2275.0	1124.0	-1.0	1601.0	1560.0	-1.0	2586.0	2147.0	-1.0	3354.0	1844.0	-1.0	3306.0	2038.0	-1.0	3257.0	1690.0	-1.0	3006.0	1360.0	-1.0	2179.0	1140.0	-1.0	1881.0	1190.0	-1.0	2102.0	980.0	-1.0	1686.0	953.0	-1.0	1482.0	
142.558	1239.0	-1.0	2125.0	1125.0	-1.0	1737.0	1256.0	-1.0	2038.0	1578.0	-1.0	2595.0	1357.0	-1.0	2266.0	1121.0	-1.0	1595.0	1558.0	-1.0	2580.0	2144.0	-1.0	3346.0	1844.0	-1.0	3297.0	2038.0	-1.0	3251.0	1690.0	-1.0	3002.0	1360.0	-1.0	2179.0	1141.0	-1.0	1879.0	1187.0	-1.0	2100.0	980.0	-1.0	1683.0	951.0	-1.0	1480.0	
143.058	1237.0	-1.0	2121.0	1123.0	-1.0	1734.0	1256.0	-1.0	2034.0	1577.0	-1.0	2591.0	1356.0	-1.0	2262.0	1121.0	-1.0	1594.0	1555.0	-1.0	2572.0	2141.0	-1.0	3339.0	1843.0	-1.0	3292.0	2038.0	-1.0	3251.0	1691.0	-1.0	3004.0	1362.0	-1.0	2180.0	1143.0	-1.0	1884.0	1188.0	-1.0	2098.0	978.0	-1.0	1676.0	953.0	-1.0	1478.0	
143.557	1238.0	-1.0	2118.0	1124.0	-1.0	1730.0	1255.0	-1.0	2029.0	1578.0	-1.0	2590.0	1355.0	-1.0	2259.0	1120.0	-1.0	1590.0	1553.0	-1.0	2566.0	2141.0	-1.0	3334.0	1843.0	-1.0	3287.0	2039.0	-1.0	3251.0	1693.0	-1.0	3007.0	1362.0	-1.0	2178.0	1147.0	-1.0	1888.0	1188.0	-1.0	2096.0	974.0	-1.0	1666.0	947.0	-1.0	1468.0	
144.056	1235.0	-1.0	2116.0	1123.0	-1.0	1731.0	1254.0	-1.0	2031.0	1578.0	-1.0	2591.0	1355.0	-1.0	2257.0	1119.0	-1.0	1588.0	1553.0	-1.0	2563.0	2141.0	-1.0	3332.0	1842.0	-1.0	3287.0	2040.0	-1.0	3251.0	1697.0	-1.0	3008.0	1362.0	-1.0	2174.0	1147.0	-1.0	1890.0	1188.0	-1.0	2092.0	971.0	-1.0	1658.0	948.0	-1.0	1466.0	
144.555	1237.0	-1.0	2118.0	1125.0	-1.0	1733.0	1256.0	-1.0	2036.0	1580.0	-1.0	2599.0	1354.0	-1.0	2257.0	1120.0	-1.0	1585.0	1553.0	-1.0	2563.0	2143.0	-1.0	3336.0	1844.0	-1.0	3285.0	2041.0	-1.0	3245.0	1696.0	-1.0	3004.0	1360.0	-1.0	2169.0	1149.0	-1.0	1887.0	1187.0	-1.0	2086.0	969.0	-1.0	1653.0	950.0	-1.0	1465.0	
145.054	1237.0	-1.0	2119.0	1128.0	-1.0	1738.0	1259.0	-1.0	2041.0	1581.0	-1.0	2603.0	1357.0	-1.0	2260.0	1120.0	-1.0	1588.0	1553.0	-1.0	2565.0	2147.0	-1.0	3344.0	1844.0	-1.0	3286.0	2042.0	-1.0	3243.0	1696.0	-1.0	2998.0	1359.0	-1.0	2164.0	1146.0	-1.0	1882.0	1185.0	-1.0	2081.0	968.0	-1.0	1647.0	955.0	-1.0	1467.0	
145.553	1238.0	-1.0	2123.0	1128.0	-1.0	1740.0	1260.0	-1.0	2042.0	1582.0	-1.0	2603.0	1357.0	-1.0	2260.0	1120.0	-1.0	1588.0	1552.0	-1.0	2566.0	2147.0	-1.0	3346.0	1844.0	-1.0	3287.0	2040.0	-1.0	3243.0	1694.0	-1.0	2992.0	1359.0	-1.0	2160.0	1145.0	-1.0	1874.0	1186.0	-1.0	2077.0	967.0	-1.0	1645.0	957.0	-1.0	1468.0	
146.052	1239.0	-1.0	2122.0	1128.0	-1.0	1740.0	1263.0	-1.0	2054.0	1581.0	-1.0	2603.0	1358.0	-1.0	2262.0	1124.0	-1.0	1597.0	1547.0	-1.0	2554.0	2152.0	-1.0	3355.0	1842.0	-1.0	3286.0	2048.0	-1.0	3258.0	1716.0	-1.0	3041.0	1376.0	-1.0	2198.0	1159.0	-1.0	1908.0	1186.0	-1.0	2082.0	973.0	-1.0	1655.0	964.0	-1.0	1478.0	
146.551	1239.0	-1.0	2119.0	1126.0	-1.0	1733.0	1268.0	-1.0	2068.0	1582.0	-1.0	2604.0	1358.0	-1.0	2264.0	1130.0	-1.0	1609.0	1539.0	-1.0	2534.0	2153.0	-1.0	3360.0	1841.0	-1.0	3286.0	2058.0	-1.0	3279.0	1745.0	-1.0	3107.0	1399.0	-1.0	2249.0	1176.0	-1.0	1948.0	1188.0	-1.0	2086.0	979.0	-1.0	1668.0	969.0	-1.0	1488.0	
147.050	1235.0	-1.0	2114.0	1123.0	-1.0	1728.0	1273.0	-1.0	2076.0	1583.0	-1.0	2599.0	1359.0	-1.0	2259.0	1132.0	-1.0	1612.0	1528.0	-1.0	2516.0	2154.0	-1.0	3357.0	1841.0	-1.0	3284.0	2067.0	-1.0	3295.0	1765.0	-1.0	3152.0	1416.0	-1.0	2288.0	1187.0	-1.0	1971.0	1187.0	-1.0	2081.0	984.0	-1.0	1675.0	972.0	-1.0	1492.0	
147.549	1234.0	-1.0	2107.0	1121.0	-1.0	1721.0	1275.0	-1.0	2077.0	1582.0	-1.0	2592.0	1355.0	-1.0	2252.0	1133.0	-1.0	1608.0	1522.0	-1.0	2498.0	2152.0	-1.0	3350.0	1839.0	-1.0	3281.0	2074.0	-1.0	3305.0	1780.0	-1.0	3178.0	1430.0	-1.0	2315.0	1195.0	-1.0	1980.0	1183.0	-1.0	2073.0	985.0	-1.0	1677.0	974.0	-1.0	1496.0	
148.048	1234.0	-1.0	2100.0	1118.0	-1.0	1711.0	1273.0	-1.0	2070.0	1580.0	-1.0	2583.0	1353.0	-1.0	2243.0	1129.0	-1.0	1596.0	1516.0	-1.0	2486.0	2147.0	-1.0	3335.0	1838.0	-1.0	3276.0	2076.0	-1.0	3304.0	1783.0	-1.0	3180.0	1432.0	-1.0	2317.0	1192.0	-1.0	1967.0	1180.0	-1.0	2063.0	985.0	-1.0	1674.0	972.0	-1.0	1490.0	
148.547	1233.0	-1.0	2097.0	1117.0	-1.0	1703.0	1268.0	-1.0	2053.0	1578.0	-1.0	2573.0	1346.0	-1.0	2228.0	1120.0	-1.0	1576.0	1516.0	-1.0	2482.0	2138.0	-1.0	3310.0	1839.0	-1.0	3270.0	2067.0	-1.0	3283.0	1769.0	-1.0	3142.0	1419.0	-1.0	2284.0	1178.0	-1.0	1934.0	1178.0	-1.0	2054.0	983.0	-1.0	1666.0	969.0	-1.0	1480.0	
149.046	1236.0	-1.0	2100.0	1118.0	-1.0	1705.0	1264.0	-1.0	2042.0	1579.0	-1.0	2571.0	1343.0	-1.0	2216.0	1112.0	-1.0	1560.0	1515.0	-1.0	2482.0	2132.0	-1.0	3295.0	1836.0	-1.0	3261.0	2059.0	-1.0	3261.0	1753.0	-1.0	3098.0	1403.0	-1.0	2245.0	1168.0	-1.0	1906.0	1176.0	-1.0	2049.0	979.0	-1.0	1657.0	966.0	-1.0	1473.0	
149.545	1240.0	-1.0	2112.0	1121.0	-1.0	1712.0	1263.0	-1.0	2042.0	1580.0	-1.0	2580.0	1341.0	-1.0	2217.0	1111.0	-1.0	1559.0	1519.0	-1.0	2483.0	2132.0	-1.0	3296.0	1836.0	-1.0	3255.0	2055.0	-1.0	3247.0	1741.0	-1.0	3066.0	1392.0	-1.0	2220.0	1159.0	-1.0	1883.0	1175.0	-1.0	2045.0	978.0	-1.0	1651.0	966.0	-1.0	1466.0	
150.044	1244.0	-1.0	2124.0	1125.0	-1.0	1723.0	1262.0	-1.0	2045.0	1583.0	-1.0	2589.0	1344.0	-1.0	2221.0	1111.0	-1.0	1562.0	1521.0	-1.0	2488.0	2132.0	-1.0	3300.0	1837.0	-1.0	3254.0	2055.0	-1.0	3244.0	1730.0	-1.0	3041.0	1384.0	-1.0	2201.0	1151.0	-1.0	1865.0	1176.0	-1.0	2042.0	977.0	-1.0	1648.0	965.0	-1.0	1461.0	
150.543	1245.0	-1.0	2133.0	1128.0	-1.0	1729.0	1264.0	-1.0	2046.0	1584.0	-1.0	2596.0	1344.0	-1.0	2227.0	1111.0	-1.0	1566.0	1524.0	-1.0	2494.0	2135.0	-1.0	3306.0	1835.0	-1.0	3253.0	2054.0	-1.0	3242.0	1722.0	-1.0	3017.0	1375.0	-1.0	2186.0	1147.0	-1.0	1849.0	1177.0	-1.0	2045.0	977.0	-1.0	1648.0	965.0	-1.0	1464.0	
151.042	1248.0	-1.0	2141.0	1130.0	-1.0	1735.0	1264.0	-1.0	2047.0	1586.0	-1.0	2602.0	1346.0	-1.0	2235.0	1114.0	-1.0	1571.0	1528.0	-1.0	2504.0	2137.0	-1.0	3315.0	1835.0	-1.0	3251.0	2052.0	-1.0	3240.0	1713.0	-1.0	2999.0	1369.0	-1.0	2173.0	1142.0	-1.0	1839.0	1177.0	-1.0	2049.0	977.0	-1.0	1648.0	968.0	-1.0	1470.0	
151.541	1250.0	-1.0	2148.0	1131.0	-1.0	1742.0	1266.0	-1.0	2057.0	1590.0	-1.0	2612.0	1354.0	-1.0	2255.0	1120.0	-1.0	1588.0	1532.0	-1.0	2512.0	2144.0	-1.0	3334.0	1836.0	-1.0	3256.0	2054.0	-1.0	3250.0	1714.0	-1.0	3001.0	1369.0	-1.0	2174.0	1145.0	-1.0	1844.0	1181.0	-1.0	2056.0	975.0	-1.0	1650.0	970.0	-1.0	1477.0	
152.040	1250.0	-1.0	2152.0	1133.0	-1.0	1747.0	1272.0	-1.0	2074.0	1593.0	-1.0	2626.0	1366.0	-1.0	2284.0	1130.0	-1.0	1610.0	1536.0	-1.0	2521.0	2155.0	-1.0	3362.0	1839.0	-1.0	3266.0	2061.0	-1.0	3269.0	1719.0	-1.0	3014.0	1373.0	-1.0	2185.0	1150.0	-1.0	1858.0	1182.0	-1.0	2064.0	977.0	-1.0	1651.0	972.0	-1.0	1480.0	
152.539	1250.0	-1.0	2157.0	1134.0	-1.0	1752.0	1275.0	-1.0	2085.0	1597.0	-1.0	2636.0	1374.0	-1.0	2306.0	1138.0	-1.0	1628.0	1540.0	-1.0	2533.0	2165.0	-1.0	3386.0	1841.0	-1.0	3275.0	2070.0	-1.0	3290.0	1726.0	-1.0	3028.0	1376.0	-1.0	2194.0	1155.0	-1.0	1869.0	1184.0	-1.0	2072.0	977.0	-1.0	1649.0	972.0	-1.0	1482.0	
153.038	1250.0	-1.0	2160.0	1133.0	-1.0	1755.0	1277.0	-1.0	2094.0	1598.0	-1.0	2643.0	1383.0	-1.0	2325.0	1144.0	-1.0	1643.0	1543.0	-1.0	2542.0	2174.0	-1.0	3404.0	1844.0	-1.0	3281.0	2075.0	-1.0	3303.0	1729.0	-1.0	3037.0	1378.0	-1.0	2199.0	1159.0	-1.0	1875.0	1186.0	-1.0	2075.0	974.0	-1.0	1648.0	970.0	-1.0	1482.0	
153.537	1250.0	-1.0	2162.0	1134.0	-1.0	1757.0	1279.0	-1.0	2101.0	1600.0	-1.0	2648.0	1387.0	-1.0	2340.0	1151.0	-1.0	1654.0	1546.0	-1.0	2547.0	2178.0	-1.0	3418.0	1845.0	-1.0	3288.0	2078.0	-1.0	3312.0	1732.0	-1.0	3041.0	1381.0	-1.0	2202.0	1160.0	-1.0	1880.0	1187.0	-1.0	2076.0	973.0	-1.0	1644.0	970.0	-1.0	1479.0	
154.036	1250.0	-1.0	2162.0	1135.0	-1.0	1757.0	1280.0	-1.0	2105.0	1601.0	-1.0	2654.0	1389.0	-1.0	2350.0	1153.0	-1.0	1663.0	1547.0	-1.0	2549.0	2182.0	-1.0	3425.0	1846.0	-1.0	3289.0	2082.0	-1.0	3317.0	1733.0	-1.0	3044.0	1380.0	-1.0	2202.0	1163.0	-1.0	1881.0	1186.0	-1.0	2077.0	971.0	-1.0	1640.0	969.0	-1.0	1476.0	
154.535	1252.0	-1.0	2165.0	1137.0	-1.0	1758.0	1279.0	-1.0	2105.0	1602.0	-1.0	2656.0	1391.0	-1.0	2352.0	1154.0	-1.0	1665.0	1547.0	-1.0	2552.0	2184.0	-1.0	3427.0	1846.0	-1.0	3289.0	2082.0	-1.0	3318.0	1733.0	-1.0	3042.0	1379.0	-1.0	2199.0	1162.0	-1.0	1880.0	1188.0	-1.0	2078.0	968.0	-1.0	1635.0	967.0	-1.0	1471.0	
155.034	1251.0	-1.0	2166.0	1135.0	-1.0	1758.0	1280.0	-1.0	2105.0	1603.0	-1.0	2657.0	1391.0	-1.0	2354.0	1155.0	-1.0	1663.0	1547.0	-1.0	2553.0	2182.0	-1.0	3427.0	1847.0	-1.0	3288.0	2080.0	-1.0	3316.0	1729.0	-1.0	3036.0	1377.0	-1.0	2190.0	1160.0	-1.0	1875.0	1186.0	-1.0	2076.0	966.0	-1.0	1631.0	966.0	-1.0	1468.0	
155.533	1254.0	-1.0	2166.0	1138.0	-1.0	1759.0	1280.0	-1.0	2106.0	1604.0	-1.0	2657.0	1388.0	-1.0	2353.0	1153.0	-1.0	1662.0	1548.0	-1.0	2554.0	2181.0	-1.0	3423.0	1845.0	-1.0	3284.0	2077.0	-1.0	3307.0	1728.0	-1.0	3027.0	1373.0	-1.0	2181.0	1159.0	-1.0	1869.0	1186.0	-1.0	2075.0	965.0	-1.0	1627.0	964.0	-1.0	1464.0	
156.032	1254.0	-1.0	2170.0	1141.0	-1.0	1761.0	1283.0	-1.0	2107.0	1606.0	-1.0	2659.0	1387.0	-1.0	2350.0	1153.0	-1.0	1659.0	1549.0	-1.0	2554.0	2180.0	-1.0	3418.0	1844.0	-1.0	3281.0	2073.0	-1.0	3298.0	1725.0	-1.0	3020.0	1370.0	-1.0	2174.0	1157.0	-1.0	1866.0	1185.0	-1.0	2071.0	963.0	-1.0	1623.0	962.0	-1.0	1458.0	
156.531	1257.0	-1.0	2174.0	1141.0	-1.0	1765.0	1281.0	-1.0	2111.0	1605.0	-1.0	2662.0	1387.0	-1.0	2348.0	1151.0	-1.0	1657.0	1548.0	-1.0	2554.0	2180.0	-1.0	3417.0	1842.0	-1.0	3275.0	2073.0	-1.0	3291.0	1723.0	-1.0	3015.0	1368.0	-1.0	2169.0	1154.0	-1.0	1860.0	1184.0	-1.0	2067.0	961.0	-1.0	1618.0	961.0	-1.0	1452.0	
157.031	1258.0	-1.0	2179.0	1141.0	-1.0	1767.0	1282.0	-1.0	2109.0	1606.0	-1.0	2661.0	1386.0	-1.0	2346.0	1150.0	-1.0	1658.0	1547.0	-1.0	2555.0	2179.0	-1.0	3416.0	1844.0	-1.0	3273.0	2073.0	-1.0	3287.0	1721.0	-1.0	3011.0	1368.0	-1.0	2166.0	1152.0	-1.0	1856.0	1184.0	-1.0	2063.0	961.0	-1.0	1615.0	960.0	-1.0	1446.0	
157.530	1256.0	-1.0	2180.0	1141.0	-1.0	1766.0	1280.0	-1.0	2106.0	1603.0	-1.0	2660.0	1382.0	-1.0	2343.0	1149.0	-1.0	1655.0	1547.0	-1.0	2554.0	2177.0	-1.0	3415.0	1842.0	-1.0	3271.0	2072.0	-1.0	3287.0	1721.0	-1.0	3007.0	1367.0	-1.0	2165.0	1152.0	-1.0	1850.0	1183.0	-1.0	2062.0	959.0	-1.0	1612.0	959.0	-1.0	1444.0	
158.030	1256.0	-1.0	2177.0	1142.0	-1.0	1763.0	1279.0	-1.0	2100.0	1602.0	-1.0	2654.0	1381.0	-1.0	2336.0	1147.0	-1.0	1652.0	1545.0	-1.0	2552.0	2174.0	-1.0	3409.0	1841.0	-1.0	3267.0	2071.0	-1.0	3283.0	1718.0	-1.0	3003.0	1366.0	-1.0	2164.0	1149.0	-1.0	1847.0	1183.0	-1.0	2062.0	959.0	-1.0	1613.0	960.0	-1.0	1445.0	
158.529	1254.0	-1.0	2171.0	1139.0	-1.0	1757.0	1275.0	-1.0	2096.0	1599.0	-1.0	2648.0	1377.0	-1.0	2331.0	1145.0	-1.0	1648.0	1545.0	-1.0	2547.0	2171.0	-1.0	3400.0	1840.0	-1.0	3261.0	2067.0	-1.0	3273.0	1716.0	-1.0	2995.0	1363.0	-1.0	2157.0	1147.0	-1.0	1845.0	1183.0	-1.0	2061.0	958.0	-1.0	1610.0	961.0	-1.0	1445.0	
159.028	1252.0	-1.0	2165.0	1137.0	-1.0	1751.0	1272.0	-1.0	2089.0	1596.0	-1.0	2639.0	1374.0	-1.0	2321.0	1144.0	-1.0	1642.0	1542.0	-1.0	2541.0	2166.0	-1.0	3390.0	1837.0	-1.0	3251.0	2061.0	-1.0	3262.0	1710.0	-1.0	2986.0	1360.0	-1.0	2150.0	1147.0	-1.0	1839.0	1182.0	-1.0	2057.0	956.0	-1.0	1607.0	958.0	-1.0	1443.0	
159.528	1250.0	-1.0	2157.0	1136.0	-1.0	1743.0	1272.0	-1.0	2079.0	1594.0	-1.0	2628.0	1371.0	-1.0	2312.0	1140.0	-1.0	1634.0	1540.0	-1.0	2533.0	2163.0	-1.0	3378.0	1834.0	-1.0	3240.0	2058.0	-1.0	3252.0	1708.0	-1.0	2976.0	1358.0	-1.0	2143.0	1144.0	-1.0	1835.0	1180.0	-1.0	2053.0	956.0	-1.0	1602.0	958.0	-1.0	1439.0	
160.027	1247.0	-1.0	2150.0	1133.0	-1.0	1735.0	1269.0	-1.0	2068.0	1592.0	-1.0	2619.0	1366.0	-1.0	2300.0	1138.0	-1.0	1626.0	1538.0	-1.0	2526.0	2157.0	-1.0	3363.0	1829.0	-1.0	3230.0	2054.0	-1.0	3238.0	1706.0	-1.0	2966.0	1357.0	-1.0	2140.0	1141.0	-1.0	1826.0	1179.0	-1.0	2049.0	953.0	-1.0	1601.0	958.0	-1.0	1437.0	
160.526	1244.0	-1.0	2141.0	1130.0	-1.0	1726.0	1266.0	-1.0	2060.0	1590.0	-1.0	2610.0	1363.0	-1.0	2287.0	1132.0	-1.0	1617.0	1536.0	-1.0	2519.0	2152.0	-1.0	3344.0	1826.0	-1.0	3215.0	2047.0	-1.0	3219.0	1700.0	-1.0	2950.0	1353.0	-1.0	2130.0	1138.0	-1.0	1818.0	1177.0	-1.0	2041.0	954.0	-1.0	1601.0	957.0	-1.0	1436.0	
161.025	1243.0	-1.0	2132.0	1128.0	-1.0	1720.0	1262.0	-1.0	2053.0	1587.0	-1.0	2599.0	1359.0	-1.0	2274.0	1129.0	-1.0	1604.0	1534.0	-1.0	2512.0	2147.0	-1.0	3329.0	1823.0	-1.0	3200.0	2039.0	-1.0	3196.0	1694.0	-1.0	2931.0	1349.0	-1.0	2120.0	1134.0	-1.0	1808.0	1174.0	-1.0	2034.0	954.0	-1.0	1600.0	957.0	-1.0	1435.0	
161.524	1242.0	-1.0	2124.0	1129.0	-1.0	1713.0	1263.0	-1.0	2044.0	1585.0	-1.0	2589.0	1354.0	-1.0	2257.0	1126.0	-1.0	1595.0	1531.0	-1.0	2503.0	2141.0	-1.0	3309.0	1819.0	-1.0	3182.0	2031.0	-1.0	3173.0	1687.0	-1.0	2916.0	1347.0	-1.0	2110.0	1131.0	-1.0	1801.0	1172.0	-1.0	2025.0	954.0	-1.0	1599.0	956.0	-1.0	1430.0	
162.023	1241.0	-1.0	2117.0	1129.0	-1.0	1708.0	1261.0	-1.0	2033.0	1582.0	-1.0	2577.0	1348.0	-1.0	2243.0	1122.0	-1.0	1585.0	1530.0	-1.0	2490.0	2135.0	-1.0	3288.0	1814.0	-1.0	3164.0	2025.0	-1.0	3152.0	1684.0	-1.0	2902.0	1342.0	-1.0	2098.0	1129.0	-1.0	1794.0	1168.0	-1.0	2017.0	954.0	-1.0	1596.0	953.0	-1.0	1424.0	
162.522	1240.0	-1.0	2107.0	1126.0	-1.0	1701.0	1258.0	-1.0	2024.0	1581.0	-1.0	2565.0	1344.0	-1.0	2226.0	1119.0	-1.0	1573.0	1526.0	-1.0	2477.0	2129.0	-1.0	3272.0	1811.0	-1.0	3148.0	2017.0	-1.0	3132.0	1679.0	-1.0	2888.0	1340.0	-1.0	2089.0	1126.0	-1.0	1786.0	1165.0	-1.0	2009.0	953.0	-1.0	1592.0	953.0	-1.0	1420.0	
163.021	1236.0	-1.0	2099.0	1123.0	-1.0	1696.0	1254.0	-1.0	2013.0	1576.0	-1.0	2552.0	1339.0	-1.0	2212.0	1115.0	-1.0	1565.0	1522.0	-1.0	2465.0	2123.0	-1.0	3257.0	1807.0	-1.0	3136.0	2012.0	-1.0	3117.0	1677.0	-1.0	2880.0	1338.0	-1.0	2083.0	1122.0	-1.0	1779.0	1163.0	-1.0	2001.0	952.0	-1.0	1587.0	951.0	-1.0	1416.0	
163.521	1232.0	-1.0	2089.0	1118.0	-1.0	1688.0	1246.0	-1.0	2001.0	1569.0	-1.0	2539.0	1333.0	-1.0	2198.0	1110.0	-1.0	1556.0	1519.0	-1.0	2456.0	2118.0	-1.0	3244.0	1806.0	-1.0	3130.0	2010.0	-1.0	3107.0	1673.0	-1.0	2872.0	1334.0	-1.0	2080.0	1118.0	-1.0	1773.0	1161.0	-1.0	1995.0	951.0	-1.0	1586.0	953.0	-1.0	1413.0	
164.020	1228.0	-1.0	2081.0	1118.0	-1.0	1680.0	1245.0	-1.0	1990.0	1566.0	-1.0	2529.0	1328.0	-1.0	2184.0	1106.0	-1.0	1548.0	1516.0	-1.0	2448.0	2113.0	-1.0	3230.0	1803.0	-1.0	3125.0	2006.0	-1.0	3100.0	1671.0	-1.0	2866.0	1334.0	-1.0	2076.0	1117.0	-1.0	1767.0	1161.0	-1.0	1989.0	951.0	-1.0	1585.0	954.0	-1.0	1412.0	
164.519	1228.0	-1.0	2073.0	1116.0	-1.0	1673.0	1242.0	-1.0	1979.0	1565.0	-1.0	2517.0	1324.0	-1.0	2173.0	1103.0	-1.0	1539.0	1516.0	-1.0	2443.0	2107.0	-1.0	3218.0	1802.0	-1.0	3122.0	2003.0	-1.0	3095.0	1669.0	-1.0	2864.0	1331.0	-1.0	2072.0	1116.0	-1.0	1765.0	1159.0	-1.0	1985.0	953.0	-1.0	1585.0	953.0	-1.0	1409.0	
165.018	1227.0	-1.0	2066.0	1114.0	-1.0	1668.0	1240.0	-1.0	1969.0	1563.0	-1.0	2507.0	1321.0	-1.0	2163.0	1101.0	-1.0	1533.0	1515.0	-1.0	2437.0	2103.0	-1.0	3206.0	1802.0	-1.0	3118.0	1999.0	-1.0	3089.0	1668.0	-1.0	2864.0	1331.0	-1.0	2071.0	1114.0	-1.0	1760.0	1159.0	-1.0	1981.0	951.0	-1.0	1584.0	955.0	-1.0	1409.0	
165.517	1224.0	-1.0	2057.0	1112.0	-1.0	1661.0	1237.0	-1.0	1963.0	1558.0	-1.0	2496.0	1318.0	-1.0	2153.0	1097.0	-1.0	1526.0	1514.0	-1.0	2431.0	2102.0	-1.0	3195.0	1801.0	-1.0	3114.0	1998.0	-1.0	3081.0	1667.0	-1.0	2862.0	1328.0	-1.0	2068.0	1114.0	-1.0	1759.0	1157.0	-1.0	1975.0	951.0	-1.0	1580.0	952.0	-1.0	1403.0	
166.016	1224.0	-1.0	2050.0	1112.0	-1.0	1653.0	1235.0	-1.0	1955.0	1556.0	-1.0	2487.0	1315.0	-1.0	2140.0	1096.0	-1.0	1519.0	1511.0	-1.0	2426.0	2096.0	-1.0	3183.0	1800.0	-1.0	3111.0	1995.0	-1.0	3072.0	1664.0	-1.0	2857.0	1327.0	-1.0	2065.0	1111.0	-1.0	1753.0	1156.0	-1.0	1967.0	950.0	-1.0	1576.0	952.0	-1.0	1399.0	
166.516	1224.0	-1.0	2042.0	1110.0	-1.0	1647.0	1233.0	-1.0	1948.0	1556.0	-1.0	2478.0	1311.0	-1.0	2129.0	1092.0	-1.0	1510.0	1509.0	-1.0	2417.0	2093.0	-1.0	3167.0	1798.0	-1.0	3104.0	1991.0	-1.0	3062.0	1661.0	-1.0	2849.0	1326.0	-1.0	2059.0	1109.0	-1.0	1746.0	1153.0	-1.0	1961.0	949.0	-1.0	1570.0	950.0	-1.0	1392.0	
167.015	1223.0	-1.0	2037.0	1110.0	-1.0	1642.0	1232.0	-1.0	1940.0	1554.0	-1.0	2470.0	1308.0	-1.0	2115.0	1088.0	-1.0	1500.0	1507.0	-1.0	2410.0	2088.0	-1.0	3154.0	1797.0	-1.0	3098.0	1987.0	-1.0	3052.0	1658.0	-1.0	2839.0	1324.0	-1.0	2052.0	1106.0	-1.0	1737.0	1150.0	-1.0	1954.0	947.0	-1.0	1562.0	949.0	-1.0	1389.0	
167.514	1221.0	-1.0	2032.0	1109.0	-1.0	1639.0	1232.0	-1.0	1932.0	1552.0	-1.0	2462.0	1302.0	-1.0	2104.0	1085.0	-1.0	1491.0	1506.0	-1.0	2400.0	2083.0	-1.0	3140.0	1793.0	-1.0	3090.0	1983.0	-1.0	3041.0	1656.0	-1.0	2829.0	1322.0	-1.0	2046.0	1103.0	-1.0	1727.0	1150.0	-1.0	1946.0	945.0	-1.0	1559.0	947.0	-1.0	1384.0	
168.013	1220.0	-1.0	2028.0	1108.0	-1.0	1636.0	1231.0	-1.0	1926.0	1552.0	-1.0	2456.0	1299.0	-1.0	2092.0	1083.0	-1.0	1483.0	1503.0	-1.0	2391.0	2077.0	-1.0	3126.0	1792.0	-1.0	3081.0	1979.0	-1.0	3029.0	1651.0	-1.0	2817.0	1319.0	-1.0	2039.0	1099.0	-1.0	1719.0	1147.0	-1.0	1940.0	944.0	-1.0	1554.0	946.0	-1.0	1380.0	
168.512	1222.0	-1.0	2024.0	1108.0	-1.0	1632.0	1228.0	-1.0	1921.0	1550.0	-1.0	2449.0	1295.0	-1.0	2079.0	1078.0	-1.0	1474.0	1501.0	-1.0	2384.0	2074.0	-1.0	3110.0	1790.0	-1.0	3071.0	1975.0	-1.0	3014.0	1649.0	-1.0	2807.0	1318.0	-1.0	2032.0	1099.0	-1.0	1714.0	1145.0	-1.0	1934.0	944.0	-1.0	1550.0	942.0	-1.0	1375.0	
169.012	1220.0	-1.0	2019.0	1107.0	-1.0	1628.0	1228.0	-1.0	1912.0	1548.0	-1.0	2441.0	1292.0	-1.0	2065.0	1075.0	-1.0	1464.0	1498.0	-1.0	2374.0	2067.0	-1.0	3095.0	1788.0	-1.0	3058.0	1972.0	-1.0	2997.0	1646.0	-1.0	2795.0	1314.0	-1.0	2023.0	1097.0	-1.0	1709.0	1143.0	-1.0	1926.0	941.0	-1.0	1547.0	942.0	-1.0	1371.0	
169.511	1217.0	-1.0	2010.0	1104.0	-1.0	1625.0	1225.0	-1.0	1904.0	1545.0	-1.0	2430.0	1288.0	-1.0	2051.0	1070.0	-1.0	1452.0	1494.0	-1.0	2363.0	2063.0	-1.0	3081.0	1783.0	-1.0	3044.0	1966.0	-1.0	2981.0	1646.0	-1.0	2790.0	1314.0	-1.0	2018.0	1096.0	-1.0	1708.0	1140.0	-1.0	1918.0	943.0	-1.0	1543.0	940.0	-1.0	1367.0	
170.010	1217.0	-1.0	2002.0	1103.0	-1.0	1620.0	1221.0	-1.0	1895.0	1542.0	-1.0	2422.0	1282.0	-1.0	2038.0	1066.0	-1.0	1441.0	1493.0	-1.0	2353.0	2059.0	-1.0	3064.0	1780.0	-1.0	3031.0	1962.0	-1.0	2966.0	1646.0	-1.0	2786.0	1314.0	-1.0	2014.0	1097.0	-1.0	1705.0	1137.0	-1.0	1911.0	943.0	-1.0	1543.0	939.0	-1.0	1364.0	
170.509	1216.0	-1.0	1997.0	1103.0	-1.0	1615.0	1220.0	-1.0	1887.0	1541.0	-1.0	2415.0	1279.0	-1.0	2024.0	1063.0	-1.0	1431.0	1490.0	-1.0	2342.0	2054.0	-1.0	3047.0	1778.0	-1.0	3021.0	1960.0	-1.0	2956.0	1646.0	-1.0	2782.0	1313.0	-1.0	2012.0	1097.0	-1.0	1705.0	1135.0	-1.0	1907.0	944.0	-1.0	1541.0	938.0	-1.0	1361.0	
171.008	1215.0	-1.0	1994.0	1100.0	-1.0	1610.0	1219.0	-1.0	1880.0	1540.0	-1.0	2411.0	1277.0	-1.0	2013.0	1059.0	-1.0	1422.0	1487.0	-1.0	2335.0	2051.0	-1.0	3032.0	1777.0	-1.0	3013.0	1958.0	-1.0	2946.0	1648.0	-1.0	2785.0	1314.0	-1.0	2012.0	1097.0	-1.0	1707.0	1136.0	-1.0	1902.0	944.0	-1.0	1544.0	938.0	-1.0	1360.0	
171.507	1214.0	-1.0	1992.0	1100.0	-1.0	1606.0	1218.0	-1.0	1875.0	1539.0	-1.0	2407.0	1276.0	-1.0	2003.0	1058.0	-1.0	1415.0	1486.0	-1.0	2331.0	2048.0	-1.0	3022.0	1776.0	-1.0	3010.0	1956.0	-1.0	2943.0	1651.0	-1.0	2789.0	1318.0	-1.0	2013.0	1100.0	-1.0	1709.0	1136.0	-1.0	1901.0	946.0	-1.0	1546.0	937.0	-1.0	1358.0	
172.006	1216.0	-1.0	1990.0	1099.0	-1.0	1603.0	1216.0	-1.0	1873.0	1538.0	-1.0	2405.0	1274.0	-1.0	2001.0	1057.0	-1.0	1410.0	1488.0	-1.0	2327.0	2047.0	-1.0	3016.0	1776.0	-1.0	3010.0	1955.0	-1.0	2939.0	1654.0	-1.0	2795.0	1320.0	-1.0	2017.0	1102.0	-1.0	1712.0	1134.0	-1.0	1897.0	948.0	-1.0	1549.0	938.0	-1.0	1360.0	
172.505	1216.0	-1.0	1989.0	1097.0	-1.0	1600.0	1218.0	-1.0	1871.0	1539.0	-1.0	2404.0	1275.0	-1.0	2000.0	1057.0	-1.0	1409.0	1489.0	-1.0	2328.0	2048.0	-1.0	3015.0	1778.0	-1.0	3012.0	1957.0	-1.0	2939.0	1656.0	-1.0	2802.0	1323.0	-1.0	2021.0	1104.0	-1.0	1715.0	1134.0	-1.0	1895.0	950.0	-1.0	1551.0	939.0	-1.0	1360.0	
173.004	1216.0	-1.0	1989.0	1097.0	-1.0	1598.0	1219.0	-1.0	1870.0	1539.0	-1.0	2403.0	1276.0	-1.0	2000.0	1056.0	-1.0	1408.0	1491.0	-1.0	2333.0	2049.0	-1.0	3018.0	1779.0	-1.0	3018.0	1961.0	-1.0	2943.0	1662.0	-1.0	2809.0	1325.0	-1.0	2026.0	1106.0	-1.0	1717.0	1133.0	-1.0	1896.0	952.0	-1.0	1552.0	941.0	-1.0	1362.0	
173.503	1218.0	-1.0	1987.0	1097.0	-1.0	1595.0	1220.0	-1.0	1871.0	1540.0	-1.0	2401.0	1279.0	-1.0	2002.0	1058.0	-1.0	1409.0	1492.0	-1.0	2336.0	2050.0	-1.0	3021.0	1782.0	-1.0	3024.0	1964.0	-1.0	2951.0	1665.0	-1.0	2815.0	1329.0	-1.0	2032.0	1107.0	-1.0	1719.0	1134.0	-1.0	1894.0	954.0	-1.0	1555.0	944.0	-1.0	1364.0	
174.002	1219.0	-1.0	1989.0	1098.0	-1.0	1594.0	1220.0	-1.0	1870.0	1539.0	-1.0	2397.0	1281.0	-1.0	2005.0	1058.0	-1.0	1409.0	1492.0	-1.0	2336.0	2052.0	-1.0	3023.0	1784.0	-1.0	3029.0	1967.0	-1.0	2958.0	1668.0	-1.0	2823.0	1334.0	-1.0	2042.0	1110.0	-1.0	1722.0	1135.0	-1.0	1896.0	956.0	-1.0	1556.0	944.0	-1.0	1365.0	
174.501	1218.0	-1.0	1989.0	1096.0	-1.0	1590.0	1222.0	-1.0	1870.0	1539.0	-1.0	2395.0	1282.0	-1.0	2004.0	1057.0	-1.0	1407.0	1493.0	-1.0	2336.0	2052.0	-1.0	3020.0	1785.0	-1.0	3032.0	1971.0	-1.0	2966.0	1670.0	-1.0	2828.0	1336.0	-1.0	2049.0	1113.0	-1.0	1727.0	1137.0	-1.0	1898.0	957.0	-1.0	1561.0	947.0	-1.0	1366.0	
175.001	1221.0	-1.0	1989.0	1096.0	-1.0	1585.0	1221.0	-1.0	1870.0	1538.0	-1.0	2393.0	1282.0	-1.0	2001.0	1056.0	-1.0	1405.0	1494.0	-1.0	2334.0	2051.0	-1.0	3016.0	1784.0	-1.0	3031.0	1972.0	-1.0	2968.0	1673.0	-1.0	2828.0	1338.0	-1.0	2055.0	1113.0	-1.0	1729.0	1137.0	-1.0	1901.0	961.0	-1.0	1565.0	951.0	-1.0	1370.0	
175.500	1221.0	-1.0	1990.0	1095.0	-1.0	1584.0	1222.0	-1.0	1868.0	1540.0	-1.0	2390.0	1282.0	-1.0	1997.0	1057.0	-1.0	1402.0	1492.0	-1.0	2331.0	2049.0	-1.0	3009.0	1785.0	-1.0	3029.0	1973.0	-1.0	2967.0	1672.0	-1.0	2824.0	1341.0	-1.0	2058.0	1116.0	-1.0	1731.0	1137.0	-1.0	1904.0	962.0	-1.0	1569.0	949.0	-1.0	1374.0	
175.999	1223.0	-1.0	1990.0	1096.0	-1.0	1580.0	1224.0	-1.0	1873.0	1539.0	-1.0	2387.0	1280.0	-1.0	1994.0	1060.0	-1.0	1405.0	1490.0	-1.0	2321.0	2049.0	-1.0	3005.0	1783.0	-1.0	3024.0	1973.0	-1.0	2972.0	1679.0	-1.0	2835.0	1350.0	-1.0	2073.0	1119.0	-1.0	1736.0	1138.0	-1.0	1908.0	965.0	-1.0	1572.0	949.0	-1.0	1376.0	
176.498	1222.0	-1.0	1992.0	1095.0	-1.0	1576.0	1229.0	-1.0	1878.0	1540.0	-1.0	2387.0	1281.0	-1.0	1991.0	1062.0	-1.0	1408.0	1486.0	-1.0	2311.0	2049.0	-1.0	3000.0	1783.0	-1.0	3021.0	1978.0	-1.0	2976.0	1687.0	-1.0	2847.0	1358.0	-1.0	2090.0	1124.0	-1.0	1743.0	1140.0	-1.0	1912.0	966.0	-1.0	1575.0	949.0	-1.0	1377.0	
176.997	1224.0	-1.0	1993.0	1094.0	-1.0	1575.0	1231.0	-1.0	1883.0	1540.0	-1.0	2383.0	1283.0	-1.0	1990.0	1064.0	-1.0	1412.0	1479.0	-1.0	2299.0	2050.0	-1.0	2995.0	1782.0	-1.0	3015.0	1982.0	-1.0	2979.0	1696.0	-1.0	2863.0	1368.0	-1.0	2107.0	1128.0	-1.0	1751.0	1141.0	-1.0	1912.0	967.0	-1.0	1580.0	952.0	-1.0	1380.0	
177.496	1223.0	-1.0	1993.0	1091.0	-1.0	1571.0	1233.0	-1.0	1884.0	1538.0	-1.0	2381.0	1283.0	-1.0	1990.0	1067.0	-1.0	1413.0	1477.0	-1.0	2287.0	2049.0	-1.0	2993.0	1780.0	-1.0	3009.0	1985.0	-1.0	2982.0	1707.0	-1.0	2880.0	1376.0	-1.0	2124.0	1134.0	-1.0	1760.0	1140.0	-1.0	1913.0	969.0	-1.0	1584.0	953.0	-1.0	1383.0	
177.995	1224.0	-1.0	1990.0	1091.0	-1.0	1568.0	1232.0	-1.0	1883.0	1537.0	-1.0	2375.0	1285.0	-1.0	1988.0	1067.0	-1.0	1413.0	1472.0	-1.0	2279.0	2050.0	-1.0	2990.0	1778.0	-1.0	3002.0	1986.0	-1.0	2984.0	1717.0	-1.0	2900.0	1385.0	-1.0	2137.0	1140.0	-1.0	1774.0	1141.0	-1.0	1913.0	975.0	-1.0	1593.0	956.0	-1.0	1386.0	
178.494	1222.0	-1.0	1988.0	1090.0	-1.0	1564.0	1234.0	-1.0	1881.0	1536.0	-1.0	2371.0	1286.0	-1.0	1989.0	1067.0	-1.0	1413.0	1471.0	-1.0	2273.0	2051.0	-1.0	2989.0	1779.0	-1.0	2997.0	1990.0	-1.0	2985.0	1725.0	-1.0	2917.0	1390.0	-1.0	2148.0	1146.0	-1.0	1787.0	1141.0	-1.0	1914.0	980.0	-1.0	1600.0	959.0	-1.0	1389.0	
178.994	1223.0	-1.0	1985.0	1089.0	-1.0	1559.0	1233.0	-1.0	1879.0	1534.0	-1.0	2366.0	1288.0	-1.0	1994.0	1069.0	-1.0	1414.0	1471.0	-1.0	2268.0	2051.0	-1.0	2990.0	1779.0	-1.0	2995.0	1991.0	-1.0	2985.0	1733.0	-1.0	2933.0	1396.0	-1.0	2156.0	1153.0	-1.0	1799.0	1140.0	-1.0	1911.0	982.0	-1.0	1605.0	960.0	-1.0	1387.0	
179.494	1223.0	-1.0	1983.0	1087.0	-1.0	1551.0	1236.0	-1.0	1880.0	1536.0	-1.0	2362.0	1290.0	-1.0	1997.0	1070.0	-1.0	1413.0	1471.0	-1.0	2267.0	2052.0	-1.0	2991.0	1779.0	-1.0	2995.0	1993.0	-1.0	2984.0	1740.0	-1.0	2946.0	1398.0	-1.0	2160.0	1157.0	-1.0	1806.0	1140.0	-1.0	1905.0	983.0	-1.0	1607.0	961.0	-1.0	1388.0	
179.993	1222.0	-1.0	1981.0	1088.0	-1.0	1549.0	1238.0	-1.0	1883.0	1536.0	-1.0	2360.0	1294.0	-1.0	2001.0	1072.0	-1.0	1414.0	1472.0	-1.0	2271.0	2056.0	-1.0	2994.0	1779.0	-1.0	2997.0	1992.0	-1.0	2980.0	1747.0	-1.0	2957.0	1401.0	-1.0	2163.0	1159.0	-1.0	1812.0	1139.0	-1.0	1901.0	985.0	-1.0	1607.0	963.0	-1.0	1387.0	
180.493	1225.0	-1.0	1986.0	1090.0	-1.0	1557.0	1241.0	-1.0	1891.0	1539.0	-1.0	2367.0	1298.0	-1.0	2012.0	1074.0	-1.0	1419.0	1475.0	-1.0	2275.0	2063.0	-1.0	3004.0	1780.0	-1.0	3000.0	1994.0	-1.0	2979.0	1752.0	-1.0	2969.0	1402.0	-1.0	2163.0	1163.0	-1.0	1815.0	1138.0	-1.0	1894.0	986.0	-1.0	1608.0	962.0	-1.0	1385.0	
180.992	1226.0	-1.0	1991.0	1094.0	-1.0	1563.0	1244.0	-1.0	1899.0	1541.0	-1.0	2375.0	1303.0	-1.0	2022.0	1080.0	-1.0	1427.0	1476.0	-1.0	2284.0	2069.0	-1.0	3019.0	1784.0	-1.0	3010.0	1999.0	-1.0	2984.0	1757.0	-1.0	2979.0	1405.0	-1.0	2167.0	1166.0	-1.0	1818.0	1137.0	-1.0	1889.0	985.0	-1.0	1607.0	964.0	-1.0	1385.0	
181.491	1227.0	-1.0	1995.0	1094.0	-1.0	1569.0	1246.0	-1.0	1904.0	1542.0	-1.0	2377.0	1306.0	-1.0	2030.0	1082.0	-1.0	1431.0	1479.0	-1.0	2290.0	2073.0	-1.0	3031.0	1787.0	-1.0	3018.0	2003.0	-1.0	2994.0	1760.0	-1.0	2988.0	1408.0	-1.0	2172.0	1167.0	-1.0	1819.0	1136.0	-1.0	1885.0	988.0	-1.0	1609.0	966.0	-1.0	1385.0	
181.990	1226.0	-1.0	1997.0	1092.0	-1.0	1567.0	1245.0	-1.0	1907.0	1540.0	-1.0	2379.0	1308.0	-1.0	2034.0	1082.0	-1.0	1431.0	1479.0	-1.0	2293.0	2074.0	-1.0	3034.0	1790.0	-1.0	3028.0	2003.0	-1.0	2999.0	1760.0	-1.0	2987.0	1410.0	-1.0	2175.0	1167.0	-1.0	1818.0	1137.0	-1.0	1889.0	988.0	-1.0	1610.0	969.0	-1.0	1388.0	
182.489	1226.0	-1.0	1996.0	1091.0	-1.0	1565.0	1245.0	-1.0	1907.0	1538.0	-1.0	2377.0	1307.0	-1.0	2032.0	1080.0	-1.0	1429.0	1481.0	-1.0	2295.0	2074.0	-1.0	3029.0	1790.0	-1.0	3029.0	2003.0	-1.0	2999.0	1758.0	-1.0	2982.0	1410.0	-1.0	2174.0	1168.0	-1.0	1817.0	1139.0	-1.0	1891.0	988.0	-1.0	1610.0	968.0	-1.0	1390.0	
182.988	1229.0	-1.0	1997.0	1091.0	-1.0	1563.0	1246.0	-1.0	1907.0	1537.0	-1.0	2372.0	1307.0	-1.0	2027.0	1080.0	-1.0	1427.0	1478.0	-1.0	2292.0	2072.0	-1.0	3020.0	1788.0	-1.0	3028.0	2003.0	-1.0	2992.0	1756.0	-1.0	2971.0	1408.0	-1.0	2170.0	1166.0	-1.0	1813.0	1139.0	-1.0	1890.0	987.0	-1.0	1610.0	970.0	-1.0	1393.0	
183.487	1228.0	-1.0	1996.0	1088.0	-1.0	1555.0	1247.0	-1.0	1902.0	1537.0	-1.0	2364.0	1303.0	-1.0	2024.0	1078.0	-1.0	1423.0	1478.0	-1.0	2287.0	2068.0	-1.0	3011.0	1787.0	-1.0	3021.0	2000.0	-1.0	2985.0	1753.0	-1.0	2959.0	1407.0	-1.0	2165.0	1166.0	-1.0	1811.0	1138.0	-1.0	1889.0	988.0	-1.0	1607.0	970.0	-1.0	1391.0	
183.986	1228.0	-1.0	1993.0	1089.0	-1.0	1549.0	1247.0	-1.0	1901.0	1537.0	-1.0	2360.0	1303.0	-1.0	2019.0	1077.0	-1.0	1418.0	1477.0	-1.0	2283.0	2064.0	-1.0	3002.0	1785.0	-1.0	3015.0	1999.0	-1.0	2978.0	1750.0	-1.0	2948.0	1405.0	-1.0	2159.0	1167.0	-1.0	1809.0	1138.0	-1.0	1886.0	986.0	-1.0	1605.0	969.0	-1.0	1390.0	
184.485	1229.0	-1.0	1993.0	1088.0	-1.0	1545.0	1248.0	-1.0	1898.0	1537.0	-1.0	2356.0	1302.0	-1.0	2017.0	1076.0	-1.0	1414.0	1477.0	-1.0	2283.0	2064.0	-1.0	2999.0	1785.0	-1.0	3009.0	1996.0	-1.0	2970.0	1747.0	-1.0	2938.0	1404.0	-1.0	2152.0	1167.0	-1.0	1806.0	1137.0	-1.0	1882.0	986.0	-1.0	1604.0	969.0	-1.0	1390.0	
184.985	1229.0	-1.0	1994.0	1089.0	-1.0	1545.0	1245.0	-1.0	1897.0	1537.0	-1.0	2355.0	1305.0	-1.0	2018.0	1076.0	-1.0	1413.0	1476.0	-1.0	2285.0	2064.0	-1.0	2997.0	1784.0	-1.0	3004.0	1994.0	-1.0	2964.0	1744.0	-1.0	2929.0	1401.0	-1.0	2141.0	1163.0	-1.0	1802.0	1136.0	-1.0	1881.0	986.0	-1.0	1600.0	968.0	-1.0	1385.0	
185.484	1229.0	-1.0	2003.0	1088.0	-1.0	1555.0	1243.0	-1.0	1900.0	1539.0	-1.0	2367.0	1308.0	-1.0	2030.0	1079.0	-1.0	1423.0	1479.0	-1.0	2288.0	2073.0	-1.0	3016.0	1787.0	-1.0	3009.0	1997.0	-1.0	2970.0	1747.0	-1.0	2935.0	1402.0	-1.0	2141.0	1168.0	-1.0	1811.0	1139.0	-1.0	1887.0	982.0	-1.0	1596.0	965.0	-1.0	1381.0	
185.983	1232.0	-1.0	2012.0	1093.0	-1.0	1566.0	1251.0	-1.0	1916.0	1546.0	-1.0	2387.0	1317.0	-1.0	2049.0	1088.0	-1.0	1443.0	1482.0	-1.0	2296.0	2086.0	-1.0	3048.0	1792.0	-1.0	3026.0	2012.0	-1.0	3001.0	1756.0	-1.0	2957.0	1405.0	-1.0	2152.0	1175.0	-1.0	1825.0	1145.0	-1.0	1896.0	981.0	-1.0	1593.0	965.0	-1.0	1380.0	
186.482	1237.0	-1.0	2024.0	1099.0	-1.0	1578.0	1257.0	-1.0	1931.0	1553.0	-1.0	2410.0	1325.0	-1.0	2072.0	1098.0	-1.0	1464.0	1486.0	-1.0	2307.0	2096.0	-1.0	3080.0	1800.0	-1.0	3049.0	2026.0	-1.0	3038.0	1761.0	-1.0	2977.0	1408.0	-1.0	2164.0	1178.0	-1.0	1836.0	1150.0	-1.0	1910.0	984.0	-1.0	1595.0	967.0	-1.0	1383.0	
186.981	1243.0	-1.0	2034.0	1103.0	-1.0	1589.0	1260.0	-1.0	1945.0	1560.0	-1.0	2431.0	1334.0	-1.0	2092.0	1105.0	-1.0	1481.0	1489.0	-1.0	2320.0	2108.0	-1.0	3111.0	1807.0	-1.0	3072.0	2037.0	-1.0	3073.0	1766.0	-1.0	2994.0	1412.0	-1.0	2174.0	1183.0	-1.0	1845.0	1155.0	-1.0	1928.0	983.0	-1.0	1600.0	970.0	-1.0	1390.0	
187.480	1247.0	-1.0	2047.0	1107.0	-1.0	1601.0	1266.0	-1.0	1958.0	1569.0	-1.0	2451.0	1341.0	-1.0	2113.0	1111.0	-1.0	1498.0	1495.0	-1.0	2338.0	2119.0	-1.0	3140.0	1814.0	-1.0	3095.0	2049.0	-1.0	3103.0	1770.0	-1.0	3012.0	1413.0	-1.0	2185.0	1186.0	-1.0	1853.0	1160.0	-1.0	1945.0	983.0	-1.0	1602.0	973.0	-1.0	1399.0	
187.979	1252.0	-1.0	2063.0	1113.0	-1.0	1616.0	1272.0	-1.0	1972.0	1574.0	-1.0	2474.0	1349.0	-1.0	2136.0	1118.0	-1.0	1515.0	1501.0	-1.0	2353.0	2131.0	-1.0	3168.0	1821.0	-1.0	3117.0	2060.0	-1.0	3132.0	1775.0	-1.0	3031.0	1416.0	-1.0	2196.0	1187.0	-1.0	1861.0	1166.0	-1.0	1958.0	983.0	-1.0	1604.0	976.0	-1.0	1408.0	
188.478	1257.0	-1.0	2077.0	1118.0	-1.0	1631.0	1276.0	-1.0	1989.0	1581.0	-1.0	2494.0	1356.0	-1.0	2154.0	1125.0	-1.0	1531.0	1507.0	-1.0	2372.0	2140.0	-1.0	3194.0	1826.0	-1.0	3142.0	2068.0	-1.0	3159.0	1780.0	-1.0	3046.0	1420.0	-1.0	2207.0	1189.0	-1.0	1866.0	1168.0	-1.0	1973.0	983.0	-1.0	1605.0	979.0	-1.0	1417.0	
188.977	1260.0	-1.0	2090.0	1122.0	-1.0	1646.0	1282.0	-1.0	2005.0	1588.0	-1.0	2515.0	1364.0	-1.0	2175.0	1133.0	-1.0	1545.0	1514.0	-1.0	2390.0	2152.0	-1.0	3220.0	1833.0	-1.0	3163.0	2075.0	-1.0	3183.0	1781.0	-1.0	3060.0	1422.0	-1.0	2216.0	1190.0	-1.0	1871.0	1172.0	-1.0	1984.0	982.0	-1.0	1608.0	978.0	-1.0	1421.0	
189.476	1265.0	-1.0	2103.0	1128.0	-1.0	1661.0	1285.0	-1.0	2018.0	1592.0	-1.0	2532.0	1369.0	-1.0	2191.0	1138.0	-1.0	1558.0	1519.0	-1.0	2404.0	2158.0	-1.0	3239.0	1837.0	-1.0	3180.0	2081.0	-1.0	3199.0	1782.0	-1.0	3068.0	1422.0	-1.0	2224.0	1190.0	-1.0	1874.0	1175.0	-1.0	1992.0	982.0	-1.0	1612.0	981.0	-1.0	1428.0	
189.975	1266.0	-1.0	2112.0	1131.0	-1.0	1669.0	1288.0	-1.0	2024.0	1595.0	-1.0	2542.0	1371.0	-1.0	2202.0	1140.0	-1.0	1567.0	1522.0	-1.0	2417.0	2162.0	-1.0	3252.0	1840.0	-1.0	3192.0	2082.0	-1.0	3208.0	1780.0	-1.0	3067.0	1423.0	-1.0	2226.0	1189.0	-1.0	1874.0	1176.0	-1.0	2000.0	983.0	-1.0	1616.0	983.0	-1.0	1435.0	
190.474	1268.0	-1.0	2116.0	1132.0	-1.0	1673.0	1287.0	-1.0	2029.0	1596.0	-1.0	2548.0	1372.0	-1.0	2208.0	1142.0	-1.0	1574.0	1525.0	-1.0	2425.0	2163.0	-1.0	3260.0	1840.0	-1.0	3194.0	2082.0	-1.0	3209.0	1776.0	-1.0	3061.0	1421.0	-1.0	2227.0	1187.0	-1.0	1873.0	1176.0	-1.0	2004.0	985.0	-1.0	1619.0	984.0	-1.0	1439.0	
190.973	1268.0	-1.0	2117.0	1133.0	-1.0	1676.0	1287.0	-1.0	2030.0	1596.0	-1.0	2550.0	1371.0	-1.0	2211.0	1143.0	-1.0	1581.0	1525.0	-1.0	2426.0	2163.0	-1.0	3264.0	1838.0	-1.0	3189.0	2079.0	-1.0	3211.0	1772.0	-1.0	3051.0	1420.0	-1.0	2224.0	1186.0	-1.0	1872.0	1178.0	-1.0	2002.0	985.0	-1.0	1621.0	983.0	-1.0	1436.0	
191.472	1266.0	-1.0	2117.0	1133.0	-1.0	1677.0	1288.0	-1.0	2028.0	1596.0	-1.0	2549.0	1371.0	-1.0	2211.0	1145.0	-1.0	1584.0	1522.0	-1.0	2423.0	2161.0	-1.0	3265.0	1834.0	-1.0	3181.0	2079.0	-1.0	3210.0	1768.0	-1.0	3039.0	1416.0	-1.0	2218.0	1183.0	-1.0	1867.0	1177.0	-1.0	2000.0	984.0	-1.0	1618.0	983.0	-1.0	1431.0	
191.971	1268.0	-1.0	2116.0	1134.0	-1.0	1679.0	1285.0	-1.0	2026.0	1596.0	-1.0	2548.0	1367.0	-1.0	2210.0	1144.0	-1.0	1584.0	1521.0	-1.0	2418.0	2158.0	-1.0	3263.0	1832.0	-1.0	3171.0	2077.0	-1.0	3204.0	1762.0	-1.0	3025.0	1411.0	-1.0	2205.0	1180.0	-1.0	1860.0	1176.0	-1.0	1994.0	982.0	-1.0	1616.0	982.0	-1.0	1427.0	
192.471	1266.0	-1.0	2117.0	1134.0	-1.0	1679.0	1285.0	-1.0	2021.0	1596.0	-1.0	2548.0	1366.0	-1.0	2207.0	1142.0	-1.0	1582.0	1518.0	-1.0	2414.0	2155.0	-1.0	3261.0	1829.0	-1.0	3160.0	2072.0	-1.0	3199.0	1756.0	-1.0	3013.0	1405.0	-1.0	2192.0	1178.0	-1.0	1853.0	1175.0	-1.0	1991.0	981.0	-1.0	1611.0	980.0	-1.0	1426.0	
192.970	1267.0	-1.0	2118.0	1135.0	-1.0	1680.0	1284.0	-1.0	2019.0	1595.0	-1.0	2548.0	1365.0	-1.0	2207.0	1139.0	-1.0	1582.0	1517.0	-1.0	2412.0	2155.0	-1.0	3262.0	1826.0	-1.0	3152.0	2072.0	-1.0	3195.0	1752.0	-1.0	3004.0	1399.0	-1.0	2182.0	1176.0	-1.0	1848.0	1175.0	-1.0	1988.0	980.0	-1.0	1610.0	980.0	-1.0	1424.0	
193.469	1268.0	-1.0	2120.0	1135.0	-1.0	1684.0	1282.0	-1.0	2018.0	1596.0	-1.0	2548.0	1364.0	-1.0	2210.0	1140.0	-1.0	1584.0	1517.0	-1.0	2413.0	2154.0	-1.0	3265.0	1826.0	-1.0	3148.0	2071.0	-1.0	3197.0	1748.0	-1.0	3002.0	1396.0	-1.0	2176.0	1173.0	-1.0	1845.0	1175.0	-1.0	1990.0	978.0	-1.0	1609.0	982.0	-1.0	1425.0	
193.968	1269.0	-1.0	2123.0	1136.0	-1.0	1685.0	1282.0	-1.0	2021.0	1597.0	-1.0	2552.0	1365.0	-1.0	2217.0	1138.0	-1.0	1587.0	1519.0	-1.0	2419.0	2157.0	-1.0	3274.0	1827.0	-1.0	3151.0	2071.0	-1.0	3205.0	1748.0	-1.0	3009.0	1394.0	-1.0	2173.0	1173.0	-1.0	1847.0	1176.0	-1.0	1993.0	978.0	-1.0	1610.0	983.0	-1.0	1429.0	
194.467	1270.0	-1.0	2127.0	1138.0	-1.0	1689.0	1283.0	-1.0	2024.0	1597.0	-1.0	2556.0	1368.0	-1.0	2229.0	1141.0	-1.0	1591.0	1520.0	-1.0	2428.0	2159.0	-1.0	3288.0	1827.0	-1.0	3158.0	2073.0	-1.0	3211.0	1750.0	-1.0	3015.0	1393.0	-1.0	2176.0	1171.0	-1.0	1850.0	1178.0	-1.0	1997.0	980.0	-1.0	1614.0	985.0	-1.0	1432.0	
194.966	1269.0	-1.0	2133.0	1138.0	-1.0	1693.0	1286.0	-1.0	2028.0	1599.0	-1.0	2558.0	1371.0	-1.0	2241.0	1143.0	-1.0	1597.0	1525.0	-1.0	2441.0	2163.0	-1.0	3301.0	1828.0	-1.0	3167.0	2073.0	-1.0	3218.0	1752.0	-1.0	3024.0	1395.0	-1.0	2179.0	1173.0	-1.0	1852.0	1179.0	-1.0	2002.0	979.0	-1.0	1617.0	986.0	-1.0	1438.0	
195.465	1272.0	-1.0	2136.0	1139.0	-1.0	1694.0	1284.0	-1.0	2031.0	1599.0	-1.0	2560.0	1375.0	-1.0	2253.0	1144.0	-1.0	1603.0	1530.0	-1.0	2456.0	2167.0	-1.0	3312.0	1831.0	-1.0	3178.0	2075.0	-1.0	3226.0	1753.0	-1.0	3035.0	1395.0	-1.0	2183.0	1173.0	-1.0	1855.0	1179.0	-1.0	2003.0	980.0	-1.0	1620.0	986.0	-1.0	1439.0	
195.964	1271.0	-1.0	2138.0	1139.0	-1.0	1693.0	1285.0	-1.0	2034.0	1598.0	-1.0	2561.0	1378.0	-1.0	2262.0	1146.0	-1.0	1607.0	1533.0	-1.0	2470.0	2171.0	-1.0	3323.0	1835.0	-1.0	3190.0	2075.0	-1.0	3230.0	1753.0	-1.0	3040.0	1396.0	-1.0	2185.0	1172.0	-1.0	1856.0	1178.0	-1.0	2004.0	980.0	-1.0	1618.0	986.0	-1.0	1438.0	
196.463	1271.0	-1.0	2136.0	1138.0	-1.0	1693.0	1285.0	-1.0	2036.0	1598.0	-1.0	2558.0	1378.0	-1.0	2269.0	1147.0	-1.0	1610.0	1538.0	-1.0	2480.0	2173.0	-1.0	3328.0	1837.0	-1.0	3197.0	2076.0	-1.0	3230.0	1752.0	-1.0	3043.0	1395.0	-1.0	2187.0	1171.0	-1.0	1853.0	1179.0	-1.0	2003.0	977.0	-1.0	1616.0	986.0	-1.0	1436.0	
196.962	1271.0	-1.0	2135.0	1138.0	-1.0	1691.0	1285.0	-1.0	2035.0	1596.0	-1.0	2555.0	1379.0	-1.0	2267.0	1146.0	-1.0	1608.0	1538.0	-1.0	2485.0	2173.0	-1.0	3328.0	1838.0	-1.0	3204.0	2074.0	-1.0	3226.0	1749.0	-1.0	3036.0	1395.0	-1.0	2182.0	1168.0	-1.0	1847.0	1177.0	-1.0	1998.0	977.0	-1.0	1615.0	983.0	-1.0	1434.0	
197.461	1268.0	-1.0	2130.0	1136.0	-1.0	1686.0	1284.0	-1.0	2033.0	1596.0	-1.0	2551.0	1376.0	-1.0	2262.0	1144.0	-1.0	1603.0	1538.0	-1.0	2485.0	2169.0	-1.0	3318.0	1839.0	-1.0	3206.0	2070.0	-1.0	3210.0	1744.0	-1.0	3021.0	1391.0	-1.0	2175.0	1164.0	-1.0	1837.0	1176.0	-1.0	1993.0	975.0	-1.0	1613.0	983.0	-1.0	1431.0	
197.960	1265.0	-1.0	2126.0	1135.0	-1.0	1684.0	1282.0	-1.0	2027.0	1592.0	-1.0	2544.0	1370.0	-1.0	2252.0	1140.0	-1.0	1596.0	1538.0	-1.0	2483.0	2165.0	-1.0	3309.0	1837.0	-1.0	3203.0	2063.0	-1.0	3198.0	1739.0	-1.0	3005.0	1388.0	-1.0	2165.0	1159.0	-1.0	1829.0	1174.0	-1.0	1989.0	977.0	-1.0	1612.0	982.0	-1.0	1430.0	
198.459	1265.0	-1.0	2120.0	1133.0	-1.0	1681.0	1277.0	-1.0	2025.0	1590.0	-1.0	2540.0	1364.0	-1.0	2241.0	1137.0	-1.0	1590.0	1535.0	-1.0	2478.0	2159.0	-1.0	3295.0	1835.0	-1.0	3196.0	2059.0	-1.0	3187.0	1733.0	-1.0	2987.0	1384.0	-1.0	2156.0	1157.0	-1.0	1821.0	1171.0	-1.0	1984.0	977.0	-1.0	1612.0	982.0	-1.0	1430.0	
198.958	1263.0	-1.0	2120.0	1133.0	-1.0	1679.0	1278.0	-1.0	2021.0	1589.0	-1.0	2537.0	1360.0	-1.0	2230.0	1134.0	-1.0	1584.0	1533.0	-1.0	2473.0	2155.0	-1.0	3286.0	1833.0	-1.0	3190.0	2056.0	-1.0	3179.0	1729.0	-1.0	2975.0	1382.0	-1.0	2150.0	1153.0	-1.0	1818.0	1172.0	-1.0	1982.0	976.0	-1.0	1611.0	982.0	-1.0	1431.0	
199.457	1264.0	-1.0	2120.0	1133.0	-1.0	1683.0	1278.0	-1.0	2022.0	1590.0	-1.0	2540.0	1357.0	-1.0	2226.0	1133.0	-1.0	1581.0	1531.0	-1.0	2468.0	2153.0	-1.0	3283.0	1832.0	-1.0	3183.0	2054.0	-1.0	3174.0	1726.0	-1.0	2969.0	1381.0	-1.0	2148.0	1154.0	-1.0	1816.0	1171.0	-1.0	1984.0	976.0	-1.0	1613.0	982.0	-1.0	1435.0	
199.957	1267.0	-1.0	2124.0	1137.0	-1.0	1689.0	1278.0	-1.0	2026.0	1591.0	-1.0	2546.0	1357.0	-1.0	2225.0	1133.0	-1.0	1583.0	1530.0	-1.0	2467.0	2154.0	-1.0	3282.0	1831.0	-1.0	3180.0	2053.0	-1.0	3173.0	1725.0	-1.0	2969.0	1381.0	-1.0	2147.0	1154.0	-1.0	1820.0	1171.0	-1.0	1988.0	976.0	-1.0	1613.0	982.0	-1.0	1437.0	
200.456	1267.0	-1.0	2129.0	1139.0	-1.0	1693.0	1281.0	-1.0	2030.0	1595.0	-1.0	2551.0	1359.0	-1.0	2227.0	1134.0	-1.0	1583.0	1530.0	-1.0	2467.0	2153.0	-1.0	3282.0	1829.0	-1.0	3180.0	2052.0	-1.0	3175.0	1726.0	-1.0	2974.0	1380.0	-1.0	2148.0	1154.0	-1.0	1826.0	1173.0	-1.0	1992.0	977.0	-1.0	1616.0	982.0	-1.0	1441.0	
200.955	1269.0	-1.0	2129.0	1138.0	-1.0	1689.0	1281.0	-1.0	2031.0	1597.0	-1.0	2554.0	1359.0	-1.0	2231.0	1134.0	-1.0	1583.0	1531.0	-1.0	2468.0	2154.0	-1.0	3283.0	1828.0	-1.0	3178.0	2053.0	-1.0	3178.0	1728.0	-1.0	2982.0	1380.0	-1.0	2153.0	1157.0	-1.0	1834.0	1174.0	-1.0	1998.0	975.0	-1.0	1618.0	981.0	-1.0	1444.0	
201.454	1269.0	-1.0	2129.0	1137.0	-1.0	1680.0	1280.0	-1.0	2028.0	1595.0	-1.0	2550.0	1362.0	-1.0	2235.0	1133.0	-1.0	1584.0	1530.0	-1.0	2471.0	2156.0	-1.0	3286.0	1829.0	-1.0	3179.0	2054.0	-1.0	3182.0	1730.0	-1.0	2992.0	1381.0	-1.0	2156.0	1159.0	-1.0	1841.0	1175.0	-1.0	2003.0	975.0	-1.0	1621.0	983.0	-1.0	1446.0	
201.953	1268.0	-1.0	2128.0	1134.0	-1.0	1674.0	1279.0	-1.0	2027.0	1595.0	-1.0	2546.0	1364.0	-1.0	2244.0	1135.0	-1.0	1587.0	1532.0	-1.0	2474.0	2155.0	-1.0	3291.0	1828.0	-1.0	3182.0	2055.0	-1.0	3188.0	1734.0	-1.0	3002.0	1379.0	-1.0	2153.0	1161.0	-1.0	1849.0	1175.0	-1.0	2005.0	976.0	-1.0	1623.0	983.0	-1.0	1445.0	
202.452	1266.0	-1.0	2128.0	1133.0	-1.0	1671.0	1280.0	-1.0	2025.0	1594.0	-1.0	2542.0	1366.0	-1.0	2251.0	1136.0	-1.0	1591.0	1534.0	-1.0	2481.0	2158.0	-1.0	3300.0	1831.0	-1.0	3187.0	2055.0	-1.0	3193.0	1735.0	-1.0	3008.0	1375.0	-1.0	2148.0	1162.0	-1.0	1851.0	1177.0	-1.0	2008.0	974.0	-1.0	1624.0	982.0	-1.0	1446.0	
202.951	1267.0	-1.0	2127.0	1131.0	-1.0	1672.0	1279.0	-1.0	2027.0	1594.0	-1.0	2544.0	1368.0	-1.0	2259.0	1136.0	-1.0	1592.0	1536.0	-1.0	2485.0	2161.0	-1.0	3309.0	1832.0	-1.0	3192.0	2055.0	-1.0	3196.0	1734.0	-1.0	3012.0	1371.0	-1.0	2141.0	1162.0	-1.0	1852.0	1176.0	-1.0	2009.0	975.0	-1.0	1624.0	981.0	-1.0	1447.0	
203.450	1268.0	-1.0	2129.0	1134.0	-1.0	1673.0	1279.0	-1.0	2028.0	1593.0	-1.0	2547.0	1370.0	-1.0	2262.0	1135.0	-1.0	1591.0	1537.0	-1.0	2494.0	2163.0	-1.0	3316.0	1834.0	-1.0	3201.0	2053.0	-1.0	3200.0	1732.0	-1.0	3013.0	1369.0	-1.0	2137.0	1159.0	-1.0	1850.0	1176.0	-1.0	2010.0	975.0	-1.0	1624.0	982.0	-1.0	1447.0	
203.949	1261.0	-1.0	2129.0	1129.0	-1.0	1676.0	1274.0	-1.0	2030.0	1591.0	-1.0	2550.0	1369.0	-1.0	2263.0	1133.0	-1.0	1590.0	1540.0	-1.0	2501.0	2164.0	-1.0	3322.0	1835.0	-1.0	3209.0	2055.0	-1.0	3205.0	1732.0	-1.0	3014.0	1366.0	-1.0	2134.0	1159.0	-1.0	1848.0	1176.0	-1.0	2006.0	973.0	-1.0	1623.0	981.0	-1.0	1445.0	
204.448	1262.0	-1.0	2130.0	1131.0	-1.0	1677.0	1275.0	-1.0	2029.0	1591.0	-1.0	2551.0	1367.0	-1.0	2262.0	1133.0	-1.0	1589.0	1540.0	-1.0	2505.0	2164.0	-1.0	3322.0	1837.0	-1.0	3213.0	2054.0	-1.0	3204.0	1730.0	-1.0	3013.0	1365.0	-1.0	2131.0	1157.0	-1.0	1844.0	1175.0	-1.0	2003.0	973.0	-1.0	1621.0	979.0	-1.0	1441.0	
204.947	1263.0	-1.0	2128.0	1131.0	-1.0	1680.0	1276.0	-1.0	2028.0	1593.0	-1.0	2550.0	1362.0	-1.0	2254.0	1130.0	-1.0	1584.0	1541.0	-1.0	2505.0	2161.0	-1.0	3316.0	1837.0	-1.0	3212.0	2050.0	-1.0	3193.0	1728.0	-1.0	3005.0	1366.0	-1.0	2128.0	1155.0	-1.0	1839.0	1173.0	-1.0	2000.0	972.0	-1.0	1618.0	977.0	-1.0	1438.0	
205.446	1265.0	-1.0	2127.0	1133.0	-1.0	1679.0	1274.0	-1.0	2025.0	1593.0	-1.0	2549.0	1358.0	-1.0	2241.0	1126.0	-1.0	1573.0	1539.0	-1.0	2498.0	2157.0	-1.0	3300.0	1835.0	-1.0	3208.0	2048.0	-1.0	3183.0	1724.0	-1.0	2995.0	1362.0	-1.0	2123.0	1151.0	-1.0	1832.0	1172.0	-1.0	1996.0	972.0	-1.0	1616.0	977.0	-1.0	1436.0	
205.945	1265.0	-1.0	2122.0	1134.0	-1.0	1670.0	1272.0	-1.0	2017.0	1591.0	-1.0	2541.0	1352.0	-1.0	2222.0	1120.0	-1.0	1559.0	1536.0	-1.0	2487.0	2149.0	-1.0	3278.0	1834.0	-1.0	3201.0	2043.0	-1.0	3172.0	1719.0	-1.0	2982.0	1362.0	-1.0	2117.0	1149.0	-1.0	1829.0	1171.0	-1.0	1993.0	968.0	-1.0	1613.0	976.0	-1.0	1432.0	
206.444	1263.0	-1.0	2116.0	1130.0	-1.0	1660.0	1269.0	-1.0	2006.0	1588.0	-1.0	2529.0	1345.0	-1.0	2201.0	1116.0	-1.0	1548.0	1530.0	-1.0	2474.0	2141.0	-1.0	3254.0	1831.0	-1.0	3191.0	2039.0	-1.0	3160.0	1717.0	-1.0	2971.0	1360.0	-1.0	2115.0	1149.0	-1.0	1823.0	1169.0	-1.0	1990.0	969.0	-1.0	1612.0	974.0	-1.0	1432.0	
206.943	1261.0	-1.0	2108.0	1127.0	-1.0	1652.0	1267.0	-1.0	1997.0	1584.0	-1.0	2516.0	1339.0	-1.0	2183.0	1111.0	-1.0	1535.0	1525.0	-1.0	2458.0	2131.0	-1.0	3232.0	1827.0	-1.0	3180.0	2034.0	-1.0	3152.0	1713.0	-1.0	2960.0	1362.0	-1.0	2114.0	1148.0	-1.0	1824.0	1169.0	-1.0	1987.0	968.0	-1.0	1611.0	972.0	-1.0	1431.0	
207.442	1259.0	-1.0	2098.0	1123.0	-1.0	1643.0	1264.0	-1.0	1985.0	1583.0	-1.0	2503.0	1333.0	-1.0	2166.0	1106.0	-1.0	1528.0	1520.0	-1.0	2443.0	2126.0	-1.0	3216.0	1822.0	-1.0	3166.0	2034.0	-1.0	3148.0	1715.0	-1.0	2958.0	1363.0	-1.0	2118.0	1149.0	-1.0	1831.0	1168.0	-1.0	1985.0	970.0	-1.0	1611.0	974.0	-1.0	1431.0	
207.941	1254.0	-1.0	2087.0	1122.0	-1.0	1636.0	1261.0	-1.0	1975.0	1577.0	-1.0	2493.0	1327.0	-1.0	2152.0	1104.0	-1.0	1522.0	1515.0	-1.0	2426.0	2120.0	-1.0	3204.0	1818.0	-1.0	3152.0	2033.0	-1.0	3145.0	1717.0	-1.0	2959.0	1368.0	-1.0	2125.0	1153.0	-1.0	1837.0	1166.0	-1.0	1983.0	970.0	-1.0	1614.0	974.0	-1.0	1431.0	
208.440	1252.0	-1.0	2077.0	1118.0	-1.0	1633.0	1259.0	-1.0	1970.0	1575.0	-1.0	2483.0	1325.0	-1.0	2142.0	1102.0	-1.0	1516.0	1509.0	-1.0	2411.0	2116.0	-1.0	3194.0	1817.0	-1.0	3140.0	2033.0	-1.0	3145.0	1720.0	-1.0	2963.0	1372.0	-1.0	2130.0	1155.0	-1.0	1842.0	1167.0	-1.0	1981.0	971.0	-1.0	1615.0	973.0	-1.0	1431.0	
208.939	1249.0	-1.0	2071.0	1118.0	-1.0	1630.0	1257.0	-1.0	1963.0	1572.0	-1.0	2477.0	1323.0	-1.0	2133.0	1099.0	-1.0	1511.0	1505.0	-1.0	2400.0	2116.0	-1.0	3190.0	1814.0	-1.0	3130.0	2034.0	-1.0	3146.0	1723.0	-1.0	2974.0	1376.0	-1.0	2141.0	1157.0	-1.0	1848.0	1166.0	-1.0	1981.0	971.0	-1.0	1614.0	973.0	-1.0	1433.0	
209.438	1248.0	-1.0	2066.0	1116.0	-1.0	1631.0	1256.0	-1.0	1959.0	1571.0	-1.0	2472.0	1321.0	-1.0	2129.0	1098.0	-1.0	1507.0	1504.0	-1.0	2392.0	2114.0	-1.0	3187.0	1813.0	-1.0	3123.0	2037.0	-1.0	3148.0	1725.0	-1.0	2981.0	1378.0	-1.0	2145.0	1158.0	-1.0	1852.0	1165.0	-1.0	1979.0	970.0	-1.0	1615.0	975.0	-1.0	1435.0	
209.937	1248.0	-1.0	2062.0	1117.0	-1.0	1630.0	1254.0	-1.0	1956.0	1571.0	-1.0	2470.0	1322.0	-1.0	2127.0	1097.0	-1.0	1504.0	1501.0	-1.0	2386.0	2115.0	-1.0	3184.0	1812.0	-1.0	3120.0	2038.0	-1.0	3154.0	1730.0	-1.0	2989.0	1382.0	-1.0	2150.0	1161.0	-1.0	1859.0	1164.0	-1.0	1979.0	972.0	-1.0	1617.0	976.0	-1.0	1434.0	
210.436	1245.0	-1.0	2058.0	1117.0	-1.0	1629.0	1255.0	-1.0	1955.0	1571.0	-1.0	2468.0	1319.0	-1.0	2125.0	1096.0	-1.0	1501.0	1502.0	-1.0	2382.0	2114.0	-1.0	3183.0	1811.0	-1.0	3120.0	2039.0	-1.0	3157.0	1734.0	-1.0	2997.0	1385.0	-1.0	2158.0	1162.0	-1.0	1863.0	1165.0	-1.0	1980.0	974.0	-1.0	1620.0	977.0	-1.0	1434.0	
210.935	1246.0	-1.0	2057.0	1115.0	-1.0	1629.0	1254.0	-1.0	1953.0	1570.0	-1.0	2467.0	1319.0	-1.0	2122.0	1093.0	-1.0	1495.0	1499.0	-1.0	2379.0	2113.0	-1.0	3180.0	1810.0	-1.0	3119.0	2042.0	-1.0	3161.0	1738.0	-1.0	3005.0	1388.0	-1.0	2163.0	1164.0	-1.0	1865.0	1166.0	-1.0	1978.0	975.0	-1.0	1623.0	977.0	-1.0	1432.0	
211.434	1241.0	-1.0	2059.0	1108.0	-1.0	1627.0	1247.0	-1.0	1951.0	1565.0	-1.0	2465.0	1316.0	-1.0	2117.0	1090.0	-1.0	1489.0	1500.0	-1.0	2377.0	2111.0	-1.0	3174.0	1811.0	-1.0	3120.0	2042.0	-1.0	3162.0	1739.0	-1.0	3008.0	1390.0	-1.0	2166.0	1164.0	-1.0	1864.0	1166.0	-1.0	1977.0	977.0	-1.0	1628.0	976.0	-1.0	1431.0	
211.933	1244.0	-1.0	2059.0	1112.0	-1.0	1626.0	1247.0	-1.0	1949.0	1565.0	-1.0	2463.0	1314.0	-1.0	2111.0	1089.0	-1.0	1482.0	1499.0	-1.0	2376.0	2106.0	-1.0	3165.0	1812.0	-1.0	3123.0	2043.0	-1.0	3158.0	1738.0	-1.0	3007.0	1389.0	-1.0	2168.0	1164.0	-1.0	1863.0	1166.0	-1.0	1980.0	981.0	-1.0	1632.0	977.0	-1.0	1429.0	
212.432	1246.0	-1.0	2063.0	1111.0	-1.0	1626.0	1248.0	-1.0	1947.0	1567.0	-1.0	2462.0	1313.0	-1.0	2104.0	1086.0	-1.0	1478.0	1498.0	-1.0	2372.0	2103.0	-1.0	3155.0	1813.0	-1.0	3125.0	2041.0	-1.0	3156.0	1738.0	-1.0	3004.0	1391.0	-1.0	2169.0	1164.0	-1.0	1862.0	1167.0	-1.0	1980.0	981.0	-1.0	1636.0	977.0	-1.0	1431.0	
212.931	1247.0	-1.0	2064.0	1112.0	-1.0	1626.0	1250.0	-1.0	1948.0	1568.0	-1.0	2461.0	1311.0	-1.0	2098.0	1084.0	-1.0	1472.0	1496.0	-1.0	2371.0	2102.0	-1.0	3147.0	1814.0	-1.0	3129.0	2041.0	-1.0	3153.0	1737.0	-1.0	2997.0	1390.0	-1.0	2168.0	1162.0	-1.0	1860.0	1167.0	-1.0	1983.0	983.0	-1.0	1638.0	979.0	-1.0	1433.0	
213.430	1247.0	-1.0	2066.0	1114.0	-1.0	1625.0	1250.0	-1.0	1947.0	1567.0	-1.0	2463.0	1309.0	-1.0	2090.0	1081.0	-1.0	1469.0	1497.0	-1.0	2371.0	2098.0	-1.0	3138.0	1813.0	-1.0	3131.0	2039.0	-1.0	3148.0	1736.0	-1.0	2992.0	1391.0	-1.0	2166.0	1163.0	-1.0	1859.0	1168.0	-1.0	1984.0	983.0	-1.0	1642.0	980.0	-1.0	1436.0	
213.929	1249.0	-1.0	2068.0	1114.0	-1.0	1628.0	1249.0	-1.0	1947.0	1567.0	-1.0	2461.0	1307.0	-1.0	2087.0	1082.0	-1.0	1467.0	1496.0	-1.0	2368.0	2095.0	-1.0	3130.0	1812.0	-1.0	3130.0	2040.0	-1.0	3144.0	1735.0	-1.0	2986.0	1391.0	-1.0	2167.0	1163.0	-1.0	1860.0	1167.0	-1.0	1986.0	986.0	-1.0	1645.0	982.0	-1.0	1438.0	
214.428	1248.0	-1.0	2067.0	1112.0	-1.0	1627.0	1250.0	-1.0	1946.0	1568.0	-1.0	2459.0	1306.0	-1.0	2081.0	1081.0	-1.0	1466.0	1496.0	-1.0	2368.0	2095.0	-1.0	3123.0	1813.0	-1.0	3127.0	2040.0	-1.0	3137.0	1735.0	-1.0	2982.0	1391.0	-1.0	2169.0	1164.0	-1.0	1864.0	1167.0	-1.0	1986.0	987.0	-1.0	1648.0	982.0	-1.0	1438.0	
214.927	1249.0	-1.0	2067.0	1112.0	-1.0	1625.0	1248.0	-1.0	1942.0	1567.0	-1.0	2456.0	1305.0	-1.0	2077.0	1083.0	-1.0	1465.0	1496.0	-1.0	2364.0	2092.0	-1.0	3117.0	1810.0	-1.0	3121.0	2039.0	-1.0	3134.0	1736.0	-1.0	2977.0	1394.0	-1.0	2168.0	1164.0	-1.0	1865.0	1168.0	-1.0	1985.0	987.0	-1.0	1650.0	982.0	-1.0	1438.0	
215.426	1249.0	-1.0	2063.0	1111.0	-1.0	1622.0	1248.0	-1.0	1940.0	1566.0	-1.0	2454.0	1305.0	-1.0	2076.0	1082.0	-1.0	1466.0	1494.0	-1.0	2359.0	2092.0	-1.0	3113.0	1810.0	-1.0	3114.0	2039.0	-1.0	3128.0	1734.0	-1.0	2972.0	1395.0	-1.0	2170.0	1167.0	-1.0	1865.0	1168.0	-1.0	1985.0	988.0	-1.0	1650.0	981.0	-1.0	1437.0	
215.925	1246.0	-1.0	2062.0	1110.0	-1.0	1619.0	1249.0	-1.0	1937.0	1566.0	-1.0	2452.0	1306.0	-1.0	2072.0	1084.0	-1.0	1466.0	1492.0	-1.0	2357.0	2091.0	-1.0	3110.0	1807.0	-1.0	3107.0	2039.0	-1.0	3125.0	1737.0	-1.0	2971.0	1395.0	-1.0	2169.0	1168.0	-1.0	1866.0	1168.0	-1.0	1984.0	987.0	-1.0	1648.0	982.0	-1.0	1436.0	
216.424	1248.0	-1.0	2058.0	1110.0	-1.0	1616.0	1247.0	-1.0	1935.0	1566.0	-1.0	2449.0	1305.0	-1.0	2072.0	1085.0	-1.0	1465.0	1493.0	-1.0	2353.0	2091.0	-1.0	3110.0	1805.0	-1.0	3098.0	2039.0	-1.0	3123.0	1739.0	-1.0	2973.0	1396.0	-1.0	2171.0	1168.0	-1.0	1868.0	1167.0	-1.0	1981.0	988.0	-1.0	1647.0	982.0	-1.0	1433.0	
216.923	1246.0	-1.0	2056.0	1107.0	-1.0	1611.0	1249.0	-1.0	1931.0	1565.0	-1.0	2444.0	1306.0	-1.0	2074.0	1084.0	-1.0	1467.0	1492.0	-1.0	2349.0	2093.0	-1.0	3110.0	1805.0	-1.0	3092.0	2038.0	-1.0	3119.0	1740.0	-1.0	2975.0	1399.0	-1.0	2172.0	1169.0	-1.0	1868.0	1167.0	-1.0	1977.0	988.0	-1.0	1645.0	981.0	-1.0	1431.0	
217.423	1247.0	-1.0	2052.0	1107.0	-1.0	1607.0	1247.0	-1.0	1931.0	1564.0	-1.0	2441.0	1308.0	-1.0	2075.0	1084.0	-1.0	1466.0	1490.0	-1.0	2346.0	2093.0	-1.0	3111.0	1801.0	-1.0	3084.0	2039.0	-1.0	3118.0	1742.0	-1.0	2977.0	1399.0	-1.0	2170.0	1168.0	-1.0	1866.0	1167.0	-1.0	1974.0	988.0	-1.0	1642.0	982.0	-1.0	1429.0	
217.922	1245.0	-1.0	2050.0	1106.0	-1.0	1602.0	1249.0	-1.0	1930.0	1565.0	-1.0	2438.0	1308.0	-1.0	2076.0	1086.0	-1.0	1465.0	1491.0	-1.0	2344.0	2092.0	-1.0	3110.0	1801.0	-1.0	3078.0	2037.0	-1.0	3113.0	1744.0	-1.0	2979.0	1400.0	-1.0	2171.0	1168.0	-1.0	1864.0	1166.0	-1.0	1972.0	986.0	-1.0	1638.0	982.0	-1.0	1425.0	
218.421	1246.0	-1.0	2047.0	1105.0	-1.0	1598.0	1250.0	-1.0	1931.0	1566.0	-1.0	2440.0	1310.0	-1.0	2078.0	1085.0	-1.0	1465.0	1491.0	-1.0	2343.0	2094.0	-1.0	3108.0	1801.0	-1.0	3072.0	2038.0	-1.0	3108.0	1744.0	-1.0	2980.0	1399.0	-1.0	2169.0	1168.0	-1.0	1860.0	1165.0	-1.0	1968.0	986.0	-1.0	1635.0	982.0	-1.0	1422.0	
218.920	1247.0	-1.0	2050.0	1108.0	-1.0	1603.0	1251.0	-1.0	1934.0	1569.0	-1.0	2444.0	1313.0	-1.0	2082.0	1087.0	-1.0	1466.0	1490.0	-1.0	2342.0	2095.0	-1.0	3110.0	1800.0	-1.0	3069.0	2037.0	-1.0	3107.0	1745.0	-1.0	2981.0	1399.0	-1.0	2165.0	1168.0	-1.0	1857.0	1163.0	-1.0	1964.0	987.0	-1.0	1630.0	981.0	-1.0	1419.0	
219.419	1249.0	-1.0	2053.0	1112.0	-1.0	1611.0	1252.0	-1.0	1940.0	1571.0	-1.0	2453.0	1313.0	-1.0	2087.0	1089.0	-1.0	1467.0	1492.0	-1.0	2346.0	2099.0	-1.0	3119.0	1800.0	-1.0	3068.0	2039.0	-1.0	3105.0	1748.0	-1.0	2984.0	1399.0	-1.0	2165.0	1169.0	-1.0	1855.0	1164.0	-1.0	1960.0	985.0	-1.0	1627.0	980.0	-1.0	1417.0	
219.918	1249.0	-1.0	2056.0	1114.0	-1.0	1618.0	1255.0	-1.0	1945.0	1573.0	-1.0	2458.0	1317.0	-1.0	2095.0	1092.0	-1.0	1475.0	1493.0	-1.0	2348.0	2102.0	-1.0	3130.0	1801.0	-1.0	3073.0	2040.0	-1.0	3111.0	1750.0	-1.0	2988.0	1403.0	-1.0	2170.0	1171.0	-1.0	1856.0	1163.0	-1.0	1957.0	987.0	-1.0	1629.0	980.0	-1.0	1417.0	
220.417	1250.0	-1.0	2054.0	1115.0	-1.0	1621.0	1258.0	-1.0	1953.0	1572.0	-1.0	2460.0	1318.0	-1.0	2099.0	1095.0	-1.0	1483.0	1492.0	-1.0	2348.0	2107.0	-1.0	3140.0	1804.0	-1.0	3082.0	2046.0	-1.0	3125.0	1756.0	-1.0	3006.0	1408.0	-1.0	2186.0	1176.0	-1.0	1870.0	1163.0	-1.0	1960.0	990.0	-1.0	1631.0	984.0	-1.0	1422.0	
220.916	1249.0	-1.0	2051.0	1115.0	-1.0	1621.0	1260.0	-1.0	1960.0	1573.0	-1.0	2458.0	1320.0	-1.0	2104.0	1099.0	-1.0	1491.0	1490.0	-1.0	2343.0	2109.0	-1.0	3143.0	1804.0	-1.0	3089.0	2049.0	-1.0	3135.0	1764.0	-1.0	3020.0	1417.0	-1.0	2201.0	1181.0	-1.0	1880.0	1165.0	-1.0	1961.0	990.0	-1.0	1635.0	989.0	-1.0	1429.0	
221.415	1248.0	-1.0	2047.0	1113.0	-1.0	1617.0	1261.0	-1.0	1962.0	1573.0	-1.0	2457.0	1323.0	-1.0	2107.0	1101.0	-1.0	1493.0	1486.0	-1.0	2338.0	2111.0	-1.0	3145.0	1807.0	-1.0	3095.0	2052.0	-1.0	3139.0	1768.0	-1.0	3033.0	1421.0	-1.0	2211.0	1186.0	-1.0	1891.0	1164.0	-1.0	1960.0	992.0	-1.0	1640.0	990.0	-1.0	1440.0	
221.914	1246.0	-1.0	2041.0	1111.0	-1.0	1612.0	1264.0	-1.0	1963.0	1572.0	-1.0	2453.0	1324.0	-1.0	2106.0	1103.0	-1.0	1495.0	1485.0	-1.0	2337.0	2110.0	-1.0	3142.0	1807.0	-1.0	3099.0	2054.0	-1.0	3139.0	1772.0	-1.0	3041.0	1424.0	-1.0	2219.0	1187.0	-1.0	1896.0	1163.0	-1.0	1958.0	993.0	-1.0	1641.0	994.0	-1.0	1444.0	
222.413	1245.0	-1.0	2037.0	1110.0	-1.0	1608.0	1262.0	-1.0	1959.0	1571.0	-1.0	2447.0	1324.0	-1.0	2105.0	1104.0	-1.0	1493.0	1486.0	-1.0	2336.0	2108.0	-1.0	3139.0	1807.0	-1.0	3101.0	2052.0	-1.0	3138.0	1774.0	-1.0	3042.0	1427.0	-1.0	2219.0	1188.0	-1.0	1898.0	1162.0	-1.0	1955.0	993.0	-1.0	1640.0	994.0	-1.0	1447.0	
222.912	1245.0	-1.0	2033.0	1108.0	-1.0	1602.0	1261.0	-1.0	1958.0	1572.0	-1.0	2445.0	1324.0	-1.0	2104.0	1102.0	-1.0	1489.0	1487.0	-1.0	2338.0	2108.0	-1.0	3135.0	1808.0	-1.0	3103.0	2052.0	-1.0	3134.0	1775.0	-1.0	3043.0	1425.0	-1.0	2218.0	1191.0	-1.0	1902.0	1160.0	-1.0	1952.0	994.0	-1.0	1639.0	993.0	-1.0	1446.0	
223.411	1245.0	-1.0	2034.0	1111.0	-1.0	1605.0	1262.0	-1.0	1956.0	1572.0	-1.0	2450.0	1324.0	-1.0	2107.0	1102.0	-1.0	1488.0	1489.0	-1.0	2341.0	2110.0	-1.0	3134.0	1808.0	-1.0	3105.0	2052.0	-1.0	3130.0	1776.0	-1.0	3044.0	1426.0	-1.0	2215.0	1191.0	-1.0	1902.0	1159.0	-1.0	1946.0	994.0	-1.0	1639.0	993.0	-1.0	1445.0	
223.910	1246.0	-1.0	2037.0	1113.0	-1.0	1614.0	1262.0	-1.0	1961.0	1576.0	-1.0	2458.0	1327.0	-1.0	2112.0	1102.0	-1.0	1491.0	1492.0	-1.0	2350.0	2115.0	-1.0	3143.0	1810.0	-1.0	3108.0	2052.0	-1.0	3131.0	1778.0	-1.0	3047.0	1427.0	-1.0	2213.0	1194.0	-1.0	1905.0	1157.0	-1.0	1943.0	993.0	-1.0	1638.0	991.0	-1.0	1443.0	
224.409	1245.0	-1.0	2043.0	1115.0	-1.0	1622.0	1264.0	-1.0	1964.0	1578.0	-1.0	2467.0	1331.0	-1.0	2122.0	1105.0	-1.0	1496.0	1495.0	-1.0	2361.0	2119.0	-1.0	3159.0	1813.0	-1.0	3119.0	2058.0	-1.0	3141.0	1780.0	-1.0	3054.0	1428.0	-1.0	2217.0	1195.0	-1.0	1907.0	1156.0	-1.0	1940.0	995.0	-1.0	1639.0	992.0	-1.0	1443.0	
224.908	1247.0	-1.0	2045.0	1115.0	-1.0	1627.0	1264.0	-1.0	1967.0	1580.0	-1.0	2472.0	1332.0	-1.0	2130.0	1106.0	-1.0	1500.0	1499.0	-1.0	2371.0	2124.0	-1.0	3173.0	1817.0	-1.0	3128.0	2063.0	-1.0	3155.0	1782.0	-1.0	3065.0	1430.0	-1.0	2224.0	1197.0	-1.0	1911.0	1157.0	-1.0	1940.0	995.0	-1.0	1641.0	993.0	-1.0	1443.0	
225.407	1247.0	-1.0	2047.0	1116.0	-1.0	1630.0	1264.0	-1.0	1969.0	1580.0	-1.0	2475.0	1334.0	-1.0	2139.0	1106.0	-1.0	1503.0	1502.0	-1.0	2380.0	2128.0	-1.0	3185.0	1819.0	-1.0	3137.0	2066.0	-1.0	3167.0	1783.0	-1.0	3073.0	1433.0	-1.0	2230.0	1198.0	-1.0	1917.0	1159.0	-1.0	1946.0	996.0	-1.0	1645.0	996.0	-1.0	1446.0	
225.906	1250.0	-1.0	2049.0	1117.0	-1.0	1630.0	1263.0	-1.0	1971.0	1581.0	-1.0	2478.0	1338.0	-1.0	2144.0	1107.0	-1.0	1505.0	1502.0	-1.0	2387.0	2130.0	-1.0	3194.0	1820.0	-1.0	3142.0	2068.0	-1.0	3175.0	1785.0	-1.0	3080.0	1433.0	-1.0	2235.0	1199.0	-1.0	1919.0	1159.0	-1.0	1951.0	998.0	-1.0	1649.0	997.0	-1.0	1452.0	
226.405	1249.0	-1.0	2049.0	1116.0	-1.0	1629.0	1264.0	-1.0	1971.0	1580.0	-1.0	2477.0	1339.0	-1.0	2149.0	1108.0	-1.0	1506.0	1503.0	-1.0	2390.0	2131.0	-1.0	3198.0	1820.0	-1.0	3144.0	2068.0	-1.0	3178.0	1787.0	-1.0	3084.0	1435.0	-1.0	2237.0	1198.0	-1.0	1920.0	1160.0	-1.0	1954.0	997.0	-1.0	1651.0	998.0	-1.0	1455.0	
226.904	1247.0	-1.0	2050.0	1114.0	-1.0	1626.0	1265.0	-1.0	1969.0	1581.0	-1.0	2475.0	1338.0	-1.0	2149.0	1106.0	-1.0	1505.0	1504.0	-1.0	2390.0	2133.0	-1.0	3199.0	1818.0	-1.0	3142.0	2069.0	-1.0	3177.0	1787.0	-1.0	3084.0	1434.0	-1.0	2236.0	1199.0	-1.0	1919.0	1160.0	-1.0	1954.0	995.0	-1.0	1649.0	996.0	-1.0	1453.0	
227.403	1249.0	-1.0	2049.0	1112.0	-1.0	1619.0	1262.0	-1.0	1965.0	1579.0	-1.0	2471.0	1336.0	-1.0	2147.0	1106.0	-1.0	1504.0	1503.0	-1.0	2386.0	2129.0	-1.0	3194.0	1818.0	-1.0	3136.0	2068.0	-1.0	3174.0	1787.0	-1.0	3083.0	1432.0	-1.0	2236.0	1200.0	-1.0	1918.0	1160.0	-1.0	1960.0	994.0	-1.0	1644.0	991.0	-1.0	1446.0	
227.902	1252.0	-1.0	2053.0	1112.0	-1.0	1615.0	1266.0	-1.0	1971.0	1582.0	-1.0	2473.0	1336.0	-1.0	2147.0	1109.0	-1.0	1508.0	1499.0	-1.0	2377.0	2128.0	-1.0	3191.0	1820.0	-1.0	3137.0	2070.0	-1.0	3180.0	1787.0	-1.0	3084.0	1434.0	-1.0	2237.0	1197.0	-1.0	1915.0	1164.0	-1.0	1963.0	991.0	-1.0	1640.0	989.0	-1.0	1441.0	
228.401	1255.0	-1.0	2058.0	1114.0	-1.0	1614.0	1267.0	-1.0	1973.0	1584.0	-1.0	2481.0	1334.0	-1.0	2139.0	1107.0	-1.0	1505.0	1498.0	-1.0	2374.0	2126.0	-1.0	3180.0	1821.0	-1.0	3139.0	2069.0	-1.0	3176.0	1781.0	-1.0	3067.0	1430.0	-1.0	2225.0	1192.0	-1.0	1899.0	1165.0	-1.0	1966.0	989.0	-1.0	1634.0	989.0	-1.0	1436.0	
228.900	1256.0	-1.0	2066.0	1118.0	-1.0	1622.0	1271.0	-1.0	1981.0	1589.0	-1.0	2496.0	1334.0	-1.0	2142.0	1111.0	-1.0	1510.0	1498.0	-1.0	2371.0	2126.0	-1.0	3186.0	1821.0	-1.0	3138.0	2070.0	-1.0	3175.0	1776.0	-1.0	3057.0	1427.0	-1.0	2220.0	1189.0	-1.0	1889.0	1166.0	-1.0	1969.0	987.0	-1.0	1628.0	986.0	-1.0	1434.0	
229.399	1258.0	-1.0	2074.0	1123.0	-1.0	1636.0	1273.0	-1.0	1993.0	1594.0	-1.0	2515.0	1338.0	-1.0	2150.0	1114.0	-1.0	1522.0	1496.0	-1.0	2374.0	2132.0	-1.0	3201.0	1823.0	-1.0	3143.0	2074.0	-1.0	3181.0	1774.0	-1.0	3052.0	1428.0	-1.0	2222.0	1185.0	-1.0	1887.0	1169.0	-1.0	1974.0	983.0	-1.0	1622.0	987.0	-1.0	1432.0	
229.899	1263.0	-1.0	2087.0	1126.0	-1.0	1651.0	1274.0	-1.0	2001.0	1599.0	-1.0	2532.0	1338.0	-1.0	2159.0	1119.0	-1.0	1534.0	1499.0	-1.0	2380.0	2137.0	-1.0	3216.0	1824.0	-1.0	3154.0	2077.0	-1.0	3193.0	1773.0	-1.0	3051.0	1429.0	-1.0	2226.0	1183.0	-1.0	1884.0	1170.0	-1.0	1980.0	983.0	-1.0	1619.0	987.0	-1.0	1434.0	
230.398	1266.0	-1.0	2096.0	1130.0	-1.0	1662.0	1276.0	-1.0	2009.0	1603.0	-1.0	2546.0	1343.0	-1.0	2169.0	1122.0	-1.0	1544.0	1500.0	-1.0	2390.0	2142.0	-1.0	3231.0	1827.0	-1.0	3164.0	2081.0	-1.0	3206.0	1772.0	-1.0	3052.0	1429.0	-1.0	2230.0	1182.0	-1.0	1882.0	1172.0	-1.0	1987.0	982.0	-1.0	1618.0	988.0	-1.0	1437.0	
230.897	1266.0	-1.0	2103.0	1133.0	-1.0	1672.0	1280.0	-1.0	2016.0	1606.0	-1.0	2556.0	1346.0	-1.0	2179.0	1125.0	-1.0	1554.0	1504.0	-1.0	2403.0	2145.0	-1.0	3244.0	1829.0	-1.0	3173.0	2084.0	-1.0	3212.0	1770.0	-1.0	3054.0	1430.0	-1.0	2233.0	1181.0	-1.0	1881.0	1175.0	-1.0	1994.0	981.0	-1.0	1620.0	989.0	-1.0	1441.0	
231.397	1270.0	-1.0	2112.0	1135.0	-1.0	1679.0	1280.0	-1.0	2020.0	1608.0	-1.0	2562.0	1349.0	-1.0	2191.0	1128.0	-1.0	1563.0	1509.0	-1.0	2414.0	2150.0	-1.0	3258.0	1831.0	-1.0	3182.0	2084.0	-1.0	3219.0	1769.0	-1.0	3057.0	1430.0	-1.0	2235.0	1179.0	-1.0	1881.0	1174.0	-1.0	1998.0	981.0	-1.0	1619.0	990.0	-1.0	1442.0	
231.896	1271.0	-1.0	2114.0	1136.0	-1.0	1682.0	1281.0	-1.0	2023.0	1609.0	-1.0	2568.0	1352.0	-1.0	2200.0	1132.0	-1.0	1570.0	1511.0	-1.0	2424.0	2152.0	-1.0	3269.0	1832.0	-1.0	3183.0	2085.0	-1.0	3215.0	1766.0	-1.0	3051.0	1426.0	-1.0	2232.0	1176.0	-1.0	1878.0	1176.0	-1.0	1998.0	979.0	-1.0	1620.0	990.0	-1.0	1443.0	
232.395	1271.0	-1.0	2118.0	1137.0	-1.0	1684.0	1280.0	-1.0	2023.0	1610.0	-1.0	2571.0	1352.0	-1.0	2203.0	1134.0	-1.0	1575.0	1515.0	-1.0	2432.0	2156.0	-1.0	3273.0	1831.0	-1.0	3179.0	2081.0	-1.0	3210.0	1762.0	-1.0	3043.0	1424.0	-1.0	2224.0	1174.0	-1.0	1872.0	1175.0	-1.0	1997.0	978.0	-1.0	1615.0	989.0	-1.0	1443.0	
232.894	1271.0	-1.0	2115.0	1137.0	-1.0	1684.0	1281.0	-1.0	2025.0	1610.0	-1.0	2571.0	1354.0	-1.0	2207.0	1135.0	-1.0	1576.0	1515.0	-1.0	2434.0	2157.0	-1.0	3277.0	1831.0	-1.0	3176.0	2079.0	-1.0	3204.0	1757.0	-1.0	3033.0	1421.0	-1.0	2214.0	1170.0	-1.0	1864.0	1174.0	-1.0	1994.0	976.0	-1.0	1610.0	986.0	-1.0	1439.0	
233.393	1269.0	-1.0	2112.0	1136.0	-1.0	1682.0	1281.0	-1.0	2023.0	1610.0	-1.0	2570.0	1354.0	-1.0	2204.0	1135.0	-1.0	1577.0	1515.0	-1.0	2436.0	2157.0	-1.0	3278.0	1832.0	-1.0	3174.0	2079.0	-1.0	3201.0	1752.0	-1.0	3024.0	1416.0	-1.0	2206.0	1164.0	-1.0	1854.0	1175.0	-1.0	1993.0	973.0	-1.0	1604.0	987.0	-1.0	1438.0	
233.892	1269.0	-1.0	2112.0	1137.0	-1.0	1681.0	1279.0	-1.0	2019.0	1608.0	-1.0	2569.0	1351.0	-1.0	2201.0	1135.0	-1.0	1577.0	1515.0	-1.0	2435.0	2154.0	-1.0	3277.0	1830.0	-1.0	3175.0	2076.0	-1.0	3201.0	1749.0	-1.0	3018.0	1414.0	-1.0	2203.0	1161.0	-1.0	1847.0	1175.0	-1.0	1991.0	971.0	-1.0	1602.0	989.0	-1.0	1438.0	
234.391	1268.0	-1.0	2110.0	1135.0	-1.0	1680.0	1278.0	-1.0	2016.0	1609.0	-1.0	2565.0	1349.0	-1.0	2197.0	1133.0	-1.0	1575.0	1513.0	-1.0	2432.0	2154.0	-1.0	3274.0	1830.0	-1.0	3175.0	2076.0	-1.0	3206.0	1746.0	-1.0	3015.0	1411.0	-1.0	2201.0	1159.0	-1.0	1842.0	1175.0	-1.0	1993.0	969.0	-1.0	1601.0	991.0	-1.0	1444.0	
234.890	1269.0	-1.0	2109.0	1137.0	-1.0	1679.0	1278.0	-1.0	2017.0	1607.0	-1.0	2564.0	1347.0	-1.0	2195.0	1132.0	-1.0	1572.0	1513.0	-1.0	2429.0	2150.0	-1.0	3271.0	1829.0	-1.0	3175.0	2074.0	-1.0	3204.0	1744.0	-1.0	3010.0	1408.0	-1.0	2198.0	1157.0	-1.0	1836.0	1176.0	-1.0	1996.0	968.0	-1.0	1601.0	991.0	-1.0	1451.0	
235.389	1268.0	-1.0	2110.0	1137.0	-1.0	1678.0	1278.0	-1.0	2017.0	1609.0	-1.0	2564.0	1347.0	-1.0	2195.0	1131.0	-1.0	1570.0	1514.0	-1.0	2432.0	2150.0	-1.0	3269.0	1830.0	-1.0	3176.0	2071.0	-1.0	3202.0	1739.0	-1.0	3005.0	1405.0	-1.0	2190.0	1154.0	-1.0	1830.0	1175.0	-1.0	1998.0	968.0	-1.0	1599.0	992.0	-1.0	1454.0	
235.888	1270.0	-1.0	2111.0	1136.0	-1.0	1677.0	1276.0	-1.0	2015.0	1608.0	-1.0	2564.0	1347.0	-1.0	2195.0	1130.0	-1.0	1568.0	1514.0	-1.0	2435.0	2150.0	-1.0	3269.0	1828.0	-1.0	3177.0	2069.0	-1.0	3199.0	1738.0	-1.0	3001.0	1402.0	-1.0	2185.0	1150.0	-1.0	1827.0	1174.0	-1.0	1999.0	969.0	-1.0	1599.0	993.0	-1.0	1456.0	
236.387	1267.0	-1.0	2108.0	1135.0	-1.0	1674.0	1277.0	-1.0	2013.0	1607.0	-1.0	2559.0	1345.0	-1.0	2194.0	1129.0	-1.0	1563.0	1515.0	-1.0	2434.0	2147.0	-1.0	3264.0	1827.0	-1.0	3173.0	2066.0	-1.0	3192.0	1734.0	-1.0	2994.0	1399.0	-1.0	2180.0	1148.0	-1.0	1823.0	1173.0	-1.0	1998.0	969.0	-1.0	1601.0	994.0	-1.0	1457.0	
236.886	1268.0	-1.0	2104.0	1133.0	-1.0	1667.0	1272.0	-1.0	2004.0	1604.0	-1.0	2552.0	1343.0	-1.0	2187.0	1126.0	-1.0	1558.0	1515.0	-1.0	2433.0	2144.0	-1.0	3254.0	1827.0	-1.0	3167.0	2062.0	-1.0	3181.0	1728.0	-1.0	2982.0	1398.0	-1.0	2176.0	1147.0	-1.0	1819.0	1173.0	-1.0	1995.0	967.0	-1.0	1604.0	994.0	-1.0	1459.0	
237.385	1266.0	-1.0	2095.0	1131.0	-1.0	1661.0	1270.0	-1.0	1998.0	1601.0	-1.0	2542.0	1339.0	-1.0	2180.0	1124.0	-1.0	1551.0	1514.0	-1.0	2427.0	2140.0	-1.0	3244.0	1824.0	-1.0	3156.0	2056.0	-1.0	3170.0	1723.0	-1.0	2971.0	1395.0	-1.0	2171.0	1143.0	-1.0	1812.0	1172.0	-1.0	1993.0	967.0	-1.0	1603.0	995.0	-1.0	1461.0	
237.884	1264.0	-1.0	2091.0	1129.0	-1.0	1656.0	1267.0	-1.0	1988.0	1599.0	-1.0	2533.0	1337.0	-1.0	2171.0	1121.0	-1.0	1545.0	1512.0	-1.0	2420.0	2135.0	-1.0	3233.0	1820.0	-1.0	3148.0	2052.0	-1.0	3161.0	1720.0	-1.0	2959.0	1392.0	-1.0	2164.0	1140.0	-1.0	1808.0	1171.0	-1.0	1988.0	968.0	-1.0	1602.0	995.0	-1.0	1462.0	
238.383	1261.0	-1.0	2084.0	1128.0	-1.0	1650.0	1267.0	-1.0	1981.0	1595.0	-1.0	2526.0	1335.0	-1.0	2163.0	1118.0	-1.0	1542.0	1509.0	-1.0	2416.0	2133.0	-1.0	3221.0	1818.0	-1.0	3141.0	2049.0	-1.0	3152.0	1716.0	-1.0	2949.0	1390.0	-1.0	2160.0	1138.0	-1.0	1803.0	1168.0	-1.0	1985.0	967.0	-1.0	1600.0	995.0	-1.0	1460.0	
238.882	1260.0	-1.0	2078.0	1126.0	-1.0	1645.0	1263.0	-1.0	1976.0	1595.0	-1.0	2520.0	1332.0	-1.0	2154.0	1117.0	-1.0	1538.0	1510.0	-1.0	2412.0	2129.0	-1.0	3214.0	1817.0	-1.0	3136.0	2045.0	-1.0	3145.0	1711.0	-1.0	2938.0	1389.0	-1.0	2156.0	1136.0	-1.0	1798.0	1166.0	-1.0	1982.0	966.0	-1.0	1596.0	995.0	-1.0	1460.0	
239.381	1259.0	-1.0	2073.0	1126.0	-1.0	1642.0	1262.0	-1.0	1973.0	1593.0	-1.0	2518.0	1331.0	-1.0	2152.0	1115.0	-1.0	1538.0	1509.0	-1.0	2410.0	2130.0	-1.0	3213.0	1816.0	-1.0	3134.0	2045.0	-1.0	3144.0	1711.0	-1.0	2937.0	1388.0	-1.0	2155.0	1137.0	-1.0	1798.0	1168.0	-1.0	1982.0	965.0	-1.0	1594.0	994.0	-1.0	1459.0	
239.880	1258.0	-1.0	2074.0	1125.0	-1.0	1645.0	1264.0	-1.0	1973.0	1595.0	-1.0	2517.0	1330.0	-1.0	2153.0	1118.0	-1.0	1540.0	1510.0	-1.0	2411.0	2131.0	-1.0	3217.0	1818.0	-1.0	3135.0	2045.0	-1.0	3149.0	1712.0	-1.0	2944.0	1390.0	-1.0	2158.0	1138.0	-1.0	1800.0	1168.0	-1.0	1982.0	964.0	-1.0	1593.0	994.0	-1.0	1460.0	
240.379	1258.0	-1.0	2076.0	1126.0	-1.0	1646.0	1265.0	-1.0	1974.0	1596.0	-1.0	2522.0	1332.0	-1.0	2158.0	1119.0	-1.0	1545.0	1512.0	-1.0	2417.0	2133.0	-1.0	3224.0	1819.0	-1.0	3144.0	2049.0	-1.0	3156.0	1715.0	-1.0	2952.0	1390.0	-1.0	2163.0	1139.0	-1.0	1803.0	1168.0	-1.0	1985.0	963.0	-1.0	1594.0	995.0	-1.0	1462.0	
240.878	1261.0	-1.0	2079.0	1128.0	-1.0	1649.0	1265.0	-1.0	1979.0	1596.0	-1.0	2525.0	1335.0	-1.0	2168.0	1122.0	-1.0	1552.0	1514.0	-1.0	2424.0	2136.0	-1.0	3234.0	1822.0	-1.0	3153.0	2051.0	-1.0	3165.0	1717.0	-1.0	2964.0	1394.0	-1.0	2172.0	1139.0	-1.0	1808.0	1169.0	-1.0	1989.0	965.0	-1.0	1596.0	995.0	-1.0	1463.0	
241.377	1262.0	-1.0	2085.0	1129.0	-1.0	1654.0	1266.0	-1.0	1984.0	1598.0	-1.0	2530.0	1338.0	-1.0	2180.0	1124.0	-1.0	1558.0	1518.0	-1.0	2435.0	2140.0	-1.0	3247.0	1825.0	-1.0	3165.0	2054.0	-1.0	3176.0	1720.0	-1.0	2976.0	1396.0	-1.0	2180.0	1141.0	-1.0	1814.0	1168.0	-1.0	1992.0	967.0	-1.0	1599.0	994.0	-1.0	1465.0	
241.876	1264.0	-1.0	2090.0	1129.0	-1.0	1655.0	1268.0	-1.0	1989.0	1600.0	-1.0	2535.0	1343.0	-1.0	2192.0	1127.0	-1.0	1564.0	1523.0	-1.0	2450.0	2145.0	-1.0	3261.0	1827.0	-1.0	3175.0	2055.0	-1.0	3185.0	1723.0	-1.0	2987.0	1398.0	-1.0	2184.0	1143.0	-1.0	1821.0	1170.0	-1.0	1997.0	965.0	-1.0	1599.0	995.0	-1.0	1467.0	
242.375	1265.0	-1.0	2092.0	1131.0	-1.0	1657.0	1270.0	-1.0	1993.0	1600.0	-1.0	2536.0	1348.0	-1.0	2201.0	1128.0	-1.0	1570.0	1525.0	-1.0	2458.0	2148.0	-1.0	3266.0	1829.0	-1.0	3183.0	2056.0	-1.0	3189.0	1726.0	-1.0	2993.0	1398.0	-1.0	2188.0	1143.0	-1.0	1823.0	1168.0	-1.0	1999.0	967.0	-1.0	1602.0	994.0	-1.0	1468.0	
242.874	1265.0	-1.0	2093.0	1130.0	-1.0	1656.0	1270.0	-1.0	1994.0	1600.0	-1.0	2534.0	1350.0	-1.0	2206.0	1131.0	-1.0	1570.0	1527.0	-1.0	2464.0	2148.0	-1.0	3271.0	1829.0	-1.0	3185.0	2055.0	-1.0	3191.0	1726.0	-1.0	2997.0	1398.0	-1.0	2188.0	1143.0	-1.0	1826.0	1170.0	-1.0	1998.0	966.0	-1.0	1603.0	994.0	-1.0	1465.0	
243.374	1264.0	-1.0	2093.0	1130.0	-1.0	1655.0	1270.0	-1.0	1993.0	1600.0	-1.0	2535.0	1351.0	-1.0	2206.0	1131.0	-1.0	1570.0	1527.0	-1.0	2465.0	2149.0	-1.0	3269.0	1828.0	-1.0	3185.0	2054.0	-1.0	3189.0	1725.0	-1.0	2995.0	1396.0	-1.0	2187.0	1143.0	-1.0	1824.0	1167.0	-1.0	1998.0	966.0	-1.0	1601.0	992.0	-1.0	1464.0	
243.873	1264.0	-1.0	2090.0	1130.0	-1.0	1654.0	1270.0	-1.0	1994.0	1601.0	-1.0	2535.0	1348.0	-1.0	2203.0	1130.0	-1.0	1569.0	1527.0	-1.0	2461.0	2148.0	-1.0	3265.0	1828.0	-1.0	3183.0	2051.0	-1.0	3186.0	1723.0	-1.0	2991.0	1395.0	-1.0	2186.0	1142.0	-1.0	1822.0	1167.0	-1.0	1997.0	964.0	-1.0	1600.0	991.0	-1.0	1463.0	
244.372	1264.0	-1.0	2092.0	1133.0	-1.0	1658.0	1273.0	-1.0	1997.0	1602.0	-1.0	2539.0	1347.0	-1.0	2199.0	1131.0	-1.0	1567.0	1526.0	-1.0	2458.0	2147.0	-1.0	3261.0	1827.0	-1.0	3181.0	2049.0	-1.0	3184.0	1721.0	-1.0	2988.0	1394.0	-1.0	2185.0	1141.0	-1.0	1822.0	1166.0	-1.0	1994.0	964.0	-1.0	1601.0	990.0	-1.0	1463.0	
244.871	1267.0	-1.0	2100.0	1136.0	-1.0	1670.0	1274.0	-1.0	2003.0	1603.0	-1.0	2546.0	1347.0	-1.0	2199.0	1132.0	-1.0	1569.0	1524.0	-1.0	2454.0	2147.0	-1.0	3261.0	1827.0	-1.0	3182.0	2050.0	-1.0	3184.0	1721.0	-1.0	2989.0	1391.0	-1.0	2185.0	1139.0	-1.0	1822.0	1166.0	-1.0	1995.0	965.0	-1.0	1603.0	990.0	-1.0	1461.0	
245.370	1268.0	-1.0	2108.0	1139.0	-1.0	1681.0	1275.0	-1.0	2011.0	1605.0	-1.0	2555.0	1347.0	-1.0	2200.0	1131.0	-1.0	1571.0	1524.0	-1.0	2453.0	2149.0	-1.0	3264.0	1827.0	-1.0	3181.0	2050.0	-1.0	3184.0	1720.0	-1.0	2991.0	1392.0	-1.0	2184.0	1139.0	-1.0	1822.0	1163.0	-1.0	1993.0	964.0	-1.0	1602.0	988.0	-1.0	1461.0	
245.869	1267.0	-1.0	2112.0	1139.0	-1.0	1688.0	1277.0	-1.0	2017.0	1606.0	-1.0	2560.0	1346.0	-1.0	2201.0	1131.0	-1.0	1572.0	1522.0	-1.0	2451.0	2150.0	-1.0	3265.0	1825.0	-1.0	3181.0	2048.0	-1.0	3181.0	1722.0	-1.0	2992.0	1391.0	-1.0	2184.0	1138.0	-1.0	1822.0	1163.0	-1.0	1991.0	963.0	-1.0	1602.0	986.0	-1.0	1459.0	
246.368	1267.0	-1.0	2112.0	1141.0	-1.0	1694.0	1276.0	-1.0	2018.0	1605.0	-1.0	2558.0	1347.0	-1.0	2199.0	1131.0	-1.0	1569.0	1520.0	-1.0	2448.0	2149.0	-1.0	3263.0	1824.0	-1.0	3177.0	2047.0	-1.0	3176.0	1722.0	-1.0	2994.0	1390.0	-1.0	2181.0	1138.0	-1.0	1822.0	1161.0	-1.0	1988.0	962.0	-1.0	1599.0	984.0	-1.0	1455.0	
246.867	1265.0	-1.0	2111.0	1140.0	-1.0	1694.0	1276.0	-1.0	2016.0	1604.0	-1.0	2558.0	1345.0	-1.0	2194.0	1131.0	-1.0	1568.0	1517.0	-1.0	2442.0	2145.0	-1.0	3254.0	1824.0	-1.0	3169.0	2043.0	-1.0	3167.0	1720.0	-1.0	2992.0	1390.0	-1.0	2181.0	1137.0	-1.0	1821.0	1161.0	-1.0	1984.0	962.0	-1.0	1598.0	983.0	-1.0	1450.0	
247.366	1265.0	-1.0	2107.0	1141.0	-1.0	1693.0	1273.0	-1.0	2010.0	1601.0	-1.0	2552.0	1342.0	-1.0	2186.0	1127.0	-1.0	1562.0	1514.0	-1.0	2433.0	2142.0	-1.0	3243.0	1821.0	-1.0	3158.0	2039.0	-1.0	3155.0	1719.0	-1.0	2988.0	1388.0	-1.0	2176.0	1137.0	-1.0	1817.0	1159.0	-1.0	1977.0	960.0	-1.0	1598.0	981.0	-1.0	1446.0	
247.865	1263.0	-1.0	2101.0	1139.0	-1.0	1690.0	1271.0	-1.0	2003.0	1600.0	-1.0	2544.0	1337.0	-1.0	2173.0	1125.0	-1.0	1554.0	1512.0	-1.0	2424.0	2135.0	-1.0	3227.0	1818.0	-1.0	3148.0	2033.0	-1.0	3142.0	1717.0	-1.0	2979.0	1388.0	-1.0	2169.0	1134.0	-1.0	1811.0	1157.0	-1.0	1971.0	960.0	-1.0	1595.0	981.0	-1.0	1443.0	
248.364	1263.0	-1.0	2094.0	1139.0	-1.0	1687.0	1269.0	-1.0	1999.0	1597.0	-1.0	2536.0	1334.0	-1.0	2162.0	1120.0	-1.0	1547.0	1509.0	-1.0	2412.0	2132.0	-1.0	3215.0	1815.0	-1.0	3136.0	2029.0	-1.0	3129.0	1715.0	-1.0	2975.0	1386.0	-1.0	2164.0	1132.0	-1.0	1808.0	1154.0	-1.0	1967.0	960.0	-1.0	1591.0	980.0	-1.0	1438.0	
248.863	1262.0	-1.0	2089.0	1138.0	-1.0	1684.0	1266.0	-1.0	1992.0	1595.0	-1.0	2529.0	1328.0	-1.0	2152.0	1119.0	-1.0	1540.0	1506.0	-1.0	2404.0	2126.0	-1.0	3206.0	1813.0	-1.0	3130.0	2027.0	-1.0	3121.0	1715.0	-1.0	2973.0	1386.0	-1.0	2160.0	1133.0	-1.0	1806.0	1153.0	-1.0	1963.0	960.0	-1.0	1591.0	980.0	-1.0	1437.0	
249.362	1258.0	-1.0	2082.0	1135.0	-1.0	1679.0	1266.0	-1.0	1985.0	1593.0	-1.0	2519.0	1325.0	-1.0	2141.0	1116.0	-1.0	1535.0	1502.0	-1.0	2397.0	2120.0	-1.0	3196.0	1812.0	-1.0	3125.0	2027.0	-1.0	3121.0	1717.0	-1.0	2976.0	1385.0	-1.0	2162.0	1134.0	-1.0	1806.0	1152.0	-1.0	1959.0	962.0	-1.0	1592.0	982.0	-1.0	1436.0	
249.861	1256.0	-1.0	2075.0	1133.0	-1.0	1672.0	1265.0	-1.0	1977.0	1589.0	-1.0	2507.0	1321.0	-1.0	2134.0	1113.0	-1.0	1529.0	1500.0	-1.0	2388.0	2116.0	-1.0	3185.0	1811.0	-1.0	3123.0	2025.0	-1.0	3119.0	1718.0	-1.0	2979.0	1388.0	-1.0	2165.0	1134.0	-1.0	1807.0	1152.0	-1.0	1957.0	963.0	-1.0	1596.0	984.0	-1.0	1442.0	
250.360	1255.0	-1.0	2067.0	1132.0	-1.0	1662.0	1261.0	-1.0	1969.0	1585.0	-1.0	2496.0	1319.0	-1.0	2125.0	1109.0	-1.0	1521.0	1496.0	-1.0	2382.0	2113.0	-1.0	3175.0	1810.0	-1.0	3119.0	2024.0	-1.0	3114.0	1720.0	-1.0	2980.0	1386.0	-1.0	2165.0	1134.0	-1.0	1809.0	1152.0	-1.0	1956.0	964.0	-1.0	1598.0	987.0	-1.0	1445.0	
250.859	1252.0	-1.0	2059.0	1129.0	-1.0	1652.0	1261.0	-1.0	1961.0	1583.0	-1.0	2485.0	1316.0	-1.0	2117.0	1107.0	-1.0	1513.0	1496.0	-1.0	2378.0	2108.0	-1.0	3164.0	1809.0	-1.0	3114.0	2020.0	-1.0	3106.0	1721.0	-1.0	2980.0	1388.0	-1.0	2165.0	1136.0	-1.0	1809.0	1151.0	-1.0	1956.0	964.0	-1.0	1599.0	986.0	-1.0	1446.0	
251.358	1252.0	-1.0	2053.0	1126.0	-1.0	1643.0	1258.0	-1.0	1955.0	1581.0	-1.0	2475.0	1313.0	-1.0	2107.0	1103.0	-1.0	1504.0	1496.0	-1.0	2376.0	2105.0	-1.0	3152.0	1809.0	-1.0	3113.0	2018.0	-1.0	3099.0	1720.0	-1.0	2979.0	1388.0	-1.0	2163.0	1135.0	-1.0	1810.0	1150.0	-1.0	1951.0	966.0	-1.0	1601.0	987.0	-1.0	1445.0	
251.857	1252.0	-1.0	2051.0	1128.0	-1.0	1642.0	1260.0	-1.0	1955.0	1579.0	-1.0	2474.0	1314.0	-1.0	2106.0	1102.0	-1.0	1501.0	1496.0	-1.0	2375.0	2105.0	-1.0	3144.0	1807.0	-1.0	3112.0	2018.0	-1.0	3095.0	1722.0	-1.0	2982.0	1387.0	-1.0	2161.0	1137.0	-1.0	1810.0	1149.0	-1.0	1947.0	964.0	-1.0	1602.0	987.0	-1.0	1446.0	
252.356	1252.0	-1.0	2053.0	1129.0	-1.0	1647.0	1262.0	-1.0	1959.0	1580.0	-1.0	2474.0	1314.0	-1.0	2111.0	1106.0	-1.0	1506.0	1497.0	-1.0	2377.0	2107.0	-1.0	3153.0	1810.0	-1.0	3115.0	2021.0	-1.0	3098.0	1726.0	-1.0	2989.0	1389.0	-1.0	2166.0	1139.0	-1.0	1814.0	1146.0	-1.0	1942.0	967.0	-1.0	1601.0	988.0	-1.0	1445.0	
252.855	1252.0	-1.0	2052.0	1129.0	-1.0	1649.0	1263.0	-1.0	1961.0	1582.0	-1.0	2474.0	1318.0	-1.0	2115.0	1107.0	-1.0	1508.0	1496.0	-1.0	2377.0	2110.0	-1.0	3160.0	1812.0	-1.0	3121.0	2025.0	-1.0	3108.0	1729.0	-1.0	2995.0	1392.0	-1.0	2173.0	1141.0	-1.0	1820.0	1147.0	-1.0	1943.0	968.0	-1.0	1605.0	990.0	-1.0	1451.0	
253.354	1251.0	-1.0	2049.0	1128.0	-1.0	1647.0	1263.0	-1.0	1961.0	1580.0	-1.0	2471.0	1319.0	-1.0	2115.0	1108.0	-1.0	1509.0	1495.0	-1.0	2374.0	2109.0	-1.0	3157.0	1812.0	-1.0	3123.0	2026.0	-1.0	3113.0	1730.0	-1.0	2999.0	1394.0	-1.0	2178.0	1144.0	-1.0	1826.0	1147.0	-1.0	1943.0	969.0	-1.0	1609.0	991.0	-1.0	1455.0	
253.853	1249.0	-1.0	2044.0	1126.0	-1.0	1642.0	1264.0	-1.0	1960.0	1578.0	-1.0	2462.0	1318.0	-1.0	2115.0	1107.0	-1.0	1508.0	1496.0	-1.0	2368.0	2108.0	-1.0	3154.0	1811.0	-1.0	3121.0	2026.0	-1.0	3112.0	1731.0	-1.0	2998.0	1396.0	-1.0	2181.0	1145.0	-1.0	1829.0	1145.0	-1.0	1942.0	969.0	-1.0	1609.0	993.0	-1.0	1459.0	
254.352	1249.0	-1.0	2039.0	1124.0	-1.0	1637.0	1264.0	-1.0	1959.0	1576.0	-1.0	2457.0	1321.0	-1.0	2112.0	1106.0	-1.0	1504.0	1493.0	-1.0	2362.0	2107.0	-1.0	3146.0	1811.0	-1.0	3116.0	2025.0	-1.0	3111.0	1730.0	-1.0	2995.0	1396.0	-1.0	2179.0	1146.0	-1.0	1830.0	1146.0	-1.0	1939.0	969.0	-1.0	1609.0	993.0	-1.0	1462.0	
254.851	1250.0	-1.0	2039.0	1126.0	-1.0	1640.0	1264.0	-1.0	1962.0	1578.0	-1.0	2458.0	1322.0	-1.0	2111.0	1107.0	-1.0	1501.0	1493.0	-1.0	2358.0	2106.0	-1.0	3142.0	1811.0	-1.0	3111.0	2025.0	-1.0	3107.0	1731.0	-1.0	2994.0	1393.0	-1.0	2177.0	1146.0	-1.0	1829.0	1143.0	-1.0	1934.0	969.0	-1.0	1606.0	995.0	-1.0	1462.0	
255.350	1250.0	-1.0	2041.0	1128.0	-1.0	1647.0	1267.0	-1.0	1965.0	1577.0	-1.0	2462.0	1322.0	-1.0	2114.0	1106.0	-1.0	1502.0	1493.0	-1.0	2358.0	2108.0	-1.0	3148.0	1810.0	-1.0	3114.0	2026.0	-1.0	3112.0	1731.0	-1.0	2993.0	1395.0	-1.0	2176.0	1145.0	-1.0	1828.0	1143.0	-1.0	1931.0	969.0	-1.0	1604.0	996.0	-1.0	1464.0	
255.849	1250.0	-1.0	2041.0	1126.0	-1.0	1647.0	1265.0	-1.0	1965.0	1578.0	-1.0	2462.0	1323.0	-1.0	2113.0	1107.0	-1.0	1502.0	1493.0	-1.0	2359.0	2108.0	-1.0	3149.0	1812.0	-1.0	3115.0	2025.0	-1.0	3114.0	1729.0	-1.0	2989.0	1394.0	-1.0	2177.0	1144.0	-1.0	1826.0	1143.0	-1.0	1930.0	968.0	-1.0	1605.0	995.0	-1.0	1465.0	
256.348	1252.0	-1.0	2045.0	1127.0	-1.0	1649.0	1265.0	-1.0	1964.0	1576.0	-1.0	2461.0	1323.0	-1.0	2115.0	1107.0	-1.0	1503.0	1495.0	-1.0	2356.0	2108.0	-1.0	3150.0	1813.0	-1.0	3117.0	2027.0	-1.0	3121.0	1732.0	-1.0	2993.0	1394.0	-1.0	2179.0	1147.0	-1.0	1829.0	1145.0	-1.0	1937.0	968.0	-1.0	1609.0	995.0	-1.0	1466.0	
256.847	1253.0	-1.0	2052.0	1128.0	-1.0	1650.0	1267.0	-1.0	1968.0	1580.0	-1.0	2472.0	1324.0	-1.0	2119.0	1110.0	-1.0	1511.0	1496.0	-1.0	2358.0	2111.0	-1.0	3158.0	1815.0	-1.0	3122.0	2034.0	-1.0	3134.0	1738.0	-1.0	3006.0	1399.0	-1.0	2191.0	1152.0	-1.0	1842.0	1147.0	-1.0	1947.0	971.0	-1.0	1612.0	997.0	-1.0	1471.0	
257.346	1258.0	-1.0	2061.0	1131.0	-1.0	1661.0	1272.0	-1.0	1989.0	1587.0	-1.0	2497.0	1334.0	-1.0	2142.0	1118.0	-1.0	1533.0	1498.0	-1.0	2366.0	2125.0	-1.0	3192.0	1821.0	-1.0	3134.0	2044.0	-1.0	3161.0	1745.0	-1.0	3031.0	1407.0	-1.0	2211.0	1159.0	-1.0	1860.0	1151.0	-1.0	1958.0	972.0	-1.0	1617.0	998.0	-1.0	1473.0	
257.845	1258.0	-1.0	2071.0	1134.0	-1.0	1674.0	1279.0	-1.0	2011.0	1595.0	-1.0	2524.0	1342.0	-1.0	2167.0	1129.0	-1.0	1558.0	1502.0	-1.0	2375.0	2137.0	-1.0	3224.0	1825.0	-1.0	3157.0	2058.0	-1.0	3197.0	1756.0	-1.0	3059.0	1416.0	-1.0	2235.0	1166.0	-1.0	1878.0	1156.0	-1.0	1973.0	976.0	-1.0	1627.0	1002.0	-1.0	1482.0	
258.344	1260.0	-1.0	2076.0	1136.0	-1.0	1682.0	1283.0	-1.0	2028.0	1602.0	-1.0	2545.0	1350.0	-1.0	2190.0	1137.0	-1.0	1577.0	1506.0	-1.0	2385.0	2149.0	-1.0	3255.0	1832.0	-1.0	3177.0	2068.0	-1.0	3227.0	1764.0	-1.0	3083.0	1424.0	-1.0	2257.0	1173.0	-1.0	1893.0	1161.0	-1.0	1987.0	978.0	-1.0	1635.0	1006.0	-1.0	1494.0	
258.843	1261.0	-1.0	2079.0	1137.0	-1.0	1691.0	1288.0	-1.0	2045.0	1608.0	-1.0	2562.0	1359.0	-1.0	2210.0	1144.0	-1.0	1596.0	1508.0	-1.0	2396.0	2160.0	-1.0	3280.0	1837.0	-1.0	3195.0	2078.0	-1.0	3256.0	1771.0	-1.0	3104.0	1430.0	-1.0	2273.0	1179.0	-1.0	1904.0	1164.0	-1.0	1998.0	980.0	-1.0	1642.0	1009.0	-1.0	1505.0	
259.342	1261.0	-1.0	2085.0	1139.0	-1.0	1697.0	1291.0	-1.0	2056.0	1612.0	-1.0	2578.0	1364.0	-1.0	2228.0	1151.0	-1.0	1611.0	1513.0	-1.0	2408.0	2167.0	-1.0	3303.0	1841.0	-1.0	3212.0	2086.0	-1.0	3278.0	1776.0	-1.0	3121.0	1435.0	-1.0	2286.0	1181.0	-1.0	1914.0	1167.0	-1.0	2008.0	980.0	-1.0	1646.0	1013.0	-1.0	1513.0	
259.841	1262.0	-1.0	2087.0	1142.0	-1.0	1700.0	1293.0	-1.0	2066.0	1615.0	-1.0	2591.0	1368.0	-1.0	2243.0	1156.0	-1.0	1622.0	1517.0	-1.0	2418.0	2173.0	-1.0	3320.0	1845.0	-1.0	3226.0	2093.0	-1.0	3295.0	1780.0	-1.0	3133.0	1437.0	-1.0	2298.0	1183.0	-1.0	1922.0	1169.0	-1.0	2015.0	981.0	-1.0	1649.0	1014.0	-1.0	1517.0	
260.340	1262.0	-1.0	2093.0	1144.0	-1.0	1705.0	1297.0	-1.0	2076.0	1619.0	-1.0	2604.0	1373.0	-1.0	2256.0	1159.0	-1.0	1633.0	1520.0	-1.0	2427.0	2180.0	-1.0	3335.0	1847.0	-1.0	3235.0	2095.0	-1.0	3307.0	1781.0	-1.0	3142.0	1440.0	-1.0	2303.0	1185.0	-1.0	1924.0	1168.0	-1.0	2021.0	982.0	-1.0	1651.0	1014.0	-1.0	1522.0	
260.839	1263.0	-1.0	2097.0	1146.0	-1.0	1712.0	1300.0	-1.0	2083.0	1621.0	-1.0	2612.0	1375.0	-1.0	2264.0	1163.0	-1.0	1641.0	1521.0	-1.0	2431.0	2183.0	-1.0	3345.0	1848.0	-1.0	3239.0	2095.0	-1.0	3310.0	1781.0	-1.0	3144.0	1440.0	-1.0	2308.0	1185.0	-1.0	1927.0	1170.0	-1.0	2024.0	979.0	-1.0	1649.0	1013.0	-1.0	1521.0	
261.338	1263.0	-1.0	2098.0	1148.0	-1.0	1715.0	1302.0	-1.0	2089.0	1623.0	-1.0	2619.0	1378.0	-1.0	2265.0	1164.0	-1.0	1643.0	1519.0	-1.0	2432.0	2184.0	-1.0	3343.0	1847.0	-1.0	3234.0	2095.0	-1.0	3308.0	1777.0	-1.0	3138.0	1438.0	-1.0	2306.0	1183.0	-1.0	1924.0	1168.0	-1.0	2024.0	979.0	-1.0	1645.0	1013.0	-1.0	1518.0	
261.837	1262.0	-1.0	2095.0	1147.0	-1.0	1712.0	1301.0	-1.0	2089.0	1625.0	-1.0	2618.0	1375.0	-1.0	2259.0	1164.0	-1.0	1640.0	1518.0	-1.0	2426.0	2181.0	-1.0	3337.0	1842.0	-1.0	3223.0	2092.0	-1.0	3298.0	1773.0	-1.0	3123.0	1436.0	-1.0	2299.0	1181.0	-1.0	1918.0	1168.0	-1.0	2020.0	974.0	-1.0	1639.0	1010.0	-1.0	1512.0	
262.336	1262.0	-1.0	2088.0	1147.0	-1.0	1710.0	1299.0	-1.0	2086.0	1622.0	-1.0	2612.0	1372.0	-1.0	2249.0	1162.0	-1.0	1634.0	1512.0	-1.0	2411.0	2176.0	-1.0	3322.0	1838.0	-1.0	3208.0	2086.0	-1.0	3284.0	1766.0	-1.0	3103.0	1433.0	-1.0	2290.0	1176.0	-1.0	1908.0	1166.0	-1.0	2014.0	973.0	-1.0	1632.0	1008.0	-1.0	1504.0	
262.835	1259.0	-1.0	2085.0	1145.0	-1.0	1707.0	1298.0	-1.0	2080.0	1621.0	-1.0	2607.0	1365.0	-1.0	2234.0	1159.0	-1.0	1625.0	1507.0	-1.0	2397.0	2170.0	-1.0	3304.0	1833.0	-1.0	3189.0	2082.0	-1.0	3271.0	1757.0	-1.0	3080.0	1428.0	-1.0	2276.0	1172.0	-1.0	1893.0	1165.0	-1.0	2007.0	969.0	-1.0	1623.0	1005.0	-1.0	1497.0	
263.334	1258.0	-1.0	2079.0	1145.0	-1.0	1705.0	1294.0	-1.0	2073.0	1617.0	-1.0	2599.0	1359.0	-1.0	2220.0	1154.0	-1.0	1618.0	1501.0	-1.0	2380.0	2163.0	-1.0	3288.0	1827.0	-1.0	3170.0	2078.0	-1.0	3255.0	1750.0	-1.0	3055.0	1423.0	-1.0	2262.0	1165.0	-1.0	1877.0	1163.0	-1.0	1999.0	965.0	-1.0	1612.0	1001.0	-1.0	1488.0	
263.833	1255.0	-1.0	2075.0	1143.0	-1.0	1703.0	1291.0	-1.0	2061.0	1615.0	-1.0	2590.0	1351.0	-1.0	2203.0	1150.0	-1.0	1608.0	1495.0	-1.0	2365.0	2154.0	-1.0	3270.0	1824.0	-1.0	3155.0	2074.0	-1.0	3242.0	1741.0	-1.0	3032.0	1419.0	-1.0	2252.0	1158.0	-1.0	1859.0	1160.0	-1.0	1990.0	964.0	-1.0	1603.0	993.0	-1.0	1475.0	
264.332	1253.0	-1.0	2069.0	1142.0	-1.0	1696.0	1287.0	-1.0	2051.0	1613.0	-1.0	2582.0	1344.0	-1.0	2184.0	1143.0	-1.0	1596.0	1487.0	-1.0	2350.0	2145.0	-1.0	3251.0	1817.0	-1.0	3141.0	2070.0	-1.0	3232.0	1733.0	-1.0	3008.0	1414.0	-1.0	2240.0	1151.0	-1.0	1843.0	1159.0	-1.0	1983.0	962.0	-1.0	1596.0	990.0	-1.0	1466.0	
264.831	1254.0	-1.0	2063.0	1140.0	-1.0	1692.0	1282.0	-1.0	2040.0	1610.0	-1.0	2573.0	1336.0	-1.0	2168.0	1137.0	-1.0	1583.0	1483.0	-1.0	2335.0	2138.0	-1.0	3233.0	1813.0	-1.0	3127.0	2066.0	-1.0	3223.0	1726.0	-1.0	2990.0	1409.0	-1.0	2227.0	1147.0	-1.0	1829.0	1158.0	-1.0	1980.0	957.0	-1.0	1591.0	991.0	-1.0	1465.0	
265.330	1252.0	-1.0	2060.0	1140.0	-1.0	1686.0	1281.0	-1.0	2030.0	1607.0	-1.0	2565.0	1330.0	-1.0	2154.0	1135.0	-1.0	1573.0	1479.0	-1.0	2324.0	2129.0	-1.0	3216.0	1811.0	-1.0	3114.0	2061.0	-1.0	3210.0	1719.0	-1.0	2973.0	1403.0	-1.0	2217.0	1141.0	-1.0	1815.0	1157.0	-1.0	1977.0	956.0	-1.0	1585.0	991.0	-1.0	1467.0	
265.829	1253.0	-1.0	2058.0	1138.0	-1.0	1682.0	1276.0	-1.0	2020.0	1606.0	-1.0	2558.0	1327.0	-1.0	2142.0	1131.0	-1.0	1565.0	1476.0	-1.0	2317.0	2124.0	-1.0	3202.0	1809.0	-1.0	3104.0	2055.0	-1.0	3197.0	1713.0	-1.0	2957.0	1401.0	-1.0	2206.0	1138.0	-1.0	1805.0	1155.0	-1.0	1971.0	953.0	-1.0	1581.0	992.0	-1.0	1465.0	
266.328	1253.0	-1.0	2057.0	1138.0	-1.0	1677.0	1275.0	-1.0	2012.0	1604.0	-1.0	2553.0	1322.0	-1.0	2136.0	1127.0	-1.0	1560.0	1476.0	-1.0	2312.0	2121.0	-1.0	3192.0	1807.0	-1.0	3099.0	2051.0	-1.0	3189.0	1710.0	-1.0	2946.0	1397.0	-1.0	2198.0	1134.0	-1.0	1798.0	1153.0	-1.0	1968.0	953.0	-1.0	1578.0	990.0	-1.0	1463.0	
266.827	1254.0	-1.0	2059.0	1136.0	-1.0	1673.0	1273.0	-1.0	2004.0	1604.0	-1.0	2548.0	1321.0	-1.0	2132.0	1126.0	-1.0	1556.0	1477.0	-1.0	2313.0	2119.0	-1.0	3185.0	1804.0	-1.0	3097.0	2049.0	-1.0	3182.0	1708.0	-1.0	2943.0	1396.0	-1.0	2192.0	1132.0	-1.0	1791.0	1153.0	-1.0	1967.0	952.0	-1.0	1575.0	989.0	-1.0	1462.0	
267.326	1253.0	-1.0	2059.0	1135.0	-1.0	1670.0	1273.0	-1.0	1999.0	1603.0	-1.0	2545.0	1323.0	-1.0	2129.0	1125.0	-1.0	1552.0	1477.0	-1.0	2318.0	2117.0	-1.0	3181.0	1805.0	-1.0	3096.0	2045.0	-1.0	3177.0	1706.0	-1.0	2941.0	1394.0	-1.0	2189.0	1130.0	-1.0	1788.0	1152.0	-1.0	1966.0	951.0	-1.0	1573.0	988.0	-1.0	1459.0	
267.825	1253.0	-1.0	2060.0	1136.0	-1.0	1666.0	1272.0	-1.0	1994.0	1603.0	-1.0	2541.0	1323.0	-1.0	2128.0	1124.0	-1.0	1553.0	1481.0	-1.0	2324.0	2117.0	-1.0	3179.0	1804.0	-1.0	3096.0	2044.0	-1.0	3169.0	1707.0	-1.0	2940.0	1392.0	-1.0	2185.0	1129.0	-1.0	1786.0	1152.0	-1.0	1963.0	949.0	-1.0	1572.0	985.0	-1.0	1453.0	
268.324	1254.0	-1.0	2058.0	1135.0	-1.0	1661.0	1270.0	-1.0	1990.0	1601.0	-1.0	2536.0	1324.0	-1.0	2129.0	1126.0	-1.0	1553.0	1484.0	-1.0	2327.0	2118.0	-1.0	3175.0	1804.0	-1.0	3094.0	2042.0	-1.0	3161.0	1707.0	-1.0	2939.0	1390.0	-1.0	2182.0	1127.0	-1.0	1786.0	1151.0	-1.0	1961.0	949.0	-1.0	1570.0	984.0	-1.0	1446.0	
268.824	1253.0	-1.0	2052.0	1132.0	-1.0	1654.0	1268.0	-1.0	1985.0	1600.0	-1.0	2529.0	1325.0	-1.0	2124.0	1127.0	-1.0	1550.0	1483.0	-1.0	2328.0	2115.0	-1.0	3168.0	1804.0	-1.0	3087.0	2037.0	-1.0	3148.0	1703.0	-1.0	2935.0	1389.0	-1.0	2178.0	1128.0	-1.0	1784.0	1150.0	-1.0	1958.0	947.0	-1.0	1565.0	979.0	-1.0	1439.0	
269.323	1250.0	-1.0	2044.0	1131.0	-1.0	1644.0	1267.0	-1.0	1975.0	1597.0	-1.0	2520.0	1321.0	-1.0	2117.0	1124.0	-1.0	1544.0	1484.0	-1.0	2322.0	2112.0	-1.0	3154.0	1800.0	-1.0	3078.0	2032.0	-1.0	3134.0	1702.0	-1.0	2926.0	1386.0	-1.0	2170.0	1126.0	-1.0	1779.0	1149.0	-1.0	1952.0	944.0	-1.0	1558.0	978.0	-1.0	1432.0	
269.822	1250.0	-1.0	2037.0	1130.0	-1.0	1635.0	1262.0	-1.0	1963.0	1594.0	-1.0	2509.0	1318.0	-1.0	2103.0	1120.0	-1.0	1534.0	1480.0	-1.0	2313.0	2107.0	-1.0	3138.0	1797.0	-1.0	3068.0	2026.0	-1.0	3117.0	1698.0	-1.0	2912.0	1383.0	-1.0	2161.0	1121.0	-1.0	1770.0	1147.0	-1.0	1945.0	943.0	-1.0	1553.0	977.0	-1.0	1426.0	
270.321	1248.0	-1.0	2029.0	1129.0	-1.0	1629.0	1261.0	-1.0	1953.0	1592.0	-1.0	2500.0	1311.0	-1.0	2085.0	1116.0	-1.0	1523.0	1478.0	-1.0	2303.0	2100.0	-1.0	3116.0	1794.0	-1.0	3057.0	2020.0	-1.0	3102.0	1693.0	-1.0	2897.0	1378.0	-1.0	2148.0	1119.0	-1.0	1760.0	1145.0	-1.0	1939.0	940.0	-1.0	1546.0	975.0	-1.0	1421.0	
270.820	1246.0	-1.0	2025.0	1129.0	-1.0	1631.0	1259.0	-1.0	1948.0	1592.0	-1.0	2497.0	1307.0	-1.0	2067.0	1114.0	-1.0	1513.0	1473.0	-1.0	2294.0	2094.0	-1.0	3100.0	1792.0	-1.0	3046.0	2015.0	-1.0	3086.0	1689.0	-1.0	2882.0	1374.0	-1.0	2136.0	1115.0	-1.0	1751.0	1142.0	-1.0	1932.0	940.0	-1.0	1540.0	974.0	-1.0	1416.0	
271.319	1248.0	-1.0	2027.0	1131.0	-1.0	1637.0	1256.0	-1.0	1942.0	1590.0	-1.0	2495.0	1303.0	-1.0	2059.0	1111.0	-1.0	1507.0	1470.0	-1.0	2286.0	2091.0	-1.0	3093.0	1792.0	-1.0	3043.0	2014.0	-1.0	3079.0	1684.0	-1.0	2873.0	1373.0	-1.0	2130.0	1111.0	-1.0	1745.0	1142.0	-1.0	1925.0	940.0	-1.0	1537.0	973.0	-1.0	1410.0	
271.818	1246.0	-1.0	2026.0	1130.0	-1.0	1638.0	1255.0	-1.0	1938.0	1590.0	-1.0	2495.0	1299.0	-1.0	2048.0	1108.0	-1.0	1499.0	1470.0	-1.0	2282.0	2087.0	-1.0	3085.0	1791.0	-1.0	3041.0	2012.0	-1.0	3078.0	1682.0	-1.0	2869.0	1371.0	-1.0	2127.0	1111.0	-1.0	1740.0	1141.0	-1.0	1926.0	940.0	-1.0	1537.0	973.0	-1.0	1413.0	
272.317	1246.0	-1.0	2023.0	1130.0	-1.0	1637.0	1254.0	-1.0	1932.0	1588.0	-1.0	2490.0	1296.0	-1.0	2042.0	1105.0	-1.0	1492.0	1469.0	-1.0	2280.0	2083.0	-1.0	3077.0	1790.0	-1.0	3041.0	2011.0	-1.0	3074.0	1681.0	-1.0	2863.0	1367.0	-1.0	2118.0	1110.0	-1.0	1738.0	1142.0	-1.0	1925.0	940.0	-1.0	1539.0	975.0	-1.0	1415.0	
272.816	1247.0	-1.0	2024.0	1130.0	-1.0	1634.0	1252.0	-1.0	1928.0	1587.0	-1.0	2487.0	1294.0	-1.0	2039.0	1102.0	-1.0	1486.0	1471.0	-1.0	2281.0	2081.0	-1.0	3068.0	1792.0	-1.0	3042.0	2008.0	-1.0	3065.0	1677.0	-1.0	2856.0	1359.0	-1.0	2104.0	1107.0	-1.0	1733.0	1141.0	-1.0	1922.0	941.0	-1.0	1540.0	976.0	-1.0	1417.0	
273.315	1247.0	-1.0	2026.0	1128.0	-1.0	1633.0	1252.0	-1.0	1926.0	1587.0	-1.0	2486.0	1296.0	-1.0	2039.0	1099.0	-1.0	1481.0	1473.0	-1.0	2287.0	2080.0	-1.0	3069.0	1794.0	-1.0	3045.0	2005.0	-1.0	3060.0	1674.0	-1.0	2851.0	1354.0	-1.0	2089.0	1106.0	-1.0	1729.0	1141.0	-1.0	1921.0	941.0	-1.0	1542.0	977.0	-1.0	1419.0	
273.814	1248.0	-1.0	2029.0	1131.0	-1.0	1637.0	1253.0	-1.0	1928.0	1589.0	-1.0	2488.0	1298.0	-1.0	2043.0	1100.0	-1.0	1481.0	1477.0	-1.0	2296.0	2083.0	-1.0	3072.0	1796.0	-1.0	3050.0	2001.0	-1.0	3055.0	1674.0	-1.0	2850.0	1352.0	-1.0	2083.0	1105.0	-1.0	1726.0	1139.0	-1.0	1921.0	943.0	-1.0	1543.0	980.0	-1.0	1424.0	
274.313	1252.0	-1.0	2038.0	1132.0	-1.0	1644.0	1255.0	-1.0	1931.0	1592.0	-1.0	2496.0	1301.0	-1.0	2048.0	1099.0	-1.0	1482.0	1483.0	-1.0	2311.0	2088.0	-1.0	3079.0	1796.0	-1.0	3057.0	2002.0	-1.0	3053.0	1674.0	-1.0	2849.0	1349.0	-1.0	2079.0	1103.0	-1.0	1725.0	1139.0	-1.0	1919.0	945.0	-1.0	1546.0	981.0	-1.0	1426.0	
274.812	1254.0	-1.0	2042.0	1134.0	-1.0	1649.0	1257.0	-1.0	1937.0	1594.0	-1.0	2501.0	1304.0	-1.0	2058.0	1101.0	-1.0	1483.0	1490.0	-1.0	2324.0	2093.0	-1.0	3088.0	1798.0	-1.0	3062.0	2000.0	-1.0	3050.0	1674.0	-1.0	2851.0	1349.0	-1.0	2078.0	1101.0	-1.0	1724.0	1140.0	-1.0	1919.0	944.0	-1.0	1548.0	981.0	-1.0	1426.0	
275.311	1255.0	-1.0	2044.0	1137.0	-1.0	1652.0	1256.0	-1.0	1938.0	1594.0	-1.0	2501.0	1306.0	-1.0	2064.0	1103.0	-1.0	1484.0	1496.0	-1.0	2336.0	2095.0	-1.0	3093.0	1802.0	-1.0	3065.0	1998.0	-1.0	3045.0	1671.0	-1.0	2847.0	1348.0	-1.0	2073.0	1100.0	-1.0	1720.0	1138.0	-1.0	1916.0	945.0	-1.0	1546.0	981.0	-1.0	1426.0	
275.810	1255.0	-1.0	2042.0	1135.0	-1.0	1648.0	1257.0	-1.0	1935.0	1594.0	-1.0	2496.0	1309.0	-1.0	2064.0	1104.0	-1.0	1484.0	1499.0	-1.0	2342.0	2096.0	-1.0	3090.0	1801.0	-1.0	3063.0	1996.0	-1.0	3038.0	1669.0	-1.0	2841.0	1346.0	-1.0	2068.0	1099.0	-1.0	1716.0	1137.0	-1.0	1912.0	945.0	-1.0	1545.0	981.0	-1.0	1423.0	
276.309	1252.0	-1.0	2038.0	1135.0	-1.0	1641.0	1256.0	-1.0	1927.0	1591.0	-1.0	2488.0	1308.0	-1.0	2059.0	1101.0	-1.0	1479.0	1499.0	-1.0	2341.0	2095.0	-1.0	3083.0	1799.0	-1.0	3057.0	1992.0	-1.0	3027.0	1668.0	-1.0	2831.0	1343.0	-1.0	2062.0	1099.0	-1.0	1711.0	1134.0	-1.0	1907.0	946.0	-1.0	1543.0	979.0	-1.0	1420.0	
276.808	1251.0	-1.0	2031.0	1133.0	-1.0	1633.0	1254.0	-1.0	1920.0	1589.0	-1.0	2479.0	1305.0	-1.0	2047.0	1100.0	-1.0	1472.0	1497.0	-1.0	2336.0	2089.0	-1.0	3071.0	1796.0	-1.0	3049.0	1988.0	-1.0	3016.0	1665.0	-1.0	2822.0	1342.0	-1.0	2056.0	1097.0	-1.0	1706.0	1135.0	-1.0	1902.0	945.0	-1.0	1541.0	977.0	-1.0	1418.0	
277.307	1250.0	-1.0	2027.0	1132.0	-1.0	1628.0	1252.0	-1.0	1911.0	1586.0	-1.0	2471.0	1301.0	-1.0	2035.0	1096.0	-1.0	1462.0	1493.0	-1.0	2326.0	2085.0	-1.0	3057.0	1796.0	-1.0	3041.0	1984.0	-1.0	3004.0	1661.0	-1.0	2810.0	1340.0	-1.0	2051.0	1095.0	-1.0	1699.0	1134.0	-1.0	1898.0	945.0	-1.0	1539.0	976.0	-1.0	1415.0	
277.806	1250.0	-1.0	2025.0	1132.0	-1.0	1626.0	1251.0	-1.0	1906.0	1585.0	-1.0	2467.0	1296.0	-1.0	2021.0	1092.0	-1.0	1454.0	1491.0	-1.0	2318.0	2080.0	-1.0	3041.0	1793.0	-1.0	3032.0	1982.0	-1.0	2996.0	1660.0	-1.0	2800.0	1337.0	-1.0	2044.0	1092.0	-1.0	1692.0	1132.0	-1.0	1894.0	945.0	-1.0	1539.0	979.0	-1.0	1414.0	
278.305	1251.0	-1.0	2024.0	1132.0	-1.0	1626.0	1249.0	-1.0	1903.0	1586.0	-1.0	2466.0	1291.0	-1.0	2011.0	1090.0	-1.0	1447.0	1489.0	-1.0	2310.0	2074.0	-1.0	3028.0	1793.0	-1.0	3028.0	1979.0	-1.0	2987.0	1656.0	-1.0	2791.0	1334.0	-1.0	2038.0	1092.0	-1.0	1685.0	1132.0	-1.0	1893.0	945.0	-1.0	1538.0	977.0	-1.0	1415.0	
278.804	1252.0	-1.0	2025.0	1132.0	-1.0	1627.0	1248.0	-1.0	1899.0	1586.0	-1.0	2466.0	1289.0	-1.0	2002.0	1088.0	-1.0	1440.0	1488.0	-1.0	2305.0	2070.0	-1.0	3021.0	1792.0	-1.0	3025.0	1978.0	-1.0	2983.0	1655.0	-1.0	2786.0	1333.0	-1.0	2033.0	1091.0	-1.0	1683.0	1131.0	-1.0	1891.0	946.0	-1.0	1538.0	977.0	-1.0	1414.0	
279.303	1251.0	-1.0	2025.0	1131.0	-1.0	1625.0	1249.0	-1.0	1898.0	1586.0	-1.0	2466.0	1288.0	-1.0	1998.0	1084.0	-1.0	1437.0	1487.0	-1.0	2299.0	2070.0	-1.0	3013.0	1792.0	-1.0	3021.0	1977.0	-1.0	2978.0	1655.0	-1.0	2786.0	1334.0	-1.0	2032.0	1089.0	-1.0	1682.0	1131.0	-1.0	1890.0	947.0	-1.0	1538.0	979.0	-1.0	1414.0	
279.803	1252.0	-1.0	2023.0	1132.0	-1.0	1622.0	1248.0	-1.0	1896.0	1584.0	-1.0	2462.0	1288.0	-1.0	1993.0	1084.0	-1.0	1433.0	1485.0	-1.0	2296.0	2068.0	-1.0	3006.0	1790.0	-1.0	3018.0	1977.0	-1.0	2975.0	1657.0	-1.0	2786.0	1333.0	-1.0	2030.0	1092.0	-1.0	1684.0	1130.0	-1.0	1889.0	947.0	-1.0	1537.0	978.0	-1.0	1413.0	
280.302	1252.0	-1.0	2021.0	1131.0	-1.0	1619.0	1249.0	-1.0	1895.0	1583.0	-1.0	2458.0	1287.0	-1.0	1989.0	1084.0	-1.0	1429.0	1485.0	-1.0	2294.0	2067.0	-1.0	3005.0	1792.0	-1.0	3018.0	1976.0	-1.0	2974.0	1657.0	-1.0	2786.0	1335.0	-1.0	2028.0	1092.0	-1.0	1684.0	1130.0	-1.0	1888.0	947.0	-1.0	1538.0	978.0	-1.0	1412.0	
280.801	1252.0	-1.0	2019.0	1131.0	-1.0	1615.0	1248.0	-1.0	1893.0	1583.0	-1.0	2456.0	1286.0	-1.0	1988.0	1083.0	-1.0	1428.0	1488.0	-1.0	2293.0	2068.0	-1.0	3004.0	1792.0	-1.0	3015.0	1975.0	-1.0	2972.0	1660.0	-1.0	2788.0	1335.0	-1.0	2028.0	1094.0	-1.0	1684.0	1132.0	-1.0	1888.0	947.0	-1.0	1537.0	977.0	-1.0	1410.0	
281.300	1252.0	-1.0	2018.0	1130.0	-1.0	1615.0	1247.0	-1.0	1892.0	1583.0	-1.0	2455.0	1287.0	-1.0	1988.0	1084.0	-1.0	1427.0	1489.0	-1.0	2295.0	2069.0	-1.0	3005.0	1792.0	-1.0	3017.0	1976.0	-1.0	2972.0	1662.0	-1.0	2788.0	1336.0	-1.0	2028.0	1094.0	-1.0	1684.0	1131.0	-1.0	1887.0	948.0	-1.0	1536.0	978.0	-1.0	1410.0	
281.799	1251.0	-1.0	2017.0	1129.0	-1.0	1612.0	1250.0	-1.0	1891.0	1583.0	-1.0	2453.0	1289.0	-1.0	1990.0	1085.0	-1.0	1430.0	1491.0	-1.0	2297.0	2071.0	-1.0	3007.0	1793.0	-1.0	3019.0	1979.0	-1.0	2974.0	1664.0	-1.0	2792.0	1336.0	-1.0	2028.0	1095.0	-1.0	1685.0	1133.0	-1.0	1886.0	947.0	-1.0	1536.0	977.0	-1.0	1410.0	
282.298	1251.0	-1.0	2013.0	1127.0	-1.0	1608.0	1249.0	-1.0	1890.0	1581.0	-1.0	2447.0	1291.0	-1.0	1991.0	1084.0	-1.0	1429.0	1493.0	-1.0	2300.0	2073.0	-1.0	3009.0	1794.0	-1.0	3018.0	1978.0	-1.0	2973.0	1668.0	-1.0	2798.0	1339.0	-1.0	2030.0	1098.0	-1.0	1688.0	1130.0	-1.0	1881.0	948.0	-1.0	1532.0	979.0	-1.0	1408.0	
282.797	1249.0	-1.0	2006.0	1125.0	-1.0	1599.0	1249.0	-1.0	1886.0	1576.0	-1.0	2435.0	1293.0	-1.0	1990.0	1085.0	-1.0	1425.0	1490.0	-1.0	2297.0	2073.0	-1.0	3010.0	1793.0	-1.0	3013.0	1979.0	-1.0	2970.0	1674.0	-1.0	2806.0	1342.0	-1.0	2037.0	1102.0	-1.0	1690.0	1128.0	-1.0	1877.0	948.0	-1.0	1531.0	978.0	-1.0	1408.0	
283.296	1247.0	-1.0	1997.0	1121.0	-1.0	1591.0	1247.0	-1.0	1881.0	1573.0	-1.0	2421.0	1293.0	-1.0	1986.0	1085.0	-1.0	1422.0	1487.0	-1.0	2288.0	2072.0	-1.0	3004.0	1791.0	-1.0	3009.0	1979.0	-1.0	2966.0	1679.0	-1.0	2813.0	1347.0	-1.0	2043.0	1104.0	-1.0	1695.0	1129.0	-1.0	1873.0	948.0	-1.0	1530.0	978.0	-1.0	1404.0	
283.795	1244.0	-1.0	1988.0	1118.0	-1.0	1582.0	1247.0	-1.0	1874.0	1569.0	-1.0	2408.0	1290.0	-1.0	1977.0	1082.0	-1.0	1416.0	1485.0	-1.0	2282.0	2067.0	-1.0	2992.0	1791.0	-1.0	3005.0	1979.0	-1.0	2963.0	1683.0	-1.0	2817.0	1349.0	-1.0	2049.0	1106.0	-1.0	1697.0	1128.0	-1.0	1870.0	950.0	-1.0	1530.0	978.0	-1.0	1403.0	
284.294	1242.0	-1.0	1982.0	1114.0	-1.0	1576.0	1244.0	-1.0	1866.0	1567.0	-1.0	2396.0	1286.0	-1.0	1969.0	1079.0	-1.0	1407.0	1483.0	-1.0	2272.0	2064.0	-1.0	2981.0	1791.0	-1.0	3001.0	1978.0	-1.0	2961.0	1686.0	-1.0	2820.0	1354.0	-1.0	2052.0	1111.0	-1.0	1701.0	1128.0	-1.0	1867.0	951.0	-1.0	1530.0	977.0	-1.0	1402.0	
284.793	1241.0	-1.0	1976.0	1113.0	-1.0	1570.0	1243.0	-1.0	1860.0	1562.0	-1.0	2387.0	1285.0	-1.0	1961.0	1076.0	-1.0	1401.0	1478.0	-1.0	2262.0	2060.0	-1.0	2968.0	1790.0	-1.0	2995.0	1979.0	-1.0	2958.0	1690.0	-1.0	2821.0	1354.0	-1.0	2054.0	1113.0	-1.0	1703.0	1127.0	-1.0	1864.0	953.0	-1.0	1533.0	977.0	-1.0	1401.0	
285.292	1239.0	-1.0	1970.0	1111.0	-1.0	1564.0	1243.0	-1.0	1857.0	1560.0	-1.0	2380.0	1281.0	-1.0	1950.0	1074.0	-1.0	1395.0	1477.0	-1.0	2254.0	2056.0	-1.0	2956.0	1789.0	-1.0	2991.0	1977.0	-1.0	2953.0	1691.0	-1.0	2820.0	1357.0	-1.0	2055.0	1114.0	-1.0	1704.0	1127.0	-1.0	1861.0	955.0	-1.0	1533.0	979.0	-1.0	1401.0	
285.791	1239.0	-1.0	1969.0	1110.0	-1.0	1564.0	1243.0	-1.0	1854.0	1562.0	-1.0	2376.0	1280.0	-1.0	1944.0	1073.0	-1.0	1390.0	1475.0	-1.0	2247.0	2052.0	-1.0	2947.0	1789.0	-1.0	2984.0	1977.0	-1.0	2949.0	1692.0	-1.0	2819.0	1358.0	-1.0	2054.0	1117.0	-1.0	1707.0	1126.0	-1.0	1858.0	955.0	-1.0	1534.0	979.0	-1.0	1401.0	
286.290	1239.0	-1.0	1971.0	1113.0	-1.0	1569.0	1244.0	-1.0	1855.0	1564.0	-1.0	2380.0	1280.0	-1.0	1942.0	1074.0	-1.0	1390.0	1473.0	-1.0	2241.0	2052.0	-1.0	2944.0	1788.0	-1.0	2981.0	1979.0	-1.0	2947.0	1699.0	-1.0	2825.0	1363.0	-1.0	2059.0	1120.0	-1.0	1713.0	1126.0	-1.0	1857.0	958.0	-1.0	1536.0	979.0	-1.0	1399.0	
286.790	1242.0	-1.0	1974.0	1115.0	-1.0	1578.0	1244.0	-1.0	1859.0	1564.0	-1.0	2386.0	1281.0	-1.0	1942.0	1075.0	-1.0	1394.0	1474.0	-1.0	2240.0	2057.0	-1.0	2948.0	1789.0	-1.0	2978.0	1984.0	-1.0	2952.0	1704.0	-1.0	2832.0	1366.0	-1.0	2065.0	1124.0	-1.0	1718.0	1126.0	-1.0	1855.0	960.0	-1.0	1537.0	981.0	-1.0	1400.0	
287.289	1242.0	-1.0	1974.0	1115.0	-1.0	1583.0	1247.0	-1.0	1864.0	1566.0	-1.0	2389.0	1284.0	-1.0	1944.0	1078.0	-1.0	1397.0	1473.0	-1.0	2239.0	2059.0	-1.0	2957.0	1790.0	-1.0	2978.0	1990.0	-1.0	2958.0	1709.0	-1.0	2838.0	1371.0	-1.0	2071.0	1128.0	-1.0	1724.0	1126.0	-1.0	1852.0	962.0	-1.0	1540.0	982.0	-1.0	1398.0	
287.788	1241.0	-1.0	1975.0	1116.0	-1.0	1585.0	1248.0	-1.0	1865.0	1565.0	-1.0	2390.0	1285.0	-1.0	1948.0	1078.0	-1.0	1400.0	1474.0	-1.0	2239.0	2062.0	-1.0	2964.0	1791.0	-1.0	2981.0	1995.0	-1.0	2965.0	1714.0	-1.0	2845.0	1375.0	-1.0	2080.0	1131.0	-1.0	1727.0	1128.0	-1.0	1851.0	963.0	-1.0	1541.0	982.0	-1.0	1398.0	
288.287	1243.0	-1.0	1975.0	1116.0	-1.0	1584.0	1249.0	-1.0	1866.0	1564.0	-1.0	2388.0	1287.0	-1.0	1952.0	1080.0	-1.0	1405.0	1475.0	-1.0	2238.0	2065.0	-1.0	2969.0	1793.0	-1.0	2981.0	1998.0	-1.0	2977.0	1719.0	-1.0	2855.0	1382.0	-1.0	2090.0	1135.0	-1.0	1735.0	1129.0	-1.0	1854.0	966.0	-1.0	1544.0	985.0	-1.0	1401.0	
288.786	1243.0	-1.0	1973.0	1115.0	-1.0	1582.0	1251.0	-1.0	1868.0	1563.0	-1.0	2383.0	1292.0	-1.0	1957.0	1084.0	-1.0	1408.0	1474.0	-1.0	2235.0	2066.0	-1.0	2975.0	1795.0	-1.0	2984.0	2004.0	-1.0	2988.0	1730.0	-1.0	2876.0	1390.0	-1.0	2110.0	1145.0	-1.0	1751.0	1130.0	-1.0	1858.0	968.0	-1.0	1551.0	987.0	-1.0	1407.0	
289.285	1242.0	-1.0	1971.0	1111.0	-1.0	1577.0	1253.0	-1.0	1869.0	1563.0	-1.0	2377.0	1294.0	-1.0	1960.0	1086.0	-1.0	1412.0	1474.0	-1.0	2232.0	2068.0	-1.0	2977.0	1796.0	-1.0	2985.0	2010.0	-1.0	2997.0	1741.0	-1.0	2895.0	1397.0	-1.0	2124.0	1149.0	-1.0	1763.0	1131.0	-1.0	1860.0	973.0	-1.0	1557.0	990.0	-1.0	1411.0	
289.784	1240.0	-1.0	1968.0	1110.0	-1.0	1570.0	1254.0	-1.0	1870.0	1561.0	-1.0	2369.0	1298.0	-1.0	1964.0	1088.0	-1.0	1412.0	1473.0	-1.0	2231.0	2071.0	-1.0	2977.0	1797.0	-1.0	2986.0	2013.0	-1.0	3000.0	1749.0	-1.0	2911.0	1403.0	-1.0	2135.0	1155.0	-1.0	1771.0	1130.0	-1.0	1856.0	975.0	-1.0	1561.0	992.0	-1.0	1413.0	
290.283	1241.0	-1.0	1966.0	1108.0	-1.0	1564.0	1255.0	-1.0	1869.0	1559.0	-1.0	2363.0	1299.0	-1.0	1966.0	1088.0	-1.0	1411.0	1474.0	-1.0	2231.0	2069.0	-1.0	2974.0	1797.0	-1.0	2988.0	2016.0	-1.0	3004.0	1757.0	-1.0	2921.0	1407.0	-1.0	2140.0	1158.0	-1.0	1775.0	1129.0	-1.0	1853.0	978.0	-1.0	1565.0	993.0	-1.0	1413.0	
290.782	1240.0	-1.0	1964.0	1107.0	-1.0	1558.0	1256.0	-1.0	1871.0	1559.0	-1.0	2360.0	1301.0	-1.0	1969.0	1088.0	-1.0	1409.0	1475.0	-1.0	2233.0	2069.0	-1.0	2973.0	1799.0	-1.0	2992.0	2016.0	-1.0	3005.0	1762.0	-1.0	2929.0	1411.0	-1.0	2145.0	1161.0	-1.0	1778.0	1130.0	-1.0	1851.0	977.0	-1.0	1567.0	994.0	-1.0	1413.0	
291.282	1243.0	-1.0	1965.0	1109.0	-1.0	1559.0	1258.0	-1.0	1875.0	1561.0	-1.0	2363.0	1302.0	-1.0	1974.0	1089.0	-1.0	1408.0	1478.0	-1.0	2237.0	2071.0	-1.0	2973.0	1802.0	-1.0	2996.0	2020.0	-1.0	3004.0	1765.0	-1.0	2938.0	1411.0	-1.0	2147.0	1164.0	-1.0	1778.0	1129.0	-1.0	1848.0	980.0	-1.0	1569.0	993.0	-1.0	1415.0	
291.781	1240.0	-1.0	1971.0	1106.0	-1.0	1567.0	1256.0	-1.0	1881.0	1561.0	-1.0	2370.0	1305.0	-1.0	1980.0	1090.0	-1.0	1414.0	1480.0	-1.0	2244.0	2077.0	-1.0	2982.0	1804.0	-1.0	3003.0	2022.0	-1.0	3008.0	1768.0	-1.0	2944.0	1415.0	-1.0	2150.0	1165.0	-1.0	1780.0	1128.0	-1.0	1846.0	980.0	-1.0	1569.0	994.0	-1.0	1414.0	
292.281	1242.0	-1.0	1977.0	1110.0	-1.0	1576.0	1259.0	-1.0	1888.0	1562.0	-1.0	2375.0	1307.0	-1.0	1989.0	1094.0	-1.0	1420.0	1481.0	-1.0	2250.0	2080.0	-1.0	2992.0	1805.0	-1.0	3013.0	2027.0	-1.0	3020.0	1774.0	-1.0	2955.0	1418.0	-1.0	2158.0	1166.0	-1.0	1783.0	1130.0	-1.0	1847.0	982.0	-1.0	1572.0	997.0	-1.0	1416.0	
292.780	1243.0	-1.0	1977.0	1110.0	-1.0	1580.0	1262.0	-1.0	1892.0	1564.0	-1.0	2376.0	1310.0	-1.0	1996.0	1095.0	-1.0	1424.0	1482.0	-1.0	2254.0	2083.0	-1.0	3002.0	1809.0	-1.0	3020.0	2032.0	-1.0	3032.0	1775.0	-1.0	2962.0	1419.0	-1.0	2162.0	1170.0	-1.0	1789.0	1132.0	-1.0	1850.0	983.0	-1.0	1575.0	999.0	-1.0	1422.0	
293.279	1244.0	-1.0	1979.0	1110.0	-1.0	1581.0	1264.0	-1.0	1896.0	1565.0	-1.0	2375.0	1313.0	-1.0	2001.0	1096.0	-1.0	1428.0	1483.0	-1.0	2258.0	2085.0	-1.0	3006.0	1810.0	-1.0	3025.0	2032.0	-1.0	3037.0	1777.0	-1.0	2965.0	1422.0	-1.0	2165.0	1173.0	-1.0	1794.0	1132.0	-1.0	1852.0	984.0	-1.0	1578.0	1001.0	-1.0	1428.0	
293.778	1244.0	-1.0	1980.0	1111.0	-1.0	1578.0	1264.0	-1.0	1896.0	1563.0	-1.0	2372.0	1315.0	-1.0	2005.0	1097.0	-1.0	1430.0	1484.0	-1.0	2261.0	2087.0	-1.0	3011.0	1810.0	-1.0	3027.0	2034.0	-1.0	3036.0	1777.0	-1.0	2964.0	1422.0	-1.0	2165.0	1175.0	-1.0	1798.0	1132.0	-1.0	1853.0	984.0	-1.0	1579.0	1002.0	-1.0	1430.0	
294.278	1245.0	-1.0	1980.0	1111.0	-1.0	1576.0	1265.0	-1.0	1897.0	1564.0	-1.0	2372.0	1317.0	-1.0	2009.0	1100.0	-1.0	1432.0	1484.0	-1.0	2263.0	2087.0	-1.0	3013.0	1809.0	-1.0	3026.0	2033.0	-1.0	3034.0	1779.0	-1.0	2962.0	1421.0	-1.0	2162.0	1177.0	-1.0	1800.0	1132.0	-1.0	1852.0	984.0	-1.0	1578.0	1004.0	-1.0	1432.0	
294.777	1246.0	-1.0	1984.0	1113.0	-1.0	1584.0	1268.0	-1.0	1910.0	1568.0	-1.0	2383.0	1318.0	-1.0	2013.0	1103.0	-1.0	1436.0	1487.0	-1.0	2270.0	2092.0	-1.0	3020.0	1810.0	-1.0	3025.0	2033.0	-1.0	3032.0	1778.0	-1.0	2963.0	1419.0	-1.0	2158.0	1177.0	-1.0	1803.0	1132.0	-1.0	1850.0	983.0	-1.0	1577.0	1005.0	-1.0	1431.0	
295.276	1247.0	-1.0	1990.0	1117.0	-1.0	1593.0	1270.0	-1.0	1915.0	1570.0	-1.0	2391.0	1323.0	-1.0	2023.0	1106.0	-1.0	1444.0	1489.0	-1.0	2276.0	2098.0	-1.0	3037.0	1811.0	-1.0	3033.0	2037.0	-1.0	3040.0	1781.0	-1.0	2966.0	1422.0	-1.0	2161.0	1179.0	-1.0	1805.0	1132.0	-1.0	1848.0	983.0	-1.0	1577.0	1006.0	-1.0	1432.0	
295.775	1246.0	-1.0	1990.0	1117.0	-1.0	1598.0	1272.0	-1.0	1921.0	1572.0	-1.0	2394.0	1325.0	-1.0	2032.0	1107.0	-1.0	1450.0	1491.0	-1.0	2283.0	2104.0	-1.0	3051.0	1812.0	-1.0	3038.0	2040.0	-1.0	3048.0	1782.0	-1.0	2968.0	1422.0	-1.0	2162.0	1181.0	-1.0	1808.0	1133.0	-1.0	1853.0	986.0	-1.0	1578.0	1007.0	-1.0	1439.0	
296.274	1247.0	-1.0	1993.0	1118.0	-1.0	1597.0	1273.0	-1.0	1919.0	1571.0	-1.0	2394.0	1329.0	-1.0	2040.0	1108.0	-1.0	1452.0	1491.0	-1.0	2287.0	2107.0	-1.0	3057.0	1814.0	-1.0	3039.0	2041.0	-1.0	3052.0	1780.0	-1.0	2967.0	1420.0	-1.0	2160.0	1181.0	-1.0	1808.0	1133.0	-1.0	1855.0	986.0	-1.0	1580.0	1008.0	-1.0	1441.0	
296.773	1249.0	-1.0	1996.0	1118.0	-1.0	1593.0	1273.0	-1.0	1919.0	1571.0	-1.0	2392.0	1330.0	-1.0	2044.0	1109.0	-1.0	1453.0	1493.0	-1.0	2291.0	2108.0	-1.0	3061.0	1814.0	-1.0	3040.0	2040.0	-1.0	3051.0	1778.0	-1.0	2964.0	1418.0	-1.0	2156.0	1179.0	-1.0	1805.0	1136.0	-1.0	1861.0	984.0	-1.0	1582.0	1006.0	-1.0	1438.0	
297.272	1251.0	-1.0	2005.0	1118.0	-1.0	1594.0	1275.0	-1.0	1924.0	1574.0	-1.0	2396.0	1333.0	-1.0	2054.0	1113.0	-1.0	1459.0	1497.0	-1.0	2297.0	2109.0	-1.0	3069.0	1817.0	-1.0	3049.0	2044.0	-1.0	3060.0	1776.0	-1.0	2960.0	1414.0	-1.0	2150.0	1178.0	-1.0	1805.0	1139.0	-1.0	1872.0	987.0	-1.0	1586.0	1006.0	-1.0	1438.0	
297.771	1257.0	-1.0	2022.0	1124.0	-1.0	1604.0	1282.0	-1.0	1938.0	1581.0	-1.0	2415.0	1338.0	-1.0	2069.0	1116.0	-1.0	1469.0	1501.0	-1.0	2309.0	2116.0	-1.0	3081.0	1822.0	-1.0	3061.0	2048.0	-1.0	3071.0	1774.0	-1.0	2960.0	1413.0	-1.0	2146.0	1178.0	-1.0	1804.0	1144.0	-1.0	1883.0	987.0	-1.0	1589.0	1005.0	-1.0	1438.0	
298.270	1265.0	-1.0	2040.0	1130.0	-1.0	1622.0	1285.0	-1.0	1953.0	1588.0	-1.0	2433.0	1345.0	-1.0	2087.0	1123.0	-1.0	1482.0	1506.0	-1.0	2325.0	2121.0	-1.0	3100.0	1826.0	-1.0	3074.0	2054.0	-1.0	3081.0	1775.0	-1.0	2962.0	1410.0	-1.0	2146.0	1177.0	-1.0	1802.0	1147.0	-1.0	1891.0	989.0	-1.0	1591.0	1006.0	-1.0	1440.0	
298.769	1270.0	-1.0	2056.0	1136.0	-1.0	1637.0	1290.0	-1.0	1969.0	1591.0	-1.0	2452.0	1351.0	-1.0	2107.0	1127.0	-1.0	1494.0	1512.0	-1.0	2346.0	2131.0	-1.0	3124.0	1832.0	-1.0	3091.0	2058.0	-1.0	3097.0	1774.0	-1.0	2963.0	1412.0	-1.0	2147.0	1175.0	-1.0	1802.0	1151.0	-1.0	1898.0	988.0	-1.0	1594.0	1007.0	-1.0	1441.0	
299.268	1272.0	-1.0	2072.0	1139.0	-1.0	1650.0	1294.0	-1.0	1979.0	1597.0	-1.0	2469.0	1356.0	-1.0	2128.0	1132.0	-1.0	1508.0	1519.0	-1.0	2365.0	2137.0	-1.0	3147.0	1836.0	-1.0	3108.0	2066.0	-1.0	3115.0	1774.0	-1.0	2970.0	1413.0	-1.0	2153.0	1176.0	-1.0	1802.0	1155.0	-1.0	1908.0	989.0	-1.0	1597.0	1008.0	-1.0	1446.0	
299.767	1276.0	-1.0	2083.0	1142.0	-1.0	1660.0	1297.0	-1.0	1990.0	1601.0	-1.0	2483.0	1363.0	-1.0	2147.0	1137.0	-1.0	1523.0	1524.0	-1.0	2385.0	2145.0	-1.0	3172.0	1840.0	-1.0	3127.0	2071.0	-1.0	3134.0	1775.0	-1.0	2978.0	1415.0	-1.0	2162.0	1177.0	-1.0	1805.0	1157.0	-1.0	1916.0	990.0	-1.0	1601.0	1009.0	-1.0	1450.0	
300.266	1279.0	-1.0	2091.0	1144.0	-1.0	1670.0	1299.0	-1.0	2000.0	1606.0	-1.0	2495.0	1368.0	-1.0	2164.0	1143.0	-1.0	1537.0	1531.0	-1.0	2404.0	2153.0	-1.0	3196.0	1846.0	-1.0	3143.0	2075.0	-1.0	3151.0	1775.0	-1.0	2988.0	1418.0	-1.0	2172.0	1177.0	-1.0	1811.0	1160.0	-1.0	1923.0	992.0	-1.0	1605.0	1010.0	-1.0	1453.0	
300.766	1282.0	-1.0	2100.0	1147.0	-1.0	1675.0	1300.0	-1.0	2007.0	1608.0	-1.0	2506.0	1373.0	-1.0	2182.0	1147.0	-1.0	1551.0	1535.0	-1.0	2416.0	2161.0	-1.0	3215.0	1849.0	-1.0	3155.0	2079.0	-1.0	3162.0	1776.0	-1.0	2996.0	1419.0	-1.0	2180.0	1178.0	-1.0	1816.0	1162.0	-1.0	1930.0	992.0	-1.0	1608.0	1010.0	-1.0	1455.0	
301.265	1282.0	-1.0	2103.0	1148.0	-1.0	1679.0	1303.0	-1.0	2014.0	1609.0	-1.0	2511.0	1378.0	-1.0	2193.0	1152.0	-1.0	1562.0	1537.0	-1.0	2425.0	2165.0	-1.0	3229.0	1850.0	-1.0	3162.0	2081.0	-1.0	3170.0	1778.0	-1.0	3001.0	1418.0	-1.0	2180.0	1178.0	-1.0	1819.0	1164.0	-1.0	1933.0	991.0	-1.0	1609.0	1011.0	-1.0	1456.0	
301.764	1283.0	-1.0	2106.0	1149.0	-1.0	1681.0	1302.0	-1.0	2016.0	1611.0	-1.0	2516.0	1380.0	-1.0	2199.0	1153.0	-1.0	1569.0	1540.0	-1.0	2432.0	2170.0	-1.0	3239.0	1850.0	-1.0	3167.0	2081.0	-1.0	3170.0	1775.0	-1.0	2999.0	1417.0	-1.0	2178.0	1177.0	-1.0	1818.0	1163.0	-1.0	1935.0	990.0	-1.0	1608.0	1010.0	-1.0	1455.0	
302.263	1281.0	-1.0	2106.0	1148.0	-1.0	1681.0	1304.0	-1.0	2020.0	1612.0	-1.0	2519.0	1381.0	-1.0	2204.0	1157.0	-1.0	1575.0	1540.0	-1.0	2434.0	2169.0	-1.0	3243.0	1851.0	-1.0	3167.0	2080.0	-1.0	3173.0	1771.0	-1.0	2996.0	1414.0	-1.0	2173.0	1175.0	-1.0	1815.0	1163.0	-1.0	1937.0	991.0	-1.0	1605.0	1010.0	-1.0	1455.0	
302.762	1282.0	-1.0	2107.0	1148.0	-1.0	1683.0	1304.0	-1.0	2018.0	1612.0	-1.0	2518.0	1380.0	-1.0	2204.0	1156.0	-1.0	1577.0	1541.0	-1.0	2435.0	2171.0	-1.0	3247.0	1851.0	-1.0	3167.0	2079.0	-1.0	3172.0	1769.0	-1.0	2990.0	1411.0	-1.0	2173.0	1174.0	-1.0	1812.0	1166.0	-1.0	1939.0	989.0	-1.0	1605.0	1011.0	-1.0	1455.0	
303.261	1282.0	-1.0	2105.0	1148.0	-1.0	1681.0	1302.0	-1.0	2019.0	1612.0	-1.0	2519.0	1379.0	-1.0	2205.0	1157.0	-1.0	1577.0	1540.0	-1.0	2434.0	2168.0	-1.0	3247.0	1849.0	-1.0	3163.0	2077.0	-1.0	3172.0	1767.0	-1.0	2988.0	1408.0	-1.0	2171.0	1171.0	-1.0	1811.0	1165.0	-1.0	1942.0	989.0	-1.0	1607.0	1013.0	-1.0	1456.0	
303.760	1281.0	-1.0	2105.0	1149.0	-1.0	1680.0	1303.0	-1.0	2016.0	1610.0	-1.0	2519.0	1377.0	-1.0	2202.0	1156.0	-1.0	1576.0	1539.0	-1.0	2434.0	2167.0	-1.0	3246.0	1847.0	-1.0	3160.0	2073.0	-1.0	3171.0	1764.0	-1.0	2983.0	1409.0	-1.0	2170.0	1171.0	-1.0	1807.0	1166.0	-1.0	1945.0	988.0	-1.0	1607.0	1012.0	-1.0	1462.0	
304.259	1280.0	-1.0	2101.0	1149.0	-1.0	1679.0	1301.0	-1.0	2015.0	1610.0	-1.0	2515.0	1376.0	-1.0	2201.0	1154.0	-1.0	1573.0	1537.0	-1.0	2432.0	2167.0	-1.0	3244.0	1845.0	-1.0	3154.0	2073.0	-1.0	3168.0	1761.0	-1.0	2979.0	1407.0	-1.0	2171.0	1168.0	-1.0	1807.0	1167.0	-1.0	1948.0	988.0	-1.0	1608.0	1014.0	-1.0	1463.0	
304.758	1277.0	-1.0	2100.0	1147.0	-1.0	1676.0	1300.0	-1.0	2011.0	1609.0	-1.0	2511.0	1375.0	-1.0	2200.0	1153.0	-1.0	1572.0	1536.0	-1.0	2428.0	2163.0	-1.0	3238.0	1842.0	-1.0	3148.0	2069.0	-1.0	3162.0	1758.0	-1.0	2972.0	1407.0	-1.0	2168.0	1168.0	-1.0	1805.0	1166.0	-1.0	1949.0	987.0	-1.0	1608.0	1013.0	-1.0	1464.0	
305.257	1278.0	-1.0	2096.0	1146.0	-1.0	1670.0	1298.0	-1.0	2005.0	1606.0	-1.0	2507.0	1370.0	-1.0	2195.0	1151.0	-1.0	1569.0	1535.0	-1.0	2423.0	2160.0	-1.0	3231.0	1839.0	-1.0	3140.0	2067.0	-1.0	3157.0	1754.0	-1.0	2962.0	1403.0	-1.0	2158.0	1164.0	-1.0	1801.0	1166.0	-1.0	1946.0	985.0	-1.0	1607.0	1012.0	-1.0	1463.0	
305.756	1276.0	-1.0	2090.0	1144.0	-1.0	1664.0	1295.0	-1.0	2000.0	1606.0	-1.0	2499.0	1368.0	-1.0	2188.0	1147.0	-1.0	1564.0	1532.0	-1.0	2418.0	2157.0	-1.0	3223.0	1838.0	-1.0	3130.0	2063.0	-1.0	3148.0	1748.0	-1.0	2950.0	1400.0	-1.0	2148.0	1163.0	-1.0	1796.0	1164.0	-1.0	1945.0	984.0	-1.0	1601.0	1010.0	-1.0	1461.0	
306.255	1273.0	-1.0	2085.0	1141.0	-1.0	1659.0	1295.0	-1.0	1995.0	1603.0	-1.0	2492.0	1366.0	-1.0	2183.0	1145.0	-1.0	1558.0	1529.0	-1.0	2411.0	2154.0	-1.0	3215.0	1836.0	-1.0	3121.0	2061.0	-1.0	3139.0	1744.0	-1.0	2940.0	1394.0	-1.0	2139.0	1160.0	-1.0	1790.0	1164.0	-1.0	1941.0	980.0	-1.0	1599.0	1009.0	-1.0	1458.0	
306.754	1274.0	-1.0	2078.0	1141.0	-1.0	1653.0	1292.0	-1.0	1992.0	1600.0	-1.0	2486.0	1362.0	-1.0	2177.0	1144.0	-1.0	1554.0	1528.0	-1.0	2405.0	2149.0	-1.0	3204.0	1834.0	-1.0	3114.0	2058.0	-1.0	3131.0	1741.0	-1.0	2929.0	1389.0	-1.0	2129.0	1157.0	-1.0	1784.0	1162.0	-1.0	1937.0	979.0	-1.0	1594.0	1008.0	-1.0	1456.0	
307.253	1272.0	-1.0	2074.0	1138.0	-1.0	1646.0	1290.0	-1.0	1988.0	1598.0	-1.0	2481.0	1360.0	-1.0	2174.0	1141.0	-1.0	1550.0	1527.0	-1.0	2403.0	2147.0	-1.0	3199.0	1831.0	-1.0	3108.0	2054.0	-1.0	3126.0	1739.0	-1.0	2923.0	1388.0	-1.0	2123.0	1156.0	-1.0	1778.0	1163.0	-1.0	1935.0	977.0	-1.0	1590.0	1006.0	-1.0	1452.0	
307.752	1269.0	-1.0	2072.0	1137.0	-1.0	1643.0	1292.0	-1.0	1985.0	1599.0	-1.0	2477.0	1358.0	-1.0	2170.0	1140.0	-1.0	1547.0	1526.0	-1.0	2402.0	2144.0	-1.0	3195.0	1831.0	-1.0	3109.0	2052.0	-1.0	3121.0	1737.0	-1.0	2919.0	1386.0	-1.0	2121.0	1154.0	-1.0	1775.0	1162.0	-1.0	1933.0	974.0	-1.0	1588.0	1006.0	-1.0	1452.0	
308.251	1271.0	-1.0	2074.0	1139.0	-1.0	1645.0	1292.0	-1.0	1986.0	1599.0	-1.0	2483.0	1358.0	-1.0	2170.0	1140.0	-1.0	1549.0	1527.0	-1.0	2407.0	2146.0	-1.0	3195.0	1831.0	-1.0	3106.0	2049.0	-1.0	3117.0	1736.0	-1.0	2921.0	1388.0	-1.0	2122.0	1154.0	-1.0	1776.0	1159.0	-1.0	1932.0	975.0	-1.0	1586.0	1004.0	-1.0	1452.0	
308.750	1271.0	-1.0	2073.0	1141.0	-1.0	1649.0	1293.0	-1.0	1996.0	1603.0	-1.0	2491.0	1362.0	-1.0	2177.0	1145.0	-1.0	1557.0	1528.0	-1.0	2411.0	2151.0	-1.0	3208.0	1830.0	-1.0	3109.0	2051.0	-1.0	3120.0	1739.0	-1.0	2928.0	1392.0	-1.0	2129.0	1156.0	-1.0	1783.0	1160.0	-1.0	1931.0	974.0	-1.0	1586.0	1002.0	-1.0	1452.0	
309.249	1269.0	-1.0	2067.0	1140.0	-1.0	1650.0	1295.0	-1.0	2005.0	1604.0	-1.0	2496.0	1365.0	-1.0	2184.0	1150.0	-1.0	1568.0	1529.0	-1.0	2410.0	2157.0	-1.0	3215.0	1832.0	-1.0	3110.0	2054.0	-1.0	3123.0	1742.0	-1.0	2934.0	1395.0	-1.0	2137.0	1157.0	-1.0	1786.0	1158.0	-1.0	1929.0	974.0	-1.0	1584.0	1002.0	-1.0	1449.0	
309.748	1267.0	-1.0	2063.0	1140.0	-1.0	1651.0	1295.0	-1.0	2002.0	1604.0	-1.0	2497.0	1365.0	-1.0	2180.0	1148.0	-1.0	1567.0	1528.0	-1.0	2408.0	2156.0	-1.0	3210.0	1830.0	-1.0	3106.0	2052.0	-1.0	3117.0	1742.0	-1.0	2930.0	1397.0	-1.0	2136.0	1155.0	-1.0	1781.0	1159.0	-1.0	1927.0	970.0	-1.0	1580.0	1001.0	-1.0	1447.0	
310.247	1265.0	-1.0	2059.0	1140.0	-1.0	1648.0	1293.0	-1.0	1995.0	1603.0	-1.0	2494.0	1361.0	-1.0	2169.0	1147.0	-1.0	1559.0	1527.0	-1.0	2404.0	2150.0	-1.0	3198.0	1829.0	-1.0	3100.0	2047.0	-1.0	3107.0	1737.0	-1.0	2920.0	1395.0	-1.0	2130.0	1153.0	-1.0	1776.0	1157.0	-1.0	1924.0	970.0	-1.0	1578.0	998.0	-1.0	1443.0	
310.746	1265.0	-1.0	2055.0	1138.0	-1.0	1649.0	1290.0	-1.0	1991.0	1604.0	-1.0	2490.0	1355.0	-1.0	2159.0	1143.0	-1.0	1550.0	1526.0	-1.0	2400.0	2147.0	-1.0	3188.0	1827.0	-1.0	3093.0	2044.0	-1.0	3097.0	1734.0	-1.0	2911.0	1391.0	-1.0	2125.0	1150.0	-1.0	1773.0	1157.0	-1.0	1922.0	967.0	-1.0	1575.0	999.0	-1.0	1440.0	
311.245	1264.0	-1.0	2053.0	1141.0	-1.0	1649.0	1289.0	-1.0	1987.0	1602.0	-1.0	2489.0	1353.0	-1.0	2152.0	1140.0	-1.0	1545.0	1525.0	-1.0	2398.0	2143.0	-1.0	3178.0	1826.0	-1.0	3092.0	2042.0	-1.0	3090.0	1731.0	-1.0	2905.0	1388.0	-1.0	2122.0	1150.0	-1.0	1773.0	1156.0	-1.0	1922.0	968.0	-1.0	1574.0	997.0	-1.0	1437.0	
311.744	1266.0	-1.0	2057.0	1141.0	-1.0	1650.0	1287.0	-1.0	1985.0	1603.0	-1.0	2488.0	1351.0	-1.0	2147.0	1138.0	-1.0	1541.0	1525.0	-1.0	2396.0	2141.0	-1.0	3172.0	1825.0	-1.0	3094.0	2039.0	-1.0	3088.0	1729.0	-1.0	2903.0	1386.0	-1.0	2115.0	1147.0	-1.0	1774.0	1156.0	-1.0	1923.0	967.0	-1.0	1575.0	998.0	-1.0	1438.0	
312.243	1267.0	-1.0	2059.0	1142.0	-1.0	1650.0	1289.0	-1.0	1987.0	1603.0	-1.0	2491.0	1350.0	-1.0	2144.0	1138.0	-1.0	1538.0	1525.0	-1.0	2400.0	2140.0	-1.0	3169.0	1827.0	-1.0	3097.0	2039.0	-1.0	3089.0	1728.0	-1.0	2905.0	1383.0	-1.0	2112.0	1148.0	-1.0	1776.0	1156.0	-1.0	1924.0	967.0	-1.0	1576.0	999.0	-1.0	1441.0	
312.742	1267.0	-1.0	2064.0	1141.0	-1.0	1651.0	1290.0	-1.0	1987.0	1603.0	-1.0	2489.0	1350.0	-1.0	2145.0	1136.0	-1.0	1538.0	1526.0	-1.0	2402.0	2139.0	-1.0	3169.0	1828.0	-1.0	3101.0	2039.0	-1.0	3092.0	1729.0	-1.0	2913.0	1384.0	-1.0	2113.0	1149.0	-1.0	1780.0	1156.0	-1.0	1926.0	970.0	-1.0	1581.0	999.0	-1.0	1444.0	
313.241	1269.0	-1.0	2067.0	1141.0	-1.0	1648.0	1289.0	-1.0	1987.0	1604.0	-1.0	2491.0	1351.0	-1.0	2149.0	1136.0	-1.0	1540.0	1526.0	-1.0	2407.0	2140.0	-1.0	3172.0	1830.0	-1.0	3109.0	2041.0	-1.0	3099.0	1732.0	-1.0	2923.0	1385.0	-1.0	2117.0	1152.0	-1.0	1787.0	1156.0	-1.0	1930.0	970.0	-1.0	1583.0	1000.0	-1.0	1447.0	
313.740	1270.0	-1.0	2070.0	1141.0	-1.0	1647.0	1290.0	-1.0	1988.0	1605.0	-1.0	2492.0	1353.0	-1.0	2158.0	1138.0	-1.0	1545.0	1527.0	-1.0	2411.0	2141.0	-1.0	3181.0	1832.0	-1.0	3118.0	2044.0	-1.0	3109.0	1735.0	-1.0	2935.0	1385.0	-1.0	2120.0	1154.0	-1.0	1791.0	1158.0	-1.0	1933.0	969.0	-1.0	1588.0	1001.0	-1.0	1450.0	
314.239	1271.0	-1.0	2073.0	1142.0	-1.0	1647.0	1291.0	-1.0	1993.0	1606.0	-1.0	2495.0	1356.0	-1.0	2166.0	1140.0	-1.0	1550.0	1530.0	-1.0	2421.0	2144.0	-1.0	3192.0	1834.0	-1.0	3131.0	2046.0	-1.0	3122.0	1739.0	-1.0	2943.0	1383.0	-1.0	2119.0	1154.0	-1.0	1796.0	1158.0	-1.0	1937.0	972.0	-1.0	1591.0	1002.0	-1.0	1453.0	
314.738	1271.0	-1.0	2079.0	1144.0	-1.0	1649.0	1293.0	-1.0	1996.0	1605.0	-1.0	2500.0	1358.0	-1.0	2177.0	1140.0	-1.0	1555.0	1533.0	-1.0	2429.0	2149.0	-1.0	3205.0	1837.0	-1.0	3143.0	2050.0	-1.0	3132.0	1740.0	-1.0	2952.0	1381.0	-1.0	2116.0	1154.0	-1.0	1799.0	1158.0	-1.0	1939.0	971.0	-1.0	1593.0	1004.0	-1.0	1457.0	
315.238	1273.0	-1.0	2084.0	1144.0	-1.0	1651.0	1293.0	-1.0	2003.0	1607.0	-1.0	2508.0	1362.0	-1.0	2185.0	1141.0	-1.0	1560.0	1536.0	-1.0	2441.0	2154.0	-1.0	3218.0	1840.0	-1.0	3153.0	2053.0	-1.0	3139.0	1740.0	-1.0	2955.0	1377.0	-1.0	2116.0	1154.0	-1.0	1799.0	1159.0	-1.0	1942.0	969.0	-1.0	1595.0	1004.0	-1.0	1460.0	
315.737	1274.0	-1.0	2089.0	1146.0	-1.0	1657.0	1294.0	-1.0	2011.0	1609.0	-1.0	2515.0	1364.0	-1.0	2194.0	1144.0	-1.0	1566.0	1538.0	-1.0	2450.0	2157.0	-1.0	3229.0	1842.0	-1.0	3161.0	2053.0	-1.0	3147.0	1736.0	-1.0	2955.0	1376.0	-1.0	2112.0	1151.0	-1.0	1797.0	1158.0	-1.0	1944.0	972.0	-1.0	1597.0	1004.0	-1.0	1463.0	
316.237	1274.0	-1.0	2093.0	1147.0	-1.0	1664.0	1297.0	-1.0	2018.0	1610.0	-1.0	2522.0	1366.0	-1.0	2203.0	1146.0	-1.0	1571.0	1543.0	-1.0	2461.0	2160.0	-1.0	3241.0	1844.0	-1.0	3168.0	2053.0	-1.0	3151.0	1733.0	-1.0	2955.0	1373.0	-1.0	2111.0	1149.0	-1.0	1795.0	1159.0	-1.0	1944.0	970.0	-1.0	1598.0	1003.0	-1.0	1464.0	
316.736	1275.0	-1.0	2099.0	1148.0	-1.0	1670.0	1299.0	-1.0	2020.0	1613.0	-1.0	2526.0	1368.0	-1.0	2209.0	1145.0	-1.0	1573.0	1545.0	-1.0	2469.0	2164.0	-1.0	3250.0	1842.0	-1.0	3172.0	2051.0	-1.0	3152.0	1732.0	-1.0	2950.0	1371.0	-1.0	2107.0	1147.0	-1.0	1793.0	1157.0	-1.0	1946.0	971.0	-1.0	1599.0	1003.0	-1.0	1466.0	
317.235	1276.0	-1.0	2099.0	1148.0	-1.0	1671.0	1296.0	-1.0	2020.0	1612.0	-1.0	2527.0	1368.0	-1.0	2212.0	1147.0	-1.0	1575.0	1546.0	-1.0	2473.0	2162.0	-1.0	3252.0	1842.0	-1.0	3170.0	2049.0	-1.0	3146.0	1727.0	-1.0	2942.0	1367.0	-1.0	2104.0	1144.0	-1.0	1787.0	1157.0	-1.0	1946.0	970.0	-1.0	1598.0	1003.0	-1.0	1467.0	
317.735	1274.0	-1.0	2097.0	1146.0	-1.0	1667.0	1296.0	-1.0	2014.0	1612.0	-1.0	2525.0	1367.0	-1.0	2210.0	1145.0	-1.0	1573.0	1545.0	-1.0	2470.0	2161.0	-1.0	3249.0	1840.0	-1.0	3162.0	2045.0	-1.0	3138.0	1721.0	-1.0	2930.0	1364.0	-1.0	2098.0	1143.0	-1.0	1785.0	1156.0	-1.0	1943.0	968.0	-1.0	1597.0	1000.0	-1.0	1465.0	
318.234	1272.0	-1.0	2092.0	1143.0	-1.0	1662.0	1293.0	-1.0	2009.0	1609.0	-1.0	2517.0	1364.0	-1.0	2202.0	1145.0	-1.0	1570.0	1541.0	-1.0	2461.0	2157.0	-1.0	3240.0	1836.0	-1.0	3150.0	2039.0	-1.0	3129.0	1716.0	-1.0	2917.0	1361.0	-1.0	2091.0	1140.0	-1.0	1780.0	1155.0	-1.0	1942.0	966.0	-1.0	1596.0	1001.0	-1.0	1465.0	
318.733	1271.0	-1.0	2086.0	1142.0	-1.0	1655.0	1289.0	-1.0	2002.0	1607.0	-1.0	2512.0	1360.0	-1.0	2190.0	1142.0	-1.0	1563.0	1536.0	-1.0	2447.0	2152.0	-1.0	3227.0	1831.0	-1.0	3136.0	2036.0	-1.0	3122.0	1712.0	-1.0	2904.0	1357.0	-1.0	2082.0	1138.0	-1.0	1776.0	1153.0	-1.0	1939.0	967.0	-1.0	1594.0	999.0	-1.0	1464.0	
319.232	1267.0	-1.0	2081.0	1141.0	-1.0	1651.0	1290.0	-1.0	2002.0	1606.0	-1.0	2511.0	1357.0	-1.0	2186.0	1141.0	-1.0	1567.0	1529.0	-1.0	2432.0	2150.0	-1.0	3226.0	1828.0	-1.0	3124.0	2038.0	-1.0	3125.0	1714.0	-1.0	2905.0	1359.0	-1.0	2088.0	1142.0	-1.0	1783.0	1154.0	-1.0	1941.0	964.0	-1.0	1593.0	1000.0	-1.0	1463.0	
319.732	1266.0	-1.0	2078.0	1140.0	-1.0	1650.0	1290.0	-1.0	2002.0	1607.0	-1.0	2513.0	1353.0	-1.0	2180.0	1141.0	-1.0	1568.0	1525.0	-1.0	2416.0	2148.0	-1.0	3220.0	1828.0	-1.0	3119.0	2039.0	-1.0	3130.0	1714.0	-1.0	2907.0	1361.0	-1.0	2091.0	1144.0	-1.0	1787.0	1152.0	-1.0	1940.0	964.0	-1.0	1589.0	1000.0	-1.0	1463.0	
320.231	1265.0	-1.0	2078.0	1141.0	-1.0	1655.0	1290.0	-1.0	2006.0	1608.0	-1.0	2516.0	1351.0	-1.0	2171.0	1141.0	-1.0	1565.0	1521.0	-1.0	2406.0	2143.0	-1.0	3210.0	1825.0	-1.0	3115.0	2040.0	-1.0	3132.0	1716.0	-1.0	2907.0	1360.0	-1.0	2090.0	1142.0	-1.0	1788.0	1154.0	-1.0	1941.0	963.0	-1.0	1588.0	1000.0	-1.0	1462.0	
320.730	1268.0	-1.0	2083.0	1142.0	-1.0	1663.0	1291.0	-1.0	2013.0	1609.0	-1.0	2525.0	1351.0	-1.0	2169.0	1140.0	-1.0	1564.0	1517.0	-1.0	2400.0	2143.0	-1.0	3207.0	1826.0	-1.0	3114.0	2042.0	-1.0	3133.0	1715.0	-1.0	2908.0	1359.0	-1.0	2090.0	1142.0	-1.0	1787.0	1153.0	-1.0	1941.0	962.0	-1.0	1588.0	1000.0	-1.0	1465.0	
321.229	1270.0	-1.0	2090.0	1145.0	-1.0	1673.0	1291.0	-1.0	2018.0	1609.0	-1.0	2532.0	1351.0	-1.0	2169.0	1138.0	-1.0	1561.0	1518.0	-1.0	2401.0	2144.0	-1.0	3211.0	1827.0	-1.0	3116.0	2041.0	-1.0	3133.0	1713.0	-1.0	2908.0	1359.0	-1.0	2089.0	1139.0	-1.0	1784.0	1152.0	-1.0	1940.0	962.0	-1.0	1587.0	999.0	-1.0	1463.0	
321.728	1269.0	-1.0	2095.0	1144.0	-1.0	1679.0	1290.0	-1.0	2016.0	1611.0	-1.0	2536.0	1350.0	-1.0	2172.0	1137.0	-1.0	1560.0	1521.0	-1.0	2406.0	2144.0	-1.0	3218.0	1828.0	-1.0	3122.0	2044.0	-1.0	3138.0	1717.0	-1.0	2913.0	1361.0	-1.0	2095.0	1140.0	-1.0	1785.0	1151.0	-1.0	1934.0	960.0	-1.0	1586.0	997.0	-1.0	1462.0	
322.227	1268.0	-1.0	2095.0	1143.0	-1.0	1680.0	1289.0	-1.0	2013.0	1610.0	-1.0	2536.0	1351.0	-1.0	2172.0	1135.0	-1.0	1559.0	1522.0	-1.0	2414.0	2146.0	-1.0	3225.0	1829.0	-1.0	3126.0	2045.0	-1.0	3146.0	1719.0	-1.0	2924.0	1368.0	-1.0	2107.0	1140.0	-1.0	1785.0	1149.0	-1.0	1934.0	961.0	-1.0	1586.0	997.0	-1.0	1463.0	
322.726	1269.0	-1.0	2093.0	1144.0	-1.0	1681.0	1287.0	-1.0	2011.0	1607.0	-1.0	2533.0	1350.0	-1.0	2173.0	1133.0	-1.0	1557.0	1526.0	-1.0	2421.0	2145.0	-1.0	3229.0	1829.0	-1.0	3132.0	2048.0	-1.0	3152.0	1723.0	-1.0	2935.0	1371.0	-1.0	2117.0	1141.0	-1.0	1789.0	1148.0	-1.0	1934.0	961.0	-1.0	1589.0	996.0	-1.0	1462.0	
323.225	1267.0	-1.0	2090.0	1142.0	-1.0	1678.0	1285.0	-1.0	2005.0	1608.0	-1.0	2530.0	1351.0	-1.0	2176.0	1131.0	-1.0	1556.0	1527.0	-1.0	2427.0	2148.0	-1.0	3230.0	1831.0	-1.0	3137.0	2047.0	-1.0	3153.0	1723.0	-1.0	2937.0	1374.0	-1.0	2122.0	1140.0	-1.0	1789.0	1149.0	-1.0	1933.0	961.0	-1.0	1590.0	997.0	-1.0	1464.0	
323.724	1266.0	-1.0	2087.0	1141.0	-1.0	1677.0	1282.0	-1.0	2002.0	1603.0	-1.0	2523.0	1350.0	-1.0	2180.0	1132.0	-1.0	1554.0	1530.0	-1.0	2432.0	2146.0	-1.0	3233.0	1832.0	-1.0	3137.0	2045.0	-1.0	3148.0	1721.0	-1.0	2938.0	1375.0	-1.0	2123.0	1139.0	-1.0	1786.0	1146.0	-1.0	1930.0	962.0	-1.0	1590.0	998.0	-1.0	1465.0	
324.223	1262.0	-1.0	2079.0	1139.0	-1.0	1674.0	1282.0	-1.0	1998.0	1602.0	-1.0	2516.0	1350.0	-1.0	2179.0	1131.0	-1.0	1552.0	1532.0	-1.0	2436.0	2148.0	-1.0	3232.0	1832.0	-1.0	3138.0	2045.0	-1.0	3144.0	1719.0	-1.0	2934.0	1374.0	-1.0	2122.0	1138.0	-1.0	1784.0	1146.0	-1.0	1926.0	959.0	-1.0	1589.0	998.0	-1.0	1464.0	
324.722	1259.0	-1.0	2074.0	1138.0	-1.0	1670.0	1280.0	-1.0	1993.0	1600.0	-1.0	2511.0	1349.0	-1.0	2176.0	1131.0	-1.0	1550.0	1532.0	-1.0	2435.0	2145.0	-1.0	3228.0	1830.0	-1.0	3134.0	2043.0	-1.0	3141.0	1717.0	-1.0	2931.0	1374.0	-1.0	2125.0	1135.0	-1.0	1781.0	1144.0	-1.0	1922.0	961.0	-1.0	1586.0	998.0	-1.0	1463.0	
325.221	1259.0	-1.0	2068.0	1138.0	-1.0	1667.0	1278.0	-1.0	1987.0	1596.0	-1.0	2502.0	1348.0	-1.0	2168.0	1128.0	-1.0	1546.0	1530.0	-1.0	2434.0	2144.0	-1.0	3219.0	1826.0	-1.0	3130.0	2041.0	-1.0	3138.0	1718.0	-1.0	2927.0	1375.0	-1.0	2128.0	1135.0	-1.0	1780.0	1144.0	-1.0	1924.0	961.0	-1.0	1585.0	1000.0	-1.0	1465.0	
325.720	1257.0	-1.0	2064.0	1136.0	-1.0	1662.0	1277.0	-1.0	1981.0	1595.0	-1.0	2495.0	1345.0	-1.0	2159.0	1127.0	-1.0	1539.0	1528.0	-1.0	2428.0	2139.0	-1.0	3209.0	1825.0	-1.0	3125.0	2037.0	-1.0	3135.0	1715.0	-1.0	2920.0	1376.0	-1.0	2128.0	1135.0	-1.0	1777.0	1144.0	-1.0	1924.0	959.0	-1.0	1585.0	1001.0	-1.0	1469.0	
326.219	1257.0	-1.0	2058.0	1134.0	-1.0	1657.0	1273.0	-1.0	1976.0	1592.0	-1.0	2487.0	1340.0	-1.0	2149.0	1124.0	-1.0	1532.0	1527.0	-1.0	2421.0	2134.0	-1.0	3194.0	1822.0	-1.0	3114.0	2035.0	-1.0	3126.0	1711.0	-1.0	2911.0	1375.0	-1.0	2127.0	1133.0	-1.0	1776.0	1143.0	-1.0	1922.0	958.0	-1.0	1585.0	1002.0	-1.0	1471.0	
326.718	1254.0	-1.0	2055.0	1132.0	-1.0	1649.0	1272.0	-1.0	1970.0	1589.0	-1.0	2480.0	1337.0	-1.0	2142.0	1121.0	-1.0	1526.0	1524.0	-1.0	2411.0	2129.0	-1.0	3181.0	1818.0	-1.0	3103.0	2031.0	-1.0	3117.0	1710.0	-1.0	2903.0	1375.0	-1.0	2125.0	1131.0	-1.0	1772.0	1140.0	-1.0	1921.0	958.0	-1.0	1583.0	1003.0	-1.0	1472.0	
327.217	1253.0	-1.0	2048.0	1127.0	-1.0	1643.0	1270.0	-1.0	1965.0	1588.0	-1.0	2472.0	1335.0	-1.0	2133.0	1119.0	-1.0	1518.0	1521.0	-1.0	2402.0	2125.0	-1.0	3170.0	1815.0	-1.0	3093.0	2029.0	-1.0	3107.0	1710.0	-1.0	2898.0	1375.0	-1.0	2123.0	1130.0	-1.0	1772.0	1139.0	-1.0	1917.0	958.0	-1.0	1579.0	1002.0	-1.0	1471.0	
327.716	1253.0	-1.0	2047.0	1128.0	-1.0	1638.0	1269.0	-1.0	1961.0	1587.0	-1.0	2467.0	1333.0	-1.0	2123.0	1117.0	-1.0	1513.0	1518.0	-1.0	2394.0	2121.0	-1.0	3155.0	1814.0	-1.0	3084.0	2024.0	-1.0	3095.0	1708.0	-1.0	2892.0	1376.0	-1.0	2121.0	1130.0	-1.0	1770.0	1139.0	-1.0	1911.0	957.0	-1.0	1578.0	1000.0	-1.0	1469.0	
328.215	1253.0	-1.0	2047.0	1129.0	-1.0	1642.0	1272.0	-1.0	1965.0	1589.0	-1.0	2471.0	1332.0	-1.0	2120.0	1117.0	-1.0	1510.0	1517.0	-1.0	2390.0	2120.0	-1.0	3152.0	1813.0	-1.0	3075.0	2022.0	-1.0	3087.0	1708.0	-1.0	2891.0	1376.0	-1.0	2119.0	1129.0	-1.0	1767.0	1138.0	-1.0	1907.0	956.0	-1.0	1577.0	1001.0	-1.0	1467.0	
328.714	1255.0	-1.0	2049.0	1130.0	-1.0	1646.0	1271.0	-1.0	1967.0	1589.0	-1.0	2472.0	1333.0	-1.0	2121.0	1115.0	-1.0	1510.0	1516.0	-1.0	2385.0	2122.0	-1.0	3153.0	1813.0	-1.0	3075.0	2024.0	-1.0	3086.0	1710.0	-1.0	2894.0	1376.0	-1.0	2123.0	1129.0	-1.0	1767.0	1136.0	-1.0	1903.0	958.0	-1.0	1576.0	1001.0	-1.0	1465.0	
329.213	1253.0	-1.0	2049.0	1131.0	-1.0	1646.0	1272.0	-1.0	1965.0	1587.0	-1.0	2472.0	1332.0	-1.0	2119.0	1116.0	-1.0	1509.0	1516.0	-1.0	2385.0	2120.0	-1.0	3154.0	1813.0	-1.0	3075.0	2025.0	-1.0	3089.0	1711.0	-1.0	2897.0	1378.0	-1.0	2127.0	1129.0	-1.0	1770.0	1137.0	-1.0	1905.0	957.0	-1.0	1576.0	1003.0	-1.0	1469.0	
329.713	1252.0	-1.0	2047.0	1130.0	-1.0	1646.0	1271.0	-1.0	1964.0	1586.0	-1.0	2467.0	1332.0	-1.0	2120.0	1114.0	-1.0	1507.0	1515.0	-1.0	2382.0	2121.0	-1.0	3153.0	1812.0	-1.0	3074.0	2025.0	-1.0	3092.0	1713.0	-1.0	2900.0	1378.0	-1.0	2128.0	1130.0	-1.0	1773.0	1136.0	-1.0	1905.0	958.0	-1.0	1580.0	1005.0	-1.0	1473.0	
330.212	1253.0	-1.0	2047.0	1129.0	-1.0	1642.0	1270.0	-1.0	1961.0	1584.0	-1.0	2464.0	1333.0	-1.0	2120.0	1115.0	-1.0	1507.0	1515.0	-1.0	2382.0	2120.0	-1.0	3152.0	1814.0	-1.0	3076.0	2025.0	-1.0	3091.0	1714.0	-1.0	2904.0	1380.0	-1.0	2130.0	1131.0	-1.0	1775.0	1136.0	-1.0	1905.0	958.0	-1.0	1581.0	1006.0	-1.0	1476.0	
330.711	1252.0	-1.0	2045.0	1128.0	-1.0	1636.0	1270.0	-1.0	1960.0	1583.0	-1.0	2460.0	1332.0	-1.0	2119.0	1116.0	-1.0	1505.0	1517.0	-1.0	2384.0	2120.0	-1.0	3152.0	1814.0	-1.0	3078.0	2024.0	-1.0	3091.0	1717.0	-1.0	2910.0	1382.0	-1.0	2132.0	1133.0	-1.0	1779.0	1135.0	-1.0	1907.0	958.0	-1.0	1581.0	1007.0	-1.0	1477.0	
331.210	1252.0	-1.0	2048.0	1129.0	-1.0	1640.0	1273.0	-1.0	1967.0	1586.0	-1.0	2466.0	1334.0	-1.0	2124.0	1117.0	-1.0	1509.0	1518.0	-1.0	2387.0	2125.0	-1.0	3157.0	1815.0	-1.0	3082.0	2025.0	-1.0	3092.0	1721.0	-1.0	2924.0	1383.0	-1.0	2135.0	1134.0	-1.0	1781.0	1135.0	-1.0	1904.0	959.0	-1.0	1581.0	1007.0	-1.0	1478.0	
331.709	1254.0	-1.0	2052.0	1130.0	-1.0	1648.0	1275.0	-1.0	1973.0	1589.0	-1.0	2470.0	1337.0	-1.0	2130.0	1119.0	-1.0	1516.0	1520.0	-1.0	2393.0	2129.0	-1.0	3167.0	1817.0	-1.0	3095.0	2029.0	-1.0	3103.0	1729.0	-1.0	2939.0	1388.0	-1.0	2147.0	1136.0	-1.0	1785.0	1136.0	-1.0	1902.0	958.0	-1.0	1582.0	1007.0	-1.0	1477.0	
332.208	1254.0	-1.0	2054.0	1130.0	-1.0	1649.0	1275.0	-1.0	1974.0	1588.0	-1.0	2475.0	1339.0	-1.0	2138.0	1120.0	-1.0	1517.0	1523.0	-1.0	2401.0	2132.0	-1.0	3176.0	1822.0	-1.0	3108.0	2033.0	-1.0	3114.0	1732.0	-1.0	2949.0	1388.0	-1.0	2153.0	1139.0	-1.0	1792.0	1137.0	-1.0	1908.0	961.0	-1.0	1585.0	1004.0	-1.0	1478.0	
332.707	1259.0	-1.0	2063.0	1131.0	-1.0	1654.0	1274.0	-1.0	1978.0	1590.0	-1.0	2480.0	1344.0	-1.0	2145.0	1122.0	-1.0	1524.0	1524.0	-1.0	2406.0	2134.0	-1.0	3182.0	1827.0	-1.0	3123.0	2037.0	-1.0	3128.0	1735.0	-1.0	2959.0	1390.0	-1.0	2155.0	1142.0	-1.0	1797.0	1140.0	-1.0	1919.0	963.0	-1.0	1593.0	1005.0	-1.0	1484.0	
333.206	1261.0	-1.0	2074.0	1134.0	-1.0	1657.0	1279.0	-1.0	1989.0	1592.0	-1.0	2493.0	1349.0	-1.0	2161.0	1128.0	-1.0	1539.0	1527.0	-1.0	2421.0	2139.0	-1.0	3203.0	1831.0	-1.0	3140.0	2044.0	-1.0	3147.0	1740.0	-1.0	2978.0	1389.0	-1.0	2157.0	1148.0	-1.0	1813.0	1143.0	-1.0	1933.0	967.0	-1.0	1600.0	1008.0	-1.0	1486.0	
333.705	1269.0	-1.0	2093.0	1140.0	-1.0	1672.0	1285.0	-1.0	2010.0	1598.0	-1.0	2511.0	1355.0	-1.0	2180.0	1136.0	-1.0	1558.0	1531.0	-1.0	2427.0	2147.0	-1.0	3220.0	1837.0	-1.0	3162.0	2054.0	-1.0	3169.0	1747.0	-1.0	2999.0	1389.0	-1.0	2160.0	1154.0	-1.0	1828.0	1149.0	-1.0	1944.0	967.0	-1.0	1608.0	1008.0	-1.0	1486.0	
334.204	1273.0	-1.0	2112.0	1144.0	-1.0	1689.0	1294.0	-1.0	2034.0	1605.0	-1.0	2530.0	1362.0	-1.0	2199.0	1145.0	-1.0	1575.0	1534.0	-1.0	2437.0	2156.0	-1.0	3241.0	1846.0	-1.0	3179.0	2063.0	-1.0	3189.0	1752.0	-1.0	3013.0	1390.0	-1.0	2163.0	1157.0	-1.0	1835.0	1150.0	-1.0	1951.0	971.0	-1.0	1614.0	1007.0	-1.0	1489.0	
334.703	1278.0	-1.0	2130.0	1148.0	-1.0	1703.0	1300.0	-1.0	2054.0	1610.0	-1.0	2550.0	1370.0	-1.0	2219.0	1151.0	-1.0	1594.0	1538.0	-1.0	2446.0	2166.0	-1.0	3268.0	1852.0	-1.0	3201.0	2074.0	-1.0	3219.0	1758.0	-1.0	3032.0	1394.0	-1.0	2177.0	1161.0	-1.0	1848.0	1155.0	-1.0	1962.0	971.0	-1.0	1617.0	1009.0	-1.0	1490.0	
335.202	1282.0	-1.0	2139.0	1152.0	-1.0	1714.0	1304.0	-1.0	2070.0	1615.0	-1.0	2566.0	1376.0	-1.0	2236.0	1159.0	-1.0	1612.0	1540.0	-1.0	2457.0	2173.0	-1.0	3293.0	1855.0	-1.0	3217.0	2084.0	-1.0	3247.0	1765.0	-1.0	3049.0	1399.0	-1.0	2193.0	1166.0	-1.0	1855.0	1156.0	-1.0	1969.0	972.0	-1.0	1620.0	1010.0	-1.0	1493.0	
335.701	1283.0	-1.0	2147.0	1155.0	-1.0	1724.0	1306.0	-1.0	2080.0	1618.0	-1.0	2580.0	1379.0	-1.0	2248.0	1163.0	-1.0	1620.0	1542.0	-1.0	2462.0	2179.0	-1.0	3309.0	1858.0	-1.0	3226.0	2089.0	-1.0	3268.0	1765.0	-1.0	3055.0	1402.0	-1.0	2201.0	1165.0	-1.0	1854.0	1159.0	-1.0	1977.0	973.0	-1.0	1623.0	1011.0	-1.0	1500.0	
336.201	1282.0	-1.0	2148.0	1157.0	-1.0	1729.0	1309.0	-1.0	2086.0	1621.0	-1.0	2588.0	1382.0	-1.0	2256.0	1164.0	-1.0	1626.0	1544.0	-1.0	2468.0	2183.0	-1.0	3318.0	1857.0	-1.0	3228.0	2092.0	-1.0	3276.0	1763.0	-1.0	3051.0	1402.0	-1.0	2204.0	1163.0	-1.0	1852.0	1160.0	-1.0	1982.0	971.0	-1.0	1624.0	1014.0	-1.0	1503.0	
336.700	1281.0	-1.0	2148.0	1157.0	-1.0	1730.0	1308.0	-1.0	2084.0	1624.0	-1.0	2593.0	1382.0	-1.0	2260.0	1166.0	-1.0	1630.0	1544.0	-1.0	2468.0	2181.0	-1.0	3321.0	1855.0	-1.0	3220.0	2090.0	-1.0	3274.0	1757.0	-1.0	3038.0	1401.0	-1.0	2202.0	1159.0	-1.0	1844.0	1159.0	-1.0	1981.0	972.0	-1.0	1623.0	1013.0	-1.0	1503.0	
337.200	1281.0	-1.0	2142.0	1155.0	-1.0	1728.0	1304.0	-1.0	2079.0	1623.0	-1.0	2590.0	1379.0	-1.0	2256.0	1165.0	-1.0	1628.0	1543.0	-1.0	2463.0	2180.0	-1.0	3317.0	1849.0	-1.0	3206.0	2086.0	-1.0	3264.0	1749.0	-1.0	3018.0	1395.0	-1.0	2195.0	1154.0	-1.0	1833.0	1158.0	-1.0	1978.0	970.0	-1.0	1617.0	1012.0	-1.0	1499.0	
337.700	1278.0	-1.0	2134.0	1153.0	-1.0	1723.0	1302.0	-1.0	2069.0	1622.0	-1.0	2587.0	1378.0	-1.0	2247.0	1163.0	-1.0	1624.0	1538.0	-1.0	2453.0	2175.0	-1.0	3305.0	1844.0	-1.0	3189.0	2080.0	-1.0	3250.0	1741.0	-1.0	2997.0	1391.0	-1.0	2183.0	1148.0	-1.0	1821.0	1158.0	-1.0	1973.0	968.0	-1.0	1611.0	1010.0	-1.0	1492.0	
338.199	1276.0	-1.0	2128.0	1151.0	-1.0	1718.0	1298.0	-1.0	2058.0	1620.0	-1.0	2580.0	1373.0	-1.0	2235.0	1159.0	-1.0	1618.0	1534.0	-1.0	2439.0	2171.0	-1.0	3293.0	1839.0	-1.0	3169.0	2072.0	-1.0	3236.0	1732.0	-1.0	2976.0	1387.0	-1.0	2172.0	1145.0	-1.0	1809.0	1157.0	-1.0	1968.0	964.0	-1.0	1605.0	1006.0	-1.0	1485.0	
338.699	1273.0	-1.0	2120.0	1150.0	-1.0	1714.0	1296.0	-1.0	2050.0	1617.0	-1.0	2575.0	1368.0	-1.0	2224.0	1157.0	-1.0	1612.0	1528.0	-1.0	2425.0	2166.0	-1.0	3281.0	1834.0	-1.0	3154.0	2070.0	-1.0	3221.0	1728.0	-1.0	2960.0	1382.0	-1.0	2164.0	1143.0	-1.0	1800.0	1155.0	-1.0	1964.0	965.0	-1.0	1600.0	1005.0	-1.0	1479.0	
339.198	1272.0	-1.0	2117.0	1149.0	-1.0	1710.0	1291.0	-1.0	2041.0	1615.0	-1.0	2571.0	1363.0	-1.0	2212.0	1155.0	-1.0	1605.0	1525.0	-1.0	2412.0	2159.0	-1.0	3269.0	1831.0	-1.0	3142.0	2067.0	-1.0	3213.0	1723.0	-1.0	2946.0	1378.0	-1.0	2154.0	1139.0	-1.0	1794.0	1155.0	-1.0	1963.0	961.0	-1.0	1597.0	1005.0	-1.0	1478.0	
339.697	1270.0	-1.0	2111.0	1148.0	-1.0	1708.0	1290.0	-1.0	2035.0	1614.0	-1.0	2566.0	1357.0	-1.0	2201.0	1152.0	-1.0	1599.0	1521.0	-1.0	2403.0	2154.0	-1.0	3257.0	1827.0	-1.0	3130.0	2063.0	-1.0	3201.0	1720.0	-1.0	2935.0	1376.0	-1.0	2146.0	1138.0	-1.0	1790.0	1155.0	-1.0	1962.0	962.0	-1.0	1594.0	1003.0	-1.0	1478.0	
340.196	1270.0	-1.0	2108.0	1149.0	-1.0	1704.0	1287.0	-1.0	2030.0	1612.0	-1.0	2563.0	1354.0	-1.0	2190.0	1148.0	-1.0	1593.0	1518.0	-1.0	2394.0	2152.0	-1.0	3248.0	1826.0	-1.0	3121.0	2061.0	-1.0	3193.0	1717.0	-1.0	2927.0	1373.0	-1.0	2136.0	1137.0	-1.0	1787.0	1154.0	-1.0	1959.0	961.0	-1.0	1594.0	1003.0	-1.0	1476.0	
340.695	1269.0	-1.0	2106.0	1148.0	-1.0	1699.0	1286.0	-1.0	2024.0	1613.0	-1.0	2560.0	1352.0	-1.0	2186.0	1146.0	-1.0	1588.0	1515.0	-1.0	2387.0	2149.0	-1.0	3241.0	1827.0	-1.0	3116.0	2060.0	-1.0	3188.0	1715.0	-1.0	2922.0	1372.0	-1.0	2130.0	1135.0	-1.0	1785.0	1154.0	-1.0	1958.0	962.0	-1.0	1593.0	1004.0	-1.0	1476.0	
341.194	1270.0	-1.0	2106.0	1148.0	-1.0	1698.0	1288.0	-1.0	2021.0	1613.0	-1.0	2560.0	1351.0	-1.0	2182.0	1147.0	-1.0	1586.0	1513.0	-1.0	2384.0	2148.0	-1.0	3236.0	1827.0	-1.0	3117.0	2059.0	-1.0	3184.0	1715.0	-1.0	2921.0	1371.0	-1.0	2127.0	1135.0	-1.0	1785.0	1155.0	-1.0	1959.0	963.0	-1.0	1592.0	1004.0	-1.0	1476.0	
341.693	1272.0	-1.0	2110.0	1150.0	-1.0	1702.0	1289.0	-1.0	2028.0	1617.0	-1.0	2564.0	1352.0	-1.0	2183.0	1146.0	-1.0	1586.0	1515.0	-1.0	2386.0	2150.0	-1.0	3237.0	1829.0	-1.0	3122.0	2061.0	-1.0	3186.0	1718.0	-1.0	2925.0	1370.0	-1.0	2125.0	1138.0	-1.0	1789.0	1155.0	-1.0	1959.0	963.0	-1.0	1594.0	1002.0	-1.0	1474.0	
342.193	1274.0	-1.0	2117.0	1154.0	-1.0	1708.0	1292.0	-1.0	2037.0	1618.0	-1.0	2572.0	1353.0	-1.0	2188.0	1148.0	-1.0	1590.0	1518.0	-1.0	2393.0	2153.0	-1.0	3244.0	1830.0	-1.0	3128.0	2062.0	-1.0	3187.0	1721.0	-1.0	2929.0	1371.0	-1.0	2124.0	1139.0	-1.0	1789.0	1155.0	-1.0	1960.0	961.0	-1.0	1596.0	1003.0	-1.0	1475.0	
342.692	1275.0	-1.0	2124.0	1153.0	-1.0	1713.0	1293.0	-1.0	2043.0	1620.0	-1.0	2580.0	1356.0	-1.0	2196.0	1150.0	-1.0	1595.0	1521.0	-1.0	2403.0	2157.0	-1.0	3252.0	1834.0	-1.0	3135.0	2065.0	-1.0	3191.0	1720.0	-1.0	2934.0	1371.0	-1.0	2122.0	1139.0	-1.0	1792.0	1154.0	-1.0	1960.0	963.0	-1.0	1595.0	1002.0	-1.0	1474.0	
343.192	1276.0	-1.0	2127.0	1156.0	-1.0	1717.0	1294.0	-1.0	2047.0	1621.0	-1.0	2583.0	1360.0	-1.0	2205.0	1153.0	-1.0	1598.0	1524.0	-1.0	2415.0	2159.0	-1.0	3264.0	1836.0	-1.0	3144.0	2067.0	-1.0	3194.0	1723.0	-1.0	2937.0	1371.0	-1.0	2124.0	1139.0	-1.0	1791.0	1156.0	-1.0	1959.0	962.0	-1.0	1598.0	1003.0	-1.0	1474.0	
343.691	1276.0	-1.0	2128.0	1154.0	-1.0	1718.0	1293.0	-1.0	2046.0	1622.0	-1.0	2586.0	1362.0	-1.0	2212.0	1154.0	-1.0	1602.0	1529.0	-1.0	2423.0	2162.0	-1.0	3270.0	1838.0	-1.0	3147.0	2067.0	-1.0	3191.0	1722.0	-1.0	2938.0	1373.0	-1.0	2126.0	1138.0	-1.0	1791.0	1154.0	-1.0	1957.0	963.0	-1.0	1597.0	1001.0	-1.0	1472.0	
344.191	1274.0	-1.0	2123.0	1152.0	-1.0	1713.0	1293.0	-1.0	2043.0	1622.0	-1.0	2584.0	1362.0	-1.0	2212.0	1153.0	-1.0	1603.0	1531.0	-1.0	2430.0	2164.0	-1.0	3269.0	1838.0	-1.0	3147.0	2064.0	-1.0	3185.0	1720.0	-1.0	2933.0	1373.0	-1.0	2123.0	1137.0	-1.0	1789.0	1154.0	-1.0	1954.0	962.0	-1.0	1593.0	1001.0	-1.0	1468.0	
344.690	1273.0	-1.0	2117.0	1152.0	-1.0	1709.0	1290.0	-1.0	2036.0	1619.0	-1.0	2579.0	1362.0	-1.0	2209.0	1153.0	-1.0	1601.0	1531.0	-1.0	2427.0	2162.0	-1.0	3261.0	1837.0	-1.0	3140.0	2061.0	-1.0	3173.0	1718.0	-1.0	2926.0	1371.0	-1.0	2118.0	1137.0	-1.0	1785.0	1153.0	-1.0	1951.0	960.0	-1.0	1590.0	997.0	-1.0	1464.0	
345.190	1270.0	-1.0	2109.0	1150.0	-1.0	1704.0	1287.0	-1.0	2029.0	1617.0	-1.0	2570.0	1359.0	-1.0	2198.0	1152.0	-1.0	1594.0	1529.0	-1.0	2421.0	2158.0	-1.0	3250.0	1834.0	-1.0	3131.0	2057.0	-1.0	3162.0	1716.0	-1.0	2918.0	1368.0	-1.0	2111.0	1135.0	-1.0	1781.0	1151.0	-1.0	1946.0	959.0	-1.0	1586.0	997.0	-1.0	1458.0	
345.689	1269.0	-1.0	2102.0	1149.0	-1.0	1699.0	1286.0	-1.0	2021.0	1615.0	-1.0	2563.0	1355.0	-1.0	2187.0	1151.0	-1.0	1590.0	1525.0	-1.0	2409.0	2152.0	-1.0	3236.0	1830.0	-1.0	3123.0	2054.0	-1.0	3151.0	1716.0	-1.0	2910.0	1366.0	-1.0	2105.0	1134.0	-1.0	1778.0	1149.0	-1.0	1942.0	958.0	-1.0	1581.0	994.0	-1.0	1452.0	
346.188	1265.0	-1.0	2098.0	1147.0	-1.0	1694.0	1284.0	-1.0	2011.0	1613.0	-1.0	2557.0	1350.0	-1.0	2172.0	1146.0	-1.0	1581.0	1521.0	-1.0	2399.0	2148.0	-1.0	3223.0	1831.0	-1.0	3119.0	2051.0	-1.0	3152.0	1713.0	-1.0	2909.0	1366.0	-1.0	2102.0	1135.0	-1.0	1778.0	1150.0	-1.0	1941.0	958.0	-1.0	1582.0	994.0	-1.0	1452.0	
346.687	1264.0	-1.0	2091.0	1146.0	-1.0	1686.0	1282.0	-1.0	2002.0	1611.0	-1.0	2548.0	1343.0	-1.0	2157.0	1143.0	-1.0	1573.0	1518.0	-1.0	2384.0	2141.0	-1.0	3206.0	1830.0	-1.0	3117.0	2049.0	-1.0	3149.0	1714.0	-1.0	2907.0	1364.0	-1.0	2099.0	1135.0	-1.0	1777.0	1151.0	-1.0	1943.0	957.0	-1.0	1581.0	995.0	-1.0	1453.0	
347.186	1266.0	-1.0	2087.0	1144.0	-1.0	1678.0	1279.0	-1.0	1996.0	1610.0	-1.0	2541.0	1339.0	-1.0	2142.0	1140.0	-1.0	1563.0	1514.0	-1.0	2375.0	2135.0	-1.0	3189.0	1828.0	-1.0	3112.0	2048.0	-1.0	3144.0	1715.0	-1.0	2907.0	1363.0	-1.0	2095.0	1133.0	-1.0	1774.0	1150.0	-1.0	1940.0	957.0	-1.0	1581.0	995.0	-1.0	1453.0	
347.685	1267.0	-1.0	2089.0	1145.0	-1.0	1680.0	1280.0	-1.0	1999.0	1610.0	-1.0	2543.0	1338.0	-1.0	2139.0	1139.0	-1.0	1561.0	1513.0	-1.0	2372.0	2133.0	-1.0	3188.0	1831.0	-1.0	3121.0	2051.0	-1.0	3153.0	1717.0	-1.0	2915.0	1362.0	-1.0	2099.0	1134.0	-1.0	1776.0	1149.0	-1.0	1938.0	959.0	-1.0	1582.0	996.0	-1.0	1451.0	
348.184	1267.0	-1.0	2091.0	1145.0	-1.0	1682.0	1281.0	-1.0	2001.0	1609.0	-1.0	2544.0	1339.0	-1.0	2137.0	1137.0	-1.0	1560.0	1512.0	-1.0	2371.0	2134.0	-1.0	3187.0	1834.0	-1.0	3128.0	2054.0	-1.0	3160.0	1718.0	-1.0	2922.0	1364.0	-1.0	2103.0	1136.0	-1.0	1776.0	1150.0	-1.0	1942.0	959.0	-1.0	1584.0	996.0	-1.0	1455.0	
348.683	1267.0	-1.0	2094.0	1144.0	-1.0	1681.0	1280.0	-1.0	2000.0	1611.0	-1.0	2545.0	1339.0	-1.0	2138.0	1135.0	-1.0	1559.0	1514.0	-1.0	2375.0	2135.0	-1.0	3188.0	1835.0	-1.0	3133.0	2053.0	-1.0	3163.0	1720.0	-1.0	2927.0	1365.0	-1.0	2104.0	1136.0	-1.0	1778.0	1151.0	-1.0	1944.0	959.0	-1.0	1585.0	997.0	-1.0	1457.0	
349.182	1269.0	-1.0	2094.0	1145.0	-1.0	1682.0	1281.0	-1.0	2002.0	1610.0	-1.0	2545.0	1341.0	-1.0	2142.0	1137.0	-1.0	1557.0	1516.0	-1.0	2379.0	2136.0	-1.0	3192.0	1837.0	-1.0	3139.0	2055.0	-1.0	3165.0	1721.0	-1.0	2929.0	1364.0	-1.0	2107.0	1136.0	-1.0	1779.0	1152.0	-1.0	1945.0	959.0	-1.0	1585.0	998.0	-1.0	1459.0	
349.682	1268.0	-1.0	2094.0	1145.0	-1.0	1680.0	1284.0	-1.0	2005.0	1612.0	-1.0	2547.0	1342.0	-1.0	2146.0	1136.0	-1.0	1559.0	1521.0	-1.0	2385.0	2138.0	-1.0	3194.0	1837.0	-1.0	3143.0	2055.0	-1.0	3165.0	1722.0	-1.0	2932.0	1365.0	-1.0	2108.0	1137.0	-1.0	1780.0	1150.0	-1.0	1944.0	960.0	-1.0	1586.0	998.0	-1.0	1459.0	
350.181	1270.0	-1.0	2096.0	1147.0	-1.0	1681.0	1285.0	-1.0	2006.0	1612.0	-1.0	2545.0	1345.0	-1.0	2148.0	1139.0	-1.0	1560.0	1521.0	-1.0	2391.0	2140.0	-1.0	3195.0	1840.0	-1.0	3144.0	2053.0	-1.0	3162.0	1722.0	-1.0	2934.0	1366.0	-1.0	2107.0	1138.0	-1.0	1781.0	1151.0	-1.0	1943.0	959.0	-1.0	1585.0	996.0	-1.0	1458.0	
350.680	1270.0	-1.0	2096.0	1147.0	-1.0	1682.0	1287.0	-1.0	2010.0	1612.0	-1.0	2544.0	1345.0	-1.0	2149.0	1141.0	-1.0	1559.0	1523.0	-1.0	2389.0	2140.0	-1.0	3193.0	1840.0	-1.0	3143.0	2055.0	-1.0	3160.0	1724.0	-1.0	2937.0	1366.0	-1.0	2105.0	1138.0	-1.0	1785.0	1149.0	-1.0	1940.0	959.0	-1.0	1584.0	996.0	-1.0	1453.0	
351.179	1272.0	-1.0	2096.0	1148.0	-1.0	1683.0	1287.0	-1.0	2013.0	1612.0	-1.0	2543.0	1345.0	-1.0	2146.0	1142.0	-1.0	1560.0	1522.0	-1.0	2384.0	2140.0	-1.0	3186.0	1841.0	-1.0	3139.0	2055.0	-1.0	3156.0	1726.0	-1.0	2937.0	1365.0	-1.0	2103.0	1141.0	-1.0	1786.0	1147.0	-1.0	1935.0	959.0	-1.0	1579.0	993.0	-1.0	1446.0	
351.678	1271.0	-1.0	2097.0	1150.0	-1.0	1686.0	1289.0	-1.0	2015.0	1609.0	-1.0	2541.0	1344.0	-1.0	2140.0	1141.0	-1.0	1558.0	1520.0	-1.0	2379.0	2140.0	-1.0	3182.0	1839.0	-1.0	3135.0	2055.0	-1.0	3151.0	1728.0	-1.0	2934.0	1365.0	-1.0	2099.0	1140.0	-1.0	1784.0	1147.0	-1.0	1930.0	959.0	-1.0	1576.0	991.0	-1.0	1441.0	
352.177	1272.0	-1.0	2096.0	1149.0	-1.0	1687.0	1287.0	-1.0	2014.0	1608.0	-1.0	2538.0	1341.0	-1.0	2132.0	1141.0	-1.0	1555.0	1516.0	-1.0	2370.0	2136.0	-1.0	3175.0	1841.0	-1.0	3132.0	2056.0	-1.0	3152.0	1729.0	-1.0	2932.0	1363.0	-1.0	2095.0	1140.0	-1.0	1782.0	1147.0	-1.0	1928.0	958.0	-1.0	1572.0	990.0	-1.0	1439.0	
352.676	1270.0	-1.0	2095.0	1150.0	-1.0	1689.0	1288.0	-1.0	2015.0	1608.0	-1.0	2537.0	1338.0	-1.0	2126.0	1140.0	-1.0	1553.0	1513.0	-1.0	2360.0	2133.0	-1.0	3169.0	1842.0	-1.0	3128.0	2058.0	-1.0	3152.0	1730.0	-1.0	2932.0	1366.0	-1.0	2095.0	1140.0	-1.0	1781.0	1146.0	-1.0	1924.0	958.0	-1.0	1573.0	992.0	-1.0	1436.0	
353.175	1270.0	-1.0	2095.0	1151.0	-1.0	1690.0	1288.0	-1.0	2014.0	1607.0	-1.0	2537.0	1336.0	-1.0	2118.0	1136.0	-1.0	1548.0	1509.0	-1.0	2353.0	2130.0	-1.0	3162.0	1841.0	-1.0	3130.0	2062.0	-1.0	3155.0	1732.0	-1.0	2932.0	1366.0	-1.0	2093.0	1140.0	-1.0	1777.0	1147.0	-1.0	1924.0	957.0	-1.0	1573.0	991.0	-1.0	1436.0	
353.674	1271.0	-1.0	2097.0	1151.0	-1.0	1694.0	1287.0	-1.0	2011.0	1607.0	-1.0	2536.0	1333.0	-1.0	2112.0	1134.0	-1.0	1543.0	1507.0	-1.0	2350.0	2127.0	-1.0	3157.0	1841.0	-1.0	3128.0	2062.0	-1.0	3155.0	1731.0	-1.0	2928.0	1365.0	-1.0	2092.0	1138.0	-1.0	1774.0	1145.0	-1.0	1924.0	959.0	-1.0	1571.0	991.0	-1.0	1436.0	
354.173	1272.0	-1.0	2098.0	1150.0	-1.0	1695.0	1286.0	-1.0	2008.0	1609.0	-1.0	2538.0	1331.0	-1.0	2108.0	1130.0	-1.0	1540.0	1508.0	-1.0	2351.0	2125.0	-1.0	3155.0	1841.0	-1.0	3127.0	2061.0	-1.0	3152.0	1728.0	-1.0	2921.0	1362.0	-1.0	2089.0	1135.0	-1.0	1767.0	1146.0	-1.0	1924.0	958.0	-1.0	1571.0	993.0	-1.0	1436.0	
354.673	1272.0	-1.0	2097.0	1149.0	-1.0	1694.0	1285.0	-1.0	2006.0	1609.0	-1.0	2539.0	1330.0	-1.0	2107.0	1129.0	-1.0	1538.0	1509.0	-1.0	2353.0	2124.0	-1.0	3153.0	1841.0	-1.0	3126.0	2057.0	-1.0	3148.0	1724.0	-1.0	2914.0	1362.0	-1.0	2082.0	1133.0	-1.0	1762.0	1145.0	-1.0	1923.0	958.0	-1.0	1571.0	992.0	-1.0	1437.0	
355.172	1271.0	-1.0	2095.0	1148.0	-1.0	1692.0	1283.0	-1.0	2002.0	1609.0	-1.0	2539.0	1329.0	-1.0	2107.0	1129.0	-1.0	1535.0	1511.0	-1.0	2355.0	2125.0	-1.0	3156.0	1840.0	-1.0	3124.0	2055.0	-1.0	3142.0	1722.0	-1.0	2906.0	1360.0	-1.0	2078.0	1132.0	-1.0	1759.0	1145.0	-1.0	1921.0	958.0	-1.0	1570.0	990.0	-1.0	1436.0	
355.671	1269.0	-1.0	2092.0	1149.0	-1.0	1689.0	1282.0	-1.0	1998.0	1607.0	-1.0	2537.0	1331.0	-1.0	2107.0	1130.0	-1.0	1536.0	1510.0	-1.0	2357.0	2126.0	-1.0	3156.0	1839.0	-1.0	3120.0	2054.0	-1.0	3138.0	1720.0	-1.0	2905.0	1359.0	-1.0	2074.0	1130.0	-1.0	1755.0	1144.0	-1.0	1920.0	957.0	-1.0	1568.0	991.0	-1.0	1435.0	
356.170	1269.0	-1.0	2087.0	1147.0	-1.0	1687.0	1279.0	-1.0	1995.0	1607.0	-1.0	2532.0	1331.0	-1.0	2107.0	1129.0	-1.0	1537.0	1512.0	-1.0	2358.0	2126.0	-1.0	3157.0	1838.0	-1.0	3117.0	2053.0	-1.0	3133.0	1720.0	-1.0	2902.0	1358.0	-1.0	2071.0	1129.0	-1.0	1752.0	1145.0	-1.0	1917.0	956.0	-1.0	1565.0	990.0	-1.0	1434.0	
356.670	1268.0	-1.0	2082.0	1146.0	-1.0	1684.0	1279.0	-1.0	1992.0	1606.0	-1.0	2528.0	1331.0	-1.0	2105.0	1129.0	-1.0	1535.0	1512.0	-1.0	2358.0	2127.0	-1.0	3156.0	1838.0	-1.0	3117.0	2053.0	-1.0	3127.0	1717.0	-1.0	2897.0	1355.0	-1.0	2069.0	1127.0	-1.0	1746.0	1144.0	-1.0	1915.0	956.0	-1.0	1563.0	990.0	-1.0	1432.0	
357.169	1267.0	-1.0	2079.0	1146.0	-1.0	1682.0	1278.0	-1.0	1986.0	1605.0	-1.0	2524.0	1330.0	-1.0	2105.0	1129.0	-1.0	1533.0	1513.0	-1.0	2356.0	2127.0	-1.0	3154.0	1838.0	-1.0	3114.0	2051.0	-1.0	3124.0	1716.0	-1.0	2892.0	1354.0	-1.0	2065.0	1126.0	-1.0	1741.0	1143.0	-1.0	1913.0	956.0	-1.0	1560.0	988.0	-1.0	1429.0	
357.668	1266.0	-1.0	2076.0	1144.0	-1.0	1680.0	1277.0	-1.0	1982.0	1604.0	-1.0	2521.0	1330.0	-1.0	2101.0	1127.0	-1.0	1528.0	1512.0	-1.0	2357.0	2126.0	-1.0	3152.0	1838.0	-1.0	3114.0	2049.0	-1.0	3119.0	1713.0	-1.0	2884.0	1354.0	-1.0	2060.0	1125.0	-1.0	1736.0	1143.0	-1.0	1910.0	955.0	-1.0	1558.0	988.0	-1.0	1427.0	
358.167	1265.0	-1.0	2073.0	1145.0	-1.0	1678.0	1277.0	-1.0	1979.0	1603.0	-1.0	2519.0	1328.0	-1.0	2097.0	1128.0	-1.0	1525.0	1513.0	-1.0	2356.0	2123.0	-1.0	3148.0	1837.0	-1.0	3113.0	2048.0	-1.0	3115.0	1710.0	-1.0	2878.0	1352.0	-1.0	2057.0	1123.0	-1.0	1731.0	1142.0	-1.0	1910.0	956.0	-1.0	1554.0	988.0	-1.0	1427.0	
358.666	1264.0	-1.0	2070.0	1144.0	-1.0	1676.0	1277.0	-1.0	1975.0	1602.0	-1.0	2516.0	1328.0	-1.0	2094.0	1126.0	-1.0	1522.0	1511.0	-1.0	2354.0	2122.0	-1.0	3142.0	1834.0	-1.0	3108.0	2045.0	-1.0	3108.0	1710.0	-1.0	2873.0	1351.0	-1.0	2054.0	1122.0	-1.0	1728.0	1141.0	-1.0	1906.0	956.0	-1.0	1554.0	989.0	-1.0	1426.0	
359.165	1265.0	-1.0	2068.0	1143.0	-1.0	1675.0	1275.0	-1.0	1972.0	1602.0	-1.0	2513.0	1327.0	-1.0	2088.0	1124.0	-1.0	1519.0	1511.0	-1.0	2350.0	2121.0	-1.0	3135.0	1833.0	-1.0	3104.0	2043.0	-1.0	3103.0	1709.0	-1.0	2868.0	1351.0	-1.0	2049.0	1122.0	-1.0	1727.0	1141.0	-1.0	1905.0	956.0	-1.0	1552.0	989.0	-1.0	1424.0	
359.665	1264.0	-1.0	2066.0	1142.0	-1.0	1672.0	1275.0	-1.0	1969.0	1602.0	-1.0	2512.0	1325.0	-1.0	2079.0	1124.0	-1.0	1515.0	1510.0	-1.0	2346.0	2116.0	-1.0	3124.0	1832.0	-1.0	3097.0	2040.0	-1.0	3094.0	1708.0	-1.0	2860.0	1350.0	-1.0	2048.0	1121.0	-1.0	1727.0	1143.0	-1.0	1906.0	957.0	-1.0	1550.0	990.0	-1.0	1422.0	
360.164	1263.0	-1.0	2062.0	1141.0	-1.0	1669.0	1275.0	-1.0	1965.0	1601.0	-1.0	2506.0	1321.0	-1.0	2071.0	1121.0	-1.0	1504.0	1509.0	-1.0	2341.0	2113.0	-1.0	3113.0	1830.0	-1.0	3085.0	2038.0	-1.0	3080.0	1706.0	-1.0	2853.0	1347.0	-1.0	2043.0	1122.0	-1.0	1722.0	1141.0	-1.0	1899.0	955.0	-1.0	1549.0	989.0	-1.0	1420.0	
360.664	1262.0	-1.0	2054.0	1139.0	-1.0	1665.0	1272.0	-1.0	1956.0	1599.0	-1.0	2500.0	1320.0	-1.0	2061.0	1117.0	-1.0	1497.0	1507.0	-1.0	2333.0	2111.0	-1.0	3100.0	1828.0	-1.0	3075.0	2035.0	-1.0	3073.0	1705.0	-1.0	2849.0	1350.0	-1.0	2044.0	1123.0	-1.0	1724.0	1140.0	-1.0	1896.0	956.0	-1.0	1546.0	986.0	-1.0	1417.0	
361.163	1261.0	-1.0	2045.0	1139.0	-1.0	1660.0	1269.0	-1.0	1951.0	1597.0	-1.0	2493.0	1316.0	-1.0	2053.0	1114.0	-1.0	1489.0	1505.0	-1.0	2326.0	2108.0	-1.0	3092.0	1825.0	-1.0	3067.0	2034.0	-1.0	3069.0	1709.0	-1.0	2851.0	1357.0	-1.0	2054.0	1126.0	-1.0	1727.0	1140.0	-1.0	1895.0	957.0	-1.0	1548.0	988.0	-1.0	1418.0	
361.662	1258.0	-1.0	2038.0	1138.0	-1.0	1656.0	1270.0	-1.0	1946.0	1596.0	-1.0	2489.0	1316.0	-1.0	2049.0	1112.0	-1.0	1485.0	1503.0	-1.0	2322.0	2106.0	-1.0	3088.0	1825.0	-1.0	3065.0	2039.0	-1.0	3076.0	1714.0	-1.0	2860.0	1363.0	-1.0	2069.0	1130.0	-1.0	1735.0	1141.0	-1.0	1894.0	959.0	-1.0	1552.0	990.0	-1.0	1420.0	
362.161	1256.0	-1.0	2034.0	1136.0	-1.0	1652.0	1269.0	-1.0	1939.0	1595.0	-1.0	2484.0	1317.0	-1.0	2046.0	1112.0	-1.0	1483.0	1503.0	-1.0	2322.0	2105.0	-1.0	3086.0	1824.0	-1.0	3064.0	2043.0	-1.0	3085.0	1721.0	-1.0	2872.0	1374.0	-1.0	2087.0	1133.0	-1.0	1743.0	1142.0	-1.0	1896.0	962.0	-1.0	1556.0	992.0	-1.0	1423.0	
362.660	1255.0	-1.0	2029.0	1136.0	-1.0	1648.0	1269.0	-1.0	1937.0	1594.0	-1.0	2480.0	1318.0	-1.0	2048.0	1113.0	-1.0	1485.0	1504.0	-1.0	2322.0	2106.0	-1.0	3088.0	1825.0	-1.0	3067.0	2048.0	-1.0	3098.0	1727.0	-1.0	2887.0	1383.0	-1.0	2105.0	1136.0	-1.0	1750.0	1142.0	-1.0	1895.0	966.0	-1.0	1561.0	994.0	-1.0	1426.0	
363.159	1254.0	-1.0	2023.0	1133.0	-1.0	1642.0	1269.0	-1.0	1936.0	1594.0	-1.0	2475.0	1319.0	-1.0	2050.0	1115.0	-1.0	1486.0	1504.0	-1.0	2322.0	2108.0	-1.0	3093.0	1825.0	-1.0	3071.0	2055.0	-1.0	3110.0	1736.0	-1.0	2903.0	1392.0	-1.0	2127.0	1141.0	-1.0	1755.0	1143.0	-1.0	1895.0	966.0	-1.0	1562.0	995.0	-1.0	1427.0	
363.658	1254.0	-1.0	2019.0	1132.0	-1.0	1637.0	1267.0	-1.0	1932.0	1593.0	-1.0	2470.0	1320.0	-1.0	2051.0	1113.0	-1.0	1486.0	1506.0	-1.0	2322.0	2110.0	-1.0	3093.0	1826.0	-1.0	3073.0	2058.0	-1.0	3118.0	1742.0	-1.0	2915.0	1398.0	-1.0	2141.0	1143.0	-1.0	1760.0	1144.0	-1.0	1898.0	967.0	-1.0	1563.0	998.0	-1.0	1429.0	
364.157	1252.0	-1.0	2015.0	1131.0	-1.0	1633.0	1268.0	-1.0	1929.0	1592.0	-1.0	2463.0	1321.0	-1.0	2053.0	1114.0	-1.0	1482.0	1507.0	-1.0	2320.0	2108.0	-1.0	3092.0	1826.0	-1.0	3075.0	2059.0	-1.0	3121.0	1745.0	-1.0	2921.0	1402.0	-1.0	2150.0	1143.0	-1.0	1760.0	1143.0	-1.0	1899.0	969.0	-1.0	1563.0	999.0	-1.0	1432.0	
364.657	1252.0	-1.0	2012.0	1129.0	-1.0	1629.0	1268.0	-1.0	1925.0	1591.0	-1.0	2459.0	1320.0	-1.0	2052.0	1113.0	-1.0	1479.0	1507.0	-1.0	2322.0	2108.0	-1.0	3089.0	1827.0	-1.0	3074.0	2057.0	-1.0	3119.0	1746.0	-1.0	2923.0	1406.0	-1.0	2157.0	1145.0	-1.0	1761.0	1145.0	-1.0	1901.0	969.0	-1.0	1564.0	1000.0	-1.0	1435.0	
365.157	1250.0	-1.0	2009.0	1128.0	-1.0	1624.0	1266.0	-1.0	1925.0	1588.0	-1.0	2454.0	1322.0	-1.0	2051.0	1111.0	-1.0	1476.0	1508.0	-1.0	2322.0	2109.0	-1.0	3086.0	1827.0	-1.0	3072.0	2057.0	-1.0	3117.0	1748.0	-1.0	2925.0	1406.0	-1.0	2159.0	1147.0	-1.0	1759.0	1142.0	-1.0	1900.0	971.0	-1.0	1565.0	1001.0	-1.0	1436.0	
365.656	1251.0	-1.0	2006.0	1126.0	-1.0	1620.0	1265.0	-1.0	1922.0	1587.0	-1.0	2450.0	1323.0	-1.0	2052.0	1111.0	-1.0	1475.0	1508.0	-1.0	2323.0	2109.0	-1.0	3082.0	1826.0	-1.0	3069.0	2056.0	-1.0	3114.0	1750.0	-1.0	2924.0	1409.0	-1.0	2160.0	1147.0	-1.0	1759.0	1144.0	-1.0	1898.0	971.0	-1.0	1566.0	1003.0	-1.0	1437.0	
366.156	1251.0	-1.0	2006.0	1126.0	-1.0	1617.0	1265.0	-1.0	1920.0	1588.0	-1.0	2447.0	1323.0	-1.0	2051.0	1111.0	-1.0	1471.0	1507.0	-1.0	2323.0	2108.0	-1.0	3080.0	1825.0	-1.0	3067.0	2057.0	-1.0	3111.0	1752.0	-1.0	2924.0	1410.0	-1.0	2162.0	1150.0	-1.0	1762.0	1144.0	-1.0	1897.0	973.0	-1.0	1568.0	1002.0	-1.0	1437.0	
366.655	1252.0	-1.0	2008.0	1127.0	-1.0	1613.0	1265.0	-1.0	1919.0	1589.0	-1.0	2448.0	1324.0	-1.0	2051.0	1112.0	-1.0	1470.0	1507.0	-1.0	2321.0	2107.0	-1.0	3076.0	1824.0	-1.0	3065.0	2055.0	-1.0	3107.0	1754.0	-1.0	2923.0	1412.0	-1.0	2163.0	1152.0	-1.0	1764.0	1143.0	-1.0	1900.0	976.0	-1.0	1571.0	1003.0	-1.0	1437.0	
367.154	1253.0	-1.0	2010.0	1127.0	-1.0	1615.0	1269.0	-1.0	1922.0	1592.0	-1.0	2453.0	1324.0	-1.0	2050.0	1112.0	-1.0	1469.0	1506.0	-1.0	2321.0	2107.0	-1.0	3072.0	1825.0	-1.0	3061.0	2055.0	-1.0	3103.0	1754.0	-1.0	2924.0	1413.0	-1.0	2163.0	1154.0	-1.0	1768.0	1144.0	-1.0	1899.0	978.0	-1.0	1572.0	1003.0	-1.0	1435.0	
367.653	1253.0	-1.0	2013.0	1131.0	-1.0	1622.0	1271.0	-1.0	1929.0	1594.0	-1.0	2459.0	1323.0	-1.0	2049.0	1114.0	-1.0	1471.0	1508.0	-1.0	2321.0	2108.0	-1.0	3070.0	1824.0	-1.0	3056.0	2053.0	-1.0	3098.0	1756.0	-1.0	2922.0	1415.0	-1.0	2162.0	1156.0	-1.0	1770.0	1146.0	-1.0	1897.0	978.0	-1.0	1574.0	1003.0	-1.0	1433.0	
368.152	1256.0	-1.0	2017.0	1133.0	-1.0	1629.0	1271.0	-1.0	1933.0	1595.0	-1.0	2465.0	1325.0	-1.0	2051.0	1114.0	-1.0	1474.0	1508.0	-1.0	2318.0	2110.0	-1.0	3073.0	1824.0	-1.0	3053.0	2056.0	-1.0	3093.0	1756.0	-1.0	2920.0	1415.0	-1.0	2163.0	1158.0	-1.0	1771.0	1146.0	-1.0	1897.0	979.0	-1.0	1574.0	1002.0	-1.0	1433.0	
368.651	1255.0	-1.0	2018.0	1133.0	-1.0	1633.0	1273.0	-1.0	1935.0	1596.0	-1.0	2467.0	1326.0	-1.0	2052.0	1116.0	-1.0	1479.0	1506.0	-1.0	2317.0	2111.0	-1.0	3077.0	1824.0	-1.0	3051.0	2057.0	-1.0	3097.0	1757.0	-1.0	2921.0	1418.0	-1.0	2167.0	1160.0	-1.0	1774.0	1147.0	-1.0	1896.0	979.0	-1.0	1575.0	1003.0	-1.0	1431.0	
369.150	1256.0	-1.0	2020.0	1133.0	-1.0	1633.0	1272.0	-1.0	1935.0	1596.0	-1.0	2468.0	1325.0	-1.0	2052.0	1118.0	-1.0	1481.0	1506.0	-1.0	2315.0	2111.0	-1.0	3080.0	1824.0	-1.0	3053.0	2061.0	-1.0	3103.0	1760.0	-1.0	2923.0	1418.0	-1.0	2172.0	1162.0	-1.0	1777.0	1146.0	-1.0	1898.0	981.0	-1.0	1575.0	1005.0	-1.0	1432.0	
369.650	1254.0	-1.0	2018.0	1134.0	-1.0	1634.0	1275.0	-1.0	1936.0	1596.0	-1.0	2464.0	1327.0	-1.0	2053.0	1119.0	-1.0	1486.0	1503.0	-1.0	2311.0	2114.0	-1.0	3085.0	1824.0	-1.0	3054.0	2065.0	-1.0	3116.0	1764.0	-1.0	2937.0	1425.0	-1.0	2184.0	1166.0	-1.0	1786.0	1148.0	-1.0	1903.0	983.0	-1.0	1579.0	1007.0	-1.0	1438.0	
370.150	1254.0	-1.0	2018.0	1133.0	-1.0	1631.0	1278.0	-1.0	1942.0	1597.0	-1.0	2464.0	1330.0	-1.0	2061.0	1128.0	-1.0	1504.0	1497.0	-1.0	2297.0	2118.0	-1.0	3094.0	1824.0	-1.0	3055.0	2069.0	-1.0	3125.0	1785.0	-1.0	2982.0	1438.0	-1.0	2213.0	1179.0	-1.0	1815.0	1152.0	-1.0	1911.0	985.0	-1.0	1586.0	1008.0	-1.0	1442.0	
370.649	1255.0	-1.0	2021.0	1132.0	-1.0	1625.0	1287.0	-1.0	1966.0	1599.0	-1.0	2468.0	1334.0	-1.0	2068.0	1140.0	-1.0	1524.0	1490.0	-1.0	2283.0	2120.0	-1.0	3099.0	1822.0	-1.0	3058.0	2071.0	-1.0	3129.0	1811.0	-1.0	3038.0	1452.0	-1.0	2243.0	1194.0	-1.0	1847.0	1153.0	-1.0	1915.0	987.0	-1.0	1591.0	1009.0	-1.0	1442.0	
371.149	1258.0	-1.0	2020.0	1130.0	-1.0	1619.0	1296.0	-1.0	1985.0	1601.0	-1.0	2469.0	1337.0	-1.0	2072.0	1147.0	-1.0	1534.0	1483.0	-1.0	2270.0	2122.0	-1.0	3099.0	1824.0	-1.0	3059.0	2071.0	-1.0	3127.0	1832.0	-1.0	3089.0	1460.0	-1.0	2262.0	1204.0	-1.0	1871.0	1153.0	-1.0	1912.0	989.0	-1.0	1594.0	1010.0	-1.0	1442.0	
371.648	1258.0	-1.0	2022.0	1129.0	-1.0	1616.0	1301.0	-1.0	1995.0	1603.0	-1.0	2468.0	1338.0	-1.0	2072.0	1149.0	-1.0	1539.0	1479.0	-1.0	2263.0	2123.0	-1.0	3098.0	1824.0	-1.0	3062.0	2070.0	-1.0	3125.0	1849.0	-1.0	3127.0	1466.0	-1.0	2275.0	1213.0	-1.0	1887.0	1153.0	-1.0	1909.0	989.0	-1.0	1594.0	1010.0	-1.0	1441.0	
372.147	1260.0	-1.0	2021.0	1131.0	-1.0	1615.0	1303.0	-1.0	2001.0	1604.0	-1.0	2471.0	1339.0	-1.0	2075.0	1150.0	-1.0	1540.0	1477.0	-1.0	2260.0	2124.0	-1.0	3097.0	1825.0	-1.0	3063.0	2070.0	-1.0	3124.0	1861.0	-1.0	3155.0	1471.0	-1.0	2286.0	1218.0	-1.0	1899.0	1150.0	-1.0	1903.0	989.0	-1.0	1592.0	1009.0	-1.0	1438.0	
372.646	1259.0	-1.0	2025.0	1134.0	-1.0	1621.0	1306.0	-1.0	2006.0	1604.0	-1.0	2475.0	1342.0	-1.0	2080.0	1153.0	-1.0	1541.0	1475.0	-1.0	2259.0	2126.0	-1.0	3100.0	1825.0	-1.0	3065.0	2072.0	-1.0	3125.0	1869.0	-1.0	3172.0	1475.0	-1.0	2293.0	1221.0	-1.0	1904.0	1147.0	-1.0	1896.0	989.0	-1.0	1592.0	1009.0	-1.0	1435.0	
373.145	1260.0	-1.0	2028.0	1135.0	-1.0	1627.0	1307.0	-1.0	2008.0	1605.0	-1.0	2478.0	1343.0	-1.0	2085.0	1152.0	-1.0	1543.0	1477.0	-1.0	2262.0	2129.0	-1.0	3108.0	1827.0	-1.0	3069.0	2075.0	-1.0	3131.0	1874.0	-1.0	3182.0	1479.0	-1.0	2298.0	1224.0	-1.0	1906.0	1146.0	-1.0	1889.0	989.0	-1.0	1590.0	1006.0	-1.0	1433.0	
373.644	1259.0	-1.0	2027.0	1134.0	-1.0	1629.0	1307.0	-1.0	2010.0	1606.0	-1.0	2478.0	1345.0	-1.0	2090.0	1154.0	-1.0	1545.0	1476.0	-1.0	2264.0	2130.0	-1.0	3115.0	1828.0	-1.0	3074.0	2079.0	-1.0	3140.0	1876.0	-1.0	3190.0	1484.0	-1.0	2307.0	1224.0	-1.0	1908.0	1144.0	-1.0	1883.0	988.0	-1.0	1589.0	1007.0	-1.0	1430.0	
374.143	1259.0	-1.0	2030.0	1135.0	-1.0	1631.0	1305.0	-1.0	2006.0	1603.0	-1.0	2475.0	1344.0	-1.0	2091.0	1154.0	-1.0	1545.0	1475.0	-1.0	2265.0	2131.0	-1.0	3121.0	1828.0	-1.0	3079.0	2082.0	-1.0	3148.0	1878.0	-1.0	3195.0	1487.0	-1.0	2316.0	1227.0	-1.0	1908.0	1143.0	-1.0	1880.0	988.0	-1.0	1589.0	1007.0	-1.0	1429.0	
374.642	1259.0	-1.0	2028.0	1135.0	-1.0	1630.0	1304.0	-1.0	2006.0	1602.0	-1.0	2472.0	1341.0	-1.0	2089.0	1153.0	-1.0	1545.0	1476.0	-1.0	2265.0	2130.0	-1.0	3118.0	1826.0	-1.0	3080.0	2081.0	-1.0	3151.0	1880.0	-1.0	3197.0	1489.0	-1.0	2323.0	1229.0	-1.0	1914.0	1142.0	-1.0	1879.0	989.0	-1.0	1593.0	1009.0	-1.0	1430.0	
375.141	1259.0	-1.0	2028.0	1134.0	-1.0	1628.0	1302.0	-1.0	2001.0	1601.0	-1.0	2465.0	1340.0	-1.0	2082.0	1150.0	-1.0	1540.0	1473.0	-1.0	2261.0	2126.0	-1.0	3111.0	1826.0	-1.0	3076.0	2080.0	-1.0	3150.0	1877.0	-1.0	3192.0	1488.0	-1.0	2322.0	1229.0	-1.0	1913.0	1142.0	-1.0	1880.0	989.0	-1.0	1592.0	1010.0	-1.0	1435.0	
375.640	1259.0	-1.0	2025.0	1133.0	-1.0	1624.0	1300.0	-1.0	1996.0	1600.0	-1.0	2460.0	1336.0	-1.0	2076.0	1147.0	-1.0	1534.0	1471.0	-1.0	2254.0	2123.0	-1.0	3102.0	1823.0	-1.0	3069.0	2078.0	-1.0	3145.0	1873.0	-1.0	3178.0	1487.0	-1.0	2319.0	1228.0	-1.0	1911.0	1141.0	-1.0	1879.0	988.0	-1.0	1589.0	1009.0	-1.0	1437.0	
376.139	1258.0	-1.0	2020.0	1133.0	-1.0	1620.0	1299.0	-1.0	1991.0	1597.0	-1.0	2453.0	1332.0	-1.0	2067.0	1144.0	-1.0	1527.0	1468.0	-1.0	2247.0	2118.0	-1.0	3092.0	1819.0	-1.0	3060.0	2075.0	-1.0	3136.0	1868.0	-1.0	3162.0	1485.0	-1.0	2315.0	1225.0	-1.0	1904.0	1140.0	-1.0	1875.0	986.0	-1.0	1588.0	1011.0	-1.0	1437.0	
376.638	1254.0	-1.0	2017.0	1131.0	-1.0	1617.0	1299.0	-1.0	1984.0	1596.0	-1.0	2445.0	1329.0	-1.0	2059.0	1142.0	-1.0	1520.0	1466.0	-1.0	2242.0	2114.0	-1.0	3084.0	1816.0	-1.0	3052.0	2073.0	-1.0	3130.0	1863.0	-1.0	3146.0	1484.0	-1.0	2310.0	1225.0	-1.0	1899.0	1139.0	-1.0	1870.0	983.0	-1.0	1583.0	1008.0	-1.0	1437.0	
377.137	1253.0	-1.0	2013.0	1128.0	-1.0	1612.0	1297.0	-1.0	1979.0	1593.0	-1.0	2439.0	1328.0	-1.0	2049.0	1140.0	-1.0	1514.0	1462.0	-1.0	2236.0	2110.0	-1.0	3075.0	1815.0	-1.0	3044.0	2070.0	-1.0	3124.0	1858.0	-1.0	3132.0	1484.0	-1.0	2305.0	1221.0	-1.0	1893.0	1136.0	-1.0	1867.0	982.0	-1.0	1578.0	1008.0	-1.0	1436.0	
377.636	1251.0	-1.0	2009.0	1127.0	-1.0	1606.0	1296.0	-1.0	1976.0	1592.0	-1.0	2433.0	1325.0	-1.0	2048.0	1136.0	-1.0	1510.0	1462.0	-1.0	2230.0	2108.0	-1.0	3070.0	1812.0	-1.0	3037.0	2067.0	-1.0	3119.0	1855.0	-1.0	3121.0	1482.0	-1.0	2299.0	1219.0	-1.0	1886.0	1135.0	-1.0	1859.0	979.0	-1.0	1574.0	1006.0	-1.0	1431.0	
378.135	1253.0	-1.0	2011.0	1127.0	-1.0	1604.0	1295.0	-1.0	1974.0	1592.0	-1.0	2432.0	1326.0	-1.0	2049.0	1137.0	-1.0	1509.0	1461.0	-1.0	2230.0	2107.0	-1.0	3069.0	1812.0	-1.0	3034.0	2067.0	-1.0	3118.0	1851.0	-1.0	3111.0	1479.0	-1.0	2293.0	1216.0	-1.0	1882.0	1137.0	-1.0	1865.0	977.0	-1.0	1570.0	1004.0	-1.0	1424.0	
378.634	1259.0	-1.0	2027.0	1132.0	-1.0	1617.0	1299.0	-1.0	1984.0	1597.0	-1.0	2448.0	1329.0	-1.0	2056.0	1139.0	-1.0	1517.0	1463.0	-1.0	2235.0	2112.0	-1.0	3077.0	1813.0	-1.0	3041.0	2075.0	-1.0	3132.0	1849.0	-1.0	3102.0	1477.0	-1.0	2289.0	1214.0	-1.0	1877.0	1140.0	-1.0	1873.0	977.0	-1.0	1571.0	995.0	-1.0	1415.0	
379.133	1262.0	-1.0	2040.0	1136.0	-1.0	1628.0	1300.0	-1.0	1994.0	1602.0	-1.0	2463.0	1330.0	-1.0	2067.0	1140.0	-1.0	1525.0	1468.0	-1.0	2246.0	2116.0	-1.0	3092.0	1818.0	-1.0	3051.0	2084.0	-1.0	3148.0	1843.0	-1.0	3096.0	1473.0	-1.0	2286.0	1210.0	-1.0	1871.0	1145.0	-1.0	1881.0	979.0	-1.0	1573.0	995.0	-1.0	1416.0	
379.632	1266.0	-1.0	2054.0	1139.0	-1.0	1639.0	1301.0	-1.0	1997.0	1604.0	-1.0	2476.0	1334.0	-1.0	2079.0	1142.0	-1.0	1534.0	1472.0	-1.0	2261.0	2121.0	-1.0	3111.0	1823.0	-1.0	3065.0	2090.0	-1.0	3170.0	1836.0	-1.0	3089.0	1472.0	-1.0	2284.0	1209.0	-1.0	1868.0	1147.0	-1.0	1890.0	983.0	-1.0	1581.0	999.0	-1.0	1419.0	
380.131	1271.0	-1.0	2065.0	1143.0	-1.0	1648.0	1301.0	-1.0	2003.0	1608.0	-1.0	2487.0	1337.0	-1.0	2094.0	1147.0	-1.0	1545.0	1478.0	-1.0	2276.0	2125.0	-1.0	3129.0	1826.0	-1.0	3079.0	2095.0	-1.0	3188.0	1832.0	-1.0	3083.0	1470.0	-1.0	2287.0	1209.0	-1.0	1867.0	1153.0	-1.0	1903.0	985.0	-1.0	1590.0	1003.0	-1.0	1428.0	
380.630	1274.0	-1.0	2076.0	1146.0	-1.0	1657.0	1302.0	-1.0	2010.0	1611.0	-1.0	2497.0	1344.0	-1.0	2112.0	1152.0	-1.0	1554.0	1486.0	-1.0	2291.0	2134.0	-1.0	3147.0	1828.0	-1.0	3090.0	2099.0	-1.0	3204.0	1826.0	-1.0	3081.0	1468.0	-1.0	2288.0	1207.0	-1.0	1869.0	1156.0	-1.0	1915.0	989.0	-1.0	1599.0	1008.0	-1.0	1437.0	
381.129	1275.0	-1.0	2085.0	1148.0	-1.0	1665.0	1306.0	-1.0	2021.0	1614.0	-1.0	2508.0	1352.0	-1.0	2129.0	1156.0	-1.0	1566.0	1489.0	-1.0	2305.0	2139.0	-1.0	3163.0	1830.0	-1.0	3101.0	2101.0	-1.0	3218.0	1824.0	-1.0	3079.0	1467.0	-1.0	2291.0	1206.0	-1.0	1871.0	1160.0	-1.0	1928.0	991.0	-1.0	1606.0	1011.0	-1.0	1447.0	
381.628	1279.0	-1.0	2096.0	1150.0	-1.0	1672.0	1306.0	-1.0	2029.0	1617.0	-1.0	2519.0	1357.0	-1.0	2144.0	1160.0	-1.0	1576.0	1494.0	-1.0	2322.0	2145.0	-1.0	3181.0	1833.0	-1.0	3113.0	2105.0	-1.0	3228.0	1819.0	-1.0	3076.0	1467.0	-1.0	2295.0	1205.0	-1.0	1872.0	1162.0	-1.0	1938.0	992.0	-1.0	1613.0	1014.0	-1.0	1455.0	
382.127	1279.0	-1.0	2105.0	1151.0	-1.0	1679.0	1309.0	-1.0	2033.0	1618.0	-1.0	2527.0	1361.0	-1.0	2158.0	1164.0	-1.0	1587.0	1499.0	-1.0	2336.0	2148.0	-1.0	3195.0	1834.0	-1.0	3120.0	2107.0	-1.0	3237.0	1817.0	-1.0	3075.0	1465.0	-1.0	2298.0	1206.0	-1.0	1876.0	1164.0	-1.0	1945.0	991.0	-1.0	1618.0	1015.0	-1.0	1460.0	
382.626	1281.0	-1.0	2108.0	1152.0	-1.0	1681.0	1308.0	-1.0	2038.0	1619.0	-1.0	2532.0	1364.0	-1.0	2170.0	1166.0	-1.0	1595.0	1502.0	-1.0	2345.0	2153.0	-1.0	3205.0	1834.0	-1.0	3123.0	2105.0	-1.0	3240.0	1812.0	-1.0	3069.0	1465.0	-1.0	2298.0	1205.0	-1.0	1876.0	1165.0	-1.0	1951.0	993.0	-1.0	1621.0	1015.0	-1.0	1464.0	
383.126	1281.0	-1.0	2109.0	1151.0	-1.0	1681.0	1307.0	-1.0	2039.0	1618.0	-1.0	2532.0	1365.0	-1.0	2176.0	1167.0	-1.0	1601.0	1504.0	-1.0	2350.0	2154.0	-1.0	3208.0	1833.0	-1.0	3118.0	2103.0	-1.0	3236.0	1805.0	-1.0	3061.0	1460.0	-1.0	2295.0	1203.0	-1.0	1876.0	1166.0	-1.0	1952.0	991.0	-1.0	1623.0	1016.0	-1.0	1465.0	
383.625	1279.0	-1.0	2107.0	1150.0	-1.0	1679.0	1305.0	-1.0	2035.0	1617.0	-1.0	2529.0	1364.0	-1.0	2173.0	1168.0	-1.0	1603.0	1502.0	-1.0	2348.0	2152.0	-1.0	3206.0	1831.0	-1.0	3110.0	2099.0	-1.0	3228.0	1799.0	-1.0	3048.0	1457.0	-1.0	2289.0	1200.0	-1.0	1874.0	1165.0	-1.0	1953.0	991.0	-1.0	1620.0	1015.0	-1.0	1465.0	
384.124	1277.0	-1.0	2102.0	1147.0	-1.0	1676.0	1305.0	-1.0	2031.0	1616.0	-1.0	2523.0	1360.0	-1.0	2167.0	1167.0	-1.0	1599.0	1499.0	-1.0	2340.0	2148.0	-1.0	3197.0	1826.0	-1.0	3098.0	2092.0	-1.0	3217.0	1791.0	-1.0	3028.0	1452.0	-1.0	2277.0	1197.0	-1.0	1866.0	1165.0	-1.0	1952.0	987.0	-1.0	1614.0	1013.0	-1.0	1463.0	
384.624	1273.0	-1.0	2092.0	1145.0	-1.0	1669.0	1304.0	-1.0	2030.0	1615.0	-1.0	2521.0	1357.0	-1.0	2161.0	1166.0	-1.0	1600.0	1496.0	-1.0	2330.0	2146.0	-1.0	3191.0	1823.0	-1.0	3087.0	2089.0	-1.0	3209.0	1784.0	-1.0	3010.0	1446.0	-1.0	2266.0	1194.0	-1.0	1859.0	1164.0	-1.0	1950.0	985.0	-1.0	1608.0	1012.0	-1.0	1462.0	
385.124	1272.0	-1.0	2086.0	1144.0	-1.0	1663.0	1300.0	-1.0	2025.0	1613.0	-1.0	2516.0	1353.0	-1.0	2152.0	1164.0	-1.0	1594.0	1491.0	-1.0	2316.0	2140.0	-1.0	3180.0	1820.0	-1.0	3076.0	2084.0	-1.0	3197.0	1775.0	-1.0	2991.0	1440.0	-1.0	2255.0	1188.0	-1.0	1849.0	1162.0	-1.0	1946.0	982.0	-1.0	1602.0	1013.0	-1.0	1460.0	
385.623	1269.0	-1.0	2078.0	1144.0	-1.0	1660.0	1300.0	-1.0	2017.0	1612.0	-1.0	2509.0	1348.0	-1.0	2140.0	1160.0	-1.0	1588.0	1486.0	-1.0	2308.0	2134.0	-1.0	3167.0	1815.0	-1.0	3065.0	2079.0	-1.0	3186.0	1768.0	-1.0	2975.0	1434.0	-1.0	2241.0	1182.0	-1.0	1838.0	1161.0	-1.0	1942.0	981.0	-1.0	1597.0	1012.0	-1.0	1456.0	
386.122	1267.0	-1.0	2073.0	1143.0	-1.0	1657.0	1298.0	-1.0	2010.0	1610.0	-1.0	2504.0	1341.0	-1.0	2131.0	1157.0	-1.0	1580.0	1484.0	-1.0	2300.0	2129.0	-1.0	3157.0	1815.0	-1.0	3059.0	2075.0	-1.0	3180.0	1762.0	-1.0	2965.0	1429.0	-1.0	2231.0	1179.0	-1.0	1831.0	1160.0	-1.0	1938.0	978.0	-1.0	1593.0	1012.0	-1.0	1454.0	
386.621	1269.0	-1.0	2071.0	1143.0	-1.0	1654.0	1295.0	-1.0	2003.0	1609.0	-1.0	2499.0	1340.0	-1.0	2126.0	1153.0	-1.0	1575.0	1481.0	-1.0	2296.0	2125.0	-1.0	3150.0	1812.0	-1.0	3055.0	2072.0	-1.0	3174.0	1759.0	-1.0	2957.0	1427.0	-1.0	2227.0	1177.0	-1.0	1822.0	1160.0	-1.0	1937.0	975.0	-1.0	1591.0	1010.0	-1.0	1455.0	
387.121	1268.0	-1.0	2068.0	1142.0	-1.0	1651.0	1294.0	-1.0	2001.0	1610.0	-1.0	2498.0	1338.0	-1.0	2123.0	1152.0	-1.0	1572.0	1481.0	-1.0	2294.0	2122.0	-1.0	3145.0	1811.0	-1.0	3054.0	2069.0	-1.0	3170.0	1755.0	-1.0	2953.0	1424.0	-1.0	2222.0	1173.0	-1.0	1820.0	1160.0	-1.0	1938.0	975.0	-1.0	1589.0	1011.0	-1.0	1454.0	
387.620	1266.0	-1.0	2065.0	1144.0	-1.0	1649.0	1294.0	-1.0	1997.0	1609.0	-1.0	2493.0	1337.0	-1.0	2122.0	1149.0	-1.0	1569.0	1482.0	-1.0	2296.0	2121.0	-1.0	3142.0	1811.0	-1.0	3052.0	2064.0	-1.0	3165.0	1750.0	-1.0	2949.0	1421.0	-1.0	2216.0	1171.0	-1.0	1813.0	1159.0	-1.0	1937.0	972.0	-1.0	1589.0	1010.0	-1.0	1455.0	
388.119	1265.0	-1.0	2059.0	1141.0	-1.0	1643.0	1292.0	-1.0	1992.0	1608.0	-1.0	2490.0	1336.0	-1.0	2120.0	1147.0	-1.0	1566.0	1484.0	-1.0	2301.0	2121.0	-1.0	3139.0	1810.0	-1.0	3050.0	2061.0	-1.0	3157.0	1746.0	-1.0	2943.0	1417.0	-1.0	2209.0	1169.0	-1.0	1811.0	1157.0	-1.0	1935.0	972.0	-1.0	1586.0	1009.0	-1.0	1454.0	
388.618	1263.0	-1.0	2052.0	1140.0	-1.0	1635.0	1290.0	-1.0	1984.0	1606.0	-1.0	2482.0	1333.0	-1.0	2118.0	1147.0	-1.0	1564.0	1486.0	-1.0	2302.0	2118.0	-1.0	3134.0	1808.0	-1.0	3047.0	2055.0	-1.0	3147.0	1744.0	-1.0	2937.0	1415.0	-1.0	2201.0	1169.0	-1.0	1809.0	1158.0	-1.0	1931.0	971.0	-1.0	1585.0	1007.0	-1.0	1450.0	
389.117	1261.0	-1.0	2045.0	1138.0	-1.0	1625.0	1287.0	-1.0	1976.0	1602.0	-1.0	2474.0	1333.0	-1.0	2115.0	1145.0	-1.0	1562.0	1485.0	-1.0	2301.0	2117.0	-1.0	3126.0	1807.0	-1.0	3043.0	2053.0	-1.0	3139.0	1742.0	-1.0	2933.0	1412.0	-1.0	2195.0	1166.0	-1.0	1807.0	1157.0	-1.0	1929.0	971.0	-1.0	1583.0	1006.0	-1.0	1447.0	
389.617	1258.0	-1.0	2037.0	1135.0	-1.0	1619.0	1286.0	-1.0	1967.0	1601.0	-1.0	2463.0	1332.0	-1.0	2112.0	1144.0	-1.0	1558.0	1485.0	-1.0	2299.0	2115.0	-1.0	3121.0	1806.0	-1.0	3041.0	2050.0	-1.0	3131.0	1740.0	-1.0	2930.0	1409.0	-1.0	2188.0	1166.0	-1.0	1806.0	1157.0	-1.0	1926.0	968.0	-1.0	1581.0	1006.0	-1.0	1444.0	
390.116	1256.0	-1.0	2030.0	1133.0	-1.0	1613.0	1284.0	-1.0	1963.0	1598.0	-1.0	2458.0	1331.0	-1.0	2106.0	1144.0	-1.0	1556.0	1483.0	-1.0	2298.0	2112.0	-1.0	3114.0	1806.0	-1.0	3040.0	2046.0	-1.0	3126.0	1739.0	-1.0	2928.0	1409.0	-1.0	2184.0	1166.0	-1.0	1806.0	1156.0	-1.0	1924.0	967.0	-1.0	1580.0	1004.0	-1.0	1442.0	
390.615	1255.0	-1.0	2028.0	1133.0	-1.0	1611.0	1283.0	-1.0	1959.0	1598.0	-1.0	2455.0	1329.0	-1.0	2101.0	1143.0	-1.0	1552.0	1484.0	-1.0	2299.0	2109.0	-1.0	3107.0	1806.0	-1.0	3044.0	2047.0	-1.0	3124.0	1738.0	-1.0	2927.0	1406.0	-1.0	2182.0	1165.0	-1.0	1805.0	1155.0	-1.0	1924.0	967.0	-1.0	1579.0	1003.0	-1.0	1439.0	
391.115	1257.0	-1.0	2026.0	1134.0	-1.0	1610.0	1280.0	-1.0	1958.0	1597.0	-1.0	2455.0	1327.0	-1.0	2099.0	1140.0	-1.0	1549.0	1485.0	-1.0	2299.0	2109.0	-1.0	3103.0	1807.0	-1.0	3046.0	2044.0	-1.0	3120.0	1736.0	-1.0	2928.0	1407.0	-1.0	2181.0	1165.0	-1.0	1805.0	1154.0	-1.0	1922.0	966.0	-1.0	1580.0	1003.0	-1.0	1440.0	
391.614	1257.0	-1.0	2025.0	1135.0	-1.0	1610.0	1280.0	-1.0	1958.0	1597.0	-1.0	2454.0	1326.0	-1.0	2095.0	1141.0	-1.0	1547.0	1485.0	-1.0	2300.0	2106.0	-1.0	3098.0	1808.0	-1.0	3046.0	2043.0	-1.0	3117.0	1737.0	-1.0	2930.0	1406.0	-1.0	2179.0	1163.0	-1.0	1805.0	1155.0	-1.0	1921.0	966.0	-1.0	1580.0	1003.0	-1.0	1439.0	
392.113	1255.0	-1.0	2024.0	1134.0	-1.0	1610.0	1282.0	-1.0	1956.0	1596.0	-1.0	2452.0	1325.0	-1.0	2092.0	1139.0	-1.0	1542.0	1486.0	-1.0	2302.0	2105.0	-1.0	3092.0	1807.0	-1.0	3047.0	2042.0	-1.0	3113.0	1736.0	-1.0	2930.0	1403.0	-1.0	2175.0	1163.0	-1.0	1805.0	1154.0	-1.0	1921.0	964.0	-1.0	1579.0	1003.0	-1.0	1439.0	
392.612	1256.0	-1.0	2022.0	1134.0	-1.0	1607.0	1278.0	-1.0	1953.0	1596.0	-1.0	2450.0	1323.0	-1.0	2089.0	1135.0	-1.0	1536.0	1486.0	-1.0	2303.0	2103.0	-1.0	3087.0	1806.0	-1.0	3047.0	2038.0	-1.0	3108.0	1735.0	-1.0	2926.0	1403.0	-1.0	2172.0	1162.0	-1.0	1804.0	1152.0	-1.0	1918.0	966.0	-1.0	1580.0	1001.0	-1.0	1438.0	
393.111	1254.0	-1.0	2022.0	1133.0	-1.0	1605.0	1279.0	-1.0	1949.0	1594.0	-1.0	2447.0	1321.0	-1.0	2084.0	1133.0	-1.0	1530.0	1487.0	-1.0	2304.0	2099.0	-1.0	3082.0	1806.0	-1.0	3046.0	2036.0	-1.0	3103.0	1734.0	-1.0	2925.0	1402.0	-1.0	2170.0	1159.0	-1.0	1800.0	1152.0	-1.0	1918.0	964.0	-1.0	1578.0	1002.0	-1.0	1437.0	
393.611	1253.0	-1.0	2019.0	1132.0	-1.0	1603.0	1277.0	-1.0	1946.0	1592.0	-1.0	2446.0	1319.0	-1.0	2080.0	1130.0	-1.0	1526.0	1488.0	-1.0	2307.0	2097.0	-1.0	3077.0	1806.0	-1.0	3045.0	2036.0	-1.0	3101.0	1732.0	-1.0	2923.0	1399.0	-1.0	2165.0	1159.0	-1.0	1796.0	1151.0	-1.0	1916.0	963.0	-1.0	1578.0	1000.0	-1.0	1437.0	
394.110	1253.0	-1.0	2019.0	1130.0	-1.0	1601.0	1274.0	-1.0	1941.0	1591.0	-1.0	2443.0	1319.0	-1.0	2080.0	1127.0	-1.0	1520.0	1487.0	-1.0	2307.0	2097.0	-1.0	3075.0	1806.0	-1.0	3045.0	2032.0	-1.0	3098.0	1729.0	-1.0	2920.0	1398.0	-1.0	2162.0	1155.0	-1.0	1795.0	1151.0	-1.0	1913.0	961.0	-1.0	1576.0	1000.0	-1.0	1435.0	
394.609	1252.0	-1.0	2016.0	1128.0	-1.0	1597.0	1271.0	-1.0	1938.0	1589.0	-1.0	2440.0	1316.0	-1.0	2075.0	1125.0	-1.0	1517.0	1489.0	-1.0	2309.0	2095.0	-1.0	3071.0	1806.0	-1.0	3043.0	2030.0	-1.0	3093.0	1728.0	-1.0	2920.0	1396.0	-1.0	2160.0	1153.0	-1.0	1791.0	1149.0	-1.0	1910.0	961.0	-1.0	1574.0	1000.0	-1.0	1435.0	
395.108	1250.0	-1.0	2013.0	1126.0	-1.0	1592.0	1270.0	-1.0	1934.0	1587.0	-1.0	2435.0	1316.0	-1.0	2073.0	1121.0	-1.0	1512.0	1488.0	-1.0	2308.0	2094.0	-1.0	3067.0	1805.0	-1.0	3041.0	2028.0	-1.0	3091.0	1727.0	-1.0	2918.0	1395.0	-1.0	2156.0	1152.0	-1.0	1788.0	1147.0	-1.0	1909.0	960.0	-1.0	1571.0	998.0	-1.0	1432.0	
395.607	1250.0	-1.0	2011.0	1124.0	-1.0	1591.0	1269.0	-1.0	1931.0	1585.0	-1.0	2431.0	1313.0	-1.0	2071.0	1120.0	-1.0	1508.0	1488.0	-1.0	2304.0	2091.0	-1.0	3065.0	1804.0	-1.0	3039.0	2026.0	-1.0	3087.0	1727.0	-1.0	2916.0	1393.0	-1.0	2153.0	1151.0	-1.0	1783.0	1148.0	-1.0	1906.0	958.0	-1.0	1570.0	996.0	-1.0	1431.0	
396.106	1249.0	-1.0	2010.0	1122.0	-1.0	1590.0	1267.0	-1.0	1927.0	1585.0	-1.0	2428.0	1312.0	-1.0	2066.0	1116.0	-1.0	1503.0	1486.0	-1.0	2304.0	2091.0	-1.0	3061.0	1805.0	-1.0	3040.0	2027.0	-1.0	3085.0	1725.0	-1.0	2912.0	1389.0	-1.0	2146.0	1147.0	-1.0	1780.0	1146.0	-1.0	1902.0	957.0	-1.0	1566.0	997.0	-1.0	1428.0	
396.606	1250.0	-1.0	2009.0	1122.0	-1.0	1590.0	1264.0	-1.0	1925.0	1584.0	-1.0	2428.0	1309.0	-1.0	2061.0	1115.0	-1.0	1497.0	1487.0	-1.0	2305.0	2089.0	-1.0	3060.0	1806.0	-1.0	3042.0	2022.0	-1.0	3078.0	1720.0	-1.0	2901.0	1383.0	-1.0	2130.0	1144.0	-1.0	1772.0	1146.0	-1.0	1899.0	956.0	-1.0	1564.0	996.0	-1.0	1426.0	
397.105	1248.0	-1.0	2011.0	1122.0	-1.0	1590.0	1265.0	-1.0	1921.0	1584.0	-1.0	2429.0	1308.0	-1.0	2059.0	1113.0	-1.0	1494.0	1488.0	-1.0	2305.0	2086.0	-1.0	3057.0	1805.0	-1.0	3042.0	2020.0	-1.0	3072.0	1715.0	-1.0	2888.0	1374.0	-1.0	2111.0	1141.0	-1.0	1763.0	1143.0	-1.0	1896.0	955.0	-1.0	1561.0	995.0	-1.0	1427.0	
397.604	1250.0	-1.0	2013.0	1122.0	-1.0	1590.0	1263.0	-1.0	1919.0	1583.0	-1.0	2430.0	1306.0	-1.0	2054.0	1111.0	-1.0	1491.0	1489.0	-1.0	2307.0	2087.0	-1.0	3054.0	1803.0	-1.0	3039.0	2016.0	-1.0	3066.0	1712.0	-1.0	2879.0	1370.0	-1.0	2102.0	1140.0	-1.0	1759.0	1143.0	-1.0	1896.0	955.0	-1.0	1560.0	994.0	-1.0	1427.0	
398.103	1250.0	-1.0	2013.0	1122.0	-1.0	1590.0	1262.0	-1.0	1917.0	1582.0	-1.0	2428.0	1304.0	-1.0	2050.0	1109.0	-1.0	1489.0	1489.0	-1.0	2305.0	2085.0	-1.0	3048.0	1802.0	-1.0	3034.0	2015.0	-1.0	3061.0	1712.0	-1.0	2877.0	1371.0	-1.0	2103.0	1140.0	-1.0	1763.0	1143.0	-1.0	1893.0	955.0	-1.0	1562.0	993.0	-1.0	1426.0	
398.602	1247.0	-1.0	2008.0	1121.0	-1.0	1588.0	1261.0	-1.0	1912.0	1581.0	-1.0	2423.0	1304.0	-1.0	2043.0	1107.0	-1.0	1483.0	1486.0	-1.0	2302.0	2084.0	-1.0	3043.0	1802.0	-1.0	3028.0	2016.0	-1.0	3060.0	1711.0	-1.0	2877.0	1372.0	-1.0	2106.0	1141.0	-1.0	1765.0	1141.0	-1.0	1889.0	954.0	-1.0	1559.0	993.0	-1.0	1425.0	
399.101	1246.0	-1.0	2000.0	1119.0	-1.0	1585.0	1257.0	-1.0	1903.0	1577.0	-1.0	2415.0	1301.0	-1.0	2034.0	1106.0	-1.0	1479.0	1485.0	-1.0	2296.0	2081.0	-1.0	3037.0	1800.0	-1.0	3021.0	2015.0	-1.0	3057.0	1713.0	-1.0	2877.0	1376.0	-1.0	2111.0	1142.0	-1.0	1768.0	1139.0	-1.0	1883.0	955.0	-1.0	1560.0	992.0	-1.0	1423.0	
399.600	1243.0	-1.0	1990.0	1117.0	-1.0	1581.0	1255.0	-1.0	1898.0	1574.0	-1.0	2407.0	1298.0	-1.0	2025.0	1104.0	-1.0	1473.0	1481.0	-1.0	2286.0	2078.0	-1.0	3033.0	1799.0	-1.0	3013.0	2014.0	-1.0	3055.0	1715.0	-1.0	2878.0	1381.0	-1.0	2117.0	1143.0	-1.0	1769.0	1137.0	-1.0	1880.0	956.0	-1.0	1559.0	991.0	-1.0	1423.0	
400.099	1241.0	-1.0	1982.0	1115.0	-1.0	1579.0	1252.0	-1.0	1893.0	1573.0	-1.0	2400.0	1294.0	-1.0	2015.0	1102.0	-1.0	1470.0	1480.0	-1.0	2279.0	2077.0	-1.0	3025.0	1797.0	-1.0	3009.0	2016.0	-1.0	3052.0	1716.0	-1.0	2878.0	1382.0	-1.0	2122.0	1143.0	-1.0	1769.0	1135.0	-1.0	1876.0	956.0	-1.0	1560.0	992.0	-1.0	1424.0	
400.599	1239.0	-1.0	1978.0	1115.0	-1.0	1576.0	1251.0	-1.0	1889.0	1570.0	-1.0	2395.0	1292.0	-1.0	2008.0	1099.0	-1.0	1466.0	1477.0	-1.0	2272.0	2076.0	-1.0	3020.0	1796.0	-1.0	3006.0	2017.0	-1.0	3053.0	1719.0	-1.0	2880.0	1385.0	-1.0	2128.0	1144.0	-1.0	1771.0	1135.0	-1.0	1875.0	956.0	-1.0	1562.0	992.0	-1.0	1424.0	
401.098	1238.0	-1.0	1975.0	1114.0	-1.0	1575.0	1250.0	-1.0	1886.0	1569.0	-1.0	2391.0	1291.0	-1.0	2003.0	1098.0	-1.0	1461.0	1476.0	-1.0	2266.0	2072.0	-1.0	3016.0	1794.0	-1.0	3003.0	2018.0	-1.0	3055.0	1723.0	-1.0	2887.0	1390.0	-1.0	2134.0	1146.0	-1.0	1775.0	1135.0	-1.0	1874.0	958.0	-1.0	1564.0	993.0	-1.0	1425.0	
401.597	1238.0	-1.0	1973.0	1112.0	-1.0	1574.0	1248.0	-1.0	1884.0	1569.0	-1.0	2388.0	1290.0	-1.0	2000.0	1096.0	-1.0	1459.0	1473.0	-1.0	2262.0	2072.0	-1.0	3010.0	1794.0	-1.0	3001.0	2020.0	-1.0	3057.0	1726.0	-1.0	2891.0	1392.0	-1.0	2138.0	1145.0	-1.0	1777.0	1135.0	-1.0	1873.0	960.0	-1.0	1565.0	994.0	-1.0	1424.0	
402.096	1236.0	-1.0	1972.0	1112.0	-1.0	1572.0	1250.0	-1.0	1882.0	1568.0	-1.0	2384.0	1290.0	-1.0	1997.0	1095.0	-1.0	1455.0	1472.0	-1.0	2257.0	2071.0	-1.0	3007.0	1794.0	-1.0	2999.0	2019.0	-1.0	3056.0	1727.0	-1.0	2896.0	1395.0	-1.0	2142.0	1147.0	-1.0	1778.0	1133.0	-1.0	1872.0	960.0	-1.0	1565.0	994.0	-1.0	1425.0	
402.595	1237.0	-1.0	1973.0	1111.0	-1.0	1569.0	1249.0	-1.0	1881.0	1567.0	-1.0	2383.0	1290.0	-1.0	1996.0	1094.0	-1.0	1452.0	1473.0	-1.0	2256.0	2070.0	-1.0	3004.0	1795.0	-1.0	2997.0	2020.0	-1.0	3056.0	1729.0	-1.0	2898.0	1396.0	-1.0	2144.0	1147.0	-1.0	1778.0	1134.0	-1.0	1872.0	961.0	-1.0	1565.0	993.0	-1.0	1423.0	
403.094	1238.0	-1.0	1974.0	1112.0	-1.0	1569.0	1249.0	-1.0	1881.0	1566.0	-1.0	2382.0	1290.0	-1.0	1995.0	1094.0	-1.0	1449.0	1473.0	-1.0	2257.0	2070.0	-1.0	3004.0	1795.0	-1.0	2998.0	2023.0	-1.0	3057.0	1729.0	-1.0	2899.0	1396.0	-1.0	2145.0	1149.0	-1.0	1779.0	1135.0	-1.0	1870.0	960.0	-1.0	1565.0	992.0	-1.0	1423.0	
403.593	1239.0	-1.0	1975.0	1111.0	-1.0	1566.0	1248.0	-1.0	1881.0	1567.0	-1.0	2382.0	1291.0	-1.0	1995.0	1093.0	-1.0	1449.0	1473.0	-1.0	2258.0	2072.0	-1.0	3004.0	1794.0	-1.0	2998.0	2023.0	-1.0	3057.0	1732.0	-1.0	2902.0	1398.0	-1.0	2145.0	1150.0	-1.0	1780.0	1133.0	-1.0	1870.0	961.0	-1.0	1564.0	994.0	-1.0	1422.0	
404.092	1239.0	-1.0	1976.0	1110.0	-1.0	1564.0	1250.0	-1.0	1882.0	1565.0	-1.0	2382.0	1293.0	-1.0	2000.0	1093.0	-1.0	1449.0	1474.0	-1.0	2259.0	2074.0	-1.0	3007.0	1796.0	-1.0	2998.0	2023.0	-1.0	3056.0	1733.0	-1.0	2902.0	1399.0	-1.0	2146.0	1151.0	-1.0	1780.0	1134.0	-1.0	1869.0	960.0	-1.0	1563.0	993.0	-1.0	1424.0	
404.591	1238.0	-1.0	1977.0	1108.0	-1.0	1563.0	1251.0	-1.0	1882.0	1567.0	-1.0	2380.0	1293.0	-1.0	2002.0	1094.0	-1.0	1449.0	1478.0	-1.0	2263.0	2075.0	-1.0	3008.0	1797.0	-1.0	2999.0	2024.0	-1.0	3054.0	1734.0	-1.0	2904.0	1400.0	-1.0	2147.0	1152.0	-1.0	1783.0	1133.0	-1.0	1867.0	962.0	-1.0	1564.0	995.0	-1.0	1423.0	
405.090	1239.0	-1.0	1976.0	1108.0	-1.0	1561.0	1251.0	-1.0	1885.0	1568.0	-1.0	2381.0	1295.0	-1.0	2005.0	1095.0	-1.0	1449.0	1479.0	-1.0	2266.0	2076.0	-1.0	3012.0	1796.0	-1.0	2998.0	2026.0	-1.0	3055.0	1737.0	-1.0	2906.0	1400.0	-1.0	2148.0	1153.0	-1.0	1785.0	1133.0	-1.0	1864.0	962.0	-1.0	1565.0	995.0	-1.0	1423.0	
405.589	1241.0	-1.0	1979.0	1110.0	-1.0	1560.0	1252.0	-1.0	1885.0	1568.0	-1.0	2383.0	1297.0	-1.0	2005.0	1095.0	-1.0	1450.0	1480.0	-1.0	2269.0	2077.0	-1.0	3010.0	1797.0	-1.0	2998.0	2026.0	-1.0	3055.0	1737.0	-1.0	2907.0	1401.0	-1.0	2150.0	1156.0	-1.0	1787.0	1134.0	-1.0	1866.0	963.0	-1.0	1566.0	990.0	-1.0	1419.0	
406.088	1241.0	-1.0	1979.0	1110.0	-1.0	1558.0	1254.0	-1.0	1887.0	1569.0	-1.0	2383.0	1299.0	-1.0	2007.0	1097.0	-1.0	1450.0	1479.0	-1.0	2269.0	2077.0	-1.0	3009.0	1798.0	-1.0	2997.0	2027.0	-1.0	3052.0	1739.0	-1.0	2907.0	1402.0	-1.0	2151.0	1157.0	-1.0	1789.0	1134.0	-1.0	1866.0	964.0	-1.0	1567.0	988.0	-1.0	1416.0	
406.587	1241.0	-1.0	1978.0	1110.0	-1.0	1557.0	1255.0	-1.0	1888.0	1570.0	-1.0	2384.0	1299.0	-1.0	2006.0	1099.0	-1.0	1451.0	1481.0	-1.0	2269.0	2076.0	-1.0	3005.0	1797.0	-1.0	2995.0	2025.0	-1.0	3051.0	1740.0	-1.0	2905.0	1404.0	-1.0	2151.0	1158.0	-1.0	1792.0	1135.0	-1.0	1866.0	964.0	-1.0	1568.0	987.0	-1.0	1414.0	
407.086	1242.0	-1.0	1977.0	1110.0	-1.0	1557.0	1256.0	-1.0	1891.0	1573.0	-1.0	2389.0	1300.0	-1.0	2004.0	1100.0	-1.0	1452.0	1481.0	-1.0	2269.0	2076.0	-1.0	3006.0	1796.0	-1.0	2992.0	2027.0	-1.0	3049.0	1742.0	-1.0	2905.0	1405.0	-1.0	2153.0	1159.0	-1.0	1793.0	1133.0	-1.0	1864.0	966.0	-1.0	1568.0	987.0	-1.0	1413.0	
407.586	1243.0	-1.0	1980.0	1113.0	-1.0	1563.0	1258.0	-1.0	1895.0	1576.0	-1.0	2394.0	1300.0	-1.0	2005.0	1102.0	-1.0	1458.0	1481.0	-1.0	2265.0	2080.0	-1.0	3008.0	1798.0	-1.0	2992.0	2029.0	-1.0	3051.0	1742.0	-1.0	2906.0	1407.0	-1.0	2155.0	1160.0	-1.0	1795.0	1133.0	-1.0	1861.0	965.0	-1.0	1564.0	988.0	-1.0	1411.0	
408.086	1242.0	-1.0	1981.0	1115.0	-1.0	1572.0	1261.0	-1.0	1902.0	1577.0	-1.0	2397.0	1303.0	-1.0	2008.0	1106.0	-1.0	1461.0	1481.0	-1.0	2264.0	2083.0	-1.0	3015.0	1799.0	-1.0	2994.0	2032.0	-1.0	3054.0	1745.0	-1.0	2911.0	1411.0	-1.0	2161.0	1162.0	-1.0	1798.0	1133.0	-1.0	1859.0	966.0	-1.0	1562.0	987.0	-1.0	1408.0	
408.585	1242.0	-1.0	1982.0	1116.0	-1.0	1577.0	1262.0	-1.0	1907.0	1578.0	-1.0	2403.0	1306.0	-1.0	2012.0	1109.0	-1.0	1467.0	1480.0	-1.0	2263.0	2088.0	-1.0	3025.0	1799.0	-1.0	2996.0	2037.0	-1.0	3061.0	1751.0	-1.0	2919.0	1415.0	-1.0	2170.0	1164.0	-1.0	1799.0	1131.0	-1.0	1857.0	966.0	-1.0	1561.0	985.0	-1.0	1406.0	
409.085	1243.0	-1.0	1982.0	1117.0	-1.0	1581.0	1262.0	-1.0	1911.0	1578.0	-1.0	2405.0	1306.0	-1.0	2018.0	1109.0	-1.0	1473.0	1481.0	-1.0	2263.0	2092.0	-1.0	3035.0	1801.0	-1.0	3004.0	2043.0	-1.0	3074.0	1756.0	-1.0	2928.0	1420.0	-1.0	2179.0	1165.0	-1.0	1802.0	1132.0	-1.0	1855.0	967.0	-1.0	1562.0	981.0	-1.0	1401.0	
409.584	1241.0	-1.0	1982.0	1118.0	-1.0	1584.0	1263.0	-1.0	1913.0	1577.0	-1.0	2406.0	1307.0	-1.0	2022.0	1111.0	-1.0	1477.0	1481.0	-1.0	2265.0	2095.0	-1.0	3043.0	1804.0	-1.0	3010.0	2048.0	-1.0	3088.0	1759.0	-1.0	2942.0	1423.0	-1.0	2189.0	1168.0	-1.0	1805.0	1132.0	-1.0	1854.0	967.0	-1.0	1563.0	970.0	-1.0	1392.0	
410.083	1242.0	-1.0	1984.0	1118.0	-1.0	1585.0	1264.0	-1.0	1916.0	1576.0	-1.0	2405.0	1311.0	-1.0	2029.0	1113.0	-1.0	1481.0	1482.0	-1.0	2267.0	2098.0	-1.0	3051.0	1804.0	-1.0	3017.0	2050.0	-1.0	3097.0	1764.0	-1.0	2953.0	1427.0	-1.0	2199.0	1171.0	-1.0	1808.0	1134.0	-1.0	1856.0	968.0	-1.0	1566.0	957.0	-1.0	1381.0	
410.582	1243.0	-1.0	1990.0	1118.0	-1.0	1588.0	1265.0	-1.0	1920.0	1575.0	-1.0	2406.0	1313.0	-1.0	2035.0	1116.0	-1.0	1486.0	1482.0	-1.0	2269.0	2099.0	-1.0	3057.0	1805.0	-1.0	3022.0	2054.0	-1.0	3106.0	1767.0	-1.0	2963.0	1428.0	-1.0	2206.0	1172.0	-1.0	1812.0	1135.0	-1.0	1862.0	969.0	-1.0	1570.0	947.0	-1.0	1373.0	
411.082	1244.0	-1.0	1993.0	1117.0	-1.0	1587.0	1267.0	-1.0	1921.0	1577.0	-1.0	2405.0	1316.0	-1.0	2042.0	1119.0	-1.0	1489.0	1482.0	-1.0	2271.0	2102.0	-1.0	3064.0	1806.0	-1.0	3026.0	2053.0	-1.0	3108.0	1771.0	-1.0	2974.0	1431.0	-1.0	2212.0	1173.0	-1.0	1816.0	1135.0	-1.0	1867.0	971.0	-1.0	1571.0	938.0	-1.0	1369.0	
411.582	1245.0	-1.0	1993.0	1118.0	-1.0	1586.0	1268.0	-1.0	1925.0	1575.0	-1.0	2406.0	1320.0	-1.0	2049.0	1121.0	-1.0	1494.0	1483.0	-1.0	2275.0	2105.0	-1.0	3072.0	1808.0	-1.0	3030.0	2056.0	-1.0	3113.0	1773.0	-1.0	2982.0	1433.0	-1.0	2214.0	1175.0	-1.0	1821.0	1135.0	-1.0	1869.0	972.0	-1.0	1574.0	932.0	-1.0	1364.0	
412.081	1246.0	-1.0	1995.0	1116.0	-1.0	1583.0	1270.0	-1.0	1925.0	1578.0	-1.0	2405.0	1321.0	-1.0	2058.0	1123.0	-1.0	1499.0	1486.0	-1.0	2281.0	2108.0	-1.0	3077.0	1808.0	-1.0	3034.0	2057.0	-1.0	3115.0	1777.0	-1.0	2990.0	1433.0	-1.0	2216.0	1177.0	-1.0	1826.0	1135.0	-1.0	1868.0	973.0	-1.0	1577.0	927.0	-1.0	1360.0	
412.580	1247.0	-1.0	1996.0	1117.0	-1.0	1581.0	1270.0	-1.0	1930.0	1578.0	-1.0	2404.0	1326.0	-1.0	2065.0	1124.0	-1.0	1502.0	1487.0	-1.0	2287.0	2111.0	-1.0	3082.0	1811.0	-1.0	3038.0	2058.0	-1.0	3115.0	1778.0	-1.0	2994.0	1435.0	-1.0	2219.0	1180.0	-1.0	1830.0	1136.0	-1.0	1868.0	974.0	-1.0	1580.0	922.0	-1.0	1356.0	
413.080	1249.0	-1.0	1999.0	1118.0	-1.0	1579.0	1271.0	-1.0	1931.0	1580.0	-1.0	2410.0	1327.0	-1.0	2069.0	1127.0	-1.0	1504.0	1491.0	-1.0	2295.0	2112.0	-1.0	3085.0	1812.0	-1.0	3043.0	2058.0	-1.0	3114.0	1781.0	-1.0	3001.0	1433.0	-1.0	2220.0	1180.0	-1.0	1833.0	1137.0	-1.0	1872.0	974.0	-1.0	1581.0	921.0	-1.0	1353.0	
413.580	1253.0	-1.0	2009.0	1122.0	-1.0	1588.0	1278.0	-1.0	1945.0	1584.0	-1.0	2425.0	1331.0	-1.0	2080.0	1131.0	-1.0	1511.0	1494.0	-1.0	2304.0	2116.0	-1.0	3095.0	1816.0	-1.0	3051.0	2062.0	-1.0	3122.0	1784.0	-1.0	3010.0	1436.0	-1.0	2223.0	1183.0	-1.0	1842.0	1140.0	-1.0	1880.0	977.0	-1.0	1586.0	922.0	-1.0	1353.0	
414.079	1259.0	-1.0	2027.0	1127.0	-1.0	1604.0	1282.0	-1.0	1962.0	1592.0	-1.0	2445.0	1339.0	-1.0	2097.0	1138.0	-1.0	1528.0	1497.0	-1.0	2317.0	2125.0	-1.0	3115.0	1819.0	-1.0	3066.0	2069.0	-1.0	3137.0	1789.0	-1.0	3019.0	1439.0	-1.0	2231.0	1188.0	-1.0	1848.0	1145.0	-1.0	1889.0	978.0	-1.0	1591.0	926.0	-1.0	1358.0	
414.578	1264.0	-1.0	2043.0	1132.0	-1.0	1620.0	1287.0	-1.0	1979.0	1596.0	-1.0	2463.0	1346.0	-1.0	2116.0	1144.0	-1.0	1545.0	1502.0	-1.0	2333.0	2133.0	-1.0	3138.0	1826.0	-1.0	3083.0	2077.0	-1.0	3156.0	1791.0	-1.0	3026.0	1441.0	-1.0	2238.0	1189.0	-1.0	1853.0	1148.0	-1.0	1897.0	981.0	-1.0	1597.0	929.0	-1.0	1363.0	
415.077	1268.0	-1.0	2058.0	1135.0	-1.0	1634.0	1292.0	-1.0	1991.0	1603.0	-1.0	2480.0	1350.0	-1.0	2133.0	1148.0	-1.0	1558.0	1509.0	-1.0	2349.0	2141.0	-1.0	3159.0	1832.0	-1.0	3099.0	2084.0	-1.0	3173.0	1789.0	-1.0	3032.0	1444.0	-1.0	2247.0	1189.0	-1.0	1855.0	1151.0	-1.0	1907.0	984.0	-1.0	1602.0	934.0	-1.0	1372.0	
415.577	1272.0	-1.0	2072.0	1140.0	-1.0	1644.0	1294.0	-1.0	2001.0	1606.0	-1.0	2494.0	1356.0	-1.0	2151.0	1152.0	-1.0	1569.0	1513.0	-1.0	2365.0	2146.0	-1.0	3180.0	1836.0	-1.0	3116.0	2088.0	-1.0	3192.0	1788.0	-1.0	3036.0	1444.0	-1.0	2251.0	1190.0	-1.0	1857.0	1155.0	-1.0	1916.0	985.0	-1.0	1608.0	939.0	-1.0	1380.0	
416.076	1274.0	-1.0	2084.0	1144.0	-1.0	1655.0	1300.0	-1.0	2012.0	1611.0	-1.0	2507.0	1361.0	-1.0	2169.0	1158.0	-1.0	1584.0	1520.0	-1.0	2382.0	2152.0	-1.0	3202.0	1837.0	-1.0	3132.0	2092.0	-1.0	3210.0	1788.0	-1.0	3042.0	1444.0	-1.0	2258.0	1190.0	-1.0	1861.0	1159.0	-1.0	1926.0	986.0	-1.0	1614.0	946.0	-1.0	1388.0	
416.575	1279.0	-1.0	2096.0	1145.0	-1.0	1664.0	1300.0	-1.0	2021.0	1614.0	-1.0	2521.0	1367.0	-1.0	2188.0	1162.0	-1.0	1597.0	1524.0	-1.0	2395.0	2162.0	-1.0	3225.0	1840.0	-1.0	3144.0	2097.0	-1.0	3230.0	1789.0	-1.0	3051.0	1446.0	-1.0	2268.0	1192.0	-1.0	1864.0	1161.0	-1.0	1936.0	989.0	-1.0	1621.0	951.0	-1.0	1398.0	
417.074	1281.0	-1.0	2107.0	1147.0	-1.0	1673.0	1304.0	-1.0	2033.0	1618.0	-1.0	2535.0	1371.0	-1.0	2207.0	1169.0	-1.0	1616.0	1528.0	-1.0	2410.0	2167.0	-1.0	3251.0	1841.0	-1.0	3155.0	2100.0	-1.0	3245.0	1789.0	-1.0	3060.0	1448.0	-1.0	2278.0	1190.0	-1.0	1871.0	1164.0	-1.0	1944.0	990.0	-1.0	1625.0	954.0	-1.0	1400.0	
417.574	1280.0	-1.0	2113.0	1149.0	-1.0	1679.0	1306.0	-1.0	2038.0	1620.0	-1.0	2542.0	1375.0	-1.0	2220.0	1174.0	-1.0	1627.0	1529.0	-1.0	2417.0	2174.0	-1.0	3269.0	1842.0	-1.0	3161.0	2103.0	-1.0	3260.0	1789.0	-1.0	3069.0	1449.0	-1.0	2286.0	1191.0	-1.0	1873.0	1166.0	-1.0	1950.0	989.0	-1.0	1625.0	956.0	-1.0	1405.0	
418.074	1280.0	-1.0	2114.0	1150.0	-1.0	1682.0	1306.0	-1.0	2043.0	1620.0	-1.0	2547.0	1379.0	-1.0	2227.0	1178.0	-1.0	1637.0	1528.0	-1.0	2418.0	2176.0	-1.0	3278.0	1840.0	-1.0	3155.0	2104.0	-1.0	3258.0	1787.0	-1.0	3065.0	1447.0	-1.0	2285.0	1190.0	-1.0	1874.0	1165.0	-1.0	1952.0	988.0	-1.0	1624.0	959.0	-1.0	1407.0	
418.573	1280.0	-1.0	2113.0	1150.0	-1.0	1682.0	1305.0	-1.0	2042.0	1619.0	-1.0	2547.0	1377.0	-1.0	2228.0	1179.0	-1.0	1640.0	1526.0	-1.0	2412.0	2176.0	-1.0	3278.0	1837.0	-1.0	3140.0	2099.0	-1.0	3245.0	1783.0	-1.0	3056.0	1445.0	-1.0	2277.0	1189.0	-1.0	1870.0	1165.0	-1.0	1952.0	985.0	-1.0	1622.0	961.0	-1.0	1409.0	
419.072	1279.0	-1.0	2107.0	1148.0	-1.0	1681.0	1303.0	-1.0	2041.0	1620.0	-1.0	2546.0	1376.0	-1.0	2220.0	1177.0	-1.0	1634.0	1522.0	-1.0	2399.0	2174.0	-1.0	3266.0	1832.0	-1.0	3124.0	2091.0	-1.0	3228.0	1776.0	-1.0	3039.0	1442.0	-1.0	2264.0	1187.0	-1.0	1865.0	1164.0	-1.0	1950.0	983.0	-1.0	1619.0	962.0	-1.0	1410.0	
419.571	1277.0	-1.0	2102.0	1148.0	-1.0	1676.0	1302.0	-1.0	2035.0	1619.0	-1.0	2540.0	1369.0	-1.0	2206.0	1173.0	-1.0	1626.0	1516.0	-1.0	2388.0	2167.0	-1.0	3247.0	1827.0	-1.0	3102.0	2084.0	-1.0	3205.0	1770.0	-1.0	3021.0	1436.0	-1.0	2250.0	1183.0	-1.0	1860.0	1164.0	-1.0	1948.0	981.0	-1.0	1614.0	964.0	-1.0	1409.0	
420.070	1275.0	-1.0	2093.0	1147.0	-1.0	1667.0	1301.0	-1.0	2026.0	1618.0	-1.0	2533.0	1364.0	-1.0	2192.0	1170.0	-1.0	1616.0	1512.0	-1.0	2375.0	2157.0	-1.0	3228.0	1823.0	-1.0	3089.0	2077.0	-1.0	3190.0	1763.0	-1.0	3003.0	1430.0	-1.0	2236.0	1180.0	-1.0	1850.0	1162.0	-1.0	1945.0	980.0	-1.0	1609.0	965.0	-1.0	1411.0	
420.569	1273.0	-1.0	2084.0	1145.0	-1.0	1660.0	1299.0	-1.0	2018.0	1616.0	-1.0	2525.0	1357.0	-1.0	2176.0	1165.0	-1.0	1604.0	1509.0	-1.0	2365.0	2149.0	-1.0	3210.0	1818.0	-1.0	3078.0	2072.0	-1.0	3176.0	1757.0	-1.0	2988.0	1424.0	-1.0	2221.0	1175.0	-1.0	1841.0	1161.0	-1.0	1939.0	977.0	-1.0	1605.0	967.0	-1.0	1411.0	
421.068	1273.0	-1.0	2080.0	1146.0	-1.0	1655.0	1296.0	-1.0	2009.0	1614.0	-1.0	2518.0	1352.0	-1.0	2161.0	1162.0	-1.0	1593.0	1506.0	-1.0	2358.0	2144.0	-1.0	3193.0	1816.0	-1.0	3070.0	2066.0	-1.0	3162.0	1752.0	-1.0	2974.0	1419.0	-1.0	2209.0	1170.0	-1.0	1833.0	1159.0	-1.0	1936.0	976.0	-1.0	1601.0	969.0	-1.0	1410.0	
421.567	1272.0	-1.0	2077.0	1145.0	-1.0	1653.0	1294.0	-1.0	2005.0	1613.0	-1.0	2516.0	1349.0	-1.0	2153.0	1158.0	-1.0	1586.0	1503.0	-1.0	2352.0	2140.0	-1.0	3184.0	1816.0	-1.0	3067.0	2062.0	-1.0	3152.0	1748.0	-1.0	2963.0	1416.0	-1.0	2201.0	1168.0	-1.0	1826.0	1157.0	-1.0	1932.0	973.0	-1.0	1596.0	970.0	-1.0	1409.0	
422.066	1272.0	-1.0	2077.0	1145.0	-1.0	1654.0	1293.0	-1.0	2001.0	1612.0	-1.0	2511.0	1345.0	-1.0	2147.0	1155.0	-1.0	1585.0	1502.0	-1.0	2352.0	2140.0	-1.0	3180.0	1816.0	-1.0	3066.0	2061.0	-1.0	3149.0	1744.0	-1.0	2960.0	1415.0	-1.0	2195.0	1166.0	-1.0	1821.0	1157.0	-1.0	1930.0	972.0	-1.0	1592.0	971.0	-1.0	1411.0	
422.566	1271.0	-1.0	2076.0	1145.0	-1.0	1652.0	1293.0	-1.0	1997.0	1609.0	-1.0	2508.0	1344.0	-1.0	2145.0	1154.0	-1.0	1583.0	1502.0	-1.0	2355.0	2137.0	-1.0	3181.0	1819.0	-1.0	3073.0	2062.0	-1.0	3146.0	1744.0	-1.0	2957.0	1413.0	-1.0	2191.0	1164.0	-1.0	1816.0	1157.0	-1.0	1928.0	971.0	-1.0	1591.0	973.0	-1.0	1410.0	
423.065	1270.0	-1.0	2072.0	1143.0	-1.0	1648.0	1290.0	-1.0	1994.0	1610.0	-1.0	2505.0	1343.0	-1.0	2146.0	1153.0	-1.0	1582.0	1504.0	-1.0	2360.0	2136.0	-1.0	3185.0	1821.0	-1.0	3082.0	2063.0	-1.0	3150.0	1742.0	-1.0	2955.0	1410.0	-1.0	2187.0	1163.0	-1.0	1811.0	1156.0	-1.0	1926.0	970.0	-1.0	1588.0	973.0	-1.0	1409.0	
423.564	1270.0	-1.0	2070.0	1143.0	-1.0	1645.0	1288.0	-1.0	1988.0	1607.0	-1.0	2499.0	1341.0	-1.0	2146.0	1153.0	-1.0	1585.0	1507.0	-1.0	2365.0	2138.0	-1.0	3187.0	1823.0	-1.0	3088.0	2064.0	-1.0	3155.0	1742.0	-1.0	2957.0	1412.0	-1.0	2191.0	1160.0	-1.0	1809.0	1158.0	-1.0	1924.0	970.0	-1.0	1586.0	974.0	-1.0	1408.0	
424.064	1268.0	-1.0	2066.0	1140.0	-1.0	1638.0	1287.0	-1.0	1981.0	1607.0	-1.0	2494.0	1340.0	-1.0	2143.0	1153.0	-1.0	1585.0	1507.0	-1.0	2367.0	2138.0	-1.0	3189.0	1823.0	-1.0	3091.0	2065.0	-1.0	3159.0	1742.0	-1.0	2955.0	1414.0	-1.0	2194.0	1160.0	-1.0	1804.0	1157.0	-1.0	1922.0	967.0	-1.0	1584.0	973.0	-1.0	1407.0	
424.563	1266.0	-1.0	2058.0	1138.0	-1.0	1630.0	1284.0	-1.0	1974.0	1604.0	-1.0	2486.0	1340.0	-1.0	2137.0	1151.0	-1.0	1583.0	1504.0	-1.0	2362.0	2136.0	-1.0	3181.0	1821.0	-1.0	3086.0	2065.0	-1.0	3154.0	1741.0	-1.0	2950.0	1413.0	-1.0	2194.0	1159.0	-1.0	1800.0	1156.0	-1.0	1917.0	967.0	-1.0	1580.0	973.0	-1.0	1404.0	
425.062	1264.0	-1.0	2051.0	1137.0	-1.0	1626.0	1282.0	-1.0	1968.0	1600.0	-1.0	2476.0	1336.0	-1.0	2127.0	1151.0	-1.0	1577.0	1500.0	-1.0	2352.0	2131.0	-1.0	3172.0	1819.0	-1.0	3079.0	2061.0	-1.0	3148.0	1739.0	-1.0	2941.0	1415.0	-1.0	2189.0	1157.0	-1.0	1793.0	1156.0	-1.0	1915.0	963.0	-1.0	1574.0	973.0	-1.0	1401.0	
425.561	1261.0	-1.0	2044.0	1135.0	-1.0	1620.0	1280.0	-1.0	1960.0	1597.0	-1.0	2469.0	1330.0	-1.0	2114.0	1147.0	-1.0	1570.0	1495.0	-1.0	2335.0	2125.0	-1.0	3157.0	1815.0	-1.0	3069.0	2060.0	-1.0	3141.0	1737.0	-1.0	2930.0	1413.0	-1.0	2186.0	1155.0	-1.0	1788.0	1155.0	-1.0	1911.0	963.0	-1.0	1571.0	971.0	-1.0	1398.0	
426.060	1260.0	-1.0	2039.0	1133.0	-1.0	1617.0	1276.0	-1.0	1952.0	1595.0	-1.0	2461.0	1325.0	-1.0	2098.0	1141.0	-1.0	1559.0	1489.0	-1.0	2320.0	2119.0	-1.0	3141.0	1812.0	-1.0	3058.0	2056.0	-1.0	3136.0	1734.0	-1.0	2922.0	1411.0	-1.0	2182.0	1153.0	-1.0	1784.0	1154.0	-1.0	1910.0	964.0	-1.0	1572.0	974.0	-1.0	1401.0	
426.559	1258.0	-1.0	2035.0	1133.0	-1.0	1613.0	1276.0	-1.0	1946.0	1593.0	-1.0	2455.0	1317.0	-1.0	2081.0	1137.0	-1.0	1546.0	1485.0	-1.0	2306.0	2111.0	-1.0	3121.0	1808.0	-1.0	3049.0	2055.0	-1.0	3131.0	1732.0	-1.0	2915.0	1409.0	-1.0	2179.0	1151.0	-1.0	1781.0	1155.0	-1.0	1913.0	964.0	-1.0	1572.0	975.0	-1.0	1405.0	
427.058	1256.0	-1.0	2032.0	1130.0	-1.0	1608.0	1274.0	-1.0	1941.0	1592.0	-1.0	2450.0	1312.0	-1.0	2067.0	1132.0	-1.0	1535.0	1481.0	-1.0	2294.0	2104.0	-1.0	3104.0	1807.0	-1.0	3039.0	2052.0	-1.0	3124.0	1730.0	-1.0	2906.0	1406.0	-1.0	2174.0	1152.0	-1.0	1779.0	1155.0	-1.0	1914.0	964.0	-1.0	1573.0	975.0	-1.0	1409.0	
427.557	1257.0	-1.0	2032.0	1130.0	-1.0	1603.0	1273.0	-1.0	1938.0	1590.0	-1.0	2447.0	1310.0	-1.0	2059.0	1127.0	-1.0	1527.0	1477.0	-1.0	2287.0	2100.0	-1.0	3090.0	1805.0	-1.0	3032.0	2049.0	-1.0	3116.0	1727.0	-1.0	2903.0	1406.0	-1.0	2172.0	1150.0	-1.0	1780.0	1155.0	-1.0	1914.0	965.0	-1.0	1575.0	947.0	-1.0	1383.0	
428.056	1258.0	-1.0	2037.0	1132.0	-1.0	1613.0	1275.0	-1.0	1944.0	1593.0	-1.0	2453.0	1308.0	-1.0	2057.0	1127.0	-1.0	1525.0	1478.0	-1.0	2286.0	2100.0	-1.0	3088.0	1805.0	-1.0	3030.0	2049.0	-1.0	3115.0	1729.0	-1.0	2906.0	1405.0	-1.0	2172.0	1152.0	-1.0	1783.0	1155.0	-1.0	1915.0	965.0	-1.0	1576.0	919.0	-1.0	1356.0	
428.555	1260.0	-1.0	2044.0	1135.0	-1.0	1622.0	1277.0	-1.0	1952.0	1596.0	-1.0	2463.0	1312.0	-1.0	2064.0	1128.0	-1.0	1530.0	1480.0	-1.0	2293.0	2102.0	-1.0	3097.0	1807.0	-1.0	3034.0	2051.0	-1.0	3120.0	1733.0	-1.0	2912.0	1408.0	-1.0	2175.0	1153.0	-1.0	1786.0	1155.0	-1.0	1917.0	965.0	-1.0	1579.0	904.0	-1.0	1345.0	
429.054	1262.0	-1.0	2053.0	1137.0	-1.0	1631.0	1278.0	-1.0	1956.0	1598.0	-1.0	2470.0	1314.0	-1.0	2077.0	1130.0	-1.0	1536.0	1484.0	-1.0	2302.0	2107.0	-1.0	3112.0	1810.0	-1.0	3046.0	2053.0	-1.0	3128.0	1734.0	-1.0	2917.0	1408.0	-1.0	2177.0	1152.0	-1.0	1789.0	1155.0	-1.0	1920.0	965.0	-1.0	1581.0	906.0	-1.0	1345.0	
429.554	1264.0	-1.0	2056.0	1139.0	-1.0	1633.0	1278.0	-1.0	1961.0	1599.0	-1.0	2476.0	1318.0	-1.0	2087.0	1132.0	-1.0	1542.0	1488.0	-1.0	2314.0	2110.0	-1.0	3123.0	1814.0	-1.0	3057.0	2056.0	-1.0	3132.0	1733.0	-1.0	2917.0	1405.0	-1.0	2170.0	1151.0	-1.0	1789.0	1156.0	-1.0	1921.0	966.0	-1.0	1579.0	902.0	-1.0	1342.0	
430.053	1262.0	-1.0	2057.0	1138.0	-1.0	1635.0	1280.0	-1.0	1963.0	1600.0	-1.0	2478.0	1322.0	-1.0	2095.0	1132.0	-1.0	1547.0	1492.0	-1.0	2324.0	2116.0	-1.0	3132.0	1815.0	-1.0	3064.0	2055.0	-1.0	3135.0	1733.0	-1.0	2915.0	1401.0	-1.0	2163.0	1152.0	-1.0	1788.0	1154.0	-1.0	1921.0	965.0	-1.0	1578.0	899.0	-1.0	1338.0	
430.552	1262.0	-1.0	2054.0	1137.0	-1.0	1636.0	1281.0	-1.0	1965.0	1601.0	-1.0	2478.0	1324.0	-1.0	2104.0	1135.0	-1.0	1551.0	1495.0	-1.0	2332.0	2120.0	-1.0	3142.0	1819.0	-1.0	3071.0	2056.0	-1.0	3135.0	1730.0	-1.0	2911.0	1398.0	-1.0	2158.0	1151.0	-1.0	1786.0	1154.0	-1.0	1918.0	965.0	-1.0	1577.0	883.0	-1.0	1322.0	
431.051	1263.0	-1.0	2054.0	1137.0	-1.0	1635.0	1280.0	-1.0	1963.0	1601.0	-1.0	2478.0	1326.0	-1.0	2108.0	1138.0	-1.0	1555.0	1497.0	-1.0	2339.0	2120.0	-1.0	3148.0	1820.0	-1.0	3076.0	2055.0	-1.0	3135.0	1731.0	-1.0	2908.0	1397.0	-1.0	2152.0	1151.0	-1.0	1784.0	1154.0	-1.0	1917.0	964.0	-1.0	1574.0	870.0	-1.0	1308.0	
431.550	1262.0	-1.0	2050.0	1138.0	-1.0	1634.0	1280.0	-1.0	1965.0	1599.0	-1.0	2477.0	1326.0	-1.0	2109.0	1137.0	-1.0	1556.0	1499.0	-1.0	2341.0	2123.0	-1.0	3152.0	1822.0	-1.0	3081.0	2056.0	-1.0	3137.0	1731.0	-1.0	2905.0	1396.0	-1.0	2151.0	1151.0	-1.0	1781.0	1152.0	-1.0	1916.0	964.0	-1.0	1574.0	860.0	-1.0	1301.0	
432.049	1261.0	-1.0	2048.0	1138.0	-1.0	1635.0	1280.0	-1.0	1966.0	1599.0	-1.0	2477.0	1328.0	-1.0	2108.0	1138.0	-1.0	1555.0	1498.0	-1.0	2343.0	2123.0	-1.0	3154.0	1823.0	-1.0	3088.0	2058.0	-1.0	3143.0	1731.0	-1.0	2907.0	1394.0	-1.0	2152.0	1151.0	-1.0	1781.0	1155.0	-1.0	1918.0	965.0	-1.0	1575.0	848.0	-1.0	1289.0	
432.548	1261.0	-1.0	2049.0	1138.0	-1.0	1634.0	1280.0	-1.0	1965.0	1600.0	-1.0	2478.0	1326.0	-1.0	2104.0	1137.0	-1.0	1555.0	1499.0	-1.0	2345.0	2124.0	-1.0	3152.0	1824.0	-1.0	3094.0	2060.0	-1.0	3148.0	1732.0	-1.0	2909.0	1395.0	-1.0	2158.0	1151.0	-1.0	1783.0	1156.0	-1.0	1922.0	966.0	-1.0	1581.0	838.0	-1.0	1283.0	
433.047	1262.0	-1.0	2051.0	1139.0	-1.0	1637.0	1280.0	-1.0	1964.0	1599.0	-1.0	2479.0	1326.0	-1.0	2102.0	1137.0	-1.0	1554.0	1499.0	-1.0	2345.0	2123.0	-1.0	3151.0	1826.0	-1.0	3098.0	2060.0	-1.0	3155.0	1732.0	-1.0	2913.0	1396.0	-1.0	2162.0	1152.0	-1.0	1787.0	1157.0	-1.0	1927.0	968.0	-1.0	1585.0	823.0	-1.0	1276.0	
433.546	1263.0	-1.0	2055.0	1139.0	-1.0	1639.0	1279.0	-1.0	1967.0	1601.0	-1.0	2484.0	1326.0	-1.0	2103.0	1138.0	-1.0	1553.0	1499.0	-1.0	2347.0	2122.0	-1.0	3152.0	1827.0	-1.0	3104.0	2059.0	-1.0	3160.0	1734.0	-1.0	2917.0	1399.0	-1.0	2166.0	1153.0	-1.0	1789.0	1158.0	-1.0	1932.0	969.0	-1.0	1591.0	822.0	-1.0	1277.0	
434.045	1264.0	-1.0	2058.0	1138.0	-1.0	1639.0	1279.0	-1.0	1968.0	1601.0	-1.0	2485.0	1327.0	-1.0	2106.0	1139.0	-1.0	1554.0	1499.0	-1.0	2347.0	2123.0	-1.0	3153.0	1828.0	-1.0	3106.0	2061.0	-1.0	3163.0	1735.0	-1.0	2922.0	1400.0	-1.0	2171.0	1156.0	-1.0	1794.0	1158.0	-1.0	1936.0	970.0	-1.0	1595.0	818.0	-1.0	1275.0	
434.544	1263.0	-1.0	2057.0	1136.0	-1.0	1637.0	1281.0	-1.0	1969.0	1601.0	-1.0	2484.0	1326.0	-1.0	2108.0	1139.0	-1.0	1558.0	1500.0	-1.0	2345.0	2124.0	-1.0	3152.0	1827.0	-1.0	3104.0	2062.0	-1.0	3163.0	1736.0	-1.0	2926.0	1401.0	-1.0	2174.0	1157.0	-1.0	1798.0	1158.0	-1.0	1938.0	971.0	-1.0	1597.0	816.0	-1.0	1274.0	
435.043	1264.0	-1.0	2059.0	1136.0	-1.0	1633.0	1280.0	-1.0	1966.0	1600.0	-1.0	2481.0	1327.0	-1.0	2107.0	1140.0	-1.0	1557.0	1500.0	-1.0	2343.0	2124.0	-1.0	3152.0	1824.0	-1.0	3099.0	2062.0	-1.0	3162.0	1739.0	-1.0	2927.0	1400.0	-1.0	2174.0	1158.0	-1.0	1802.0	1158.0	-1.0	1939.0	971.0	-1.0	1596.0	812.0	-1.0	1269.0	
435.542	1263.0	-1.0	2059.0	1134.0	-1.0	1628.0	1281.0	-1.0	1966.0	1601.0	-1.0	2481.0	1328.0	-1.0	2108.0	1140.0	-1.0	1560.0	1499.0	-1.0	2337.0	2124.0	-1.0	3149.0	1824.0	-1.0	3091.0	2060.0	-1.0	3160.0	1738.0	-1.0	2928.0	1401.0	-1.0	2173.0	1159.0	-1.0	1804.0	1159.0	-1.0	1941.0	969.0	-1.0	1597.0	810.0	-1.0	1267.0	
436.041	1265.0	-1.0	2060.0	1136.0	-1.0	1632.0	1282.0	-1.0	1970.0	1602.0	-1.0	2484.0	1331.0	-1.0	2108.0	1140.0	-1.0	1559.0	1498.0	-1.0	2335.0	2125.0	-1.0	3149.0	1821.0	-1.0	3085.0	2060.0	-1.0	3155.0	1739.0	-1.0	2925.0	1399.0	-1.0	2171.0	1160.0	-1.0	1807.0	1158.0	-1.0	1938.0	967.0	-1.0	1592.0	802.0	-1.0	1258.0	
436.540	1265.0	-1.0	2061.0	1138.0	-1.0	1638.0	1284.0	-1.0	1976.0	1602.0	-1.0	2486.0	1331.0	-1.0	2112.0	1143.0	-1.0	1561.0	1499.0	-1.0	2334.0	2126.0	-1.0	3154.0	1820.0	-1.0	3077.0	2058.0	-1.0	3149.0	1739.0	-1.0	2924.0	1400.0	-1.0	2169.0	1158.0	-1.0	1806.0	1156.0	-1.0	1933.0	967.0	-1.0	1589.0	797.0	-1.0	1253.0	
437.040	1263.0	-1.0	2061.0	1139.0	-1.0	1641.0	1286.0	-1.0	1980.0	1601.0	-1.0	2488.0	1334.0	-1.0	2117.0	1142.0	-1.0	1564.0	1498.0	-1.0	2335.0	2129.0	-1.0	3161.0	1821.0	-1.0	3074.0	2058.0	-1.0	3150.0	1739.0	-1.0	2928.0	1402.0	-1.0	2172.0	1159.0	-1.0	1805.0	1153.0	-1.0	1929.0	967.0	-1.0	1585.0	791.0	-1.0	1251.0	
437.539	1264.0	-1.0	2059.0	1140.0	-1.0	1645.0	1284.0	-1.0	1981.0	1601.0	-1.0	2486.0	1335.0	-1.0	2119.0	1144.0	-1.0	1566.0	1498.0	-1.0	2338.0	2129.0	-1.0	3166.0	1820.0	-1.0	3074.0	2061.0	-1.0	3157.0	1741.0	-1.0	2934.0	1405.0	-1.0	2179.0	1159.0	-1.0	1804.0	1154.0	-1.0	1925.0	967.0	-1.0	1586.0	805.0	-1.0	1263.0	
438.039	1263.0	-1.0	2058.0	1139.0	-1.0	1644.0	1283.0	-1.0	1977.0	1599.0	-1.0	2483.0	1334.0	-1.0	2120.0	1143.0	-1.0	1565.0	1499.0	-1.0	2339.0	2127.0	-1.0	3165.0	1820.0	-1.0	3074.0	2061.0	-1.0	3161.0	1744.0	-1.0	2939.0	1407.0	-1.0	2186.0	1160.0	-1.0	1805.0	1152.0	-1.0	1924.0	968.0	-1.0	1586.0	830.0	-1.0	1285.0	
438.538	1262.0	-1.0	2052.0	1137.0	-1.0	1642.0	1282.0	-1.0	1973.0	1598.0	-1.0	2477.0	1334.0	-1.0	2119.0	1141.0	-1.0	1560.0	1498.0	-1.0	2338.0	2126.0	-1.0	3162.0	1819.0	-1.0	3075.0	2061.0	-1.0	3162.0	1745.0	-1.0	2941.0	1408.0	-1.0	2191.0	1160.0	-1.0	1805.0	1154.0	-1.0	1925.0	967.0	-1.0	1588.0	852.0	-1.0	1302.0	
439.037	1261.0	-1.0	2049.0	1137.0	-1.0	1638.0	1280.0	-1.0	1967.0	1597.0	-1.0	2472.0	1330.0	-1.0	2114.0	1138.0	-1.0	1555.0	1499.0	-1.0	2339.0	2123.0	-1.0	3154.0	1818.0	-1.0	3074.0	2059.0	-1.0	3159.0	1744.0	-1.0	2942.0	1410.0	-1.0	2195.0	1161.0	-1.0	1806.0	1154.0	-1.0	1926.0	968.0	-1.0	1590.0	865.0	-1.0	1316.0	
439.537	1257.0	-1.0	2044.0	1135.0	-1.0	1632.0	1279.0	-1.0	1961.0	1595.0	-1.0	2467.0	1329.0	-1.0	2109.0	1136.0	-1.0	1550.0	1497.0	-1.0	2335.0	2120.0	-1.0	3144.0	1817.0	-1.0	3072.0	2056.0	-1.0	3155.0	1746.0	-1.0	2942.0	1411.0	-1.0	2196.0	1160.0	-1.0	1805.0	1152.0	-1.0	1926.0	969.0	-1.0	1590.0	873.0	-1.0	1322.0	
440.036	1256.0	-1.0	2039.0	1133.0	-1.0	1628.0	1277.0	-1.0	1955.0	1593.0	-1.0	2460.0	1328.0	-1.0	2101.0	1133.0	-1.0	1545.0	1496.0	-1.0	2336.0	2116.0	-1.0	3134.0	1817.0	-1.0	3072.0	2054.0	-1.0	3150.0	1745.0	-1.0	2939.0	1411.0	-1.0	2195.0	1161.0	-1.0	1804.0	1152.0	-1.0	1923.0	969.0	-1.0	1591.0	885.0	-1.0	1333.0	
440.536	1256.0	-1.0	2036.0	1130.0	-1.0	1621.0	1273.0	-1.0	1948.0	1590.0	-1.0	2455.0	1326.0	-1.0	2097.0	1133.0	-1.0	1542.0	1495.0	-1.0	2332.0	2112.0	-1.0	3125.0	1816.0	-1.0	3070.0	2054.0	-1.0	3146.0	1746.0	-1.0	2943.0	1411.0	-1.0	2196.0	1160.0	-1.0	1803.0	1152.0	-1.0	1920.0	968.0	-1.0	1591.0	887.0	-1.0	1333.0	
441.035	1254.0	-1.0	2032.0	1129.0	-1.0	1613.0	1273.0	-1.0	1945.0	1589.0	-1.0	2450.0	1321.0	-1.0	2089.0	1132.0	-1.0	1536.0	1495.0	-1.0	2331.0	2108.0	-1.0	3116.0	1815.0	-1.0	3070.0	2051.0	-1.0	3138.0	1746.0	-1.0	2945.0	1412.0	-1.0	2198.0	1163.0	-1.0	1805.0	1151.0	-1.0	1917.0	967.0	-1.0	1590.0	870.0	-1.0	1316.0	
441.534	1255.0	-1.0	2035.0	1131.0	-1.0	1619.0	1275.0	-1.0	1949.0	1590.0	-1.0	2454.0	1321.0	-1.0	2087.0	1132.0	-1.0	1535.0	1494.0	-1.0	2330.0	2109.0	-1.0	3112.0	1813.0	-1.0	3069.0	2051.0	-1.0	3134.0	1749.0	-1.0	2947.0	1412.0	-1.0	2196.0	1162.0	-1.0	1805.0	1149.0	-1.0	1914.0	967.0	-1.0	1586.0	857.0	-1.0	1301.0	
442.033	1256.0	-1.0	2039.0	1133.0	-1.0	1629.0	1275.0	-1.0	1954.0	1591.0	-1.0	2458.0	1323.0	-1.0	2090.0	1132.0	-1.0	1539.0	1493.0	-1.0	2331.0	2111.0	-1.0	3115.0	1815.0	-1.0	3073.0	2054.0	-1.0	3141.0	1752.0	-1.0	2954.0	1415.0	-1.0	2203.0	1164.0	-1.0	1807.0	1149.0	-1.0	1911.0	967.0	-1.0	1586.0	853.0	-1.0	1299.0	
442.532	1256.0	-1.0	2040.0	1133.0	-1.0	1630.0	1275.0	-1.0	1955.0	1590.0	-1.0	2459.0	1323.0	-1.0	2090.0	1134.0	-1.0	1541.0	1493.0	-1.0	2331.0	2110.0	-1.0	3119.0	1815.0	-1.0	3074.0	2055.0	-1.0	3147.0	1754.0	-1.0	2961.0	1418.0	-1.0	2210.0	1165.0	-1.0	1810.0	1150.0	-1.0	1913.0	968.0	-1.0	1589.0	862.0	-1.0	1310.0	
443.032	1256.0	-1.0	2039.0	1131.0	-1.0	1628.0	1274.0	-1.0	1953.0	1590.0	-1.0	2457.0	1321.0	-1.0	2092.0	1133.0	-1.0	1542.0	1492.0	-1.0	2328.0	2110.0	-1.0	3118.0	1814.0	-1.0	3072.0	2057.0	-1.0	3147.0	1753.0	-1.0	2963.0	1418.0	-1.0	2213.0	1165.0	-1.0	1812.0	1149.0	-1.0	1916.0	969.0	-1.0	1590.0	869.0	-1.0	1319.0	
443.531	1255.0	-1.0	2039.0	1129.0	-1.0	1622.0	1275.0	-1.0	1953.0	1591.0	-1.0	2455.0	1322.0	-1.0	2089.0	1134.0	-1.0	1541.0	1491.0	-1.0	2324.0	2110.0	-1.0	3117.0	1812.0	-1.0	3066.0	2055.0	-1.0	3147.0	1756.0	-1.0	2965.0	1421.0	-1.0	2214.0	1167.0	-1.0	1814.0	1150.0	-1.0	1914.0	969.0	-1.0	1591.0	876.0	-1.0	1328.0	
444.030	1254.0	-1.0	2037.0	1132.0	-1.0	1626.0	1278.0	-1.0	1959.0	1591.0	-1.0	2457.0	1324.0	-1.0	2090.0	1135.0	-1.0	1542.0	1488.0	-1.0	2319.0	2110.0	-1.0	3116.0	1811.0	-1.0	3060.0	2056.0	-1.0	3143.0	1756.0	-1.0	2965.0	1421.0	-1.0	2215.0	1168.0	-1.0	1816.0	1148.0	-1.0	1912.0	968.0	-1.0	1590.0	884.0	-1.0	1332.0	
444.529	1254.0	-1.0	2041.0	1134.0	-1.0	1631.0	1280.0	-1.0	1963.0	1592.0	-1.0	2460.0	1324.0	-1.0	2094.0	1137.0	-1.0	1545.0	1487.0	-1.0	2317.0	2112.0	-1.0	3123.0	1810.0	-1.0	3057.0	2058.0	-1.0	3147.0	1758.0	-1.0	2969.0	1423.0	-1.0	2218.0	1169.0	-1.0	1817.0	1147.0	-1.0	1909.0	970.0	-1.0	1591.0	891.0	-1.0	1338.0	
445.028	1253.0	-1.0	2040.0	1134.0	-1.0	1633.0	1280.0	-1.0	1964.0	1592.0	-1.0	2460.0	1324.0	-1.0	2096.0	1135.0	-1.0	1546.0	1486.0	-1.0	2312.0	2113.0	-1.0	3125.0	1808.0	-1.0	3054.0	2058.0	-1.0	3153.0	1760.0	-1.0	2972.0	1424.0	-1.0	2222.0	1171.0	-1.0	1822.0	1148.0	-1.0	1912.0	970.0	-1.0	1593.0	898.0	-1.0	1349.0	
445.527	1254.0	-1.0	2036.0	1134.0	-1.0	1634.0	1279.0	-1.0	1964.0	1589.0	-1.0	2457.0	1325.0	-1.0	2095.0	1135.0	-1.0	1543.0	1483.0	-1.0	2309.0	2111.0	-1.0	3124.0	1807.0	-1.0	3053.0	2058.0	-1.0	3154.0	1759.0	-1.0	2970.0	1424.0	-1.0	2223.0	1170.0	-1.0	1824.0	1148.0	-1.0	1915.0	971.0	-1.0	1594.0	903.0	-1.0	1356.0	
446.027	1253.0	-1.0	2031.0	1132.0	-1.0	1629.0	1277.0	-1.0	1963.0	1589.0	-1.0	2453.0	1323.0	-1.0	2095.0	1134.0	-1.0	1540.0	1483.0	-1.0	2305.0	2109.0	-1.0	3120.0	1806.0	-1.0	3049.0	2058.0	-1.0	3152.0	1758.0	-1.0	2969.0	1423.0	-1.0	2221.0	1172.0	-1.0	1824.0	1147.0	-1.0	1915.0	971.0	-1.0	1595.0	908.0	-1.0	1363.0	
446.526	1253.0	-1.0	2029.0	1132.0	-1.0	1625.0	1277.0	-1.0	1961.0	1589.0	-1.0	2451.0	1322.0	-1.0	2092.0	1133.0	-1.0	1535.0	1483.0	-1.0	2305.0	2107.0	-1.0	3116.0	1806.0	-1.0	3048.0	2056.0	-1.0	3149.0	1758.0	-1.0	2967.0	1422.0	-1.0	2219.0	1172.0	-1.0	1826.0	1148.0	-1.0	1912.0	971.0	-1.0	1595.0	913.0	-1.0	1369.0	
447.025	1253.0	-1.0	2032.0	1133.0	-1.0	1631.0	1280.0	-1.0	1964.0	1592.0	-1.0	2456.0	1323.0	-1.0	2094.0	1131.0	-1.0	1533.0	1485.0	-1.0	2309.0	2110.0	-1.0	3115.0	1807.0	-1.0	3052.0	2054.0	-1.0	3145.0	1757.0	-1.0	2965.0	1421.0	-1.0	2215.0	1171.0	-1.0	1825.0	1146.0	-1.0	1910.0	970.0	-1.0	1593.0	919.0	-1.0	1373.0	
447.525	1253.0	-1.0	2036.0	1134.0	-1.0	1638.0	1281.0	-1.0	1968.0	1593.0	-1.0	2462.0	1325.0	-1.0	2099.0	1134.0	-1.0	1537.0	1488.0	-1.0	2316.0	2111.0	-1.0	3123.0	1810.0	-1.0	3061.0	2056.0	-1.0	3148.0	1757.0	-1.0	2965.0	1420.0	-1.0	2213.0	1171.0	-1.0	1821.0	1146.0	-1.0	1906.0	968.0	-1.0	1591.0	921.0	-1.0	1375.0	
448.024	1255.0	-1.0	2040.0	1136.0	-1.0	1644.0	1279.0	-1.0	1973.0	1593.0	-1.0	2468.0	1328.0	-1.0	2105.0	1134.0	-1.0	1542.0	1490.0	-1.0	2327.0	2116.0	-1.0	3136.0	1816.0	-1.0	3074.0	2062.0	-1.0	3161.0	1759.0	-1.0	2975.0	1419.0	-1.0	2217.0	1173.0	-1.0	1829.0	1149.0	-1.0	1913.0	968.0	-1.0	1594.0	931.0	-1.0	1381.0	
448.523	1257.0	-1.0	2052.0	1138.0	-1.0	1652.0	1285.0	-1.0	1984.0	1597.0	-1.0	2478.0	1332.0	-1.0	2118.0	1139.0	-1.0	1554.0	1495.0	-1.0	2336.0	2123.0	-1.0	3153.0	1823.0	-1.0	3097.0	2070.0	-1.0	3183.0	1766.0	-1.0	2995.0	1423.0	-1.0	2227.0	1178.0	-1.0	1839.0	1152.0	-1.0	1923.0	970.0	-1.0	1599.0	936.0	-1.0	1393.0	
449.022	1262.0	-1.0	2065.0	1139.0	-1.0	1658.0	1288.0	-1.0	1993.0	1601.0	-1.0	2490.0	1338.0	-1.0	2130.0	1146.0	-1.0	1567.0	1498.0	-1.0	2348.0	2130.0	-1.0	3171.0	1828.0	-1.0	3119.0	2079.0	-1.0	3206.0	1773.0	-1.0	3013.0	1426.0	-1.0	2236.0	1181.0	-1.0	1846.0	1153.0	-1.0	1929.0	971.0	-1.0	1604.0	942.0	-1.0	1402.0	
449.522	1263.0	-1.0	2072.0	1141.0	-1.0	1661.0	1290.0	-1.0	2001.0	1603.0	-1.0	2501.0	1342.0	-1.0	2143.0	1150.0	-1.0	1581.0	1502.0	-1.0	2361.0	2137.0	-1.0	3191.0	1833.0	-1.0	3138.0	2085.0	-1.0	3227.0	1777.0	-1.0	3029.0	1428.0	-1.0	2244.0	1184.0	-1.0	1855.0	1157.0	-1.0	1937.0	970.0	-1.0	1605.0	951.0	-1.0	1411.0	
450.021	1266.0	-1.0	2078.0	1142.0	-1.0	1666.0	1292.0	-1.0	2008.0	1608.0	-1.0	2512.0	1345.0	-1.0	2157.0	1154.0	-1.0	1593.0	1508.0	-1.0	2375.0	2144.0	-1.0	3209.0	1840.0	-1.0	3154.0	2090.0	-1.0	3242.0	1779.0	-1.0	3038.0	1429.0	-1.0	2251.0	1184.0	-1.0	1856.0	1157.0	-1.0	1944.0	972.0	-1.0	1607.0	959.0	-1.0	1421.0	
450.520	1268.0	-1.0	2083.0	1145.0	-1.0	1670.0	1294.0	-1.0	2017.0	1611.0	-1.0	2524.0	1352.0	-1.0	2170.0	1160.0	-1.0	1604.0	1511.0	-1.0	2385.0	2149.0	-1.0	3228.0	1843.0	-1.0	3166.0	2093.0	-1.0	3253.0	1779.0	-1.0	3044.0	1430.0	-1.0	2255.0	1182.0	-1.0	1854.0	1159.0	-1.0	1950.0	971.0	-1.0	1609.0	968.0	-1.0	1434.0	
451.019	1269.0	-1.0	2091.0	1147.0	-1.0	1677.0	1298.0	-1.0	2027.0	1616.0	-1.0	2539.0	1355.0	-1.0	2184.0	1166.0	-1.0	1620.0	1516.0	-1.0	2396.0	2158.0	-1.0	3247.0	1845.0	-1.0	3177.0	2097.0	-1.0	3263.0	1780.0	-1.0	3047.0	1431.0	-1.0	2262.0	1182.0	-1.0	1854.0	1161.0	-1.0	1953.0	971.0	-1.0	1612.0	976.0	-1.0	1445.0	
451.519	1269.0	-1.0	2093.0	1151.0	-1.0	1684.0	1304.0	-1.0	2044.0	1619.0	-1.0	2551.0	1364.0	-1.0	2200.0	1175.0	-1.0	1640.0	1516.0	-1.0	2402.0	2168.0	-1.0	3271.0	1845.0	-1.0	3183.0	2100.0	-1.0	3279.0	1782.0	-1.0	3055.0	1435.0	-1.0	2271.0	1183.0	-1.0	1860.0	1162.0	-1.0	1960.0	974.0	-1.0	1616.0	983.0	-1.0	1457.0	
452.018	1269.0	-1.0	2091.0	1151.0	-1.0	1686.0	1307.0	-1.0	2061.0	1624.0	-1.0	2565.0	1368.0	-1.0	2213.0	1184.0	-1.0	1659.0	1518.0	-1.0	2405.0	2176.0	-1.0	3294.0	1846.0	-1.0	3187.0	2104.0	-1.0	3293.0	1786.0	-1.0	3066.0	1440.0	-1.0	2285.0	1187.0	-1.0	1870.0	1161.0	-1.0	1963.0	975.0	-1.0	1622.0	990.0	-1.0	1470.0	
452.518	1266.0	-1.0	2084.0	1150.0	-1.0	1682.0	1310.0	-1.0	2072.0	1627.0	-1.0	2572.0	1370.0	-1.0	2222.0	1190.0	-1.0	1671.0	1517.0	-1.0	2399.0	2181.0	-1.0	3304.0	1846.0	-1.0	3182.0	2109.0	-1.0	3302.0	1789.0	-1.0	3075.0	1445.0	-1.0	2297.0	1192.0	-1.0	1882.0	1162.0	-1.0	1967.0	977.0	-1.0	1627.0	993.0	-1.0	1480.0	
453.017	1259.0	-1.0	2069.0	1147.0	-1.0	1669.0	1314.0	-1.0	2076.0	1627.0	-1.0	2574.0	1373.0	-1.0	2223.0	1193.0	-1.0	1678.0	1512.0	-1.0	2389.0	2184.0	-1.0	3307.0	1843.0	-1.0	3174.0	2112.0	-1.0	3308.0	1789.0	-1.0	3078.0	1449.0	-1.0	2305.0	1196.0	-1.0	1891.0	1162.0	-1.0	1969.0	978.0	-1.0	1631.0	1000.0	-1.0	1490.0	
453.516	1255.0	-1.0	2060.0	1144.0	-1.0	1666.0	1311.0	-1.0	2069.0	1627.0	-1.0	2568.0	1367.0	-1.0	2209.0	1188.0	-1.0	1664.0	1507.0	-1.0	2377.0	2175.0	-1.0	3288.0	1838.0	-1.0	3162.0	2107.0	-1.0	3297.0	1783.0	-1.0	3059.0	1445.0	-1.0	2296.0	1192.0	-1.0	1880.0	1162.0	-1.0	1967.0	977.0	-1.0	1629.0	1001.0	-1.0	1493.0	
454.015	1253.0	-1.0	2053.0	1143.0	-1.0	1662.0	1307.0	-1.0	2060.0	1624.0	-1.0	2563.0	1360.0	-1.0	2199.0	1184.0	-1.0	1655.0	1505.0	-1.0	2366.0	2168.0	-1.0	3271.0	1835.0	-1.0	3150.0	2101.0	-1.0	3286.0	1776.0	-1.0	3044.0	1441.0	-1.0	2286.0	1189.0	-1.0	1877.0	1162.0	-1.0	1969.0	977.0	-1.0	1628.0	1002.0	-1.0	1494.0	
454.514	1252.0	-1.0	2047.0	1141.0	-1.0	1658.0	1304.0	-1.0	2056.0	1623.0	-1.0	2560.0	1360.0	-1.0	2198.0	1180.0	-1.0	1650.0	1501.0	-1.0	2359.0	2165.0	-1.0	3268.0	1832.0	-1.0	3143.0	2100.0	-1.0	3285.0	1774.0	-1.0	3037.0	1440.0	-1.0	2281.0	1191.0	-1.0	1881.0	1164.0	-1.0	1969.0	977.0	-1.0	1630.0	1005.0	-1.0	1497.0	
455.013	1247.0	-1.0	2039.0	1138.0	-1.0	1650.0	1306.0	-1.0	2057.0	1622.0	-1.0	2561.0	1359.0	-1.0	2197.0	1180.0	-1.0	1647.0	1499.0	-1.0	2354.0	2163.0	-1.0	3267.0	1833.0	-1.0	3140.0	2101.0	-1.0	3287.0	1773.0	-1.0	3038.0	1437.0	-1.0	2278.0	1191.0	-1.0	1885.0	1164.0	-1.0	1968.0	978.0	-1.0	1632.0	1008.0	-1.0	1502.0	
455.512	1248.0	-1.0	2036.0	1138.0	-1.0	1648.0	1303.0	-1.0	2051.0	1621.0	-1.0	2559.0	1353.0	-1.0	2184.0	1174.0	-1.0	1636.0	1499.0	-1.0	2353.0	2158.0	-1.0	3251.0	1832.0	-1.0	3140.0	2097.0	-1.0	3277.0	1767.0	-1.0	3024.0	1430.0	-1.0	2263.0	1186.0	-1.0	1873.0	1164.0	-1.0	1966.0	976.0	-1.0	1630.0	1008.0	-1.0	1502.0	
456.011	1251.0	-1.0	2043.0	1139.0	-1.0	1651.0	1299.0	-1.0	2040.0	1622.0	-1.0	2558.0	1347.0	-1.0	2173.0	1168.0	-1.0	1620.0	1500.0	-1.0	2355.0	2149.0	-1.0	3234.0	1831.0	-1.0	3135.0	2088.0	-1.0	3256.0	1758.0	-1.0	3005.0	1419.0	-1.0	2237.0	1178.0	-1.0	1856.0	1162.0	-1.0	1964.0	974.0	-1.0	1624.0	1005.0	-1.0	1495.0	
456.510	1254.0	-1.0	2052.0	1142.0	-1.0	1660.0	1298.0	-1.0	2037.0	1623.0	-1.0	2560.0	1345.0	-1.0	2167.0	1164.0	-1.0	1613.0	1502.0	-1.0	2361.0	2147.0	-1.0	3227.0	1832.0	-1.0	3135.0	2080.0	-1.0	3237.0	1749.0	-1.0	2990.0	1408.0	-1.0	2211.0	1172.0	-1.0	1844.0	1160.0	-1.0	1960.0	973.0	-1.0	1621.0	1001.0	-1.0	1488.0	
457.009	1257.0	-1.0	2065.0	1145.0	-1.0	1669.0	1299.0	-1.0	2036.0	1624.0	-1.0	2565.0	1344.0	-1.0	2165.0	1162.0	-1.0	1610.0	1506.0	-1.0	2373.0	2147.0	-1.0	3227.0	1834.0	-1.0	3140.0	2074.0	-1.0	3223.0	1744.0	-1.0	2978.0	1399.0	-1.0	2190.0	1168.0	-1.0	1832.0	1161.0	-1.0	1956.0	971.0	-1.0	1619.0	996.0	-1.0	1482.0	
457.508	1260.0	-1.0	2074.0	1148.0	-1.0	1679.0	1298.0	-1.0	2038.0	1625.0	-1.0	2571.0	1345.0	-1.0	2170.0	1161.0	-1.0	1610.0	1511.0	-1.0	2386.0	2152.0	-1.0	3239.0	1836.0	-1.0	3147.0	2072.0	-1.0	3219.0	1742.0	-1.0	2976.0	1394.0	-1.0	2176.0	1165.0	-1.0	1828.0	1159.0	-1.0	1955.0	971.0	-1.0	1617.0	996.0	-1.0	1483.0	
458.007	1263.0	-1.0	2086.0	1149.0	-1.0	1688.0	1299.0	-1.0	2043.0	1626.0	-1.0	2577.0	1351.0	-1.0	2181.0	1164.0	-1.0	1618.0	1514.0	-1.0	2400.0	2159.0	-1.0	3254.0	1841.0	-1.0	3161.0	2074.0	-1.0	3221.0	1742.0	-1.0	2979.0	1390.0	-1.0	2172.0	1166.0	-1.0	1830.0	1159.0	-1.0	1956.0	971.0	-1.0	1617.0	999.0	-1.0	1484.0	
458.506	1266.0	-1.0	2094.0	1152.0	-1.0	1695.0	1299.0	-1.0	2049.0	1627.0	-1.0	2584.0	1354.0	-1.0	2195.0	1167.0	-1.0	1626.0	1521.0	-1.0	2414.0	2166.0	-1.0	3272.0	1845.0	-1.0	3173.0	2076.0	-1.0	3228.0	1743.0	-1.0	2986.0	1390.0	-1.0	2169.0	1166.0	-1.0	1833.0	1161.0	-1.0	1957.0	970.0	-1.0	1619.0	1001.0	-1.0	1487.0	
459.005	1267.0	-1.0	2098.0	1153.0	-1.0	1700.0	1302.0	-1.0	2058.0	1627.0	-1.0	2589.0	1360.0	-1.0	2207.0	1170.0	-1.0	1633.0	1526.0	-1.0	2429.0	2171.0	-1.0	3290.0	1848.0	-1.0	3187.0	2077.0	-1.0	3234.0	1744.0	-1.0	2991.0	1390.0	-1.0	2171.0	1167.0	-1.0	1833.0	1161.0	-1.0	1960.0	972.0	-1.0	1621.0	1002.0	-1.0	1491.0	
459.504	1267.0	-1.0	2104.0	1154.0	-1.0	1703.0	1304.0	-1.0	2063.0	1629.0	-1.0	2595.0	1364.0	-1.0	2220.0	1173.0	-1.0	1641.0	1528.0	-1.0	2440.0	2177.0	-1.0	3302.0	1849.0	-1.0	3197.0	2078.0	-1.0	3239.0	1746.0	-1.0	2994.0	1389.0	-1.0	2170.0	1165.0	-1.0	1834.0	1161.0	-1.0	1962.0	972.0	-1.0	1621.0	1004.0	-1.0	1493.0	
460.004	1270.0	-1.0	2109.0	1154.0	-1.0	1709.0	1304.0	-1.0	2067.0	1630.0	-1.0	2597.0	1367.0	-1.0	2226.0	1174.0	-1.0	1644.0	1532.0	-1.0	2448.0	2178.0	-1.0	3309.0	1852.0	-1.0	3201.0	2078.0	-1.0	3242.0	1742.0	-1.0	2994.0	1387.0	-1.0	2168.0	1165.0	-1.0	1832.0	1162.0	-1.0	1964.0	970.0	-1.0	1621.0	1003.0	-1.0	1495.0	
460.503	1269.0	-1.0	2110.0	1154.0	-1.0	1712.0	1305.0	-1.0	2069.0	1630.0	-1.0	2597.0	1366.0	-1.0	2229.0	1175.0	-1.0	1643.0	1534.0	-1.0	2450.0	2179.0	-1.0	3311.0	1850.0	-1.0	3200.0	2074.0	-1.0	3237.0	1739.0	-1.0	2987.0	1385.0	-1.0	2163.0	1162.0	-1.0	1830.0	1161.0	-1.0	1964.0	970.0	-1.0	1621.0	1004.0	-1.0	1494.0	
461.002	1271.0	-1.0	2110.0	1156.0	-1.0	1712.0	1302.0	-1.0	2067.0	1628.0	-1.0	2596.0	1366.0	-1.0	2225.0	1174.0	-1.0	1642.0	1532.0	-1.0	2445.0	2176.0	-1.0	3301.0	1846.0	-1.0	3190.0	2071.0	-1.0	3228.0	1735.0	-1.0	2977.0	1380.0	-1.0	2157.0	1161.0	-1.0	1826.0	1159.0	-1.0	1962.0	970.0	-1.0	1621.0	1003.0	-1.0	1495.0	
461.501	1270.0	-1.0	2110.0	1155.0	-1.0	1709.0	1302.0	-1.0	2062.0	1628.0	-1.0	2591.0	1361.0	-1.0	2215.0	1171.0	-1.0	1635.0	1529.0	-1.0	2433.0	2171.0	-1.0	3286.0	1843.0	-1.0	3173.0	2065.0	-1.0	3216.0	1729.0	-1.0	2963.0	1376.0	-1.0	2150.0	1159.0	-1.0	1823.0	1158.0	-1.0	1960.0	969.0	-1.0	1617.0	1002.0	-1.0	1493.0	
462.001	1270.0	-1.0	2108.0	1156.0	-1.0	1708.0	1300.0	-1.0	2054.0	1625.0	-1.0	2584.0	1357.0	-1.0	2202.0	1167.0	-1.0	1628.0	1523.0	-1.0	2418.0	2164.0	-1.0	3267.0	1836.0	-1.0	3156.0	2059.0	-1.0	3202.0	1726.0	-1.0	2950.0	1374.0	-1.0	2140.0	1155.0	-1.0	1816.0	1157.0	-1.0	1956.0	968.0	-1.0	1616.0	1002.0	-1.0	1491.0	
462.500	1270.0	-1.0	2106.0	1155.0	-1.0	1707.0	1298.0	-1.0	2050.0	1623.0	-1.0	2578.0	1351.0	-1.0	2187.0	1165.0	-1.0	1620.0	1518.0	-1.0	2401.0	2157.0	-1.0	3248.0	1833.0	-1.0	3138.0	2054.0	-1.0	3189.0	1720.0	-1.0	2938.0	1370.0	-1.0	2133.0	1154.0	-1.0	1812.0	1155.0	-1.0	1952.0	967.0	-1.0	1612.0	1000.0	-1.0	1489.0	
462.999	1269.0	-1.0	2107.0	1155.0	-1.0	1706.0	1298.0	-1.0	2048.0	1622.0	-1.0	2575.0	1347.0	-1.0	2173.0	1161.0	-1.0	1611.0	1512.0	-1.0	2387.0	2152.0	-1.0	3234.0	1830.0	-1.0	3126.0	2050.0	-1.0	3177.0	1717.0	-1.0	2928.0	1367.0	-1.0	2124.0	1152.0	-1.0	1809.0	1153.0	-1.0	1949.0	965.0	-1.0	1610.0	1000.0	-1.0	1485.0	
463.498	1271.0	-1.0	2110.0	1155.0	-1.0	1709.0	1296.0	-1.0	2044.0	1621.0	-1.0	2572.0	1343.0	-1.0	2165.0	1159.0	-1.0	1608.0	1510.0	-1.0	2377.0	2146.0	-1.0	3225.0	1828.0	-1.0	3116.0	2048.0	-1.0	3170.0	1716.0	-1.0	2923.0	1364.0	-1.0	2120.0	1150.0	-1.0	1805.0	1151.0	-1.0	1947.0	964.0	-1.0	1607.0	1001.0	-1.0	1484.0	
463.997	1271.0	-1.0	2112.0	1155.0	-1.0	1711.0	1294.0	-1.0	2042.0	1620.0	-1.0	2570.0	1339.0	-1.0	2158.0	1156.0	-1.0	1603.0	1509.0	-1.0	2374.0	2144.0	-1.0	3222.0	1827.0	-1.0	3113.0	2047.0	-1.0	3164.0	1715.0	-1.0	2918.0	1362.0	-1.0	2117.0	1148.0	-1.0	1801.0	1151.0	-1.0	1943.0	963.0	-1.0	1606.0	1000.0	-1.0	1484.0	
464.497	1271.0	-1.0	2115.0	1153.0	-1.0	1711.0	1294.0	-1.0	2041.0	1619.0	-1.0	2571.0	1338.0	-1.0	2157.0	1154.0	-1.0	1602.0	1509.0	-1.0	2374.0	2144.0	-1.0	3221.0	1826.0	-1.0	3112.0	2045.0	-1.0	3162.0	1714.0	-1.0	2916.0	1360.0	-1.0	2114.0	1145.0	-1.0	1798.0	1150.0	-1.0	1942.0	962.0	-1.0	1605.0	1001.0	-1.0	1484.0	
464.996	1272.0	-1.0	2114.0	1154.0	-1.0	1712.0	1292.0	-1.0	2039.0	1617.0	-1.0	2570.0	1339.0	-1.0	2156.0	1153.0	-1.0	1600.0	1511.0	-1.0	2377.0	2142.0	-1.0	3220.0	1828.0	-1.0	3112.0	2044.0	-1.0	3159.0	1712.0	-1.0	2916.0	1359.0	-1.0	2111.0	1144.0	-1.0	1797.0	1148.0	-1.0	1940.0	963.0	-1.0	1603.0	1000.0	-1.0	1480.0	
465.495	1271.0	-1.0	2116.0	1151.0	-1.0	1710.0	1292.0	-1.0	2035.0	1617.0	-1.0	2566.0	1338.0	-1.0	2155.0	1152.0	-1.0	1598.0	1512.0	-1.0	2380.0	2143.0	-1.0	3220.0	1827.0	-1.0	3115.0	2040.0	-1.0	3155.0	1712.0	-1.0	2917.0	1359.0	-1.0	2107.0	1143.0	-1.0	1796.0	1148.0	-1.0	1937.0	962.0	-1.0	1601.0	1000.0	-1.0	1478.0	
465.994	1271.0	-1.0	2113.0	1153.0	-1.0	1708.0	1290.0	-1.0	2033.0	1614.0	-1.0	2563.0	1340.0	-1.0	2155.0	1151.0	-1.0	1596.0	1514.0	-1.0	2382.0	2143.0	-1.0	3216.0	1830.0	-1.0	3119.0	2041.0	-1.0	3153.0	1713.0	-1.0	2920.0	1357.0	-1.0	2107.0	1144.0	-1.0	1797.0	1148.0	-1.0	1933.0	961.0	-1.0	1600.0	998.0	-1.0	1474.0	
466.493	1270.0	-1.0	2114.0	1151.0	-1.0	1706.0	1291.0	-1.0	2030.0	1613.0	-1.0	2560.0	1339.0	-1.0	2156.0	1152.0	-1.0	1596.0	1515.0	-1.0	2386.0	2144.0	-1.0	3216.0	1831.0	-1.0	3125.0	2040.0	-1.0	3154.0	1717.0	-1.0	2927.0	1359.0	-1.0	2107.0	1145.0	-1.0	1798.0	1146.0	-1.0	1931.0	961.0	-1.0	1597.0	996.0	-1.0	1472.0	
466.993	1270.0	-1.0	2114.0	1150.0	-1.0	1706.0	1291.0	-1.0	2030.0	1612.0	-1.0	2556.0	1340.0	-1.0	2160.0	1152.0	-1.0	1598.0	1516.0	-1.0	2389.0	2144.0	-1.0	3223.0	1836.0	-1.0	3139.0	2045.0	-1.0	3164.0	1720.0	-1.0	2939.0	1361.0	-1.0	2111.0	1147.0	-1.0	1799.0	1147.0	-1.0	1930.0	959.0	-1.0	1597.0	997.0	-1.0	1469.0	
467.492	1269.0	-1.0	2113.0	1150.0	-1.0	1704.0	1290.0	-1.0	2029.0	1610.0	-1.0	2552.0	1343.0	-1.0	2161.0	1152.0	-1.0	1598.0	1516.0	-1.0	2396.0	2145.0	-1.0	3226.0	1840.0	-1.0	3154.0	2051.0	-1.0	3177.0	1726.0	-1.0	2948.0	1362.0	-1.0	2117.0	1148.0	-1.0	1804.0	1146.0	-1.0	1933.0	961.0	-1.0	1600.0	998.0	-1.0	1470.0	
467.991	1271.0	-1.0	2110.0	1150.0	-1.0	1702.0	1289.0	-1.0	2028.0	1610.0	-1.0	2550.0	1341.0	-1.0	2162.0	1152.0	-1.0	1595.0	1518.0	-1.0	2399.0	2144.0	-1.0	3226.0	1842.0	-1.0	3165.0	2053.0	-1.0	3186.0	1727.0	-1.0	2956.0	1364.0	-1.0	2122.0	1149.0	-1.0	1806.0	1149.0	-1.0	1938.0	960.0	-1.0	1602.0	999.0	-1.0	1474.0	
468.490	1271.0	-1.0	2113.0	1151.0	-1.0	1701.0	1289.0	-1.0	2026.0	1609.0	-1.0	2549.0	1342.0	-1.0	2162.0	1151.0	-1.0	1595.0	1520.0	-1.0	2403.0	2143.0	-1.0	3225.0	1843.0	-1.0	3171.0	2054.0	-1.0	3191.0	1728.0	-1.0	2958.0	1364.0	-1.0	2124.0	1148.0	-1.0	1806.0	1149.0	-1.0	1940.0	963.0	-1.0	1605.0	1000.0	-1.0	1478.0	
468.989	1271.0	-1.0	2113.0	1150.0	-1.0	1700.0	1290.0	-1.0	2025.0	1608.0	-1.0	2547.0	1344.0	-1.0	2164.0	1151.0	-1.0	1594.0	1519.0	-1.0	2405.0	2143.0	-1.0	3225.0	1846.0	-1.0	3176.0	2056.0	-1.0	3194.0	1726.0	-1.0	2958.0	1364.0	-1.0	2126.0	1149.0	-1.0	1807.0	1151.0	-1.0	1944.0	963.0	-1.0	1607.0	1000.0	-1.0	1480.0	
469.488	1269.0	-1.0	2112.0	1148.0	-1.0	1696.0	1290.0	-1.0	2024.0	1608.0	-1.0	2547.0	1342.0	-1.0	2164.0	1151.0	-1.0	1595.0	1521.0	-1.0	2407.0	2141.0	-1.0	3221.0	1845.0	-1.0	3175.0	2055.0	-1.0	3193.0	1726.0	-1.0	2953.0	1363.0	-1.0	2125.0	1148.0	-1.0	1807.0	1152.0	-1.0	1945.0	964.0	-1.0	1611.0	1001.0	-1.0	1483.0	
469.987	1270.0	-1.0	2111.0	1147.0	-1.0	1693.0	1290.0	-1.0	2022.0	1609.0	-1.0	2546.0	1344.0	-1.0	2162.0	1152.0	-1.0	1595.0	1519.0	-1.0	2406.0	2140.0	-1.0	3218.0	1843.0	-1.0	3168.0	2052.0	-1.0	3188.0	1723.0	-1.0	2948.0	1364.0	-1.0	2123.0	1149.0	-1.0	1811.0	1152.0	-1.0	1947.0	964.0	-1.0	1611.0	1002.0	-1.0	1482.0	
470.486	1270.0	-1.0	2110.0	1149.0	-1.0	1692.0	1291.0	-1.0	2024.0	1609.0	-1.0	2545.0	1344.0	-1.0	2159.0	1152.0	-1.0	1595.0	1518.0	-1.0	2398.0	2139.0	-1.0	3212.0	1840.0	-1.0	3156.0	2050.0	-1.0	3181.0	1722.0	-1.0	2944.0	1363.0	-1.0	2120.0	1151.0	-1.0	1811.0	1151.0	-1.0	1946.0	964.0	-1.0	1610.0	1000.0	-1.0	1482.0	
470.985	1273.0	-1.0	2114.0	1151.0	-1.0	1697.0	1291.0	-1.0	2027.0	1610.0	-1.0	2547.0	1343.0	-1.0	2156.0	1152.0	-1.0	1594.0	1516.0	-1.0	2389.0	2140.0	-1.0	3208.0	1837.0	-1.0	3143.0	2048.0	-1.0	3176.0	1722.0	-1.0	2937.0	1362.0	-1.0	2113.0	1151.0	-1.0	1812.0	1150.0	-1.0	1943.0	964.0	-1.0	1607.0	998.0	-1.0	1478.0	
471.484	1272.0	-1.0	2115.0	1150.0	-1.0	1703.0	1293.0	-1.0	2031.0	1610.0	-1.0	2548.0	1342.0	-1.0	2156.0	1154.0	-1.0	1596.0	1513.0	-1.0	2379.0	2139.0	-1.0	3210.0	1836.0	-1.0	3134.0	2050.0	-1.0	3174.0	1721.0	-1.0	2935.0	1362.0	-1.0	2113.0	1150.0	-1.0	1809.0	1151.0	-1.0	1941.0	963.0	-1.0	1607.0	998.0	-1.0	1474.0	
471.983	1271.0	-1.0	2114.0	1152.0	-1.0	1702.0	1292.0	-1.0	2031.0	1607.0	-1.0	2549.0	1340.0	-1.0	2153.0	1153.0	-1.0	1597.0	1510.0	-1.0	2372.0	2139.0	-1.0	3209.0	1833.0	-1.0	3128.0	2052.0	-1.0	3179.0	1722.0	-1.0	2934.0	1361.0	-1.0	2114.0	1149.0	-1.0	1812.0	1151.0	-1.0	1942.0	964.0	-1.0	1606.0	999.0	-1.0	1475.0	
472.482	1272.0	-1.0	2113.0	1151.0	-1.0	1704.0	1291.0	-1.0	2029.0	1607.0	-1.0	2546.0	1339.0	-1.0	2149.0	1153.0	-1.0	1596.0	1508.0	-1.0	2364.0	2137.0	-1.0	3206.0	1832.0	-1.0	3126.0	2053.0	-1.0	3183.0	1722.0	-1.0	2933.0	1363.0	-1.0	2116.0	1150.0	-1.0	1812.0	1151.0	-1.0	1945.0	965.0	-1.0	1607.0	1001.0	-1.0	1477.0	
472.982	1271.0	-1.0	2111.0	1150.0	-1.0	1703.0	1289.0	-1.0	2026.0	1608.0	-1.0	2544.0	1338.0	-1.0	2145.0	1148.0	-1.0	1590.0	1507.0	-1.0	2361.0	2136.0	-1.0	3204.0	1832.0	-1.0	3121.0	2052.0	-1.0	3182.0	1721.0	-1.0	2931.0	1362.0	-1.0	2115.0	1150.0	-1.0	1809.0	1150.0	-1.0	1944.0	964.0	-1.0	1606.0	1000.0	-1.0	1479.0	
473.481	1270.0	-1.0	2106.0	1149.0	-1.0	1699.0	1288.0	-1.0	2017.0	1604.0	-1.0	2539.0	1336.0	-1.0	2140.0	1146.0	-1.0	1585.0	1508.0	-1.0	2361.0	2135.0	-1.0	3202.0	1831.0	-1.0	3120.0	2051.0	-1.0	3180.0	1720.0	-1.0	2930.0	1362.0	-1.0	2114.0	1148.0	-1.0	1809.0	1150.0	-1.0	1941.0	963.0	-1.0	1606.0	1000.0	-1.0	1479.0	
473.980	1267.0	-1.0	2098.0	1147.0	-1.0	1691.0	1284.0	-1.0	2009.0	1602.0	-1.0	2534.0	1336.0	-1.0	2137.0	1142.0	-1.0	1579.0	1507.0	-1.0	2361.0	2133.0	-1.0	3197.0	1830.0	-1.0	3118.0	2051.0	-1.0	3179.0	1720.0	-1.0	2931.0	1363.0	-1.0	2116.0	1148.0	-1.0	1807.0	1148.0	-1.0	1939.0	964.0	-1.0	1605.0	999.0	-1.0	1481.0	
474.479	1264.0	-1.0	2090.0	1144.0	-1.0	1683.0	1282.0	-1.0	1997.0	1601.0	-1.0	2526.0	1334.0	-1.0	2131.0	1140.0	-1.0	1572.0	1507.0	-1.0	2363.0	2129.0	-1.0	3192.0	1830.0	-1.0	3120.0	2050.0	-1.0	3177.0	1721.0	-1.0	2931.0	1364.0	-1.0	2117.0	1148.0	-1.0	1807.0	1147.0	-1.0	1936.0	964.0	-1.0	1605.0	1000.0	-1.0	1480.0	
474.978	1262.0	-1.0	2081.0	1140.0	-1.0	1674.0	1278.0	-1.0	1990.0	1600.0	-1.0	2520.0	1331.0	-1.0	2126.0	1138.0	-1.0	1566.0	1510.0	-1.0	2364.0	2128.0	-1.0	3185.0	1833.0	-1.0	3121.0	2048.0	-1.0	3174.0	1720.0	-1.0	2930.0	1364.0	-1.0	2115.0	1149.0	-1.0	1808.0	1148.0	-1.0	1935.0	963.0	-1.0	1603.0	998.0	-1.0	1478.0	
475.477	1258.0	-1.0	2072.0	1139.0	-1.0	1667.0	1277.0	-1.0	1982.0	1598.0	-1.0	2512.0	1331.0	-1.0	2122.0	1135.0	-1.0	1560.0	1510.0	-1.0	2366.0	2126.0	-1.0	3179.0	1833.0	-1.0	3123.0	2048.0	-1.0	3168.0	1719.0	-1.0	2928.0	1363.0	-1.0	2115.0	1149.0	-1.0	1806.0	1147.0	-1.0	1934.0	962.0	-1.0	1602.0	998.0	-1.0	1478.0	
475.977	1258.0	-1.0	2065.0	1137.0	-1.0	1663.0	1274.0	-1.0	1975.0	1597.0	-1.0	2505.0	1331.0	-1.0	2120.0	1134.0	-1.0	1554.0	1510.0	-1.0	2367.0	2125.0	-1.0	3171.0	1833.0	-1.0	3125.0	2045.0	-1.0	3161.0	1719.0	-1.0	2926.0	1364.0	-1.0	2112.0	1148.0	-1.0	1805.0	1146.0	-1.0	1929.0	961.0	-1.0	1600.0	1000.0	-1.0	1476.0	
476.477	1257.0	-1.0	2063.0	1139.0	-1.0	1663.0	1274.0	-1.0	1973.0	1596.0	-1.0	2506.0	1329.0	-1.0	2115.0	1135.0	-1.0	1552.0	1512.0	-1.0	2370.0	2125.0	-1.0	3166.0	1834.0	-1.0	3127.0	2044.0	-1.0	3155.0	1719.0	-1.0	2924.0	1364.0	-1.0	2110.0	1149.0	-1.0	1804.0	1144.0	-1.0	1926.0	961.0	-1.0	1596.0	998.0	-1.0	1473.0	
476.976	1256.0	-1.0	2061.0	1140.0	-1.0	1668.0	1275.0	-1.0	1972.0	1595.0	-1.0	2505.0	1331.0	-1.0	2116.0	1135.0	-1.0	1551.0	1511.0	-1.0	2372.0	2125.0	-1.0	3170.0	1836.0	-1.0	3130.0	2046.0	-1.0	3156.0	1720.0	-1.0	2924.0	1365.0	-1.0	2109.0	1148.0	-1.0	1802.0	1145.0	-1.0	1923.0	960.0	-1.0	1595.0	997.0	-1.0	1470.0	
477.475	1254.0	-1.0	2059.0	1139.0	-1.0	1668.0	1274.0	-1.0	1969.0	1595.0	-1.0	2503.0	1329.0	-1.0	2112.0	1136.0	-1.0	1553.0	1512.0	-1.0	2374.0	2124.0	-1.0	3169.0	1836.0	-1.0	3136.0	2048.0	-1.0	3159.0	1721.0	-1.0	2923.0	1365.0	-1.0	2112.0	1149.0	-1.0	1804.0	1146.0	-1.0	1924.0	961.0	-1.0	1596.0	998.0	-1.0	1472.0	
477.974	1255.0	-1.0	2056.0	1137.0	-1.0	1665.0	1273.0	-1.0	1966.0	1595.0	-1.0	2500.0	1329.0	-1.0	2108.0	1135.0	-1.0	1549.0	1512.0	-1.0	2372.0	2122.0	-1.0	3166.0	1837.0	-1.0	3135.0	2049.0	-1.0	3160.0	1721.0	-1.0	2923.0	1366.0	-1.0	2114.0	1150.0	-1.0	1804.0	1146.0	-1.0	1927.0	960.0	-1.0	1597.0	1000.0	-1.0	1476.0	
478.473	1255.0	-1.0	2053.0	1137.0	-1.0	1660.0	1271.0	-1.0	1962.0	1592.0	-1.0	2496.0	1328.0	-1.0	2105.0	1134.0	-1.0	1549.0	1510.0	-1.0	2370.0	2122.0	-1.0	3161.0	1834.0	-1.0	3135.0	2048.0	-1.0	3157.0	1722.0	-1.0	2921.0	1367.0	-1.0	2113.0	1148.0	-1.0	1807.0	1146.0	-1.0	1927.0	962.0	-1.0	1596.0	1000.0	-1.0	1475.0	
478.972	1255.0	-1.0	2051.0	1136.0	-1.0	1656.0	1271.0	-1.0	1960.0	1594.0	-1.0	2492.0	1327.0	-1.0	2103.0	1135.0	-1.0	1547.0	1511.0	-1.0	2369.0	2121.0	-1.0	3159.0	1833.0	-1.0	3130.0	2047.0	-1.0	3152.0	1722.0	-1.0	2919.0	1367.0	-1.0	2110.0	1151.0	-1.0	1807.0	1147.0	-1.0	1926.0	961.0	-1.0	1594.0	1000.0	-1.0	1474.0	
479.471	1256.0	-1.0	2058.0	1138.0	-1.0	1662.0	1273.0	-1.0	1965.0	1594.0	-1.0	2499.0	1329.0	-1.0	2109.0	1136.0	-1.0	1551.0	1512.0	-1.0	2370.0	2126.0	-1.0	3167.0	1835.0	-1.0	3127.0	2047.0	-1.0	3149.0	1722.0	-1.0	2921.0	1367.0	-1.0	2109.0	1150.0	-1.0	1808.0	1145.0	-1.0	1924.0	961.0	-1.0	1593.0	1000.0	-1.0	1473.0	
479.970	1257.0	-1.0	2062.0	1139.0	-1.0	1667.0	1274.0	-1.0	1969.0	1596.0	-1.0	2503.0	1332.0	-1.0	2116.0	1138.0	-1.0	1556.0	1512.0	-1.0	2371.0	2129.0	-1.0	3175.0	1834.0	-1.0	3128.0	2049.0	-1.0	3158.0	1723.0	-1.0	2925.0	1369.0	-1.0	2112.0	1152.0	-1.0	1810.0	1146.0	-1.0	1926.0	962.0	-1.0	1595.0	1000.0	-1.0	1474.0	
480.469	1256.0	-1.0	2061.0	1139.0	-1.0	1668.0	1274.0	-1.0	1971.0	1595.0	-1.0	2501.0	1335.0	-1.0	2120.0	1138.0	-1.0	1560.0	1511.0	-1.0	2370.0	2130.0	-1.0	3178.0	1833.0	-1.0	3125.0	2051.0	-1.0	3165.0	1725.0	-1.0	2927.0	1370.0	-1.0	2117.0	1152.0	-1.0	1810.0	1146.0	-1.0	1928.0	963.0	-1.0	1596.0	1002.0	-1.0	1479.0	
480.968	1255.0	-1.0	2059.0	1138.0	-1.0	1664.0	1275.0	-1.0	1968.0	1592.0	-1.0	2496.0	1336.0	-1.0	2123.0	1140.0	-1.0	1560.0	1510.0	-1.0	2368.0	2130.0	-1.0	3181.0	1831.0	-1.0	3120.0	2053.0	-1.0	3168.0	1725.0	-1.0	2926.0	1372.0	-1.0	2121.0	1151.0	-1.0	1810.0	1147.0	-1.0	1927.0	963.0	-1.0	1595.0	1003.0	-1.0	1479.0	
481.467	1254.0	-1.0	2056.0	1136.0	-1.0	1660.0	1274.0	-1.0	1967.0	1593.0	-1.0	2491.0	1336.0	-1.0	2126.0	1139.0	-1.0	1558.0	1510.0	-1.0	2365.0	2131.0	-1.0	3180.0	1828.0	-1.0	3114.0	2053.0	-1.0	3168.0	1727.0	-1.0	2927.0	1374.0	-1.0	2125.0	1153.0	-1.0	1809.0	1145.0	-1.0	1925.0	962.0	-1.0	1594.0	1003.0	-1.0	1481.0	
481.967	1254.0	-1.0	2058.0	1139.0	-1.0	1665.0	1276.0	-1.0	1972.0	1592.0	-1.0	2496.0	1339.0	-1.0	2130.0	1141.0	-1.0	1560.0	1512.0	-1.0	2368.0	2132.0	-1.0	3185.0	1828.0	-1.0	3113.0	2056.0	-1.0	3170.0	1730.0	-1.0	2932.0	1377.0	-1.0	2128.0	1153.0	-1.0	1808.0	1145.0	-1.0	1922.0	960.0	-1.0	1593.0	1002.0	-1.0	1480.0	
482.466	1254.0	-1.0	2057.0	1139.0	-1.0	1670.0	1276.0	-1.0	1977.0	1592.0	-1.0	2496.0	1341.0	-1.0	2139.0	1142.0	-1.0	1564.0	1512.0	-1.0	2370.0	2135.0	-1.0	3193.0	1829.0	-1.0	3118.0	2060.0	-1.0	3181.0	1732.0	-1.0	2938.0	1381.0	-1.0	2141.0	1154.0	-1.0	1811.0	1145.0	-1.0	1920.0	960.0	-1.0	1591.0	1004.0	-1.0	1482.0	
482.965	1253.0	-1.0	2053.0	1138.0	-1.0	1670.0	1276.0	-1.0	1977.0	1592.0	-1.0	2493.0	1340.0	-1.0	2139.0	1141.0	-1.0	1563.0	1513.0	-1.0	2372.0	2137.0	-1.0	3195.0	1830.0	-1.0	3120.0	2063.0	-1.0	3190.0	1735.0	-1.0	2945.0	1386.0	-1.0	2150.0	1156.0	-1.0	1813.0	1144.0	-1.0	1921.0	961.0	-1.0	1591.0	1006.0	-1.0	1487.0	
483.464	1250.0	-1.0	2049.0	1136.0	-1.0	1667.0	1276.0	-1.0	1973.0	1590.0	-1.0	2488.0	1339.0	-1.0	2137.0	1141.0	-1.0	1559.0	1513.0	-1.0	2373.0	2136.0	-1.0	3195.0	1832.0	-1.0	3121.0	2065.0	-1.0	3191.0	1736.0	-1.0	2947.0	1388.0	-1.0	2157.0	1156.0	-1.0	1814.0	1145.0	-1.0	1921.0	960.0	-1.0	1588.0	1007.0	-1.0	1489.0	
483.964	1248.0	-1.0	2044.0	1136.0	-1.0	1663.0	1275.0	-1.0	1968.0	1588.0	-1.0	2481.0	1339.0	-1.0	2134.0	1140.0	-1.0	1556.0	1511.0	-1.0	2372.0	2134.0	-1.0	3187.0	1831.0	-1.0	3120.0	2063.0	-1.0	3187.0	1738.0	-1.0	2946.0	1391.0	-1.0	2159.0	1157.0	-1.0	1813.0	1143.0	-1.0	1918.0	959.0	-1.0	1587.0	1006.0	-1.0	1489.0	
484.463	1248.0	-1.0	2042.0	1137.0	-1.0	1665.0	1276.0	-1.0	1972.0	1590.0	-1.0	2484.0	1337.0	-1.0	2131.0	1139.0	-1.0	1552.0	1514.0	-1.0	2375.0	2134.0	-1.0	3186.0	1832.0	-1.0	3122.0	2062.0	-1.0	3183.0	1738.0	-1.0	2944.0	1393.0	-1.0	2161.0	1157.0	-1.0	1813.0	1142.0	-1.0	1915.0	958.0	-1.0	1583.0	1003.0	-1.0	1485.0	
484.962	1249.0	-1.0	2049.0	1139.0	-1.0	1669.0	1279.0	-1.0	1978.0	1591.0	-1.0	2491.0	1341.0	-1.0	2137.0	1142.0	-1.0	1561.0	1512.0	-1.0	2378.0	2138.0	-1.0	3195.0	1833.0	-1.0	3130.0	2069.0	-1.0	3193.0	1745.0	-1.0	2958.0	1397.0	-1.0	2172.0	1161.0	-1.0	1822.0	1142.0	-1.0	1919.0	960.0	-1.0	1588.0	1004.0	-1.0	1482.0	
485.461	1253.0	-1.0	2059.0	1142.0	-1.0	1677.0	1282.0	-1.0	1987.0	1594.0	-1.0	2499.0	1343.0	-1.0	2142.0	1145.0	-1.0	1570.0	1513.0	-1.0	2380.0	2141.0	-1.0	3204.0	1841.0	-1.0	3146.0	2076.0	-1.0	3212.0	1752.0	-1.0	2978.0	1402.0	-1.0	2182.0	1166.0	-1.0	1833.0	1148.0	-1.0	1928.0	962.0	-1.0	1595.0	1006.0	-1.0	1486.0	
485.961	1256.0	-1.0	2070.0	1144.0	-1.0	1683.0	1284.0	-1.0	1994.0	1596.0	-1.0	2507.0	1344.0	-1.0	2145.0	1146.0	-1.0	1574.0	1514.0	-1.0	2384.0	2143.0	-1.0	3211.0	1843.0	-1.0	3161.0	2080.0	-1.0	3226.0	1755.0	-1.0	2986.0	1402.0	-1.0	2183.0	1167.0	-1.0	1837.0	1150.0	-1.0	1937.0	966.0	-1.0	1601.0	1007.0	-1.0	1490.0	
486.460	1260.0	-1.0	2080.0	1147.0	-1.0	1688.0	1285.0	-1.0	1998.0	1598.0	-1.0	2516.0	1344.0	-1.0	2149.0	1148.0	-1.0	1579.0	1517.0	-1.0	2388.0	2144.0	-1.0	3217.0	1846.0	-1.0	3170.0	2082.0	-1.0	3230.0	1753.0	-1.0	2985.0	1398.0	-1.0	2179.0	1166.0	-1.0	1836.0	1152.0	-1.0	1944.0	967.0	-1.0	1608.0	1009.0	-1.0	1494.0	
486.960	1263.0	-1.0	2090.0	1147.0	-1.0	1695.0	1286.0	-1.0	2005.0	1602.0	-1.0	2526.0	1348.0	-1.0	2158.0	1150.0	-1.0	1586.0	1519.0	-1.0	2398.0	2148.0	-1.0	3228.0	1848.0	-1.0	3177.0	2083.0	-1.0	3233.0	1751.0	-1.0	2983.0	1395.0	-1.0	2176.0	1166.0	-1.0	1834.0	1155.0	-1.0	1951.0	969.0	-1.0	1612.0	1010.0	-1.0	1499.0	
487.459	1265.0	-1.0	2100.0	1148.0	-1.0	1702.0	1289.0	-1.0	2012.0	1605.0	-1.0	2536.0	1351.0	-1.0	2170.0	1155.0	-1.0	1596.0	1522.0	-1.0	2407.0	2151.0	-1.0	3242.0	1850.0	-1.0	3185.0	2083.0	-1.0	3241.0	1750.0	-1.0	2982.0	1395.0	-1.0	2174.0	1163.0	-1.0	1836.0	1158.0	-1.0	1959.0	970.0	-1.0	1618.0	1012.0	-1.0	1503.0	
487.958	1267.0	-1.0	2107.0	1150.0	-1.0	1707.0	1292.0	-1.0	2021.0	1608.0	-1.0	2546.0	1356.0	-1.0	2183.0	1159.0	-1.0	1607.0	1525.0	-1.0	2420.0	2158.0	-1.0	3259.0	1850.0	-1.0	3192.0	2087.0	-1.0	3251.0	1750.0	-1.0	2988.0	1394.0	-1.0	2176.0	1165.0	-1.0	1839.0	1160.0	-1.0	1966.0	972.0	-1.0	1623.0	1014.0	-1.0	1510.0	
488.457	1269.0	-1.0	2117.0	1151.0	-1.0	1713.0	1294.0	-1.0	2028.0	1612.0	-1.0	2557.0	1363.0	-1.0	2200.0	1165.0	-1.0	1621.0	1528.0	-1.0	2430.0	2165.0	-1.0	3279.0	1853.0	-1.0	3204.0	2091.0	-1.0	3266.0	1753.0	-1.0	2996.0	1397.0	-1.0	2182.0	1166.0	-1.0	1844.0	1162.0	-1.0	1972.0	974.0	-1.0	1629.0	1016.0	-1.0	1515.0	
488.956	1270.0	-1.0	2122.0	1154.0	-1.0	1717.0	1295.0	-1.0	2035.0	1612.0	-1.0	2565.0	1367.0	-1.0	2215.0	1169.0	-1.0	1629.0	1531.0	-1.0	2440.0	2169.0	-1.0	3295.0	1854.0	-1.0	3209.0	2092.0	-1.0	3275.0	1753.0	-1.0	3003.0	1398.0	-1.0	2186.0	1168.0	-1.0	1848.0	1164.0	-1.0	1979.0	975.0	-1.0	1633.0	1016.0	-1.0	1518.0	
489.455	1270.0	-1.0	2121.0	1152.0	-1.0	1715.0	1296.0	-1.0	2037.0	1615.0	-1.0	2568.0	1369.0	-1.0	2222.0	1169.0	-1.0	1634.0	1533.0	-1.0	2444.0	2171.0	-1.0	3300.0	1854.0	-1.0	3208.0	2093.0	-1.0	3274.0	1750.0	-1.0	2999.0	1396.0	-1.0	2186.0	1167.0	-1.0	1848.0	1163.0	-1.0	1980.0	976.0	-1.0	1636.0	1016.0	-1.0	1519.0	
489.954	1270.0	-1.0	2120.0	1152.0	-1.0	1711.0	1294.0	-1.0	2034.0	1614.0	-1.0	2566.0	1369.0	-1.0	2222.0	1169.0	-1.0	1634.0	1533.0	-1.0	2444.0	2170.0	-1.0	3296.0	1852.0	-1.0	3203.0	2091.0	-1.0	3271.0	1747.0	-1.0	2992.0	1394.0	-1.0	2182.0	1164.0	-1.0	1846.0	1164.0	-1.0	1983.0	975.0	-1.0	1635.0	1017.0	-1.0	1518.0	
490.454	1267.0	-1.0	2117.0	1151.0	-1.0	1708.0	1294.0	-1.0	2028.0	1613.0	-1.0	2562.0	1366.0	-1.0	2219.0	1170.0	-1.0	1631.0	1531.0	-1.0	2437.0	2166.0	-1.0	3288.0	1848.0	-1.0	3191.0	2087.0	-1.0	3264.0	1744.0	-1.0	2983.0	1393.0	-1.0	2176.0	1163.0	-1.0	1843.0	1163.0	-1.0	1982.0	975.0	-1.0	1635.0	1016.0	-1.0	1516.0	
490.953	1267.0	-1.0	2110.0	1150.0	-1.0	1704.0	1291.0	-1.0	2024.0	1611.0	-1.0	2557.0	1363.0	-1.0	2209.0	1167.0	-1.0	1624.0	1526.0	-1.0	2426.0	2162.0	-1.0	3277.0	1845.0	-1.0	3181.0	2085.0	-1.0	3251.0	1740.0	-1.0	2971.0	1389.0	-1.0	2168.0	1161.0	-1.0	1839.0	1164.0	-1.0	1979.0	974.0	-1.0	1632.0	1015.0	-1.0	1513.0	
491.453	1264.0	-1.0	2105.0	1148.0	-1.0	1698.0	1290.0	-1.0	2015.0	1610.0	-1.0	2549.0	1356.0	-1.0	2195.0	1162.0	-1.0	1615.0	1523.0	-1.0	2414.0	2156.0	-1.0	3262.0	1842.0	-1.0	3168.0	2081.0	-1.0	3240.0	1737.0	-1.0	2959.0	1386.0	-1.0	2159.0	1160.0	-1.0	1834.0	1164.0	-1.0	1976.0	971.0	-1.0	1627.0	1013.0	-1.0	1509.0	
491.953	1266.0	-1.0	2102.0	1150.0	-1.0	1698.0	1289.0	-1.0	2016.0	1611.0	-1.0	2548.0	1352.0	-1.0	2179.0	1160.0	-1.0	1608.0	1518.0	-1.0	2405.0	2153.0	-1.0	3249.0	1840.0	-1.0	3161.0	2077.0	-1.0	3228.0	1734.0	-1.0	2951.0	1383.0	-1.0	2150.0	1159.0	-1.0	1828.0	1163.0	-1.0	1971.0	969.0	-1.0	1624.0	1012.0	-1.0	1505.0	
492.452	1265.0	-1.0	2102.0	1151.0	-1.0	1700.0	1291.0	-1.0	2016.0	1611.0	-1.0	2551.0	1348.0	-1.0	2171.0	1157.0	-1.0	1604.0	1516.0	-1.0	2398.0	2151.0	-1.0	3246.0	1841.0	-1.0	3161.0	2076.0	-1.0	3229.0	1733.0	-1.0	2948.0	1383.0	-1.0	2147.0	1158.0	-1.0	1826.0	1162.0	-1.0	1966.0	969.0	-1.0	1621.0	1011.0	-1.0	1500.0	
492.951	1263.0	-1.0	2100.0	1151.0	-1.0	1699.0	1290.0	-1.0	2015.0	1611.0	-1.0	2551.0	1343.0	-1.0	2163.0	1156.0	-1.0	1600.0	1514.0	-1.0	2392.0	2147.0	-1.0	3241.0	1841.0	-1.0	3160.0	2078.0	-1.0	3228.0	1733.0	-1.0	2947.0	1381.0	-1.0	2144.0	1157.0	-1.0	1823.0	1162.0	-1.0	1965.0	971.0	-1.0	1622.0	1010.0	-1.0	1501.0	
493.450	1264.0	-1.0	2098.0	1149.0	-1.0	1698.0	1289.0	-1.0	2012.0	1611.0	-1.0	2549.0	1341.0	-1.0	2156.0	1154.0	-1.0	1595.0	1510.0	-1.0	2389.0	2144.0	-1.0	3236.0	1842.0	-1.0	3162.0	2077.0	-1.0	3226.0	1731.0	-1.0	2946.0	1379.0	-1.0	2141.0	1157.0	-1.0	1823.0	1162.0	-1.0	1966.0	969.0	-1.0	1621.0	1010.0	-1.0	1501.0	
493.949	1264.0	-1.0	2098.0	1149.0	-1.0	1696.0	1288.0	-1.0	2012.0	1610.0	-1.0	2548.0	1339.0	-1.0	2154.0	1152.0	-1.0	1595.0	1512.0	-1.0	2389.0	2144.0	-1.0	3235.0	1843.0	-1.0	3166.0	2077.0	-1.0	3229.0	1732.0	-1.0	2950.0	1381.0	-1.0	2140.0	1157.0	-1.0	1825.0	1161.0	-1.0	1965.0	970.0	-1.0	1621.0	1011.0	-1.0	1500.0	
494.448	1266.0	-1.0	2103.0	1150.0	-1.0	1698.0	1289.0	-1.0	2014.0	1611.0	-1.0	2551.0	1339.0	-1.0	2155.0	1154.0	-1.0	1597.0	1513.0	-1.0	2393.0	2145.0	-1.0	3235.0	1846.0	-1.0	3175.0	2079.0	-1.0	3232.0	1734.0	-1.0	2955.0	1380.0	-1.0	2142.0	1159.0	-1.0	1828.0	1162.0	-1.0	1966.0	970.0	-1.0	1623.0	1009.0	-1.0	1501.0	
494.947	1268.0	-1.0	2108.0	1152.0	-1.0	1704.0	1292.0	-1.0	2024.0	1613.0	-1.0	2557.0	1344.0	-1.0	2163.0	1157.0	-1.0	1601.0	1515.0	-1.0	2401.0	2148.0	-1.0	3246.0	1847.0	-1.0	3184.0	2081.0	-1.0	3239.0	1738.0	-1.0	2964.0	1382.0	-1.0	2142.0	1160.0	-1.0	1834.0	1163.0	-1.0	1966.0	969.0	-1.0	1625.0	1010.0	-1.0	1500.0	
495.446	1270.0	-1.0	2117.0	1156.0	-1.0	1711.0	1295.0	-1.0	2033.0	1613.0	-1.0	2565.0	1349.0	-1.0	2176.0	1159.0	-1.0	1610.0	1517.0	-1.0	2411.0	2154.0	-1.0	3258.0	1850.0	-1.0	3193.0	2083.0	-1.0	3245.0	1740.0	-1.0	2972.0	1383.0	-1.0	2146.0	1161.0	-1.0	1837.0	1162.0	-1.0	1969.0	972.0	-1.0	1628.0	1008.0	-1.0	1501.0	
495.945	1271.0	-1.0	2123.0	1157.0	-1.0	1718.0	1295.0	-1.0	2041.0	1615.0	-1.0	2570.0	1354.0	-1.0	2189.0	1162.0	-1.0	1616.0	1522.0	-1.0	2422.0	2158.0	-1.0	3272.0	1853.0	-1.0	3201.0	2086.0	-1.0	3249.0	1741.0	-1.0	2977.0	1382.0	-1.0	2147.0	1162.0	-1.0	1840.0	1161.0	-1.0	1969.0	971.0	-1.0	1628.0	1008.0	-1.0	1500.0	
496.444	1271.0	-1.0	2126.0	1157.0	-1.0	1719.0	1296.0	-1.0	2044.0	1615.0	-1.0	2573.0	1356.0	-1.0	2200.0	1163.0	-1.0	1621.0	1525.0	-1.0	2428.0	2161.0	-1.0	3278.0	1854.0	-1.0	3204.0	2085.0	-1.0	3248.0	1740.0	-1.0	2975.0	1383.0	-1.0	2147.0	1163.0	-1.0	1840.0	1161.0	-1.0	1968.0	971.0	-1.0	1629.0	1006.0	-1.0	1497.0	
496.943	1271.0	-1.0	2124.0	1157.0	-1.0	1720.0	1296.0	-1.0	2044.0	1613.0	-1.0	2570.0	1358.0	-1.0	2204.0	1165.0	-1.0	1624.0	1525.0	-1.0	2429.0	2162.0	-1.0	3279.0	1853.0	-1.0	3198.0	2085.0	-1.0	3245.0	1738.0	-1.0	2970.0	1381.0	-1.0	2143.0	1161.0	-1.0	1838.0	1161.0	-1.0	1966.0	971.0	-1.0	1629.0	1005.0	-1.0	1496.0	
497.442	1270.0	-1.0	2122.0	1155.0	-1.0	1719.0	1295.0	-1.0	2041.0	1613.0	-1.0	2567.0	1357.0	-1.0	2203.0	1164.0	-1.0	1623.0	1523.0	-1.0	2423.0	2160.0	-1.0	3275.0	1850.0	-1.0	3190.0	2082.0	-1.0	3240.0	1736.0	-1.0	2963.0	1381.0	-1.0	2138.0	1161.0	-1.0	1837.0	1160.0	-1.0	1963.0	968.0	-1.0	1625.0	1004.0	-1.0	1492.0	
497.941	1269.0	-1.0	2116.0	1155.0	-1.0	1717.0	1293.0	-1.0	2037.0	1611.0	-1.0	2563.0	1356.0	-1.0	2197.0	1163.0	-1.0	1618.0	1518.0	-1.0	2412.0	2154.0	-1.0	3266.0	1847.0	-1.0	3185.0	2081.0	-1.0	3239.0	1736.0	-1.0	2958.0	1379.0	-1.0	2139.0	1159.0	-1.0	1832.0	1159.0	-1.0	1960.0	968.0	-1.0	1623.0	1003.0	-1.0	1491.0	
498.441	1265.0	-1.0	2111.0	1152.0	-1.0	1713.0	1292.0	-1.0	2031.0	1609.0	-1.0	2556.0	1350.0	-1.0	2186.0	1159.0	-1.0	1612.0	1514.0	-1.0	2397.0	2150.0	-1.0	3251.0	1846.0	-1.0	3176.0	2080.0	-1.0	3237.0	1732.0	-1.0	2952.0	1378.0	-1.0	2137.0	1157.0	-1.0	1829.0	1159.0	-1.0	1961.0	968.0	-1.0	1623.0	1004.0	-1.0	1492.0	
498.941	1264.0	-1.0	2107.0	1151.0	-1.0	1709.0	1290.0	-1.0	2022.0	1608.0	-1.0	2551.0	1346.0	-1.0	2171.0	1156.0	-1.0	1603.0	1508.0	-1.0	2385.0	2143.0	-1.0	3236.0	1842.0	-1.0	3167.0	2076.0	-1.0	3232.0	1731.0	-1.0	2948.0	1377.0	-1.0	2137.0	1157.0	-1.0	1829.0	1159.0	-1.0	1962.0	968.0	-1.0	1624.0	1004.0	-1.0	1493.0	
499.440	1264.0	-1.0	2104.0	1150.0	-1.0	1705.0	1286.0	-1.0	2017.0	1606.0	-1.0	2548.0	1341.0	-1.0	2159.0	1153.0	-1.0	1596.0	1505.0	-1.0	2373.0	2136.0	-1.0	3220.0	1840.0	-1.0	3160.0	2075.0	-1.0	3229.0	1729.0	-1.0	2942.0	1374.0	-1.0	2133.0	1154.0	-1.0	1826.0	1157.0	-1.0	1963.0	967.0	-1.0	1623.0	1005.0	-1.0	1496.0	
499.939	1262.0	-1.0	2101.0	1148.0	-1.0	1701.0	1285.0	-1.0	2012.0	1606.0	-1.0	2545.0	1338.0	-1.0	2149.0	1149.0	-1.0	1589.0	1502.0	-1.0	2366.0	2133.0	-1.0	3210.0	1838.0	-1.0	3158.0	2074.0	-1.0	3227.0	1729.0	-1.0	2941.0	1375.0	-1.0	2133.0	1154.0	-1.0	1824.0	1158.0	-1.0	1961.0	966.0	-1.0	1622.0	1005.0	-1.0	1497.0	
500.439	1263.0	-1.0	2099.0	1150.0	-1.0	1701.0	1285.0	-1.0	2012.0	1606.0	-1.0	2546.0	1335.0	-1.0	2144.0	1148.0	-1.0	1585.0	1501.0	-1.0	2362.0	2130.0	-1.0	3204.0	1840.0	-1.0	3158.0	2072.0	-1.0	3225.0	1727.0	-1.0	2940.0	1374.0	-1.0	2133.0	1153.0	-1.0	1823.0	1156.0	-1.0	1960.0	966.0	-1.0	1623.0	1005.0	-1.0	1498.0	
500.938	1262.0	-1.0	2104.0	1151.0	-1.0	1706.0	1287.0	-1.0	2016.0	1608.0	-1.0	2551.0	1335.0	-1.0	2142.0	1146.0	-1.0	1584.0	1502.0	-1.0	2367.0	2131.0	-1.0	3203.0	1840.0	-1.0	3160.0	2072.0	-1.0	3224.0	1727.0	-1.0	2943.0	1373.0	-1.0	2133.0	1152.0	-1.0	1821.0	1156.0	-1.0	1961.0	966.0	-1.0	1623.0	1004.0	-1.0	1500.0	
501.437	1265.0	-1.0	2110.0	1153.0	-1.0	1714.0	1286.0	-1.0	2022.0	1609.0	-1.0	2558.0	1337.0	-1.0	2147.0	1147.0	-1.0	1588.0	1506.0	-1.0	2375.0	2135.0	-1.0	3211.0	1842.0	-1.0	3166.0	2071.0	-1.0	3225.0	1726.0	-1.0	2944.0	1373.0	-1.0	2132.0	1151.0	-1.0	1820.0	1154.0	-1.0	1961.0	967.0	-1.0	1624.0	1006.0	-1.0	1501.0	
501.936	1265.0	-1.0	2115.0	1152.0	-1.0	1719.0	1288.0	-1.0	2027.0	1611.0	-1.0	2564.0	1341.0	-1.0	2159.0	1152.0	-1.0	1596.0	1511.0	-1.0	2386.0	2139.0	-1.0	3226.0	1843.0	-1.0	3174.0	2072.0	-1.0	3226.0	1727.0	-1.0	2946.0	1373.0	-1.0	2131.0	1150.0	-1.0	1821.0	1155.0	-1.0	1961.0	967.0	-1.0	1624.0	1004.0	-1.0	1498.0	
502.435	1266.0	-1.0	2115.0	1153.0	-1.0	1720.0	1288.0	-1.0	2030.0	1610.0	-1.0	2568.0	1345.0	-1.0	2168.0	1154.0	-1.0	1603.0	1515.0	-1.0	2396.0	2145.0	-1.0	3234.0	1845.0	-1.0	3177.0	2072.0	-1.0	3224.0	1726.0	-1.0	2946.0	1371.0	-1.0	2131.0	1149.0	-1.0	1820.0	1155.0	-1.0	1958.0	965.0	-1.0	1622.0	1004.0	-1.0	1497.0	
502.934	1264.0	-1.0	2114.0	1151.0	-1.0	1717.0	1289.0	-1.0	2031.0	1610.0	-1.0	2567.0	1346.0	-1.0	2173.0	1157.0	-1.0	1607.0	1519.0	-1.0	2403.0	2148.0	-1.0	3240.0	1845.0	-1.0	3181.0	2070.0	-1.0	3224.0	1728.0	-1.0	2947.0	1372.0	-1.0	2130.0	1151.0	-1.0	1821.0	1154.0	-1.0	1957.0	964.0	-1.0	1621.0	1003.0	-1.0	1495.0	
503.433	1265.0	-1.0	2114.0	1151.0	-1.0	1717.0	1288.0	-1.0	2030.0	1610.0	-1.0	2566.0	1349.0	-1.0	2175.0	1158.0	-1.0	1609.0	1518.0	-1.0	2405.0	2149.0	-1.0	3243.0	1847.0	-1.0	3186.0	2070.0	-1.0	3225.0	1730.0	-1.0	2953.0	1373.0	-1.0	2131.0	1152.0	-1.0	1824.0	1153.0	-1.0	1955.0	965.0	-1.0	1619.0	1003.0	-1.0	1491.0	
503.932	1265.0	-1.0	2111.0	1152.0	-1.0	1714.0	1288.0	-1.0	2032.0	1609.0	-1.0	2564.0	1349.0	-1.0	2173.0	1159.0	-1.0	1609.0	1518.0	-1.0	2405.0	2148.0	-1.0	3239.0	1848.0	-1.0	3192.0	2073.0	-1.0	3226.0	1734.0	-1.0	2957.0	1374.0	-1.0	2132.0	1155.0	-1.0	1828.0	1153.0	-1.0	1953.0	965.0	-1.0	1619.0	999.0	-1.0	1488.0	
504.432	1265.0	-1.0	2111.0	1153.0	-1.0	1714.0	1290.0	-1.0	2032.0	1608.0	-1.0	2561.0	1349.0	-1.0	2173.0	1159.0	-1.0	1606.0	1517.0	-1.0	2402.0	2147.0	-1.0	3234.0	1852.0	-1.0	3195.0	2073.0	-1.0	3229.0	1736.0	-1.0	2967.0	1375.0	-1.0	2133.0	1155.0	-1.0	1829.0	1152.0	-1.0	1952.0	965.0	-1.0	1620.0	1001.0	-1.0	1487.0	
504.931	1267.0	-1.0	2109.0	1153.0	-1.0	1712.0	1290.0	-1.0	2034.0	1609.0	-1.0	2561.0	1348.0	-1.0	2169.0	1158.0	-1.0	1603.0	1517.0	-1.0	2402.0	2144.0	-1.0	3229.0	1852.0	-1.0	3200.0	2075.0	-1.0	3232.0	1740.0	-1.0	2972.0	1375.0	-1.0	2134.0	1157.0	-1.0	1830.0	1152.0	-1.0	1952.0	965.0	-1.0	1622.0	999.0	-1.0	1488.0	
505.431	1266.0	-1.0	2110.0	1153.0	-1.0	1709.0	1292.0	-1.0	2029.0	1610.0	-1.0	2561.0	1346.0	-1.0	2166.0	1155.0	-1.0	1599.0	1517.0	-1.0	2402.0	2141.0	-1.0	3222.0	1852.0	-1.0	3203.0	2076.0	-1.0	3232.0	1740.0	-1.0	2974.0	1374.0	-1.0	2134.0	1155.0	-1.0	1830.0	1152.0	-1.0	1952.0	965.0	-1.0	1622.0	1001.0	-1.0	1488.0	
505.930	1265.0	-1.0	2108.0	1152.0	-1.0	1703.0	1291.0	-1.0	2025.0	1608.0	-1.0	2558.0	1345.0	-1.0	2164.0	1152.0	-1.0	1595.0	1515.0	-1.0	2400.0	2139.0	-1.0	3217.0	1853.0	-1.0	3202.0	2073.0	-1.0	3231.0	1738.0	-1.0	2972.0	1374.0	-1.0	2133.0	1153.0	-1.0	1828.0	1153.0	-1.0	1951.0	965.0	-1.0	1623.0	1001.0	-1.0	1490.0	
506.429	1263.0	-1.0	2104.0	1150.0	-1.0	1697.0	1289.0	-1.0	2019.0	1608.0	-1.0	2553.0	1343.0	-1.0	2161.0	1150.0	-1.0	1591.0	1515.0	-1.0	2397.0	2137.0	-1.0	3213.0	1851.0	-1.0	3198.0	2072.0	-1.0	3229.0	1736.0	-1.0	2970.0	1373.0	-1.0	2131.0	1154.0	-1.0	1826.0	1153.0	-1.0	1949.0	964.0	-1.0	1623.0	1000.0	-1.0	1489.0	
506.928	1264.0	-1.0	2101.0	1146.0	-1.0	1690.0	1287.0	-1.0	2014.0	1606.0	-1.0	2548.0	1342.0	-1.0	2158.0	1149.0	-1.0	1589.0	1513.0	-1.0	2392.0	2134.0	-1.0	3206.0	1849.0	-1.0	3189.0	2070.0	-1.0	3226.0	1737.0	-1.0	2970.0	1373.0	-1.0	2129.0	1154.0	-1.0	1826.0	1151.0	-1.0	1950.0	965.0	-1.0	1622.0	998.0	-1.0	1488.0	
507.427	1262.0	-1.0	2096.0	1145.0	-1.0	1685.0	1285.0	-1.0	2009.0	1602.0	-1.0	2542.0	1339.0	-1.0	2152.0	1149.0	-1.0	1587.0	1512.0	-1.0	2386.0	2130.0	-1.0	3201.0	1847.0	-1.0	3182.0	2069.0	-1.0	3222.0	1736.0	-1.0	2965.0	1372.0	-1.0	2127.0	1151.0	-1.0	1821.0	1151.0	-1.0	1947.0	965.0	-1.0	1620.0	999.0	-1.0	1486.0	
507.927	1260.0	-1.0	2090.0	1143.0	-1.0	1681.0	1282.0	-1.0	2004.0	1600.0	-1.0	2536.0	1338.0	-1.0	2147.0	1146.0	-1.0	1583.0	1509.0	-1.0	2382.0	2129.0	-1.0	3199.0	1844.0	-1.0	3174.0	2068.0	-1.0	3217.0	1733.0	-1.0	2957.0	1370.0	-1.0	2124.0	1149.0	-1.0	1817.0	1151.0	-1.0	1945.0	964.0	-1.0	1617.0	999.0	-1.0	1484.0	
508.426	1260.0	-1.0	2086.0	1141.0	-1.0	1678.0	1280.0	-1.0	2001.0	1601.0	-1.0	2533.0	1337.0	-1.0	2142.0	1145.0	-1.0	1583.0	1509.0	-1.0	2381.0	2129.0	-1.0	3198.0	1843.0	-1.0	3166.0	2066.0	-1.0	3213.0	1729.0	-1.0	2953.0	1370.0	-1.0	2122.0	1148.0	-1.0	1815.0	1149.0	-1.0	1944.0	963.0	-1.0	1615.0	998.0	-1.0	1483.0	
508.925	1259.0	-1.0	2084.0	1140.0	-1.0	1675.0	1279.0	-1.0	1999.0	1599.0	-1.0	2531.0	1336.0	-1.0	2141.0	1146.0	-1.0	1584.0	1509.0	-1.0	2380.0	2127.0	-1.0	3198.0	1842.0	-1.0	3164.0	2065.0	-1.0	3209.0	1728.0	-1.0	2949.0	1368.0	-1.0	2121.0	1148.0	-1.0	1813.0	1150.0	-1.0	1944.0	962.0	-1.0	1613.0	998.0	-1.0	1481.0	
509.424	1258.0	-1.0	2082.0	1138.0	-1.0	1675.0	1278.0	-1.0	1997.0	1598.0	-1.0	2528.0	1336.0	-1.0	2139.0	1145.0	-1.0	1582.0	1508.0	-1.0	2380.0	2128.0	-1.0	3199.0	1840.0	-1.0	3161.0	2063.0	-1.0	3208.0	1727.0	-1.0	2945.0	1368.0	-1.0	2118.0	1148.0	-1.0	1808.0	1149.0	-1.0	1943.0	962.0	-1.0	1612.0	997.0	-1.0	1481.0	
509.923	1256.0	-1.0	2082.0	1137.0	-1.0	1675.0	1278.0	-1.0	1996.0	1597.0	-1.0	2529.0	1333.0	-1.0	2138.0	1144.0	-1.0	1580.0	1511.0	-1.0	2383.0	2127.0	-1.0	3198.0	1841.0	-1.0	3163.0	2062.0	-1.0	3205.0	1722.0	-1.0	2937.0	1366.0	-1.0	2115.0	1145.0	-1.0	1804.0	1149.0	-1.0	1942.0	960.0	-1.0	1609.0	997.0	-1.0	1481.0	
510.422	1255.0	-1.0	2083.0	1138.0	-1.0	1678.0	1277.0	-1.0	1995.0	1597.0	-1.0	2529.0	1334.0	-1.0	2139.0	1144.0	-1.0	1579.0	1511.0	-1.0	2386.0	2126.0	-1.0	3199.0	1840.0	-1.0	3163.0	2061.0	-1.0	3203.0	1721.0	-1.0	2931.0	1364.0	-1.0	2112.0	1143.0	-1.0	1800.0	1148.0	-1.0	1940.0	962.0	-1.0	1609.0	996.0	-1.0	1482.0	
510.921	1255.0	-1.0	2084.0	1138.0	-1.0	1680.0	1276.0	-1.0	1994.0	1597.0	-1.0	2532.0	1333.0	-1.0	2139.0	1143.0	-1.0	1579.0	1513.0	-1.0	2390.0	2126.0	-1.0	3200.0	1841.0	-1.0	3167.0	2060.0	-1.0	3201.0	1718.0	-1.0	2926.0	1363.0	-1.0	2112.0	1143.0	-1.0	1799.0	1148.0	-1.0	1942.0	961.0	-1.0	1609.0	996.0	-1.0	1480.0	
511.420	1257.0	-1.0	2082.0	1137.0	-1.0	1677.0	1275.0	-1.0	1992.0	1597.0	-1.0	2531.0	1332.0	-1.0	2139.0	1140.0	-1.0	1574.0	1514.0	-1.0	2392.0	2126.0	-1.0	3198.0	1841.0	-1.0	3167.0	2060.0	-1.0	3201.0	1720.0	-1.0	2930.0	1367.0	-1.0	2119.0	1145.0	-1.0	1805.0	1147.0	-1.0	1941.0	964.0	-1.0	1614.0	996.0	-1.0	1480.0	
511.919	1254.0	-1.0	2075.0	1136.0	-1.0	1676.0	1275.0	-1.0	1989.0	1597.0	-1.0	2528.0	1333.0	-1.0	2136.0	1139.0	-1.0	1570.0	1512.0	-1.0	2392.0	2123.0	-1.0	3193.0	1839.0	-1.0	3165.0	2061.0	-1.0	3206.0	1725.0	-1.0	2940.0	1373.0	-1.0	2130.0	1149.0	-1.0	1813.0	1147.0	-1.0	1938.0	966.0	-1.0	1617.0	996.0	-1.0	1481.0	
512.418	1253.0	-1.0	2069.0	1136.0	-1.0	1674.0	1272.0	-1.0	1983.0	1593.0	-1.0	2522.0	1330.0	-1.0	2131.0	1135.0	-1.0	1564.0	1512.0	-1.0	2389.0	2122.0	-1.0	3186.0	1839.0	-1.0	3164.0	2062.0	-1.0	3208.0	1729.0	-1.0	2949.0	1379.0	-1.0	2143.0	1152.0	-1.0	1819.0	1145.0	-1.0	1938.0	967.0	-1.0	1618.0	997.0	-1.0	1481.0	
512.918	1249.0	-1.0	2063.0	1134.0	-1.0	1672.0	1271.0	-1.0	1978.0	1593.0	-1.0	2518.0	1328.0	-1.0	2123.0	1133.0	-1.0	1558.0	1509.0	-1.0	2384.0	2118.0	-1.0	3176.0	1836.0	-1.0	3162.0	2065.0	-1.0	3210.0	1734.0	-1.0	2954.0	1384.0	-1.0	2155.0	1154.0	-1.0	1823.0	1146.0	-1.0	1937.0	966.0	-1.0	1618.0	997.0	-1.0	1481.0	
513.417	1249.0	-1.0	2058.0	1134.0	-1.0	1668.0	1268.0	-1.0	1972.0	1592.0	-1.0	2515.0	1325.0	-1.0	2116.0	1131.0	-1.0	1554.0	1505.0	-1.0	2374.0	2115.0	-1.0	3167.0	1834.0	-1.0	3156.0	2068.0	-1.0	3214.0	1738.0	-1.0	2961.0	1389.0	-1.0	2166.0	1156.0	-1.0	1829.0	1147.0	-1.0	1935.0	968.0	-1.0	1621.0	998.0	-1.0	1481.0	
513.917	1246.0	-1.0	2051.0	1132.0	-1.0	1666.0	1269.0	-1.0	1970.0	1591.0	-1.0	2509.0	1323.0	-1.0	2108.0	1130.0	-1.0	1550.0	1502.0	-1.0	2364.0	2112.0	-1.0	3157.0	1833.0	-1.0	3147.0	2070.0	-1.0	3214.0	1740.0	-1.0	2967.0	1393.0	-1.0	2175.0	1158.0	-1.0	1832.0	1145.0	-1.0	1934.0	969.0	-1.0	1621.0	997.0	-1.0	1478.0	
514.417	1245.0	-1.0	2049.0	1131.0	-1.0	1662.0	1268.0	-1.0	1965.0	1590.0	-1.0	2506.0	1321.0	-1.0	2100.0	1129.0	-1.0	1546.0	1498.0	-1.0	2354.0	2109.0	-1.0	3149.0	1830.0	-1.0	3139.0	2070.0	-1.0	3213.0	1742.0	-1.0	2966.0	1397.0	-1.0	2177.0	1159.0	-1.0	1830.0	1145.0	-1.0	1931.0	969.0	-1.0	1618.0	996.0	-1.0	1478.0	
514.916	1246.0	-1.0	2046.0	1132.0	-1.0	1661.0	1267.0	-1.0	1964.0	1589.0	-1.0	2501.0	1318.0	-1.0	2095.0	1126.0	-1.0	1541.0	1497.0	-1.0	2345.0	2108.0	-1.0	3144.0	1829.0	-1.0	3130.0	2069.0	-1.0	3211.0	1740.0	-1.0	2965.0	1398.0	-1.0	2180.0	1158.0	-1.0	1829.0	1143.0	-1.0	1930.0	968.0	-1.0	1615.0	997.0	-1.0	1477.0	
515.416	1245.0	-1.0	2045.0	1130.0	-1.0	1660.0	1265.0	-1.0	1963.0	1588.0	-1.0	2499.0	1319.0	-1.0	2091.0	1127.0	-1.0	1540.0	1494.0	-1.0	2338.0	2106.0	-1.0	3140.0	1827.0	-1.0	3121.0	2069.0	-1.0	3208.0	1741.0	-1.0	2965.0	1400.0	-1.0	2184.0	1158.0	-1.0	1829.0	1143.0	-1.0	1928.0	968.0	-1.0	1612.0	997.0	-1.0	1474.0	
515.915	1245.0	-1.0	2044.0	1130.0	-1.0	1654.0	1265.0	-1.0	1962.0	1586.0	-1.0	2498.0	1317.0	-1.0	2090.0	1126.0	-1.0	1539.0	1495.0	-1.0	2334.0	2107.0	-1.0	3138.0	1824.0	-1.0	3114.0	2069.0	-1.0	3208.0	1742.0	-1.0	2965.0	1403.0	-1.0	2186.0	1158.0	-1.0	1828.0	1144.0	-1.0	1926.0	967.0	-1.0	1612.0	998.0	-1.0	1472.0	
516.415	1244.0	-1.0	2042.0	1128.0	-1.0	1651.0	1266.0	-1.0	1962.0	1588.0	-1.0	2495.0	1318.0	-1.0	2091.0	1127.0	-1.0	1537.0	1495.0	-1.0	2331.0	2107.0	-1.0	3137.0	1824.0	-1.0	3110.0	2070.0	-1.0	3206.0	1742.0	-1.0	2964.0	1404.0	-1.0	2188.0	1158.0	-1.0	1825.0	1144.0	-1.0	1924.0	967.0	-1.0	1610.0	996.0	-1.0	1471.0	
516.915	1245.0	-1.0	2044.0	1129.0	-1.0	1648.0	1267.0	-1.0	1963.0	1587.0	-1.0	2495.0	1320.0	-1.0	2092.0	1127.0	-1.0	1538.0	1496.0	-1.0	2334.0	2109.0	-1.0	3138.0	1823.0	-1.0	3106.0	2070.0	-1.0	3204.0	1742.0	-1.0	2963.0	1406.0	-1.0	2190.0	1159.0	-1.0	1824.0	1143.0	-1.0	1923.0	968.0	-1.0	1608.0	995.0	-1.0	1468.0	
517.414	1246.0	-1.0	2048.0	1130.0	-1.0	1653.0	1270.0	-1.0	1969.0	1589.0	-1.0	2499.0	1323.0	-1.0	2097.0	1129.0	-1.0	1541.0	1498.0	-1.0	2337.0	2111.0	-1.0	3141.0	1824.0	-1.0	3106.0	2071.0	-1.0	3202.0	1743.0	-1.0	2963.0	1407.0	-1.0	2192.0	1157.0	-1.0	1825.0	1142.0	-1.0	1921.0	968.0	-1.0	1606.0	996.0	-1.0	1464.0	
517.913	1248.0	-1.0	2052.0	1131.0	-1.0	1658.0	1272.0	-1.0	1976.0	1592.0	-1.0	2507.0	1328.0	-1.0	2108.0	1133.0	-1.0	1547.0	1499.0	-1.0	2343.0	2117.0	-1.0	3153.0	1826.0	-1.0	3111.0	2074.0	-1.0	3205.0	1745.0	-1.0	2965.0	1409.0	-1.0	2198.0	1159.0	-1.0	1825.0	1143.0	-1.0	1918.0	967.0	-1.0	1606.0	995.0	-1.0	1461.0	
518.412	1246.0	-1.0	2055.0	1132.0	-1.0	1663.0	1273.0	-1.0	1979.0	1592.0	-1.0	2510.0	1331.0	-1.0	2116.0	1137.0	-1.0	1557.0	1501.0	-1.0	2349.0	2120.0	-1.0	3163.0	1827.0	-1.0	3118.0	2079.0	-1.0	3217.0	1752.0	-1.0	2977.0	1415.0	-1.0	2210.0	1160.0	-1.0	1827.0	1143.0	-1.0	1918.0	969.0	-1.0	1606.0	996.0	-1.0	1461.0	
518.912	1248.0	-1.0	2053.0	1132.0	-1.0	1663.0	1273.0	-1.0	1984.0	1591.0	-1.0	2512.0	1332.0	-1.0	2122.0	1139.0	-1.0	1563.0	1503.0	-1.0	2353.0	2123.0	-1.0	3170.0	1829.0	-1.0	3127.0	2085.0	-1.0	3229.0	1758.0	-1.0	2991.0	1421.0	-1.0	2226.0	1163.0	-1.0	1835.0	1145.0	-1.0	1921.0	970.0	-1.0	1611.0	998.0	-1.0	1464.0	
519.411	1247.0	-1.0	2053.0	1131.0	-1.0	1662.0	1273.0	-1.0	1983.0	1592.0	-1.0	2509.0	1333.0	-1.0	2124.0	1142.0	-1.0	1563.0	1501.0	-1.0	2356.0	2122.0	-1.0	3172.0	1830.0	-1.0	3132.0	2085.0	-1.0	3235.0	1762.0	-1.0	3001.0	1426.0	-1.0	2238.0	1167.0	-1.0	1838.0	1144.0	-1.0	1925.0	971.0	-1.0	1612.0	998.0	-1.0	1469.0	
519.910	1247.0	-1.0	2050.0	1130.0	-1.0	1659.0	1273.0	-1.0	1984.0	1591.0	-1.0	2507.0	1333.0	-1.0	2125.0	1141.0	-1.0	1567.0	1502.0	-1.0	2355.0	2123.0	-1.0	3170.0	1831.0	-1.0	3137.0	2086.0	-1.0	3234.0	1765.0	-1.0	3008.0	1429.0	-1.0	2245.0	1167.0	-1.0	1843.0	1145.0	-1.0	1925.0	972.0	-1.0	1615.0	1001.0	-1.0	1470.0	
520.409	1245.0	-1.0	2050.0	1128.0	-1.0	1656.0	1277.0	-1.0	1987.0	1591.0	-1.0	2505.0	1334.0	-1.0	2124.0	1145.0	-1.0	1571.0	1499.0	-1.0	2353.0	2122.0	-1.0	3169.0	1831.0	-1.0	3139.0	2086.0	-1.0	3236.0	1772.0	-1.0	3021.0	1434.0	-1.0	2255.0	1171.0	-1.0	1848.0	1146.0	-1.0	1925.0	971.0	-1.0	1614.0	1000.0	-1.0	1471.0	
520.908	1246.0	-1.0	2050.0	1129.0	-1.0	1651.0	1281.0	-1.0	1996.0	1592.0	-1.0	2505.0	1333.0	-1.0	2122.0	1149.0	-1.0	1580.0	1496.0	-1.0	2346.0	2124.0	-1.0	3169.0	1831.0	-1.0	3141.0	2088.0	-1.0	3239.0	1783.0	-1.0	3047.0	1440.0	-1.0	2269.0	1175.0	-1.0	1858.0	1145.0	-1.0	1924.0	972.0	-1.0	1612.0	1003.0	-1.0	1472.0	
521.407	1249.0	-1.0	2054.0	1128.0	-1.0	1651.0	1285.0	-1.0	2009.0	1594.0	-1.0	2510.0	1332.0	-1.0	2120.0	1154.0	-1.0	1588.0	1492.0	-1.0	2337.0	2123.0	-1.0	3165.0	1831.0	-1.0	3140.0	2089.0	-1.0	3238.0	1793.0	-1.0	3070.0	1446.0	-1.0	2281.0	1177.0	-1.0	1861.0	1145.0	-1.0	1923.0	971.0	-1.0	1611.0	1002.0	-1.0	1470.0	
521.907	1250.0	-1.0	2061.0	1131.0	-1.0	1659.0	1291.0	-1.0	2024.0	1596.0	-1.0	2518.0	1335.0	-1.0	2124.0	1159.0	-1.0	1597.0	1487.0	-1.0	2330.0	2125.0	-1.0	3169.0	1832.0	-1.0	3139.0	2090.0	-1.0	3236.0	1800.0	-1.0	3088.0	1452.0	-1.0	2292.0	1180.0	-1.0	1866.0	1143.0	-1.0	1918.0	972.0	-1.0	1610.0	1001.0	-1.0	1468.0	
522.406	1252.0	-1.0	2066.0	1133.0	-1.0	1664.0	1292.0	-1.0	2033.0	1597.0	-1.0	2522.0	1336.0	-1.0	2129.0	1161.0	-1.0	1601.0	1486.0	-1.0	2328.0	2127.0	-1.0	3179.0	1832.0	-1.0	3140.0	2095.0	-1.0	3242.0	1806.0	-1.0	3103.0	1456.0	-1.0	2303.0	1183.0	-1.0	1869.0	1142.0	-1.0	1914.0	972.0	-1.0	1609.0	1001.0	-1.0	1466.0	
522.905	1251.0	-1.0	2070.0	1133.0	-1.0	1666.0	1296.0	-1.0	2037.0	1598.0	-1.0	2524.0	1338.0	-1.0	2134.0	1162.0	-1.0	1607.0	1484.0	-1.0	2325.0	2128.0	-1.0	3185.0	1831.0	-1.0	3140.0	2097.0	-1.0	3252.0	1810.0	-1.0	3115.0	1462.0	-1.0	2315.0	1185.0	-1.0	1873.0	1143.0	-1.0	1914.0	972.0	-1.0	1610.0	1001.0	-1.0	1464.0	
523.405	1252.0	-1.0	2073.0	1132.0	-1.0	1671.0	1295.0	-1.0	2045.0	1597.0	-1.0	2525.0	1339.0	-1.0	2139.0	1164.0	-1.0	1608.0	1483.0	-1.0	2323.0	2129.0	-1.0	3191.0	1831.0	-1.0	3137.0	2100.0	-1.0	3257.0	1811.0	-1.0	3119.0	1463.0	-1.0	2320.0	1185.0	-1.0	1875.0	1142.0	-1.0	1915.0	974.0	-1.0	1612.0	1002.0	-1.0	1466.0	
523.905	1253.0	-1.0	2076.0	1133.0	-1.0	1672.0	1295.0	-1.0	2041.0	1596.0	-1.0	2525.0	1341.0	-1.0	2145.0	1163.0	-1.0	1612.0	1484.0	-1.0	2322.0	2132.0	-1.0	3196.0	1829.0	-1.0	3137.0	2101.0	-1.0	3265.0	1813.0	-1.0	3121.0	1464.0	-1.0	2325.0	1190.0	-1.0	1885.0	1146.0	-1.0	1924.0	972.0	-1.0	1614.0	1002.0	-1.0	1468.0	
524.405	1255.0	-1.0	2081.0	1134.0	-1.0	1672.0	1295.0	-1.0	2045.0	1598.0	-1.0	2532.0	1346.0	-1.0	2155.0	1167.0	-1.0	1622.0	1484.0	-1.0	2323.0	2136.0	-1.0	3207.0	1831.0	-1.0	3143.0	2106.0	-1.0	3281.0	1815.0	-1.0	3125.0	1466.0	-1.0	2331.0	1197.0	-1.0	1902.0	1150.0	-1.0	1937.0	974.0	-1.0	1618.0	1002.0	-1.0	1470.0	
524.904	1256.0	-1.0	2086.0	1134.0	-1.0	1677.0	1300.0	-1.0	2056.0	1601.0	-1.0	2542.0	1350.0	-1.0	2166.0	1172.0	-1.0	1632.0	1486.0	-1.0	2330.0	2141.0	-1.0	3224.0	1835.0	-1.0	3154.0	2116.0	-1.0	3301.0	1817.0	-1.0	3134.0	1467.0	-1.0	2337.0	1204.0	-1.0	1919.0	1155.0	-1.0	1951.0	975.0	-1.0	1624.0	1004.0	-1.0	1473.0	
525.403	1258.0	-1.0	2093.0	1136.0	-1.0	1681.0	1303.0	-1.0	2066.0	1606.0	-1.0	2552.0	1357.0	-1.0	2184.0	1178.0	-1.0	1644.0	1489.0	-1.0	2341.0	2148.0	-1.0	3245.0	1841.0	-1.0	3173.0	2125.0	-1.0	3327.0	1820.0	-1.0	3148.0	1470.0	-1.0	2344.0	1211.0	-1.0	1939.0	1160.0	-1.0	1964.0	977.0	-1.0	1629.0	1005.0	-1.0	1475.0	
525.902	1260.0	-1.0	2099.0	1138.0	-1.0	1685.0	1307.0	-1.0	2077.0	1609.0	-1.0	2564.0	1363.0	-1.0	2205.0	1182.0	-1.0	1657.0	1495.0	-1.0	2354.0	2156.0	-1.0	3266.0	1847.0	-1.0	3192.0	2133.0	-1.0	3350.0	1824.0	-1.0	3161.0	1474.0	-1.0	2354.0	1218.0	-1.0	1955.0	1164.0	-1.0	1977.0	976.0	-1.0	1631.0	1006.0	-1.0	1477.0	
526.401	1261.0	-1.0	2105.0	1140.0	-1.0	1690.0	1309.0	-1.0	2087.0	1613.0	-1.0	2577.0	1368.0	-1.0	2219.0	1187.0	-1.0	1668.0	1500.0	-1.0	2372.0	2162.0	-1.0	3286.0	1853.0	-1.0	3212.0	2140.0	-1.0	3372.0	1827.0	-1.0	3174.0	1476.0	-1.0	2361.0	1222.0	-1.0	1966.0	1168.0	-1.0	1987.0	976.0	-1.0	1633.0	1006.0	-1.0	1481.0	
526.900	1265.0	-1.0	2113.0	1141.0	-1.0	1696.0	1311.0	-1.0	2096.0	1617.0	-1.0	2589.0	1372.0	-1.0	2233.0	1189.0	-1.0	1678.0	1506.0	-1.0	2387.0	2169.0	-1.0	3303.0	1857.0	-1.0	3231.0	2147.0	-1.0	3393.0	1829.0	-1.0	3186.0	1476.0	-1.0	2369.0	1223.0	-1.0	1974.0	1170.0	-1.0	1996.0	977.0	-1.0	1635.0	1007.0	-1.0	1483.0	
527.399	1267.0	-1.0	2122.0	1144.0	-1.0	1704.0	1313.0	-1.0	2102.0	1619.0	-1.0	2597.0	1376.0	-1.0	2245.0	1194.0	-1.0	1688.0	1510.0	-1.0	2402.0	2173.0	-1.0	3321.0	1861.0	-1.0	3247.0	2150.0	-1.0	3407.0	1832.0	-1.0	3196.0	1479.0	-1.0	2376.0	1225.0	-1.0	1981.0	1172.0	-1.0	2004.0	976.0	-1.0	1636.0	1007.0	-1.0	1486.0	
527.898	1267.0	-1.0	2129.0	1147.0	-1.0	1708.0	1315.0	-1.0	2108.0	1622.0	-1.0	2607.0	1377.0	-1.0	2256.0	1196.0	-1.0	1695.0	1514.0	-1.0	2414.0	2178.0	-1.0	3334.0	1864.0	-1.0	3261.0	2155.0	-1.0	3419.0	1832.0	-1.0	3202.0	1479.0	-1.0	2381.0	1225.0	-1.0	1984.0	1174.0	-1.0	2009.0	976.0	-1.0	1636.0	1008.0	-1.0	1487.0	
528.397	1269.0	-1.0	2134.0	1146.0	-1.0	1711.0	1316.0	-1.0	2111.0	1624.0	-1.0	2611.0	1379.0	-1.0	2261.0	1197.0	-1.0	1701.0	1515.0	-1.0	2422.0	2181.0	-1.0	3342.0	1863.0	-1.0	3264.0	2154.0	-1.0	3423.0	1831.0	-1.0	3204.0	1478.0	-1.0	2381.0	1225.0	-1.0	1983.0	1176.0	-1.0	2014.0	974.0	-1.0	1633.0	1006.0	-1.0	1487.0	
528.896	1269.0	-1.0	2134.0	1148.0	-1.0	1712.0	1315.0	-1.0	2112.0	1623.0	-1.0	2610.0	1381.0	-1.0	2263.0	1199.0	-1.0	1703.0	1514.0	-1.0	2422.0	2181.0	-1.0	3344.0	1863.0	-1.0	3260.0	2152.0	-1.0	3418.0	1827.0	-1.0	3197.0	1475.0	-1.0	2375.0	1223.0	-1.0	1982.0	1176.0	-1.0	2012.0	971.0	-1.0	1629.0	1004.0	-1.0	1482.0	
529.395	1268.0	-1.0	2132.0	1146.0	-1.0	1709.0	1314.0	-1.0	2108.0	1622.0	-1.0	2607.0	1379.0	-1.0	2260.0	1198.0	-1.0	1703.0	1513.0	-1.0	2414.0	2180.0	-1.0	3341.0	1859.0	-1.0	3248.0	2148.0	-1.0	3407.0	1822.0	-1.0	3182.0	1471.0	-1.0	2367.0	1220.0	-1.0	1976.0	1175.0	-1.0	2010.0	969.0	-1.0	1621.0	1001.0	-1.0	1476.0	
529.894	1266.0	-1.0	2127.0	1145.0	-1.0	1706.0	1312.0	-1.0	2100.0	1620.0	-1.0	2598.0	1376.0	-1.0	2250.0	1196.0	-1.0	1699.0	1508.0	-1.0	2404.0	2176.0	-1.0	3331.0	1854.0	-1.0	3229.0	2141.0	-1.0	3393.0	1815.0	-1.0	3165.0	1468.0	-1.0	2355.0	1217.0	-1.0	1967.0	1173.0	-1.0	2006.0	966.0	-1.0	1615.0	999.0	-1.0	1471.0	
530.393	1265.0	-1.0	2119.0	1144.0	-1.0	1700.0	1309.0	-1.0	2094.0	1616.0	-1.0	2590.0	1372.0	-1.0	2242.0	1195.0	-1.0	1692.0	1503.0	-1.0	2389.0	2171.0	-1.0	3322.0	1847.0	-1.0	3208.0	2137.0	-1.0	3379.0	1809.0	-1.0	3145.0	1465.0	-1.0	2344.0	1214.0	-1.0	1959.0	1173.0	-1.0	2000.0	963.0	-1.0	1609.0	999.0	-1.0	1465.0	
530.893	1260.0	-1.0	2109.0	1141.0	-1.0	1693.0	1307.0	-1.0	2087.0	1615.0	-1.0	2581.0	1367.0	-1.0	2231.0	1191.0	-1.0	1687.0	1498.0	-1.0	2372.0	2167.0	-1.0	3310.0	1843.0	-1.0	3187.0	2133.0	-1.0	3364.0	1800.0	-1.0	3125.0	1461.0	-1.0	2336.0	1210.0	-1.0	1950.0	1172.0	-1.0	1995.0	961.0	-1.0	1602.0	998.0	-1.0	1459.0	
531.392	1259.0	-1.0	2098.0	1140.0	-1.0	1686.0	1303.0	-1.0	2079.0	1611.0	-1.0	2573.0	1361.0	-1.0	2215.0	1186.0	-1.0	1677.0	1492.0	-1.0	2358.0	2161.0	-1.0	3295.0	1837.0	-1.0	3166.0	2129.0	-1.0	3352.0	1795.0	-1.0	3108.0	1457.0	-1.0	2326.0	1205.0	-1.0	1939.0	1170.0	-1.0	1991.0	960.0	-1.0	1596.0	996.0	-1.0	1455.0	
531.891	1257.0	-1.0	2091.0	1138.0	-1.0	1679.0	1300.0	-1.0	2069.0	1610.0	-1.0	2566.0	1355.0	-1.0	2202.0	1180.0	-1.0	1665.0	1488.0	-1.0	2345.0	2156.0	-1.0	3280.0	1832.0	-1.0	3152.0	2124.0	-1.0	3338.0	1789.0	-1.0	3088.0	1453.0	-1.0	2313.0	1201.0	-1.0	1929.0	1169.0	-1.0	1985.0	958.0	-1.0	1590.0	994.0	-1.0	1452.0	
532.390	1255.0	-1.0	2082.0	1137.0	-1.0	1673.0	1298.0	-1.0	2059.0	1608.0	-1.0	2558.0	1351.0	-1.0	2193.0	1175.0	-1.0	1654.0	1485.0	-1.0	2335.0	2150.0	-1.0	3267.0	1829.0	-1.0	3139.0	2119.0	-1.0	3326.0	1782.0	-1.0	3072.0	1447.0	-1.0	2299.0	1198.0	-1.0	1919.0	1168.0	-1.0	1980.0	955.0	-1.0	1585.0	991.0	-1.0	1446.0	
532.889	1253.0	-1.0	2074.0	1135.0	-1.0	1665.0	1297.0	-1.0	2051.0	1608.0	-1.0	2552.0	1346.0	-1.0	2182.0	1171.0	-1.0	1643.0	1484.0	-1.0	2331.0	2143.0	-1.0	3255.0	1827.0	-1.0	3128.0	2114.0	-1.0	3311.0	1775.0	-1.0	3056.0	1441.0	-1.0	2287.0	1194.0	-1.0	1909.0	1167.0	-1.0	1976.0	953.0	-1.0	1580.0	990.0	-1.0	1444.0	
533.388	1250.0	-1.0	2065.0	1136.0	-1.0	1660.0	1295.0	-1.0	2040.0	1606.0	-1.0	2543.0	1341.0	-1.0	2173.0	1165.0	-1.0	1631.0	1484.0	-1.0	2327.0	2139.0	-1.0	3240.0	1824.0	-1.0	3115.0	2106.0	-1.0	3292.0	1767.0	-1.0	3036.0	1436.0	-1.0	2271.0	1188.0	-1.0	1896.0	1164.0	-1.0	1969.0	951.0	-1.0	1575.0	991.0	-1.0	1442.0	
533.887	1251.0	-1.0	2058.0	1135.0	-1.0	1653.0	1291.0	-1.0	2028.0	1603.0	-1.0	2533.0	1339.0	-1.0	2162.0	1162.0	-1.0	1623.0	1483.0	-1.0	2328.0	2133.0	-1.0	3226.0	1821.0	-1.0	3104.0	2098.0	-1.0	3273.0	1761.0	-1.0	3017.0	1430.0	-1.0	2252.0	1185.0	-1.0	1887.0	1163.0	-1.0	1964.0	950.0	-1.0	1570.0	987.0	-1.0	1436.0	
534.386	1249.0	-1.0	2051.0	1134.0	-1.0	1645.0	1288.0	-1.0	2017.0	1601.0	-1.0	2524.0	1336.0	-1.0	2154.0	1159.0	-1.0	1616.0	1483.0	-1.0	2328.0	2129.0	-1.0	3213.0	1819.0	-1.0	3096.0	2093.0	-1.0	3255.0	1755.0	-1.0	3001.0	1423.0	-1.0	2237.0	1181.0	-1.0	1879.0	1161.0	-1.0	1957.0	948.0	-1.0	1564.0	987.0	-1.0	1432.0	
534.885	1248.0	-1.0	2048.0	1133.0	-1.0	1645.0	1287.0	-1.0	2012.0	1599.0	-1.0	2515.0	1334.0	-1.0	2149.0	1156.0	-1.0	1611.0	1484.0	-1.0	2328.0	2129.0	-1.0	3205.0	1819.0	-1.0	3092.0	2089.0	-1.0	3240.0	1752.0	-1.0	2991.0	1418.0	-1.0	2224.0	1179.0	-1.0	1873.0	1160.0	-1.0	1950.0	946.0	-1.0	1559.0	985.0	-1.0	1427.0	
535.384	1247.0	-1.0	2047.0	1133.0	-1.0	1645.0	1286.0	-1.0	2009.0	1595.0	-1.0	2509.0	1334.0	-1.0	2147.0	1157.0	-1.0	1610.0	1485.0	-1.0	2331.0	2127.0	-1.0	3204.0	1820.0	-1.0	3095.0	2087.0	-1.0	3234.0	1751.0	-1.0	2984.0	1417.0	-1.0	2216.0	1179.0	-1.0	1869.0	1158.0	-1.0	1945.0	944.0	-1.0	1556.0	983.0	-1.0	1421.0	
535.883	1247.0	-1.0	2046.0	1132.0	-1.0	1644.0	1284.0	-1.0	2004.0	1594.0	-1.0	2503.0	1333.0	-1.0	2144.0	1156.0	-1.0	1610.0	1484.0	-1.0	2332.0	2128.0	-1.0	3203.0	1819.0	-1.0	3101.0	2087.0	-1.0	3235.0	1751.0	-1.0	2984.0	1414.0	-1.0	2214.0	1178.0	-1.0	1867.0	1158.0	-1.0	1944.0	945.0	-1.0	1554.0	985.0	-1.0	1422.0	
536.382	1247.0	-1.0	2042.0	1131.0	-1.0	1641.0	1282.0	-1.0	2001.0	1592.0	-1.0	2497.0	1330.0	-1.0	2137.0	1154.0	-1.0	1606.0	1484.0	-1.0	2332.0	2125.0	-1.0	3198.0	1820.0	-1.0	3103.0	2086.0	-1.0	3237.0	1751.0	-1.0	2984.0	1414.0	-1.0	2212.0	1178.0	-1.0	1866.0	1160.0	-1.0	1945.0	945.0	-1.0	1556.0	985.0	-1.0	1423.0	
536.881	1247.0	-1.0	2039.0	1130.0	-1.0	1640.0	1280.0	-1.0	1996.0	1590.0	-1.0	2491.0	1328.0	-1.0	2131.0	1151.0	-1.0	1603.0	1484.0	-1.0	2331.0	2124.0	-1.0	3191.0	1822.0	-1.0	3106.0	2086.0	-1.0	3235.0	1749.0	-1.0	2982.0	1412.0	-1.0	2209.0	1175.0	-1.0	1863.0	1159.0	-1.0	1945.0	945.0	-1.0	1557.0	986.0	-1.0	1425.0	
537.380	1247.0	-1.0	2040.0	1131.0	-1.0	1635.0	1280.0	-1.0	1991.0	1590.0	-1.0	2488.0	1325.0	-1.0	2127.0	1151.0	-1.0	1597.0	1485.0	-1.0	2329.0	2121.0	-1.0	3186.0	1820.0	-1.0	3108.0	2085.0	-1.0	3234.0	1749.0	-1.0	2982.0	1412.0	-1.0	2209.0	1175.0	-1.0	1861.0	1158.0	-1.0	1947.0	946.0	-1.0	1558.0	986.0	-1.0	1428.0	
537.879	1249.0	-1.0	2042.0	1131.0	-1.0	1640.0	1281.0	-1.0	1996.0	1591.0	-1.0	2491.0	1324.0	-1.0	2123.0	1150.0	-1.0	1595.0	1485.0	-1.0	2330.0	2120.0	-1.0	3182.0	1822.0	-1.0	3110.0	2083.0	-1.0	3232.0	1747.0	-1.0	2981.0	1411.0	-1.0	2210.0	1173.0	-1.0	1860.0	1159.0	-1.0	1948.0	947.0	-1.0	1559.0	987.0	-1.0	1430.0	
538.378	1251.0	-1.0	2050.0	1134.0	-1.0	1647.0	1281.0	-1.0	1999.0	1592.0	-1.0	2496.0	1325.0	-1.0	2124.0	1149.0	-1.0	1593.0	1485.0	-1.0	2331.0	2121.0	-1.0	3183.0	1822.0	-1.0	3109.0	2083.0	-1.0	3230.0	1746.0	-1.0	2980.0	1411.0	-1.0	2209.0	1173.0	-1.0	1857.0	1159.0	-1.0	1947.0	945.0	-1.0	1560.0	987.0	-1.0	1432.0	
538.877	1250.0	-1.0	2055.0	1135.0	-1.0	1653.0	1283.0	-1.0	2005.0	1593.0	-1.0	2501.0	1327.0	-1.0	2127.0	1150.0	-1.0	1596.0	1485.0	-1.0	2332.0	2122.0	-1.0	3186.0	1820.0	-1.0	3108.0	2083.0	-1.0	3228.0	1747.0	-1.0	2975.0	1411.0	-1.0	2207.0	1171.0	-1.0	1857.0	1158.0	-1.0	1946.0	945.0	-1.0	1561.0	987.0	-1.0	1430.0	
539.377	1252.0	-1.0	2055.0	1136.0	-1.0	1656.0	1280.0	-1.0	2005.0	1593.0	-1.0	2502.0	1327.0	-1.0	2129.0	1149.0	-1.0	1597.0	1483.0	-1.0	2329.0	2124.0	-1.0	3187.0	1819.0	-1.0	3099.0	2081.0	-1.0	3225.0	1745.0	-1.0	2971.0	1411.0	-1.0	2206.0	1170.0	-1.0	1854.0	1156.0	-1.0	1942.0	946.0	-1.0	1560.0	987.0	-1.0	1430.0	
539.876	1251.0	-1.0	2055.0	1134.0	-1.0	1656.0	1279.0	-1.0	2000.0	1592.0	-1.0	2498.0	1325.0	-1.0	2126.0	1149.0	-1.0	1595.0	1482.0	-1.0	2323.0	2121.0	-1.0	3185.0	1818.0	-1.0	3093.0	2081.0	-1.0	3224.0	1742.0	-1.0	2965.0	1410.0	-1.0	2205.0	1168.0	-1.0	1850.0	1157.0	-1.0	1939.0	944.0	-1.0	1558.0	987.0	-1.0	1427.0	
540.376	1248.0	-1.0	2048.0	1133.0	-1.0	1653.0	1279.0	-1.0	1997.0	1590.0	-1.0	2493.0	1322.0	-1.0	2123.0	1146.0	-1.0	1592.0	1479.0	-1.0	2314.0	2118.0	-1.0	3180.0	1815.0	-1.0	3084.0	2081.0	-1.0	3223.0	1740.0	-1.0	2959.0	1409.0	-1.0	2205.0	1168.0	-1.0	1847.0	1156.0	-1.0	1940.0	943.0	-1.0	1556.0	988.0	-1.0	1429.0	
540.875	1247.0	-1.0	2043.0	1133.0	-1.0	1649.0	1278.0	-1.0	1990.0	1589.0	-1.0	2488.0	1321.0	-1.0	2116.0	1144.0	-1.0	1588.0	1476.0	-1.0	2305.0	2116.0	-1.0	3170.0	1813.0	-1.0	3075.0	2079.0	-1.0	3221.0	1738.0	-1.0	2953.0	1408.0	-1.0	2204.0	1167.0	-1.0	1845.0	1156.0	-1.0	1940.0	944.0	-1.0	1556.0	989.0	-1.0	1430.0	
541.374	1246.0	-1.0	2040.0	1133.0	-1.0	1647.0	1277.0	-1.0	1984.0	1588.0	-1.0	2482.0	1319.0	-1.0	2111.0	1142.0	-1.0	1584.0	1473.0	-1.0	2297.0	2112.0	-1.0	3162.0	1810.0	-1.0	3070.0	2077.0	-1.0	3218.0	1739.0	-1.0	2949.0	1407.0	-1.0	2203.0	1167.0	-1.0	1843.0	1154.0	-1.0	1938.0	943.0	-1.0	1556.0	987.0	-1.0	1430.0	
541.873	1248.0	-1.0	2037.0	1131.0	-1.0	1645.0	1274.0	-1.0	1979.0	1587.0	-1.0	2478.0	1316.0	-1.0	2106.0	1142.0	-1.0	1579.0	1474.0	-1.0	2295.0	2109.0	-1.0	3157.0	1809.0	-1.0	3065.0	2075.0	-1.0	3215.0	1739.0	-1.0	2949.0	1407.0	-1.0	2201.0	1166.0	-1.0	1839.0	1154.0	-1.0	1936.0	943.0	-1.0	1556.0	987.0	-1.0	1432.0	
542.373	1247.0	-1.0	2035.0	1132.0	-1.0	1643.0	1274.0	-1.0	1976.0	1586.0	-1.0	2477.0	1315.0	-1.0	2104.0	1140.0	-1.0	1576.0	1474.0	-1.0	2295.0	2108.0	-1.0	3152.0	1809.0	-1.0	3065.0	2074.0	-1.0	3212.0	1739.0	-1.0	2948.0	1407.0	-1.0	2202.0	1166.0	-1.0	1839.0	1155.0	-1.0	1935.0	943.0	-1.0	1557.0	987.0	-1.0	1432.0	
542.872	1247.0	-1.0	2036.0	1131.0	-1.0	1640.0	1274.0	-1.0	1973.0	1588.0	-1.0	2478.0	1316.0	-1.0	2102.0	1140.0	-1.0	1575.0	1474.0	-1.0	2298.0	2107.0	-1.0	3150.0	1812.0	-1.0	3068.0	2074.0	-1.0	3210.0	1740.0	-1.0	2953.0	1405.0	-1.0	2199.0	1165.0	-1.0	1841.0	1154.0	-1.0	1935.0	944.0	-1.0	1558.0	988.0	-1.0	1431.0	
543.371	1250.0	-1.0	2038.0	1135.0	-1.0	1643.0	1275.0	-1.0	1978.0	1589.0	-1.0	2481.0	1318.0	-1.0	2104.0	1141.0	-1.0	1576.0	1476.0	-1.0	2304.0	2109.0	-1.0	3150.0	1812.0	-1.0	3073.0	2072.0	-1.0	3208.0	1743.0	-1.0	2959.0	1406.0	-1.0	2200.0	1167.0	-1.0	1844.0	1152.0	-1.0	1933.0	944.0	-1.0	1558.0	987.0	-1.0	1430.0	
543.870	1251.0	-1.0	2044.0	1136.0	-1.0	1648.0	1276.0	-1.0	1983.0	1591.0	-1.0	2488.0	1319.0	-1.0	2110.0	1141.0	-1.0	1580.0	1480.0	-1.0	2310.0	2113.0	-1.0	3156.0	1814.0	-1.0	3079.0	2074.0	-1.0	3205.0	1744.0	-1.0	2966.0	1404.0	-1.0	2200.0	1167.0	-1.0	1844.0	1153.0	-1.0	1931.0	943.0	-1.0	1558.0	987.0	-1.0	1429.0	
544.369	1250.0	-1.0	2048.0	1136.0	-1.0	1653.0	1279.0	-1.0	1986.0	1591.0	-1.0	2490.0	1321.0	-1.0	2115.0	1143.0	-1.0	1584.0	1482.0	-1.0	2318.0	2117.0	-1.0	3165.0	1818.0	-1.0	3088.0	2076.0	-1.0	3213.0	1746.0	-1.0	2973.0	1408.0	-1.0	2201.0	1169.0	-1.0	1846.0	1152.0	-1.0	1929.0	943.0	-1.0	1558.0	986.0	-1.0	1426.0	
544.868	1252.0	-1.0	2049.0	1137.0	-1.0	1654.0	1278.0	-1.0	1988.0	1592.0	-1.0	2492.0	1322.0	-1.0	2120.0	1145.0	-1.0	1587.0	1484.0	-1.0	2324.0	2117.0	-1.0	3173.0	1820.0	-1.0	3097.0	2077.0	-1.0	3220.0	1749.0	-1.0	2979.0	1409.0	-1.0	2206.0	1169.0	-1.0	1847.0	1153.0	-1.0	1932.0	945.0	-1.0	1561.0	986.0	-1.0	1430.0	
545.367	1250.0	-1.0	2048.0	1135.0	-1.0	1655.0	1278.0	-1.0	1989.0	1591.0	-1.0	2490.0	1323.0	-1.0	2119.0	1145.0	-1.0	1589.0	1485.0	-1.0	2329.0	2117.0	-1.0	3173.0	1820.0	-1.0	3103.0	2079.0	-1.0	3222.0	1749.0	-1.0	2979.0	1407.0	-1.0	2208.0	1168.0	-1.0	1848.0	1152.0	-1.0	1933.0	946.0	-1.0	1561.0	987.0	-1.0	1433.0	
545.867	1250.0	-1.0	2048.0	1136.0	-1.0	1654.0	1277.0	-1.0	1987.0	1590.0	-1.0	2491.0	1322.0	-1.0	2120.0	1145.0	-1.0	1589.0	1487.0	-1.0	2332.0	2116.0	-1.0	3173.0	1821.0	-1.0	3107.0	2078.0	-1.0	3223.0	1748.0	-1.0	2976.0	1408.0	-1.0	2209.0	1169.0	-1.0	1847.0	1153.0	-1.0	1935.0	944.0	-1.0	1563.0	988.0	-1.0	1435.0	
546.366	1249.0	-1.0	2048.0	1134.0	-1.0	1652.0	1277.0	-1.0	1986.0	1590.0	-1.0	2489.0	1324.0	-1.0	2120.0	1144.0	-1.0	1589.0	1486.0	-1.0	2333.0	2116.0	-1.0	3171.0	1822.0	-1.0	3107.0	2077.0	-1.0	3223.0	1745.0	-1.0	2972.0	1407.0	-1.0	2209.0	1168.0	-1.0	1846.0	1151.0	-1.0	1934.0	945.0	-1.0	1565.0	988.0	-1.0	1436.0	
546.865	1250.0	-1.0	2046.0	1135.0	-1.0	1650.0	1277.0	-1.0	1987.0	1590.0	-1.0	2488.0	1323.0	-1.0	2120.0	1145.0	-1.0	1587.0	1487.0	-1.0	2332.0	2114.0	-1.0	3169.0	1820.0	-1.0	3103.0	2076.0	-1.0	3219.0	1744.0	-1.0	2969.0	1405.0	-1.0	2206.0	1168.0	-1.0	1847.0	1152.0	-1.0	1935.0	945.0	-1.0	1566.0	987.0	-1.0	1436.0	
547.364	1252.0	-1.0	2049.0	1134.0	-1.0	1651.0	1279.0	-1.0	1989.0	1592.0	-1.0	2489.0	1323.0	-1.0	2119.0	1146.0	-1.0	1586.0	1486.0	-1.0	2328.0	2114.0	-1.0	3164.0	1819.0	-1.0	3097.0	2074.0	-1.0	3213.0	1743.0	-1.0	2962.0	1404.0	-1.0	2202.0	1168.0	-1.0	1846.0	1150.0	-1.0	1934.0	946.0	-1.0	1563.0	987.0	-1.0	1435.0	
547.863	1253.0	-1.0	2051.0	1136.0	-1.0	1655.0	1281.0	-1.0	1997.0	1592.0	-1.0	2493.0	1324.0	-1.0	2118.0	1146.0	-1.0	1587.0	1484.0	-1.0	2323.0	2114.0	-1.0	3162.0	1818.0	-1.0	3088.0	2073.0	-1.0	3207.0	1741.0	-1.0	2956.0	1403.0	-1.0	2199.0	1166.0	-1.0	1843.0	1150.0	-1.0	1929.0	944.0	-1.0	1562.0	986.0	-1.0	1431.0	
548.362	1253.0	-1.0	2052.0	1136.0	-1.0	1657.0	1279.0	-1.0	1995.0	1591.0	-1.0	2491.0	1323.0	-1.0	2117.0	1143.0	-1.0	1585.0	1481.0	-1.0	2315.0	2114.0	-1.0	3157.0	1814.0	-1.0	3079.0	2071.0	-1.0	3200.0	1740.0	-1.0	2947.0	1403.0	-1.0	2194.0	1165.0	-1.0	1839.0	1148.0	-1.0	1924.0	942.0	-1.0	1556.0	985.0	-1.0	1427.0	
548.861	1249.0	-1.0	2045.0	1136.0	-1.0	1655.0	1278.0	-1.0	1989.0	1589.0	-1.0	2485.0	1320.0	-1.0	2109.0	1142.0	-1.0	1579.0	1478.0	-1.0	2308.0	2109.0	-1.0	3153.0	1813.0	-1.0	3073.0	2071.0	-1.0	3199.0	1736.0	-1.0	2939.0	1401.0	-1.0	2192.0	1165.0	-1.0	1834.0	1147.0	-1.0	1919.0	940.0	-1.0	1552.0	984.0	-1.0	1426.0	
549.360	1246.0	-1.0	2038.0	1134.0	-1.0	1653.0	1276.0	-1.0	1982.0	1586.0	-1.0	2480.0	1317.0	-1.0	2102.0	1138.0	-1.0	1574.0	1474.0	-1.0	2297.0	2107.0	-1.0	3144.0	1812.0	-1.0	3064.0	2069.0	-1.0	3197.0	1735.0	-1.0	2934.0	1401.0	-1.0	2190.0	1164.0	-1.0	1831.0	1145.0	-1.0	1916.0	940.0	-1.0	1550.0	985.0	-1.0	1428.0	
549.860	1246.0	-1.0	2031.0	1133.0	-1.0	1650.0	1274.0	-1.0	1976.0	1587.0	-1.0	2474.0	1314.0	-1.0	2093.0	1136.0	-1.0	1567.0	1472.0	-1.0	2290.0	2103.0	-1.0	3137.0	1809.0	-1.0	3057.0	2067.0	-1.0	3197.0	1733.0	-1.0	2932.0	1400.0	-1.0	2188.0	1162.0	-1.0	1827.0	1145.0	-1.0	1915.0	938.0	-1.0	1550.0	985.0	-1.0	1431.0	
550.359	1243.0	-1.0	2024.0	1132.0	-1.0	1646.0	1272.0	-1.0	1971.0	1585.0	-1.0	2470.0	1311.0	-1.0	2087.0	1134.0	-1.0	1563.0	1470.0	-1.0	2283.0	2100.0	-1.0	3130.0	1807.0	-1.0	3050.0	2066.0	-1.0	3190.0	1732.0	-1.0	2928.0	1400.0	-1.0	2188.0	1161.0	-1.0	1824.0	1144.0	-1.0	1912.0	937.0	-1.0	1548.0	986.0	-1.0	1432.0	
550.858	1242.0	-1.0	2016.0	1131.0	-1.0	1641.0	1268.0	-1.0	1963.0	1582.0	-1.0	2463.0	1307.0	-1.0	2080.0	1130.0	-1.0	1556.0	1470.0	-1.0	2279.0	2098.0	-1.0	3124.0	1804.0	-1.0	3043.0	2064.0	-1.0	3186.0	1733.0	-1.0	2925.0	1399.0	-1.0	2185.0	1159.0	-1.0	1818.0	1142.0	-1.0	1908.0	938.0	-1.0	1547.0	985.0	-1.0	1432.0	
551.357	1240.0	-1.0	2008.0	1129.0	-1.0	1634.0	1266.0	-1.0	1954.0	1580.0	-1.0	2456.0	1306.0	-1.0	2074.0	1129.0	-1.0	1552.0	1467.0	-1.0	2273.0	2095.0	-1.0	3116.0	1802.0	-1.0	3039.0	2062.0	-1.0	3179.0	1732.0	-1.0	2922.0	1398.0	-1.0	2182.0	1157.0	-1.0	1814.0	1140.0	-1.0	1904.0	937.0	-1.0	1544.0	985.0	-1.0	1431.0	
551.856	1238.0	-1.0	2001.0	1125.0	-1.0	1627.0	1263.0	-1.0	1946.0	1579.0	-1.0	2450.0	1303.0	-1.0	2067.0	1127.0	-1.0	1546.0	1468.0	-1.0	2271.0	2091.0	-1.0	3109.0	1801.0	-1.0	3035.0	2059.0	-1.0	3173.0	1731.0	-1.0	2921.0	1398.0	-1.0	2178.0	1156.0	-1.0	1811.0	1139.0	-1.0	1898.0	936.0	-1.0	1543.0	985.0	-1.0	1430.0	
552.355	1237.0	-1.0	1996.0	1126.0	-1.0	1621.0	1263.0	-1.0	1940.0	1578.0	-1.0	2446.0	1301.0	-1.0	2060.0	1123.0	-1.0	1541.0	1469.0	-1.0	2274.0	2091.0	-1.0	3102.0	1801.0	-1.0	3034.0	2058.0	-1.0	3166.0	1731.0	-1.0	2920.0	1396.0	-1.0	2174.0	1155.0	-1.0	1808.0	1137.0	-1.0	1895.0	936.0	-1.0	1541.0	984.0	-1.0	1428.0	
552.855	1236.0	-1.0	2001.0	1127.0	-1.0	1625.0	1264.0	-1.0	1942.0	1581.0	-1.0	2452.0	1303.0	-1.0	2062.0	1125.0	-1.0	1542.0	1470.0	-1.0	2277.0	2092.0	-1.0	3102.0	1803.0	-1.0	3039.0	2055.0	-1.0	3161.0	1730.0	-1.0	2921.0	1397.0	-1.0	2173.0	1154.0	-1.0	1806.0	1136.0	-1.0	1891.0	935.0	-1.0	1540.0	985.0	-1.0	1427.0	
553.354	1238.0	-1.0	2003.0	1128.0	-1.0	1630.0	1264.0	-1.0	1947.0	1583.0	-1.0	2457.0	1305.0	-1.0	2066.0	1126.0	-1.0	1544.0	1473.0	-1.0	2287.0	2095.0	-1.0	3112.0	1805.0	-1.0	3051.0	2059.0	-1.0	3169.0	1733.0	-1.0	2930.0	1398.0	-1.0	2179.0	1154.0	-1.0	1807.0	1135.0	-1.0	1889.0	936.0	-1.0	1540.0	987.0	-1.0	1428.0	
553.853	1238.0	-1.0	2005.0	1128.0	-1.0	1633.0	1266.0	-1.0	1947.0	1583.0	-1.0	2459.0	1306.0	-1.0	2071.0	1127.0	-1.0	1548.0	1477.0	-1.0	2296.0	2096.0	-1.0	3118.0	1809.0	-1.0	3062.0	2061.0	-1.0	3178.0	1734.0	-1.0	2941.0	1399.0	-1.0	2184.0	1156.0	-1.0	1809.0	1135.0	-1.0	1890.0	937.0	-1.0	1542.0	989.0	-1.0	1431.0	
554.352	1240.0	-1.0	2008.0	1129.0	-1.0	1632.0	1265.0	-1.0	1949.0	1583.0	-1.0	2461.0	1309.0	-1.0	2077.0	1128.0	-1.0	1549.0	1479.0	-1.0	2305.0	2100.0	-1.0	3124.0	1810.0	-1.0	3071.0	2062.0	-1.0	3179.0	1737.0	-1.0	2945.0	1399.0	-1.0	2187.0	1157.0	-1.0	1813.0	1136.0	-1.0	1891.0	936.0	-1.0	1544.0	989.0	-1.0	1433.0	
554.851	1242.0	-1.0	2016.0	1129.0	-1.0	1638.0	1269.0	-1.0	1960.0	1587.0	-1.0	2472.0	1314.0	-1.0	2091.0	1131.0	-1.0	1560.0	1484.0	-1.0	2319.0	2107.0	-1.0	3141.0	1814.0	-1.0	3085.0	2067.0	-1.0	3195.0	1741.0	-1.0	2958.0	1403.0	-1.0	2197.0	1159.0	-1.0	1819.0	1137.0	-1.0	1895.0	938.0	-1.0	1546.0	990.0	-1.0	1436.0	
555.350	1244.0	-1.0	2021.0	1131.0	-1.0	1644.0	1270.0	-1.0	1970.0	1588.0	-1.0	2478.0	1317.0	-1.0	2102.0	1135.0	-1.0	1566.0	1488.0	-1.0	2328.0	2112.0	-1.0	3154.0	1818.0	-1.0	3097.0	2069.0	-1.0	3203.0	1742.0	-1.0	2964.0	1405.0	-1.0	2203.0	1161.0	-1.0	1821.0	1137.0	-1.0	1896.0	938.0	-1.0	1548.0	992.0	-1.0	1443.0	
555.849	1242.0	-1.0	2022.0	1132.0	-1.0	1645.0	1274.0	-1.0	1972.0	1588.0	-1.0	2478.0	1320.0	-1.0	2110.0	1138.0	-1.0	1572.0	1490.0	-1.0	2332.0	2113.0	-1.0	3159.0	1819.0	-1.0	3101.0	2071.0	-1.0	3206.0	1743.0	-1.0	2966.0	1406.0	-1.0	2205.0	1161.0	-1.0	1824.0	1136.0	-1.0	1896.0	938.0	-1.0	1549.0	994.0	-1.0	1446.0	
556.349	1245.0	-1.0	2025.0	1133.0	-1.0	1650.0	1277.0	-1.0	1982.0	1591.0	-1.0	2482.0	1324.0	-1.0	2116.0	1139.0	-1.0	1575.0	1491.0	-1.0	2334.0	2118.0	-1.0	3164.0	1818.0	-1.0	3099.0	2069.0	-1.0	3204.0	1744.0	-1.0	2966.0	1407.0	-1.0	2204.0	1162.0	-1.0	1826.0	1135.0	-1.0	1894.0	938.0	-1.0	1549.0	994.0	-1.0	1446.0	
556.848	1247.0	-1.0	2029.0	1135.0	-1.0	1655.0	1278.0	-1.0	1992.0	1592.0	-1.0	2488.0	1327.0	-1.0	2123.0	1142.0	-1.0	1580.0	1491.0	-1.0	2338.0	2121.0	-1.0	3175.0	1821.0	-1.0	3102.0	2072.0	-1.0	3209.0	1744.0	-1.0	2968.0	1408.0	-1.0	2210.0	1163.0	-1.0	1827.0	1134.0	-1.0	1891.0	938.0	-1.0	1547.0	995.0	-1.0	1447.0	
557.347	1245.0	-1.0	2031.0	1135.0	-1.0	1658.0	1280.0	-1.0	1994.0	1590.0	-1.0	2488.0	1329.0	-1.0	2128.0	1143.0	-1.0	1584.0	1489.0	-1.0	2334.0	2122.0	-1.0	3178.0	1819.0	-1.0	3099.0	2074.0	-1.0	3215.0	1745.0	-1.0	2968.0	1408.0	-1.0	2211.0	1162.0	-1.0	1829.0	1135.0	-1.0	1893.0	937.0	-1.0	1547.0	997.0	-1.0	1452.0	
557.846	1246.0	-1.0	2030.0	1135.0	-1.0	1659.0	1279.0	-1.0	1997.0	1591.0	-1.0	2487.0	1327.0	-1.0	2129.0	1144.0	-1.0	1585.0	1489.0	-1.0	2328.0	2122.0	-1.0	3179.0	1818.0	-1.0	3096.0	2073.0	-1.0	3215.0	1743.0	-1.0	2967.0	1409.0	-1.0	2211.0	1163.0	-1.0	1828.0	1135.0	-1.0	1894.0	937.0	-1.0	1548.0	998.0	-1.0	1458.0	
558.346	1243.0	-1.0	2027.0	1135.0	-1.0	1657.0	1280.0	-1.0	1994.0	1588.0	-1.0	2482.0	1328.0	-1.0	2126.0	1144.0	-1.0	1585.0	1485.0	-1.0	2323.0	2121.0	-1.0	3179.0	1815.0	-1.0	3087.0	2073.0	-1.0	3214.0	1744.0	-1.0	2966.0	1409.0	-1.0	2213.0	1163.0	-1.0	1830.0	1133.0	-1.0	1892.0	936.0	-1.0	1546.0	999.0	-1.0	1460.0	
558.845	1244.0	-1.0	2021.0	1134.0	-1.0	1654.0	1279.0	-1.0	1994.0	1589.0	-1.0	2479.0	1326.0	-1.0	2122.0	1145.0	-1.0	1583.0	1484.0	-1.0	2316.0	2119.0	-1.0	3176.0	1812.0	-1.0	3077.0	2071.0	-1.0	3210.0	1744.0	-1.0	2966.0	1411.0	-1.0	2214.0	1162.0	-1.0	1829.0	1131.0	-1.0	1887.0	937.0	-1.0	1544.0	1000.0	-1.0	1459.0	
559.344	1243.0	-1.0	2021.0	1135.0	-1.0	1656.0	1281.0	-1.0	1997.0	1589.0	-1.0	2480.0	1326.0	-1.0	2121.0	1143.0	-1.0	1582.0	1482.0	-1.0	2309.0	2120.0	-1.0	3174.0	1811.0	-1.0	3067.0	2071.0	-1.0	3206.0	1744.0	-1.0	2966.0	1410.0	-1.0	2212.0	1162.0	-1.0	1827.0	1129.0	-1.0	1883.0	935.0	-1.0	1540.0	999.0	-1.0	1457.0	
559.844	1242.0	-1.0	2022.0	1135.0	-1.0	1658.0	1282.0	-1.0	1998.0	1589.0	-1.0	2479.0	1324.0	-1.0	2122.0	1144.0	-1.0	1582.0	1481.0	-1.0	2306.0	2119.0	-1.0	3176.0	1809.0	-1.0	3063.0	2070.0	-1.0	3205.0	1746.0	-1.0	2966.0	1412.0	-1.0	2212.0	1161.0	-1.0	1825.0	1128.0	-1.0	1878.0	934.0	-1.0	1537.0	998.0	-1.0	1455.0	
560.343	1241.0	-1.0	2018.0	1134.0	-1.0	1658.0	1279.0	-1.0	1996.0	1589.0	-1.0	2478.0	1325.0	-1.0	2121.0	1141.0	-1.0	1580.0	1478.0	-1.0	2303.0	2118.0	-1.0	3175.0	1809.0	-1.0	3062.0	2072.0	-1.0	3209.0	1745.0	-1.0	2966.0	1410.0	-1.0	2212.0	1162.0	-1.0	1825.0	1128.0	-1.0	1877.0	931.0	-1.0	1536.0	999.0	-1.0	1455.0	
560.842	1241.0	-1.0	2014.0	1133.0	-1.0	1654.0	1276.0	-1.0	1990.0	1588.0	-1.0	2477.0	1321.0	-1.0	2116.0	1139.0	-1.0	1576.0	1479.0	-1.0	2303.0	2117.0	-1.0	3172.0	1808.0	-1.0	3061.0	2071.0	-1.0	3209.0	1746.0	-1.0	2965.0	1411.0	-1.0	2211.0	1160.0	-1.0	1822.0	1127.0	-1.0	1875.0	931.0	-1.0	1534.0	996.0	-1.0	1453.0	
561.341	1241.0	-1.0	2015.0	1132.0	-1.0	1653.0	1274.0	-1.0	1984.0	1587.0	-1.0	2476.0	1322.0	-1.0	2115.0	1139.0	-1.0	1576.0	1478.0	-1.0	2303.0	2116.0	-1.0	3170.0	1810.0	-1.0	3063.0	2073.0	-1.0	3211.0	1746.0	-1.0	2972.0	1410.0	-1.0	2214.0	1160.0	-1.0	1823.0	1127.0	-1.0	1877.0	933.0	-1.0	1538.0	995.0	-1.0	1452.0	
561.841	1244.0	-1.0	2022.0	1135.0	-1.0	1654.0	1277.0	-1.0	1989.0	1589.0	-1.0	2484.0	1322.0	-1.0	2115.0	1138.0	-1.0	1576.0	1480.0	-1.0	2306.0	2117.0	-1.0	3172.0	1811.0	-1.0	3071.0	2074.0	-1.0	3218.0	1750.0	-1.0	2981.0	1412.0	-1.0	2216.0	1163.0	-1.0	1827.0	1129.0	-1.0	1883.0	935.0	-1.0	1542.0	993.0	-1.0	1450.0	
562.340	1250.0	-1.0	2044.0	1139.0	-1.0	1666.0	1284.0	-1.0	2006.0	1594.0	-1.0	2500.0	1326.0	-1.0	2132.0	1145.0	-1.0	1590.0	1484.0	-1.0	2316.0	2123.0	-1.0	3191.0	1820.0	-1.0	3093.0	2084.0	-1.0	3237.0	1757.0	-1.0	3002.0	1415.0	-1.0	2225.0	1167.0	-1.0	1838.0	1132.0	-1.0	1888.0	937.0	-1.0	1548.0	993.0	-1.0	1447.0	
562.839	1255.0	-1.0	2061.0	1143.0	-1.0	1677.0	1287.0	-1.0	2023.0	1597.0	-1.0	2514.0	1333.0	-1.0	2149.0	1151.0	-1.0	1604.0	1487.0	-1.0	2328.0	2130.0	-1.0	3212.0	1827.0	-1.0	3118.0	2091.0	-1.0	3263.0	1767.0	-1.0	3029.0	1419.0	-1.0	2237.0	1170.0	-1.0	1848.0	1135.0	-1.0	1897.0	940.0	-1.0	1558.0	995.0	-1.0	1453.0	
563.339	1260.0	-1.0	2075.0	1144.0	-1.0	1685.0	1290.0	-1.0	2036.0	1603.0	-1.0	2526.0	1338.0	-1.0	2162.0	1154.0	-1.0	1613.0	1491.0	-1.0	2341.0	2136.0	-1.0	3227.0	1834.0	-1.0	3142.0	2099.0	-1.0	3283.0	1771.0	-1.0	3049.0	1422.0	-1.0	2246.0	1172.0	-1.0	1855.0	1137.0	-1.0	1906.0	943.0	-1.0	1563.0	996.0	-1.0	1457.0	
563.838	1263.0	-1.0	2084.0	1146.0	-1.0	1694.0	1292.0	-1.0	2044.0	1604.0	-1.0	2535.0	1342.0	-1.0	2174.0	1157.0	-1.0	1619.0	1496.0	-1.0	2358.0	2141.0	-1.0	3242.0	1837.0	-1.0	3162.0	2103.0	-1.0	3298.0	1775.0	-1.0	3060.0	1423.0	-1.0	2252.0	1172.0	-1.0	1855.0	1138.0	-1.0	1911.0	944.0	-1.0	1568.0	997.0	-1.0	1461.0	
564.337	1263.0	-1.0	2091.0	1148.0	-1.0	1699.0	1294.0	-1.0	2047.0	1607.0	-1.0	2542.0	1345.0	-1.0	2186.0	1158.0	-1.0	1626.0	1501.0	-1.0	2372.0	2146.0	-1.0	3255.0	1842.0	-1.0	3177.0	2105.0	-1.0	3306.0	1774.0	-1.0	3066.0	1423.0	-1.0	2256.0	1171.0	-1.0	1853.0	1138.0	-1.0	1915.0	945.0	-1.0	1571.0	998.0	-1.0	1463.0	
564.836	1263.0	-1.0	2094.0	1149.0	-1.0	1701.0	1295.0	-1.0	2048.0	1610.0	-1.0	2548.0	1347.0	-1.0	2194.0	1161.0	-1.0	1633.0	1506.0	-1.0	2386.0	2149.0	-1.0	3264.0	1843.0	-1.0	3183.0	2105.0	-1.0	3310.0	1772.0	-1.0	3064.0	1422.0	-1.0	2257.0	1168.0	-1.0	1852.0	1139.0	-1.0	1918.0	945.0	-1.0	1574.0	998.0	-1.0	1465.0	
565.336	1265.0	-1.0	2095.0	1150.0	-1.0	1701.0	1296.0	-1.0	2051.0	1610.0	-1.0	2552.0	1352.0	-1.0	2202.0	1165.0	-1.0	1640.0	1507.0	-1.0	2392.0	2151.0	-1.0	3267.0	1840.0	-1.0	3181.0	2101.0	-1.0	3304.0	1769.0	-1.0	3055.0	1420.0	-1.0	2252.0	1167.0	-1.0	1848.0	1139.0	-1.0	1918.0	944.0	-1.0	1574.0	998.0	-1.0	1466.0	
565.836	1264.0	-1.0	2092.0	1149.0	-1.0	1701.0	1297.0	-1.0	2053.0	1613.0	-1.0	2553.0	1351.0	-1.0	2205.0	1167.0	-1.0	1642.0	1509.0	-1.0	2393.0	2152.0	-1.0	3269.0	1838.0	-1.0	3170.0	2096.0	-1.0	3292.0	1761.0	-1.0	3040.0	1416.0	-1.0	2244.0	1164.0	-1.0	1842.0	1139.0	-1.0	1918.0	943.0	-1.0	1570.0	996.0	-1.0	1464.0	
566.335	1264.0	-1.0	2090.0	1149.0	-1.0	1700.0	1297.0	-1.0	2052.0	1613.0	-1.0	2553.0	1353.0	-1.0	2204.0	1169.0	-1.0	1644.0	1507.0	-1.0	2387.0	2151.0	-1.0	3264.0	1833.0	-1.0	3154.0	2090.0	-1.0	3276.0	1754.0	-1.0	3018.0	1412.0	-1.0	2232.0	1161.0	-1.0	1833.0	1137.0	-1.0	1916.0	942.0	-1.0	1567.0	995.0	-1.0	1461.0	
566.834	1262.0	-1.0	2087.0	1149.0	-1.0	1699.0	1297.0	-1.0	2050.0	1612.0	-1.0	2551.0	1352.0	-1.0	2197.0	1169.0	-1.0	1644.0	1503.0	-1.0	2378.0	2149.0	-1.0	3254.0	1828.0	-1.0	3133.0	2083.0	-1.0	3257.0	1746.0	-1.0	2994.0	1407.0	-1.0	2218.0	1157.0	-1.0	1823.0	1135.0	-1.0	1911.0	941.0	-1.0	1560.0	992.0	-1.0	1456.0	
567.333	1261.0	-1.0	2084.0	1148.0	-1.0	1697.0	1295.0	-1.0	2049.0	1611.0	-1.0	2549.0	1348.0	-1.0	2191.0	1168.0	-1.0	1641.0	1501.0	-1.0	2365.0	2147.0	-1.0	3245.0	1822.0	-1.0	3113.0	2076.0	-1.0	3237.0	1737.0	-1.0	2970.0	1400.0	-1.0	2201.0	1152.0	-1.0	1813.0	1135.0	-1.0	1904.0	938.0	-1.0	1555.0	992.0	-1.0	1451.0	
567.832	1259.0	-1.0	2079.0	1147.0	-1.0	1696.0	1293.0	-1.0	2044.0	1610.0	-1.0	2544.0	1345.0	-1.0	2183.0	1167.0	-1.0	1636.0	1495.0	-1.0	2352.0	2142.0	-1.0	3239.0	1818.0	-1.0	3095.0	2072.0	-1.0	3223.0	1729.0	-1.0	2947.0	1394.0	-1.0	2184.0	1149.0	-1.0	1801.0	1132.0	-1.0	1899.0	936.0	-1.0	1549.0	990.0	-1.0	1446.0	
568.331	1258.0	-1.0	2076.0	1145.0	-1.0	1694.0	1289.0	-1.0	2037.0	1608.0	-1.0	2541.0	1340.0	-1.0	2173.0	1164.0	-1.0	1631.0	1491.0	-1.0	2340.0	2137.0	-1.0	3230.0	1813.0	-1.0	3085.0	2069.0	-1.0	3216.0	1723.0	-1.0	2933.0	1388.0	-1.0	2172.0	1146.0	-1.0	1793.0	1132.0	-1.0	1894.0	935.0	-1.0	1545.0	989.0	-1.0	1440.0	
568.830	1255.0	-1.0	2068.0	1145.0	-1.0	1690.0	1288.0	-1.0	2031.0	1607.0	-1.0	2536.0	1335.0	-1.0	2163.0	1159.0	-1.0	1625.0	1487.0	-1.0	2328.0	2133.0	-1.0	3220.0	1811.0	-1.0	3077.0	2064.0	-1.0	3211.0	1718.0	-1.0	2921.0	1385.0	-1.0	2163.0	1142.0	-1.0	1786.0	1132.0	-1.0	1894.0	935.0	-1.0	1543.0	990.0	-1.0	1443.0	
569.329	1255.0	-1.0	2063.0	1144.0	-1.0	1687.0	1285.0	-1.0	2025.0	1606.0	-1.0	2532.0	1333.0	-1.0	2156.0	1158.0	-1.0	1620.0	1482.0	-1.0	2320.0	2129.0	-1.0	3211.0	1810.0	-1.0	3072.0	2063.0	-1.0	3206.0	1714.0	-1.0	2913.0	1381.0	-1.0	2157.0	1139.0	-1.0	1783.0	1132.0	-1.0	1895.0	935.0	-1.0	1542.0	991.0	-1.0	1444.0	
569.828	1254.0	-1.0	2060.0	1144.0	-1.0	1686.0	1284.0	-1.0	2020.0	1604.0	-1.0	2530.0	1328.0	-1.0	2151.0	1155.0	-1.0	1617.0	1483.0	-1.0	2316.0	2126.0	-1.0	3206.0	1808.0	-1.0	3070.0	2059.0	-1.0	3202.0	1712.0	-1.0	2910.0	1378.0	-1.0	2151.0	1138.0	-1.0	1780.0	1132.0	-1.0	1896.0	934.0	-1.0	1542.0	991.0	-1.0	1447.0	
570.327	1253.0	-1.0	2059.0	1143.0	-1.0	1684.0	1281.0	-1.0	2014.0	1604.0	-1.0	2528.0	1328.0	-1.0	2148.0	1155.0	-1.0	1615.0	1482.0	-1.0	2317.0	2124.0	-1.0	3204.0	1808.0	-1.0	3070.0	2058.0	-1.0	3201.0	1711.0	-1.0	2909.0	1377.0	-1.0	2148.0	1137.0	-1.0	1778.0	1132.0	-1.0	1895.0	933.0	-1.0	1542.0	991.0	-1.0	1448.0	
570.826	1251.0	-1.0	2053.0	1141.0	-1.0	1681.0	1281.0	-1.0	2011.0	1604.0	-1.0	2526.0	1327.0	-1.0	2147.0	1154.0	-1.0	1614.0	1484.0	-1.0	2320.0	2124.0	-1.0	3203.0	1808.0	-1.0	3076.0	2059.0	-1.0	3201.0	1711.0	-1.0	2911.0	1376.0	-1.0	2147.0	1134.0	-1.0	1777.0	1132.0	-1.0	1895.0	933.0	-1.0	1542.0	992.0	-1.0	1448.0	
571.325	1249.0	-1.0	2047.0	1141.0	-1.0	1674.0	1279.0	-1.0	2005.0	1602.0	-1.0	2522.0	1326.0	-1.0	2145.0	1153.0	-1.0	1612.0	1485.0	-1.0	2324.0	2123.0	-1.0	3200.0	1810.0	-1.0	3079.0	2056.0	-1.0	3198.0	1710.0	-1.0	2913.0	1376.0	-1.0	2146.0	1136.0	-1.0	1776.0	1132.0	-1.0	1894.0	933.0	-1.0	1541.0	990.0	-1.0	1447.0	
571.824	1247.0	-1.0	2041.0	1138.0	-1.0	1668.0	1278.0	-1.0	1998.0	1601.0	-1.0	2515.0	1327.0	-1.0	2144.0	1152.0	-1.0	1611.0	1485.0	-1.0	2326.0	2122.0	-1.0	3193.0	1810.0	-1.0	3079.0	2054.0	-1.0	3193.0	1711.0	-1.0	2914.0	1375.0	-1.0	2143.0	1135.0	-1.0	1774.0	1131.0	-1.0	1890.0	933.0	-1.0	1540.0	989.0	-1.0	1446.0	
572.323	1245.0	-1.0	2032.0	1138.0	-1.0	1659.0	1277.0	-1.0	1992.0	1600.0	-1.0	2510.0	1325.0	-1.0	2138.0	1152.0	-1.0	1605.0	1486.0	-1.0	2325.0	2119.0	-1.0	3186.0	1809.0	-1.0	3078.0	2051.0	-1.0	3183.0	1710.0	-1.0	2909.0	1372.0	-1.0	2138.0	1134.0	-1.0	1770.0	1129.0	-1.0	1885.0	932.0	-1.0	1538.0	989.0	-1.0	1442.0	
572.822	1244.0	-1.0	2026.0	1138.0	-1.0	1656.0	1276.0	-1.0	1989.0	1598.0	-1.0	2505.0	1323.0	-1.0	2130.0	1150.0	-1.0	1600.0	1485.0	-1.0	2322.0	2117.0	-1.0	3175.0	1808.0	-1.0	3073.0	2047.0	-1.0	3172.0	1708.0	-1.0	2903.0	1371.0	-1.0	2131.0	1133.0	-1.0	1768.0	1126.0	-1.0	1880.0	932.0	-1.0	1536.0	987.0	-1.0	1437.0	
573.321	1245.0	-1.0	2026.0	1137.0	-1.0	1659.0	1276.0	-1.0	1990.0	1598.0	-1.0	2502.0	1322.0	-1.0	2125.0	1148.0	-1.0	1596.0	1484.0	-1.0	2319.0	2116.0	-1.0	3170.0	1809.0	-1.0	3070.0	2047.0	-1.0	3162.0	1706.0	-1.0	2897.0	1369.0	-1.0	2125.0	1131.0	-1.0	1763.0	1126.0	-1.0	1874.0	931.0	-1.0	1532.0	986.0	-1.0	1432.0	
573.821	1245.0	-1.0	2026.0	1138.0	-1.0	1660.0	1275.0	-1.0	1989.0	1595.0	-1.0	2500.0	1319.0	-1.0	2119.0	1146.0	-1.0	1593.0	1483.0	-1.0	2315.0	2115.0	-1.0	3163.0	1809.0	-1.0	3073.0	2046.0	-1.0	3164.0	1706.0	-1.0	2894.0	1369.0	-1.0	2123.0	1131.0	-1.0	1761.0	1124.0	-1.0	1871.0	931.0	-1.0	1531.0	986.0	-1.0	1429.0	
574.320	1245.0	-1.0	2023.0	1138.0	-1.0	1660.0	1274.0	-1.0	1988.0	1595.0	-1.0	2495.0	1318.0	-1.0	2111.0	1145.0	-1.0	1588.0	1479.0	-1.0	2308.0	2112.0	-1.0	3157.0	1809.0	-1.0	3072.0	2045.0	-1.0	3164.0	1704.0	-1.0	2891.0	1368.0	-1.0	2121.0	1131.0	-1.0	1758.0	1126.0	-1.0	1871.0	931.0	-1.0	1532.0	986.0	-1.0	1432.0	
574.819	1244.0	-1.0	2019.0	1136.0	-1.0	1656.0	1272.0	-1.0	1982.0	1592.0	-1.0	2491.0	1315.0	-1.0	2102.0	1142.0	-1.0	1582.0	1478.0	-1.0	2302.0	2108.0	-1.0	3146.0	1808.0	-1.0	3068.0	2045.0	-1.0	3158.0	1703.0	-1.0	2883.0	1365.0	-1.0	2116.0	1128.0	-1.0	1753.0	1125.0	-1.0	1867.0	933.0	-1.0	1535.0	988.0	-1.0	1435.0	
575.318	1244.0	-1.0	2017.0	1136.0	-1.0	1656.0	1273.0	-1.0	1982.0	1594.0	-1.0	2490.0	1311.0	-1.0	2099.0	1141.0	-1.0	1578.0	1478.0	-1.0	2298.0	2104.0	-1.0	3137.0	1808.0	-1.0	3063.0	2043.0	-1.0	3151.0	1699.0	-1.0	2877.0	1363.0	-1.0	2110.0	1128.0	-1.0	1748.0	1123.0	-1.0	1866.0	935.0	-1.0	1538.0	988.0	-1.0	1438.0	
575.818	1244.0	-1.0	2024.0	1138.0	-1.0	1661.0	1276.0	-1.0	1987.0	1596.0	-1.0	2495.0	1314.0	-1.0	2101.0	1140.0	-1.0	1580.0	1479.0	-1.0	2301.0	2107.0	-1.0	3141.0	1807.0	-1.0	3062.0	2042.0	-1.0	3149.0	1699.0	-1.0	2874.0	1361.0	-1.0	2108.0	1125.0	-1.0	1745.0	1122.0	-1.0	1865.0	936.0	-1.0	1541.0	990.0	-1.0	1440.0	
576.317	1247.0	-1.0	2030.0	1140.0	-1.0	1667.0	1276.0	-1.0	1992.0	1595.0	-1.0	2501.0	1315.0	-1.0	2107.0	1142.0	-1.0	1582.0	1480.0	-1.0	2305.0	2108.0	-1.0	3149.0	1808.0	-1.0	3067.0	2042.0	-1.0	3153.0	1700.0	-1.0	2877.0	1363.0	-1.0	2110.0	1125.0	-1.0	1745.0	1122.0	-1.0	1866.0	937.0	-1.0	1545.0	991.0	-1.0	1442.0	
576.816	1247.0	-1.0	2033.0	1138.0	-1.0	1671.0	1276.0	-1.0	1996.0	1597.0	-1.0	2505.0	1318.0	-1.0	2114.0	1144.0	-1.0	1586.0	1481.0	-1.0	2309.0	2109.0	-1.0	3156.0	1810.0	-1.0	3071.0	2046.0	-1.0	3160.0	1699.0	-1.0	2882.0	1363.0	-1.0	2112.0	1125.0	-1.0	1747.0	1122.0	-1.0	1865.0	940.0	-1.0	1550.0	992.0	-1.0	1446.0	
577.315	1246.0	-1.0	2032.0	1139.0	-1.0	1670.0	1277.0	-1.0	1997.0	1597.0	-1.0	2505.0	1319.0	-1.0	2118.0	1145.0	-1.0	1591.0	1483.0	-1.0	2313.0	2113.0	-1.0	3161.0	1810.0	-1.0	3072.0	2046.0	-1.0	3164.0	1701.0	-1.0	2886.0	1363.0	-1.0	2114.0	1125.0	-1.0	1749.0	1122.0	-1.0	1866.0	942.0	-1.0	1553.0	994.0	-1.0	1449.0	
577.814	1245.0	-1.0	2029.0	1139.0	-1.0	1668.0	1277.0	-1.0	1995.0	1596.0	-1.0	2501.0	1322.0	-1.0	2121.0	1146.0	-1.0	1593.0	1483.0	-1.0	2313.0	2114.0	-1.0	3162.0	1809.0	-1.0	3072.0	2045.0	-1.0	3166.0	1703.0	-1.0	2890.0	1364.0	-1.0	2114.0	1127.0	-1.0	1751.0	1121.0	-1.0	1866.0	942.0	-1.0	1555.0	994.0	-1.0	1450.0	
578.313	1244.0	-1.0	2024.0	1137.0	-1.0	1662.0	1275.0	-1.0	1991.0	1593.0	-1.0	2497.0	1321.0	-1.0	2121.0	1147.0	-1.0	1591.0	1483.0	-1.0	2307.0	2112.0	-1.0	3158.0	1807.0	-1.0	3066.0	2045.0	-1.0	3161.0	1703.0	-1.0	2886.0	1362.0	-1.0	2111.0	1126.0	-1.0	1749.0	1121.0	-1.0	1865.0	941.0	-1.0	1555.0	994.0	-1.0	1451.0	
578.812	1241.0	-1.0	2017.0	1136.0	-1.0	1658.0	1275.0	-1.0	1985.0	1592.0	-1.0	2488.0	1321.0	-1.0	2115.0	1146.0	-1.0	1587.0	1479.0	-1.0	2299.0	2111.0	-1.0	3150.0	1806.0	-1.0	3059.0	2043.0	-1.0	3158.0	1703.0	-1.0	2885.0	1361.0	-1.0	2107.0	1125.0	-1.0	1749.0	1120.0	-1.0	1861.0	942.0	-1.0	1552.0	993.0	-1.0	1447.0	
579.311	1242.0	-1.0	2013.0	1136.0	-1.0	1655.0	1273.0	-1.0	1981.0	1589.0	-1.0	2483.0	1318.0	-1.0	2106.0	1144.0	-1.0	1583.0	1477.0	-1.0	2291.0	2108.0	-1.0	3139.0	1807.0	-1.0	3055.0	2044.0	-1.0	3154.0	1704.0	-1.0	2888.0	1361.0	-1.0	2108.0	1127.0	-1.0	1750.0	1120.0	-1.0	1860.0	939.0	-1.0	1548.0	991.0	-1.0	1443.0	
579.811	1241.0	-1.0	2009.0	1135.0	-1.0	1654.0	1274.0	-1.0	1979.0	1589.0	-1.0	2479.0	1314.0	-1.0	2096.0	1141.0	-1.0	1575.0	1475.0	-1.0	2283.0	2105.0	-1.0	3128.0	1807.0	-1.0	3054.0	2045.0	-1.0	3154.0	1706.0	-1.0	2888.0	1361.0	-1.0	2107.0	1126.0	-1.0	1747.0	1119.0	-1.0	1857.0	938.0	-1.0	1544.0	991.0	-1.0	1441.0	
580.310	1240.0	-1.0	2007.0	1134.0	-1.0	1653.0	1272.0	-1.0	1974.0	1588.0	-1.0	2476.0	1311.0	-1.0	2086.0	1137.0	-1.0	1565.0	1473.0	-1.0	2276.0	2099.0	-1.0	3117.0	1807.0	-1.0	3052.0	2044.0	-1.0	3151.0	1706.0	-1.0	2886.0	1361.0	-1.0	2103.0	1125.0	-1.0	1741.0	1118.0	-1.0	1853.0	938.0	-1.0	1543.0	990.0	-1.0	1439.0	
580.809	1240.0	-1.0	2004.0	1135.0	-1.0	1652.0	1270.0	-1.0	1971.0	1588.0	-1.0	2476.0	1305.0	-1.0	2075.0	1133.0	-1.0	1555.0	1473.0	-1.0	2274.0	2095.0	-1.0	3107.0	1807.0	-1.0	3052.0	2042.0	-1.0	3147.0	1704.0	-1.0	2881.0	1359.0	-1.0	2097.0	1121.0	-1.0	1733.0	1118.0	-1.0	1851.0	937.0	-1.0	1540.0	990.0	-1.0	1439.0	
581.308	1240.0	-1.0	2002.0	1134.0	-1.0	1649.0	1269.0	-1.0	1964.0	1588.0	-1.0	2474.0	1303.0	-1.0	2066.0	1130.0	-1.0	1547.0	1472.0	-1.0	2274.0	2090.0	-1.0	3096.0	1808.0	-1.0	3051.0	2038.0	-1.0	3138.0	1700.0	-1.0	2874.0	1358.0	-1.0	2093.0	1117.0	-1.0	1728.0	1115.0	-1.0	1847.0	937.0	-1.0	1538.0	990.0	-1.0	1437.0	
581.808	1239.0	-1.0	1998.0	1134.0	-1.0	1646.0	1267.0	-1.0	1956.0	1586.0	-1.0	2469.0	1301.0	-1.0	2058.0	1127.0	-1.0	1539.0	1472.0	-1.0	2272.0	2087.0	-1.0	3085.0	1806.0	-1.0	3050.0	2035.0	-1.0	3128.0	1698.0	-1.0	2865.0	1355.0	-1.0	2087.0	1116.0	-1.0	1721.0	1114.0	-1.0	1843.0	936.0	-1.0	1537.0	989.0	-1.0	1437.0	
582.307	1238.0	-1.0	1991.0	1132.0	-1.0	1639.0	1264.0	-1.0	1947.0	1585.0	-1.0	2465.0	1297.0	-1.0	2047.0	1124.0	-1.0	1533.0	1473.0	-1.0	2272.0	2083.0	-1.0	3073.0	1806.0	-1.0	3047.0	2032.0	-1.0	3119.0	1694.0	-1.0	2859.0	1352.0	-1.0	2080.0	1114.0	-1.0	1717.0	1113.0	-1.0	1838.0	936.0	-1.0	1534.0	987.0	-1.0	1434.0	
582.806	1237.0	-1.0	1983.0	1130.0	-1.0	1634.0	1261.0	-1.0	1938.0	1583.0	-1.0	2457.0	1295.0	-1.0	2038.0	1123.0	-1.0	1527.0	1472.0	-1.0	2267.0	2078.0	-1.0	3062.0	1804.0	-1.0	3042.0	2028.0	-1.0	3108.0	1693.0	-1.0	2851.0	1351.0	-1.0	2074.0	1113.0	-1.0	1715.0	1111.0	-1.0	1836.0	935.0	-1.0	1531.0	987.0	-1.0	1429.0	
583.306	1234.0	-1.0	1975.0	1128.0	-1.0	1627.0	1259.0	-1.0	1930.0	1581.0	-1.0	2449.0	1292.0	-1.0	2027.0	1120.0	-1.0	1521.0	1470.0	-1.0	2263.0	2077.0	-1.0	3050.0	1804.0	-1.0	3038.0	2022.0	-1.0	3098.0	1689.0	-1.0	2843.0	1349.0	-1.0	2070.0	1111.0	-1.0	1709.0	1112.0	-1.0	1831.0	933.0	-1.0	1528.0	987.0	-1.0	1427.0	
583.805	1232.0	-1.0	1969.0	1126.0	-1.0	1622.0	1257.0	-1.0	1922.0	1580.0	-1.0	2442.0	1290.0	-1.0	2019.0	1118.0	-1.0	1517.0	1469.0	-1.0	2259.0	2074.0	-1.0	3041.0	1802.0	-1.0	3031.0	2020.0	-1.0	3088.0	1687.0	-1.0	2834.0	1347.0	-1.0	2063.0	1110.0	-1.0	1705.0	1110.0	-1.0	1827.0	935.0	-1.0	1525.0	985.0	-1.0	1422.0	
584.304	1231.0	-1.0	1965.0	1125.0	-1.0	1618.0	1256.0	-1.0	1914.0	1577.0	-1.0	2435.0	1286.0	-1.0	2011.0	1117.0	-1.0	1510.0	1470.0	-1.0	2255.0	2071.0	-1.0	3035.0	1800.0	-1.0	3023.0	2016.0	-1.0	3078.0	1685.0	-1.0	2826.0	1346.0	-1.0	2058.0	1110.0	-1.0	1700.0	1110.0	-1.0	1822.0	932.0	-1.0	1522.0	985.0	-1.0	1419.0	
584.803	1231.0	-1.0	1961.0	1123.0	-1.0	1612.0	1254.0	-1.0	1909.0	1578.0	-1.0	2430.0	1286.0	-1.0	2005.0	1116.0	-1.0	1506.0	1468.0	-1.0	2252.0	2071.0	-1.0	3030.0	1798.0	-1.0	3018.0	2015.0	-1.0	3071.0	1684.0	-1.0	2821.0	1345.0	-1.0	2054.0	1111.0	-1.0	1700.0	1108.0	-1.0	1816.0	933.0	-1.0	1519.0	982.0	-1.0	1417.0	
585.302	1230.0	-1.0	1953.0	1121.0	-1.0	1605.0	1251.0	-1.0	1901.0	1575.0	-1.0	2422.0	1286.0	-1.0	1999.0	1115.0	-1.0	1502.0	1467.0	-1.0	2248.0	2067.0	-1.0	3022.0	1796.0	-1.0	3010.0	2015.0	-1.0	3066.0	1684.0	-1.0	2818.0	1347.0	-1.0	2057.0	1111.0	-1.0	1700.0	1107.0	-1.0	1812.0	931.0	-1.0	1515.0	982.0	-1.0	1414.0	
585.801	1228.0	-1.0	1943.0	1118.0	-1.0	1600.0	1250.0	-1.0	1895.0	1573.0	-1.0	2413.0	1286.0	-1.0	1994.0	1113.0	-1.0	1494.0	1466.0	-1.0	2244.0	2066.0	-1.0	3017.0	1793.0	-1.0	3000.0	2015.0	-1.0	3065.0	1687.0	-1.0	2824.0	1353.0	-1.0	2064.0	1113.0	-1.0	1702.0	1106.0	-1.0	1808.0	933.0	-1.0	1515.0	981.0	-1.0	1411.0	
586.300	1225.0	-1.0	1936.0	1119.0	-1.0	1595.0	1250.0	-1.0	1889.0	1571.0	-1.0	2407.0	1283.0	-1.0	1988.0	1111.0	-1.0	1490.0	1466.0	-1.0	2238.0	2063.0	-1.0	3007.0	1790.0	-1.0	2990.0	2017.0	-1.0	3061.0	1692.0	-1.0	2827.0	1357.0	-1.0	2073.0	1115.0	-1.0	1704.0	1104.0	-1.0	1803.0	934.0	-1.0	1516.0	982.0	-1.0	1411.0	
586.799	1224.0	-1.0	1932.0	1119.0	-1.0	1593.0	1250.0	-1.0	1886.0	1573.0	-1.0	2404.0	1282.0	-1.0	1982.0	1110.0	-1.0	1484.0	1464.0	-1.0	2232.0	2061.0	-1.0	2999.0	1790.0	-1.0	2980.0	2017.0	-1.0	3057.0	1694.0	-1.0	2831.0	1361.0	-1.0	2076.0	1116.0	-1.0	1705.0	1104.0	-1.0	1800.0	935.0	-1.0	1514.0	981.0	-1.0	1409.0	
587.298	1223.0	-1.0	1930.0	1120.0	-1.0	1597.0	1250.0	-1.0	1885.0	1572.0	-1.0	2404.0	1281.0	-1.0	1976.0	1107.0	-1.0	1479.0	1463.0	-1.0	2228.0	2062.0	-1.0	2993.0	1788.0	-1.0	2973.0	2018.0	-1.0	3052.0	1696.0	-1.0	2829.0	1364.0	-1.0	2080.0	1116.0	-1.0	1704.0	1103.0	-1.0	1795.0	935.0	-1.0	1512.0	982.0	-1.0	1407.0	
587.798	1223.0	-1.0	1928.0	1120.0	-1.0	1598.0	1249.0	-1.0	1884.0	1572.0	-1.0	2405.0	1280.0	-1.0	1975.0	1107.0	-1.0	1477.0	1462.0	-1.0	2222.0	2061.0	-1.0	2991.0	1787.0	-1.0	2968.0	2018.0	-1.0	3053.0	1699.0	-1.0	2830.0	1369.0	-1.0	2083.0	1117.0	-1.0	1705.0	1103.0	-1.0	1792.0	934.0	-1.0	1510.0	982.0	-1.0	1402.0	
588.298	1222.0	-1.0	1923.0	1119.0	-1.0	1597.0	1246.0	-1.0	1880.0	1570.0	-1.0	2400.0	1279.0	-1.0	1969.0	1105.0	-1.0	1473.0	1459.0	-1.0	2218.0	2060.0	-1.0	2987.0	1786.0	-1.0	2964.0	2021.0	-1.0	3055.0	1700.0	-1.0	2831.0	1372.0	-1.0	2090.0	1119.0	-1.0	1706.0	1104.0	-1.0	1791.0	936.0	-1.0	1512.0	982.0	-1.0	1405.0	
588.797	1220.0	-1.0	1917.0	1119.0	-1.0	1595.0	1246.0	-1.0	1876.0	1568.0	-1.0	2393.0	1277.0	-1.0	1962.0	1104.0	-1.0	1468.0	1457.0	-1.0	2209.0	2056.0	-1.0	2977.0	1785.0	-1.0	2958.0	2021.0	-1.0	3054.0	1701.0	-1.0	2826.0	1373.0	-1.0	2091.0	1120.0	-1.0	1704.0	1103.0	-1.0	1791.0	937.0	-1.0	1510.0	984.0	-1.0	1406.0	
589.296	1218.0	-1.0	1911.0	1116.0	-1.0	1589.0	1245.0	-1.0	1869.0	1567.0	-1.0	2385.0	1275.0	-1.0	1953.0	1102.0	-1.0	1463.0	1456.0	-1.0	2204.0	2052.0	-1.0	2966.0	1785.0	-1.0	2952.0	2019.0	-1.0	3047.0	1698.0	-1.0	2815.0	1373.0	-1.0	2089.0	1118.0	-1.0	1701.0	1103.0	-1.0	1788.0	937.0	-1.0	1508.0	986.0	-1.0	1406.0	
589.795	1219.0	-1.0	1906.0	1116.0	-1.0	1583.0	1243.0	-1.0	1865.0	1565.0	-1.0	2379.0	1273.0	-1.0	1946.0	1101.0	-1.0	1456.0	1455.0	-1.0	2199.0	2050.0	-1.0	2958.0	1784.0	-1.0	2946.0	2018.0	-1.0	3038.0	1697.0	-1.0	2807.0	1373.0	-1.0	2087.0	1118.0	-1.0	1696.0	1101.0	-1.0	1785.0	937.0	-1.0	1507.0	986.0	-1.0	1406.0	
590.295	1220.0	-1.0	1906.0	1115.0	-1.0	1583.0	1246.0	-1.0	1866.0	1567.0	-1.0	2379.0	1273.0	-1.0	1942.0	1100.0	-1.0	1454.0	1455.0	-1.0	2198.0	2051.0	-1.0	2952.0	1783.0	-1.0	2942.0	2016.0	-1.0	3033.0	1697.0	-1.0	2801.0	1373.0	-1.0	2084.0	1119.0	-1.0	1694.0	1101.0	-1.0	1783.0	936.0	-1.0	1505.0	985.0	-1.0	1404.0	
590.794	1220.0	-1.0	1911.0	1117.0	-1.0	1588.0	1248.0	-1.0	1870.0	1568.0	-1.0	2383.0	1275.0	-1.0	1945.0	1101.0	-1.0	1456.0	1457.0	-1.0	2200.0	2054.0	-1.0	2956.0	1784.0	-1.0	2944.0	2018.0	-1.0	3031.0	1699.0	-1.0	2798.0	1374.0	-1.0	2082.0	1117.0	-1.0	1692.0	1101.0	-1.0	1779.0	939.0	-1.0	1502.0	986.0	-1.0	1403.0	
591.294	1223.0	-1.0	1913.0	1119.0	-1.0	1592.0	1248.0	-1.0	1875.0	1568.0	-1.0	2385.0	1277.0	-1.0	1948.0	1102.0	-1.0	1459.0	1458.0	-1.0	2205.0	2056.0	-1.0	2964.0	1786.0	-1.0	2949.0	2022.0	-1.0	3035.0	1701.0	-1.0	2800.0	1375.0	-1.0	2087.0	1120.0	-1.0	1693.0	1101.0	-1.0	1778.0	939.0	-1.0	1501.0	985.0	-1.0	1401.0	
591.794	1221.0	-1.0	1914.0	1118.0	-1.0	1590.0	1250.0	-1.0	1875.0	1568.0	-1.0	2384.0	1277.0	-1.0	1951.0	1104.0	-1.0	1459.0	1460.0	-1.0	2207.0	2058.0	-1.0	2968.0	1788.0	-1.0	2953.0	2024.0	-1.0	3040.0	1702.0	-1.0	2801.0	1376.0	-1.0	2088.0	1121.0	-1.0	1693.0	1102.0	-1.0	1780.0	940.0	-1.0	1504.0	986.0	-1.0	1404.0	
592.293	1223.0	-1.0	1911.0	1117.0	-1.0	1588.0	1249.0	-1.0	1874.0	1567.0	-1.0	2379.0	1279.0	-1.0	1952.0	1104.0	-1.0	1460.0	1461.0	-1.0	2208.0	2060.0	-1.0	2967.0	1789.0	-1.0	2955.0	2025.0	-1.0	3039.0	1702.0	-1.0	2799.0	1377.0	-1.0	2089.0	1123.0	-1.0	1695.0	1103.0	-1.0	1782.0	939.0	-1.0	1503.0	988.0	-1.0	1407.0	
592.792	1223.0	-1.0	1910.0	1117.0	-1.0	1582.0	1249.0	-1.0	1872.0	1567.0	-1.0	2373.0	1281.0	-1.0	1953.0	1105.0	-1.0	1459.0	1462.0	-1.0	2209.0	2059.0	-1.0	2967.0	1788.0	-1.0	2955.0	2025.0	-1.0	3039.0	1705.0	-1.0	2801.0	1377.0	-1.0	2086.0	1123.0	-1.0	1695.0	1103.0	-1.0	1779.0	940.0	-1.0	1503.0	988.0	-1.0	1407.0	
593.291	1222.0	-1.0	1909.0	1116.0	-1.0	1577.0	1251.0	-1.0	1869.0	1565.0	-1.0	2368.0	1282.0	-1.0	1954.0	1105.0	-1.0	1458.0	1463.0	-1.0	2210.0	2058.0	-1.0	2964.0	1789.0	-1.0	2952.0	2024.0	-1.0	3034.0	1705.0	-1.0	2802.0	1378.0	-1.0	2085.0	1124.0	-1.0	1696.0	1103.0	-1.0	1779.0	940.0	-1.0	1501.0	990.0	-1.0	1407.0	
593.790	1224.0	-1.0	1911.0	1117.0	-1.0	1579.0	1252.0	-1.0	1874.0	1566.0	-1.0	2369.0	1285.0	-1.0	1956.0	1106.0	-1.0	1457.0	1463.0	-1.0	2212.0	2061.0	-1.0	2965.0	1788.0	-1.0	2951.0	2024.0	-1.0	3032.0	1709.0	-1.0	2804.0	1378.0	-1.0	2083.0	1125.0	-1.0	1696.0	1103.0	-1.0	1777.0	941.0	-1.0	1501.0	990.0	-1.0	1407.0	
594.289	1225.0	-1.0	1914.0	1118.0	-1.0	1584.0	1254.0	-1.0	1879.0	1567.0	-1.0	2372.0	1289.0	-1.0	1963.0	1108.0	-1.0	1463.0	1464.0	-1.0	2216.0	2066.0	-1.0	2974.0	1791.0	-1.0	2953.0	2027.0	-1.0	3034.0	1712.0	-1.0	2813.0	1381.0	-1.0	2086.0	1126.0	-1.0	1700.0	1103.0	-1.0	1775.0	942.0	-1.0	1503.0	991.0	-1.0	1406.0	
594.788	1225.0	-1.0	1916.0	1118.0	-1.0	1585.0	1257.0	-1.0	1885.0	1568.0	-1.0	2373.0	1292.0	-1.0	1971.0	1112.0	-1.0	1471.0	1466.0	-1.0	2216.0	2069.0	-1.0	2983.0	1792.0	-1.0	2956.0	2034.0	-1.0	3049.0	1726.0	-1.0	2841.0	1390.0	-1.0	2109.0	1132.0	-1.0	1710.0	1103.0	-1.0	1775.0	944.0	-1.0	1506.0	993.0	-1.0	1407.0	
595.287	1225.0	-1.0	1915.0	1119.0	-1.0	1584.0	1259.0	-1.0	1887.0	1567.0	-1.0	2371.0	1294.0	-1.0	1976.0	1115.0	-1.0	1475.0	1464.0	-1.0	2213.0	2070.0	-1.0	2983.0	1793.0	-1.0	2961.0	2040.0	-1.0	3059.0	1735.0	-1.0	2863.0	1398.0	-1.0	2128.0	1137.0	-1.0	1717.0	1104.0	-1.0	1777.0	946.0	-1.0	1510.0	995.0	-1.0	1412.0	
595.786	1224.0	-1.0	1913.0	1118.0	-1.0	1580.0	1260.0	-1.0	1888.0	1566.0	-1.0	2368.0	1295.0	-1.0	1978.0	1117.0	-1.0	1475.0	1463.0	-1.0	2209.0	2068.0	-1.0	2981.0	1793.0	-1.0	2962.0	2042.0	-1.0	3064.0	1742.0	-1.0	2878.0	1404.0	-1.0	2140.0	1140.0	-1.0	1723.0	1106.0	-1.0	1779.0	945.0	-1.0	1512.0	997.0	-1.0	1414.0	
596.285	1224.0	-1.0	1912.0	1116.0	-1.0	1575.0	1261.0	-1.0	1886.0	1564.0	-1.0	2361.0	1295.0	-1.0	1975.0	1117.0	-1.0	1473.0	1462.0	-1.0	2209.0	2068.0	-1.0	2976.0	1794.0	-1.0	2960.0	2043.0	-1.0	3063.0	1747.0	-1.0	2883.0	1406.0	-1.0	2143.0	1141.0	-1.0	1725.0	1105.0	-1.0	1777.0	948.0	-1.0	1514.0	997.0	-1.0	1416.0	
596.784	1223.0	-1.0	1909.0	1116.0	-1.0	1570.0	1262.0	-1.0	1887.0	1565.0	-1.0	2357.0	1295.0	-1.0	1974.0	1116.0	-1.0	1472.0	1462.0	-1.0	2206.0	2067.0	-1.0	2970.0	1793.0	-1.0	2957.0	2040.0	-1.0	3055.0	1749.0	-1.0	2885.0	1409.0	-1.0	2143.0	1143.0	-1.0	1726.0	1105.0	-1.0	1776.0	946.0	-1.0	1512.0	997.0	-1.0	1415.0	
597.283	1225.0	-1.0	1913.0	1118.0	-1.0	1575.0	1263.0	-1.0	1891.0	1566.0	-1.0	2359.0	1297.0	-1.0	1977.0	1117.0	-1.0	1473.0	1463.0	-1.0	2209.0	2070.0	-1.0	2976.0	1794.0	-1.0	2958.0	2041.0	-1.0	3050.0	1751.0	-1.0	2888.0	1409.0	-1.0	2142.0	1143.0	-1.0	1726.0	1104.0	-1.0	1772.0	947.0	-1.0	1512.0	997.0	-1.0	1414.0	
597.782	1226.0	-1.0	1915.0	1119.0	-1.0	1579.0	1264.0	-1.0	1896.0	1566.0	-1.0	2363.0	1298.0	-1.0	1981.0	1119.0	-1.0	1477.0	1464.0	-1.0	2214.0	2072.0	-1.0	2982.0	1795.0	-1.0	2964.0	2041.0	-1.0	3052.0	1753.0	-1.0	2890.0	1412.0	-1.0	2145.0	1145.0	-1.0	1729.0	1106.0	-1.0	1774.0	947.0	-1.0	1514.0	999.0	-1.0	1417.0	
598.281	1226.0	-1.0	1918.0	1118.0	-1.0	1580.0	1265.0	-1.0	1896.0	1567.0	-1.0	2362.0	1300.0	-1.0	1983.0	1120.0	-1.0	1478.0	1467.0	-1.0	2221.0	2075.0	-1.0	2987.0	1798.0	-1.0	2968.0	2041.0	-1.0	3055.0	1754.0	-1.0	2891.0	1412.0	-1.0	2145.0	1146.0	-1.0	1731.0	1105.0	-1.0	1775.0	950.0	-1.0	1517.0	998.0	-1.0	1416.0	
598.780	1229.0	-1.0	1920.0	1119.0	-1.0	1580.0	1265.0	-1.0	1898.0	1568.0	-1.0	2362.0	1302.0	-1.0	1993.0	1123.0	-1.0	1485.0	1471.0	-1.0	2227.0	2079.0	-1.0	3001.0	1800.0	-1.0	2978.0	2047.0	-1.0	3064.0	1758.0	-1.0	2899.0	1414.0	-1.0	2152.0	1155.0	-1.0	1748.0	1109.0	-1.0	1783.0	950.0	-1.0	1520.0	997.0	-1.0	1417.0	
599.279	1231.0	-1.0	1926.0	1119.0	-1.0	1579.0	1269.0	-1.0	1905.0	1571.0	-1.0	2372.0	1308.0	-1.0	2002.0	1128.0	-1.0	1495.0	1473.0	-1.0	2237.0	2085.0	-1.0	3018.0	1806.0	-1.0	2993.0	2056.0	-1.0	3085.0	1762.0	-1.0	2912.0	1416.0	-1.0	2157.0	1162.0	-1.0	1767.0	1115.0	-1.0	1796.0	950.0	-1.0	1521.0	1000.0	-1.0	1418.0	
599.779	1235.0	-1.0	1935.0	1123.0	-1.0	1586.0	1274.0	-1.0	1923.0	1577.0	-1.0	2388.0	1313.0	-1.0	2019.0	1134.0	-1.0	1510.0	1477.0	-1.0	2247.0	2096.0	-1.0	3039.0	1811.0	-1.0	3022.0	2065.0	-1.0	3118.0	1769.0	-1.0	2939.0	1420.0	-1.0	2169.0	1170.0	-1.0	1784.0	1119.0	-1.0	1809.0	952.0	-1.0	1526.0	1001.0	-1.0	1420.0	
600.279	1239.0	-1.0	1954.0	1129.0	-1.0	1603.0	1284.0	-1.0	1946.0	1584.0	-1.0	2408.0	1321.0	-1.0	2040.0	1143.0	-1.0	1528.0	1482.0	-1.0	2262.0	2108.0	-1.0	3070.0	1819.0	-1.0	3045.0	2077.0	-1.0	3143.0	1778.0	-1.0	2960.0	1424.0	-1.0	2177.0	1176.0	-1.0	1801.0	1124.0	-1.0	1821.0	954.0	-1.0	1530.0	1001.0	-1.0	1423.0	
600.779	1246.0	-1.0	1973.0	1134.0	-1.0	1618.0	1290.0	-1.0	1969.0	1589.0	-1.0	2429.0	1330.0	-1.0	2065.0	1150.0	-1.0	1548.0	1487.0	-1.0	2276.0	2120.0	-1.0	3103.0	1828.0	-1.0	3069.0	2091.0	-1.0	3174.0	1788.0	-1.0	2986.0	1430.0	-1.0	2189.0	1183.0	-1.0	1816.0	1129.0	-1.0	1831.0	955.0	-1.0	1537.0	1002.0	-1.0	1427.0	
601.278	1251.0	-1.0	1993.0	1137.0	-1.0	1633.0	1296.0	-1.0	1985.0	1596.0	-1.0	2445.0	1337.0	-1.0	2084.0	1156.0	-1.0	1563.0	1490.0	-1.0	2290.0	2129.0	-1.0	3129.0	1835.0	-1.0	3094.0	2103.0	-1.0	3208.0	1796.0	-1.0	3013.0	1436.0	-1.0	2205.0	1189.0	-1.0	1828.0	1133.0	-1.0	1842.0	958.0	-1.0	1545.0	1002.0	-1.0	1430.0	
601.777	1257.0	-1.0	2009.0	1142.0	-1.0	1646.0	1299.0	-1.0	2000.0	1600.0	-1.0	2459.0	1342.0	-1.0	2101.0	1162.0	-1.0	1577.0	1494.0	-1.0	2303.0	2135.0	-1.0	3149.0	1841.0	-1.0	3114.0	2114.0	-1.0	3238.0	1801.0	-1.0	3035.0	1440.0	-1.0	2221.0	1193.0	-1.0	1839.0	1138.0	-1.0	1855.0	960.0	-1.0	1552.0	1005.0	-1.0	1437.0	
602.276	1262.0	-1.0	2024.0	1146.0	-1.0	1657.0	1302.0	-1.0	2012.0	1604.0	-1.0	2474.0	1348.0	-1.0	2117.0	1165.0	-1.0	1587.0	1496.0	-1.0	2316.0	2142.0	-1.0	3168.0	1845.0	-1.0	3131.0	2122.0	-1.0	3264.0	1806.0	-1.0	3052.0	1444.0	-1.0	2234.0	1195.0	-1.0	1847.0	1140.0	-1.0	1865.0	962.0	-1.0	1560.0	1007.0	-1.0	1445.0	
602.775	1264.0	-1.0	2039.0	1148.0	-1.0	1665.0	1307.0	-1.0	2021.0	1608.0	-1.0	2485.0	1352.0	-1.0	2129.0	1169.0	-1.0	1596.0	1499.0	-1.0	2326.0	2145.0	-1.0	3182.0	1847.0	-1.0	3140.0	2129.0	-1.0	3282.0	1808.0	-1.0	3062.0	1444.0	-1.0	2241.0	1195.0	-1.0	1850.0	1142.0	-1.0	1875.0	964.0	-1.0	1566.0	1010.0	-1.0	1451.0	
603.274	1267.0	-1.0	2048.0	1150.0	-1.0	1672.0	1308.0	-1.0	2025.0	1610.0	-1.0	2491.0	1353.0	-1.0	2139.0	1170.0	-1.0	1601.0	1502.0	-1.0	2331.0	2149.0	-1.0	3192.0	1846.0	-1.0	3143.0	2130.0	-1.0	3290.0	1807.0	-1.0	3061.0	1445.0	-1.0	2244.0	1196.0	-1.0	1854.0	1144.0	-1.0	1881.0	965.0	-1.0	1569.0	1010.0	-1.0	1455.0	
603.774	1268.0	-1.0	2052.0	1150.0	-1.0	1673.0	1308.0	-1.0	2027.0	1611.0	-1.0	2495.0	1354.0	-1.0	2143.0	1173.0	-1.0	1607.0	1502.0	-1.0	2331.0	2148.0	-1.0	3195.0	1844.0	-1.0	3136.0	2129.0	-1.0	3290.0	1804.0	-1.0	3056.0	1444.0	-1.0	2243.0	1192.0	-1.0	1851.0	1146.0	-1.0	1883.0	964.0	-1.0	1571.0	1010.0	-1.0	1453.0	
604.273	1269.0	-1.0	2051.0	1150.0	-1.0	1673.0	1306.0	-1.0	2025.0	1608.0	-1.0	2492.0	1354.0	-1.0	2139.0	1173.0	-1.0	1606.0	1498.0	-1.0	2327.0	2147.0	-1.0	3193.0	1840.0	-1.0	3123.0	2126.0	-1.0	3281.0	1799.0	-1.0	3041.0	1441.0	-1.0	2237.0	1191.0	-1.0	1845.0	1146.0	-1.0	1883.0	962.0	-1.0	1568.0	1008.0	-1.0	1451.0	
604.772	1267.0	-1.0	2047.0	1149.0	-1.0	1669.0	1303.0	-1.0	2017.0	1607.0	-1.0	2485.0	1350.0	-1.0	2128.0	1171.0	-1.0	1602.0	1495.0	-1.0	2316.0	2143.0	-1.0	3182.0	1835.0	-1.0	3104.0	2121.0	-1.0	3268.0	1791.0	-1.0	3019.0	1436.0	-1.0	2226.0	1188.0	-1.0	1837.0	1145.0	-1.0	1879.0	961.0	-1.0	1563.0	1006.0	-1.0	1448.0	
605.271	1265.0	-1.0	2039.0	1148.0	-1.0	1661.0	1300.0	-1.0	2007.0	1604.0	-1.0	2477.0	1343.0	-1.0	2114.0	1168.0	-1.0	1593.0	1490.0	-1.0	2300.0	2136.0	-1.0	3166.0	1830.0	-1.0	3083.0	2114.0	-1.0	3251.0	1783.0	-1.0	2997.0	1432.0	-1.0	2213.0	1183.0	-1.0	1825.0	1143.0	-1.0	1876.0	958.0	-1.0	1560.0	1005.0	-1.0	1445.0	
605.770	1261.0	-1.0	2031.0	1144.0	-1.0	1654.0	1298.0	-1.0	1996.0	1601.0	-1.0	2467.0	1337.0	-1.0	2096.0	1163.0	-1.0	1582.0	1484.0	-1.0	2285.0	2128.0	-1.0	3147.0	1825.0	-1.0	3063.0	2108.0	-1.0	3231.0	1773.0	-1.0	2973.0	1426.0	-1.0	2198.0	1177.0	-1.0	1813.0	1141.0	-1.0	1870.0	957.0	-1.0	1554.0	1004.0	-1.0	1442.0	
606.270	1261.0	-1.0	2026.0	1143.0	-1.0	1646.0	1292.0	-1.0	1983.0	1598.0	-1.0	2457.0	1330.0	-1.0	2078.0	1156.0	-1.0	1573.0	1480.0	-1.0	2273.0	2123.0	-1.0	3129.0	1820.0	-1.0	3047.0	2102.0	-1.0	3213.0	1766.0	-1.0	2953.0	1421.0	-1.0	2185.0	1173.0	-1.0	1804.0	1140.0	-1.0	1866.0	954.0	-1.0	1548.0	1002.0	-1.0	1437.0	
606.769	1259.0	-1.0	2020.0	1140.0	-1.0	1640.0	1289.0	-1.0	1974.0	1596.0	-1.0	2450.0	1324.0	-1.0	2066.0	1153.0	-1.0	1563.0	1477.0	-1.0	2263.0	2116.0	-1.0	3115.0	1818.0	-1.0	3038.0	2097.0	-1.0	3201.0	1762.0	-1.0	2941.0	1416.0	-1.0	2176.0	1169.0	-1.0	1795.0	1139.0	-1.0	1861.0	955.0	-1.0	1547.0	1002.0	-1.0	1434.0	
607.269	1260.0	-1.0	2024.0	1142.0	-1.0	1642.0	1289.0	-1.0	1975.0	1595.0	-1.0	2452.0	1320.0	-1.0	2060.0	1150.0	-1.0	1559.0	1476.0	-1.0	2262.0	2113.0	-1.0	3109.0	1815.0	-1.0	3036.0	2093.0	-1.0	3194.0	1759.0	-1.0	2936.0	1414.0	-1.0	2172.0	1167.0	-1.0	1794.0	1139.0	-1.0	1859.0	952.0	-1.0	1544.0	1001.0	-1.0	1431.0	
607.768	1261.0	-1.0	2030.0	1142.0	-1.0	1647.0	1289.0	-1.0	1978.0	1597.0	-1.0	2456.0	1321.0	-1.0	2060.0	1150.0	-1.0	1559.0	1476.0	-1.0	2266.0	2114.0	-1.0	3111.0	1818.0	-1.0	3039.0	2093.0	-1.0	3194.0	1760.0	-1.0	2939.0	1416.0	-1.0	2169.0	1168.0	-1.0	1795.0	1138.0	-1.0	1858.0	953.0	-1.0	1545.0	998.0	-1.0	1429.0	
608.267	1262.0	-1.0	2036.0	1144.0	-1.0	1652.0	1290.0	-1.0	1980.0	1597.0	-1.0	2458.0	1322.0	-1.0	2066.0	1149.0	-1.0	1561.0	1478.0	-1.0	2273.0	2118.0	-1.0	3120.0	1821.0	-1.0	3049.0	2097.0	-1.0	3199.0	1763.0	-1.0	2949.0	1418.0	-1.0	2174.0	1169.0	-1.0	1797.0	1137.0	-1.0	1856.0	952.0	-1.0	1545.0	998.0	-1.0	1427.0	
608.766	1262.0	-1.0	2039.0	1143.0	-1.0	1651.0	1290.0	-1.0	1979.0	1597.0	-1.0	2458.0	1323.0	-1.0	2074.0	1150.0	-1.0	1567.0	1481.0	-1.0	2280.0	2120.0	-1.0	3127.0	1823.0	-1.0	3061.0	2101.0	-1.0	3209.0	1767.0	-1.0	2959.0	1419.0	-1.0	2177.0	1169.0	-1.0	1799.0	1138.0	-1.0	1855.0	952.0	-1.0	1545.0	998.0	-1.0	1426.0	
609.265	1262.0	-1.0	2036.0	1143.0	-1.0	1648.0	1288.0	-1.0	1977.0	1595.0	-1.0	2455.0	1325.0	-1.0	2079.0	1152.0	-1.0	1569.0	1483.0	-1.0	2288.0	2119.0	-1.0	3132.0	1827.0	-1.0	3071.0	2103.0	-1.0	3215.0	1768.0	-1.0	2967.0	1420.0	-1.0	2182.0	1172.0	-1.0	1805.0	1140.0	-1.0	1855.0	952.0	-1.0	1545.0	997.0	-1.0	1422.0	
609.765	1260.0	-1.0	2033.0	1142.0	-1.0	1643.0	1290.0	-1.0	1975.0	1595.0	-1.0	2451.0	1326.0	-1.0	2081.0	1152.0	-1.0	1571.0	1483.0	-1.0	2292.0	2121.0	-1.0	3132.0	1828.0	-1.0	3077.0	2105.0	-1.0	3219.0	1770.0	-1.0	2972.0	1420.0	-1.0	2182.0	1174.0	-1.0	1808.0	1140.0	-1.0	1856.0	952.0	-1.0	1545.0	998.0	-1.0	1423.0	
610.264	1259.0	-1.0	2030.0	1140.0	-1.0	1638.0	1289.0	-1.0	1969.0	1593.0	-1.0	2445.0	1327.0	-1.0	2079.0	1153.0	-1.0	1570.0	1482.0	-1.0	2292.0	2118.0	-1.0	3125.0	1828.0	-1.0	3082.0	2102.0	-1.0	3219.0	1770.0	-1.0	2971.0	1420.0	-1.0	2183.0	1174.0	-1.0	1809.0	1139.0	-1.0	1858.0	952.0	-1.0	1547.0	998.0	-1.0	1423.0	
610.764	1258.0	-1.0	2024.0	1138.0	-1.0	1630.0	1288.0	-1.0	1965.0	1591.0	-1.0	2437.0	1325.0	-1.0	2076.0	1153.0	-1.0	1567.0	1482.0	-1.0	2287.0	2115.0	-1.0	3117.0	1827.0	-1.0	3079.0	2101.0	-1.0	3215.0	1770.0	-1.0	2969.0	1420.0	-1.0	2178.0	1174.0	-1.0	1807.0	1139.0	-1.0	1857.0	951.0	-1.0	1545.0	997.0	-1.0	1424.0	
611.263	1261.0	-1.0	2029.0	1141.0	-1.0	1635.0	1289.0	-1.0	1973.0	1592.0	-1.0	2444.0	1324.0	-1.0	2076.0	1153.0	-1.0	1568.0	1482.0	-1.0	2288.0	2117.0	-1.0	3121.0	1829.0	-1.0	3081.0	2102.0	-1.0	3214.0	1769.0	-1.0	2968.0	1418.0	-1.0	2177.0	1172.0	-1.0	1806.0	1140.0	-1.0	1855.0	951.0	-1.0	1544.0	997.0	-1.0	1421.0	
611.762	1261.0	-1.0	2035.0	1141.0	-1.0	1640.0	1291.0	-1.0	1976.0	1593.0	-1.0	2446.0	1324.0	-1.0	2075.0	1153.0	-1.0	1570.0	1481.0	-1.0	2286.0	2117.0	-1.0	3121.0	1829.0	-1.0	3084.0	2104.0	-1.0	3220.0	1770.0	-1.0	2971.0	1419.0	-1.0	2181.0	1172.0	-1.0	1807.0	1139.0	-1.0	1859.0	954.0	-1.0	1548.0	998.0	-1.0	1427.0	
612.261	1263.0	-1.0	2037.0	1142.0	-1.0	1642.0	1290.0	-1.0	1978.0	1594.0	-1.0	2447.0	1323.0	-1.0	2072.0	1151.0	-1.0	1569.0	1480.0	-1.0	2282.0	2117.0	-1.0	3119.0	1830.0	-1.0	3087.0	2103.0	-1.0	3224.0	1769.0	-1.0	2971.0	1420.0	-1.0	2182.0	1173.0	-1.0	1808.0	1140.0	-1.0	1862.0	953.0	-1.0	1551.0	999.0	-1.0	1432.0	
612.760	1263.0	-1.0	2040.0	1141.0	-1.0	1643.0	1291.0	-1.0	1979.0	1595.0	-1.0	2450.0	1322.0	-1.0	2071.0	1152.0	-1.0	1568.0	1479.0	-1.0	2280.0	2114.0	-1.0	3119.0	1830.0	-1.0	3089.0	2103.0	-1.0	3228.0	1769.0	-1.0	2975.0	1420.0	-1.0	2186.0	1172.0	-1.0	1810.0	1141.0	-1.0	1866.0	954.0	-1.0	1555.0	1002.0	-1.0	1435.0	
613.259	1265.0	-1.0	2049.0	1145.0	-1.0	1651.0	1294.0	-1.0	1988.0	1598.0	-1.0	2461.0	1324.0	-1.0	2074.0	1152.0	-1.0	1568.0	1479.0	-1.0	2283.0	2116.0	-1.0	3123.0	1831.0	-1.0	3092.0	2105.0	-1.0	3232.0	1770.0	-1.0	2979.0	1421.0	-1.0	2189.0	1174.0	-1.0	1813.0	1141.0	-1.0	1868.0	954.0	-1.0	1558.0	1001.0	-1.0	1438.0	
613.759	1268.0	-1.0	2059.0	1148.0	-1.0	1660.0	1296.0	-1.0	1997.0	1600.0	-1.0	2470.0	1327.0	-1.0	2083.0	1154.0	-1.0	1575.0	1482.0	-1.0	2291.0	2119.0	-1.0	3134.0	1831.0	-1.0	3095.0	2107.0	-1.0	3237.0	1773.0	-1.0	2984.0	1421.0	-1.0	2193.0	1174.0	-1.0	1816.0	1141.0	-1.0	1870.0	955.0	-1.0	1560.0	1002.0	-1.0	1440.0	
614.258	1271.0	-1.0	2065.0	1148.0	-1.0	1663.0	1296.0	-1.0	2003.0	1602.0	-1.0	2478.0	1329.0	-1.0	2092.0	1156.0	-1.0	1580.0	1485.0	-1.0	2297.0	2123.0	-1.0	3148.0	1832.0	-1.0	3100.0	2110.0	-1.0	3245.0	1775.0	-1.0	2992.0	1423.0	-1.0	2198.0	1174.0	-1.0	1818.0	1140.0	-1.0	1869.0	957.0	-1.0	1562.0	1002.0	-1.0	1441.0	
614.757	1271.0	-1.0	2066.0	1147.0	-1.0	1665.0	1296.0	-1.0	2004.0	1603.0	-1.0	2480.0	1332.0	-1.0	2098.0	1157.0	-1.0	1586.0	1485.0	-1.0	2302.0	2126.0	-1.0	3156.0	1833.0	-1.0	3103.0	2110.0	-1.0	3253.0	1776.0	-1.0	2999.0	1425.0	-1.0	2201.0	1175.0	-1.0	1823.0	1142.0	-1.0	1870.0	956.0	-1.0	1563.0	1003.0	-1.0	1440.0	
615.257	1267.0	-1.0	2064.0	1147.0	-1.0	1662.0	1296.0	-1.0	2001.0	1602.0	-1.0	2479.0	1331.0	-1.0	2102.0	1158.0	-1.0	1590.0	1486.0	-1.0	2304.0	2127.0	-1.0	3160.0	1832.0	-1.0	3103.0	2110.0	-1.0	3257.0	1776.0	-1.0	3001.0	1424.0	-1.0	2202.0	1176.0	-1.0	1826.0	1142.0	-1.0	1872.0	956.0	-1.0	1563.0	1003.0	-1.0	1442.0	
615.756	1266.0	-1.0	2059.0	1145.0	-1.0	1657.0	1294.0	-1.0	1998.0	1601.0	-1.0	2476.0	1332.0	-1.0	2103.0	1159.0	-1.0	1590.0	1485.0	-1.0	2305.0	2126.0	-1.0	3159.0	1831.0	-1.0	3101.0	2109.0	-1.0	3254.0	1775.0	-1.0	3000.0	1423.0	-1.0	2200.0	1175.0	-1.0	1826.0	1142.0	-1.0	1873.0	955.0	-1.0	1563.0	1002.0	-1.0	1443.0	
616.255	1264.0	-1.0	2052.0	1143.0	-1.0	1650.0	1293.0	-1.0	1995.0	1600.0	-1.0	2472.0	1330.0	-1.0	2103.0	1158.0	-1.0	1588.0	1486.0	-1.0	2304.0	2125.0	-1.0	3154.0	1830.0	-1.0	3099.0	2108.0	-1.0	3250.0	1774.0	-1.0	2999.0	1421.0	-1.0	2199.0	1174.0	-1.0	1826.0	1141.0	-1.0	1872.0	953.0	-1.0	1560.0	1001.0	-1.0	1441.0	
616.754	1264.0	-1.0	2051.0	1144.0	-1.0	1649.0	1294.0	-1.0	1994.0	1600.0	-1.0	2472.0	1331.0	-1.0	2104.0	1157.0	-1.0	1587.0	1486.0	-1.0	2305.0	2124.0	-1.0	3153.0	1831.0	-1.0	3100.0	2105.0	-1.0	3247.0	1772.0	-1.0	2999.0	1421.0	-1.0	2197.0	1172.0	-1.0	1824.0	1139.0	-1.0	1869.0	953.0	-1.0	1559.0	1001.0	-1.0	1440.0	
617.253	1265.0	-1.0	2054.0	1144.0	-1.0	1653.0	1295.0	-1.0	2001.0	1602.0	-1.0	2478.0	1333.0	-1.0	2110.0	1157.0	-1.0	1589.0	1486.0	-1.0	2311.0	2127.0	-1.0	3159.0	1832.0	-1.0	3108.0	2107.0	-1.0	3253.0	1775.0	-1.0	3003.0	1421.0	-1.0	2197.0	1173.0	-1.0	1825.0	1139.0	-1.0	1869.0	953.0	-1.0	1558.0	1000.0	-1.0	1439.0	
617.752	1266.0	-1.0	2060.0	1145.0	-1.0	1658.0	1296.0	-1.0	2006.0	1603.0	-1.0	2482.0	1333.0	-1.0	2117.0	1159.0	-1.0	1593.0	1489.0	-1.0	2318.0	2127.0	-1.0	3168.0	1836.0	-1.0	3118.0	2110.0	-1.0	3263.0	1775.0	-1.0	3011.0	1422.0	-1.0	2203.0	1173.0	-1.0	1827.0	1140.0	-1.0	1873.0	955.0	-1.0	1562.0	1001.0	-1.0	1443.0	
618.251	1266.0	-1.0	2064.0	1146.0	-1.0	1661.0	1296.0	-1.0	2007.0	1602.0	-1.0	2486.0	1334.0	-1.0	2120.0	1159.0	-1.0	1595.0	1490.0	-1.0	2325.0	2128.0	-1.0	3174.0	1838.0	-1.0	3131.0	2112.0	-1.0	3273.0	1777.0	-1.0	3019.0	1422.0	-1.0	2209.0	1173.0	-1.0	1831.0	1141.0	-1.0	1877.0	955.0	-1.0	1566.0	1004.0	-1.0	1448.0	
618.750	1266.0	-1.0	2067.0	1144.0	-1.0	1662.0	1295.0	-1.0	2009.0	1603.0	-1.0	2488.0	1336.0	-1.0	2122.0	1161.0	-1.0	1597.0	1491.0	-1.0	2330.0	2129.0	-1.0	3177.0	1840.0	-1.0	3141.0	2111.0	-1.0	3278.0	1777.0	-1.0	3023.0	1423.0	-1.0	2211.0	1175.0	-1.0	1835.0	1141.0	-1.0	1882.0	956.0	-1.0	1568.0	1005.0	-1.0	1452.0	
619.249	1265.0	-1.0	2067.0	1143.0	-1.0	1658.0	1295.0	-1.0	2008.0	1602.0	-1.0	2489.0	1336.0	-1.0	2124.0	1161.0	-1.0	1599.0	1490.0	-1.0	2330.0	2129.0	-1.0	3176.0	1841.0	-1.0	3145.0	2111.0	-1.0	3278.0	1778.0	-1.0	3028.0	1423.0	-1.0	2214.0	1176.0	-1.0	1839.0	1141.0	-1.0	1882.0	957.0	-1.0	1572.0	1005.0	-1.0	1452.0	
619.748	1265.0	-1.0	2067.0	1144.0	-1.0	1654.0	1296.0	-1.0	2007.0	1603.0	-1.0	2487.0	1336.0	-1.0	2122.0	1162.0	-1.0	1600.0	1490.0	-1.0	2330.0	2129.0	-1.0	3174.0	1842.0	-1.0	3146.0	2111.0	-1.0	3278.0	1778.0	-1.0	3030.0	1423.0	-1.0	2214.0	1177.0	-1.0	1844.0	1143.0	-1.0	1883.0	956.0	-1.0	1574.0	1004.0	-1.0	1452.0	
620.247	1267.0	-1.0	2073.0	1144.0	-1.0	1660.0	1297.0	-1.0	2016.0	1603.0	-1.0	2493.0	1335.0	-1.0	2126.0	1163.0	-1.0	1605.0	1491.0	-1.0	2327.0	2132.0	-1.0	3178.0	1841.0	-1.0	3149.0	2112.0	-1.0	3278.0	1781.0	-1.0	3032.0	1424.0	-1.0	2215.0	1179.0	-1.0	1848.0	1142.0	-1.0	1883.0	957.0	-1.0	1574.0	1003.0	-1.0	1450.0	
620.746	1268.0	-1.0	2077.0	1145.0	-1.0	1666.0	1298.0	-1.0	2023.0	1603.0	-1.0	2496.0	1336.0	-1.0	2126.0	1165.0	-1.0	1608.0	1490.0	-1.0	2327.0	2134.0	-1.0	3183.0	1842.0	-1.0	3152.0	2114.0	-1.0	3285.0	1780.0	-1.0	3036.0	1425.0	-1.0	2218.0	1180.0	-1.0	1852.0	1143.0	-1.0	1888.0	958.0	-1.0	1577.0	1005.0	-1.0	1455.0	
621.245	1267.0	-1.0	2078.0	1145.0	-1.0	1666.0	1298.0	-1.0	2020.0	1603.0	-1.0	2497.0	1336.0	-1.0	2125.0	1165.0	-1.0	1608.0	1490.0	-1.0	2325.0	2132.0	-1.0	3185.0	1841.0	-1.0	3150.0	2115.0	-1.0	3288.0	1780.0	-1.0	3035.0	1423.0	-1.0	2218.0	1179.0	-1.0	1853.0	1144.0	-1.0	1889.0	956.0	-1.0	1579.0	1006.0	-1.0	1457.0	
621.744	1268.0	-1.0	2078.0	1145.0	-1.0	1668.0	1297.0	-1.0	2020.0	1605.0	-1.0	2500.0	1336.0	-1.0	2123.0	1162.0	-1.0	1604.0	1490.0	-1.0	2328.0	2133.0	-1.0	3182.0	1839.0	-1.0	3145.0	2112.0	-1.0	3281.0	1776.0	-1.0	3025.0	1421.0	-1.0	2213.0	1176.0	-1.0	1846.0	1142.0	-1.0	1885.0	954.0	-1.0	1576.0	1004.0	-1.0	1457.0	
622.244	1268.0	-1.0	2075.0	1145.0	-1.0	1671.0	1295.0	-1.0	2020.0	1605.0	-1.0	2502.0	1337.0	-1.0	2126.0	1161.0	-1.0	1602.0	1491.0	-1.0	2334.0	2133.0	-1.0	3189.0	1837.0	-1.0	3141.0	2109.0	-1.0	3276.0	1772.0	-1.0	3018.0	1419.0	-1.0	2209.0	1172.0	-1.0	1839.0	1140.0	-1.0	1882.0	954.0	-1.0	1572.0	1002.0	-1.0	1455.0	
622.743	1265.0	-1.0	2071.0	1145.0	-1.0	1671.0	1293.0	-1.0	2016.0	1604.0	-1.0	2501.0	1335.0	-1.0	2131.0	1159.0	-1.0	1603.0	1495.0	-1.0	2340.0	2134.0	-1.0	3195.0	1836.0	-1.0	3138.0	2106.0	-1.0	3275.0	1767.0	-1.0	3013.0	1418.0	-1.0	2208.0	1169.0	-1.0	1834.0	1139.0	-1.0	1878.0	952.0	-1.0	1567.0	1002.0	-1.0	1454.0	
623.242	1262.0	-1.0	2061.0	1142.0	-1.0	1667.0	1291.0	-1.0	2009.0	1602.0	-1.0	2497.0	1337.0	-1.0	2134.0	1159.0	-1.0	1602.0	1495.0	-1.0	2342.0	2133.0	-1.0	3197.0	1832.0	-1.0	3131.0	2102.0	-1.0	3271.0	1764.0	-1.0	3006.0	1417.0	-1.0	2207.0	1167.0	-1.0	1831.0	1137.0	-1.0	1878.0	950.0	-1.0	1562.0	1001.0	-1.0	1454.0	
623.741	1256.0	-1.0	2049.0	1140.0	-1.0	1660.0	1288.0	-1.0	1999.0	1598.0	-1.0	2487.0	1335.0	-1.0	2131.0	1156.0	-1.0	1599.0	1495.0	-1.0	2341.0	2132.0	-1.0	3190.0	1828.0	-1.0	3121.0	2098.0	-1.0	3262.0	1759.0	-1.0	2995.0	1413.0	-1.0	2202.0	1163.0	-1.0	1824.0	1136.0	-1.0	1875.0	946.0	-1.0	1557.0	1002.0	-1.0	1455.0	
624.240	1252.0	-1.0	2037.0	1137.0	-1.0	1652.0	1283.0	-1.0	1986.0	1595.0	-1.0	2476.0	1333.0	-1.0	2125.0	1154.0	-1.0	1593.0	1492.0	-1.0	2336.0	2127.0	-1.0	3180.0	1824.0	-1.0	3108.0	2091.0	-1.0	3248.0	1754.0	-1.0	2981.0	1411.0	-1.0	2194.0	1160.0	-1.0	1816.0	1134.0	-1.0	1872.0	944.0	-1.0	1551.0	999.0	-1.0	1453.0	
624.739	1248.0	-1.0	2024.0	1134.0	-1.0	1642.0	1278.0	-1.0	1972.0	1589.0	-1.0	2462.0	1328.0	-1.0	2115.0	1151.0	-1.0	1583.0	1491.0	-1.0	2329.0	2121.0	-1.0	3165.0	1820.0	-1.0	3094.0	2086.0	-1.0	3231.0	1748.0	-1.0	2965.0	1406.0	-1.0	2187.0	1157.0	-1.0	1806.0	1132.0	-1.0	1866.0	941.0	-1.0	1546.0	998.0	-1.0	1450.0	
625.238	1246.0	-1.0	2014.0	1131.0	-1.0	1632.0	1274.0	-1.0	1959.0	1587.0	-1.0	2452.0	1323.0	-1.0	2103.0	1146.0	-1.0	1574.0	1489.0	-1.0	2321.0	2116.0	-1.0	3149.0	1816.0	-1.0	3083.0	2079.0	-1.0	3216.0	1743.0	-1.0	2951.0	1403.0	-1.0	2178.0	1152.0	-1.0	1798.0	1128.0	-1.0	1858.0	939.0	-1.0	1539.0	998.0	-1.0	1447.0	
625.737	1244.0	-1.0	2011.0	1130.0	-1.0	1633.0	1274.0	-1.0	1957.0	1587.0	-1.0	2450.0	1323.0	-1.0	2100.0	1145.0	-1.0	1571.0	1487.0	-1.0	2319.0	2114.0	-1.0	3146.0	1817.0	-1.0	3084.0	2077.0	-1.0	3218.0	1741.0	-1.0	2948.0	1403.0	-1.0	2177.0	1150.0	-1.0	1791.0	1128.0	-1.0	1852.0	937.0	-1.0	1538.0	999.0	-1.0	1447.0	
626.236	1244.0	-1.0	2010.0	1129.0	-1.0	1632.0	1271.0	-1.0	1952.0	1586.0	-1.0	2450.0	1321.0	-1.0	2094.0	1143.0	-1.0	1569.0	1486.0	-1.0	2320.0	2113.0	-1.0	3142.0	1819.0	-1.0	3086.0	2077.0	-1.0	3216.0	1738.0	-1.0	2948.0	1402.0	-1.0	2178.0	1150.0	-1.0	1789.0	1128.0	-1.0	1851.0	937.0	-1.0	1538.0	998.0	-1.0	1452.0	
626.736	1244.0	-1.0	2008.0	1128.0	-1.0	1630.0	1271.0	-1.0	1950.0	1587.0	-1.0	2449.0	1319.0	-1.0	2091.0	1142.0	-1.0	1566.0	1487.0	-1.0	2322.0	2111.0	-1.0	3139.0	1819.0	-1.0	3092.0	2076.0	-1.0	3212.0	1738.0	-1.0	2948.0	1400.0	-1.0	2176.0	1149.0	-1.0	1787.0	1127.0	-1.0	1853.0	936.0	-1.0	1537.0	999.0	-1.0	1453.0	
627.235	1246.0	-1.0	2017.0	1130.0	-1.0	1635.0	1272.0	-1.0	1955.0	1589.0	-1.0	2458.0	1321.0	-1.0	2100.0	1143.0	-1.0	1570.0	1490.0	-1.0	2330.0	2116.0	-1.0	3151.0	1823.0	-1.0	3106.0	2079.0	-1.0	3223.0	1741.0	-1.0	2958.0	1402.0	-1.0	2184.0	1150.0	-1.0	1792.0	1129.0	-1.0	1857.0	937.0	-1.0	1540.0	1001.0	-1.0	1458.0	
627.734	1246.0	-1.0	2023.0	1132.0	-1.0	1643.0	1275.0	-1.0	1965.0	1591.0	-1.0	2465.0	1325.0	-1.0	2108.0	1146.0	-1.0	1578.0	1494.0	-1.0	2342.0	2120.0	-1.0	3165.0	1825.0	-1.0	3119.0	2082.0	-1.0	3236.0	1745.0	-1.0	2972.0	1406.0	-1.0	2192.0	1152.0	-1.0	1799.0	1129.0	-1.0	1860.0	936.0	-1.0	1540.0	1004.0	-1.0	1463.0	
628.233	1248.0	-1.0	2027.0	1133.0	-1.0	1644.0	1276.0	-1.0	1970.0	1592.0	-1.0	2472.0	1327.0	-1.0	2118.0	1150.0	-1.0	1586.0	1498.0	-1.0	2353.0	2124.0	-1.0	3179.0	1829.0	-1.0	3133.0	2085.0	-1.0	3247.0	1749.0	-1.0	2987.0	1411.0	-1.0	2206.0	1154.0	-1.0	1806.0	1129.0	-1.0	1861.0	936.0	-1.0	1542.0	1006.0	-1.0	1467.0	
628.732	1250.0	-1.0	2036.0	1133.0	-1.0	1652.0	1280.0	-1.0	1984.0	1595.0	-1.0	2481.0	1333.0	-1.0	2139.0	1155.0	-1.0	1601.0	1502.0	-1.0	2371.0	2133.0	-1.0	3211.0	1831.0	-1.0	3143.0	2091.0	-1.0	3257.0	1755.0	-1.0	3003.0	1415.0	-1.0	2217.0	1157.0	-1.0	1815.0	1129.0	-1.0	1862.0	937.0	-1.0	1542.0	1006.0	-1.0	1468.0	
629.231	1250.0	-1.0	2039.0	1135.0	-1.0	1656.0	1283.0	-1.0	1995.0	1596.0	-1.0	2489.0	1339.0	-1.0	2153.0	1157.0	-1.0	1611.0	1505.0	-1.0	2381.0	2141.0	-1.0	3227.0	1834.0	-1.0	3154.0	2095.0	-1.0	3271.0	1759.0	-1.0	3014.0	1419.0	-1.0	2227.0	1159.0	-1.0	1819.0	1128.0	-1.0	1863.0	938.0	-1.0	1543.0	1007.0	-1.0	1471.0	
629.730	1249.0	-1.0	2039.0	1135.0	-1.0	1659.0	1285.0	-1.0	2000.0	1595.0	-1.0	2489.0	1342.0	-1.0	2160.0	1161.0	-1.0	1616.0	1506.0	-1.0	2385.0	2144.0	-1.0	3236.0	1835.0	-1.0	3156.0	2096.0	-1.0	3276.0	1758.0	-1.0	3019.0	1422.0	-1.0	2233.0	1161.0	-1.0	1823.0	1128.0	-1.0	1864.0	936.0	-1.0	1543.0	1008.0	-1.0	1475.0	
630.229	1248.0	-1.0	2036.0	1133.0	-1.0	1656.0	1285.0	-1.0	2002.0	1595.0	-1.0	2487.0	1343.0	-1.0	2162.0	1164.0	-1.0	1624.0	1505.0	-1.0	2379.0	2146.0	-1.0	3238.0	1831.0	-1.0	3146.0	2097.0	-1.0	3275.0	1766.0	-1.0	3031.0	1427.0	-1.0	2245.0	1163.0	-1.0	1831.0	1127.0	-1.0	1865.0	938.0	-1.0	1542.0	1009.0	-1.0	1476.0	
630.728	1244.0	-1.0	2029.0	1131.0	-1.0	1651.0	1287.0	-1.0	2006.0	1592.0	-1.0	2479.0	1342.0	-1.0	2156.0	1168.0	-1.0	1627.0	1497.0	-1.0	2360.0	2143.0	-1.0	3227.0	1825.0	-1.0	3130.0	2094.0	-1.0	3270.0	1775.0	-1.0	3047.0	1435.0	-1.0	2260.0	1167.0	-1.0	1838.0	1127.0	-1.0	1862.0	936.0	-1.0	1541.0	1009.0	-1.0	1475.0	
631.227	1244.0	-1.0	2029.0	1131.0	-1.0	1651.0	1289.0	-1.0	2011.0	1592.0	-1.0	2478.0	1338.0	-1.0	2146.0	1168.0	-1.0	1625.0	1491.0	-1.0	2343.0	2140.0	-1.0	3214.0	1822.0	-1.0	3114.0	2096.0	-1.0	3266.0	1781.0	-1.0	3055.0	1440.0	-1.0	2270.0	1168.0	-1.0	1840.0	1124.0	-1.0	1856.0	937.0	-1.0	1538.0	1006.0	-1.0	1470.0	
631.727	1244.0	-1.0	2025.0	1131.0	-1.0	1652.0	1287.0	-1.0	2012.0	1589.0	-1.0	2473.0	1334.0	-1.0	2139.0	1166.0	-1.0	1619.0	1484.0	-1.0	2323.0	2134.0	-1.0	3201.0	1818.0	-1.0	3100.0	2096.0	-1.0	3268.0	1783.0	-1.0	3060.0	1444.0	-1.0	2281.0	1170.0	-1.0	1840.0	1123.0	-1.0	1854.0	935.0	-1.0	1536.0	1005.0	-1.0	1467.0	
632.226	1242.0	-1.0	2023.0	1131.0	-1.0	1650.0	1285.0	-1.0	2003.0	1586.0	-1.0	2467.0	1329.0	-1.0	2125.0	1162.0	-1.0	1609.0	1477.0	-1.0	2307.0	2125.0	-1.0	3181.0	1814.0	-1.0	3088.0	2096.0	-1.0	3265.0	1782.0	-1.0	3053.0	1444.0	-1.0	2283.0	1167.0	-1.0	1838.0	1122.0	-1.0	1852.0	935.0	-1.0	1536.0	1003.0	-1.0	1462.0	
632.725	1242.0	-1.0	2022.0	1129.0	-1.0	1646.0	1283.0	-1.0	1995.0	1586.0	-1.0	2464.0	1324.0	-1.0	2113.0	1156.0	-1.0	1598.0	1474.0	-1.0	2294.0	2119.0	-1.0	3164.0	1812.0	-1.0	3078.0	2094.0	-1.0	3264.0	1779.0	-1.0	3045.0	1446.0	-1.0	2283.0	1169.0	-1.0	1839.0	1124.0	-1.0	1856.0	936.0	-1.0	1538.0	1000.0	-1.0	1460.0	
633.225	1246.0	-1.0	2034.0	1131.0	-1.0	1654.0	1284.0	-1.0	2001.0	1590.0	-1.0	2476.0	1323.0	-1.0	2114.0	1155.0	-1.0	1598.0	1472.0	-1.0	2289.0	2119.0	-1.0	3165.0	1813.0	-1.0	3079.0	2097.0	-1.0	3268.0	1777.0	-1.0	3042.0	1441.0	-1.0	2273.0	1172.0	-1.0	1846.0	1127.0	-1.0	1865.0	937.0	-1.0	1541.0	1000.0	-1.0	1457.0	
633.724	1254.0	-1.0	2056.0	1137.0	-1.0	1669.0	1288.0	-1.0	2019.0	1594.0	-1.0	2492.0	1328.0	-1.0	2126.0	1160.0	-1.0	1611.0	1474.0	-1.0	2293.0	2124.0	-1.0	3182.0	1820.0	-1.0	3099.0	2105.0	-1.0	3291.0	1782.0	-1.0	3060.0	1440.0	-1.0	2275.0	1178.0	-1.0	1865.0	1133.0	-1.0	1877.0	940.0	-1.0	1551.0	1003.0	-1.0	1460.0	
634.224	1260.0	-1.0	2075.0	1142.0	-1.0	1681.0	1294.0	-1.0	2039.0	1598.0	-1.0	2508.0	1334.0	-1.0	2141.0	1167.0	-1.0	1629.0	1475.0	-1.0	2301.0	2131.0	-1.0	3203.0	1830.0	-1.0	3125.0	2119.0	-1.0	3315.0	1794.0	-1.0	3088.0	1439.0	-1.0	2277.0	1188.0	-1.0	1888.0	1139.0	-1.0	1894.0	944.0	-1.0	1563.0	1004.0	-1.0	1468.0	
634.723	1266.0	-1.0	2094.0	1147.0	-1.0	1693.0	1300.0	-1.0	2059.0	1603.0	-1.0	2524.0	1340.0	-1.0	2161.0	1173.0	-1.0	1645.0	1479.0	-1.0	2311.0	2140.0	-1.0	3226.0	1839.0	-1.0	3152.0	2126.0	-1.0	3338.0	1802.0	-1.0	3114.0	1437.0	-1.0	2276.0	1196.0	-1.0	1907.0	1143.0	-1.0	1907.0	949.0	-1.0	1574.0	1005.0	-1.0	1473.0	
635.223	1270.0	-1.0	2112.0	1149.0	-1.0	1702.0	1306.0	-1.0	2072.0	1606.0	-1.0	2538.0	1344.0	-1.0	2176.0	1177.0	-1.0	1655.0	1486.0	-1.0	2327.0	2145.0	-1.0	3243.0	1846.0	-1.0	3177.0	2131.0	-1.0	3359.0	1807.0	-1.0	3137.0	1438.0	-1.0	2277.0	1200.0	-1.0	1920.0	1145.0	-1.0	1915.0	952.0	-1.0	1584.0	1006.0	-1.0	1475.0	
635.722	1276.0	-1.0	2124.0	1153.0	-1.0	1710.0	1310.0	-1.0	2085.0	1610.0	-1.0	2549.0	1350.0	-1.0	2193.0	1182.0	-1.0	1664.0	1492.0	-1.0	2345.0	2152.0	-1.0	3265.0	1852.0	-1.0	3203.0	2137.0	-1.0	3378.0	1814.0	-1.0	3162.0	1438.0	-1.0	2281.0	1203.0	-1.0	1932.0	1146.0	-1.0	1922.0	953.0	-1.0	1592.0	1007.0	-1.0	1478.0	
636.221	1282.0	-1.0	2146.0	1157.0	-1.0	1722.0	1319.0	-1.0	2106.0	1615.0	-1.0	2564.0	1358.0	-1.0	2212.0	1188.0	-1.0	1681.0	1498.0	-1.0	2364.0	2163.0	-1.0	3289.0	1860.0	-1.0	3226.0	2142.0	-1.0	3393.0	1823.0	-1.0	3189.0	1439.0	-1.0	2289.0	1208.0	-1.0	1945.0	1148.0	-1.0	1925.0	954.0	-1.0	1598.0	1006.0	-1.0	1478.0	
636.720	1287.0	-1.0	2162.0	1159.0	-1.0	1730.0	1322.0	-1.0	2119.0	1618.0	-1.0	2576.0	1363.0	-1.0	2228.0	1190.0	-1.0	1692.0	1505.0	-1.0	2382.0	2171.0	-1.0	3309.0	1866.0	-1.0	3244.0	2146.0	-1.0	3407.0	1828.0	-1.0	3207.0	1442.0	-1.0	2294.0	1208.0	-1.0	1946.0	1146.0	-1.0	1923.0	956.0	-1.0	1599.0	1002.0	-1.0	1474.0	
637.219	1288.0	-1.0	2165.0	1158.0	-1.0	1732.0	1320.0	-1.0	2121.0	1619.0	-1.0	2582.0	1364.0	-1.0	2234.0	1189.0	-1.0	1691.0	1508.0	-1.0	2393.0	2173.0	-1.0	3318.0	1866.0	-1.0	3254.0	2150.0	-1.0	3417.0	1826.0	-1.0	3206.0	1443.0	-1.0	2301.0	1201.0	-1.0	1932.0	1145.0	-1.0	1920.0	953.0	-1.0	1595.0	1001.0	-1.0	1471.0	
637.719	1285.0	-1.0	2159.0	1156.0	-1.0	1731.0	1316.0	-1.0	2109.0	1618.0	-1.0	2580.0	1364.0	-1.0	2231.0	1187.0	-1.0	1686.0	1510.0	-1.0	2400.0	2170.0	-1.0	3316.0	1864.0	-1.0	3251.0	2147.0	-1.0	3415.0	1818.0	-1.0	3188.0	1441.0	-1.0	2302.0	1191.0	-1.0	1911.0	1143.0	-1.0	1917.0	952.0	-1.0	1593.0	1002.0	-1.0	1472.0	
638.219	1282.0	-1.0	2148.0	1156.0	-1.0	1726.0	1310.0	-1.0	2094.0	1615.0	-1.0	2576.0	1361.0	-1.0	2226.0	1183.0	-1.0	1679.0	1509.0	-1.0	2401.0	2166.0	-1.0	3309.0	1860.0	-1.0	3239.0	2139.0	-1.0	3401.0	1805.0	-1.0	3158.0	1437.0	-1.0	2294.0	1183.0	-1.0	1889.0	1140.0	-1.0	1916.0	950.0	-1.0	1587.0	1001.0	-1.0	1473.0	
638.718	1276.0	-1.0	2136.0	1152.0	-1.0	1719.0	1306.0	-1.0	2080.0	1613.0	-1.0	2570.0	1356.0	-1.0	2216.0	1181.0	-1.0	1672.0	1509.0	-1.0	2399.0	2160.0	-1.0	3297.0	1853.0	-1.0	3221.0	2131.0	-1.0	3380.0	1792.0	-1.0	3123.0	1431.0	-1.0	2283.0	1173.0	-1.0	1870.0	1140.0	-1.0	1913.0	947.0	-1.0	1582.0	1001.0	-1.0	1472.0	
639.218	1272.0	-1.0	2119.0	1149.0	-1.0	1710.0	1298.0	-1.0	2064.0	1609.0	-1.0	2559.0	1351.0	-1.0	2203.0	1177.0	-1.0	1665.0	1506.0	-1.0	2390.0	2153.0	-1.0	3282.0	1846.0	-1.0	3197.0	2121.0	-1.0	3356.0	1777.0	-1.0	3083.0	1425.0	-1.0	2269.0	1166.0	-1.0	1853.0	1138.0	-1.0	1908.0	944.0	-1.0	1576.0	999.0	-1.0	1468.0	
639.717	1265.0	-1.0	2104.0	1145.0	-1.0	1699.0	1294.0	-1.0	2044.0	1605.0	-1.0	2547.0	1346.0	-1.0	2187.0	1173.0	-1.0	1654.0	1499.0	-1.0	2375.0	2146.0	-1.0	3260.0	1837.0	-1.0	3168.0	2110.0	-1.0	3330.0	1763.0	-1.0	3042.0	1420.0	-1.0	2251.0	1160.0	-1.0	1833.0	1135.0	-1.0	1902.0	942.0	-1.0	1567.0	996.0	-1.0	1465.0	
640.216	1261.0	-1.0	2087.0	1140.0	-1.0	1689.0	1287.0	-1.0	2027.0	1603.0	-1.0	2533.0	1338.0	-1.0	2170.0	1167.0	-1.0	1644.0	1494.0	-1.0	2358.0	2138.0	-1.0	3239.0	1827.0	-1.0	3139.0	2100.0	-1.0	3302.0	1750.0	-1.0	3006.0	1414.0	-1.0	2235.0	1154.0	-1.0	1819.0	1134.0	-1.0	1895.0	938.0	-1.0	1559.0	995.0	-1.0	1460.0	
640.715	1258.0	-1.0	2073.0	1140.0	-1.0	1679.0	1283.0	-1.0	2014.0	1599.0	-1.0	2525.0	1332.0	-1.0	2152.0	1164.0	-1.0	1633.0	1487.0	-1.0	2340.0	2129.0	-1.0	3217.0	1820.0	-1.0	3112.0	2092.0	-1.0	3278.0	1738.0	-1.0	2973.0	1409.0	-1.0	2220.0	1149.0	-1.0	1805.0	1132.0	-1.0	1890.0	936.0	-1.0	1551.0	994.0	-1.0	1455.0	
641.214	1255.0	-1.0	2067.0	1138.0	-1.0	1677.0	1281.0	-1.0	2006.0	1598.0	-1.0	2520.0	1327.0	-1.0	2139.0	1161.0	-1.0	1625.0	1481.0	-1.0	2321.0	2124.0	-1.0	3202.0	1813.0	-1.0	3089.0	2086.0	-1.0	3260.0	1732.0	-1.0	2948.0	1404.0	-1.0	2207.0	1144.0	-1.0	1794.0	1129.0	-1.0	1883.0	934.0	-1.0	1544.0	994.0	-1.0	1449.0	
641.713	1251.0	-1.0	2060.0	1138.0	-1.0	1676.0	1279.0	-1.0	1999.0	1598.0	-1.0	2514.0	1322.0	-1.0	2129.0	1157.0	-1.0	1619.0	1476.0	-1.0	2308.0	2120.0	-1.0	3193.0	1810.0	-1.0	3078.0	2082.0	-1.0	3252.0	1726.0	-1.0	2933.0	1403.0	-1.0	2203.0	1140.0	-1.0	1785.0	1129.0	-1.0	1878.0	932.0	-1.0	1540.0	994.0	-1.0	1447.0	
642.212	1250.0	-1.0	2052.0	1135.0	-1.0	1671.0	1274.0	-1.0	1992.0	1595.0	-1.0	2511.0	1317.0	-1.0	2119.0	1154.0	-1.0	1613.0	1472.0	-1.0	2297.0	2115.0	-1.0	3182.0	1808.0	-1.0	3071.0	2081.0	-1.0	3249.0	1722.0	-1.0	2924.0	1400.0	-1.0	2198.0	1140.0	-1.0	1782.0	1130.0	-1.0	1878.0	931.0	-1.0	1536.0	994.0	-1.0	1449.0	
642.711	1247.0	-1.0	2047.0	1136.0	-1.0	1668.0	1272.0	-1.0	1983.0	1594.0	-1.0	2506.0	1314.0	-1.0	2110.0	1150.0	-1.0	1607.0	1469.0	-1.0	2291.0	2114.0	-1.0	3176.0	1806.0	-1.0	3067.0	2078.0	-1.0	3243.0	1720.0	-1.0	2917.0	1400.0	-1.0	2195.0	1138.0	-1.0	1779.0	1130.0	-1.0	1879.0	930.0	-1.0	1537.0	995.0	-1.0	1450.0	
643.210	1246.0	-1.0	2042.0	1135.0	-1.0	1662.0	1271.0	-1.0	1977.0	1594.0	-1.0	2505.0	1312.0	-1.0	2105.0	1149.0	-1.0	1602.0	1469.0	-1.0	2287.0	2110.0	-1.0	3172.0	1807.0	-1.0	3067.0	2076.0	-1.0	3242.0	1719.0	-1.0	2917.0	1399.0	-1.0	2192.0	1137.0	-1.0	1778.0	1129.0	-1.0	1879.0	931.0	-1.0	1536.0	996.0	-1.0	1451.0	
643.709	1247.0	-1.0	2045.0	1135.0	-1.0	1666.0	1272.0	-1.0	1983.0	1596.0	-1.0	2511.0	1314.0	-1.0	2109.0	1149.0	-1.0	1605.0	1471.0	-1.0	2293.0	2113.0	-1.0	3176.0	1808.0	-1.0	3074.0	2078.0	-1.0	3243.0	1721.0	-1.0	2921.0	1399.0	-1.0	2193.0	1137.0	-1.0	1780.0	1129.0	-1.0	1880.0	931.0	-1.0	1536.0	996.0	-1.0	1454.0	
644.208	1249.0	-1.0	2051.0	1137.0	-1.0	1674.0	1272.0	-1.0	1990.0	1597.0	-1.0	2518.0	1317.0	-1.0	2120.0	1152.0	-1.0	1612.0	1475.0	-1.0	2304.0	2119.0	-1.0	3191.0	1812.0	-1.0	3089.0	2082.0	-1.0	3255.0	1724.0	-1.0	2934.0	1400.0	-1.0	2201.0	1139.0	-1.0	1784.0	1130.0	-1.0	1882.0	931.0	-1.0	1538.0	997.0	-1.0	1455.0	
644.707	1249.0	-1.0	2058.0	1138.0	-1.0	1678.0	1275.0	-1.0	1995.0	1599.0	-1.0	2525.0	1319.0	-1.0	2131.0	1154.0	-1.0	1620.0	1480.0	-1.0	2318.0	2125.0	-1.0	3208.0	1816.0	-1.0	3105.0	2085.0	-1.0	3269.0	1728.0	-1.0	2949.0	1403.0	-1.0	2208.0	1139.0	-1.0	1790.0	1132.0	-1.0	1887.0	933.0	-1.0	1542.0	999.0	-1.0	1461.0	
645.206	1251.0	-1.0	2060.0	1139.0	-1.0	1681.0	1275.0	-1.0	2001.0	1601.0	-1.0	2532.0	1325.0	-1.0	2146.0	1157.0	-1.0	1628.0	1485.0	-1.0	2331.0	2131.0	-1.0	3223.0	1819.0	-1.0	3121.0	2089.0	-1.0	3280.0	1731.0	-1.0	2962.0	1405.0	-1.0	2216.0	1142.0	-1.0	1795.0	1133.0	-1.0	1892.0	932.0	-1.0	1546.0	1000.0	-1.0	1468.0	
645.705	1251.0	-1.0	2067.0	1140.0	-1.0	1687.0	1276.0	-1.0	2009.0	1601.0	-1.0	2540.0	1328.0	-1.0	2154.0	1160.0	-1.0	1635.0	1490.0	-1.0	2345.0	2134.0	-1.0	3233.0	1824.0	-1.0	3132.0	2089.0	-1.0	3285.0	1732.0	-1.0	2970.0	1407.0	-1.0	2220.0	1144.0	-1.0	1799.0	1132.0	-1.0	1897.0	933.0	-1.0	1547.0	1000.0	-1.0	1471.0	
646.204	1252.0	-1.0	2068.0	1138.0	-1.0	1685.0	1276.0	-1.0	2007.0	1602.0	-1.0	2539.0	1331.0	-1.0	2160.0	1163.0	-1.0	1638.0	1493.0	-1.0	2353.0	2136.0	-1.0	3239.0	1824.0	-1.0	3136.0	2087.0	-1.0	3283.0	1734.0	-1.0	2973.0	1406.0	-1.0	2221.0	1143.0	-1.0	1801.0	1132.0	-1.0	1896.0	933.0	-1.0	1548.0	999.0	-1.0	1468.0	
646.703	1249.0	-1.0	2063.0	1137.0	-1.0	1678.0	1277.0	-1.0	2006.0	1600.0	-1.0	2534.0	1331.0	-1.0	2161.0	1164.0	-1.0	1639.0	1493.0	-1.0	2354.0	2134.0	-1.0	3233.0	1823.0	-1.0	3135.0	2085.0	-1.0	3275.0	1732.0	-1.0	2966.0	1403.0	-1.0	2218.0	1143.0	-1.0	1798.0	1131.0	-1.0	1894.0	932.0	-1.0	1545.0	997.0	-1.0	1467.0	
647.202	1248.0	-1.0	2058.0	1136.0	-1.0	1673.0	1276.0	-1.0	2000.0	1598.0	-1.0	2528.0	1330.0	-1.0	2153.0	1161.0	-1.0	1634.0	1492.0	-1.0	2350.0	2132.0	-1.0	3223.0	1821.0	-1.0	3126.0	2079.0	-1.0	3262.0	1728.0	-1.0	2955.0	1402.0	-1.0	2209.0	1140.0	-1.0	1794.0	1129.0	-1.0	1891.0	932.0	-1.0	1541.0	996.0	-1.0	1463.0	
647.702	1249.0	-1.0	2060.0	1136.0	-1.0	1676.0	1277.0	-1.0	2004.0	1599.0	-1.0	2527.0	1329.0	-1.0	2148.0	1161.0	-1.0	1631.0	1490.0	-1.0	2346.0	2131.0	-1.0	3216.0	1820.0	-1.0	3120.0	2077.0	-1.0	3253.0	1724.0	-1.0	2944.0	1399.0	-1.0	2202.0	1139.0	-1.0	1789.0	1128.0	-1.0	1887.0	930.0	-1.0	1538.0	994.0	-1.0	1460.0	
648.201	1249.0	-1.0	2062.0	1135.0	-1.0	1678.0	1276.0	-1.0	2007.0	1599.0	-1.0	2528.0	1326.0	-1.0	2143.0	1160.0	-1.0	1627.0	1486.0	-1.0	2336.0	2127.0	-1.0	3207.0	1818.0	-1.0	3113.0	2075.0	-1.0	3250.0	1722.0	-1.0	2938.0	1398.0	-1.0	2201.0	1138.0	-1.0	1785.0	1128.0	-1.0	1885.0	929.0	-1.0	1538.0	995.0	-1.0	1460.0	
648.700	1247.0	-1.0	2063.0	1136.0	-1.0	1677.0	1275.0	-1.0	2003.0	1597.0	-1.0	2526.0	1322.0	-1.0	2136.0	1156.0	-1.0	1622.0	1483.0	-1.0	2326.0	2123.0	-1.0	3199.0	1815.0	-1.0	3107.0	2073.0	-1.0	3248.0	1720.0	-1.0	2932.0	1396.0	-1.0	2199.0	1135.0	-1.0	1782.0	1127.0	-1.0	1886.0	931.0	-1.0	1539.0	996.0	-1.0	1461.0	
649.199	1248.0	-1.0	2063.0	1134.0	-1.0	1678.0	1274.0	-1.0	2001.0	1597.0	-1.0	2524.0	1319.0	-1.0	2130.0	1155.0	-1.0	1618.0	1481.0	-1.0	2319.0	2119.0	-1.0	3191.0	1813.0	-1.0	3100.0	2073.0	-1.0	3245.0	1717.0	-1.0	2927.0	1394.0	-1.0	2197.0	1135.0	-1.0	1781.0	1127.0	-1.0	1885.0	930.0	-1.0	1540.0	996.0	-1.0	1462.0	
649.698	1247.0	-1.0	2061.0	1136.0	-1.0	1677.0	1274.0	-1.0	2001.0	1595.0	-1.0	2523.0	1318.0	-1.0	2124.0	1153.0	-1.0	1613.0	1478.0	-1.0	2314.0	2115.0	-1.0	3187.0	1811.0	-1.0	3095.0	2070.0	-1.0	3244.0	1717.0	-1.0	2927.0	1395.0	-1.0	2196.0	1133.0	-1.0	1781.0	1127.0	-1.0	1885.0	929.0	-1.0	1541.0	997.0	-1.0	1462.0	
650.198	1249.0	-1.0	2065.0	1137.0	-1.0	1680.0	1275.0	-1.0	2004.0	1597.0	-1.0	2526.0	1317.0	-1.0	2124.0	1151.0	-1.0	1611.0	1477.0	-1.0	2311.0	2116.0	-1.0	3184.0	1809.0	-1.0	3092.0	2069.0	-1.0	3244.0	1717.0	-1.0	2927.0	1394.0	-1.0	2196.0	1133.0	-1.0	1780.0	1126.0	-1.0	1886.0	929.0	-1.0	1541.0	997.0	-1.0	1464.0	
650.697	1250.0	-1.0	2069.0	1138.0	-1.0	1685.0	1276.0	-1.0	2009.0	1597.0	-1.0	2531.0	1318.0	-1.0	2127.0	1153.0	-1.0	1614.0	1478.0	-1.0	2312.0	2117.0	-1.0	3188.0	1810.0	-1.0	3091.0	2070.0	-1.0	3243.0	1716.0	-1.0	2929.0	1393.0	-1.0	2195.0	1134.0	-1.0	1781.0	1125.0	-1.0	1882.0	930.0	-1.0	1541.0	995.0	-1.0	1461.0	
651.196	1251.0	-1.0	2071.0	1139.0	-1.0	1685.0	1275.0	-1.0	2010.0	1598.0	-1.0	2532.0	1319.0	-1.0	2130.0	1152.0	-1.0	1615.0	1478.0	-1.0	2313.0	2119.0	-1.0	3194.0	1811.0	-1.0	3091.0	2071.0	-1.0	3244.0	1718.0	-1.0	2931.0	1393.0	-1.0	2195.0	1132.0	-1.0	1781.0	1123.0	-1.0	1879.0	931.0	-1.0	1542.0	996.0	-1.0	1459.0	
651.696	1250.0	-1.0	2067.0	1137.0	-1.0	1681.0	1273.0	-1.0	2003.0	1597.0	-1.0	2528.0	1318.0	-1.0	2129.0	1153.0	-1.0	1614.0	1478.0	-1.0	2310.0	2117.0	-1.0	3190.0	1810.0	-1.0	3089.0	2068.0	-1.0	3241.0	1717.0	-1.0	2930.0	1393.0	-1.0	2193.0	1130.0	-1.0	1777.0	1123.0	-1.0	1876.0	932.0	-1.0	1542.0	997.0	-1.0	1461.0	
652.195	1247.0	-1.0	2058.0	1134.0	-1.0	1676.0	1270.0	-1.0	1996.0	1596.0	-1.0	2521.0	1316.0	-1.0	2123.0	1150.0	-1.0	1608.0	1477.0	-1.0	2308.0	2114.0	-1.0	3186.0	1808.0	-1.0	3084.0	2066.0	-1.0	3236.0	1713.0	-1.0	2924.0	1390.0	-1.0	2186.0	1128.0	-1.0	1772.0	1122.0	-1.0	1872.0	933.0	-1.0	1545.0	998.0	-1.0	1463.0	
652.695	1244.0	-1.0	2048.0	1131.0	-1.0	1668.0	1268.0	-1.0	1987.0	1593.0	-1.0	2512.0	1313.0	-1.0	2117.0	1148.0	-1.0	1602.0	1477.0	-1.0	2303.0	2113.0	-1.0	3178.0	1807.0	-1.0	3079.0	2061.0	-1.0	3223.0	1708.0	-1.0	2914.0	1384.0	-1.0	2173.0	1126.0	-1.0	1766.0	1121.0	-1.0	1869.0	932.0	-1.0	1545.0	997.0	-1.0	1463.0	
653.194	1242.0	-1.0	2042.0	1130.0	-1.0	1661.0	1266.0	-1.0	1978.0	1589.0	-1.0	2505.0	1311.0	-1.0	2110.0	1145.0	-1.0	1597.0	1477.0	-1.0	2301.0	2111.0	-1.0	3171.0	1807.0	-1.0	3075.0	2057.0	-1.0	3212.0	1705.0	-1.0	2903.0	1377.0	-1.0	2158.0	1123.0	-1.0	1758.0	1119.0	-1.0	1865.0	934.0	-1.0	1545.0	998.0	-1.0	1465.0	
653.693	1241.0	-1.0	2035.0	1127.0	-1.0	1656.0	1263.0	-1.0	1972.0	1589.0	-1.0	2498.0	1310.0	-1.0	2104.0	1143.0	-1.0	1591.0	1475.0	-1.0	2300.0	2108.0	-1.0	3164.0	1806.0	-1.0	3074.0	2052.0	-1.0	3199.0	1702.0	-1.0	2897.0	1372.0	-1.0	2147.0	1120.0	-1.0	1754.0	1118.0	-1.0	1861.0	934.0	-1.0	1546.0	999.0	-1.0	1463.0	
654.193	1240.0	-1.0	2033.0	1126.0	-1.0	1653.0	1260.0	-1.0	1969.0	1586.0	-1.0	2495.0	1308.0	-1.0	2100.0	1141.0	-1.0	1586.0	1477.0	-1.0	2304.0	2108.0	-1.0	3162.0	1807.0	-1.0	3076.0	2050.0	-1.0	3195.0	1700.0	-1.0	2893.0	1369.0	-1.0	2139.0	1118.0	-1.0	1749.0	1118.0	-1.0	1860.0	934.0	-1.0	1547.0	1000.0	-1.0	1465.0	
654.692	1240.0	-1.0	2034.0	1127.0	-1.0	1652.0	1260.0	-1.0	1964.0	1586.0	-1.0	2493.0	1309.0	-1.0	2099.0	1139.0	-1.0	1583.0	1479.0	-1.0	2310.0	2106.0	-1.0	3160.0	1807.0	-1.0	3082.0	2046.0	-1.0	3190.0	1698.0	-1.0	2889.0	1368.0	-1.0	2134.0	1118.0	-1.0	1745.0	1116.0	-1.0	1858.0	935.0	-1.0	1550.0	1000.0	-1.0	1468.0	
655.191	1240.0	-1.0	2034.0	1127.0	-1.0	1650.0	1262.0	-1.0	1964.0	1586.0	-1.0	2493.0	1308.0	-1.0	2101.0	1138.0	-1.0	1581.0	1481.0	-1.0	2316.0	2106.0	-1.0	3160.0	1809.0	-1.0	3086.0	2044.0	-1.0	3186.0	1697.0	-1.0	2889.0	1364.0	-1.0	2130.0	1116.0	-1.0	1742.0	1116.0	-1.0	1858.0	935.0	-1.0	1552.0	1000.0	-1.0	1469.0	
655.690	1240.0	-1.0	2034.0	1126.0	-1.0	1648.0	1260.0	-1.0	1962.0	1585.0	-1.0	2493.0	1309.0	-1.0	2099.0	1138.0	-1.0	1579.0	1484.0	-1.0	2325.0	2103.0	-1.0	3157.0	1810.0	-1.0	3089.0	2041.0	-1.0	3178.0	1695.0	-1.0	2886.0	1362.0	-1.0	2126.0	1115.0	-1.0	1743.0	1116.0	-1.0	1857.0	936.0	-1.0	1553.0	1001.0	-1.0	1470.0	
656.189	1240.0	-1.0	2033.0	1124.0	-1.0	1643.0	1259.0	-1.0	1959.0	1586.0	-1.0	2490.0	1308.0	-1.0	2099.0	1137.0	-1.0	1578.0	1487.0	-1.0	2328.0	2103.0	-1.0	3152.0	1808.0	-1.0	3089.0	2037.0	-1.0	3171.0	1693.0	-1.0	2883.0	1361.0	-1.0	2120.0	1114.0	-1.0	1741.0	1116.0	-1.0	1856.0	936.0	-1.0	1554.0	1000.0	-1.0	1468.0	
656.689	1239.0	-1.0	2031.0	1121.0	-1.0	1639.0	1257.0	-1.0	1953.0	1584.0	-1.0	2484.0	1308.0	-1.0	2096.0	1137.0	-1.0	1574.0	1486.0	-1.0	2328.0	2100.0	-1.0	3146.0	1807.0	-1.0	3085.0	2033.0	-1.0	3161.0	1692.0	-1.0	2877.0	1358.0	-1.0	2114.0	1114.0	-1.0	1740.0	1114.0	-1.0	1851.0	937.0	-1.0	1554.0	999.0	-1.0	1465.0	
657.188	1237.0	-1.0	2026.0	1121.0	-1.0	1633.0	1257.0	-1.0	1950.0	1583.0	-1.0	2479.0	1306.0	-1.0	2091.0	1136.0	-1.0	1573.0	1487.0	-1.0	2325.0	2098.0	-1.0	3136.0	1806.0	-1.0	3077.0	2030.0	-1.0	3151.0	1689.0	-1.0	2874.0	1356.0	-1.0	2109.0	1114.0	-1.0	1739.0	1114.0	-1.0	1849.0	935.0	-1.0	1552.0	998.0	-1.0	1463.0	
657.687	1236.0	-1.0	2023.0	1119.0	-1.0	1629.0	1256.0	-1.0	1943.0	1581.0	-1.0	2474.0	1306.0	-1.0	2085.0	1135.0	-1.0	1568.0	1484.0	-1.0	2318.0	2096.0	-1.0	3128.0	1804.0	-1.0	3069.0	2027.0	-1.0	3144.0	1688.0	-1.0	2869.0	1354.0	-1.0	2102.0	1112.0	-1.0	1736.0	1113.0	-1.0	1846.0	937.0	-1.0	1551.0	997.0	-1.0	1460.0	
658.187	1236.0	-1.0	2020.0	1118.0	-1.0	1625.0	1256.0	-1.0	1940.0	1581.0	-1.0	2471.0	1304.0	-1.0	2077.0	1135.0	-1.0	1565.0	1482.0	-1.0	2313.0	2092.0	-1.0	3120.0	1801.0	-1.0	3061.0	2025.0	-1.0	3135.0	1688.0	-1.0	2864.0	1351.0	-1.0	2098.0	1112.0	-1.0	1733.0	1111.0	-1.0	1844.0	937.0	-1.0	1549.0	996.0	-1.0	1458.0	
658.686	1237.0	-1.0	2019.0	1120.0	-1.0	1626.0	1256.0	-1.0	1939.0	1581.0	-1.0	2471.0	1303.0	-1.0	2073.0	1134.0	-1.0	1563.0	1480.0	-1.0	2307.0	2091.0	-1.0	3114.0	1800.0	-1.0	3054.0	2023.0	-1.0	3130.0	1685.0	-1.0	2861.0	1350.0	-1.0	2093.0	1110.0	-1.0	1731.0	1111.0	-1.0	1840.0	935.0	-1.0	1547.0	997.0	-1.0	1456.0	
659.185	1239.0	-1.0	2019.0	1123.0	-1.0	1629.0	1256.0	-1.0	1939.0	1581.0	-1.0	2472.0	1302.0	-1.0	2070.0	1132.0	-1.0	1560.0	1479.0	-1.0	2300.0	2092.0	-1.0	3111.0	1797.0	-1.0	3047.0	2021.0	-1.0	3123.0	1685.0	-1.0	2858.0	1348.0	-1.0	2087.0	1109.0	-1.0	1729.0	1111.0	-1.0	1839.0	935.0	-1.0	1545.0	995.0	-1.0	1454.0	
659.684	1238.0	-1.0	2021.0	1125.0	-1.0	1635.0	1257.0	-1.0	1941.0	1581.0	-1.0	2474.0	1301.0	-1.0	2066.0	1132.0	-1.0	1559.0	1479.0	-1.0	2298.0	2093.0	-1.0	3109.0	1796.0	-1.0	3042.0	2019.0	-1.0	3118.0	1685.0	-1.0	2855.0	1346.0	-1.0	2082.0	1109.0	-1.0	1728.0	1111.0	-1.0	1835.0	934.0	-1.0	1544.0	994.0	-1.0	1451.0	
660.184	1239.0	-1.0	2021.0	1125.0	-1.0	1639.0	1257.0	-1.0	1942.0	1581.0	-1.0	2473.0	1302.0	-1.0	2066.0	1134.0	-1.0	1559.0	1478.0	-1.0	2294.0	2092.0	-1.0	3113.0	1796.0	-1.0	3037.0	2019.0	-1.0	3115.0	1687.0	-1.0	2857.0	1347.0	-1.0	2080.0	1111.0	-1.0	1728.0	1108.0	-1.0	1831.0	936.0	-1.0	1545.0	994.0	-1.0	1450.0	
660.683	1236.0	-1.0	2018.0	1125.0	-1.0	1641.0	1257.0	-1.0	1940.0	1580.0	-1.0	2471.0	1302.0	-1.0	2064.0	1133.0	-1.0	1557.0	1477.0	-1.0	2294.0	2094.0	-1.0	3116.0	1796.0	-1.0	3036.0	2022.0	-1.0	3117.0	1691.0	-1.0	2864.0	1352.0	-1.0	2086.0	1111.0	-1.0	1731.0	1107.0	-1.0	1826.0	936.0	-1.0	1542.0	994.0	-1.0	1446.0	
661.182	1235.0	-1.0	2013.0	1124.0	-1.0	1640.0	1255.0	-1.0	1936.0	1578.0	-1.0	2464.0	1298.0	-1.0	2060.0	1130.0	-1.0	1554.0	1478.0	-1.0	2293.0	2094.0	-1.0	3117.0	1797.0	-1.0	3038.0	2027.0	-1.0	3125.0	1696.0	-1.0	2876.0	1357.0	-1.0	2100.0	1114.0	-1.0	1732.0	1108.0	-1.0	1822.0	935.0	-1.0	1541.0	994.0	-1.0	1446.0	
661.682	1234.0	-1.0	2007.0	1122.0	-1.0	1635.0	1253.0	-1.0	1930.0	1577.0	-1.0	2459.0	1296.0	-1.0	2056.0	1128.0	-1.0	1549.0	1476.0	-1.0	2290.0	2092.0	-1.0	3115.0	1798.0	-1.0	3039.0	2029.0	-1.0	3134.0	1699.0	-1.0	2887.0	1365.0	-1.0	2114.0	1116.0	-1.0	1736.0	1108.0	-1.0	1823.0	937.0	-1.0	1543.0	994.0	-1.0	1447.0	
662.181	1233.0	-1.0	2001.0	1122.0	-1.0	1631.0	1250.0	-1.0	1924.0	1574.0	-1.0	2453.0	1295.0	-1.0	2049.0	1126.0	-1.0	1543.0	1475.0	-1.0	2289.0	2088.0	-1.0	3108.0	1797.0	-1.0	3041.0	2031.0	-1.0	3138.0	1703.0	-1.0	2892.0	1370.0	-1.0	2123.0	1117.0	-1.0	1742.0	1108.0	-1.0	1824.0	938.0	-1.0	1546.0	996.0	-1.0	1449.0	
662.681	1231.0	-1.0	1997.0	1120.0	-1.0	1626.0	1249.0	-1.0	1916.0	1572.0	-1.0	2445.0	1292.0	-1.0	2042.0	1124.0	-1.0	1539.0	1475.0	-1.0	2286.0	2085.0	-1.0	3099.0	1796.0	-1.0	3038.0	2033.0	-1.0	3139.0	1705.0	-1.0	2898.0	1372.0	-1.0	2131.0	1119.0	-1.0	1747.0	1109.0	-1.0	1826.0	938.0	-1.0	1546.0	996.0	-1.0	1449.0	
663.180	1231.0	-1.0	1993.0	1118.0	-1.0	1620.0	1248.0	-1.0	1911.0	1571.0	-1.0	2439.0	1290.0	-1.0	2035.0	1122.0	-1.0	1536.0	1474.0	-1.0	2281.0	2083.0	-1.0	3088.0	1796.0	-1.0	3034.0	2034.0	-1.0	3137.0	1710.0	-1.0	2906.0	1379.0	-1.0	2145.0	1121.0	-1.0	1748.0	1108.0	-1.0	1825.0	938.0	-1.0	1545.0	994.0	-1.0	1449.0	
663.679	1229.0	-1.0	1989.0	1115.0	-1.0	1614.0	1248.0	-1.0	1908.0	1570.0	-1.0	2432.0	1289.0	-1.0	2027.0	1122.0	-1.0	1529.0	1471.0	-1.0	2275.0	2077.0	-1.0	3074.0	1795.0	-1.0	3030.0	2035.0	-1.0	3135.0	1713.0	-1.0	2909.0	1384.0	-1.0	2152.0	1122.0	-1.0	1748.0	1106.0	-1.0	1821.0	938.0	-1.0	1543.0	995.0	-1.0	1446.0	
664.178	1230.0	-1.0	1985.0	1116.0	-1.0	1609.0	1249.0	-1.0	1906.0	1570.0	-1.0	2428.0	1286.0	-1.0	2020.0	1120.0	-1.0	1524.0	1470.0	-1.0	2268.0	2075.0	-1.0	3061.0	1793.0	-1.0	3025.0	2034.0	-1.0	3129.0	1716.0	-1.0	2906.0	1388.0	-1.0	2156.0	1122.0	-1.0	1748.0	1107.0	-1.0	1818.0	936.0	-1.0	1539.0	994.0	-1.0	1443.0	
664.677	1230.0	-1.0	1988.0	1117.0	-1.0	1614.0	1250.0	-1.0	1912.0	1571.0	-1.0	2431.0	1287.0	-1.0	2017.0	1119.0	-1.0	1522.0	1469.0	-1.0	2266.0	2074.0	-1.0	3057.0	1793.0	-1.0	3021.0	2036.0	-1.0	3125.0	1716.0	-1.0	2903.0	1390.0	-1.0	2159.0	1122.0	-1.0	1746.0	1106.0	-1.0	1813.0	935.0	-1.0	1536.0	994.0	-1.0	1439.0	
665.176	1231.0	-1.0	1989.0	1118.0	-1.0	1619.0	1251.0	-1.0	1915.0	1571.0	-1.0	2432.0	1288.0	-1.0	2017.0	1120.0	-1.0	1523.0	1467.0	-1.0	2262.0	2075.0	-1.0	3056.0	1795.0	-1.0	3024.0	2039.0	-1.0	3133.0	1716.0	-1.0	2903.0	1393.0	-1.0	2164.0	1122.0	-1.0	1744.0	1105.0	-1.0	1812.0	938.0	-1.0	1533.0	994.0	-1.0	1439.0	
665.675	1229.0	-1.0	1990.0	1118.0	-1.0	1620.0	1252.0	-1.0	1916.0	1571.0	-1.0	2432.0	1288.0	-1.0	2018.0	1119.0	-1.0	1523.0	1465.0	-1.0	2257.0	2075.0	-1.0	3057.0	1794.0	-1.0	3024.0	2042.0	-1.0	3138.0	1718.0	-1.0	2905.0	1395.0	-1.0	2169.0	1123.0	-1.0	1744.0	1107.0	-1.0	1813.0	936.0	-1.0	1534.0	994.0	-1.0	1443.0	
666.174	1230.0	-1.0	1988.0	1118.0	-1.0	1618.0	1253.0	-1.0	1916.0	1571.0	-1.0	2430.0	1288.0	-1.0	2015.0	1120.0	-1.0	1522.0	1465.0	-1.0	2253.0	2074.0	-1.0	3055.0	1793.0	-1.0	3020.0	2042.0	-1.0	3140.0	1719.0	-1.0	2903.0	1397.0	-1.0	2170.0	1124.0	-1.0	1744.0	1106.0	-1.0	1815.0	937.0	-1.0	1533.0	994.0	-1.0	1444.0	
666.673	1230.0	-1.0	1986.0	1118.0	-1.0	1615.0	1253.0	-1.0	1914.0	1568.0	-1.0	2424.0	1290.0	-1.0	2016.0	1121.0	-1.0	1525.0	1462.0	-1.0	2247.0	2074.0	-1.0	3056.0	1793.0	-1.0	3015.0	2045.0	-1.0	3143.0	1722.0	-1.0	2911.0	1400.0	-1.0	2177.0	1126.0	-1.0	1747.0	1106.0	-1.0	1813.0	936.0	-1.0	1532.0	996.0	-1.0	1446.0	
667.172	1231.0	-1.0	1982.0	1117.0	-1.0	1610.0	1254.0	-1.0	1915.0	1569.0	-1.0	2420.0	1289.0	-1.0	2016.0	1123.0	-1.0	1527.0	1461.0	-1.0	2239.0	2076.0	-1.0	3056.0	1791.0	-1.0	3009.0	2048.0	-1.0	3146.0	1729.0	-1.0	2925.0	1405.0	-1.0	2186.0	1129.0	-1.0	1753.0	1104.0	-1.0	1811.0	938.0	-1.0	1533.0	998.0	-1.0	1446.0	
667.671	1229.0	-1.0	1981.0	1117.0	-1.0	1614.0	1257.0	-1.0	1922.0	1570.0	-1.0	2420.0	1292.0	-1.0	2016.0	1125.0	-1.0	1528.0	1460.0	-1.0	2234.0	2080.0	-1.0	3059.0	1792.0	-1.0	3006.0	2049.0	-1.0	3148.0	1736.0	-1.0	2938.0	1411.0	-1.0	2195.0	1132.0	-1.0	1760.0	1103.0	-1.0	1806.0	938.0	-1.0	1532.0	1000.0	-1.0	1447.0	
668.170	1229.0	-1.0	1977.0	1118.0	-1.0	1616.0	1257.0	-1.0	1927.0	1569.0	-1.0	2420.0	1295.0	-1.0	2021.0	1126.0	-1.0	1528.0	1459.0	-1.0	2233.0	2083.0	-1.0	3069.0	1793.0	-1.0	3008.0	2054.0	-1.0	3154.0	1742.0	-1.0	2950.0	1414.0	-1.0	2201.0	1134.0	-1.0	1763.0	1102.0	-1.0	1804.0	939.0	-1.0	1531.0	999.0	-1.0	1446.0	
668.669	1227.0	-1.0	1973.0	1118.0	-1.0	1616.0	1258.0	-1.0	1925.0	1569.0	-1.0	2419.0	1296.0	-1.0	2025.0	1125.0	-1.0	1527.0	1460.0	-1.0	2233.0	2085.0	-1.0	3074.0	1795.0	-1.0	3010.0	2056.0	-1.0	3161.0	1746.0	-1.0	2958.0	1418.0	-1.0	2208.0	1136.0	-1.0	1767.0	1104.0	-1.0	1801.0	939.0	-1.0	1534.0	1000.0	-1.0	1447.0	
669.168	1226.0	-1.0	1971.0	1117.0	-1.0	1613.0	1256.0	-1.0	1920.0	1568.0	-1.0	2417.0	1295.0	-1.0	2025.0	1124.0	-1.0	1524.0	1461.0	-1.0	2236.0	2085.0	-1.0	3077.0	1797.0	-1.0	3016.0	2060.0	-1.0	3167.0	1748.0	-1.0	2962.0	1418.0	-1.0	2212.0	1138.0	-1.0	1771.0	1102.0	-1.0	1803.0	941.0	-1.0	1536.0	1001.0	-1.0	1450.0	
669.667	1226.0	-1.0	1968.0	1115.0	-1.0	1612.0	1255.0	-1.0	1916.0	1569.0	-1.0	2415.0	1296.0	-1.0	2025.0	1123.0	-1.0	1521.0	1463.0	-1.0	2241.0	2085.0	-1.0	3077.0	1797.0	-1.0	3020.0	2060.0	-1.0	3168.0	1749.0	-1.0	2965.0	1418.0	-1.0	2212.0	1139.0	-1.0	1776.0	1103.0	-1.0	1803.0	941.0	-1.0	1537.0	1003.0	-1.0	1453.0	
670.166	1227.0	-1.0	1967.0	1116.0	-1.0	1609.0	1254.0	-1.0	1914.0	1568.0	-1.0	2413.0	1297.0	-1.0	2028.0	1122.0	-1.0	1517.0	1466.0	-1.0	2248.0	2086.0	-1.0	3081.0	1801.0	-1.0	3028.0	2062.0	-1.0	3170.0	1750.0	-1.0	2965.0	1419.0	-1.0	2213.0	1141.0	-1.0	1777.0	1103.0	-1.0	1802.0	941.0	-1.0	1538.0	1003.0	-1.0	1455.0	
670.665	1226.0	-1.0	1966.0	1114.0	-1.0	1606.0	1255.0	-1.0	1913.0	1569.0	-1.0	2415.0	1298.0	-1.0	2029.0	1120.0	-1.0	1516.0	1469.0	-1.0	2257.0	2088.0	-1.0	3081.0	1803.0	-1.0	3033.0	2061.0	-1.0	3171.0	1751.0	-1.0	2967.0	1420.0	-1.0	2212.0	1142.0	-1.0	1779.0	1102.0	-1.0	1803.0	942.0	-1.0	1539.0	1004.0	-1.0	1455.0	
671.164	1228.0	-1.0	1971.0	1118.0	-1.0	1610.0	1256.0	-1.0	1919.0	1571.0	-1.0	2420.0	1301.0	-1.0	2035.0	1121.0	-1.0	1516.0	1471.0	-1.0	2265.0	2090.0	-1.0	3084.0	1806.0	-1.0	3042.0	2063.0	-1.0	3172.0	1751.0	-1.0	2968.0	1419.0	-1.0	2211.0	1143.0	-1.0	1782.0	1103.0	-1.0	1803.0	943.0	-1.0	1539.0	1004.0	-1.0	1456.0	
671.663	1231.0	-1.0	1978.0	1120.0	-1.0	1616.0	1259.0	-1.0	1927.0	1574.0	-1.0	2428.0	1304.0	-1.0	2045.0	1123.0	-1.0	1521.0	1476.0	-1.0	2276.0	2096.0	-1.0	3095.0	1809.0	-1.0	3050.0	2064.0	-1.0	3173.0	1753.0	-1.0	2973.0	1421.0	-1.0	2213.0	1145.0	-1.0	1784.0	1103.0	-1.0	1802.0	942.0	-1.0	1540.0	1004.0	-1.0	1456.0	
672.162	1230.0	-1.0	1985.0	1120.0	-1.0	1620.0	1262.0	-1.0	1935.0	1576.0	-1.0	2434.0	1309.0	-1.0	2054.0	1126.0	-1.0	1526.0	1479.0	-1.0	2288.0	2100.0	-1.0	3108.0	1811.0	-1.0	3063.0	2069.0	-1.0	3184.0	1757.0	-1.0	2981.0	1423.0	-1.0	2218.0	1146.0	-1.0	1787.0	1103.0	-1.0	1803.0	944.0	-1.0	1542.0	1005.0	-1.0	1457.0	
672.661	1231.0	-1.0	1989.0	1121.0	-1.0	1623.0	1263.0	-1.0	1938.0	1577.0	-1.0	2436.0	1309.0	-1.0	2061.0	1128.0	-1.0	1531.0	1483.0	-1.0	2297.0	2103.0	-1.0	3117.0	1814.0	-1.0	3074.0	2070.0	-1.0	3192.0	1757.0	-1.0	2986.0	1425.0	-1.0	2224.0	1148.0	-1.0	1791.0	1104.0	-1.0	1808.0	946.0	-1.0	1545.0	1006.0	-1.0	1461.0	
673.160	1232.0	-1.0	1991.0	1119.0	-1.0	1622.0	1263.0	-1.0	1938.0	1577.0	-1.0	2435.0	1312.0	-1.0	2067.0	1129.0	-1.0	1534.0	1484.0	-1.0	2300.0	2106.0	-1.0	3122.0	1815.0	-1.0	3079.0	2072.0	-1.0	3196.0	1757.0	-1.0	2988.0	1424.0	-1.0	2225.0	1149.0	-1.0	1793.0	1105.0	-1.0	1811.0	945.0	-1.0	1546.0	1008.0	-1.0	1464.0	
673.659	1233.0	-1.0	1989.0	1118.0	-1.0	1619.0	1262.0	-1.0	1937.0	1576.0	-1.0	2431.0	1312.0	-1.0	2069.0	1131.0	-1.0	1537.0	1485.0	-1.0	2301.0	2106.0	-1.0	3124.0	1814.0	-1.0	3078.0	2072.0	-1.0	3196.0	1758.0	-1.0	2988.0	1423.0	-1.0	2222.0	1150.0	-1.0	1795.0	1106.0	-1.0	1812.0	944.0	-1.0	1546.0	1007.0	-1.0	1463.0	
674.158	1232.0	-1.0	1986.0	1118.0	-1.0	1612.0	1262.0	-1.0	1935.0	1575.0	-1.0	2427.0	1314.0	-1.0	2069.0	1132.0	-1.0	1537.0	1485.0	-1.0	2300.0	2106.0	-1.0	3122.0	1814.0	-1.0	3074.0	2070.0	-1.0	3193.0	1756.0	-1.0	2985.0	1423.0	-1.0	2218.0	1149.0	-1.0	1793.0	1107.0	-1.0	1812.0	944.0	-1.0	1545.0	1005.0	-1.0	1460.0	
674.657	1235.0	-1.0	1994.0	1121.0	-1.0	1616.0	1265.0	-1.0	1941.0	1576.0	-1.0	2431.0	1317.0	-1.0	2073.0	1134.0	-1.0	1541.0	1484.0	-1.0	2297.0	2109.0	-1.0	3127.0	1815.0	-1.0	3072.0	2071.0	-1.0	3192.0	1757.0	-1.0	2987.0	1421.0	-1.0	2215.0	1151.0	-1.0	1797.0	1108.0	-1.0	1815.0	944.0	-1.0	1543.0	1003.0	-1.0	1453.0	
675.156	1239.0	-1.0	2007.0	1123.0	-1.0	1626.0	1271.0	-1.0	1957.0	1581.0	-1.0	2441.0	1324.0	-1.0	2088.0	1143.0	-1.0	1560.0	1484.0	-1.0	2299.0	2117.0	-1.0	3149.0	1820.0	-1.0	3084.0	2080.0	-1.0	3210.0	1764.0	-1.0	3006.0	1423.0	-1.0	2219.0	1159.0	-1.0	1812.0	1113.0	-1.0	1824.0	943.0	-1.0	1545.0	1002.0	-1.0	1449.0	
675.655	1244.0	-1.0	2018.0	1125.0	-1.0	1632.0	1276.0	-1.0	1973.0	1585.0	-1.0	2452.0	1326.0	-1.0	2102.0	1149.0	-1.0	1576.0	1485.0	-1.0	2298.0	2122.0	-1.0	3164.0	1824.0	-1.0	3097.0	2089.0	-1.0	3235.0	1773.0	-1.0	3027.0	1426.0	-1.0	2226.0	1165.0	-1.0	1827.0	1117.0	-1.0	1836.0	946.0	-1.0	1548.0	1001.0	-1.0	1449.0	
676.155	1247.0	-1.0	2028.0	1129.0	-1.0	1639.0	1281.0	-1.0	1984.0	1588.0	-1.0	2460.0	1330.0	-1.0	2108.0	1151.0	-1.0	1583.0	1485.0	-1.0	2299.0	2127.0	-1.0	3176.0	1828.0	-1.0	3108.0	2097.0	-1.0	3255.0	1776.0	-1.0	3041.0	1428.0	-1.0	2233.0	1166.0	-1.0	1831.0	1121.0	-1.0	1846.0	946.0	-1.0	1553.0	1003.0	-1.0	1453.0	
676.654	1252.0	-1.0	2040.0	1131.0	-1.0	1646.0	1283.0	-1.0	1992.0	1591.0	-1.0	2470.0	1332.0	-1.0	2117.0	1154.0	-1.0	1587.0	1485.0	-1.0	2303.0	2127.0	-1.0	3182.0	1829.0	-1.0	3115.0	2102.0	-1.0	3268.0	1779.0	-1.0	3048.0	1430.0	-1.0	2239.0	1167.0	-1.0	1832.0	1124.0	-1.0	1856.0	945.0	-1.0	1554.0	1003.0	-1.0	1455.0	
677.153	1254.0	-1.0	2049.0	1131.0	-1.0	1651.0	1284.0	-1.0	1996.0	1594.0	-1.0	2478.0	1333.0	-1.0	2124.0	1155.0	-1.0	1592.0	1489.0	-1.0	2311.0	2130.0	-1.0	3190.0	1830.0	-1.0	3120.0	2106.0	-1.0	3279.0	1780.0	-1.0	3053.0	1431.0	-1.0	2243.0	1166.0	-1.0	1833.0	1125.0	-1.0	1863.0	947.0	-1.0	1557.0	1003.0	-1.0	1457.0	
677.653	1256.0	-1.0	2057.0	1133.0	-1.0	1653.0	1285.0	-1.0	1999.0	1595.0	-1.0	2485.0	1336.0	-1.0	2132.0	1156.0	-1.0	1596.0	1491.0	-1.0	2320.0	2132.0	-1.0	3197.0	1832.0	-1.0	3124.0	2109.0	-1.0	3285.0	1778.0	-1.0	3055.0	1431.0	-1.0	2246.0	1167.0	-1.0	1834.0	1128.0	-1.0	1868.0	947.0	-1.0	1558.0	1002.0	-1.0	1458.0	
678.152	1256.0	-1.0	2061.0	1134.0	-1.0	1654.0	1287.0	-1.0	2001.0	1596.0	-1.0	2487.0	1338.0	-1.0	2141.0	1157.0	-1.0	1600.0	1493.0	-1.0	2326.0	2133.0	-1.0	3202.0	1832.0	-1.0	3128.0	2110.0	-1.0	3288.0	1779.0	-1.0	3056.0	1432.0	-1.0	2249.0	1166.0	-1.0	1836.0	1130.0	-1.0	1871.0	946.0	-1.0	1561.0	1002.0	-1.0	1458.0	
678.651	1257.0	-1.0	2065.0	1134.0	-1.0	1653.0	1288.0	-1.0	2001.0	1597.0	-1.0	2491.0	1341.0	-1.0	2147.0	1160.0	-1.0	1604.0	1494.0	-1.0	2334.0	2134.0	-1.0	3205.0	1833.0	-1.0	3131.0	2109.0	-1.0	3289.0	1779.0	-1.0	3058.0	1432.0	-1.0	2250.0	1167.0	-1.0	1837.0	1131.0	-1.0	1874.0	945.0	-1.0	1561.0	1002.0	-1.0	1456.0	
679.150	1260.0	-1.0	2067.0	1134.0	-1.0	1652.0	1288.0	-1.0	2005.0	1599.0	-1.0	2493.0	1341.0	-1.0	2151.0	1161.0	-1.0	1606.0	1498.0	-1.0	2340.0	2135.0	-1.0	3208.0	1834.0	-1.0	3134.0	2109.0	-1.0	3291.0	1778.0	-1.0	3057.0	1432.0	-1.0	2250.0	1166.0	-1.0	1837.0	1132.0	-1.0	1877.0	947.0	-1.0	1562.0	1002.0	-1.0	1455.0	
679.649	1261.0	-1.0	2075.0	1137.0	-1.0	1658.0	1292.0	-1.0	2012.0	1601.0	-1.0	2499.0	1344.0	-1.0	2155.0	1162.0	-1.0	1612.0	1499.0	-1.0	2347.0	2138.0	-1.0	3210.0	1835.0	-1.0	3136.0	2110.0	-1.0	3289.0	1778.0	-1.0	3058.0	1430.0	-1.0	2250.0	1167.0	-1.0	1840.0	1132.0	-1.0	1878.0	945.0	-1.0	1562.0	1000.0	-1.0	1454.0	
680.148	1263.0	-1.0	2083.0	1140.0	-1.0	1666.0	1293.0	-1.0	2023.0	1601.0	-1.0	2507.0	1347.0	-1.0	2162.0	1166.0	-1.0	1617.0	1500.0	-1.0	2353.0	2141.0	-1.0	3218.0	1835.0	-1.0	3141.0	2111.0	-1.0	3292.0	1778.0	-1.0	3058.0	1430.0	-1.0	2250.0	1167.0	-1.0	1840.0	1133.0	-1.0	1881.0	947.0	-1.0	1563.0	1000.0	-1.0	1454.0	
680.647	1265.0	-1.0	2089.0	1141.0	-1.0	1674.0	1294.0	-1.0	2031.0	1603.0	-1.0	2512.0	1348.0	-1.0	2169.0	1167.0	-1.0	1623.0	1503.0	-1.0	2359.0	2145.0	-1.0	3230.0	1838.0	-1.0	3148.0	2112.0	-1.0	3297.0	1778.0	-1.0	3061.0	1432.0	-1.0	2253.0	1165.0	-1.0	1840.0	1134.0	-1.0	1882.0	946.0	-1.0	1563.0	1000.0	-1.0	1453.0	
681.147	1267.0	-1.0	2094.0	1142.0	-1.0	1679.0	1294.0	-1.0	2035.0	1604.0	-1.0	2515.0	1348.0	-1.0	2172.0	1168.0	-1.0	1627.0	1503.0	-1.0	2364.0	2146.0	-1.0	3237.0	1838.0	-1.0	3155.0	2114.0	-1.0	3305.0	1778.0	-1.0	3064.0	1433.0	-1.0	2257.0	1167.0	-1.0	1841.0	1134.0	-1.0	1883.0	947.0	-1.0	1563.0	1000.0	-1.0	1452.0	
681.646	1265.0	-1.0	2096.0	1142.0	-1.0	1681.0	1295.0	-1.0	2034.0	1604.0	-1.0	2515.0	1349.0	-1.0	2174.0	1169.0	-1.0	1630.0	1502.0	-1.0	2366.0	2146.0	-1.0	3242.0	1838.0	-1.0	3157.0	2116.0	-1.0	3311.0	1777.0	-1.0	3064.0	1433.0	-1.0	2259.0	1165.0	-1.0	1841.0	1136.0	-1.0	1885.0	947.0	-1.0	1564.0	1001.0	-1.0	1452.0	
682.146	1264.0	-1.0	2094.0	1142.0	-1.0	1680.0	1294.0	-1.0	2031.0	1602.0	-1.0	2512.0	1346.0	-1.0	2172.0	1169.0	-1.0	1629.0	1502.0	-1.0	2365.0	2144.0	-1.0	3243.0	1837.0	-1.0	3156.0	2115.0	-1.0	3312.0	1773.0	-1.0	3060.0	1430.0	-1.0	2258.0	1166.0	-1.0	1841.0	1136.0	-1.0	1888.0	947.0	-1.0	1567.0	1001.0	-1.0	1455.0	
682.646	1264.0	-1.0	2091.0	1141.0	-1.0	1677.0	1291.0	-1.0	2026.0	1601.0	-1.0	2507.0	1344.0	-1.0	2169.0	1168.0	-1.0	1627.0	1500.0	-1.0	2359.0	2142.0	-1.0	3238.0	1836.0	-1.0	3151.0	2111.0	-1.0	3308.0	1769.0	-1.0	3052.0	1429.0	-1.0	2252.0	1162.0	-1.0	1838.0	1136.0	-1.0	1889.0	946.0	-1.0	1568.0	1002.0	-1.0	1457.0	
683.145	1261.0	-1.0	2086.0	1139.0	-1.0	1671.0	1288.0	-1.0	2018.0	1598.0	-1.0	2502.0	1342.0	-1.0	2163.0	1166.0	-1.0	1624.0	1496.0	-1.0	2351.0	2138.0	-1.0	3231.0	1832.0	-1.0	3140.0	2107.0	-1.0	3298.0	1766.0	-1.0	3041.0	1427.0	-1.0	2245.0	1161.0	-1.0	1837.0	1136.0	-1.0	1888.0	946.0	-1.0	1566.0	1001.0	-1.0	1457.0	
683.644	1259.0	-1.0	2078.0	1136.0	-1.0	1664.0	1286.0	-1.0	2011.0	1595.0	-1.0	2493.0	1339.0	-1.0	2154.0	1163.0	-1.0	1620.0	1493.0	-1.0	2343.0	2136.0	-1.0	3221.0	1829.0	-1.0	3131.0	2102.0	-1.0	3286.0	1761.0	-1.0	3028.0	1422.0	-1.0	2232.0	1159.0	-1.0	1831.0	1135.0	-1.0	1885.0	943.0	-1.0	1561.0	1001.0	-1.0	1454.0	
684.143	1257.0	-1.0	2073.0	1134.0	-1.0	1656.0	1285.0	-1.0	2004.0	1596.0	-1.0	2489.0	1336.0	-1.0	2148.0	1162.0	-1.0	1615.0	1489.0	-1.0	2333.0	2131.0	-1.0	3211.0	1827.0	-1.0	3120.0	2097.0	-1.0	3273.0	1755.0	-1.0	3017.0	1416.0	-1.0	2218.0	1157.0	-1.0	1825.0	1133.0	-1.0	1880.0	941.0	-1.0	1558.0	998.0	-1.0	1451.0	
684.642	1258.0	-1.0	2072.0	1136.0	-1.0	1659.0	1286.0	-1.0	2008.0	1595.0	-1.0	2490.0	1333.0	-1.0	2144.0	1161.0	-1.0	1613.0	1488.0	-1.0	2330.0	2130.0	-1.0	3207.0	1823.0	-1.0	3112.0	2093.0	-1.0	3261.0	1753.0	-1.0	3006.0	1410.0	-1.0	2205.0	1154.0	-1.0	1820.0	1133.0	-1.0	1877.0	940.0	-1.0	1555.0	997.0	-1.0	1447.0	
685.142	1257.0	-1.0	2074.0	1137.0	-1.0	1661.0	1286.0	-1.0	2009.0	1596.0	-1.0	2492.0	1333.0	-1.0	2145.0	1160.0	-1.0	1611.0	1487.0	-1.0	2328.0	2129.0	-1.0	3209.0	1823.0	-1.0	3112.0	2093.0	-1.0	3260.0	1750.0	-1.0	3001.0	1406.0	-1.0	2197.0	1152.0	-1.0	1814.0	1132.0	-1.0	1874.0	938.0	-1.0	1551.0	997.0	-1.0	1445.0	
685.642	1256.0	-1.0	2074.0	1137.0	-1.0	1662.0	1286.0	-1.0	2008.0	1595.0	-1.0	2493.0	1332.0	-1.0	2147.0	1158.0	-1.0	1613.0	1487.0	-1.0	2328.0	2130.0	-1.0	3210.0	1824.0	-1.0	3113.0	2092.0	-1.0	3261.0	1747.0	-1.0	2999.0	1405.0	-1.0	2195.0	1150.0	-1.0	1812.0	1132.0	-1.0	1875.0	938.0	-1.0	1550.0	998.0	-1.0	1448.0	
686.141	1256.0	-1.0	2071.0	1136.0	-1.0	1662.0	1285.0	-1.0	2008.0	1596.0	-1.0	2492.0	1334.0	-1.0	2148.0	1158.0	-1.0	1612.0	1486.0	-1.0	2331.0	2129.0	-1.0	3211.0	1824.0	-1.0	3114.0	2090.0	-1.0	3260.0	1745.0	-1.0	2996.0	1404.0	-1.0	2193.0	1149.0	-1.0	1811.0	1132.0	-1.0	1876.0	939.0	-1.0	1551.0	998.0	-1.0	1449.0	
686.640	1257.0	-1.0	2070.0	1137.0	-1.0	1661.0	1283.0	-1.0	2004.0	1595.0	-1.0	2490.0	1332.0	-1.0	2149.0	1158.0	-1.0	1611.0	1487.0	-1.0	2332.0	2128.0	-1.0	3211.0	1822.0	-1.0	3112.0	2088.0	-1.0	3256.0	1745.0	-1.0	2994.0	1402.0	-1.0	2192.0	1147.0	-1.0	1809.0	1132.0	-1.0	1878.0	937.0	-1.0	1550.0	998.0	-1.0	1451.0	
687.140	1255.0	-1.0	2065.0	1135.0	-1.0	1656.0	1282.0	-1.0	2000.0	1593.0	-1.0	2486.0	1333.0	-1.0	2148.0	1157.0	-1.0	1612.0	1488.0	-1.0	2335.0	2128.0	-1.0	3209.0	1822.0	-1.0	3110.0	2087.0	-1.0	3253.0	1744.0	-1.0	2993.0	1400.0	-1.0	2188.0	1147.0	-1.0	1809.0	1131.0	-1.0	1877.0	936.0	-1.0	1549.0	998.0	-1.0	1450.0	
687.639	1253.0	-1.0	2060.0	1132.0	-1.0	1650.0	1281.0	-1.0	1996.0	1593.0	-1.0	2481.0	1331.0	-1.0	2147.0	1157.0	-1.0	1610.0	1488.0	-1.0	2336.0	2127.0	-1.0	3206.0	1822.0	-1.0	3110.0	2084.0	-1.0	3248.0	1743.0	-1.0	2992.0	1400.0	-1.0	2187.0	1146.0	-1.0	1808.0	1131.0	-1.0	1876.0	937.0	-1.0	1548.0	997.0	-1.0	1450.0	
688.138	1253.0	-1.0	2059.0	1133.0	-1.0	1651.0	1282.0	-1.0	1999.0	1593.0	-1.0	2480.0	1331.0	-1.0	2147.0	1159.0	-1.0	1611.0	1489.0	-1.0	2336.0	2126.0	-1.0	3203.0	1822.0	-1.0	3108.0	2082.0	-1.0	3242.0	1743.0	-1.0	2993.0	1399.0	-1.0	2184.0	1148.0	-1.0	1808.0	1130.0	-1.0	1873.0	934.0	-1.0	1545.0	995.0	-1.0	1448.0	
688.637	1252.0	-1.0	2060.0	1134.0	-1.0	1654.0	1283.0	-1.0	2003.0	1593.0	-1.0	2482.0	1332.0	-1.0	2147.0	1157.0	-1.0	1613.0	1488.0	-1.0	2337.0	2128.0	-1.0	3204.0	1820.0	-1.0	3108.0	2081.0	-1.0	3239.0	1743.0	-1.0	2993.0	1400.0	-1.0	2183.0	1147.0	-1.0	1808.0	1129.0	-1.0	1872.0	934.0	-1.0	1542.0	993.0	-1.0	1444.0	
689.136	1251.0	-1.0	2061.0	1134.0	-1.0	1656.0	1283.0	-1.0	2002.0	1592.0	-1.0	2483.0	1331.0	-1.0	2146.0	1158.0	-1.0	1614.0	1489.0	-1.0	2340.0	2127.0	-1.0	3204.0	1822.0	-1.0	3112.0	2082.0	-1.0	3241.0	1743.0	-1.0	2993.0	1398.0	-1.0	2186.0	1145.0	-1.0	1805.0	1129.0	-1.0	1870.0	933.0	-1.0	1541.0	994.0	-1.0	1443.0	
689.635	1250.0	-1.0	2061.0	1134.0	-1.0	1659.0	1280.0	-1.0	2002.0	1591.0	-1.0	2483.0	1329.0	-1.0	2143.0	1157.0	-1.0	1613.0	1488.0	-1.0	2339.0	2126.0	-1.0	3203.0	1822.0	-1.0	3114.0	2081.0	-1.0	3243.0	1742.0	-1.0	2994.0	1399.0	-1.0	2186.0	1146.0	-1.0	1805.0	1129.0	-1.0	1871.0	932.0	-1.0	1542.0	995.0	-1.0	1445.0	
690.134	1249.0	-1.0	2057.0	1133.0	-1.0	1655.0	1277.0	-1.0	1996.0	1589.0	-1.0	2480.0	1328.0	-1.0	2138.0	1157.0	-1.0	1611.0	1485.0	-1.0	2335.0	2123.0	-1.0	3196.0	1820.0	-1.0	3114.0	2081.0	-1.0	3240.0	1742.0	-1.0	2992.0	1398.0	-1.0	2187.0	1145.0	-1.0	1807.0	1129.0	-1.0	1872.0	934.0	-1.0	1544.0	995.0	-1.0	1446.0	
690.633	1247.0	-1.0	2050.0	1129.0	-1.0	1648.0	1275.0	-1.0	1989.0	1588.0	-1.0	2473.0	1325.0	-1.0	2132.0	1156.0	-1.0	1607.0	1483.0	-1.0	2328.0	2118.0	-1.0	3188.0	1818.0	-1.0	3110.0	2078.0	-1.0	3235.0	1741.0	-1.0	2990.0	1398.0	-1.0	2184.0	1146.0	-1.0	1808.0	1128.0	-1.0	1872.0	933.0	-1.0	1542.0	994.0	-1.0	1446.0	
691.132	1246.0	-1.0	2045.0	1128.0	-1.0	1641.0	1273.0	-1.0	1980.0	1587.0	-1.0	2466.0	1321.0	-1.0	2124.0	1152.0	-1.0	1602.0	1482.0	-1.0	2322.0	2115.0	-1.0	3176.0	1818.0	-1.0	3105.0	2075.0	-1.0	3227.0	1739.0	-1.0	2987.0	1396.0	-1.0	2179.0	1145.0	-1.0	1804.0	1127.0	-1.0	1868.0	932.0	-1.0	1542.0	994.0	-1.0	1445.0	
691.631	1246.0	-1.0	2044.0	1130.0	-1.0	1643.0	1275.0	-1.0	1982.0	1587.0	-1.0	2466.0	1319.0	-1.0	2117.0	1151.0	-1.0	1598.0	1481.0	-1.0	2319.0	2113.0	-1.0	3169.0	1816.0	-1.0	3100.0	2073.0	-1.0	3220.0	1738.0	-1.0	2982.0	1395.0	-1.0	2174.0	1142.0	-1.0	1802.0	1127.0	-1.0	1864.0	931.0	-1.0	1538.0	994.0	-1.0	1443.0	
692.130	1246.0	-1.0	2044.0	1130.0	-1.0	1644.0	1274.0	-1.0	1984.0	1586.0	-1.0	2469.0	1319.0	-1.0	2116.0	1151.0	-1.0	1595.0	1479.0	-1.0	2316.0	2112.0	-1.0	3170.0	1816.0	-1.0	3101.0	2073.0	-1.0	3221.0	1738.0	-1.0	2983.0	1395.0	-1.0	2174.0	1143.0	-1.0	1800.0	1126.0	-1.0	1860.0	931.0	-1.0	1538.0	993.0	-1.0	1440.0	
692.629	1244.0	-1.0	2041.0	1131.0	-1.0	1644.0	1275.0	-1.0	1982.0	1586.0	-1.0	2466.0	1317.0	-1.0	2117.0	1149.0	-1.0	1596.0	1478.0	-1.0	2314.0	2112.0	-1.0	3169.0	1816.0	-1.0	3101.0	2074.0	-1.0	3223.0	1737.0	-1.0	2981.0	1393.0	-1.0	2173.0	1142.0	-1.0	1797.0	1126.0	-1.0	1860.0	930.0	-1.0	1538.0	995.0	-1.0	1444.0	
693.129	1242.0	-1.0	2036.0	1128.0	-1.0	1641.0	1274.0	-1.0	1980.0	1585.0	-1.0	2465.0	1318.0	-1.0	2114.0	1147.0	-1.0	1591.0	1477.0	-1.0	2312.0	2111.0	-1.0	3167.0	1814.0	-1.0	3096.0	2072.0	-1.0	3219.0	1736.0	-1.0	2977.0	1393.0	-1.0	2169.0	1139.0	-1.0	1794.0	1125.0	-1.0	1859.0	931.0	-1.0	1537.0	995.0	-1.0	1446.0
[truncated: 666,185 more chars]
