# Supplementary material for: Real-Time State Estimation in a Flight Simulator Using fNIRS
Source: PLoS One. 2015 Mar 27;10(3):e0121279. doi: 10.1371/journal.pone.0121279 (PMC4376943; doi:10.1371/journal.pone.0121279)
Supplement: S1 Dataset — (BZ2) [file pone.0121279.s001.bz2 › SFigure1/subject_13.nir]

fnirUSB.dll log file
Start Time:	Mon Jan 13 17:36:53 2014

Start Code:	1677.084438	1676823
Freq Code:	2435917.000000
Current:	6
Gains:	20
Other:	none
-2	Baseline Started
37.351	1155	-1	1761	1211	-1	1692	1201	-1	1919	1675	-1	2344	1771	-1	3043	1530	-1	2129	1049	-1	1734	2272	-1	2998	807	-1	1180	1492	-1	1808	1834	-1	3098	1558	-1	2129	1839	-1	3059	1525	-1	2061	1140	-1	1641	506	-1	982	
37.890	1152	-1	1760	1209	-1	1690	1199	-1	1917	1673	-1	2340	1771	-1	3040	1529	-1	2126	1048	-1	1732	2272	-1	2994	807	-1	1178	1491	-1	1805	1833	-1	3094	1558	-1	2124	1839	-1	3061	1525	-1	2063	1140	-1	1641	514	-1	991	
38.411	1152	-1	1760	1207	-1	1688	1198	-1	1916	1673	-1	2338	1771	-1	3039	1531	-1	2127	1048	-1	1732	2271	-1	2992	807	-1	1179	1491	-1	1804	1834	-1	3095	1558	-1	2127	1841	-1	3069	1527	-1	2069	1140	-1	1644	519	-1	997	
38.900	1150	-1	1758	1205	-1	1685	1197	-1	1914	1671	-1	2332	1770	-1	3034	1529	-1	2121	1048	-1	1730	2271	-1	2986	807	-1	1176	1489	-1	1799	1832	-1	3092	1556	-1	2124	1842	-1	3070	1527	-1	2070	1140	-1	1645	517	-1	994	
39.410	1150	-1	1758	1205	-1	1684	1197	-1	1913	1670	-1	2333	1770	-1	3033	1529	-1	2123	1048	-1	1729	2270	-1	2985	806	-1	1176	1488	-1	1797	1832	-1	3092	1556	-1	2126	1843	-1	3069	1528	-1	2068	1141	-1	1644	515	-1	986	
39.930	1150	-1	1755	1204	-1	1679	1196	-1	1909	1669	-1	2326	1769	-1	3026	1527	-1	2118	1048	-1	1726	2267	-1	2975	805	-1	1172	1486	-1	1791	1830	-1	3086	1556	-1	2123	1843	-1	3068	1529	-1	2070	1142	-1	1642	496	-1	973	
40.440	1149	-1	1755	1204	-1	1680	1196	-1	1911	1670	-1	2329	1770	-1	3021	1528	-1	2114	1048	-1	1723	2266	-1	2968	803	-1	1167	1484	-1	1783	1828	-1	3072	1553	-1	2115	1842	-1	3062	1527	-1	2063	1141	-1	1641	488	-1	960	
40.940	1148	-1	1752	1203	-1	1678	1196	-1	1909	1670	-1	2327	1767	-1	3011	1525	-1	2107	1047	-1	1718	2261	-1	2957	803	-1	1163	1481	-1	1776	1824	-1	3062	1551	-1	2109	1842	-1	3061	1527	-1	2065	1141	-1	1641	482	-1	956	
41.471	1147	-1	1748	1202	-1	1671	1196	-1	1904	1669	-1	2320	1765	-1	3000	1522	-1	2096	1045	-1	1712	2255	-1	2944	801	-1	1157	1478	-1	1769	1820	-1	3048	1549	-1	2103	1840	-1	3055	1526	-1	2061	1141	-1	1639	472	-1	947	
41.971	1147	-1	1743	1201	-1	1666	1195	-1	1901	1667	-1	2315	1761	-1	2987	1518	-1	2088	1044	-1	1708	2250	-1	2931	800	-1	1155	1476	-1	1765	1818	-1	3041	1549	-1	2103	1841	-1	3056	1526	-1	2064	1140	-1	1639	471	-1	947	
42.459	1148	-1	1738	1202	-1	1660	1196	-1	1894	1667	-1	2309	1758	-1	2975	1515	-1	2079	1043	-1	1703	2243	-1	2918	799	-1	1150	1474	-1	1760	1815	-1	3033	1548	-1	2101	1839	-1	3051	1526	-1	2064	1139	-1	1637	475	-1	952	
42.990	1146	-1	1736	1199	-1	1660	1194	-1	1892	1665	-1	2307	1757	-1	2972	1514	-1	2077	1043	-1	1703	2240	-1	2912	798	-1	1150	1475	-1	1760	1817	-1	3033	1551	-1	2107	1841	-1	3050	1527	-1	2064	1139	-1	1635	474	-1	950	
43.490	1145	-1	1731	1198	-1	1653	1192	-1	1886	1663	-1	2301	1755	-1	2966	1512	-1	2072	1042	-1	1701	2236	-1	2902	798	-1	1148	1474	-1	1757	1815	-1	3028	1551	-1	2106	1840	-1	3045	1526	-1	2062	1138	-1	1631	471	-1	944	
44.029	1143	-1	1730	1198	-1	1653	1192	-1	1886	1662	-1	2302	1756	-1	2968	1513	-1	2076	1043	-1	1703	2235	-1	2901	798	-1	1147	1474	-1	1756	1816	-1	3028	1552	-1	2107	1838	-1	3040	1524	-1	2058	1136	-1	1628	470	-1	940	
44.520	1145	-1	1729	1199	-1	1652	1193	-1	1884	1662	-1	2299	1756	-1	2966	1512	-1	2075	1043	-1	1703	2236	-1	2899	798	-1	1146	1475	-1	1756	1817	-1	3028	1553	-1	2109	1837	-1	3041	1524	-1	2060	1137	-1	1629	469	-1	941	
45.031	1146	-1	1731	1200	-1	1653	1193	-1	1885	1663	-1	2300	1756	-1	2964	1512	-1	2072	1044	-1	1701	2236	-1	2899	798	-1	1145	1475	-1	1757	1816	-1	3025	1552	-1	2107	1836	-1	3040	1522	-1	2058	1137	-1	1629	470	-1	943	
45.550	1146	-1	1731	1200	-1	1651	1192	-1	1883	1663	-1	2299	1758	-1	2965	1513	-1	2073	1044	-1	1701	2238	-1	2902	798	-1	1146	1478	-1	1760	1817	-1	3029	1554	-1	2112	1839	-1	3048	1524	-1	2065	1137	-1	1634	477	-1	953	
46.040	1148	-1	1732	1201	-1	1650	1195	-1	1884	1665	-1	2299	1759	-1	2965	1514	-1	2071	1044	-1	1701	2242	-1	2903	798	-1	1145	1480	-1	1762	1818	-1	3030	1554	-1	2112	1841	-1	3056	1526	-1	2072	1138	-1	1638	480	-1	958	
46.520	1149	-1	1734	1202	-1	1651	1196	-1	1886	1665	-1	2301	1762	-1	2969	1516	-1	2076	1046	-1	1702	2246	-1	2907	800	-1	1149	1482	-1	1766	1820	-1	3037	1556	-1	2121	1844	-1	3067	1530	-1	2082	1140	-1	1642	483	-1	967	
47.060	1151	-1	1734	1203	-1	1651	1198	-1	1887	1667	-1	2301	1764	-1	2972	1518	-1	2078	1046	-1	1702	2249	-1	2910	800	-1	1148	1484	-1	1768	1821	-1	3039	1556	-1	2122	1846	-1	3074	1530	-1	2088	1141	-1	1646	489	-1	976	
-3	Baseline values
0	1148.35	0	1743.80	1202.65	0	1667.35	1195.60	0	1899.00	1667.45	0	2316.10	1763.30	0	2995.80	1520.35	0	2094.90	1045.55	0	1713.20	2252.80	0	2939.15	801.55	0	1158.85	1481.35	0	1774.95	1822.85	0	3054.50	1553.55	0	2114.35	1840.65	0	3057.10	1526.30	0	2066.35	1139.40	0	1638.30	486.90	0	962.85	
-4	Baseline end
53.959	1153.0	-1.0	1730.0	1205.0	-1.0	1643.0	1202.0	-1.0	1883.0	1669.0	-1.0	2298.0	1772.0	-1.0	2964.0	1521.0	-1.0	2077.0	1050.0	-1.0	1701.0	2257.0	-1.0	2898.0	802.0	-1.0	1146.0	1486.0	-1.0	1755.0	1822.0	-1.0	3029.0	1554.0	-1.0	2121.0	1843.0	-1.0	3068.0	1527.0	-1.0	2084.0	1134.0	-1.0	1637.0	528.0	-1.0	1006.0	
54.469	1152.0	-1.0	1730.0	1204.0	-1.0	1641.0	1201.0	-1.0	1883.0	1668.0	-1.0	2298.0	1771.0	-1.0	2964.0	1522.0	-1.0	2078.0	1050.0	-1.0	1701.0	2257.0	-1.0	2899.0	802.0	-1.0	1146.0	1487.0	-1.0	1758.0	1823.0	-1.0	3032.0	1555.0	-1.0	2126.0	1845.0	-1.0	3076.0	1529.0	-1.0	2092.0	1135.0	-1.0	1641.0	525.0	-1.0	1006.0	
54.979	1151.0	-1.0	1728.0	1202.0	-1.0	1636.0	1199.0	-1.0	1880.0	1666.0	-1.0	2293.0	1771.0	-1.0	2960.0	1521.0	-1.0	2075.0	1050.0	-1.0	1700.0	2257.0	-1.0	2898.0	801.0	-1.0	1145.0	1487.0	-1.0	1756.0	1823.0	-1.0	3029.0	1555.0	-1.0	2124.0	1846.0	-1.0	3079.0	1529.0	-1.0	2095.0	1135.0	-1.0	1643.0	517.0	-1.0	1000.0	
55.489	1153.0	-1.0	1730.0	1204.0	-1.0	1637.0	1202.0	-1.0	1882.0	1669.0	-1.0	2297.0	1774.0	-1.0	2964.0	1522.0	-1.0	2079.0	1050.0	-1.0	1702.0	2258.0	-1.0	2901.0	802.0	-1.0	1146.0	1489.0	-1.0	1760.0	1825.0	-1.0	3034.0	1557.0	-1.0	2129.0	1847.0	-1.0	3079.0	1531.0	-1.0	2094.0	1136.0	-1.0	1644.0	506.0	-1.0	991.0	
55.999	1153.0	-1.0	1731.0	1205.0	-1.0	1637.0	1202.0	-1.0	1883.0	1669.0	-1.0	2298.0	1774.0	-1.0	2964.0	1521.0	-1.0	2078.0	1050.0	-1.0	1701.0	2256.0	-1.0	2898.0	802.0	-1.0	1145.0	1489.0	-1.0	1759.0	1825.0	-1.0	3035.0	1557.0	-1.0	2132.0	1847.0	-1.0	3078.0	1531.0	-1.0	2096.0	1137.0	-1.0	1643.0	498.0	-1.0	985.0	
56.509	1156.0	-1.0	1732.0	1208.0	-1.0	1641.0	1205.0	-1.0	1885.0	1672.0	-1.0	2303.0	1775.0	-1.0	2965.0	1523.0	-1.0	2079.0	1051.0	-1.0	1701.0	2256.0	-1.0	2895.0	801.0	-1.0	1144.0	1488.0	-1.0	1758.0	1824.0	-1.0	3030.0	1557.0	-1.0	2128.0	1847.0	-1.0	3074.0	1530.0	-1.0	2092.0	1136.0	-1.0	1641.0	494.0	-1.0	979.0	
57.019	1155.0	-1.0	1729.0	1206.0	-1.0	1637.0	1204.0	-1.0	1883.0	1671.0	-1.0	2302.0	1775.0	-1.0	2965.0	1522.0	-1.0	2077.0	1050.0	-1.0	1700.0	2254.0	-1.0	2890.0	801.0	-1.0	1143.0	1487.0	-1.0	1756.0	1824.0	-1.0	3027.0	1555.0	-1.0	2127.0	1847.0	-1.0	3075.0	1531.0	-1.0	2095.0	1136.0	-1.0	1640.0	487.0	-1.0	975.0	
57.529	1153.0	-1.0	1727.0	1204.0	-1.0	1634.0	1203.0	-1.0	1882.0	1670.0	-1.0	2298.0	1774.0	-1.0	2959.0	1520.0	-1.0	2069.0	1049.0	-1.0	1695.0	2250.0	-1.0	2879.0	801.0	-1.0	1140.0	1486.0	-1.0	1753.0	1822.0	-1.0	3020.0	1553.0	-1.0	2121.0	1847.0	-1.0	3073.0	1531.0	-1.0	2095.0	1136.0	-1.0	1639.0	482.0	-1.0	969.0	
58.039	1152.0	-1.0	1725.0	1202.0	-1.0	1632.0	1202.0	-1.0	1881.0	1669.0	-1.0	2298.0	1773.0	-1.0	2955.0	1519.0	-1.0	2066.0	1048.0	-1.0	1693.0	2249.0	-1.0	2878.0	801.0	-1.0	1140.0	1486.0	-1.0	1754.0	1823.0	-1.0	3021.0	1554.0	-1.0	2123.0	1849.0	-1.0	3078.0	1531.0	-1.0	2100.0	1137.0	-1.0	1642.0	479.0	-1.0	968.0	
58.549	1153.0	-1.0	1723.0	1203.0	-1.0	1628.0	1203.0	-1.0	1878.0	1667.0	-1.0	2293.0	1772.0	-1.0	2950.0	1517.0	-1.0	2061.0	1047.0	-1.0	1690.0	2246.0	-1.0	2871.0	801.0	-1.0	1141.0	1486.0	-1.0	1754.0	1822.0	-1.0	3021.0	1552.0	-1.0	2122.0	1851.0	-1.0	3084.0	1532.0	-1.0	2104.0	1137.0	-1.0	1641.0	472.0	-1.0	964.0	
59.059	1154.0	-1.0	1727.0	1203.0	-1.0	1633.0	1204.0	-1.0	1884.0	1669.0	-1.0	2301.0	1774.0	-1.0	2955.0	1517.0	-1.0	2060.0	1047.0	-1.0	1691.0	2242.0	-1.0	2859.0	801.0	-1.0	1142.0	1487.0	-1.0	1755.0	1827.0	-1.0	3026.0	1553.0	-1.0	2121.0	1854.0	-1.0	3087.0	1532.0	-1.0	2100.0	1137.0	-1.0	1640.0	469.0	-1.0	958.0	
59.569	1152.0	-1.0	1728.0	1201.0	-1.0	1634.0	1204.0	-1.0	1887.0	1670.0	-1.0	2307.0	1773.0	-1.0	2956.0	1516.0	-1.0	2059.0	1048.0	-1.0	1694.0	2242.0	-1.0	2861.0	802.0	-1.0	1144.0	1488.0	-1.0	1757.0	1829.0	-1.0	3031.0	1553.0	-1.0	2121.0	1857.0	-1.0	3091.0	1529.0	-1.0	2098.0	1137.0	-1.0	1642.0	462.0	-1.0	950.0	
60.079	1153.0	-1.0	1727.0	1199.0	-1.0	1629.0	1204.0	-1.0	1885.0	1669.0	-1.0	2302.0	1773.0	-1.0	2952.0	1514.0	-1.0	2053.0	1048.0	-1.0	1692.0	2247.0	-1.0	2872.0	802.0	-1.0	1144.0	1489.0	-1.0	1757.0	1830.0	-1.0	3029.0	1551.0	-1.0	2116.0	1857.0	-1.0	3088.0	1526.0	-1.0	2092.0	1139.0	-1.0	1641.0	456.0	-1.0	945.0	
60.589	1156.0	-1.0	1729.0	1201.0	-1.0	1631.0	1206.0	-1.0	1886.0	1671.0	-1.0	2303.0	1775.0	-1.0	2957.0	1516.0	-1.0	2058.0	1048.0	-1.0	1695.0	2252.0	-1.0	2887.0	803.0	-1.0	1143.0	1491.0	-1.0	1759.0	1832.0	-1.0	3030.0	1551.0	-1.0	2113.0	1857.0	-1.0	3085.0	1524.0	-1.0	2086.0	1139.0	-1.0	1641.0	450.0	-1.0	938.0	
61.099	1158.0	-1.0	1732.0	1204.0	-1.0	1635.0	1209.0	-1.0	1886.0	1672.0	-1.0	2306.0	1777.0	-1.0	2962.0	1517.0	-1.0	2061.0	1049.0	-1.0	1698.0	2257.0	-1.0	2895.0	804.0	-1.0	1144.0	1492.0	-1.0	1762.0	1834.0	-1.0	3035.0	1552.0	-1.0	2116.0	1858.0	-1.0	3088.0	1523.0	-1.0	2084.0	1141.0	-1.0	1646.0	447.0	-1.0	936.0	
61.609	1160.0	-1.0	1732.0	1205.0	-1.0	1631.0	1210.0	-1.0	1883.0	1671.0	-1.0	2298.0	1773.0	-1.0	2951.0	1507.0	-1.0	2038.0	1048.0	-1.0	1691.0	2241.0	-1.0	2860.0	804.0	-1.0	1145.0	1490.0	-1.0	1757.0	1835.0	-1.0	3034.0	1547.0	-1.0	2108.0	1858.0	-1.0	3084.0	1519.0	-1.0	2077.0	1141.0	-1.0	1647.0	444.0	-1.0	930.0	
62.119	1165.0	-1.0	1739.0	1209.0	-1.0	1638.0	1212.0	-1.0	1886.0	1671.0	-1.0	2297.0	1763.0	-1.0	2929.0	1483.0	-1.0	1994.0	1043.0	-1.0	1685.0	2193.0	-1.0	2780.0	805.0	-1.0	1150.0	1483.0	-1.0	1747.0	1839.0	-1.0	3044.0	1545.0	-1.0	2106.0	1858.0	-1.0	3086.0	1520.0	-1.0	2076.0	1142.0	-1.0	1647.0	437.0	-1.0	923.0	
62.629	1164.0	-1.0	1741.0	1210.0	-1.0	1640.0	1210.0	-1.0	1886.0	1666.0	-1.0	2292.0	1744.0	-1.0	2889.0	1450.0	-1.0	1934.0	1037.0	-1.0	1672.0	2135.0	-1.0	2680.0	807.0	-1.0	1152.0	1474.0	-1.0	1731.0	1840.0	-1.0	3052.0	1541.0	-1.0	2102.0	1859.0	-1.0	3089.0	1519.0	-1.0	2078.0	1141.0	-1.0	1647.0	429.0	-1.0	916.0	
63.139	1167.0	-1.0	1745.0	1213.0	-1.0	1644.0	1213.0	-1.0	1888.0	1666.0	-1.0	2288.0	1729.0	-1.0	2858.0	1426.0	-1.0	1893.0	1033.0	-1.0	1662.0	2100.0	-1.0	2622.0	807.0	-1.0	1152.0	1466.0	-1.0	1720.0	1841.0	-1.0	3048.0	1536.0	-1.0	2093.0	1857.0	-1.0	3089.0	1516.0	-1.0	2076.0	1138.0	-1.0	1645.0	423.0	-1.0	913.0	
63.649	1165.0	-1.0	1747.0	1211.0	-1.0	1647.0	1211.0	-1.0	1889.0	1663.0	-1.0	2288.0	1726.0	-1.0	2848.0	1418.0	-1.0	1873.0	1033.0	-1.0	1662.0	2087.0	-1.0	2597.0	807.0	-1.0	1154.0	1463.0	-1.0	1720.0	1844.0	-1.0	3054.0	1536.0	-1.0	2097.0	1860.0	-1.0	3101.0	1517.0	-1.0	2083.0	1136.0	-1.0	1646.0	421.0	-1.0	919.0	
64.159	1165.0	-1.0	1747.0	1211.0	-1.0	1647.0	1212.0	-1.0	1890.0	1663.0	-1.0	2288.0	1733.0	-1.0	2869.0	1423.0	-1.0	1890.0	1035.0	-1.0	1668.0	2098.0	-1.0	2621.0	808.0	-1.0	1156.0	1467.0	-1.0	1727.0	1844.0	-1.0	3060.0	1538.0	-1.0	2104.0	1862.0	-1.0	3113.0	1518.0	-1.0	2091.0	1133.0	-1.0	1645.0	416.0	-1.0	920.0	
64.669	1167.0	-1.0	1751.0	1214.0	-1.0	1654.0	1215.0	-1.0	1896.0	1667.0	-1.0	2298.0	1748.0	-1.0	2901.0	1440.0	-1.0	1923.0	1040.0	-1.0	1679.0	2125.0	-1.0	2669.0	809.0	-1.0	1157.0	1474.0	-1.0	1738.0	1846.0	-1.0	3063.0	1540.0	-1.0	2106.0	1863.0	-1.0	3117.0	1516.0	-1.0	2088.0	1130.0	-1.0	1643.0	409.0	-1.0	918.0	
65.179	1166.0	-1.0	1755.0	1214.0	-1.0	1658.0	1215.0	-1.0	1901.0	1670.0	-1.0	2306.0	1761.0	-1.0	2941.0	1459.0	-1.0	1970.0	1045.0	-1.0	1694.0	2155.0	-1.0	2733.0	811.0	-1.0	1161.0	1481.0	-1.0	1749.0	1849.0	-1.0	3070.0	1544.0	-1.0	2114.0	1866.0	-1.0	3128.0	1519.0	-1.0	2095.0	1130.0	-1.0	1643.0	408.0	-1.0	917.0	
65.689	1165.0	-1.0	1756.0	1213.0	-1.0	1661.0	1215.0	-1.0	1905.0	1670.0	-1.0	2313.0	1772.0	-1.0	2967.0	1477.0	-1.0	2003.0	1048.0	-1.0	1704.0	2184.0	-1.0	2780.0	811.0	-1.0	1164.0	1487.0	-1.0	1759.0	1849.0	-1.0	3074.0	1544.0	-1.0	2120.0	1867.0	-1.0	3132.0	1520.0	-1.0	2099.0	1128.0	-1.0	1643.0	409.0	-1.0	917.0	
66.199	1168.0	-1.0	1759.0	1218.0	-1.0	1665.0	1218.0	-1.0	1910.0	1675.0	-1.0	2321.0	1779.0	-1.0	2984.0	1489.0	-1.0	2028.0	1051.0	-1.0	1710.0	2204.0	-1.0	2817.0	812.0	-1.0	1164.0	1491.0	-1.0	1762.0	1849.0	-1.0	3069.0	1543.0	-1.0	2114.0	1864.0	-1.0	3126.0	1517.0	-1.0	2095.0	1126.0	-1.0	1635.0	409.0	-1.0	915.0	
66.709	1166.0	-1.0	1755.0	1218.0	-1.0	1666.0	1218.0	-1.0	1910.0	1677.0	-1.0	2323.0	1786.0	-1.0	2992.0	1501.0	-1.0	2045.0	1053.0	-1.0	1714.0	2222.0	-1.0	2838.0	812.0	-1.0	1165.0	1495.0	-1.0	1765.0	1849.0	-1.0	3069.0	1544.0	-1.0	2115.0	1864.0	-1.0	3124.0	1518.0	-1.0	2099.0	1123.0	-1.0	1632.0	407.0	-1.0	915.0	
67.219	1164.0	-1.0	1751.0	1215.0	-1.0	1665.0	1215.0	-1.0	1906.0	1675.0	-1.0	2321.0	1789.0	-1.0	2997.0	1509.0	-1.0	2055.0	1054.0	-1.0	1715.0	2237.0	-1.0	2857.0	813.0	-1.0	1165.0	1496.0	-1.0	1767.0	1847.0	-1.0	3068.0	1544.0	-1.0	2114.0	1862.0	-1.0	3118.0	1517.0	-1.0	2097.0	1121.0	-1.0	1626.0	404.0	-1.0	906.0	
67.729	1162.0	-1.0	1750.0	1216.0	-1.0	1667.0	1215.0	-1.0	1906.0	1675.0	-1.0	2323.0	1791.0	-1.0	3006.0	1516.0	-1.0	2069.0	1056.0	-1.0	1720.0	2246.0	-1.0	2878.0	813.0	-1.0	1167.0	1499.0	-1.0	1770.0	1849.0	-1.0	3069.0	1545.0	-1.0	2115.0	1859.0	-1.0	3112.0	1516.0	-1.0	2093.0	1120.0	-1.0	1621.0	399.0	-1.0	902.0	
68.239	1162.0	-1.0	1746.0	1216.0	-1.0	1666.0	1215.0	-1.0	1904.0	1675.0	-1.0	2321.0	1793.0	-1.0	3011.0	1521.0	-1.0	2080.0	1057.0	-1.0	1723.0	2256.0	-1.0	2894.0	814.0	-1.0	1168.0	1501.0	-1.0	1771.0	1849.0	-1.0	3068.0	1547.0	-1.0	2114.0	1859.0	-1.0	3109.0	1516.0	-1.0	2093.0	1119.0	-1.0	1618.0	405.0	-1.0	908.0	
68.749	1164.0	-1.0	1746.0	1219.0	-1.0	1667.0	1217.0	-1.0	1905.0	1678.0	-1.0	2325.0	1794.0	-1.0	3011.0	1524.0	-1.0	2083.0	1056.0	-1.0	1722.0	2262.0	-1.0	2905.0	814.0	-1.0	1167.0	1502.0	-1.0	1771.0	1848.0	-1.0	3064.0	1544.0	-1.0	2107.0	1858.0	-1.0	3109.0	1514.0	-1.0	2092.0	1117.0	-1.0	1617.0	403.0	-1.0	907.0	
69.259	1163.0	-1.0	1749.0	1219.0	-1.0	1670.0	1217.0	-1.0	1909.0	1680.0	-1.0	2330.0	1795.0	-1.0	3015.0	1528.0	-1.0	2089.0	1057.0	-1.0	1723.0	2270.0	-1.0	2914.0	815.0	-1.0	1171.0	1504.0	-1.0	1777.0	1849.0	-1.0	3071.0	1545.0	-1.0	2111.0	1862.0	-1.0	3119.0	1516.0	-1.0	2098.0	1117.0	-1.0	1617.0	400.0	-1.0	909.0	
69.769	1166.0	-1.0	1751.0	1220.0	-1.0	1670.0	1219.0	-1.0	1910.0	1681.0	-1.0	2333.0	1794.0	-1.0	3016.0	1528.0	-1.0	2092.0	1057.0	-1.0	1724.0	2276.0	-1.0	2929.0	815.0	-1.0	1172.0	1507.0	-1.0	1779.0	1850.0	-1.0	3072.0	1543.0	-1.0	2108.0	1864.0	-1.0	3125.0	1517.0	-1.0	2100.0	1117.0	-1.0	1618.0	398.0	-1.0	911.0	
70.279	1167.0	-1.0	1757.0	1220.0	-1.0	1676.0	1220.0	-1.0	1915.0	1685.0	-1.0	2341.0	1796.0	-1.0	3023.0	1532.0	-1.0	2101.0	1058.0	-1.0	1729.0	2287.0	-1.0	2946.0	817.0	-1.0	1177.0	1510.0	-1.0	1789.0	1855.0	-1.0	3084.0	1547.0	-1.0	2115.0	1868.0	-1.0	3136.0	1519.0	-1.0	2102.0	1119.0	-1.0	1621.0	421.0	-1.0	932.0	
70.789	1168.0	-1.0	1763.0	1220.0	-1.0	1681.0	1221.0	-1.0	1920.0	1685.0	-1.0	2349.0	1797.0	-1.0	3028.0	1534.0	-1.0	2107.0	1058.0	-1.0	1731.0	2294.0	-1.0	2963.0	819.0	-1.0	1182.0	1514.0	-1.0	1797.0	1857.0	-1.0	3094.0	1549.0	-1.0	2121.0	1872.0	-1.0	3150.0	1522.0	-1.0	2107.0	1122.0	-1.0	1627.0	444.0	-1.0	963.0	
71.299	1170.0	-1.0	1771.0	1223.0	-1.0	1688.0	1223.0	-1.0	1929.0	1690.0	-1.0	2363.0	1799.0	-1.0	3035.0	1539.0	-1.0	2115.0	1061.0	-1.0	1735.0	2305.0	-1.0	2984.0	819.0	-1.0	1184.0	1518.0	-1.0	1802.0	1860.0	-1.0	3098.0	1549.0	-1.0	2120.0	1877.0	-1.0	3158.0	1522.0	-1.0	2108.0	1123.0	-1.0	1630.0	470.0	-1.0	989.0	
71.809	1173.0	-1.0	1778.0	1226.0	-1.0	1694.0	1227.0	-1.0	1935.0	1694.0	-1.0	2373.0	1802.0	-1.0	3042.0	1543.0	-1.0	2123.0	1062.0	-1.0	1739.0	2315.0	-1.0	3000.0	821.0	-1.0	1188.0	1521.0	-1.0	1812.0	1863.0	-1.0	3109.0	1550.0	-1.0	2124.0	1880.0	-1.0	3169.0	1524.0	-1.0	2115.0	1127.0	-1.0	1639.0	501.0	-1.0	1013.0	
72.319	1173.0	-1.0	1780.0	1225.0	-1.0	1694.0	1226.0	-1.0	1935.0	1694.0	-1.0	2372.0	1803.0	-1.0	3041.0	1542.0	-1.0	2120.0	1062.0	-1.0	1738.0	2314.0	-1.0	2996.0	821.0	-1.0	1189.0	1522.0	-1.0	1813.0	1864.0	-1.0	3112.0	1549.0	-1.0	2123.0	1881.0	-1.0	3174.0	1524.0	-1.0	2116.0	1131.0	-1.0	1648.0	508.0	-1.0	1027.0	
72.829	1172.0	-1.0	1782.0	1223.0	-1.0	1695.0	1224.0	-1.0	1935.0	1690.0	-1.0	2367.0	1800.0	-1.0	3038.0	1533.0	-1.0	2106.0	1061.0	-1.0	1736.0	2295.0	-1.0	2964.0	821.0	-1.0	1192.0	1519.0	-1.0	1809.0	1866.0	-1.0	3120.0	1550.0	-1.0	2131.0	1881.0	-1.0	3179.0	1525.0	-1.0	2123.0	1132.0	-1.0	1652.0	514.0	-1.0	1032.0	
73.339	1172.0	-1.0	1781.0	1222.0	-1.0	1692.0	1223.0	-1.0	1932.0	1687.0	-1.0	2358.0	1790.0	-1.0	3019.0	1512.0	-1.0	2067.0	1057.0	-1.0	1731.0	2253.0	-1.0	2895.0	822.0	-1.0	1191.0	1509.0	-1.0	1795.0	1865.0	-1.0	3120.0	1548.0	-1.0	2128.0	1878.0	-1.0	3174.0	1524.0	-1.0	2124.0	1130.0	-1.0	1651.0	515.0	-1.0	1034.0	
73.849	1171.0	-1.0	1782.0	1220.0	-1.0	1692.0	1221.0	-1.0	1931.0	1681.0	-1.0	2351.0	1772.0	-1.0	2985.0	1481.0	-1.0	2014.0	1053.0	-1.0	1721.0	2200.0	-1.0	2808.0	822.0	-1.0	1192.0	1499.0	-1.0	1774.0	1865.0	-1.0	3126.0	1546.0	-1.0	2126.0	1872.0	-1.0	3159.0	1521.0	-1.0	2115.0	1127.0	-1.0	1644.0	515.0	-1.0	1032.0	
74.359	1168.0	-1.0	1777.0	1218.0	-1.0	1686.0	1219.0	-1.0	1925.0	1674.0	-1.0	2337.0	1748.0	-1.0	2940.0	1443.0	-1.0	1957.0	1045.0	-1.0	1706.0	2136.0	-1.0	2720.0	821.0	-1.0	1190.0	1484.0	-1.0	1749.0	1862.0	-1.0	3122.0	1540.0	-1.0	2115.0	1865.0	-1.0	3146.0	1516.0	-1.0	2109.0	1122.0	-1.0	1637.0	518.0	-1.0	1032.0	
74.869	1169.0	-1.0	1772.0	1218.0	-1.0	1679.0	1219.0	-1.0	1919.0	1671.0	-1.0	2320.0	1725.0	-1.0	2879.0	1412.0	-1.0	1886.0	1037.0	-1.0	1684.0	2087.0	-1.0	2615.0	819.0	-1.0	1185.0	1468.0	-1.0	1726.0	1857.0	-1.0	3110.0	1530.0	-1.0	2098.0	1857.0	-1.0	3131.0	1511.0	-1.0	2100.0	1116.0	-1.0	1626.0	522.0	-1.0	1034.0	
75.379	1168.0	-1.0	1766.0	1217.0	-1.0	1672.0	1217.0	-1.0	1912.0	1665.0	-1.0	2305.0	1701.0	-1.0	2830.0	1380.0	-1.0	1834.0	1030.0	-1.0	1669.0	2036.0	-1.0	2537.0	817.0	-1.0	1181.0	1456.0	-1.0	1701.0	1854.0	-1.0	3104.0	1524.0	-1.0	2087.0	1852.0	-1.0	3123.0	1508.0	-1.0	2097.0	1112.0	-1.0	1621.0	525.0	-1.0	1036.0	
75.889	1162.0	-1.0	1760.0	1212.0	-1.0	1665.0	1212.0	-1.0	1905.0	1656.0	-1.0	2292.0	1689.0	-1.0	2799.0	1366.0	-1.0	1803.0	1027.0	-1.0	1659.0	2014.0	-1.0	2489.0	816.0	-1.0	1179.0	1445.0	-1.0	1689.0	1849.0	-1.0	3097.0	1519.0	-1.0	2080.0	1848.0	-1.0	3117.0	1506.0	-1.0	2094.0	1108.0	-1.0	1615.0	524.0	-1.0	1032.0	
76.399	1164.0	-1.0	1760.0	1213.0	-1.0	1666.0	1213.0	-1.0	1905.0	1656.0	-1.0	2291.0	1685.0	-1.0	2797.0	1360.0	-1.0	1795.0	1026.0	-1.0	1661.0	2003.0	-1.0	2476.0	815.0	-1.0	1176.0	1441.0	-1.0	1682.0	1848.0	-1.0	3094.0	1519.0	-1.0	2077.0	1846.0	-1.0	3111.0	1504.0	-1.0	2087.0	1106.0	-1.0	1609.0	523.0	-1.0	1026.0	
76.909	1160.0	-1.0	1757.0	1210.0	-1.0	1661.0	1211.0	-1.0	1902.0	1653.0	-1.0	2285.0	1689.0	-1.0	2804.0	1361.0	-1.0	1799.0	1027.0	-1.0	1661.0	2004.0	-1.0	2479.0	815.0	-1.0	1175.0	1440.0	-1.0	1681.0	1846.0	-1.0	3092.0	1519.0	-1.0	2079.0	1846.0	-1.0	3111.0	1506.0	-1.0	2087.0	1106.0	-1.0	1608.0	512.0	-1.0	1014.0	
77.419	1161.0	-1.0	1753.0	1211.0	-1.0	1656.0	1212.0	-1.0	1899.0	1653.0	-1.0	2281.0	1695.0	-1.0	2820.0	1365.0	-1.0	1809.0	1028.0	-1.0	1663.0	2011.0	-1.0	2492.0	813.0	-1.0	1173.0	1440.0	-1.0	1680.0	1842.0	-1.0	3085.0	1519.0	-1.0	2078.0	1846.0	-1.0	3111.0	1505.0	-1.0	2086.0	1105.0	-1.0	1607.0	495.0	-1.0	996.0	
77.929	1160.0	-1.0	1751.0	1208.0	-1.0	1655.0	1211.0	-1.0	1899.0	1653.0	-1.0	2282.0	1706.0	-1.0	2848.0	1376.0	-1.0	1834.0	1031.0	-1.0	1671.0	2027.0	-1.0	2523.0	813.0	-1.0	1174.0	1444.0	-1.0	1689.0	1842.0	-1.0	3087.0	1525.0	-1.0	2088.0	1848.0	-1.0	3119.0	1507.0	-1.0	2092.0	1106.0	-1.0	1610.0	482.0	-1.0	986.0	
78.439	1160.0	-1.0	1748.0	1210.0	-1.0	1653.0	1213.0	-1.0	1898.0	1656.0	-1.0	2285.0	1722.0	-1.0	2888.0	1397.0	-1.0	1877.0	1035.0	-1.0	1683.0	2056.0	-1.0	2576.0	813.0	-1.0	1174.0	1453.0	-1.0	1699.0	1843.0	-1.0	3086.0	1530.0	-1.0	2095.0	1851.0	-1.0	3128.0	1511.0	-1.0	2100.0	1110.0	-1.0	1614.0	480.0	-1.0	988.0	
78.949	1163.0	-1.0	1753.0	1213.0	-1.0	1661.0	1215.0	-1.0	1904.0	1663.0	-1.0	2299.0	1742.0	-1.0	2933.0	1426.0	-1.0	1935.0	1040.0	-1.0	1697.0	2094.0	-1.0	2645.0	813.0	-1.0	1174.0	1462.0	-1.0	1713.0	1844.0	-1.0	3086.0	1534.0	-1.0	2099.0	1854.0	-1.0	3128.0	1512.0	-1.0	2097.0	1110.0	-1.0	1614.0	480.0	-1.0	984.0	
79.459	1163.0	-1.0	1756.0	1214.0	-1.0	1665.0	1216.0	-1.0	1909.0	1667.0	-1.0	2311.0	1759.0	-1.0	2966.0	1454.0	-1.0	1983.0	1045.0	-1.0	1708.0	2134.0	-1.0	2708.0	814.0	-1.0	1175.0	1470.0	-1.0	1728.0	1845.0	-1.0	3091.0	1537.0	-1.0	2109.0	1857.0	-1.0	3136.0	1514.0	-1.0	2104.0	1112.0	-1.0	1617.0	474.0	-1.0	980.0	
79.969	1164.0	-1.0	1756.0	1216.0	-1.0	1665.0	1219.0	-1.0	1909.0	1671.0	-1.0	2315.0	1770.0	-1.0	2981.0	1473.0	-1.0	2012.0	1048.0	-1.0	1713.0	2162.0	-1.0	2750.0	814.0	-1.0	1176.0	1477.0	-1.0	1740.0	1845.0	-1.0	3092.0	1540.0	-1.0	2114.0	1858.0	-1.0	3139.0	1515.0	-1.0	2105.0	1112.0	-1.0	1619.0	468.0	-1.0	975.0	
80.479	1164.0	-1.0	1757.0	1216.0	-1.0	1668.0	1219.0	-1.0	1911.0	1674.0	-1.0	2322.0	1780.0	-1.0	3000.0	1494.0	-1.0	2046.0	1051.0	-1.0	1721.0	2192.0	-1.0	2799.0	814.0	-1.0	1178.0	1484.0	-1.0	1751.0	1847.0	-1.0	3100.0	1545.0	-1.0	2125.0	1862.0	-1.0	3148.0	1519.0	-1.0	2111.0	1115.0	-1.0	1623.0	470.0	-1.0	978.0	
80.989	1164.0	-1.0	1761.0	1216.0	-1.0	1672.0	1218.0	-1.0	1915.0	1678.0	-1.0	2333.0	1785.0	-1.0	3011.0	1507.0	-1.0	2071.0	1053.0	-1.0	1726.0	2212.0	-1.0	2835.0	815.0	-1.0	1180.0	1488.0	-1.0	1760.0	1848.0	-1.0	3105.0	1546.0	-1.0	2132.0	1866.0	-1.0	3151.0	1521.0	-1.0	2114.0	1115.0	-1.0	1623.0	480.0	-1.0	987.0	
81.499	1165.0	-1.0	1765.0	1218.0	-1.0	1677.0	1220.0	-1.0	1920.0	1683.0	-1.0	2343.0	1790.0	-1.0	3019.0	1517.0	-1.0	2089.0	1055.0	-1.0	1729.0	2229.0	-1.0	2864.0	814.0	-1.0	1179.0	1489.0	-1.0	1763.0	1847.0	-1.0	3103.0	1546.0	-1.0	2128.0	1866.0	-1.0	3151.0	1519.0	-1.0	2110.0	1114.0	-1.0	1623.0	483.0	-1.0	994.0	
82.009	1167.0	-1.0	1766.0	1220.0	-1.0	1680.0	1223.0	-1.0	1922.0	1686.0	-1.0	2350.0	1792.0	-1.0	3024.0	1525.0	-1.0	2102.0	1056.0	-1.0	1731.0	2238.0	-1.0	2881.0	814.0	-1.0	1179.0	1492.0	-1.0	1765.0	1848.0	-1.0	3104.0	1547.0	-1.0	2130.0	1867.0	-1.0	3155.0	1521.0	-1.0	2113.0	1115.0	-1.0	1623.0	483.0	-1.0	994.0	
82.519	1165.0	-1.0	1764.0	1219.0	-1.0	1678.0	1221.0	-1.0	1920.0	1687.0	-1.0	2351.0	1793.0	-1.0	3019.0	1529.0	-1.0	2104.0	1055.0	-1.0	1728.0	2244.0	-1.0	2880.0	815.0	-1.0	1180.0	1492.0	-1.0	1764.0	1847.0	-1.0	3102.0	1545.0	-1.0	2128.0	1866.0	-1.0	3152.0	1521.0	-1.0	2114.0	1115.0	-1.0	1621.0	475.0	-1.0	986.0	
83.029	1168.0	-1.0	1764.0	1222.0	-1.0	1680.0	1225.0	-1.0	1921.0	1692.0	-1.0	2356.0	1795.0	-1.0	3020.0	1534.0	-1.0	2109.0	1056.0	-1.0	1728.0	2248.0	-1.0	2880.0	815.0	-1.0	1178.0	1493.0	-1.0	1762.0	1847.0	-1.0	3097.0	1544.0	-1.0	2122.0	1865.0	-1.0	3141.0	1519.0	-1.0	2107.0	1113.0	-1.0	1617.0	486.0	-1.0	996.0	
83.539	1169.0	-1.0	1761.0	1223.0	-1.0	1679.0	1225.0	-1.0	1918.0	1693.0	-1.0	2356.0	1794.0	-1.0	3019.0	1537.0	-1.0	2112.0	1056.0	-1.0	1728.0	2249.0	-1.0	2878.0	815.0	-1.0	1178.0	1493.0	-1.0	1759.0	1847.0	-1.0	3095.0	1545.0	-1.0	2121.0	1864.0	-1.0	3139.0	1520.0	-1.0	2108.0	1113.0	-1.0	1616.0	498.0	-1.0	1009.0	
84.049	1165.0	-1.0	1756.0	1220.0	-1.0	1675.0	1221.0	-1.0	1914.0	1689.0	-1.0	2351.0	1793.0	-1.0	3013.0	1536.0	-1.0	2109.0	1055.0	-1.0	1726.0	2250.0	-1.0	2877.0	814.0	-1.0	1177.0	1491.0	-1.0	1754.0	1846.0	-1.0	3089.0	1544.0	-1.0	2119.0	1864.0	-1.0	3138.0	1520.0	-1.0	2111.0	1113.0	-1.0	1613.0	501.0	-1.0	1013.0	
84.559	1166.0	-1.0	1753.0	1221.0	-1.0	1670.0	1223.0	-1.0	1911.0	1690.0	-1.0	2346.0	1791.0	-1.0	3007.0	1536.0	-1.0	2102.0	1054.0	-1.0	1722.0	2249.0	-1.0	2872.0	812.0	-1.0	1173.0	1488.0	-1.0	1748.0	1843.0	-1.0	3078.0	1540.0	-1.0	2109.0	1862.0	-1.0	3129.0	1517.0	-1.0	2104.0	1111.0	-1.0	1609.0	502.0	-1.0	1009.0	
85.069	1163.0	-1.0	1748.0	1218.0	-1.0	1667.0	1220.0	-1.0	1908.0	1688.0	-1.0	2341.0	1790.0	-1.0	3004.0	1536.0	-1.0	2102.0	1053.0	-1.0	1721.0	2251.0	-1.0	2875.0	813.0	-1.0	1170.0	1487.0	-1.0	1741.0	1841.0	-1.0	3069.0	1540.0	-1.0	2100.0	1857.0	-1.0	3115.0	1512.0	-1.0	2090.0	1111.0	-1.0	1606.0	503.0	-1.0	1003.0	
85.579	1159.0	-1.0	1739.0	1215.0	-1.0	1660.0	1216.0	-1.0	1896.0	1681.0	-1.0	2325.0	1784.0	-1.0	2989.0	1531.0	-1.0	2090.0	1052.0	-1.0	1715.0	2245.0	-1.0	2857.0	811.0	-1.0	1167.0	1483.0	-1.0	1735.0	1838.0	-1.0	3058.0	1537.0	-1.0	2093.0	1855.0	-1.0	3101.0	1511.0	-1.0	2081.0	1112.0	-1.0	1605.0	501.0	-1.0	998.0	
86.089	1154.0	-1.0	1727.0	1210.0	-1.0	1650.0	1211.0	-1.0	1885.0	1673.0	-1.0	2309.0	1776.0	-1.0	2964.0	1521.0	-1.0	2063.0	1048.0	-1.0	1701.0	2225.0	-1.0	2810.0	811.0	-1.0	1164.0	1481.0	-1.0	1727.0	1837.0	-1.0	3049.0	1534.0	-1.0	2088.0	1850.0	-1.0	3088.0	1510.0	-1.0	2077.0	1113.0	-1.0	1603.0	499.0	-1.0	992.0	
86.599	1154.0	-1.0	1721.0	1212.0	-1.0	1649.0	1211.0	-1.0	1879.0	1676.0	-1.0	2306.0	1773.0	-1.0	2952.0	1514.0	-1.0	2049.0	1045.0	-1.0	1694.0	2203.0	-1.0	2769.0	811.0	-1.0	1163.0	1482.0	-1.0	1724.0	1839.0	-1.0	3043.0	1536.0	-1.0	2085.0	1847.0	-1.0	3072.0	1509.0	-1.0	2073.0	1113.0	-1.0	1600.0	488.0	-1.0	976.0	
87.109	1150.0	-1.0	1711.0	1210.0	-1.0	1645.0	1208.0	-1.0	1869.0	1674.0	-1.0	2300.0	1768.0	-1.0	2935.0	1508.0	-1.0	2036.0	1043.0	-1.0	1686.0	2188.0	-1.0	2734.0	811.0	-1.0	1161.0	1481.0	-1.0	1720.0	1840.0	-1.0	3041.0	1537.0	-1.0	2089.0	1845.0	-1.0	3069.0	1511.0	-1.0	2081.0	1112.0	-1.0	1597.0	474.0	-1.0	966.0	
87.619	1145.0	-1.0	1702.0	1206.0	-1.0	1636.0	1203.0	-1.0	1859.0	1667.0	-1.0	2287.0	1764.0	-1.0	2918.0	1503.0	-1.0	2021.0	1041.0	-1.0	1678.0	2175.0	-1.0	2705.0	810.0	-1.0	1158.0	1478.0	-1.0	1713.0	1837.0	-1.0	3036.0	1537.0	-1.0	2091.0	1843.0	-1.0	3065.0	1513.0	-1.0	2083.0	1110.0	-1.0	1593.0	459.0	-1.0	953.0	
88.128	1145.0	-1.0	1696.0	1206.0	-1.0	1633.0	1203.0	-1.0	1854.0	1665.0	-1.0	2275.0	1761.0	-1.0	2907.0	1500.0	-1.0	2012.0	1041.0	-1.0	1676.0	2173.0	-1.0	2702.0	806.0	-1.0	1149.0	1470.0	-1.0	1704.0	1830.0	-1.0	3022.0	1533.0	-1.0	2082.0	1841.0	-1.0	3061.0	1508.0	-1.0	2078.0	1107.0	-1.0	1589.0	448.0	-1.0	943.0	
88.638	1143.0	-1.0	1695.0	1204.0	-1.0	1630.0	1201.0	-1.0	1851.0	1661.0	-1.0	2268.0	1760.0	-1.0	2910.0	1500.0	-1.0	2015.0	1042.0	-1.0	1677.0	2173.0	-1.0	2703.0	804.0	-1.0	1147.0	1468.0	-1.0	1704.0	1828.0	-1.0	3022.0	1534.0	-1.0	2087.0	1842.0	-1.0	3068.0	1508.0	-1.0	2082.0	1108.0	-1.0	1591.0	429.0	-1.0	923.0	
89.148	1145.0	-1.0	1697.0	1206.0	-1.0	1631.0	1202.0	-1.0	1852.0	1660.0	-1.0	2263.0	1763.0	-1.0	2917.0	1503.0	-1.0	2020.0	1042.0	-1.0	1681.0	2176.0	-1.0	2712.0	804.0	-1.0	1148.0	1470.0	-1.0	1710.0	1830.0	-1.0	3029.0	1537.0	-1.0	2094.0	1846.0	-1.0	3084.0	1509.0	-1.0	2089.0	1109.0	-1.0	1597.0	426.0	-1.0	919.0	
89.658	1145.0	-1.0	1700.0	1205.0	-1.0	1631.0	1202.0	-1.0	1853.0	1658.0	-1.0	2262.0	1765.0	-1.0	2924.0	1505.0	-1.0	2025.0	1043.0	-1.0	1684.0	2180.0	-1.0	2718.0	806.0	-1.0	1151.0	1476.0	-1.0	1717.0	1834.0	-1.0	3039.0	1539.0	-1.0	2099.0	1849.0	-1.0	3102.0	1511.0	-1.0	2098.0	1111.0	-1.0	1606.0	427.0	-1.0	933.0	
90.168	1148.0	-1.0	1703.0	1208.0	-1.0	1633.0	1205.0	-1.0	1857.0	1664.0	-1.0	2266.0	1770.0	-1.0	2933.0	1509.0	-1.0	2031.0	1044.0	-1.0	1688.0	2190.0	-1.0	2736.0	806.0	-1.0	1154.0	1479.0	-1.0	1725.0	1835.0	-1.0	3046.0	1538.0	-1.0	2103.0	1850.0	-1.0	3111.0	1512.0	-1.0	2100.0	1111.0	-1.0	1613.0	429.0	-1.0	936.0	
90.678	1152.0	-1.0	1711.0	1211.0	-1.0	1640.0	1207.0	-1.0	1864.0	1668.0	-1.0	2278.0	1775.0	-1.0	2947.0	1516.0	-1.0	2046.0	1047.0	-1.0	1695.0	2205.0	-1.0	2763.0	808.0	-1.0	1158.0	1485.0	-1.0	1734.0	1838.0	-1.0	3052.0	1541.0	-1.0	2106.0	1850.0	-1.0	3116.0	1512.0	-1.0	2098.0	1111.0	-1.0	1617.0	417.0	-1.0	921.0	
91.188	1154.0	-1.0	1716.0	1214.0	-1.0	1645.0	1209.0	-1.0	1868.0	1670.0	-1.0	2284.0	1780.0	-1.0	2961.0	1524.0	-1.0	2061.0	1050.0	-1.0	1702.0	2215.0	-1.0	2778.0	810.0	-1.0	1164.0	1492.0	-1.0	1746.0	1841.0	-1.0	3065.0	1544.0	-1.0	2118.0	1852.0	-1.0	3126.0	1516.0	-1.0	2110.0	1112.0	-1.0	1620.0	413.0	-1.0	921.0	
91.698	1154.0	-1.0	1720.0	1214.0	-1.0	1650.0	1208.0	-1.0	1872.0	1672.0	-1.0	2290.0	1784.0	-1.0	2972.0	1529.0	-1.0	2073.0	1051.0	-1.0	1706.0	2223.0	-1.0	2794.0	812.0	-1.0	1169.0	1496.0	-1.0	1755.0	1843.0	-1.0	3076.0	1546.0	-1.0	2126.0	1852.0	-1.0	3135.0	1518.0	-1.0	2118.0	1113.0	-1.0	1623.0	419.0	-1.0	932.0	
92.208	1154.0	-1.0	1721.0	1214.0	-1.0	1651.0	1208.0	-1.0	1873.0	1671.0	-1.0	2291.0	1786.0	-1.0	2981.0	1532.0	-1.0	2081.0	1052.0	-1.0	1711.0	2232.0	-1.0	2813.0	813.0	-1.0	1171.0	1499.0	-1.0	1758.0	1844.0	-1.0	3078.0	1545.0	-1.0	2125.0	1851.0	-1.0	3139.0	1517.0	-1.0	2119.0	1111.0	-1.0	1625.0	416.0	-1.0	933.0	
92.718	1150.0	-1.0	1723.0	1209.0	-1.0	1652.0	1205.0	-1.0	1876.0	1670.0	-1.0	2295.0	1787.0	-1.0	2982.0	1533.0	-1.0	2082.0	1052.0	-1.0	1711.0	2237.0	-1.0	2820.0	814.0	-1.0	1173.0	1499.0	-1.0	1759.0	1843.0	-1.0	3075.0	1542.0	-1.0	2119.0	1849.0	-1.0	3136.0	1514.0	-1.0	2115.0	1109.0	-1.0	1624.0	409.0	-1.0	927.0	
93.228	1153.0	-1.0	1730.0	1212.0	-1.0	1660.0	1208.0	-1.0	1883.0	1675.0	-1.0	2305.0	1789.0	-1.0	2994.0	1537.0	-1.0	2094.0	1054.0	-1.0	1717.0	2244.0	-1.0	2836.0	816.0	-1.0	1176.0	1502.0	-1.0	1763.0	1844.0	-1.0	3079.0	1544.0	-1.0	2120.0	1846.0	-1.0	3132.0	1511.0	-1.0	2110.0	1109.0	-1.0	1623.0	393.0	-1.0	906.0	
93.738	1154.0	-1.0	1734.0	1214.0	-1.0	1662.0	1209.0	-1.0	1888.0	1678.0	-1.0	2312.0	1791.0	-1.0	3000.0	1540.0	-1.0	2101.0	1054.0	-1.0	1718.0	2250.0	-1.0	2845.0	818.0	-1.0	1182.0	1504.0	-1.0	1766.0	1846.0	-1.0	3085.0	1547.0	-1.0	2126.0	1848.0	-1.0	3142.0	1515.0	-1.0	2122.0	1109.0	-1.0	1628.0	365.0	-1.0	883.0	
94.248	1154.0	-1.0	1733.0	1213.0	-1.0	1660.0	1210.0	-1.0	1888.0	1678.0	-1.0	2312.0	1790.0	-1.0	3001.0	1539.0	-1.0	2100.0	1054.0	-1.0	1717.0	2251.0	-1.0	2846.0	820.0	-1.0	1186.0	1505.0	-1.0	1769.0	1848.0	-1.0	3087.0	1546.0	-1.0	2128.0	1850.0	-1.0	3154.0	1519.0	-1.0	2136.0	1112.0	-1.0	1636.0	348.0	-1.0	867.0	
94.758	1156.0	-1.0	1737.0	1213.0	-1.0	1663.0	1212.0	-1.0	1894.0	1681.0	-1.0	2318.0	1791.0	-1.0	3003.0	1540.0	-1.0	2099.0	1053.0	-1.0	1715.0	2248.0	-1.0	2836.0	821.0	-1.0	1188.0	1506.0	-1.0	1770.0	1847.0	-1.0	3086.0	1545.0	-1.0	2125.0	1849.0	-1.0	3151.0	1519.0	-1.0	2134.0	1112.0	-1.0	1635.0	339.0	-1.0	857.0	
95.268	1156.0	-1.0	1741.0	1214.0	-1.0	1669.0	1213.0	-1.0	1899.0	1680.0	-1.0	2323.0	1789.0	-1.0	3004.0	1540.0	-1.0	2099.0	1053.0	-1.0	1715.0	2250.0	-1.0	2840.0	822.0	-1.0	1191.0	1506.0	-1.0	1769.0	1847.0	-1.0	3089.0	1546.0	-1.0	2129.0	1849.0	-1.0	3156.0	1521.0	-1.0	2142.0	1114.0	-1.0	1640.0	330.0	-1.0	848.0	
95.778	1155.0	-1.0	1738.0	1214.0	-1.0	1667.0	1212.0	-1.0	1897.0	1679.0	-1.0	2318.0	1786.0	-1.0	2996.0	1536.0	-1.0	2093.0	1051.0	-1.0	1713.0	2245.0	-1.0	2835.0	822.0	-1.0	1192.0	1503.0	-1.0	1765.0	1845.0	-1.0	3087.0	1546.0	-1.0	2131.0	1848.0	-1.0	3153.0	1522.0	-1.0	2143.0	1116.0	-1.0	1639.0	336.0	-1.0	851.0	
96.288	1154.0	-1.0	1733.0	1214.0	-1.0	1663.0	1211.0	-1.0	1893.0	1676.0	-1.0	2312.0	1782.0	-1.0	2988.0	1530.0	-1.0	2084.0	1049.0	-1.0	1708.0	2230.0	-1.0	2815.0	822.0	-1.0	1191.0	1500.0	-1.0	1760.0	1843.0	-1.0	3080.0	1543.0	-1.0	2124.0	1843.0	-1.0	3141.0	1519.0	-1.0	2136.0	1113.0	-1.0	1632.0	329.0	-1.0	836.0	
96.798	1153.0	-1.0	1732.0	1214.0	-1.0	1664.0	1211.0	-1.0	1893.0	1677.0	-1.0	2314.0	1781.0	-1.0	2988.0	1529.0	-1.0	2085.0	1048.0	-1.0	1708.0	2219.0	-1.0	2799.0	823.0	-1.0	1193.0	1503.0	-1.0	1764.0	1844.0	-1.0	3087.0	1545.0	-1.0	2128.0	1842.0	-1.0	3132.0	1519.0	-1.0	2130.0	1111.0	-1.0	1628.0	333.0	-1.0	843.0	
97.308	1154.0	-1.0	1734.0	1217.0	-1.0	1668.0	1211.0	-1.0	1895.0	1680.0	-1.0	2321.0	1781.0	-1.0	2988.0	1530.0	-1.0	2088.0	1049.0	-1.0	1709.0	2219.0	-1.0	2804.0	824.0	-1.0	1196.0	1506.0	-1.0	1771.0	1846.0	-1.0	3094.0	1546.0	-1.0	2134.0	1840.0	-1.0	3133.0	1517.0	-1.0	2130.0	1108.0	-1.0	1626.0	314.0	-1.0	829.0	
97.818	1153.0	-1.0	1726.0	1216.0	-1.0	1662.0	1211.0	-1.0	1888.0	1677.0	-1.0	2311.0	1776.0	-1.0	2977.0	1528.0	-1.0	2082.0	1048.0	-1.0	1706.0	2218.0	-1.0	2799.0	823.0	-1.0	1193.0	1504.0	-1.0	1770.0	1844.0	-1.0	3087.0	1542.0	-1.0	2126.0	1839.0	-1.0	3133.0	1513.0	-1.0	2124.0	1106.0	-1.0	1625.0	295.0	-1.0	815.0	
98.328	1151.0	-1.0	1722.0	1214.0	-1.0	1658.0	1209.0	-1.0	1885.0	1674.0	-1.0	2305.0	1773.0	-1.0	2973.0	1526.0	-1.0	2081.0	1048.0	-1.0	1705.0	2220.0	-1.0	2804.0	821.0	-1.0	1191.0	1502.0	-1.0	1769.0	1841.0	-1.0	3084.0	1538.0	-1.0	2122.0	1839.0	-1.0	3135.0	1509.0	-1.0	2117.0	1107.0	-1.0	1627.0	263.0	-1.0	782.0	
98.838	1151.0	-1.0	1727.0	1214.0	-1.0	1664.0	1210.0	-1.0	1890.0	1676.0	-1.0	2315.0	1775.0	-1.0	2983.0	1531.0	-1.0	2092.0	1049.0	-1.0	1713.0	2230.0	-1.0	2828.0	821.0	-1.0	1191.0	1501.0	-1.0	1770.0	1842.0	-1.0	3084.0	1539.0	-1.0	2121.0	1841.0	-1.0	3140.0	1507.0	-1.0	2115.0	1107.0	-1.0	1631.0	272.0	-1.0	791.0	
99.348	1154.0	-1.0	1737.0	1217.0	-1.0	1675.0	1212.0	-1.0	1899.0	1680.0	-1.0	2331.0	1781.0	-1.0	3001.0	1537.0	-1.0	2110.0	1053.0	-1.0	1725.0	2242.0	-1.0	2858.0	822.0	-1.0	1196.0	1503.0	-1.0	1779.0	1846.0	-1.0	3101.0	1544.0	-1.0	2134.0	1844.0	-1.0	3150.0	1510.0	-1.0	2116.0	1110.0	-1.0	1637.0	288.0	-1.0	803.0	
99.858	1154.0	-1.0	1743.0	1217.0	-1.0	1680.0	1213.0	-1.0	1905.0	1683.0	-1.0	2339.0	1784.0	-1.0	3011.0	1541.0	-1.0	2121.0	1055.0	-1.0	1731.0	2249.0	-1.0	2876.0	823.0	-1.0	1202.0	1507.0	-1.0	1789.0	1851.0	-1.0	3116.0	1548.0	-1.0	2144.0	1851.0	-1.0	3173.0	1514.0	-1.0	2132.0	1114.0	-1.0	1647.0	291.0	-1.0	811.0	
100.368	1157.0	-1.0	1748.0	1218.0	-1.0	1683.0	1215.0	-1.0	1910.0	1686.0	-1.0	2345.0	1787.0	-1.0	3025.0	1544.0	-1.0	2131.0	1056.0	-1.0	1738.0	2258.0	-1.0	2899.0	825.0	-1.0	1209.0	1510.0	-1.0	1798.0	1853.0	-1.0	3130.0	1548.0	-1.0	2151.0	1856.0	-1.0	3198.0	1517.0	-1.0	2145.0	1115.0	-1.0	1657.0	290.0	-1.0	823.0	
100.878	1158.0	-1.0	1757.0	1218.0	-1.0	1688.0	1217.0	-1.0	1919.0	1689.0	-1.0	2355.0	1790.0	-1.0	3034.0	1548.0	-1.0	2136.0	1057.0	-1.0	1743.0	2265.0	-1.0	2916.0	827.0	-1.0	1214.0	1513.0	-1.0	1806.0	1856.0	-1.0	3142.0	1548.0	-1.0	2154.0	1859.0	-1.0	3208.0	1517.0	-1.0	2149.0	1116.0	-1.0	1662.0	309.0	-1.0	846.0	
101.388	1161.0	-1.0	1765.0	1221.0	-1.0	1696.0	1219.0	-1.0	1928.0	1693.0	-1.0	2367.0	1794.0	-1.0	3043.0	1550.0	-1.0	2143.0	1059.0	-1.0	1747.0	2276.0	-1.0	2929.0	829.0	-1.0	1218.0	1517.0	-1.0	1810.0	1859.0	-1.0	3147.0	1547.0	-1.0	2151.0	1860.0	-1.0	3221.0	1516.0	-1.0	2151.0	1119.0	-1.0	1672.0	323.0	-1.0	865.0	
101.898	1164.0	-1.0	1776.0	1223.0	-1.0	1707.0	1220.0	-1.0	1938.0	1696.0	-1.0	2379.0	1796.0	-1.0	3055.0	1554.0	-1.0	2151.0	1060.0	-1.0	1753.0	2280.0	-1.0	2945.0	831.0	-1.0	1224.0	1522.0	-1.0	1821.0	1865.0	-1.0	3167.0	1551.0	-1.0	2159.0	1864.0	-1.0	3232.0	1516.0	-1.0	2153.0	1120.0	-1.0	1677.0	324.0	-1.0	870.0	
102.408	1166.0	-1.0	1783.0	1226.0	-1.0	1713.0	1222.0	-1.0	1945.0	1700.0	-1.0	2389.0	1800.0	-1.0	3069.0	1557.0	-1.0	2163.0	1061.0	-1.0	1759.0	2283.0	-1.0	2953.0	834.0	-1.0	1236.0	1528.0	-1.0	1835.0	1871.0	-1.0	3190.0	1555.0	-1.0	2174.0	1869.0	-1.0	3253.0	1522.0	-1.0	2169.0	1121.0	-1.0	1681.0	338.0	-1.0	891.0	
102.918	1170.0	-1.0	1792.0	1230.0	-1.0	1722.0	1227.0	-1.0	1954.0	1705.0	-1.0	2405.0	1803.0	-1.0	3085.0	1560.0	-1.0	2178.0	1062.0	-1.0	1766.0	2289.0	-1.0	2969.0	837.0	-1.0	1245.0	1534.0	-1.0	1848.0	1877.0	-1.0	3209.0	1558.0	-1.0	2186.0	1876.0	-1.0	3279.0	1527.0	-1.0	2189.0	1121.0	-1.0	1685.0	351.0	-1.0	913.0	
103.428	1172.0	-1.0	1796.0	1231.0	-1.0	1726.0	1228.0	-1.0	1959.0	1710.0	-1.0	2413.0	1805.0	-1.0	3094.0	1563.0	-1.0	2184.0	1063.0	-1.0	1769.0	2296.0	-1.0	2984.0	841.0	-1.0	1251.0	1541.0	-1.0	1857.0	1882.0	-1.0	3220.0	1561.0	-1.0	2190.0	1878.0	-1.0	3291.0	1530.0	-1.0	2196.0	1119.0	-1.0	1686.0	357.0	-1.0	923.0	
103.938	1173.0	-1.0	1799.0	1233.0	-1.0	1726.0	1230.0	-1.0	1964.0	1712.0	-1.0	2419.0	1805.0	-1.0	3095.0	1564.0	-1.0	2185.0	1063.0	-1.0	1769.0	2300.0	-1.0	2995.0	842.0	-1.0	1256.0	1544.0	-1.0	1864.0	1885.0	-1.0	3228.0	1559.0	-1.0	2190.0	1878.0	-1.0	3293.0	1528.0	-1.0	2197.0	1118.0	-1.0	1685.0	367.0	-1.0	934.0	
104.448	1174.0	-1.0	1794.0	1233.0	-1.0	1721.0	1231.0	-1.0	1960.0	1712.0	-1.0	2413.0	1802.0	-1.0	3083.0	1560.0	-1.0	2174.0	1062.0	-1.0	1763.0	2298.0	-1.0	2991.0	842.0	-1.0	1256.0	1543.0	-1.0	1862.0	1882.0	-1.0	3220.0	1554.0	-1.0	2178.0	1874.0	-1.0	3283.0	1524.0	-1.0	2185.0	1115.0	-1.0	1679.0	388.0	-1.0	948.0	
104.958	1170.0	-1.0	1786.0	1229.0	-1.0	1710.0	1228.0	-1.0	1954.0	1708.0	-1.0	2402.0	1796.0	-1.0	3059.0	1553.0	-1.0	2152.0	1059.0	-1.0	1751.0	2290.0	-1.0	2971.0	841.0	-1.0	1249.0	1536.0	-1.0	1848.0	1876.0	-1.0	3197.0	1546.0	-1.0	2154.0	1867.0	-1.0	3258.0	1515.0	-1.0	2162.0	1112.0	-1.0	1669.0	407.0	-1.0	959.0	
105.468	1169.0	-1.0	1776.0	1228.0	-1.0	1702.0	1227.0	-1.0	1944.0	1705.0	-1.0	2389.0	1788.0	-1.0	3033.0	1546.0	-1.0	2131.0	1056.0	-1.0	1740.0	2277.0	-1.0	2941.0	838.0	-1.0	1240.0	1530.0	-1.0	1834.0	1868.0	-1.0	3171.0	1538.0	-1.0	2132.0	1861.0	-1.0	3229.0	1509.0	-1.0	2138.0	1109.0	-1.0	1657.0	420.0	-1.0	963.0	
105.978	1163.0	-1.0	1762.0	1222.0	-1.0	1688.0	1222.0	-1.0	1929.0	1697.0	-1.0	2370.0	1776.0	-1.0	3002.0	1534.0	-1.0	2107.0	1051.0	-1.0	1727.0	2256.0	-1.0	2910.0	836.0	-1.0	1234.0	1524.0	-1.0	1822.0	1862.0	-1.0	3148.0	1534.0	-1.0	2120.0	1856.0	-1.0	3210.0	1506.0	-1.0	2129.0	1107.0	-1.0	1650.0	438.0	-1.0	976.0	
106.488	1158.0	-1.0	1745.0	1215.0	-1.0	1670.0	1215.0	-1.0	1911.0	1685.0	-1.0	2342.0	1764.0	-1.0	2970.0	1520.0	-1.0	2080.0	1046.0	-1.0	1711.0	2235.0	-1.0	2879.0	834.0	-1.0	1225.0	1516.0	-1.0	1808.0	1853.0	-1.0	3120.0	1528.0	-1.0	2104.0	1852.0	-1.0	3187.0	1501.0	-1.0	2116.0	1105.0	-1.0	1642.0	460.0	-1.0	985.0	
106.998	1157.0	-1.0	1738.0	1214.0	-1.0	1661.0	1216.0	-1.0	1902.0	1684.0	-1.0	2331.0	1754.0	-1.0	2934.0	1509.0	-1.0	2049.0	1041.0	-1.0	1695.0	2219.0	-1.0	2847.0	829.0	-1.0	1214.0	1508.0	-1.0	1794.0	1843.0	-1.0	3086.0	1521.0	-1.0	2083.0	1844.0	-1.0	3157.0	1493.0	-1.0	2094.0	1102.0	-1.0	1632.0	477.0	-1.0	994.0	
107.508	1154.0	-1.0	1729.0	1211.0	-1.0	1651.0	1212.0	-1.0	1891.0	1679.0	-1.0	2316.0	1747.0	-1.0	2909.0	1501.0	-1.0	2028.0	1038.0	-1.0	1686.0	2206.0	-1.0	2826.0	827.0	-1.0	1208.0	1503.0	-1.0	1788.0	1838.0	-1.0	3068.0	1518.0	-1.0	2075.0	1843.0	-1.0	3141.0	1492.0	-1.0	2086.0	1100.0	-1.0	1626.0	492.0	-1.0	1012.0	
108.018	1149.0	-1.0	1721.0	1204.0	-1.0	1639.0	1206.0	-1.0	1880.0	1668.0	-1.0	2297.0	1739.0	-1.0	2885.0	1492.0	-1.0	2009.0	1035.0	-1.0	1676.0	2196.0	-1.0	2809.0	824.0	-1.0	1201.0	1498.0	-1.0	1780.0	1833.0	-1.0	3052.0	1514.0	-1.0	2065.0	1839.0	-1.0	3121.0	1488.0	-1.0	2074.0	1098.0	-1.0	1615.0	502.0	-1.0	1017.0	
108.528	1150.0	-1.0	1717.0	1205.0	-1.0	1635.0	1207.0	-1.0	1873.0	1666.0	-1.0	2290.0	1736.0	-1.0	2875.0	1488.0	-1.0	2000.0	1034.0	-1.0	1671.0	2190.0	-1.0	2799.0	822.0	-1.0	1192.0	1494.0	-1.0	1769.0	1829.0	-1.0	3032.0	1511.0	-1.0	2050.0	1832.0	-1.0	3096.0	1479.0	-1.0	2053.0	1092.0	-1.0	1601.0	523.0	-1.0	1025.0	
109.038	1147.0	-1.0	1711.0	1201.0	-1.0	1627.0	1203.0	-1.0	1862.0	1659.0	-1.0	2273.0	1733.0	-1.0	2864.0	1484.0	-1.0	1989.0	1033.0	-1.0	1666.0	2184.0	-1.0	2787.0	820.0	-1.0	1186.0	1488.0	-1.0	1760.0	1824.0	-1.0	3019.0	1508.0	-1.0	2042.0	1827.0	-1.0	3080.0	1476.0	-1.0	2044.0	1089.0	-1.0	1591.0	542.0	-1.0	1040.0	
109.548	1145.0	-1.0	1700.0	1198.0	-1.0	1614.0	1200.0	-1.0	1850.0	1651.0	-1.0	2249.0	1729.0	-1.0	2851.0	1478.0	-1.0	1975.0	1030.0	-1.0	1659.0	2179.0	-1.0	2777.0	817.0	-1.0	1179.0	1483.0	-1.0	1751.0	1819.0	-1.0	3002.0	1503.0	-1.0	2029.0	1821.0	-1.0	3059.0	1469.0	-1.0	2029.0	1084.0	-1.0	1577.0	562.0	-1.0	1051.0	
110.058	1139.0	-1.0	1692.0	1192.0	-1.0	1607.0	1195.0	-1.0	1841.0	1642.0	-1.0	2235.0	1726.0	-1.0	2849.0	1474.0	-1.0	1971.0	1031.0	-1.0	1659.0	2174.0	-1.0	2768.0	816.0	-1.0	1179.0	1479.0	-1.0	1747.0	1818.0	-1.0	3000.0	1502.0	-1.0	2028.0	1817.0	-1.0	3042.0	1466.0	-1.0	2017.0	1079.0	-1.0	1565.0	580.0	-1.0	1067.0	
110.568	1134.0	-1.0	1684.0	1187.0	-1.0	1599.0	1190.0	-1.0	1832.0	1636.0	-1.0	2222.0	1725.0	-1.0	2842.0	1472.0	-1.0	1966.0	1030.0	-1.0	1658.0	2169.0	-1.0	2755.0	816.0	-1.0	1179.0	1478.0	-1.0	1744.0	1816.0	-1.0	2998.0	1502.0	-1.0	2025.0	1812.0	-1.0	3036.0	1465.0	-1.0	2017.0	1076.0	-1.0	1561.0	598.0	-1.0	1082.0	
111.078	1130.0	-1.0	1679.0	1182.0	-1.0	1595.0	1187.0	-1.0	1830.0	1633.0	-1.0	2217.0	1724.0	-1.0	2840.0	1472.0	-1.0	1961.0	1030.0	-1.0	1655.0	2169.0	-1.0	2749.0	816.0	-1.0	1178.0	1477.0	-1.0	1743.0	1814.0	-1.0	2989.0	1497.0	-1.0	2018.0	1809.0	-1.0	3032.0	1463.0	-1.0	2016.0	1074.0	-1.0	1559.0	618.0	-1.0	1103.0	
111.588	1130.0	-1.0	1677.0	1183.0	-1.0	1596.0	1187.0	-1.0	1829.0	1633.0	-1.0	2217.0	1724.0	-1.0	2841.0	1473.0	-1.0	1963.0	1030.0	-1.0	1658.0	2171.0	-1.0	2750.0	817.0	-1.0	1180.0	1480.0	-1.0	1746.0	1814.0	-1.0	2991.0	1498.0	-1.0	2023.0	1808.0	-1.0	3040.0	1464.0	-1.0	2025.0	1075.0	-1.0	1562.0	641.0	-1.0	1128.0	
112.098	1129.0	-1.0	1678.0	1182.0	-1.0	1595.0	1187.0	-1.0	1829.0	1632.0	-1.0	2215.0	1725.0	-1.0	2842.0	1474.0	-1.0	1965.0	1031.0	-1.0	1658.0	2174.0	-1.0	2752.0	817.0	-1.0	1182.0	1483.0	-1.0	1749.0	1814.0	-1.0	2992.0	1498.0	-1.0	2025.0	1810.0	-1.0	3050.0	1466.0	-1.0	2033.0	1076.0	-1.0	1569.0	662.0	-1.0	1157.0	
112.608	1134.0	-1.0	1685.0	1188.0	-1.0	1605.0	1191.0	-1.0	1838.0	1638.0	-1.0	2227.0	1728.0	-1.0	2848.0	1479.0	-1.0	1971.0	1033.0	-1.0	1659.0	2180.0	-1.0	2761.0	818.0	-1.0	1183.0	1486.0	-1.0	1754.0	1814.0	-1.0	2991.0	1498.0	-1.0	2023.0	1809.0	-1.0	3052.0	1463.0	-1.0	2029.0	1077.0	-1.0	1574.0	671.0	-1.0	1168.0	
113.118	1135.0	-1.0	1693.0	1188.0	-1.0	1612.0	1191.0	-1.0	1844.0	1641.0	-1.0	2237.0	1730.0	-1.0	2853.0	1482.0	-1.0	1978.0	1034.0	-1.0	1662.0	2187.0	-1.0	2771.0	820.0	-1.0	1186.0	1491.0	-1.0	1762.0	1815.0	-1.0	2997.0	1500.0	-1.0	2030.0	1812.0	-1.0	3064.0	1466.0	-1.0	2038.0	1078.0	-1.0	1581.0	666.0	-1.0	1168.0	
113.628	1138.0	-1.0	1697.0	1189.0	-1.0	1612.0	1194.0	-1.0	1848.0	1644.0	-1.0	2238.0	1731.0	-1.0	2859.0	1481.0	-1.0	1981.0	1034.0	-1.0	1664.0	2193.0	-1.0	2785.0	821.0	-1.0	1188.0	1496.0	-1.0	1766.0	1815.0	-1.0	2997.0	1500.0	-1.0	2030.0	1813.0	-1.0	3073.0	1468.0	-1.0	2043.0	1079.0	-1.0	1585.0	653.0	-1.0	1160.0	
114.129	1140.0	-1.0	1706.0	1191.0	-1.0	1618.0	1195.0	-1.0	1854.0	1647.0	-1.0	2248.0	1734.0	-1.0	2875.0	1485.0	-1.0	1997.0	1035.0	-1.0	1674.0	2201.0	-1.0	2807.0	822.0	-1.0	1193.0	1501.0	-1.0	1779.0	1818.0	-1.0	3011.0	1504.0	-1.0	2041.0	1815.0	-1.0	3085.0	1470.0	-1.0	2053.0	1081.0	-1.0	1591.0	642.0	-1.0	1155.0	
114.628	1144.0	-1.0	1709.0	1194.0	-1.0	1619.0	1198.0	-1.0	1857.0	1650.0	-1.0	2252.0	1736.0	-1.0	2882.0	1487.0	-1.0	2002.0	1037.0	-1.0	1676.0	2206.0	-1.0	2814.0	823.0	-1.0	1196.0	1504.0	-1.0	1784.0	1820.0	-1.0	3017.0	1504.0	-1.0	2044.0	1816.0	-1.0	3086.0	1471.0	-1.0	2054.0	1080.0	-1.0	1590.0	626.0	-1.0	1141.0	
115.127	1148.0	-1.0	1715.0	1199.0	-1.0	1627.0	1202.0	-1.0	1864.0	1656.0	-1.0	2264.0	1742.0	-1.0	2896.0	1492.0	-1.0	2012.0	1040.0	-1.0	1683.0	2213.0	-1.0	2825.0	824.0	-1.0	1198.0	1509.0	-1.0	1789.0	1823.0	-1.0	3021.0	1505.0	-1.0	2044.0	1814.0	-1.0	3078.0	1469.0	-1.0	2046.0	1079.0	-1.0	1584.0	608.0	-1.0	1120.0	
115.627	1150.0	-1.0	1715.0	1201.0	-1.0	1627.0	1204.0	-1.0	1864.0	1659.0	-1.0	2266.0	1745.0	-1.0	2904.0	1494.0	-1.0	2016.0	1040.0	-1.0	1686.0	2214.0	-1.0	2826.0	826.0	-1.0	1201.0	1510.0	-1.0	1791.0	1825.0	-1.0	3027.0	1506.0	-1.0	2045.0	1813.0	-1.0	3074.0	1469.0	-1.0	2044.0	1077.0	-1.0	1579.0	599.0	-1.0	1105.0	
116.126	1150.0	-1.0	1711.0	1201.0	-1.0	1621.0	1204.0	-1.0	1860.0	1659.0	-1.0	2260.0	1746.0	-1.0	2906.0	1493.0	-1.0	2012.0	1041.0	-1.0	1684.0	2213.0	-1.0	2820.0	827.0	-1.0	1202.0	1510.0	-1.0	1787.0	1824.0	-1.0	3023.0	1503.0	-1.0	2036.0	1809.0	-1.0	3062.0	1465.0	-1.0	2036.0	1075.0	-1.0	1571.0	591.0	-1.0	1094.0	
116.625	1149.0	-1.0	1706.0	1201.0	-1.0	1619.0	1204.0	-1.0	1857.0	1658.0	-1.0	2256.0	1746.0	-1.0	2907.0	1493.0	-1.0	2011.0	1041.0	-1.0	1685.0	2209.0	-1.0	2811.0	828.0	-1.0	1204.0	1510.0	-1.0	1784.0	1825.0	-1.0	3025.0	1502.0	-1.0	2036.0	1806.0	-1.0	3057.0	1465.0	-1.0	2035.0	1074.0	-1.0	1566.0	586.0	-1.0	1090.0	
117.124	1147.0	-1.0	1698.0	1199.0	-1.0	1611.0	1203.0	-1.0	1850.0	1655.0	-1.0	2245.0	1744.0	-1.0	2899.0	1490.0	-1.0	2002.0	1040.0	-1.0	1681.0	2204.0	-1.0	2794.0	828.0	-1.0	1204.0	1508.0	-1.0	1776.0	1823.0	-1.0	3017.0	1499.0	-1.0	2026.0	1803.0	-1.0	3043.0	1462.0	-1.0	2028.0	1071.0	-1.0	1559.0	577.0	-1.0	1079.0	
117.623	1147.0	-1.0	1694.0	1199.0	-1.0	1610.0	1202.0	-1.0	1847.0	1654.0	-1.0	2243.0	1743.0	-1.0	2895.0	1490.0	-1.0	2000.0	1040.0	-1.0	1680.0	2201.0	-1.0	2785.0	829.0	-1.0	1203.0	1507.0	-1.0	1770.0	1822.0	-1.0	3009.0	1498.0	-1.0	2018.0	1799.0	-1.0	3030.0	1459.0	-1.0	2016.0	1069.0	-1.0	1553.0	572.0	-1.0	1068.0	
118.122	1146.0	-1.0	1689.0	1199.0	-1.0	1606.0	1201.0	-1.0	1842.0	1653.0	-1.0	2236.0	1739.0	-1.0	2882.0	1486.0	-1.0	1991.0	1039.0	-1.0	1675.0	2196.0	-1.0	2772.0	828.0	-1.0	1202.0	1506.0	-1.0	1764.0	1821.0	-1.0	3001.0	1496.0	-1.0	2010.0	1797.0	-1.0	3024.0	1459.0	-1.0	2012.0	1069.0	-1.0	1551.0	571.0	-1.0	1068.0	
118.622	1145.0	-1.0	1686.0	1197.0	-1.0	1600.0	1201.0	-1.0	1839.0	1651.0	-1.0	2227.0	1735.0	-1.0	2866.0	1483.0	-1.0	1977.0	1037.0	-1.0	1666.0	2193.0	-1.0	2761.0	827.0	-1.0	1198.0	1505.0	-1.0	1758.0	1816.0	-1.0	2985.0	1490.0	-1.0	1996.0	1795.0	-1.0	3013.0	1456.0	-1.0	2002.0	1069.0	-1.0	1549.0	578.0	-1.0	1070.0	
119.121	1145.0	-1.0	1685.0	1198.0	-1.0	1600.0	1202.0	-1.0	1838.0	1651.0	-1.0	2228.0	1732.0	-1.0	2857.0	1482.0	-1.0	1974.0	1036.0	-1.0	1662.0	2194.0	-1.0	2759.0	828.0	-1.0	1198.0	1507.0	-1.0	1759.0	1815.0	-1.0	2981.0	1491.0	-1.0	1996.0	1796.0	-1.0	3014.0	1457.0	-1.0	2005.0	1071.0	-1.0	1552.0	592.0	-1.0	1086.0	
119.620	1146.0	-1.0	1684.0	1198.0	-1.0	1597.0	1201.0	-1.0	1835.0	1650.0	-1.0	2222.0	1730.0	-1.0	2847.0	1480.0	-1.0	1968.0	1036.0	-1.0	1657.0	2196.0	-1.0	2761.0	828.0	-1.0	1197.0	1508.0	-1.0	1760.0	1814.0	-1.0	2973.0	1490.0	-1.0	1990.0	1795.0	-1.0	3009.0	1456.0	-1.0	2001.0	1071.0	-1.0	1552.0	599.0	-1.0	1090.0	
120.120	1148.0	-1.0	1689.0	1199.0	-1.0	1601.0	1202.0	-1.0	1839.0	1653.0	-1.0	2229.0	1732.0	-1.0	2850.0	1484.0	-1.0	1975.0	1036.0	-1.0	1659.0	2204.0	-1.0	2777.0	829.0	-1.0	1196.0	1514.0	-1.0	1766.0	1816.0	-1.0	2970.0	1491.0	-1.0	1989.0	1795.0	-1.0	3006.0	1455.0	-1.0	1993.0	1072.0	-1.0	1553.0	600.0	-1.0	1089.0	
120.619	1150.0	-1.0	1692.0	1200.0	-1.0	1604.0	1204.0	-1.0	1840.0	1655.0	-1.0	2232.0	1734.0	-1.0	2852.0	1486.0	-1.0	1980.0	1037.0	-1.0	1662.0	2212.0	-1.0	2793.0	830.0	-1.0	1198.0	1518.0	-1.0	1775.0	1817.0	-1.0	2972.0	1493.0	-1.0	1990.0	1797.0	-1.0	3008.0	1455.0	-1.0	1995.0	1073.0	-1.0	1556.0	610.0	-1.0	1098.0	
121.118	1152.0	-1.0	1696.0	1201.0	-1.0	1603.0	1205.0	-1.0	1842.0	1656.0	-1.0	2235.0	1736.0	-1.0	2856.0	1488.0	-1.0	1981.0	1037.0	-1.0	1660.0	2222.0	-1.0	2812.0	830.0	-1.0	1199.0	1524.0	-1.0	1786.0	1819.0	-1.0	2972.0	1491.0	-1.0	1988.0	1797.0	-1.0	3007.0	1454.0	-1.0	1989.0	1075.0	-1.0	1558.0	624.0	-1.0	1111.0	
121.617	1154.0	-1.0	1700.0	1202.0	-1.0	1606.0	1206.0	-1.0	1845.0	1659.0	-1.0	2240.0	1741.0	-1.0	2868.0	1493.0	-1.0	1993.0	1039.0	-1.0	1667.0	2234.0	-1.0	2837.0	832.0	-1.0	1204.0	1532.0	-1.0	1800.0	1823.0	-1.0	2983.0	1495.0	-1.0	1997.0	1800.0	-1.0	3015.0	1455.0	-1.0	1994.0	1076.0	-1.0	1562.0	637.0	-1.0	1124.0	
122.116	1155.0	-1.0	1700.0	1202.0	-1.0	1603.0	1207.0	-1.0	1844.0	1658.0	-1.0	2238.0	1744.0	-1.0	2875.0	1495.0	-1.0	1998.0	1041.0	-1.0	1670.0	2242.0	-1.0	2852.0	834.0	-1.0	1206.0	1537.0	-1.0	1810.0	1825.0	-1.0	2989.0	1496.0	-1.0	2001.0	1800.0	-1.0	3013.0	1454.0	-1.0	1991.0	1075.0	-1.0	1562.0	644.0	-1.0	1130.0	
122.615	1156.0	-1.0	1702.0	1204.0	-1.0	1607.0	1207.0	-1.0	1846.0	1660.0	-1.0	2244.0	1749.0	-1.0	2891.0	1501.0	-1.0	2012.0	1043.0	-1.0	1679.0	2252.0	-1.0	2871.0	836.0	-1.0	1211.0	1544.0	-1.0	1821.0	1831.0	-1.0	3003.0	1500.0	-1.0	2008.0	1800.0	-1.0	3011.0	1453.0	-1.0	1984.0	1076.0	-1.0	1561.0	651.0	-1.0	1132.0	
123.115	1156.0	-1.0	1700.0	1203.0	-1.0	1604.0	1207.0	-1.0	1844.0	1660.0	-1.0	2241.0	1752.0	-1.0	2899.0	1503.0	-1.0	2017.0	1045.0	-1.0	1684.0	2253.0	-1.0	2874.0	837.0	-1.0	1214.0	1546.0	-1.0	1825.0	1835.0	-1.0	3013.0	1502.0	-1.0	2013.0	1800.0	-1.0	3010.0	1451.0	-1.0	1981.0	1076.0	-1.0	1560.0	648.0	-1.0	1131.0	
123.614	1157.0	-1.0	1699.0	1205.0	-1.0	1604.0	1208.0	-1.0	1845.0	1662.0	-1.0	2243.0	1756.0	-1.0	2905.0	1505.0	-1.0	2018.0	1046.0	-1.0	1687.0	2256.0	-1.0	2876.0	838.0	-1.0	1216.0	1548.0	-1.0	1828.0	1838.0	-1.0	3019.0	1502.0	-1.0	2012.0	1800.0	-1.0	3006.0	1448.0	-1.0	1973.0	1075.0	-1.0	1558.0	646.0	-1.0	1126.0	
124.113	1156.0	-1.0	1698.0	1205.0	-1.0	1603.0	1208.0	-1.0	1844.0	1661.0	-1.0	2240.0	1757.0	-1.0	2909.0	1507.0	-1.0	2020.0	1047.0	-1.0	1690.0	2255.0	-1.0	2875.0	839.0	-1.0	1218.0	1549.0	-1.0	1828.0	1841.0	-1.0	3028.0	1503.0	-1.0	2017.0	1802.0	-1.0	3011.0	1450.0	-1.0	1975.0	1076.0	-1.0	1561.0	642.0	-1.0	1124.0	
124.612	1156.0	-1.0	1696.0	1203.0	-1.0	1598.0	1208.0	-1.0	1844.0	1660.0	-1.0	2235.0	1757.0	-1.0	2907.0	1505.0	-1.0	2016.0	1047.0	-1.0	1688.0	2257.0	-1.0	2872.0	838.0	-1.0	1217.0	1548.0	-1.0	1825.0	1841.0	-1.0	3029.0	1502.0	-1.0	2013.0	1802.0	-1.0	3010.0	1449.0	-1.0	1974.0	1076.0	-1.0	1561.0	641.0	-1.0	1123.0	
125.112	1157.0	-1.0	1697.0	1205.0	-1.0	1601.0	1209.0	-1.0	1846.0	1661.0	-1.0	2236.0	1758.0	-1.0	2909.0	1506.0	-1.0	2019.0	1047.0	-1.0	1690.0	2258.0	-1.0	2877.0	839.0	-1.0	1218.0	1549.0	-1.0	1825.0	1842.0	-1.0	3035.0	1503.0	-1.0	2019.0	1804.0	-1.0	3018.0	1452.0	-1.0	1981.0	1078.0	-1.0	1565.0	647.0	-1.0	1131.0	
125.612	1158.0	-1.0	1698.0	1205.0	-1.0	1600.0	1209.0	-1.0	1846.0	1661.0	-1.0	2234.0	1757.0	-1.0	2906.0	1506.0	-1.0	2019.0	1047.0	-1.0	1688.0	2261.0	-1.0	2881.0	837.0	-1.0	1215.0	1549.0	-1.0	1823.0	1840.0	-1.0	3030.0	1500.0	-1.0	2013.0	1805.0	-1.0	3020.0	1450.0	-1.0	1978.0	1078.0	-1.0	1567.0	651.0	-1.0	1133.0	
126.111	1159.0	-1.0	1703.0	1206.0	-1.0	1605.0	1211.0	-1.0	1852.0	1663.0	-1.0	2241.0	1760.0	-1.0	2912.0	1510.0	-1.0	2028.0	1047.0	-1.0	1692.0	2269.0	-1.0	2896.0	837.0	-1.0	1215.0	1551.0	-1.0	1826.0	1840.0	-1.0	3032.0	1502.0	-1.0	2017.0	1805.0	-1.0	3023.0	1450.0	-1.0	1974.0	1078.0	-1.0	1569.0	650.0	-1.0	1131.0	
126.610	1161.0	-1.0	1706.0	1208.0	-1.0	1605.0	1212.0	-1.0	1855.0	1664.0	-1.0	2243.0	1761.0	-1.0	2912.0	1512.0	-1.0	2031.0	1048.0	-1.0	1691.0	2276.0	-1.0	2911.0	836.0	-1.0	1211.0	1551.0	-1.0	1827.0	1838.0	-1.0	3025.0	1501.0	-1.0	2013.0	1806.0	-1.0	3024.0	1449.0	-1.0	1973.0	1079.0	-1.0	1570.0	643.0	-1.0	1127.0	
127.110	1163.0	-1.0	1711.0	1209.0	-1.0	1606.0	1215.0	-1.0	1859.0	1668.0	-1.0	2248.0	1763.0	-1.0	2915.0	1514.0	-1.0	2034.0	1047.0	-1.0	1690.0	2286.0	-1.0	2927.0	834.0	-1.0	1206.0	1551.0	-1.0	1829.0	1834.0	-1.0	3016.0	1497.0	-1.0	2004.0	1804.0	-1.0	3020.0	1445.0	-1.0	1963.0	1078.0	-1.0	1570.0	633.0	-1.0	1116.0	
127.609	1165.0	-1.0	1716.0	1210.0	-1.0	1609.0	1216.0	-1.0	1861.0	1669.0	-1.0	2251.0	1765.0	-1.0	2920.0	1517.0	-1.0	2041.0	1048.0	-1.0	1691.0	2295.0	-1.0	2948.0	833.0	-1.0	1204.0	1553.0	-1.0	1835.0	1834.0	-1.0	3014.0	1497.0	-1.0	2004.0	1805.0	-1.0	3024.0	1446.0	-1.0	1964.0	1079.0	-1.0	1571.0	634.0	-1.0	1118.0	
128.108	1166.0	-1.0	1717.0	1208.0	-1.0	1605.0	1216.0	-1.0	1861.0	1668.0	-1.0	2247.0	1767.0	-1.0	2925.0	1519.0	-1.0	2044.0	1048.0	-1.0	1692.0	2302.0	-1.0	2966.0	832.0	-1.0	1201.0	1555.0	-1.0	1840.0	1834.0	-1.0	3011.0	1497.0	-1.0	2001.0	1805.0	-1.0	3022.0	1444.0	-1.0	1959.0	1079.0	-1.0	1573.0	638.0	-1.0	1120.0	
128.607	1168.0	-1.0	1723.0	1210.0	-1.0	1610.0	1218.0	-1.0	1865.0	1671.0	-1.0	2255.0	1771.0	-1.0	2939.0	1523.0	-1.0	2056.0	1050.0	-1.0	1698.0	2312.0	-1.0	2990.0	832.0	-1.0	1203.0	1559.0	-1.0	1850.0	1836.0	-1.0	3019.0	1500.0	-1.0	2009.0	1807.0	-1.0	3024.0	1443.0	-1.0	1955.0	1080.0	-1.0	1576.0	622.0	-1.0	1104.0	
129.106	1169.0	-1.0	1727.0	1210.0	-1.0	1610.0	1218.0	-1.0	1866.0	1672.0	-1.0	2258.0	1775.0	-1.0	2950.0	1527.0	-1.0	2064.0	1051.0	-1.0	1702.0	2318.0	-1.0	3007.0	832.0	-1.0	1204.0	1561.0	-1.0	1857.0	1838.0	-1.0	3028.0	1502.0	-1.0	2013.0	1808.0	-1.0	3028.0	1443.0	-1.0	1955.0	1081.0	-1.0	1581.0	604.0	-1.0	1088.0	
129.605	1171.0	-1.0	1731.0	1211.0	-1.0	1608.0	1218.0	-1.0	1868.0	1672.0	-1.0	2258.0	1778.0	-1.0	2959.0	1527.0	-1.0	2064.0	1052.0	-1.0	1702.0	2323.0	-1.0	3019.0	831.0	-1.0	1203.0	1561.0	-1.0	1859.0	1840.0	-1.0	3029.0	1501.0	-1.0	2011.0	1808.0	-1.0	3027.0	1441.0	-1.0	1950.0	1083.0	-1.0	1583.0	584.0	-1.0	1065.0	
130.104	1171.0	-1.0	1734.0	1211.0	-1.0	1611.0	1220.0	-1.0	1870.0	1674.0	-1.0	2262.0	1783.0	-1.0	2971.0	1531.0	-1.0	2071.0	1053.0	-1.0	1709.0	2327.0	-1.0	3027.0	831.0	-1.0	1206.0	1563.0	-1.0	1864.0	1843.0	-1.0	3043.0	1504.0	-1.0	2019.0	1810.0	-1.0	3034.0	1443.0	-1.0	1954.0	1085.0	-1.0	1587.0	559.0	-1.0	1045.0	
130.603	1172.0	-1.0	1735.0	1211.0	-1.0	1610.0	1219.0	-1.0	1869.0	1673.0	-1.0	2260.0	1785.0	-1.0	2975.0	1531.0	-1.0	2071.0	1054.0	-1.0	1711.0	2326.0	-1.0	3026.0	832.0	-1.0	1208.0	1562.0	-1.0	1863.0	1845.0	-1.0	3049.0	1505.0	-1.0	2020.0	1811.0	-1.0	3033.0	1443.0	-1.0	1952.0	1085.0	-1.0	1587.0	533.0	-1.0	1016.0	
131.103	1173.0	-1.0	1739.0	1212.0	-1.0	1616.0	1221.0	-1.0	1873.0	1674.0	-1.0	2267.0	1788.0	-1.0	2986.0	1534.0	-1.0	2078.0	1055.0	-1.0	1716.0	2328.0	-1.0	3029.0	832.0	-1.0	1208.0	1561.0	-1.0	1862.0	1848.0	-1.0	3053.0	1505.0	-1.0	2019.0	1810.0	-1.0	3027.0	1441.0	-1.0	1945.0	1084.0	-1.0	1584.0	504.0	-1.0	982.0	
131.602	1173.0	-1.0	1739.0	1213.0	-1.0	1619.0	1220.0	-1.0	1874.0	1675.0	-1.0	2268.0	1788.0	-1.0	2989.0	1534.0	-1.0	2079.0	1055.0	-1.0	1719.0	2328.0	-1.0	3030.0	832.0	-1.0	1210.0	1561.0	-1.0	1862.0	1849.0	-1.0	3058.0	1505.0	-1.0	2022.0	1810.0	-1.0	3028.0	1443.0	-1.0	1947.0	1084.0	-1.0	1583.0	476.0	-1.0	956.0	
132.101	1172.0	-1.0	1736.0	1213.0	-1.0	1616.0	1219.0	-1.0	1872.0	1673.0	-1.0	2264.0	1787.0	-1.0	2984.0	1533.0	-1.0	2074.0	1054.0	-1.0	1716.0	2328.0	-1.0	3029.0	832.0	-1.0	1209.0	1560.0	-1.0	1861.0	1846.0	-1.0	3054.0	1504.0	-1.0	2017.0	1810.0	-1.0	3024.0	1441.0	-1.0	1945.0	1083.0	-1.0	1580.0	453.0	-1.0	928.0	
132.600	1172.0	-1.0	1738.0	1213.0	-1.0	1621.0	1220.0	-1.0	1875.0	1675.0	-1.0	2270.0	1787.0	-1.0	2986.0	1533.0	-1.0	2081.0	1055.0	-1.0	1719.0	2330.0	-1.0	3038.0	832.0	-1.0	1211.0	1561.0	-1.0	1866.0	1848.0	-1.0	3058.0	1506.0	-1.0	2023.0	1812.0	-1.0	3030.0	1445.0	-1.0	1950.0	1083.0	-1.0	1580.0	425.0	-1.0	901.0	
133.099	1172.0	-1.0	1738.0	1214.0	-1.0	1622.0	1221.0	-1.0	1877.0	1676.0	-1.0	2272.0	1785.0	-1.0	2983.0	1534.0	-1.0	2082.0	1055.0	-1.0	1718.0	2333.0	-1.0	3048.0	832.0	-1.0	1212.0	1562.0	-1.0	1868.0	1846.0	-1.0	3053.0	1505.0	-1.0	2023.0	1812.0	-1.0	3034.0	1446.0	-1.0	1954.0	1083.0	-1.0	1580.0	404.0	-1.0	883.0	
133.598	1174.0	-1.0	1742.0	1216.0	-1.0	1628.0	1222.0	-1.0	1883.0	1679.0	-1.0	2280.0	1786.0	-1.0	2985.0	1536.0	-1.0	2086.0	1055.0	-1.0	1718.0	2340.0	-1.0	3063.0	831.0	-1.0	1211.0	1564.0	-1.0	1873.0	1845.0	-1.0	3049.0	1505.0	-1.0	2019.0	1812.0	-1.0	3034.0	1445.0	-1.0	1952.0	1081.0	-1.0	1581.0	393.0	-1.0	871.0	
134.097	1175.0	-1.0	1747.0	1217.0	-1.0	1634.0	1224.0	-1.0	1888.0	1682.0	-1.0	2289.0	1787.0	-1.0	2992.0	1539.0	-1.0	2095.0	1056.0	-1.0	1723.0	2348.0	-1.0	3083.0	832.0	-1.0	1214.0	1567.0	-1.0	1883.0	1846.0	-1.0	3054.0	1508.0	-1.0	2027.0	1815.0	-1.0	3048.0	1448.0	-1.0	1962.0	1084.0	-1.0	1587.0	392.0	-1.0	874.0	
134.596	1176.0	-1.0	1751.0	1218.0	-1.0	1636.0	1224.0	-1.0	1892.0	1682.0	-1.0	2292.0	1790.0	-1.0	3000.0	1541.0	-1.0	2101.0	1056.0	-1.0	1726.0	2355.0	-1.0	3100.0	833.0	-1.0	1217.0	1571.0	-1.0	1892.0	1847.0	-1.0	3060.0	1509.0	-1.0	2030.0	1817.0	-1.0	3058.0	1451.0	-1.0	1968.0	1086.0	-1.0	1593.0	397.0	-1.0	882.0	
135.095	1178.0	-1.0	1761.0	1220.0	-1.0	1646.0	1226.0	-1.0	1900.0	1686.0	-1.0	2307.0	1795.0	-1.0	3021.0	1546.0	-1.0	2120.0	1059.0	-1.0	1738.0	2364.0	-1.0	3128.0	834.0	-1.0	1222.0	1575.0	-1.0	1904.0	1852.0	-1.0	3074.0	1513.0	-1.0	2040.0	1821.0	-1.0	3066.0	1452.0	-1.0	1971.0	1088.0	-1.0	1598.0	407.0	-1.0	893.0	
135.594	1179.0	-1.0	1767.0	1221.0	-1.0	1650.0	1227.0	-1.0	1905.0	1689.0	-1.0	2316.0	1799.0	-1.0	3039.0	1551.0	-1.0	2132.0	1061.0	-1.0	1747.0	2370.0	-1.0	3146.0	836.0	-1.0	1228.0	1579.0	-1.0	1913.0	1857.0	-1.0	3089.0	1518.0	-1.0	2051.0	1824.0	-1.0	3082.0	1456.0	-1.0	1983.0	1091.0	-1.0	1606.0	420.0	-1.0	910.0	
136.093	1181.0	-1.0	1771.0	1222.0	-1.0	1651.0	1228.0	-1.0	1908.0	1690.0	-1.0	2317.0	1802.0	-1.0	3047.0	1552.0	-1.0	2135.0	1062.0	-1.0	1750.0	2372.0	-1.0	3152.0	838.0	-1.0	1232.0	1581.0	-1.0	1918.0	1861.0	-1.0	3104.0	1520.0	-1.0	2057.0	1827.0	-1.0	3092.0	1458.0	-1.0	1989.0	1093.0	-1.0	1612.0	432.0	-1.0	926.0	
136.592	1182.0	-1.0	1778.0	1224.0	-1.0	1661.0	1230.0	-1.0	1915.0	1694.0	-1.0	2330.0	1808.0	-1.0	3070.0	1557.0	-1.0	2151.0	1064.0	-1.0	1761.0	2377.0	-1.0	3168.0	840.0	-1.0	1240.0	1584.0	-1.0	1925.0	1868.0	-1.0	3123.0	1526.0	-1.0	2071.0	1831.0	-1.0	3102.0	1461.0	-1.0	1993.0	1094.0	-1.0	1617.0	446.0	-1.0	941.0	
137.091	1183.0	-1.0	1782.0	1225.0	-1.0	1664.0	1232.0	-1.0	1918.0	1695.0	-1.0	2335.0	1812.0	-1.0	3081.0	1559.0	-1.0	2157.0	1066.0	-1.0	1767.0	2379.0	-1.0	3171.0	842.0	-1.0	1246.0	1585.0	-1.0	1929.0	1872.0	-1.0	3141.0	1530.0	-1.0	2080.0	1833.0	-1.0	3113.0	1464.0	-1.0	2003.0	1095.0	-1.0	1621.0	460.0	-1.0	961.0	
137.590	1184.0	-1.0	1782.0	1226.0	-1.0	1663.0	1232.0	-1.0	1918.0	1696.0	-1.0	2333.0	1813.0	-1.0	3085.0	1560.0	-1.0	2155.0	1066.0	-1.0	1767.0	2380.0	-1.0	3172.0	842.0	-1.0	1248.0	1585.0	-1.0	1930.0	1873.0	-1.0	3148.0	1528.0	-1.0	2080.0	1835.0	-1.0	3118.0	1465.0	-1.0	2006.0	1095.0	-1.0	1622.0	483.0	-1.0	985.0	
138.089	1185.0	-1.0	1785.0	1226.0	-1.0	1668.0	1232.0	-1.0	1921.0	1698.0	-1.0	2339.0	1814.0	-1.0	3092.0	1563.0	-1.0	2161.0	1067.0	-1.0	1771.0	2384.0	-1.0	3181.0	843.0	-1.0	1253.0	1587.0	-1.0	1934.0	1878.0	-1.0	3161.0	1532.0	-1.0	2090.0	1837.0	-1.0	3126.0	1468.0	-1.0	2011.0	1097.0	-1.0	1623.0	519.0	-1.0	1023.0	
138.588	1184.0	-1.0	1783.0	1226.0	-1.0	1668.0	1232.0	-1.0	1923.0	1699.0	-1.0	2341.0	1814.0	-1.0	3090.0	1562.0	-1.0	2162.0	1066.0	-1.0	1770.0	2387.0	-1.0	3185.0	844.0	-1.0	1255.0	1588.0	-1.0	1936.0	1877.0	-1.0	3164.0	1531.0	-1.0	2092.0	1839.0	-1.0	3133.0	1470.0	-1.0	2017.0	1098.0	-1.0	1625.0	566.0	-1.0	1070.0	
139.088	1184.0	-1.0	1783.0	1226.0	-1.0	1668.0	1233.0	-1.0	1923.0	1698.0	-1.0	2340.0	1811.0	-1.0	3083.0	1561.0	-1.0	2160.0	1065.0	-1.0	1766.0	2388.0	-1.0	3191.0	843.0	-1.0	1254.0	1587.0	-1.0	1937.0	1874.0	-1.0	3158.0	1527.0	-1.0	2084.0	1838.0	-1.0	3137.0	1470.0	-1.0	2019.0	1097.0	-1.0	1627.0	603.0	-1.0	1108.0	
139.587	1184.0	-1.0	1786.0	1227.0	-1.0	1673.0	1233.0	-1.0	1928.0	1700.0	-1.0	2348.0	1810.0	-1.0	3083.0	1563.0	-1.0	2164.0	1065.0	-1.0	1766.0	2393.0	-1.0	3204.0	843.0	-1.0	1256.0	1589.0	-1.0	1944.0	1873.0	-1.0	3159.0	1529.0	-1.0	2087.0	1841.0	-1.0	3148.0	1473.0	-1.0	2030.0	1100.0	-1.0	1632.0	626.0	-1.0	1136.0	
140.086	1184.0	-1.0	1788.0	1227.0	-1.0	1675.0	1234.0	-1.0	1929.0	1700.0	-1.0	2351.0	1808.0	-1.0	3077.0	1563.0	-1.0	2165.0	1064.0	-1.0	1765.0	2396.0	-1.0	3213.0	844.0	-1.0	1258.0	1590.0	-1.0	1949.0	1872.0	-1.0	3157.0	1528.0	-1.0	2087.0	1844.0	-1.0	3157.0	1474.0	-1.0	2037.0	1101.0	-1.0	1636.0	636.0	-1.0	1148.0	
140.585	1185.0	-1.0	1790.0	1227.0	-1.0	1675.0	1234.0	-1.0	1931.0	1702.0	-1.0	2352.0	1807.0	-1.0	3073.0	1562.0	-1.0	2164.0	1063.0	-1.0	1762.0	2398.0	-1.0	3222.0	843.0	-1.0	1257.0	1591.0	-1.0	1952.0	1870.0	-1.0	3150.0	1525.0	-1.0	2080.0	1844.0	-1.0	3159.0	1473.0	-1.0	2036.0	1101.0	-1.0	1638.0	636.0	-1.0	1150.0	
141.084	1186.0	-1.0	1794.0	1229.0	-1.0	1680.0	1235.0	-1.0	1935.0	1703.0	-1.0	2359.0	1807.0	-1.0	3078.0	1564.0	-1.0	2169.0	1064.0	-1.0	1765.0	2404.0	-1.0	3235.0	845.0	-1.0	1261.0	1593.0	-1.0	1960.0	1872.0	-1.0	3157.0	1528.0	-1.0	2085.0	1846.0	-1.0	3170.0	1476.0	-1.0	2043.0	1103.0	-1.0	1643.0	626.0	-1.0	1145.0	
141.583	1187.0	-1.0	1795.0	1228.0	-1.0	1679.0	1234.0	-1.0	1935.0	1703.0	-1.0	2360.0	1807.0	-1.0	3081.0	1564.0	-1.0	2171.0	1065.0	-1.0	1769.0	2403.0	-1.0	3240.0	845.0	-1.0	1264.0	1594.0	-1.0	1964.0	1874.0	-1.0	3162.0	1528.0	-1.0	2089.0	1846.0	-1.0	3173.0	1477.0	-1.0	2047.0	1103.0	-1.0	1645.0	610.0	-1.0	1130.0	
142.082	1187.0	-1.0	1795.0	1227.0	-1.0	1677.0	1234.0	-1.0	1934.0	1703.0	-1.0	2358.0	1808.0	-1.0	3086.0	1564.0	-1.0	2170.0	1064.0	-1.0	1769.0	2402.0	-1.0	3238.0	846.0	-1.0	1267.0	1593.0	-1.0	1964.0	1875.0	-1.0	3167.0	1527.0	-1.0	2086.0	1845.0	-1.0	3170.0	1475.0	-1.0	2043.0	1102.0	-1.0	1644.0	591.0	-1.0	1110.0	
142.581	1186.0	-1.0	1795.0	1228.0	-1.0	1679.0	1235.0	-1.0	1935.0	1703.0	-1.0	2361.0	1811.0	-1.0	3097.0	1566.0	-1.0	2177.0	1066.0	-1.0	1776.0	2402.0	-1.0	3239.0	847.0	-1.0	1273.0	1595.0	-1.0	1969.0	1879.0	-1.0	3183.0	1531.0	-1.0	2098.0	1846.0	-1.0	3171.0	1476.0	-1.0	2043.0	1103.0	-1.0	1643.0	576.0	-1.0	1094.0	
143.081	1186.0	-1.0	1792.0	1227.0	-1.0	1676.0	1234.0	-1.0	1933.0	1703.0	-1.0	2358.0	1813.0	-1.0	3105.0	1567.0	-1.0	2180.0	1066.0	-1.0	1779.0	2398.0	-1.0	3234.0	849.0	-1.0	1278.0	1594.0	-1.0	1969.0	1883.0	-1.0	3195.0	1533.0	-1.0	2104.0	1845.0	-1.0	3170.0	1476.0	-1.0	2045.0	1102.0	-1.0	1641.0	561.0	-1.0	1079.0	
143.580	1184.0	-1.0	1789.0	1225.0	-1.0	1671.0	1233.0	-1.0	1929.0	1700.0	-1.0	2352.0	1813.0	-1.0	3107.0	1566.0	-1.0	2175.0	1066.0	-1.0	1777.0	2392.0	-1.0	3222.0	850.0	-1.0	1280.0	1592.0	-1.0	1966.0	1883.0	-1.0	3199.0	1532.0	-1.0	2101.0	1841.0	-1.0	3163.0	1474.0	-1.0	2039.0	1099.0	-1.0	1637.0	545.0	-1.0	1061.0	
144.079	1184.0	-1.0	1787.0	1225.0	-1.0	1672.0	1232.0	-1.0	1928.0	1701.0	-1.0	2354.0	1814.0	-1.0	3114.0	1567.0	-1.0	2180.0	1066.0	-1.0	1782.0	2390.0	-1.0	3221.0	850.0	-1.0	1284.0	1593.0	-1.0	1965.0	1886.0	-1.0	3208.0	1535.0	-1.0	2105.0	1841.0	-1.0	3157.0	1472.0	-1.0	2033.0	1098.0	-1.0	1634.0	530.0	-1.0	1046.0	
144.578	1183.0	-1.0	1783.0	1224.0	-1.0	1669.0	1232.0	-1.0	1926.0	1700.0	-1.0	2350.0	1812.0	-1.0	3111.0	1566.0	-1.0	2179.0	1065.0	-1.0	1781.0	2387.0	-1.0	3215.0	850.0	-1.0	1285.0	1590.0	-1.0	1963.0	1885.0	-1.0	3210.0	1535.0	-1.0	2106.0	1841.0	-1.0	3157.0	1472.0	-1.0	2036.0	1098.0	-1.0	1635.0	521.0	-1.0	1039.0	
145.077	1182.0	-1.0	1778.0	1222.0	-1.0	1663.0	1230.0	-1.0	1920.0	1697.0	-1.0	2343.0	1807.0	-1.0	3099.0	1562.0	-1.0	2170.0	1063.0	-1.0	1775.0	2382.0	-1.0	3207.0	848.0	-1.0	1282.0	1587.0	-1.0	1958.0	1882.0	-1.0	3200.0	1531.0	-1.0	2098.0	1839.0	-1.0	3153.0	1472.0	-1.0	2032.0	1098.0	-1.0	1633.0	513.0	-1.0	1031.0	
145.576	1181.0	-1.0	1778.0	1223.0	-1.0	1664.0	1231.0	-1.0	1922.0	1698.0	-1.0	2347.0	1803.0	-1.0	3090.0	1561.0	-1.0	2168.0	1062.0	-1.0	1770.0	2379.0	-1.0	3203.0	847.0	-1.0	1278.0	1585.0	-1.0	1955.0	1878.0	-1.0	3190.0	1529.0	-1.0	2091.0	1838.0	-1.0	3147.0	1469.0	-1.0	2025.0	1098.0	-1.0	1633.0	506.0	-1.0	1019.0	
146.075	1181.0	-1.0	1775.0	1223.0	-1.0	1663.0	1230.0	-1.0	1920.0	1699.0	-1.0	2346.0	1798.0	-1.0	3076.0	1559.0	-1.0	2163.0	1060.0	-1.0	1764.0	2375.0	-1.0	3200.0	847.0	-1.0	1276.0	1583.0	-1.0	1955.0	1875.0	-1.0	3180.0	1527.0	-1.0	2086.0	1838.0	-1.0	3151.0	1470.0	-1.0	2029.0	1100.0	-1.0	1635.0	501.0	-1.0	1018.0	
146.575	1180.0	-1.0	1773.0	1221.0	-1.0	1657.0	1229.0	-1.0	1916.0	1697.0	-1.0	2341.0	1792.0	-1.0	3057.0	1554.0	-1.0	2152.0	1056.0	-1.0	1755.0	2372.0	-1.0	3197.0	845.0	-1.0	1272.0	1581.0	-1.0	1953.0	1871.0	-1.0	3166.0	1524.0	-1.0	2078.0	1839.0	-1.0	3150.0	1470.0	-1.0	2028.0	1100.0	-1.0	1636.0	497.0	-1.0	1014.0	
147.074	1181.0	-1.0	1773.0	1222.0	-1.0	1655.0	1230.0	-1.0	1917.0	1697.0	-1.0	2342.0	1788.0	-1.0	3042.0	1551.0	-1.0	2145.0	1055.0	-1.0	1749.0	2370.0	-1.0	3195.0	843.0	-1.0	1268.0	1578.0	-1.0	1952.0	1866.0	-1.0	3152.0	1521.0	-1.0	2069.0	1837.0	-1.0	3144.0	1468.0	-1.0	2021.0	1100.0	-1.0	1634.0	495.0	-1.0	996.0	
147.573	1180.0	-1.0	1772.0	1220.0	-1.0	1654.0	1229.0	-1.0	1916.0	1697.0	-1.0	2342.0	1785.0	-1.0	3035.0	1549.0	-1.0	2143.0	1054.0	-1.0	1747.0	2367.0	-1.0	3195.0	843.0	-1.0	1269.0	1578.0	-1.0	1955.0	1865.0	-1.0	3150.0	1522.0	-1.0	2071.0	1839.0	-1.0	3148.0	1469.0	-1.0	2028.0	1100.0	-1.0	1636.0	505.0	-1.0	1008.0	
148.072	1179.0	-1.0	1770.0	1219.0	-1.0	1650.0	1229.0	-1.0	1912.0	1696.0	-1.0	2338.0	1782.0	-1.0	3029.0	1547.0	-1.0	2138.0	1054.0	-1.0	1745.0	2363.0	-1.0	3189.0	843.0	-1.0	1270.0	1577.0	-1.0	1955.0	1866.0	-1.0	3149.0	1522.0	-1.0	2072.0	1839.0	-1.0	3146.0	1469.0	-1.0	2027.0	1099.0	-1.0	1633.0	558.0	-1.0	1061.0	
148.571	1179.0	-1.0	1768.0	1219.0	-1.0	1646.0	1228.0	-1.0	1910.0	1695.0	-1.0	2334.0	1782.0	-1.0	3029.0	1546.0	-1.0	2134.0	1054.0	-1.0	1745.0	2360.0	-1.0	3184.0	844.0	-1.0	1271.0	1577.0	-1.0	1954.0	1866.0	-1.0	3148.0	1521.0	-1.0	2069.0	1836.0	-1.0	3137.0	1466.0	-1.0	2020.0	1096.0	-1.0	1627.0	614.0	-1.0	1113.0	
149.070	1179.0	-1.0	1768.0	1218.0	-1.0	1646.0	1227.0	-1.0	1909.0	1695.0	-1.0	2334.0	1784.0	-1.0	3037.0	1547.0	-1.0	2137.0	1054.0	-1.0	1751.0	2358.0	-1.0	3179.0	845.0	-1.0	1276.0	1577.0	-1.0	1956.0	1869.0	-1.0	3161.0	1525.0	-1.0	2080.0	1836.0	-1.0	3135.0	1468.0	-1.0	2024.0	1097.0	-1.0	1625.0	654.0	-1.0	1151.0	
149.570	1178.0	-1.0	1764.0	1217.0	-1.0	1643.0	1226.0	-1.0	1905.0	1692.0	-1.0	2328.0	1786.0	-1.0	3044.0	1547.0	-1.0	2137.0	1055.0	-1.0	1755.0	2351.0	-1.0	3170.0	846.0	-1.0	1280.0	1575.0	-1.0	1954.0	1873.0	-1.0	3171.0	1526.0	-1.0	2086.0	1834.0	-1.0	3129.0	1468.0	-1.0	2022.0	1095.0	-1.0	1620.0	673.0	-1.0	1168.0	
150.069	1176.0	-1.0	1760.0	1216.0	-1.0	1640.0	1225.0	-1.0	1902.0	1691.0	-1.0	2324.0	1788.0	-1.0	3050.0	1547.0	-1.0	2135.0	1055.0	-1.0	1757.0	2347.0	-1.0	3157.0	846.0	-1.0	1282.0	1573.0	-1.0	1950.0	1873.0	-1.0	3175.0	1526.0	-1.0	2084.0	1830.0	-1.0	3118.0	1465.0	-1.0	2016.0	1092.0	-1.0	1614.0	680.0	-1.0	1175.0	
150.568	1175.0	-1.0	1760.0	1216.0	-1.0	1642.0	1224.0	-1.0	1901.0	1690.0	-1.0	2324.0	1790.0	-1.0	3060.0	1548.0	-1.0	2140.0	1056.0	-1.0	1763.0	2344.0	-1.0	3151.0	847.0	-1.0	1286.0	1573.0	-1.0	1950.0	1876.0	-1.0	3188.0	1529.0	-1.0	2093.0	1831.0	-1.0	3115.0	1466.0	-1.0	2015.0	1091.0	-1.0	1611.0	684.0	-1.0	1179.0	
151.067	1173.0	-1.0	1757.0	1215.0	-1.0	1641.0	1222.0	-1.0	1898.0	1688.0	-1.0	2321.0	1790.0	-1.0	3065.0	1547.0	-1.0	2142.0	1056.0	-1.0	1765.0	2339.0	-1.0	3141.0	848.0	-1.0	1289.0	1571.0	-1.0	1946.0	1877.0	-1.0	3193.0	1529.0	-1.0	2096.0	1830.0	-1.0	3113.0	1466.0	-1.0	2015.0	1091.0	-1.0	1611.0	683.0	-1.0	1181.0	
151.566	1172.0	-1.0	1754.0	1214.0	-1.0	1639.0	1222.0	-1.0	1897.0	1686.0	-1.0	2317.0	1789.0	-1.0	3062.0	1547.0	-1.0	2138.0	1055.0	-1.0	1763.0	2335.0	-1.0	3130.0	847.0	-1.0	1287.0	1568.0	-1.0	1940.0	1874.0	-1.0	3188.0	1527.0	-1.0	2090.0	1827.0	-1.0	3107.0	1463.0	-1.0	2012.0	1091.0	-1.0	1609.0	682.0	-1.0	1180.0	
152.065	1172.0	-1.0	1756.0	1215.0	-1.0	1644.0	1222.0	-1.0	1900.0	1688.0	-1.0	2322.0	1788.0	-1.0	3066.0	1547.0	-1.0	2143.0	1055.0	-1.0	1765.0	2331.0	-1.0	3124.0	847.0	-1.0	1290.0	1568.0	-1.0	1942.0	1874.0	-1.0	3192.0	1528.0	-1.0	2096.0	1830.0	-1.0	3114.0	1466.0	-1.0	2017.0	1091.0	-1.0	1611.0	689.0	-1.0	1188.0	
152.564	1173.0	-1.0	1758.0	1216.0	-1.0	1646.0	1222.0	-1.0	1903.0	1689.0	-1.0	2325.0	1787.0	-1.0	3064.0	1547.0	-1.0	2145.0	1055.0	-1.0	1764.0	2329.0	-1.0	3123.0	847.0	-1.0	1291.0	1569.0	-1.0	1943.0	1872.0	-1.0	3190.0	1529.0	-1.0	2097.0	1831.0	-1.0	3119.0	1468.0	-1.0	2023.0	1092.0	-1.0	1613.0	692.0	-1.0	1194.0	
153.064	1174.0	-1.0	1760.0	1215.0	-1.0	1646.0	1223.0	-1.0	1904.0	1689.0	-1.0	2326.0	1784.0	-1.0	3056.0	1546.0	-1.0	2142.0	1052.0	-1.0	1759.0	2327.0	-1.0	3122.0	847.0	-1.0	1289.0	1568.0	-1.0	1944.0	1869.0	-1.0	3179.0	1525.0	-1.0	2090.0	1830.0	-1.0	3120.0	1467.0	-1.0	2023.0	1091.0	-1.0	1614.0	696.0	-1.0	1198.0	
153.563	1175.0	-1.0	1765.0	1217.0	-1.0	1651.0	1224.0	-1.0	1909.0	1691.0	-1.0	2334.0	1783.0	-1.0	3050.0	1546.0	-1.0	2142.0	1052.0	-1.0	1755.0	2327.0	-1.0	3123.0	846.0	-1.0	1286.0	1567.0	-1.0	1944.0	1866.0	-1.0	3169.0	1523.0	-1.0	2082.0	1830.0	-1.0	3117.0	1464.0	-1.0	2016.0	1091.0	-1.0	1616.0	699.0	-1.0	1200.0	
154.062	1175.0	-1.0	1768.0	1217.0	-1.0	1654.0	1224.0	-1.0	1911.0	1692.0	-1.0	2338.0	1780.0	-1.0	3042.0	1545.0	-1.0	2143.0	1051.0	-1.0	1753.0	2327.0	-1.0	3127.0	846.0	-1.0	1286.0	1567.0	-1.0	1946.0	1864.0	-1.0	3163.0	1523.0	-1.0	2082.0	1830.0	-1.0	3122.0	1466.0	-1.0	2021.0	1091.0	-1.0	1617.0	701.0	-1.0	1205.0	
154.561	1174.0	-1.0	1766.0	1216.0	-1.0	1649.0	1223.0	-1.0	1909.0	1690.0	-1.0	2333.0	1777.0	-1.0	3031.0	1543.0	-1.0	2137.0	1050.0	-1.0	1749.0	2324.0	-1.0	3123.0	846.0	-1.0	1285.0	1565.0	-1.0	1944.0	1862.0	-1.0	3156.0	1521.0	-1.0	2079.0	1829.0	-1.0	3120.0	1465.0	-1.0	2022.0	1090.0	-1.0	1615.0	709.0	-1.0	1212.0	
155.060	1175.0	-1.0	1765.0	1215.0	-1.0	1645.0	1223.0	-1.0	1908.0	1689.0	-1.0	2331.0	1775.0	-1.0	3024.0	1541.0	-1.0	2130.0	1049.0	-1.0	1744.0	2322.0	-1.0	3120.0	845.0	-1.0	1282.0	1563.0	-1.0	1941.0	1859.0	-1.0	3146.0	1518.0	-1.0	2071.0	1826.0	-1.0	3112.0	1461.0	-1.0	2014.0	1087.0	-1.0	1610.0	723.0	-1.0	1219.0	
155.560	1175.0	-1.0	1764.0	1215.0	-1.0	1645.0	1223.0	-1.0	1908.0	1689.0	-1.0	2330.0	1775.0	-1.0	3026.0	1541.0	-1.0	2132.0	1049.0	-1.0	1748.0	2321.0	-1.0	3123.0	845.0	-1.0	1284.0	1562.0	-1.0	1942.0	1860.0	-1.0	3151.0	1520.0	-1.0	2078.0	1827.0	-1.0	3115.0	1462.0	-1.0	2017.0	1086.0	-1.0	1606.0	737.0	-1.0	1232.0	
156.059	1174.0	-1.0	1762.0	1214.0	-1.0	1643.0	1222.0	-1.0	1905.0	1687.0	-1.0	2326.0	1776.0	-1.0	3028.0	1540.0	-1.0	2131.0	1050.0	-1.0	1750.0	2320.0	-1.0	3121.0	846.0	-1.0	1287.0	1560.0	-1.0	1941.0	1861.0	-1.0	3157.0	1522.0	-1.0	2081.0	1827.0	-1.0	3113.0	1462.0	-1.0	2018.0	1086.0	-1.0	1604.0	744.0	-1.0	1239.0	
156.558	1173.0	-1.0	1759.0	1212.0	-1.0	1638.0	1221.0	-1.0	1902.0	1685.0	-1.0	2320.0	1777.0	-1.0	3030.0	1538.0	-1.0	2127.0	1049.0	-1.0	1750.0	2318.0	-1.0	3116.0	845.0	-1.0	1287.0	1558.0	-1.0	1937.0	1860.0	-1.0	3158.0	1520.0	-1.0	2080.0	1824.0	-1.0	3107.0	1459.0	-1.0	2010.0	1083.0	-1.0	1599.0	750.0	-1.0	1241.0	
157.057	1173.0	-1.0	1761.0	1212.0	-1.0	1641.0	1221.0	-1.0	1904.0	1685.0	-1.0	2323.0	1780.0	-1.0	3042.0	1540.0	-1.0	2134.0	1051.0	-1.0	1757.0	2319.0	-1.0	3120.0	846.0	-1.0	1290.0	1557.0	-1.0	1937.0	1864.0	-1.0	3168.0	1524.0	-1.0	2087.0	1823.0	-1.0	3101.0	1458.0	-1.0	2005.0	1084.0	-1.0	1597.0	754.0	-1.0	1243.0	
157.556	1173.0	-1.0	1759.0	1212.0	-1.0	1641.0	1220.0	-1.0	1902.0	1683.0	-1.0	2320.0	1781.0	-1.0	3048.0	1541.0	-1.0	2136.0	1051.0	-1.0	1761.0	2316.0	-1.0	3117.0	847.0	-1.0	1292.0	1556.0	-1.0	1934.0	1864.0	-1.0	3174.0	1525.0	-1.0	2090.0	1822.0	-1.0	3100.0	1456.0	-1.0	2004.0	1082.0	-1.0	1595.0	758.0	-1.0	1245.0	
158.055	1171.0	-1.0	1755.0	1210.0	-1.0	1636.0	1220.0	-1.0	1899.0	1681.0	-1.0	2314.0	1782.0	-1.0	3049.0	1540.0	-1.0	2134.0	1051.0	-1.0	1761.0	2313.0	-1.0	3110.0	845.0	-1.0	1290.0	1553.0	-1.0	1928.0	1863.0	-1.0	3171.0	1523.0	-1.0	2086.0	1820.0	-1.0	3096.0	1454.0	-1.0	1999.0	1082.0	-1.0	1593.0	754.0	-1.0	1241.0	
158.554	1171.0	-1.0	1755.0	1210.0	-1.0	1640.0	1219.0	-1.0	1901.0	1681.0	-1.0	2318.0	1783.0	-1.0	3059.0	1542.0	-1.0	2142.0	1052.0	-1.0	1767.0	2314.0	-1.0	3114.0	845.0	-1.0	1291.0	1552.0	-1.0	1928.0	1863.0	-1.0	3178.0	1525.0	-1.0	2093.0	1821.0	-1.0	3096.0	1456.0	-1.0	1998.0	1082.0	-1.0	1592.0	750.0	-1.0	1235.0	
159.054	1170.0	-1.0	1752.0	1211.0	-1.0	1640.0	1219.0	-1.0	1898.0	1680.0	-1.0	2315.0	1781.0	-1.0	3058.0	1542.0	-1.0	2142.0	1052.0	-1.0	1768.0	2312.0	-1.0	3112.0	844.0	-1.0	1290.0	1549.0	-1.0	1924.0	1861.0	-1.0	3175.0	1525.0	-1.0	2092.0	1821.0	-1.0	3096.0	1454.0	-1.0	1998.0	1083.0	-1.0	1592.0	748.0	-1.0	1232.0	
159.553	1170.0	-1.0	1749.0	1210.0	-1.0	1635.0	1218.0	-1.0	1896.0	1679.0	-1.0	2310.0	1779.0	-1.0	3051.0	1540.0	-1.0	2137.0	1051.0	-1.0	1763.0	2311.0	-1.0	3106.0	843.0	-1.0	1284.0	1546.0	-1.0	1917.0	1857.0	-1.0	3163.0	1520.0	-1.0	2083.0	1819.0	-1.0	3094.0	1452.0	-1.0	1995.0	1082.0	-1.0	1592.0	742.0	-1.0	1227.0	
160.052	1169.0	-1.0	1749.0	1210.0	-1.0	1636.0	1218.0	-1.0	1896.0	1679.0	-1.0	2311.0	1777.0	-1.0	3048.0	1540.0	-1.0	2137.0	1050.0	-1.0	1762.0	2311.0	-1.0	3107.0	841.0	-1.0	1280.0	1545.0	-1.0	1912.0	1854.0	-1.0	3156.0	1519.0	-1.0	2078.0	1818.0	-1.0	3089.0	1450.0	-1.0	1988.0	1081.0	-1.0	1589.0	734.0	-1.0	1216.0	
160.551	1168.0	-1.0	1746.0	1209.0	-1.0	1633.0	1217.0	-1.0	1893.0	1677.0	-1.0	2307.0	1773.0	-1.0	3033.0	1537.0	-1.0	2131.0	1048.0	-1.0	1755.0	2307.0	-1.0	3100.0	839.0	-1.0	1275.0	1541.0	-1.0	1906.0	1849.0	-1.0	3140.0	1516.0	-1.0	2069.0	1816.0	-1.0	3088.0	1449.0	-1.0	1986.0	1080.0	-1.0	1589.0	725.0	-1.0	1208.0	
161.050	1167.0	-1.0	1740.0	1206.0	-1.0	1624.0	1215.0	-1.0	1887.0	1673.0	-1.0	2295.0	1767.0	-1.0	3011.0	1532.0	-1.0	2116.0	1045.0	-1.0	1744.0	2303.0	-1.0	3089.0	836.0	-1.0	1265.0	1536.0	-1.0	1897.0	1842.0	-1.0	3119.0	1511.0	-1.0	2056.0	1814.0	-1.0	3080.0	1447.0	-1.0	1981.0	1080.0	-1.0	1587.0	721.0	-1.0	1200.0	
161.549	1167.0	-1.0	1739.0	1205.0	-1.0	1623.0	1214.0	-1.0	1885.0	1673.0	-1.0	2294.0	1763.0	-1.0	2999.0	1530.0	-1.0	2112.0	1044.0	-1.0	1739.0	2300.0	-1.0	3087.0	834.0	-1.0	1261.0	1534.0	-1.0	1894.0	1841.0	-1.0	3113.0	1512.0	-1.0	2056.0	1815.0	-1.0	3079.0	1448.0	-1.0	1980.0	1080.0	-1.0	1585.0	719.0	-1.0	1197.0	
162.048	1166.0	-1.0	1735.0	1204.0	-1.0	1618.0	1214.0	-1.0	1882.0	1671.0	-1.0	2288.0	1759.0	-1.0	2987.0	1527.0	-1.0	2106.0	1043.0	-1.0	1734.0	2299.0	-1.0	3083.0	832.0	-1.0	1256.0	1530.0	-1.0	1889.0	1837.0	-1.0	3103.0	1511.0	-1.0	2053.0	1814.0	-1.0	3078.0	1448.0	-1.0	1979.0	1080.0	-1.0	1583.0	722.0	-1.0	1199.0	
162.547	1166.0	-1.0	1735.0	1205.0	-1.0	1616.0	1214.0	-1.0	1882.0	1672.0	-1.0	2288.0	1758.0	-1.0	2980.0	1527.0	-1.0	2102.0	1043.0	-1.0	1730.0	2298.0	-1.0	3080.0	830.0	-1.0	1249.0	1527.0	-1.0	1883.0	1835.0	-1.0	3093.0	1509.0	-1.0	2048.0	1812.0	-1.0	3069.0	1444.0	-1.0	1972.0	1079.0	-1.0	1581.0	725.0	-1.0	1198.0	
163.046	1166.0	-1.0	1735.0	1204.0	-1.0	1616.0	1214.0	-1.0	1882.0	1672.0	-1.0	2288.0	1759.0	-1.0	2979.0	1528.0	-1.0	2103.0	1043.0	-1.0	1731.0	2300.0	-1.0	3084.0	829.0	-1.0	1246.0	1526.0	-1.0	1882.0	1834.0	-1.0	3095.0	1511.0	-1.0	2052.0	1813.0	-1.0	3073.0	1446.0	-1.0	1977.0	1079.0	-1.0	1582.0	729.0	-1.0	1206.0	
163.545	1166.0	-1.0	1731.0	1202.0	-1.0	1611.0	1213.0	-1.0	1879.0	1670.0	-1.0	2282.0	1760.0	-1.0	2977.0	1527.0	-1.0	2100.0	1043.0	-1.0	1730.0	2299.0	-1.0	3082.0	827.0	-1.0	1242.0	1522.0	-1.0	1876.0	1834.0	-1.0	3092.0	1511.0	-1.0	2052.0	1810.0	-1.0	3067.0	1444.0	-1.0	1974.0	1078.0	-1.0	1579.0	732.0	-1.0	1208.0	
164.045	1164.0	-1.0	1730.0	1203.0	-1.0	1611.0	1213.0	-1.0	1880.0	1670.0	-1.0	2283.0	1762.0	-1.0	2980.0	1529.0	-1.0	2101.0	1045.0	-1.0	1732.0	2299.0	-1.0	3082.0	825.0	-1.0	1238.0	1520.0	-1.0	1869.0	1832.0	-1.0	3088.0	1510.0	-1.0	2048.0	1806.0	-1.0	3054.0	1441.0	-1.0	1963.0	1077.0	-1.0	1574.0	728.0	-1.0	1201.0	
164.544	1164.0	-1.0	1727.0	1202.0	-1.0	1608.0	1212.0	-1.0	1877.0	1668.0	-1.0	2278.0	1763.0	-1.0	2985.0	1529.0	-1.0	2104.0	1045.0	-1.0	1734.0	2300.0	-1.0	3081.0	824.0	-1.0	1237.0	1517.0	-1.0	1866.0	1833.0	-1.0	3092.0	1512.0	-1.0	2052.0	1805.0	-1.0	3051.0	1439.0	-1.0	1962.0	1076.0	-1.0	1573.0	730.0	-1.0	1200.0	
165.043	1163.0	-1.0	1721.0	1199.0	-1.0	1601.0	1210.0	-1.0	1870.0	1664.0	-1.0	2267.0	1763.0	-1.0	2985.0	1528.0	-1.0	2101.0	1045.0	-1.0	1734.0	2297.0	-1.0	3076.0	822.0	-1.0	1233.0	1515.0	-1.0	1862.0	1832.0	-1.0	3091.0	1510.0	-1.0	2050.0	1804.0	-1.0	3045.0	1437.0	-1.0	1957.0	1075.0	-1.0	1570.0	727.0	-1.0	1197.0	
165.542	1162.0	-1.0	1720.0	1199.0	-1.0	1599.0	1210.0	-1.0	1869.0	1665.0	-1.0	2264.0	1764.0	-1.0	2987.0	1528.0	-1.0	2099.0	1045.0	-1.0	1733.0	2296.0	-1.0	3073.0	821.0	-1.0	1229.0	1514.0	-1.0	1859.0	1829.0	-1.0	3086.0	1509.0	-1.0	2046.0	1801.0	-1.0	3036.0	1434.0	-1.0	1947.0	1074.0	-1.0	1569.0	721.0	-1.0	1188.0	
166.042	1162.0	-1.0	1720.0	1199.0	-1.0	1596.0	1209.0	-1.0	1867.0	1663.0	-1.0	2261.0	1765.0	-1.0	2990.0	1528.0	-1.0	2100.0	1045.0	-1.0	1734.0	2297.0	-1.0	3076.0	820.0	-1.0	1228.0	1514.0	-1.0	1860.0	1830.0	-1.0	3090.0	1510.0	-1.0	2049.0	1802.0	-1.0	3041.0	1435.0	-1.0	1950.0	1075.0	-1.0	1571.0	719.0	-1.0	1187.0	
166.541	1162.0	-1.0	1718.0	1197.0	-1.0	1592.0	1208.0	-1.0	1862.0	1660.0	-1.0	2253.0	1763.0	-1.0	2987.0	1526.0	-1.0	2095.0	1044.0	-1.0	1731.0	2296.0	-1.0	3073.0	818.0	-1.0	1224.0	1513.0	-1.0	1858.0	1828.0	-1.0	3084.0	1508.0	-1.0	2046.0	1802.0	-1.0	3039.0	1434.0	-1.0	1949.0	1075.0	-1.0	1572.0	716.0	-1.0	1184.0	
167.040	1162.0	-1.0	1717.0	1196.0	-1.0	1588.0	1207.0	-1.0	1860.0	1659.0	-1.0	2248.0	1762.0	-1.0	2981.0	1523.0	-1.0	2086.0	1043.0	-1.0	1724.0	2296.0	-1.0	3072.0	816.0	-1.0	1218.0	1511.0	-1.0	1855.0	1823.0	-1.0	3071.0	1505.0	-1.0	2036.0	1799.0	-1.0	3032.0	1430.0	-1.0	1941.0	1075.0	-1.0	1571.0	710.0	-1.0	1174.0	
167.539	1162.0	-1.0	1718.0	1196.0	-1.0	1588.0	1208.0	-1.0	1858.0	1659.0	-1.0	2246.0	1760.0	-1.0	2974.0	1522.0	-1.0	2083.0	1041.0	-1.0	1722.0	2295.0	-1.0	3070.0	814.0	-1.0	1215.0	1510.0	-1.0	1855.0	1822.0	-1.0	3066.0	1504.0	-1.0	2035.0	1800.0	-1.0	3034.0	1431.0	-1.0	1942.0	1075.0	-1.0	1570.0	705.0	-1.0	1169.0	
168.039	1161.0	-1.0	1716.0	1195.0	-1.0	1584.0	1207.0	-1.0	1855.0	1657.0	-1.0	2241.0	1755.0	-1.0	2960.0	1518.0	-1.0	2073.0	1040.0	-1.0	1716.0	2292.0	-1.0	3063.0	813.0	-1.0	1210.0	1508.0	-1.0	1850.0	1818.0	-1.0	3054.0	1501.0	-1.0	2029.0	1798.0	-1.0	3026.0	1430.0	-1.0	1938.0	1074.0	-1.0	1566.0	699.0	-1.0	1161.0	
168.538	1160.0	-1.0	1714.0	1193.0	-1.0	1579.0	1206.0	-1.0	1851.0	1655.0	-1.0	2234.0	1751.0	-1.0	2947.0	1513.0	-1.0	2061.0	1037.0	-1.0	1707.0	2289.0	-1.0	3054.0	811.0	-1.0	1203.0	1504.0	-1.0	1842.0	1813.0	-1.0	3035.0	1496.0	-1.0	2016.0	1794.0	-1.0	3010.0	1426.0	-1.0	1927.0	1070.0	-1.0	1557.0	697.0	-1.0	1154.0	
169.037	1160.0	-1.0	1712.0	1193.0	-1.0	1580.0	1205.0	-1.0	1850.0	1654.0	-1.0	2234.0	1749.0	-1.0	2941.0	1512.0	-1.0	2059.0	1037.0	-1.0	1705.0	2284.0	-1.0	3046.0	810.0	-1.0	1201.0	1501.0	-1.0	1836.0	1811.0	-1.0	3029.0	1497.0	-1.0	2014.0	1790.0	-1.0	2995.0	1424.0	-1.0	1918.0	1069.0	-1.0	1548.0	697.0	-1.0	1147.0	
169.536	1157.0	-1.0	1706.0	1190.0	-1.0	1576.0	1203.0	-1.0	1845.0	1651.0	-1.0	2226.0	1746.0	-1.0	2930.0	1509.0	-1.0	2052.0	1036.0	-1.0	1702.0	2278.0	-1.0	3031.0	809.0	-1.0	1197.0	1497.0	-1.0	1826.0	1808.0	-1.0	3018.0	1494.0	-1.0	2008.0	1785.0	-1.0	2979.0	1421.0	-1.0	1910.0	1066.0	-1.0	1539.0	698.0	-1.0	1145.0	
170.035	1155.0	-1.0	1698.0	1187.0	-1.0	1567.0	1201.0	-1.0	1836.0	1646.0	-1.0	2213.0	1741.0	-1.0	2916.0	1503.0	-1.0	2038.0	1034.0	-1.0	1694.0	2269.0	-1.0	3008.0	808.0	-1.0	1192.0	1491.0	-1.0	1811.0	1804.0	-1.0	3003.0	1490.0	-1.0	1996.0	1778.0	-1.0	2955.0	1416.0	-1.0	1897.0	1062.0	-1.0	1529.0	697.0	-1.0	1136.0	
170.534	1154.0	-1.0	1694.0	1186.0	-1.0	1566.0	1198.0	-1.0	1833.0	1643.0	-1.0	2211.0	1740.0	-1.0	2912.0	1503.0	-1.0	2036.0	1035.0	-1.0	1695.0	2263.0	-1.0	2991.0	807.0	-1.0	1188.0	1488.0	-1.0	1800.0	1802.0	-1.0	2993.0	1489.0	-1.0	1988.0	1772.0	-1.0	2933.0	1412.0	-1.0	1882.0	1058.0	-1.0	1517.0	695.0	-1.0	1127.0	
171.034	1152.0	-1.0	1689.0	1185.0	-1.0	1562.0	1197.0	-1.0	1827.0	1641.0	-1.0	2204.0	1739.0	-1.0	2907.0	1501.0	-1.0	2032.0	1035.0	-1.0	1695.0	2254.0	-1.0	2974.0	806.0	-1.0	1186.0	1484.0	-1.0	1791.0	1801.0	-1.0	2990.0	1488.0	-1.0	1986.0	1768.0	-1.0	2921.0	1410.0	-1.0	1878.0	1057.0	-1.0	1510.0	696.0	-1.0	1124.0	
171.533	1149.0	-1.0	1681.0	1183.0	-1.0	1555.0	1194.0	-1.0	1819.0	1637.0	-1.0	2192.0	1737.0	-1.0	2902.0	1498.0	-1.0	2024.0	1034.0	-1.0	1693.0	2246.0	-1.0	2954.0	806.0	-1.0	1183.0	1480.0	-1.0	1780.0	1798.0	-1.0	2981.0	1487.0	-1.0	1981.0	1764.0	-1.0	2908.0	1409.0	-1.0	1872.0	1055.0	-1.0	1505.0	698.0	-1.0	1122.0	
172.032	1149.0	-1.0	1678.0	1182.0	-1.0	1550.0	1193.0	-1.0	1815.0	1636.0	-1.0	2186.0	1736.0	-1.0	2898.0	1496.0	-1.0	2017.0	1034.0	-1.0	1688.0	2241.0	-1.0	2938.0	805.0	-1.0	1179.0	1477.0	-1.0	1771.0	1795.0	-1.0	2971.0	1483.0	-1.0	1973.0	1759.0	-1.0	2892.0	1405.0	-1.0	1862.0	1053.0	-1.0	1498.0	698.0	-1.0	1117.0	
172.531	1149.0	-1.0	1677.0	1183.0	-1.0	1550.0	1193.0	-1.0	1812.0	1636.0	-1.0	2184.0	1737.0	-1.0	2899.0	1496.0	-1.0	2018.0	1034.0	-1.0	1691.0	2237.0	-1.0	2927.0	805.0	-1.0	1180.0	1476.0	-1.0	1768.0	1796.0	-1.0	2974.0	1486.0	-1.0	1977.0	1760.0	-1.0	2885.0	1407.0	-1.0	1858.0	1054.0	-1.0	1495.0	700.0	-1.0	1114.0	
173.031	1148.0	-1.0	1673.0	1182.0	-1.0	1545.0	1192.0	-1.0	1807.0	1636.0	-1.0	2179.0	1735.0	-1.0	2896.0	1495.0	-1.0	2016.0	1034.0	-1.0	1690.0	2231.0	-1.0	2914.0	804.0	-1.0	1179.0	1475.0	-1.0	1764.0	1795.0	-1.0	2971.0	1487.0	-1.0	1978.0	1761.0	-1.0	2884.0	1408.0	-1.0	1860.0	1054.0	-1.0	1494.0	701.0	-1.0	1115.0	
173.530	1147.0	-1.0	1671.0	1180.0	-1.0	1539.0	1192.0	-1.0	1802.0	1634.0	-1.0	2172.0	1734.0	-1.0	2890.0	1492.0	-1.0	2008.0	1033.0	-1.0	1686.0	2227.0	-1.0	2901.0	803.0	-1.0	1176.0	1474.0	-1.0	1758.0	1793.0	-1.0	2964.0	1486.0	-1.0	1973.0	1760.0	-1.0	2879.0	1409.0	-1.0	1858.0	1054.0	-1.0	1491.0	700.0	-1.0	1112.0	
174.030	1148.0	-1.0	1670.0	1182.0	-1.0	1542.0	1193.0	-1.0	1804.0	1636.0	-1.0	2177.0	1735.0	-1.0	2890.0	1493.0	-1.0	2007.0	1034.0	-1.0	1684.0	2221.0	-1.0	2886.0	804.0	-1.0	1173.0	1474.0	-1.0	1755.0	1793.0	-1.0	2959.0	1486.0	-1.0	1970.0	1760.0	-1.0	2872.0	1408.0	-1.0	1854.0	1053.0	-1.0	1488.0	695.0	-1.0	1103.0	
174.529	1148.0	-1.0	1666.0	1182.0	-1.0	1541.0	1192.0	-1.0	1802.0	1638.0	-1.0	2178.0	1734.0	-1.0	2885.0	1491.0	-1.0	2004.0	1033.0	-1.0	1684.0	2214.0	-1.0	2870.0	804.0	-1.0	1174.0	1474.0	-1.0	1753.0	1795.0	-1.0	2961.0	1488.0	-1.0	1974.0	1764.0	-1.0	2877.0	1412.0	-1.0	1862.0	1054.0	-1.0	1487.0	693.0	-1.0	1102.0	
175.028	1145.0	-1.0	1658.0	1180.0	-1.0	1535.0	1191.0	-1.0	1795.0	1635.0	-1.0	2169.0	1729.0	-1.0	2872.0	1487.0	-1.0	1993.0	1032.0	-1.0	1679.0	2203.0	-1.0	2842.0	803.0	-1.0	1173.0	1472.0	-1.0	1747.0	1794.0	-1.0	2954.0	1488.0	-1.0	1971.0	1763.0	-1.0	2873.0	1414.0	-1.0	1864.0	1055.0	-1.0	1483.0	687.0	-1.0	1095.0	
175.527	1142.0	-1.0	1646.0	1177.0	-1.0	1525.0	1190.0	-1.0	1788.0	1633.0	-1.0	2158.0	1725.0	-1.0	2856.0	1480.0	-1.0	1978.0	1030.0	-1.0	1671.0	2189.0	-1.0	2812.0	803.0	-1.0	1169.0	1469.0	-1.0	1737.0	1792.0	-1.0	2942.0	1485.0	-1.0	1962.0	1761.0	-1.0	2862.0	1412.0	-1.0	1858.0	1052.0	-1.0	1475.0	682.0	-1.0	1086.0	
176.026	1140.0	-1.0	1637.0	1177.0	-1.0	1522.0	1188.0	-1.0	1782.0	1631.0	-1.0	2151.0	1722.0	-1.0	2846.0	1476.0	-1.0	1969.0	1029.0	-1.0	1669.0	2178.0	-1.0	2784.0	803.0	-1.0	1166.0	1465.0	-1.0	1728.0	1792.0	-1.0	2936.0	1485.0	-1.0	1959.0	1759.0	-1.0	2850.0	1412.0	-1.0	1850.0	1050.0	-1.0	1464.0	670.0	-1.0	1069.0	
176.525	1137.0	-1.0	1626.0	1175.0	-1.0	1515.0	1186.0	-1.0	1775.0	1628.0	-1.0	2142.0	1718.0	-1.0	2832.0	1471.0	-1.0	1956.0	1028.0	-1.0	1664.0	2164.0	-1.0	2755.0	803.0	-1.0	1165.0	1462.0	-1.0	1719.0	1793.0	-1.0	2932.0	1486.0	-1.0	1958.0	1758.0	-1.0	2844.0	1412.0	-1.0	1851.0	1049.0	-1.0	1456.0	668.0	-1.0	1065.0	
177.024	1134.0	-1.0	1612.0	1171.0	-1.0	1503.0	1183.0	-1.0	1763.0	1622.0	-1.0	2124.0	1713.0	-1.0	2815.0	1465.0	-1.0	1941.0	1027.0	-1.0	1657.0	2149.0	-1.0	2722.0	802.0	-1.0	1161.0	1457.0	-1.0	1707.0	1789.0	-1.0	2921.0	1484.0	-1.0	1951.0	1754.0	-1.0	2831.0	1411.0	-1.0	1846.0	1046.0	-1.0	1447.0	670.0	-1.0	1062.0	
177.524	1131.0	-1.0	1601.0	1170.0	-1.0	1498.0	1183.0	-1.0	1758.0	1621.0	-1.0	2117.0	1713.0	-1.0	2806.0	1463.0	-1.0	1932.0	1026.0	-1.0	1653.0	2142.0	-1.0	2698.0	801.0	-1.0	1157.0	1454.0	-1.0	1696.0	1788.0	-1.0	2910.0	1482.0	-1.0	1942.0	1750.0	-1.0	2813.0	1406.0	-1.0	1834.0	1042.0	-1.0	1436.0	668.0	-1.0	1052.0	
178.024	1129.0	-1.0	1592.0	1169.0	-1.0	1492.0	1181.0	-1.0	1751.0	1619.0	-1.0	2107.0	1713.0	-1.0	2801.0	1462.0	-1.0	1927.0	1027.0	-1.0	1652.0	2135.0	-1.0	2681.0	801.0	-1.0	1156.0	1452.0	-1.0	1690.0	1788.0	-1.0	2908.0	1483.0	-1.0	1945.0	1749.0	-1.0	2804.0	1408.0	-1.0	1831.0	1041.0	-1.0	1428.0	667.0	-1.0	1047.0	
178.523	1127.0	-1.0	1580.0	1167.0	-1.0	1480.0	1179.0	-1.0	1740.0	1615.0	-1.0	2091.0	1711.0	-1.0	2791.0	1457.0	-1.0	1917.0	1026.0	-1.0	1647.0	2124.0	-1.0	2657.0	800.0	-1.0	1153.0	1448.0	-1.0	1681.0	1786.0	-1.0	2902.0	1483.0	-1.0	1942.0	1748.0	-1.0	2798.0	1407.0	-1.0	1829.0	1039.0	-1.0	1424.0	663.0	-1.0	1040.0	
179.022	1125.0	-1.0	1572.0	1164.0	-1.0	1470.0	1178.0	-1.0	1733.0	1612.0	-1.0	2078.0	1708.0	-1.0	2780.0	1453.0	-1.0	1904.0	1025.0	-1.0	1642.0	2114.0	-1.0	2635.0	799.0	-1.0	1147.0	1443.0	-1.0	1669.0	1783.0	-1.0	2890.0	1479.0	-1.0	1932.0	1744.0	-1.0	2786.0	1403.0	-1.0	1818.0	1038.0	-1.0	1417.0	660.0	-1.0	1032.0	
179.521	1124.0	-1.0	1567.0	1163.0	-1.0	1466.0	1176.0	-1.0	1727.0	1609.0	-1.0	2071.0	1706.0	-1.0	2771.0	1448.0	-1.0	1893.0	1024.0	-1.0	1641.0	2104.0	-1.0	2615.0	798.0	-1.0	1145.0	1441.0	-1.0	1664.0	1784.0	-1.0	2891.0	1481.0	-1.0	1937.0	1745.0	-1.0	2785.0	1404.0	-1.0	1815.0	1039.0	-1.0	1415.0	667.0	-1.0	1037.0	
180.021	1122.0	-1.0	1562.0	1161.0	-1.0	1458.0	1173.0	-1.0	1719.0	1606.0	-1.0	2058.0	1702.0	-1.0	2760.0	1441.0	-1.0	1881.0	1023.0	-1.0	1637.0	2094.0	-1.0	2597.0	797.0	-1.0	1142.0	1437.0	-1.0	1658.0	1781.0	-1.0	2887.0	1481.0	-1.0	1936.0	1745.0	-1.0	2784.0	1403.0	-1.0	1811.0	1038.0	-1.0	1414.0	673.0	-1.0	1040.0	
180.520	1123.0	-1.0	1560.0	1159.0	-1.0	1450.0	1173.0	-1.0	1714.0	1603.0	-1.0	2048.0	1701.0	-1.0	2753.0	1438.0	-1.0	1872.0	1022.0	-1.0	1634.0	2091.0	-1.0	2592.0	795.0	-1.0	1138.0	1436.0	-1.0	1656.0	1779.0	-1.0	2880.0	1479.0	-1.0	1932.0	1744.0	-1.0	2779.0	1399.0	-1.0	1803.0	1040.0	-1.0	1415.0	672.0	-1.0	1038.0	
181.019	1125.0	-1.0	1564.0	1160.0	-1.0	1452.0	1173.0	-1.0	1714.0	1604.0	-1.0	2049.0	1704.0	-1.0	2757.0	1440.0	-1.0	1875.0	1024.0	-1.0	1635.0	2096.0	-1.0	2601.0	794.0	-1.0	1135.0	1437.0	-1.0	1657.0	1779.0	-1.0	2876.0	1479.0	-1.0	1929.0	1743.0	-1.0	2773.0	1395.0	-1.0	1791.0	1040.0	-1.0	1415.0	674.0	-1.0	1033.0	
181.519	1126.0	-1.0	1568.0	1160.0	-1.0	1453.0	1175.0	-1.0	1715.0	1605.0	-1.0	2050.0	1707.0	-1.0	2764.0	1443.0	-1.0	1883.0	1026.0	-1.0	1639.0	2103.0	-1.0	2617.0	794.0	-1.0	1134.0	1440.0	-1.0	1664.0	1780.0	-1.0	2880.0	1482.0	-1.0	1936.0	1746.0	-1.0	2777.0	1397.0	-1.0	1789.0	1042.0	-1.0	1421.0	680.0	-1.0	1037.0	
182.018	1128.0	-1.0	1570.0	1160.0	-1.0	1448.0	1175.0	-1.0	1710.0	1604.0	-1.0	2043.0	1710.0	-1.0	2767.0	1445.0	-1.0	1886.0	1025.0	-1.0	1639.0	2110.0	-1.0	2628.0	793.0	-1.0	1133.0	1443.0	-1.0	1668.0	1781.0	-1.0	2881.0	1482.0	-1.0	1938.0	1747.0	-1.0	2780.0	1396.0	-1.0	1788.0	1044.0	-1.0	1424.0	686.0	-1.0	1039.0	
182.517	1130.0	-1.0	1571.0	1159.0	-1.0	1442.0	1174.0	-1.0	1707.0	1603.0	-1.0	2034.0	1711.0	-1.0	2765.0	1446.0	-1.0	1884.0	1025.0	-1.0	1636.0	2114.0	-1.0	2637.0	792.0	-1.0	1130.0	1443.0	-1.0	1669.0	1779.0	-1.0	2876.0	1481.0	-1.0	1934.0	1746.0	-1.0	2776.0	1393.0	-1.0	1779.0	1045.0	-1.0	1426.0	680.0	-1.0	1031.0	
183.016	1132.0	-1.0	1577.0	1161.0	-1.0	1447.0	1176.0	-1.0	1711.0	1606.0	-1.0	2040.0	1715.0	-1.0	2774.0	1450.0	-1.0	1894.0	1026.0	-1.0	1641.0	2122.0	-1.0	2651.0	792.0	-1.0	1128.0	1446.0	-1.0	1672.0	1781.0	-1.0	2878.0	1483.0	-1.0	1934.0	1747.0	-1.0	2774.0	1391.0	-1.0	1770.0	1045.0	-1.0	1427.0	670.0	-1.0	1017.0	
183.516	1135.0	-1.0	1582.0	1162.0	-1.0	1448.0	1177.0	-1.0	1713.0	1606.0	-1.0	2042.0	1718.0	-1.0	2780.0	1454.0	-1.0	1901.0	1027.0	-1.0	1642.0	2127.0	-1.0	2661.0	793.0	-1.0	1127.0	1447.0	-1.0	1674.0	1784.0	-1.0	2883.0	1485.0	-1.0	1939.0	1751.0	-1.0	2782.0	1391.0	-1.0	1773.0	1047.0	-1.0	1432.0	665.0	-1.0	1010.0	
184.015	1136.0	-1.0	1584.0	1161.0	-1.0	1444.0	1178.0	-1.0	1712.0	1606.0	-1.0	2037.0	1720.0	-1.0	2782.0	1456.0	-1.0	1902.0	1026.0	-1.0	1640.0	2131.0	-1.0	2665.0	791.0	-1.0	1125.0	1447.0	-1.0	1672.0	1784.0	-1.0	2883.0	1484.0	-1.0	1938.0	1752.0	-1.0	2787.0	1391.0	-1.0	1772.0	1048.0	-1.0	1434.0	662.0	-1.0	1008.0	
184.515	1139.0	-1.0	1590.0	1165.0	-1.0	1451.0	1180.0	-1.0	1719.0	1610.0	-1.0	2046.0	1726.0	-1.0	2795.0	1463.0	-1.0	1915.0	1028.0	-1.0	1644.0	2140.0	-1.0	2678.0	792.0	-1.0	1123.0	1447.0	-1.0	1671.0	1786.0	-1.0	2885.0	1486.0	-1.0	1937.0	1754.0	-1.0	2788.0	1389.0	-1.0	1766.0	1050.0	-1.0	1435.0	661.0	-1.0	1003.0	
185.014	1141.0	-1.0	1594.0	1167.0	-1.0	1454.0	1182.0	-1.0	1722.0	1611.0	-1.0	2050.0	1730.0	-1.0	2802.0	1467.0	-1.0	1921.0	1028.0	-1.0	1646.0	2145.0	-1.0	2685.0	792.0	-1.0	1124.0	1447.0	-1.0	1670.0	1790.0	-1.0	2891.0	1488.0	-1.0	1941.0	1758.0	-1.0	2801.0	1390.0	-1.0	1772.0	1052.0	-1.0	1441.0	666.0	-1.0	1011.0	
185.513	1142.0	-1.0	1595.0	1166.0	-1.0	1451.0	1183.0	-1.0	1722.0	1611.0	-1.0	2045.0	1732.0	-1.0	2804.0	1469.0	-1.0	1922.0	1028.0	-1.0	1644.0	2149.0	-1.0	2690.0	792.0	-1.0	1124.0	1447.0	-1.0	1668.0	1790.0	-1.0	2892.0	1488.0	-1.0	1940.0	1761.0	-1.0	2809.0	1391.0	-1.0	1772.0	1053.0	-1.0	1444.0	671.0	-1.0	1016.0	
186.012	1144.0	-1.0	1601.0	1170.0	-1.0	1458.0	1185.0	-1.0	1729.0	1614.0	-1.0	2054.0	1737.0	-1.0	2818.0	1474.0	-1.0	1934.0	1030.0	-1.0	1650.0	2156.0	-1.0	2702.0	793.0	-1.0	1126.0	1449.0	-1.0	1670.0	1794.0	-1.0	2898.0	1490.0	-1.0	1944.0	1764.0	-1.0	2815.0	1391.0	-1.0	1771.0	1054.0	-1.0	1448.0	673.0	-1.0	1015.0	
186.511	1145.0	-1.0	1604.0	1171.0	-1.0	1462.0	1187.0	-1.0	1735.0	1616.0	-1.0	2059.0	1740.0	-1.0	2827.0	1478.0	-1.0	1941.0	1031.0	-1.0	1653.0	2161.0	-1.0	2709.0	794.0	-1.0	1129.0	1452.0	-1.0	1674.0	1796.0	-1.0	2908.0	1493.0	-1.0	1951.0	1769.0	-1.0	2830.0	1395.0	-1.0	1780.0	1057.0	-1.0	1453.0	678.0	-1.0	1024.0	
187.010	1146.0	-1.0	1607.0	1171.0	-1.0	1460.0	1188.0	-1.0	1738.0	1617.0	-1.0	2059.0	1742.0	-1.0	2831.0	1479.0	-1.0	1941.0	1031.0	-1.0	1655.0	2159.0	-1.0	2706.0	796.0	-1.0	1134.0	1455.0	-1.0	1679.0	1800.0	-1.0	2918.0	1495.0	-1.0	1956.0	1774.0	-1.0	2846.0	1399.0	-1.0	1788.0	1058.0	-1.0	1458.0	686.0	-1.0	1034.0	
187.509	1150.0	-1.0	1618.0	1177.0	-1.0	1472.0	1193.0	-1.0	1751.0	1625.0	-1.0	2075.0	1748.0	-1.0	2848.0	1484.0	-1.0	1953.0	1033.0	-1.0	1662.0	2162.0	-1.0	2709.0	799.0	-1.0	1142.0	1460.0	-1.0	1688.0	1807.0	-1.0	2937.0	1499.0	-1.0	1963.0	1779.0	-1.0	2860.0	1401.0	-1.0	1791.0	1059.0	-1.0	1461.0	694.0	-1.0	1041.0	
188.008	1154.0	-1.0	1625.0	1181.0	-1.0	1481.0	1197.0	-1.0	1761.0	1632.0	-1.0	2089.0	1753.0	-1.0	2864.0	1489.0	-1.0	1965.0	1035.0	-1.0	1671.0	2170.0	-1.0	2725.0	803.0	-1.0	1153.0	1468.0	-1.0	1704.0	1817.0	-1.0	2964.0	1506.0	-1.0	1981.0	1787.0	-1.0	2885.0	1408.0	-1.0	1809.0	1062.0	-1.0	1468.0	703.0	-1.0	1059.0	
188.507	1156.0	-1.0	1631.0	1184.0	-1.0	1487.0	1200.0	-1.0	1768.0	1635.0	-1.0	2096.0	1757.0	-1.0	2877.0	1492.0	-1.0	1973.0	1038.0	-1.0	1679.0	2181.0	-1.0	2748.0	806.0	-1.0	1163.0	1476.0	-1.0	1719.0	1826.0	-1.0	2990.0	1511.0	-1.0	1996.0	1795.0	-1.0	2907.0	1413.0	-1.0	1822.0	1063.0	-1.0	1474.0	714.0	-1.0	1073.0	
189.006	1159.0	-1.0	1635.0	1186.0	-1.0	1488.0	1202.0	-1.0	1774.0	1638.0	-1.0	2101.0	1761.0	-1.0	2887.0	1493.0	-1.0	1974.0	1039.0	-1.0	1684.0	2186.0	-1.0	2757.0	809.0	-1.0	1172.0	1481.0	-1.0	1729.0	1835.0	-1.0	3014.0	1515.0	-1.0	2005.0	1800.0	-1.0	2924.0	1417.0	-1.0	1831.0	1065.0	-1.0	1477.0	719.0	-1.0	1082.0	
189.505	1160.0	-1.0	1639.0	1188.0	-1.0	1491.0	1205.0	-1.0	1783.0	1642.0	-1.0	2108.0	1762.0	-1.0	2895.0	1490.0	-1.0	1970.0	1039.0	-1.0	1687.0	2182.0	-1.0	2750.0	812.0	-1.0	1180.0	1485.0	-1.0	1735.0	1843.0	-1.0	3036.0	1516.0	-1.0	2010.0	1803.0	-1.0	2938.0	1419.0	-1.0	1838.0	1064.0	-1.0	1479.0	722.0	-1.0	1085.0	
190.004	1162.0	-1.0	1644.0	1191.0	-1.0	1497.0	1208.0	-1.0	1792.0	1646.0	-1.0	2118.0	1766.0	-1.0	2905.0	1491.0	-1.0	1968.0	1040.0	-1.0	1691.0	2181.0	-1.0	2749.0	815.0	-1.0	1186.0	1487.0	-1.0	1738.0	1850.0	-1.0	3053.0	1518.0	-1.0	2013.0	1805.0	-1.0	2943.0	1418.0	-1.0	1836.0	1063.0	-1.0	1478.0	726.0	-1.0	1088.0	
190.503	1163.0	-1.0	1646.0	1192.0	-1.0	1501.0	1208.0	-1.0	1794.0	1647.0	-1.0	2121.0	1767.0	-1.0	2914.0	1491.0	-1.0	1971.0	1042.0	-1.0	1696.0	2185.0	-1.0	2760.0	817.0	-1.0	1192.0	1489.0	-1.0	1741.0	1856.0	-1.0	3067.0	1520.0	-1.0	2016.0	1806.0	-1.0	2947.0	1418.0	-1.0	1830.0	1063.0	-1.0	1480.0	731.0	-1.0	1093.0	
191.002	1162.0	-1.0	1644.0	1192.0	-1.0	1501.0	1207.0	-1.0	1794.0	1645.0	-1.0	2119.0	1769.0	-1.0	2924.0	1490.0	-1.0	1974.0	1043.0	-1.0	1702.0	2190.0	-1.0	2778.0	818.0	-1.0	1196.0	1489.0	-1.0	1742.0	1858.0	-1.0	3076.0	1521.0	-1.0	2021.0	1808.0	-1.0	2955.0	1421.0	-1.0	1838.0	1066.0	-1.0	1485.0	738.0	-1.0	1104.0	
191.501	1161.0	-1.0	1642.0	1191.0	-1.0	1500.0	1206.0	-1.0	1792.0	1644.0	-1.0	2115.0	1768.0	-1.0	2926.0	1490.0	-1.0	1972.0	1043.0	-1.0	1701.0	2192.0	-1.0	2782.0	819.0	-1.0	1197.0	1488.0	-1.0	1741.0	1858.0	-1.0	3079.0	1522.0	-1.0	2023.0	1811.0	-1.0	2963.0	1423.0	-1.0	1845.0	1068.0	-1.0	1490.0	749.0	-1.0	1119.0	
192.000	1160.0	-1.0	1641.0	1190.0	-1.0	1498.0	1206.0	-1.0	1791.0	1642.0	-1.0	2113.0	1769.0	-1.0	2925.0	1490.0	-1.0	1971.0	1042.0	-1.0	1700.0	2195.0	-1.0	2786.0	818.0	-1.0	1196.0	1486.0	-1.0	1738.0	1857.0	-1.0	3076.0	1519.0	-1.0	2020.0	1811.0	-1.0	2969.0	1423.0	-1.0	1849.0	1070.0	-1.0	1496.0	759.0	-1.0	1136.0	
192.500	1160.0	-1.0	1641.0	1189.0	-1.0	1496.0	1205.0	-1.0	1790.0	1641.0	-1.0	2110.0	1769.0	-1.0	2924.0	1490.0	-1.0	1969.0	1042.0	-1.0	1696.0	2199.0	-1.0	2792.0	817.0	-1.0	1193.0	1484.0	-1.0	1737.0	1853.0	-1.0	3069.0	1517.0	-1.0	2014.0	1811.0	-1.0	2972.0	1422.0	-1.0	1848.0	1071.0	-1.0	1499.0	773.0	-1.0	1147.0	
192.999	1162.0	-1.0	1647.0	1192.0	-1.0	1503.0	1206.0	-1.0	1797.0	1644.0	-1.0	2119.0	1772.0	-1.0	2929.0	1495.0	-1.0	1975.0	1042.0	-1.0	1697.0	2207.0	-1.0	2806.0	816.0	-1.0	1191.0	1484.0	-1.0	1737.0	1851.0	-1.0	3063.0	1515.0	-1.0	2009.0	1810.0	-1.0	2970.0	1420.0	-1.0	1841.0	1071.0	-1.0	1501.0	775.0	-1.0	1149.0	
193.498	1164.0	-1.0	1652.0	1194.0	-1.0	1509.0	1207.0	-1.0	1801.0	1646.0	-1.0	2126.0	1774.0	-1.0	2936.0	1500.0	-1.0	1987.0	1043.0	-1.0	1701.0	2217.0	-1.0	2825.0	816.0	-1.0	1192.0	1487.0	-1.0	1744.0	1850.0	-1.0	3067.0	1517.0	-1.0	2016.0	1813.0	-1.0	2976.0	1422.0	-1.0	1843.0	1074.0	-1.0	1503.0	785.0	-1.0	1158.0	
193.998	1164.0	-1.0	1655.0	1195.0	-1.0	1511.0	1208.0	-1.0	1802.0	1647.0	-1.0	2129.0	1774.0	-1.0	2940.0	1503.0	-1.0	1997.0	1044.0	-1.0	1704.0	2225.0	-1.0	2847.0	816.0	-1.0	1195.0	1490.0	-1.0	1755.0	1851.0	-1.0	3074.0	1519.0	-1.0	2026.0	1816.0	-1.0	2987.0	1425.0	-1.0	1851.0	1075.0	-1.0	1507.0	805.0	-1.0	1183.0	
194.497	1164.0	-1.0	1655.0	1195.0	-1.0	1509.0	1208.0	-1.0	1801.0	1646.0	-1.0	2128.0	1774.0	-1.0	2937.0	1506.0	-1.0	2001.0	1044.0	-1.0	1705.0	2231.0	-1.0	2859.0	815.0	-1.0	1194.0	1491.0	-1.0	1758.0	1849.0	-1.0	3073.0	1520.0	-1.0	2025.0	1818.0	-1.0	2998.0	1425.0	-1.0	1859.0	1076.0	-1.0	1514.0	817.0	-1.0	1212.0	
194.996	1165.0	-1.0	1656.0	1195.0	-1.0	1508.0	1209.0	-1.0	1802.0	1648.0	-1.0	2128.0	1772.0	-1.0	2933.0	1506.0	-1.0	2000.0	1044.0	-1.0	1702.0	2235.0	-1.0	2868.0	813.0	-1.0	1191.0	1491.0	-1.0	1760.0	1848.0	-1.0	3069.0	1518.0	-1.0	2020.0	1819.0	-1.0	2999.0	1424.0	-1.0	1857.0	1076.0	-1.0	1513.0	838.0	-1.0	1229.0	
195.495	1165.0	-1.0	1661.0	1197.0	-1.0	1514.0	1210.0	-1.0	1807.0	1650.0	-1.0	2135.0	1772.0	-1.0	2934.0	1508.0	-1.0	2005.0	1044.0	-1.0	1706.0	2240.0	-1.0	2878.0	813.0	-1.0	1189.0	1491.0	-1.0	1763.0	1849.0	-1.0	3067.0	1519.0	-1.0	2018.0	1818.0	-1.0	2995.0	1423.0	-1.0	1850.0	1076.0	-1.0	1511.0	863.0	-1.0	1247.0	
195.994	1166.0	-1.0	1660.0	1197.0	-1.0	1515.0	1210.0	-1.0	1806.0	1651.0	-1.0	2135.0	1771.0	-1.0	2932.0	1509.0	-1.0	2007.0	1044.0	-1.0	1708.0	2239.0	-1.0	2881.0	812.0	-1.0	1189.0	1491.0	-1.0	1764.0	1848.0	-1.0	3070.0	1520.0	-1.0	2023.0	1820.0	-1.0	2998.0	1424.0	-1.0	1854.0	1077.0	-1.0	1511.0	881.0	-1.0	1269.0	
196.493	1165.0	-1.0	1654.0	1196.0	-1.0	1509.0	1209.0	-1.0	1800.0	1648.0	-1.0	2128.0	1767.0	-1.0	2921.0	1506.0	-1.0	2000.0	1042.0	-1.0	1702.0	2233.0	-1.0	2871.0	811.0	-1.0	1186.0	1487.0	-1.0	1759.0	1845.0	-1.0	3065.0	1519.0	-1.0	2020.0	1819.0	-1.0	2993.0	1424.0	-1.0	1854.0	1076.0	-1.0	1510.0	902.0	-1.0	1287.0	
196.992	1163.0	-1.0	1649.0	1194.0	-1.0	1502.0	1208.0	-1.0	1796.0	1646.0	-1.0	2122.0	1763.0	-1.0	2908.0	1502.0	-1.0	1988.0	1040.0	-1.0	1696.0	2223.0	-1.0	2851.0	809.0	-1.0	1182.0	1481.0	-1.0	1749.0	1841.0	-1.0	3055.0	1515.0	-1.0	2011.0	1815.0	-1.0	2981.0	1422.0	-1.0	1847.0	1075.0	-1.0	1503.0	920.0	-1.0	1297.0	
197.491	1163.0	-1.0	1649.0	1196.0	-1.0	1504.0	1208.0	-1.0	1795.0	1647.0	-1.0	2123.0	1763.0	-1.0	2907.0	1501.0	-1.0	1988.0	1040.0	-1.0	1695.0	2218.0	-1.0	2843.0	809.0	-1.0	1184.0	1479.0	-1.0	1746.0	1842.0	-1.0	3059.0	1517.0	-1.0	2015.0	1817.0	-1.0	2979.0	1424.0	-1.0	1847.0	1075.0	-1.0	1501.0	937.0	-1.0	1310.0	
197.991	1163.0	-1.0	1647.0	1195.0	-1.0	1503.0	1207.0	-1.0	1792.0	1645.0	-1.0	2121.0	1761.0	-1.0	2904.0	1501.0	-1.0	1986.0	1039.0	-1.0	1694.0	2215.0	-1.0	2839.0	808.0	-1.0	1183.0	1478.0	-1.0	1743.0	1842.0	-1.0	3059.0	1516.0	-1.0	2015.0	1818.0	-1.0	2978.0	1424.0	-1.0	1848.0	1074.0	-1.0	1500.0	951.0	-1.0	1322.0	
198.490	1163.0	-1.0	1644.0	1193.0	-1.0	1499.0	1206.0	-1.0	1789.0	1643.0	-1.0	2114.0	1759.0	-1.0	2897.0	1499.0	-1.0	1980.0	1037.0	-1.0	1688.0	2215.0	-1.0	2835.0	808.0	-1.0	1180.0	1475.0	-1.0	1737.0	1839.0	-1.0	3049.0	1513.0	-1.0	2005.0	1817.0	-1.0	2974.0	1422.0	-1.0	1844.0	1073.0	-1.0	1501.0	962.0	-1.0	1330.0	
198.989	1163.0	-1.0	1647.0	1195.0	-1.0	1504.0	1206.0	-1.0	1791.0	1645.0	-1.0	2118.0	1760.0	-1.0	2902.0	1503.0	-1.0	1988.0	1038.0	-1.0	1690.0	2221.0	-1.0	2846.0	807.0	-1.0	1181.0	1475.0	-1.0	1737.0	1839.0	-1.0	3052.0	1514.0	-1.0	2010.0	1820.0	-1.0	2980.0	1425.0	-1.0	1848.0	1075.0	-1.0	1504.0	951.0	-1.0	1320.0	
199.488	1164.0	-1.0	1649.0	1195.0	-1.0	1504.0	1207.0	-1.0	1790.0	1644.0	-1.0	2118.0	1760.0	-1.0	2901.0	1505.0	-1.0	1991.0	1037.0	-1.0	1688.0	2224.0	-1.0	2850.0	806.0	-1.0	1179.0	1474.0	-1.0	1736.0	1837.0	-1.0	3046.0	1514.0	-1.0	2009.0	1821.0	-1.0	2983.0	1427.0	-1.0	1851.0	1078.0	-1.0	1507.0	932.0	-1.0	1302.0	
199.987	1164.0	-1.0	1651.0	1196.0	-1.0	1505.0	1207.0	-1.0	1792.0	1646.0	-1.0	2120.0	1760.0	-1.0	2898.0	1505.0	-1.0	1989.0	1036.0	-1.0	1684.0	2227.0	-1.0	2855.0	805.0	-1.0	1174.0	1473.0	-1.0	1732.0	1833.0	-1.0	3033.0	1510.0	-1.0	1999.0	1820.0	-1.0	2984.0	1425.0	-1.0	1849.0	1077.0	-1.0	1507.0	927.0	-1.0	1299.0	
200.486	1165.0	-1.0	1655.0	1198.0	-1.0	1510.0	1207.0	-1.0	1795.0	1648.0	-1.0	2125.0	1760.0	-1.0	2901.0	1508.0	-1.0	1995.0	1037.0	-1.0	1686.0	2231.0	-1.0	2865.0	805.0	-1.0	1174.0	1473.0	-1.0	1735.0	1833.0	-1.0	3033.0	1512.0	-1.0	2005.0	1823.0	-1.0	2995.0	1428.0	-1.0	1859.0	1078.0	-1.0	1512.0	932.0	-1.0	1311.0	
200.985	1165.0	-1.0	1656.0	1197.0	-1.0	1513.0	1207.0	-1.0	1797.0	1648.0	-1.0	2127.0	1760.0	-1.0	2901.0	1509.0	-1.0	1998.0	1038.0	-1.0	1686.0	2234.0	-1.0	2871.0	804.0	-1.0	1173.0	1473.0	-1.0	1737.0	1832.0	-1.0	3031.0	1513.0	-1.0	2007.0	1824.0	-1.0	3002.0	1430.0	-1.0	1865.0	1078.0	-1.0	1515.0	940.0	-1.0	1324.0	
201.484	1167.0	-1.0	1661.0	1201.0	-1.0	1521.0	1208.0	-1.0	1803.0	1652.0	-1.0	2137.0	1761.0	-1.0	2904.0	1511.0	-1.0	2003.0	1039.0	-1.0	1688.0	2238.0	-1.0	2880.0	804.0	-1.0	1171.0	1474.0	-1.0	1738.0	1830.0	-1.0	3027.0	1513.0	-1.0	2004.0	1822.0	-1.0	3000.0	1428.0	-1.0	1862.0	1077.0	-1.0	1514.0	947.0	-1.0	1330.0	
201.984	1168.0	-1.0	1663.0	1202.0	-1.0	1525.0	1208.0	-1.0	1805.0	1653.0	-1.0	2141.0	1762.0	-1.0	2906.0	1514.0	-1.0	2008.0	1039.0	-1.0	1691.0	2241.0	-1.0	2888.0	804.0	-1.0	1172.0	1476.0	-1.0	1743.0	1831.0	-1.0	3033.0	1515.0	-1.0	2011.0	1823.0	-1.0	3008.0	1430.0	-1.0	1871.0	1077.0	-1.0	1515.0	951.0	-1.0	1342.0	
202.483	1167.0	-1.0	1661.0	1201.0	-1.0	1524.0	1207.0	-1.0	1803.0	1651.0	-1.0	2137.0	1761.0	-1.0	2904.0	1513.0	-1.0	2009.0	1040.0	-1.0	1692.0	2243.0	-1.0	2890.0	803.0	-1.0	1172.0	1475.0	-1.0	1743.0	1829.0	-1.0	3033.0	1515.0	-1.0	2013.0	1821.0	-1.0	3008.0	1429.0	-1.0	1872.0	1077.0	-1.0	1515.0	954.0	-1.0	1343.0	
202.982	1167.0	-1.0	1661.0	1202.0	-1.0	1525.0	1208.0	-1.0	1804.0	1653.0	-1.0	2139.0	1760.0	-1.0	2901.0	1513.0	-1.0	2007.0	1040.0	-1.0	1691.0	2244.0	-1.0	2890.0	802.0	-1.0	1168.0	1473.0	-1.0	1741.0	1828.0	-1.0	3029.0	1513.0	-1.0	2008.0	1817.0	-1.0	2998.0	1425.0	-1.0	1864.0	1075.0	-1.0	1512.0	955.0	-1.0	1342.0	
203.481	1167.0	-1.0	1662.0	1203.0	-1.0	1525.0	1208.0	-1.0	1804.0	1652.0	-1.0	2140.0	1760.0	-1.0	2900.0	1514.0	-1.0	2010.0	1040.0	-1.0	1693.0	2243.0	-1.0	2890.0	802.0	-1.0	1169.0	1472.0	-1.0	1740.0	1828.0	-1.0	3030.0	1515.0	-1.0	2013.0	1815.0	-1.0	2993.0	1426.0	-1.0	1861.0	1076.0	-1.0	1512.0	956.0	-1.0	1342.0	
203.981	1165.0	-1.0	1660.0	1200.0	-1.0	1522.0	1206.0	-1.0	1800.0	1649.0	-1.0	2133.0	1756.0	-1.0	2893.0	1511.0	-1.0	2005.0	1039.0	-1.0	1690.0	2239.0	-1.0	2882.0	800.0	-1.0	1165.0	1469.0	-1.0	1734.0	1825.0	-1.0	3025.0	1514.0	-1.0	2010.0	1812.0	-1.0	2986.0	1424.0	-1.0	1857.0	1075.0	-1.0	1512.0	957.0	-1.0	1343.0	
204.480	1163.0	-1.0	1654.0	1197.0	-1.0	1513.0	1204.0	-1.0	1791.0	1643.0	-1.0	2116.0	1751.0	-1.0	2877.0	1505.0	-1.0	1992.0	1036.0	-1.0	1680.0	2233.0	-1.0	2867.0	798.0	-1.0	1157.0	1463.0	-1.0	1722.0	1817.0	-1.0	3008.0	1508.0	-1.0	1997.0	1805.0	-1.0	2968.0	1418.0	-1.0	1845.0	1073.0	-1.0	1509.0	958.0	-1.0	1339.0	
204.979	1163.0	-1.0	1652.0	1195.0	-1.0	1511.0	1202.0	-1.0	1786.0	1641.0	-1.0	2112.0	1747.0	-1.0	2863.0	1502.0	-1.0	1981.0	1035.0	-1.0	1671.0	2227.0	-1.0	2855.0	793.0	-1.0	1147.0	1457.0	-1.0	1710.0	1809.0	-1.0	2984.0	1502.0	-1.0	1982.0	1798.0	-1.0	2944.0	1410.0	-1.0	1827.0	1072.0	-1.0	1505.0	963.0	-1.0	1340.0	
205.478	1162.0	-1.0	1649.0	1194.0	-1.0	1508.0	1200.0	-1.0	1779.0	1637.0	-1.0	2104.0	1741.0	-1.0	2848.0	1498.0	-1.0	1972.0	1032.0	-1.0	1663.0	2220.0	-1.0	2843.0	791.0	-1.0	1138.0	1451.0	-1.0	1700.0	1802.0	-1.0	2966.0	1499.0	-1.0	1975.0	1794.0	-1.0	2932.0	1408.0	-1.0	1822.0	1072.0	-1.0	1505.0	972.0	-1.0	1346.0	
205.978	1159.0	-1.0	1644.0	1191.0	-1.0	1498.0	1196.0	-1.0	1767.0	1631.0	-1.0	2089.0	1734.0	-1.0	2827.0	1491.0	-1.0	1957.0	1028.0	-1.0	1650.0	2212.0	-1.0	2827.0	787.0	-1.0	1128.0	1445.0	-1.0	1688.0	1793.0	-1.0	2943.0	1494.0	-1.0	1963.0	1788.0	-1.0	2916.0	1404.0	-1.0	1814.0	1071.0	-1.0	1502.0	977.0	-1.0	1349.0	
206.477	1157.0	-1.0	1636.0	1189.0	-1.0	1490.0	1194.0	-1.0	1757.0	1626.0	-1.0	2074.0	1727.0	-1.0	2803.0	1483.0	-1.0	1934.0	1023.0	-1.0	1632.0	2204.0	-1.0	2809.0	782.0	-1.0	1115.0	1438.0	-1.0	1676.0	1784.0	-1.0	2913.0	1487.0	-1.0	1946.0	1781.0	-1.0	2893.0	1398.0	-1.0	1798.0	1068.0	-1.0	1495.0	978.0	-1.0	1346.0	
206.976	1156.0	-1.0	1632.0	1186.0	-1.0	1485.0	1190.0	-1.0	1749.0	1621.0	-1.0	2066.0	1722.0	-1.0	2789.0	1479.0	-1.0	1926.0	1021.0	-1.0	1625.0	2197.0	-1.0	2798.0	779.0	-1.0	1109.0	1434.0	-1.0	1669.0	1779.0	-1.0	2898.0	1485.0	-1.0	1941.0	1778.0	-1.0	2882.0	1396.0	-1.0	1793.0	1067.0	-1.0	1488.0	981.0	-1.0	1345.0	
207.475	1153.0	-1.0	1624.0	1183.0	-1.0	1479.0	1187.0	-1.0	1739.0	1617.0	-1.0	2053.0	1716.0	-1.0	2774.0	1473.0	-1.0	1915.0	1019.0	-1.0	1616.0	2189.0	-1.0	2784.0	776.0	-1.0	1101.0	1429.0	-1.0	1662.0	1772.0	-1.0	2882.0	1482.0	-1.0	1934.0	1774.0	-1.0	2867.0	1393.0	-1.0	1786.0	1064.0	-1.0	1482.0	981.0	-1.0	1342.0	
207.975	1151.0	-1.0	1615.0	1180.0	-1.0	1468.0	1183.0	-1.0	1727.0	1610.0	-1.0	2035.0	1712.0	-1.0	2758.0	1467.0	-1.0	1898.0	1015.0	-1.0	1604.0	2182.0	-1.0	2769.0	773.0	-1.0	1092.0	1425.0	-1.0	1654.0	1766.0	-1.0	2861.0	1477.0	-1.0	1921.0	1766.0	-1.0	2846.0	1387.0	-1.0	1772.0	1059.0	-1.0	1470.0	979.0	-1.0	1334.0	
208.474	1149.0	-1.0	1609.0	1178.0	-1.0	1466.0	1181.0	-1.0	1721.0	1607.0	-1.0	2030.0	1710.0	-1.0	2753.0	1465.0	-1.0	1895.0	1014.0	-1.0	1602.0	2178.0	-1.0	2760.0	772.0	-1.0	1089.0	1423.0	-1.0	1650.0	1765.0	-1.0	2855.0	1477.0	-1.0	1920.0	1761.0	-1.0	2829.0	1383.0	-1.0	1761.0	1056.0	-1.0	1461.0	978.0	-1.0	1327.0	
208.973	1146.0	-1.0	1601.0	1176.0	-1.0	1460.0	1178.0	-1.0	1711.0	1602.0	-1.0	2018.0	1707.0	-1.0	2745.0	1461.0	-1.0	1889.0	1014.0	-1.0	1599.0	2172.0	-1.0	2747.0	771.0	-1.0	1085.0	1421.0	-1.0	1645.0	1762.0	-1.0	2848.0	1476.0	-1.0	1916.0	1756.0	-1.0	2816.0	1381.0	-1.0	1755.0	1053.0	-1.0	1453.0	976.0	-1.0	1323.0	
209.472	1143.0	-1.0	1593.0	1173.0	-1.0	1453.0	1175.0	-1.0	1703.0	1597.0	-1.0	2007.0	1705.0	-1.0	2734.0	1457.0	-1.0	1877.0	1013.0	-1.0	1593.0	2166.0	-1.0	2733.0	770.0	-1.0	1081.0	1417.0	-1.0	1638.0	1758.0	-1.0	2836.0	1472.0	-1.0	1907.0	1751.0	-1.0	2801.0	1376.0	-1.0	1747.0	1049.0	-1.0	1444.0	975.0	-1.0	1317.0	
209.971	1143.0	-1.0	1591.0	1174.0	-1.0	1455.0	1175.0	-1.0	1702.0	1597.0	-1.0	2007.0	1706.0	-1.0	2738.0	1458.0	-1.0	1879.0	1014.0	-1.0	1598.0	2162.0	-1.0	2723.0	771.0	-1.0	1083.0	1418.0	-1.0	1636.0	1761.0	-1.0	2840.0	1475.0	-1.0	1911.0	1750.0	-1.0	2793.0	1376.0	-1.0	1743.0	1045.0	-1.0	1436.0	974.0	-1.0	1312.0	
210.471	1142.0	-1.0	1588.0	1173.0	-1.0	1452.0	1174.0	-1.0	1700.0	1597.0	-1.0	2005.0	1706.0	-1.0	2736.0	1457.0	-1.0	1877.0	1015.0	-1.0	1602.0	2157.0	-1.0	2707.0	772.0	-1.0	1085.0	1417.0	-1.0	1630.0	1762.0	-1.0	2842.0	1476.0	-1.0	1911.0	1749.0	-1.0	2791.0	1377.0	-1.0	1746.0	1043.0	-1.0	1431.0	974.0	-1.0	1310.0	
210.970	1140.0	-1.0	1584.0	1172.0	-1.0	1448.0	1173.0	-1.0	1696.0	1595.0	-1.0	1999.0	1705.0	-1.0	2730.0	1455.0	-1.0	1870.0	1014.0	-1.0	1599.0	2153.0	-1.0	2692.0	771.0	-1.0	1083.0	1414.0	-1.0	1622.0	1760.0	-1.0	2834.0	1474.0	-1.0	1905.0	1746.0	-1.0	2784.0	1377.0	-1.0	1745.0	1043.0	-1.0	1426.0	974.0	-1.0	1308.0	
211.469	1139.0	-1.0	1583.0	1173.0	-1.0	1451.0	1173.0	-1.0	1696.0	1596.0	-1.0	2001.0	1706.0	-1.0	2731.0	1456.0	-1.0	1873.0	1016.0	-1.0	1603.0	2152.0	-1.0	2685.0	773.0	-1.0	1085.0	1414.0	-1.0	1619.0	1762.0	-1.0	2837.0	1476.0	-1.0	1909.0	1745.0	-1.0	2781.0	1378.0	-1.0	1744.0	1042.0	-1.0	1425.0	975.0	-1.0	1309.0	
211.968	1139.0	-1.0	1582.0	1173.0	-1.0	1452.0	1173.0	-1.0	1696.0	1597.0	-1.0	2001.0	1705.0	-1.0	2730.0	1456.0	-1.0	1873.0	1016.0	-1.0	1605.0	2150.0	-1.0	2678.0	773.0	-1.0	1085.0	1413.0	-1.0	1614.0	1761.0	-1.0	2835.0	1477.0	-1.0	1911.0	1746.0	-1.0	2783.0	1379.0	-1.0	1749.0	1043.0	-1.0	1426.0	977.0	-1.0	1315.0	
212.467	1138.0	-1.0	1580.0	1173.0	-1.0	1449.0	1173.0	-1.0	1694.0	1596.0	-1.0	1997.0	1704.0	-1.0	2725.0	1455.0	-1.0	1868.0	1016.0	-1.0	1600.0	2148.0	-1.0	2669.0	772.0	-1.0	1082.0	1411.0	-1.0	1608.0	1758.0	-1.0	2827.0	1475.0	-1.0	1905.0	1745.0	-1.0	2780.0	1380.0	-1.0	1750.0	1043.0	-1.0	1426.0	978.0	-1.0	1317.0	
212.966	1139.0	-1.0	1584.0	1175.0	-1.0	1455.0	1175.0	-1.0	1699.0	1600.0	-1.0	2006.0	1707.0	-1.0	2732.0	1459.0	-1.0	1875.0	1017.0	-1.0	1606.0	2150.0	-1.0	2671.0	773.0	-1.0	1082.0	1412.0	-1.0	1607.0	1761.0	-1.0	2828.0	1479.0	-1.0	1908.0	1747.0	-1.0	2783.0	1380.0	-1.0	1751.0	1042.0	-1.0	1426.0	979.0	-1.0	1316.0	
213.465	1140.0	-1.0	1586.0	1175.0	-1.0	1459.0	1176.0	-1.0	1703.0	1602.0	-1.0	2011.0	1708.0	-1.0	2736.0	1460.0	-1.0	1879.0	1018.0	-1.0	1607.0	2152.0	-1.0	2669.0	773.0	-1.0	1085.0	1415.0	-1.0	1607.0	1762.0	-1.0	2832.0	1480.0	-1.0	1912.0	1750.0	-1.0	2793.0	1384.0	-1.0	1758.0	1042.0	-1.0	1426.0	980.0	-1.0	1320.0	
213.964	1142.0	-1.0	1589.0	1176.0	-1.0	1458.0	1177.0	-1.0	1706.0	1604.0	-1.0	2013.0	1710.0	-1.0	2739.0	1461.0	-1.0	1878.0	1018.0	-1.0	1606.0	2154.0	-1.0	2669.0	775.0	-1.0	1087.0	1417.0	-1.0	1610.0	1764.0	-1.0	2835.0	1480.0	-1.0	1912.0	1752.0	-1.0	2801.0	1385.0	-1.0	1764.0	1041.0	-1.0	1424.0	980.0	-1.0	1320.0	
214.463	1144.0	-1.0	1595.0	1179.0	-1.0	1465.0	1181.0	-1.0	1715.0	1611.0	-1.0	2026.0	1716.0	-1.0	2754.0	1468.0	-1.0	1892.0	1020.0	-1.0	1613.0	2161.0	-1.0	2682.0	778.0	-1.0	1096.0	1424.0	-1.0	1623.0	1771.0	-1.0	2859.0	1487.0	-1.0	1929.0	1759.0	-1.0	2818.0	1391.0	-1.0	1776.0	1042.0	-1.0	1427.0	984.0	-1.0	1325.0	
214.962	1146.0	-1.0	1600.0	1181.0	-1.0	1469.0	1184.0	-1.0	1723.0	1615.0	-1.0	2038.0	1722.0	-1.0	2768.0	1473.0	-1.0	1904.0	1022.0	-1.0	1620.0	2170.0	-1.0	2696.0	781.0	-1.0	1104.0	1432.0	-1.0	1634.0	1779.0	-1.0	2877.0	1491.0	-1.0	1940.0	1764.0	-1.0	2834.0	1396.0	-1.0	1788.0	1044.0	-1.0	1431.0	986.0	-1.0	1330.0	
215.461	1148.0	-1.0	1604.0	1183.0	-1.0	1472.0	1187.0	-1.0	1731.0	1621.0	-1.0	2047.0	1727.0	-1.0	2780.0	1478.0	-1.0	1912.0	1024.0	-1.0	1623.0	2179.0	-1.0	2710.0	784.0	-1.0	1109.0	1439.0	-1.0	1644.0	1786.0	-1.0	2889.0	1493.0	-1.0	1942.0	1768.0	-1.0	2843.0	1397.0	-1.0	1791.0	1044.0	-1.0	1433.0	986.0	-1.0	1331.0	
215.960	1151.0	-1.0	1610.0	1185.0	-1.0	1479.0	1190.0	-1.0	1739.0	1626.0	-1.0	2059.0	1733.0	-1.0	2797.0	1485.0	-1.0	1925.0	1027.0	-1.0	1631.0	2191.0	-1.0	2728.0	788.0	-1.0	1118.0	1448.0	-1.0	1657.0	1795.0	-1.0	2910.0	1500.0	-1.0	1956.0	1775.0	-1.0	2863.0	1404.0	-1.0	1806.0	1047.0	-1.0	1440.0	990.0	-1.0	1342.0	
216.459	1151.0	-1.0	1612.0	1186.0	-1.0	1480.0	1192.0	-1.0	1743.0	1629.0	-1.0	2064.0	1737.0	-1.0	2806.0	1488.0	-1.0	1932.0	1028.0	-1.0	1635.0	2199.0	-1.0	2739.0	791.0	-1.0	1125.0	1455.0	-1.0	1667.0	1802.0	-1.0	2925.0	1503.0	-1.0	1963.0	1779.0	-1.0	2876.0	1406.0	-1.0	1814.0	1048.0	-1.0	1445.0	992.0	-1.0	1347.0	
216.958	1153.0	-1.0	1615.0	1188.0	-1.0	1484.0	1194.0	-1.0	1749.0	1634.0	-1.0	2071.0	1741.0	-1.0	2814.0	1491.0	-1.0	1936.0	1030.0	-1.0	1638.0	2206.0	-1.0	2750.0	794.0	-1.0	1130.0	1460.0	-1.0	1675.0	1807.0	-1.0	2934.0	1503.0	-1.0	1962.0	1780.0	-1.0	2877.0	1405.0	-1.0	1811.0	1050.0	-1.0	1447.0	994.0	-1.0	1347.0	
217.457	1154.0	-1.0	1619.0	1190.0	-1.0	1487.0	1195.0	-1.0	1753.0	1636.0	-1.0	2078.0	1744.0	-1.0	2824.0	1494.0	-1.0	1944.0	1031.0	-1.0	1642.0	2213.0	-1.0	2761.0	796.0	-1.0	1136.0	1467.0	-1.0	1684.0	1813.0	-1.0	2949.0	1506.0	-1.0	1972.0	1785.0	-1.0	2892.0	1409.0	-1.0	1822.0	1053.0	-1.0	1454.0	996.0	-1.0	1355.0	
217.956	1155.0	-1.0	1619.0	1190.0	-1.0	1486.0	1195.0	-1.0	1753.0	1637.0	-1.0	2077.0	1746.0	-1.0	2826.0	1495.0	-1.0	1945.0	1031.0	-1.0	1643.0	2217.0	-1.0	2765.0	798.0	-1.0	1141.0	1470.0	-1.0	1689.0	1817.0	-1.0	2957.0	1507.0	-1.0	1974.0	1788.0	-1.0	2900.0	1412.0	-1.0	1827.0	1054.0	-1.0	1459.0	999.0	-1.0	1359.0	
218.455	1156.0	-1.0	1624.0	1192.0	-1.0	1492.0	1197.0	-1.0	1760.0	1640.0	-1.0	2088.0	1748.0	-1.0	2830.0	1498.0	-1.0	1948.0	1032.0	-1.0	1645.0	2221.0	-1.0	2770.0	800.0	-1.0	1144.0	1473.0	-1.0	1692.0	1821.0	-1.0	2961.0	1507.0	-1.0	1971.0	1789.0	-1.0	2901.0	1411.0	-1.0	1823.0	1056.0	-1.0	1460.0	1000.0	-1.0	1358.0	
218.954	1157.0	-1.0	1625.0	1193.0	-1.0	1494.0	1199.0	-1.0	1762.0	1643.0	-1.0	2092.0	1749.0	-1.0	2834.0	1499.0	-1.0	1951.0	1033.0	-1.0	1646.0	2224.0	-1.0	2774.0	802.0	-1.0	1148.0	1477.0	-1.0	1697.0	1824.0	-1.0	2969.0	1509.0	-1.0	1976.0	1793.0	-1.0	2910.0	1413.0	-1.0	1830.0	1057.0	-1.0	1465.0	1003.0	-1.0	1362.0	
219.453	1156.0	-1.0	1624.0	1193.0	-1.0	1490.0	1198.0	-1.0	1760.0	1641.0	-1.0	2088.0	1747.0	-1.0	2831.0	1498.0	-1.0	1949.0	1032.0	-1.0	1645.0	2226.0	-1.0	2776.0	803.0	-1.0	1149.0	1479.0	-1.0	1698.0	1826.0	-1.0	2970.0	1508.0	-1.0	1973.0	1793.0	-1.0	2912.0	1415.0	-1.0	1831.0	1057.0	-1.0	1466.0	1005.0	-1.0	1365.0	
219.952	1157.0	-1.0	1627.0	1195.0	-1.0	1495.0	1199.0	-1.0	1765.0	1645.0	-1.0	2096.0	1749.0	-1.0	2839.0	1501.0	-1.0	1958.0	1033.0	-1.0	1649.0	2232.0	-1.0	2787.0	805.0	-1.0	1154.0	1484.0	-1.0	1703.0	1831.0	-1.0	2981.0	1512.0	-1.0	1980.0	1796.0	-1.0	2915.0	1416.0	-1.0	1831.0	1057.0	-1.0	1467.0	1007.0	-1.0	1365.0	
220.451	1158.0	-1.0	1628.0	1195.0	-1.0	1496.0	1199.0	-1.0	1765.0	1645.0	-1.0	2097.0	1750.0	-1.0	2840.0	1502.0	-1.0	1960.0	1034.0	-1.0	1650.0	2236.0	-1.0	2795.0	807.0	-1.0	1156.0	1487.0	-1.0	1707.0	1834.0	-1.0	2984.0	1513.0	-1.0	1981.0	1797.0	-1.0	2919.0	1417.0	-1.0	1834.0	1058.0	-1.0	1468.0	1008.0	-1.0	1368.0	
220.950	1159.0	-1.0	1629.0	1196.0	-1.0	1495.0	1201.0	-1.0	1768.0	1648.0	-1.0	2101.0	1751.0	-1.0	2841.0	1503.0	-1.0	1961.0	1033.0	-1.0	1648.0	2243.0	-1.0	2804.0	807.0	-1.0	1156.0	1490.0	-1.0	1711.0	1835.0	-1.0	2984.0	1511.0	-1.0	1977.0	1797.0	-1.0	2918.0	1415.0	-1.0	1830.0	1059.0	-1.0	1468.0	1007.0	-1.0	1367.0	
221.449	1160.0	-1.0	1631.0	1197.0	-1.0	1497.0	1202.0	-1.0	1770.0	1650.0	-1.0	2105.0	1753.0	-1.0	2847.0	1506.0	-1.0	1968.0	1034.0	-1.0	1650.0	2250.0	-1.0	2818.0	810.0	-1.0	1160.0	1494.0	-1.0	1718.0	1839.0	-1.0	2992.0	1514.0	-1.0	1985.0	1801.0	-1.0	2930.0	1419.0	-1.0	1841.0	1061.0	-1.0	1474.0	1011.0	-1.0	1374.0	
221.948	1159.0	-1.0	1631.0	1196.0	-1.0	1496.0	1202.0	-1.0	1771.0	1649.0	-1.0	2104.0	1755.0	-1.0	2851.0	1508.0	-1.0	1973.0	1035.0	-1.0	1651.0	2257.0	-1.0	2831.0	811.0	-1.0	1163.0	1499.0	-1.0	1726.0	1842.0	-1.0	3000.0	1515.0	-1.0	1989.0	1804.0	-1.0	2937.0	1421.0	-1.0	1845.0	1061.0	-1.0	1478.0	1014.0	-1.0	1379.0	
222.447	1161.0	-1.0	1636.0	1199.0	-1.0	1503.0	1203.0	-1.0	1776.0	1653.0	-1.0	2114.0	1759.0	-1.0	2861.0	1513.0	-1.0	1981.0	1036.0	-1.0	1654.0	2265.0	-1.0	2845.0	813.0	-1.0	1167.0	1504.0	-1.0	1735.0	1847.0	-1.0	3008.0	1516.0	-1.0	1990.0	1805.0	-1.0	2940.0	1421.0	-1.0	1842.0	1063.0	-1.0	1480.0	1015.0	-1.0	1380.0	
222.947	1162.0	-1.0	1638.0	1200.0	-1.0	1505.0	1204.0	-1.0	1779.0	1656.0	-1.0	2119.0	1762.0	-1.0	2869.0	1515.0	-1.0	1988.0	1038.0	-1.0	1658.0	2270.0	-1.0	2857.0	816.0	-1.0	1174.0	1510.0	-1.0	1747.0	1852.0	-1.0	3024.0	1519.0	-1.0	2000.0	1809.0	-1.0	2952.0	1425.0	-1.0	1852.0	1065.0	-1.0	1487.0	1019.0	-1.0	1387.0	
223.446	1162.0	-1.0	1637.0	1199.0	-1.0	1502.0	1203.0	-1.0	1777.0	1654.0	-1.0	2116.0	1762.0	-1.0	2871.0	1515.0	-1.0	1987.0	1037.0	-1.0	1657.0	2271.0	-1.0	2857.0	818.0	-1.0	1179.0	1515.0	-1.0	1754.0	1857.0	-1.0	3034.0	1521.0	-1.0	2003.0	1812.0	-1.0	2960.0	1427.0	-1.0	1857.0	1067.0	-1.0	1491.0	1022.0	-1.0	1393.0	
223.945	1158.0	-1.0	1641.0	1195.0	-1.0	1506.0	1200.0	-1.0	1781.0	1653.0	-1.0	2123.0	1764.0	-1.0	2876.0	1517.0	-1.0	1992.0	1039.0	-1.0	1661.0	2274.0	-1.0	2862.0	820.0	-1.0	1182.0	1519.0	-1.0	1760.0	1862.0	-1.0	3041.0	1523.0	-1.0	2004.0	1814.0	-1.0	2963.0	1427.0	-1.0	1855.0	1069.0	-1.0	1492.0	1023.0	-1.0	1392.0	
224.444	1161.0	-1.0	1643.0	1197.0	-1.0	1506.0	1201.0	-1.0	1781.0	1655.0	-1.0	2125.0	1764.0	-1.0	2875.0	1516.0	-1.0	1990.0	1039.0	-1.0	1662.0	2273.0	-1.0	2858.0	822.0	-1.0	1187.0	1522.0	-1.0	1766.0	1866.0	-1.0	3052.0	1525.0	-1.0	2010.0	1819.0	-1.0	2973.0	1432.0	-1.0	1863.0	1071.0	-1.0	1499.0	1026.0	-1.0	1398.0	
224.943	1161.0	-1.0	1642.0	1197.0	-1.0	1502.0	1202.0	-1.0	1779.0	1655.0	-1.0	2120.0	1762.0	-1.0	2870.0	1512.0	-1.0	1982.0	1038.0	-1.0	1659.0	2269.0	-1.0	2848.0	823.0	-1.0	1190.0	1525.0	-1.0	1768.0	1869.0	-1.0	3057.0	1525.0	-1.0	2010.0	1821.0	-1.0	2980.0	1433.0	-1.0	1868.0	1072.0	-1.0	1502.0	1029.0	-1.0	1401.0	
225.442	1163.0	-1.0	1646.0	1199.0	-1.0	1506.0	1204.0	-1.0	1783.0	1660.0	-1.0	2128.0	1763.0	-1.0	2872.0	1513.0	-1.0	1983.0	1038.0	-1.0	1662.0	2267.0	-1.0	2844.0	825.0	-1.0	1193.0	1527.0	-1.0	1770.0	1873.0	-1.0	3065.0	1528.0	-1.0	2013.0	1825.0	-1.0	2985.0	1435.0	-1.0	1869.0	1074.0	-1.0	1504.0	1030.0	-1.0	1400.0	
225.941	1165.0	-1.0	1647.0	1200.0	-1.0	1506.0	1205.0	-1.0	1784.0	1661.0	-1.0	2130.0	1762.0	-1.0	2869.0	1512.0	-1.0	1981.0	1038.0	-1.0	1661.0	2264.0	-1.0	2837.0	826.0	-1.0	1196.0	1527.0	-1.0	1770.0	1875.0	-1.0	3070.0	1528.0	-1.0	2018.0	1827.0	-1.0	2993.0	1439.0	-1.0	1876.0	1076.0	-1.0	1506.0	1032.0	-1.0	1406.0	
226.440	1166.0	-1.0	1648.0	1198.0	-1.0	1502.0	1205.0	-1.0	1781.0	1659.0	-1.0	2125.0	1758.0	-1.0	2860.0	1508.0	-1.0	1971.0	1036.0	-1.0	1655.0	2262.0	-1.0	2833.0	825.0	-1.0	1193.0	1525.0	-1.0	1765.0	1873.0	-1.0	3063.0	1526.0	-1.0	2010.0	1827.0	-1.0	2990.0	1437.0	-1.0	1873.0	1075.0	-1.0	1504.0	1033.0	-1.0	1404.0	
226.939	1167.0	-1.0	1649.0	1200.0	-1.0	1504.0	1207.0	-1.0	1783.0	1661.0	-1.0	2129.0	1757.0	-1.0	2859.0	1505.0	-1.0	1968.0	1036.0	-1.0	1656.0	2256.0	-1.0	2825.0	826.0	-1.0	1194.0	1524.0	-1.0	1763.0	1874.0	-1.0	3067.0	1527.0	-1.0	2014.0	1828.0	-1.0	2986.0	1437.0	-1.0	1869.0	1075.0	-1.0	1502.0	1034.0	-1.0	1401.0	
227.438	1167.0	-1.0	1647.0	1200.0	-1.0	1502.0	1206.0	-1.0	1781.0	1659.0	-1.0	2126.0	1754.0	-1.0	2853.0	1499.0	-1.0	1958.0	1034.0	-1.0	1653.0	2240.0	-1.0	2799.0	826.0	-1.0	1195.0	1520.0	-1.0	1757.0	1873.0	-1.0	3069.0	1527.0	-1.0	2019.0	1827.0	-1.0	2984.0	1437.0	-1.0	1872.0	1075.0	-1.0	1499.0	1035.0	-1.0	1402.0	
227.938	1166.0	-1.0	1644.0	1200.0	-1.0	1500.0	1206.0	-1.0	1778.0	1657.0	-1.0	2120.0	1749.0	-1.0	2842.0	1488.0	-1.0	1937.0	1032.0	-1.0	1647.0	2220.0	-1.0	2767.0	824.0	-1.0	1191.0	1514.0	-1.0	1747.0	1870.0	-1.0	3057.0	1523.0	-1.0	2009.0	1824.0	-1.0	2974.0	1434.0	-1.0	1866.0	1073.0	-1.0	1497.0	1035.0	-1.0	1400.0	
228.437	1165.0	-1.0	1643.0	1200.0	-1.0	1503.0	1205.0	-1.0	1778.0	1654.0	-1.0	2118.0	1745.0	-1.0	2837.0	1478.0	-1.0	1921.0	1031.0	-1.0	1644.0	2199.0	-1.0	2736.0	824.0	-1.0	1191.0	1508.0	-1.0	1740.0	1869.0	-1.0	3057.0	1524.0	-1.0	2013.0	1823.0	-1.0	2976.0	1436.0	-1.0	1872.0	1074.0	-1.0	1497.0	1037.0	-1.0	1405.0	
228.936	1164.0	-1.0	1640.0	1199.0	-1.0	1502.0	1203.0	-1.0	1775.0	1650.0	-1.0	2113.0	1740.0	-1.0	2828.0	1466.0	-1.0	1902.0	1029.0	-1.0	1641.0	2179.0	-1.0	2705.0	824.0	-1.0	1189.0	1501.0	-1.0	1732.0	1867.0	-1.0	3054.0	1524.0	-1.0	2014.0	1822.0	-1.0	2974.0	1436.0	-1.0	1874.0	1074.0	-1.0	1496.0	1040.0	-1.0	1409.0	
229.436	1164.0	-1.0	1639.0	1199.0	-1.0	1503.0	1203.0	-1.0	1775.0	1649.0	-1.0	2110.0	1735.0	-1.0	2820.0	1457.0	-1.0	1885.0	1028.0	-1.0	1637.0	2162.0	-1.0	2680.0	823.0	-1.0	1187.0	1496.0	-1.0	1723.0	1865.0	-1.0	3048.0	1521.0	-1.0	2008.0	1820.0	-1.0	2969.0	1434.0	-1.0	1870.0	1072.0	-1.0	1496.0	1039.0	-1.0	1409.0	
229.936	1164.0	-1.0	1642.0	1201.0	-1.0	1507.0	1204.0	-1.0	1778.0	1649.0	-1.0	2113.0	1734.0	-1.0	2822.0	1451.0	-1.0	1878.0	1028.0	-1.0	1639.0	2149.0	-1.0	2661.0	823.0	-1.0	1190.0	1493.0	-1.0	1722.0	1866.0	-1.0	3055.0	1524.0	-1.0	2016.0	1822.0	-1.0	2976.0	1437.0	-1.0	1880.0	1074.0	-1.0	1497.0	1043.0	-1.0	1417.0	
230.435	1164.0	-1.0	1643.0	1201.0	-1.0	1511.0	1203.0	-1.0	1779.0	1648.0	-1.0	2114.0	1735.0	-1.0	2827.0	1449.0	-1.0	1877.0	1028.0	-1.0	1641.0	2140.0	-1.0	2648.0	825.0	-1.0	1193.0	1493.0	-1.0	1724.0	1868.0	-1.0	3060.0	1526.0	-1.0	2023.0	1822.0	-1.0	2981.0	1440.0	-1.0	1886.0	1073.0	-1.0	1497.0	1045.0	-1.0	1423.0	
230.934	1166.0	-1.0	1647.0	1204.0	-1.0	1516.0	1205.0	-1.0	1784.0	1652.0	-1.0	2121.0	1740.0	-1.0	2836.0	1453.0	-1.0	1884.0	1029.0	-1.0	1644.0	2143.0	-1.0	2650.0	825.0	-1.0	1195.0	1495.0	-1.0	1727.0	1869.0	-1.0	3065.0	1527.0	-1.0	2025.0	1822.0	-1.0	2981.0	1439.0	-1.0	1887.0	1072.0	-1.0	1495.0	1046.0	-1.0	1425.0	
231.433	1167.0	-1.0	1651.0	1206.0	-1.0	1523.0	1206.0	-1.0	1789.0	1655.0	-1.0	2130.0	1745.0	-1.0	2850.0	1460.0	-1.0	1899.0	1032.0	-1.0	1652.0	2152.0	-1.0	2663.0	827.0	-1.0	1200.0	1500.0	-1.0	1735.0	1873.0	-1.0	3077.0	1532.0	-1.0	2038.0	1825.0	-1.0	2992.0	1444.0	-1.0	1900.0	1073.0	-1.0	1499.0	1050.0	-1.0	1435.0	
231.932	1167.0	-1.0	1652.0	1207.0	-1.0	1526.0	1207.0	-1.0	1792.0	1656.0	-1.0	2133.0	1748.0	-1.0	2858.0	1466.0	-1.0	1910.0	1034.0	-1.0	1656.0	2161.0	-1.0	2676.0	829.0	-1.0	1205.0	1504.0	-1.0	1742.0	1876.0	-1.0	3085.0	1534.0	-1.0	2044.0	1826.0	-1.0	3000.0	1445.0	-1.0	1906.0	1073.0	-1.0	1502.0	1053.0	-1.0	1442.0	
232.431	1167.0	-1.0	1653.0	1207.0	-1.0	1528.0	1208.0	-1.0	1795.0	1658.0	-1.0	2137.0	1751.0	-1.0	2861.0	1470.0	-1.0	1915.0	1035.0	-1.0	1657.0	2168.0	-1.0	2685.0	830.0	-1.0	1206.0	1506.0	-1.0	1744.0	1876.0	-1.0	3086.0	1533.0	-1.0	2040.0	1825.0	-1.0	3000.0	1443.0	-1.0	1902.0	1073.0	-1.0	1502.0	1054.0	-1.0	1443.0	
232.930	1168.0	-1.0	1655.0	1209.0	-1.0	1531.0	1209.0	-1.0	1799.0	1660.0	-1.0	2144.0	1752.0	-1.0	2867.0	1473.0	-1.0	1923.0	1036.0	-1.0	1661.0	2175.0	-1.0	2696.0	832.0	-1.0	1211.0	1510.0	-1.0	1750.0	1879.0	-1.0	3096.0	1536.0	-1.0	2048.0	1828.0	-1.0	3007.0	1446.0	-1.0	1909.0	1074.0	-1.0	1505.0	1057.0	-1.0	1447.0	
233.429	1168.0	-1.0	1655.0	1210.0	-1.0	1532.0	1209.0	-1.0	1799.0	1660.0	-1.0	2145.0	1752.0	-1.0	2865.0	1475.0	-1.0	1926.0	1036.0	-1.0	1661.0	2180.0	-1.0	2703.0	833.0	-1.0	1213.0	1512.0	-1.0	1753.0	1880.0	-1.0	3098.0	1536.0	-1.0	2049.0	1829.0	-1.0	3010.0	1447.0	-1.0	1911.0	1075.0	-1.0	1506.0	1058.0	-1.0	1449.0	
233.929	1168.0	-1.0	1656.0	1210.0	-1.0	1531.0	1210.0	-1.0	1800.0	1662.0	-1.0	2146.0	1753.0	-1.0	2865.0	1478.0	-1.0	1929.0	1036.0	-1.0	1661.0	2187.0	-1.0	2715.0	833.0	-1.0	1212.0	1515.0	-1.0	1755.0	1879.0	-1.0	3095.0	1534.0	-1.0	2043.0	1829.0	-1.0	3008.0	1445.0	-1.0	1907.0	1075.0	-1.0	1507.0	1058.0	-1.0	1448.0	
234.428	1170.0	-1.0	1659.0	1212.0	-1.0	1537.0	1211.0	-1.0	1803.0	1664.0	-1.0	2154.0	1757.0	-1.0	2873.0	1484.0	-1.0	1941.0	1038.0	-1.0	1664.0	2199.0	-1.0	2737.0	834.0	-1.0	1216.0	1519.0	-1.0	1763.0	1880.0	-1.0	3101.0	1537.0	-1.0	2050.0	1832.0	-1.0	3021.0	1449.0	-1.0	1916.0	1078.0	-1.0	1512.0	1062.0	-1.0	1457.0	
234.927	1171.0	-1.0	1662.0	1213.0	-1.0	1538.0	1211.0	-1.0	1806.0	1666.0	-1.0	2157.0	1758.0	-1.0	2879.0	1489.0	-1.0	1951.0	1039.0	-1.0	1667.0	2208.0	-1.0	2756.0	835.0	-1.0	1218.0	1522.0	-1.0	1770.0	1881.0	-1.0	3104.0	1539.0	-1.0	2054.0	1836.0	-1.0	3029.0	1451.0	-1.0	1923.0	1079.0	-1.0	1517.0	1065.0	-1.0	1463.0	
235.426	1173.0	-1.0	1665.0	1216.0	-1.0	1542.0	1214.0	-1.0	1811.0	1669.0	-1.0	2164.0	1762.0	-1.0	2889.0	1494.0	-1.0	1962.0	1039.0	-1.0	1671.0	2218.0	-1.0	2782.0	835.0	-1.0	1218.0	1525.0	-1.0	1774.0	1882.0	-1.0	3102.0	1538.0	-1.0	2051.0	1836.0	-1.0	3028.0	1450.0	-1.0	1918.0	1081.0	-1.0	1518.0	1065.0	-1.0	1461.0	
235.926	1174.0	-1.0	1668.0	1216.0	-1.0	1545.0	1215.0	-1.0	1813.0	1671.0	-1.0	2168.0	1765.0	-1.0	2896.0	1498.0	-1.0	1971.0	1040.0	-1.0	1673.0	2225.0	-1.0	2795.0	835.0	-1.0	1219.0	1529.0	-1.0	1779.0	1883.0	-1.0	3106.0	1541.0	-1.0	2057.0	1839.0	-1.0	3036.0	1453.0	-1.0	1925.0	1082.0	-1.0	1522.0	1068.0	-1.0	1467.0	
236.425	1174.0	-1.0	1667.0	1215.0	-1.0	1543.0	1214.0	-1.0	1811.0	1669.0	-1.0	2166.0	1766.0	-1.0	2898.0	1500.0	-1.0	1974.0	1040.0	-1.0	1673.0	2228.0	-1.0	2800.0	836.0	-1.0	1219.0	1529.0	-1.0	1781.0	1882.0	-1.0	3103.0	1541.0	-1.0	2057.0	1839.0	-1.0	3036.0	1453.0	-1.0	1925.0	1083.0	-1.0	1522.0	1068.0	-1.0	1468.0	
236.924	1174.0	-1.0	1670.0	1216.0	-1.0	1548.0	1215.0	-1.0	1814.0	1672.0	-1.0	2172.0	1769.0	-1.0	2905.0	1504.0	-1.0	1982.0	1042.0	-1.0	1677.0	2233.0	-1.0	2807.0	835.0	-1.0	1219.0	1531.0	-1.0	1782.0	1882.0	-1.0	3103.0	1542.0	-1.0	2057.0	1840.0	-1.0	3033.0	1452.0	-1.0	1920.0	1083.0	-1.0	1521.0	1068.0	-1.0	1465.0	
237.424	1175.0	-1.0	1669.0	1218.0	-1.0	1548.0	1215.0	-1.0	1813.0	1671.0	-1.0	2171.0	1770.0	-1.0	2907.0	1506.0	-1.0	1984.0	1042.0	-1.0	1678.0	2233.0	-1.0	2807.0	836.0	-1.0	1219.0	1531.0	-1.0	1784.0	1883.0	-1.0	3103.0	1543.0	-1.0	2060.0	1841.0	-1.0	3036.0	1453.0	-1.0	1924.0	1083.0	-1.0	1521.0	1071.0	-1.0	1467.0	
237.923	1174.0	-1.0	1667.0	1216.0	-1.0	1544.0	1215.0	-1.0	1809.0	1669.0	-1.0	2165.0	1768.0	-1.0	2901.0	1504.0	-1.0	1979.0	1042.0	-1.0	1674.0	2230.0	-1.0	2800.0	836.0	-1.0	1217.0	1530.0	-1.0	1780.0	1880.0	-1.0	3098.0	1541.0	-1.0	2056.0	1842.0	-1.0	3034.0	1452.0	-1.0	1920.0	1083.0	-1.0	1519.0	1070.0	-1.0	1465.0	
238.422	1174.0	-1.0	1667.0	1216.0	-1.0	1547.0	1215.0	-1.0	1810.0	1670.0	-1.0	2166.0	1768.0	-1.0	2901.0	1505.0	-1.0	1982.0	1042.0	-1.0	1677.0	2230.0	-1.0	2799.0	835.0	-1.0	1217.0	1529.0	-1.0	1780.0	1881.0	-1.0	3100.0	1543.0	-1.0	2061.0	1842.0	-1.0	3032.0	1452.0	-1.0	1917.0	1083.0	-1.0	1518.0	1071.0	-1.0	1463.0	
238.922	1174.0	-1.0	1665.0	1216.0	-1.0	1546.0	1214.0	-1.0	1808.0	1669.0	-1.0	2164.0	1766.0	-1.0	2895.0	1504.0	-1.0	1979.0	1042.0	-1.0	1675.0	2227.0	-1.0	2793.0	835.0	-1.0	1215.0	1526.0	-1.0	1775.0	1879.0	-1.0	3093.0	1541.0	-1.0	2058.0	1842.0	-1.0	3030.0	1453.0	-1.0	1918.0	1082.0	-1.0	1517.0	1072.0	-1.0	1464.0	
239.421	1173.0	-1.0	1663.0	1216.0	-1.0	1544.0	1214.0	-1.0	1807.0	1669.0	-1.0	2163.0	1764.0	-1.0	2888.0	1504.0	-1.0	1975.0	1041.0	-1.0	1672.0	2226.0	-1.0	2786.0	833.0	-1.0	1211.0	1524.0	-1.0	1768.0	1874.0	-1.0	3081.0	1538.0	-1.0	2049.0	1840.0	-1.0	3024.0	1450.0	-1.0	1913.0	1082.0	-1.0	1513.0	1072.0	-1.0	1463.0	
239.920	1174.0	-1.0	1664.0	1217.0	-1.0	1547.0	1214.0	-1.0	1809.0	1671.0	-1.0	2166.0	1764.0	-1.0	2888.0	1505.0	-1.0	1979.0	1042.0	-1.0	1673.0	2227.0	-1.0	2787.0	833.0	-1.0	1211.0	1522.0	-1.0	1765.0	1874.0	-1.0	3080.0	1539.0	-1.0	2052.0	1842.0	-1.0	3028.0	1453.0	-1.0	1919.0	1082.0	-1.0	1515.0	1074.0	-1.0	1467.0	
240.419	1173.0	-1.0	1663.0	1217.0	-1.0	1546.0	1214.0	-1.0	1807.0	1670.0	-1.0	2164.0	1762.0	-1.0	2882.0	1505.0	-1.0	1978.0	1042.0	-1.0	1671.0	2226.0	-1.0	2783.0	832.0	-1.0	1209.0	1520.0	-1.0	1761.0	1872.0	-1.0	3073.0	1538.0	-1.0	2049.0	1841.0	-1.0	3024.0	1453.0	-1.0	1919.0	1081.0	-1.0	1512.0	1075.0	-1.0	1468.0	
240.918	1174.0	-1.0	1663.0	1218.0	-1.0	1549.0	1216.0	-1.0	1809.0	1672.0	-1.0	2169.0	1763.0	-1.0	2880.0	1508.0	-1.0	1979.0	1042.0	-1.0	1671.0	2229.0	-1.0	2784.0	832.0	-1.0	1206.0	1520.0	-1.0	1757.0	1870.0	-1.0	3065.0	1536.0	-1.0	2041.0	1838.0	-1.0	3018.0	1450.0	-1.0	1911.0	1080.0	-1.0	1508.0	1074.0	-1.0	1465.0	
241.417	1173.0	-1.0	1663.0	1219.0	-1.0	1549.0	1215.0	-1.0	1809.0	1674.0	-1.0	2170.0	1762.0	-1.0	2877.0	1510.0	-1.0	1982.0	1042.0	-1.0	1669.0	2231.0	-1.0	2786.0	832.0	-1.0	1206.0	1520.0	-1.0	1756.0	1869.0	-1.0	3064.0	1537.0	-1.0	2043.0	1839.0	-1.0	3019.0	1452.0	-1.0	1915.0	1079.0	-1.0	1508.0	1076.0	-1.0	1468.0	
241.916	1172.0	-1.0	1660.0	1217.0	-1.0	1545.0	1214.0	-1.0	1805.0	1672.0	-1.0	2166.0	1761.0	-1.0	2871.0	1510.0	-1.0	1981.0	1041.0	-1.0	1667.0	2233.0	-1.0	2787.0	831.0	-1.0	1204.0	1520.0	-1.0	1754.0	1869.0	-1.0	3059.0	1537.0	-1.0	2041.0	1839.0	-1.0	3017.0	1452.0	-1.0	1914.0	1080.0	-1.0	1507.0	1076.0	-1.0	1469.0	
242.415	1173.0	-1.0	1661.0	1219.0	-1.0	1550.0	1214.0	-1.0	1808.0	1673.0	-1.0	2171.0	1762.0	-1.0	2875.0	1514.0	-1.0	1989.0	1042.0	-1.0	1670.0	2237.0	-1.0	2795.0	832.0	-1.0	1206.0	1523.0	-1.0	1758.0	1871.0	-1.0	3065.0	1540.0	-1.0	2049.0	1841.0	-1.0	3019.0	1455.0	-1.0	1914.0	1080.0	-1.0	1508.0	1078.0	-1.0	1469.0	
242.914	1173.0	-1.0	1661.0	1219.0	-1.0	1551.0	1214.0	-1.0	1807.0	1674.0	-1.0	2171.0	1762.0	-1.0	2873.0	1514.0	-1.0	1989.0	1042.0	-1.0	1669.0	2240.0	-1.0	2797.0	832.0	-1.0	1206.0	1523.0	-1.0	1759.0	1871.0	-1.0	3067.0	1541.0	-1.0	2051.0	1842.0	-1.0	3023.0	1455.0	-1.0	1919.0	1080.0	-1.0	1509.0	1080.0	-1.0	1473.0	
243.413	1174.0	-1.0	1661.0	1221.0	-1.0	1550.0	1216.0	-1.0	1809.0	1676.0	-1.0	2173.0	1762.0	-1.0	2872.0	1515.0	-1.0	1990.0	1043.0	-1.0	1667.0	2242.0	-1.0	2801.0	831.0	-1.0	1202.0	1523.0	-1.0	1758.0	1871.0	-1.0	3063.0	1540.0	-1.0	2047.0	1842.0	-1.0	3020.0	1455.0	-1.0	1916.0	1081.0	-1.0	1509.0	1080.0	-1.0	1474.0	
243.912	1174.0	-1.0	1662.0	1222.0	-1.0	1553.0	1216.0	-1.0	1811.0	1677.0	-1.0	2177.0	1763.0	-1.0	2875.0	1518.0	-1.0	1995.0	1042.0	-1.0	1668.0	2245.0	-1.0	2806.0	832.0	-1.0	1203.0	1524.0	-1.0	1760.0	1871.0	-1.0	3066.0	1542.0	-1.0	2055.0	1844.0	-1.0	3028.0	1457.0	-1.0	1925.0	1082.0	-1.0	1511.0	1083.0	-1.0	1481.0	
244.411	1174.0	-1.0	1663.0	1221.0	-1.0	1553.0	1217.0	-1.0	1810.0	1678.0	-1.0	2178.0	1764.0	-1.0	2875.0	1518.0	-1.0	1997.0	1043.0	-1.0	1669.0	2247.0	-1.0	2807.0	832.0	-1.0	1202.0	1525.0	-1.0	1760.0	1872.0	-1.0	3066.0	1543.0	-1.0	2056.0	1844.0	-1.0	3029.0	1458.0	-1.0	1926.0	1082.0	-1.0	1512.0	1084.0	-1.0	1484.0	
244.910	1176.0	-1.0	1666.0	1223.0	-1.0	1559.0	1218.0	-1.0	1814.0	1681.0	-1.0	2186.0	1766.0	-1.0	2884.0	1522.0	-1.0	2006.0	1044.0	-1.0	1674.0	2250.0	-1.0	2816.0	832.0	-1.0	1203.0	1526.0	-1.0	1763.0	1874.0	-1.0	3074.0	1547.0	-1.0	2065.0	1845.0	-1.0	3029.0	1459.0	-1.0	1926.0	1082.0	-1.0	1512.0	1085.0	-1.0	1484.0	
245.409	1176.0	-1.0	1666.0	1223.0	-1.0	1560.0	1218.0	-1.0	1815.0	1681.0	-1.0	2186.0	1766.0	-1.0	2885.0	1522.0	-1.0	2007.0	1045.0	-1.0	1674.0	2251.0	-1.0	2815.0	832.0	-1.0	1202.0	1525.0	-1.0	1762.0	1874.0	-1.0	3073.0	1547.0	-1.0	2066.0	1845.0	-1.0	3030.0	1459.0	-1.0	1928.0	1081.0	-1.0	1513.0	1086.0	-1.0	1485.0	
245.908	1176.0	-1.0	1665.0	1223.0	-1.0	1559.0	1219.0	-1.0	1816.0	1682.0	-1.0	2188.0	1766.0	-1.0	2884.0	1522.0	-1.0	2005.0	1044.0	-1.0	1673.0	2250.0	-1.0	2812.0	831.0	-1.0	1199.0	1523.0	-1.0	1757.0	1872.0	-1.0	3068.0	1545.0	-1.0	2061.0	1843.0	-1.0	3025.0	1456.0	-1.0	1925.0	1080.0	-1.0	1511.0	1086.0	-1.0	1483.0	
246.408	1175.0	-1.0	1666.0	1223.0	-1.0	1560.0	1219.0	-1.0	1818.0	1682.0	-1.0	2190.0	1766.0	-1.0	2886.0	1523.0	-1.0	2007.0	1045.0	-1.0	1675.0	2250.0	-1.0	2811.0	831.0	-1.0	1199.0	1522.0	-1.0	1757.0	1872.0	-1.0	3070.0	1546.0	-1.0	2065.0	1844.0	-1.0	3030.0	1459.0	-1.0	1932.0	1081.0	-1.0	1514.0	1087.0	-1.0	1487.0	
246.907	1175.0	-1.0	1666.0	1223.0	-1.0	1559.0	1219.0	-1.0	1817.0	1682.0	-1.0	2189.0	1766.0	-1.0	2886.0	1522.0	-1.0	2006.0	1045.0	-1.0	1675.0	2249.0	-1.0	2810.0	829.0	-1.0	1197.0	1521.0	-1.0	1754.0	1871.0	-1.0	3068.0	1545.0	-1.0	2065.0	1844.0	-1.0	3033.0	1460.0	-1.0	1933.0	1081.0	-1.0	1514.0	1087.0	-1.0	1490.0	
247.406	1177.0	-1.0	1670.0	1224.0	-1.0	1565.0	1221.0	-1.0	1822.0	1684.0	-1.0	2197.0	1768.0	-1.0	2894.0	1525.0	-1.0	2013.0	1046.0	-1.0	1679.0	2253.0	-1.0	2817.0	830.0	-1.0	1196.0	1522.0	-1.0	1755.0	1873.0	-1.0	3072.0	1548.0	-1.0	2069.0	1845.0	-1.0	3034.0	1459.0	-1.0	1931.0	1081.0	-1.0	1514.0	1088.0	-1.0	1489.0	
247.905	1177.0	-1.0	1672.0	1225.0	-1.0	1567.0	1220.0	-1.0	1825.0	1684.0	-1.0	2200.0	1769.0	-1.0	2899.0	1525.0	-1.0	2016.0	1047.0	-1.0	1681.0	2253.0	-1.0	2818.0	829.0	-1.0	1196.0	1522.0	-1.0	1755.0	1873.0	-1.0	3073.0	1548.0	-1.0	2071.0	1846.0	-1.0	3038.0	1460.0	-1.0	1936.0	1082.0	-1.0	1518.0	1089.0	-1.0	1493.0	
248.404	1178.0	-1.0	1674.0	1225.0	-1.0	1567.0	1222.0	-1.0	1826.0	1686.0	-1.0	2200.0	1769.0	-1.0	2896.0	1524.0	-1.0	2013.0	1046.0	-1.0	1679.0	2252.0	-1.0	2814.0	828.0	-1.0	1194.0	1520.0	-1.0	1752.0	1872.0	-1.0	3070.0	1547.0	-1.0	2067.0	1846.0	-1.0	3039.0	1460.0	-1.0	1935.0	1082.0	-1.0	1519.0	1090.0	-1.0	1494.0	
248.903	1179.0	-1.0	1676.0	1226.0	-1.0	1569.0	1222.0	-1.0	1829.0	1686.0	-1.0	2205.0	1769.0	-1.0	2899.0	1525.0	-1.0	2016.0	1047.0	-1.0	1680.0	2253.0	-1.0	2816.0	829.0	-1.0	1194.0	1522.0	-1.0	1755.0	1874.0	-1.0	3075.0	1549.0	-1.0	2075.0	1849.0	-1.0	3049.0	1464.0	-1.0	1946.0	1084.0	-1.0	1522.0	1092.0	-1.0	1500.0	
249.402	1178.0	-1.0	1675.0	1226.0	-1.0	1569.0	1223.0	-1.0	1829.0	1687.0	-1.0	2205.0	1769.0	-1.0	2895.0	1525.0	-1.0	2014.0	1046.0	-1.0	1678.0	2253.0	-1.0	2815.0	828.0	-1.0	1192.0	1522.0	-1.0	1755.0	1874.0	-1.0	3074.0	1549.0	-1.0	2075.0	1850.0	-1.0	3051.0	1465.0	-1.0	1948.0	1084.0	-1.0	1523.0	1095.0	-1.0	1504.0	
249.901	1179.0	-1.0	1676.0	1228.0	-1.0	1570.0	1224.0	-1.0	1830.0	1689.0	-1.0	2207.0	1768.0	-1.0	2892.0	1524.0	-1.0	2011.0	1046.0	-1.0	1675.0	2253.0	-1.0	2814.0	827.0	-1.0	1189.0	1521.0	-1.0	1751.0	1872.0	-1.0	3068.0	1547.0	-1.0	2070.0	1849.0	-1.0	3046.0	1462.0	-1.0	1943.0	1083.0	-1.0	1523.0	1094.0	-1.0	1501.0	
250.401	1180.0	-1.0	1677.0	1228.0	-1.0	1571.0	1224.0	-1.0	1832.0	1690.0	-1.0	2209.0	1767.0	-1.0	2892.0	1524.0	-1.0	2012.0	1046.0	-1.0	1673.0	2253.0	-1.0	2814.0	826.0	-1.0	1188.0	1521.0	-1.0	1752.0	1872.0	-1.0	3070.0	1549.0	-1.0	2075.0	1850.0	-1.0	3049.0	1464.0	-1.0	1944.0	1084.0	-1.0	1524.0	1095.0	-1.0	1502.0	
250.900	1179.0	-1.0	1674.0	1226.0	-1.0	1566.0	1224.0	-1.0	1828.0	1688.0	-1.0	2205.0	1765.0	-1.0	2882.0	1521.0	-1.0	2005.0	1044.0	-1.0	1668.0	2249.0	-1.0	2807.0	826.0	-1.0	1185.0	1519.0	-1.0	1750.0	1871.0	-1.0	3065.0	1548.0	-1.0	2073.0	1850.0	-1.0	3045.0	1463.0	-1.0	1942.0	1083.0	-1.0	1522.0	1094.0	-1.0	1500.0	
251.399	1177.0	-1.0	1669.0	1223.0	-1.0	1560.0	1222.0	-1.0	1822.0	1685.0	-1.0	2195.0	1760.0	-1.0	2867.0	1516.0	-1.0	1992.0	1041.0	-1.0	1659.0	2243.0	-1.0	2793.0	824.0	-1.0	1179.0	1517.0	-1.0	1744.0	1867.0	-1.0	3051.0	1544.0	-1.0	2062.0	1846.0	-1.0	3033.0	1459.0	-1.0	1931.0	1081.0	-1.0	1517.0	1093.0	-1.0	1494.0	
251.898	1176.0	-1.0	1665.0	1222.0	-1.0	1557.0	1220.0	-1.0	1817.0	1683.0	-1.0	2191.0	1756.0	-1.0	2857.0	1514.0	-1.0	1986.0	1040.0	-1.0	1654.0	2237.0	-1.0	2783.0	823.0	-1.0	1177.0	1516.0	-1.0	1742.0	1867.0	-1.0	3049.0	1544.0	-1.0	2063.0	1845.0	-1.0	3031.0	1459.0	-1.0	1932.0	1081.0	-1.0	1515.0	1092.0	-1.0	1493.0	
252.397	1174.0	-1.0	1660.0	1220.0	-1.0	1550.0	1218.0	-1.0	1810.0	1679.0	-1.0	2183.0	1752.0	-1.0	2844.0	1509.0	-1.0	1976.0	1038.0	-1.0	1648.0	2231.0	-1.0	2770.0	821.0	-1.0	1173.0	1514.0	-1.0	1738.0	1865.0	-1.0	3040.0	1543.0	-1.0	2060.0	1843.0	-1.0	3021.0	1457.0	-1.0	1928.0	1080.0	-1.0	1511.0	1091.0	-1.0	1489.0	
252.896	1173.0	-1.0	1658.0	1219.0	-1.0	1551.0	1218.0	-1.0	1809.0	1679.0	-1.0	2183.0	1750.0	-1.0	2837.0	1507.0	-1.0	1971.0	1038.0	-1.0	1645.0	2228.0	-1.0	2762.0	820.0	-1.0	1167.0	1512.0	-1.0	1733.0	1862.0	-1.0	3031.0	1541.0	-1.0	2052.0	1839.0	-1.0	3004.0	1453.0	-1.0	1914.0	1076.0	-1.0	1503.0	1089.0	-1.0	1481.0	
253.395	1171.0	-1.0	1652.0	1217.0	-1.0	1546.0	1216.0	-1.0	1802.0	1676.0	-1.0	2176.0	1747.0	-1.0	2828.0	1504.0	-1.0	1966.0	1037.0	-1.0	1641.0	2222.0	-1.0	2751.0	819.0	-1.0	1164.0	1508.0	-1.0	1727.0	1860.0	-1.0	3022.0	1541.0	-1.0	2050.0	1836.0	-1.0	2994.0	1450.0	-1.0	1911.0	1075.0	-1.0	1499.0	1087.0	-1.0	1477.0	
253.894	1169.0	-1.0	1645.0	1214.0	-1.0	1538.0	1214.0	-1.0	1794.0	1671.0	-1.0	2165.0	1744.0	-1.0	2817.0	1501.0	-1.0	1955.0	1035.0	-1.0	1636.0	2217.0	-1.0	2740.0	817.0	-1.0	1158.0	1503.0	-1.0	1718.0	1855.0	-1.0	3009.0	1536.0	-1.0	2041.0	1832.0	-1.0	2979.0	1446.0	-1.0	1901.0	1071.0	-1.0	1492.0	1085.0	-1.0	1470.0	
254.393	1167.0	-1.0	1641.0	1213.0	-1.0	1536.0	1212.0	-1.0	1789.0	1669.0	-1.0	2160.0	1743.0	-1.0	2814.0	1500.0	-1.0	1954.0	1036.0	-1.0	1635.0	2214.0	-1.0	2735.0	816.0	-1.0	1156.0	1502.0	-1.0	1714.0	1854.0	-1.0	3005.0	1537.0	-1.0	2043.0	1830.0	-1.0	2976.0	1447.0	-1.0	1904.0	1071.0	-1.0	1488.0	1084.0	-1.0	1471.0	
254.893	1166.0	-1.0	1636.0	1211.0	-1.0	1532.0	1210.0	-1.0	1783.0	1666.0	-1.0	2153.0	1742.0	-1.0	2808.0	1498.0	-1.0	1950.0	1035.0	-1.0	1633.0	2212.0	-1.0	2730.0	815.0	-1.0	1153.0	1499.0	-1.0	1708.0	1852.0	-1.0	2998.0	1535.0	-1.0	2038.0	1828.0	-1.0	2968.0	1446.0	-1.0	1900.0	1069.0	-1.0	1484.0	1083.0	-1.0	1469.0	
255.393	1165.0	-1.0	1637.0	1212.0	-1.0	1537.0	1211.0	-1.0	1785.0	1667.0	-1.0	2157.0	1743.0	-1.0	2816.0	1500.0	-1.0	1957.0	1036.0	-1.0	1638.0	2216.0	-1.0	2736.0	815.0	-1.0	1155.0	1499.0	-1.0	1709.0	1854.0	-1.0	3003.0	1538.0	-1.0	2046.0	1828.0	-1.0	2968.0	1446.0	-1.0	1900.0	1068.0	-1.0	1482.0	1083.0	-1.0	1470.0	
255.892	1164.0	-1.0	1636.0	1211.0	-1.0	1536.0	1210.0	-1.0	1784.0	1666.0	-1.0	2156.0	1744.0	-1.0	2817.0	1501.0	-1.0	1958.0	1037.0	-1.0	1639.0	2218.0	-1.0	2737.0	816.0	-1.0	1155.0	1500.0	-1.0	1708.0	1854.0	-1.0	3002.0	1539.0	-1.0	2047.0	1828.0	-1.0	2970.0	1446.0	-1.0	1903.0	1069.0	-1.0	1483.0	1084.0	-1.0	1472.0	
256.391	1166.0	-1.0	1640.0	1213.0	-1.0	1542.0	1213.0	-1.0	1789.0	1670.0	-1.0	2163.0	1747.0	-1.0	2821.0	1503.0	-1.0	1963.0	1038.0	-1.0	1642.0	2224.0	-1.0	2745.0	816.0	-1.0	1153.0	1500.0	-1.0	1708.0	1854.0	-1.0	3001.0	1538.0	-1.0	2043.0	1827.0	-1.0	2970.0	1445.0	-1.0	1900.0	1068.0	-1.0	1484.0	1084.0	-1.0	1472.0	
256.890	1166.0	-1.0	1642.0	1214.0	-1.0	1545.0	1213.0	-1.0	1792.0	1671.0	-1.0	2166.0	1748.0	-1.0	2826.0	1506.0	-1.0	1967.0	1040.0	-1.0	1644.0	2230.0	-1.0	2754.0	817.0	-1.0	1155.0	1501.0	-1.0	1710.0	1855.0	-1.0	3005.0	1539.0	-1.0	2048.0	1829.0	-1.0	2979.0	1447.0	-1.0	1908.0	1068.0	-1.0	1488.0	1086.0	-1.0	1480.0	
257.390	1167.0	-1.0	1644.0	1214.0	-1.0	1547.0	1214.0	-1.0	1795.0	1672.0	-1.0	2169.0	1750.0	-1.0	2830.0	1507.0	-1.0	1970.0	1040.0	-1.0	1645.0	2236.0	-1.0	2764.0	817.0	-1.0	1155.0	1503.0	-1.0	1711.0	1856.0	-1.0	3006.0	1539.0	-1.0	2050.0	1830.0	-1.0	2986.0	1447.0	-1.0	1913.0	1069.0	-1.0	1491.0	1089.0	-1.0	1485.0	
257.890	1168.0	-1.0	1649.0	1216.0	-1.0	1553.0	1215.0	-1.0	1800.0	1674.0	-1.0	2176.0	1753.0	-1.0	2839.0	1510.0	-1.0	1979.0	1041.0	-1.0	1650.0	2242.0	-1.0	2776.0	818.0	-1.0	1158.0	1506.0	-1.0	1717.0	1859.0	-1.0	3016.0	1543.0	-1.0	2059.0	1834.0	-1.0	3001.0	1451.0	-1.0	1926.0	1072.0	-1.0	1499.0	1092.0	-1.0	1495.0	
258.390	1169.0	-1.0	1652.0	1216.0	-1.0	1556.0	1216.0	-1.0	1803.0	1676.0	-1.0	2181.0	1755.0	-1.0	2843.0	1513.0	-1.0	1983.0	1042.0	-1.0	1652.0	2246.0	-1.0	2781.0	819.0	-1.0	1160.0	1509.0	-1.0	1720.0	1860.0	-1.0	3021.0	1544.0	-1.0	2063.0	1835.0	-1.0	3009.0	1453.0	-1.0	1930.0	1073.0	-1.0	1501.0	1094.0	-1.0	1500.0	
258.889	1171.0	-1.0	1658.0	1218.0	-1.0	1564.0	1218.0	-1.0	1811.0	1679.0	-1.0	2191.0	1758.0	-1.0	2856.0	1517.0	-1.0	1994.0	1044.0	-1.0	1658.0	2254.0	-1.0	2796.0	821.0	-1.0	1164.0	1512.0	-1.0	1724.0	1865.0	-1.0	3031.0	1548.0	-1.0	2072.0	1837.0	-1.0	3016.0	1455.0	-1.0	1932.0	1074.0	-1.0	1505.0	1095.0	-1.0	1502.0	
259.388	1171.0	-1.0	1659.0	1219.0	-1.0	1566.0	1219.0	-1.0	1812.0	1681.0	-1.0	2193.0	1759.0	-1.0	2860.0	1517.0	-1.0	1998.0	1045.0	-1.0	1660.0	2257.0	-1.0	2801.0	820.0	-1.0	1164.0	1514.0	-1.0	1726.0	1865.0	-1.0	3034.0	1549.0	-1.0	2075.0	1838.0	-1.0	3021.0	1456.0	-1.0	1936.0	1074.0	-1.0	1508.0	1096.0	-1.0	1506.0	
259.887	1172.0	-1.0	1661.0	1221.0	-1.0	1568.0	1221.0	-1.0	1817.0	1683.0	-1.0	2198.0	1760.0	-1.0	2861.0	1517.0	-1.0	1998.0	1046.0	-1.0	1661.0	2257.0	-1.0	2802.0	821.0	-1.0	1163.0	1513.0	-1.0	1726.0	1865.0	-1.0	3033.0	1547.0	-1.0	2071.0	1838.0	-1.0	3022.0	1454.0	-1.0	1934.0	1074.0	-1.0	1508.0	1097.0	-1.0	1505.0	
260.386	1172.0	-1.0	1663.0	1220.0	-1.0	1569.0	1221.0	-1.0	1819.0	1684.0	-1.0	2201.0	1760.0	-1.0	2863.0	1517.0	-1.0	1999.0	1046.0	-1.0	1663.0	2257.0	-1.0	2801.0	822.0	-1.0	1165.0	1514.0	-1.0	1727.0	1865.0	-1.0	3038.0	1548.0	-1.0	2075.0	1840.0	-1.0	3030.0	1456.0	-1.0	1942.0	1075.0	-1.0	1512.0	1099.0	-1.0	1510.0	
260.885	1172.0	-1.0	1664.0	1219.0	-1.0	1567.0	1221.0	-1.0	1820.0	1684.0	-1.0	2200.0	1760.0	-1.0	2863.0	1516.0	-1.0	1997.0	1046.0	-1.0	1661.0	2256.0	-1.0	2799.0	822.0	-1.0	1166.0	1514.0	-1.0	1728.0	1865.0	-1.0	3039.0	1547.0	-1.0	2075.0	1841.0	-1.0	3037.0	1458.0	-1.0	1945.0	1075.0	-1.0	1513.0	1100.0	-1.0	1512.0	
261.385	1174.0	-1.0	1669.0	1222.0	-1.0	1573.0	1223.0	-1.0	1826.0	1687.0	-1.0	2210.0	1763.0	-1.0	2873.0	1518.0	-1.0	2004.0	1047.0	-1.0	1666.0	2256.0	-1.0	2798.0	824.0	-1.0	1172.0	1518.0	-1.0	1736.0	1871.0	-1.0	3054.0	1552.0	-1.0	2089.0	1846.0	-1.0	3050.0	1464.0	-1.0	1957.0	1077.0	-1.0	1518.0	1104.0	-1.0	1518.0	
261.884	1175.0	-1.0	1672.0	1223.0	-1.0	1575.0	1224.0	-1.0	1829.0	1688.0	-1.0	2214.0	1764.0	-1.0	2877.0	1518.0	-1.0	2006.0	1048.0	-1.0	1667.0	2257.0	-1.0	2802.0	826.0	-1.0	1176.0	1521.0	-1.0	1739.0	1874.0	-1.0	3061.0	1554.0	-1.0	2092.0	1849.0	-1.0	3059.0	1467.0	-1.0	1963.0	1079.0	-1.0	1520.0	1106.0	-1.0	1523.0	
262.383	1176.0	-1.0	1674.0	1224.0	-1.0	1575.0	1225.0	-1.0	1831.0	1690.0	-1.0	2215.0	1764.0	-1.0	2877.0	1519.0	-1.0	2005.0	1048.0	-1.0	1667.0	2261.0	-1.0	2808.0	826.0	-1.0	1177.0	1522.0	-1.0	1741.0	1875.0	-1.0	3062.0	1552.0	-1.0	2088.0	1849.0	-1.0	3060.0	1465.0	-1.0	1961.0	1079.0	-1.0	1521.0	1107.0	-1.0	1525.0	
262.882	1177.0	-1.0	1677.0	1225.0	-1.0	1579.0	1226.0	-1.0	1833.0	1691.0	-1.0	2218.0	1766.0	-1.0	2881.0	1520.0	-1.0	2009.0	1048.0	-1.0	1669.0	2265.0	-1.0	2818.0	827.0	-1.0	1179.0	1525.0	-1.0	1744.0	1877.0	-1.0	3068.0	1554.0	-1.0	2092.0	1851.0	-1.0	3062.0	1467.0	-1.0	1960.0	1080.0	-1.0	1523.0	1108.0	-1.0	1525.0	
263.381	1177.0	-1.0	1677.0	1224.0	-1.0	1577.0	1225.0	-1.0	1831.0	1690.0	-1.0	2216.0	1765.0	-1.0	2876.0	1519.0	-1.0	2006.0	1047.0	-1.0	1667.0	2265.0	-1.0	2815.0	827.0	-1.0	1178.0	1524.0	-1.0	1743.0	1877.0	-1.0	3066.0	1553.0	-1.0	2090.0	1853.0	-1.0	3062.0	1466.0	-1.0	1962.0	1080.0	-1.0	1523.0	1109.0	-1.0	1526.0	
263.881	1175.0	-1.0	1672.0	1223.0	-1.0	1569.0	1224.0	-1.0	1826.0	1687.0	-1.0	2207.0	1762.0	-1.0	2864.0	1515.0	-1.0	1994.0	1045.0	-1.0	1660.0	2259.0	-1.0	2804.0	826.0	-1.0	1174.0	1520.0	-1.0	1736.0	1873.0	-1.0	3053.0	1549.0	-1.0	2078.0	1850.0	-1.0	3053.0	1464.0	-1.0	1954.0	1079.0	-1.0	1519.0	1107.0	-1.0	1522.0	
264.380	1175.0	-1.0	1670.0	1222.0	-1.0	1568.0	1223.0	-1.0	1823.0	1686.0	-1.0	2206.0	1759.0	-1.0	2852.0	1512.0	-1.0	1985.0	1045.0	-1.0	1653.0	2253.0	-1.0	2789.0	824.0	-1.0	1169.0	1517.0	-1.0	1727.0	1869.0	-1.0	3037.0	1545.0	-1.0	2064.0	1845.0	-1.0	3036.0	1458.0	-1.0	1938.0	1077.0	-1.0	1511.0	1103.0	-1.0	1512.0	
264.879	1173.0	-1.0	1663.0	1220.0	-1.0	1561.0	1222.0	-1.0	1817.0	1683.0	-1.0	2198.0	1755.0	-1.0	2836.0	1508.0	-1.0	1973.0	1043.0	-1.0	1645.0	2244.0	-1.0	2770.0	824.0	-1.0	1164.0	1513.0	-1.0	1719.0	1866.0	-1.0	3024.0	1542.0	-1.0	2057.0	1843.0	-1.0	3025.0	1456.0	-1.0	1934.0	1076.0	-1.0	1506.0	1101.0	-1.0	1508.0	
265.378	1165.0	-1.0	1653.0	1210.0	-1.0	1549.0	1213.0	-1.0	1806.0	1671.0	-1.0	2182.0	1749.0	-1.0	2815.0	1501.0	-1.0	1957.0	1040.0	-1.0	1635.0	2232.0	-1.0	2747.0	821.0	-1.0	1157.0	1507.0	-1.0	1708.0	1860.0	-1.0	3005.0	1537.0	-1.0	2044.0	1839.0	-1.0	3008.0	1452.0	-1.0	1923.0	1073.0	-1.0	1498.0	1099.0	-1.0	1500.0	
265.877	1164.0	-1.0	1648.0	1210.0	-1.0	1544.0	1213.0	-1.0	1800.0	1671.0	-1.0	2176.0	1745.0	-1.0	2805.0	1498.0	-1.0	1950.0	1039.0	-1.0	1631.0	2224.0	-1.0	2733.0	820.0	-1.0	1153.0	1505.0	-1.0	1702.0	1858.0	-1.0	2996.0	1538.0	-1.0	2042.0	1837.0	-1.0	2993.0	1450.0	-1.0	1913.0	1072.0	-1.0	1492.0	1097.0	-1.0	1493.0	
266.376	1164.0	-1.0	1642.0	1209.0	-1.0	1538.0	1212.0	-1.0	1792.0	1668.0	-1.0	2168.0	1741.0	-1.0	2793.0	1493.0	-1.0	1940.0	1037.0	-1.0	1625.0	2216.0	-1.0	2718.0	818.0	-1.0	1148.0	1501.0	-1.0	1695.0	1856.0	-1.0	2985.0	1536.0	-1.0	2036.0	1836.0	-1.0	2984.0	1449.0	-1.0	1909.0	1071.0	-1.0	1488.0	1096.0	-1.0	1489.0	
266.876	1164.0	-1.0	1637.0	1208.0	-1.0	1531.0	1212.0	-1.0	1786.0	1668.0	-1.0	2160.0	1740.0	-1.0	2782.0	1489.0	-1.0	1929.0	1036.0	-1.0	1619.0	2211.0	-1.0	2704.0	817.0	-1.0	1143.0	1498.0	-1.0	1688.0	1852.0	-1.0	2972.0	1533.0	-1.0	2027.0	1833.0	-1.0	2972.0	1446.0	-1.0	1901.0	1070.0	-1.0	1482.0	1094.0	-1.0	1483.0	
267.375	1165.0	-1.0	1635.0	1209.0	-1.0	1529.0	1213.0	-1.0	1784.0	1667.0	-1.0	2158.0	1739.0	-1.0	2779.0	1489.0	-1.0	1928.0	1036.0	-1.0	1617.0	2208.0	-1.0	2698.0	816.0	-1.0	1142.0	1496.0	-1.0	1688.0	1852.0	-1.0	2972.0	1534.0	-1.0	2030.0	1834.0	-1.0	2972.0	1447.0	-1.0	1905.0	1071.0	-1.0	1480.0	1095.0	-1.0	1484.0	
267.875	1164.0	-1.0	1632.0	1208.0	-1.0	1524.0	1213.0	-1.0	1781.0	1666.0	-1.0	2151.0	1739.0	-1.0	2776.0	1488.0	-1.0	1924.0	1035.0	-1.0	1615.0	2207.0	-1.0	2694.0	816.0	-1.0	1141.0	1496.0	-1.0	1686.0	1852.0	-1.0	2967.0	1533.0	-1.0	2027.0	1833.0	-1.0	2966.0	1445.0	-1.0	1901.0	1069.0	-1.0	1477.0	1095.0	-1.0	1482.0	
268.374	1165.0	-1.0	1633.0	1209.0	-1.0	1528.0	1214.0	-1.0	1782.0	1667.0	-1.0	2154.0	1741.0	-1.0	2781.0	1491.0	-1.0	1930.0	1037.0	-1.0	1619.0	2213.0	-1.0	2701.0	817.0	-1.0	1142.0	1498.0	-1.0	1690.0	1855.0	-1.0	2974.0	1537.0	-1.0	2035.0	1836.0	-1.0	2968.0	1448.0	-1.0	1903.0	1070.0	-1.0	1477.0	1096.0	-1.0	1484.0	
268.873	1165.0	-1.0	1632.0	1210.0	-1.0	1527.0	1214.0	-1.0	1781.0	1667.0	-1.0	2153.0	1743.0	-1.0	2783.0	1492.0	-1.0	1932.0	1038.0	-1.0	1620.0	2216.0	-1.0	2705.0	816.0	-1.0	1142.0	1498.0	-1.0	1689.0	1855.0	-1.0	2973.0	1537.0	-1.0	2037.0	1836.0	-1.0	2969.0	1448.0	-1.0	1905.0	1069.0	-1.0	1477.0	1098.0	-1.0	1485.0	
269.372	1167.0	-1.0	1635.0	1212.0	-1.0	1533.0	1216.0	-1.0	1786.0	1670.0	-1.0	2160.0	1746.0	-1.0	2789.0	1495.0	-1.0	1936.0	1039.0	-1.0	1622.0	2220.0	-1.0	2710.0	817.0	-1.0	1141.0	1499.0	-1.0	1688.0	1856.0	-1.0	2971.0	1536.0	-1.0	2033.0	1835.0	-1.0	2965.0	1445.0	-1.0	1899.0	1070.0	-1.0	1475.0	1097.0	-1.0	1485.0	
269.871	1167.0	-1.0	1636.0	1213.0	-1.0	1535.0	1217.0	-1.0	1787.0	1671.0	-1.0	2162.0	1749.0	-1.0	2795.0	1498.0	-1.0	1941.0	1040.0	-1.0	1625.0	2224.0	-1.0	2714.0	818.0	-1.0	1142.0	1499.0	-1.0	1689.0	1857.0	-1.0	2975.0	1537.0	-1.0	2037.0	1836.0	-1.0	2971.0	1447.0	-1.0	1905.0	1070.0	-1.0	1477.0	1098.0	-1.0	1489.0	
270.370	1167.0	-1.0	1636.0	1212.0	-1.0	1535.0	1217.0	-1.0	1787.0	1670.0	-1.0	2159.0	1750.0	-1.0	2795.0	1498.0	-1.0	1941.0	1041.0	-1.0	1625.0	2226.0	-1.0	2715.0	818.0	-1.0	1142.0	1499.0	-1.0	1688.0	1857.0	-1.0	2974.0	1536.0	-1.0	2034.0	1835.0	-1.0	2970.0	1446.0	-1.0	1904.0	1069.0	-1.0	1477.0	1098.0	-1.0	1490.0	
270.869	1167.0	-1.0	1638.0	1212.0	-1.0	1538.0	1218.0	-1.0	1789.0	1671.0	-1.0	2163.0	1752.0	-1.0	2801.0	1500.0	-1.0	1947.0	1042.0	-1.0	1629.0	2229.0	-1.0	2720.0	819.0	-1.0	1144.0	1501.0	-1.0	1691.0	1859.0	-1.0	2980.0	1538.0	-1.0	2042.0	1838.0	-1.0	2979.0	1449.0	-1.0	1914.0	1071.0	-1.0	1481.0	1101.0	-1.0	1497.0	
271.369	1167.0	-1.0	1638.0	1212.0	-1.0	1538.0	1218.0	-1.0	1790.0	1671.0	-1.0	2163.0	1753.0	-1.0	2802.0	1501.0	-1.0	1948.0	1042.0	-1.0	1630.0	2229.0	-1.0	2719.0	819.0	-1.0	1144.0	1501.0	-1.0	1689.0	1859.0	-1.0	2978.0	1538.0	-1.0	2041.0	1837.0	-1.0	2980.0	1449.0	-1.0	1915.0	1071.0	-1.0	1482.0	1101.0	-1.0	1500.0	
271.869	1168.0	-1.0	1642.0	1213.0	-1.0	1543.0	1219.0	-1.0	1794.0	1673.0	-1.0	2168.0	1754.0	-1.0	2803.0	1502.0	-1.0	1948.0	1043.0	-1.0	1631.0	2231.0	-1.0	2719.0	818.0	-1.0	1142.0	1501.0	-1.0	1686.0	1857.0	-1.0	2973.0	1536.0	-1.0	2036.0	1836.0	-1.0	2974.0	1446.0	-1.0	1909.0	1070.0	-1.0	1481.0	1101.0	-1.0	1498.0	
272.368	1168.0	-1.0	1642.0	1213.0	-1.0	1543.0	1220.0	-1.0	1793.0	1673.0	-1.0	2169.0	1753.0	-1.0	2802.0	1502.0	-1.0	1948.0	1043.0	-1.0	1630.0	2230.0	-1.0	2717.0	818.0	-1.0	1140.0	1499.0	-1.0	1684.0	1856.0	-1.0	2969.0	1536.0	-1.0	2037.0	1835.0	-1.0	2976.0	1447.0	-1.0	1912.0	1071.0	-1.0	1484.0	1101.0	-1.0	1501.0	
272.867	1168.0	-1.0	1640.0	1212.0	-1.0	1538.0	1219.0	-1.0	1790.0	1671.0	-1.0	2162.0	1751.0	-1.0	2796.0	1499.0	-1.0	1943.0	1042.0	-1.0	1626.0	2226.0	-1.0	2707.0	816.0	-1.0	1136.0	1496.0	-1.0	1676.0	1852.0	-1.0	2959.0	1534.0	-1.0	2030.0	1832.0	-1.0	2969.0	1445.0	-1.0	1907.0	1070.0	-1.0	1481.0	1101.0	-1.0	1499.0	
273.366	1168.0	-1.0	1640.0	1213.0	-1.0	1539.0	1219.0	-1.0	1790.0	1672.0	-1.0	2163.0	1751.0	-1.0	2795.0	1499.0	-1.0	1943.0	1043.0	-1.0	1626.0	2223.0	-1.0	2701.0	816.0	-1.0	1134.0	1495.0	-1.0	1674.0	1851.0	-1.0	2956.0	1535.0	-1.0	2032.0	1832.0	-1.0	2962.0	1445.0	-1.0	1903.0	1069.0	-1.0	1479.0	1103.0	-1.0	1495.0	
273.865	1167.0	-1.0	1636.0	1211.0	-1.0	1534.0	1218.0	-1.0	1785.0	1669.0	-1.0	2158.0	1748.0	-1.0	2786.0	1496.0	-1.0	1936.0	1041.0	-1.0	1621.0	2216.0	-1.0	2686.0	815.0	-1.0	1130.0	1492.0	-1.0	1667.0	1848.0	-1.0	2946.0	1534.0	-1.0	2026.0	1830.0	-1.0	2956.0	1444.0	-1.0	1899.0	1069.0	-1.0	1477.0	1102.0	-1.0	1494.0	
274.364	1165.0	-1.0	1632.0	1209.0	-1.0	1527.0	1217.0	-1.0	1780.0	1667.0	-1.0	2149.0	1743.0	-1.0	2771.0	1491.0	-1.0	1923.0	1038.0	-1.0	1613.0	2207.0	-1.0	2668.0	812.0	-1.0	1123.0	1487.0	-1.0	1657.0	1843.0	-1.0	2927.0	1528.0	-1.0	2013.0	1826.0	-1.0	2943.0	1441.0	-1.0	1890.0	1067.0	-1.0	1471.0	1101.0	-1.0	1489.0	
274.863	1164.0	-1.0	1628.0	1208.0	-1.0	1524.0	1216.0	-1.0	1775.0	1665.0	-1.0	2144.0	1740.0	-1.0	2761.0	1487.0	-1.0	1914.0	1037.0	-1.0	1608.0	2198.0	-1.0	2652.0	810.0	-1.0	1119.0	1485.0	-1.0	1651.0	1840.0	-1.0	2918.0	1527.0	-1.0	2010.0	1826.0	-1.0	2939.0	1441.0	-1.0	1890.0	1066.0	-1.0	1471.0	1103.0	-1.0	1488.0	
275.362	1162.0	-1.0	1621.0	1206.0	-1.0	1516.0	1214.0	-1.0	1767.0	1661.0	-1.0	2133.0	1735.0	-1.0	2743.0	1481.0	-1.0	1900.0	1035.0	-1.0	1600.0	2188.0	-1.0	2631.0	808.0	-1.0	1113.0	1479.0	-1.0	1641.0	1834.0	-1.0	2903.0	1524.0	-1.0	2000.0	1822.0	-1.0	2926.0	1439.0	-1.0	1883.0	1065.0	-1.0	1465.0	1102.0	-1.0	1484.0	
275.861	1161.0	-1.0	1618.0	1205.0	-1.0	1512.0	1212.0	-1.0	1763.0	1659.0	-1.0	2129.0	1731.0	-1.0	2730.0	1477.0	-1.0	1889.0	1033.0	-1.0	1593.0	2179.0	-1.0	2615.0	806.0	-1.0	1106.0	1475.0	-1.0	1632.0	1830.0	-1.0	2886.0	1520.0	-1.0	1988.0	1818.0	-1.0	2907.0	1434.0	-1.0	1867.0	1063.0	-1.0	1458.0	1099.0	-1.0	1474.0	
276.360	1159.0	-1.0	1612.0	1203.0	-1.0	1506.0	1211.0	-1.0	1755.0	1656.0	-1.0	2119.0	1726.0	-1.0	2717.0	1472.0	-1.0	1879.0	1032.0	-1.0	1587.0	2170.0	-1.0	2599.0	805.0	-1.0	1101.0	1471.0	-1.0	1626.0	1826.0	-1.0	2875.0	1519.0	-1.0	1983.0	1816.0	-1.0	2898.0	1432.0	-1.0	1863.0	1062.0	-1.0	1454.0	1099.0	-1.0	1472.0	
276.859	1157.0	-1.0	1605.0	1199.0	-1.0	1496.0	1208.0	-1.0	1746.0	1650.0	-1.0	2105.0	1722.0	-1.0	2702.0	1467.0	-1.0	1866.0	1029.0	-1.0	1579.0	2163.0	-1.0	2583.0	802.0	-1.0	1096.0	1468.0	-1.0	1618.0	1822.0	-1.0	2861.0	1515.0	-1.0	1973.0	1812.0	-1.0	2883.0	1428.0	-1.0	1853.0	1059.0	-1.0	1447.0	1097.0	-1.0	1466.0	
277.358	1156.0	-1.0	1600.0	1198.0	-1.0	1493.0	1207.0	-1.0	1741.0	1648.0	-1.0	2099.0	1721.0	-1.0	2697.0	1465.0	-1.0	1863.0	1029.0	-1.0	1578.0	2158.0	-1.0	2577.0	802.0	-1.0	1094.0	1466.0	-1.0	1617.0	1821.0	-1.0	2858.0	1516.0	-1.0	1975.0	1811.0	-1.0	2878.0	1429.0	-1.0	1849.0	1059.0	-1.0	1444.0	1097.0	-1.0	1463.0	
277.857	1154.0	-1.0	1596.0	1195.0	-1.0	1489.0	1205.0	-1.0	1735.0	1644.0	-1.0	2091.0	1719.0	-1.0	2691.0	1464.0	-1.0	1858.0	1028.0	-1.0	1574.0	2156.0	-1.0	2570.0	801.0	-1.0	1091.0	1465.0	-1.0	1613.0	1819.0	-1.0	2852.0	1515.0	-1.0	1972.0	1810.0	-1.0	2869.0	1427.0	-1.0	1845.0	1058.0	-1.0	1441.0	1096.0	-1.0	1461.0	
278.356	1154.0	-1.0	1595.0	1195.0	-1.0	1487.0	1205.0	-1.0	1734.0	1644.0	-1.0	2089.0	1720.0	-1.0	2688.0	1463.0	-1.0	1853.0	1028.0	-1.0	1572.0	2156.0	-1.0	2569.0	800.0	-1.0	1087.0	1464.0	-1.0	1611.0	1818.0	-1.0	2844.0	1512.0	-1.0	1964.0	1806.0	-1.0	2858.0	1421.0	-1.0	1833.0	1056.0	-1.0	1437.0	1093.0	-1.0	1456.0	
278.855	1154.0	-1.0	1595.0	1195.0	-1.0	1486.0	1204.0	-1.0	1732.0	1642.0	-1.0	2087.0	1720.0	-1.0	2687.0	1463.0	-1.0	1853.0	1028.0	-1.0	1572.0	2158.0	-1.0	2570.0	801.0	-1.0	1086.0	1465.0	-1.0	1611.0	1818.0	-1.0	2841.0	1513.0	-1.0	1965.0	1805.0	-1.0	2858.0	1420.0	-1.0	1834.0	1055.0	-1.0	1437.0	1094.0	-1.0	1457.0	
279.354	1153.0	-1.0	1593.0	1193.0	-1.0	1483.0	1204.0	-1.0	1728.0	1639.0	-1.0	2078.0	1720.0	-1.0	2684.0	1461.0	-1.0	1849.0	1028.0	-1.0	1568.0	2160.0	-1.0	2571.0	800.0	-1.0	1085.0	1464.0	-1.0	1611.0	1818.0	-1.0	2836.0	1510.0	-1.0	1961.0	1803.0	-1.0	2852.0	1417.0	-1.0	1830.0	1054.0	-1.0	1435.0	1092.0	-1.0	1456.0	
279.853	1154.0	-1.0	1595.0	1193.0	-1.0	1486.0	1203.0	-1.0	1729.0	1639.0	-1.0	2081.0	1722.0	-1.0	2692.0	1464.0	-1.0	1856.0	1029.0	-1.0	1573.0	2165.0	-1.0	2580.0	801.0	-1.0	1087.0	1468.0	-1.0	1616.0	1819.0	-1.0	2843.0	1513.0	-1.0	1968.0	1804.0	-1.0	2850.0	1418.0	-1.0	1827.0	1053.0	-1.0	1436.0	1093.0	-1.0	1455.0	
280.353	1154.0	-1.0	1595.0	1193.0	-1.0	1486.0	1203.0	-1.0	1729.0	1638.0	-1.0	2081.0	1724.0	-1.0	2695.0	1465.0	-1.0	1858.0	1029.0	-1.0	1574.0	2169.0	-1.0	2587.0	801.0	-1.0	1087.0	1469.0	-1.0	1618.0	1820.0	-1.0	2842.0	1513.0	-1.0	1968.0	1803.0	-1.0	2850.0	1416.0	-1.0	1828.0	1054.0	-1.0	1436.0	1093.0	-1.0	1457.0	
280.852	1155.0	-1.0	1595.0	1193.0	-1.0	1487.0	1204.0	-1.0	1729.0	1637.0	-1.0	2080.0	1725.0	-1.0	2696.0	1466.0	-1.0	1856.0	1030.0	-1.0	1573.0	2174.0	-1.0	2594.0	801.0	-1.0	1084.0	1470.0	-1.0	1616.0	1818.0	-1.0	2835.0	1510.0	-1.0	1961.0	1800.0	-1.0	2842.0	1412.0	-1.0	1820.0	1053.0	-1.0	1435.0	1091.0	-1.0	1455.0	
281.351	1154.0	-1.0	1596.0	1194.0	-1.0	1488.0	1204.0	-1.0	1728.0	1637.0	-1.0	2078.0	1726.0	-1.0	2698.0	1467.0	-1.0	1858.0	1031.0	-1.0	1574.0	2178.0	-1.0	2598.0	801.0	-1.0	1083.0	1470.0	-1.0	1615.0	1817.0	-1.0	2833.0	1510.0	-1.0	1962.0	1798.0	-1.0	2843.0	1411.0	-1.0	1823.0	1053.0	-1.0	1436.0	1091.0	-1.0	1458.0	
281.850	1154.0	-1.0	1593.0	1192.0	-1.0	1486.0	1203.0	-1.0	1723.0	1634.0	-1.0	2072.0	1725.0	-1.0	2694.0	1464.0	-1.0	1854.0	1030.0	-1.0	1571.0	2175.0	-1.0	2593.0	800.0	-1.0	1081.0	1468.0	-1.0	1611.0	1814.0	-1.0	2824.0	1507.0	-1.0	1956.0	1796.0	-1.0	2835.0	1409.0	-1.0	1818.0	1053.0	-1.0	1433.0	1090.0	-1.0	1456.0	
282.350	1154.0	-1.0	1591.0	1193.0	-1.0	1485.0	1202.0	-1.0	1723.0	1633.0	-1.0	2071.0	1723.0	-1.0	2689.0	1463.0	-1.0	1848.0	1030.0	-1.0	1568.0	2173.0	-1.0	2587.0	799.0	-1.0	1077.0	1466.0	-1.0	1605.0	1811.0	-1.0	2812.0	1503.0	-1.0	1946.0	1790.0	-1.0	2820.0	1404.0	-1.0	1807.0	1050.0	-1.0	1427.0	1087.0	-1.0	1449.0	
282.849	1152.0	-1.0	1587.0	1192.0	-1.0	1482.0	1202.0	-1.0	1718.0	1631.0	-1.0	2065.0	1720.0	-1.0	2683.0	1460.0	-1.0	1843.0	1030.0	-1.0	1566.0	2167.0	-1.0	2574.0	799.0	-1.0	1076.0	1464.0	-1.0	1601.0	1810.0	-1.0	2806.0	1502.0	-1.0	1944.0	1788.0	-1.0	2815.0	1403.0	-1.0	1805.0	1049.0	-1.0	1424.0	1088.0	-1.0	1448.0	
283.348	1151.0	-1.0	1580.0	1189.0	-1.0	1474.0	1199.0	-1.0	1709.0	1626.0	-1.0	2053.0	1716.0	-1.0	2668.0	1454.0	-1.0	1831.0	1028.0	-1.0	1559.0	2157.0	-1.0	2555.0	798.0	-1.0	1072.0	1460.0	-1.0	1592.0	1804.0	-1.0	2793.0	1499.0	-1.0	1936.0	1783.0	-1.0	2802.0	1400.0	-1.0	1799.0	1048.0	-1.0	1417.0	1086.0	-1.0	1444.0	
283.847	1150.0	-1.0	1575.0	1189.0	-1.0	1470.0	1199.0	-1.0	1704.0	1625.0	-1.0	2046.0	1713.0	-1.0	2657.0	1450.0	-1.0	1820.0	1026.0	-1.0	1553.0	2149.0	-1.0	2538.0	796.0	-1.0	1067.0	1456.0	-1.0	1583.0	1800.0	-1.0	2776.0	1494.0	-1.0	1923.0	1777.0	-1.0	2783.0	1395.0	-1.0	1786.0	1044.0	-1.0	1409.0	1083.0	-1.0	1435.0	
284.347	1149.0	-1.0	1570.0	1188.0	-1.0	1464.0	1197.0	-1.0	1698.0	1623.0	-1.0	2040.0	1709.0	-1.0	2647.0	1447.0	-1.0	1813.0	1024.0	-1.0	1550.0	2140.0	-1.0	2522.0	795.0	-1.0	1066.0	1454.0	-1.0	1578.0	1798.0	-1.0	2771.0	1494.0	-1.0	1921.0	1775.0	-1.0	2776.0	1396.0	-1.0	1785.0	1042.0	-1.0	1403.0	1084.0	-1.0	1434.0	
284.846	1146.0	-1.0	1561.0	1184.0	-1.0	1455.0	1194.0	-1.0	1688.0	1617.0	-1.0	2026.0	1704.0	-1.0	2632.0	1441.0	-1.0	1800.0	1022.0	-1.0	1543.0	2129.0	-1.0	2501.0	795.0	-1.0	1062.0	1450.0	-1.0	1570.0	1795.0	-1.0	2760.0	1492.0	-1.0	1916.0	1772.0	-1.0	2763.0	1394.0	-1.0	1781.0	1040.0	-1.0	1397.0	1083.0	-1.0	1430.0	
285.345	1145.0	-1.0	1555.0	1183.0	-1.0	1448.0	1192.0	-1.0	1681.0	1615.0	-1.0	2018.0	1701.0	-1.0	2619.0	1436.0	-1.0	1787.0	1020.0	-1.0	1536.0	2122.0	-1.0	2484.0	793.0	-1.0	1057.0	1447.0	-1.0	1563.0	1791.0	-1.0	2746.0	1487.0	-1.0	1903.0	1767.0	-1.0	2745.0	1389.0	-1.0	1769.0	1037.0	-1.0	1388.0	1080.0	-1.0	1421.0	
285.844	1143.0	-1.0	1549.0	1181.0	-1.0	1444.0	1191.0	-1.0	1674.0	1613.0	-1.0	2011.0	1698.0	-1.0	2610.0	1434.0	-1.0	1782.0	1020.0	-1.0	1533.0	2116.0	-1.0	2471.0	793.0	-1.0	1057.0	1446.0	-1.0	1560.0	1791.0	-1.0	2742.0	1487.0	-1.0	1903.0	1766.0	-1.0	2737.0	1390.0	-1.0	1766.0	1035.0	-1.0	1381.0	1081.0	-1.0	1418.0	
286.343	1140.0	-1.0	1542.0	1178.0	-1.0	1436.0	1188.0	-1.0	1665.0	1608.0	-1.0	2000.0	1695.0	-1.0	2599.0	1430.0	-1.0	1773.0	1019.0	-1.0	1529.0	2108.0	-1.0	2458.0	792.0	-1.0	1055.0	1443.0	-1.0	1554.0	1788.0	-1.0	2736.0	1487.0	-1.0	1899.0	1762.0	-1.0	2725.0	1389.0	-1.0	1762.0	1034.0	-1.0	1374.0	1079.0	-1.0	1413.0	
286.843	1138.0	-1.0	1533.0	1175.0	-1.0	1427.0	1186.0	-1.0	1656.0	1605.0	-1.0	1987.0	1692.0	-1.0	2588.0	1426.0	-1.0	1761.0	1017.0	-1.0	1522.0	2103.0	-1.0	2445.0	791.0	-1.0	1051.0	1440.0	-1.0	1546.0	1785.0	-1.0	2721.0	1482.0	-1.0	1886.0	1757.0	-1.0	2707.0	1385.0	-1.0	1751.0	1031.0	-1.0	1364.0	1077.0	-1.0	1405.0	
287.342	1137.0	-1.0	1528.0	1175.0	-1.0	1425.0	1185.0	-1.0	1651.0	1602.0	-1.0	1981.0	1692.0	-1.0	2585.0	1425.0	-1.0	1759.0	1017.0	-1.0	1523.0	2101.0	-1.0	2440.0	791.0	-1.0	1051.0	1439.0	-1.0	1544.0	1785.0	-1.0	2719.0	1483.0	-1.0	1886.0	1756.0	-1.0	2696.0	1384.0	-1.0	1745.0	1029.0	-1.0	1357.0	1076.0	-1.0	1399.0	
287.841	1135.0	-1.0	1520.0	1173.0	-1.0	1417.0	1183.0	-1.0	1642.0	1598.0	-1.0	1971.0	1691.0	-1.0	2578.0	1423.0	-1.0	1754.0	1017.0	-1.0	1520.0	2098.0	-1.0	2433.0	791.0	-1.0	1050.0	1437.0	-1.0	1539.0	1784.0	-1.0	2714.0	1481.0	-1.0	1882.0	1753.0	-1.0	2684.0	1382.0	-1.0	1740.0	1027.0	-1.0	1350.0	1075.0	-1.0	1395.0	
288.341	1133.0	-1.0	1513.0	1172.0	-1.0	1410.0	1182.0	-1.0	1636.0	1596.0	-1.0	1961.0	1690.0	-1.0	2572.0	1421.0	-1.0	1746.0	1016.0	-1.0	1516.0	2097.0	-1.0	2429.0	791.0	-1.0	1046.0	1435.0	-1.0	1533.0	1782.0	-1.0	2702.0	1477.0	-1.0	1869.0	1748.0	-1.0	2669.0	1378.0	-1.0	1731.0	1024.0	-1.0	1342.0	1074.0	-1.0	1388.0	
288.840	1132.0	-1.0	1510.0	1171.0	-1.0	1409.0	1181.0	-1.0	1632.0	1595.0	-1.0	1958.0	1692.0	-1.0	2574.0	1423.0	-1.0	1748.0	1017.0	-1.0	1518.0	2099.0	-1.0	2431.0	792.0	-1.0	1048.0	1436.0	-1.0	1534.0	1784.0	-1.0	2705.0	1478.0	-1.0	1872.0	1749.0	-1.0	2667.0	1380.0	-1.0	1733.0	1025.0	-1.0	1339.0	1074.0	-1.0	1389.0	
289.339	1131.0	-1.0	1503.0	1170.0	-1.0	1404.0	1180.0	-1.0	1627.0	1592.0	-1.0	1950.0	1693.0	-1.0	2573.0	1423.0	-1.0	1748.0	1017.0	-1.0	1518.0	2100.0	-1.0	2430.0	792.0	-1.0	1047.0	1437.0	-1.0	1532.0	1784.0	-1.0	2703.0	1478.0	-1.0	1870.0	1748.0	-1.0	2663.0	1380.0	-1.0	1731.0	1023.0	-1.0	1335.0	1074.0	-1.0	1387.0	
289.838	1131.0	-1.0	1501.0	1169.0	-1.0	1402.0	1181.0	-1.0	1626.0	1593.0	-1.0	1948.0	1695.0	-1.0	2575.0	1424.0	-1.0	1748.0	1018.0	-1.0	1517.0	2104.0	-1.0	2435.0	792.0	-1.0	1046.0	1437.0	-1.0	1530.0	1783.0	-1.0	2697.0	1476.0	-1.0	1862.0	1745.0	-1.0	2651.0	1376.0	-1.0	1722.0	1021.0	-1.0	1330.0	1073.0	-1.0	1382.0	
290.337	1131.0	-1.0	1500.0	1169.0	-1.0	1402.0	1181.0	-1.0	1625.0	1593.0	-1.0	1947.0	1698.0	-1.0	2581.0	1426.0	-1.0	1753.0	1019.0	-1.0	1521.0	2109.0	-1.0	2443.0	793.0	-1.0	1048.0	1439.0	-1.0	1534.0	1786.0	-1.0	2702.0	1478.0	-1.0	1866.0	1746.0	-1.0	2654.0	1378.0	-1.0	1727.0	1022.0	-1.0	1331.0	1074.0	-1.0	1385.0	
290.836	1131.0	-1.0	1498.0	1169.0	-1.0	1398.0	1180.0	-1.0	1622.0	1591.0	-1.0	1942.0	1699.0	-1.0	2581.0	1427.0	-1.0	1754.0	1019.0	-1.0	1521.0	2112.0	-1.0	2446.0	793.0	-1.0	1049.0	1440.0	-1.0	1534.0	1786.0	-1.0	2701.0	1478.0	-1.0	1864.0	1746.0	-1.0	2652.0	1377.0	-1.0	1725.0	1023.0	-1.0	1329.0	1075.0	-1.0	1385.0	
291.335	1132.0	-1.0	1500.0	1170.0	-1.0	1403.0	1182.0	-1.0	1625.0	1594.0	-1.0	1946.0	1703.0	-1.0	2587.0	1431.0	-1.0	1757.0	1021.0	-1.0	1523.0	2119.0	-1.0	2457.0	794.0	-1.0	1048.0	1442.0	-1.0	1536.0	1787.0	-1.0	2699.0	1477.0	-1.0	1861.0	1745.0	-1.0	2643.0	1375.0	-1.0	1716.0	1022.0	-1.0	1328.0	1074.0	-1.0	1380.0	
291.834	1133.0	-1.0	1501.0	1171.0	-1.0	1403.0	1183.0	-1.0	1625.0	1594.0	-1.0	1946.0	1706.0	-1.0	2593.0	1433.0	-1.0	1763.0	1021.0	-1.0	1526.0	2123.0	-1.0	2465.0	795.0	-1.0	1050.0	1445.0	-1.0	1540.0	1789.0	-1.0	2703.0	1479.0	-1.0	1866.0	1747.0	-1.0	2647.0	1376.0	-1.0	1719.0	1023.0	-1.0	1329.0	1076.0	-1.0	1383.0	
292.333	1134.0	-1.0	1501.0	1170.0	-1.0	1400.0	1183.0	-1.0	1622.0	1592.0	-1.0	1940.0	1706.0	-1.0	2594.0	1434.0	-1.0	1764.0	1021.0	-1.0	1525.0	2127.0	-1.0	2473.0	794.0	-1.0	1049.0	1445.0	-1.0	1542.0	1788.0	-1.0	2700.0	1478.0	-1.0	1863.0	1746.0	-1.0	2646.0	1376.0	-1.0	1716.0	1024.0	-1.0	1330.0	1076.0	-1.0	1382.0	
292.833	1137.0	-1.0	1507.0	1172.0	-1.0	1405.0	1185.0	-1.0	1627.0	1595.0	-1.0	1946.0	1710.0	-1.0	2604.0	1438.0	-1.0	1773.0	1023.0	-1.0	1531.0	2134.0	-1.0	2486.0	796.0	-1.0	1051.0	1449.0	-1.0	1546.0	1790.0	-1.0	2705.0	1481.0	-1.0	1865.0	1747.0	-1.0	2645.0	1375.0	-1.0	1711.0	1024.0	-1.0	1331.0	1076.0	-1.0	1380.0	
293.332	1137.0	-1.0	1510.0	1173.0	-1.0	1406.0	1186.0	-1.0	1628.0	1596.0	-1.0	1946.0	1712.0	-1.0	2609.0	1440.0	-1.0	1777.0	1024.0	-1.0	1534.0	2138.0	-1.0	2494.0	796.0	-1.0	1052.0	1452.0	-1.0	1551.0	1792.0	-1.0	2711.0	1483.0	-1.0	1870.0	1751.0	-1.0	2654.0	1376.0	-1.0	1715.0	1025.0	-1.0	1335.0	1078.0	-1.0	1385.0	
293.831	1139.0	-1.0	1511.0	1172.0	-1.0	1402.0	1187.0	-1.0	1628.0	1595.0	-1.0	1941.0	1713.0	-1.0	2608.0	1439.0	-1.0	1773.0	1023.0	-1.0	1531.0	2140.0	-1.0	2500.0	796.0	-1.0	1052.0	1453.0	-1.0	1555.0	1793.0	-1.0	2711.0	1482.0	-1.0	1868.0	1751.0	-1.0	2654.0	1376.0	-1.0	1713.0	1027.0	-1.0	1336.0	1078.0	-1.0	1384.0	
294.330	1141.0	-1.0	1516.0	1174.0	-1.0	1407.0	1189.0	-1.0	1631.0	1597.0	-1.0	1946.0	1716.0	-1.0	2618.0	1442.0	-1.0	1781.0	1024.0	-1.0	1536.0	2146.0	-1.0	2513.0	797.0	-1.0	1056.0	1457.0	-1.0	1562.0	1798.0	-1.0	2722.0	1486.0	-1.0	1878.0	1755.0	-1.0	2660.0	1377.0	-1.0	1711.0	1028.0	-1.0	1338.0	1080.0	-1.0	1385.0	
294.829	1143.0	-1.0	1519.0	1173.0	-1.0	1407.0	1189.0	-1.0	1632.0	1598.0	-1.0	1947.0	1718.0	-1.0	2623.0	1444.0	-1.0	1785.0	1025.0	-1.0	1538.0	2150.0	-1.0	2521.0	798.0	-1.0	1058.0	1460.0	-1.0	1568.0	1800.0	-1.0	2730.0	1488.0	-1.0	1883.0	1759.0	-1.0	2669.0	1379.0	-1.0	1715.0	1030.0	-1.0	1343.0	1081.0	-1.0	1388.0	
295.328	1145.0	-1.0	1521.0	1174.0	-1.0	1407.0	1191.0	-1.0	1634.0	1599.0	-1.0	1945.0	1720.0	-1.0	2626.0	1444.0	-1.0	1783.0	1024.0	-1.0	1536.0	2154.0	-1.0	2527.0	798.0	-1.0	1058.0	1461.0	-1.0	1570.0	1800.0	-1.0	2729.0	1486.0	-1.0	1880.0	1758.0	-1.0	2671.0	1377.0	-1.0	1712.0	1029.0	-1.0	1344.0	1081.0	-1.0	1388.0	
295.827	1146.0	-1.0	1525.0	1175.0	-1.0	1410.0	1192.0	-1.0	1638.0	1601.0	-1.0	1951.0	1723.0	-1.0	2637.0	1448.0	-1.0	1790.0	1026.0	-1.0	1541.0	2159.0	-1.0	2539.0	799.0	-1.0	1061.0	1464.0	-1.0	1576.0	1804.0	-1.0	2740.0	1490.0	-1.0	1888.0	1763.0	-1.0	2684.0	1380.0	-1.0	1721.0	1031.0	-1.0	1348.0	1084.0	-1.0	1395.0	
296.327	1146.0	-1.0	1526.0	1176.0	-1.0	1409.0	1192.0	-1.0	1639.0	1601.0	-1.0	1950.0	1725.0	-1.0	2642.0	1449.0	-1.0	1792.0	1026.0	-1.0	1542.0	2162.0	-1.0	2546.0	800.0	-1.0	1063.0	1465.0	-1.0	1579.0	1804.0	-1.0	2743.0	1490.0	-1.0	1891.0	1764.0	-1.0	2689.0	1381.0	-1.0	1723.0	1032.0	-1.0	1350.0	1085.0	-1.0	1396.0	
296.826	1147.0	-1.0	1529.0	1177.0	-1.0	1413.0	1195.0	-1.0	1643.0	1604.0	-1.0	1956.0	1728.0	-1.0	2649.0	1450.0	-1.0	1793.0	1027.0	-1.0	1542.0	2166.0	-1.0	2552.0	799.0	-1.0	1062.0	1465.0	-1.0	1579.0	1805.0	-1.0	2741.0	1490.0	-1.0	1887.0	1764.0	-1.0	2686.0	1377.0	-1.0	1715.0	1031.0	-1.0	1347.0	1083.0	-1.0	1393.0	
297.325	1148.0	-1.0	1531.0	1178.0	-1.0	1416.0	1195.0	-1.0	1646.0	1605.0	-1.0	1959.0	1731.0	-1.0	2658.0	1453.0	-1.0	1799.0	1028.0	-1.0	1547.0	2168.0	-1.0	2557.0	800.0	-1.0	1066.0	1467.0	-1.0	1582.0	1807.0	-1.0	2749.0	1492.0	-1.0	1893.0	1766.0	-1.0	2695.0	1380.0	-1.0	1721.0	1031.0	-1.0	1348.0	1084.0	-1.0	1397.0	
297.824	1148.0	-1.0	1530.0	1177.0	-1.0	1415.0	1195.0	-1.0	1644.0	1603.0	-1.0	1955.0	1732.0	-1.0	2661.0	1454.0	-1.0	1801.0	1027.0	-1.0	1548.0	2169.0	-1.0	2561.0	801.0	-1.0	1067.0	1468.0	-1.0	1585.0	1808.0	-1.0	2750.0	1491.0	-1.0	1892.0	1766.0	-1.0	2697.0	1379.0	-1.0	1721.0	1031.0	-1.0	1347.0	1085.0	-1.0	1398.0	
298.323	1149.0	-1.0	1535.0	1179.0	-1.0	1421.0	1197.0	-1.0	1650.0	1606.0	-1.0	1962.0	1736.0	-1.0	2670.0	1457.0	-1.0	1806.0	1029.0	-1.0	1552.0	2172.0	-1.0	2565.0	802.0	-1.0	1069.0	1470.0	-1.0	1588.0	1811.0	-1.0	2755.0	1493.0	-1.0	1893.0	1767.0	-1.0	2699.0	1378.0	-1.0	1717.0	1030.0	-1.0	1347.0	1084.0	-1.0	1394.0	
298.822	1151.0	-1.0	1539.0	1181.0	-1.0	1425.0	1198.0	-1.0	1656.0	1610.0	-1.0	1971.0	1739.0	-1.0	2682.0	1460.0	-1.0	1814.0	1030.0	-1.0	1559.0	2175.0	-1.0	2572.0	804.0	-1.0	1078.0	1477.0	-1.0	1600.0	1817.0	-1.0	2773.0	1498.0	-1.0	1905.0	1773.0	-1.0	2715.0	1383.0	-1.0	1729.0	1032.0	-1.0	1351.0	1086.0	-1.0	1400.0	
299.322	1153.0	-1.0	1543.0	1182.0	-1.0	1427.0	1201.0	-1.0	1660.0	1613.0	-1.0	1973.0	1742.0	-1.0	2691.0	1462.0	-1.0	1820.0	1031.0	-1.0	1563.0	2182.0	-1.0	2585.0	808.0	-1.0	1087.0	1484.0	-1.0	1612.0	1825.0	-1.0	2790.0	1501.0	-1.0	1913.0	1778.0	-1.0	2729.0	1387.0	-1.0	1737.0	1033.0	-1.0	1355.0	1087.0	-1.0	1403.0	
299.821	1156.0	-1.0	1552.0	1187.0	-1.0	1436.0	1205.0	-1.0	1671.0	1620.0	-1.0	1990.0	1750.0	-1.0	2713.0	1471.0	-1.0	1838.0	1034.0	-1.0	1574.0	2195.0	-1.0	2609.0	814.0	-1.0	1100.0	1495.0	-1.0	1631.0	1837.0	-1.0	2819.0	1511.0	-1.0	1932.0	1787.0	-1.0	2749.0	1394.0	-1.0	1746.0	1036.0	-1.0	1362.0	1090.0	-1.0	1406.0	
300.321	1159.0	-1.0	1559.0	1190.0	-1.0	1444.0	1208.0	-1.0	1680.0	1625.0	-1.0	2001.0	1755.0	-1.0	2730.0	1477.0	-1.0	1853.0	1036.0	-1.0	1583.0	2207.0	-1.0	2634.0	818.0	-1.0	1112.0	1506.0	-1.0	1649.0	1847.0	-1.0	2847.0	1517.0	-1.0	1948.0	1795.0	-1.0	2773.0	1400.0	-1.0	1764.0	1040.0	-1.0	1372.0	1094.0	-1.0	1417.0	
300.820	1161.0	-1.0	1563.0	1192.0	-1.0	1447.0	1210.0	-1.0	1685.0	1628.0	-1.0	2007.0	1759.0	-1.0	2740.0	1480.0	-1.0	1860.0	1037.0	-1.0	1588.0	2219.0	-1.0	2657.0	821.0	-1.0	1120.0	1514.0	-1.0	1664.0	1855.0	-1.0	2868.0	1521.0	-1.0	1956.0	1803.0	-1.0	2793.0	1404.0	-1.0	1774.0	1043.0	-1.0	1382.0	1096.0	-1.0	1423.0	
301.319	1164.0	-1.0	1572.0	1196.0	-1.0	1457.0	1214.0	-1.0	1696.0	1636.0	-1.0	2023.0	1764.0	-1.0	2756.0	1486.0	-1.0	1871.0	1040.0	-1.0	1596.0	2232.0	-1.0	2680.0	824.0	-1.0	1128.0	1521.0	-1.0	1678.0	1863.0	-1.0	2886.0	1523.0	-1.0	1961.0	1807.0	-1.0	2806.0	1406.0	-1.0	1776.0	1046.0	-1.0	1387.0	1097.0	-1.0	1424.0	
301.819	1166.0	-1.0	1577.0	1199.0	-1.0	1463.0	1216.0	-1.0	1703.0	1639.0	-1.0	2033.0	1768.0	-1.0	2769.0	1491.0	-1.0	1882.0	1042.0	-1.0	1603.0	2242.0	-1.0	2701.0	828.0	-1.0	1138.0	1527.0	-1.0	1691.0	1872.0	-1.0	2910.0	1527.0	-1.0	1975.0	1814.0	-1.0	2827.0	1412.0	-1.0	1791.0	1049.0	-1.0	1395.0	1100.0	-1.0	1433.0	
302.318	1166.0	-1.0	1579.0	1199.0	-1.0	1463.0	1216.0	-1.0	1705.0	1639.0	-1.0	2035.0	1769.0	-1.0	2775.0	1492.0	-1.0	1884.0	1042.0	-1.0	1607.0	2246.0	-1.0	2713.0	830.0	-1.0	1146.0	1530.0	-1.0	1697.0	1876.0	-1.0	2925.0	1528.0	-1.0	1979.0	1817.0	-1.0	2838.0	1414.0	-1.0	1797.0	1049.0	-1.0	1398.0	1101.0	-1.0	1436.0	
302.817	1166.0	-1.0	1578.0	1200.0	-1.0	1461.0	1217.0	-1.0	1705.0	1640.0	-1.0	2033.0	1769.0	-1.0	2774.0	1491.0	-1.0	1879.0	1041.0	-1.0	1605.0	2249.0	-1.0	2717.0	832.0	-1.0	1149.0	1531.0	-1.0	1698.0	1878.0	-1.0	2928.0	1525.0	-1.0	1973.0	1816.0	-1.0	2836.0	1412.0	-1.0	1793.0	1049.0	-1.0	1397.0	1099.0	-1.0	1433.0	
303.316	1167.0	-1.0	1581.0	1201.0	-1.0	1465.0	1218.0	-1.0	1709.0	1642.0	-1.0	2038.0	1770.0	-1.0	2780.0	1491.0	-1.0	1885.0	1043.0	-1.0	1609.0	2253.0	-1.0	2727.0	834.0	-1.0	1156.0	1533.0	-1.0	1704.0	1883.0	-1.0	2942.0	1528.0	-1.0	1980.0	1820.0	-1.0	2844.0	1416.0	-1.0	1799.0	1050.0	-1.0	1399.0	1102.0	-1.0	1436.0	
303.816	1167.0	-1.0	1581.0	1200.0	-1.0	1465.0	1217.0	-1.0	1710.0	1642.0	-1.0	2039.0	1769.0	-1.0	2782.0	1492.0	-1.0	1887.0	1042.0	-1.0	1612.0	2254.0	-1.0	2733.0	836.0	-1.0	1160.0	1534.0	-1.0	1707.0	1885.0	-1.0	2950.0	1529.0	-1.0	1983.0	1822.0	-1.0	2850.0	1418.0	-1.0	1803.0	1051.0	-1.0	1401.0	1104.0	-1.0	1440.0	
304.315	1166.0	-1.0	1582.0	1200.0	-1.0	1464.0	1217.0	-1.0	1710.0	1642.0	-1.0	2038.0	1768.0	-1.0	2779.0	1490.0	-1.0	1883.0	1042.0	-1.0	1610.0	2255.0	-1.0	2738.0	836.0	-1.0	1162.0	1536.0	-1.0	1708.0	1885.0	-1.0	2951.0	1527.0	-1.0	1980.0	1823.0	-1.0	2854.0	1417.0	-1.0	1802.0	1052.0	-1.0	1403.0	1105.0	-1.0	1441.0	
304.814	1167.0	-1.0	1586.0	1202.0	-1.0	1471.0	1219.0	-1.0	1715.0	1644.0	-1.0	2046.0	1769.0	-1.0	2785.0	1493.0	-1.0	1892.0	1043.0	-1.0	1615.0	2261.0	-1.0	2753.0	838.0	-1.0	1165.0	1538.0	-1.0	1714.0	1888.0	-1.0	2957.0	1529.0	-1.0	1982.0	1824.0	-1.0	2856.0	1415.0	-1.0	1798.0	1053.0	-1.0	1404.0	1104.0	-1.0	1440.0	
305.313	1168.0	-1.0	1589.0	1204.0	-1.0	1474.0	1219.0	-1.0	1718.0	1645.0	-1.0	2050.0	1769.0	-1.0	2788.0	1495.0	-1.0	1897.0	1043.0	-1.0	1619.0	2265.0	-1.0	2764.0	838.0	-1.0	1167.0	1540.0	-1.0	1721.0	1890.0	-1.0	2962.0	1531.0	-1.0	1987.0	1828.0	-1.0	2866.0	1418.0	-1.0	1806.0	1055.0	-1.0	1410.0	1106.0	-1.0	1446.0	
305.813	1168.0	-1.0	1589.0	1202.0	-1.0	1472.0	1219.0	-1.0	1716.0	1643.0	-1.0	2046.0	1767.0	-1.0	2784.0	1493.0	-1.0	1894.0	1042.0	-1.0	1617.0	2266.0	-1.0	2770.0	838.0	-1.0	1167.0	1541.0	-1.0	1725.0	1889.0	-1.0	2962.0	1530.0	-1.0	1985.0	1829.0	-1.0	2872.0	1418.0	-1.0	1808.0	1056.0	-1.0	1413.0	1107.0	-1.0	1447.0	
306.312	1169.0	-1.0	1593.0	1204.0	-1.0	1477.0	1221.0	-1.0	1721.0	1646.0	-1.0	2053.0	1766.0	-1.0	2783.0	1494.0	-1.0	1894.0	1043.0	-1.0	1617.0	2268.0	-1.0	2775.0	837.0	-1.0	1166.0	1541.0	-1.0	1729.0	1888.0	-1.0	2962.0	1529.0	-1.0	1981.0	1828.0	-1.0	2868.0	1416.0	-1.0	1801.0	1055.0	-1.0	1413.0	1106.0	-1.0	1444.0	
306.812	1170.0	-1.0	1594.0	1206.0	-1.0	1479.0	1221.0	-1.0	1723.0	1648.0	-1.0	2055.0	1766.0	-1.0	2784.0	1494.0	-1.0	1897.0	1043.0	-1.0	1618.0	2268.0	-1.0	2779.0	837.0	-1.0	1169.0	1542.0	-1.0	1734.0	1889.0	-1.0	2966.0	1531.0	-1.0	1987.0	1831.0	-1.0	2879.0	1419.0	-1.0	1810.0	1057.0	-1.0	1416.0	1108.0	-1.0	1449.0	
307.311	1168.0	-1.0	1592.0	1204.0	-1.0	1478.0	1219.0	-1.0	1721.0	1646.0	-1.0	2053.0	1764.0	-1.0	2783.0	1493.0	-1.0	1896.0	1042.0	-1.0	1618.0	2266.0	-1.0	2780.0	837.0	-1.0	1172.0	1542.0	-1.0	1739.0	1889.0	-1.0	2975.0	1531.0	-1.0	1996.0	1833.0	-1.0	2884.0	1420.0	-1.0	1814.0	1057.0	-1.0	1417.0	1109.0	-1.0	1451.0	
307.810	1169.0	-1.0	1594.0	1205.0	-1.0	1479.0	1221.0	-1.0	1724.0	1647.0	-1.0	2057.0	1765.0	-1.0	2784.0	1493.0	-1.0	1894.0	1041.0	-1.0	1617.0	2265.0	-1.0	2781.0	836.0	-1.0	1171.0	1541.0	-1.0	1739.0	1889.0	-1.0	2973.0	1530.0	-1.0	1991.0	1833.0	-1.0	2882.0	1418.0	-1.0	1809.0	1057.0	-1.0	1416.0	1107.0	-1.0	1449.0	
308.309	1170.0	-1.0	1596.0	1206.0	-1.0	1482.0	1221.0	-1.0	1727.0	1650.0	-1.0	2062.0	1765.0	-1.0	2791.0	1494.0	-1.0	1901.0	1042.0	-1.0	1621.0	2264.0	-1.0	2785.0	837.0	-1.0	1175.0	1542.0	-1.0	1742.0	1891.0	-1.0	2981.0	1533.0	-1.0	1999.0	1836.0	-1.0	2893.0	1421.0	-1.0	1817.0	1058.0	-1.0	1419.0	1109.0	-1.0	1453.0	
308.809	1169.0	-1.0	1596.0	1206.0	-1.0	1483.0	1220.0	-1.0	1726.0	1648.0	-1.0	2060.0	1765.0	-1.0	2794.0	1493.0	-1.0	1900.0	1041.0	-1.0	1622.0	2261.0	-1.0	2782.0	838.0	-1.0	1177.0	1540.0	-1.0	1742.0	1892.0	-1.0	2984.0	1533.0	-1.0	2000.0	1838.0	-1.0	2898.0	1424.0	-1.0	1821.0	1060.0	-1.0	1421.0	1109.0	-1.0	1454.0	
309.308	1169.0	-1.0	1596.0	1205.0	-1.0	1480.0	1220.0	-1.0	1724.0	1647.0	-1.0	2058.0	1764.0	-1.0	2791.0	1491.0	-1.0	1894.0	1040.0	-1.0	1618.0	2258.0	-1.0	2776.0	837.0	-1.0	1175.0	1538.0	-1.0	1738.0	1889.0	-1.0	2976.0	1530.0	-1.0	1991.0	1837.0	-1.0	2894.0	1421.0	-1.0	1816.0	1060.0	-1.0	1420.0	1108.0	-1.0	1452.0	
309.807	1169.0	-1.0	1598.0	1206.0	-1.0	1484.0	1220.0	-1.0	1726.0	1646.0	-1.0	2061.0	1765.0	-1.0	2795.0	1493.0	-1.0	1898.0	1040.0	-1.0	1620.0	2257.0	-1.0	2778.0	837.0	-1.0	1177.0	1537.0	-1.0	1739.0	1890.0	-1.0	2980.0	1532.0	-1.0	1997.0	1840.0	-1.0	2904.0	1424.0	-1.0	1827.0	1061.0	-1.0	1424.0	1111.0	-1.0	1458.0	
310.306	1169.0	-1.0	1600.0	1205.0	-1.0	1486.0	1219.0	-1.0	1727.0	1646.0	-1.0	2062.0	1763.0	-1.0	2794.0	1492.0	-1.0	1900.0	1040.0	-1.0	1620.0	2255.0	-1.0	2777.0	837.0	-1.0	1178.0	1537.0	-1.0	1738.0	1889.0	-1.0	2981.0	1532.0	-1.0	1998.0	1841.0	-1.0	2911.0	1426.0	-1.0	1832.0	1061.0	-1.0	1428.0	1113.0	-1.0	1464.0	
310.805	1170.0	-1.0	1604.0	1208.0	-1.0	1492.0	1221.0	-1.0	1733.0	1650.0	-1.0	2071.0	1763.0	-1.0	2796.0	1494.0	-1.0	1901.0	1040.0	-1.0	1620.0	2257.0	-1.0	2780.0	837.0	-1.0	1178.0	1537.0	-1.0	1739.0	1888.0	-1.0	2979.0	1531.0	-1.0	1994.0	1841.0	-1.0	2913.0	1425.0	-1.0	1831.0	1063.0	-1.0	1430.0	1113.0	-1.0	1465.0	
311.304	1172.0	-1.0	1609.0	1210.0	-1.0	1499.0	1223.0	-1.0	1738.0	1653.0	-1.0	2080.0	1765.0	-1.0	2803.0	1496.0	-1.0	1910.0	1041.0	-1.0	1625.0	2260.0	-1.0	2790.0	838.0	-1.0	1182.0	1539.0	-1.0	1744.0	1891.0	-1.0	2987.0	1534.0	-1.0	2003.0	1845.0	-1.0	2927.0	1431.0	-1.0	1843.0	1065.0	-1.0	1436.0	1116.0	-1.0	1475.0	
311.803	1172.0	-1.0	1610.0	1211.0	-1.0	1501.0	1221.0	-1.0	1739.0	1652.0	-1.0	2081.0	1765.0	-1.0	2805.0	1498.0	-1.0	1914.0	1041.0	-1.0	1626.0	2262.0	-1.0	2796.0	839.0	-1.0	1184.0	1540.0	-1.0	1746.0	1890.0	-1.0	2990.0	1534.0	-1.0	2005.0	1846.0	-1.0	2932.0	1432.0	-1.0	1848.0	1064.0	-1.0	1438.0	1118.0	-1.0	1480.0	
312.303	1174.0	-1.0	1614.0	1213.0	-1.0	1510.0	1223.0	-1.0	1746.0	1655.0	-1.0	2093.0	1768.0	-1.0	2816.0	1503.0	-1.0	1926.0	1043.0	-1.0	1634.0	2269.0	-1.0	2808.0	839.0	-1.0	1186.0	1542.0	-1.0	1749.0	1892.0	-1.0	2993.0	1537.0	-1.0	2007.0	1846.0	-1.0	2933.0	1431.0	-1.0	1845.0	1063.0	-1.0	1437.0	1118.0	-1.0	1479.0	
312.802	1173.0	-1.0	1615.0	1214.0	-1.0	1514.0	1223.0	-1.0	1749.0	1656.0	-1.0	2098.0	1769.0	-1.0	2822.0	1506.0	-1.0	1933.0	1044.0	-1.0	1638.0	2272.0	-1.0	2815.0	840.0	-1.0	1189.0	1542.0	-1.0	1753.0	1893.0	-1.0	2999.0	1539.0	-1.0	2013.0	1846.0	-1.0	2939.0	1433.0	-1.0	1853.0	1064.0	-1.0	1439.0	1120.0	-1.0	1484.0	
313.301	1173.0	-1.0	1613.0	1214.0	-1.0	1513.0	1223.0	-1.0	1749.0	1656.0	-1.0	2097.0	1769.0	-1.0	2823.0	1506.0	-1.0	1934.0	1044.0	-1.0	1638.0	2271.0	-1.0	2817.0	840.0	-1.0	1190.0	1542.0	-1.0	1755.0	1892.0	-1.0	3002.0	1539.0	-1.0	2015.0	1845.0	-1.0	2942.0	1434.0	-1.0	1855.0	1063.0	-1.0	1438.0	1119.0	-1.0	1487.0	
313.800	1173.0	-1.0	1614.0	1215.0	-1.0	1519.0	1223.0	-1.0	1752.0	1658.0	-1.0	2104.0	1771.0	-1.0	2831.0	1508.0	-1.0	1944.0	1045.0	-1.0	1644.0	2274.0	-1.0	2826.0	841.0	-1.0	1195.0	1544.0	-1.0	1761.0	1895.0	-1.0	3015.0	1543.0	-1.0	2028.0	1847.0	-1.0	2945.0	1436.0	-1.0	1857.0	1063.0	-1.0	1439.0	1120.0	-1.0	1487.0	
314.299	1172.0	-1.0	1614.0	1214.0	-1.0	1520.0	1222.0	-1.0	1751.0	1656.0	-1.0	2104.0	1770.0	-1.0	2834.0	1510.0	-1.0	1947.0	1045.0	-1.0	1647.0	2274.0	-1.0	2826.0	841.0	-1.0	1196.0	1544.0	-1.0	1762.0	1894.0	-1.0	3017.0	1544.0	-1.0	2031.0	1846.0	-1.0	2949.0	1437.0	-1.0	1860.0	1063.0	-1.0	1440.0	1121.0	-1.0	1492.0	
314.798	1171.0	-1.0	1612.0	1213.0	-1.0	1516.0	1221.0	-1.0	1748.0	1655.0	-1.0	2099.0	1769.0	-1.0	2829.0	1507.0	-1.0	1940.0	1044.0	-1.0	1643.0	2271.0	-1.0	2820.0	839.0	-1.0	1193.0	1541.0	-1.0	1757.0	1890.0	-1.0	3009.0	1540.0	-1.0	2023.0	1844.0	-1.0	2947.0	1434.0	-1.0	1857.0	1062.0	-1.0	1440.0	1120.0	-1.0	1491.0	
315.297	1171.0	-1.0	1615.0	1214.0	-1.0	1518.0	1221.0	-1.0	1749.0	1655.0	-1.0	2102.0	1769.0	-1.0	2832.0	1508.0	-1.0	1945.0	1044.0	-1.0	1644.0	2269.0	-1.0	2820.0	838.0	-1.0	1192.0	1539.0	-1.0	1757.0	1888.0	-1.0	3010.0	1541.0	-1.0	2026.0	1844.0	-1.0	2946.0	1434.0	-1.0	1852.0	1063.0	-1.0	1442.0	1119.0	-1.0	1488.0	
315.796	1171.0	-1.0	1618.0	1212.0	-1.0	1522.0	1219.0	-1.0	1750.0	1654.0	-1.0	2104.0	1766.0	-1.0	2827.0	1506.0	-1.0	1942.0	1043.0	-1.0	1641.0	2265.0	-1.0	2814.0	836.0	-1.0	1189.0	1536.0	-1.0	1754.0	1885.0	-1.0	3002.0	1540.0	-1.0	2023.0	1842.0	-1.0	2945.0	1433.0	-1.0	1852.0	1064.0	-1.0	1445.0	1120.0	-1.0	1489.0	
316.296	1171.0	-1.0	1617.0	1211.0	-1.0	1516.0	1218.0	-1.0	1744.0	1650.0	-1.0	2094.0	1761.0	-1.0	2813.0	1500.0	-1.0	1930.0	1040.0	-1.0	1633.0	2259.0	-1.0	2803.0	834.0	-1.0	1182.0	1532.0	-1.0	1748.0	1879.0	-1.0	2988.0	1535.0	-1.0	2014.0	1840.0	-1.0	2940.0	1431.0	-1.0	1848.0	1064.0	-1.0	1446.0	1118.0	-1.0	1487.0	
316.795	1171.0	-1.0	1619.0	1211.0	-1.0	1517.0	1217.0	-1.0	1744.0	1651.0	-1.0	2097.0	1759.0	-1.0	2808.0	1499.0	-1.0	1929.0	1040.0	-1.0	1631.0	2255.0	-1.0	2799.0	832.0	-1.0	1177.0	1529.0	-1.0	1743.0	1875.0	-1.0	2978.0	1535.0	-1.0	2007.0	1838.0	-1.0	2934.0	1427.0	-1.0	1839.0	1064.0	-1.0	1447.0	1117.0	-1.0	1483.0	
317.294	1171.0	-1.0	1619.0	1209.0	-1.0	1515.0	1216.0	-1.0	1740.0	1650.0	-1.0	2093.0	1755.0	-1.0	2798.0	1497.0	-1.0	1923.0	1037.0	-1.0	1626.0	2249.0	-1.0	2789.0	829.0	-1.0	1171.0	1526.0	-1.0	1738.0	1870.0	-1.0	2966.0	1532.0	-1.0	2003.0	1837.0	-1.0	2930.0	1428.0	-1.0	1839.0	1064.0	-1.0	1447.0	1117.0	-1.0	1482.0	
317.793	1170.0	-1.0	1617.0	1208.0	-1.0	1508.0	1214.0	-1.0	1734.0	1645.0	-1.0	2082.0	1749.0	-1.0	2783.0	1490.0	-1.0	1909.0	1034.0	-1.0	1615.0	2241.0	-1.0	2777.0	826.0	-1.0	1165.0	1521.0	-1.0	1732.0	1863.0	-1.0	2950.0	1528.0	-1.0	1994.0	1833.0	-1.0	2921.0	1425.0	-1.0	1832.0	1063.0	-1.0	1445.0	1115.0	-1.0	1478.0	
318.292	1169.0	-1.0	1617.0	1207.0	-1.0	1507.0	1213.0	-1.0	1732.0	1646.0	-1.0	2082.0	1747.0	-1.0	2779.0	1489.0	-1.0	1908.0	1033.0	-1.0	1614.0	2238.0	-1.0	2774.0	825.0	-1.0	1164.0	1520.0	-1.0	1731.0	1862.0	-1.0	2947.0	1529.0	-1.0	1997.0	1834.0	-1.0	2919.0	1427.0	-1.0	1833.0	1062.0	-1.0	1444.0	1116.0	-1.0	1477.0	
318.791	1168.0	-1.0	1615.0	1206.0	-1.0	1504.0	1212.0	-1.0	1727.0	1644.0	-1.0	2078.0	1745.0	-1.0	2773.0	1486.0	-1.0	1904.0	1032.0	-1.0	1611.0	2234.0	-1.0	2771.0	824.0	-1.0	1161.0	1517.0	-1.0	1729.0	1859.0	-1.0	2942.0	1527.0	-1.0	1995.0	1832.0	-1.0	2913.0	1426.0	-1.0	1832.0	1061.0	-1.0	1441.0	1115.0	-1.0	1474.0	
319.290	1167.0	-1.0	1613.0	1206.0	-1.0	1502.0	1212.0	-1.0	1725.0	1643.0	-1.0	2074.0	1744.0	-1.0	2770.0	1485.0	-1.0	1898.0	1031.0	-1.0	1607.0	2231.0	-1.0	2768.0	822.0	-1.0	1156.0	1514.0	-1.0	1724.0	1856.0	-1.0	2930.0	1524.0	-1.0	1987.0	1827.0	-1.0	2901.0	1421.0	-1.0	1823.0	1058.0	-1.0	1435.0	1113.0	-1.0	1469.0	
319.790	1166.0	-1.0	1610.0	1205.0	-1.0	1500.0	1210.0	-1.0	1723.0	1642.0	-1.0	2073.0	1743.0	-1.0	2771.0	1484.0	-1.0	1899.0	1032.0	-1.0	1608.0	2229.0	-1.0	2765.0	822.0	-1.0	1157.0	1512.0	-1.0	1723.0	1855.0	-1.0	2930.0	1524.0	-1.0	1988.0	1825.0	-1.0	2899.0	1422.0	-1.0	1826.0	1056.0	-1.0	1433.0	1113.0	-1.0	1471.0	
320.289	1165.0	-1.0	1606.0	1203.0	-1.0	1496.0	1209.0	-1.0	1719.0	1639.0	-1.0	2064.0	1742.0	-1.0	2768.0	1483.0	-1.0	1895.0	1031.0	-1.0	1607.0	2225.0	-1.0	2757.0	821.0	-1.0	1156.0	1509.0	-1.0	1716.0	1853.0	-1.0	2924.0	1522.0	-1.0	1983.0	1822.0	-1.0	2890.0	1419.0	-1.0	1823.0	1054.0	-1.0	1429.0	1111.0	-1.0	1468.0	
320.788	1164.0	-1.0	1605.0	1204.0	-1.0	1499.0	1208.0	-1.0	1720.0	1638.0	-1.0	2067.0	1743.0	-1.0	2775.0	1484.0	-1.0	1901.0	1032.0	-1.0	1612.0	2223.0	-1.0	2755.0	822.0	-1.0	1158.0	1509.0	-1.0	1716.0	1853.0	-1.0	2930.0	1525.0	-1.0	1991.0	1821.0	-1.0	2888.0	1421.0	-1.0	1823.0	1054.0	-1.0	1427.0	1112.0	-1.0	1468.0	
321.287	1162.0	-1.0	1603.0	1203.0	-1.0	1499.0	1207.0	-1.0	1719.0	1637.0	-1.0	2065.0	1743.0	-1.0	2776.0	1484.0	-1.0	1901.0	1033.0	-1.0	1614.0	2220.0	-1.0	2746.0	822.0	-1.0	1159.0	1507.0	-1.0	1712.0	1853.0	-1.0	2930.0	1525.0	-1.0	1991.0	1819.0	-1.0	2886.0	1421.0	-1.0	1825.0	1053.0	-1.0	1426.0	1111.0	-1.0	1469.0	
321.786	1162.0	-1.0	1602.0	1204.0	-1.0	1500.0	1208.0	-1.0	1721.0	1639.0	-1.0	2067.0	1744.0	-1.0	2775.0	1484.0	-1.0	1898.0	1032.0	-1.0	1613.0	2217.0	-1.0	2736.0	821.0	-1.0	1157.0	1504.0	-1.0	1706.0	1851.0	-1.0	2924.0	1523.0	-1.0	1984.0	1816.0	-1.0	2881.0	1419.0	-1.0	1821.0	1052.0	-1.0	1425.0	1110.0	-1.0	1468.0	
322.286	1162.0	-1.0	1602.0	1204.0	-1.0	1502.0	1208.0	-1.0	1722.0	1639.0	-1.0	2069.0	1743.0	-1.0	2776.0	1485.0	-1.0	1900.0	1033.0	-1.0	1614.0	2215.0	-1.0	2729.0	822.0	-1.0	1158.0	1503.0	-1.0	1704.0	1850.0	-1.0	2925.0	1524.0	-1.0	1987.0	1816.0	-1.0	2888.0	1421.0	-1.0	1829.0	1052.0	-1.0	1426.0	1112.0	-1.0	1474.0	
322.785	1162.0	-1.0	1601.0	1203.0	-1.0	1501.0	1207.0	-1.0	1720.0	1638.0	-1.0	2065.0	1741.0	-1.0	2773.0	1483.0	-1.0	1897.0	1032.0	-1.0	1612.0	2211.0	-1.0	2719.0	821.0	-1.0	1156.0	1501.0	-1.0	1700.0	1849.0	-1.0	2921.0	1522.0	-1.0	1986.0	1815.0	-1.0	2889.0	1420.0	-1.0	1829.0	1052.0	-1.0	1427.0	1112.0	-1.0	1476.0	
323.284	1162.0	-1.0	1604.0	1205.0	-1.0	1507.0	1208.0	-1.0	1725.0	1640.0	-1.0	2074.0	1742.0	-1.0	2777.0	1486.0	-1.0	1904.0	1033.0	-1.0	1616.0	2214.0	-1.0	2722.0	822.0	-1.0	1159.0	1502.0	-1.0	1702.0	1850.0	-1.0	2928.0	1526.0	-1.0	1995.0	1817.0	-1.0	2895.0	1423.0	-1.0	1833.0	1053.0	-1.0	1429.0	1114.0	-1.0	1479.0	
323.783	1162.0	-1.0	1605.0	1205.0	-1.0	1509.0	1208.0	-1.0	1727.0	1641.0	-1.0	2076.0	1741.0	-1.0	2775.0	1486.0	-1.0	1903.0	1033.0	-1.0	1616.0	2212.0	-1.0	2716.0	822.0	-1.0	1159.0	1503.0	-1.0	1703.0	1850.0	-1.0	2931.0	1527.0	-1.0	2000.0	1818.0	-1.0	2902.0	1426.0	-1.0	1840.0	1052.0	-1.0	1433.0	1116.0	-1.0	1483.0	
324.282	1163.0	-1.0	1607.0	1207.0	-1.0	1511.0	1210.0	-1.0	1731.0	1645.0	-1.0	2081.0	1741.0	-1.0	2775.0	1486.0	-1.0	1903.0	1032.0	-1.0	1614.0	2212.0	-1.0	2714.0	822.0	-1.0	1159.0	1504.0	-1.0	1704.0	1851.0	-1.0	2931.0	1528.0	-1.0	1998.0	1819.0	-1.0	2905.0	1426.0	-1.0	1842.0	1053.0	-1.0	1433.0	1116.0	-1.0	1485.0	
324.782	1164.0	-1.0	1610.0	1208.0	-1.0	1516.0	1211.0	-1.0	1734.0	1648.0	-1.0	2089.0	1742.0	-1.0	2780.0	1488.0	-1.0	1909.0	1033.0	-1.0	1617.0	2216.0	-1.0	2720.0	822.0	-1.0	1161.0	1508.0	-1.0	1710.0	1853.0	-1.0	2939.0	1531.0	-1.0	2007.0	1823.0	-1.0	2920.0	1430.0	-1.0	1854.0	1054.0	-1.0	1438.0	1119.0	-1.0	1495.0	
325.281	1164.0	-1.0	1611.0	1208.0	-1.0	1518.0	1211.0	-1.0	1736.0	1648.0	-1.0	2092.0	1742.0	-1.0	2782.0	1490.0	-1.0	1912.0	1033.0	-1.0	1617.0	2218.0	-1.0	2726.0	823.0	-1.0	1163.0	1510.0	-1.0	1716.0	1855.0	-1.0	2944.0	1532.0	-1.0	2010.0	1825.0	-1.0	2928.0	1432.0	-1.0	1861.0	1055.0	-1.0	1442.0	1121.0	-1.0	1499.0	
325.780	1164.0	-1.0	1614.0	1208.0	-1.0	1519.0	1212.0	-1.0	1739.0	1650.0	-1.0	2096.0	1743.0	-1.0	2781.0	1490.0	-1.0	1911.0	1033.0	-1.0	1616.0	2222.0	-1.0	2731.0	823.0	-1.0	1162.0	1513.0	-1.0	1718.0	1855.0	-1.0	2942.0	1531.0	-1.0	2006.0	1825.0	-1.0	2927.0	1430.0	-1.0	1855.0	1054.0	-1.0	1443.0	1120.0	-1.0	1496.0	
326.279	1164.0	-1.0	1615.0	1208.0	-1.0	1520.0	1212.0	-1.0	1740.0	1652.0	-1.0	2098.0	1744.0	-1.0	2783.0	1492.0	-1.0	1915.0	1033.0	-1.0	1617.0	2227.0	-1.0	2740.0	824.0	-1.0	1165.0	1516.0	-1.0	1723.0	1857.0	-1.0	2949.0	1532.0	-1.0	2010.0	1827.0	-1.0	2937.0	1432.0	-1.0	1863.0	1056.0	-1.0	1447.0	1122.0	-1.0	1501.0	
326.778	1163.0	-1.0	1614.0	1207.0	-1.0	1517.0	1210.0	-1.0	1736.0	1649.0	-1.0	2094.0	1742.0	-1.0	2777.0	1491.0	-1.0	1911.0	1032.0	-1.0	1613.0	2227.0	-1.0	2742.0	824.0	-1.0	1165.0	1517.0	-1.0	1726.0	1857.0	-1.0	2947.0	1530.0	-1.0	2008.0	1827.0	-1.0	2937.0	1432.0	-1.0	1862.0	1057.0	-1.0	1449.0	1121.0	-1.0	1502.0	
327.278	1163.0	-1.0	1615.0	1207.0	-1.0	1519.0	1210.0	-1.0	1738.0	1650.0	-1.0	2099.0	1742.0	-1.0	2774.0	1491.0	-1.0	1910.0	1032.0	-1.0	1611.0	2230.0	-1.0	2745.0	823.0	-1.0	1163.0	1518.0	-1.0	1727.0	1855.0	-1.0	2942.0	1528.0	-1.0	2002.0	1825.0	-1.0	2931.0	1429.0	-1.0	1854.0	1056.0	-1.0	1448.0	1120.0	-1.0	1497.0	
327.777	1163.0	-1.0	1615.0	1207.0	-1.0	1518.0	1209.0	-1.0	1736.0	1650.0	-1.0	2098.0	1741.0	-1.0	2771.0	1490.0	-1.0	1909.0	1032.0	-1.0	1610.0	2230.0	-1.0	2751.0	823.0	-1.0	1163.0	1519.0	-1.0	1729.0	1856.0	-1.0	2944.0	1529.0	-1.0	2004.0	1827.0	-1.0	2936.0	1430.0	-1.0	1858.0	1057.0	-1.0	1451.0	1121.0	-1.0	1499.0	
328.276	1162.0	-1.0	1612.0	1205.0	-1.0	1513.0	1209.0	-1.0	1731.0	1647.0	-1.0	2090.0	1739.0	-1.0	2763.0	1487.0	-1.0	1902.0	1030.0	-1.0	1606.0	2229.0	-1.0	2748.0	822.0	-1.0	1162.0	1519.0	-1.0	1728.0	1855.0	-1.0	2940.0	1528.0	-1.0	2002.0	1826.0	-1.0	2933.0	1430.0	-1.0	1856.0	1058.0	-1.0	1451.0	1119.0	-1.0	1497.0	
328.775	1163.0	-1.0	1614.0	1205.0	-1.0	1514.0	1208.0	-1.0	1730.0	1648.0	-1.0	2092.0	1739.0	-1.0	2765.0	1488.0	-1.0	1907.0	1030.0	-1.0	1608.0	2229.0	-1.0	2751.0	823.0	-1.0	1164.0	1520.0	-1.0	1732.0	1856.0	-1.0	2947.0	1530.0	-1.0	2009.0	1828.0	-1.0	2939.0	1433.0	-1.0	1862.0	1058.0	-1.0	1453.0	1120.0	-1.0	1500.0	
329.274	1161.0	-1.0	1612.0	1205.0	-1.0	1513.0	1207.0	-1.0	1728.0	1646.0	-1.0	2090.0	1737.0	-1.0	2763.0	1487.0	-1.0	1905.0	1030.0	-1.0	1607.0	2227.0	-1.0	2746.0	823.0	-1.0	1165.0	1520.0	-1.0	1732.0	1858.0	-1.0	2950.0	1531.0	-1.0	2011.0	1827.0	-1.0	2937.0	1432.0	-1.0	1863.0	1056.0	-1.0	1451.0	1120.0	-1.0	1498.0	
329.774	1162.0	-1.0	1616.0	1205.0	-1.0	1518.0	1207.0	-1.0	1731.0	1649.0	-1.0	2097.0	1740.0	-1.0	2768.0	1490.0	-1.0	1912.0	1031.0	-1.0	1610.0	2229.0	-1.0	2749.0	824.0	-1.0	1165.0	1521.0	-1.0	1733.0	1859.0	-1.0	2951.0	1532.0	-1.0	2009.0	1826.0	-1.0	2931.0	1430.0	-1.0	1856.0	1055.0	-1.0	1448.0	1118.0	-1.0	1493.0	
330.273	1161.0	-1.0	1615.0	1205.0	-1.0	1519.0	1207.0	-1.0	1731.0	1648.0	-1.0	2098.0	1740.0	-1.0	2767.0	1491.0	-1.0	1914.0	1031.0	-1.0	1611.0	2230.0	-1.0	2750.0	824.0	-1.0	1167.0	1522.0	-1.0	1734.0	1860.0	-1.0	2955.0	1532.0	-1.0	2011.0	1825.0	-1.0	2932.0	1431.0	-1.0	1859.0	1054.0	-1.0	1447.0	1118.0	-1.0	1494.0	
330.773	1160.0	-1.0	1615.0	1204.0	-1.0	1517.0	1207.0	-1.0	1730.0	1647.0	-1.0	2096.0	1740.0	-1.0	2767.0	1491.0	-1.0	1912.0	1030.0	-1.0	1609.0	2233.0	-1.0	2753.0	825.0	-1.0	1167.0	1523.0	-1.0	1735.0	1861.0	-1.0	2954.0	1530.0	-1.0	2007.0	1824.0	-1.0	2930.0	1428.0	-1.0	1857.0	1053.0	-1.0	1445.0	1117.0	-1.0	1493.0	
331.273	1160.0	-1.0	1615.0	1204.0	-1.0	1519.0	1207.0	-1.0	1732.0	1648.0	-1.0	2098.0	1741.0	-1.0	2772.0	1493.0	-1.0	1919.0	1031.0	-1.0	1612.0	2237.0	-1.0	2762.0	826.0	-1.0	1172.0	1526.0	-1.0	1740.0	1864.0	-1.0	2964.0	1532.0	-1.0	2014.0	1826.0	-1.0	2938.0	1431.0	-1.0	1866.0	1054.0	-1.0	1447.0	1119.0	-1.0	1499.0	
331.772	1159.0	-1.0	1614.0	1203.0	-1.0	1518.0	1207.0	-1.0	1732.0	1647.0	-1.0	2098.0	1743.0	-1.0	2774.0	1494.0	-1.0	1921.0	1031.0	-1.0	1613.0	2242.0	-1.0	2768.0	827.0	-1.0	1174.0	1528.0	-1.0	1744.0	1866.0	-1.0	2967.0	1532.0	-1.0	2016.0	1827.0	-1.0	2941.0	1432.0	-1.0	1868.0	1054.0	-1.0	1449.0	1119.0	-1.0	1502.0	
332.271	1160.0	-1.0	1619.0	1205.0	-1.0	1524.0	1207.0	-1.0	1738.0	1651.0	-1.0	2106.0	1746.0	-1.0	2784.0	1498.0	-1.0	1933.0	1033.0	-1.0	1620.0	2249.0	-1.0	2783.0	829.0	-1.0	1180.0	1532.0	-1.0	1752.0	1871.0	-1.0	2982.0	1537.0	-1.0	2028.0	1829.0	-1.0	2949.0	1435.0	-1.0	1872.0	1056.0	-1.0	1452.0	1122.0	-1.0	1506.0	
332.770	1160.0	-1.0	1621.0	1204.0	-1.0	1525.0	1208.0	-1.0	1740.0	1651.0	-1.0	2109.0	1747.0	-1.0	2789.0	1500.0	-1.0	1937.0	1034.0	-1.0	1622.0	2254.0	-1.0	2794.0	831.0	-1.0	1184.0	1535.0	-1.0	1757.0	1873.0	-1.0	2989.0	1538.0	-1.0	2031.0	1831.0	-1.0	2956.0	1436.0	-1.0	1876.0	1058.0	-1.0	1456.0	1123.0	-1.0	1511.0	
333.269	1162.0	-1.0	1625.0	1206.0	-1.0	1532.0	1210.0	-1.0	1747.0	1654.0	-1.0	2118.0	1749.0	-1.0	2792.0	1503.0	-1.0	1939.0	1035.0	-1.0	1623.0	2260.0	-1.0	2804.0	831.0	-1.0	1184.0	1537.0	-1.0	1759.0	1873.0	-1.0	2990.0	1537.0	-1.0	2027.0	1831.0	-1.0	2958.0	1434.0	-1.0	1874.0	1057.0	-1.0	1459.0	1124.0	-1.0	1511.0	
333.768	1162.0	-1.0	1626.0	1207.0	-1.0	1532.0	1210.0	-1.0	1748.0	1655.0	-1.0	2121.0	1750.0	-1.0	2796.0	1504.0	-1.0	1942.0	1036.0	-1.0	1625.0	2265.0	-1.0	2810.0	832.0	-1.0	1186.0	1539.0	-1.0	1764.0	1875.0	-1.0	2996.0	1539.0	-1.0	2033.0	1832.0	-1.0	2967.0	1437.0	-1.0	1882.0	1059.0	-1.0	1465.0	1126.0	-1.0	1518.0	
334.268	1162.0	-1.0	1628.0	1205.0	-1.0	1531.0	1209.0	-1.0	1748.0	1654.0	-1.0	2118.0	1750.0	-1.0	2796.0	1503.0	-1.0	1940.0	1035.0	-1.0	1623.0	2266.0	-1.0	2813.0	832.0	-1.0	1187.0	1540.0	-1.0	1765.0	1874.0	-1.0	2997.0	1538.0	-1.0	2033.0	1832.0	-1.0	2971.0	1436.0	-1.0	1883.0	1059.0	-1.0	1467.0	1126.0	-1.0	1519.0	
334.767	1162.0	-1.0	1629.0	1206.0	-1.0	1533.0	1209.0	-1.0	1751.0	1655.0	-1.0	2122.0	1750.0	-1.0	2801.0	1503.0	-1.0	1945.0	1036.0	-1.0	1627.0	2267.0	-1.0	2818.0	833.0	-1.0	1191.0	1541.0	-1.0	1769.0	1876.0	-1.0	3004.0	1540.0	-1.0	2040.0	1834.0	-1.0	2982.0	1439.0	-1.0	1892.0	1060.0	-1.0	1471.0	1128.0	-1.0	1525.0	
335.267	1163.0	-1.0	1628.0	1206.0	-1.0	1532.0	1209.0	-1.0	1749.0	1654.0	-1.0	2120.0	1748.0	-1.0	2801.0	1501.0	-1.0	1942.0	1035.0	-1.0	1627.0	2262.0	-1.0	2811.0	833.0	-1.0	1193.0	1542.0	-1.0	1769.0	1876.0	-1.0	3007.0	1540.0	-1.0	2042.0	1834.0	-1.0	2982.0	1439.0	-1.0	1894.0	1059.0	-1.0	1469.0	1128.0	-1.0	1526.0	
335.766	1164.0	-1.0	1633.0	1208.0	-1.0	1540.0	1211.0	-1.0	1756.0	1658.0	-1.0	2133.0	1752.0	-1.0	2810.0	1504.0	-1.0	1949.0	1036.0	-1.0	1632.0	2262.0	-1.0	2808.0	835.0	-1.0	1196.0	1544.0	-1.0	1772.0	1878.0	-1.0	3011.0	1542.0	-1.0	2043.0	1832.0	-1.0	2979.0	1438.0	-1.0	1890.0	1059.0	-1.0	1465.0	1126.0	-1.0	1521.0	
336.265	1164.0	-1.0	1635.0	1209.0	-1.0	1542.0	1211.0	-1.0	1758.0	1660.0	-1.0	2136.0	1752.0	-1.0	2815.0	1506.0	-1.0	1952.0	1037.0	-1.0	1634.0	2261.0	-1.0	2806.0	836.0	-1.0	1200.0	1545.0	-1.0	1775.0	1880.0	-1.0	3018.0	1543.0	-1.0	2048.0	1833.0	-1.0	2983.0	1440.0	-1.0	1896.0	1058.0	-1.0	1465.0	1126.0	-1.0	1522.0	
336.765	1164.0	-1.0	1634.0	1209.0	-1.0	1539.0	1211.0	-1.0	1757.0	1659.0	-1.0	2134.0	1752.0	-1.0	2815.0	1504.0	-1.0	1950.0	1036.0	-1.0	1632.0	2260.0	-1.0	2804.0	836.0	-1.0	1202.0	1546.0	-1.0	1776.0	1880.0	-1.0	3020.0	1541.0	-1.0	2046.0	1832.0	-1.0	2982.0	1439.0	-1.0	1895.0	1057.0	-1.0	1463.0	1126.0	-1.0	1521.0	
337.264	1164.0	-1.0	1636.0	1210.0	-1.0	1542.0	1212.0	-1.0	1760.0	1660.0	-1.0	2139.0	1754.0	-1.0	2822.0	1506.0	-1.0	1957.0	1037.0	-1.0	1636.0	2263.0	-1.0	2810.0	839.0	-1.0	1206.0	1549.0	-1.0	1782.0	1883.0	-1.0	3029.0	1544.0	-1.0	2052.0	1833.0	-1.0	2982.0	1440.0	-1.0	1892.0	1056.0	-1.0	1462.0	1126.0	-1.0	1519.0	
337.763	1165.0	-1.0	1636.0	1211.0	-1.0	1543.0	1212.0	-1.0	1761.0	1662.0	-1.0	2141.0	1754.0	-1.0	2825.0	1507.0	-1.0	1959.0	1036.0	-1.0	1638.0	2264.0	-1.0	2815.0	839.0	-1.0	1208.0	1551.0	-1.0	1785.0	1884.0	-1.0	3032.0	1545.0	-1.0	2054.0	1835.0	-1.0	2987.0	1442.0	-1.0	1896.0	1058.0	-1.0	1466.0	1128.0	-1.0	1522.0	
338.262	1165.0	-1.0	1636.0	1209.0	-1.0	1540.0	1212.0	-1.0	1759.0	1660.0	-1.0	2137.0	1753.0	-1.0	2821.0	1505.0	-1.0	1955.0	1035.0	-1.0	1634.0	2263.0	-1.0	2815.0	839.0	-1.0	1208.0	1551.0	-1.0	1786.0	1884.0	-1.0	3029.0	1543.0	-1.0	2050.0	1835.0	-1.0	2988.0	1442.0	-1.0	1895.0	1059.0	-1.0	1466.0	1128.0	-1.0	1522.0	
338.761	1166.0	-1.0	1639.0	1212.0	-1.0	1545.0	1213.0	-1.0	1763.0	1663.0	-1.0	2144.0	1754.0	-1.0	2827.0	1507.0	-1.0	1960.0	1036.0	-1.0	1636.0	2266.0	-1.0	2822.0	840.0	-1.0	1208.0	1552.0	-1.0	1789.0	1885.0	-1.0	3030.0	1545.0	-1.0	2049.0	1836.0	-1.0	2987.0	1440.0	-1.0	1892.0	1060.0	-1.0	1468.0	1129.0	-1.0	1520.0	
339.260	1166.0	-1.0	1638.0	1211.0	-1.0	1545.0	1213.0	-1.0	1762.0	1662.0	-1.0	2143.0	1753.0	-1.0	2825.0	1506.0	-1.0	1959.0	1036.0	-1.0	1636.0	2266.0	-1.0	2822.0	840.0	-1.0	1209.0	1553.0	-1.0	1790.0	1885.0	-1.0	3030.0	1544.0	-1.0	2049.0	1838.0	-1.0	2991.0	1442.0	-1.0	1895.0	1062.0	-1.0	1471.0	1130.0	-1.0	1525.0	
339.760	1167.0	-1.0	1636.0	1211.0	-1.0	1540.0	1212.0	-1.0	1760.0	1661.0	-1.0	2138.0	1751.0	-1.0	2819.0	1504.0	-1.0	1953.0	1034.0	-1.0	1630.0	2263.0	-1.0	2820.0	840.0	-1.0	1208.0	1552.0	-1.0	1789.0	1883.0	-1.0	3025.0	1542.0	-1.0	2045.0	1839.0	-1.0	2990.0	1441.0	-1.0	1893.0	1063.0	-1.0	1472.0	1131.0	-1.0	1524.0	
340.259	1166.0	-1.0	1635.0	1211.0	-1.0	1541.0	1212.0	-1.0	1759.0	1660.0	-1.0	2138.0	1751.0	-1.0	2818.0	1504.0	-1.0	1953.0	1034.0	-1.0	1631.0	2263.0	-1.0	2819.0	840.0	-1.0	1210.0	1553.0	-1.0	1791.0	1885.0	-1.0	3030.0	1544.0	-1.0	2051.0	1841.0	-1.0	2996.0	1445.0	-1.0	1900.0	1065.0	-1.0	1474.0	1133.0	-1.0	1530.0	
340.759	1165.0	-1.0	1632.0	1211.0	-1.0	1538.0	1211.0	-1.0	1756.0	1659.0	-1.0	2134.0	1750.0	-1.0	2814.0	1502.0	-1.0	1948.0	1034.0	-1.0	1630.0	2258.0	-1.0	2811.0	840.0	-1.0	1211.0	1551.0	-1.0	1790.0	1884.0	-1.0	3029.0	1544.0	-1.0	2052.0	1841.0	-1.0	2995.0	1444.0	-1.0	1902.0	1065.0	-1.0	1473.0	1134.0	-1.0	1530.0	
341.258	1165.0	-1.0	1633.0	1212.0	-1.0	1542.0	1211.0	-1.0	1758.0	1660.0	-1.0	2138.0	1749.0	-1.0	2814.0	1503.0	-1.0	1946.0	1034.0	-1.0	1629.0	2255.0	-1.0	2805.0	839.0	-1.0	1210.0	1550.0	-1.0	1786.0	1884.0	-1.0	3026.0	1543.0	-1.0	2049.0	1840.0	-1.0	2987.0	1443.0	-1.0	1894.0	1063.0	-1.0	1468.0	1132.0	-1.0	1525.0	
341.757	1164.0	-1.0	1630.0	1211.0	-1.0	1539.0	1210.0	-1.0	1756.0	1658.0	-1.0	2134.0	1748.0	-1.0	2810.0	1501.0	-1.0	1943.0	1033.0	-1.0	1629.0	2250.0	-1.0	2794.0	840.0	-1.0	1211.0	1548.0	-1.0	1784.0	1883.0	-1.0	3024.0	1544.0	-1.0	2050.0	1839.0	-1.0	2985.0	1443.0	-1.0	1896.0	1062.0	-1.0	1465.0	1132.0	-1.0	1525.0	
342.256	1163.0	-1.0	1627.0	1209.0	-1.0	1534.0	1209.0	-1.0	1752.0	1657.0	-1.0	2126.0	1746.0	-1.0	2803.0	1498.0	-1.0	1936.0	1033.0	-1.0	1625.0	2245.0	-1.0	2782.0	839.0	-1.0	1209.0	1547.0	-1.0	1779.0	1880.0	-1.0	3017.0	1542.0	-1.0	2045.0	1836.0	-1.0	2977.0	1441.0	-1.0	1891.0	1060.0	-1.0	1462.0	1131.0	-1.0	1522.0	
342.755	1163.0	-1.0	1627.0	1209.0	-1.0	1535.0	1209.0	-1.0	1751.0	1657.0	-1.0	2127.0	1746.0	-1.0	2803.0	1499.0	-1.0	1938.0	1033.0	-1.0	1627.0	2243.0	-1.0	2778.0	840.0	-1.0	1211.0	1546.0	-1.0	1780.0	1880.0	-1.0	3019.0	1543.0	-1.0	2051.0	1837.0	-1.0	2982.0	1443.0	-1.0	1899.0	1060.0	-1.0	1461.0	1132.0	-1.0	1527.0	
343.254	1162.0	-1.0	1627.0	1209.0	-1.0	1534.0	1208.0	-1.0	1751.0	1655.0	-1.0	2125.0	1745.0	-1.0	2801.0	1498.0	-1.0	1938.0	1032.0	-1.0	1626.0	2240.0	-1.0	2775.0	839.0	-1.0	1210.0	1545.0	-1.0	1777.0	1879.0	-1.0	3016.0	1543.0	-1.0	2050.0	1837.0	-1.0	2982.0	1444.0	-1.0	1900.0	1061.0	-1.0	1462.0	1132.0	-1.0	1529.0	
343.754	1164.0	-1.0	1631.0	1212.0	-1.0	1540.0	1210.0	-1.0	1757.0	1658.0	-1.0	2135.0	1748.0	-1.0	2808.0	1502.0	-1.0	1946.0	1034.0	-1.0	1631.0	2244.0	-1.0	2779.0	840.0	-1.0	1209.0	1546.0	-1.0	1777.0	1878.0	-1.0	3014.0	1544.0	-1.0	2049.0	1837.0	-1.0	2981.0	1443.0	-1.0	1897.0	1061.0	-1.0	1462.0	1133.0	-1.0	1528.0	
344.253	1164.0	-1.0	1634.0	1212.0	-1.0	1543.0	1211.0	-1.0	1760.0	1661.0	-1.0	2139.0	1749.0	-1.0	2810.0	1503.0	-1.0	1951.0	1035.0	-1.0	1632.0	2245.0	-1.0	2781.0	840.0	-1.0	1210.0	1546.0	-1.0	1777.0	1878.0	-1.0	3014.0	1545.0	-1.0	2052.0	1840.0	-1.0	2988.0	1446.0	-1.0	1904.0	1063.0	-1.0	1467.0	1134.0	-1.0	1533.0	
344.753	1165.0	-1.0	1636.0	1212.0	-1.0	1543.0	1212.0	-1.0	1762.0	1661.0	-1.0	2141.0	1749.0	-1.0	2811.0	1504.0	-1.0	1951.0	1034.0	-1.0	1630.0	2245.0	-1.0	2783.0	839.0	-1.0	1208.0	1545.0	-1.0	1776.0	1876.0	-1.0	3010.0	1543.0	-1.0	2050.0	1840.0	-1.0	2990.0	1445.0	-1.0	1904.0	1064.0	-1.0	1469.0	1135.0	-1.0	1534.0	
345.253	1165.0	-1.0	1643.0	1213.0	-1.0	1549.0	1212.0	-1.0	1769.0	1663.0	-1.0	2152.0	1751.0	-1.0	2818.0	1506.0	-1.0	1959.0	1035.0	-1.0	1635.0	2249.0	-1.0	2791.0	840.0	-1.0	1210.0	1547.0	-1.0	1780.0	1877.0	-1.0	3015.0	1546.0	-1.0	2058.0	1842.0	-1.0	3001.0	1450.0	-1.0	1914.0	1066.0	-1.0	1475.0	1138.0	-1.0	1543.0	
345.753	1166.0	-1.0	1644.0	1213.0	-1.0	1550.0	1212.0	-1.0	1771.0	1664.0	-1.0	2154.0	1752.0	-1.0	2820.0	1507.0	-1.0	1961.0	1036.0	-1.0	1635.0	2250.0	-1.0	2795.0	839.0	-1.0	1210.0	1546.0	-1.0	1781.0	1877.0	-1.0	3017.0	1546.0	-1.0	2060.0	1844.0	-1.0	3006.0	1450.0	-1.0	1917.0	1067.0	-1.0	1479.0	1140.0	-1.0	1548.0	
346.252	1167.0	-1.0	1649.0	1216.0	-1.0	1556.0	1214.0	-1.0	1777.0	1668.0	-1.0	2165.0	1755.0	-1.0	2831.0	1511.0	-1.0	1972.0	1037.0	-1.0	1640.0	2254.0	-1.0	2803.0	840.0	-1.0	1211.0	1548.0	-1.0	1782.0	1878.0	-1.0	3019.0	1550.0	-1.0	2063.0	1844.0	-1.0	3008.0	1451.0	-1.0	1915.0	1067.0	-1.0	1481.0	1140.0	-1.0	1547.0	
346.752	1169.0	-1.0	1651.0	1217.0	-1.0	1558.0	1215.0	-1.0	1780.0	1670.0	-1.0	2168.0	1756.0	-1.0	2836.0	1513.0	-1.0	1977.0	1038.0	-1.0	1644.0	2255.0	-1.0	2806.0	840.0	-1.0	1212.0	1549.0	-1.0	1784.0	1879.0	-1.0	3025.0	1552.0	-1.0	2069.0	1846.0	-1.0	3014.0	1453.0	-1.0	1921.0	1068.0	-1.0	1483.0	1141.0	-1.0	1551.0	
347.252	1170.0	-1.0	1652.0	1218.0	-1.0	1557.0	1216.0	-1.0	1783.0	1672.0	-1.0	2170.0	1757.0	-1.0	2841.0	1514.0	-1.0	1978.0	1038.0	-1.0	1644.0	2256.0	-1.0	2807.0	840.0	-1.0	1213.0	1549.0	-1.0	1783.0	1879.0	-1.0	3027.0	1551.0	-1.0	2069.0	1845.0	-1.0	3017.0	1453.0	-1.0	1921.0	1067.0	-1.0	1483.0	1140.0	-1.0	1549.0	
347.752	1169.0	-1.0	1653.0	1218.0	-1.0	1558.0	1217.0	-1.0	1784.0	1673.0	-1.0	2172.0	1759.0	-1.0	2846.0	1515.0	-1.0	1982.0	1039.0	-1.0	1648.0	2257.0	-1.0	2810.0	841.0	-1.0	1216.0	1551.0	-1.0	1785.0	1882.0	-1.0	3036.0	1554.0	-1.0	2077.0	1847.0	-1.0	3024.0	1455.0	-1.0	1930.0	1067.0	-1.0	1484.0	1141.0	-1.0	1554.0	
348.251	1168.0	-1.0	1651.0	1218.0	-1.0	1556.0	1216.0	-1.0	1782.0	1672.0	-1.0	2169.0	1758.0	-1.0	2846.0	1515.0	-1.0	1982.0	1039.0	-1.0	1648.0	2257.0	-1.0	2810.0	841.0	-1.0	1216.0	1551.0	-1.0	1785.0	1883.0	-1.0	3038.0	1554.0	-1.0	2077.0	1846.0	-1.0	3025.0	1456.0	-1.0	1930.0	1066.0	-1.0	1484.0	1142.0	-1.0	1554.0	
348.750	1168.0	-1.0	1653.0	1219.0	-1.0	1560.0	1216.0	-1.0	1785.0	1672.0	-1.0	2173.0	1760.0	-1.0	2852.0	1518.0	-1.0	1988.0	1040.0	-1.0	1652.0	2259.0	-1.0	2813.0	841.0	-1.0	1216.0	1551.0	-1.0	1785.0	1883.0	-1.0	3040.0	1555.0	-1.0	2077.0	1846.0	-1.0	3022.0	1454.0	-1.0	1925.0	1065.0	-1.0	1483.0	1142.0	-1.0	1553.0	
349.249	1167.0	-1.0	1653.0	1219.0	-1.0	1560.0	1215.0	-1.0	1785.0	1673.0	-1.0	2173.0	1759.0	-1.0	2851.0	1517.0	-1.0	1987.0	1040.0	-1.0	1652.0	2258.0	-1.0	2808.0	842.0	-1.0	1216.0	1551.0	-1.0	1783.0	1883.0	-1.0	3041.0	1555.0	-1.0	2079.0	1847.0	-1.0	3026.0	1456.0	-1.0	1930.0	1066.0	-1.0	1485.0	1142.0	-1.0	1555.0	
349.749	1166.0	-1.0	1649.0	1217.0	-1.0	1555.0	1215.0	-1.0	1783.0	1671.0	-1.0	2166.0	1757.0	-1.0	2844.0	1514.0	-1.0	1979.0	1039.0	-1.0	1647.0	2254.0	-1.0	2798.0	841.0	-1.0	1214.0	1548.0	-1.0	1779.0	1882.0	-1.0	3037.0	1552.0	-1.0	2074.0	1846.0	-1.0	3025.0	1455.0	-1.0	1927.0	1065.0	-1.0	1484.0	1142.0	-1.0	1553.0	
350.248	1166.0	-1.0	1648.0	1216.0	-1.0	1553.0	1215.0	-1.0	1783.0	1671.0	-1.0	2168.0	1756.0	-1.0	2839.0	1513.0	-1.0	1977.0	1038.0	-1.0	1645.0	2252.0	-1.0	2794.0	840.0	-1.0	1211.0	1548.0	-1.0	1776.0	1882.0	-1.0	3033.0	1552.0	-1.0	2068.0	1845.0	-1.0	3020.0	1452.0	-1.0	1918.0	1065.0	-1.0	1485.0	1141.0	-1.0	1549.0	
350.747	1165.0	-1.0	1644.0	1214.0	-1.0	1546.0	1213.0	-1.0	1777.0	1669.0	-1.0	2160.0	1751.0	-1.0	2826.0	1510.0	-1.0	1967.0	1036.0	-1.0	1639.0	2247.0	-1.0	2783.0	838.0	-1.0	1205.0	1545.0	-1.0	1771.0	1879.0	-1.0	3023.0	1549.0	-1.0	2062.0	1845.0	-1.0	3017.0	1452.0	-1.0	1917.0	1066.0	-1.0	1486.0	1143.0	-1.0	1550.0	
351.246	1163.0	-1.0	1638.0	1210.0	-1.0	1537.0	1210.0	-1.0	1769.0	1663.0	-1.0	2147.0	1745.0	-1.0	2806.0	1503.0	-1.0	1950.0	1033.0	-1.0	1628.0	2236.0	-1.0	2762.0	836.0	-1.0	1196.0	1540.0	-1.0	1761.0	1872.0	-1.0	3005.0	1545.0	-1.0	2052.0	1843.0	-1.0	3007.0	1450.0	-1.0	1910.0	1067.0	-1.0	1485.0	1141.0	-1.0	1546.0	
351.745	1163.0	-1.0	1638.0	1210.0	-1.0	1535.0	1210.0	-1.0	1767.0	1662.0	-1.0	2146.0	1741.0	-1.0	2793.0	1500.0	-1.0	1940.0	1032.0	-1.0	1619.0	2229.0	-1.0	2750.0	832.0	-1.0	1189.0	1537.0	-1.0	1754.0	1867.0	-1.0	2990.0	1542.0	-1.0	2041.0	1839.0	-1.0	2993.0	1446.0	-1.0	1898.0	1066.0	-1.0	1482.0	1138.0	-1.0	1539.0	
352.244	1162.0	-1.0	1636.0	1209.0	-1.0	1531.0	1210.0	-1.0	1764.0	1661.0	-1.0	2142.0	1738.0	-1.0	2782.0	1497.0	-1.0	1934.0	1030.0	-1.0	1614.0	2224.0	-1.0	2741.0	830.0	-1.0	1185.0	1534.0	-1.0	1752.0	1864.0	-1.0	2982.0	1541.0	-1.0	2040.0	1840.0	-1.0	2991.0	1446.0	-1.0	1897.0	1067.0	-1.0	1482.0	1139.0	-1.0	1540.0	
352.743	1162.0	-1.0	1634.0	1205.0	-1.0	1525.0	1208.0	-1.0	1757.0	1658.0	-1.0	2132.0	1734.0	-1.0	2774.0	1493.0	-1.0	1926.0	1028.0	-1.0	1609.0	2221.0	-1.0	2736.0	829.0	-1.0	1180.0	1532.0	-1.0	1750.0	1861.0	-1.0	2973.0	1540.0	-1.0	2037.0	1839.0	-1.0	2987.0	1444.0	-1.0	1893.0	1066.0	-1.0	1482.0	1140.0	-1.0	1540.0	
353.242	1162.0	-1.0	1637.0	1206.0	-1.0	1528.0	1208.0	-1.0	1760.0	1658.0	-1.0	2137.0	1735.0	-1.0	2776.0	1494.0	-1.0	1929.0	1029.0	-1.0	1610.0	2222.0	-1.0	2739.0	828.0	-1.0	1176.0	1533.0	-1.0	1751.0	1861.0	-1.0	2971.0	1542.0	-1.0	2037.0	1839.0	-1.0	2981.0	1442.0	-1.0	1887.0	1067.0	-1.0	1481.0	1139.0	-1.0	1537.0	
353.741	1162.0	-1.0	1637.0	1205.0	-1.0	1527.0	1207.0	-1.0	1757.0	1657.0	-1.0	2135.0	1735.0	-1.0	2774.0	1492.0	-1.0	1928.0	1029.0	-1.0	1609.0	2220.0	-1.0	2738.0	827.0	-1.0	1174.0	1532.0	-1.0	1750.0	1859.0	-1.0	2968.0	1542.0	-1.0	2039.0	1838.0	-1.0	2978.0	1442.0	-1.0	1888.0	1065.0	-1.0	1480.0	1140.0	-1.0	1539.0	
354.240	1162.0	-1.0	1635.0	1204.0	-1.0	1524.0	1207.0	-1.0	1753.0	1655.0	-1.0	2129.0	1734.0	-1.0	2771.0	1490.0	-1.0	1919.0	1027.0	-1.0	1603.0	2218.0	-1.0	2736.0	825.0	-1.0	1170.0	1529.0	-1.0	1748.0	1857.0	-1.0	2960.0	1539.0	-1.0	2033.0	1835.0	-1.0	2970.0	1439.0	-1.0	1881.0	1064.0	-1.0	1476.0	1139.0	-1.0	1536.0	
354.739	1161.0	-1.0	1636.0	1204.0	-1.0	1526.0	1206.0	-1.0	1753.0	1653.0	-1.0	2129.0	1735.0	-1.0	2775.0	1490.0	-1.0	1922.0	1028.0	-1.0	1607.0	2218.0	-1.0	2736.0	825.0	-1.0	1171.0	1529.0	-1.0	1748.0	1856.0	-1.0	2963.0	1540.0	-1.0	2038.0	1834.0	-1.0	2969.0	1440.0	-1.0	1884.0	1064.0	-1.0	1475.0	1140.0	-1.0	1539.0	
355.238	1160.0	-1.0	1634.0	1203.0	-1.0	1526.0	1204.0	-1.0	1750.0	1651.0	-1.0	2125.0	1735.0	-1.0	2775.0	1489.0	-1.0	1919.0	1028.0	-1.0	1607.0	2216.0	-1.0	2732.0	825.0	-1.0	1170.0	1528.0	-1.0	1745.0	1855.0	-1.0	2960.0	1538.0	-1.0	2036.0	1831.0	-1.0	2962.0	1438.0	-1.0	1882.0	1061.0	-1.0	1472.0	1140.0	-1.0	1539.0	
355.738	1159.0	-1.0	1638.0	1204.0	-1.0	1534.0	1204.0	-1.0	1755.0	1652.0	-1.0	2132.0	1737.0	-1.0	2787.0	1492.0	-1.0	1927.0	1031.0	-1.0	1613.0	2219.0	-1.0	2736.0	825.0	-1.0	1170.0	1528.0	-1.0	1744.0	1855.0	-1.0	2959.0	1538.0	-1.0	2035.0	1828.0	-1.0	2955.0	1435.0	-1.0	1876.0	1061.0	-1.0	1470.0	1138.0	-1.0	1535.0	
356.238	1159.0	-1.0	1637.0	1204.0	-1.0	1535.0	1204.0	-1.0	1755.0	1651.0	-1.0	2131.0	1738.0	-1.0	2788.0	1493.0	-1.0	1928.0	1031.0	-1.0	1614.0	2218.0	-1.0	2733.0	826.0	-1.0	1171.0	1527.0	-1.0	1742.0	1854.0	-1.0	2959.0	1537.0	-1.0	2035.0	1826.0	-1.0	2951.0	1435.0	-1.0	1876.0	1060.0	-1.0	1471.0	1139.0	-1.0	1539.0	
356.737	1158.0	-1.0	1635.0	1203.0	-1.0	1533.0	1204.0	-1.0	1755.0	1650.0	-1.0	2127.0	1737.0	-1.0	2785.0	1490.0	-1.0	1923.0	1030.0	-1.0	1612.0	2216.0	-1.0	2725.0	825.0	-1.0	1169.0	1525.0	-1.0	1737.0	1851.0	-1.0	2953.0	1534.0	-1.0	2031.0	1822.0	-1.0	2946.0	1433.0	-1.0	1873.0	1059.0	-1.0	1469.0	1138.0	-1.0	1538.0	
357.237	1158.0	-1.0	1636.0	1204.0	-1.0	1535.0	1204.0	-1.0	1756.0	1651.0	-1.0	2129.0	1738.0	-1.0	2788.0	1492.0	-1.0	1927.0	1031.0	-1.0	1614.0	2216.0	-1.0	2724.0	826.0	-1.0	1172.0	1525.0	-1.0	1737.0	1851.0	-1.0	2956.0	1535.0	-1.0	2038.0	1823.0	-1.0	2951.0	1435.0	-1.0	1880.0	1059.0	-1.0	1472.0	1140.0	-1.0	1541.0	
357.736	1157.0	-1.0	1636.0	1203.0	-1.0	1535.0	1203.0	-1.0	1757.0	1649.0	-1.0	2130.0	1736.0	-1.0	2786.0	1492.0	-1.0	1928.0	1030.0	-1.0	1612.0	2214.0	-1.0	2720.0	825.0	-1.0	1170.0	1524.0	-1.0	1734.0	1849.0	-1.0	2952.0	1535.0	-1.0	2037.0	1822.0	-1.0	2952.0	1435.0	-1.0	1882.0	1059.0	-1.0	1473.0	1139.0	-1.0	1543.0	
358.235	1157.0	-1.0	1635.0	1202.0	-1.0	1533.0	1203.0	-1.0	1758.0	1649.0	-1.0	2128.0	1734.0	-1.0	2779.0	1490.0	-1.0	1923.0	1029.0	-1.0	1607.0	2213.0	-1.0	2714.0	824.0	-1.0	1167.0	1522.0	-1.0	1728.0	1844.0	-1.0	2938.0	1531.0	-1.0	2028.0	1818.0	-1.0	2945.0	1432.0	-1.0	1876.0	1058.0	-1.0	1470.0	1138.0	-1.0	1541.0	
358.734	1157.0	-1.0	1636.0	1204.0	-1.0	1534.0	1204.0	-1.0	1759.0	1650.0	-1.0	2131.0	1734.0	-1.0	2777.0	1490.0	-1.0	1922.0	1029.0	-1.0	1607.0	2212.0	-1.0	2712.0	823.0	-1.0	1166.0	1521.0	-1.0	1726.0	1842.0	-1.0	2935.0	1532.0	-1.0	2030.0	1817.0	-1.0	2940.0	1431.0	-1.0	1872.0	1056.0	-1.0	1468.0	1138.0	-1.0	1536.0	
359.233	1156.0	-1.0	1632.0	1203.0	-1.0	1531.0	1202.0	-1.0	1755.0	1648.0	-1.0	2127.0	1729.0	-1.0	2770.0	1487.0	-1.0	1921.0	1028.0	-1.0	1605.0	2206.0	-1.0	2707.0	822.0	-1.0	1161.0	1518.0	-1.0	1719.0	1838.0	-1.0	2925.0	1530.0	-1.0	2025.0	1813.0	-1.0	2933.0	1430.0	-1.0	1869.0	1055.0	-1.0	1465.0	1137.0	-1.0	1534.0	
359.732	1155.0	-1.0	1628.0	1200.0	-1.0	1524.0	1201.0	-1.0	1750.0	1646.0	-1.0	2119.0	1726.0	-1.0	2757.0	1483.0	-1.0	1910.0	1026.0	-1.0	1597.0	2200.0	-1.0	2692.0	820.0	-1.0	1154.0	1513.0	-1.0	1709.0	1832.0	-1.0	2907.0	1525.0	-1.0	2013.0	1808.0	-1.0	2917.0	1426.0	-1.0	1860.0	1053.0	-1.0	1457.0	1135.0	-1.0	1529.0	
360.231	1154.0	-1.0	1624.0	1200.0	-1.0	1523.0	1200.0	-1.0	1747.0	1645.0	-1.0	2118.0	1723.0	-1.0	2751.0	1481.0	-1.0	1907.0	1025.0	-1.0	1595.0	2194.0	-1.0	2681.0	818.0	-1.0	1149.0	1509.0	-1.0	1702.0	1828.0	-1.0	2894.0	1524.0	-1.0	2005.0	1803.0	-1.0	2901.0	1421.0	-1.0	1848.0	1050.0	-1.0	1449.0	1133.0	-1.0	1520.0	
360.730	1152.0	-1.0	1617.0	1198.0	-1.0	1519.0	1198.0	-1.0	1741.0	1642.0	-1.0	2111.0	1719.0	-1.0	2741.0	1477.0	-1.0	1900.0	1025.0	-1.0	1591.0	2186.0	-1.0	2665.0	817.0	-1.0	1143.0	1505.0	-1.0	1695.0	1825.0	-1.0	2884.0	1523.0	-1.0	2002.0	1800.0	-1.0	2889.0	1420.0	-1.0	1845.0	1048.0	-1.0	1444.0	1131.0	-1.0	1516.0	
361.230	1149.0	-1.0	1608.0	1195.0	-1.0	1509.0	1194.0	-1.0	1730.0	1635.0	-1.0	2096.0	1714.0	-1.0	2725.0	1471.0	-1.0	1886.0	1022.0	-1.0	1583.0	2174.0	-1.0	2644.0	814.0	-1.0	1137.0	1500.0	-1.0	1685.0	1819.0	-1.0	2868.0	1519.0	-1.0	1992.0	1793.0	-1.0	2870.0	1416.0	-1.0	1835.0	1046.0	-1.0	1434.0	1128.0	-1.0	1509.0	
361.730	1148.0	-1.0	1602.0	1194.0	-1.0	1504.0	1194.0	-1.0	1724.0	1634.0	-1.0	2089.0	1711.0	-1.0	2714.0	1467.0	-1.0	1875.0	1021.0	-1.0	1576.0	2165.0	-1.0	2625.0	811.0	-1.0	1130.0	1494.0	-1.0	1675.0	1814.0	-1.0	2852.0	1515.0	-1.0	1980.0	1786.0	-1.0	2846.0	1411.0	-1.0	1820.0	1042.0	-1.0	1424.0	1123.0	-1.0	1496.0	
362.229	1146.0	-1.0	1594.0	1193.0	-1.0	1498.0	1192.0	-1.0	1717.0	1631.0	-1.0	2082.0	1709.0	-1.0	2706.0	1464.0	-1.0	1868.0	1020.0	-1.0	1574.0	2156.0	-1.0	2608.0	810.0	-1.0	1128.0	1491.0	-1.0	1668.0	1812.0	-1.0	2847.0	1515.0	-1.0	1980.0	1783.0	-1.0	2835.0	1410.0	-1.0	1818.0	1040.0	-1.0	1417.0	1122.0	-1.0	1492.0	
362.728	1144.0	-1.0	1586.0	1190.0	-1.0	1490.0	1190.0	-1.0	1709.0	1627.0	-1.0	2072.0	1706.0	-1.0	2695.0	1460.0	-1.0	1858.0	1020.0	-1.0	1569.0	2146.0	-1.0	2585.0	810.0	-1.0	1124.0	1486.0	-1.0	1660.0	1810.0	-1.0	2839.0	1513.0	-1.0	1976.0	1781.0	-1.0	2826.0	1409.0	-1.0	1817.0	1038.0	-1.0	1411.0	1121.0	-1.0	1487.0	
363.227	1143.0	-1.0	1580.0	1189.0	-1.0	1484.0	1189.0	-1.0	1704.0	1626.0	-1.0	2065.0	1705.0	-1.0	2688.0	1458.0	-1.0	1849.0	1018.0	-1.0	1564.0	2139.0	-1.0	2567.0	808.0	-1.0	1120.0	1482.0	-1.0	1649.0	1808.0	-1.0	2829.0	1510.0	-1.0	1967.0	1776.0	-1.0	2809.0	1407.0	-1.0	1808.0	1036.0	-1.0	1403.0	1118.0	-1.0	1478.0	
363.726	1141.0	-1.0	1575.0	1187.0	-1.0	1482.0	1188.0	-1.0	1701.0	1626.0	-1.0	2062.0	1704.0	-1.0	2685.0	1457.0	-1.0	1847.0	1019.0	-1.0	1564.0	2133.0	-1.0	2554.0	808.0	-1.0	1120.0	1481.0	-1.0	1645.0	1808.0	-1.0	2829.0	1511.0	-1.0	1970.0	1777.0	-1.0	2808.0	1409.0	-1.0	1812.0	1036.0	-1.0	1401.0	1118.0	-1.0	1477.0	
364.225	1138.0	-1.0	1568.0	1186.0	-1.0	1476.0	1187.0	-1.0	1696.0	1624.0	-1.0	2057.0	1703.0	-1.0	2680.0	1455.0	-1.0	1843.0	1018.0	-1.0	1562.0	2126.0	-1.0	2536.0	808.0	-1.0	1121.0	1480.0	-1.0	1641.0	1809.0	-1.0	2829.0	1512.0	-1.0	1970.0	1778.0	-1.0	2804.0	1411.0	-1.0	1814.0	1035.0	-1.0	1397.0	1119.0	-1.0	1475.0	
364.724	1138.0	-1.0	1564.0	1187.0	-1.0	1474.0	1188.0	-1.0	1695.0	1625.0	-1.0	2055.0	1705.0	-1.0	2680.0	1456.0	-1.0	1842.0	1018.0	-1.0	1561.0	2126.0	-1.0	2528.0	809.0	-1.0	1121.0	1480.0	-1.0	1637.0	1810.0	-1.0	2826.0	1511.0	-1.0	1966.0	1777.0	-1.0	2799.0	1411.0	-1.0	1811.0	1034.0	-1.0	1392.0	1117.0	-1.0	1470.0	
365.224	1138.0	-1.0	1562.0	1187.0	-1.0	1474.0	1189.0	-1.0	1695.0	1626.0	-1.0	2057.0	1707.0	-1.0	2684.0	1459.0	-1.0	1848.0	1019.0	-1.0	1565.0	2129.0	-1.0	2529.0	811.0	-1.0	1124.0	1483.0	-1.0	1640.0	1814.0	-1.0	2836.0	1515.0	-1.0	1974.0	1781.0	-1.0	2805.0	1415.0	-1.0	1819.0	1035.0	-1.0	1393.0	1119.0	-1.0	1471.0	
365.723	1137.0	-1.0	1558.0	1186.0	-1.0	1472.0	1187.0	-1.0	1693.0	1626.0	-1.0	2054.0	1708.0	-1.0	2683.0	1461.0	-1.0	1849.0	1020.0	-1.0	1565.0	2130.0	-1.0	2528.0	811.0	-1.0	1126.0	1485.0	-1.0	1640.0	1816.0	-1.0	2839.0	1516.0	-1.0	1976.0	1783.0	-1.0	2808.0	1418.0	-1.0	1821.0	1035.0	-1.0	1393.0	1121.0	-1.0	1472.0	
366.222	1136.0	-1.0	1553.0	1185.0	-1.0	1465.0	1187.0	-1.0	1688.0	1623.0	-1.0	2045.0	1707.0	-1.0	2677.0	1458.0	-1.0	1844.0	1019.0	-1.0	1561.0	2129.0	-1.0	2522.0	811.0	-1.0	1123.0	1483.0	-1.0	1635.0	1815.0	-1.0	2832.0	1513.0	-1.0	1968.0	1782.0	-1.0	2802.0	1416.0	-1.0	1816.0	1035.0	-1.0	1390.0	1119.0	-1.0	1467.0	
366.721	1136.0	-1.0	1552.0	1185.0	-1.0	1466.0	1187.0	-1.0	1689.0	1624.0	-1.0	2048.0	1710.0	-1.0	2680.0	1461.0	-1.0	1848.0	1020.0	-1.0	1563.0	2132.0	-1.0	2522.0	812.0	-1.0	1122.0	1484.0	-1.0	1633.0	1816.0	-1.0	2829.0	1513.0	-1.0	1964.0	1781.0	-1.0	2794.0	1414.0	-1.0	1807.0	1034.0	-1.0	1386.0	1117.0	-1.0	1459.0	
367.221	1136.0	-1.0	1549.0	1185.0	-1.0	1464.0	1187.0	-1.0	1687.0	1623.0	-1.0	2044.0	1711.0	-1.0	2680.0	1462.0	-1.0	1850.0	1021.0	-1.0	1564.0	2132.0	-1.0	2521.0	812.0	-1.0	1123.0	1484.0	-1.0	1632.0	1816.0	-1.0	2830.0	1515.0	-1.0	1965.0	1783.0	-1.0	2797.0	1416.0	-1.0	1810.0	1034.0	-1.0	1386.0	1118.0	-1.0	1461.0	
367.720	1134.0	-1.0	1544.0	1182.0	-1.0	1458.0	1186.0	-1.0	1683.0	1620.0	-1.0	2037.0	1710.0	-1.0	2675.0	1462.0	-1.0	1847.0	1021.0	-1.0	1561.0	2131.0	-1.0	2518.0	812.0	-1.0	1122.0	1483.0	-1.0	1630.0	1816.0	-1.0	2827.0	1513.0	-1.0	1962.0	1783.0	-1.0	2795.0	1415.0	-1.0	1809.0	1034.0	-1.0	1386.0	1117.0	-1.0	1459.0	
368.219	1135.0	-1.0	1546.0	1184.0	-1.0	1463.0	1187.0	-1.0	1687.0	1623.0	-1.0	2042.0	1712.0	-1.0	2678.0	1464.0	-1.0	1851.0	1022.0	-1.0	1563.0	2135.0	-1.0	2520.0	812.0	-1.0	1121.0	1484.0	-1.0	1630.0	1816.0	-1.0	2825.0	1513.0	-1.0	1959.0	1782.0	-1.0	2791.0	1414.0	-1.0	1801.0	1034.0	-1.0	1384.0	1116.0	-1.0	1453.0	
368.718	1135.0	-1.0	1547.0	1183.0	-1.0	1461.0	1188.0	-1.0	1687.0	1623.0	-1.0	2042.0	1713.0	-1.0	2678.0	1464.0	-1.0	1851.0	1023.0	-1.0	1564.0	2136.0	-1.0	2523.0	813.0	-1.0	1121.0	1485.0	-1.0	1632.0	1818.0	-1.0	2828.0	1515.0	-1.0	1964.0	1786.0	-1.0	2797.0	1415.0	-1.0	1805.0	1037.0	-1.0	1388.0	1118.0	-1.0	1456.0	
369.217	1136.0	-1.0	1545.0	1183.0	-1.0	1458.0	1188.0	-1.0	1684.0	1622.0	-1.0	2038.0	1712.0	-1.0	2674.0	1463.0	-1.0	1848.0	1022.0	-1.0	1563.0	2134.0	-1.0	2520.0	812.0	-1.0	1120.0	1486.0	-1.0	1631.0	1818.0	-1.0	2828.0	1515.0	-1.0	1963.0	1787.0	-1.0	2800.0	1416.0	-1.0	1805.0	1038.0	-1.0	1391.0	1119.0	-1.0	1456.0	
369.716	1137.0	-1.0	1546.0	1183.0	-1.0	1457.0	1189.0	-1.0	1685.0	1623.0	-1.0	2037.0	1712.0	-1.0	2673.0	1461.0	-1.0	1844.0	1022.0	-1.0	1561.0	2132.0	-1.0	2514.0	812.0	-1.0	1120.0	1487.0	-1.0	1633.0	1820.0	-1.0	2828.0	1515.0	-1.0	1963.0	1788.0	-1.0	2802.0	1415.0	-1.0	1803.0	1039.0	-1.0	1394.0	1120.0	-1.0	1455.0	
370.215	1139.0	-1.0	1547.0	1185.0	-1.0	1458.0	1191.0	-1.0	1688.0	1625.0	-1.0	2039.0	1711.0	-1.0	2669.0	1457.0	-1.0	1836.0	1021.0	-1.0	1559.0	2124.0	-1.0	2503.0	813.0	-1.0	1119.0	1487.0	-1.0	1633.0	1821.0	-1.0	2829.0	1514.0	-1.0	1960.0	1789.0	-1.0	2800.0	1413.0	-1.0	1797.0	1040.0	-1.0	1395.0	1119.0	-1.0	1452.0	
370.714	1140.0	-1.0	1549.0	1186.0	-1.0	1459.0	1191.0	-1.0	1689.0	1626.0	-1.0	2039.0	1710.0	-1.0	2667.0	1454.0	-1.0	1831.0	1021.0	-1.0	1560.0	2116.0	-1.0	2492.0	814.0	-1.0	1122.0	1488.0	-1.0	1635.0	1825.0	-1.0	2838.0	1518.0	-1.0	1969.0	1791.0	-1.0	2803.0	1416.0	-1.0	1795.0	1043.0	-1.0	1396.0	1120.0	-1.0	1450.0	
371.214	1139.0	-1.0	1544.0	1183.0	-1.0	1451.0	1190.0	-1.0	1682.0	1623.0	-1.0	2030.0	1705.0	-1.0	2655.0	1446.0	-1.0	1819.0	1019.0	-1.0	1556.0	2104.0	-1.0	2473.0	814.0	-1.0	1121.0	1485.0	-1.0	1632.0	1825.0	-1.0	2838.0	1517.0	-1.0	1969.0	1791.0	-1.0	2801.0	1416.0	-1.0	1793.0	1043.0	-1.0	1398.0	1121.0	-1.0	1448.0	
371.713	1137.0	-1.0	1535.0	1180.0	-1.0	1440.0	1187.0	-1.0	1672.0	1617.0	-1.0	2014.0	1700.0	-1.0	2639.0	1439.0	-1.0	1803.0	1016.0	-1.0	1548.0	2093.0	-1.0	2453.0	813.0	-1.0	1118.0	1482.0	-1.0	1625.0	1823.0	-1.0	2830.0	1515.0	-1.0	1960.0	1789.0	-1.0	2792.0	1412.0	-1.0	1785.0	1042.0	-1.0	1395.0	1119.0	-1.0	1444.0	
372.212	1136.0	-1.0	1528.0	1177.0	-1.0	1429.0	1186.0	-1.0	1665.0	1614.0	-1.0	2001.0	1697.0	-1.0	2626.0	1434.0	-1.0	1790.0	1014.0	-1.0	1540.0	2086.0	-1.0	2436.0	811.0	-1.0	1113.0	1479.0	-1.0	1619.0	1821.0	-1.0	2818.0	1511.0	-1.0	1949.0	1785.0	-1.0	2780.0	1407.0	-1.0	1773.0	1041.0	-1.0	1390.0	1118.0	-1.0	1436.0	
372.711	1135.0	-1.0	1525.0	1176.0	-1.0	1427.0	1186.0	-1.0	1663.0	1613.0	-1.0	2000.0	1697.0	-1.0	2629.0	1435.0	-1.0	1794.0	1015.0	-1.0	1542.0	2085.0	-1.0	2438.0	811.0	-1.0	1114.0	1481.0	-1.0	1621.0	1823.0	-1.0	2825.0	1514.0	-1.0	1956.0	1787.0	-1.0	2779.0	1408.0	-1.0	1769.0	1042.0	-1.0	1390.0	1118.0	-1.0	1434.0	
373.210	1135.0	-1.0	1522.0	1175.0	-1.0	1423.0	1185.0	-1.0	1660.0	1612.0	-1.0	1996.0	1700.0	-1.0	2632.0	1437.0	-1.0	1799.0	1015.0	-1.0	1544.0	2088.0	-1.0	2441.0	811.0	-1.0	1115.0	1481.0	-1.0	1623.0	1825.0	-1.0	2830.0	1516.0	-1.0	1960.0	1789.0	-1.0	2781.0	1409.0	-1.0	1770.0	1042.0	-1.0	1391.0	1120.0	-1.0	1436.0	
373.709	1135.0	-1.0	1521.0	1174.0	-1.0	1420.0	1185.0	-1.0	1658.0	1611.0	-1.0	1992.0	1701.0	-1.0	2635.0	1439.0	-1.0	1801.0	1016.0	-1.0	1543.0	2092.0	-1.0	2448.0	811.0	-1.0	1114.0	1483.0	-1.0	1626.0	1826.0	-1.0	2831.0	1515.0	-1.0	1958.0	1789.0	-1.0	2781.0	1407.0	-1.0	1767.0	1043.0	-1.0	1392.0	1119.0	-1.0	1435.0	
374.208	1136.0	-1.0	1526.0	1176.0	-1.0	1425.0	1187.0	-1.0	1664.0	1614.0	-1.0	2001.0	1707.0	-1.0	2652.0	1446.0	-1.0	1817.0	1018.0	-1.0	1551.0	2103.0	-1.0	2469.0	813.0	-1.0	1117.0	1487.0	-1.0	1633.0	1832.0	-1.0	2843.0	1520.0	-1.0	1966.0	1791.0	-1.0	2783.0	1407.0	-1.0	1762.0	1044.0	-1.0	1393.0	1120.0	-1.0	1434.0	
374.707	1137.0	-1.0	1527.0	1177.0	-1.0	1428.0	1188.0	-1.0	1666.0	1615.0	-1.0	2003.0	1713.0	-1.0	2664.0	1454.0	-1.0	1830.0	1020.0	-1.0	1558.0	2115.0	-1.0	2488.0	814.0	-1.0	1120.0	1491.0	-1.0	1639.0	1835.0	-1.0	2853.0	1524.0	-1.0	1973.0	1793.0	-1.0	2790.0	1408.0	-1.0	1767.0	1045.0	-1.0	1396.0	1121.0	-1.0	1439.0	
375.207	1137.0	-1.0	1525.0	1177.0	-1.0	1425.0	1188.0	-1.0	1665.0	1614.0	-1.0	1999.0	1717.0	-1.0	2674.0	1458.0	-1.0	1839.0	1021.0	-1.0	1560.0	2124.0	-1.0	2506.0	814.0	-1.0	1121.0	1493.0	-1.0	1643.0	1837.0	-1.0	2858.0	1523.0	-1.0	1973.0	1793.0	-1.0	2790.0	1407.0	-1.0	1766.0	1044.0	-1.0	1396.0	1122.0	-1.0	1438.0	
375.707	1138.0	-1.0	1530.0	1179.0	-1.0	1431.0	1190.0	-1.0	1672.0	1618.0	-1.0	2008.0	1724.0	-1.0	2694.0	1466.0	-1.0	1858.0	1024.0	-1.0	1572.0	2137.0	-1.0	2532.0	816.0	-1.0	1124.0	1496.0	-1.0	1647.0	1840.0	-1.0	2866.0	1526.0	-1.0	1974.0	1792.0	-1.0	2788.0	1404.0	-1.0	1758.0	1044.0	-1.0	1393.0	1120.0	-1.0	1435.0	
376.206	1138.0	-1.0	1530.0	1180.0	-1.0	1434.0	1190.0	-1.0	1676.0	1620.0	-1.0	2012.0	1728.0	-1.0	2706.0	1473.0	-1.0	1869.0	1026.0	-1.0	1578.0	2147.0	-1.0	2547.0	817.0	-1.0	1127.0	1499.0	-1.0	1651.0	1844.0	-1.0	2875.0	1528.0	-1.0	1981.0	1793.0	-1.0	2794.0	1406.0	-1.0	1764.0	1043.0	-1.0	1394.0	1121.0	-1.0	1440.0	
376.705	1138.0	-1.0	1528.0	1180.0	-1.0	1431.0	1191.0	-1.0	1676.0	1620.0	-1.0	2009.0	1731.0	-1.0	2710.0	1477.0	-1.0	1874.0	1026.0	-1.0	1579.0	2154.0	-1.0	2557.0	817.0	-1.0	1129.0	1500.0	-1.0	1652.0	1845.0	-1.0	2880.0	1528.0	-1.0	1981.0	1793.0	-1.0	2794.0	1406.0	-1.0	1764.0	1043.0	-1.0	1392.0	1121.0	-1.0	1441.0	
377.204	1140.0	-1.0	1533.0	1183.0	-1.0	1439.0	1193.0	-1.0	1684.0	1624.0	-1.0	2020.0	1737.0	-1.0	2729.0	1484.0	-1.0	1892.0	1029.0	-1.0	1589.0	2165.0	-1.0	2577.0	819.0	-1.0	1131.0	1503.0	-1.0	1656.0	1849.0	-1.0	2888.0	1531.0	-1.0	1985.0	1793.0	-1.0	2794.0	1405.0	-1.0	1761.0	1041.0	-1.0	1391.0	1120.0	-1.0	1440.0	
377.703	1140.0	-1.0	1535.0	1184.0	-1.0	1443.0	1195.0	-1.0	1689.0	1627.0	-1.0	2026.0	1740.0	-1.0	2738.0	1489.0	-1.0	1900.0	1031.0	-1.0	1594.0	2172.0	-1.0	2588.0	820.0	-1.0	1135.0	1505.0	-1.0	1661.0	1851.0	-1.0	2898.0	1533.0	-1.0	1994.0	1794.0	-1.0	2803.0	1407.0	-1.0	1769.0	1042.0	-1.0	1394.0	1122.0	-1.0	1447.0	
378.202	1141.0	-1.0	1536.0	1185.0	-1.0	1442.0	1196.0	-1.0	1690.0	1627.0	-1.0	2024.0	1742.0	-1.0	2741.0	1491.0	-1.0	1903.0	1031.0	-1.0	1594.0	2177.0	-1.0	2592.0	821.0	-1.0	1138.0	1506.0	-1.0	1664.0	1852.0	-1.0	2905.0	1534.0	-1.0	1997.0	1795.0	-1.0	2811.0	1408.0	-1.0	1776.0	1041.0	-1.0	1397.0	1125.0	-1.0	1452.0	
378.701	1145.0	-1.0	1546.0	1188.0	-1.0	1449.0	1198.0	-1.0	1698.0	1631.0	-1.0	2033.0	1747.0	-1.0	2757.0	1497.0	-1.0	1917.0	1034.0	-1.0	1602.0	2187.0	-1.0	2611.0	822.0	-1.0	1144.0	1510.0	-1.0	1671.0	1856.0	-1.0	2921.0	1539.0	-1.0	2010.0	1798.0	-1.0	2820.0	1411.0	-1.0	1779.0	1042.0	-1.0	1401.0	1126.0	-1.0	1456.0	
379.200	1147.0	-1.0	1550.0	1189.0	-1.0	1453.0	1199.0	-1.0	1702.0	1631.0	-1.0	2037.0	1749.0	-1.0	2763.0	1502.0	-1.0	1924.0	1035.0	-1.0	1606.0	2196.0	-1.0	2629.0	822.0	-1.0	1144.0	1510.0	-1.0	1674.0	1857.0	-1.0	2926.0	1540.0	-1.0	2014.0	1801.0	-1.0	2832.0	1413.0	-1.0	1784.0	1043.0	-1.0	1407.0	1129.0	-1.0	1464.0	
379.699	1146.0	-1.0	1550.0	1188.0	-1.0	1451.0	1199.0	-1.0	1704.0	1631.0	-1.0	2035.0	1749.0	-1.0	2765.0	1502.0	-1.0	1924.0	1035.0	-1.0	1605.0	2200.0	-1.0	2639.0	820.0	-1.0	1141.0	1507.0	-1.0	1671.0	1854.0	-1.0	2924.0	1537.0	-1.0	2012.0	1802.0	-1.0	2839.0	1412.0	-1.0	1786.0	1044.0	-1.0	1411.0	1130.0	-1.0	1466.0	
380.199	1148.0	-1.0	1556.0	1191.0	-1.0	1458.0	1202.0	-1.0	1712.0	1636.0	-1.0	2046.0	1753.0	-1.0	2779.0	1507.0	-1.0	1937.0	1036.0	-1.0	1611.0	2207.0	-1.0	2656.0	821.0	-1.0	1143.0	1507.0	-1.0	1674.0	1855.0	-1.0	2931.0	1541.0	-1.0	2017.0	1803.0	-1.0	2848.0	1414.0	-1.0	1787.0	1045.0	-1.0	1413.0	1130.0	-1.0	1468.0	
380.698	1149.0	-1.0	1561.0	1193.0	-1.0	1464.0	1204.0	-1.0	1719.0	1640.0	-1.0	2056.0	1755.0	-1.0	2789.0	1511.0	-1.0	1947.0	1037.0	-1.0	1616.0	2212.0	-1.0	2667.0	822.0	-1.0	1147.0	1508.0	-1.0	1677.0	1857.0	-1.0	2942.0	1544.0	-1.0	2025.0	1807.0	-1.0	2863.0	1417.0	-1.0	1799.0	1046.0	-1.0	1418.0	1132.0	-1.0	1475.0	
381.197	1150.0	-1.0	1562.0	1194.0	-1.0	1464.0	1205.0	-1.0	1722.0	1641.0	-1.0	2058.0	1757.0	-1.0	2795.0	1512.0	-1.0	1950.0	1038.0	-1.0	1617.0	2215.0	-1.0	2672.0	822.0	-1.0	1150.0	1507.0	-1.0	1680.0	1859.0	-1.0	2950.0	1544.0	-1.0	2029.0	1809.0	-1.0	2874.0	1419.0	-1.0	1806.0	1046.0	-1.0	1420.0	1134.0	-1.0	1478.0	
381.696	1152.0	-1.0	1564.0	1196.0	-1.0	1467.0	1209.0	-1.0	1729.0	1647.0	-1.0	2067.0	1759.0	-1.0	2803.0	1515.0	-1.0	1954.0	1038.0	-1.0	1620.0	2216.0	-1.0	2678.0	823.0	-1.0	1152.0	1507.0	-1.0	1679.0	1859.0	-1.0	2955.0	1543.0	-1.0	2027.0	1809.0	-1.0	2877.0	1419.0	-1.0	1806.0	1045.0	-1.0	1418.0	1133.0	-1.0	1476.0	
382.196	1153.0	-1.0	1567.0	1198.0	-1.0	1471.0	1211.0	-1.0	1735.0	1650.0	-1.0	2076.0	1761.0	-1.0	2812.0	1518.0	-1.0	1962.0	1039.0	-1.0	1624.0	2219.0	-1.0	2684.0	825.0	-1.0	1157.0	1509.0	-1.0	1681.0	1865.0	-1.0	2966.0	1545.0	-1.0	2030.0	1809.0	-1.0	2873.0	1418.0	-1.0	1802.0	1043.0	-1.0	1413.0	1131.0	-1.0	1470.0	
382.695	1153.0	-1.0	1564.0	1198.0	-1.0	1470.0	1211.0	-1.0	1734.0	1652.0	-1.0	2077.0	1761.0	-1.0	2813.0	1518.0	-1.0	1963.0	1039.0	-1.0	1625.0	2218.0	-1.0	2680.0	826.0	-1.0	1162.0	1510.0	-1.0	1682.0	1868.0	-1.0	2976.0	1545.0	-1.0	2032.0	1809.0	-1.0	2875.0	1420.0	-1.0	1805.0	1041.0	-1.0	1410.0	1131.0	-1.0	1470.0	
383.194	1149.0	-1.0	1554.0	1195.0	-1.0	1462.0	1208.0	-1.0	1728.0	1647.0	-1.0	2067.0	1757.0	-1.0	2801.0	1514.0	-1.0	1951.0	1037.0	-1.0	1619.0	2209.0	-1.0	2661.0	827.0	-1.0	1163.0	1506.0	-1.0	1675.0	1867.0	-1.0	2973.0	1542.0	-1.0	2024.0	1806.0	-1.0	2865.0	1418.0	-1.0	1801.0	1038.0	-1.0	1400.0	1130.0	-1.0	1464.0	
383.693	1146.0	-1.0	1540.0	1191.0	-1.0	1447.0	1205.0	-1.0	1715.0	1641.0	-1.0	2049.0	1750.0	-1.0	2778.0	1505.0	-1.0	1932.0	1033.0	-1.0	1608.0	2195.0	-1.0	2631.0	826.0	-1.0	1159.0	1499.0	-1.0	1661.0	1863.0	-1.0	2959.0	1535.0	-1.0	2007.0	1800.0	-1.0	2841.0	1414.0	-1.0	1787.0	1034.0	-1.0	1386.0	1126.0	-1.0	1450.0	
384.192	1142.0	-1.0	1527.0	1188.0	-1.0	1437.0	1203.0	-1.0	1706.0	1638.0	-1.0	2036.0	1739.0	-1.0	2755.0	1494.0	-1.0	1911.0	1029.0	-1.0	1597.0	2173.0	-1.0	2596.0	824.0	-1.0	1154.0	1491.0	-1.0	1644.0	1857.0	-1.0	2941.0	1527.0	-1.0	1987.0	1790.0	-1.0	2813.0	1407.0	-1.0	1767.0	1028.0	-1.0	1368.0	1119.0	-1.0	1433.0	
384.691	1139.0	-1.0	1512.0	1185.0	-1.0	1426.0	1200.0	-1.0	1693.0	1632.0	-1.0	2020.0	1733.0	-1.0	2736.0	1488.0	-1.0	1896.0	1027.0	-1.0	1588.0	2159.0	-1.0	2567.0	823.0	-1.0	1151.0	1486.0	-1.0	1634.0	1855.0	-1.0	2932.0	1525.0	-1.0	1980.0	1787.0	-1.0	2790.0	1405.0	-1.0	1753.0	1025.0	-1.0	1354.0	1117.0	-1.0	1419.0	
385.191	1133.0	-1.0	1498.0	1180.0	-1.0	1414.0	1195.0	-1.0	1679.0	1624.0	-1.0	2002.0	1725.0	-1.0	2711.0	1480.0	-1.0	1877.0	1024.0	-1.0	1577.0	2142.0	-1.0	2532.0	821.0	-1.0	1146.0	1478.0	-1.0	1620.0	1851.0	-1.0	2918.0	1522.0	-1.0	1971.0	1783.0	-1.0	2771.0	1402.0	-1.0	1747.0	1022.0	-1.0	1342.0	1115.0	-1.0	1411.0	
385.690	1128.0	-1.0	1477.0	1173.0	-1.0	1395.0	1189.0	-1.0	1660.0	1616.0	-1.0	1975.0	1715.0	-1.0	2682.0	1470.0	-1.0	1854.0	1019.0	-1.0	1563.0	2122.0	-1.0	2491.0	818.0	-1.0	1138.0	1468.0	-1.0	1602.0	1844.0	-1.0	2897.0	1517.0	-1.0	1955.0	1776.0	-1.0	2747.0	1398.0	-1.0	1736.0	1017.0	-1.0	1329.0	1111.0	-1.0	1400.0	
386.189	1123.0	-1.0	1463.0	1169.0	-1.0	1381.0	1185.0	-1.0	1646.0	1609.0	-1.0	1957.0	1706.0	-1.0	2650.0	1459.0	-1.0	1827.0	1014.0	-1.0	1547.0	2099.0	-1.0	2447.0	814.0	-1.0	1127.0	1457.0	-1.0	1581.0	1834.0	-1.0	2869.0	1509.0	-1.0	1934.0	1766.0	-1.0	2716.0	1391.0	-1.0	1716.0	1013.0	-1.0	1313.0	1104.0	-1.0	1383.0	
386.688	1119.0	-1.0	1450.0	1165.0	-1.0	1372.0	1182.0	-1.0	1634.0	1604.0	-1.0	1943.0	1698.0	-1.0	2626.0	1451.0	-1.0	1808.0	1011.0	-1.0	1537.0	2080.0	-1.0	2410.0	812.0	-1.0	1120.0	1450.0	-1.0	1567.0	1830.0	-1.0	2852.0	1507.0	-1.0	1925.0	1761.0	-1.0	2689.0	1386.0	-1.0	1700.0	1008.0	-1.0	1298.0	1100.0	-1.0	1367.0	
387.187	1113.0	-1.0	1433.0	1159.0	-1.0	1357.0	1177.0	-1.0	1619.0	1595.0	-1.0	1922.0	1688.0	-1.0	2598.0	1441.0	-1.0	1785.0	1006.0	-1.0	1524.0	2057.0	-1.0	2367.0	809.0	-1.0	1113.0	1440.0	-1.0	1550.0	1824.0	-1.0	2834.0	1503.0	-1.0	1915.0	1755.0	-1.0	2668.0	1383.0	-1.0	1691.0	1006.0	-1.0	1286.0	1096.0	-1.0	1356.0	
387.686	1107.0	-1.0	1415.0	1153.0	-1.0	1340.0	1171.0	-1.0	1601.0	1586.0	-1.0	1898.0	1677.0	-1.0	2565.0	1430.0	-1.0	1760.0	1002.0	-1.0	1508.0	2034.0	-1.0	2325.0	805.0	-1.0	1103.0	1430.0	-1.0	1531.0	1816.0	-1.0	2809.0	1497.0	-1.0	1898.0	1748.0	-1.0	2643.0	1378.0	-1.0	1678.0	1002.0	-1.0	1273.0	1092.0	-1.0	1344.0	
388.185	1105.0	-1.0	1406.0	1151.0	-1.0	1335.0	1170.0	-1.0	1594.0	1583.0	-1.0	1889.0	1672.0	-1.0	2548.0	1425.0	-1.0	1746.0	999.0	-1.0	1500.0	2022.0	-1.0	2297.0	803.0	-1.0	1095.0	1423.0	-1.0	1516.0	1810.0	-1.0	2789.0	1494.0	-1.0	1885.0	1742.0	-1.0	2616.0	1373.0	-1.0	1659.0	999.0	-1.0	1259.0	1087.0	-1.0	1328.0	
388.684	1095.0	-1.0	1395.0	1141.0	-1.0	1327.0	1159.0	-1.0	1584.0	1574.0	-1.0	1877.0	1666.0	-1.0	2529.0	1420.0	-1.0	1734.0	997.0	-1.0	1492.0	2009.0	-1.0	2272.0	801.0	-1.0	1091.0	1418.0	-1.0	1507.0	1806.0	-1.0	2778.0	1493.0	-1.0	1882.0	1739.0	-1.0	2608.0	1372.0	-1.0	1658.0	997.0	-1.0	1255.0	1086.0	-1.0	1325.0	
389.183	1091.0	-1.0	1383.0	1138.0	-1.0	1314.0	1157.0	-1.0	1571.0	1568.0	-1.0	1858.0	1659.0	-1.0	2508.0	1413.0	-1.0	1718.0	993.0	-1.0	1481.0	1996.0	-1.0	2246.0	798.0	-1.0	1084.0	1411.0	-1.0	1495.0	1800.0	-1.0	2763.0	1489.0	-1.0	1872.0	1734.0	-1.0	2593.0	1369.0	-1.0	1651.0	996.0	-1.0	1249.0	1083.0	-1.0	1319.0	
389.682	1092.0	-1.0	1378.0	1137.0	-1.0	1312.0	1157.0	-1.0	1567.0	1567.0	-1.0	1854.0	1657.0	-1.0	2500.0	1412.0	-1.0	1714.0	993.0	-1.0	1478.0	1991.0	-1.0	2234.0	797.0	-1.0	1079.0	1407.0	-1.0	1487.0	1797.0	-1.0	2750.0	1487.0	-1.0	1864.0	1730.0	-1.0	2577.0	1363.0	-1.0	1638.0	993.0	-1.0	1243.0	1079.0	-1.0	1308.0	
390.181	1090.0	-1.0	1371.0	1136.0	-1.0	1306.0	1155.0	-1.0	1560.0	1564.0	-1.0	1845.0	1653.0	-1.0	2486.0	1408.0	-1.0	1704.0	991.0	-1.0	1472.0	1983.0	-1.0	2218.0	795.0	-1.0	1075.0	1403.0	-1.0	1480.0	1793.0	-1.0	2741.0	1485.0	-1.0	1861.0	1727.0	-1.0	2570.0	1362.0	-1.0	1636.0	993.0	-1.0	1241.0	1079.0	-1.0	1306.0	
390.680	1088.0	-1.0	1361.0	1133.0	-1.0	1295.0	1153.0	-1.0	1550.0	1559.0	-1.0	1829.0	1646.0	-1.0	2470.0	1403.0	-1.0	1691.0	988.0	-1.0	1464.0	1975.0	-1.0	2201.0	793.0	-1.0	1071.0	1399.0	-1.0	1472.0	1787.0	-1.0	2728.0	1481.0	-1.0	1853.0	1723.0	-1.0	2558.0	1358.0	-1.0	1628.0	991.0	-1.0	1236.0	1076.0	-1.0	1301.0	
391.179	1088.0	-1.0	1359.0	1132.0	-1.0	1293.0	1153.0	-1.0	1548.0	1557.0	-1.0	1826.0	1645.0	-1.0	2466.0	1403.0	-1.0	1691.0	987.0	-1.0	1463.0	1973.0	-1.0	2196.0	793.0	-1.0	1069.0	1397.0	-1.0	1467.0	1786.0	-1.0	2723.0	1482.0	-1.0	1850.0	1719.0	-1.0	2547.0	1354.0	-1.0	1617.0	990.0	-1.0	1233.0	1073.0	-1.0	1292.0	
391.678	1087.0	-1.0	1355.0	1131.0	-1.0	1291.0	1152.0	-1.0	1544.0	1556.0	-1.0	1820.0	1643.0	-1.0	2460.0	1400.0	-1.0	1687.0	987.0	-1.0	1461.0	1970.0	-1.0	2190.0	792.0	-1.0	1067.0	1395.0	-1.0	1464.0	1784.0	-1.0	2719.0	1481.0	-1.0	1851.0	1717.0	-1.0	2545.0	1353.0	-1.0	1618.0	990.0	-1.0	1232.0	1072.0	-1.0	1293.0	
392.178	1086.0	-1.0	1349.0	1129.0	-1.0	1283.0	1151.0	-1.0	1539.0	1553.0	-1.0	1810.0	1639.0	-1.0	2448.0	1397.0	-1.0	1678.0	985.0	-1.0	1454.0	1965.0	-1.0	2179.0	790.0	-1.0	1064.0	1392.0	-1.0	1458.0	1780.0	-1.0	2710.0	1477.0	-1.0	1844.0	1714.0	-1.0	2535.0	1349.0	-1.0	1610.0	989.0	-1.0	1230.0	1070.0	-1.0	1288.0	
392.677	1086.0	-1.0	1349.0	1129.0	-1.0	1283.0	1151.0	-1.0	1538.0	1553.0	-1.0	1809.0	1639.0	-1.0	2448.0	1397.0	-1.0	1679.0	986.0	-1.0	1455.0	1966.0	-1.0	2179.0	790.0	-1.0	1063.0	1392.0	-1.0	1458.0	1780.0	-1.0	2710.0	1479.0	-1.0	1846.0	1712.0	-1.0	2527.0	1346.0	-1.0	1601.0	987.0	-1.0	1227.0	1068.0	-1.0	1281.0	
393.176	1085.0	-1.0	1345.0	1128.0	-1.0	1279.0	1151.0	-1.0	1535.0	1550.0	-1.0	1803.0	1636.0	-1.0	2441.0	1395.0	-1.0	1676.0	984.0	-1.0	1453.0	1962.0	-1.0	2173.0	789.0	-1.0	1061.0	1390.0	-1.0	1454.0	1777.0	-1.0	2705.0	1478.0	-1.0	1844.0	1709.0	-1.0	2523.0	1344.0	-1.0	1599.0	987.0	-1.0	1226.0	1067.0	-1.0	1280.0	
393.675	1083.0	-1.0	1339.0	1125.0	-1.0	1272.0	1148.0	-1.0	1529.0	1547.0	-1.0	1793.0	1632.0	-1.0	2429.0	1392.0	-1.0	1666.0	983.0	-1.0	1447.0	1957.0	-1.0	2162.0	787.0	-1.0	1056.0	1386.0	-1.0	1447.0	1771.0	-1.0	2693.0	1473.0	-1.0	1836.0	1704.0	-1.0	2513.0	1340.0	-1.0	1590.0	985.0	-1.0	1222.0	1065.0	-1.0	1276.0	
394.174	1083.0	-1.0	1337.0	1125.0	-1.0	1272.0	1148.0	-1.0	1529.0	1546.0	-1.0	1793.0	1631.0	-1.0	2428.0	1392.0	-1.0	1666.0	983.0	-1.0	1447.0	1957.0	-1.0	2163.0	786.0	-1.0	1052.0	1384.0	-1.0	1443.0	1769.0	-1.0	2684.0	1472.0	-1.0	1832.0	1699.0	-1.0	2498.0	1334.0	-1.0	1576.0	982.0	-1.0	1219.0	1063.0	-1.0	1268.0	
394.674	1081.0	-1.0	1332.0	1124.0	-1.0	1267.0	1146.0	-1.0	1523.0	1542.0	-1.0	1783.0	1627.0	-1.0	2415.0	1389.0	-1.0	1658.0	981.0	-1.0	1442.0	1953.0	-1.0	2154.0	783.0	-1.0	1046.0	1379.0	-1.0	1436.0	1762.0	-1.0	2671.0	1470.0	-1.0	1825.0	1696.0	-1.0	2489.0	1331.0	-1.0	1571.0	982.0	-1.0	1218.0	1062.0	-1.0	1266.0	
395.173	1078.0	-1.0	1320.0	1119.0	-1.0	1255.0	1142.0	-1.0	1510.0	1535.0	-1.0	1765.0	1619.0	-1.0	2394.0	1381.0	-1.0	1643.0	979.0	-1.0	1431.0	1942.0	-1.0	2134.0	780.0	-1.0	1037.0	1372.0	-1.0	1424.0	1754.0	-1.0	2649.0	1463.0	-1.0	1811.0	1689.0	-1.0	2472.0	1326.0	-1.0	1560.0	980.0	-1.0	1213.0	1059.0	-1.0	1260.0	
395.673	1075.0	-1.0	1311.0	1117.0	-1.0	1247.0	1140.0	-1.0	1501.0	1532.0	-1.0	1754.0	1612.0	-1.0	2370.0	1374.0	-1.0	1624.0	974.0	-1.0	1417.0	1930.0	-1.0	2110.0	775.0	-1.0	1026.0	1364.0	-1.0	1412.0	1743.0	-1.0	2621.0	1455.0	-1.0	1793.0	1679.0	-1.0	2448.0	1317.0	-1.0	1541.0	976.0	-1.0	1205.0	1054.0	-1.0	1247.0	
396.172	1073.0	-1.0	1303.0	1115.0	-1.0	1240.0	1137.0	-1.0	1493.0	1528.0	-1.0	1743.0	1605.0	-1.0	2352.0	1368.0	-1.0	1612.0	972.0	-1.0	1410.0	1918.0	-1.0	2091.0	773.0	-1.0	1020.0	1358.0	-1.0	1403.0	1737.0	-1.0	2608.0	1453.0	-1.0	1788.0	1675.0	-1.0	2429.0	1313.0	-1.0	1526.0	974.0	-1.0	1198.0	1051.0	-1.0	1237.0	
396.671	1069.0	-1.0	1290.0	1109.0	-1.0	1228.0	1132.0	-1.0	1480.0	1520.0	-1.0	1726.0	1596.0	-1.0	2328.0	1359.0	-1.0	1594.0	968.0	-1.0	1398.0	1902.0	-1.0	2066.0	769.0	-1.0	1012.0	1351.0	-1.0	1393.0	1730.0	-1.0	2589.0	1449.0	-1.0	1778.0	1669.0	-1.0	2412.0	1308.0	-1.0	1516.0	972.0	-1.0	1192.0	1049.0	-1.0	1230.0	
397.170	1064.0	-1.0	1275.0	1104.0	-1.0	1212.0	1127.0	-1.0	1463.0	1511.0	-1.0	1703.0	1584.0	-1.0	2294.0	1347.0	-1.0	1568.0	963.0	-1.0	1380.0	1884.0	-1.0	2031.0	765.0	-1.0	1002.0	1343.0	-1.0	1379.0	1720.0	-1.0	2563.0	1441.0	-1.0	1760.0	1660.0	-1.0	2386.0	1300.0	-1.0	1499.0	968.0	-1.0	1182.0	1044.0	-1.0	1217.0	
397.670	1061.0	-1.0	1267.0	1101.0	-1.0	1207.0	1125.0	-1.0	1455.0	1507.0	-1.0	1695.0	1578.0	-1.0	2277.0	1342.0	-1.0	1557.0	960.0	-1.0	1374.0	1873.0	-1.0	2013.0	763.0	-1.0	994.0	1338.0	-1.0	1370.0	1715.0	-1.0	2544.0	1438.0	-1.0	1749.0	1652.0	-1.0	2362.0	1292.0	-1.0	1480.0	964.0	-1.0	1172.0	1038.0	-1.0	1203.0	
398.169	1058.0	-1.0	1256.0	1097.0	-1.0	1196.0	1121.0	-1.0	1443.0	1501.0	-1.0	1681.0	1570.0	-1.0	2258.0	1334.0	-1.0	1544.0	958.0	-1.0	1366.0	1861.0	-1.0	1994.0	760.0	-1.0	989.0	1333.0	-1.0	1363.0	1710.0	-1.0	2531.0	1435.0	-1.0	1743.0	1647.0	-1.0	2348.0	1289.0	-1.0	1473.0	962.0	-1.0	1166.0	1035.0	-1.0	1196.0	
398.668	1053.0	-1.0	1242.0	1092.0	-1.0	1184.0	1116.0	-1.0	1429.0	1494.0	-1.0	1661.0	1562.0	-1.0	2237.0	1327.0	-1.0	1529.0	954.0	-1.0	1355.0	1849.0	-1.0	1973.0	757.0	-1.0	982.0	1328.0	-1.0	1354.0	1704.0	-1.0	2516.0	1431.0	-1.0	1733.0	1641.0	-1.0	2330.0	1283.0	-1.0	1462.0	957.0	-1.0	1157.0	1032.0	-1.0	1187.0	
399.167	1053.0	-1.0	1238.0	1092.0	-1.0	1181.0	1115.0	-1.0	1426.0	1492.0	-1.0	1659.0	1561.0	-1.0	2228.0	1325.0	-1.0	1523.0	954.0	-1.0	1352.0	1844.0	-1.0	1961.0	756.0	-1.0	977.0	1324.0	-1.0	1348.0	1702.0	-1.0	2505.0	1428.0	-1.0	1725.0	1634.0	-1.0	2309.0	1277.0	-1.0	1447.0	953.0	-1.0	1145.0	1026.0	-1.0	1174.0	
399.666	1050.0	-1.0	1229.0	1089.0	-1.0	1175.0	1112.0	-1.0	1418.0	1488.0	-1.0	1649.0	1557.0	-1.0	2218.0	1321.0	-1.0	1516.0	952.0	-1.0	1348.0	1836.0	-1.0	1946.0	756.0	-1.0	976.0	1322.0	-1.0	1343.0	1700.0	-1.0	2501.0	1428.0	-1.0	1724.0	1631.0	-1.0	2299.0	1276.0	-1.0	1446.0	951.0	-1.0	1137.0	1023.0	-1.0	1168.0	
400.166	1046.0	-1.0	1218.0	1085.0	-1.0	1163.0	1109.0	-1.0	1406.0	1481.0	-1.0	1633.0	1552.0	-1.0	2201.0	1316.0	-1.0	1502.0	950.0	-1.0	1340.0	1827.0	-1.0	1925.0	755.0	-1.0	973.0	1319.0	-1.0	1336.0	1697.0	-1.0	2492.0	1424.0	-1.0	1717.0	1625.0	-1.0	2285.0	1273.0	-1.0	1440.0	948.0	-1.0	1128.0	1019.0	-1.0	1161.0	
400.666	1049.0	-1.0	1222.0	1086.0	-1.0	1166.0	1109.0	-1.0	1408.0	1482.0	-1.0	1637.0	1553.0	-1.0	2200.0	1316.0	-1.0	1500.0	950.0	-1.0	1339.0	1823.0	-1.0	1912.0	755.0	-1.0	973.0	1320.0	-1.0	1334.0	1697.0	-1.0	2488.0	1425.0	-1.0	1715.0	1620.0	-1.0	2268.0	1270.0	-1.0	1432.0	945.0	-1.0	1120.0	1017.0	-1.0	1154.0	
401.165	1051.0	-1.0	1224.0	1087.0	-1.0	1168.0	1109.0	-1.0	1407.0	1483.0	-1.0	1637.0	1554.0	-1.0	2203.0	1316.0	-1.0	1502.0	951.0	-1.0	1341.0	1821.0	-1.0	1905.0	757.0	-1.0	979.0	1324.0	-1.0	1339.0	1701.0	-1.0	2503.0	1430.0	-1.0	1731.0	1621.0	-1.0	2273.0	1279.0	-1.0	1450.0	949.0	-1.0	1123.0	1024.0	-1.0	1165.0	
401.665	1058.0	-1.0	1232.0	1089.0	-1.0	1169.0	1110.0	-1.0	1408.0	1485.0	-1.0	1639.0	1555.0	-1.0	2206.0	1314.0	-1.0	1500.0	950.0	-1.0	1339.0	1812.0	-1.0	1887.0	760.0	-1.0	985.0	1329.0	-1.0	1344.0	1707.0	-1.0	2514.0	1438.0	-1.0	1746.0	1623.0	-1.0	2277.0	1286.0	-1.0	1465.0	951.0	-1.0	1125.0	1030.0	-1.0	1172.0	
402.164	1063.0	-1.0	1236.0	1090.0	-1.0	1166.0	1111.0	-1.0	1408.0	1487.0	-1.0	1640.0	1555.0	-1.0	2204.0	1312.0	-1.0	1497.0	949.0	-1.0	1335.0	1804.0	-1.0	1867.0	761.0	-1.0	988.0	1332.0	-1.0	1345.0	1711.0	-1.0	2518.0	1442.0	-1.0	1753.0	1624.0	-1.0	2278.0	1289.0	-1.0	1470.0	949.0	-1.0	1122.0	1029.0	-1.0	1170.0	
402.664	1064.0	-1.0	1236.0	1090.0	-1.0	1162.0	1112.0	-1.0	1409.0	1489.0	-1.0	1639.0	1556.0	-1.0	2201.0	1311.0	-1.0	1492.0	947.0	-1.0	1331.0	1799.0	-1.0	1852.0	764.0	-1.0	991.0	1333.0	-1.0	1344.0	1712.0	-1.0	2519.0	1441.0	-1.0	1750.0	1623.0	-1.0	2274.0	1288.0	-1.0	1467.0	947.0	-1.0	1115.0	1024.0	-1.0	1162.0	
403.163	1065.0	-1.0	1236.0	1089.0	-1.0	1162.0	1114.0	-1.0	1413.0	1492.0	-1.0	1645.0	1557.0	-1.0	2203.0	1313.0	-1.0	1492.0	948.0	-1.0	1330.0	1797.0	-1.0	1844.0	767.0	-1.0	994.0	1336.0	-1.0	1344.0	1717.0	-1.0	2522.0	1443.0	-1.0	1749.0	1622.0	-1.0	2265.0	1286.0	-1.0	1459.0	944.0	-1.0	1109.0	1020.0	-1.0	1151.0	
403.662	1062.0	-1.0	1229.0	1086.0	-1.0	1155.0	1113.0	-1.0	1411.0	1492.0	-1.0	1643.0	1555.0	-1.0	2200.0	1312.0	-1.0	1492.0	947.0	-1.0	1329.0	1793.0	-1.0	1836.0	769.0	-1.0	997.0	1339.0	-1.0	1346.0	1722.0	-1.0	2530.0	1447.0	-1.0	1757.0	1625.0	-1.0	2272.0	1290.0	-1.0	1465.0	944.0	-1.0	1110.0	1020.0	-1.0	1151.0	
404.162	1058.0	-1.0	1220.0	1082.0	-1.0	1146.0	1112.0	-1.0	1405.0	1488.0	-1.0	1633.0	1552.0	-1.0	2190.0	1308.0	-1.0	1485.0	946.0	-1.0	1326.0	1789.0	-1.0	1829.0	769.0	-1.0	997.0	1339.0	-1.0	1344.0	1723.0	-1.0	2528.0	1446.0	-1.0	1755.0	1626.0	-1.0	2272.0	1290.0	-1.0	1465.0	945.0	-1.0	1109.0	1019.0	-1.0	1149.0	
404.661	1058.0	-1.0	1218.0	1082.0	-1.0	1145.0	1113.0	-1.0	1408.0	1489.0	-1.0	1636.0	1552.0	-1.0	2189.0	1309.0	-1.0	1483.0	946.0	-1.0	1326.0	1793.0	-1.0	1834.0	769.0	-1.0	995.0	1339.0	-1.0	1343.0	1723.0	-1.0	2525.0	1445.0	-1.0	1751.0	1625.0	-1.0	2267.0	1286.0	-1.0	1456.0	945.0	-1.0	1106.0	1018.0	-1.0	1144.0	
405.160	1057.0	-1.0	1215.0	1080.0	-1.0	1144.0	1114.0	-1.0	1408.0	1490.0	-1.0	1636.0	1552.0	-1.0	2192.0	1311.0	-1.0	1487.0	948.0	-1.0	1329.0	1799.0	-1.0	1846.0	769.0	-1.0	996.0	1341.0	-1.0	1346.0	1725.0	-1.0	2529.0	1448.0	-1.0	1756.0	1630.0	-1.0	2277.0	1290.0	-1.0	1463.0	948.0	-1.0	1113.0	1021.0	-1.0	1150.0	
405.659	1055.0	-1.0	1211.0	1079.0	-1.0	1140.0	1113.0	-1.0	1405.0	1487.0	-1.0	1630.0	1553.0	-1.0	2192.0	1311.0	-1.0	1488.0	949.0	-1.0	1330.0	1803.0	-1.0	1854.0	768.0	-1.0	994.0	1340.0	-1.0	1346.0	1723.0	-1.0	2527.0	1448.0	-1.0	1757.0	1632.0	-1.0	2282.0	1290.0	-1.0	1465.0	951.0	-1.0	1117.0	1024.0	-1.0	1154.0	
406.158	1056.0	-1.0	1212.0	1082.0	-1.0	1143.0	1116.0	-1.0	1409.0	1491.0	-1.0	1636.0	1556.0	-1.0	2196.0	1313.0	-1.0	1491.0	950.0	-1.0	1332.0	1811.0	-1.0	1866.0	767.0	-1.0	991.0	1340.0	-1.0	1346.0	1721.0	-1.0	2521.0	1447.0	-1.0	1752.0	1632.0	-1.0	2282.0	1288.0	-1.0	1460.0	952.0	-1.0	1119.0	1024.0	-1.0	1155.0	
406.657	1056.0	-1.0	1213.0	1084.0	-1.0	1147.0	1117.0	-1.0	1412.0	1494.0	-1.0	1639.0	1559.0	-1.0	2207.0	1316.0	-1.0	1499.0	952.0	-1.0	1339.0	1820.0	-1.0	1889.0	767.0	-1.0	991.0	1342.0	-1.0	1349.0	1722.0	-1.0	2527.0	1449.0	-1.0	1759.0	1638.0	-1.0	2297.0	1292.0	-1.0	1469.0	956.0	-1.0	1127.0	1029.0	-1.0	1164.0	
407.156	1055.0	-1.0	1213.0	1085.0	-1.0	1148.0	1117.0	-1.0	1412.0	1494.0	-1.0	1638.0	1560.0	-1.0	2209.0	1317.0	-1.0	1501.0	953.0	-1.0	1341.0	1825.0	-1.0	1897.0	767.0	-1.0	990.0	1343.0	-1.0	1351.0	1721.0	-1.0	2526.0	1450.0	-1.0	1761.0	1642.0	-1.0	2307.0	1294.0	-1.0	1474.0	958.0	-1.0	1133.0	1033.0	-1.0	1170.0	
407.655	1057.0	-1.0	1216.0	1088.0	-1.0	1151.0	1120.0	-1.0	1416.0	1499.0	-1.0	1642.0	1564.0	-1.0	2215.0	1321.0	-1.0	1505.0	954.0	-1.0	1342.0	1833.0	-1.0	1906.0	766.0	-1.0	988.0	1343.0	-1.0	1350.0	1719.0	-1.0	2523.0	1448.0	-1.0	1756.0	1642.0	-1.0	2308.0	1293.0	-1.0	1469.0	960.0	-1.0	1136.0	1033.0	-1.0	1170.0	
408.155	1059.0	-1.0	1221.0	1090.0	-1.0	1156.0	1122.0	-1.0	1421.0	1503.0	-1.0	1649.0	1569.0	-1.0	2228.0	1326.0	-1.0	1516.0	956.0	-1.0	1348.0	1839.0	-1.0	1915.0	767.0	-1.0	991.0	1346.0	-1.0	1356.0	1723.0	-1.0	2533.0	1452.0	-1.0	1766.0	1650.0	-1.0	2331.0	1298.0	-1.0	1483.0	962.0	-1.0	1141.0	1037.0	-1.0	1179.0	
408.654	1069.0	-1.0	1237.0	1096.0	-1.0	1164.0	1126.0	-1.0	1430.0	1505.0	-1.0	1656.0	1576.0	-1.0	2242.0	1330.0	-1.0	1524.0	957.0	-1.0	1351.0	1836.0	-1.0	1909.0	771.0	-1.0	999.0	1352.0	-1.0	1364.0	1731.0	-1.0	2551.0	1458.0	-1.0	1778.0	1658.0	-1.0	2350.0	1306.0	-1.0	1499.0	963.0	-1.0	1147.0	1039.0	-1.0	1184.0	
409.153	1073.0	-1.0	1245.0	1100.0	-1.0	1171.0	1130.0	-1.0	1440.0	1513.0	-1.0	1669.0	1581.0	-1.0	2255.0	1334.0	-1.0	1530.0	959.0	-1.0	1354.0	1841.0	-1.0	1911.0	774.0	-1.0	1004.0	1358.0	-1.0	1372.0	1738.0	-1.0	2564.0	1461.0	-1.0	1783.0	1663.0	-1.0	2362.0	1309.0	-1.0	1502.0	964.0	-1.0	1149.0	1040.0	-1.0	1184.0	
409.652	1072.0	-1.0	1248.0	1102.0	-1.0	1179.0	1132.0	-1.0	1448.0	1520.0	-1.0	1683.0	1587.0	-1.0	2271.0	1340.0	-1.0	1544.0	961.0	-1.0	1361.0	1849.0	-1.0	1925.0	777.0	-1.0	1013.0	1365.0	-1.0	1384.0	1746.0	-1.0	2587.0	1467.0	-1.0	1798.0	1674.0	-1.0	2389.0	1316.0	-1.0	1519.0	966.0	-1.0	1157.0	1045.0	-1.0	1194.0	
410.151	1070.0	-1.0	1249.0	1103.0	-1.0	1180.0	1133.0	-1.0	1452.0	1522.0	-1.0	1688.0	1591.0	-1.0	2282.0	1344.0	-1.0	1552.0	963.0	-1.0	1366.0	1858.0	-1.0	1937.0	780.0	-1.0	1020.0	1372.0	-1.0	1394.0	1753.0	-1.0	2603.0	1471.0	-1.0	1808.0	1681.0	-1.0	2410.0	1322.0	-1.0	1530.0	969.0	-1.0	1164.0	1047.0	-1.0	1202.0	
410.650	1070.0	-1.0	1248.0	1103.0	-1.0	1180.0	1134.0	-1.0	1454.0	1523.0	-1.0	1690.0	1594.0	-1.0	2289.0	1346.0	-1.0	1554.0	963.0	-1.0	1367.0	1865.0	-1.0	1949.0	782.0	-1.0	1023.0	1377.0	-1.0	1401.0	1757.0	-1.0	2611.0	1471.0	-1.0	1807.0	1684.0	-1.0	2418.0	1321.0	-1.0	1529.0	971.0	-1.0	1168.0	1049.0	-1.0	1205.0	
411.149	1069.0	-1.0	1250.0	1103.0	-1.0	1185.0	1136.0	-1.0	1458.0	1526.0	-1.0	1696.0	1597.0	-1.0	2300.0	1350.0	-1.0	1565.0	966.0	-1.0	1375.0	1877.0	-1.0	1969.0	785.0	-1.0	1028.0	1383.0	-1.0	1409.0	1763.0	-1.0	2624.0	1475.0	-1.0	1817.0	1688.0	-1.0	2424.0	1321.0	-1.0	1525.0	974.0	-1.0	1173.0	1050.0	-1.0	1206.0	
411.648	1068.0	-1.0	1248.0	1103.0	-1.0	1186.0	1135.0	-1.0	1457.0	1526.0	-1.0	1695.0	1597.0	-1.0	2303.0	1349.0	-1.0	1567.0	967.0	-1.0	1377.0	1881.0	-1.0	1978.0	785.0	-1.0	1028.0	1384.0	-1.0	1411.0	1764.0	-1.0	2627.0	1476.0	-1.0	1819.0	1690.0	-1.0	2431.0	1322.0	-1.0	1527.0	974.0	-1.0	1177.0	1053.0	-1.0	1209.0	
412.148	1065.0	-1.0	1243.0	1101.0	-1.0	1180.0	1132.0	-1.0	1451.0	1521.0	-1.0	1687.0	1593.0	-1.0	2295.0	1346.0	-1.0	1559.0	965.0	-1.0	1374.0	1878.0	-1.0	1974.0	784.0	-1.0	1025.0	1381.0	-1.0	1408.0	1760.0	-1.0	2621.0	1473.0	-1.0	1812.0	1688.0	-1.0	2426.0	1319.0	-1.0	1523.0	974.0	-1.0	1176.0	1052.0	-1.0	1208.0	
412.647	1065.0	-1.0	1245.0	1102.0	-1.0	1185.0	1133.0	-1.0	1454.0	1523.0	-1.0	1693.0	1594.0	-1.0	2298.0	1347.0	-1.0	1561.0	967.0	-1.0	1376.0	1880.0	-1.0	1977.0	783.0	-1.0	1023.0	1380.0	-1.0	1405.0	1759.0	-1.0	2614.0	1472.0	-1.0	1807.0	1685.0	-1.0	2419.0	1316.0	-1.0	1514.0	974.0	-1.0	1174.0	1050.0	-1.0	1204.0	
413.146	1065.0	-1.0	1246.0	1104.0	-1.0	1187.0	1133.0	-1.0	1454.0	1524.0	-1.0	1694.0	1593.0	-1.0	2296.0	1346.0	-1.0	1560.0	967.0	-1.0	1378.0	1878.0	-1.0	1976.0	783.0	-1.0	1023.0	1379.0	-1.0	1406.0	1758.0	-1.0	2616.0	1472.0	-1.0	1810.0	1686.0	-1.0	2423.0	1318.0	-1.0	1520.0	976.0	-1.0	1177.0	1052.0	-1.0	1209.0	
413.645	1064.0	-1.0	1244.0	1103.0	-1.0	1185.0	1132.0	-1.0	1451.0	1521.0	-1.0	1688.0	1592.0	-1.0	2294.0	1344.0	-1.0	1558.0	967.0	-1.0	1377.0	1876.0	-1.0	1974.0	783.0	-1.0	1022.0	1378.0	-1.0	1404.0	1756.0	-1.0	2612.0	1471.0	-1.0	1809.0	1686.0	-1.0	2424.0	1318.0	-1.0	1522.0	974.0	-1.0	1178.0	1054.0	-1.0	1211.0	
414.144	1066.0	-1.0	1250.0	1106.0	-1.0	1192.0	1134.0	-1.0	1456.0	1525.0	-1.0	1697.0	1595.0	-1.0	2305.0	1349.0	-1.0	1567.0	969.0	-1.0	1384.0	1881.0	-1.0	1984.0	783.0	-1.0	1022.0	1379.0	-1.0	1406.0	1757.0	-1.0	2614.0	1473.0	-1.0	1811.0	1686.0	-1.0	2424.0	1317.0	-1.0	1519.0	976.0	-1.0	1178.0	1054.0	-1.0	1212.0	
414.643	1068.0	-1.0	1253.0	1108.0	-1.0	1197.0	1136.0	-1.0	1460.0	1527.0	-1.0	1704.0	1597.0	-1.0	2312.0	1351.0	-1.0	1574.0	970.0	-1.0	1387.0	1885.0	-1.0	1991.0	784.0	-1.0	1025.0	1382.0	-1.0	1411.0	1758.0	-1.0	2620.0	1476.0	-1.0	1819.0	1689.0	-1.0	2434.0	1321.0	-1.0	1528.0	977.0	-1.0	1183.0	1058.0	-1.0	1219.0	
415.142	1068.0	-1.0	1254.0	1108.0	-1.0	1197.0	1135.0	-1.0	1459.0	1527.0	-1.0	1702.0	1598.0	-1.0	2314.0	1352.0	-1.0	1576.0	971.0	-1.0	1387.0	1887.0	-1.0	1996.0	783.0	-1.0	1024.0	1382.0	-1.0	1413.0	1758.0	-1.0	2621.0	1475.0	-1.0	1820.0	1691.0	-1.0	2438.0	1322.0	-1.0	1531.0	978.0	-1.0	1186.0	1060.0	-1.0	1223.0	
415.641	1069.0	-1.0	1261.0	1112.0	-1.0	1204.0	1137.0	-1.0	1466.0	1531.0	-1.0	1711.0	1602.0	-1.0	2323.0	1357.0	-1.0	1585.0	973.0	-1.0	1393.0	1896.0	-1.0	2010.0	783.0	-1.0	1024.0	1384.0	-1.0	1416.0	1758.0	-1.0	2621.0	1476.0	-1.0	1819.0	1691.0	-1.0	2438.0	1320.0	-1.0	1526.0	978.0	-1.0	1187.0	1060.0	-1.0	1222.0	
416.140	1071.0	-1.0	1263.0	1113.0	-1.0	1206.0	1139.0	-1.0	1468.0	1533.0	-1.0	1716.0	1603.0	-1.0	2325.0	1358.0	-1.0	1587.0	973.0	-1.0	1394.0	1900.0	-1.0	2019.0	783.0	-1.0	1025.0	1383.0	-1.0	1419.0	1758.0	-1.0	2624.0	1476.0	-1.0	1822.0	1694.0	-1.0	2447.0	1322.0	-1.0	1530.0	981.0	-1.0	1191.0	1062.0	-1.0	1227.0	
416.639	1071.0	-1.0	1262.0	1112.0	-1.0	1204.0	1138.0	-1.0	1466.0	1532.0	-1.0	1711.0	1601.0	-1.0	2321.0	1356.0	-1.0	1584.0	972.0	-1.0	1391.0	1901.0	-1.0	2022.0	782.0	-1.0	1023.0	1383.0	-1.0	1420.0	1756.0	-1.0	2620.0	1475.0	-1.0	1821.0	1695.0	-1.0	2449.0	1322.0	-1.0	1531.0	983.0	-1.0	1194.0	1064.0	-1.0	1228.0	
417.138	1073.0	-1.0	1266.0	1115.0	-1.0	1207.0	1140.0	-1.0	1470.0	1536.0	-1.0	1719.0	1602.0	-1.0	2320.0	1357.0	-1.0	1583.0	972.0	-1.0	1388.0	1905.0	-1.0	2029.0	782.0	-1.0	1020.0	1384.0	-1.0	1421.0	1754.0	-1.0	2615.0	1473.0	-1.0	1816.0	1695.0	-1.0	2447.0	1319.0	-1.0	1525.0	983.0	-1.0	1195.0	1064.0	-1.0	1227.0	
417.637	1075.0	-1.0	1268.0	1118.0	-1.0	1210.0	1142.0	-1.0	1473.0	1540.0	-1.0	1726.0	1603.0	-1.0	2322.0	1358.0	-1.0	1586.0	973.0	-1.0	1390.0	1907.0	-1.0	2035.0	782.0	-1.0	1023.0	1386.0	-1.0	1426.0	1756.0	-1.0	2623.0	1476.0	-1.0	1824.0	1700.0	-1.0	2456.0	1323.0	-1.0	1532.0	986.0	-1.0	1201.0	1068.0	-1.0	1231.0	
418.136	1075.0	-1.0	1267.0	1118.0	-1.0	1208.0	1141.0	-1.0	1471.0	1540.0	-1.0	1724.0	1602.0	-1.0	2319.0	1357.0	-1.0	1584.0	972.0	-1.0	1388.0	1904.0	-1.0	2032.0	782.0	-1.0	1023.0	1386.0	-1.0	1427.0	1757.0	-1.0	2625.0	1477.0	-1.0	1828.0	1703.0	-1.0	2462.0	1326.0	-1.0	1535.0	989.0	-1.0	1204.0	1070.0	-1.0	1235.0	
418.635	1075.0	-1.0	1265.0	1117.0	-1.0	1204.0	1141.0	-1.0	1466.0	1537.0	-1.0	1717.0	1597.0	-1.0	2305.0	1349.0	-1.0	1569.0	969.0	-1.0	1380.0	1892.0	-1.0	2014.0	781.0	-1.0	1020.0	1382.0	-1.0	1422.0	1755.0	-1.0	2619.0	1474.0	-1.0	1822.0	1702.0	-1.0	2457.0	1324.0	-1.0	1531.0	990.0	-1.0	1204.0	1068.0	-1.0	1231.0	
419.134	1076.0	-1.0	1267.0	1117.0	-1.0	1205.0	1141.0	-1.0	1467.0	1537.0	-1.0	1718.0	1590.0	-1.0	2294.0	1338.0	-1.0	1552.0	967.0	-1.0	1378.0	1872.0	-1.0	1987.0	781.0	-1.0	1020.0	1379.0	-1.0	1416.0	1757.0	-1.0	2620.0	1475.0	-1.0	1820.0	1701.0	-1.0	2449.0	1322.0	-1.0	1524.0	989.0	-1.0	1201.0	1066.0	-1.0	1225.0	
419.633	1074.0	-1.0	1265.0	1115.0	-1.0	1202.0	1140.0	-1.0	1463.0	1534.0	-1.0	1711.0	1577.0	-1.0	2268.0	1322.0	-1.0	1526.0	964.0	-1.0	1371.0	1847.0	-1.0	1949.0	781.0	-1.0	1020.0	1372.0	-1.0	1408.0	1757.0	-1.0	2619.0	1474.0	-1.0	1818.0	1701.0	-1.0	2448.0	1324.0	-1.0	1528.0	990.0	-1.0	1199.0	1066.0	-1.0	1226.0	
420.132	1073.0	-1.0	1261.0	1113.0	-1.0	1196.0	1138.0	-1.0	1457.0	1529.0	-1.0	1700.0	1562.0	-1.0	2234.0	1301.0	-1.0	1492.0	958.0	-1.0	1360.0	1817.0	-1.0	1906.0	780.0	-1.0	1019.0	1364.0	-1.0	1396.0	1754.0	-1.0	2617.0	1469.0	-1.0	1810.0	1700.0	-1.0	2443.0	1324.0	-1.0	1527.0	986.0	-1.0	1194.0	1063.0	-1.0	1222.0	
420.631	1075.0	-1.0	1265.0	1115.0	-1.0	1199.0	1139.0	-1.0	1459.0	1529.0	-1.0	1701.0	1547.0	-1.0	2207.0	1285.0	-1.0	1467.0	955.0	-1.0	1355.0	1787.0	-1.0	1867.0	781.0	-1.0	1022.0	1358.0	-1.0	1389.0	1759.0	-1.0	2628.0	1470.0	-1.0	1814.0	1701.0	-1.0	2442.0	1326.0	-1.0	1527.0	985.0	-1.0	1190.0	1062.0	-1.0	1216.0	
421.130	1075.0	-1.0	1266.0	1115.0	-1.0	1199.0	1138.0	-1.0	1459.0	1526.0	-1.0	1698.0	1534.0	-1.0	2183.0	1270.0	-1.0	1443.0	952.0	-1.0	1351.0	1764.0	-1.0	1834.0	782.0	-1.0	1025.0	1352.0	-1.0	1382.0	1760.0	-1.0	2633.0	1468.0	-1.0	1814.0	1702.0	-1.0	2447.0	1328.0	-1.0	1534.0	984.0	-1.0	1188.0	1061.0	-1.0	1218.0	
421.629	1074.0	-1.0	1266.0	1113.0	-1.0	1197.0	1138.0	-1.0	1457.0	1523.0	-1.0	1692.0	1525.0	-1.0	2164.0	1257.0	-1.0	1425.0	949.0	-1.0	1346.0	1745.0	-1.0	1810.0	782.0	-1.0	1025.0	1347.0	-1.0	1375.0	1759.0	-1.0	2632.0	1466.0	-1.0	1809.0	1702.0	-1.0	2448.0	1329.0	-1.0	1536.0	983.0	-1.0	1186.0	1060.0	-1.0	1218.0	
422.128	1077.0	-1.0	1271.0	1116.0	-1.0	1204.0	1140.0	-1.0	1464.0	1526.0	-1.0	1701.0	1523.0	-1.0	2160.0	1252.0	-1.0	1418.0	949.0	-1.0	1346.0	1737.0	-1.0	1798.0	783.0	-1.0	1025.0	1345.0	-1.0	1372.0	1760.0	-1.0	2632.0	1464.0	-1.0	1806.0	1703.0	-1.0	2447.0	1327.0	-1.0	1533.0	979.0	-1.0	1183.0	1060.0	-1.0	1215.0	
422.627	1078.0	-1.0	1274.0	1119.0	-1.0	1209.0	1142.0	-1.0	1469.0	1529.0	-1.0	1706.0	1524.0	-1.0	2165.0	1251.0	-1.0	1418.0	950.0	-1.0	1349.0	1735.0	-1.0	1796.0	784.0	-1.0	1029.0	1346.0	-1.0	1375.0	1763.0	-1.0	2641.0	1468.0	-1.0	1813.0	1707.0	-1.0	2460.0	1332.0	-1.0	1545.0	981.0	-1.0	1185.0	1062.0	-1.0	1222.0	
423.126	1077.0	-1.0	1273.0	1118.0	-1.0	1210.0	1142.0	-1.0	1468.0	1527.0	-1.0	1705.0	1526.0	-1.0	2171.0	1251.0	-1.0	1420.0	951.0	-1.0	1350.0	1735.0	-1.0	1798.0	785.0	-1.0	1032.0	1346.0	-1.0	1377.0	1764.0	-1.0	2644.0	1468.0	-1.0	1817.0	1709.0	-1.0	2468.0	1334.0	-1.0	1552.0	981.0	-1.0	1187.0	1063.0	-1.0	1226.0	
423.625	1077.0	-1.0	1274.0	1119.0	-1.0	1210.0	1142.0	-1.0	1468.0	1528.0	-1.0	1705.0	1532.0	-1.0	2182.0	1255.0	-1.0	1425.0	952.0	-1.0	1352.0	1742.0	-1.0	1806.0	785.0	-1.0	1031.0	1349.0	-1.0	1379.0	1763.0	-1.0	2640.0	1468.0	-1.0	1816.0	1710.0	-1.0	2470.0	1334.0	-1.0	1553.0	981.0	-1.0	1187.0	1064.0	-1.0	1228.0	
424.124	1079.0	-1.0	1280.0	1121.0	-1.0	1218.0	1144.0	-1.0	1476.0	1533.0	-1.0	1716.0	1545.0	-1.0	2212.0	1267.0	-1.0	1448.0	956.0	-1.0	1362.0	1756.0	-1.0	1830.0	788.0	-1.0	1037.0	1356.0	-1.0	1390.0	1767.0	-1.0	2654.0	1476.0	-1.0	1831.0	1714.0	-1.0	2479.0	1338.0	-1.0	1557.0	981.0	-1.0	1189.0	1067.0	-1.0	1232.0	
424.623	1082.0	-1.0	1285.0	1124.0	-1.0	1224.0	1146.0	-1.0	1482.0	1537.0	-1.0	1725.0	1558.0	-1.0	2242.0	1282.0	-1.0	1474.0	959.0	-1.0	1372.0	1776.0	-1.0	1858.0	790.0	-1.0	1042.0	1365.0	-1.0	1402.0	1773.0	-1.0	2665.0	1483.0	-1.0	1845.0	1719.0	-1.0	2495.0	1344.0	-1.0	1571.0	984.0	-1.0	1196.0	1071.0	-1.0	1241.0	
425.122	1083.0	-1.0	1288.0	1125.0	-1.0	1228.0	1148.0	-1.0	1485.0	1540.0	-1.0	1732.0	1572.0	-1.0	2269.0	1297.0	-1.0	1499.0	963.0	-1.0	1381.0	1797.0	-1.0	1887.0	792.0	-1.0	1047.0	1374.0	-1.0	1414.0	1777.0	-1.0	2674.0	1487.0	-1.0	1853.0	1724.0	-1.0	2509.0	1348.0	-1.0	1581.0	987.0	-1.0	1201.0	1072.0	-1.0	1247.0	
425.621	1087.0	-1.0	1298.0	1131.0	-1.0	1236.0	1153.0	-1.0	1496.0	1550.0	-1.0	1748.0	1587.0	-1.0	2297.0	1313.0	-1.0	1525.0	967.0	-1.0	1388.0	1815.0	-1.0	1909.0	795.0	-1.0	1053.0	1385.0	-1.0	1427.0	1783.0	-1.0	2686.0	1491.0	-1.0	1861.0	1728.0	-1.0	2517.0	1351.0	-1.0	1586.0	988.0	-1.0	1203.0	1071.0	-1.0	1247.0	
426.120	1090.0	-1.0	1304.0	1134.0	-1.0	1242.0	1156.0	-1.0	1504.0	1556.0	-1.0	1760.0	1598.0	-1.0	2324.0	1327.0	-1.0	1551.0	970.0	-1.0	1397.0	1834.0	-1.0	1934.0	798.0	-1.0	1061.0	1396.0	-1.0	1443.0	1792.0	-1.0	2705.0	1498.0	-1.0	1876.0	1734.0	-1.0	2529.0	1357.0	-1.0	1594.0	991.0	-1.0	1207.0	1075.0	-1.0	1251.0	
426.619	1091.0	-1.0	1306.0	1134.0	-1.0	1245.0	1156.0	-1.0	1505.0	1557.0	-1.0	1764.0	1604.0	-1.0	2337.0	1335.0	-1.0	1565.0	972.0	-1.0	1402.0	1846.0	-1.0	1953.0	801.0	-1.0	1066.0	1403.0	-1.0	1452.0	1796.0	-1.0	2714.0	1501.0	-1.0	1882.0	1739.0	-1.0	2538.0	1360.0	-1.0	1601.0	993.0	-1.0	1212.0	1079.0	-1.0	1258.0	
427.118	1090.0	-1.0	1306.0	1133.0	-1.0	1244.0	1155.0	-1.0	1503.0	1555.0	-1.0	1761.0	1606.0	-1.0	2339.0	1339.0	-1.0	1569.0	972.0	-1.0	1402.0	1854.0	-1.0	1963.0	802.0	-1.0	1066.0	1406.0	-1.0	1454.0	1797.0	-1.0	2714.0	1501.0	-1.0	1880.0	1739.0	-1.0	2540.0	1360.0	-1.0	1602.0	995.0	-1.0	1215.0	1079.0	-1.0	1259.0	
427.617	1092.0	-1.0	1308.0	1136.0	-1.0	1245.0	1157.0	-1.0	1506.0	1559.0	-1.0	1765.0	1607.0	-1.0	2340.0	1340.0	-1.0	1568.0	972.0	-1.0	1402.0	1859.0	-1.0	1971.0	802.0	-1.0	1066.0	1408.0	-1.0	1457.0	1798.0	-1.0	2711.0	1500.0	-1.0	1875.0	1739.0	-1.0	2540.0	1357.0	-1.0	1598.0	995.0	-1.0	1216.0	1078.0	-1.0	1258.0	
428.117	1094.0	-1.0	1314.0	1138.0	-1.0	1251.0	1159.0	-1.0	1511.0	1563.0	-1.0	1772.0	1610.0	-1.0	2349.0	1342.0	-1.0	1574.0	974.0	-1.0	1406.0	1865.0	-1.0	1982.0	803.0	-1.0	1070.0	1411.0	-1.0	1464.0	1801.0	-1.0	2722.0	1503.0	-1.0	1884.0	1745.0	-1.0	2551.0	1362.0	-1.0	1605.0	999.0	-1.0	1222.0	1082.0	-1.0	1262.0	
428.616	1095.0	-1.0	1317.0	1140.0	-1.0	1254.0	1161.0	-1.0	1514.0	1563.0	-1.0	1777.0	1612.0	-1.0	2354.0	1344.0	-1.0	1578.0	975.0	-1.0	1409.0	1868.0	-1.0	1990.0	804.0	-1.0	1072.0	1415.0	-1.0	1469.0	1804.0	-1.0	2729.0	1505.0	-1.0	1890.0	1749.0	-1.0	2561.0	1365.0	-1.0	1611.0	1001.0	-1.0	1227.0	1085.0	-1.0	1267.0	
429.115	1096.0	-1.0	1320.0	1141.0	-1.0	1255.0	1162.0	-1.0	1516.0	1564.0	-1.0	1778.0	1613.0	-1.0	2357.0	1345.0	-1.0	1578.0	975.0	-1.0	1409.0	1874.0	-1.0	1998.0	804.0	-1.0	1072.0	1416.0	-1.0	1471.0	1804.0	-1.0	2728.0	1505.0	-1.0	1889.0	1751.0	-1.0	2564.0	1364.0	-1.0	1611.0	1002.0	-1.0	1229.0	1085.0	-1.0	1268.0	
429.614	1098.0	-1.0	1325.0	1143.0	-1.0	1261.0	1164.0	-1.0	1522.0	1568.0	-1.0	1787.0	1618.0	-1.0	2370.0	1351.0	-1.0	1590.0	977.0	-1.0	1415.0	1882.0	-1.0	2013.0	805.0	-1.0	1075.0	1420.0	-1.0	1480.0	1808.0	-1.0	2741.0	1509.0	-1.0	1899.0	1756.0	-1.0	2575.0	1368.0	-1.0	1617.0	1004.0	-1.0	1232.0	1089.0	-1.0	1272.0	
430.113	1099.0	-1.0	1328.0	1145.0	-1.0	1264.0	1164.0	-1.0	1524.0	1569.0	-1.0	1791.0	1621.0	-1.0	2378.0	1355.0	-1.0	1599.0	978.0	-1.0	1418.0	1888.0	-1.0	2025.0	806.0	-1.0	1077.0	1422.0	-1.0	1484.0	1810.0	-1.0	2745.0	1511.0	-1.0	1903.0	1759.0	-1.0	2582.0	1371.0	-1.0	1623.0	1004.0	-1.0	1235.0	1091.0	-1.0	1276.0	
430.613	1100.0	-1.0	1331.0	1147.0	-1.0	1267.0	1166.0	-1.0	1527.0	1573.0	-1.0	1796.0	1624.0	-1.0	2384.0	1358.0	-1.0	1603.0	979.0	-1.0	1420.0	1894.0	-1.0	2035.0	806.0	-1.0	1077.0	1424.0	-1.0	1487.0	1810.0	-1.0	2749.0	1510.0	-1.0	1904.0	1759.0	-1.0	2584.0	1370.0	-1.0	1622.0	1005.0	-1.0	1235.0	1090.0	-1.0	1278.0	
431.112	1102.0	-1.0	1337.0	1148.0	-1.0	1274.0	1168.0	-1.0	1533.0	1576.0	-1.0	1806.0	1628.0	-1.0	2395.0	1363.0	-1.0	1614.0	981.0	-1.0	1427.0	1902.0	-1.0	2049.0	807.0	-1.0	1081.0	1427.0	-1.0	1492.0	1814.0	-1.0	2759.0	1514.0	-1.0	1912.0	1763.0	-1.0	2597.0	1374.0	-1.0	1633.0	1007.0	-1.0	1240.0	1094.0	-1.0	1287.0	
431.611	1103.0	-1.0	1341.0	1150.0	-1.0	1277.0	1168.0	-1.0	1536.0	1577.0	-1.0	1809.0	1630.0	-1.0	2401.0	1367.0	-1.0	1620.0	982.0	-1.0	1429.0	1908.0	-1.0	2057.0	808.0	-1.0	1082.0	1428.0	-1.0	1494.0	1815.0	-1.0	2762.0	1514.0	-1.0	1913.0	1765.0	-1.0	2603.0	1375.0	-1.0	1638.0	1007.0	-1.0	1244.0	1095.0	-1.0	1292.0	
432.110	1106.0	-1.0	1350.0	1154.0	-1.0	1289.0	1171.0	-1.0	1546.0	1582.0	-1.0	1824.0	1634.0	-1.0	2412.0	1373.0	-1.0	1630.0	984.0	-1.0	1434.0	1917.0	-1.0	2071.0	808.0	-1.0	1082.0	1430.0	-1.0	1496.0	1817.0	-1.0	2762.0	1515.0	-1.0	1912.0	1764.0	-1.0	2603.0	1374.0	-1.0	1634.0	1008.0	-1.0	1245.0	1095.0	-1.0	1292.0	
432.609	1107.0	-1.0	1357.0	1156.0	-1.0	1297.0	1173.0	-1.0	1552.0	1585.0	-1.0	1833.0	1637.0	-1.0	2420.0	1377.0	-1.0	1640.0	986.0	-1.0	1438.0	1924.0	-1.0	2084.0	809.0	-1.0	1083.0	1432.0	-1.0	1501.0	1819.0	-1.0	2768.0	1517.0	-1.0	1918.0	1768.0	-1.0	2614.0	1377.0	-1.0	1643.0	1010.0	-1.0	1251.0	1098.0	-1.0	1301.0	
433.108	1109.0	-1.0	1361.0	1156.0	-1.0	1299.0	1174.0	-1.0	1554.0	1586.0	-1.0	1836.0	1638.0	-1.0	2425.0	1380.0	-1.0	1645.0	986.0	-1.0	1440.0	1930.0	-1.0	2095.0	809.0	-1.0	1083.0	1433.0	-1.0	1504.0	1819.0	-1.0	2770.0	1518.0	-1.0	1921.0	1770.0	-1.0	2621.0	1378.0	-1.0	1647.0	1011.0	-1.0	1257.0	1100.0	-1.0	1306.0	
433.608	1111.0	-1.0	1370.0	1159.0	-1.0	1308.0	1176.0	-1.0	1562.0	1591.0	-1.0	1849.0	1643.0	-1.0	2440.0	1386.0	-1.0	1660.0	988.0	-1.0	1448.0	1938.0	-1.0	2112.0	809.0	-1.0	1087.0	1437.0	-1.0	1512.0	1823.0	-1.0	2781.0	1523.0	-1.0	1933.0	1775.0	-1.0	2631.0	1382.0	-1.0	1652.0	1013.0	-1.0	1262.0	1103.0	-1.0	1310.0	
434.107	1113.0	-1.0	1374.0	1160.0	-1.0	1314.0	1177.0	-1.0	1567.0	1593.0	-1.0	1857.0	1645.0	-1.0	2448.0	1389.0	-1.0	1668.0	989.0	-1.0	1451.0	1944.0	-1.0	2122.0	809.0	-1.0	1087.0	1439.0	-1.0	1516.0	1824.0	-1.0	2786.0	1525.0	-1.0	1939.0	1777.0	-1.0	2643.0	1385.0	-1.0	1661.0	1016.0	-1.0	1269.0	1105.0	-1.0	1318.0	
434.607	1114.0	-1.0	1377.0	1161.0	-1.0	1315.0	1179.0	-1.0	1570.0	1595.0	-1.0	1861.0	1645.0	-1.0	2451.0	1390.0	-1.0	1669.0	989.0	-1.0	1452.0	1947.0	-1.0	2129.0	808.0	-1.0	1085.0	1439.0	-1.0	1517.0	1822.0	-1.0	2782.0	1523.0	-1.0	1937.0	1778.0	-1.0	2646.0	1385.0	-1.0	1663.0	1017.0	-1.0	1273.0	1104.0	-1.0	1320.0	
435.106	1115.0	-1.0	1382.0	1163.0	-1.0	1321.0	1180.0	-1.0	1575.0	1598.0	-1.0	1870.0	1648.0	-1.0	2460.0	1393.0	-1.0	1677.0	990.0	-1.0	1456.0	1951.0	-1.0	2138.0	809.0	-1.0	1086.0	1439.0	-1.0	1521.0	1822.0	-1.0	2788.0	1527.0	-1.0	1945.0	1781.0	-1.0	2659.0	1389.0	-1.0	1675.0	1019.0	-1.0	1280.0	1106.0	-1.0	1328.0	
435.605	1115.0	-1.0	1384.0	1162.0	-1.0	1325.0	1180.0	-1.0	1577.0	1599.0	-1.0	1873.0	1649.0	-1.0	2465.0	1394.0	-1.0	1680.0	991.0	-1.0	1458.0	1952.0	-1.0	2141.0	808.0	-1.0	1085.0	1439.0	-1.0	1521.0	1821.0	-1.0	2788.0	1527.0	-1.0	1948.0	1782.0	-1.0	2665.0	1389.0	-1.0	1680.0	1020.0	-1.0	1282.0	1108.0	-1.0	1332.0	
436.105	1117.0	-1.0	1390.0	1165.0	-1.0	1331.0	1182.0	-1.0	1584.0	1603.0	-1.0	1884.0	1652.0	-1.0	2470.0	1397.0	-1.0	1684.0	992.0	-1.0	1461.0	1954.0	-1.0	2146.0	807.0	-1.0	1083.0	1437.0	-1.0	1521.0	1820.0	-1.0	2785.0	1526.0	-1.0	1945.0	1780.0	-1.0	2661.0	1387.0	-1.0	1675.0	1018.0	-1.0	1281.0	1106.0	-1.0	1330.0	
436.604	1118.0	-1.0	1393.0	1166.0	-1.0	1334.0	1182.0	-1.0	1586.0	1604.0	-1.0	1887.0	1652.0	-1.0	2474.0	1397.0	-1.0	1687.0	993.0	-1.0	1463.0	1955.0	-1.0	2149.0	806.0	-1.0	1083.0	1436.0	-1.0	1521.0	1819.0	-1.0	2786.0	1527.0	-1.0	1949.0	1782.0	-1.0	2668.0	1390.0	-1.0	1681.0	1020.0	-1.0	1284.0	1108.0	-1.0	1337.0	
437.103	1117.0	-1.0	1392.0	1164.0	-1.0	1331.0	1181.0	-1.0	1583.0	1601.0	-1.0	1882.0	1650.0	-1.0	2469.0	1395.0	-1.0	1683.0	991.0	-1.0	1460.0	1952.0	-1.0	2147.0	805.0	-1.0	1081.0	1434.0	-1.0	1516.0	1816.0	-1.0	2779.0	1525.0	-1.0	1944.0	1780.0	-1.0	2665.0	1388.0	-1.0	1679.0	1019.0	-1.0	1283.0	1109.0	-1.0	1338.0	
437.602	1119.0	-1.0	1397.0	1166.0	-1.0	1337.0	1182.0	-1.0	1586.0	1603.0	-1.0	1887.0	1650.0	-1.0	2472.0	1397.0	-1.0	1688.0	992.0	-1.0	1463.0	1954.0	-1.0	2152.0	805.0	-1.0	1081.0	1433.0	-1.0	1517.0	1817.0	-1.0	2783.0	1526.0	-1.0	1949.0	1780.0	-1.0	2665.0	1389.0	-1.0	1679.0	1019.0	-1.0	1283.0	1108.0	-1.0	1338.0	
438.101	1118.0	-1.0	1399.0	1166.0	-1.0	1337.0	1181.0	-1.0	1586.0	1602.0	-1.0	1888.0	1649.0	-1.0	2470.0	1397.0	-1.0	1689.0	991.0	-1.0	1462.0	1953.0	-1.0	2152.0	804.0	-1.0	1080.0	1431.0	-1.0	1516.0	1816.0	-1.0	2781.0	1526.0	-1.0	1948.0	1781.0	-1.0	2667.0	1390.0	-1.0	1682.0	1019.0	-1.0	1286.0	1110.0	-1.0	1341.0	
438.600	1119.0	-1.0	1401.0	1166.0	-1.0	1337.0	1182.0	-1.0	1588.0	1604.0	-1.0	1889.0	1648.0	-1.0	2466.0	1396.0	-1.0	1686.0	990.0	-1.0	1458.0	1952.0	-1.0	2149.0	804.0	-1.0	1078.0	1430.0	-1.0	1513.0	1814.0	-1.0	2776.0	1524.0	-1.0	1943.0	1780.0	-1.0	2667.0	1390.0	-1.0	1682.0	1019.0	-1.0	1287.0	1109.0	-1.0	1342.0	
439.099	1120.0	-1.0	1404.0	1167.0	-1.0	1340.0	1183.0	-1.0	1591.0	1606.0	-1.0	1895.0	1649.0	-1.0	2467.0	1398.0	-1.0	1690.0	990.0	-1.0	1459.0	1954.0	-1.0	2152.0	804.0	-1.0	1080.0	1432.0	-1.0	1516.0	1816.0	-1.0	2782.0	1525.0	-1.0	1949.0	1783.0	-1.0	2678.0	1393.0	-1.0	1693.0	1021.0	-1.0	1292.0	1112.0	-1.0	1349.0	
439.598	1119.0	-1.0	1404.0	1167.0	-1.0	1340.0	1183.0	-1.0	1591.0	1606.0	-1.0	1896.0	1648.0	-1.0	2464.0	1398.0	-1.0	1690.0	990.0	-1.0	1456.0	1956.0	-1.0	2154.0	805.0	-1.0	1081.0	1433.0	-1.0	1516.0	1818.0	-1.0	2784.0	1525.0	-1.0	1948.0	1783.0	-1.0	2678.0	1394.0	-1.0	1696.0	1021.0	-1.0	1293.0	1112.0	-1.0	1352.0	
440.097	1120.0	-1.0	1408.0	1169.0	-1.0	1345.0	1185.0	-1.0	1595.0	1609.0	-1.0	1904.0	1650.0	-1.0	2468.0	1401.0	-1.0	1696.0	991.0	-1.0	1459.0	1962.0	-1.0	2163.0	805.0	-1.0	1081.0	1435.0	-1.0	1518.0	1821.0	-1.0	2786.0	1526.0	-1.0	1946.0	1783.0	-1.0	2675.0	1393.0	-1.0	1690.0	1022.0	-1.0	1293.0	1112.0	-1.0	1349.0	
440.596	1120.0	-1.0	1408.0	1169.0	-1.0	1346.0	1184.0	-1.0	1595.0	1609.0	-1.0	1906.0	1649.0	-1.0	2468.0	1402.0	-1.0	1698.0	991.0	-1.0	1459.0	1965.0	-1.0	2168.0	806.0	-1.0	1081.0	1437.0	-1.0	1520.0	1822.0	-1.0	2789.0	1527.0	-1.0	1948.0	1784.0	-1.0	2679.0	1394.0	-1.0	1694.0	1022.0	-1.0	1294.0	1114.0	-1.0	1353.0	
441.096	1120.0	-1.0	1406.0	1168.0	-1.0	1342.0	1184.0	-1.0	1592.0	1607.0	-1.0	1901.0	1648.0	-1.0	2463.0	1400.0	-1.0	1694.0	990.0	-1.0	1455.0	1967.0	-1.0	2171.0	806.0	-1.0	1079.0	1435.0	-1.0	1519.0	1820.0	-1.0	2786.0	1525.0	-1.0	1944.0	1784.0	-1.0	2676.0	1393.0	-1.0	1691.0	1021.0	-1.0	1293.0	1114.0	-1.0	1351.0	
441.595	1120.0	-1.0	1408.0	1168.0	-1.0	1344.0	1184.0	-1.0	1594.0	1609.0	-1.0	1905.0	1649.0	-1.0	2468.0	1402.0	-1.0	1698.0	990.0	-1.0	1457.0	1970.0	-1.0	2178.0	805.0	-1.0	1081.0	1437.0	-1.0	1522.0	1822.0	-1.0	2792.0	1527.0	-1.0	1952.0	1787.0	-1.0	2687.0	1397.0	-1.0	1701.0	1023.0	-1.0	1297.0	1117.0	-1.0	1358.0	
442.094	1119.0	-1.0	1408.0	1167.0	-1.0	1341.0	1184.0	-1.0	1593.0	1607.0	-1.0	1904.0	1648.0	-1.0	2467.0	1400.0	-1.0	1696.0	990.0	-1.0	1456.0	1969.0	-1.0	2177.0	805.0	-1.0	1081.0	1437.0	-1.0	1523.0	1824.0	-1.0	2795.0	1527.0	-1.0	1952.0	1789.0	-1.0	2691.0	1398.0	-1.0	1704.0	1024.0	-1.0	1299.0	1119.0	-1.0	1361.0	
442.593	1121.0	-1.0	1413.0	1169.0	-1.0	1347.0	1186.0	-1.0	1598.0	1610.0	-1.0	1911.0	1651.0	-1.0	2473.0	1402.0	-1.0	1700.0	991.0	-1.0	1459.0	1971.0	-1.0	2181.0	806.0	-1.0	1081.0	1438.0	-1.0	1525.0	1826.0	-1.0	2796.0	1528.0	-1.0	1951.0	1790.0	-1.0	2690.0	1397.0	-1.0	1700.0	1024.0	-1.0	1299.0	1119.0	-1.0	1359.0	
443.092	1122.0	-1.0	1415.0	1170.0	-1.0	1349.0	1185.0	-1.0	1599.0	1610.0	-1.0	1912.0	1651.0	-1.0	2473.0	1401.0	-1.0	1698.0	991.0	-1.0	1460.0	1971.0	-1.0	2181.0	807.0	-1.0	1082.0	1438.0	-1.0	1526.0	1827.0	-1.0	2801.0	1529.0	-1.0	1954.0	1792.0	-1.0	2695.0	1399.0	-1.0	1705.0	1026.0	-1.0	1303.0	1120.0	-1.0	1365.0	
443.592	1121.0	-1.0	1415.0	1168.0	-1.0	1346.0	1185.0	-1.0	1597.0	1608.0	-1.0	1908.0	1649.0	-1.0	2469.0	1398.0	-1.0	1692.0	990.0	-1.0	1458.0	1969.0	-1.0	2179.0	806.0	-1.0	1082.0	1438.0	-1.0	1525.0	1828.0	-1.0	2801.0	1527.0	-1.0	1951.0	1793.0	-1.0	2696.0	1399.0	-1.0	1705.0	1026.0	-1.0	1304.0	1122.0	-1.0	1368.0	
444.092	1121.0	-1.0	1418.0	1170.0	-1.0	1351.0	1185.0	-1.0	1600.0	1609.0	-1.0	1911.0	1649.0	-1.0	2472.0	1397.0	-1.0	1693.0	991.0	-1.0	1460.0	1970.0	-1.0	2182.0	807.0	-1.0	1086.0	1439.0	-1.0	1530.0	1831.0	-1.0	2810.0	1530.0	-1.0	1960.0	1796.0	-1.0	2708.0	1403.0	-1.0	1716.0	1028.0	-1.0	1310.0	1125.0	-1.0	1377.0	
444.591	1120.0	-1.0	1420.0	1169.0	-1.0	1352.0	1185.0	-1.0	1600.0	1608.0	-1.0	1911.0	1648.0	-1.0	2470.0	1396.0	-1.0	1690.0	991.0	-1.0	1460.0	1969.0	-1.0	2180.0	808.0	-1.0	1087.0	1438.0	-1.0	1529.0	1831.0	-1.0	2811.0	1529.0	-1.0	1959.0	1796.0	-1.0	2710.0	1404.0	-1.0	1719.0	1029.0	-1.0	1312.0	1125.0	-1.0	1382.0	
445.090	1121.0	-1.0	1424.0	1171.0	-1.0	1359.0	1186.0	-1.0	1605.0	1610.0	-1.0	1919.0	1650.0	-1.0	2477.0	1398.0	-1.0	1697.0	992.0	-1.0	1464.0	1972.0	-1.0	2186.0	809.0	-1.0	1088.0	1440.0	-1.0	1530.0	1834.0	-1.0	2816.0	1532.0	-1.0	1963.0	1796.0	-1.0	2709.0	1402.0	-1.0	1716.0	1028.0	-1.0	1312.0	1125.0	-1.0	1381.0	
445.590	1121.0	-1.0	1426.0	1171.0	-1.0	1362.0	1186.0	-1.0	1608.0	1610.0	-1.0	1921.0	1651.0	-1.0	2478.0	1399.0	-1.0	1699.0	992.0	-1.0	1466.0	1972.0	-1.0	2188.0	809.0	-1.0	1089.0	1439.0	-1.0	1529.0	1835.0	-1.0	2817.0	1531.0	-1.0	1964.0	1796.0	-1.0	2712.0	1403.0	-1.0	1720.0	1027.0	-1.0	1314.0	1126.0	-1.0	1384.0	
446.089	1121.0	-1.0	1428.0	1171.0	-1.0	1363.0	1187.0	-1.0	1610.0	1612.0	-1.0	1924.0	1650.0	-1.0	2476.0	1399.0	-1.0	1699.0	992.0	-1.0	1465.0	1974.0	-1.0	2189.0	808.0	-1.0	1087.0	1438.0	-1.0	1527.0	1832.0	-1.0	2812.0	1529.0	-1.0	1959.0	1794.0	-1.0	2711.0	1401.0	-1.0	1717.0	1026.0	-1.0	1314.0	1125.0	-1.0	1385.0	
446.588	1122.0	-1.0	1431.0	1172.0	-1.0	1368.0	1188.0	-1.0	1614.0	1614.0	-1.0	1929.0	1652.0	-1.0	2481.0	1401.0	-1.0	1704.0	993.0	-1.0	1467.0	1977.0	-1.0	2196.0	809.0	-1.0	1088.0	1438.0	-1.0	1529.0	1833.0	-1.0	2816.0	1530.0	-1.0	1965.0	1796.0	-1.0	2721.0	1404.0	-1.0	1726.0	1026.0	-1.0	1317.0	1128.0	-1.0	1392.0	
447.087	1121.0	-1.0	1433.0	1172.0	-1.0	1368.0	1189.0	-1.0	1616.0	1614.0	-1.0	1931.0	1652.0	-1.0	2483.0	1402.0	-1.0	1707.0	994.0	-1.0	1468.0	1980.0	-1.0	2202.0	809.0	-1.0	1087.0	1437.0	-1.0	1528.0	1831.0	-1.0	2815.0	1529.0	-1.0	1963.0	1796.0	-1.0	2722.0	1404.0	-1.0	1728.0	1027.0	-1.0	1317.0	1128.0	-1.0	1392.0	
447.586	1124.0	-1.0	1439.0	1174.0	-1.0	1374.0	1191.0	-1.0	1622.0	1618.0	-1.0	1940.0	1656.0	-1.0	2495.0	1406.0	-1.0	1718.0	995.0	-1.0	1473.0	1987.0	-1.0	2215.0	808.0	-1.0	1090.0	1440.0	-1.0	1532.0	1833.0	-1.0	2822.0	1532.0	-1.0	1972.0	1797.0	-1.0	2726.0	1406.0	-1.0	1730.0	1028.0	-1.0	1319.0	1130.0	-1.0	1394.0	
448.085	1124.0	-1.0	1441.0	1174.0	-1.0	1374.0	1191.0	-1.0	1624.0	1618.0	-1.0	1940.0	1656.0	-1.0	2497.0	1407.0	-1.0	1721.0	995.0	-1.0	1473.0	1989.0	-1.0	2221.0	808.0	-1.0	1088.0	1438.0	-1.0	1530.0	1832.0	-1.0	2820.0	1532.0	-1.0	1970.0	1799.0	-1.0	2729.0	1406.0	-1.0	1730.0	1027.0	-1.0	1320.0	1131.0	-1.0	1396.0	
448.584	1125.0	-1.0	1443.0	1175.0	-1.0	1375.0	1191.0	-1.0	1627.0	1619.0	-1.0	1944.0	1656.0	-1.0	2496.0	1408.0	-1.0	1719.0	995.0	-1.0	1472.0	1992.0	-1.0	2225.0	806.0	-1.0	1083.0	1436.0	-1.0	1526.0	1829.0	-1.0	2811.0	1528.0	-1.0	1961.0	1796.0	-1.0	2725.0	1403.0	-1.0	1723.0	1027.0	-1.0	1320.0	1129.0	-1.0	1393.0	
449.084	1125.0	-1.0	1444.0	1174.0	-1.0	1376.0	1192.0	-1.0	1627.0	1619.0	-1.0	1945.0	1655.0	-1.0	2496.0	1408.0	-1.0	1720.0	995.0	-1.0	1472.0	1991.0	-1.0	2225.0	805.0	-1.0	1082.0	1435.0	-1.0	1526.0	1828.0	-1.0	2811.0	1528.0	-1.0	1963.0	1798.0	-1.0	2731.0	1404.0	-1.0	1730.0	1028.0	-1.0	1323.0	1131.0	-1.0	1397.0	
449.583	1125.0	-1.0	1444.0	1173.0	-1.0	1373.0	1191.0	-1.0	1626.0	1618.0	-1.0	1943.0	1655.0	-1.0	2495.0	1406.0	-1.0	1717.0	995.0	-1.0	1470.0	1990.0	-1.0	2223.0	805.0	-1.0	1081.0	1434.0	-1.0	1525.0	1827.0	-1.0	2806.0	1527.0	-1.0	1960.0	1798.0	-1.0	2731.0	1405.0	-1.0	1729.0	1028.0	-1.0	1322.0	1130.0	-1.0	1396.0	
450.082	1126.0	-1.0	1447.0	1175.0	-1.0	1377.0	1192.0	-1.0	1630.0	1620.0	-1.0	1950.0	1657.0	-1.0	2500.0	1408.0	-1.0	1722.0	995.0	-1.0	1473.0	1991.0	-1.0	2227.0	806.0	-1.0	1083.0	1436.0	-1.0	1528.0	1829.0	-1.0	2814.0	1530.0	-1.0	1968.0	1802.0	-1.0	2742.0	1409.0	-1.0	1740.0	1029.0	-1.0	1327.0	1134.0	-1.0	1402.0	
450.582	1126.0	-1.0	1448.0	1175.0	-1.0	1377.0	1193.0	-1.0	1630.0	1620.0	-1.0	1950.0	1657.0	-1.0	2501.0	1408.0	-1.0	1723.0	995.0	-1.0	1473.0	1991.0	-1.0	2227.0	806.0	-1.0	1083.0	1436.0	-1.0	1528.0	1829.0	-1.0	2814.0	1530.0	-1.0	1968.0	1803.0	-1.0	2743.0	1410.0	-1.0	1741.0	1029.0	-1.0	1326.0	1134.0	-1.0	1403.0	
451.081	1128.0	-1.0	1453.0	1177.0	-1.0	1383.0	1195.0	-1.0	1635.0	1624.0	-1.0	1959.0	1659.0	-1.0	2502.0	1409.0	-1.0	1723.0	996.0	-1.0	1474.0	1994.0	-1.0	2230.0	805.0	-1.0	1081.0	1435.0	-1.0	1527.0	1829.0	-1.0	2810.0	1529.0	-1.0	1963.0	1803.0	-1.0	2739.0	1408.0	-1.0	1734.0	1028.0	-1.0	1325.0	1133.0	-1.0	1398.0	
451.580	1128.0	-1.0	1455.0	1178.0	-1.0	1386.0	1195.0	-1.0	1638.0	1625.0	-1.0	1963.0	1659.0	-1.0	2504.0	1410.0	-1.0	1725.0	996.0	-1.0	1475.0	1995.0	-1.0	2233.0	805.0	-1.0	1082.0	1434.0	-1.0	1527.0	1828.0	-1.0	2811.0	1530.0	-1.0	1966.0	1804.0	-1.0	2744.0	1410.0	-1.0	1739.0	1029.0	-1.0	1326.0	1134.0	-1.0	1402.0	
452.079	1128.0	-1.0	1455.0	1177.0	-1.0	1385.0	1195.0	-1.0	1637.0	1623.0	-1.0	1960.0	1658.0	-1.0	2502.0	1409.0	-1.0	1724.0	996.0	-1.0	1474.0	1994.0	-1.0	2234.0	805.0	-1.0	1081.0	1433.0	-1.0	1526.0	1828.0	-1.0	2808.0	1528.0	-1.0	1964.0	1805.0	-1.0	2743.0	1409.0	-1.0	1738.0	1030.0	-1.0	1326.0	1134.0	-1.0	1403.0	
452.578	1130.0	-1.0	1458.0	1179.0	-1.0	1387.0	1196.0	-1.0	1641.0	1626.0	-1.0	1966.0	1658.0	-1.0	2499.0	1409.0	-1.0	1721.0	996.0	-1.0	1472.0	1994.0	-1.0	2235.0	804.0	-1.0	1077.0	1431.0	-1.0	1522.0	1825.0	-1.0	2801.0	1526.0	-1.0	1956.0	1803.0	-1.0	2736.0	1406.0	-1.0	1729.0	1029.0	-1.0	1323.0	1132.0	-1.0	1398.0	
453.077	1130.0	-1.0	1459.0	1178.0	-1.0	1387.0	1196.0	-1.0	1641.0	1627.0	-1.0	1967.0	1657.0	-1.0	2498.0	1408.0	-1.0	1721.0	996.0	-1.0	1471.0	1994.0	-1.0	2233.0	804.0	-1.0	1077.0	1430.0	-1.0	1521.0	1826.0	-1.0	2799.0	1526.0	-1.0	1957.0	1804.0	-1.0	2739.0	1407.0	-1.0	1732.0	1029.0	-1.0	1326.0	1133.0	-1.0	1401.0	
453.576	1129.0	-1.0	1458.0	1176.0	-1.0	1383.0	1195.0	-1.0	1638.0	1623.0	-1.0	1962.0	1655.0	-1.0	2490.0	1405.0	-1.0	1715.0	995.0	-1.0	1467.0	1990.0	-1.0	2228.0	803.0	-1.0	1074.0	1427.0	-1.0	1518.0	1823.0	-1.0	2791.0	1522.0	-1.0	1950.0	1803.0	-1.0	2736.0	1406.0	-1.0	1730.0	1028.0	-1.0	1324.0	1132.0	-1.0	1399.0	
454.075	1131.0	-1.0	1461.0	1177.0	-1.0	1386.0	1196.0	-1.0	1640.0	1625.0	-1.0	1967.0	1655.0	-1.0	2487.0	1405.0	-1.0	1713.0	994.0	-1.0	1465.0	1990.0	-1.0	2226.0	802.0	-1.0	1071.0	1426.0	-1.0	1516.0	1821.0	-1.0	2784.0	1520.0	-1.0	1943.0	1802.0	-1.0	2728.0	1402.0	-1.0	1721.0	1028.0	-1.0	1323.0	1130.0	-1.0	1394.0	
454.574	1131.0	-1.0	1461.0	1176.0	-1.0	1386.0	1196.0	-1.0	1640.0	1624.0	-1.0	1967.0	1653.0	-1.0	2484.0	1404.0	-1.0	1712.0	994.0	-1.0	1463.0	1989.0	-1.0	2226.0	801.0	-1.0	1069.0	1426.0	-1.0	1516.0	1821.0	-1.0	2782.0	1521.0	-1.0	1944.0	1803.0	-1.0	2729.0	1403.0	-1.0	1723.0	1029.0	-1.0	1325.0	1131.0	-1.0	1396.0	
455.073	1130.0	-1.0	1460.0	1174.0	-1.0	1382.0	1195.0	-1.0	1636.0	1620.0	-1.0	1960.0	1651.0	-1.0	2478.0	1400.0	-1.0	1705.0	992.0	-1.0	1458.0	1988.0	-1.0	2224.0	800.0	-1.0	1067.0	1425.0	-1.0	1513.0	1820.0	-1.0	2777.0	1519.0	-1.0	1939.0	1803.0	-1.0	2727.0	1401.0	-1.0	1720.0	1028.0	-1.0	1325.0	1131.0	-1.0	1396.0	
455.572	1130.0	-1.0	1462.0	1174.0	-1.0	1384.0	1196.0	-1.0	1638.0	1621.0	-1.0	1964.0	1651.0	-1.0	2482.0	1400.0	-1.0	1709.0	993.0	-1.0	1460.0	1989.0	-1.0	2229.0	801.0	-1.0	1067.0	1427.0	-1.0	1516.0	1821.0	-1.0	2781.0	1522.0	-1.0	1945.0	1803.0	-1.0	2725.0	1401.0	-1.0	1716.0	1030.0	-1.0	1325.0	1131.0	-1.0	1394.0	
456.071	1129.0	-1.0	1459.0	1173.0	-1.0	1382.0	1194.0	-1.0	1634.0	1618.0	-1.0	1959.0	1650.0	-1.0	2480.0	1399.0	-1.0	1706.0	991.0	-1.0	1459.0	1987.0	-1.0	2228.0	800.0	-1.0	1065.0	1426.0	-1.0	1515.0	1821.0	-1.0	2777.0	1520.0	-1.0	1944.0	1803.0	-1.0	2722.0	1400.0	-1.0	1714.0	1030.0	-1.0	1323.0	1129.0	-1.0	1393.0	
456.570	1129.0	-1.0	1457.0	1173.0	-1.0	1380.0	1194.0	-1.0	1634.0	1619.0	-1.0	1959.0	1650.0	-1.0	2477.0	1398.0	-1.0	1702.0	991.0	-1.0	1457.0	1987.0	-1.0	2226.0	799.0	-1.0	1062.0	1425.0	-1.0	1513.0	1818.0	-1.0	2769.0	1519.0	-1.0	1937.0	1800.0	-1.0	2711.0	1395.0	-1.0	1705.0	1028.0	-1.0	1318.0	1126.0	-1.0	1387.0	
457.069	1127.0	-1.0	1453.0	1172.0	-1.0	1377.0	1193.0	-1.0	1631.0	1617.0	-1.0	1954.0	1650.0	-1.0	2475.0	1397.0	-1.0	1700.0	991.0	-1.0	1457.0	1986.0	-1.0	2223.0	799.0	-1.0	1062.0	1423.0	-1.0	1512.0	1818.0	-1.0	2768.0	1519.0	-1.0	1938.0	1798.0	-1.0	2709.0	1396.0	-1.0	1706.0	1026.0	-1.0	1316.0	1127.0	-1.0	1387.0	
457.568	1125.0	-1.0	1446.0	1169.0	-1.0	1371.0	1191.0	-1.0	1624.0	1613.0	-1.0	1945.0	1648.0	-1.0	2471.0	1395.0	-1.0	1696.0	991.0	-1.0	1455.0	1983.0	-1.0	2217.0	798.0	-1.0	1060.0	1421.0	-1.0	1509.0	1816.0	-1.0	2764.0	1517.0	-1.0	1934.0	1795.0	-1.0	2700.0	1393.0	-1.0	1702.0	1025.0	-1.0	1312.0	1125.0	-1.0	1385.0	
458.068	1124.0	-1.0	1445.0	1169.0	-1.0	1372.0	1190.0	-1.0	1623.0	1612.0	-1.0	1944.0	1649.0	-1.0	2474.0	1396.0	-1.0	1699.0	992.0	-1.0	1458.0	1984.0	-1.0	2219.0	799.0	-1.0	1063.0	1422.0	-1.0	1511.0	1818.0	-1.0	2770.0	1519.0	-1.0	1941.0	1796.0	-1.0	2700.0	1396.0	-1.0	1704.0	1025.0	-1.0	1310.0	1127.0	-1.0	1386.0	
458.567	1123.0	-1.0	1442.0	1169.0	-1.0	1370.0	1189.0	-1.0	1621.0	1610.0	-1.0	1940.0	1648.0	-1.0	2472.0	1396.0	-1.0	1697.0	992.0	-1.0	1459.0	1983.0	-1.0	2216.0	799.0	-1.0	1063.0	1421.0	-1.0	1510.0	1817.0	-1.0	2769.0	1518.0	-1.0	1941.0	1795.0	-1.0	2699.0	1395.0	-1.0	1705.0	1024.0	-1.0	1309.0	1127.0	-1.0	1387.0	
459.067	1124.0	-1.0	1444.0	1169.0	-1.0	1372.0	1190.0	-1.0	1624.0	1613.0	-1.0	1946.0	1649.0	-1.0	2472.0	1398.0	-1.0	1698.0	993.0	-1.0	1459.0	1985.0	-1.0	2217.0	799.0	-1.0	1062.0	1422.0	-1.0	1509.0	1817.0	-1.0	2764.0	1517.0	-1.0	1936.0	1793.0	-1.0	2697.0	1393.0	-1.0	1701.0	1023.0	-1.0	1309.0	1126.0	-1.0	1386.0	
459.566	1124.0	-1.0	1444.0	1171.0	-1.0	1374.0	1191.0	-1.0	1625.0	1614.0	-1.0	1947.0	1650.0	-1.0	2472.0	1398.0	-1.0	1699.0	993.0	-1.0	1461.0	1988.0	-1.0	2220.0	799.0	-1.0	1063.0	1422.0	-1.0	1509.0	1817.0	-1.0	2765.0	1517.0	-1.0	1938.0	1794.0	-1.0	2704.0	1396.0	-1.0	1709.0	1025.0	-1.0	1313.0	1128.0	-1.0	1392.0	
460.065	1124.0	-1.0	1446.0	1169.0	-1.0	1373.0	1191.0	-1.0	1625.0	1613.0	-1.0	1945.0	1649.0	-1.0	2471.0	1398.0	-1.0	1699.0	993.0	-1.0	1459.0	1989.0	-1.0	2223.0	799.0	-1.0	1062.0	1421.0	-1.0	1508.0	1816.0	-1.0	2763.0	1516.0	-1.0	1936.0	1795.0	-1.0	2707.0	1396.0	-1.0	1710.0	1026.0	-1.0	1316.0	1129.0	-1.0	1393.0	
460.564	1126.0	-1.0	1450.0	1171.0	-1.0	1377.0	1192.0	-1.0	1629.0	1614.0	-1.0	1951.0	1652.0	-1.0	2477.0	1401.0	-1.0	1706.0	995.0	-1.0	1463.0	1995.0	-1.0	2234.0	800.0	-1.0	1064.0	1424.0	-1.0	1512.0	1817.0	-1.0	2770.0	1520.0	-1.0	1944.0	1799.0	-1.0	2720.0	1400.0	-1.0	1720.0	1027.0	-1.0	1321.0	1133.0	-1.0	1401.0	
461.063	1127.0	-1.0	1454.0	1172.0	-1.0	1378.0	1193.0	-1.0	1632.0	1616.0	-1.0	1954.0	1653.0	-1.0	2481.0	1402.0	-1.0	1709.0	995.0	-1.0	1465.0	1998.0	-1.0	2240.0	800.0	-1.0	1064.0	1425.0	-1.0	1514.0	1817.0	-1.0	2770.0	1519.0	-1.0	1946.0	1801.0	-1.0	2729.0	1403.0	-1.0	1725.0	1030.0	-1.0	1326.0	1134.0	-1.0	1407.0	
461.562	1130.0	-1.0	1458.0	1175.0	-1.0	1381.0	1197.0	-1.0	1639.0	1621.0	-1.0	1962.0	1655.0	-1.0	2484.0	1404.0	-1.0	1711.0	996.0	-1.0	1465.0	2003.0	-1.0	2247.0	800.0	-1.0	1062.0	1425.0	-1.0	1513.0	1817.0	-1.0	2765.0	1518.0	-1.0	1941.0	1801.0	-1.0	2729.0	1400.0	-1.0	1720.0	1030.0	-1.0	1328.0	1133.0	-1.0	1405.0	
462.061	1130.0	-1.0	1460.0	1176.0	-1.0	1383.0	1197.0	-1.0	1641.0	1622.0	-1.0	1965.0	1656.0	-1.0	2488.0	1405.0	-1.0	1714.0	997.0	-1.0	1468.0	2006.0	-1.0	2252.0	799.0	-1.0	1062.0	1425.0	-1.0	1514.0	1816.0	-1.0	2767.0	1519.0	-1.0	1944.0	1802.0	-1.0	2735.0	1402.0	-1.0	1725.0	1031.0	-1.0	1331.0	1134.0	-1.0	1409.0	
462.560	1129.0	-1.0	1458.0	1174.0	-1.0	1380.0	1196.0	-1.0	1638.0	1619.0	-1.0	1959.0	1656.0	-1.0	2485.0	1403.0	-1.0	1710.0	996.0	-1.0	1464.0	2005.0	-1.0	2250.0	798.0	-1.0	1059.0	1424.0	-1.0	1511.0	1814.0	-1.0	2760.0	1517.0	-1.0	1939.0	1800.0	-1.0	2732.0	1400.0	-1.0	1721.0	1030.0	-1.0	1331.0	1134.0	-1.0	1406.0	
463.059	1129.0	-1.0	1459.0	1174.0	-1.0	1381.0	1196.0	-1.0	1638.0	1619.0	-1.0	1960.0	1655.0	-1.0	2488.0	1403.0	-1.0	1712.0	996.0	-1.0	1466.0	2004.0	-1.0	2252.0	799.0	-1.0	1059.0	1424.0	-1.0	1513.0	1815.0	-1.0	2762.0	1519.0	-1.0	1943.0	1802.0	-1.0	2730.0	1401.0	-1.0	1719.0	1030.0	-1.0	1330.0	1134.0	-1.0	1405.0	
463.558	1128.0	-1.0	1456.0	1172.0	-1.0	1377.0	1196.0	-1.0	1635.0	1616.0	-1.0	1956.0	1654.0	-1.0	2484.0	1401.0	-1.0	1707.0	995.0	-1.0	1464.0	2001.0	-1.0	2247.0	797.0	-1.0	1057.0	1423.0	-1.0	1511.0	1813.0	-1.0	2758.0	1518.0	-1.0	1941.0	1801.0	-1.0	2729.0	1400.0	-1.0	1717.0	1030.0	-1.0	1331.0	1134.0	-1.0	1405.0	
464.057	1128.0	-1.0	1455.0	1172.0	-1.0	1374.0	1195.0	-1.0	1633.0	1615.0	-1.0	1953.0	1653.0	-1.0	2478.0	1398.0	-1.0	1701.0	995.0	-1.0	1460.0	1999.0	-1.0	2243.0	796.0	-1.0	1052.0	1421.0	-1.0	1507.0	1810.0	-1.0	2749.0	1516.0	-1.0	1933.0	1799.0	-1.0	2722.0	1396.0	-1.0	1709.0	1030.0	-1.0	1329.0	1131.0	-1.0	1401.0	
464.556	1127.0	-1.0	1454.0	1171.0	-1.0	1373.0	1195.0	-1.0	1632.0	1614.0	-1.0	1951.0	1651.0	-1.0	2475.0	1396.0	-1.0	1698.0	994.0	-1.0	1460.0	1996.0	-1.0	2239.0	795.0	-1.0	1051.0	1419.0	-1.0	1505.0	1809.0	-1.0	2746.0	1516.0	-1.0	1934.0	1799.0	-1.0	2724.0	1398.0	-1.0	1714.0	1031.0	-1.0	1331.0	1131.0	-1.0	1403.0	
465.055	1126.0	-1.0	1452.0	1169.0	-1.0	1370.0	1194.0	-1.0	1628.0	1612.0	-1.0	1946.0	1649.0	-1.0	2469.0	1393.0	-1.0	1692.0	993.0	-1.0	1455.0	1993.0	-1.0	2233.0	794.0	-1.0	1047.0	1417.0	-1.0	1502.0	1807.0	-1.0	2738.0	1513.0	-1.0	1929.0	1798.0	-1.0	2723.0	1396.0	-1.0	1715.0	1030.0	-1.0	1333.0	1130.0	-1.0	1406.0	
465.554	1127.0	-1.0	1453.0	1170.0	-1.0	1372.0	1194.0	-1.0	1629.0	1612.0	-1.0	1948.0	1648.0	-1.0	2468.0	1393.0	-1.0	1693.0	994.0	-1.0	1457.0	1991.0	-1.0	2231.0	793.0	-1.0	1047.0	1416.0	-1.0	1502.0	1806.0	-1.0	2739.0	1515.0	-1.0	1933.0	1799.0	-1.0	2727.0	1399.0	-1.0	1721.0	1031.0	-1.0	1335.0	1133.0	-1.0	1411.0	
466.053	1126.0	-1.0	1452.0	1169.0	-1.0	1370.0	1193.0	-1.0	1627.0	1610.0	-1.0	1945.0	1647.0	-1.0	2463.0	1391.0	-1.0	1690.0	993.0	-1.0	1455.0	1988.0	-1.0	2227.0	792.0	-1.0	1045.0	1413.0	-1.0	1498.0	1803.0	-1.0	2731.0	1512.0	-1.0	1927.0	1796.0	-1.0	2717.0	1396.0	-1.0	1718.0	1029.0	-1.0	1332.0	1133.0	-1.0	1409.0	
466.552	1127.0	-1.0	1454.0	1171.0	-1.0	1374.0	1194.0	-1.0	1628.0	1612.0	-1.0	1950.0	1648.0	-1.0	2466.0	1393.0	-1.0	1693.0	994.0	-1.0	1458.0	1990.0	-1.0	2229.0	792.0	-1.0	1043.0	1412.0	-1.0	1494.0	1802.0	-1.0	2725.0	1512.0	-1.0	1921.0	1792.0	-1.0	2707.0	1393.0	-1.0	1709.0	1027.0	-1.0	1328.0	1130.0	-1.0	1403.0	
467.051	1126.0	-1.0	1454.0	1170.0	-1.0	1376.0	1193.0	-1.0	1628.0	1611.0	-1.0	1950.0	1647.0	-1.0	2465.0	1393.0	-1.0	1694.0	995.0	-1.0	1459.0	1988.0	-1.0	2229.0	792.0	-1.0	1041.0	1410.0	-1.0	1491.0	1800.0	-1.0	2719.0	1511.0	-1.0	1919.0	1790.0	-1.0	2700.0	1392.0	-1.0	1707.0	1025.0	-1.0	1325.0	1131.0	-1.0	1403.0	
467.550	1126.0	-1.0	1453.0	1170.0	-1.0	1374.0	1193.0	-1.0	1628.0	1611.0	-1.0	1948.0	1647.0	-1.0	2462.0	1393.0	-1.0	1691.0	995.0	-1.0	1457.0	1989.0	-1.0	2228.0	790.0	-1.0	1038.0	1409.0	-1.0	1487.0	1797.0	-1.0	2710.0	1508.0	-1.0	1911.0	1786.0	-1.0	2692.0	1388.0	-1.0	1700.0	1024.0	-1.0	1322.0	1127.0	-1.0	1398.0	
468.049	1125.0	-1.0	1454.0	1171.0	-1.0	1376.0	1194.0	-1.0	1629.0	1610.0	-1.0	1949.0	1648.0	-1.0	2464.0	1394.0	-1.0	1692.0	995.0	-1.0	1458.0	1991.0	-1.0	2231.0	791.0	-1.0	1039.0	1409.0	-1.0	1488.0	1797.0	-1.0	2710.0	1508.0	-1.0	1913.0	1787.0	-1.0	2694.0	1390.0	-1.0	1705.0	1024.0	-1.0	1323.0	1129.0	-1.0	1401.0	
468.549	1125.0	-1.0	1455.0	1170.0	-1.0	1375.0	1193.0	-1.0	1628.0	1609.0	-1.0	1946.0	1648.0	-1.0	2463.0	1393.0	-1.0	1692.0	995.0	-1.0	1457.0	1993.0	-1.0	2234.0	790.0	-1.0	1037.0	1409.0	-1.0	1488.0	1796.0	-1.0	2707.0	1506.0	-1.0	1910.0	1785.0	-1.0	2694.0	1389.0	-1.0	1704.0	1024.0	-1.0	1322.0	1129.0	-1.0	1401.0	
469.048	1126.0	-1.0	1461.0	1170.0	-1.0	1383.0	1195.0	-1.0	1633.0	1611.0	-1.0	1953.0	1651.0	-1.0	2474.0	1397.0	-1.0	1700.0	997.0	-1.0	1463.0	2000.0	-1.0	2250.0	790.0	-1.0	1037.0	1411.0	-1.0	1490.0	1797.0	-1.0	2708.0	1509.0	-1.0	1911.0	1785.0	-1.0	2693.0	1388.0	-1.0	1698.0	1023.0	-1.0	1323.0	1128.0	-1.0	1401.0	
469.547	1127.0	-1.0	1464.0	1171.0	-1.0	1384.0	1195.0	-1.0	1636.0	1612.0	-1.0	1956.0	1653.0	-1.0	2479.0	1398.0	-1.0	1703.0	998.0	-1.0	1466.0	2004.0	-1.0	2258.0	790.0	-1.0	1037.0	1412.0	-1.0	1493.0	1798.0	-1.0	2710.0	1510.0	-1.0	1915.0	1787.0	-1.0	2699.0	1388.0	-1.0	1702.0	1024.0	-1.0	1327.0	1130.0	-1.0	1404.0	
470.046	1126.0	-1.0	1466.0	1171.0	-1.0	1383.0	1195.0	-1.0	1637.0	1610.0	-1.0	1953.0	1653.0	-1.0	2479.0	1397.0	-1.0	1701.0	998.0	-1.0	1463.0	2008.0	-1.0	2263.0	789.0	-1.0	1035.0	1412.0	-1.0	1493.0	1795.0	-1.0	2708.0	1509.0	-1.0	1913.0	1786.0	-1.0	2699.0	1387.0	-1.0	1699.0	1026.0	-1.0	1328.0	1129.0	-1.0	1404.0	
470.545	1128.0	-1.0	1471.0	1171.0	-1.0	1387.0	1197.0	-1.0	1641.0	1613.0	-1.0	1960.0	1655.0	-1.0	2487.0	1399.0	-1.0	1707.0	999.0	-1.0	1467.0	2012.0	-1.0	2271.0	790.0	-1.0	1036.0	1414.0	-1.0	1498.0	1797.0	-1.0	2714.0	1511.0	-1.0	1920.0	1788.0	-1.0	2700.0	1388.0	-1.0	1697.0	1026.0	-1.0	1330.0	1131.0	-1.0	1402.0	
471.044	1128.0	-1.0	1471.0	1170.0	-1.0	1385.0	1196.0	-1.0	1640.0	1611.0	-1.0	1957.0	1654.0	-1.0	2486.0	1398.0	-1.0	1705.0	998.0	-1.0	1466.0	2010.0	-1.0	2270.0	789.0	-1.0	1035.0	1414.0	-1.0	1497.0	1796.0	-1.0	2712.0	1511.0	-1.0	1920.0	1786.0	-1.0	2698.0	1386.0	-1.0	1695.0	1025.0	-1.0	1329.0	1130.0	-1.0	1401.0	
471.543	1128.0	-1.0	1468.0	1170.0	-1.0	1382.0	1197.0	-1.0	1639.0	1611.0	-1.0	1955.0	1653.0	-1.0	2482.0	1396.0	-1.0	1699.0	998.0	-1.0	1463.0	2009.0	-1.0	2265.0	788.0	-1.0	1030.0	1411.0	-1.0	1492.0	1793.0	-1.0	2701.0	1508.0	-1.0	1911.0	1782.0	-1.0	2686.0	1381.0	-1.0	1686.0	1023.0	-1.0	1324.0	1127.0	-1.0	1395.0	
472.042	1126.0	-1.0	1464.0	1169.0	-1.0	1378.0	1195.0	-1.0	1635.0	1609.0	-1.0	1952.0	1651.0	-1.0	2478.0	1394.0	-1.0	1695.0	997.0	-1.0	1462.0	2004.0	-1.0	2257.0	787.0	-1.0	1029.0	1408.0	-1.0	1488.0	1790.0	-1.0	2696.0	1506.0	-1.0	1910.0	1781.0	-1.0	2682.0	1383.0	-1.0	1687.0	1023.0	-1.0	1322.0	1127.0	-1.0	1394.0	
472.541	1124.0	-1.0	1457.0	1166.0	-1.0	1373.0	1193.0	-1.0	1629.0	1606.0	-1.0	1944.0	1648.0	-1.0	2468.0	1390.0	-1.0	1688.0	996.0	-1.0	1457.0	1998.0	-1.0	2246.0	785.0	-1.0	1026.0	1406.0	-1.0	1483.0	1787.0	-1.0	2687.0	1503.0	-1.0	1903.0	1778.0	-1.0	2673.0	1381.0	-1.0	1683.0	1021.0	-1.0	1318.0	1126.0	-1.0	1391.0	
473.040	1123.0	-1.0	1455.0	1166.0	-1.0	1373.0	1193.0	-1.0	1627.0	1605.0	-1.0	1944.0	1647.0	-1.0	2465.0	1389.0	-1.0	1687.0	996.0	-1.0	1458.0	1995.0	-1.0	2241.0	786.0	-1.0	1027.0	1406.0	-1.0	1482.0	1787.0	-1.0	2687.0	1505.0	-1.0	1906.0	1777.0	-1.0	2665.0	1382.0	-1.0	1679.0	1020.0	-1.0	1314.0	1125.0	-1.0	1386.0	
473.540	1122.0	-1.0	1449.0	1165.0	-1.0	1369.0	1191.0	-1.0	1622.0	1603.0	-1.0	1939.0	1644.0	-1.0	2457.0	1387.0	-1.0	1682.0	995.0	-1.0	1456.0	1990.0	-1.0	2232.0	785.0	-1.0	1025.0	1403.0	-1.0	1477.0	1785.0	-1.0	2680.0	1504.0	-1.0	1901.0	1776.0	-1.0	2659.0	1381.0	-1.0	1678.0	1019.0	-1.0	1310.0	1125.0	-1.0	1384.0	
474.039	1122.0	-1.0	1448.0	1166.0	-1.0	1370.0	1192.0	-1.0	1622.0	1604.0	-1.0	1939.0	1644.0	-1.0	2451.0	1386.0	-1.0	1677.0	995.0	-1.0	1452.0	1988.0	-1.0	2227.0	785.0	-1.0	1022.0	1401.0	-1.0	1473.0	1784.0	-1.0	2669.0	1502.0	-1.0	1893.0	1773.0	-1.0	2650.0	1378.0	-1.0	1671.0	1018.0	-1.0	1306.0	1124.0	-1.0	1381.0	
474.538	1122.0	-1.0	1445.0	1166.0	-1.0	1367.0	1191.0	-1.0	1620.0	1603.0	-1.0	1937.0	1642.0	-1.0	2446.0	1385.0	-1.0	1675.0	995.0	-1.0	1450.0	1986.0	-1.0	2223.0	784.0	-1.0	1021.0	1400.0	-1.0	1470.0	1782.0	-1.0	2665.0	1500.0	-1.0	1891.0	1773.0	-1.0	2650.0	1380.0	-1.0	1674.0	1017.0	-1.0	1306.0	1124.0	-1.0	1383.0	
475.038	1121.0	-1.0	1443.0	1165.0	-1.0	1364.0	1191.0	-1.0	1618.0	1602.0	-1.0	1932.0	1642.0	-1.0	2440.0	1384.0	-1.0	1672.0	994.0	-1.0	1447.0	1986.0	-1.0	2220.0	784.0	-1.0	1019.0	1399.0	-1.0	1468.0	1780.0	-1.0	2659.0	1498.0	-1.0	1886.0	1772.0	-1.0	2647.0	1380.0	-1.0	1673.0	1017.0	-1.0	1305.0	1124.0	-1.0	1383.0	
475.537	1122.0	-1.0	1444.0	1165.0	-1.0	1366.0	1192.0	-1.0	1620.0	1603.0	-1.0	1936.0	1643.0	-1.0	2443.0	1386.0	-1.0	1677.0	995.0	-1.0	1450.0	1989.0	-1.0	2224.0	785.0	-1.0	1022.0	1400.0	-1.0	1470.0	1782.0	-1.0	2663.0	1501.0	-1.0	1892.0	1776.0	-1.0	2657.0	1383.0	-1.0	1684.0	1019.0	-1.0	1309.0	1127.0	-1.0	1389.0	
476.036	1122.0	-1.0	1445.0	1166.0	-1.0	1366.0	1192.0	-1.0	1621.0	1603.0	-1.0	1937.0	1646.0	-1.0	2445.0	1388.0	-1.0	1680.0	996.0	-1.0	1450.0	1990.0	-1.0	2225.0	785.0	-1.0	1022.0	1402.0	-1.0	1472.0	1782.0	-1.0	2664.0	1502.0	-1.0	1892.0	1777.0	-1.0	2663.0	1386.0	-1.0	1690.0	1019.0	-1.0	1312.0	1128.0	-1.0	1391.0	
476.535	1123.0	-1.0	1451.0	1168.0	-1.0	1373.0	1194.0	-1.0	1627.0	1607.0	-1.0	1947.0	1650.0	-1.0	2458.0	1393.0	-1.0	1692.0	998.0	-1.0	1457.0	1997.0	-1.0	2237.0	788.0	-1.0	1027.0	1406.0	-1.0	1478.0	1788.0	-1.0	2677.0	1507.0	-1.0	1903.0	1780.0	-1.0	2670.0	1389.0	-1.0	1694.0	1021.0	-1.0	1315.0	1129.0	-1.0	1394.0	
477.035	1125.0	-1.0	1455.0	1169.0	-1.0	1376.0	1195.0	-1.0	1630.0	1609.0	-1.0	1952.0	1653.0	-1.0	2467.0	1396.0	-1.0	1700.0	1000.0	-1.0	1462.0	2003.0	-1.0	2247.0	788.0	-1.0	1029.0	1410.0	-1.0	1483.0	1792.0	-1.0	2684.0	1510.0	-1.0	1909.0	1784.0	-1.0	2682.0	1392.0	-1.0	1702.0	1022.0	-1.0	1320.0	1131.0	-1.0	1400.0	
477.534	1127.0	-1.0	1460.0	1173.0	-1.0	1381.0	1198.0	-1.0	1638.0	1615.0	-1.0	1963.0	1658.0	-1.0	2478.0	1401.0	-1.0	1708.0	1001.0	-1.0	1466.0	2011.0	-1.0	2261.0	789.0	-1.0	1031.0	1414.0	-1.0	1489.0	1794.0	-1.0	2690.0	1512.0	-1.0	1912.0	1788.0	-1.0	2693.0	1393.0	-1.0	1706.0	1024.0	-1.0	1326.0	1133.0	-1.0	1405.0	
478.033	1129.0	-1.0	1467.0	1175.0	-1.0	1389.0	1200.0	-1.0	1645.0	1620.0	-1.0	1974.0	1664.0	-1.0	2493.0	1407.0	-1.0	1720.0	1004.0	-1.0	1473.0	2021.0	-1.0	2278.0	791.0	-1.0	1036.0	1420.0	-1.0	1499.0	1800.0	-1.0	2705.0	1517.0	-1.0	1923.0	1794.0	-1.0	2713.0	1400.0	-1.0	1721.0	1027.0	-1.0	1335.0	1137.0	-1.0	1416.0	
478.533	1130.0	-1.0	1472.0	1175.0	-1.0	1392.0	1201.0	-1.0	1649.0	1620.0	-1.0	1977.0	1667.0	-1.0	2501.0	1410.0	-1.0	1727.0	1004.0	-1.0	1476.0	2029.0	-1.0	2292.0	792.0	-1.0	1038.0	1423.0	-1.0	1505.0	1802.0	-1.0	2711.0	1517.0	-1.0	1927.0	1797.0	-1.0	2724.0	1401.0	-1.0	1726.0	1029.0	-1.0	1341.0	1139.0	-1.0	1422.0	
479.032	1132.0	-1.0	1479.0	1178.0	-1.0	1400.0	1204.0	-1.0	1656.0	1625.0	-1.0	1989.0	1672.0	-1.0	2517.0	1415.0	-1.0	1740.0	1007.0	-1.0	1484.0	2039.0	-1.0	2311.0	794.0	-1.0	1041.0	1428.0	-1.0	1512.0	1807.0	-1.0	2722.0	1522.0	-1.0	1934.0	1801.0	-1.0	2735.0	1402.0	-1.0	1727.0	1031.0	-1.0	1347.0	1141.0	-1.0	1424.0	
479.531	1133.0	-1.0	1483.0	1179.0	-1.0	1402.0	1205.0	-1.0	1659.0	1627.0	-1.0	1993.0	1675.0	-1.0	2523.0	1417.0	-1.0	1744.0	1007.0	-1.0	1486.0	2044.0	-1.0	2320.0	795.0	-1.0	1043.0	1430.0	-1.0	1516.0	1810.0	-1.0	2727.0	1523.0	-1.0	1938.0	1804.0	-1.0	2744.0	1405.0	-1.0	1733.0	1033.0	-1.0	1352.0	1142.0	-1.0	1428.0	
480.030	1135.0	-1.0	1485.0	1180.0	-1.0	1403.0	1207.0	-1.0	1663.0	1629.0	-1.0	1997.0	1676.0	-1.0	2526.0	1418.0	-1.0	1744.0	1007.0	-1.0	1485.0	2048.0	-1.0	2325.0	794.0	-1.0	1042.0	1432.0	-1.0	1518.0	1809.0	-1.0	2728.0	1522.0	-1.0	1935.0	1804.0	-1.0	2744.0	1404.0	-1.0	1731.0	1033.0	-1.0	1353.0	1142.0	-1.0	1429.0	
480.529	1135.0	-1.0	1486.0	1180.0	-1.0	1403.0	1208.0	-1.0	1664.0	1630.0	-1.0	1999.0	1676.0	-1.0	2527.0	1419.0	-1.0	1746.0	1008.0	-1.0	1486.0	2048.0	-1.0	2328.0	795.0	-1.0	1043.0	1433.0	-1.0	1521.0	1811.0	-1.0	2732.0	1524.0	-1.0	1940.0	1807.0	-1.0	2750.0	1406.0	-1.0	1738.0	1034.0	-1.0	1355.0	1145.0	-1.0	1433.0	
481.028	1134.0	-1.0	1484.0	1180.0	-1.0	1400.0	1207.0	-1.0	1662.0	1630.0	-1.0	1995.0	1676.0	-1.0	2524.0	1418.0	-1.0	1743.0	1006.0	-1.0	1483.0	2048.0	-1.0	2327.0	795.0	-1.0	1043.0	1432.0	-1.0	1520.0	1810.0	-1.0	2731.0	1523.0	-1.0	1938.0	1805.0	-1.0	2746.0	1405.0	-1.0	1736.0	1033.0	-1.0	1352.0	1144.0	-1.0	1430.0	
481.527	1135.0	-1.0	1484.0	1180.0	-1.0	1401.0	1208.0	-1.0	1663.0	1631.0	-1.0	1997.0	1676.0	-1.0	2526.0	1419.0	-1.0	1745.0	1007.0	-1.0	1486.0	2049.0	-1.0	2329.0	795.0	-1.0	1045.0	1432.0	-1.0	1522.0	1812.0	-1.0	2737.0	1525.0	-1.0	1944.0	1807.0	-1.0	2749.0	1409.0	-1.0	1742.0	1033.0	-1.0	1352.0	1146.0	-1.0	1434.0	
482.026	1134.0	-1.0	1481.0	1180.0	-1.0	1399.0	1207.0	-1.0	1660.0	1629.0	-1.0	1993.0	1676.0	-1.0	2523.0	1418.0	-1.0	1743.0	1006.0	-1.0	1484.0	2046.0	-1.0	2324.0	795.0	-1.0	1045.0	1431.0	-1.0	1519.0	1811.0	-1.0	2734.0	1524.0	-1.0	1942.0	1805.0	-1.0	2744.0	1409.0	-1.0	1741.0	1033.0	-1.0	1349.0	1145.0	-1.0	1431.0	
482.525	1128.0	-1.0	1484.0	1175.0	-1.0	1402.0	1202.0	-1.0	1663.0	1626.0	-1.0	1999.0	1678.0	-1.0	2529.0	1420.0	-1.0	1749.0	1008.0	-1.0	1488.0	2048.0	-1.0	2328.0	796.0	-1.0	1045.0	1432.0	-1.0	1520.0	1813.0	-1.0	2735.0	1526.0	-1.0	1941.0	1804.0	-1.0	2738.0	1407.0	-1.0	1735.0	1031.0	-1.0	1345.0	1143.0	-1.0	1426.0	
483.024	1128.0	-1.0	1482.0	1175.0	-1.0	1401.0	1203.0	-1.0	1661.0	1625.0	-1.0	1996.0	1678.0	-1.0	2527.0	1421.0	-1.0	1749.0	1008.0	-1.0	1488.0	2049.0	-1.0	2328.0	796.0	-1.0	1047.0	1432.0	-1.0	1519.0	1813.0	-1.0	2735.0	1525.0	-1.0	1939.0	1804.0	-1.0	2737.0	1408.0	-1.0	1736.0	1030.0	-1.0	1344.0	1144.0	-1.0	1426.0	
483.523	1129.0	-1.0	1482.0	1177.0	-1.0	1399.0	1204.0	-1.0	1661.0	1627.0	-1.0	1994.0	1678.0	-1.0	2526.0	1421.0	-1.0	1746.0	1008.0	-1.0	1486.0	2051.0	-1.0	2331.0	797.0	-1.0	1046.0	1432.0	-1.0	1519.0	1813.0	-1.0	2732.0	1522.0	-1.0	1932.0	1802.0	-1.0	2733.0	1406.0	-1.0	1731.0	1029.0	-1.0	1342.0	1143.0	-1.0	1424.0	
484.023	1130.0	-1.0	1482.0	1178.0	-1.0	1400.0	1205.0	-1.0	1662.0	1628.0	-1.0	1994.0	1679.0	-1.0	2527.0	1423.0	-1.0	1749.0	1008.0	-1.0	1489.0	2057.0	-1.0	2341.0	797.0	-1.0	1048.0	1434.0	-1.0	1523.0	1815.0	-1.0	2736.0	1523.0	-1.0	1935.0	1806.0	-1.0	2740.0	1407.0	-1.0	1737.0	1030.0	-1.0	1345.0	1146.0	-1.0	1429.0	
484.523	1131.0	-1.0	1483.0	1178.0	-1.0	1401.0	1206.0	-1.0	1662.0	1628.0	-1.0	1994.0	1680.0	-1.0	2531.0	1425.0	-1.0	1754.0	1009.0	-1.0	1491.0	2065.0	-1.0	2354.0	798.0	-1.0	1050.0	1437.0	-1.0	1528.0	1817.0	-1.0	2740.0	1523.0	-1.0	1935.0	1807.0	-1.0	2744.0	1408.0	-1.0	1738.0	1031.0	-1.0	1348.0	1148.0	-1.0	1431.0	
485.022	1133.0	-1.0	1490.0	1181.0	-1.0	1409.0	1209.0	-1.0	1669.0	1632.0	-1.0	2004.0	1685.0	-1.0	2542.0	1430.0	-1.0	1764.0	1011.0	-1.0	1496.0	2074.0	-1.0	2370.0	798.0	-1.0	1052.0	1441.0	-1.0	1533.0	1819.0	-1.0	2743.0	1524.0	-1.0	1935.0	1808.0	-1.0	2744.0	1406.0	-1.0	1733.0	1032.0	-1.0	1350.0	1147.0	-1.0	1430.0	
485.522	1134.0	-1.0	1493.0	1182.0	-1.0	1412.0	1209.0	-1.0	1671.0	1633.0	-1.0	2007.0	1686.0	-1.0	2544.0	1432.0	-1.0	1768.0	1012.0	-1.0	1497.0	2080.0	-1.0	2381.0	799.0	-1.0	1053.0	1442.0	-1.0	1537.0	1821.0	-1.0	2747.0	1525.0	-1.0	1937.0	1810.0	-1.0	2750.0	1408.0	-1.0	1737.0	1033.0	-1.0	1353.0	1148.0	-1.0	1434.0	
486.021	1134.0	-1.0	1492.0	1181.0	-1.0	1408.0	1209.0	-1.0	1668.0	1631.0	-1.0	2001.0	1685.0	-1.0	2539.0	1431.0	-1.0	1764.0	1010.0	-1.0	1493.0	2082.0	-1.0	2384.0	798.0	-1.0	1051.0	1442.0	-1.0	1538.0	1820.0	-1.0	2743.0	1523.0	-1.0	1932.0	1810.0	-1.0	2748.0	1406.0	-1.0	1731.0	1034.0	-1.0	1354.0	1148.0	-1.0	1434.0	
486.520	1135.0	-1.0	1493.0	1181.0	-1.0	1411.0	1210.0	-1.0	1669.0	1633.0	-1.0	2003.0	1685.0	-1.0	2540.0	1432.0	-1.0	1766.0	1010.0	-1.0	1495.0	2085.0	-1.0	2393.0	798.0	-1.0	1052.0	1443.0	-1.0	1542.0	1821.0	-1.0	2748.0	1525.0	-1.0	1939.0	1812.0	-1.0	2755.0	1408.0	-1.0	1739.0	1035.0	-1.0	1357.0	1149.0	-1.0	1439.0	
487.019	1135.0	-1.0	1492.0	1180.0	-1.0	1409.0	1209.0	-1.0	1668.0	1631.0	-1.0	2002.0	1683.0	-1.0	2536.0	1431.0	-1.0	1764.0	1010.0	-1.0	1493.0	2085.0	-1.0	2394.0	798.0	-1.0	1051.0	1442.0	-1.0	1542.0	1820.0	-1.0	2748.0	1525.0	-1.0	1939.0	1811.0	-1.0	2753.0	1407.0	-1.0	1737.0	1035.0	-1.0	1358.0	1150.0	-1.0	1439.0	
487.518	1136.0	-1.0	1495.0	1181.0	-1.0	1414.0	1211.0	-1.0	1673.0	1633.0	-1.0	2008.0	1684.0	-1.0	2542.0	1432.0	-1.0	1768.0	1012.0	-1.0	1498.0	2088.0	-1.0	2401.0	797.0	-1.0	1051.0	1443.0	-1.0	1544.0	1822.0	-1.0	2752.0	1526.0	-1.0	1940.0	1810.0	-1.0	2751.0	1404.0	-1.0	1731.0	1034.0	-1.0	1358.0	1148.0	-1.0	1437.0	
488.017	1136.0	-1.0	1496.0	1181.0	-1.0	1414.0	1210.0	-1.0	1673.0	1633.0	-1.0	2010.0	1683.0	-1.0	2543.0	1432.0	-1.0	1769.0	1011.0	-1.0	1499.0	2087.0	-1.0	2403.0	798.0	-1.0	1052.0	1443.0	-1.0	1546.0	1823.0	-1.0	2757.0	1527.0	-1.0	1944.0	1812.0	-1.0	2756.0	1405.0	-1.0	1734.0	1034.0	-1.0	1359.0	1148.0	-1.0	1439.0	
488.516	1137.0	-1.0	1497.0	1181.0	-1.0	1414.0	1211.0	-1.0	1676.0	1633.0	-1.0	2011.0	1683.0	-1.0	2543.0	1431.0	-1.0	1765.0	1011.0	-1.0	1499.0	2088.0	-1.0	2409.0	797.0	-1.0	1051.0	1442.0	-1.0	1546.0	1823.0	-1.0	2757.0	1526.0	-1.0	1941.0	1811.0	-1.0	2757.0	1403.0	-1.0	1731.0	1034.0	-1.0	1359.0	1147.0	-1.0	1438.0	
489.016	1138.0	-1.0	1499.0	1181.0	-1.0	1416.0	1212.0	-1.0	1679.0	1635.0	-1.0	2015.0	1684.0	-1.0	2549.0	1431.0	-1.0	1768.0	1011.0	-1.0	1501.0	2088.0	-1.0	2409.0	798.0	-1.0	1055.0	1443.0	-1.0	1550.0	1826.0	-1.0	2768.0	1527.0	-1.0	1949.0	1814.0	-1.0	2774.0	1407.0	-1.0	1745.0	1035.0	-1.0	1365.0	1150.0	-1.0	1447.0	
489.515	1139.0	-1.0	1503.0	1181.0	-1.0	1418.0	1213.0	-1.0	1684.0	1636.0	-1.0	2020.0	1686.0	-1.0	2556.0	1431.0	-1.0	1771.0	1012.0	-1.0	1505.0	2085.0	-1.0	2405.0	800.0	-1.0	1061.0	1446.0	-1.0	1555.0	1831.0	-1.0	2782.0	1530.0	-1.0	1956.0	1818.0	-1.0	2789.0	1412.0	-1.0	1757.0	1035.0	-1.0	1368.0	1151.0	-1.0	1452.0	
490.014	1142.0	-1.0	1512.0	1185.0	-1.0	1428.0	1216.0	-1.0	1695.0	1642.0	-1.0	2037.0	1692.0	-1.0	2576.0	1436.0	-1.0	1785.0	1013.0	-1.0	1514.0	2088.0	-1.0	2410.0	805.0	-1.0	1074.0	1455.0	-1.0	1570.0	1842.0	-1.0	2811.0	1538.0	-1.0	1976.0	1827.0	-1.0	2813.0	1420.0	-1.0	1774.0	1037.0	-1.0	1374.0	1156.0	-1.0	1461.0	
490.513	1144.0	-1.0	1519.0	1187.0	-1.0	1434.0	1218.0	-1.0	1703.0	1646.0	-1.0	2048.0	1697.0	-1.0	2592.0	1441.0	-1.0	1798.0	1016.0	-1.0	1521.0	2093.0	-1.0	2420.0	810.0	-1.0	1085.0	1463.0	-1.0	1582.0	1851.0	-1.0	2835.0	1542.0	-1.0	1989.0	1833.0	-1.0	2834.0	1427.0	-1.0	1790.0	1041.0	-1.0	1381.0	1158.0	-1.0	1469.0	
491.012	1147.0	-1.0	1525.0	1191.0	-1.0	1441.0	1222.0	-1.0	1713.0	1653.0	-1.0	2062.0	1702.0	-1.0	2604.0	1447.0	-1.0	1807.0	1017.0	-1.0	1526.0	2102.0	-1.0	2435.0	814.0	-1.0	1094.0	1470.0	-1.0	1593.0	1858.0	-1.0	2852.0	1544.0	-1.0	1994.0	1836.0	-1.0	2849.0	1429.0	-1.0	1797.0	1041.0	-1.0	1388.0	1160.0	-1.0	1475.0	
491.511	1149.0	-1.0	1531.0	1194.0	-1.0	1449.0	1224.0	-1.0	1720.0	1657.0	-1.0	2072.0	1706.0	-1.0	2618.0	1452.0	-1.0	1819.0	1019.0	-1.0	1534.0	2116.0	-1.0	2461.0	818.0	-1.0	1104.0	1479.0	-1.0	1606.0	1866.0	-1.0	2875.0	1549.0	-1.0	2005.0	1842.0	-1.0	2871.0	1435.0	-1.0	1812.0	1045.0	-1.0	1397.0	1164.0	-1.0	1488.0	
492.010	1150.0	-1.0	1534.0	1195.0	-1.0	1454.0	1224.0	-1.0	1724.0	1659.0	-1.0	2078.0	1709.0	-1.0	2628.0	1455.0	-1.0	1827.0	1022.0	-1.0	1540.0	2131.0	-1.0	2487.0	821.0	-1.0	1113.0	1485.0	-1.0	1616.0	1873.0	-1.0	2893.0	1550.0	-1.0	2012.0	1846.0	-1.0	2886.0	1438.0	-1.0	1820.0	1047.0	-1.0	1404.0	1166.0	-1.0	1496.0	
492.509	1150.0	-1.0	1537.0	1196.0	-1.0	1458.0	1226.0	-1.0	1729.0	1661.0	-1.0	2083.0	1711.0	-1.0	2634.0	1457.0	-1.0	1830.0	1024.0	-1.0	1544.0	2143.0	-1.0	2508.0	824.0	-1.0	1118.0	1489.0	-1.0	1623.0	1877.0	-1.0	2902.0	1550.0	-1.0	2011.0	1847.0	-1.0	2892.0	1437.0	-1.0	1820.0	1048.0	-1.0	1408.0	1166.0	-1.0	1499.0	
493.008	1151.0	-1.0	1541.0	1198.0	-1.0	1462.0	1226.0	-1.0	1733.0	1662.0	-1.0	2088.0	1713.0	-1.0	2643.0	1460.0	-1.0	1837.0	1025.0	-1.0	1551.0	2155.0	-1.0	2531.0	826.0	-1.0	1124.0	1493.0	-1.0	1630.0	1882.0	-1.0	2916.0	1552.0	-1.0	2018.0	1850.0	-1.0	2896.0	1438.0	-1.0	1819.0	1049.0	-1.0	1411.0	1167.0	-1.0	1501.0	
493.507	1150.0	-1.0	1540.0	1197.0	-1.0	1461.0	1225.0	-1.0	1732.0	1660.0	-1.0	2086.0	1711.0	-1.0	2638.0	1458.0	-1.0	1834.0	1025.0	-1.0	1551.0	2156.0	-1.0	2535.0	826.0	-1.0	1126.0	1493.0	-1.0	1629.0	1881.0	-1.0	2917.0	1550.0	-1.0	2016.0	1849.0	-1.0	2897.0	1438.0	-1.0	1820.0	1050.0	-1.0	1414.0	1167.0	-1.0	1503.0	
494.006	1148.0	-1.0	1535.0	1194.0	-1.0	1454.0	1223.0	-1.0	1726.0	1656.0	-1.0	2077.0	1706.0	-1.0	2624.0	1454.0	-1.0	1823.0	1023.0	-1.0	1545.0	2151.0	-1.0	2524.0	825.0	-1.0	1121.0	1487.0	-1.0	1621.0	1876.0	-1.0	2903.0	1546.0	-1.0	2004.0	1845.0	-1.0	2889.0	1434.0	-1.0	1813.0	1049.0	-1.0	1411.0	1167.0	-1.0	1501.0	
494.505	1148.0	-1.0	1534.0	1194.0	-1.0	1455.0	1223.0	-1.0	1725.0	1656.0	-1.0	2077.0	1703.0	-1.0	2617.0	1451.0	-1.0	1819.0	1022.0	-1.0	1544.0	2145.0	-1.0	2515.0	824.0	-1.0	1118.0	1484.0	-1.0	1614.0	1873.0	-1.0	2896.0	1545.0	-1.0	2000.0	1843.0	-1.0	2879.0	1432.0	-1.0	1804.0	1048.0	-1.0	1407.0	1164.0	-1.0	1496.0	
495.004	1146.0	-1.0	1532.0	1194.0	-1.0	1452.0	1222.0	-1.0	1720.0	1654.0	-1.0	2073.0	1699.0	-1.0	2605.0	1447.0	-1.0	1811.0	1021.0	-1.0	1540.0	2138.0	-1.0	2502.0	822.0	-1.0	1114.0	1479.0	-1.0	1607.0	1868.0	-1.0	2887.0	1542.0	-1.0	1995.0	1840.0	-1.0	2873.0	1432.0	-1.0	1804.0	1047.0	-1.0	1407.0	1165.0	-1.0	1496.0	
495.503	1144.0	-1.0	1526.0	1191.0	-1.0	1446.0	1219.0	-1.0	1714.0	1650.0	-1.0	2063.0	1694.0	-1.0	2590.0	1443.0	-1.0	1799.0	1019.0	-1.0	1534.0	2130.0	-1.0	2486.0	820.0	-1.0	1109.0	1473.0	-1.0	1599.0	1862.0	-1.0	2874.0	1538.0	-1.0	1986.0	1838.0	-1.0	2867.0	1430.0	-1.0	1801.0	1045.0	-1.0	1404.0	1164.0	-1.0	1495.0	
496.002	1142.0	-1.0	1526.0	1190.0	-1.0	1448.0	1218.0	-1.0	1714.0	1649.0	-1.0	2065.0	1693.0	-1.0	2587.0	1442.0	-1.0	1798.0	1019.0	-1.0	1534.0	2126.0	-1.0	2481.0	818.0	-1.0	1105.0	1470.0	-1.0	1592.0	1859.0	-1.0	2865.0	1538.0	-1.0	1980.0	1836.0	-1.0	2860.0	1428.0	-1.0	1794.0	1045.0	-1.0	1402.0	1162.0	-1.0	1490.0	
496.501	1141.0	-1.0	1523.0	1190.0	-1.0	1446.0	1217.0	-1.0	1711.0	1649.0	-1.0	2062.0	1690.0	-1.0	2580.0	1439.0	-1.0	1793.0	1018.0	-1.0	1532.0	2121.0	-1.0	2471.0	816.0	-1.0	1101.0	1465.0	-1.0	1586.0	1855.0	-1.0	2857.0	1536.0	-1.0	1977.0	1835.0	-1.0	2859.0	1429.0	-1.0	1796.0	1044.0	-1.0	1401.0	1163.0	-1.0	1493.0	
497.001	1140.0	-1.0	1518.0	1189.0	-1.0	1441.0	1216.0	-1.0	1707.0	1646.0	-1.0	2055.0	1687.0	-1.0	2570.0	1436.0	-1.0	1784.0	1016.0	-1.0	1525.0	2115.0	-1.0	2461.0	813.0	-1.0	1096.0	1461.0	-1.0	1580.0	1850.0	-1.0	2845.0	1532.0	-1.0	1969.0	1834.0	-1.0	2854.0	1428.0	-1.0	1794.0	1044.0	-1.0	1399.0	1162.0	-1.0	1492.0	
497.500	1140.0	-1.0	1519.0	1189.0	-1.0	1443.0	1216.0	-1.0	1708.0	1646.0	-1.0	2058.0	1687.0	-1.0	2571.0	1437.0	-1.0	1787.0	1016.0	-1.0	1527.0	2115.0	-1.0	2463.0	812.0	-1.0	1095.0	1459.0	-1.0	1580.0	1848.0	-1.0	2845.0	1535.0	-1.0	1974.0	1834.0	-1.0	2854.0	1429.0	-1.0	1793.0	1043.0	-1.0	1399.0	1163.0	-1.0	1491.0	
497.999	1140.0	-1.0	1519.0	1189.0	-1.0	1444.0	1215.0	-1.0	1707.0	1646.0	-1.0	2059.0	1687.0	-1.0	2573.0	1438.0	-1.0	1789.0	1016.0	-1.0	1527.0	2114.0	-1.0	2465.0	812.0	-1.0	1093.0	1458.0	-1.0	1578.0	1846.0	-1.0	2842.0	1535.0	-1.0	1976.0	1835.0	-1.0	2858.0	1430.0	-1.0	1798.0	1042.0	-1.0	1400.0	1165.0	-1.0	1494.0	
498.499	1139.0	-1.0	1518.0	1188.0	-1.0	1443.0	1215.0	-1.0	1708.0	1647.0	-1.0	2059.0	1688.0	-1.0	2573.0	1438.0	-1.0	1789.0	1016.0	-1.0	1526.0	2116.0	-1.0	2468.0	810.0	-1.0	1090.0	1456.0	-1.0	1577.0	1843.0	-1.0	2837.0	1533.0	-1.0	1973.0	1833.0	-1.0	2861.0	1430.0	-1.0	1799.0	1043.0	-1.0	1400.0	1164.0	-1.0	1496.0	
498.998	1140.0	-1.0	1522.0	1189.0	-1.0	1448.0	1217.0	-1.0	1712.0	1648.0	-1.0	2065.0	1691.0	-1.0	2582.0	1441.0	-1.0	1796.0	1017.0	-1.0	1531.0	2121.0	-1.0	2478.0	810.0	-1.0	1090.0	1457.0	-1.0	1579.0	1844.0	-1.0	2841.0	1536.0	-1.0	1978.0	1833.0	-1.0	2861.0	1429.0	-1.0	1796.0	1042.0	-1.0	1400.0	1163.0	-1.0	1495.0	
499.497	1141.0	-1.0	1522.0	1189.0	-1.0	1448.0	1216.0	-1.0	1713.0	1649.0	-1.0	2067.0	1691.0	-1.0	2585.0	1442.0	-1.0	1798.0	1018.0	-1.0	1533.0	2122.0	-1.0	2481.0	810.0	-1.0	1090.0	1457.0	-1.0	1580.0	1843.0	-1.0	2840.0	1536.0	-1.0	1979.0	1833.0	-1.0	2864.0	1430.0	-1.0	1799.0	1042.0	-1.0	1401.0	1164.0	-1.0	1496.0	
499.996	1140.0	-1.0	1520.0	1187.0	-1.0	1444.0	1216.0	-1.0	1711.0	1646.0	-1.0	2061.0	1690.0	-1.0	2580.0	1440.0	-1.0	1791.0	1016.0	-1.0	1528.0	2122.0	-1.0	2480.0	808.0	-1.0	1086.0	1455.0	-1.0	1577.0	1840.0	-1.0	2830.0	1532.0	-1.0	1971.0	1829.0	-1.0	2858.0	1426.0	-1.0	1794.0	1041.0	-1.0	1399.0	1162.0	-1.0	1493.0	
500.495	1141.0	-1.0	1521.0	1188.0	-1.0	1445.0	1215.0	-1.0	1711.0	1647.0	-1.0	2063.0	1689.0	-1.0	2581.0	1440.0	-1.0	1793.0	1017.0	-1.0	1529.0	2123.0	-1.0	2482.0	808.0	-1.0	1087.0	1455.0	-1.0	1580.0	1839.0	-1.0	2832.0	1533.0	-1.0	1976.0	1829.0	-1.0	2860.0	1428.0	-1.0	1795.0	1041.0	-1.0	1400.0	1164.0	-1.0	1494.0	
500.994	1141.0	-1.0	1520.0	1187.0	-1.0	1442.0	1215.0	-1.0	1710.0	1646.0	-1.0	2061.0	1688.0	-1.0	2578.0	1439.0	-1.0	1791.0	1016.0	-1.0	1527.0	2122.0	-1.0	2480.0	807.0	-1.0	1086.0	1455.0	-1.0	1578.0	1837.0	-1.0	2828.0	1533.0	-1.0	1975.0	1829.0	-1.0	2860.0	1427.0	-1.0	1795.0	1041.0	-1.0	1399.0	1164.0	-1.0	1495.0	
501.494	1141.0	-1.0	1520.0	1187.0	-1.0	1440.0	1215.0	-1.0	1710.0	1646.0	-1.0	2060.0	1687.0	-1.0	2573.0	1438.0	-1.0	1785.0	1014.0	-1.0	1524.0	2120.0	-1.0	2476.0	805.0	-1.0	1082.0	1454.0	-1.0	1576.0	1834.0	-1.0	2820.0	1530.0	-1.0	1968.0	1826.0	-1.0	2853.0	1424.0	-1.0	1790.0	1041.0	-1.0	1398.0	1162.0	-1.0	1491.0	
501.993	1141.0	-1.0	1520.0	1187.0	-1.0	1441.0	1214.0	-1.0	1710.0	1647.0	-1.0	2061.0	1686.0	-1.0	2573.0	1437.0	-1.0	1785.0	1014.0	-1.0	1524.0	2118.0	-1.0	2473.0	805.0	-1.0	1082.0	1454.0	-1.0	1577.0	1834.0	-1.0	2821.0	1531.0	-1.0	1972.0	1827.0	-1.0	2856.0	1425.0	-1.0	1795.0	1040.0	-1.0	1399.0	1164.0	-1.0	1494.0	
502.492	1140.0	-1.0	1517.0	1185.0	-1.0	1438.0	1213.0	-1.0	1706.0	1643.0	-1.0	2056.0	1684.0	-1.0	2568.0	1435.0	-1.0	1781.0	1013.0	-1.0	1521.0	2115.0	-1.0	2465.0	804.0	-1.0	1080.0	1451.0	-1.0	1573.0	1832.0	-1.0	2814.0	1529.0	-1.0	1966.0	1825.0	-1.0	2849.0	1423.0	-1.0	1791.0	1039.0	-1.0	1395.0	1162.0	-1.0	1492.0	
502.992	1140.0	-1.0	1517.0	1186.0	-1.0	1441.0	1213.0	-1.0	1707.0	1645.0	-1.0	2059.0	1684.0	-1.0	2570.0	1436.0	-1.0	1784.0	1014.0	-1.0	1523.0	2114.0	-1.0	2463.0	804.0	-1.0	1080.0	1452.0	-1.0	1571.0	1831.0	-1.0	2811.0	1530.0	-1.0	1965.0	1822.0	-1.0	2840.0	1421.0	-1.0	1783.0	1038.0	-1.0	1390.0	1160.0	-1.0	1486.0	
503.491	1139.0	-1.0	1513.0	1186.0	-1.0	1439.0	1211.0	-1.0	1704.0	1642.0	-1.0	2055.0	1682.0	-1.0	2566.0	1435.0	-1.0	1781.0	1013.0	-1.0	1522.0	2110.0	-1.0	2456.0	804.0	-1.0	1078.0	1449.0	-1.0	1566.0	1828.0	-1.0	2807.0	1529.0	-1.0	1962.0	1818.0	-1.0	2833.0	1420.0	-1.0	1781.0	1036.0	-1.0	1386.0	1159.0	-1.0	1485.0	
503.990	1138.0	-1.0	1509.0	1185.0	-1.0	1435.0	1210.0	-1.0	1700.0	1640.0	-1.0	2049.0	1680.0	-1.0	2560.0	1432.0	-1.0	1776.0	1013.0	-1.0	1519.0	2106.0	-1.0	2448.0	803.0	-1.0	1075.0	1446.0	-1.0	1560.0	1824.0	-1.0	2797.0	1525.0	-1.0	1955.0	1814.0	-1.0	2824.0	1417.0	-1.0	1776.0	1034.0	-1.0	1380.0	1157.0	-1.0	1481.0	
504.490	1137.0	-1.0	1507.0	1185.0	-1.0	1436.0	1209.0	-1.0	1699.0	1640.0	-1.0	2048.0	1680.0	-1.0	2562.0	1433.0	-1.0	1778.0	1013.0	-1.0	1522.0	2106.0	-1.0	2447.0	803.0	-1.0	1077.0	1446.0	-1.0	1561.0	1824.0	-1.0	2799.0	1525.0	-1.0	1958.0	1813.0	-1.0	2825.0	1419.0	-1.0	1782.0	1032.0	-1.0	1379.0	1158.0	-1.0	1485.0	
504.989	1136.0	-1.0	1505.0	1183.0	-1.0	1433.0	1208.0	-1.0	1696.0	1637.0	-1.0	2042.0	1680.0	-1.0	2561.0	1433.0	-1.0	1777.0	1013.0	-1.0	1521.0	2105.0	-1.0	2445.0	802.0	-1.0	1075.0	1444.0	-1.0	1558.0	1821.0	-1.0	2794.0	1523.0	-1.0	1953.0	1811.0	-1.0	2820.0	1417.0	-1.0	1780.0	1030.0	-1.0	1377.0	1157.0	-1.0	1483.0	
505.488	1136.0	-1.0	1507.0	1184.0	-1.0	1438.0	1208.0	-1.0	1698.0	1638.0	-1.0	2046.0	1682.0	-1.0	2569.0	1435.0	-1.0	1784.0	1014.0	-1.0	1526.0	2109.0	-1.0	2451.0	803.0	-1.0	1077.0	1445.0	-1.0	1559.0	1823.0	-1.0	2795.0	1526.0	-1.0	1956.0	1809.0	-1.0	2816.0	1416.0	-1.0	1774.0	1029.0	-1.0	1375.0	1156.0	-1.0	1481.0	
505.987	1136.0	-1.0	1507.0	1184.0	-1.0	1438.0	1207.0	-1.0	1698.0	1638.0	-1.0	2045.0	1682.0	-1.0	2570.0	1436.0	-1.0	1786.0	1015.0	-1.0	1528.0	2109.0	-1.0	2454.0	803.0	-1.0	1077.0	1445.0	-1.0	1559.0	1822.0	-1.0	2795.0	1525.0	-1.0	1956.0	1808.0	-1.0	2817.0	1416.0	-1.0	1777.0	1029.0	-1.0	1376.0	1155.0	-1.0	1482.0	
506.487	1135.0	-1.0	1507.0	1183.0	-1.0	1436.0	1207.0	-1.0	1697.0	1636.0	-1.0	2043.0	1682.0	-1.0	2568.0	1435.0	-1.0	1783.0	1015.0	-1.0	1526.0	2111.0	-1.0	2456.0	802.0	-1.0	1074.0	1444.0	-1.0	1557.0	1820.0	-1.0	2789.0	1523.0	-1.0	1951.0	1807.0	-1.0	2817.0	1414.0	-1.0	1775.0	1027.0	-1.0	1376.0	1155.0	-1.0	1483.0	
506.986	1136.0	-1.0	1510.0	1183.0	-1.0	1439.0	1207.0	-1.0	1699.0	1637.0	-1.0	2046.0	1682.0	-1.0	2573.0	1437.0	-1.0	1787.0	1016.0	-1.0	1529.0	2115.0	-1.0	2465.0	802.0	-1.0	1076.0	1445.0	-1.0	1561.0	1820.0	-1.0	2794.0	1524.0	-1.0	1958.0	1808.0	-1.0	2824.0	1417.0	-1.0	1781.0	1029.0	-1.0	1380.0	1157.0	-1.0	1487.0	
507.485	1135.0	-1.0	1512.0	1182.0	-1.0	1439.0	1206.0	-1.0	1698.0	1636.0	-1.0	2044.0	1682.0	-1.0	2572.0	1436.0	-1.0	1786.0	1015.0	-1.0	1528.0	2117.0	-1.0	2468.0	801.0	-1.0	1075.0	1445.0	-1.0	1561.0	1818.0	-1.0	2792.0	1524.0	-1.0	1958.0	1808.0	-1.0	2826.0	1416.0	-1.0	1781.0	1029.0	-1.0	1382.0	1158.0	-1.0	1489.0	
507.985	1136.0	-1.0	1513.0	1182.0	-1.0	1437.0	1206.0	-1.0	1698.0	1635.0	-1.0	2041.0	1680.0	-1.0	2568.0	1434.0	-1.0	1781.0	1014.0	-1.0	1525.0	2118.0	-1.0	2469.0	800.0	-1.0	1071.0	1443.0	-1.0	1559.0	1815.0	-1.0	2783.0	1521.0	-1.0	1950.0	1806.0	-1.0	2823.0	1413.0	-1.0	1776.0	1029.0	-1.0	1384.0	1157.0	-1.0	1488.0	
508.484	1136.0	-1.0	1516.0	1182.0	-1.0	1439.0	1206.0	-1.0	1699.0	1635.0	-1.0	2043.0	1679.0	-1.0	2568.0	1434.0	-1.0	1782.0	1014.0	-1.0	1525.0	2119.0	-1.0	2473.0	798.0	-1.0	1068.0	1443.0	-1.0	1560.0	1814.0	-1.0	2782.0	1521.0	-1.0	1952.0	1806.0	-1.0	2819.0	1412.0	-1.0	1770.0	1031.0	-1.0	1385.0	1157.0	-1.0	1486.0	
508.983	1134.0	-1.0	1515.0	1181.0	-1.0	1437.0	1205.0	-1.0	1697.0	1633.0	-1.0	2039.0	1676.0	-1.0	2561.0	1432.0	-1.0	1777.0	1013.0	-1.0	1521.0	2117.0	-1.0	2473.0	797.0	-1.0	1064.0	1442.0	-1.0	1557.0	1809.0	-1.0	2773.0	1520.0	-1.0	1950.0	1805.0	-1.0	2817.0	1411.0	-1.0	1768.0	1032.0	-1.0	1386.0	1157.0	-1.0	1487.0	
509.482	1133.0	-1.0	1512.0	1178.0	-1.0	1432.0	1202.0	-1.0	1690.0	1628.0	-1.0	2029.0	1671.0	-1.0	2549.0	1425.0	-1.0	1765.0	1010.0	-1.0	1513.0	2113.0	-1.0	2468.0	794.0	-1.0	1057.0	1438.0	-1.0	1552.0	1802.0	-1.0	2757.0	1516.0	-1.0	1940.0	1802.0	-1.0	2805.0	1406.0	-1.0	1759.0	1031.0	-1.0	1386.0	1156.0	-1.0	1482.0	
509.981	1132.0	-1.0	1511.0	1177.0	-1.0	1432.0	1201.0	-1.0	1686.0	1626.0	-1.0	2026.0	1668.0	-1.0	2542.0	1423.0	-1.0	1759.0	1009.0	-1.0	1509.0	2110.0	-1.0	2462.0	791.0	-1.0	1049.0	1434.0	-1.0	1547.0	1797.0	-1.0	2741.0	1512.0	-1.0	1929.0	1796.0	-1.0	2791.0	1401.0	-1.0	1747.0	1030.0	-1.0	1383.0	1154.0	-1.0	1476.0	
510.482	1129.0	-1.0	1507.0	1175.0	-1.0	1428.0	1198.0	-1.0	1680.0	1622.0	-1.0	2019.0	1663.0	-1.0	2531.0	1418.0	-1.0	1751.0	1007.0	-1.0	1503.0	2103.0	-1.0	2453.0	789.0	-1.0	1044.0	1431.0	-1.0	1543.0	1791.0	-1.0	2729.0	1509.0	-1.0	1924.0	1794.0	-1.0	2782.0	1399.0	-1.0	1743.0	1029.0	-1.0	1381.0	1154.0	-1.0	1475.0	
510.981	1126.0	-1.0	1501.0	1171.0	-1.0	1420.0	1194.0	-1.0	1671.0	1615.0	-1.0	2006.0	1657.0	-1.0	2516.0	1412.0	-1.0	1737.0	1004.0	-1.0	1495.0	2096.0	-1.0	2442.0	785.0	-1.0	1037.0	1426.0	-1.0	1536.0	1784.0	-1.0	2712.0	1504.0	-1.0	1914.0	1789.0	-1.0	2768.0	1394.0	-1.0	1734.0	1027.0	-1.0	1377.0	1152.0	-1.0	1471.0	
511.481	1126.0	-1.0	1499.0	1170.0	-1.0	1418.0	1192.0	-1.0	1665.0	1613.0	-1.0	2000.0	1653.0	-1.0	2507.0	1408.0	-1.0	1728.0	1003.0	-1.0	1488.0	2091.0	-1.0	2434.0	783.0	-1.0	1031.0	1423.0	-1.0	1529.0	1779.0	-1.0	2696.0	1500.0	-1.0	1903.0	1783.0	-1.0	2750.0	1389.0	-1.0	1720.0	1026.0	-1.0	1370.0	1148.0	-1.0	1463.0	
511.980	1124.0	-1.0	1496.0	1169.0	-1.0	1415.0	1189.0	-1.0	1658.0	1609.0	-1.0	1994.0	1649.0	-1.0	2499.0	1404.0	-1.0	1721.0	1001.0	-1.0	1485.0	2085.0	-1.0	2426.0	781.0	-1.0	1028.0	1420.0	-1.0	1525.0	1774.0	-1.0	2688.0	1498.0	-1.0	1900.0	1781.0	-1.0	2744.0	1388.0	-1.0	1718.0	1024.0	-1.0	1367.0	1147.0	-1.0	1462.0	
512.479	1122.0	-1.0	1491.0	1166.0	-1.0	1409.0	1186.0	-1.0	1650.0	1603.0	-1.0	1981.0	1645.0	-1.0	2488.0	1399.0	-1.0	1711.0	999.0	-1.0	1479.0	2079.0	-1.0	2415.0	780.0	-1.0	1025.0	1416.0	-1.0	1519.0	1770.0	-1.0	2676.0	1494.0	-1.0	1891.0	1776.0	-1.0	2734.0	1385.0	-1.0	1713.0	1022.0	-1.0	1362.0	1146.0	-1.0	1458.0	
512.978	1121.0	-1.0	1489.0	1165.0	-1.0	1407.0	1186.0	-1.0	1647.0	1601.0	-1.0	1978.0	1644.0	-1.0	2483.0	1397.0	-1.0	1704.0	998.0	-1.0	1475.0	2075.0	-1.0	2407.0	779.0	-1.0	1020.0	1414.0	-1.0	1514.0	1766.0	-1.0	2665.0	1490.0	-1.0	1882.0	1772.0	-1.0	2719.0	1380.0	-1.0	1703.0	1019.0	-1.0	1355.0	1144.0	-1.0	1451.0	
513.477	1120.0	-1.0	1486.0	1164.0	-1.0	1405.0	1184.0	-1.0	1643.0	1599.0	-1.0	1972.0	1642.0	-1.0	2481.0	1394.0	-1.0	1702.0	998.0	-1.0	1474.0	2071.0	-1.0	2400.0	779.0	-1.0	1021.0	1413.0	-1.0	1512.0	1765.0	-1.0	2662.0	1490.0	-1.0	1882.0	1769.0	-1.0	2715.0	1380.0	-1.0	1704.0	1018.0	-1.0	1352.0	1142.0	-1.0	1450.0	
513.976	1118.0	-1.0	1481.0	1162.0	-1.0	1399.0	1181.0	-1.0	1636.0	1594.0	-1.0	1961.0	1639.0	-1.0	2474.0	1392.0	-1.0	1695.0	997.0	-1.0	1472.0	2066.0	-1.0	2391.0	778.0	-1.0	1020.0	1411.0	-1.0	1507.0	1762.0	-1.0	2656.0	1487.0	-1.0	1876.0	1765.0	-1.0	2706.0	1378.0	-1.0	1701.0	1016.0	-1.0	1346.0	1140.0	-1.0	1447.0	
514.475	1116.0	-1.0	1477.0	1161.0	-1.0	1394.0	1180.0	-1.0	1632.0	1593.0	-1.0	1956.0	1638.0	-1.0	2469.0	1389.0	-1.0	1689.0	996.0	-1.0	1469.0	2063.0	-1.0	2382.0	778.0	-1.0	1018.0	1408.0	-1.0	1502.0	1759.0	-1.0	2645.0	1485.0	-1.0	1868.0	1760.0	-1.0	2691.0	1374.0	-1.0	1693.0	1012.0	-1.0	1339.0	1137.0	-1.0	1440.0	
514.974	1114.0	-1.0	1473.0	1161.0	-1.0	1393.0	1179.0	-1.0	1630.0	1593.0	-1.0	1954.0	1637.0	-1.0	2469.0	1390.0	-1.0	1691.0	997.0	-1.0	1471.0	2061.0	-1.0	2376.0	779.0	-1.0	1021.0	1410.0	-1.0	1503.0	1761.0	-1.0	2649.0	1486.0	-1.0	1873.0	1758.0	-1.0	2684.0	1376.0	-1.0	1693.0	1011.0	-1.0	1333.0	1137.0	-1.0	1437.0	
515.473	1112.0	-1.0	1468.0	1159.0	-1.0	1390.0	1177.0	-1.0	1626.0	1590.0	-1.0	1950.0	1637.0	-1.0	2468.0	1390.0	-1.0	1692.0	997.0	-1.0	1472.0	2058.0	-1.0	2369.0	780.0	-1.0	1022.0	1411.0	-1.0	1503.0	1761.0	-1.0	2651.0	1488.0	-1.0	1876.0	1755.0	-1.0	2680.0	1377.0	-1.0	1694.0	1009.0	-1.0	1330.0	1137.0	-1.0	1437.0	
515.972	1110.0	-1.0	1463.0	1158.0	-1.0	1386.0	1176.0	-1.0	1622.0	1589.0	-1.0	1944.0	1637.0	-1.0	2464.0	1389.0	-1.0	1688.0	996.0	-1.0	1470.0	2056.0	-1.0	2361.0	779.0	-1.0	1021.0	1410.0	-1.0	1500.0	1759.0	-1.0	2644.0	1486.0	-1.0	1870.0	1751.0	-1.0	2670.0	1375.0	-1.0	1690.0	1008.0	-1.0	1325.0	1135.0	-1.0	1433.0	
516.471	1111.0	-1.0	1461.0	1159.0	-1.0	1388.0	1177.0	-1.0	1622.0	1590.0	-1.0	1945.0	1637.0	-1.0	2466.0	1390.0	-1.0	1692.0	997.0	-1.0	1474.0	2056.0	-1.0	2361.0	781.0	-1.0	1024.0	1411.0	-1.0	1502.0	1761.0	-1.0	2650.0	1488.0	-1.0	1876.0	1751.0	-1.0	2666.0	1376.0	-1.0	1688.0	1007.0	-1.0	1323.0	1135.0	-1.0	1431.0	
516.970	1110.0	-1.0	1458.0	1158.0	-1.0	1386.0	1175.0	-1.0	1618.0	1588.0	-1.0	1941.0	1636.0	-1.0	2463.0	1390.0	-1.0	1691.0	997.0	-1.0	1473.0	2053.0	-1.0	2356.0	781.0	-1.0	1024.0	1411.0	-1.0	1501.0	1761.0	-1.0	2650.0	1489.0	-1.0	1878.0	1749.0	-1.0	2665.0	1376.0	-1.0	1690.0	1007.0	-1.0	1321.0	1134.0	-1.0	1431.0	
517.469	1108.0	-1.0	1454.0	1156.0	-1.0	1382.0	1174.0	-1.0	1614.0	1585.0	-1.0	1935.0	1635.0	-1.0	2457.0	1388.0	-1.0	1686.0	996.0	-1.0	1469.0	2052.0	-1.0	2350.0	780.0	-1.0	1022.0	1411.0	-1.0	1499.0	1759.0	-1.0	2644.0	1487.0	-1.0	1873.0	1748.0	-1.0	2659.0	1374.0	-1.0	1688.0	1006.0	-1.0	1319.0	1133.0	-1.0	1429.0	
517.968	1108.0	-1.0	1454.0	1157.0	-1.0	1383.0	1174.0	-1.0	1615.0	1586.0	-1.0	1937.0	1636.0	-1.0	2461.0	1390.0	-1.0	1692.0	998.0	-1.0	1473.0	2054.0	-1.0	2354.0	781.0	-1.0	1024.0	1413.0	-1.0	1502.0	1761.0	-1.0	2650.0	1490.0	-1.0	1879.0	1748.0	-1.0	2657.0	1375.0	-1.0	1686.0	1007.0	-1.0	1318.0	1134.0	-1.0	1428.0	
518.467	1108.0	-1.0	1453.0	1156.0	-1.0	1381.0	1174.0	-1.0	1613.0	1585.0	-1.0	1934.0	1636.0	-1.0	2460.0	1390.0	-1.0	1693.0	997.0	-1.0	1473.0	2054.0	-1.0	2355.0	781.0	-1.0	1024.0	1414.0	-1.0	1502.0	1761.0	-1.0	2649.0	1491.0	-1.0	1880.0	1748.0	-1.0	2659.0	1375.0	-1.0	1689.0	1007.0	-1.0	1320.0	1134.0	-1.0	1430.0	
518.966	1107.0	-1.0	1451.0	1155.0	-1.0	1378.0	1174.0	-1.0	1610.0	1584.0	-1.0	1929.0	1635.0	-1.0	2454.0	1389.0	-1.0	1688.0	996.0	-1.0	1468.0	2055.0	-1.0	2355.0	780.0	-1.0	1021.0	1413.0	-1.0	1502.0	1758.0	-1.0	2641.0	1488.0	-1.0	1874.0	1747.0	-1.0	2655.0	1372.0	-1.0	1685.0	1006.0	-1.0	1320.0	1134.0	-1.0	1427.0	
519.465	1108.0	-1.0	1452.0	1155.0	-1.0	1379.0	1174.0	-1.0	1611.0	1584.0	-1.0	1931.0	1636.0	-1.0	2456.0	1391.0	-1.0	1691.0	997.0	-1.0	1471.0	2057.0	-1.0	2361.0	780.0	-1.0	1022.0	1415.0	-1.0	1505.0	1759.0	-1.0	2644.0	1491.0	-1.0	1879.0	1748.0	-1.0	2654.0	1373.0	-1.0	1683.0	1008.0	-1.0	1321.0	1134.0	-1.0	1427.0	
519.964	1107.0	-1.0	1450.0	1153.0	-1.0	1376.0	1173.0	-1.0	1608.0	1582.0	-1.0	1927.0	1635.0	-1.0	2453.0	1391.0	-1.0	1691.0	997.0	-1.0	1469.0	2064.0	-1.0	2373.0	780.0	-1.0	1021.0	1416.0	-1.0	1506.0	1758.0	-1.0	2642.0	1491.0	-1.0	1878.0	1748.0	-1.0	2654.0	1372.0	-1.0	1683.0	1008.0	-1.0	1323.0	1135.0	-1.0	1429.0	
520.463	1106.0	-1.0	1448.0	1152.0	-1.0	1372.0	1171.0	-1.0	1605.0	1580.0	-1.0	1921.0	1634.0	-1.0	2448.0	1389.0	-1.0	1687.0	996.0	-1.0	1466.0	2071.0	-1.0	2385.0	779.0	-1.0	1018.0	1416.0	-1.0	1505.0	1755.0	-1.0	2634.0	1488.0	-1.0	1871.0	1747.0	-1.0	2651.0	1370.0	-1.0	1679.0	1009.0	-1.0	1324.0	1136.0	-1.0	1429.0	
520.962	1107.0	-1.0	1450.0	1153.0	-1.0	1375.0	1172.0	-1.0	1606.0	1582.0	-1.0	1924.0	1635.0	-1.0	2449.0	1391.0	-1.0	1688.0	997.0	-1.0	1466.0	2079.0	-1.0	2399.0	778.0	-1.0	1014.0	1416.0	-1.0	1505.0	1753.0	-1.0	2627.0	1486.0	-1.0	1864.0	1745.0	-1.0	2645.0	1366.0	-1.0	1670.0	1009.0	-1.0	1325.0	1135.0	-1.0	1426.0	
521.461	1107.0	-1.0	1450.0	1153.0	-1.0	1374.0	1172.0	-1.0	1605.0	1581.0	-1.0	1922.0	1635.0	-1.0	2448.0	1392.0	-1.0	1690.0	998.0	-1.0	1465.0	2084.0	-1.0	2408.0	777.0	-1.0	1013.0	1416.0	-1.0	1507.0	1752.0	-1.0	2626.0	1485.0	-1.0	1865.0	1746.0	-1.0	2648.0	1367.0	-1.0	1673.0	1011.0	-1.0	1328.0	1135.0	-1.0	1428.0	
521.961	1106.0	-1.0	1446.0	1150.0	-1.0	1368.0	1169.0	-1.0	1598.0	1576.0	-1.0	1913.0	1633.0	-1.0	2441.0	1390.0	-1.0	1686.0	996.0	-1.0	1461.0	2084.0	-1.0	2410.0	776.0	-1.0	1010.0	1415.0	-1.0	1505.0	1749.0	-1.0	2619.0	1482.0	-1.0	1859.0	1745.0	-1.0	2645.0	1365.0	-1.0	1670.0	1011.0	-1.0	1329.0	1135.0	-1.0	1427.0	
522.460	1108.0	-1.0	1447.0	1151.0	-1.0	1367.0	1169.0	-1.0	1598.0	1577.0	-1.0	1913.0	1633.0	-1.0	2438.0	1391.0	-1.0	1684.0	996.0	-1.0	1457.0	2087.0	-1.0	2414.0	775.0	-1.0	1007.0	1415.0	-1.0	1506.0	1747.0	-1.0	2611.0	1480.0	-1.0	1852.0	1742.0	-1.0	2635.0	1362.0	-1.0	1660.0	1011.0	-1.0	1328.0	1133.0	-1.0	1421.0	
522.960	1108.0	-1.0	1447.0	1150.0	-1.0	1365.0	1170.0	-1.0	1596.0	1577.0	-1.0	1911.0	1633.0	-1.0	2438.0	1391.0	-1.0	1687.0	996.0	-1.0	1457.0	2091.0	-1.0	2423.0	775.0	-1.0	1007.0	1418.0	-1.0	1511.0	1749.0	-1.0	2613.0	1481.0	-1.0	1856.0	1744.0	-1.0	2642.0	1363.0	-1.0	1665.0	1013.0	-1.0	1331.0	1134.0	-1.0	1424.0	
523.459	1109.0	-1.0	1448.0	1150.0	-1.0	1362.0	1168.0	-1.0	1592.0	1575.0	-1.0	1904.0	1633.0	-1.0	2438.0	1391.0	-1.0	1688.0	995.0	-1.0	1456.0	2096.0	-1.0	2433.0	775.0	-1.0	1007.0	1420.0	-1.0	1515.0	1749.0	-1.0	2614.0	1481.0	-1.0	1856.0	1746.0	-1.0	2645.0	1363.0	-1.0	1665.0	1014.0	-1.0	1335.0	1134.0	-1.0	1425.0	
523.958	1111.0	-1.0	1455.0	1151.0	-1.0	1368.0	1170.0	-1.0	1597.0	1578.0	-1.0	1912.0	1640.0	-1.0	2452.0	1398.0	-1.0	1701.0	999.0	-1.0	1465.0	2109.0	-1.0	2454.0	776.0	-1.0	1009.0	1425.0	-1.0	1523.0	1753.0	-1.0	2620.0	1484.0	-1.0	1861.0	1749.0	-1.0	2651.0	1363.0	-1.0	1664.0	1016.0	-1.0	1338.0	1136.0	-1.0	1426.0	
524.457	1112.0	-1.0	1461.0	1152.0	-1.0	1371.0	1171.0	-1.0	1601.0	1579.0	-1.0	1917.0	1644.0	-1.0	2462.0	1402.0	-1.0	1711.0	1001.0	-1.0	1471.0	2119.0	-1.0	2475.0	777.0	-1.0	1011.0	1430.0	-1.0	1533.0	1756.0	-1.0	2630.0	1488.0	-1.0	1869.0	1754.0	-1.0	2664.0	1366.0	-1.0	1671.0	1019.0	-1.0	1345.0	1137.0	-1.0	1432.0	
524.957	1115.0	-1.0	1465.0	1153.0	-1.0	1372.0	1172.0	-1.0	1604.0	1581.0	-1.0	1918.0	1648.0	-1.0	2470.0	1405.0	-1.0	1714.0	1002.0	-1.0	1472.0	2130.0	-1.0	2494.0	777.0	-1.0	1013.0	1433.0	-1.0	1539.0	1758.0	-1.0	2637.0	1488.0	-1.0	1871.0	1758.0	-1.0	2675.0	1367.0	-1.0	1674.0	1020.0	-1.0	1350.0	1139.0	-1.0	1435.0	
525.456	1117.0	-1.0	1470.0	1156.0	-1.0	1377.0	1174.0	-1.0	1610.0	1585.0	-1.0	1925.0	1653.0	-1.0	2485.0	1411.0	-1.0	1726.0	1005.0	-1.0	1481.0	2142.0	-1.0	2517.0	780.0	-1.0	1019.0	1438.0	-1.0	1547.0	1764.0	-1.0	2655.0	1493.0	-1.0	1885.0	1765.0	-1.0	2696.0	1373.0	-1.0	1690.0	1022.0	-1.0	1358.0	1142.0	-1.0	1444.0	
525.955	1118.0	-1.0	1473.0	1158.0	-1.0	1379.0	1176.0	-1.0	1615.0	1587.0	-1.0	1929.0	1658.0	-1.0	2497.0	1414.0	-1.0	1733.0	1006.0	-1.0	1487.0	2151.0	-1.0	2534.0	781.0	-1.0	1022.0	1440.0	-1.0	1552.0	1767.0	-1.0	2665.0	1495.0	-1.0	1891.0	1769.0	-1.0	2709.0	1376.0	-1.0	1697.0	1024.0	-1.0	1361.0	1143.0	-1.0	1449.0	
526.454	1122.0	-1.0	1481.0	1162.0	-1.0	1391.0	1180.0	-1.0	1627.0	1595.0	-1.0	1947.0	1665.0	-1.0	2515.0	1422.0	-1.0	1747.0	1010.0	-1.0	1496.0	2157.0	-1.0	2545.0	783.0	-1.0	1026.0	1442.0	-1.0	1555.0	1772.0	-1.0	2676.0	1498.0	-1.0	1896.0	1772.0	-1.0	2720.0	1377.0	-1.0	1700.0	1021.0	-1.0	1360.0	1143.0	-1.0	1448.0	
526.953	1125.0	-1.0	1489.0	1166.0	-1.0	1398.0	1184.0	-1.0	1637.0	1602.0	-1.0	1961.0	1672.0	-1.0	2533.0	1428.0	-1.0	1759.0	1012.0	-1.0	1505.0	2160.0	-1.0	2548.0	786.0	-1.0	1035.0	1447.0	-1.0	1562.0	1779.0	-1.0	2696.0	1502.0	-1.0	1908.0	1779.0	-1.0	2742.0	1383.0	-1.0	1714.0	1022.0	-1.0	1363.0	1144.0	-1.0	1454.0	
527.452	1127.0	-1.0	1493.0	1168.0	-1.0	1403.0	1187.0	-1.0	1645.0	1605.0	-1.0	1971.0	1676.0	-1.0	2545.0	1432.0	-1.0	1767.0	1014.0	-1.0	1511.0	2162.0	-1.0	2553.0	790.0	-1.0	1044.0	1452.0	-1.0	1570.0	1787.0	-1.0	2716.0	1505.0	-1.0	1917.0	1785.0	-1.0	2760.0	1388.0	-1.0	1725.0	1022.0	-1.0	1366.0	1146.0	-1.0	1459.0	
527.952	1128.0	-1.0	1497.0	1168.0	-1.0	1404.0	1188.0	-1.0	1650.0	1607.0	-1.0	1974.0	1679.0	-1.0	2552.0	1434.0	-1.0	1771.0	1014.0	-1.0	1512.0	2166.0	-1.0	2557.0	793.0	-1.0	1051.0	1458.0	-1.0	1579.0	1794.0	-1.0	2730.0	1506.0	-1.0	1919.0	1789.0	-1.0	2772.0	1389.0	-1.0	1729.0	1022.0	-1.0	1369.0	1146.0	-1.0	1461.0	
528.451	1130.0	-1.0	1503.0	1172.0	-1.0	1410.0	1192.0	-1.0	1659.0	1613.0	-1.0	1985.0	1683.0	-1.0	2561.0	1438.0	-1.0	1777.0	1016.0	-1.0	1515.0	2174.0	-1.0	2569.0	795.0	-1.0	1057.0	1465.0	-1.0	1589.0	1799.0	-1.0	2743.0	1507.0	-1.0	1918.0	1791.0	-1.0	2777.0	1389.0	-1.0	1726.0	1023.0	-1.0	1372.0	1145.0	-1.0	1457.0	
528.950	1132.0	-1.0	1508.0	1173.0	-1.0	1414.0	1193.0	-1.0	1664.0	1617.0	-1.0	1993.0	1685.0	-1.0	2570.0	1442.0	-1.0	1787.0	1017.0	-1.0	1520.0	2181.0	-1.0	2582.0	800.0	-1.0	1069.0	1473.0	-1.0	1602.0	1809.0	-1.0	2764.0	1511.0	-1.0	1929.0	1797.0	-1.0	2795.0	1393.0	-1.0	1737.0	1026.0	-1.0	1379.0	1148.0	-1.0	1464.0	
529.449	1133.0	-1.0	1512.0	1174.0	-1.0	1414.0	1194.0	-1.0	1666.0	1617.0	-1.0	1995.0	1686.0	-1.0	2576.0	1444.0	-1.0	1793.0	1017.0	-1.0	1524.0	2188.0	-1.0	2597.0	804.0	-1.0	1078.0	1481.0	-1.0	1615.0	1816.0	-1.0	2783.0	1514.0	-1.0	1936.0	1802.0	-1.0	2810.0	1397.0	-1.0	1746.0	1028.0	-1.0	1384.0	1151.0	-1.0	1469.0	
529.948	1135.0	-1.0	1516.0	1174.0	-1.0	1414.0	1195.0	-1.0	1670.0	1620.0	-1.0	1998.0	1688.0	-1.0	2582.0	1445.0	-1.0	1797.0	1017.0	-1.0	1526.0	2197.0	-1.0	2614.0	808.0	-1.0	1085.0	1489.0	-1.0	1627.0	1824.0	-1.0	2798.0	1515.0	-1.0	1938.0	1805.0	-1.0	2820.0	1399.0	-1.0	1748.0	1030.0	-1.0	1388.0	1151.0	-1.0	1471.0	
530.447	1137.0	-1.0	1523.0	1177.0	-1.0	1422.0	1198.0	-1.0	1679.0	1625.0	-1.0	2011.0	1694.0	-1.0	2601.0	1452.0	-1.0	1813.0	1020.0	-1.0	1538.0	2210.0	-1.0	2640.0	813.0	-1.0	1101.0	1499.0	-1.0	1646.0	1835.0	-1.0	2830.0	1522.0	-1.0	1956.0	1813.0	-1.0	2836.0	1404.0	-1.0	1756.0	1033.0	-1.0	1394.0	1154.0	-1.0	1474.0	
530.946	1140.0	-1.0	1530.0	1179.0	-1.0	1429.0	1200.0	-1.0	1686.0	1629.0	-1.0	2022.0	1700.0	-1.0	2622.0	1458.0	-1.0	1829.0	1023.0	-1.0	1551.0	2222.0	-1.0	2665.0	818.0	-1.0	1115.0	1508.0	-1.0	1664.0	1847.0	-1.0	2861.0	1529.0	-1.0	1973.0	1820.0	-1.0	2858.0	1411.0	-1.0	1772.0	1035.0	-1.0	1401.0	1158.0	-1.0	1484.0	
531.445	1141.0	-1.0	1533.0	1181.0	-1.0	1432.0	1203.0	-1.0	1694.0	1632.0	-1.0	2030.0	1706.0	-1.0	2639.0	1462.0	-1.0	1840.0	1026.0	-1.0	1560.0	2233.0	-1.0	2687.0	824.0	-1.0	1127.0	1517.0	-1.0	1677.0	1859.0	-1.0	2887.0	1534.0	-1.0	1984.0	1826.0	-1.0	2877.0	1415.0	-1.0	1785.0	1037.0	-1.0	1406.0	1160.0	-1.0	1491.0	
531.944	1144.0	-1.0	1542.0	1186.0	-1.0	1444.0	1207.0	-1.0	1706.0	1640.0	-1.0	2049.0	1714.0	-1.0	2663.0	1471.0	-1.0	1854.0	1030.0	-1.0	1572.0	2247.0	-1.0	2712.0	828.0	-1.0	1138.0	1524.0	-1.0	1688.0	1869.0	-1.0	2910.0	1537.0	-1.0	1991.0	1830.0	-1.0	2891.0	1418.0	-1.0	1792.0	1038.0	-1.0	1410.0	1161.0	-1.0	1495.0	
532.443	1146.0	-1.0	1550.0	1190.0	-1.0	1456.0	1210.0	-1.0	1719.0	1647.0	-1.0	2067.0	1722.0	-1.0	2687.0	1478.0	-1.0	1872.0	1034.0	-1.0	1586.0	2259.0	-1.0	2738.0	834.0	-1.0	1153.0	1532.0	-1.0	1703.0	1881.0	-1.0	2942.0	1544.0	-1.0	2009.0	1837.0	-1.0	2909.0	1424.0	-1.0	1802.0	1040.0	-1.0	1415.0	1165.0	-1.0	1501.0	
532.942	1148.0	-1.0	1556.0	1193.0	-1.0	1463.0	1212.0	-1.0	1727.0	1651.0	-1.0	2078.0	1728.0	-1.0	2706.0	1484.0	-1.0	1886.0	1037.0	-1.0	1596.0	2269.0	-1.0	2756.0	839.0	-1.0	1166.0	1539.0	-1.0	1714.0	1890.0	-1.0	2968.0	1549.0	-1.0	2023.0	1842.0	-1.0	2927.0	1430.0	-1.0	1817.0	1042.0	-1.0	1422.0	1169.0	-1.0	1510.0	
533.441	1149.0	-1.0	1559.0	1194.0	-1.0	1466.0	1213.0	-1.0	1732.0	1653.0	-1.0	2083.0	1732.0	-1.0	2717.0	1487.0	-1.0	1893.0	1039.0	-1.0	1602.0	2274.0	-1.0	2764.0	843.0	-1.0	1175.0	1542.0	-1.0	1720.0	1896.0	-1.0	2982.0	1550.0	-1.0	2027.0	1844.0	-1.0	2936.0	1432.0	-1.0	1827.0	1042.0	-1.0	1425.0	1170.0	-1.0	1515.0	
533.940	1149.0	-1.0	1560.0	1194.0	-1.0	1466.0	1214.0	-1.0	1735.0	1654.0	-1.0	2085.0	1733.0	-1.0	2722.0	1488.0	-1.0	1895.0	1039.0	-1.0	1604.0	2276.0	-1.0	2766.0	845.0	-1.0	1181.0	1544.0	-1.0	1721.0	1898.0	-1.0	2988.0	1549.0	-1.0	2024.0	1844.0	-1.0	2938.0	1433.0	-1.0	1828.0	1043.0	-1.0	1425.0	1170.0	-1.0	1516.0	
534.439	1150.0	-1.0	1564.0	1197.0	-1.0	1472.0	1216.0	-1.0	1743.0	1658.0	-1.0	2095.0	1736.0	-1.0	2727.0	1491.0	-1.0	1899.0	1040.0	-1.0	1605.0	2278.0	-1.0	2767.0	848.0	-1.0	1185.0	1545.0	-1.0	1723.0	1901.0	-1.0	2991.0	1546.0	-1.0	2018.0	1843.0	-1.0	2937.0	1432.0	-1.0	1825.0	1043.0	-1.0	1425.0	1170.0	-1.0	1514.0	
534.938	1151.0	-1.0	1567.0	1199.0	-1.0	1478.0	1218.0	-1.0	1747.0	1660.0	-1.0	2102.0	1736.0	-1.0	2733.0	1494.0	-1.0	1906.0	1041.0	-1.0	1609.0	2281.0	-1.0	2772.0	851.0	-1.0	1194.0	1550.0	-1.0	1730.0	1907.0	-1.0	3006.0	1550.0	-1.0	2027.0	1845.0	-1.0	2942.0	1435.0	-1.0	1828.0	1045.0	-1.0	1427.0	1171.0	-1.0	1517.0	
535.437	1152.0	-1.0	1569.0	1200.0	-1.0	1481.0	1218.0	-1.0	1750.0	1662.0	-1.0	2106.0	1736.0	-1.0	2735.0	1495.0	-1.0	1910.0	1040.0	-1.0	1610.0	2283.0	-1.0	2778.0	853.0	-1.0	1201.0	1554.0	-1.0	1737.0	1911.0	-1.0	3019.0	1552.0	-1.0	2034.0	1849.0	-1.0	2952.0	1438.0	-1.0	1837.0	1046.0	-1.0	1432.0	1175.0	-1.0	1523.0	
535.937	1152.0	-1.0	1570.0	1200.0	-1.0	1480.0	1219.0	-1.0	1751.0	1662.0	-1.0	2106.0	1735.0	-1.0	2732.0	1494.0	-1.0	1909.0	1039.0	-1.0	1608.0	2284.0	-1.0	2781.0	855.0	-1.0	1205.0	1558.0	-1.0	1742.0	1914.0	-1.0	3023.0	1552.0	-1.0	2034.0	1851.0	-1.0	2959.0	1440.0	-1.0	1842.0	1048.0	-1.0	1435.0	1176.0	-1.0	1528.0	
536.436	1151.0	-1.0	1568.0	1199.0	-1.0	1476.0	1218.0	-1.0	1750.0	1660.0	-1.0	2102.0	1731.0	-1.0	2724.0	1490.0	-1.0	1903.0	1038.0	-1.0	1603.0	2283.0	-1.0	2782.0	855.0	-1.0	1205.0	1560.0	-1.0	1745.0	1914.0	-1.0	3023.0	1550.0	-1.0	2029.0	1851.0	-1.0	2959.0	1439.0	-1.0	1840.0	1049.0	-1.0	1437.0	1176.0	-1.0	1528.0	
536.936	1152.0	-1.0	1568.0	1200.0	-1.0	1476.0	1219.0	-1.0	1751.0	1662.0	-1.0	2102.0	1729.0	-1.0	2717.0	1489.0	-1.0	1896.0	1036.0	-1.0	1598.0	2283.0	-1.0	2783.0	855.0	-1.0	1203.0	1560.0	-1.0	1746.0	1913.0	-1.0	3017.0	1547.0	-1.0	2019.0	1849.0	-1.0	2951.0	1435.0	-1.0	1828.0	1049.0	-1.0	1436.0	1175.0	-1.0	1522.0	
537.435	1152.0	-1.0	1566.0	1200.0	-1.0	1474.0	1219.0	-1.0	1749.0	1662.0	-1.0	2101.0	1727.0	-1.0	2713.0	1487.0	-1.0	1896.0	1035.0	-1.0	1597.0	2281.0	-1.0	2786.0	856.0	-1.0	1205.0	1561.0	-1.0	1750.0	1915.0	-1.0	3021.0	1549.0	-1.0	2021.0	1850.0	-1.0	2945.0	1434.0	-1.0	1821.0	1050.0	-1.0	1435.0	1174.0	-1.0	1517.0	
537.934	1150.0	-1.0	1561.0	1197.0	-1.0	1468.0	1217.0	-1.0	1743.0	1658.0	-1.0	2095.0	1723.0	-1.0	2704.0	1484.0	-1.0	1890.0	1033.0	-1.0	1594.0	2277.0	-1.0	2781.0	855.0	-1.0	1205.0	1561.0	-1.0	1751.0	1915.0	-1.0	3020.0	1549.0	-1.0	2021.0	1850.0	-1.0	2942.0	1434.0	-1.0	1821.0	1050.0	-1.0	1435.0	1174.0	-1.0	1517.0	
538.433	1147.0	-1.0	1555.0	1195.0	-1.0	1461.0	1214.0	-1.0	1735.0	1654.0	-1.0	2084.0	1720.0	-1.0	2695.0	1480.0	-1.0	1881.0	1032.0	-1.0	1589.0	2271.0	-1.0	2773.0	854.0	-1.0	1204.0	1559.0	-1.0	1749.0	1913.0	-1.0	3014.0	1547.0	-1.0	2014.0	1849.0	-1.0	2935.0	1433.0	-1.0	1817.0	1050.0	-1.0	1432.0	1173.0	-1.0	1515.0	
538.933	1147.0	-1.0	1550.0	1194.0	-1.0	1454.0	1214.0	-1.0	1729.0	1653.0	-1.0	2076.0	1716.0	-1.0	2684.0	1476.0	-1.0	1870.0	1029.0	-1.0	1582.0	2265.0	-1.0	2762.0	853.0	-1.0	1199.0	1556.0	-1.0	1744.0	1910.0	-1.0	3003.0	1544.0	-1.0	2003.0	1847.0	-1.0	2924.0	1428.0	-1.0	1807.0	1048.0	-1.0	1430.0	1171.0	-1.0	1509.0	
539.432	1145.0	-1.0	1547.0	1192.0	-1.0	1451.0	1212.0	-1.0	1726.0	1651.0	-1.0	2072.0	1714.0	-1.0	2680.0	1474.0	-1.0	1868.0	1029.0	-1.0	1582.0	2260.0	-1.0	2756.0	853.0	-1.0	1200.0	1554.0	-1.0	1743.0	1910.0	-1.0	3003.0	1545.0	-1.0	2004.0	1847.0	-1.0	2916.0	1429.0	-1.0	1801.0	1050.0	-1.0	1428.0	1170.0	-1.0	1504.0	
539.931	1144.0	-1.0	1542.0	1190.0	-1.0	1446.0	1210.0	-1.0	1718.0	1648.0	-1.0	2063.0	1710.0	-1.0	2669.0	1470.0	-1.0	1860.0	1026.0	-1.0	1577.0	2251.0	-1.0	2743.0	852.0	-1.0	1198.0	1550.0	-1.0	1737.0	1907.0	-1.0	2994.0	1542.0	-1.0	1998.0	1845.0	-1.0	2910.0	1428.0	-1.0	1799.0	1050.0	-1.0	1426.0	1170.0	-1.0	1503.0	
540.431	1141.0	-1.0	1536.0	1186.0	-1.0	1437.0	1208.0	-1.0	1709.0	1641.0	-1.0	2049.0	1704.0	-1.0	2652.0	1464.0	-1.0	1845.0	1024.0	-1.0	1568.0	2241.0	-1.0	2722.0	850.0	-1.0	1192.0	1545.0	-1.0	1727.0	1901.0	-1.0	2976.0	1537.0	-1.0	1985.0	1842.0	-1.0	2897.0	1424.0	-1.0	1790.0	1047.0	-1.0	1422.0	1168.0	-1.0	1499.0	
540.930	1140.0	-1.0	1535.0	1186.0	-1.0	1438.0	1207.0	-1.0	1708.0	1641.0	-1.0	2048.0	1701.0	-1.0	2646.0	1463.0	-1.0	1844.0	1023.0	-1.0	1567.0	2236.0	-1.0	2712.0	850.0	-1.0	1190.0	1542.0	-1.0	1722.0	1899.0	-1.0	2967.0	1536.0	-1.0	1981.0	1839.0	-1.0	2887.0	1421.0	-1.0	1782.0	1047.0	-1.0	1420.0	1166.0	-1.0	1494.0	
541.430	1139.0	-1.0	1533.0	1185.0	-1.0	1436.0	1205.0	-1.0	1705.0	1638.0	-1.0	2045.0	1698.0	-1.0	2638.0	1461.0	-1.0	1840.0	1022.0	-1.0	1565.0	2230.0	-1.0	2701.0	849.0	-1.0	1188.0	1538.0	-1.0	1716.0	1896.0	-1.0	2958.0	1535.0	-1.0	1978.0	1837.0	-1.0	2885.0	1421.0	-1.0	1784.0	1045.0	-1.0	1419.0	1166.0	-1.0	1495.0	
541.929	1138.0	-1.0	1531.0	1183.0	-1.0	1432.0	1203.0	-1.0	1701.0	1635.0	-1.0	2038.0	1695.0	-1.0	2629.0	1458.0	-1.0	1834.0	1020.0	-1.0	1559.0	2225.0	-1.0	2690.0	847.0	-1.0	1185.0	1535.0	-1.0	1711.0	1891.0	-1.0	2947.0	1532.0	-1.0	1971.0	1834.0	-1.0	2880.0	1420.0	-1.0	1782.0	1043.0	-1.0	1417.0	1165.0	-1.0	1495.0	
542.429	1139.0	-1.0	1533.0	1183.0	-1.0	1436.0	1203.0	-1.0	1704.0	1636.0	-1.0	2043.0	1695.0	-1.0	2630.0	1460.0	-1.0	1837.0	1021.0	-1.0	1562.0	2225.0	-1.0	2691.0	847.0	-1.0	1184.0	1535.0	-1.0	1710.0	1891.0	-1.0	2946.0	1533.0	-1.0	1972.0	1832.0	-1.0	2874.0	1418.0	-1.0	1777.0	1043.0	-1.0	1416.0	1163.0	-1.0	1493.0	
542.928	1137.0	-1.0	1532.0	1183.0	-1.0	1437.0	1202.0	-1.0	1703.0	1635.0	-1.0	2042.0	1695.0	-1.0	2630.0	1460.0	-1.0	1838.0	1021.0	-1.0	1562.0	2223.0	-1.0	2690.0	847.0	-1.0	1183.0	1534.0	-1.0	1710.0	1889.0	-1.0	2944.0	1533.0	-1.0	1973.0	1830.0	-1.0	2876.0	1418.0	-1.0	1781.0	1042.0	-1.0	1416.0	1163.0	-1.0	1495.0	
543.428	1135.0	-1.0	1528.0	1181.0	-1.0	1432.0	1200.0	-1.0	1699.0	1632.0	-1.0	2035.0	1693.0	-1.0	2626.0	1457.0	-1.0	1833.0	1020.0	-1.0	1559.0	2222.0	-1.0	2686.0	845.0	-1.0	1181.0	1532.0	-1.0	1707.0	1886.0	-1.0	2937.0	1530.0	-1.0	1969.0	1828.0	-1.0	2872.0	1416.0	-1.0	1780.0	1040.0	-1.0	1413.0	1162.0	-1.0	1495.0	
543.927	1135.0	-1.0	1529.0	1181.0	-1.0	1434.0	1200.0	-1.0	1701.0	1632.0	-1.0	2038.0	1695.0	-1.0	2632.0	1459.0	-1.0	1838.0	1021.0	-1.0	1564.0	2225.0	-1.0	2693.0	846.0	-1.0	1183.0	1533.0	-1.0	1711.0	1887.0	-1.0	2944.0	1533.0	-1.0	1979.0	1828.0	-1.0	2874.0	1417.0	-1.0	1780.0	1040.0	-1.0	1412.0	1162.0	-1.0	1496.0	
544.426	1134.0	-1.0	1529.0	1180.0	-1.0	1435.0	1200.0	-1.0	1701.0	1631.0	-1.0	2038.0	1696.0	-1.0	2637.0	1460.0	-1.0	1840.0	1022.0	-1.0	1566.0	2225.0	-1.0	2696.0	846.0	-1.0	1183.0	1533.0	-1.0	1713.0	1887.0	-1.0	2948.0	1535.0	-1.0	1984.0	1827.0	-1.0	2879.0	1418.0	-1.0	1786.0	1039.0	-1.0	1414.0	1163.0	-1.0	1499.0	
544.925	1134.0	-1.0	1529.0	1179.0	-1.0	1433.0	1199.0	-1.0	1701.0	1630.0	-1.0	2036.0	1696.0	-1.0	2638.0	1459.0	-1.0	1839.0	1022.0	-1.0	1566.0	2226.0	-1.0	2699.0	845.0	-1.0	1182.0	1532.0	-1.0	1713.0	1886.0	-1.0	2948.0	1534.0	-1.0	1983.0	1827.0	-1.0	2881.0	1417.0	-1.0	1787.0	1038.0	-1.0	1414.0	1163.0	-1.0	1500.0	
545.424	1135.0	-1.0	1532.0	1181.0	-1.0	1438.0	1200.0	-1.0	1706.0	1633.0	-1.0	2044.0	1699.0	-1.0	2649.0	1463.0	-1.0	1847.0	1024.0	-1.0	1573.0	2231.0	-1.0	2710.0	846.0	-1.0	1186.0	1534.0	-1.0	1718.0	1889.0	-1.0	2959.0	1538.0	-1.0	1994.0	1829.0	-1.0	2887.0	1419.0	-1.0	1789.0	1038.0	-1.0	1415.0	1164.0	-1.0	1502.0	
545.923	1136.0	-1.0	1535.0	1182.0	-1.0	1441.0	1201.0	-1.0	1707.0	1633.0	-1.0	2045.0	1701.0	-1.0	2654.0	1464.0	-1.0	1850.0	1025.0	-1.0	1575.0	2233.0	-1.0	2713.0	846.0	-1.0	1187.0	1535.0	-1.0	1720.0	1889.0	-1.0	2963.0	1539.0	-1.0	1997.0	1830.0	-1.0	2893.0	1420.0	-1.0	1794.0	1038.0	-1.0	1418.0	1165.0	-1.0	1506.0	
546.422	1137.0	-1.0	1536.0	1181.0	-1.0	1439.0	1202.0	-1.0	1709.0	1634.0	-1.0	2045.0	1701.0	-1.0	2654.0	1463.0	-1.0	1848.0	1024.0	-1.0	1573.0	2233.0	-1.0	2713.0	846.0	-1.0	1186.0	1534.0	-1.0	1718.0	1887.0	-1.0	2960.0	1536.0	-1.0	1991.0	1828.0	-1.0	2893.0	1419.0	-1.0	1793.0	1038.0	-1.0	1418.0	1164.0	-1.0	1507.0	
546.922	1138.0	-1.0	1540.0	1183.0	-1.0	1444.0	1202.0	-1.0	1713.0	1636.0	-1.0	2051.0	1703.0	-1.0	2661.0	1465.0	-1.0	1854.0	1025.0	-1.0	1578.0	2236.0	-1.0	2719.0	846.0	-1.0	1189.0	1536.0	-1.0	1722.0	1890.0	-1.0	2968.0	1538.0	-1.0	1998.0	1831.0	-1.0	2903.0	1422.0	-1.0	1802.0	1041.0	-1.0	1424.0	1167.0	-1.0	1513.0	
547.421	1138.0	-1.0	1543.0	1183.0	-1.0	1447.0	1203.0	-1.0	1715.0	1637.0	-1.0	2055.0	1703.0	-1.0	2662.0	1466.0	-1.0	1856.0	1025.0	-1.0	1579.0	2237.0	-1.0	2721.0	847.0	-1.0	1191.0	1537.0	-1.0	1724.0	1890.0	-1.0	2970.0	1538.0	-1.0	1999.0	1832.0	-1.0	2910.0	1423.0	-1.0	1807.0	1041.0	-1.0	1426.0	1168.0	-1.0	1518.0	
547.920	1140.0	-1.0	1546.0	1185.0	-1.0	1449.0	1205.0	-1.0	1720.0	1641.0	-1.0	2061.0	1704.0	-1.0	2663.0	1467.0	-1.0	1856.0	1026.0	-1.0	1578.0	2238.0	-1.0	2723.0	847.0	-1.0	1191.0	1538.0	-1.0	1724.0	1890.0	-1.0	2968.0	1536.0	-1.0	1994.0	1832.0	-1.0	2909.0	1421.0	-1.0	1803.0	1041.0	-1.0	1427.0	1167.0	-1.0	1517.0	
548.419	1140.0	-1.0	1549.0	1186.0	-1.0	1454.0	1205.0	-1.0	1723.0	1642.0	-1.0	2067.0	1704.0	-1.0	2666.0	1468.0	-1.0	1861.0	1026.0	-1.0	1581.0	2242.0	-1.0	2730.0	848.0	-1.0	1194.0	1540.0	-1.0	1728.0	1892.0	-1.0	2976.0	1538.0	-1.0	1999.0	1834.0	-1.0	2918.0	1424.0	-1.0	1811.0	1043.0	-1.0	1431.0	1168.0	-1.0	1523.0	
548.918	1140.0	-1.0	1548.0	1186.0	-1.0	1453.0	1205.0	-1.0	1723.0	1641.0	-1.0	2066.0	1703.0	-1.0	2664.0	1468.0	-1.0	1860.0	1026.0	-1.0	1579.0	2243.0	-1.0	2730.0	849.0	-1.0	1194.0	1541.0	-1.0	1729.0	1892.0	-1.0	2974.0	1537.0	-1.0	1997.0	1833.0	-1.0	2916.0	1423.0	-1.0	1811.0	1041.0	-1.0	1430.0	1169.0	-1.0	1523.0	
549.417	1141.0	-1.0	1550.0	1187.0	-1.0	1459.0	1205.0	-1.0	1727.0	1643.0	-1.0	2073.0	1705.0	-1.0	2669.0	1471.0	-1.0	1867.0	1027.0	-1.0	1583.0	2247.0	-1.0	2737.0	849.0	-1.0	1195.0	1542.0	-1.0	1731.0	1893.0	-1.0	2975.0	1537.0	-1.0	1995.0	1831.0	-1.0	2911.0	1421.0	-1.0	1804.0	1041.0	-1.0	1427.0	1166.0	-1.0	1519.0	
549.916	1139.0	-1.0	1549.0	1186.0	-1.0	1458.0	1205.0	-1.0	1726.0	1642.0	-1.0	2073.0	1704.0	-1.0	2669.0	1471.0	-1.0	1867.0	1027.0	-1.0	1584.0	2246.0	-1.0	2736.0	850.0	-1.0	1196.0	1543.0	-1.0	1732.0	1894.0	-1.0	2976.0	1537.0	-1.0	1996.0	1830.0	-1.0	2909.0	1421.0	-1.0	1806.0	1039.0	-1.0	1426.0	1166.0	-1.0	1519.0	
550.415	1139.0	-1.0	1545.0	1184.0	-1.0	1454.0	1203.0	-1.0	1722.0	1640.0	-1.0	2067.0	1703.0	-1.0	2664.0	1469.0	-1.0	1862.0	1026.0	-1.0	1580.0	2245.0	-1.0	2733.0	849.0	-1.0	1195.0	1542.0	-1.0	1731.0	1893.0	-1.0	2972.0	1535.0	-1.0	1992.0	1828.0	-1.0	2903.0	1420.0	-1.0	1803.0	1039.0	-1.0	1423.0	1164.0	-1.0	1516.0	
550.914	1138.0	-1.0	1545.0	1184.0	-1.0	1456.0	1203.0	-1.0	1723.0	1640.0	-1.0	2069.0	1703.0	-1.0	2667.0	1469.0	-1.0	1865.0	1027.0	-1.0	1583.0	2246.0	-1.0	2737.0	850.0	-1.0	1198.0	1543.0	-1.0	1734.0	1894.0	-1.0	2979.0	1537.0	-1.0	1999.0	1829.0	-1.0	2905.0	1422.0	-1.0	1805.0	1039.0	-1.0	1421.0	1166.0	-1.0	1516.0	
551.413	1138.0	-1.0	1543.0	1183.0	-1.0	1454.0	1202.0	-1.0	1720.0	1639.0	-1.0	2065.0	1702.0	-1.0	2665.0	1468.0	-1.0	1862.0	1026.0	-1.0	1582.0	2244.0	-1.0	2735.0	849.0	-1.0	1196.0	1541.0	-1.0	1732.0	1892.0	-1.0	2976.0	1536.0	-1.0	1997.0	1828.0	-1.0	2902.0	1421.0	-1.0	1803.0	1038.0	-1.0	1419.0	1166.0	-1.0	1515.0	
551.912	1138.0	-1.0	1543.0	1183.0	-1.0	1451.0	1202.0	-1.0	1719.0	1640.0	-1.0	2065.0	1701.0	-1.0	2661.0	1466.0	-1.0	1857.0	1025.0	-1.0	1578.0	2240.0	-1.0	2727.0	848.0	-1.0	1193.0	1540.0	-1.0	1729.0	1890.0	-1.0	2969.0	1534.0	-1.0	1992.0	1826.0	-1.0	2895.0	1419.0	-1.0	1797.0	1038.0	-1.0	1418.0	1164.0	-1.0	1512.0	
552.411	1138.0	-1.0	1543.0	1184.0	-1.0	1453.0	1203.0	-1.0	1721.0	1642.0	-1.0	2071.0	1702.0	-1.0	2663.0	1467.0	-1.0	1860.0	1025.0	-1.0	1579.0	2235.0	-1.0	2717.0	849.0	-1.0	1196.0	1543.0	-1.0	1733.0	1893.0	-1.0	2976.0	1538.0	-1.0	1999.0	1829.0	-1.0	2903.0	1424.0	-1.0	1810.0	1039.0	-1.0	1422.0	1167.0	-1.0	1517.0	
552.910	1139.0	-1.0	1543.0	1184.0	-1.0	1453.0	1203.0	-1.0	1722.0	1644.0	-1.0	2074.0	1702.0	-1.0	2662.0	1467.0	-1.0	1860.0	1024.0	-1.0	1577.0	2230.0	-1.0	2707.0	850.0	-1.0	1198.0	1545.0	-1.0	1735.0	1896.0	-1.0	2980.0	1539.0	-1.0	2003.0	1831.0	-1.0	2907.0	1427.0	-1.0	1816.0	1041.0	-1.0	1424.0	1169.0	-1.0	1520.0	
553.409	1140.0	-1.0	1547.0	1187.0	-1.0	1459.0	1206.0	-1.0	1727.0	1649.0	-1.0	2085.0	1703.0	-1.0	2665.0	1471.0	-1.0	1864.0	1025.0	-1.0	1579.0	2230.0	-1.0	2706.0	851.0	-1.0	1198.0	1547.0	-1.0	1736.0	1897.0	-1.0	2980.0	1540.0	-1.0	2003.0	1832.0	-1.0	2905.0	1426.0	-1.0	1813.0	1041.0	-1.0	1426.0	1169.0	-1.0	1519.0	
553.908	1140.0	-1.0	1547.0	1187.0	-1.0	1460.0	1205.0	-1.0	1728.0	1651.0	-1.0	2089.0	1703.0	-1.0	2663.0	1471.0	-1.0	1866.0	1025.0	-1.0	1579.0	2228.0	-1.0	2702.0	851.0	-1.0	1200.0	1548.0	-1.0	1739.0	1899.0	-1.0	2984.0	1543.0	-1.0	2008.0	1834.0	-1.0	2911.0	1430.0	-1.0	1819.0	1043.0	-1.0	1428.0	1171.0	-1.0	1523.0	
554.407	1139.0	-1.0	1544.0	1187.0	-1.0	1456.0	1205.0	-1.0	1725.0	1650.0	-1.0	2085.0	1700.0	-1.0	2657.0	1469.0	-1.0	1862.0	1024.0	-1.0	1575.0	2227.0	-1.0	2698.0	851.0	-1.0	1198.0	1548.0	-1.0	1738.0	1898.0	-1.0	2982.0	1541.0	-1.0	2005.0	1834.0	-1.0	2910.0	1430.0	-1.0	1820.0	1043.0	-1.0	1428.0	1171.0	-1.0	1523.0	
554.906	1139.0	-1.0	1545.0	1187.0	-1.0	1459.0	1205.0	-1.0	1726.0	1652.0	-1.0	2089.0	1700.0	-1.0	2659.0	1469.0	-1.0	1866.0	1024.0	-1.0	1577.0	2227.0	-1.0	2700.0	852.0	-1.0	1201.0	1549.0	-1.0	1741.0	1901.0	-1.0	2989.0	1545.0	-1.0	2014.0	1837.0	-1.0	2917.0	1434.0	-1.0	1827.0	1044.0	-1.0	1430.0	1173.0	-1.0	1527.0	
555.405	1137.0	-1.0	1542.0	1187.0	-1.0	1457.0	1204.0	-1.0	1725.0	1651.0	-1.0	2087.0	1698.0	-1.0	2655.0	1468.0	-1.0	1864.0	1024.0	-1.0	1575.0	2225.0	-1.0	2697.0	851.0	-1.0	1200.0	1549.0	-1.0	1741.0	1901.0	-1.0	2989.0	1544.0	-1.0	2014.0	1838.0	-1.0	2920.0	1435.0	-1.0	1829.0	1044.0	-1.0	1431.0	1174.0	-1.0	1530.0	
555.904	1137.0	-1.0	1544.0	1187.0	-1.0	1461.0	1204.0	-1.0	1728.0	1652.0	-1.0	2093.0	1699.0	-1.0	2654.0	1469.0	-1.0	1865.0	1024.0	-1.0	1574.0	2226.0	-1.0	2698.0	851.0	-1.0	1198.0	1549.0	-1.0	1741.0	1900.0	-1.0	2988.0	1543.0	-1.0	2011.0	1837.0	-1.0	2918.0	1433.0	-1.0	1825.0	1044.0	-1.0	1431.0	1172.0	-1.0	1529.0	
556.404	1136.0	-1.0	1544.0	1187.0	-1.0	1463.0	1204.0	-1.0	1727.0	1652.0	-1.0	2094.0	1699.0	-1.0	2656.0	1470.0	-1.0	1866.0	1024.0	-1.0	1575.0	2227.0	-1.0	2700.0	851.0	-1.0	1200.0	1550.0	-1.0	1745.0	1902.0	-1.0	2994.0	1545.0	-1.0	2016.0	1838.0	-1.0	2927.0	1435.0	-1.0	1833.0	1044.0	-1.0	1434.0	1173.0	-1.0	1534.0	
556.904	1136.0	-1.0	1544.0	1186.0	-1.0	1461.0	1202.0	-1.0	1727.0	1651.0	-1.0	2090.0	1699.0	-1.0	2656.0	1469.0	-1.0	1866.0	1023.0	-1.0	1575.0	2228.0	-1.0	2704.0	852.0	-1.0	1201.0	1552.0	-1.0	1748.0	1903.0	-1.0	2998.0	1545.0	-1.0	2019.0	1838.0	-1.0	2932.0	1435.0	-1.0	1836.0	1043.0	-1.0	1436.0	1174.0	-1.0	1538.0	
557.403	1137.0	-1.0	1548.0	1187.0	-1.0	1466.0	1203.0	-1.0	1731.0	1653.0	-1.0	2097.0	1701.0	-1.0	2666.0	1472.0	-1.0	1874.0	1025.0	-1.0	1580.0	2232.0	-1.0	2714.0	853.0	-1.0	1207.0	1556.0	-1.0	1756.0	1908.0	-1.0	3012.0	1550.0	-1.0	2031.0	1841.0	-1.0	2940.0	1438.0	-1.0	1840.0	1045.0	-1.0	1440.0	1175.0	-1.0	1543.0	
557.902	1137.0	-1.0	1550.0	1187.0	-1.0	1468.0	1203.0	-1.0	1732.0	1653.0	-1.0	2099.0	1703.0	-1.0	2671.0	1473.0	-1.0	1878.0	1025.0	-1.0	1583.0	2235.0	-1.0	2720.0	854.0	-1.0	1210.0	1557.0	-1.0	1759.0	1909.0	-1.0	3019.0	1550.0	-1.0	2035.0	1841.0	-1.0	2946.0	1439.0	-1.0	1845.0	1046.0	-1.0	1443.0	1176.0	-1.0	1548.0	
558.401	1138.0	-1.0	1553.0	1188.0	-1.0	1469.0	1204.0	-1.0	1735.0	1654.0	-1.0	2101.0	1703.0	-1.0	2674.0	1474.0	-1.0	1879.0	1026.0	-1.0	1583.0	2238.0	-1.0	2726.0	853.0	-1.0	1208.0	1556.0	-1.0	1758.0	1908.0	-1.0	3017.0	1549.0	-1.0	2031.0	1838.0	-1.0	2944.0	1434.0	-1.0	1840.0	1043.0	-1.0	1443.0	1175.0	-1.0	1547.0	
558.900	1137.0	-1.0	1555.0	1188.0	-1.0	1472.0	1203.0	-1.0	1737.0	1655.0	-1.0	2104.0	1705.0	-1.0	2679.0	1475.0	-1.0	1883.0	1027.0	-1.0	1586.0	2240.0	-1.0	2730.0	853.0	-1.0	1210.0	1556.0	-1.0	1759.0	1908.0	-1.0	3021.0	1549.0	-1.0	2034.0	1838.0	-1.0	2948.0	1436.0	-1.0	1847.0	1043.0	-1.0	1445.0	1175.0	-1.0	1552.0	
559.399	1137.0	-1.0	1555.0	1186.0	-1.0	1470.0	1202.0	-1.0	1735.0	1652.0	-1.0	2101.0	1704.0	-1.0	2679.0	1474.0	-1.0	1882.0	1026.0	-1.0	1586.0	2240.0	-1.0	2729.0	853.0	-1.0	1208.0	1553.0	-1.0	1755.0	1905.0	-1.0	3015.0	1547.0	-1.0	2031.0	1836.0	-1.0	2945.0	1434.0	-1.0	1845.0	1043.0	-1.0	1445.0	1174.0	-1.0	1551.0	
559.898	1137.0	-1.0	1558.0	1187.0	-1.0	1475.0	1203.0	-1.0	1739.0	1654.0	-1.0	2107.0	1706.0	-1.0	2686.0	1476.0	-1.0	1888.0	1027.0	-1.0	1591.0	2240.0	-1.0	2733.0	853.0	-1.0	1210.0	1553.0	-1.0	1756.0	1906.0	-1.0	3019.0	1549.0	-1.0	2036.0	1835.0	-1.0	2943.0	1434.0	-1.0	1841.0	1042.0	-1.0	1444.0	1175.0	-1.0	1550.0	
560.398	1137.0	-1.0	1558.0	1187.0	-1.0	1475.0	1203.0	-1.0	1739.0	1653.0	-1.0	2107.0	1705.0	-1.0	2686.0	1475.0	-1.0	1889.0	1027.0	-1.0	1591.0	2239.0	-1.0	2731.0	853.0	-1.0	1209.0	1552.0	-1.0	1753.0	1905.0	-1.0	3016.0	1548.0	-1.0	2035.0	1835.0	-1.0	2944.0	1432.0	-1.0	1841.0	1041.0	-1.0	1444.0	1175.0	-1.0	1551.0	
560.897	1137.0	-1.0	1556.0	1186.0	-1.0	1472.0	1203.0	-1.0	1739.0	1653.0	-1.0	2105.0	1704.0	-1.0	2682.0	1473.0	-1.0	1885.0	1026.0	-1.0	1588.0	2236.0	-1.0	2727.0	851.0	-1.0	1205.0	1549.0	-1.0	1748.0	1901.0	-1.0	3007.0	1545.0	-1.0	2026.0	1833.0	-1.0	2940.0	1429.0	-1.0	1835.0	1040.0	-1.0	1442.0	1173.0	-1.0	1549.0	
561.397	1136.0	-1.0	1555.0	1185.0	-1.0	1472.0	1203.0	-1.0	1739.0	1653.0	-1.0	2104.0	1703.0	-1.0	2682.0	1473.0	-1.0	1885.0	1027.0	-1.0	1588.0	2234.0	-1.0	2725.0	851.0	-1.0	1205.0	1549.0	-1.0	1748.0	1900.0	-1.0	3008.0	1545.0	-1.0	2029.0	1834.0	-1.0	2944.0	1430.0	-1.0	1839.0	1041.0	-1.0	1443.0	1173.0	-1.0	1551.0	
561.896	1135.0	-1.0	1551.0	1184.0	-1.0	1467.0	1201.0	-1.0	1734.0	1649.0	-1.0	2097.0	1700.0	-1.0	2676.0	1470.0	-1.0	1880.0	1025.0	-1.0	1585.0	2231.0	-1.0	2720.0	850.0	-1.0	1203.0	1547.0	-1.0	1746.0	1898.0	-1.0	3003.0	1543.0	-1.0	2025.0	1834.0	-1.0	2943.0	1428.0	-1.0	1836.0	1040.0	-1.0	1442.0	1174.0	-1.0	1549.0	
562.396	1135.0	-1.0	1552.0	1184.0	-1.0	1468.0	1201.0	-1.0	1735.0	1649.0	-1.0	2099.0	1700.0	-1.0	2678.0	1470.0	-1.0	1882.0	1026.0	-1.0	1587.0	2230.0	-1.0	2720.0	851.0	-1.0	1204.0	1547.0	-1.0	1748.0	1899.0	-1.0	3005.0	1546.0	-1.0	2027.0	1834.0	-1.0	2940.0	1427.0	-1.0	1829.0	1041.0	-1.0	1440.0	1172.0	-1.0	1546.0	
562.895	1135.0	-1.0	1552.0	1183.0	-1.0	1466.0	1201.0	-1.0	1734.0	1648.0	-1.0	2097.0	1701.0	-1.0	2678.0	1470.0	-1.0	1882.0	1025.0	-1.0	1586.0	2227.0	-1.0	2718.0	851.0	-1.0	1206.0	1548.0	-1.0	1750.0	1900.0	-1.0	3007.0	1546.0	-1.0	2029.0	1835.0	-1.0	2943.0	1427.0	-1.0	1832.0	1042.0	-1.0	1442.0	1173.0	-1.0	1547.0	
563.394	1136.0	-1.0	1555.0	1185.0	-1.0	1465.0	1202.0	-1.0	1736.0	1649.0	-1.0	2096.0	1701.0	-1.0	2678.0	1470.0	-1.0	1879.0	1025.0	-1.0	1584.0	2227.0	-1.0	2718.0	851.0	-1.0	1207.0	1549.0	-1.0	1753.0	1900.0	-1.0	3008.0	1545.0	-1.0	2027.0	1836.0	-1.0	2943.0	1426.0	-1.0	1829.0	1042.0	-1.0	1441.0	1173.0	-1.0	1546.0	
563.894	1138.0	-1.0	1559.0	1186.0	-1.0	1469.0	1203.0	-1.0	1739.0	1650.0	-1.0	2100.0	1704.0	-1.0	2684.0	1472.0	-1.0	1885.0	1026.0	-1.0	1587.0	2232.0	-1.0	2727.0	853.0	-1.0	1212.0	1553.0	-1.0	1761.0	1904.0	-1.0	3019.0	1549.0	-1.0	2037.0	1840.0	-1.0	2954.0	1430.0	-1.0	1838.0	1044.0	-1.0	1446.0	1176.0	-1.0	1551.0	
564.393	1139.0	-1.0	1562.0	1188.0	-1.0	1471.0	1204.0	-1.0	1741.0	1651.0	-1.0	2102.0	1706.0	-1.0	2688.0	1474.0	-1.0	1889.0	1026.0	-1.0	1589.0	2238.0	-1.0	2740.0	854.0	-1.0	1216.0	1555.0	-1.0	1766.0	1906.0	-1.0	3026.0	1550.0	-1.0	2042.0	1841.0	-1.0	2960.0	1431.0	-1.0	1841.0	1045.0	-1.0	1450.0	1177.0	-1.0	1554.0	
564.893	1142.0	-1.0	1568.0	1190.0	-1.0	1476.0	1207.0	-1.0	1747.0	1655.0	-1.0	2111.0	1709.0	-1.0	2695.0	1477.0	-1.0	1893.0	1027.0	-1.0	1592.0	2246.0	-1.0	2756.0	855.0	-1.0	1216.0	1557.0	-1.0	1770.0	1907.0	-1.0	3028.0	1551.0	-1.0	2042.0	1843.0	-1.0	2960.0	1429.0	-1.0	1837.0	1045.0	-1.0	1451.0	1177.0	-1.0	1553.0	
565.392	1143.0	-1.0	1574.0	1193.0	-1.0	1482.0	1208.0	-1.0	1754.0	1658.0	-1.0	2120.0	1712.0	-1.0	2705.0	1480.0	-1.0	1903.0	1029.0	-1.0	1597.0	2255.0	-1.0	2776.0	855.0	-1.0	1219.0	1558.0	-1.0	1774.0	1910.0	-1.0	3035.0	1553.0	-1.0	2051.0	1846.0	-1.0	2967.0	1432.0	-1.0	1841.0	1047.0	-1.0	1455.0	1179.0	-1.0	1554.0	
565.891	1144.0	-1.0	1577.0	1194.0	-1.0	1485.0	1208.0	-1.0	1755.0	1658.0	-1.0	2122.0	1713.0	-1.0	2710.0	1483.0	-1.0	1906.0	1030.0	-1.0	1601.0	2261.0	-1.0	2787.0	855.0	-1.0	1218.0	1557.0	-1.0	1774.0	1908.0	-1.0	3033.0	1554.0	-1.0	2053.0	1847.0	-1.0	2968.0	1432.0	-1.0	1840.0	1049.0	-1.0	1455.0	1179.0	-1.0	1554.0	
566.390	1144.0	-1.0	1576.0	1193.0	-1.0	1482.0	1208.0	-1.0	1754.0	1657.0	-1.0	2117.0	1713.0	-1.0	2708.0	1481.0	-1.0	1902.0	1029.0	-1.0	1597.0	2259.0	-1.0	2784.0	852.0	-1.0	1212.0	1553.0	-1.0	1766.0	1902.0	-1.0	3019.0	1550.0	-1.0	2043.0	1844.0	-1.0	2959.0	1428.0	-1.0	1830.0	1048.0	-1.0	1453.0	1176.0	-1.0	1547.0	
566.889	1145.0	-1.0	1577.0	1193.0	-1.0	1484.0	1209.0	-1.0	1755.0	1657.0	-1.0	2118.0	1714.0	-1.0	2710.0	1481.0	-1.0	1903.0	1029.0	-1.0	1599.0	2256.0	-1.0	2780.0	852.0	-1.0	1210.0	1551.0	-1.0	1761.0	1900.0	-1.0	3013.0	1550.0	-1.0	2041.0	1842.0	-1.0	2949.0	1425.0	-1.0	1820.0	1046.0	-1.0	1447.0	1174.0	-1.0	1541.0	
567.388	1143.0	-1.0	1573.0	1192.0	-1.0	1480.0	1207.0	-1.0	1750.0	1655.0	-1.0	2112.0	1711.0	-1.0	2702.0	1478.0	-1.0	1896.0	1028.0	-1.0	1597.0	2248.0	-1.0	2764.0	850.0	-1.0	1206.0	1546.0	-1.0	1753.0	1896.0	-1.0	3000.0	1547.0	-1.0	2034.0	1840.0	-1.0	2940.0	1423.0	-1.0	1816.0	1045.0	-1.0	1443.0	1172.0	-1.0	1536.0	
567.887	1142.0	-1.0	1569.0	1190.0	-1.0	1474.0	1206.0	-1.0	1745.0	1652.0	-1.0	2104.0	1707.0	-1.0	2690.0	1473.0	-1.0	1884.0	1026.0	-1.0	1590.0	2239.0	-1.0	2744.0	848.0	-1.0	1200.0	1542.0	-1.0	1743.0	1890.0	-1.0	2983.0	1542.0	-1.0	2021.0	1836.0	-1.0	2928.0	1419.0	-1.0	1808.0	1041.0	-1.0	1436.0	1170.0	-1.0	1531.0	
568.387	1141.0	-1.0	1565.0	1190.0	-1.0	1473.0	1205.0	-1.0	1740.0	1650.0	-1.0	2100.0	1704.0	-1.0	2682.0	1470.0	-1.0	1878.0	1025.0	-1.0	1587.0	2231.0	-1.0	2729.0	847.0	-1.0	1198.0	1538.0	-1.0	1738.0	1887.0	-1.0	2975.0	1541.0	-1.0	2020.0	1835.0	-1.0	2924.0	1421.0	-1.0	1811.0	1041.0	-1.0	1433.0	1170.0	-1.0	1532.0	
568.886	1139.0	-1.0	1562.0	1187.0	-1.0	1469.0	1203.0	-1.0	1735.0	1647.0	-1.0	2093.0	1700.0	-1.0	2672.0	1466.0	-1.0	1869.0	1024.0	-1.0	1581.0	2222.0	-1.0	2713.0	846.0	-1.0	1193.0	1534.0	-1.0	1731.0	1882.0	-1.0	2964.0	1538.0	-1.0	2014.0	1832.0	-1.0	2917.0	1419.0	-1.0	1808.0	1039.0	-1.0	1429.0	1169.0	-1.0	1530.0	
569.385	1139.0	-1.0	1562.0	1188.0	-1.0	1472.0	1202.0	-1.0	1736.0	1647.0	-1.0	2095.0	1700.0	-1.0	2667.0	1466.0	-1.0	1866.0	1024.0	-1.0	1580.0	2218.0	-1.0	2702.0	843.0	-1.0	1189.0	1528.0	-1.0	1725.0	1877.0	-1.0	2954.0	1536.0	-1.0	2007.0	1828.0	-1.0	2904.0	1416.0	-1.0	1798.0	1037.0	-1.0	1424.0	1166.0	-1.0	1523.0	
569.884	1138.0	-1.0	1561.0	1188.0	-1.0	1470.0	1201.0	-1.0	1733.0	1646.0	-1.0	2091.0	1697.0	-1.0	2660.0	1464.0	-1.0	1862.0	1024.0	-1.0	1577.0	2213.0	-1.0	2693.0	842.0	-1.0	1186.0	1526.0	-1.0	1721.0	1875.0	-1.0	2947.0	1535.0	-1.0	2006.0	1826.0	-1.0	2900.0	1415.0	-1.0	1798.0	1036.0	-1.0	1422.0	1167.0	-1.0	1523.0	
570.383	1137.0	-1.0	1557.0	1187.0	-1.0	1465.0	1200.0	-1.0	1729.0	1643.0	-1.0	2084.0	1695.0	-1.0	2651.0	1461.0	-1.0	1855.0	1022.0	-1.0	1572.0	2210.0	-1.0	2686.0	840.0	-1.0	1181.0	1523.0	-1.0	1716.0	1871.0	-1.0	2938.0	1532.0	-1.0	2000.0	1823.0	-1.0	2892.0	1412.0	-1.0	1792.0	1034.0	-1.0	1418.0	1165.0	-1.0	1520.0	
570.882	1138.0	-1.0	1559.0	1187.0	-1.0	1467.0	1201.0	-1.0	1731.0	1644.0	-1.0	2087.0	1695.0	-1.0	2652.0	1462.0	-1.0	1858.0	1023.0	-1.0	1573.0	2211.0	-1.0	2689.0	839.0	-1.0	1180.0	1522.0	-1.0	1715.0	1870.0	-1.0	2939.0	1534.0	-1.0	2006.0	1823.0	-1.0	2894.0	1414.0	-1.0	1796.0	1034.0	-1.0	1417.0	1166.0	-1.0	1523.0	
571.381	1138.0	-1.0	1558.0	1188.0	-1.0	1467.0	1201.0	-1.0	1730.0	1644.0	-1.0	2087.0	1696.0	-1.0	2653.0	1463.0	-1.0	1860.0	1023.0	-1.0	1574.0	2211.0	-1.0	2690.0	838.0	-1.0	1176.0	1519.0	-1.0	1712.0	1868.0	-1.0	2935.0	1534.0	-1.0	2006.0	1822.0	-1.0	2894.0	1414.0	-1.0	1797.0	1034.0	-1.0	1417.0	1166.0	-1.0	1524.0	
571.880	1139.0	-1.0	1563.0	1189.0	-1.0	1470.0	1202.0	-1.0	1737.0	1647.0	-1.0	2093.0	1697.0	-1.0	2655.0	1464.0	-1.0	1861.0	1024.0	-1.0	1573.0	2212.0	-1.0	2693.0	835.0	-1.0	1171.0	1517.0	-1.0	1708.0	1866.0	-1.0	2929.0	1533.0	-1.0	2003.0	1820.0	-1.0	2888.0	1411.0	-1.0	1789.0	1033.0	-1.0	1415.0	1164.0	-1.0	1521.0	
572.379	1140.0	-1.0	1565.0	1190.0	-1.0	1473.0	1202.0	-1.0	1739.0	1648.0	-1.0	2097.0	1699.0	-1.0	2660.0	1466.0	-1.0	1866.0	1024.0	-1.0	1576.0	2214.0	-1.0	2697.0	835.0	-1.0	1170.0	1517.0	-1.0	1708.0	1865.0	-1.0	2930.0	1535.0	-1.0	2008.0	1821.0	-1.0	2892.0	1412.0	-1.0	1794.0	1034.0	-1.0	1418.0	1164.0	-1.0	1524.0	
572.879	1140.0	-1.0	1566.0	1189.0	-1.0	1472.0	1202.0	-1.0	1739.0	1647.0	-1.0	2096.0	1700.0	-1.0	2662.0	1466.0	-1.0	1867.0	1025.0	-1.0	1577.0	2216.0	-1.0	2702.0	834.0	-1.0	1166.0	1515.0	-1.0	1706.0	1864.0	-1.0	2926.0	1535.0	-1.0	2008.0	1821.0	-1.0	2893.0	1411.0	-1.0	1793.0	1033.0	-1.0	1418.0	1164.0	-1.0	1524.0	
573.378	1141.0	-1.0	1571.0	1191.0	-1.0	1477.0	1203.0	-1.0	1743.0	1650.0	-1.0	2103.0	1703.0	-1.0	2673.0	1470.0	-1.0	1877.0	1026.0	-1.0	1584.0	2221.0	-1.0	2713.0	834.0	-1.0	1168.0	1516.0	-1.0	1711.0	1866.0	-1.0	2936.0	1538.0	-1.0	2018.0	1823.0	-1.0	2899.0	1414.0	-1.0	1797.0	1034.0	-1.0	1419.0	1165.0	-1.0	1526.0	
573.877	1142.0	-1.0	1574.0	1191.0	-1.0	1480.0	1204.0	-1.0	1745.0	1649.0	-1.0	2106.0	1704.0	-1.0	2681.0	1471.0	-1.0	1882.0	1027.0	-1.0	1588.0	2223.0	-1.0	2719.0	833.0	-1.0	1168.0	1518.0	-1.0	1713.0	1867.0	-1.0	2939.0	1540.0	-1.0	2023.0	1825.0	-1.0	2904.0	1416.0	-1.0	1802.0	1036.0	-1.0	1422.0	1166.0	-1.0	1529.0	
574.376	1142.0	-1.0	1577.0	1192.0	-1.0	1483.0	1205.0	-1.0	1749.0	1653.0	-1.0	2112.0	1707.0	-1.0	2686.0	1473.0	-1.0	1883.0	1028.0	-1.0	1589.0	2225.0	-1.0	2722.0	833.0	-1.0	1166.0	1518.0	-1.0	1712.0	1867.0	-1.0	2938.0	1539.0	-1.0	2021.0	1825.0	-1.0	2903.0	1413.0	-1.0	1799.0	1034.0	-1.0	1423.0	1166.0	-1.0	1529.0	
574.876	1143.0	-1.0	1578.0	1193.0	-1.0	1485.0	1206.0	-1.0	1750.0	1653.0	-1.0	2114.0	1708.0	-1.0	2690.0	1474.0	-1.0	1886.0	1028.0	-1.0	1592.0	2226.0	-1.0	2724.0	832.0	-1.0	1165.0	1517.0	-1.0	1711.0	1866.0	-1.0	2939.0	1541.0	-1.0	2024.0	1826.0	-1.0	2909.0	1415.0	-1.0	1806.0	1036.0	-1.0	1425.0	1167.0	-1.0	1535.0	
575.375	1141.0	-1.0	1574.0	1190.0	-1.0	1482.0	1204.0	-1.0	1745.0	1649.0	-1.0	2106.0	1706.0	-1.0	2685.0	1471.0	-1.0	1880.0	1028.0	-1.0	1589.0	2223.0	-1.0	2716.0	830.0	-1.0	1160.0	1513.0	-1.0	1704.0	1862.0	-1.0	2929.0	1538.0	-1.0	2018.0	1823.0	-1.0	2901.0	1413.0	-1.0	1803.0	1034.0	-1.0	1422.0	1166.0	-1.0	1533.0	
575.874	1140.0	-1.0	1573.0	1190.0	-1.0	1483.0	1202.0	-1.0	1743.0	1648.0	-1.0	2106.0	1706.0	-1.0	2685.0	1471.0	-1.0	1880.0	1028.0	-1.0	1590.0	2220.0	-1.0	2710.0	829.0	-1.0	1155.0	1508.0	-1.0	1696.0	1858.0	-1.0	2918.0	1536.0	-1.0	2012.0	1819.0	-1.0	2890.0	1409.0	-1.0	1793.0	1032.0	-1.0	1418.0	1163.0	-1.0	1529.0	
576.373	1138.0	-1.0	1569.0	1188.0	-1.0	1481.0	1201.0	-1.0	1739.0	1645.0	-1.0	2101.0	1703.0	-1.0	2677.0	1468.0	-1.0	1874.0	1027.0	-1.0	1587.0	2212.0	-1.0	2696.0	826.0	-1.0	1149.0	1502.0	-1.0	1687.0	1853.0	-1.0	2906.0	1534.0	-1.0	2007.0	1815.0	-1.0	2883.0	1408.0	-1.0	1793.0	1031.0	-1.0	1415.0	1162.0	-1.0	1527.0	
576.872	1136.0	-1.0	1564.0	1185.0	-1.0	1474.0	1199.0	-1.0	1734.0	1641.0	-1.0	2091.0	1699.0	-1.0	2665.0	1463.0	-1.0	1862.0	1025.0	-1.0	1578.0	2202.0	-1.0	2677.0	822.0	-1.0	1141.0	1496.0	-1.0	1676.0	1846.0	-1.0	2891.0	1530.0	-1.0	1998.0	1812.0	-1.0	2873.0	1406.0	-1.0	1786.0	1029.0	-1.0	1409.0	1160.0	-1.0	1523.0	
577.371	1136.0	-1.0	1562.0	1185.0	-1.0	1474.0	1199.0	-1.0	1733.0	1640.0	-1.0	2090.0	1697.0	-1.0	2661.0	1462.0	-1.0	1860.0	1024.0	-1.0	1576.0	2195.0	-1.0	2663.0	821.0	-1.0	1138.0	1493.0	-1.0	1671.0	1844.0	-1.0	2888.0	1531.0	-1.0	2001.0	1812.0	-1.0	2871.0	1407.0	-1.0	1787.0	1029.0	-1.0	1408.0	1160.0	-1.0	1521.0	
577.870	1136.0	-1.0	1560.0	1184.0	-1.0	1470.0	1198.0	-1.0	1730.0	1639.0	-1.0	2086.0	1695.0	-1.0	2651.0	1460.0	-1.0	1854.0	1023.0	-1.0	1570.0	2188.0	-1.0	2650.0	820.0	-1.0	1135.0	1489.0	-1.0	1665.0	1840.0	-1.0	2881.0	1530.0	-1.0	1999.0	1810.0	-1.0	2867.0	1407.0	-1.0	1787.0	1028.0	-1.0	1406.0	1160.0	-1.0	1520.0	
578.369	1136.0	-1.0	1559.0	1184.0	-1.0	1469.0	1198.0	-1.0	1731.0	1641.0	-1.0	2087.0	1694.0	-1.0	2645.0	1458.0	-1.0	1849.0	1022.0	-1.0	1566.0	2185.0	-1.0	2643.0	818.0	-1.0	1129.0	1487.0	-1.0	1660.0	1838.0	-1.0	2873.0	1528.0	-1.0	1992.0	1808.0	-1.0	2861.0	1403.0	-1.0	1781.0	1027.0	-1.0	1405.0	1160.0	-1.0	1516.0	
578.868	1137.0	-1.0	1559.0	1185.0	-1.0	1468.0	1199.0	-1.0	1730.0	1642.0	-1.0	2087.0	1693.0	-1.0	2641.0	1458.0	-1.0	1850.0	1022.0	-1.0	1564.0	2185.0	-1.0	2641.0	817.0	-1.0	1127.0	1486.0	-1.0	1660.0	1837.0	-1.0	2872.0	1530.0	-1.0	1995.0	1808.0	-1.0	2864.0	1405.0	-1.0	1785.0	1027.0	-1.0	1406.0	1160.0	-1.0	1519.0	
579.368	1136.0	-1.0	1559.0	1184.0	-1.0	1463.0	1199.0	-1.0	1728.0	1639.0	-1.0	2083.0	1693.0	-1.0	2639.0	1458.0	-1.0	1848.0	1022.0	-1.0	1563.0	2185.0	-1.0	2642.0	815.0	-1.0	1124.0	1485.0	-1.0	1659.0	1835.0	-1.0	2868.0	1529.0	-1.0	1994.0	1807.0	-1.0	2861.0	1404.0	-1.0	1783.0	1027.0	-1.0	1407.0	1159.0	-1.0	1516.0	
579.867	1138.0	-1.0	1561.0	1185.0	-1.0	1467.0	1199.0	-1.0	1731.0	1642.0	-1.0	2088.0	1694.0	-1.0	2644.0	1460.0	-1.0	1855.0	1023.0	-1.0	1567.0	2189.0	-1.0	2652.0	816.0	-1.0	1126.0	1487.0	-1.0	1662.0	1837.0	-1.0	2875.0	1532.0	-1.0	2003.0	1809.0	-1.0	2863.0	1406.0	-1.0	1782.0	1028.0	-1.0	1408.0	1159.0	-1.0	1515.0	
580.366	1138.0	-1.0	1562.0	1185.0	-1.0	1464.0	1200.0	-1.0	1730.0	1641.0	-1.0	2086.0	1695.0	-1.0	2645.0	1461.0	-1.0	1856.0	1024.0	-1.0	1569.0	2192.0	-1.0	2657.0	815.0	-1.0	1124.0	1487.0	-1.0	1662.0	1836.0	-1.0	2874.0	1533.0	-1.0	2004.0	1809.0	-1.0	2862.0	1406.0	-1.0	1782.0	1028.0	-1.0	1408.0	1159.0	-1.0	1515.0	
580.865	1139.0	-1.0	1562.0	1185.0	-1.0	1463.0	1200.0	-1.0	1732.0	1642.0	-1.0	2087.0	1697.0	-1.0	2647.0	1461.0	-1.0	1857.0	1024.0	-1.0	1569.0	2194.0	-1.0	2661.0	814.0	-1.0	1122.0	1486.0	-1.0	1661.0	1835.0	-1.0	2868.0	1531.0	-1.0	1999.0	1806.0	-1.0	2855.0	1402.0	-1.0	1774.0	1027.0	-1.0	1405.0	1157.0	-1.0	1509.0	
581.365	1138.0	-1.0	1563.0	1185.0	-1.0	1463.0	1200.0	-1.0	1731.0	1642.0	-1.0	2087.0	1698.0	-1.0	2652.0	1462.0	-1.0	1860.0	1026.0	-1.0	1572.0	2196.0	-1.0	2666.0	814.0	-1.0	1122.0	1486.0	-1.0	1661.0	1834.0	-1.0	2869.0	1532.0	-1.0	2001.0	1806.0	-1.0	2856.0	1403.0	-1.0	1777.0	1027.0	-1.0	1405.0	1157.0	-1.0	1511.0	
581.864	1137.0	-1.0	1561.0	1185.0	-1.0	1459.0	1199.0	-1.0	1729.0	1640.0	-1.0	2082.0	1698.0	-1.0	2651.0	1461.0	-1.0	1857.0	1025.0	-1.0	1572.0	2197.0	-1.0	2667.0	813.0	-1.0	1119.0	1485.0	-1.0	1658.0	1832.0	-1.0	2863.0	1530.0	-1.0	1998.0	1805.0	-1.0	2853.0	1401.0	-1.0	1774.0	1026.0	-1.0	1405.0	1157.0	-1.0	1510.0	
582.363	1136.0	-1.0	1564.0	1185.0	-1.0	1463.0	1199.0	-1.0	1731.0	1640.0	-1.0	2085.0	1700.0	-1.0	2655.0	1462.0	-1.0	1858.0	1027.0	-1.0	1575.0	2198.0	-1.0	2670.0	812.0	-1.0	1115.0	1483.0	-1.0	1655.0	1830.0	-1.0	2856.0	1529.0	-1.0	1993.0	1802.0	-1.0	2845.0	1398.0	-1.0	1766.0	1025.0	-1.0	1403.0	1156.0	-1.0	1506.0	
582.862	1136.0	-1.0	1564.0	1185.0	-1.0	1463.0	1199.0	-1.0	1730.0	1639.0	-1.0	2083.0	1699.0	-1.0	2652.0	1461.0	-1.0	1854.0	1027.0	-1.0	1574.0	2197.0	-1.0	2668.0	811.0	-1.0	1113.0	1482.0	-1.0	1653.0	1827.0	-1.0	2850.0	1528.0	-1.0	1992.0	1802.0	-1.0	2845.0	1398.0	-1.0	1767.0	1026.0	-1.0	1406.0	1157.0	-1.0	1509.0	
583.362	1136.0	-1.0	1562.0	1183.0	-1.0	1458.0	1198.0	-1.0	1726.0	1636.0	-1.0	2074.0	1695.0	-1.0	2642.0	1457.0	-1.0	1845.0	1024.0	-1.0	1566.0	2194.0	-1.0	2663.0	809.0	-1.0	1107.0	1479.0	-1.0	1647.0	1822.0	-1.0	2836.0	1525.0	-1.0	1984.0	1801.0	-1.0	2839.0	1395.0	-1.0	1762.0	1027.0	-1.0	1406.0	1158.0	-1.0	1508.0	
583.861	1136.0	-1.0	1565.0	1183.0	-1.0	1459.0	1197.0	-1.0	1726.0	1635.0	-1.0	2076.0	1694.0	-1.0	2637.0	1455.0	-1.0	1842.0	1024.0	-1.0	1563.0	2194.0	-1.0	2660.0	807.0	-1.0	1101.0	1476.0	-1.0	1643.0	1818.0	-1.0	2823.0	1523.0	-1.0	1978.0	1798.0	-1.0	2830.0	1392.0	-1.0	1753.0	1027.0	-1.0	1405.0	1157.0	-1.0	1505.0	
584.360	1137.0	-1.0	1564.0	1182.0	-1.0	1459.0	1197.0	-1.0	1723.0	1634.0	-1.0	2074.0	1691.0	-1.0	2629.0	1453.0	-1.0	1838.0	1022.0	-1.0	1557.0	2191.0	-1.0	2656.0	805.0	-1.0	1096.0	1473.0	-1.0	1640.0	1814.0	-1.0	2814.0	1522.0	-1.0	1977.0	1797.0	-1.0	2828.0	1392.0	-1.0	1754.0	1028.0	-1.0	1408.0	1158.0	-1.0	1506.0	
584.859	1136.0	-1.0	1562.0	1180.0	-1.0	1455.0	1196.0	-1.0	1717.0	1630.0	-1.0	2066.0	1686.0	-1.0	2616.0	1449.0	-1.0	1828.0	1019.0	-1.0	1547.0	2186.0	-1.0	2647.0	802.0	-1.0	1090.0	1471.0	-1.0	1633.0	1808.0	-1.0	2799.0	1519.0	-1.0	1970.0	1795.0	-1.0	2819.0	1389.0	-1.0	1750.0	1028.0	-1.0	1406.0	1158.0	-1.0	1504.0	
585.358	1137.0	-1.0	1561.0	1180.0	-1.0	1454.0	1195.0	-1.0	1715.0	1630.0	-1.0	2064.0	1683.0	-1.0	2606.0	1446.0	-1.0	1820.0	1017.0	-1.0	1539.0	2181.0	-1.0	2639.0	801.0	-1.0	1083.0	1467.0	-1.0	1627.0	1803.0	-1.0	2783.0	1515.0	-1.0	1960.0	1790.0	-1.0	2803.0	1384.0	-1.0	1737.0	1026.0	-1.0	1401.0	1156.0	-1.0	1497.0	
585.857	1135.0	-1.0	1556.0	1178.0	-1.0	1450.0	1193.0	-1.0	1709.0	1627.0	-1.0	2058.0	1679.0	-1.0	2597.0	1444.0	-1.0	1817.0	1016.0	-1.0	1535.0	2175.0	-1.0	2629.0	799.0	-1.0	1079.0	1464.0	-1.0	1622.0	1800.0	-1.0	2774.0	1513.0	-1.0	1958.0	1787.0	-1.0	2794.0	1383.0	-1.0	1735.0	1025.0	-1.0	1397.0	1154.0	-1.0	1495.0	
586.357	1132.0	-1.0	1548.0	1175.0	-1.0	1442.0	1190.0	-1.0	1700.0	1621.0	-1.0	2046.0	1675.0	-1.0	2585.0	1439.0	-1.0	1807.0	1014.0	-1.0	1529.0	2166.0	-1.0	2614.0	796.0	-1.0	1074.0	1459.0	-1.0	1614.0	1794.0	-1.0	2761.0	1510.0	-1.0	1950.0	1781.0	-1.0	2778.0	1379.0	-1.0	1727.0	1022.0	-1.0	1388.0	1151.0	-1.0	1489.0	
586.857	1130.0	-1.0	1540.0	1172.0	-1.0	1434.0	1188.0	-1.0	1692.0	1617.0	-1.0	2034.0	1671.0	-1.0	2576.0	1435.0	-1.0	1798.0	1012.0	-1.0	1523.0	2158.0	-1.0	2600.0	794.0	-1.0	1068.0	1454.0	-1.0	1605.0	1789.0	-1.0	2744.0	1505.0	-1.0	1937.0	1773.0	-1.0	2753.0	1373.0	-1.0	1712.0	1018.0	-1.0	1377.0	1147.0	-1.0	1477.0	
587.356	1127.0	-1.0	1533.0	1170.0	-1.0	1430.0	1185.0	-1.0	1683.0	1613.0	-1.0	2024.0	1669.0	-1.0	2570.0	1432.0	-1.0	1794.0	1012.0	-1.0	1522.0	2151.0	-1.0	2586.0	794.0	-1.0	1066.0	1451.0	-1.0	1600.0	1786.0	-1.0	2738.0	1504.0	-1.0	1935.0	1769.0	-1.0	2737.0	1371.0	-1.0	1704.0	1015.0	-1.0	1368.0	1145.0	-1.0	1471.0	
587.855	1118.0	-1.0	1525.0	1161.0	-1.0	1422.0	1176.0	-1.0	1674.0	1601.0	-1.0	2011.0	1666.0	-1.0	2562.0	1427.0	-1.0	1785.0	1010.0	-1.0	1522.0	2143.0	-1.0	2570.0	792.0	-1.0	1063.0	1447.0	-1.0	1592.0	1781.0	-1.0	2727.0	1501.0	-1.0	1928.0	1763.0	-1.0	2721.0	1368.0	-1.0	1697.0	1013.0	-1.0	1360.0	1143.0	-1.0	1465.0	
588.354	1118.0	-1.0	1518.0	1160.0	-1.0	1416.0	1175.0	-1.0	1667.0	1597.0	-1.0	1999.0	1663.0	-1.0	2554.0	1423.0	-1.0	1774.0	1009.0	-1.0	1517.0	2136.0	-1.0	2557.0	791.0	-1.0	1059.0	1442.0	-1.0	1583.0	1776.0	-1.0	2713.0	1497.0	-1.0	1917.0	1757.0	-1.0	2703.0	1364.0	-1.0	1688.0	1011.0	-1.0	1352.0	1140.0	-1.0	1458.0	
588.853	1119.0	-1.0	1517.0	1162.0	-1.0	1417.0	1176.0	-1.0	1664.0	1598.0	-1.0	1997.0	1664.0	-1.0	2555.0	1423.0	-1.0	1775.0	1011.0	-1.0	1520.0	2134.0	-1.0	2551.0	791.0	-1.0	1059.0	1441.0	-1.0	1580.0	1777.0	-1.0	2711.0	1497.0	-1.0	1916.0	1754.0	-1.0	2692.0	1362.0	-1.0	1682.0	1008.0	-1.0	1346.0	1138.0	-1.0	1453.0	
589.352	1119.0	-1.0	1514.0	1162.0	-1.0	1415.0	1176.0	-1.0	1662.0	1597.0	-1.0	1994.0	1664.0	-1.0	2555.0	1423.0	-1.0	1774.0	1010.0	-1.0	1520.0	2130.0	-1.0	2542.0	791.0	-1.0	1060.0	1441.0	-1.0	1578.0	1778.0	-1.0	2712.0	1499.0	-1.0	1918.0	1754.0	-1.0	2691.0	1364.0	-1.0	1686.0	1008.0	-1.0	1344.0	1139.0	-1.0	1454.0	
589.852	1118.0	-1.0	1511.0	1161.0	-1.0	1411.0	1176.0	-1.0	1658.0	1596.0	-1.0	1987.0	1662.0	-1.0	2549.0	1421.0	-1.0	1769.0	1009.0	-1.0	1515.0	2124.0	-1.0	2527.0	792.0	-1.0	1059.0	1440.0	-1.0	1573.0	1776.0	-1.0	2706.0	1497.0	-1.0	1914.0	1751.0	-1.0	2684.0	1364.0	-1.0	1686.0	1007.0	-1.0	1341.0	1138.0	-1.0	1453.0	
590.351	1118.0	-1.0	1505.0	1160.0	-1.0	1405.0	1175.0	-1.0	1653.0	1594.0	-1.0	1980.0	1659.0	-1.0	2536.0	1418.0	-1.0	1760.0	1007.0	-1.0	1507.0	2120.0	-1.0	2513.0	790.0	-1.0	1056.0	1437.0	-1.0	1567.0	1773.0	-1.0	2693.0	1494.0	-1.0	1904.0	1747.0	-1.0	2670.0	1361.0	-1.0	1678.0	1007.0	-1.0	1337.0	1136.0	-1.0	1448.0	
590.850	1117.0	-1.0	1502.0	1159.0	-1.0	1405.0	1176.0	-1.0	1651.0	1594.0	-1.0	1980.0	1659.0	-1.0	2530.0	1419.0	-1.0	1760.0	1007.0	-1.0	1505.0	2117.0	-1.0	2506.0	791.0	-1.0	1054.0	1437.0	-1.0	1564.0	1774.0	-1.0	2689.0	1494.0	-1.0	1902.0	1745.0	-1.0	2658.0	1359.0	-1.0	1672.0	1007.0	-1.0	1334.0	1136.0	-1.0	1442.0	
591.349	1116.0	-1.0	1497.0	1160.0	-1.0	1403.0	1175.0	-1.0	1647.0	1594.0	-1.0	1979.0	1656.0	-1.0	2523.0	1419.0	-1.0	1760.0	1006.0	-1.0	1503.0	2112.0	-1.0	2493.0	792.0	-1.0	1055.0	1438.0	-1.0	1563.0	1775.0	-1.0	2690.0	1496.0	-1.0	1905.0	1745.0	-1.0	2657.0	1362.0	-1.0	1678.0	1007.0	-1.0	1334.0	1137.0	-1.0	1444.0	
591.848	1115.0	-1.0	1492.0	1160.0	-1.0	1399.0	1174.0	-1.0	1643.0	1594.0	-1.0	1975.0	1655.0	-1.0	2514.0	1419.0	-1.0	1758.0	1005.0	-1.0	1498.0	2107.0	-1.0	2481.0	792.0	-1.0	1055.0	1438.0	-1.0	1562.0	1775.0	-1.0	2690.0	1496.0	-1.0	1905.0	1745.0	-1.0	2655.0	1364.0	-1.0	1682.0	1008.0	-1.0	1333.0	1138.0	-1.0	1446.0	
592.347	1114.0	-1.0	1487.0	1159.0	-1.0	1397.0	1175.0	-1.0	1641.0	1594.0	-1.0	1973.0	1654.0	-1.0	2508.0	1419.0	-1.0	1756.0	1004.0	-1.0	1493.0	2105.0	-1.0	2473.0	791.0	-1.0	1053.0	1439.0	-1.0	1559.0	1775.0	-1.0	2685.0	1495.0	-1.0	1902.0	1744.0	-1.0	2649.0	1363.0	-1.0	1679.0	1007.0	-1.0	1331.0	1137.0	-1.0	1444.0	
592.846	1113.0	-1.0	1484.0	1159.0	-1.0	1397.0	1175.0	-1.0	1640.0	1594.0	-1.0	1974.0	1654.0	-1.0	2505.0	1419.0	-1.0	1757.0	1005.0	-1.0	1494.0	2103.0	-1.0	2469.0	792.0	-1.0	1053.0	1439.0	-1.0	1558.0	1777.0	-1.0	2691.0	1499.0	-1.0	1908.0	1746.0	-1.0	2650.0	1364.0	-1.0	1678.0	1008.0	-1.0	1330.0	1138.0	-1.0	1444.0	
593.345	1112.0	-1.0	1479.0	1158.0	-1.0	1393.0	1173.0	-1.0	1634.0	1593.0	-1.0	1969.0	1651.0	-1.0	2499.0	1418.0	-1.0	1754.0	1004.0	-1.0	1493.0	2099.0	-1.0	2462.0	791.0	-1.0	1052.0	1437.0	-1.0	1555.0	1777.0	-1.0	2690.0	1500.0	-1.0	1910.0	1747.0	-1.0	2653.0	1366.0	-1.0	1681.0	1009.0	-1.0	1332.0	1139.0	-1.0	1446.0	
593.844	1110.0	-1.0	1472.0	1155.0	-1.0	1385.0	1171.0	-1.0	1627.0	1588.0	-1.0	1957.0	1648.0	-1.0	2489.0	1414.0	-1.0	1746.0	1004.0	-1.0	1489.0	2097.0	-1.0	2457.0	789.0	-1.0	1046.0	1432.0	-1.0	1547.0	1773.0	-1.0	2683.0	1496.0	-1.0	1904.0	1747.0	-1.0	2650.0	1364.0	-1.0	1679.0	1008.0	-1.0	1331.0	1140.0	-1.0	1445.0	
594.343	1110.0	-1.0	1468.0	1153.0	-1.0	1382.0	1171.0	-1.0	1625.0	1587.0	-1.0	1953.0	1647.0	-1.0	2483.0	1412.0	-1.0	1740.0	1003.0	-1.0	1486.0	2097.0	-1.0	2457.0	786.0	-1.0	1040.0	1428.0	-1.0	1540.0	1770.0	-1.0	2674.0	1493.0	-1.0	1896.0	1746.0	-1.0	2644.0	1361.0	-1.0	1671.0	1010.0	-1.0	1329.0	1137.0	-1.0	1442.0	
594.843	1109.0	-1.0	1466.0	1154.0	-1.0	1381.0	1171.0	-1.0	1624.0	1587.0	-1.0	1952.0	1647.0	-1.0	2482.0	1412.0	-1.0	1738.0	1004.0	-1.0	1488.0	2096.0	-1.0	2458.0	786.0	-1.0	1039.0	1426.0	-1.0	1537.0	1771.0	-1.0	2678.0	1496.0	-1.0	1900.0	1749.0	-1.0	2648.0	1363.0	-1.0	1671.0	1010.0	-1.0	1330.0	1136.0	-1.0	1440.0	
595.342	1108.0	-1.0	1461.0	1151.0	-1.0	1374.0	1170.0	-1.0	1618.0	1583.0	-1.0	1943.0	1646.0	-1.0	2476.0	1410.0	-1.0	1733.0	1004.0	-1.0	1487.0	2095.0	-1.0	2455.0	784.0	-1.0	1036.0	1423.0	-1.0	1532.0	1769.0	-1.0	2675.0	1494.0	-1.0	1897.0	1751.0	-1.0	2651.0	1363.0	-1.0	1671.0	1011.0	-1.0	1332.0	1135.0	-1.0	1439.0	
595.841	1106.0	-1.0	1455.0	1147.0	-1.0	1364.0	1168.0	-1.0	1611.0	1579.0	-1.0	1930.0	1643.0	-1.0	2467.0	1406.0	-1.0	1723.0	1002.0	-1.0	1482.0	2091.0	-1.0	2445.0	782.0	-1.0	1031.0	1419.0	-1.0	1525.0	1766.0	-1.0	2663.0	1490.0	-1.0	1888.0	1750.0	-1.0	2645.0	1361.0	-1.0	1666.0	1012.0	-1.0	1331.0	1134.0	-1.0	1436.0	
596.341	1106.0	-1.0	1454.0	1148.0	-1.0	1362.0	1169.0	-1.0	1609.0	1580.0	-1.0	1928.0	1645.0	-1.0	2467.0	1406.0	-1.0	1723.0	1003.0	-1.0	1483.0	2090.0	-1.0	2443.0	782.0	-1.0	1028.0	1418.0	-1.0	1521.0	1765.0	-1.0	2658.0	1489.0	-1.0	1882.0	1748.0	-1.0	2638.0	1359.0	-1.0	1657.0	1012.0	-1.0	1331.0	1132.0	-1.0	1431.0	
596.840	1107.0	-1.0	1452.0	1146.0	-1.0	1360.0	1168.0	-1.0	1607.0	1579.0	-1.0	1925.0	1645.0	-1.0	2464.0	1407.0	-1.0	1722.0	1003.0	-1.0	1484.0	2091.0	-1.0	2443.0	782.0	-1.0	1027.0	1417.0	-1.0	1519.0	1765.0	-1.0	2658.0	1490.0	-1.0	1883.0	1750.0	-1.0	2642.0	1360.0	-1.0	1660.0	1014.0	-1.0	1334.0	1134.0	-1.0	1433.0	
597.339	1106.0	-1.0	1449.0	1145.0	-1.0	1353.0	1168.0	-1.0	1602.0	1577.0	-1.0	1916.0	1645.0	-1.0	2460.0	1406.0	-1.0	1720.0	1003.0	-1.0	1481.0	2091.0	-1.0	2443.0	780.0	-1.0	1026.0	1416.0	-1.0	1518.0	1764.0	-1.0	2655.0	1489.0	-1.0	1882.0	1751.0	-1.0	2642.0	1359.0	-1.0	1659.0	1015.0	-1.0	1336.0	1135.0	-1.0	1434.0	
597.839	1108.0	-1.0	1452.0	1147.0	-1.0	1354.0	1169.0	-1.0	1605.0	1579.0	-1.0	1919.0	1647.0	-1.0	2462.0	1408.0	-1.0	1721.0	1004.0	-1.0	1480.0	2097.0	-1.0	2452.0	780.0	-1.0	1023.0	1417.0	-1.0	1520.0	1764.0	-1.0	2654.0	1489.0	-1.0	1880.0	1752.0	-1.0	2639.0	1358.0	-1.0	1653.0	1016.0	-1.0	1338.0	1135.0	-1.0	1432.0	
598.338	1111.0	-1.0	1456.0	1149.0	-1.0	1356.0	1171.0	-1.0	1608.0	1582.0	-1.0	1923.0	1651.0	-1.0	2470.0	1413.0	-1.0	1730.0	1005.0	-1.0	1484.0	2104.0	-1.0	2465.0	781.0	-1.0	1028.0	1421.0	-1.0	1528.0	1770.0	-1.0	2666.0	1493.0	-1.0	1890.0	1757.0	-1.0	2651.0	1362.0	-1.0	1662.0	1018.0	-1.0	1345.0	1139.0	-1.0	1439.0	
598.837	1113.0	-1.0	1459.0	1150.0	-1.0	1358.0	1172.0	-1.0	1610.0	1583.0	-1.0	1925.0	1655.0	-1.0	2479.0	1417.0	-1.0	1738.0	1006.0	-1.0	1488.0	2112.0	-1.0	2479.0	783.0	-1.0	1032.0	1427.0	-1.0	1538.0	1774.0	-1.0	2679.0	1496.0	-1.0	1900.0	1760.0	-1.0	2662.0	1365.0	-1.0	1670.0	1022.0	-1.0	1352.0	1142.0	-1.0	1444.0	
599.337	1115.0	-1.0	1462.0	1151.0	-1.0	1357.0	1174.0	-1.0	1612.0	1585.0	-1.0	1923.0	1659.0	-1.0	2486.0	1420.0	-1.0	1743.0	1007.0	-1.0	1490.0	2124.0	-1.0	2498.0	784.0	-1.0	1034.0	1432.0	-1.0	1546.0	1778.0	-1.0	2688.0	1498.0	-1.0	1902.0	1763.0	-1.0	2666.0	1365.0	-1.0	1668.0	1023.0	-1.0	1355.0	1143.0	-1.0	1446.0	
599.836	1117.0	-1.0	1467.0	1153.0	-1.0	1360.0	1176.0	-1.0	1617.0	1589.0	-1.0	1928.0	1663.0	-1.0	2494.0	1424.0	-1.0	1749.0	1008.0	-1.0	1491.0	2134.0	-1.0	2516.0	785.0	-1.0	1036.0	1438.0	-1.0	1552.0	1782.0	-1.0	2694.0	1498.0	-1.0	1902.0	1762.0	-1.0	2664.0	1362.0	-1.0	1662.0	1024.0	-1.0	1358.0	1142.0	-1.0	1443.0	
600.335	1119.0	-1.0	1472.0	1156.0	-1.0	1364.0	1178.0	-1.0	1620.0	1590.0	-1.0	1933.0	1668.0	-1.0	2506.0	1429.0	-1.0	1758.0	1010.0	-1.0	1497.0	2142.0	-1.0	2529.0	786.0	-1.0	1038.0	1441.0	-1.0	1557.0	1786.0	-1.0	2701.0	1499.0	-1.0	1900.0	1761.0	-1.0	2661.0	1359.0	-1.0	1653.0	1024.0	-1.0	1357.0	1138.0	-1.0	1438.0	
600.834	1119.0	-1.0	1474.0	1155.0	-1.0	1366.0	1178.0	-1.0	1622.0	1591.0	-1.0	1936.0	1672.0	-1.0	2514.0	1433.0	-1.0	1763.0	1011.0	-1.0	1501.0	2140.0	-1.0	2518.0	789.0	-1.0	1045.0	1444.0	-1.0	1561.0	1792.0	-1.0	2717.0	1502.0	-1.0	1908.0	1765.0	-1.0	2668.0	1364.0	-1.0	1659.0	1025.0	-1.0	1359.0	1138.0	-1.0	1435.0	
601.333	1121.0	-1.0	1475.0	1155.0	-1.0	1364.0	1180.0	-1.0	1624.0	1593.0	-1.0	1937.0	1674.0	-1.0	2518.0	1432.0	-1.0	1762.0	1011.0	-1.0	1503.0	2125.0	-1.0	2490.0	792.0	-1.0	1053.0	1446.0	-1.0	1562.0	1798.0	-1.0	2733.0	1504.0	-1.0	1914.0	1769.0	-1.0	2678.0	1368.0	-1.0	1668.0	1025.0	-1.0	1358.0	1137.0	-1.0	1434.0	
601.832	1121.0	-1.0	1474.0	1154.0	-1.0	1359.0	1180.0	-1.0	1624.0	1593.0	-1.0	1934.0	1675.0	-1.0	2519.0	1429.0	-1.0	1755.0	1010.0	-1.0	1503.0	2110.0	-1.0	2459.0	795.0	-1.0	1059.0	1448.0	-1.0	1561.0	1804.0	-1.0	2744.0	1505.0	-1.0	1914.0	1771.0	-1.0	2683.0	1370.0	-1.0	1671.0	1023.0	-1.0	1354.0	1134.0	-1.0	1430.0	
602.332	1121.0	-1.0	1473.0	1153.0	-1.0	1354.0	1182.0	-1.0	1626.0	1595.0	-1.0	1932.0	1676.0	-1.0	2518.0	1427.0	-1.0	1749.0	1009.0	-1.0	1501.0	2101.0	-1.0	2439.0	797.0	-1.0	1062.0	1449.0	-1.0	1561.0	1808.0	-1.0	2751.0	1503.0	-1.0	1908.0	1772.0	-1.0	2685.0	1369.0	-1.0	1670.0	1022.0	-1.0	1351.0	1131.0	-1.0	1424.0	
602.831	1123.0	-1.0	1476.0	1154.0	-1.0	1357.0	1184.0	-1.0	1631.0	1599.0	-1.0	1939.0	1680.0	-1.0	2531.0	1430.0	-1.0	1758.0	1011.0	-1.0	1508.0	2101.0	-1.0	2440.0	801.0	-1.0	1073.0	1456.0	-1.0	1570.0	1818.0	-1.0	2774.0	1509.0	-1.0	1922.0	1778.0	-1.0	2697.0	1373.0	-1.0	1673.0	1022.0	-1.0	1351.0	1131.0	-1.0	1422.0	
603.330	1124.0	-1.0	1479.0	1155.0	-1.0	1358.0	1186.0	-1.0	1636.0	1601.0	-1.0	1944.0	1684.0	-1.0	2543.0	1435.0	-1.0	1767.0	1012.0	-1.0	1516.0	2106.0	-1.0	2448.0	804.0	-1.0	1082.0	1462.0	-1.0	1581.0	1828.0	-1.0	2797.0	1515.0	-1.0	1934.0	1786.0	-1.0	2716.0	1379.0	-1.0	1686.0	1024.0	-1.0	1357.0	1132.0	-1.0	1427.0	
603.829	1126.0	-1.0	1483.0	1155.0	-1.0	1358.0	1189.0	-1.0	1642.0	1605.0	-1.0	1951.0	1689.0	-1.0	2558.0	1439.0	-1.0	1777.0	1014.0	-1.0	1521.0	2110.0	-1.0	2454.0	809.0	-1.0	1093.0	1472.0	-1.0	1597.0	1839.0	-1.0	2823.0	1521.0	-1.0	1947.0	1793.0	-1.0	2737.0	1385.0	-1.0	1699.0	1026.0	-1.0	1362.0	1132.0	-1.0	1429.0	
604.328	1130.0	-1.0	1491.0	1160.0	-1.0	1366.0	1193.0	-1.0	1653.0	1612.0	-1.0	1966.0	1698.0	-1.0	2580.0	1448.0	-1.0	1796.0	1017.0	-1.0	1533.0	2122.0	-1.0	2476.0	814.0	-1.0	1104.0	1483.0	-1.0	1613.0	1852.0	-1.0	2853.0	1529.0	-1.0	1961.0	1800.0	-1.0	2752.0	1388.0	-1.0	1705.0	1027.0	-1.0	1365.0	1131.0	-1.0	1430.0	
604.827	1132.0	-1.0	1495.0	1163.0	-1.0	1374.0	1195.0	-1.0	1660.0	1617.0	-1.0	1977.0	1702.0	-1.0	2597.0	1455.0	-1.0	1811.0	1019.0	-1.0	1542.0	2135.0	-1.0	2502.0	818.0	-1.0	1115.0	1491.0	-1.0	1630.0	1863.0	-1.0	2882.0	1535.0	-1.0	1977.0	1806.0	-1.0	2771.0	1395.0	-1.0	1720.0	1030.0	-1.0	1370.0	1133.0	-1.0	1437.0	
605.326	1132.0	-1.0	1495.0	1165.0	-1.0	1376.0	1197.0	-1.0	1662.0	1619.0	-1.0	1981.0	1706.0	-1.0	2607.0	1459.0	-1.0	1821.0	1022.0	-1.0	1548.0	2147.0	-1.0	2524.0	822.0	-1.0	1126.0	1498.0	-1.0	1642.0	1872.0	-1.0	2906.0	1538.0	-1.0	1988.0	1809.0	-1.0	2784.0	1398.0	-1.0	1730.0	1030.0	-1.0	1372.0	1136.0	-1.0	1445.0	
605.825	1132.0	-1.0	1493.0	1165.0	-1.0	1376.0	1198.0	-1.0	1664.0	1621.0	-1.0	1982.0	1708.0	-1.0	2615.0	1462.0	-1.0	1826.0	1022.0	-1.0	1552.0	2156.0	-1.0	2541.0	826.0	-1.0	1134.0	1503.0	-1.0	1651.0	1879.0	-1.0	2926.0	1539.0	-1.0	1992.0	1811.0	-1.0	2790.0	1399.0	-1.0	1734.0	1029.0	-1.0	1372.0	1137.0	-1.0	1446.0	
606.325	1133.0	-1.0	1496.0	1169.0	-1.0	1385.0	1200.0	-1.0	1671.0	1625.0	-1.0	1991.0	1713.0	-1.0	2630.0	1468.0	-1.0	1839.0	1026.0	-1.0	1561.0	2169.0	-1.0	2563.0	830.0	-1.0	1144.0	1508.0	-1.0	1658.0	1889.0	-1.0	2946.0	1542.0	-1.0	1996.0	1811.0	-1.0	2792.0	1400.0	-1.0	1733.0	1030.0	-1.0	1371.0	1136.0	-1.0	1446.0	
606.824	1134.0	-1.0	1498.0	1171.0	-1.0	1390.0	1201.0	-1.0	1675.0	1627.0	-1.0	1998.0	1717.0	-1.0	2642.0	1473.0	-1.0	1848.0	1027.0	-1.0	1569.0	2178.0	-1.0	2580.0	834.0	-1.0	1154.0	1513.0	-1.0	1667.0	1896.0	-1.0	2968.0	1545.0	-1.0	2004.0	1814.0	-1.0	2805.0	1403.0	-1.0	1742.0	1031.0	-1.0	1374.0	1136.0	-1.0	1451.0	
607.323	1133.0	-1.0	1498.0	1172.0	-1.0	1392.0	1201.0	-1.0	1677.0	1626.0	-1.0	1997.0	1718.0	-1.0	2647.0	1473.0	-1.0	1849.0	1028.0	-1.0	1571.0	2184.0	-1.0	2590.0	837.0	-1.0	1162.0	1516.0	-1.0	1672.0	1903.0	-1.0	2984.0	1545.0	-1.0	2006.0	1818.0	-1.0	2815.0	1407.0	-1.0	1748.0	1033.0	-1.0	1378.0	1135.0	-1.0	1451.0	
607.823	1133.0	-1.0	1497.0	1170.0	-1.0	1390.0	1200.0	-1.0	1676.0	1623.0	-1.0	1991.0	1717.0	-1.0	2646.0	1471.0	-1.0	1845.0	1028.0	-1.0	1571.0	2187.0	-1.0	2595.0	839.0	-1.0	1167.0	1517.0	-1.0	1673.0	1906.0	-1.0	2992.0	1542.0	-1.0	2001.0	1818.0	-1.0	2819.0	1406.0	-1.0	1747.0	1033.0	-1.0	1380.0	1129.0	-1.0	1447.0	
608.322	1134.0	-1.0	1502.0	1173.0	-1.0	1394.0	1203.0	-1.0	1682.0	1627.0	-1.0	1997.0	1718.0	-1.0	2649.0	1472.0	-1.0	1844.0	1028.0	-1.0	1571.0	2188.0	-1.0	2594.0	841.0	-1.0	1171.0	1520.0	-1.0	1674.0	1909.0	-1.0	2996.0	1540.0	-1.0	1996.0	1818.0	-1.0	2823.0	1404.0	-1.0	1746.0	1032.0	-1.0	1383.0	1118.0	-1.0	1436.0	
608.821	1137.0	-1.0	1508.0	1175.0	-1.0	1399.0	1205.0	-1.0	1689.0	1631.0	-1.0	2006.0	1721.0	-1.0	2658.0	1475.0	-1.0	1850.0	1029.0	-1.0	1575.0	2192.0	-1.0	2599.0	844.0	-1.0	1180.0	1525.0	-1.0	1682.0	1914.0	-1.0	3014.0	1544.0	-1.0	2005.0	1822.0	-1.0	2833.0	1409.0	-1.0	1750.0	1035.0	-1.0	1388.0	1110.0	-1.0	1429.0	
609.321	1138.0	-1.0	1514.0	1178.0	-1.0	1403.0	1206.0	-1.0	1694.0	1633.0	-1.0	2011.0	1722.0	-1.0	2664.0	1477.0	-1.0	1855.0	1030.0	-1.0	1578.0	2195.0	-1.0	2607.0	846.0	-1.0	1185.0	1529.0	-1.0	1689.0	1919.0	-1.0	3026.0	1548.0	-1.0	2014.0	1827.0	-1.0	2850.0	1414.0	-1.0	1763.0	1038.0	-1.0	1396.0	1117.0	-1.0	1439.0	
609.820	1139.0	-1.0	1519.0	1179.0	-1.0	1406.0	1207.0	-1.0	1698.0	1634.0	-1.0	2016.0	1722.0	-1.0	2667.0	1477.0	-1.0	1857.0	1030.0	-1.0	1579.0	2199.0	-1.0	2617.0	848.0	-1.0	1189.0	1532.0	-1.0	1696.0	1921.0	-1.0	3034.0	1550.0	-1.0	2019.0	1831.0	-1.0	2865.0	1418.0	-1.0	1773.0	1041.0	-1.0	1403.0	1122.0	-1.0	1449.0	
610.319	1141.0	-1.0	1523.0	1179.0	-1.0	1408.0	1207.0	-1.0	1701.0	1635.0	-1.0	2017.0	1722.0	-1.0	2669.0	1478.0	-1.0	1859.0	1029.0	-1.0	1578.0	2204.0	-1.0	2629.0	848.0	-1.0	1191.0	1535.0	-1.0	1701.0	1923.0	-1.0	3041.0	1551.0	-1.0	2023.0	1835.0	-1.0	2875.0	1420.0	-1.0	1779.0	1043.0	-1.0	1408.0	1123.0	-1.0	1453.0	
610.818	1142.0	-1.0	1525.0	1180.0	-1.0	1408.0	1208.0	-1.0	1702.0	1636.0	-1.0	2018.0	1721.0	-1.0	2669.0	1477.0	-1.0	1858.0	1028.0	-1.0	1577.0	2207.0	-1.0	2639.0	848.0	-1.0	1191.0	1536.0	-1.0	1706.0	1924.0	-1.0	3044.0	1551.0	-1.0	2023.0	1837.0	-1.0	2880.0	1421.0	-1.0	1781.0	1044.0	-1.0	1411.0	1124.0	-1.0	1453.0	
611.317	1142.0	-1.0	1526.0	1180.0	-1.0	1406.0	1209.0	-1.0	1703.0	1637.0	-1.0	2018.0	1719.0	-1.0	2665.0	1476.0	-1.0	1854.0	1027.0	-1.0	1573.0	2209.0	-1.0	2645.0	847.0	-1.0	1190.0	1535.0	-1.0	1706.0	1922.0	-1.0	3040.0	1548.0	-1.0	2016.0	1836.0	-1.0	2875.0	1418.0	-1.0	1774.0	1043.0	-1.0	1408.0	1119.0	-1.0	1446.0	
611.816	1142.0	-1.0	1525.0	1181.0	-1.0	1408.0	1209.0	-1.0	1703.0	1638.0	-1.0	2020.0	1718.0	-1.0	2659.0	1475.0	-1.0	1849.0	1026.0	-1.0	1568.0	2207.0	-1.0	2642.0	846.0	-1.0	1185.0	1532.0	-1.0	1701.0	1920.0	-1.0	3031.0	1544.0	-1.0	2004.0	1830.0	-1.0	2857.0	1412.0	-1.0	1760.0	1038.0	-1.0	1399.0	1114.0	-1.0	1435.0	
612.315	1140.0	-1.0	1519.0	1180.0	-1.0	1405.0	1206.0	-1.0	1697.0	1636.0	-1.0	2015.0	1714.0	-1.0	2651.0	1472.0	-1.0	1845.0	1025.0	-1.0	1565.0	2200.0	-1.0	2632.0	845.0	-1.0	1183.0	1528.0	-1.0	1693.0	1917.0	-1.0	3023.0	1543.0	-1.0	1996.0	1824.0	-1.0	2835.0	1407.0	-1.0	1743.0	1036.0	-1.0	1388.0	1111.0	-1.0	1424.0	
612.815	1137.0	-1.0	1509.0	1177.0	-1.0	1397.0	1202.0	-1.0	1685.0	1630.0	-1.0	2002.0	1708.0	-1.0	2634.0	1467.0	-1.0	1834.0	1022.0	-1.0	1560.0	2188.0	-1.0	2611.0	844.0	-1.0	1180.0	1521.0	-1.0	1682.0	1913.0	-1.0	3012.0	1540.0	-1.0	1990.0	1819.0	-1.0	2821.0	1407.0	-1.0	1743.0	1034.0	-1.0	1380.0	1112.0	-1.0	1423.0	
613.314	1133.0	-1.0	1498.0	1172.0	-1.0	1388.0	1198.0	-1.0	1673.0	1622.0	-1.0	1986.0	1700.0	-1.0	2613.0	1459.0	-1.0	1819.0	1018.0	-1.0	1552.0	2172.0	-1.0	2582.0	841.0	-1.0	1175.0	1512.0	-1.0	1668.0	1906.0	-1.0	2996.0	1535.0	-1.0	1979.0	1815.0	-1.0	2807.0	1406.0	-1.0	1741.0	1031.0	-1.0	1372.0	1116.0	-1.0	1424.0	
613.814	1130.0	-1.0	1489.0	1170.0	-1.0	1378.0	1195.0	-1.0	1662.0	1618.0	-1.0	1971.0	1693.0	-1.0	2592.0	1452.0	-1.0	1801.0	1015.0	-1.0	1542.0	2157.0	-1.0	2552.0	839.0	-1.0	1169.0	1504.0	-1.0	1654.0	1899.0	-1.0	2976.0	1529.0	-1.0	1967.0	1811.0	-1.0	2793.0	1404.0	-1.0	1735.0	1029.0	-1.0	1364.0	1118.0	-1.0	1423.0	
614.313	1129.0	-1.0	1486.0	1170.0	-1.0	1379.0	1194.0	-1.0	1660.0	1616.0	-1.0	1969.0	1690.0	-1.0	2580.0	1449.0	-1.0	1792.0	1014.0	-1.0	1536.0	2147.0	-1.0	2530.0	836.0	-1.0	1161.0	1498.0	-1.0	1641.0	1893.0	-1.0	2957.0	1526.0	-1.0	1955.0	1807.0	-1.0	2778.0	1400.0	-1.0	1724.0	1028.0	-1.0	1358.0	1118.0	-1.0	1419.0	
614.812	1127.0	-1.0	1483.0	1168.0	-1.0	1378.0	1192.0	-1.0	1656.0	1613.0	-1.0	1965.0	1686.0	-1.0	2570.0	1445.0	-1.0	1785.0	1013.0	-1.0	1533.0	2137.0	-1.0	2512.0	834.0	-1.0	1158.0	1493.0	-1.0	1634.0	1889.0	-1.0	2948.0	1526.0	-1.0	1954.0	1807.0	-1.0	2780.0	1403.0	-1.0	1731.0	1028.0	-1.0	1358.0	1123.0	-1.0	1426.0	
615.311	1125.0	-1.0	1477.0	1165.0	-1.0	1372.0	1190.0	-1.0	1649.0	1609.0	-1.0	1955.0	1681.0	-1.0	2555.0	1441.0	-1.0	1775.0	1011.0	-1.0	1526.0	2127.0	-1.0	2492.0	832.0	-1.0	1153.0	1488.0	-1.0	1623.0	1883.0	-1.0	2934.0	1524.0	-1.0	1948.0	1806.0	-1.0	2777.0	1403.0	-1.0	1733.0	1029.0	-1.0	1357.0	1126.0	-1.0	1430.0	
615.811	1124.0	-1.0	1471.0	1163.0	-1.0	1365.0	1188.0	-1.0	1643.0	1605.0	-1.0	1943.0	1676.0	-1.0	2539.0	1436.0	-1.0	1762.0	1009.0	-1.0	1518.0	2120.0	-1.0	2475.0	829.0	-1.0	1144.0	1482.0	-1.0	1611.0	1875.0	-1.0	2914.0	1519.0	-1.0	1936.0	1803.0	-1.0	2769.0	1400.0	-1.0	1726.0	1028.0	-1.0	1356.0	1128.0	-1.0	1431.0	
616.310	1122.0	-1.0	1469.0	1162.0	-1.0	1366.0	1187.0	-1.0	1643.0	1604.0	-1.0	1943.0	1674.0	-1.0	2537.0	1435.0	-1.0	1762.0	1008.0	-1.0	1518.0	2119.0	-1.0	2476.0	827.0	-1.0	1141.0	1479.0	-1.0	1607.0	1873.0	-1.0	2908.0	1520.0	-1.0	1938.0	1802.0	-1.0	2763.0	1399.0	-1.0	1719.0	1027.0	-1.0	1353.0	1130.0	-1.0	1431.0	
616.809	1121.0	-1.0	1467.0	1161.0	-1.0	1364.0	1186.0	-1.0	1640.0	1602.0	-1.0	1939.0	1671.0	-1.0	2532.0	1434.0	-1.0	1760.0	1008.0	-1.0	1517.0	2120.0	-1.0	2478.0	825.0	-1.0	1137.0	1476.0	-1.0	1602.0	1869.0	-1.0	2899.0	1519.0	-1.0	1937.0	1801.0	-1.0	2764.0	1398.0	-1.0	1720.0	1028.0	-1.0	1355.0	1133.0	-1.0	1435.0	
617.308	1119.0	-1.0	1464.0	1158.0	-1.0	1360.0	1183.0	-1.0	1637.0	1598.0	-1.0	1932.0	1669.0	-1.0	2525.0	1432.0	-1.0	1754.0	1007.0	-1.0	1512.0	2120.0	-1.0	2476.0	823.0	-1.0	1131.0	1472.0	-1.0	1596.0	1863.0	-1.0	2886.0	1517.0	-1.0	1930.0	1798.0	-1.0	2761.0	1395.0	-1.0	1717.0	1027.0	-1.0	1356.0	1132.0	-1.0	1436.0	
617.808	1119.0	-1.0	1466.0	1160.0	-1.0	1364.0	1184.0	-1.0	1640.0	1600.0	-1.0	1936.0	1670.0	-1.0	2528.0	1433.0	-1.0	1758.0	1008.0	-1.0	1515.0	2124.0	-1.0	2482.0	822.0	-1.0	1126.0	1470.0	-1.0	1592.0	1861.0	-1.0	2877.0	1516.0	-1.0	1926.0	1796.0	-1.0	2757.0	1391.0	-1.0	1709.0	1026.0	-1.0	1355.0	1133.0	-1.0	1435.0	
618.307	1120.0	-1.0	1468.0	1159.0	-1.0	1366.0	1184.0	-1.0	1641.0	1600.0	-1.0	1938.0	1669.0	-1.0	2529.0	1435.0	-1.0	1760.0	1008.0	-1.0	1515.0	2126.0	-1.0	2487.0	821.0	-1.0	1124.0	1469.0	-1.0	1592.0	1859.0	-1.0	2875.0	1517.0	-1.0	1928.0	1797.0	-1.0	2764.0	1393.0	-1.0	1716.0	1027.0	-1.0	1359.0	1135.0	-1.0	1441.0	
618.806	1119.0	-1.0	1467.0	1159.0	-1.0	1364.0	1183.0	-1.0	1639.0	1598.0	-1.0	1934.0	1668.0	-1.0	2525.0	1433.0	-1.0	1756.0	1007.0	-1.0	1513.0	2126.0	-1.0	2487.0	820.0	-1.0	1122.0	1467.0	-1.0	1592.0	1856.0	-1.0	2877.0	1516.0	-1.0	1932.0	1798.0	-1.0	2770.0	1394.0	-1.0	1719.0	1028.0	-1.0	1363.0	1138.0	-1.0	1445.0	
619.306	1121.0	-1.0	1470.0	1161.0	-1.0	1364.0	1185.0	-1.0	1642.0	1600.0	-1.0	1937.0	1667.0	-1.0	2522.0	1432.0	-1.0	1752.0	1007.0	-1.0	1510.0	2128.0	-1.0	2490.0	818.0	-1.0	1118.0	1467.0	-1.0	1590.0	1854.0	-1.0	2869.0	1513.0	-1.0	1926.0	1797.0	-1.0	2769.0	1390.0	-1.0	1713.0	1028.0	-1.0	1365.0	1138.0	-1.0	1445.0	
619.805	1122.0	-1.0	1472.0	1161.0	-1.0	1367.0	1185.0	-1.0	1644.0	1601.0	-1.0	1940.0	1667.0	-1.0	2523.0	1433.0	-1.0	1755.0	1006.0	-1.0	1510.0	2130.0	-1.0	2494.0	819.0	-1.0	1119.0	1468.0	-1.0	1593.0	1855.0	-1.0	2874.0	1516.0	-1.0	1933.0	1801.0	-1.0	2780.0	1394.0	-1.0	1722.0	1029.0	-1.0	1370.0	1143.0	-1.0	1453.0	
620.304	1122.0	-1.0	1473.0	1160.0	-1.0	1366.0	1184.0	-1.0	1642.0	1600.0	-1.0	1938.0	1666.0	-1.0	2520.0	1431.0	-1.0	1753.0	1006.0	-1.0	1508.0	2129.0	-1.0	2494.0	818.0	-1.0	1119.0	1467.0	-1.0	1593.0	1854.0	-1.0	2875.0	1516.0	-1.0	1934.0	1802.0	-1.0	2785.0	1395.0	-1.0	1726.0	1031.0	-1.0	1373.0	1145.0	-1.0	1457.0	
620.803	1124.0	-1.0	1474.0	1162.0	-1.0	1367.0	1185.0	-1.0	1644.0	1602.0	-1.0	1940.0	1665.0	-1.0	2518.0	1431.0	-1.0	1749.0	1005.0	-1.0	1505.0	2129.0	-1.0	2495.0	817.0	-1.0	1116.0	1467.0	-1.0	1592.0	1853.0	-1.0	2871.0	1514.0	-1.0	1930.0	1800.0	-1.0	2781.0	1392.0	-1.0	1719.0	1031.0	-1.0	1374.0	1145.0	-1.0	1456.0	
621.303	1124.0	-1.0	1476.0	1162.0	-1.0	1368.0	1186.0	-1.0	1646.0	1603.0	-1.0	1943.0	1665.0	-1.0	2521.0	1431.0	-1.0	1754.0	1006.0	-1.0	1507.0	2130.0	-1.0	2498.0	817.0	-1.0	1118.0	1468.0	-1.0	1595.0	1855.0	-1.0	2879.0	1517.0	-1.0	1937.0	1803.0	-1.0	2789.0	1396.0	-1.0	1727.0	1033.0	-1.0	1377.0	1148.0	-1.0	1461.0	
621.802	1124.0	-1.0	1475.0	1161.0	-1.0	1367.0	1185.0	-1.0	1644.0	1602.0	-1.0	1940.0	1664.0	-1.0	2519.0	1430.0	-1.0	1752.0	1005.0	-1.0	1506.0	2129.0	-1.0	2495.0	817.0	-1.0	1118.0	1467.0	-1.0	1594.0	1855.0	-1.0	2880.0	1517.0	-1.0	1938.0	1802.0	-1.0	2789.0	1396.0	-1.0	1728.0	1031.0	-1.0	1376.0	1149.0	-1.0	1463.0	
622.301	1125.0	-1.0	1473.0	1163.0	-1.0	1366.0	1186.0	-1.0	1644.0	1604.0	-1.0	1940.0	1665.0	-1.0	2516.0	1430.0	-1.0	1748.0	1004.0	-1.0	1503.0	2128.0	-1.0	2491.0	816.0	-1.0	1116.0	1465.0	-1.0	1590.0	1853.0	-1.0	2873.0	1514.0	-1.0	1930.0	1797.0	-1.0	2777.0	1391.0	-1.0	1717.0	1029.0	-1.0	1371.0	1146.0	-1.0	1456.0	
622.800	1124.0	-1.0	1472.0	1162.0	-1.0	1365.0	1185.0	-1.0	1642.0	1604.0	-1.0	1939.0	1665.0	-1.0	2517.0	1430.0	-1.0	1750.0	1005.0	-1.0	1504.0	2128.0	-1.0	2491.0	816.0	-1.0	1117.0	1465.0	-1.0	1590.0	1853.0	-1.0	2876.0	1516.0	-1.0	1934.0	1798.0	-1.0	2778.0	1393.0	-1.0	1721.0	1029.0	-1.0	1370.0	1147.0	-1.0	1457.0	
623.299	1123.0	-1.0	1468.0	1161.0	-1.0	1362.0	1183.0	-1.0	1637.0	1600.0	-1.0	1933.0	1663.0	-1.0	2514.0	1429.0	-1.0	1747.0	1005.0	-1.0	1503.0	2127.0	-1.0	2488.0	816.0	-1.0	1116.0	1463.0	-1.0	1587.0	1852.0	-1.0	2873.0	1515.0	-1.0	1931.0	1796.0	-1.0	2772.0	1392.0	-1.0	1719.0	1027.0	-1.0	1367.0	1147.0	-1.0	1454.0	
623.799	1122.0	-1.0	1466.0	1161.0	-1.0	1361.0	1183.0	-1.0	1636.0	1601.0	-1.0	1933.0	1663.0	-1.0	2510.0	1428.0	-1.0	1744.0	1004.0	-1.0	1500.0	2126.0	-1.0	2485.0	815.0	-1.0	1113.0	1462.0	-1.0	1583.0	1849.0	-1.0	2864.0	1512.0	-1.0	1923.0	1792.0	-1.0	2763.0	1389.0	-1.0	1710.0	1025.0	-1.0	1362.0	1144.0	-1.0	1449.0	
624.298	1122.0	-1.0	1466.0	1161.0	-1.0	1362.0	1182.0	-1.0	1636.0	1602.0	-1.0	1934.0	1663.0	-1.0	2512.0	1429.0	-1.0	1747.0	1005.0	-1.0	1503.0	2127.0	-1.0	2488.0	815.0	-1.0	1114.0	1462.0	-1.0	1584.0	1850.0	-1.0	2867.0	1514.0	-1.0	1927.0	1792.0	-1.0	2766.0	1390.0	-1.0	1716.0	1025.0	-1.0	1362.0	1146.0	-1.0	1452.0	
624.797	1121.0	-1.0	1463.0	1160.0	-1.0	1359.0	1181.0	-1.0	1632.0	1600.0	-1.0	1929.0	1662.0	-1.0	2508.0	1428.0	-1.0	1744.0	1004.0	-1.0	1500.0	2126.0	-1.0	2486.0	815.0	-1.0	1112.0	1461.0	-1.0	1581.0	1847.0	-1.0	2863.0	1512.0	-1.0	1924.0	1791.0	-1.0	2764.0	1391.0	-1.0	1715.0	1024.0	-1.0	1361.0	1145.0	-1.0	1450.0	
625.296	1121.0	-1.0	1464.0	1161.0	-1.0	1359.0	1182.0	-1.0	1633.0	1601.0	-1.0	1929.0	1661.0	-1.0	2503.0	1427.0	-1.0	1740.0	1003.0	-1.0	1497.0	2125.0	-1.0	2483.0	813.0	-1.0	1108.0	1459.0	-1.0	1576.0	1844.0	-1.0	2853.0	1509.0	-1.0	1915.0	1786.0	-1.0	2752.0	1386.0	-1.0	1703.0	1022.0	-1.0	1355.0	1141.0	-1.0	1444.0	
625.795	1121.0	-1.0	1463.0	1160.0	-1.0	1359.0	1181.0	-1.0	1631.0	1601.0	-1.0	1929.0	1660.0	-1.0	2502.0	1428.0	-1.0	1741.0	1004.0	-1.0	1498.0	2124.0	-1.0	2480.0	813.0	-1.0	1108.0	1457.0	-1.0	1574.0	1844.0	-1.0	2853.0	1510.0	-1.0	1917.0	1787.0	-1.0	2753.0	1386.0	-1.0	1706.0	1022.0	-1.0	1356.0	1142.0	-1.0	1445.0	
626.295	1119.0	-1.0	1461.0	1158.0	-1.0	1356.0	1179.0	-1.0	1629.0	1598.0	-1.0	1925.0	1659.0	-1.0	2497.0	1426.0	-1.0	1738.0	1003.0	-1.0	1495.0	2120.0	-1.0	2473.0	813.0	-1.0	1105.0	1456.0	-1.0	1571.0	1842.0	-1.0	2848.0	1509.0	-1.0	1916.0	1785.0	-1.0	2749.0	1386.0	-1.0	1705.0	1022.0	-1.0	1353.0	1141.0	-1.0	1444.0	
626.794	1120.0	-1.0	1464.0	1160.0	-1.0	1361.0	1180.0	-1.0	1633.0	1602.0	-1.0	1932.0	1660.0	-1.0	2498.0	1427.0	-1.0	1737.0	1003.0	-1.0	1495.0	2116.0	-1.0	2464.0	813.0	-1.0	1105.0	1456.0	-1.0	1569.0	1843.0	-1.0	2846.0	1510.0	-1.0	1914.0	1782.0	-1.0	2739.0	1384.0	-1.0	1698.0	1021.0	-1.0	1350.0	1139.0	-1.0	1439.0	
627.293	1120.0	-1.0	1463.0	1160.0	-1.0	1361.0	1180.0	-1.0	1631.0	1602.0	-1.0	1932.0	1660.0	-1.0	2497.0	1426.0	-1.0	1737.0	1003.0	-1.0	1494.0	2112.0	-1.0	2453.0	814.0	-1.0	1108.0	1457.0	-1.0	1570.0	1844.0	-1.0	2850.0	1513.0	-1.0	1919.0	1783.0	-1.0	2739.0	1385.0	-1.0	1702.0	1021.0	-1.0	1350.0	1140.0	-1.0	1440.0	
627.793	1118.0	-1.0	1458.0	1157.0	-1.0	1355.0	1178.0	-1.0	1625.0	1599.0	-1.0	1923.0	1657.0	-1.0	2488.0	1423.0	-1.0	1730.0	1002.0	-1.0	1490.0	2106.0	-1.0	2439.0	813.0	-1.0	1107.0	1456.0	-1.0	1566.0	1843.0	-1.0	2846.0	1511.0	-1.0	1916.0	1780.0	-1.0	2731.0	1384.0	-1.0	1699.0	1020.0	-1.0	1347.0	1139.0	-1.0	1437.0	
628.292	1118.0	-1.0	1458.0	1158.0	-1.0	1356.0	1178.0	-1.0	1626.0	1599.0	-1.0	1925.0	1656.0	-1.0	2490.0	1424.0	-1.0	1732.0	1001.0	-1.0	1491.0	2105.0	-1.0	2437.0	815.0	-1.0	1109.0	1458.0	-1.0	1568.0	1846.0	-1.0	2852.0	1515.0	-1.0	1923.0	1780.0	-1.0	2726.0	1384.0	-1.0	1695.0	1019.0	-1.0	1344.0	1138.0	-1.0	1433.0	
628.792	1116.0	-1.0	1454.0	1156.0	-1.0	1353.0	1177.0	-1.0	1623.0	1597.0	-1.0	1921.0	1656.0	-1.0	2485.0	1422.0	-1.0	1729.0	1001.0	-1.0	1489.0	2102.0	-1.0	2431.0	814.0	-1.0	1109.0	1457.0	-1.0	1567.0	1845.0	-1.0	2851.0	1515.0	-1.0	1924.0	1779.0	-1.0	2724.0	1384.0	-1.0	1696.0	1019.0	-1.0	1343.0	1137.0	-1.0	1432.0	
629.291	1114.0	-1.0	1451.0	1154.0	-1.0	1349.0	1175.0	-1.0	1619.0	1594.0	-1.0	1914.0	1653.0	-1.0	2478.0	1420.0	-1.0	1722.0	999.0	-1.0	1484.0	2100.0	-1.0	2425.0	813.0	-1.0	1104.0	1454.0	-1.0	1563.0	1842.0	-1.0	2842.0	1512.0	-1.0	1917.0	1776.0	-1.0	2718.0	1381.0	-1.0	1691.0	1018.0	-1.0	1340.0	1135.0	-1.0	1429.0	
629.791	1115.0	-1.0	1452.0	1154.0	-1.0	1350.0	1175.0	-1.0	1621.0	1595.0	-1.0	1916.0	1654.0	-1.0	2481.0	1420.0	-1.0	1723.0	999.0	-1.0	1483.0	2096.0	-1.0	2417.0	814.0	-1.0	1107.0	1455.0	-1.0	1565.0	1844.0	-1.0	2847.0	1514.0	-1.0	1923.0	1779.0	-1.0	2720.0	1383.0	-1.0	1690.0	1018.0	-1.0	1339.0	1137.0	-1.0	1428.0	
630.290	1113.0	-1.0	1449.0	1152.0	-1.0	1346.0	1174.0	-1.0	1617.0	1593.0	-1.0	1912.0	1651.0	-1.0	2474.0	1417.0	-1.0	1717.0	997.0	-1.0	1478.0	2088.0	-1.0	2402.0	813.0	-1.0	1106.0	1455.0	-1.0	1563.0	1843.0	-1.0	2845.0	1514.0	-1.0	1924.0	1779.0	-1.0	2720.0	1383.0	-1.0	1692.0	1017.0	-1.0	1340.0	1137.0	-1.0	1429.0	
630.790	1111.0	-1.0	1443.0	1148.0	-1.0	1339.0	1172.0	-1.0	1610.0	1588.0	-1.0	1901.0	1645.0	-1.0	2456.0	1412.0	-1.0	1703.0	994.0	-1.0	1468.0	2088.0	-1.0	2402.0	810.0	-1.0	1097.0	1450.0	-1.0	1555.0	1836.0	-1.0	2826.0	1507.0	-1.0	1908.0	1774.0	-1.0	2706.0	1376.0	-1.0	1679.0	1017.0	-1.0	1339.0	1136.0	-1.0	1424.0	
631.289	1110.0	-1.0	1439.0	1147.0	-1.0	1337.0	1170.0	-1.0	1604.0	1585.0	-1.0	1894.0	1640.0	-1.0	2446.0	1410.0	-1.0	1699.0	994.0	-1.0	1464.0	2090.0	-1.0	2408.0	807.0	-1.0	1090.0	1446.0	-1.0	1551.0	1831.0	-1.0	2813.0	1505.0	-1.0	1905.0	1772.0	-1.0	2703.0	1374.0	-1.0	1675.0	1019.0	-1.0	1341.0	1137.0	-1.0	1426.0	
631.788	1107.0	-1.0	1434.0	1145.0	-1.0	1333.0	1167.0	-1.0	1597.0	1580.0	-1.0	1885.0	1636.0	-1.0	2435.0	1406.0	-1.0	1692.0	992.0	-1.0	1458.0	2089.0	-1.0	2406.0	803.0	-1.0	1080.0	1439.0	-1.0	1541.0	1822.0	-1.0	2796.0	1501.0	-1.0	1897.0	1767.0	-1.0	2694.0	1371.0	-1.0	1668.0	1018.0	-1.0	1341.0	1137.0	-1.0	1426.0	
632.287	1108.0	-1.0	1434.0	1146.0	-1.0	1335.0	1167.0	-1.0	1597.0	1580.0	-1.0	1885.0	1634.0	-1.0	2430.0	1405.0	-1.0	1689.0	992.0	-1.0	1455.0	2089.0	-1.0	2410.0	798.0	-1.0	1070.0	1433.0	-1.0	1533.0	1813.0	-1.0	2776.0	1497.0	-1.0	1887.0	1762.0	-1.0	2680.0	1363.0	-1.0	1655.0	1017.0	-1.0	1338.0	1135.0	-1.0	1422.0	
632.786	1108.0	-1.0	1434.0	1146.0	-1.0	1336.0	1166.0	-1.0	1596.0	1579.0	-1.0	1884.0	1634.0	-1.0	2432.0	1405.0	-1.0	1692.0	992.0	-1.0	1456.0	2088.0	-1.0	2410.0	795.0	-1.0	1064.0	1428.0	-1.0	1527.0	1809.0	-1.0	2768.0	1497.0	-1.0	1888.0	1762.0	-1.0	2683.0	1364.0	-1.0	1658.0	1017.0	-1.0	1339.0	1136.0	-1.0	1427.0	
633.285	1108.0	-1.0	1436.0	1145.0	-1.0	1335.0	1166.0	-1.0	1597.0	1578.0	-1.0	1882.0	1635.0	-1.0	2434.0	1405.0	-1.0	1692.0	992.0	-1.0	1457.0	2084.0	-1.0	2406.0	794.0	-1.0	1060.0	1424.0	-1.0	1522.0	1806.0	-1.0	2764.0	1497.0	-1.0	1889.0	1761.0	-1.0	2685.0	1363.0	-1.0	1658.0	1015.0	-1.0	1337.0	1134.0	-1.0	1427.0	
633.784	1111.0	-1.0	1442.0	1147.0	-1.0	1341.0	1168.0	-1.0	1606.0	1581.0	-1.0	1892.0	1640.0	-1.0	2450.0	1409.0	-1.0	1704.0	995.0	-1.0	1466.0	2082.0	-1.0	2404.0	795.0	-1.0	1066.0	1426.0	-1.0	1527.0	1811.0	-1.0	2781.0	1503.0	-1.0	1904.0	1766.0	-1.0	2700.0	1369.0	-1.0	1671.0	1015.0	-1.0	1339.0	1137.0	-1.0	1432.0	
634.283	1112.0	-1.0	1448.0	1148.0	-1.0	1344.0	1170.0	-1.0	1612.0	1586.0	-1.0	1900.0	1644.0	-1.0	2462.0	1411.0	-1.0	1709.0	996.0	-1.0	1470.0	2076.0	-1.0	2391.0	798.0	-1.0	1074.0	1430.0	-1.0	1532.0	1816.0	-1.0	2797.0	1507.0	-1.0	1915.0	1770.0	-1.0	2713.0	1373.0	-1.0	1682.0	1014.0	-1.0	1341.0	1139.0	-1.0	1437.0	
634.783	1115.0	-1.0	1454.0	1152.0	-1.0	1349.0	1174.0	-1.0	1622.0	1592.0	-1.0	1912.0	1650.0	-1.0	2473.0	1415.0	-1.0	1715.0	997.0	-1.0	1475.0	2077.0	-1.0	2387.0	801.0	-1.0	1080.0	1434.0	-1.0	1536.0	1821.0	-1.0	2808.0	1508.0	-1.0	1918.0	1771.0	-1.0	2720.0	1374.0	-1.0	1685.0	1013.0	-1.0	1341.0	1139.0	-1.0	1438.0	
635.282	1116.0	-1.0	1458.0	1152.0	-1.0	1351.0	1175.0	-1.0	1628.0	1595.0	-1.0	1919.0	1654.0	-1.0	2485.0	1419.0	-1.0	1723.0	999.0	-1.0	1480.0	2080.0	-1.0	2390.0	804.0	-1.0	1089.0	1440.0	-1.0	1544.0	1828.0	-1.0	2828.0	1513.0	-1.0	1929.0	1776.0	-1.0	2738.0	1379.0	-1.0	1699.0	1016.0	-1.0	1346.0	1142.0	-1.0	1447.0	
635.781	1117.0	-1.0	1460.0	1153.0	-1.0	1350.0	1175.0	-1.0	1630.0	1596.0	-1.0	1920.0	1657.0	-1.0	2492.0	1422.0	-1.0	1727.0	1000.0	-1.0	1483.0	2084.0	-1.0	2393.0	807.0	-1.0	1094.0	1443.0	-1.0	1549.0	1833.0	-1.0	2838.0	1515.0	-1.0	1933.0	1779.0	-1.0	2750.0	1382.0	-1.0	1707.0	1016.0	-1.0	1350.0	1143.0	-1.0	1451.0	
636.280	1118.0	-1.0	1464.0	1155.0	-1.0	1356.0	1177.0	-1.0	1636.0	1600.0	-1.0	1929.0	1660.0	-1.0	2497.0	1424.0	-1.0	1731.0	1001.0	-1.0	1484.0	2089.0	-1.0	2399.0	809.0	-1.0	1099.0	1446.0	-1.0	1553.0	1836.0	-1.0	2852.0	1515.0	-1.0	1935.0	1780.0	-1.0	2753.0	1382.0	-1.0	1705.0	1016.0	-1.0	1351.0	1142.0	-1.0	1450.0	
636.779	1120.0	-1.0	1465.0	1157.0	-1.0	1358.0	1178.0	-1.0	1639.0	1602.0	-1.0	1933.0	1661.0	-1.0	2501.0	1426.0	-1.0	1734.0	1002.0	-1.0	1486.0	2094.0	-1.0	2405.0	810.0	-1.0	1103.0	1450.0	-1.0	1556.0	1840.0	-1.0	2859.0	1517.0	-1.0	1939.0	1784.0	-1.0	2765.0	1385.0	-1.0	1712.0	1017.0	-1.0	1355.0	1145.0	-1.0	1456.0	
637.278	1120.0	-1.0	1464.0	1156.0	-1.0	1355.0	1178.0	-1.0	1638.0	1601.0	-1.0	1930.0	1659.0	-1.0	2497.0	1425.0	-1.0	1730.0	1001.0	-1.0	1483.0	2096.0	-1.0	2408.0	811.0	-1.0	1103.0	1450.0	-1.0	1556.0	1841.0	-1.0	2860.0	1515.0	-1.0	1936.0	1785.0	-1.0	2769.0	1385.0	-1.0	1713.0	1019.0	-1.0	1359.0	1145.0	-1.0	1457.0	
637.777	1120.0	-1.0	1464.0	1155.0	-1.0	1352.0	1178.0	-1.0	1636.0	1601.0	-1.0	1926.0	1657.0	-1.0	2489.0	1423.0	-1.0	1723.0	1000.0	-1.0	1477.0	2094.0	-1.0	2401.0	811.0	-1.0	1102.0	1450.0	-1.0	1553.0	1839.0	-1.0	2853.0	1512.0	-1.0	1928.0	1785.0	-1.0	2765.0	1383.0	-1.0	1706.0	1020.0	-1.0	1358.0	1144.0	-1.0	1453.0	
638.277	1120.0	-1.0	1464.0	1156.0	-1.0	1352.0	1178.0	-1.0	1635.0	1600.0	-1.0	1926.0	1656.0	-1.0	2485.0	1421.0	-1.0	1722.0	999.0	-1.0	1477.0	2096.0	-1.0	2405.0	812.0	-1.0	1101.0	1451.0	-1.0	1554.0	1841.0	-1.0	2852.0	1513.0	-1.0	1926.0	1785.0	-1.0	2759.0	1381.0	-1.0	1697.0	1020.0	-1.0	1356.0	1143.0	-1.0	1447.0	
638.776	1119.0	-1.0	1461.0	1155.0	-1.0	1348.0	1177.0	-1.0	1630.0	1598.0	-1.0	1918.0	1651.0	-1.0	2473.0	1418.0	-1.0	1716.0	998.0	-1.0	1471.0	2095.0	-1.0	2403.0	810.0	-1.0	1097.0	1449.0	-1.0	1550.0	1838.0	-1.0	2843.0	1511.0	-1.0	1921.0	1785.0	-1.0	2754.0	1380.0	-1.0	1694.0	1021.0	-1.0	1358.0	1142.0	-1.0	1445.0	
639.275	1118.0	-1.0	1456.0	1153.0	-1.0	1342.0	1175.0	-1.0	1623.0	1593.0	-1.0	1908.0	1646.0	-1.0	2457.0	1412.0	-1.0	1704.0	995.0	-1.0	1461.0	2092.0	-1.0	2398.0	808.0	-1.0	1090.0	1444.0	-1.0	1542.0	1831.0	-1.0	2825.0	1506.0	-1.0	1910.0	1782.0	-1.0	2744.0	1377.0	-1.0	1686.0	1020.0	-1.0	1356.0	1142.0	-1.0	1441.0	
639.774	1118.0	-1.0	1456.0	1153.0	-1.0	1341.0	1175.0	-1.0	1621.0	1594.0	-1.0	1907.0	1644.0	-1.0	2452.0	1411.0	-1.0	1703.0	995.0	-1.0	1460.0	2091.0	-1.0	2399.0	805.0	-1.0	1083.0	1441.0	-1.0	1536.0	1826.0	-1.0	2814.0	1506.0	-1.0	1907.0	1781.0	-1.0	2736.0	1375.0	-1.0	1676.0	1022.0	-1.0	1355.0	1140.0	-1.0	1435.0	
640.274	1118.0	-1.0	1454.0	1153.0	-1.0	1339.0	1174.0	-1.0	1619.0	1592.0	-1.0	1903.0	1641.0	-1.0	2444.0	1409.0	-1.0	1698.0	994.0	-1.0	1457.0	2087.0	-1.0	2397.0	801.0	-1.0	1074.0	1435.0	-1.0	1529.0	1820.0	-1.0	2800.0	1505.0	-1.0	1903.0	1781.0	-1.0	2734.0	1374.0	-1.0	1675.0	1021.0	-1.0	1354.0	1141.0	-1.0	1436.0	
640.773	1117.0	-1.0	1452.0	1151.0	-1.0	1335.0	1173.0	-1.0	1614.0	1588.0	-1.0	1894.0	1639.0	-1.0	2434.0	1404.0	-1.0	1687.0	992.0	-1.0	1450.0	2084.0	-1.0	2392.0	797.0	-1.0	1065.0	1428.0	-1.0	1521.0	1812.0	-1.0	2781.0	1500.0	-1.0	1893.0	1778.0	-1.0	2726.0	1370.0	-1.0	1668.0	1020.0	-1.0	1351.0	1139.0	-1.0	1431.0	
641.273	1117.0	-1.0	1453.0	1151.0	-1.0	1335.0	1173.0	-1.0	1614.0	1588.0	-1.0	1894.0	1639.0	-1.0	2435.0	1404.0	-1.0	1687.0	993.0	-1.0	1451.0	2083.0	-1.0	2393.0	795.0	-1.0	1061.0	1425.0	-1.0	1518.0	1808.0	-1.0	2775.0	1500.0	-1.0	1896.0	1779.0	-1.0	2726.0	1371.0	-1.0	1667.0	1020.0	-1.0	1350.0	1139.0	-1.0	1430.0	
641.772	1117.0	-1.0	1452.0	1151.0	-1.0	1335.0	1172.0	-1.0	1611.0	1586.0	-1.0	1890.0	1638.0	-1.0	2432.0	1402.0	-1.0	1684.0	992.0	-1.0	1449.0	2079.0	-1.0	2389.0	792.0	-1.0	1055.0	1420.0	-1.0	1513.0	1803.0	-1.0	2764.0	1498.0	-1.0	1892.0	1778.0	-1.0	2722.0	1369.0	-1.0	1665.0	1019.0	-1.0	1348.0	1138.0	-1.0	1428.0	
642.271	1118.0	-1.0	1453.0	1153.0	-1.0	1336.0	1173.0	-1.0	1613.0	1588.0	-1.0	1893.0	1639.0	-1.0	2433.0	1401.0	-1.0	1680.0	993.0	-1.0	1448.0	2079.0	-1.0	2388.0	790.0	-1.0	1050.0	1417.0	-1.0	1508.0	1799.0	-1.0	2754.0	1495.0	-1.0	1885.0	1775.0	-1.0	2715.0	1365.0	-1.0	1657.0	1017.0	-1.0	1344.0	1136.0	-1.0	1425.0	
642.771	1118.0	-1.0	1455.0	1155.0	-1.0	1340.0	1174.0	-1.0	1616.0	1588.0	-1.0	1895.0	1641.0	-1.0	2440.0	1403.0	-1.0	1685.0	994.0	-1.0	1452.0	2080.0	-1.0	2391.0	790.0	-1.0	1050.0	1416.0	-1.0	1508.0	1798.0	-1.0	2754.0	1497.0	-1.0	1889.0	1775.0	-1.0	2720.0	1367.0	-1.0	1664.0	1017.0	-1.0	1344.0	1136.0	-1.0	1428.0	
643.270	1118.0	-1.0	1456.0	1154.0	-1.0	1342.0	1173.0	-1.0	1616.0	1587.0	-1.0	1895.0	1643.0	-1.0	2445.0	1404.0	-1.0	1687.0	995.0	-1.0	1455.0	2083.0	-1.0	2394.0	790.0	-1.0	1049.0	1415.0	-1.0	1506.0	1798.0	-1.0	2753.0	1496.0	-1.0	1889.0	1774.0	-1.0	2721.0	1365.0	-1.0	1665.0	1016.0	-1.0	1343.0	1136.0	-1.0	1429.0	
643.769	1119.0	-1.0	1461.0	1156.0	-1.0	1351.0	1175.0	-1.0	1623.0	1590.0	-1.0	1905.0	1648.0	-1.0	2460.0	1410.0	-1.0	1698.0	998.0	-1.0	1463.0	2089.0	-1.0	2403.0	790.0	-1.0	1050.0	1416.0	-1.0	1507.0	1799.0	-1.0	2757.0	1498.0	-1.0	1891.0	1773.0	-1.0	2718.0	1363.0	-1.0	1660.0	1015.0	-1.0	1341.0	1135.0	-1.0	1427.0	
644.268	1119.0	-1.0	1463.0	1157.0	-1.0	1354.0	1175.0	-1.0	1626.0	1591.0	-1.0	1908.0	1650.0	-1.0	2466.0	1411.0	-1.0	1702.0	999.0	-1.0	1466.0	2091.0	-1.0	2405.0	791.0	-1.0	1052.0	1417.0	-1.0	1508.0	1800.0	-1.0	2760.0	1499.0	-1.0	1894.0	1772.0	-1.0	2723.0	1364.0	-1.0	1666.0	1014.0	-1.0	1342.0	1135.0	-1.0	1430.0	
644.767	1119.0	-1.0	1462.0	1156.0	-1.0	1354.0	1175.0	-1.0	1625.0	1590.0	-1.0	1905.0	1650.0	-1.0	2465.0	1411.0	-1.0	1699.0	999.0	-1.0	1464.0	2091.0	-1.0	2402.0	791.0	-1.0	1051.0	1415.0	-1.0	1505.0	1798.0	-1.0	2755.0	1498.0	-1.0	1891.0	1771.0	-1.0	2721.0	1363.0	-1.0	1667.0	1012.0	-1.0	1341.0	1134.0	-1.0	1430.0	
645.266	1119.0	-1.0	1464.0	1157.0	-1.0	1357.0	1176.0	-1.0	1628.0	1591.0	-1.0	1910.0	1650.0	-1.0	2470.0	1413.0	-1.0	1704.0	1000.0	-1.0	1467.0	2092.0	-1.0	2403.0	792.0	-1.0	1054.0	1417.0	-1.0	1507.0	1800.0	-1.0	2761.0	1500.0	-1.0	1899.0	1773.0	-1.0	2728.0	1367.0	-1.0	1674.0	1013.0	-1.0	1342.0	1136.0	-1.0	1434.0	
645.766	1119.0	-1.0	1463.0	1157.0	-1.0	1358.0	1176.0	-1.0	1629.0	1592.0	-1.0	1911.0	1651.0	-1.0	2469.0	1413.0	-1.0	1705.0	1000.0	-1.0	1467.0	2091.0	-1.0	2401.0	791.0	-1.0	1054.0	1417.0	-1.0	1506.0	1799.0	-1.0	2760.0	1500.0	-1.0	1901.0	1774.0	-1.0	2731.0	1369.0	-1.0	1678.0	1013.0	-1.0	1342.0	1137.0	-1.0	1436.0	
646.265	1120.0	-1.0	1464.0	1159.0	-1.0	1358.0	1177.0	-1.0	1631.0	1594.0	-1.0	1912.0	1650.0	-1.0	2467.0	1413.0	-1.0	1703.0	999.0	-1.0	1466.0	2091.0	-1.0	2400.0	791.0	-1.0	1052.0	1416.0	-1.0	1504.0	1796.0	-1.0	2756.0	1498.0	-1.0	1897.0	1772.0	-1.0	2728.0	1367.0	-1.0	1675.0	1014.0	-1.0	1341.0	1134.0	-1.0	1433.0	
646.764	1121.0	-1.0	1466.0	1160.0	-1.0	1362.0	1178.0	-1.0	1634.0	1595.0	-1.0	1916.0	1651.0	-1.0	2471.0	1414.0	-1.0	1708.0	1000.0	-1.0	1469.0	2093.0	-1.0	2404.0	792.0	-1.0	1055.0	1418.0	-1.0	1507.0	1798.0	-1.0	2761.0	1501.0	-1.0	1904.0	1774.0	-1.0	2736.0	1371.0	-1.0	1684.0	1014.0	-1.0	1344.0	1135.0	-1.0	1437.0	
647.263	1120.0	-1.0	1466.0	1160.0	-1.0	1361.0	1177.0	-1.0	1633.0	1594.0	-1.0	1915.0	1651.0	-1.0	2470.0	1414.0	-1.0	1707.0	1001.0	-1.0	1469.0	2094.0	-1.0	2405.0	792.0	-1.0	1054.0	1418.0	-1.0	1507.0	1798.0	-1.0	2759.0	1501.0	-1.0	1903.0	1775.0	-1.0	2736.0	1370.0	-1.0	1683.0	1014.0	-1.0	1342.0	1135.0	-1.0	1437.0	
647.763	1122.0	-1.0	1469.0	1161.0	-1.0	1366.0	1179.0	-1.0	1637.0	1596.0	-1.0	1921.0	1654.0	-1.0	2475.0	1417.0	-1.0	1712.0	1002.0	-1.0	1472.0	2099.0	-1.0	2411.0	792.0	-1.0	1053.0	1419.0	-1.0	1508.0	1799.0	-1.0	2758.0	1501.0	-1.0	1900.0	1774.0	-1.0	2730.0	1367.0	-1.0	1676.0	1014.0	-1.0	1341.0	1134.0	-1.0	1432.0	
648.262	1122.0	-1.0	1469.0	1161.0	-1.0	1366.0	1178.0	-1.0	1636.0	1597.0	-1.0	1921.0	1653.0	-1.0	2474.0	1417.0	-1.0	1713.0	1003.0	-1.0	1472.0	2098.0	-1.0	2411.0	792.0	-1.0	1055.0	1420.0	-1.0	1510.0	1799.0	-1.0	2759.0	1502.0	-1.0	1902.0	1774.0	-1.0	2732.0	1368.0	-1.0	1679.0	1014.0	-1.0	1341.0	1134.0	-1.0	1434.0	
648.761	1121.0	-1.0	1467.0	1161.0	-1.0	1362.0	1177.0	-1.0	1633.0	1594.0	-1.0	1915.0	1652.0	-1.0	2469.0	1414.0	-1.0	1707.0	1002.0	-1.0	1471.0	2098.0	-1.0	2412.0	791.0	-1.0	1053.0	1420.0	-1.0	1509.0	1798.0	-1.0	2756.0	1500.0	-1.0	1899.0	1772.0	-1.0	2726.0	1367.0	-1.0	1674.0	1013.0	-1.0	1340.0	1133.0	-1.0	1430.0	
649.260	1122.0	-1.0	1468.0	1162.0	-1.0	1363.0	1178.0	-1.0	1634.0	1595.0	-1.0	1918.0	1652.0	-1.0	2472.0	1415.0	-1.0	1710.0	1002.0	-1.0	1473.0	2098.0	-1.0	2414.0	792.0	-1.0	1055.0	1420.0	-1.0	1512.0	1799.0	-1.0	2761.0	1503.0	-1.0	1906.0	1774.0	-1.0	2727.0	1369.0	-1.0	1676.0	1014.0	-1.0	1339.0	1135.0	-1.0	1430.0	
649.759	1122.0	-1.0	1467.0	1162.0	-1.0	1362.0	1177.0	-1.0	1633.0	1594.0	-1.0	1915.0	1651.0	-1.0	2469.0	1414.0	-1.0	1708.0	1002.0	-1.0	1472.0	2096.0	-1.0	2411.0	792.0	-1.0	1054.0	1420.0	-1.0	1511.0	1799.0	-1.0	2761.0	1502.0	-1.0	1906.0	1773.0	-1.0	2725.0	1370.0	-1.0	1676.0	1014.0	-1.0	1339.0	1135.0	-1.0	1429.0	
650.258	1123.0	-1.0	1468.0	1162.0	-1.0	1362.0	1178.0	-1.0	1634.0	1596.0	-1.0	1916.0	1650.0	-1.0	2467.0	1413.0	-1.0	1705.0	1002.0	-1.0	1470.0	2096.0	-1.0	2412.0	792.0	-1.0	1052.0	1420.0	-1.0	1510.0	1798.0	-1.0	2756.0	1501.0	-1.0	1900.0	1772.0	-1.0	2718.0	1366.0	-1.0	1669.0	1012.0	-1.0	1337.0	1133.0	-1.0	1425.0	
650.757	1124.0	-1.0	1470.0	1164.0	-1.0	1363.0	1179.0	-1.0	1635.0	1597.0	-1.0	1918.0	1651.0	-1.0	2469.0	1413.0	-1.0	1706.0	1003.0	-1.0	1471.0	2096.0	-1.0	2413.0	792.0	-1.0	1053.0	1421.0	-1.0	1511.0	1799.0	-1.0	2759.0	1502.0	-1.0	1903.0	1772.0	-1.0	2721.0	1368.0	-1.0	1674.0	1013.0	-1.0	1338.0	1134.0	-1.0	1427.0	
651.256	1122.0	-1.0	1470.0	1162.0	-1.0	1362.0	1178.0	-1.0	1634.0	1594.0	-1.0	1916.0	1650.0	-1.0	2467.0	1412.0	-1.0	1703.0	1002.0	-1.0	1469.0	2096.0	-1.0	2410.0	791.0	-1.0	1052.0	1420.0	-1.0	1510.0	1799.0	-1.0	2756.0	1500.0	-1.0	1900.0	1772.0	-1.0	2718.0	1366.0	-1.0	1672.0	1013.0	-1.0	1337.0	1133.0	-1.0	1425.0	
651.755	1123.0	-1.0	1473.0	1163.0	-1.0	1367.0	1179.0	-1.0	1638.0	1597.0	-1.0	1922.0	1652.0	-1.0	2474.0	1416.0	-1.0	1710.0	1003.0	-1.0	1473.0	2099.0	-1.0	2414.0	793.0	-1.0	1053.0	1422.0	-1.0	1511.0	1800.0	-1.0	2755.0	1502.0	-1.0	1899.0	1771.0	-1.0	2712.0	1364.0	-1.0	1665.0	1011.0	-1.0	1334.0	1131.0	-1.0	1421.0	
652.255	1122.0	-1.0	1472.0	1163.0	-1.0	1365.0	1179.0	-1.0	1636.0	1596.0	-1.0	1921.0	1652.0	-1.0	2474.0	1416.0	-1.0	1711.0	1003.0	-1.0	1473.0	2098.0	-1.0	2411.0	793.0	-1.0	1053.0	1423.0	-1.0	1510.0	1801.0	-1.0	2755.0	1502.0	-1.0	1898.0	1770.0	-1.0	2712.0	1365.0	-1.0	1668.0	1011.0	-1.0	1333.0	1132.0	-1.0	1422.0	
652.754	1121.0	-1.0	1470.0	1163.0	-1.0	1362.0	1178.0	-1.0	1635.0	1595.0	-1.0	1917.0	1651.0	-1.0	2469.0	1415.0	-1.0	1708.0	1003.0	-1.0	1469.0	2097.0	-1.0	2405.0	793.0	-1.0	1052.0	1421.0	-1.0	1507.0	1799.0	-1.0	2749.0	1499.0	-1.0	1892.0	1768.0	-1.0	2706.0	1364.0	-1.0	1664.0	1009.0	-1.0	1330.0	1130.0	-1.0	1419.0	
653.253	1120.0	-1.0	1468.0	1162.0	-1.0	1362.0	1177.0	-1.0	1634.0	1595.0	-1.0	1917.0	1652.0	-1.0	2470.0	1415.0	-1.0	1709.0	1003.0	-1.0	1471.0	2098.0	-1.0	2405.0	794.0	-1.0	1054.0	1422.0	-1.0	1508.0	1801.0	-1.0	2753.0	1500.0	-1.0	1896.0	1769.0	-1.0	2711.0	1366.0	-1.0	1672.0	1011.0	-1.0	1331.0	1131.0	-1.0	1424.0	
653.753	1119.0	-1.0	1464.0	1161.0	-1.0	1359.0	1176.0	-1.0	1630.0	1593.0	-1.0	1912.0	1651.0	-1.0	2466.0	1415.0	-1.0	1707.0	1003.0	-1.0	1470.0	2096.0	-1.0	2401.0	794.0	-1.0	1054.0	1422.0	-1.0	1507.0	1799.0	-1.0	2751.0	1499.0	-1.0	1894.0	1768.0	-1.0	2708.0	1366.0	-1.0	1672.0	1010.0	-1.0	1331.0	1131.0	-1.0	1424.0	
654.252	1120.0	-1.0	1464.0	1162.0	-1.0	1362.0	1177.0	-1.0	1631.0	1595.0	-1.0	1915.0	1653.0	-1.0	2468.0	1417.0	-1.0	1709.0	1005.0	-1.0	1472.0	2099.0	-1.0	2402.0	794.0	-1.0	1053.0	1422.0	-1.0	1505.0	1800.0	-1.0	2747.0	1498.0	-1.0	1890.0	1766.0	-1.0	2700.0	1362.0	-1.0	1664.0	1008.0	-1.0	1327.0	1130.0	-1.0	1419.0	
654.752	1118.0	-1.0	1462.0	1162.0	-1.0	1360.0	1176.0	-1.0	1628.0	1593.0	-1.0	1912.0	1652.0	-1.0	2466.0	1416.0	-1.0	1707.0	1005.0	-1.0	1472.0	2097.0	-1.0	2400.0	794.0	-1.0	1053.0	1422.0	-1.0	1505.0	1800.0	-1.0	2746.0	1498.0	-1.0	1890.0	1765.0	-1.0	2700.0	1363.0	-1.0	1665.0	1007.0	-1.0	1327.0	1130.0	-1.0	1421.0	
655.251	1117.0	-1.0	1458.0	1159.0	-1.0	1354.0	1174.0	-1.0	1623.0	1590.0	-1.0	1902.0	1650.0	-1.0	2460.0	1414.0	-1.0	1702.0	1004.0	-1.0	1468.0	2096.0	-1.0	2396.0	793.0	-1.0	1052.0	1420.0	-1.0	1502.0	1797.0	-1.0	2741.0	1495.0	-1.0	1885.0	1763.0	-1.0	2694.0	1361.0	-1.0	1662.0	1007.0	-1.0	1326.0	1129.0	-1.0	1418.0	
655.750	1117.0	-1.0	1458.0	1160.0	-1.0	1354.0	1175.0	-1.0	1622.0	1589.0	-1.0	1901.0	1650.0	-1.0	2461.0	1415.0	-1.0	1704.0	1004.0	-1.0	1470.0	2097.0	-1.0	2399.0	794.0	-1.0	1051.0	1421.0	-1.0	1502.0	1797.0	-1.0	2738.0	1496.0	-1.0	1882.0	1761.0	-1.0	2687.0	1358.0	-1.0	1653.0	1006.0	-1.0	1324.0	1127.0	-1.0	1413.0	
656.249	1116.0	-1.0	1456.0	1158.0	-1.0	1351.0	1174.0	-1.0	1619.0	1587.0	-1.0	1897.0	1649.0	-1.0	2453.0	1412.0	-1.0	1699.0	1003.0	-1.0	1466.0	2095.0	-1.0	2394.0	792.0	-1.0	1048.0	1419.0	-1.0	1500.0	1795.0	-1.0	2733.0	1494.0	-1.0	1879.0	1760.0	-1.0	2685.0	1357.0	-1.0	1652.0	1006.0	-1.0	1325.0	1128.0	-1.0	1413.0	
656.748	1115.0	-1.0	1452.0	1155.0	-1.0	1344.0	1172.0	-1.0	1612.0	1583.0	-1.0	1884.0	1643.0	-1.0	2438.0	1406.0	-1.0	1686.0	1000.0	-1.0	1456.0	2091.0	-1.0	2387.0	790.0	-1.0	1041.0	1417.0	-1.0	1495.0	1790.0	-1.0	2718.0	1490.0	-1.0	1869.0	1757.0	-1.0	2673.0	1354.0	-1.0	1643.0	1007.0	-1.0	1324.0	1127.0	-1.0	1409.0	
657.248	1116.0	-1.0	1451.0	1155.0	-1.0	1342.0	1172.0	-1.0	1609.0	1581.0	-1.0	1882.0	1641.0	-1.0	2430.0	1405.0	-1.0	1683.0	998.0	-1.0	1451.0	2089.0	-1.0	2385.0	788.0	-1.0	1035.0	1415.0	-1.0	1491.0	1787.0	-1.0	2707.0	1489.0	-1.0	1863.0	1754.0	-1.0	2661.0	1350.0	-1.0	1633.0	1008.0	-1.0	1322.0	1125.0	-1.0	1403.0	
657.747	1110.0	-1.0	1449.0	1147.0	-1.0	1337.0	1164.0	-1.0	1603.0	1574.0	-1.0	1875.0	1635.0	-1.0	2417.0	1400.0	-1.0	1674.0	996.0	-1.0	1444.0	2084.0	-1.0	2379.0	785.0	-1.0	1025.0	1411.0	-1.0	1487.0	1782.0	-1.0	2690.0	1486.0	-1.0	1856.0	1752.0	-1.0	2652.0	1348.0	-1.0	1628.0	1009.0	-1.0	1324.0	1125.0	-1.0	1401.0	
658.247	1111.0	-1.0	1447.0	1146.0	-1.0	1330.0	1164.0	-1.0	1596.0	1570.0	-1.0	1863.0	1631.0	-1.0	2399.0	1394.0	-1.0	1659.0	992.0	-1.0	1430.0	2079.0	-1.0	2370.0	781.0	-1.0	1016.0	1407.0	-1.0	1480.0	1774.0	-1.0	2670.0	1481.0	-1.0	1846.0	1749.0	-1.0	2637.0	1344.0	-1.0	1619.0	1009.0	-1.0	1322.0	1124.0	-1.0	1396.0	
658.746	1112.0	-1.0	1447.0	1147.0	-1.0	1330.0	1164.0	-1.0	1592.0	1570.0	-1.0	1860.0	1628.0	-1.0	2390.0	1391.0	-1.0	1654.0	990.0	-1.0	1426.0	2074.0	-1.0	2366.0	778.0	-1.0	1011.0	1405.0	-1.0	1478.0	1770.0	-1.0	2661.0	1481.0	-1.0	1846.0	1748.0	-1.0	2627.0	1343.0	-1.0	1611.0	1011.0	-1.0	1320.0	1124.0	-1.0	1393.0	
659.245	1113.0	-1.0	1444.0	1147.0	-1.0	1325.0	1163.0	-1.0	1585.0	1567.0	-1.0	1851.0	1623.0	-1.0	2378.0	1386.0	-1.0	1645.0	988.0	-1.0	1417.0	2068.0	-1.0	2357.0	775.0	-1.0	1003.0	1400.0	-1.0	1472.0	1765.0	-1.0	2646.0	1477.0	-1.0	1838.0	1744.0	-1.0	2613.0	1340.0	-1.0	1603.0	1009.0	-1.0	1316.0	1124.0	-1.0	1389.0	
659.744	1113.0	-1.0	1442.0	1147.0	-1.0	1322.0	1163.0	-1.0	1580.0	1566.0	-1.0	1844.0	1620.0	-1.0	2367.0	1381.0	-1.0	1632.0	985.0	-1.0	1408.0	2063.0	-1.0	2349.0	771.0	-1.0	995.0	1396.0	-1.0	1464.0	1758.0	-1.0	2627.0	1472.0	-1.0	1824.0	1738.0	-1.0	2593.0	1333.0	-1.0	1591.0	1007.0	-1.0	1309.0	1120.0	-1.0	1381.0	
660.243	1113.0	-1.0	1440.0	1146.0	-1.0	1320.0	1162.0	-1.0	1576.0	1563.0	-1.0	1839.0	1619.0	-1.0	2363.0	1379.0	-1.0	1628.0	984.0	-1.0	1405.0	2058.0	-1.0	2340.0	770.0	-1.0	992.0	1392.0	-1.0	1460.0	1755.0	-1.0	2620.0	1470.0	-1.0	1821.0	1735.0	-1.0	2584.0	1332.0	-1.0	1588.0	1005.0	-1.0	1305.0	1120.0	-1.0	1380.0	
660.743	1112.0	-1.0	1435.0	1145.0	-1.0	1316.0	1160.0	-1.0	1569.0	1559.0	-1.0	1829.0	1617.0	-1.0	2356.0	1375.0	-1.0	1620.0	983.0	-1.0	1400.0	2051.0	-1.0	2328.0	768.0	-1.0	987.0	1389.0	-1.0	1453.0	1752.0	-1.0	2610.0	1466.0	-1.0	1814.0	1731.0	-1.0	2570.0	1329.0	-1.0	1582.0	1002.0	-1.0	1298.0	1118.0	-1.0	1375.0	
661.242	1112.0	-1.0	1434.0	1146.0	-1.0	1318.0	1160.0	-1.0	1568.0	1559.0	-1.0	1831.0	1618.0	-1.0	2356.0	1375.0	-1.0	1618.0	983.0	-1.0	1399.0	2049.0	-1.0	2322.0	767.0	-1.0	984.0	1387.0	-1.0	1448.0	1750.0	-1.0	2602.0	1464.0	-1.0	1807.0	1726.0	-1.0	2554.0	1324.0	-1.0	1571.0	1000.0	-1.0	1291.0	1115.0	-1.0	1368.0	
661.742	1111.0	-1.0	1430.0	1146.0	-1.0	1317.0	1159.0	-1.0	1564.0	1556.0	-1.0	1826.0	1617.0	-1.0	2353.0	1373.0	-1.0	1615.0	983.0	-1.0	1398.0	2045.0	-1.0	2313.0	766.0	-1.0	984.0	1385.0	-1.0	1445.0	1749.0	-1.0	2599.0	1463.0	-1.0	1805.0	1723.0	-1.0	2548.0	1324.0	-1.0	1570.0	1000.0	-1.0	1287.0	1114.0	-1.0	1367.0	
662.241	1109.0	-1.0	1423.0	1143.0	-1.0	1312.0	1157.0	-1.0	1558.0	1551.0	-1.0	1815.0	1614.0	-1.0	2346.0	1370.0	-1.0	1608.0	982.0	-1.0	1395.0	2040.0	-1.0	2304.0	766.0	-1.0	982.0	1383.0	-1.0	1441.0	1746.0	-1.0	2590.0	1460.0	-1.0	1799.0	1720.0	-1.0	2538.0	1321.0	-1.0	1566.0	997.0	-1.0	1282.0	1113.0	-1.0	1365.0	
662.740	1108.0	-1.0	1424.0	1144.0	-1.0	1316.0	1156.0	-1.0	1560.0	1551.0	-1.0	1820.0	1614.0	-1.0	2349.0	1371.0	-1.0	1612.0	982.0	-1.0	1398.0	2039.0	-1.0	2302.0	767.0	-1.0	981.0	1382.0	-1.0	1439.0	1745.0	-1.0	2587.0	1460.0	-1.0	1796.0	1717.0	-1.0	2529.0	1319.0	-1.0	1560.0	997.0	-1.0	1279.0	1111.0	-1.0	1360.0	
663.240	1107.0	-1.0	1421.0	1142.0	-1.0	1313.0	1155.0	-1.0	1556.0	1549.0	-1.0	1816.0	1612.0	-1.0	2341.0	1370.0	-1.0	1608.0	982.0	-1.0	1396.0	2042.0	-1.0	2305.0	766.0	-1.0	980.0	1381.0	-1.0	1437.0	1743.0	-1.0	2581.0	1458.0	-1.0	1793.0	1716.0	-1.0	2524.0	1318.0	-1.0	1558.0	997.0	-1.0	1277.0	1112.0	-1.0	1362.0	
663.739	1105.0	-1.0	1415.0	1140.0	-1.0	1307.0	1153.0	-1.0	1549.0	1544.0	-1.0	1805.0	1607.0	-1.0	2329.0	1365.0	-1.0	1601.0	981.0	-1.0	1391.0	2042.0	-1.0	2306.0	765.0	-1.0	977.0	1380.0	-1.0	1433.0	1739.0	-1.0	2571.0	1455.0	-1.0	1786.0	1712.0	-1.0	2515.0	1316.0	-1.0	1555.0	997.0	-1.0	1277.0	1111.0	-1.0	1361.0	
664.239	1104.0	-1.0	1413.0	1141.0	-1.0	1307.0	1154.0	-1.0	1548.0	1544.0	-1.0	1806.0	1605.0	-1.0	2321.0	1365.0	-1.0	1597.0	981.0	-1.0	1388.0	2043.0	-1.0	2306.0	764.0	-1.0	974.0	1379.0	-1.0	1432.0	1736.0	-1.0	2561.0	1453.0	-1.0	1780.0	1709.0	-1.0	2506.0	1313.0	-1.0	1549.0	998.0	-1.0	1277.0	1110.0	-1.0	1358.0	
664.738	1104.0	-1.0	1412.0	1141.0	-1.0	1307.0	1153.0	-1.0	1545.0	1544.0	-1.0	1806.0	1604.0	-1.0	2319.0	1365.0	-1.0	1599.0	981.0	-1.0	1389.0	2044.0	-1.0	2309.0	764.0	-1.0	974.0	1380.0	-1.0	1433.0	1736.0	-1.0	2562.0	1454.0	-1.0	1783.0	1710.0	-1.0	2503.0	1314.0	-1.0	1548.0	998.0	-1.0	1276.0	1113.0	-1.0	1359.0	
665.238	1102.0	-1.0	1409.0	1139.0	-1.0	1304.0	1151.0	-1.0	1541.0	1542.0	-1.0	1802.0	1602.0	-1.0	2314.0	1364.0	-1.0	1599.0	980.0	-1.0	1387.0	2044.0	-1.0	2309.0	763.0	-1.0	974.0	1381.0	-1.0	1434.0	1735.0	-1.0	2560.0	1455.0	-1.0	1784.0	1710.0	-1.0	2505.0	1317.0	-1.0	1553.0	1001.0	-1.0	1278.0	1114.0	-1.0	1363.0	
665.738	1101.0	-1.0	1404.0	1138.0	-1.0	1299.0	1149.0	-1.0	1534.0	1538.0	-1.0	1793.0	1599.0	-1.0	2304.0	1361.0	-1.0	1592.0	978.0	-1.0	1382.0	2041.0	-1.0	2301.0	762.0	-1.0	971.0	1379.0	-1.0	1430.0	1732.0	-1.0	2551.0	1452.0	-1.0	1779.0	1709.0	-1.0	2500.0	1316.0	-1.0	1553.0	1000.0	-1.0	1277.0	1115.0	-1.0	1363.0	
666.237	1100.0	-1.0	1399.0	1136.0	-1.0	1292.0	1148.0	-1.0	1527.0	1535.0	-1.0	1782.0	1596.0	-1.0	2293.0	1356.0	-1.0	1581.0	976.0	-1.0	1375.0	2034.0	-1.0	2287.0	761.0	-1.0	967.0	1376.0	-1.0	1424.0	1728.0	-1.0	2536.0	1447.0	-1.0	1767.0	1704.0	-1.0	2484.0	1313.0	-1.0	1544.0	998.0	-1.0	1270.0	1113.0	-1.0	1356.0	
666.737	1100.0	-1.0	1396.0	1137.0	-1.0	1292.0	1148.0	-1.0	1524.0	1536.0	-1.0	1782.0	1596.0	-1.0	2292.0	1356.0	-1.0	1580.0	976.0	-1.0	1377.0	2028.0	-1.0	2278.0	761.0	-1.0	966.0	1375.0	-1.0	1421.0	1729.0	-1.0	2536.0	1449.0	-1.0	1767.0	1702.0	-1.0	2473.0	1311.0	-1.0	1538.0	995.0	-1.0	1264.0	1111.0	-1.0	1348.0	
667.236	1097.0	-1.0	1388.0	1134.0	-1.0	1287.0	1146.0	-1.0	1517.0	1533.0	-1.0	1775.0	1594.0	-1.0	2286.0	1353.0	-1.0	1576.0	975.0	-1.0	1375.0	2019.0	-1.0	2260.0	761.0	-1.0	967.0	1374.0	-1.0	1416.0	1729.0	-1.0	2532.0	1449.0	-1.0	1765.0	1701.0	-1.0	2467.0	1312.0	-1.0	1538.0	995.0	-1.0	1259.0	1110.0	-1.0	1346.0	
667.736	1095.0	-1.0	1380.0	1132.0	-1.0	1279.0	1145.0	-1.0	1510.0	1530.0	-1.0	1765.0	1592.0	-1.0	2278.0	1349.0	-1.0	1566.0	974.0	-1.0	1370.0	2010.0	-1.0	2242.0	761.0	-1.0	965.0	1371.0	-1.0	1411.0	1726.0	-1.0	2525.0	1446.0	-1.0	1758.0	1698.0	-1.0	2456.0	1310.0	-1.0	1534.0	992.0	-1.0	1252.0	1109.0	-1.0	1341.0	
668.235	1094.0	-1.0	1379.0	1133.0	-1.0	1281.0	1146.0	-1.0	1512.0	1532.0	-1.0	1769.0	1596.0	-1.0	2286.0	1353.0	-1.0	1571.0	975.0	-1.0	1375.0	2004.0	-1.0	2228.0	763.0	-1.0	971.0	1373.0	-1.0	1413.0	1732.0	-1.0	2538.0	1451.0	-1.0	1769.0	1702.0	-1.0	2460.0	1315.0	-1.0	1539.0	990.0	-1.0	1248.0	1110.0	-1.0	1339.0	
668.734	1095.0	-1.0	1377.0	1133.0	-1.0	1281.0	1147.0	-1.0	1514.0	1534.0	-1.0	1771.0	1600.0	-1.0	2293.0	1355.0	-1.0	1575.0	976.0	-1.0	1378.0	1999.0	-1.0	2215.0	766.0	-1.0	977.0	1376.0	-1.0	1416.0	1737.0	-1.0	2551.0	1455.0	-1.0	1777.0	1705.0	-1.0	2469.0	1320.0	-1.0	1548.0	990.0	-1.0	1245.0	1110.0	-1.0	1338.0	
669.233	1096.0	-1.0	1377.0	1135.0	-1.0	1282.0	1150.0	-1.0	1519.0	1538.0	-1.0	1776.0	1605.0	-1.0	2302.0	1359.0	-1.0	1580.0	978.0	-1.0	1380.0	2000.0	-1.0	2210.0	769.0	-1.0	983.0	1380.0	-1.0	1419.0	1744.0	-1.0	2560.0	1456.0	-1.0	1778.0	1707.0	-1.0	2472.0	1321.0	-1.0	1552.0	988.0	-1.0	1243.0	1109.0	-1.0	1336.0	
669.732	1097.0	-1.0	1381.0	1137.0	-1.0	1288.0	1153.0	-1.0	1527.0	1543.0	-1.0	1786.0	1613.0	-1.0	2318.0	1366.0	-1.0	1593.0	981.0	-1.0	1389.0	2006.0	-1.0	2216.0	774.0	-1.0	993.0	1389.0	-1.0	1431.0	1754.0	-1.0	2584.0	1463.0	-1.0	1792.0	1714.0	-1.0	2491.0	1328.0	-1.0	1566.0	990.0	-1.0	1245.0	1112.0	-1.0	1343.0	
670.232	1098.0	-1.0	1382.0	1138.0	-1.0	1290.0	1155.0	-1.0	1531.0	1546.0	-1.0	1791.0	1619.0	-1.0	2329.0	1371.0	-1.0	1601.0	983.0	-1.0	1395.0	2014.0	-1.0	2224.0	778.0	-1.0	1002.0	1396.0	-1.0	1439.0	1763.0	-1.0	2601.0	1467.0	-1.0	1800.0	1719.0	-1.0	2503.0	1333.0	-1.0	1575.0	991.0	-1.0	1248.0	1114.0	-1.0	1347.0	
670.731	1101.0	-1.0	1387.0	1141.0	-1.0	1296.0	1159.0	-1.0	1540.0	1552.0	-1.0	1802.0	1625.0	-1.0	2342.0	1378.0	-1.0	1611.0	986.0	-1.0	1401.0	2025.0	-1.0	2239.0	782.0	-1.0	1009.0	1404.0	-1.0	1449.0	1771.0	-1.0	2615.0	1470.0	-1.0	1803.0	1723.0	-1.0	2508.0	1334.0	-1.0	1574.0	992.0	-1.0	1250.0	1115.0	-1.0	1346.0	
671.230	1103.0	-1.0	1391.0	1143.0	-1.0	1300.0	1161.0	-1.0	1547.0	1555.0	-1.0	1809.0	1631.0	-1.0	2356.0	1385.0	-1.0	1623.0	990.0	-1.0	1410.0	2038.0	-1.0	2258.0	786.0	-1.0	1019.0	1413.0	-1.0	1461.0	1781.0	-1.0	2637.0	1476.0	-1.0	1814.0	1730.0	-1.0	2527.0	1339.0	-1.0	1587.0	994.0	-1.0	1257.0	1119.0	-1.0	1355.0	
671.729	1105.0	-1.0	1394.0	1143.0	-1.0	1300.0	1163.0	-1.0	1550.0	1557.0	-1.0	1811.0	1635.0	-1.0	2372.0	1389.0	-1.0	1638.0	991.0	-1.0	1420.0	2050.0	-1.0	2286.0	789.0	-1.0	1026.0	1421.0	-1.0	1472.0	1787.0	-1.0	2650.0	1478.0	-1.0	1819.0	1733.0	-1.0	2535.0	1342.0	-1.0	1591.0	998.0	-1.0	1262.0	1120.0	-1.0	1359.0	
672.228	1108.0	-1.0	1402.0	1147.0	-1.0	1307.0	1167.0	-1.0	1559.0	1562.0	-1.0	1823.0	1641.0	-1.0	2385.0	1397.0	-1.0	1650.0	994.0	-1.0	1427.0	2065.0	-1.0	2309.0	793.0	-1.0	1031.0	1428.0	-1.0	1482.0	1795.0	-1.0	2664.0	1480.0	-1.0	1822.0	1737.0	-1.0	2540.0	1341.0	-1.0	1589.0	998.0	-1.0	1267.0	1121.0	-1.0	1358.0	
672.727	1110.0	-1.0	1408.0	1149.0	-1.0	1310.0	1169.0	-1.0	1565.0	1566.0	-1.0	1830.0	1645.0	-1.0	2393.0	1402.0	-1.0	1658.0	996.0	-1.0	1432.0	2077.0	-1.0	2326.0	796.0	-1.0	1039.0	1435.0	-1.0	1493.0	1803.0	-1.0	2682.0	1484.0	-1.0	1831.0	1743.0	-1.0	2555.0	1346.0	-1.0	1598.0	1002.0	-1.0	1275.0	1124.0	-1.0	1365.0	
673.226	1112.0	-1.0	1412.0	1150.0	-1.0	1310.0	1171.0	-1.0	1568.0	1567.0	-1.0	1830.0	1647.0	-1.0	2396.0	1403.0	-1.0	1661.0	996.0	-1.0	1432.0	2083.0	-1.0	2334.0	798.0	-1.0	1045.0	1442.0	-1.0	1503.0	1809.0	-1.0	2695.0	1485.0	-1.0	1836.0	1747.0	-1.0	2565.0	1350.0	-1.0	1605.0	1006.0	-1.0	1282.0	1127.0	-1.0	1371.0	
673.725	1116.0	-1.0	1420.0	1153.0	-1.0	1315.0	1174.0	-1.0	1577.0	1574.0	-1.0	1842.0	1651.0	-1.0	2402.0	1408.0	-1.0	1665.0	998.0	-1.0	1434.0	2092.0	-1.0	2351.0	800.0	-1.0	1047.0	1447.0	-1.0	1510.0	1814.0	-1.0	2703.0	1487.0	-1.0	1836.0	1749.0	-1.0	2567.0	1349.0	-1.0	1602.0	1007.0	-1.0	1287.0	1128.0	-1.0	1370.0	
674.224	1117.0	-1.0	1425.0	1155.0	-1.0	1317.0	1176.0	-1.0	1580.0	1577.0	-1.0	1847.0	1653.0	-1.0	2406.0	1409.0	-1.0	1670.0	999.0	-1.0	1435.0	2099.0	-1.0	2364.0	801.0	-1.0	1049.0	1452.0	-1.0	1519.0	1819.0	-1.0	2716.0	1489.0	-1.0	1844.0	1755.0	-1.0	2580.0	1354.0	-1.0	1610.0	1011.0	-1.0	1294.0	1132.0	-1.0	1377.0	
674.723	1119.0	-1.0	1427.0	1154.0	-1.0	1315.0	1177.0	-1.0	1580.0	1575.0	-1.0	1845.0	1653.0	-1.0	2406.0	1409.0	-1.0	1670.0	998.0	-1.0	1434.0	2103.0	-1.0	2373.0	801.0	-1.0	1050.0	1454.0	-1.0	1523.0	1822.0	-1.0	2724.0	1490.0	-1.0	1847.0	1759.0	-1.0	2589.0	1357.0	-1.0	1615.0	1013.0	-1.0	1301.0	1135.0	-1.0	1382.0	
675.223	1120.0	-1.0	1425.0	1153.0	-1.0	1309.0	1177.0	-1.0	1576.0	1573.0	-1.0	1834.0	1651.0	-1.0	2398.0	1406.0	-1.0	1661.0	996.0	-1.0	1428.0	2104.0	-1.0	2373.0	800.0	-1.0	1047.0	1452.0	-1.0	1520.0	1821.0	-1.0	2719.0	1487.0	-1.0	1839.0	1759.0	-1.0	2585.0	1353.0	-1.0	1608.0	1014.0	-1.0	1303.0	1135.0	-1.0	1380.0	
675.722	1119.0	-1.0	1424.0	1152.0	-1.0	1305.0	1177.0	-1.0	1575.0	1572.0	-1.0	1829.0	1649.0	-1.0	2391.0	1402.0	-1.0	1651.0	994.0	-1.0	1421.0	2102.0	-1.0	2370.0	799.0	-1.0	1042.0	1449.0	-1.0	1515.0	1819.0	-1.0	2709.0	1482.0	-1.0	1826.0	1755.0	-1.0	2571.0	1347.0	-1.0	1593.0	1013.0	-1.0	1298.0	1132.0	-1.0	1373.0	
676.221	1119.0	-1.0	1421.0	1151.0	-1.0	1303.0	1177.0	-1.0	1573.0	1572.0	-1.0	1827.0	1648.0	-1.0	2390.0	1401.0	-1.0	1649.0	994.0	-1.0	1421.0	2098.0	-1.0	2365.0	799.0	-1.0	1043.0	1448.0	-1.0	1513.0	1820.0	-1.0	2711.0	1482.0	-1.0	1825.0	1757.0	-1.0	2573.0	1349.0	-1.0	1596.0	1014.0	-1.0	1298.0	1133.0	-1.0	1374.0	
676.721	1117.0	-1.0	1416.0	1148.0	-1.0	1297.0	1175.0	-1.0	1567.0	1566.0	-1.0	1818.0	1646.0	-1.0	2384.0	1397.0	-1.0	1643.0	992.0	-1.0	1418.0	2089.0	-1.0	2349.0	799.0	-1.0	1044.0	1446.0	-1.0	1510.0	1820.0	-1.0	2711.0	1480.0	-1.0	1822.0	1757.0	-1.0	2572.0	1350.0	-1.0	1597.0	1013.0	-1.0	1296.0	1134.0	-1.0	1376.0	
677.220	1110.0	-1.0	1414.0	1143.0	-1.0	1297.0	1169.0	-1.0	1568.0	1562.0	-1.0	1819.0	1647.0	-1.0	2384.0	1397.0	-1.0	1641.0	992.0	-1.0	1416.0	2087.0	-1.0	2344.0	800.0	-1.0	1045.0	1447.0	-1.0	1511.0	1821.0	-1.0	2710.0	1478.0	-1.0	1816.0	1755.0	-1.0	2565.0	1347.0	-1.0	1593.0	1011.0	-1.0	1293.0	1133.0	-1.0	1373.0	
677.720	1113.0	-1.0	1416.0	1146.0	-1.0	1301.0	1173.0	-1.0	1572.0	1566.0	-1.0	1825.0	1652.0	-1.0	2398.0	1403.0	-1.0	1654.0	995.0	-1.0	1424.0	2091.0	-1.0	2350.0	803.0	-1.0	1054.0	1452.0	-1.0	1520.0	1827.0	-1.0	2725.0	1483.0	-1.0	1828.0	1760.0	-1.0	2579.0	1354.0	-1.0	1606.0	1012.0	-1.0	1296.0	1136.0	-1.0	1380.0	
678.219	1115.0	-1.0	1422.0	1148.0	-1.0	1309.0	1175.0	-1.0	1580.0	1570.0	-1.0	1835.0	1657.0	-1.0	2411.0	1408.0	-1.0	1665.0	997.0	-1.0	1431.0	2097.0	-1.0	2362.0	807.0	-1.0	1062.0	1459.0	-1.0	1530.0	1833.0	-1.0	2739.0	1487.0	-1.0	1837.0	1763.0	-1.0	2588.0	1358.0	-1.0	1615.0	1014.0	-1.0	1300.0	1138.0	-1.0	1385.0	
678.719	1119.0	-1.0	1428.0	1153.0	-1.0	1313.0	1180.0	-1.0	1588.0	1576.0	-1.0	1846.0	1663.0	-1.0	2424.0	1414.0	-1.0	1676.0	999.0	-1.0	1438.0	2109.0	-1.0	2380.0	810.0	-1.0	1069.0	1466.0	-1.0	1541.0	1839.0	-1.0	2754.0	1489.0	-1.0	1842.0	1766.0	-1.0	2596.0	1359.0	-1.0	1617.0	1015.0	-1.0	1301.0	1139.0	-1.0	1386.0	
679.218	1123.0	-1.0	1435.0	1157.0	-1.0	1321.0	1184.0	-1.0	1598.0	1584.0	-1.0	1859.0	1670.0	-1.0	2446.0	1423.0	-1.0	1696.0	1003.0	-1.0	1450.0	2124.0	-1.0	2407.0	814.0	-1.0	1081.0	1475.0	-1.0	1558.0	1849.0	-1.0	2781.0	1497.0	-1.0	1861.0	1774.0	-1.0	2616.0	1366.0	-1.0	1632.0	1019.0	-1.0	1310.0	1144.0	-1.0	1395.0	
679.717	1126.0	-1.0	1442.0	1159.0	-1.0	1326.0	1187.0	-1.0	1604.0	1588.0	-1.0	1866.0	1676.0	-1.0	2461.0	1429.0	-1.0	1709.0	1006.0	-1.0	1460.0	2138.0	-1.0	2433.0	818.0	-1.0	1089.0	1482.0	-1.0	1569.0	1856.0	-1.0	2801.0	1503.0	-1.0	1873.0	1779.0	-1.0	2631.0	1370.0	-1.0	1642.0	1021.0	-1.0	1317.0	1148.0	-1.0	1404.0	
680.217	1128.0	-1.0	1446.0	1161.0	-1.0	1329.0	1189.0	-1.0	1609.0	1589.0	-1.0	1869.0	1679.0	-1.0	2470.0	1432.0	-1.0	1716.0	1007.0	-1.0	1465.0	2150.0	-1.0	2455.0	820.0	-1.0	1093.0	1486.0	-1.0	1576.0	1861.0	-1.0	2813.0	1504.0	-1.0	1877.0	1781.0	-1.0	2639.0	1371.0	-1.0	1644.0	1025.0	-1.0	1323.0	1149.0	-1.0	1408.0	
680.716	1127.0	-1.0	1454.0	1161.0	-1.0	1337.0	1189.0	-1.0	1618.0	1592.0	-1.0	1882.0	1684.0	-1.0	2480.0	1437.0	-1.0	1722.0	1009.0	-1.0	1470.0	2160.0	-1.0	2474.0	821.0	-1.0	1096.0	1489.0	-1.0	1581.0	1865.0	-1.0	2822.0	1505.0	-1.0	1878.0	1783.0	-1.0	2643.0	1370.0	-1.0	1642.0	1025.0	-1.0	1327.0	1150.0	-1.0	1408.0	
681.215	1131.0	-1.0	1461.0	1166.0	-1.0	1345.0	1193.0	-1.0	1627.0	1599.0	-1.0	1894.0	1689.0	-1.0	2496.0	1442.0	-1.0	1733.0	1012.0	-1.0	1479.0	2170.0	-1.0	2494.0	823.0	-1.0	1103.0	1493.0	-1.0	1590.0	1871.0	-1.0	2840.0	1510.0	-1.0	1892.0	1788.0	-1.0	2660.0	1376.0	-1.0	1654.0	1029.0	-1.0	1333.0	1153.0	-1.0	1417.0	
681.714	1134.0	-1.0	1467.0	1170.0	-1.0	1350.0	1196.0	-1.0	1633.0	1602.0	-1.0	1902.0	1692.0	-1.0	2509.0	1444.0	-1.0	1741.0	1014.0	-1.0	1485.0	2177.0	-1.0	2511.0	825.0	-1.0	1108.0	1497.0	-1.0	1596.0	1875.0	-1.0	2855.0	1514.0	-1.0	1901.0	1792.0	-1.0	2674.0	1379.0	-1.0	1663.0	1031.0	-1.0	1340.0	1156.0	-1.0	1424.0	
682.213	1136.0	-1.0	1470.0	1171.0	-1.0	1352.0	1198.0	-1.0	1636.0	1604.0	-1.0	1903.0	1694.0	-1.0	2516.0	1445.0	-1.0	1744.0	1013.0	-1.0	1487.0	2183.0	-1.0	2522.0	826.0	-1.0	1110.0	1498.0	-1.0	1599.0	1877.0	-1.0	2861.0	1513.0	-1.0	1902.0	1794.0	-1.0	2679.0	1379.0	-1.0	1664.0	1031.0	-1.0	1343.0	1157.0	-1.0	1426.0	
682.713	1139.0	-1.0	1477.0	1176.0	-1.0	1361.0	1201.0	-1.0	1645.0	1608.0	-1.0	1916.0	1698.0	-1.0	2526.0	1449.0	-1.0	1750.0	1015.0	-1.0	1491.0	2189.0	-1.0	2533.0	826.0	-1.0	1110.0	1499.0	-1.0	1601.0	1877.0	-1.0	2863.0	1513.0	-1.0	1899.0	1793.0	-1.0	2676.0	1376.0	-1.0	1658.0	1031.0	-1.0	1342.0	1155.0	-1.0	1422.0	
683.212	1140.0	-1.0	1480.0	1177.0	-1.0	1365.0	1202.0	-1.0	1648.0	1610.0	-1.0	1921.0	1700.0	-1.0	2535.0	1452.0	-1.0	1757.0	1016.0	-1.0	1495.0	2192.0	-1.0	2541.0	827.0	-1.0	1115.0	1501.0	-1.0	1605.0	1879.0	-1.0	2871.0	1515.0	-1.0	1904.0	1795.0	-1.0	2684.0	1379.0	-1.0	1664.0	1032.0	-1.0	1343.0	1157.0	-1.0	1427.0	
683.711	1140.0	-1.0	1479.0	1177.0	-1.0	1365.0	1201.0	-1.0	1646.0	1609.0	-1.0	1917.0	1699.0	-1.0	2535.0	1452.0	-1.0	1759.0	1016.0	-1.0	1495.0	2191.0	-1.0	2541.0	828.0	-1.0	1118.0	1500.0	-1.0	1606.0	1878.0	-1.0	2871.0	1513.0	-1.0	1904.0	1794.0	-1.0	2685.0	1380.0	-1.0	1668.0	1032.0	-1.0	1342.0	1158.0	-1.0	1428.0	
684.211	1139.0	-1.0	1476.0	1177.0	-1.0	1363.0	1201.0	-1.0	1643.0	1609.0	-1.0	1913.0	1697.0	-1.0	2532.0	1451.0	-1.0	1757.0	1015.0	-1.0	1494.0	2191.0	-1.0	2542.0	828.0	-1.0	1118.0	1499.0	-1.0	1605.0	1875.0	-1.0	2867.0	1511.0	-1.0	1897.0	1792.0	-1.0	2679.0	1378.0	-1.0	1663.0	1030.0	-1.0	1337.0	1157.0	-1.0	1425.0	
684.710	1139.0	-1.0	1478.0	1179.0	-1.0	1367.0	1201.0	-1.0	1646.0	1610.0	-1.0	1919.0	1698.0	-1.0	2539.0	1454.0	-1.0	1765.0	1016.0	-1.0	1500.0	2193.0	-1.0	2550.0	830.0	-1.0	1122.0	1500.0	-1.0	1608.0	1878.0	-1.0	2872.0	1514.0	-1.0	1900.0	1790.0	-1.0	2673.0	1378.0	-1.0	1659.0	1028.0	-1.0	1334.0	1155.0	-1.0	1421.0	
685.209	1139.0	-1.0	1478.0	1179.0	-1.0	1370.0	1202.0	-1.0	1646.0	1610.0	-1.0	1921.0	1698.0	-1.0	2540.0	1455.0	-1.0	1769.0	1017.0	-1.0	1504.0	2194.0	-1.0	2554.0	830.0	-1.0	1126.0	1501.0	-1.0	1610.0	1880.0	-1.0	2877.0	1515.0	-1.0	1904.0	1791.0	-1.0	2678.0	1380.0	-1.0	1664.0	1028.0	-1.0	1333.0	1157.0	-1.0	1424.0	
685.709	1138.0	-1.0	1475.0	1178.0	-1.0	1367.0	1200.0	-1.0	1643.0	1609.0	-1.0	1917.0	1695.0	-1.0	2533.0	1453.0	-1.0	1765.0	1016.0	-1.0	1502.0	2192.0	-1.0	2550.0	830.0	-1.0	1127.0	1499.0	-1.0	1608.0	1878.0	-1.0	2875.0	1513.0	-1.0	1901.0	1790.0	-1.0	2676.0	1381.0	-1.0	1665.0	1026.0	-1.0	1330.0	1156.0	-1.0	1424.0	
686.208	1138.0	-1.0	1474.0	1178.0	-1.0	1366.0	1200.0	-1.0	1644.0	1610.0	-1.0	1916.0	1693.0	-1.0	2526.0	1450.0	-1.0	1758.0	1016.0	-1.0	1498.0	2189.0	-1.0	2546.0	829.0	-1.0	1124.0	1497.0	-1.0	1603.0	1875.0	-1.0	2868.0	1510.0	-1.0	1893.0	1787.0	-1.0	2667.0	1377.0	-1.0	1658.0	1024.0	-1.0	1326.0	1154.0	-1.0	1419.0	
686.707	1137.0	-1.0	1475.0	1179.0	-1.0	1367.0	1200.0	-1.0	1645.0	1610.0	-1.0	1918.0	1692.0	-1.0	2525.0	1450.0	-1.0	1758.0	1016.0	-1.0	1500.0	2187.0	-1.0	2546.0	830.0	-1.0	1126.0	1496.0	-1.0	1605.0	1876.0	-1.0	2873.0	1512.0	-1.0	1898.0	1789.0	-1.0	2674.0	1381.0	-1.0	1664.0	1025.0	-1.0	1328.0	1154.0	-1.0	1422.0	
687.206	1136.0	-1.0	1473.0	1177.0	-1.0	1366.0	1200.0	-1.0	1644.0	1609.0	-1.0	1917.0	1690.0	-1.0	2522.0	1448.0	-1.0	1756.0	1015.0	-1.0	1499.0	2183.0	-1.0	2541.0	829.0	-1.0	1126.0	1494.0	-1.0	1603.0	1876.0	-1.0	2875.0	1512.0	-1.0	1901.0	1790.0	-1.0	2680.0	1382.0	-1.0	1668.0	1026.0	-1.0	1328.0	1156.0	-1.0	1425.0	
687.705	1135.0	-1.0	1473.0	1177.0	-1.0	1364.0	1200.0	-1.0	1645.0	1609.0	-1.0	1916.0	1689.0	-1.0	2518.0	1446.0	-1.0	1751.0	1014.0	-1.0	1497.0	2180.0	-1.0	2537.0	828.0	-1.0	1123.0	1492.0	-1.0	1601.0	1874.0	-1.0	2873.0	1511.0	-1.0	1899.0	1790.0	-1.0	2681.0	1382.0	-1.0	1668.0	1026.0	-1.0	1330.0	1156.0	-1.0	1425.0	
688.204	1137.0	-1.0	1477.0	1179.0	-1.0	1371.0	1201.0	-1.0	1650.0	1612.0	-1.0	1924.0	1690.0	-1.0	2526.0	1449.0	-1.0	1758.0	1015.0	-1.0	1501.0	2182.0	-1.0	2542.0	829.0	-1.0	1126.0	1494.0	-1.0	1604.0	1877.0	-1.0	2882.0	1516.0	-1.0	1909.0	1793.0	-1.0	2685.0	1383.0	-1.0	1667.0	1029.0	-1.0	1332.0	1157.0	-1.0	1426.0
[truncated: 714,674 more chars]
