# Supplementary material for: Real-Time State Estimation in a Flight Simulator Using fNIRS
Source: PLoS One. 2015 Mar 27;10(3):e0121279. doi: 10.1371/journal.pone.0121279 (PMC4376943; doi:10.1371/journal.pone.0121279)
Supplement: S1 Dataset — (BZ2) [file pone.0121279.s001.bz2 › SFigure1/subject_2.nir]

fnirUSB.dll log file
Start Time:	Wed Jan 22 13:12:52 2014

Start Code:	12870.181006	12870222
Freq Code:	2435927.000000
Current:	7
Gains:	20
Other:	none
-2	Baseline Started
208.747	1006	-1	1650	963	-1	1369	954	-1	1497	1296	-1	2002	1252	-1	2061	1153	-1	1713	1308	-1	1954	1618	-1	2222	1318	-1	1908	1783	-1	2512	1681	-1	2650	1195	-1	1699	1451	-1	2593	964	-1	1314	976	-1	1636	842	-1	1104	
209.276	1008	-1	1653	963	-1	1371	955	-1	1498	1298	-1	2001	1252	-1	2065	1153	-1	1713	1309	-1	1955	1618	-1	2227	1320	-1	1911	1785	-1	2518	1682	-1	2654	1195	-1	1701	1453	-1	2601	964	-1	1316	976	-1	1639	843	-1	1107	
209.776	1007	-1	1652	963	-1	1371	958	-1	1500	1298	-1	2002	1252	-1	2066	1151	-1	1713	1308	-1	1954	1620	-1	2229	1319	-1	1913	1785	-1	2520	1683	-1	2658	1194	-1	1703	1456	-1	2603	964	-1	1317	978	-1	1643	843	-1	1109	
210.287	1009	-1	1655	966	-1	1372	959	-1	1503	1298	-1	2004	1250	-1	2063	1150	-1	1711	1308	-1	1954	1619	-1	2228	1318	-1	1910	1784	-1	2520	1682	-1	2652	1194	-1	1699	1455	-1	2604	964	-1	1318	977	-1	1643	844	-1	1113	
210.756	1007	-1	1655	963	-1	1372	956	-1	1503	1296	-1	2004	1249	-1	2062	1150	-1	1710	1307	-1	1949	1616	-1	2226	1317	-1	1908	1783	-1	2519	1681	-1	2653	1194	-1	1698	1456	-1	2609	964	-1	1319	977	-1	1647	846	-1	1115	
211.297	1008	-1	1651	963	-1	1371	956	-1	1502	1297	-1	2002	1247	-1	2058	1149	-1	1707	1305	-1	1945	1614	-1	2222	1316	-1	1904	1781	-1	2517	1679	-1	2649	1191	-1	1695	1456	-1	2609	963	-1	1319	979	-1	1646	846	-1	1117	
211.836	1007	-1	1652	964	-1	1371	959	-1	1502	1298	-1	2003	1247	-1	2054	1149	-1	1707	1304	-1	1944	1611	-1	2220	1314	-1	1900	1780	-1	2514	1678	-1	2641	1189	-1	1692	1456	-1	2607	963	-1	1319	977	-1	1645	846	-1	1118	
212.347	1007	-1	1653	963	-1	1374	959	-1	1506	1297	-1	2008	1247	-1	2053	1148	-1	1709	1301	-1	1942	1609	-1	2218	1314	-1	1899	1778	-1	2516	1677	-1	2641	1189	-1	1693	1456	-1	2610	963	-1	1321	979	-1	1648	846	-1	1120	
212.807	1006	-1	1653	962	-1	1375	956	-1	1506	1296	-1	2012	1245	-1	2052	1146	-1	1711	1301	-1	1941	1608	-1	2217	1314	-1	1902	1779	-1	2518	1678	-1	2642	1189	-1	1693	1457	-1	2611	964	-1	1322	978	-1	1650	847	-1	1122	
213.316	1006	-1	1655	964	-1	1377	959	-1	1507	1298	-1	2016	1246	-1	2053	1148	-1	1715	1301	-1	1944	1608	-1	2220	1317	-1	1909	1780	-1	2526	1679	-1	2647	1191	-1	1699	1457	-1	2614	963	-1	1323	979	-1	1650	847	-1	1123	
213.866	1008	-1	1654	965	-1	1379	958	-1	1507	1299	-1	2016	1245	-1	2054	1148	-1	1714	1303	-1	1946	1607	-1	2221	1319	-1	1915	1783	-1	2530	1681	-1	2653	1190	-1	1704	1456	-1	2616	963	-1	1324	979	-1	1651	846	-1	1123	
214.356	1004	-1	1655	962	-1	1380	956	-1	1507	1297	-1	2018	1245	-1	2055	1147	-1	1712	1305	-1	1949	1607	-1	2221	1319	-1	1915	1780	-1	2526	1681	-1	2653	1191	-1	1702	1454	-1	2612	962	-1	1324	977	-1	1648	847	-1	1123	
214.857	1001	-1	1654	958	-1	1379	951	-1	1506	1291	-1	2014	1245	-1	2056	1147	-1	1711	1305	-1	1950	1606	-1	2219	1320	-1	1919	1780	-1	2523	1681	-1	2655	1190	-1	1704	1453	-1	2614	961	-1	1323	978	-1	1649	846	-1	1124	
215.395	1002	-1	1653	958	-1	1377	951	-1	1501	1291	-1	2009	1246	-1	2055	1145	-1	1710	1304	-1	1953	1604	-1	2215	1321	-1	1920	1779	-1	2519	1680	-1	2654	1189	-1	1701	1452	-1	2611	960	-1	1322	977	-1	1650	846	-1	1124	
215.916	1002	-1	1655	957	-1	1377	953	-1	1502	1291	-1	2007	1246	-1	2058	1146	-1	1709	1305	-1	1954	1603	-1	2214	1321	-1	1920	1776	-1	2513	1679	-1	2653	1189	-1	1699	1449	-1	2607	958	-1	1320	974	-1	1646	846	-1	1123	
216.407	1000	-1	1653	957	-1	1375	949	-1	1501	1287	-1	2005	1245	-1	2058	1145	-1	1710	1305	-1	1957	1605	-1	2216	1322	-1	1924	1778	-1	2517	1680	-1	2659	1188	-1	1701	1448	-1	2606	958	-1	1320	973	-1	1648	846	-1	1125	
216.906	999	-1	1652	957	-1	1374	951	-1	1500	1287	-1	2004	1245	-1	2060	1146	-1	1711	1304	-1	1956	1606	-1	2218	1323	-1	1927	1780	-1	2520	1680	-1	2660	1187	-1	1701	1448	-1	2609	958	-1	1321	972	-1	1649	846	-1	1126	
217.425	1000	-1	1653	958	-1	1376	952	-1	1500	1289	-1	2003	1244	-1	2059	1147	-1	1712	1305	-1	1956	1607	-1	2219	1323	-1	1927	1781	-1	2525	1679	-1	2658	1187	-1	1699	1447	-1	2607	957	-1	1319	972	-1	1648	846	-1	1127	
217.956	998	-1	1653	955	-1	1375	949	-1	1499	1286	-1	2003	1243	-1	2061	1146	-1	1715	1306	-1	1956	1611	-1	2226	1324	-1	1929	1785	-1	2533	1680	-1	2664	1188	-1	1703	1445	-1	2606	957	-1	1319	972	-1	1645	848	-1	1128	
218.427	996	-1	1652	953	-1	1375	945	-1	1497	1281	-1	1999	1244	-1	2060	1147	-1	1715	1304	-1	1956	1610	-1	2228	1324	-1	1928	1787	-1	2533	1679	-1	2661	1188	-1	1702	1445	-1	2604	957	-1	1318	971	-1	1646	849	-1	1132	
-3	Baseline values
0	1004.05	0	1653.15	960.70	0	1374.50	954.30	0	1502.20	1293.55	0	2006.60	1246.75	0	2058.15	1148.05	0	1711.40	1304.90	0	1950.75	1610.35	0	2221.30	1319.15	0	1914.40	1781.35	0	2520.95	1680.00	0	2652.85	1190.40	0	1699.40	1452.50	0	2607.65	961.35	0	1319.90	976.05	0	1646.35	845.80	0	1120.15	
-4	Baseline end
220.215	995.0	-1.0	1641.0	952.0	-1.0	1371.0	947.0	-1.0	1492.0	1279.0	-1.0	1986.0	1239.0	-1.0	2045.0	1138.0	-1.0	1696.0	1298.0	-1.0	1939.0	1598.0	-1.0	2201.0	1315.0	-1.0	1909.0	1772.0	-1.0	2508.0	1671.0	-1.0	2635.0	1179.0	-1.0	1678.0	1443.0	-1.0	2598.0	953.0	-1.0	1310.0	972.0	-1.0	1640.0	849.0	-1.0	1132.0	
220.725	994.0	-1.0	1642.0	951.0	-1.0	1370.0	946.0	-1.0	1491.0	1279.0	-1.0	1987.0	1235.0	-1.0	2040.0	1137.0	-1.0	1696.0	1298.0	-1.0	1937.0	1593.0	-1.0	2191.0	1314.0	-1.0	1905.0	1767.0	-1.0	2494.0	1667.0	-1.0	2623.0	1177.0	-1.0	1674.0	1442.0	-1.0	2591.0	952.0	-1.0	1304.0	969.0	-1.0	1635.0	847.0	-1.0	1128.0	
221.235	994.0	-1.0	1646.0	952.0	-1.0	1375.0	946.0	-1.0	1494.0	1280.0	-1.0	1993.0	1236.0	-1.0	2040.0	1131.0	-1.0	1681.0	1298.0	-1.0	1940.0	1583.0	-1.0	2168.0	1312.0	-1.0	1900.0	1753.0	-1.0	2466.0	1665.0	-1.0	2624.0	1174.0	-1.0	1666.0	1446.0	-1.0	2596.0	952.0	-1.0	1303.0	971.0	-1.0	1639.0	848.0	-1.0	1129.0	
221.745	995.0	-1.0	1645.0	953.0	-1.0	1380.0	948.0	-1.0	1499.0	1284.0	-1.0	1995.0	1237.0	-1.0	2042.0	1124.0	-1.0	1662.0	1299.0	-1.0	1941.0	1570.0	-1.0	2139.0	1310.0	-1.0	1896.0	1740.0	-1.0	2444.0	1664.0	-1.0	2618.0	1169.0	-1.0	1655.0	1448.0	-1.0	2599.0	952.0	-1.0	1301.0	973.0	-1.0	1641.0	851.0	-1.0	1133.0	
222.255	995.0	-1.0	1644.0	957.0	-1.0	1380.0	950.0	-1.0	1495.0	1282.0	-1.0	1990.0	1236.0	-1.0	2035.0	1124.0	-1.0	1661.0	1299.0	-1.0	1940.0	1564.0	-1.0	2130.0	1310.0	-1.0	1893.0	1736.0	-1.0	2433.0	1660.0	-1.0	2601.0	1169.0	-1.0	1652.0	1447.0	-1.0	2588.0	949.0	-1.0	1294.0	971.0	-1.0	1635.0	848.0	-1.0	1131.0	
222.765	993.0	-1.0	1640.0	955.0	-1.0	1379.0	946.0	-1.0	1492.0	1277.0	-1.0	1982.0	1233.0	-1.0	2030.0	1126.0	-1.0	1665.0	1301.0	-1.0	1941.0	1565.0	-1.0	2133.0	1312.0	-1.0	1892.0	1737.0	-1.0	2431.0	1655.0	-1.0	2593.0	1170.0	-1.0	1653.0	1445.0	-1.0	2580.0	948.0	-1.0	1291.0	972.0	-1.0	1632.0	848.0	-1.0	1127.0	
223.275	994.0	-1.0	1636.0	957.0	-1.0	1378.0	949.0	-1.0	1490.0	1279.0	-1.0	1980.0	1234.0	-1.0	2030.0	1123.0	-1.0	1661.0	1302.0	-1.0	1943.0	1561.0	-1.0	2124.0	1311.0	-1.0	1893.0	1732.0	-1.0	2419.0	1657.0	-1.0	2594.0	1169.0	-1.0	1649.0	1445.0	-1.0	2579.0	950.0	-1.0	1291.0	973.0	-1.0	1634.0	850.0	-1.0	1129.0	
223.785	990.0	-1.0	1629.0	954.0	-1.0	1375.0	948.0	-1.0	1488.0	1280.0	-1.0	1978.0	1235.0	-1.0	2027.0	1120.0	-1.0	1655.0	1301.0	-1.0	1942.0	1558.0	-1.0	2117.0	1312.0	-1.0	1891.0	1731.0	-1.0	2411.0	1657.0	-1.0	2598.0	1168.0	-1.0	1647.0	1447.0	-1.0	2583.0	950.0	-1.0	1295.0	974.0	-1.0	1642.0	852.0	-1.0	1135.0	
224.295	987.0	-1.0	1624.0	951.0	-1.0	1372.0	944.0	-1.0	1483.0	1275.0	-1.0	1972.0	1234.0	-1.0	2026.0	1119.0	-1.0	1653.0	1302.0	-1.0	1940.0	1558.0	-1.0	2116.0	1312.0	-1.0	1892.0	1731.0	-1.0	2412.0	1658.0	-1.0	2597.0	1169.0	-1.0	1649.0	1448.0	-1.0	2583.0	952.0	-1.0	1296.0	976.0	-1.0	1640.0	853.0	-1.0	1137.0	
224.805	985.0	-1.0	1620.0	948.0	-1.0	1370.0	944.0	-1.0	1482.0	1275.0	-1.0	1969.0	1235.0	-1.0	2028.0	1121.0	-1.0	1650.0	1303.0	-1.0	1941.0	1559.0	-1.0	2118.0	1314.0	-1.0	1894.0	1734.0	-1.0	2417.0	1660.0	-1.0	2602.0	1169.0	-1.0	1649.0	1448.0	-1.0	2583.0	952.0	-1.0	1297.0	975.0	-1.0	1639.0	855.0	-1.0	1138.0	
225.315	984.0	-1.0	1619.0	948.0	-1.0	1368.0	944.0	-1.0	1483.0	1275.0	-1.0	1969.0	1236.0	-1.0	2032.0	1121.0	-1.0	1653.0	1306.0	-1.0	1945.0	1564.0	-1.0	2124.0	1315.0	-1.0	1898.0	1737.0	-1.0	2421.0	1665.0	-1.0	2609.0	1171.0	-1.0	1651.0	1450.0	-1.0	2585.0	953.0	-1.0	1296.0	976.0	-1.0	1638.0	854.0	-1.0	1136.0	
225.825	984.0	-1.0	1617.0	947.0	-1.0	1366.0	944.0	-1.0	1485.0	1273.0	-1.0	1969.0	1236.0	-1.0	2034.0	1120.0	-1.0	1651.0	1307.0	-1.0	1950.0	1564.0	-1.0	2126.0	1318.0	-1.0	1902.0	1741.0	-1.0	2426.0	1668.0	-1.0	2615.0	1171.0	-1.0	1651.0	1449.0	-1.0	2586.0	954.0	-1.0	1299.0	976.0	-1.0	1638.0	854.0	-1.0	1136.0	
226.335	979.0	-1.0	1612.0	944.0	-1.0	1363.0	943.0	-1.0	1483.0	1271.0	-1.0	1963.0	1239.0	-1.0	2036.0	1121.0	-1.0	1651.0	1307.0	-1.0	1953.0	1565.0	-1.0	2129.0	1319.0	-1.0	1905.0	1739.0	-1.0	2428.0	1668.0	-1.0	2619.0	1172.0	-1.0	1652.0	1450.0	-1.0	2588.0	954.0	-1.0	1299.0	975.0	-1.0	1637.0	854.0	-1.0	1133.0	
226.845	979.0	-1.0	1611.0	943.0	-1.0	1360.0	943.0	-1.0	1481.0	1270.0	-1.0	1962.0	1240.0	-1.0	2038.0	1122.0	-1.0	1652.0	1307.0	-1.0	1955.0	1570.0	-1.0	2138.0	1319.0	-1.0	1907.0	1742.0	-1.0	2434.0	1668.0	-1.0	2621.0	1170.0	-1.0	1654.0	1451.0	-1.0	2587.0	954.0	-1.0	1299.0	975.0	-1.0	1637.0	853.0	-1.0	1132.0	
227.355	983.0	-1.0	1617.0	947.0	-1.0	1360.0	947.0	-1.0	1484.0	1272.0	-1.0	1963.0	1241.0	-1.0	2046.0	1124.0	-1.0	1658.0	1311.0	-1.0	1963.0	1577.0	-1.0	2151.0	1321.0	-1.0	1913.0	1748.0	-1.0	2447.0	1670.0	-1.0	2626.0	1174.0	-1.0	1660.0	1451.0	-1.0	2589.0	955.0	-1.0	1301.0	976.0	-1.0	1636.0	853.0	-1.0	1132.0	
227.865	988.0	-1.0	1626.0	950.0	-1.0	1365.0	951.0	-1.0	1489.0	1275.0	-1.0	1968.0	1242.0	-1.0	2049.0	1124.0	-1.0	1661.0	1311.0	-1.0	1968.0	1570.0	-1.0	2138.0	1326.0	-1.0	1925.0	1754.0	-1.0	2463.0	1675.0	-1.0	2643.0	1180.0	-1.0	1673.0	1454.0	-1.0	2598.0	957.0	-1.0	1303.0	975.0	-1.0	1640.0	851.0	-1.0	1131.0	
228.375	990.0	-1.0	1632.0	951.0	-1.0	1372.0	950.0	-1.0	1494.0	1275.0	-1.0	1970.0	1246.0	-1.0	2059.0	1126.0	-1.0	1664.0	1313.0	-1.0	1974.0	1572.0	-1.0	2144.0	1330.0	-1.0	1934.0	1762.0	-1.0	2480.0	1681.0	-1.0	2656.0	1183.0	-1.0	1686.0	1458.0	-1.0	2611.0	957.0	-1.0	1309.0	977.0	-1.0	1643.0	849.0	-1.0	1127.0	
228.885	994.0	-1.0	1638.0	957.0	-1.0	1378.0	953.0	-1.0	1499.0	1278.0	-1.0	1977.0	1248.0	-1.0	2070.0	1126.0	-1.0	1666.0	1318.0	-1.0	1987.0	1577.0	-1.0	2153.0	1330.0	-1.0	1939.0	1762.0	-1.0	2484.0	1683.0	-1.0	2665.0	1186.0	-1.0	1689.0	1460.0	-1.0	2621.0	956.0	-1.0	1310.0	979.0	-1.0	1647.0	848.0	-1.0	1123.0	
229.395	995.0	-1.0	1645.0	959.0	-1.0	1385.0	956.0	-1.0	1505.0	1281.0	-1.0	1982.0	1251.0	-1.0	2080.0	1128.0	-1.0	1671.0	1322.0	-1.0	1999.0	1581.0	-1.0	2164.0	1332.0	-1.0	1946.0	1761.0	-1.0	2486.0	1684.0	-1.0	2675.0	1187.0	-1.0	1696.0	1462.0	-1.0	2628.0	957.0	-1.0	1312.0	979.0	-1.0	1649.0	844.0	-1.0	1120.0	
229.905	996.0	-1.0	1652.0	960.0	-1.0	1387.0	957.0	-1.0	1510.0	1282.0	-1.0	1991.0	1254.0	-1.0	2085.0	1132.0	-1.0	1679.0	1325.0	-1.0	2008.0	1589.0	-1.0	2182.0	1334.0	-1.0	1949.0	1756.0	-1.0	2470.0	1684.0	-1.0	2680.0	1189.0	-1.0	1696.0	1462.0	-1.0	2632.0	957.0	-1.0	1311.0	977.0	-1.0	1649.0	842.0	-1.0	1113.0	
230.415	994.0	-1.0	1649.0	961.0	-1.0	1390.0	956.0	-1.0	1511.0	1283.0	-1.0	1993.0	1256.0	-1.0	2092.0	1133.0	-1.0	1684.0	1328.0	-1.0	2016.0	1593.0	-1.0	2186.0	1335.0	-1.0	1955.0	1751.0	-1.0	2464.0	1689.0	-1.0	2689.0	1190.0	-1.0	1699.0	1463.0	-1.0	2634.0	956.0	-1.0	1311.0	976.0	-1.0	1650.0	837.0	-1.0	1106.0	
230.925	992.0	-1.0	1645.0	961.0	-1.0	1389.0	954.0	-1.0	1506.0	1282.0	-1.0	1995.0	1255.0	-1.0	2095.0	1134.0	-1.0	1685.0	1330.0	-1.0	2020.0	1593.0	-1.0	2191.0	1335.0	-1.0	1958.0	1748.0	-1.0	2461.0	1688.0	-1.0	2693.0	1190.0	-1.0	1701.0	1462.0	-1.0	2636.0	955.0	-1.0	1309.0	975.0	-1.0	1648.0	828.0	-1.0	1094.0	
231.435	990.0	-1.0	1643.0	960.0	-1.0	1389.0	952.0	-1.0	1504.0	1283.0	-1.0	1996.0	1258.0	-1.0	2104.0	1132.0	-1.0	1684.0	1332.0	-1.0	2026.0	1593.0	-1.0	2192.0	1334.0	-1.0	1960.0	1746.0	-1.0	2454.0	1695.0	-1.0	2707.0	1189.0	-1.0	1699.0	1464.0	-1.0	2644.0	952.0	-1.0	1309.0	976.0	-1.0	1650.0	827.0	-1.0	1092.0	
231.945	992.0	-1.0	1644.0	961.0	-1.0	1395.0	953.0	-1.0	1509.0	1285.0	-1.0	2002.0	1261.0	-1.0	2107.0	1130.0	-1.0	1681.0	1332.0	-1.0	2030.0	1592.0	-1.0	2192.0	1333.0	-1.0	1957.0	1745.0	-1.0	2457.0	1696.0	-1.0	2705.0	1188.0	-1.0	1697.0	1467.0	-1.0	2650.0	953.0	-1.0	1308.0	978.0	-1.0	1653.0	828.0	-1.0	1095.0	
232.455	993.0	-1.0	1645.0	966.0	-1.0	1400.0	955.0	-1.0	1511.0	1287.0	-1.0	2006.0	1260.0	-1.0	2109.0	1130.0	-1.0	1677.0	1333.0	-1.0	2035.0	1591.0	-1.0	2194.0	1332.0	-1.0	1956.0	1740.0	-1.0	2448.0	1694.0	-1.0	2703.0	1185.0	-1.0	1692.0	1469.0	-1.0	2655.0	952.0	-1.0	1308.0	981.0	-1.0	1660.0	834.0	-1.0	1106.0	
232.965	997.0	-1.0	1652.0	969.0	-1.0	1405.0	957.0	-1.0	1517.0	1291.0	-1.0	2013.0	1263.0	-1.0	2114.0	1126.0	-1.0	1666.0	1335.0	-1.0	2040.0	1584.0	-1.0	2180.0	1329.0	-1.0	1952.0	1728.0	-1.0	2430.0	1691.0	-1.0	2701.0	1180.0	-1.0	1681.0	1472.0	-1.0	2658.0	954.0	-1.0	1306.0	982.0	-1.0	1658.0	839.0	-1.0	1113.0	
233.475	996.0	-1.0	1645.0	968.0	-1.0	1401.0	957.0	-1.0	1516.0	1289.0	-1.0	2008.0	1263.0	-1.0	2115.0	1119.0	-1.0	1654.0	1335.0	-1.0	2045.0	1572.0	-1.0	2160.0	1329.0	-1.0	1951.0	1721.0	-1.0	2416.0	1687.0	-1.0	2690.0	1177.0	-1.0	1674.0	1471.0	-1.0	2655.0	952.0	-1.0	1303.0	981.0	-1.0	1656.0	843.0	-1.0	1116.0	
233.985	990.0	-1.0	1634.0	965.0	-1.0	1395.0	954.0	-1.0	1512.0	1282.0	-1.0	1999.0	1261.0	-1.0	2109.0	1115.0	-1.0	1644.0	1334.0	-1.0	2043.0	1564.0	-1.0	2146.0	1329.0	-1.0	1950.0	1715.0	-1.0	2402.0	1685.0	-1.0	2685.0	1175.0	-1.0	1669.0	1472.0	-1.0	2649.0	953.0	-1.0	1299.0	978.0	-1.0	1650.0	843.0	-1.0	1118.0	
234.495	990.0	-1.0	1625.0	965.0	-1.0	1392.0	958.0	-1.0	1511.0	1284.0	-1.0	1994.0	1257.0	-1.0	2102.0	1110.0	-1.0	1636.0	1331.0	-1.0	2037.0	1555.0	-1.0	2133.0	1328.0	-1.0	1948.0	1712.0	-1.0	2397.0	1681.0	-1.0	2680.0	1173.0	-1.0	1665.0	1471.0	-1.0	2646.0	953.0	-1.0	1298.0	979.0	-1.0	1648.0	844.0	-1.0	1120.0	
235.005	987.0	-1.0	1619.0	964.0	-1.0	1388.0	957.0	-1.0	1507.0	1282.0	-1.0	1988.0	1253.0	-1.0	2092.0	1108.0	-1.0	1632.0	1328.0	-1.0	2028.0	1549.0	-1.0	2122.0	1326.0	-1.0	1944.0	1710.0	-1.0	2397.0	1680.0	-1.0	2672.0	1171.0	-1.0	1662.0	1469.0	-1.0	2643.0	953.0	-1.0	1300.0	978.0	-1.0	1647.0	845.0	-1.0	1124.0	
235.515	985.0	-1.0	1608.0	962.0	-1.0	1381.0	955.0	-1.0	1504.0	1279.0	-1.0	1980.0	1250.0	-1.0	2084.0	1108.0	-1.0	1627.0	1325.0	-1.0	2017.0	1545.0	-1.0	2118.0	1323.0	-1.0	1938.0	1710.0	-1.0	2399.0	1677.0	-1.0	2666.0	1169.0	-1.0	1658.0	1469.0	-1.0	2640.0	952.0	-1.0	1299.0	978.0	-1.0	1649.0	848.0	-1.0	1128.0	
236.025	983.0	-1.0	1603.0	959.0	-1.0	1377.0	954.0	-1.0	1500.0	1277.0	-1.0	1975.0	1249.0	-1.0	2075.0	1106.0	-1.0	1622.0	1320.0	-1.0	2006.0	1543.0	-1.0	2113.0	1322.0	-1.0	1932.0	1711.0	-1.0	2400.0	1675.0	-1.0	2661.0	1166.0	-1.0	1651.0	1468.0	-1.0	2636.0	953.0	-1.0	1297.0	978.0	-1.0	1646.0	850.0	-1.0	1128.0	
236.535	986.0	-1.0	1602.0	961.0	-1.0	1374.0	958.0	-1.0	1500.0	1279.0	-1.0	1973.0	1247.0	-1.0	2071.0	1107.0	-1.0	1623.0	1317.0	-1.0	1999.0	1545.0	-1.0	2116.0	1322.0	-1.0	1925.0	1714.0	-1.0	2404.0	1674.0	-1.0	2655.0	1165.0	-1.0	1650.0	1466.0	-1.0	2628.0	952.0	-1.0	1294.0	977.0	-1.0	1642.0	849.0	-1.0	1129.0	
237.045	989.0	-1.0	1600.0	963.0	-1.0	1370.0	959.0	-1.0	1500.0	1279.0	-1.0	1971.0	1246.0	-1.0	2069.0	1110.0	-1.0	1627.0	1316.0	-1.0	1993.0	1547.0	-1.0	2124.0	1321.0	-1.0	1926.0	1719.0	-1.0	2416.0	1675.0	-1.0	2653.0	1167.0	-1.0	1650.0	1467.0	-1.0	2629.0	953.0	-1.0	1296.0	976.0	-1.0	1640.0	849.0	-1.0	1129.0	
237.555	989.0	-1.0	1598.0	962.0	-1.0	1369.0	959.0	-1.0	1499.0	1281.0	-1.0	1970.0	1246.0	-1.0	2067.0	1111.0	-1.0	1632.0	1314.0	-1.0	1988.0	1554.0	-1.0	2133.0	1323.0	-1.0	1928.0	1723.0	-1.0	2430.0	1674.0	-1.0	2655.0	1168.0	-1.0	1656.0	1465.0	-1.0	2628.0	955.0	-1.0	1298.0	975.0	-1.0	1638.0	850.0	-1.0	1131.0	
238.055	989.0	-1.0	1601.0	962.0	-1.0	1369.0	959.0	-1.0	1499.0	1281.0	-1.0	1973.0	1245.0	-1.0	2066.0	1117.0	-1.0	1640.0	1315.0	-1.0	1988.0	1562.0	-1.0	2148.0	1325.0	-1.0	1930.0	1730.0	-1.0	2442.0	1676.0	-1.0	2655.0	1172.0	-1.0	1663.0	1462.0	-1.0	2622.0	955.0	-1.0	1300.0	974.0	-1.0	1636.0	851.0	-1.0	1133.0	
238.554	994.0	-1.0	1604.0	964.0	-1.0	1369.0	961.0	-1.0	1499.0	1284.0	-1.0	1976.0	1248.0	-1.0	2071.0	1121.0	-1.0	1652.0	1317.0	-1.0	1995.0	1570.0	-1.0	2169.0	1330.0	-1.0	1943.0	1740.0	-1.0	2463.0	1679.0	-1.0	2667.0	1177.0	-1.0	1675.0	1462.0	-1.0	2625.0	957.0	-1.0	1304.0	974.0	-1.0	1637.0	853.0	-1.0	1135.0	
239.053	996.0	-1.0	1605.0	968.0	-1.0	1371.0	964.0	-1.0	1502.0	1286.0	-1.0	1981.0	1251.0	-1.0	2079.0	1125.0	-1.0	1659.0	1319.0	-1.0	2002.0	1580.0	-1.0	2190.0	1334.0	-1.0	1953.0	1748.0	-1.0	2478.0	1683.0	-1.0	2675.0	1179.0	-1.0	1685.0	1461.0	-1.0	2624.0	958.0	-1.0	1307.0	976.0	-1.0	1641.0	853.0	-1.0	1138.0	
239.553	1000.0	-1.0	1613.0	969.0	-1.0	1375.0	965.0	-1.0	1507.0	1291.0	-1.0	1988.0	1254.0	-1.0	2087.0	1129.0	-1.0	1669.0	1324.0	-1.0	2011.0	1591.0	-1.0	2208.0	1338.0	-1.0	1961.0	1756.0	-1.0	2491.0	1685.0	-1.0	2682.0	1183.0	-1.0	1689.0	1460.0	-1.0	2624.0	958.0	-1.0	1307.0	976.0	-1.0	1640.0	852.0	-1.0	1138.0	
240.052	1002.0	-1.0	1618.0	970.0	-1.0	1376.0	967.0	-1.0	1509.0	1293.0	-1.0	1992.0	1254.0	-1.0	2092.0	1133.0	-1.0	1672.0	1328.0	-1.0	2019.0	1596.0	-1.0	2218.0	1339.0	-1.0	1969.0	1759.0	-1.0	2497.0	1688.0	-1.0	2687.0	1184.0	-1.0	1690.0	1459.0	-1.0	2623.0	958.0	-1.0	1308.0	976.0	-1.0	1642.0	853.0	-1.0	1140.0	
240.552	1001.0	-1.0	1617.0	971.0	-1.0	1376.0	968.0	-1.0	1508.0	1292.0	-1.0	1989.0	1254.0	-1.0	2092.0	1133.0	-1.0	1672.0	1329.0	-1.0	2022.0	1600.0	-1.0	2220.0	1340.0	-1.0	1968.0	1758.0	-1.0	2492.0	1686.0	-1.0	2685.0	1181.0	-1.0	1684.0	1457.0	-1.0	2619.0	959.0	-1.0	1307.0	975.0	-1.0	1642.0	853.0	-1.0	1138.0	
241.051	1002.0	-1.0	1623.0	971.0	-1.0	1374.0	967.0	-1.0	1508.0	1291.0	-1.0	1988.0	1254.0	-1.0	2091.0	1135.0	-1.0	1671.0	1328.0	-1.0	2026.0	1599.0	-1.0	2218.0	1338.0	-1.0	1966.0	1753.0	-1.0	2481.0	1682.0	-1.0	2679.0	1178.0	-1.0	1678.0	1453.0	-1.0	2612.0	957.0	-1.0	1303.0	975.0	-1.0	1640.0	853.0	-1.0	1137.0	
241.550	1004.0	-1.0	1624.0	971.0	-1.0	1374.0	965.0	-1.0	1508.0	1291.0	-1.0	1984.0	1251.0	-1.0	2089.0	1134.0	-1.0	1670.0	1328.0	-1.0	2026.0	1596.0	-1.0	2212.0	1337.0	-1.0	1966.0	1749.0	-1.0	2474.0	1680.0	-1.0	2677.0	1177.0	-1.0	1674.0	1452.0	-1.0	2610.0	957.0	-1.0	1302.0	974.0	-1.0	1640.0	850.0	-1.0	1134.0	
242.049	1004.0	-1.0	1623.0	969.0	-1.0	1368.0	964.0	-1.0	1502.0	1289.0	-1.0	1978.0	1249.0	-1.0	2082.0	1134.0	-1.0	1669.0	1326.0	-1.0	2024.0	1593.0	-1.0	2204.0	1338.0	-1.0	1964.0	1746.0	-1.0	2469.0	1675.0	-1.0	2672.0	1176.0	-1.0	1672.0	1449.0	-1.0	2603.0	957.0	-1.0	1301.0	972.0	-1.0	1638.0	849.0	-1.0	1130.0	
242.548	1002.0	-1.0	1619.0	967.0	-1.0	1365.0	961.0	-1.0	1500.0	1287.0	-1.0	1972.0	1246.0	-1.0	2078.0	1134.0	-1.0	1669.0	1324.0	-1.0	2021.0	1589.0	-1.0	2197.0	1336.0	-1.0	1960.0	1745.0	-1.0	2465.0	1671.0	-1.0	2663.0	1175.0	-1.0	1671.0	1445.0	-1.0	2598.0	956.0	-1.0	1296.0	970.0	-1.0	1637.0	848.0	-1.0	1127.0	
243.047	1001.0	-1.0	1620.0	965.0	-1.0	1362.0	961.0	-1.0	1499.0	1286.0	-1.0	1972.0	1243.0	-1.0	2076.0	1136.0	-1.0	1673.0	1324.0	-1.0	2020.0	1586.0	-1.0	2197.0	1337.0	-1.0	1962.0	1748.0	-1.0	2471.0	1672.0	-1.0	2665.0	1176.0	-1.0	1673.0	1445.0	-1.0	2593.0	955.0	-1.0	1295.0	971.0	-1.0	1635.0	847.0	-1.0	1126.0	
243.546	1002.0	-1.0	1622.0	966.0	-1.0	1362.0	959.0	-1.0	1497.0	1285.0	-1.0	1972.0	1242.0	-1.0	2075.0	1137.0	-1.0	1677.0	1321.0	-1.0	2015.0	1586.0	-1.0	2199.0	1335.0	-1.0	1962.0	1750.0	-1.0	2478.0	1673.0	-1.0	2666.0	1177.0	-1.0	1675.0	1445.0	-1.0	2594.0	956.0	-1.0	1297.0	971.0	-1.0	1635.0	848.0	-1.0	1126.0	
244.045	1001.0	-1.0	1621.0	966.0	-1.0	1359.0	961.0	-1.0	1497.0	1286.0	-1.0	1973.0	1241.0	-1.0	2073.0	1137.0	-1.0	1679.0	1319.0	-1.0	2011.0	1588.0	-1.0	2199.0	1335.0	-1.0	1962.0	1752.0	-1.0	2483.0	1673.0	-1.0	2664.0	1177.0	-1.0	1675.0	1444.0	-1.0	2593.0	956.0	-1.0	1297.0	971.0	-1.0	1636.0	850.0	-1.0	1125.0	
244.544	1003.0	-1.0	1620.0	967.0	-1.0	1360.0	959.0	-1.0	1499.0	1288.0	-1.0	1974.0	1239.0	-1.0	2070.0	1138.0	-1.0	1680.0	1317.0	-1.0	2006.0	1586.0	-1.0	2200.0	1334.0	-1.0	1957.0	1753.0	-1.0	2485.0	1672.0	-1.0	2660.0	1176.0	-1.0	1675.0	1444.0	-1.0	2592.0	956.0	-1.0	1297.0	971.0	-1.0	1632.0	850.0	-1.0	1125.0	
245.043	1002.0	-1.0	1621.0	966.0	-1.0	1361.0	961.0	-1.0	1500.0	1289.0	-1.0	1977.0	1238.0	-1.0	2067.0	1139.0	-1.0	1684.0	1314.0	-1.0	2002.0	1585.0	-1.0	2200.0	1333.0	-1.0	1956.0	1755.0	-1.0	2493.0	1673.0	-1.0	2662.0	1178.0	-1.0	1677.0	1445.0	-1.0	2591.0	958.0	-1.0	1296.0	972.0	-1.0	1632.0	851.0	-1.0	1125.0	
245.542	1003.0	-1.0	1620.0	967.0	-1.0	1360.0	959.0	-1.0	1497.0	1288.0	-1.0	1977.0	1236.0	-1.0	2061.0	1139.0	-1.0	1683.0	1312.0	-1.0	1996.0	1583.0	-1.0	2197.0	1333.0	-1.0	1955.0	1757.0	-1.0	2495.0	1671.0	-1.0	2660.0	1178.0	-1.0	1678.0	1445.0	-1.0	2590.0	959.0	-1.0	1298.0	971.0	-1.0	1630.0	851.0	-1.0	1124.0	
246.042	1001.0	-1.0	1615.0	967.0	-1.0	1357.0	958.0	-1.0	1494.0	1288.0	-1.0	1974.0	1235.0	-1.0	2055.0	1137.0	-1.0	1681.0	1309.0	-1.0	1988.0	1580.0	-1.0	2190.0	1330.0	-1.0	1949.0	1754.0	-1.0	2490.0	1670.0	-1.0	2652.0	1178.0	-1.0	1676.0	1446.0	-1.0	2585.0	958.0	-1.0	1296.0	971.0	-1.0	1626.0	850.0	-1.0	1122.0	
246.541	1001.0	-1.0	1613.0	967.0	-1.0	1357.0	959.0	-1.0	1493.0	1288.0	-1.0	1974.0	1233.0	-1.0	2054.0	1136.0	-1.0	1682.0	1309.0	-1.0	1984.0	1577.0	-1.0	2185.0	1330.0	-1.0	1947.0	1754.0	-1.0	2489.0	1669.0	-1.0	2651.0	1179.0	-1.0	1679.0	1445.0	-1.0	2579.0	959.0	-1.0	1294.0	971.0	-1.0	1625.0	851.0	-1.0	1121.0	
247.040	1002.0	-1.0	1611.0	966.0	-1.0	1354.0	958.0	-1.0	1491.0	1287.0	-1.0	1974.0	1232.0	-1.0	2048.0	1137.0	-1.0	1679.0	1307.0	-1.0	1981.0	1573.0	-1.0	2179.0	1330.0	-1.0	1948.0	1752.0	-1.0	2486.0	1669.0	-1.0	2648.0	1178.0	-1.0	1679.0	1445.0	-1.0	2578.0	958.0	-1.0	1294.0	971.0	-1.0	1624.0	851.0	-1.0	1119.0	
247.539	1001.0	-1.0	1607.0	965.0	-1.0	1353.0	956.0	-1.0	1489.0	1287.0	-1.0	1970.0	1230.0	-1.0	2045.0	1135.0	-1.0	1677.0	1307.0	-1.0	1978.0	1572.0	-1.0	2175.0	1330.0	-1.0	1944.0	1749.0	-1.0	2480.0	1665.0	-1.0	2641.0	1179.0	-1.0	1679.0	1444.0	-1.0	2573.0	959.0	-1.0	1292.0	969.0	-1.0	1621.0	850.0	-1.0	1116.0	
248.038	1000.0	-1.0	1611.0	966.0	-1.0	1353.0	958.0	-1.0	1488.0	1287.0	-1.0	1971.0	1230.0	-1.0	2044.0	1136.0	-1.0	1679.0	1308.0	-1.0	1979.0	1573.0	-1.0	2175.0	1331.0	-1.0	1945.0	1748.0	-1.0	2477.0	1664.0	-1.0	2638.0	1180.0	-1.0	1679.0	1443.0	-1.0	2570.0	958.0	-1.0	1289.0	970.0	-1.0	1619.0	849.0	-1.0	1114.0	
248.538	1002.0	-1.0	1610.0	967.0	-1.0	1354.0	957.0	-1.0	1488.0	1288.0	-1.0	1970.0	1231.0	-1.0	2048.0	1138.0	-1.0	1681.0	1309.0	-1.0	1981.0	1573.0	-1.0	2179.0	1331.0	-1.0	1950.0	1751.0	-1.0	2481.0	1667.0	-1.0	2641.0	1180.0	-1.0	1681.0	1446.0	-1.0	2571.0	959.0	-1.0	1292.0	971.0	-1.0	1619.0	848.0	-1.0	1114.0	
249.037	1002.0	-1.0	1607.0	967.0	-1.0	1353.0	957.0	-1.0	1487.0	1289.0	-1.0	1971.0	1232.0	-1.0	2049.0	1138.0	-1.0	1681.0	1311.0	-1.0	1985.0	1576.0	-1.0	2183.0	1332.0	-1.0	1953.0	1753.0	-1.0	2485.0	1669.0	-1.0	2649.0	1181.0	-1.0	1682.0	1447.0	-1.0	2575.0	960.0	-1.0	1294.0	972.0	-1.0	1620.0	849.0	-1.0	1114.0	
249.536	1001.0	-1.0	1609.0	968.0	-1.0	1353.0	959.0	-1.0	1490.0	1292.0	-1.0	1977.0	1235.0	-1.0	2054.0	1140.0	-1.0	1686.0	1313.0	-1.0	1993.0	1581.0	-1.0	2192.0	1334.0	-1.0	1959.0	1755.0	-1.0	2492.0	1671.0	-1.0	2655.0	1184.0	-1.0	1684.0	1447.0	-1.0	2578.0	962.0	-1.0	1295.0	971.0	-1.0	1619.0	850.0	-1.0	1116.0	
250.035	1001.0	-1.0	1610.0	968.0	-1.0	1355.0	959.0	-1.0	1491.0	1294.0	-1.0	1980.0	1238.0	-1.0	2062.0	1142.0	-1.0	1691.0	1317.0	-1.0	2002.0	1587.0	-1.0	2204.0	1338.0	-1.0	1969.0	1760.0	-1.0	2504.0	1676.0	-1.0	2668.0	1186.0	-1.0	1690.0	1449.0	-1.0	2585.0	963.0	-1.0	1299.0	972.0	-1.0	1624.0	852.0	-1.0	1119.0	
250.534	1003.0	-1.0	1610.0	970.0	-1.0	1357.0	959.0	-1.0	1494.0	1296.0	-1.0	1984.0	1240.0	-1.0	2068.0	1142.0	-1.0	1691.0	1321.0	-1.0	2009.0	1592.0	-1.0	2213.0	1339.0	-1.0	1974.0	1763.0	-1.0	2511.0	1679.0	-1.0	2678.0	1184.0	-1.0	1691.0	1452.0	-1.0	2592.0	965.0	-1.0	1303.0	975.0	-1.0	1631.0	855.0	-1.0	1127.0	
251.033	1004.0	-1.0	1609.0	971.0	-1.0	1359.0	960.0	-1.0	1495.0	1298.0	-1.0	1988.0	1241.0	-1.0	2071.0	1140.0	-1.0	1692.0	1323.0	-1.0	2013.0	1595.0	-1.0	2215.0	1336.0	-1.0	1972.0	1760.0	-1.0	2507.0	1680.0	-1.0	2681.0	1184.0	-1.0	1686.0	1454.0	-1.0	2597.0	966.0	-1.0	1306.0	976.0	-1.0	1634.0	861.0	-1.0	1135.0	
251.532	1004.0	-1.0	1612.0	972.0	-1.0	1360.0	960.0	-1.0	1496.0	1301.0	-1.0	1992.0	1244.0	-1.0	2075.0	1141.0	-1.0	1691.0	1323.0	-1.0	2017.0	1596.0	-1.0	2219.0	1336.0	-1.0	1970.0	1759.0	-1.0	2501.0	1680.0	-1.0	2679.0	1183.0	-1.0	1683.0	1456.0	-1.0	2599.0	968.0	-1.0	1306.0	976.0	-1.0	1636.0	863.0	-1.0	1140.0	
252.031	1004.0	-1.0	1613.0	971.0	-1.0	1363.0	961.0	-1.0	1496.0	1303.0	-1.0	1994.0	1242.0	-1.0	2074.0	1141.0	-1.0	1692.0	1323.0	-1.0	2018.0	1593.0	-1.0	2215.0	1335.0	-1.0	1970.0	1757.0	-1.0	2503.0	1677.0	-1.0	2677.0	1182.0	-1.0	1682.0	1457.0	-1.0	2603.0	969.0	-1.0	1310.0	976.0	-1.0	1637.0	867.0	-1.0	1145.0	
252.530	1004.0	-1.0	1612.0	972.0	-1.0	1363.0	959.0	-1.0	1495.0	1303.0	-1.0	1996.0	1241.0	-1.0	2070.0	1139.0	-1.0	1693.0	1322.0	-1.0	2017.0	1592.0	-1.0	2210.0	1333.0	-1.0	1970.0	1758.0	-1.0	2504.0	1676.0	-1.0	2673.0	1181.0	-1.0	1684.0	1457.0	-1.0	2606.0	970.0	-1.0	1311.0	977.0	-1.0	1638.0	868.0	-1.0	1149.0	
253.029	1003.0	-1.0	1610.0	973.0	-1.0	1364.0	960.0	-1.0	1495.0	1303.0	-1.0	1999.0	1240.0	-1.0	2066.0	1140.0	-1.0	1693.0	1320.0	-1.0	2013.0	1588.0	-1.0	2209.0	1333.0	-1.0	1969.0	1759.0	-1.0	2508.0	1674.0	-1.0	2670.0	1180.0	-1.0	1685.0	1458.0	-1.0	2607.0	972.0	-1.0	1314.0	976.0	-1.0	1638.0	870.0	-1.0	1152.0	
253.528	1003.0	-1.0	1613.0	974.0	-1.0	1366.0	960.0	-1.0	1497.0	1304.0	-1.0	2004.0	1239.0	-1.0	2067.0	1140.0	-1.0	1699.0	1321.0	-1.0	2016.0	1589.0	-1.0	2214.0	1334.0	-1.0	1974.0	1762.0	-1.0	2520.0	1676.0	-1.0	2675.0	1183.0	-1.0	1688.0	1458.0	-1.0	2609.0	973.0	-1.0	1317.0	976.0	-1.0	1640.0	873.0	-1.0	1156.0	
254.027	1005.0	-1.0	1613.0	974.0	-1.0	1368.0	960.0	-1.0	1499.0	1305.0	-1.0	2005.0	1239.0	-1.0	2067.0	1141.0	-1.0	1702.0	1319.0	-1.0	2017.0	1590.0	-1.0	2218.0	1335.0	-1.0	1979.0	1765.0	-1.0	2530.0	1677.0	-1.0	2680.0	1185.0	-1.0	1692.0	1458.0	-1.0	2612.0	974.0	-1.0	1320.0	978.0	-1.0	1640.0	875.0	-1.0	1160.0	
254.526	1005.0	-1.0	1612.0	974.0	-1.0	1368.0	959.0	-1.0	1499.0	1305.0	-1.0	2004.0	1238.0	-1.0	2065.0	1139.0	-1.0	1702.0	1319.0	-1.0	2017.0	1591.0	-1.0	2222.0	1336.0	-1.0	1978.0	1766.0	-1.0	2533.0	1677.0	-1.0	2680.0	1185.0	-1.0	1692.0	1458.0	-1.0	2610.0	973.0	-1.0	1320.0	977.0	-1.0	1640.0	875.0	-1.0	1160.0	
255.026	1005.0	-1.0	1613.0	976.0	-1.0	1369.0	960.0	-1.0	1502.0	1304.0	-1.0	2005.0	1238.0	-1.0	2067.0	1140.0	-1.0	1705.0	1319.0	-1.0	2018.0	1592.0	-1.0	2228.0	1335.0	-1.0	1981.0	1769.0	-1.0	2536.0	1680.0	-1.0	2683.0	1184.0	-1.0	1694.0	1455.0	-1.0	2607.0	973.0	-1.0	1317.0	975.0	-1.0	1636.0	874.0	-1.0	1159.0	
255.525	1005.0	-1.0	1614.0	974.0	-1.0	1369.0	958.0	-1.0	1501.0	1303.0	-1.0	2002.0	1238.0	-1.0	2066.0	1140.0	-1.0	1703.0	1319.0	-1.0	2018.0	1591.0	-1.0	2229.0	1335.0	-1.0	1981.0	1767.0	-1.0	2536.0	1680.0	-1.0	2687.0	1185.0	-1.0	1693.0	1454.0	-1.0	2607.0	973.0	-1.0	1317.0	973.0	-1.0	1635.0	872.0	-1.0	1156.0	
256.024	1003.0	-1.0	1609.0	972.0	-1.0	1364.0	957.0	-1.0	1495.0	1301.0	-1.0	1996.0	1237.0	-1.0	2064.0	1138.0	-1.0	1700.0	1318.0	-1.0	2016.0	1590.0	-1.0	2225.0	1335.0	-1.0	1980.0	1764.0	-1.0	2528.0	1678.0	-1.0	2685.0	1183.0	-1.0	1691.0	1452.0	-1.0	2602.0	971.0	-1.0	1313.0	973.0	-1.0	1634.0	870.0	-1.0	1152.0	
256.523	1000.0	-1.0	1606.0	970.0	-1.0	1361.0	956.0	-1.0	1493.0	1298.0	-1.0	1991.0	1234.0	-1.0	2062.0	1139.0	-1.0	1701.0	1319.0	-1.0	2018.0	1588.0	-1.0	2222.0	1335.0	-1.0	1980.0	1761.0	-1.0	2523.0	1676.0	-1.0	2680.0	1183.0	-1.0	1690.0	1450.0	-1.0	2597.0	969.0	-1.0	1309.0	971.0	-1.0	1630.0	867.0	-1.0	1148.0	
257.022	998.0	-1.0	1604.0	966.0	-1.0	1357.0	949.0	-1.0	1487.0	1293.0	-1.0	1983.0	1234.0	-1.0	2061.0	1138.0	-1.0	1702.0	1318.0	-1.0	2016.0	1586.0	-1.0	2218.0	1336.0	-1.0	1983.0	1761.0	-1.0	2523.0	1674.0	-1.0	2681.0	1183.0	-1.0	1691.0	1447.0	-1.0	2595.0	969.0	-1.0	1311.0	970.0	-1.0	1629.0	866.0	-1.0	1146.0	
257.521	995.0	-1.0	1599.0	964.0	-1.0	1353.0	949.0	-1.0	1483.0	1291.0	-1.0	1978.0	1231.0	-1.0	2058.0	1139.0	-1.0	1700.0	1319.0	-1.0	2016.0	1583.0	-1.0	2215.0	1336.0	-1.0	1983.0	1760.0	-1.0	2521.0	1673.0	-1.0	2679.0	1183.0	-1.0	1692.0	1446.0	-1.0	2593.0	968.0	-1.0	1309.0	969.0	-1.0	1630.0	864.0	-1.0	1142.0	
258.020	998.0	-1.0	1604.0	965.0	-1.0	1351.0	948.0	-1.0	1481.0	1291.0	-1.0	1977.0	1231.0	-1.0	2060.0	1140.0	-1.0	1702.0	1319.0	-1.0	2018.0	1583.0	-1.0	2214.0	1337.0	-1.0	1989.0	1762.0	-1.0	2526.0	1672.0	-1.0	2679.0	1184.0	-1.0	1694.0	1444.0	-1.0	2593.0	968.0	-1.0	1310.0	968.0	-1.0	1629.0	864.0	-1.0	1142.0	
258.519	998.0	-1.0	1608.0	964.0	-1.0	1352.0	949.0	-1.0	1483.0	1292.0	-1.0	1979.0	1233.0	-1.0	2065.0	1141.0	-1.0	1709.0	1319.0	-1.0	2024.0	1585.0	-1.0	2218.0	1339.0	-1.0	1997.0	1769.0	-1.0	2538.0	1675.0	-1.0	2689.0	1185.0	-1.0	1701.0	1446.0	-1.0	2601.0	969.0	-1.0	1314.0	970.0	-1.0	1633.0	865.0	-1.0	1143.0	
259.018	1000.0	-1.0	1611.0	964.0	-1.0	1353.0	949.0	-1.0	1486.0	1294.0	-1.0	1983.0	1233.0	-1.0	2069.0	1143.0	-1.0	1713.0	1322.0	-1.0	2028.0	1588.0	-1.0	2224.0	1342.0	-1.0	2005.0	1772.0	-1.0	2548.0	1679.0	-1.0	2699.0	1190.0	-1.0	1708.0	1448.0	-1.0	2609.0	970.0	-1.0	1317.0	971.0	-1.0	1636.0	865.0	-1.0	1147.0	
259.517	1000.0	-1.0	1612.0	967.0	-1.0	1355.0	950.0	-1.0	1487.0	1296.0	-1.0	1990.0	1235.0	-1.0	2072.0	1143.0	-1.0	1713.0	1324.0	-1.0	2035.0	1588.0	-1.0	2223.0	1345.0	-1.0	2014.0	1776.0	-1.0	2552.0	1681.0	-1.0	2710.0	1191.0	-1.0	1712.0	1449.0	-1.0	2616.0	971.0	-1.0	1321.0	969.0	-1.0	1635.0	869.0	-1.0	1151.0	
260.016	1001.0	-1.0	1613.0	967.0	-1.0	1357.0	952.0	-1.0	1492.0	1300.0	-1.0	1999.0	1237.0	-1.0	2075.0	1143.0	-1.0	1713.0	1326.0	-1.0	2041.0	1586.0	-1.0	2218.0	1347.0	-1.0	2017.0	1775.0	-1.0	2549.0	1684.0	-1.0	2715.0	1193.0	-1.0	1715.0	1450.0	-1.0	2618.0	971.0	-1.0	1320.0	968.0	-1.0	1631.0	871.0	-1.0	1154.0	
260.515	1001.0	-1.0	1615.0	968.0	-1.0	1359.0	953.0	-1.0	1495.0	1305.0	-1.0	2006.0	1238.0	-1.0	2082.0	1144.0	-1.0	1717.0	1328.0	-1.0	2048.0	1585.0	-1.0	2218.0	1348.0	-1.0	2021.0	1775.0	-1.0	2549.0	1687.0	-1.0	2720.0	1194.0	-1.0	1716.0	1450.0	-1.0	2618.0	970.0	-1.0	1319.0	965.0	-1.0	1627.0	871.0	-1.0	1156.0	
261.014	1001.0	-1.0	1613.0	968.0	-1.0	1360.0	953.0	-1.0	1498.0	1306.0	-1.0	2009.0	1239.0	-1.0	2085.0	1143.0	-1.0	1716.0	1330.0	-1.0	2052.0	1586.0	-1.0	2219.0	1347.0	-1.0	2023.0	1771.0	-1.0	2543.0	1688.0	-1.0	2722.0	1194.0	-1.0	1715.0	1451.0	-1.0	2619.0	971.0	-1.0	1319.0	964.0	-1.0	1624.0	872.0	-1.0	1158.0	
261.513	1001.0	-1.0	1610.0	968.0	-1.0	1360.0	953.0	-1.0	1498.0	1307.0	-1.0	2009.0	1241.0	-1.0	2086.0	1142.0	-1.0	1713.0	1329.0	-1.0	2050.0	1582.0	-1.0	2211.0	1346.0	-1.0	2020.0	1766.0	-1.0	2533.0	1687.0	-1.0	2722.0	1190.0	-1.0	1709.0	1450.0	-1.0	2618.0	971.0	-1.0	1320.0	963.0	-1.0	1621.0	873.0	-1.0	1158.0	
262.012	1000.0	-1.0	1607.0	969.0	-1.0	1362.0	955.0	-1.0	1499.0	1309.0	-1.0	2011.0	1241.0	-1.0	2087.0	1140.0	-1.0	1705.0	1330.0	-1.0	2051.0	1578.0	-1.0	2203.0	1343.0	-1.0	2015.0	1756.0	-1.0	2513.0	1687.0	-1.0	2717.0	1187.0	-1.0	1701.0	1452.0	-1.0	2618.0	970.0	-1.0	1318.0	962.0	-1.0	1619.0	873.0	-1.0	1160.0	
262.511	1001.0	-1.0	1609.0	972.0	-1.0	1364.0	957.0	-1.0	1503.0	1311.0	-1.0	2017.0	1244.0	-1.0	2092.0	1137.0	-1.0	1700.0	1331.0	-1.0	2052.0	1573.0	-1.0	2193.0	1341.0	-1.0	2012.0	1746.0	-1.0	2496.0	1686.0	-1.0	2717.0	1184.0	-1.0	1692.0	1452.0	-1.0	2618.0	970.0	-1.0	1319.0	960.0	-1.0	1614.0	874.0	-1.0	1161.0	
263.010	1001.0	-1.0	1607.0	971.0	-1.0	1366.0	958.0	-1.0	1506.0	1315.0	-1.0	2023.0	1247.0	-1.0	2096.0	1135.0	-1.0	1695.0	1334.0	-1.0	2061.0	1570.0	-1.0	2187.0	1343.0	-1.0	2017.0	1742.0	-1.0	2492.0	1688.0	-1.0	2725.0	1182.0	-1.0	1693.0	1454.0	-1.0	2625.0	970.0	-1.0	1321.0	961.0	-1.0	1616.0	875.0	-1.0	1163.0	
263.509	1000.0	-1.0	1604.0	974.0	-1.0	1369.0	960.0	-1.0	1509.0	1315.0	-1.0	2026.0	1249.0	-1.0	2101.0	1133.0	-1.0	1694.0	1337.0	-1.0	2066.0	1570.0	-1.0	2185.0	1342.0	-1.0	2022.0	1740.0	-1.0	2492.0	1691.0	-1.0	2735.0	1182.0	-1.0	1693.0	1457.0	-1.0	2632.0	972.0	-1.0	1326.0	961.0	-1.0	1618.0	874.0	-1.0	1164.0	
264.008	1000.0	-1.0	1603.0	975.0	-1.0	1372.0	960.0	-1.0	1509.0	1316.0	-1.0	2027.0	1251.0	-1.0	2104.0	1133.0	-1.0	1693.0	1338.0	-1.0	2070.0	1569.0	-1.0	2187.0	1344.0	-1.0	2027.0	1740.0	-1.0	2495.0	1692.0	-1.0	2737.0	1181.0	-1.0	1694.0	1456.0	-1.0	2633.0	972.0	-1.0	1328.0	960.0	-1.0	1616.0	875.0	-1.0	1166.0	
264.507	1001.0	-1.0	1606.0	976.0	-1.0	1376.0	961.0	-1.0	1514.0	1317.0	-1.0	2030.0	1253.0	-1.0	2113.0	1134.0	-1.0	1697.0	1341.0	-1.0	2077.0	1575.0	-1.0	2197.0	1346.0	-1.0	2032.0	1742.0	-1.0	2499.0	1692.0	-1.0	2743.0	1181.0	-1.0	1697.0	1456.0	-1.0	2634.0	969.0	-1.0	1327.0	960.0	-1.0	1616.0	875.0	-1.0	1165.0	
265.006	1003.0	-1.0	1611.0	978.0	-1.0	1379.0	961.0	-1.0	1517.0	1317.0	-1.0	2033.0	1257.0	-1.0	2124.0	1134.0	-1.0	1701.0	1344.0	-1.0	2086.0	1582.0	-1.0	2210.0	1347.0	-1.0	2037.0	1743.0	-1.0	2505.0	1696.0	-1.0	2755.0	1182.0	-1.0	1698.0	1458.0	-1.0	2639.0	970.0	-1.0	1328.0	961.0	-1.0	1619.0	876.0	-1.0	1168.0	
265.505	1003.0	-1.0	1613.0	979.0	-1.0	1381.0	962.0	-1.0	1519.0	1317.0	-1.0	2032.0	1261.0	-1.0	2132.0	1134.0	-1.0	1702.0	1348.0	-1.0	2098.0	1584.0	-1.0	2215.0	1346.0	-1.0	2038.0	1742.0	-1.0	2502.0	1698.0	-1.0	2761.0	1179.0	-1.0	1696.0	1460.0	-1.0	2643.0	970.0	-1.0	1328.0	961.0	-1.0	1621.0	875.0	-1.0	1169.0	
266.004	1004.0	-1.0	1616.0	979.0	-1.0	1382.0	963.0	-1.0	1520.0	1318.0	-1.0	2034.0	1262.0	-1.0	2138.0	1134.0	-1.0	1701.0	1353.0	-1.0	2108.0	1586.0	-1.0	2218.0	1345.0	-1.0	2034.0	1737.0	-1.0	2493.0	1698.0	-1.0	2761.0	1177.0	-1.0	1691.0	1460.0	-1.0	2642.0	968.0	-1.0	1327.0	961.0	-1.0	1620.0	875.0	-1.0	1170.0	
266.503	1004.0	-1.0	1620.0	980.0	-1.0	1385.0	964.0	-1.0	1523.0	1319.0	-1.0	2036.0	1265.0	-1.0	2147.0	1134.0	-1.0	1703.0	1358.0	-1.0	2117.0	1589.0	-1.0	2225.0	1344.0	-1.0	2035.0	1735.0	-1.0	2488.0	1698.0	-1.0	2767.0	1173.0	-1.0	1687.0	1460.0	-1.0	2643.0	968.0	-1.0	1325.0	960.0	-1.0	1621.0	876.0	-1.0	1170.0	
267.002	1005.0	-1.0	1621.0	979.0	-1.0	1387.0	963.0	-1.0	1526.0	1318.0	-1.0	2035.0	1266.0	-1.0	2149.0	1135.0	-1.0	1704.0	1359.0	-1.0	2123.0	1587.0	-1.0	2223.0	1343.0	-1.0	2032.0	1730.0	-1.0	2484.0	1697.0	-1.0	2769.0	1171.0	-1.0	1683.0	1459.0	-1.0	2646.0	967.0	-1.0	1324.0	962.0	-1.0	1624.0	876.0	-1.0	1170.0	
267.501	1004.0	-1.0	1621.0	980.0	-1.0	1387.0	962.0	-1.0	1526.0	1317.0	-1.0	2034.0	1265.0	-1.0	2151.0	1133.0	-1.0	1702.0	1361.0	-1.0	2125.0	1588.0	-1.0	2222.0	1340.0	-1.0	2030.0	1727.0	-1.0	2478.0	1696.0	-1.0	2769.0	1167.0	-1.0	1677.0	1461.0	-1.0	2649.0	966.0	-1.0	1324.0	962.0	-1.0	1623.0	874.0	-1.0	1170.0	
268.000	1004.0	-1.0	1622.0	980.0	-1.0	1388.0	964.0	-1.0	1527.0	1316.0	-1.0	2035.0	1266.0	-1.0	2150.0	1133.0	-1.0	1700.0	1360.0	-1.0	2129.0	1586.0	-1.0	2222.0	1337.0	-1.0	2025.0	1723.0	-1.0	2475.0	1695.0	-1.0	2767.0	1166.0	-1.0	1672.0	1461.0	-1.0	2649.0	965.0	-1.0	1324.0	963.0	-1.0	1625.0	874.0	-1.0	1171.0	
268.499	1004.0	-1.0	1625.0	981.0	-1.0	1389.0	964.0	-1.0	1532.0	1317.0	-1.0	2039.0	1265.0	-1.0	2153.0	1132.0	-1.0	1703.0	1362.0	-1.0	2132.0	1589.0	-1.0	2229.0	1337.0	-1.0	2028.0	1727.0	-1.0	2488.0	1696.0	-1.0	2774.0	1165.0	-1.0	1675.0	1462.0	-1.0	2653.0	966.0	-1.0	1327.0	962.0	-1.0	1625.0	875.0	-1.0	1172.0	
268.998	1005.0	-1.0	1630.0	980.0	-1.0	1391.0	964.0	-1.0	1534.0	1316.0	-1.0	2040.0	1264.0	-1.0	2156.0	1133.0	-1.0	1706.0	1362.0	-1.0	2132.0	1591.0	-1.0	2236.0	1336.0	-1.0	2032.0	1732.0	-1.0	2500.0	1698.0	-1.0	2785.0	1164.0	-1.0	1679.0	1463.0	-1.0	2661.0	967.0	-1.0	1332.0	966.0	-1.0	1634.0	876.0	-1.0	1175.0	
269.497	1008.0	-1.0	1636.0	982.0	-1.0	1394.0	963.0	-1.0	1538.0	1317.0	-1.0	2044.0	1266.0	-1.0	2162.0	1133.0	-1.0	1706.0	1359.0	-1.0	2131.0	1595.0	-1.0	2248.0	1338.0	-1.0	2038.0	1736.0	-1.0	2512.0	1702.0	-1.0	2800.0	1168.0	-1.0	1685.0	1464.0	-1.0	2667.0	968.0	-1.0	1337.0	968.0	-1.0	1641.0	877.0	-1.0	1180.0	
269.996	1011.0	-1.0	1642.0	984.0	-1.0	1400.0	965.0	-1.0	1544.0	1319.0	-1.0	2051.0	1269.0	-1.0	2174.0	1132.0	-1.0	1706.0	1358.0	-1.0	2135.0	1601.0	-1.0	2262.0	1341.0	-1.0	2048.0	1742.0	-1.0	2526.0	1707.0	-1.0	2814.0	1170.0	-1.0	1694.0	1466.0	-1.0	2676.0	970.0	-1.0	1340.0	971.0	-1.0	1647.0	877.0	-1.0	1183.0	
270.495	1013.0	-1.0	1654.0	986.0	-1.0	1406.0	966.0	-1.0	1548.0	1323.0	-1.0	2061.0	1270.0	-1.0	2181.0	1133.0	-1.0	1711.0	1359.0	-1.0	2141.0	1609.0	-1.0	2277.0	1345.0	-1.0	2059.0	1749.0	-1.0	2539.0	1711.0	-1.0	2825.0	1177.0	-1.0	1705.0	1467.0	-1.0	2680.0	969.0	-1.0	1341.0	971.0	-1.0	1648.0	876.0	-1.0	1181.0	
270.994	1011.0	-1.0	1655.0	984.0	-1.0	1405.0	964.0	-1.0	1545.0	1320.0	-1.0	2059.0	1271.0	-1.0	2185.0	1135.0	-1.0	1719.0	1360.0	-1.0	2151.0	1613.0	-1.0	2290.0	1351.0	-1.0	2075.0	1755.0	-1.0	2551.0	1713.0	-1.0	2837.0	1184.0	-1.0	1718.0	1465.0	-1.0	2680.0	970.0	-1.0	1340.0	969.0	-1.0	1648.0	873.0	-1.0	1176.0	
271.493	1011.0	-1.0	1658.0	986.0	-1.0	1409.0	963.0	-1.0	1546.0	1319.0	-1.0	2060.0	1273.0	-1.0	2192.0	1136.0	-1.0	1724.0	1362.0	-1.0	2162.0	1618.0	-1.0	2299.0	1355.0	-1.0	2089.0	1757.0	-1.0	2558.0	1719.0	-1.0	2857.0	1189.0	-1.0	1729.0	1466.0	-1.0	2683.0	969.0	-1.0	1341.0	968.0	-1.0	1651.0	869.0	-1.0	1173.0	
271.992	1016.0	-1.0	1672.0	989.0	-1.0	1419.0	964.0	-1.0	1551.0	1321.0	-1.0	2066.0	1277.0	-1.0	2204.0	1137.0	-1.0	1728.0	1365.0	-1.0	2172.0	1622.0	-1.0	2309.0	1358.0	-1.0	2099.0	1758.0	-1.0	2560.0	1723.0	-1.0	2871.0	1190.0	-1.0	1734.0	1466.0	-1.0	2687.0	968.0	-1.0	1343.0	968.0	-1.0	1654.0	866.0	-1.0	1169.0	
272.491	1020.0	-1.0	1684.0	992.0	-1.0	1427.0	965.0	-1.0	1555.0	1323.0	-1.0	2069.0	1279.0	-1.0	2209.0	1139.0	-1.0	1731.0	1365.0	-1.0	2178.0	1628.0	-1.0	2323.0	1360.0	-1.0	2103.0	1759.0	-1.0	2562.0	1722.0	-1.0	2875.0	1191.0	-1.0	1739.0	1464.0	-1.0	2687.0	967.0	-1.0	1341.0	967.0	-1.0	1656.0	865.0	-1.0	1166.0	
272.990	1020.0	-1.0	1687.0	994.0	-1.0	1427.0	965.0	-1.0	1555.0	1322.0	-1.0	2071.0	1279.0	-1.0	2212.0	1141.0	-1.0	1736.0	1365.0	-1.0	2181.0	1634.0	-1.0	2337.0	1359.0	-1.0	2104.0	1759.0	-1.0	2564.0	1720.0	-1.0	2871.0	1191.0	-1.0	1739.0	1463.0	-1.0	2687.0	965.0	-1.0	1341.0	968.0	-1.0	1658.0	862.0	-1.0	1162.0	
273.489	1022.0	-1.0	1685.0	993.0	-1.0	1425.0	963.0	-1.0	1554.0	1321.0	-1.0	2071.0	1278.0	-1.0	2211.0	1143.0	-1.0	1739.0	1364.0	-1.0	2178.0	1640.0	-1.0	2348.0	1358.0	-1.0	2101.0	1758.0	-1.0	2564.0	1718.0	-1.0	2865.0	1190.0	-1.0	1738.0	1462.0	-1.0	2686.0	966.0	-1.0	1341.0	968.0	-1.0	1658.0	860.0	-1.0	1163.0	
273.988	1020.0	-1.0	1682.0	991.0	-1.0	1423.0	963.0	-1.0	1552.0	1322.0	-1.0	2071.0	1277.0	-1.0	2210.0	1144.0	-1.0	1743.0	1363.0	-1.0	2173.0	1641.0	-1.0	2352.0	1357.0	-1.0	2097.0	1757.0	-1.0	2567.0	1716.0	-1.0	2860.0	1191.0	-1.0	1739.0	1460.0	-1.0	2685.0	965.0	-1.0	1340.0	968.0	-1.0	1658.0	862.0	-1.0	1164.0	
274.487	1019.0	-1.0	1679.0	992.0	-1.0	1421.0	964.0	-1.0	1551.0	1321.0	-1.0	2074.0	1276.0	-1.0	2204.0	1146.0	-1.0	1747.0	1360.0	-1.0	2167.0	1645.0	-1.0	2361.0	1355.0	-1.0	2092.0	1760.0	-1.0	2576.0	1713.0	-1.0	2851.0	1191.0	-1.0	1742.0	1458.0	-1.0	2682.0	965.0	-1.0	1342.0	968.0	-1.0	1658.0	862.0	-1.0	1165.0	
274.986	1021.0	-1.0	1678.0	992.0	-1.0	1421.0	962.0	-1.0	1553.0	1323.0	-1.0	2077.0	1274.0	-1.0	2199.0	1148.0	-1.0	1753.0	1358.0	-1.0	2161.0	1649.0	-1.0	2370.0	1354.0	-1.0	2089.0	1764.0	-1.0	2587.0	1710.0	-1.0	2841.0	1192.0	-1.0	1746.0	1458.0	-1.0	2678.0	965.0	-1.0	1343.0	967.0	-1.0	1657.0	862.0	-1.0	1168.0	
275.485	1020.0	-1.0	1679.0	992.0	-1.0	1421.0	963.0	-1.0	1554.0	1324.0	-1.0	2082.0	1272.0	-1.0	2196.0	1151.0	-1.0	1762.0	1359.0	-1.0	2159.0	1652.0	-1.0	2382.0	1355.0	-1.0	2087.0	1772.0	-1.0	2600.0	1710.0	-1.0	2838.0	1194.0	-1.0	1752.0	1457.0	-1.0	2676.0	965.0	-1.0	1344.0	967.0	-1.0	1657.0	861.0	-1.0	1170.0	
275.984	1019.0	-1.0	1678.0	992.0	-1.0	1421.0	961.0	-1.0	1554.0	1323.0	-1.0	2083.0	1271.0	-1.0	2194.0	1152.0	-1.0	1768.0	1360.0	-1.0	2155.0	1655.0	-1.0	2389.0	1353.0	-1.0	2085.0	1776.0	-1.0	2612.0	1710.0	-1.0	2836.0	1194.0	-1.0	1756.0	1456.0	-1.0	2676.0	966.0	-1.0	1346.0	967.0	-1.0	1657.0	863.0	-1.0	1173.0	
276.483	1018.0	-1.0	1675.0	991.0	-1.0	1420.0	961.0	-1.0	1552.0	1322.0	-1.0	2083.0	1270.0	-1.0	2187.0	1152.0	-1.0	1767.0	1359.0	-1.0	2151.0	1653.0	-1.0	2388.0	1350.0	-1.0	2078.0	1775.0	-1.0	2609.0	1707.0	-1.0	2828.0	1193.0	-1.0	1754.0	1454.0	-1.0	2673.0	965.0	-1.0	1344.0	966.0	-1.0	1656.0	863.0	-1.0	1174.0	
276.982	1018.0	-1.0	1673.0	991.0	-1.0	1421.0	962.0	-1.0	1549.0	1321.0	-1.0	2081.0	1269.0	-1.0	2182.0	1150.0	-1.0	1764.0	1356.0	-1.0	2143.0	1650.0	-1.0	2380.0	1347.0	-1.0	2068.0	1771.0	-1.0	2600.0	1703.0	-1.0	2816.0	1190.0	-1.0	1746.0	1453.0	-1.0	2667.0	963.0	-1.0	1343.0	966.0	-1.0	1653.0	862.0	-1.0	1174.0	
277.481	1018.0	-1.0	1675.0	990.0	-1.0	1421.0	960.0	-1.0	1548.0	1319.0	-1.0	2080.0	1266.0	-1.0	2177.0	1149.0	-1.0	1762.0	1354.0	-1.0	2137.0	1645.0	-1.0	2372.0	1346.0	-1.0	2063.0	1766.0	-1.0	2591.0	1699.0	-1.0	2811.0	1188.0	-1.0	1742.0	1451.0	-1.0	2663.0	961.0	-1.0	1340.0	965.0	-1.0	1653.0	863.0	-1.0	1174.0	
277.980	1016.0	-1.0	1674.0	990.0	-1.0	1419.0	961.0	-1.0	1548.0	1318.0	-1.0	2077.0	1264.0	-1.0	2171.0	1148.0	-1.0	1759.0	1351.0	-1.0	2130.0	1639.0	-1.0	2362.0	1342.0	-1.0	2059.0	1762.0	-1.0	2581.0	1697.0	-1.0	2803.0	1185.0	-1.0	1736.0	1450.0	-1.0	2657.0	961.0	-1.0	1339.0	963.0	-1.0	1652.0	862.0	-1.0	1173.0	
278.479	1015.0	-1.0	1672.0	988.0	-1.0	1416.0	959.0	-1.0	1544.0	1315.0	-1.0	2072.0	1262.0	-1.0	2163.0	1146.0	-1.0	1754.0	1347.0	-1.0	2121.0	1636.0	-1.0	2349.0	1340.0	-1.0	2051.0	1758.0	-1.0	2568.0	1691.0	-1.0	2791.0	1181.0	-1.0	1729.0	1447.0	-1.0	2649.0	958.0	-1.0	1334.0	964.0	-1.0	1649.0	860.0	-1.0	1169.0	
278.978	1015.0	-1.0	1674.0	987.0	-1.0	1415.0	958.0	-1.0	1541.0	1312.0	-1.0	2066.0	1259.0	-1.0	2158.0	1147.0	-1.0	1752.0	1345.0	-1.0	2118.0	1632.0	-1.0	2342.0	1340.0	-1.0	2050.0	1756.0	-1.0	2561.0	1688.0	-1.0	2782.0	1180.0	-1.0	1726.0	1445.0	-1.0	2640.0	957.0	-1.0	1330.0	962.0	-1.0	1647.0	858.0	-1.0	1165.0	
279.477	1016.0	-1.0	1675.0	985.0	-1.0	1413.0	956.0	-1.0	1540.0	1311.0	-1.0	2063.0	1259.0	-1.0	2154.0	1145.0	-1.0	1751.0	1341.0	-1.0	2112.0	1631.0	-1.0	2335.0	1339.0	-1.0	2049.0	1754.0	-1.0	2559.0	1687.0	-1.0	2780.0	1181.0	-1.0	1724.0	1443.0	-1.0	2636.0	957.0	-1.0	1330.0	962.0	-1.0	1647.0	857.0	-1.0	1164.0	
279.976	1016.0	-1.0	1675.0	985.0	-1.0	1412.0	955.0	-1.0	1538.0	1309.0	-1.0	2060.0	1256.0	-1.0	2149.0	1144.0	-1.0	1747.0	1339.0	-1.0	2106.0	1629.0	-1.0	2330.0	1338.0	-1.0	2049.0	1756.0	-1.0	2558.0	1686.0	-1.0	2778.0	1180.0	-1.0	1724.0	1442.0	-1.0	2633.0	956.0	-1.0	1328.0	961.0	-1.0	1648.0	858.0	-1.0	1165.0	
280.475	1016.0	-1.0	1679.0	985.0	-1.0	1414.0	954.0	-1.0	1538.0	1309.0	-1.0	2059.0	1255.0	-1.0	2147.0	1146.0	-1.0	1748.0	1338.0	-1.0	2104.0	1628.0	-1.0	2329.0	1339.0	-1.0	2051.0	1759.0	-1.0	2564.0	1684.0	-1.0	2775.0	1180.0	-1.0	1726.0	1441.0	-1.0	2629.0	957.0	-1.0	1328.0	961.0	-1.0	1648.0	858.0	-1.0	1165.0	
280.974	1017.0	-1.0	1683.0	985.0	-1.0	1413.0	953.0	-1.0	1537.0	1308.0	-1.0	2059.0	1253.0	-1.0	2145.0	1146.0	-1.0	1751.0	1337.0	-1.0	2102.0	1630.0	-1.0	2332.0	1341.0	-1.0	2057.0	1765.0	-1.0	2579.0	1685.0	-1.0	2783.0	1183.0	-1.0	1734.0	1440.0	-1.0	2633.0	957.0	-1.0	1334.0	963.0	-1.0	1649.0	860.0	-1.0	1167.0	
281.473	1016.0	-1.0	1683.0	984.0	-1.0	1413.0	952.0	-1.0	1536.0	1307.0	-1.0	2058.0	1253.0	-1.0	2145.0	1146.0	-1.0	1754.0	1335.0	-1.0	2100.0	1633.0	-1.0	2337.0	1342.0	-1.0	2062.0	1771.0	-1.0	2591.0	1687.0	-1.0	2789.0	1185.0	-1.0	1740.0	1442.0	-1.0	2635.0	957.0	-1.0	1336.0	963.0	-1.0	1651.0	861.0	-1.0	1169.0	
281.972	1017.0	-1.0	1682.0	984.0	-1.0	1413.0	952.0	-1.0	1537.0	1308.0	-1.0	2058.0	1252.0	-1.0	2144.0	1146.0	-1.0	1754.0	1334.0	-1.0	2098.0	1635.0	-1.0	2342.0	1344.0	-1.0	2065.0	1772.0	-1.0	2596.0	1686.0	-1.0	2789.0	1186.0	-1.0	1741.0	1440.0	-1.0	2634.0	958.0	-1.0	1335.0	962.0	-1.0	1650.0	863.0	-1.0	1172.0	
282.471	1017.0	-1.0	1688.0	984.0	-1.0	1416.0	953.0	-1.0	1535.0	1311.0	-1.0	2063.0	1251.0	-1.0	2143.0	1149.0	-1.0	1756.0	1333.0	-1.0	2098.0	1634.0	-1.0	2345.0	1343.0	-1.0	2068.0	1776.0	-1.0	2603.0	1688.0	-1.0	2796.0	1188.0	-1.0	1746.0	1440.0	-1.0	2634.0	959.0	-1.0	1339.0	963.0	-1.0	1652.0	863.0	-1.0	1175.0	
282.970	1018.0	-1.0	1688.0	985.0	-1.0	1418.0	952.0	-1.0	1533.0	1313.0	-1.0	2065.0	1248.0	-1.0	2138.0	1147.0	-1.0	1756.0	1332.0	-1.0	2094.0	1632.0	-1.0	2339.0	1343.0	-1.0	2065.0	1775.0	-1.0	2600.0	1686.0	-1.0	2791.0	1187.0	-1.0	1745.0	1439.0	-1.0	2632.0	959.0	-1.0	1338.0	961.0	-1.0	1651.0	864.0	-1.0	1176.0	
283.470	1019.0	-1.0	1689.0	987.0	-1.0	1419.0	952.0	-1.0	1534.0	1312.0	-1.0	2066.0	1247.0	-1.0	2134.0	1146.0	-1.0	1751.0	1329.0	-1.0	2089.0	1628.0	-1.0	2331.0	1341.0	-1.0	2058.0	1770.0	-1.0	2590.0	1681.0	-1.0	2783.0	1186.0	-1.0	1740.0	1438.0	-1.0	2626.0	958.0	-1.0	1335.0	960.0	-1.0	1649.0	863.0	-1.0	1175.0	
283.969	1021.0	-1.0	1694.0	987.0	-1.0	1422.0	953.0	-1.0	1537.0	1313.0	-1.0	2068.0	1247.0	-1.0	2134.0	1144.0	-1.0	1744.0	1327.0	-1.0	2087.0	1621.0	-1.0	2319.0	1337.0	-1.0	2051.0	1764.0	-1.0	2576.0	1681.0	-1.0	2780.0	1182.0	-1.0	1732.0	1442.0	-1.0	2634.0	959.0	-1.0	1338.0	963.0	-1.0	1655.0	865.0	-1.0	1179.0	
284.469	1020.0	-1.0	1691.0	985.0	-1.0	1418.0	952.0	-1.0	1535.0	1313.0	-1.0	2064.0	1244.0	-1.0	2130.0	1141.0	-1.0	1736.0	1327.0	-1.0	2082.0	1613.0	-1.0	2297.0	1335.0	-1.0	2045.0	1758.0	-1.0	2561.0	1677.0	-1.0	2776.0	1178.0	-1.0	1725.0	1441.0	-1.0	2633.0	960.0	-1.0	1337.0	964.0	-1.0	1656.0	866.0	-1.0	1180.0	
284.968	1018.0	-1.0	1688.0	984.0	-1.0	1412.0	953.0	-1.0	1532.0	1310.0	-1.0	2056.0	1242.0	-1.0	2122.0	1138.0	-1.0	1727.0	1324.0	-1.0	2075.0	1605.0	-1.0	2279.0	1331.0	-1.0	2034.0	1749.0	-1.0	2542.0	1673.0	-1.0	2761.0	1175.0	-1.0	1717.0	1440.0	-1.0	2627.0	957.0	-1.0	1333.0	964.0	-1.0	1656.0	866.0	-1.0	1177.0	
285.468	1017.0	-1.0	1687.0	982.0	-1.0	1409.0	952.0	-1.0	1531.0	1308.0	-1.0	2048.0	1241.0	-1.0	2118.0	1136.0	-1.0	1722.0	1321.0	-1.0	2070.0	1600.0	-1.0	2269.0	1329.0	-1.0	2025.0	1744.0	-1.0	2529.0	1670.0	-1.0	2751.0	1173.0	-1.0	1708.0	1439.0	-1.0	2621.0	956.0	-1.0	1328.0	965.0	-1.0	1654.0	864.0	-1.0	1174.0	
285.968	1016.0	-1.0	1683.0	980.0	-1.0	1404.0	952.0	-1.0	1528.0	1305.0	-1.0	2038.0	1239.0	-1.0	2111.0	1133.0	-1.0	1715.0	1318.0	-1.0	2062.0	1596.0	-1.0	2259.0	1326.0	-1.0	2017.0	1739.0	-1.0	2516.0	1667.0	-1.0	2743.0	1170.0	-1.0	1703.0	1438.0	-1.0	2618.0	957.0	-1.0	1327.0	965.0	-1.0	1656.0	864.0	-1.0	1173.0	
286.468	1015.0	-1.0	1678.0	978.0	-1.0	1398.0	951.0	-1.0	1524.0	1301.0	-1.0	2027.0	1235.0	-1.0	2103.0	1131.0	-1.0	1708.0	1316.0	-1.0	2050.0	1591.0	-1.0	2247.0	1323.0	-1.0	2010.0	1736.0	-1.0	2507.0	1664.0	-1.0	2735.0	1166.0	-1.0	1696.0	1437.0	-1.0	2614.0	956.0	-1.0	1325.0	966.0	-1.0	1657.0	864.0	-1.0	1170.0	
286.967	1014.0	-1.0	1671.0	977.0	-1.0	1391.0	950.0	-1.0	1518.0	1298.0	-1.0	2015.0	1233.0	-1.0	2094.0	1129.0	-1.0	1702.0	1312.0	-1.0	2041.0	1586.0	-1.0	2236.0	1322.0	-1.0	2003.0	1732.0	-1.0	2496.0	1661.0	-1.0	2726.0	1164.0	-1.0	1689.0	1438.0	-1.0	2609.0	954.0	-1.0	1321.0	967.0	-1.0	1653.0	863.0	-1.0	1168.0	
287.466	1014.0	-1.0	1671.0	974.0	-1.0	1387.0	950.0	-1.0	1516.0	1297.0	-1.0	2010.0	1230.0	-1.0	2089.0	1127.0	-1.0	1696.0	1311.0	-1.0	2031.0	1584.0	-1.0	2228.0	1320.0	-1.0	1998.0	1729.0	-1.0	2491.0	1660.0	-1.0	2719.0	1162.0	-1.0	1685.0	1437.0	-1.0	2604.0	955.0	-1.0	1318.0	964.0	-1.0	1650.0	863.0	-1.0	1165.0	
287.965	1013.0	-1.0	1668.0	974.0	-1.0	1385.0	950.0	-1.0	1515.0	1295.0	-1.0	2004.0	1229.0	-1.0	2084.0	1128.0	-1.0	1695.0	1309.0	-1.0	2026.0	1582.0	-1.0	2225.0	1320.0	-1.0	1997.0	1733.0	-1.0	2496.0	1659.0	-1.0	2721.0	1163.0	-1.0	1687.0	1436.0	-1.0	2604.0	955.0	-1.0	1316.0	965.0	-1.0	1648.0	863.0	-1.0	1162.0	
288.464	1013.0	-1.0	1664.0	971.0	-1.0	1380.0	948.0	-1.0	1512.0	1294.0	-1.0	2000.0	1229.0	-1.0	2080.0	1126.0	-1.0	1695.0	1307.0	-1.0	2020.0	1582.0	-1.0	2223.0	1319.0	-1.0	1997.0	1734.0	-1.0	2503.0	1660.0	-1.0	2721.0	1163.0	-1.0	1688.0	1436.0	-1.0	2601.0	955.0	-1.0	1314.0	965.0	-1.0	1646.0	862.0	-1.0	1161.0	
288.963	1012.0	-1.0	1656.0	970.0	-1.0	1376.0	948.0	-1.0	1507.0	1292.0	-1.0	1994.0	1228.0	-1.0	2075.0	1126.0	-1.0	1693.0	1305.0	-1.0	2016.0	1582.0	-1.0	2221.0	1319.0	-1.0	1995.0	1737.0	-1.0	2508.0	1660.0	-1.0	2718.0	1163.0	-1.0	1689.0	1435.0	-1.0	2598.0	954.0	-1.0	1312.0	964.0	-1.0	1640.0	861.0	-1.0	1159.0	
289.462	1010.0	-1.0	1656.0	970.0	-1.0	1375.0	949.0	-1.0	1508.0	1293.0	-1.0	1993.0	1228.0	-1.0	2075.0	1127.0	-1.0	1694.0	1306.0	-1.0	2018.0	1583.0	-1.0	2229.0	1321.0	-1.0	2001.0	1743.0	-1.0	2519.0	1663.0	-1.0	2722.0	1166.0	-1.0	1696.0	1435.0	-1.0	2594.0	953.0	-1.0	1310.0	963.0	-1.0	1637.0	861.0	-1.0	1158.0	
289.961	1012.0	-1.0	1654.0	969.0	-1.0	1376.0	949.0	-1.0	1508.0	1293.0	-1.0	1995.0	1229.0	-1.0	2076.0	1129.0	-1.0	1699.0	1309.0	-1.0	2023.0	1588.0	-1.0	2237.0	1324.0	-1.0	2006.0	1749.0	-1.0	2532.0	1666.0	-1.0	2728.0	1170.0	-1.0	1702.0	1437.0	-1.0	2596.0	954.0	-1.0	1312.0	964.0	-1.0	1636.0	861.0	-1.0	1157.0	
290.460	1010.0	-1.0	1653.0	969.0	-1.0	1376.0	950.0	-1.0	1507.0	1295.0	-1.0	1997.0	1231.0	-1.0	2078.0	1131.0	-1.0	1701.0	1311.0	-1.0	2028.0	1593.0	-1.0	2249.0	1327.0	-1.0	2010.0	1754.0	-1.0	2543.0	1668.0	-1.0	2733.0	1172.0	-1.0	1708.0	1436.0	-1.0	2594.0	955.0	-1.0	1313.0	963.0	-1.0	1634.0	862.0	-1.0	1158.0	
290.960	1013.0	-1.0	1656.0	970.0	-1.0	1377.0	951.0	-1.0	1510.0	1295.0	-1.0	2002.0	1233.0	-1.0	2083.0	1133.0	-1.0	1709.0	1314.0	-1.0	2038.0	1602.0	-1.0	2263.0	1331.0	-1.0	2017.0	1761.0	-1.0	2553.0	1671.0	-1.0	2738.0	1176.0	-1.0	1713.0	1437.0	-1.0	2592.0	955.0	-1.0	1311.0	962.0	-1.0	1632.0	862.0	-1.0	1158.0	
291.459	1014.0	-1.0	1658.0	971.0	-1.0	1377.0	952.0	-1.0	1510.0	1297.0	-1.0	2003.0	1235.0	-1.0	2087.0	1134.0	-1.0	1709.0	1318.0	-1.0	2044.0	1606.0	-1.0	2273.0	1332.0	-1.0	2021.0	1762.0	-1.0	2559.0	1674.0	-1.0	2744.0	1177.0	-1.0	1715.0	1436.0	-1.0	2592.0	956.0	-1.0	1313.0	962.0	-1.0	1631.0	862.0	-1.0	1157.0	
291.958	1012.0	-1.0	1655.0	970.0	-1.0	1376.0	953.0	-1.0	1510.0	1297.0	-1.0	2002.0	1236.0	-1.0	2089.0	1135.0	-1.0	1709.0	1320.0	-1.0	2048.0	1608.0	-1.0	2275.0	1332.0	-1.0	2022.0	1760.0	-1.0	2555.0	1674.0	-1.0	2741.0	1176.0	-1.0	1712.0	1435.0	-1.0	2588.0	954.0	-1.0	1310.0	961.0	-1.0	1628.0	861.0	-1.0	1154.0	
292.458	1014.0	-1.0	1660.0	970.0	-1.0	1376.0	952.0	-1.0	1510.0	1298.0	-1.0	2003.0	1237.0	-1.0	2089.0	1136.0	-1.0	1708.0	1321.0	-1.0	2051.0	1609.0	-1.0	2274.0	1333.0	-1.0	2020.0	1758.0	-1.0	2545.0	1672.0	-1.0	2736.0	1174.0	-1.0	1707.0	1433.0	-1.0	2581.0	953.0	-1.0	1305.0	960.0	-1.0	1624.0	859.0	-1.0	1150.0	
292.957	1013.0	-1.0	1659.0	969.0	-1.0	1373.0	953.0	-1.0	1508.0	1296.0	-1.0	1999.0	1236.0	-1.0	2087.0	1134.0	-1.0	1702.0	1319.0	-1.0	2050.0	1598.0	-1.0	2253.0	1332.0	-1.0	2020.0	1754.0	-1.0	2537.0	1671.0	-1.0	2736.0	1173.0	-1.0	1703.0	1432.0	-1.0	2581.0	953.0	-1.0	1303.0	960.0	-1.0	1623.0	857.0	-1.0	1147.0	
293.456	1013.0	-1.0	1655.0	967.0	-1.0	1370.0	951.0	-1.0	1506.0	1295.0	-1.0	1993.0	1235.0	-1.0	2082.0	1132.0	-1.0	1696.0	1318.0	-1.0	2046.0	1591.0	-1.0	2239.0	1331.0	-1.0	2017.0	1748.0	-1.0	2527.0	1669.0	-1.0	2732.0	1171.0	-1.0	1699.0	1433.0	-1.0	2577.0	952.0	-1.0	1301.0	958.0	-1.0	1623.0	856.0	-1.0	1143.0	
293.955	1012.0	-1.0	1653.0	967.0	-1.0	1366.0	951.0	-1.0	1502.0	1293.0	-1.0	1989.0	1233.0	-1.0	2078.0	1130.0	-1.0	1693.0	1316.0	-1.0	2040.0	1588.0	-1.0	2232.0	1328.0	-1.0	2013.0	1744.0	-1.0	2518.0	1667.0	-1.0	2723.0	1169.0	-1.0	1694.0	1431.0	-1.0	2572.0	952.0	-1.0	1297.0	958.0	-1.0	1621.0	856.0	-1.0	1141.0	
294.454	1012.0	-1.0	1653.0	966.0	-1.0	1365.0	951.0	-1.0	1501.0	1293.0	-1.0	1986.0	1231.0	-1.0	2073.0	1130.0	-1.0	1693.0	1313.0	-1.0	2036.0	1585.0	-1.0	2227.0	1328.0	-1.0	2012.0	1742.0	-1.0	2518.0	1668.0	-1.0	2724.0	1170.0	-1.0	1695.0	1431.0	-1.0	2572.0	953.0	-1.0	1298.0	958.0	-1.0	1619.0	854.0	-1.0	1140.0	
294.954	1011.0	-1.0	1652.0	963.0	-1.0	1363.0	951.0	-1.0	1499.0	1293.0	-1.0	1985.0	1229.0	-1.0	2068.0	1130.0	-1.0	1692.0	1311.0	-1.0	2029.0	1581.0	-1.0	2220.0	1326.0	-1.0	2010.0	1742.0	-1.0	2521.0	1667.0	-1.0	2723.0	1169.0	-1.0	1695.0	1433.0	-1.0	2574.0	953.0	-1.0	1300.0	958.0	-1.0	1621.0	855.0	-1.0	1141.0	
295.453	1011.0	-1.0	1648.0	965.0	-1.0	1362.0	951.0	-1.0	1498.0	1294.0	-1.0	1984.0	1226.0	-1.0	2061.0	1129.0	-1.0	1689.0	1307.0	-1.0	2020.0	1577.0	-1.0	2212.0	1325.0	-1.0	2005.0	1741.0	-1.0	2518.0	1666.0	-1.0	2721.0	1170.0	-1.0	1694.0	1432.0	-1.0	2577.0	954.0	-1.0	1302.0	961.0	-1.0	1620.0	857.0	-1.0	1143.0	
295.952	1013.0	-1.0	1652.0	965.0	-1.0	1366.0	952.0	-1.0	1500.0	1297.0	-1.0	1991.0	1225.0	-1.0	2058.0	1127.0	-1.0	1684.0	1305.0	-1.0	2014.0	1570.0	-1.0	2201.0	1323.0	-1.0	1999.0	1739.0	-1.0	2512.0	1668.0	-1.0	2721.0	1167.0	-1.0	1689.0	1435.0	-1.0	2581.0	955.0	-1.0	1303.0	961.0	-1.0	1620.0	859.0	-1.0	1145.0	
296.451	1014.0	-1.0	1655.0	970.0	-1.0	1371.0	955.0	-1.0	1505.0	1301.0	-1.0	1998.0	1224.0	-1.0	2059.0	1123.0	-1.0	1678.0	1305.0	-1.0	2012.0	1562.0	-1.0	2185.0	1321.0	-1.0	1997.0	1735.0	-1.0	2506.0	1671.0	-1.0	2725.0	1167.0	-1.0	1685.0	1441.0	-1.0	2593.0	956.0	-1.0	1305.0	963.0	-1.0	1622.0	862.0	-1.0	1149.0	
296.950	1014.0	-1.0	1653.0	971.0	-1.0	1374.0	958.0	-1.0	1507.0	1305.0	-1.0	2003.0	1224.0	-1.0	2056.0	1120.0	-1.0	1668.0	1308.0	-1.0	2016.0	1550.0	-1.0	2162.0	1320.0	-1.0	1990.0	1728.0	-1.0	2490.0	1671.0	-1.0	2722.0	1164.0	-1.0	1676.0	1445.0	-1.0	2599.0	957.0	-1.0	1306.0	963.0	-1.0	1621.0	864.0	-1.0	1152.0	
297.449	1013.0	-1.0	1647.0	972.0	-1.0	1374.0	958.0	-1.0	1505.0	1308.0	-1.0	2003.0	1223.0	-1.0	2049.0	1114.0	-1.0	1656.0	1312.0	-1.0	2018.0	1540.0	-1.0	2136.0	1319.0	-1.0	1980.0	1718.0	-1.0	2464.0	1668.0	-1.0	2710.0	1159.0	-1.0	1661.0	1447.0	-1.0	2597.0	957.0	-1.0	1301.0	961.0	-1.0	1617.0	864.0	-1.0	1152.0	
297.948	1013.0	-1.0	1645.0	973.0	-1.0	1375.0	959.0	-1.0	1505.0	1308.0	-1.0	2005.0	1223.0	-1.0	2043.0	1111.0	-1.0	1644.0	1315.0	-1.0	2021.0	1529.0	-1.0	2112.0	1317.0	-1.0	1970.0	1707.0	-1.0	2435.0	1665.0	-1.0	2697.0	1154.0	-1.0	1645.0	1448.0	-1.0	2591.0	955.0	-1.0	1296.0	959.0	-1.0	1609.0	865.0	-1.0	1149.0	
298.447	1013.0	-1.0	1642.0	976.0	-1.0	1376.0	960.0	-1.0	1505.0	1309.0	-1.0	2004.0	1222.0	-1.0	2038.0	1106.0	-1.0	1630.0	1316.0	-1.0	2022.0	1514.0	-1.0	2081.0	1315.0	-1.0	1964.0	1696.0	-1.0	2409.0	1664.0	-1.0	2690.0	1148.0	-1.0	1633.0	1450.0	-1.0	2592.0	955.0	-1.0	1295.0	958.0	-1.0	1607.0	865.0	-1.0	1149.0	
298.946	1012.0	-1.0	1638.0	976.0	-1.0	1375.0	960.0	-1.0	1502.0	1308.0	-1.0	2001.0	1222.0	-1.0	2035.0	1102.0	-1.0	1621.0	1319.0	-1.0	2025.0	1505.0	-1.0	2059.0	1315.0	-1.0	1960.0	1685.0	-1.0	2388.0	1664.0	-1.0	2685.0	1145.0	-1.0	1621.0	1449.0	-1.0	2590.0	955.0	-1.0	1292.0	958.0	-1.0	1604.0	866.0	-1.0	1148.0	
299.446	1012.0	-1.0	1638.0	977.0	-1.0	1378.0	961.0	-1.0	1502.0	1309.0	-1.0	2001.0	1224.0	-1.0	2038.0	1101.0	-1.0	1615.0	1322.0	-1.0	2032.0	1503.0	-1.0	2053.0	1315.0	-1.0	1960.0	1681.0	-1.0	2374.0	1667.0	-1.0	2683.0	1143.0	-1.0	1614.0	1450.0	-1.0	2589.0	954.0	-1.0	1290.0	957.0	-1.0	1599.0	866.0	-1.0	1146.0	
299.945	1012.0	-1.0	1639.0	978.0	-1.0	1379.0	963.0	-1.0	1502.0	1311.0	-1.0	2001.0	1228.0	-1.0	2045.0	1101.0	-1.0	1614.0	1326.0	-1.0	2039.0	1506.0	-1.0	2055.0	1318.0	-1.0	1965.0	1681.0	-1.0	2371.0	1672.0	-1.0	2697.0	1142.0	-1.0	1613.0	1454.0	-1.0	2595.0	956.0	-1.0	1293.0	959.0	-1.0	1602.0	867.0	-1.0	1148.0	
300.444	1012.0	-1.0	1637.0	979.0	-1.0	1379.0	963.0	-1.0	1502.0	1310.0	-1.0	2000.0	1230.0	-1.0	2051.0	1101.0	-1.0	1610.0	1331.0	-1.0	2046.0	1510.0	-1.0	2061.0	1320.0	-1.0	1968.0	1681.0	-1.0	2370.0	1676.0	-1.0	2706.0	1143.0	-1.0	1609.0	1456.0	-1.0	2601.0	957.0	-1.0	1294.0	961.0	-1.0	1605.0	868.0	-1.0	1150.0	
300.943	1013.0	-1.0	1638.0	980.0	-1.0	1382.0	965.0	-1.0	1505.0	1314.0	-1.0	2001.0	1235.0	-1.0	2056.0	1101.0	-1.0	1610.0	1333.0	-1.0	2050.0	1515.0	-1.0	2065.0	1321.0	-1.0	1972.0	1683.0	-1.0	2372.0	1679.0	-1.0	2713.0	1142.0	-1.0	1607.0	1459.0	-1.0	2604.0	959.0	-1.0	1295.0	961.0	-1.0	1605.0	870.0	-1.0	1151.0	
301.442	1014.0	-1.0	1640.0	983.0	-1.0	1384.0	965.0	-1.0	1506.0	1314.0	-1.0	2000.0	1237.0	-1.0	2064.0	1103.0	-1.0	1611.0	1336.0	-1.0	2055.0	1520.0	-1.0	2077.0	1324.0	-1.0	1977.0	1686.0	-1.0	2379.0	1685.0	-1.0	2729.0	1142.0	-1.0	1608.0	1461.0	-1.0	2612.0	960.0	-1.0	1297.0	962.0	-1.0	1609.0	872.0	-1.0	1153.0	
301.941	1014.0	-1.0	1640.0	983.0	-1.0	1384.0	966.0	-1.0	1506.0	1315.0	-1.0	1999.0	1238.0	-1.0	2068.0	1103.0	-1.0	1610.0	1338.0	-1.0	2060.0	1526.0	-1.0	2085.0	1324.0	-1.0	1979.0	1688.0	-1.0	2381.0	1690.0	-1.0	2737.0	1142.0	-1.0	1607.0	1463.0	-1.0	2617.0	961.0	-1.0	1299.0	964.0	-1.0	1610.0	872.0	-1.0	1153.0	
302.440	1015.0	-1.0	1640.0	983.0	-1.0	1384.0	966.0	-1.0	1506.0	1316.0	-1.0	1998.0	1241.0	-1.0	2071.0	1103.0	-1.0	1609.0	1338.0	-1.0	2060.0	1530.0	-1.0	2089.0	1323.0	-1.0	1977.0	1687.0	-1.0	2378.0	1691.0	-1.0	2738.0	1141.0	-1.0	1601.0	1464.0	-1.0	2618.0	961.0	-1.0	1296.0	964.0	-1.0	1609.0	872.0	-1.0	1152.0	
302.939	1016.0	-1.0	1642.0	983.0	-1.0	1385.0	966.0	-1.0	1508.0	1315.0	-1.0	1998.0	1243.0	-1.0	2075.0	1104.0	-1.0	1608.0	1339.0	-1.0	2063.0	1531.0	-1.0	2093.0	1323.0	-1.0	1975.0	1686.0	-1.0	2374.0	1692.0	-1.0	2743.0	1141.0	-1.0	1597.0	1464.0	-1.0	2619.0	961.0	-1.0	1295.0	964.0	-1.0	1607.0	873.0	-1.0	1151.0	
303.438	1015.0	-1.0	1641.0	984.0	-1.0	1384.0	967.0	-1.0	1509.0	1315.0	-1.0	1995.0	1243.0	-1.0	2075.0	1104.0	-1.0	1607.0	1338.0	-1.0	2063.0	1532.0	-1.0	2090.0	1321.0	-1.0	1973.0	1683.0	-1.0	2367.0	1692.0	-1.0	2742.0	1139.0	-1.0	1593.0	1466.0	-1.0	2622.0	962.0	-1.0	1293.0	964.0	-1.0	1608.0	873.0	-1.0	1151.0	
303.937	1015.0	-1.0	1638.0	983.0	-1.0	1381.0	967.0	-1.0	1509.0	1315.0	-1.0	1993.0	1243.0	-1.0	2074.0	1102.0	-1.0	1602.0	1338.0	-1.0	2060.0	1531.0	-1.0	2085.0	1320.0	-1.0	1967.0	1678.0	-1.0	2357.0	1693.0	-1.0	2742.0	1137.0	-1.0	1585.0	1467.0	-1.0	2622.0	961.0	-1.0	1292.0	964.0	-1.0	1607.0	872.0	-1.0	1150.0	
304.436	1014.0	-1.0	1637.0	983.0	-1.0	1380.0	968.0	-1.0	1510.0	1314.0	-1.0	1993.0	1243.0	-1.0	2074.0	1103.0	-1.0	1600.0	1338.0	-1.0	2058.0	1529.0	-1.0	2080.0	1319.0	-1.0	1962.0	1675.0	-1.0	2348.0	1691.0	-1.0	2739.0	1134.0	-1.0	1581.0	1466.0	-1.0	2623.0	960.0	-1.0	1290.0	965.0	-1.0	1606.0	874.0	-1.0	1148.0	
304.935	1015.0	-1.0	1638.0	985.0	-1.0	1381.0	969.0	-1.0	1511.0	1315.0	-1.0	1994.0	1244.0	-1.0	2076.0	1103.0	-1.0	1601.0	1338.0	-1.0	2058.0	1531.0	-1.0	2082.0	1318.0	-1.0	1960.0	1674.0	-1.0	2346.0	1693.0	-1.0	2737.0	1135.0	-1.0	1579.0	1467.0	-1.0	2623.0	961.0	-1.0	1289.0	966.0	-1.0	1605.0	874.0	-1.0	1148.0	
305.434	1014.0	-1.0	1637.0	983.0	-1.0	1381.0	968.0	-1.0	1513.0	1316.0	-1.0	1994.0	1244.0	-1.0	2080.0	1104.0	-1.0	1600.0	1339.0	-1.0	2059.0	1528.0	-1.0	2075.0	1319.0	-1.0	1959.0	1674.0	-1.0	2347.0	1694.0	-1.0	2739.0	1135.0	-1.0	1576.0	1471.0	-1.0	2626.0	963.0	-1.0	1290.0	966.0	-1.0	1607.0	874.0	-1.0	1148.0	
305.933	1013.0	-1.0	1633.0	984.0	-1.0	1379.0	969.0	-1.0	1511.0	1315.0	-1.0	1989.0	1244.0	-1.0	2076.0	1101.0	-1.0	1595.0	1338.0	-1.0	2056.0	1524.0	-1.0	2067.0	1318.0	-1.0	1957.0	1675.0	-1.0	2347.0	1694.0	-1.0	2740.0	1134.0	-1.0	1575.0	1471.0	-1.0	2628.0	963.0	-1.0	1289.0	966.0	-1.0	1605.0	876.0	-1.0	1147.0	
306.432	1011.0	-1.0	1626.0	984.0	-1.0	1376.0	969.0	-1.0	1509.0	1315.0	-1.0	1986.0	1242.0	-1.0	2072.0	1100.0	-1.0	1592.0	1337.0	-1.0	2051.0	1521.0	-1.0	2064.0	1317.0	-1.0	1953.0	1673.0	-1.0	2345.0	1694.0	-1.0	2737.0	1134.0	-1.0	1572.0	1471.0	-1.0	2625.0	962.0	-1.0	1286.0	966.0	-1.0	1601.0	875.0	-1.0	1144.0	
306.931	1012.0	-1.0	1624.0	983.0	-1.0	1374.0	968.0	-1.0	1508.0	1315.0	-1.0	1984.0	1242.0	-1.0	2069.0	1100.0	-1.0	1592.0	1336.0	-1.0	2048.0	1523.0	-1.0	2067.0	1316.0	-1.0	1948.0	1672.0	-1.0	2343.0	1694.0	-1.0	2734.0	1133.0	-1.0	1568.0	1470.0	-1.0	2617.0	963.0	-1.0	1282.0	964.0	-1.0	1595.0	873.0	-1.0	1140.0	
307.430	1010.0	-1.0	1621.0	983.0	-1.0	1372.0	968.0	-1.0	1507.0	1315.0	-1.0	1981.0	1242.0	-1.0	2070.0	1102.0	-1.0	1594.0	1336.0	-1.0	2045.0	1525.0	-1.0	2071.0	1315.0	-1.0	1948.0	1674.0	-1.0	2346.0	1696.0	-1.0	2736.0	1133.0	-1.0	1568.0	1469.0	-1.0	2612.0	961.0	-1.0	1278.0	964.0	-1.0	1590.0	873.0	-1.0	1138.0	
307.929	1009.0	-1.0	1617.0	983.0	-1.0	1369.0	968.0	-1.0	1505.0	1314.0	-1.0	1979.0	1243.0	-1.0	2069.0	1103.0	-1.0	1596.0	1334.0	-1.0	2044.0	1528.0	-1.0	2076.0	1316.0	-1.0	1945.0	1674.0	-1.0	2346.0	1695.0	-1.0	2737.0	1134.0	-1.0	1568.0	1469.0	-1.0	2611.0	961.0	-1.0	1277.0	964.0	-1.0	1587.0	873.0	-1.0	1136.0	
308.428	1008.0	-1.0	1613.0	982.0	-1.0	1366.0	967.0	-1.0	1502.0	1312.0	-1.0	1978.0	1243.0	-1.0	2069.0	1103.0	-1.0	1594.0	1336.0	-1.0	2044.0	1531.0	-1.0	2081.0	1315.0	-1.0	1943.0	1673.0	-1.0	2344.0	1695.0	-1.0	2734.0	1133.0	-1.0	1566.0	1470.0	-1.0	2607.0	962.0	-1.0	1276.0	962.0	-1.0	1585.0	873.0	-1.0	1135.0	
308.927	1009.0	-1.0	1611.0	982.0	-1.0	1366.0	966.0	-1.0	1501.0	1314.0	-1.0	1979.0	1244.0	-1.0	2070.0	1105.0	-1.0	1598.0	1337.0	-1.0	2045.0	1534.0	-1.0	2086.0	1315.0	-1.0	1941.0	1674.0	-1.0	2345.0	1694.0	-1.0	2730.0	1134.0	-1.0	1566.0	1468.0	-1.0	2604.0	961.0	-1.0	1274.0	962.0	-1.0	1580.0	873.0	-1.0	1132.0	
309.426	1009.0	-1.0	1610.0	983.0	-1.0	1366.0	967.0	-1.0	1503.0	1315.0	-1.0	1983.0	1245.0	-1.0	2072.0	1107.0	-1.0	1605.0	1339.0	-1.0	2050.0	1541.0	-1.0	2099.0	1316.0	-1.0	1944.0	1678.0	-1.0	2352.0	1695.0	-1.0	2733.0	1136.0	-1.0	1571.0	1468.0	-1.0	2603.0	962.0	-1.0	1274.0	963.0	-1.0	1578.0	873.0	-1.0	1132.0	
309.925	1009.0	-1.0	1611.0	983.0	-1.0	1366.0	968.0	-1.0	1504.0	1316.0	-1.0	1987.0	1247.0	-1.0	2076.0	1110.0	-1.0	1611.0	1343.0	-1.0	2057.0	1549.0	-1.0	2114.0	1318.0	-1.0	1949.0	1681.0	-1.0	2363.0	1698.0	-1.0	2740.0	1138.0	-1.0	1575.0	1470.0	-1.0	2606.0	964.0	-1.0	1278.0	963.0	-1.0	1579.0	874.0	-1.0	1134.0	
310.424	1007.0	-1.0	1610.0	982.0	-1.0	1366.0	968.0	-1.0	1503.0	1317.0	-1.0	1987.0	1249.0	-1.0	2081.0	1112.0	-1.0	1612.0	1345.0	-1.0	2061.0	1554.0	-1.0	2122.0	1318.0	-1.0	1950.0	1681.0	-1.0	2362.0	1699.0	-1.0	2742.0	1138.0	-1.0	1574.0	1471.0	-1.0	2608.0	966.0	-1.0	1280.0	964.0	-1.0	1581.0	874.0	-1.0	1135.0	
310.923	1010.0	-1.0	1612.0	984.0	-1.0	1367.0	968.0	-1.0	1504.0	1317.0	-1.0	1990.0	1256.0	-1.0	2093.0	1111.0	-1.0	1608.0	1345.0	-1.0	2066.0	1560.0	-1.0	2133.0	1317.0	-1.0	1950.0	1677.0	-1.0	2352.0	1705.0	-1.0	2756.0	1136.0	-1.0	1570.0	1471.0	-1.0	2610.0	968.0	-1.0	1284.0	968.0	-1.0	1590.0	877.0	-1.0	1140.0	
311.422	1013.0	-1.0	1621.0	985.0	-1.0	1374.0	970.0	-1.0	1509.0	1319.0	-1.0	1994.0	1260.0	-1.0	2105.0	1111.0	-1.0	1607.0	1344.0	-1.0	2069.0	1570.0	-1.0	2148.0	1317.0	-1.0	1948.0	1673.0	-1.0	2345.0	1708.0	-1.0	2764.0	1134.0	-1.0	1564.0	1471.0	-1.0	2611.0	970.0	-1.0	1289.0	974.0	-1.0	1601.0	881.0	-1.0	1148.0	
311.922	1016.0	-1.0	1628.0	988.0	-1.0	1378.0	970.0	-1.0	1513.0	1321.0	-1.0	1998.0	1263.0	-1.0	2114.0	1111.0	-1.0	1611.0	1344.0	-1.0	2071.0	1581.0	-1.0	2168.0	1316.0	-1.0	1951.0	1673.0	-1.0	2347.0	1711.0	-1.0	2773.0	1135.0	-1.0	1566.0	1471.0	-1.0	2614.0	973.0	-1.0	1294.0	979.0	-1.0	1607.0	883.0	-1.0	1152.0	
312.421	1017.0	-1.0	1635.0	989.0	-1.0	1383.0	972.0	-1.0	1515.0	1322.0	-1.0	2004.0	1265.0	-1.0	2120.0	1114.0	-1.0	1617.0	1342.0	-1.0	2075.0	1588.0	-1.0	2185.0	1316.0	-1.0	1956.0	1675.0	-1.0	2358.0	1713.0	-1.0	2784.0	1135.0	-1.0	1570.0	1472.0	-1.0	2621.0	976.0	-1.0	1301.0	981.0	-1.0	1618.0	886.0	-1.0	1156.0	
312.921	1019.0	-1.0	1640.0	992.0	-1.0	1386.0	971.0	-1.0	1519.0	1322.0	-1.0	2010.0	1266.0	-1.0	2125.0	1114.0	-1.0	1620.0	1341.0	-1.0	2079.0	1595.0	-1.0	2200.0	1317.0	-1.0	1961.0	1676.0	-1.0	2362.0	1716.0	-1.0	2794.0	1137.0	-1.0	1572.0	1474.0	-1.0	2628.0	978.0	-1.0	1307.0	983.0	-1.0	1626.0	888.0	-1.0	1162.0	
313.420	1020.0	-1.0	1642.0	993.0	-1.0	1391.0	972.0	-1.0	1521.0	1324.0	-1.0	2015.0	1265.0	-1.0	2129.0	1116.0	-1.0	1624.0	1341.0	-1.0	2080.0	1599.0	-1.0	2210.0	1316.0	-1.0	1960.0	1674.0	-1.0	2364.0	1715.0	-1.0	2796.0	1136.0	-1.0	1571.0	1473.0	-1.0	2629.0	979.0	-1.0	1311.0	986.0	-1.0	1629.0	889.0	-1.0	1166.0	
313.919	1020.0	-1.0	1644.0	993.0	-1.0	1394.0	973.0	-1.0	1522.0	1325.0	-1.0	2017.0	1265.0	-1.0	2130.0	1115.0	-1.0	1623.0	1339.0	-1.0	2077.0	1601.0	-1.0	2215.0	1314.0	-1.0	1954.0	1670.0	-1.0	2358.0	1713.0	-1.0	2791.0	1133.0	-1.0	1566.0	1472.0	-1.0	2628.0	979.0	-1.0	1310.0	987.0	-1.0	1633.0	889.0	-1.0	1168.0	
314.419	1024.0	-1.0	1658.0	997.0	-1.0	1404.0	976.0	-1.0	1529.0	1327.0	-1.0	2025.0	1273.0	-1.0	2150.0	1110.0	-1.0	1610.0	1340.0	-1.0	2085.0	1603.0	-1.0	2215.0	1307.0	-1.0	1943.0	1656.0	-1.0	2332.0	1716.0	-1.0	2797.0	1125.0	-1.0	1550.0	1474.0	-1.0	2635.0	980.0	-1.0	1314.0	994.0	-1.0	1645.0	893.0	-1.0	1173.0	
314.918	1028.0	-1.0	1671.0	1001.0	-1.0	1413.0	979.0	-1.0	1539.0	1329.0	-1.0	2028.0	1274.0	-1.0	2156.0	1103.0	-1.0	1597.0	1338.0	-1.0	2086.0	1602.0	-1.0	2208.0	1302.0	-1.0	1934.0	1642.0	-1.0	2305.0	1714.0	-1.0	2797.0	1117.0	-1.0	1535.0	1480.0	-1.0	2645.0	982.0	-1.0	1316.0	999.0	-1.0	1657.0	896.0	-1.0	1179.0	
315.417	1030.0	-1.0	1675.0	1004.0	-1.0	1417.0	981.0	-1.0	1541.0	1327.0	-1.0	2025.0	1269.0	-1.0	2146.0	1098.0	-1.0	1582.0	1333.0	-1.0	2077.0	1593.0	-1.0	2194.0	1295.0	-1.0	1925.0	1631.0	-1.0	2290.0	1709.0	-1.0	2788.0	1113.0	-1.0	1526.0	1481.0	-1.0	2652.0	982.0	-1.0	1317.0	1002.0	-1.0	1664.0	898.0	-1.0	1181.0	
315.916	1031.0	-1.0	1673.0	1004.0	-1.0	1417.0	979.0	-1.0	1541.0	1324.0	-1.0	2021.0	1265.0	-1.0	2133.0	1093.0	-1.0	1575.0	1328.0	-1.0	2067.0	1585.0	-1.0	2179.0	1292.0	-1.0	1920.0	1627.0	-1.0	2282.0	1704.0	-1.0	2777.0	1111.0	-1.0	1523.0	1482.0	-1.0	2655.0	982.0	-1.0	1319.0	1001.0	-1.0	1666.0	897.0	-1.0	1180.0	
316.415	1028.0	-1.0	1667.0	1003.0	-1.0	1413.0	978.0	-1.0	1537.0	1321.0	-1.0	2016.0	1259.0	-1.0	2124.0	1090.0	-1.0	1571.0	1324.0	-1.0	2058.0	1580.0	-1.0	2169.0	1291.0	-1.0	1917.0	1625.0	-1.0	2280.0	1700.0	-1.0	2768.0	1111.0	-1.0	1525.0	1479.0	-1.0	2651.0	982.0	-1.0	1319.0	1001.0	-1.0	1665.0	897.0	-1.0	1180.0	
316.914	1027.0	-1.0	1668.0	1002.0	-1.0	1413.0	978.0	-1.0	1536.0	1320.0	-1.0	2014.0	1256.0	-1.0	2117.0	1090.0	-1.0	1573.0	1323.0	-1.0	2054.0	1577.0	-1.0	2167.0	1293.0	-1.0	1918.0	1629.0	-1.0	2288.0	1698.0	-1.0	2764.0	1113.0	-1.0	1528.0	1479.0	-1.0	2646.0	982.0	-1.0	1318.0	998.0	-1.0	1660.0	896.0	-1.0	1179.0	
317.413	1027.0	-1.0	1666.0	1002.0	-1.0	1412.0	975.0	-1.0	1535.0	1319.0	-1.0	2016.0	1255.0	-1.0	2111.0	1092.0	-1.0	1579.0	1319.0	-1.0	2051.0	1578.0	-1.0	2172.0	1294.0	-1.0	1925.0	1638.0	-1.0	2305.0	1701.0	-1.0	2770.0	1117.0	-1.0	1540.0	1476.0	-1.0	2644.0	981.0	-1.0	1319.0	997.0	-1.0	1659.0	895.0	-1.0	1180.0	
317.912	1026.0	-1.0	1665.0	1001.0	-1.0	1411.0	974.0	-1.0	1532.0	1318.0	-1.0	2017.0	1252.0	-1.0	2111.0	1095.0	-1.0	1587.0	1320.0	-1.0	2050.0	1580.0	-1.0	2181.0	1298.0	-1.0	1934.0	1648.0	-1.0	2325.0	1704.0	-1.0	2780.0	1121.0	-1.0	1551.0	1476.0	-1.0	2644.0	983.0	-1.0	1323.0	996.0	-1.0	1661.0	895.0	-1.0	1182.0	
318.411	1025.0	-1.0	1662.0	1001.0	-1.0	1410.0	972.0	-1.0	1530.0	1318.0	-1.0	2016.0	1252.0	-1.0	2110.0	1097.0	-1.0	1595.0	1319.0	-1.0	2050.0	1585.0	-1.0	2190.0	1300.0	-1.0	1937.0	1655.0	-1.0	2340.0	1707.0	-1.0	2787.0	1125.0	-1.0	1558.0	1472.0	-1.0	2639.0	982.0	-1.0	1325.0	997.0	-1.0	1663.0	897.0	-1.0	1185.0	
318.910	1024.0	-1.0	1659.0	999.0	-1.0	1408.0	971.0	-1.0	1527.0	1318.0	-1.0	2017.0	1252.0	-1.0	2109.0	1098.0	-1.0	1598.0	1319.0	-1.0	2049.0	1589.0	-1.0	2197.0	1299.0	-1.0	1934.0	1658.0	-1.0	2344.0	1706.0	-1.0	2782.0	1124.0	-1.0	1558.0	1469.0	-1.0	2632.0	983.0	-1.0	1323.0	996.0	-1.0	1660.0	897.0	-1.0	1186.0	
319.409	1023.0	-1.0	1660.0	998.0	-1.0	1408.0	969.0	-1.0	1525.0	1316.0	-1.0	2016.0	1251.0	-1.0	2110.0	1099.0	-1.0	1600.0	1318.0	-1.0	2047.0	1590.0	-1.0	2199.0	1298.0	-1.0	1927.0	1657.0	-1.0	2340.0	1702.0	-1.0	2774.0	1122.0	-1.0	1552.0	1463.0	-1.0	2621.0	981.0	-1.0	1319.0	995.0	-1.0	1656.0	897.0	-1.0	1186.0	
319.908	1023.0	-1.0	1658.0	998.0	-1.0	1408.0	968.0	-1.0	1523.0	1314.0	-1.0	2012.0	1250.0	-1.0	2106.0	1100.0	-1.0	1599.0	1317.0	-1.0	2044.0	1587.0	-1.0	2194.0	1293.0	-1.0	1918.0	1650.0	-1.0	2327.0	1699.0	-1.0	2765.0	1118.0	-1.0	1545.0	1462.0	-1.0	2615.0	980.0	-1.0	1319.0	995.0	-1.0	1659.0	897.0	-1.0	1189.0	
320.407	1019.0	-1.0	1652.0	997.0	-1.0	1404.0	967.0	-1.0	1519.0	1312.0	-1.0	2006.0	1247.0	-1.0	2099.0	1097.0	-1.0	1594.0	1314.0	-1.0	2036.0	1582.0	-1.0	2183.0	1287.0	-1.0	1906.0	1639.0	-1.0	2306.0	1691.0	-1.0	2749.0	1113.0	-1.0	1534.0	1458.0	-1.0	2609.0	979.0	-1.0	1320.0	995.0	-1.0	1660.0	899.0	-1.0	1190.0	
320.906	1018.0	-1.0	1645.0	996.0	-1.0	1401.0	966.0	-1.0	1515.0	1309.0	-1.0	2001.0	1245.0	-1.0	2090.0	1096.0	-1.0	1591.0	1311.0	-1.0	2027.0	1574.0	-1.0	2169.0	1281.0	-1.0	1891.0	1630.0	-1.0	2287.0	1684.0	-1.0	2730.0	1107.0	-1.0	1523.0	1455.0	-1.0	2601.0	980.0	-1.0	1318.0	994.0	-1.0	1658.0	898.0	-1.0	1192.0	
321.405	1018.0	-1.0	1646.0	995.0	-1.0	1401.0	965.0	-1.0	1514.0	1309.0	-1.0	2000.0	1242.0	-1.0	2087.0	1097.0	-1.0	1592.0	1310.0	-1.0	2024.0	1570.0	-1.0	2159.0	1278.0	-1.0	1885.0	1623.0	-1.0	2272.0	1678.0	-1.0	2718.0	1104.0	-1.0	1517.0	1453.0	-1.0	2596.0	979.0	-1.0	1318.0	994.0	-1.0	1657.0	899.0	-1.0	1192.0	
321.904	1017.0	-1.0	1644.0	996.0	-1.0	1399.0	964.0	-1.0	1513.0	1308.0	-1.0	2000.0	1240.0	-1.0	2084.0	1096.0	-1.0	1593.0	1309.0	-1.0	2020.0	1569.0	-1.0	2155.0	1275.0	-1.0	1882.0	1622.0	-1.0	2271.0	1676.0	-1.0	2713.0	1103.0	-1.0	1518.0	1452.0	-1.0	2598.0	981.0	-1.0	1320.0	993.0	-1.0	1658.0	901.0	-1.0	1195.0	
322.404	1015.0	-1.0	1637.0	994.0	-1.0	1396.0	962.0	-1.0	1510.0	1305.0	-1.0	1996.0	1239.0	-1.0	2076.0	1097.0	-1.0	1596.0	1306.0	-1.0	2017.0	1567.0	-1.0	2153.0	1276.0	-1.0	1882.0	1624.0	-1.0	2275.0	1674.0	-1.0	2708.0	1103.0	-1.0	1522.0	1451.0	-1.0	2594.0	980.0	-1.0	1320.0	992.0	-1.0	1656.0	900.0	-1.0	1195.0	
322.903	1014.0	-1.0	1638.0	993.0	-1.0	1395.0	961.0	-1.0	1508.0	1305.0	-1.0	1994.0	1238.0	-1.0	2074.0	1099.0	-1.0	1603.0	1307.0	-1.0	2017.0	1567.0	-1.0	2156.0	1279.0	-1.0	1887.0	1630.0	-1.0	2286.0	1673.0	-1.0	2708.0	1106.0	-1.0	1528.0	1449.0	-1.0	2589.0	979.0	-1.0	1318.0	989.0	-1.0	1651.0	899.0	-1.0	1191.0	
323.402	1013.0	-1.0	1638.0	991.0	-1.0	1392.0	961.0	-1.0	1506.0	1304.0	-1.0	1992.0	1237.0	-1.0	2073.0	1101.0	-1.0	1609.0	1306.0	-1.0	2017.0	1569.0	-1.0	2163.0	1282.0	-1.0	1894.0	1639.0	-1.0	2304.0	1675.0	-1.0	2717.0	1111.0	-1.0	1539.0	1448.0	-1.0	2589.0	977.0	-1.0	1319.0	988.0	-1.0	1649.0	896.0	-1.0	1189.0	
323.902	1013.0	-1.0	1635.0	991.0	-1.0	1390.0	959.0	-1.0	1505.0	1301.0	-1.0	1988.0	1235.0	-1.0	2073.0	1101.0	-1.0	1610.0	1307.0	-1.0	2017.0	1573.0	-1.0	2169.0	1284.0	-1.0	1900.0	1647.0	-1.0	2318.0	1678.0	-1.0	2725.0	1113.0	-1.0	1546.0	1447.0	-1.0	2586.0	977.0	-1.0	1317.0	986.0	-1.0	1646.0	894.0	-1.0	1186.0	
324.401	1013.0	-1.0	1639.0	988.0	-1.0	1388.0	958.0	-1.0	1505.0	1301.0	-1.0	1989.0	1236.0	-1.0	2075.0	1102.0	-1.0	1613.0	1308.0	-1.0	2018.0	1577.0	-1.0	2176.0	1288.0	-1.0	1905.0	1653.0	-1.0	2330.0	1680.0	-1.0	2730.0	1116.0	-1.0	1549.0	1445.0	-1.0	2579.0	975.0	-1.0	1311.0	984.0	-1.0	1642.0	892.0	-1.0	1183.0	
324.900	1013.0	-1.0	1641.0	988.0	-1.0	1385.0	957.0	-1.0	1503.0	1298.0	-1.0	1984.0	1235.0	-1.0	2073.0	1104.0	-1.0	1613.0	1308.0	-1.0	2018.0	1576.0	-1.0	2177.0	1288.0	-1.0	1908.0	1656.0	-1.0	2334.0	1680.0	-1.0	2734.0	1117.0	-1.0	1552.0	1443.0	-1.0	2577.0	974.0	-1.0	1308.0	982.0	-1.0	1639.0	889.0	-1.0	1179.0	
325.399	1012.0	-1.0	1637.0	985.0	-1.0	1381.0	956.0	-1.0	1500.0	1297.0	-1.0	1976.0	1235.0	-1.0	2072.0	1103.0	-1.0	1610.0	1306.0	-1.0	2013.0	1575.0	-1.0	2172.0	1287.0	-1.0	1906.0	1656.0	-1.0	2330.0	1680.0	-1.0	2731.0	1115.0	-1.0	1549.0	1439.0	-1.0	2569.0	970.0	-1.0	1303.0	981.0	-1.0	1636.0	887.0	-1.0	1173.0	
325.899	1012.0	-1.0	1640.0	983.0	-1.0	1378.0	956.0	-1.0	1499.0	1295.0	-1.0	1973.0	1234.0	-1.0	2070.0	1103.0	-1.0	1607.0	1306.0	-1.0	2012.0	1574.0	-1.0	2168.0	1286.0	-1.0	1903.0	1653.0	-1.0	2324.0	1676.0	-1.0	2723.0	1114.0	-1.0	1543.0	1437.0	-1.0	2562.0	967.0	-1.0	1294.0	977.0	-1.0	1631.0	884.0	-1.0	1166.0	
326.398	1011.0	-1.0	1641.0	982.0	-1.0	1377.0	953.0	-1.0	1499.0	1292.0	-1.0	1969.0	1234.0	-1.0	2069.0	1102.0	-1.0	1606.0	1306.0	-1.0	2010.0	1573.0	-1.0	2167.0	1287.0	-1.0	1903.0	1653.0	-1.0	2322.0	1674.0	-1.0	2721.0	1114.0	-1.0	1545.0	1436.0	-1.0	2561.0	967.0	-1.0	1292.0	977.0	-1.0	1631.0	882.0	-1.0	1163.0	
326.897	1011.0	-1.0	1641.0	981.0	-1.0	1374.0	953.0	-1.0	1496.0	1290.0	-1.0	1964.0	1233.0	-1.0	2068.0	1103.0	-1.0	1606.0	1306.0	-1.0	2009.0	1574.0	-1.0	2164.0	1286.0	-1.0	1902.0	1654.0	-1.0	2321.0	1673.0	-1.0	2717.0	1113.0	-1.0	1544.0	1434.0	-1.0	2558.0	965.0	-1.0	1291.0	977.0	-1.0	1629.0	880.0	-1.0	1161.0	
327.396	1013.0	-1.0	1637.0	981.0	-1.0	1371.0	953.0	-1.0	1494.0	1292.0	-1.0	1962.0	1232.0	-1.0	2068.0	1103.0	-1.0	1606.0	1306.0	-1.0	2005.0	1575.0	-1.0	2166.0	1285.0	-1.0	1900.0	1655.0	-1.0	2322.0	1671.0	-1.0	2710.0	1113.0	-1.0	1543.0	1433.0	-1.0	2555.0	965.0	-1.0	1287.0	975.0	-1.0	1626.0	879.0	-1.0	1157.0	
327.895	1012.0	-1.0	1639.0	982.0	-1.0	1371.0	955.0	-1.0	1496.0	1292.0	-1.0	1963.0	1234.0	-1.0	2068.0	1103.0	-1.0	1606.0	1305.0	-1.0	2006.0	1578.0	-1.0	2169.0	1285.0	-1.0	1897.0	1655.0	-1.0	2322.0	1669.0	-1.0	2704.0	1113.0	-1.0	1543.0	1432.0	-1.0	2549.0	962.0	-1.0	1283.0	974.0	-1.0	1622.0	880.0	-1.0	1154.0	
328.395	1012.0	-1.0	1638.0	980.0	-1.0	1372.0	954.0	-1.0	1497.0	1292.0	-1.0	1962.0	1235.0	-1.0	2070.0	1104.0	-1.0	1609.0	1305.0	-1.0	2006.0	1582.0	-1.0	2175.0	1285.0	-1.0	1900.0	1660.0	-1.0	2329.0	1670.0	-1.0	2704.0	1114.0	-1.0	1544.0	1432.0	-1.0	2546.0	963.0	-1.0	1282.0	973.0	-1.0	1618.0	878.0	-1.0	1153.0	
328.894	1012.0	-1.0	1635.0	982.0	-1.0	1371.0	954.0	-1.0	1496.0	1292.0	-1.0	1962.0	1235.0	-1.0	2069.0	1105.0	-1.0	1612.0	1305.0	-1.0	2005.0	1583.0	-1.0	2178.0	1285.0	-1.0	1900.0	1662.0	-1.0	2336.0	1671.0	-1.0	2704.0	1116.0	-1.0	1546.0	1433.0	-1.0	2545.0	963.0	-1.0	1282.0	973.0	-1.0	1616.0	879.0	-1.0	1153.0	
329.393	1012.0	-1.0	1631.0	982.0	-1.0	1370.0	955.0	-1.0	1492.0	1292.0	-1.0	1960.0	1234.0	-1.0	2065.0	1105.0	-1.0	1610.0	1305.0	-1.0	2001.0	1583.0	-1.0	2179.0	1285.0	-1.0	1897.0	1662.0	-1.0	2337.0	1669.0	-1.0	2699.0	1114.0	-1.0	1546.0	1433.0	-1.0	2543.0	962.0	-1.0	1279.0	971.0	-1.0	1613.0	879.0	-1.0	1151.0	
329.892	1010.0	-1.0	1624.0	982.0	-1.0	1368.0	956.0	-1.0	1489.0	1292.0	-1.0	1957.0	1234.0	-1.0	2060.0	1103.0	-1.0	1606.0	1303.0	-1.0	1996.0	1581.0	-1.0	2173.0	1283.0	-1.0	1889.0	1660.0	-1.0	2331.0	1667.0	-1.0	2691.0	1113.0	-1.0	1542.0	1431.0	-1.0	2536.0	961.0	-1.0	1276.0	970.0	-1.0	1606.0	879.0	-1.0	1149.0	
330.392	1012.0	-1.0	1622.0	981.0	-1.0	1367.0	956.0	-1.0	1488.0	1294.0	-1.0	1956.0	1233.0	-1.0	2056.0	1101.0	-1.0	1603.0	1302.0	-1.0	1993.0	1578.0	-1.0	2166.0	1281.0	-1.0	1887.0	1658.0	-1.0	2326.0	1668.0	-1.0	2688.0	1112.0	-1.0	1541.0	1432.0	-1.0	2531.0	961.0	-1.0	1274.0	969.0	-1.0	1601.0	878.0	-1.0	1149.0	
330.891	1010.0	-1.0	1615.0	981.0	-1.0	1366.0	957.0	-1.0	1486.0	1292.0	-1.0	1950.0	1231.0	-1.0	2049.0	1098.0	-1.0	1596.0	1301.0	-1.0	1986.0	1571.0	-1.0	2150.0	1277.0	-1.0	1877.0	1650.0	-1.0	2309.0	1666.0	-1.0	2679.0	1109.0	-1.0	1534.0	1431.0	-1.0	2526.0	960.0	-1.0	1269.0	969.0	-1.0	1598.0	877.0	-1.0	1148.0	
331.390	1010.0	-1.0	1610.0	982.0	-1.0	1362.0	957.0	-1.0	1482.0	1290.0	-1.0	1946.0	1230.0	-1.0	2041.0	1095.0	-1.0	1588.0	1298.0	-1.0	1980.0	1561.0	-1.0	2131.0	1273.0	-1.0	1864.0	1639.0	-1.0	2286.0	1660.0	-1.0	2663.0	1106.0	-1.0	1524.0	1429.0	-1.0	2517.0	958.0	-1.0	1266.0	967.0	-1.0	1593.0	876.0	-1.0	1145.0	
331.889	1010.0	-1.0	1609.0	980.0	-1.0	1361.0	956.0	-1.0	1479.0	1291.0	-1.0	1942.0	1228.0	-1.0	2038.0	1094.0	-1.0	1583.0	1297.0	-1.0	1976.0	1553.0	-1.0	2114.0	1271.0	-1.0	1857.0	1632.0	-1.0	2272.0	1656.0	-1.0	2656.0	1103.0	-1.0	1517.0	1429.0	-1.0	2515.0	959.0	-1.0	1266.0	968.0	-1.0	1592.0	876.0	-1.0	1145.0	
332.388	1009.0	-1.0	1606.0	980.0	-1.0	1360.0	956.0	-1.0	1476.0	1290.0	-1.0	1936.0	1226.0	-1.0	2034.0	1091.0	-1.0	1577.0	1295.0	-1.0	1970.0	1546.0	-1.0	2098.0	1268.0	-1.0	1850.0	1626.0	-1.0	2256.0	1652.0	-1.0	2647.0	1099.0	-1.0	1510.0	1429.0	-1.0	2515.0	959.0	-1.0	1264.0	968.0	-1.0	1590.0	875.0	-1.0	1143.0	
332.887	1010.0	-1.0	1606.0	981.0	-1.0	1362.0	957.0	-1.0	1477.0	1291.0	-1.0	1938.0	1228.0	-1.0	2032.0	1087.0	-1.0	1567.0	1294.0	-1.0	1971.0	1539.0	-1.0	2082.0	1264.0	-1.0	1843.0	1619.0	-1.0	2239.0	1652.0	-1.0	2641.0	1097.0	-1.0	1503.0	1431.0	-1.0	2518.0	958.0	-1.0	1263.0	968.0	-1.0	1590.0	876.0	-1.0	1142.0	
333.386	1012.0	-1.0	1610.0	984.0	-1.0	1368.0	958.0	-1.0	1479.0	1295.0	-1.0	1940.0	1229.0	-1.0	2038.0	1085.0	-1.0	1562.0	1297.0	-1.0	1976.0	1535.0	-1.0	2069.0	1265.0	-1.0	1847.0	1618.0	-1.0	2234.0	1655.0	-1.0	2650.0	1097.0	-1.0	1500.0	1437.0	-1.0	2530.0	960.0	-1.0	1263.0	969.0	-1.0	1592.0	878.0	-1.0	1143.0	
333.886	1013.0	-1.0	1612.0	988.0	-1.0	1372.0	960.0	-1.0	1482.0	1297.0	-1.0	1944.0	1230.0	-1.0	2041.0	1082.0	-1.0	1557.0	1305.0	-1.0	1989.0	1530.0	-1.0	2059.0	1269.0	-1.0	1853.0	1617.0	-1.0	2229.0	1659.0	-1.0	2658.0	1096.0	-1.0	1498.0	1443.0	-1.0	2544.0	961.0	-1.0	1265.0	971.0	-1.0	1594.0	878.0	-1.0	1143.0	
334.386	1013.0	-1.0	1612.0	990.0	-1.0	1377.0	961.0	-1.0	1481.0	1300.0	-1.0	1945.0	1232.0	-1.0	2045.0	1081.0	-1.0	1551.0	1313.0	-1.0	2001.0	1527.0	-1.0	2050.0	1271.0	-1.0	1856.0	1616.0	-1.0	2226.0	1662.0	-1.0	2664.0	1097.0	-1.0	1495.0	1449.0	-1.0	2552.0	962.0	-1.0	1266.0	969.0	-1.0	1592.0	878.0	-1.0	1144.0	
334.886	1013.0	-1.0	1613.0	993.0	-1.0	1382.0	964.0	-1.0	1483.0	1303.0	-1.0	1949.0	1233.0	-1.0	2045.0	1078.0	-1.0	1545.0	1318.0	-1.0	2010.0	1525.0	-1.0	2043.0	1271.0	-1.0	1857.0	1615.0	-1.0	2222.0	1665.0	-1.0	2667.0	1095.0	-1.0	1492.0	1452.0	-1.0	2556.0	962.0	-1.0	1264.0	970.0	-1.0	1590.0	877.0	-1.0	1142.0	
335.385	1015.0	-1.0	1617.0	995.0	-1.0	1385.0	965.0	-1.0	1486.0	1307.0	-1.0	1954.0	1234.0	-1.0	2048.0	1077.0	-1.0	1543.0	1322.0	-1.0	2018.0	1522.0	-1.0	2038.0	1274.0	-1.0	1864.0	1617.0	-1.0	2224.0	1668.0	-1.0	2677.0	1097.0	-1.0	1492.0	1455.0	-1.0	2562.0	963.0	-1.0	1265.0	969.0	-1.0	1590.0	879.0	-1.0	1140.0	
335.884	1017.0	-1.0	1617.0	997.0	-1.0	1387.0	965.0	-1.0	1489.0	1308.0	-1.0	1959.0	1234.0	-1.0	2047.0	1077.0	-1.0	1541.0	1325.0	-1.0	2024.0	1518.0	-1.0	2030.0	1274.0	-1.0	1868.0	1617.0	-1.0	2225.0	1673.0	-1.0	2685.0	1096.0	-1.0	1492.0	1459.0	-1.0	2571.0	963.0	-1.0	1269.0	971.0	-1.0	1591.0	879.0	-1.0	1142.0	
336.383	1016.0	-1.0	1615.0	998.0	-1.0	1389.0	966.0	-1.0	1489.0	1311.0	-1.0	1961.0	1234.0	-1.0	2044.0	1074.0	-1.0	1538.0	1326.0	-1.0	2027.0	1513.0	-1.0	2023.0	1275.0	-1.0	1870.0	1616.0	-1.0	2222.0	1675.0	-1.0	2687.0	1096.0	-1.0	1493.0	1460.0	-1.0	2575.0	965.0	-1.0	1271.0	970.0	-1.0	1591.0	879.0	-1.0	1142.0	
336.882	1017.0	-1.0	1618.0	998.0	-1.0	1392.0	966.0	-1.0	1492.0	1313.0	-1.0	1966.0	1233.0	-1.0	2042.0	1074.0	-1.0	1537.0	1326.0	-1.0	2028.0	1510.0	-1.0	2017.0	1276.0	-1.0	1869.0	1616.0	-1.0	2220.0	1675.0	-1.0	2689.0	1096.0	-1.0	1493.0	1462.0	-1.0	2575.0	964.0	-1.0	1271.0	971.0	-1.0	1589.0	879.0	-1.0	1143.0	
337.381	1018.0	-1.0	1622.0	999.0	-1.0	1395.0	967.0	-1.0	1494.0	1315.0	-1.0	1970.0	1233.0	-1.0	2044.0	1075.0	-1.0	1538.0	1328.0	-1.0	2030.0	1507.0	-1.0	2015.0	1277.0	-1.0	1872.0	1616.0	-1.0	2222.0	1677.0	-1.0	2696.0	1096.0	-1.0	1494.0	1463.0	-1.0	2583.0	965.0	-1.0	1274.0	972.0	-1.0	1594.0	881.0	-1.0	1145.0	
337.880	1018.0	-1.0	1621.0	1000.0	-1.0	1395.0	967.0	-1.0	1495.0	1315.0	-1.0	1970.0	1234.0	-1.0	2043.0	1075.0	-1.0	1538.0	1327.0	-1.0	2031.0	1506.0	-1.0	2011.0	1277.0	-1.0	1871.0	1616.0	-1.0	2220.0	1677.0	-1.0	2697.0	1096.0	-1.0	1493.0	1465.0	-1.0	2585.0	967.0	-1.0	1275.0	971.0	-1.0	1594.0	882.0	-1.0	1146.0	
338.379	1018.0	-1.0	1621.0	999.0	-1.0	1393.0	967.0	-1.0	1495.0	1315.0	-1.0	1967.0	1234.0	-1.0	2043.0	1074.0	-1.0	1535.0	1327.0	-1.0	2031.0	1505.0	-1.0	2008.0	1276.0	-1.0	1867.0	1613.0	-1.0	2214.0	1676.0	-1.0	2692.0	1096.0	-1.0	1490.0	1464.0	-1.0	2583.0	966.0	-1.0	1272.0	971.0	-1.0	1594.0	882.0	-1.0	1145.0	
338.878	1018.0	-1.0	1621.0	999.0	-1.0	1389.0	967.0	-1.0	1495.0	1314.0	-1.0	1965.0	1233.0	-1.0	2044.0	1074.0	-1.0	1534.0	1328.0	-1.0	2033.0	1506.0	-1.0	2008.0	1276.0	-1.0	1868.0	1614.0	-1.0	2214.0	1677.0	-1.0	2694.0	1096.0	-1.0	1490.0	1465.0	-1.0	2585.0	965.0	-1.0	1271.0	973.0	-1.0	1595.0	882.0	-1.0	1143.0	
339.377	1017.0	-1.0	1620.0	997.0	-1.0	1386.0	967.0	-1.0	1494.0	1311.0	-1.0	1959.0	1234.0	-1.0	2045.0	1075.0	-1.0	1535.0	1327.0	-1.0	2033.0	1505.0	-1.0	2006.0	1276.0	-1.0	1870.0	1613.0	-1.0	2212.0	1678.0	-1.0	2695.0	1096.0	-1.0	1490.0	1466.0	-1.0	2586.0	966.0	-1.0	1270.0	972.0	-1.0	1596.0	880.0	-1.0	1142.0	
339.876	1016.0	-1.0	1619.0	995.0	-1.0	1381.0	967.0	-1.0	1491.0	1310.0	-1.0	1953.0	1233.0	-1.0	2046.0	1075.0	-1.0	1534.0	1328.0	-1.0	2033.0	1506.0	-1.0	2006.0	1277.0	-1.0	1871.0	1613.0	-1.0	2212.0	1678.0	-1.0	2695.0	1096.0	-1.0	1488.0	1467.0	-1.0	2587.0	965.0	-1.0	1269.0	972.0	-1.0	1597.0	880.0	-1.0	1139.0	
340.376	1018.0	-1.0	1622.0	994.0	-1.0	1380.0	966.0	-1.0	1493.0	1309.0	-1.0	1950.0	1235.0	-1.0	2049.0	1077.0	-1.0	1535.0	1328.0	-1.0	2035.0	1510.0	-1.0	2012.0	1278.0	-1.0	1873.0	1616.0	-1.0	2214.0	1680.0	-1.0	2698.0	1097.0	-1.0	1488.0	1465.0	-1.0	2586.0	965.0	-1.0	1267.0	973.0	-1.0	1594.0	880.0	-1.0	1137.0	
340.876	1017.0	-1.0	1624.0	993.0	-1.0	1377.0	966.0	-1.0	1493.0	1309.0	-1.0	1948.0	1236.0	-1.0	2052.0	1079.0	-1.0	1539.0	1329.0	-1.0	2038.0	1514.0	-1.0	2017.0	1280.0	-1.0	1880.0	1619.0	-1.0	2220.0	1683.0	-1.0	2706.0	1099.0	-1.0	1492.0	1467.0	-1.0	2592.0	965.0	-1.0	1268.0	972.0	-1.0	1595.0	879.0	-1.0	1135.0	
341.375	1016.0	-1.0	1623.0	992.0	-1.0	1372.0	966.0	-1.0	1492.0	1309.0	-1.0	1944.0	1236.0	-1.0	2053.0	1079.0	-1.0	1540.0	1331.0	-1.0	2040.0	1517.0	-1.0	2021.0	1282.0	-1.0	1883.0	1621.0	-1.0	2225.0	1684.0	-1.0	2713.0	1101.0	-1.0	1494.0	1466.0	-1.0	2595.0	965.0	-1.0	1267.0	972.0	-1.0	1597.0	879.0	-1.0	1134.0	
341.874	1016.0	-1.0	1620.0	992.0	-1.0	1369.0	965.0	-1.0	1489.0	1307.0	-1.0	1939.0	1236.0	-1.0	2053.0	1081.0	-1.0	1539.0	1331.0	-1.0	2041.0	1518.0	-1.0	2025.0	1283.0	-1.0	1885.0	1624.0	-1.0	2228.0	1685.0	-1.0	2715.0	1101.0	-1.0	1497.0	1467.0	-1.0	2594.0	965.0	-1.0	1266.0	972.0	-1.0	1595.0	879.0	-1.0	1132.0	
342.373	1017.0	-1.0	1621.0	990.0	-1.0	1368.0	965.0	-1.0	1492.0	1308.0	-1.0	1939.0	1237.0	-1.0	2055.0	1082.0	-1.0	1542.0	1332.0	-1.0	2040.0	1522.0	-1.0	2030.0	1284.0	-1.0	1885.0	1626.0	-1.0	2231.0	1686.0	-1.0	2717.0	1102.0	-1.0	1498.0	1465.0	-1.0	2592.0	964.0	-1.0	1265.0	970.0	-1.0	1593.0	880.0	-1.0	1131.0	
342.872	1017.0	-1.0	1623.0	990.0	-1.0	1366.0	965.0	-1.0	1493.0	1308.0	-1.0	1939.0	1238.0	-1.0	2055.0	1083.0	-1.0	1545.0	1332.0	-1.0	2042.0	1524.0	-1.0	2034.0	1284.0	-1.0	1889.0	1629.0	-1.0	2237.0	1689.0	-1.0	2723.0	1103.0	-1.0	1502.0	1467.0	-1.0	2594.0	964.0	-1.0	1264.0	971.0	-1.0	1594.0	879.0	-1.0	1130.0	
343.371	1016.0	-1.0	1622.0	990.0	-1.0	1363.0	966.0	-1.0	1491.0	1308.0	-1.0	1936.0	1238.0	-1.0	2055.0	1085.0	-1.0	1546.0	1332.0	-1.0	2040.0	1523.0	-1.0	2034.0	1284.0	-1.0	1888.0	1629.0	-1.0	2240.0	1688.0	-1.0	2723.0	1105.0	-1.0	1503.0	1466.0	-1.0	2595.0	964.0	-1.0	1264.0	971.0	-1.0	1594.0	878.0	-1.0	1129.0	
343.870	1015.0	-1.0	1618.0	988.0	-1.0	1360.0	965.0	-1.0	1488.0	1308.0	-1.0	1932.0	1236.0	-1.0	2053.0	1082.0	-1.0	1542.0	1332.0	-1.0	2038.0	1521.0	-1.0	2028.0	1283.0	-1.0	1883.0	1628.0	-1.0	2235.0	1688.0	-1.0	2719.0	1104.0	-1.0	1500.0	1465.0	-1.0	2594.0	963.0	-1.0	1262.0	971.0	-1.0	1591.0	878.0	-1.0	1128.0	
344.369	1016.0	-1.0	1614.0	989.0	-1.0	1356.0	964.0	-1.0	1488.0	1308.0	-1.0	1931.0	1236.0	-1.0	2050.0	1082.0	-1.0	1537.0	1331.0	-1.0	2034.0	1517.0	-1.0	2021.0	1282.0	-1.0	1874.0	1625.0	-1.0	2227.0	1684.0	-1.0	2711.0	1101.0	-1.0	1495.0	1464.0	-1.0	2590.0	962.0	-1.0	1260.0	969.0	-1.0	1588.0	878.0	-1.0	1127.0	
344.868	1016.0	-1.0	1616.0	990.0	-1.0	1357.0	965.0	-1.0	1491.0	1309.0	-1.0	1934.0	1236.0	-1.0	2050.0	1082.0	-1.0	1538.0	1331.0	-1.0	2033.0	1514.0	-1.0	2016.0	1280.0	-1.0	1872.0	1624.0	-1.0	2223.0	1686.0	-1.0	2710.0	1101.0	-1.0	1491.0	1464.0	-1.0	2587.0	962.0	-1.0	1257.0	968.0	-1.0	1586.0	879.0	-1.0	1127.0	
345.367	1016.0	-1.0	1614.0	989.0	-1.0	1356.0	966.0	-1.0	1489.0	1310.0	-1.0	1933.0	1235.0	-1.0	2046.0	1080.0	-1.0	1535.0	1329.0	-1.0	2030.0	1512.0	-1.0	2009.0	1278.0	-1.0	1867.0	1620.0	-1.0	2217.0	1683.0	-1.0	2703.0	1100.0	-1.0	1489.0	1463.0	-1.0	2588.0	962.0	-1.0	1258.0	969.0	-1.0	1587.0	879.0	-1.0	1126.0	
345.866	1014.0	-1.0	1608.0	990.0	-1.0	1352.0	965.0	-1.0	1487.0	1309.0	-1.0	1929.0	1233.0	-1.0	2041.0	1079.0	-1.0	1532.0	1329.0	-1.0	2023.0	1506.0	-1.0	1999.0	1274.0	-1.0	1858.0	1615.0	-1.0	2208.0	1680.0	-1.0	2693.0	1096.0	-1.0	1481.0	1464.0	-1.0	2585.0	961.0	-1.0	1255.0	968.0	-1.0	1586.0	879.0	-1.0	1127.0	
346.365	1011.0	-1.0	1601.0	988.0	-1.0	1349.0	965.0	-1.0	1484.0	1309.0	-1.0	1926.0	1233.0	-1.0	2036.0	1078.0	-1.0	1526.0	1326.0	-1.0	2016.0	1501.0	-1.0	1989.0	1271.0	-1.0	1849.0	1610.0	-1.0	2197.0	1676.0	-1.0	2681.0	1093.0	-1.0	1475.0	1462.0	-1.0	2580.0	960.0	-1.0	1252.0	969.0	-1.0	1583.0	878.0	-1.0	1124.0	
346.864	1011.0	-1.0	1599.0	989.0	-1.0	1348.0	966.0	-1.0	1485.0	1310.0	-1.0	1927.0	1231.0	-1.0	2032.0	1077.0	-1.0	1525.0	1325.0	-1.0	2010.0	1498.0	-1.0	1983.0	1270.0	-1.0	1841.0	1608.0	-1.0	2191.0	1672.0	-1.0	2670.0	1091.0	-1.0	1468.0	1461.0	-1.0	2575.0	959.0	-1.0	1249.0	966.0	-1.0	1578.0	877.0	-1.0	1121.0	
347.363	1011.0	-1.0	1595.0	988.0	-1.0	1346.0	964.0	-1.0	1483.0	1309.0	-1.0	1925.0	1231.0	-1.0	2029.0	1076.0	-1.0	1525.0	1323.0	-1.0	2005.0	1497.0	-1.0	1979.0	1269.0	-1.0	1837.0	1604.0	-1.0	2186.0	1673.0	-1.0	2671.0	1090.0	-1.0	1466.0	1461.0	-1.0	2576.0	958.0	-1.0	1248.0	967.0	-1.0	1578.0	878.0	-1.0	1121.0	
347.862	1008.0	-1.0	1588.0	986.0	-1.0	1342.0	963.0	-1.0	1480.0	1308.0	-1.0	1924.0	1231.0	-1.0	2027.0	1076.0	-1.0	1525.0	1322.0	-1.0	1998.0	1497.0	-1.0	1978.0	1267.0	-1.0	1832.0	1604.0	-1.0	2183.0	1672.0	-1.0	2666.0	1089.0	-1.0	1464.0	1461.0	-1.0	2574.0	958.0	-1.0	1249.0	966.0	-1.0	1576.0	877.0	-1.0	1122.0	
348.362	1006.0	-1.0	1581.0	987.0	-1.0	1339.0	962.0	-1.0	1475.0	1308.0	-1.0	1922.0	1230.0	-1.0	2025.0	1076.0	-1.0	1524.0	1321.0	-1.0	1993.0	1497.0	-1.0	1978.0	1266.0	-1.0	1827.0	1603.0	-1.0	2182.0	1672.0	-1.0	2663.0	1088.0	-1.0	1462.0	1460.0	-1.0	2570.0	957.0	-1.0	1248.0	965.0	-1.0	1573.0	878.0	-1.0	1121.0	
348.861	1005.0	-1.0	1578.0	986.0	-1.0	1338.0	964.0	-1.0	1475.0	1310.0	-1.0	1924.0	1230.0	-1.0	2024.0	1077.0	-1.0	1524.0	1322.0	-1.0	1991.0	1497.0	-1.0	1976.0	1266.0	-1.0	1823.0	1605.0	-1.0	2183.0	1672.0	-1.0	2661.0	1089.0	-1.0	1464.0	1458.0	-1.0	2565.0	957.0	-1.0	1246.0	962.0	-1.0	1568.0	879.0	-1.0	1122.0	
349.360	1004.0	-1.0	1574.0	987.0	-1.0	1338.0	962.0	-1.0	1473.0	1309.0	-1.0	1924.0	1230.0	-1.0	2024.0	1079.0	-1.0	1525.0	1321.0	-1.0	1989.0	1497.0	-1.0	1978.0	1264.0	-1.0	1823.0	1607.0	-1.0	2189.0	1674.0	-1.0	2663.0	1091.0	-1.0	1466.0	1458.0	-1.0	2567.0	958.0	-1.0	1248.0	962.0	-1.0	1568.0	880.0	-1.0	1124.0	
349.859	1003.0	-1.0	1568.0	986.0	-1.0	1334.0	961.0	-1.0	1468.0	1309.0	-1.0	1922.0	1230.0	-1.0	2022.0	1077.0	-1.0	1524.0	1321.0	-1.0	1987.0	1499.0	-1.0	1980.0	1265.0	-1.0	1818.0	1608.0	-1.0	2189.0	1674.0	-1.0	2664.0	1091.0	-1.0	1466.0	1458.0	-1.0	2567.0	958.0	-1.0	1249.0	961.0	-1.0	1566.0	879.0	-1.0	1124.0	
350.358	1001.0	-1.0	1561.0	986.0	-1.0	1332.0	961.0	-1.0	1464.0	1310.0	-1.0	1919.0	1232.0	-1.0	2021.0	1078.0	-1.0	1521.0	1320.0	-1.0	1986.0	1500.0	-1.0	1980.0	1263.0	-1.0	1814.0	1607.0	-1.0	2184.0	1673.0	-1.0	2657.0	1090.0	-1.0	1464.0	1456.0	-1.0	2561.0	957.0	-1.0	1247.0	961.0	-1.0	1563.0	879.0	-1.0	1123.0	
350.857	1000.0	-1.0	1560.0	985.0	-1.0	1330.0	961.0	-1.0	1463.0	1309.0	-1.0	1919.0	1233.0	-1.0	2023.0	1077.0	-1.0	1519.0	1320.0	-1.0	1985.0	1500.0	-1.0	1979.0	1260.0	-1.0	1806.0	1603.0	-1.0	2174.0	1672.0	-1.0	2653.0	1088.0	-1.0	1459.0	1455.0	-1.0	2558.0	956.0	-1.0	1245.0	961.0	-1.0	1562.0	880.0	-1.0	1122.0	
351.356	1002.0	-1.0	1562.0	985.0	-1.0	1332.0	961.0	-1.0	1465.0	1308.0	-1.0	1917.0	1237.0	-1.0	2035.0	1075.0	-1.0	1515.0	1318.0	-1.0	1985.0	1505.0	-1.0	1985.0	1260.0	-1.0	1806.0	1597.0	-1.0	2163.0	1677.0	-1.0	2666.0	1088.0	-1.0	1454.0	1457.0	-1.0	2564.0	959.0	-1.0	1251.0	965.0	-1.0	1573.0	881.0	-1.0	1128.0	
351.855	1004.0	-1.0	1568.0	987.0	-1.0	1334.0	963.0	-1.0	1466.0	1308.0	-1.0	1916.0	1240.0	-1.0	2043.0	1076.0	-1.0	1513.0	1316.0	-1.0	1983.0	1512.0	-1.0	1997.0	1258.0	-1.0	1804.0	1593.0	-1.0	2153.0	1678.0	-1.0	2675.0	1085.0	-1.0	1450.0	1457.0	-1.0	2569.0	961.0	-1.0	1257.0	971.0	-1.0	1585.0	884.0	-1.0	1132.0	
352.354	1006.0	-1.0	1571.0	987.0	-1.0	1336.0	962.0	-1.0	1467.0	1308.0	-1.0	1917.0	1243.0	-1.0	2046.0	1076.0	-1.0	1514.0	1312.0	-1.0	1980.0	1518.0	-1.0	2007.0	1257.0	-1.0	1805.0	1590.0	-1.0	2152.0	1678.0	-1.0	2674.0	1084.0	-1.0	1449.0	1457.0	-1.0	2573.0	962.0	-1.0	1261.0	974.0	-1.0	1592.0	885.0	-1.0	1135.0	
352.853	1008.0	-1.0	1578.0	990.0	-1.0	1340.0	963.0	-1.0	1469.0	1308.0	-1.0	1919.0	1242.0	-1.0	2047.0	1078.0	-1.0	1517.0	1311.0	-1.0	1980.0	1525.0	-1.0	2019.0	1257.0	-1.0	1807.0	1592.0	-1.0	2158.0	1679.0	-1.0	2677.0	1085.0	-1.0	1453.0	1456.0	-1.0	2571.0	962.0	-1.0	1263.0	975.0	-1.0	1595.0	885.0	-1.0	1138.0	
353.352	1010.0	-1.0	1582.0	990.0	-1.0	1343.0	963.0	-1.0	1472.0	1308.0	-1.0	1922.0	1243.0	-1.0	2053.0	1080.0	-1.0	1524.0	1310.0	-1.0	1983.0	1533.0	-1.0	2038.0	1261.0	-1.0	1818.0	1600.0	-1.0	2174.0	1682.0	-1.0	2687.0	1089.0	-1.0	1462.0	1454.0	-1.0	2570.0	962.0	-1.0	1266.0	975.0	-1.0	1596.0	885.0	-1.0	1138.0	
353.851	1009.0	-1.0	1585.0	990.0	-1.0	1345.0	963.0	-1.0	1472.0	1308.0	-1.0	1924.0	1243.0	-1.0	2055.0	1082.0	-1.0	1531.0	1310.0	-1.0	1987.0	1541.0	-1.0	2052.0	1265.0	-1.0	1828.0	1607.0	-1.0	2190.0	1686.0	-1.0	2698.0	1092.0	-1.0	1473.0	1453.0	-1.0	2573.0	965.0	-1.0	1270.0	976.0	-1.0	1601.0	885.0	-1.0	1140.0	
354.350	1009.0	-1.0	1584.0	990.0	-1.0	1344.0	962.0	-1.0	1470.0	1306.0	-1.0	1924.0	1242.0	-1.0	2057.0	1084.0	-1.0	1534.0	1310.0	-1.0	1988.0	1547.0	-1.0	2066.0	1266.0	-1.0	1832.0	1611.0	-1.0	2203.0	1687.0	-1.0	2703.0	1096.0	-1.0	1479.0	1451.0	-1.0	2574.0	965.0	-1.0	1274.0	975.0	-1.0	1605.0	887.0	-1.0	1145.0	
354.849	1008.0	-1.0	1582.0	990.0	-1.0	1346.0	962.0	-1.0	1469.0	1306.0	-1.0	1925.0	1241.0	-1.0	2054.0	1084.0	-1.0	1536.0	1308.0	-1.0	1987.0	1553.0	-1.0	2077.0	1266.0	-1.0	1834.0	1615.0	-1.0	2213.0	1688.0	-1.0	2706.0	1097.0	-1.0	1483.0	1450.0	-1.0	2575.0	965.0	-1.0	1277.0	976.0	-1.0	1605.0	887.0	-1.0	1147.0	
355.348	1009.0	-1.0	1584.0	991.0	-1.0	1347.0	963.0	-1.0	1471.0	1306.0	-1.0	1929.0	1241.0	-1.0	2056.0	1085.0	-1.0	1539.0	1308.0	-1.0	1987.0	1557.0	-1.0	2083.0	1267.0	-1.0	1833.0	1617.0	-1.0	2217.0	1687.0	-1.0	2705.0	1098.0	-1.0	1487.0	1448.0	-1.0	2570.0	964.0	-1.0	1278.0	975.0	-1.0	1605.0	887.0	-1.0	1150.0	
355.848	1008.0	-1.0	1586.0	992.0	-1.0	1350.0	962.0	-1.0	1470.0	1307.0	-1.0	1932.0	1241.0	-1.0	2055.0	1086.0	-1.0	1542.0	1307.0	-1.0	1988.0	1558.0	-1.0	2090.0	1267.0	-1.0	1837.0	1620.0	-1.0	2222.0	1688.0	-1.0	2707.0	1100.0	-1.0	1492.0	1447.0	-1.0	2568.0	965.0	-1.0	1278.0	975.0	-1.0	1606.0	886.0	-1.0	1150.0	
356.347	1008.0	-1.0	1585.0	993.0	-1.0	1353.0	960.0	-1.0	1470.0	1305.0	-1.0	1931.0	1240.0	-1.0	2053.0	1087.0	-1.0	1543.0	1305.0	-1.0	1986.0	1557.0	-1.0	2089.0	1267.0	-1.0	1836.0	1620.0	-1.0	2224.0	1688.0	-1.0	2705.0	1100.0	-1.0	1494.0	1446.0	-1.0	2568.0	964.0	-1.0	1281.0	977.0	-1.0	1610.0	888.0	-1.0	1155.0	
356.846	1006.0	-1.0	1581.0	993.0	-1.0	1353.0	960.0	-1.0	1465.0	1305.0	-1.0	1928.0	1237.0	-1.0	2046.0	1087.0	-1.0	1542.0	1304.0	-1.0	1983.0	1553.0	-1.0	2080.0	1266.0	-1.0	1831.0	1616.0	-1.0	2214.0	1681.0	-1.0	2692.0	1098.0	-1.0	1494.0	1443.0	-1.0	2561.0	964.0	-1.0	1280.0	977.0	-1.0	1611.0	889.0	-1.0	1157.0	
357.345	1006.0	-1.0	1578.0	994.0	-1.0	1352.0	958.0	-1.0	1461.0	1302.0	-1.0	1924.0	1236.0	-1.0	2040.0	1086.0	-1.0	1538.0	1304.0	-1.0	1980.0	1543.0	-1.0	2060.0	1264.0	-1.0	1822.0	1611.0	-1.0	2200.0	1675.0	-1.0	2672.0	1095.0	-1.0	1486.0	1441.0	-1.0	2552.0	962.0	-1.0	1274.0	976.0	-1.0	1610.0	889.0	-1.0	1157.0	
357.845	1005.0	-1.0	1578.0	993.0	-1.0	1352.0	958.0	-1.0	1460.0	1300.0	-1.0	1920.0	1233.0	-1.0	2036.0	1084.0	-1.0	1537.0	1301.0	-1.0	1976.0	1536.0	-1.0	2045.0	1261.0	-1.0	1811.0	1603.0	-1.0	2186.0	1670.0	-1.0	2656.0	1093.0	-1.0	1478.0	1439.0	-1.0	2545.0	959.0	-1.0	1271.0	976.0	-1.0	1607.0	889.0	-1.0	1157.0	
358.345	1005.0	-1.0	1575.0	991.0	-1.0	1349.0	957.0	-1.0	1457.0	1300.0	-1.0	1918.0	1232.0	-1.0	2032.0	1084.0	-1.0	1532.0	1300.0	-1.0	1970.0	1529.0	-1.0	2034.0	1259.0	-1.0	1807.0	1599.0	-1.0	2174.0	1665.0	-1.0	2648.0	1090.0	-1.0	1472.0	1439.0	-1.0	2540.0	960.0	-1.0	1269.0	975.0	-1.0	1605.0	888.0	-1.0	1155.0	
358.844	1000.0	-1.0	1562.0	989.0	-1.0	1343.0	957.0	-1.0	1455.0	1300.0	-1.0	1915.0	1231.0	-1.0	2031.0	1080.0	-1.0	1524.0	1299.0	-1.0	1968.0	1521.0	-1.0	2016.0	1259.0	-1.0	1806.0	1593.0	-1.0	2160.0	1666.0	-1.0	2648.0	1088.0	-1.0	1466.0	1440.0	-1.0	2543.0	960.0	-1.0	1271.0	973.0	-1.0	1602.0	886.0	-1.0	1152.0	
359.343	993.0	-1.0	1539.0	984.0	-1.0	1331.0	954.0	-1.0	1448.0	1296.0	-1.0	1908.0	1230.0	-1.0	2027.0	1075.0	-1.0	1515.0	1298.0	-1.0	1965.0	1512.0	-1.0	1996.0	1259.0	-1.0	1804.0	1588.0	-1.0	2149.0	1666.0	-1.0	2649.0	1087.0	-1.0	1460.0	1440.0	-1.0	2543.0	960.0	-1.0	1273.0	970.0	-1.0	1596.0	884.0	-1.0	1149.0	
359.842	985.0	-1.0	1517.0	978.0	-1.0	1321.0	950.0	-1.0	1440.0	1293.0	-1.0	1899.0	1228.0	-1.0	2021.0	1072.0	-1.0	1505.0	1297.0	-1.0	1963.0	1502.0	-1.0	1980.0	1258.0	-1.0	1804.0	1585.0	-1.0	2140.0	1665.0	-1.0	2647.0	1086.0	-1.0	1456.0	1438.0	-1.0	2539.0	959.0	-1.0	1270.0	966.0	-1.0	1589.0	882.0	-1.0	1144.0	
360.341	981.0	-1.0	1510.0	977.0	-1.0	1317.0	950.0	-1.0	1438.0	1291.0	-1.0	1896.0	1227.0	-1.0	2017.0	1071.0	-1.0	1501.0	1298.0	-1.0	1966.0	1497.0	-1.0	1971.0	1259.0	-1.0	1806.0	1585.0	-1.0	2138.0	1668.0	-1.0	2649.0	1086.0	-1.0	1455.0	1438.0	-1.0	2537.0	959.0	-1.0	1269.0	963.0	-1.0	1583.0	879.0	-1.0	1141.0	
360.840	981.0	-1.0	1510.0	974.0	-1.0	1318.0	950.0	-1.0	1438.0	1291.0	-1.0	1893.0	1225.0	-1.0	2015.0	1071.0	-1.0	1502.0	1298.0	-1.0	1965.0	1495.0	-1.0	1967.0	1261.0	-1.0	1808.0	1586.0	-1.0	2141.0	1668.0	-1.0	2654.0	1086.0	-1.0	1456.0	1437.0	-1.0	2538.0	958.0	-1.0	1270.0	963.0	-1.0	1582.0	878.0	-1.0	1138.0	
361.339	982.0	-1.0	1511.0	975.0	-1.0	1318.0	951.0	-1.0	1439.0	1291.0	-1.0	1893.0	1224.0	-1.0	2013.0	1071.0	-1.0	1504.0	1298.0	-1.0	1964.0	1497.0	-1.0	1970.0	1262.0	-1.0	1810.0	1588.0	-1.0	2144.0	1668.0	-1.0	2657.0	1087.0	-1.0	1460.0	1436.0	-1.0	2537.0	959.0	-1.0	1270.0	961.0	-1.0	1580.0	876.0	-1.0	1139.0	
361.838	986.0	-1.0	1520.0	975.0	-1.0	1320.0	950.0	-1.0	1443.0	1291.0	-1.0	1900.0	1224.0	-1.0	2015.0	1075.0	-1.0	1511.0	1301.0	-1.0	1968.0	1503.0	-1.0	1982.0	1264.0	-1.0	1813.0	1592.0	-1.0	2152.0	1669.0	-1.0	2659.0	1090.0	-1.0	1465.0	1434.0	-1.0	2535.0	958.0	-1.0	1268.0	960.0	-1.0	1578.0	876.0	-1.0	1137.0	
362.337	988.0	-1.0	1528.0	975.0	-1.0	1320.0	951.0	-1.0	1447.0	1292.0	-1.0	1903.0	1226.0	-1.0	2021.0	1078.0	-1.0	1519.0	1302.0	-1.0	1974.0	1511.0	-1.0	1996.0	1266.0	-1.0	1821.0	1599.0	-1.0	2165.0	1670.0	-1.0	2666.0	1092.0	-1.0	1473.0	1433.0	-1.0	2535.0	957.0	-1.0	1271.0	959.0	-1.0	1579.0	876.0	-1.0	1136.0	
362.836	988.0	-1.0	1530.0	974.0	-1.0	1320.0	951.0	-1.0	1448.0	1294.0	-1.0	1904.0	1227.0	-1.0	2026.0	1081.0	-1.0	1526.0	1305.0	-1.0	1978.0	1516.0	-1.0	2005.0	1268.0	-1.0	1825.0	1604.0	-1.0	2173.0	1670.0	-1.0	2669.0	1095.0	-1.0	1478.0	1432.0	-1.0	2534.0	957.0	-1.0	1268.0	959.0	-1.0	1577.0	873.0	-1.0	1135.0	
363.336	989.0	-1.0	1531.0	973.0	-1.0	1317.0	952.0	-1.0	1449.0	1294.0	-1.0	1908.0	1230.0	-1.0	2029.0	1085.0	-1.0	1531.0	1305.0	-1.0	1982.0	1522.0	-1.0	2014.0	1269.0	-1.0	1828.0	1606.0	-1.0	2176.0	1670.0	-1.0	2668.0	1097.0	-1.0	1483.0	1429.0	-1.0	2528.0	955.0	-1.0	1265.0	957.0	-1.0	1573.0	871.0	-1.0	1131.0	
363.835	988.0	-1.0	1537.0	970.0	-1.0	1317.0	951.0	-1.0	1451.0	1295.0	-1.0	1914.0	1232.0	-1.0	2039.0	1089.0	-1.0	1542.0	1309.0	-1.0	1990.0	1529.0	-1.0	2029.0	1273.0	-1.0	1835.0	1612.0	-1.0	2186.0	1671.0	-1.0	2673.0	1100.0	-1.0	1488.0	1427.0	-1.0	2523.0	953.0	-1.0	1263.0	955.0	-1.0	1567.0	869.0	-1.0	1126.0	
364.334	989.0	-1.0	1540.0	970.0	-1.0	1317.0	951.0	-1.0	1454.0	1295.0	-1.0	1919.0	1234.0	-1.0	2047.0	1092.0	-1.0	1550.0	1310.0	-1.0	1994.0	1536.0	-1.0	2042.0	1274.0	-1.0	1841.0	1616.0	-1.0	2197.0	1673.0	-1.0	2675.0	1102.0	-1.0	1494.0	1426.0	-1.0	2522.0	952.0	-1.0	1263.0	954.0	-1.0	1567.0	868.0	-1.0	1126.0	
364.833	989.0	-1.0	1542.0	969.0	-1.0	1317.0	950.0	-1.0	1455.0	1294.0	-1.0	1922.0	1236.0	-1.0	2048.0	1095.0	-1.0	1557.0	1310.0	-1.0	1996.0	1542.0	-1.0	2053.0	1275.0	-1.0	1842.0	1620.0	-1.0	2205.0	1671.0	-1.0	2671.0	1103.0	-1.0	1497.0	1425.0	-1.0	2519.0	952.0	-1.0	1262.0	954.0	-1.0	1565.0	867.0	-1.0	1125.0	
365.332	989.0	-1.0	1541.0	969.0	-1.0	1317.0	951.0	-1.0	1457.0	1296.0	-1.0	1925.0	1235.0	-1.0	2048.0	1097.0	-1.0	1561.0	1310.0	-1.0	1994.0	1547.0	-1.0	2062.0	1275.0	-1.0	1840.0	1621.0	-1.0	2209.0	1669.0	-1.0	2664.0	1105.0	-1.0	1499.0	1423.0	-1.0	2515.0	951.0	-1.0	1258.0	953.0	-1.0	1562.0	865.0	-1.0	1124.0	
365.831	991.0	-1.0	1542.0	968.0	-1.0	1317.0	951.0	-1.0	1458.0	1297.0	-1.0	1928.0	1236.0	-1.0	2049.0	1099.0	-1.0	1566.0	1309.0	-1.0	1993.0	1552.0	-1.0	2070.0	1276.0	-1.0	1841.0	1626.0	-1.0	2219.0	1670.0	-1.0	2666.0	1106.0	-1.0	1505.0	1424.0	-1.0	2517.0	952.0	-1.0	1261.0	953.0	-1.0	1562.0	867.0	-1.0	1125.0	
366.330	990.0	-1.0	1541.0	969.0	-1.0	1319.0	954.0	-1.0	1458.0	1298.0	-1.0	1929.0	1237.0	-1.0	2049.0	1100.0	-1.0	1568.0	1307.0	-1.0	1989.0	1553.0	-1.0	2076.0	1276.0	-1.0	1842.0	1630.0	-1.0	2226.0	1670.0	-1.0	2666.0	1107.0	-1.0	1508.0	1427.0	-1.0	2520.0	953.0	-1.0	1263.0	955.0	-1.0	1564.0	868.0	-1.0	1129.0	
366.830	992.0	-1.0	1540.0	970.0	-1.0	1320.0	953.0	-1.0	1458.0	1300.0	-1.0	1933.0	1236.0	-1.0	2047.0	1098.0	-1.0	1567.0	1307.0	-1.0	1987.0	1555.0	-1.0	2080.0	1275.0	-1.0	1840.0	1631.0	-1.0	2231.0	1672.0	-1.0	2665.0	1109.0	-1.0	1510.0	1430.0	-1.0	2524.0	953.0	-1.0	1265.0	956.0	-1.0	1565.0	869.0	-1.0	1131.0	
367.329	993.0	-1.0	1542.0	972.0	-1.0	1323.0	954.0	-1.0	1460.0	1300.0	-1.0	1935.0	1236.0	-1.0	2048.0	1099.0	-1.0	1568.0	1308.0	-1.0	1989.0	1554.0	-1.0	2079.0	1278.0	-1.0	1842.0	1635.0	-1.0	2237.0	1674.0	-1.0	2667.0	1111.0	-1.0	1514.0	1431.0	-1.0	2524.0	955.0	-1.0	1263.0	956.0	-1.0	1566.0	870.0	-1.0	1133.0	
367.828	991.0	-1.0	1536.0	970.0	-1.0	1321.0	955.0	-1.0	1460.0	1301.0	-1.0	1935.0	1236.0	-1.0	2047.0	1097.0	-1.0	1562.0	1309.0	-1.0	1992.0	1549.0	-1.0	2070.0	1278.0	-1.0	1841.0	1634.0	-1.0	2232.0	1676.0	-1.0	2668.0	1112.0	-1.0	1514.0	1432.0	-1.0	2524.0	955.0	-1.0	1263.0	956.0	-1.0	1565.0	870.0	-1.0	1133.0	
368.327	989.0	-1.0	1528.0	970.0	-1.0	1320.0	954.0	-1.0	1456.0	1297.0	-1.0	1932.0	1235.0	-1.0	2041.0	1093.0	-1.0	1554.0	1308.0	-1.0	1987.0	1543.0	-1.0	2058.0	1275.0	-1.0	1833.0	1627.0	-1.0	2218.0	1673.0	-1.0	2657.0	1110.0	-1.0	1508.0	1429.0	-1.0	2517.0	953.0	-1.0	1260.0	955.0	-1.0	1561.0	869.0	-1.0	1130.0	
368.826	988.0	-1.0	1525.0	970.0	-1.0	1318.0	953.0	-1.0	1449.0	1294.0	-1.0	1920.0	1231.0	-1.0	2029.0	1091.0	-1.0	1546.0	1305.0	-1.0	1976.0	1535.0	-1.0	2043.0	1273.0	-1.0	1820.0	1618.0	-1.0	2197.0	1665.0	-1.0	2636.0	1105.0	-1.0	1496.0	1427.0	-1.0	2504.0	950.0	-1.0	1251.0	954.0	-1.0	1557.0	866.0	-1.0	1125.0	
369.326	989.0	-1.0	1524.0	970.0	-1.0	1315.0	952.0	-1.0	1446.0	1290.0	-1.0	1910.0	1228.0	-1.0	2018.0	1090.0	-1.0	1540.0	1302.0	-1.0	1967.0	1530.0	-1.0	2030.0	1268.0	-1.0	1808.0	1608.0	-1.0	2176.0	1657.0	-1.0	2614.0	1100.0	-1.0	1486.0	1423.0	-1.0	2491.0	947.0	-1.0	1244.0	953.0	-1.0	1551.0	863.0	-1.0	1118.0	
369.825	988.0	-1.0	1526.0	968.0	-1.0	1311.0	951.0	-1.0	1441.0	1287.0	-1.0	1899.0	1226.0	-1.0	2009.0	1089.0	-1.0	1536.0	1298.0	-1.0	1957.0	1524.0	-1.0	2018.0	1265.0	-1.0	1801.0	1602.0	-1.0	2163.0	1651.0	-1.0	2603.0	1097.0	-1.0	1478.0	1422.0	-1.0	2483.0	945.0	-1.0	1238.0	952.0	-1.0	1551.0	862.0	-1.0	1113.0	
370.324	989.0	-1.0	1524.0	966.0	-1.0	1308.0	949.0	-1.0	1436.0	1283.0	-1.0	1888.0	1222.0	-1.0	2000.0	1088.0	-1.0	1532.0	1295.0	-1.0	1946.0	1520.0	-1.0	2006.0	1263.0	-1.0	1796.0	1598.0	-1.0	2155.0	1648.0	-1.0	2591.0	1095.0	-1.0	1473.0	1421.0	-1.0	2481.0	946.0	-1.0	1236.0	954.0	-1.0	1550.0	861.0	-1.0	1112.0	
370.824	988.0	-1.0	1522.0	966.0	-1.0	1303.0	949.0	-1.0	1431.0	1280.0	-1.0	1881.0	1220.0	-1.0	1991.0	1088.0	-1.0	1529.0	1292.0	-1.0	1938.0	1517.0	-1.0	1999.0	1262.0	-1.0	1790.0	1597.0	-1.0	2149.0	1644.0	-1.0	2582.0	1092.0	-1.0	1470.0	1422.0	-1.0	2478.0	945.0	-1.0	1234.0	954.0	-1.0	1549.0	861.0	-1.0	1110.0	
371.323	990.0	-1.0	1524.0	964.0	-1.0	1304.0	949.0	-1.0	1432.0	1281.0	-1.0	1879.0	1220.0	-1.0	1990.0	1089.0	-1.0	1533.0	1292.0	-1.0	1934.0	1518.0	-1.0	2000.0	1263.0	-1.0	1795.0	1601.0	-1.0	2157.0	1648.0	-1.0	2588.0	1095.0	-1.0	1474.0	1424.0	-1.0	2482.0	947.0	-1.0	1238.0	956.0	-1.0	1552.0	862.0	-1.0	1111.0	
371.822	992.0	-1.0	1529.0	966.0	-1.0	1307.0	950.0	-1.0	1434.0	1282.0	-1.0	1884.0	1221.0	-1.0	1991.0	1090.0	-1.0	1534.0	1293.0	-1.0	1934.0	1520.0	-1.0	2003.0	1266.0	-1.0	1800.0	1608.0	-1.0	2169.0	1653.0	-1.0	2598.0	1097.0	-1.0	1478.0	1429.0	-1.0	2495.0	950.0	-1.0	1244.0	960.0	-1.0	1561.0	866.0	-1.0	1118.0	
372.321	993.0	-1.0	1534.0	970.0	-1.0	1313.0	953.0	-1.0	1438.0	1286.0	-1.0	1890.0	1224.0	-1.0	1997.0	1090.0	-1.0	1534.0	1295.0	-1.0	1941.0	1523.0	-1.0	2007.0	1269.0	-1.0	1808.0	1614.0	-1.0	2179.0	1660.0	-1.0	2615.0	1100.0	-1.0	1483.0	1435.0	-1.0	2510.0	954.0	-1.0	1251.0	961.0	-1.0	1564.0	869.0	-1.0	1124.0	
372.821	998.0	-1.0	1546.0	974.0	-1.0	1323.0	955.0	-1.0	1445.0	1292.0	-1.0	1905.0	1229.0	-1.0	2011.0	1091.0	-1.0	1536.0	1303.0	-1.0	1958.0	1530.0	-1.0	2018.0	1275.0	-1.0	1822.0	1621.0	-1.0	2193.0	1671.0	-1.0	2642.0	1105.0	-1.0	1493.0	1441.0	-1.0	2526.0	958.0	-1.0	1257.0	964.0	-1.0	1573.0	873.0	-1.0	1131.0	
373.320	1001.0	-1.0	1555.0	978.0	-1.0	1332.0	959.0	-1.0	1451.0	1296.0	-1.0	1914.0	1234.0	-1.0	2022.0	1092.0	-1.0	1537.0	1312.0	-1.0	1975.0	1534.0	-1.0	2025.0	1279.0	-1.0	1832.0	1626.0	-1.0	2201.0	1678.0	-1.0	2661.0	1108.0	-1.0	1497.0	1447.0	-1.0	2541.0	960.0	-1.0	1263.0	967.0	-1.0	1576.0	874.0	-1.0	1136.0	
373.819	1004.0	-1.0	1558.0	982.0	-1.0	1337.0	961.0	-1.0	1455.0	1299.0	-1.0	1918.0	1239.0	-1.0	2029.0	1091.0	-1.0	1536.0	1319.0	-1.0	1989.0	1537.0	-1.0	2027.0	1282.0	-1.0	1835.0	1626.0	-1.0	2200.0	1682.0	-1.0	2670.0	1107.0	-1.0	1494.0	1449.0	-1.0	2547.0	960.0	-1.0	1264.0	966.0	-1.0	1579.0	876.0	-1.0	1138.0	
374.318	1006.0	-1.0	1565.0	983.0	-1.0	1342.0	962.0	-1.0	1460.0	1301.0	-1.0	1924.0	1242.0	-1.0	2034.0	1091.0	-1.0	1533.0	1323.0	-1.0	2001.0	1534.0	-1.0	2022.0	1283.0	-1.0	1840.0	1625.0	-1.0	2195.0	1685.0	-1.0	2677.0	1107.0	-1.0	1494.0	1451.0	-1.0	2550.0	960.0	-1.0	1262.0	966.0	-1.0	1578.0	876.0	-1.0	1136.0	
374.817	1007.0	-1.0	1570.0	983.0	-1.0	1345.0	964.0	-1.0	1460.0	1302.0	-1.0	1924.0	1242.0	-1.0	2036.0	1090.0	-1.0	1531.0	1327.0	-1.0	2007.0	1530.0	-1.0	2016.0	1284.0	-1.0	1841.0	1622.0	-1.0	2190.0	1686.0	-1.0	2680.0	1106.0	-1.0	1492.0	1451.0	-1.0	2553.0	959.0	-1.0	1263.0	967.0	-1.0	1579.0	875.0	-1.0	1137.0	
375.316	1007.0	-1.0	1569.0	984.0	-1.0	1345.0	965.0	-1.0	1460.0	1302.0	-1.0	1923.0	1241.0	-1.0	2035.0	1089.0	-1.0	1528.0	1328.0	-1.0	2010.0	1527.0	-1.0	2010.0	1284.0	-1.0	1840.0	1619.0	-1.0	2184.0	1684.0	-1.0	2677.0	1104.0	-1.0	1489.0	1451.0	-1.0	2554.0	959.0	-1.0	1263.0	966.0	-1.0	1580.0	875.0	-1.0	1137.0	
375.815	1008.0	-1.0	1569.0	986.0	-1.0	1345.0	964.0	-1.0	1461.0	1301.0	-1.0	1924.0	1241.0	-1.0	2032.0	1088.0	-1.0	1527.0	1329.0	-1.0	2010.0	1525.0	-1.0	2006.0	1284.0	-1.0	1840.0	1618.0	-1.0	2181.0	1682.0	-1.0	2673.0	1103.0	-1.0	1489.0	1450.0	-1.0	2555.0	959.0	-1.0	1262.0	968.0	-1.0	1578.0	875.0	-1.0	1136.0	
376.314	1007.0	-1.0	1572.0	985.0	-1.0	1345.0	965.0	-1.0	1462.0	1302.0	-1.0	1927.0	1241.0	-1.0	2033.0	1090.0	-1.0	1531.0	1329.0	-1.0	2013.0	1524.0	-1.0	2007.0	1285.0	-1.0	1846.0	1619.0	-1.0	2188.0	1684.0	-1.0	2678.0	1106.0	-1.0	1492.0	1452.0	-1.0	2558.0	960.0	-1.0	1266.0	966.0	-1.0	1581.0	876.0	-1.0	1139.0	
376.813	1008.0	-1.0	1571.0	987.0	-1.0	1346.0	965.0	-1.0	1464.0	1302.0	-1.0	1929.0	1241.0	-1.0	2032.0	1090.0	-1.0	1533.0	1331.0	-1.0	2015.0	1525.0	-1.0	2008.0	1287.0	-1.0	1849.0	1623.0	-1.0	2196.0	1685.0	-1.0	2682.0	1106.0	-1.0	1496.0	1453.0	-1.0	2564.0	961.0	-1.0	1270.0	968.0	-1.0	1584.0	878.0	-1.0	1144.0	
377.312	1006.0	-1.0	1569.0	985.0	-1.0	1347.0	965.0	-1.0	1463.0	1303.0	-1.0	1930.0	1240.0	-1.0	2032.0	1090.0	-1.0	1535.0	1333.0	-1.0	2014.0	1525.0	-1.0	2010.0	1285.0	-1.0	1848.0	1623.0	-1.0	2201.0	1685.0	-1.0	2684.0	1106.0	-1.0	1495.0	1455.0	-1.0	2569.0	962.0	-1.0	1274.0	969.0	-1.0	1587.0	879.0	-1.0	1148.0	
377.811	1007.0	-1.0	1569.0	987.0	-1.0	1348.0	965.0	-1.0	1467.0	1303.0	-1.0	1935.0	1241.0	-1.0	2031.0	1092.0	-1.0	1540.0	1333.0	-1.0	2018.0	1526.0	-1.0	2014.0	1287.0	-1.0	1852.0	1627.0	-1.0	2209.0	1686.0	-1.0	2690.0	1106.0	-1.0	1498.0	1456.0	-1.0	2573.0	963.0	-1.0	1276.0	971.0	-1.0	1589.0	881.0	-1.0	1151.0	
378.310	1006.0	-1.0	1569.0	986.0	-1.0	1348.0	967.0	-1.0	1467.0	1303.0	-1.0	1935.0	1240.0	-1.0	2032.0	1093.0	-1.0	1541.0	1335.0	-1.0	2019.0	1525.0	-1.0	2017.0	1287.0	-1.0	1852.0	1628.0	-1.0	2214.0	1687.0	-1.0	2695.0	1107.0	-1.0	1500.0	1457.0	-1.0	2578.0	964.0	-1.0	1278.0	970.0	-1.0	1592.0	882.0	-1.0	1154.0	
378.809	1004.0	-1.0	1565.0	986.0	-1.0	1347.0	966.0	-1.0	1465.0	1301.0	-1.0	1932.0	1240.0	-1.0	2031.0	1090.0	-1.0	1540.0	1336.0	-1.0	2016.0	1526.0	-1.0	2015.0	1285.0	-1.0	1847.0	1628.0	-1.0	2212.0	1687.0	-1.0	2695.0	1104.0	-1.0	1497.0	1457.0	-1.0	2579.0	962.0	-1.0	1275.0	971.0	-1.0	1591.0	881.0	-1.0	1153.0	
379.308	1004.0	-1.0	1567.0	987.0	-1.0	1347.0	966.0	-1.0	1466.0	1300.0	-1.0	1932.0	1240.0	-1.0	2030.0	1089.0	-1.0	1537.0	1335.0	-1.0	2015.0	1523.0	-1.0	2010.0	1283.0	-1.0	1841.0	1624.0	-1.0	2204.0	1685.0	-1.0	2691.0	1102.0	-1.0	1493.0	1455.0	-1.0	2575.0	961.0	-1.0	1272.0	969.0	-1.0	1587.0	880.0	-1.0	1152.0	
379.807	1005.0	-1.0	1566.0	985.0	-1.0	1346.0	965.0	-1.0	1466.0	1300.0	-1.0	1926.0	1240.0	-1.0	2027.0	1089.0	-1.0	1532.0	1334.0	-1.0	2013.0	1518.0	-1.0	2001.0	1281.0	-1.0	1836.0	1620.0	-1.0	2196.0	1684.0	-1.0	2689.0	1099.0	-1.0	1487.0	1455.0	-1.0	2575.0	960.0	-1.0	1270.0	969.0	-1.0	1589.0	878.0	-1.0	1150.0	
380.306	1004.0	-1.0	1563.0	985.0	-1.0	1343.0	965.0	-1.0	1464.0	1297.0	-1.0	1920.0	1238.0	-1.0	2024.0	1086.0	-1.0	1526.0	1334.0	-1.0	2010.0	1513.0	-1.0	1993.0	1278.0	-1.0	1830.0	1614.0	-1.0	2184.0	1682.0	-1.0	2685.0	1097.0	-1.0	1483.0	1454.0	-1.0	2574.0	958.0	-1.0	1268.0	968.0	-1.0	1586.0	879.0	-1.0	1148.0	
380.806	1004.0	-1.0	1565.0	984.0	-1.0	1342.0	965.0	-1.0	1465.0	1295.0	-1.0	1920.0	1238.0	-1.0	2024.0	1086.0	-1.0	1525.0	1333.0	-1.0	2009.0	1512.0	-1.0	1990.0	1277.0	-1.0	1826.0	1610.0	-1.0	2176.0	1680.0	-1.0	2682.0	1095.0	-1.0	1478.0	1453.0	-1.0	2569.0	957.0	-1.0	1263.0	967.0	-1.0	1586.0	876.0	-1.0	1145.0	
381.305	1004.0	-1.0	1566.0	983.0	-1.0	1341.0	964.0	-1.0	1464.0	1295.0	-1.0	1918.0	1237.0	-1.0	2024.0	1086.0	-1.0	1527.0	1335.0	-1.0	2008.0	1512.0	-1.0	1988.0	1278.0	-1.0	1828.0	1610.0	-1.0	2174.0	1678.0	-1.0	2682.0	1096.0	-1.0	1479.0	1453.0	-1.0	2571.0	958.0	-1.0	1264.0	968.0	-1.0	1588.0	876.0	-1.0	1144.0	
381.804	1003.0	-1.0	1563.0	982.0	-1.0	1339.0	964.0	-1.0	1463.0	1295.0	-1.0	1914.0	1238.0	-1.0	2023.0	1087.0	-1.0	1528.0	1334.0	-1.0	2009.0	1514.0	-1.0	1990.0	1277.0	-1.0	1827.0	1611.0	-1.0	2177.0	1677.0	-1.0	2680.0	1096.0	-1.0	1479.0	1452.0	-1.0	2569.0	956.0	-1.0	1262.0	966.0	-1.0	1587.0	875.0	-1.0	1143.0	
382.303	1003.0	-1.0	1567.0	983.0	-1.0	1340.0	964.0	-1.0	1463.0	1294.0	-1.0	1915.0	1239.0	-1.0	2027.0	1088.0	-1.0	1530.0	1336.0	-1.0	2012.0	1518.0	-1.0	1998.0	1281.0	-1.0	1832.0	1614.0	-1.0	2180.0	1677.0	-1.0	2682.0	1098.0	-1.0	1483.0	1450.0	-1.0	2569.0	955.0	-1.0	1262.0	967.0	-1.0	1586.0	876.0	-1.0	1144.0	
382.802	1004.0	-1.0	1568.0	984.0	-1.0	1342.0	966.0	-1.0	1465.0	1295.0	-1.0	1918.0	1240.0	-1.0	2032.0	1090.0	-1.0	1536.0	1339.0	-1.0	2019.0	1524.0	-1.0	2007.0	1284.0	-1.0	1839.0	1620.0	-1.0	2192.0	1680.0	-1.0	2691.0	1100.0	-1.0	1488.0	1452.0	-1.0	2575.0	957.0	-1.0	1265.0	967.0	-1.0	1588.0	876.0	-1.0	1146.0	
383.301	1003.0	-1.0	1565.0	984.0	-1.0	1343.0	966.0	-1.0	1467.0	1297.0	-1.0	1921.0	1241.0	-1.0	2036.0	1091.0	-1.0	1538.0	1342.0	-1.0	2025.0	1526.0	-1.0	2013.0	1285.0	-1.0	1844.0	1625.0	-1.0	2201.0	1682.0	-1.0	2697.0	1101.0	-1.0	1493.0	1453.0	-1.0	2581.0	958.0	-1.0	1268.0	968.0	-1.0	1589.0	876.0	-1.0	1146.0	
383.800	1002.0	-1.0	1560.0	984.0	-1.0	1343.0	966.0	-1.0	1466.0	1299.0	-1.0	1924.0	1243.0	-1.0	2040.0	1091.0	-1.0	1539.0	1343.0	-1.0	2027.0	1528.0	-1.0	2016.0	1287.0	-1.0	1846.0	1627.0	-1.0	2207.0	1683.0	-1.0	2699.0	1102.0	-1.0	1493.0	1454.0	-1.0	2583.0	958.0	-1.0	1268.0	965.0	-1.0	1585.0	876.0	-1.0	1146.0	
384.299	1001.0	-1.0	1559.0	985.0	-1.0	1344.0	969.0	-1.0	1469.0	1301.0	-1.0	1930.0	1244.0	-1.0	2043.0	1091.0	-1.0	1541.0	1344.0	-1.0	2031.0	1529.0	-1.0	2019.0	1288.0	-1.0	1849.0	1630.0	-1.0	2211.0	1687.0	-1.0	2704.0	1104.0	-1.0	1496.0	1456.0	-1.0	2586.0	958.0	-1.0	1267.0	963.0	-1.0	1583.0	875.0	-1.0	1147.0	
384.798	1000.0	-1.0	1556.0	985.0	-1.0	1344.0	969.0	-1.0	1471.0	1302.0	-1.0	1932.0	1244.0	-1.0	2044.0	1091.0	-1.0	1541.0	1346.0	-1.0	2035.0	1526.0	-1.0	2014.0	1288.0	-1.0	1850.0	1631.0	-1.0	2212.0	1689.0	-1.0	2707.0	1104.0	-1.0	1497.0	1457.0	-1.0	2590.0	957.0	-1.0	1269.0	962.0	-1.0	1583.0	875.0	-1.0	1146.0	
385.297	998.0	-1.0	1551.0	984.0	-1.0	1343.0	968.0	-1.0	1469.0	1302.0	-1.0	1932.0	1242.0	-1.0	2040.0	1089.0	-1.0	1536.0	1346.0	-1.0	2035.0	1521.0	-1.0	2006.0	1286.0	-1.0	1846.0	1628.0	-1.0	2207.0	1689.0	-1.0	2705.0	1103.0	-1.0	1494.0	1457.0	-1.0	2590.0	957.0	-1.0	1269.0	962.0	-1.0	1580.0	873.0	-1.0	1145.0	
385.796	998.0	-1.0	1545.0	983.0	-1.0	1340.0	968.0	-1.0	1470.0	1303.0	-1.0	1932.0	1241.0	-1.0	2036.0	1087.0	-1.0	1535.0	1345.0	-1.0	2032.0	1516.0	-1.0	1998.0	1285.0	-1.0	1839.0	1623.0	-1.0	2198.0	1686.0	-1.0	2697.0	1101.0	-1.0	1489.0	1456.0	-1.0	2587.0	956.0	-1.0	1266.0	958.0	-1.0	1576.0	872.0	-1.0	1143.0	
386.295	1000.0	-1.0	1549.0	985.0	-1.0	1343.0	970.0	-1.0	1472.0	1304.0	-1.0	1936.0	1246.0	-1.0	2045.0	1083.0	-1.0	1527.0	1345.0	-1.0	2035.0	1517.0	-1.0	1996.0	1283.0	-1.0	1838.0	1614.0	-1.0	2185.0	1690.0	-1.0	2705.0	1098.0	-1.0	1487.0	1457.0	-1.0	2589.0	958.0	-1.0	1270.0	964.0	-1.0	1587.0	874.0	-1.0	1147.0	
386.795	1003.0	-1.0	1559.0	988.0	-1.0	1351.0	970.0	-1.0	1474.0	1303.0	-1.0	1935.0	1246.0	-1.0	2049.0	1085.0	-1.0	1531.0	1343.0	-1.0	2033.0	1522.0	-1.0	2008.0	1283.0	-1.0	1842.0	1615.0	-1.0	2189.0	1693.0	-1.0	2711.0	1100.0	-1.0	1491.0	1456.0	-1.0	2591.0	961.0	-1.0	1276.0	972.0	-1.0	1603.0	881.0	-1.0	1158.0	
387.295	1007.0	-1.0	1567.0	993.0	-1.0	1357.0	970.0	-1.0	1475.0	1302.0	-1.0	1937.0	1247.0	-1.0	2055.0	1089.0	-1.0	1538.0	1341.0	-1.0	2031.0	1531.0	-1.0	2026.0	1284.0	-1.0	1845.0	1621.0	-1.0	2199.0	1693.0	-1.0	2712.0	1103.0	-1.0	1499.0	1457.0	-1.0	2592.0	963.0	-1.0	1280.0	977.0	-1.0	1613.0	885.0	-1.0	1165.0	
387.794	1010.0	-1.0	1576.0	994.0	-1.0	1361.0	970.0	-1.0	1479.0	1306.0	-1.0	1946.0	1253.0	-1.0	2068.0	1090.0	-1.0	1543.0	1344.0	-1.0	2041.0	1539.0	-1.0	2040.0	1290.0	-1.0	1857.0	1628.0	-1.0	2213.0	1697.0	-1.0	2721.0	1108.0	-1.0	1508.0	1457.0	-1.0	2592.0	965.0	-1.0	1283.0	976.0	-1.0	1613.0	884.0	-1.0	1166.0	
388.293	1008.0	-1.0	1575.0	992.0	-1.0	1362.0	968.0	-1.0	1480.0	1305.0	-1.0	1947.0	1259.0	-1.0	2083.0	1091.0	-1.0	1547.0	1350.0	-1.0	2061.0	1545.0	-1.0	2049.0	1295.0	-1.0	1874.0	1632.0	-1.0	2224.0	1704.0	-1.0	2737.0	1115.0	-1.0	1518.0	1458.0	-1.0	2596.0	966.0	-1.0	1288.0	977.0	-1.0	1618.0	885.0	-1.0	1168.0	
388.792	1005.0	-1.0	1569.0	989.0	-1.0	1359.0	967.0	-1.0	1479.0	1305.0	-1.0	1948.0	1264.0	-1.0	2097.0	1091.0	-1.0	1545.0	1357.0	-1.0	2077.0	1549.0	-1.0	2059.0	1298.0	-1.0	1885.0	1634.0	-1.0	2226.0	1708.0	-1.0	2748.0	1116.0	-1.0	1523.0	1460.0	-1.0	2604.0	967.0	-1.0	1293.0	979.0	-1.0	1625.0	884.0	-1.0	1171.0	
389.291	1007.0	-1.0	1574.0	990.0	-1.0	1361.0	968.0	-1.0	1480.0	1305.0	-1.0	1948.0	1266.0	-1.0	2100.0	1091.0	-1.0	1546.0	1356.0	-1.0	2082.0	1554.0	-1.0	2071.0	1300.0	-1.0	1888.0	1636.0	-1.0	2231.0	1706.0	-1.0	2747.0	1117.0	-1.0	1526.0	1458.0	-1.0	2603.0	967.0	-1.0	1295.0	978.0	-1.0	1624.0	882.0	-1.0	1168.0	
389.790	1007.0	-1.0	1577.0	992.0	-1.0	1363.0	969.0	-1.0	1481.0	1304.0	-1.0	1948.0	1264.0	-1.0	2097.0	1093.0	-1.0	1554.0	1355.0	-1.0	2080.0	1560.0	-1.0	2084.0	1302.0	-1.0	1892.0	1640.0	-1.0	2243.0	1704.0	-1.0	2742.0	1121.0	-1.0	1535.0	1455.0	-1.0	2597.0	965.0	-1.0	1293.0	975.0	-1.0	1621.0	879.0	-1.0	1165.0	
390.289	1008.0	-1.0	1579.0	991.0	-1.0	1361.0	968.0	-1.0	1481.0	1304.0	-1.0	1949.0	1263.0	-1.0	2098.0	1095.0	-1.0	1558.0	1353.0	-1.0	2077.0	1566.0	-1.0	2099.0	1302.0	-1.0	1894.0	1645.0	-1.0	2254.0	1701.0	-1.0	2737.0	1123.0	-1.0	1541.0	1452.0	-1.0	2591.0	964.0	-1.0	1291.0	971.0	-1.0	1616.0	877.0	-1.0	1161.0	
390.788	1010.0	-1.0	1582.0	990.0	-1.0	1360.0	968.0	-1.0	1481.0	1303.0	-1.0	1949.0	1262.0	-1.0	2095.0	1098.0	-1.0	1565.0	1352.0	-1.0	2074.0	1573.0	-1.0	2114.0	1302.0	-1.0	1890.0	1649.0	-1.0	2262.0	1699.0	-1.0	2728.0	1126.0	-1.0	1546.0	1447.0	-1.0	2582.0	961.0	-1.0	1287.0	970.0	-1.0	1610.0	874.0	-1.0	1158.0	
391.287	1011.0	-1.0	1586.0	991.0	-1.0	1360.0	967.0	-1.0	1481.0	1301.0	-1.0	1949.0	1262.0	-1.0	2094.0	1100.0	-1.0	1571.0	1349.0	-1.0	2069.0	1579.0	-1.0	2128.0	1300.0	-1.0	1885.0	1653.0	-1.0	2270.0	1697.0	-1.0	2722.0	1125.0	-1.0	1547.0	1446.0	-1.0	2574.0	959.0	-1.0	1284.0	968.0	-1.0	1605.0	872.0	-1.0	1156.0	
391.786	1013.0	-1.0	1591.0	992.0	-1.0	1363.0	969.0	-1.0	1485.0	1302.0	-1.0	1951.0	1263.0	-1.0	2097.0	1098.0	-1.0	1571.0	1348.0	-1.0	2066.0	1584.0	-1.0	2136.0	1299.0	-1.0	1880.0	1653.0	-1.0	2274.0	1696.0	-1.0	2721.0	1125.0	-1.0	1548.0	1447.0	-1.0	2578.0	959.0	-1.0	1286.0	969.0	-1.0	1608.0	874.0	-1.0	1159.0	
392.285	1015.0	-1.0	1595.0	994.0	-1.0	1368.0	971.0	-1.0	1486.0	1302.0	-1.0	1953.0	1262.0	-1.0	2095.0	1097.0	-1.0	1566.0	1345.0	-1.0	2057.0	1582.0	-1.0	2135.0	1294.0	-1.0	1873.0	1652.0	-1.0	2274.0	1695.0	-1.0	2715.0	1123.0	-1.0	1546.0	1449.0	-1.0	2581.0	959.0	-1.0	1287.0	970.0	-1.0	1609.0	875.0	-1.0	1162.0	
392.784	1016.0	-1.0	1593.0	994.0	-1.0	1368.0	970.0	-1.0	1486.0	1302.0	-1.0	1954.0	1259.0	-1.0	2084.0	1093.0	-1.0	1560.0	1339.0	-1.0	2044.0	1576.0	-1.0	2126.0	1290.0	-1.0	1864.0	1648.0	-1.0	2272.0	1690.0	-1.0	2703.0	1121.0	-1.0	1542.0	1448.0	-1.0	2578.0	958.0	-1.0	1285.0	969.0	-1.0	1607.0	873.0	-1.0	1161.0	
393.284	1016.0	-1.0	1595.0	994.0	-1.0	1370.0	969.0	-1.0	1485.0	1302.0	-1.0	1956.0	1254.0	-1.0	2073.0	1090.0	-1.0	1556.0	1333.0	-1.0	2030.0	1569.0	-1.0	2111.0	1287.0	-1.0	1854.0	1645.0	-1.0	2264.0	1683.0	-1.0	2686.0	1118.0	-1.0	1536.0	1444.0	-1.0	2565.0	955.0	-1.0	1277.0	966.0	-1.0	1599.0	871.0	-1.0	1158.0	
393.784	1013.0	-1.0	1592.0	993.0	-1.0	1369.0	969.0	-1.0	1484.0	1300.0	-1.0	1954.0	1249.0	-1.0	2062.0	1087.0	-1.0	1551.0	1326.0	-1.0	2016.0	1558.0	-1.0	2094.0	1283.0	-1.0	1848.0	1639.0	-1.0	2254.0	1679.0	-1.0	2676.0	1114.0	-1.0	1530.0	1440.0	-1.0	2553.0	952.0	-1.0	1271.0	964.0	-1.0	1593.0	869.0	-1.0	1152.0	
394.284	1011.0	-1.0	1585.0	990.0	-1.0	1366.0	966.0	-1.0	1477.0	1296.0	-1.0	1945.0	1244.0	-1.0	2049.0	1084.0	-1.0	1542.0	1321.0	-1.0	2001.0	1544.0	-1.0	2070.0	1278.0	-1.0	1837.0	1628.0	-1.0	2234.0	1671.0	-1.0	2659.0	1108.0	-1.0	1517.0	1437.0	-1.0	2542.0	948.0	-1.0	1265.0	962.0	-1.0	1586.0	864.0	-1.0	1146.0	
394.784	1007.0	-1.0	1575.0	988.0	-1.0	1362.0	964.0	-1.0	1470.0	1290.0	-1.0	1934.0	1239.0	-1.0	2036.0	1079.0	-1.0	1532.0	1314.0	-1.0	1987.0	1532.0	-1.0	2044.0	1273.0	-1.0	1822.0	1613.0	-1.0	2207.0	1661.0	-1.0	2636.0	1100.0	-1.0	1501.0	1432.0	-1.0	2530.0	945.0	-1.0	1256.0	958.0	-1.0	1578.0	862.0	-1.0	1138.0	
395.283	1007.0	-1.0	1573.0	987.0	-1.0	1357.0	962.0	-1.0	1468.0	1288.0	-1.0	1925.0	1235.0	-1.0	2026.0	1075.0	-1.0	1522.0	1310.0	-1.0	1976.0	1522.0	-1.0	2026.0	1268.0	-1.0	1810.0	1604.0	-1.0	2184.0	1656.0	-1.0	2620.0	1095.0	-1.0	1486.0	1430.0	-1.0	2517.0	942.0	-1.0	1248.0	957.0	-1.0	1570.0	858.0	-1.0	1131.0	
395.782	1005.0	-1.0	1569.0	984.0	-1.0	1351.0	961.0	-1.0	1464.0	1283.0	-1.0	1915.0	1231.0	-1.0	2018.0	1072.0	-1.0	1517.0	1306.0	-1.0	1969.0	1516.0	-1.0	2013.0	1265.0	-1.0	1806.0	1599.0	-1.0	2174.0	1652.0	-1.0	2613.0	1092.0	-1.0	1481.0	1429.0	-1.0	2514.0	942.0	-1.0	1246.0	956.0	-1.0	1569.0	856.0	-1.0	1126.0	
396.281	1003.0	-1.0	1563.0	982.0	-1.0	1345.0	959.0	-1.0	1460.0	1279.0	-1.0	1906.0	1229.0	-1.0	2014.0	1073.0	-1.0	1516.0	1304.0	-1.0	1965.0	1513.0	-1.0	2010.0	1265.0	-1.0	1806.0	1599.0	-1.0	2173.0	1650.0	-1.0	2614.0	1092.0	-1.0	1480.0	1428.0	-1.0	2512.0	941.0	-1.0	1245.0	955.0	-1.0	1568.0	855.0	-1.0	1123.0	
396.780	1004.0	-1.0	1564.0	980.0	-1.0	1342.0	958.0	-1.0	1461.0	1279.0	-1.0	1906.0	1229.0	-1.0	2017.0	1076.0	-1.0	1523.0	1305.0	-1.0	1971.0	1519.0	-1.0	2024.0	1270.0	-1.0	1817.0	1608.0	-1.0	2193.0	1653.0	-1.0	2628.0	1097.0	-1.0	1490.0	1429.0	-1.0	2515.0	944.0	-1.0	1248.0	956.0	-1.0	1569.0	856.0	-1.0	1123.0	
397.279	1003.0	-1.0	1566.0	979.0	-1.0	1342.0	959.0	-1.0	1460.0	1279.0	-1.0	1907.0	1230.0	-1.0	2021.0	1081.0	-1.0	1534.0	1307.0	-1.0	1983.0	1530.0	-1.0	2046.0	1275.0	-1.0	1833.0	1621.0	-1.0	2220.0	1659.0	-1.0	2645.0	1104.0	-1.0	1507.0	1430.0	-1.0	2520.0	946.0	-1.0	1254.0	957.0	-1.0	1573.0	856.0	-1.0	1125.0	
397.780	1006.0	-1.0	1569.0	979.0	-1.0	1344.0	958.0	-1.0	1461.0	1279.0	-1.0	1911.0	1231.0	-1.0	2031.0	1087.0	-1.0	1549.0	1313.0	-1.0	1996.0	1545.0	-1.0	2077.0	1282.0	-1.0	1850.0	1639.0	-1.0	2256.0	1665.0	-1.0	2663.0	1111.0	-1.0	1524.0	1430.0	-1.0	2527.0	948.0	-1.0	1260.0	958.0	-1.0	1577.0	858.0	-1.0	1127.0	
398.280	1007.0	-1.0	1578.0	979.0	-1.0	1347.0	959.0	-1.0	1467.0	1283.0	-1.0	1920.0	1234.0	-1.0	2045.0	1094.0	-1.0	1568.0	1319.0	-1.0	2015.0	1565.0	-1.0	2115.0	1291.0	-1.0	1874.0	1659.0	-1.0	2297.0	1675.0	-1.0	2691.0	1121.0	-1.0	1548.0	1433.0	-1.0	2540.0	951.0	-1.0	1269.0	959.0	-1.0	1585.0	860.0	-1.0	1132.0	
398.779	1009.0	-1.0	1587.0	982.0	-1.0	1352.0	961.0	-1.0	1472.0	1285.0	-1.0	1929.0	1239.0	-1.0	2058.0	1101.0	-1.0	1583.0	1325.0	-1.0	2030.0	1583.0	-1.0	2151.0	1299.0	-1.0	1893.0	1675.0	-1.0	2331.0	1682.0	-1.0	2717.0	1129.0	-1.0	1566.0	1434.0	-1.0	2549.0	954.0	-1.0	1276.0	961.0	-1.0	1593.0	862.0	-1.0	1138.0	
399.278	1013.0	-1.0	1593.0	983.0	-1.0	1356.0	961.0	-1.0	1478.0	1289.0	-1.0	1937.0	1242.0	-1.0	2067.0	1105.0	-1.0	1593.0	1329.0	-1.0	2042.0	1597.0	-1.0	2178.0	1304.0	-1.0	1905.0	1686.0	-1.0	2351.0	1686.0	-1.0	2728.0	1134.0	-1.0	1575.0	1434.0	-1.0	2552.0	956.0	-1.0	1278.0	961.0	-1.0	1596.0	863.0	-1.0	1139.0	
399.777	1015.0	-1.0	1601.0	984.0	-1.0	1359.0	962.0	-1.0	1481.0	1290.0	-1.0	1941.0	1245.0	-1.0	2075.0	1108.0	-1.0	1602.0	1331.0	-1.0	2051.0	1606.0	-1.0	2194.0	1308.0	-1.0	1916.0	1693.0	-1.0	2364.0	1688.0	-1.0	2738.0	1137.0	-1.0	1584.0	1435.0	-1.0	2555.0	956.0	-1.0	1279.0	963.0	-1.0	1599.0	862.0	-1.0	1140.0	
400.276	1015.0	-1.0	1605.0	984.0	-1.0	1358.0	964.0	-1.0	1481.0	1290.0	-1.0	1942.0	1244.0	-1.0	2077.0	1110.0	-1.0	1603.0	1331.0	-1.0	2051.0	1609.0	-1.0	2198.0	1308.0	-1.0	1917.0	1692.0	-1.0	2361.0	1688.0	-1.0	2738.0	1137.0	-1.0	1583.0	1433.0	-1.0	2554.0	955.0	-1.0	1278.0	964.0	-1.0	1600.0	862.0	-1.0	1139.0	
400.775	1015.0	-1.0	1602.0	983.0	-1.0	1355.0	962.0	-1.0	1480.0	1288.0	-1.0	1938.0	1243.0	-1.0	2073.0	1109.0	-1.0	1599.0	1328.0	-1.0	2045.0	1607.0	-1.0	2192.0	1306.0	-1.0	1911.0	1685.0	-1.0	2348.0	1684.0	-1.0	2727.0	1135.0	-1.0	1577.0	1430.0	-1.0	2548.0	955.0	-1.0	1274.0	962.0	-1.0	1598.0	861.0	-1.0	1137.0	
401.275	1016.0	-1.0	1605.0	982.0	-1.0	1352.0	961.0	-1.0	1479.0	1286.0	-1.0	1936.0	1240.0	-1.0	2068.0	1108.0	-1.0	1596.0	1326.0	-1.0	2038.0	1601.0	-1.0	2179.0	1302.0	-1.0	1901.0	1678.0	-1.0	2328.0	1680.0	-1.0	2713.0	1131.0	-1.0	1568.0	1427.0	-1.0	2540.0	953.0	-1.0	1267.0	961.0	-1.0	1594.0	859.0	-1.0	1133.0	
401.774	1015.0	-1.0	1605.0	979.0	-1.0	1350.0	959.0	-1.0	1478.0	1284.0	-1.0	1930.0	1237.0	-1.0	2062.0	1107.0	-1.0	1591.0	1320.0	-1.0	2029.0	1591.0	-1.0	2164.0	1300.0	-1.0	1892.0	1670.0	-1.0	2312.0	1675.0	-1.0	2703.0	1128.0	-1.0	1562.0	1427.0	-1.0	2536.0	951.0	-1.0	1265.0	962.0	-1.0	1592.0	859.0	-1.0	1131.0	
402.273	1013.0	-1.0	1602.0	976.0	-1.0	1344.0	957.0	-1.0	1475.0	1281.0	-1.0	1924.0	1234.0	-1.0	2053.0	1103.0	-1.0	1585.0	1314.0	-1.0	2015.0	1582.0	-1.0	2143.0	1294.0	-1.0	1881.0	1662.0	-1.0	2295.0	1671.0	-1.0	2690.0	1125.0	-1.0	1554.0	1426.0	-1.0	2534.0	951.0	-1.0	1262.0	961.0	-1.0	1591.0	859.0	-1.0	1128.0	
402.772	1010.0	-1.0	1595.0	975.0	-1.0	1340.0	956.0	-1.0	1471.0	1278.0	-1.0	1916.0	1230.0	-1.0	2040.0	1101.0	-1.0	1577.0	1308.0	-1.0	1998.0	1570.0	-1.0	2119.0	1288.0	-1.0	1866.0	1649.0	-1.0	2277.0	1663.0	-1.0	2672.0	1120.0	-1.0	1545.0	1425.0	-1.0	2527.0	950.0	-1.0	1258.0	960.0	-1.0	1588.0	858.0	-1.0	1126.0	
403.271	1009.0	-1.0	1590.0	974.0	-1.0	1336.0	956.0	-1.0	1468.0	1278.0	-1.0	1911.0	1225.0	-1.0	2028.0	1098.0	-1.0	1569.0	1302.0	-1.0	1980.0	1558.0	-1.0	2097.0	1283.0	-1.0	1851.0	1644.0	-1.0	2262.0	1659.0	-1.0	2654.0	1117.0	-1.0	1535.0	1425.0	-1.0	2520.0	949.0	-1.0	1253.0	960.0	-1.0	1583.0	857.0	-1.0	1124.0	
403.771	1009.0	-1.0	1587.0	973.0	-1.0	1334.0	956.0	-1.0	1467.0	1278.0	-1.0	1908.0	1220.0	-1.0	2018.0	1094.0	-1.0	1562.0	1297.0	-1.0	1964.0	1548.0	-1.0	2079.0	1279.0	-1.0	1843.0	1641.0	-1.0	2255.0	1658.0	-1.0	2645.0	1115.0	-1.0	1531.0	1425.0	-1.0	2516.0	948.0	-1.0	1250.0	960.0	-1.0	1581.0	857.0	-1.0	1123.0	
404.270	1009.0	-1.0	1583.0	974.0	-1.0	1332.0	955.0	-1.0	1463.0	1277.0	-1.0	1905.0	1217.0	-1.0	2006.0	1091.0	-1.0	1556.0	1292.0	-1.0	1950.0	1539.0	-1.0	2061.0	1277.0	-1.0	1833.0	1637.0	-1.0	2249.0	1655.0	-1.0	2637.0	1114.0	-1.0	1525.0	1425.0	-1.0	2516.0	948.0	-1.0	1248.0	960.0	-1.0	1579.0	859.0	-1.0	1123.0	
404.769	1008.0	-1.0	1576.0	973.0	-1.0	1330.0	954.0	-1.0	1461.0	1277.0	-1.0	1902.0	1213.0	-1.0	1996.0	1088.0	-1.0	1549.0	1287.0	-1.0	1936.0	1529.0	-1.0	2043.0	1273.0	-1.0	1822.0	1634.0	-1.0	2240.0	1653.0	-1.0	2627.0	1110.0	-1.0	1518.0	1425.0	-1.0	2511.0	947.0	-1.0	1246.0	958.0	-1.0	1575.0	859.0	-1.0	1123.0	
405.268	1006.0	-1.0	1576.0	972.0	-1.0	1330.0	955.0	-1.0	1460.0	1277.0	-1.0	1902.0	1211.0	-1.0	1990.0	1085.0	-1.0	1546.0	1284.0	-1.0	1928.0	1523.0	-1.0	2030.0	1272.0	-1.0	1818.0	1632.0	-1.0	2232.0	1653.0	-1.0	2622.0	1110.0	-1.0	1515.0	1425.0	-1.0	2507.0	946.0	-1.0	1242.0	958.0	-1.0	1571.0	858.0	-1.0	1122.0	
405.768	1005.0	-1.0	1571.0	971.0	-1.0	1329.0	954.0	-1.0	1459.0	1276.0	-1.0	1899.0	1208.0	-1.0	1984.0	1083.0	-1.0	1541.0	1282.0	-1.0	1921.0	1516.0	-1.0	2019.0	1270.0	-1.0	1811.0	1628.0	-1.0	2222.0	1650.0	-1.0	2616.0	1108.0	-1.0	1509.0	1423.0	-1.0	2502.0	946.0	-1.0	1240.0	956.0	-1.0	1567.0	857.0	-1.0	1119.0	
406.267	1004.0	-1.0	1567.0	971.0	-1.0	1327.0	954.0	-1.0	1455.0	1275.0	-1.0	1895.0	1207.0	-1.0	1978.0	1082.0	-1.0	1533.0	1281.0	-1.0	1918.0	1510.0	-1.0	2007.0	1269.0	-1.0	1804.0	1622.0	-1.0	2207.0	1646.0	-1.0	2604.0	1105.0	-1.0	1502.0	1422.0	-1.0	2495.0	946.0	-1.0	1235.0	954.0	-1.0	1563.0	855.0	-1.0	1115.0	
406.766	1004.0	-1.0	1567.0	971.0	-1.0	1328.0	952.0	-1.0	1454.0	1275.0	-1.0	1893.0	1206.0	-1.0	1977.0	1080.0	-1.0	1531.0	1282.0	-1.0	1919.0	1508.0	-1.0	2001.0	1268.0	-1.0	1804.0	1619.0	-1.0	2201.0	1646.0	-1.0	2605.0	1105.0	-1.0	1499.0	1420.0	-1.0	2491.0	945.0	-1.0	1233.0	955.0	-1.0	1561.0	855.0	-1.0	1112.0	
407.265	1003.0	-1.0	1565.0	970.0	-1.0	1325.0	952.0	-1.0	1453.0	1274.0	-1.0	1891.0	1207.0	-1.0	1977.0	1081.0	-1.0	1529.0	1283.0	-1.0	1922.0	1507.0	-1.0	1998.0	1269.0	-1.0	1803.0	1616.0	-1.0	2193.0	1644.0	-1.0	2601.0	1104.0	-1.0	1495.0	1420.0	-1.0	2488.0	946.0	-1.0	1232.0	953.0	-1.0	1558.0	854.0	-1.0	1109.0	
407.764	1003.0	-1.0	1563.0	971.0	-1.0	1323.0	952.0	-1.0	1450.0	1274.0	-1.0	1888.0	1208.0	-1.0	1978.0	1081.0	-1.0	1528.0	1285.0	-1.0	1924.0	1509.0	-1.0	1997.0	1269.0	-1.0	1802.0	1615.0	-1.0	2187.0	1643.0	-1.0	2596.0	1102.0	-1.0	1491.0	1419.0	-1.0	2485.0	946.0	-1.0	1231.0	951.0	-1.0	1557.0	853.0	-1.0	1107.0	
408.263	1004.0	-1.0	1567.0	971.0	-1.0	1325.0	951.0	-1.0	1450.0	1275.0	-1.0	1888.0	1210.0	-1.0	1981.0	1083.0	-1.0	1531.0	1286.0	-1.0	1930.0	1514.0	-1.0	2004.0	1271.0	-1.0	1808.0	1620.0	-1.0	2194.0	1645.0	-1.0	2602.0	1104.0	-1.0	1495.0	1420.0	-1.0	2488.0	947.0	-1.0	1232.0	953.0	-1.0	1558.0	854.0	-1.0	1106.0	
408.762	1005.0	-1.0	1569.0	971.0	-1.0	1326.0	951.0	-1.0	1452.0	1275.0	-1.0	1888.0	1211.0	-1.0	1985.0	1085.0	-1.0	1534.0	1289.0	-1.0	1934.0	1519.0	-1.0	2011.0	1272.0	-1.0	1813.0	1624.0	-1.0	2202.0	1648.0	-1.0	2610.0	1106.0	-1.0	1497.0	1422.0	-1.0	2495.0	948.0	-1.0	1235.0	954.0	-1.0	1561.0	854.0	-1.0	1107.0	
409.261	1005.0	-1.0	1568.0	972.0	-1.0	1326.0	952.0	-1.0	1452.0	1276.0	-1.0	1889.0	1212.0	-1.0	1986.0	1085.0	-1.0	1534.0	1290.0	-1.0	1936.0	1523.0	-1.0	2016.0	1274.0	-1.0	1816.0	1628.0	-1.0	2209.0	1651.0	-1.0	2614.0	1108.0	-1.0	1498.0	1425.0	-1.0	2502.0	949.0	-1.0	1238.0	955.0	-1.0	1562.0	856.0	-1.0	1108.0	
409.760	1006.0	-1.0	1572.0	975.0	-1.0	1332.0	954.0	-1.0	1456.0	1280.0	-1.0	1895.0	1214.0	-1.0	1988.0	1085.0	-1.0	1533.0	1291.0	-1.0	1938.0	1523.0	-1.0	2015.0	1276.0	-1.0	1819.0	1632.0	-1.0	2215.0	1653.0	-1.0	2620.0	1109.0	-1.0	1498.0	1430.0	-1.0	2510.0	951.0	-1.0	1239.0	954.0	-1.0	1560.0	857.0	-1.0	1110.0	
410.259	1009.0	-1.0	1579.0	980.0	-1.0	1339.0	958.0	-1.0	1462.0	1285.0	-1.0	1904.0	1216.0	-1.0	1995.0	1085.0	-1.0	1532.0	1297.0	-1.0	1947.0	1522.0	-1.0	2013.0	1281.0	-1.0	1827.0	1636.0	-1.0	2220.0	1661.0	-1.0	2632.0	1111.0	-1.0	1501.0	1435.0	-1.0	2520.0	952.0	-1.0	1240.0	956.0	-1.0	1560.0	859.0	-1.0	1112.0	
410.758	1011.0	-1.0	1581.0	983.0	-1.0	1346.0	959.0	-1.0	1467.0	1290.0	-1.0	1911.0	1219.0	-1.0	1998.0	1084.0	-1.0	1528.0	1302.0	-1.0	1959.0	1518.0	-1.0	2005.0	1283.0	-1.0	1833.0	1637.0	-1.0	2222.0	1666.0	-1.0	2642.0	1112.0	-1.0	1499.0	1440.0	-1.0	2529.0	954.0	-1.0	1242.0	956.0	-1.0	1560.0	861.0	-1.0	1115.0	
411.257	1011.0	-1.0	1582.0	986.0	-1.0	1348.0	961.0	-1.0	1469.0	1293.0	-1.0	1915.0	1220.0	-1.0	1998.0	1081.0	-1.0	1522.0	1307.0	-1.0	1966.0	1510.0	-1.0	1990.0	1284.0	-1.0	1833.0	1634.0	-1.0	2215.0	1668.0	-1.0	2642.0	1110.0	-1.0	1495.0	1445.0	-1.0	2535.0	955.0	-1.0	1244.0	955.0	-1.0	1560.0	862.0	-1.0	1116.0	
411.756	1011.0	-1.0	1578.0	988.0	-1.0	1349.0	962.0	-1.0	1468.0	1294.0	-1.0	1916.0	1219.0	-1.0	1993.0	1078.0	-1.0	1512.0	1309.0	-1.0	1967.0	1497.0	-1.0	1965.0	1282.0	-1.0	1830.0	1627.0	-1.0	2201.0	1668.0	-1.0	2635.0	1107.0	-1.0	1488.0	1445.0	-1.0	2535.0	955.0	-1.0	1242.0	955.0	-1.0	1556.0	863.0	-1.0	1116.0	
412.255	1012.0	-1.0	1582.0	988.0	-1.0	1352.0	964.0	-1.0	1472.0	1298.0	-1.0	1922.0	1218.0	-1.0	1990.0	1075.0	-1.0	1505.0	1310.0	-1.0	1969.0	1484.0	-1.0	1943.0	1282.0	-1.0	1825.0	1622.0	-1.0	2188.0	1666.0	-1.0	2629.0	1104.0	-1.0	1481.0	1448.0	-1.0	2535.0	954.0	-1.0	1242.0	955.0	-1.0	1553.0	863.0	-1.0	1114.0	
412.755	1013.0	-1.0	1582.0	990.0	-1.0	1353.0	964.0	-1.0	1473.0	1300.0	-1.0	1922.0	1217.0	-1.0	1986.0	1072.0	-1.0	1502.0	1311.0	-1.0	1970.0	1475.0	-1.0	1926.0	1280.0	-1.0	1823.0	1617.0	-1.0	2177.0	1666.0	-1.0	2626.0	1103.0	-1.0	1477.0	1452.0	-1.0	2540.0	957.0	-1.0	1244.0	955.0	-1.0	1554.0	864.0	-1.0	1116.0	
413.254	1012.0	-1.0	1581.0	990.0	-1.0	1352.0	965.0	-1.0	1472.0	1299.0	-1.0	1922.0	1217.0	-1.0	1984.0	1069.0	-1.0	1497.0	1311.0	-1.0	1968.0	1469.0	-1.0	1914.0	1279.0	-1.0	1819.0	1612.0	-1.0	2169.0	1665.0	-1.0	2622.0	1101.0	-1.0	1472.0	1454.0	-1.0	2543.0	957.0	-1.0	1245.0	956.0	-1.0	1555.0	865.0	-1.0	1117.0	
413.753	1013.0	-1.0	1579.0	989.0	-1.0	1350.0	965.0	-1.0	1473.0	1300.0	-1.0	1922.0	1218.0	-1.0	1983.0	1069.0	-1.0	1494.0	1310.0	-1.0	1966.0	1463.0	-1.0	1905.0	1279.0	-1.0	1817.0	1608.0	-1.0	2160.0	1666.0	-1.0	2620.0	1100.0	-1.0	1469.0	1455.0	-1.0	2544.0	957.0	-1.0	1245.0	957.0	-1.0	1552.0	866.0	-1.0	1116.0	
414.252	1013.0	-1.0	1581.0	991.0	-1.0	1349.0	966.0	-1.0	1473.0	1300.0	-1.0	1922.0	1218.0	-1.0	1985.0	1068.0	-1.0	1494.0	1312.0	-1.0	1968.0	1464.0	-1.0	1903.0	1279.0	-1.0	1821.0	1608.0	-1.0	2161.0	1671.0	-1.0	2629.0	1101.0	-1.0	1470.0	1458.0	-1.0	2552.0	959.0	-1.0	1248.0	958.0	-1.0	1556.0	868.0	-1.0	1119.0	
414.752	1013.0	-1.0	1581.0	990.0	-1.0	1350.0	967.0	-1.0	1474.0	1301.0	-1.0	1919.0	1221.0	-1.0	1988.0	1069.0	-1.0	1494.0	1313.0	-1.0	1972.0	1465.0	-1.0	1906.0	1281.0	-1.0	1826.0	1609.0	-1.0	2163.0	1674.0	-1.0	2639.0	1100.0	-1.0	1469.0	1459.0	-1.0	2557.0	961.0	-1.0	1250.0	959.0	-1.0	1560.0	870.0	-1.0	1121.0	
415.251	1014.0	-1.0	1581.0	990.0	-1.0	1348.0	967.0	-1.0	1473.0	1301.0	-1.0	1918.0	1222.0	-1.0	1991.0	1071.0	-1.0	1494.0	1315.0	-1.0	1975.0	1469.0	-1.0	1911.0	1281.0	-1.0	1827.0	1610.0	-1.0	2164.0	1677.0	-1.0	2642.0	1100.0	-1.0	1467.0	1461.0	-1.0	2556.0	961.0	-1.0	1250.0	961.0	-1.0	1561.0	870.0	-1.0	1123.0	
415.750	1015.0	-1.0	1583.0	991.0	-1.0	1349.0	967.0	-1.0	1475.0	1303.0	-1.0	1919.0	1225.0	-1.0	1998.0	1071.0	-1.0	1497.0	1317.0	-1.0	1979.0	1475.0	-1.0	1920.0	1283.0	-1.0	1833.0	1612.0	-1.0	2168.0	1679.0	-1.0	2653.0	1101.0	-1.0	1467.0	1462.0	-1.0	2558.0	962.0	-1.0	1250.0	962.0	-1.0	1562.0	871.0	-1.0	1124.0	
416.249	1015.0	-1.0	1583.0	991.0	-1.0	1349.0	967.0	-1.0	1476.0	1302.0	-1.0	1918.0	1226.0	-1.0	2001.0	1073.0	-1.0	1500.0	1320.0	-1.0	1984.0	1479.0	-1.0	1927.0	1283.0	-1.0	1836.0	1613.0	-1.0	2171.0	1681.0	-1.0	2659.0	1100.0	-1.0	1466.0	1464.0	-1.0	2561.0	963.0	-1.0	1250.0	962.0	-1.0	1564.0	872.0	-1.0	1125.0	
416.748	1013.0	-1.0	1580.0	991.0	-1.0	1346.0	967.0	-1.0	1475.0	1302.0	-1.0	1915.0	1228.0	-1.0	2004.0	1074.0	-1.0	1501.0	1320.0	-1.0	1986.0	1482.0	-1.0	1931.0	1283.0	-1.0	1836.0	1612.0	-1.0	2170.0	1681.0	-1.0	2660.0	1099.0	-1.0	1463.0	1464.0	-1.0	2562.0	963.0	-1.0	1250.0	963.0	-1.0	1565.0	873.0	-1.0	1124.0	
417.247	1013.0	-1.0	1579.0	991.0	-1.0	1344.0	967.0	-1.0	1475.0	1302.0	-1.0	1915.0	1227.0	-1.0	2002.0	1075.0	-1.0	1501.0	1321.0	-1.0	1986.0	1483.0	-1.0	1935.0	1282.0	-1.0	1832.0	1611.0	-1.0	2165.0	1680.0	-1.0	2658.0	1097.0	-1.0	1461.0	1461.0	-1.0	2561.0	963.0	-1.0	1249.0	962.0	-1.0	1562.0	874.0	-1.0	1123.0	
417.747	1014.0	-1.0	1581.0	992.0	-1.0	1344.0	968.0	-1.0	1477.0	1303.0	-1.0	1917.0	1226.0	-1.0	2004.0	1077.0	-1.0	1504.0	1322.0	-1.0	1989.0	1486.0	-1.0	1941.0	1281.0	-1.0	1832.0	1612.0	-1.0	2168.0	1680.0	-1.0	2658.0	1097.0	-1.0	1459.0	1462.0	-1.0	2559.0	963.0	-1.0	1249.0	962.0	-1.0	1561.0	875.0	-1.0	1123.0	
418.246	1014.0	-1.0	1582.0	992.0	-1.0	1343.0	967.0	-1.0	1478.0	1303.0	-1.0	1918.0	1228.0	-1.0	2006.0	1077.0	-1.0	1507.0	1321.0	-1.0	1989.0	1487.0	-1.0	1943.0	1280.0	-1.0	1832.0	1612.0	-1.0	2170.0	1681.0	-1.0	2658.0	1098.0	-1.0	1461.0	1463.0	-1.0	2562.0	964.0	-1.0	1250.0	963.0	-1.0	1564.0	875.0	-1.0	1124.0	
418.745	1013.0	-1.0	1578.0	990.0	-1.0	1341.0	966.0	-1.0	1479.0	1303.0	-1.0	1917.0	1227.0	-1.0	2005.0	1077.0	-1.0	1506.0	1321.0	-1.0	1987.0	1485.0	-1.0	1943.0	1278.0	-1.0	1828.0	1612.0	-1.0	2169.0	1679.0	-1.0	2656.0	1097.0	-1.0	1459.0	1463.0	-1.0	2563.0	964.0	-1.0	1251.0	963.0	-1.0	1565.0	875.0	-1.0	1124.0	
419.244	1012.0	-1.0	1575.0	990.0	-1.0	1339.0	966.0	-1.0	1478.0	1304.0	-1.0	1917.0	1226.0	-1.0	2002.0	1077.0	-1.0	1504.0	1321.0	-1.0	1986.0	1483.0	-1.0	1937.0	1276.0	-1.0	1822.0	1611.0	-1.0	2167.0	1678.0	-1.0	2651.0	1096.0	-1.0	1457.0	1462.0	-1.0	2564.0	965.0	-1.0	1251.0	963.0	-1.0	1563.0	876.0	-1.0	1124.0	
419.743	1012.0	-1.0	1577.0	991.0	-1.0	1339.0	968.0	-1.0	1481.0	1306.0	-1.0	1919.0	1225.0	-1.0	2003.0	1076.0	-1.0	1506.0	1321.0	-1.0	1985.0	1482.0	-1.0	1934.0	1277.0	-1.0	1820.0	1611.0	-1.0	2167.0	1678.0	-1.0	2650.0	1096.0	-1.0	1457.0	1462.0	-1.0	2561.0	964.0	-1.0	1249.0	964.0	-1.0	1562.0	876.0	-1.0	1123.0	
420.242	1012.0	-1.0	1577.0	991.0	-1.0	1338.0	968.0	-1.0	1482.0	1306.0	-1.0	1919.0	1227.0	-1.0	2004.0	1076.0	-1.0	1507.0	1320.0	-1.0	1984.0	1481.0	-1.0	1934.0	1277.0	-1.0	1823.0	1613.0	-1.0	2171.0	1680.0	-1.0	2653.0	1098.0	-1.0	1460.0	1463.0	-1.0	2564.0	966.0	-1.0	1251.0	964.0	-1.0	1563.0	877.0	-1.0	1124.0	
420.741	1011.0	-1.0	1574.0	990.0	-1.0	1336.0	967.0	-1.0	1481.0	1304.0	-1.0	1917.0	1226.0	-1.0	2002.0	1076.0	-1.0	1507.0	1320.0	-1.0	1984.0	1481.0	-1.0	1933.0	1278.0	-1.0	1823.0	1613.0	-1.0	2173.0	1681.0	-1.0	2657.0	1099.0	-1.0	1462.0	1463.0	-1.0	2565.0	966.0	-1.0	1253.0	963.0	-1.0	1564.0	877.0	-1.0	1125.0	
421.240	1009.0	-1.0	1569.0	988.0	-1.0	1333.0	966.0	-1.0	1478.0	1304.0	-1.0	1913.0	1226.0	-1.0	2001.0	1076.0	-1.0	1505.0	1320.0	-1.0	1981.0	1480.0	-1.0	1934.0	1277.0	-1.0	1823.0	1613.0	-1.0	2172.0	1682.0	-1.0	2657.0	1099.0	-1.0	1460.0	1462.0	-1.0	2562.0	966.0	-1.0	1251.0	963.0	-1.0	1562.0	876.0	-1.0	1122.0	
421.739	1010.0	-1.0	1568.0	989.0	-1.0	1331.0	965.0	-1.0	1479.0	1304.0	-1.0	1911.0	1225.0	-1.0	2000.0	1077.0	-1.0	1506.0	1320.0	-1.0	1979.0	1482.0	-1.0	1934.0	1278.0	-1.0	1823.0	1612.0	-1.0	2169.0	1682.0	-1.0	2657.0	1098.0	-1.0	1459.0	1460.0	-1.0	2555.0	965.0	-1.0	1248.0	963.0	-1.0	1558.0	876.0	-1.0	1120.0	
422.239	1010.0	-1.0	1568.0	989.0	-1.0	1329.0	965.0	-1.0	1478.0	1303.0	-1.0	1910.0	1226.0	-1.0	2003.0	1077.0	-1.0	1507.0	1320.0	-1.0	1979.0	1485.0	-1.0	1942.0	1278.0	-1.0	1826.0	1613.0	-1.0	2172.0	1684.0	-1.0	2663.0	1100.0	-1.0	1463.0	1460.0	-1.0	2551.0	965.0	-1.0	1246.0	961.0	-1.0	1557.0	876.0	-1.0	1117.0	
422.738	1009.0	-1.0	1565.0	988.0	-1.0	1327.0	965.0	-1.0	1477.0	1302.0	-1.0	1907.0	1227.0	-1.0	2005.0	1079.0	-1.0	1512.0	1320.0	-1.0	1979.0	1490.0	-1.0	1951.0	1280.0	-1.0	1829.0	1616.0	-1.0	2177.0	1684.0	-1.0	2666.0	1102.0	-1.0	1467.0	1460.0	-1.0	2551.0	965.0	-1.0	1246.0	962.0	-1.0	1557.0	874.0	-1.0	1115.0	
423.237	1007.0	-1.0	1560.0	987.0	-1.0	1323.0	964.0	-1.0	1474.0	1301.0	-1.0	1905.0	1228.0	-1.0	2005.0	1082.0	-1.0	1516.0	1321.0	-1.0	1981.0	1495.0	-1.0	1961.0	1279.0	-1.0	1830.0	1618.0	-1.0	2182.0	1685.0	-1.0	2665.0	1103.0	-1.0	1469.0	1458.0	-1.0	2549.0	965.0	-1.0	1246.0	961.0	-1.0	1556.0	875.0	-1.0	1116.0	
423.736	1006.0	-1.0	1554.0	986.0	-1.0	1319.0	963.0	-1.0	1473.0	1301.0	-1.0	1904.0	1229.0	-1.0	2008.0	1083.0	-1.0	1519.0	1322.0	-1.0	1982.0	1502.0	-1.0	1972.0	1279.0	-1.0	1827.0	1621.0	-1.0	2187.0	1682.0	-1.0	2662.0	1104.0	-1.0	1470.0	1457.0	-1.0	2546.0	965.0	-1.0	1247.0	960.0	-1.0	1553.0	873.0	-1.0	1114.0	
424.235	1006.0	-1.0	1555.0	985.0	-1.0	1319.0	963.0	-1.0	1473.0	1303.0	-1.0	1907.0	1231.0	-1.0	2011.0	1086.0	-1.0	1525.0	1324.0	-1.0	1986.0	1510.0	-1.0	1984.0	1280.0	-1.0	1827.0	1626.0	-1.0	2195.0	1683.0	-1.0	2661.0	1105.0	-1.0	1473.0	1455.0	-1.0	2543.0	964.0	-1.0	1245.0	958.0	-1.0	1550.0	874.0	-1.0	1113.0	
424.734	1006.0	-1.0	1556.0	986.0	-1.0	1320.0	965.0	-1.0	1475.0	1304.0	-1.0	1912.0	1232.0	-1.0	2016.0	1088.0	-1.0	1533.0	1328.0	-1.0	1991.0	1516.0	-1.0	1996.0	1282.0	-1.0	1832.0	1632.0	-1.0	2209.0	1686.0	-1.0	2666.0	1108.0	-1.0	1481.0	1456.0	-1.0	2546.0	965.0	-1.0	1249.0	958.0	-1.0	1551.0	873.0	-1.0	1115.0	
425.233	1006.0	-1.0	1555.0	987.0	-1.0	1319.0	964.0	-1.0	1477.0	1304.0	-1.0	1914.0	1234.0	-1.0	2020.0	1092.0	-1.0	1538.0	1329.0	-1.0	1996.0	1521.0	-1.0	2005.0	1285.0	-1.0	1837.0	1638.0	-1.0	2221.0	1688.0	-1.0	2672.0	1111.0	-1.0	1487.0	1456.0	-1.0	2550.0	965.0	-1.0	1251.0	958.0	-1.0	1553.0	874.0	-1.0	1115.0	
425.733	1005.0	-1.0	1554.0	986.0	-1.0	1319.0	965.0	-1.0	1477.0	1306.0	-1.0	1916.0	1235.0	-1.0	2023.0	1093.0	-1.0	1541.0	1331.0	-1.0	2001.0	1525.0	-1.0	2013.0	1286.0	-1.0	1840.0	1641.0	-1.0	2229.0	1689.0	-1.0	2674.0	1114.0	-1.0	1491.0	1457.0	-1.0	2550.0	964.0	-1.0	1251.0	958.0	-1.0	1552.0	874.0	-1.0	1116.0	
426.233	1006.0	-1.0	1558.0	987.0	-1.0	1321.0	965.0	-1.0	1478.0	1307.0	-1.0	1920.0	1236.0	-1.0	2028.0	1094.0	-1.0	1545.0	1334.0	-1.0	2008.0	1529.0	-1.0	2020.0	1288.0	-1.0	1846.0	1646.0	-1.0	2237.0	1692.0	-1.0	2685.0	1115.0	-1.0	1495.0	1456.0	-1.0	2551.0	965.0	-1.0	1250.0	959.0	-1.0	1553.0	874.0	-1.0	1116.0	
426.732	1008.0	-1.0	1560.0	987.0	-1.0	1322.0	964.0	-1.0	1479.0	1307.0	-1.0	1921.0	1238.0	-1.0	2032.0	1093.0	-1.0	1544.0	1335.0	-1.0	2010.0	1530.0	-1.0	2020.0	1288.0	-1.0	1851.0	1645.0	-1.0	2234.0	1695.0	-1.0	2690.0	1115.0	-1.0	1496.0	1456.0	-1.0	2551.0	965.0	-1.0	1252.0	958.0	-1.0	1554.0	873.0	-1.0	1116.0	
427.231	1006.0	-1.0	1557.0	985.0	-1.0	1319.0	963.0	-1.0	1478.0	1305.0	-1.0	1919.0	1237.0	-1.0	2032.0	1093.0	-1.0	1540.0	1336.0	-1.0	2011.0	1527.0	-1.0	2015.0	1288.0	-1.0	1848.0	1641.0	-1.0	2223.0	1694.0	-1.0	2690.0	1113.0	-1.0	1490.0	1456.0	-1.0	2549.0	963.0	-1.0	1248.0	958.0	-1.0	1554.0	873.0	-1.0	1115.0	
427.730	1009.0	-1.0	1563.0	987.0	-1.0	1321.0	964.0	-1.0	1480.0	1305.0	-1.0	1918.0	1240.0	-1.0	2035.0	1090.0	-1.0	1536.0	1333.0	-1.0	2011.0	1526.0	-1.0	2011.0	1287.0	-1.0	1847.0	1635.0	-1.0	2212.0	1695.0	-1.0	2693.0	1110.0	-1.0	1484.0	1454.0	-1.0	2547.0	963.0	-1.0	1248.0	961.0	-1.0	1557.0	873.0	-1.0	1116.0	
428.229	1011.0	-1.0	1570.0	988.0	-1.0	1324.0	965.0	-1.0	1483.0	1306.0	-1.0	1921.0	1241.0	-1.0	2043.0	1090.0	-1.0	1538.0	1332.0	-1.0	2011.0	1531.0	-1.0	2021.0	1288.0	-1.0	1855.0	1634.0	-1.0	2214.0	1701.0	-1.0	2713.0	1111.0	-1.0	1488.0	1455.0	-1.0	2551.0	966.0	-1.0	1253.0	965.0	-1.0	1568.0	875.0	-1.0	1119.0	
428.728	1019.0	-1.0	1589.0	996.0	-1.0	1342.0	968.0	-1.0	1491.0	1315.0	-1.0	1942.0	1251.0	-1.0	2068.0	1087.0	-1.0	1535.0	1331.0	-1.0	2017.0	1543.0	-1.0	2043.0	1287.0	-1.0	1856.0	1631.0	-1.0	2212.0	1709.0	-1.0	2728.0	1109.0	-1.0	1486.0	1459.0	-1.0	2559.0	970.0	-1.0	1263.0	972.0	-1.0	1581.0	881.0	-1.0	1128.0	
429.227	1019.0	-1.0	1591.0	998.0	-1.0	1344.0	966.0	-1.0	1488.0	1318.0	-1.0	1946.0	1250.0	-1.0	2066.0	1090.0	-1.0	1540.0	1328.0	-1.0	2016.0	1551.0	-1.0	2059.0	1287.0	-1.0	1859.0	1633.0	-1.0	2219.0	1708.0	-1.0	2725.0	1112.0	-1.0	1493.0	1457.0	-1.0	2557.0	971.0	-1.0	1266.0	973.0	-1.0	1584.0	882.0	-1.0	1131.0	
429.726	1016.0	-1.0	1583.0	997.0	-1.0	1341.0	964.0	-1.0	1483.0	1314.0	-1.0	1942.0	1247.0	-1.0	2062.0	1094.0	-1.0	1550.0	1326.0	-1.0	2015.0	1557.0	-1.0	2074.0	1288.0	-1.0	1863.0	1640.0	-1.0	2234.0	1704.0	-1.0	2723.0	1116.0	-1.0	1504.0	1452.0	-1.0	2552.0	971.0	-1.0	1268.0	971.0	-1.0	1583.0	881.0	-1.0	1132.0	
430.225	1016.0	-1.0	1581.0	996.0	-1.0	1340.0	962.0	-1.0	1480.0	1313.0	-1.0	1940.0	1246.0	-1.0	2064.0	1098.0	-1.0	1558.0	1326.0	-1.0	2016.0	1565.0	-1.0	2092.0	1289.0	-1.0	1865.0	1648.0	-1.0	2250.0	1703.0	-1.0	2720.0	1119.0	-1.0	1510.0	1449.0	-1.0	2548.0	970.0	-1.0	1269.0	970.0	-1.0	1581.0	881.0	-1.0	1131.0	
430.724	1015.0	-1.0	1584.0	994.0	-1.0	1340.0	961.0	-1.0	1480.0	1312.0	-1.0	1941.0	1247.0	-1.0	2070.0	1100.0	-1.0	1566.0	1327.0	-1.0	2021.0	1575.0	-1.0	2111.0	1291.0	-1.0	1870.0	1657.0	-1.0	2265.0	1704.0	-1.0	2721.0	1123.0	-1.0	1518.0	1446.0	-1.0	2543.0	970.0	-1.0	1269.0	970.0	-1.0	1580.0	881.0	-1.0	1133.0	
431.223	1015.0	-1.0	1586.0	995.0	-1.0	1341.0	961.0	-1.0	1481.0	1309.0	-1.0	1942.0	1248.0	-1.0	2073.0	1103.0	-1.0	1572.0	1328.0	-1.0	2025.0	1582.0	-1.0	2126.0	1293.0	-1.0	1876.0	1663.0	-1.0	2281.0	1705.0	-1.0	2724.0	1126.0	-1.0	1525.0	1446.0	-1.0	2546.0	971.0	-1.0	1272.0	969.0	-1.0	1584.0	881.0	-1.0	1137.0	
431.722	1016.0	-1.0	1587.0	995.0	-1.0	1343.0	960.0	-1.0	1483.0	1310.0	-1.0	1943.0	1248.0	-1.0	2076.0	1104.0	-1.0	1577.0	1328.0	-1.0	2028.0	1586.0	-1.0	2135.0	1294.0	-1.0	1879.0	1665.0	-1.0	2288.0	1704.0	-1.0	2725.0	1126.0	-1.0	1528.0	1446.0	-1.0	2545.0	971.0	-1.0	1274.0	969.0	-1.0	1586.0	882.0	-1.0	1139.0	
432.221	1015.0	-1.0	1587.0	996.0	-1.0	1345.0	959.0	-1.0	1482.0	1307.0	-1.0	1940.0	1248.0	-1.0	2074.0	1104.0	-1.0	1577.0	1326.0	-1.0	2028.0	1588.0	-1.0	2138.0	1294.0	-1.0	1879.0	1666.0	-1.0	2290.0	1703.0	-1.0	2724.0	1128.0	-1.0	1532.0	1442.0	-1.0	2541.0	969.0	-1.0	1272.0	969.0	-1.0	1583.0	882.0	-1.0	1137.0	
432.720	1015.0	-1.0	1586.0	995.0	-1.0	1344.0	960.0	-1.0	1480.0	1307.0	-1.0	1939.0	1247.0	-1.0	2074.0	1104.0	-1.0	1575.0	1326.0	-1.0	2028.0	1585.0	-1.0	2131.0	1293.0	-1.0	1877.0	1662.0	-1.0	2281.0	1701.0	-1.0	2716.0	1128.0	-1.0	1531.0	1439.0	-1.0	2534.0	965.0	-1.0	1267.0	965.0	-1.0	1577.0	880.0	-1.0	1134.0	
433.219	1014.0	-1.0	1585.0	995.0	-1.0	1343.0	958.0	-1.0	1482.0	1306.0	-1.0	1939.0	1247.0	-1.0	2076.0	1101.0	-1.0	1568.0	1328.0	-1.0	2032.0	1579.0	-1.0	2118.0	1293.0	-1.0	1876.0	1659.0	-1.0	2269.0	1704.0	-1.0	2722.0	1126.0	-1.0	1528.0	1439.0	-1.0	2532.0	966.0	-1.0	1264.0	965.0	-1.0	1575.0	878.0	-1.0	1132.0	
433.719	1010.0	-1.0	1580.0	992.0	-1.0	1340.0	956.0	-1.0	1478.0	1301.0	-1.0	1930.0	1246.0	-1.0	2072.0	1097.0	-1.0	1557.0	1327.0	-1.0	2032.0	1569.0	-1.0	2097.0	1291.0	-1.0	1873.0	1649.0	-1.0	2250.0	1700.0	-1.0	2716.0	1123.0	-1.0	1522.0	1441.0	-1.0	2534.0	966.0	-1.0	1266.0	966.0	-1.0	1578.0	877.0	-1.0	1131.0	
434.218	1006.0	-1.0	1572.0	990.0	-1.0	1335.0	955.0	-1.0	1474.0	1297.0	-1.0	1921.0	1243.0	-1.0	2063.0	1090.0	-1.0	1545.0	1324.0	-1.0	2025.0	1556.0	-1.0	2071.0	1286.0	-1.0	1866.0	1638.0	-1.0	2230.0	1694.0	-1.0	2705.0	1120.0	-1.0	1515.0	1441.0	-1.0	2534.0	965.0	-1.0	1263.0	964.0	-1.0	1577.0	876.0	-1.0	1129.0	
434.717	1004.0	-1.0	1566.0	989.0	-1.0	1332.0	954.0	-1.0	1471.0	1295.0	-1.0	1915.0	1239.0	-1.0	2054.0	1086.0	-1.0	1535.0	1321.0	-1.0	2017.0	1544.0	-1.0	2049.0	1283.0	-1.0	1860.0	1632.0	-1.0	2216.0	1688.0	-1.0	2693.0	1116.0	-1.0	1509.0	1440.0	-1.0	2530.0	962.0	-1.0	1261.0	963.0	-1.0	1572.0	873.0	-1.0	1125.0	
435.216	1004.0	-1.0	1561.0	988.0	-1.0	1329.0	954.0	-1.0	1470.0	1293.0	-1.0	1910.0	1235.0	-1.0	2046.0	1084.0	-1.0	1529.0	1318.0	-1.0	2009.0	1536.0	-1.0	2031.0	1281.0	-1.0	1853.0	1627.0	-1.0	2208.0	1682.0	-1.0	2683.0	1113.0	-1.0	1503.0	1438.0	-1.0	2527.0	961.0	-1.0	1259.0	959.0	-1.0	1566.0	870.0	-1.0	1120.0	
435.715	1004.0	-1.0	1558.0	986.0	-1.0	1323.0	953.0	-1.0	1467.0	1293.0	-1.0	1907.0	1232.0	-1.0	2038.0	1082.0	-1.0	1523.0	1315.0	-1.0	2000.0	1529.0	-1.0	2017.0	1279.0	-1.0	1848.0	1623.0	-1.0	2200.0	1677.0	-1.0	2674.0	1111.0	-1.0	1498.0	1436.0	-1.0	2522.0	958.0	-1.0	1255.0	957.0	-1.0	1560.0	868.0	-1.0	1116.0	
436.214	1002.0	-1.0	1557.0	984.0	-1.0	1321.0	954.0	-1.0	1468.0	1292.0	-1.0	1905.0	1230.0	-1.0	2033.0	1080.0	-1.0	1519.0	1312.0	-1.0	1993.0	1523.0	-1.0	2006.0	1276.0	-1.0	1845.0	1623.0	-1.0	2197.0	1673.0	-1.0	2664.0	1108.0	-1.0	1494.0	1433.0	-1.0	2514.0	956.0	-1.0	1249.0	952.0	-1.0	1554.0	866.0	-1.0	1111.0	
436.714	1001.0	-1.0	1554.0	981.0	-1.0	1315.0	953.0	-1.0	1467.0	1291.0	-1.0	1902.0	1227.0	-1.0	2027.0	1080.0	-1.0	1519.0	1310.0	-1.0	1986.0	1519.0	-1.0	1999.0	1275.0	-1.0	1844.0	1624.0	-1.0	2202.0	1671.0	-1.0	2663.0	1108.0	-1.0	1494.0	1431.0	-1.0	2511.0	954.0	-1.0	1248.0	952.0	-1.0	1550.0	864.0	-1.0	1109.0	
437.213	1001.0	-1.0	1552.0	980.0	-1.0	1310.0	951.0	-1.0	1464.0	1289.0	-1.0	1897.0	1226.0	-1.0	2023.0	1080.0	-1.0	1520.0	1308.0	-1.0	1980.0	1517.0	-1.0	1995.0	1274.0	-1.0	1843.0	1625.0	-1.0	2204.0	1669.0	-1.0	2665.0	1107.0	-1.0	1493.0	1431.0	-1.0	2511.0	954.0	-1.0	1247.0	952.0	-1.0	1550.0	863.0	-1.0	1110.0	
437.713	999.0	-1.0	1548.0	978.0	-1.0	1305.0	952.0	-1.0	1462.0	1288.0	-1.0	1894.0	1226.0	-1.0	2021.0	1082.0	-1.0	1521.0	1305.0	-1.0	1974.0	1516.0	-1.0	1995.0	1273.0	-1.0	1842.0	1625.0	-1.0	2205.0	1668.0	-1.0	2664.0	1107.0	-1.0	1493.0	1429.0	-1.0	2508.0	953.0	-1.0	1247.0	952.0	-1.0	1551.0	864.0	-1.0	1110.0	
438.213	1000.0	-1.0	1551.0	977.0	-1.0	1305.0	951.0	-1.0	1464.0	1289.0	-1.0	1896.0	1226.0	-1.0	2022.0	1083.0	-1.0	1525.0	1305.0	-1.0	1975.0	1520.0	-1.0	2001.0	1273.0	-1.0	1841.0	1627.0	-1.0	2209.0	1669.0	-1.0	2666.0	1106.0	-1.0	1494.0	1427.0	-1.0	2506.0	953.0	-1.0	1245.0	952.0	-1.0	1551.0	864.0	-1.0	1110.0	
438.712	1001.0	-1.0	1554.0	978.0	-1.0	1305.0	952.0	-1.0	1465.0	1289.0	-1.0	1897.0	1227.0	-1.0	2024.0	1086.0	-1.0	1533.0	1306.0	-1.0	1976.0	1524.0	-1.0	2010.0	1274.0	-1.0	1846.0	1630.0	-1.0	2220.0	1670.0	-1.0	2671.0	1110.0	-1.0	1501.0	1428.0	-1.0	2508.0	953.0	-1.0	1246.0	953.0	-1.0	1552.0	864.0	-1.0	1110.0	
439.211	1000.0	-1.0	1554.0	976.0	-1.0	1302.0	952.0	-1.0	1464.0	1290.0	-1.0	1898.0	1227.0	-1.0	2027.0	1088.0	-1.0	1539.0	1307.0	-1.0	1976.0	1528.0	-1.0	2018.0	1274.0	-1.0	1848.0	1633.0	-1.0	2226.0	1670.0	-1.0	2676.0	1110.0	-1.0	1507.0	1428.0	-1.0	2509.0	953.0	-1.0	1247.0	952.0	-1.0	1552.0	864.0	-1.0	1111.0	
439.711	999.0	-1.0	1550.0	976.0	-1.0	1299.0	951.0	-1.0	1462.0	1288.0	-1.0	1897.0	1228.0	-1.0	2027.0	1091.0	-1.0	1541.0	1306.0	-1.0	1975.0	1531.0	-1.0	2024.0	1275.0	-1.0	1847.0	1635.0	-1.0	2228.0	1668.0	-1.0	2672.0	1111.0	-1.0	1508.0	1425.0	-1.0	2506.0	951.0	-1.0	1247.0	953.0	-1.0	1550.0	862.0	-1.0	1109.0	
440.210	1000.0	-1.0	1551.0	974.0	-1.0	1299.0	952.0	-1.0	1464.0	1289.0	-1.0	1899.0	1228.0	-1.0	2027.0	1092.0	-1.0	1546.0	1307.0	-1.0	1974.0	1535.0	-1.0	2030.0	1274.0	-1.0	1844.0	1635.0	-1.0	2231.0	1667.0	-1.0	2667.0	1112.0	-1.0	1509.0	1423.0	-1.0	2500.0	950.0	-1.0	1244.0	951.0	-1.0	1548.0	861.0	-1.0	1109.0	
440.709	999.0	-1.0	1552.0	975.0	-1.0	1301.0	953.0	-1.0	1465.0	1289.0	-1.0	1901.0	1230.0	-1.0	2030.0	1095.0	-1.0	1551.0	1305.0	-1.0	1974.0	1540.0	-1.0	2039.0	1274.0	-1.0	1844.0	1638.0	-1.0	2235.0	1668.0	-1.0	2669.0	1113.0	-1.0	1514.0	1423.0	-1.0	2501.0	951.0	-1.0	1247.0	951.0	-1.0	1552.0	863.0	-1.0	1111.0	
441.208	1000.0	-1.0	1551.0	976.0	-1.0	1303.0	953.0	-1.0	1466.0	1290.0	-1.0	1903.0	1230.0	-1.0	2033.0	1096.0	-1.0	1557.0	1305.0	-1.0	1972.0	1544.0	-1.0	2046.0	1273.0	-1.0	1842.0	1639.0	-1.0	2238.0	1667.0	-1.0	2670.0	1112.0	-1.0	1515.0	1424.0	-1.0	2503.0	953.0	-1.0	1251.0	953.0	-1.0	1556.0	865.0	-1.0	1116.0	
441.707	1000.0	-1.0	1548.0	976.0	-1.0	1303.0	952.0	-1.0	1464.0	1290.0	-1.0	1906.0	1231.0	-1.0	2032.0	1098.0	-1.0	1559.0	1305.0	-1.0	1970.0	1545.0	-1.0	2053.0	1271.0	-1.0	1837.0	1640.0	-1.0	2242.0	1666.0	-1.0	2665.0	1112.0	-1.0	1515.0	1425.0	-1.0	2504.0	954.0	-1.0	1255.0	953.0	-1.0	1557.0	868.0	-1.0	1123.0	
442.206	999.0	-1.0	1549.0	977.0	-1.0	1306.0	954.0	-1.0	1466.0	1292.0	-1.0	1913.0	1231.0	-1.0	2033.0	1099.0	-1.0	1564.0	1304.0	-1.0	1968.0	1550.0	-1.0	2061.0	1270.0	-1.0	1832.0	1643.0	-1.0	2248.0	1664.0	-1.0	2658.0	1112.0	-1.0	1517.0	1424.0	-1.0	2502.0	954.0	-1.0	1256.0	953.0	-1.0	1556.0	869.0	-1.0	1124.0	
442.706	998.0	-1.0	1549.0	976.0	-1.0	1309.0	954.0	-1.0	1467.0	1292.0	-1.0	1916.0	1231.0	-1.0	2033.0	1102.0	-1.0	1569.0	1304.0	-1.0	1966.0	1552.0	-1.0	2066.0	1270.0	-1.0	1834.0	1646.0	-1.0	2258.0	1665.0	-1.0	2658.0	1115.0	-1.0	1522.0	1425.0	-1.0	2506.0	956.0	-1.0	1259.0	954.0	-1.0	1558.0	869.0	-1.0	1127.0	
443.205	998.0	-1.0	1547.0	975.0	-1.0	1309.0	953.0	-1.0	1465.0	1292.0	-1.0	1917.0	1232.0	-1.0	2033.0	1101.0	-1.0	1571.0	1302.0	-1.0	1966.0	1553.0	-1.0	2072.0	1269.0	-1.0	1831.0	1650.0	-1.0	2265.0	1665.0	-1.0	2656.0	1115.0	-1.0	1525.0	1424.0	-1.0	2504.0	955.0	-1.0	1259.0	953.0	-1.0	1558.0	868.0	-1.0	1127.0	
443.704	997.0	-1.0	1548.0	976.0	-1.0	1309.0	954.0	-1.0	1468.0	1291.0	-1.0	1919.0	1231.0	-1.0	2032.0	1100.0	-1.0	1569.0	1303.0	-1.0	1964.0	1553.0	-1.0	2072.0	1269.0	-1.0	1829.0	1651.0	-1.0	2266.0	1664.0	-1.0	2652.0	1116.0	-1.0	1526.0	1423.0	-1.0	2500.0	952.0	-1.0	1255.0	952.0	-1.0	1555.0	867.0	-1.0	1124.0	
444.203	998.0	-1.0	1548.0	974.0	-1.0	1310.0	953.0	-1.0	1466.0	1289.0	-1.0	1915.0	1231.0	-1.0	2029.0	1100.0	-1.0	1568.0	1301.0	-1.0	1963.0	1549.0	-1.0	2066.0	1269.0	-1.0	1828.0	1647.0	-1.0	2262.0	1664.0	-1.0	2652.0	1116.0	-1.0	1526.0	1422.0	-1.0	2499.0	951.0	-1.0	1255.0	952.0	-1.0	1554.0	864.0	-1.0	1123.0	
444.703	996.0	-1.0	1544.0	972.0	-1.0	1307.0	951.0	-1.0	1462.0	1285.0	-1.0	1909.0	1228.0	-1.0	2024.0	1099.0	-1.0	1562.0	1299.0	-1.0	1958.0	1544.0	-1.0	2057.0	1267.0	-1.0	1821.0	1643.0	-1.0	2248.0	1661.0	-1.0	2647.0	1114.0	-1.0	1522.0	1420.0	-1.0	2493.0	950.0	-1.0	1251.0	950.0	-1.0	1553.0	863.0	-1.0	1119.0	
445.202	996.0	-1.0	1546.0	972.0	-1.0	1306.0	952.0	-1.0	1462.0	1284.0	-1.0	1904.0	1226.0	-1.0	2020.0	1097.0	-1.0	1558.0	1298.0	-1.0	1955.0	1540.0	-1.0	2047.0	1264.0	-1.0	1814.0	1637.0	-1.0	2234.0	1656.0	-1.0	2635.0	1110.0	-1.0	1516.0	1418.0	-1.0	2485.0	947.0	-1.0	1247.0	949.0	-1.0	1548.0	861.0	-1.0	1115.0	
445.702	995.0	-1.0	1545.0	971.0	-1.0	1303.0	951.0	-1.0	1458.0	1281.0	-1.0	1899.0	1224.0	-1.0	2013.0	1095.0	-1.0	1556.0	1296.0	-1.0	1952.0	1534.0	-1.0	2037.0	1261.0	-1.0	1809.0	1630.0	-1.0	2221.0	1650.0	-1.0	2625.0	1108.0	-1.0	1510.0	1416.0	-1.0	2484.0	947.0	-1.0	1245.0	949.0	-1.0	1549.0	859.0	-1.0	1114.0	
446.202	994.0	-1.0	1542.0	969.0	-1.0	1301.0	949.0	-1.0	1455.0	1278.0	-1.0	1892.0	1221.0	-1.0	2007.0	1094.0	-1.0	1554.0	1294.0	-1.0	1947.0	1529.0	-1.0	2025.0	1259.0	-1.0	1805.0	1625.0	-1.0	2210.0	1646.0	-1.0	2617.0	1104.0	-1.0	1506.0	1414.0	-1.0	2481.0	946.0	-1.0	1245.0	949.0	-1.0	1549.0	859.0	-1.0	1112.0	
446.702	995.0	-1.0	1547.0	968.0	-1.0	1301.0	948.0	-1.0	1455.0	1277.0	-1.0	1892.0	1219.0	-1.0	2005.0	1095.0	-1.0	1555.0	1294.0	-1.0	1944.0	1528.0	-1.0	2021.0	1259.0	-1.0	1804.0	1622.0	-1.0	2206.0	1644.0	-1.0	2614.0	1104.0	-1.0	1504.0	1413.0	-1.0	2480.0	947.0	-1.0	1246.0	947.0	-1.0	1548.0	859.0	-1.0	1112.0	
447.201	996.0	-1.0	1551.0	970.0	-1.0	1303.0	949.0	-1.0	1458.0	1279.0	-1.0	1895.0	1221.0	-1.0	2016.0	1094.0	-1.0	1553.0	1293.0	-1.0	1949.0	1527.0	-1.0	2019.0	1259.0	-1.0	1808.0	1619.0	-1.0	2201.0	1651.0	-1.0	2631.0	1102.0	-1.0	1501.0	1418.0	-1.0	2493.0	948.0	-1.0	1252.0	950.0	-1.0	1555.0	861.0	-1.0	1118.0	
447.701	1001.0	-1.0	1562.0	975.0	-1.0	1315.0	954.0	-1.0	1467.0	1283.0	-1.0	1904.0	1231.0	-1.0	2038.0	1088.0	-1.0	1539.0	1298.0	-1.0	1962.0	1528.0	-1.0	2017.0	1258.0	-1.0	1811.0	1610.0	-1.0	2185.0	1661.0	-1.0	2655.0	1099.0	-1.0	1492.0	1425.0	-1.0	2510.0	951.0	-1.0	1258.0	954.0	-1.0	1564.0	862.0	-1.0	1121.0	
448.200	1005.0	-1.0	1569.0	979.0	-1.0	1326.0	958.0	-1.0	1475.0	1288.0	-1.0	1914.0	1238.0	-1.0	2055.0	1082.0	-1.0	1522.0	1304.0	-1.0	1978.0	1525.0	-1.0	2009.0	1260.0	-1.0	1814.0	1601.0	-1.0	2166.0	1668.0	-1.0	2671.0	1096.0	-1.0	1484.0	1429.0	-1.0	2520.0	952.0	-1.0	1259.0	954.0	-1.0	1568.0	863.0	-1.0	1123.0	
448.699	1008.0	-1.0	1577.0	985.0	-1.0	1336.0	962.0	-1.0	1484.0	1293.0	-1.0	1923.0	1242.0	-1.0	2065.0	1076.0	-1.0	1513.0	1315.0	-1.0	1998.0	1522.0	-1.0	2001.0	1262.0	-1.0	1820.0	1597.0	-1.0	2159.0	1674.0	-1.0	2685.0	1095.0	-1.0	1480.0	1433.0	-1.0	2527.0	951.0	-1.0	1258.0	956.0	-1.0	1567.0	861.0	-1.0	1121.0	
449.198	1012.0	-1.0	1582.0	989.0	-1.0	1345.0	964.0	-1.0	1488.0	1296.0	-1.0	1925.0	1244.0	-1.0	2067.0	1072.0	-1.0	1504.0	1322.0	-1.0	2012.0	1517.0	-1.0	1991.0	1263.0	-1.0	1823.0	1593.0	-1.0	2149.0	1677.0	-1.0	2689.0	1092.0	-1.0	1474.0	1434.0	-1.0	2532.0	949.0	-1.0	1256.0	955.0	-1.0	1567.0	859.0	-1.0	1118.0	
449.697	1013.0	-1.0	1582.0	993.0	-1.0	1351.0	964.0	-1.0	1487.0	1296.0	-1.0	1924.0	1244.0	-1.0	2065.0	1069.0	-1.0	1496.0	1326.0	-1.0	2017.0	1512.0	-1.0	1981.0	1264.0	-1.0	1822.0	1586.0	-1.0	2136.0	1675.0	-1.0	2684.0	1089.0	-1.0	1468.0	1432.0	-1.0	2529.0	947.0	-1.0	1254.0	954.0	-1.0	1564.0	857.0	-1.0	1115.0	
450.196	1014.0	-1.0	1586.0	997.0	-1.0	1357.0	967.0	-1.0	1490.0	1297.0	-1.0	1926.0	1244.0	-1.0	2062.0	1067.0	-1.0	1492.0	1328.0	-1.0	2022.0	1508.0	-1.0	1972.0	1263.0	-1.0	1821.0	1580.0	-1.0	2123.0	1676.0	-1.0	2682.0	1087.0	-1.0	1463.0	1433.0	-1.0	2529.0	946.0	-1.0	1251.0	952.0	-1.0	1560.0	856.0	-1.0	1113.0	
450.695	1015.0	-1.0	1588.0	999.0	-1.0	1362.0	968.0	-1.0	1492.0	1299.0	-1.0	1929.0	1243.0	-1.0	2059.0	1066.0	-1.0	1491.0	1332.0	-1.0	2025.0	1505.0	-1.0	1967.0	1263.0	-1.0	1822.0	1578.0	-1.0	2121.0	1675.0	-1.0	2685.0	1087.0	-1.0	1463.0	1435.0	-1.0	2535.0	947.0	-1.0	1254.0	952.0	-1.0	1562.0	858.0	-1.0	1116.0	
451.194	1015.0	-1.0	1588.0	1000.0	-1.0	1366.0	968.0	-1.0	1493.0	1301.0	-1.0	1933.0	1242.0	-1.0	2056.0	1066.0	-1.0	1492.0	1334.0	-1.0	2029.0	1502.0	-1.0	1964.0	1264.0	-1.0	1826.0	1579.0	-1.0	2125.0	1677.0	-1.0	2685.0	1088.0	-1.0	1467.0	1438.0	-1.0	2543.0	948.0	-1.0	1258.0	952.0	-1.0	1564.0	859.0	-1.0	1119.0	
451.693	1017.0	-1.0	1591.0	1002.0	-1.0	1371.0	969.0	-1.0	1497.0	1303.0	-1.0	1939.0	1242.0	-1.0	2055.0	1067.0	-1.0	1497.0	1335.0	-1.0	2032.0	1502.0	-1.0	1965.0	1266.0	-1.0	1829.0	1584.0	-1.0	2134.0	1677.0	-1.0	2688.0	1091.0	-1.0	1473.0	1438.0	-1.0	2546.0	949.0	-1.0	1262.0	951.0	-1.0	1563.0	860.0	-1.0	1122.0	
452.192	1017.0	-1.0	1593.0	1003.0	-1.0	1373.0	970.0	-1.0	1499.0	1304.0	-1.0	1946.0	1242.0	-1.0	2054.0	1071.0	-1.0	1505.0	1337.0	-1.0	2037.0	1504.0	-1.0	1973.0	1269.0	-1.0	1837.0	1592.0	-1.0	2152.0	1681.0	-1.0	2696.0	1095.0	-1.0	1483.0	1440.0	-1.0	2555.0	951.0	-1.0	1268.0	952.0	-1.0	1565.0	861.0	-1.0	1126.0	
452.691	1016.0	-1.0	1592.0	1003.0	-1.0	1374.0	970.0	-1.0	1499.0	1305.0	-1.0	1948.0	1242.0	-1.0	2056.0	1072.0	-1.0	1511.0	1339.0	-1.0	2039.0	1509.0	-1.0	1981.0	1271.0	-1.0	1843.0	1599.0	-1.0	2165.0	1683.0	-1.0	2705.0	1098.0	-1.0	1492.0	1441.0	-1.0	2557.0	952.0	-1.0	1270.0	950.0	-1.0	1566.0	862.0	-1.0	1129.0	
453.190	1018.0	-1.0	1595.0	1004.0	-1.0	1377.0	970.0	-1.0	1501.0	1306.0	-1.0	1952.0	1244.0	-1.0	2059.0	1074.0	-1.0	1515.0	1342.0	-1.0	2044.0	1514.0	-1.0	1990.0	1274.0	-1.0	1845.0	1603.0	-1.0	2174.0	1685.0	-1.0	2709.0	1100.0	-1.0	1495.0	1441.0	-1.0	2559.0	952.0	-1.0	1271.0	951.0	-1.0	1564.0	861.0	-1.0	1130.0	
453.689	1017.0	-1.0	1595.0	1004.0	-1.0	1377.0	970.0	-1.0	1502.0	1306.0	-1.0	1953.0	1244.0	-1.0	2059.0	1076.0	-1.0	1516.0	1343.0	-1.0	2048.0	1515.0	-1.0	1996.0	1274.0	-1.0	1846.0	1606.0	-1.0	2178.0	1685.0	-1.0	2711.0	1100.0	-1.0	1496.0	1443.0	-1.0	2564.0	952.0	-1.0	1272.0	948.0	-1.0	1566.0	862.0	-1.0	1130.0	
454.188	1015.0	-1.0	1590.0	1003.0	-1.0	1375.0	969.0	-1.0	1501.0	1306.0	-1.0	1952.0	1244.0	-1.0	2059.0	1075.0	-1.0	1518.0	1343.0	-1.0	2048.0	1515.0	-1.0	1995.0	1272.0	-1.0	1844.0	1605.0	-1.0	2176.0	1683.0	-1.0	2707.0	1097.0	-1.0	1493.0	1443.0	-1.0	2565.0	950.0	-1.0	1271.0	948.0	-1.0	1563.0	860.0	-1.0	1131.0	
454.687	1013.0	-1.0	1587.0	1002.0	-1.0	1374.0	969.0	-1.0	1499.0	1304.0	-1.0	1952.0	1243.0	-1.0	2057.0	1076.0	-1.0	1518.0	1343.0	-1.0	2049.0	1514.0	-1.0	1995.0	1270.0	-1.0	1839.0	1601.0	-1.0	2172.0	1680.0	-1.0	2698.0	1095.0	-1.0	1488.0	1441.0	-1.0	2564.0	949.0	-1.0	1268.0	947.0	-1.0	1562.0	859.0	-1.0	1129.0	
455.187	1013.0	-1.0	1587.0	1000.0	-1.0	1373.0	967.0	-1.0	1501.0	1304.0	-1.0	1955.0	1242.0	-1.0	2058.0	1077.0	-1.0	1522.0	1343.0	-1.0	2050.0	1514.0	-1.0	1997.0	1269.0	-1.0	1840.0	1602.0	-1.0	2174.0	1678.0	-1.0	2699.0	1093.0	-1.0	1487.0	1442.0	-1.0	2565.0	949.0	-1.0	1269.0	945.0	-1.0	1560.0	858.0	-1.0	1127.0	
455.686	1010.0	-1.0	1585.0	998.0	-1.0	1372.0	967.0	-1.0	1502.0	1304.0	-1.0	1956.0	1241.0	-1.0	2057.0	1077.0	-1.0	1522.0	1343.0	-1.0	2051.0	1513.0	-1.0	1996.0	1268.0	-1.0	1840.0	1600.0	-1.0	2174.0	1677.0	-1.0	2700.0	1093.0	-1.0	1487.0	1442.0	-1.0	2568.0	949.0	-1.0	1270.0	946.0	-1.0	1561.0	857.0	-1.0	1128.0	
456.185	1010.0	-1.0	1583.0	996.0	-1.0	1370.0	966.0	-1.0	1501.0	1302.0	-1.0	1957.0	1241.0	-1.0	2055.0	1077.0	-1.0	1523.0	1342.0	-1.0	2050.0	1511.0	-1.0	1994.0	1269.0	-1.0	1842.0	1601.0	-1.0	2176.0	1676.0	-1.0	2701.0	1092.0	-1.0	1487.0	1441.0	-1.0	2571.0	949.0	-1.0	1270.0	947.0	-1.0	1562.0	858.0	-1.0	1130.0	
456.684	1009.0	-1.0	1585.0	997.0	-1.0	1371.0	967.0	-1.0	1503.0	1303.0	-1.0	1959.0	1241.0	-1.0	2055.0	1077.0	-1.0	1527.0	1342.0	-1.0	2051.0	1511.0	-1.0	1997.0	1269.0	-1.0	1843.0	1602.0	-1.0	2179.0	1677.0	-1.0	2700.0	1093.0	-1.0	1487.0	1442.0	-1.0	2571.0	949.0	-1.0	1272.0	946.0	-1.0	1561.0	859.0	-1.0	1132.0	
457.183	1009.0	-1.0	1584.0	996.0	-1.0	1372.0	966.0	-1.0	1504.0	1303.0	-1.0	1961.0	1239.0	-1.0	2054.0	1078.0	-1.0	1530.0	1341.0	-1.0	2050.0	1509.0	-1.0	1994.0	1270.0	-1.0	1844.0	1604.0	-1.0	2183.0	1676.0	-1.0	2703.0	1093.0	-1.0	1490.0	1443.0	-1.0	2576.0	949.0	-1.0	1275.0	946.0	-1.0	1563.0	859.0	-1.0	1133.0	
457.683	1006.0	-1.0	1579.0	994.0	-1.0	1369.0	966.0	-1.0	1502.0	1301.0	-1.0	1957.0	1237.0	-1.0	2050.0	1076.0	-1.0	1527.0	1339.0	-1.0	2044.0	1505.0	-1.0	1986.0	1269.0	-1.0	1844.0	1602.0	-1.0	2181.0	1674.0	-1.0	2701.0	1092.0	-1.0	1488.0	1442.0	-1.0	2576.0	949.0	-1.0	1274.0	945.0	-1.0	1563.0	858.0	-1.0	1132.0	
458.182	1006.0	-1.0	1575.0	993.0	-1.0	1367.0	964.0	-1.0	1501.0	1300.0	-1.0	1955.0	1234.0	-1.0	2045.0	1074.0	-1.0	1523.0	1337.0	-1.0	2040.0	1499.0	-1.0	1976.0	1267.0	-1.0	1840.0	1599.0	-1.0	2175.0	1673.0	-1.0	2695.0	1090.0	-1.0	1484.0	1439.0	-1.0	2571.0	948.0	-1.0	1270.0	944.0	-1.0	1559.0	857.0	-1.0	1131.0	
458.681	1004.0	-1.0	1573.0	991.0	-1.0	1363.0	964.0	-1.0	1500.0	1297.0	-1.0	1951.0	1232.0	-1.0	2040.0	1072.0	-1.0	1519.0	1334.0	-1.0	2035.0	1492.0	-1.0	1965.0	1267.0	-1.0	1840.0	1597.0	-1.0	2172.0	1670.0	-1.0	2695.0	1089.0	-1.0	1482.0	1439.0	-1.0	2572.0	948.0	-1.0	1268.0	944.0	-1.0	1560.0	857.0	-1.0	1130.0	
459.180	1002.0	-1.0	1569.0	989.0	-1.0	1360.0	963.0	-1.0	1496.0	1294.0	-1.0	1943.0	1230.0	-1.0	2035.0	1071.0	-1.0	1516.0	1331.0	-1.0	2030.0	1485.0	-1.0	1954.0	1265.0	-1.0	1836.0	1593.0	-1.0	2166.0	1669.0	-1.0	2691.0	1088.0	-1.0	1479.0	1439.0	-1.0	2570.0	947.0	-1.0	1267.0	943.0	-1.0	1560.0	855.0	-1.0	1128.0	
459.679	1001.0	-1.0	1566.0	988.0	-1.0	1356.0	962.0	-1.0	1493.0	1291.0	-1.0	1939.0	1229.0	-1.0	2033.0	1070.0	-1.0	1514.0	1329.0	-1.0	2024.0	1483.0	-1.0	1950.0	1263.0	-1.0	1833.0	1591.0	-1.0	2161.0	1667.0	-1.0	2686.0	1088.0	-1.0	1477.0	1437.0	-1.0	2568.0	947.0	-1.0	1267.0	943.0	-1.0	1560.0	856.0	-1.0	1127.0	
460.178	1002.0	-1.0	1570.0	988.0	-1.0	1358.0	962.0	-1.0	1494.0	1291.0	-1.0	1938.0	1231.0	-1.0	2038.0	1070.0	-1.0	1514.0	1329.0	-1.0	2027.0	1484.0	-1.0	1954.0	1264.0	-1.0	1836.0	1592.0	-1.0	2163.0	1670.0	-1.0	2694.0	1090.0	-1.0	1482.0	1438.0	-1.0	2570.0	949.0	-1.0	1269.0	947.0	-1.0	1567.0	857.0	-1.0	1131.0	
460.677	1010.0	-1.0	1589.0	993.0	-1.0	1370.0	963.0	-1.0	1500.0	1293.0	-1.0	1943.0	1236.0	-1.0	2054.0	1072.0	-1.0	1521.0	1329.0	-1.0	2032.0	1496.0	-1.0	1978.0	1269.0	-1.0	1847.0	1600.0	-1.0	2180.0	1678.0	-1.0	2714.0	1093.0	-1.0	1494.0	1443.0	-1.0	2582.0	951.0	-1.0	1277.0	955.0	-1.0	1584.0	863.0	-1.0	1141.0	
461.176	1015.0	-1.0	1604.0	999.0	-1.0	1379.0	965.0	-1.0	1506.0	1294.0	-1.0	1948.0	1241.0	-1.0	2068.0	1076.0	-1.0	1529.0	1330.0	-1.0	2036.0	1514.0	-1.0	2009.0	1275.0	-1.0	1860.0	1612.0	-1.0	2202.0	1684.0	-1.0	2731.0	1102.0	-1.0	1509.0	1446.0	-1.0	2593.0	954.0	-1.0	1283.0	960.0	-1.0	1595.0	868.0	-1.0	1149.0	
461.675	1020.0	-1.0	1613.0	1001.0	-1.0	1384.0	966.0	-1.0	1508.0	1298.0	-1.0	1956.0	1248.0	-1.0	2084.0	1078.0	-1.0	1532.0	1331.0	-1.0	2047.0	1529.0	-1.0	2033.0	1279.0	-1.0	1872.0	1622.0	-1.0	2218.0	1693.0	-1.0	2748.0	1108.0	-1.0	1521.0	1449.0	-1.0	2600.0	957.0	-1.0	1287.0	962.0	-1.0	1601.0	869.0	-1.0	1153.0	
462.174	1019.0	-1.0	1616.0	1001.0	-1.0	1385.0	966.0	-1.0	1508.0	1300.0	-1.0	1959.0	1253.0	-1.0	2097.0	1079.0	-1.0	1533.0	1337.0	-1.0	2063.0	1537.0	-1.0	2047.0	1286.0	-1.0	1886.0	1628.0	-1.0	2233.0	1698.0	-1.0	2761.0	1115.0	-1.0	1532.0	1451.0	-1.0	2604.0	956.0	-1.0	1287.0	962.0	-1.0	1601.0	868.0	-1.0	1152.0	
462.673	1019.0	-1.0	1617.0	999.0	-1.0	1386.0	965.0	-1.0	1509.0	1299.0	-1.0	1960.0	1253.0	-1.0	2100.0	1079.0	-1.0	1536.0	1338.0	-1.0	2068.0	1541.0	-1.0	2055.0	1290.0	-1.0	1896.0	1636.0	-1.0	2245.0	1702.0	-1.0	2770.0	1118.0	-1.0	1542.0	1450.0	-1.0	2603.0	956.0	-1.0	1287.0	960.0	-1.0	1596.0	865.0	-1.0	1148.0	
463.172	1018.0	-1.0	1617.0	999.0	-1.0	1386.0	965.0	-1.0	1510.0	1298.0	-1.0	1961.0	1252.0	-1.0	2098.0	1081.0	-1.0	1539.0	1338.0	-1.0	2069.0	1543.0	-1.0	2060.0	1292.0	-1.0	1903.0	1639.0	-1.0	2253.0	1702.0	-1.0	2772.0	1120.0	-1.0	1547.0	1449.0	-1.0	2601.0	955.0	-1.0	1287.0	957.0	-1.0	1595.0	862.0	-1.0	1144.0	
463.671	1019.0	-1.0	1618.0	998.0	-1.0	1386.0	964.0	-1.0	1510.0	1297.0	-1.0	1959.0	1251.0	-1.0	2095.0	1081.0	-1.0	1540.0	1335.0	-1.0	2065.0	1543.0	-1.0	2061.0	1293.0	-1.0	1905.0	1639.0	-1.0	2254.0	1699.0	-1.0	2769.0	1121.0	-1.0	1549.0	1446.0	-1.0	2598.0	954.0	-1.0	1285.0	956.0	-1.0	1593.0	859.0	-1.0	1140.0	
464.170	1017.0	-1.0	1616.0	996.0	-1.0	1382.0	964.0	-1.0	1509.0	1296.0	-1.0	1957.0	1248.0	-1.0	2090.0	1081.0	-1.0	1541.0	1332.0	-1.0	2059.0	1544.0	-1.0	2061.0	1293.0	-1.0	1903.0	1638.0	-1.0	2253.0	1696.0	-1.0	2762.0	1121.0	-1.0	1549.0	1444.0	-1.0	2593.0	951.0	-1.0	1283.0	954.0	-1.0	1587.0	857.0	-1.0	1135.0	
464.670	1015.0	-1.0	1611.0	994.0	-1.0	1377.0	963.0	-1.0	1504.0	1294.0	-1.0	1952.0	1245.0	-1.0	2082.0	1081.0	-1.0	1541.0	1329.0	-1.0	2050.0	1543.0	-1.0	2056.0	1290.0	-1.0	1896.0	1635.0	-1.0	2249.0	1692.0	-1.0	2750.0	1120.0	-1.0	1547.0	1440.0	-1.0	2584.0	951.0	-1.0	1278.0	951.0	-1.0	1583.0	853.0	-1.0	1131.0	
465.169	1013.0	-1.0	1605.0	992.0	-1.0	1371.0	961.0	-1.0	1500.0	1291.0	-1.0	1946.0	1242.0	-1.0	2073.0	1081.0	-1.0	1538.0	1323.0	-1.0	2039.0	1539.0	-1.0	2051.0	1287.0	-1.0	1888.0	1632.0	-1.0	2242.0	1686.0	-1.0	2733.0	1118.0	-1.0	1544.0	1436.0	-1.0	2574.0	947.0	-1.0	1274.0	950.0	-1.0	1576.0	851.0	-1.0	1127.0	
465.669	1013.0	-1.0	1601.0	989.0	-1.0	1367.0	959.0	-1.0	1499.0	1288.0	-1.0	1943.0	1239.0	-1.0	2066.0	1081.0	-1.0	1540.0	1320.0	-1.0	2030.0	1536.0	-1.0	2047.0	1285.0	-1.0	1883.0	1631.0	-1.0	2241.0	1683.0	-1.0	2724.0	1118.0	-1.0	1542.0	1434.0	-1.0	2567.0	946.0	-1.0	1271.0	947.0	-1.0	1571.0	848.0	-1.0	1123.0	
466.168	1010.0	-1.0	1599.0	985.0	-1.0	1362.0	959.0	-1.0	1497.0	1288.0	-1.0	1940.0	1233.0	-1.0	2059.0	1081.0	-1.0	1539.0	1314.0	-1.0	2020.0	1531.0	-1.0	2042.0	1283.0	-1.0	1876.0	1631.0	-1.0	2240.0	1679.0	-1.0	2716.0	1117.0	-1.0	1542.0	1431.0	-1.0	2563.0	945.0	-1.0	1271.0	946.0	-1.0	1569.0	848.0	-1.0	1122.0	
466.667	1008.0	-1.0	1592.0	983.0	-1.0	1357.0	957.0	-1.0	1494.0	1286.0	-1.0	1937.0	1230.0	-1.0	2049.0	1080.0	-1.0	1539.0	1310.0	-1.0	2009.0	1529.0	-1.0	2038.0	1281.0	-1.0	1870.0	1630.0	-1.0	2239.0	1675.0	-1.0	2707.0	1116.0	-1.0	1542.0	1430.0	-1.0	2557.0	946.0	-1.0	1270.0	945.0	-1.0	1567.0	847.0	-1.0	1121.0	
467.166	1007.0	-1.0	1593.0	982.0	-1.0	1355.0	957.0	-1.0	1493.0	1286.0	-1.0	1936.0	1228.0	-1.0	2044.0	1083.0	-1.0	1542.0	1308.0	-1.0	2004.0	1528.0	-1.0	2037.0	1278.0	-1.0	1866.0	1632.0	-1.0	2241.0	1674.0	-1.0	2699.0	1117.0	-1.0	1543.0	1427.0	-1.0	2550.0	946.0	-1.0	1268.0	943.0	-1.0	1564.0	846.0	-1.0	1120.0	
467.665	1006.0	-1.0	1590.0	980.0	-1.0	1351.0	956.0	-1.0	1493.0	1284.0	-1.0	1933.0	1225.0	-1.0	2038.0	1082.0	-1.0	1543.0	1305.0	-1.0	1996.0	1527.0	-1.0	2035.0	1277.0	-1.0	1861.0	1632.0	-1.0	2242.0	1671.0	-1.0	2694.0	1117.0	-1.0	1543.0	1425.0	-1.0	2547.0	945.0	-1.0	1268.0	943.0	-1.0	1564.0	847.0	-1.0	1120.0	
468.165	1005.0	-1.0	1585.0	978.0	-1.0	1346.0	953.0	-1.0	1488.0	1281.0	-1.0	1926.0	1223.0	-1.0	2030.0	1083.0	-1.0	1542.0	1302.0	-1.0	1986.0	1523.0	-1.0	2029.0	1274.0	-1.0	1854.0	1631.0	-1.0	2238.0	1667.0	-1.0	2684.0	1114.0	-1.0	1539.0	1422.0	-1.0	2538.0	943.0	-1.0	1264.0	943.0	-1.0	1561.0	845.0	-1.0	1119.0	
468.665	1003.0	-1.0	1585.0	977.0	-1.0	1343.0	953.0	-1.0	1485.0	1278.0	-1.0	1921.0	1220.0	-1.0	2025.0	1083.0	-1.0	1543.0	1300.0	-1.0	1980.0	1522.0	-1.0	2025.0	1276.0	-1.0	1853.0	1631.0	-1.0	2238.0	1664.0	-1.0	2682.0	1114.0	-1.0	1539.0	1420.0	-1.0	2533.0	942.0	-1.0	1263.0	942.0	-1.0	1560.0	845.0	-1.0	1116.0	
469.164	1003.0	-1.0	1585.0	975.0	-1.0	1340.0	951.0	-1.0	1482.0	1276.0	-1.0	1914.0	1218.0	-1.0	2019.0	1083.0	-1.0	1542.0	1298.0	-1.0	1975.0	1519.0	-1.0	2020.0	1275.0	-1.0	1850.0	1630.0	-1.0	2233.0	1662.0	-1.0	2678.0	1113.0	-1.0	1537.0	1418.0	-1.0	2528.0	942.0	-1.0	1261.0	941.0	-1.0	1559.0	845.0	-1.0	1115.0	
469.663	1004.0	-1.0	1587.0	974.0	-1.0	1338.0	951.0	-1.0	1478.0	1274.0	-1.0	1908.0	1215.0	-1.0	2016.0	1084.0	-1.0	1542.0	1298.0	-1.0	1969.0	1518.0	-1.0	2017.0	1274.0	-1.0	1848.0	1629.0	-1.0	2231.0	1660.0	-1.0	2673.0	1114.0	-1.0	1537.0	1416.0	-1.0	2522.0	941.0	-1.0	1257.0	940.0	-1.0	1558.0	843.0	-1.0	1113.0	
470.162	1005.0	-1.0	1589.0	973.0	-1.0	1335.0	949.0	-1.0	1477.0	1273.0	-1.0	1906.0	1216.0	-1.0	2015.0	1086.0	-1.0	1546.0	1297.0	-1.0	1968.0	1520.0	-1.0	2019.0	1277.0	-1.0	1853.0	1634.0	-1.0	2238.0	1660.0	-1.0	2676.0	1116.0	-1.0	1542.0	1415.0	-1.0	2522.0	942.0	-1.0	1259.0	941.0	-1.0	1560.0	843.0	-1.0	1112.0	
470.662	1005.0	-1.0	1592.0	972.0	-1.0	1334.0	949.0	-1.0	1474.0	1272.0	-1.0	1902.0	1214.0	-1.0	2012.0	1089.0	-1.0	1550.0	1298.0	-1.0	1968.0	1522.0	-1.0	2022.0	1279.0	-1.0	1857.0	1638.0	-1.0	2246.0	1661.0	-1.0	2679.0	1120.0	-1.0	1548.0	1414.0	-1.0	2521.0	942.0	-1.0	1259.0	940.0	-1.0	1561.0	841.0	-1.0	1111.0	
471.161	1006.0	-1.0	1592.0	972.0	-1.0	1332.0	950.0	-1.0	1473.0	1271.0	-1.0	1900.0	1214.0	-1.0	2012.0	1090.0	-1.0	1554.0	1298.0	-1.0	1967.0	1526.0	-1.0	2025.0	1280.0	-1.0	1859.0	1643.0	-1.0	2251.0	1662.0	-1.0	2678.0	1121.0	-1.0	1552.0	1412.0	-1.0	2517.0	942.0	-1.0	1257.0	939.0	-1.0	1560.0	842.0	-1.0	1110.0	
471.660	1006.0	-1.0	1594.0	970.0	-1.0	1329.0	949.0	-1.0	1472.0	1271.0	-1.0	1899.0	1214.0	-1.0	2013.0	1093.0	-1.0	1558.0	1299.0	-1.0	1968.0	1530.0	-1.0	2032.0	1282.0	-1.0	1861.0	1648.0	-1.0	2258.0	1663.0	-1.0	2684.0	1123.0	-1.0	1557.0	1413.0	-1.0	2518.0	944.0	-1.0	1259.0	941.0	-1.0	1564.0	843.0	-1.0	1110.0	
472.160	1005.0	-1.0	1591.0	969.0	-1.0	1327.0	949.0	-1.0	1470.0	1269.0	-1.0	1894.0	1215.0	-1.0	2011.0	1095.0	-1.0	1560.0	1297.0	-1.0	1965.0	1533.0	-1.0	2035.0	1283.0	-1.0	1862.0	1649.0	-1.0	2263.0	1663.0	-1.0	2683.0	1123.0	-1.0	1558.0	1413.0	-1.0	2518.0	944.0	-1.0	1260.0	941.0	-1.0	1563.0	843.0	-1.0	1111.0	
472.659	1004.0	-1.0	1586.0	968.0	-1.0	1323.0	947.0	-1.0	1466.0	1268.0	-1.0	1890.0	1213.0	-1.0	2006.0	1096.0	-1.0	1560.0	1297.0	-1.0	1959.0	1533.0	-1.0	2034.0	1282.0	-1.0	1857.0	1650.0	-1.0	2262.0	1661.0	-1.0	2675.0	1124.0	-1.0	1559.0	1413.0	-1.0	2513.0	943.0	-1.0	1257.0	941.0	-1.0	1562.0	843.0	-1.0	1110.0	
473.158	1004.0	-1.0	1584.0	967.0	-1.0	1319.0	947.0	-1.0	1464.0	1268.0	-1.0	1887.0	1213.0	-1.0	2003.0	1097.0	-1.0	1561.0	1295.0	-1.0	1954.0	1532.0	-1.0	2032.0	1282.0	-1.0	1854.0	1652.0	-1.0	2262.0	1659.0	-1.0	2666.0	1125.0	-1.0	1561.0	1411.0	-1.0	2506.0	942.0	-1.0	1254.0	941.0	-1.0	1558.0	842.0	-1.0	1108.0	
473.657	1003.0	-1.0	1582.0	965.0	-1.0	1318.0	946.0	-1.0	1460.0	1267.0	-1.0	1883.0	1211.0	-1.0	1996.0	1097.0	-1.0	1561.0	1292.0	-1.0	1946.0	1531.0	-1.0	2027.0	1281.0	-1.0	1850.0	1652.0	-1.0	2262.0	1658.0	-1.0	2659.0	1126.0	-1.0	1562.0	1411.0	-1.0	2505.0	942.0	-1.0	1252.0	940.0	-1.0	1557.0	843.0	-1.0	1107.0	
474.156	1002.0	-1.0	1575.0	964.0	-1.0	1312.0	945.0	-1.0	1456.0	1266.0	-1.0	1878.0	1207.0	-1.0	1985.0	1096.0	-1.0	1556.0	1290.0	-1.0	1935.0	1525.0	-1.0	2016.0	1279.0	-1.0	1842.0	1651.0	-1.0	2259.0	1654.0	-1.0	2644.0	1126.0	-1.0	1560.0	1410.0	-1.0	2499.0	940.0	-1.0	1250.0	941.0	-1.0	1554.0	842.0	-1.0	1105.0	
474.656	990.0	-1.0	1566.0	954.0	-1.0	1308.0	938.0	-1.0	1448.0	1257.0	-1.0	1872.0	1203.0	-1.0	1972.0	1095.0	-1.0	1551.0	1285.0	-1.0	1919.0	1518.0	-1.0	2000.0	1276.0	-1.0	1829.0	1646.0	-1.0	2250.0	1649.0	-1.0	2625.0	1124.0	-1.0	1556.0	1408.0	-1.0	2490.0	940.0	-1.0	1244.0	938.0	-1.0	1549.0	842.0	-1.0	1102.0	
475.155	991.0	-1.0	1560.0	956.0	-1.0	1304.0	939.0	-1.0	1445.0	1258.0	-1.0	1869.0	1201.0	-1.0	1961.0	1094.0	-1.0	1549.0	1280.0	-1.0	1909.0	1510.0	-1.0	1986.0	1273.0	-1.0	1821.0	1644.0	-1.0	2245.0	1646.0	-1.0	2610.0	1123.0	-1.0	1554.0	1407.0	-1.0	2481.0	939.0	-1.0	1240.0	939.0	-1.0	1543.0	841.0	-1.0	1100.0	
475.654	992.0	-1.0	1554.0	956.0	-1.0	1301.0	940.0	-1.0	1441.0	1260.0	-1.0	1867.0	1197.0	-1.0	1950.0	1093.0	-1.0	1544.0	1277.0	-1.0	1897.0	1502.0	-1.0	1971.0	1270.0	-1.0	1813.0	1643.0	-1.0	2240.0	1642.0	-1.0	2598.0	1122.0	-1.0	1553.0	1408.0	-1.0	2478.0	938.0	-1.0	1238.0	938.0	-1.0	1541.0	841.0	-1.0	1101.0	
476.153	992.0	-1.0	1548.0	958.0	-1.0	1300.0	941.0	-1.0	1438.0	1261.0	-1.0	1866.0	1195.0	-1.0	1942.0	1090.0	-1.0	1540.0	1275.0	-1.0	1888.0	1496.0	-1.0	1958.0	1269.0	-1.0	1806.0	1641.0	-1.0	2236.0	1640.0	-1.0	2586.0	1121.0	-1.0	1550.0	1407.0	-1.0	2474.0	938.0	-1.0	1237.0	939.0	-1.0	1538.0	841.0	-1.0	1101.0	
476.652	993.0	-1.0	1549.0	958.0	-1.0	1301.0	943.0	-1.0	1437.0	1262.0	-1.0	1868.0	1195.0	-1.0	1939.0	1091.0	-1.0	1539.0	1274.0	-1.0	1885.0	1492.0	-1.0	1951.0	1269.0	-1.0	1806.0	1642.0	-1.0	2238.0	1641.0	-1.0	2586.0	1121.0	-1.0	1551.0	1409.0	-1.0	2475.0	939.0	-1.0	1239.0	938.0	-1.0	1539.0	842.0	-1.0	1102.0	
477.151	993.0	-1.0	1545.0	959.0	-1.0	1300.0	945.0	-1.0	1437.0	1264.0	-1.0	1867.0	1196.0	-1.0	1936.0	1089.0	-1.0	1535.0	1274.0	-1.0	1884.0	1488.0	-1.0	1944.0	1267.0	-1.0	1803.0	1641.0	-1.0	2234.0	1642.0	-1.0	2582.0	1120.0	-1.0	1547.0	1409.0	-1.0	2472.0	938.0	-1.0	1237.0	938.0	-1.0	1537.0	842.0	-1.0	1102.0	
477.650	995.0	-1.0	1548.0	959.0	-1.0	1302.0	947.0	-1.0	1438.0	1265.0	-1.0	1868.0	1197.0	-1.0	1936.0	1089.0	-1.0	1534.0	1276.0	-1.0	1887.0	1488.0	-1.0	1941.0	1267.0	-1.0	1799.0	1639.0	-1.0	2227.0	1641.0	-1.0	2580.0	1119.0	-1.0	1543.0	1407.0	-1.0	2464.0	939.0	-1.0	1234.0	937.0	-1.0	1534.0	842.0	-1.0	1101.0	
478.149	995.0	-1.0	1547.0	960.0	-1.0	1301.0	947.0	-1.0	1436.0	1264.0	-1.0	1865.0	1197.0	-1.0	1936.0	1087.0	-1.0	1530.0	1278.0	-1.0	1889.0	1488.0	-1.0	1938.0	1267.0	-1.0	1796.0	1634.0	-1.0	2218.0	1641.0	-1.0	2577.0	1117.0	-1.0	1535.0	1407.0	-1.0	2462.0	938.0	-1.0	1234.0	938.0	-1.0	1532.0	841.0	-1.0	1101.0	
478.648	995.0	-1.0	1545.0	958.0	-1.0	1299.0	948.0	-1.0	1433.0	1264.0	-1.0	1860.0	1198.0	-1.0	1935.0	1088.0	-1.0	1526.0	1280.0	-1.0	1892.0	1487.0	-1.0	1936.0	1267.0	-1.0	1794.0	1630.0	-1.0	2209.0	1639.0	-1.0	2574.0	1115.0	-1.0	1530.0	1406.0	-1.0	2460.0	938.0	-1.0	1233.0	937.0	-1.0	1531.0	841.0	-1.0	1099.0	
479.147	997.0	-1.0	1547.0	959.0	-1.0	1298.0	948.0	-1.0	1432.0	1263.0	-1.0	1860.0	1200.0	-1.0	1938.0	1089.0	-1.0	1528.0	1281.0	-1.0	1896.0	1490.0	-1.0	1939.0	1268.0	-1.0	1798.0	1630.0	-1.0	2209.0	1641.0	-1.0	2578.0	1114.0	-1.0	1530.0	1406.0	-1.0	2463.0	939.0	-1.0	1236.0	937.0	-1.0	1533.0	842.0	-1.0	1101.0	
479.647	998.0	-1.0	1549.0	959.0	-1.0	1299.0	948.0	-1.0	1432.0	1264.0	-1.0	1858.0	1202.0	-1.0	1941.0	1090.0	-1.0	1528.0	1283.0	-1.0	1902.0	1494.0	-1.0	1946.0	1269.0	-1.0	1803.0	1632.0	-1.0	2212.0	1642.0	-1.0	2583.0	1115.0	-1.0	1529.0	1407.0	-1.0	2466.0	941.0	-1.0	1237.0	938.0	-1.0	1535.0	841.0	-1.0	1101.0	
480.146	998.0	-1.0	1552.0	959.0	-1.0	1299.0	950.0	-1.0	1433.0	1264.0	-1.0	1859.0	1202.0	-1.0	1945.0	1091.0	-1.0	1531.0	1286.0	-1.0	1907.0	1499.0	-1.0	1955.0	1271.0	-1.0	1806.0	1634.0	-1.0	2217.0	1644.0	-1.0	2587.0	1115.0	-1.0	1529.0	1407.0	-1.0	2469.0	940.0	-1.0	1238.0	937.0	-1.0	1536.0	841.0	-1.0	1099.0	
480.645	1000.0	-1.0	1556.0	959.0	-1.0	1300.0	950.0	-1.0	1435.0	1265.0	-1.0	1862.0	1205.0	-1.0	1950.0	1093.0	-1.0	1535.0	1287.0	-1.0	1914.0	1504.0	-1.0	1964.0	1273.0	-1.0	1815.0	1639.0	-1.0	2225.0	1648.0	-1.0	2600.0	1117.0	-1.0	1534.0	1408.0	-1.0	2475.0	941.0	-1.0	1242.0	939.0	-1.0	1538.0	842.0	-1.0	1101.0	
481.144	1001.0	-1.0	1559.0	959.0	-1.0	1302.0	950.0	-1.0	1437.0	1264.0	-1.0	1864.0	1206.0	-1.0	1954.0	1094.0	-1.0	1538.0	1290.0	-1.0	1917.0	1509.0	-1.0	1973.0	1275.0	-1.0	1820.0	1641.0	-1.0	2231.0	1652.0	-1.0	2609.0	1118.0	-1.0	1534.0	1410.0	-1.0	2480.0	943.0	-1.0	1245.0	940.0	-1.0	1540.0	842.0	-1.0	1103.0	
481.643	1002.0	-1.0	1561.0	961.0	-1.0	1303.0	951.0	-1.0	1439.0	1266.0	-1.0	1866.0	1207.0	-1.0	1957.0	1096.0	-1.0	1540.0	1289.0	-1.0	1920.0	1511.0	-1.0	1978.0	1277.0	-1.0	1822.0	1644.0	-1.0	2237.0	1653.0	-1.0	2615.0	1119.0	-1.0	1536.0	1410.0	-1.0	2484.0	944.0	-1.0	1246.0	940.0	-1.0	1542.0	843.0	-1.0	1104.0	
482.142	1004.0	-1.0	1566.0	960.0	-1.0	1306.0	952.0	-1.0	1443.0	1268.0	-1.0	1873.0	1208.0	-1.0	1959.0	1097.0	-1.0	1542.0	1290.0	-1.0	1924.0	1513.0	-1.0	1985.0	1277.0	-1.0	1824.0	1647.0	-1.0	2241.0	1655.0	-1.0	2617.0	1118.0	-1.0	1536.0	1410.0	-1.0	2485.0	944.0	-1.0	1247.0	941.0	-1.0	1543.0	845.0	-1.0	1107.0	
482.642	1004.0	-1.0	1569.0	962.0	-1.0	1309.0	954.0	-1.0	1446.0	1270.0	-1.0	1877.0	1207.0	-1.0	1961.0	1099.0	-1.0	1546.0	1291.0	-1.0	1927.0	1514.0	-1.0	1989.0	1277.0	-1.0	1826.0	1648.0	-1.0	2246.0	1656.0	-1.0	2622.0	1119.0	-1.0	1537.0	1411.0	-1.0	2488.0	945.0	-1.0	1249.0	942.0	-1.0	1545.0	845.0	-1.0	1109.0	
483.142	1005.0	-1.0	1568.0	962.0	-1.0	1308.0	954.0	-1.0	1447.0	1271.0	-1.0	1880.0	1207.0	-1.0	1960.0	1098.0	-1.0	1546.0	1291.0	-1.0	1926.0	1514.0	-1.0	1990.0	1276.0	-1.0	1826.0	1646.0	-1.0	2244.0	1656.0	-1.0	2619.0	1118.0	-1.0	1537.0	1411.0	-1.0	2489.0	945.0	-1.0	1249.0	941.0	-1.0	1544.0	846.0	-1.0	1110.0	
483.641	1004.0	-1.0	1565.0	961.0	-1.0	1308.0	955.0	-1.0	1446.0	1272.0	-1.0	1881.0	1207.0	-1.0	1958.0	1097.0	-1.0	1545.0	1289.0	-1.0	1923.0	1511.0	-1.0	1983.0	1275.0	-1.0	1821.0	1641.0	-1.0	2236.0	1654.0	-1.0	2613.0	1116.0	-1.0	1531.0	1411.0	-1.0	2486.0	945.0	-1.0	1248.0	941.0	-1.0	1542.0	846.0	-1.0	1109.0	
484.141	1004.0	-1.0	1565.0	962.0	-1.0	1309.0	955.0	-1.0	1447.0	1272.0	-1.0	1881.0	1206.0	-1.0	1955.0	1097.0	-1.0	1542.0	1288.0	-1.0	1922.0	1506.0	-1.0	1976.0	1274.0	-1.0	1817.0	1636.0	-1.0	2224.0	1651.0	-1.0	2602.0	1113.0	-1.0	1526.0	1410.0	-1.0	2482.0	943.0	-1.0	1246.0	940.0	-1.0	1538.0	846.0	-1.0	1109.0	
484.640	1004.0	-1.0	1566.0	962.0	-1.0	1309.0	957.0	-1.0	1447.0	1273.0	-1.0	1882.0	1206.0	-1.0	1954.0	1095.0	-1.0	1539.0	1287.0	-1.0	1919.0	1502.0	-1.0	1970.0	1273.0	-1.0	1816.0	1633.0	-1.0	2219.0	1650.0	-1.0	2599.0	1114.0	-1.0	1524.0	1410.0	-1.0	2479.0	943.0	-1.0	1244.0	940.0	-1.0	1535.0	846.0	-1.0	1108.0	
485.139	1004.0	-1.0	1564.0	962.0	-1.0	1308.0	956.0	-1.0	1445.0	1272.0	-1.0	1878.0	1204.0	-1.0	1950.0	1093.0	-1.0	1537.0	1286.0	-1.0	1917.0	1498.0	-1.0	1962.0	1273.0	-1.0	1815.0	1629.0	-1.0	2211.0	1648.0	-1.0	2594.0	1112.0	-1.0	1521.0	1410.0	-1.0	2478.0	943.0	-1.0	1243.0	941.0	-1.0	1535.0	846.0	-1.0	1108.0	
485.639	1002.0	-1.0	1558.0	961.0	-1.0	1305.0	955.0	-1.0	1443.0	1270.0	-1.0	1875.0	1204.0	-1.0	1945.0	1092.0	-1.0	1531.0	1284.0	-1.0	1912.0	1492.0	-1.0	1950.0	1271.0	-1.0	1811.0	1624.0	-1.0	2203.0	1647.0	-1.0	2588.0	1110.0	-1.0	1515.0	1411.0	-1.0	2477.0	943.0	-1.0	1241.0	940.0	-1.0	1533.0	846.0	-1.0	1107.0	
486.138	1003.0	-1.0	1560.0	962.0	-1.0	1307.0	955.0	-1.0	1444.0	1271.0	-1.0	1878.0	1204.0	-1.0	1944.0	1090.0	-1.0	1525.0	1284.0	-1.0	1911.0	1488.0	-1.0	1942.0	1271.0	-1.0	1810.0	1623.0	-1.0	2198.0	1647.0	-1.0	2585.0	1109.0	-1.0	1511.0	1412.0	-1.0	2478.0	943.0	-1.0	1240.0	938.0	-1.0	1530.0	847.0	-1.0	1106.0	
486.637	1005.0	-1.0	1563.0	963.0	-1.0	1311.0	956.0	-1.0	1446.0	1274.0	-1.0	1880.0	1205.0	-1.0	1947.0	1089.0	-1.0	1523.0	1286.0	-1.0	1915.0	1485.0	-1.0	1935.0	1273.0	-1.0	1815.0	1624.0	-1.0	2199.0	1651.0	-1.0	2595.0	1110.0	-1.0	1510.0	1416.0	-1.0	2486.0	944.0	-1.0	1243.0	941.0	-1.0	1531.0	848.0	-1.0	1109.0	
487.136	1005.0	-1.0	1562.0	966.0	-1.0	1312.0	958.0	-1.0	1447.0	1275.0	-1.0	1884.0	1207.0	-1.0	1949.0	1089.0	-1.0	1520.0	1290.0	-1.0	1921.0	1482.0	-1.0	1929.0	1276.0	-1.0	1819.0	1625.0	-1.0	2200.0	1654.0	-1.0	2600.0	1109.0	-1.0	1508.0	1420.0	-1.0	2494.0	946.0	-1.0	1243.0	940.0	-1.0	1531.0	848.0	-1.0	1110.0	
487.635	1004.0	-1.0	1559.0	967.0	-1.0	1313.0	958.0	-1.0	1447.0	1277.0	-1.0	1883.0	1208.0	-1.0	1949.0	1087.0	-1.0	1516.0	1296.0	-1.0	1928.0	1480.0	-1.0	1924.0	1276.0	-1.0	1820.0	1624.0	-1.0	2195.0	1656.0	-1.0	2600.0	1109.0	-1.0	1503.0	1422.0	-1.0	2494.0	944.0	-1.0	1241.0	939.0	-1.0	1529.0	850.0	-1.0	1107.0	
488.134	1004.0	-1.0	1559.0	967.0	-1.0	1314.0	959.0	-1.0	1448.0	1279.0	-1.0	1885.0	1209.0	-1.0	1949.0	1087.0	-1.0	1513.0	1299.0	-1.0	1934.0	1479.0	-1.0	1919.0	1276.0	-1.0	1817.0	1623.0	-1.0	2188.0	1655.0	-1.0	2595.0	1107.0	-1.0	1497.0	1423.0	-1.0	2490.0	943.0	-1.0	1236.0	939.0	-1.0	1523.0	849.0	-1.0	1104.0	
488.633	1004.0	-1.0	1558.0	967.0	-1.0	1312.0	960.0	-1.0	1447.0	1279.0	-1.0	1884.0	1209.0	-1.0	1948.0	1087.0	-1.0	1510.0	1303.0	-1.0	1937.0	1475.0	-1.0	1910.0	1276.0	-1.0	1818.0	1621.0	-1.0	2183.0	1655.0	-1.0	2593.0	1105.0	-1.0	1493.0	1423.0	-1.0	2489.0	944.0	-1.0	1233.0	938.0	-1.0	1521.0	849.0	-1.0	1102.0	
489.132	1004.0	-1.0	1555.0	967.0	-1.0	1309.0	958.0	-1.0	1445.0	1278.0	-1.0	1878.0	1208.0	-1.0	1944.0	1085.0	-1.0	1507.0	1304.0	-1.0	1938.0	1470.0	-1.0	1900.0	1275.0	-1.0	1815.0	1617.0	-1.0	2173.0	1654.0	-1.0	2589.0	1104.0	-1.0	1488.0	1423.0	-1.0	2486.0	943.0	-1.0	1230.0	937.0	-1.0	1518.0	848.0	-1.0	1100.0	
489.632	1003.0	-1.0	1551.0	965.0	-1.0	1306.0	958.0	-1.0	1443.0	1278.0	-1.0	1875.0	1207.0	-1.0	1941.0	1084.0	-1.0	1503.0	1304.0	-1.0	1936.0	1463.0	-1.0	1886.0	1274.0	-1.0	1810.0	1614.0	-1.0	2164.0	1652.0	-1.0	2583.0	1103.0	-1.0	1482.0	1422.0	-1.0	2482.0	943.0	-1.0	1226.0	936.0	-1.0	1515.0	847.0	-1.0	1096.0	
490.132	1003.0	-1.0	1554.0	965.0	-1.0	1306.0	960.0	-1.0	1444.0	1278.0	-1.0	1875.0	1208.0	-1.0	1942.0	1084.0	-1.0	1500.0	1303.0	-1.0	1936.0	1456.0	-1.0	1874.0	1276.0	-1.0	1812.0	1613.0	-1.0	2161.0	1654.0	-1.0	2586.0	1104.0	-1.0	1482.0	1423.0	-1.0	2482.0	944.0	-1.0	1225.0	938.0	-1.0	1515.0	848.0	-1.0	1094.0	
490.631	1005.0	-1.0	1558.0	966.0	-1.0	1305.0	961.0	-1.0	1446.0	1279.0	-1.0	1875.0	1208.0	-1.0	1943.0	1083.0	-1.0	1500.0	1302.0	-1.0	1935.0	1453.0	-1.0	1867.0	1277.0	-1.0	1815.0	1614.0	-1.0	2158.0	1657.0	-1.0	2594.0	1105.0	-1.0	1484.0	1425.0	-1.0	2486.0	946.0	-1.0	1228.0	939.0	-1.0	1518.0	850.0	-1.0	1097.0	
491.130	1006.0	-1.0	1560.0	967.0	-1.0	1304.0	960.0	-1.0	1448.0	1280.0	-1.0	1878.0	1209.0	-1.0	1945.0	1085.0	-1.0	1504.0	1301.0	-1.0	1934.0	1452.0	-1.0	1868.0	1279.0	-1.0	1820.0	1616.0	-1.0	2164.0	1658.0	-1.0	2602.0	1107.0	-1.0	1487.0	1428.0	-1.0	2491.0	947.0	-1.0	1230.0	941.0	-1.0	1521.0	851.0	-1.0	1099.0	
491.629	1008.0	-1.0	1567.0	967.0	-1.0	1307.0	962.0	-1.0	1451.0	1282.0	-1.0	1882.0	1210.0	-1.0	1951.0	1088.0	-1.0	1509.0	1301.0	-1.0	1935.0	1457.0	-1.0	1876.0	1281.0	-1.0	1827.0	1622.0	-1.0	2174.0	1662.0	-1.0	2611.0	1110.0	-1.0	1493.0	1429.0	-1.0	2497.0	948.0	-1.0	1234.0	942.0	-1.0	1523.0	853.0	-1.0	1099.0	
492.128	1010.0	-1.0	1575.0	967.0	-1.0	1310.0	963.0	-1.0	1457.0	1283.0	-1.0	1888.0	1214.0	-1.0	1960.0	1092.0	-1.0	1519.0	1301.0	-1.0	1940.0	1467.0	-1.0	1893.0	1286.0	-1.0	1838.0	1631.0	-1.0	2192.0	1668.0	-1.0	2629.0	1116.0	-1.0	1505.0	1431.0	-1.0	2503.0	952.0	-1.0	1238.0	943.0	-1.0	1528.0	855.0	-1.0	1102.0	
492.627	1012.0	-1.0	1582.0	968.0	-1.0	1312.0	963.0	-1.0	1462.0	1286.0	-1.0	1894.0	1217.0	-1.0	1970.0	1096.0	-1.0	1528.0	1303.0	-1.0	1946.0	1476.0	-1.0	1913.0	1290.0	-1.0	1849.0	1639.0	-1.0	2210.0	1674.0	-1.0	2646.0	1121.0	-1.0	1516.0	1433.0	-1.0	2513.0	954.0	-1.0	1243.0	945.0	-1.0	1532.0	856.0	-1.0	1104.0	
493.126	1012.0	-1.0	1584.0	968.0	-1.0	1313.0	964.0	-1.0	1465.0	1287.0	-1.0	1898.0	1220.0	-1.0	1977.0	1099.0	-1.0	1534.0	1304.0	-1.0	1951.0	1486.0	-1.0	1931.0	1293.0	-1.0	1854.0	1644.0	-1.0	2221.0	1678.0	-1.0	2657.0	1123.0	-1.0	1522.0	1435.0	-1.0	2520.0	955.0	-1.0	1247.0	946.0	-1.0	1536.0	856.0	-1.0	1106.0	
493.625	1006.0	-1.0	1583.0	964.0	-1.0	1313.0	959.0	-1.0	1466.0	1282.0	-1.0	1899.0	1221.0	-1.0	1983.0	1101.0	-1.0	1536.0	1308.0	-1.0	1955.0	1493.0	-1.0	1941.0	1293.0	-1.0	1853.0	1646.0	-1.0	2224.0	1678.0	-1.0	2659.0	1124.0	-1.0	1522.0	1436.0	-1.0	2521.0	955.0	-1.0	1247.0	946.0	-1.0	1535.0	857.0	-1.0	1106.0	
494.124	1008.0	-1.0	1581.0	965.0	-1.0	1311.0	960.0	-1.0	1464.0	1284.0	-1.0	1898.0	1224.0	-1.0	1984.0	1102.0	-1.0	1536.0	1309.0	-1.0	1958.0	1495.0	-1.0	1946.0	1291.0	-1.0	1848.0	1644.0	-1.0	2221.0	1680.0	-1.0	2655.0	1123.0	-1.0	1518.0	1435.0	-1.0	2520.0	955.0	-1.0	1245.0	946.0	-1.0	1534.0	857.0	-1.0	1105.0	
494.623	1009.0	-1.0	1578.0	967.0	-1.0	1310.0	964.0	-1.0	1466.0	1288.0	-1.0	1899.0	1224.0	-1.0	1983.0	1101.0	-1.0	1535.0	1311.0	-1.0	1958.0	1497.0	-1.0	1946.0	1289.0	-1.0	1840.0	1641.0	-1.0	2214.0	1676.0	-1.0	2642.0	1120.0	-1.0	1513.0	1435.0	-1.0	2517.0	955.0	-1.0	1242.0	947.0	-1.0	1530.0	857.0	-1.0	1105.0	
495.123	1010.0	-1.0	1577.0	969.0	-1.0	1310.0	964.0	-1.0	1466.0	1288.0	-1.0	1900.0	1223.0	-1.0	1979.0	1101.0	-1.0	1535.0	1312.0	-1.0	1958.0	1495.0	-1.0	1942.0	1286.0	-1.0	1835.0	1640.0	-1.0	2211.0	1675.0	-1.0	2635.0	1119.0	-1.0	1509.0	1437.0	-1.0	2513.0	955.0	-1.0	1239.0	946.0	-1.0	1529.0	859.0	-1.0	1104.0	
495.622	1008.0	-1.0	1569.0	969.0	-1.0	1308.0	966.0	-1.0	1465.0	1289.0	-1.0	1899.0	1222.0	-1.0	1972.0	1101.0	-1.0	1533.0	1312.0	-1.0	1953.0	1489.0	-1.0	1933.0	1284.0	-1.0	1826.0	1637.0	-1.0	2205.0	1672.0	-1.0	2626.0	1116.0	-1.0	1503.0	1438.0	-1.0	2512.0	955.0	-1.0	1238.0	946.0	-1.0	1527.0	859.0	-1.0	1105.0	
496.121	1007.0	-1.0	1560.0	969.0	-1.0	1304.0	966.0	-1.0	1461.0	1289.0	-1.0	1897.0	1219.0	-1.0	1965.0	1098.0	-1.0	1527.0	1311.0	-1.0	1945.0	1483.0	-1.0	1920.0	1279.0	-1.0	1816.0	1631.0	-1.0	2196.0	1669.0	-1.0	2613.0	1114.0	-1.0	1495.0	1437.0	-1.0	2507.0	954.0	-1.0	1235.0	946.0	-1.0	1522.0	859.0	-1.0	1105.0	
496.620	1005.0	-1.0	1558.0	969.0	-1.0	1303.0	966.0	-1.0	1460.0	1289.0	-1.0	1896.0	1218.0	-1.0	1959.0	1097.0	-1.0	1522.0	1310.0	-1.0	1940.0	1477.0	-1.0	1910.0	1276.0	-1.0	1809.0	1628.0	-1.0	2187.0	1665.0	-1.0	2602.0	1110.0	-1.0	1489.0	1435.0	-1.0	2497.0	953.0	-1.0	1230.0	944.0	-1.0	1516.0	859.0	-1.0	1102.0	
497.119	1005.0	-1.0	1553.0	969.0	-1.0	1302.0	966.0	-1.0	1458.0	1288.0	-1.0	1892.0	1216.0	-1.0	1954.0	1094.0	-1.0	1518.0	1310.0	-1.0	1937.0	1471.0	-1.0	1900.0	1276.0	-1.0	1805.0	1624.0	-1.0	2181.0	1664.0	-1.0	2597.0	1107.0	-1.0	1483.0	1434.0	-1.0	2494.0	952.0	-1.0	1228.0	942.0	-1.0	1513.0	859.0	-1.0	1101.0	
497.618	1002.0	-1.0	1546.0	967.0	-1.0	1297.0	964.0	-1.0	1453.0	1286.0	-1.0	1886.0	1215.0	-1.0	1949.0	1093.0	-1.0	1512.0	1309.0	-1.0	1935.0	1467.0	-1.0	1891.0	1274.0	-1.0	1802.0	1620.0	-1.0	2173.0	1661.0	-1.0	2593.0	1106.0	-1.0	1478.0	1432.0	-1.0	2488.0	951.0	-1.0	1223.0	940.0	-1.0	1510.0	857.0	-1.0	1098.0	
498.117	1002.0	-1.0	1545.0	966.0	-1.0	1295.0	964.0	-1.0	1451.0	1284.0	-1.0	1881.0	1215.0	-1.0	1950.0	1091.0	-1.0	1512.0	1310.0	-1.0	1936.0	1466.0	-1.0	1888.0	1274.0	-1.0	1802.0	1619.0	-1.0	2168.0	1661.0	-1.0	2593.0	1104.0	-1.0	1473.0	1431.0	-1.0	2483.0	949.0	-1.0	1220.0	941.0	-1.0	1505.0	856.0	-1.0	1096.0	
498.616	1002.0	-1.0	1543.0	966.0	-1.0	1292.0	962.0	-1.0	1448.0	1282.0	-1.0	1875.0	1216.0	-1.0	1951.0	1092.0	-1.0	1509.0	1311.0	-1.0	1937.0	1466.0	-1.0	1886.0	1274.0	-1.0	1801.0	1616.0	-1.0	2161.0	1660.0	-1.0	2594.0	1102.0	-1.0	1469.0	1429.0	-1.0	2481.0	949.0	-1.0	1218.0	939.0	-1.0	1505.0	856.0	-1.0	1092.0	
499.115	1000.0	-1.0	1538.0	964.0	-1.0	1288.0	962.0	-1.0	1445.0	1281.0	-1.0	1868.0	1217.0	-1.0	1950.0	1091.0	-1.0	1505.0	1310.0	-1.0	1937.0	1466.0	-1.0	1886.0	1272.0	-1.0	1799.0	1612.0	-1.0	2152.0	1658.0	-1.0	2588.0	1101.0	-1.0	1464.0	1429.0	-1.0	2477.0	948.0	-1.0	1215.0	938.0	-1.0	1503.0	854.0	-1.0	1089.0	
499.614	1000.0	-1.0	1541.0	963.0	-1.0	1286.0	962.0	-1.0	1443.0	1280.0	-1.0	1865.0	1217.0	-1.0	1952.0	1092.0	-1.0	1505.0	1310.0	-1.0	1940.0	1466.0	-1.0	1886.0	1273.0	-1.0	1799.0	1613.0	-1.0	2150.0	1658.0	-1.0	2590.0	1101.0	-1.0	1462.0	1427.0	-1.0	2474.0	947.0	-1.0	1212.0	938.0	-1.0	1500.0	852.0	-1.0	1085.0	
500.113	1000.0	-1.0	1540.0	963.0	-1.0	1283.0	961.0	-1.0	1442.0	1278.0	-1.0	1860.0	1218.0	-1.0	1954.0	1092.0	-1.0	1507.0	1310.0	-1.0	1939.0	1468.0	-1.0	1887.0	1273.0	-1.0	1800.0	1613.0	-1.0	2151.0	1657.0	-1.0	2590.0	1101.0	-1.0	1463.0	1427.0	-1.0	2476.0	947.0	-1.0	1212.0	938.0	-1.0	1503.0	853.0	-1.0	1084.0	
500.612	1000.0	-1.0	1539.0	962.0	-1.0	1281.0	960.0	-1.0	1441.0	1278.0	-1.0	1857.0	1218.0	-1.0	1954.0	1094.0	-1.0	1506.0	1309.0	-1.0	1939.0	1469.0	-1.0	1890.0	1272.0	-1.0	1800.0	1615.0	-1.0	2154.0	1658.0	-1.0	2591.0	1102.0	-1.0	1463.0	1427.0	-1.0	2476.0	948.0	-1.0	1213.0	937.0	-1.0	1503.0	853.0	-1.0	1082.0	
501.111	1001.0	-1.0	1542.0	963.0	-1.0	1281.0	961.0	-1.0	1444.0	1279.0	-1.0	1859.0	1218.0	-1.0	1954.0	1094.0	-1.0	1509.0	1310.0	-1.0	1939.0	1472.0	-1.0	1892.0	1273.0	-1.0	1802.0	1618.0	-1.0	2157.0	1658.0	-1.0	2592.0	1103.0	-1.0	1464.0	1426.0	-1.0	2477.0	948.0	-1.0	1213.0	940.0	-1.0	1502.0	853.0	-1.0	1082.0	
501.610	1002.0	-1.0	1547.0	963.0	-1.0	1283.0	963.0	-1.0	1445.0	1281.0	-1.0	1860.0	1220.0	-1.0	1959.0	1096.0	-1.0	1511.0	1308.0	-1.0	1938.0	1473.0	-1.0	1896.0	1275.0	-1.0	1807.0	1622.0	-1.0	2169.0	1662.0	-1.0	2603.0	1104.0	-1.0	1470.0	1429.0	-1.0	2484.0	950.0	-1.0	1217.0	940.0	-1.0	1506.0	854.0	-1.0	1082.0	
502.109	1003.0	-1.0	1547.0	964.0	-1.0	1283.0	962.0	-1.0	1446.0	1280.0	-1.0	1861.0	1220.0	-1.0	1959.0	1096.0	-1.0	1512.0	1308.0	-1.0	1938.0	1473.0	-1.0	1897.0	1275.0	-1.0	1810.0	1624.0	-1.0	2177.0	1664.0	-1.0	2611.0	1106.0	-1.0	1474.0	1431.0	-1.0	2490.0	951.0	-1.0	1219.0	940.0	-1.0	1508.0	856.0	-1.0	1084.0	
502.608	1002.0	-1.0	1546.0	965.0	-1.0	1284.0	963.0	-1.0	1446.0	1282.0	-1.0	1861.0	1219.0	-1.0	1958.0	1096.0	-1.0	1513.0	1307.0	-1.0	1936.0	1473.0	-1.0	1898.0	1276.0	-1.0	1812.0	1628.0	-1.0	2184.0	1666.0	-1.0	2615.0	1106.0	-1.0	1476.0	1431.0	-1.0	2491.0	952.0	-1.0	1221.0	942.0	-1.0	1510.0	855.0	-1.0	1085.0	
503.107	1004.0	-1.0	1550.0	965.0	-1.0	1286.0	963.0	-1.0	1450.0	1282.0	-1.0	1866.0	1220.0	-1.0	1961.0	1097.0	-1.0	1516.0	1306.0	-1.0	1936.0	1475.0	-1.0	1902.0	1277.0	-1.0	1816.0	1631.0	-1.0	2189.0	1668.0	-1.0	2619.0	1110.0	-1.0	1480.0	1431.0	-1.0	2491.0	952.0	-1.0	1220.0	942.0	-1.0	1510.0	857.0	-1.0	1085.0	
503.606	1004.0	-1.0	1553.0	966.0	-1.0	1287.0	965.0	-1.0	1452.0	1285.0	-1.0	1870.0	1222.0	-1.0	1965.0	1099.0	-1.0	1520.0	1307.0	-1.0	1940.0	1478.0	-1.0	1908.0	1279.0	-1.0	1822.0	1635.0	-1.0	2199.0	1671.0	-1.0	2628.0	1111.0	-1.0	1485.0	1432.0	-1.0	2495.0	953.0	-1.0	1224.0	943.0	-1.0	1511.0	857.0	-1.0	1085.0	
504.105	1005.0	-1.0	1553.0	966.0	-1.0	1287.0	966.0	-1.0	1452.0	1285.0	-1.0	1869.0	1221.0	-1.0	1967.0	1099.0	-1.0	1523.0	1309.0	-1.0	1943.0	1479.0	-1.0	1912.0	1280.0	-1.0	1825.0	1635.0	-1.0	2201.0	1671.0	-1.0	2632.0	1111.0	-1.0	1487.0	1433.0	-1.0	2497.0	954.0	-1.0	1225.0	943.0	-1.0	1513.0	858.0	-1.0	1085.0	
504.604	1003.0	-1.0	1548.0	964.0	-1.0	1285.0	965.0	-1.0	1451.0	1284.0	-1.0	1867.0	1222.0	-1.0	1967.0	1099.0	-1.0	1522.0	1310.0	-1.0	1947.0	1480.0	-1.0	1912.0	1279.0	-1.0	1824.0	1633.0	-1.0	2196.0	1671.0	-1.0	2628.0	1111.0	-1.0	1485.0	1432.0	-1.0	2494.0	953.0	-1.0	1224.0	942.0	-1.0	1511.0	858.0	-1.0	1085.0	
505.103	1003.0	-1.0	1547.0	964.0	-1.0	1284.0	964.0	-1.0	1449.0	1285.0	-1.0	1866.0	1223.0	-1.0	1969.0	1099.0	-1.0	1521.0	1310.0	-1.0	1947.0	1480.0	-1.0	1912.0	1277.0	-1.0	1820.0	1630.0	-1.0	2190.0	1669.0	-1.0	2622.0	1110.0	-1.0	1481.0	1432.0	-1.0	2491.0	952.0	-1.0	1222.0	942.0	-1.0	1509.0	857.0	-1.0	1082.0	
505.602	1004.0	-1.0	1549.0	965.0	-1.0	1284.0	964.0	-1.0	1451.0	1284.0	-1.0	1869.0	1226.0	-1.0	1976.0	1100.0	-1.0	1523.0	1312.0	-1.0	1953.0	1484.0	-1.0	1918.0	1280.0	-1.0	1824.0	1629.0	-1.0	2189.0	1671.0	-1.0	2628.0	1110.0	-1.0	1481.0	1432.0	-1.0	2491.0	952.0	-1.0	1221.0	943.0	-1.0	1510.0	858.0	-1.0	1083.0	
506.101	1006.0	-1.0	1552.0	966.0	-1.0	1285.0	966.0	-1.0	1453.0	1285.0	-1.0	1869.0	1230.0	-1.0	1984.0	1101.0	-1.0	1525.0	1315.0	-1.0	1961.0	1490.0	-1.0	1930.0	1281.0	-1.0	1829.0	1631.0	-1.0	2192.0	1674.0	-1.0	2635.0	1111.0	-1.0	1484.0	1433.0	-1.0	2494.0	953.0	-1.0	1223.0	943.0	-1.0	1514.0	858.0	-1.0	1085.0	
506.600	1006.0	-1.0	1552.0	966.0	-1.0	1287.0	966.0	-1.0	1453.0	1286.0	-1.0	1870.0	1230.0	-1.0	1988.0	1103.0	-1.0	1529.0	1319.0	-1.0	1967.0	1495.0	-1.0	1942.0	1282.0	-1.0	1831.0	1632.0	-1.0	2198.0	1674.0	-1.0	2636.0	1113.0	-1.0	1486.0	1434.0	-1.0	2497.0	954.0	-1.0	1226.0	945.0	-1.0	1514.0	858.0	-1.0	1086.0	
507.099	1007.0	-1.0	1551.0	966.0	-1.0	1284.0	966.0	-1.0	1452.0	1285.0	-1.0	1867.0	1233.0	-1.0	1991.0	1108.0	-1.0	1538.0	1320.0	-1.0	1974.0	1507.0	-1.0	1961.0	1283.0	-1.0	1838.0	1635.0	-1.0	2204.0	1673.0	-1.0	2634.0	1115.0	-1.0	1492.0	1431.0	-1.0	2494.0	950.0	-1.0	1222.0	944.0	-1.0	1513.0	849.0	-1.0	1068.0	
507.598	1007.0	-1.0	1557.0	966.0	-1.0	1286.0	966.0	-1.0	1452.0	1284.0	-1.0	1865.0	1237.0	-1.0	2008.0	1111.0	-1.0	1545.0	1322.0	-1.0	1985.0	1517.0	-1.0	1983.0	1291.0	-1.0	1856.0	1642.0	-1.0	2222.0	1682.0	-1.0	2660.0	1122.0	-1.0	1506.0	1439.0	-1.0	2509.0	949.0	-1.0	1220.0	948.0	-1.0	1523.0	839.0	-1.0	1055.0	
508.097	1015.0	-1.0	1579.0	975.0	-1.0	1305.0	971.0	-1.0	1466.0	1290.0	-1.0	1879.0	1250.0	-1.0	2040.0	1110.0	-1.0	1544.0	1329.0	-1.0	2005.0	1535.0	-1.0	2012.0	1296.0	-1.0	1876.0	1650.0	-1.0	2238.0	1697.0	-1.0	2701.0	1127.0	-1.0	1517.0	1448.0	-1.0	2535.0	951.0	-1.0	1225.0	955.0	-1.0	1541.0	842.0	-1.0	1059.0	
508.596	1023.0	-1.0	1598.0	984.0	-1.0	1322.0	976.0	-1.0	1480.0	1296.0	-1.0	1895.0	1258.0	-1.0	2074.0	1108.0	-1.0	1541.0	1333.0	-1.0	2033.0	1549.0	-1.0	2048.0	1300.0	-1.0	1887.0	1655.0	-1.0	2249.0	1705.0	-1.0	2725.0	1132.0	-1.0	1523.0	1454.0	-1.0	2551.0	952.0	-1.0	1231.0	960.0	-1.0	1553.0	846.0	-1.0	1065.0	
509.095	1027.0	-1.0	1609.0	989.0	-1.0	1332.0	979.0	-1.0	1487.0	1302.0	-1.0	1906.0	1263.0	-1.0	2088.0	1106.0	-1.0	1539.0	1338.0	-1.0	2044.0	1558.0	-1.0	2059.0	1302.0	-1.0	1896.0	1655.0	-1.0	2251.0	1712.0	-1.0	2742.0	1133.0	-1.0	1525.0	1456.0	-1.0	2562.0	954.0	-1.0	1235.0	963.0	-1.0	1560.0	850.0	-1.0	1072.0	
509.594	1029.0	-1.0	1617.0	992.0	-1.0	1341.0	982.0	-1.0	1493.0	1305.0	-1.0	1916.0	1265.0	-1.0	2095.0	1105.0	-1.0	1538.0	1341.0	-1.0	2056.0	1562.0	-1.0	2066.0	1303.0	-1.0	1899.0	1654.0	-1.0	2247.0	1714.0	-1.0	2749.0	1132.0	-1.0	1524.0	1458.0	-1.0	2566.0	956.0	-1.0	1238.0	963.0	-1.0	1565.0	852.0	-1.0	1077.0	
510.093	1033.0	-1.0	1628.0	996.0	-1.0	1350.0	985.0	-1.0	1501.0	1311.0	-1.0	1927.0	1268.0	-1.0	2105.0	1104.0	-1.0	1535.0	1345.0	-1.0	2069.0	1565.0	-1.0	2070.0	1303.0	-1.0	1904.0	1651.0	-1.0	2240.0	1717.0	-1.0	2756.0	1133.0	-1.0	1522.0	1460.0	-1.0	2572.0	957.0	-1.0	1239.0	963.0	-1.0	1567.0	854.0	-1.0	1081.0	
510.593	1034.0	-1.0	1632.0	997.0	-1.0	1354.0	984.0	-1.0	1503.0	1311.0	-1.0	1930.0	1271.0	-1.0	2113.0	1101.0	-1.0	1534.0	1349.0	-1.0	2082.0	1564.0	-1.0	2066.0	1306.0	-1.0	1911.0	1648.0	-1.0	2237.0	1719.0	-1.0	2766.0	1133.0	-1.0	1523.0	1460.0	-1.0	2575.0	957.0	-1.0	1241.0	965.0	-1.0	1568.0	856.0	-1.0	1085.0	
511.093	1033.0	-1.0	1633.0	999.0	-1.0	1357.0	983.0	-1.0	1504.0	1312.0	-1.0	1933.0	1271.0	-1.0	2114.0	1099.0	-1.0	1531.0	1351.0	-1.0	2089.0	1558.0	-1.0	2060.0	1307.0	-1.0	1918.0	1644.0	-1.0	2231.0	1721.0	-1.0	2772.0	1134.0	-1.0	1524.0	1460.0	-1.0	2578.0	958.0	-1.0	1245.0	964.0	-1.0	1569.0	856.0	-1.0	1086.0	
511.592	1034.0	-1.0	1634.0	1001.0	-1.0	1360.0	984.0	-1.0	1506.0	1313.0	-1.0	1936.0	1269.0	-1.0	2113.0	1096.0	-1.0	1528.0	1350.0	-1.0	2091.0	1556.0	-1.0	2054.0	1305.0	-1.0	1917.0	1638.0	-1.0	2221.0	1719.0	-1.0	2772.0	1131.0	-1.0	1521.0	1459.0	-1.0	2581.0	960.0	-1.0	1248.0	964.0	-1.0	1571.0	858.0	-1.0	1089.0	
512.092	1033.0	-1.0	1634.0	1000.0	-1.0	1359.0	984.0	-1.0	1508.0	1315.0	-1.0	1940.0	1266.0	-1.0	2107.0	1095.0	-1.0	1527.0	1348.0	-1.0	2087.0	1553.0	-1.0	2050.0	1302.0	-1.0	1912.0	1633.0	-1.0	2213.0	1714.0	-1.0	2765.0	1129.0	-1.0	1518.0	1458.0	-1.0	2581.0	959.0	-1.0	1252.0	963.0	-1.0	1571.0	858.0	-1.0	1091.0	
512.592	1032.0	-1.0	1633.0	999.0	-1.0	1359.0	983.0	-1.0	1506.0	1314.0	-1.0	1939.0	1263.0	-1.0	2101.0	1094.0	-1.0	1529.0	1345.0	-1.0	2081.0	1549.0	-1.0	2045.0	1299.0	-1.0	1907.0	1629.0	-1.0	2211.0	1709.0	-1.0	2755.0	1126.0	-1.0	1516.0	1455.0	-1.0	2577.0	959.0	-1.0	1254.0	960.0	-1.0	1571.0	857.0	-1.0	1092.0	
513.092	1031.0	-1.0	1632.0	998.0	-1.0	1356.0	980.0	-1.0	1506.0	1314.0	-1.0	1940.0	1259.0	-1.0	2096.0	1095.0	-1.0	1530.0	1342.0	-1.0	2071.0	1546.0	-1.0	2043.0	1297.0	-1.0	1902.0	1629.0	-1.0	2211.0	1706.0	-1.0	2747.0	1124.0	-1.0	1515.0	1451.0	-1.0	2573.0	958.0	-1.0	1253.0	959.0	-1.0	1567.0	856.0	-1.0	1092.0	
513.591	1030.0	-1.0	1627.0	997.0	-1.0	1353.0	979.0	-1.0	1505.0	1312.0	-1.0	1937.0	1256.0	-1.0	2088.0	1094.0	-1.0	1532.0	1338.0	-1.0	2061.0	1545.0	-1.0	2041.0	1294.0	-1.0	1895.0	1628.0	-1.0	2213.0	1701.0	-1.0	2735.0	1123.0	-1.0	1514.0	1448.0	-1.0	2565.0	956.0	-1.0	1251.0	957.0	-1.0	1564.0	855.0	-1.0	1091.0	
514.090	1030.0	-1.0	1625.0	995.0	-1.0	1350.0	977.0	-1.0	1502.0	1311.0	-1.0	1936.0	1252.0	-1.0	2083.0	1094.0	-1.0	1532.0	1334.0	-1.0	2049.0	1543.0	-1.0	2039.0	1291.0	-1.0	1886.0	1627.0	-1.0	2213.0	1698.0	-1.0	2725.0	1121.0	-1.0	1512.0	1444.0	-1.0	2557.0	955.0	-1.0	1248.0	953.0	-1.0	1559.0	854.0	-1.0	1090.0	
514.590	1030.0	-1.0	1625.0	995.0	-1.0	1348.0	977.0	-1.0	1504.0	1312.0	-1.0	1937.0	1251.0	-1.0	2078.0	1094.0	-1.0	1534.0	1331.0	-1.0	2042.0	1542.0	-1.0	2039.0	1288.0	-1.0	1880.0	1628.0	-1.0	2214.0	1695.0	-1.0	2714.0	1119.0	-1.0	1511.0	1441.0	-1.0	2547.0	952.0	-1.0	1244.0	951.0	-1.0	1554.0	854.0	-1.0	1090.0	
515.090	1030.0	-1.0	1627.0	994.0	-1.0	1347.0	975.0	-1.0	1504.0	1311.0	-1.0	1938.0	1250.0	-1.0	2075.0	1096.0	-1.0	1540.0	1329.0	-1.0	2036.0	1541.0	-1.0	2039.0	1287.0	-1.0	1876.0	1630.0	-1.0	2218.0	1693.0	-1.0	2712.0	1119.0	-1.0	1514.0	1438.0	-1.0	2539.0	951.0	-1.0	1243.0	950.0	-1.0	1550.0	853.0	-1.0	1089.0	
515.589	1028.0	-1.0	1626.0	993.0	-1.0	1344.0	974.0	-1.0	1503.0	1310.0	-1.0	1938.0	1248.0	-1.0	2073.0	1095.0	-1.0	1542.0	1326.0	-1.0	2028.0	1541.0	-1.0	2040.0	1284.0	-1.0	1872.0	1630.0	-1.0	2222.0	1692.0	-1.0	2709.0	1120.0	-1.0	1515.0	1436.0	-1.0	2535.0	950.0	-1.0	1242.0	949.0	-1.0	1549.0	852.0	-1.0	1090.0	
516.088	1026.0	-1.0	1621.0	991.0	-1.0	1343.0	973.0	-1.0	1501.0	1309.0	-1.0	1936.0	1247.0	-1.0	2069.0	1097.0	-1.0	1545.0	1323.0	-1.0	2019.0	1538.0	-1.0	2038.0	1281.0	-1.0	1864.0	1629.0	-1.0	2219.0	1689.0	-1.0	2702.0	1118.0	-1.0	1513.0	1433.0	-1.0	2530.0	948.0	-1.0	1241.0	947.0	-1.0	1546.0	852.0	-1.0	1090.0	
516.587	1024.0	-1.0	1615.0	989.0	-1.0	1340.0	971.0	-1.0	1499.0	1308.0	-1.0	1935.0	1245.0	-1.0	2065.0	1095.0	-1.0	1545.0	1321.0	-1.0	2011.0	1537.0	-1.0	2034.0	1278.0	-1.0	1854.0	1626.0	-1.0	2215.0	1686.0	-1.0	2692.0	1117.0	-1.0	1511.0	1428.0	-1.0	2524.0	946.0	-1.0	1239.0	944.0	-1.0	1543.0	851.0	-1.0	1090.0	
517.086	1023.0	-1.0	1615.0	989.0	-1.0	1340.0	971.0	-1.0	1499.0	1309.0	-1.0	1937.0	1245.0	-1.0	2065.0	1098.0	-1.0	1550.0	1319.0	-1.0	2006.0	1537.0	-1.0	2037.0	1277.0	-1.0	1847.0	1627.0	-1.0	2215.0	1685.0	-1.0	2686.0	1116.0	-1.0	1513.0	1426.0	-1.0	2517.0	945.0	-1.0	1239.0	942.0	-1.0	1539.0	851.0	-1.0	1090.0	
517.585	1023.0	-1.0	1615.0	990.0	-1.0	1341.0	970.0	-1.0	1501.0	1309.0	-1.0	1941.0	1244.0	-1.0	2065.0	1099.0	-1.0	1556.0	1319.0	-1.0	2002.0	1539.0	-1.0	2040.0	1275.0	-1.0	1845.0	1630.0	-1.0	2222.0	1684.0	-1.0	2685.0	1116.0	-1.0	1516.0	1426.0	-1.0	2518.0	945.0	-1.0	1241.0	942.0	-1.0	1539.0	851.0	-1.0	1092.0	
518.085	1022.0	-1.0	1612.0	988.0	-1.0	1341.0	968.0	-1.0	1499.0	1308.0	-1.0	1942.0	1244.0	-1.0	2063.0	1101.0	-1.0	1560.0	1318.0	-1.0	2000.0	1541.0	-1.0	2045.0	1274.0	-1.0	1843.0	1633.0	-1.0	2229.0	1683.0	-1.0	2685.0	1118.0	-1.0	1520.0	1424.0	-1.0	2517.0	945.0	-1.0	1243.0	940.0	-1.0	1538.0	851.0	-1.0	1093.0	
518.584	1020.0	-1.0	1608.0	987.0	-1.0	1340.0	967.0	-1.0	1498.0	1308.0	-1.0	1942.0	1244.0	-1.0	2064.0	1101.0	-1.0	1562.0	1317.0	-1.0	1995.0	1544.0	-1.0	2049.0	1273.0	-1.0	1841.0	1635.0	-1.0	2235.0	1681.0	-1.0	2684.0	1118.0	-1.0	1521.0	1422.0	-1.0	2513.0	944.0	-1.0	1241.0	938.0	-1.0	1535.0	849.0	-1.0	1094.0	
519.083	1019.0	-1.0	1609.0	986.0	-1.0	1339.0	967.0	-1.0	1498.0	1307.0	-1.0	1943.0	1245.0	-1.0	2065.0	1102.0	-1.0	1563.0	1317.0	-1.0	1995.0	1546.0	-1.0	2055.0	1274.0	-1.0	1841.0	1638.0	-1.0	2239.0	1680.0	-1.0	2683.0	1118.0	-1.0	1522.0	1420.0	-1.0	2507.0	942.0	-1.0	1239.0	936.0	-1.0	1532.0	848.0	-1.0	1092.0	
519.583	1018.0	-1.0	1609.0	986.0	-1.0	1339.0	966.0	-1.0	1497.0	1304.0	-1.0	1940.0	1245.0	-1.0	2066.0	1100.0	-1.0	1562.0	1316.0	-1.0	1992.0	1546.0	-1.0	2055.0	1273.0	-1.0	1839.0	1637.0	-1.0	2239.0	1679.0	-1.0	2683.0	1115.0	-1.0	1520.0	1417.0	-1.0	2505.0	940.0	-1.0	1238.0	934.0	-1.0	1529.0	847.0	-1.0	1091.0	
520.082	1016.0	-1.0	1604.0	985.0	-1.0	1338.0	965.0	-1.0	1494.0	1303.0	-1.0	1934.0	1243.0	-1.0	2063.0	1099.0	-1.0	1559.0	1313.0	-1.0	1987.0	1544.0	-1.0	2049.0	1269.0	-1.0	1834.0	1633.0	-1.0	2232.0	1674.0	-1.0	2677.0	1112.0	-1.0	1514.0	1416.0	-1.0	2500.0	938.0	-1.0	1236.0	933.0	-1.0	1526.0	844.0	-1.0	1090.0	
520.581	1014.0	-1.0	1599.0	984.0	-1.0	1334.0	962.0	-1.0	1491.0	1300.0	-1.0	1930.0	1241.0	-1.0	2057.0	1097.0	-1.0	1553.0	1310.0	-1.0	1980.0	1539.0	-1.0	2041.0	1266.0	-1.0	1827.0	1625.0	-1.0	2219.0	1669.0	-1.0	2666.0	1109.0	-1.0	1507.0	1411.0	-1.0	2494.0	937.0	-1.0	1233.0	930.0	-1.0	1523.0	843.0	-1.0	1087.0	
521.081	1014.0	-1.0	1598.0	983.0	-1.0	1333.0	961.0	-1.0	1489.0	1298.0	-1.0	1927.0	1237.0	-1.0	2051.0	1095.0	-1.0	1551.0	1308.0	-1.0	1977.0	1535.0	-1.0	2032.0	1263.0	-1.0	1821.0	1620.0	-1.0	2208.0	1665.0	-1.0	2657.0	1105.0	-1.0	1500.0	1410.0	-1.0	2488.0	934.0	-1.0	1230.0	929.0	-1.0	1519.0	842.0	-1.0	1086.0	
521.580	1012.0	-1.0	1596.0	982.0	-1.0	1332.0	960.0	-1.0	1488.0	1298.0	-1.0	1925.0	1235.0	-1.0	2044.0	1093.0	-1.0	1547.0	1305.0	-1.0	1971.0	1528.0	-1.0	2021.0	1260.0	-1.0	1816.0	1613.0	-1.0	2197.0	1660.0	-1.0	2649.0	1102.0	-1.0	1495.0	1408.0	-1.0	2487.0	935.0	-1.0	1232.0	928.0	-1.0	1518.0	841.0	-1.0	1086.0	
522.079	1011.0	-1.0	1593.0	981.0	-1.0	1330.0	959.0	-1.0	1484.0	1295.0	-1.0	1921.0	1231.0	-1.0	2035.0	1089.0	-1.0	1540.0	1302.0	-1.0	1962.0	1519.0	-1.0	2006.0	1255.0	-1.0	1808.0	1607.0	-1.0	2186.0	1654.0	-1.0	2638.0	1097.0	-1.0	1489.0	1408.0	-1.0	2486.0	934.0	-1.0	1231.0	927.0	-1.0	1517.0	840.0	-1.0	1086.0	
522.578	1010.0	-1.0	1591.0	981.0	-1.0	1332.0	959.0	-1.0	1483.0	1294.0	-1.0	1919.0	1226.0	-1.0	2026.0	1087.0	-1.0	1535.0	1298.0	-1.0	1954.0	1510.0	-1.0	1990.0	1252.0	-1.0	1801.0	1602.0	-1.0	2175.0	1650.0	-1.0	2628.0	1094.0	-1.0	1484.0	1407.0	-1.0	2483.0	933.0	-1.0	1232.0	926.0	-1.0	1513.0	839.0	-1.0	1087.0	
523.078	1010.0	-1.0	1591.0	980.0	-1.0	1333.0	958.0	-1.0	1485.0	1294.0	-1.0	1921.0	1223.0	-1.0	2020.0	1086.0	-1.0	1533.0	1294.0	-1.0	1949.0	1502.0	-1.0	1979.0	1252.0	-1.0	1802.0	1600.0	-1.0	2174.0	1649.0	-1.0	2629.0	1094.0	-1.0	1485.0	1406.0	-1.0	2486.0	934.0	-1.0	1234.0	927.0	-1.0	1516.0	840.0	-1.0	1088.0	
523.577	1010.0	-1.0	1590.0	982.0	-1.0	1333.0	958.0	-1.0	1483.0	1294.0	-1.0	1920.0	1221.0	-1.0	2014.0	1083.0	-1.0	1530.0	1292.0	-1.0	1944.0	1496.0	-1.0	1969.0	1252.0	-1.0	1802.0	1600.0	-1.0	2175.0	1648.0	-1.0	2630.0	1093.0	-1.0	1485.0	1406.0	-1.0	2487.0	934.0	-1.0	1236.0	928.0	-1.0	1516.0	839.0	-1.0	1089.0	
524.076	1010.0	-1.0	1587.0	982.0	-1.0	1334.0	958.0	-1.0	1483.0	1293.0	-1.0	1920.0	1219.0	-1.0	2012.0	1081.0	-1.0	1525.0	1291.0	-1.0	1940.0	1490.0	-1.0	1958.0	1251.0	-1.0	1801.0	1598.0	-1.0	2172.0	1649.0	-1.0	2630.0	1092.0	-1.0	1482.0	1407.0	-1.0	2487.0	934.0	-1.0	1235.0	925.0	-1.0	1515.0	839.0	-1.0	1088.0	
524.575	1010.0	-1.0	1590.0	983.0	-1.0	1338.0	959.0	-1.0	1485.0	1295.0	-1.0	1922.0	1219.0	-1.0	2013.0	1078.0	-1.0	1522.0	1291.0	-1.0	1944.0	1486.0	-1.0	1950.0	1253.0	-1.0	1805.0	1600.0	-1.0	2172.0	1652.0	-1.0	2637.0	1091.0	-1.0	1480.0	1409.0	-1.0	2490.0	933.0	-1.0	1233.0	926.0	-1.0	1512.0	839.0	-1.0	1088.0	
525.075	1010.0	-1.0	1593.0	983.0	-1.0	1340.0	957.0	-1.0	1487.0	1295.0	-1.0	1925.0	1221.0	-1.0	2016.0	1078.0	-1.0	1519.0	1295.0	-1.0	1953.0	1481.0	-1.0	1942.0	1256.0	-1.0	1813.0	1599.0	-1.0	2171.0	1656.0	-1.0	2646.0	1091.0	-1.0	1479.0	1414.0	-1.0	2498.0	933.0	-1.0	1233.0	925.0	-1.0	1511.0	839.0	-1.0	1089.0	
525.574	1009.0	-1.0	1590.0	984.0	-1.0	1341.0	957.0	-1.0	1486.0	1296.0	-1.0	1924.0	1221.0	-1.0	2017.0	1075.0	-1.0	1512.0	1301.0	-1.0	1963.0	1478.0	-1.0	1932.0	1257.0	-1.0	1814.0	1597.0	-1.0	2164.0	1657.0	-1.0	2647.0	1090.0	-1.0	1473.0	1417.0	-1.0	2501.0	932.0	-1.0	1232.0	925.0	-1.0	1510.0	840.0	-1.0	1087.0	
526.073	1008.0	-1.0	1588.0	983.0	-1.0	1340.0	958.0	-1.0	1485.0	1296.0	-1.0	1923.0	1222.0	-1.0	2015.0	1073.0	-1.0	1506.0	1303.0	-1.0	1964.0	1475.0	-1.0	1923.0	1256.0	-1.0	1811.0	1593.0	-1.0	2150.0	1655.0	-1.0	2640.0	1086.0	-1.0	1465.0	1418.0	-1.0	2502.0	932.0	-1.0	1229.0	924.0	-1.0	1506.0	839.0	-1.0	1086.0	
526.572	1008.0	-1.0	1590.0	984.0	-1.0	1340.0	957.0	-1.0	1486.0	1295.0	-1.0	1922.0	1222.0	-1.0	2016.0	1072.0	-1.0	1503.0	1306.0	-1.0	1969.0	1473.0	-1.0	1917.0	1257.0	-1.0	1813.0	1590.0	-1.0	2143.0	1654.0	-1.0	2642.0	1085.0	-1.0	1460.0	1420.0	-1.0	2503.0	932.0	-1.0	1228.0	926.0	-1.0	1507.0	840.0	-1.0	1085.0	
527.071	1008.0	-1.0	1590.0	983.0	-1.0	1339.0	957.0	-1.0	1484.0	1295.0	-1.0	1919.0	1222.0	-1.0	2015.0	1072.0	-1.0	1501.0	1305.0	-1.0	1971.0	1469.0	-1.0	1910.0	1256.0	-1.0	1813.0	1587.0	-1.0	2135.0	1653.0	-1.0	2642.0	1084.0	-1.0	1458.0	1422.0	-1.0	2506.0	932.0	-1.0	1228.0	927.0	-1.0	1509.0	841.0	-1.0	1085.0	
527.570	1008.0	-1.0	1588.0	982.0	-1.0	1336.0	957.0	-1.0	1483.0	1292.0	-1.0	1915.0	1220.0	-1.0	2012.0	1071.0	-1.0	1498.0	1305.0	-1.0	1970.0	1467.0	-1.0	1906.0	1257.0	-1.0	1814.0	1584.0	-1.0	2129.0	1652.0	-1.0	2640.0	1083.0	-1.0	1456.0	1423.0	-1.0	2509.0	933.0	-1.0	1229.0	927.0	-1.0	1511.0	841.0	-1.0	1086.0	
528.069	1009.0	-1.0	1591.0	983.0	-1.0	1336.0	958.0	-1.0	1485.0	1294.0	-1.0	1915.0	1222.0	-1.0	2012.0	1071.0	-1.0	1498.0	1305.0	-1.0	1969.0	1468.0	-1.0	1904.0	1257.0	-1.0	1814.0	1585.0	-1.0	2128.0	1652.0	-1.0	2640.0	1084.0	-1.0	1456.0	1424.0	-1.0	2510.0	933.0	-1.0	1227.0	929.0	-1.0	1512.0	841.0	-1.0	1085.0	
528.568	1011.0	-1.0	1595.0	983.0	-1.0	1337.0	958.0	-1.0	1485.0	1294.0	-1.0	1914.0	1222.0	-1.0	2013.0	1072.0	-1.0	1499.0	1305.0	-1.0	1973.0	1469.0	-1.0	1906.0	1259.0	-1.0	1821.0	1587.0	-1.0	2133.0	1654.0	-1.0	2652.0	1086.0	-1.0	1461.0	1426.0	-1.0	2517.0	935.0	-1.0	1230.0	931.0	-1.0	1516.0	842.0	-1.0	1087.0	
529.067	1011.0	-1.0	1596.0	982.0	-1.0	1337.0	958.0	-1.0	1487.0	1294.0	-1.0	1914.0	1223.0	-1.0	2017.0	1072.0	-1.0	1500.0	1305.0	-1.0	1974.0	1471.0	-1.0	1908.0	1260.0	-1.0	1826.0	1589.0	-1.0	2137.0	1658.0	-1.0	2658.0	1088.0	-1.0	1463.0	1429.0	-1.0	2525.0	936.0	-1.0	1233.0	933.0	-1.0	1520.0	842.0	-1.0	1088.0	
529.566	1011.0	-1.0	1595.0	982.0	-1.0	1336.0	958.0	-1.0	1487.0	1293.0	-1.0	1910.0	1223.0	-1.0	2018.0	1071.0	-1.0	1498.0	1306.0	-1.0	1974.0	1472.0	-1.0	1909.0	1260.0	-1.0	1827.0	1591.0	-1.0	2139.0	1660.0	-1.0	2665.0	1088.0	-1.0	1464.0	1432.0	-1.0	2529.0	937.0	-1.0	1234.0	933.0	-1.0	1522.0	844.0	-1.0	1090.0	
530.065	1012.0	-1.0	1601.0	982.0	-1.0	1337.0	959.0	-1.0	1490.0	1294.0	-1.0	1913.0	1223.0	-1.0	2021.0	1072.0	-1.0	1498.0	1306.0	-1.0	1977.0	1474.0	-1.0	1912.0	1262.0	-1.0	1829.0	1594.0	-1.0	2143.0	1663.0	-1.0	2670.0	1088.0	-1.0	1465.0	1434.0	-1.0	2532.0	938.0	-1.0	1234.0	934.0	-1.0	1522.0	845.0	-1.0	1091.0	
530.564	1014.0	-1.0	1604.0	983.0	-1.0	1338.0	960.0	-1.0	1492.0	1294.0	-1.0	1914.0	1225.0	-1.0	2023.0	1072.0	-1.0	1500.0	1306.0	-1.0	1979.0	1475.0	-1.0	1915.0	1262.0	-1.0	1834.0	1598.0	-1.0	2151.0	1665.0	-1.0	2677.0	1089.0	-1.0	1468.0	1435.0	-1.0	2537.0	940.0	-1.0	1236.0	936.0	-1.0	1525.0	847.0	-1.0	1093.0	
531.063	1013.0	-1.0	1601.0	982.0	-1.0	1335.0	960.0	-1.0	1492.0	1294.0	-1.0	1912.0	1224.0	-1.0	2021.0	1072.0	-1.0	1500.0	1306.0	-1.0	1978.0	1474.0	-1.0	1914.0	1263.0	-1.0	1834.0	1598.0	-1.0	2153.0	1664.0	-1.0	2677.0	1089.0	-1.0	1468.0	1436.0	-1.0	2539.0	941.0	-1.0	1235.0	937.0	-1.0	1526.0	846.0	-1.0	1091.0	
531.562	1011.0	-1.0	1595.0	980.0	-1.0	1330.0	959.0	-1.0	1489.0	1291.0	-1.0	1905.0	1222.0	-1.0	2017.0	1071.0	-1.0	1498.0	1305.0	-1.0	1974.0	1473.0	-1.0	1908.0	1261.0	-1.0	1829.0	1595.0	-1.0	2147.0	1662.0	-1.0	2668.0	1089.0	-1.0	1467.0	1435.0	-1.0	2537.0	940.0	-1.0	1233.0	936.0	-1.0	1523.0	845.0	-1.0	1088.0	
532.061	1009.0	-1.0	1589.0	977.0	-1.0	1324.0	957.0	-1.0	1484.0	1289.0	-1.0	1899.0	1220.0	-1.0	2010.0	1071.0	-1.0	1494.0	1303.0	-1.0	1967.0	1468.0	-1.0	1901.0	1259.0	-1.0	1822.0	1592.0	-1.0	2142.0	1659.0	-1.0	2657.0	1088.0	-1.0	1463.0	1435.0	-1.0	2529.0	939.0	-1.0	1229.0	935.0	-1.0	1519.0	844.0	-1.0	1084.0	
532.561	1009.0	-1.0	1586.0	976.0	-1.0	1321.0	957.0	-1.0	1483.0	1288.0	-1.0	1895.0	1218.0	-1.0	2005.0	1071.0	-1.0	1493.0	1301.0	-1.0	1962.0	1466.0	-1.0	1896.0	1258.0	-1.0	1816.0	1591.0	-1.0	2136.0	1655.0	-1.0	2646.0	1087.0	-1.0	1462.0	1433.0	-1.0	2523.0	938.0	-1.0	1225.0	934.0	-1.0	1515.0	842.0	-1.0	1081.0	
533.060	1008.0	-1.0	1582.0	975.0	-1.0	1318.0	957.0	-1.0	1483.0	1286.0	-1.0	1893.0	1216.0	-1.0	2001.0	1070.0	-1.0	1493.0	1301.0	-1.0	1959.0	1464.0	-1.0	1891.0	1258.0	-1.0	1815.0	1591.0	-1.0	2138.0	1655.0	-1.0	2643.0	1088.0	-1.0	1463.0	1434.0	-1.0	2522.0	938.0	-1.0	1223.0	934.0	-1.0	1515.0	842.0	-1.0	1078.0	
533.559	1006.0	-1.0	1577.0	975.0	-1.0	1314.0	956.0	-1.0	1480.0	1285.0	-1.0	1889.0	1215.0	-1.0	1996.0	1070.0	-1.0	1493.0	1300.0	-1.0	1955.0	1462.0	-1.0	1888.0	1257.0	-1.0	1814.0	1592.0	-1.0	2139.0	1655.0	-1.0	2640.0	1090.0	-1.0	1466.0	1434.0	-1.0	2522.0	939.0	-1.0	1223.0	933.0	-1.0	1515.0	842.0	-1.0	1078.0	
534.058	1004.0	-1.0	1570.0	973.0	-1.0	1310.0	955.0	-1.0	1476.0	1283.0	-1.0	1885.0	1214.0	-1.0	1991.0	1070.0	-1.0	1492.0	1299.0	-1.0	1949.0	1460.0	-1.0	1885.0	1256.0	-1.0	1810.0	1592.0	-1.0	2139.0	1654.0	-1.0	2635.0	1090.0	-1.0	1464.0	1434.0	-1.0	2520.0	939.0	-1.0	1222.0	934.0	-1.0	1514.0	842.0	-1.0	1078.0	
534.557	1003.0	-1.0	1568.0	972.0	-1.0	1309.0	956.0	-1.0	1476.0	1284.0	-1.0	1885.0	1213.0	-1.0	1988.0	1069.0	-1.0	1492.0	1297.0	-1.0	1943.0	1461.0	-1.0	1885.0	1256.0	-1.0	1806.0	1593.0	-1.0	2138.0	1652.0	-1.0	2629.0	1090.0	-1.0	1464.0	1433.0	-1.0	2516.0	939.0	-1.0	1220.0	934.0	-1.0	1510.0	842.0	-1.0	1075.0	
535.056	1003.0	-1.0	1566.0	972.0	-1.0	1308.0	955.0	-1.0	1473.0	1284.0	-1.0	1882.0	1212.0	-1.0	1985.0	1070.0	-1.0	1494.0	1295.0	-1.0	1941.0	1461.0	-1.0	1888.0	1257.0	-1.0	1809.0	1598.0	-1.0	2147.0	1655.0	-1.0	2633.0	1093.0	-1.0	1470.0	1433.0	-1.0	2518.0	940.0	-1.0	1222.0	933.0	-1.0	1511.0	841.0	-1.0	1075.0	
535.555	1003.0	-1.0	1568.0	971.0	-1.0	1310.0	955.0	-1.0	1474.0	1286.0	-1.0	1888.0	1213.0	-1.0	1989.0	1069.0	-1.0	1493.0	1295.0	-1.0	1942.0	1465.0	-1.0	1893.0	1260.0	-1.0	1813.0	1601.0	-1.0	2151.0	1659.0	-1.0	2643.0	1095.0	-1.0	1473.0	1437.0	-1.0	2524.0	941.0	-1.0	1223.0	935.0	-1.0	1514.0	842.0	-1.0	1076.0	
536.054	1004.0	-1.0	1566.0	973.0	-1.0	1311.0	956.0	-1.0	1473.0	1288.0	-1.0	1890.0	1214.0	-1.0	1992.0	1070.0	-1.0	1492.0	1295.0	-1.0	1942.0	1467.0	-1.0	1896.0	1259.0	-1.0	1811.0	1603.0	-1.0	2153.0	1662.0	-1.0	2647.0	1095.0	-1.0	1472.0	1437.0	-1.0	2526.0	941.0	-1.0	1222.0	935.0	-1.0	1514.0	843.0	-1.0	1076.0	
536.553	1004.0	-1.0	1568.0	975.0	-1.0	1313.0	957.0	-1.0	1474.0	1289.0	-1.0	1890.0	1217.0	-1.0	1998.0	1069.0	-1.0	1492.0	1296.0	-1.0	1944.0	1471.0	-1.0	1903.0	1260.0	-1.0	1815.0	1604.0	-1.0	2154.0	1666.0	-1.0	2656.0	1096.0	-1.0	1471.0	1439.0	-1.0	2528.0	943.0	-1.0	1222.0	937.0	-1.0	1514.0	844.0	-1.0	1076.0	
537.053	1006.0	-1.0	1570.0	976.0	-1.0	1314.0	957.0	-1.0	1474.0	1292.0	-1.0	1893.0	1217.0	-1.0	1997.0	1071.0	-1.0	1493.0	1295.0	-1.0	1944.0	1472.0	-1.0	1906.0	1261.0	-1.0	1815.0	1605.0	-1.0	2153.0	1666.0	-1.0	2657.0	1097.0	-1.0	1471.0	1440.0	-1.0	2529.0	943.0	-1.0	1223.0	936.0	-1.0	1515.0	843.0	-1.0	1076.0	
537.552	1011.0	-1.0	1578.0	981.0	-1.0	1322.0	960.0	-1.0	1478.0	1300.0	-1.0	1905.0	1217.0	-1.0	1996.0	1070.0	-1.0	1492.0	1293.0	-1.0	1940.0	1475.0	-1.0	1908.0	1260.0	-1.0	1811.0	1604.0	-1.0	2151.0	1664.0	-1.0	2653.0	1097.0	-1.0	1470.0	1439.0	-1.0	2528.0	943.0	-1.0	1222.0	936.0	-1.0	1512.0	841.0	-1.0	1072.0	
538.051	1011.0	-1.0	1569.0	980.0	-1.0	1313.0	959.0	-1.0	1471.0	1299.0	-1.0	1899.0	1211.0	-1.0	1984.0	1077.0	-1.0	1505.0	1292.0	-1.0	1933.0	1489.0	-1.0	1922.0	1259.0	-1.0	1809.0	1606.0	-1.0	2148.0	1653.0	-1.0	2630.0	1098.0	-1.0	1473.0	1435.0	-1.0	2519.0	938.0	-1.0	1216.0	932.0	-1.0	1505.0	833.0	-1.0	1056.0	
538.550	1008.0	-1.0	1565.0	976.0	-1.0	1305.0	958.0	-1.0	1466.0	1294.0	-1.0	1889.0	1212.0	-1.0	1986.0	1080.0	-1.0	1510.0	1293.0	-1.0	1937.0	1493.0	-1.0	1930.0	1263.0	-1.0	1817.0	1611.0	-1.0	2159.0	1655.0	-1.0	2639.0	1103.0	-1.0	1482.0	1436.0	-1.0	2523.0	938.0	-1.0	1215.0	935.0	-1.0	1510.0	831.0	-1.0	1048.0	
539.049	1006.0	-1.0	1562.0	973.0	-1.0	1300.0	956.0	-1.0	1463.0	1290.0	-1.0	1880.0	1215.0	-1.0	1991.0	1081.0	-1.0	1511.0	1294.0	-1.0	1938.0	1497.0	-1.0	1937.0	1266.0	-1.0	1825.0	1619.0	-1.0	2172.0	1662.0	-1.0	2651.0	1108.0	-1.0	1491.0	1440.0	-1.0	2530.0	938.0	-1.0	1215.0	936.0	-1.0	1516.0	834.0	-1.0	1052.0	
539.549	1004.0	-1.0	1557.0	971.0	-1.0	1297.0	954.0	-1.0	1460.0	1286.0	-1.0	1871.0	1217.0	-1.0	1993.0	1081.0	-1.0	1510.0	1295.0	-1.0	1941.0	1500.0	-1.0	1944.0	1268.0	-1.0	1827.0	1623.0	-1.0	2180.0	1666.0	-1.0	2659.0	1110.0	-1.0	1494.0	1441.0	-1.0	2535.0	939.0	-1.0	1216.0	938.0	-1.0	1521.0	841.0	-1.0	1060.0	
540.048	1006.0	-1.0	1562.0	972.0	-1.0	1299.0	955.0	-1.0	1465.0	1285.0	-1.0	1870.0	1219.0	-1.0	2002.0	1081.0	-1.0	1508.0	1296.0	-1.0	1943.0	1504.0	-1.0	1952.0	1269.0	-1.0	1828.0	1623.0	-1.0	2179.0	1677.0	-1.0	2680.0	1110.0	-1.0	1485.0	1447.0	-1.0	2547.0	942.0	-1.0	1220.0	944.0	-1.0	1529.0	849.0	-1.0	1070.0	
540.549	1009.0	-1.0	1568.0	975.0	-1.0	1305.0	958.0	-1.0	1469.0	1288.0	-1.0	1871.0	1220.0	-1.0	2003.0	1079.0	-1.0	1501.0	1294.0	-1.0	1940.0	1507.0	-1.0	1952.0	1268.0	-1.0	1826.0	1620.0	-1.0	2173.0	1678.0	-1.0	2683.0	1105.0	-1.0	1478.0	1452.0	-1.0	2559.0	944.0	-1.0	1222.0	947.0	-1.0	1534.0	853.0	-1.0	1075.0	
541.048	1007.0	-1.0	1567.0	975.0	-1.0	1305.0	959.0	-1.0	1469.0	1287.0	-1.0	1868.0	1219.0	-1.0	2000.0	1076.0	-1.0	1494.0	1292.0	-1.0	1934.0	1500.0	-1.0	1942.0	1264.0	-1.0	1820.0	1616.0	-1.0	2165.0	1676.0	-1.0	2677.0	1102.0	-1.0	1470.0	1454.0	-1.0	2563.0	944.0	-1.0	1222.0	947.0	-1.0	1534.0	853.0	-1.0	1076.0	
541.548	1008.0	-1.0	1565.0	975.0	-1.0	1304.0	958.0	-1.0	1469.0	1286.0	-1.0	1865.0	1217.0	-1.0	1995.0	1071.0	-1.0	1487.0	1290.0	-1.0	1927.0	1494.0	-1.0	1932.0	1261.0	-1.0	1812.0	1613.0	-1.0	2159.0	1677.0	-1.0	2676.0	1097.0	-1.0	1460.0	1457.0	-1.0	2566.0	944.0	-1.0	1222.0	948.0	-1.0	1538.0	856.0	-1.0	1079.0	
542.047	1017.0	-1.0	1587.0	984.0	-1.0	1323.0	965.0	-1.0	1481.0	1297.0	-1.0	1885.0	1225.0	-1.0	2010.0	1067.0	-1.0	1478.0	1290.0	-1.0	1932.0	1494.0	-1.0	1932.0	1260.0	-1.0	1809.0	1606.0	-1.0	2146.0	1683.0	-1.0	2685.0	1093.0	-1.0	1450.0	1460.0	-1.0	2568.0	945.0	-1.0	1222.0	952.0	-1.0	1542.0	858.0	-1.0	1080.0	
542.546	1021.0	-1.0	1599.0	990.0	-1.0	1334.0	968.0	-1.0	1487.0	1303.0	-1.0	1894.0	1229.0	-1.0	2019.0	1064.0	-1.0	1470.0	1293.0	-1.0	1940.0	1492.0	-1.0	1929.0	1260.0	-1.0	1807.0	1595.0	-1.0	2131.0	1681.0	-1.0	2680.0	1092.0	-1.0	1446.0	1460.0	-1.0	2568.0	945.0	-1.0	1221.0	951.0	-1.0	1541.0	857.0	-1.0	1075.0	
543.045	1019.0	-1.0	1593.0	989.0	-1.0	1331.0	967.0	-1.0	1483.0	1303.0	-1.0	1891.0	1225.0	-1.0	2009.0	1064.0	-1.0	1472.0	1293.0	-1.0	1939.0	1489.0	-1.0	1922.0	1261.0	-1.0	1810.0	1597.0	-1.0	2131.0	1677.0	-1.0	2670.0	1094.0	-1.0	1451.0	1457.0	-1.0	2563.0	943.0	-1.0	1217.0	948.0	-1.0	1536.0	845.0	-1.0	1057.0	
543.544	1018.0	-1.0	1586.0	987.0	-1.0	1325.0	965.0	-1.0	1478.0	1302.0	-1.0	1886.0	1223.0	-1.0	2004.0	1067.0	-1.0	1478.0	1294.0	-1.0	1941.0	1488.0	-1.0	1921.0	1263.0	-1.0	1816.0	1601.0	-1.0	2138.0	1676.0	-1.0	2665.0	1097.0	-1.0	1457.0	1454.0	-1.0	2558.0	939.0	-1.0	1214.0	948.0	-1.0	1533.0	838.0	-1.0	1046.0	
544.044	1017.0	-1.0	1586.0	987.0	-1.0	1323.0	966.0	-1.0	1477.0	1301.0	-1.0	1886.0	1224.0	-1.0	2009.0	1070.0	-1.0	1484.0	1299.0	-1.0	1953.0	1492.0	-1.0	1931.0	1269.0	-1.0	1828.0	1608.0	-1.0	2150.0	1680.0	-1.0	2677.0	1102.0	-1.0	1467.0	1455.0	-1.0	2561.0	940.0	-1.0	1214.0	948.0	-1.0	1533.0	837.0	-1.0	1044.0	
544.543	1017.0	-1.0	1587.0	987.0	-1.0	1323.0	966.0	-1.0	1478.0	1302.0	-1.0	1886.0	1226.0	-1.0	2014.0	1074.0	-1.0	1491.0	1303.0	-1.0	1965.0	1497.0	-1.0	1941.0	1273.0	-1.0	1839.0	1616.0	-1.0	2164.0	1684.0	-1.0	2688.0	1108.0	-1.0	1478.0	1457.0	-1.0	2566.0	941.0	-1.0	1217.0	948.0	-1.0	1536.0	839.0	-1.0	1047.0	
545.042	1017.0	-1.0	1586.0	986.0	-1.0	1322.0	965.0	-1.0	1476.0	1301.0	-1.0	1886.0	1229.0	-1.0	2022.0	1076.0	-1.0	1496.0	1306.0	-1.0	1975.0	1505.0	-1.0	1953.0	1276.0	-1.0	1848.0	1622.0	-1.0	2177.0	1688.0	-1.0	2698.0	1112.0	-1.0	1487.0	1457.0	-1.0	2570.0	943.0	-1.0	1220.0	947.0	-1.0	1537.0	841.0	-1.0	1051.0	
545.542	1016.0	-1.0	1584.0	986.0	-1.0	1320.0	966.0	-1.0	1476.0	1302.0	-1.0	1887.0	1233.0	-1.0	2032.0	1078.0	-1.0	1498.0	1313.0	-1.0	1989.0	1510.0	-1.0	1964.0	1281.0	-1.0	1857.0	1627.0	-1.0	2185.0	1693.0	-1.0	2708.0	1117.0	-1.0	1492.0	1457.0	-1.0	2573.0	943.0	-1.0	1224.0	946.0	-1.0	1536.0	845.0	-1.0	1055.0	
546.041	1015.0	-1.0	1581.0	985.0	-1.0	1319.0	965.0	-1.0	1477.0	1301.0	-1.0	1887.0	1235.0	-1.0	2038.0	1079.0	-1.0	1501.0	1317.0	-1.0	2000.0	1516.0	-1.0	1972.0	1284.0	-1.0	1867.0	1632.0	-1.0	2194.0	1697.0	-1.0	2718.0	1120.0	-1.0	1500.0	1457.0	-1.0	2575.0	945.0	-1.0	1227.0	946.0	-1.0	1538.0	846.0	-1.0	1059.0	
546.540	1014.0	-1.0	1581.0	984.0	-1.0	1318.0	965.0	-1.0	1474.0	1299.0	-1.0	1882.0	1236.0	-1.0	2040.0	1081.0	-1.0	1503.0	1318.0	-1.0	2004.0	1519.0	-1.0	1978.0	1286.0	-1.0	1871.0	1633.0	-1.0	2197.0	1699.0	-1.0	2724.0	1121.0	-1.0	1502.0	1456.0	-1.0	2576.0	946.0	-1.0	1228.0	946.0	-1.0	1537.0	847.0	-1.0	1062.0	
547.039	1014.0	-1.0	1577.0	983.0	-1.0	1315.0	963.0	-1.0	1471.0	1298.0	-1.0	1875.0	1235.0	-1.0	2039.0	1080.0	-1.0	1501.0	1319.0	-1.0	2004.0	1520.0	-1.0	1981.0	1285.0	-1.0	1867.0	1630.0	-1.0	2191.0	1697.0	-1.0	2717.0	1119.0	-1.0	1500.0	1453.0	-1.0	2570.0	943.0	-1.0	1226.0	944.0	-1.0	1533.0	848.0	-1.0	1062.0	
547.538	1015.0	-1.0	1579.0	983.0	-1.0	1314.0	963.0	-1.0	1472.0	1296.0	-1.0	1872.0	1236.0	-1.0	2037.0	1082.0	-1.0	1502.0	1318.0	-1.0	2003.0	1521.0	-1.0	1981.0	1283.0	-1.0	1862.0	1626.0	-1.0	2182.0	1692.0	-1.0	2706.0	1117.0	-1.0	1494.0	1450.0	-1.0	2562.0	942.0	-1.0	1221.0	943.0	-1.0	1530.0	846.0	-1.0	1060.0	
548.037	1014.0	-1.0	1581.0	981.0	-1.0	1311.0	963.0	-1.0	1469.0	1293.0	-1.0	1867.0	1235.0	-1.0	2036.0	1082.0	-1.0	1502.0	1317.0	-1.0	2001.0	1521.0	-1.0	1980.0	1282.0	-1.0	1859.0	1623.0	-1.0	2177.0	1688.0	-1.0	2699.0	1115.0	-1.0	1491.0	1448.0	-1.0	2557.0	940.0	-1.0	1220.0	943.0	-1.0	1530.0	848.0	-1.0	1061.0	
548.536	1016.0	-1.0	1582.0	981.0	-1.0	1310.0	963.0	-1.0	1469.0	1291.0	-1.0	1860.0	1236.0	-1.0	2037.0	1080.0	-1.0	1496.0	1317.0	-1.0	1998.0	1520.0	-1.0	1976.0	1278.0	-1.0	1849.0	1615.0	-1.0	2161.0	1686.0	-1.0	2690.0	1110.0	-1.0	1482.0	1448.0	-1.0	2555.0	941.0	-1.0	1220.0	945.0	-1.0	1535.0	851.0	-1.0	1066.0	
549.035	1015.0	-1.0	1578.0	980.0	-1.0	1306.0	962.0	-1.0	1466.0	1288.0	-1.0	1853.0	1236.0	-1.0	2030.0	1079.0	-1.0	1490.0	1315.0	-1.0	1991.0	1515.0	-1.0	1966.0	1273.0	-1.0	1834.0	1604.0	-1.0	2140.0	1679.0	-1.0	2673.0	1105.0	-1.0	1472.0	1445.0	-1.0	2547.0	941.0	-1.0	1219.0	948.0	-1.0	1537.0	854.0	-1.0	1070.0	
549.534	1014.0	-1.0	1577.0	979.0	-1.0	1304.0	963.0	-1.0	1463.0	1285.0	-1.0	1846.0	1232.0	-1.0	2021.0	1077.0	-1.0	1486.0	1314.0	-1.0	1983.0	1510.0	-1.0	1955.0	1268.0	-1.0	1822.0	1597.0	-1.0	2125.0	1672.0	-1.0	2655.0	1101.0	-1.0	1462.0	1442.0	-1.0	2537.0	940.0	-1.0	1216.0	947.0	-1.0	1537.0	857.0	-1.0	1072.0	
550.033	1013.0	-1.0	1572.0	977.0	-1.0	1300.0	961.0	-1.0	1459.0	1282.0	-1.0	1838.0	1229.0	-1.0	2012.0	1077.0	-1.0	1482.0	1312.0	-1.0	1975.0	1504.0	-1.0	1943.0	1264.0	-1.0	1812.0	1592.0	-1.0	2115.0	1669.0	-1.0	2643.0	1098.0	-1.0	1457.0	1440.0	-1.0	2532.0	940.0	-1.0	1217.0	948.0	-1.0	1537.0	859.0	-1.0	1077.0	
550.532	1010.0	-1.0	1566.0	976.0	-1.0	1295.0	959.0	-1.0	1453.0	1277.0	-1.0	1829.0	1226.0	-1.0	2002.0	1075.0	-1.0	1480.0	1310.0	-1.0	1965.0	1497.0	-1.0	1931.0	1261.0	-1.0	1802.0	1587.0	-1.0	2108.0	1663.0	-1.0	2629.0	1096.0	-1.0	1451.0	1438.0	-1.0	2525.0	939.0	-1.0	1215.0	949.0	-1.0	1537.0	859.0	-1.0	1079.0	
551.031	1009.0	-1.0	1561.0	974.0	-1.0	1292.0	957.0	-1.0	1445.0	1275.0	-1.0	1822.0	1221.0	-1.0	1986.0	1075.0	-1.0	1481.0	1307.0	-1.0	1953.0	1493.0	-1.0	1923.0	1259.0	-1.0	1794.0	1589.0	-1.0	2110.0	1657.0	-1.0	2611.0	1096.0	-1.0	1454.0	1435.0	-1.0	2516.0	938.0	-1.0	1213.0	948.0	-1.0	1536.0	861.0	-1.0	1081.0	
551.530	1007.0	-1.0	1561.0	975.0	-1.0	1294.0	956.0	-1.0	1443.0	1272.0	-1.0	1818.0	1216.0	-1.0	1975.0	1079.0	-1.0	1490.0	1303.0	-1.0	1944.0	1492.0	-1.0	1923.0	1260.0	-1.0	1796.0	1597.0	-1.0	2124.0	1655.0	-1.0	2606.0	1100.0	-1.0	1465.0	1433.0	-1.0	2515.0	939.0	-1.0	1215.0	950.0	-1.0	1540.0	864.0	-1.0	1085.0	
552.029	1007.0	-1.0	1561.0	975.0	-1.0	1295.0	955.0	-1.0	1439.0	1270.0	-1.0	1815.0	1214.0	-1.0	1968.0	1082.0	-1.0	1497.0	1302.0	-1.0	1937.0	1493.0	-1.0	1926.0	1262.0	-1.0	1798.0	1607.0	-1.0	2141.0	1655.0	-1.0	2605.0	1103.0	-1.0	1474.0	1432.0	-1.0	2513.0	939.0	-1.0	1215.0	950.0	-1.0	1543.0	865.0	-1.0	1088.0	
552.528	1005.0	-1.0	1558.0	975.0	-1.0	1295.0	953.0	-1.0	1437.0	1270.0	-1.0	1815.0	1212.0	-1.0	1965.0	1084.0	-1.0	1499.0	1301.0	-1.0	1931.0	1494.0	-1.0	1925.0	1262.0	-1.0	1793.0	1610.0	-1.0	2146.0	1655.0	-1.0	2601.0	1105.0	-1.0	1476.0	1430.0	-1.0	2509.0	938.0	-1.0	1214.0	952.0	-1.0	1540.0	865.0	-1.0	1088.0	
553.027	1004.0	-1.0	1557.0	974.0	-1.0	1294.0	955.0	-1.0	1438.0	1271.0	-1.0	1818.0	1213.0	-1.0	1967.0	1084.0	-1.0	1498.0	1300.0	-1.0	1929.0	1491.0	-1.0	1918.0	1262.0	-1.0	1790.0	1611.0	-1.0	2142.0	1656.0	-1.0	2602.0	1105.0	-1.0	1475.0	1428.0	-1.0	2505.0	938.0	-1.0	1213.0	948.0	-1.0	1535.0	865.0	-1.0	1088.0	
553.527	1003.0	-1.0	1551.0	973.0	-1.0	1291.0	954.0	-1.0	1438.0	1272.0	-1.0	1822.0	1214.0	-1.0	1968.0	1080.0	-1.0	1489.0	1300.0	-1.0	1927.0	1484.0	-1.0	1903.0	1261.0	-1.0	1787.0	1608.0	-1.0	2133.0	1657.0	-1.0	2602.0	1105.0	-1.0	1471.0	1429.0	-1.0	2505.0	938.0	-1.0	1213.0	944.0	-1.0	1529.0	863.0	-1.0	1086.0	
554.026	997.0	-1.0	1538.0	968.0	-1.0	1284.0	951.0	-1.0	1431.0	1268.0	-1.0	1812.0	1213.0	-1.0	1962.0	1077.0	-1.0	1483.0	1298.0	-1.0	1922.0	1477.0	-1.0	1887.0	1258.0	-1.0	1778.0	1605.0	-1.0	2125.0	1654.0	-1.0	2593.0	1104.0	-1.0	1468.0	1427.0	-1.0	2499.0	937.0	-1.0	1211.0	942.0	-1.0	1522.0	861.0	-1.0	1084.0	
554.525	993.0	-1.0	1528.0	965.0	-1.0	1279.0	948.0	-1.0	1424.0	1264.0	-1.0	1805.0	1209.0	-1.0	1953.0	1076.0	-1.0	1478.0	1297.0	-1.0	1913.0	1472.0	-1.0	1877.0	1255.0	-1.0	1768.0	1601.0	-1.0	2117.0	1649.0	-1.0	2581.0	1102.0	-1.0	1463.0	1423.0	-1.0	2491.0	935.0	-1.0	1209.0	938.0	-1.0	1515.0	860.0	-1.0	1081.0	
555.024	992.0	-1.0	1523.0	964.0	-1.0	1275.0	948.0	-1.0	1421.0	1262.0	-1.0	1804.0	1208.0	-1.0	1948.0	1076.0	-1.0	1478.0	1293.0	-1.0	1903.0	1469.0	-1.0	1872.0	1251.0	-1.0	1758.0	1597.0	-1.0	2111.0	1646.0	-1.0	2569.0	1100.0	-1.0	1461.0	1420.0	-1.0	2483.0	933.0	-1.0	1205.0	935.0	-1.0	1509.0	858.0	-1.0	1080.0	
555.523	990.0	-1.0	1521.0	962.0	-1.0	1274.0	948.0	-1.0	1422.0	1264.0	-1.0	1805.0	1208.0	-1.0	1946.0	1077.0	-1.0	1482.0	1291.0	-1.0	1897.0	1471.0	-1.0	1877.0	1249.0	-1.0	1754.0	1599.0	-1.0	2115.0	1646.0	-1.0	2569.0	1101.0	-1.0	1462.0	1419.0	-1.0	2479.0	933.0	-1.0	1204.0	934.0	-1.0	1506.0	856.0	-1.0	1077.0	
556.022	990.0	-1.0	1521.0	960.0	-1.0	1273.0	948.0	-1.0	1421.0	1261.0	-1.0	1803.0	1207.0	-1.0	1944.0	1081.0	-1.0	1491.0	1287.0	-1.0	1888.0	1477.0	-1.0	1889.0	1249.0	-1.0	1750.0	1603.0	-1.0	2128.0	1644.0	-1.0	2568.0	1103.0	-1.0	1471.0	1419.0	-1.0	2482.0	928.0	-1.0	1200.0	934.0	-1.0	1506.0	849.0	-1.0	1067.0	
556.521	988.0	-1.0	1518.0	957.0	-1.0	1266.0	945.0	-1.0	1418.0	1257.0	-1.0	1798.0	1206.0	-1.0	1937.0	1084.0	-1.0	1499.0	1282.0	-1.0	1878.0	1483.0	-1.0	1901.0	1247.0	-1.0	1744.0	1610.0	-1.0	2140.0	1641.0	-1.0	2562.0	1106.0	-1.0	1481.0	1418.0	-1.0	2482.0	923.0	-1.0	1194.0	934.0	-1.0	1507.0	839.0	-1.0	1053.0	
557.021	988.0	-1.0	1516.0	954.0	-1.0	1262.0	944.0	-1.0	1414.0	1254.0	-1.0	1793.0	1204.0	-1.0	1934.0	1088.0	-1.0	1506.0	1278.0	-1.0	1869.0	1489.0	-1.0	1914.0	1245.0	-1.0	1739.0	1616.0	-1.0	2151.0	1639.0	-1.0	2557.0	1107.0	-1.0	1487.0	1417.0	-1.0	2480.0	919.0	-1.0	1190.0	935.0	-1.0	1510.0	833.0	-1.0	1045.0	
557.520	988.0	-1.0	1518.0	952.0	-1.0	1258.0	944.0	-1.0	1414.0	1252.0	-1.0	1792.0	1204.0	-1.0	1935.0	1090.0	-1.0	1513.0	1276.0	-1.0	1866.0	1496.0	-1.0	1926.0	1246.0	-1.0	1742.0	1622.0	-1.0	2165.0	1640.0	-1.0	2562.0	1109.0	-1.0	1495.0	1417.0	-1.0	2481.0	919.0	-1.0	1189.0	936.0	-1.0	1513.0	832.0	-1.0	1045.0	
558.019	988.0	-1.0	1520.0	951.0	-1.0	1257.0	945.0	-1.0	1416.0	1252.0	-1.0	1793.0	1206.0	-1.0	1940.0	1090.0	-1.0	1512.0	1276.0	-1.0	1866.0	1497.0	-1.0	1931.0	1246.0	-1.0	1742.0	1623.0	-1.0	2165.0	1644.0	-1.0	2568.0	1108.0	-1.0	1492.0	1418.0	-1.0	2484.0	921.0	-1.0	1191.0	937.0	-1.0	1514.0	833.0	-1.0	1049.0	
558.518	989.0	-1.0	1521.0	950.0	-1.0	1257.0	944.0	-1.0	1417.0	1252.0	-1.0	1794.0	1208.0	-1.0	1944.0	1087.0	-1.0	1505.0	1275.0	-1.0	1867.0	1497.0	-1.0	1926.0	1245.0	-1.0	1739.0	1619.0	-1.0	2153.0	1644.0	-1.0	2572.0	1105.0	-1.0	1482.0	1418.0	-1.0	2485.0	923.0	-1.0	1191.0	937.0	-1.0	1516.0	836.0	-1.0	1054.0	
559.017	991.0	-1.0	1528.0	951.0	-1.0	1260.0	946.0	-1.0	1421.0	1254.0	-1.0	1799.0	1209.0	-1.0	1949.0	1085.0	-1.0	1501.0	1276.0	-1.0	1871.0	1495.0	-1.0	1919.0	1245.0	-1.0	1738.0	1613.0	-1.0	2140.0	1644.0	-1.0	2571.0	1103.0	-1.0	1473.0	1417.0	-1.0	2483.0	923.0	-1.0	1192.0	937.0	-1.0	1512.0	838.0	-1.0	1057.0	
559.517	991.0	-1.0	1532.0	952.0	-1.0	1261.0	947.0	-1.0	1423.0	1255.0	-1.0	1801.0	1209.0	-1.0	1950.0	1084.0	-1.0	1495.0	1276.0	-1.0	1872.0	1491.0	-1.0	1912.0	1245.0	-1.0	1739.0	1607.0	-1.0	2131.0	1644.0	-1.0	2572.0	1100.0	-1.0	1467.0	1417.0	-1.0	2485.0	925.0	-1.0	1196.0	936.0	-1.0	1514.0	840.0	-1.0	1061.0	
560.016	991.0	-1.0	1532.0	952.0	-1.0	1261.0	948.0	-1.0	1424.0	1255.0	-1.0	1804.0	1207.0	-1.0	1949.0	1083.0	-1.0	1492.0	1276.0	-1.0	1874.0	1486.0	-1.0	1902.0	1244.0	-1.0	1739.0	1605.0	-1.0	2125.0	1642.0	-1.0	2570.0	1098.0	-1.0	1465.0	1417.0	-1.0	2486.0	927.0	-1.0	1200.0	935.0	-1.0	1514.0	841.0	-1.0	1064.0	
560.515	993.0	-1.0	1538.0	952.0	-1.0	1265.0	948.0	-1.0	1428.0	1256.0	-1.0	1808.0	1207.0	-1.0	1948.0	1084.0	-1.0	1493.0	1275.0	-1.0	1875.0	1486.0	-1.0	1901.0	1246.0	-1.0	1742.0	1605.0	-1.0	2127.0	1642.0	-1.0	2569.0	1099.0	-1.0	1466.0	1416.0	-1.0	2487.0	928.0	-1.0	1202.0	935.0	-1.0	1513.0	843.0	-1.0	1068.0	
561.014	994.0	-1.0	1544.0	953.0	-1.0	1268.0	950.0	-1.0	1432.0	1258.0	-1.0	1815.0	1208.0	-1.0	1950.0	1085.0	-1.0	1497.0	1275.0	-1.0	1878.0	1487.0	-1.0	1906.0	1247.0	-1.0	1750.0	1609.0	-1.0	2139.0	1645.0	-1.0	2579.0	1102.0	-1.0	1472.0	1419.0	-1.0	2496.0	931.0	-1.0	1211.0	936.0	-1.0	1516.0	845.0	-1.0	1074.0	
561.514	995.0	-1.0	1547.0	957.0	-1.0	1274.0	951.0	-1.0	1437.0	1261.0	-1.0	1825.0	1208.0	-1.0	1956.0	1086.0	-1.0	1500.0	1278.0	-1.0	1884.0	1489.0	-1.0	1909.0	1250.0	-1.0	1758.0	1612.0	-1.0	2142.0	1652.0	-1.0	2594.0	1104.0	-1.0	1477.0	1424.0	-1.0	2509.0	935.0	-1.0	1220.0	937.0	-1.0	1520.0	849.0	-1.0	1081.0	
562.013	998.0	-1.0	1554.0	961.0	-1.0	1284.0	954.0	-1.0	1444.0	1268.0	-1.0	1838.0	1212.0	-1.0	1963.0	1086.0	-1.0	1500.0	1281.0	-1.0	1894.0	1491.0	-1.0	1913.0	1253.0	-1.0	1764.0	1614.0	-1.0	2147.0	1656.0	-1.0	2607.0	1106.0	-1.0	1479.0	1428.0	-1.0	2522.0	937.0	-1.0	1226.0	938.0	-1.0	1522.0	854.0	-1.0	1089.0	
562.512	1001.0	-1.0	1563.0	966.0	-1.0	1295.0	957.0	-1.0	1452.0	1273.0	-1.0	1853.0	1215.0	-1.0	1976.0	1087.0	-1.0	1502.0	1287.0	-1.0	1908.0	1494.0	-1.0	1918.0	1257.0	-1.0	1775.0	1618.0	-1.0	2155.0	1664.0	-1.0	2626.0	1108.0	-1.0	1484.0	1435.0	-1.0	2537.0	940.0	-1.0	1233.0	941.0	-1.0	1529.0	856.0	-1.0	1097.0	
563.011	1004.0	-1.0	1570.0	971.0	-1.0	1305.0	960.0	-1.0	1459.0	1279.0	-1.0	1864.0	1221.0	-1.0	1987.0	1085.0	-1.0	1498.0	1297.0	-1.0	1928.0	1495.0	-1.0	1918.0	1261.0	-1.0	1782.0	1619.0	-1.0	2153.0	1671.0	-1.0	2641.0	1108.0	-1.0	1483.0	1439.0	-1.0	2547.0	942.0	-1.0	1236.0	940.0	-1.0	1531.0	859.0	-1.0	1100.0	
563.510	1005.0	-1.0	1571.0	975.0	-1.0	1311.0	960.0	-1.0	1462.0	1283.0	-1.0	1871.0	1224.0	-1.0	1990.0	1082.0	-1.0	1490.0	1304.0	-1.0	1940.0	1493.0	-1.0	1910.0	1261.0	-1.0	1781.0	1614.0	-1.0	2140.0	1670.0	-1.0	2638.0	1105.0	-1.0	1473.0	1440.0	-1.0	2546.0	940.0	-1.0	1234.0	938.0	-1.0	1527.0	858.0	-1.0	1101.0	
564.010	1005.0	-1.0	1573.0	976.0	-1.0	1314.0	961.0	-1.0	1462.0	1285.0	-1.0	1872.0	1222.0	-1.0	1985.0	1081.0	-1.0	1485.0	1309.0	-1.0	1945.0	1486.0	-1.0	1896.0	1259.0	-1.0	1772.0	1606.0	-1.0	2119.0	1666.0	-1.0	2623.0	1100.0	-1.0	1461.0	1437.0	-1.0	2539.0	939.0	-1.0	1228.0	937.0	-1.0	1519.0	857.0	-1.0	1097.0	
564.509	1004.0	-1.0	1569.0	976.0	-1.0	1313.0	960.0	-1.0	1458.0	1283.0	-1.0	1867.0	1218.0	-1.0	1965.0	1078.0	-1.0	1470.0	1309.0	-1.0	1940.0	1474.0	-1.0	1856.0	1255.0	-1.0	1764.0	1594.0	-1.0	2097.0	1658.0	-1.0	2605.0	1094.0	-1.0	1447.0	1436.0	-1.0	2533.0	937.0	-1.0	1225.0	935.0	-1.0	1517.0	857.0	-1.0	1095.0	
565.008	1001.0	-1.0	1561.0	976.0	-1.0	1309.0	959.0	-1.0	1452.0	1281.0	-1.0	1858.0	1214.0	-1.0	1953.0	1073.0	-1.0	1464.0	1306.0	-1.0	1932.0	1463.0	-1.0	1838.0	1250.0	-1.0	1751.0	1583.0	-1.0	2075.0	1649.0	-1.0	2585.0	1087.0	-1.0	1435.0	1433.0	-1.0	2525.0	936.0	-1.0	1222.0	934.0	-1.0	1512.0	854.0	-1.0	1092.0	
565.508	1000.0	-1.0	1558.0	975.0	-1.0	1306.0	958.0	-1.0	1449.0	1278.0	-1.0	1855.0	1210.0	-1.0	1942.0	1072.0	-1.0	1460.0	1304.0	-1.0	1923.0	1452.0	-1.0	1822.0	1247.0	-1.0	1743.0	1578.0	-1.0	2062.0	1644.0	-1.0	2569.0	1083.0	-1.0	1428.0	1431.0	-1.0	2517.0	934.0	-1.0	1219.0	932.0	-1.0	1509.0	854.0	-1.0	1089.0	
566.007	999.0	-1.0	1557.0	975.0	-1.0	1306.0	956.0	-1.0	1445.0	1276.0	-1.0	1851.0	1205.0	-1.0	1935.0	1071.0	-1.0	1461.0	1302.0	-1.0	1918.0	1442.0	-1.0	1813.0	1248.0	-1.0	1743.0	1580.0	-1.0	2065.0	1643.0	-1.0	2567.0	1084.0	-1.0	1430.0	1431.0	-1.0	2517.0	935.0	-1.0	1221.0	931.0	-1.0	1509.0	854.0	-1.0	1090.0	
566.507	999.0	-1.0	1556.0	974.0	-1.0	1306.0	955.0	-1.0	1444.0	1276.0	-1.0	1851.0	1205.0	-1.0	1934.0	1073.0	-1.0	1467.0	1302.0	-1.0	1915.0	1441.0	-1.0	1813.0	1250.0	-1.0	1749.0	1585.0	-1.0	2076.0	1645.0	-1.0	2573.0	1087.0	-1.0	1435.0	1432.0	-1.0	2521.0	935.0	-1.0	1224.0	932.0	-1.0	1512.0	853.0	-1.0	1092.0	
567.006	1000.0	-1.0	1564.0	976.0	-1.0	1313.0	958.0	-1.0	1449.0	1277.0	-1.0	1860.0	1209.0	-1.0	1943.0	1077.0	-1.0	1477.0	1305.0	-1.0	1925.0	1449.0	-1.0	1830.0	1255.0	-1.0	1760.0	1596.0	-1.0	2096.0	1652.0	-1.0	2590.0	1092.0	-1.0	1446.0	1434.0	-1.0	2529.0	937.0	-1.0	1230.0	933.0	-1.0	1514.0	855.0	-1.0	1096.0	
567.505	1002.0	-1.0	1571.0	979.0	-1.0	1319.0	959.0	-1.0	1457.0	1280.0	-1.0	1872.0	1213.0	-1.0	1955.0	1080.0	-1.0	1489.0	1311.0	-1.0	1936.0	1459.0	-1.0	1850.0	1260.0	-1.0	1775.0	1607.0	-1.0	2120.0	1661.0	-1.0	2615.0	1098.0	-1.0	1459.0	1439.0	-1.0	2543.0	941.0	-1.0	1238.0	935.0	-1.0	1522.0	857.0	-1.0	1102.0	
568.005	1002.0	-1.0	1575.0	979.0	-1.0	1325.0	962.0	-1.0	1462.0	1284.0	-1.0	1880.0	1218.0	-1.0	1969.0	1084.0	-1.0	1497.0	1316.0	-1.0	1951.0	1470.0	-1.0	1871.0	1266.0	-1.0	1790.0	1618.0	-1.0	2142.0	1670.0	-1.0	2638.0	1102.0	-1.0	1470.0	1441.0	-1.0	2554.0	944.0	-1.0	1245.0	937.0	-1.0	1527.0	859.0	-1.0	1107.0	
568.504	1004.0	-1.0	1580.0	981.0	-1.0	1329.0	964.0	-1.0	1468.0	1287.0	-1.0	1889.0	1224.0	-1.0	1981.0	1086.0	-1.0	1503.0	1321.0	-1.0	1965.0	1481.0	-1.0	1891.0	1270.0	-1.0	1799.0	1625.0	-1.0	2155.0	1676.0	-1.0	2652.0	1105.0	-1.0	1476.0	1443.0	-1.0	2561.0	945.0	-1.0	1248.0	937.0	-1.0	1530.0	860.0	-1.0	1111.0	
569.003	1006.0	-1.0	1585.0	982.0	-1.0	1332.0	965.0	-1.0	1473.0	1288.0	-1.0	1896.0	1228.0	-1.0	1992.0	1089.0	-1.0	1510.0	1326.0	-1.0	1976.0	1492.0	-1.0	1909.0	1274.0	-1.0	1807.0	1630.0	-1.0	2165.0	1679.0	-1.0	2662.0	1108.0	-1.0	1481.0	1443.0	-1.0	2563.0	945.0	-1.0	1250.0	937.0	-1.0	1532.0	861.0	-1.0	1113.0	
569.503	1005.0	-1.0	1587.0	983.0	-1.0	1334.0	966.0	-1.0	1476.0	1288.0	-1.0	1897.0	1229.0	-1.0	1998.0	1090.0	-1.0	1514.0	1329.0	-1.0	1982.0	1498.0	-1.0	1919.0	1274.0	-1.0	1808.0	1629.0	-1.0	2162.0	1679.0	-1.0	2663.0	1106.0	-1.0	1480.0	1443.0	-1.0	2566.0	945.0	-1.0	1251.0	937.0	-1.0	1534.0	860.0	-1.0	1113.0	
570.002	1005.0	-1.0	1587.0	982.0	-1.0	1336.0	966.0	-1.0	1477.0	1287.0	-1.0	1897.0	1230.0	-1.0	1999.0	1089.0	-1.0	1511.0	1329.0	-1.0	1982.0	1499.0	-1.0	1918.0	1270.0	-1.0	1801.0	1623.0	-1.0	2150.0	1675.0	-1.0	2651.0	1102.0	-1.0	1473.0	1441.0	-1.0	2563.0	944.0	-1.0	1250.0	937.0	-1.0	1535.0	859.0	-1.0	1113.0	
570.501	1003.0	-1.0	1582.0	981.0	-1.0	1333.0	964.0	-1.0	1475.0	1284.0	-1.0	1893.0	1231.0	-1.0	1996.0	1088.0	-1.0	1507.0	1326.0	-1.0	1974.0	1495.0	-1.0	1911.0	1264.0	-1.0	1787.0	1611.0	-1.0	2131.0	1668.0	-1.0	2633.0	1097.0	-1.0	1461.0	1439.0	-1.0	2557.0	943.0	-1.0	1250.0	938.0	-1.0	1534.0	860.0	-1.0	1114.0	
571.000	1005.0	-1.0	1589.0	983.0	-1.0	1336.0	966.0	-1.0	1478.0	1284.0	-1.0	1895.0	1232.0	-1.0	2002.0	1085.0	-1.0	1501.0	1322.0	-1.0	1968.0	1493.0	-1.0	1906.0	1262.0	-1.0	1780.0	1603.0	-1.0	2114.0	1667.0	-1.0	2628.0	1094.0	-1.0	1455.0	1440.0	-1.0	2555.0	944.0	-1.0	1249.0	940.0	-1.0	1537.0	861.0	-1.0	1116.0	
571.499	1008.0	-1.0	1593.0	983.0	-1.0	1340.0	966.0	-1.0	1482.0	1284.0	-1.0	1898.0	1233.0	-1.0	2002.0	1084.0	-1.0	1501.0	1322.0	-1.0	1967.0	1494.0	-1.0	1905.0	1262.0	-1.0	1782.0	1604.0	-1.0	2117.0	1671.0	-1.0	2630.0	1095.0	-1.0	1460.0	1439.0	-1.0	2557.0	944.0	-1.0	1251.0	941.0	-1.0	1541.0	861.0	-1.0	1118.0	
571.998	1009.0	-1.0	1596.0	985.0	-1.0	1345.0	967.0	-1.0	1485.0	1285.0	-1.0	1902.0	1233.0	-1.0	2003.0	1083.0	-1.0	1498.0	1320.0	-1.0	1964.0	1493.0	-1.0	1906.0	1262.0	-1.0	1784.0	1606.0	-1.0	2122.0	1672.0	-1.0	2632.0	1098.0	-1.0	1463.0	1442.0	-1.0	2564.0	944.0	-1.0	1255.0	943.0	-1.0	1545.0	861.0	-1.0	1119.0	
572.497	1008.0	-1.0	1590.0	984.0	-1.0	1343.0	966.0	-1.0	1481.0	1284.0	-1.0	1899.0	1233.0	-1.0	2001.0	1080.0	-1.0	1494.0	1321.0	-1.0	1967.0	1490.0	-1.0	1900.0	1265.0	-1.0	1787.0	1609.0	-1.0	2125.0	1671.0	-1.0	2632.0	1100.0	-1.0	1467.0	1442.0	-1.0	2565.0	944.0	-1.0	1254.0	942.0	-1.0	1545.0	861.0	-1.0	1119.0	
572.996	1005.0	-1.0	1585.0	983.0	-1.0	1342.0	963.0	-1.0	1478.0	1281.0	-1.0	1893.0	1232.0	-1.0	1999.0	1078.0	-1.0	1491.0	1323.0	-1.0	1971.0	1487.0	-1.0	1896.0	1267.0	-1.0	1790.0	1611.0	-1.0	2129.0	1672.0	-1.0	2633.0	1101.0	-1.0	1468.0	1441.0	-1.0	2561.0	943.0	-1.0	1251.0	941.0	-1.0	1541.0	860.0	-1.0	1118.0	
573.495	1003.0	-1.0	1583.0	982.0	-1.0	1342.0	962.0	-1.0	1475.0	1276.0	-1.0	1887.0	1230.0	-1.0	1995.0	1076.0	-1.0	1488.0	1321.0	-1.0	1970.0	1484.0	-1.0	1893.0	1269.0	-1.0	1795.0	1612.0	-1.0	2131.0	1672.0	-1.0	2632.0	1101.0	-1.0	1469.0	1439.0	-1.0	2558.0	941.0	-1.0	1248.0	940.0	-1.0	1539.0	858.0	-1.0	1117.0	
573.994	1001.0	-1.0	1576.0	981.0	-1.0	1340.0	959.0	-1.0	1471.0	1271.0	-1.0	1877.0	1226.0	-1.0	1989.0	1072.0	-1.0	1485.0	1319.0	-1.0	1966.0	1480.0	-1.0	1887.0	1267.0	-1.0	1794.0	1610.0	-1.0	2128.0	1670.0	-1.0	2629.0	1099.0	-1.0	1466.0	1435.0	-1.0	2549.0	939.0	-1.0	1244.0	938.0	-1.0	1536.0	856.0	-1.0	1114.0	
574.493	997.0	-1.0	1569.0	978.0	-1.0	1335.0	956.0	-1.0	1464.0	1266.0	-1.0	1867.0	1222.0	-1.0	1981.0	1071.0	-1.0	1480.0	1315.0	-1.0	1957.0	1475.0	-1.0	1881.0	1266.0	-1.0	1790.0	1605.0	-1.0	2119.0	1665.0	-1.0	2622.0	1097.0	-1.0	1461.0	1430.0	-1.0	2536.0	936.0	-1.0	1239.0	934.0	-1.0	1531.0	853.0	-1.0	1109.0	
574.992	997.0	-1.0	1570.0	975.0	-1.0	1333.0	955.0	-1.0	1461.0	1264.0	-1.0	1861.0	1220.0	-1.0	1976.0	1070.0	-1.0	1482.0	1310.0	-1.0	1951.0	1473.0	-1.0	1877.0	1266.0	-1.0	1789.0	1604.0	-1.0	2114.0	1661.0	-1.0	2616.0	1096.0	-1.0	1457.0	1426.0	-1.0	2526.0	934.0	-1.0	1232.0	933.0	-1.0	1526.0	850.0	-1.0	1104.0	
575.491	996.0	-1.0	1571.0	975.0	-1.0	1329.0	953.0	-1.0	1460.0	1261.0	-1.0	1857.0	1217.0	-1.0	1973.0	1070.0	-1.0	1483.0	1307.0	-1.0	1946.0	1472.0	-1.0	1875.0	1265.0	-1.0	1788.0	1602.0	-1.0	2110.0	1659.0	-1.0	2613.0	1095.0	-1.0	1458.0	1422.0	-1.0	2520.0	933.0	-1.0	1230.0	933.0	-1.0	1526.0	849.0	-1.0	1101.0	
575.990	997.0	-1.0	1571.0	972.0	-1.0	1325.0	951.0	-1.0	1458.0	1258.0	-1.0	1853.0	1215.0	-1.0	1969.0	1072.0	-1.0	1485.0	1303.0	-1.0	1940.0	1473.0	-1.0	1876.0	1265.0	-1.0	1789.0	1602.0	-1.0	2110.0	1656.0	-1.0	2610.0	1096.0	-1.0	1459.0	1419.0	-1.0	2516.0	932.0	-1.0	1228.0	931.0	-1.0	1525.0	846.0	-1.0	1097.0	
576.489	998.0	-1.0	1577.0	971.0	-1.0	1322.0	950.0	-1.0	1459.0	1258.0	-1.0	1854.0	1214.0	-1.0	1970.0	1075.0	-1.0	1490.0	1302.0	-1.0	1939.0	1477.0	-1.0	1883.0	1266.0	-1.0	1790.0	1604.0	-1.0	2113.0	1654.0	-1.0	2608.0	1097.0	-1.0	1462.0	1417.0	-1.0	2510.0	931.0	-1.0	1226.0	930.0	-1.0	1523.0	845.0	-1.0	1094.0	
576.989	1000.0	-1.0	1582.0	969.0	-1.0	1320.0	950.0	-1.0	1461.0	1257.0	-1.0	1853.0	1215.0	-1.0	1974.0	1076.0	-1.0	1495.0	1302.0	-1.0	1939.0	1483.0	-1.0	1892.0	1268.0	-1.0	1796.0	1609.0	-1.0	2122.0	1654.0	-1.0	2614.0	1098.0	-1.0	1467.0	1417.0	-1.0	2513.0	931.0	-1.0	1227.0	931.0	-1.0	1523.0	844.0	-1.0	1094.0	
577.488	1000.0	-1.0	1584.0	967.0	-1.0	1316.0	950.0	-1.0	1462.0	1257.0	-1.0	1850.0	1216.0	-1.0	1977.0	1078.0	-1.0	1497.0	1301.0	-1.0	1938.0	1489.0	-1.0	1902.0	1269.0	-1.0	1799.0	1612.0	-1.0	2130.0	1655.0	-1.0	2618.0	1100.0	-1.0	1473.0	1416.0	-1.0	2512.0	931.0	-1.0	1226.0	931.0	-1.0	1525.0	843.0	-1.0	1092.0	
577.987	1001.0	-1.0	1587.0	966.0	-1.0	1314.0	951.0	-1.0	1462.0	1258.0	-1.0	1850.0	1215.0	-1.0	1979.0	1080.0	-1.0	1500.0	1300.0	-1.0	1938.0	1493.0	-1.0	1910.0	1269.0	-1.0	1802.0	1617.0	-1.0	2138.0	1655.0	-1.0	2619.0	1102.0	-1.0	1477.0	1415.0	-1.0	2509.0	930.0	-1.0	1225.0	931.0	-1.0	1524.0	842.0	-1.0	1091.0	
578.486	1001.0	-1.0	1588.0	964.0	-1.0	1311.0	950.0	-1.0	1463.0	1257.0	-1.0	1848.0	1216.0	-1.0	1981.0	1081.0	-1.0	1505.0	1299.0	-1.0	1939.0	1498.0	-1.0	1919.0	1272.0	-1.0	1809.0	1623.0	-1.0	2152.0	1656.0	-1.0	2627.0	1105.0	-1.0	1485.0	1415.0	-1.0	2512.0	932.0	-1.0	1226.0	931.0	-1.0	1526.0	842.0	-1.0	1091.0	
578.985	1001.0	-1.0	1587.0	964.0	-1.0	1308.0	950.0	-1.0	1462.0	1255.0	-1.0	1846.0	1216.0	-1.0	1982.0	1083.0	-1.0	1508.0	1299.0	-1.0	1938.0	1501.0	-1.0	1928.0	1273.0	-1.0	1814.0	1628.0	-1.0	2165.0	1657.0	-1.0	2633.0	1107.0	-1.0	1491.0	1415.0	-1.0	2513.0	932.0	-1.0	1228.0	931.0	-1.0	1526.0	842.0	-1.0	1092.0	
579.484	999.0	-1.0	1585.0	961.0	-1.0	1306.0	949.0	-1.0	1459.0	1255.0	-1.0	1845.0	1214.0	-1.0	1979.0	1084.0	-1.0	1512.0	1298.0	-1.0	1937.0	1504.0	-1.0	1934.0	1273.0	-1.0	1815.0	1633.0	-1.0	2174.0	1658.0	-1.0	2635.0	1109.0	-1.0	1496.0	1414.0	-1.0	2510.0	932.0	-1.0	1227.0	931.0	-1.0	1526.0	842.0	-1.0	1091.0	
579.983	999.0	-1.0	1586.0	962.0	-1.0	1306.0	948.0	-1.0	1459.0	1255.0	-1.0	1846.0	1214.0	-1.0	1981.0	1087.0	-1.0	1518.0	1298.0	-1.0	1938.0	1508.0	-1.0	1944.0	1274.0	-1.0	1820.0	1637.0	-1.0	2186.0	1660.0	-1.0	2638.0	1112.0	-1.0	1502.0	1413.0	-1.0	2509.0	932.0	-1.0	1225.0	932.0	-1.0	1526.0	842.0	-1.0	1091.0	
580.482	1000.0	-1.0	1586.0	960.0	-1.0	1305.0	947.0	-1.0	1459.0	1254.0	-1.0	1845.0	1213.0	-1.0	1979.0	1087.0	-1.0	1521.0	1296.0	-1.0	1936.0	1510.0	-1.0	1948.0	1273.0	-1.0	1818.0	1639.0	-1.0	2192.0	1660.0	-1.0	2638.0	1112.0	-1.0	1505.0	1413.0	-1.0	2507.0	933.0	-1.0	1226.0	931.0	-1.0	1527.0	842.0	-1.0	1091.0	
580.981	998.0	-1.0	1582.0	959.0	-1.0	1303.0	946.0	-1.0	1456.0	1253.0	-1.0	1842.0	1212.0	-1.0	1977.0	1087.0	-1.0	1520.0	1293.0	-1.0	1930.0	1509.0	-1.0	1947.0	1272.0	-1.0	1812.0	1637.0	-1.0	2189.0	1658.0	-1.0	2632.0	1112.0	-1.0	1502.0	1413.0	-1.0	2503.0	932.0	-1.0	1223.0	931.0	-1.0	1524.0	841.0	-1.0	1090.0	
581.480	999.0	-1.0	1583.0	960.0	-1.0	1303.0	946.0	-1.0	1456.0	1252.0	-1.0	1841.0	1210.0	-1.0	1973.0	1087.0	-1.0	1519.0	1292.0	-1.0	1925.0	1505.0	-1.0	1944.0	1269.0	-1.0	1803.0	1634.0	-1.0	2184.0	1656.0	-1.0	2624.0	1110.0	-1.0	1498.0	1411.0	-1.0	2496.0	931.0	-1.0	1219.0	930.0	-1.0	1521.0	842.0	-1.0	1089.0	
581.979	999.0	-1.0	1583.0	959.0	-1.0	1301.0	946.0	-1.0	1455.0	1251.0	-1.0	1838.0	1209.0	-1.0	1968.0	1085.0	-1.0	1516.0	1288.0	-1.0	1917.0	1500.0	-1.0	1935.0	1266.0	-1.0	1797.0	1630.0	-1.0	2177.0	1653.0	-1.0	2616.0	1108.0	-1.0	1496.0	1411.0	-1.0	2494.0	930.0	-1.0	1217.0	930.0	-1.0	1520.0	842.0	-1.0	1087.0	
582.479	998.0	-1.0	1579.0	959.0	-1.0	1299.0	946.0	-1.0	1452.0	1249.0	-1.0	1833.0	1206.0	-1.0	1962.0	1083.0	-1.0	1511.0	1285.0	-1.0	1908.0	1494.0	-1.0	1925.0	1262.0	-1.0	1788.0	1627.0	-1.0	2171.0	1650.0	-1.0	2608.0	1105.0	-1.0	1492.0	1411.0	-1.0	2490.0	930.0	-1.0	1216.0	931.0	-1.0	1521.0	840.0	-1.0	1087.0	
582.978	998.0	-1.0	1579.0	959.0	-1.0	1300.0	945.0	-1.0	1451.0	1248.0	-1.0	1831.0	1205.0	-1.0	1959.0	1081.0	-1.0	1511.0	1283.0	-1.0	1904.0	1490.0	-1.0	1920.0	1262.0	-1.0	1785.0	1625.0	-1.0	2171.0	1650.0	-1.0	2605.0	1106.0	-1.0	1492.0	1411.0	-1.0	2489.0	931.0	-1.0	1216.0	930.0	-1.0	1518.0	842.0	-1.0	1088.0	
583.477	997.0	-1.0	1579.0	958.0	-1.0	1300.0	947.0	-1.0	1451.0	1248.0	-1.0	1829.0	1204.0	-1.0	1957.0	1081.0	-1.0	1510.0	1281.0	-1.0	1899.0	1487.0	-1.0	1918.0	1262.0	-1.0	1785.0	1627.0	-1.0	2174.0	1650.0	-1.0	2604.0	1106.0	-1.0	1495.0	1412.0	-1.0	2491.0	932.0	-1.0	1219.0	930.0	-1.0	1520.0	842.0	-1.0	1089.0	
583.976	997.0	-1.0	1576.0	957.0	-1.0	1299.0	946.0	-1.0	1449.0	1248.0	-1.0	1829.0	1203.0	-1.0	1953.0	1080.0	-1.0	1509.0	1279.0	-1.0	1894.0	1487.0	-1.0	1918.0	1262.0	-1.0	1783.0	1630.0	-1.0	2181.0	1649.0	-1.0	2606.0	1107.0	-1.0	1498.0	1413.0	-1.0	2492.0	933.0	-1.0	1220.0	929.0	-1.0	1521.0	843.0	-1.0	1090.0	
584.476	997.0	-1.0	1577.0	958.0	-1.0	1301.0	946.0	-1.0	1451.0	1248.0	-1.0	1829.0	1202.0	-1.0	1954.0	1081.0	-1.0	1512.0	1280.0	-1.0	1893.0	1489.0	-1.0	1923.0	1263.0	-1.0	1788.0	1636.0	-1.0	2193.0	1653.0	-1.0	2614.0	1110.0	-1.0	1505.0	1415.0	-1.0	2496.0	936.0	-1.0	1224.0	931.0	-1.0	1522.0	842.0	-1.0	1093.0	
584.975	997.0	-1.0	1577.0	958.0	-1.0	1301.0	947.0	-1.0	1450.0	1247.0	-1.0	1829.0	1203.0	-1.0	1955.0	1082.0	-1.0	1514.0	1279.0	-1.0	1892.0	1491.0	-1.0	1927.0	1264.0	-1.0	1790.0	1638.0	-1.0	2199.0	1655.0	-1.0	2618.0	1111.0	-1.0	1507.0	1415.0	-1.0	2498.0	936.0	-1.0	1224.0	931.0	-1.0	1523.0	843.0	-1.0	1094.0	
585.474	999.0	-1.0	1578.0	959.0	-1.0	1301.0	947.0	-1.0	1450.0	1249.0	-1.0	1829.0	1203.0	-1.0	1955.0	1082.0	-1.0	1514.0	1280.0	-1.0	1893.0	1493.0	-1.0	1932.0	1265.0	-1.0	1789.0	1640.0	-1.0	2202.0	1655.0	-1.0	2619.0	1111.0	-1.0	1507.0	1415.0	-1.0	2495.0	936.0	-1.0	1223.0	930.0	-1.0	1520.0	842.0	-1.0	1094.0	
585.973	999.0	-1.0	1577.0	959.0	-1.0	1302.0	948.0	-1.0	1450.0	1249.0	-1.0	1830.0	1203.0	-1.0	1955.0	1083.0	-1.0	1516.0	1281.0	-1.0	1894.0	1496.0	-1.0	1938.0	1265.0	-1.0	1790.0	1641.0	-1.0	2206.0	1656.0	-1.0	2623.0	1112.0	-1.0	1508.0	1413.0	-1.0	2495.0	936.0	-1.0	1224.0	930.0	-1.0	1521.0	843.0	-1.0	1093.0	
586.473	998.0	-1.0	1576.0	959.0	-1.0	1302.0	947.0	-1.0	1447.0	1247.0	-1.0	1827.0	1203.0	-1.0	1956.0	1083.0	-1.0	1517.0	1282.0	-1.0	1896.0	1500.0	-1.0	1944.0	1264.0	-1.0	1789.0	1641.0	-1.0	2205.0	1656.0	-1.0	2621.0	1111.0	-1.0	1507.0	1413.0	-1.0	2494.0	935.0	-1.0	1224.0	930.0	-1.0	1518.0	841.0	-1.0	1093.0	
586.972	997.0	-1.0	1578.0	958.0	-1.0	1303.0	946.0	-1.0	1449.0	1248.0	-1.0	1829.0	1204.0	-1.0	1959.0	1084.0	-1.0	1522.0	1284.0	-1.0	1901.0	1503.0	-1.0	1951.0	1265.0	-1.0	1787.0	1641.0	-1.0	2204.0	1655.0	-1.0	2620.0	1111.0	-1.0	1507.0	1411.0	-1.0	2489.0	934.0	-1.0	1222.0	929.0	-1.0	1517.0	841.0	-1.0	1092.0	
587.471	997.0	-1.0	1578.0	958.0	-1.0	1304.0	944.0	-1.0	1448.0	1246.0	-1.0	1830.0	1204.0	-1.0	1960.0	1086.0	-1.0	1524.0	1284.0	-1.0	1903.0	1505.0	-1.0	1956.0	1265.0	-1.0	1787.0	1641.0	-1.0	2204.0	1654.0	-1.0	2619.0	1111.0	-1.0	1508.0	1411.0	-1.0	2490.0	935.0	-1.0	1224.0	928.0	-1.0	1517.0	842.0	-1.0	1092.0	
587.970	996.0	-1.0	1575.0	957.0	-1.0	1304.0	944.0	-1.0	1445.0	1247.0	-1.0	1830.0	1204.0	-1.0	1961.0	1086.0	-1.0	1524.0	1284.0	-1.0	1904.0	1506.0	-1.0	1959.0	1263.0	-1.0	1784.0	1639.0	-1.0	2202.0	1653.0	-1.0	2618.0	1112.0	-1.0	1506.0	1411.0	-1.0	2488.0	935.0	-1.0	1224.0	927.0	-1.0	1516.0	840.0	-1.0	1093.0	
588.470	997.0	-1.0	1575.0	958.0	-1.0	1305.0	945.0	-1.0	1447.0	1248.0	-1.0	1835.0	1204.0	-1.0	1964.0	1086.0	-1.0	1527.0	1285.0	-1.0	1908.0	1509.0	-1.0	1963.0	1265.0	-1.0	1785.0	1640.0	-1.0	2202.0	1654.0	-1.0	2617.0	1111.0	-1.0	1508.0	1409.0	-1.0	2486.0	936.0	-1.0	1225.0	927.0	-1.0	1513.0	840.0	-1.0	1092.0	
588.969	996.0	-1.0	1577.0	959.0	-1.0	1308.0	945.0	-1.0	1448.0	1249.0	-1.0	1838.0	1205.0	-1.0	1965.0	1087.0	-1.0	1530.0	1286.0	-1.0	1911.0	1510.0	-1.0	1969.0	1263.0	-1.0	1785.0	1640.0	-1.0	2205.0	1653.0	-1.0	2617.0	1112.0	-1.0	1509.0	1410.0	-1.0	2489.0	937.0	-1.0	1227.0	928.0	-1.0	1514.0	840.0	-1.0	1094.0	
589.468	997.0	-1.0	1575.0	960.0	-1.0	1308.0	945.0	-1.0	1448.0	1250.0	-1.0	1840.0	1204.0	-1.0	1965.0	1088.0	-1.0	1532.0	1286.0	-1.0	1912.0	1511.0	-1.0	1972.0	1264.0	-1.0	1784.0	1641.0	-1.0	2209.0	1653.0	-1.0	2617.0	1112.0	-1.0	1511.0	1410.0	-1.0	2489.0	937.0	-1.0	1228.0	928.0	-1.0	1515.0	840.0	-1.0	1096.0	
589.968	997.0	-1.0	1579.0	960.0	-1.0	1311.0	946.0	-1.0	1450.0	1252.0	-1.0	1844.0	1205.0	-1.0	1968.0	1090.0	-1.0	1538.0	1286.0	-1.0	1915.0	1514.0	-1.0	1980.0	1264.0	-1.0	1786.0	1644.0	-1.0	2215.0	1654.0	-1.0	2618.0	1114.0	-1.0	1515.0	1410.0	-1.0	2489.0	937.0	-1.0	1230.0	928.0	-1.0	1515.0	840.0	-1.0	1097.0	
590.467	998.0	-1.0	1579.0	961.0	-1.0	1312.0	947.0	-1.0	1451.0	1252.0	-1.0	1846.0	1205.0	-1.0	1968.0	1090.0	-1.0	1540.0	1286.0	-1.0	1917.0	1516.0	-1.0	1987.0	1265.0	-1.0	1788.0	1646.0	-1.0	2221.0	1656.0	-1.0	2621.0	1115.0	-1.0	1517.0	1410.0	-1.0	2492.0	938.0	-1.0	1233.0	928.0	-1.0	1516.0	841.0	-1.0	1099.0	
590.967	999.0	-1.0	1578.0	961.0	-1.0	1312.0	947.0	-1.0	1449.0	1251.0	-1.0	1845.0	1205.0	-1.0	1966.0	1090.0	-1.0	1539.0	1286.0	-1.0	1915.0	1515.0	-1.0	1987.0	1264.0	-1.0	1786.0	1646.0	-1.0	2222.0	1656.0	-1.0	2620.0	1114.0	-1.0	1516.0	1410.0	-1.0	2492.0	938.0	-1.0	1233.0	927.0	-1.0	1515.0	841.0	-1.0	1100.0	
591.466	999.0	-1.0	1579.0	961.0	-1.0	1314.0	948.0	-1.0	1451.0	1251.0	-1.0	1845.0	1204.0	-1.0	1965.0	1089.0	-1.0	1537.0	1285.0	-1.0	1914.0	1515.0	-1.0	1986.0	1263.0	-1.0	1783.0	1646.0	-1.0	2221.0	1656.0	-1.0	2616.0	1114.0	-1.0	1515.0	1409.0	-1.0	2489.0	937.0	-1.0	1233.0	927.0	-1.0	1512.0	840.0	-1.0	1098.0	
591.966	998.0	-1.0	1578.0	961.0	-1.0	1313.0	947.0	-1.0	1450.0	1251.0	-1.0	1844.0	1202.0	-1.0	1960.0	1087.0	-1.0	1535.0	1284.0	-1.0	1910.0	1511.0	-1.0	1981.0	1262.0	-1.0	1780.0	1644.0	-1.0	2220.0	1655.0	-1.0	2614.0	1113.0	-1.0	1515.0	1410.0	-1.0	2488.0	936.0	-1.0	1234.0	927.0	-1.0	1512.0	840.0	-1.0	1099.0	
592.465	997.0	-1.0	1574.0	960.0	-1.0	1311.0	946.0	-1.0	1447.0	1249.0	-1.0	1842.0	1201.0	-1.0	1955.0	1086.0	-1.0	1531.0	1281.0	-1.0	1906.0	1506.0	-1.0	1974.0	1259.0	-1.0	1775.0	1643.0	-1.0	2217.0	1653.0	-1.0	2608.0	1112.0	-1.0	1513.0	1409.0	-1.0	2487.0	937.0	-1.0	1235.0	927.0	-1.0	1511.0	839.0	-1.0	1099.0	
592.964	998.0	-1.0	1574.0	960.0	-1.0	1312.0	947.0	-1.0	1448.0	1249.0	-1.0	1843.0	1199.0	-1.0	1952.0	1085.0	-1.0	1531.0	1281.0	-1.0	1905.0	1503.0	-1.0	1972.0	1259.0	-1.0	1772.0	1642.0	-1.0	2217.0	1653.0	-1.0	2603.0	1112.0	-1.0	1514.0	1409.0	-1.0	2487.0	936.0	-1.0	1236.0	926.0	-1.0	1509.0	840.0	-1.0	1100.0	
593.463	998.0	-1.0	1573.0	961.0	-1.0	1314.0	948.0	-1.0	1449.0	1250.0	-1.0	1846.0	1199.0	-1.0	1951.0	1086.0	-1.0	1533.0	1282.0	-1.0	1906.0	1502.0	-1.0	1972.0	1260.0	-1.0	1773.0	1644.0	-1.0	2224.0	1653.0	-1.0	2605.0	1114.0	-1.0	1519.0	1410.0	-1.0	2492.0	937.0	-1.0	1240.0	926.0	-1.0	1511.0	839.0	-1.0	1103.0	
593.962	997.0	-1.0	1571.0	960.0	-1.0	1315.0	949.0	-1.0	1450.0	1251.0	-1.0	1848.0	1201.0	-1.0	1954.0	1087.0	-1.0	1535.0	1283.0	-1.0	1909.0	1503.0	-1.0	1977.0	1261.0	-1.0	1774.0	1648.0	-1.0	2232.0	1654.0	-1.0	2607.0	1115.0	-1.0	1523.0	1411.0	-1.0	2495.0	938.0	-1.0	1246.0	928.0	-1.0	1514.0	841.0	-1.0	1106.0	
594.462	998.0	-1.0	1575.0	963.0	-1.0	1319.0	950.0	-1.0	1454.0	1253.0	-1.0	1857.0	1202.0	-1.0	1958.0	1089.0	-1.0	1542.0	1286.0	-1.0	1917.0	1508.0	-1.0	1989.0	1264.0	-1.0	1780.0	1652.0	-1.0	2242.0	1657.0	-1.0	2613.0	1118.0	-1.0	1528.0	1412.0	-1.0	2499.0	941.0	-1.0	1250.0	928.0	-1.0	1516.0	841.0	-1.0	1108.0	
594.961	999.0	-1.0	1574.0	961.0	-1.0	1320.0	950.0	-1.0	1454.0	1255.0	-1.0	1857.0	1204.0	-1.0	1959.0	1090.0	-1.0	1546.0	1289.0	-1.0	1925.0	1512.0	-1.0	1997.0	1266.0	-1.0	1785.0	1655.0	-1.0	2249.0	1660.0	-1.0	2615.0	1120.0	-1.0	1534.0	1412.0	-1.0	2499.0	940.0	-1.0	1251.0	927.0	-1.0	1515.0	840.0	-1.0	1108.0	
595.460	998.0	-1.0	1571.0	962.0	-1.0	1319.0	950.0	-1.0	1452.0	1254.0	-1.0	1857.0	1205.0	-1.0	1960.0	1091.0	-1.0	1546.0	1291.0	-1.0	1930.0	1513.0	-1.0	2000.0	1268.0	-1.0	1787.0	1656.0	-1.0	2248.0	1659.0	-1.0	2613.0	1120.0	-1.0	1535.0	1410.0	-1.0	2494.0	938.0	-1.0	1247.0	927.0	-1.0	1512.0	838.0	-1.0	1106.0	
595.959	996.0	-1.0	1571.0	959.0	-1.0	1317.0	949.0	-1.0	1450.0	1251.0	-1.0	1853.0	1205.0	-1.0	1960.0	1092.0	-1.0	1547.0	1292.0	-1.0	1933.0	1514.0	-1.0	2001.0	1269.0	-1.0	1790.0	1656.0	-1.0	2248.0	1659.0	-1.0	2614.0	1121.0	-1.0	1536.0	1407.0	-1.0	2489.0	936.0	-1.0	1244.0	925.0	-1.0	1513.0	835.0	-1.0	1101.0	
596.458	996.0	-1.0	1570.0	958.0	-1.0	1315.0	948.0	-1.0	1446.0	1248.0	-1.0	1847.0	1203.0	-1.0	1957.0	1092.0	-1.0	1544.0	1293.0	-1.0	1934.0	1513.0	-1.0	1997.0	1269.0	-1.0	1790.0	1654.0	-1.0	2242.0	1657.0	-1.0	2611.0	1119.0	-1.0	1532.0	1405.0	-1.0	2482.0	934.0	-1.0	1239.0	924.0	-1.0	1512.0	833.0	-1.0	1097.0	
596.957	997.0	-1.0	1574.0	957.0	-1.0	1315.0	947.0	-1.0	1447.0	1249.0	-1.0	1847.0	1204.0	-1.0	1961.0	1089.0	-1.0	1536.0	1294.0	-1.0	1935.0	1508.0	-1.0	1986.0	1268.0	-1.0	1788.0	1646.0	-1.0	2224.0	1657.0	-1.0	2609.0	1114.0	-1.0	1519.0	1404.0	-1.0	2479.0	933.0	-1.0	1235.0	924.0	-1.0	1510.0	832.0	-1.0	1095.0	
597.458	997.0	-1.0	1577.0	958.0	-1.0	1317.0	948.0	-1.0	1450.0	1249.0	-1.0	1848.0	1205.0	-1.0	1962.0	1085.0	-1.0	1526.0	1294.0	-1.0	1938.0	1502.0	-1.0	1971.0	1267.0	-1.0	1788.0	1638.0	-1.0	2209.0	1657.0	-1.0	2613.0	1111.0	-1.0	1510.0	1406.0	-1.0	2486.0	934.0	-1.0	1236.0	927.0	-1.0	1515.0	833.0	-1.0	1095.0	
597.956	997.0	-1.0	1578.0	956.0	-1.0	1316.0	947.0	-1.0	1448.0	1249.0	-1.0	1845.0	1204.0	-1.0	1960.0	1082.0	-1.0	1516.0	1294.0	-1.0	1937.0	1496.0	-1.0	1953.0	1266.0	-1.0	1788.0	1633.0	-1.0	2193.0	1656.0	-1.0	2612.0	1108.0	-1.0	1502.0	1408.0	-1.0	2488.0	933.0	-1.0	1235.0	926.0	-1.0	1515.0	833.0	-1.0	1094.0	
598.456	994.0	-1.0	1571.0	954.0	-1.0	1311.0	945.0	-1.0	1443.0	1245.0	-1.0	1835.0	1204.0	-1.0	1956.0	1078.0	-1.0	1504.0	1294.0	-1.0	1939.0	1487.0	-1.0	1934.0	1267.0	-1.0	1789.0	1626.0	-1.0	2176.0	1656.0	-1.0	2609.0	1106.0	-1.0	1495.0	1408.0	-1.0	2486.0	932.0	-1.0	1232.0	926.0	-1.0	1513.0	832.0	-1.0	1092.0	
598.955	994.0	-1.0	1573.0	955.0	-1.0	1313.0	945.0	-1.0	1443.0	1244.0	-1.0	1833.0	1204.0	-1.0	1956.0	1075.0	-1.0	1496.0	1295.0	-1.0	1940.0	1482.0	-1.0	1920.0	1266.0	-1.0	1788.0	1621.0	-1.0	2165.0	1655.0	-1.0	2607.0	1104.0	-1.0	1488.0	1408.0	-1.0	2485.0	931.0	-1.0	1229.0	927.0	-1.0	1514.0	832.0	-1.0	1090.0	
599.454	994.0	-1.0	1577.0	955.0	-1.0	1315.0	946.0	-1.0	1446.0	1244.0	-1.0	1833.0	1203.0	-1.0	1956.0	1074.0	-1.0	1491.0	1296.0	-1.0	1941.0	1477.0	-1.0	1910.0	1267.0	-1.0	1791.0	1619.0	-1.0	2161.0	1655.0	-1.0	2610.0	1102.0	-1.0	1486.0	1410.0	-1.0	2487.0	931.0	-1.0	1229.0	928.0	-1.0	1514.0	831.0	-1.0	1087.0	
599.953	993.0	-1.0	1574.0	954.0	-1.0	1315.0	947.0	-1.0	1447.0	1247.0	-1.0	1834.0	1202.0	-1.0	1955.0	1070.0	-1.0	1484.0	1297.0	-1.0	1942.0	1472.0	-1.0	1895.0	1268.0	-1.0	1795.0	1617.0	-1.0	2156.0	1657.0	-1.0	2617.0	1101.0	-1.0	1484.0	1413.0	-1.0	2492.0	933.0	-1.0	1228.0	927.0	-1.0	1514.0	833.0	-1.0	1088.0	
600.452	989.0	-1.0	1563.0	953.0	-1.0	1311.0	946.0	-1.0	1445.0	1247.0	-1.0	1834.0	1204.0	-1.0	1955.0	1067.0	-1.0	1474.0	1302.0	-1.0	1950.0	1463.0	-1.0	1878.0	1271.0	-1.0	1801.0	1616.0	-1.0	2151.0	1661.0	-1.0	2623.0	1102.0	-1.0	1483.0	1416.0	-1.0	2498.0	933.0	-1.0	1228.0	927.0	-1.0	1514.0	834.0	-1.0	1087.0	
600.951	987.0	-1.0	1557.0	953.0	-1.0	1311.0	947.0	-1.0	1444.0	1247.0	-1.0	1832.0	1203.0	-1.0	1953.0	1064.0	-1.0	1468.0	1307.0	-1.0	1957.0	1456.0	-1.0	1862.0	1274.0	-1.0	1805.0	1615.0	-1.0	2147.0	1663.0	-1.0	2628.0	1104.0	-1.0	1482.0	1416.0	-1.0	2497.0	932.0	-1.0	1226.0	927.0	-1.0	1509.0	833.0	-1.0	1083.0	
601.450	987.0	-1.0	1558.0	954.0	-1.0	1312.0	949.0	-1.0	1446.0	1250.0	-1.0	1835.0	1203.0	-1.0	1950.0	1064.0	-1.0	1463.0	1311.0	-1.0	1962.0	1451.0	-1.0	1853.0	1276.0	-1.0	1806.0	1614.0	-1.0	2141.0	1663.0	-1.0	2626.0	1103.0	-1.0	1480.0	1416.0	-1.0	2493.0	931.0	-1.0	1220.0	925.0	-1.0	1505.0	831.0	-1.0	1078.0	
601.949	990.0	-1.0	1563.0	957.0	-1.0	1315.0	950.0	-1.0	1449.0	1253.0	-1.0	1837.0	1204.0	-1.0	1951.0	1063.0	-1.0	1460.0	1316.0	-1.0	1966.0	1449.0	-1.0	1846.0	1276.0	-1.0	1804.0	1611.0	-1.0	2132.0	1664.0	-1.0	2623.0	1102.0	-1.0	1475.0	1417.0	-1.0	2490.0	929.0	-1.0	1213.0	925.0	-1.0	1501.0	831.0	-1.0	1074.0	
602.449	991.0	-1.0	1565.0	956.0	-1.0	1313.0	950.0	-1.0	1450.0	1254.0	-1.0	1838.0	1203.0	-1.0	1948.0	1062.0	-1.0	1456.0	1318.0	-1.0	1967.0	1444.0	-1.0	1835.0	1275.0	-1.0	1802.0	1607.0	-1.0	2123.0	1663.0	-1.0	2623.0	1100.0	-1.0	1471.0	1418.0	-1.0	2491.0	929.0	-1.0	1211.0	925.0	-1.0	1499.0	832.0	-1.0	1072.0	
602.948	990.0	-1.0	1563.0	956.0	-1.0	1312.0	952.0	-1.0	1452.0	1256.0	-1.0	1838.0	1204.0	-1.0	1945.0	1060.0	-1.0	1450.0	1318.0	-1.0	1965.0	1439.0	-1.0	1824.0	1274.0	-1.0	1799.0	1602.0	-1.0	2113.0	1663.0	-1.0	2622.0	1098.0	-1.0	1465.0	1420.0	-1.0	2491.0	930.0	-1.0	1208.0	925.0	-1.0	1499.0	831.0	-1.0	1069.0	
603.447	991.0	-1.0	1563.0	955.0	-1.0	1310.0	952.0	-1.0	1452.0	1258.0	-1.0	1838.0	1203.0	-1.0	1943.0	1059.0	-1.0	1446.0	1319.0	-1.0	1963.0	1434.0	-1.0	1815.0	1273.0	-1.0	1796.0	1600.0	-1.0	2109.0	1663.0	-1.0	2618.0	1097.0	-1.0	1462.0	1421.0	-1.0	2491.0	931.0	-1.0	1205.0	925.0	-1.0	1497.0	831.0	-1.0	1066.0	
603.946	992.0	-1.0	1566.0	955.0	-1.0	1309.0	953.0	-1.0	1454.0	1258.0	-1.0	1843.0	1204.0	-1.0	1945.0	1059.0	-1.0	1449.0	1321.0	-1.0	1966.0	1434.0	-1.0	1814.0	1275.0	-1.0	1803.0	1604.0	-1.0	2117.0	1665.0	-1.0	2626.0	1099.0	-1.0	1468.0	1424.0	-1.0	2495.0	931.0	-1.0	1207.0	927.0	-1.0	1499.0	832.0	-1.0	1067.0	
604.445	993.0	-1.0	1568.0	956.0	-1.0	1310.0	954.0	-1.0	1457.0	1261.0	-1.0	1846.0	1207.0	-1.0	1951.0	1062.0	-1.0	1452.0	1324.0	-1.0	1971.0	1437.0	-1.0	1820.0	1279.0	-1.0	1811.0	1610.0	-1.0	2132.0	1670.0	-1.0	2638.0	1103.0	-1.0	1475.0	1426.0	-1.0	2501.0	934.0	-1.0	1211.0	928.0	-1.0	1502.0	834.0	-1.0	1070.0	
604.944	994.0	-1.0	1570.0	956.0	-1.0	1311.0	956.0	-1.0	1460.0	1264.0	-1.0	1852.0	1210.0	-1.0	1957.0	1064.0	-1.0	1458.0	1327.0	-1.0	1978.0	1443.0	-1.0	1832.0	1281.0	-1.0	1817.0	1617.0	-1.0	2147.0	1674.0	-1.0	2649.0	1106.0	-1.0	1482.0	1429.0	-1.0	2507.0	936.0	-1.0	1213.0	929.0	-1.0	1504.0	835.0	-1.0	1071.0	
605.443	995.0	-1.0	1574.0	959.0	-1.0	1312.0	957.0	-1.0	1464.0	1266.0	-1.0	1858.0	1213.0	-1.0	1965.0	1067.0	-1.0	1465.0	1331.0	-1.0	1986.0	1453.0	-1.0	1847.0	1285.0	-1.0	1826.0	1626.0	-1.0	2165.0	1679.0	-1.0	2663.0	1110.0	-1.0	1491.0	1432.0	-1.0	2511.0	938.0	-1.0	1215.0	929.0	-1.0	1506.0	838.0	-1.0	1074.0	
605.942	996.0	-1.0	1575.0	959.0	-1.0	1313.0	958.0	-1.0	1466.0	1268.0	-1.0	1861.0	1216.0	-1.0	1972.0	1069.0	-1.0	1468.0	1334.0	-1.0	1992.0	1459.0	-1.0	1859.0	1287.0	-1.0	1831.0	1629.0	-1.0	2171.0	1684.0	-1.0	2675.0	1113.0	-1.0	1494.0	1433.0	-1.0	2516.0	940.0	-1.0	1217.0	932.0	-1.0	1509.0	839.0	-1.0	1075.0	
606.441	995.0	-1.0	1571.0	958.0	-1.0	1311.0	959.0	-1.0	1465.0	1268.0	-1.0	1861.0	1219.0	-1.0	1976.0	1069.0	-1.0	1469.0	1336.0	-1.0	1994.0	1463.0	-1.0	1866.0	1286.0	-1.0	1828.0	1629.0	-1.0	2169.0	1684.0	-1.0	2674.0	1112.0	-1.0	1491.0	1434.0	-1.0	2516.0	940.0	-1.0	1214.0	933.0	-1.0	1509.0	840.0	-1.0	1076.0	
606.940	995.0	-1.0	1571.0	959.0	-1.0	1309.0	959.0	-1.0	1467.0	1269.0	-1.0	1863.0	1221.0	-1.0	1979.0	1072.0	-1.0	1472.0	1337.0	-1.0	1998.0	1466.0	-1.0	1870.0	1286.0	-1.0	1826.0	1628.0	-1.0	2166.0	1685.0	-1.0	2672.0	1112.0	-1.0	1489.0	1434.0	-1.0	2513.0	939.0	-1.0	1213.0	931.0	-1.0	1506.0	840.0	-1.0	1075.0	
607.439	995.0	-1.0	1567.0	957.0	-1.0	1305.0	959.0	-1.0	1466.0	1268.0	-1.0	1859.0	1222.0	-1.0	1983.0	1071.0	-1.0	1471.0	1337.0	-1.0	1995.0	1466.0	-1.0	1869.0	1283.0	-1.0	1819.0	1623.0	-1.0	2156.0	1682.0	-1.0	2668.0	1108.0	-1.0	1484.0	1433.0	-1.0	2513.0	941.0	-1.0	1214.0	934.0	-1.0	1511.0	841.0	-1.0	1075.0	
607.938	996.0	-1.0	1572.0	958.0	-1.0	1307.0	960.0	-1.0	1468.0	1267.0	-1.0	1860.0	1225.0	-1.0	1994.0	1071.0	-1.0	1472.0	1333.0	-1.0	1992.0	1470.0	-1.0	1878.0	1282.0	-1.0	1818.0	1619.0	-1.0	2153.0	1685.0	-1.0	2675.0	1108.0	-1.0	1481.0	1437.0	-1.0	2519.0	944.0	-1.0	1218.0	938.0	-1.0	1520.0	844.0	-1.0	1082.0	
608.437	1003.0	-1.0	1589.0	964.0	-1.0	1317.0	960.0	-1.0	1473.0	1269.0	-1.0	1866.0	1228.0	-1.0	2002.0	1079.0	-1.0	1489.0	1332.0	-1.0	1994.0	1488.0	-1.0	1912.0	1285.0	-1.0	1827.0	1632.0	-1.0	2176.0	1688.0	-1.0	2683.0	1114.0	-1.0	1495.0	1438.0	-1.0	2523.0	946.0	-1.0	1225.0	943.0	-1.0	1531.0	850.0	-1.0	1090.0	
608.936	1007.0	-1.0	1603.0	968.0	-1.0	1326.0	962.0	-1.0	1478.0	1272.0	-1.0	1874.0	1233.0	-1.0	2013.0	1088.0	-1.0	1512.0	1333.0	-1.0	2002.0	1509.0	-1.0	1953.0	1292.0	-1.0	1843.0	1647.0	-1.0	2207.0	1695.0	-1.0	2705.0	1122.0	-1.0	1514.0	1441.0	-1.0	2534.0	952.0	-1.0	1234.0	948.0	-1.0	1543.0	853.0	-1.0	1098.0	
609.436	1010.0	-1.0	1612.0	970.0	-1.0	1333.0	963.0	-1.0	1484.0	1275.0	-1.0	1887.0	1240.0	-1.0	2034.0	1094.0	-1.0	1525.0	1338.0	-1.0	2016.0	1526.0	-1.0	1984.0	1299.0	-1.0	1862.0	1664.0	-1.0	2242.0	1708.0	-1.0	2737.0	1132.0	-1.0	1534.0	1446.0	-1.0	2548.0	955.0	-1.0	1245.0	951.0	-1.0	1553.0	857.0	-1.0	1106.0	
609.935	1014.0	-1.0	1620.0	974.0	-1.0	1340.0	965.0	-1.0	1491.0	1280.0	-1.0	1898.0	1245.0	-1.0	2050.0	1097.0	-1.0	1533.0	1340.0	-1.0	2027.0	1541.0	-1.0	2010.0	1304.0	-1.0	1874.0	1675.0	-1.0	2267.0	1715.0	-1.0	2752.0	1138.0	-1.0	1548.0	1449.0	-1.0	2558.0	958.0	-1.0	1250.0	952.0	-1.0	1558.0	859.0	-1.0	1111.0	
610.435	1014.0	-1.0	1620.0	974.0	-1.0	1341.0	966.0	-1.0	1491.0	1282.0	-1.0	1903.0	1248.0	-1.0	2056.0	1100.0	-1.0	1540.0	1346.0	-1.0	2039.0	1550.0	-1.0	2027.0	1307.0	-1.0	1880.0	1683.0	-1.0	2283.0	1716.0	-1.0	2754.0	1143.0	-1.0	1559.0	1448.0	-1.0	2559.0	958.0	-1.0	1253.0	951.0	-1.0	1557.0	861.0	-1.0	1113.0	
610.934	1014.0	-1.0	1619.0	974.0	-1.0	1341.0	965.0	-1.0	1491.0	1281.0	-1.0	1906.0	1248.0	-1.0	2057.0	1101.0	-1.0	1541.0	1349.0	-1.0	2044.0	1555.0	-1.0	2039.0	1307.0	-1.0	1882.0	1685.0	-1.0	2291.0	1714.0	-1.0	2748.0	1146.0	-1.0	1563.0	1445.0	-1.0	2552.0	957.0	-1.0	1251.0	950.0	-1.0	1555.0	859.0	-1.0	1113.0	
611.433	1013.0	-1.0	1620.0	975.0	-1.0	1343.0	965.0	-1.0	1491.0	1279.0	-1.0	1906.0	1246.0	-1.0	2048.0	1104.0	-1.0	1548.0	1348.0	-1.0	2040.0	1560.0	-1.0	2051.0	1308.0	-1.0	1878.0	1691.0	-1.0	2302.0	1709.0	-1.0	2732.0	1147.0	-1.0	1568.0	1441.0	-1.0	2543.0	955.0	-1.0	1249.0	948.0	-1.0	1554.0	860.0	-1.0	1114.0	
611.932	1014.0	-1.0	1621.0	977.0	-1.0	1346.0	963.0	-1.0	1487.0	1276.0	-1.0	1900.0	1240.0	-1.0	2035.0	1106.0	-1.0	1554.0	1346.0	-1.0	2031.0	1561.0	-1.0	2056.0	1306.0	-1.0	1873.0	1692.0	-1.0	2307.0	1704.0	-1.0	2720.0	1148.0	-1.0	1571.0	1438.0	-1.0	2535.0	955.0	-1.0	1249.0	950.0	-1.0	1557.0	862.0	-1.0	1121.0	
612.431	1013.0	-1.0	1615.0	979.0	-1.0	1346.0	962.0	-1.0	1481.0	1273.0	-1.0	1894.0	1234.0	-1.0	2016.0	1108.0	-1.0	1559.0	1340.0	-1.0	2016.0	1557.0	-1.0	2053.0	1304.0	-1.0	1866.0	1692.0	-1.0	2306.0	1698.0	-1.0	2701.0	1147.0	-1.0	1572.0	1436.0	-1.0	2530.0	954.0	-1.0	1248.0	950.0	-1.0	1559.0	863.0	-1.0	1124.0	
612.931	1010.0	-1.0	1608.0	978.0	-1.0	1345.0	959.0	-1.0	1472.0	1271.0	-1.0	1887.0	1228.0	-1.0	2000.0	1107.0	-1.0	1559.0	1336.0	-1.0	2001.0	1552.0	-1.0	2044.0	1299.0	-1.0	1856.0	1684.0	-1.0	2294.0	1692.0	-1.0	2684.0	1145.0	-1.0	1566.0	1433.0	-1.0	2525.0	952.0	-1.0	1246.0	951.0	-1.0	1560.0	864.0	-1.0	1124.0	
613.430	1009.0	-1.0	1605.0	977.0	-1.0	1343.0	959.0	-1.0	1473.0	1270.0	-1.0	1888.0	1226.0	-1.0	1995.0	1106.0	-1.0	1553.0	1332.0	-1.0	1992.0	1543.0	-1.0	2027.0	1294.0	-1.0	1844.0	1675.0	-1.0	2275.0	1687.0	-1.0	2672.0	1141.0	-1.0	1558.0	1431.0	-1.0	2518.0	951.0	-1.0	1244.0	951.0	-1.0	1556.0	861.0	-1.0	1122.0	
613.929	1006.0	-1.0	1599.0	974.0	-1.0	1339.0	958.0	-1.0	1471.0	1270.0	-1.0	1889.0	1225.0	-1.0	1989.0	1100.0	-1.0	1543.0	1328.0	-1.0	1984.0	1531.0	-1.0	2004.0	1290.0	-1.0	1836.0	1665.0	-1.0	2259.0	1684.0	-1.0	2663.0	1137.0	-1.0	1549.0	1429.0	-1.0	2513.0	950.0	-1.0	1242.0	946.0	-1.0	1550.0	859.0	-1.0	1119.0	
614.428	1003.0	-1.0	1592.0	971.0	-1.0	1334.0	958.0	-1.0	1468.0	1270.0	-1.0	1888.0	1223.0	-1.0	1986.0	1096.0	-1.0	1533.0	1326.0	-1.0	1977.0	1519.0	-1.0	1983.0	1286.0	-1.0	1828.0	1657.0	-1.0	2243.0	1679.0	-1.0	2655.0	1132.0	-1.0	1538.0	1426.0	-1.0	2504.0	948.0	-1.0	1239.0	942.0	-1.0	1543.0	855.0	-1.0	1115.0	
614.927	1001.0	-1.0	1588.0	969.0	-1.0	1331.0	957.0	-1.0	1466.0	1269.0	-1.0	1885.0	1223.0	-1.0	1986.0	1092.0	-1.0	1527.0	1323.0	-1.0	1974.0	1512.0	-1.0	1971.0	1283.0	-1.0	1825.0	1650.0	-1.0	2233.0	1677.0	-1.0	2651.0	1129.0	-1.0	1532.0	1424.0	-1.0	2501.0	946.0	-1.0	1237.0	940.0	-1.0	1541.0	854.0	-1.0	1111.0	
615.426	1000.0	-1.0	1584.0	967.0	-1.0	1327.0	955.0	-1.0	1464.0	1267.0	-1.0	1881.0	1223.0	-1.0	1986.0	1090.0	-1.0	1522.0	1322.0	-1.0	1972.0	1506.0	-1.0	1963.0	1282.0	-1.0	1823.0	1645.0	-1.0	2224.0	1673.0	-1.0	2647.0	1126.0	-1.0	1526.0	1421.0	-1.0	2496.0	945.0	-1.0	1234.0	937.0	-1.0	1537.0	851.0	-1.0	1108.0	
615.926	1000.0	-1.0	1585.0	966.0	-1.0	1326.0	956.0	-1.0	1464.0	1266.0	-1.0	1879.0	1222.0	-1.0	1986.0	1091.0	-1.0	1523.0	1321.0	-1.0	1973.0	1506.0	-1.0	1964.0	1282.0	-1.0	1824.0	1644.0	-1.0	2225.0	1670.0	-1.0	2645.0	1125.0	-1.0	1524.0	1417.0	-1.0	2490.0	943.0	-1.0	1231.0	936.0	-1.0	1535.0	849.0	-1.0	1105.0	
616.425	1002.0	-1.0	1589.0	967.0	-1.0	1327.0	954.0	-1.0	1461.0	1264.0	-1.0	1874.0	1221.0	-1.0	1986.0	1094.0	-1.0	1532.0	1320.0	-1.0	1972.0	1513.0	-1.0	1978.0	1284.0	-1.0	1831.0	1651.0	-1.0	2238.0	1670.0	-1.0	2650.0	1127.0	-1.0	1531.0	1416.0	-1.0	2492.0	942.0	-1.0	1232.0	937.0	-1.0	1540.0	849.0	-1.0	1105.0	
616.925	1001.0	-1.0	1591.0	966.0	-1.0	1327.0	953.0	-1.0	1459.0	1261.0	-1.0	1869.0	1223.0	-1.0	1990.0	1097.0	-1.0	1535.0	1318.0	-1.0	1974.0	1520.0	-1.0	1989.0	1285.0	-1.0	1837.0	1654.0	-1.0	2241.0	1672.0	-1.0	2660.0	1127.0	-1.0	1533.0	1416.0	-1.0	2494.0	943.0	-1.0	1234.0	939.0	-1.0	1546.0	849.0	-1.0	1107.0	
617.424	1002.0	-1.0	1598.0	967.0	-1.0	1328.0	954.0	-1.0	1462.0	1263.0	-1.0	1873.0	1225.0	-1.0	2002.0	1098.0	-1.0	1537.0	1321.0	-1.0	1982.0	1523.0	-1.0	1995.0	1287.0	-1.0	1847.0	1656.0	-1.0	2246.0	1677.0	-1.0	2676.0	1130.0	-1.0	1536.0	1417.0	-1.0	2499.0	945.0	-1.0	1235.0	939.0	-1.0	1548.0	850.0	-1.0	1108.0	
617.923	999.0	-1.0	1590.0	963.0	-1.0	1322.0	950.0	-1.0	1457.0	1259.0	-1.0	1865.0	1226.0	-1.0	2005.0	1097.0	-1.0	1536.0	1323.0	-1.0	1990.0	1524.0	-1.0	1994.0	1291.0	-1.0	1856.0	1660.0	-1.0	2252.0	1680.0	-1.0	2686.0	1132.0	-1.0	1542.0	1416.0	-1.0	2503.0	945.0	-1.0	1238.0	938.0	-1.0	1549.0	849.0	-1.0	1107.0	
618.422	994.0	-1.0	1583.0	960.0	-1.0	1316.0	948.0	-1.0	1450.0	1255.0	-1.0	1857.0	1224.0	-1.0	2002.0	1095.0	-1.0	1531.0	1324.0	-1.0	1994.0	1521.0	-1.0	1988.0	1294.0	-1.0	1862.0	1661.0	-1.0	2252.0	1680.0	-1.0	2690.0	1135.0	-1.0	1546.0	1416.0	-1.0	2503.0	944.0	-1.0	1237.0	935.0	-1.0	1547.0	847.0	-1.0	1104.0	
618.921	994.0	-1.0	1581.0	959.0	-1.0	1313.0	947.0	-1.0	1449.0	1254.0	-1.0	1855.0	1223.0	-1.0	2000.0	1093.0	-1.0	1527.0	1322.0	-1.0	1992.0	1517.0	-1.0	1978.0	1294.0	-1.0	1861.0	1659.0	-1.0	2246.0	1679.0	-1.0	2686.0	1133.0	-1.0	1544.0	1413.0	-1.0	2499.0	944.0	-1.0	1236.0	934.0	-1.0	1544.0	846.0	-1.0	1100.0	
619.420	994.0	-1.0	1581.0	959.0	-1.0	1313.0	948.0	-1.0	1450.0	1254.0	-1.0	1855.0	1220.0	-1.0	1997.0	1093.0	-1.0	1527.0	1320.0	-1.0	1990.0	1513.0	-1.0	1973.0	1293.0	-1.0	1862.0	1657.0	-1.0	2242.0	1677.0	-1.0	2684.0	1132.0	-1.0	1543.0	1411.0	-1.0	2496.0	943.0	-1.0	1236.0	935.0	-1.0	1543.0	844.0	-1.0	1098.0	
619.919	996.0	-1.0	1581.0	959.0	-1.0	1311.0	948.0	-1.0	1451.0	1255.0	-1.0	1853.0	1217.0	-1.0	1993.0	1092.0	-1.0	1526.0	1317.0	-1.0	1985.0	1510.0	-1.0	1970.0	1291.0	-1.0	1859.0	1654.0	-1.0	2239.0	1673.0	-1.0	2678.0	1130.0	-1.0	1541.0	1411.0	-1.0	2497.0	943.0	-1.0	1236.0	934.0	-1.0	1544.0	844.0	-1.0	1099.0	
620.418	995.0	-1.0	1579.0	957.0	-1.0	1308.0	947.0	-1.0	1449.0	1254.0	-1.0	1849.0	1215.0	-1.0	1988.0	1092.0	-1.0	1526.0	1314.0	-1.0	1977.0	1507.0	-1.0	1965.0	1288.0	-1.0	1855.0	1651.0	-1.0	2235.0	1670.0	-1.0	2673.0	1129.0	-1.0	1538.0	1410.0	-1.0	2499.0	943.0	-1.0	1237.0	935.0	-1.0	1547.0	845.0	-1.0	1100.0	
620.917	996.0	-1.0	1579.0	957.0	-1.0	1306.0	947.0	-1.0	1449.0	1253.0	-1.0	1847.0	1214.0	-1.0	1985.0	1092.0	-1.0	1527.0	1310.0	-1.0	1970.0	1506.0	-1.0	1964.0	1285.0	-1.0	1849.0	1648.0	-1.0	2232.0	1667.0	-1.0	2667.0	1126.0	-1.0	1534.0	1412.0	-1.0	2498.0	943.0	-1.0	1239.0	937.0	-1.0	1550.0	846.0	-1.0	1103.0	
621.416	996.0	-1.0	1581.0	955.0	-1.0	1305.0	948.0	-1.0	1452.0	1254.0	-1.0	1848.0	1213.0	-1.0	1982.0	1093.0	-1.0	1530.0	1308.0	-1.0	1966.0	1506.0	-1.0	1967.0	1284.0	-1.0	1846.0	1649.0	-1.0	2235.0	1665.0	-1.0	2660.0	1125.0	-1.0	1534.0	1411.0	-1.0	2497.0	943.0	-1.0	1239.0	937.0	-1.0	1550.0	846.0	-1.0	1104.0	
621.915	996.0	-1.0	1581.0	956.0	-1.0	1303.0	948.0	-1.0	1452.0	1254.0	-1.0	1848.0	1212.0	-1.0	1978.0	1095.0	-1.0	1535.0	1305.0	-1.0	1962.0	1506.0	-1.0	1969.0	1285.0	-1.0	1847.0	1652.0	-1.0	2244.0	1664.0	-1.0	2659.0	1127.0	-1.0	1539.0	1412.0	-1.0	2499.0	944.0	-1.0	1242.0	938.0	-1.0	1551.0	847.0	-1.0	1104.0	
622.415	996.0	-1.0	1578.0	954.0	-1.0	1300.0	947.0	-1.0	1450.0	1253.0	-1.0	1845.0	1210.0	-1.0	1975.0	1096.0	-1.0	1536.0	1303.0	-1.0	1955.0	1504.0	-1.0	1969.0	1284.0	-1.0	1845.0	1656.0	-1.0	2252.0	1664.0	-1.0	2659.0	1127.0	-1.0	1542.0	1412.0	-1.0	2499.0	943.0	-1.0	1241.0	938.0	-1.0	1552.0	847.0	-1.0	1106.0	
622.914	996.0	-1.0	1578.0	954.0	-1.0	1298.0	948.0	-1.0	1449.0	1253.0	-1.0	1845.0	1209.0	-1.0	1972.0	1095.0	-1.0	1536.0	1301.0	-1.0	1948.0	1504.0	-1.0	1968.0	1283.0	-1.0	1841.0	1658.0	-1.0	2257.0	1664.0	-1.0	2654.0	1128.0	-1.0	1543.0	1411.0	-1.0	2496.0	942.0	-1.0	1240.0	939.0	-1.0	1549.0	846.0	-1.0	1106.0	
623.413	995.0	-1.0	1578.0	953.0	-1.0	1297.0	948.0	-1.0	1449.0	1253.0	-1.0	1845.0	1209.0	-1.0	1970.0	1096.0	-1.0	1537.0	1298.0	-1.0	1943.0	1502.0	-1.0	1966.0	1282.0	-1.0	1840.0	1660.0	-1.0	2262.0	1665.0	-1.0	2656.0	1130.0	-1.0	1546.0	1411.0	-1.0	2497.0	942.0	-1.0	1240.0	939.0	-1.0	1551.0	846.0	-1.0	1106.0	
623.912	996.0	-1.0	1577.0	952.0	-1.0	1295.0	947.0	-1.0	1448.0	1251.0	-1.0	1843.0	1208.0	-1.0	1968.0	1095.0	-1.0	1536.0	1297.0	-1.0	1938.0	1500.0	-1.0	1964.0	1282.0	-1.0	1839.0	1660.0	-1.0	2267.0	1665.0	-1.0	2661.0	1130.0	-1.0	1552.0	1411.0	-1.0	2493.0	942.0	-1.0	1240.0	938.0	-1.0	1551.0	845.0	-1.0	1105.0	
624.411	996.0	-1.0	1581.0	953.0	-1.0	1297.0	948.0	-1.0	1448.0	1251.0	-1.0	1842.0	1207.0	-1.0	1963.0	1097.0	-1.0	1540.0	1295.0	-1.0	1934.0	1502.0	-1.0	1967.0	1281.0	-1.0	1837.0	1663.0	-1.0	2273.0	1665.0	-1.0	2654.0	1130.0	-1.0	1554.0	1409.0	-1.0	2487.0	940.0	-1.0	1236.0	939.0	-1.0	1549.0	845.0	-1.0	1104.0	
624.910	998.0	-1.0	1583.0	955.0	-1.0	1299.0	947.0	-1.0	1448.0	1249.0	-1.0	1839.0	1206.0	-1.0	1962.0	1099.0	-1.0	1544.0	1295.0	-1.0	1932.0	1505.0	-1.0	1973.0	1281.0	-1.0	1837.0	1667.0	-1.0	2278.0	1663.0	-1.0	2653.0	1132.0	-1.0	1557.0	1408.0	-1.0	2485.0	939.0	-1.0	1235.0	939.0	-1.0	1551.0	846.0	-1.0	1104.0	
625.409	998.0	-1.0	1582.0	954.0	-1.0	1299.0	948.0	-1.0	1448.0	1250.0	-1.0	1838.0	1208.0	-1.0	1966.0	1097.0	-1.0	1537.0	1294.0	-1.0	1930.0	1502.0	-1.0	1968.0	1279.0	-1.0	1833.0	1663.0	-1.0	2269.0	1665.0	-1.0	2654.0	1129.0	-1.0	1551.0	1409.0	-1.0	2484.0	941.0	-1.0	1236.0	943.0	-1.0	1555.0	846.0	-1.0	1106.0	
625.909	998.0	-1.0	1582.0	955.0	-1.0	1299.0	949.0	-1.0	1448.0	1252.0	-1.0	1841.0	1209.0	-1.0	1968.0	1093.0	-1.0	1531.0	1294.0	-1.0	1928.0	1500.0	-1.0	1960.0	1276.0	-1.0	1826.0	1656.0	-1.0	2255.0	1663.0	-1.0	2649.0	1126.0	-1.0	1541.0	1409.0	-1.0	2482.0	941.0	-1.0	1233.0	943.0	-1.0	1556.0	846.0	-1.0	1106.0	
626.408	995.0	-1.0	1575.0	952.0	-1.0	1293.0	946.0	-1.0	1444.0	1251.0	-1.0	1836.0	1209.0	-1.0	1966.0	1092.0	-1.0	1528.0	1294.0	-1.0	1929.0	1497.0	-1.0	1954.0	1276.0	-1.0	1827.0	1655.0	-1.0	2252.0	1663.0	-1.0	2651.0	1126.0	-1.0	1540.0	1410.0	-1.0	2482.0	940.0	-1.0	1234.0	943.0	-1.0	1556.0	846.0	-1.0	1104.0	
626.908	993.0	-1.0	1568.0	950.0	-1.0	1289.0	945.0	-1.0	1441.0	1248.0	-1.0	1829.0	1207.0	-1.0	1963.0	1091.0	-1.0	1523.0	1297.0	-1.0	1932.0	1493.0	-1.0	1946.0	1276.0	-1.0	1826.0	1654.0	-1.0	2247.0	1662.0	-1.0	2648.0	1125.0	-1.0	1539.0	1410.0	-1.0	2480.0	939.0	-1.0	1230.0	943.0	-1.0	1554.0	844.0	-1.0	1102.0	
627.407	990.0	-1.0	1559.0	948.0	-1.0	1283.0	944.0	-1.0	1437.0	1247.0	-1.0	1824.0	1206.0	-1.0	1959.0	1088.0	-1.0	1517.0	1297.0	-1.0	1930.0	1489.0	-1.0	1936.0	1274.0	-1.0	1823.0	1651.0	-1.0	2239.0	1660.0	-1.0	2639.0	1124.0	-1.0	1536.0	1409.0	-1.0	2475.0	938.0	-1.0	1227.0	939.0	-1.0	1549.0	843.0	-1.0	1098.0	
627.906	988.0	-1.0	1556.0	946.0	-1.0	1280.0	944.0	-1.0	1435.0	1245.0	-1.0	1821.0	1205.0	-1.0	1957.0	1087.0	-1.0	1514.0	1296.0	-1.0	1929.0	1486.0	-1.0	1931.0	1274.0	-1.0	1821.0	1650.0	-1.0	2236.0	1657.0	-1.0	2633.0	1123.0	-1.0	1533.0	1407.0	-1.0	2469.0	936.0	-1.0	1223.0	938.0	-1.0	1544.0	840.0	-1.0	1094.0	
628.405	987.0	-1.0	1554.0	945.0	-1.0	1279.0	943.0	-1.0	1434.0	1244.0	-1.0	1819.0	1204.0	-1.0	1954.0	1087.0	-1.0	1515.0	1295.0	-1.0	1927.0	1484.0	-1.0	1928.0	1275.0	-1.0	1823.0	1650.0	-1.0	2239.0	1656.0	-1.0	2631.0	1125.0	-1.0	1535.0	1406.0	-1.0	2469.0	936.0	-1.0	1223.0	936.0	-1.0	1543.0	840.0	-1.0	1093.0	
628.904	987.0	-1.0	1552.0	945.0	-1.0	1278.0	942.0	-1.0	1432.0	1244.0	-1.0	1816.0	1203.0	-1.0	1950.0	1087.0	-1.0	1516.0	1294.0	-1.0	1922.0	1483.0	-1.0	1928.0	1274.0	-1.0	1823.0	1652.0	-1.0	2243.0	1655.0	-1.0	2628.0	1126.0	-1.0	1538.0	1406.0	-1.0	2468.0	936.0	-1.0	1222.0	935.0	-1.0	1543.0	839.0	-1.0	1091.0	
629.403	989.0	-1.0	1554.0	947.0	-1.0	1282.0	943.0	-1.0	1433.0	1245.0	-1.0	1819.0	1202.0	-1.0	1948.0	1087.0	-1.0	1519.0	1292.0	-1.0	1918.0	1484.0	-1.0	1930.0	1275.0	-1.0	1823.0	1653.0	-1.0	2243.0	1654.0	-1.0	2628.0	1126.0	-1.0	1539.0	1404.0	-1.0	2467.0	935.0	-1.0	1221.0	935.0	-1.0	1540.0	838.0	-1.0	1090.0	
629.902	991.0	-1.0	1562.0	949.0	-1.0	1287.0	943.0	-1.0	1435.0	1249.0	-1.0	1826.0	1201.0	-1.0	1950.0	1089.0	-1.0	1524.0	1291.0	-1.0	1917.0	1487.0	-1.0	1937.0	1276.0	-1.0	1824.0	1657.0	-1.0	2250.0	1654.0	-1.0	2628.0	1127.0	-1.0	1542.0	1403.0	-1.0	2464.0	935.0	-1.0	1220.0	935.0	-1.0	1538.0	838.0	-1.0	1090.0	
630.401	993.0	-1.0	1566.0	951.0	-1.0	1289.0	944.0	-1.0	1437.0	1251.0	-1.0	1832.0	1202.0	-1.0	1951.0	1091.0	-1.0	1529.0	1290.0	-1.0	1917.0	1490.0	-1.0	1944.0	1276.0	-1.0	1825.0	1660.0	-1.0	2257.0	1654.0	-1.0	2630.0	1129.0	-1.0	1548.0	1403.0	-1.0	2467.0	935.0	-1.0	1222.0	934.0	-1.0	1540.0	837.0	-1.0	1089.0	
630.900	993.0	-1.0	1564.0	952.0	-1.0	1291.0	945.0	-1.0	1439.0	1253.0	-1.0	1834.0	1202.0	-1.0	1951.0	1093.0	-1.0	1533.0	1290.0	-1.0	1915.0	1494.0	-1.0	1950.0	1276.0	-1.0	1825.0	1663.0	-1.0	2266.0	1654.0	-1.0	2631.0	1130.0	-1.0	1552.0	1402.0	-1.0	2468.0	934.0	-1.0	1223.0	933.0	-1.0	1540.0	837.0	-1.0	1089.0	
631.399	994.0	-1.0	1563.0	952.0	-1.0	1292.0	945.0	-1.0	1440.0	1255.0	-1.0	1837.0	1202.0	-1.0	1952.0	1095.0	-1.0	1538.0	1289.0	-1.0	1914.0	1497.0	-1.0	1957.0	1276.0	-1.0	1825.0	1667.0	-1.0	2274.0	1654.0	-1.0	2628.0	1131.0	-1.0	1555.0	1400.0	-1.0	2468.0	934.0	-1.0	1222.0	932.0	-1.0	1538.0	836.0	-1.0	1089.0	
631.899	995.0	-1.0	1567.0	953.0	-1.0	1293.0	946.0	-1.0	1442.0	1256.0	-1.0	1842.0	1203.0	-1.0	1956.0	1098.0	-1.0	1545.0	1291.0	-1.0	1915.0	1501.0	-1.0	1967.0	1278.0	-1.0	1830.0	1672.0	-1.0	2287.0	1655.0	-1.0	2635.0	1134.0	-1.0	1560.0	1401.0	-1.0	2469.0	935.0	-1.0	1224.0	931.0	-1.0	1537.0	836.0	-1.0	1089.0	
632.398	995.0	-1.0	1568.0	953.0	-1.0	1294.0	947.0	-1.0	1445.0	1258.0	-1.0	1846.0	1204.0	-1.0	1959.0	1101.0	-1.0	1551.0	1292.0	-1.0	1918.0	1507.0	-1.0	1978.0	1279.0	-1.0	1832.0	1676.0	-1.0	2297.0	1657.0	-1.0	2640.0	1135.0	-1.0	1564.0	1401.0	-1.0	2473.0	936.0	-1.0	1228.0	931.0	-1.0	1537.0	837.0	-1.0	1093.0	
632.897	995.0	-1.0	1565.0	953.0	-1.0	1295.0	947.0	-1.0	1446.0	1259.0	-1.0	1850.0	1206.0	-1.0	1961.0	1103.0	-1.0	1556.0	1293.0	-1.0	1922.0	1511.0	-1.0	1986.0	1278.0	-1.0	1833.0	1679.0	-1.0	2303.0	1658.0	-1.0	2642.0	1135.0	-1.0	1567.0	1402.0	-1.0	2474.0	936.0	-1.0	1231.0	931.0	-1.0	1537.0	837.0	-1.0	1095.0	
633.396	996.0	-1.0	1566.0	954.0	-1.0	1297.0	948.0	-1.0	1446.0	1261.0	-1.0	1853.0	1206.0	-1.0	1963.0	1103.0	-1.0	1558.0	1295.0	-1.0	1923.0	1514.0	-1.0	1993.0	1278.0	-1.0	1831.0	1678.0	-1.0	2304.0	1657.0	-1.0	2637.0	1135.0	-1.0	1565.0	1399.0	-1.0	2470.0	937.0	-1.0	1231.0	929.0	-1.0	1534.0	837.0	-1.0	1095.0	
633.895	997.0	-1.0	1565.0	955.0	-1.0	1298.0	948.0	-1.0	1447.0	1261.0	-1.0	1855.0	1207.0	-1.0	1963.0	1104.0	-1.0	1560.0	1296.0	-1.0	1925.0	1516.0	-1.0	1997.0	1278.0	-1.0	1832.0	1677.0	-1.0	2304.0	1657.0	-1.0	2636.0	1134.0	-1.0	1564.0	1399.0	-1.0	2468.0	936.0	-1.0	1231.0	929.0	-1.0	1531.0	837.0	-1.0	1096.0	
634.394	995.0	-1.0	1563.0	954.0	-1.0	1297.0	948.0	-1.0	1444.0	1260.0	-1.0	1855.0	1206.0	-1.0	1959.0	1102.0	-1.0	1555.0	1296.0	-1.0	1926.0	1513.0	-1.0	1992.0	1276.0	-1.0	1827.0	1672.0	-1.0	2293.0	1653.0	-1.0	2627.0	1130.0	-1.0	1556.0	1398.0	-1.0	2464.0	936.0	-1.0	1231.0	927.0	-1.0	1528.0	836.0	-1.0	1096.0	
634.894	994.0	-1.0	1557.0	953.0	-1.0	1296.0	947.0	-1.0	1440.0	1259.0	-1.0	1852.0	1205.0	-1.0	1951.0	1098.0	-1.0	1548.0	1295.0	-1.0	1922.0	1507.0	-1.0	1979.0	1271.0	-1.0	1819.0	1662.0	-1.0	2276.0	1649.0	-1.0	2615.0	1125.0	-1.0	1546.0	1396.0	-1.0	2459.0	934.0	-1.0	1229.0	924.0	-1.0	1524.0	836.0	-1.0	1094.0	
635.393	994.0	-1.0	1555.0	953.0	-1.0	1297.0	947.0	-1.0	1440.0	1259.0	-1.0	1850.0	1202.0	-1.0	1947.0	1096.0	-1.0	1544.0	1293.0	-1.0	1919.0	1500.0	-1.0	1968.0	1270.0	-1.0	1815.0	1655.0	-1.0	2264.0	1645.0	-1.0	2610.0	1122.0	-1.0	1538.0	1395.0	-1.0	2453.0	934.0	-1.0	1226.0	923.0	-1.0	1520.0	835.0	-1.0	1094.0	
635.892	993.0	-1.0	1554.0	953.0	-1.0	1297.0	946.0	-1.0	1438.0	1257.0	-1.0	1848.0	1200.0	-1.0	1942.0	1093.0	-1.0	1539.0	1290.0	-1.0	1914.0	1492.0	-1.0	1955.0	1267.0	-1.0	1811.0	1648.0	-1.0	2251.0	1642.0	-1.0	2602.0	1117.0	-1.0	1531.0	1393.0	-1.0	2452.0	933.0	-1.0	1226.0	924.0	-1.0	1519.0	834.0	-1.0	1093.0	
636.391	993.0	-1.0	1554.0	952.0	-1.0	1297.0	946.0	-1.0	1437.0	1257.0	-1.0	1848.0	1199.0	-1.0	1938.0	1091.0	-1.0	1534.0	1287.0	-1.0	1912.0	1486.0	-1.0	1945.0	1264.0	-1.0	1806.0	1642.0	-1.0	2241.0	1640.0	-1.0	2597.0	1113.0	-1.0	1523.0	1393.0	-1.0	2450.0	932.0	-1.0	1226.0	921.0	-1.0	1519.0	834.0	-1.0	1092.0	
636.890	994.0	-1.0	1557.0	953.0	-1.0	1299.0	946.0	-1.0	1438.0	1257.0	-1.0	1850.0	1197.0	-1.0	1938.0	1090.0	-1.0	1534.0	1286.0	-1.0	1910.0	1483.0	-1.0	1940.0	1264.0	-1.0	1809.0	1641.0	-1.0	2241.0	1640.0	-1.0	2601.0	1112.0	-1.0	1522.0	1393.0	-1.0	2453.0	933.0	-1.0	1228.0	923.0	-1.0	1520.0	833.0	-1.0	1093.0	
637.389	995.0	-1.0	1560.0	953.0	-1.0	1303.0	945.0	-1.0	1441.0	1258.0	-1.0	1854.0	1197.0	-1.0	1940.0	1089.0	-1.0	1531.0	1285.0	-1.0	1911.0	1480.0	-1.0	1934.0	1263.0	-1.0	1810.0	1640.0	-1.0	2242.0	1642.0	-1.0	2609.0	1112.0	-1.0	1520.0	1396.0	-1.0	2463.0	934.0	-1.0	1231.0	923.0	-1.0	1524.0	834.0	-1.0	1095.0	
637.888	994.0	-1.0	1561.0	955.0	-1.0	1307.0	947.0	-1.0	1443.0	1260.0	-1.0	1858.0	1198.0	-1.0	1942.0	1087.0	-1.0	1526.0	1286.0	-1.0	1914.0	1476.0	-1.0	1926.0	1264.0	-1.0	1812.0	1641.0	-1.0	2240.0	1644.0	-1.0	2613.0	1110.0	-1.0	1516.0	1400.0	-1.0	2470.0	934.0	-1.0	1232.0	923.0	-1.0	1523.0	835.0	-1.0	1094.0	
638.387	995.0	-1.0	1564.0	956.0	-1.0	1311.0	947.0	-1.0	1447.0	1263.0	-1.0	1863.0	1198.0	-1.0	1943.0	1086.0	-1.0	1521.0	1291.0	-1.0	1924.0	1471.0	-1.0	1916.0	1267.0	-1.0	1815.0	1640.0	-1.0	2235.0	1645.0	-1.0	2614.0	1109.0	-1.0	1512.0	1402.0	-1.0	2472.0	933.0	-1.0	1229.0	922.0	-1.0	1519.0	834.0	-1.0	1094.0	
638.887	994.0	-1.0	1564.0	958.0	-1.0	1312.0	948.0	-1.0	1446.0	1263.0	-1.0	1862.0	1197.0	-1.0	1940.0	1082.0	-1.0	1514.0	1293.0	-1.0	1927.0	1462.0	-1.0	1898.0	1266.0	-1.0	1814.0	1635.0	-1.0	2225.0	1646.0	-1.0	2613.0	1106.0	-1.0	1505.0	1403.0	-1.0	2474.0	932.0	-1.0	1228.0	921.0	-1.0	1517.0	833.0	-1.0	1092.0	
639.386	992.0	-1.0	1558.0	957.0	-1.0	1309.0	947.0	-1.0	1443.0	1263.0	-1.0	1857.0	1193.0	-1.0	1932.0	1077.0	-1.0	1502.0	1294.0	-1.0	1923.0	1450.0	-1.0	1875.0	1263.0	-1.0	1806.0	1626.0	-1.0	2205.0	1641.0	-1.0	2602.0	1101.0	-1.0	1492.0	1404.0	-1.0	2474.0	932.0	-1.0	1225.0	921.0	-1.0	1514.0	832.0	-1.0	1090.0	
639.886	990.0	-1.0	1550.0	956.0	-1.0	1305.0	946.0	-1.0	1439.0	1260.0	-1.0	1850.0	1188.0	-1.0	1919.0	1071.0	-1.0	1491.0	1292.0	-1.0	1915.0	1436.0	-1.0	1848.0	1259.0	-1.0	1796.0	1617.0	-1.0	2184.0	1636.0	-1.0	2588.0	1095.0	-1.0	1479.0	1404.0	-1.0	2468.0	931.0	-1.0	1222.0	921.0	-1.0	1511.0	833.0	-1.0	1087.0	
640.386	990.0	-1.0	1547.0	955.0	-1.0	1303.0	945.0	-1.0	1438.0	1260.0	-1.0	1847.0	1184.0	-1.0	1909.0	1069.0	-1.0	1484.0	1290.0	-1.0	1910.0	1422.0	-1.0	1824.0	1256.0	-1.0	1790.0	1611.0	-1.0	2170.0	1633.0	-1.0	2577.0	1092.0	-1.0	1472.0	1405.0	-1.0	2464.0	931.0	-1.0	1219.0	919.0	-1.0	1505.0	833.0	-1.0	1084.0	
640.885	989.0	-1.0	1544.0	954.0	-1.0	1299.0	945.0	-1.0	1436.0	1258.0	-1.0	1844.0	1181.0	-1.0	1902.0	1067.0	-1.0	1479.0	1287.0	-1.0	1904.0	1412.0	-1.0	1807.0	1256.0	-1.0	1788.0	1609.0	-1.0	2166.0	1632.0	-1.0	2574.0	1092.0	-1.0	1469.0	1407.0	-1.0	2467.0	932.0	-1.0	1221.0	920.0	-1.0	1506.0	833.0	-1.0	1084.0	
641.385	988.0	-1.0	1538.0	953.0	-1.0	1296.0	944.0	-1.0	1434.0	1258.0	-1.0	1841.0	1179.0	-1.0	1896.0	1065.0	-1.0	1476.0	1287.0	-1.0	1902.0	1406.0	-1.0	1796.0	1257.0	-1.0	1789.0	1609.0	-1.0	2165.0	1632.0	-1.0	2574.0	1092.0	-1.0	1469.0	1409.0	-1.0	2469.0	933.0	-1.0	1222.0	920.0	-1.0	1507.0	834.0	-1.0	1085.0	
641.885	988.0	-1.0	1538.0	952.0	-1.0	1294.0	945.0	-1.0	1435.0	1260.0	-1.0	1842.0	1178.0	-1.0	1895.0	1065.0	-1.0	1476.0	1288.0	-1.0	1904.0	1402.0	-1.0	1790.0	1259.0	-1.0	1792.0	1612.0	-1.0	2169.0	1636.0	-1.0	2578.0	1094.0	-1.0	1473.0	1410.0	-1.0	2472.0	935.0	-1.0	1223.0	922.0	-1.0	1508.0	835.0	-1.0	1086.0	
642.384	988.0	-1.0	1541.0	953.0	-1.0	1295.0	946.0	-1.0	1437.0	1260.0	-1.0	1846.0	1180.0	-1.0	1901.0	1067.0	-1.0	1481.0	1289.0	-1.0	1909.0	1405.0	-1.0	1795.0	1263.0	-1.0	1803.0	1619.0	-1.0	2184.0	1640.0	-1.0	2593.0	1099.0	-1.0	1481.0	1414.0	-1.0	2480.0	937.0	-1.0	1229.0	923.0	-1.0	1512.0	837.0	-1.0	1089.0	
642.883	989.0	-1.0	1544.0	953.0	-1.0	1296.0	947.0	-1.0	1439.0	1262.0	-1.0	1849.0	1184.0	-1.0	1909.0	1069.0	-1.0	1487.0	1293.0	-1.0	1918.0	1411.0	-1.0	1806.0	1266.0	-1.0	1813.0	1626.0	-1.0	2196.0	1645.0	-1.0	2608.0	1103.0	-1.0	1489.0	1417.0	-1.0	2488.0	940.0	-1.0	1233.0	926.0	-1.0	1515.0	838.0	-1.0	1091.0	
643.382	990.0	-1.0	1546.0	953.0	-1.0	1296.0	947.0	-1.0	1442.0	1262.0	-1.0	1852.0	1186.0	-1.0	1917.0	1072.0	-1.0	1494.0	1297.0	-1.0	1927.0	1419.0	-1.0	1819.0	1270.0	-1.0	1822.0	1632.0	-1.0	2207.0	1649.0	-1.0	2618.0	1106.0	-1.0	1495.0	1418.0	-1.0	2491.0	941.0	-1.0	1235.0	926.0	-1.0	1519.0	839.0	-1.0	1092.0	
643.881	992.0	-1.0	1552.0	953.0	-1.0	1298.0	948.0	-1.0	1446.0	1265.0	-1.0	1858.0	1190.0	-1.0	1927.0	1076.0	-1.0	1500.0	1301.0	-1.0	1938.0	1430.0	-1.0	1836.0	1273.0	-1.0	1828.0	1637.0	-1.0	2214.0	1652.0	-1.0	2625.0	1108.0	-1.0	1499.0	1418.0	-1.0	2492.0	942.0	-1.0	1236.0	927.0	-1.0	1518.0	840.0	-1.0	1091.0	
644.380	992.0	-1.0	1555.0	953.0	-1.0	1298.0	948.0	-1.0	1449.0	1265.0	-1.0	1859.0	1194.0	-1.0	1935.0	1079.0	-1.0	1507.0	1304.0	-1.0	1946.0	1439.0	-1.0	1853.0	1276.0	-1.0	1835.0	1641.0	-1.0	2221.0	1654.0	-1.0	2632.0	1110.0	-1.0	1504.0	1418.0	-1.0	2493.0	943.0	-1.0	1234.0	928.0	-1.0	1518.0	839.0	-1.0	1091.0	
644.879	992.0	-1.0	1555.0	952.0	-1.0	1297.0	948.0	-1.0	1448.0	1264.0	-1.0	1857.0	1196.0	-1.0	1938.0	1081.0	-1.0	1509.0	1305.0	-1.0	1950.0	1445.0	-1.0	1861.0	1276.0	-1.0	1836.0	1641.0	-1.0	2221.0	1653.0	-1.0	2631.0	1111.0	-1.0	1503.0	1418.0	-1.0	2494.0	944.0	-1.0	1234.0	927.0	-1.0	1519.0	840.0	-1.0	1090.0	
645.378	992.0	-1.0	1552.0	952.0	-1.0	1293.0	946.0	-1.0	1445.0	1263.0	-1.0	1854.0	1195.0	-1.0	1937.0	1082.0	-1.0	1508.0	1306.0	-1.0	1949.0	1447.0	-1.0	1861.0	1275.0	-1.0	1830.0	1640.0	-1.0	2215.0	1651.0	-1.0	2623.0	1110.0	-1.0	1499.0	1418.0	-1.0	2491.0	944.0	-1.0	1233.0	927.0	-1.0	1518.0	839.0	-1.0	1089.0	
645.877	990.0	-1.0	1548.0	952.0	-1.0	1292.0	946.0	-1.0	1444.0	1262.0	-1.0	1852.0	1194.0	-1.0	1933.0	1081.0	-1.0	1505.0	1304.0	-1.0	1943.0	1445.0	-1.0	1857.0	1273.0	-1.0	1823.0	1638.0	-1.0	2208.0	1647.0	-1.0	2611.0	1108.0	-1.0	1493.0	1419.0	-1.0	2490.0	943.0	-1.0	1233.0	927.0	-1.0	1516.0	840.0	-1.0	1087.0	
646.377	991.0	-1.0	1547.0	952.0	-1.0	1291.0	947.0	-1.0	1446.0	1265.0	-1.0	1854.0	1192.0	-1.0	1927.0	1080.0	-1.0	1503.0	1302.0	-1.0	1939.0	1440.0	-1.0	1846.0	1270.0	-1.0	1815.0	1633.0	-1.0	2199.0	1647.0	-1.0	2603.0	1107.0	-1.0	1489.0	1419.0	-1.0	2489.0	944.0	-1.0	1231.0	928.0	-1.0	1516.0	840.0	-1.0	1089.0	
646.877	991.0	-1.0	1547.0	953.0	-1.0	1293.0	947.0	-1.0	1448.0	1265.0	-1.0	1855.0	1189.0	-1.0	1922.0	1079.0	-1.0	1501.0	1301.0	-1.0	1932.0	1433.0	-1.0	1834.0	1269.0	-1.0	1812.0	1632.0	-1.0	2196.0	1645.0	-1.0	2600.0	1105.0	-1.0	1486.0	1422.0	-1.0	2495.0	946.0	-1.0	1235.0	929.0	-1.0	1519.0	843.0	-1.0	1090.0	
647.376	991.0	-1.0	1546.0	953.0	-1.0	1294.0	948.0	-1.0	1448.0	1267.0	-1.0	1857.0	1187.0	-1.0	1918.0	1078.0	-1.0	1499.0	1299.0	-1.0	1926.0	1427.0	-1.0	1825.0	1268.0	-1.0	1810.0	1631.0	-1.0	2197.0	1647.0	-1.0	2599.0	1105.0	-1.0	1485.0	1424.0	-1.0	2502.0	947.0	-1.0	1239.0	930.0	-1.0	1522.0	844.0	-1.0	1094.0	
647.875	990.0	-1.0	1544.0	953.0	-1.0	1294.0	948.0	-1.0	1450.0	1268.0	-1.0	1860.0	1186.0	-1.0	1916.0	1077.0	-1.0	1499.0	1297.0	-1.0	1924.0	1424.0	-1.0	1819.0	1267.0	-1.0	1809.0	1632.0	-1.0	2199.0	1647.0	-1.0	2600.0	1105.0	-1.0	1486.0	1425.0	-1.0	2504.0	949.0	-1.0	1240.0	931.0	-1.0	1523.0	845.0	-1.0	1095.0	
648.374	991.0	-1.0	1548.0	955.0	-1.0	1296.0	948.0	-1.0	1452.0	1269.0	-1.0	1863.0	1187.0	-1.0	1918.0	1078.0	-1.0	1502.0	1297.0	-1.0	1925.0	1425.0	-1.0	1821.0	1270.0	-1.0	1813.0	1636.0	-1.0	2204.0	1649.0	-1.0	2605.0	1108.0	-1.0	1490.0	1426.0	-1.0	2504.0	949.0	-1.0	1240.0	931.0	-1.0	1524.0	847.0	-1.0	1097.0	
648.873	991.0	-1.0	1548.0	954.0	-1.0	1296.0	948.0	-1.0	1454.0	1269.0	-1.0	1864.0	1187.0	-1.0	1919.0	1079.0	-1.0	1505.0	1298.0	-1.0	1928.0	1425.0	-1.0	1824.0	1271.0	-1.0	1816.0	1637.0	-1.0	2209.0	1651.0	-1.0	2612.0	1110.0	-1.0	1493.0	1425.0	-1.0	2507.0	950.0	-1.0	1241.0	931.0	-1.0	1524.0	847.0	-1.0	1098.0	
649.372	990.0	-1.0	1547.0	955.0	-1.0	1293.0	948.0	-1.0	1452.0	1267.0	-1.0	1861.0	1187.0	-1.0	1921.0	1078.0	-1.0	1503.0	1299.0	-1.0	1929.0	1426.0	-1.0	1824.0	1271.0	-1.0	1817.0	1637.0	-1.0	2207.0	1652.0	-1.0	2614.0	1110.0	-1.0	1493.0	1424.0	-1.0	2505.0	949.0	-1.0	1239.0	930.0	-1.0	1523.0	846.0	-1.0	1096.0	
649.871	990.0	-1.0	1545.0	954.0	-1.0	1293.0	946.0	-1.0	1450.0	1267.0	-1.0	1858.0	1188.0	-1.0	1922.0	1078.0	-1.0	1500.0	1299.0	-1.0	1931.0	1427.0	-1.0	1823.0	1271.0	-1.0	1816.0	1637.0	-1.0	2202.0	1651.0	-1.0	2612.0	1109.0	-1.0	1490.0	1423.0	-1.0	2502.0	947.0	-1.0	1236.0	928.0	-1.0	1520.0	845.0	-1.0	1093.0	
650.370	989.0	-1.0	1546.0	952.0	-1.0	1291.0	946.0	-1.0	1450.0	1266.0	-1.0	1856.0	1189.0	-1.0	1925.0	1078.0	-1.0	1501.0	1299.0	-1.0	1934.0	1429.0	-1.0	1826.0	1272.0	-1.0	1817.0	1636.0	-1.0	2200.0	1652.0	-1.0	2614.0	1110.0	-1.0	1488.0	1421.0	-1.0	2498.0	946.0	-1.0	1233.0	928.0	-1.0	1517.0	845.0	-1.0	1090.0	
650.869	989.0	-1.0	1546.0	953.0	-1.0	1289.0	946.0	-1.0	1450.0	1264.0	-1.0	1853.0	1189.0	-1.0	1927.0	1079.0	-1.0	1500.0	1301.0	-1.0	1936.0	1432.0	-1.0	1830.0	1273.0	-1.0	1818.0	1636.0	-1.0	2197.0	1653.0	-1.0	2616.0	1110.0	-1.0	1486.0	1422.0	-1.0	2499.0	947.0	-1.0	1232.0	929.0	-1.0	1517.0	844.0	-1.0	1088.0	
651.369	988.0	-1.0	1542.0	951.0	-1.0	1285.0	944.0	-1.0	1447.0	1262.0	-1.0	1848.0	1189.0	-1.0	1925.0	1079.0	-1.0	1501.0	1301.0	-1.0	1935.0	1435.0	-1.0	1832.0	1272.0	-1.0	1817.0	1638.0	-1.0	2196.0	1652.0	-1.0	2614.0	1109.0	-1.0	1485.0	1421.0	-1.0	2497.0	946.0	-1.0	1230.0	927.0	-1.0	1516.0	843.0	-1.0	1086.0	
651.868	987.0	-1.0	1537.0	950.0	-1.0	1282.0	943.0	-1.0	1445.0	1262.0	-1.0	1843.0	1189.0	-1.0	1924.0	1078.0	-1.0	1496.0	1301.0	-1.0	1934.0	1436.0	-1.0	1831.0	1271.0	-1.0	1813.0	1637.0	-1.0	2193.0	1651.0	-1.0	2609.0	1107.0	-1.0	1481.0	1420.0	-1.0	2494.0	945.0	-1.0	1227.0	928.0	-1.0	1515.0	844.0	-1.0	1083.0	
652.367	986.0	-1.0	1537.0	950.0	-1.0	1281.0	943.0	-1.0	1446.0	1262.0	-1.0	1842.0	1190.0	-1.0	1923.0	1079.0	-1.0	1495.0	1301.0	-1.0	1932.0	1436.0	-1.0	1829.0	1271.0	-1.0	1811.0	1636.0	-1.0	2188.0	1651.0	-1.0	2607.0	1107.0	-1.0	1479.0	1420.0	-1.0	2490.0	945.0	-1.0	1225.0	928.0	-1.0	1513.0	844.0	-1.0	1084.0	
652.867	989.0	-1.0	1543.0	953.0	-1.0	1284.0	944.0	-1.0	1450.0	1263.0	-1.0	1844.0	1195.0	-1.0	1935.0	1078.0	-1.0	1492.0	1302.0	-1.0	1935.0	1439.0	-1.0	1834.0	1271.0	-1.0	1814.0	1632.0	-1.0	2184.0	1657.0	-1.0	2621.0	1106.0	-1.0	1475.0	1423.0	-1.0	2500.0	947.0	-1.0	1230.0	932.0	-1.0	1524.0	847.0	-1.0	1088.0	
653.366	991.0	-1.0	1550.0	955.0	-1.0	1290.0	946.0	-1.0	1455.0	1266.0	-1.0	1849.0	1201.0	-1.0	1951.0	1078.0	-1.0	1492.0	1301.0	-1.0	1940.0	1448.0	-1.0	1850.0	1272.0	-1.0	1818.0	1633.0	-1.0	2186.0	1664.0	-1.0	2639.0	1106.0	-1.0	1477.0	1427.0	-1.0	2510.0	951.0	-1.0	1236.0	939.0	-1.0	1535.0	851.0	-1.0	1095.0	
653.865	995.0	-1.0	1558.0	958.0	-1.0	1297.0	947.0	-1.0	1458.0	1269.0	-1.0	1854.0	1206.0	-1.0	1964.0	1081.0	-1.0	1499.0	1302.0	-1.0	1946.0	1461.0	-1.0	1873.0	1274.0	-1.0	1825.0	1636.0	-1.0	2195.0	1670.0	-1.0	2654.0	1108.0	-1.0	1482.0	1428.0	-1.0	2518.0	954.0	-1.0	1243.0	943.0	-1.0	1544.0	854.0	-1.0	1101.0	
654.364	998.0	-1.0	1569.0	961.0	-1.0	1303.0	949.0	-1.0	1465.0	1273.0	-1.0	1863.0	1211.0	-1.0	1978.0	1085.0	-1.0	1509.0	1305.0	-1.0	1956.0	1477.0	-1.0	1902.0	1278.0	-1.0	1836.0	1642.0	-1.0	2211.0	1675.0	-1.0	2669.0	1113.0	-1.0	1492.0	1430.0	-1.0	2524.0	956.0	-1.0	1248.0	945.0	-1.0	1550.0	859.0	-1.0	1107.0	
654.865	1001.0	-1.0	1578.0	964.0	-1.0	1311.0	952.0	-1.0	1472.0	1276.0	-1.0	1873.0	1216.0	-1.0	1992.0	1090.0	-1.0	1521.0	1309.0	-1.0	1969.0	1493.0	-1.0	1931.0	1283.0	-1.0	1850.0	1651.0	-1.0	2231.0	1682.0	-1.0	2689.0	1117.0	-1.0	1504.0	1431.0	-1.0	2531.0	959.0	-1.0	1254.0	949.0	-1.0	1558.0	861.0	-1.0	1114.0	
655.364	1003.0	-1.0	1585.0	967.0	-1.0	1317.0	953.0	-1.0	1476.0	1279.0	-1.0	1881.0	1220.0	-1.0	2004.0	1094.0	-1.0	1531.0	1312.0	-1.0	1980.0	1507.0	-1.0	1959.0	1286.0	-1.0	1860.0	1658.0	-1.0	2245.0	1687.0	-1.0	2703.0	1122.0	-1.0	1514.0	1433.0	-1.0	2538.0	961.0	-1.0	1260.0	951.0	-1.0	1564.0	864.0	-1.0	1119.0	
655.863	1005.0	-1.0	1586.0	968.0	-1.0	1319.0	952.0	-1.0	1477.0	1280.0	-1.0	1884.0	1222.0	-1.0	2011.0	1097.0	-1.0	1536.0	1315.0	-1.0	1987.0	1518.0	-1.0	1978.0	1288.0	-1.0	1864.0	1661.0	-1.0	2252.0	1687.0	-1.0	2707.0	1122.0	-1.0	1517.0	1431.0	-1.0	2537.0	962.0	-1.0	1262.0	952.0	-1.0	1567.0	864.0	-1.0	1121.0	
656.362	1004.0	-1.0	1586.0	969.0	-1.0	1319.0	952.0	-1.0	1476.0	1280.0	-1.0	1884.0	1223.0	-1.0	2012.0	1098.0	-1.0	1538.0	1315.0	-1.0	1988.0	1525.0	-1.0	1987.0	1288.0	-1.0	1864.0	1660.0	-1.0	2250.0	1685.0	-1.0	2701.0	1122.0	-1.0	1515.0	1428.0	-1.0	2532.0	961.0	-1.0	1259.0	950.0	-1.0	1565.0	863.0	-1.0	1120.0	
656.861	1005.0	-1.0	1588.0	969.0	-1.0	1319.0	951.0	-1.0	1476.0	1280.0	-1.0	1884.0	1224.0	-1.0	2012.0	1099.0	-1.0	1540.0	1314.0	-1.0	1987.0	1529.0	-1.0	1996.0	1287.0	-1.0	1860.0	1658.0	-1.0	2250.0	1683.0	-1.0	2692.0	1122.0	-1.0	1513.0	1425.0	-1.0	2524.0	958.0	-1.0	1255.0	948.0	-1.0	1561.0	863.0	-1.0	1118.0	
657.360	1004.0	-1.0	1589.0	968.0	-1.0	1318.0	951.0	-1.0	1476.0	1279.0	-1.0	1883.0	1223.0	-1.0	2012.0	1100.0	-1.0	1544.0	1312.0	-1.0	1985.0	1531.0	-1.0	2002.0	1286.0	-1.0	1861.0	1659.0	-1.0	2253.0	1683.0	-1.0	2692.0	1121.0	-1.0	1516.0	1424.0	-1.0	2520.0	957.0	-1.0	1254.0	949.0	-1.0	1560.0	862.0	-1.0	1118.0	
657.859	1004.0	-1.0	1588.0	968.0	-1.0	1318.0	950.0	-1.0	1475.0	1277.0	-1.0	1882.0	1222.0	-1.0	2011.0	1102.0	-1.0	1548.0	1311.0	-1.0	1980.0	1532.0	-1.0	2007.0	1287.0	-1.0	1863.0	1660.0	-1.0	2261.0	1682.0	-1.0	2691.0	1123.0	-1.0	1521.0	1423.0	-1.0	2520.0	957.0	-1.0	1254.0	947.0	-1.0	1559.0	862.0	-1.0	1118.0	
658.358	1004.0	-1.0	1586.0	967.0	-1.0	1316.0	949.0	-1.0	1475.0	1277.0	-1.0	1882.0	1220.0	-1.0	2009.0	1102.0	-1.0	1552.0	1309.0	-1.0	1976.0	1535.0	-1.0	2012.0	1287.0	-1.0	1864.0	1663.0	-1.0	2269.0	1682.0	-1.0	2691.0	1124.0	-1.0	1525.0	1422.0	-1.0	2520.0	956.0	-1.0	1255.0	945.0	-1.0	1558.0	861.0	-1.0	1119.0	
658.857	1003.0	-1.0	1586.0	967.0	-1.0	1316.0	950.0	-1.0	1475.0	1277.0	-1.0	1886.0	1220.0	-1.0	2008.0	1104.0	-1.0	1556.0	1308.0	-1.0	1975.0	1538.0	-1.0	2019.0	1287.0	-1.0	1864.0	1667.0	-1.0	2277.0	1681.0	-1.0	2690.0	1125.0	-1.0	1527.0	1422.0	-1.0	2519.0	956.0	-1.0	1255.0	944.0	-1.0	1558.0	861.0	-1.0	1119.0	
659.356	1005.0	-1.0	1590.0	967.0	-1.0	1320.0	950.0	-1.0	1478.0	1279.0	-1.0	1890.0	1221.0	-1.0	2013.0	1105.0	-1.0	1560.0	1308.0	-1.0	1976.0	1541.0	-1.0	2028.0	1287.0	-1.0	1866.0	1670.0	-1.0	2286.0	1684.0	-1.0	2698.0	1125.0	-1.0	1531.0	1422.0	-1.0	2522.0	957.0	-1.0	1257.0	947.0	-1.0	1561.0	862.0	-1.0	1123.0	
659.856	1004.0	-1.0	1590.0	969.0	-1.0	1320.0	949.0	-1.0	1478.0	1278.0	-1.0	1891.0	1221.0	-1.0	2014.0	1105.0	-1.0	1561.0	1307.0	-1.0	1976.0	1542.0	-1.0	2031.0	1285.0	-1.0	1865.0	1669.0	-1.0	2289.0	1683.0	-1.0	2698.0	1124.0	-1.0	1531.0	1423.0	-1.0	2523.0	956.0	-1.0	1258.0	947.0	-1.0	1563.0	863.0	-1.0	1124.0	
660.355	1002.0	-1.0	1587.0	967.0	-1.0	1319.0	948.0	-1.0	1477.0	1277.0	-1.0	1889.0	1219.0	-1.0	2012.0	1103.0	-1.0	1559.0	1306.0	-1.0	1974.0	1539.0	-1.0	2028.0	1283.0	-1.0	1861.0	1667.0	-1.0	2285.0	1682.0	-1.0	2693.0	1121.0	-1.0	1527.0	1421.0	-1.0	2520.0	955.0	-1.0	1256.0	946.0	-1.0	1561.0	862.0	-1.0	1124.0	
660.854	1002.0	-1.0	1589.0	966.0	-1.0	1319.0	947.0	-1.0	1477.0	1276.0	-1.0	1889.0	1219.0	-1.0	2013.0	1102.0	-1.0	1558.0	1305.0	-1.0	1976.0	1537.0	-1.0	2026.0	1282.0	-1.0	1858.0	1664.0	-1.0	2280.0	1680.0	-1.0	2689.0	1120.0	-1.0	1524.0	1419.0	-1.0	2515.0	953.0	-1.0	1253.0	944.0	-1.0	1558.0	861.0	-1.0	1124.0	
661.353	1001.0	-1.0	1588.0	965.0	-1.0	1319.0	946.0	-1.0	1476.0	1274.0	-1.0	1886.0	1217.0	-1.0	2011.0	1102.0	-1.0	1558.0	1305.0	-1.0	1976.0	1533.0	-1.0	2021.0	1280.0	-1.0	1857.0	1660.0	-1.0	2275.0	1678.0	-1.0	2688.0	1119.0	-1.0	1523.0	1417.0	-1.0	2514.0	952.0	-1.0	1253.0	944.0	-1.0	1558.0	861.0	-1.0	1124.0	
661.852	1000.0	-1.0	1585.0	965.0	-1.0	1317.0	945.0	-1.0	1473.0	1272.0	-1.0	1883.0	1216.0	-1.0	2008.0	1100.0	-1.0	1554.0	1303.0	-1.0	1974.0	1529.0	-1.0	2015.0	1279.0	-1.0	1853.0	1656.0	-1.0	2266.0	1676.0	-1.0	2685.0	1116.0	-1.0	1520.0	1415.0	-1.0	2511.0	951.0	-1.0	1252.0	944.0	-1.0	1557.0	860.0	-1.0	1123.0	
662.351	1000.0	-1.0	1585.0	964.0	-1.0	1315.0	944.0	-1.0	1472.0	1271.0	-1.0	1881.0	1215.0	-1.0	2005.0	1099.0	-1.0	1553.0	1304.0	-1.0	1972.0	1528.0	-1.0	2010.0	1277.0	-1.0	1850.0	1653.0	-1.0	2259.0	1672.0	-1.0	2679.0	1115.0	-1.0	1518.0	1414.0	-1.0	2506.0	949.0	-1.0	1249.0	941.0	-1.0	1555.0	859.0	-1.0	1120.0	
662.850	1000.0	-1.0	1586.0	964.0	-1.0	1314.0	944.0	-1.0	1471.0	1270.0	-1.0	1879.0	1215.0	-1.0	2006.0	1100.0	-1.0	1557.0	1303.0	-1.0	1972.0	1527.0	-1.0	2010.0	1278.0	-1.0	1853.0	1654.0	-1.0	2262.0	1671.0	-1.0	2678.0	1116.0	-1.0	1520.0	1412.0	-1.0	2504.0	948.0	-1.0	1248.0	941.0	-1.0	1553.0	859.0	-1.0	1120.0	
663.350	993.0	-1.0	1583.0	957.0	-1.0	1313.0	937.0	-1.0	1470.0	1263.0	-1.0	1876.0	1214.0	-1.0	2005.0	1100.0	-1.0	1559.0	1302.0	-1.0	1971.0	1527.0	-1.0	2013.0	1278.0	-1.0	1851.0	1654.0	-1.0	2264.0	1669.0	-1.0	2674.0	1115.0	-1.0	1521.0	1412.0	-1.0	2501.0	947.0	-1.0	1249.0	940.0	-1.0	1551.0	858.0	-1.0	1119.0	
663.849	992.0	-1.0	1580.0	957.0	-1.0	1311.0	938.0	-1.0	1467.0	1262.0	-1.0	1874.0	1213.0	-1.0	2003.0	1100.0	-1.0	1559.0	1301.0	-1.0	1967.0	1528.0	-1.0	2014.0	1276.0	-1.0	1848.0	1655.0	-1.0	2267.0	1667.0	-1.0	2668.0	1115.0	-1.0	1523.0	1410.0	-1.0	2500.0	947.0	-1.0	1249.0	939.0	-1.0	1550.0	857.0	-1.0	1119.0	
664.349	992.0	-1.0	1582.0	955.0	-1.0	1312.0	937.0	-1.0	1468.0	1262.0	-1.0	1877.0	1214.0	-1.0	2006.0	1103.0	-1.0	1565.0	1300.0	-1.0	1966.0	1532.0	-1.0	2021.0	1277.0	-1.0	1849.0	1660.0	-1.0	2275.0	1668.0	-1.0	2668.0	1116.0	-1.0	1525.0	1409.0	-1.0	2500.0	946.0	-1.0	1249.0	939.0	-1.0	1549.0	857.0	-1.0	1120.0	
664.848	994.0	-1.0	1584.0	958.0	-1.0	1312.0	939.0	-1.0	1469.0	1264.0	-1.0	1880.0	1215.0	-1.0	2008.0	1105.0	-1.0	1571.0	1299.0	-1.0	1964.0	1536.0	-1.0	2030.0	1277.0	-1.0	1852.0	1665.0	-1.0	2287.0	1668.0	-1.0	2671.0	1119.0	-1.0	1532.0	1410.0	-1.0	2503.0	946.0	-1.0	1251.0	939.0	-1.0	1552.0	857.0	-1.0	1121.0	
665.347	994.0	-1.0	1581.0	958.0	-1.0	1313.0	940.0	-1.0	1470.0	1265.0	-1.0	1881.0	1214.0	-1.0	2008.0	1106.0	-1.0	1574.0	1299.0	-1.0	1962.0	1539.0	-1.0	2037.0	1277.0	-1.0	1850.0	1669.0	-1.0	2293.0	1667.0	-1.0	2670.0	1119.0	-1.0	1535.0	1410.0	-1.0	2502.0	946.0	-1.0	1251.0	938.0	-1.0	1552.0	856.0	-1.0	1121.0	
665.847	996.0	-1.0	1582.0	959.0	-1.0	1314.0	941.0	-1.0	1471.0	1266.0	-1.0	1884.0	1214.0	-1.0	2007.0	1106.0	-1.0	1575.0	1299.0	-1.0	1960.0	1540.0	-1.0	2040.0	1275.0	-1.0	1846.0	1668.0	-1.0	2294.0	1666.0	-1.0	2665.0	1119.0	-1.0	1534.0	1408.0	-1.0	2497.0	944.0	-1.0	1248.0	937.0	-1.0	1548.0	854.0	-1.0	1119.0	
666.346	996.0	-1.0	1581.0	961.0	-1.0	1313.0	942.0	-1.0	1470.0	1266.0	-1.0	1882.0	1214.0	-1.0	2005.0	1106.0	-1.0	1574.0	1298.0	-1.0	1957.0	1538.0	-1.0	2038.0	1274.0	-1.0	1843.0	1667.0	-1.0	2293.0	1664.0	-1.0	2663.0	1118.0	-1.0	1533.0	1407.0	-1.0	2495.0	942.0	-1.0	1247.0	935.0	-1.0	1546.0	853.0	-1.0	1117.0	
666.845	996.0	-1.0	1578.0	960.0	-1.0	1311.0	942.0	-1.0	1467.0	1264.0	-1.0	1879.0	1212.0	-1.0	2000.0	1104.0	-1.0	1571.0	1297.0	-1.0	1952.0	1533.0	-1.0	2029.0	1271.0	-1.0	1836.0	1663.0	-1.0	2284.0	1660.0	-1.0	2656.0	1115.0	-1.0	1528.0	1405.0	-1.0	2490.0	940.0	-1.0	1243.0	933.0	-1.0	1542.0	851.0	-1.0	1114.0	
667.344	996.0	-1.0	1575.0	959.0	-1.0	1309.0	942.0	-1.0	1465.0	1263.0	-1.0	1874.0	1210.0	-1.0	1994.0	1102.0	-1.0	1565.0	1294.0	-1.0	1947.0	1527.0	-1.0	2018.0	1268.0	-1.0	1828.0	1657.0	-1.0	2273.0	1655.0	-1.0	2644.0	1112.0	-1.0	1522.0	1402.0	-1.0	2482.0	937.0	-1.0	1237.0	930.0	-1.0	1535.0	848.0	-1.0	1109.0	
667.843	995.0	-1.0	1575.0	958.0	-1.0	1307.0	942.0	-1.0	1462.0	1261.0	-1.0	1869.0	1207.0	-1.0	1990.0	1100.0	-1.0	1562.0	1292.0	-1.0	1942.0	1521.0	-1.0	2007.0	1267.0	-1.0	1827.0	1653.0	-1.0	2266.0	1652.0	-1.0	2639.0	1111.0	-1.0	1521.0	1401.0	-1.0	2480.0	937.0	-1.0	1236.0	929.0	-1.0	1533.0	846.0	-1.0	1108.0	
668.342	995.0	-1.0	1571.0	957.0	-1.0	1303.0	940.0	-1.0	1460.0	1258.0	-1.0	1865.0	1206.0	-1.0	1984.0	1098.0	-1.0	1558.0	1290.0	-1.0	1936.0	1516.0	-1.0	1996.0	1265.0	-1.0	1822.0	1650.0	-1.0	2259.0	1649.0	-1.0	2632.0	1108.0	-1.0	1517.0	1400.0	-1.0	2477.0	935.0	-1.0	1236.0	929.0	-1.0	1532.0	845.0	-1.0	1104.0	
668.842	994.0	-1.0	1569.0	956.0	-1.0	1302.0	940.0	-1.0	1457.0	1257.0	-1.0	1862.0	1204.0	-1.0	1980.0	1097.0	-1.0	1553.0	1288.0	-1.0	1932.0	1511.0	-1.0	1987.0	1263.0	-1.0	1816.0	1646.0	-1.0	2251.0	1646.0	-1.0	2625.0	1107.0	-1.0	1514.0	1400.0	-1.0	2473.0	935.0	-1.0	1235.0	929.0	-1.0	1530.0	844.0	-1.0	1104.0	
669.341	994.0	-1.0	1569.0	955.0	-1.0	1301.0	940.0	-1.0	1456.0	1256.0	-1.0	1861.0	1203.0	-1.0	1979.0	1097.0	-1.0	1554.0	1287.0	-1.0	1931.0	1510.0	-1.0	1986.0	1263.0	-1.0	1818.0	1647.0	-1.0	2256.0	1645.0	-1.0	2626.0	1108.0	-1.0	1517.0	1400.0	-1.0	2476.0	936.0	-1.0	1237.0	929.0	-1.0	1530.0	845.0	-1.0	1105.0	
669.840	993.0	-1.0	1569.0	955.0	-1.0	1301.0	940.0	-1.0	1455.0	1256.0	-1.0	1861.0	1203.0	-1.0	1978.0	1098.0	-1.0	1558.0	1287.0	-1.0	1930.0	1511.0	-1.0	1988.0	1265.0	-1.0	1823.0	1651.0	-1.0	2264.0	1646.0	-1.0	2630.0	1110.0	-1.0	1524.0	1401.0	-1.0	2479.0	936.0	-1.0	1240.0	929.0	-1.0	1531.0	844.0	-1.0	1104.0	
670.339	993.0	-1.0	1566.0	955.0	-1.0	1301.0	939.0	-1.0	1454.0	1256.0	-1.0	1862.0	1202.0	-1.0	1979.0	1098.0	-1.0	1561.0	1288.0	-1.0	1932.0	1515.0	-1.0	1995.0	1265.0	-1.0	1827.0	1656.0	-1.0	2275.0	1647.0	-1.0	2633.0	1113.0	-1.0	1533.0	1400.0	-1.0	2480.0	937.0	-1.0	1241.0	929.0	-1.0	1530.0	844.0	-1.0	1104.0	
670.838	992.0	-1.0	1568.0	955.0	-1.0	1302.0	940.0	-1.0	1456.0	1258.0	-1.0	1866.0	1204.0	-1.0	1984.0	1101.0	-1.0	1568.0	1290.0	-1.0	1937.0	1520.0	-1.0	2008.0	1268.0	-1.0	1832.0	1664.0	-1.0	2292.0	1650.0	-1.0	2639.0	1117.0	-1.0	1542.0	1402.0	-1.0	2482.0	937.0	-1.0	1241.0	930.0	-1.0	1530.0	844.0	-1.0	1105.0	
671.337	993.0	-1.0	1567.0	955.0	-1.0	1304.0	940.0	-1.0	1458.0	1258.0	-1.0	1869.0	1205.0	-1.0	1988.0	1103.0	-1.0	1573.0	1291.0	-1.0	1942.0	1525.0	-1.0	2018.0	1270.0	-1.0	1836.0	1671.0	-1.0	2305.0	1653.0	-1.0	2647.0	1120.0	-1.0	1548.0	1403.0	-1.0	2486.0	937.0	-1.0	1244.0	930.0	-1.0	1533.0	844.0	-1.0	1107.0	
671.836	992.0	-1.0	1564.0	956.0	-1.0	1304.0	940.0	-1.0	1458.0	1259.0	-1.0	1871.0	1207.0	-1.0	1991.0	1103.0	-1.0	1572.0	1291.0	-1.0	1944.0	1527.0	-1.0	2022.0	1269.0	-1.0	1834.0	1673.0	-1.0	2307.0	1654.0	-1.0	2649.0	1121.0	-1.0	1549.0	1405.0	-1.0	2489.0	937.0	-1.0	1244.0	930.0	-1.0	1533.0	845.0	-1.0	1108.0	
672.335	992.0	-1.0	1568.0	955.0	-1.0	1306.0	941.0	-1.0	1460.0	1259.0	-1.0	1875.0	1208.0	-1.0	1995.0	1103.0	-1.0	1573.0	1292.0	-1.0	1947.0	1528.0	-1.0	2024.0	1268.0	-1.0	1832.0	1671.0	-1.0	2303.0	1656.0	-1.0	2652.0	1119.0	-1.0	1547.0	1406.0	-1.0	2489.0	937.0	-1.0	1244.0	932.0	-1.0	1533.0	845.0	-1.0	1109.0	
672.835	992.0	-1.0	1567.0	955.0	-1.0	1306.0	941.0	-1.0	1461.0	1259.0	-1.0	1876.0	1206.0	-1.0	1992.0	1102.0	-1.0	1572.0	1292.0	-1.0	1946.0	1525.0	-1.0	2019.0	1268.0	-1.0	1831.0	1670.0	-1.0	2300.0	1655.0	-1.0	2654.0	1120.0	-1.0	1547.0	1406.0	-1.0	2490.0	937.0	-1.0	1245.0	931.0	-1.0	1536.0	845.0	-1.0	1109.0	
673.334	991.0	-1.0	1566.0	954.0	-1.0	1306.0	940.0	-1.0	1459.0	1259.0	-1.0	1874.0	1205.0	-1.0	1989.0	1100.0	-1.0	1567.0	1290.0	-1.0	1943.0	1521.0	-1.0	2010.0	1266.0	-1.0	1826.0	1663.0	-1.0	2285.0	1654.0	-1.0	2652.0	1117.0	-1.0	1543.0	1406.0	-1.0	2490.0	937.0	-1.0	1244.0	932.0	-1.0	1537.0	844.0	-1.0	1110.0	
673.833	992.0	-1.0	1567.0	954.0	-1.0	1306.0	941.0	-1.0	1459.0	1258.0	-1.0	1874.0	1204.0	-1.0	1986.0	1099.0	-1.0	1565.0	1290.0	-1.0	1943.0	1516.0	-1.0	2002.0	1263.0	-1.0	1823.0	1656.0	-1.0	2273.0	1651.0	-1.0	2650.0	1113.0	-1.0	1537.0	1406.0	-1.0	2488.0	936.0	-1.0	1242.0	933.0	-1.0	1539.0	844.0	-1.0	1109.0	
674.332	991.0	-1.0	1568.0	954.0	-1.0	1305.0	941.0	-1.0	1459.0	1257.0	-1.0	1872.0	1203.0	-1.0	1983.0	1097.0	-1.0	1560.0	1288.0	-1.0	1939.0	1510.0	-1.0	1991.0	1260.0	-1.0	1816.0	1647.0	-1.0	2258.0	1646.0	-1.0	2640.0	1109.0	-1.0	1528.0	1406.0	-1.0	2488.0	936.0	-1.0	1242.0	934.0	-1.0	1540.0	844.0	-1.0	1110.0	
674.831	992.0	-1.0	1567.0	954.0	-1.0	1305.0	940.0	-1.0	1457.0	1255.0	-1.0	1868.0	1202.0	-1.0	1980.0	1094.0	-1.0	1552.0	1285.0	-1.0	1933.0	1505.0	-1.0	1980.0	1254.0	-1.0	1808.0	1635.0	-1.0	2242.0	1640.0	-1.0	2631.0	1102.0	-1.0	1519.0	1405.0	-1.0	2488.0	935.0	-1.0	1240.0	933.0	-1.0	1539.0	845.0	-1.0	1109.0	
675.330	993.0	-1.0	1570.0	954.0	-1.0	1307.0	940.0	-1.0	1459.0	1254.0	-1.0	1868.0	1201.0	-1.0	1981.0	1091.0	-1.0	1549.0	1285.0	-1.0	1932.0	1501.0	-1.0	1973.0	1253.0	-1.0	1808.0	1632.0	-1.0	2237.0	1639.0	-1.0	2633.0	1100.0	-1.0	1515.0	1409.0	-1.0	2496.0	936.0	-1.0	1242.0	935.0	-1.0	1543.0	844.0	-1.0	1110.0	
675.829	993.0	-1.0	1572.0	957.0	-1.0	1309.0	942.0	-1.0	1462.0	1257.0	-1.0	1871.0	1204.0	-1.0	1987.0	1087.0	-1.0	1540.0	1286.0	-1.0	1937.0	1495.0	-1.0	1958.0	1253.0	-1.0	1809.0	1628.0	-1.0	2228.0	1642.0	-1.0	2641.0	1098.0	-1.0	1510.0	1413.0	-1.0	2505.0	938.0	-1.0	1244.0	935.0	-1.0	1545.0	845.0	-1.0	1111.0	
676.328	994.0	-1.0	1573.0	958.0	-1.0	1314.0	943.0	-1.0	1464.0	1260.0	-1.0	1876.0	1206.0	-1.0	1992.0	1082.0	-1.0	1530.0	1292.0	-1.0	1945.0	1486.0	-1.0	1943.0	1254.0	-1.0	1811.0	1624.0	-1.0	2219.0	1645.0	-1.0	2647.0	1098.0	-1.0	1504.0	1417.0	-1.0	2513.0	938.0	-1.0	1246.0	935.0	-1.0	1546.0	845.0	-1.0	1111.0	
676.827	995.0	-1.0	1577.0	960.0	-1.0	1319.0	945.0	-1.0	1468.0	1264.0	-1.0	1883.0	1208.0	-1.0	1996.0	1081.0	-1.0	1526.0	1296.0	-1.0	1953.0	1482.0	-1.0	1934.0	1254.0	-1.0	1811.0	1623.0	-1.0	2214.0	1647.0	-1.0	2651.0	1096.0	-1.0	1502.0	1418.0	-1.0	2517.0	938.0	-1.0	1246.0	933.0	-1.0	1542.0	845.0	-1.0	1110.0	
677.326	995.0	-1.0	1577.0	961.0	-1.0	1323.0	946.0	-1.0	1471.0	1264.0	-1.0	1888.0	1208.0	-1.0	1998.0	1079.0	-1.0	1523.0	1300.0	-1.0	1962.0	1478.0	-1.0	1929.0	1255.0	-1.0	1814.0	1621.0	-1.0	2210.0	1647.0	-1.0	2656.0	1096.0	-1.0	1500.0	1419.0	-1.0	2523.0	939.0	-1.0	1248.0	933.0	-1.0	1543.0	847.0	-1.0	1111.0	
677.825	993.0	-1.0	1573.0	961.0	-1.0	1324.0	947.0	-1.0	1472.0	1266.0	-1.0	1889.0	1208.0	-1.0	1996.0	1077.0	-1.0	1520.0	1303.0	-1.0	1966.0	1475.0	-1.0	1922.0	1253.0	-1.0	1811.0	1618.0	-1.0	2205.0	1645.0	-1.0	2653.0	1094.0	-1.0	1498.0	1420.0	-1.0	2527.0	939.0	-1.0	1249.0	932.0	-1.0	1542.0	846.0	-1.0	1111.0	
678.324	992.0	-1.0	1566.0	962.0	-1.0	1322.0	947.0	-1.0	1470.0	1267.0	-1.0	1889.0	1206.0	-1.0	1991.0	1073.0	-1.0	1512.0	1306.0	-1.0	1967.0	1467.0	-1.0	1908.0	1252.0	-1.0	1806.0	1614.0	-1.0	2196.0	1645.0	-1.0	2650.0	1091.0	-1.0	1493.0	1420.0	-1.0	2525.0	938.0	-1.0	1247.0	932.0	-1.0	1537.0	845.0	-1.0	1109.0	
678.823	990.0	-1.0	1561.0	963.0	-1.0	1322.0	947.0	-1.0	1468.0	1269.0	-1.0	1889.0	1204.0	-1.0	1985.0	1071.0	-1.0	1508.0	1307.0	-1.0	1965.0	1460.0	-1.0	1897.0	1250.0	-1.0	1801.0	1612.0	-1.0	2192.0	1643.0	-1.0	2641.0	1090.0	-1.0	1490.0	1419.0	-1.0	2520.0	937.0	-1.0	1245.0	928.0	-1.0	1530.0	843.0	-1.0	1107.0	
679.322	989.0	-1.0	1556.0	961.0	-1.0	1321.0	947.0	-1.0	1468.0	1267.0	-1.0	1888.0	1202.0	-1.0	1979.0	1072.0	-1.0	1509.0	1306.0	-1.0	1962.0	1456.0	-1.0	1890.0	1250.0	-1.0	1801.0	1613.0	-1.0	2198.0	1643.0	-1.0	2640.0	1092.0	-1.0	1494.0	1417.0	-1.0	2519.0	937.0	-1.0	1243.0	927.0	-1.0	1526.0	843.0	-1.0	1106.0	
679.821	988.0	-1.0	1552.0	961.0	-1.0	1319.0	947.0	-1.0	1465.0	1267.0	-1.0	1886.0	1200.0	-1.0	1973.0	1072.0	-1.0	1511.0	1305.0	-1.0	1958.0	1455.0	-1.0	1890.0	1250.0	-1.0	1799.0	1616.0	-1.0	2203.0	1642.0	-1.0	2636.0	1091.0	-1.0	1496.0	1417.0	-1.0	2517.0	936.0	-1.0	1244.0	927.0	-1.0	1524.0	842.0	-1.0	1105.0	
680.320	988.0	-1.0	1547.0	961.0	-1.0	1319.0	946.0	-1.0	1462.0	1265.0	-1.0	1883.0	1200.0	-1.0	1969.0	1071.0	-1.0	1510.0	1305.0	-1.0	1954.0	1456.0	-1.0	1889.0	1249.0	-1.0	1795.0	1616.0	-1.0	2204.0	1640.0	-1.0	2631.0	1092.0	-1.0	1495.0	1416.0	-1.0	2513.0	935.0	-1.0	1242.0	925.0	-1.0	1521.0	842.0	-1.0	1105.0	
680.819	988.0	-1.0	1548.0	962.0	-1.0	1321.0	948.0	-1.0	1464.0	1267.0	-1.0	1884.0	1201.0	-1.0	1969.0	1072.0	-1.0	1512.0	1305.0	-1.0	1955.0	1456.0	-1.0	1890.0	1249.0	-1.0	1797.0	1617.0	-1.0	2205.0	1643.0	-1.0	2636.0	1093.0	-1.0	1496.0	1417.0	-1.0	2514.0	936.0	-1.0	1243.0	924.0	-1.0	1520.0	843.0	-1.0	1106.0	
681.318	987.0	-1.0	1547.0	963.0	-1.0	1320.0	948.0	-1.0	1463.0	1267.0	-1.0	1884.0	1201.0	-1.0	1970.0	1070.0	-1.0	1509.0	1306.0	-1.0	1956.0	1454.0	-1.0	1886.0	1248.0	-1.0	1794.0	1613.0	-1.0	2196.0	1644.0	-1.0	2637.0	1090.0	-1.0	1492.0	1418.0	-1.0	2516.0	936.0	-1.0	1243.0	923.0	-1.0	1519.0	843.0	-1.0	1107.0	
681.817	988.0	-1.0	1545.0	964.0	-1.0	1320.0	948.0	-1.0	1462.0	1266.0	-1.0	1882.0	1201.0	-1.0	1967.0	1069.0	-1.0	1504.0	1307.0	-1.0	1956.0	1450.0	-1.0	1878.0	1247.0	-1.0	1789.0	1608.0	-1.0	2184.0	1641.0	-1.0	2629.0	1088.0	-1.0	1486.0	1417.0	-1.0	2514.0	936.0	-1.0	1241.0	923.0	-1.0	1518.0	842.0	-1.0	1106.0	
682.316	988.0	-1.0	1545.0	962.0	-1.0	1319.0	948.0	-1.0	1462.0	1266.0	-1.0	1879.0	1200.0	-1.0	1965.0	1069.0	-1.0	1503.0	1308.0	-1.0	1956.0	1449.0	-1.0	1875.0	1246.0	-1.0	1789.0	1606.0	-1.0	2180.0	1640.0	-1.0	2627.0	1087.0	-1.0	1483.0	1418.0	-1.0	2514.0	936.0	-1.0	1240.0	923.0	-1.0	1518.0	843.0	-1.0	1105.0	
682.815	988.0	-1.0	1546.0	962.0	-1.0	1317.0	947.0	-1.0	1459.0	1262.0	-1.0	1872.0	1200.0	-1.0	1965.0	1068.0	-1.0	1500.0	1308.0	-1.0	1955.0	1447.0	-1.0	1870.0	1246.0	-1.0	1786.0	1602.0	-1.0	2172.0	1639.0	-1.0	2624.0	1085.0	-1.0	1479.0	1418.0	-1.0	2513.0	936.0	-1.0	1239.0	924.0	-1.0	1519.0	842.0	-1.0	1103.0	
683.316	987.0	-1.0	1543.0	960.0	-1.0	1313.0	946.0	-1.0	1457.0	1262.0	-1.0	1867.0	1199.0	-1.0	1962.0	1066.0	-1.0	1494.0	1308.0	-1.0	1953.0	1442.0	-1.0	1859.0	1244.0	-1.0	1782.0	1599.0	-1.0	2162.0	1638.0	-1.0	2620.0	1083.0	-1.0	1473.0	1417.0	-1.0	2512.0	934.0	-1.0	1236.0	923.0	-1.0	1518.0	842.0	-1.0	1102.0	
683.815	986.0	-1.0	1542.0	960.0	-1.0	1312.0	947.0	-1.0	1458.0	1261.0	-1.0	1863.0	1200.0	-1.0	1963.0	1065.0	-1.0	1492.0	1307.0	-1.0	1954.0	1440.0	-1.0	1854.0	1244.0	-1.0	1784.0	1599.0	-1.0	2160.0	1639.0	-1.0	2624.0	1082.0	-1.0	1472.0	1419.0	-1.0	2515.0	936.0	-1.0	1238.0	925.0	-1.0	1521.0	842.0	-1.0	1102.0	
684.315	985.0	-1.0	1540.0	958.0	-1.0	1309.0	946.0	-1.0	1458.0	1260.0	-1.0	1860.0	1200.0	-1.0	1963.0	1065.0	-1.0	1489.0	1308.0	-1.0	1955.0	1438.0	-1.0	1850.0	1245.0	-1.0	1786.0	1599.0	-1.0	2161.0	1641.0	-1.0	2628.0	1083.0	-1.0	1471.0	1420.0	-1.0	2519.0	937.0	-1.0	1239.0	925.0	-1.0	1522.0	841.0	-1.0	1102.0	
684.815	984.0	-1.0	1537.0	958.0	-1.0	1307.0	946.0	-1.0	1458.0	1259.0	-1.0	1858.0	1200.0	-1.0	1964.0	1064.0	-1.0	1487.0	1308.0	-1.0	1955.0	1438.0	-1.0	1849.0	1246.0	-1.0	1786.0	1602.0	-1.0	2164.0	1641.0	-1.0	2630.0	1084.0	-1.0	1472.0	1419.0	-1.0	2519.0	937.0	-1.0	1239.0	924.0	-1.0	1522.0	841.0	-1.0	1102.0	
685.314	985.0	-1.0	1540.0	956.0	-1.0	1306.0	946.0	-1.0	1460.0	1259.0	-1.0	1857.0	1200.0	-1.0	1966.0	1064.0	-1.0	1489.0	1309.0	-1.0	1958.0	1442.0	-1.0	1856.0	1247.0	-1.0	1791.0	1605.0	-1.0	2174.0	1645.0	-1.0	2639.0	1086.0	-1.0	1477.0	1420.0	-1.0	2521.0	937.0	-1.0	1240.0	926.0	-1.0	1525.0	842.0	-1.0	1102.0	
685.813	984.0	-1.0	1542.0	956.0	-1.0	1306.0	946.0	-1.0	1461.0	1258.0	-1.0	1856.0	1200.0	-1.0	1968.0	1065.0	-1.0	1492.0	1309.0	-1.0	1959.0	1445.0	-1.0	1864.0	1249.0	-1.0	1796.0	1610.0	-1.0	2184.0	1646.0	-1.0	2645.0	1088.0	-1.0	1482.0	1419.0	-1.0	2522.0	937.0	-1.0	1242.0	928.0	-1.0	1531.0	843.0	-1.0	1104.0	
686.312	984.0	-1.0	1542.0	955.0	-1.0	1305.0	946.0	-1.0	1461.0	1256.0	-1.0	1854.0	1201.0	-1.0	1973.0	1066.0	-1.0	1492.0	1309.0	-1.0	1964.0	1447.0	-1.0	1868.0	1251.0	-1.0	1803.0	1610.0	-1.0	2182.0	1653.0	-1.0	2664.0	1089.0	-1.0	1482.0	1422.0	-1.0	2532.0	940.0	-1.0	1247.0	933.0	-1.0	1540.0	847.0	-1.0	1111.0	
686.812	989.0	-1.0	1558.0	958.0	-1.0	1313.0	948.0	-1.0	1469.0	1262.0	-1.0	1866.0	1210.0	-1.0	1998.0	1065.0	-1.0	1490.0	1313.0	-1.0	1979.0	1455.0	-1.0	1882.0	1258.0	-1.0	1818.0	1613.0	-1.0	2186.0	1667.0	-1.0	2695.0	1094.0	-1.0	1490.0	1428.0	-1.0	2544.0	943.0	-1.0	1251.0	935.0	-1.0	1546.0	849.0	-1.0	1116.0	
687.312	993.0	-1.0	1569.0	961.0	-1.0	1321.0	950.0	-1.0	1476.0	1267.0	-1.0	1877.0	1218.0	-1.0	2016.0	1067.0	-1.0	1492.0	1316.0	-1.0	1995.0	1463.0	-1.0	1897.0	1265.0	-1.0	1837.0	1619.0	-1.0	2197.0	1676.0	-1.0	2718.0	1102.0	-1.0	1504.0	1430.0	-1.0	2555.0	945.0	-1.0	1257.0	938.0	-1.0	1552.0	850.0	-1.0	1119.0	
687.811	994.0	-1.0	1572.0	964.0	-1.0	1328.0	950.0	-1.0	1479.0	1269.0	-1.0	1883.0	1223.0	-1.0	2030.0	1065.0	-1.0	1491.0	1323.0	-1.0	2014.0	1465.0	-1.0	1898.0	1269.0	-1.0	1846.0	1619.0	-1.0	2192.0	1680.0	-1.0	2729.0	1105.0	-1.0	1508.0	1433.0	-1.0	2565.0	947.0	-1.0	1262.0	939.0	-1.0	1560.0	853.0	-1.0	1122.0	
688.310	997.0	-1.0	1580.0	969.0	-1.0	1336.0	952.0	-1.0	1483.0	1271.0	-1.0	1886.0	1223.0	-1.0	2030.0	1067.0	-1.0	1494.0	1325.0	-1.0	2020.0	1469.0	-1.0	1907.0	1266.0	-1.0	1841.0	1614.0	-1.0	2184.0	1674.0	-1.0	2716.0	1104.0	-1.0	1506.0	1434.0	-1.0	2569.0	948.0	-1.0	1265.0	942.0	-1.0	1568.0	855.0	-1.0	1127.0	
688.809	1001.0	-1.0	1588.0	971.0	-1.0	1340.0	953.0	-1.0	1485.0	1271.0	-1.0	1888.0	1224.0	-1.0	2032.0	1068.0	-1.0	1498.0	1323.0	-1.0	2018.0	1475.0	-1.0	1915.0	1264.0	-1.0	1835.0	1610.0	-1.0	2177.0	1668.0	-1.0	2703.0	1101.0	-1.0	1501.0	1434.0	-1.0	2570.0	948.0	-1.0	1266.0	944.0	-1.0	1573.0	855.0	-1.0	1129.0	
689.309	1003.0	-1.0	1591.0	972.0	-1.0	1341.0	954.0	-1.0	1488.0	1274.0	-1.0	1894.0	1225.0	-1.0	2035.0	1069.0	-1.0	1497.0	1321.0	-1.0	2016.0	1476.0	-1.0	1917.0	1262.0	-1.0	1833.0	1606.0	-1.0	2171.0	1666.0	-1.0	2699.0	1100.0	-1.0	1499.0	1433.0	-1.0	2569.0	948.0	-1.0	1265.0	943.0	-1.0	1570.0	855.0	-1.0	1129.0	
689.808	995.0	-1.0	1580.0	967.0	-1.0	1334.0	950.0	-1.0	1483.0	1269.0	-1.0	1891.0	1224.0	-1.0	2035.0	1068.0	-1.0	1496.0	1320.0	-1.0	2015.0	1473.0	-1.0	1914.0	1264.0	-1.0	1835.0	1606.0	-1.0	2172.0	1665.0	-1.0	2696.0	1101.0	-1.0	1503.0	1430.0	-1.0	2564.0	947.0	-1.0	1264.0	942.0	-1.0	1566.0	852.0	-1.0	1126.0	
690.307	991.0	-1.0	1569.0	963.0	-1.0	1329.0	949.0	-1.0	1479.0	1269.0	-1.0	1890.0	1223.0	-1.0	2033.0	1068.0	-1.0	1499.0	1318.0	-1.0	2013.0	1471.0	-1.0	1913.0	1265.0	-1.0	1841.0	1610.0	-1.0	2185.0	1666.0	-1.0	2699.0	1105.0	-1.0	1513.0	1428.0	-1.0	2559.0	947.0	-1.0	1265.0	938.0	-1.0	1562.0	851.0	-1.0	1123.0	
690.807	992.0	-1.0	1570.0	963.0	-1.0	1330.0	949.0	-1.0	1481.0	1271.0	-1.0	1897.0	1221.0	-1.0	2031.0	1072.0	-1.0	1508.0	1315.0	-1.0	2009.0	1473.0	-1.0	1922.0	1267.0	-1.0	1846.0	1618.0	-1.0	2204.0	1667.0	-1.0	2702.0	1110.0	-1.0	1525.0	1425.0	-1.0	2558.0	946.0	-1.0	1267.0	938.0	-1.0	1560.0	848.0	-1.0	1122.0	
691.307	992.0	-1.0	1571.0	965.0	-1.0	1332.0	950.0	-1.0	1481.0	1273.0	-1.0	1902.0	1219.0	-1.0	2026.0	1077.0	-1.0	1518.0	1313.0	-1.0	2002.0	1480.0	-1.0	1936.0	1268.0	-1.0	1848.0	1626.0	-1.0	2223.0	1666.0	-1.0	2700.0	1113.0	-1.0	1536.0	1421.0	-1.0	2552.0	945.0	-1.0	1268.0	936.0	-1.0	1556.0	846.0	-1.0	1120.0	
691.806	993.0	-1.0	1567.0	964.0	-1.0	1328.0	950.0	-1.0	1480.0	1275.0	-1.0	1908.0	1219.0	-1.0	2024.0	1079.0	-1.0	1525.0	1311.0	-1.0	1997.0	1484.0	-1.0	1943.0	1269.0	-1.0	1847.0	1631.0	-1.0	2235.0	1666.0	-1.0	2702.0	1116.0	-1.0	1542.0	1419.0	-1.0	2546.0	944.0	-1.0	1265.0	931.0	-1.0	1551.0	845.0	-1.0	1117.0	
692.305	990.0	-1.0	1560.0	962.0	-1.0	1325.0	949.0	-1.0	1479.0	1276.0	-1.0	1910.0	1218.0	-1.0	2020.0	1081.0	-1.0	1528.0	1309.0	-1.0	1994.0	1486.0	-1.0	1947.0	1269.0	-1.0	1845.0	1636.0	-1.0	2243.0	1664.0	-1.0	2698.0	1118.0	-1.0	1546.0	1415.0	-1.0	2535.0	941.0	-1.0	1260.0	928.0	-1.0	1543.0	842.0	-1.0	1113.0	
692.804	989.0	-1.0	1559.0	960.0	-1.0	1322.0	949.0	-1.0	1478.0	1274.0	-1.0	1908.0	1216.0	-1.0	2017.0	1083.0	-1.0	1532.0	1307.0	-1.0	1987.0	1487.0	-1.0	1951.0	1267.0	-1.0	1842.0	1638.0	-1.0	2247.0	1662.0	-1.0	2691.0	1118.0	-1.0	1548.0	1410.0	-1.0	2526.0	939.0	-1.0	1256.0	926.0	-1.0	1538.0	840.0	-1.0	1111.0	
693.303	990.0	-1.0	1557.0	960.0	-1.0	1319.0	947.0	-1.0	1474.0	1273.0	-1.0	1904.0	1215.0	-1.0	2013.0	1084.0	-1.0	1533.0	1303.0	-1.0	1979.0	1488.0	-1.0	1953.0	1265.0	-1.0	1835.0	1636.0	-1.0	2241.0	1657.0	-1.0	2680.0	1117.0	-1.0	1545.0	1406.0	-1.0	2516.0	936.0	-1.0	1250.0	923.0	-1.0	1535.0	838.0	-1.0	1107.0	
693.802	991.0	-1.0	1558.0	959.0	-1.0	1315.0	947.0	-1.0	1472.0	1272.0	-1.0	1899.0	1213.0	-1.0	2007.0	1085.0	-1.0	1533.0	1301.0	-1.0	1971.0	1488.0	-1.0	1952.0	1261.0	-1.0	1826.0	1633.0	-1.0	2232.0	1652.0	-1.0	2666.0	1114.0	-1.0	1538.0	1402.0	-1.0	2504.0	933.0	-1.0	1245.0	922.0	-1.0	1530.0	836.0	-1.0	1104.0	
694.301	991.0	-1.0	1559.0	958.0	-1.0	1312.0	947.0	-1.0	1470.0	1269.0	-1.0	1894.0	1212.0	-1.0	2004.0	1086.0	-1.0	1534.0	1297.0	-1.0	1963.0	1488.0	-1.0	1950.0	1260.0	-1.0	1822.0	1631.0	-1.0	2228.0	1648.0	-1.0	2658.0	1112.0	-1.0	1536.0	1400.0	-1.0	2499.0	933.0	-1.0	1243.0	921.0	-1.0	1530.0	835.0	-1.0	1103.0	
694.800	991.0	-1.0	1558.0	956.0	-1.0	1307.0	946.0	-1.0	1467.0	1266.0	-1.0	1888.0	1210.0	-1.0	1997.0	1087.0	-1.0	1534.0	1293.0	-1.0	1954.0	1486.0	-1.0	1945.0	1259.0	-1.0	1817.0	1628.0	-1.0	2222.0	1644.0	-1.0	2650.0	1111.0	-1.0	1532.0	1397.0	-1.0	2495.0	932.0	-1.0	1240.0	920.0	-1.0	1528.0	833.0	-1.0	1101.0	
695.299	991.0	-1.0	1558.0	954.0	-1.0	1303.0	945.0	-1.0	1462.0	1265.0	-1.0	1882.0	1207.0	-1.0	1990.0	1086.0	-1.0	1533.0	1290.0	-1.0	1943.0	1485.0	-1.0	1940.0	1256.0	-1.0	1811.0	1627.0	-1.0	2218.0	1640.0	-1.0	2641.0	1110.0	-1.0	1529.0	1395.0	-1.0	2488.0	931.0	-1.0	1237.0	919.0	-1.0	1527.0	832.0	-1.0	1099.0	
695.798	992.0	-1.0	1560.0	953.0	-1.0	1302.0	943.0	-1.0	1461.0	1263.0	-1.0	1877.0	1205.0	-1.0	1987.0	1088.0	-1.0	1535.0	1288.0	-1.0	1939.0	1485.0	-1.0	1940.0	1256.0	-1.0	1813.0	1630.0	-1.0	2223.0	1640.0	-1.0	2642.0	1112.0	-1.0	1532.0	1394.0	-1.0	2487.0	931.0	-1.0	1237.0	918.0	-1.0	1526.0	832.0	-1.0	1098.0	
696.297	993.0	-1.0	1562.0	953.0	-1.0	1300.0	943.0	-1.0	1459.0	1262.0	-1.0	1874.0	1203.0	-1.0	1984.0	1089.0	-1.0	1538.0	1286.0	-1.0	1933.0	1486.0	-1.0	1941.0	1257.0	-1.0	1814.0	1633.0	-1.0	2229.0	1640.0	-1.0	2644.0	1112.0	-1.0	1535.0	1394.0	-1.0	2487.0	931.0	-1.0	1237.0	919.0	-1.0	1527.0	831.0	-1.0	1097.0	
696.796	992.0	-1.0	1563.0	953.0	-1.0	1298.0	943.0	-1.0	1459.0	1261.0	-1.0	1871.0	1202.0	-1.0	1981.0	1090.0	-1.0	1539.0	1285.0	-1.0	1929.0	1487.0	-1.0	1944.0	1258.0	-1.0	1816.0	1637.0	-1.0	2237.0	1640.0	-1.0	2647.0	1114.0	-1.0	1537.0	1393.0	-1.0	2487.0	931.0	-1.0	1237.0	919.0	-1.0	1526.0	830.0	-1.0	1097.0	
697.295	994.0	-1.0	1567.0	953.0	-1.0	1299.0	943.0	-1.0	1460.0	1261.0	-1.0	1874.0	1203.0	-1.0	1982.0	1093.0	-1.0	1543.0	1284.0	-1.0	1930.0	1490.0	-1.0	1950.0	1261.0	-1.0	1819.0	1643.0	-1.0	2247.0	1643.0	-1.0	2653.0	1116.0	-1.0	1543.0	1392.0	-1.0	2487.0	931.0	-1.0	1238.0	918.0	-1.0	1527.0	831.0	-1.0	1096.0	
697.794	995.0	-1.0	1572.0	953.0	-1.0	1299.0	943.0	-1.0	1462.0	1262.0	-1.0	1876.0	1203.0	-1.0	1984.0	1093.0	-1.0	1546.0	1284.0	-1.0	1930.0	1494.0	-1.0	1956.0	1262.0	-1.0	1825.0	1649.0	-1.0	2259.0	1646.0	-1.0	2661.0	1119.0	-1.0	1549.0	1394.0	-1.0	2494.0	931.0	-1.0	1240.0	918.0	-1.0	1529.0	831.0	-1.0	1098.0	
698.293	995.0	-1.0	1575.0	953.0	-1.0	1298.0	945.0	-1.0	1465.0	1262.0	-1.0	1876.0	1204.0	-1.0	1987.0	1092.0	-1.0	1545.0	1285.0	-1.0	1929.0	1496.0	-1.0	1960.0	1263.0	-1.0	1826.0	1651.0	-1.0	2265.0	1647.0	-1.0	2665.0	1121.0	-1.0	1552.0	1394.0	-1.0	2497.0	931.0	-1.0	1240.0	918.0	-1.0	1529.0	830.0	-1.0	1097.0	
698.792	996.0	-1.0	1577.0	952.0	-1.0	1299.0	945.0	-1.0	1467.0	1262.0	-1.0	1876.0	1205.0	-1.0	1987.0	1092.0	-1.0	1543.0	1284.0	-1.0	1928.0	1496.0	-1.0	1961.0	1263.0	-1.0	1823.0	1652.0	-1.0	2264.0	1647.0	-1.0	2664.0	1121.0	-1.0	1553.0	1394.0	-1.0	2494.0	930.0	-1.0	1238.0	917.0	-1.0	1527.0	829.0	-1.0	1095.0	
699.291	997.0	-1.0	1578.0	953.0	-1.0	1298.0	945.0	-1.0	1468.0	1262.0	-1.0	1875.0	1203.0	-1.0	1985.0	1091.0	-1.0	1542.0	1284.0	-1.0	1926.0	1495.0	-1.0	1958.0	1263.0	-1.0	1823.0	1652.0	-1.0	2266.0	1646.0	-1.0	2663.0	1121.0	-1.0	1555.0	1393.0	-1.0	2496.0	931.0	-1.0	1240.0	918.0	-1.0	1529.0	829.0	-1.0	1095.0	
699.790	996.0	-1.0	1577.0	953.0	-1.0	1297.0	945.0	-1.0	1466.0	1261.0	-1.0	1872.0	1202.0	-1.0	1982.0	1090.0	-1.0	1540.0	1282.0	-1.0	1922.0	1492.0	-1.0	1952.0	1262.0	-1.0	1820.0	1650.0	-1.0	2262.0	1645.0	-1.0	2658.0	1121.0	-1.0	1554.0	1393.0	-1.0	2495.0	930.0	-1.0	1239.0	917.0	-1.0	1529.0	829.0	-1.0	1095.0	
700.289	997.0	-1.0	1579.0	953.0	-1.0	1299.0	945.0	-1.0	1467.0	1261.0	-1.0	1871.0	1201.0	-1.0	1978.0	1089.0	-1.0	1538.0	1281.0	-1.0	1917.0	1488.0	-1.0	1946.0	1261.0	-1.0	1815.0	1648.0	-1.0	2256.0	1643.0	-1.0	2651.0	1120.0	-1.0	1552.0	1391.0	-1.0	2492.0	930.0	-1.0	1237.0	918.0	-1.0	1528.0	829.0	-1.0	1095.0	
700.788	997.0	-1.0	1581.0	954.0	-1.0	1299.0	945.0	-1.0	1467.0	1261.0	-1.0	1871.0	1200.0	-1.0	1977.0	1089.0	-1.0	1538.0	1280.0	-1.0	1915.0	1486.0	-1.0	1943.0	1261.0	-1.0	1815.0	1648.0	-1.0	2255.0	1643.0	-1.0	2650.0	1119.0	-1.0	1552.0	1392.0	-1.0	2493.0	930.0	-1.0	1239.0	918.0	-1.0	1529.0	830.0	-1.0	1095.0	
701.287	997.0	-1.0	1580.0	954.0	-1.0	1299.0	945.0	-1.0	1466.0	1260.0	-1.0	1868.0	1199.0	-1.0	1974.0	1088.0	-1.0	1535.0	1279.0	-1.0	1912.0	1483.0	-1.0	1938.0	1260.0	-1.0	1813.0	1646.0	-1.0	2251.0	1642.0	-1.0	2647.0	1118.0	-1.0	1550.0	1392.0	-1.0	2492.0	930.0	-1.0	1238.0	918.0	-1.0	1529.0	829.0	-1.0	1095.0	
701.786	997.0	-1.0	1579.0	954.0	-1.0	1299.0	945.0	-1.0	1464.0	1259.0	-1.0	1865.0	1198.0	-1.0	1970.0	1088.0	-1.0	1533.0	1277.0	-1.0	1907.0	1480.0	-1.0	1933.0	1259.0	-1.0	1807.0	1643.0	-1.0	2245.0	1639.0	-1.0	2639.0	1117.0	-1.0	1545.0	1390.0	-1.0	2486.0	929.0	-1.0	1236.0	917.0	-1.0	1525.0	829.0	-1.0	1093.0	
702.285	998.0	-1.0	1580.0	955.0	-1.0	1297.0	945.0	-1.0	1463.0	1259.0	-1.0	1863.0	1197.0	-1.0	1968.0	1086.0	-1.0	1531.0	1276.0	-1.0	1904.0	1479.0	-1.0	1930.0	1259.0	-1.0	1807.0	1642.0	-1.0	2245.0	1639.0	-1.0	2639.0	1116.0	-1.0	1543.0	1390.0	-1.0	2487.0	929.0	-1.0	1236.0	918.0	-1.0	1525.0	829.0	-1.0	1094.0	
702.785	997.0	-1.0	1578.0	953.0	-1.0	1296.0	944.0	-1.0	1462.0	1257.0	-1.0	1858.0	1196.0	-1.0	1965.0	1085.0	-1.0	1528.0	1275.0	-1.0	1899.0	1477.0	-1.0	1927.0	1258.0	-1.0	1804.0	1642.0	-1.0	2242.0	1639.0	-1.0	2637.0	1114.0	-1.0	1540.0	1391.0	-1.0	2484.0	929.0	-1.0	1235.0	917.0	-1.0	1524.0	828.0	-1.0	1092.0	
703.284	997.0	-1.0	1579.0	953.0	-1.0	1296.0	944.0	-1.0	1463.0	1256.0	-1.0	1856.0	1195.0	-1.0	1963.0	1084.0	-1.0	1526.0	1274.0	-1.0	1896.0	1476.0	-1.0	1924.0	1257.0	-1.0	1801.0	1640.0	-1.0	2238.0	1637.0	-1.0	2632.0	1113.0	-1.0	1536.0	1390.0	-1.0	2482.0	929.0	-1.0	1233.0	917.0	-1.0	1521.0	829.0	-1.0	1092.0	
703.783	997.0	-1.0	1581.0	953.0	-1.0	1296.0	944.0	-1.0	1462.0	1256.0	-1.0	1855.0	1196.0	-1.0	1962.0	1084.0	-1.0	1527.0	1273.0	-1.0	1894.0	1477.0	-1.0	1925.0	1258.0	-1.0	1801.0	1641.0	-1.0	2241.0	1638.0	-1.0	2633.0	1114.0	-1.0	1536.0	1391.0	-1.0	2483.0	930.0	-1.0	1234.0	917.0	-1.0	1522.0	829.0	-1.0	1092.0	
704.282	996.0	-1.0	1578.0	952.0	-1.0	1295.0	943.0	-1.0	1462.0	1254.0	-1.0	1853.0	1194.0	-1.0	1962.0	1085.0	-1.0	1527.0	1273.0	-1.0	1892.0	1477.0	-1.0	1927.0	1258.0	-1.0	1799.0	1642.0	-1.0	2243.0	1638.0	-1.0	2632.0	1113.0	-1.0	1536.0	1390.0	-1.0	2483.0	930.0	-1.0	1236.0	917.0	-1.0	1522.0	829.0	-1.0	1092.0	
704.781	996.0	-1.0	1576.0	952.0	-1.0	1294.0	942.0	-1.0	1460.0	1255.0	-1.0	1852.0	1195.0	-1.0	1959.0	1085.0	-1.0	1527.0	1272.0	-1.0	1890.0	1478.0	-1.0	1930.0	1256.0	-1.0	1796.0	1643.0	-1.0	2243.0	1636.0	-1.0	2627.0	1113.0	-1.0	1536.0	1390.0	-1.0	2482.0	930.0	-1.0	1234.0	916.0	-1.0	1521.0	829.0	-1.0	1091.0	
705.280	996.0	-1.0	1576.0	952.0	-1.0	1295.0	943.0	-1.0	1461.0	1254.0	-1.0	1854.0	1195.0	-1.0	1960.0	1086.0	-1.0	1531.0	1273.0	-1.0	1892.0	1481.0	-1.0	1936.0	1258.0	-1.0	1798.0	1646.0	-1.0	2253.0	1638.0	-1.0	2630.0	1114.0	-1.0	1540.0	1390.0	-1.0	2481.0	930.0	-1.0	1235.0	916.0	-1.0	1521.0	830.0	-1.0	1092.0	
705.779	995.0	-1.0	1575.0	952.0	-1.0	1296.0	944.0	-1.0	1460.0	1255.0	-1.0	1855.0	1195.0	-1.0	1961.0	1088.0	-1.0	1534.0	1274.0	-1.0	1893.0	1484.0	-1.0	1941.0	1259.0	-1.0	1798.0	1650.0	-1.0	2259.0	1639.0	-1.0	2630.0	1116.0	-1.0	1544.0	1391.0	-1.0	2483.0	932.0	-1.0	1237.0	917.0	-1.0	1521.0	829.0	-1.0	1094.0	
706.279	989.0	-1.0	1572.0	947.0	-1.0	1296.0	938.0	-1.0	1460.0	1252.0	-1.0	1858.0	1196.0	-1.0	1962.0	1088.0	-1.0	1535.0	1275.0	-1.0	1895.0	1486.0	-1.0	1946.0	1258.0	-1.0	1796.0	1651.0	-1.0	2264.0	1640.0	-1.0	2629.0	1117.0	-1.0	1544.0	1392.0	-1.0	2484.0	932.0	-1.0	1240.0	918.0	-1.0	1521.0	831.0	-1.0	1097.0	
706.779	991.0	-1.0	1573.0	949.0	-1.0	1300.0	940.0	-1.0	1463.0	1254.0	-1.0	1863.0	1198.0	-1.0	1966.0	1090.0	-1.0	1538.0	1277.0	-1.0	1900.0	1489.0	-1.0	1954.0	1259.0	-1.0	1797.0	1654.0	-1.0	2266.0	1642.0	-1.0	2630.0	1118.0	-1.0	1545.0	1392.0	-1.0	2483.0	933.0	-1.0	1240.0	917.0	-1.0	1520.0	832.0	-1.0	1099.0	
707.278	992.0	-1.0	1573.0	951.0	-1.0	1302.0	942.0	-1.0	1463.0	1257.0	-1.0	1865.0	1199.0	-1.0	1966.0	1089.0	-1.0	1538.0	1278.0	-1.0	1904.0	1492.0	-1.0	1957.0	1259.0	-1.0	1796.0	1653.0	-1.0	2265.0	1643.0	-1.0	2629.0	1117.0	-1.0	1545.0	1392.0	-1.0	2483.0	933.0	-1.0	1241.0	917.0	-1.0	1520.0	833.0	-1.0	1101.0	
707.777	993.0	-1.0	1568.0	952.0	-1.0	1301.0	942.0	-1.0	1460.0	1257.0	-1.0	1864.0	1199.0	-1.0	1964.0	1088.0	-1.0	1533.0	1278.0	-1.0	1901.0	1490.0	-1.0	1952.0	1258.0	-1.0	1789.0	1647.0	-1.0	2252.0	1642.0	-1.0	2621.0	1114.0	-1.0	1537.0	1391.0	-1.0	2477.0	932.0	-1.0	1238.0	917.0	-1.0	1517.0	832.0	-1.0	1101.0	
708.277	994.0	-1.0	1568.0	953.0	-1.0	1301.0	943.0	-1.0	1458.0	1257.0	-1.0	1863.0	1199.0	-1.0	1960.0	1085.0	-1.0	1526.0	1277.0	-1.0	1899.0	1482.0	-1.0	1937.0	1255.0	-1.0	1781.0	1638.0	-1.0	2233.0	1639.0	-1.0	2612.0	1110.0	-1.0	1527.0	1390.0	-1.0	2469.0	930.0	-1.0	1233.0	915.0	-1.0	1513.0	831.0	-1.0	1098.0	
708.776	993.0	-1.0	1565.0	953.0	-1.0	1299.0	943.0	-1.0	1455.0	1256.0	-1.0	1857.0	1196.0	-1.0	1954.0	1081.0	-1.0	1518.0	1275.0	-1.0	1893.0	1474.0	-1.0	1921.0	1252.0	-1.0	1774.0	1627.0	-1.0	2211.0	1635.0	-1.0	2601.0	1105.0	-1.0	1516.0	1389.0	-1.0	2466.0	930.0	-1.0	1232.0	916.0	-1.0	1512.0	831.0	-1.0	1096.0	
709.276	992.0	-1.0	1560.0	952.0	-1.0	1296.0	943.0	-1.0	1451.0	1254.0	-1.0	1851.0	1194.0	-1.0	1948.0	1078.0	-1.0	1509.0	1272.0	-1.0	1887.0	1467.0	-1.0	1907.0	1249.0	-1.0	1767.0	1619.0	-1.0	2193.0	1630.0	-1.0	2591.0	1101.0	-1.0	1506.0	1388.0	-1.0	2463.0	928.0	-1.0	1229.0	916.0	-1.0	1509.0	829.0	-1.0	1095.0	
709.775	993.0	-1.0	1562.0	953.0	-1.0	1296.0	943.0	-1.0	1450.0	1253.0	-1.0	1848.0	1192.0	-1.0	1943.0	1074.0	-1.0	1502.0	1270.0	-1.0	1883.0	1458.0	-1.0	1886.0	1247.0	-1.0	1763.0	1614.0	-1.0	2182.0	1629.0	-1.0	2585.0	1098.0	-1.0	1500.0	1388.0	-1.0	2459.0	927.0	-1.0	1228.0	915.0	-1.0	1508.0	829.0	-1.0	1092.0	
710.274	993.0	-1.0	1562.0	952.0	-1.0	1296.0	943.0	-1.0	1450.0	1253.0	-1.0	1848.0	1190.0	-1.0	1939.0	1073.0	-1.0	1497.0	1269.0	-1.0	1880.0	1451.0	-1.0	1875.0	1247.0	-1.0	1764.0	1614.0	-1.0	2181.0	1629.0	-1.0	2587.0	1098.0	-1.0	1498.0	1389.0	-1.0	2463.0	929.0	-1.0	1230.0	915.0	-1.0	1510.0	829.0	-1.0	1093.0	
710.773	992.0	-1.0	1561.0	952.0	-1.0	1295.0	943.0	-1.0	1448.0	1253.0	-1.0	1847.0	1189.0	-1.0	1937.0	1071.0	-1.0	1494.0	1267.0	-1.0	1877.0	1450.0	-1.0	1873.0	1247.0	-1.0	1764.0	1614.0	-1.0	2181.0	1629.0	-1.0	2586.0	1098.0	-1.0	1497.0	1390.0	-1.0	2465.0	929.0	-1.0	1231.0	915.0	-1.0	1511.0	830.0	-1.0	1093.0	
711.272	993.0	-1.0	1560.0	952.0	-1.0	1296.0	942.0	-1.0	1448.0	1253.0	-1.0	1848.0	1188.0	-1.0	1935.0	1071.0	-1.0	1493.0	1266.0	-1.0	1875.0	1450.0	-1.0	1872.0	1247.0	-1.0	1763.0	1615.0	-1.0	2183.0	1630.0	-1.0	2587.0	1097.0	-1.0	1496.0	1391.0	-1.0	2466.0	929.0	-1.0	1231.0	916.0	-1.0	1511.0	830.0	-1.0	1093.0	
711.772	994.0	-1.0	1562.0	953.0	-1.0	1299.0	943.0	-1.0	1451.0	1255.0	-1.0	1852.0	1189.0	-1.0	1937.0	1070.0	-1.0	1492.0	1266.0	-1.0	1876.0	1450.0	-1.0	1874.0	1249.0	-1.0	1769.0	1619.0	-1.0	2192.0	1634.0	-1.0	2597.0	1098.0	-1.0	1499.0	1395.0	-1.0	2476.0	931.0	-1.0	1233.0	917.0	-1.0	1512.0	830.0	-1.0	1094.0	
712.272	993.0	-1.0	1564.0	955.0	-1.0	1304.0	945.0	-1.0	1454.0	1259.0	-1.0	1860.0	1189.0	-1.0	1939.0	1069.0	-1.0	1490.0	1268.0	-1.0	1879.0	1446.0	-1.0	1868.0	1251.0	-1.0	1774.0	1622.0	-1.0	2197.0	1638.0	-1.0	2607.0	1100.0	-1.0	1500.0	1400.0	-1.0	2487.0	932.0	-1.0	1238.0	918.0	-1.0	1514.0	831.0	-1.0	1096.0	
712.771	994.0	-1.0	1563.0	958.0	-1.0	1310.0	947.0	-1.0	1458.0	1264.0	-1.0	1869.0	1190.0	-1.0	1942.0	1066.0	-1.0	1485.0	1273.0	-1.0	1889.0	1440.0	-1.0	1855.0	1253.0	-1.0	1778.0	1622.0	-1.0	2193.0	1643.0	-1.0	2614.0	1100.0	-1.0	1498.0	1405.0	-1.0	2496.0	934.0	-1.0	1239.0	917.0	-1.0	1511.0	833.0	-1.0	1097.0	
713.271	994.0	-1.0	1561.0	961.0	-1.0	1314.0	949.0	-1.0	1460.0	1268.0	-1.0	1878.0	1191.0	-1.0	1940.0	1063.0	-1.0	1475.0	1278.0	-1.0	1896.0	1429.0	-1.0	1833.0	1254.0	-1.0	1777.0	1617.0	-1.0	2181.0	1644.0	-1.0	2611.0	1099.0	-1.0	1493.0	1408.0	-1.0	2497.0	934.0	-1.0	1238.0	915.0	-1.0	1504.0	832.0	-1.0	1096.0	
713.770	995.0	-1.0	1561.0	964.0	-1.0	1319.0	951.0	-1.0	1463.0	1273.0	-1.0	1885.0	1190.0	-1.0	1936.0	1059.0	-1.0	1467.0	1283.0	-1.0	1901.0	1417.0	-1.0	1811.0	1253.0	-1.0	1773.0	1611.0	-1.0	2163.0	1642.0	-1.0	2603.0	1097.0	-1.0	1485.0	1408.0	-1.0	2494.0	933.0	-1.0	1235.0	913.0	-1.0	1497.0	831.0	-1.0	1093.0	
714.269	994.0	-1.0	1558.0	965.0	-1.0	1321.0	952.0	-1.0	1464.0	1276.0	-1.0	1888.0	1189.0	-1.0	1931.0	1055.0	-1.0	1459.0	1283.0	-1.0	1902.0	1404.0	-1.0	1786.0	1251.0	-1.0	1769.0	1603.0	-1.0	2146.0	1640.0	-1.0	2593.0	1093.0	-1.0	1477.0	1410.0	-1.0	2495.0	934.0	-1.0	1235.0	911.0	-1.0	1493.0	831.0	-1.0	1092.0	
714.769	993.0	-1.0	1550.0	966.0	-1.0	1321.0	952.0	-1.0	1463.0	1276.0	-1.0	1887.0	1187.0	-1.0	1923.0	1052.0	-1.0	1451.0	1284.0	-1.0	1900.0	1392.0	-1.0	1763.0	1249.0	-1.0	1763.0	1594.0	-1.0	2128.0	1635.0	-1.0	2579.0	1090.0	-1.0	1468.0	1411.0	-1.0	2493.0	933.0	-1.0	1232.0	910.0	-1.0	1489.0	831.0	-1.0	1089.0	
715.269	992.0	-1.0	1545.0	966.0	-1.0	1320.0	953.0	-1.0	1462.0	1277.0	-1.0	1886.0	1186.0	-1.0	1917.0	1050.0	-1.0	1446.0	1284.0	-1.0	1899.0	1383.0	-1.0	1748.0	1249.0	-1.0	1758.0	1589.0	-1.0	2116.0	1632.0	-1.0	2567.0	1087.0	-1.0	1460.0	1410.0	-1.0	2487.0	933.0	-1.0	1230.0	908.0	-1.0	1482.0	830.0	-1.0	1086.0	
715.768	992.0	-1.0	1544.0	966.0	-1.0	1320.0	954.0	-1.0	1461.0	1277.0	-1.0	1886.0	1185.0	-1.0	1914.0	1050.0	-1.0	1445.0	1286.0	-1.0	1900.0	1378.0	-1.0	1739.0	1249.0	-1.0	1760.0	1588.0	-1.0	2114.0	1632.0	-1.0	2566.0	1087.0	-1.0	1459.0	1412.0	-1.0	2488.0	933.0	-1.0	1230.0	908.0	-1.0	1480.0	829.0	-1.0	1086.0	
716.267	991.0	-1.0	1542.0	966.0	-1.0	1320.0	953.0	-1.0	1460.0	1277.0	-1.0	1884.0	1185.0	-1.0	1916.0	1049.0	-1.0	1443.0	1288.0	-1.0	1902.0	1376.0	-1.0	1734.0	1251.0	-1.0	1764.0	1591.0	-1.0	2118.0	1633.0	-1.0	2567.0	1087.0	-1.0	1457.0	1412.0	-1.0	2487.0	933.0	-1.0	1229.0	908.0	-1.0	1479.0	830.0	-1.0	1084.0	
716.766	993.0	-1.0	1545.0	967.0	-1.0	1321.0	954.0	-1.0	1463.0	1278.0	-1.0	1886.0	1187.0	-1.0	1919.0	1050.0	-1.0	1446.0	1289.0	-1.0	1906.0	1379.0	-1.0	1738.0	1252.0	-1.0	1769.0	1595.0	-1.0	2125.0	1636.0	-1.0	2574.0	1088.0	-1.0	1459.0	1412.0	-1.0	2486.0	935.0	-1.0	1229.0	908.0	-1.0	1478.0	830.0	-1.0	1083.0	
717.265	995.0	-1.0	1551.0	968.0	-1.0	1322.0	955.0	-1.0	1466.0	1279.0	-1.0	1890.0	1190.0	-1.0	1928.0	1053.0	-1.0	1453.0	1292.0	-1.0	1915.0	1386.0	-1.0	1751.0	1257.0	-1.0	1781.0	1603.0	-1.0	2142.0	1642.0	-1.0	2590.0	1092.0	-1.0	1468.0	1415.0	-1.0	2494.0	936.0	-1.0	1232.0	910.0	-1.0	1483.0	831.0	-1.0	1085.0	
717.764	996.0	-1.0	1556.0	968.0	-1.0	1325.0	956.0	-1.0	1469.0	1281.0	-1.0	1895.0	1194.0	-1.0	1939.0	1057.0	-1.0	1461.0	1295.0	-1.0	1923.0	1396.0	-1.0	1769.0	1261.0	-1.0	1790.0	1611.0	-1.0	2157.0	1646.0	-1.0	2604.0	1095.0	-1.0	1474.0	1417.0	-1.0	2500.0	938.0	-1.0	1236.0	911.0	-1.0	1487.0	833.0	-1.0	1087.0	
718.263	998.0	-1.0	1560.0	969.0	-1.0	1326.0	956.0	-1.0	1471.0	1284.0	-1.0	1899.0	1198.0	-1.0	1946.0	1060.0	-1.0	1467.0	1299.0	-1.0	1932.0	1405.0	-1.0	1786.0	1264.0	-1.0	1797.0	1617.0	-1.0	2167.0	1649.0	-1.0	2614.0	1099.0	-1.0	1479.0	1419.0	-1.0	2503.0	940.0	-1.0	1239.0	912.0	-1.0	1489.0	833.0	-1.0	1088.0	
718.762	1000.0	-1.0	1568.0	970.0	-1.0	1329.0	958.0	-1.0	1476.0	1286.0	-1.0	1905.0	1202.0	-1.0	1957.0	1064.0	-1.0	1475.0	1301.0	-1.0	1941.0	1415.0	-1.0	1801.0	1266.0	-1.0	1804.0	1622.0	-1.0	2175.0	1653.0	-1.0	2623.0	1101.0	-1.0	1483.0	1419.0	-1.0	2504.0	941.0	-1.0	1239.0	913.0	-1.0	1490.0	834.0	-1.0	1089.0	
719.261	1001.0	-1.0	1573.0	970.0	-1.0	1330.0	958.0	-1.0	1480.0	1288.0	-1.0	1909.0	1203.0	-1.0	1963.0	1066.0	-1.0	1481.0	1303.0	-1.0	1947.0	1421.0	-1.0	1811.0	1269.0	-1.0	1809.0	1623.0	-1.0	2180.0	1655.0	-1.0	2630.0	1104.0	-1.0	1488.0	1420.0	-1.0	2510.0	942.0	-1.0	1243.0	914.0	-1.0	1495.0	836.0	-1.0	1091.0	
719.760	1001.0	-1.0	1575.0	971.0	-1.0	1331.0	959.0	-1.0	1482.0	1288.0	-1.0	1912.0	1205.0	-1.0	1967.0	1068.0	-1.0	1482.0	1305.0	-1.0	1951.0	1423.0	-1.0	1817.0	1269.0	-1.0	1812.0	1623.0	-1.0	2179.0	1657.0	-1.0	2634.0	1104.0	-1.0	1489.0	1423.0	-1.0	2517.0	944.0	-1.0	1246.0	917.0	-1.0	1498.0	837.0	-1.0	1093.0	
720.259	1000.0	-1.0	1574.0	970.0	-1.0	1331.0	958.0	-1.0	1482.0	1288.0	-1.0	1913.0	1205.0	-1.0	1968.0	1067.0	-1.0	1481.0	1305.0	-1.0	1951.0	1422.0	-1.0	1815.0	1267.0	-1.0	1810.0	1621.0	-1.0	2172.0	1657.0	-1.0	2633.0	1103.0	-1.0	1486.0	1424.0	-1.0	2519.0	945.0	-1.0	1247.0	918.0	-1.0	1501.0	839.0	-1.0	1095.0	
720.758	1000.0	-1.0	1574.0	971.0	-1.0	1332.0	959.0	-1.0	1484.0	1290.0	-1.0	1915.0	1205.0	-1.0	1967.0	1067.0	-1.0	1481.0	1304.0	-1.0	1949.0	1420.0	-1.0	1809.0	1265.0	-1.0	1803.0	1617.0	-1.0	2164.0	1655.0	-1.0	2626.0	1101.0	-1.0	1481.0	1424.0	-1.0	2518.0	946.0	-1.0	1246.0	918.0	-1.0	1501.0	841.0	-1.0	1094.0	
721.257	1000.0	-1.0	1574.0	971.0	-1.0	1331.0	959.0	-1.0	1485.0	1290.0	-1.0	1915.0	1202.0	-1.0	1963.0	1065.0	-1.0	1476.0	1301.0	-1.0	1944.0	1413.0	-1.0	1796.0	1264.0	-1.0	1799.0	1614.0	-1.0	2157.0	1654.0	-1.0	2621.0	1099.0	-1.0	1476.0	1425.0	-1.0	2516.0	946.0	-1.0	1244.0	919.0	-1.0	1499.0	840.0	-1.0	1094.0	
721.756	999.0	-1.0	1569.0	970.0	-1.0	1328.0	959.0	-1.0	1486.0	1288.0	-1.0	1912.0	1201.0	-1.0	1958.0	1062.0	-1.0	1472.0	1299.0	-1.0	1937.0	1405.0	-1.0	1783.0	1261.0	-1.0	1793.0	1610.0	-1.0	2151.0	1653.0	-1.0	2615.0	1097.0	-1.0	1470.0	1426.0	-1.0	2516.0	946.0	-1.0	1243.0	919.0	-1.0	1500.0	841.0	-1.0	1093.0	
722.255	997.0	-1.0	1561.0	969.0	-1.0	1323.0	957.0	-1.0	1482.0	1286.0	-1.0	1905.0	1197.0	-1.0	1951.0	1061.0	-1.0	1468.0	1295.0	-1.0	1927.0	1398.0	-1.0	1771.0	1259.0	-1.0	1785.0	1607.0	-1.0	2142.0	1648.0	-1.0	2604.0	1094.0	-1.0	1464.0	1425.0	-1.0	2512.0	945.0	-1.0	1239.0	919.0	-1.0	1496.0	841.0	-1.0	1090.0	
722.754	994.0	-1.0	1552.0	968.0	-1.0	1317.0	956.0	-1.0	1477.0	1285.0	-1.0	1898.0	1194.0	-1.0	1941.0	1058.0	-1.0	1461.0	1292.0	-1.0	1915.0	1392.0	-1.0	1759.0	1255.0	-1.0	1775.0	1603.0	-1.0	2133.0	1644.0	-1.0	2591.0	1091.0	-1.0	1456.0	1423.0	-1.0	2503.0	944.0	-1.0	1233.0	917.0	-1.0	1490.0	840.0	-1.0	1087.0	
723.253	993.0	-1.0	1547.0	967.0	-1.0	1313.0	955.0	-1.0	1474.0	1283.0	-1.0	1892.0	1191.0	-1.0	1933.0	1057.0	-1.0	1459.0	1288.0	-1.0	1907.0	1387.0	-1.0	1751.0	1254.0	-1.0	1772.0	1601.0	-1.0	2131.0	1642.0	-1.0	2587.0	1090.0	-1.0	1455.0	1423.0	-1.0	2498.0	943.0	-1.0	1230.0	917.0	-1.0	1486.0	840.0	-1.0	1084.0	
723.752	991.0	-1.0	1539.0	965.0	-1.0	1307.0	954.0	-1.0	1470.0	1280.0	-1.0	1884.0	1188.0	-1.0	1925.0	1055.0	-1.0	1456.0	1286.0	-1.0	1899.0	1382.0	-1.0	1744.0	1253.0	-1.0	1768.0	1601.0	-1.0	2130.0	1640.0	-1.0	2580.0	1089.0	-1.0	1454.0	1422.0	-1.0	2493.0	943.0	-1.0	1227.0	917.0	-1.0	1483.0	839.0	-1.0	1083.0	
724.251	988.0	-1.0	1531.0	962.0	-1.0	1302.0	953.0	-1.0	1465.0	1277.0	-1.0	1877.0	1186.0	-1.0	1920.0	1053.0	-1.0	1452.0	1285.0	-1.0	1894.0	1380.0	-1.0	1738.0	1251.0	-1.0	1764.0	1600.0	-1.0	2127.0	1639.0	-1.0	2574.0	1089.0	-1.0	1452.0	1421.0	-1.0	2487.0	942.0	-1.0	1225.0	914.0	-1.0	1479.0	839.0	-1.0	1079.0	
724.750	988.0	-1.0	1530.0	961.0	-1.0	1298.0	952.0	-1.0	1462.0	1276.0	-1.0	1873.0	1186.0	-1.0	1918.0	1055.0	-1.0	1453.0	1285.0	-1.0	1895.0	1379.0	-1.0	1738.0	1253.0	-1.0	1766.0	1602.0	-1.0	2131.0	1641.0	-1.0	2577.0	1091.0	-1.0	1455.0	1421.0	-1.0	2487.0	944.0	-1.0	1225.0	914.0	-1.0	1481.0	839.0	-1.0	1079.0	
725.249	988.0	-1.0	1528.0	960.0	-1.0	1296.0	951.0	-1.0	1461.0	1275.0	-1.0	1870.0	1188.0	-1.0	1921.0	1055.0	-1.0	1454.0	1287.0	-1.0	1899.0	1383.0	-1.0	1743.0	1254.0	-1.0	1770.0	1605.0	-1.0	2134.0	1643.0	-1.0	2581.0	1092.0	-1.0	1455.0	1422.0	-1.0	2488.0	945.0	-1.0	1226.0	916.0	-1.0	1479.0	839.0	-1.0	1079.0	
725.748	988.0	-1.0	1530.0	960.0	-1.0	1294.0	952.0	-1.0	1461.0	1275.0	-1.0	1870.0	1191.0	-1.0	1928.0	1058.0	-1.0	1457.0	1290.0	-1.0	1905.0	1390.0	-1.0	1755.0	1257.0	-1.0	1774.0	1607.0	-1.0	2138.0	1645.0	-1.0	2586.0	1094.0	-1.0	1459.0	1421.0	-1.0	2487.0	946.0	-1.0	1226.0	916.0	-1.0	1479.0	839.0	-1.0	1077.0	
726.247	989.0	-1.0	1534.0	959.0	-1.0	1294.0	951.0	-1.0	1463.0	1277.0	-1.0	1873.0	1195.0	-1.0	1939.0	1060.0	-1.0	1464.0	1294.0	-1.0	1916.0	1401.0	-1.0	1772.0	1260.0	-1.0	1786.0	1613.0	-1.0	2149.0	1651.0	-1.0	2602.0	1097.0	-1.0	1465.0	1423.0	-1.0	2493.0	948.0	-1.0	1229.0	917.0	-1.0	1481.0	840.0	-1.0	1079.0	
726.746	991.0	-1.0	1538.0	959.0	-1.0	1295.0	952.0	-1.0	1467.0	1278.0	-1.0	1877.0	1200.0	-1.0	1952.0	1065.0	-1.0	1472.0	1299.0	-1.0	1929.0	1412.0	-1.0	1792.0	1265.0	-1.0	1797.0	1619.0	-1.0	2161.0	1656.0	-1.0	2617.0	1101.0	-1.0	1472.0	1425.0	-1.0	2498.0	949.0	-1.0	1233.0	919.0	-1.0	1484.0	842.0	-1.0	1079.0	
727.246	992.0	-1.0	1540.0	960.0	-1.0	1296.0	953.0	-1.0	1468.0	1279.0	-1.0	1879.0	1204.0	-1.0	1960.0	1068.0	-1.0	1480.0	1303.0	-1.0	1939.0	1424.0	-1.0	1812.0	1269.0	-1.0	1804.0	1625.0	-1.0	2172.0	1659.0	-1.0	2625.0	1104.0	-1.0	1477.0	1424.0	-1.0	2499.0	950.0	-1.0	1234.0	918.0	-1.0	1485.0	841.0	-1.0	1078.0	
727.745	994.0	-1.0	1544.0	961.0	-1.0	1296.0	954.0	-1.0	1470.0	1281.0	-1.0	1882.0	1207.0	-1.0	1968.0	1073.0	-1.0	1486.0	1307.0	-1.0	1947.0	1437.0	-1.0	1830.0	1270.0	-1.0	1808.0	1627.0	-1.0	2175.0	1662.0	-1.0	2631.0	1105.0	-1.0	1480.0	1424.0	-1.0	2498.0	950.0	-1.0	1233.0	919.0	-1.0	1484.0	841.0	-1.0	1077.0	
728.244	995.0	-1.0	1549.0	962.0	-1.0	1298.0	955.0	-1.0	1472.0	1282.0	-1.0	1885.0	1210.0	-1.0	1975.0	1076.0	-1.0	1494.0	1310.0	-1.0	1954.0	1446.0	-1.0	1846.0	1272.0	-1.0	1811.0	1631.0	-1.0	2181.0	1665.0	-1.0	2637.0	1107.0	-1.0	1482.0	1425.0	-1.0	2500.0	950.0	-1.0	1233.0	919.0	-1.0	1484.0	842.0	-1.0	1078.0	
728.743	996.0	-1.0	1551.0	963.0	-1.0	1297.0	954.0	-1.0	1473.0	1282.0	-1.0	1884.0	1211.0	-1.0	1978.0	1079.0	-1.0	1499.0	1310.0	-1.0	1957.0	1452.0	-1.0	1857.0	1272.0	-1.0	1814.0	1635.0	-1.0	2192.0	1665.0	-1.0	2637.0	1109.0	-1.0	1485.0	1426.0	-1.0	2503.0	950.0	-1.0	1234.0	921.0	-1.0	1489.0	844.0	-1.0	1079.0	
729.242	996.0	-1.0	1551.0	963.0	-1.0	1297.0	954.0	-1.0	1471.0	1280.0	-1.0	1881.0	1209.0	-1.0	1975.0	1080.0	-1.0	1502.0	1311.0	-1.0	1955.0	1456.0	-1.0	1866.0	1272.0	-1.0	1813.0	1640.0	-1.0	2201.0	1664.0	-1.0	2633.0	1109.0	-1.0	1488.0	1427.0	-1.0	2504.0	951.0	-1.0	1234.0	922.0	-1.0	1492.0	844.0	-1.0	1080.0	
729.741	996.0	-1.0	1549.0	963.0	-1.0	1296.0	954.0	-1.0	1470.0	1280.0	-1.0	1876.0	1208.0	-1.0	1970.0	1081.0	-1.0	1504.0	1308.0	-1.0	1949.0	1457.0	-1.0	1871.0	1271.0	-1.0	1809.0	1642.0	-1.0	2207.0	1661.0	-1.0	2626.0	1110.0	-1.0	1490.0	1426.0	-1.0	2502.0	950.0	-1.0	1233.0	922.0	-1.0	1492.0	845.0	-1.0	1081.0	
730.240	996.0	-1.0	1548.0	963.0	-1.0	1295.0	954.0	-1.0	1468.0	1279.0	-1.0	1874.0	1205.0	-1.0	1964.0	1082.0	-1.0	1506.0	1307.0	-1.0	1942.0	1457.0	-1.0	1871.0	1269.0	-1.0	1803.0	1644.0	-1.0	2211.0	1658.0	-1.0	2615.0	1110.0	-1.0	1491.0	1424.0	-1.0	2495.0	948.0	-1.0	1229.0	922.0	-1.0	1489.0	845.0	-1.0	1081.0	
730.739	996.0	-1.0	1548.0	963.0	-1.0	1295.0	953.0	-1.0	1467.0	1277.0	-1.0	1872.0	1203.0	-1.0	1958.0	1082.0	-1.0	1507.0	1304.0	-1.0	1935.0	1455.0	-1.0	1869.0	1268.0	-1.0	1800.0	1645.0	-1.0	2215.0	1657.0	-1.0	2609.0	1111.0	-1.0	1494.0	1423.0	-1.0	2491.0	947.0	-1.0	1228.0	921.0	-1.0	1487.0	846.0	-1.0	1080.0	
731.238	995.0	-1.0	1545.0	963.0	-1.0	1293.0	952.0	-1.0	1465.0	1275.0	-1.0	1869.0	1200.0	-1.0	1951.0	1080.0	-1.0	1504.0	1301.0	-1.0	1927.0	1450.0	-1.0	1860.0	1266.0	-1.0	1794.0	1643.0	-1.0	2210.0	1655.0	-1.0	2600.0	1110.0	-1.0	1491.0	1422.0	-1.0	2487.0	946.0	-1.0	1224.0	922.0	-1.0	1485.0	845.0	-1.0	1079.0	
731.737	992.0	-1.0	1539.0	960.0	-1.0	1290.0	950.0	-1.0	1460.0	1273.0	-1.0	1862.0	1198.0	-1.0	1943.0	1076.0	-1.0	1495.0	1298.0	-1.0	1918.0	1442.0	-1.0	1846.0	1262.0	-1.0	1783.0	1634.0	-1.0	2194.0	1651.0	-1.0	2589.0	1107.0	-1.0	1482.0	1421.0	-1.0	2479.0	944.0	-1.0	1220.0	919.0	-1.0	1480.0	845.0	-1.0	1077.0	
732.237	992.0	-1.0	1538.0	961.0	-1.0	1289.0	951.0	-1.0	1460.0	1273.0	-1.0	1861.0	1197.0	-1.0	1942.0	1072.0	-1.0	1486.0	1297.0	-1.0	1914.0	1433.0	-1.0	1829.0	1259.0	-1.0	1775.0	1626.0	-1.0	2174.0	1649.0	-1.0	2578.0	1102.0	-1.0	1471.0	1419.0	-1.0	2471.0	943.0	-1.0	1215.0	917.0	-1.0	1473.0	844.0	-1.0	1073.0	
732.737	988.0	-1.0	1525.0	958.0	-1.0	1280.0	948.0	-1.0	1453.0	1271.0	-1.0	1852.0	1192.0	-1.0	1931.0	1071.0	-1.0	1484.0	1295.0	-1.0	1909.0	1427.0	-1.0	1815.0	1258.0	-1.0	1772.0	1619.0	-1.0	2158.0	1640.0	-1.0	2565.0	1101.0	-1.0	1466.0	1417.0	-1.0	2465.0	938.0	-1.0	1206.0	912.0	-1.0	1464.0	830.0	-1.0	1051.0	
733.236	985.0	-1.0	1516.0	955.0	-1.0	1273.0	947.0	-1.0	1445.0	1267.0	-1.0	1841.0	1192.0	-1.0	1928.0	1070.0	-1.0	1480.0	1295.0	-1.0	1910.0	1422.0	-1.0	1807.0	1260.0	-1.0	1777.0	1617.0	-1.0	2152.0	1642.0	-1.0	2567.0	1102.0	-1.0	1468.0	1417.0	-1.0	2464.0	935.0	-1.0	1200.0	912.0	-1.0	1463.0	825.0	-1.0	1040.0	
733.736	986.0	-1.0	1522.0	957.0	-1.0	1276.0	947.0	-1.0	1447.0	1268.0	-1.0	1841.0	1197.0	-1.0	1945.0	1071.0	-1.0	1479.0	1299.0	-1.0	1921.0	1428.0	-1.0	1814.0	1261.0	-1.0	1781.0	1618.0	-1.0	2135.0	1661.0	-1.0	2625.0	1098.0	-1.0	1447.0	1433.0	-1.0	2503.0	946.0	-1.0	1222.0	928.0	-1.0	1496.0	837.0	-1.0	1061.0	
734.235	998.0	-1.0	1548.0	971.0	-1.0	1304.0	957.0	-1.0	1467.0	1278.0	-1.0	1859.0	1217.0	-1.0	1987.0	1064.0	-1.0	1463.0	1311.0	-1.0	1947.0	1453.0	-1.0	1847.0	1255.0	-1.0	1774.0	1598.0	-1.0	2097.0	1674.0	-1.0	2664.0	1087.0	-1.0	1421.0	1455.0	-1.0	2554.0	959.0	-1.0	1246.0	948.0	-1.0	1536.0	853.0	-1.0	1089.0	
734.735	1006.0	-1.0	1567.0	982.0	-1.0	1327.0	964.0	-1.0	1482.0	1285.0	-1.0	1869.0	1226.0	-1.0	2006.0	1054.0	-1.0	1440.0	1317.0	-1.0	1963.0	1464.0	-1.0	1856.0	1248.0	-1.0	1765.0	1578.0	-1.0	2069.0	1676.0	-1.0	2674.0	1077.0	-1.0	1403.0	1468.0	-1.0	2585.0	965.0	-1.0	1255.0	956.0	-1.0	1556.0	863.0	-1.0	1104.0	
735.234	1009.0	-1.0	1573.0	988.0	-1.0	1337.0	967.0	-1.0	1489.0	1286.0	-1.0	1870.0	1226.0	-1.0	2008.0	1044.0	-1.0	1420.0	1319.0	-1.0	1968.0	1459.0	-1.0	1847.0	1242.0	-1.0	1759.0	1565.0	-1.0	2049.0	1675.0	-1.0	2674.0	1070.0	-1.0	1390.0	1474.0	-1.0	2598.0	967.0	-1.0	1259.0	960.0	-1.0	1563.0	867.0	-1.0	1109.0	
735.734	1010.0	-1.0	1573.0	990.0	-1.0	1340.0	968.0	-1.0	1490.0	1286.0	-1.0	1868.0	1224.0	-1.0	2002.0	1037.0	-1.0	1406.0	1316.0	-1.0	1965.0	1452.0	-1.0	1834.0	1237.0	-1.0	1750.0	1555.0	-1.0	2035.0	1670.0	-1.0	2660.0	1064.0	-1.0	1380.0	1473.0	-1.0	2595.0	966.0	-1.0	1255.0	959.0	-1.0	1559.0	866.0	-1.0	1108.0	
736.233	1010.0	-1.0	1573.0	991.0	-1.0	1340.0	968.0	-1.0	1491.0	1285.0	-1.0	1864.0	1220.0	-1.0	1992.0	1033.0	-1.0	1396.0	1313.0	-1.0	1960.0	1444.0	-1.0	1821.0	1233.0	-1.0	1742.0	1548.0	-1.0	2024.0	1664.0	-1.0	2644.0	1058.0	-1.0	1371.0	1469.0	-1.0	2583.0	962.0	-1.0	1248.0	954.0	-1.0	1550.0	863.0	-1.0	1101.0	
736.732	1008.0	-1.0	1569.0	988.0	-1.0	1336.0	966.0	-1.0	1489.0	1281.0	-1.0	1855.0	1216.0	-1.0	1986.0	1030.0	-1.0	1391.0	1310.0	-1.0	1954.0	1437.0	-1.0	1811.0	1230.0	-1.0	1738.0	1541.0	-1.0	2015.0	1659.0	-1.0	2638.0	1055.0	-1.0	1365.0	1465.0	-1.0	2573.0	960.0	-1.0	1242.0	954.0	-1.0	1545.0	861.0	-1.0	1097.0	
737.231	1006.0	-1.0	1564.0	985.0	-1.0	1329.0	965.0	-1.0	1485.0	1278.0	-1.0	1847.0	1214.0	-1.0	1976.0	1028.0	-1.0	1389.0	1306.0	-1.0	1946.0	1435.0	-1.0	1809.0	1229.0	-1.0	1739.0	1541.0	-1.0	2018.0	1656.0	-1.0	2633.0	1054.0	-1.0	1366.0	1457.0	-1.0	2556.0	958.0	-1.0	1238.0	951.0	-1.0	1543.0	860.0	-1.0	1093.0	
737.731	1008.0	-1.0	1565.0	985.0	-1.0	1327.0	965.0	-1.0	1485.0	1276.0	-1.0	1840.0	1213.0	-1.0	1974.0	1028.0	-1.0	1389.0	1303.0	-1.0	1941.0	1439.0	-1.0	1815.0	1229.0	-1.0	1742.0	1542.0	-1.0	2022.0	1657.0	-1.0	2632.0	1057.0	-1.0	1373.0	1452.0	-1.0	2545.0	957.0	-1.0	1235.0	950.0	-1.0	1541.0	859.0	-1.0	1091.0	
738.231	1008.0	-1.0	1565.0	984.0	-1.0	1323.0	965.0	-1.0	1484.0	1274.0	-1.0	1837.0	1214.0	-1.0	1980.0	1029.0	-1.0	1391.0	1300.0	-1.0	1942.0	1441.0	-1.0	1822.0	1232.0	-1.0	1748.0	1544.0	-1.0	2028.0	1660.0	-1.0	2639.0	1060.0	-1.0	1379.0	1448.0	-1.0	2538.0	956.0	-1.0	1234.0	949.0	-1.0	1539.0	858.0	-1.0	1090.0	
738.730	1010.0	-1.0	1571.0	982.0	-1.0	1322.0	965.0	-1.0	1487.0	1274.0	-1.0	1840.0	1216.0	-1.0	1989.0	1031.0	-1.0	1397.0	1300.0	-1.0	1947.0	1448.0	-1.0	1835.0	1236.0	-1.0	1758.0	1550.0	-1.0	2041.0	1663.0	-1.0	2648.0	1064.0	-1.0	1389.0	1446.0	-1.0	2533.0	956.0	-1.0	1233.0	947.0	-1.0	1536.0	857.0	-1.0	1089.0	
739.229	1012.0	-1.0	1577.0	982.0	-1.0	1323.0	964.0	-1.0	1490.0	1275.0	-1.0	1844.0	1219.0	-1.0	1999.0	1035.0	-1.0	1407.0	1301.0	-1.0	1956.0	1456.0	-1.0	1854.0	1242.0	-1.0	1774.0	1559.0	-1.0	2061.0	1669.0	-1.0	2664.0	1070.0	-1.0	1404.0	1445.0	-1.0	2532.0	957.0	-1.0	1237.0	948.0	-1.0	1537.0	857.0	-1.0	1089.0	
739.728	1012.0	-1.0	1581.0	981.0	-1.0	1324.0	965.0	-1.0	1492.0	1276.0	-1.0	1848.0	1221.0	-1.0	2010.0	1039.0	-1.0	1418.0	1302.0	-1.0	1965.0	1466.0	-1.0	1876.0	1246.0	-1.0	1789.0	1568.0	-1.0	2084.0	1674.0	-1.0	2681.0	1076.0	-1.0	1418.0	1443.0	-1.0	2534.0	957.0	-1.0	1241.0	947.0	-1.0	1539.0	858.0	-1.0	1091.0	
740.227	1013.0	-1.0	1583.0	980.0	-1.0	1324.0	964.0	-1.0	1492.0	1277.0	-1.0	1851.0	1224.0	-1.0	2019.0	1043.0	-1.0	1429.0	1304.0	-1.0	1975.0	1477.0	-1.0	1898.0	1250.0	-1.0	1800.0	1576.0	-1.0	2103.0	1678.0	-1.0	2695.0	1081.0	-1.0	1429.0	1442.0	-1.0	2532.0	957.0	-1.0	1243.0	947.0	-1.0	1539.0	856.0	-1.0	1092.0	
740.727	1011.0	-1.0	1581.0	979.0	-1.0	1321.0	963.0	-1.0	1490.0	1276.0	-1.0	1853.0	1226.0	-1.0	2026.0	1047.0	-1.0	1438.0	1305.0	-1.0	1980.0	1488.0	-1.0	1918.0	1252.0	-1.0	1805.0	1582.0	-1.0	2115.0	1678.0	-1.0	2699.0	1083.0	-1.0	1435.0	1438.0	-1.0	2528.0	957.0	-1.0	1242.0	945.0	-1.0	1537.0	855.0	-1.0	1091.0	
741.226	1011.0	-1.0	1580.0	978.0	-1.0	1320.0	962.0	-1.0	1488.0	1276.0	-1.0	1852.0	1228.0	-1.0	2032.0	1051.0	-1.0	1444.0	1307.0	-1.0	1984.0	1496.0	-1.0	1935.0	1252.0	-1.0	1803.0	1583.0	-1.0	2118.0	1677.0	-1.0	2694.0	1083.0	-1.0	1436.0	1434.0	-1.0	2519.0	955.0	-1.0	1239.0	943.0	-1.0	1534.0	854.0	-1.0	1088.0	
741.725	1010.0	-1.0	1580.0	977.0	-1.0	1317.0	961.0	-1.0	1487.0	1276.0	-1.0	1853.0	1228.0	-1.0	2036.0	1054.0	-1.0	1451.0	1307.0	-1.0	1988.0	1503.0	-1.0	1948.0	1251.0	-1.0	1799.0	1583.0	-1.0	2117.0	1674.0	-1.0	2686.0	1082.0	-1.0	1435.0	1431.0	-1.0	2510.0	953.0	-1.0	1236.0	941.0	-1.0	1529.0	852.0	-1.0	1086.0	
742.224	1009.0	-1.0	1577.0	976.0	-1.0	1315.0	959.0	-1.0	1485.0	1273.0	-1.0	1850.0	1228.0	-1.0	2036.0	1056.0	-1.0	1456.0	1305.0	-1.0	1985.0	1505.0	-1.0	1952.0	1248.0	-1.0	1796.0	1581.0	-1.0	2115.0	1669.0	-1.0	2677.0	1080.0	-1.0	1432.0	1428.0	-1.0	2505.0	951.0	-1.0	1235.0	940.0	-1.0	1527.0	852.0	-1.0	1085.0	
742.723	1007.0	-1.0	1571.0	974.0	-1.0	1310.0	958.0	-1.0	1481.0	1271.0	-1.0	1847.0	1226.0	-1.0	2030.0	1057.0	-1.0	1457.0	1303.0	-1.0	1977.0	1503.0	-1.0	1949.0	1246.0	-1.0	1790.0	1577.0	-1.0	2110.0	1665.0	-1.0	2666.0	1079.0	-1.0	1430.0	1425.0	-1.0	2500.0	951.0	-1.0	1234.0	938.0	-1.0	1525.0	850.0	-1.0	1084.0	
743.222	1005.0	-1.0	1565.0	972.0	-1.0	1306.0	956.0	-1.0	1477.0	1270.0	-1.0	1844.0	1223.0	-1.0	2024.0	1057.0	-1.0	1457.0	1299.0	-1.0	1969.0	1498.0	-1.0	1942.0	1243.0	-1.0	1783.0	1575.0	-1.0	2104.0	1661.0	-1.0	2658.0	1077.0	-1.0	1428.0	1424.0	-1.0	2495.0	950.0	-1.0	1232.0	937.0	-1.0	1521.0	849.0	-1.0	1084.0	
743.721	1004.0	-1.0	1566.0	971.0	-1.0	1307.0	956.0	-1.0	1477.0	1270.0	-1.0	1846.0	1222.0	-1.0	2021.0	1059.0	-1.0	1461.0	1296.0	-1.0	1963.0	1494.0	-1.0	1938.0	1242.0	-1.0	1780.0	1574.0	-1.0	2103.0	1661.0	-1.0	2653.0	1077.0	-1.0	1429.0	1422.0	-1.0	2492.0	949.0	-1.0	1233.0	937.0	-1.0	1520.0	849.0	-1.0	1085.0	
744.220	1004.0	-1.0	1566.0	971.0	-1.0	1308.0	955.0	-1.0	1477.0	1271.0	-1.0	1848.0	1220.0	-1.0	2018.0	1058.0	-1.0	1462.0	1294.0	-1.0	1958.0	1491.0	-1.0	1932.0	1240.0	-1.0	1778.0	1573.0	-1.0	2102.0	1659.0	-1.0	2655.0	1077.0	-1.0	1429.0	1423.0	-1.0	2496.0	951.0	-1.0	1237.0	938.0	-1.0	1523.0	850.0	-1.0	1090.0	
744.719	1003.0	-1.0	1563.0	970.0	-1.0	1306.0	955.0	-1.0	1476.0	1270.0	-1.0	1849.0	1218.0	-1.0	2014.0	1058.0	-1.0	1460.0	1291.0	-1.0	1950.0	1486.0	-1.0	1925.0	1238.0	-1.0	1773.0	1572.0	-1.0	2101.0	1657.0	-1.0	2651.0	1076.0	-1.0	1428.0	1423.0	-1.0	2497.0	950.0	-1.0	1238.0	938.0	-1.0	1525.0	852.0	-1.0	1093.0	
745.218	1003.0	-1.0	1566.0	971.0	-1.0	1307.0	955.0	-1.0	1478.0	1272.0	-1.0	1851.0	1217.0	-1.0	2009.0	1057.0	-1.0	1459.0	1288.0	-1.0	1945.0	1483.0	-1.0	1919.0	1236.0	-1.0	1769.0	1572.0	-1.0	2100.0	1654.0	-1.0	2646.0	1074.0	-1.0	1427.0	1422.0	-1.0	2494.0	949.0	-1.0	1236.0	937.0	-1.0	1522.0	852.0	-1.0	1094.0	
745.717	1002.0	-1.0	1565.0	970.0	-1.0	1307.0	954.0	-1.0	1477.0	1271.0	-1.0	1850.0	1214.0	-1.0	2006.0	1057.0	-1.0	1458.0	1285.0	-1.0	1940.0	1478.0	-1.0	1913.0	1234.0	-1.0	1767.0	1572.0	-1.0	2101.0	1653.0	-1.0	2645.0	1073.0	-1.0	1426.0	1421.0	-1.0	2495.0	950.0	-1.0	1237.0	936.0	-1.0	1524.0	851.0	-1.0	1094.0	
746.216	1001.0	-1.0	1563.0	970.0	-1.0	1304.0	953.0	-1.0	1475.0	1269.0	-1.0	1847.0	1213.0	-1.0	2002.0	1056.0	-1.0	1457.0	1284.0	-1.0	1934.0	1475.0	-1.0	1907.0	1233.0	-1.0	1765.0	1572.0	-1.0	2100.0	1651.0	-1.0	2643.0	1073.0	-1.0	1425.0	1419.0	-1.0	2493.0	948.0	-1.0	1235.0	935.0	-1.0	1523.0	850.0	-1.0	1093.0	
746.715	1002.0	-1.0	1567.0	968.0	-1.0	1305.0	953.0	-1.0	1476.0	1269.0	-1.0	1847.0	1212.0	-1.0	2002.0	1057.0	-1.0	1458.0	1284.0	-1.0	1934.0	1474.0	-1.0	1907.0	1233.0	-1.0	1764.0	1572.0	-1.0	2100.0	1650.0	-1.0	2642.0	1073.0	-1.0	1425.0	1417.0	-1.0	2490.0	947.0	-1.0	1233.0	933.0	-1.0	1520.0	850.0	-1.0	1091.0	
747.214	1004.0	-1.0	1571.0	970.0	-1.0	1307.0	953.0	-1.0	1478.0	1270.0	-1.0	1850.0	1214.0	-1.0	2008.0	1058.0	-1.0	1457.0	1285.0	-1.0	1936.0	1475.0	-1.0	1909.0	1233.0	-1.0	1763.0	1567.0	-1.0	2090.0	1654.0	-1.0	2654.0	1070.0	-1.0	1422.0	1418.0	-1.0	2496.0	950.0	-1.0	1240.0	938.0	-1.0	1531.0	852.0	-1.0	1098.0	
747.713	1003.0	-1.0	1570.0	970.0	-1.0	1307.0	953.0	-1.0	1477.0	1270.0	-1.0	1849.0	1215.0	-1.0	2009.0	1057.0	-1.0	1457.0	1284.0	-1.0	1934.0	1477.0	-1.0	1908.0	1228.0	-1.0	1755.0	1559.0	-1.0	2074.0	1650.0	-1.0	2648.0	1067.0	-1.0	1414.0	1419.0	-1.0	2501.0	952.0	-1.0	1245.0	940.0	-1.0	1539.0	856.0	-1.0	1104.0	
748.212	1004.0	-1.0	1573.0	972.0	-1.0	1309.0	954.0	-1.0	1479.0	1272.0	-1.0	1853.0	1217.0	-1.0	2013.0	1057.0	-1.0	1455.0	1286.0	-1.0	1936.0	1479.0	-1.0	1908.0	1226.0	-1.0	1751.0	1556.0	-1.0	2065.0	1647.0	-1.0	2644.0	1064.0	-1.0	1410.0	1422.0	-1.0	2509.0	955.0	-1.0	1248.0	941.0	-1.0	1544.0	858.0	-1.0	1109.0	
748.711	994.0	-1.0	1550.0	964.0	-1.0	1297.0	948.0	-1.0	1468.0	1267.0	-1.0	1841.0	1221.0	-1.0	2023.0	1054.0	-1.0	1447.0	1291.0	-1.0	1948.0	1475.0	-1.0	1898.0	1230.0	-1.0	1758.0	1555.0	-1.0	2063.0	1653.0	-1.0	2657.0	1065.0	-1.0	1411.0	1429.0	-1.0	2527.0	958.0	-1.0	1255.0	944.0	-1.0	1551.0	861.0	-1.0	1115.0	
749.210	990.0	-1.0	1543.0	964.0	-1.0	1299.0	948.0	-1.0	1467.0	1267.0	-1.0	1842.0	1222.0	-1.0	2026.0	1049.0	-1.0	1438.0	1296.0	-1.0	1961.0	1466.0	-1.0	1882.0	1232.0	-1.0	1766.0	1556.0	-1.0	2061.0	1657.0	-1.0	2667.0	1067.0	-1.0	1414.0	1435.0	-1.0	2540.0	959.0	-1.0	1258.0	944.0	-1.0	1553.0	862.0	-1.0	1118.0	
749.709	992.0	-1.0	1545.0	969.0	-1.0	1308.0	950.0	-1.0	1470.0	1270.0	-1.0	1847.0	1220.0	-1.0	2019.0	1047.0	-1.0	1432.0	1300.0	-1.0	1964.0	1459.0	-1.0	1866.0	1232.0	-1.0	1764.0	1556.0	-1.0	2059.0	1654.0	-1.0	2658.0	1067.0	-1.0	1412.0	1434.0	-1.0	2540.0	958.0	-1.0	1256.0	942.0	-1.0	1547.0	861.0	-1.0	1116.0	
750.208	994.0	-1.0	1546.0	972.0	-1.0	1311.0	951.0	-1.0	1471.0	1273.0	-1.0	1851.0	1216.0	-1.0	2007.0	1046.0	-1.0	1428.0	1301.0	-1.0	1959.0	1451.0	-1.0	1851.0	1230.0	-1.0	1755.0	1555.0	-1.0	2053.0	1647.0	-1.0	2638.0	1065.0	-1.0	1408.0	1431.0	-1.0	2531.0	954.0	-1.0	1249.0	937.0	-1.0	1537.0	859.0	-1.0	1112.0	
750.707	995.0	-1.0	1546.0	973.0	-1.0	1311.0	952.0	-1.0	1470.0	1275.0	-1.0	1852.0	1211.0	-1.0	1994.0	1046.0	-1.0	1428.0	1300.0	-1.0	1951.0	1444.0	-1.0	1837.0	1227.0	-1.0	1747.0	1554.0	-1.0	2049.0	1641.0	-1.0	2618.0	1062.0	-1.0	1404.0	1427.0	-1.0	2518.0	950.0	-1.0	1241.0	934.0	-1.0	1528.0	857.0	-1.0	1107.0	
751.206	993.0	-1.0	1542.0	972.0	-1.0	1309.0	952.0	-1.0	1469.0	1275.0	-1.0	1852.0	1207.0	-1.0	1980.0	1046.0	-1.0	1427.0	1296.0	-1.0	1939.0	1435.0	-1.0	1822.0	1225.0	-1.0	1739.0	1553.0	-1.0	2047.0	1635.0	-1.0	2602.0	1061.0	-1.0	1400.0	1425.0	-1.0	2511.0	948.0	-1.0	1236.0	931.0	-1.0	1522.0	854.0	-1.0	1104.0	
751.705	992.0	-1.0	1535.0	971.0	-1.0	1305.0	950.0	-1.0	1464.0	1274.0	-1.0	1849.0	1201.0	-1.0	1966.0	1044.0	-1.0	1425.0	1292.0	-1.0	1923.0	1426.0	-1.0	1805.0	1222.0	-1.0	1729.0	1551.0	-1.0	2045.0	1629.0	-1.0	2587.0	1059.0	-1.0	1397.0	1422.0	-1.0	2503.0	946.0	-1.0	1231.0	928.0	-1.0	1516.0	853.0	-1.0	1101.0	
752.204	990.0	-1.0	1535.0	970.0	-1.0	1303.0	950.0	-1.0	1464.0	1275.0	-1.0	1852.0	1199.0	-1.0	1957.0	1045.0	-1.0	1426.0	1289.0	-1.0	1912.0	1419.0	-1.0	1793.0	1220.0	-1.0	1723.0	1552.0	-1.0	2046.0	1626.0	-1.0	2576.0	1059.0	-1.0	1397.0	1420.0	-1.0	2497.0	944.0	-1.0	1228.0	925.0	-1.0	1509.0	852.0	-1.0	1100.0	
752.704	990.0	-1.0	1532.0	970.0	-1.0	1301.0	950.0	-1.0	1463.0	1276.0	-1.0	1853.0	1197.0	-1.0	1950.0	1046.0	-1.0	1427.0	1287.0	-1.0	1905.0	1414.0	-1.0	1784.0	1220.0	-1.0	1721.0	1555.0	-1.0	2050.0	1626.0	-1.0	2575.0	1059.0	-1.0	1399.0	1419.0	-1.0	2496.0	944.0	-1.0	1229.0	925.0	-1.0	1508.0	851.0	-1.0	1100.0	
753.203	990.0	-1.0	1529.0	968.0	-1.0	1300.0	950.0	-1.0	1462.0	1276.0	-1.0	1855.0	1196.0	-1.0	1947.0	1046.0	-1.0	1429.0	1287.0	-1.0	1902.0	1411.0	-1.0	1778.0	1220.0	-1.0	1721.0	1557.0	-1.0	2053.0	1627.0	-1.0	2576.0	1059.0	-1.0	1400.0	1418.0	-1.0	2494.0	944.0	-1.0	1229.0	923.0	-1.0	1507.0	852.0	-1.0	1100.0	
753.702	990.0	-1.0	1530.0	968.0	-1.0	1300.0	951.0	-1.0	1463.0	1278.0	-1.0	1859.0	1197.0	-1.0	1948.0	1047.0	-1.0	1432.0	1288.0	-1.0	1904.0	1410.0	-1.0	1777.0	1222.0	-1.0	1725.0	1559.0	-1.0	2058.0	1630.0	-1.0	2584.0	1062.0	-1.0	1406.0	1419.0	-1.0	2497.0	945.0	-1.0	1232.0	924.0	-1.0	1506.0	851.0	-1.0	1102.0	
754.202	989.0	-1.0	1530.0	968.0	-1.0	1299.0	952.0	-1.0	1465.0	1280.0	-1.0	1861.0	1198.0	-1.0	1951.0	1047.0	-1.0	1432.0	1290.0	-1.0	1908.0	1410.0	-1.0	1775.0	1223.0	-1.0	1726.0	1560.0	-1.0	2058.0	1630.0	-1.0	2587.0	1062.0	-1.0	1406.0	1419.0	-1.0	2499.0	947.0	-1.0	1234.0	922.0	-1.0	1507.0	851.0	-1.0	1101.0	
754.701	989.0	-1.0	1530.0	968.0	-1.0	1298.0	951.0	-1.0	1464.0	1279.0	-1.0	1863.0	1199.0	-1.0	1954.0	1048.0	-1.0	1435.0	1291.0	-1.0	1911.0	1411.0	-1.0	1775.0	1223.0	-1.0	1728.0	1559.0	-1.0	2057.0	1630.0	-1.0	2589.0	1062.0	-1.0	1408.0	1420.0	-1.0	2502.0	947.0	-1.0	1236.0	922.0	-1.0	1507.0	850.0	-1.0	1102.0	
755.200	990.0	-1.0	1536.0	967.0	-1.0	1300.0	952.0	-1.0	1467.0	1280.0	-1.0	1867.0	1202.0	-1.0	1961.0	1051.0	-1.0	1442.0	1294.0	-1.0	1919.0	1416.0	-1.0	1785.0	1227.0	-1.0	1740.0	1564.0	-1.0	2067.0	1634.0	-1.0	2603.0	1065.0	-1.0	1416.0	1421.0	-1.0	2507.0	948.0	-1.0	1240.0	923.0	-1.0	1510.0	850.0	-1.0	1102.0	
755.699	990.0	-1.0	1540.0	966.0	-1.0	1301.0	952.0	-1.0	1471.0	1281.0	-1.0	1872.0	1206.0	-1.0	1970.0	1056.0	-1.0	1452.0	1297.0	-1.0	1929.0	1425.0	-1.0	1801.0	1231.0	-1.0	1751.0	1571.0	-1.0	2080.0	1639.0	-1.0	2620.0	1069.0	-1.0	1425.0	1421.0	-1.0	2515.0	950.0	-1.0	1246.0	922.0	-1.0	1514.0	850.0	-1.0	1103.0	
756.199	991.0	-1.0	1543.0	966.0	-1.0	1302.0	953.0	-1.0	1473.0	1281.0	-1.0	1876.0	1209.0	-1.0	1980.0	1060.0	-1.0	1461.0	1302.0	-1.0	1940.0	1435.0	-1.0	1820.0	1235.0	-1.0	1761.0	1577.0	-1.0	2093.0	1642.0	-1.0	2631.0	1073.0	-1.0	1433.0	1421.0	-1.0	2521.0	950.0	-1.0	1251.0	923.0	-1.0	1517.0	851.0	-1.0	1106.0	
756.698	993.0	-1.0	1547.0	967.0	-1.0	1305.0	954.0	-1.0	1476.0	1283.0	-1.0	1882.0	1213.0	-1.0	1990.0	1063.0	-1.0	1468.0	1305.0	-1.0	1950.0	1446.0	-1.0	1838.0	1237.0	-1.0	1766.0	1583.0	-1.0	2104.0	1646.0	-1.0	2640.0	1075.0	-1.0	1439.0	1422.0	-1.0	2526.0	951.0	-1.0	1254.0	923.0	-1.0	1521.0	851.0	-1.0	1107.0	
757.198	993.0	-1.0	1552.0	969.0	-1.0	1308.0	955.0	-1.0	1480.0	1285.0	-1.0	1889.0	1216.0	-1.0	1998.0	1067.0	-1.0	1475.0	1309.0	-1.0	1958.0	1456.0	-1.0	1854.0	1239.0	-1.0	1770.0	1589.0	-1.0	2114.0	1649.0	-1.0	2647.0	1077.0	-1.0	1443.0	1422.0	-1.0	2531.0	953.0	-1.0	1258.0	924.0	-1.0	1522.0	852.0	-1.0	1111.0	
757.697	993.0	-1.0	1552.0	968.0	-1.0	1310.0	954.0	-1.0	1483.0	1287.0	-1.0	1893.0	1216.0	-1.0	2000.0	1069.0	-1.0	1481.0	1311.0	-1.0	1962.0	1460.0	-1.0	1863.0	1240.0	-1.0	1773.0	1592.0	-1.0	2122.0	1649.0	-1.0	2650.0	1077.0	-1.0	1446.0	1424.0	-1.0	2535.0	953.0	-1.0	1260.0	925.0	-1.0	1525.0	853.0	-1.0	1114.0	
758.196	992.0	-1.0	1548.0	968.0	-1.0	1310.0	954.0	-1.0	1483.0	1287.0	-1.0	1895.0	1215.0	-1.0	1995.0	1068.0	-1.0	1480.0	1310.0	-1.0	1958.0	1460.0	-1.0	1862.0	1237.0	-1.0	1768.0	1591.0	-1.0	2123.0	1646.0	-1.0	2644.0	1076.0	-1.0	1445.0	1423.0	-1.0	2536.0	953.0	-1.0	1261.0	925.0	-1.0	1525.0	853.0	-1.0	1116.0	
758.695	988.0	-1.0	1539.0	966.0	-1.0	1307.0	952.0	-1.0	1478.0	1284.0	-1.0	1892.0	1210.0	-1.0	1984.0	1067.0	-1.0	1476.0	1306.0	-1.0	1947.0	1453.0	-1.0	1852.0	1233.0	-1.0	1755.0	1586.0	-1.0	2112.0	1641.0	-1.0	2628.0	1072.0	-1.0	1438.0	1420.0	-1.0	2531.0	951.0	-1.0	1259.0	923.0	-1.0	1523.0	854.0	-1.0	1117.0	
759.194	986.0	-1.0	1534.0	966.0	-1.0	1307.0	951.0	-1.0	1476.0	1283.0	-1.0	1889.0	1209.0	-1.0	1978.0	1063.0	-1.0	1467.0	1302.0	-1.0	1938.0	1444.0	-1.0	1835.0	1228.0	-1.0	1743.0	1576.0	-1.0	2094.0	1637.0	-1.0	2617.0	1068.0	-1.0	1427.0	1418.0	-1.0	2526.0	949.0	-1.0	1255.0	923.0	-1.0	1522.0	854.0	-1.0	1119.0	
759.694	988.0	-1.0	1538.0	967.0	-1.0	1311.0	952.0	-1.0	1478.0	1283.0	-1.0	1889.0	1211.0	-1.0	1984.0	1058.0	-1.0	1458.0	1299.0	-1.0	1935.0	1439.0	-1.0	1824.0	1226.0	-1.0	1741.0	1569.0	-1.0	2082.0	1641.0	-1.0	2624.0	1065.0	-1.0	1423.0	1420.0	-1.0	2529.0	950.0	-1.0	1257.0	927.0	-1.0	1530.0	857.0	-1.0	1124.0	
760.193	990.0	-1.0	1541.0	970.0	-1.0	1313.0	953.0	-1.0	1478.0	1283.0	-1.0	1890.0	1212.0	-1.0	1983.0	1054.0	-1.0	1450.0	1297.0	-1.0	1930.0	1434.0	-1.0	1815.0	1224.0	-1.0	1736.0	1564.0	-1.0	2072.0	1640.0	-1.0	2621.0	1064.0	-1.0	1419.0	1418.0	-1.0	2528.0	949.0	-1.0	1258.0	927.0	-1.0	1534.0	857.0	-1.0	1128.0	
760.692	988.0	-1.0	1533.0	967.0	-1.0	1310.0	952.0	-1.0	1475.0	1282.0	-1.0	1887.0	1210.0	-1.0	1979.0	1051.0	-1.0	1443.0	1294.0	-1.0	1925.0	1426.0	-1.0	1803.0	1224.0	-1.0	1735.0	1560.0	-1.0	2063.0	1637.0	-1.0	2615.0	1063.0	-1.0	1417.0	1417.0	-1.0	2522.0	947.0	-1.0	1255.0	926.0	-1.0	1531.0	855.0	-1.0	1125.0	
761.191	985.0	-1.0	1527.0	965.0	-1.0	1307.0	951.0	-1.0	1472.0	1279.0	-1.0	1881.0	1207.0	-1.0	1975.0	1048.0	-1.0	1441.0	1291.0	-1.0	1922.0	1422.0	-1.0	1795.0	1226.0	-1.0	1740.0	1562.0	-1.0	2066.0	1637.0	-1.0	2616.0	1064.0	-1.0	1421.0	1413.0	-1.0	2518.0	946.0	-1.0	1255.0	925.0	-1.0	1530.0	853.0	-1.0	1122.0	
761.690	984.0	-1.0	1527.0	964.0	-1.0	1307.0	949.0	-1.0	1468.0	1275.0	-1.0	1876.0	1206.0	-1.0	1972.0	1049.0	-1.0	1441.0	1290.0	-1.0	1920.0	1421.0	-1.0	1794.0	1227.0	-1.0	1744.0	1563.0	-1.0	2070.0	1635.0	-1.0	2614.0	1066.0	-1.0	1424.0	1409.0	-1.0	2510.0	943.0	-1.0	1250.0	923.0	-1.0	1526.0	850.0	-1.0	1117.0	
762.190	987.0	-1.0	1533.0	964.0	-1.0	1307.0	948.0	-1.0	1469.0	1273.0	-1.0	1875.0	1206.0	-1.0	1973.0	1051.0	-1.0	1447.0	1290.0	-1.0	1921.0	1426.0	-1.0	1803.0	1230.0	-1.0	1749.0	1568.0	-1.0	2077.0	1635.0	-1.0	2613.0	1068.0	-1.0	1428.0	1405.0	-1.0	2500.0	939.0	-1.0	1245.0	920.0	-1.0	1520.0	847.0	-1.0	1112.0	
762.689	987.0	-1.0	1536.0	962.0	-1.0	1305.0	948.0	-1.0	1467.0	1271.0	-1.0	1870.0	1206.0	-1.0	1973.0	1055.0	-1.0	1455.0	1289.0	-1.0	1921.0	1434.0	-1.0	1816.0	1232.0	-1.0	1756.0	1573.0	-1.0	2086.0	1635.0	-1.0	2616.0	1071.0	-1.0	1435.0	1401.0	-1.0	2495.0	938.0	-1.0	1243.0	918.0	-1.0	1519.0	844.0	-1.0	1107.0	
763.189	987.0	-1.0	1537.0	961.0	-1.0	1302.0	946.0	-1.0	1462.0	1269.0	-1.0	1864.0	1206.0	-1.0	1975.0	1058.0	-1.0	1461.0	1288.0	-1.0	1920.0	1444.0	-1.0	1833.0	1235.0	-1.0	1762.0	1579.0	-1.0	2097.0	1635.0	-1.0	2619.0	1073.0	-1.0	1441.0	1398.0	-1.0	2489.0	936.0	-1.0	1239.0	918.0	-1.0	1518.0	841.0	-1.0	1103.0	
763.688	988.0	-1.0	1543.0	959.0	-1.0	1300.0	945.0	-1.0	1462.0	1267.0	-1.0	1863.0	1208.0	-1.0	1979.0	1065.0	-1.0	1474.0	1289.0	-1.0	1926.0	1455.0	-1.0	1855.0	1239.0	-1.0	1770.0	1586.0	-1.0	2112.0	1636.0	-1.0	2623.0	1078.0	-1.0	1449.0	1395.0	-1.0	2484.0	934.0	-1.0	1236.0	916.0	-1.0	1515.0	840.0	-1.0	1100.0	
764.187	988.0	-1.0	1546.0	958.0	-1.0	1298.0	944.0	-1.0	1462.0	1266.0	-1.0	1860.0	1209.0	-1.0	1983.0	1069.0	-1.0	1483.0	1289.0	-1.0	1928.0	1465.0	-1.0	1873.0	1241.0	-1.0	1778.0	1592.0	-1.0	2124.0	1638.0	-1.0	2629.0	1080.0	-1.0	1457.0	1393.0	-1.0	2483.0	933.0	-1.0	1235.0	916.0	-1.0	1515.0	838.0	-1.0	1097.0	
764.686	989.0	-1.0	1547.0	957.0	-1.0	1295.0	944.0	-1.0	1459.0	1263.0	-1.0	1856.0	1211.0	-1.0	1985.0	1071.0	-1.0	1488.0	1289.0	-1.0	1929.0	1473.0	-1.0	1887.0	1243.0	-1.0	1782.0	1597.0	-1.0	2134.0	1637.0	-1.0	2632.0	1083.0	-1.0	1462.0	1391.0	-1.0	2480.0	932.0	-1.0	1234.0	915.0	-1.0	1515.0	837.0	-1.0	1095.0	
765.185	992.0	-1.0	1554.0	956.0	-1.0	1295.0	944.0	-1.0	1463.0	1263.0	-1.0	1857.0	1212.0	-1.0	1991.0	1075.0	-1.0	1496.0	1291.0	-1.0	1933.0	1481.0	-1.0	1903.0	1246.0	-1.0	1789.0	1603.0	-1.0	2145.0	1640.0	-1.0	2640.0	1086.0	-1.0	1469.0	1389.0	-1.0	2478.0	931.0	-1.0	1233.0	915.0	-1.0	1515.0	836.0	-1.0	1094.0	
765.684	993.0	-1.0	1559.0	956.0	-1.0	1295.0	944.0	-1.0	1465.0	1263.0	-1.0	1858.0	1213.0	-1.0	1995.0	1077.0	-1.0	1499.0	1291.0	-1.0	1936.0	1486.0	-1.0	1912.0	1248.0	-1.0	1794.0	1606.0	-1.0	2154.0	1643.0	-1.0	2647.0	1087.0	-1.0	1473.0	1390.0	-1.0	2480.0	932.0	-1.0	1236.0	915.0	-1.0	1517.0	835.0	-1.0	1093.0	
766.183	993.0	-1.0	1561.0	955.0	-1.0	1293.0	944.0	-1.0	1465.0	1262.0	-1.0	1857.0	1214.0	-1.0	1996.0	1077.0	-1.0	1500.0	1291.0	-1.0	1936.0	1488.0	-1.0	1916.0	1249.0	-1.0	1797.0	1608.0	-1.0	2158.0	1643.0	-1.0	2651.0	1087.0	-1.0	1476.0	1390.0	-1.0	2481.0	931.0	-1.0	1235.0	914.0	-1.0	1518.0	835.0	-1.0	1092.0	
766.682	995.0	-1.0	1565.0	956.0	-1.0	1293.0	945.0	-1.0	1466.0	1262.0	-1.0	1857.0	1213.0	-1.0	1996.0	1078.0	-1.0	1501.0	1291.0	-1.0	1936.0	1490.0	-1.0	1919.0	1248.0	-1.0	1796.0	1608.0	-1.0	2160.0	1642.0	-1.0	2649.0	1088.0	-1.0	1477.0	1389.0	-1.0	2479.0	930.0	-1.0	1233.0	915.0	-1.0	1518.0	835.0	-1.0	1092.0	
767.181	995.0	-1.0	1568.0	954.0	-1.0	1293.0	945.0	-1.0	1467.0	1261.0	-1.0	1856.0	1213.0	-1.0	1996.0	1079.0	-1.0	1504.0	1290.0	-1.0	1936.0	1490.0	-1.0	1922.0	1248.0	-1.0	1798.0	1609.0	-1.0	2165.0	1643.0	-1.0	2650.0	1088.0	-1.0	1480.0	1389.0	-1.0	2479.0	930.0	-1.0	1233.0	915.0	-1.0	1517.0	834.0	-1.0	1091.0	
767.680	995.0	-1.0	1568.0	954.0	-1.0	1291.0	945.0	-1.0	1466.0	1260.0	-1.0	1853.0	1212.0	-1.0	1994.0	1078.0	-1.0	1502.0	1289.0	-1.0	1932.0	1488.0	-1.0	1920.0	1248.0	-1.0	1796.0	1608.0	-1.0	2164.0	1640.0	-1.0	2647.0	1088.0	-1.0	1480.0	1389.0	-1.0	2478.0	930.0	-1.0	1232.0	917.0	-1.0	1518.0	833.0	-1.0	1090.0	
768.179	996.0	-1.0	1565.0	954.0	-1.0	1289.0	944.0	-1.0	1464.0	1258.0	-1.0	1848.0	1211.0	-1.0	1988.0	1076.0	-1.0	1497.0	1286.0	-1.0	1925.0	1484.0	-1.0	1913.0	1245.0	-1.0	1789.0	1606.0	-1.0	2161.0	1637.0	-1.0	2637.0	1087.0	-1.0	1477.0	1389.0	-1.0	2474.0	929.0	-1.0	1228.0	917.0	-1.0	1517.0	833.0	-1.0	1089.0	
768.679	996.0	-1.0	1567.0	953.0	-1.0	1289.0	945.0	-1.0	1464.0	1258.0	-1.0	1847.0	1208.0	-1.0	1981.0	1075.0	-1.0	1494.0	1284.0	-1.0	1919.0	1478.0	-1.0	1903.0	1244.0	-1.0	1783.0	1605.0	-1.0	2157.0	1635.0	-1.0	2627.0	1085.0	-1.0	1475.0	1388.0	-1.0	2469.0	928.0	-1.0	1224.0	916.0	-1.0	1515.0	832.0	-1.0	1088.0	
769.178	995.0	-1.0	1564.0	953.0	-1.0	1287.0	943.0	-1.0	1462.0	1257.0	-1.0	1843.0	1205.0	-1.0	1974.0	1073.0	-1.0	1491.0	1283.0	-1.0	1912.0	1471.0	-1.0	1892.0	1243.0	-1.0	1778.0	1604.0	-1.0	2156.0	1632.0	-1.0	2621.0	1084.0	-1.0	1474.0	1388.0	-1.0	2469.0	927.0	-1.0	1223.0	916.0	-1.0	1516.0	833.0	-1.0	1087.0	
769.677	993.0	-1.0	1560.0	951.0	-1.0	1283.0	943.0	-1.0	1459.0	1254.0	-1.0	1838.0	1203.0	-1.0	1966.0	1070.0	-1.0	1486.0	1281.0	-1.0	1905.0	1465.0	-1.0	1880.0	1241.0	-1.0	1773.0	1602.0	-1.0	2152.0	1631.0	-1.0	2613.0	1083.0	-1.0	1471.0	1389.0	-1.0	2467.0	927.0	-1.0	1222.0	916.0	-1.0	1515.0	832.0	-1.0	1087.0	
770.176	992.0	-1.0	1555.0	951.0	-1.0	1281.0	943.0	-1.0	1456.0	1255.0	-1.0	1836.0	1200.0	-1.0	1959.0	1068.0	-1.0	1478.0	1279.0	-1.0	1897.0	1458.0	-1.0	1867.0	1239.0	-1.0	1767.0	1599.0	-1.0	2146.0	1627.0	-1.0	2603.0	1082.0	-1.0	1466.0	1388.0	-1.0	2462.0	927.0	-1.0	1218.0	916.0	-1.0	1512.0	832.0	-1.0	1084.0	
770.675	992.0	-1.0	1555.0	951.0	-1.0	1280.0	943.0	-1.0	1455.0	1253.0	-1.0	1834.0	1200.0	-1.0	1955.0	1066.0	-1.0	1476.0	1278.0	-1.0	1892.0	1452.0	-1.0	1858.0	1239.0	-1.0	1764.0	1598.0	-1.0	2144.0	1627.0	-1.0	2601.0	1082.0	-1.0	1465.0	1388.0	-1.0	2461.0	927.0	-1.0	1217.0	917.0	-1.0	1510.0	832.0	-1.0	1084.0	
771.174	992.0	-1.0	1554.0	951.0	-1.0	1279.0	943.0	-1.0	1452.0	1252.0	-1.0	1828.0	1198.0	-1.0	1948.0	1064.0	-1.0	1471.0	1276.0	-1.0	1886.0	1448.0	-1.0	1851.0	1236.0	-1.0	1758.0	1595.0	-1.0	2138.0	1625.0	-1.0	2593.0	1079.0	-1.0	1461.0	1388.0	-1.0	2458.0	926.0	-1.0	1214.0	916.0	-1.0	1510.0	832.0	-1.0	1083.0	
771.674	992.0	-1.0	1550.0	950.0	-1.0	1277.0	942.0	-1.0	1447.0	1249.0	-1.0	1822.0	1196.0	-1.0	1941.0	1063.0	-1.0	1465.0	1275.0	-1.0	1878.0	1445.0	-1.0	1844.0	1233.0	-1.0	1749.0	1592.0	-1.0	2130.0	1621.0	-1.0	2580.0	1077.0	-1.0	1454.0	1388.0	-1.0	2452.0	925.0	-1.0	1211.0	916.0	-1.0	1506.0	830.0	-1.0	1081.0	
772.173	992.0	-1.0	1550.0	950.0	-1.0	1276.0	942.0	-1.0	1445.0	1249.0	-1.0	1820.0	1195.0	-1.0	1938.0	1060.0	-1.0	1462.0	1274.0	-1.0	1876.0	1442.0	-1.0	1838.0	1233.0	-1.0	1746.0	1591.0	-1.0	2125.0	1621.0	-1.0	2577.0	1077.0	-1.0	1453.0	1386.0	-1.0	2447.0	926.0	-1.0	1210.0	914.0	-1.0	1502.0	830.0	-1.0	1078.0	
772.672	990.0	-1.0	1546.0	949.0	-1.0	1275.0	942.0	-1.0	1444.0	1249.0	-1.0	1821.0	1195.0	-1.0	1936.0	1059.0	-1.0	1456.0	1275.0	-1.0	1875.0	1438.0	-1.0	1829.0	1233.0	-1.0	1746.0	1590.0	-1.0	2123.0	1621.0	-1.0	2577.0	1077.0	-1.0	1452.0	1387.0	-1.0	2446.0	926.0	-1.0	1211.0	913.0	-1.0	1499.0	829.0	-1.0	1078.0	
773.171	986.0	-1.0	1534.0	947.0	-1.0	1271.0	941.0	-1.0	1442.0	1250.0	-1.0	1821.0	1194.0	-1.0	1936.0	1056.0	-1.0	1449.0	1275.0	-1.0	1874.0	1433.0	-1.0	1817.0	1233.0	-1.0	1743.0	1588.0	-1.0	2118.0	1622.0	-1.0	2578.0	1078.0	-1.0	1451.0	1387.0	-1.0	2446.0	927.0	-1.0	1214.0	911.0	-1.0	1497.0	830.0	-1.0	1079.0	
773.670	982.0	-1.0	1519.0	945.0	-1.0	1268.0	940.0	-1.0	1438.0	1249.0	-1.0	1820.0	1196.0	-1.0	1936.0	1053.0	-1.0	1444.0	1277.0	-1.0	1878.0	1429.0	-1.0	1809.0	1233.0	-1.0	1742.0	1589.0	-1.0	2116.0	1624.0	-1.0	2578.0	1078.0	-1.0	1450.0	1388.0	-1.0	2446.0	929.0	-1.0	1215.0	911.0	-1.0	1494.0	830.0	-1.0	1080.0	
774.169	974.0	-1.0	1501.0	942.0	-1.0	1264.0	938.0	-1.0	1432.0	1247.0	-1.0	1815.0	1195.0	-1.0	1935.0	1051.0	-1.0	1438.0	1278.0	-1.0	1881.0	1424.0	-1.0	1799.0	1234.0	-1.0	1743.0	1589.0	-1.0	2115.0	1624.0	-1.0	2577.0	1079.0	-1.0	1450.0	1388.0	-1.0	2449.0	930.0	-1.0	1217.0	911.0	-1.0	1494.0	831.0	-1.0	1082.0	
774.668	968.0	-1.0	1483.0	941.0	-1.0	1261.0	936.0	-1.0	1426.0	1244.0	-1.0	1809.0	1194.0	-1.0	1932.0	1049.0	-1.0	1433.0	1279.0	-1.0	1880.0	1419.0	-1.0	1790.0	1234.0	-1.0	1742.0	1587.0	-1.0	2110.0	1622.0	-1.0	2571.0	1079.0	-1.0	1449.0	1388.0	-1.0	2447.0	929.0	-1.0	1218.0	909.0	-1.0	1491.0	830.0	-1.0	1082.0	
775.167	968.0	-1.0	1485.0	942.0	-1.0	1263.0	936.0	-1.0	1427.0	1243.0	-1.0	1809.0	1194.0	-1.0	1931.0	1050.0	-1.0	1435.0	1278.0	-1.0	1880.0	1420.0	-1.0	1793.0	1233.0	-1.0	1738.0	1588.0	-1.0	2109.0	1619.0	-1.0	2563.0	1078.0	-1.0	1447.0	1386.0	-1.0	2443.0	929.0	-1.0	1217.0	910.0	-1.0	1490.0	830.0	-1.0	1082.0	
775.666	971.0	-1.0	1490.0	943.0	-1.0	1264.0	936.0	-1.0	1427.0	1243.0	-1.0	1808.0	1195.0	-1.0	1931.0	1053.0	-1.0	1440.0	1279.0	-1.0	1880.0	1425.0	-1.0	1801.0	1232.0	-1.0	1737.0	1587.0	-1.0	2109.0	1617.0	-1.0	2558.0	1078.0	-1.0	1448.0	1385.0	-1.0	2444.0	930.0	-1.0	1219.0	911.0	-1.0	1493.0	830.0	-1.0	1082.0	
776.165	973.0	-1.0	1495.0	944.0	-1.0	1264.0	937.0	-1.0	1427.0	1243.0	-1.0	1806.0	1195.0	-1.0	1932.0	1057.0	-1.0	1445.0	1280.0	-1.0	1880.0	1432.0	-1.0	1811.0	1232.0	-1.0	1736.0	1589.0	-1.0	2110.0	1616.0	-1.0	2555.0	1079.0	-1.0	1449.0	1385.0	-1.0	2444.0	930.0	-1.0	1220.0	911.0	-1.0	1494.0	831.0	-1.0	1084.0	
776.664	977.0	-1.0	1506.0	944.0	-1.0	1266.0	938.0	-1.0	1430.0	1243.0	-1.0	1810.0	1198.0	-1.0	1938.0	1061.0	-1.0	1454.0	1280.0	-1.0	1882.0	1440.0	-1.0	1827.0	1232.0	-1.0	1735.0	1584.0	-1.0	2098.0	1617.0	-1.0	2560.0	1078.0	-1.0	1446.0	1385.0	-1.0	2444.0	930.0	-1.0	1222.0	913.0	-1.0	1499.0	832.0	-1.0	1087.0	
777.163	979.0	-1.0	1514.0	944.0	-1.0	1269.0	939.0	-1.0	1432.0	1246.0	-1.0	1815.0	1199.0	-1.0	1938.0	1065.0	-1.0	1462.0	1280.0	-1.0	1884.0	1447.0	-1.0	1839.0	1231.0	-1.0	1734.0	1582.0	-1.0	2096.0	1612.0	-1.0	2552.0	1077.0	-1.0	1447.0	1383.0	-1.0	2445.0	932.0	-1.0	1225.0	914.0	-1.0	1502.0	832.0	-1.0	1087.0	
777.663	981.0	-1.0	1519.0	944.0	-1.0	1267.0	939.0	-1.0	1430.0	1247.0	-1.0	1817.0	1198.0	-1.0	1937.0	1068.0	-1.0	1468.0	1279.0	-1.0	1882.0	1452.0	-1.0	1847.0	1231.0	-1.0	1736.0	1584.0	-1.0	2100.0	1610.0	-1.0	2548.0	1079.0	-1.0	1451.0	1382.0	-1.0	2443.0	931.0	-1.0	1225.0	913.0	-1.0	1501.0	830.0	-1.0	1085.0	
778.163	983.0	-1.0	1526.0	943.0	-1.0	1269.0	940.0	-1.0	1432.0	1249.0	-1.0	1824.0	1198.0	-1.0	1938.0	1071.0	-1.0	1475.0	1278.0	-1.0	1883.0	1455.0	-1.0	1855.0	1235.0	-1.0	1743.0	1590.0	-1.0	2111.0	1611.0	-1.0	2553.0	1083.0	-1.0	1460.0	1380.0	-1.0	2441.0	931.0	-1.0	1225.0	911.0	-1.0	1499.0	830.0	-1.0	1084.0	
778.662	984.0	-1.0	1530.0	943.0	-1.0	1269.0	939.0	-1.0	1433.0	1250.0	-1.0	1827.0	1197.0	-1.0	1938.0	1072.0	-1.0	1479.0	1278.0	-1.0	1883.0	1457.0	-1.0	1857.0	1237.0	-1.0	1748.0	1595.0	-1.0	2121.0	1612.0	-1.0	2557.0	1085.0	-1.0	1465.0	1379.0	-1.0	2441.0	931.0	-1.0	1226.0	911.0	-1.0	1499.0	828.0	-1.0	1083.0	
779.161	984.0	-1.0	1531.0	942.0	-1.0	1268.0	940.0	-1.0	1433.0	1251.0	-1.0	1828.0	1196.0	-1.0	1937.0	1073.0	-1.0	1480.0	1276.0	-1.0	1881.0	1455.0	-1.0	1855.0	1238.0	-1.0	1750.0	1597.0	-1.0	2126.0	1612.0	-1.0	2555.0	1087.0	-1.0	1469.0	1377.0	-1.0	2439.0	930.0	-1.0	1226.0	911.0	-1.0	1497.0	827.0	-1.0	1081.0	
779.660	985.0	-1.0	1536.0	941.0	-1.0	1268.0	940.0	-1.0	1436.0	1252.0	-1.0	1832.0	1196.0	-1.0	1937.0	1074.0	-1.0	1482.0	1275.0	-1.0	1881.0	1455.0	-1.0	1855.0	1238.0	-1.0	1750.0	1597.0	-1.0	2127.0	1612.0	-1.0	2554.0	1088.0	-1.0	1469.0	1375.0	-1.0	2436.0	929.0	-1.0	1224.0	909.0	-1.0	1496.0	826.0	-1.0	1080.0	
780.159	986.0	-1.0	1538.0	941.0	-1.0	1268.0	940.0	-1.0	1437.0	1251.0	-1.0	1832.0	1195.0	-1.0	1937.0	1075.0	-1.0	1482.0	1274.0	-1.0	1880.0	1453.0	-1.0	1854.0	1238.0	-1.0	1749.0	1597.0	-1.0	2127.0	1611.0	-1.0	2554.0	1087.0	-1.0	1469.0	1375.0	-1.0	2437.0	930.0	-1.0	1225.0	910.0	-1.0	1497.0	826.0	-1.0	1081.0	
780.658	984.0	-1.0	1536.0	940.0	-1.0	1266.0	941.0	-1.0	1435.0	1251.0	-1.0	1830.0	1194.0	-1.0	1933.0	1072.0	-1.0	1479.0	1272.0	-1.0	1875.0	1448.0	-1.0	1845.0	1236.0	-1.0	1745.0	1595.0	-1.0	2121.0	1609.0	-1.0	2549.0	1085.0	-1.0	1465.0	1374.0	-1.0	2436.0	929.0	-1.0	1225.0	909.0	-1.0	1496.0	825.0	-1.0	1079.0	
781.158	983.0	-1.0	1532.0	939.0	-1.0	1263.0	941.0	-1.0	1433.0	1249.0	-1.0	1827.0	1192.0	-1.0	1929.0	1071.0	-1.0	1475.0	1269.0	-1.0	1869.0	1443.0	-1.0	1835.0	1234.0	-1.0	1739.0	1590.0	-1.0	2113.0	1606.0	-1.0	2540.0	1083.0	-1.0	1461.0	1373.0	-1.0	2433.0	928.0	-1.0	1221.0	909.0	-1.0	1494.0	824.0	-1.0	1077.0	
781.657	984.0	-1.0	1532.0	939.0	-1.0	1263.0	940.0	-1.0	1433.0	1249.0	-1.0	1827.0	1191.0	-1.0	1927.0	1071.0	-1.0	1475.0	1269.0	-1.0	1868.0	1439.0	-1.0	1829.0	1234.0	-1.0	1737.0	1589.0	-1.0	2111.0	1605.0	-1.0	2534.0	1083.0	-1.0	1459.0	1372.0	-1.0	2429.0	927.0	-1.0	1219.0	908.0	-1.0	1491.0	824.0	-1.0	1077.0	
782.157	982.0	-1.0	1531.0	938.0	-1.0	1262.0	940.0	-1.0	1433.0	1248.0	-1.0	1828.0	1190.0	-1.0	1924.0	1071.0	-1.0	1476.0	1270.0	-1.0	1867.0	1435.0	-1.0	1824.0	1235.0	-1.0	1735.0	1590.0	-1.0	2112.0	1605.0	-1.0	2532.0	1083.0	-1.0	1461.0	1373.0	-1.0	2430.0	927.0	-1.0	1220.0	907.0	-1.0	1489.0	824.0	-1.0	1077.0	
782.657	981.0	-1.0	1527.0	938.0	-1.0	1262.0	940.0	-1.0	1431.0	1248.0	-1.0	1827.0	1188.0	-1.0	1919.0	1070.0	-1.0	1474.0	1269.0	-1.0	1865.0	1432.0	-1.0	1819.0	1234.0	-1.0	1733.0	1591.0	-1.0	2113.0	1603.0	-1.0	2527.0	1083.0	-1.0	1460.0	1373.0	-1.0	2430.0	927.0	-1.0	1220.0	906.0	-1.0	1489.0	824.0	-1.0	1077.0	
783.156	980.0	-1.0	1521.0	937.0	-1.0	1261.0	940.0	-1.0	1429.0	1247.0	-1.0	1826.0	1187.0	-1.0	1914.0	1069.0	-1.0	1472.0	1269.0	-1.0	1862.0	1430.0	-1.0	1813.0	1233.0	-1.0	1728.0	1590.0	-1.0	2113.0	1603.0	-1.0	2520.0	1083.0	-1.0	1459.0	1372.0	-1.0	2425.0	925.0	-1.0	1219.0	906.0	-1.0	1485.0	825.0	-1.0	1077.0	
783.655	980.0	-1.0	1520.0	938.0	-1.0	1263.0	941.0	-1.0	1429.0	1247.0	-1.0	1828.0	1186.0	-1.0	1912.0	1069.0	-1.0	1472.0	1270.0	-1.0	1861.0	1428.0	-1.0	1812.0	1234.0	-1.0	1729.0	1593.0	-1.0	2117.0	1603.0	-1.0	2521.0	1084.0	-1.0	1462.0	1373.0	-1.0	2423.0	926.0	-1.0	1218.0	905.0	-1.0	1483.0	825.0	-1.0	1078.0	
784.155	979.0	-1.0	1517.0	939.0	-1.0	1263.0	941.0	-1.0	1429.0	1248.0	-1.0	1828.0	1186.0	-1.0	1909.0	1068.0	-1.0	1471.0	1270.0	-1.0	1861.0	1427.0	-1.0	1809.0	1234.0	-1.0	1728.0	1593.0	-1.0	2116.0	1604.0	-1.0	2519.0	1084.0	-1.0	1462.0	1372.0	-1.0	2420.0	926.0	-1.0	1219.0	906.0	-1.0	1480.0	824.0	-1.0	1078.0	
784.654	979.0	-1.0	1515.0	939.0	-1.0	1264.0	941.0	-1.0	1427.0	1247.0	-1.0	1828.0	1186.0	-1.0	1907.0	1068.0	-1.0	1468.0	1270.0	-1.0	1861.0	1426.0	-1.0	1808.0	1234.0	-1.0	1725.0	1591.0	-1.0	2112.0	1603.0	-1.0	2514.0	1084.0	-1.0	1460.0	1371.0	-1.0	2416.0	925.0	-1.0	1217.0	905.0	-1.0	1478.0	824.0	-1.0	1077.0	
785.154	980.0	-1.0	1516.0	939.0	-1.0	1265.0	942.0	-1.0	1428.0	1248.0	-1.0	1828.0	1187.0	-1.0	1908.0	1069.0	-1.0	1470.0	1271.0	-1.0	1864.0	1427.0	-1.0	1810.0	1235.0	-1.0	1727.0	1591.0	-1.0	2111.0	1604.0	-1.0	2516.0	1085.0	-1.0	1461.0	1371.0	-1.0	2414.0	925.0	-1.0	1218.0	905.0	-1.0	1478.0	824.0	-1.0	1078.0	
785.653	980.0	-1.0	1515.0	939.0	-1.0	1264.0	941.0	-1.0	1427.0	1247.0	-1.0	1826.0	1188.0	-1.0	1909.0	1068.0	-1.0	1469.0	1271.0	-1.0	1864.0	1429.0	-1.0	1810.0	1234.0	-1.0	1726.0	1588.0	-1.0	2104.0	1605.0	-1.0	2514.0	1084.0	-1.0	1459.0	1371.0	-1.0	2411.0	925.0	-1.0	1217.0	905.0	-1.0	1475.0	823.0	-1.0	1076.0	
786.153	981.0	-1.0	1517.0	939.0	-1.0	1264.0	942.0	-1.0	1427.0	1247.0	-1.0	1825.0	1189.0	-1.0	1911.0	1069.0	-1.0	1467.0	1271.0	-1.0	1864.0	1429.0	-1.0	1809.0	1234.0	-1.0	1725.0	1587.0	-1.0	2098.0	1604.0	-1.0	2512.0	1083.0	-1.0	1456.0	1369.0	-1.0	2407.0	925.0	-1.0	1214.0	904.0	-1.0	1473.0	822.0	-1.0	1073.0	
786.652	982.0	-1.0	1521.0	939.0	-1.0	1265.0	943.0	-1.0	1428.0	1246.0	-1.0	1825.0	1191.0	-1.0	1915.0	1069.0	-1.0	1466.0	1271.0	-1.0	1868.0	1431.0	-1.0	1811.0	1236.0	-1.0	1727.0	1585.0	-1.0	2094.0	1607.0	-1.0	2517.0	1084.0	-1.0	1455.0	1372.0	-1.0	2412.0	925.0	-1.0	1216.0	905.0	-1.0	1475.0	821.0	-1.0	1073.0	
787.151	984.0	-1.0	1525.0	940.0	-1.0	1267.0	944.0	-1.0	1429.0	1247.0	-1.0	1825.0	1195.0	-1.0	1923.0	1068.0	-1.0	1464.0	1273.0	-1.0	1873.0	1433.0	-1.0	1812.0	1238.0	-1.0	1732.0	1585.0	-1.0	2091.0	1610.0	-1.0	2525.0	1083.0	-1.0	1452.0	1374.0	-1.0	2417.0	925.0	-1.0	1218.0	906.0	-1.0	1479.0	822.0	-1.0	1073.0	
787.650	986.0	-1.0	1533.0	942.0	-1.0	1271.0	946.0	-1.0	1433.0	1249.0	-1.0	1830.0	1197.0	-1.0	1930.0	1068.0	-1.0	1461.0	1275.0	-1.0	1879.0	1434.0	-1.0	1811.0	1240.0	-1.0	1738.0	1585.0	-1.0	2090.0	1614.0	-1.0	2533.0	1084.0	-1.0	1452.0	1377.0	-1.0	2427.0	926.0	-1.0	1220.0	907.0	-1.0	1483.0	822.0	-1.0	1073.0	
788.149	988.0	-1.0	1539.0	944.0	-1.0	1275.0	947.0	-1.0	1438.0	1252.0	-1.0	1836.0	1199.0	-1.0	1936.0	1068.0	-1.0	1462.0	1276.0	-1.0	1884.0	1434.0	-1.0	1812.0	1243.0	-1.0	1745.0	1589.0	-1.0	2096.0	1618.0	-1.0	2544.0	1085.0	-1.0	1454.0	1379.0	-1.0	2429.0	927.0	-1.0	1220.0	908.0	-1.0	1482.0	821.0	-1.0	1072.0	
788.648	987.0	-1.0	1540.0	943.0	-1.0	1276.0	948.0	-1.0	1439.0	1253.0	-1.0	1838.0	1198.0	-1.0	1936.0	1067.0	-1.0	1460.0	1277.0	-1.0	1886.0	1430.0	-1.0	1804.0	1245.0	-1.0	1751.0	1591.0	-1.0	2100.0	1621.0	-1.0	2552.0	1086.0	-1.0	1456.0	1381.0	-1.0	2437.0	928.0	-1.0	1222.0	908.0	-1.0	1484.0	821.0	-1.0	1072.0	
789.147	987.0	-1.0	1538.0	945.0	-1.0	1279.0	948.0	-1.0	1440.0	1253.0	-1.0	1840.0	1197.0	-1.0	1933.0	1063.0	-1.0	1453.0	1278.0	-1.0	1887.0	1422.0	-1.0	1788.0	1246.0	-1.0	1751.0	1591.0	-1.0	2099.0	1624.0	-1.0	2556.0	1085.0	-1.0	1452.0	1385.0	-1.0	2445.0	929.0	-1.0	1222.0	908.0	-1.0	1483.0	821.0	-1.0	1070.0	
789.646	985.0	-1.0	1533.0	946.0	-1.0	1281.0	948.0	-1.0	1439.0	1255.0	-1.0	1839.0	1196.0	-1.0	1930.0	1059.0	-1.0	1444.0	1279.0	-1.0	1887.0	1413.0	-1.0	1772.0	1245.0	-1.0	1747.0	1588.0	-1.0	2091.0	1625.0	-1.0	2554.0	1083.0	-1.0	1445.0	1388.0	-1.0	2448.0	928.0	-1.0	1221.0	908.0	-1.0	1482.0	821.0	-1.0	1069.0	
790.145	984.0	-1.0	1528.0	947.0	-1.0	1280.0	948.0	-1.0	1437.0	1256.0	-1.0	1839.0	1194.0	-1.0	1924.0	1056.0	-1.0	1435.0	1277.0	-1.0	1882.0	1402.0	-1.0	1754.0	1242.0	-1.0	1738.0	1582.0	-1.0	2079.0	1623.0	-1.0	2545.0	1079.0	-1.0	1435.0	1389.0	-1.0	2448.0	928.0	-1.0	1219.0	908.0	-1.0	1480.0	820.0	-1.0	1067.0	
790.644	985.0	-1.0	1526.0	948.0	-1.0	1282.0	949.0	-1.0	1438.0	1257.0	-1.0	1840.0	1190.0	-1.0	1915.0	1052.0	-1.0	1428.0	1275.0	-1.0	1873.0	1392.0	-1.0	1736.0	1238.0	-1.0	1728.0	1576.0	-1.0	2066.0	1620.0	-1.0	2533.0	1075.0	-1.0	1426.0	1391.0	-1.0	2445.0	927.0	-1.0	1216.0	907.0	-1.0	1475.0	820.0	-1.0	1065.0	
791.143	985.0	-1.0	1525.0	949.0	-1.0	1282.0	950.0	-1.0	1439.0	1258.0	-1.0	1841.0	1187.0	-1.0	1908.0	1050.0	-1.0	1425.0	1271.0	-1.0	1865.0	1381.0	-1.0	1720.0	1236.0	-1.0	1725.0	1573.0	-1.0	2061.0	1619.0	-1.0	2530.0	1073.0	-1.0	1424.0	1393.0	-1.0	2446.0	928.0	-1.0	1217.0	907.0	-1.0	1474.0	821.0	-1.0	1066.0	
791.642	984.0	-1.0	1522.0	949.0	-1.0	1283.0	951.0	-1.0	1440.0	1259.0	-1.0	1843.0	1185.0	-1.0	1903.0	1048.0	-1.0	1422.0	1268.0	-1.0	1861.0	1374.0	-1.0	1709.0	1235.0	-1.0	1723.0	1570.0	-1.0	2059.0	1618.0	-1.0	2529.0	1073.0	-1.0	1422.0	1394.0	-1.0	2448.0	930.0	-1.0	1220.0	910.0	-1.0	1474.0	822.0	-1.0	1066.0	
792.141	983.0	-1.0	1519.0	949.0	-1.0	1282.0	951.0	-1.0	1439.0	1260.0	-1.0	1844.0	1184.0	-1.0	1900.0	1047.0	-1.0	1422.0	1268.0	-1.0	1859.0	1369.0	-1.0	1703.0	1235.0	-1.0	1723.0	1571.0	-1.0	2059.0	1620.0	-1.0	2529.0	1072.0	-1.0	1421.0	1396.0	-1.0	2449.0	931.0	-1.0	1221.0	908.0	-1.0	1473.0	823.0	-1.0	1067.0	
792.640	984.0	-1.0	1521.0	949.0	-1.0	1285.0	952.0	-1.0	1442.0	1261.0	-1.0	1850.0	1185.0	-1.0	1903.0	1049.0	-1.0	1428.0	1270.0	-1.0	1865.0	1370.0	-1.0	1706.0	1238.0	-1.0	1729.0	1575.0	-1.0	2068.0	1622.0	-1.0	2534.0	1075.0	-1.0	1425.0	1397.0	-1.0	2449.0	932.0	-1.0	1222.0	909.0	-1.0	1471.0	825.0	-1.0	1069.0	
793.139	983.0	-1.0	1522.0	949.0	-1.0	1285.0	952.0	-1.0	1443.0	1262.0	-1.0	1852.0	1186.0	-1.0	1907.0	1052.0	-1.0	1434.0	1274.0	-1.0	1873.0	1373.0	-1.0	1714.0	1241.0	-1.0	1736.0	1581.0	-1.0	2078.0	1624.0	-1.0	2540.0	1077.0	-1.0	1429.0	1397.0	-1.0	2450.0	933.0	-1.0	1225.0	910.0	-1.0	1473.0	826.0	-1.0	1070.0	
793.638	984.0	-1.0	1520.0	949.0	-1.0	1283.0	952.0	-1.0	1442.0	1263.0	-1.0	1854.0	1188.0	-1.0	1911.0	1055.0	-1.0	1440.0	1278.0	-1.0	1883.0	1380.0	-1.0	1725.0	1243.0	-1.0	1742.0	1586.0	-1.0	2087.0	1625.0	-1.0	2542.0	1078.0	-1.0	1431.0	1396.0	-1.0	2447.0	934.0	-1.0	1224.0	910.0	-1.0	1472.0	827.0	-1.0	1071.0	
794.137	984.0	-1.0	1523.0	948.0	-1.0	1283.0	952.0	-1.0	1443.0	1264.0	-1.0	1856.0	1191.0	-1.0	1918.0	1059.0	-1.0	1450.0	1283.0	-1.0	1893.0	1389.0	-1.0	1741.0	1247.0	-1.0	1749.0	1591.0	-1.0	2095.0	1627.0	-1.0	2546.0	1080.0	-1.0	1434.0	1395.0	-1.0	2444.0	935.0	-1.0	1222.0	910.0	-1.0	1470.0	827.0	-1.0	1070.0	
794.636	985.0	-1.0	1525.0	948.0	-1.0	1281.0	952.0	-1.0	1444.0	1263.0	-1.0	1855.0	1193.0	-1.0	1922.0	1063.0	-1.0	1456.0	1287.0	-1.0	1901.0	1397.0	-1.0	1755.0	1250.0	-1.0	1755.0	1595.0	-1.0	2101.0	1628.0	-1.0	2547.0	1082.0	-1.0	1436.0	1396.0	-1.0	2444.0	934.0	-1.0	1222.0	910.0	-1.0	1472.0	828.0	-1.0	1070.0	
795.135	985.0	-1.0	1525.0	947.0	-1.0	1279.0	951.0	-1.0	1442.0	1262.0	-1.0	1851.0	1194.0	-1.0	1925.0	1066.0	-1.0	1461.0	1289.0	-1.0	1905.0	1404.0	-1.0	1765.0	1252.0	-1.0	1758.0	1596.0	-1.0	2103.0	1628.0	-1.0	2546.0	1082.0	-1.0	1437.0	1394.0	-1.0	2443.0	935.0	-1.0	1220.0	911.0	-1.0	1471.0	828.0	-1.0	1069.0	
795.634	986.0	-1.0	1529.0	946.0	-1.0	1277.0	951.0	-1.0	1444.0	1262.0	-1.0	1852.0	1195.0	-1.0	1926.0	1069.0	-1.0	1465.0	1290.0	-1.0	1908.0	1409.0	-1.0	1773.0	1252.0	-1.0	1760.0	1598.0	-1.0	2105.0	1627.0	-1.0	2544.0	1084.0	-1.0	1437.0	1395.0	-1.0	2442.0	936.0	-1.0	1220.0	911.0	-1.0	1472.0	828.0	-1.0	1068.0	
796.133	988.0	-1.0	1533.0	947.0	-1.0	1278.0	952.0	-1.0	1446.0	1263.0	-1.0	1854.0	1196.0	-1.0	1929.0	1072.0	-1.0	1471.0	1291.0	-1.0	1911.0	1412.0	-1.0	1780.0	1254.0	-1.0	1764.0	1600.0	-1.0	2109.0	1630.0	-1.0	2552.0	1085.0	-1.0	1441.0	1396.0	-1.0	2446.0	938.0	-1.0	1222.0	913.0	-1.0	1475.0	830.0	-1.0	1071.0	
796.632	989.0	-1.0	1536.0	947.0	-1.0	1278.0	952.0	-1.0	1448.0	1263.0	-1.0	1855.0	1196.0	-1.0	1931.0	1074.0	-1.0	1474.0	1292.0	-1.0	1913.0	1415.0	-1.0	1784.0	1255.0	-1.0	1768.0	1602.0	-1.0	2114.0	1633.0	-1.0	2558.0	1087.0	-1.0	1444.0	1398.0	-1.0	2453.0	940.0	-1.0	1226.0	914.0	-1.0	1479.0	831.0	-1.0	1073.0	
797.131	989.0	-1.0	1539.0	947.0	-1.0	1277.0	953.0	-1.0	1450.0	1265.0	-1.0	1858.0	1197.0	-1.0	1932.0	1076.0	-1.0	1480.0	1292.0	-1.0	1915.0	1417.0	-1.0	1788.0	1257.0	-1.0	1771.0	1605.0	-1.0	2121.0	1634.0	-1.0	2563.0	1089.0	-1.0	1449.0	1399.0	-1.0	2457.0	942.0	-1.0	1229.0	916.0	-1.0	1482.0	833.0	-1.0	1075.0	
797.631	990.0	-1.0	1541.0	947.0	-1.0	1279.0	954.0	-1.0	1452.0	1266.0	-1.0	1861.0	1196.0	-1.0	1934.0	1078.0	-1.0	1485.0	1293.0	-1.0	1915.0	1419.0	-1.0	1792.0	1258.0	-1.0	1774.0	1609.0	-1.0	2128.0	1636.0	-1.0	2567.0	1091.0	-1.0	1454.0	1401.0	-1.0	2461.0	944.0	-1.0	1232.0	915.0	-1.0	1484.0	835.0	-1.0	1077.0	
798.130	991.0	-1.0	1546.0	948.0	-1.0	1281.0	954.0	-1.0	1456.0	1268.0	-1.0	1867.0	1197.0	-1.0	1938.0	1082.0	-1.0	1492.0	1292.0	-1.0	1917.0	1421.0	-1.0	1799.0	1260.0	-1.0	1777.0	1615.0	-1.0	2139.0	1638.0	-1.0	2574.0	1095.0	-1.0	1460.0	1401.0	-1.0	2465.0	945.0	-1.0	1235.0	916.0	-1.0	1485.0	836.0	-1.0	1079.0	
798.629	992.0	-1.0	1551.0	947.0	-1.0	1283.0	955.0	-1.0	1460.0	1269.0	-1.0	1872.0	1197.0	-1.0	1942.0	1084.0	-1.0	1500.0	1293.0	-1.0	1920.0	1424.0	-1.0	1808.0	1263.0	-1.0	1783.0	1622.0	-1.0	2155.0	1640.0	-1.0	2583.0	1098.0	-1.0	1469.0	1402.0	-1.0	2468.0	947.0	-1.0	1238.0	917.0	-1.0	1487.0	836.0	-1.0	1082.0	
799.128	992.0	-1.0	1552.0	948.0	-1.0	1284.0	954.0	-1.0	1463.0	1270.0	-1.0	1876.0	1197.0	-1.0	1945.0	1087.0	-1.0	1506.0	1293.0	-1.0	1922.0	1428.0	-1.0	1816.0	1265.0	-1.0	1789.0	1628.0	-1.0	2167.0	1643.0	-1.0	2591.0	1101.0	-1.0	1476.0	1402.0	-1.0	2473.0	949.0	-1.0	1243.0	917.0	-1.0	1491.0	838.0	-1.0	1085.0	
799.627	991.0	-1.0	1553.0	947.0	-1.0	1285.0	954.0	-1.0	1463.0	1270.0	-1.0	1878.0	1198.0	-1.0	1946.0	1088.0	-1.0	1511.0	1293.0	-1.0	1923.0	1430.0	-1.0	1823.0	1267.0	-1.0	1791.0	1631.0	-1.0	2176.0	1643.0	-1.0	2594.0	1103.0	-1.0	1480.0	1402.0	-1.0	2476.0	950.0	-1.0	1246.0	918.0	-1.0	1493.0	839.0	-1.0	1088.0	
800.126	990.0	-1.0	1551.0	948.0	-1.0	1285.0	953.0	-1.0	1464.0	1270.0	-1.0	1880.0	1197.0	-1.0	1948.0	1089.0	-1.0	1514.0	1293.0	-1.0	1923.0	1432.0	-1.0	1826.0	1266.0	-1.0	1791.0	1633.0	-1.0	2178.0	1643.0	-1.0	2594.0	1104.0	-1.0	1481.0	1402.0	-1.0	2477.0	950.0	-1.0	1248.0	917.0	-1.0	1495.0	839.0	-1.0	1089.0	
800.626	989.0	-1.0	1549.0	947.0	-1.0	1285.0	952.0	-1.0	1463.0	1270.0	-1.0	1881.0	1196.0	-1.0	1947.0	1089.0	-1.0	1515.0	1293.0	-1.0	1922.0	1433.0	-1.0	1829.0	1266.0	-1.0	1789.0	1633.0	-1.0	2177.0	1642.0	-1.0	2590.0	1104.0	-1.0	1480.0	1401.0	-1.0	2475.0	951.0	-1.0	1249.0	917.0	-1.0	1494.0	839.0	-1.0	1091.0	
801.125	988.0	-1.0	1545.0	947.0	-1.0	1285.0	952.0	-1.0	1462.0	1270.0	-1.0	1882.0	1195.0	-1.0	1944.0	1090.0	-1.0	1516.0	1293.0	-1.0	1921.0	1431.0	-1.0	1828.0	1264.0	-1.0	1783.0	1632.0	-1.0	2174.0	1640.0	-1.0	2580.0	1103.0	-1.0	1480.0	1401.0	-1.0	2474.0	951.0	-1.0	1250.0	916.0	-1.0	1493.0	840.0	-1.0	1092.0	
801.624	987.0	-1.0	1544.0	947.0	-1.0	1286.0	951.0	-1.0	1463.0	1269.0	-1.0	1884.0	1194.0	-1.0	1941.0	1089.0	-1.0	1517.0	1293.0	-1.0	1917.0	1430.0	-1.0	1825.0	1263.0	-1.0	1779.0	1630.0	-1.0	2172.0	1637.0	-1.0	2572.0	1102.0	-1.0	1479.0	1400.0	-1.0	2472.0	952.0	-1.0	1252.0	915.0	-1.0	1492.0	841.0	-1.0	1093.0	
802.124	987.0	-1.0	1542.0	948.0	-1.0	1287.0	951.0	-1.0	1464.0	1270.0	-1.0	1887.0	1193.0	-1.0	1938.0	1090.0	-1.0	1519.0	1292.0	-1.0	1917.0	1429.0	-1.0	1825.0	1263.0	-1.0	1779.0	1631.0	-1.0	2174.0	1638.0	-1.0	2568.0	1104.0	-1.0	1481.0	1400.0	-1.0	2470.0	952.0	-1.0	1253.0	915.0	-1.0	1489.0	842.0	-1.0	1095.0	
802.623	987.0	-1.0	1544.0	949.0	-1.0	1291.0	951.0	-1.0	1465.0	1271.0	-1.0	1891.0	1193.0	-1.0	1940.0	1090.0	-1.0	1520.0	1292.0	-1.0	1917.0	1427.0	-1.0	1823.0	1265.0	-1.0	1783.0	1631.0	-1.0	2177.0	1640.0	-1.0	2577.0	1106.0	-1.0	1485.0	1401.0	-1.0	2477.0	955.0	-1.0	1260.0	917.0	-1.0	1495.0	844.0	-1.0	1100.0	
803.122	990.0	-1.0	1551.0	952.0	-1.0	1298.0	953.0	-1.0	1470.0	1273.0	-1.0	1899.0	1199.0	-1.0	1955.0	1086.0	-1.0	1514.0	1293.0	-1.0	1923.0	1428.0	-1.0	1825.0	1268.0	-1.0	1789.0	1629.0	-1.0	2174.0	1653.0	-1.0	2603.0	1106.0	-1.0	1487.0	1406.0	-1.0	2490.0	960.0	-1.0	1271.0	923.0	-1.0	1510.0	849.0	-1.0	1112.0	
803.621	992.0	-1.0	1559.0	956.0	-1.0	1308.0	955.0	-1.0	1476.0	1277.0	-1.0	1909.0	1206.0	-1.0	1971.0	1084.0	-1.0	1512.0	1296.0	-1.0	1933.0	1436.0	-1.0	1837.0	1268.0	-1.0	1793.0	1626.0	-1.0	2169.0	1660.0	-1.0	2623.0	1107.0	-1.0	1487.0	1410.0	-1.0	2503.0	965.0	-1.0	1282.0	929.0	-1.0	1526.0	854.0	-1.0	1124.0	
804.120	994.0	-1.0	1564.0	958.0	-1.0	1316.0	955.0	-1.0	1479.0	1279.0	-1.0	1913.0	1211.0	-1.0	1985.0	1084.0	-1.0	1510.0	1299.0	-1.0	1942.0	1447.0	-1.0	1854.0	1267.0	-1.0	1794.0	1623.0	-1.0	2163.0	1663.0	-1.0	2631.0	1105.0	-1.0	1484.0	1413.0	-1.0	2509.0	967.0	-1.0	1287.0	933.0	-1.0	1535.0	859.0	-1.0	1132.0	
804.619	996.0	-1.0	1567.0	960.0	-1.0	1318.0	955.0	-1.0	1479.0	1279.0	-1.0	1915.0	1214.0	-1.0	1994.0	1085.0	-1.0	1512.0	1300.0	-1.0	1949.0	1455.0	-1.0	1869.0	1268.0	-1.0	1795.0	1621.0	-1.0	2159.0	1664.0	-1.0	2635.0	1104.0	-1.0	1482.0	1411.0	-1.0	2506.0	966.0	-1.0	1286.0	935.0	-1.0	1536.0	858.0	-1.0	1134.0	
805.119	996.0	-1.0	1568.0	960.0	-1.0	1320.0	954.0	-1.0	1478.0	1278.0	-1.0	1914.0	1215.0	-1.0	1997.0	1086.0	-1.0	1514.0	1301.0	-1.0	1953.0	1464.0	-1.0	1883.0	1266.0	-1.0	1791.0	1617.0	-1.0	2148.0	1661.0	-1.0	2628.0	1103.0	-1.0	1477.0	1407.0	-1.0	2494.0	963.0	-1.0	1280.0	933.0	-1.0	1534.0	858.0	-1.0	1131.0	
805.619	994.0	-1.0	1565.0	958.0	-1.0	1316.0	951.0	-1.0	1474.0	1274.0	-1.0	1906.0	1214.0	-1.0	1998.0	1086.0	-1.0	1514.0	1300.0	-1.0	1951.0	1468.0	-1.0	1889.0	1263.0	-1.0	1785.0	1611.0	-1.0	2138.0	1657.0	-1.0	2618.0	1098.0	-1.0	1470.0	1404.0	-1.0	2483.0	961.0	-1.0	1274.0	932.0	-1.0	1531.0	856.0	-1.0	1127.0	
806.118	992.0	-1.0	1560.0	956.0	-1.0	1311.0	949.0	-1.0	1469.0	1270.0	-1.0	1896.0	1212.0	-1.0	1993.0	1085.0	-1.0	1511.0	1296.0	-1.0	1944.0	1468.0	-1.0	1886.0	1258.0	-1.0	1777.0	1604.0	-1.0	2125.0	1650.0	-1.0	2604.0	1094.0	-1.0	1462.0	1401.0	-1.0	2476.0	960.0	-1.0	1271.0	931.0	-1.0	1530.0	854.0	-1.0	1123.0	
806.618	990.0	-1.0	1553.0	955.0	-1.0	1306.0	947.0	-1.0	1464.0	1268.0	-1.0	1888.0	1208.0	-1.0	1982.0	1082.0	-1.0	1505.0	1292.0	-1.0	1933.0	1463.0	-1.0	1876.0	1254.0	-1.0	1766.0	1597.0	-1.0	2112.0	1643.0	-1.0	2588.0	1090.0	-1.0	1454.0	1399.0	-1.0	2467.0	957.0	-1.0	1266.0	930.0	-1.0	1525.0	852.0	-1.0	1120.0	
807.118	988.0	-1.0	1545.0	953.0	-1.0	1299.0	945.0	-1.0	1458.0	1265.0	-1.0	1880.0	1203.0	-1.0	1969.0	1079.0	-1.0	1499.0	1287.0	-1.0	1919.0	1456.0	-1.0	1861.0	1249.0	-1.0	1755.0	1592.0	-1.0	2100.0	1637.0	-1.0	2571.0	1087.0	-1.0	1446.0	1395.0	-1.0	2458.0	955.0	-1.0	1261.0	928.0	-1.0	1520.0	850.0	-1.0	1116.0	
807.618	987.0	-1.0	1543.0	952.0	-1.0	1296.0	943.0	-1.0	1456.0	1264.0	-1.0	1876.0	1198.0	-1.0	1959.0	1077.0	-1.0	1494.0	1282.0	-1.0	1908.0	1449.0	-1.0	1849.0	1246.0	-1.0	1747.0	1589.0	-1.0	2095.0	1632.0	-1.0	2557.0	1084.0	-1.0	1441.0	1393.0	-1.0	2447.0	953.0	-1.0	1255.0	926.0	-1.0	1513.0	849.0	-1.0	1112.0	
808.117	986.0	-1.0	1537.0	951.0	-1.0	1293.0	942.0	-1.0	1453.0	1262.0	-1.0	1870.0	1194.0	-1.0	1946.0	1074.0	-1.0	1489.0	1277.0	-1.0	1897.0	1441.0	-1.0	1833.0	1244.0	-1.0	1744.0	1588.0	-1.0	2094.0	1630.0	-1.0	2549.0	1083.0	-1.0	1439.0	1391.0	-1.0	2441.0	951.0	-1.0	1251.0	924.0	-1.0	1509.0	848.0	-1.0	1109.0	
808.616	984.0	-1.0	1529.0	949.0	-1.0	1288.0	941.0	-1.0	1447.0	1259.0	-1.0	1861.0	1189.0	-1.0	1934.0	1070.0	-1.0	1482.0	1274.0	-1.0	1885.0	1432.0	-1.0	1818.0	1244.0	-1.0	1742.0	1589.0	-1.0	2094.0	1627.0	-1.0	2542.0	1084.0	-1.0	1439.0	1390.0	-1.0	2432.0	949.0	-1.0	1244.0	923.0	-1.0	1503.0	847.0	-1.0	1104.0	
809.115	983.0	-1.0	1529.0	949.0	-1.0	1287.0	940.0	-1.0	1445.0	1257.0	-1.0	1857.0	1186.0	-1.0	1927.0	1068.0	-1.0	1479.0	1271.0	-1.0	1881.0	1426.0	-1.0	1807.0	1246.0	-1.0	1747.0	1591.0	-1.0	2101.0	1629.0	-1.0	2548.0	1086.0	-1.0	1444.0	1388.0	-1.0	2427.0	948.0	-1.0	1239.0	922.0	-1.0	1499.0	846.0	-1.0	1102.0	
809.614	983.0	-1.0	1530.0	948.0	-1.0	1287.0	940.0	-1.0	1445.0	1256.0	-1.0	1855.0	1186.0	-1.0	1926.0	1062.0	-1.0	1467.0	1270.0	-1.0	1878.0	1416.0	-1.0	1787.0	1248.0	-1.0	1750.0	1592.0	-1.0	2102.0	1633.0	-1.0	2554.0	1087.0	-1.0	1444.0	1390.0	-1.0	2425.0	947.0	-1.0	1237.0	921.0	-1.0	1495.0	846.0	-1.0	1099.0	
810.113	982.0	-1.0	1524.0	948.0	-1.0	1285.0	939.0	-1.0	1442.0	1256.0	-1.0	1850.0	1186.0	-1.0	1927.0	1056.0	-1.0	1452.0	1272.0	-1.0	1882.0	1405.0	-1.0	1766.0	1250.0	-1.0	1754.0	1592.0	-1.0	2097.0	1636.0	-1.0	2560.0	1088.0	-1.0	1444.0	1390.0	-1.0	2423.0	946.0	-1.0	1232.0	919.0	-1.0	1490.0	844.0	-1.0	1094.0	
810.612	978.0	-1.0	1517.0	946.0	-1.0	1280.0	936.0	-1.0	1437.0	1252.0	-1.0	1839.0	1186.0	-1.0	1926.0	1053.0	-1.0	1446.0	1273.0	-1.0	1886.0	1398.0	-1.0	1754.0	1254.0	-1.0	1762.0	1594.0	-1.0	2098.0	1641.0	-1.0	2568.0	1091.0	-1.0	1447.0	1390.0	-1.0	2419.0	945.0	-1.0	1227.0	917.0	-1.0	1485.0	842.0	-1.0	1090.0	
811.112	975.0	-1.0	1509.0	944.0	-1.0	1276.0	934.0	-1.0	1431.0	1247.0	-1.0	1828.0	1185.0	-1.0	1923.0	1051.0	-1.0	1442.0	1274.0	-1.0	1887.0	1395.0	-1.0	1747.0	1254.0	-1.0	1762.0	1591.0	-1.0	2087.0	1638.0	-1.0	2565.0	1090.0	-1.0	1443.0	1389.0	-1.0	2413.0	944.0	-1.0	1223.0	917.0	-1.0	1482.0	840.0	-1.0	1085.0	
811.611	959.0	-1.0	1468.0	933.0	-1.0	1252.0	924.0	-1.0	1405.0	1234.0	-1.0	1796.0	1183.0	-1.0	1920.0	1046.0	-1.0	1427.0	1275.0	-1.0	1886.0	1389.0	-1.0	1729.0	1251.0	-1.0	1756.0	1582.0	-1.0	2067.0	1636.0	-1.0	2557.0	1087.0	-1.0	1432.0	1389.0	-1.0	2409.0	944.0	-1.0	1219.0	918.0	-1.0	1481.0	839.0	-1.0	1081.0	
812.111	940.0	-1.0	1426.0	919.0	-1.0	1224.0	912.0	-1.0	1377.0	1216.0	-1.0	1759.0	1180.0	-1.0	1911.0	1038.0	-1.0	1410.0	1273.0	-1.0	1882.0	1378.0	-1.0	1706.0	1249.0	-1.0	1750.0	1574.0	-1.0	2045.0	1632.0	-1.0	2546.0	1082.0	-1.0	1421.0	1389.0	-1.0	2406.0	943.0	-1.0	1214.0	918.0	-1.0	1480.0	838.0	-1.0	1077.0	
812.610	938.0	-1.0	1420.0	917.0	-1.0	1219.0	908.0	-1.0	1370.0	1210.0	-1.0	1745.0	1176.0	-1.0	1901.0	1036.0	-1.0	1406.0	1270.0	-1.0	1877.0	1370.0	-1.0	1692.0	1247.0	-1.0	1748.0	1570.0	-1.0	2037.0	1627.0	-1.0	2538.0	1081.0	-1.0	1417.0	1388.0	-1.0	2401.0	943.0	-1.0	1212.0	919.0	-1.0	1480.0	837.0	-1.0	1074.0	
813.109	944.0	-1.0	1431.0	919.0	-1.0	1224.0	912.0	-1.0	1374.0	1214.0	-1.0	1747.0	1174.0	-1.0	1897.0	1039.0	-1.0	1410.0	1269.0	-1.0	1873.0	1371.0	-1.0	1693.0	1245.0	-1.0	1746.0	1566.0	-1.0	2031.0	1624.0	-1.0	2533.0	1078.0	-1.0	1414.0	1387.0	-1.0	2399.0	944.0	-1.0	1211.0	920.0	-1.0	1483.0	837.0	-1.0	1070.0	
813.608	952.0	-1.0	1445.0	924.0	-1.0	1230.0	916.0	-1.0	1382.0	1220.0	-1.0	1755.0	1177.0	-1.0	1900.0	1043.0	-1.0	1417.0	1270.0	-1.0	1871.0	1380.0	-1.0	1706.0	1243.0	-1.0	1744.0	1565.0	-1.0	2030.0	1623.0	-1.0	2533.0	1077.0	-1.0	1412.0	1387.0	-1.0	2400.0	944.0	-1.0	1211.0	923.0	-1.0	1486.0	837.0	-1.0	1069.0	
814.107	960.0	-1.0	1463.0	927.0	-1.0	1235.0	921.0	-1.0	1393.0	1228.0	-1.0	1766.0	1181.0	-1.0	1908.0	1049.0	-1.0	1429.0	1273.0	-1.0	1876.0	1392.0	-1.0	1729.0	1245.0	-1.0	1751.0	1572.0	-1.0	2046.0	1626.0	-1.0	2543.0	1079.0	-1.0	1419.0	1389.0	-1.0	2405.0	947.0	-1.0	1214.0	925.0	-1.0	1493.0	840.0	-1.0	1071.0	
814.606	966.0	-1.0	1476.0	929.0	-1.0	1237.0	925.0	-1.0	1403.0	1234.0	-1.0	1777.0	1185.0	-1.0	1918.0	1055.0	-1.0	1440.0	1275.0	-1.0	1881.0	1406.0	-1.0	1750.0	1248.0	-1.0	1758.0	1580.0	-1.0	2064.0	1628.0	-1.0	2554.0	1082.0	-1.0	1426.0	1391.0	-1.0	2412.0	950.0	-1.0	1216.0	927.0	-1.0	1497.0	841.0	-1.0	1073.0	
815.105	970.0	-1.0	1485.0	929.0	-1.0	1235.0	928.0	-1.0	1410.0	1240.0	-1.0	1784.0	1189.0	-1.0	1926.0	1059.0	-1.0	1447.0	1277.0	-1.0	1885.0	1418.0	-1.0	1772.0	1250.0	-1.0	1765.0	1588.0	-1.0	2082.0	1632.0	-1.0	2564.0	1085.0	-1.0	1433.0	1392.0	-1.0	2416.0	950.0	-1.0	1217.0	927.0	-1.0	1499.0	842.0	-1.0	1074.0	
815.604	975.0	-1.0	1496.0	929.0	-1.0	1235.0	931.0	-1.0	1417.0	1244.0	-1.0	1793.0	1193.0	-1.0	1937.0	1064.0	-1.0	1459.0	1280.0	-1.0	1893.0	1430.0	-1.0	1794.0	1254.0	-1.0	1773.0	1598.0	-1.0	2101.0	1636.0	-1.0	2576.0	1090.0	-1.0	1443.0	1392.0	-1.0	2417.0	950.0	-1.0	1217.0	927.0	-1.0	1499.0	843.0	-1.0	1073.0	
816.103	978.0	-1.0	1502.0	929.0	-1.0	1233.0	933.0	-1.0	1423.0	1247.0	-1.0	1800.0	1196.0	-1.0	1945.0	1068.0	-1.0	1468.0	1282.0	-1.0	1899.0	1441.0	-1.0	1814.0	1258.0	-1.0	1783.0	1607.0	-1.0	2121.0	1641.0	-1.0	2589.0	1094.0	-1.0	1454.0	1391.0	-1.0	2422.0	951.0	-1.0	1219.0	929.0	-1.0	1502.0	843.0	-1.0	1074.0	
816.602	979.0	-1.0	1505.0	928.0	-1.0	1230.0	935.0	-1.0	1428.0	1250.0	-1.0	1805.0	1198.0	-1.0	1952.0	1071.0	-1.0	1476.0	1284.0	-1.0	1903.0	1449.0	-1.0	1831.0	1261.0	-1.0	1790.0	1615.0	-1.0	2137.0	1644.0	-1.0	2598.0	1098.0	-1.0	1462.0	1391.0	-1.0	2424.0	952.0	-1.0	1220.0	927.0	-1.0	1502.0	843.0	-1.0	1074.0	
817.101	981.0	-1.0	1509.0	928.0	-1.0	1227.0	935.0	-1.0	1432.0	1254.0	-1.0	1812.0	1201.0	-1.0	1958.0	1074.0	-1.0	1484.0	1286.0	-1.0	1909.0	1458.0	-1.0	1846.0	1263.0	-1.0	1795.0	1623.0	-1.0	2155.0	1648.0	-1.0	2604.0	1102.0	-1.0	1473.0	1390.0	-1.0	2424.0	951.0	-1.0	1219.0	927.0	-1.0	1502.0	843.0	-1.0	1073.0	
817.600	982.0	-1.0	1513.0	929.0	-1.0	1227.0	937.0	-1.0	1437.0	1256.0	-1.0	1818.0	1204.0	-1.0	1967.0	1079.0	-1.0	1494.0	1290.0	-1.0	1917.0	1466.0	-1.0	1865.0	1267.0	-1.0	1806.0	1633.0	-1.0	2176.0	1652.0	-1.0	2618.0	1108.0	-1.0	1485.0	1391.0	-1.0	2428.0	952.0	-1.0	1220.0	926.0	-1.0	1504.0	844.0	-1.0	1074.0	
818.099	983.0	-1.0	1513.0	928.0	-1.0	1225.0	938.0	-1.0	1440.0	1259.0	-1.0	1823.0	1207.0	-1.0	1974.0	1082.0	-1.0	1501.0	1291.0	-1.0	1924.0	1474.0	-1.0	1881.0	1270.0	-1.0	1812.0	1639.0	-1.0	2194.0	1656.0	-1.0	2626.0	1112.0	-1.0	1495.0	1391.0	-1.0	2430.0	952.0	-1.0	1220.0	928.0	-1.0	1507.0	844.0	-1.0	1074.0	
818.598	982.0	-1.0	1511.0	928.0	-1.0	1221.0	938.0	-1.0	1440.0	1258.0	-1.0	1823.0	1208.0	-1.0	1977.0	1083.0	-1.0	1503.0	1292.0	-1.0	1927.0	1479.0	-1.0	1892.0	1271.0	-1.0	1812.0	1642.0	-1.0	2200.0	1657.0	-1.0	2626.0	1112.0	-1.0	1497.0	1389.0	-1.0	2428.0	951.0	-1.0	1218.0	927.0	-1.0	1506.0	843.0	-1.0	1073.0	
819.097	982.0	-1.0	1512.0	928.0	-1.0	1219.0	940.0	-1.0	1442.0	1260.0	-1.0	1826.0	1209.0	-1.0	1981.0	1084.0	-1.0	1505.0	1294.0	-1.0	1930.0	1483.0	-1.0	1901.0	1269.0	-1.0	1810.0	1641.0	-1.0	2201.0	1656.0	-1.0	2621.0	1112.0	-1.0	1496.0	1387.0	-1.0	2421.0	948.0	-1.0	1213.0	925.0	-1.0	1502.0	842.0	-1.0	1071.0	
819.596	982.0	-1.0	1509.0	928.0	-1.0	1216.0	939.0	-1.0	1441.0	1260.0	-1.0	1823.0	1209.0	-1.0	1981.0	1083.0	-1.0	1504.0	1293.0	-1.0	1930.0	1483.0	-1.0	1902.0	1269.0	-1.0	1808.0	1640.0	-1.0	2200.0	1654.0	-1.0	2620.0	1110.0	-1.0	1494.0	1385.0	-1.0	2421.0	947.0	-1.0	1211.0	924.0	-1.0	1503.0	842.0	-1.0	1070.0	
820.095	981.0	-1.0	1504.0	927.0	-1.0	1210.0	938.0	-1.0	1439.0	1259.0	-1.0	1820.0	1209.0	-1.0	1979.0	1083.0	-1.0	1501.0	1292.0	-1.0	1928.0	1480.0	-1.0	1898.0	1266.0	-1.0	1806.0	1636.0	-1.0	2196.0	1652.0	-1.0	2615.0	1108.0	-1.0	1492.0	1384.0	-1.0	2418.0	946.0	-1.0	1209.0	924.0	-1.0	1501.0	840.0	-1.0	1068.0	
820.594	982.0	-1.0	1510.0	930.0	-1.0	1213.0	938.0	-1.0	1439.0	1258.0	-1.0	1818.0	1207.0	-1.0	1977.0	1085.0	-1.0	1509.0	1292.0	-1.0	1929.0	1484.0	-1.0	1907.0	1267.0	-1.0	1807.0	1639.0	-1.0	2204.0	1649.0	-1.0	2610.0	1110.0	-1.0	1495.0	1382.0	-1.0	2413.0	944.0	-1.0	1206.0	923.0	-1.0	1500.0	841.0	-1.0	1068.0	
821.093	984.0	-1.0	1516.0	932.0	-1.0	1216.0	938.0	-1.0	1440.0	1256.0	-1.0	1816.0	1207.0	-1.0	1978.0	1088.0	-1.0	1516.0	1293.0	-1.0	1931.0	1488.0	-1.0	1919.0	1269.0	-1.0	1812.0	1645.0	-1.0	2215.0	1651.0	-1.0	2620.0	1112.0	-1.0	1503.0	1382.0	-1.0	2417.0	945.0	-1.0	1209.0	925.0	-1.0	1507.0	841.0	-1.0	1069.0	
821.592	984.0	-1.0	1514.0	933.0	-1.0	1215.0	939.0	-1.0	1440.0	1256.0	-1.0	1814.0	1209.0	-1.0	1984.0	1087.0	-1.0	1515.0	1293.0	-1.0	1934.0	1488.0	-1.0	1921.0	1269.0	-1.0	1815.0	1646.0	-1.0	2222.0	1655.0	-1.0	2629.0	1113.0	-1.0	1506.0	1383.0	-1.0	2420.0	944.0	-1.0	1210.0	925.0	-1.0	1511.0	843.0	-1.0	1072.0	
822.091	987.0	-1.0	1520.0	937.0	-1.0	1219.0	939.0	-1.0	1440.0	1256.0	-1.0	1815.0	1209.0	-1.0	1985.0	1089.0	-1.0	1518.0	1294.0	-1.0	1935.0	1493.0	-1.0	1931.0	1269.0	-1.0	1815.0	1649.0	-1.0	2228.0	1654.0	-1.0	2628.0	1114.0	-1.0	1507.0	1382.0	-1.0	2422.0	944.0	-1.0	1210.0	926.0	-1.0	1515.0	844.0	-1.0	1075.0	
822.590	989.0	-1.0	1524.0	940.0	-1.0	1223.0	940.0	-1.0	1444.0	1258.0	-1.0	1819.0	1211.0	-1.0	1993.0	1087.0	-1.0	1516.0	1296.0	-1.0	1941.0	1493.0	-1.0	1931.0	1269.0	-1.0	1818.0	1647.0	-1.0	2224.0	1659.0	-1.0	2642.0	1113.0	-1.0	1506.0	1386.0	-1.0	2432.0	947.0	-1.0	1213.0	928.0	-1.0	1519.0	847.0	-1.0	1081.0	
823.089	988.0	-1.0	1522.0	941.0	-1.0	1222.0	941.0	-1.0	1444.0	1260.0	-1.0	1821.0	1212.0	-1.0	1999.0	1083.0	-1.0	1508.0	1298.0	-1.0	1948.0	1487.0	-1.0	1921.0	1269.0	-1.0	1821.0	1643.0	-1.0	2218.0	1661.0	-1.0	2649.0	1112.0	-1.0	1503.0	1389.0	-1.0	2441.0	948.0	-1.0	1218.0	928.0	-1.0	1521.0	848.0	-1.0	1083.0	
823.588	984.0	-1.0	1512.0	941.0	-1.0	1221.0	940.0	-1.0	1442.0	1259.0	-1.0	1821.0	1214.0	-1.0	2003.0	1079.0	-1.0	1501.0	1302.0	-1.0	1957.0	1479.0	-1.0	1907.0	1270.0	-1.0	1823.0	1639.0	-1.0	2210.0	1662.0	-1.0	2654.0	1111.0	-1.0	1499.0	1391.0	-1.0	2446.0	949.0	-1.0	1221.0	927.0	-1.0	1521.0	848.0	-1.0	1083.0	
824.087	979.0	-1.0	1495.0	941.0	-1.0	1218.0	939.0	-1.0	1438.0	1260.0	-1.0	1820.0	1218.0	-1.0	2017.0	1071.0	-1.0	1483.0	1308.0	-1.0	1974.0	1469.0	-1.0	1887.0	1271.0	-1.0	1828.0	1632.0	-1.0	2193.0	1667.0	-1.0	2670.0	1108.0	-1.0	1491.0	1397.0	-1.0	2462.0	951.0	-1.0	1226.0	927.0	-1.0	1526.0	850.0	-1.0	1087.0	
824.587	962.0	-1.0	1461.0	933.0	-1.0	1203.0	929.0	-1.0	1419.0	1245.0	-1.0	1795.0	1229.0	-1.0	2042.0	1059.0	-1.0	1459.0	1322.0	-1.0	2006.0	1461.0	-1.0	1872.0	1272.0	-1.0	1833.0	1620.0	-1.0	2170.0	1678.0	-1.0	2694.0	1104.0	-1.0	1481.0	1404.0	-1.0	2482.0	954.0	-1.0	1232.0	932.0	-1.0	1535.0	852.0	-1.0	1093.0	
825.086	965.0	-1.0	1467.0	939.0	-1.0	1215.0	930.0	-1.0	1423.0	1244.0	-1.0	1795.0	1232.0	-1.0	2050.0	1049.0	-1.0	1444.0	1330.0	-1.0	2024.0	1453.0	-1.0	1857.0	1271.0	-1.0	1835.0	1608.0	-1.0	2150.0	1682.0	-1.0	2705.0	1101.0	-1.0	1473.0	1409.0	-1.0	2494.0	954.0	-1.0	1234.0	934.0	-1.0	1540.0	852.0	-1.0	1095.0	
825.585	968.0	-1.0	1473.0	945.0	-1.0	1226.0	934.0	-1.0	1430.0	1249.0	-1.0	1803.0	1230.0	-1.0	2046.0	1044.0	-1.0	1434.0	1334.0	-1.0	2030.0	1443.0	-1.0	1842.0	1270.0	-1.0	1834.0	1597.0	-1.0	2131.0	1681.0	-1.0	2704.0	1096.0	-1.0	1465.0	1411.0	-1.0	2501.0	954.0	-1.0	1235.0	934.0	-1.0	1542.0	852.0	-1.0	1096.0	
826.085	970.0	-1.0	1473.0	948.0	-1.0	1229.0	935.0	-1.0	1431.0	1250.0	-1.0	1803.0	1223.0	-1.0	2032.0	1039.0	-1.0	1426.0	1333.0	-1.0	2025.0	1432.0	-1.0	1824.0	1265.0	-1.0	1825.0	1585.0	-1.0	2110.0	1672.0	-1.0	2687.0	1091.0	-1.0	1455.0	1409.0	-1.0	2497.0	951.0	-1.0	1232.0	931.0	-1.0	1540.0	851.0	-1.0	1093.0	
826.584	973.0	-1.0	1477.0	949.0	-1.0	1229.0	936.0	-1.0	1432.0	1252.0	-1.0	1803.0	1218.0	-1.0	2016.0	1038.0	-1.0	1422.0	1330.0	-1.0	2015.0	1425.0	-1.0	1810.0	1261.0	-1.0	1814.0	1576.0	-1.0	2095.0	1663.0	-1.0	2667.0	1085.0	-1.0	1446.0	1404.0	-1.0	2488.0	948.0	-1.0	1227.0	928.0	-1.0	1533.0	848.0	-1.0	1090.0	
827.084	976.0	-1.0	1480.0	950.0	-1.0	1227.0	937.0	-1.0	1434.0	1254.0	-1.0	1807.0	1215.0	-1.0	2007.0	1038.0	-1.0	1420.0	1327.0	-1.0	2004.0	1418.0	-1.0	1801.0	1257.0	-1.0	1803.0	1570.0	-1.0	2085.0	1657.0	-1.0	2653.0	1081.0	-1.0	1439.0	1401.0	-1.0	2479.0	945.0	-1.0	1223.0	925.0	-1.0	1527.0	845.0	-1.0	1087.0	
827.583	978.0	-1.0	1486.0	951.0	-1.0	1226.0	938.0	-1.0	1438.0	1258.0	-1.0	1814.0	1213.0	-1.0	2003.0	1039.0	-1.0	1425.0	1324.0	-1.0	1998.0	1415.0	-1.0	1796.0	1255.0	-1.0	1800.0	1571.0	-1.0	2087.0	1655.0	-1.0	2648.0	1081.0	-1.0	1440.0	1398.0	-1.0	2474.0	944.0	-1.0	1220.0	922.0	-1.0	1521.0	843.0	-1.0	1084.0	
828.082	980.0	-1.0	1491.0	951.0	-1.0	1225.0	940.0	-1.0	1442.0	1262.0	-1.0	1822.0	1212.0	-1.0	2000.0	1042.0	-1.0	1432.0	1323.0	-1.0	1994.0	1416.0	-1.0	1799.0	1255.0	-1.0	1801.0	1574.0	-1.0	2098.0	1654.0	-1.0	2648.0	1082.0	-1.0	1445.0	1397.0	-1.0	2473.0	944.0	-1.0	1222.0	921.0	-1.0	1519.0	842.0	-1.0	1084.0	
828.582	983.0	-1.0	1498.0	954.0	-1.0	1227.0	943.0	-1.0	1447.0	1266.0	-1.0	1832.0	1214.0	-1.0	2004.0	1043.0	-1.0	1437.0	1323.0	-1.0	1994.0	1418.0	-1.0	1803.0	1255.0	-1.0	1803.0	1580.0	-1.0	2109.0	1658.0	-1.0	2660.0	1084.0	-1.0	1450.0	1398.0	-1.0	2478.0	944.0	-1.0	1228.0	920.0	-1.0	1521.0	842.0	-1.0	1086.0	
829.081	985.0	-1.0	1505.0	956.0	-1.0	1232.0	945.0	-1.0	1454.0	1273.0	-1.0	1846.0	1217.0	-1.0	2015.0	1045.0	-1.0	1443.0	1327.0	-1.0	2005.0	1420.0	-1.0	1810.0	1257.0	-1.0	1810.0	1585.0	-1.0	2125.0	1663.0	-1.0	2674.0	1085.0	-1.0	1457.0	1401.0	-1.0	2488.0	946.0	-1.0	1235.0	920.0	-1.0	1523.0	844.0	-1.0	1091.0	
829.580	988.0	-1.0	1515.0	959.0	-1.0	1239.0	947.0	-1.0	1463.0	1277.0	-1.0	1859.0	1221.0	-1.0	2025.0	1050.0	-1.0	1455.0	1331.0	-1.0	2015.0	1429.0	-1.0	1828.0	1259.0	-1.0	1821.0	1593.0	-1.0	2145.0	1665.0	-1.0	2686.0	1089.0	-1.0	1468.0	1404.0	-1.0	2499.0	949.0	-1.0	1243.0	922.0	-1.0	1530.0	844.0	-1.0	1095.0	
830.080	991.0	-1.0	1524.0	961.0	-1.0	1245.0	949.0	-1.0	1467.0	1281.0	-1.0	1867.0	1224.0	-1.0	2033.0	1056.0	-1.0	1468.0	1334.0	-1.0	2026.0	1441.0	-1.0	1850.0	1261.0	-1.0	1835.0	1598.0	-1.0	2169.0	1666.0	-1.0	2705.0	1091.0	-1.0	1483.0	1403.0	-1.0	2504.0	949.0	-1.0	1248.0	922.0	-1.0	1533.0	843.0	-1.0	1098.0	
830.579	991.0	-1.0	1528.0	962.0	-1.0	1248.0	949.0	-1.0	1469.0	1281.0	-1.0	1873.0	1227.0	-1.0	2040.0	1060.0	-1.0	1479.0	1337.0	-1.0	2034.0	1452.0	-1.0	1873.0	1262.0	-1.0	1838.0	1601.0	-1.0	2175.0	1667.0	-1.0	2709.0	1092.0	-1.0	1487.0	1401.0	-1.0	2505.0	948.0	-1.0	1250.0	921.0	-1.0	1535.0	841.0	-1.0	1098.0	
831.078	992.0	-1.0	1532.0	963.0	-1.0	1254.0	949.0	-1.0	1472.0	1283.0	-1.0	1880.0	1229.0	-1.0	2050.0	1064.0	-1.0	1487.0	1340.0	-1.0	2043.0	1463.0	-1.0	1892.0	1261.0	-1.0	1838.0	1601.0	-1.0	2174.0	1666.0	-1.0	2710.0	1093.0	-1.0	1487.0	1400.0	-1.0	2507.0	947.0	-1.0	1253.0	919.0	-1.0	1537.0	840.0	-1.0	1098.0	
831.578	993.0	-1.0	1537.0	965.0	-1.0	1257.0	950.0	-1.0	1476.0	1284.0	-1.0	1887.0	1232.0	-1.0	2056.0	1067.0	-1.0	1493.0	1342.0	-1.0	2048.0	1471.0	-1.0	1907.0	1259.0	-1.0	1836.0	1599.0	-1.0	2171.0	1664.0	-1.0	2705.0	1091.0	-1.0	1485.0	1399.0	-1.0	2508.0	947.0	-1.0	1253.0	919.0	-1.0	1535.0	839.0	-1.0	1100.0	
832.077	993.0	-1.0	1538.0	966.0	-1.0	1260.0	951.0	-1.0	1479.0	1285.0	-1.0	1891.0	1233.0	-1.0	2057.0	1069.0	-1.0	1498.0	1341.0	-1.0	2049.0	1476.0	-1.0	1917.0	1257.0	-1.0	1831.0	1595.0	-1.0	2167.0	1661.0	-1.0	2700.0	1089.0	-1.0	1482.0	1400.0	-1.0	2509.0	946.0	-1.0	1255.0	919.0	-1.0	1537.0	840.0	-1.0	1104.0	
832.576	996.0	-1.0	1544.0	969.0	-1.0	1266.0	952.0	-1.0	1482.0	1284.0	-1.0	1893.0	1233.0	-1.0	2058.0	1070.0	-1.0	1499.0	1339.0	-1.0	2043.0	1480.0	-1.0	1924.0	1255.0	-1.0	1827.0	1591.0	-1.0	2161.0	1663.0	-1.0	2703.0	1086.0	-1.0	1479.0	1401.0	-1.0	2515.0	946.0	-1.0	1259.0	923.0	-1.0	1549.0	844.0	-1.0	1113.0	
833.075	1000.0	-1.0	1554.0	974.0	-1.0	1275.0	952.0	-1.0	1484.0	1284.0	-1.0	1893.0	1232.0	-1.0	2056.0	1069.0	-1.0	1497.0	1336.0	-1.0	2037.0	1485.0	-1.0	1929.0	1254.0	-1.0	1825.0	1590.0	-1.0	2159.0	1664.0	-1.0	2704.0	1087.0	-1.0	1479.0	1401.0	-1.0	2518.0	947.0	-1.0	1261.0	927.0	-1.0	1556.0	848.0	-1.0	1122.0	
833.574	1002.0	-1.0	1559.0	977.0	-1.0	1282.0	952.0	-1.0	1484.0	1284.0	-1.0	1894.0	1231.0	-1.0	2052.0	1068.0	-1.0	1494.0	1335.0	-1.0	2032.0	1486.0	-1.0	1929.0	1253.0	-1.0	1822.0	1590.0	-1.0	2158.0	1662.0	-1.0	2697.0	1086.0	-1.0	1478.0	1400.0	-1.0	2514.0	945.0	-1.0	1259.0	927.0	-1.0	1555.0	849.0	-1.0	1124.0	
834.074	1003.0	-1.0	1563.0	978.0	-1.0	1286.0	953.0	-1.0	1486.0	1284.0	-1.0	1896.0	1229.0	-1.0	2048.0	1066.0	-1.0	1491.0	1332.0	-1.0	2028.0	1483.0	-1.0	1925.0	1253.0	-1.0	1823.0	1593.0	-1.0	2164.0	1659.0	-1.0	2694.0	1086.0	-1.0	1480.0	1398.0	-1.0	2509.0	943.0	-1.0	1256.0	925.0	-1.0	1551.0	847.0	-1.0	1122.0	
834.573	1003.0	-1.0	1564.0	979.0	-1.0	1287.0	952.0	-1.0	1485.0	1282.0	-1.0	1893.0	1226.0	-1.0	2041.0	1063.0	-1.0	1487.0	1329.0	-1.0	2023.0	1476.0	-1.0	1914.0	1251.0	-1.0	1822.0	1591.0	-1.0	2163.0	1656.0	-1.0	2685.0	1084.0	-1.0	1478.0	1396.0	-1.0	2504.0	940.0	-1.0	1253.0	923.0	-1.0	1547.0	845.0	-1.0	1120.0	
835.073	1001.0	-1.0	1562.0	976.0	-1.0	1287.0	950.0	-1.0	1482.0	1280.0	-1.0	1889.0	1222.0	-1.0	2033.0	1059.0	-1.0	1480.0	1326.0	-1.0	2016.0	1468.0	-1.0	1901.0	1250.0	-1.0	1817.0	1589.0	-1.0	2157.0	1651.0	-1.0	2674.0	1081.0	-1.0	1472.0	1391.0	-1.0	2493.0	937.0	-1.0	1247.0	918.0	-1.0	1540.0	842.0	-1.0	1114.0	
835.572	1002.0	-1.0	1563.0	976.0	-1.0	1286.0	950.0	-1.0	1481.0	1278.0	-1.0	1886.0	1219.0	-1.0	2027.0	1058.0	-1.0	1479.0	1322.0	-1.0	2012.0	1461.0	-1.0	1890.0	1249.0	-1.0	1816.0	1587.0	-1.0	2154.0	1647.0	-1.0	2666.0	1080.0	-1.0	1470.0	1387.0	-1.0	2484.0	935.0	-1.0	1241.0	916.0	-1.0	1533.0	838.0	-1.0	1109.0	
836.072	1001.0	-1.0	1562.0	975.0	-1.0	1284.0	947.0	-1.0	1476.0	1274.0	-1.0	1879.0	1216.0	-1.0	2020.0	1057.0	-1.0	1478.0	1320.0	-1.0	2006.0	1455.0	-1.0	1882.0	1247.0	-1.0	1814.0	1585.0	-1.0	2148.0	1640.0	-1.0	2657.0	1077.0	-1.0	1466.0	1384.0	-1.0	2476.0	931.0	-1.0	1237.0	913.0	-1.0	1529.0	836.0	-1.0	1104.0	
836.572	999.0	-1.0	1560.0	972.0	-1.0	1281.0	945.0	-1.0	1472.0	1270.0	-1.0	1872.0	1213.0	-1.0	2015.0	1057.0	-1.0	1476.0	1317.0	-1.0	2001.0	1453.0	-1.0	1878.0	1247.0	-1.0	1812.0	1584.0	-1.0	2145.0	1636.0	-1.0	2649.0	1077.0	-1.0	1465.0	1379.0	-1.0	2467.0	929.0	-1.0	1232.0	912.0	-1.0	1525.0	833.0	-1.0	1100.0	
837.071	999.0	-1.0	1563.0	971.0	-1.0	1280.0	944.0	-1.0	1471.0	1268.0	-1.0	1869.0	1212.0	-1.0	2015.0	1059.0	-1.0	1481.0	1316.0	-1.0	2000.0	1455.0	-1.0	1883.0	1249.0	-1.0	1817.0	1588.0	-1.0	2153.0	1636.0	-1.0	2653.0	1079.0	-1.0	1471.0	1378.0	-1.0	2467.0	928.0	-1.0	1232.0	910.0	-1.0	1526.0	833.0	-1.0	1098.0	
837.570	998.0	-1.0	1565.0	968.0	-1.0	1279.0	942.0	-1.0	1469.0	1266.0	-1.0	1866.0	1212.0	-1.0	2017.0	1062.0	-1.0	1487.0	1315.0	-1.0	2000.0	1460.0	-1.0	1890.0	1251.0	-1.0	1824.0	1594.0	-1.0	2164.0	1638.0	-1.0	2658.0	1082.0	-1.0	1477.0	1377.0	-1.0	2465.0	928.0	-1.0	1232.0	911.0	-1.0	1529.0	831.0	-1.0	1096.0	
838.069	999.0	-1.0	1567.0	969.0	-1.0	1278.0	942.0	-1.0	1469.0	1265.0	-1.0	1865.0	1213.0	-1.0	2019.0	1066.0	-1.0	1494.0	1314.0	-1.0	2000.0	1468.0	-1.0	1904.0	1254.0	-1.0	1828.0	1602.0	-1.0	2175.0	1638.0	-1.0	2661.0	1086.0	-1.0	1485.0	1375.0	-1.0	2461.0	927.0	-1.0	1230.0	911.0	-1.0	1528.0	831.0	-1.0	1093.0	
838.568	1000.0	-1.0	1570.0	969.0	-1.0	1278.0	942.0	-1.0	1470.0	1264.0	-1.0	1863.0	1214.0	-1.0	2024.0	1070.0	-1.0	1502.0	1314.0	-1.0	2002.0	1477.0	-1.0	1920.0	1258.0	-1.0	1837.0	1612.0	-1.0	2194.0	1641.0	-1.0	2670.0	1090.0	-1.0	1494.0	1375.0	-1.0	2464.0	927.0	-1.0	1232.0	912.0	-1.0	1530.0	831.0	-1.0	1093.0	
839.067	999.0	-1.0	1572.0	967.0	-1.0	1278.0	940.0	-1.0	1469.0	1262.0	-1.0	1861.0	1216.0	-1.0	2029.0	1074.0	-1.0	1509.0	1314.0	-1.0	2002.0	1485.0	-1.0	1935.0	1260.0	-1.0	1843.0	1620.0	-1.0	2208.0	1643.0	-1.0	2677.0	1093.0	-1.0	1501.0	1375.0	-1.0	2464.0	928.0	-1.0	1232.0	912.0	-1.0	1531.0	830.0	-1.0	1093.0	
839.566	1000.0	-1.0	1576.0	968.0	-1.0	1279.0	941.0	-1.0	1471.0	1261.0	-1.0	1862.0	1217.0	-1.0	2033.0	1077.0	-1.0	1514.0	1312.0	-1.0	2002.0	1494.0	-1.0	1948.0	1262.0	-1.0	1847.0	1626.0	-1.0	2218.0	1643.0	-1.0	2679.0	1095.0	-1.0	1505.0	1375.0	-1.0	2463.0	927.0	-1.0	1231.0	911.0	-1.0	1531.0	831.0	-1.0	1091.0	
840.066	1001.0	-1.0	1581.0	967.0	-1.0	1280.0	942.0	-1.0	1474.0	1262.0	-1.0	1864.0	1218.0	-1.0	2036.0	1080.0	-1.0	1521.0	1311.0	-1.0	2001.0	1498.0	-1.0	1960.0	1264.0	-1.0	1852.0	1632.0	-1.0	2231.0	1645.0	-1.0	2685.0	1098.0	-1.0	1512.0	1375.0	-1.0	2466.0	928.0	-1.0	1232.0	914.0	-1.0	1533.0	831.0	-1.0	1092.0	
840.565	1002.0	-1.0	1582.0	966.0	-1.0	1280.0	941.0	-1.0	1475.0	1260.0	-1.0	1863.0	1218.0	-1.0	2037.0	1081.0	-1.0	1524.0	1310.0	-1.0	1999.0	1502.0	-1.0	1965.0	1266.0	-1.0	1855.0	1635.0	-1.0	2240.0	1645.0	-1.0	2687.0	1100.0	-1.0	1518.0	1375.0	-1.0	2466.0	929.0	-1.0	1233.0	914.0	-1.0	1535.0	832.0	-1.0	1092.0	
841.064	1000.0	-1.0	1580.0	964.0	-1.0	1278.0	940.0	-1.0	1475.0	1259.0	-1.0	1861.0	1217.0	-1.0	2034.0	1082.0	-1.0	1525.0	1308.0	-1.0	1994.0	1502.0	-1.0	1966.0	1265.0	-1.0	1855.0	1637.0	-1.0	2243.0	1643.0	-1.0	2684.0	1101.0	-1.0	1520.0	1375.0	-1.0	2463.0	928.0	-1.0	1231.0	913.0	-1.0	1534.0	831.0	-1.0	1090.0	
841.563	999.0	-1.0	1582.0	963.0	-1.0	1278.0	940.0	-1.0	1476.0	1257.0	-1.0	1860.0	1216.0	-1.0	2033.0	1083.0	-1.0	1527.0	1306.0	-1.0	1992.0	1502.0	-1.0	1966.0	1265.0	-1.0	1852.0	1638.0	-1.0	2243.0	1642.0	-1.0	2678.0	1102.0	-1.0	1522.0	1374.0	-1.0	2458.0	928.0	-1.0	1228.0	914.0	-1.0	1531.0	830.0	-1.0	1088.0	
842.063	997.0	-1.0	1580.0	962.0	-1.0	1276.0	938.0	-1.0	1474.0	1255.0	-1.0	1857.0	1215.0	-1.0	2027.0	1083.0	-1.0	1527.0	1304.0	-1.0	1987.0	1499.0	-1.0	1961.0	1264.0	-1.0	1851.0	1638.0	-1.0	2243.0	1640.0	-1.0	2674.0	1103.0	-1.0	1524.0	1375.0	-1.0	2456.0	927.0	-1.0	1227.0	915.0	-1.0	1532.0	830.0	-1.0	1087.0	
842.562	996.0	-1.0	1576.0	959.0	-1.0	1273.0	937.0	-1.0	1471.0	1252.0	-1.0	1851.0	1212.0	-1.0	2020.0	1083.0	-1.0	1525.0	1303.0	-1.0	1980.0	1493.0	-1.0	1953.0	1263.0	-1.0	1846.0	1637.0	-1.0	2241.0	1637.0	-1.0	2666.0	1102.0	-1.0	1524.0	1374.0	-1.0	2454.0	927.0	-1.0	1225.0	915.0	-1.0	1531.0	830.0	-1.0	1087.0	
843.061	994.0	-1.0	1573.0	959.0	-1.0	1272.0	937.0	-1.0	1468.0	1250.0	-1.0	1847.0	1209.0	-1.0	2012.0	1082.0	-1.0	1523.0	1299.0	-1.0	1971.0	1489.0	-1.0	1944.0	1261.0	-1.0	1840.0	1635.0	-1.0	2238.0	1633.0	-1.0	2655.0	1102.0	-1.0	1523.0	1373.0	-1.0	2449.0	926.0	-1.0	1221.0	914.0	-1.0	1529.0	829.0	-1.0	1085.0	
843.560	995.0	-1.0	1573.0	958.0	-1.0	1272.0	936.0	-1.0	1468.0	1249.0	-1.0	1846.0	1206.0	-1.0	2006.0	1082.0	-1.0	1526.0	1298.0	-1.0	1967.0	1486.0	-1.0	1942.0	1261.0	-1.0	1840.0	1637.0	-1.0	2244.0	1633.0	-1.0	2654.0	1103.0	-1.0	1527.0	1373.0	-1.0	2447.0	927.0	-1.0	1220.0	915.0	-1.0	1527.0	830.0	-1.0	1085.0	
844.059	994.0	-1.0	1572.0	957.0	-1.0	1273.0	936.0	-1.0	1468.0	1248.0	-1.0	1845.0	1204.0	-1.0	2001.0	1083.0	-1.0	1529.0	1297.0	-1.0	1962.0	1485.0	-1.0	1942.0	1261.0	-1.0	1840.0	1641.0	-1.0	2253.0	1633.0	-1.0	2652.0	1105.0	-1.0	1532.0	1374.0	-1.0	2447.0	927.0	-1.0	1221.0	915.0	-1.0	1529.0	830.0	-1.0	1087.0	
844.558	994.0	-1.0	1570.0	959.0	-1.0	1274.0	937.0	-1.0	1466.0	1248.0	-1.0	1845.0	1202.0	-1.0	1995.0	1083.0	-1.0	1530.0	1296.0	-1.0	1958.0	1484.0	-1.0	1941.0	1261.0	-1.0	1836.0	1642.0	-1.0	2257.0	1633.0	-1.0	2648.0	1106.0	-1.0	1534.0	1375.0	-1.0	2447.0	927.0	-1.0	1220.0	916.0	-1.0	1528.0	830.0	-1.0	1088.0	
845.057	995.0	-1.0	1573.0	958.0	-1.0	1277.0	937.0	-1.0	1467.0	1249.0	-1.0	1848.0	1202.0	-1.0	1993.0	1085.0	-1.0	1532.0	1295.0	-1.0	1955.0	1484.0	-1.0	1942.0	1261.0	-1.0	1834.0	1645.0	-1.0	2261.0	1632.0	-1.0	2645.0	1108.0	-1.0	1536.0	1375.0	-1.0	2443.0	928.0	-1.0	1219.0	916.0	-1.0	1526.0	831.0	-1.0	1088.0	
845.557	994.0	-1.0	1572.0	959.0	-1.0	1277.0	938.0	-1.0	1466.0	1248.0	-1.0	1847.0	1201.0	-1.0	1990.0	1084.0	-1.0	1530.0	1293.0	-1.0	1952.0	1482.0	-1.0	1938.0	1261.0	-1.0	1832.0	1646.0	-1.0	2262.0	1632.0	-1.0	2641.0	1107.0	-1.0	1537.0	1374.0	-1.0	2441.0	928.0	-1.0	1219.0	915.0	-1.0	1525.0	831.0	-1.0	1089.0	
846.056	993.0	-1.0	1567.0	957.0	-1.0	1275.0	937.0	-1.0	1462.0	1246.0	-1.0	1843.0	1199.0	-1.0	1986.0	1083.0	-1.0	1527.0	1292.0	-1.0	1947.0	1478.0	-1.0	1931.0	1259.0	-1.0	1827.0	1644.0	-1.0	2255.0	1630.0	-1.0	2633.0	1106.0	-1.0	1534.0	1373.0	-1.0	2435.0	927.0	-1.0	1217.0	915.0	-1.0	1521.0	831.0	-1.0	1087.0	
846.555	993.0	-1.0	1566.0	956.0	-1.0	1273.0	936.0	-1.0	1461.0	1245.0	-1.0	1840.0	1198.0	-1.0	1984.0	1082.0	-1.0	1526.0	1290.0	-1.0	1945.0	1475.0	-1.0	1926.0	1259.0	-1.0	1827.0	1642.0	-1.0	2253.0	1629.0	-1.0	2633.0	1107.0	-1.0	1534.0	1372.0	-1.0	2430.0	927.0	-1.0	1216.0	915.0	-1.0	1520.0	831.0	-1.0	1086.0	
847.054	992.0	-1.0	1564.0	955.0	-1.0	1271.0	936.0	-1.0	1458.0	1244.0	-1.0	1836.0	1198.0	-1.0	1981.0	1082.0	-1.0	1524.0	1288.0	-1.0	1942.0	1473.0	-1.0	1921.0	1258.0	-1.0	1824.0	1640.0	-1.0	2246.0	1628.0	-1.0	2629.0	1107.0	-1.0	1531.0	1371.0	-1.0	2427.0	927.0	-1.0	1215.0	914.0	-1.0	1518.0	830.0	-1.0	1086.0	
847.553	992.0	-1.0	1562.0	955.0	-1.0	1270.0	936.0	-1.0	1455.0	1243.0	-1.0	1834.0	1196.0	-1.0	1979.0	1082.0	-1.0	1523.0	1287.0	-1.0	1940.0	1472.0	-1.0	1917.0	1258.0	-1.0	1821.0	1638.0	-1.0	2239.0	1626.0	-1.0	2622.0	1105.0	-1.0	1528.0	1370.0	-1.0	2422.0	927.0	-1.0	1215.0	914.0	-1.0	1516.0	831.0	-1.0	1085.0	
848.052	992.0	-1.0	1564.0	954.0	-1.0	1269.0	935.0	-1.0	1454.0	1244.0	-1.0	1834.0	1197.0	-1.0	1979.0	1084.0	-1.0	1528.0	1287.0	-1.0	1941.0	1474.0	-1.0	1921.0	1259.0	-1.0	1825.0	1640.0	-1.0	2243.0	1626.0	-1.0	2624.0	1107.0	-1.0	1532.0	1371.0	-1.0	2424.0	929.0	-1.0	1217.0	915.0	-1.0	1519.0	831.0	-1.0	1086.0	
848.552	992.0	-1.0	1563.0	953.0	-1.0	1268.0	935.0	-1.0	1452.0	1243.0	-1.0	1832.0	1197.0	-1.0	1980.0	1086.0	-1.0	1532.0	1287.0	-1.0	1942.0	1477.0	-1.0	1926.0	1261.0	-1.0	1829.0	1644.0	-1.0	2248.0	1627.0	-1.0	2626.0	1109.0	-1.0	1535.0	1370.0	-1.0	2424.0	929.0	-1.0	1218.0	915.0	-1.0	1519.0	830.0	-1.0	1086.0	
849.051	993.0	-1.0	1564.0	952.0	-1.0	1268.0	934.0	-1.0	1451.0	1243.0	-1.0	1832.0	1198.0	-1.0	1982.0	1088.0	-1.0	1535.0	1288.0	-1.0	1943.0	1483.0	-1.0	1934.0	1263.0	-1.0	1832.0	1649.0	-1.0	2257.0	1629.0	-1.0	2629.0	1111.0	-1.0	1539.0	1370.0	-1.0	2424.0	929.0	-1.0	1219.0	914.0	-1.0	1519.0	831.0	-1.0	1086.0	
849.550	992.0	-1.0	1565.0	951.0	-1.0	1268.0	934.0	-1.0	1451.0	1242.0	-1.0	1833.0	1199.0	-1.0	1986.0	1091.0	-1.0	1540.0	1289.0	-1.0	1947.0	1488.0	-1.0	1945.0	1265.0	-1.0	1839.0	1657.0	-1.0	2271.0	1633.0	-1.0	2639.0	1116.0	-1.0	1546.0	1371.0	-1.0	2430.0	931.0	-1.0	1224.0	916.0	-1.0	1523.0	832.0	-1.0	1089.0	
850.049	991.0	-1.0	1566.0	951.0	-1.0	1269.0	934.0	-1.0	1452.0	1242.0	-1.0	1833.0	1200.0	-1.0	1987.0	1093.0	-1.0	1544.0	1289.0	-1.0	1948.0	1493.0	-1.0	1953.0	1267.0	-1.0	1843.0	1664.0	-1.0	2283.0	1636.0	-1.0	2646.0	1118.0	-1.0	1553.0	1372.0	-1.0	2433.0	932.0	-1.0	1226.0	917.0	-1.0	1525.0	833.0	-1.0	1090.0	
850.548	991.0	-1.0	1568.0	951.0	-1.0	1270.0	933.0	-1.0	1452.0	1242.0	-1.0	1835.0	1199.0	-1.0	1988.0	1095.0	-1.0	1548.0	1290.0	-1.0	1950.0	1498.0	-1.0	1962.0	1269.0	-1.0	1847.0	1670.0	-1.0	2294.0	1637.0	-1.0	2650.0	1121.0	-1.0	1558.0	1372.0	-1.0	2434.0	933.0	-1.0	1228.0	917.0	-1.0	1526.0	832.0	-1.0	1090.0	
851.047	991.0	-1.0	1571.0	950.0	-1.0	1270.0	933.0	-1.0	1453.0	1242.0	-1.0	1836.0	1200.0	-1.0	1990.0	1097.0	-1.0	1553.0	1290.0	-1.0	1953.0	1501.0	-1.0	1970.0	1272.0	-1.0	1853.0	1675.0	-1.0	2305.0	1641.0	-1.0	2661.0	1125.0	-1.0	1566.0	1372.0	-1.0	2440.0	934.0	-1.0	1232.0	919.0	-1.0	1530.0	833.0	-1.0	1093.0	
851.546	991.0	-1.0	1570.0	949.0	-1.0	1269.0	933.0	-1.0	1453.0	1240.0	-1.0	1835.0	1200.0	-1.0	1991.0	1099.0	-1.0	1555.0	1290.0	-1.0	1952.0	1503.0	-1.0	1973.0	1272.0	-1.0	1854.0	1677.0	-1.0	2310.0	1642.0	-1.0	2664.0	1126.0	-1.0	1569.0	1372.0	-1.0	2442.0	935.0	-1.0	1234.0	919.0	-1.0	1532.0	834.0	-1.0	1095.0	
852.045	991.0	-1.0	1570.0	948.0	-1.0	1268.0	933.0	-1.0	1452.0	1241.0	-1.0	1835.0	1199.0	-1.0	1990.0	1098.0	-1.0	1555.0	1289.0	-1.0	1951.0	1503.0	-1.0	1973.0	1272.0	-1.0	1852.0	1676.0	-1.0	2308.0	1641.0	-1.0	2660.0	1126.0	-1.0	1569.0	1371.0	-1.0	2440.0	934.0	-1.0	1232.0	918.0	-1.0	1531.0	833.0	-1.0	1095.0	
852.544	991.0	-1.0	1573.0	948.0	-1.0	1269.0	933.0	-1.0	1454.0	1241.0	-1.0	1835.0	1199.0	-1.0	1990.0	1098.0	-1.0	1555.0	1288.0	-1.0	1950.0	1501.0	-1.0	1972.0	1271.0	-1.0	1848.0	1675.0	-1.0	2304.0	1640.0	-1.0	2656.0	1125.0	-1.0	1567.0	1370.0	-1.0	2438.0	933.0	-1.0	1231.0	918.0	-1.0	1530.0	833.0	-1.0	1094.0	
853.043	991.0	-1.0	1572.0	947.0	-1.0	1267.0	934.0	-1.0	1454.0	1240.0	-1.0	1835.0	1199.0	-1.0	1988.0	1097.0	-1.0	1554.0	1287.0	-1.0	1947.0	1498.0	-1.0	1966.0	1268.0	-1.0	1842.0	1671.0	-1.0	2297.0	1639.0	-1.0	2650.0	1123.0	-1.0	1563.0	1369.0	-1.0	2438.0	935.0	-1.0	1233.0	919.0	-1.0	1532.0	834.0	-1.0	1096.0	
853.542	990.0	-1.0	1569.0	947.0	-1.0	1267.0	934.0	-1.0	1453.0	1240.0	-1.0	1834.0	1197.0	-1.0	1984.0	1096.0	-1.0	1551.0	1286.0	-1.0	1942.0	1492.0	-1.0	1957.0	1265.0	-1.0	1834.0	1663.0	-1.0	2284.0	1636.0	-1.0	2641.0	1119.0	-1.0	1556.0	1370.0	-1.0	2438.0	936.0	-1.0	1237.0	921.0	-1.0	1533.0	836.0	-1.0	1101.0	
854.042	991.0	-1.0	1566.0	947.0	-1.0	1269.0	935.0	-1.0	1453.0	1241.0	-1.0	1836.0	1196.0	-1.0	1978.0	1095.0	-1.0	1547.0	1285.0	-1.0	1940.0	1487.0	-1.0	1949.0	1262.0	-1.0	1825.0	1657.0	-1.0	2272.0	1632.0	-1.0	2629.0	1115.0	-1.0	1548.0	1370.0	-1.0	2438.0	937.0	-1.0	1240.0	921.0	-1.0	1535.0	838.0	-1.0	1105.0	
854.542	990.0	-1.0	1567.0	948.0	-1.0	1270.0	934.0	-1.0	1454.0	1241.0	-1.0	1841.0	1195.0	-1.0	1976.0	1095.0	-1.0	1549.0	1286.0	-1.0	1940.0	1483.0	-1.0	1945.0	1260.0	-1.0	1823.0	1657.0	-1.0	2271.0	1630.0	-1.0	2625.0	1114.0	-1.0	1547.0	1371.0	-1.0	2439.0	939.0	-1.0	1243.0	922.0	-1.0	1534.0	841.0	-1.0	1111.0	
855.042	991.0	-1.0	1566.0	948.0	-1.0	1273.0	935.0	-1.0	1453.0	1242.0	-1.0	1844.0	1194.0	-1.0	1973.0	1094.0	-1.0	1550.0	1288.0	-1.0	1941.0	1481.0	-1.0	1942.0	1260.0	-1.0	1823.0	1657.0	-1.0	2274.0	1631.0	-1.0	2622.0	1114.0	-1.0	1547.0	1371.0	-1.0	2441.0	940.0	-1.0	1248.0	922.0	-1.0	1534.0	842.0	-1.0	1114.0	
855.541	989.0	-1.0	1561.0	949.0	-1.0	1274.0	935.0	-1.0	1452.0	1243.0	-1.0	1845.0	1193.0	-1.0	1969.0	1094.0	-1.0	1549.0	1289.0	-1.0	1944.0	1479.0	-1.0	1939.0	1261.0	-1.0	1822.0	1656.0	-1.0	2273.0	1630.0	-1.0	2619.0	1113.0	-1.0	1544.0	1371.0	-1.0	2439.0	941.0	-1.0	1249.0	922.0	-1.0	1533.0	843.0	-1.0	1116.0	
856.040	989.0	-1.0	1561.0	948.0	-1.0	1275.0	935.0	-1.0	1451.0	1243.0	-1.0	1847.0	1193.0	-1.0	1969.0	1094.0	-1.0	1550.0	1290.0	-1.0	1947.0	1478.0	-1.0	1938.0	1261.0	-1.0	1823.0	1657.0	-1.0	2274.0	1632.0	-1.0	2618.0	1112.0	-1.0	1542.0	1370.0	-1.0	2435.0	941.0	-1.0	1248.0	920.0	-1.0	1529.0	842.0	-1.0	1116.0	
856.539	987.0	-1.0	1558.0	947.0	-1.0	1274.0	935.0	-1.0	1449.0	1241.0	-1.0	1844.0	1193.0	-1.0	1966.0	1093.0	-1.0	1547.0	1292.0	-1.0	1949.0	1475.0	-1.0	1934.0	1262.0	-1.0	1822.0	1654.0	-1.0	2268.0	1630.0	-1.0	2615.0	1110.0	-1.0	1536.0	1368.0	-1.0	2430.0	938.0	-1.0	1245.0	917.0	-1.0	1525.0	841.0	-1.0	1114.0	
857.039	986.0	-1.0	1552.0	947.0	-1.0	1271.0	934.0	-1.0	1444.0	1240.0	-1.0	1839.0	1193.0	-1.0	1963.0	1091.0	-1.0	1540.0	1293.0	-1.0	1950.0	1472.0	-1.0	1926.0	1260.0	-1.0	1817.0	1648.0	-1.0	2254.0	1628.0	-1.0	2606.0	1106.0	-1.0	1527.0	1366.0	-1.0	2421.0	936.0	-1.0	1240.0	916.0	-1.0	1519.0	839.0	-1.0	1111.0	
857.538	986.0	-1.0	1550.0	945.0	-1.0	1269.0	934.0	-1.0	1441.0	1239.0	-1.0	1835.0	1193.0	-1.0	1962.0	1090.0	-1.0	1537.0	1293.0	-1.0	1949.0	1471.0	-1.0	1921.0	1258.0	-1.0	1812.0	1641.0	-1.0	2241.0	1626.0	-1.0	2598.0	1102.0	-1.0	1518.0	1363.0	-1.0	2412.0	935.0	-1.0	1235.0	914.0	-1.0	1515.0	837.0	-1.0	1107.0	
858.037	984.0	-1.0	1548.0	944.0	-1.0	1267.0	934.0	-1.0	1439.0	1236.0	-1.0	1830.0	1194.0	-1.0	1961.0	1089.0	-1.0	1533.0	1293.0	-1.0	1947.0	1468.0	-1.0	1916.0	1256.0	-1.0	1807.0	1635.0	-1.0	2229.0	1623.0	-1.0	2592.0	1099.0	-1.0	1510.0	1362.0	-1.0	2409.0	933.0	-1.0	1233.0	913.0	-1.0	1513.0	835.0	-1.0	1104.0	
858.537	983.0	-1.0	1544.0	943.0	-1.0	1264.0	933.0	-1.0	1435.0	1236.0	-1.0	1826.0	1194.0	-1.0	1959.0	1089.0	-1.0	1529.0	1291.0	-1.0	1943.0	1467.0	-1.0	1911.0	1254.0	-1.0	1802.0	1630.0	-1.0	2216.0	1621.0	-1.0	2587.0	1095.0	-1.0	1502.0	1361.0	-1.0	2406.0	931.0	-1.0	1231.0	913.0	-1.0	1512.0	835.0	-1.0	1102.0	
859.036	984.0	-1.0	1547.0	943.0	-1.0	1265.0	933.0	-1.0	1437.0	1235.0	-1.0	1828.0	1195.0	-1.0	1961.0	1089.0	-1.0	1530.0	1290.0	-1.0	1943.0	1469.0	-1.0	1912.0	1254.0	-1.0	1800.0	1628.0	-1.0	2211.0	1621.0	-1.0	2584.0	1094.0	-1.0	1499.0	1361.0	-1.0	2405.0	932.0	-1.0	1231.0	914.0	-1.0	1512.0	834.0	-1.0	1101.0	
859.535	985.0	-1.0	1551.0	943.0	-1.0	1268.0	934.0	-1.0	1439.0	1236.0	-1.0	1830.0	1196.0	-1.0	1963.0	1090.0	-1.0	1534.0	1290.0	-1.0	1942.0	1470.0	-1.0	1916.0	1254.0	-1.0	1804.0	1630.0	-1.0	2214.0	1621.0	-1.0	2588.0	1095.0	-1.0	1501.0	1363.0	-1.0	2410.0	933.0	-1.0	1235.0	914.0	-1.0	1515.0	835.0	-1.0	1103.0	
860.035	985.0	-1.0	1552.0	944.0	-1.0	1269.0	935.0	-1.0	1440.0	1237.0	-1.0	1832.0	1196.0	-1.0	1965.0	1091.0	-1.0	1535.0	1289.0	-1.0	1942.0	1472.0	-1.0	1920.0	1255.0	-1.0	1808.0	1632.0	-1.0	2221.0	1622.0	-1.0	2592.0	1096.0	-1.0	1504.0	1364.0	-1.0	2415.0	934.0	-1.0	1238.0	915.0	-1.0	1518.0	835.0	-1.0	1104.0	
860.534	986.0	-1.0	1552.0	945.0	-1.0	1271.0	936.0	-1.0	1441.0	1238.0	-1.0	1833.0	1196.0	-1.0	1964.0	1092.0	-1.0	1536.0	1288.0	-1.0	1939.0	1475.0	-1.0	1922.0	1256.0	-1.0	1810.0	1633.0	-1.0	2225.0	1624.0	-1.0	2595.0	1096.0	-1.0	1505.0	1364.0	-1.0	2417.0	935.0	-1.0	1240.0	916.0	-1.0	1519.0	835.0	-1.0	1105.0	
861.034	988.0	-1.0	1556.0	945.0	-1.0	1273.0	937.0	-1.0	1444.0	1240.0	-1.0	1836.0	1197.0	-1.0	1966.0	1092.0	-1.0	1537.0	1287.0	-1.0	1939.0	1476.0	-1.0	1925.0	1257.0	-1.0	1811.0	1636.0	-1.0	2228.0	1625.0	-1.0	2597.0	1097.0	-1.0	1506.0	1364.0	-1.0	2417.0	934.0	-1.0	1239.0	916.0	-1.0	1519.0	836.0	-1.0	1106.0	
861.533	989.0	-1.0	1560.0	946.0	-1.0	1276.0	939.0	-1.0	1447.0	1241.0	-1.0	1839.0	1197.0	-1.0	1968.0	1090.0	-1.0	1535.0	1286.0	-1.0	1938.0	1474.0	-1.0	1921.0	1258.0	-1.0	1814.0	1636.0	-1.0	2231.0	1629.0	-1.0	2606.0	1096.0	-1.0	1505.0	1366.0	-1.0	2423.0	935.0	-1.0	1241.0	917.0	-1.0	1522.0	836.0	-1.0	1106.0
[truncated: 649,187 more chars]
