# Supplementary material for: Real-Time State Estimation in a Flight Simulator Using fNIRS
Source: PLoS One. 2015 Mar 27;10(3):e0121279. doi: 10.1371/journal.pone.0121279 (PMC4376943; doi:10.1371/journal.pone.0121279)
Supplement: S1 Dataset — (BZ2) [file pone.0121279.s001.bz2 › SFigure1/subject_1.nir]

fnirUSB.dll log file
Start Time:	Thu Mar 06 10:46:40 2014

Start Code:	71645.037205	71645783
Freq Code:	2435908.000000
Current:	9
Gains:	20
Other:	none
-2	Baseline Started
113.179	923	-1	1597	1278	-1	2207	921	-1	1561	1628	-1	2673	1166	-1	2160	1228	-1	1976	1205	-1	2243	1740	-1	2998	928	-1	1539	1523	-1	2414	1276	-1	2174	1244	-1	2012	1539	-1	3059	1657	-1	2905	527	-1	999	1072	-1	1693	
113.689	921	-1	1595	1278	-1	2207	922	-1	1562	1631	-1	2676	1166	-1	2157	1227	-1	1973	1204	-1	2243	1737	-1	2990	928	-1	1539	1522	-1	2407	1275	-1	2170	1243	-1	2009	1538	-1	3059	1657	-1	2904	529	-1	997	1071	-1	1688	
114.199	923	-1	1594	1278	-1	2206	920	-1	1560	1631	-1	2676	1165	-1	2156	1226	-1	1968	1203	-1	2239	1732	-1	2977	928	-1	1538	1517	-1	2401	1275	-1	2169	1243	-1	2007	1538	-1	3061	1658	-1	2907	529	-1	996	1071	-1	1688	
114.709	922	-1	1592	1277	-1	2202	921	-1	1560	1633	-1	2676	1162	-1	2151	1222	-1	1961	1204	-1	2238	1727	-1	2961	926	-1	1535	1514	-1	2388	1273	-1	2164	1240	-1	2002	1538	-1	3057	1658	-1	2902	528	-1	996	1069	-1	1683	
115.219	922	-1	1589	1276	-1	2201	921	-1	1560	1632	-1	2675	1163	-1	2149	1219	-1	1955	1201	-1	2234	1721	-1	2946	925	-1	1533	1510	-1	2380	1272	-1	2161	1239	-1	1998	1538	-1	3058	1658	-1	2902	529	-1	995	1069	-1	1681	
115.729	922	-1	1588	1277	-1	2199	921	-1	1558	1631	-1	2669	1160	-1	2144	1215	-1	1945	1202	-1	2230	1713	-1	2926	925	-1	1530	1506	-1	2366	1268	-1	2154	1236	-1	1992	1539	-1	3054	1656	-1	2896	528	-1	992	1067	-1	1675	
116.239	920	-1	1584	1277	-1	2196	922	-1	1558	1631	-1	2668	1160	-1	2142	1213	-1	1939	1198	-1	2228	1705	-1	2907	923	-1	1525	1500	-1	2357	1268	-1	2151	1235	-1	1988	1538	-1	3054	1658	-1	2895	527	-1	991	1068	-1	1675	
116.749	920	-1	1581	1276	-1	2189	921	-1	1555	1629	-1	2662	1157	-1	2136	1209	-1	1929	1198	-1	2222	1695	-1	2887	920	-1	1520	1494	-1	2343	1264	-1	2141	1233	-1	1979	1538	-1	3048	1657	-1	2887	526	-1	990	1067	-1	1668	
117.259	922	-1	1580	1276	-1	2187	920	-1	1553	1630	-1	2659	1156	-1	2130	1206	-1	1923	1196	-1	2219	1686	-1	2866	919	-1	1516	1491	-1	2334	1261	-1	2136	1230	-1	1974	1537	-1	3047	1658	-1	2885	528	-1	988	1066	-1	1666	
117.769	920	-1	1576	1274	-1	2178	921	-1	1550	1627	-1	2651	1154	-1	2123	1201	-1	1911	1194	-1	2212	1677	-1	2842	917	-1	1508	1485	-1	2318	1258	-1	2127	1226	-1	1965	1536	-1	3038	1656	-1	2874	526	-1	987	1065	-1	1659	
118.279	921	-1	1573	1274	-1	2173	920	-1	1549	1626	-1	2647	1151	-1	2118	1198	-1	1904	1192	-1	2208	1667	-1	2824	915	-1	1501	1480	-1	2307	1255	-1	2119	1224	-1	1958	1535	-1	3032	1655	-1	2866	527	-1	985	1063	-1	1652	
118.789	921	-1	1568	1272	-1	2166	918	-1	1545	1625	-1	2637	1148	-1	2109	1193	-1	1892	1190	-1	2201	1658	-1	2803	911	-1	1494	1475	-1	2292	1252	-1	2108	1220	-1	1948	1534	-1	3025	1653	-1	2856	527	-1	983	1062	-1	1646	
119.299	919	-1	1568	1272	-1	2162	920	-1	1542	1624	-1	2633	1146	-1	2101	1188	-1	1881	1189	-1	2194	1651	-1	2780	909	-1	1486	1469	-1	2280	1248	-1	2096	1218	-1	1936	1533	-1	3016	1651	-1	2842	527	-1	981	1058	-1	1638	
119.809	920	-1	1562	1270	-1	2155	919	-1	1540	1622	-1	2624	1144	-1	2094	1184	-1	1871	1185	-1	2186	1641	-1	2759	906	-1	1479	1463	-1	2268	1245	-1	2087	1215	-1	1930	1531	-1	3010	1651	-1	2834	526	-1	979	1058	-1	1635	
120.319	920	-1	1559	1269	-1	2152	919	-1	1538	1623	-1	2620	1143	-1	2087	1182	-1	1861	1183	-1	2182	1633	-1	2741	903	-1	1471	1460	-1	2260	1243	-1	2079	1212	-1	1921	1530	-1	3003	1648	-1	2823	526	-1	976	1056	-1	1628	
120.828	921	-1	1557	1269	-1	2146	917	-1	1534	1621	-1	2613	1141	-1	2081	1178	-1	1853	1183	-1	2179	1626	-1	2724	903	-1	1468	1458	-1	2253	1239	-1	2072	1209	-1	1914	1530	-1	2998	1645	-1	2814	527	-1	976	1055	-1	1624	
121.339	921	-1	1555	1269	-1	2143	917	-1	1533	1619	-1	2606	1140	-1	2078	1176	-1	1845	1182	-1	2175	1620	-1	2710	900	-1	1462	1455	-1	2245	1238	-1	2064	1207	-1	1908	1529	-1	2990	1644	-1	2804	525	-1	972	1054	-1	1620	
121.849	921	-1	1555	1269	-1	2140	917	-1	1529	1617	-1	2599	1139	-1	2076	1174	-1	1842	1182	-1	2173	1614	-1	2695	901	-1	1458	1451	-1	2241	1236	-1	2060	1207	-1	1903	1529	-1	2987	1643	-1	2799	525	-1	971	1053	-1	1618	
122.359	921	-1	1550	1267	-1	2135	915	-1	1528	1615	-1	2588	1138	-1	2072	1171	-1	1832	1182	-1	2169	1610	-1	2684	899	-1	1454	1448	-1	2235	1234	-1	2053	1204	-1	1896	1528	-1	2981	1641	-1	2788	526	-1	968	1051	-1	1613	
122.869	920	-1	1549	1268	-1	2131	916	-1	1525	1614	-1	2584	1138	-1	2068	1168	-1	1829	1180	-1	2167	1606	-1	2673	899	-1	1451	1448	-1	2232	1233	-1	2051	1204	-1	1893	1527	-1	2980	1640	-1	2785	526	-1	968	1053	-1	1613	
-3	Baseline values
0	921.00	0	1573.60	1273.30	0	2173.75	919.40	0	1547.00	1625.45	0	2641.80	1151.85	0	2116.60	1198.90	0	1904.50	1192.65	0	2207.10	1672.95	0	2834.65	914.25	0	1500.35	1483.45	0	2316.05	1255.65	0	2116.80	1224.45	0	1956.65	1534.25	0	3027.85	1652.20	0	2858.40	526.95	0	984.50	1062.40	0	1653.15	
-4	Baseline end
124.668	919.0	-1.0	1548.0	1266.0	-1.0	2127.0	917.0	-1.0	1519.0	1609.0	-1.0	2566.0	1137.0	-1.0	2065.0	1162.0	-1.0	1816.0	1180.0	-1.0	2159.0	1597.0	-1.0	2652.0	897.0	-1.0	1445.0	1450.0	-1.0	2231.0	1232.0	-1.0	2044.0	1200.0	-1.0	1886.0	1525.0	-1.0	2970.0	1638.0	-1.0	2771.0	527.0	-1.0	967.0	1054.0	-1.0	1615.0	
125.178	922.0	-1.0	1551.0	1264.0	-1.0	2117.0	914.0	-1.0	1515.0	1610.0	-1.0	2564.0	1135.0	-1.0	2063.0	1156.0	-1.0	1801.0	1175.0	-1.0	2143.0	1586.0	-1.0	2630.0	892.0	-1.0	1433.0	1443.0	-1.0	2219.0	1230.0	-1.0	2040.0	1192.0	-1.0	1865.0	1520.0	-1.0	2958.0	1634.0	-1.0	2761.0	527.0	-1.0	968.0	1052.0	-1.0	1608.0	
125.688	924.0	-1.0	1556.0	1262.0	-1.0	2108.0	913.0	-1.0	1513.0	1609.0	-1.0	2563.0	1135.0	-1.0	2061.0	1150.0	-1.0	1793.0	1167.0	-1.0	2128.0	1573.0	-1.0	2606.0	889.0	-1.0	1424.0	1438.0	-1.0	2215.0	1229.0	-1.0	2040.0	1187.0	-1.0	1857.0	1519.0	-1.0	2957.0	1636.0	-1.0	2766.0	527.0	-1.0	969.0	1054.0	-1.0	1614.0	
126.198	923.0	-1.0	1553.0	1259.0	-1.0	2105.0	914.0	-1.0	1514.0	1607.0	-1.0	2556.0	1134.0	-1.0	2059.0	1147.0	-1.0	1788.0	1165.0	-1.0	2126.0	1567.0	-1.0	2596.0	887.0	-1.0	1423.0	1437.0	-1.0	2210.0	1229.0	-1.0	2033.0	1186.0	-1.0	1856.0	1521.0	-1.0	2959.0	1637.0	-1.0	2768.0	526.0	-1.0	971.0	1054.0	-1.0	1616.0	
126.708	921.0	-1.0	1552.0	1260.0	-1.0	2106.0	914.0	-1.0	1513.0	1605.0	-1.0	2552.0	1134.0	-1.0	2059.0	1147.0	-1.0	1791.0	1167.0	-1.0	2128.0	1564.0	-1.0	2590.0	888.0	-1.0	1423.0	1436.0	-1.0	2212.0	1228.0	-1.0	2034.0	1187.0	-1.0	1858.0	1524.0	-1.0	2965.0	1639.0	-1.0	2776.0	527.0	-1.0	971.0	1055.0	-1.0	1621.0	
127.218	921.0	-1.0	1550.0	1258.0	-1.0	2102.0	913.0	-1.0	1510.0	1600.0	-1.0	2542.0	1131.0	-1.0	2054.0	1146.0	-1.0	1785.0	1169.0	-1.0	2130.0	1560.0	-1.0	2579.0	888.0	-1.0	1423.0	1435.0	-1.0	2206.0	1226.0	-1.0	2030.0	1186.0	-1.0	1856.0	1524.0	-1.0	2963.0	1638.0	-1.0	2771.0	527.0	-1.0	971.0	1053.0	-1.0	1619.0	
127.728	922.0	-1.0	1551.0	1259.0	-1.0	2101.0	913.0	-1.0	1511.0	1598.0	-1.0	2541.0	1133.0	-1.0	2056.0	1144.0	-1.0	1782.0	1167.0	-1.0	2130.0	1554.0	-1.0	2565.0	888.0	-1.0	1421.0	1435.0	-1.0	2205.0	1227.0	-1.0	2031.0	1184.0	-1.0	1852.0	1522.0	-1.0	2963.0	1637.0	-1.0	2772.0	527.0	-1.0	971.0	1052.0	-1.0	1617.0	
128.238	922.0	-1.0	1551.0	1259.0	-1.0	2105.0	915.0	-1.0	1513.0	1597.0	-1.0	2541.0	1132.0	-1.0	2055.0	1141.0	-1.0	1777.0	1168.0	-1.0	2130.0	1550.0	-1.0	2553.0	887.0	-1.0	1420.0	1432.0	-1.0	2198.0	1227.0	-1.0	2028.0	1184.0	-1.0	1851.0	1523.0	-1.0	2963.0	1635.0	-1.0	2769.0	528.0	-1.0	970.0	1050.0	-1.0	1613.0	
128.748	923.0	-1.0	1552.0	1260.0	-1.0	2111.0	915.0	-1.0	1516.0	1600.0	-1.0	2549.0	1135.0	-1.0	2059.0	1144.0	-1.0	1781.0	1170.0	-1.0	2137.0	1549.0	-1.0	2548.0	889.0	-1.0	1420.0	1431.0	-1.0	2197.0	1227.0	-1.0	2028.0	1187.0	-1.0	1854.0	1525.0	-1.0	2963.0	1637.0	-1.0	2768.0	527.0	-1.0	969.0	1050.0	-1.0	1611.0	
129.258	923.0	-1.0	1549.0	1262.0	-1.0	2115.0	916.0	-1.0	1518.0	1602.0	-1.0	2553.0	1136.0	-1.0	2062.0	1145.0	-1.0	1781.0	1173.0	-1.0	2142.0	1549.0	-1.0	2546.0	890.0	-1.0	1423.0	1434.0	-1.0	2195.0	1227.0	-1.0	2026.0	1187.0	-1.0	1856.0	1526.0	-1.0	2968.0	1636.0	-1.0	2770.0	527.0	-1.0	969.0	1051.0	-1.0	1611.0	
129.768	922.0	-1.0	1548.0	1263.0	-1.0	2123.0	918.0	-1.0	1521.0	1605.0	-1.0	2560.0	1136.0	-1.0	2064.0	1145.0	-1.0	1781.0	1175.0	-1.0	2145.0	1552.0	-1.0	2546.0	891.0	-1.0	1422.0	1434.0	-1.0	2194.0	1226.0	-1.0	2025.0	1189.0	-1.0	1856.0	1528.0	-1.0	2967.0	1636.0	-1.0	2766.0	526.0	-1.0	967.0	1050.0	-1.0	1609.0	
130.278	922.0	-1.0	1548.0	1265.0	-1.0	2126.0	918.0	-1.0	1521.0	1605.0	-1.0	2561.0	1138.0	-1.0	2063.0	1144.0	-1.0	1778.0	1175.0	-1.0	2147.0	1552.0	-1.0	2545.0	891.0	-1.0	1423.0	1434.0	-1.0	2194.0	1226.0	-1.0	2022.0	1189.0	-1.0	1857.0	1527.0	-1.0	2968.0	1636.0	-1.0	2765.0	526.0	-1.0	968.0	1050.0	-1.0	1609.0	
130.788	921.0	-1.0	1543.0	1265.0	-1.0	2123.0	918.0	-1.0	1520.0	1604.0	-1.0	2554.0	1137.0	-1.0	2060.0	1143.0	-1.0	1772.0	1176.0	-1.0	2145.0	1552.0	-1.0	2541.0	891.0	-1.0	1420.0	1433.0	-1.0	2191.0	1225.0	-1.0	2020.0	1189.0	-1.0	1853.0	1526.0	-1.0	2965.0	1635.0	-1.0	2758.0	527.0	-1.0	965.0	1048.0	-1.0	1606.0	
131.298	921.0	-1.0	1541.0	1264.0	-1.0	2122.0	917.0	-1.0	1518.0	1604.0	-1.0	2550.0	1138.0	-1.0	2059.0	1142.0	-1.0	1770.0	1177.0	-1.0	2145.0	1551.0	-1.0	2539.0	890.0	-1.0	1419.0	1433.0	-1.0	2189.0	1226.0	-1.0	2018.0	1188.0	-1.0	1854.0	1528.0	-1.0	2965.0	1634.0	-1.0	2758.0	527.0	-1.0	965.0	1047.0	-1.0	1606.0	
131.808	921.0	-1.0	1539.0	1265.0	-1.0	2118.0	918.0	-1.0	1515.0	1602.0	-1.0	2542.0	1139.0	-1.0	2060.0	1140.0	-1.0	1765.0	1177.0	-1.0	2143.0	1552.0	-1.0	2537.0	889.0	-1.0	1416.0	1431.0	-1.0	2187.0	1225.0	-1.0	2016.0	1188.0	-1.0	1851.0	1527.0	-1.0	2961.0	1632.0	-1.0	2750.0	527.0	-1.0	965.0	1046.0	-1.0	1601.0	
132.318	921.0	-1.0	1539.0	1263.0	-1.0	2116.0	919.0	-1.0	1514.0	1601.0	-1.0	2536.0	1140.0	-1.0	2062.0	1140.0	-1.0	1766.0	1177.0	-1.0	2143.0	1552.0	-1.0	2536.0	888.0	-1.0	1416.0	1433.0	-1.0	2188.0	1225.0	-1.0	2016.0	1186.0	-1.0	1850.0	1524.0	-1.0	2956.0	1632.0	-1.0	2749.0	526.0	-1.0	964.0	1046.0	-1.0	1599.0	
132.828	923.0	-1.0	1542.0	1265.0	-1.0	2114.0	917.0	-1.0	1510.0	1596.0	-1.0	2526.0	1140.0	-1.0	2060.0	1137.0	-1.0	1756.0	1174.0	-1.0	2137.0	1549.0	-1.0	2528.0	884.0	-1.0	1406.0	1430.0	-1.0	2188.0	1227.0	-1.0	2016.0	1181.0	-1.0	1834.0	1520.0	-1.0	2943.0	1628.0	-1.0	2740.0	527.0	-1.0	964.0	1043.0	-1.0	1590.0	
133.338	924.0	-1.0	1543.0	1266.0	-1.0	2112.0	917.0	-1.0	1510.0	1594.0	-1.0	2521.0	1139.0	-1.0	2058.0	1134.0	-1.0	1754.0	1172.0	-1.0	2131.0	1544.0	-1.0	2519.0	880.0	-1.0	1399.0	1429.0	-1.0	2186.0	1227.0	-1.0	2015.0	1176.0	-1.0	1822.0	1516.0	-1.0	2936.0	1629.0	-1.0	2738.0	526.0	-1.0	965.0	1041.0	-1.0	1587.0	
133.848	923.0	-1.0	1543.0	1265.0	-1.0	2112.0	918.0	-1.0	1508.0	1593.0	-1.0	2514.0	1140.0	-1.0	2055.0	1134.0	-1.0	1749.0	1170.0	-1.0	2130.0	1541.0	-1.0	2512.0	880.0	-1.0	1394.0	1427.0	-1.0	2180.0	1225.0	-1.0	2011.0	1172.0	-1.0	1817.0	1517.0	-1.0	2933.0	1627.0	-1.0	2734.0	527.0	-1.0	963.0	1040.0	-1.0	1587.0	
134.358	924.0	-1.0	1543.0	1266.0	-1.0	2113.0	918.0	-1.0	1509.0	1593.0	-1.0	2515.0	1139.0	-1.0	2059.0	1134.0	-1.0	1752.0	1172.0	-1.0	2131.0	1541.0	-1.0	2510.0	880.0	-1.0	1394.0	1426.0	-1.0	2180.0	1225.0	-1.0	2010.0	1173.0	-1.0	1817.0	1517.0	-1.0	2937.0	1628.0	-1.0	2735.0	526.0	-1.0	963.0	1042.0	-1.0	1589.0	
134.868	925.0	-1.0	1541.0	1265.0	-1.0	2113.0	918.0	-1.0	1510.0	1593.0	-1.0	2514.0	1140.0	-1.0	2059.0	1135.0	-1.0	1751.0	1174.0	-1.0	2135.0	1540.0	-1.0	2508.0	880.0	-1.0	1394.0	1424.0	-1.0	2176.0	1225.0	-1.0	2009.0	1174.0	-1.0	1816.0	1517.0	-1.0	2936.0	1627.0	-1.0	2733.0	527.0	-1.0	963.0	1043.0	-1.0	1591.0	
135.378	925.0	-1.0	1541.0	1265.0	-1.0	2114.0	919.0	-1.0	1512.0	1594.0	-1.0	2519.0	1143.0	-1.0	2064.0	1137.0	-1.0	1756.0	1173.0	-1.0	2138.0	1541.0	-1.0	2506.0	881.0	-1.0	1393.0	1425.0	-1.0	2175.0	1224.0	-1.0	2009.0	1175.0	-1.0	1819.0	1519.0	-1.0	2937.0	1628.0	-1.0	2732.0	526.0	-1.0	962.0	1042.0	-1.0	1590.0	
135.888	925.0	-1.0	1540.0	1265.0	-1.0	2115.0	920.0	-1.0	1513.0	1596.0	-1.0	2519.0	1144.0	-1.0	2064.0	1139.0	-1.0	1758.0	1174.0	-1.0	2139.0	1542.0	-1.0	2506.0	881.0	-1.0	1394.0	1425.0	-1.0	2172.0	1224.0	-1.0	2008.0	1178.0	-1.0	1822.0	1519.0	-1.0	2941.0	1628.0	-1.0	2733.0	527.0	-1.0	964.0	1044.0	-1.0	1592.0	
136.398	925.0	-1.0	1539.0	1266.0	-1.0	2116.0	920.0	-1.0	1514.0	1597.0	-1.0	2524.0	1144.0	-1.0	2063.0	1140.0	-1.0	1757.0	1174.0	-1.0	2139.0	1542.0	-1.0	2502.0	882.0	-1.0	1394.0	1424.0	-1.0	2167.0	1222.0	-1.0	2004.0	1178.0	-1.0	1822.0	1520.0	-1.0	2938.0	1626.0	-1.0	2728.0	527.0	-1.0	961.0	1042.0	-1.0	1590.0	
136.908	925.0	-1.0	1538.0	1265.0	-1.0	2115.0	921.0	-1.0	1512.0	1599.0	-1.0	2524.0	1142.0	-1.0	2061.0	1140.0	-1.0	1757.0	1174.0	-1.0	2136.0	1540.0	-1.0	2494.0	882.0	-1.0	1394.0	1423.0	-1.0	2159.0	1222.0	-1.0	2002.0	1178.0	-1.0	1822.0	1521.0	-1.0	2939.0	1627.0	-1.0	2735.0	525.0	-1.0	959.0	1043.0	-1.0	1593.0	
137.418	924.0	-1.0	1535.0	1263.0	-1.0	2110.0	920.0	-1.0	1510.0	1598.0	-1.0	2522.0	1141.0	-1.0	2059.0	1138.0	-1.0	1752.0	1171.0	-1.0	2128.0	1533.0	-1.0	2468.0	879.0	-1.0	1387.0	1409.0	-1.0	2126.0	1218.0	-1.0	1995.0	1171.0	-1.0	1808.0	1519.0	-1.0	2933.0	1637.0	-1.0	2756.0	528.0	-1.0	964.0	1059.0	-1.0	1632.0	
137.928	924.0	-1.0	1533.0	1264.0	-1.0	2112.0	920.0	-1.0	1509.0	1602.0	-1.0	2528.0	1143.0	-1.0	2060.0	1139.0	-1.0	1756.0	1169.0	-1.0	2126.0	1528.0	-1.0	2447.0	877.0	-1.0	1382.0	1395.0	-1.0	2098.0	1217.0	-1.0	1991.0	1166.0	-1.0	1795.0	1519.0	-1.0	2932.0	1652.0	-1.0	2787.0	532.0	-1.0	972.0	1085.0	-1.0	1691.0	
138.438	922.0	-1.0	1530.0	1265.0	-1.0	2113.0	921.0	-1.0	1509.0	1603.0	-1.0	2529.0	1141.0	-1.0	2056.0	1141.0	-1.0	1760.0	1169.0	-1.0	2121.0	1535.0	-1.0	2462.0	876.0	-1.0	1381.0	1395.0	-1.0	2096.0	1216.0	-1.0	1988.0	1165.0	-1.0	1797.0	1520.0	-1.0	2937.0	1655.0	-1.0	2789.0	532.0	-1.0	970.0	1090.0	-1.0	1700.0	
138.948	922.0	-1.0	1530.0	1266.0	-1.0	2114.0	922.0	-1.0	1510.0	1605.0	-1.0	2534.0	1143.0	-1.0	2055.0	1144.0	-1.0	1764.0	1169.0	-1.0	2121.0	1543.0	-1.0	2482.0	878.0	-1.0	1383.0	1403.0	-1.0	2110.0	1216.0	-1.0	1988.0	1169.0	-1.0	1803.0	1522.0	-1.0	2937.0	1652.0	-1.0	2777.0	530.0	-1.0	966.0	1083.0	-1.0	1683.0	
139.458	923.0	-1.0	1528.0	1265.0	-1.0	2115.0	922.0	-1.0	1510.0	1606.0	-1.0	2533.0	1143.0	-1.0	2054.0	1145.0	-1.0	1766.0	1172.0	-1.0	2123.0	1548.0	-1.0	2495.0	879.0	-1.0	1387.0	1410.0	-1.0	2127.0	1219.0	-1.0	1993.0	1174.0	-1.0	1811.0	1526.0	-1.0	2941.0	1648.0	-1.0	2770.0	531.0	-1.0	965.0	1078.0	-1.0	1670.0	
139.968	924.0	-1.0	1528.0	1266.0	-1.0	2115.0	921.0	-1.0	1510.0	1607.0	-1.0	2532.0	1143.0	-1.0	2054.0	1146.0	-1.0	1766.0	1174.0	-1.0	2125.0	1552.0	-1.0	2505.0	881.0	-1.0	1391.0	1415.0	-1.0	2137.0	1219.0	-1.0	1994.0	1175.0	-1.0	1817.0	1526.0	-1.0	2944.0	1647.0	-1.0	2762.0	529.0	-1.0	963.0	1072.0	-1.0	1654.0	
140.478	923.0	-1.0	1529.0	1268.0	-1.0	2119.0	923.0	-1.0	1510.0	1606.0	-1.0	2533.0	1145.0	-1.0	2057.0	1149.0	-1.0	1769.0	1175.0	-1.0	2128.0	1554.0	-1.0	2512.0	884.0	-1.0	1394.0	1419.0	-1.0	2147.0	1221.0	-1.0	2000.0	1178.0	-1.0	1824.0	1529.0	-1.0	2950.0	1645.0	-1.0	2762.0	530.0	-1.0	965.0	1066.0	-1.0	1644.0	
140.988	924.0	-1.0	1527.0	1269.0	-1.0	2118.0	923.0	-1.0	1512.0	1606.0	-1.0	2534.0	1146.0	-1.0	2060.0	1149.0	-1.0	1770.0	1176.0	-1.0	2132.0	1556.0	-1.0	2517.0	885.0	-1.0	1399.0	1421.0	-1.0	2151.0	1222.0	-1.0	2001.0	1181.0	-1.0	1828.0	1530.0	-1.0	2953.0	1644.0	-1.0	2760.0	530.0	-1.0	963.0	1063.0	-1.0	1634.0	
141.498	924.0	-1.0	1530.0	1269.0	-1.0	2121.0	923.0	-1.0	1514.0	1609.0	-1.0	2540.0	1150.0	-1.0	2066.0	1153.0	-1.0	1778.0	1176.0	-1.0	2137.0	1559.0	-1.0	2523.0	887.0	-1.0	1402.0	1424.0	-1.0	2158.0	1224.0	-1.0	2007.0	1184.0	-1.0	1832.0	1531.0	-1.0	2954.0	1645.0	-1.0	2758.0	528.0	-1.0	964.0	1060.0	-1.0	1625.0	
142.008	924.0	-1.0	1529.0	1268.0	-1.0	2121.0	923.0	-1.0	1514.0	1609.0	-1.0	2540.0	1150.0	-1.0	2069.0	1153.0	-1.0	1777.0	1179.0	-1.0	2140.0	1560.0	-1.0	2526.0	888.0	-1.0	1402.0	1426.0	-1.0	2159.0	1224.0	-1.0	2008.0	1184.0	-1.0	1835.0	1530.0	-1.0	2954.0	1643.0	-1.0	2756.0	531.0	-1.0	965.0	1057.0	-1.0	1617.0	
142.518	923.0	-1.0	1530.0	1269.0	-1.0	2123.0	925.0	-1.0	1516.0	1610.0	-1.0	2545.0	1152.0	-1.0	2071.0	1154.0	-1.0	1779.0	1179.0	-1.0	2142.0	1563.0	-1.0	2530.0	887.0	-1.0	1403.0	1428.0	-1.0	2162.0	1227.0	-1.0	2009.0	1185.0	-1.0	1834.0	1530.0	-1.0	2953.0	1642.0	-1.0	2751.0	530.0	-1.0	964.0	1054.0	-1.0	1607.0	
143.028	924.0	-1.0	1531.0	1269.0	-1.0	2122.0	924.0	-1.0	1515.0	1609.0	-1.0	2545.0	1152.0	-1.0	2072.0	1155.0	-1.0	1779.0	1180.0	-1.0	2141.0	1563.0	-1.0	2530.0	889.0	-1.0	1404.0	1428.0	-1.0	2163.0	1227.0	-1.0	2009.0	1186.0	-1.0	1836.0	1530.0	-1.0	2953.0	1640.0	-1.0	2749.0	530.0	-1.0	965.0	1053.0	-1.0	1605.0	
143.538	924.0	-1.0	1530.0	1270.0	-1.0	2121.0	924.0	-1.0	1516.0	1609.0	-1.0	2544.0	1151.0	-1.0	2071.0	1155.0	-1.0	1777.0	1180.0	-1.0	2142.0	1565.0	-1.0	2535.0	888.0	-1.0	1403.0	1430.0	-1.0	2165.0	1227.0	-1.0	2009.0	1186.0	-1.0	1836.0	1528.0	-1.0	2950.0	1639.0	-1.0	2744.0	530.0	-1.0	964.0	1051.0	-1.0	1599.0	
144.048	923.0	-1.0	1530.0	1270.0	-1.0	2122.0	925.0	-1.0	1515.0	1608.0	-1.0	2541.0	1153.0	-1.0	2073.0	1155.0	-1.0	1778.0	1180.0	-1.0	2142.0	1567.0	-1.0	2538.0	890.0	-1.0	1404.0	1433.0	-1.0	2169.0	1227.0	-1.0	2012.0	1186.0	-1.0	1838.0	1528.0	-1.0	2950.0	1638.0	-1.0	2743.0	529.0	-1.0	963.0	1052.0	-1.0	1600.0	
144.558	924.0	-1.0	1530.0	1270.0	-1.0	2121.0	925.0	-1.0	1513.0	1607.0	-1.0	2535.0	1153.0	-1.0	2072.0	1154.0	-1.0	1777.0	1180.0	-1.0	2143.0	1569.0	-1.0	2542.0	891.0	-1.0	1406.0	1434.0	-1.0	2174.0	1228.0	-1.0	2013.0	1187.0	-1.0	1839.0	1528.0	-1.0	2947.0	1637.0	-1.0	2740.0	529.0	-1.0	962.0	1050.0	-1.0	1598.0	
145.068	924.0	-1.0	1528.0	1271.0	-1.0	2122.0	925.0	-1.0	1515.0	1608.0	-1.0	2537.0	1154.0	-1.0	2075.0	1156.0	-1.0	1780.0	1180.0	-1.0	2144.0	1573.0	-1.0	2551.0	891.0	-1.0	1407.0	1438.0	-1.0	2181.0	1229.0	-1.0	2018.0	1189.0	-1.0	1844.0	1527.0	-1.0	2946.0	1637.0	-1.0	2741.0	529.0	-1.0	962.0	1052.0	-1.0	1598.0	
145.578	925.0	-1.0	1528.0	1270.0	-1.0	2121.0	924.0	-1.0	1514.0	1606.0	-1.0	2533.0	1155.0	-1.0	2077.0	1157.0	-1.0	1782.0	1182.0	-1.0	2145.0	1577.0	-1.0	2560.0	891.0	-1.0	1410.0	1441.0	-1.0	2188.0	1231.0	-1.0	2019.0	1190.0	-1.0	1846.0	1528.0	-1.0	2944.0	1636.0	-1.0	2740.0	530.0	-1.0	962.0	1052.0	-1.0	1597.0	
146.088	925.0	-1.0	1531.0	1272.0	-1.0	2125.0	924.0	-1.0	1514.0	1607.0	-1.0	2537.0	1156.0	-1.0	2082.0	1160.0	-1.0	1789.0	1184.0	-1.0	2149.0	1583.0	-1.0	2574.0	893.0	-1.0	1413.0	1446.0	-1.0	2198.0	1232.0	-1.0	2024.0	1190.0	-1.0	1848.0	1527.0	-1.0	2940.0	1636.0	-1.0	2736.0	529.0	-1.0	964.0	1051.0	-1.0	1594.0	
146.598	927.0	-1.0	1530.0	1272.0	-1.0	2125.0	924.0	-1.0	1515.0	1607.0	-1.0	2534.0	1158.0	-1.0	2086.0	1160.0	-1.0	1791.0	1185.0	-1.0	2151.0	1590.0	-1.0	2588.0	894.0	-1.0	1415.0	1448.0	-1.0	2207.0	1234.0	-1.0	2028.0	1192.0	-1.0	1851.0	1528.0	-1.0	2941.0	1635.0	-1.0	2735.0	529.0	-1.0	964.0	1052.0	-1.0	1594.0	
147.108	927.0	-1.0	1533.0	1272.0	-1.0	2127.0	925.0	-1.0	1516.0	1609.0	-1.0	2537.0	1162.0	-1.0	2091.0	1163.0	-1.0	1795.0	1186.0	-1.0	2156.0	1597.0	-1.0	2604.0	894.0	-1.0	1420.0	1454.0	-1.0	2217.0	1236.0	-1.0	2032.0	1192.0	-1.0	1852.0	1527.0	-1.0	2938.0	1634.0	-1.0	2733.0	530.0	-1.0	963.0	1051.0	-1.0	1591.0	
147.618	926.0	-1.0	1535.0	1271.0	-1.0	2128.0	926.0	-1.0	1515.0	1608.0	-1.0	2535.0	1165.0	-1.0	2098.0	1165.0	-1.0	1801.0	1188.0	-1.0	2161.0	1604.0	-1.0	2617.0	897.0	-1.0	1424.0	1458.0	-1.0	2225.0	1238.0	-1.0	2038.0	1192.0	-1.0	1856.0	1527.0	-1.0	2941.0	1633.0	-1.0	2733.0	531.0	-1.0	965.0	1052.0	-1.0	1593.0	
148.128	927.0	-1.0	1535.0	1272.0	-1.0	2128.0	927.0	-1.0	1515.0	1607.0	-1.0	2533.0	1166.0	-1.0	2105.0	1169.0	-1.0	1806.0	1191.0	-1.0	2167.0	1611.0	-1.0	2632.0	899.0	-1.0	1428.0	1462.0	-1.0	2232.0	1238.0	-1.0	2040.0	1193.0	-1.0	1858.0	1528.0	-1.0	2943.0	1633.0	-1.0	2731.0	531.0	-1.0	965.0	1052.0	-1.0	1591.0	
148.638	928.0	-1.0	1537.0	1271.0	-1.0	2130.0	927.0	-1.0	1516.0	1608.0	-1.0	2534.0	1171.0	-1.0	2111.0	1172.0	-1.0	1813.0	1192.0	-1.0	2172.0	1619.0	-1.0	2646.0	900.0	-1.0	1433.0	1465.0	-1.0	2240.0	1241.0	-1.0	2047.0	1195.0	-1.0	1860.0	1528.0	-1.0	2941.0	1634.0	-1.0	2737.0	532.0	-1.0	968.0	1052.0	-1.0	1590.0	
149.148	930.0	-1.0	1537.0	1273.0	-1.0	2126.0	926.0	-1.0	1516.0	1604.0	-1.0	2527.0	1173.0	-1.0	2117.0	1173.0	-1.0	1814.0	1193.0	-1.0	2174.0	1624.0	-1.0	2657.0	900.0	-1.0	1433.0	1467.0	-1.0	2242.0	1242.0	-1.0	2049.0	1195.0	-1.0	1857.0	1527.0	-1.0	2937.0	1634.0	-1.0	2733.0	531.0	-1.0	968.0	1051.0	-1.0	1585.0	
149.658	930.0	-1.0	1544.0	1274.0	-1.0	2129.0	927.0	-1.0	1517.0	1603.0	-1.0	2527.0	1175.0	-1.0	2126.0	1177.0	-1.0	1824.0	1196.0	-1.0	2178.0	1634.0	-1.0	2684.0	904.0	-1.0	1438.0	1475.0	-1.0	2261.0	1245.0	-1.0	2055.0	1196.0	-1.0	1862.0	1529.0	-1.0	2942.0	1636.0	-1.0	2736.0	533.0	-1.0	969.0	1053.0	-1.0	1588.0	
150.168	931.0	-1.0	1546.0	1274.0	-1.0	2128.0	927.0	-1.0	1516.0	1603.0	-1.0	2523.0	1179.0	-1.0	2128.0	1180.0	-1.0	1826.0	1197.0	-1.0	2182.0	1647.0	-1.0	2714.0	907.0	-1.0	1442.0	1482.0	-1.0	2276.0	1246.0	-1.0	2055.0	1200.0	-1.0	1863.0	1530.0	-1.0	2944.0	1637.0	-1.0	2733.0	533.0	-1.0	968.0	1056.0	-1.0	1591.0	
150.678	930.0	-1.0	1545.0	1275.0	-1.0	2128.0	928.0	-1.0	1516.0	1604.0	-1.0	2523.0	1179.0	-1.0	2132.0	1182.0	-1.0	1836.0	1199.0	-1.0	2185.0	1657.0	-1.0	2731.0	907.0	-1.0	1446.0	1487.0	-1.0	2281.0	1249.0	-1.0	2058.0	1202.0	-1.0	1868.0	1534.0	-1.0	2948.0	1639.0	-1.0	2732.0	533.0	-1.0	967.0	1059.0	-1.0	1593.0	
151.188	929.0	-1.0	1541.0	1274.0	-1.0	2125.0	928.0	-1.0	1518.0	1604.0	-1.0	2523.0	1182.0	-1.0	2135.0	1186.0	-1.0	1841.0	1199.0	-1.0	2186.0	1664.0	-1.0	2743.0	910.0	-1.0	1448.0	1490.0	-1.0	2285.0	1249.0	-1.0	2061.0	1203.0	-1.0	1870.0	1537.0	-1.0	2951.0	1640.0	-1.0	2732.0	532.0	-1.0	966.0	1060.0	-1.0	1596.0	
151.698	930.0	-1.0	1540.0	1272.0	-1.0	2126.0	927.0	-1.0	1519.0	1606.0	-1.0	2530.0	1182.0	-1.0	2139.0	1190.0	-1.0	1849.0	1202.0	-1.0	2188.0	1672.0	-1.0	2760.0	911.0	-1.0	1452.0	1494.0	-1.0	2293.0	1251.0	-1.0	2064.0	1206.0	-1.0	1872.0	1538.0	-1.0	2954.0	1641.0	-1.0	2733.0	533.0	-1.0	965.0	1061.0	-1.0	1601.0	
152.208	926.0	-1.0	1539.0	1270.0	-1.0	2127.0	925.0	-1.0	1520.0	1607.0	-1.0	2533.0	1184.0	-1.0	2142.0	1193.0	-1.0	1856.0	1202.0	-1.0	2191.0	1680.0	-1.0	2775.0	914.0	-1.0	1456.0	1498.0	-1.0	2303.0	1253.0	-1.0	2070.0	1208.0	-1.0	1879.0	1539.0	-1.0	2958.0	1644.0	-1.0	2738.0	534.0	-1.0	965.0	1063.0	-1.0	1605.0	
152.718	927.0	-1.0	1538.0	1270.0	-1.0	2127.0	926.0	-1.0	1519.0	1607.0	-1.0	2530.0	1185.0	-1.0	2143.0	1195.0	-1.0	1858.0	1203.0	-1.0	2193.0	1688.0	-1.0	2791.0	916.0	-1.0	1463.0	1502.0	-1.0	2312.0	1254.0	-1.0	2075.0	1209.0	-1.0	1883.0	1539.0	-1.0	2961.0	1645.0	-1.0	2740.0	533.0	-1.0	966.0	1064.0	-1.0	1607.0	
153.228	927.0	-1.0	1538.0	1272.0	-1.0	2130.0	928.0	-1.0	1521.0	1608.0	-1.0	2535.0	1185.0	-1.0	2147.0	1198.0	-1.0	1867.0	1205.0	-1.0	2198.0	1694.0	-1.0	2808.0	917.0	-1.0	1467.0	1509.0	-1.0	2324.0	1258.0	-1.0	2084.0	1211.0	-1.0	1890.0	1541.0	-1.0	2963.0	1646.0	-1.0	2745.0	534.0	-1.0	968.0	1065.0	-1.0	1608.0	
153.738	928.0	-1.0	1538.0	1271.0	-1.0	2129.0	927.0	-1.0	1520.0	1607.0	-1.0	2535.0	1187.0	-1.0	2149.0	1200.0	-1.0	1870.0	1204.0	-1.0	2199.0	1700.0	-1.0	2820.0	918.0	-1.0	1472.0	1511.0	-1.0	2330.0	1259.0	-1.0	2087.0	1214.0	-1.0	1893.0	1541.0	-1.0	2963.0	1646.0	-1.0	2746.0	534.0	-1.0	968.0	1064.0	-1.0	1609.0	
154.248	927.0	-1.0	1538.0	1272.0	-1.0	2130.0	928.0	-1.0	1518.0	1608.0	-1.0	2531.0	1187.0	-1.0	2149.0	1200.0	-1.0	1867.0	1205.0	-1.0	2199.0	1705.0	-1.0	2830.0	919.0	-1.0	1472.0	1513.0	-1.0	2331.0	1259.0	-1.0	2085.0	1212.0	-1.0	1891.0	1541.0	-1.0	2960.0	1643.0	-1.0	2741.0	534.0	-1.0	968.0	1060.0	-1.0	1603.0	
154.758	928.0	-1.0	1536.0	1271.0	-1.0	2128.0	928.0	-1.0	1517.0	1606.0	-1.0	2530.0	1186.0	-1.0	2149.0	1201.0	-1.0	1871.0	1206.0	-1.0	2198.0	1708.0	-1.0	2837.0	920.0	-1.0	1474.0	1514.0	-1.0	2334.0	1258.0	-1.0	2085.0	1211.0	-1.0	1890.0	1541.0	-1.0	2959.0	1642.0	-1.0	2741.0	534.0	-1.0	967.0	1059.0	-1.0	1605.0	
155.258	929.0	-1.0	1534.0	1271.0	-1.0	2124.0	926.0	-1.0	1514.0	1603.0	-1.0	2521.0	1187.0	-1.0	2149.0	1201.0	-1.0	1869.0	1204.0	-1.0	2196.0	1712.0	-1.0	2844.0	920.0	-1.0	1473.0	1513.0	-1.0	2334.0	1258.0	-1.0	2082.0	1212.0	-1.0	1889.0	1540.0	-1.0	2956.0	1640.0	-1.0	2737.0	532.0	-1.0	967.0	1060.0	-1.0	1600.0	
155.757	929.0	-1.0	1533.0	1271.0	-1.0	2124.0	926.0	-1.0	1515.0	1603.0	-1.0	2521.0	1187.0	-1.0	2151.0	1203.0	-1.0	1873.0	1206.0	-1.0	2197.0	1715.0	-1.0	2854.0	920.0	-1.0	1475.0	1516.0	-1.0	2338.0	1261.0	-1.0	2084.0	1212.0	-1.0	1892.0	1541.0	-1.0	2954.0	1641.0	-1.0	2737.0	533.0	-1.0	967.0	1059.0	-1.0	1599.0	
156.257	929.0	-1.0	1533.0	1271.0	-1.0	2122.0	926.0	-1.0	1513.0	1602.0	-1.0	2519.0	1187.0	-1.0	2151.0	1203.0	-1.0	1875.0	1205.0	-1.0	2195.0	1721.0	-1.0	2862.0	921.0	-1.0	1477.0	1519.0	-1.0	2341.0	1261.0	-1.0	2084.0	1212.0	-1.0	1894.0	1541.0	-1.0	2952.0	1639.0	-1.0	2736.0	533.0	-1.0	965.0	1059.0	-1.0	1597.0	
156.756	930.0	-1.0	1533.0	1272.0	-1.0	2122.0	927.0	-1.0	1514.0	1604.0	-1.0	2519.0	1188.0	-1.0	2149.0	1205.0	-1.0	1875.0	1205.0	-1.0	2196.0	1727.0	-1.0	2876.0	922.0	-1.0	1477.0	1521.0	-1.0	2347.0	1260.0	-1.0	2082.0	1213.0	-1.0	1891.0	1541.0	-1.0	2946.0	1636.0	-1.0	2730.0	533.0	-1.0	963.0	1056.0	-1.0	1594.0	
157.256	930.0	-1.0	1532.0	1272.0	-1.0	2120.0	927.0	-1.0	1513.0	1602.0	-1.0	2518.0	1189.0	-1.0	2151.0	1207.0	-1.0	1878.0	1205.0	-1.0	2194.0	1732.0	-1.0	2887.0	923.0	-1.0	1478.0	1525.0	-1.0	2353.0	1260.0	-1.0	2084.0	1214.0	-1.0	1894.0	1542.0	-1.0	2944.0	1636.0	-1.0	2728.0	533.0	-1.0	963.0	1057.0	-1.0	1594.0	
157.756	930.0	-1.0	1529.0	1271.0	-1.0	2117.0	927.0	-1.0	1513.0	1601.0	-1.0	2510.0	1186.0	-1.0	2148.0	1206.0	-1.0	1876.0	1206.0	-1.0	2193.0	1738.0	-1.0	2899.0	924.0	-1.0	1480.0	1528.0	-1.0	2360.0	1261.0	-1.0	2083.0	1214.0	-1.0	1894.0	1540.0	-1.0	2940.0	1635.0	-1.0	2725.0	533.0	-1.0	961.0	1057.0	-1.0	1590.0	
158.255	930.0	-1.0	1530.0	1271.0	-1.0	2116.0	926.0	-1.0	1512.0	1601.0	-1.0	2510.0	1189.0	-1.0	2150.0	1210.0	-1.0	1880.0	1205.0	-1.0	2192.0	1743.0	-1.0	2912.0	925.0	-1.0	1483.0	1532.0	-1.0	2371.0	1263.0	-1.0	2089.0	1216.0	-1.0	1898.0	1542.0	-1.0	2940.0	1635.0	-1.0	2727.0	534.0	-1.0	961.0	1058.0	-1.0	1592.0	
158.754	930.0	-1.0	1530.0	1270.0	-1.0	2114.0	926.0	-1.0	1511.0	1599.0	-1.0	2505.0	1188.0	-1.0	2150.0	1211.0	-1.0	1883.0	1206.0	-1.0	2193.0	1749.0	-1.0	2925.0	924.0	-1.0	1486.0	1537.0	-1.0	2379.0	1266.0	-1.0	2094.0	1217.0	-1.0	1901.0	1542.0	-1.0	2938.0	1636.0	-1.0	2724.0	533.0	-1.0	962.0	1059.0	-1.0	1590.0	
159.253	929.0	-1.0	1531.0	1271.0	-1.0	2113.0	927.0	-1.0	1512.0	1600.0	-1.0	2507.0	1190.0	-1.0	2153.0	1213.0	-1.0	1885.0	1206.0	-1.0	2195.0	1759.0	-1.0	2945.0	926.0	-1.0	1490.0	1540.0	-1.0	2388.0	1267.0	-1.0	2095.0	1218.0	-1.0	1901.0	1542.0	-1.0	2934.0	1635.0	-1.0	2718.0	534.0	-1.0	961.0	1057.0	-1.0	1586.0	
159.752	929.0	-1.0	1532.0	1271.0	-1.0	2113.0	928.0	-1.0	1511.0	1600.0	-1.0	2506.0	1191.0	-1.0	2156.0	1216.0	-1.0	1892.0	1209.0	-1.0	2199.0	1766.0	-1.0	2961.0	927.0	-1.0	1494.0	1545.0	-1.0	2395.0	1268.0	-1.0	2100.0	1220.0	-1.0	1905.0	1543.0	-1.0	2935.0	1635.0	-1.0	2718.0	534.0	-1.0	961.0	1058.0	-1.0	1586.0	
160.251	930.0	-1.0	1532.0	1271.0	-1.0	2115.0	929.0	-1.0	1512.0	1602.0	-1.0	2505.0	1192.0	-1.0	2160.0	1219.0	-1.0	1896.0	1209.0	-1.0	2201.0	1775.0	-1.0	2978.0	929.0	-1.0	1496.0	1549.0	-1.0	2403.0	1269.0	-1.0	2101.0	1220.0	-1.0	1905.0	1543.0	-1.0	2935.0	1636.0	-1.0	2716.0	535.0	-1.0	959.0	1058.0	-1.0	1587.0	
160.750	929.0	-1.0	1532.0	1271.0	-1.0	2114.0	929.0	-1.0	1514.0	1602.0	-1.0	2507.0	1193.0	-1.0	2163.0	1222.0	-1.0	1902.0	1211.0	-1.0	2205.0	1782.0	-1.0	2993.0	930.0	-1.0	1501.0	1553.0	-1.0	2411.0	1271.0	-1.0	2106.0	1221.0	-1.0	1910.0	1546.0	-1.0	2938.0	1637.0	-1.0	2720.0	534.0	-1.0	960.0	1059.0	-1.0	1590.0	
161.249	931.0	-1.0	1535.0	1273.0	-1.0	2118.0	927.0	-1.0	1514.0	1604.0	-1.0	2511.0	1194.0	-1.0	2169.0	1225.0	-1.0	1909.0	1213.0	-1.0	2208.0	1791.0	-1.0	3009.0	933.0	-1.0	1505.0	1556.0	-1.0	2418.0	1271.0	-1.0	2108.0	1223.0	-1.0	1911.0	1547.0	-1.0	2940.0	1637.0	-1.0	2721.0	534.0	-1.0	960.0	1059.0	-1.0	1590.0	
161.748	931.0	-1.0	1535.0	1273.0	-1.0	2121.0	927.0	-1.0	1517.0	1604.0	-1.0	2514.0	1195.0	-1.0	2173.0	1228.0	-1.0	1915.0	1214.0	-1.0	2211.0	1798.0	-1.0	3023.0	934.0	-1.0	1511.0	1560.0	-1.0	2425.0	1273.0	-1.0	2112.0	1225.0	-1.0	1915.0	1547.0	-1.0	2945.0	1639.0	-1.0	2726.0	534.0	-1.0	961.0	1061.0	-1.0	1595.0	
162.248	930.0	-1.0	1538.0	1272.0	-1.0	2125.0	929.0	-1.0	1518.0	1606.0	-1.0	2517.0	1198.0	-1.0	2176.0	1232.0	-1.0	1920.0	1214.0	-1.0	2214.0	1804.0	-1.0	3035.0	935.0	-1.0	1513.0	1564.0	-1.0	2430.0	1275.0	-1.0	2114.0	1225.0	-1.0	1919.0	1549.0	-1.0	2948.0	1640.0	-1.0	2728.0	534.0	-1.0	962.0	1060.0	-1.0	1597.0	
162.747	930.0	-1.0	1538.0	1272.0	-1.0	2126.0	928.0	-1.0	1520.0	1606.0	-1.0	2524.0	1198.0	-1.0	2180.0	1235.0	-1.0	1928.0	1215.0	-1.0	2215.0	1810.0	-1.0	3047.0	938.0	-1.0	1517.0	1568.0	-1.0	2439.0	1276.0	-1.0	2120.0	1229.0	-1.0	1924.0	1550.0	-1.0	2954.0	1641.0	-1.0	2735.0	534.0	-1.0	964.0	1062.0	-1.0	1602.0	
163.246	930.0	-1.0	1541.0	1274.0	-1.0	2128.0	928.0	-1.0	1521.0	1606.0	-1.0	2528.0	1198.0	-1.0	2181.0	1236.0	-1.0	1933.0	1216.0	-1.0	2217.0	1816.0	-1.0	3057.0	938.0	-1.0	1519.0	1571.0	-1.0	2443.0	1277.0	-1.0	2120.0	1229.0	-1.0	1926.0	1550.0	-1.0	2954.0	1640.0	-1.0	2737.0	533.0	-1.0	964.0	1062.0	-1.0	1602.0	
163.745	930.0	-1.0	1541.0	1274.0	-1.0	2131.0	928.0	-1.0	1523.0	1607.0	-1.0	2531.0	1200.0	-1.0	2182.0	1239.0	-1.0	1937.0	1214.0	-1.0	2216.0	1820.0	-1.0	3065.0	938.0	-1.0	1522.0	1572.0	-1.0	2450.0	1280.0	-1.0	2123.0	1231.0	-1.0	1929.0	1549.0	-1.0	2957.0	1639.0	-1.0	2739.0	534.0	-1.0	966.0	1062.0	-1.0	1604.0	
164.244	929.0	-1.0	1543.0	1275.0	-1.0	2132.0	928.0	-1.0	1524.0	1608.0	-1.0	2535.0	1199.0	-1.0	2182.0	1240.0	-1.0	1940.0	1215.0	-1.0	2214.0	1823.0	-1.0	3068.0	940.0	-1.0	1519.0	1572.0	-1.0	2447.0	1278.0	-1.0	2122.0	1230.0	-1.0	1926.0	1548.0	-1.0	2955.0	1638.0	-1.0	2738.0	532.0	-1.0	965.0	1061.0	-1.0	1605.0	
164.744	929.0	-1.0	1544.0	1274.0	-1.0	2132.0	928.0	-1.0	1523.0	1609.0	-1.0	2537.0	1197.0	-1.0	2180.0	1240.0	-1.0	1939.0	1214.0	-1.0	2209.0	1821.0	-1.0	3065.0	940.0	-1.0	1519.0	1570.0	-1.0	2444.0	1278.0	-1.0	2121.0	1230.0	-1.0	1926.0	1549.0	-1.0	2960.0	1638.0	-1.0	2741.0	533.0	-1.0	965.0	1063.0	-1.0	1607.0	
165.243	929.0	-1.0	1543.0	1275.0	-1.0	2131.0	927.0	-1.0	1524.0	1607.0	-1.0	2536.0	1196.0	-1.0	2176.0	1240.0	-1.0	1937.0	1212.0	-1.0	2204.0	1819.0	-1.0	3062.0	939.0	-1.0	1517.0	1568.0	-1.0	2440.0	1278.0	-1.0	2120.0	1230.0	-1.0	1924.0	1548.0	-1.0	2957.0	1636.0	-1.0	2739.0	534.0	-1.0	966.0	1061.0	-1.0	1606.0	
165.742	929.0	-1.0	1541.0	1275.0	-1.0	2130.0	928.0	-1.0	1525.0	1607.0	-1.0	2538.0	1196.0	-1.0	2172.0	1240.0	-1.0	1938.0	1210.0	-1.0	2201.0	1817.0	-1.0	3059.0	938.0	-1.0	1517.0	1569.0	-1.0	2441.0	1280.0	-1.0	2121.0	1229.0	-1.0	1924.0	1547.0	-1.0	2960.0	1637.0	-1.0	2741.0	535.0	-1.0	966.0	1062.0	-1.0	1607.0	
166.241	929.0	-1.0	1541.0	1274.0	-1.0	2127.0	926.0	-1.0	1521.0	1607.0	-1.0	2534.0	1194.0	-1.0	2167.0	1239.0	-1.0	1934.0	1209.0	-1.0	2196.0	1815.0	-1.0	3052.0	938.0	-1.0	1515.0	1565.0	-1.0	2435.0	1279.0	-1.0	2120.0	1229.0	-1.0	1923.0	1548.0	-1.0	2957.0	1636.0	-1.0	2738.0	532.0	-1.0	964.0	1060.0	-1.0	1604.0	
166.740	929.0	-1.0	1541.0	1275.0	-1.0	2127.0	926.0	-1.0	1522.0	1607.0	-1.0	2534.0	1194.0	-1.0	2165.0	1238.0	-1.0	1934.0	1207.0	-1.0	2193.0	1813.0	-1.0	3048.0	939.0	-1.0	1516.0	1564.0	-1.0	2434.0	1279.0	-1.0	2122.0	1229.0	-1.0	1924.0	1547.0	-1.0	2957.0	1637.0	-1.0	2738.0	534.0	-1.0	966.0	1060.0	-1.0	1602.0	
167.239	927.0	-1.0	1538.0	1275.0	-1.0	2125.0	928.0	-1.0	1521.0	1606.0	-1.0	2530.0	1191.0	-1.0	2159.0	1235.0	-1.0	1928.0	1206.0	-1.0	2186.0	1809.0	-1.0	3038.0	938.0	-1.0	1513.0	1561.0	-1.0	2427.0	1278.0	-1.0	2119.0	1228.0	-1.0	1921.0	1547.0	-1.0	2954.0	1635.0	-1.0	2732.0	533.0	-1.0	963.0	1059.0	-1.0	1598.0	
167.738	927.0	-1.0	1540.0	1275.0	-1.0	2123.0	927.0	-1.0	1519.0	1607.0	-1.0	2530.0	1190.0	-1.0	2154.0	1233.0	-1.0	1923.0	1204.0	-1.0	2183.0	1804.0	-1.0	3028.0	936.0	-1.0	1509.0	1558.0	-1.0	2417.0	1276.0	-1.0	2114.0	1225.0	-1.0	1914.0	1544.0	-1.0	2946.0	1632.0	-1.0	2721.0	533.0	-1.0	963.0	1057.0	-1.0	1590.0	
168.237	929.0	-1.0	1538.0	1275.0	-1.0	2121.0	927.0	-1.0	1519.0	1606.0	-1.0	2526.0	1188.0	-1.0	2149.0	1231.0	-1.0	1916.0	1202.0	-1.0	2178.0	1797.0	-1.0	3016.0	935.0	-1.0	1506.0	1553.0	-1.0	2409.0	1275.0	-1.0	2109.0	1224.0	-1.0	1910.0	1544.0	-1.0	2943.0	1633.0	-1.0	2715.0	532.0	-1.0	963.0	1055.0	-1.0	1587.0	
168.736	927.0	-1.0	1536.0	1276.0	-1.0	2118.0	927.0	-1.0	1516.0	1604.0	-1.0	2514.0	1185.0	-1.0	2144.0	1227.0	-1.0	1907.0	1202.0	-1.0	2174.0	1792.0	-1.0	3004.0	932.0	-1.0	1502.0	1549.0	-1.0	2398.0	1273.0	-1.0	2104.0	1221.0	-1.0	1903.0	1544.0	-1.0	2937.0	1630.0	-1.0	2707.0	532.0	-1.0	963.0	1053.0	-1.0	1582.0	
169.236	928.0	-1.0	1535.0	1275.0	-1.0	2116.0	927.0	-1.0	1515.0	1604.0	-1.0	2512.0	1186.0	-1.0	2143.0	1226.0	-1.0	1906.0	1200.0	-1.0	2173.0	1788.0	-1.0	2995.0	933.0	-1.0	1500.0	1546.0	-1.0	2395.0	1272.0	-1.0	2103.0	1220.0	-1.0	1900.0	1544.0	-1.0	2933.0	1631.0	-1.0	2702.0	533.0	-1.0	962.0	1052.0	-1.0	1578.0	
169.735	929.0	-1.0	1534.0	1274.0	-1.0	2113.0	926.0	-1.0	1514.0	1603.0	-1.0	2506.0	1184.0	-1.0	2141.0	1224.0	-1.0	1900.0	1201.0	-1.0	2172.0	1784.0	-1.0	2988.0	931.0	-1.0	1498.0	1544.0	-1.0	2390.0	1271.0	-1.0	2099.0	1219.0	-1.0	1894.0	1544.0	-1.0	2929.0	1629.0	-1.0	2694.0	533.0	-1.0	960.0	1052.0	-1.0	1575.0	
170.234	930.0	-1.0	1535.0	1275.0	-1.0	2112.0	925.0	-1.0	1515.0	1603.0	-1.0	2507.0	1187.0	-1.0	2143.0	1225.0	-1.0	1898.0	1199.0	-1.0	2173.0	1784.0	-1.0	2989.0	931.0	-1.0	1498.0	1543.0	-1.0	2387.0	1271.0	-1.0	2095.0	1216.0	-1.0	1890.0	1544.0	-1.0	2924.0	1629.0	-1.0	2686.0	533.0	-1.0	959.0	1051.0	-1.0	1570.0	
170.733	929.0	-1.0	1534.0	1274.0	-1.0	2111.0	927.0	-1.0	1513.0	1604.0	-1.0	2501.0	1185.0	-1.0	2142.0	1224.0	-1.0	1895.0	1201.0	-1.0	2173.0	1783.0	-1.0	2987.0	931.0	-1.0	1498.0	1542.0	-1.0	2388.0	1269.0	-1.0	2095.0	1216.0	-1.0	1887.0	1545.0	-1.0	2922.0	1629.0	-1.0	2682.0	533.0	-1.0	958.0	1052.0	-1.0	1569.0	
171.232	929.0	-1.0	1536.0	1276.0	-1.0	2112.0	928.0	-1.0	1514.0	1606.0	-1.0	2503.0	1186.0	-1.0	2143.0	1225.0	-1.0	1896.0	1202.0	-1.0	2175.0	1785.0	-1.0	2989.0	932.0	-1.0	1498.0	1544.0	-1.0	2390.0	1270.0	-1.0	2094.0	1215.0	-1.0	1887.0	1545.0	-1.0	2920.0	1628.0	-1.0	2677.0	533.0	-1.0	958.0	1052.0	-1.0	1567.0	
171.731	930.0	-1.0	1534.0	1276.0	-1.0	2112.0	928.0	-1.0	1515.0	1605.0	-1.0	2502.0	1187.0	-1.0	2144.0	1225.0	-1.0	1895.0	1202.0	-1.0	2175.0	1785.0	-1.0	2991.0	932.0	-1.0	1501.0	1545.0	-1.0	2394.0	1270.0	-1.0	2096.0	1217.0	-1.0	1886.0	1546.0	-1.0	2923.0	1628.0	-1.0	2677.0	534.0	-1.0	956.0	1051.0	-1.0	1567.0	
172.230	930.0	-1.0	1537.0	1278.0	-1.0	2115.0	929.0	-1.0	1515.0	1608.0	-1.0	2505.0	1187.0	-1.0	2145.0	1226.0	-1.0	1896.0	1203.0	-1.0	2177.0	1787.0	-1.0	2997.0	933.0	-1.0	1503.0	1547.0	-1.0	2396.0	1271.0	-1.0	2097.0	1217.0	-1.0	1888.0	1546.0	-1.0	2920.0	1628.0	-1.0	2673.0	533.0	-1.0	957.0	1053.0	-1.0	1565.0	
172.729	932.0	-1.0	1537.0	1278.0	-1.0	2114.0	927.0	-1.0	1517.0	1607.0	-1.0	2506.0	1187.0	-1.0	2144.0	1226.0	-1.0	1897.0	1202.0	-1.0	2175.0	1786.0	-1.0	2992.0	933.0	-1.0	1504.0	1547.0	-1.0	2397.0	1274.0	-1.0	2100.0	1217.0	-1.0	1888.0	1546.0	-1.0	2918.0	1628.0	-1.0	2672.0	533.0	-1.0	959.0	1051.0	-1.0	1562.0	
173.229	932.0	-1.0	1541.0	1280.0	-1.0	2120.0	926.0	-1.0	1517.0	1609.0	-1.0	2509.0	1188.0	-1.0	2145.0	1225.0	-1.0	1896.0	1201.0	-1.0	2172.0	1784.0	-1.0	2981.0	931.0	-1.0	1499.0	1548.0	-1.0	2396.0	1276.0	-1.0	2103.0	1214.0	-1.0	1883.0	1541.0	-1.0	2910.0	1627.0	-1.0	2668.0	535.0	-1.0	957.0	1049.0	-1.0	1556.0	
173.728	932.0	-1.0	1545.0	1278.0	-1.0	2117.0	926.0	-1.0	1516.0	1605.0	-1.0	2507.0	1188.0	-1.0	2145.0	1225.0	-1.0	1894.0	1199.0	-1.0	2168.0	1779.0	-1.0	2969.0	930.0	-1.0	1495.0	1546.0	-1.0	2394.0	1278.0	-1.0	2106.0	1212.0	-1.0	1876.0	1540.0	-1.0	2904.0	1627.0	-1.0	2666.0	534.0	-1.0	959.0	1046.0	-1.0	1551.0	
174.227	936.0	-1.0	1549.0	1279.0	-1.0	2122.0	928.0	-1.0	1522.0	1608.0	-1.0	2513.0	1188.0	-1.0	2150.0	1226.0	-1.0	1898.0	1199.0	-1.0	2167.0	1777.0	-1.0	2959.0	930.0	-1.0	1492.0	1545.0	-1.0	2392.0	1279.0	-1.0	2107.0	1211.0	-1.0	1871.0	1537.0	-1.0	2900.0	1625.0	-1.0	2659.0	534.0	-1.0	957.0	1046.0	-1.0	1547.0	
174.726	937.0	-1.0	1551.0	1283.0	-1.0	2125.0	929.0	-1.0	1527.0	1610.0	-1.0	2519.0	1188.0	-1.0	2154.0	1228.0	-1.0	1900.0	1200.0	-1.0	2168.0	1776.0	-1.0	2952.0	928.0	-1.0	1490.0	1544.0	-1.0	2387.0	1280.0	-1.0	2107.0	1211.0	-1.0	1871.0	1538.0	-1.0	2900.0	1624.0	-1.0	2659.0	532.0	-1.0	955.0	1048.0	-1.0	1548.0	
175.226	937.0	-1.0	1553.0	1283.0	-1.0	2126.0	931.0	-1.0	1528.0	1612.0	-1.0	2522.0	1189.0	-1.0	2154.0	1227.0	-1.0	1901.0	1200.0	-1.0	2169.0	1776.0	-1.0	2946.0	927.0	-1.0	1487.0	1542.0	-1.0	2380.0	1278.0	-1.0	2105.0	1209.0	-1.0	1870.0	1537.0	-1.0	2899.0	1623.0	-1.0	2657.0	531.0	-1.0	955.0	1048.0	-1.0	1548.0	
175.726	937.0	-1.0	1553.0	1283.0	-1.0	2131.0	932.0	-1.0	1533.0	1613.0	-1.0	2528.0	1190.0	-1.0	2158.0	1229.0	-1.0	1903.0	1199.0	-1.0	2169.0	1772.0	-1.0	2939.0	928.0	-1.0	1489.0	1539.0	-1.0	2376.0	1277.0	-1.0	2105.0	1211.0	-1.0	1870.0	1538.0	-1.0	2905.0	1622.0	-1.0	2659.0	533.0	-1.0	953.0	1047.0	-1.0	1548.0	
176.225	937.0	-1.0	1553.0	1285.0	-1.0	2133.0	934.0	-1.0	1537.0	1615.0	-1.0	2531.0	1190.0	-1.0	2160.0	1226.0	-1.0	1899.0	1199.0	-1.0	2169.0	1770.0	-1.0	2930.0	927.0	-1.0	1486.0	1535.0	-1.0	2369.0	1276.0	-1.0	2102.0	1209.0	-1.0	1868.0	1537.0	-1.0	2903.0	1620.0	-1.0	2651.0	530.0	-1.0	951.0	1042.0	-1.0	1538.0	
176.724	940.0	-1.0	1557.0	1288.0	-1.0	2139.0	935.0	-1.0	1541.0	1616.0	-1.0	2538.0	1190.0	-1.0	2160.0	1222.0	-1.0	1891.0	1199.0	-1.0	2168.0	1770.0	-1.0	2926.0	926.0	-1.0	1485.0	1531.0	-1.0	2363.0	1273.0	-1.0	2096.0	1207.0	-1.0	1862.0	1536.0	-1.0	2896.0	1614.0	-1.0	2639.0	529.0	-1.0	949.0	1033.0	-1.0	1524.0	
177.223	940.0	-1.0	1557.0	1289.0	-1.0	2143.0	937.0	-1.0	1545.0	1616.0	-1.0	2537.0	1189.0	-1.0	2159.0	1220.0	-1.0	1884.0	1198.0	-1.0	2166.0	1764.0	-1.0	2920.0	926.0	-1.0	1483.0	1529.0	-1.0	2359.0	1271.0	-1.0	2092.0	1204.0	-1.0	1859.0	1535.0	-1.0	2896.0	1611.0	-1.0	2631.0	529.0	-1.0	947.0	1027.0	-1.0	1514.0	
177.722	939.0	-1.0	1556.0	1291.0	-1.0	2143.0	939.0	-1.0	1546.0	1615.0	-1.0	2533.0	1189.0	-1.0	2156.0	1214.0	-1.0	1871.0	1197.0	-1.0	2163.0	1759.0	-1.0	2909.0	924.0	-1.0	1480.0	1524.0	-1.0	2351.0	1269.0	-1.0	2086.0	1204.0	-1.0	1854.0	1534.0	-1.0	2890.0	1608.0	-1.0	2618.0	527.0	-1.0	944.0	1022.0	-1.0	1503.0	
178.221	940.0	-1.0	1557.0	1292.0	-1.0	2147.0	941.0	-1.0	1549.0	1617.0	-1.0	2534.0	1188.0	-1.0	2157.0	1212.0	-1.0	1868.0	1195.0	-1.0	2160.0	1751.0	-1.0	2898.0	923.0	-1.0	1475.0	1522.0	-1.0	2344.0	1267.0	-1.0	2083.0	1201.0	-1.0	1849.0	1531.0	-1.0	2885.0	1605.0	-1.0	2609.0	528.0	-1.0	942.0	1016.0	-1.0	1494.0	
178.721	942.0	-1.0	1560.0	1292.0	-1.0	2148.0	941.0	-1.0	1550.0	1616.0	-1.0	2532.0	1188.0	-1.0	2156.0	1208.0	-1.0	1860.0	1193.0	-1.0	2158.0	1746.0	-1.0	2887.0	921.0	-1.0	1472.0	1518.0	-1.0	2342.0	1267.0	-1.0	2080.0	1199.0	-1.0	1843.0	1531.0	-1.0	2884.0	1602.0	-1.0	2601.0	527.0	-1.0	942.0	1012.0	-1.0	1488.0	
179.220	942.0	-1.0	1561.0	1293.0	-1.0	2150.0	942.0	-1.0	1551.0	1614.0	-1.0	2527.0	1187.0	-1.0	2153.0	1203.0	-1.0	1849.0	1193.0	-1.0	2157.0	1740.0	-1.0	2879.0	920.0	-1.0	1471.0	1514.0	-1.0	2337.0	1263.0	-1.0	2076.0	1197.0	-1.0	1838.0	1530.0	-1.0	2879.0	1598.0	-1.0	2593.0	527.0	-1.0	940.0	1007.0	-1.0	1481.0	
179.719	942.0	-1.0	1563.0	1295.0	-1.0	2155.0	944.0	-1.0	1555.0	1615.0	-1.0	2528.0	1187.0	-1.0	2158.0	1203.0	-1.0	1849.0	1194.0	-1.0	2159.0	1737.0	-1.0	2877.0	920.0	-1.0	1472.0	1515.0	-1.0	2342.0	1265.0	-1.0	2079.0	1196.0	-1.0	1841.0	1530.0	-1.0	2882.0	1597.0	-1.0	2593.0	527.0	-1.0	941.0	1007.0	-1.0	1480.0	
180.218	943.0	-1.0	1563.0	1296.0	-1.0	2156.0	945.0	-1.0	1558.0	1615.0	-1.0	2528.0	1187.0	-1.0	2160.0	1198.0	-1.0	1843.0	1193.0	-1.0	2160.0	1735.0	-1.0	2873.0	918.0	-1.0	1471.0	1514.0	-1.0	2343.0	1263.0	-1.0	2076.0	1195.0	-1.0	1840.0	1530.0	-1.0	2881.0	1596.0	-1.0	2590.0	527.0	-1.0	940.0	1004.0	-1.0	1475.0	
180.717	946.0	-1.0	1567.0	1298.0	-1.0	2162.0	946.0	-1.0	1563.0	1618.0	-1.0	2536.0	1188.0	-1.0	2162.0	1199.0	-1.0	1841.0	1195.0	-1.0	2164.0	1732.0	-1.0	2871.0	918.0	-1.0	1472.0	1513.0	-1.0	2343.0	1263.0	-1.0	2075.0	1194.0	-1.0	1836.0	1528.0	-1.0	2878.0	1595.0	-1.0	2583.0	526.0	-1.0	939.0	1003.0	-1.0	1470.0	
181.216	947.0	-1.0	1570.0	1300.0	-1.0	2167.0	947.0	-1.0	1564.0	1619.0	-1.0	2538.0	1190.0	-1.0	2168.0	1198.0	-1.0	1840.0	1195.0	-1.0	2165.0	1730.0	-1.0	2870.0	919.0	-1.0	1472.0	1514.0	-1.0	2347.0	1262.0	-1.0	2077.0	1193.0	-1.0	1833.0	1529.0	-1.0	2881.0	1593.0	-1.0	2582.0	526.0	-1.0	939.0	1002.0	-1.0	1469.0	
181.715	948.0	-1.0	1570.0	1301.0	-1.0	2168.0	948.0	-1.0	1568.0	1619.0	-1.0	2536.0	1192.0	-1.0	2171.0	1197.0	-1.0	1838.0	1194.0	-1.0	2168.0	1729.0	-1.0	2866.0	919.0	-1.0	1472.0	1513.0	-1.0	2347.0	1262.0	-1.0	2076.0	1192.0	-1.0	1831.0	1528.0	-1.0	2880.0	1593.0	-1.0	2579.0	526.0	-1.0	940.0	1000.0	-1.0	1466.0	
182.214	949.0	-1.0	1574.0	1304.0	-1.0	2174.0	950.0	-1.0	1572.0	1619.0	-1.0	2541.0	1193.0	-1.0	2179.0	1198.0	-1.0	1841.0	1196.0	-1.0	2171.0	1730.0	-1.0	2871.0	920.0	-1.0	1475.0	1517.0	-1.0	2351.0	1263.0	-1.0	2077.0	1192.0	-1.0	1832.0	1528.0	-1.0	2879.0	1591.0	-1.0	2576.0	526.0	-1.0	939.0	1000.0	-1.0	1463.0	
182.713	949.0	-1.0	1574.0	1304.0	-1.0	2177.0	950.0	-1.0	1576.0	1621.0	-1.0	2544.0	1194.0	-1.0	2182.0	1198.0	-1.0	1841.0	1196.0	-1.0	2172.0	1731.0	-1.0	2871.0	921.0	-1.0	1475.0	1518.0	-1.0	2353.0	1263.0	-1.0	2079.0	1191.0	-1.0	1832.0	1529.0	-1.0	2881.0	1592.0	-1.0	2577.0	526.0	-1.0	939.0	998.0	-1.0	1460.0	
183.212	949.0	-1.0	1577.0	1306.0	-1.0	2180.0	951.0	-1.0	1576.0	1619.0	-1.0	2542.0	1195.0	-1.0	2182.0	1196.0	-1.0	1836.0	1196.0	-1.0	2172.0	1732.0	-1.0	2870.0	920.0	-1.0	1474.0	1517.0	-1.0	2351.0	1261.0	-1.0	2076.0	1192.0	-1.0	1828.0	1527.0	-1.0	2878.0	1590.0	-1.0	2571.0	526.0	-1.0	937.0	996.0	-1.0	1456.0	
183.711	950.0	-1.0	1578.0	1307.0	-1.0	2183.0	951.0	-1.0	1581.0	1622.0	-1.0	2548.0	1195.0	-1.0	2186.0	1197.0	-1.0	1839.0	1196.0	-1.0	2171.0	1732.0	-1.0	2869.0	921.0	-1.0	1476.0	1519.0	-1.0	2353.0	1262.0	-1.0	2079.0	1192.0	-1.0	1830.0	1528.0	-1.0	2883.0	1592.0	-1.0	2576.0	524.0	-1.0	937.0	998.0	-1.0	1457.0	
184.211	950.0	-1.0	1580.0	1308.0	-1.0	2187.0	953.0	-1.0	1583.0	1623.0	-1.0	2550.0	1195.0	-1.0	2189.0	1196.0	-1.0	1840.0	1197.0	-1.0	2171.0	1733.0	-1.0	2867.0	920.0	-1.0	1476.0	1520.0	-1.0	2353.0	1263.0	-1.0	2078.0	1192.0	-1.0	1831.0	1529.0	-1.0	2885.0	1592.0	-1.0	2576.0	525.0	-1.0	937.0	996.0	-1.0	1456.0	
184.710	951.0	-1.0	1584.0	1312.0	-1.0	2196.0	954.0	-1.0	1588.0	1625.0	-1.0	2559.0	1197.0	-1.0	2191.0	1198.0	-1.0	1841.0	1197.0	-1.0	2172.0	1734.0	-1.0	2866.0	921.0	-1.0	1475.0	1520.0	-1.0	2350.0	1263.0	-1.0	2077.0	1192.0	-1.0	1832.0	1530.0	-1.0	2884.0	1590.0	-1.0	2571.0	525.0	-1.0	937.0	996.0	-1.0	1454.0	
185.210	953.0	-1.0	1587.0	1314.0	-1.0	2202.0	955.0	-1.0	1592.0	1628.0	-1.0	2565.0	1197.0	-1.0	2197.0	1200.0	-1.0	1845.0	1198.0	-1.0	2174.0	1736.0	-1.0	2866.0	921.0	-1.0	1476.0	1520.0	-1.0	2353.0	1263.0	-1.0	2080.0	1195.0	-1.0	1836.0	1531.0	-1.0	2890.0	1592.0	-1.0	2576.0	525.0	-1.0	937.0	997.0	-1.0	1457.0	
185.709	951.0	-1.0	1587.0	1315.0	-1.0	2205.0	957.0	-1.0	1596.0	1629.0	-1.0	2567.0	1200.0	-1.0	2199.0	1200.0	-1.0	1846.0	1196.0	-1.0	2176.0	1738.0	-1.0	2867.0	921.0	-1.0	1477.0	1521.0	-1.0	2352.0	1264.0	-1.0	2080.0	1195.0	-1.0	1838.0	1532.0	-1.0	2892.0	1592.0	-1.0	2576.0	526.0	-1.0	937.0	996.0	-1.0	1458.0	
186.209	953.0	-1.0	1591.0	1318.0	-1.0	2213.0	957.0	-1.0	1598.0	1632.0	-1.0	2575.0	1201.0	-1.0	2205.0	1201.0	-1.0	1851.0	1197.0	-1.0	2179.0	1739.0	-1.0	2870.0	922.0	-1.0	1478.0	1523.0	-1.0	2354.0	1263.0	-1.0	2082.0	1197.0	-1.0	1840.0	1533.0	-1.0	2893.0	1593.0	-1.0	2577.0	525.0	-1.0	936.0	997.0	-1.0	1458.0	
186.708	952.0	-1.0	1591.0	1318.0	-1.0	2215.0	959.0	-1.0	1600.0	1632.0	-1.0	2578.0	1199.0	-1.0	2206.0	1201.0	-1.0	1851.0	1198.0	-1.0	2176.0	1736.0	-1.0	2862.0	920.0	-1.0	1477.0	1521.0	-1.0	2350.0	1263.0	-1.0	2080.0	1199.0	-1.0	1841.0	1531.0	-1.0	2895.0	1593.0	-1.0	2577.0	526.0	-1.0	937.0	997.0	-1.0	1458.0	
187.207	953.0	-1.0	1591.0	1319.0	-1.0	2217.0	958.0	-1.0	1602.0	1631.0	-1.0	2578.0	1198.0	-1.0	2202.0	1200.0	-1.0	1846.0	1196.0	-1.0	2175.0	1731.0	-1.0	2850.0	919.0	-1.0	1473.0	1517.0	-1.0	2340.0	1261.0	-1.0	2075.0	1197.0	-1.0	1837.0	1532.0	-1.0	2893.0	1590.0	-1.0	2574.0	525.0	-1.0	936.0	995.0	-1.0	1457.0	
187.706	953.0	-1.0	1593.0	1320.0	-1.0	2222.0	959.0	-1.0	1604.0	1634.0	-1.0	2584.0	1198.0	-1.0	2201.0	1199.0	-1.0	1844.0	1195.0	-1.0	2173.0	1726.0	-1.0	2835.0	919.0	-1.0	1472.0	1515.0	-1.0	2333.0	1260.0	-1.0	2076.0	1196.0	-1.0	1838.0	1533.0	-1.0	2897.0	1591.0	-1.0	2576.0	525.0	-1.0	937.0	996.0	-1.0	1459.0	
188.207	952.0	-1.0	1592.0	1322.0	-1.0	2225.0	961.0	-1.0	1606.0	1635.0	-1.0	2586.0	1198.0	-1.0	2202.0	1197.0	-1.0	1843.0	1194.0	-1.0	2173.0	1724.0	-1.0	2826.0	918.0	-1.0	1470.0	1514.0	-1.0	2328.0	1261.0	-1.0	2075.0	1197.0	-1.0	1840.0	1534.0	-1.0	2899.0	1591.0	-1.0	2579.0	524.0	-1.0	935.0	998.0	-1.0	1462.0	
188.706	952.0	-1.0	1589.0	1319.0	-1.0	2218.0	958.0	-1.0	1601.0	1632.0	-1.0	2579.0	1194.0	-1.0	2195.0	1194.0	-1.0	1835.0	1191.0	-1.0	2166.0	1714.0	-1.0	2806.0	916.0	-1.0	1464.0	1506.0	-1.0	2311.0	1257.0	-1.0	2066.0	1193.0	-1.0	1830.0	1530.0	-1.0	2894.0	1590.0	-1.0	2575.0	524.0	-1.0	935.0	1000.0	-1.0	1463.0	
189.205	949.0	-1.0	1586.0	1319.0	-1.0	2218.0	958.0	-1.0	1601.0	1633.0	-1.0	2579.0	1191.0	-1.0	2190.0	1193.0	-1.0	1831.0	1189.0	-1.0	2161.0	1706.0	-1.0	2784.0	914.0	-1.0	1462.0	1501.0	-1.0	2299.0	1256.0	-1.0	2066.0	1191.0	-1.0	1827.0	1530.0	-1.0	2897.0	1591.0	-1.0	2578.0	523.0	-1.0	935.0	1000.0	-1.0	1464.0	
189.704	949.0	-1.0	1583.0	1319.0	-1.0	2216.0	956.0	-1.0	1601.0	1631.0	-1.0	2578.0	1188.0	-1.0	2187.0	1191.0	-1.0	1829.0	1187.0	-1.0	2157.0	1699.0	-1.0	2764.0	914.0	-1.0	1462.0	1496.0	-1.0	2287.0	1256.0	-1.0	2065.0	1190.0	-1.0	1825.0	1531.0	-1.0	2900.0	1592.0	-1.0	2581.0	523.0	-1.0	935.0	1000.0	-1.0	1465.0	
190.203	947.0	-1.0	1578.0	1317.0	-1.0	2211.0	955.0	-1.0	1596.0	1631.0	-1.0	2569.0	1187.0	-1.0	2179.0	1189.0	-1.0	1823.0	1185.0	-1.0	2155.0	1695.0	-1.0	2753.0	913.0	-1.0	1458.0	1492.0	-1.0	2278.0	1254.0	-1.0	2059.0	1190.0	-1.0	1821.0	1531.0	-1.0	2898.0	1593.0	-1.0	2582.0	523.0	-1.0	937.0	1007.0	-1.0	1476.0	
190.702	944.0	-1.0	1571.0	1310.0	-1.0	2195.0	951.0	-1.0	1584.0	1626.0	-1.0	2558.0	1184.0	-1.0	2171.0	1190.0	-1.0	1826.0	1186.0	-1.0	2155.0	1692.0	-1.0	2752.0	912.0	-1.0	1457.0	1496.0	-1.0	2279.0	1255.0	-1.0	2062.0	1192.0	-1.0	1826.0	1534.0	-1.0	2909.0	1599.0	-1.0	2598.0	527.0	-1.0	942.0	1018.0	-1.0	1497.0	
191.201	940.0	-1.0	1561.0	1303.0	-1.0	2174.0	945.0	-1.0	1572.0	1619.0	-1.0	2542.0	1180.0	-1.0	2159.0	1191.0	-1.0	1827.0	1186.0	-1.0	2154.0	1688.0	-1.0	2752.0	912.0	-1.0	1458.0	1499.0	-1.0	2286.0	1256.0	-1.0	2065.0	1195.0	-1.0	1830.0	1536.0	-1.0	2914.0	1604.0	-1.0	2609.0	528.0	-1.0	946.0	1029.0	-1.0	1511.0	
191.700	937.0	-1.0	1555.0	1297.0	-1.0	2163.0	943.0	-1.0	1565.0	1619.0	-1.0	2536.0	1178.0	-1.0	2151.0	1191.0	-1.0	1830.0	1187.0	-1.0	2155.0	1686.0	-1.0	2755.0	914.0	-1.0	1461.0	1503.0	-1.0	2296.0	1256.0	-1.0	2067.0	1194.0	-1.0	1832.0	1537.0	-1.0	2917.0	1608.0	-1.0	2615.0	529.0	-1.0	947.0	1034.0	-1.0	1521.0	
192.199	936.0	-1.0	1553.0	1294.0	-1.0	2153.0	940.0	-1.0	1559.0	1616.0	-1.0	2532.0	1178.0	-1.0	2147.0	1192.0	-1.0	1834.0	1187.0	-1.0	2159.0	1686.0	-1.0	2765.0	915.0	-1.0	1465.0	1509.0	-1.0	2308.0	1257.0	-1.0	2073.0	1196.0	-1.0	1839.0	1539.0	-1.0	2924.0	1613.0	-1.0	2627.0	530.0	-1.0	952.0	1040.0	-1.0	1531.0	
192.699	934.0	-1.0	1550.0	1289.0	-1.0	2142.0	938.0	-1.0	1554.0	1613.0	-1.0	2524.0	1177.0	-1.0	2144.0	1192.0	-1.0	1835.0	1189.0	-1.0	2162.0	1685.0	-1.0	2769.0	917.0	-1.0	1471.0	1512.0	-1.0	2318.0	1258.0	-1.0	2077.0	1198.0	-1.0	1842.0	1541.0	-1.0	2930.0	1616.0	-1.0	2636.0	531.0	-1.0	955.0	1043.0	-1.0	1537.0	
193.198	934.0	-1.0	1547.0	1286.0	-1.0	2134.0	934.0	-1.0	1550.0	1610.0	-1.0	2515.0	1176.0	-1.0	2142.0	1191.0	-1.0	1830.0	1190.0	-1.0	2162.0	1682.0	-1.0	2765.0	917.0	-1.0	1472.0	1512.0	-1.0	2314.0	1258.0	-1.0	2076.0	1197.0	-1.0	1840.0	1539.0	-1.0	2930.0	1616.0	-1.0	2635.0	531.0	-1.0	953.0	1043.0	-1.0	1536.0	
193.697	932.0	-1.0	1547.0	1284.0	-1.0	2130.0	935.0	-1.0	1546.0	1609.0	-1.0	2515.0	1177.0	-1.0	2142.0	1192.0	-1.0	1834.0	1191.0	-1.0	2166.0	1679.0	-1.0	2761.0	917.0	-1.0	1474.0	1513.0	-1.0	2316.0	1260.0	-1.0	2080.0	1198.0	-1.0	1844.0	1539.0	-1.0	2931.0	1618.0	-1.0	2637.0	532.0	-1.0	955.0	1043.0	-1.0	1536.0	
194.196	931.0	-1.0	1544.0	1284.0	-1.0	2126.0	934.0	-1.0	1546.0	1608.0	-1.0	2513.0	1177.0	-1.0	2143.0	1191.0	-1.0	1833.0	1192.0	-1.0	2168.0	1680.0	-1.0	2764.0	920.0	-1.0	1480.0	1514.0	-1.0	2324.0	1260.0	-1.0	2083.0	1201.0	-1.0	1847.0	1541.0	-1.0	2934.0	1621.0	-1.0	2643.0	532.0	-1.0	957.0	1044.0	-1.0	1541.0	
194.695	931.0	-1.0	1541.0	1283.0	-1.0	2121.0	932.0	-1.0	1543.0	1607.0	-1.0	2505.0	1177.0	-1.0	2140.0	1191.0	-1.0	1830.0	1194.0	-1.0	2171.0	1679.0	-1.0	2769.0	921.0	-1.0	1483.0	1517.0	-1.0	2328.0	1260.0	-1.0	2083.0	1200.0	-1.0	1849.0	1541.0	-1.0	2936.0	1623.0	-1.0	2645.0	532.0	-1.0	956.0	1046.0	-1.0	1542.0	
195.194	930.0	-1.0	1542.0	1282.0	-1.0	2119.0	932.0	-1.0	1542.0	1608.0	-1.0	2505.0	1178.0	-1.0	2141.0	1191.0	-1.0	1829.0	1194.0	-1.0	2172.0	1683.0	-1.0	2775.0	922.0	-1.0	1484.0	1519.0	-1.0	2331.0	1260.0	-1.0	2084.0	1201.0	-1.0	1848.0	1540.0	-1.0	2934.0	1621.0	-1.0	2642.0	531.0	-1.0	957.0	1046.0	-1.0	1542.0	
195.693	930.0	-1.0	1541.0	1282.0	-1.0	2118.0	932.0	-1.0	1541.0	1608.0	-1.0	2505.0	1179.0	-1.0	2143.0	1194.0	-1.0	1834.0	1196.0	-1.0	2177.0	1686.0	-1.0	2785.0	924.0	-1.0	1487.0	1524.0	-1.0	2339.0	1262.0	-1.0	2087.0	1202.0	-1.0	1854.0	1541.0	-1.0	2935.0	1623.0	-1.0	2643.0	531.0	-1.0	958.0	1047.0	-1.0	1543.0	
196.192	931.0	-1.0	1540.0	1280.0	-1.0	2114.0	930.0	-1.0	1539.0	1606.0	-1.0	2502.0	1179.0	-1.0	2145.0	1193.0	-1.0	1835.0	1198.0	-1.0	2178.0	1690.0	-1.0	2793.0	923.0	-1.0	1489.0	1526.0	-1.0	2346.0	1263.0	-1.0	2091.0	1203.0	-1.0	1856.0	1541.0	-1.0	2938.0	1623.0	-1.0	2646.0	533.0	-1.0	960.0	1049.0	-1.0	1547.0	
196.691	930.0	-1.0	1539.0	1280.0	-1.0	2111.0	930.0	-1.0	1536.0	1604.0	-1.0	2495.0	1179.0	-1.0	2143.0	1193.0	-1.0	1833.0	1197.0	-1.0	2179.0	1692.0	-1.0	2798.0	925.0	-1.0	1490.0	1528.0	-1.0	2348.0	1261.0	-1.0	2088.0	1202.0	-1.0	1856.0	1541.0	-1.0	2938.0	1623.0	-1.0	2645.0	532.0	-1.0	958.0	1047.0	-1.0	1546.0	
197.190	930.0	-1.0	1539.0	1279.0	-1.0	2112.0	930.0	-1.0	1537.0	1605.0	-1.0	2497.0	1180.0	-1.0	2146.0	1194.0	-1.0	1837.0	1197.0	-1.0	2182.0	1695.0	-1.0	2806.0	926.0	-1.0	1492.0	1530.0	-1.0	2356.0	1262.0	-1.0	2094.0	1205.0	-1.0	1860.0	1541.0	-1.0	2938.0	1623.0	-1.0	2645.0	532.0	-1.0	959.0	1048.0	-1.0	1547.0	
197.689	929.0	-1.0	1539.0	1279.0	-1.0	2112.0	929.0	-1.0	1535.0	1604.0	-1.0	2494.0	1181.0	-1.0	2147.0	1194.0	-1.0	1839.0	1198.0	-1.0	2184.0	1699.0	-1.0	2813.0	925.0	-1.0	1493.0	1533.0	-1.0	2360.0	1264.0	-1.0	2095.0	1205.0	-1.0	1862.0	1541.0	-1.0	2939.0	1623.0	-1.0	2648.0	532.0	-1.0	959.0	1050.0	-1.0	1549.0	
198.188	931.0	-1.0	1540.0	1279.0	-1.0	2114.0	929.0	-1.0	1536.0	1607.0	-1.0	2499.0	1182.0	-1.0	2148.0	1196.0	-1.0	1841.0	1198.0	-1.0	2185.0	1703.0	-1.0	2822.0	925.0	-1.0	1495.0	1534.0	-1.0	2363.0	1264.0	-1.0	2093.0	1205.0	-1.0	1861.0	1539.0	-1.0	2940.0	1623.0	-1.0	2645.0	532.0	-1.0	959.0	1049.0	-1.0	1547.0	
198.687	930.0	-1.0	1540.0	1280.0	-1.0	2113.0	930.0	-1.0	1536.0	1606.0	-1.0	2502.0	1183.0	-1.0	2153.0	1198.0	-1.0	1847.0	1198.0	-1.0	2187.0	1707.0	-1.0	2829.0	927.0	-1.0	1497.0	1537.0	-1.0	2368.0	1264.0	-1.0	2098.0	1205.0	-1.0	1864.0	1540.0	-1.0	2942.0	1623.0	-1.0	2648.0	533.0	-1.0	960.0	1050.0	-1.0	1551.0	
199.186	930.0	-1.0	1541.0	1278.0	-1.0	2115.0	930.0	-1.0	1534.0	1605.0	-1.0	2500.0	1183.0	-1.0	2155.0	1199.0	-1.0	1848.0	1200.0	-1.0	2190.0	1710.0	-1.0	2838.0	927.0	-1.0	1498.0	1539.0	-1.0	2372.0	1266.0	-1.0	2099.0	1206.0	-1.0	1866.0	1541.0	-1.0	2946.0	1621.0	-1.0	2649.0	532.0	-1.0	959.0	1050.0	-1.0	1552.0	
199.685	930.0	-1.0	1542.0	1280.0	-1.0	2117.0	930.0	-1.0	1536.0	1606.0	-1.0	2508.0	1185.0	-1.0	2161.0	1204.0	-1.0	1859.0	1202.0	-1.0	2194.0	1714.0	-1.0	2848.0	929.0	-1.0	1502.0	1542.0	-1.0	2382.0	1266.0	-1.0	2106.0	1209.0	-1.0	1872.0	1543.0	-1.0	2953.0	1624.0	-1.0	2659.0	532.0	-1.0	962.0	1053.0	-1.0	1556.0	
200.184	931.0	-1.0	1543.0	1279.0	-1.0	2118.0	929.0	-1.0	1536.0	1606.0	-1.0	2509.0	1186.0	-1.0	2163.0	1205.0	-1.0	1861.0	1202.0	-1.0	2196.0	1717.0	-1.0	2855.0	929.0	-1.0	1504.0	1545.0	-1.0	2383.0	1267.0	-1.0	2107.0	1208.0	-1.0	1875.0	1542.0	-1.0	2956.0	1625.0	-1.0	2660.0	533.0	-1.0	962.0	1052.0	-1.0	1557.0	
200.683	930.0	-1.0	1544.0	1278.0	-1.0	2122.0	931.0	-1.0	1540.0	1609.0	-1.0	2517.0	1188.0	-1.0	2168.0	1207.0	-1.0	1868.0	1203.0	-1.0	2197.0	1723.0	-1.0	2862.0	931.0	-1.0	1503.0	1546.0	-1.0	2384.0	1267.0	-1.0	2107.0	1209.0	-1.0	1874.0	1542.0	-1.0	2953.0	1625.0	-1.0	2657.0	532.0	-1.0	962.0	1051.0	-1.0	1554.0	
201.182	930.0	-1.0	1545.0	1279.0	-1.0	2122.0	931.0	-1.0	1540.0	1608.0	-1.0	2519.0	1188.0	-1.0	2167.0	1209.0	-1.0	1867.0	1203.0	-1.0	2197.0	1723.0	-1.0	2863.0	930.0	-1.0	1503.0	1547.0	-1.0	2383.0	1268.0	-1.0	2107.0	1209.0	-1.0	1873.0	1540.0	-1.0	2955.0	1625.0	-1.0	2658.0	532.0	-1.0	961.0	1052.0	-1.0	1553.0	
201.681	929.0	-1.0	1546.0	1279.0	-1.0	2120.0	930.0	-1.0	1538.0	1608.0	-1.0	2519.0	1187.0	-1.0	2164.0	1208.0	-1.0	1866.0	1203.0	-1.0	2196.0	1723.0	-1.0	2860.0	929.0	-1.0	1503.0	1545.0	-1.0	2377.0	1267.0	-1.0	2102.0	1208.0	-1.0	1870.0	1539.0	-1.0	2952.0	1623.0	-1.0	2653.0	532.0	-1.0	961.0	1051.0	-1.0	1550.0	
202.180	929.0	-1.0	1545.0	1278.0	-1.0	2121.0	930.0	-1.0	1538.0	1609.0	-1.0	2519.0	1187.0	-1.0	2165.0	1208.0	-1.0	1867.0	1202.0	-1.0	2194.0	1723.0	-1.0	2858.0	931.0	-1.0	1502.0	1544.0	-1.0	2375.0	1266.0	-1.0	2103.0	1208.0	-1.0	1870.0	1539.0	-1.0	2954.0	1624.0	-1.0	2658.0	532.0	-1.0	960.0	1051.0	-1.0	1551.0	
202.679	930.0	-1.0	1544.0	1278.0	-1.0	2118.0	929.0	-1.0	1536.0	1608.0	-1.0	2517.0	1187.0	-1.0	2160.0	1207.0	-1.0	1862.0	1201.0	-1.0	2191.0	1721.0	-1.0	2853.0	929.0	-1.0	1502.0	1542.0	-1.0	2367.0	1266.0	-1.0	2100.0	1209.0	-1.0	1869.0	1538.0	-1.0	2953.0	1625.0	-1.0	2656.0	532.0	-1.0	959.0	1051.0	-1.0	1548.0	
203.178	929.0	-1.0	1544.0	1279.0	-1.0	2120.0	931.0	-1.0	1538.0	1609.0	-1.0	2520.0	1186.0	-1.0	2161.0	1208.0	-1.0	1864.0	1202.0	-1.0	2189.0	1722.0	-1.0	2851.0	930.0	-1.0	1500.0	1542.0	-1.0	2364.0	1265.0	-1.0	2097.0	1208.0	-1.0	1866.0	1538.0	-1.0	2948.0	1625.0	-1.0	2650.0	531.0	-1.0	959.0	1049.0	-1.0	1544.0	
203.677	930.0	-1.0	1542.0	1278.0	-1.0	2117.0	929.0	-1.0	1537.0	1608.0	-1.0	2518.0	1184.0	-1.0	2156.0	1206.0	-1.0	1861.0	1200.0	-1.0	2183.0	1718.0	-1.0	2840.0	928.0	-1.0	1497.0	1540.0	-1.0	2355.0	1265.0	-1.0	2093.0	1208.0	-1.0	1865.0	1536.0	-1.0	2947.0	1624.0	-1.0	2649.0	532.0	-1.0	958.0	1049.0	-1.0	1541.0	
204.176	929.0	-1.0	1540.0	1278.0	-1.0	2112.0	929.0	-1.0	1535.0	1606.0	-1.0	2510.0	1183.0	-1.0	2147.0	1203.0	-1.0	1852.0	1197.0	-1.0	2177.0	1712.0	-1.0	2826.0	928.0	-1.0	1491.0	1536.0	-1.0	2346.0	1262.0	-1.0	2088.0	1206.0	-1.0	1858.0	1534.0	-1.0	2942.0	1623.0	-1.0	2640.0	530.0	-1.0	957.0	1048.0	-1.0	1536.0	
204.675	928.0	-1.0	1538.0	1276.0	-1.0	2109.0	929.0	-1.0	1534.0	1607.0	-1.0	2511.0	1181.0	-1.0	2143.0	1203.0	-1.0	1846.0	1196.0	-1.0	2171.0	1708.0	-1.0	2818.0	926.0	-1.0	1486.0	1533.0	-1.0	2334.0	1261.0	-1.0	2080.0	1204.0	-1.0	1851.0	1534.0	-1.0	2932.0	1620.0	-1.0	2628.0	531.0	-1.0	955.0	1045.0	-1.0	1529.0	
205.174	927.0	-1.0	1536.0	1277.0	-1.0	2105.0	929.0	-1.0	1530.0	1605.0	-1.0	2502.0	1177.0	-1.0	2133.0	1198.0	-1.0	1835.0	1195.0	-1.0	2163.0	1704.0	-1.0	2803.0	924.0	-1.0	1479.0	1528.0	-1.0	2322.0	1258.0	-1.0	2074.0	1203.0	-1.0	1845.0	1532.0	-1.0	2925.0	1619.0	-1.0	2622.0	531.0	-1.0	953.0	1043.0	-1.0	1524.0	
205.673	928.0	-1.0	1531.0	1275.0	-1.0	2096.0	928.0	-1.0	1523.0	1601.0	-1.0	2488.0	1173.0	-1.0	2118.0	1190.0	-1.0	1818.0	1190.0	-1.0	2150.0	1695.0	-1.0	2780.0	918.0	-1.0	1469.0	1519.0	-1.0	2303.0	1255.0	-1.0	2059.0	1198.0	-1.0	1835.0	1528.0	-1.0	2912.0	1615.0	-1.0	2605.0	530.0	-1.0	950.0	1040.0	-1.0	1513.0	
206.173	928.0	-1.0	1525.0	1273.0	-1.0	2086.0	926.0	-1.0	1517.0	1598.0	-1.0	2471.0	1168.0	-1.0	2098.0	1183.0	-1.0	1797.0	1185.0	-1.0	2134.0	1682.0	-1.0	2754.0	914.0	-1.0	1454.0	1509.0	-1.0	2280.0	1249.0	-1.0	2043.0	1192.0	-1.0	1819.0	1525.0	-1.0	2895.0	1608.0	-1.0	2584.0	529.0	-1.0	947.0	1034.0	-1.0	1498.0	
206.673	927.0	-1.0	1521.0	1271.0	-1.0	2079.0	926.0	-1.0	1512.0	1596.0	-1.0	2459.0	1163.0	-1.0	2081.0	1176.0	-1.0	1783.0	1180.0	-1.0	2120.0	1673.0	-1.0	2732.0	910.0	-1.0	1443.0	1502.0	-1.0	2264.0	1245.0	-1.0	2032.0	1190.0	-1.0	1810.0	1524.0	-1.0	2882.0	1605.0	-1.0	2567.0	529.0	-1.0	944.0	1031.0	-1.0	1489.0	
207.172	927.0	-1.0	1515.0	1270.0	-1.0	2071.0	924.0	-1.0	1507.0	1591.0	-1.0	2444.0	1157.0	-1.0	2067.0	1169.0	-1.0	1766.0	1175.0	-1.0	2106.0	1663.0	-1.0	2712.0	907.0	-1.0	1434.0	1497.0	-1.0	2249.0	1242.0	-1.0	2020.0	1186.0	-1.0	1801.0	1522.0	-1.0	2870.0	1601.0	-1.0	2554.0	529.0	-1.0	941.0	1029.0	-1.0	1484.0	
207.671	926.0	-1.0	1510.0	1268.0	-1.0	2063.0	924.0	-1.0	1500.0	1586.0	-1.0	2427.0	1152.0	-1.0	2053.0	1164.0	-1.0	1749.0	1173.0	-1.0	2095.0	1656.0	-1.0	2694.0	904.0	-1.0	1424.0	1490.0	-1.0	2236.0	1239.0	-1.0	2009.0	1183.0	-1.0	1790.0	1519.0	-1.0	2857.0	1596.0	-1.0	2537.0	529.0	-1.0	939.0	1027.0	-1.0	1476.0	
208.170	926.0	-1.0	1508.0	1267.0	-1.0	2059.0	924.0	-1.0	1496.0	1586.0	-1.0	2420.0	1151.0	-1.0	2045.0	1161.0	-1.0	1744.0	1172.0	-1.0	2091.0	1654.0	-1.0	2684.0	902.0	-1.0	1419.0	1490.0	-1.0	2232.0	1238.0	-1.0	2004.0	1181.0	-1.0	1784.0	1519.0	-1.0	2849.0	1594.0	-1.0	2525.0	530.0	-1.0	936.0	1026.0	-1.0	1471.0	
208.669	927.0	-1.0	1505.0	1266.0	-1.0	2055.0	923.0	-1.0	1492.0	1584.0	-1.0	2412.0	1151.0	-1.0	2041.0	1159.0	-1.0	1738.0	1170.0	-1.0	2085.0	1652.0	-1.0	2679.0	901.0	-1.0	1415.0	1489.0	-1.0	2229.0	1238.0	-1.0	1998.0	1179.0	-1.0	1780.0	1518.0	-1.0	2843.0	1592.0	-1.0	2518.0	530.0	-1.0	935.0	1026.0	-1.0	1471.0	
209.168	927.0	-1.0	1501.0	1263.0	-1.0	2049.0	923.0	-1.0	1488.0	1580.0	-1.0	2398.0	1150.0	-1.0	2035.0	1155.0	-1.0	1727.0	1171.0	-1.0	2082.0	1653.0	-1.0	2677.0	901.0	-1.0	1412.0	1489.0	-1.0	2226.0	1237.0	-1.0	1993.0	1176.0	-1.0	1772.0	1517.0	-1.0	2836.0	1590.0	-1.0	2509.0	529.0	-1.0	933.0	1024.0	-1.0	1468.0	
209.667	927.0	-1.0	1500.0	1263.0	-1.0	2047.0	923.0	-1.0	1487.0	1579.0	-1.0	2394.0	1152.0	-1.0	2037.0	1157.0	-1.0	1729.0	1172.0	-1.0	2083.0	1658.0	-1.0	2682.0	903.0	-1.0	1414.0	1492.0	-1.0	2231.0	1237.0	-1.0	1994.0	1178.0	-1.0	1774.0	1519.0	-1.0	2835.0	1590.0	-1.0	2509.0	528.0	-1.0	934.0	1026.0	-1.0	1469.0	
210.166	926.0	-1.0	1499.0	1262.0	-1.0	2047.0	924.0	-1.0	1485.0	1579.0	-1.0	2387.0	1154.0	-1.0	2038.0	1158.0	-1.0	1729.0	1174.0	-1.0	2086.0	1663.0	-1.0	2691.0	903.0	-1.0	1415.0	1494.0	-1.0	2237.0	1239.0	-1.0	1993.0	1178.0	-1.0	1773.0	1520.0	-1.0	2833.0	1588.0	-1.0	2508.0	530.0	-1.0	932.0	1026.0	-1.0	1470.0	
210.665	926.0	-1.0	1498.0	1263.0	-1.0	2044.0	923.0	-1.0	1485.0	1576.0	-1.0	2384.0	1155.0	-1.0	2037.0	1159.0	-1.0	1727.0	1176.0	-1.0	2085.0	1671.0	-1.0	2699.0	905.0	-1.0	1413.0	1498.0	-1.0	2239.0	1238.0	-1.0	1990.0	1177.0	-1.0	1768.0	1519.0	-1.0	2829.0	1585.0	-1.0	2501.0	530.0	-1.0	932.0	1024.0	-1.0	1468.0	
211.164	926.0	-1.0	1497.0	1262.0	-1.0	2044.0	924.0	-1.0	1484.0	1577.0	-1.0	2384.0	1157.0	-1.0	2039.0	1162.0	-1.0	1731.0	1178.0	-1.0	2085.0	1676.0	-1.0	2710.0	905.0	-1.0	1416.0	1502.0	-1.0	2244.0	1240.0	-1.0	1991.0	1178.0	-1.0	1769.0	1521.0	-1.0	2831.0	1586.0	-1.0	2505.0	529.0	-1.0	931.0	1024.0	-1.0	1469.0	
211.663	925.0	-1.0	1496.0	1260.0	-1.0	2042.0	924.0	-1.0	1482.0	1575.0	-1.0	2378.0	1158.0	-1.0	2036.0	1162.0	-1.0	1729.0	1178.0	-1.0	2082.0	1681.0	-1.0	2715.0	907.0	-1.0	1414.0	1504.0	-1.0	2246.0	1241.0	-1.0	1988.0	1179.0	-1.0	1768.0	1522.0	-1.0	2830.0	1583.0	-1.0	2503.0	529.0	-1.0	930.0	1023.0	-1.0	1467.0	
212.162	924.0	-1.0	1496.0	1261.0	-1.0	2044.0	924.0	-1.0	1483.0	1575.0	-1.0	2382.0	1159.0	-1.0	2038.0	1163.0	-1.0	1729.0	1179.0	-1.0	2079.0	1686.0	-1.0	2720.0	908.0	-1.0	1413.0	1506.0	-1.0	2246.0	1243.0	-1.0	1986.0	1179.0	-1.0	1765.0	1521.0	-1.0	2823.0	1579.0	-1.0	2492.0	529.0	-1.0	928.0	1022.0	-1.0	1463.0	
212.661	926.0	-1.0	1496.0	1261.0	-1.0	2046.0	924.0	-1.0	1484.0	1576.0	-1.0	2386.0	1160.0	-1.0	2040.0	1163.0	-1.0	1731.0	1180.0	-1.0	2078.0	1691.0	-1.0	2719.0	910.0	-1.0	1415.0	1510.0	-1.0	2247.0	1243.0	-1.0	1987.0	1178.0	-1.0	1766.0	1521.0	-1.0	2823.0	1579.0	-1.0	2490.0	529.0	-1.0	927.0	1019.0	-1.0	1461.0	
213.161	928.0	-1.0	1497.0	1265.0	-1.0	2053.0	927.0	-1.0	1487.0	1578.0	-1.0	2388.0	1163.0	-1.0	2045.0	1164.0	-1.0	1730.0	1180.0	-1.0	2079.0	1693.0	-1.0	2716.0	912.0	-1.0	1416.0	1509.0	-1.0	2243.0	1244.0	-1.0	1989.0	1177.0	-1.0	1765.0	1522.0	-1.0	2823.0	1575.0	-1.0	2486.0	526.0	-1.0	923.0	1014.0	-1.0	1456.0	
213.660	928.0	-1.0	1498.0	1271.0	-1.0	2063.0	930.0	-1.0	1490.0	1580.0	-1.0	2389.0	1165.0	-1.0	2049.0	1163.0	-1.0	1726.0	1181.0	-1.0	2080.0	1697.0	-1.0	2715.0	912.0	-1.0	1418.0	1508.0	-1.0	2236.0	1245.0	-1.0	1986.0	1177.0	-1.0	1764.0	1521.0	-1.0	2818.0	1572.0	-1.0	2476.0	525.0	-1.0	920.0	1009.0	-1.0	1447.0	
214.160	931.0	-1.0	1499.0	1276.0	-1.0	2070.0	931.0	-1.0	1495.0	1583.0	-1.0	2396.0	1168.0	-1.0	2056.0	1166.0	-1.0	1730.0	1182.0	-1.0	2083.0	1701.0	-1.0	2721.0	914.0	-1.0	1420.0	1509.0	-1.0	2238.0	1247.0	-1.0	1990.0	1181.0	-1.0	1769.0	1522.0	-1.0	2815.0	1569.0	-1.0	2469.0	525.0	-1.0	921.0	1006.0	-1.0	1440.0	
214.659	931.0	-1.0	1499.0	1277.0	-1.0	2076.0	934.0	-1.0	1497.0	1585.0	-1.0	2395.0	1170.0	-1.0	2061.0	1167.0	-1.0	1732.0	1183.0	-1.0	2086.0	1707.0	-1.0	2727.0	915.0	-1.0	1420.0	1512.0	-1.0	2239.0	1247.0	-1.0	1990.0	1182.0	-1.0	1772.0	1523.0	-1.0	2812.0	1567.0	-1.0	2465.0	525.0	-1.0	919.0	1004.0	-1.0	1437.0	
215.158	932.0	-1.0	1499.0	1280.0	-1.0	2079.0	936.0	-1.0	1498.0	1586.0	-1.0	2392.0	1172.0	-1.0	2065.0	1166.0	-1.0	1729.0	1185.0	-1.0	2087.0	1713.0	-1.0	2735.0	916.0	-1.0	1420.0	1511.0	-1.0	2238.0	1247.0	-1.0	1988.0	1183.0	-1.0	1770.0	1522.0	-1.0	2809.0	1565.0	-1.0	2457.0	525.0	-1.0	917.0	1002.0	-1.0	1432.0	
215.657	933.0	-1.0	1502.0	1283.0	-1.0	2085.0	939.0	-1.0	1500.0	1587.0	-1.0	2396.0	1175.0	-1.0	2071.0	1168.0	-1.0	1732.0	1186.0	-1.0	2092.0	1718.0	-1.0	2745.0	916.0	-1.0	1423.0	1514.0	-1.0	2243.0	1249.0	-1.0	1990.0	1186.0	-1.0	1776.0	1524.0	-1.0	2812.0	1565.0	-1.0	2459.0	525.0	-1.0	916.0	1001.0	-1.0	1434.0	
216.157	935.0	-1.0	1502.0	1285.0	-1.0	2088.0	938.0	-1.0	1502.0	1588.0	-1.0	2398.0	1178.0	-1.0	2078.0	1170.0	-1.0	1735.0	1187.0	-1.0	2096.0	1722.0	-1.0	2754.0	918.0	-1.0	1426.0	1517.0	-1.0	2246.0	1249.0	-1.0	1993.0	1187.0	-1.0	1783.0	1525.0	-1.0	2815.0	1565.0	-1.0	2459.0	525.0	-1.0	917.0	1002.0	-1.0	1432.0	
216.656	936.0	-1.0	1506.0	1288.0	-1.0	2093.0	942.0	-1.0	1505.0	1591.0	-1.0	2404.0	1180.0	-1.0	2082.0	1171.0	-1.0	1737.0	1190.0	-1.0	2102.0	1730.0	-1.0	2765.0	919.0	-1.0	1427.0	1519.0	-1.0	2249.0	1251.0	-1.0	1992.0	1189.0	-1.0	1783.0	1526.0	-1.0	2812.0	1564.0	-1.0	2455.0	525.0	-1.0	916.0	998.0	-1.0	1428.0	
217.156	939.0	-1.0	1510.0	1292.0	-1.0	2101.0	943.0	-1.0	1510.0	1593.0	-1.0	2410.0	1183.0	-1.0	2089.0	1176.0	-1.0	1741.0	1191.0	-1.0	2105.0	1735.0	-1.0	2775.0	920.0	-1.0	1430.0	1522.0	-1.0	2254.0	1253.0	-1.0	1994.0	1192.0	-1.0	1789.0	1528.0	-1.0	2816.0	1565.0	-1.0	2458.0	524.0	-1.0	917.0	999.0	-1.0	1430.0	
217.655	938.0	-1.0	1512.0	1293.0	-1.0	2105.0	946.0	-1.0	1515.0	1594.0	-1.0	2410.0	1184.0	-1.0	2091.0	1176.0	-1.0	1740.0	1192.0	-1.0	2103.0	1738.0	-1.0	2777.0	921.0	-1.0	1429.0	1522.0	-1.0	2248.0	1252.0	-1.0	1991.0	1192.0	-1.0	1790.0	1530.0	-1.0	2820.0	1565.0	-1.0	2457.0	525.0	-1.0	916.0	999.0	-1.0	1429.0	
218.154	942.0	-1.0	1516.0	1296.0	-1.0	2111.0	949.0	-1.0	1521.0	1599.0	-1.0	2424.0	1185.0	-1.0	2090.0	1177.0	-1.0	1744.0	1188.0	-1.0	2096.0	1738.0	-1.0	2771.0	921.0	-1.0	1427.0	1522.0	-1.0	2243.0	1254.0	-1.0	1990.0	1193.0	-1.0	1793.0	1534.0	-1.0	2823.0	1564.0	-1.0	2456.0	524.0	-1.0	916.0	998.0	-1.0	1428.0	
218.653	944.0	-1.0	1518.0	1299.0	-1.0	2115.0	951.0	-1.0	1526.0	1601.0	-1.0	2430.0	1185.0	-1.0	2092.0	1180.0	-1.0	1747.0	1189.0	-1.0	2092.0	1740.0	-1.0	2773.0	922.0	-1.0	1429.0	1522.0	-1.0	2244.0	1254.0	-1.0	1989.0	1197.0	-1.0	1798.0	1537.0	-1.0	2827.0	1564.0	-1.0	2457.0	526.0	-1.0	916.0	1000.0	-1.0	1430.0	
219.152	944.0	-1.0	1517.0	1301.0	-1.0	2117.0	953.0	-1.0	1528.0	1601.0	-1.0	2427.0	1187.0	-1.0	2089.0	1181.0	-1.0	1746.0	1187.0	-1.0	2090.0	1744.0	-1.0	2775.0	922.0	-1.0	1428.0	1524.0	-1.0	2246.0	1255.0	-1.0	1990.0	1199.0	-1.0	1801.0	1536.0	-1.0	2827.0	1564.0	-1.0	2455.0	526.0	-1.0	915.0	1000.0	-1.0	1428.0	
219.651	946.0	-1.0	1519.0	1303.0	-1.0	2120.0	954.0	-1.0	1530.0	1604.0	-1.0	2435.0	1188.0	-1.0	2092.0	1184.0	-1.0	1752.0	1188.0	-1.0	2089.0	1747.0	-1.0	2780.0	924.0	-1.0	1428.0	1529.0	-1.0	2253.0	1256.0	-1.0	1990.0	1200.0	-1.0	1804.0	1536.0	-1.0	2823.0	1565.0	-1.0	2451.0	525.0	-1.0	916.0	1000.0	-1.0	1426.0	
220.150	946.0	-1.0	1519.0	1305.0	-1.0	2121.0	955.0	-1.0	1531.0	1605.0	-1.0	2436.0	1187.0	-1.0	2090.0	1185.0	-1.0	1751.0	1187.0	-1.0	2085.0	1750.0	-1.0	2784.0	923.0	-1.0	1430.0	1531.0	-1.0	2258.0	1258.0	-1.0	1991.0	1203.0	-1.0	1807.0	1536.0	-1.0	2823.0	1565.0	-1.0	2450.0	525.0	-1.0	914.0	1000.0	-1.0	1424.0	
220.649	946.0	-1.0	1519.0	1307.0	-1.0	2123.0	956.0	-1.0	1531.0	1606.0	-1.0	2430.0	1187.0	-1.0	2088.0	1184.0	-1.0	1748.0	1186.0	-1.0	2082.0	1755.0	-1.0	2787.0	924.0	-1.0	1430.0	1534.0	-1.0	2263.0	1257.0	-1.0	1989.0	1202.0	-1.0	1804.0	1536.0	-1.0	2817.0	1563.0	-1.0	2440.0	525.0	-1.0	913.0	998.0	-1.0	1419.0	
221.148	948.0	-1.0	1520.0	1310.0	-1.0	2127.0	956.0	-1.0	1533.0	1608.0	-1.0	2434.0	1187.0	-1.0	2092.0	1187.0	-1.0	1753.0	1187.0	-1.0	2084.0	1759.0	-1.0	2795.0	925.0	-1.0	1431.0	1539.0	-1.0	2273.0	1259.0	-1.0	1996.0	1204.0	-1.0	1808.0	1536.0	-1.0	2822.0	1565.0	-1.0	2442.0	526.0	-1.0	913.0	999.0	-1.0	1420.0	
221.647	947.0	-1.0	1522.0	1312.0	-1.0	2132.0	959.0	-1.0	1535.0	1609.0	-1.0	2433.0	1190.0	-1.0	2098.0	1189.0	-1.0	1756.0	1187.0	-1.0	2087.0	1764.0	-1.0	2805.0	925.0	-1.0	1433.0	1542.0	-1.0	2280.0	1262.0	-1.0	1998.0	1206.0	-1.0	1811.0	1537.0	-1.0	2820.0	1563.0	-1.0	2437.0	526.0	-1.0	914.0	999.0	-1.0	1420.0	
222.146	950.0	-1.0	1526.0	1316.0	-1.0	2138.0	961.0	-1.0	1539.0	1613.0	-1.0	2441.0	1193.0	-1.0	2105.0	1191.0	-1.0	1760.0	1190.0	-1.0	2094.0	1771.0	-1.0	2818.0	926.0	-1.0	1437.0	1546.0	-1.0	2287.0	1264.0	-1.0	2001.0	1206.0	-1.0	1812.0	1537.0	-1.0	2818.0	1562.0	-1.0	2429.0	525.0	-1.0	912.0	999.0	-1.0	1416.0	
222.645	952.0	-1.0	1528.0	1319.0	-1.0	2145.0	962.0	-1.0	1544.0	1616.0	-1.0	2445.0	1195.0	-1.0	2115.0	1195.0	-1.0	1767.0	1192.0	-1.0	2101.0	1776.0	-1.0	2828.0	928.0	-1.0	1441.0	1549.0	-1.0	2295.0	1266.0	-1.0	2006.0	1208.0	-1.0	1815.0	1538.0	-1.0	2822.0	1564.0	-1.0	2430.0	526.0	-1.0	913.0	1000.0	-1.0	1418.0	
223.144	952.0	-1.0	1530.0	1321.0	-1.0	2149.0	964.0	-1.0	1546.0	1616.0	-1.0	2443.0	1198.0	-1.0	2122.0	1197.0	-1.0	1768.0	1192.0	-1.0	2105.0	1779.0	-1.0	2835.0	930.0	-1.0	1442.0	1550.0	-1.0	2298.0	1266.0	-1.0	2009.0	1209.0	-1.0	1816.0	1539.0	-1.0	2822.0	1563.0	-1.0	2426.0	526.0	-1.0	913.0	1000.0	-1.0	1417.0	
223.643	954.0	-1.0	1535.0	1325.0	-1.0	2156.0	966.0	-1.0	1549.0	1618.0	-1.0	2451.0	1202.0	-1.0	2130.0	1200.0	-1.0	1777.0	1193.0	-1.0	2111.0	1784.0	-1.0	2843.0	931.0	-1.0	1447.0	1554.0	-1.0	2305.0	1268.0	-1.0	2015.0	1211.0	-1.0	1819.0	1540.0	-1.0	2824.0	1564.0	-1.0	2427.0	525.0	-1.0	914.0	1002.0	-1.0	1419.0	
224.142	956.0	-1.0	1537.0	1327.0	-1.0	2162.0	966.0	-1.0	1553.0	1619.0	-1.0	2452.0	1202.0	-1.0	2135.0	1201.0	-1.0	1780.0	1195.0	-1.0	2112.0	1786.0	-1.0	2848.0	932.0	-1.0	1450.0	1555.0	-1.0	2308.0	1270.0	-1.0	2017.0	1213.0	-1.0	1822.0	1540.0	-1.0	2827.0	1565.0	-1.0	2430.0	526.0	-1.0	914.0	1003.0	-1.0	1419.0	
224.641	956.0	-1.0	1541.0	1329.0	-1.0	2167.0	969.0	-1.0	1557.0	1624.0	-1.0	2460.0	1203.0	-1.0	2137.0	1203.0	-1.0	1782.0	1196.0	-1.0	2113.0	1789.0	-1.0	2851.0	931.0	-1.0	1451.0	1556.0	-1.0	2309.0	1271.0	-1.0	2020.0	1213.0	-1.0	1823.0	1540.0	-1.0	2825.0	1564.0	-1.0	2426.0	527.0	-1.0	915.0	1004.0	-1.0	1419.0	
225.140	959.0	-1.0	1545.0	1332.0	-1.0	2176.0	969.0	-1.0	1560.0	1626.0	-1.0	2468.0	1206.0	-1.0	2140.0	1205.0	-1.0	1788.0	1196.0	-1.0	2118.0	1793.0	-1.0	2857.0	934.0	-1.0	1455.0	1558.0	-1.0	2316.0	1273.0	-1.0	2025.0	1216.0	-1.0	1828.0	1542.0	-1.0	2834.0	1566.0	-1.0	2435.0	527.0	-1.0	916.0	1005.0	-1.0	1424.0	
225.639	959.0	-1.0	1547.0	1336.0	-1.0	2184.0	971.0	-1.0	1565.0	1627.0	-1.0	2472.0	1206.0	-1.0	2145.0	1209.0	-1.0	1791.0	1197.0	-1.0	2119.0	1796.0	-1.0	2863.0	935.0	-1.0	1460.0	1561.0	-1.0	2320.0	1274.0	-1.0	2030.0	1217.0	-1.0	1833.0	1543.0	-1.0	2839.0	1567.0	-1.0	2439.0	527.0	-1.0	917.0	1007.0	-1.0	1429.0	
226.138	959.0	-1.0	1552.0	1338.0	-1.0	2194.0	974.0	-1.0	1574.0	1633.0	-1.0	2490.0	1210.0	-1.0	2155.0	1212.0	-1.0	1802.0	1198.0	-1.0	2124.0	1801.0	-1.0	2873.0	936.0	-1.0	1464.0	1564.0	-1.0	2326.0	1277.0	-1.0	2036.0	1219.0	-1.0	1836.0	1546.0	-1.0	2845.0	1566.0	-1.0	2442.0	528.0	-1.0	918.0	1008.0	-1.0	1431.0	
226.637	960.0	-1.0	1556.0	1341.0	-1.0	2204.0	976.0	-1.0	1581.0	1638.0	-1.0	2502.0	1212.0	-1.0	2164.0	1218.0	-1.0	1812.0	1201.0	-1.0	2130.0	1806.0	-1.0	2882.0	938.0	-1.0	1469.0	1566.0	-1.0	2333.0	1280.0	-1.0	2044.0	1221.0	-1.0	1845.0	1549.0	-1.0	2856.0	1570.0	-1.0	2452.0	528.0	-1.0	919.0	1010.0	-1.0	1438.0	
227.136	963.0	-1.0	1559.0	1344.0	-1.0	2211.0	977.0	-1.0	1585.0	1640.0	-1.0	2506.0	1215.0	-1.0	2172.0	1219.0	-1.0	1816.0	1202.0	-1.0	2137.0	1813.0	-1.0	2892.0	940.0	-1.0	1475.0	1567.0	-1.0	2339.0	1282.0	-1.0	2051.0	1225.0	-1.0	1851.0	1551.0	-1.0	2864.0	1570.0	-1.0	2457.0	527.0	-1.0	919.0	1012.0	-1.0	1441.0	
227.636	964.0	-1.0	1564.0	1347.0	-1.0	2220.0	978.0	-1.0	1592.0	1644.0	-1.0	2519.0	1218.0	-1.0	2184.0	1225.0	-1.0	1830.0	1205.0	-1.0	2147.0	1816.0	-1.0	2901.0	942.0	-1.0	1480.0	1571.0	-1.0	2346.0	1283.0	-1.0	2059.0	1227.0	-1.0	1857.0	1553.0	-1.0	2869.0	1570.0	-1.0	2458.0	528.0	-1.0	921.0	1011.0	-1.0	1442.0	
228.136	963.0	-1.0	1569.0	1349.0	-1.0	2226.0	981.0	-1.0	1596.0	1648.0	-1.0	2531.0	1221.0	-1.0	2195.0	1229.0	-1.0	1839.0	1207.0	-1.0	2157.0	1820.0	-1.0	2909.0	943.0	-1.0	1486.0	1574.0	-1.0	2352.0	1287.0	-1.0	2067.0	1229.0	-1.0	1865.0	1554.0	-1.0	2878.0	1572.0	-1.0	2470.0	528.0	-1.0	922.0	1014.0	-1.0	1449.0	
228.636	964.0	-1.0	1569.0	1351.0	-1.0	2226.0	980.0	-1.0	1595.0	1648.0	-1.0	2528.0	1224.0	-1.0	2202.0	1229.0	-1.0	1843.0	1208.0	-1.0	2163.0	1822.0	-1.0	2917.0	944.0	-1.0	1489.0	1574.0	-1.0	2357.0	1287.0	-1.0	2071.0	1230.0	-1.0	1868.0	1554.0	-1.0	2886.0	1574.0	-1.0	2477.0	528.0	-1.0	925.0	1017.0	-1.0	1456.0	
229.135	961.0	-1.0	1568.0	1347.0	-1.0	2219.0	978.0	-1.0	1591.0	1649.0	-1.0	2530.0	1223.0	-1.0	2203.0	1232.0	-1.0	1847.0	1209.0	-1.0	2164.0	1821.0	-1.0	2921.0	942.0	-1.0	1487.0	1576.0	-1.0	2358.0	1286.0	-1.0	2070.0	1230.0	-1.0	1866.0	1553.0	-1.0	2883.0	1576.0	-1.0	2479.0	528.0	-1.0	926.0	1021.0	-1.0	1463.0	
229.635	965.0	-1.0	1575.0	1353.0	-1.0	2234.0	975.0	-1.0	1587.0	1652.0	-1.0	2537.0	1222.0	-1.0	2207.0	1231.0	-1.0	1852.0	1206.0	-1.0	2163.0	1812.0	-1.0	2895.0	942.0	-1.0	1484.0	1566.0	-1.0	2335.0	1284.0	-1.0	2071.0	1221.0	-1.0	1851.0	1554.0	-1.0	2892.0	1596.0	-1.0	2527.0	533.0	-1.0	939.0	1051.0	-1.0	1520.0	
230.135	967.0	-1.0	1575.0	1350.0	-1.0	2229.0	969.0	-1.0	1579.0	1649.0	-1.0	2533.0	1222.0	-1.0	2207.0	1235.0	-1.0	1861.0	1207.0	-1.0	2168.0	1804.0	-1.0	2891.0	942.0	-1.0	1488.0	1565.0	-1.0	2334.0	1284.0	-1.0	2074.0	1218.0	-1.0	1848.0	1556.0	-1.0	2901.0	1612.0	-1.0	2561.0	536.0	-1.0	948.0	1069.0	-1.0	1556.0	
230.635	964.0	-1.0	1570.0	1343.0	-1.0	2210.0	966.0	-1.0	1569.0	1645.0	-1.0	2524.0	1219.0	-1.0	2199.0	1237.0	-1.0	1867.0	1206.0	-1.0	2166.0	1800.0	-1.0	2893.0	941.0	-1.0	1488.0	1566.0	-1.0	2340.0	1284.0	-1.0	2072.0	1217.0	-1.0	1843.0	1554.0	-1.0	2903.0	1615.0	-1.0	2571.0	537.0	-1.0	949.0	1072.0	-1.0	1561.0	
231.134	961.0	-1.0	1565.0	1339.0	-1.0	2205.0	963.0	-1.0	1565.0	1645.0	-1.0	2525.0	1217.0	-1.0	2199.0	1241.0	-1.0	1879.0	1207.0	-1.0	2170.0	1797.0	-1.0	2904.0	942.0	-1.0	1495.0	1571.0	-1.0	2354.0	1284.0	-1.0	2077.0	1218.0	-1.0	1847.0	1554.0	-1.0	2907.0	1619.0	-1.0	2579.0	538.0	-1.0	951.0	1073.0	-1.0	1566.0	
231.633	959.0	-1.0	1562.0	1336.0	-1.0	2199.0	959.0	-1.0	1560.0	1642.0	-1.0	2524.0	1219.0	-1.0	2204.0	1246.0	-1.0	1894.0	1208.0	-1.0	2178.0	1801.0	-1.0	2924.0	947.0	-1.0	1505.0	1578.0	-1.0	2376.0	1286.0	-1.0	2089.0	1223.0	-1.0	1858.0	1557.0	-1.0	2915.0	1625.0	-1.0	2595.0	538.0	-1.0	955.0	1075.0	-1.0	1571.0	
232.132	957.0	-1.0	1561.0	1331.0	-1.0	2192.0	957.0	-1.0	1556.0	1640.0	-1.0	2522.0	1219.0	-1.0	2207.0	1249.0	-1.0	1904.0	1211.0	-1.0	2186.0	1805.0	-1.0	2944.0	949.0	-1.0	1514.0	1585.0	-1.0	2395.0	1289.0	-1.0	2100.0	1225.0	-1.0	1865.0	1559.0	-1.0	2924.0	1631.0	-1.0	2613.0	538.0	-1.0	958.0	1076.0	-1.0	1576.0	
232.631	955.0	-1.0	1561.0	1328.0	-1.0	2187.0	954.0	-1.0	1551.0	1636.0	-1.0	2515.0	1219.0	-1.0	2209.0	1250.0	-1.0	1907.0	1214.0	-1.0	2193.0	1809.0	-1.0	2964.0	951.0	-1.0	1523.0	1590.0	-1.0	2414.0	1292.0	-1.0	2109.0	1227.0	-1.0	1870.0	1560.0	-1.0	2931.0	1633.0	-1.0	2620.0	537.0	-1.0	961.0	1076.0	-1.0	1574.0	
233.130	956.0	-1.0	1558.0	1326.0	-1.0	2181.0	951.0	-1.0	1549.0	1632.0	-1.0	2508.0	1219.0	-1.0	2209.0	1250.0	-1.0	1909.0	1217.0	-1.0	2199.0	1818.0	-1.0	2988.0	954.0	-1.0	1531.0	1597.0	-1.0	2431.0	1292.0	-1.0	2113.0	1227.0	-1.0	1875.0	1560.0	-1.0	2932.0	1632.0	-1.0	2621.0	538.0	-1.0	963.0	1072.0	-1.0	1568.0	
233.629	956.0	-1.0	1562.0	1324.0	-1.0	2180.0	951.0	-1.0	1548.0	1633.0	-1.0	2512.0	1222.0	-1.0	2212.0	1252.0	-1.0	1911.0	1218.0	-1.0	2205.0	1826.0	-1.0	3014.0	956.0	-1.0	1536.0	1603.0	-1.0	2446.0	1294.0	-1.0	2118.0	1228.0	-1.0	1877.0	1560.0	-1.0	2931.0	1630.0	-1.0	2617.0	539.0	-1.0	964.0	1067.0	-1.0	1559.0	
234.128	955.0	-1.0	1562.0	1322.0	-1.0	2179.0	952.0	-1.0	1551.0	1634.0	-1.0	2516.0	1223.0	-1.0	2218.0	1256.0	-1.0	1920.0	1221.0	-1.0	2214.0	1832.0	-1.0	3034.0	958.0	-1.0	1544.0	1608.0	-1.0	2462.0	1296.0	-1.0	2128.0	1231.0	-1.0	1885.0	1560.0	-1.0	2935.0	1630.0	-1.0	2620.0	539.0	-1.0	964.0	1067.0	-1.0	1553.0	
234.627	955.0	-1.0	1564.0	1321.0	-1.0	2177.0	951.0	-1.0	1550.0	1632.0	-1.0	2518.0	1225.0	-1.0	2227.0	1258.0	-1.0	1928.0	1222.0	-1.0	2221.0	1836.0	-1.0	3050.0	959.0	-1.0	1551.0	1613.0	-1.0	2477.0	1298.0	-1.0	2137.0	1233.0	-1.0	1891.0	1562.0	-1.0	2941.0	1631.0	-1.0	2627.0	539.0	-1.0	965.0	1066.0	-1.0	1554.0	
235.126	954.0	-1.0	1564.0	1318.0	-1.0	2176.0	948.0	-1.0	1549.0	1631.0	-1.0	2515.0	1226.0	-1.0	2231.0	1257.0	-1.0	1930.0	1223.0	-1.0	2226.0	1841.0	-1.0	3062.0	961.0	-1.0	1556.0	1617.0	-1.0	2485.0	1299.0	-1.0	2140.0	1234.0	-1.0	1896.0	1563.0	-1.0	2945.0	1632.0	-1.0	2631.0	539.0	-1.0	968.0	1066.0	-1.0	1554.0	
235.625	953.0	-1.0	1565.0	1318.0	-1.0	2173.0	948.0	-1.0	1549.0	1628.0	-1.0	2513.0	1227.0	-1.0	2233.0	1258.0	-1.0	1930.0	1223.0	-1.0	2231.0	1844.0	-1.0	3071.0	960.0	-1.0	1558.0	1617.0	-1.0	2489.0	1299.0	-1.0	2142.0	1234.0	-1.0	1895.0	1562.0	-1.0	2946.0	1630.0	-1.0	2629.0	539.0	-1.0	967.0	1066.0	-1.0	1552.0	
236.125	954.0	-1.0	1566.0	1318.0	-1.0	2175.0	947.0	-1.0	1551.0	1631.0	-1.0	2519.0	1227.0	-1.0	2238.0	1260.0	-1.0	1932.0	1226.0	-1.0	2236.0	1846.0	-1.0	3084.0	961.0	-1.0	1560.0	1620.0	-1.0	2494.0	1299.0	-1.0	2141.0	1233.0	-1.0	1893.0	1560.0	-1.0	2942.0	1628.0	-1.0	2623.0	540.0	-1.0	968.0	1064.0	-1.0	1548.0	
236.625	954.0	-1.0	1568.0	1317.0	-1.0	2176.0	947.0	-1.0	1550.0	1631.0	-1.0	2520.0	1226.0	-1.0	2240.0	1260.0	-1.0	1937.0	1226.0	-1.0	2239.0	1850.0	-1.0	3094.0	961.0	-1.0	1563.0	1622.0	-1.0	2500.0	1300.0	-1.0	2144.0	1235.0	-1.0	1896.0	1561.0	-1.0	2944.0	1630.0	-1.0	2626.0	538.0	-1.0	968.0	1065.0	-1.0	1548.0	
237.125	953.0	-1.0	1567.0	1317.0	-1.0	2172.0	947.0	-1.0	1548.0	1629.0	-1.0	2514.0	1225.0	-1.0	2239.0	1257.0	-1.0	1933.0	1225.0	-1.0	2239.0	1849.0	-1.0	3098.0	961.0	-1.0	1564.0	1622.0	-1.0	2503.0	1299.0	-1.0	2144.0	1235.0	-1.0	1896.0	1560.0	-1.0	2945.0	1629.0	-1.0	2626.0	539.0	-1.0	968.0	1066.0	-1.0	1548.0	
237.625	953.0	-1.0	1565.0	1316.0	-1.0	2168.0	945.0	-1.0	1545.0	1626.0	-1.0	2506.0	1224.0	-1.0	2234.0	1256.0	-1.0	1927.0	1223.0	-1.0	2234.0	1847.0	-1.0	3096.0	960.0	-1.0	1561.0	1620.0	-1.0	2499.0	1297.0	-1.0	2140.0	1233.0	-1.0	1893.0	1557.0	-1.0	2940.0	1629.0	-1.0	2621.0	538.0	-1.0	967.0	1066.0	-1.0	1545.0	
238.124	953.0	-1.0	1564.0	1316.0	-1.0	2169.0	945.0	-1.0	1546.0	1628.0	-1.0	2507.0	1222.0	-1.0	2234.0	1255.0	-1.0	1929.0	1222.0	-1.0	2233.0	1848.0	-1.0	3101.0	960.0	-1.0	1563.0	1621.0	-1.0	2503.0	1298.0	-1.0	2142.0	1235.0	-1.0	1897.0	1559.0	-1.0	2938.0	1630.0	-1.0	2619.0	539.0	-1.0	967.0	1066.0	-1.0	1542.0	
238.623	953.0	-1.0	1565.0	1317.0	-1.0	2169.0	945.0	-1.0	1544.0	1627.0	-1.0	2507.0	1221.0	-1.0	2232.0	1255.0	-1.0	1931.0	1220.0	-1.0	2232.0	1847.0	-1.0	3102.0	961.0	-1.0	1564.0	1623.0	-1.0	2506.0	1297.0	-1.0	2143.0	1236.0	-1.0	1899.0	1558.0	-1.0	2939.0	1630.0	-1.0	2623.0	539.0	-1.0	967.0	1068.0	-1.0	1547.0	
239.122	953.0	-1.0	1564.0	1317.0	-1.0	2169.0	945.0	-1.0	1543.0	1626.0	-1.0	2504.0	1220.0	-1.0	2229.0	1255.0	-1.0	1928.0	1220.0	-1.0	2228.0	1845.0	-1.0	3101.0	959.0	-1.0	1564.0	1622.0	-1.0	2506.0	1297.0	-1.0	2143.0	1236.0	-1.0	1899.0	1558.0	-1.0	2941.0	1632.0	-1.0	2623.0	539.0	-1.0	967.0	1070.0	-1.0	1548.0	
239.622	953.0	-1.0	1566.0	1318.0	-1.0	2172.0	945.0	-1.0	1546.0	1629.0	-1.0	2511.0	1220.0	-1.0	2231.0	1258.0	-1.0	1935.0	1219.0	-1.0	2230.0	1846.0	-1.0	3105.0	959.0	-1.0	1564.0	1624.0	-1.0	2510.0	1297.0	-1.0	2145.0	1237.0	-1.0	1900.0	1557.0	-1.0	2940.0	1632.0	-1.0	2620.0	538.0	-1.0	967.0	1070.0	-1.0	1548.0	
240.121	953.0	-1.0	1566.0	1318.0	-1.0	2172.0	944.0	-1.0	1547.0	1629.0	-1.0	2514.0	1219.0	-1.0	2231.0	1258.0	-1.0	1937.0	1218.0	-1.0	2229.0	1845.0	-1.0	3106.0	960.0	-1.0	1566.0	1625.0	-1.0	2514.0	1296.0	-1.0	2146.0	1237.0	-1.0	1902.0	1558.0	-1.0	2944.0	1633.0	-1.0	2626.0	538.0	-1.0	968.0	1071.0	-1.0	1553.0	
240.621	952.0	-1.0	1564.0	1317.0	-1.0	2168.0	944.0	-1.0	1546.0	1627.0	-1.0	2509.0	1217.0	-1.0	2227.0	1256.0	-1.0	1931.0	1216.0	-1.0	2224.0	1842.0	-1.0	3099.0	959.0	-1.0	1565.0	1622.0	-1.0	2511.0	1296.0	-1.0	2145.0	1237.0	-1.0	1900.0	1557.0	-1.0	2945.0	1632.0	-1.0	2626.0	539.0	-1.0	968.0	1071.0	-1.0	1551.0	
241.120	951.0	-1.0	1565.0	1317.0	-1.0	2169.0	944.0	-1.0	1547.0	1630.0	-1.0	2514.0	1218.0	-1.0	2223.0	1256.0	-1.0	1929.0	1214.0	-1.0	2220.0	1840.0	-1.0	3094.0	956.0	-1.0	1562.0	1620.0	-1.0	2505.0	1295.0	-1.0	2142.0	1235.0	-1.0	1896.0	1555.0	-1.0	2940.0	1630.0	-1.0	2618.0	538.0	-1.0	967.0	1069.0	-1.0	1547.0	
241.619	951.0	-1.0	1565.0	1317.0	-1.0	2169.0	944.0	-1.0	1547.0	1631.0	-1.0	2515.0	1215.0	-1.0	2219.0	1254.0	-1.0	1926.0	1214.0	-1.0	2216.0	1834.0	-1.0	3084.0	957.0	-1.0	1560.0	1618.0	-1.0	2499.0	1293.0	-1.0	2140.0	1235.0	-1.0	1896.0	1553.0	-1.0	2941.0	1631.0	-1.0	2620.0	538.0	-1.0	966.0	1070.0	-1.0	1547.0	
242.118	952.0	-1.0	1564.0	1316.0	-1.0	2165.0	942.0	-1.0	1544.0	1628.0	-1.0	2509.0	1212.0	-1.0	2212.0	1250.0	-1.0	1917.0	1211.0	-1.0	2211.0	1829.0	-1.0	3069.0	953.0	-1.0	1555.0	1612.0	-1.0	2489.0	1293.0	-1.0	2136.0	1233.0	-1.0	1890.0	1551.0	-1.0	2936.0	1627.0	-1.0	2616.0	538.0	-1.0	967.0	1069.0	-1.0	1543.0	
242.617	951.0	-1.0	1565.0	1316.0	-1.0	2166.0	942.0	-1.0	1545.0	1629.0	-1.0	2513.0	1211.0	-1.0	2207.0	1249.0	-1.0	1916.0	1210.0	-1.0	2208.0	1823.0	-1.0	3057.0	951.0	-1.0	1548.0	1608.0	-1.0	2478.0	1290.0	-1.0	2130.0	1231.0	-1.0	1886.0	1548.0	-1.0	2929.0	1626.0	-1.0	2608.0	538.0	-1.0	965.0	1065.0	-1.0	1537.0	
243.116	952.0	-1.0	1565.0	1317.0	-1.0	2164.0	941.0	-1.0	1545.0	1627.0	-1.0	2514.0	1209.0	-1.0	2202.0	1247.0	-1.0	1911.0	1208.0	-1.0	2202.0	1817.0	-1.0	3044.0	950.0	-1.0	1544.0	1603.0	-1.0	2469.0	1288.0	-1.0	2126.0	1230.0	-1.0	1885.0	1546.0	-1.0	2930.0	1625.0	-1.0	2609.0	538.0	-1.0	965.0	1066.0	-1.0	1537.0	
243.615	951.0	-1.0	1565.0	1316.0	-1.0	2163.0	940.0	-1.0	1543.0	1624.0	-1.0	2505.0	1205.0	-1.0	2194.0	1242.0	-1.0	1902.0	1207.0	-1.0	2195.0	1807.0	-1.0	3026.0	947.0	-1.0	1538.0	1597.0	-1.0	2455.0	1287.0	-1.0	2119.0	1229.0	-1.0	1882.0	1545.0	-1.0	2927.0	1623.0	-1.0	2604.0	537.0	-1.0	964.0	1064.0	-1.0	1535.0	
244.114	950.0	-1.0	1565.0	1315.0	-1.0	2163.0	940.0	-1.0	1543.0	1623.0	-1.0	2508.0	1203.0	-1.0	2183.0	1238.0	-1.0	1891.0	1203.0	-1.0	2189.0	1799.0	-1.0	3009.0	945.0	-1.0	1530.0	1590.0	-1.0	2439.0	1283.0	-1.0	2111.0	1228.0	-1.0	1876.0	1541.0	-1.0	2919.0	1620.0	-1.0	2593.0	536.0	-1.0	964.0	1062.0	-1.0	1529.0	
244.613	951.0	-1.0	1565.0	1314.0	-1.0	2162.0	938.0	-1.0	1542.0	1622.0	-1.0	2504.0	1199.0	-1.0	2174.0	1234.0	-1.0	1884.0	1200.0	-1.0	2183.0	1791.0	-1.0	2989.0	941.0	-1.0	1526.0	1583.0	-1.0	2429.0	1281.0	-1.0	2107.0	1226.0	-1.0	1872.0	1538.0	-1.0	2915.0	1619.0	-1.0	2590.0	537.0	-1.0	963.0	1060.0	-1.0	1526.0	
245.112	949.0	-1.0	1564.0	1312.0	-1.0	2158.0	937.0	-1.0	1536.0	1617.0	-1.0	2495.0	1196.0	-1.0	2164.0	1228.0	-1.0	1872.0	1197.0	-1.0	2173.0	1779.0	-1.0	2966.0	939.0	-1.0	1518.0	1577.0	-1.0	2414.0	1277.0	-1.0	2098.0	1224.0	-1.0	1868.0	1537.0	-1.0	2910.0	1618.0	-1.0	2583.0	536.0	-1.0	963.0	1058.0	-1.0	1522.0	
245.611	947.0	-1.0	1561.0	1310.0	-1.0	2153.0	936.0	-1.0	1532.0	1613.0	-1.0	2480.0	1191.0	-1.0	2150.0	1221.0	-1.0	1854.0	1195.0	-1.0	2163.0	1767.0	-1.0	2944.0	935.0	-1.0	1509.0	1569.0	-1.0	2396.0	1274.0	-1.0	2088.0	1220.0	-1.0	1859.0	1534.0	-1.0	2902.0	1613.0	-1.0	2574.0	537.0	-1.0	961.0	1056.0	-1.0	1516.0	
246.110	947.0	-1.0	1558.0	1308.0	-1.0	2147.0	935.0	-1.0	1529.0	1610.0	-1.0	2473.0	1187.0	-1.0	2138.0	1214.0	-1.0	1839.0	1192.0	-1.0	2154.0	1761.0	-1.0	2925.0	933.0	-1.0	1499.0	1564.0	-1.0	2382.0	1269.0	-1.0	2077.0	1216.0	-1.0	1848.0	1532.0	-1.0	2892.0	1610.0	-1.0	2558.0	535.0	-1.0	957.0	1052.0	-1.0	1508.0	
246.609	947.0	-1.0	1556.0	1306.0	-1.0	2142.0	934.0	-1.0	1526.0	1608.0	-1.0	2465.0	1183.0	-1.0	2129.0	1211.0	-1.0	1830.0	1189.0	-1.0	2146.0	1752.0	-1.0	2910.0	930.0	-1.0	1493.0	1561.0	-1.0	2373.0	1268.0	-1.0	2069.0	1214.0	-1.0	1842.0	1531.0	-1.0	2882.0	1608.0	-1.0	2547.0	534.0	-1.0	957.0	1050.0	-1.0	1502.0	
247.108	946.0	-1.0	1552.0	1305.0	-1.0	2134.0	933.0	-1.0	1521.0	1604.0	-1.0	2451.0	1181.0	-1.0	2118.0	1205.0	-1.0	1819.0	1186.0	-1.0	2137.0	1745.0	-1.0	2895.0	929.0	-1.0	1486.0	1556.0	-1.0	2364.0	1265.0	-1.0	2063.0	1212.0	-1.0	1838.0	1530.0	-1.0	2878.0	1607.0	-1.0	2542.0	536.0	-1.0	956.0	1051.0	-1.0	1500.0	
247.607	944.0	-1.0	1546.0	1302.0	-1.0	2127.0	932.0	-1.0	1517.0	1599.0	-1.0	2433.0	1177.0	-1.0	2108.0	1199.0	-1.0	1803.0	1183.0	-1.0	2126.0	1737.0	-1.0	2878.0	926.0	-1.0	1480.0	1553.0	-1.0	2354.0	1263.0	-1.0	2054.0	1208.0	-1.0	1828.0	1530.0	-1.0	2874.0	1605.0	-1.0	2535.0	536.0	-1.0	953.0	1048.0	-1.0	1498.0	
248.106	945.0	-1.0	1543.0	1302.0	-1.0	2122.0	930.0	-1.0	1515.0	1598.0	-1.0	2427.0	1176.0	-1.0	2099.0	1195.0	-1.0	1793.0	1181.0	-1.0	2121.0	1733.0	-1.0	2865.0	925.0	-1.0	1474.0	1550.0	-1.0	2347.0	1260.0	-1.0	2046.0	1206.0	-1.0	1820.0	1527.0	-1.0	2866.0	1602.0	-1.0	2523.0	535.0	-1.0	951.0	1048.0	-1.0	1494.0	
248.605	944.0	-1.0	1541.0	1300.0	-1.0	2120.0	931.0	-1.0	1513.0	1598.0	-1.0	2423.0	1175.0	-1.0	2095.0	1194.0	-1.0	1789.0	1180.0	-1.0	2118.0	1731.0	-1.0	2860.0	925.0	-1.0	1473.0	1551.0	-1.0	2346.0	1260.0	-1.0	2045.0	1205.0	-1.0	1820.0	1528.0	-1.0	2863.0	1602.0	-1.0	2521.0	536.0	-1.0	953.0	1048.0	-1.0	1495.0	
249.104	945.0	-1.0	1539.0	1300.0	-1.0	2118.0	930.0	-1.0	1511.0	1595.0	-1.0	2414.0	1174.0	-1.0	2092.0	1191.0	-1.0	1783.0	1179.0	-1.0	2113.0	1729.0	-1.0	2854.0	924.0	-1.0	1471.0	1550.0	-1.0	2347.0	1259.0	-1.0	2043.0	1205.0	-1.0	1817.0	1528.0	-1.0	2862.0	1601.0	-1.0	2518.0	535.0	-1.0	952.0	1050.0	-1.0	1494.0	
249.603	944.0	-1.0	1536.0	1300.0	-1.0	2114.0	931.0	-1.0	1507.0	1593.0	-1.0	2403.0	1172.0	-1.0	2087.0	1186.0	-1.0	1772.0	1179.0	-1.0	2109.0	1728.0	-1.0	2845.0	923.0	-1.0	1468.0	1548.0	-1.0	2340.0	1258.0	-1.0	2038.0	1203.0	-1.0	1810.0	1527.0	-1.0	2857.0	1599.0	-1.0	2509.0	535.0	-1.0	951.0	1046.0	-1.0	1491.0	
250.102	946.0	-1.0	1535.0	1301.0	-1.0	2118.0	931.0	-1.0	1512.0	1594.0	-1.0	2409.0	1173.0	-1.0	2089.0	1186.0	-1.0	1770.0	1180.0	-1.0	2111.0	1729.0	-1.0	2837.0	924.0	-1.0	1468.0	1550.0	-1.0	2335.0	1258.0	-1.0	2036.0	1202.0	-1.0	1808.0	1526.0	-1.0	2852.0	1596.0	-1.0	2501.0	534.0	-1.0	947.0	1044.0	-1.0	1486.0	
250.601	945.0	-1.0	1536.0	1305.0	-1.0	2129.0	934.0	-1.0	1517.0	1597.0	-1.0	2417.0	1174.0	-1.0	2094.0	1186.0	-1.0	1769.0	1181.0	-1.0	2112.0	1727.0	-1.0	2820.0	925.0	-1.0	1470.0	1548.0	-1.0	2330.0	1258.0	-1.0	2038.0	1203.0	-1.0	1807.0	1527.0	-1.0	2854.0	1592.0	-1.0	2499.0	532.0	-1.0	942.0	1039.0	-1.0	1481.0	
251.100	948.0	-1.0	1539.0	1310.0	-1.0	2140.0	936.0	-1.0	1522.0	1600.0	-1.0	2423.0	1176.0	-1.0	2100.0	1186.0	-1.0	1767.0	1183.0	-1.0	2114.0	1727.0	-1.0	2814.0	926.0	-1.0	1471.0	1549.0	-1.0	2329.0	1259.0	-1.0	2036.0	1204.0	-1.0	1808.0	1526.0	-1.0	2855.0	1590.0	-1.0	2494.0	530.0	-1.0	939.0	1034.0	-1.0	1473.0	
251.599	949.0	-1.0	1541.0	1315.0	-1.0	2150.0	940.0	-1.0	1527.0	1603.0	-1.0	2425.0	1178.0	-1.0	2102.0	1185.0	-1.0	1761.0	1184.0	-1.0	2116.0	1732.0	-1.0	2811.0	926.0	-1.0	1469.0	1550.0	-1.0	2323.0	1258.0	-1.0	2031.0	1202.0	-1.0	1805.0	1525.0	-1.0	2849.0	1585.0	-1.0	2483.0	530.0	-1.0	935.0	1027.0	-1.0	1464.0	
252.098	951.0	-1.0	1543.0	1320.0	-1.0	2162.0	943.0	-1.0	1535.0	1607.0	-1.0	2436.0	1182.0	-1.0	2109.0	1186.0	-1.0	1762.0	1184.0	-1.0	2117.0	1737.0	-1.0	2812.0	927.0	-1.0	1466.0	1551.0	-1.0	2323.0	1257.0	-1.0	2028.0	1204.0	-1.0	1804.0	1524.0	-1.0	2844.0	1583.0	-1.0	2471.0	527.0	-1.0	930.0	1021.0	-1.0	1453.0	
252.597	952.0	-1.0	1544.0	1324.0	-1.0	2169.0	944.0	-1.0	1540.0	1610.0	-1.0	2443.0	1183.0	-1.0	2111.0	1187.0	-1.0	1763.0	1184.0	-1.0	2116.0	1739.0	-1.0	2808.0	926.0	-1.0	1465.0	1551.0	-1.0	2320.0	1259.0	-1.0	2026.0	1205.0	-1.0	1806.0	1525.0	-1.0	2844.0	1580.0	-1.0	2467.0	528.0	-1.0	928.0	1017.0	-1.0	1448.0	
253.096	953.0	-1.0	1543.0	1326.0	-1.0	2174.0	947.0	-1.0	1543.0	1609.0	-1.0	2438.0	1182.0	-1.0	2111.0	1185.0	-1.0	1756.0	1185.0	-1.0	2112.0	1739.0	-1.0	2805.0	926.0	-1.0	1460.0	1549.0	-1.0	2315.0	1256.0	-1.0	2021.0	1205.0	-1.0	1804.0	1523.0	-1.0	2841.0	1577.0	-1.0	2462.0	526.0	-1.0	926.0	1014.0	-1.0	1442.0	
253.595	953.0	-1.0	1545.0	1329.0	-1.0	2180.0	950.0	-1.0	1549.0	1612.0	-1.0	2450.0	1180.0	-1.0	2108.0	1183.0	-1.0	1754.0	1181.0	-1.0	2101.0	1732.0	-1.0	2780.0	925.0	-1.0	1455.0	1545.0	-1.0	2300.0	1255.0	-1.0	2017.0	1204.0	-1.0	1802.0	1525.0	-1.0	2840.0	1576.0	-1.0	2457.0	527.0	-1.0	924.0	1012.0	-1.0	1441.0	
254.094	956.0	-1.0	1547.0	1331.0	-1.0	2185.0	951.0	-1.0	1553.0	1615.0	-1.0	2460.0	1180.0	-1.0	2107.0	1183.0	-1.0	1754.0	1179.0	-1.0	2096.0	1728.0	-1.0	2762.0	924.0	-1.0	1452.0	1543.0	-1.0	2291.0	1255.0	-1.0	2016.0	1205.0	-1.0	1805.0	1528.0	-1.0	2846.0	1576.0	-1.0	2461.0	526.0	-1.0	924.0	1013.0	-1.0	1443.0	
254.594	955.0	-1.0	1547.0	1333.0	-1.0	2190.0	954.0	-1.0	1556.0	1616.0	-1.0	2460.0	1182.0	-1.0	2107.0	1184.0	-1.0	1753.0	1178.0	-1.0	2097.0	1727.0	-1.0	2757.0	924.0	-1.0	1450.0	1543.0	-1.0	2288.0	1256.0	-1.0	2016.0	1207.0	-1.0	1810.0	1530.0	-1.0	2850.0	1577.0	-1.0	2463.0	525.0	-1.0	923.0	1014.0	-1.0	1444.0	
255.094	957.0	-1.0	1550.0	1335.0	-1.0	2195.0	955.0	-1.0	1559.0	1620.0	-1.0	2470.0	1182.0	-1.0	2108.0	1186.0	-1.0	1754.0	1179.0	-1.0	2096.0	1728.0	-1.0	2752.0	923.0	-1.0	1450.0	1542.0	-1.0	2285.0	1257.0	-1.0	2015.0	1208.0	-1.0	1811.0	1529.0	-1.0	2847.0	1575.0	-1.0	2459.0	527.0	-1.0	922.0	1013.0	-1.0	1442.0	
255.593	957.0	-1.0	1550.0	1338.0	-1.0	2199.0	957.0	-1.0	1563.0	1623.0	-1.0	2476.0	1183.0	-1.0	2110.0	1186.0	-1.0	1756.0	1179.0	-1.0	2097.0	1730.0	-1.0	2751.0	924.0	-1.0	1451.0	1544.0	-1.0	2289.0	1258.0	-1.0	2017.0	1211.0	-1.0	1815.0	1531.0	-1.0	2853.0	1576.0	-1.0	2463.0	526.0	-1.0	923.0	1014.0	-1.0	1445.0	
256.092	958.0	-1.0	1551.0	1339.0	-1.0	2200.0	957.0	-1.0	1562.0	1622.0	-1.0	2474.0	1183.0	-1.0	2112.0	1187.0	-1.0	1754.0	1180.0	-1.0	2096.0	1729.0	-1.0	2748.0	924.0	-1.0	1451.0	1545.0	-1.0	2289.0	1258.0	-1.0	2016.0	1211.0	-1.0	1816.0	1531.0	-1.0	2855.0	1576.0	-1.0	2463.0	526.0	-1.0	922.0	1013.0	-1.0	1443.0	
256.591	958.0	-1.0	1551.0	1340.0	-1.0	2204.0	959.0	-1.0	1567.0	1625.0	-1.0	2483.0	1185.0	-1.0	2117.0	1189.0	-1.0	1759.0	1181.0	-1.0	2098.0	1733.0	-1.0	2753.0	925.0	-1.0	1452.0	1548.0	-1.0	2290.0	1258.0	-1.0	2016.0	1212.0	-1.0	1817.0	1530.0	-1.0	2852.0	1574.0	-1.0	2459.0	526.0	-1.0	922.0	1011.0	-1.0	1438.0	
257.090	958.0	-1.0	1553.0	1341.0	-1.0	2206.0	960.0	-1.0	1567.0	1628.0	-1.0	2485.0	1186.0	-1.0	2120.0	1191.0	-1.0	1761.0	1182.0	-1.0	2101.0	1736.0	-1.0	2757.0	926.0	-1.0	1454.0	1550.0	-1.0	2295.0	1258.0	-1.0	2018.0	1215.0	-1.0	1820.0	1530.0	-1.0	2855.0	1576.0	-1.0	2460.0	526.0	-1.0	921.0	1012.0	-1.0	1439.0	
257.589	960.0	-1.0	1553.0	1343.0	-1.0	2208.0	960.0	-1.0	1569.0	1628.0	-1.0	2484.0	1189.0	-1.0	2122.0	1191.0	-1.0	1759.0	1182.0	-1.0	2103.0	1740.0	-1.0	2763.0	927.0	-1.0	1455.0	1552.0	-1.0	2297.0	1259.0	-1.0	2016.0	1215.0	-1.0	1822.0	1530.0	-1.0	2854.0	1576.0	-1.0	2459.0	526.0	-1.0	923.0	1011.0	-1.0	1438.0	
258.088	961.0	-1.0	1554.0	1345.0	-1.0	2211.0	960.0	-1.0	1571.0	1630.0	-1.0	2489.0	1189.0	-1.0	2126.0	1194.0	-1.0	1765.0	1185.0	-1.0	2107.0	1744.0	-1.0	2770.0	929.0	-1.0	1459.0	1558.0	-1.0	2307.0	1260.0	-1.0	2023.0	1217.0	-1.0	1827.0	1530.0	-1.0	2861.0	1578.0	-1.0	2467.0	527.0	-1.0	921.0	1013.0	-1.0	1441.0	
258.587	961.0	-1.0	1554.0	1346.0	-1.0	2213.0	960.0	-1.0	1572.0	1631.0	-1.0	2488.0	1190.0	-1.0	2129.0	1195.0	-1.0	1766.0	1187.0	-1.0	2107.0	1749.0	-1.0	2777.0	931.0	-1.0	1460.0	1562.0	-1.0	2313.0	1262.0	-1.0	2027.0	1218.0	-1.0	1831.0	1531.0	-1.0	2862.0	1580.0	-1.0	2469.0	526.0	-1.0	922.0	1015.0	-1.0	1441.0	
259.086	961.0	-1.0	1557.0	1348.0	-1.0	2218.0	962.0	-1.0	1575.0	1633.0	-1.0	2498.0	1193.0	-1.0	2133.0	1200.0	-1.0	1773.0	1188.0	-1.0	2112.0	1755.0	-1.0	2788.0	932.0	-1.0	1463.0	1567.0	-1.0	2319.0	1264.0	-1.0	2029.0	1220.0	-1.0	1835.0	1531.0	-1.0	2862.0	1579.0	-1.0	2467.0	526.0	-1.0	922.0	1014.0	-1.0	1438.0	
259.585	962.0	-1.0	1558.0	1349.0	-1.0	2220.0	962.0	-1.0	1577.0	1634.0	-1.0	2501.0	1194.0	-1.0	2135.0	1201.0	-1.0	1776.0	1189.0	-1.0	2112.0	1759.0	-1.0	2791.0	933.0	-1.0	1466.0	1569.0	-1.0	2325.0	1264.0	-1.0	2031.0	1222.0	-1.0	1837.0	1533.0	-1.0	2864.0	1582.0	-1.0	2471.0	526.0	-1.0	922.0	1013.0	-1.0	1441.0	
260.085	963.0	-1.0	1560.0	1350.0	-1.0	2222.0	963.0	-1.0	1577.0	1637.0	-1.0	2503.0	1196.0	-1.0	2134.0	1202.0	-1.0	1776.0	1189.0	-1.0	2113.0	1762.0	-1.0	2796.0	933.0	-1.0	1467.0	1572.0	-1.0	2327.0	1265.0	-1.0	2032.0	1222.0	-1.0	1836.0	1532.0	-1.0	2863.0	1581.0	-1.0	2468.0	526.0	-1.0	920.0	1013.0	-1.0	1439.0	
260.584	963.0	-1.0	1560.0	1351.0	-1.0	2225.0	964.0	-1.0	1580.0	1636.0	-1.0	2507.0	1197.0	-1.0	2137.0	1204.0	-1.0	1781.0	1190.0	-1.0	2113.0	1764.0	-1.0	2799.0	935.0	-1.0	1468.0	1574.0	-1.0	2333.0	1266.0	-1.0	2035.0	1223.0	-1.0	1840.0	1533.0	-1.0	2868.0	1582.0	-1.0	2476.0	525.0	-1.0	922.0	1015.0	-1.0	1444.0	
261.083	963.0	-1.0	1561.0	1350.0	-1.0	2226.0	964.0	-1.0	1579.0	1636.0	-1.0	2504.0	1197.0	-1.0	2138.0	1204.0	-1.0	1781.0	1190.0	-1.0	2114.0	1768.0	-1.0	2806.0	935.0	-1.0	1469.0	1575.0	-1.0	2337.0	1267.0	-1.0	2037.0	1225.0	-1.0	1842.0	1534.0	-1.0	2870.0	1583.0	-1.0	2477.0	526.0	-1.0	923.0	1014.0	-1.0	1445.0	
261.582	962.0	-1.0	1563.0	1352.0	-1.0	2229.0	966.0	-1.0	1582.0	1638.0	-1.0	2512.0	1197.0	-1.0	2139.0	1206.0	-1.0	1783.0	1192.0	-1.0	2115.0	1772.0	-1.0	2812.0	935.0	-1.0	1470.0	1578.0	-1.0	2340.0	1268.0	-1.0	2036.0	1225.0	-1.0	1843.0	1534.0	-1.0	2868.0	1580.0	-1.0	2473.0	527.0	-1.0	923.0	1013.0	-1.0	1442.0	
262.081	964.0	-1.0	1563.0	1353.0	-1.0	2230.0	967.0	-1.0	1583.0	1638.0	-1.0	2512.0	1199.0	-1.0	2139.0	1207.0	-1.0	1786.0	1191.0	-1.0	2115.0	1773.0	-1.0	2817.0	936.0	-1.0	1470.0	1579.0	-1.0	2344.0	1267.0	-1.0	2039.0	1226.0	-1.0	1846.0	1534.0	-1.0	2868.0	1581.0	-1.0	2475.0	526.0	-1.0	923.0	1013.0	-1.0	1444.0	
262.581	963.0	-1.0	1562.0	1352.0	-1.0	2226.0	966.0	-1.0	1581.0	1636.0	-1.0	2503.0	1197.0	-1.0	2137.0	1204.0	-1.0	1782.0	1192.0	-1.0	2113.0	1774.0	-1.0	2818.0	935.0	-1.0	1471.0	1579.0	-1.0	2344.0	1268.0	-1.0	2037.0	1226.0	-1.0	1846.0	1534.0	-1.0	2866.0	1579.0	-1.0	2473.0	526.0	-1.0	922.0	1011.0	-1.0	1441.0	
263.080	964.0	-1.0	1563.0	1352.0	-1.0	2227.0	968.0	-1.0	1582.0	1637.0	-1.0	2506.0	1199.0	-1.0	2139.0	1206.0	-1.0	1785.0	1190.0	-1.0	2112.0	1775.0	-1.0	2824.0	936.0	-1.0	1472.0	1581.0	-1.0	2350.0	1269.0	-1.0	2041.0	1227.0	-1.0	1851.0	1535.0	-1.0	2869.0	1581.0	-1.0	2478.0	526.0	-1.0	924.0	1013.0	-1.0	1443.0	
263.579	965.0	-1.0	1563.0	1353.0	-1.0	2228.0	968.0	-1.0	1582.0	1637.0	-1.0	2503.0	1198.0	-1.0	2140.0	1204.0	-1.0	1784.0	1192.0	-1.0	2114.0	1775.0	-1.0	2825.0	937.0	-1.0	1473.0	1582.0	-1.0	2353.0	1268.0	-1.0	2042.0	1228.0	-1.0	1851.0	1535.0	-1.0	2869.0	1580.0	-1.0	2477.0	528.0	-1.0	925.0	1013.0	-1.0	1443.0	
264.078	964.0	-1.0	1565.0	1353.0	-1.0	2230.0	967.0	-1.0	1582.0	1637.0	-1.0	2504.0	1199.0	-1.0	2141.0	1205.0	-1.0	1783.0	1193.0	-1.0	2115.0	1777.0	-1.0	2830.0	936.0	-1.0	1473.0	1582.0	-1.0	2354.0	1270.0	-1.0	2040.0	1228.0	-1.0	1850.0	1535.0	-1.0	2867.0	1579.0	-1.0	2470.0	526.0	-1.0	924.0	1011.0	-1.0	1439.0	
264.577	965.0	-1.0	1565.0	1353.0	-1.0	2231.0	968.0	-1.0	1584.0	1639.0	-1.0	2507.0	1201.0	-1.0	2144.0	1207.0	-1.0	1786.0	1194.0	-1.0	2117.0	1779.0	-1.0	2834.0	937.0	-1.0	1475.0	1585.0	-1.0	2360.0	1271.0	-1.0	2043.0	1229.0	-1.0	1853.0	1537.0	-1.0	2870.0	1579.0	-1.0	2474.0	526.0	-1.0	924.0	1013.0	-1.0	1441.0	
265.076	967.0	-1.0	1566.0	1355.0	-1.0	2232.0	970.0	-1.0	1584.0	1638.0	-1.0	2502.0	1201.0	-1.0	2145.0	1205.0	-1.0	1784.0	1194.0	-1.0	2117.0	1780.0	-1.0	2837.0	937.0	-1.0	1475.0	1584.0	-1.0	2360.0	1271.0	-1.0	2044.0	1229.0	-1.0	1852.0	1536.0	-1.0	2869.0	1579.0	-1.0	2470.0	527.0	-1.0	924.0	1012.0	-1.0	1440.0	
265.575	969.0	-1.0	1567.0	1357.0	-1.0	2234.0	970.0	-1.0	1586.0	1639.0	-1.0	2508.0	1203.0	-1.0	2147.0	1208.0	-1.0	1789.0	1194.0	-1.0	2120.0	1781.0	-1.0	2840.0	937.0	-1.0	1475.0	1588.0	-1.0	2365.0	1272.0	-1.0	2048.0	1229.0	-1.0	1853.0	1536.0	-1.0	2865.0	1580.0	-1.0	2471.0	527.0	-1.0	923.0	1012.0	-1.0	1439.0	
266.075	967.0	-1.0	1567.0	1356.0	-1.0	2234.0	969.0	-1.0	1586.0	1637.0	-1.0	2507.0	1202.0	-1.0	2145.0	1207.0	-1.0	1787.0	1194.0	-1.0	2117.0	1780.0	-1.0	2838.0	936.0	-1.0	1472.0	1587.0	-1.0	2365.0	1273.0	-1.0	2046.0	1228.0	-1.0	1851.0	1533.0	-1.0	2860.0	1580.0	-1.0	2467.0	528.0	-1.0	922.0	1012.0	-1.0	1436.0	
266.575	968.0	-1.0	1570.0	1356.0	-1.0	2240.0	971.0	-1.0	1588.0	1641.0	-1.0	2516.0	1204.0	-1.0	2146.0	1209.0	-1.0	1790.0	1194.0	-1.0	2117.0	1781.0	-1.0	2837.0	937.0	-1.0	1470.0	1587.0	-1.0	2364.0	1272.0	-1.0	2044.0	1228.0	-1.0	1847.0	1533.0	-1.0	2854.0	1578.0	-1.0	2462.0	527.0	-1.0	922.0	1010.0	-1.0	1432.0	
267.075	969.0	-1.0	1569.0	1358.0	-1.0	2241.0	973.0	-1.0	1590.0	1644.0	-1.0	2520.0	1203.0	-1.0	2145.0	1209.0	-1.0	1789.0	1194.0	-1.0	2114.0	1781.0	-1.0	2832.0	936.0	-1.0	1468.0	1587.0	-1.0	2363.0	1273.0	-1.0	2046.0	1228.0	-1.0	1846.0	1533.0	-1.0	2854.0	1579.0	-1.0	2464.0	526.0	-1.0	921.0	1012.0	-1.0	1434.0	
267.574	970.0	-1.0	1571.0	1358.0	-1.0	2242.0	972.0	-1.0	1591.0	1644.0	-1.0	2518.0	1203.0	-1.0	2141.0	1209.0	-1.0	1786.0	1196.0	-1.0	2113.0	1781.0	-1.0	2828.0	935.0	-1.0	1468.0	1587.0	-1.0	2362.0	1274.0	-1.0	2044.0	1227.0	-1.0	1844.0	1533.0	-1.0	2854.0	1579.0	-1.0	2464.0	528.0	-1.0	921.0	1010.0	-1.0	1432.0	
268.073	971.0	-1.0	1572.0	1360.0	-1.0	2247.0	973.0	-1.0	1593.0	1645.0	-1.0	2524.0	1204.0	-1.0	2143.0	1211.0	-1.0	1791.0	1195.0	-1.0	2114.0	1780.0	-1.0	2826.0	937.0	-1.0	1469.0	1589.0	-1.0	2365.0	1274.0	-1.0	2048.0	1228.0	-1.0	1846.0	1534.0	-1.0	2859.0	1580.0	-1.0	2469.0	527.0	-1.0	921.0	1012.0	-1.0	1436.0	
268.572	971.0	-1.0	1573.0	1362.0	-1.0	2248.0	976.0	-1.0	1593.0	1646.0	-1.0	2523.0	1204.0	-1.0	2144.0	1211.0	-1.0	1789.0	1196.0	-1.0	2112.0	1780.0	-1.0	2822.0	936.0	-1.0	1467.0	1588.0	-1.0	2363.0	1275.0	-1.0	2046.0	1227.0	-1.0	1845.0	1534.0	-1.0	2856.0	1580.0	-1.0	2468.0	527.0	-1.0	922.0	1013.0	-1.0	1435.0	
269.071	972.0	-1.0	1574.0	1362.0	-1.0	2251.0	977.0	-1.0	1594.0	1648.0	-1.0	2530.0	1206.0	-1.0	2147.0	1212.0	-1.0	1794.0	1197.0	-1.0	2113.0	1783.0	-1.0	2829.0	936.0	-1.0	1465.0	1591.0	-1.0	2366.0	1274.0	-1.0	2046.0	1229.0	-1.0	1847.0	1533.0	-1.0	2849.0	1580.0	-1.0	2468.0	528.0	-1.0	923.0	1012.0	-1.0	1433.0	
269.570	971.0	-1.0	1570.0	1360.0	-1.0	2243.0	974.0	-1.0	1588.0	1644.0	-1.0	2523.0	1204.0	-1.0	2139.0	1212.0	-1.0	1793.0	1193.0	-1.0	2106.0	1778.0	-1.0	2824.0	934.0	-1.0	1461.0	1592.0	-1.0	2366.0	1274.0	-1.0	2043.0	1227.0	-1.0	1846.0	1533.0	-1.0	2850.0	1582.0	-1.0	2472.0	528.0	-1.0	924.0	1019.0	-1.0	1442.0	
270.069	968.0	-1.0	1565.0	1353.0	-1.0	2230.0	973.0	-1.0	1584.0	1645.0	-1.0	2525.0	1203.0	-1.0	2132.0	1212.0	-1.0	1797.0	1191.0	-1.0	2100.0	1768.0	-1.0	2792.0	933.0	-1.0	1459.0	1586.0	-1.0	2353.0	1275.0	-1.0	2044.0	1227.0	-1.0	1842.0	1535.0	-1.0	2857.0	1586.0	-1.0	2484.0	530.0	-1.0	927.0	1030.0	-1.0	1459.0	
270.568	968.0	-1.0	1561.0	1348.0	-1.0	2216.0	969.0	-1.0	1576.0	1642.0	-1.0	2521.0	1200.0	-1.0	2128.0	1215.0	-1.0	1803.0	1192.0	-1.0	2100.0	1762.0	-1.0	2788.0	931.0	-1.0	1456.0	1588.0	-1.0	2354.0	1275.0	-1.0	2044.0	1227.0	-1.0	1845.0	1536.0	-1.0	2859.0	1590.0	-1.0	2495.0	532.0	-1.0	931.0	1036.0	-1.0	1473.0	
271.067	964.0	-1.0	1554.0	1338.0	-1.0	2195.0	962.0	-1.0	1559.0	1633.0	-1.0	2499.0	1194.0	-1.0	2109.0	1210.0	-1.0	1791.0	1189.0	-1.0	2092.0	1748.0	-1.0	2765.0	928.0	-1.0	1446.0	1583.0	-1.0	2346.0	1271.0	-1.0	2037.0	1222.0	-1.0	1832.0	1531.0	-1.0	2846.0	1591.0	-1.0	2497.0	533.0	-1.0	932.0	1037.0	-1.0	1475.0	
271.566	961.0	-1.0	1549.0	1330.0	-1.0	2178.0	956.0	-1.0	1546.0	1627.0	-1.0	2488.0	1186.0	-1.0	2092.0	1203.0	-1.0	1780.0	1186.0	-1.0	2081.0	1730.0	-1.0	2736.0	924.0	-1.0	1437.0	1577.0	-1.0	2333.0	1267.0	-1.0	2027.0	1216.0	-1.0	1817.0	1525.0	-1.0	2833.0	1591.0	-1.0	2497.0	533.0	-1.0	933.0	1037.0	-1.0	1473.0	
272.065	957.0	-1.0	1544.0	1320.0	-1.0	2162.0	946.0	-1.0	1533.0	1618.0	-1.0	2472.0	1182.0	-1.0	2080.0	1197.0	-1.0	1771.0	1181.0	-1.0	2072.0	1709.0	-1.0	2709.0	921.0	-1.0	1431.0	1569.0	-1.0	2323.0	1265.0	-1.0	2025.0	1209.0	-1.0	1806.0	1525.0	-1.0	2835.0	1598.0	-1.0	2513.0	533.0	-1.0	937.0	1042.0	-1.0	1486.0	
272.564	953.0	-1.0	1539.0	1313.0	-1.0	2150.0	941.0	-1.0	1524.0	1610.0	-1.0	2456.0	1180.0	-1.0	2075.0	1193.0	-1.0	1766.0	1181.0	-1.0	2072.0	1698.0	-1.0	2694.0	921.0	-1.0	1433.0	1565.0	-1.0	2316.0	1263.0	-1.0	2022.0	1206.0	-1.0	1801.0	1526.0	-1.0	2841.0	1603.0	-1.0	2525.0	537.0	-1.0	941.0	1047.0	-1.0	1496.0	
273.064	952.0	-1.0	1538.0	1312.0	-1.0	2148.0	938.0	-1.0	1524.0	1609.0	-1.0	2459.0	1182.0	-1.0	2081.0	1196.0	-1.0	1774.0	1185.0	-1.0	2081.0	1698.0	-1.0	2698.0	922.0	-1.0	1439.0	1568.0	-1.0	2324.0	1266.0	-1.0	2028.0	1208.0	-1.0	1806.0	1530.0	-1.0	2847.0	1608.0	-1.0	2537.0	538.0	-1.0	945.0	1050.0	-1.0	1503.0	
273.563	955.0	-1.0	1540.0	1313.0	-1.0	2145.0	940.0	-1.0	1521.0	1610.0	-1.0	2456.0	1185.0	-1.0	2086.0	1197.0	-1.0	1779.0	1190.0	-1.0	2094.0	1704.0	-1.0	2719.0	926.0	-1.0	1448.0	1574.0	-1.0	2342.0	1269.0	-1.0	2033.0	1212.0	-1.0	1812.0	1534.0	-1.0	2857.0	1611.0	-1.0	2545.0	538.0	-1.0	945.0	1053.0	-1.0	1507.0	
274.062	956.0	-1.0	1539.0	1314.0	-1.0	2143.0	942.0	-1.0	1521.0	1612.0	-1.0	2453.0	1188.0	-1.0	2090.0	1200.0	-1.0	1781.0	1194.0	-1.0	2103.0	1712.0	-1.0	2742.0	929.0	-1.0	1454.0	1582.0	-1.0	2357.0	1270.0	-1.0	2036.0	1213.0	-1.0	1815.0	1536.0	-1.0	2859.0	1611.0	-1.0	2546.0	539.0	-1.0	947.0	1052.0	-1.0	1508.0	
274.561	959.0	-1.0	1541.0	1315.0	-1.0	2142.0	944.0	-1.0	1521.0	1614.0	-1.0	2455.0	1191.0	-1.0	2096.0	1203.0	-1.0	1786.0	1197.0	-1.0	2111.0	1721.0	-1.0	2768.0	934.0	-1.0	1464.0	1591.0	-1.0	2377.0	1273.0	-1.0	2045.0	1215.0	-1.0	1824.0	1540.0	-1.0	2870.0	1615.0	-1.0	2556.0	540.0	-1.0	950.0	1055.0	-1.0	1514.0	
275.060	960.0	-1.0	1542.0	1313.0	-1.0	2137.0	944.0	-1.0	1520.0	1612.0	-1.0	2451.0	1194.0	-1.0	2101.0	1203.0	-1.0	1787.0	1200.0	-1.0	2118.0	1728.0	-1.0	2787.0	936.0	-1.0	1470.0	1596.0	-1.0	2391.0	1275.0	-1.0	2050.0	1218.0	-1.0	1828.0	1543.0	-1.0	2875.0	1616.0	-1.0	2558.0	540.0	-1.0	951.0	1055.0	-1.0	1513.0	
275.559	963.0	-1.0	1545.0	1314.0	-1.0	2140.0	945.0	-1.0	1522.0	1615.0	-1.0	2456.0	1198.0	-1.0	2109.0	1207.0	-1.0	1794.0	1203.0	-1.0	2126.0	1738.0	-1.0	2808.0	939.0	-1.0	1475.0	1602.0	-1.0	2404.0	1278.0	-1.0	2053.0	1220.0	-1.0	1830.0	1544.0	-1.0	2872.0	1615.0	-1.0	2552.0	540.0	-1.0	954.0	1054.0	-1.0	1509.0	
276.058	963.0	-1.0	1547.0	1315.0	-1.0	2140.0	946.0	-1.0	1524.0	1615.0	-1.0	2458.0	1200.0	-1.0	2114.0	1209.0	-1.0	1797.0	1207.0	-1.0	2133.0	1742.0	-1.0	2817.0	942.0	-1.0	1481.0	1608.0	-1.0	2413.0	1279.0	-1.0	2058.0	1221.0	-1.0	1835.0	1547.0	-1.0	2878.0	1616.0	-1.0	2555.0	542.0	-1.0	954.0	1054.0	-1.0	1510.0	
276.557	966.0	-1.0	1550.0	1318.0	-1.0	2142.0	949.0	-1.0	1528.0	1618.0	-1.0	2463.0	1204.0	-1.0	2123.0	1210.0	-1.0	1801.0	1210.0	-1.0	2141.0	1749.0	-1.0	2826.0	944.0	-1.0	1486.0	1611.0	-1.0	2419.0	1282.0	-1.0	2064.0	1222.0	-1.0	1837.0	1549.0	-1.0	2881.0	1615.0	-1.0	2553.0	542.0	-1.0	955.0	1055.0	-1.0	1510.0	
277.056	967.0	-1.0	1553.0	1319.0	-1.0	2146.0	949.0	-1.0	1530.0	1620.0	-1.0	2466.0	1208.0	-1.0	2135.0	1215.0	-1.0	1810.0	1214.0	-1.0	2149.0	1757.0	-1.0	2838.0	946.0	-1.0	1491.0	1616.0	-1.0	2428.0	1286.0	-1.0	2072.0	1225.0	-1.0	1844.0	1551.0	-1.0	2887.0	1617.0	-1.0	2560.0	543.0	-1.0	955.0	1058.0	-1.0	1517.0	
277.555	966.0	-1.0	1554.0	1320.0	-1.0	2147.0	951.0	-1.0	1531.0	1619.0	-1.0	2462.0	1210.0	-1.0	2140.0	1216.0	-1.0	1813.0	1216.0	-1.0	2154.0	1761.0	-1.0	2844.0	948.0	-1.0	1494.0	1617.0	-1.0	2430.0	1286.0	-1.0	2074.0	1226.0	-1.0	1844.0	1553.0	-1.0	2887.0	1618.0	-1.0	2560.0	543.0	-1.0	957.0	1058.0	-1.0	1519.0	
278.055	968.0	-1.0	1555.0	1321.0	-1.0	2151.0	951.0	-1.0	1533.0	1621.0	-1.0	2470.0	1214.0	-1.0	2149.0	1220.0	-1.0	1822.0	1217.0	-1.0	2160.0	1766.0	-1.0	2852.0	949.0	-1.0	1498.0	1619.0	-1.0	2438.0	1289.0	-1.0	2082.0	1229.0	-1.0	1850.0	1555.0	-1.0	2895.0	1620.0	-1.0	2571.0	543.0	-1.0	957.0	1062.0	-1.0	1527.0	
278.554	970.0	-1.0	1556.0	1324.0	-1.0	2151.0	952.0	-1.0	1535.0	1620.0	-1.0	2470.0	1216.0	-1.0	2154.0	1223.0	-1.0	1826.0	1218.0	-1.0	2163.0	1768.0	-1.0	2857.0	950.0	-1.0	1499.0	1621.0	-1.0	2439.0	1291.0	-1.0	2083.0	1229.0	-1.0	1852.0	1554.0	-1.0	2896.0	1621.0	-1.0	2571.0	544.0	-1.0	957.0	1063.0	-1.0	1526.0	
279.053	970.0	-1.0	1558.0	1323.0	-1.0	2155.0	953.0	-1.0	1538.0	1624.0	-1.0	2478.0	1218.0	-1.0	2161.0	1227.0	-1.0	1835.0	1221.0	-1.0	2169.0	1774.0	-1.0	2866.0	950.0	-1.0	1502.0	1624.0	-1.0	2446.0	1293.0	-1.0	2088.0	1231.0	-1.0	1856.0	1557.0	-1.0	2901.0	1623.0	-1.0	2580.0	543.0	-1.0	958.0	1064.0	-1.0	1530.0	
279.553	970.0	-1.0	1559.0	1323.0	-1.0	2156.0	953.0	-1.0	1539.0	1623.0	-1.0	2480.0	1218.0	-1.0	2162.0	1227.0	-1.0	1836.0	1222.0	-1.0	2169.0	1777.0	-1.0	2868.0	951.0	-1.0	1501.0	1625.0	-1.0	2446.0	1293.0	-1.0	2087.0	1230.0	-1.0	1856.0	1556.0	-1.0	2897.0	1622.0	-1.0	2579.0	545.0	-1.0	957.0	1064.0	-1.0	1529.0	
280.052	971.0	-1.0	1562.0	1324.0	-1.0	2158.0	953.0	-1.0	1541.0	1625.0	-1.0	2486.0	1220.0	-1.0	2167.0	1230.0	-1.0	1844.0	1222.0	-1.0	2170.0	1778.0	-1.0	2872.0	951.0	-1.0	1501.0	1627.0	-1.0	2447.0	1294.0	-1.0	2089.0	1233.0	-1.0	1860.0	1556.0	-1.0	2897.0	1623.0	-1.0	2577.0	543.0	-1.0	957.0	1065.0	-1.0	1527.0	
280.551	972.0	-1.0	1565.0	1323.0	-1.0	2157.0	953.0	-1.0	1539.0	1624.0	-1.0	2486.0	1220.0	-1.0	2165.0	1229.0	-1.0	1843.0	1222.0	-1.0	2168.0	1778.0	-1.0	2870.0	952.0	-1.0	1500.0	1625.0	-1.0	2444.0	1293.0	-1.0	2085.0	1232.0	-1.0	1858.0	1556.0	-1.0	2894.0	1621.0	-1.0	2576.0	544.0	-1.0	957.0	1064.0	-1.0	1526.0	
281.050	971.0	-1.0	1565.0	1323.0	-1.0	2156.0	953.0	-1.0	1541.0	1623.0	-1.0	2486.0	1218.0	-1.0	2159.0	1228.0	-1.0	1836.0	1221.0	-1.0	2165.0	1776.0	-1.0	2867.0	951.0	-1.0	1493.0	1623.0	-1.0	2437.0	1291.0	-1.0	2077.0	1231.0	-1.0	1854.0	1554.0	-1.0	2885.0	1619.0	-1.0	2567.0	543.0	-1.0	956.0	1060.0	-1.0	1520.0	
281.549	971.0	-1.0	1566.0	1321.0	-1.0	2154.0	951.0	-1.0	1539.0	1622.0	-1.0	2484.0	1219.0	-1.0	2154.0	1227.0	-1.0	1834.0	1219.0	-1.0	2159.0	1774.0	-1.0	2863.0	949.0	-1.0	1490.0	1622.0	-1.0	2432.0	1290.0	-1.0	2074.0	1231.0	-1.0	1854.0	1554.0	-1.0	2885.0	1619.0	-1.0	2569.0	543.0	-1.0	955.0	1059.0	-1.0	1519.0	
282.048	969.0	-1.0	1564.0	1319.0	-1.0	2152.0	949.0	-1.0	1537.0	1617.0	-1.0	2477.0	1215.0	-1.0	2148.0	1225.0	-1.0	1827.0	1218.0	-1.0	2154.0	1772.0	-1.0	2857.0	948.0	-1.0	1485.0	1620.0	-1.0	2428.0	1288.0	-1.0	2067.0	1230.0	-1.0	1851.0	1554.0	-1.0	2879.0	1616.0	-1.0	2565.0	544.0	-1.0	954.0	1058.0	-1.0	1517.0	
282.547	970.0	-1.0	1564.0	1320.0	-1.0	2154.0	951.0	-1.0	1536.0	1620.0	-1.0	2478.0	1215.0	-1.0	2143.0	1223.0	-1.0	1825.0	1217.0	-1.0	2151.0	1772.0	-1.0	2857.0	947.0	-1.0	1485.0	1621.0	-1.0	2429.0	1289.0	-1.0	2067.0	1231.0	-1.0	1855.0	1554.0	-1.0	2879.0	1618.0	-1.0	2566.0	544.0	-1.0	953.0	1058.0	-1.0	1516.0	
283.046	970.0	-1.0	1562.0	1321.0	-1.0	2153.0	951.0	-1.0	1535.0	1620.0	-1.0	2476.0	1213.0	-1.0	2136.0	1221.0	-1.0	1820.0	1216.0	-1.0	2147.0	1770.0	-1.0	2853.0	948.0	-1.0	1483.0	1621.0	-1.0	2429.0	1287.0	-1.0	2065.0	1230.0	-1.0	1852.0	1556.0	-1.0	2877.0	1618.0	-1.0	2564.0	543.0	-1.0	954.0	1058.0	-1.0	1513.0	
283.545	969.0	-1.0	1562.0	1322.0	-1.0	2154.0	953.0	-1.0	1535.0	1623.0	-1.0	2482.0	1211.0	-1.0	2132.0	1221.0	-1.0	1818.0	1216.0	-1.0	2144.0	1770.0	-1.0	2854.0	948.0	-1.0	1481.0	1620.0	-1.0	2429.0	1287.0	-1.0	2061.0	1231.0	-1.0	1850.0	1554.0	-1.0	2872.0	1617.0	-1.0	2559.0	544.0	-1.0	953.0	1057.0	-1.0	1510.0	
284.044	970.0	-1.0	1560.0	1321.0	-1.0	2153.0	953.0	-1.0	1534.0	1623.0	-1.0	2480.0	1210.0	-1.0	2129.0	1220.0	-1.0	1814.0	1216.0	-1.0	2142.0	1769.0	-1.0	2855.0	947.0	-1.0	1480.0	1620.0	-1.0	2429.0	1288.0	-1.0	2060.0	1230.0	-1.0	1849.0	1555.0	-1.0	2871.0	1617.0	-1.0	2558.0	545.0	-1.0	954.0	1056.0	-1.0	1511.0	
284.543	969.0	-1.0	1559.0	1321.0	-1.0	2150.0	954.0	-1.0	1530.0	1623.0	-1.0	2473.0	1210.0	-1.0	2125.0	1217.0	-1.0	1808.0	1216.0	-1.0	2139.0	1770.0	-1.0	2854.0	946.0	-1.0	1479.0	1619.0	-1.0	2426.0	1287.0	-1.0	2057.0	1228.0	-1.0	1844.0	1555.0	-1.0	2869.0	1615.0	-1.0	2556.0	544.0	-1.0	953.0	1055.0	-1.0	1509.0	
285.042	970.0	-1.0	1556.0	1320.0	-1.0	2149.0	954.0	-1.0	1529.0	1622.0	-1.0	2471.0	1211.0	-1.0	2123.0	1218.0	-1.0	1807.0	1215.0	-1.0	2139.0	1770.0	-1.0	2855.0	948.0	-1.0	1480.0	1619.0	-1.0	2430.0	1287.0	-1.0	2058.0	1228.0	-1.0	1845.0	1556.0	-1.0	2870.0	1617.0	-1.0	2559.0	544.0	-1.0	954.0	1055.0	-1.0	1512.0	
285.541	968.0	-1.0	1555.0	1318.0	-1.0	2146.0	953.0	-1.0	1526.0	1618.0	-1.0	2463.0	1211.0	-1.0	2122.0	1216.0	-1.0	1803.0	1215.0	-1.0	2138.0	1771.0	-1.0	2856.0	948.0	-1.0	1479.0	1620.0	-1.0	2428.0	1286.0	-1.0	2057.0	1227.0	-1.0	1843.0	1555.0	-1.0	2868.0	1616.0	-1.0	2557.0	545.0	-1.0	954.0	1055.0	-1.0	1509.0	
286.040	969.0	-1.0	1556.0	1318.0	-1.0	2146.0	952.0	-1.0	1526.0	1620.0	-1.0	2465.0	1212.0	-1.0	2126.0	1218.0	-1.0	1808.0	1217.0	-1.0	2140.0	1772.0	-1.0	2861.0	947.0	-1.0	1481.0	1621.0	-1.0	2433.0	1288.0	-1.0	2060.0	1229.0	-1.0	1845.0	1557.0	-1.0	2873.0	1617.0	-1.0	2563.0	545.0	-1.0	954.0	1056.0	-1.0	1514.0	
286.540	969.0	-1.0	1556.0	1319.0	-1.0	2145.0	954.0	-1.0	1524.0	1618.0	-1.0	2462.0	1212.0	-1.0	2128.0	1217.0	-1.0	1808.0	1218.0	-1.0	2142.0	1775.0	-1.0	2863.0	949.0	-1.0	1481.0	1621.0	-1.0	2435.0	1289.0	-1.0	2061.0	1229.0	-1.0	1846.0	1558.0	-1.0	2871.0	1617.0	-1.0	2562.0	544.0	-1.0	955.0	1056.0	-1.0	1514.0	
287.039	966.0	-1.0	1557.0	1315.0	-1.0	2148.0	950.0	-1.0	1526.0	1618.0	-1.0	2466.0	1214.0	-1.0	2131.0	1220.0	-1.0	1813.0	1221.0	-1.0	2147.0	1779.0	-1.0	2873.0	949.0	-1.0	1482.0	1624.0	-1.0	2439.0	1290.0	-1.0	2060.0	1228.0	-1.0	1845.0	1557.0	-1.0	2868.0	1615.0	-1.0	2560.0	545.0	-1.0	954.0	1055.0	-1.0	1512.0	
287.538	969.0	-1.0	1558.0	1316.0	-1.0	2148.0	951.0	-1.0	1526.0	1619.0	-1.0	2468.0	1217.0	-1.0	2134.0	1221.0	-1.0	1814.0	1222.0	-1.0	2150.0	1785.0	-1.0	2887.0	951.0	-1.0	1484.0	1627.0	-1.0	2445.0	1291.0	-1.0	2062.0	1231.0	-1.0	1849.0	1558.0	-1.0	2870.0	1615.0	-1.0	2563.0	544.0	-1.0	953.0	1055.0	-1.0	1514.0	
288.037	971.0	-1.0	1559.0	1317.0	-1.0	2148.0	953.0	-1.0	1525.0	1620.0	-1.0	2465.0	1217.0	-1.0	2134.0	1220.0	-1.0	1812.0	1223.0	-1.0	2150.0	1790.0	-1.0	2890.0	951.0	-1.0	1483.0	1629.0	-1.0	2447.0	1292.0	-1.0	2062.0	1228.0	-1.0	1845.0	1556.0	-1.0	2863.0	1613.0	-1.0	2558.0	545.0	-1.0	953.0	1053.0	-1.0	1510.0	
288.536	972.0	-1.0	1560.0	1317.0	-1.0	2147.0	954.0	-1.0	1525.0	1619.0	-1.0	2464.0	1219.0	-1.0	2135.0	1220.0	-1.0	1812.0	1222.0	-1.0	2149.0	1792.0	-1.0	2890.0	952.0	-1.0	1484.0	1629.0	-1.0	2448.0	1293.0	-1.0	2063.0	1228.0	-1.0	1845.0	1555.0	-1.0	2862.0	1612.0	-1.0	2559.0	545.0	-1.0	953.0	1051.0	-1.0	1511.0	
289.036	973.0	-1.0	1561.0	1318.0	-1.0	2143.0	955.0	-1.0	1525.0	1617.0	-1.0	2459.0	1218.0	-1.0	2137.0	1219.0	-1.0	1808.0	1223.0	-1.0	2145.0	1793.0	-1.0	2886.0	951.0	-1.0	1480.0	1629.0	-1.0	2447.0	1294.0	-1.0	2063.0	1228.0	-1.0	1840.0	1553.0	-1.0	2856.0	1609.0	-1.0	2552.0	543.0	-1.0	952.0	1050.0	-1.0	1505.0	
289.535	976.0	-1.0	1565.0	1321.0	-1.0	2149.0	957.0	-1.0	1529.0	1619.0	-1.0	2465.0	1220.0	-1.0	2139.0	1218.0	-1.0	1808.0	1224.0	-1.0	2147.0	1797.0	-1.0	2889.0	951.0	-1.0	1481.0	1631.0	-1.0	2451.0	1296.0	-1.0	2064.0	1227.0	-1.0	1841.0	1552.0	-1.0	2849.0	1607.0	-1.0	2547.0	543.0	-1.0	950.0	1044.0	-1.0	1497.0	
290.034	978.0	-1.0	1567.0	1323.0	-1.0	2154.0	960.0	-1.0	1534.0	1622.0	-1.0	2471.0	1221.0	-1.0	2140.0	1217.0	-1.0	1805.0	1224.0	-1.0	2146.0	1801.0	-1.0	2894.0	953.0	-1.0	1480.0	1632.0	-1.0	2454.0	1294.0	-1.0	2063.0	1226.0	-1.0	1841.0	1551.0	-1.0	2846.0	1604.0	-1.0	2542.0	542.0	-1.0	948.0	1040.0	-1.0	1488.0	
290.533	980.0	-1.0	1567.0	1325.0	-1.0	2160.0	963.0	-1.0	1539.0	1624.0	-1.0	2471.0	1221.0	-1.0	2141.0	1215.0	-1.0	1799.0	1225.0	-1.0	2143.0	1805.0	-1.0	2905.0	953.0	-1.0	1480.0	1633.0	-1.0	2457.0	1293.0	-1.0	2057.0	1226.0	-1.0	1838.0	1548.0	-1.0	2838.0	1600.0	-1.0	2533.0	543.0	-1.0	944.0	1033.0	-1.0	1477.0	
291.032	980.0	-1.0	1570.0	1327.0	-1.0	2165.0	965.0	-1.0	1541.0	1624.0	-1.0	2476.0	1224.0	-1.0	2141.0	1215.0	-1.0	1798.0	1225.0	-1.0	2143.0	1810.0	-1.0	2920.0	953.0	-1.0	1480.0	1637.0	-1.0	2467.0	1293.0	-1.0	2056.0	1225.0	-1.0	1841.0	1548.0	-1.0	2838.0	1599.0	-1.0	2530.0	541.0	-1.0	943.0	1030.0	-1.0	1472.0	
291.531	982.0	-1.0	1572.0	1328.0	-1.0	2167.0	967.0	-1.0	1543.0	1624.0	-1.0	2472.0	1223.0	-1.0	2139.0	1213.0	-1.0	1793.0	1226.0	-1.0	2141.0	1815.0	-1.0	2933.0	953.0	-1.0	1479.0	1640.0	-1.0	2473.0	1292.0	-1.0	2053.0	1225.0	-1.0	1840.0	1547.0	-1.0	2832.0	1597.0	-1.0	2523.0	541.0	-1.0	941.0	1025.0	-1.0	1465.0	
292.030	984.0	-1.0	1573.0	1330.0	-1.0	2171.0	969.0	-1.0	1549.0	1626.0	-1.0	2481.0	1225.0	-1.0	2143.0	1214.0	-1.0	1797.0	1226.0	-1.0	2144.0	1822.0	-1.0	2952.0	955.0	-1.0	1481.0	1646.0	-1.0	2488.0	1293.0	-1.0	2057.0	1227.0	-1.0	1845.0	1550.0	-1.0	2831.0	1596.0	-1.0	2519.0	540.0	-1.0	940.0	1021.0	-1.0	1458.0	
292.529	985.0	-1.0	1576.0	1331.0	-1.0	2174.0	972.0	-1.0	1551.0	1626.0	-1.0	2481.0	1227.0	-1.0	2145.0	1213.0	-1.0	1796.0	1226.0	-1.0	2144.0	1828.0	-1.0	2964.0	955.0	-1.0	1482.0	1649.0	-1.0	2495.0	1294.0	-1.0	2057.0	1228.0	-1.0	1846.0	1550.0	-1.0	2830.0	1595.0	-1.0	2516.0	540.0	-1.0	939.0	1019.0	-1.0	1456.0	
293.028	987.0	-1.0	1579.0	1333.0	-1.0	2181.0	973.0	-1.0	1556.0	1630.0	-1.0	2492.0	1228.0	-1.0	2152.0	1216.0	-1.0	1801.0	1229.0	-1.0	2147.0	1836.0	-1.0	2981.0	958.0	-1.0	1484.0	1653.0	-1.0	2502.0	1294.0	-1.0	2057.0	1230.0	-1.0	1848.0	1549.0	-1.0	2830.0	1594.0	-1.0	2514.0	540.0	-1.0	937.0	1019.0	-1.0	1453.0	
293.527	981.0	-1.0	1581.0	1330.0	-1.0	2184.0	971.0	-1.0	1559.0	1628.0	-1.0	2497.0	1230.0	-1.0	2154.0	1217.0	-1.0	1804.0	1230.0	-1.0	2151.0	1842.0	-1.0	2988.0	959.0	-1.0	1487.0	1655.0	-1.0	2505.0	1297.0	-1.0	2059.0	1230.0	-1.0	1852.0	1551.0	-1.0	2833.0	1594.0	-1.0	2515.0	540.0	-1.0	937.0	1019.0	-1.0	1454.0	
294.026	979.0	-1.0	1582.0	1329.0	-1.0	2188.0	970.0	-1.0	1561.0	1627.0	-1.0	2499.0	1232.0	-1.0	2157.0	1219.0	-1.0	1803.0	1230.0	-1.0	2151.0	1844.0	-1.0	2988.0	960.0	-1.0	1489.0	1654.0	-1.0	2503.0	1297.0	-1.0	2060.0	1232.0	-1.0	1853.0	1552.0	-1.0	2833.0	1593.0	-1.0	2515.0	540.0	-1.0	937.0	1020.0	-1.0	1456.0	
294.525	977.0	-1.0	1584.0	1330.0	-1.0	2194.0	970.0	-1.0	1565.0	1629.0	-1.0	2508.0	1234.0	-1.0	2163.0	1222.0	-1.0	1812.0	1231.0	-1.0	2155.0	1848.0	-1.0	2992.0	961.0	-1.0	1490.0	1656.0	-1.0	2508.0	1299.0	-1.0	2065.0	1234.0	-1.0	1858.0	1552.0	-1.0	2833.0	1595.0	-1.0	2516.0	541.0	-1.0	937.0	1022.0	-1.0	1456.0	
295.024	981.0	-1.0	1586.0	1333.0	-1.0	2197.0	972.0	-1.0	1566.0	1631.0	-1.0	2509.0	1235.0	-1.0	2164.0	1223.0	-1.0	1812.0	1231.0	-1.0	2155.0	1850.0	-1.0	2995.0	962.0	-1.0	1492.0	1658.0	-1.0	2509.0	1299.0	-1.0	2064.0	1234.0	-1.0	1860.0	1553.0	-1.0	2833.0	1594.0	-1.0	2517.0	540.0	-1.0	935.0	1022.0	-1.0	1456.0	
295.523	983.0	-1.0	1585.0	1334.0	-1.0	2196.0	975.0	-1.0	1565.0	1632.0	-1.0	2506.0	1234.0	-1.0	2160.0	1222.0	-1.0	1807.0	1232.0	-1.0	2152.0	1851.0	-1.0	2995.0	961.0	-1.0	1490.0	1656.0	-1.0	2504.0	1299.0	-1.0	2060.0	1234.0	-1.0	1856.0	1553.0	-1.0	2827.0	1593.0	-1.0	2509.0	540.0	-1.0	934.0	1020.0	-1.0	1452.0	
296.022	984.0	-1.0	1586.0	1336.0	-1.0	2196.0	977.0	-1.0	1566.0	1633.0	-1.0	2508.0	1234.0	-1.0	2157.0	1222.0	-1.0	1808.0	1232.0	-1.0	2149.0	1853.0	-1.0	2995.0	962.0	-1.0	1490.0	1657.0	-1.0	2504.0	1299.0	-1.0	2060.0	1235.0	-1.0	1860.0	1556.0	-1.0	2829.0	1594.0	-1.0	2511.0	541.0	-1.0	934.0	1021.0	-1.0	1452.0	
296.521	985.0	-1.0	1583.0	1337.0	-1.0	2195.0	980.0	-1.0	1567.0	1634.0	-1.0	2505.0	1234.0	-1.0	2153.0	1221.0	-1.0	1804.0	1230.0	-1.0	2144.0	1852.0	-1.0	2991.0	963.0	-1.0	1489.0	1656.0	-1.0	2503.0	1299.0	-1.0	2058.0	1234.0	-1.0	1857.0	1555.0	-1.0	2826.0	1594.0	-1.0	2509.0	539.0	-1.0	933.0	1019.0	-1.0	1448.0	
297.020	988.0	-1.0	1585.0	1340.0	-1.0	2197.0	981.0	-1.0	1570.0	1635.0	-1.0	2513.0	1234.0	-1.0	2155.0	1224.0	-1.0	1809.0	1230.0	-1.0	2142.0	1854.0	-1.0	2994.0	963.0	-1.0	1489.0	1660.0	-1.0	2506.0	1302.0	-1.0	2058.0	1235.0	-1.0	1858.0	1556.0	-1.0	2823.0	1594.0	-1.0	2507.0	541.0	-1.0	933.0	1017.0	-1.0	1444.0	
297.519	989.0	-1.0	1587.0	1339.0	-1.0	2198.0	983.0	-1.0	1569.0	1637.0	-1.0	2511.0	1233.0	-1.0	2152.0	1223.0	-1.0	1808.0	1232.0	-1.0	2140.0	1858.0	-1.0	2998.0	964.0	-1.0	1489.0	1661.0	-1.0	2508.0	1302.0	-1.0	2059.0	1237.0	-1.0	1858.0	1556.0	-1.0	2824.0	1594.0	-1.0	2506.0	541.0	-1.0	931.0	1017.0	-1.0	1444.0	
298.018	991.0	-1.0	1589.0	1343.0	-1.0	2202.0	985.0	-1.0	1573.0	1640.0	-1.0	2522.0	1235.0	-1.0	2155.0	1226.0	-1.0	1810.0	1233.0	-1.0	2140.0	1863.0	-1.0	3007.0	965.0	-1.0	1491.0	1666.0	-1.0	2514.0	1304.0	-1.0	2059.0	1237.0	-1.0	1860.0	1556.0	-1.0	2824.0	1595.0	-1.0	2507.0	541.0	-1.0	933.0	1017.0	-1.0	1443.0	
298.517	993.0	-1.0	1589.0	1344.0	-1.0	2205.0	986.0	-1.0	1576.0	1642.0	-1.0	2524.0	1236.0	-1.0	2155.0	1227.0	-1.0	1812.0	1233.0	-1.0	2140.0	1868.0	-1.0	3013.0	967.0	-1.0	1494.0	1669.0	-1.0	2521.0	1306.0	-1.0	2062.0	1239.0	-1.0	1863.0	1559.0	-1.0	2829.0	1595.0	-1.0	2511.0	541.0	-1.0	934.0	1018.0	-1.0	1448.0	
299.016	993.0	-1.0	1592.0	1345.0	-1.0	2207.0	989.0	-1.0	1575.0	1642.0	-1.0	2523.0	1238.0	-1.0	2156.0	1228.0	-1.0	1811.0	1233.0	-1.0	2141.0	1872.0	-1.0	3020.0	970.0	-1.0	1496.0	1672.0	-1.0	2526.0	1307.0	-1.0	2064.0	1239.0	-1.0	1865.0	1559.0	-1.0	2831.0	1596.0	-1.0	2514.0	541.0	-1.0	935.0	1018.0	-1.0	1450.0	
299.515	993.0	-1.0	1593.0	1347.0	-1.0	2210.0	989.0	-1.0	1579.0	1644.0	-1.0	2529.0	1239.0	-1.0	2159.0	1229.0	-1.0	1818.0	1236.0	-1.0	2146.0	1878.0	-1.0	3031.0	971.0	-1.0	1502.0	1676.0	-1.0	2537.0	1310.0	-1.0	2072.0	1243.0	-1.0	1871.0	1563.0	-1.0	2839.0	1599.0	-1.0	2526.0	541.0	-1.0	937.0	1021.0	-1.0	1457.0	
300.014	994.0	-1.0	1594.0	1348.0	-1.0	2212.0	991.0	-1.0	1580.0	1644.0	-1.0	2529.0	1239.0	-1.0	2162.0	1231.0	-1.0	1819.0	1237.0	-1.0	2147.0	1881.0	-1.0	3036.0	974.0	-1.0	1506.0	1679.0	-1.0	2543.0	1312.0	-1.0	2075.0	1244.0	-1.0	1876.0	1565.0	-1.0	2844.0	1600.0	-1.0	2530.0	541.0	-1.0	938.0	1021.0	-1.0	1460.0	
300.513	995.0	-1.0	1597.0	1350.0	-1.0	2218.0	993.0	-1.0	1584.0	1647.0	-1.0	2539.0	1243.0	-1.0	2168.0	1234.0	-1.0	1826.0	1238.0	-1.0	2151.0	1886.0	-1.0	3047.0	975.0	-1.0	1511.0	1683.0	-1.0	2550.0	1315.0	-1.0	2080.0	1246.0	-1.0	1879.0	1565.0	-1.0	2848.0	1600.0	-1.0	2531.0	542.0	-1.0	939.0	1021.0	-1.0	1460.0	
301.012	998.0	-1.0	1599.0	1353.0	-1.0	2221.0	993.0	-1.0	1586.0	1648.0	-1.0	2542.0	1244.0	-1.0	2169.0	1235.0	-1.0	1828.0	1239.0	-1.0	2155.0	1889.0	-1.0	3050.0	977.0	-1.0	1514.0	1685.0	-1.0	2553.0	1317.0	-1.0	2084.0	1248.0	-1.0	1884.0	1568.0	-1.0	2853.0	1602.0	-1.0	2538.0	541.0	-1.0	939.0	1021.0	-1.0	1461.0	
301.511	998.0	-1.0	1603.0	1355.0	-1.0	2225.0	996.0	-1.0	1586.0	1650.0	-1.0	2544.0	1244.0	-1.0	2171.0	1235.0	-1.0	1827.0	1242.0	-1.0	2156.0	1892.0	-1.0	3052.0	978.0	-1.0	1517.0	1686.0	-1.0	2554.0	1318.0	-1.0	2085.0	1249.0	-1.0	1884.0	1569.0	-1.0	2855.0	1602.0	-1.0	2537.0	541.0	-1.0	940.0	1021.0	-1.0	1461.0	
302.010	1000.0	-1.0	1604.0	1357.0	-1.0	2229.0	997.0	-1.0	1589.0	1651.0	-1.0	2549.0	1246.0	-1.0	2172.0	1236.0	-1.0	1828.0	1241.0	-1.0	2158.0	1896.0	-1.0	3056.0	980.0	-1.0	1520.0	1690.0	-1.0	2558.0	1321.0	-1.0	2091.0	1252.0	-1.0	1890.0	1571.0	-1.0	2861.0	1603.0	-1.0	2546.0	542.0	-1.0	941.0	1022.0	-1.0	1466.0	
302.509	1000.0	-1.0	1604.0	1358.0	-1.0	2233.0	997.0	-1.0	1591.0	1651.0	-1.0	2548.0	1246.0	-1.0	2171.0	1236.0	-1.0	1827.0	1242.0	-1.0	2159.0	1896.0	-1.0	3056.0	982.0	-1.0	1523.0	1691.0	-1.0	2561.0	1321.0	-1.0	2094.0	1252.0	-1.0	1891.0	1572.0	-1.0	2866.0	1604.0	-1.0	2550.0	542.0	-1.0	941.0	1024.0	-1.0	1467.0	
303.008	1001.0	-1.0	1607.0	1361.0	-1.0	2241.0	999.0	-1.0	1593.0	1654.0	-1.0	2557.0	1247.0	-1.0	2176.0	1239.0	-1.0	1835.0	1243.0	-1.0	2161.0	1901.0	-1.0	3061.0	983.0	-1.0	1525.0	1695.0	-1.0	2569.0	1324.0	-1.0	2100.0	1255.0	-1.0	1898.0	1574.0	-1.0	2872.0	1606.0	-1.0	2557.0	543.0	-1.0	943.0	1025.0	-1.0	1472.0	
303.507	999.0	-1.0	1608.0	1362.0	-1.0	2245.0	1001.0	-1.0	1595.0	1654.0	-1.0	2559.0	1248.0	-1.0	2176.0	1240.0	-1.0	1836.0	1243.0	-1.0	2161.0	1903.0	-1.0	3065.0	984.0	-1.0	1529.0	1697.0	-1.0	2572.0	1327.0	-1.0	2103.0	1257.0	-1.0	1904.0	1575.0	-1.0	2877.0	1607.0	-1.0	2562.0	543.0	-1.0	944.0	1026.0	-1.0	1476.0	
304.006	1001.0	-1.0	1610.0	1364.0	-1.0	2250.0	1001.0	-1.0	1598.0	1656.0	-1.0	2565.0	1249.0	-1.0	2176.0	1240.0	-1.0	1835.0	1244.0	-1.0	2161.0	1906.0	-1.0	3071.0	986.0	-1.0	1530.0	1699.0	-1.0	2575.0	1327.0	-1.0	2105.0	1257.0	-1.0	1904.0	1575.0	-1.0	2877.0	1606.0	-1.0	2562.0	544.0	-1.0	944.0	1024.0	-1.0	1477.0	
304.505	1001.0	-1.0	1612.0	1365.0	-1.0	2253.0	1003.0	-1.0	1597.0	1657.0	-1.0	2568.0	1249.0	-1.0	2177.0	1242.0	-1.0	1839.0	1245.0	-1.0	2162.0	1909.0	-1.0	3075.0	987.0	-1.0	1535.0	1702.0	-1.0	2581.0	1329.0	-1.0	2108.0	1258.0	-1.0	1910.0	1578.0	-1.0	2882.0	1607.0	-1.0	2568.0	543.0	-1.0	945.0	1025.0	-1.0	1482.0	
305.004	1002.0	-1.0	1611.0	1365.0	-1.0	2251.0	1002.0	-1.0	1598.0	1658.0	-1.0	2566.0	1250.0	-1.0	2175.0	1242.0	-1.0	1838.0	1245.0	-1.0	2162.0	1912.0	-1.0	3084.0	987.0	-1.0	1534.0	1703.0	-1.0	2582.0	1328.0	-1.0	2109.0	1259.0	-1.0	1910.0	1576.0	-1.0	2881.0	1607.0	-1.0	2569.0	544.0	-1.0	947.0	1028.0	-1.0	1487.0	
305.503	999.0	-1.0	1605.0	1362.0	-1.0	2246.0	999.0	-1.0	1593.0	1656.0	-1.0	2564.0	1248.0	-1.0	2176.0	1245.0	-1.0	1847.0	1244.0	-1.0	2157.0	1912.0	-1.0	3080.0	986.0	-1.0	1535.0	1704.0	-1.0	2583.0	1331.0	-1.0	2114.0	1260.0	-1.0	1915.0	1579.0	-1.0	2890.0	1611.0	-1.0	2582.0	544.0	-1.0	950.0	1040.0	-1.0	1506.0	
306.002	995.0	-1.0	1599.0	1360.0	-1.0	2239.0	997.0	-1.0	1586.0	1654.0	-1.0	2560.0	1249.0	-1.0	2177.0	1249.0	-1.0	1855.0	1244.0	-1.0	2158.0	1911.0	-1.0	3081.0	988.0	-1.0	1539.0	1707.0	-1.0	2588.0	1333.0	-1.0	2120.0	1262.0	-1.0	1918.0	1583.0	-1.0	2898.0	1616.0	-1.0	2595.0	545.0	-1.0	952.0	1048.0	-1.0	1522.0	
306.501	994.0	-1.0	1599.0	1360.0	-1.0	2246.0	995.0	-1.0	1580.0	1654.0	-1.0	2559.0	1245.0	-1.0	2170.0	1249.0	-1.0	1855.0	1242.0	-1.0	2152.0	1898.0	-1.0	3048.0	987.0	-1.0	1533.0	1698.0	-1.0	2560.0	1331.0	-1.0	2115.0	1258.0	-1.0	1909.0	1583.0	-1.0	2893.0	1621.0	-1.0	2606.0	547.0	-1.0	956.0	1057.0	-1.0	1538.0	
307.000	989.0	-1.0	1591.0	1352.0	-1.0	2233.0	989.0	-1.0	1566.0	1650.0	-1.0	2545.0	1244.0	-1.0	2165.0	1250.0	-1.0	1858.0	1236.0	-1.0	2142.0	1883.0	-1.0	3017.0	982.0	-1.0	1526.0	1682.0	-1.0	2525.0	1329.0	-1.0	2112.0	1250.0	-1.0	1890.0	1582.0	-1.0	2891.0	1637.0	-1.0	2644.0	552.0	-1.0	968.0	1080.0	-1.0	1596.0	
307.499	984.0	-1.0	1580.0	1347.0	-1.0	2210.0	985.0	-1.0	1553.0	1643.0	-1.0	2529.0	1240.0	-1.0	2157.0	1248.0	-1.0	1857.0	1234.0	-1.0	2134.0	1866.0	-1.0	2983.0	980.0	-1.0	1519.0	1665.0	-1.0	2495.0	1325.0	-1.0	2105.0	1239.0	-1.0	1867.0	1582.0	-1.0	2888.0	1650.0	-1.0	2672.0	557.0	-1.0	979.0	1104.0	-1.0	1648.0	
307.998	983.0	-1.0	1574.0	1343.0	-1.0	2200.0	982.0	-1.0	1549.0	1644.0	-1.0	2529.0	1240.0	-1.0	2153.0	1248.0	-1.0	1858.0	1232.0	-1.0	2132.0	1856.0	-1.0	2958.0	978.0	-1.0	1515.0	1654.0	-1.0	2471.0	1324.0	-1.0	2099.0	1231.0	-1.0	1852.0	1580.0	-1.0	2882.0	1660.0	-1.0	2686.0	559.0	-1.0	985.0	1120.0	-1.0	1681.0	
308.498	981.0	-1.0	1570.0	1340.0	-1.0	2195.0	981.0	-1.0	1546.0	1646.0	-1.0	2531.0	1241.0	-1.0	2154.0	1253.0	-1.0	1867.0	1233.0	-1.0	2136.0	1854.0	-1.0	2959.0	979.0	-1.0	1517.0	1655.0	-1.0	2476.0	1324.0	-1.0	2101.0	1231.0	-1.0	1851.0	1584.0	-1.0	2887.0	1664.0	-1.0	2696.0	559.0	-1.0	983.0	1127.0	-1.0	1693.0	
308.997	980.0	-1.0	1567.0	1338.0	-1.0	2188.0	980.0	-1.0	1542.0	1643.0	-1.0	2527.0	1242.0	-1.0	2154.0	1255.0	-1.0	1872.0	1236.0	-1.0	2139.0	1861.0	-1.0	2981.0	980.0	-1.0	1520.0	1661.0	-1.0	2495.0	1325.0	-1.0	2102.0	1233.0	-1.0	1855.0	1586.0	-1.0	2893.0	1663.0	-1.0	2693.0	559.0	-1.0	978.0	1123.0	-1.0	1682.0	
309.497	979.0	-1.0	1563.0	1334.0	-1.0	2177.0	980.0	-1.0	1538.0	1642.0	-1.0	2519.0	1241.0	-1.0	2151.0	1256.0	-1.0	1872.0	1239.0	-1.0	2141.0	1872.0	-1.0	3014.0	982.0	-1.0	1523.0	1668.0	-1.0	2513.0	1326.0	-1.0	2100.0	1235.0	-1.0	1858.0	1588.0	-1.0	2892.0	1659.0	-1.0	2683.0	556.0	-1.0	975.0	1114.0	-1.0	1662.0	
309.996	980.0	-1.0	1561.0	1331.0	-1.0	2170.0	979.0	-1.0	1537.0	1641.0	-1.0	2520.0	1241.0	-1.0	2148.0	1256.0	-1.0	1872.0	1238.0	-1.0	2139.0	1875.0	-1.0	3021.0	983.0	-1.0	1521.0	1668.0	-1.0	2515.0	1324.0	-1.0	2097.0	1234.0	-1.0	1857.0	1588.0	-1.0	2890.0	1654.0	-1.0	2673.0	554.0	-1.0	972.0	1106.0	-1.0	1639.0	
310.495	979.0	-1.0	1558.0	1329.0	-1.0	2166.0	979.0	-1.0	1536.0	1641.0	-1.0	2519.0	1240.0	-1.0	2145.0	1257.0	-1.0	1871.0	1238.0	-1.0	2137.0	1872.0	-1.0	3018.0	983.0	-1.0	1522.0	1668.0	-1.0	2517.0	1324.0	-1.0	2098.0	1234.0	-1.0	1857.0	1588.0	-1.0	2892.0	1652.0	-1.0	2673.0	556.0	-1.0	971.0	1099.0	-1.0	1627.0	
310.994	978.0	-1.0	1556.0	1326.0	-1.0	2160.0	979.0	-1.0	1532.0	1638.0	-1.0	2512.0	1240.0	-1.0	2143.0	1254.0	-1.0	1867.0	1236.0	-1.0	2135.0	1875.0	-1.0	3026.0	983.0	-1.0	1523.0	1670.0	-1.0	2525.0	1326.0	-1.0	2096.0	1235.0	-1.0	1858.0	1588.0	-1.0	2889.0	1650.0	-1.0	2669.0	555.0	-1.0	969.0	1092.0	-1.0	1610.0	
311.493	978.0	-1.0	1555.0	1324.0	-1.0	2159.0	979.0	-1.0	1533.0	1638.0	-1.0	2513.0	1241.0	-1.0	2140.0	1254.0	-1.0	1865.0	1238.0	-1.0	2136.0	1882.0	-1.0	3045.0	985.0	-1.0	1524.0	1676.0	-1.0	2535.0	1325.0	-1.0	2095.0	1235.0	-1.0	1858.0	1589.0	-1.0	2883.0	1645.0	-1.0	2658.0	554.0	-1.0	968.0	1083.0	-1.0	1590.0	
311.992	978.0	-1.0	1556.0	1324.0	-1.0	2157.0	980.0	-1.0	1531.0	1637.0	-1.0	2513.0	1242.0	-1.0	2141.0	1255.0	-1.0	1868.0	1239.0	-1.0	2138.0	1888.0	-1.0	3059.0	986.0	-1.0	1527.0	1680.0	-1.0	2548.0	1327.0	-1.0	2099.0	1237.0	-1.0	1862.0	1591.0	-1.0	2885.0	1643.0	-1.0	2657.0	554.0	-1.0	967.0	1079.0	-1.0	1581.0	
312.491	978.0	-1.0	1555.0	1324.0	-1.0	2157.0	980.0	-1.0	1531.0	1636.0	-1.0	2506.0	1243.0	-1.0	2143.0	1255.0	-1.0	1868.0	1240.0	-1.0	2138.0	1894.0	-1.0	3074.0	988.0	-1.0	1530.0	1686.0	-1.0	2557.0	1330.0	-1.0	2100.0	1237.0	-1.0	1866.0	1590.0	-1.0	2883.0	1642.0	-1.0	2654.0	553.0	-1.0	966.0	1076.0	-1.0	1572.0	
312.990	979.0	-1.0	1558.0	1324.0	-1.0	2160.0	981.0	-1.0	1531.0	1636.0	-1.0	2512.0	1246.0	-1.0	2149.0	1259.0	-1.0	1875.0	1242.0	-1.0	2143.0	1902.0	-1.0	3095.0	989.0	-1.0	1534.0	1692.0	-1.0	2569.0	1331.0	-1.0	2104.0	1240.0	-1.0	1870.0	1592.0	-1.0	2880.0	1640.0	-1.0	2650.0	554.0	-1.0	965.0	1072.0	-1.0	1565.0	
313.489	980.0	-1.0	1557.0	1324.0	-1.0	2160.0	981.0	-1.0	1532.0	1636.0	-1.0	2510.0	1246.0	-1.0	2152.0	1261.0	-1.0	1879.0	1244.0	-1.0	2147.0	1909.0	-1.0	3110.0	990.0	-1.0	1537.0	1697.0	-1.0	2580.0	1334.0	-1.0	2107.0	1242.0	-1.0	1874.0	1592.0	-1.0	2881.0	1639.0	-1.0	2650.0	553.0	-1.0	965.0	1073.0	-1.0	1563.0	
313.988	980.0	-1.0	1558.0	1323.0	-1.0	2160.0	981.0	-1.0	1532.0	1636.0	-1.0	2506.0	1248.0	-1.0	2151.0	1261.0	-1.0	1877.0	1245.0	-1.0	2150.0	1916.0	-1.0	3124.0	993.0	-1.0	1537.0	1699.0	-1.0	2586.0	1334.0	-1.0	2107.0	1243.0	-1.0	1874.0	1593.0	-1.0	2880.0	1637.0	-1.0	2646.0	553.0	-1.0	964.0	1071.0	-1.0	1560.0	
314.487	981.0	-1.0	1559.0	1324.0	-1.0	2160.0	981.0	-1.0	1532.0	1636.0	-1.0	2507.0	1249.0	-1.0	2157.0	1263.0	-1.0	1882.0	1248.0	-1.0	2153.0	1923.0	-1.0	3138.0	994.0	-1.0	1541.0	1705.0	-1.0	2596.0	1336.0	-1.0	2112.0	1244.0	-1.0	1878.0	1595.0	-1.0	2886.0	1637.0	-1.0	2651.0	554.0	-1.0	963.0	1074.0	-1.0	1563.0	
314.986	981.0	-1.0	1560.0	1324.0	-1.0	2159.0	981.0	-1.0	1532.0	1635.0	-1.0	2503.0	1250.0	-1.0	2159.0	1264.0	-1.0	1884.0	1249.0	-1.0	2157.0	1929.0	-1.0	3149.0	996.0	-1.0	1543.0	1709.0	-1.0	2601.0	1337.0	-1.0	2112.0	1245.0	-1.0	1879.0	1596.0	-1.0	2886.0	1638.0	-1.0	2650.0	553.0	-1.0	962.0	1074.0	-1.0	1564.0	
315.485	981.0	-1.0	1562.0	1325.0	-1.0	2162.0	983.0	-1.0	1534.0	1637.0	-1.0	2509.0	1253.0	-1.0	2166.0	1267.0	-1.0	1893.0	1252.0	-1.0	2161.0	1935.0	-1.0	3162.0	998.0	-1.0	1548.0	1714.0	-1.0	2612.0	1339.0	-1.0	2118.0	1248.0	-1.0	1886.0	1598.0	-1.0	2890.0	1639.0	-1.0	2655.0	554.0	-1.0	964.0	1078.0	-1.0	1567.0	
315.984	982.0	-1.0	1563.0	1326.0	-1.0	2163.0	982.0	-1.0	1535.0	1638.0	-1.0	2510.0	1254.0	-1.0	2168.0	1270.0	-1.0	1896.0	1253.0	-1.0	2165.0	1942.0	-1.0	3175.0	999.0	-1.0	1550.0	1718.0	-1.0	2618.0	1341.0	-1.0	2121.0	1250.0	-1.0	1889.0	1600.0	-1.0	2892.0	1642.0	-1.0	2657.0	553.0	-1.0	964.0	1079.0	-1.0	1568.0	
316.483	982.0	-1.0	1568.0	1328.0	-1.0	2168.0	984.0	-1.0	1537.0	1642.0	-1.0	2519.0	1257.0	-1.0	2172.0	1273.0	-1.0	1903.0	1255.0	-1.0	2169.0	1951.0	-1.0	3190.0	999.0	-1.0	1552.0	1721.0	-1.0	2625.0	1343.0	-1.0	2121.0	1251.0	-1.0	1890.0	1598.0	-1.0	2892.0	1641.0	-1.0	2655.0	554.0	-1.0	964.0	1080.0	-1.0	1568.0	
316.982	982.0	-1.0	1567.0	1329.0	-1.0	2168.0	985.0	-1.0	1539.0	1642.0	-1.0	2522.0	1257.0	-1.0	2174.0	1276.0	-1.0	1907.0	1255.0	-1.0	2170.0	1955.0	-1.0	3202.0	1001.0	-1.0	1553.0	1726.0	-1.0	2631.0	1343.0	-1.0	2123.0	1252.0	-1.0	1892.0	1600.0	-1.0	2895.0	1643.0	-1.0	2657.0	554.0	-1.0	965.0	1081.0	-1.0	1570.0	
317.481	983.0	-1.0	1570.0	1330.0	-1.0	2168.0	985.0	-1.0	1539.0	1643.0	-1.0	2521.0	1257.0	-1.0	2173.0	1276.0	-1.0	1904.0	1255.0	-1.0	2168.0	1959.0	-1.0	3210.0	1002.0	-1.0	1554.0	1727.0	-1.0	2633.0	1343.0	-1.0	2121.0	1252.0	-1.0	1891.0	1600.0	-1.0	2893.0	1642.0	-1.0	2655.0	555.0	-1.0	965.0	1081.0	-1.0	1568.0	
317.980	983.0	-1.0	1569.0	1330.0	-1.0	2170.0	985.0	-1.0	1540.0	1644.0	-1.0	2522.0	1258.0	-1.0	2173.0	1277.0	-1.0	1907.0	1254.0	-1.0	2168.0	1963.0	-1.0	3215.0	1003.0	-1.0	1555.0	1729.0	-1.0	2637.0	1344.0	-1.0	2124.0	1253.0	-1.0	1895.0	1602.0	-1.0	2899.0	1645.0	-1.0	2661.0	555.0	-1.0	967.0	1082.0	-1.0	1570.0	
318.479	982.0	-1.0	1569.0	1329.0	-1.0	2168.0	984.0	-1.0	1538.0	1642.0	-1.0	2518.0	1257.0	-1.0	2169.0	1275.0	-1.0	1904.0	1254.0	-1.0	2165.0	1963.0	-1.0	3216.0	1002.0	-1.0	1553.0	1729.0	-1.0	2637.0	1345.0	-1.0	2122.0	1252.0	-1.0	1893.0	1603.0	-1.0	2897.0	1644.0	-1.0	2659.0	555.0	-1.0	967.0	1082.0	-1.0	1568.0	
318.978	982.0	-1.0	1571.0	1330.0	-1.0	2169.0	984.0	-1.0	1538.0	1642.0	-1.0	2523.0	1257.0	-1.0	2166.0	1275.0	-1.0	1902.0	1253.0	-1.0	2163.0	1965.0	-1.0	3219.0	1001.0	-1.0	1551.0	1728.0	-1.0	2632.0	1344.0	-1.0	2119.0	1252.0	-1.0	1891.0	1602.0	-1.0	2891.0	1643.0	-1.0	2649.0	556.0	-1.0	966.0	1080.0	-1.0	1564.0	
319.478	982.0	-1.0	1570.0	1330.0	-1.0	2169.0	983.0	-1.0	1537.0	1642.0	-1.0	2520.0	1254.0	-1.0	2162.0	1274.0	-1.0	1900.0	1253.0	-1.0	2158.0	1964.0	-1.0	3217.0	1001.0	-1.0	1548.0	1726.0	-1.0	2630.0	1344.0	-1.0	2116.0	1253.0	-1.0	1890.0	1602.0	-1.0	2889.0	1644.0	-1.0	2650.0	554.0	-1.0	966.0	1082.0	-1.0	1564.0	
319.977	979.0	-1.0	1567.0	1328.0	-1.0	2164.0	983.0	-1.0	1535.0	1638.0	-1.0	2512.0	1253.0	-1.0	2154.0	1270.0	-1.0	1891.0	1250.0	-1.0	2151.0	1962.0	-1.0	3208.0	999.0	-1.0	1545.0	1725.0	-1.0	2623.0	1342.0	-1.0	2110.0	1250.0	-1.0	1885.0	1602.0	-1.0	2885.0	1644.0	-1.0	2642.0	555.0	-1.0	965.0	1080.0	-1.0	1561.0	
320.476	979.0	-1.0	1567.0	1328.0	-1.0	2163.0	983.0	-1.0	1533.0	1639.0	-1.0	2512.0	1252.0	-1.0	2147.0	1269.0	-1.0	1884.0	1248.0	-1.0	2146.0	1960.0	-1.0	3204.0	997.0	-1.0	1538.0	1721.0	-1.0	2615.0	1341.0	-1.0	2104.0	1248.0	-1.0	1879.0	1601.0	-1.0	2874.0	1640.0	-1.0	2630.0	555.0	-1.0	962.0	1078.0	-1.0	1555.0	
320.976	981.0	-1.0	1565.0	1327.0	-1.0	2162.0	983.0	-1.0	1529.0	1638.0	-1.0	2506.0	1250.0	-1.0	2140.0	1266.0	-1.0	1877.0	1245.0	-1.0	2138.0	1957.0	-1.0	3201.0	996.0	-1.0	1534.0	1719.0	-1.0	2610.0	1339.0	-1.0	2099.0	1248.0	-1.0	1876.0	1602.0	-1.0	2872.0	1641.0	-1.0	2627.0	555.0	-1.0	960.0	1078.0	-1.0	1555.0	
321.475	981.0	-1.0	1561.0	1327.0	-1.0	2157.0	982.0	-1.0	1527.0	1634.0	-1.0	2495.0	1246.0	-1.0	2133.0	1262.0	-1.0	1868.0	1244.0	-1.0	2131.0	1956.0	-1.0	3195.0	993.0	-1.0	1529.0	1715.0	-1.0	2601.0	1338.0	-1.0	2093.0	1247.0	-1.0	1873.0	1603.0	-1.0	2867.0	1640.0	-1.0	2621.0	555.0	-1.0	959.0	1077.0	-1.0	1553.0	
321.974	980.0	-1.0	1561.0	1327.0	-1.0	2157.0	983.0	-1.0	1525.0	1635.0	-1.0	2493.0	1246.0	-1.0	2127.0	1262.0	-1.0	1864.0	1243.0	-1.0	2128.0	1957.0	-1.0	3195.0	993.0	-1.0	1525.0	1714.0	-1.0	2597.0	1338.0	-1.0	2088.0	1246.0	-1.0	1869.0	1602.0	-1.0	2860.0	1638.0	-1.0	2613.0	555.0	-1.0	959.0	1077.0	-1.0	1550.0	
322.473	981.0	-1.0	1560.0	1327.0	-1.0	2155.0	984.0	-1.0	1522.0	1633.0	-1.0	2490.0	1246.0	-1.0	2124.0	1261.0	-1.0	1861.0	1241.0	-1.0	2125.0	1958.0	-1.0	3197.0	993.0	-1.0	1523.0	1715.0	-1.0	2597.0	1337.0	-1.0	2086.0	1245.0	-1.0	1868.0	1604.0	-1.0	2858.0	1638.0	-1.0	2613.0	555.0	-1.0	958.0	1077.0	-1.0	1553.0	
322.973	981.0	-1.0	1558.0	1326.0	-1.0	2151.0	983.0	-1.0	1519.0	1630.0	-1.0	2479.0	1245.0	-1.0	2120.0	1257.0	-1.0	1854.0	1241.0	-1.0	2120.0	1960.0	-1.0	3200.0	992.0	-1.0	1521.0	1714.0	-1.0	2596.0	1337.0	-1.0	2083.0	1244.0	-1.0	1865.0	1604.0	-1.0	2856.0	1636.0	-1.0	2609.0	555.0	-1.0	958.0	1077.0	-1.0	1552.0	
323.472	982.0	-1.0	1557.0	1327.0	-1.0	2150.0	984.0	-1.0	1518.0	1629.0	-1.0	2478.0	1244.0	-1.0	2115.0	1258.0	-1.0	1851.0	1241.0	-1.0	2120.0	1964.0	-1.0	3205.0	990.0	-1.0	1521.0	1714.0	-1.0	2593.0	1337.0	-1.0	2078.0	1243.0	-1.0	1863.0	1602.0	-1.0	2849.0	1634.0	-1.0	2600.0	555.0	-1.0	958.0	1076.0	-1.0	1549.0	
323.971	983.0	-1.0	1556.0	1326.0	-1.0	2148.0	985.0	-1.0	1517.0	1628.0	-1.0	2475.0	1245.0	-1.0	2115.0	1257.0	-1.0	1851.0	1240.0	-1.0	2117.0	1967.0	-1.0	3210.0	992.0	-1.0	1519.0	1715.0	-1.0	2596.0	1337.0	-1.0	2079.0	1244.0	-1.0	1862.0	1604.0	-1.0	2849.0	1634.0	-1.0	2601.0	555.0	-1.0	958.0	1078.0	-1.0	1552.0	
324.470	984.0	-1.0	1554.0	1324.0	-1.0	2145.0	984.0	-1.0	1515.0	1626.0	-1.0	2463.0	1244.0	-1.0	2110.0	1256.0	-1.0	1844.0	1241.0	-1.0	2115.0	1968.0	-1.0	3212.0	991.0	-1.0	1518.0	1715.0	-1.0	2594.0	1338.0	-1.0	2076.0	1244.0	-1.0	1860.0	1605.0	-1.0	2847.0	1632.0	-1.0	2598.0	556.0	-1.0	957.0	1077.0	-1.0	1551.0	
324.969	983.0	-1.0	1554.0	1325.0	-1.0	2145.0	985.0	-1.0	1516.0	1625.0	-1.0	2464.0	1246.0	-1.0	2110.0	1257.0	-1.0	1849.0	1240.0	-1.0	2115.0	1972.0	-1.0	3219.0	993.0	-1.0	1520.0	1718.0	-1.0	2599.0	1339.0	-1.0	2079.0	1245.0	-1.0	1863.0	1608.0	-1.0	2847.0	1632.0	-1.0	2599.0	557.0	-1.0	958.0	1077.0	-1.0	1552.0	
325.468	983.0	-1.0	1554.0	1325.0	-1.0	2144.0	986.0	-1.0	1514.0	1623.0	-1.0	2461.0	1245.0	-1.0	2109.0	1258.0	-1.0	1850.0	1240.0	-1.0	2112.0	1976.0	-1.0	3225.0	993.0	-1.0	1519.0	1719.0	-1.0	2601.0	1341.0	-1.0	2078.0	1246.0	-1.0	1863.0	1608.0	-1.0	2847.0	1632.0	-1.0	2600.0	557.0	-1.0	957.0	1076.0	-1.0	1553.0	
325.967	983.0	-1.0	1554.0	1325.0	-1.0	2146.0	987.0	-1.0	1514.0	1624.0	-1.0	2459.0	1244.0	-1.0	2106.0	1256.0	-1.0	1846.0	1240.0	-1.0	2108.0	1979.0	-1.0	3223.0	994.0	-1.0	1518.0	1720.0	-1.0	2598.0	1340.0	-1.0	2075.0	1245.0	-1.0	1858.0	1608.0	-1.0	2843.0	1630.0	-1.0	2591.0	555.0	-1.0	955.0	1075.0	-1.0	1547.0	
326.466	984.0	-1.0	1554.0	1326.0	-1.0	2149.0	987.0	-1.0	1517.0	1626.0	-1.0	2464.0	1244.0	-1.0	2105.0	1256.0	-1.0	1844.0	1239.0	-1.0	2107.0	1979.0	-1.0	3220.0	994.0	-1.0	1518.0	1721.0	-1.0	2596.0	1340.0	-1.0	2073.0	1244.0	-1.0	1858.0	1609.0	-1.0	2843.0	1627.0	-1.0	2590.0	553.0	-1.0	952.0	1072.0	-1.0	1544.0	
326.966	985.0	-1.0	1556.0	1331.0	-1.0	2156.0	990.0	-1.0	1520.0	1626.0	-1.0	2467.0	1245.0	-1.0	2104.0	1254.0	-1.0	1841.0	1237.0	-1.0	2104.0	1977.0	-1.0	3207.0	993.0	-1.0	1517.0	1718.0	-1.0	2590.0	1342.0	-1.0	2071.0	1244.0	-1.0	1856.0	1608.0	-1.0	2839.0	1623.0	-1.0	2585.0	554.0	-1.0	949.0	1067.0	-1.0	1536.0	
327.465	987.0	-1.0	1558.0	1335.0	-1.0	2164.0	992.0	-1.0	1525.0	1630.0	-1.0	2475.0	1245.0	-1.0	2102.0	1253.0	-1.0	1834.0	1238.0	-1.0	2101.0	1977.0	-1.0	3197.0	994.0	-1.0	1514.0	1715.0	-1.0	2579.0	1341.0	-1.0	2067.0	1242.0	-1.0	1851.0	1607.0	-1.0	2834.0	1620.0	-1.0	2574.0	553.0	-1.0	946.0	1062.0	-1.0	1528.0	
327.964	988.0	-1.0	1558.0	1338.0	-1.0	2172.0	995.0	-1.0	1529.0	1632.0	-1.0	2480.0	1244.0	-1.0	2098.0	1250.0	-1.0	1829.0	1234.0	-1.0	2091.0	1968.0	-1.0	3175.0	993.0	-1.0	1509.0	1707.0	-1.0	2565.0	1340.0	-1.0	2062.0	1241.0	-1.0	1850.0	1609.0	-1.0	2834.0	1618.0	-1.0	2571.0	551.0	-1.0	945.0	1061.0	-1.0	1525.0	
328.463	990.0	-1.0	1559.0	1340.0	-1.0	2175.0	996.0	-1.0	1529.0	1632.0	-1.0	2477.0	1242.0	-1.0	2092.0	1247.0	-1.0	1822.0	1232.0	-1.0	2083.0	1960.0	-1.0	3156.0	991.0	-1.0	1505.0	1703.0	-1.0	2554.0	1338.0	-1.0	2057.0	1240.0	-1.0	1846.0	1609.0	-1.0	2830.0	1616.0	-1.0	2565.0	551.0	-1.0	943.0	1057.0	-1.0	1520.0	
328.963	989.0	-1.0	1559.0	1343.0	-1.0	2179.0	999.0	-1.0	1533.0	1635.0	-1.0	2484.0	1242.0	-1.0	2093.0	1247.0	-1.0	1823.0	1231.0	-1.0	2082.0	1961.0	-1.0	3154.0	991.0	-1.0	1505.0	1702.0	-1.0	2550.0	1339.0	-1.0	2054.0	1242.0	-1.0	1849.0	1611.0	-1.0	2827.0	1616.0	-1.0	2561.0	552.0	-1.0	942.0	1055.0	-1.0	1516.0	
329.462	991.0	-1.0	1561.0	1344.0	-1.0	2183.0	1000.0	-1.0	1533.0	1637.0	-1.0	2484.0	1243.0	-1.0	2093.0	1247.0	-1.0	1822.0	1230.0	-1.0	2080.0	1960.0	-1.0	3152.0	991.0	-1.0	1504.0	1702.0	-1.0	2549.0	1338.0	-1.0	2053.0	1242.0	-1.0	1851.0	1611.0	-1.0	2828.0	1615.0	-1.0	2560.0	552.0	-1.0	942.0	1055.0	-1.0	1515.0	
329.961	993.0	-1.0	1561.0	1346.0	-1.0	2184.0	1001.0	-1.0	1535.0	1638.0	-1.0	2483.0	1244.0	-1.0	2094.0	1246.0	-1.0	1817.0	1230.0	-1.0	2080.0	1962.0	-1.0	3153.0	992.0	-1.0	1503.0	1702.0	-1.0	2548.0	1339.0	-1.0	2050.0	1242.0	-1.0	1850.0	1613.0	-1.0	2828.0	1614.0	-1.0	2556.0	552.0	-1.0	939.0	1053.0	-1.0	1512.0	
330.460	994.0	-1.0	1563.0	1348.0	-1.0	2190.0	1003.0	-1.0	1538.0	1640.0	-1.0	2487.0	1245.0	-1.0	2097.0	1249.0	-1.0	1820.0	1232.0	-1.0	2084.0	1966.0	-1.0	3162.0	993.0	-1.0	1507.0	1704.0	-1.0	2556.0	1341.0	-1.0	2055.0	1245.0	-1.0	1855.0	1615.0	-1.0	2834.0	1616.0	-1.0	2561.0	553.0	-1.0	941.0	1054.0	-1.0	1515.0	
330.959	993.0	-1.0	1564.0	1351.0	-1.0	2193.0	1005.0	-1.0	1539.0	1640.0	-1.0	2485.0	1246.0	-1.0	2100.0	1249.0	-1.0	1820.0	1234.0	-1.0	2087.0	1971.0	-1.0	3170.0	993.0	-1.0	1509.0	1708.0	-1.0	2561.0	1343.0	-1.0	2057.0	1245.0	-1.0	1857.0	1617.0	-1.0	2836.0	1617.0	-1.0	2562.0	553.0	-1.0	942.0	1055.0	-1.0	1516.0	
331.458	995.0	-1.0	1567.0	1354.0	-1.0	2199.0	1007.0	-1.0	1543.0	1642.0	-1.0	2495.0	1250.0	-1.0	2106.0	1252.0	-1.0	1824.0	1235.0	-1.0	2094.0	1977.0	-1.0	3186.0	995.0	-1.0	1514.0	1711.0	-1.0	2568.0	1346.0	-1.0	2061.0	1247.0	-1.0	1861.0	1620.0	-1.0	2839.0	1619.0	-1.0	2564.0	552.0	-1.0	943.0	1054.0	-1.0	1516.0	
331.957	996.0	-1.0	1570.0	1357.0	-1.0	2203.0	1009.0	-1.0	1545.0	1645.0	-1.0	2497.0	1251.0	-1.0	2109.0	1254.0	-1.0	1826.0	1237.0	-1.0	2097.0	1981.0	-1.0	3194.0	998.0	-1.0	1519.0	1716.0	-1.0	2576.0	1348.0	-1.0	2064.0	1249.0	-1.0	1865.0	1622.0	-1.0	2844.0	1619.0	-1.0	2568.0	553.0	-1.0	943.0	1055.0	-1.0	1518.0	
332.456	997.0	-1.0	1572.0	1358.0	-1.0	2206.0	1010.0	-1.0	1547.0	1646.0	-1.0	2496.0	1252.0	-1.0	2111.0	1254.0	-1.0	1825.0	1239.0	-1.0	2101.0	1987.0	-1.0	3203.0	1000.0	-1.0	1522.0	1719.0	-1.0	2581.0	1348.0	-1.0	2065.0	1251.0	-1.0	1865.0	1623.0	-1.0	2844.0	1621.0	-1.0	2565.0	553.0	-1.0	944.0	1055.0	-1.0	1516.0	
332.956	999.0	-1.0	1574.0	1362.0	-1.0	2210.0	1012.0	-1.0	1549.0	1648.0	-1.0	2500.0	1254.0	-1.0	2115.0	1256.0	-1.0	1828.0	1241.0	-1.0	2102.0	1991.0	-1.0	3211.0	1001.0	-1.0	1524.0	1722.0	-1.0	2588.0	1352.0	-1.0	2068.0	1252.0	-1.0	1868.0	1624.0	-1.0	2847.0	1621.0	-1.0	2568.0	554.0	-1.0	945.0	1055.0	-1.0	1519.0	
333.455	1001.0	-1.0	1575.0	1363.0	-1.0	2213.0	1011.0	-1.0	1550.0	1648.0	-1.0	2497.0	1255.0	-1.0	2115.0	1256.0	-1.0	1826.0	1241.0	-1.0	2102.0	1994.0	-1.0	3215.0	1003.0	-1.0	1526.0	1724.0	-1.0	2590.0	1352.0	-1.0	2068.0	1253.0	-1.0	1868.0	1625.0	-1.0	2846.0	1620.0	-1.0	2566.0	553.0	-1.0	943.0	1055.0	-1.0	1517.0	
333.954	1000.0	-1.0	1577.0	1366.0	-1.0	2218.0	1014.0	-1.0	1552.0	1649.0	-1.0	2503.0	1257.0	-1.0	2119.0	1259.0	-1.0	1833.0	1240.0	-1.0	2103.0	1999.0	-1.0	3221.0	1003.0	-1.0	1528.0	1726.0	-1.0	2596.0	1354.0	-1.0	2073.0	1255.0	-1.0	1872.0	1626.0	-1.0	2850.0	1622.0	-1.0	2572.0	553.0	-1.0	942.0	1057.0	-1.0	1519.0	
334.453	1002.0	-1.0	1578.0	1367.0	-1.0	2220.0	1013.0	-1.0	1554.0	1649.0	-1.0	2504.0	1257.0	-1.0	2117.0	1259.0	-1.0	1832.0	1241.0	-1.0	2101.0	1999.0	-1.0	3219.0	1003.0	-1.0	1529.0	1728.0	-1.0	2597.0	1354.0	-1.0	2072.0	1255.0	-1.0	1872.0	1627.0	-1.0	2850.0	1622.0	-1.0	2571.0	553.0	-1.0	942.0	1055.0	-1.0	1517.0	
334.952	1002.0	-1.0	1580.0	1369.0	-1.0	2226.0	1016.0	-1.0	1557.0	1653.0	-1.0	2513.0	1257.0	-1.0	2119.0	1262.0	-1.0	1837.0	1241.0	-1.0	2101.0	2000.0	-1.0	3224.0	1003.0	-1.0	1529.0	1730.0	-1.0	2599.0	1356.0	-1.0	2073.0	1257.0	-1.0	1874.0	1628.0	-1.0	2850.0	1622.0	-1.0	2572.0	554.0	-1.0	942.0	1055.0	-1.0	1516.0	
335.451	1004.0	-1.0	1581.0	1371.0	-1.0	2229.0	1016.0	-1.0	1559.0	1655.0	-1.0	2517.0	1258.0	-1.0	2119.0	1262.0	-1.0	1837.0	1241.0	-1.0	2100.0	2000.0	-1.0	3220.0	1003.0	-1.0	1528.0	1729.0	-1.0	2600.0	1356.0	-1.0	2073.0	1258.0	-1.0	1874.0	1627.0	-1.0	2849.0	1622.0	-1.0	2569.0	553.0	-1.0	942.0	1054.0	-1.0	1514.0	
335.950	1005.0	-1.0	1582.0	1373.0	-1.0	2235.0	1018.0	-1.0	1563.0	1657.0	-1.0	2523.0	1258.0	-1.0	2119.0	1263.0	-1.0	1836.0	1240.0	-1.0	2098.0	1999.0	-1.0	3215.0	1003.0	-1.0	1527.0	1729.0	-1.0	2598.0	1357.0	-1.0	2072.0	1257.0	-1.0	1871.0	1628.0	-1.0	2845.0	1621.0	-1.0	2564.0	553.0	-1.0	941.0	1052.0	-1.0	1512.0	
336.449	1006.0	-1.0	1585.0	1375.0	-1.0	2237.0	1018.0	-1.0	1564.0	1658.0	-1.0	2524.0	1257.0	-1.0	2119.0	1262.0	-1.0	1838.0	1241.0	-1.0	2099.0	1998.0	-1.0	3207.0	1003.0	-1.0	1526.0	1729.0	-1.0	2597.0	1357.0	-1.0	2072.0	1257.0	-1.0	1873.0	1629.0	-1.0	2845.0	1619.0	-1.0	2564.0	553.0	-1.0	940.0	1052.0	-1.0	1511.0	
336.948	1004.0	-1.0	1584.0	1376.0	-1.0	2239.0	1020.0	-1.0	1564.0	1658.0	-1.0	2520.0	1258.0	-1.0	2119.0	1261.0	-1.0	1833.0	1240.0	-1.0	2096.0	1994.0	-1.0	3195.0	1002.0	-1.0	1524.0	1726.0	-1.0	2590.0	1357.0	-1.0	2072.0	1256.0	-1.0	1871.0	1629.0	-1.0	2842.0	1617.0	-1.0	2557.0	553.0	-1.0	939.0	1051.0	-1.0	1509.0	
337.447	1006.0	-1.0	1584.0	1378.0	-1.0	2240.0	1020.0	-1.0	1567.0	1660.0	-1.0	2525.0	1256.0	-1.0	2119.0	1262.0	-1.0	1834.0	1238.0	-1.0	2094.0	1985.0	-1.0	3178.0	1001.0	-1.0	1522.0	1722.0	-1.0	2586.0	1357.0	-1.0	2073.0	1257.0	-1.0	1873.0	1631.0	-1.0	2845.0	1618.0	-1.0	2560.0	553.0	-1.0	939.0	1052.0	-1.0	1511.0	
337.946	1006.0	-1.0	1584.0	1378.0	-1.0	2241.0	1021.0	-1.0	1567.0	1662.0	-1.0	2524.0	1257.0	-1.0	2119.0	1260.0	-1.0	1832.0	1236.0	-1.0	2092.0	1980.0	-1.0	3162.0	1000.0	-1.0	1521.0	1718.0	-1.0	2578.0	1356.0	-1.0	2070.0	1256.0	-1.0	1870.0	1631.0	-1.0	2843.0	1617.0	-1.0	2554.0	553.0	-1.0	939.0	1052.0	-1.0	1509.0	
338.445	1008.0	-1.0	1586.0	1380.0	-1.0	2245.0	1022.0	-1.0	1571.0	1663.0	-1.0	2531.0	1257.0	-1.0	2120.0	1262.0	-1.0	1833.0	1237.0	-1.0	2095.0	1978.0	-1.0	3155.0	998.0	-1.0	1519.0	1715.0	-1.0	2571.0	1357.0	-1.0	2068.0	1256.0	-1.0	1869.0	1632.0	-1.0	2838.0	1615.0	-1.0	2546.0	553.0	-1.0	938.0	1051.0	-1.0	1505.0	
338.944	1007.0	-1.0	1587.0	1382.0	-1.0	2247.0	1024.0	-1.0	1571.0	1666.0	-1.0	2531.0	1258.0	-1.0	2122.0	1263.0	-1.0	1833.0	1237.0	-1.0	2096.0	1975.0	-1.0	3151.0	998.0	-1.0	1517.0	1713.0	-1.0	2569.0	1356.0	-1.0	2067.0	1256.0	-1.0	1868.0	1631.0	-1.0	2838.0	1615.0	-1.0	2544.0	553.0	-1.0	937.0	1052.0	-1.0	1506.0	
339.443	1009.0	-1.0	1588.0	1383.0	-1.0	2248.0	1023.0	-1.0	1572.0	1665.0	-1.0	2527.0	1258.0	-1.0	2122.0	1261.0	-1.0	1829.0	1237.0	-1.0	2097.0	1975.0	-1.0	3150.0	998.0	-1.0	1516.0	1712.0	-1.0	2565.0	1356.0	-1.0	2065.0	1255.0	-1.0	1866.0	1633.0	-1.0	2835.0	1614.0	-1.0	2537.0	552.0	-1.0	936.0	1052.0	-1.0	1505.0	
339.942	1010.0	-1.0	1591.0	1386.0	-1.0	2253.0	1024.0	-1.0	1574.0	1668.0	-1.0	2532.0	1258.0	-1.0	2125.0	1263.0	-1.0	1833.0	1238.0	-1.0	2099.0	1974.0	-1.0	3149.0	998.0	-1.0	1518.0	1713.0	-1.0	2569.0	1358.0	-1.0	2067.0	1255.0	-1.0	1868.0	1635.0	-1.0	2839.0	1615.0	-1.0	2539.0	554.0	-1.0	936.0	1053.0	-1.0	1505.0	
340.441	1010.0	-1.0	1591.0	1388.0	-1.0	2255.0	1026.0	-1.0	1575.0	1667.0	-1.0	2531.0	1259.0	-1.0	2125.0	1262.0	-1.0	1831.0	1237.0	-1.0	2099.0	1974.0	-1.0	3148.0	997.0	-1.0	1518.0	1713.0	-1.0	2569.0	1358.0	-1.0	2067.0	1255.0	-1.0	1866.0	1635.0	-1.0	2837.0	1614.0	-1.0	2535.0	553.0	-1.0	934.0	1054.0	-1.0	1506.0	
340.940	1012.0	-1.0	1593.0	1390.0	-1.0	2259.0	1026.0	-1.0	1578.0	1670.0	-1.0	2537.0	1259.0	-1.0	2128.0	1264.0	-1.0	1836.0	1239.0	-1.0	2100.0	1974.0	-1.0	3151.0	998.0	-1.0	1517.0	1717.0	-1.0	2576.0	1361.0	-1.0	2071.0	1256.0	-1.0	1868.0	1635.0	-1.0	2837.0	1616.0	-1.0	2535.0	553.0	-1.0	936.0	1056.0	-1.0	1506.0	
341.439	1011.0	-1.0	1594.0	1391.0	-1.0	2262.0	1028.0	-1.0	1579.0	1671.0	-1.0	2540.0	1260.0	-1.0	2129.0	1264.0	-1.0	1836.0	1238.0	-1.0	2098.0	1974.0	-1.0	3149.0	998.0	-1.0	1517.0	1716.0	-1.0	2577.0	1361.0	-1.0	2071.0	1256.0	-1.0	1866.0	1635.0	-1.0	2836.0	1615.0	-1.0	2534.0	554.0	-1.0	936.0	1057.0	-1.0	1506.0	
341.938	1012.0	-1.0	1597.0	1394.0	-1.0	2268.0	1029.0	-1.0	1584.0	1675.0	-1.0	2551.0	1259.0	-1.0	2130.0	1266.0	-1.0	1840.0	1239.0	-1.0	2096.0	1971.0	-1.0	3141.0	998.0	-1.0	1515.0	1716.0	-1.0	2574.0	1363.0	-1.0	2072.0	1255.0	-1.0	1864.0	1637.0	-1.0	2839.0	1616.0	-1.0	2533.0	553.0	-1.0	937.0	1057.0	-1.0	1507.0	
342.437	1014.0	-1.0	1598.0	1395.0	-1.0	2272.0	1029.0	-1.0	1587.0	1677.0	-1.0	2558.0	1259.0	-1.0	2130.0	1268.0	-1.0	1841.0	1238.0	-1.0	2095.0	1968.0	-1.0	3134.0	998.0	-1.0	1517.0	1716.0	-1.0	2572.0	1363.0	-1.0	2074.0	1256.0	-1.0	1867.0	1638.0	-1.0	2843.0	1617.0	-1.0	2538.0	554.0	-1.0	938.0	1058.0	-1.0	1511.0	
342.936	1014.0	-1.0	1600.0	1396.0	-1.0	2277.0	1031.0	-1.0	1590.0	1679.0	-1.0	2560.0	1261.0	-1.0	2132.0	1267.0	-1.0	1842.0	1237.0	-1.0	2097.0	1968.0	-1.0	3131.0	999.0	-1.0	1519.0	1714.0	-1.0	2571.0	1363.0	-1.0	2075.0	1257.0	-1.0	1868.0	1639.0	-1.0	2846.0	1617.0	-1.0	2538.0	553.0	-1.0	937.0	1059.0	-1.0	1513.0	
343.435	1014.0	-1.0	1599.0	1395.0	-1.0	2274.0	1029.0	-1.0	1588.0	1679.0	-1.0	2562.0	1261.0	-1.0	2134.0	1269.0	-1.0	1845.0	1238.0	-1.0	2099.0	1968.0	-1.0	3135.0	999.0	-1.0	1519.0	1715.0	-1.0	2572.0	1363.0	-1.0	2077.0	1258.0	-1.0	1871.0	1640.0	-1.0	2851.0	1621.0	-1.0	2549.0	554.0	-1.0	940.0	1064.0	-1.0	1526.0	
343.934	1009.0	-1.0	1592.0	1388.0	-1.0	2255.0	1024.0	-1.0	1576.0	1672.0	-1.0	2543.0	1257.0	-1.0	2129.0	1269.0	-1.0	1845.0	1237.0	-1.0	2095.0	1969.0	-1.0	3146.0	997.0	-1.0	1516.0	1718.0	-1.0	2577.0	1362.0	-1.0	2074.0	1257.0	-1.0	1868.0	1638.0	-1.0	2852.0	1622.0	-1.0	2553.0	557.0	-1.0	943.0	1071.0	-1.0	1538.0	
344.433	1006.0	-1.0	1586.0	1381.0	-1.0	2238.0	1019.0	-1.0	1567.0	1668.0	-1.0	2536.0	1257.0	-1.0	2128.0	1270.0	-1.0	1852.0	1237.0	-1.0	2097.0	1969.0	-1.0	3155.0	997.0	-1.0	1514.0	1721.0	-1.0	2583.0	1361.0	-1.0	2076.0	1257.0	-1.0	1868.0	1637.0	-1.0	2849.0	1626.0	-1.0	2558.0	557.0	-1.0	948.0	1078.0	-1.0	1548.0	
344.932	1004.0	-1.0	1584.0	1372.0	-1.0	2219.0	1014.0	-1.0	1559.0	1663.0	-1.0	2528.0	1256.0	-1.0	2127.0	1271.0	-1.0	1853.0	1235.0	-1.0	2094.0	1961.0	-1.0	3147.0	994.0	-1.0	1511.0	1720.0	-1.0	2584.0	1362.0	-1.0	2076.0	1255.0	-1.0	1861.0	1635.0	-1.0	2847.0	1629.0	-1.0	2569.0	559.0	-1.0	951.0	1083.0	-1.0	1556.0	
345.431	1003.0	-1.0	1580.0	1367.0	-1.0	2208.0	1008.0	-1.0	1550.0	1658.0	-1.0	2514.0	1252.0	-1.0	2120.0	1268.0	-1.0	1851.0	1233.0	-1.0	2089.0	1949.0	-1.0	3122.0	991.0	-1.0	1505.0	1716.0	-1.0	2574.0	1360.0	-1.0	2075.0	1250.0	-1.0	1853.0	1633.0	-1.0	2845.0	1630.0	-1.0	2574.0	558.0	-1.0	952.0	1088.0	-1.0	1564.0	
345.930	1002.0	-1.0	1580.0	1364.0	-1.0	2202.0	1005.0	-1.0	1547.0	1655.0	-1.0	2512.0	1253.0	-1.0	2124.0	1269.0	-1.0	1857.0	1231.0	-1.0	2091.0	1940.0	-1.0	3114.0	991.0	-1.0	1507.0	1716.0	-1.0	2577.0	1361.0	-1.0	2079.0	1250.0	-1.0	1855.0	1635.0	-1.0	2850.0	1635.0	-1.0	2583.0	559.0	-1.0	954.0	1092.0	-1.0	1573.0	
346.429	1001.0	-1.0	1580.0	1362.0	-1.0	2203.0	1005.0	-1.0	1546.0	1655.0	-1.0	2514.0	1254.0	-1.0	2129.0	1270.0	-1.0	1863.0	1233.0	-1.0	2097.0	1939.0	-1.0	3116.0	992.0	-1.0	1512.0	1718.0	-1.0	2582.0	1361.0	-1.0	2082.0	1250.0	-1.0	1858.0	1638.0	-1.0	2859.0	1639.0	-1.0	2595.0	560.0	-1.0	956.0	1096.0	-1.0	1583.0	
346.928	1001.0	-1.0	1579.0	1362.0	-1.0	2205.0	1004.0	-1.0	1547.0	1655.0	-1.0	2513.0	1254.0	-1.0	2130.0	1270.0	-1.0	1865.0	1235.0	-1.0	2102.0	1940.0	-1.0	3120.0	994.0	-1.0	1516.0	1719.0	-1.0	2588.0	1360.0	-1.0	2083.0	1249.0	-1.0	1858.0	1639.0	-1.0	2866.0	1642.0	-1.0	2601.0	560.0	-1.0	957.0	1099.0	-1.0	1589.0	
347.427	1001.0	-1.0	1580.0	1363.0	-1.0	2208.0	1004.0	-1.0	1549.0	1657.0	-1.0	2521.0	1256.0	-1.0	2135.0	1273.0	-1.0	1869.0	1237.0	-1.0	2106.0	1940.0	-1.0	3129.0	995.0	-1.0	1520.0	1722.0	-1.0	2595.0	1362.0	-1.0	2085.0	1250.0	-1.0	1857.0	1641.0	-1.0	2868.0	1643.0	-1.0	2603.0	561.0	-1.0	958.0	1100.0	-1.0	1593.0	
347.926	1001.0	-1.0	1581.0	1361.0	-1.0	2207.0	1004.0	-1.0	1548.0	1657.0	-1.0	2520.0	1255.0	-1.0	2133.0	1274.0	-1.0	1870.0	1236.0	-1.0	2107.0	1940.0	-1.0	3131.0	996.0	-1.0	1525.0	1723.0	-1.0	2602.0	1362.0	-1.0	2086.0	1250.0	-1.0	1857.0	1642.0	-1.0	2873.0	1646.0	-1.0	2609.0	560.0	-1.0	959.0	1103.0	-1.0	1597.0	
348.425	1000.0	-1.0	1580.0	1360.0	-1.0	2203.0	1004.0	-1.0	1547.0	1655.0	-1.0	2514.0	1254.0	-1.0	2132.0	1272.0	-1.0	1865.0	1236.0	-1.0	2108.0	1942.0	-1.0	3138.0	996.0	-1.0	1526.0	1725.0	-1.0	2607.0	1361.0	-1.0	2087.0	1248.0	-1.0	1854.0	1642.0	-1.0	2873.0	1645.0	-1.0	2608.0	559.0	-1.0	959.0	1104.0	-1.0	1597.0	
348.924	1000.0	-1.0	1581.0	1360.0	-1.0	2204.0	1004.0	-1.0	1547.0	1655.0	-1.0	2517.0	1255.0	-1.0	2137.0	1274.0	-1.0	1873.0	1238.0	-1.0	2113.0	1945.0	-1.0	3148.0	999.0	-1.0	1532.0	1729.0	-1.0	2617.0	1362.0	-1.0	2092.0	1250.0	-1.0	1860.0	1644.0	-1.0	2882.0	1648.0	-1.0	2618.0	560.0	-1.0	960.0	1105.0	-1.0	1603.0	
349.423	1000.0	-1.0	1580.0	1360.0	-1.0	2204.0	1003.0	-1.0	1548.0	1654.0	-1.0	2516.0	1257.0	-1.0	2142.0	1276.0	-1.0	1875.0	1240.0	-1.0	2117.0	1950.0	-1.0	3160.0	999.0	-1.0	1535.0	1733.0	-1.0	2625.0	1364.0	-1.0	2097.0	1251.0	-1.0	1862.0	1644.0	-1.0	2885.0	1648.0	-1.0	2619.0	562.0	-1.0	963.0	1106.0	-1.0	1604.0	
349.922	1000.0	-1.0	1581.0	1362.0	-1.0	2205.0	1004.0	-1.0	1551.0	1657.0	-1.0	2522.0	1258.0	-1.0	2145.0	1277.0	-1.0	1879.0	1242.0	-1.0	2122.0	1955.0	-1.0	3171.0	1000.0	-1.0	1539.0	1733.0	-1.0	2629.0	1363.0	-1.0	2098.0	1252.0	-1.0	1862.0	1644.0	-1.0	2886.0	1647.0	-1.0	2616.0	560.0	-1.0	963.0	1106.0	-1.0	1603.0	
350.422	1000.0	-1.0	1583.0	1360.0	-1.0	2206.0	1005.0	-1.0	1550.0	1659.0	-1.0	2526.0	1260.0	-1.0	2149.0	1280.0	-1.0	1885.0	1242.0	-1.0	2128.0	1959.0	-1.0	3181.0	1002.0	-1.0	1542.0	1738.0	-1.0	2637.0	1365.0	-1.0	2105.0	1252.0	-1.0	1867.0	1644.0	-1.0	2892.0	1650.0	-1.0	2623.0	562.0	-1.0	964.0	1108.0	-1.0	1606.0	
350.922	1000.0	-1.0	1582.0	1360.0	-1.0	2204.0	1004.0	-1.0	1549.0	1657.0	-1.0	2520.0	1260.0	-1.0	2151.0	1279.0	-1.0	1884.0	1244.0	-1.0	2130.0	1962.0	-1.0	3185.0	1003.0	-1.0	1546.0	1738.0	-1.0	2639.0	1366.0	-1.0	2106.0	1254.0	-1.0	1869.0	1645.0	-1.0	2893.0	1650.0	-1.0	2623.0	562.0	-1.0	965.0	1108.0	-1.0	1606.0	
351.422	999.0	-1.0	1582.0	1362.0	-1.0	2205.0	1003.0	-1.0	1552.0	1658.0	-1.0	2526.0	1261.0	-1.0	2157.0	1283.0	-1.0	1891.0	1245.0	-1.0	2136.0	1964.0	-1.0	3193.0	1004.0	-1.0	1549.0	1742.0	-1.0	2643.0	1367.0	-1.0	2109.0	1254.0	-1.0	1869.0	1645.0	-1.0	2892.0	1652.0	-1.0	2622.0	562.0	-1.0	966.0	1108.0	-1.0	1603.0	
351.922	1000.0	-1.0	1582.0	1360.0	-1.0	2202.0	1002.0	-1.0	1549.0	1658.0	-1.0	2524.0	1261.0	-1.0	2158.0	1283.0	-1.0	1890.0	1246.0	-1.0	2138.0	1965.0	-1.0	3195.0	1005.0	-1.0	1550.0	1743.0	-1.0	2642.0	1367.0	-1.0	2111.0	1254.0	-1.0	1869.0	1645.0	-1.0	2893.0	1652.0	-1.0	2622.0	562.0	-1.0	965.0	1109.0	-1.0	1604.0	
352.421	1000.0	-1.0	1580.0	1360.0	-1.0	2198.0	1002.0	-1.0	1549.0	1657.0	-1.0	2518.0	1260.0	-1.0	2157.0	1282.0	-1.0	1886.0	1246.0	-1.0	2137.0	1966.0	-1.0	3192.0	1005.0	-1.0	1550.0	1741.0	-1.0	2638.0	1366.0	-1.0	2108.0	1252.0	-1.0	1864.0	1643.0	-1.0	2890.0	1651.0	-1.0	2618.0	561.0	-1.0	963.0	1108.0	-1.0	1602.0	
352.920	998.0	-1.0	1581.0	1359.0	-1.0	2197.0	1002.0	-1.0	1548.0	1657.0	-1.0	2518.0	1260.0	-1.0	2157.0	1282.0	-1.0	1888.0	1246.0	-1.0	2139.0	1966.0	-1.0	3192.0	1005.0	-1.0	1551.0	1742.0	-1.0	2640.0	1366.0	-1.0	2110.0	1252.0	-1.0	1866.0	1644.0	-1.0	2894.0	1653.0	-1.0	2622.0	561.0	-1.0	964.0	1108.0	-1.0	1602.0	
353.419	998.0	-1.0	1579.0	1359.0	-1.0	2193.0	1001.0	-1.0	1547.0	1655.0	-1.0	2515.0	1260.0	-1.0	2156.0	1282.0	-1.0	1887.0	1245.0	-1.0	2136.0	1965.0	-1.0	3189.0	1004.0	-1.0	1550.0	1740.0	-1.0	2638.0	1366.0	-1.0	2109.0	1253.0	-1.0	1863.0	1643.0	-1.0	2893.0	1653.0	-1.0	2620.0	561.0	-1.0	964.0	1109.0	-1.0	1602.0	
353.918	999.0	-1.0	1580.0	1358.0	-1.0	2195.0	1000.0	-1.0	1548.0	1658.0	-1.0	2520.0	1259.0	-1.0	2157.0	1283.0	-1.0	1889.0	1245.0	-1.0	2137.0	1966.0	-1.0	3192.0	1003.0	-1.0	1548.0	1741.0	-1.0	2636.0	1365.0	-1.0	2107.0	1253.0	-1.0	1862.0	1643.0	-1.0	2889.0	1653.0	-1.0	2615.0	561.0	-1.0	963.0	1108.0	-1.0	1599.0	
354.417	998.0	-1.0	1578.0	1359.0	-1.0	2193.0	1001.0	-1.0	1547.0	1658.0	-1.0	2518.0	1258.0	-1.0	2154.0	1283.0	-1.0	1889.0	1245.0	-1.0	2135.0	1965.0	-1.0	3188.0	1002.0	-1.0	1547.0	1740.0	-1.0	2634.0	1364.0	-1.0	2105.0	1252.0	-1.0	1860.0	1641.0	-1.0	2890.0	1653.0	-1.0	2615.0	561.0	-1.0	962.0	1108.0	-1.0	1600.0	
354.916	998.0	-1.0	1578.0	1359.0	-1.0	2191.0	1001.0	-1.0	1547.0	1658.0	-1.0	2515.0	1256.0	-1.0	2151.0	1282.0	-1.0	1885.0	1244.0	-1.0	2132.0	1963.0	-1.0	3183.0	1002.0	-1.0	1543.0	1737.0	-1.0	2628.0	1362.0	-1.0	2102.0	1251.0	-1.0	1858.0	1640.0	-1.0	2887.0	1652.0	-1.0	2609.0	560.0	-1.0	961.0	1107.0	-1.0	1597.0	
355.416	999.0	-1.0	1577.0	1359.0	-1.0	2189.0	1000.0	-1.0	1548.0	1657.0	-1.0	2516.0	1256.0	-1.0	2148.0	1281.0	-1.0	1885.0	1242.0	-1.0	2131.0	1961.0	-1.0	3178.0	1001.0	-1.0	1544.0	1736.0	-1.0	2628.0	1361.0	-1.0	2103.0	1252.0	-1.0	1858.0	1641.0	-1.0	2890.0	1653.0	-1.0	2614.0	559.0	-1.0	962.0	1109.0	-1.0	1600.0	
355.916	998.0	-1.0	1576.0	1358.0	-1.0	2188.0	999.0	-1.0	1548.0	1656.0	-1.0	2512.0	1255.0	-1.0	2146.0	1281.0	-1.0	1884.0	1241.0	-1.0	2129.0	1959.0	-1.0	3175.0	1000.0	-1.0	1542.0	1736.0	-1.0	2625.0	1360.0	-1.0	2103.0	1251.0	-1.0	1859.0	1639.0	-1.0	2891.0	1653.0	-1.0	2615.0	559.0	-1.0	962.0	1110.0	-1.0	1602.0	
356.415	999.0	-1.0	1578.0	1358.0	-1.0	2190.0	998.0	-1.0	1550.0	1658.0	-1.0	2519.0	1255.0	-1.0	2151.0	1283.0	-1.0	1891.0	1241.0	-1.0	2131.0	1960.0	-1.0	3180.0	999.0	-1.0	1542.0	1736.0	-1.0	2629.0	1361.0	-1.0	2105.0	1253.0	-1.0	1861.0	1639.0	-1.0	2891.0	1655.0	-1.0	2614.0	559.0	-1.0	964.0	1109.0	-1.0	1601.0	
356.914	998.0	-1.0	1578.0	1358.0	-1.0	2190.0	997.0	-1.0	1550.0	1657.0	-1.0	2518.0	1253.0	-1.0	2148.0	1282.0	-1.0	1890.0	1240.0	-1.0	2130.0	1958.0	-1.0	3178.0	999.0	-1.0	1541.0	1736.0	-1.0	2626.0	1359.0	-1.0	2103.0	1253.0	-1.0	1861.0	1637.0	-1.0	2891.0	1655.0	-1.0	2616.0	559.0	-1.0	964.0	1109.0	-1.0	1602.0	
357.413	998.0	-1.0	1579.0	1358.0	-1.0	2189.0	997.0	-1.0	1548.0	1655.0	-1.0	2514.0	1251.0	-1.0	2142.0	1280.0	-1.0	1882.0	1239.0	-1.0	2125.0	1955.0	-1.0	3171.0	996.0	-1.0	1536.0	1733.0	-1.0	2620.0	1358.0	-1.0	2099.0	1250.0	-1.0	1857.0	1634.0	-1.0	2888.0	1652.0	-1.0	2611.0	561.0	-1.0	964.0	1106.0	-1.0	1598.0	
357.912	996.0	-1.0	1578.0	1356.0	-1.0	2191.0	997.0	-1.0	1548.0	1655.0	-1.0	2514.0	1250.0	-1.0	2140.0	1278.0	-1.0	1880.0	1238.0	-1.0	2122.0	1951.0	-1.0	3165.0	995.0	-1.0	1535.0	1730.0	-1.0	2617.0	1357.0	-1.0	2099.0	1250.0	-1.0	1858.0	1635.0	-1.0	2892.0	1653.0	-1.0	2617.0	560.0	-1.0	964.0	1106.0	-1.0	1602.0	
358.411	994.0	-1.0	1575.0	1357.0	-1.0	2189.0	995.0	-1.0	1547.0	1653.0	-1.0	2510.0	1248.0	-1.0	2135.0	1275.0	-1.0	1874.0	1236.0	-1.0	2119.0	1946.0	-1.0	3156.0	994.0	-1.0	1533.0	1728.0	-1.0	2612.0	1355.0	-1.0	2096.0	1248.0	-1.0	1855.0	1634.0	-1.0	2893.0	1652.0	-1.0	2618.0	560.0	-1.0	963.0	1105.0	-1.0	1601.0	
358.910	994.0	-1.0	1576.0	1355.0	-1.0	2191.0	995.0	-1.0	1547.0	1653.0	-1.0	2516.0	1248.0	-1.0	2132.0	1275.0	-1.0	1872.0	1235.0	-1.0	2117.0	1944.0	-1.0	3150.0	994.0	-1.0	1530.0	1726.0	-1.0	2604.0	1353.0	-1.0	2092.0	1247.0	-1.0	1852.0	1632.0	-1.0	2885.0	1650.0	-1.0	2612.0	558.0	-1.0	964.0	1103.0	-1.0	1595.0	
359.409	992.0	-1.0	1576.0	1354.0	-1.0	2189.0	994.0	-1.0	1545.0	1651.0	-1.0	2512.0	1246.0	-1.0	2129.0	1272.0	-1.0	1867.0	1234.0	-1.0	2113.0	1941.0	-1.0	3142.0	992.0	-1.0	1528.0	1722.0	-1.0	2600.0	1352.0	-1.0	2089.0	1246.0	-1.0	1850.0	1630.0	-1.0	2886.0	1648.0	-1.0	2613.0	559.0	-1.0	964.0	1102.0	-1.0	1595.0	
359.908	992.0	-1.0	1574.0	1352.0	-1.0	2187.0	992.0	-1.0	1543.0	1648.0	-1.0	2503.0	1242.0	-1.0	2123.0	1269.0	-1.0	1858.0	1233.0	-1.0	2109.0	1937.0	-1.0	3133.0	990.0	-1.0	1524.0	1718.0	-1.0	2593.0	1349.0	-1.0	2084.0	1244.0	-1.0	1843.0	1627.0	-1.0	2880.0	1646.0	-1.0	2607.0	558.0	-1.0	963.0	1101.0	-1.0	1591.0	
360.408	992.0	-1.0	1574.0	1351.0	-1.0	2183.0	991.0	-1.0	1541.0	1646.0	-1.0	2501.0	1243.0	-1.0	2121.0	1268.0	-1.0	1857.0	1231.0	-1.0	2107.0	1935.0	-1.0	3129.0	989.0	-1.0	1522.0	1718.0	-1.0	2593.0	1349.0	-1.0	2085.0	1242.0	-1.0	1845.0	1627.0	-1.0	2883.0	1645.0	-1.0	2612.0	558.0	-1.0	963.0	1100.0	-1.0	1593.0	
360.907	991.0	-1.0	1572.0	1350.0	-1.0	2181.0	990.0	-1.0	1540.0	1644.0	-1.0	2494.0	1240.0	-1.0	2117.0	1266.0	-1.0	1852.0	1231.0	-1.0	2104.0	1932.0	-1.0	3124.0	988.0	-1.0	1520.0	1715.0	-1.0	2589.0	1347.0	-1.0	2082.0	1243.0	-1.0	1842.0	1626.0	-1.0	2880.0	1644.0	-1.0	2609.0	558.0	-1.0	964.0	1099.0	-1.0	1593.0	
361.406	992.0	-1.0	1573.0	1352.0	-1.0	2183.0	990.0	-1.0	1541.0	1644.0	-1.0	2498.0	1241.0	-1.0	2119.0	1267.0	-1.0	1855.0	1230.0	-1.0	2106.0	1933.0	-1.0	3126.0	987.0	-1.0	1519.0	1717.0	-1.0	2590.0	1348.0	-1.0	2082.0	1242.0	-1.0	1842.0	1625.0	-1.0	2879.0	1643.0	-1.0	2607.0	559.0	-1.0	962.0	1099.0	-1.0	1593.0	
361.905	991.0	-1.0	1574.0	1350.0	-1.0	2182.0	990.0	-1.0	1541.0	1644.0	-1.0	2498.0	1241.0	-1.0	2120.0	1267.0	-1.0	1856.0	1231.0	-1.0	2105.0	1933.0	-1.0	3127.0	988.0	-1.0	1518.0	1718.0	-1.0	2593.0	1347.0	-1.0	2083.0	1243.0	-1.0	1843.0	1625.0	-1.0	2880.0	1643.0	-1.0	2608.0	558.0	-1.0	963.0	1100.0	-1.0	1595.0	
362.404	991.0	-1.0	1575.0	1350.0	-1.0	2182.0	990.0	-1.0	1541.0	1644.0	-1.0	2494.0	1239.0	-1.0	2118.0	1265.0	-1.0	1851.0	1231.0	-1.0	2106.0	1936.0	-1.0	3131.0	987.0	-1.0	1517.0	1718.0	-1.0	2590.0	1345.0	-1.0	2080.0	1240.0	-1.0	1840.0	1624.0	-1.0	2878.0	1641.0	-1.0	2605.0	558.0	-1.0	964.0	1100.0	-1.0	1595.0	
362.903	991.0	-1.0	1574.0	1350.0	-1.0	2181.0	990.0	-1.0	1541.0	1643.0	-1.0	2494.0	1240.0	-1.0	2117.0	1264.0	-1.0	1851.0	1230.0	-1.0	2105.0	1935.0	-1.0	3129.0	987.0	-1.0	1517.0	1718.0	-1.0	2593.0	1345.0	-1.0	2083.0	1240.0	-1.0	1840.0	1624.0	-1.0	2883.0	1642.0	-1.0	2610.0	558.0	-1.0	963.0	1101.0	-1.0	1597.0	
363.402	991.0	-1.0	1575.0	1349.0	-1.0	2180.0	989.0	-1.0	1541.0	1641.0	-1.0	2489.0	1238.0	-1.0	2114.0	1262.0	-1.0	1847.0	1230.0	-1.0	2103.0	1935.0	-1.0	3128.0	986.0	-1.0	1516.0	1718.0	-1.0	2595.0	1345.0	-1.0	2082.0	1239.0	-1.0	1838.0	1622.0	-1.0	2881.0	1640.0	-1.0	2605.0	558.0	-1.0	965.0	1099.0	-1.0	1595.0	
363.901	992.0	-1.0	1577.0	1350.0	-1.0	2183.0	989.0	-1.0	1543.0	1642.0	-1.0	2493.0	1239.0	-1.0	2118.0	1264.0	-1.0	1851.0	1230.0	-1.0	2104.0	1934.0	-1.0	3130.0	986.0	-1.0	1517.0	1720.0	-1.0	2601.0	1346.0	-1.0	2086.0	1241.0	-1.0	1843.0	1621.0	-1.0	2883.0	1640.0	-1.0	2610.0	558.0	-1.0	964.0	1099.0	-1.0	1596.0	
364.400	993.0	-1.0	1580.0	1352.0	-1.0	2186.0	990.0	-1.0	1546.0	1640.0	-1.0	2496.0	1239.0	-1.0	2118.0	1262.0	-1.0	1848.0	1230.0	-1.0	2105.0	1935.0	-1.0	3130.0	986.0	-1.0	1516.0	1720.0	-1.0	2601.0	1345.0	-1.0	2086.0	1241.0	-1.0	1845.0	1618.0	-1.0	2881.0	1637.0	-1.0	2605.0	557.0	-1.0	963.0	1096.0	-1.0	1589.0	
364.899	993.0	-1.0	1585.0	1354.0	-1.0	2194.0	992.0	-1.0	1551.0	1644.0	-1.0	2506.0	1239.0	-1.0	2122.0	1262.0	-1.0	1850.0	1231.0	-1.0	2110.0	1938.0	-1.0	3136.0	987.0	-1.0	1518.0	1722.0	-1.0	2604.0	1345.0	-1.0	2087.0	1242.0	-1.0	1847.0	1616.0	-1.0	2878.0	1635.0	-1.0	2597.0	555.0	-1.0	961.0	1090.0	-1.0	1578.0	
365.398	994.0	-1.0	1586.0	1354.0	-1.0	2198.0	994.0	-1.0	1556.0	1646.0	-1.0	2512.0	1238.0	-1.0	2122.0	1259.0	-1.0	1846.0	1232.0	-1.0	2110.0	1939.0	-1.0	3137.0	986.0	-1.0	1518.0	1721.0	-1.0	2604.0	1346.0	-1.0	2088.0	1242.0	-1.0	1848.0	1614.0	-1.0	2877.0	1634.0	-1.0	2594.0	555.0	-1.0	960.0	1085.0	-1.0	1571.0	
365.897	996.0	-1.0	1589.0	1356.0	-1.0	2200.0	994.0	-1.0	1558.0	1645.0	-1.0	2511.0	1238.0	-1.0	2118.0	1256.0	-1.0	1836.0	1231.0	-1.0	2107.0	1937.0	-1.0	3136.0	986.0	-1.0	1516.0	1719.0	-1.0	2600.0	1344.0	-1.0	2085.0	1241.0	-1.0	1846.0	1611.0	-1.0	2874.0	1630.0	-1.0	2587.0	554.0	-1.0	958.0	1082.0	-1.0	1562.0	
366.396	996.0	-1.0	1588.0	1356.0	-1.0	2203.0	995.0	-1.0	1562.0	1646.0	-1.0	2516.0	1236.0	-1.0	2118.0	1255.0	-1.0	1833.0	1230.0	-1.0	2105.0	1937.0	-1.0	3133.0	986.0	-1.0	1516.0	1718.0	-1.0	2597.0	1343.0	-1.0	2086.0	1242.0	-1.0	1847.0	1612.0	-1.0	2876.0	1630.0	-1.0	2587.0	553.0	-1.0	957.0	1078.0	-1.0	1556.0	
366.895	995.0	-1.0	1588.0	1355.0	-1.0	2203.0	995.0	-1.0	1562.0	1646.0	-1.0	2517.0	1235.0	-1.0	2114.0	1251.0	-1.0	1828.0	1228.0	-1.0	2102.0	1932.0	-1.0	3115.0	985.0	-1.0	1515.0	1711.0	-1.0	2576.0	1343.0	-1.0	2085.0	1239.0	-1.0	1842.0	1612.0	-1.0	2878.0	1632.0	-1.0	2597.0	553.0	-1.0	957.0	1078.0	-1.0	1564.0	
367.394	994.0	-1.0	1587.0	1356.0	-1.0	2207.0	997.0	-1.0	1565.0	1648.0	-1.0	2518.0	1234.0	-1.0	2112.0	1250.0	-1.0	1823.0	1229.0	-1.0	2100.0	1931.0	-1.0	3112.0	986.0	-1.0	1515.0	1708.0	-1.0	2571.0	1341.0	-1.0	2081.0	1238.0	-1.0	1840.0	1611.0	-1.0	2877.0	1633.0	-1.0	2596.0	552.0	-1.0	958.0	1077.0	-1.0	1564.0	
367.893	995.0	-1.0	1588.0	1358.0	-1.0	2211.0	998.0	-1.0	1568.0	1649.0	-1.0	2523.0	1235.0	-1.0	2114.0	1251.0	-1.0	1825.0	1229.0	-1.0	2104.0	1937.0	-1.0	3127.0	987.0	-1.0	1521.0	1712.0	-1.0	2585.0	1340.0	-1.0	2086.0	1240.0	-1.0	1849.0	1612.0	-1.0	2883.0	1634.0	-1.0	2601.0	553.0	-1.0	957.0	1075.0	-1.0	1563.0	
368.392	996.0	-1.0	1590.0	1358.0	-1.0	2212.0	998.0	-1.0	1568.0	1648.0	-1.0	2521.0	1236.0	-1.0	2116.0	1249.0	-1.0	1822.0	1229.0	-1.0	2105.0	1943.0	-1.0	3145.0	987.0	-1.0	1523.0	1716.0	-1.0	2596.0	1341.0	-1.0	2087.0	1242.0	-1.0	1854.0	1613.0	-1.0	2886.0	1633.0	-1.0	2600.0	551.0	-1.0	957.0	1074.0	-1.0	1560.0	
368.891	997.0	-1.0	1590.0	1358.0	-1.0	2213.0	998.0	-1.0	1571.0	1650.0	-1.0	2523.0	1235.0	-1.0	2116.0	1249.0	-1.0	1821.0	1231.0	-1.0	2109.0	1950.0	-1.0	3163.0	988.0	-1.0	1525.0	1720.0	-1.0	2604.0	1340.0	-1.0	2087.0	1243.0	-1.0	1858.0	1612.0	-1.0	2886.0	1631.0	-1.0	2596.0	551.0	-1.0	957.0	1070.0	-1.0	1556.0	
369.391	998.0	-1.0	1593.0	1359.0	-1.0	2216.0	999.0	-1.0	1573.0	1650.0	-1.0	2527.0	1237.0	-1.0	2122.0	1249.0	-1.0	1824.0	1232.0	-1.0	2114.0	1956.0	-1.0	3183.0	990.0	-1.0	1530.0	1725.0	-1.0	2618.0	1342.0	-1.0	2092.0	1245.0	-1.0	1865.0	1613.0	-1.0	2894.0	1631.0	-1.0	2601.0	552.0	-1.0	958.0	1071.0	-1.0	1558.0	
369.890	994.0	-1.0	1596.0	1357.0	-1.0	2219.0	997.0	-1.0	1574.0	1648.0	-1.0	2523.0	1238.0	-1.0	2125.0	1250.0	-1.0	1824.0	1234.0	-1.0	2119.0	1965.0	-1.0	3202.0	992.0	-1.0	1535.0	1730.0	-1.0	2628.0	1342.0	-1.0	2098.0	1247.0	-1.0	1871.0	1614.0	-1.0	2902.0	1631.0	-1.0	2605.0	552.0	-1.0	961.0	1069.0	-1.0	1558.0	
370.389	996.0	-1.0	1599.0	1358.0	-1.0	2223.0	999.0	-1.0	1579.0	1649.0	-1.0	2531.0	1240.0	-1.0	2132.0	1253.0	-1.0	1832.0	1237.0	-1.0	2128.0	1973.0	-1.0	3222.0	992.0	-1.0	1538.0	1736.0	-1.0	2646.0	1344.0	-1.0	2107.0	1248.0	-1.0	1875.0	1615.0	-1.0	2910.0	1632.0	-1.0	2616.0	553.0	-1.0	962.0	1069.0	-1.0	1563.0	
370.888	998.0	-1.0	1603.0	1361.0	-1.0	2227.0	1000.0	-1.0	1583.0	1650.0	-1.0	2536.0	1241.0	-1.0	2138.0	1254.0	-1.0	1836.0	1238.0	-1.0	2131.0	1978.0	-1.0	3235.0	993.0	-1.0	1541.0	1739.0	-1.0	2653.0	1346.0	-1.0	2111.0	1247.0	-1.0	1875.0	1613.0	-1.0	2910.0	1630.0	-1.0	2615.0	552.0	-1.0	964.0	1068.0	-1.0	1560.0	
371.387	1000.0	-1.0	1609.0	1363.0	-1.0	2233.0	1001.0	-1.0	1587.0	1653.0	-1.0	2546.0	1244.0	-1.0	2146.0	1257.0	-1.0	1843.0	1240.0	-1.0	2138.0	1985.0	-1.0	3255.0	993.0	-1.0	1544.0	1743.0	-1.0	2662.0	1347.0	-1.0	2113.0	1249.0	-1.0	1875.0	1611.0	-1.0	2910.0	1630.0	-1.0	2613.0	552.0	-1.0	965.0	1065.0	-1.0	1556.0	
371.886	1001.0	-1.0	1611.0	1363.0	-1.0	2235.0	1002.0	-1.0	1590.0	1654.0	-1.0	2548.0	1244.0	-1.0	2147.0	1258.0	-1.0	1845.0	1241.0	-1.0	2141.0	1991.0	-1.0	3268.0	992.0	-1.0	1543.0	1746.0	-1.0	2668.0	1348.0	-1.0	2116.0	1248.0	-1.0	1874.0	1610.0	-1.0	2914.0	1629.0	-1.0	2615.0	552.0	-1.0	966.0	1063.0	-1.0	1556.0	
372.385	1002.0	-1.0	1614.0	1363.0	-1.0	2232.0	1003.0	-1.0	1591.0	1653.0	-1.0	2545.0	1244.0	-1.0	2146.0	1256.0	-1.0	1841.0	1241.0	-1.0	2140.0	1993.0	-1.0	3275.0	992.0	-1.0	1541.0	1744.0	-1.0	2669.0	1348.0	-1.0	2114.0	1246.0	-1.0	1866.0	1607.0	-1.0	2913.0	1625.0	-1.0	2611.0	553.0	-1.0	966.0	1060.0	-1.0	1550.0	
372.884	1003.0	-1.0	1616.0	1365.0	-1.0	2232.0	1003.0	-1.0	1593.0	1654.0	-1.0	2548.0	1245.0	-1.0	2146.0	1256.0	-1.0	1842.0	1240.0	-1.0	2139.0	1994.0	-1.0	3276.0	991.0	-1.0	1541.0	1747.0	-1.0	2676.0	1349.0	-1.0	2117.0	1244.0	-1.0	1862.0	1607.0	-1.0	2918.0	1626.0	-1.0	2615.0	553.0	-1.0	968.0	1059.0	-1.0	1550.0	
373.383	1005.0	-1.0	1617.0	1365.0	-1.0	2234.0	1003.0	-1.0	1594.0	1653.0	-1.0	2546.0	1244.0	-1.0	2147.0	1255.0	-1.0	1840.0	1239.0	-1.0	2136.0	1994.0	-1.0	3274.0	992.0	-1.0	1542.0	1746.0	-1.0	2669.0	1348.0	-1.0	2117.0	1243.0	-1.0	1861.0	1608.0	-1.0	2921.0	1623.0	-1.0	2611.0	551.0	-1.0	966.0	1056.0	-1.0	1546.0	
373.882	1004.0	-1.0	1619.0	1367.0	-1.0	2237.0	1004.0	-1.0	1598.0	1656.0	-1.0	2555.0	1244.0	-1.0	2150.0	1257.0	-1.0	1845.0	1240.0	-1.0	2138.0	1996.0	-1.0	3278.0	993.0	-1.0	1546.0	1746.0	-1.0	2668.0	1348.0	-1.0	2118.0	1245.0	-1.0	1864.0	1607.0	-1.0	2924.0	1624.0	-1.0	2608.0	552.0	-1.0	966.0	1054.0	-1.0	1542.0	
374.382	1006.0	-1.0	1619.0	1368.0	-1.0	2239.0	1005.0	-1.0	1600.0	1656.0	-1.0	2557.0	1244.0	-1.0	2153.0	1257.0	-1.0	1847.0	1240.0	-1.0	2137.0	1997.0	-1.0	3282.0	995.0	-1.0	1549.0	1747.0	-1.0	2669.0	1348.0	-1.0	2122.0	1246.0	-1.0	1866.0	1608.0	-1.0	2931.0	1624.0	-1.0	2613.0	550.0	-1.0	966.0	1054.0	-1.0	1541.0	
374.882	1004.0	-1.0	1621.0	1368.0	-1.0	2240.0	1005.0	-1.0	1600.0	1656.0	-1.0	2552.0	1244.0	-1.0	2151.0	1257.0	-1.0	1843.0	1239.0	-1.0	2137.0	1998.0	-1.0	3283.0	995.0	-1.0	1550.0	1747.0	-1.0	2668.0	1348.0	-1.0	2123.0	1245.0	-1.0	1865.0	1607.0	-1.0	2934.0	1623.0	-1.0	2610.0	550.0	-1.0	967.0	1051.0	-1.0	1539.0	
375.382	1005.0	-1.0	1622.0	1369.0	-1.0	2243.0	1006.0	-1.0	1602.0	1656.0	-1.0	2557.0	1245.0	-1.0	2154.0	1257.0	-1.0	1847.0	1240.0	-1.0	2140.0	2001.0	-1.0	3290.0	996.0	-1.0	1554.0	1749.0	-1.0	2676.0	1350.0	-1.0	2128.0	1246.0	-1.0	1867.0	1608.0	-1.0	2939.0	1622.0	-1.0	2612.0	551.0	-1.0	968.0	1049.0	-1.0	1538.0	
375.882	1006.0	-1.0	1622.0	1370.0	-1.0	2242.0	1005.0	-1.0	1602.0	1656.0	-1.0	2556.0	1245.0	-1.0	2155.0	1256.0	-1.0	1847.0	1240.0	-1.0	2141.0	2001.0	-1.0	3293.0	996.0	-1.0	1555.0	1750.0	-1.0	2678.0	1350.0	-1.0	2131.0	1246.0	-1.0	1868.0	1608.0	-1.0	2942.0	1621.0	-1.0	2611.0	551.0	-1.0	970.0	1048.0	-1.0	1537.0	
376.382	1006.0	-1.0	1623.0	1369.0	-1.0	2242.0	1005.0	-1.0	1602.0	1655.0	-1.0	2552.0	1245.0	-1.0	2154.0	1255.0	-1.0	1842.0	1240.0	-1.0	2141.0	2001.0	-1.0	3293.0	996.0	-1.0	1557.0	1748.0	-1.0	2676.0	1350.0	-1.0	2130.0	1244.0	-1.0	1863.0	1604.0	-1.0	2939.0	1619.0	-1.0	2603.0	549.0	-1.0	968.0	1045.0	-1.0	1533.0	
376.881	1006.0	-1.0	1624.0	1369.0	-1.0	2243.0	1006.0	-1.0	1603.0	1656.0	-1.0	2552.0	1244.0	-1.0	2157.0	1255.0	-1.0	1843.0	1241.0	-1.0	2143.0	2001.0	-1.0	3296.0	997.0	-1.0	1558.0	1748.0	-1.0	2679.0	1349.0	-1.0	2134.0	1244.0	-1.0	1863.0	1604.0	-1.0	2940.0	1617.0	-1.0	2600.0	550.0	-1.0	969.0	1044.0	-1.0	1531.0	
377.380	1007.0	-1.0	1624.0	1370.0	-1.0	2245.0	1005.0	-1.0	1603.0	1655.0	-1.0	2550.0	1244.0	-1.0	2158.0	1254.0	-1.0	1844.0	1241.0	-1.0	2145.0	2001.0	-1.0	3298.0	996.0	-1.0	1558.0	1749.0	-1.0	2683.0	1350.0	-1.0	2137.0	1240.0	-1.0	1859.0	1604.0	-1.0	2942.0	1615.0	-1.0	2596.0	549.0	-1.0	967.0	1042.0	-1.0	1529.0	
377.879	1007.0	-1.0	1628.0	1371.0	-1.0	2248.0	1008.0	-1.0	1605.0	1658.0	-1.0	2555.0	1245.0	-1.0	2161.0	1255.0	-1.0	1844.0	1242.0	-1.0	2148.0	2002.0	-1.0	3301.0	995.0	-1.0	1559.0	1748.0	-1.0	2684.0	1351.0	-1.0	2139.0	1239.0	-1.0	1856.0	1603.0	-1.0	2941.0	1612.0	-1.0	2590.0	549.0	-1.0	968.0	1040.0	-1.0	1525.0	
378.378	1008.0	-1.0	1629.0	1372.0	-1.0	2249.0	1007.0	-1.0	1606.0	1659.0	-1.0	2557.0	1246.0	-1.0	2164.0	1255.0	-1.0	1844.0	1241.0	-1.0	2151.0	2003.0	-1.0	3300.0	995.0	-1.0	1563.0	1747.0	-1.0	2683.0	1351.0	-1.0	2143.0	1240.0	-1.0	1856.0	1603.0	-1.0	2946.0	1612.0	-1.0	2590.0	549.0	-1.0	969.0	1038.0	-1.0	1525.0	
378.877	1008.0	-1.0	1628.0	1374.0	-1.0	2251.0	1008.0	-1.0	1607.0	1656.0	-1.0	2552.0	1245.0	-1.0	2164.0	1253.0	-1.0	1842.0	1242.0	-1.0	2151.0	2003.0	-1.0	3298.0	995.0	-1.0	1563.0	1746.0	-1.0	2681.0	1352.0	-1.0	2144.0	1239.0	-1.0	1856.0	1604.0	-1.0	2949.0	1611.0	-1.0	2590.0	549.0	-1.0	968.0	1039.0	-1.0	1524.0	
379.377	1009.0	-1.0	1630.0	1375.0	-1.0	2255.0	1008.0	-1.0	1610.0	1660.0	-1.0	2559.0	1247.0	-1.0	2169.0	1257.0	-1.0	1849.0	1241.0	-1.0	2153.0	2003.0	-1.0	3301.0	997.0	-1.0	1568.0	1749.0	-1.0	2686.0	1352.0	-1.0	2150.0	1240.0	-1.0	1860.0	1604.0	-1.0	2956.0	1613.0	-1.0	2595.0	548.0	-1.0	969.0	1040.0	-1.0	1528.0	
379.876	1007.0	-1.0	1627.0	1375.0	-1.0	2254.0	1008.0	-1.0	1607.0	1658.0	-1.0	2557.0	1246.0	-1.0	2168.0	1257.0	-1.0	1851.0	1239.0	-1.0	2149.0	1997.0	-1.0	3284.0	995.0	-1.0	1566.0	1742.0	-1.0	2672.0	1352.0	-1.0	2148.0	1239.0	-1.0	1857.0	1602.0	-1.0	2952.0	1611.0	-1.0	2590.0	547.0	-1.0	968.0	1044.0	-1.0	1535.0	
380.375	1004.0	-1.0	1620.0	1373.0	-1.0	2248.0	1004.0	-1.0	1603.0	1658.0	-1.0	2559.0	1247.0	-1.0	2172.0	1262.0	-1.0	1866.0	1238.0	-1.0	2149.0	2001.0	-1.0	3303.0	996.0	-1.0	1566.0	1745.0	-1.0	2676.0	1352.0	-1.0	2147.0	1239.0	-1.0	1857.0	1602.0	-1.0	2950.0	1612.0	-1.0	2590.0	549.0	-1.0	969.0	1052.0	-1.0	1547.0	
380.874	999.0	-1.0	1614.0	1371.0	-1.0	2244.0	1002.0	-1.0	1596.0	1656.0	-1.0	2554.0	1248.0	-1.0	2173.0	1267.0	-1.0	1876.0	1239.0	-1.0	2148.0	2006.0	-1.0	3322.0	996.0	-1.0	1568.0	1747.0	-1.0	2682.0	1351.0	-1.0	2147.0	1240.0	-1.0	1858.0	1605.0	-1.0	2952.0	1614.0	-1.0	2592.0	548.0	-1.0	969.0	1062.0	-1.0	1562.0	
381.373	997.0	-1.0	1609.0	1367.0	-1.0	2238.0	998.0	-1.0	1590.0	1654.0	-1.0	2546.0	1246.0	-1.0	2171.0	1270.0	-1.0	1883.0	1237.0	-1.0	2143.0	2002.0	-1.0	3314.0	996.0	-1.0	1569.0	1742.0	-1.0	2671.0	1349.0	-1.0	2144.0	1240.0	-1.0	1857.0	1604.0	-1.0	2950.0	1614.0	-1.0	2593.0	548.0	-1.0	967.0	1068.0	-1.0	1570.0	
381.872	995.0	-1.0	1605.0	1366.0	-1.0	2236.0	997.0	-1.0	1588.0	1655.0	-1.0	2553.0	1247.0	-1.0	2175.0	1275.0	-1.0	1896.0	1235.0	-1.0	2141.0	1994.0	-1.0	3293.0	997.0	-1.0	1567.0	1734.0	-1.0	2652.0	1348.0	-1.0	2142.0	1239.0	-1.0	1853.0	1601.0	-1.0	2942.0	1617.0	-1.0	2594.0	549.0	-1.0	966.0	1069.0	-1.0	1573.0	
382.371	992.0	-1.0	1601.0	1363.0	-1.0	2233.0	996.0	-1.0	1586.0	1656.0	-1.0	2557.0	1246.0	-1.0	2174.0	1278.0	-1.0	1905.0	1234.0	-1.0	2138.0	1987.0	-1.0	3270.0	994.0	-1.0	1566.0	1726.0	-1.0	2636.0	1346.0	-1.0	2139.0	1238.0	-1.0	1850.0	1598.0	-1.0	2940.0	1619.0	-1.0	2602.0	548.0	-1.0	964.0	1073.0	-1.0	1580.0	
382.870	991.0	-1.0	1598.0	1361.0	-1.0	2230.0	994.0	-1.0	1583.0	1654.0	-1.0	2550.0	1244.0	-1.0	2170.0	1279.0	-1.0	1905.0	1233.0	-1.0	2134.0	1980.0	-1.0	3260.0	994.0	-1.0	1561.0	1720.0	-1.0	2624.0	1343.0	-1.0	2135.0	1235.0	-1.0	1847.0	1597.0	-1.0	2933.0	1619.0	-1.0	2602.0	547.0	-1.0	962.0	1074.0	-1.0	1581.0	
383.369	989.0	-1.0	1596.0	1360.0	-1.0	2228.0	993.0	-1.0	1581.0	1655.0	-1.0	2556.0	1244.0	-1.0	2172.0	1282.0	-1.0	1913.0	1233.0	-1.0	2133.0	1978.0	-1.0	3255.0	992.0	-1.0	1561.0	1717.0	-1.0	2619.0	1342.0	-1.0	2133.0	1234.0	-1.0	1846.0	1595.0	-1.0	2928.0	1621.0	-1.0	2605.0	547.0	-1.0	963.0	1076.0	-1.0	1585.0	
383.868	988.0	-1.0	1594.0	1357.0	-1.0	2225.0	990.0	-1.0	1577.0	1654.0	-1.0	2555.0	1244.0	-1.0	2170.0	1282.0	-1.0	1917.0	1231.0	-1.0	2132.0	1978.0	-1.0	3257.0	992.0	-1.0	1560.0	1716.0	-1.0	2621.0	1341.0	-1.0	2133.0	1234.0	-1.0	1846.0	1594.0	-1.0	2927.0	1621.0	-1.0	2608.0	547.0	-1.0	963.0	1075.0	-1.0	1588.0	
384.367	987.0	-1.0	1593.0	1356.0	-1.0	2224.0	988.0	-1.0	1576.0	1653.0	-1.0	2555.0	1242.0	-1.0	2168.0	1283.0	-1.0	1917.0	1232.0	-1.0	2132.0	1978.0	-1.0	3263.0	990.0	-1.0	1560.0	1715.0	-1.0	2623.0	1340.0	-1.0	2131.0	1233.0	-1.0	1845.0	1592.0	-1.0	2925.0	1619.0	-1.0	2604.0	547.0	-1.0	964.0	1076.0	-1.0	1588.0	
384.866	986.0	-1.0	1592.0	1355.0	-1.0	2224.0	988.0	-1.0	1576.0	1652.0	-1.0	2557.0	1244.0	-1.0	2171.0	1285.0	-1.0	1923.0	1232.0	-1.0	2135.0	1980.0	-1.0	3274.0	991.0	-1.0	1564.0	1719.0	-1.0	2635.0	1341.0	-1.0	2136.0	1233.0	-1.0	1849.0	1594.0	-1.0	2932.0	1620.0	-1.0	2614.0	546.0	-1.0	966.0	1077.0	-1.0	1594.0	
385.365	985.0	-1.0	1592.0	1354.0	-1.0	2224.0	986.0	-1.0	1575.0	1652.0	-1.0	2556.0	1244.0	-1.0	2173.0	1287.0	-1.0	1928.0	1233.0	-1.0	2137.0	1985.0	-1.0	3284.0	992.0	-1.0	1568.0	1723.0	-1.0	2646.0	1342.0	-1.0	2140.0	1233.0	-1.0	1853.0	1594.0	-1.0	2935.0	1619.0	-1.0	2618.0	547.0	-1.0	966.0	1078.0	-1.0	1598.0	
385.864	986.0	-1.0	1594.0	1354.0	-1.0	2224.0	986.0	-1.0	1576.0	1653.0	-1.0	2560.0	1244.0	-1.0	2176.0	1288.0	-1.0	1929.0	1234.0	-1.0	2142.0	1990.0	-1.0	3300.0	994.0	-1.0	1571.0	1726.0	-1.0	2654.0	1342.0	-1.0	2141.0	1232.0	-1.0	1852.0	1593.0	-1.0	2933.0	1619.0	-1.0	2614.0	548.0	-1.0	967.0	1077.0	-1.0	1596.0	
386.363	985.0	-1.0	1594.0	1355.0	-1.0	2222.0	986.0	-1.0	1575.0	1653.0	-1.0	2562.0	1245.0	-1.0	2178.0	1290.0	-1.0	1934.0	1235.0	-1.0	2146.0	1995.0	-1.0	3314.0	996.0	-1.0	1575.0	1730.0	-1.0	2665.0	1344.0	-1.0	2146.0	1234.0	-1.0	1856.0	1594.0	-1.0	2937.0	1619.0	-1.0	2618.0	549.0	-1.0	969.0	1078.0	-1.0	1598.0	
386.862	985.0	-1.0	1592.0	1354.0	-1.0	2221.0	985.0	-1.0	1574.0	1650.0	-1.0	2555.0	1244.0	-1.0	2176.0	1287.0	-1.0	1931.0	1235.0	-1.0	2146.0	1996.0	-1.0	3312.0	997.0	-1.0	1576.0	1731.0	-1.0	2665.0	1344.0	-1.0	2145.0	1232.0	-1.0	1852.0	1594.0	-1.0	2931.0	1618.0	-1.0	2614.0	548.0	-1.0	969.0	1076.0	-1.0	1593.0	
387.361	985.0	-1.0	1594.0	1354.0	-1.0	2219.0	985.0	-1.0	1572.0	1651.0	-1.0	2558.0	1244.0	-1.0	2180.0	1289.0	-1.0	1936.0	1236.0	-1.0	2146.0	1995.0	-1.0	3308.0	997.0	-1.0	1578.0	1732.0	-1.0	2665.0	1345.0	-1.0	2146.0	1233.0	-1.0	1854.0	1593.0	-1.0	2928.0	1619.0	-1.0	2612.0	549.0	-1.0	969.0	1076.0	-1.0	1590.0	
387.860	984.0	-1.0	1592.0	1354.0	-1.0	2217.0	985.0	-1.0	1572.0	1650.0	-1.0	2555.0	1243.0	-1.0	2175.0	1288.0	-1.0	1932.0	1233.0	-1.0	2140.0	1988.0	-1.0	3294.0	996.0	-1.0	1573.0	1728.0	-1.0	2655.0	1344.0	-1.0	2143.0	1232.0	-1.0	1850.0	1594.0	-1.0	2927.0	1619.0	-1.0	2610.0	548.0	-1.0	967.0	1076.0	-1.0	1589.0	
388.359	984.0	-1.0	1591.0	1353.0	-1.0	2213.0	985.0	-1.0	1569.0	1649.0	-1.0	2551.0	1241.0	-1.0	2168.0	1285.0	-1.0	1923.0	1230.0	-1.0	2132.0	1984.0	-1.0	3281.0	995.0	-1.0	1568.0	1725.0	-1.0	2644.0	1341.0	-1.0	2135.0	1229.0	-1.0	1842.0	1592.0	-1.0	2920.0	1616.0	-1.0	2600.0	549.0	-1.0	966.0	1076.0	-1.0	1585.0	
388.858	983.0	-1.0	1589.0	1353.0	-1.0	2212.0	984.0	-1.0	1569.0	1648.0	-1.0	2549.0	1240.0	-1.0	2166.0	1285.0	-1.0	1923.0	1230.0	-1.0	2128.0	1983.0	-1.0	3277.0	995.0	-1.0	1566.0	1725.0	-1.0	2643.0	1340.0	-1.0	2133.0	1231.0	-1.0	1842.0	1593.0	-1.0	2926.0	1618.0	-1.0	2606.0	548.0	-1.0	965.0	1077.0	-1.0	1590.0	
389.357	984.0	-1.0	1588.0	1351.0	-1.0	2208.0	982.0	-1.0	1565.0	1646.0	-1.0	2544.0	1239.0	-1.0	2162.0	1283.0	-1.0	1919.0	1228.0	-1.0	2125.0	1981.0	-1.0	3271.0	994.0	-1.0	1563.0	1724.0	-1.0	2637.0	1340.0	-1.0	2129.0	1229.0	-1.0	1840.0	1593.0	-1.0	2923.0	1618.0	-1.0	2603.0	547.0	-1.0	963.0	1078.0	-1.0	1589.0	
389.856	983.0	-1.0	1587.0	1352.0	-1.0	2209.0	982.0	-1.0	1566.0	1648.0	-1.0	2547.0	1238.0	-1.0	2163.0	1285.0	-1.0	1923.0	1229.0	-1.0	2124.0	1983.0	-1.0	3273.0	995.0	-1.0	1561.0	1726.0	-1.0	2637.0	1339.0	-1.0	2127.0	1231.0	-1.0	1840.0	1592.0	-1.0	2919.0	1618.0	-1.0	2599.0	548.0	-1.0	963.0	1077.0	-1.0	1586.0	
390.355	983.0	-1.0	1586.0	1351.0	-1.0	2207.0	982.0	-1.0	1566.0	1647.0	-1.0	2545.0	1239.0	-1.0	2160.0	1285.0	-1.0	1921.0	1229.0	-1.0	2123.0	1982.0	-1.0	3271.0	994.0	-1.0	1559.0	1726.0	-1.0	2636.0	1338.0	-1.0	2125.0	1231.0	-1.0	1841.0	1591.0	-1.0	2920.0	1618.0	-1.0	2598.0	549.0	-1.0	963.0	1078.0	-1.0	1587.0	
390.854	983.0	-1.0	1584.0	1351.0	-1.0	2205.0	982.0	-1.0	1564.0	1646.0	-1.0	2541.0	1239.0	-1.0	2158.0	1284.0	-1.0	1917.0	1228.0	-1.0	2120.0	1984.0	-1.0	3271.0	994.0	-1.0	1558.0	1727.0	-1.0	2635.0	1337.0	-1.0	2123.0	1230.0	-1.0	1839.0	1592.0	-1.0	2918.0	1617.0	-1.0	2596.0	547.0	-1.0	962.0	1078.0	-1.0	1589.0	
391.353	983.0	-1.0	1584.0	1352.0	-1.0	2204.0	982.0	-1.0	1565.0	1647.0	-1.0	2544.0	1240.0	-1.0	2159.0	1285.0	-1.0	1922.0	1229.0	-1.0	2122.0	1987.0	-1.0	3279.0	993.0	-1.0	1560.0	1731.0	-1.0	2644.0	1339.0	-1.0	2126.0	1231.0	-1.0	1843.0	1592.0	-1.0	2920.0	1620.0	-1.0	2601.0	549.0	-1.0	965.0	1080.0	-1.0	1592.0	
391.852	982.0	-1.0	1582.0	1351.0	-1.0	2203.0	983.0	-1.0	1563.0	1645.0	-1.0	2540.0	1238.0	-1.0	2157.0	1285.0	-1.0	1921.0	1230.0	-1.0	2122.0	1991.0	-1.0	3284.0	993.0	-1.0	1560.0	1733.0	-1.0	2648.0	1339.0	-1.0	2125.0	1231.0	-1.0	1843.0	1592.0	-1.0	2921.0	1619.0	-1.0	2599.0	548.0	-1.0	965.0	1081.0	-1.0	1592.0	
392.351	982.0	-1.0	1582.0	1351.0	-1.0	2202.0	984.0	-1.0	1564.0	1647.0	-1.0	2543.0	1238.0	-1.0	2155.0	1285.0	-1.0	1918.0	1231.0	-1.0	2121.0	1993.0	-1.0	3290.0	993.0	-1.0	1558.0	1733.0	-1.0	2648.0	1338.0	-1.0	2122.0	1230.0	-1.0	1839.0	1592.0	-1.0	2917.0	1618.0	-1.0	2592.0	548.0	-1.0	966.0	1080.0	-1.0	1590.0	
392.850	981.0	-1.0	1582.0	1349.0	-1.0	2199.0	983.0	-1.0	1562.0	1646.0	-1.0	2542.0	1238.0	-1.0	2154.0	1285.0	-1.0	1917.0	1230.0	-1.0	2120.0	1993.0	-1.0	3292.0	993.0	-1.0	1558.0	1733.0	-1.0	2651.0	1338.0	-1.0	2122.0	1231.0	-1.0	1839.0	1592.0	-1.0	2919.0	1617.0	-1.0	2596.0	548.0	-1.0	967.0	1081.0	-1.0	1591.0	
393.349	981.0	-1.0	1580.0	1348.0	-1.0	2196.0	983.0	-1.0	1561.0	1645.0	-1.0	2535.0	1238.0	-1.0	2150.0	1284.0	-1.0	1912.0	1229.0	-1.0	2119.0	1993.0	-1.0	3291.0	993.0	-1.0	1558.0	1733.0	-1.0	2648.0	1338.0	-1.0	2119.0	1229.0	-1.0	1836.0	1592.0	-1.0	2919.0	1617.0	-1.0	2595.0	548.0	-1.0	967.0	1081.0	-1.0	1591.0	
393.848	981.0	-1.0	1580.0	1349.0	-1.0	2195.0	981.0	-1.0	1560.0	1644.0	-1.0	2536.0	1238.0	-1.0	2151.0	1284.0	-1.0	1914.0	1229.0	-1.0	2119.0	1994.0	-1.0	3295.0	995.0	-1.0	1559.0	1735.0	-1.0	2651.0	1338.0	-1.0	2122.0	1230.0	-1.0	1840.0	1594.0	-1.0	2923.0	1618.0	-1.0	2601.0	549.0	-1.0	967.0	1082.0	-1.0	1593.0	
394.348	980.0	-1.0	1579.0	1347.0	-1.0	2194.0	981.0	-1.0	1558.0	1643.0	-1.0	2530.0	1237.0	-1.0	2148.0	1282.0	-1.0	1911.0	1230.0	-1.0	2118.0	1994.0	-1.0	3294.0	995.0	-1.0	1558.0	1734.0	-1.0	2652.0	1337.0	-1.0	2121.0	1231.0	-1.0	1840.0	1594.0	-1.0	2922.0	1618.0	-1.0	2600.0	550.0	-1.0	967.0	1083.0	-1.0	1595.0	
394.847	981.0	-1.0	1580.0	1347.0	-1.0	2192.0	981.0	-1.0	1557.0	1644.0	-1.0	2531.0	1236.0	-1.0	2145.0	1282.0	-1.0	1908.0	1229.0	-1.0	2117.0	1995.0	-1.0	3300.0	995.0	-1.0	1556.0	1735.0	-1.0	2650.0	1337.0	-1.0	2115.0	1231.0	-1.0	1837.0	1593.0	-1.0	2916.0	1617.0	-1.0	2593.0	549.0	-1.0	966.0	1082.0	-1.0	1592.0	
395.347	980.0	-1.0	1579.0	1345.0	-1.0	2190.0	980.0	-1.0	1555.0	1641.0	-1.0	2526.0	1236.0	-1.0	2143.0	1281.0	-1.0	1906.0	1229.0	-1.0	2114.0	1998.0	-1.0	3305.0	994.0	-1.0	1554.0	1737.0	-1.0	2652.0	1336.0	-1.0	2114.0	1231.0	-1.0	1838.0	1594.0	-1.0	2918.0	1618.0	-1.0	2594.0	549.0	-1.0	967.0	1083.0	-1.0	1594.0	
395.846	979.0	-1.0	1577.0	1343.0	-1.0	2185.0	979.0	-1.0	1551.0	1637.0	-1.0	2513.0	1233.0	-1.0	2136.0	1278.0	-1.0	1898.0	1229.0	-1.0	2109.0	1998.0	-1.0	3306.0	993.0	-1.0	1552.0	1736.0	-1.0	2648.0	1336.0	-1.0	2109.0	1229.0	-1.0	1836.0	1594.0	-1.0	2913.0	1616.0	-1.0	2587.0	549.0	-1.0	965.0	1083.0	-1.0	1592.0	
396.345	979.0	-1.0	1576.0	1342.0	-1.0	2183.0	979.0	-1.0	1552.0	1637.0	-1.0	2513.0	1234.0	-1.0	2134.0	1278.0	-1.0	1898.0	1227.0	-1.0	2106.0	2000.0	-1.0	3308.0	992.0	-1.0	1548.0	1736.0	-1.0	2646.0	1336.0	-1.0	2106.0	1231.0	-1.0	1834.0	1594.0	-1.0	2909.0	1615.0	-1.0	2582.0	550.0	-1.0	963.0	1082.0	-1.0	1587.0	
396.844	979.0	-1.0	1576.0	1340.0	-1.0	2182.0	979.0	-1.0	1550.0	1635.0	-1.0	2509.0	1232.0	-1.0	2132.0	1277.0	-1.0	1894.0	1227.0	-1.0	2101.0	1999.0	-1.0	3305.0	992.0	-1.0	1546.0	1736.0	-1.0	2643.0	1335.0	-1.0	2103.0	1231.0	-1.0	1835.0	1595.0	-1.0	2906.0	1615.0	-1.0	2579.0	548.0	-1.0	962.0	1083.0	-1.0	1588.0	
397.343	979.0	-1.0	1575.0	1340.0	-1.0	2178.0	980.0	-1.0	1547.0	1633.0	-1.0	2500.0	1231.0	-1.0	2126.0	1274.0	-1.0	1885.0	1226.0	-1.0	2097.0	1999.0	-1.0	3302.0	991.0	-1.0	1541.0	1735.0	-1.0	2640.0	1333.0	-1.0	2098.0	1230.0	-1.0	1832.0	1594.0	-1.0	2900.0	1613.0	-1.0	2572.0	548.0	-1.0	962.0	1082.0	-1.0	1583.0	
397.842	979.0	-1.0	1574.0	1340.0	-1.0	2178.0	981.0	-1.0	1548.0	1633.0	-1.0	2500.0	1232.0	-1.0	2124.0	1274.0	-1.0	1888.0	1226.0	-1.0	2096.0	2002.0	-1.0	3309.0	990.0	-1.0	1538.0	1736.0	-1.0	2639.0	1334.0	-1.0	2098.0	1231.0	-1.0	1836.0	1594.0	-1.0	2897.0	1613.0	-1.0	2568.0	549.0	-1.0	961.0	1081.0	-1.0	1582.0	
398.342	979.0	-1.0	1574.0	1340.0	-1.0	2175.0	980.0	-1.0	1546.0	1632.0	-1.0	2497.0	1232.0	-1.0	2123.0	1274.0	-1.0	1886.0	1225.0	-1.0	2092.0	2003.0	-1.0	3308.0	989.0	-1.0	1535.0	1737.0	-1.0	2638.0	1334.0	-1.0	2096.0	1231.0	-1.0	1835.0	1595.0	-1.0	2896.0	1613.0	-1.0	2567.0	549.0	-1.0	962.0	1082.0	-1.0	1581.0	
398.842	980.0	-1.0	1573.0	1339.0	-1.0	2174.0	980.0	-1.0	1545.0	1630.0	-1.0	2490.0	1231.0	-1.0	2118.0	1269.0	-1.0	1876.0	1225.0	-1.0	2090.0	2004.0	-1.0	3305.0	987.0	-1.0	1531.0	1735.0	-1.0	2632.0	1332.0	-1.0	2090.0	1228.0	-1.0	1829.0	1594.0	-1.0	2891.0	1611.0	-1.0	2559.0	550.0	-1.0	961.0	1081.0	-1.0	1579.0	
399.341	980.0	-1.0	1573.0	1338.0	-1.0	2173.0	980.0	-1.0	1543.0	1630.0	-1.0	2488.0	1230.0	-1.0	2118.0	1270.0	-1.0	1875.0	1226.0	-1.0	2089.0	2005.0	-1.0	3305.0	987.0	-1.0	1530.0	1735.0	-1.0	2635.0	1333.0	-1.0	2091.0	1228.0	-1.0	1829.0	1595.0	-1.0	2892.0	1612.0	-1.0	2561.0	549.0	-1.0	961.0	1082.0	-1.0	1579.0	
399.841	981.0	-1.0	1572.0	1338.0	-1.0	2171.0	979.0	-1.0	1542.0	1629.0	-1.0	2484.0	1231.0	-1.0	2116.0	1270.0	-1.0	1873.0	1226.0	-1.0	2087.0	2004.0	-1.0	3303.0	986.0	-1.0	1529.0	1734.0	-1.0	2632.0	1332.0	-1.0	2087.0	1227.0	-1.0	1827.0	1595.0	-1.0	2889.0	1612.0	-1.0	2557.0	552.0	-1.0	963.0	1082.0	-1.0	1577.0	
400.340	980.0	-1.0	1571.0	1337.0	-1.0	2168.0	981.0	-1.0	1540.0	1628.0	-1.0	2479.0	1230.0	-1.0	2113.0	1268.0	-1.0	1868.0	1226.0	-1.0	2085.0	2005.0	-1.0	3300.0	986.0	-1.0	1526.0	1733.0	-1.0	2625.0	1331.0	-1.0	2082.0	1226.0	-1.0	1821.0	1595.0	-1.0	2885.0	1610.0	-1.0	2552.0	551.0	-1.0	961.0	1080.0	-1.0	1576.0	
400.839	981.0	-1.0	1570.0	1337.0	-1.0	2168.0	981.0	-1.0	1539.0	1629.0	-1.0	2480.0	1231.0	-1.0	2114.0	1268.0	-1.0	1869.0	1227.0	-1.0	2085.0	2008.0	-1.0	3305.0	987.0	-1.0	1526.0	1733.0	-1.0	2628.0	1331.0	-1.0	2082.0	1227.0	-1.0	1824.0	1598.0	-1.0	2888.0	1613.0	-1.0	2558.0	552.0	-1.0	961.0	1082.0	-1.0	1578.0	
401.338	981.0	-1.0	1568.0	1337.0	-1.0	2165.0	979.0	-1.0	1537.0	1626.0	-1.0	2476.0	1230.0	-1.0	2110.0	1267.0	-1.0	1866.0	1227.0	-1.0	2084.0	2007.0	-1.0	3301.0	986.0	-1.0	1526.0	1734.0	-1.0	2627.0	1332.0	-1.0	2080.0	1226.0	-1.0	1822.0	1599.0	-1.0	2886.0	1613.0	-1.0	2558.0	552.0	-1.0	961.0	1083.0	-1.0	1578.0	
401.837	980.0	-1.0	1568.0	1336.0	-1.0	2164.0	980.0	-1.0	1535.0	1626.0	-1.0	2474.0	1230.0	-1.0	2107.0	1266.0	-1.0	1860.0	1226.0	-1.0	2080.0	2006.0	-1.0	3295.0	986.0	-1.0	1522.0	1732.0	-1.0	2621.0	1331.0	-1.0	2074.0	1224.0	-1.0	1816.0	1596.0	-1.0	2877.0	1609.0	-1.0	2547.0	551.0	-1.0	959.0	1081.0	-1.0	1573.0	
402.336	981.0	-1.0	1566.0	1335.0	-1.0	2162.0	980.0	-1.0	1535.0	1626.0	-1.0	2474.0	1230.0	-1.0	2105.0	1265.0	-1.0	1860.0	1227.0	-1.0	2078.0	2006.0	-1.0	3291.0	986.0	-1.0	1520.0	1732.0	-1.0	2620.0	1331.0	-1.0	2074.0	1226.0	-1.0	1816.0	1597.0	-1.0	2877.0	1609.0	-1.0	2549.0	551.0	-1.0	958.0	1081.0	-1.0	1574.0	
402.836	980.0	-1.0	1563.0	1334.0	-1.0	2159.0	980.0	-1.0	1533.0	1625.0	-1.0	2469.0	1230.0	-1.0	2101.0	1265.0	-1.0	1858.0	1225.0	-1.0	2075.0	2005.0	-1.0	3287.0	986.0	-1.0	1518.0	1733.0	-1.0	2618.0	1331.0	-1.0	2072.0	1226.0	-1.0	1815.0	1598.0	-1.0	2876.0	1609.0	-1.0	2548.0	551.0	-1.0	956.0	1080.0	-1.0	1574.0	
403.335	981.0	-1.0	1561.0	1335.0	-1.0	2157.0	980.0	-1.0	1532.0	1625.0	-1.0	2469.0	1230.0	-1.0	2097.0	1264.0	-1.0	1854.0	1224.0	-1.0	2072.0	2005.0	-1.0	3282.0	986.0	-1.0	1515.0	1731.0	-1.0	2613.0	1332.0	-1.0	2068.0	1225.0	-1.0	1811.0	1598.0	-1.0	2871.0	1607.0	-1.0	2539.0	550.0	-1.0	956.0	1079.0	-1.0	1570.0	
403.834	981.0	-1.0	1563.0	1336.0	-1.0	2159.0	983.0	-1.0	1533.0	1627.0	-1.0	2472.0	1229.0	-1.0	2098.0	1263.0	-1.0	1851.0	1225.0	-1.0	2070.0	2006.0	-1.0	3279.0	987.0	-1.0	1516.0	1733.0	-1.0	2613.0	1333.0	-1.0	2069.0	1225.0	-1.0	1812.0	1599.0	-1.0	2871.0	1606.0	-1.0	2538.0	548.0	-1.0	953.0	1077.0	-1.0	1567.0	
404.333	983.0	-1.0	1564.0	1339.0	-1.0	2165.0	985.0	-1.0	1538.0	1629.0	-1.0	2474.0	1230.0	-1.0	2096.0	1261.0	-1.0	1846.0	1225.0	-1.0	2069.0	2004.0	-1.0	3269.0	988.0	-1.0	1518.0	1734.0	-1.0	2612.0	1332.0	-1.0	2068.0	1225.0	-1.0	1813.0	1600.0	-1.0	2869.0	1604.0	-1.0	2533.0	548.0	-1.0	950.0	1071.0	-1.0	1557.0	
404.833	986.0	-1.0	1568.0	1345.0	-1.0	2175.0	988.0	-1.0	1542.0	1633.0	-1.0	2483.0	1231.0	-1.0	2096.0	1260.0	-1.0	1841.0	1225.0	-1.0	2070.0	2005.0	-1.0	3263.0	988.0	-1.0	1518.0	1734.0	-1.0	2612.0	1333.0	-1.0	2065.0	1226.0	-1.0	1811.0	1598.0	-1.0	2862.0	1601.0	-1.0	2523.0	549.0	-1.0	949.0	1065.0	-1.0	1545.0	
405.332	988.0	-1.0	1571.0	1349.0	-1.0	2184.0	992.0	-1.0	1549.0	1637.0	-1.0	2492.0	1232.0	-1.0	2100.0	1261.0	-1.0	1842.0	1227.0	-1.0	2072.0	2006.0	-1.0	3261.0	990.0	-1.0	1520.0	1735.0	-1.0	2613.0	1335.0	-1.0	2068.0	1228.0	-1.0	1817.0	1600.0	-1.0	2864.0	1601.0	-1.0	2523.0	547.0	-1.0	947.0	1062.0	-1.0	1541.0	
405.831	991.0	-1.0	1573.0	1352.0	-1.0	2190.0	995.0	-1.0	1553.0	1640.0	-1.0	2497.0	1234.0	-1.0	2101.0	1260.0	-1.0	1840.0	1227.0	-1.0	2072.0	2006.0	-1.0	3252.0	991.0	-1.0	1518.0	1733.0	-1.0	2609.0	1335.0	-1.0	2069.0	1230.0	-1.0	1818.0	1602.0	-1.0	2864.0	1600.0	-1.0	2521.0	546.0	-1.0	947.0	1061.0	-1.0	1537.0	
406.330	992.0	-1.0	1574.0	1357.0	-1.0	2197.0	999.0	-1.0	1558.0	1643.0	-1.0	2501.0	1235.0	-1.0	2101.0	1259.0	-1.0	1834.0	1228.0	-1.0	2071.0	2005.0	-1.0	3242.0	991.0	-1.0	1516.0	1731.0	-1.0	2599.0	1336.0	-1.0	2064.0	1229.0	-1.0	1816.0	1602.0	-1.0	2861.0	1598.0	-1.0	2515.0	547.0	-1.0	944.0	1057.0	-1.0	1530.0	
406.829	994.0	-1.0	1576.0	1359.0	-1.0	2204.0	1002.0	-1.0	1562.0	1647.0	-1.0	2510.0	1237.0	-1.0	2105.0	1261.0	-1.0	1838.0	1229.0	-1.0	2071.0	2002.0	-1.0	3236.0	992.0	-1.0	1514.0	1728.0	-1.0	2594.0	1336.0	-1.0	2063.0	1231.0	-1.0	1820.0	1604.0	-1.0	2862.0	1599.0	-1.0	2513.0	547.0	-1.0	944.0	1056.0	-1.0	1528.0	
407.328	995.0	-1.0	1578.0	1361.0	-1.0	2208.0	1003.0	-1.0	1564.0	1647.0	-1.0	2514.0	1236.0	-1.0	2105.0	1261.0	-1.0	1838.0	1229.0	-1.0	2070.0	1999.0	-1.0	3226.0	990.0	-1.0	1510.0	1725.0	-1.0	2585.0	1336.0	-1.0	2061.0	1232.0	-1.0	1821.0	1607.0	-1.0	2861.0	1599.0	-1.0	2512.0	548.0	-1.0	943.0	1056.0	-1.0	1525.0	
407.827	996.0	-1.0	1578.0	1362.0	-1.0	2210.0	1004.0	-1.0	1565.0	1648.0	-1.0	2510.0	1237.0	-1.0	2104.0	1258.0	-1.0	1830.0	1228.0	-1.0	2068.0	1996.0	-1.0	3214.0	989.0	-1.0	1507.0	1720.0	-1.0	2574.0	1334.0	-1.0	2054.0	1230.0	-1.0	1818.0	1607.0	-1.0	2859.0	1597.0	-1.0	2505.0	547.0	-1.0	940.0	1054.0	-1.0	1519.0	
408.326	997.0	-1.0	1581.0	1365.0	-1.0	2214.0	1005.0	-1.0	1568.0	1651.0	-1.0	2518.0	1238.0	-1.0	2107.0	1259.0	-1.0	1834.0	1231.0	-1.0	2071.0	1995.0	-1.0	3211.0	989.0	-1.0	1506.0	1720.0	-1.0	2572.0	1335.0	-1.0	2053.0	1232.0	-1.0	1822.0	1608.0	-1.0	2858.0	1598.0	-1.0	2504.0	547.0	-1.0	940.0	1054.0	-1.0	1516.0	
408.825	997.0	-1.0	1582.0	1366.0	-1.0	2215.0	1008.0	-1.0	1569.0	1651.0	-1.0	2519.0	1240.0	-1.0	2107.0	1259.0	-1.0	1832.0	1230.0	-1.0	2069.0	1992.0	-1.0	3203.0	989.0	-1.0	1503.0	1717.0	-1.0	2565.0	1333.0	-1.0	2049.0	1231.0	-1.0	1821.0	1610.0	-1.0	2857.0	1599.0	-1.0	2502.0	547.0	-1.0	939.0	1053.0	-1.0	1516.0	
409.324	998.0	-1.0	1582.0	1366.0	-1.0	2215.0	1008.0	-1.0	1570.0	1652.0	-1.0	2517.0	1240.0	-1.0	2103.0	1258.0	-1.0	1826.0	1229.0	-1.0	2067.0	1989.0	-1.0	3192.0	988.0	-1.0	1499.0	1714.0	-1.0	2556.0	1331.0	-1.0	2044.0	1230.0	-1.0	1818.0	1611.0	-1.0	2855.0	1597.0	-1.0	2498.0	547.0	-1.0	939.0	1052.0	-1.0	1512.0	
409.823	999.0	-1.0	1585.0	1367.0	-1.0	2218.0	1009.0	-1.0	1572.0	1654.0	-1.0	2522.0	1241.0	-1.0	2107.0	1259.0	-1.0	1829.0	1230.0	-1.0	2067.0	1988.0	-1.0	3193.0	987.0	-1.0	1497.0	1715.0	-1.0	2557.0	1332.0	-1.0	2043.0	1231.0	-1.0	1820.0	1611.0	-1.0	2852.0	1598.0	-1.0	2492.0	548.0	-1.0	938.0	1051.0	-1.0	1508.0	
410.322	1000.0	-1.0	1584.0	1368.0	-1.0	2217.0	1010.0	-1.0	1573.0	1655.0	-1.0	2523.0	1240.0	-1.0	2106.0	1259.0	-1.0	1829.0	1230.0	-1.0	2068.0	1989.0	-1.0	3194.0	987.0	-1.0	1497.0	1714.0	-1.0	2557.0	1333.0	-1.0	2041.0	1232.0	-1.0	1821.0	1612.0	-1.0	2856.0	1599.0	-1.0	2493.0	548.0	-1.0	936.0	1052.0	-1.0	1509.0	
410.821	1000.0	-1.0	1585.0	1369.0	-1.0	2216.0	1011.0	-1.0	1572.0	1652.0	-1.0	2515.0	1239.0	-1.0	2101.0	1257.0	-1.0	1821.0	1230.0	-1.0	2064.0	1987.0	-1.0	3189.0	986.0	-1.0	1494.0	1713.0	-1.0	2554.0	1332.0	-1.0	2037.0	1231.0	-1.0	1816.0	1613.0	-1.0	2854.0	1598.0	-1.0	2489.0	547.0	-1.0	936.0	1052.0	-1.0	1506.0	
411.320	1001.0	-1.0	1586.0	1369.0	-1.0	2218.0	1011.0	-1.0	1574.0	1655.0	-1.0	2520.0	1240.0	-1.0	2103.0	1258.0	-1.0	1825.0	1230.0	-1.0	2064.0	1989.0	-1.0	3192.0	987.0	-1.0	1495.0	1716.0	-1.0	2558.0	1333.0	-1.0	2039.0	1233.0	-1.0	1821.0	1613.0	-1.0	2852.0	1599.0	-1.0	2487.0	549.0	-1.0	936.0	1051.0	-1.0	1505.0	
411.819	1002.0	-1.0	1586.0	1369.0	-1.0	2219.0	1012.0	-1.0	1574.0	1655.0	-1.0	2520.0	1240.0	-1.0	2102.0	1259.0	-1.0	1825.0	1230.0	-1.0	2063.0	1988.0	-1.0	3194.0	989.0	-1.0	1495.0	1718.0	-1.0	2561.0	1333.0	-1.0	2039.0	1234.0	-1.0	1820.0	1614.0	-1.0	2853.0	1600.0	-1.0	2486.0	548.0	-1.0	937.0	1053.0	-1.0	1506.0	
412.319	1002.0	-1.0	1589.0	1372.0	-1.0	2222.0	1014.0	-1.0	1576.0	1657.0	-1.0	2523.0	1242.0	-1.0	2102.0	1258.0	-1.0	1821.0	1230.0	-1.0	2063.0	1991.0	-1.0	3199.0	990.0	-1.0	1495.0	1719.0	-1.0	2563.0	1334.0	-1.0	2037.0	1233.0	-1.0	1818.0	1615.0	-1.0	2852.0	1600.0	-1.0	2485.0	548.0	-1.0	937.0	1052.0	-1.0	1506.0	
412.818	1004.0	-1.0	1592.0	1373.0	-1.0	2226.0	1015.0	-1.0	1578.0	1658.0	-1.0	2528.0	1243.0	-1.0	2105.0	1259.0	-1.0	1824.0	1232.0	-1.0	2065.0	1996.0	-1.0	3211.0	991.0	-1.0	1498.0	1724.0	-1.0	2575.0	1335.0	-1.0	2041.0	1235.0	-1.0	1823.0	1618.0	-1.0	2860.0	1601.0	-1.0	2491.0	550.0	-1.0	938.0	1056.0	-1.0	1510.0	
413.317	1005.0	-1.0	1594.0	1374.0	-1.0	2229.0	1016.0	-1.0	1580.0	1658.0	-1.0	2526.0	1244.0	-1.0	2107.0	1260.0	-1.0	1824.0	1233.0	-1.0	2068.0	2001.0	-1.0	3228.0	992.0	-1.0	1501.0	1730.0	-1.0	2587.0	1337.0	-1.0	2043.0	1236.0	-1.0	1827.0	1620.0	-1.0	2864.0	1603.0	-1.0	2493.0	550.0	-1.0	940.0	1057.0	-1.0	1513.0	
413.816	1006.0	-1.0	1598.0	1375.0	-1.0	2236.0	1018.0	-1.0	1584.0	1659.0	-1.0	2537.0	1248.0	-1.0	2115.0	1263.0	-1.0	1834.0	1236.0	-1.0	2075.0	2009.0	-1.0	3249.0	995.0	-1.0	1508.0	1737.0	-1.0	2605.0	1340.0	-1.0	2051.0	1241.0	-1.0	1837.0	1625.0	-1.0	2873.0	1605.0	-1.0	2502.0	551.0	-1.0	942.0	1059.0	-1.0	1517.0	
414.315	1007.0	-1.0	1601.0	1377.0	-1.0	2240.0	1019.0	-1.0	1587.0	1661.0	-1.0	2542.0	1251.0	-1.0	2120.0	1265.0	-1.0	1839.0	1238.0	-1.0	2081.0	2014.0	-1.0	3259.0	997.0	-1.0	1511.0	1742.0	-1.0	2613.0	1341.0	-1.0	2054.0	1243.0	-1.0	1842.0	1627.0	-1.0	2878.0	1607.0	-1.0	2506.0	550.0	-1.0	943.0	1060.0	-1.0	1521.0	
414.814	1008.0	-1.0	1605.0	1379.0	-1.0	2246.0	1022.0	-1.0	1593.0	1666.0	-1.0	2557.0	1254.0	-1.0	2130.0	1269.0	-1.0	1849.0	1242.0	-1.0	2089.0	2019.0	-1.0	3275.0	999.0	-1.0	1515.0	1745.0	-1.0	2621.0	1344.0	-1.0	2057.0	1245.0	-1.0	1846.0	1628.0	-1.0	2882.0	1608.0	-1.0	2510.0	551.0	-1.0	944.0	1062.0	-1.0	1521.0	
415.313	1010.0	-1.0	1608.0	1380.0	-1.0	2251.0	1022.0	-1.0	1595.0	1667.0	-1.0	2562.0	1256.0	-1.0	2135.0	1272.0	-1.0	1851.0	1244.0	-1.0	2095.0	2021.0	-1.0	3281.0	1001.0	-1.0	1519.0	1748.0	-1.0	2627.0	1346.0	-1.0	2062.0	1248.0	-1.0	1852.0	1630.0	-1.0	2887.0	1609.0	-1.0	2517.0	551.0	-1.0	944.0	1062.0	-1.0	1527.0	
415.812	1010.0	-1.0	1613.0	1382.0	-1.0	2259.0	1025.0	-1.0	1600.0	1671.0	-1.0	2574.0	1259.0	-1.0	2140.0	1273.0	-1.0	1857.0	1247.0	-1.0	2103.0	2025.0	-1.0	3290.0	1003.0	-1.0	1523.0	1751.0	-1.0	2633.0	1347.0	-1.0	2066.0	1250.0	-1.0	1857.0	1632.0	-1.0	2891.0	1610.0	-1.0	2520.0	550.0	-1.0	944.0	1063.0	-1.0	1528.0	
416.311	1012.0	-1.0	1615.0	1384.0	-1.0	2262.0	1025.0	-1.0	1603.0	1673.0	-1.0	2579.0	1261.0	-1.0	2146.0	1276.0	-1.0	1861.0	1248.0	-1.0	2108.0	2026.0	-1.0	3293.0	1005.0	-1.0	1528.0	1754.0	-1.0	2640.0	1350.0	-1.0	2071.0	1251.0	-1.0	1863.0	1633.0	-1.0	2898.0	1612.0	-1.0	2529.0	551.0	-1.0	946.0	1066.0	-1.0	1533.0	
416.811	1013.0	-1.0	1617.0	1385.0	-1.0	2263.0	1026.0	-1.0	1605.0	1674.0	-1.0	2579.0	1263.0	-1.0	2149.0	1275.0	-1.0	1860.0	1249.0	-1.0	2111.0	2027.0	-1.0	3293.0	1006.0	-1.0	1531.0	1756.0	-1.0	2645.0	1351.0	-1.0	2076.0	1252.0	-1.0	1865.0	1634.0	-1.0	2902.0	1612.0	-1.0	2533.0	552.0	-1.0	945.0	1066.0	-1.0	1536.0	
417.311	1014.0	-1.0	1619.0	1387.0	-1.0	2268.0	1027.0	-1.0	1609.0	1676.0	-1.0	2585.0	1263.0	-1.0	2152.0	1277.0	-1.0	1863.0	1252.0	-1.0	2116.0	2027.0	-1.0	3295.0	1007.0	-1.0	1536.0	1759.0	-1.0	2655.0	1355.0	-1.0	2083.0	1256.0	-1.0	1872.0	1636.0	-1.0	2911.0	1616.0	-1.0	2544.0	553.0	-1.0	947.0	1067.0	-1.0	1541.0	
417.811	1014.0	-1.0	1621.0	1388.0	-1.0	2270.0	1029.0	-1.0	1610.0	1676.0	-1.0	2584.0	1265.0	-1.0	2153.0	1276.0	-1.0	1862.0	1251.0	-1.0	2117.0	2024.0	-1.0	3285.0	1008.0	-1.0	1538.0	1760.0	-1.0	2653.0	1355.0	-1.0	2085.0	1256.0	-1.0	1874.0	1637.0	-1.0	2913.0	1616.0	-1.0	2546.0	553.0	-1.0	949.0	1067.0	-1.0	1541.0	
418.311	1015.0	-1.0	1624.0	1391.0	-1.0	2275.0	1031.0	-1.0	1615.0	1679.0	-1.0	2593.0	1265.0	-1.0	2159.0	1278.0	-1.0	1866.0	1253.0	-1.0	2119.0	2024.0	-1.0	3285.0	1009.0	-1.0	1541.0	1760.0	-1.0	2652.0	1357.0	-1.0	2086.0	1257.0	-1.0	1875.0	1638.0	-1.0	2912.0	1615.0	-1.0	2544.0	552.0	-1.0	950.0	1067.0	-1.0	1538.0	
418.810	1016.0	-1.0	1624.0	1392.0	-1.0	2277.0	1031.0	-1.0	1617.0	1681.0	-1.0	2594.0	1266.0	-1.0	2158.0	1278.0	-1.0	1864.0	1252.0	-1.0	2119.0	2022.0	-1.0	3282.0	1009.0	-1.0	1539.0	1758.0	-1.0	2649.0	1357.0	-1.0	2086.0	1257.0	-1.0	1874.0	1638.0	-1.0	2913.0	1615.0	-1.0	2541.0	554.0	-1.0	948.0	1066.0	-1.0	1537.0	
419.309	1016.0	-1.0	1623.0	1392.0	-1.0	2275.0	1033.0	-1.0	1616.0	1680.0	-1.0	2587.0	1265.0	-1.0	2152.0	1273.0	-1.0	1856.0	1250.0	-1.0	2114.0	2018.0	-1.0	3269.0	1007.0	-1.0	1536.0	1753.0	-1.0	2639.0	1356.0	-1.0	2081.0	1255.0	-1.0	1870.0	1638.0	-1.0	2907.0	1612.0	-1.0	2535.0	552.0	-1.0	948.0	1064.0	-1.0	1532.0	
419.808	1016.0	-1.0	1623.0	1394.0	-1.0	2276.0	1033.0	-1.0	1617.0	1682.0	-1.0	2589.0	1264.0	-1.0	2151.0	1274.0	-1.0	1855.0	1249.0	-1.0	2112.0	2012.0	-1.0	3262.0	1007.0	-1.0	1533.0	1751.0	-1.0	2632.0	1355.0	-1.0	2080.0	1255.0	-1.0	1868.0	1638.0	-1.0	2905.0	1613.0	-1.0	2530.0	552.0	-1.0	946.0	1063.0	-1.0	1528.0	
420.307	1017.0	-1.0	1620.0	1395.0	-1.0	2274.0	1033.0	-1.0	1615.0	1680.0	-1.0	2584.0	1262.0	-1.0	2143.0	1269.0	-1.0	1846.0	1248.0	-1.0	2107.0	2006.0	-1.0	3243.0	1005.0	-1.0	1529.0	1744.0	-1.0	2618.0	1354.0	-1.0	2075.0	1254.0	-1.0	1864.0	1638.0	-1.0	2902.0	1612.0	-1.0	2526.0	552.0	-1.0	945.0	1062.0	-1.0	1526.0	
420.806	1017.0	-1.0	1619.0	1394.0	-1.0	2269.0	1033.0	-1.0	1611.0	1678.0	-1.0	2577.0	1259.0	-1.0	2133.0	1264.0	-1.0	1833.0	1245.0	-1.0	2099.0	1995.0	-1.0	3220.0	1003.0	-1.0	1521.0	1735.0	-1.0	2601.0	1351.0	-1.0	2066.0	1251.0	-1.0	1855.0	1636.0	-1.0	2895.0	1609.0	-1.0	2514.0	551.0	-1.0	944.0	1061.0	-1.0	1520.0	
421.305	1018.0	-1.0	1616.0	1394.0	-1.0	2268.0	1033.0	-1.0	1611.0	1679.0	-1.0	2574.0	1255.0	-1.0	2123.0	1260.0	-1.0	1823.0	1243.0	-1.0	2091.0	1980.0	-1.0	3185.0	1001.0	-1.0	1518.0	1728.0	-1.0	2584.0	1349.0	-1.0	2062.0	1249.0	-1.0	1852.0	1638.0	-1.0	2895.0	1609.0	-1.0	2515.0	551.0	-1.0	941.0	1062.0	-1.0	1523.0	
421.804	1018.0	-1.0	1614.0	1393.0	-1.0	2265.0	1033.0	-1.0	1607.0	1678.0	-1.0	2566.0	1251.0	-1.0	2112.0	1254.0	-1.0	1811.0	1238.0	-1.0	2081.0	1961.0	-1.0	3147.0	998.0	-1.0	1509.0	1718.0	-1.0	2563.0	1344.0	-1.0	2053.0	1246.0	-1.0	1845.0	1638.0	-1.0	2890.0	1608.0	-1.0	2508.0	551.0	-1.0	940.0	1062.0	-1.0	1520.0	
422.303	1018.0	-1.0	1613.0	1393.0	-1.0	2264.0	1034.0	-1.0	1608.0	1679.0	-1.0	2569.0	1249.0	-1.0	2106.0	1252.0	-1.0	1804.0	1236.0	-1.0	2077.0	1948.0	-1.0	3120.0	995.0	-1.0	1504.0	1710.0	-1.0	2545.0	1342.0	-1.0	2045.0	1243.0	-1.0	1839.0	1637.0	-1.0	2883.0	1608.0	-1.0	2501.0	551.0	-1.0	939.0	1060.0	-1.0	1515.0	
422.802	1017.0	-1.0	1612.0	1393.0	-1.0	2264.0	1033.0	-1.0	1606.0	1680.0	-1.0	2567.0	1249.0	-1.0	2102.0	1249.0	-1.0	1799.0	1233.0	-1.0	2073.0	1937.0	-1.0	3098.0	994.0	-1.0	1499.0	1703.0	-1.0	2534.0	1341.0	-1.0	2041.0	1243.0	-1.0	1838.0	1638.0	-1.0	2881.0	1607.0	-1.0	2500.0	551.0	-1.0	937.0	1061.0	-1.0	1517.0	
423.301	1017.0	-1.0	1610.0	1393.0	-1.0	2261.0	1032.0	-1.0	1603.0	1677.0	-1.0	2558.0	1245.0	-1.0	2097.0	1246.0	-1.0	1791.0	1232.0	-1.0	2069.0	1927.0	-1.0	3075.0	991.0	-1.0	1494.0	1698.0	-1.0	2522.0	1338.0	-1.0	2036.0	1240.0	-1.0	1832.0	1636.0	-1.0	2877.0	1607.0	-1.0	2495.0	551.0	-1.0	936.0	1060.0	-1.0	1513.0	
423.801	1017.0	-1.0	1609.0	1393.0	-1.0	2263.0	1033.0	-1.0	1604.0	1677.0	-1.0	2561.0	1245.0	-1.0	2095.0	1245.0	-1.0	1791.0	1232.0	-1.0	2069.0	1920.0	-1.0	3059.0	990.0	-1.0	1493.0	1694.0	-1.0	2516.0	1338.0	-1.0	2036.0	1240.0	-1.0	1834.0	1637.0	-1.0	2874.0	1608.0	-1.0	2493.0	551.0	-1.0	937.0	1060.0	-1.0	1511.0	
424.301	1016.0	-1.0	1609.0	1392.0	-1.0	2261.0	1033.0	-1.0	1602.0	1676.0	-1.0	2557.0	1244.0	-1.0	2092.0	1242.0	-1.0	1786.0	1230.0	-1.0	2067.0	1913.0	-1.0	3044.0	988.0	-1.0	1490.0	1690.0	-1.0	2509.0	1336.0	-1.0	2034.0	1240.0	-1.0	1831.0	1636.0	-1.0	2871.0	1606.0	-1.0	2489.0	550.0	-1.0	936.0	1060.0	-1.0	1508.0	
424.801	1016.0	-1.0	1607.0	1392.0	-1.0	2258.0	1032.0	-1.0	1602.0	1678.0	-1.0	2552.0	1244.0	-1.0	2089.0	1241.0	-1.0	1779.0	1229.0	-1.0	2064.0	1910.0	-1.0	3041.0	986.0	-1.0	1485.0	1688.0	-1.0	2504.0	1335.0	-1.0	2028.0	1238.0	-1.0	1825.0	1635.0	-1.0	2865.0	1602.0	-1.0	2480.0	550.0	-1.0	934.0	1058.0	-1.0	1507.0	
425.301	1014.0	-1.0	1604.0	1391.0	-1.0	2253.0	1032.0	-1.0	1598.0	1677.0	-1.0	2550.0	1242.0	-1.0	2084.0	1240.0	-1.0	1779.0	1228.0	-1.0	2060.0	1903.0	-1.0	3031.0	984.0	-1.0	1482.0	1685.0	-1.0	2497.0	1334.0	-1.0	2027.0	1238.0	-1.0	1824.0	1635.0	-1.0	2868.0	1603.0	-1.0	2485.0	550.0	-1.0	936.0	1063.0	-1.0	1515.0	
425.801	1014.0	-1.0	1602.0	1390.0	-1.0	2250.0	1030.0	-1.0	1594.0	1674.0	-1.0	2541.0	1240.0	-1.0	2078.0	1238.0	-1.0	1773.0	1225.0	-1.0	2054.0	1893.0	-1.0	3010.0	983.0	-1.0	1480.0	1681.0	-1.0	2489.0	1332.0	-1.0	2025.0	1236.0	-1.0	1823.0	1633.0	-1.0	2866.0	1603.0	-1.0	2484.0	549.0	-1.0	935.0	1065.0	-1.0	1516.0	
426.302	1012.0	-1.0	1599.0	1388.0	-1.0	2246.0	1029.0	-1.0	1592.0	1674.0	-1.0	2542.0	1239.0	-1.0	2079.0	1238.0	-1.0	1776.0	1225.0	-1.0	2052.0	1889.0	-1.0	3002.0	981.0	-1.0	1480.0	1681.0	-1.0	2493.0	1332.0	-1.0	2026.0	1236.0	-1.0	1824.0	1633.0	-1.0	2872.0	1605.0	-1.0	2493.0	551.0	-1.0	936.0	1067.0	-1.0	1522.0	
426.802	1012.0	-1.0	1598.0	1387.0	-1.0	2243.0	1027.0	-1.0	1591.0	1673.0	-1.0	2541.0	1239.0	-1.0	2076.0	1238.0	-1.0	1774.0	1224.0	-1.0	2053.0	1885.0	-1.0	2994.0	982.0	-1.0	1481.0	1682.0	-1.0	2494.0	1332.0	-1.0	2027.0	1236.0	-1.0	1824.0	1633.0	-1.0	2874.0	1606.0	-1.0	2495.0	550.0	-1.0	936.0	1065.0	-1.0	1520.0	
427.302	1012.0	-1.0	1601.0	1388.0	-1.0	2249.0	1029.0	-1.0	1595.0	1677.0	-1.0	2549.0	1241.0	-1.0	2082.0	1239.0	-1.0	1778.0	1226.0	-1.0	2060.0	1885.0	-1.0	2996.0	985.0	-1.0	1487.0	1685.0	-1.0	2502.0	1333.0	-1.0	2034.0	1239.0	-1.0	1828.0	1633.0	-1.0	2878.0	1607.0	-1.0	2501.0	550.0	-1.0	937.0	1064.0	-1.0	1518.0	
427.802	1013.0	-1.0	1601.0	1389.0	-1.0	2250.0	1028.0	-1.0	1598.0	1678.0	-1.0	2553.0	1242.0	-1.0	2086.0	1239.0	-1.0	1779.0	1228.0	-1.0	2066.0	1884.0	-1.0	2997.0	986.0	-1.0	1492.0	1688.0	-1.0	2508.0	1335.0	-1.0	2040.0	1241.0	-1.0	1834.0	1633.0	-1.0	2884.0	1609.0	-1.0	2509.0	550.0	-1.0	938.0	1063.0	-1.0	1518.0	
428.301	1012.0	-1.0	1601.0	1388.0	-1.0	2248.0	1029.0	-1.0	1596.0	1678.0	-1.0	2549.0	1241.0	-1.0	2087.0	1237.0	-1.0	1774.0	1230.0	-1.0	2069.0	1888.0	-1.0	3009.0	987.0	-1.0	1495.0	1690.0	-1.0	2512.0	1335.0	-1.0	2041.0	1241.0	-1.0	1834.0	1633.0	-1.0	2885.0	1610.0	-1.0	2510.0	550.0	-1.0	940.0	1065.0	-1.0	1523.0	
428.801	1010.0	-1.0	1594.0	1383.0	-1.0	2232.0	1024.0	-1.0	1588.0	1674.0	-1.0	2537.0	1241.0	-1.0	2086.0	1237.0	-1.0	1776.0	1230.0	-1.0	2070.0	1896.0	-1.0	3035.0	986.0	-1.0	1494.0	1696.0	-1.0	2527.0	1338.0	-1.0	2047.0	1240.0	-1.0	1834.0	1632.0	-1.0	2887.0	1612.0	-1.0	2519.0	552.0	-1.0	944.0	1072.0	-1.0	1535.0	
429.301	1007.0	-1.0	1589.0	1377.0	-1.0	2219.0	1021.0	-1.0	1580.0	1671.0	-1.0	2526.0	1240.0	-1.0	2085.0	1237.0	-1.0	1775.0	1231.0	-1.0	2073.0	1901.0	-1.0	3048.0	986.0	-1.0	1496.0	1702.0	-1.0	2535.0	1339.0	-1.0	2050.0	1241.0	-1.0	1835.0	1633.0	-1.0	2891.0	1616.0	-1.0	2527.0	552.0	-1.0	946.0	1079.0	-1.0	1543.0	
429.801	1005.0	-1.0	1586.0	1374.0	-1.0	2212.0	1019.0	-1.0	1577.0	1671.0	-1.0	2529.0	1242.0	-1.0	2091.0	1240.0	-1.0	1787.0	1232.0	-1.0	2079.0	1902.0	-1.0	3061.0	987.0	-1.0	1499.0	1708.0	-1.0	2546.0	1342.0	-1.0	2056.0	1244.0	-1.0	1839.0	1634.0	-1.0	2891.0	1620.0	-1.0	2531.0	554.0	-1.0	949.0	1082.0	-1.0	1549.0	
430.300	1005.0	-1.0	1582.0	1370.0	-1.0	2204.0	1016.0	-1.0	1574.0	1668.0	-1.0	2526.0	1240.0	-1.0	2090.0	1241.0	-1.0	1790.0	1234.0	-1.0	2082.0	1904.0	-1.0	3075.0	987.0	-1.0	1500.0	1711.0	-1.0	2556.0	1342.0	-1.0	2059.0	1246.0	-1.0	1843.0	1633.0	-1.0	2892.0	1622.0	-1.0	2535.0	556.0	-1.0	950.0	1086.0	-1.0	1553.0	
430.799	1002.0	-1.0	1578.0	1365.0	-1.0	2194.0	1014.0	-1.0	1568.0	1666.0	-1.0	2517.0	1238.0	-1.0	2086.0	1239.0	-1.0	1784.0	1231.0	-1.0	2079.0	1898.0	-1.0	3066.0	986.0	-1.0	1499.0	1707.0	-1.0	2551.0	1340.0	-1.0	2055.0	1243.0	-1.0	1838.0	1631.0	-1.0	2889.0	1621.0	-1.0	2535.0	555.0	-1.0	950.0	1087.0	-1.0	1555.0	
431.298	1000.0	-1.0	1575.0	1363.0	-1.0	2189.0	1012.0	-1.0	1566.0	1664.0	-1.0	2516.0	1238.0	-1.0	2087.0	1239.0	-1.0	1788.0	1231.0	-1.0	2082.0	1892.0	-1.0	3058.0	986.0	-1.0	1502.0	1705.0	-1.0	2551.0	1341.0	-1.0	2058.0	1243.0	-1.0	1840.0	1632.0	-1.0	2892.0	1624.0	-1.0	2541.0	554.0	-1.0	951.0	1090.0	-1.0	1559.0	
431.797	999.0	-1.0	1570.0	1359.0	-1.0	2182.0	1009.0	-1.0	1563.0	1662.0	-1.0	2512.0	1238.0	-1.0	2088.0	1240.0	-1.0	1788.0	1231.0	-1.0	2083.0	1886.0	-1.0	3052.0	986.0	-1.0	1503.0	1705.0	-1.0	2552.0	1341.0	-1.0	2060.0	1243.0	-1.0	1839.0	1633.0	-1.0	2895.0	1625.0	-1.0	2546.0	555.0	-1.0	952.0	1091.0	-1.0	1561.0	
432.296	997.0	-1.0	1569.0	1356.0	-1.0	2175.0	1008.0	-1.0	1559.0	1661.0	-1.0	2505.0	1238.0	-1.0	2085.0	1239.0	-1.0	1784.0	1232.0	-1.0	2084.0	1886.0	-1.0	3053.0	986.0	-1.0	1503.0	1703.0	-1.0	2550.0	1339.0	-1.0	2057.0	1242.0	-1.0	1834.0	1632.0	-1.0	2891.0	1625.0	-1.0	2541.0	555.0	-1.0	952.0	1089.0	-1.0	1559.0	
432.795	996.0	-1.0	1565.0	1354.0	-1.0	2169.0	1007.0	-1.0	1556.0	1659.0	-1.0	2501.0	1237.0	-1.0	2087.0	1238.0	-1.0	1784.0	1233.0	-1.0	2086.0	1889.0	-1.0	3064.0	987.0	-1.0	1504.0	1704.0	-1.0	2555.0	1339.0	-1.0	2058.0	1241.0	-1.0	1835.0	1632.0	-1.0	2890.0	1626.0	-1.0	2541.0	555.0	-1.0	953.0	1090.0	-1.0	1559.0	
433.294	995.0	-1.0	1561.0	1351.0	-1.0	2161.0	1004.0	-1.0	1552.0	1654.0	-1.0	2487.0	1236.0	-1.0	2080.0	1236.0	-1.0	1776.0	1232.0	-1.0	2083.0	1888.0	-1.0	3068.0	986.0	-1.0	1502.0	1703.0	-1.0	2552.0	1338.0	-1.0	2053.0	1240.0	-1.0	1832.0	1631.0	-1.0	2887.0	1623.0	-1.0	2536.0	555.0	-1.0	953.0	1090.0	-1.0	1556.0	
433.794	995.0	-1.0	1558.0	1348.0	-1.0	2154.0	1003.0	-1.0	1548.0	1652.0	-1.0	2478.0	1235.0	-1.0	2073.0	1231.0	-1.0	1765.0	1230.0	-1.0	2078.0	1889.0	-1.0	3071.0	985.0	-1.0	1498.0	1700.0	-1.0	2546.0	1335.0	-1.0	2045.0	1237.0	-1.0	1824.0	1629.0	-1.0	2879.0	1620.0	-1.0	2523.0	555.0	-1.0	951.0	1088.0	-1.0	1550.0	
434.293	995.0	-1.0	1556.0	1347.0	-1.0	2147.0	1002.0	-1.0	1545.0	1649.0	-1.0	2469.0	1232.0	-1.0	2068.0	1229.0	-1.0	1760.0	1229.0	-1.0	2074.0	1889.0	-1.0	3072.0	984.0	-1.0	1494.0	1700.0	-1.0	2546.0	1333.0	-1.0	2042.0	1236.0	-1.0	1822.0	1630.0	-1.0	2877.0	1620.0	-1.0	2519.0	555.0	-1.0	951.0	1087.0	-1.0	1549.0	
434.792	994.0	-1.0	1554.0	1346.0	-1.0	2142.0	1001.0	-1.0	1540.0	1643.0	-1.0	2455.0	1230.0	-1.0	2061.0	1226.0	-1.0	1752.0	1227.0	-1.0	2069.0	1886.0	-1.0	3070.0	983.0	-1.0	1491.0	1698.0	-1.0	2542.0	1332.0	-1.0	2037.0	1234.0	-1.0	1819.0	1629.0	-1.0	2874.0	1619.0	-1.0	2512.0	555.0	-1.0	950.0	1086.0	-1.0	1547.0	
435.291	993.0	-1.0	1552.0	1344.0	-1.0	2139.0	1001.0	-1.0	1540.0	1642.0	-1.0	2451.0	1230.0	-1.0	2060.0	1227.0	-1.0	1752.0	1226.0	-1.0	2069.0	1887.0	-1.0	3075.0	981.0	-1.0	1489.0	1698.0	-1.0	2542.0	1331.0	-1.0	2034.0	1234.0	-1.0	1816.0	1627.0	-1.0	2868.0	1618.0	-1.0	2504.0	555.0	-1.0	950.0	1086.0	-1.0	1545.0	
435.790	993.0	-1.0	1553.0	1344.0	-1.0	2138.0	1001.0	-1.0	1537.0	1642.0	-1.0	2446.0	1231.0	-1.0	2059.0	1225.0	-1.0	1750.0	1226.0	-1.0	2068.0	1890.0	-1.0	3082.0	981.0	-1.0	1488.0	1699.0	-1.0	2547.0	1330.0	-1.0	2034.0	1233.0	-1.0	1815.0	1628.0	-1.0	2869.0	1617.0	-1.0	2502.0	555.0	-1.0	951.0	1088.0	-1.0	1548.0	
436.289	994.0	-1.0	1551.0	1343.0	-1.0	2135.0	998.0	-1.0	1534.0	1637.0	-1.0	2432.0	1229.0	-1.0	2057.0	1223.0	-1.0	1744.0	1227.0	-1.0	2067.0	1892.0	-1.0	3085.0	980.0	-1.0	1486.0	1701.0	-1.0	2547.0	1329.0	-1.0	2031.0	1232.0	-1.0	1812.0	1627.0	-1.0	2865.0	1617.0	-1.0	2496.0	556.0	-1.0	950.0	1087.0	-1.0	1548.0	
436.788	994.0	-1.0	1551.0	1342.0	-1.0	2134.0	998.0	-1.0	1533.0	1637.0	-1.0	2429.0	1230.0	-1.0	2057.0	1224.0	-1.0	1743.0	1227.0	-1.0	2069.0	1895.0	-1.0	3093.0	981.0	-1.0	1484.0	1702.0	-1.0	2548.0	1329.0	-1.0	2031.0	1231.0	-1.0	1808.0	1625.0	-1.0	2859.0	1614.0	-1.0	2486.0	557.0	-1.0	951.0	1086.0	-1.0	1544.0	
437.287	993.0	-1.0	1551.0	1341.0	-1.0	2131.0	998.0	-1.0	1531.0	1634.0	-1.0	2424.0	1230.0	-1.0	2056.0	1224.0	-1.0	1741.0	1226.0	-1.0	2067.0	1895.0	-1.0	3095.0	980.0	-1.0	1485.0	1702.0	-1.0	2549.0	1329.0	-1.0	2030.0	1231.0	-1.0	1805.0	1625.0	-1.0	2859.0	1613.0	-1.0	2483.0	554.0	-1.0	950.0	1086.0	-1.0	1545.0	
437.786	992.0	-1.0	1550.0	1340.0	-1.0	2128.0	997.0	-1.0	1529.0	1629.0	-1.0	2410.0	1229.0	-1.0	2053.0	1221.0	-1.0	1734.0	1226.0	-1.0	2065.0	1897.0	-1.0	3098.0	980.0	-1.0	1483.0	1702.0	-1.0	2548.0	1327.0	-1.0	2027.0	1229.0	-1.0	1801.0	1624.0	-1.0	2857.0	1612.0	-1.0	2478.0	555.0	-1.0	949.0	1085.0	-1.0	1544.0	
438.285	992.0	-1.0	1550.0	1339.0	-1.0	2128.0	996.0	-1.0	1528.0	1629.0	-1.0	2409.0	1229.0	-1.0	2056.0	1223.0	-1.0	1738.0	1227.0	-1.0	2067.0	1901.0	-1.0	3104.0	980.0	-1.0	1483.0	1704.0	-1.0	2549.0	1328.0	-1.0	2029.0	1230.0	-1.0	1802.0	1623.0	-1.0	2855.0	1611.0	-1.0	2475.0	555.0	-1.0	949.0	1085.0	-1.0	1543.0	
438.784	991.0	-1.0	1549.0	1338.0	-1.0	2127.0	996.0	-1.0	1529.0	1627.0	-1.0	2406.0	1230.0	-1.0	2054.0	1223.0	-1.0	1740.0	1226.0	-1.0	2066.0	1905.0	-1.0	3112.0	980.0	-1.0	1484.0	1707.0	-1.0	2552.0	1329.0	-1.0	2028.0	1230.0	-1.0	1802.0	1622.0	-1.0	2857.0	1610.0	-1.0	2478.0	555.0	-1.0	950.0	1087.0	-1.0	1548.0	
439.283	991.0	-1.0	1549.0	1338.0	-1.0	2126.0	994.0	-1.0	1528.0	1623.0	-1.0	2397.0	1230.0	-1.0	2051.0	1222.0	-1.0	1736.0	1226.0	-1.0	2063.0	1910.0	-1.0	3115.0	979.0	-1.0	1480.0	1707.0	-1.0	2551.0	1328.0	-1.0	2027.0	1229.0	-1.0	1798.0	1621.0	-1.0	2856.0	1608.0	-1.0	2473.0	554.0	-1.0	949.0	1085.0	-1.0	1547.0	
439.782	990.0	-1.0	1550.0	1337.0	-1.0	2125.0	994.0	-1.0	1527.0	1624.0	-1.0	2399.0	1229.0	-1.0	2052.0	1224.0	-1.0	1741.0	1226.0	-1.0	2061.0	1915.0	-1.0	3123.0	979.0	-1.0	1481.0	1710.0	-1.0	2555.0	1328.0	-1.0	2028.0	1229.0	-1.0	1800.0	1619.0	-1.0	2853.0	1608.0	-1.0	2472.0	554.0	-1.0	949.0	1084.0	-1.0	1546.0	
440.281	988.0	-1.0	1549.0	1335.0	-1.0	2122.0	993.0	-1.0	1525.0	1621.0	-1.0	2396.0	1228.0	-1.0	2048.0	1224.0	-1.0	1739.0	1225.0	-1.0	2058.0	1917.0	-1.0	3124.0	979.0	-1.0	1480.0	1710.0	-1.0	2554.0	1327.0	-1.0	2028.0	1229.0	-1.0	1798.0	1618.0	-1.0	2855.0	1605.0	-1.0	2472.0	553.0	-1.0	947.0	1084.0	-1.0	1547.0	
440.781	989.0	-1.0	1548.0	1336.0	-1.0	2124.0	993.0	-1.0	1528.0	1622.0	-1.0	2393.0	1228.0	-1.0	2045.0	1222.0	-1.0	1733.0	1224.0	-1.0	2054.0	1914.0	-1.0	3108.0	977.0	-1.0	1477.0	1707.0	-1.0	2544.0	1325.0	-1.0	2024.0	1227.0	-1.0	1792.0	1616.0	-1.0	2851.0	1600.0	-1.0	2465.0	552.0	-1.0	945.0	1079.0	-1.0	1542.0	
441.281	989.0	-1.0	1549.0	1341.0	-1.0	2134.0	995.0	-1.0	1533.0	1625.0	-1.0	2405.0	1227.0	-1.0	2046.0	1224.0	-1.0	1734.0	1222.0	-1.0	2052.0	1905.0	-1.0	3077.0	978.0	-1.0	1479.0	1701.0	-1.0	2532.0	1325.0	-1.0	2028.0	1226.0	-1.0	1794.0	1615.0	-1.0	2852.0	1599.0	-1.0	2467.0	551.0	-1.0	942.0	1075.0	-1.0	1535.0	
441.780	990.0	-1.0	1552.0	1344.0	-1.0	2146.0	998.0	-1.0	1539.0	1630.0	-1.0	2416.0	1227.0	-1.0	2049.0	1223.0	-1.0	1737.0	1222.0	-1.0	2050.0	1901.0	-1.0	3054.0	977.0	-1.0	1478.0	1697.0	-1.0	2520.0	1327.0	-1.0	2029.0	1227.0	-1.0	1796.0	1616.0	-1.0	2854.0	1598.0	-1.0	2467.0	550.0	-1.0	940.0	1071.0	-1.0	1532.0	
442.279	991.0	-1.0	1553.0	1350.0	-1.0	2154.0	1000.0	-1.0	1543.0	1631.0	-1.0	2418.0	1228.0	-1.0	2048.0	1224.0	-1.0	1733.0	1221.0	-1.0	2048.0	1898.0	-1.0	3037.0	977.0	-1.0	1477.0	1693.0	-1.0	2509.0	1325.0	-1.0	2027.0	1226.0	-1.0	1794.0	1615.0	-1.0	2853.0	1596.0	-1.0	2464.0	549.0	-1.0	938.0	1068.0	-1.0	1526.0	
442.778	990.0	-1.0	1554.0	1353.0	-1.0	2163.0	1001.0	-1.0	1548.0	1634.0	-1.0	2429.0	1228.0	-1.0	2051.0	1225.0	-1.0	1737.0	1221.0	-1.0	2048.0	1896.0	-1.0	3028.0	976.0	-1.0	1476.0	1691.0	-1.0	2499.0	1326.0	-1.0	2026.0	1228.0	-1.0	1794.0	1616.0	-1.0	2852.0	1595.0	-1.0	2460.0	548.0	-1.0	936.0	1066.0	-1.0	1522.0	
443.277	991.0	-1.0	1555.0	1356.0	-1.0	2171.0	1004.0	-1.0	1550.0	1637.0	-1.0	2438.0	1226.0	-1.0	2046.0	1223.0	-1.0	1731.0	1218.0	-1.0	2039.0	1883.0	-1.0	2988.0	975.0	-1.0	1471.0	1681.0	-1.0	2476.0	1324.0	-1.0	2024.0	1227.0	-1.0	1793.0	1618.0	-1.0	2855.0	1595.0	-1.0	2463.0	549.0	-1.0	936.0	1065.0	-1.0	1522.0	
443.776	992.0	-1.0	1554.0	1359.0	-1.0	2177.0	1005.0	-1.0	1554.0	1641.0	-1.0	2442.0	1224.0	-1.0	2039.0	1220.0	-1.0	1723.0	1214.0	-1.0	2029.0	1873.0	-1.0	2955.0	973.0	-1.0	1465.0	1672.0	-1.0	2455.0	1323.0	-1.0	2017.0	1226.0	-1.0	1788.0	1618.0	-1.0	2854.0	1595.0	-1.0	2461.0	548.0	-1.0	934.0	1064.0	-1.0	1518.0	
444.276	993.0	-1.0	1557.0	1362.0	-1.0	2184.0	1007.0	-1.0	1557.0	1645.0	-1.0	2453.0	1224.0	-1.0	2040.0	1222.0	-1.0	1727.0	1213.0	-1.0	2028.0	1868.0	-1.0	2943.0	972.0	-1.0	1465.0	1671.0	-1.0	2448.0	1323.0	-1.0	2017.0	1228.0	-1.0	1794.0	1620.0	-1.0	2864.0	1598.0	-1.0	2471.0	549.0	-1.0	934.0	1065.0	-1.0	1523.0	
444.775	990.0	-1.0	1557.0	1363.0	-1.0	2191.0	1007.0	-1.0	1560.0	1645.0	-1.0	2456.0	1224.0	-1.0	2042.0	1223.0	-1.0	1730.0	1213.0	-1.0	2029.0	1868.0	-1.0	2936.0	973.0	-1.0	1466.0	1669.0	-1.0	2443.0	1323.0	-1.0	2018.0	1229.0	-1.0	1796.0	1621.0	-1.0	2866.0	1599.0	-1.0	2476.0	548.0	-1.0	934.0	1065.0	-1.0	1525.0	
445.274	992.0	-1.0	1560.0	1366.0	-1.0	2197.0	1009.0	-1.0	1565.0	1650.0	-1.0	2470.0	1227.0	-1.0	2051.0	1228.0	-1.0	1740.0	1214.0	-1.0	2035.0	1872.0	-1.0	2942.0	974.0	-1.0	1470.0	1672.0	-1.0	2446.0	1326.0	-1.0	2025.0	1233.0	-1.0	1806.0	1623.0	-1.0	2870.0	1602.0	-1.0	2482.0	547.0	-1.0	935.0	1066.0	-1.0	1528.0	
445.773	993.0	-1.0	1563.0	1369.0	-1.0	2203.0	1010.0	-1.0	1568.0	1653.0	-1.0	2477.0	1228.0	-1.0	2056.0	1231.0	-1.0	1747.0	1217.0	-1.0	2041.0	1876.0	-1.0	2948.0	976.0	-1.0	1474.0	1675.0	-1.0	2450.0	1328.0	-1.0	2029.0	1236.0	-1.0	1811.0	1624.0	-1.0	2875.0	1603.0	-1.0	2489.0	547.0	-1.0	935.0	1068.0	-1.0	1531.0	
446.272	995.0	-1.0	1565.0	1371.0	-1.0	2208.0	1011.0	-1.0	1573.0	1655.0	-1.0	2482.0	1230.0	-1.0	2059.0	1233.0	-1.0	1749.0	1219.0	-1.0	2044.0	1883.0	-1.0	2956.0	977.0	-1.0	1476.0	1678.0	-1.0	2453.0	1329.0	-1.0	2030.0	1236.0	-1.0	1814.0	1623.0	-1.0	2876.0	1602.0	-1.0	2490.0	547.0	-1.0	934.0	1067.0	-1.0	1531.0	
446.771	997.0	-1.0	1569.0	1373.0	-1.0	2212.0	1013.0	-1.0	1577.0	1659.0	-1.0	2491.0	1232.0	-1.0	2068.0	1237.0	-1.0	1758.0	1221.0	-1.0	2048.0	1890.0	-1.0	2970.0	979.0	-1.0	1481.0	1683.0	-1.0	2463.0	1330.0	-1.0	2038.0	1240.0	-1.0	1822.0	1624.0	-1.0	2883.0	1604.0	-1.0	2498.0	546.0	-1.0	934.0	1067.0	-1.0	1535.0	
447.270	998.0	-1.0	1571.0	1377.0	-1.0	2214.0	1014.0	-1.0	1580.0	1659.0	-1.0	2492.0	1234.0	-1.0	2072.0	1238.0	-1.0	1761.0	1222.0	-1.0	2052.0	1897.0	-1.0	2981.0	981.0	-1.0	1484.0	1685.0	-1.0	2469.0	1331.0	-1.0	2040.0	1242.0	-1.0	1825.0	1624.0	-1.0	2885.0	1603.0	-1.0	2498.0	547.0	-1.0	934.0	1066.0	-1.0	1533.0	
447.770	999.0	-1.0	1574.0	1378.0	-1.0	2218.0	1015.0	-1.0	1585.0	1663.0	-1.0	2502.0	1238.0	-1.0	2080.0	1244.0	-1.0	1772.0	1223.0	-1.0	2057.0	1904.0	-1.0	2996.0	983.0	-1.0	1490.0	1691.0	-1.0	2479.0	1333.0	-1.0	2046.0	1245.0	-1.0	1832.0	1624.0	-1.0	2889.0	1606.0	-1.0	2502.0	547.0	-1.0	936.0	1067.0	-1.0	1532.0	
448.270	1000.0	-1.0	1576.0	1379.0	-1.0	2219.0	1016.0	-1.0	1587.0	1663.0	-1.0	2503.0	1238.0	-1.0	2083.0	1245.0	-1.0	1774.0	1226.0	-1.0	2059.0	1909.0	-1.0	3005.0	985.0	-1.0	1491.0	1693.0	-1.0	2483.0	1333.0	-1.0	2048.0	1246.0	-1.0	1835.0	1625.0	-1.0	2891.0	1608.0	-1.0	2504.0	547.0	-1.0	935.0	1066.0	-1.0	1531.0	
448.770	1001.0	-1.0	1579.0	1381.0	-1.0	2224.0	1017.0	-1.0	1590.0	1668.0	-1.0	2513.0	1240.0	-1.0	2086.0	1248.0	-1.0	1777.0	1226.0	-1.0	2062.0	1915.0	-1.0	3015.0	985.0	-1.0	1493.0	1696.0	-1.0	2487.0	1334.0	-1.0	2049.0	1246.0	-1.0	1836.0	1625.0	-1.0	2891.0	1608.0	-1.0	2503.0	548.0	-1.0	935.0	1065.0	-1.0	1530.0	
449.270	1002.0	-1.0	1579.0	1382.0	-1.0	2225.0	1018.0	-1.0	1592.0	1669.0	-1.0	2517.0	1242.0	-1.0	2088.0	1250.0	-1.0	1781.0	1227.0	-1.0	2064.0	1918.0	-1.0	3020.0	986.0	-1.0	1496.0	1697.0	-1.0	2491.0	1335.0	-1.0	2053.0	1248.0	-1.0	1839.0	1625.0	-1.0	2895.0	1609.0	-1.0	2508.0	548.0	-1.0	936.0	1066.0	-1.0	1532.0	
449.770	1002.0	-1.0	1580.0	1383.0	-1.0	2227.0	1019.0	-1.0	1593.0	1670.0	-1.0	2516.0	1243.0	-1.0	2090.0	1251.0	-1.0	1781.0	1227.0	-1.0	2064.0	1921.0	-1.0	3024.0	986.0	-1.0	1496.0	1698.0	-1.0	2491.0	1335.0	-1.0	2053.0	1248.0	-1.0	1840.0	1625.0	-1.0	2896.0	1611.0	-1.0	2509.0	548.0	-1.0	937.0	1066.0	-1.0	1531.0	
450.269	1002.0	-1.0	1583.0	1384.0	-1.0	2231.0	1019.0	-1.0	1595.0	1671.0	-1.0	2522.0	1243.0	-1.0	2095.0	1253.0	-1.0	1788.0	1229.0	-1.0	2068.0	1924.0	-1.0	3030.0	987.0	-1.0	1500.0	1700.0	-1.0	2498.0	1336.0	-1.0	2059.0	1250.0	-1.0	1846.0	1627.0	-1.0	2901.0	1613.0	-1.0	2517.0	548.0	-1.0	938.0	1069.0	-1.0	1536.0	
450.769	1002.0	-1.0	1582.0	1384.0	-1.0	2232.0	1020.0	-1.0	1596.0	1671.0	-1.0	2524.0	1244.0	-1.0	2096.0	1254.0	-1.0	1789.0	1229.0	-1.0	2069.0	1926.0	-1.0	3033.0	987.0	-1.0	1500.0	1702.0	-1.0	2499.0	1336.0	-1.0	2059.0	1250.0	-1.0	1847.0	1627.0	-1.0	2904.0	1614.0	-1.0	2519.0	548.0	-1.0	937.0	1070.0	-1.0	1537.0	
451.268	1003.0	-1.0	1585.0	1385.0	-1.0	2235.0	1019.0	-1.0	1597.0	1672.0	-1.0	2529.0	1244.0	-1.0	2097.0	1254.0	-1.0	1791.0	1230.0	-1.0	2069.0	1928.0	-1.0	3038.0	987.0	-1.0	1499.0	1701.0	-1.0	2497.0	1334.0	-1.0	2056.0	1249.0	-1.0	1845.0	1625.0	-1.0	2899.0	1613.0	-1.0	2514.0	548.0	-1.0	937.0	1068.0	-1.0	1533.0	
451.767	1002.0	-1.0	1585.0	1384.0	-1.0	2235.0	1020.0	-1.0	1597.0	1673.0	-1.0	2532.0	1245.0	-1.0	2097.0	1256.0	-1.0	1792.0	1228.0	-1.0	2070.0	1927.0	-1.0	3039.0	987.0	-1.0	1498.0	1700.0	-1.0	2497.0	1334.0	-1.0	2054.0	1250.0	-1.0	1846.0	1625.0	-1.0	2899.0	1613.0	-1.0	2516.0	548.0	-1.0	938.0	1068.0	-1.0	1535.0	
452.266	1002.0	-1.0	1584.0	1384.0	-1.0	2235.0	1019.0	-1.0	1597.0	1672.0	-1.0	2528.0	1243.0	-1.0	2096.0	1254.0	-1.0	1789.0	1229.0	-1.0	2068.0	1925.0	-1.0	3036.0	986.0	-1.0	1496.0	1698.0	-1.0	2494.0	1333.0	-1.0	2052.0	1249.0	-1.0	1843.0	1625.0	-1.0	2897.0	1611.0	-1.0	2514.0	548.0	-1.0	937.0	1067.0	-1.0	1534.0	
452.765	1003.0	-1.0	1584.0	1385.0	-1.0	2236.0	1019.0	-1.0	1598.0	1672.0	-1.0	2531.0	1243.0	-1.0	2098.0	1255.0	-1.0	1793.0	1229.0	-1.0	2069.0	1925.0	-1.0	3036.0	985.0	-1.0	1496.0	1699.0	-1.0	2495.0	1333.0	-1.0	2054.0	1249.0	-1.0	1846.0	1625.0	-1.0	2902.0	1613.0	-1.0	2520.0	547.0	-1.0	936.0	1068.0	-1.0	1538.0	
453.264	1002.0	-1.0	1585.0	1384.0	-1.0	2236.0	1020.0	-1.0	1597.0	1671.0	-1.0	2528.0	1244.0	-1.0	2097.0	1255.0	-1.0	1795.0	1227.0	-1.0	2069.0	1923.0	-1.0	3036.0	984.0	-1.0	1496.0	1697.0	-1.0	2493.0	1333.0	-1.0	2053.0	1250.0	-1.0	1846.0	1626.0	-1.0	2901.0	1613.0	-1.0	2520.0	547.0	-1.0	937.0	1069.0	-1.0	1536.0	
453.763	1004.0	-1.0	1586.0	1386.0	-1.0	2239.0	1020.0	-1.0	1600.0	1673.0	-1.0	2535.0	1244.0	-1.0	2102.0	1257.0	-1.0	1801.0	1228.0	-1.0	2072.0	1925.0	-1.0	3041.0	985.0	-1.0	1498.0	1698.0	-1.0	2499.0	1335.0	-1.0	2058.0	1250.0	-1.0	1851.0	1626.0	-1.0	2902.0	1613.0	-1.0	2523.0	548.0	-1.0	938.0	1069.0	-1.0	1536.0	
454.262	1004.0	-1.0	1587.0	1385.0	-1.0	2239.0	1021.0	-1.0	1600.0	1674.0	-1.0	2537.0	1245.0	-1.0	2103.0	1258.0	-1.0	1805.0	1228.0	-1.0	2073.0	1925.0	-1.0	3041.0	986.0	-1.0	1499.0	1698.0	-1.0	2500.0	1334.0	-1.0	2059.0	1251.0	-1.0	1853.0	1626.0	-1.0	2903.0	1614.0	-1.0	2524.0	548.0	-1.0	938.0	1068.0	-1.0	1536.0	
454.761	1004.0	-1.0	1589.0	1387.0	-1.0	2244.0	1023.0	-1.0	1604.0	1678.0	-1.0	2547.0	1246.0	-1.0	2105.0	1260.0	-1.0	1807.0	1229.0	-1.0	2076.0	1925.0	-1.0	3045.0	985.0	-1.0	1498.0	1697.0	-1.0	2500.0	1335.0	-1.0	2060.0	1251.0	-1.0	1852.0	1626.0	-1.0	2901.0	1611.0	-1.0	2520.0	548.0	-1.0	937.0	1067.0	-1.0	1534.0	
455.260	1005.0	-1.0	1590.0	1387.0	-1.0	2246.0	1022.0	-1.0	1606.0	1678.0	-1.0	2550.0	1246.0	-1.0	2106.0	1260.0	-1.0	1808.0	1230.0	-1.0	2076.0	1926.0	-1.0	3046.0	986.0	-1.0	1500.0	1698.0	-1.0	2501.0	1334.0	-1.0	2061.0	1251.0	-1.0	1853.0	1626.0	-1.0	2902.0	1612.0	-1.0	2522.0	548.0	-1.0	938.0	1067.0	-1.0	1535.0	
455.759	1007.0	-1.0	1592.0	1388.0	-1.0	2247.0	1023.0	-1.0	1607.0	1680.0	-1.0	2549.0	1246.0	-1.0	2108.0	1260.0	-1.0	1807.0	1231.0	-1.0	2077.0	1926.0	-1.0	3049.0	985.0	-1.0	1500.0	1697.0	-1.0	2500.0	1335.0	-1.0	2061.0	1251.0	-1.0	1852.0	1625.0	-1.0	2901.0	1611.0	-1.0	2520.0	547.0	-1.0	938.0	1067.0	-1.0	1532.0	
456.258	1007.0	-1.0	1593.0	1389.0	-1.0	2248.0	1023.0	-1.0	1609.0	1680.0	-1.0	2551.0	1249.0	-1.0	2111.0	1261.0	-1.0	1811.0	1231.0	-1.0	2080.0	1926.0	-1.0	3055.0	985.0	-1.0	1502.0	1699.0	-1.0	2504.0	1335.0	-1.0	2063.0	1251.0	-1.0	1855.0	1627.0	-1.0	2904.0	1612.0	-1.0	2524.0	548.0	-1.0	939.0	1067.0	-1.0	1535.0	
456.757	1006.0	-1.0	1593.0	1388.0	-1.0	2245.0	1024.0	-1.0	1608.0	1678.0	-1.0	2548.0	1248.0	-1.0	2110.0	1259.0	-1.0	1808.0	1231.0	-1.0	2079.0	1926.0	-1.0	3054.0	986.0	-1.0	1501.0	1696.0	-1.0	2502.0	1334.0	-1.0	2061.0	1250.0	-1.0	1854.0	1626.0	-1.0	2902.0	1611.0	-1.0	2522.0	548.0	-1.0	938.0	1066.0	-1.0	1533.0	
457.256	1007.0	-1.0	1594.0	1390.0	-1.0	2248.0	1025.0	-1.0	1610.0	1680.0	-1.0	2553.0	1249.0	-1.0	2114.0	1260.0	-1.0	1812.0	1231.0	-1.0	2080.0	1925.0	-1.0	3055.0	984.0	-1.0	1499.0	1696.0	-1.0	2500.0	1334.0	-1.0	2061.0	1251.0	-1.0	1852.0	1625.0	-1.0	2898.0	1610.0	-1.0	2516.0	547.0	-1.0	936.0	1065.0	-1.0	1529.0	
457.755	1008.0	-1.0	1594.0	1390.0	-1.0	2247.0	1024.0	-1.0	1610.0	1680.0	-1.0	2552.0	1249.0	-1.0	2112.0	1260.0	-1.0	1810.0	1230.0	-1.0	2079.0	1921.0	-1.0	3046.0	984.0	-1.0	1497.0	1692.0	-1.0	2493.0	1333.0	-1.0	2058.0	1250.0	-1.0	1850.0	1624.0	-1.0	2897.0	1609.0	-1.0	2515.0	548.0	-1.0	937.0	1065.0	-1.0	1527.0	
458.254	1008.0	-1.0	1595.0	1389.0	-1.0	2246.0	1026.0	-1.0	1610.0	1682.0	-1.0	2555.0	1248.0	-1.0	2110.0	1258.0	-1.0	1807.0	1230.0	-1.0	2076.0	1917.0	-1.0	3039.0	982.0	-1.0	1494.0	1690.0	-1.0	2488.0	1330.0	-1.0	2054.0	1247.0	-1.0	1845.0	1623.0	-1.0	2892.0	1607.0	-1.0	2508.0	548.0	-1.0	936.0	1062.0	-1.0	1522.0	
458.753	1008.0	-1.0	1595.0	1390.0	-1.0	2247.0	1025.0	-1.0	1612.0	1683.0	-1.0	2555.0	1246.0	-1.0	2109.0	1257.0	-1.0	1805.0	1230.0	-1.0	2075.0	1912.0	-1.0	3028.0	982.0	-1.0	1492.0	1687.0	-1.0	2483.0	1330.0	-1.0	2053.0	1246.0	-1.0	1844.0	1622.0	-1.0	2892.0	1608.0	-1.0	2508.0	548.0	-1.0	934.0	1062.0	-1.0	1522.0	
459.252	1008.0	-1.0	1596.0	1392.0	-1.0	2246.0	1027.0	-1.0	1610.0	1681.0	-1.0	2548.0	1245.0	-1.0	2105.0	1254.0	-1.0	1798.0	1229.0	-1.0	2073.0	1905.0	-1.0	3015.0	981.0	-1.0	1489.0	1682.0	-1.0	2476.0	1328.0	-1.0	2049.0	1244.0	-1.0	1840.0	1622.0	-1.0	2888.0	1606.0	-1.0	2503.0	548.0	-1.0	934.0	1061.0	-1.0	1518.0	
459.751	1008.0	-1.0	1596.0	1392.0	-1.0	2247.0	1027.0	-1.0	1611.0	1682.0	-1.0	2553.0	1245.0	-1.0	2106.0	1253.0	-1.0	1799.0	1228.0	-1.0	2072.0	1900.0	-1.0	3004.0	979.0	-1.0	1489.0	1679.0	-1.0	2473.0	1328.0	-1.0	2050.0	1244.0	-1.0	1841.0	1622.0	-1.0	2889.0	1608.0	-1.0	2505.0	547.0	-1.0	933.0	1062.0	-1.0	1517.0	
460.250	1009.0	-1.0	1595.0	1392.0	-1.0	2247.0	1028.0	-1.0	1611.0	1682.0	-1.0	2550.0	1244.0	-1.0	2104.0	1252.0	-1.0	1795.0	1226.0	-1.0	2070.0	1893.0	-1.0	2990.0	979.0	-1.0	1487.0	1673.0	-1.0	2464.0	1326.0	-1.0	2047.0	1242.0	-1.0	1838.0	1622.0	-1.0	2888.0	1607.0	-1.0	2503.0	548.0	-1.0	932.0	1061.0	-1.0	1514.0	
460.750	1009.0	-1.0	1596.0	1393.0	-1.0	2251.0	1028.0	-1.0	1614.0	1685.0	-1.0	2559.0	1244.0	-1.0	2102.0	1251.0	-1.0	1794.0	1226.0	-1.0	2068.0	1886.0	-1.0	2975.0	976.0	-1.0	1483.0	1668.0	-1.0	2453.0	1326.0	-1.0	2042.0	1241.0	-1.0	1833.0	1622.0	-1.0	2883.0	1606.0	-1.0	2498.0	548.0	-1.0	931.0	1060.0	-1.0	1511.0	
461.249	1010.0	-1.0	1596.0	1394.0	-1.0	2251.0	1028.0	-1.0	1614.0	1685.0	-1.0	2561.0	1242.0	-1.0	2099.0	1250.0	-1.0	1790.0	1224.0	-1.0	2066.0	1879.0	-1.0	2960.0	976.0	-1.0	1480.0	1663.0	-1.0	2443.0	1324.0	-1.0	2040.0	1239.0	-1.0	1832.0	1624.0	-1.0	2886.0	1606.0	-1.0	2500.0	547.0	-1.0	930.0	1060.0	-1.0	1512.0	
461.748	1010.0	-1.0	1594.0	1393.0	-1.0	2251.0	1029.0	-1.0	1614.0	1685.0	-1.0	2557.0	1241.0	-1.0	2095.0	1246.0	-1.0	1784.0	1224.0	-1.0	2063.0	1873.0	-1.0	2944.0	974.0	-1.0	1478.0	1657.0	-1.0	2430.0	1323.0	-1.0	2036.0	1237.0	-1.0	1826.0	1623.0	-1.0	2883.0	1604.0	-1.0	2497.0	547.0	-1.0	929.0	1059.0	-1.0	1512.0	
462.247	1010.0	-1.0	1595.0	1394.0	-1.0	2254.0	1029.0	-1.0	1615.0	1685.0	-1.0	2561.0	1241.0	-1.0	2096.0	1246.0	-1.0	1786.0	1222.0	-1.0	2064.0	1866.0	-1.0	2929.0	974.0	-1.0	1477.0	1652.0	-1.0	2422.0	1322.0	-1.0	2037.0	1238.0	-1.0	1829.0	1625.0	-1.0	2891.0	1605.0	-1.0	2505.0	548.0	-1.0	930.0	1060.0	-1.0	1516.0	
462.746	1010.0	-1.0	1595.0	1393.0	-1.0	2254.0	1029.0	-1.0	1614.0	1685.0	-1.0	2559.0	1240.0	-1.0	2095.0	1245.0	-1.0	1783.0	1222.0	-1.0	2063.0	1861.0	-1.0	2924.0	973.0	-1.0	1475.0	1650.0	-1.0	2416.0	1321.0	-1.0	2036.0	1237.0	-1.0	1828.0	1624.0	-1.0	2888.0	1606.0	-1.0	2505.0	546.0	-1.0	931.0	1061.0	-1.0	1519.0	
463.245	1008.0	-1.0	1588.0	1389.0	-1.0	2244.0	1025.0	-1.0	1608.0	1682.0	-1.0	2553.0	1239.0	-1.0	2094.0	1245.0	-1.0	1788.0	1221.0	-1.0	2062.0	1867.0	-1.0	2952.0	972.0	-1.0	1475.0	1655.0	-1.0	2431.0	1322.0	-1.0	2038.0	1238.0	-1.0	1834.0	1622.0	-1.0	2883.0	1610.0	-1.0	2512.0	548.0	-1.0	935.0	1067.0	-1.0	1526.0	
463.744	1003.0	-1.0	1581.0	1380.0	-1.0	2225.0	1020.0	-1.0	1595.0	1673.0	-1.0	2535.0	1235.0	-1.0	2083.0	1242.0	-1.0	1783.0	1218.0	-1.0	2055.0	1859.0	-1.0	2949.0	970.0	-1.0	1469.0	1656.0	-1.0	2442.0	1322.0	-1.0	2036.0	1237.0	-1.0	1829.0	1619.0	-1.0	2874.0	1609.0	-1.0	2513.0	550.0	-1.0	939.0	1070.0	-1.0	1531.0	
464.243	1003.0	-1.0	1579.0	1375.0	-1.0	2213.0	1016.0	-1.0	1589.0	1671.0	-1.0	2531.0	1234.0	-1.0	2079.0	1241.0	-1.0	1780.0	1219.0	-1.0	2054.0	1859.0	-1.0	2961.0	967.0	-1.0	1465.0	1661.0	-1.0	2452.0	1323.0	-1.0	2034.0	1235.0	-1.0	1825.0	1616.0	-1.0	2868.0	1608.0	-1.0	2510.0	551.0	-1.0	940.0	1072.0	-1.0	1531.0	
464.742	1003.0	-1.0	1580.0	1370.0	-1.0	2203.0	1014.0	-1.0	1584.0	1666.0	-1.0	2525.0	1234.0	-1.0	2080.0	1239.0	-1.0	1778.0	1219.0	-1.0	2055.0	1861.0	-1.0	2976.0	967.0	-1.0	1465.0	1666.0	-1.0	2468.0	1324.0	-1.0	2036.0	1235.0	-1.0	1825.0	1615.0	-1.0	2868.0	1609.0	-1.0	2513.0	552.0	-1.0	942.0	1073.0	-1.0	1534.0	
465.241	1003.0	-1.0	1579.0	1365.0	-1.0	2194.0	1012.0	-1.0	1581.0	1662.0	-1.0	2513.0	1235.0	-1.0	2078.0	1235.0	-1.0	1774.0	1218.0	-1.0	2055.0	1860.0	-1.0	2984.0	967.0	-1.0	1465.0	1669.0	-1.0	2479.0	1323.0	-1.0	2037.0	1235.0	-1.0	1824.0	1616.0	-1.0	2869.0	1608.0	-1.0	2513.0	553.0	-1.0	944.0	1073.0	-1.0	1536.0	
465.740	1003.0	-1.0	1580.0	1362.0	-1.0	2191.0	1012.0	-1.0	1582.0	1661.0	-1.0	2515.0	1234.0	-1.0	2077.0	1235.0	-1.0	1773.0	1220.0	-1.0	2055.0	1858.0	-1.0	2988.0	968.0	-1.0	1465.0	1672.0	-1.0	2484.0	1324.0	-1.0	2037.0	1235.0	-1.0	1824.0	1615.0	-1.0	2870.0	1608.0	-1.0	2510.0	553.0	-1.0	945.0	1075.0	-1.0	1536.0	
466.239	1002.0	-1.0	1582.0	1360.0	-1.0	2187.0	1012.0	-1.0	1580.0	1659.0	-1.0	2515.0	1234.0	-1.0	2077.0	1235.0	-1.0	1774.0	1219.0	-1.0	2054.0	1857.0	-1.0	2991.0	969.0	-1.0	1467.0	1675.0	-1.0	2491.0	1324.0	-1.0	2039.0	1236.0	-1.0	1829.0	1618.0	-1.0	2879.0	1610.0	-1.0	2520.0	554.0	-1.0	947.0	1078.0	-1.0	1545.0	
466.738	1001.0	-1.0	1581.0	1357.0	-1.0	2181.0	1011.0	-1.0	1578.0	1657.0	-1.0	2508.0	1233.0	-1.0	2076.0	1233.0	-1.0	1772.0	1220.0	-1.0	2057.0	1858.0	-1.0	2995.0	969.0	-1.0	1470.0	1676.0	-1.0	2496.0	1324.0	-1.0	2041.0	1236.0	-1.0	1828.0	1620.0	-1.0	2884.0	1611.0	-1.0	2523.0	553.0	-1.0	948.0	1080.0	-1.0	1552.0	
467.237	1002.0	-1.0	1583.0	1357.0	-1.0	2182.0	1010.0	-1.0	1579.0	1658.0	-1.0	2514.0	1234.0	-1.0	2079.0	1235.0	-1.0	1776.0	1220.0	-1.0	2060.0	1855.0	-1.0	2994.0	969.0	-1.0	1471.0	1677.0	-1.0	2498.0	1326.0	-1.0	2043.0	1237.0	-1.0	1829.0	1620.0	-1.0	2884.0	1611.0	-1.0	2522.0	554.0	-1.0	949.0	1083.0	-1.0	1554.0	
467.736	1002.0	-1.0	1583.0	1355.0	-1.0	2178.0	1009.0	-1.0	1579.0	1658.0	-1.0	2514.0	1235.0	-1.0	2080.0	1235.0	-1.0	1778.0	1221.0	-1.0	2063.0	1852.0	-1.0	2985.0	970.0	-1.0	1475.0	1674.0	-1.0	2493.0	1327.0	-1.0	2046.0	1237.0	-1.0	1830.0	1623.0	-1.0	2890.0	1613.0	-1.0	2530.0	555.0	-1.0	949.0	1086.0	-1.0	1562.0	
468.235	999.0	-1.0	1580.0	1353.0	-1.0	2174.0	1009.0	-1.0	1576.0	1656.0	-1.0	2507.0	1234.0	-1.0	2082.0	1235.0	-1.0	1776.0	1221.0	-1.0	2064.0	1845.0	-1.0	2966.0	970.0	-1.0	1475.0	1669.0	-1.0	2482.0	1327.0	-1.0	2047.0	1234.0	-1.0	1827.0	1623.0	-1.0	2893.0	1614.0	-1.0	2531.0	554.0	-1.0	950.0	1088.0	-1.0	1564.0	
468.734	999.0	-1.0	1579.0	1352.0	-1.0	2173.0	1008.0	-1.0	1576.0	1655.0	-1.0	2511.0	1236.0	-1.0	2087.0	1237.0	-1.0	1782.0	1221.0	-1.0	2068.0	1839.0	-1.0	2948.0	970.0	-1.0	1477.0	1664.0	-1.0	2470.0	1326.0	-1.0	2048.0	1234.0	-1.0	1824.0	1623.0	-1.0	2890.0	1614.0	-1.0	2530.0	552.0	-1.0	948.0	1088.0	-1.0	1562.0	
469.233	997.0	-1.0	1574.0	1350.0	-1.0	2168.0	1006.0	-1.0	1573.0	1656.0	-1.0	2509.0	1235.0	-1.0	2088.0	1236.0	-1.0	1781.0	1220.0	-1.0	2065.0	1828.0	-1.0	2921.0	970.0	-1.0	1475.0	1656.0	-1.0	2453.0	1325.0	-1.0	2047.0	1231.0	-1.0	1820.0	1622.0	-1.0	2889.0	1617.0	-1.0	2536.0	552.0	-1.0	947.0	1088.0	-1.0	1564.0	
469.732	996.0	-1.0	1572.0	1353.0	-1.0	2176.0	1005.0	-1.0	1569.0	1655.0	-1.0	2508.0	1232.0	-1.0	2084.0	1233.0	-1.0	1775.0	1217.0	-1.0	2061.0	1808.0	-1.0	2868.0	967.0	-1.0	1470.0	1641.0	-1.0	2421.0	1322.0	-1.0	2041.0	1226.0	-1.0	1808.0	1620.0	-1.0	2885.0	1621.0	-1.0	2542.0	553.0	-1.0	947.0	1091.0	-1.0	1570.0	
470.231	995.0	-1.0	1570.0	1355.0	-1.0	2180.0	1004.0	-1.0	1567.0	1657.0	-1.0	2511.0	1233.0	-1.0	2085.0	1233.0	-1.0	1777.0	1215.0	-1.0	2060.0	1796.0	-1.0	2835.0	966.0	-1.0	1470.0	1632.0	-1.0	2402.0	1322.0	-1.0	2042.0	1222.0	-1.0	1803.0	1621.0	-1.0	2888.0	1628.0	-1.0	2562.0	554.0	-1.0	949.0	1097.0	-1.0	1587.0	
470.730	994.0	-1.0	1566.0	1356.0	-1.0	2180.0	1004.0	-1.0	1566.0	1657.0	-1.0	2508.0	1233.0	-1.0	2086.0	1234.0	-1.0	1778.0	1215.0	-1.0	2060.0	1790.0	-1.0	2820.0	966.0	-1.0	1469.0	1627.0	-1.0	2393.0	1322.0	-1.0	2042.0	1222.0	-1.0	1800.0	1621.0	-1.0	2889.0	1633.0	-1.0	2571.0	554.0	-1.0	949.0	1103.0	-1.0	1600.0	
471.229	994.0	-1.0	1565.0	1356.0	-1.0	2180.0	1004.0	-1.0	1565.0	1660.0	-1.0	2512.0	1234.0	-1.0	2085.0	1236.0	-1.0	1780.0	1216.0	-1.0	2061.0	1790.0	-1.0	2821.0	967.0	-1.0	1471.0	1629.0	-1.0	2394.0	1321.0	-1.0	2040.0	1221.0	-1.0	1798.0	1621.0	-1.0	2886.0	1634.0	-1.0	2569.0	554.0	-1.0	948.0	1103.0	-1.0	1599.0	
471.728	994.0	-1.0	1563.0	1353.0	-1.0	2174.0	1004.0	-1.0	1564.0	1660.0	-1.0	2510.0	1234.0	-1.0	2083.0	1236.0	-1.0	1782.0	1216.0	-1.0	2061.0	1793.0	-1.0	2828.0	967.0	-1.0	1471.0	1630.0	-1.0	2398.0	1321.0	-1.0	2040.0	1222.0	-1.0	1801.0	1622.0	-1.0	2888.0	1635.0	-1.0	2570.0	554.0	-1.0	948.0	1102.0	-1.0	1598.0	
472.227	994.0	-1.0	1560.0	1351.0	-1.0	2166.0	1004.0	-1.0	1562.0	1656.0	-1.0	2501.0	1231.0	-1.0	2079.0	1235.0	-1.0	1778.0	1216.0	-1.0	2057.0	1793.0	-1.0	2833.0	967.0	-1.0	1469.0	1630.0	-1.0	2400.0	1319.0	-1.0	2036.0	1223.0	-1.0	1801.0	1622.0	-1.0	2886.0	1634.0	-1.0	2567.0	554.0	-1.0	949.0	1099.0	-1.0	1591.0	
472.727	993.0	-1.0	1560.0	1349.0	-1.0	2162.0	1003.0	-1.0	1559.0	1656.0	-1.0	2499.0	1230.0	-1.0	2073.0	1233.0	-1.0	1772.0	1216.0	-1.0	2057.0	1794.0	-1.0	2839.0	966.0	-1.0	1468.0	1631.0	-1.0	2403.0	1318.0	-1.0	2032.0	1222.0	-1.0	1797.0	1620.0	-1.0	2882.0	1632.0	-1.0	2558.0	554.0	-1.0	948.0	1095.0	-1.0	1584.0	
473.226	993.0	-1.0	1559.0	1348.0	-1.0	2159.0	1003.0	-1.0	1558.0	1654.0	-1.0	2494.0	1229.0	-1.0	2070.0	1232.0	-1.0	1770.0	1216.0	-1.0	2056.0	1796.0	-1.0	2846.0	967.0	-1.0	1470.0	1634.0	-1.0	2412.0	1319.0	-1.0	2034.0	1223.0	-1.0	1800.0	1621.0	-1.0	2885.0	1634.0	-1.0	2562.0	554.0	-1.0	948.0	1093.0	-1.0	1582.0	
473.725	993.0	-1.0	1558.0	1344.0	-1.0	2155.0	1000.0	-1.0	1555.0	1649.0	-1.0	2485.0	1228.0	-1.0	2067.0	1229.0	-1.0	1764.0	1215.0	-1.0	2055.0	1797.0	-1.0	2850.0	968.0	-1.0	1469.0	1637.0	-1.0	2416.0	1319.0	-1.0	2035.0	1222.0	-1.0	1800.0	1623.0	-1.0	2885.0	1633.0	-1.0	2559.0	553.0	-1.0	950.0	1092.0	-1.0	1579.0	
474.224	992.0	-1.0	1559.0	1343.0	-1.0	2156.0	1001.0	-1.0	1555.0	1648.0	-1.0	2485.0	1229.0	-1.0	2069.0	1230.0	-1.0	1768.0	1216.0	-1.0	2057.0	1799.0	-1.0	2859.0	969.0	-1.0	1472.0	1641.0	-1.0	2427.0	1320.0	-1.0	2040.0	1225.0	-1.0	1806.0	1624.0	-1.0	2887.0	1634.0	-1.0	2559.0	554.0	-1.0	951.0	1092.0	-1.0	1577.0	
474.723	993.0	-1.0	1560.0	1344.0	-1.0	2155.0	1001.0	-1.0	1555.0	1646.0	-1.0	2482.0	1228.0	-1.0	2068.0	1230.0	-1.0	1769.0	1218.0	-1.0	2059.0	1803.0	-1.0	2870.0	969.0	-1.0	1475.0	1645.0	-1.0	2438.0	1321.0	-1.0	2041.0	1226.0	-1.0	1808.0	1624.0	-1.0	2889.0	1634.0	-1.0	2561.0	554.0	-1.0	950.0	1091.0	-1.0	1578.0	
475.222	994.0	-1.0	1564.0	1344.0	-1.0	2160.0	1002.0	-1.0	1557.0	1649.0	-1.0	2488.0	1230.0	-1.0	2071.0	1232.0	-1.0	1771.0	1219.0	-1.0	2064.0	1809.0	-1.0	2886.0	970.0	-1.0	1476.0	1649.0	-1.0	2446.0	1322.0	-1.0	2042.0	1226.0	-1.0	1810.0	1621.0	-1.0	2886.0	1632.0	-1.0	2556.0	555.0	-1.0	952.0	1089.0	-1.0	1576.0	
475.721	995.0	-1.0	1565.0	1344.0	-1.0	2160.0	1001.0	-1.0	1558.0	1648.0	-1.0	2487.0	1231.0	-1.0	2073.0	1233.0	-1.0	1771.0	1221.0	-1.0	2066.0	1814.0	-1.0	2899.0	970.0	-1.0	1478.0	1651.0	-1.0	2453.0	1322.0	-1.0	2044.0	1227.0	-1.0	1813.0	1622.0	-1.0	2889.0	1631.0	-1.0	2558.0	555.0	-1.0	952.0	1088.0	-1.0	1577.0	
476.220	995.0	-1.0	1566.0	1344.0	-1.0	2161.0	1002.0	-1.0	1560.0	1649.0	-1.0	2487.0	1232.0	-1.0	2075.0	1233.0	-1.0	1772.0	1222.0	-1.0	2068.0	1821.0	-1.0	2915.0	972.0	-1.0	1479.0	1655.0	-1.0	2458.0	1322.0	-1.0	2044.0	1226.0	-1.0	1812.0	1620.0	-1.0	2887.0	1628.0	-1.0	2554.0	555.0	-1.0	952.0	1087.0	-1.0	1575.0	
476.719	994.0	-1.0	1570.0	1342.0	-1.0	2160.0	999.0	-1.0	1559.0	1647.0	-1.0	2487.0	1232.0	-1.0	2077.0	1234.0	-1.0	1774.0	1223.0	-1.0	2071.0	1825.0	-1.0	2926.0	971.0	-1.0	1480.0	1657.0	-1.0	2465.0	1324.0	-1.0	2046.0	1228.0	-1.0	1814.0	1620.0	-1.0	2888.0	1627.0	-1.0	2557.0	555.0	-1.0	953.0	1087.0	-1.0	1576.0	
477.218	995.0	-1.0	1574.0	1341.0	-1.0	2158.0	1000.0	-1.0	1559.0	1646.0	-1.0	2484.0	1233.0	-1.0	2079.0	1232.0	-1.0	1773.0	1223.0	-1.0	2070.0	1827.0	-1.0	2931.0	972.0	-1.0	1480.0	1658.0	-1.0	2465.0	1324.0	-1.0	2046.0	1227.0	-1.0	1814.0	1619.0	-1.0	2887.0	1625.0	-1.0	2553.0	556.0	-1.0	954.0	1086.0	-1.0	1574.0	
477.717	997.0	-1.0	1577.0	1341.0	-1.0	2156.0	999.0	-1.0	1560.0	1645.0	-1.0	2486.0	1234.0	-1.0	2080.0	1233.0	-1.0	1774.0	1223.0	-1.0	2072.0	1827.0	-1.0	2932.0	971.0	-1.0	1481.0	1659.0	-1.0	2469.0	1326.0	-1.0	2051.0	1228.0	-1.0	1815.0	1617.0	-1.0	2884.0	1624.0	-1.0	2559.0	556.0	-1.0	956.0	1087.0	-1.0	1573.0	
478.216	997.0	-1.0	1580.0	1340.0	-1.0	2154.0	999.0	-1.0	1559.0	1643.0	-1.0	2480.0	1234.0	-1.0	2079.0	1231.0	-1.0	1771.0	1222.0	-1.0	2068.0	1824.0	-1.0	2923.0	971.0	-1.0	1477.0	1658.0	-1.0	2465.0	1326.0	-1.0	2051.0	1226.0	-1.0	1812.0	1614.0	-1.0	2879.0	1623.0	-1.0	2556.0	555.0	-1.0	955.0	1085.0	-1.0	1570.0	
478.715	999.0	-1.0	1582.0	1339.0	-1.0	2152.0	998.0	-1.0	1559.0	1642.0	-1.0	2482.0	1233.0	-1.0	2081.0	1230.0	-1.0	1771.0	1220.0	-1.0	2065.0	1818.0	-1.0	2911.0	969.0	-1.0	1475.0	1655.0	-1.0	2461.0	1326.0	-1.0	2052.0	1226.0	-1.0	1813.0	1612.0	-1.0	2879.0	1622.0	-1.0	2561.0	555.0	-1.0	956.0	1085.0	-1.0	1570.0	
479.214	998.0	-1.0	1582.0	1338.0	-1.0	2147.0	997.0	-1.0	1557.0	1638.0	-1.0	2476.0	1232.0	-1.0	2077.0	1227.0	-1.0	1766.0	1217.0	-1.0	2059.0	1815.0	-1.0	2901.0	965.0	-1.0	1469.0	1652.0	-1.0	2455.0	1325.0	-1.0	2050.0	1224.0	-1.0	1808.0	1609.0	-1.0	2875.0	1619.0	-1.0	2558.0	556.0	-1.0	956.0	1083.0	-1.0	1566.0	
479.713	998.0	-1.0	1585.0	1338.0	-1.0	2151.0	998.0	-1.0	1558.0	1637.0	-1.0	2480.0	1232.0	-1.0	2079.0	1226.0	-1.0	1767.0	1216.0	-1.0	2057.0	1814.0	-1.0	2899.0	964.0	-1.0	1464.0	1650.0	-1.0	2453.0	1325.0	-1.0	2047.0	1223.0	-1.0	1805.0	1607.0	-1.0	2869.0	1617.0	-1.0	2549.0	554.0	-1.0	955.0	1080.0	-1.0	1557.0	
480.212	999.0	-1.0	1585.0	1341.0	-1.0	2156.0	1000.0	-1.0	1562.0	1638.0	-1.0	2482.0	1231.0	-1.0	2077.0	1224.0	-1.0	1761.0	1215.0	-1.0	2055.0	1812.0	-1.0	2896.0	963.0	-1.0	1461.0	1651.0	-1.0	2452.0	1323.0	-1.0	2044.0	1221.0	-1.0	1802.0	1606.0	-1.0	2867.0	1614.0	-1.0	2544.0	552.0	-1.0	952.0	1076.0	-1.0	1550.0	
480.711	998.0	-1.0	1587.0	1343.0	-1.0	2165.0	1000.0	-1.0	1566.0	1636.0	-1.0	2483.0	1230.0	-1.0	2075.0	1221.0	-1.0	1756.0	1216.0	-1.0	2056.0	1813.0	-1.0	2891.0	963.0	-1.0	1460.0	1650.0	-1.0	2449.0	1321.0	-1.0	2041.0	1220.0	-1.0	1802.0	1606.0	-1.0	2865.0	1612.0	-1.0	2537.0	552.0	-1.0	950.0	1071.0	-1.0	1542.0	
481.210	1001.0	-1.0	1590.0	1346.0	-1.0	2173.0	1002.0	-1.0	1569.0	1639.0	-1.0	2487.0	1231.0	-1.0	2077.0	1219.0	-1.0	1755.0	1217.0	-1.0	2057.0	1814.0	-1.0	2891.0	961.0	-1.0	1458.0	1651.0	-1.0	2452.0	1323.0	-1.0	2041.0	1219.0	-1.0	1799.0	1601.0	-1.0	2857.0	1611.0	-1.0	2534.0	552.0	-1.0	949.0	1067.0	-1.0	1534.0	
481.710	1003.0	-1.0	1590.0	1347.0	-1.0	2173.0	1003.0	-1.0	1568.0	1638.0	-1.0	2484.0	1230.0	-1.0	2072.0	1216.0	-1.0	1748.0	1214.0	-1.0	2051.0	1812.0	-1.0	2888.0	959.0	-1.0	1452.0	1650.0	-1.0	2454.0	1322.0	-1.0	2038.0	1217.0	-1.0	1792.0	1599.0	-1.0	2850.0	1608.0	-1.0	2529.0	552.0	-1.0	948.0	1064.0	-1.0	1528.0	
482.209	1004.0	-1.0	1590.0	1349.0	-1.0	2175.0	1004.0	-1.0	1567.0	1635.0	-1.0	2474.0	1227.0	-1.0	2062.0	1210.0	-1.0	1733.0	1212.0	-1.0	2043.0	1809.0	-1.0	2879.0	955.0	-1.0	1444.0	1649.0	-1.0	2450.0	1319.0	-1.0	2030.0	1211.0	-1.0	1780.0	1595.0	-1.0	2840.0	1604.0	-1.0	2516.0	551.0	-1.0	946.0	1060.0	-1.0	1519.0	
482.708	1004.0	-1.0	1590.0	1349.0	-1.0	2178.0	1006.0	-1.0	1569.0	1636.0	-1.0	2475.0	1225.0	-1.0	2061.0	1208.0	-1.0	1730.0	1211.0	-1.0	2039.0	1808.0	-1.0	2877.0	954.0	-1.0	1442.0	1647.0	-1.0	2453.0	1318.0	-1.0	2028.0	1209.0	-1.0	1777.0	1595.0	-1.0	2840.0	1602.0	-1.0	2513.0	551.0	-1.0	943.0	1057.0	-1.0	1515.0	
483.207	1004.0	-1.0	1588.0	1350.0	-1.0	2177.0	1007.0	-1.0	1569.0	1634.0	-1.0	2470.0	1225.0	-1.0	2057.0	1206.0	-1.0	1723.0	1209.0	-1.0	2036.0	1805.0	-1.0	2874.0	953.0	-1.0	1439.0	1645.0	-1.0	2448.0	1315.0	-1.0	2023.0	1207.0	-1.0	1772.0	1594.0	-1.0	2834.0	1598.0	-1.0	2502.0	550.0	-1.0	941.0	1054.0	-1.0	1508.0	
483.706	1006.0	-1.0	1588.0	1350.0	-1.0	2181.0	1007.0	-1.0	1571.0	1635.0	-1.0	2474.0	1225.0	-1.0	2060.0	1207.0	-1.0	1727.0	1211.0	-1.0	2039.0	1806.0	-1.0	2877.0	953.0	-1.0	1441.0	1647.0	-1.0	2456.0	1316.0	-1.0	2027.0	1207.0	-1.0	1775.0	1595.0	-1.0	2838.0	1599.0	-1.0	2508.0	549.0	-1.0	942.0	1053.0	-1.0	1510.0	
484.206	1006.0	-1.0	1589.0	1351.0	-1.0	2182.0	1010.0	-1.0	1571.0	1636.0	-1.0	2474.0	1226.0	-1.0	2060.0	1206.0	-1.0	1726.0	1211.0	-1.0	2039.0	1809.0	-1.0	2880.0	953.0	-1.0	1440.0	1646.0	-1.0	2455.0	1316.0	-1.0	2025.0	1206.0	-1.0	1774.0	1595.0	-1.0	2838.0	1597.0	-1.0	2505.0	550.0	-1.0	941.0	1052.0	-1.0	1509.0	
484.705	1007.0	-1.0	1590.0	1352.0	-1.0	2185.0	1011.0	-1.0	1576.0	1638.0	-1.0	2482.0	1223.0	-1.0	2053.0	1204.0	-1.0	1724.0	1207.0	-1.0	2030.0	1801.0	-1.0	2862.0	953.0	-1.0	1441.0	1644.0	-1.0	2450.0	1314.0	-1.0	2024.0	1207.0	-1.0	1778.0	1595.0	-1.0	2839.0	1596.0	-1.0	2503.0	549.0	-1.0	942.0	1050.0	-1.0	1508.0	
485.204	1008.0	-1.0	1592.0	1352.0	-1.0	2188.0	1013.0	-1.0	1578.0	1638.0	-1.0	2484.0	1222.0	-1.0	2051.0	1203.0	-1.0	1723.0	1206.0	-1.0	2029.0	1798.0	-1.0	2858.0	954.0	-1.0	1443.0	1644.0	-1.0	2451.0	1315.0	-1.0	2025.0	1208.0	-1.0	1780.0	1596.0	-1.0	2842.0	1596.0	-1.0	2503.0	549.0	-1.0	942.0	1049.0	-1.0	1506.0	
485.703	1010.0	-1.0	1596.0	1354.0	-1.0	2195.0	1014.0	-1.0	1584.0	1643.0	-1.0	2498.0	1226.0	-1.0	2060.0	1207.0	-1.0	1731.0	1209.0	-1.0	2038.0	1805.0	-1.0	2871.0	957.0	-1.0	1447.0	1647.0	-1.0	2456.0	1315.0	-1.0	2027.0	1210.0	-1.0	1785.0	1596.0	-1.0	2843.0	1594.0	-1.0	2501.0	548.0	-1.0	940.0	1047.0	-1.0	1504.0	
486.202	1010.0	-1.0	1598.0	1356.0	-1.0	2198.0	1017.0	-1.0	1587.0	1645.0	-1.0	2503.0	1228.0	-1.0	2066.0	1210.0	-1.0	1735.0	1211.0	-1.0	2042.0	1810.0	-1.0	2880.0	958.0	-1.0	1452.0	1650.0	-1.0	2460.0	1317.0	-1.0	2029.0	1212.0	-1.0	1789.0	1597.0	-1.0	2847.0	1593.0	-1.0	2503.0	548.0	-1.0	939.0	1046.0	-1.0	1505.0	
486.702	1011.0	-1.0	1601.0	1357.0	-1.0	2204.0	1017.0	-1.0	1593.0	1648.0	-1.0	2513.0	1231.0	-1.0	2071.0	1212.0	-1.0	1738.0	1214.0	-1.0	2047.0	1816.0	-1.0	2889.0	959.0	-1.0	1454.0	1652.0	-1.0	2464.0	1319.0	-1.0	2032.0	1212.0	-1.0	1790.0	1595.0	-1.0	2847.0	1592.0	-1.0	2502.0	547.0	-1.0	938.0	1045.0	-1.0	1501.0	
487.201	1010.0	-1.0	1602.0	1359.0	-1.0	2207.0	1019.0	-1.0	1595.0	1650.0	-1.0	2517.0	1232.0	-1.0	2077.0	1214.0	-1.0	1743.0	1216.0	-1.0	2050.0	1819.0	-1.0	2892.0	961.0	-1.0	1457.0	1655.0	-1.0	2469.0	1319.0	-1.0	2036.0	1214.0	-1.0	1793.0	1594.0	-1.0	2849.0	1593.0	-1.0	2504.0	547.0	-1.0	938.0	1044.0	-1.0	1499.0	
487.701	1010.0	-1.0	1604.0	1360.0	-1.0	2209.0	1019.0	-1.0	1596.0	1652.0	-1.0	2519.0	1234.0	-1.0	2082.0	1216.0	-1.0	1745.0	1217.0	-1.0	2053.0	1823.0	-1.0	2901.0	962.0	-1.0	1458.0	1657.0	-1.0	2474.0	1320.0	-1.0	2038.0	1214.0	-1.0	1793.0	1595.0	-1.0	2847.0	1592.0	-1.0	2504.0	547.0	-1.0	937.0	1041.0	-1.0	1495.0	
488.200	1012.0	-1.0	1605.0	1361.0	-1.0	2213.0	1020.0	-1.0	1599.0	1654.0	-1.0	2523.0	1236.0	-1.0	2087.0	1218.0	-1.0	1750.0	1218.0	-1.0	2057.0	1828.0	-1.0	2909.0	963.0	-1.0	1461.0	1661.0	-1.0	2485.0	1321.0	-1.0	2044.0	1215.0	-1.0	1797.0	1595.0	-1.0	2855.0	1593.0	-1.0	2512.0	547.0	-1.0	939.0	1041.0	-1.0	1496.0	
488.699	1011.0	-1.0	1605.0	1362.0	-1.0	2214.0	1021.0	-1.0	1599.0	1653.0	-1.0	2521.0	1238.0	-1.0	2089.0	1217.0	-1.0	1751.0	1219.0	-1.0	2058.0	1831.0	-1.0	2915.0	964.0	-1.0	1462.0	1662.0	-1.0	2487.0	1322.0	-1.0	2045.0	1214.0	-1.0	1797.0	1594.0	-1.0	2853.0	1592.0	-1.0	2512.0	547.0	-1.0	938.0	1039.0	-1.0	1493.0	
489.198	1011.0	-1.0	1607.0	1364.0	-1.0	2215.0	1022.0	-1.0	1601.0	1654.0	-1.0	2528.0	1239.0	-1.0	2094.0	1221.0	-1.0	1758.0	1220.0	-1.0	2062.0	1835.0	-1.0	2923.0	964.0	-1.0	1466.0	1665.0	-1.0	2494.0	1323.0	-1.0	2050.0	1215.0	-1.0	1801.0	1594.0	-1.0	2852.0	1593.0	-1.0	2512.0	547.0	-1.0	939.0	1037.0	-1.0	1490.0	
489.697	1012.0	-1.0	1606.0	1364.0	-1.0	2215.0	1021.0	-1.0	1601.0	1654.0	-1.0	2527.0	1239.0	-1.0	2094.0	1220.0	-1.0	1759.0	1220.0	-1.0	2062.0	1835.0	-1.0	2923.0	964.0	-1.0	1465.0	1664.0	-1.0	2493.0	1322.0	-1.0	2049.0	1215.0	-1.0	1800.0	1593.0	-1.0	2850.0	1594.0	-1.0	2511.0	545.0	-1.0	938.0	1036.0	-1.0	1487.0	
490.196	1012.0	-1.0	1608.0	1364.0	-1.0	2218.0	1022.0	-1.0	1603.0	1658.0	-1.0	2537.0	1240.0	-1.0	2098.0	1222.0	-1.0	1765.0	1221.0	-1.0	2065.0	1838.0	-1.0	2927.0	964.0	-1.0	1465.0	1665.0	-1.0	2493.0	1322.0	-1.0	2049.0	1216.0	-1.0	1800.0	1592.0	-1.0	2848.0	1594.0	-1.0	2508.0	546.0	-1.0	938.0	1034.0	-1.0	1486.0	
490.695	1012.0	-1.0	1607.0	1364.0	-1.0	2218.0	1023.0	-1.0	1603.0	1658.0	-1.0	2537.0	1241.0	-1.0	2099.0	1222.0	-1.0	1763.0	1221.0	-1.0	2064.0	1837.0	-1.0	2924.0	964.0	-1.0	1466.0	1664.0	-1.0	2491.0	1321.0	-1.0	2047.0	1215.0	-1.0	1798.0	1591.0	-1.0	2848.0	1593.0	-1.0	2508.0	546.0	-1.0	938.0	1034.0	-1.0	1484.0	
491.194	1012.0	-1.0	1607.0	1365.0	-1.0	2219.0	1024.0	-1.0	1602.0	1658.0	-1.0	2535.0	1240.0	-1.0	2097.0	1221.0	-1.0	1761.0	1220.0	-1.0	2064.0	1836.0	-1.0	2921.0	963.0	-1.0	1464.0	1661.0	-1.0	2488.0	1320.0	-1.0	2044.0	1213.0	-1.0	1795.0	1590.0	-1.0	2844.0	1592.0	-1.0	2504.0	545.0	-1.0	937.0	1034.0	-1.0	1480.0	
491.694	1012.0	-1.0	1606.0	1365.0	-1.0	2218.0	1024.0	-1.0	1603.0	1659.0	-1.0	2537.0	1240.0	-1.0	2097.0	1222.0	-1.0	1762.0	1221.0	-1.0	2064.0	1835.0	-1.0	2919.0	963.0	-1.0	1465.0	1662.0	-1.0	2488.0	1320.0	-1.0	2045.0	1214.0	-1.0	1797.0	1591.0	-1.0	2846.0	1591.0	-1.0	2508.0	546.0	-1.0	938.0	1034.0	-1.0	1483.0	
492.193	1012.0	-1.0	1605.0	1366.0	-1.0	2218.0	1024.0	-1.0	1602.0	1656.0	-1.0	2532.0	1239.0	-1.0	2095.0	1220.0	-1.0	1759.0	1220.0	-1.0	2062.0	1833.0	-1.0	2915.0	962.0	-1.0	1463.0	1660.0	-1.0	2485.0	1319.0	-1.0	2044.0	1212.0	-1.0	1795.0	1590.0	-1.0	2845.0	1591.0	-1.0	2506.0	546.0	-1.0	936.0	1033.0	-1.0	1482.0	
492.692	1013.0	-1.0	1605.0	1366.0	-1.0	2219.0	1023.0	-1.0	1603.0	1658.0	-1.0	2537.0	1239.0	-1.0	2097.0	1221.0	-1.0	1763.0	1220.0	-1.0	2062.0	1832.0	-1.0	2915.0	964.0	-1.0	1465.0	1659.0	-1.0	2487.0	1320.0	-1.0	2045.0	1215.0	-1.0	1799.0	1591.0	-1.0	2849.0	1592.0	-1.0	2511.0	547.0	-1.0	936.0	1034.0	-1.0	1487.0	
493.191	1013.0	-1.0	1604.0	1367.0	-1.0	2221.0	1024.0	-1.0	1604.0	1657.0	-1.0	2536.0	1239.0	-1.0	2095.0	1221.0	-1.0	1762.0	1220.0	-1.0	2062.0	1831.0	-1.0	2912.0	964.0	-1.0	1465.0	1659.0	-1.0	2483.0	1319.0	-1.0	2045.0	1214.0	-1.0	1800.0	1592.0	-1.0	2850.0	1592.0	-1.0	2510.0	545.0	-1.0	935.0	1035.0	-1.0	1486.0	
493.690	1012.0	-1.0	1607.0	1366.0	-1.0	2225.0	1025.0	-1.0	1606.0	1658.0	-1.0	2543.0	1239.0	-1.0	2099.0	1223.0	-1.0	1767.0	1220.0	-1.0	2063.0	1829.0	-1.0	2907.0	963.0	-1.0	1468.0	1658.0	-1.0	2483.0	1320.0	-1.0	2048.0	1215.0	-1.0	1803.0	1593.0	-1.0	2856.0	1595.0	-1.0	2519.0	545.0	-1.0	936.0	1036.0	-1.0	1490.0	
494.189	1012.0	-1.0	1606.0	1367.0	-1.0	2229.0	1026.0	-1.0	1608.0	1659.0	-1.0	2548.0	1239.0	-1.0	2101.0	1222.0	-1.0	1767.0	1220.0	-1.0	2064.0	1827.0	-1.0	2900.0	962.0	-1.0	1466.0	1655.0	-1.0	2477.0	1320.0	-1.0	2048.0	1215.0	-1.0	1803.0	1593.0	-1.0	2857.0	1594.0	-1.0	2520.0	545.0	-1.0	936.0	1035.0	-1.0	1489.0	
494.689	1012.0	-1.0	1609.0	1370.0	-1.0	2239.0	1027.0	-1.0	1612.0	1662.0	-1.0	2559.0	1241.0	-1.0	2107.0	1225.0	-1.0	1773.0	1221.0	-1.0	2066.0	1828.0	-1.0	2899.0	964.0	-1.0	1467.0	1653.0	-1.0	2474.0	1320.0	-1.0	2047.0	1216.0	-1.0	1803.0	1592.0	-1.0	2855.0	1594.0	-1.0	2519.0	545.0	-1.0	934.0	1033.0	-1.0	1486.0	
495.188	1013.0	-1.0	1609.0	1371.0	-1.0	2243.0	1028.0	-1.0	1614.0	1663.0	-1.0	2562.0	1242.0	-1.0	2108.0	1225.0	-1.0	1773.0	1222.0	-1.0	2067.0	1828.0	-1.0	2897.0	963.0	-1.0	1468.0	1652.0	-1.0	2473.0	1321.0	-1.0	2047.0	1215.0	-1.0	1804.0	1592.0	-1.0	2857.0	1594.0	-1.0	2521.0	546.0	-1.0	934.0	1032.0	-1.0	1484.0	
495.687	1013.0	-1.0	1609.0	1373.0	-1.0	2246.0	1029.0	-1.0	1614.0	1663.0	-1.0	2559.0	1242.0	-1.0	2105.0	1224.0	-1.0	1768.0	1222.0	-1.0	2066.0	1828.0	-1.0	2893.0	963.0	-1.0	1466.0	1650.0	-1.0	2467.0	1319.0	-1.0	2043.0	1214.0	-1.0	1801.0	1592.0	-1.0	2854.0	1591.0	-1.0	2519.0	545.0	-1.0	934.0	1029.0	-1.0	1479.0	
496.187	1013.0	-1.0	1610.0	1374.0	-1.0	2249.0	1030.0	-1.0	1617.0	1664.0	-1.0	2563.0	1242.0	-1.0	2108.0	1224.0	-1.0	1771.0	1222.0	-1.0	2066.0	1827.0	-1.0	2893.0	964.0	-1.0	1468.0	1649.0	-1.0	2469.0	1320.0	-1.0	2044.0	1215.0	-1.0	1803.0	1593.0	-1.0	2857.0	1592.0	-1.0	2523.0	545.0	-1.0	933.0	1030.0	-1.0	1480.0	
496.686	1014.0	-1.0	1610.0	1374.0	-1.0	2248.0	1029.0	-1.0	1615.0	1662.0	-1.0	2559.0	1242.0	-1.0	2107.0	1223.0	-1.0	1768.0	1222.0	-1.0	2064.0	1826.0	-1.0	2890.0	962.0	-1.0	1466.0	1647.0	-1.0	2464.0	1319.0	-1.0	2041.0	1213.0	-1.0	1799.0	1593.0	-1.0	2854.0	1590.0	-1.0	2518.0	545.0	-1.0	933.0	1027.0	-1.0	1476.0	
497.185	1015.0	-1.0	1610.0	1374.0	-1.0	2249.0	1029.0	-1.0	1617.0	1664.0	-1.0	2564.0	1244.0	-1.0	2108.0	1223.0	-1.0	1772.0	1222.0	-1.0	2066.0	1826.0	-1.0	2891.0	963.0	-1.0	1465.0	1648.0	-1.0	2465.0	1319.0	-1.0	2042.0	1214.0	-1.0	1801.0	1594.0	-1.0	2852.0	1590.0	-1.0	2518.0	545.0	-1.0	934.0	1027.0	-1.0	1473.0	
497.684	1015.0	-1.0	1610.0	1375.0	-1.0	2248.0	1030.0	-1.0	1617.0	1663.0	-1.0	2561.0	1244.0	-1.0	2108.0	1223.0	-1.0	1769.0	1222.0	-1.0	2065.0	1826.0	-1.0	2890.0	963.0	-1.0	1464.0	1647.0	-1.0	2463.0	1319.0	-1.0	2040.0	1213.0	-1.0	1799.0	1594.0	-1.0	2849.0	1590.0	-1.0	2516.0	545.0	-1.0	933.0	1027.0	-1.0	1473.0	
498.183	1016.0	-1.0	1612.0	1376.0	-1.0	2251.0	1031.0	-1.0	1618.0	1666.0	-1.0	2567.0	1245.0	-1.0	2108.0	1224.0	-1.0	1771.0	1223.0	-1.0	2067.0	1828.0	-1.0	2891.0	963.0	-1.0	1464.0	1647.0	-1.0	2462.0	1320.0	-1.0	2038.0	1213.0	-1.0	1799.0	1594.0	-1.0	2846.0	1589.0	-1.0	2513.0	547.0	-1.0	933.0	1026.0	-1.0	1470.0	
498.682	1016.0	-1.0	1612.0	1377.0	-1.0	2251.0	1032.0	-1.0	1618.0	1667.0	-1.0	2567.0	1245.0	-1.0	2111.0	1224.0	-1.0	1771.0	1224.0	-1.0	2070.0	1831.0	-1.0	2900.0	964.0	-1.0	1465.0	1649.0	-1.0	2467.0	1320.0	-1.0	2039.0	1214.0	-1.0	1801.0	1595.0	-1.0	2846.0	1590.0	-1.0	2514.0	546.0	-1.0	934.0	1029.0	-1.0	1473.0	
499.182	1014.0	-1.0	1607.0	1373.0	-1.0	2241.0	1030.0	-1.0	1612.0	1666.0	-1.0	2561.0	1245.0	-1.0	2108.0	1224.0	-1.0	1771.0	1224.0	-1.0	2068.0	1836.0	-1.0	2915.0	964.0	-1.0	1465.0	1653.0	-1.0	2472.0	1320.0	-1.0	2039.0	1214.0	-1.0	1800.0	1595.0	-1.0	2845.0	1590.0	-1.0	2514.0	547.0	-1.0	936.0	1035.0	-1.0	1484.0	
499.681	1011.0	-1.0	1600.0	1369.0	-1.0	2227.0	1026.0	-1.0	1603.0	1662.0	-1.0	2553.0	1243.0	-1.0	2104.0	1225.0	-1.0	1774.0	1224.0	-1.0	2065.0	1831.0	-1.0	2900.0	963.0	-1.0	1462.0	1652.0	-1.0	2462.0	1322.0	-1.0	2043.0	1213.0	-1.0	1800.0	1597.0	-1.0	2849.0	1594.0	-1.0	2522.0	548.0	-1.0	939.0	1045.0	-1.0	1501.0	
500.181	1011.0	-1.0	1597.0	1366.0	-1.0	2222.0	1022.0	-1.0	1595.0	1659.0	-1.0	2546.0	1240.0	-1.0	2100.0	1225.0	-1.0	1776.0	1218.0	-1.0	2055.0	1813.0	-1.0	2847.0	960.0	-1.0	1456.0	1637.0	-1.0	2430.0	1324.0	-1.0	2044.0	1208.0	-1.0	1789.0	1600.0	-1.0	2854.0	1601.0	-1.0	2539.0	549.0	-1.0	942.0	1059.0	-1.0	1525.0	
500.681	1010.0	-1.0	1596.0	1366.0	-1.0	2221.0	1022.0	-1.0	1593.0	1661.0	-1.0	2551.0	1241.0	-1.0	2107.0	1230.0	-1.0	1788.0	1217.0	-1.0	2054.0	1803.0	-1.0	2818.0	959.0	-1.0	1454.0	1629.0	-1.0	2413.0	1326.0	-1.0	2048.0	1208.0	-1.0	1784.0	1603.0	-1.0	2859.0	1608.0	-1.0	2553.0	552.0	-1.0	946.0	1070.0	-1.0	1545.0	
501.180	1007.0	-1.0	1590.0	1363.0	-1.0	2215.0	1022.0	-1.0	1590.0	1661.0	-1.0	2551.0	1241.0	-1.0	2107.0	1234.0	-1.0	1796.0	1218.0	-1.0	2055.0	1799.0	-1.0	2815.0	961.0	-1.0	1458.0	1630.0	-1.0	2416.0	1327.0	-1.0	2050.0	1209.0	-1.0	1786.0	1607.0	-1.0	2867.0	1612.0	-1.0	2563.0	551.0	-1.0	947.0	1078.0	-1.0	1559.0	
501.679	1005.0	-1.0	1584.0	1358.0	-1.0	2204.0	1018.0	-1.0	1584.0	1658.0	-1.0	2538.0	1240.0	-1.0	2099.0	1234.0	-1.0	1795.0	1217.0	-1.0	2053.0	1796.0	-1.0	2815.0	963.0	-1.0	1461.0	1630.0	-1.0	2416.0	1325.0	-1.0	2048.0	1209.0	-1.0	1785.0	1608.0	-1.0	2872.0	1613.0	-1.0	2565.0	553.0	-1.0	948.0	1081.0	-1.0	1565.0	
502.178	1002.0	-1.0	1580.0	1355.0	-1.0	2197.0	1016.0	-1.0	1579.0	1656.0	-1.0	2537.0	1239.0	-1.0	2097.0	1235.0	-1.0	1800.0	1216.0	-1.0	2053.0	1793.0	-1.0	2811.0	964.0	-1.0	1462.0	1628.0	-1.0	2411.0	1325.0	-1.0	2047.0	1209.0	-1.0	1783.0	1609.0	-1.0	2871.0	1617.0	-1.0	2569.0	553.0	-1.0	950.0	1082.0	-1.0	1570.0	
502.677	998.0	-1.0	1574.0	1349.0	-1.0	2188.0	1014.0	-1.0	1574.0	1652.0	-1.0	2529.0	1236.0	-1.0	2093.0	1236.0	-1.0	1799.0	1216.0	-1.0	2048.0	1791.0	-1.0	2811.0	964.0	-1.0	1463.0	1628.0	-1.0	2412.0	1326.0	-1.0	2048.0	1209.0	-1.0	1784.0	1608.0	-1.0	2871.0	1620.0	-1.0	2577.0	553.0	-1.0	952.0	1083.0	-1.0	1572.0	
503.176	996.0	-1.0	1567.0	1345.0	-1.0	2176.0	1010.0	-1.0	1567.0	1648.0	-1.0	2515.0	1234.0	-1.0	2084.0	1231.0	-1.0	1792.0	1212.0	-1.0	2042.0	1783.0	-1.0	2792.0	963.0	-1.0	1461.0	1621.0	-1.0	2396.0	1325.0	-1.0	2047.0	1204.0	-1.0	1773.0	1607.0	-1.0	2868.0	1625.0	-1.0	2590.0	555.0	-1.0	956.0	1091.0	-1.0	1593.0	
503.675	994.0	-1.0	1563.0	1343.0	-1.0	2173.0	1009.0	-1.0	1563.0	1647.0	-1.0	2516.0	1233.0	-1.0	2082.0	1233.0	-1.0	1796.0	1212.0	-1.0	2040.0	1782.0	-1.0	2795.0	965.0	-1.0	1464.0	1621.0	-1.0	2399.0	1324.0	-1.0	2048.0	1203.0	-1.0	1770.0	1607.0	-1.0	2870.0	1628.0	-1.0	2594.0	555.0	-1.0	959.0	1097.0	-1.0	1607.0	
504.174	993.0	-1.0	1562.0	1341.0	-1.0	2169.0	1007.0	-1.0	1560.0	1646.0	-1.0	2512.0	1232.0	-1.0	2083.0	1235.0	-1.0	1802.0	1214.0	-1.0	2045.0	1789.0	-1.0	2819.0	967.0	-1.0	1471.0	1630.0	-1.0	2422.0	1327.0	-1.0	2052.0	1204.0	-1.0	1776.0	1611.0	-1.0	2880.0	1628.0	-1.0	2598.0	556.0	-1.0	960.0	1099.0	-1.0	1612.0	
504.673	993.0	-1.0	1562.0	1339.0	-1.0	2165.0	1006.0	-1.0	1556.0	1643.0	-1.0	2505.0	1234.0	-1.0	2083.0	1237.0	-1.0	1803.0	1216.0	-1.0	2049.0	1799.0	-1.0	2848.0	969.0	-1.0	1478.0	1640.0	-1.0	2446.0	1328.0	-1.0	2058.0	1206.0	-1.0	1782.0	1613.0	-1.0	2884.0	1627.0	-1.0	2597.0	557.0	-1.0	961.0	1098.0	-1.0	1612.0	
505.172	992.0	-1.0	1560.0	1337.0	-1.0	2163.0	1005.0	-1.0	1554.0	1639.0	-1.0	2494.0	1234.0	-1.0	2082.0	1235.0	-1.0	1800.0	1219.0	-1.0	2054.0	1809.0	-1.0	2874.0	972.0	-1.0	1483.0	1647.0	-1.0	2462.0	1329.0	-1.0	2059.0	1207.0	-1.0	1785.0	1614.0	-1.0	2883.0	1623.0	-1.0	2589.0	556.0	-1.0	962.0	1097.0	-1.0	1607.0	
505.671	990.0	-1.0	1561.0	1335.0	-1.0	2162.0	1004.0	-1.0	1553.0	1637.0	-1.0	2491.0	1235.0	-1.0	2083.0	1237.0	-1.0	1802.0	1221.0	-1.0	2058.0	1819.0	-1.0	2901.0	973.0	-1.0	1487.0	1654.0	-1.0	2478.0	1330.0	-1.0	2059.0	1209.0	-1.0	1786.0	1615.0	-1.0	2878.0	1620.0	-1.0	2579.0	556.0	-1.0	962.0	1095.0	-1.0	1602.0	
506.170	990.0	-1.0	1559.0	1333.0	-1.0	2159.0	1004.0	-1.0	1551.0	1634.0	-1.0	2486.0	1235.0	-1.0	2083.0	1238.0	-1.0	1803.0	1223.0	-1.0	2060.0	1826.0	-1.0	2923.0	975.0	-1.0	1490.0	1659.0	-1.0	2491.0	1331.0	-1.0	2062.0	1210.0	-1.0	1790.0	1616.0	-1.0	2878.0	1619.0	-1.0	2576.0	556.0	-1.0	961.0	1093.0	-1.0	1600.0	
506.669	991.0	-1.0	1558.0	1333.0	-1.0	2154.0	1004.0	-1.0	1546.0	1630.0	-1.0	2472.0	1236.0	-1.0	2081.0	1235.0	-1.0	1797.0	1223.0	-1.0	2060.0	1833.0	-1.0	2939.0	977.0	-1.0	1492.0	1664.0	-1.0	2500.0	1333.0	-1.0	2062.0	1211.0	-1.0	1789.0	1617.0	-1.0	2876.0	1616.0	-1.0	2569.0	555.0	-1.0	960.0	1092.0	-1.0	1595.0	
507.168	990.0	-1.0	1558.0	1332.0	-1.0	2155.0	1004.0	-1.0	1545.0	1630.0	-1.0	2473.0	1237.0	-1.0	2086.0	1239.0	-1.0	1805.0	1225.0	-1.0	2065.0	1840.0	-1.0	2959.0	980.0	-1.0	1496.0	1672.0	-1.0	2514.0	1335.0	-1.0	2067.0	1214.0	-1.0	1797.0	1619.0	-1.0	2875.0	1616.0	-1.0	2567.0	556.0	-1.0	962.0	1091.0	-1.0	1592.0	
507.667	991.0	-1.0	1557.0	1333.0	-1.0	2154.0	1004.0	-1.0	1545.0	1631.0	-1.0	2470.0	1239.0	-1.0	2088.0	1240.0	-1.0	1807.0	1226.0	-1.0	2068.0	1848.0	-1.0	2974.0	981.0	-1.0	1500.0	1678.0	-1.0	2525.0	1336.0	-1.0	2069.0	1216.0	-1.0	1800.0	1620.0	-1.0	2876.0	1615.0	-1.0	2567.0	556.0	-1.0	962.0	1092.0	-1.0	1592.0	
508.166	991.0	-1.0	1557.0	1331.0	-1.0	2151.0	1004.0	-1.0	1544.0	1629.0	-1.0	2465.0	1239.0	-1.0	2087.0	1240.0	-1.0	1804.0	1228.0	-1.0	2069.0	1855.0	-1.0	2988.0	981.0	-1.0	1500.0	1681.0	-1.0	2533.0	1337.0	-1.0	2069.0	1216.0	-1.0	1799.0	1619.0	-1.0	2875.0	1613.0	-1.0	2562.0	557.0	-1.0	962.0	1092.0	-1.0	1590.0	
508.666	992.0	-1.0	1559.0	1331.0	-1.0	2149.0	1003.0	-1.0	1542.0	1629.0	-1.0	2465.0	1240.0	-1.0	2092.0	1241.0	-1.0	1811.0	1230.0	-1.0	2069.0	1861.0	-1.0	3007.0	982.0	-1.0	1501.0	1686.0	-1.0	2547.0	1338.0	-1.0	2074.0	1218.0	-1.0	1807.0	1620.0	-1.0	2877.0	1614.0	-1.0	2567.0	556.0	-1.0	963.0	1093.0	-1.0	1592.0	
509.165	992.0	-1.0	1561.0	1330.0	-1.0	2145.0	1003.0	-1.0	1541.0	1627.0	-1.0	2461.0	1241.0	-1.0	2091.0	1243.0	-1.0	1811.0	1230.0	-1.0	2068.0	1867.0	-1.0	3020.0	981.0	-1.0	1499.0	1688.0	-1.0	2552.0	1338.0	-1.0	2073.0	1218.0	-1.0	1807.0	1619.0	-1.0	2875.0	1613.0	-1.0	2564.0	556.0	-1.0	963.0	1091.0	-1.0	1591.0	
509.664	994.0	-1.0	1562.0	1330.0	-1.0	2142.0	1003.0	-1.0	1541.0	1626.0	-1.0	2459.0	1241.0	-1.0	2087.0	1242.0	-1.0	1806.0	1228.0	-1.0	2064.0	1871.0	-1.0	3029.0	980.0	-1.0	1496.0	1689.0	-1.0	2552.0	1337.0	-1.0	2070.0	1217.0	-1.0	1803.0	1618.0	-1.0	2869.0	1609.0	-1.0	2554.0	556.0	-1.0	961.0	1089.0	-1.0	1587.0	
510.163	995.0	-1.0	1565.0	1329.0	-1.0	2140.0	1003.0	-1.0	1541.0	1627.0	-1.0	2458.0	1241.0	-1.0	2090.0	1243.0	-1.0	1810.0	1228.0	-1.0	2063.0	1875.0	-1.0	3039.0	980.0	-1.0	1496.0	1691.0	-1.0	2558.0	1338.0	-1.0	2072.0	1218.0	-1.0	1804.0	1618.0	-1.0	2872.0	1610.0	-1.0	2556.0	556.0	-1.0	962.0	1090.0	-1.0	1589.0	
510.662	995.0	-1.0	1565.0	1331.0	-1.0	2140.0	1003.0	-1.0	1540.0	1625.0	-1.0	2454.0	1241.0	-1.0	2091.0	1243.0	-1.0	1811.0	1228.0	-1.0	2062.0	1876.0	-1.0	3040.0	981.0	-1.0	1497.0	1693.0	-1.0	2559.0	1337.0	-1.0	2072.0	1218.0	-1.0	1804.0	1619.0	-1.0	2874.0	1610.0	-1.0	2558.0	555.0	-1.0	962.0	1089.0	-1.0	1590.0	
511.161	994.0	-1.0	1565.0	1332.0	-1.0	2145.0	1005.0	-1.0	1542.0	1628.0	-1.0	2461.0	1245.0	-1.0	2097.0	1247.0	-1.0	1820.0	1229.0	-1.0	2068.0	1881.0	-1.0	3050.0	982.0	-1.0	1499.0	1695.0	-1.0	2564.0	1338.0	-1.0	2075.0	1219.0	-1.0	1807.0	1619.0	-1.0	2875.0	1610.0	-1.0	2558.0	556.0	-1.0	962.0	1089.0	-1.0	1590.0	
511.660	993.0	-1.0	1565.0	1332.0	-1.0	2148.0	1005.0	-1.0	1543.0	1629.0	-1.0	2464.0	1247.0	-1.0	2103.0	1249.0	-1.0	1826.0	1232.0	-1.0	2073.0	1888.0	-1.0	3064.0	983.0	-1.0	1504.0	1698.0	-1.0	2574.0	1340.0	-1.0	2078.0	1220.0	-1.0	1810.0	1621.0	-1.0	2880.0	1612.0	-1.0	2563.0	556.0	-1.0	962.0	1090.0	-1.0	1594.0	
512.159	994.0	-1.0	1565.0	1333.0	-1.0	2149.0	1005.0	-1.0	1543.0	1627.0	-1.0	2462.0	1247.0	-1.0	2106.0	1250.0	-1.0	1826.0	1234.0	-1.0	2077.0	1894.0	-1.0	3077.0	984.0	-1.0	1507.0	1701.0	-1.0	2578.0	1341.0	-1.0	2079.0	1219.0	-1.0	1810.0	1622.0	-1.0	2880.0	1610.0	-1.0	2561.0	555.0	-1.0	962.0	1088.0	-1.0	1592.0	
512.658	994.0	-1.0	1564.0	1334.0	-1.0	2149.0	1006.0	-1.0	1544.0	1629.0	-1.0	2465.0	1249.0	-1.0	2112.0	1252.0	-1.0	1831.0	1236.0	-1.0	2081.0	1899.0	-1.0	3089.0	985.0	-1.0	1511.0	1705.0	-1.0	2588.0	1343.0	-1.0	2082.0	1220.0	-1.0	1814.0	1623.0	-1.0	2885.0	1612.0	-1.0	2567.0	555.0	-1.0	963.0	1090.0	-1.0	1595.0	
513.157	993.0	-1.0	1563.0	1333.0	-1.0	2150.0	1006.0	-1.0	1543.0	1627.0	-1.0	2461.0	1250.0	-1.0	2113.0	1253.0	-1.0	1830.0	1237.0	-1.0	2083.0	1902.0	-1.0	3096.0	986.0	-1.0	1512.0	1705.0	-1.0	2591.0	1342.0	-1.0	2082.0	1221.0	-1.0	1813.0	1623.0	-1.0	2884.0	1612.0	-1.0	2566.0	555.0	-1.0	962.0	1089.0	-1.0	1594.0	
513.656	995.0	-1.0	1565.0	1333.0	-1.0	2152.0	1005.0	-1.0	1543.0	1629.0	-1.0	2468.0	1251.0	-1.0	2117.0	1256.0	-1.0	1838.0	1238.0	-1.0	2087.0	1906.0	-1.0	3100.0	986.0	-1.0	1512.0	1707.0	-1.0	2591.0	1343.0	-1.0	2084.0	1221.0	-1.0	1814.0	1622.0	-1.0	2882.0	1611.0	-1.0	2563.0	555.0	-1.0	962.0	1089.0	-1.0	1591.0	
514.155	993.0	-1.0	1564.0	1334.0	-1.0	2152.0	1006.0	-1.0	1543.0	1629.0	-1.0	2468.0	1251.0	-1.0	2119.0	1256.0	-1.0	1839.0	1237.0	-1.0	2086.0	1904.0	-1.0	3094.0	986.0	-1.0	1511.0	1704.0	-1.0	2587.0	1343.0	-1.0	2082.0	1222.0	-1.0	1813.0	1622.0	-1.0	2881.0	1610.0	-1.0	2563.0	555.0	-1.0	962.0	1088.0	-1.0	1590.0	
514.654	993.0	-1.0	1563.0	1334.0	-1.0	2151.0	1005.0	-1.0	1543.0	1628.0	-1.0	2465.0	1251.0	-1.0	2117.0	1254.0	-1.0	1835.0	1237.0	-1.0	2084.0	1906.0	-1.0	3096.0	985.0	-1.0	1508.0	1702.0	-1.0	2583.0	1341.0	-1.0	2078.0	1220.0	-1.0	1808.0	1620.0	-1.0	2876.0	1608.0	-1.0	2556.0	555.0	-1.0	961.0	1088.0	-1.0	1587.0	
515.153	993.0	-1.0	1563.0	1335.0	-1.0	2153.0	1005.0	-1.0	1543.0	1628.0	-1.0	2467.0	1251.0	-1.0	2118.0	1255.0	-1.0	1839.0	1237.0	-1.0	2084.0	1911.0	-1.0	3108.0	985.0	-1.0	1507.0	1704.0	-1.0	2589.0	1342.0	-1.0	2078.0	1221.0	-1.0	1812.0	1622.0	-1.0	2878.0	1609.0	-1.0	2562.0	554.0	-1.0	962.0	1089.0	-1.0	1591.0	
515.652	993.0	-1.0	1563.0	1334.0	-1.0	2152.0	1005.0	-1.0	1541.0	1626.0	-1.0	2462.0	1250.0	-1.0	2116.0	1255.0	-1.0	1836.0	1237.0	-1.0	2084.0	1915.0	-1.0	3120.0	984.0	-1.0	1507.0	1706.0	-1.0	2594.0	1342.0	-1.0	2077.0	1220.0	-1.0	1811.0	1622.0	-1.0	2878.0	1608.0	-1.0	2560.0	554.0	-1.0	962.0	1088.0	-1.0	1589.0	
516.151	993.0	-1.0	1564.0	1334.0	-1.0	2155.0	1006.0	-1.0	1543.0	1627.0	-1.0	2468.0	1252.0	-1.0	2120.0	1256.0	-1.0	1842.0	1237.0	-1.0	2086.0	1920.0	-1.0	3135.0	984.0	-1.0	1510.0	1710.0	-1.0	2608.0	1343.0	-1.0	2083.0	1221.0	-1.0	1819.0	1623.0	-1.0	2878.0	1610.0	-1.0	2564.0	555.0	-1.0	962.0	1088.0	-1.0	1589.0	
516.650	995.0	-1.0	1567.0	1336.0	-1.0	2158.0	1006.0	-1.0	1545.0	1627.0	-1.0	2469.0	1252.0	-1.0	2121.0	1254.0	-1.0	1839.0	1238.0	-1.0	2088.0	1927.0	-1.0	3152.0	986.0	-1.0	1510.0	1712.0	-1.0	2613.0	1343.0	-1.0	2084.0	1222.0	-1.0	1818.0	1622.0	-1.0	2876.0	1608.0	-1.0	2560.0	555.0	-1.0	961.0	1085.0	-1.0	1583.0	
517.150	997.0	-1.0	1573.0	1340.0	-1.0	2171.0	1009.0	-1.0	1554.0	1631.0	-1.0	2486.0	1253.0	-1.0	2128.0	1257.0	-1.0	1844.0	1240.0	-1.0	2094.0	1929.0	-1.0	3156.0	986.0	-1.0	1512.0	1715.0	-1.0	2615.0	1345.0	-1.0	2084.0	1222.0	-1.0	1821.0	1621.0	-1.0	2873.0	1606.0	-1.0	2554.0	553.0	-1.0	959.0	1079.0	-1.0	1574.0	
517.649	1000.0	-1.0	1580.0	1343.0	-1.0	2181.0	1013.0	-1.0	1560.0	1635.0	-1.0	2495.0	1256.0	-1.0	2132.0	1257.0	-1.0	1845.0	1241.0	-1.0	2098.0	1933.0	-1.0	3161.0	987.0	-1.0	1514.0	1716.0	-1.0	2618.0	1345.0	-1.0	2086.0	1222.0	-1.0	1822.0	1621.0	-1.0	2872.0	1603.0	-1.0	2552.0	552.0	-1.0	957.0	1075.0	-1.0	1567.0	
518.149	1002.0	-1.0	1584.0	1345.0	-1.0	2187.0	1015.0	-1.0	1565.0	1636.0	-1.0	2497.0	1257.0	-1.0	2133.0	1254.0	-1.0	1839.0	1242.0	-1.0	2098.0	1936.0	-1.0	3163.0	987.0	-1.0	1514.0	1714.0	-1.0	2617.0	1344.0	-1.0	2083.0	1221.0	-1.0	1822.0	1619.0	-1.0	2869.0	1600.0	-1.0	2546.0	551.0	-1.0	954.0	1069.0	-1.0	1559.0	
518.649	1004.0	-1.0	1589.0	1347.0	-1.0	2195.0	1018.0	-1.0	1570.0	1638.0	-1.0	2505.0	1258.0	-1.0	2138.0	1256.0	-1.0	1842.0	1243.0	-1.0	2101.0	1940.0	-1.0	3176.0	988.0	-1.0	1514.0	1716.0	-1.0	2620.0	1344.0	-1.0	2081.0	1221.0	-1.0	1821.0	1617.0	-1.0	2865.0	1598.0	-1.0	2538.0	551.0	-1.0	952.0	1064.0	-1.0	1549.0	
519.148	1005.0	-1.0	1591.0	1349.0	-1.0	2198.0	1020.0	-1.0	1573.0	1638.0	-1.0	2505.0	1259.0	-1.0	2138.0	1253.0	-1.0	1837.0	1243.0	-1.0	2098.0	1941.0	-1.0	3181.0	986.0	-1.0	1511.0	1715.0	-1.0	2619.0	1342.0	-1.0	2078.0	1220.0	-1.0	1819.0	1616.0	-1.0	2862.0	1595.0	-1.0	2533.0	550.0	-1.0	950.0	1059.0	-1.0	1541.0	
519.649	1006.0	-1.0	1591.0	1352.0	-1.0	2199.0	1020.0	-1.0	1574.0	1636.0	-1.0	2499.0	1256.0	-1.0	2133.0	1250.0	-1.0	1825.0	1243.0	-1.0	2094.0	1943.0	-1.0	3181.0	985.0	-1.0	1507.0	1712.0	-1.0	2615.0	1340.0	-1.0	2072.0	1217.0	-1.0	1811.0	1614.0	-1.0	2855.0	1590.0	-1.0	2520.0	549.0	-1.0	947.0	1054.0	-1.0	1531.0	
520.149	1007.0	-1.0	1593.0	1352.0	-1.0	2201.0	1020.0	-1.0	1575.0	1635.0	-1.0	2499.0	1256.0	-1.0	2133.0	1249.0	-1.0	1823.0	1241.0	-1.0	2093.0	1944.0	-1.0	3187.0	984.0	-1.0	1506.0	1713.0	-1.0	2618.0	1340.0	-1.0	2071.0	1217.0	-1.0	1812.0	1614.0	-1.0	2855.0	1588.0	-1.0	2521.0	548.0	-1.0	946.0	1052.0	-1.0	1530.0	
520.648	1008.0	-1.0	1593.0	1353.0	-1.0	2203.0	1021.0	-1.0	1577.0	1633.0	-1.0	2494.0	1256.0	-1.0	2132.0	1246.0	-1.0	1819.0	1241.0	-1.0	2090.0	1947.0	-1.0	3191.0	984.0	-1.0	1503.0	1713.0	-1.0	2622.0	1339.0	-1.0	2070.0	1216.0	-1.0	1808.0	1613.0	-1.0	2853.0	1586.0	-1.0	2514.0	549.0	-1.0	945.0	1049.0	-1.0	1525.0	
521.147	1008.0	-1.0	1598.0	1354.0	-1.0	2208.0	1023.0	-1.0	1579.0	1635.0	-1.0	2501.0	1257.0	-1.0	2136.0	1248.0	-1.0	1825.0	1241.0	-1.0	2093.0	1952.0	-1.0	3206.0	983.0	-1.0	1503.0	1718.0	-1.0	2632.0	1340.0	-1.0	2070.0	1215.0	-1.0	1809.0	1611.0	-1.0	2848.0	1583.0	-1.0	2508.0	549.0	-1.0	945.0	1047.0	-1.0	1520.0	
521.646	1009.0	-1.0	1600.0	1355.0	-1.0	2209.0	1022.0	-1.0	1580.0	1634.0	-1.0	2501.0	1258.0	-1.0	2137.0	1248.0	-1.0	1825.0	1241.0	-1.0	2093.0	1956.0	-1.0	3218.0	982.0	-1.0	1501.0	1722.0	-1.0	2645.0	1342.0	-1.0	2072.0	1213.0	-1.0	1806.0	1609.0	-1.0	2846.0	1582.0	-1.0	2505.0	548.0	-1.0	945.0	1045.0	-1.0	1517.0	
522.145	1010.0	-1.0	1603.0	1355.0	-1.0	2212.0	1023.0	-1.0	1583.0	1632.0	-1.0	2498.0	1258.0	-1.0	2134.0	1245.0	-1.0	1818.0	1240.0	-1.0	2090.0	1961.0	-1.0	3227.0	981.0	-1.0	1498.0	1725.0	-1.0	2653.0	1341.0	-1.0	2069.0	1210.0	-1.0	1801.0	1609.0	-1.0	2842.0	1578.0	-1.0	2499.0	549.0	-1.0	945.0	1041.0	-1.0	1513.0	
522.644	1011.0	-1.0	1606.0	1357.0	-1.0	2216.0	1023.0	-1.0	1586.0	1632.0	-1.0	2500.0	1258.0	-1.0	2135.0	1246.0	-1.0	1820.0	1239.0	-1.0	2089.0	1967.0	-1.0	3242.0	983.0	-1.0	1501.0	1730.0	-1.0	2664.0	1341.0	-1.0	2072.0	1212.0	-1.0	1807.0	1610.0	-1.0	2847.0	1578.0	-1.0	2502.0	548.0	-1.0	945.0	1041.0	-1.0	1514.0	
523.143	1010.0	-1.0	1608.0	1357.0	-1.0	2218.0	1024.0	-1.0	1587.0	1629.0	-1.0	2495.0	1258.0	-1.0	2135.0	1245.0	-1.0	1818.0	1240.0	-1.0	2089.0	1972.0	-1.0	3251.0	984.0	-1.0	1503.0	1732.0	-1.0	2670.0	1342.0	-1.0	2074.0	1213.0	-1.0	1807.0	1611.0	-1.0	2847.0	1577.0	-1.0	2500.0	548.0	-1.0	944.0	1039.0	-1.0	1510.0	
523.643	1009.0	-1.0	1612.0	1356.0	-1.0	2222.0	1023.0	-1.0	1591.0	1629.0	-1.0	2504.0	1257.0	-1.0	2137.0	1246.0	-1.0	1822.0	1239.0	-1.0	2089.0	1975.0	-1.0	3258.0	984.0	-1.0	1505.0	1735.0	-1.0	2678.0	1344.0	-1.0	2079.0	1214.0	-1.0	1812.0	1614.0	-1.0	2855.0	1578.0	-1.0	2508.0	548.0	-1.0	945.0	1039.0	-1.0	1513.0	
524.142	1012.0	-1.0	1615.0	1357.0	-1.0	2224.0	1025.0	-1.0	1593.0	1629.0	-1.0	2505.0	1257.0	-1.0	2136.0	1244.0	-1.0	1819.0	1239.0	-1.0	2087.0	1974.0	-1.0	3254.0	984.0	-1.0	1507.0	1734.0	-1.0	2673.0	1344.0	-1.0	2078.0	1214.0	-1.0	1814.0	1616.0	-1.0	2857.0	1578.0	-1.0	2508.0	547.0	-1.0	945.0	1038.0	-1.0	1511.0	
524.641	1013.0	-1.0	1617.0	1359.0	-1.0	2230.0	1027.0	-1.0	1598.0	1633.0	-1.0	2515.0	1255.0	-1.0	2131.0	1243.0	-1.0	1817.0	1235.0	-1.0	2078.0	1964.0	-1.0	3234.0	985.0	-1.0	1506.0	1731.0	-1.0	2663.0	1344.0	-1.0	2077.0	1215.0	-1.0	1818.0	1617.0	-1.0	2859.0	1577.0	-1.0	2508.0	549.0	-1.0	946.0	1037.0	-1.0	1507.0	
525.140	1013.0	-1.0	1618.0	1360.0	-1.0	2231.0	1029.0	-1.0	1601.0	1635.0	-1.0	2519.0	1254.0	-1.0	2130.0	1241.0	-1.0	1814.0	1233.0	-1.0	2074.0	1958.0	-1.0	3223.0	986.0	-1.0	1507.0	1730.0	-1.0	2661.0	1345.0	-1.0	2081.0	1217.0	-1.0	1821.0	1618.0	-1.0	2864.0	1580.0	-1.0	2517.0	549.0	-1.0	948.0	1037.0	-1.0	1510.0	
525.639	1014.0	-1.0	1617.0	1359.0	-1.0	2224.0	1026.0	-1.0	1596.0	1633.0	-1.0	2510.0	1253.0	-1.0	2128.0	1240.0	-1.0	1808.0	1230.0	-1.0	2068.0	1955.0	-1.0	3216.0	983.0	-1.0	1501.0	1729.0	-1.0	2658.0	1347.0	-1.0	2082.0	1215.0	-1.0	1811.0	1615.0	-1.0	2857.0	1583.0	-1.0	2520.0	549.0	-1.0	950.0	1039.0	-1.0	1512.0	
526.138	1011.0	-1.0	1612.0	1356.0	-1.0	2214.0	1022.0	-1.0	1587.0	1630.0	-1.0	2500.0	1252.0	-1.0	2127.0	1238.0	-1.0	1808.0	1228.0	-1.0	2063.0	1949.0	-1.0	3206.0	981.0	-1.0	1498.0	1728.0	-1.0	2659.0	1349.0	-1.0	2086.0	1212.0	-1.0	1805.0	1614.0	-1.0	2857.0	1587.0	-1.0	2529.0	550.0	-1.0	951.0	1046.0	-1.0	1521.0	
526.637	1007.0	-1.0	1603.0	1351.0	-1.0	2200.0	1018.0	-1.0	1578.0	1625.0	-1.0	2487.0	1250.0	-1.0	2126.0	1239.0	-1.0	1811.0	1226.0	-1.0	2061.0	1945.0	-1.0	3200.0	980.0	-1.0	1496.0	1727.0	-1.0	2655.0	1349.0	-1.0	2088.0	1208.0	-1.0	1799.0	1612.0	-1.0	2854.0	1588.0	-1.0	2527.0	550.0	-1.0	950.0	1052.0	-1.0	1529.0	
527.136	1006.0	-1.0	1599.0	1348.0	-1.0	2195.0	1015.0	-1.0	1574.0	1625.0	-1.0	2489.0	1252.0	-1.0	2134.0	1246.0	-1.0	1827.0	1227.0	-1.0	2068.0	1948.0	-1.0	3211.0	981.0	-1.0	1501.0	1728.0	-1.0	2658.0	1350.0	-1.0	2093.0	1212.0	-1.0	1803.0	1615.0	-1.0	2857.0	1590.0	-1.0	2528.0	551.0	-1.0	952.0	1058.0	-1.0	1537.0	
527.635	1003.0	-1.0	1597.0	1347.0	-1.0	2194.0	1015.0	-1.0	1573.0	1626.0	-1.0	2491.0	1253.0	-1.0	2142.0	1250.0	-1.0	1839.0	1231.0	-1.0	2079.0	1952.0	-1.0	3219.0	984.0	-1.0	1510.0	1729.0	-1.0	2660.0	1352.0	-1.0	2099.0	1213.0	-1.0	1807.0	1618.0	-1.0	2862.0	1591.0	-1.0	2529.0	550.0	-1.0	952.0	1062.0	-1.0	1543.0	
528.134	1004.0	-1.0	1598.0	1347.0	-1.0	2191.0	1014.0	-1.0	1571.0	1627.0	-1.0	2491.0	1257.0	-1.0	2148.0	1253.0	-1.0	1845.0	1233.0	-1.0	2086.0	1958.0	-1.0	3232.0	986.0	-1.0	1515.0	1730.0	-1.0	2665.0	1353.0	-1.0	2102.0	1213.0	-1.0	1807.0	1617.0	-1.0	2860.0	1589.0	-1.0	2524.0	552.0	-1.0	952.0	1062.0	-1.0	1544.0	
528.633	1005.0	-1.0	1600.0	1346.0	-1.0	2188.0	1012.0	-1.0	1571.0	1627.0	-1.0	2495.0	1257.0	-1.0	2151.0	1255.0	-1.0	1850.0	1232.0	-1.0	2087.0	1958.0	-1.0	3236.0	986.0	-1.0	1517.0	1731.0	-1.0	2673.0	1354.0	-1.0	2108.0	1212.0	-1.0	1807.0	1617.0	-1.0	2860.0	1591.0	-1.0	2525.0	552.0	-1.0	955.0	1064.0	-1.0	1545.0	
529.132	1005.0	-1.0	1601.0	1344.0	-1.0	2180.0	1011.0	-1.0	1568.0	1626.0	-1.0	2494.0	1255.0	-1.0	2148.0	1252.0	-1.0	1847.0	1229.0	-1.0	2081.0	1948.0	-1.0	3215.0	984.0	-1.0	1514.0	1725.0	-1.0	2662.0	1352.0	-1.0	2109.0	1208.0	-1.0	1799.0	1616.0	-1.0	2858.0	1589.0	-1.0	2520.0	551.0	-1.0	954.0	1065.0	-1.0	1543.0	
529.631	1004.0	-1.0	1601.0	1342.0	-1.0	2176.0	1011.0	-1.0	1567.0	1627.0	-1.0	2491.0	1253.0	-1.0	2147.0	1252.0	-1.0	1844.0	1227.0	-1.0	2078.0	1940.0	-1.0	3195.0	983.0	-1.0	1512.0	1719.0	-1.0	2646.0	1352.0	-1.0	2105.0	1205.0	-1.0	1788.0	1614.0	-1.0	2851.0	1585.0	-1.0	2507.0	552.0	-1.0	953.0	1063.0	-1.0	1538.0	
530.130	1003.0	-1.0	1601.0	1343.0	-1.0	2177.0	1009.0	-1.0	1564.0	1627.0	-1.0	2491.0	1252.0	-1.0	2148.0	1252.0	-1.0	1846.0	1226.0	-1.0	2077.0	1934.0	-1.0	3181.0	982.0	-1.0	1510.0	1716.0	-1.0	2639.0	1351.0	-1.0	2105.0	1202.0	-1.0	1784.0	1612.0	-1.0	2850.0	1585.0	-1.0	2508.0	552.0	-1.0	953.0	1063.0	-1.0	1537.0	
530.629	1002.0	-1.0	1599.0	1343.0	-1.0	2176.0	1006.0	-1.0	1561.0	1625.0	-1.0	2487.0	1251.0	-1.0	2145.0	1250.0	-1.0	1842.0	1224.0	-1.0	2073.0	1923.0	-1.0	3157.0	979.0	-1.0	1505.0	1711.0	-1.0	2631.0	1352.0	-1.0	2106.0	1199.0	-1.0	1774.0	1609.0	-1.0	2841.0	1589.0	-1.0	2511.0	551.0	-1.0	955.0	1063.0	-1.0	1537.0	
531.128	1002.0	-1.0	1602.0	1346.0	-1.0	2184.0	1008.0	-1.0	1564.0	1626.0	-1.0	2493.0	1248.0	-1.0	2139.0	1248.0	-1.0	1837.0	1221.0	-1.0	2068.0	1915.0	-1.0	3143.0	980.0	-1.0	1509.0	1713.0	-1.0	2635.0	1352.0	-1.0	2107.0	1197.0	-1.0	1771.0	1611.0	-1.0	2847.0	1590.0	-1.0	2507.0	553.0	-1.0	958.0	1065.0	-1.0	1542.0	
531.627	1003.0	-1.0	1603.0	1348.0	-1.0	2189.0	1009.0	-1.0	1568.0	1627.0	-1.0	2495.0	1247.0	-1.0	2138.0	1248.0	-1.0	1839.0	1222.0	-1.0	2069.0	1909.0	-1.0	3130.0	983.0	-1.0	1518.0	1711.0	-1.0	2634.0	1353.0	-1.0	2110.0	1199.0	-1.0	1777.0	1616.0	-1.0	2858.0	1589.0	-1.0	2508.0	553.0	-1.0	960.0	1069.0	-1.0	1549.0	
532.126	1003.0	-1.0	1604.0	1348.0	-1.0	2190.0	1009.0	-1.0	1569.0	1624.0	-1.0	2491.0	1246.0	-1.0	2139.0	1247.0	-1.0	1836.0	1222.0	-1.0	2071.0	1902.0	-1.0	3107.0	983.0	-1.0	1520.0	1702.0	-1.0	2612.0	1352.0	-1.0	2109.0	1198.0	-1.0	1772.0	1617.0	-1.0	2860.0	1588.0	-1.0	2509.0	554.0	-1.0	962.0	1069.0	-1.0	1553.0	
532.625	1003.0	-1.0	1603.0	1348.0	-1.0	2191.0	1010.0	-1.0	1572.0	1625.0	-1.0	2497.0	1248.0	-1.0	2144.0	1250.0	-1.0	1837.0	1225.0	-1.0	2078.0	1905.0	-1.0	3115.0	986.0	-1.0	1525.0	1702.0	-1.0	2614.0	1353.0	-1.0	2109.0	1197.0	-1.0	1770.0	1616.0	-1.0	2858.0	1585.0	-1.0	2501.0	554.0	-1.0	961.0	1067.0	-1.0	1551.0	
533.124	1001.0	-1.0	1601.0	1346.0	-1.0	2188.0	1010.0	-1.0	1572.0	1626.0	-1.0	2498.0	1248.0	-1.0	2145.0	1248.0	-1.0	1837.0	1224.0	-1.0	2079.0	1898.0	-1.0	3095.0	987.0	-1.0	1527.0	1695.0	-1.0	2594.0	1352.0	-1.0	2109.0	1195.0	-1.0	1766.0	1617.0	-1.0	2857.0	1587.0	-1.0	2508.0	553.0	-1.0	961.0	1072.0	-1.0	1563.0	
533.623	1000.0	-1.0	1596.0	1345.0	-1.0	2188.0	1010.0	-1.0	1572.0	1625.0	-1.0	2495.0	1247.0	-1.0	2144.0	1248.0	-1.0	1835.0	1224.0	-1.0	2078.0	1890.0	-1.0	3069.0	987.0	-1.0	1527.0	1684.0	-1.0	2567.0	1351.0	-1.0	2108.0	1192.0	-1.0	1760.0	1618.0	-1.0	2859.0	1591.0	-1.0	2517.0	554.0	-1.0	962.0	1082.0	-1.0	1582.0	
534.122	998.0	-1.0	1593.0	1346.0	-1.0	2191.0	1009.0	-1.0	1573.0	1628.0	-1.0	2502.0	1248.0	-1.0	2148.0	1252.0	-1.0	1845.0	1225.0	-1.0	2082.0	1893.0	-1.0	3073.0	989.0	-1.0	1534.0	1684.0	-1.0	2572.0	1352.0	-1.0	2112.0	1194.0	-1.0	1766.0	1620.0	-1.0	2865.0	1594.0	-1.0	2525.0	556.0	-1.0	963.0	1088.0	-1.0	1595.0	
534.621	997.0	-1.0	1590.0	1346.0	-1.0	2190.0	1010.0	-1.0	1573.0	1628.0	-1.0	2502.0	1249.0	-1.0	2150.0	1255.0	-1.0	1851.0	1226.0	-1.0	2086.0	1897.0	-1.0	3086.0	990.0	-1.0	1536.0	1688.0	-1.0	2579.0	1352.0	-1.0	2114.0	1196.0	-1.0	1770.0	1622.0	-1.0	2870.0	1594.0	-1.0	2525.0	554.0	-1.0	961.0	1091.0	-1.0	1599.0	
535.120	996.0	-1.0	1589.0	1344.0	-1.0	2187.0	1008.0	-1.0	1571.0	1627.0	-1.0	2498.0	1247.0	-1.0	2147.0	1255.0	-1.0	1848.0	1228.0	-1.0	2088.0	1903.0	-1.0	3101.0	991.0	-1.0	1536.0	1691.0	-1.0	2587.0	1351.0	-1.0	2110.0	1196.0	-1.0	1769.0	1622.0	-1.0	2872.0	1590.0	-1.0	2516.0	554.0	-1.0	961.0	1088.0	-1.0	1594.0	
535.619	996.0	-1.0	1587.0	1343.0	-1.0	2186.0	1007.0	-1.0	1572.0	1627.0	-1.0	2498.0	1249.0	-1.0	2148.0	1256.0	-1.0	1853.0	1229.0	-1.0	2093.0	1909.0	-1.0	3122.0	992.0	-1.0	1539.0	1698.0	-1.0	2604.0	1352.0	-1.0	2112.0	1200.0	-1.0	1775.0	1624.0	-1.0	2879.0	1589.0	-1.0	2519.0	554.0	-1.0	962.0	1089.0	-1.0	1595.0	
536.118	995.0	-1.0	1587.0	1343.0	-1.0	2185.0	1008.0	-1.0	1571.0	1624.0	-1.0	2495.0	1248.0	-1.0	2149.0	1257.0	-1.0	1855.0	1230.0	-1.0	2095.0	1915.0	-1.0	3139.0	992.0	-1.0	1541.0	1703.0	-1.0	2615.0	1352.0	-1.0	2112.0	1201.0	-1.0	1778.0	1625.0	-1.0	2884.0	1588.0	-1.0	2516.0	554.0	-1.0	963.0	1088.0	-1.0	1594.0	
536.617	995.0	-1.0	1590.0	1341.0	-1.0	2188.0	1008.0	-1.0	1572.0	1625.0	-1.0	2502.0	1249.0	-1.0	2153.0	1260.0	-1.0	1862.0	1233.0	-1.0	2102.0	1922.0	-1.0	3162.0	994.0	-1.0	1542.0	1709.0	-1.0	2633.0	1352.0	-1.0	2114.0	1203.0	-1.0	1783.0	1624.0	-1.0	2885.0	1587.0	-1.0	2514.0	554.0	-1.0	965.0	1088.0	-1.0	1593.0	
537.116	995.0	-1.0	1591.0	1342.0	-1.0	2189.0	1007.0	-1.0	1574.0	1625.0	-1.0	2504.0	1250.0	-1.0	2157.0	1262.0	-1.0	1869.0	1234.0	-1.0	2108.0	1931.0	-1.0	3190.0	994.0	-1.0	1546.0	1716.0	-1.0	2648.0	1353.0	-1.0	2118.0	1205.0	-1.0	1790.0	1626.0	-1.0	2893.0	1587.0	-1.0	2520.0	555.0	-1.0	966.0	1088.0	-1.0	1596.0	
537.615	995.0	-1.0	1591.0	1341.0	-1.0	2189.0	1006.0	-1.0	1574.0	1623.0	-1.0	2498.0	1250.0	-1.0	2156.0	1262.0	-1.0	1866.0	1235.0	-1.0	2111.0	1938.0	-1.0	3211.0	995.0	-1.0	1548.0	1721.0	-1.0	2659.0	1353.0	-1.0	2118.0	1207.0	-1.0	1792.0	1626.0	-1.0	2897.0	1587.0	-1.0	2520.0	555.0	-1.0	967.0	1089.0	-1.0	1596.0	
538.114	995.0	-1.0	1593.0	1342.0	-1.0	2190.0	1005.0	-1.0	1575.0	1623.0	-1.0	2501.0	1250.0	-1.0	2161.0	1264.0	-1.0	1872.0	1236.0	-1.0	2116.0	1945.0	-1.0	3234.0	997.0	-1.0	1553.0	1727.0	-1.0	2673.0	1354.0	-1.0	2123.0	1209.0	-1.0	1801.0	1629.0	-1.0	2905.0	1590.0	-1.0	2528.0	555.0	-1.0	969.0	1091.0	-1.0	1599.0	
538.613	995.0	-1.0	1594.0	1341.0	-1.0	2190.0	1005.0	-1.0	1575.0	1622.0	-1.0	2498.0	1250.0	-1.0	2161.0	1264.0	-1.0	1870.0	1237.0	-1.0	2115.0	1949.0	-1.0	3244.0	997.0	-1.0	1554.0	1729.0	-1.0	2679.0	1354.0	-1.0	2124.0	1211.0	-1.0	1802.0	1629.0	-1.0	2909.0	1590.0	-1.0	2530.0	555.0	-1.0	969.0	1092.0	-1.0	1599.0	
539.112	994.0	-1.0	1597.0	1341.0	-1.0	2193.0	1005.0	-1.0	1576.0	1625.0	-1.0	2505.0	1251.0	-1.0	2163.0	1266.0	-1.0	1876.0	1236.0	-1.0	2117.0	1951.0	-1.0	3247.0	998.0	-1.0	1554.0	1730.0	-1.0	2679.0	1354.0	-1.0	2125.0	1212.0	-1.0	1803.0	1629.0	-1.0	2908.0	1590.0	-1.0	2527.0	554.0	-1.0	970.0	1091.0	-1.0	1597.0	
539.611	994.0	-1.0	1597.0	1342.0	-1.0	2194.0	1004.0	-1.0	1577.0	1624.0	-1.0	2507.0	1251.0	-1.0	2163.0	1267.0	-1.0	1875.0	1236.0	-1.0	2116.0	1948.0	-1.0	3243.0	997.0	-1.0	1555.0	1730.0	-1.0	2678.0	1355.0	-1.0	2126.0	1212.0	-1.0	1805.0	1629.0	-1.0	2911.0	1591.0	-1.0	2530.0	554.0	-1.0	971.0	1092.0	-1.0	1600.0	
540.110	993.0	-1.0	1597.0	1342.0	-1.0	2194.0	1004.0	-1.0	1578.0	1622.0	-1.0	2503.0	1250.0	-1.0	2163.0	1264.0	-1.0	1872.0	1236.0	-1.0	2115.0	1949.0	-1.0	3243.0	997.0	-1.0	1555.0	1730.0	-1.0	2679.0	1354.0	-1.0	2127.0	1212.0	-1.0	1806.0	1628.0	-1.0	2913.0	1591.0	-1.0	2531.0	555.0	-1.0	970.0	1093.0	-1.0	1602.0	
540.609	992.0	-1.0	1599.0	1343.0	-1.0	2197.0	1004.0	-1.0	1580.0	1623.0	-1.0	2508.0	1252.0	-1.0	2168.0	1266.0	-1.0	1878.0	1236.0	-1.0	2119.0	1952.0	-1.0	3253.0	998.0	-1.0	1557.0	1732.0	-1.0	2683.0	1355.0	-1.0	2129.0	1215.0	-1.0	1810.0	1629.0	-1.0	2912.0	1592.0	-1.0	2530.0	554.0	-1.0	971.0	1093.0	-1.0	1601.0	
541.108	992.0	-1.0	1600.0	1342.0	-1.0	2196.0	1003.0	-1.0	1580.0	1624.0	-1.0	2507.0	1250.0	-1.0	2168.0	1265.0	-1.0	1876.0	1236.0	-1.0	2118.0	1952.0	-1.0	3255.0	998.0	-1.0	1558.0	1733.0	-1.0	2684.0	1354.0	-1.0	2129.0	1216.0	-1.0	1811.0	1628.0	-1.0	2913.0	1593.0	-1.0	2531.0	554.0	-1.0	971.0	1093.0	-1.0	1602.0	
541.607	991.0	-1.0	1599.0	1342.0	-1.0	2195.0	1002.0	-1.0	1578.0	1620.0	-1.0	2497.0	1249.0	-1.0	2163.0	1261.0	-1.0	1865.0	1236.0	-1.0	2115.0	1952.0	-1.0	3254.0	997.0	-1.0	1555.0	1731.0	-1.0	2681.0	1352.0	-1.0	2126.0	1214.0	-1.0	1807.0	1627.0	-1.0	2911.0	1591.0	-1.0	2526.0	554.0	-1.0	969.0	1092.0	-1.0	1600.0	
542.106	991.0	-1.0	1598.0	1340.0	-1.0	2193.0	1001.0	-1.0	1578.0	1619.0	-1.0	2496.0	1248.0	-1.0	2161.0	1260.0	-1.0	1864.0	1236.0	-1.0	2115.0	1951.0	-1.0	3254.0	997.0	-1.0	1556.0	1731.0	-1.0	2684.0	1353.0	-1.0	2129.0	1214.0	-1.0	1811.0	1628.0	-1.0	2915.0	1594.0	-1.0	2532.0	553.0	-1.0	969.0	1094.0	-1.0	1603.0	
542.605	990.0	-1.0	1596.0	1341.0	-1.0	2192.0	1000.0	-1.0	1577.0	1616.0	-1.0	2489.0	1247.0	-1.0	2157.0	1257.0	-1.0	1857.0	1233.0	-1.0	2112.0	1948.0	-1.0	3247.0	996.0	-1.0	1554.0	1730.0	-1.0	2678.0	1351.0	-1.0	2126.0	1213.0	-1.0	1807.0	1627.0	-1.0	2912.0	1593.0	-1.0	2528.0	554.0	-1.0	969.0	1092.0	-1.0	1601.0	
543.106	990.0	-1.0	1596.0	1340.0	-1.0	2191.0	1000.0	-1.0	1577.0	1618.0	-1.0	2491.0	1246.0	-1.0	2156.0	1256.0	-1.0	1856.0	1233.0	-1.0	2111.0	1945.0	-1.0	3240.0	996.0	-1.0	1550.0	1728.0	-1.0	2673.0	1350.0	-1.0	2122.0	1213.0	-1.0	1805.0	1626.0	-1.0	2909.0	1592.0	-1.0	2522.0	554.0	-1.0	970.0	1092.0	-1.0	1598.0	
543.605	990.0	-1.0	1594.0	1340.0	-1.0	2188.0	999.0	-1.0	1576.0	1616.0	-1.0	2490.0	1244.0	-1.0	2153.0	1255.0	-1.0	1854.0	1232.0	-1.0	2108.0	1940.0	-1.0	3228.0	994.0	-1.0	1548.0	1725.0	-1.0	2668.0	1350.0	-1.0	2119.0	1212.0	-1.0	1802.0	1625.0	-1.0	2906.0	1593.0	-1.0	2522.0	554.0	-1.0	969.0	1091.0	-1.0	1597.0	
544.104	989.0	-1.0	1593.0	1339.0	-1.0	2186.0	1000.0	-1.0	1574.0	1616.0	-1.0	2483.0	1242.0	-1.0	2146.0	1251.0	-1.0	1846.0	1231.0	-1.0	2106.0	1937.0	-1.0	3220.0	992.0	-1.0	1542.0	1722.0	-1.0	2660.0	1346.0	-1.0	2115.0	1210.0	-1.0	1795.0	1623.0	-1.0	2902.0	1590.0	-1.0	2516.0	554.0	-1.0	969.0	1091.0	-1.0	1595.0	
544.603	988.0	-1.0	1591.0	1339.0	-1.0	2183.0	999.0	-1.0	1573.0	1615.0	-1.0	2481.0	1241.0	-1.0	2143.0	1250.0	-1.0	1843.0	1229.0	-1.0	2103.0	1933.0	-1.0	3210.0	990.0	-1.0	1540.0	1720.0	-1.0	2657.0	1345.0	-1.0	2112.0	1210.0	-1.0	1794.0	1623.0	-1.0	2903.0	1591.0	-1.0	2518.0	554.0	-1.0	970.0	1091.0	-1.0	1595.0	
545.102	988.0	-1.0	1589.0	1337.0	-1.0	2180.0	999.0	-1.0	1572.0	1613.0	-1.0	2472.0	1238.0	-1.0	2137.0	1248.0	-1.0	1835.0	1228.0	-1.0	2099.0	1929.0	-1.0	3202.0	989.0	-1.0	1537.0	1718.0	-1.0	2651.0	1344.0	-1.0	2108.0	1208.0	-1.0	1791.0	1622.0	-1.0	2901.0	1591.0	-1.0	2515.0	554.0	-1.0	970.0	1091.0	-1.0	1593.0	
545.601	987.0	-1.0	1589.0	1338.0	-1.0	2178.0	998.0	-1.0	1571.0	1613.0	-1.0	2473.0	1238.0	-1.0	2137.0	1247.0	-1.0	1837.0	1227.0	-1.0	2099.0	1927.0	-1.0	3200.0	989.0	-1.0	1537.0	1718.0	-1.0	2652.0	1343.0	-1.0	2109.0	1210.0	-1.0	1796.0	1623.0	-1.0	2907.0	1594.0	-1.0	2521.0	553.0	-1.0	970.0	1093.0	-1.0	1596.0	
546.101	987.0	-1.0	1588.0	1337.0	-1.0	2178.0	998.0	-1.0	1571.0	1612.0	-1.0	2471.0	1238.0	-1.0	2136.0	1246.0	-1.0	1834.0	1227.0	-1.0	2098.0	1926.0	-1.0	3197.0	989.0	-1.0	1537.0	1717.0	-1.0	2651.0	1344.0	-1.0	2110.0	1211.0	-1.0	1797.0	1623.0	-1.0	2908.0	1595.0	-1.0	2523.0	553.0	-1.0	969.0	1093.0	-1.0	1598.0	
546.600	988.0	-1.0	1589.0	1338.0	-1.0	2179.0	997.0	-1.0	1573.0	1614.0	-1.0	2476.0	1237.0	-1.0	2137.0	1247.0	-1.0	1834.0	1228.0	-1.0	2098.0	1927.0	-1.0	3198.0	988.0	-1.0	1536.0	1718.0	-1.0	2649.0	1344.0	-1.0	2108.0	1210.0	-1.0	1796.0	1622.0	-1.0	2906.0	1594.0	-1.0	2518.0	553.0	-1.0	969.0	1093.0	-1.0	1594.0	
547.099	987.0	-1.0	1589.0	1338.0	-1.0	2178.0	996.0	-1.0	1572.0	1614.0	-1.0	2475.0	1236.0	-1.0	2136.0	1246.0	-1.0	1834.0	1228.0	-1.0	2098.0	1928.0	-1.0	3202.0	988.0	-1.0	1536.0	1719.0	-1.0	2653.0	1344.0	-1.0	2109.0	1212.0	-1.0	1800.0	1622.0	-1.0	2906.0	1595.0	-1.0	2521.0	553.0	-1.0	969.0	1094.0	-1.0	1595.0	
547.598	987.0	-1.0	1587.0	1337.0	-1.0	2175.0	997.0	-1.0	1570.0	1611.0	-1.0	2465.0	1235.0	-1.0	2133.0	1244.0	-1.0	1828.0	1227.0	-1.0	2095.0	1927.0	-1.0	3205.0	988.0	-1.0	1534.0	1718.0	-1.0	2650.0	1341.0	-1.0	2104.0	1211.0	-1.0	1799.0	1620.0	-1.0	2903.0	1593.0	-1.0	2517.0	554.0	-1.0	969.0	1092.0	-1.0	1594.0	
548.097	986.0	-1.0	1587.0	1338.0	-1.0	2175.0	997.0	-1.0	1571.0	1611.0	-1.0	2464.0	1236.0	-1.0	2130.0	1244.0	-1.0	1827.0	1226.0	-1.0	2093.0	1930.0	-1.0	3213.0	986.0	-1.0	1529.0	1718.0	-1.0	2647.0	1340.0	-1.0	2100.0	1211.0	-1.0	1797.0	1618.0	-1.0	2896.0	1591.0	-1.0	2508.0	554.0	-1.0	968.0	1090.0	-1.0	1589.0	
548.597	987.0	-1.0	1586.0	1336.0	-1.0	2173.0	995.0	-1.0	1569.0	1608.0	-1.0	2460.0	1233.0	-1.0	2127.0	1243.0	-1.0	1825.0	1225.0	-1.0	2088.0	1933.0	-1.0	3217.0	985.0	-1.0	1527.0	1717.0	-1.0	2646.0	1339.0	-1.0	2098.0	1211.0	-1.0	1799.0	1618.0	-1.0	2894.0	1591.0	-1.0	2507.0	553.0	-1.0	967.0	1090.0	-1.0	1590.0	
549.096	986.0	-1.0	1586.0	1335.0	-1.0	2170.0	994.0	-1.0	1567.0	1605.0	-1.0	2449.0	1232.0	-1.0	2122.0	1239.0	-1.0	1819.0	1224.0	-1.0	2085.0	1934.0	-1.0	3221.0	984.0	-1.0	1524.0	1716.0	-1.0	2643.0	1337.0	-1.0	2094.0	1210.0	-1.0	1798.0	1617.0	-1.0	2890.0	1588.0	-1.0	2502.0	553.0	-1.0	966.0	1089.0	-1.0	1587.0	
549.595	986.0	-1.0	1585.0	1334.0	-1.0	2171.0	994.0	-1.0	1568.0	1603.0	-1.0	2450.0	1232.0	-1.0	2123.0	1242.0	-1.0	1825.0	1222.0	-1.0	2084.0	1938.0	-1.0	3232.0	984.0	-1.0	1522.0	1716.0	-1.0	2644.0	1337.0	-1.0	2092.0	1212.0	-1.0	1800.0	1617.0	-1.0	2886.0	1588.0	-1.0	2496.0	552.0	-1.0	965.0	1088.0	-1.0	1585.0	
550.094	985.0	-1.0	1584.0	1333.0	-1.0	2169.0	993.0	-1.0	1566.0	1602.0	-1.0	2446.0	1232.0	-1.0	2123.0	1242.0	-1.0	1827.0	1223.0	-1.0	2084.0	1944.0	-1.0	3249.0	983.0	-1.0	1522.0	1719.0	-1.0	2650.0	1336.0	-1.0	2092.0	1214.0	-1.0	1803.0	1617.0	-1.0	2887.0	1588.0	-1.0	2497.0	553.0	-1.0	966.0	1087.0	-1.0	1585.0	
550.593	984.0	-1.0	1584.0	1333.0	-1.0	2167.0	994.0	-1.0	1565.0	1600.0	-1.0	2439.0	1231.0	-1.0	2119.0	1240.0	-1.0	1822.0	1223.0	-1.0	2083.0	1947.0	-1.0	3257.0	983.0	-1.0	1521.0	1718.0	-1.0	2648.0	1335.0	-1.0	2088.0	1212.0	-1.0	1799.0	1616.0	-1.0	2884.0	1586.0	-1.0	2492.0	552.0	-1.0	966.0	1086.0	-1.0	1583.0	
551.092	984.0	-1.0	1584.0	1331.0	-1.0	2168.0	993.0	-1.0	1564.0	1599.0	-1.0	2440.0	1232.0	-1.0	2121.0	1241.0	-1.0	1823.0	1222.0	-1.0	2084.0	1952.0	-1.0	3269.0	982.0	-1.0	1522.0	1722.0	-1.0	2658.0	1336.0	-1.0	2093.0	1212.0	-1.0	1805.0	1616.0	-1.0	2882.0	1585.0	-1.0	2493.0	553.0	-1.0	968.0	1086.0	-1.0	1583.0	
551.591	983.0	-1.0	1582.0	1330.0	-1.0	2165.0	991.0	-1.0	1563.0	1598.0	-1.0	2436.0	1231.0	-1.0	2120.0	1239.0	-1.0	1821.0	1222.0	-1.0	2083.0	1956.0	-1.0	3276.0	982.0	-1.0	1521.0	1723.0	-1.0	2660.0	1335.0	-1.0	2091.0	1212.0	-1.0	1804.0	1614.0	-1.0	2879.0	1583.0	-1.0	2490.0	552.0	-1.0	966.0	1085.0	-1.0	1582.0	
552.090	984.0	-1.0	1582.0	1329.0	-1.0	2166.0	990.0	-1.0	1563.0	1595.0	-1.0	2433.0	1230.0	-1.0	2117.0	1240.0	-1.0	1820.0	1222.0	-1.0	2081.0	1962.0	-1.0	3287.0	981.0	-1.0	1519.0	1723.0	-1.0	2658.0	1335.0	-1.0	2086.0	1211.0	-1.0	1802.0	1613.0	-1.0	2878.0	1580.0	-1.0	2485.0	552.0	-1.0	965.0	1082.0	-1.0	1579.0	
552.589	983.0	-1.0	1582.0	1327.0	-1.0	2165.0	990.0	-1.0	1563.0	1595.0	-1.0	2434.0	1231.0	-1.0	2118.0	1242.0	-1.0	1827.0	1221.0	-1.0	2082.0	1969.0	-1.0	3305.0	983.0	-1.0	1522.0	1727.0	-1.0	2667.0	1334.0	-1.0	2088.0	1213.0	-1.0	1805.0	1614.0	-1.0	2882.0	1581.0	-1.0	2491.0	552.0	-1.0	967.0	1085.0	-1.0	1582.0	
553.088	982.0	-1.0	1580.0	1327.0	-1.0	2162.0	989.0	-1.0	1562.0	1592.0	-1.0	2430.0	1230.0	-1.0	2117.0	1242.0	-1.0	1825.0	1222.0	-1.0	2081.0	1974.0	-1.0	3320.0	983.0	-1.0	1523.0	1730.0	-1.0	2674.0	1334.0	-1.0	2088.0	1214.0	-1.0	1807.0	1614.0	-1.0	2885.0	1583.0	-1.0	2494.0	552.0	-1.0	965.0	1084.0	-1.0	1583.0	
553.587	981.0	-1.0	1580.0	1326.0	-1.0	2160.0	988.0	-1.0	1562.0	1593.0	-1.0	2431.0	1230.0	-1.0	2115.0	1243.0	-1.0	1822.0	1222.0	-1.0	2081.0	1980.0	-1.0	3334.0	983.0	-1.0	1523.0	1732.0	-1.0	2675.0	1334.0	-1.0	2086.0	1214.0	-1.0	1805.0	1612.0	-1.0	2878.0	1580.0	-1.0	2482.0	552.0	-1.0	965.0	1082.0	-1.0	1577.0	
554.086	980.0	-1.0	1580.0	1326.0	-1.0	2160.0	989.0	-1.0	1561.0	1593.0	-1.0	2430.0	1230.0	-1.0	2117.0	1243.0	-1.0	1824.0	1221.0	-1.0	2080.0	1983.0	-1.0	3341.0	984.0	-1.0	1524.0	1735.0	-1.0	2682.0	1334.0	-1.0	2087.0	1215.0	-1.0	1807.0	1612.0	-1.0	2879.0	1580.0	-1.0	2487.0	551.0	-1.0	964.0	1082.0	-1.0	1577.0	
554.585	980.0	-1.0	1578.0	1325.0	-1.0	2159.0	988.0	-1.0	1562.0	1591.0	-1.0	2426.0	1230.0	-1.0	2116.0	1242.0	-1.0	1821.0	1220.0	-1.0	2079.0	1980.0	-1.0	3323.0	984.0	-1.0	1524.0	1734.0	-1.0	2678.0	1334.0	-1.0	2087.0	1214.0	-1.0	1806.0	1611.0	-1.0	2877.0	1579.0	-1.0	2484.0	551.0	-1.0	962.0	1081.0	-1.0	1575.0	
555.084	981.0	-1.0	1582.0	1327.0	-1.0	2165.0	989.0	-1.0	1565.0	1594.0	-1.0	2436.0	1230.0	-1.0	2117.0	1242.0	-1.0	1819.0	1220.0	-1.0	2078.0	1975.0	-1.0	3305.0	983.0	-1.0	1523.0	1732.0	-1.0	2671.0	1333.0	-1.0	2085.0	1212.0	-1.0	1802.0	1607.0	-1.0	2870.0	1577.0	-1.0	2478.0	550.0	-1.0	959.0	1076.0	-1.0	1567.0	
555.583	982.0	-1.0	1584.0	1332.0	-1.0	2173.0	992.0	-1.0	1571.0	1598.0	-1.0	2446.0	1230.0	-1.0	2121.0	1241.0	-1.0	1822.0	1220.0	-1.0	2080.0	1972.0	-1.0	3289.0	983.0	-1.0	1523.0	1729.0	-1.0	2668.0	1333.0	-1.0	2087.0	1213.0	-1.0	1803.0	1605.0	-1.0	2870.0	1577.0	-1.0	2479.0	548.0	-1.0	957.0	1072.0	-1.0	1562.0	
556.082	983.0	-1.0	1587.0	1335.0	-1.0	2182.0	995.0	-1.0	1575.0	1600.0	-1.0	2449.0	1231.0	-1.0	2124.0	1241.0	-1.0	1820.0	1221.0	-1.0	2080.0	1970.0	-1.0	3280.0	982.0	-1.0	1522.0	1728.0	-1.0	2662.0	1334.0	-1.0	2086.0	1213.0	-1.0	1803.0	1604.0	-1.0	2868.0	1574.0	-1.0	2476.0	547.0	-1.0	954.0	1066.0	-1.0	1554.0	
556.581	985.0	-1.0	1590.0	1339.0	-1.0	2190.0	997.0	-1.0	1581.0	1603.0	-1.0	2455.0	1232.0	-1.0	2126.0	1241.0	-1.0	1815.0	1221.0	-1.0	2081.0	1971.0	-1.0	3276.0	981.0	-1.0	1518.0	1724.0	-1.0	2652.0	1332.0	-1.0	2080.0	1212.0	-1.0	1799.0	1602.0	-1.0	2862.0	1570.0	-1.0	2465.0	547.0	-1.0	952.0	1061.0	-1.0	1542.0	
557.081	987.0	-1.0	1591.0	1342.0	-1.0	2196.0	998.0	-1.0	1585.0	1606.0	-1.0	2460.0	1233.0	-1.0	2128.0	1242.0	-1.0	1816.0	1220.0	-1.0	2081.0	1972.0	-1.0	3277.0	979.0	-1.0	1515.0	1724.0	-1.0	2650.0	1330.0	-1.0	2077.0	1213.0	-1.0	1800.0	1602.0	-1.0	2862.0	1569.0	-1.0	2464.0	546.0	-1.0	950.0	1057.0	-1.0	1539.0	
557.580	988.0	-1.0	1591.0	1344.0	-1.0	2197.0	999.0	-1.0	1585.0	1606.0	-1.0	2457.0	1234.0	-1.0	2128.0	1239.0	-1.0	1813.0	1220.0	-1.0	2079.0	1974.0	-1.0	3277.0	979.0	-1.0	1513.0	1722.0	-1.0	2646.0	1328.0	-1.0	2073.0	1211.0	-1.0	1799.0	1602.0	-1.0	2860.0	1568.0	-1.0	2460.0	546.0	-1.0	949.0	1054.0	-1.0	1533.0	
558.079	988.0	-1.0	1593.0	1345.0	-1.0	2203.0	1001.0	-1.0	1588.0	1607.0	-1.0	2464.0	1234.0	-1.0	2131.0	1242.0	-1.0	1817.0	1222.0	-1.0	2082.0	1975.0	-1.0	3284.0	979.0	-1.0	1511.0	1723.0	-1.0	2648.0	1328.0	-1.0	2071.0	1212.0	-1.0	1799.0	1601.0	-1.0	2857.0	1568.0	-1.0	2457.0	546.0	-1.0	949.0	1052.0	-1.0	1529.0	
558.578	989.0	-1.0	1595.0	1345.0	-1.0	2204.0	1001.0	-1.0	1590.0	1608.0	-1.0	2467.0	1235.0	-1.0	2132.0	1241.0	-1.0	1818.0	1221.0	-1.0	2082.0	1978.0	-1.0	3288.0	977.0	-1.0	1510.0	1725.0	-1.0	2652.0	1328.0	-1.0	2071.0	1213.0	-1.0	1801.0	1601.0	-1.0	2859.0	1568.0	-1.0	2459.0	545.0	-1.0	948.0	1051.0	-1.0	1527.0	
559.077	990.0	-1.0	1595.0	1346.0	-1.0	2206.0	1002.0	-1.0	1590.0	1607.0	-1.0	2462.0	1233.0	-1.0	2131.0	1240.0	-1.0	1813.0	1221.0	-1.0	2081.0	1979.0	-1.0	3291.0	978.0	-1.0	1509.0	1725.0	-1.0	2655.0	1326.0	-1.0	2067.0	1212.0	-1.0	1799.0	1600.0	-1.0	2857.0	1566.0	-1.0	2456.0	546.0	-1.0	948.0	1048.0	-1.0	1522.0	
559.576	990.0	-1.0	1597.0	1347.0	-1.0	2209.0	1003.0	-1.0	1593.0	1609.0	-1.0	2468.0	1235.0	-1.0	2135.0	1241.0	-1.0	1819.0	1222.0	-1.0	2085.0	1984.0	-1.0	3306.0	978.0	-1.0	1512.0	1729.0	-1.0	2669.0	1328.0	-1.0	2074.0	1214.0	-1.0	1806.0	1599.0	-1.0	2860.0	1567.0	-1.0	2458.0	546.0	-1.0	948.0	1046.0	-1.0	1521.0	
560.075	990.0	-1.0	1598.0	1348.0	-1.0	2209.0	1004.0	-1.0	1595.0	1608.0	-1.0	2469.0	1235.0	-1.0	2135.0	1242.0	-1.0	1817.0	1222.0	-1.0	2085.0	1987.0	-1.0	3315.0	978.0	-1.0	1514.0	1732.0	-1.0	2674.0	1328.0	-1.0	2074.0	1215.0	-1.0	1807.0	1600.0	-1.0	2862.0	1567.0	-1.0	2458.0	544.0	-1.0	950.0	1046.0	-1.0	1520.0	
560.574	991.0	-1.0	1600.0	1348.0	-1.0	2211.0	1004.0	-1.0	1598.0	1608.0	-1.0	2467.0	1235.0	-1.0	2134.0	1240.0	-1.0	1812.0	1222.0	-1.0	2085.0	1992.0	-1.0	3320.0	978.0	-1.0	1514.0	1734.0	-1.0	2676.0	1327.0	-1.0	2072.0	1214.0	-1.0	1805.0	1598.0	-1.0	2860.0	1565.0	-1.0	2454.0	545.0	-1.0	949.0	1043.0	-1.0	1517.0	
561.073	991.0	-1.0	1603.0	1349.0	-1.0	2212.0	1005.0	-1.0	1599.0	1610.0	-1.0	2471.0	1235.0	-1.0	2136.0	1241.0	-1.0	1815.0	1223.0	-1.0	2086.0	1995.0	-1.0	3328.0	980.0	-1.0	1516.0	1738.0	-1.0	2686.0	1329.0	-1.0	2075.0	1216.0	-1.0	1807.0	1599.0	-1.0	2865.0	1566.0	-1.0	2459.0	545.0	-1.0	949.0	1043.0	-1.0	1518.0	
561.572	992.0	-1.0	1603.0	1349.0	-1.0	2212.0	1006.0	-1.0	1601.0	1610.0	-1.0	2471.0	1236.0	-1.0	2136.0	1241.0	-1.0	1814.0	1222.0	-1.0	2085.0	1997.0	-1.0	3332.0	980.0	-1.0	1516.0	1741.0	-1.0	2692.0	1330.0	-1.0	2077.0	1215.0	-1.0	1807.0	1599.0	-1.0	2867.0	1566.0	-1.0	2460.0	545.0	-1.0	949.0	1041.0	-1.0	1516.0	
562.071	992.0	-1.0	1606.0	1352.0	-1.0	2215.0	1007.0	-1.0	1603.0	1612.0	-1.0	2476.0	1236.0	-1.0	2138.0	1241.0	-1.0	1813.0	1224.0	-1.0	2085.0	2001.0	-1.0	3337.0	981.0	-1.0	1518.0	1743.0	-1.0	2695.0	1330.0	-1.0	2076.0	1214.0	-1.0	1805.0	1598.0	-1.0	2864.0	1564.0	-1.0	2455.0	545.0	-1.0	947.0	1039.0	-1.0	1512.0	
562.570	993.0	-1.0	1608.0	1353.0	-1.0	2217.0	1007.0	-1.0	1606.0	1614.0	-1.0	2478.0	1237.0	-1.0	2140.0	1242.0	-1.0	1815.0	1225.0	-1.0	2087.0	2003.0	-1.0	3342.0	982.0	-1.0	1520.0	1746.0	-1.0	2701.0	1332.0	-1.0	2080.0	1216.0	-1.0	1809.0	1600.0	-1.0	2871.0	1565.0	-1.0	2461.0	544.0	-1.0	947.0	1039.0	-1.0	1512.0	
563.069	994.0	-1.0	1608.0	1354.0	-1.0	2217.0	1008.0	-1.0	1607.0	1612.0	-1.0	2475.0	1237.0	-1.0	2141.0	1241.0	-1.0	1813.0	1225.0	-1.0	2088.0	2004.0	-1.0	3341.0	983.0	-1.0	1521.0	1747.0	-1.0	2702.0	1332.0	-1.0	2081.0	1216.0	-1.0	1809.0	1599.0	-1.0	2873.0	1564.0	-1.0	2462.0	545.0	-1.0	948.0	1038.0	-1.0	1511.0	
563.568	995.0	-1.0	1609.0	1356.0	-1.0	2222.0	1010.0	-1.0	1610.0	1614.0	-1.0	2482.0	1240.0	-1.0	2147.0	1245.0	-1.0	1820.0	1226.0	-1.0	2091.0	2007.0	-1.0	3344.0	984.0	-1.0	1524.0	1749.0	-1.0	2705.0	1334.0	-1.0	2086.0	1218.0	-1.0	1812.0	1600.0	-1.0	2876.0	1565.0	-1.0	2462.0	545.0	-1.0	948.0	1037.0	-1.0	1510.0	
564.067	995.0	-1.0	1611.0	1358.0	-1.0	2225.0	1011.0	-1.0	1612.0	1616.0	-1.0	2484.0	1241.0	-1.0	2152.0	1245.0	-1.0	1823.0	1228.0	-1.0	2094.0	2009.0	-1.0	3348.0	985.0	-1.0	1527.0	1751.0	-1.0	2709.0	1336.0	-1.0	2088.0	1220.0	-1.0	1816.0	1601.0	-1.0	2879.0	1566.0	-1.0	2466.0	545.0	-1.0	949.0	1038.0	-1.0	1511.0	
564.566	997.0	-1.0	1611.0	1359.0	-1.0	2224.0	1011.0	-1.0	1612.0	1615.0	-1.0	2479.0	1242.0	-1.0	2151.0	1245.0	-1.0	1820.0	1228.0	-1.0	2097.0	2010.0	-1.0	3350.0	987.0	-1.0	1529.0	1751.0	-1.0	2709.0	1336.0	-1.0	2089.0	1220.0	-1.0	1817.0	1601.0	-1.0	2881.0	1566.0	-1.0	2466.0	545.0	-1.0	948.0	1037.0	-1.0	1510.0	
565.065	997.0	-1.0	1612.0	1360.0	-1.0	2228.0	1012.0	-1.0	1615.0	1618.0	-1.0	2484.0	1243.0	-1.0	2158.0	1248.0	-1.0	1827.0	1230.0	-1.0	2101.0	2013.0	-1.0	3357.0	988.0	-1.0	1533.0	1755.0	-1.0	2719.0	1338.0	-1.0	2095.0	1223.0	-1.0	1823.0	1603.0	-1.0	2886.0	1568.0	-1.0	2471.0	544.0	-1.0	951.0	1038.0	-1.0	1511.0	
565.564	997.0	-1.0	1612.0	1362.0	-1.0	2229.0	1013.0	-1.0	1616.0	1619.0	-1.0	2484.0	1244.0	-1.0	2160.0	1247.0	-1.0	1828.0	1231.0	-1.0	2103.0	2015.0	-1.0	3356.0	989.0	-1.0	1535.0	1756.0	-1.0	2722.0	1339.0	-1.0	2098.0	1223.0	-1.0	1824.0	1604.0	-1.0	2889.0	1569.0	-1.0	2475.0	545.0	-1.0	950.0	1038.0	-1.0	1512.0	
566.063	998.0	-1.0	1616.0	1364.0	-1.0	2234.0	1015.0	-1.0	1619.0	1622.0	-1.0	2493.0	1246.0	-1.0	2162.0	1249.0	-1.0	1829.0	1232.0	-1.0	2108.0	2015.0	-1.0	3356.0	990.0	-1.0	1536.0	1757.0	-1.0	2721.0	1340.0	-1.0	2100.0	1224.0	-1.0	1825.0	1604.0	-1.0	2892.0	1569.0	-1.0	2475.0	545.0	-1.0	952.0	1037.0	-1.0	1511.0	
566.563	1000.0	-1.0	1617.0	1366.0	-1.0	2239.0	1016.0	-1.0	1622.0	1624.0	-1.0	2496.0	1247.0	-1.0	2167.0	1250.0	-1.0	1832.0	1232.0	-1.0	2110.0	2016.0	-1.0	3354.0	990.0	-1.0	1538.0	1758.0	-1.0	2722.0	1341.0	-1.0	2103.0	1224.0	-1.0	1827.0	1605.0	-1.0	2898.0	1572.0	-1.0	2481.0	546.0	-1.0	952.0	1038.0	-1.0	1514.0	
567.062	1000.0	-1.0	1617.0	1368.0	-1.0	2241.0	1018.0	-1.0	1624.0	1624.0	-1.0	2495.0	1246.0	-1.0	2162.0	1248.0	-1.0	1824.0	1231.0	-1.0	2105.0	2007.0	-1.0	3330.0	990.0	-1.0	1538.0	1752.0	-1.0	2713.0	1341.0	-1.0	2102.0	1223.0	-1.0	1825.0	1605.0	-1.0	2903.0	1571.0	-1.0	2484.0	545.0	-1.0	954.0	1038.0	-1.0	1518.0	
567.561	1000.0	-1.0	1618.0	1368.0	-1.0	2242.0	1017.0	-1.0	1623.0	1626.0	-1.0	2498.0	1244.0	-1.0	2160.0	1246.0	-1.0	1824.0	1228.0	-1.0	2100.0	1999.0	-1.0	3313.0	989.0	-1.0	1538.0	1748.0	-1.0	2704.0	1341.0	-1.0	2103.0	1223.0	-1.0	1826.0	1604.0	-1.0	2904.0	1574.0	-1.0	2491.0	544.0	-1.0	954.0	1040.0	-1.0	1522.0	
568.060	994.0	-1.0	1604.0	1362.0	-1.0	2234.0	1011.0	-1.0	1610.0	1620.0	-1.0	2482.0	1232.0	-1.0	2132.0	1236.0	-1.0	1806.0	1218.0	-1.0	2073.0	2012.0	-1.0	3359.0	986.0	-1.0	1531.0	1736.0	-1.0	2685.0	1333.0	-1.0	2091.0	1213.0	-1.0	1807.0	1597.0	-1.0	2895.0	1573.0	-1.0	2491.0	544.0	-1.0	951.0	1037.0	-1.0	1517.0	
568.560	989.0	-1.0	1597.0	1360.0	-1.0	2230.0	1007.0	-1.0	1604.0	1622.0	-1.0	2483.0	1225.0	-1.0	2118.0	1231.0	-1.0	1795.0	1214.0	-1.0	2066.0	1994.0	-1.0	3324.0	986.0	-1.0	1533.0	1726.0	-1.0	2667.0	1331.0	-1.0	2088.0	1209.0	-1.0	1796.0	1594.0	-1.0	2890.0	1572.0	-1.0	2487.0	543.0	-1.0	950.0	1036.0	-1.0	1515.0	
569.060	987.0	-1.0	1595.0	1358.0	-1.0	2227.0	1005.0	-1.0	1600.0	1622.0	-1.0	2487.0	1223.0	-1.0	2117.0	1230.0	-1.0	1797.0	1213.0	-1.0	2064.0	1963.0	-1.0	3234.0	985.0	-1.0	1533.0	1709.0	-1.0	2616.0	1332.0	-1.0	2092.0	1207.0	-1.0	1791.0	1592.0	-1.0	2889.0	1579.0	-1.0	2508.0	544.0	-1.0	953.0	1049.0	-1.0	1547.0	
569.559	986.0	-1.0	1592.0	1356.0	-1.0	2224.0	1002.0	-1.0	1597.0	1622.0	-1.0	2490.0	1224.0	-1.0	2122.0	1233.0	-1.0	1803.0	1211.0	-1.0	2063.0	1934.0	-1.0	3151.0	984.0	-1.0	1529.0	1692.0	-1.0	2564.0	1332.0	-1.0	2093.0	1205.0	-1.0	1782.0	1592.0	-1.0	2889.0	1590.0	-1.0	2538.0	546.0	-1.0	964.0	1074.0	-1.0	1600.0	
570.058	985.0	-1.0	1593.0	1354.0	-1.0	2221.0	1001.0	-1.0	1594.0	1624.0	-1.0	2500.0	1228.0	-1.0	2133.0	1237.0	-1.0	1818.0	1214.0	-1.0	2070.0	1914.0	-1.0	3100.0	982.0	-1.0	1527.0	1681.0	-1.0	2536.0	1334.0	-1.0	2095.0	1203.0	-1.0	1779.0	1591.0	-1.0	2885.0	1602.0	-1.0	2560.0	552.0	-1.0	974.0	1093.0	-1.0	1640.0	
570.557	984.0	-1.0	1589.0	1351.0	-1.0	2210.0	998.0	-1.0	1588.0	1624.0	-1.0	2501.0	1229.0	-1.0	2137.0	1240.0	-1.0	1826.0	1216.0	-1.0	2074.0	1899.0	-1.0	3072.0	982.0	-1.0	1525.0	1677.0	-1.0	2533.0	1334.0	-1.0	2097.0	1203.0	-1.0	1781.0	1591.0	-1.0	2885.0	1604.0	-1.0	2571.0	553.0	-1.0	973.0	1100.0	-1.0	1652.0	
571.056	983.0	-1.0	1585.0	1345.0	-1.0	2199.0	995.0	-1.0	1582.0	1621.0	-1.0	2494.0	1228.0	-1.0	2132.0	1238.0	-1.0	1825.0	1213.0	-1.0	2072.0	1886.0	-1.0	3047.0	979.0	-1.0	1524.0	1673.0	-1.0	2527.0	1333.0	-1.0	2096.0	1201.0	-1.0	1778.0	1590.0	-1.0	2885.0	1605.0	-1.0	2576.0	551.0	-1.0	972.0	1103.0	-1.0	1656.0	
571.555	980.0	-1.0	1584.0	1343.0	-1.0	2197.0	994.0	-1.0	1579.0	1622.0	-1.0	2499.0	1227.0	-1.0	2134.0	1241.0	-1.0	1834.0	1214.0	-1.0	2075.0	1877.0	-1.0	3038.0	981.0	-1.0	1527.0	1674.0	-1.0	2533.0	1334.0	-1.0	2101.0	1202.0	-1.0	1782.0	1591.0	-1.0	2887.0	1608.0	-1.0	2582.0	551.0	-1.0	971.0	1105.0	-1.0	1658.0	
572.054	981.0	-1.0	1583.0	1341.0	-1.0	2192.0	992.0	-1.0	1578.0	1621.0	-1.0	2501.0	1228.0	-1.0	2137.0	1245.0	-1.0	1844.0	1216.0	-1.0	2081.0	1875.0	-1.0	3042.0	983.0	-1.0	1533.0	1676.0	-1.0	2548.0	1335.0	-1.0	2107.0	1205.0	-1.0	1789.0	1594.0	-1.0	2895.0	1610.0	-1.0	2589.0	552.0	-1.0	970.0	1104.0	-1.0	1656.0	
572.553	980.0	-1.0	1583.0	1339.0	-1.0	2188.0	991.0	-1.0	1578.0	1619.0	-1.0	2498.0	1229.0	-1.0	2140.0	1246.0	-1.0	1848.0	1218.0	-1.0	2087.0	1879.0	-1.0	3056.0	984.0	-1.0	1539.0	1682.0	-1.0	2564.0	1337.0	-1.0	2110.0	1206.0	-1.0	1796.0	1596.0	-1.0	2900.0	1608.0	-1.0	2589.0	551.0	-1.0	969.0	1101.0	-1.0	1647.0	
573.052	980.0	-1.0	1586.0	1337.0	-1.0	2185.0	991.0	-1.0	1578.0	1621.0	-1.0	2504.0	1231.0	-1.0	2143.0	1250.0	-1.0	1852.0	1220.0	-1.0	2094.0	1885.0	-1.0	3074.0	986.0	-1.0	1544.0	1686.0	-1.0	2578.0	1338.0	-1.0	2112.0	1208.0	-1.0	1800.0	1596.0	-1.0	2897.0	1605.0	-1.0	2581.0	551.0	-1.0	969.0	1096.0	-1.0	1633.0	
573.551	981.0	-1.0	1588.0	1334.0	-1.0	2179.0	991.0	-1.0	1579.0	1619.0	-1.0	2503.0	1232.0	-1.0	2145.0	1250.0	-1.0	1855.0	1219.0	-1.0	2094.0	1882.0	-1.0	3075.0	987.0	-1.0	1547.0	1689.0	-1.0	2588.0	1338.0	-1.0	2115.0	1209.0	-1.0	1804.0	1597.0	-1.0	2902.0	1606.0	-1.0	2585.0	551.0	-1.0	969.0	1092.0	-1.0	1624.0	
574.050	980.0	-1.0	1589.0	1332.0	-1.0	2174.0	990.0	-1.0	1577.0	1616.0	-1.0	2496.0	1231.0	-1.0	2143.0	1248.0	-1.0	1852.0	1219.0	-1.0	2094.0	1881.0	-1.0	3075.0	986.0	-1.0	1549.0	1690.0	-1.0	2594.0	1337.0	-1.0	2115.0	1210.0	-1.0	1805.0	1597.0	-1.0	2901.0	1604.0	-1.0	2582.0	551.0	-1.0	969.0	1089.0	-1.0	1614.0	
574.550	981.0	-1.0	1589.0	1331.0	-1.0	2171.0	989.0	-1.0	1576.0	1618.0	-1.0	2496.0	1230.0	-1.0	2141.0	1247.0	-1.0	1848.0	1219.0	-1.0	2093.0	1879.0	-1.0	3072.0	986.0	-1.0	1548.0	1688.0	-1.0	2591.0	1337.0	-1.0	2110.0	1208.0	-1.0	1801.0	1595.0	-1.0	2894.0	1602.0	-1.0	2572.0	552.0	-1.0	967.0	1083.0	-1.0	1600.0	
575.049	981.0	-1.0	1588.0	1330.0	-1.0	2168.0	989.0	-1.0	1575.0	1617.0	-1.0	2494.0	1230.0	-1.0	2142.0	1248.0	-1.0	1851.0	1219.0	-1.0	2093.0	1878.0	-1.0	3074.0	987.0	-1.0	1549.0	1689.0	-1.0	2594.0	1336.0	-1.0	2112.0	1208.0	-1.0	1804.0	1596.0	-1.0	2895.0	1601.0	-1.0	2572.0	551.0	-1.0	965.0	1082.0	-1.0	1595.0	
575.548	981.0	-1.0	1588.0	1330.0	-1.0	2166.0	988.0	-1.0	1573.0	1614.0	-1.0	2489.0	1230.0	-1.0	2141.0	1248.0	-1.0	1849.0	1217.0	-1.0	2092.0	1880.0	-1.0	3076.0	987.0	-1.0	1549.0	1691.0	-1.0	2599.0	1337.0	-1.0	2112.0	1209.0	-1.0	1804.0	1595.0	-1.0	2894.0	1601.0	-1.0	2571.0	550.0	-1.0	966.0	1080.0	-1.0	1590.0	
576.048	981.0	-1.0	1589.0	1329.0	-1.0	2168.0	988.0	-1.0	1575.0	1616.0	-1.0	2494.0	1230.0	-1.0	2143.0	1250.0	-1.0	1854.0	1218.0	-1.0	2093.0	1884.0	-1.0	3089.0	986.0	-1.0	1550.0	1694.0	-1.0	2605.0	1337.0	-1.0	2111.0	1210.0	-1.0	1806.0	1595.0	-1.0	2890.0	1599.0	-1.0	2563.0	550.0	-1.0	965.0	1079.0	-1.0	1586.0	
576.547	982.0	-1.0	1589.0	1329.0	-1.0	2166.0	988.0	-1.0	1573.0	1615.0	-1.0	2491.0	1230.0	-1.0	2143.0	1250.0	-1.0	1856.0	1219.0	-1.0	2093.0	1887.0	-1.0	3097.0	987.0	-1.0	1553.0	1696.0	-1.0	2613.0	1338.0	-1.0	2114.0	1211.0	-1.0	1808.0	1595.0	-1.0	2892.0	1600.0	-1.0	2566.0	550.0	-1.0	964.0	1079.0	-1.0	1586.0	
577.046	982.0	-1.0	1589.0	1329.0	-1.0	2165.0	987.0	-1.0	1572.0	1614.0	-1.0	2485.0	1230.0	-1.0	2140.0	1249.0	-1.0	1852.0	1218.0	-1.0	2092.0	1890.0	-1.0	3104.0	988.0	-1.0	1552.0	1697.0	-1.0	2617.0	1337.0	-1.0	2113.0	1210.0	-1.0	1808.0	1594.0	-1.0	2890.0	1599.0	-1.0	2560.0	549.0	-1.0	964.0	1079.0	-1.0	1584.0	
577.545	981.0	-1.0	1588.0	1329.0	-1.0	2163.0	987.0	-1.0	1573.0	1614.0	-1.0	2486.0	1230.0	-1.0	2141.0	1250.0	-1.0	1855.0	1217.0	-1.0	2091.0	1891.0	-1.0	3110.0	988.0	-1.0	1555.0	1700.0	-1.0	2625.0	1338.0	-1.0	2117.0	1212.0	-1.0	1812.0	1595.0	-1.0	2896.0	1600.0	-1.0	2565.0	550.0	-1.0	964.0	1082.0	-1.0	1587.0	
578.044	980.0	-1.0	1587.0	1328.0	-1.0	2161.0	987.0	-1.0	1571.0	1613.0	-1.0	2479.0	1230.0	-1.0	2139.0	1249.0	-1.0	1854.0	1217.0	-1.0	2091.0	1892.0	-1.0	3113.0	988.0	-1.0	1556.0	1702.0	-1.0	2628.0	1337.0	-1.0	2118.0	1212.0	-1.0	1813.0	1595.0	-1.0	2898.0	1600.0	-1.0	2564.0	549.0	-1.0	964.0	1083.0	-1.0	1587.0	
578.543	981.0	-1.0	1589.0	1328.0	-1.0	2162.0	986.0	-1.0	1572.0	1614.0	-1.0	2484.0	1231.0	-1.0	2144.0	1251.0	-1.0	1859.0	1218.0	-1.0	2094.0	1894.0	-1.0	3118.0	989.0	-1.0	1559.0	1706.0	-1.0	2637.0	1339.0	-1.0	2124.0	1214.0	-1.0	1819.0	1597.0	-1.0	2906.0	1603.0	-1.0	2572.0	551.0	-1.0	966.0	1085.0	-1.0	1592.0	
579.042	980.0	-1.0	1591.0	1329.0	-1.0	2164.0	987.0	-1.0	1573.0	1614.0	-1.0	2484.0	1232.0	-1.0	2146.0	1253.0	-1.0	1861.0	1219.0	-1.0	2097.0	1896.0	-1.0	3124.0	989.0	-1.0	1561.0	1707.0	-1.0	2641.0	1339.0	-1.0	2126.0	1216.0	-1.0	1822.0	1597.0	-1.0	2907.0	1604.0	-1.0	2573.0	551.0	-1.0	967.0	1087.0	-1.0	1593.0	
579.541	981.0	-1.0	1594.0	1331.0	-1.0	2168.0	987.0	-1.0	1577.0	1616.0	-1.0	2495.0	1234.0	-1.0	2154.0	1256.0	-1.0	1872.0	1221.0	-1.0	2103.0	1902.0	-1.0	3136.0	990.0	-1.0	1565.0	1712.0	-1.0	2648.0	1341.0	-1.0	2129.0	1217.0	-1.0	1825.0	1597.0	-1.0	2908.0	1606.0	-1.0	2573.0	550.0	-1.0	967.0	1088.0	-1.0	1593.0	
580.040	981.0	-1.0	1595.0	1331.0	-1.0	2169.0	987.0	-1.0	1577.0	1617.0	-1.0	2495.0	1234.0	-1.0	2157.0	1257.0	-1.0	1873.0	1222.0	-1.0	2107.0	1904.0	-1.0	3143.0	991.0	-1.0	1565.0	1712.0	-1.0	2649.0	1341.0	-1.0	2130.0	1219.0	-1.0	1827.0	1597.0	-1.0	2910.0	1606.0	-1.0	2575.0	551.0	-1.0	968.0	1087.0	-1.0	1595.0	
580.539	980.0	-1.0	1597.0	1332.0	-1.0	2172.0	987.0	-1.0	1580.0	1620.0	-1.0	2505.0	1235.0	-1.0	2161.0	1260.0	-1.0	1878.0	1224.0	-1.0	2111.0	1907.0	-1.0	3150.0	992.0	-1.0	1567.0	1714.0	-1.0	2650.0	1341.0	-1.0	2131.0	1219.0	-1.0	1828.0	1597.0	-1.0	2910.0	1606.0	-1.0	2574.0	550.0	-1.0	969.0	1088.0	-1.0	1593.0	
581.038	980.0	-1.0	1597.0	1331.0	-1.0	2173.0	986.0	-1.0	1580.0	1620.0	-1.0	2506.0	1236.0	-1.0	2161.0	1260.0	-1.0	1878.0	1223.0	-1.0	2111.0	1907.0	-1.0	3149.0	992.0	-1.0	1567.0	1713.0	-1.0	2648.0	1340.0	-1.0	2130.0	1219.0	-1.0	1829.0	1596.0	-1.0	2914.0	1608.0	-1.0	2576.0	550.0	-1.0	970.0	1088.0	-1.0	1595.0	
581.537	981.0	-1.0	1598.0	1332.0	-1.0	2173.0	986.0	-1.0	1580.0	1620.0	-1.0	2505.0	1235.0	-1.0	2159.0	1260.0	-1.0	1873.0	1223.0	-1.0	2110.0	1906.0	-1.0	3146.0	991.0	-1.0	1565.0	1711.0	-1.0	2642.0	1339.0	-1.0	2128.0	1219.0	-1.0	1826.0	1596.0	-1.0	2912.0	1607.0	-1.0	2575.0	550.0	-1.0	970.0	1089.0	-1.0	1594.0	
582.036	980.0	-1.0	1597.0	1332.0	-1.0	2173.0	986.0	-1.0	1580.0	1619.0	-1.0	2505.0	1234.0	-1.0	2159.0	1259.0	-1.0	1874.0	1223.0	-1.0	2109.0	1905.0	-1.0	3145.0	992.0	-1.0	1566.0	1710.0	-1.0	2641.0	1339.0	-1.0	2128.0	1220.0	-1.0	1829.0	1597.0	-1.0	2917.0	1609.0	-1.0	2581.0	550.0	-1.0	972.0	1090.0	-1.0	1596.0	
582.535	979.0	-1.0	1596.0	1331.0	-1.0	2169.0	985.0	-1.0	1578.0	1617.0	-1.0	2498.0	1233.0	-1.0	2152.0	1256.0	-1.0	1866.0	1221.0	-1.0	2105.0	1901.0	-1.0	3136.0	990.0	-1.0	1563.0	1706.0	-1.0	2631.0	1337.0	-1.0	2123.0	1219.0	-1.0	1825.0	1596.0	-1.0	2915.0	1609.0	-1.0	2579.0	551.0	-1.0	970.0	1089.0	-1.0	1594.0	
583.034	978.0	-1.0	1594.0	1330.0	-1.0	2168.0	984.0	-1.0	1577.0	1616.0	-1.0	2497.0	1232.0	-1.0	2150.0	1254.0	-1.0	1863.0	1220.0	-1.0	2102.0	1897.0	-1.0	3128.0	990.0	-1.0	1559.0	1703.0	-1.0	2622.0	1336.0	-1.0	2120.0	1218.0	-1.0	1823.0	1594.0	-1.0	2910.0	1609.0	-1.0	2575.0	550.0	-1.0	971.0	1088.0	-1.0	1590.0	
583.533	977.0	-1.0	1591.0	1329.0	-1.0	2163.0	984.0	-1.0	1574.0	1613.0	-1.0	2488.0	1228.0	-1.0	2140.0	1248.0	-1.0	1850.0	1218.0	-1.0	2094.0	1889.0	-1.0	3110.0	987.0	-1.0	1552.0	1696.0	-1.0	2605.0	1333.0	-1.0	2110.0	1215.0	-1.0	1815.0	1594.0	-1.0	2904.0	1607.0	-1.0	2568.0	549.0	-1.0	969.0	1087.0	-1.0	1587.0	
584.032	977.0	-1.0	1588.0	1327.0	-1.0	2158.0	982.0	-1.0	1571.0	1611.0	-1.0	2478.0	1225.0	-1.0	2127.0	1242.0	-1.0	1834.0	1215.0	-1.0	2084.0	1879.0	-1.0	3088.0	983.0	-1.0	1541.0	1686.0	-1.0	2583.0	1329.0	-1.0	2095.0	1210.0	-1.0	1802.0	1591.0	-1.0	2895.0	1604.0	-1.0	2556.0	550.0	-1.0	967.0	1083.0	-1.0	1581.0	
584.531	976.0	-1.0	1585.0	1326.0	-1.0	2155.0	982.0	-1.0	1568.0	1608.0	-1.0	2469.0	1220.0	-1.0	2115.0	1236.0	-1.0	1821.0	1211.0	-1.0	2074.0	1870.0	-1.0	3069.0	978.0	-1.0	1530.0	1678.0	-1.0	2563.0	1326.0	-1.0	2084.0	1207.0	-1.0	1794.0	1590.0	-1.0	2890.0	1602.0	-1.0	2551.0	549.0	-1.0	966.0	1084.0	-1.0	1578.0	
585.030	975.0	-1.0	1580.0	1325.0	-1.0	2148.0	980.0	-1.0	1562.0	1603.0	-1.0	2456.0	1216.0	-1.0	2101.0	1229.0	-1.0	1803.0	1208.0	-1.0	2063.0	1860.0	-1.0	3051.0	974.0	-1.0	1519.0	1669.0	-1.0	2542.0	1320.0	-1.0	2071.0	1204.0	-1.0	1785.0	1589.0	-1.0	2883.0	1600.0	-1.0	2546.0	549.0	-1.0	965.0	1083.0	-1.0	1576.0	
585.529	975.0	-1.0	1578.0	1324.0	-1.0	2144.0	979.0	-1.0	1558.0	1602.0	-1.0	2448.0	1212.0	-1.0	2087.0	1223.0	-1.0	1786.0	1204.0	-1.0	2054.0	1852.0	-1.0	3030.0	970.0	-1.0	1506.0	1660.0	-1.0	2519.0	1316.0	-1.0	2055.0	1199.0	-1.0	1771.0	1587.0	-1.0	2874.0	1597.0	-1.0	2532.0	548.0	-1.0	964.0	1082.0	-1.0	1571.0	
586.028	973.0	-1.0	1573.0	1322.0	-1.0	2137.0	979.0	-1.0	1554.0	1598.0	-1.0	2435.0	1208.0	-1.0	2078.0	1219.0	-1.0	1775.0	1202.0	-1.0	2047.0	1844.0	-1.0	3013.0	967.0	-1.0	1501.0	1656.0	-1.0	2510.0	1313.0	-1.0	2050.0	1196.0	-1.0	1767.0	1587.0	-1.0	2872.0	1596.0	-1.0	2529.0	549.0	-1.0	963.0	1081.0	-1.0	1572.0	
586.527	974.0	-1.0	1570.0	1320.0	-1.0	2134.0	976.0	-1.0	1551.0	1595.0	-1.0	2420.0	1206.0	-1.0	2071.0	1214.0	-1.0	1764.0	1200.0	-1.0	2043.0	1839.0	-1.0	3005.0	966.0	-1.0	1498.0	1652.0	-1.0	2505.0	1310.0	-1.0	2044.0	1194.0	-1.0	1761.0	1587.0	-1.0	2867.0	1594.0	-1.0	2523.0	548.0	-1.0	963.0	1081.0	-1.0	1572.0	
587.027	973.0	-1.0	1568.0	1320.0	-1.0	2133.0	977.0	-1.0	1549.0	1593.0	-1.0	2416.0	1206.0	-1.0	2071.0	1212.0	-1.0	1761.0	1200.0	-1.0	2042.0	1837.0	-1.0	3001.0	965.0	-1.0	1499.0	1652.0	-1.0	2506.0	1310.0	-1.0	2046.0	1193.0	-1.0	1761.0	1588.0	-1.0	2869.0	1594.0	-1.0	2525.0	549.0	-1.0	963.0	1083.0	-1.0	1576.0	
587.526	974.0	-1.0	1567.0	1319.0	-1.0	2132.0	977.0	-1.0	1547.0	1594.0	-1.0	2411.0	1207.0	-1.0	2072.0	1212.0	-1.0	1760.0	1200.0	-1.0	2046.0	1836.0	-1.0	3001.0	966.0	-1.0	1500.0	1651.0	-1.0	2507.0	1310.0	-1.0	2046.0	1193.0	-1.0	1761.0	1589.0	-1.0	2869.0	1593.0	-1.0	2523.0	549.0	-1.0	963.0	1084.0	-1.0	1578.0	
588.025	974.0	-1.0	1566.0	1319.0	-1.0	2132.0	977.0	-1.0	1548.0	1592.0	-1.0	2412.0	1207.0	-1.0	2076.0	1212.0	-1.0	1763.0	1201.0	-1.0	2049.0	1837.0	-1.0	3003.0	967.0	-1.0	1504.0	1654.0	-1.0	2513.0	1311.0	-1.0	2049.0	1194.0	-1.0	1764.0	1590.0	-1.0	2873.0	1594.0	-1.0	2528.0	550.0	-1.0	965.0	1085.0	-1.0	1583.0	
588.524	974.0	-1.0	1564.0	1318.0	-1.0	2130.0	976.0	-1.0	1547.0	1590.0	-1.0	2407.0	1209.0	-1.0	2079.0	1212.0	-1.0	1763.0	1202.0	-1.0	2051.0	1838.0	-1.0	3005.0	968.0	-1.0	1507.0	1655.0	-1.0	2515.0	1311.0	-1.0	2051.0	1195.0	-1.0	1764.0	1590.0	-1.0	2873.0	1594.0	-1.0	2529.0	549.0	-1.0	964.0	1087.0	-1.0	1584.0	
589.023	974.0	-1.0	1565.0	1318.0	-1.0	2132.0	976.0	-1.0	1548.0	1591.0	-1.0	2411.0	1210.0	-1.0	2084.0	1214.0	-1.0	1770.0	1204.0	-1.0	2055.0	1842.0	-1.0	3012.0	969.0	-1.0	1510.0	1659.0	-1.0	2524.0	1314.0	-1.0	2057.0	1196.0	-1.0	1770.0	1592.0	-1.0	2879.0	1597.0	-1.0	2537.0	550.0	-1.0	965.0	1088.0	-1.0	1589.0	
589.523	974.0	-1.0	1564.0	1317.0	-1.0	2131.0	976.0	-1.0	1549.0	1590.0	-1.0	2410.0	1210.0	-1.0	2084.0	1215.0	-1.0	1772.0	1204.0	-1.0	2056.0	1844.0	-1.0	3017.0	971.0	-1.0	1512.0	1660.0	-1.0	2526.0	1314.0	-1.0	2060.0	1198.0	-1.0	1772.0	1592.0	-1.0	2882.0	1598.0	-1.0	2540.0	549.0	-1.0	965.0	1089.0	-1.0	1592.0	
590.022	973.0	-1.0	1565.0	1317.0	-1.0	2133.0	978.0	-1.0	1550.0	1591.0	-1.0	2417.0	1212.0	-1.0	2088.0	1218.0	-1.0	1779.0	1205.0	-1.0	2057.0	1848.0	-1.0	3025.0	972.0	-1.0	1516.0	1665.0	-1.0	2534.0	1316.0	-1.0	2065.0	1200.0	-1.0	1779.0	1594.0	-1.0	2888.0	1601.0	-1.0	2548.0	549.0	-1.0	967.0	1091.0	-1.0	1595.0	
590.521	974.0	-1.0	1565.0	1317.0	-1.0	2134.0	977.0	-1.0	1550.0	1590.0	-1.0	2417.0	1211.0	-1.0	2087.0	1219.0	-1.0	1780.0	1206.0	-1.0	2057.0	1851.0	-1.0	3030.0	973.0	-1.0	1519.0	1668.0	-1.0	2538.0	1316.0	-1.0	2067.0	1202.0	-1.0	1784.0	1593.0	-1.0	2891.0	1602.0	-1.0	2552.0	549.0	-1.0	966.0	1092.0	-1.0	1596.0	
591.020	975.0	-1.0	1565.0	1318.0	-1.0	2137.0	977.0	-1.0	1553.0	1593.0	-1.0	2425.0	1214.0	-1.0	2092.0	1221.0	-1.0	1788.0	1206.0	-1.0	2060.0	1857.0	-1.0	3043.0	976.0	-1.0	1523.0	1672.0	-1.0	2549.0	1319.0	-1.0	2074.0	1206.0	-1.0	1790.0	1595.0	-1.0	2894.0	1605.0	-1.0	2557.0	550.0	-1.0	967.0	1092.0	-1.0	1598.0	
591.519	974.0	-1.0	1566.0	1318.0	-1.0	2137.0	977.0	-1.0	1554.0	1592.0	-1.0	2427.0	1213.0	-1.0	2093.0	1221.0	-1.0	1790.0	1207.0	-1.0	2060.0	1861.0	-1.0	3051.0	977.0	-1.0	1526.0	1676.0	-1.0	2557.0	1320.0	-1.0	2079.0	1207.0	-1.0	1795.0	1595.0	-1.0	2894.0	1605.0	-1.0	2560.0	549.0	-1.0	968.0	1092.0	-1.0	1599.0	
592.018	974.0	-1.0	1568.0	1319.0	-1.0	2142.0	978.0	-1.0	1557.0	1596.0	-1.0	2438.0	1215.0	-1.0	2100.0	1225.0	-1.0	1799.0	1208.0	-1.0	2064.0	1866.0	-1.0	3060.0	977.0	-1.0	1527.0	1679.0	-1.0	2564.0	1321.0	-1.0	2081.0	1208.0	-1.0	1797.0	1594.0	-1.0	2893.0	1605.0	-1.0	2558.0	551.0	-1.0	968.0	1091.0	-1.0	1599.0	
592.517	974.0	-1.0	1570.0	1320.0	-1.0	2144.0	979.0	-1.0	1560.0	1596.0	-1.0	2439.0	1217.0	-1.0	2103.0	1225.0	-1.0	1800.0	1209.0	-1.0	2067.0	1868.0	-1.0	3064.0	977.0	-1.0	1528.0	1683.0	-1.0	2570.0	1322.0	-1.0	2082.0	1207.0	-1.0	1796.0	1593.0	-1.0	2893.0	1603.0	-1.0	2556.0	550.0	-1.0	967.0	1089.0	-1.0	1596.0	
593.016	978.0	-1.0	1576.0	1323.0	-1.0	2153.0	981.0	-1.0	1566.0	1600.0	-1.0	2448.0	1218.0	-1.0	2108.0	1225.0	-1.0	1798.0	1211.0	-1.0	2073.0	1873.0	-1.0	3072.0	979.0	-1.0	1530.0	1685.0	-1.0	2576.0	1322.0	-1.0	2083.0	1207.0	-1.0	1795.0	1591.0	-1.0	2889.0	1600.0	-1.0	2548.0	548.0	-1.0	965.0	1085.0	-1.0	1586.0	
593.515	980.0	-1.0	1581.0	1328.0	-1.0	2163.0	984.0	-1.0	1573.0	1602.0	-1.0	2457.0	1220.0	-1.0	2116.0	1227.0	-1.0	1800.0	1213.0	-1.0	2080.0	1876.0	-1.0	3080.0	979.0	-1.0	1531.0	1688.0	-1.0	2584.0	1321.0	-1.0	2084.0	1207.0	-1.0	1797.0	1591.0	-1.0	2891.0	1597.0	-1.0	2546.0	547.0	-1.0	962.0	1079.0	-1.0	1580.0	
594.014	981.0	-1.0	1585.0	1329.0	-1.0	2168.0	986.0	-1.0	1577.0	1602.0	-1.0	2458.0	1221.0	-1.0	2118.0	1224.0	-1.0	1796.0	1214.0	-1.0	2085.0	1878.0	-1.0	3086.0	979.0	-1.0	1530.0	1688.0	-1.0	2588.0	1320.0	-1.0	2080.0	1206.0	-1.0	1797.0	1588.0	-1.0	2885.0	1593.0	-1.0	2538.0	547.0	-1.0	961.0	1074.0	-1.0	1571.0	
594.513	984.0	-1.0	1588.0	1332.0	-1.0	2174.0	988.0	-1.0	1583.0	1604.0	-1.0	2466.0	1222.0	-1.0	2120.0	1224.0	-1.0	1794.0	1216.0	-1.0	2086.0	1881.0	-1.0	3095.0	977.0	-1.0	1526.0	1688.0	-1.0	2588.0	1318.0	-1.0	2075.0	1204.0	-1.0	1794.0	1586.0	-1.0	2877.0	1589.0	-1.0	2526.0	547.0	-1.0	959.0	1068.0	-1.0	1560.0	
595.012	985.0	-1.0	1590.0	1332.0	-1.0	2174.0	989.0	-1.0	1583.0	1604.0	-1.0	2464.0	1221.0	-1.0	2118.0	1222.0	-1.0	1790.0	1215.0	-1.0	2085.0	1882.0	-1.0	3101.0	976.0	-1.0	1524.0	1686.0	-1.0	2588.0	1315.0	-1.0	2070.0	1204.0	-1.0	1792.0	1584.0	-1.0	2875.0	1586.0	-1.0	2519.0	546.0	-1.0	957.0	1064.0	-1.0	1553.0	
595.511	985.0	-1.0	1587.0	1331.0	-1.0	2168.0	989.0	-1.0	1581.0	1600.0	-1.0	2450.0	1220.0	-1.0	2112.0	1216.0	-1.0	1778.0	1212.0	-1.0	2079.0	1882.0	-1.0	3101.0	972.0	-1.0	1515.0	1686.0	-1.0	2588.0	1312.0	-1.0	2063.0	1199.0	-1.0	1782.0	1581.0	-1.0	2866.0	1581.0	-1.0	2507.0	546.0	-1.0	955.0	1059.0	-1.0	1543.0	
596.010	986.0	-1.0	1588.0	1332.0	-1.0	2169.0	990.0	-1.0	1582.0	1599.0	-1.0	2452.0	1219.0	-1.0	2110.0	1215.0	-1.0	1774.0	1211.0	-1.0	2075.0	1882.0	-1.0	3107.0	969.0	-1.0	1508.0	1685.0	-1.0	2587.0	1311.0	-1.0	2057.0	1196.0	-1.0	1776.0	1577.0	-1.0	2858.0	1578.0	-1.0	2495.0	546.0	-1.0	953.0	1053.0	-1.0	1531.0	
596.509	987.0	-1.0	1587.0	1331.0	-1.0	2167.0	991.0	-1.0	1581.0	1597.0	-1.0	2445.0	1217.0	-1.0	2104.0	1211.0	-1.0	1766.0	1208.0	-1.0	2068.0	1881.0	-1.0	3111.0	966.0	-1.0	1502.0	1685.0	-1.0	2588.0	1309.0	-1.0	2052.0	1194.0	-1.0	1771.0	1575.0	-1.0	2850.0	1575.0	-1.0	2486.0	543.0	-1.0	951.0	1049.0	-1.0	1524.0	
597.008	989.0	-1.0	1588.0	1331.0	-1.0	2166.0	991.0	-1.0	1580.0	1598.0	-1.0	2444.0	1215.0	-1.0	2099.0	1208.0	-1.0	1759.0	1207.0	-1.0	2066.0	1887.0	-1.0	3123.0	965.0	-1.0	1496.0	1685.0	-1.0	2592.0	1308.0	-1.0	2048.0	1192.0	-1.0	1767.0	1573.0	-1.0	2845.0	1571.0	-1.0	2475.0	543.0	-1.0	949.0	1046.0	-1.0	1515.0	
597.508	989.0	-1.0	1588.0	1332.0	-1.0	2165.0	993.0	-1.0	1581.0	1597.0	-1.0	2440.0	1215.0	-1.0	2099.0	1208.0	-1.0	1759.0	1206.0	-1.0	2063.0	1891.0	-1.0	3138.0	964.0	-1.0	1496.0	1689.0	-1.0	2600.0	1308.0	-1.0	2050.0	1193.0	-1.0	1769.0	1573.0	-1.0	2844.0	1571.0	-1.0	2473.0	543.0	-1.0	949.0	1044.0	-1.0	1513.0	
598.007	991.0	-1.0	1589.0	1332.0	-1.0	2166.0	993.0	-1.0	1582.0	1596.0	-1.0	2436.0	1215.0	-1.0	2099.0	1206.0	-1.0	1757.0	1208.0	-1.0	2065.0	1899.0	-1.0	3158.0	964.0	-1.0	1497.0	1693.0	-1.0	2611.0	1308.0	-1.0	2051.0	1194.0	-1.0	1771.0	1573.0	-1.0	2845.0	1570.0	-1.0	2471.0	544.0	-1.0	949.0	1042.0	-1.0	1511.0	
598.506	992.0	-1.0	1591.0	1332.0	-1.0	2167.0	993.0	-1.0	1584.0	1597.0	-1.0	2439.0	1217.0	-1.0	2105.0	1208.0	-1.0	1763.0	1210.0	-1.0	2070.0	1908.0	-1.0	3184.0	966.0	-1.0	1503.0	1700.0	-1.0	2628.0	1310.0	-1.0	2058.0	1195.0	-1.0	1778.0	1574.0	-1.0	2852.0	1572.0	-1.0	2479.0	544.0	-1.0	950.0	1043.0	-1.0	1513.0	
599.005	992.0	-1.0	1593.0	1331.0	-1.0	2168.0	994.0	-1.0	1586.0	1595.0	-1.0	2435.0	1219.0	-1.0	2108.0	1209.0	-1.0	1765.0	1212.0	-1.0	2075.0	1918.0	-1.0	3208.0	967.0	-1.0	1507.0	1706.0	-1.0	2643.0	1313.0	-1.0	2064.0	1196.0	-1.0	1783.0	1577.0	-1.0	2860.0	1574.0	-1.0	2484.0	544.0	-1.0	952.0	1041.0	-1.0	1513.0	
599.504	994.0	-1.0	1598.0	1333.0	-1.0	2171.0	995.0	-1.0	1588.0	1596.0	-1.0	2443.0	1222.0	-1.0	2117.0	1213.0	-1.0	1775.0	1214.0	-1.0	2084.0	1932.0	-1.0	3240.0	971.0	-1.0	1517.0	1715.0	-1.0	2666.0	1316.0	-1.0	2076.0	1201.0	-1.0	1795.0	1580.0	-1.0	2871.0	1577.0	-1.0	2496.0	545.0	-1.0	956.0	1042.0	-1.0	1518.0	
600.003	995.0	-1.0	1601.0	1334.0	-1.0	2173.0	996.0	-1.0	1591.0	1596.0	-1.0	2444.0	1225.0	-1.0	2124.0	1213.0	-1.0	1778.0	1216.0	-1.0	2089.0	1940.0	-1.0	3257.0	974.0	-1.0	1524.0	1722.0	-1.0	2680.0	1319.0	-1.0	2086.0	1202.0	-1.0	1798.0	1581.0	-1.0	2879.0	1580.0	-1.0	2505.0	545.0	-1.0	958.0	1042.0	-1.0	1520.0	
600.502	996.0	-1.0	1605.0	1336.0	-1.0	2176.0	997.0	-1.0	1596.0	1599.0	-1.0	2454.0	1227.0	-1.0	2132.0	1216.0	-1.0	1786.0	1217.0	-1.0	2093.0	1941.0	-1.0	3257.0	977.0	-1.0	1532.0	1725.0	-1.0	2690.0	1324.0	-1.0	2100.0	1206.0	-1.0	1806.0	1584.0	-1.0	2892.0	1584.0	-1.0	2519.0	545.0	-1.0	961.0	1043.0	-1.0	1524.0	
601.001	996.0	-1.0	1608.0	1338.0	-1.0	2183.0	999.0	-1.0	1600.0	1601.0	-1.0	2461.0	1228.0	-1.0	2141.0	1218.0	-1.0	1791.0	1219.0	-1.0	2097.0	1940.0	-1.0	3245.0	979.0	-1.0	1538.0	1728.0	-1.0	2689.0	1328.0	-1.0	2109.0	1206.0	-1.0	1809.0	1586.0	-1.0	2899.0	1586.0	-1.0	2525.0	546.0	-1.0	963.0	1042.0	-1.0	1526.0	
601.500	998.0	-1.0	1612.0	1343.0	-1.0	2196.0	1001.0	-1.0	1607.0	1606.0	-1.0	2473.0	1232.0	-1.0	2150.0	1223.0	-1.0	1797.0	1222.0	-1.0	2106.0	1942.0	-1.0	3242.0	981.0	-1.0	1544.0	1727.0	-1.0	2685.0	1331.0	-1.0	2114.0	1208.0	-1.0	1811.0	1587.0	-1.0	2900.0	1585.0	-1.0	2524.0	545.0	-1.0	961.0	1041.0	-1.0	1527.0	
601.999	998.0	-1.0	1613.0	1346.0	-1.0	2206.0	1004.0	-1.0	1613.0	1610.0	-1.0	2484.0	1236.0	-1.0	2161.0	1227.0	-1.0	1807.0	1224.0	-1.0	2112.0	1947.0	-1.0	3245.0	984.0	-1.0	1549.0	1727.0	-1.0	2685.0	1332.0	-1.0	2120.0	1211.0	-1.0	1817.0	1588.0	-1.0	2903.0	1585.0	-1.0	2526.0	545.0	-1.0	960.0	1042.0	-1.0	1530.0	
602.498	998.0	-1.0	1615.0	1348.0	-1.0	2212.0	1004.0	-1.0	1615.0	1611.0	-1.0	2487.0	1237.0	-1.0	2164.0	1228.0	-1.0	1809.0	1225.0	-1.0	2115.0	1948.0	-1.0	3243.0	984.0	-1.0	1551.0	1726.0	-1.0	2679.0	1331.0	-1.0	2119.0	1210.0	-1.0	1817.0	1585.0	-1.0	2899.0	1582.0	-1.0	2523.0	544.0	-1.0	959.0	1039.0	-1.0	1526.0	
602.997	998.0	-1.0	1615.0	1350.0	-1.0	2218.0	1006.0	-1.0	1617.0	1613.0	-1.0	2495.0	1237.0	-1.0	2168.0	1231.0	-1.0	1817.0	1225.0	-1.0	2117.0	1951.0	-1.0	3247.0	985.0	-1.0	1550.0	1725.0	-1.0	2675.0	1331.0	-1.0	2118.0	1211.0	-1.0	1820.0	1584.0	-1.0	2894.0	1581.0	-1.0	2518.0	543.0	-1.0	957.0	1036.0	-1.0	1520.0	
603.497	998.0	-1.0	1614.0	1351.0	-1.0	2220.0	1006.0	-1.0	1618.0	1613.0	-1.0	2498.0	1237.0	-1.0	2165.0	1231.0	-1.0	1818.0	1224.0	-1.0	2114.0	1949.0	-1.0	3243.0	984.0	-1.0	1547.0	1722.0	-1.0	2668.0	1330.0	-1.0	2114.0	1210.0	-1.0	1817.0	1582.0	-1.0	2889.0	1577.0	-1.0	2512.0	542.0	-1.0	954.0	1033.0	-1.0	1516.0	
603.996	998.0	-1.0	1615.0	1352.0	-1.0	2225.0	1006.0	-1.0	1621.0	1617.0	-1.0	2509.0	1237.0	-1.0	2164.0	1233.0	-1.0	1820.0	1223.0	-1.0	2112.0	1951.0	-1.0	3244.0	982.0	-1.0	1545.0	1721.0	-1.0	2665.0	1330.0	-1.0	2111.0	1209.0	-1.0	1815.0	1580.0	-1.0	2882.0	1573.0	-1.0	2504.0	541.0	-1.0	953.0	1030.0	-1.0	1509.0	
604.495	998.0	-1.0	1615.0	1353.0	-1.0	2228.0	1007.0	-1.0	1622.0	1618.0	-1.0	2511.0	1235.0	-1.0	2162.0	1233.0	-1.0	1821.0	1223.0	-1.0	2109.0	1951.0	-1.0	3244.0	981.0	-1.0	1543.0	1720.0	-1.0	2664.0	1328.0	-1.0	2109.0	1209.0	-1.0	1815.0	1579.0	-1.0	2879.0	1569.0	-1.0	2500.0	541.0	-1.0	950.0	1027.0	-1.0	1507.0	
604.994	998.0	-1.0	1616.0	1355.0	-1.0	2230.0	1007.0	-1.0	1622.0	1617.0	-1.0	2509.0	1234.0	-1.0	2159.0	1232.0	-1.0	1818.0	1222.0	-1.0	2106.0	1950.0	-1.0	3243.0	981.0	-1.0	1541.0	1719.0	-1.0	2665.0	1328.0	-1.0	2109.0	1208.0	-1.0	1815.0	1578.0	-1.0	2879.0	1566.0	-1.0	2497.0	540.0	-1.0	950.0	1025.0	-1.0	1504.0	
605.494	998.0	-1.0	1617.0	1355.0	-1.0	2233.0	1008.0	-1.0	1624.0	1618.0	-1.0	2515.0	1234.0	-1.0	2160.0	1233.0	-1.0	1824.0	1222.0	-1.0	2108.0	1952.0	-1.0	3251.0	980.0	-1.0	1544.0	1721.0	-1.0	2673.0	1329.0	-1.0	2114.0	1209.0	-1.0	1819.0	1579.0	-1.0	2883.0	1566.0	-1.0	2500.0	541.0	-1.0	950.0	1025.0	-1.0	1507.0	
605.993	999.0	-1.0	1617.0	1355.0	-1.0	2236.0	1008.0	-1.0	1624.0	1618.0	-1.0	2514.0	1234.0	-1.0	2160.0	1233.0	-1.0	1826.0	1222.0	-1.0	2108.0	1955.0	-1.0	3255.0	981.0	-1.0	1546.0	1721.0	-1.0	2676.0	1328.0	-1.0	2116.0	1208.0	-1.0	1820.0	1579.0	-1.0	2884.0	1564.0	-1.0	2498.0	540.0	-1.0	950.0	1024.0	-1.0	1507.0	
606.492	999.0	-1.0	1619.0	1355.0	-1.0	2236.0	1008.0	-1.0	1624.0	1618.0	-1.0	2519.0	1235.0	-1.0	2162.0	1235.0	-1.0	1828.0	1222.0	-1.0	2109.0	1959.0	-1.0	3271.0	981.0	-1.0	1546.0	1721.0	-1.0	2676.0	1327.0	-1.0	2114.0	1207.0	-1.0	1818.0	1577.0	-1.0	2881.0	1562.0	-1.0	2491.0	541.0	-1.0	952.0	1025.0	-1.0	1507.0	
606.991	996.0	-1.0	1613.0	1352.0	-1.0	2226.0	1005.0	-1.0	1617.0	1615.0	-1.0	2509.0	1233.0	-1.0	2158.0	1234.0	-1.0	1828.0	1221.0	-1.0	2107.0	1961.0	-1.0	3283.0	980.0	-1.0	1546.0	1720.0	-1.0	2677.0	1326.0	-1.0	2112.0	1207.0	-1.0	1817.0	1577.0	-1.0	2881.0	1562.0	-1.0	2492.0	541.0	-1.0	953.0	1033.0	-1.0	1518.0	
607.490	991.0	-1.0	1603.0	1345.0	-1.0	2210.0	1000.0	-1.0	1606.0	1610.0	-1.0	2495.0	1230.0	-1.0	2151.0	1235.0	-1.0	1828.0	1219.0	-1.0	2102.0	1959.0	-1.0	3289.0	978.0	-1.0	1543.0	1718.0	-1.0	2673.0	1324.0	-1.0	2109.0	1205.0	-1.0	1811.0	1577.0	-1.0	2878.0	1562.0	-1.0	2489.0	542.0	-1.0	955.0	1039.0	-1.0	1527.0	
607.989	987.0	-1.0	1596.0	1339.0	-1.0	2198.0	996.0	-1.0	1597.0	1606.0	-1.0	2483.0	1229.0	-1.0	2150.0	1236.0	-1.0	1835.0	1218.0	-1.0	2101.0	1960.0	-1.0	3299.0	978.0	-1.0	1544.0	1718.0	-1.0	2676.0	1324.0	-1.0	2109.0	1204.0	-1.0	1812.0	1579.0	-1.0	2883.0	1565.0	-1.0	2497.0	543.0	-1.0	956.0	1046.0	-1.0	1541.0	
608.488	986.0	-1.0	1593.0	1337.0	-1.0	2191.0	993.0	-1.0	1592.0	1604.0	-1.0	2480.0	1229.0	-1.0	2151.0	1240.0	-1.0	1844.0	1217.0	-1.0	2102.0	1958.0	-1.0	3299.0	978.0	-1.0	1546.0	1716.0	-1.0	2676.0	1325.0	-1.0	2114.0	1205.0	-1.0	1811.0	1581.0	-1.0	2888.0	1568.0	-1.0	2507.0	544.0	-1.0	961.0	1053.0	-1.0	1556.0	
608.987	985.0	-1.0	1593.0	1334.0	-1.0	2189.0	992.0	-1.0	1590.0	1604.0	-1.0	2481.0	1231.0	-1.0	2158.0	1244.0	-1.0	1857.0	1218.0	-1.0	2106.0	1961.0	-1.0	3306.0	979.0	-1.0	1551.0	1718.0	-1.0	2683.0	1327.0	-1.0	2121.0	1207.0	-1.0	1817.0	1583.0	-1.0	2896.0	1573.0	-1.0	2518.0	545.0	-1.0	964.0	1060.0	-1.0	1567.0	
609.486	984.0	-1.0	1593.0	1333.0	-1.0	2187.0	991.0	-1.0	1589.0	1602.0	-1.0	2482.0	1232.0	-1.0	2164.0	1248.0	-1.0	1865.0	1221.0	-1.0	2111.0	1963.0	-1.0	3315.0	981.0	-1.0	1556.0	1721.0	-1.0	2690.0	1329.0	-1.0	2126.0	1208.0	-1.0	1822.0	1587.0	-1.0	2903.0	1575.0	-1.0	2528.0	545.0	-1.0	965.0	1065.0	-1.0	1577.0	
609.985	984.0	-1.0	1593.0	1333.0	-1.0	2188.0	992.0	-1.0	1590.0	1604.0	-1.0	2485.0	1235.0	-1.0	2167.0	1251.0	-1.0	1869.0	1222.0	-1.0	2115.0	1966.0	-1.0	3319.0	982.0	-1.0	1561.0	1722.0	-1.0	2693.0	1330.0	-1.0	2127.0	1208.0	-1.0	1821.0	1588.0	-1.0	2905.0	1576.0	-1.0	2529.0	546.0	-1.0	965.0	1067.0	-1.0	1580.0	
610.484	984.0	-1.0	1594.0	1331.0	-1.0	2188.0	992.0	-1.0	1590.0	1605.0	-1.0	2488.0	1236.0	-1.0	2171.0	1253.0	-1.0	1876.0	1224.0	-1.0	2118.0	1967.0	-1.0	3327.0	984.0	-1.0	1565.0	1725.0	-1.0	2701.0	1331.0	-1.0	2130.0	1209.0	-1.0	1825.0	1591.0	-1.0	2909.0	1579.0	-1.0	2537.0	546.0	-1.0	967.0	1069.0	-1.0	1586.0	
610.983	983.0	-1.0	1592.0	1331.0	-1.0	2184.0	991.0	-1.0	1588.0	1602.0	-1.0	2484.0	1236.0	-1.0	2171.0	1253.0	-1.0	1877.0	1224.0	-1.0	2119.0	1969.0	-1.0	3329.0	986.0	-1.0	1567.0	1726.0	-1.0	2704.0	1332.0	-1.0	2131.0	1209.0	-1.0	1826.0	1592.0	-1.0	2911.0	1579.0	-1.0	2539.0	547.0	-1.0	967.0	1070.0	-1.0	1589.0	
611.482	983.0	-1.0	1593.0	1329.0	-1.0	2184.0	991.0	-1.0	1588.0	1604.0	-1.0	2488.0	1236.0	-1.0	2174.0	1255.0	-1.0	1883.0	1225.0	-1.0	2121.0	1971.0	-1.0	3341.0	987.0	-1.0	1570.0	1729.0	-1.0	2715.0	1334.0	-1.0	2137.0	1211.0	-1.0	1832.0	1594.0	-1.0	2915.0	1581.0	-1.0	2547.0	547.0	-1.0	969.0	1073.0	-1.0	1592.0	
611.981	983.0	-1.0	1592.0	1327.0	-1.0	2180.0	989.0	-1.0	1586.0	1603.0	-1.0	2487.0	1236.0	-1.0	2175.0	1255.0	-1.0	1887.0	1224.0	-1.0	2121.0	1972.0	-1.0	3346.0	987.0	-1.0	1572.0	1730.0	-1.0	2719.0	1334.0	-1.0	2139.0	1212.0	-1.0	1835.0	1594.0	-1.0	2915.0	1583.0	-1.0	2547.0	547.0	-1.0	969.0	1073.0	-1.0	1594.0	
612.480	984.0	-1.0	1593.0	1327.0	-1.0	2181.0	989.0	-1.0	1588.0	1603.0	-1.0	2494.0	1237.0	-1.0	2180.0	1257.0	-1.0	1895.0	1226.0	-1.0	2123.0	1974.0	-1.0	3352.0	988.0	-1.0	1575.0	1733.0	-1.0	2728.0	1336.0	-1.0	2145.0	1213.0	-1.0	1840.0	1596.0	-1.0	2917.0	1584.0	-1.0	2553.0	548.0	-1.0	970.0	1075.0	-1.0	1596.0	
612.980	983.0	-1.0	1594.0	1326.0	-1.0	2176.0	989.0	-1.0	1587.0	1602.0	-1.0	2493.0	1237.0	-1.0	2180.0	1258.0	-1.0	1895.0	1225.0	-1.0	2123.0	1972.0	-1.0	3350.0	988.0	-1.0	1574.0	1732.0	-1.0	2728.0	1336.0	-1.0	2147.0	1213.0	-1.0	1839.0	1595.0	-1.0	2916.0	1583.0	-1.0	2553.0	547.0	-1.0	970.0	1074.0	-1.0	1596.0	
613.479	983.0	-1.0	1596.0	1325.0	-1.0	2176.0	988.0	-1.0	1587.0	1603.0	-1.0	2499.0	1238.0	-1.0	2182.0	1259.0	-1.0	1898.0	1224.0	-1.0	2122.0	1968.0	-1.0	3342.0	986.0	-1.0	1570.0	1730.0	-1.0	2723.0	1335.0	-1.0	2145.0	1209.0	-1.0	1832.0	1591.0	-1.0	2907.0	1581.0	-1.0	2549.0	547.0	-1.0	971.0	1070.0	-1.0	1590.0	
613.978	984.0	-1.0	1598.0	1321.0	-1.0	2166.0	986.0	-1.0	1583.0	1603.0	-1.0	2502.0	1235.0	-1.0	2176.0	1254.0	-1.0	1888.0	1218.0	-1.0	2109.0	1950.0	-1.0	3308.0	979.0	-1.0	1557.0	1726.0	-1.0	2720.0	1336.0	-1.0	2145.0	1202.0	-1.0	1816.0	1586.0	-1.0	2900.0	1584.0	-1.0	2561.0	547.0	-1.0	968.0	1066.0	-1.0	1583.0	
614.477	983.0	-1.0	1598.0	1320.0	-1.0	2159.0	986.0	-1.0	1581.0	1604.0	-1.0	2501.0	1230.0	-1.0	2163.0	1246.0	-1.0	1870.0	1211.0	-1.0	2090.0	1929.0	-1.0	3261.0	972.0	-1.0	1541.0	1717.0	-1.0	2704.0	1335.0	-1.0	2138.0	1192.0	-1.0	1796.0	1582.0	-1.0	2891.0	1586.0	-1.0	2564.0	547.0	-1.0	968.0	1060.0	-1.0	1573.0	
614.976	983.0	-1.0	1597.0	1318.0	-1.0	2154.0	984.0	-1.0	1580.0	1602.0	-1.0	2499.0	1225.0	-1.0	2149.0	1238.0	-1.0	1856.0	1203.0	-1.0	2074.0	1906.0	-1.0	3213.0	968.0	-1.0	1532.0	1710.0	-1.0	2688.0	1331.0	-1.0	2130.0	1188.0	-1.0	1788.0	1581.0	-1.0	2889.0	1586.0	-1.0	2568.0	546.0	-1.0	966.0	1059.0	-1.0	1571.0	
615.475	983.0	-1.0	1595.0	1317.0	-1.0	2153.0	984.0	-1.0	1579.0	1597.0	-1.0	2489.0	1220.0	-1.0	2139.0	1233.0	-1.0	1844.0	1200.0	-1.0	2064.0	1889.0	-1.0	3180.0	965.0	-1.0	1525.0	1700.0	-1.0	2668.0	1328.0	-1.0	2121.0	1186.0	-1.0	1782.0	1582.0	-1.0	2888.0	1584.0	-1.0	2563.0	544.0	-1.0	965.0	1058.0	-1.0	1569.0	
615.975	982.0	-1.0	1593.0	1316.0	-1.0	2155.0	985.0	-1.0	1579.0	1597.0	-1.0	2485.0	1219.0	-1.0	2136.0	1231.0	-1.0	1840.0	1199.0	-1.0	2063.0	1879.0	-1.0	3158.0	964.0	-1.0	1522.0	1694.0	-1.0	2652.0	1325.0	-1.0	2114.0	1186.0	-1.0	1780.0	1582.0	-1.0	2885.0	1583.0	-1.0	2556.0	544.0	-1.0	963.0	1058.0	-1.0	1570.0	
616.474	981.0	-1.0	1590.0	1315.0	-1.0	2152.0	984.0	-1.0	1577.0	1595.0	-1.0	2479.0	1216.0	-1.0	2129.0	1227.0	-1.0	1831.0	1197.0	-1.0	2056.0	1864.0	-1.0	3123.0	963.0	-1.0	1519.0	1684.0	-1.0	2630.0	1322.0	-1.0	2108.0	1186.0	-1.0	1777.0	1583.0	-1.0	2885.0	1581.0	-1.0	2553.0	544.0	-1.0	962.0	1060.0	-1.0	1572.0	
616.973	980.0	-1.0	1587.0	1315.0	-1.0	2148.0	983.0	-1.0	1574.0	1590.0	-1.0	2469.0	1213.0	-1.0	2118.0	1221.0	-1.0	1818.0	1194.0	-1.0	2049.0	1851.0	-1.0	3089.0	961.0	-1.0	1514.0	1675.0	-1.0	2607.0	1320.0	-1.0	2098.0	1183.0	-1.0	1770.0	1582.0	-1.0	2880.0	1579.0	-1.0	2543.0	544.0	-1.0	962.0	1060.0	-1.0	1572.0	
617.472	978.0	-1.0	1583.0	1312.0	-1.0	2147.0	984.0	-1.0	1572.0	1589.0	-1.0	2463.0	1211.0	-1.0	2113.0	1219.0	-1.0	1814.0	1193.0	-1.0	2045.0	1843.0	-1.0	3070.0	960.0	-1.0	1512.0	1670.0	-1.0	2597.0	1318.0	-1.0	2095.0	1183.0	-1.0	1769.0	1583.0	-1.0	2880.0	1577.0	-1.0	2542.0	544.0	-1.0	960.0	1063.0	-1.0	1577.0	
617.971	977.0	-1.0	1579.0	1312.0	-1.0	2141.0	983.0	-1.0	1567.0	1585.0	-1.0	2453.0	1209.0	-1.0	2105.0	1215.0	-1.0	1803.0	1191.0	-1.0	2042.0	1837.0	-1.0	3054.0	959.0	-1.0	1508.0	1665.0	-1.0	2584.0	1316.0	-1.0	2087.0	1181.0	-1.0	1763.0	1583.0	-1.0	2875.0	1575.0	-1.0	2534.0	543.0	-1.0	959.0	1063.0	-1.0	1576.0	
618.470	976.0	-1.0	1575.0	1310.0	-1.0	2139.0	982.0	-1.0	1565.0	1583.0	-1.0	2449.0	1208.0	-1.0	2103.0	1215.0	-1.0	1804.0	1191.0	-1.0	2041.0	1834.0	-1.0	3050.0	959.0	-1.0	1505.0	1664.0	-1.0	2579.0	1316.0	-1.0	2084.0	1181.0	-1.0	1762.0	1582.0	-1.0	2871.0	1574.0	-1.0	2528.0	544.0	-1.0	959.0	1064.0	-1.0	1575.0	
618.969	975.0	-1.0	1571.0	1310.0	-1.0	2137.0	981.0	-1.0	1561.0	1581.0	-1.0	2440.0	1206.0	-1.0	2096.0	1212.0	-1.0	1798.0	1191.0	-1.0	2038.0	1833.0	-1.0	3047.0	958.0	-1.0	1501.0	1659.0	-1.0	2571.0	1314.0	-1.0	2079.0	1179.0	-1.0	1759.0	1581.0	-1.0	2866.0	1571.0	-1.0	2520.0	544.0	-1.0	958.0	1063.0	-1.0	1575.0	
619.468	975.0	-1.0	1570.0	1309.0	-1.0	2136.0	981.0	-1.0	1559.0	1581.0	-1.0	2440.0	1207.0	-1.0	2095.0	1214.0	-1.0	1801.0	1191.0	-1.0	2037.0	1835.0	-1.0	3051.0	957.0	-1.0	1499.0	1659.0	-1.0	2568.0	1313.0	-1.0	2076.0	1180.0	-1.0	1757.0	1580.0	-1.0	2863.0	1569.0	-1.0	2515.0	543.0	-1.0	957.0	1062.0	-1.0	1576.0	
619.967	974.0	-1.0	1567.0	1307.0	-1.0	2133.0	980.0	-1.0	1555.0	1578.0	-1.0	2431.0	1205.0	-1.0	2090.0	1211.0	-1.0	1795.0	1192.0	-1.0	2035.0	1834.0	-1.0	3055.0	956.0	-1.0	1495.0	1657.0	-1.0	2565.0	1312.0	-1.0	2071.0	1177.0	-1.0	1753.0	1578.0	-1.0	2861.0	1566.0	-1.0	2509.0	544.0	-1.0	956.0	1061.0	-1.0	1576.0	
620.467	974.0	-1.0	1566.0	1307.0	-1.0	2129.0	979.0	-1.0	1553.0	1576.0	-1.0	2427.0	1204.0	-1.0	2085.0	1210.0	-1.0	1788.0	1191.0	-1.0	2034.0	1836.0	-1.0	3059.0	955.0	-1.0	1491.0	1657.0	-1.0	2561.0	1310.0	-1.0	2066.0	1175.0	-1.0	1748.0	1576.0	-1.0	2855.0	1561.0	-1.0	2499.0	543.0	-1.0	957.0	1060.0	-1.0	1572.0	
620.966	973.0	-1.0	1566.0	1304.0	-1.0	2128.0	979.0	-1.0	1550.0	1574.0	-1.0	2421.0	1204.0	-1.0	2083.0	1208.0	-1.0	1786.0	1192.0	-1.0	2034.0	1840.0	-1.0	3067.0	955.0	-1.0	1492.0	1657.0	-1.0	2563.0	1310.0	-1.0	2065.0	1175.0	-1.0	1748.0	1576.0	-1.0	2857.0	1559.0	-1.0	2499.0	544.0	-1.0	957.0	1060.0	-1.0	1574.0	
621.465	973.0	-1.0	1566.0	1303.0	-1.0	2125.0	978.0	-1.0	1548.0	1571.0	-1.0	2411.0	1204.0	-1.0	2082.0	1207.0	-1.0	1780.0	1193.0	-1.0	2035.0	1843.0	-1.0	3077.0	955.0	-1.0	1491.0	1657.0	-1.0	2563.0	1310.0	-1.0	2063.0	1174.0	-1.0	1745.0	1576.0	-1.0	2856.0	1557.0	-1.0	2494.0	543.0	-1.0	958.0	1059.0	-1.0	1574.0	
621.964	972.0	-1.0	1566.0	1302.0	-1.0	2125.0	977.0	-1.0	1548.0	1570.0	-1.0	2409.0	1206.0	-1.0	2085.0	1207.0	-1.0	1784.0	1194.0	-1.0	2038.0	1851.0	-1.0	3092.0	957.0	-1.0	1495.0	1662.0	-1.0	2570.0	1311.0	-1.0	2066.0	1176.0	-1.0	1750.0	1578.0	-1.0	2863.0	1559.0	-1.0	2500.0	544.0	-1.0	958.0	1060.0	-1.0	1578.0	
622.463	971.0	-1.0	1566.0	1302.0	-1.0	2123.0	977.0	-1.0	1547.0	1566.0	-1.0	2403.0	1207.0	-1.0	2086.0	1208.0	-1.0	1785.0	1197.0	-1.0	2041.0	1858.0	-1.0	3108.0	958.0	-1.0	1497.0	1665.0	-1.0	2576.0	1311.0	-1.0	2068.0	1177.0	-1.0	1752.0	1579.0	-1.0	2865.0	1558.0	-1.0	2500.0	543.0	-1.0	960.0	1061.0	-1.0	1579.0	
622.962	971.0	-1.0	1567.0	1301.0	-1.0	2125.0	978.0	-1.0	1548.0	1568.0	-1.0	2406.0	1210.0	-1.0	2092.0	1212.0	-1.0	1792.0	1199.0	-1.0	2047.0	1867.0	-1.0	3129.0	960.0	-1.0	1501.0	1671.0	-1.0	2588.0	1314.0	-1.0	2075.0	1180.0	-1.0	1760.0	1579.0	-1.0	2866.0	1560.0	-1.0	2502.0	545.0	-1.0	960.0	1062.0	-1.0	1581.0	
623.461	971.0	-1.0	1568.0	1300.0	-1.0	2126.0	978.0	-1.0	1548.0	1566.0	-1.0	2405.0	1211.0	-1.0	2095.0	1214.0	-1.0	1798.0	1201.0	-1.0	2051.0	1878.0	-1.0	3153.0	961.0	-1.0	1504.0	1676.0	-1.0	2599.0	1316.0	-1.0	2077.0	1183.0	-1.0	1765.0	1582.0	-1.0	2869.0	1560.0	-1.0	2505.0	546.0	-1.0	961.0	1063.0	-1.0	1583.0	
623.960	971.0	-1.0	1568.0	1301.0	-1.0	2126.0	978.0	-1.0	1549.0	1567.0	-1.0	2404.0	1214.0	-1.0	2096.0	1215.0	-1.0	1799.0	1202.0	-1.0	2053.0	1890.0	-1.0	3175.0	963.0	-1.0	1505.0	1681.0	-1.0	2606.0	1316.0	-1.0	2077.0	1184.0	-1.0	1766.0	1582.0	-1.0	2868.0	1559.0	-1.0	2499.0	545.0	-1.0	962.0	1064.0	-1.0	1581.0	
624.459	970.0	-1.0	1566.0	1300.0	-1.0	2125.0	978.0	-1.0	1548.0	1567.0	-1.0	2402.0	1214.0	-1.0	2096.0	1216.0	-1.0	1800.0	1203.0	-1.0	2056.0	1899.0	-1.0	3196.0	964.0	-1.0	1508.0	1687.0	-1.0	2616.0	1318.0	-1.0	2079.0	1186.0	-1.0	1771.0	1584.0	-1.0	2872.0	1560.0	-1.0	2502.0	545.0	-1.0	962.0	1064.0	-1.0	1582.0	
624.958	970.0	-1.0	1564.0	1298.0	-1.0	2121.0	977.0	-1.0	1545.0	1563.0	-1.0	2394.0	1214.0	-1.0	2094.0	1215.0	-1.0	1797.0	1204.0	-1.0	2053.0	1906.0	-1.0	3208.0	964.0	-1.0	1507.0	1689.0	-1.0	2621.0	1318.0	-1.0	2079.0	1186.0	-1.0	1770.0	1585.0	-1.0	2872.0	1559.0	-1.0	2499.0	546.0	-1.0	961.0	1062.0	-1.0	1580.0	
625.457	970.0	-1.0	1564.0	1298.0	-1.0	2118.0	977.0	-1.0	1544.0	1563.0	-1.0	2397.0	1215.0	-1.0	2093.0	1218.0	-1.0	1802.0	1204.0	-1.0	2054.0	1912.0	-1.0	3223.0	965.0	-1.0	1508.0	1693.0	-1.0	2627.0	1320.0	-1.0	2079.0	1187.0	-1.0	1772.0	1585.0	-1.0	2870.0	1559.0	-1.0	2494.0	546.0	-1.0	961.0	1061.0	-1.0	1577.0	
625.956	969.0	-1.0	1560.0	1296.0	-1.0	2116.0	977.0	-1.0	1542.0	1562.0	-1.0	2393.0	1215.0	-1.0	2091.0	1218.0	-1.0	1802.0	1203.0	-1.0	2052.0	1918.0	-1.0	3235.0	966.0	-1.0	1507.0	1695.0	-1.0	2631.0	1319.0	-1.0	2079.0	1188.0	-1.0	1773.0	1586.0	-1.0	2869.0	1558.0	-1.0	2494.0	546.0	-1.0	961.0	1061.0	-1.0	1576.0	
626.455	970.0	-1.0	1557.0	1296.0	-1.0	2110.0	977.0	-1.0	1539.0	1559.0	-1.0	2384.0	1215.0	-1.0	2087.0	1216.0	-1.0	1796.0	1203.0	-1.0	2049.0	1925.0	-1.0	3248.0	966.0	-1.0	1507.0	1697.0	-1.0	2633.0	1318.0	-1.0	2077.0	1187.0	-1.0	1770.0	1587.0	-1.0	2868.0	1557.0	-1.0	2488.0	546.0	-1.0	960.0	1061.0	-1.0	1574.0	
626.954	970.0	-1.0	1556.0	1296.0	-1.0	2108.0	977.0	-1.0	1538.0	1560.0	-1.0	2384.0	1216.0	-1.0	2088.0	1218.0	-1.0	1800.0	1204.0	-1.0	2050.0	1932.0	-1.0	3263.0	967.0	-1.0	1509.0	1702.0	-1.0	2643.0	1320.0	-1.0	2080.0	1189.0	-1.0	1775.0	1589.0	-1.0	2868.0	1560.0	-1.0	2491.0	546.0	-1.0	960.0	1061.0	-1.0	1574.0	
627.453	969.0	-1.0	1553.0	1295.0	-1.0	2103.0	976.0	-1.0	1536.0	1560.0	-1.0	2378.0	1216.0	-1.0	2086.0	1217.0	-1.0	1799.0	1204.0	-1.0	2050.0	1937.0	-1.0	3275.0	967.0	-1.0	1508.0	1704.0	-1.0	2646.0	1321.0	-1.0	2077.0	1188.0	-1.0	1774.0	1589.0	-1.0	2866.0	1559.0	-1.0	2488.0	546.0	-1.0	959.0	1062.0	-1.0	1573.0	
627.952	969.0	-1.0	1553.0	1295.0	-1.0	2102.0	977.0	-1.0	1535.0	1561.0	-1.0	2380.0	1215.0	-1.0	2085.0	1219.0	-1.0	1796.0	1204.0	-1.0	2049.0	1942.0	-1.0	3283.0	967.0	-1.0	1506.0	1705.0	-1.0	2647.0	1320.0	-1.0	2074.0	1187.0	-1.0	1770.0	1587.0	-1.0	2858.0	1556.0	-1.0	2477.0	546.0	-1.0	959.0	1060.0	-1.0	1567.0	
628.451	972.0	-1.0	1554.0	1296.0	-1.0	2105.0	978.0	-1.0	1537.0	1561.0	-1.0	2382.0	1217.0	-1.0	2086.0	1218.0	-1.0	1796.0	1204.0	-1.0	2050.0	1940.0	-1.0	3270.0	967.0	-1.0	1506.0	1705.0	-1.0	2645.0	1320.0	-1.0	2075.0	1188.0	-1.0	1769.0	1587.0	-1.0	2856.0	1555.0	-1.0	2473.0	545.0	-1.0	957.0	1057.0	-1.0	1563.0	
628.950	973.0	-1.0	1557.0	1300.0	-1.0	2112.0	981.0	-1.0	1540.0	1564.0	-1.0	2383.0	1218.0	-1.0	2090.0	1217.0	-1.0	1793.0	1206.0	-1.0	2051.0	1935.0	-1.0	3247.0	968.0	-1.0	1507.0	1703.0	-1.0	2640.0	1321.0	-1.0	2076.0	1187.0	-1.0	1768.0	1587.0	-1.0	2853.0	1554.0	-1.0	2470.0	544.0	-1.0	954.0	1053.0	-1.0	1557.0	
629.449	977.0	-1.0	1563.0	1307.0	-1.0	2128.0	985.0	-1.0	1548.0	1570.0	-1.0	2400.0	1222.0	-1.0	2099.0	1221.0	-1.0	1800.0	1208.0	-1.0	2059.0	1937.0	-1.0	3241.0	970.0	-1.0	1511.0	1705.0	-1.0	2641.0	1324.0	-1.0	2078.0	1190.0	-1.0	1772.0	1587.0	-1.0	2853.0	1553.0	-1.0	2467.0	544.0	-1.0	953.0	1049.0	-1.0	1550.0	
629.948	979.0	-1.0	1568.0	1312.0	-1.0	2141.0	989.0	-1.0	1556.0	1576.0	-1.0	2412.0	1225.0	-1.0	2107.0	1225.0	-1.0	1806.0	1211.0	-1.0	2064.0	1943.0	-1.0	3248.0	972.0	-1.0	1514.0	1708.0	-1.0	2643.0	1326.0	-1.0	2080.0	1192.0	-1.0	1778.0	1588.0	-1.0	2854.0	1553.0	-1.0	2468.0	544.0	-1.0	952.0	1047.0	-1.0	1548.0	
630.447	981.0	-1.0	1571.0	1316.0	-1.0	2148.0	992.0	-1.0	1560.0	1578.0	-1.0	2412.0	1227.0	-1.0	2109.0	1224.0	-1.0	1803.0	1213.0	-1.0	2065.0	1949.0	-1.0	3252.0	973.0	-1.0	1513.0	1708.0	-1.0	2641.0	1325.0	-1.0	2078.0	1193.0	-1.0	1779.0	1589.0	-1.0	2852.0	1552.0	-1.0	2464.0	542.0	-1.0	950.0	1044.0	-1.0	1542.0	
630.946	983.0	-1.0	1573.0	1319.0	-1.0	2156.0	995.0	-1.0	1565.0	1581.0	-1.0	2422.0	1230.0	-1.0	2113.0	1227.0	-1.0	1809.0	1214.0	-1.0	2068.0	1956.0	-1.0	3261.0	973.0	-1.0	1514.0	1711.0	-1.0	2645.0	1327.0	-1.0	2081.0	1196.0	-1.0	1785.0	1591.0	-1.0	2853.0	1553.0	-1.0	2466.0	543.0	-1.0	949.0	1043.0	-1.0	1540.0	
631.445	984.0	-1.0	1574.0	1320.0	-1.0	2159.0	997.0	-1.0	1567.0	1582.0	-1.0	2425.0	1230.0	-1.0	2113.0	1228.0	-1.0	1809.0	1215.0	-1.0	2066.0	1960.0	-1.0	3269.0	974.0	-1.0	1513.0	1712.0	-1.0	2647.0	1328.0	-1.0	2079.0	1197.0	-1.0	1787.0	1591.0	-1.0	2852.0	1553.0	-1.0	2465.0	543.0	-1.0	947.0	1043.0	-1.0	1537.0	
631.944	985.0	-1.0	1577.0	1322.0	-1.0	2166.0	998.0	-1.0	1570.0	1586.0	-1.0	2436.0	1232.0	-1.0	2118.0	1232.0	-1.0	1818.0	1215.0	-1.0	2070.0	1966.0	-1.0	3283.0	974.0	-1.0	1514.0	1716.0	-1.0	2656.0	1329.0	-1.0	2083.0	1200.0	-1.0	1793.0	1593.0	-1.0	2855.0	1557.0	-1.0	2470.0	543.0	-1.0	948.0	1043.0	-1.0	1538.0	
632.443	986.0	-1.0	1579.0	1324.0	-1.0	2169.0	1000.0	-1.0	1572.0	1587.0	-1.0	2440.0	1234.0	-1.0	2118.0	1232.0	-1.0	1818.0	1216.0	-1.0	2070.0	1971.0	-1.0	3292.0	974.0	-1.0	1513.0	1718.0	-1.0	2661.0	1330.0	-1.0	2082.0	1200.0	-1.0	1795.0	1593.0	-1.0	2855.0	1556.0	-1.0	2470.0	543.0	-1.0	948.0	1043.0	-1.0	1537.0	
632.942	987.0	-1.0	1582.0	1325.0	-1.0	2174.0	1001.0	-1.0	1575.0	1590.0	-1.0	2451.0	1236.0	-1.0	2123.0	1236.0	-1.0	1826.0	1217.0	-1.0	2072.0	1976.0	-1.0	3303.0	975.0	-1.0	1513.0	1721.0	-1.0	2666.0	1331.0	-1.0	2082.0	1201.0	-1.0	1796.0	1593.0	-1.0	2855.0	1556.0	-1.0	2470.0	543.0	-1.0	947.0	1041.0	-1.0	1535.0	
633.441	988.0	-1.0	1583.0	1326.0	-1.0	2178.0	1002.0	-1.0	1578.0	1592.0	-1.0	2456.0	1237.0	-1.0	2123.0	1237.0	-1.0	1828.0	1218.0	-1.0	2074.0	1980.0	-1.0	3309.0	976.0	-1.0	1514.0	1723.0	-1.0	2671.0	1332.0	-1.0	2083.0	1202.0	-1.0	1798.0	1594.0	-1.0	2857.0	1557.0	-1.0	2472.0	543.0	-1.0	947.0	1042.0	-1.0	1536.0	
633.940	988.0	-1.0	1586.0	1328.0	-1.0	2184.0	1004.0	-1.0	1582.0	1596.0	-1.0	2469.0	1238.0	-1.0	2127.0	1239.0	-1.0	1830.0	1221.0	-1.0	2076.0	1985.0	-1.0	3316.0	977.0	-1.0	1515.0	1725.0	-1.0	2675.0	1333.0	-1.0	2083.0	1203.0	-1.0	1797.0	1593.0	-1.0	2856.0	1556.0	-1.0	2471.0	544.0	-1.0	946.0	1039.0	-1.0	1532.0	
634.439	989.0	-1.0	1589.0	1329.0	-1.0	2187.0	1005.0	-1.0	1584.0	1598.0	-1.0	2474.0	1239.0	-1.0	2129.0	1241.0	-1.0	1832.0	1220.0	-1.0	2079.0	1986.0	-1.0	3319.0	977.0	-1.0	1516.0	1726.0	-1.0	2678.0	1334.0	-1.0	2084.0	1203.0	-1.0	1800.0	1594.0	-1.0	2858.0	1556.0	-1.0	2474.0	544.0	-1.0	946.0	1039.0	-1.0	1532.0	
634.939	989.0	-1.0	1591.0	1331.0	-1.0	2191.0	1008.0	-1.0	1589.0	1601.0	-1.0	2482.0	1241.0	-1.0	2131.0	1241.0	-1.0	1833.0	1221.0	-1.0	2080.0	1989.0	-1.0	3318.0	979.0	-1.0	1516.0	1728.0	-1.0	2678.0	1333.0	-1.0	2083.0	1204.0	-1.0	1799.0	1594.0	-1.0	2856.0	1556.0	-1.0	2471.0	543.0	-1.0	946.0	1037.0	-1.0	1527.0	
635.438	991.0	-1.0	1594.0	1333.0	-1.0	2196.0	1010.0	-1.0	1592.0	1603.0	-1.0	2487.0	1242.0	-1.0	2134.0	1243.0	-1.0	1835.0	1221.0	-1.0	2080.0	1989.0	-1.0	3316.0	978.0	-1.0	1517.0	1729.0	-1.0	2679.0	1334.0	-1.0	2084.0	1204.0	-1.0	1802.0	1595.0	-1.0	2859.0	1557.0	-1.0	2476.0	543.0	-1.0	945.0	1036.0	-1.0	1526.0	
635.937	992.0	-1.0	1596.0	1335.0	-1.0	2199.0	1011.0	-1.0	1595.0	1605.0	-1.0	2490.0	1242.0	-1.0	2134.0	1242.0	-1.0	1833.0	1221.0	-1.0	2077.0	1987.0	-1.0	3310.0	979.0	-1.0	1516.0	1727.0	-1.0	2674.0	1333.0	-1.0	2080.0	1205.0	-1.0	1804.0	1596.0	-1.0	2859.0	1556.0	-1.0	2475.0	542.0	-1.0	945.0	1036.0	-1.0	1525.0	
636.437	993.0	-1.0	1596.0	1336.0	-1.0	2200.0	1012.0	-1.0	1597.0	1606.0	-1.0	2494.0	1241.0	-1.0	2130.0	1241.0	-1.0	1831.0	1219.0	-1.0	2070.0	1979.0	-1.0	3291.0	979.0	-1.0	1515.0	1724.0	-1.0	2669.0	1333.0	-1.0	2080.0	1207.0	-1.0	1809.0	1597.0	-1.0	2864.0	1558.0	-1.0	2480.0	542.0	-1.0	946.0	1037.0	-1.0	1527.0	
636.937	994.0	-1.0	1597.0	1337.0	-1.0	2201.0	1014.0	-1.0	1598.0	1607.0	-1.0	2494.0	1240.0	-1.0	2128.0	1240.0	-1.0	1827.0	1217.0	-1.0	2066.0	1971.0	-1.0	3273.0	979.0	-1.0	1515.0	1722.0	-1.0	2663.0	1332.0	-1.0	2079.0	1207.0	-1.0	1810.0	1598.0	-1.0	2865.0	1559.0	-1.0	2480.0	543.0	-1.0	944.0	1035.0	-1.0	1525.0	
637.436	996.0	-1.0	1600.0	1340.0	-1.0	2208.0	1017.0	-1.0	1603.0	1611.0	-1.0	2504.0	1241.0	-1.0	2130.0	1240.0	-1.0	1832.0	1217.0	-1.0	2066.0	1966.0	-1.0	3261.0	979.0	-1.0	1517.0	1721.0	-1.0	2662.0	1333.0	-1.0	2080.0	1210.0	-1.0	1817.0	1601.0	-1.0	2871.0	1561.0	-1.0	2487.0	543.0	-1.0	945.0	1038.0	-1.0	1526.0	
637.935	998.0	-1.0	1602.0	1342.0	-1.0	2209.0	1018.0	-1.0	1606.0	1612.0	-1.0	2507.0	1238.0	-1.0	2124.0	1237.0	-1.0	1823.0	1213.0	-1.0	2056.0	1952.0	-1.0	3232.0	978.0	-1.0	1513.0	1715.0	-1.0	2649.0	1330.0	-1.0	2076.0	1210.0	-1.0	1818.0	1601.0	-1.0	2872.0	1561.0	-1.0	2485.0	543.0	-1.0	943.0	1035.0	-1.0	1522.0	
638.435	999.0	-1.0	1605.0	1344.0	-1.0	2214.0	1020.0	-1.0	1610.0	1616.0	-1.0	2516.0	1238.0	-1.0	2123.0	1237.0	-1.0	1822.0	1212.0	-1.0	2051.0	1943.0	-1.0	3211.0	977.0	-1.0	1511.0	1708.0	-1.0	2635.0	1329.0	-1.0	2070.0	1210.0	-1.0	1815.0	1603.0	-1.0	2869.0	1560.0	-1.0	2481.0	543.0	-1.0	943.0	1033.0	-1.0	1517.0	
638.934	1000.0	-1.0	1609.0	1347.0	-1.0	2221.0	1023.0	-1.0	1614.0	1617.0	-1.0	2524.0	1239.0	-1.0	2122.0	1236.0	-1.0	1819.0	1210.0	-1.0	2050.0	1934.0	-1.0	3189.0	977.0	-1.0	1507.0	1702.0	-1.0	2623.0	1327.0	-1.0	2066.0	1209.0	-1.0	1814.0	1604.0	-1.0	2869.0	1560.0	-1.0	2479.0	542.0	-1.0	941.0	1033.0	-1.0	1516.0	
639.433	1002.0	-1.0	1611.0	1348.0	-1.0	2225.0	1024.0	-1.0	1618.0	1620.0	-1.0	2527.0	1237.0	-1.0	2120.0	1234.0	-1.0	1814.0	1209.0	-1.0	2044.0	1924.0	-1.0	3167.0	975.0	-1.0	1503.0	1695.0	-1.0	2607.0	1325.0	-1.0	2059.0	1207.0	-1.0	1811.0	1603.0	-1.0	2866.0	1560.0	-1.0	2475.0	543.0	-1.0	940.0	1031.0	-1.0	1510.0	
639.932	1002.0	-1.0	1612.0	1351.0	-1.0	2226.0	1026.0	-1.0	1620.0	1622.0	-1.0	2531.0	1238.0	-1.0	2120.0	1234.0	-1.0	1813.0	1209.0	-1.0	2043.0	1916.0	-1.0	3150.0	975.0	-1.0	1502.0	1691.0	-1.0	2598.0	1324.0	-1.0	2058.0	1208.0	-1.0	1811.0	1604.0	-1.0	2869.0	1560.0	-1.0	2477.0	543.0	-1.0	940.0	1032.0	-1.0	1511.0	
640.431	1003.0	-1.0	1613.0	1351.0	-1.0	2227.0	1028.0	-1.0	1622.0	1622.0	-1.0	2526.0	1238.0	-1.0	2120.0	1232.0	-1.0	1811.0	1209.0	-1.0	2044.0	1911.0	-1.0	3137.0	974.0	-1.0	1498.0	1685.0	-1.0	2587.0	1323.0	-1.0	2053.0	1206.0	-1.0	1809.0	1605.0	-1.0	2867.0	1559.0	-1.0	2473.0	542.0	-1.0	938.0	1030.0	-1.0	1508.0	
640.930	1005.0	-1.0	1615.0	1353.0	-1.0	2230.0	1029.0	-1.0	1624.0	1624.0	-1.0	2531.0	1241.0	-1.0	2124.0	1234.0	-1.0	1815.0	1209.0	-1.0	2048.0	1909.0	-1.0	3132.0	973.0	-1.0	1499.0	1683.0	-1.0	2585.0	1323.0	-1.0	2053.0	1207.0	-1.0	1812.0	1606.0	-1.0	2870.0	1560.0	-1.0	2477.0	543.0	-1.0	938.0	1031.0	-1.0	1509.0	
641.429	1005.0	-1.0	1614.0	1354.0	-1.0	2229.0	1030.0	-1.0	1625.0	1624.0	-1.0	2528.0	1241.0	-1.0	2126.0	1233.0	-1.0	1814.0	1211.0	-1.0	2049.0	1907.0	-1.0	3125.0	974.0	-1.0	1497.0	1679.0	-1.0	2578.0	1321.0	-1.0	2051.0	1206.0	-1.0	1810.0	1606.0	-1.0	2868.0	1560.0	-1.0	2474.0	542.0	-1.0	937.0	1030.0	-1.0	1505.0	
641.928	1006.0	-1.0	1616.0	1355.0	-1.0	2232.0	1031.0	-1.0	1628.0	1627.0	-1.0	2535.0	1243.0	-1.0	2132.0	1236.0	-1.0	1820.0	1213.0	-1.0	2053.0	1906.0	-1.0	3126.0	974.0	-1.0	1498.0	1680.0	-1.0	2578.0	1322.0	-1.0	2054.0	1208.0	-1.0	1813.0	1607.0	-1.0	2869.0	1561.0	-1.0	2476.0	544.0	-1.0	939.0	1030.0	-1.0	1505.0	
642.428	1007.0	-1.0	1617.0	1356.0	-1.0	2231.0	1031.0	-1.0	1627.0	1628.0	-1.0	2534.0	1245.0	-1.0	2132.0	1235.0	-1.0	1818.0	1213.0	-1.0	2054.0	1906.0	-1.0	3123.0	974.0	-1.0	1496.0	1678.0	-1.0	2574.0	1322.0	-1.0	2050.0	1208.0	-1.0	1811.0	1608.0	-1.0	2867.0	1561.0	-1.0	2473.0	543.0	-1.0	938.0	1031.0	-1.0	1503.0	
642.928	1009.0	-1.0	1617.0	1357.0	-1.0	2235.0	1032.0	-1.0	1630.0	1630.0	-1.0	2540.0	1246.0	-1.0	2135.0	1237.0	-1.0	1820.0	1215.0	-1.0	2057.0	1906.0	-1.0	3123.0	974.0	-1.0	1495.0	1677.0	-1.0	2569.0	1323.0	-1.0	2049.0	1207.0	-1.0	1810.0	1608.0	-1.0	2863.0	1561.0	-1.0	2469.0	544.0	-1.0	937.0	1028.0	-1.0	1501.0	
643.427	1009.0	-1.0	1618.0	1358.0	-1.0	2235.0	1033.0	-1.0	1629.0	1631.0	-1.0	2540.0	1247.0	-1.0	2136.0	1237.0	-1.0	1818.0	1216.0	-1.0	2057.0	1905.0	-1.0	3121.0	975.0	-1.0	1495.0	1676.0	-1.0	2566.0	1322.0	-1.0	2047.0	1207.0	-1.0	1809.0	1608.0	-1.0	2863.0	1560.0	-1.0	2470.0	543.0	-1.0	937.0	1030.0	-1.0	1502.0	
643.926	1009.0	-1.0	1618.0	1359.0	-1.0	2234.0	1034.0	-1.0	1630.0	1632.0	-1.0	2540.0	1247.0	-1.0	2134.0	1237.0	-1.0	1815.0	1217.0	-1.0	2058.0	1905.0	-1.0	3117.0	975.0	-1.0	1494.0	1674.0	-1.0	2562.0	1323.0	-1.0	2045.0	1206.0	-1.0	1805.0	1608.0	-1.0	2859.0	1559.0	-1.0	2465.0	542.0	-1.0	937.0	1028.0	-1.0	1498.0	
644.425	1009.0	-1.0	1617.0	1360.0	-1.0	2235.0	1034.0	-1.0	1630.0	1633.0	-1.0	2539.0	1248.0	-1.0	2135.0	1236.0	-1.0	1815.0	1217.0	-1.0	2058.0	1903.0	-1.0	3113.0	976.0	-1.0	1494.0	1674.0	-1.0	2562.0	1323.0	-1.0	2046.0	1207.0	-1.0	1806.0	1609.0	-1.0	2862.0	1560.0	-1.0	2468.0	542.0	-1.0	936.0	1029.0	-1.0	1501.0	
644.924	1010.0	-1.0	1617.0	1359.0	-1.0	2235.0	1034.0	-1.0	1630.0	1633.0	-1.0	2537.0	1247.0	-1.0	2133.0	1235.0	-1.0	1812.0	1218.0	-1.0	2056.0	1901.0	-1.0	3103.0	976.0	-1.0	1494.0	1673.0	-1.0	2556.0	1323.0	-1.0	2047.0	1205.0	-1.0	1802.0	1608.0	-1.0	2861.0	1560.0	-1.0	2466.0	543.0	-1.0	934.0	1028.0	-1.0	1499.0	
645.423	1009.0	-1.0	1617.0	1361.0	-1.0	2238.0	1036.0	-1.0	1633.0	1634.0	-1.0	2541.0	1248.0	-1.0	2135.0	1236.0	-1.0	1814.0	1217.0	-1.0	2058.0	1896.0	-1.0	3090.0	976.0	-1.0	1494.0	1670.0	-1.0	2553.0	1325.0	-1.0	2049.0	1206.0	-1.0	1805.0	1610.0	-1.0	2866.0	1561.0	-1.0	2470.0	541.0	-1.0	936.0	1030.0	-1.0	1502.0	
645.922	1009.0	-1.0	1618.0	1362.0	-1.0	2241.0	1037.0	-1.0	1634.0	1635.0	-1.0	2542.0	1249.0	-1.0	2137.0	1236.0	-1.0	1815.0	1218.0	-1.0	2059.0	1894.0	-1.0	3081.0	977.0	-1.0	1494.0	1669.0	-1.0	2550.0	1324.0	-1.0	2050.0	1206.0	-1.0	1804.0	1610.0	-1.0	2865.0	1562.0	-1.0	2470.0	542.0	-1.0	935.0	1030.0	-1.0	1502.0	
646.422	1010.0	-1.0	1620.0	1364.0	-1.0	2247.0	1037.0	-1.0	1637.0	1638.0	-1.0	2550.0	1250.0	-1.0	2144.0	1239.0	-1.0	1822.0	1220.0	-1.0	2061.0	1891.0	-1.0	3077.0	977.0	-1.0	1493.0	1667.0	-1.0	2546.0	1325.0	-1.0	2051.0	1207.0	-1.0	1805.0	1611.0	-1.0	2865.0	1562.0	-1.0	2469.0	542.0	-1.0	935.0	1029.0	-1.0	1501.0	
646.921	1010.0	-1.0	1621.0	1365.0	-1.0	2250.0	1038.0	-1.0	1638.0	1639.0	-1.0	2552.0	1251.0	-1.0	2143.0	1239.0	-1.0	1822.0	1220.0	-1.0	2062.0	1888.0	-1.0	3068.0	976.0	-1.0	1492.0	1665.0	-1.0	2540.0	1325.0	-1.0	2048.0	1206.0	-1.0	1803.0	1611.0	-1.0	2866.0	1563.0	-1.0	2469.0	542.0	-1.0	935.0	1030.0	-1.0	1501.0	
647.420	1009.0	-1.0	1621.0	1366.0	-1.0	2251.0	1040.0	-1.0	1639.0	1639.0	-1.0	2551.0	1250.0	-1.0	2141.0	1238.0	-1.0	1818.0	1219.0	-1.0	2060.0	1885.0	-1.0	3057.0	975.0	-1.0	1487.0	1661.0	-1.0	2529.0	1322.0	-1.0	2043.0	1204.0	-1.0	1798.0	1610.0	-1.0	2861.0	1561.0	-1.0	2463.0	543.0	-1.0	933.0	1027.0	-1.0	1498.0	
647.919	1009.0	-1.0	1621.0	1366.0	-1.0	2252.0	1039.0	-1.0	1640.0	1640.0	-1.0	2554.0	1250.0	-1.0	2139.0	1238.0	-1.0	1818.0	1219.0	-1.0	2059.0	1881.0	-1.0	3045.0	974.0	-1.0	1486.0	1657.0	-1.0	2523.0	1322.0	-1.0	2042.0	1204.0	-1.0	1798.0	1610.0	-1.0	2864.0	1562.0	-1.0	2465.0	542.0	-1.0	933.0	1029.0	-1.0	1499.0	
648.418	1009.0	-1.0	1620.0	1367.0	-1.0	2253.0	1040.0	-1.0	1640.0	1638.0	-1.0	2549.0	1248.0	-1.0	2136.0	1235.0	-1.0	1812.0	1219.0	-1.0	2056.0	1874.0	-1.0	3031.0	972.0	-1.0	1483.0	1652.0	-1.0	2513.0	1321.0	-1.0	2037.0	1202.0	-1.0	1795.0	1610.0	-1.0	2860.0	1560.0	-1.0	2463.0	541.0	-1.0	933.0	1028.0	-1.0	1497.0	
648.917	1009.0	-1.0	1620.0	1366.0	-1.0	2254.0	1039.0	-1.0	1640.0	1639.0	-1.0	2554.0	1249.0	-1.0	2136.0	1236.0	-1.0	1814.0	1218.0	-1.0	2056.0	1870.0	-1.0	3020.0	971.0	-1.0	1479.0	1650.0	-1.0	2507.0	1320.0	-1.0	2037.0	1203.0	-1.0	1794.0	1609.0	-1.0	2857.0	1560.0	-1.0	2460.0	542.0	-1.0	931.0	1028.0	-1.0	1495.0	
649.416	1009.0	-1.0	1620.0	1366.0	-1.0	2253.0	1039.0	-1.0	1640.0	1638.0	-1.0	2553.0	1247.0	-1.0	2133.0	1235.0	-1.0	1812.0	1217.0	-1.0	2054.0	1866.0	-1.0	3011.0	970.0	-1.0	1476.0	1647.0	-1.0	2503.0	1318.0	-1.0	2034.0	1201.0	-1.0	1791.0	1609.0	-1.0	2857.0	1561.0	-1.0	2461.0	541.0	-1.0	932.0	1028.0	-1.0	1495.0	
649.915	1008.0	-1.0	1621.0	1366.0	-1.0	2252.0	1039.0	-1.0	1638.0	1639.0	-1.0	2550.0	1245.0	-1.0	2127.0	1232.0	-1.0	1806.0	1217.0	-1.0	2051.0	1861.0	-1.0	2999.0	968.0	-1.0	1471.0	1642.0	-1.0	2493.0	1316.0	-1.0	2028.0	1199.0	-1.0	1785.0	1608.0	-1.0	2853.0	1559.0	-1.0	2455.0	541.0	-1.0	932.0	1027.0	-1.0	1491.0	
650.414	1008.0	-1.0	1620.0	1366.0	-1.0	2252.0	1038.0	-1.0	1639.0	1637.0	-1.0	2550.0	1245.0	-1.0	2125.0	1231.0	-1.0	1804.0	1215.0	-1.0	2049.0	1857.0	-1.0	2993.0	967.0	-1.0	1469.0	1641.0	-1.0	2492.0	1316.0	-1.0	2028.0	1199.0	-1.0	1785.0	1610.0	-1.0	2856.0	1561.0	-1.0	2458.0	542.0	-1.0	931.0	1026.0	-1.0	1492.0	
650.913	1008.0	-1.0	1620.0	1366.0	-1.0	2252.0	1038.0	-1.0	1637.0	1635.0	-1.0	2545.0	1244.0	-1.0	2122.0	1229.0	-1.0	1798.0	1214.0	-1.0	2047.0	1854.0	-1.0	2984.0	966.0	-1.0	1466.0	1638.0	-1.0	2487.0	1315.0	-1.0	2025.0	1196.0	-1.0	1782.0	1609.0	-1.0	2853.0	1559.0	-1.0	2455.0	541.0	-1.0	930.0	1027.0	-1.0	1489.0	
651.412	1008.0	-1.0	1619.0	1367.0	-1.0	2254.0	1038.0	-1.0	1638.0	1637.0	-1.0	2548.0	1244.0	-1.0	2122.0	1230.0	-1.0	1800.0	1215.0	-1.0	2046.0	1852.0	-1.0	2980.0	965.0	-1.0	1465.0	1637.0	-1.0	2485.0	1315.0	-1.0	2025.0	1197.0	-1.0	1782.0	1609.0	-1.0	2851.0	1559.0	-1.0	2451.0	541.0	-1.0	930.0	1027.0	-1.0	1486.0	
651.911	1007.0	-1.0	1618.0	1366.0	-1.0	2254.0	1039.0	-1.0	1638.0	1636.0	-1.0	2549.0	1243.0	-1.0	2120.0	1230.0	-1.0	1800.0	1214.0	-1.0	2044.0	1849.0	-1.0	2973.0	965.0	-1.0	1464.0	1636.0	-1.0	2481.0	1315.0	-1.0	2024.0	1197.0	-1.0	1781.0	1609.0	-1.0	2850.0	1560.0	-1.0	2451.0	541.0	-1.0	930.0	1027.0	-1.0	1488.0	
652.410	1007.0	-1.0	1619.0	1368.0	-1.0	2256.0	1038.0	-1.0	1640.0	1638.0	-1.0	2556.0	1243.0	-1.0	2119.0	1231.0	-1.0	1798.0	1214.0	-1.0	2044.0	1849.0	-1.0	2972.0	963.0	-1.0	1462.0	1636.0	-1.0	2479.0	1314.0	-1.0	2022.0	1197.0	-1.0	1779.0	1609.0	-1.0	2849.0	1559.0	-1.0	2448.0	541.0	-1.0	929.0	1026.0	-1.0	1485.0	
652.909	1007.0	-1.0	1618.0	1367.0	-1.0	2255.0	1038.0	-1.0	1639.0	1639.0	-1.0	2554.0	1243.0	-1.0	2117.0	1230.0	-1.0	1797.0	1213.0	-1.0	2042.0	1846.0	-1.0	2968.0	963.0	-1.0	1461.0	1636.0	-1.0	2479.0	1314.0	-1.0	2021.0	1196.0	-1.0	1780.0	1610.0	-1.0	2849.0	1560.0	-1.0	2450.0	542.0	-1.0	929.0	1027.0	-1.0	1488.0	
653.409	1007.0	-1.0	1617.0	1366.0	-1.0	2254.0	1038.0	-1.0	1638.0	1637.0	-1.0	2551.0	1242.0	-1.0	2113.0	1228.0	-1.0	1793.0	1212.0	-1.0	2039.0	1846.0	-1.0	2967.0	963.0	-1.0	1459.0	1636.0	-1.0	2479.0	1313.0	-1.0	2019.0	1196.0	-1.0	1777.0	1608.0	-1.0	2847.0	1559.0	-1.0	2448.0	541.0	-1.0	929.0	1027.0	-1.0	1487.0	
653.908	1005.0	-1.0	1614.0	1364.0	-1.0	2247.0	1035.0	-1.0	1633.0	1635.0	-1.0	2544.0	1240.0	-1.0	2108.0	1227.0	-1.0	1793.0	1211.0	-1.0	2035.0	1847.0	-1.0	2982.0	961.0	-1.0	1458.0	1637.0	-1.0	2489.0	1313.0	-1.0	2020.0	1197.0	-1.0	1783.0	1609.0	-1.0	2849.0	1561.0	-1.0	2456.0	542.0	-1.0	931.0	1034.0	-1.0	1500.0	
654.407	1001.0	-1.0	1602.0	1355.0	-1.0	2225.0	1029.0	-1.0	1618.0	1626.0	-1.0	2521.0	1235.0	-1.0	2093.0	1224.0	-1.0	1784.0	1208.0	-1.0	2026.0	1848.0	-1.0	3001.0	959.0	-1.0	1453.0	1643.0	-1.0	2503.0	1313.0	-1.0	2022.0	1196.0	-1.0	1779.0	1606.0	-1.0	2844.0	1565.0	-1.0	2462.0	543.0	-1.0	934.0	1042.0	-1.0	1511.0	
654.906	999.0	-1.0	1596.0	1348.0	-1.0	2206.0	1023.0	-1.0	1605.0	1620.0	-1.0	2505.0	1231.0	-1.0	2086.0	1222.0	-1.0	1786.0	1207.0	-1.0	2023.0	1850.0	-1.0	3018.0	959.0	-1.0	1453.0	1650.0	-1.0	2518.0	1316.0	-1.0	2028.0	1196.0	-1.0	1779.0	1605.0	-1.0	2843.0	1569.0	-1.0	2469.0	544.0	-1.0	939.0	1048.0	-1.0	1519.0	
655.405	996.0	-1.0	1590.0	1340.0	-1.0	2190.0	1018.0	-1.0	1595.0	1613.0	-1.0	2492.0	1229.0	-1.0	2080.0	1221.0	-1.0	1785.0	1206.0	-1.0	2024.0	1851.0	-1.0	3029.0	959.0	-1.0	1456.0	1654.0	-1.0	2529.0	1318.0	-1.0	2033.0	1198.0	-1.0	1782.0	1607.0	-1.0	2848.0	1571.0	-1.0	2478.0	546.0	-1.0	942.0	1054.0	-1.0	1530.0	
655.904	994.0	-1.0	1585.0	1334.0	-1.0	2176.0	1015.0	-1.0	1588.0	1609.0	-1.0	2480.0	1228.0	-1.0	2074.0	1220.0	-1.0	1781.0	1207.0	-1.0	2025.0	1851.0	-1.0	3041.0	959.0	-1.0	1457.0	1658.0	-1.0	2536.0	1318.0	-1.0	2036.0	1198.0	-1.0	1781.0	1606.0	-1.0	2849.0	1571.0	-1.0	2480.0	547.0	-1.0	944.0	1057.0	-1.0	1537.0	
656.403	992.0	-1.0	1582.0	1329.0	-1.0	2164.0	1011.0	-1.0	1582.0	1606.0	-1.0	2473.0	1228.0	-1.0	2075.0	1220.0	-1.0	1784.0	1207.0	-1.0	2029.0	1854.0	-1.0	3057.0	960.0	-1.0	1462.0	1663.0	-1.0	2549.0	1321.0	-1.0	2043.0	1199.0	-1.0	1786.0	1608.0	-1.0	2857.0	1575.0	-1.0	2492.0	547.0	-1.0	946.0	1062.0	-1.0	1548.0	
656.902	991.0	-1.0	1579.0	1323.0	-1.0	2152.0	1008.0	-1.0	1577.0	1602.0	-1.0	2461.0	1227.0	-1.0	2075.0	1220.0	-1.0	1784.0	1209.0	-1.0	2032.0	1857.0	-1.0	3068.0	962.0	-1.0	1466.0	1667.0	-1.0	2559.0	1321.0	-1.0	2048.0	1200.0	-1.0	1789.0	1608.0	-1.0	2861.0	1575.0	-1.0	2497.0	549.0	-1.0	948.0	1064.0	-1.0	1553.0	
657.401	991.0	-1.0	1580.0	1320.0	-1.0	2147.0	1008.0	-1.0	1576.0	1600.0	-1.0	2464.0	1230.0	-1.0	2080.0	1222.0	-1.0	1793.0	1210.0	-1.0	2039.0	1862.0	-1.0	3087.0	963.0	-1.0	1471.0	1673.0	-1.0	2573.0	1324.0	-1.0	2053.0	1202.0	-1.0	1794.0	1609.0	-1.0	2861.0	1577.0	-1.0	2499.0	548.0	-1.0	951.0	1065.0	-1.0	1555.0	
657.900	991.0	-1.0	1580.0	1318.0	-1.0	2142.0	1006.0	-1.0	1575.0	1599.0	-1.0	2463.0	1230.0	-1.0	2084.0	1223.0	-1.0	1797.0	1212.0	-1.0	2043.0	1866.0	-1.0	3099.0	964.0	-1.0	1474.0	1676.0	-1.0	2583.0	1325.0	-1.0	2058.0	1204.0	-1.0	1799.0	1609.0	-1.0	2865.0	1577.0	-1.0	2504.0	548.0	-1.0	952.0	1067.0	-1.0	1559.0	
658.399	991.0	-1.0	1581.0	1317.0	-1.0	2140.0	1006.0	-1.0	1574.0	1598.0	-1.0	2457.0	1231.0	-1.0	2085.0	1224.0	-1.0	1795.0	1212.0	-1.0	2046.0	1869.0	-1.0	3110.0	964.0	-1.0	1475.0	1679.0	-1.0	2591.0	1325.0	-1.0	2060.0	1203.0	-1.0	1798.0	1609.0	-1.0	2866.0	1576.0	-1.0	2504.0	548.0	-1.0	953.0	1067.0	-1.0	1560.0	
658.899	991.0	-1.0	1582.0	1316.0	-1.0	2140.0	1006.0	-1.0	1575.0	1598.0	-1.0	2459.0	1232.0	-1.0	2090.0	1225.0	-1.0	1800.0	1213.0	-1.0	2051.0	1872.0	-1.0	3119.0	965.0	-1.0	1480.0	1682.0	-1.0	2600.0	1327.0	-1.0	2066.0	1204.0	-1.0	1803.0	1609.0	-1.0	2869.0	1579.0	-1.0	2511.0	549.0	-1.0	954.0	1068.0	-1.0	1563.0	
659.399	991.0	-1.0	1582.0	1315.0	-1.0	2139.0	1004.0	-1.0	1573.0	1597.0	-1.0	2458.0	1232.0	-1.0	2092.0	1224.0	-1.0	1798.0	1213.0	-1.0	2052.0	1871.0	-1.0	3118.0	965.0	-1.0	1481.0	1684.0	-1.0	2607.0	1327.0	-1.0	2068.0	1203.0	-1.0	1799.0	1608.0	-1.0	2869.0	1579.0	-1.0	2513.0	548.0	-1.0	954.0	1068.0	-1.0	1561.0	
659.898	988.0	-1.0	1578.0	1316.0	-1.0	2137.0	1001.0	-1.0	1568.0	1596.0	-1.0	2449.0	1227.0	-1.0	2081.0	1218.0	-1.0	1783.0	1213.0	-1.0	2052.0	1873.0	-1.0	3130.0	964.0	-1.0	1481.0	1689.0	-1.0	2618.0	1325.0	-1.0	2062.0	1198.0	-1.0	1787.0	1602.0	-1.0	2858.0	1576.0	-1.0	2502.0	548.0	-1.0	954.0	1064.0	-1.0	1554.0	
660.398	986.0	-1.0	1573.0	1316.0	-1.0	2135.0	997.0	-1.0	1560.0	1592.0	-1.0	2436.0	1222.0	-1.0	2072.0	1210.0	-1.0	1769.0	1213.0	-1.0	2049.0	1867.0	-1.0	3121.0	964.0	-1.0	1481.0	1689.0	-1.0	2618.0	1323.0	-1.0	2060.0	1195.0	-1.0	1779.0	1600.0	-1.0	2854.0	1575.0	-1.0	2500.0	547.0	-1.0	954.0	1063.0	-1.0	1550.0	
660.897	983.0	-1.0	1568.0	1313.0	-1.0	2129.0	995.0	-1.0	1554.0	1587.0	-1.0	2424.0	1217.0	-1.0	2061.0	1205.0	-1.0	1755.0	1211.0	-1.0	2044.0	1855.0	-1.0	3090.0	962.0	-1.0	1477.0	1683.0	-1.0	2602.0	1321.0	-1.0	2055.0	1191.0	-1.0	1770.0	1597.0	-1.0	2847.0	1573.0	-1.0	2494.0	546.0	-1.0	951.0	1062.0	-1.0	1545.0	
661.397	982.0	-1.0	1566.0	1312.0	-1.0	2127.0	993.0	-1.0	1553.0	1588.0	-1.0	2424.0	1214.0	-1.0	2054.0	1202.0	-1.0	1748.0	1208.0	-1.0	2037.0	1843.0	-1.0	3056.0	959.0	-1.0	1471.0	1675.0	-1.0	2581.0	1317.0	-1.0	2047.0	1188.0	-1.0	1762.0	1593.0	-1.0	2835.0	1570.0	-1.0	2482.0	546.0	-1.0	949.0	1059.0	-1.0	1539.0	
661.897	982.0	-1.0	1563.0	1312.0	-1.0	2124.0	994.0	-1.0	1552.0	1586.0	-1.0	2422.0	1212.0	-1.0	2049.0	1200.0	-1.0	1743.0	1205.0	-1.0	2030.0	1830.0	-1.0	3021.0	956.0	-1.0	1463.0	1666.0	-1.0	2560.0	1315.0	-1.0	2041.0	1186.0	-1.0	1755.0	1590.0	-1.0	2828.0	1569.0	-1.0	2480.0	547.0	-1.0	948.0	1058.0	-1.0	1535.0	
662.396	981.0	-1.0	1560.0	1310.0	-1.0	2120.0	993.0	-1.0	1549.0	1585.0	-1.0	2414.0	1208.0	-1.0	2041.0	1196.0	-1.0	1734.0	1201.0	-1.0	2022.0	1815.0	-1.0	2980.0	953.0	-1.0	1454.0	1655.0	-1.0	2536.0	1311.0	-1.0	2032.0	1182.0	-1.0	1746.0	1586.0	-1.0	2821.0	1569.0	-1.0	2475.0	546.0	-1.0	946.0	1056.0	-1.0	1528.0	
662.896	981.0	-1.0	1557.0	1309.0	-1.0	2118.0	992.0	-1.0	1549.0	1586.0	-1.0	2416.0	1208.0	-1.0	2040.0	1195.0	-1.0	1733.0	1199.0	-1.0	2019.0	1807.0	-1.0	2959.0	950.0	-1.0	1448.0	1647.0	-1.0	2520.0	1308.0	-1.0	2024.0	1181.0	-1.0	1740.0	1584.0	-1.0	2811.0	1567.0	-1.0	2467.0	546.0	-1.0	944.0	1052.0	-1.0	1521.0	
663.395	980.0	-1.0	1554.0	1309.0	-1.0	2116.0	993.0	-1.0	1548.0	1585.0	-1.0	2414.0	1207.0	-1.0	2037.0	1195.0	-1.0	1730.0	1198.0	-1.0	2014.0	1802.0	-1.0	2948.0	948.0	-1.0	1443.0	1644.0	-1.0	2513.0	1305.0	-1.0	2018.0	1180.0	-1.0	1738.0	1582.0	-1.0	2808.0	1567.0	-1.0	2466.0	545.0	-1.0	943.0	1051.0	-1.0	1520.0	
663.894	979.0	-1.0	1552.0	1308.0	-1.0	2111.0	992.0	-1.0	1545.0	1582.0	-1.0	2404.0	1205.0	-1.0	2033.0	1192.0	-1.0	1725.0	1196.0	-1.0	2010.0	1800.0	-1.0	2944.0	946.0	-1.0	1438.0	1641.0	-1.0	2507.0	1303.0	-1.0	2013.0	1179.0	-1.0	1736.0	1581.0	-1.0	2805.0	1565.0	-1.0	2459.0	544.0	-1.0	942.0	1051.0	-1.0	1517.0	
664.393	980.0	-1.0	1551.0	1307.0	-1.0	2109.0	991.0	-1.0	1544.0	1582.0	-1.0	2403.0	1205.0	-1.0	2033.0	1194.0	-1.0	1728.0	1197.0	-1.0	2010.0	1800.0	-1.0	2947.0	945.0	-1.0	1436.0	1642.0	-1.0	2508.0	1303.0	-1.0	2013.0	1180.0	-1.0	1741.0	1582.0	-1.0	2808.0	1565.0	-1.0	2462.0	545.0	-1.0	943.0	1052.0	-1.0	1521.0	
664.892	979.0	-1.0	1550.0	1306.0	-1.0	2107.0	991.0	-1.0	1543.0	1580.0	-1.0	2398.0	1206.0	-1.0	2034.0	1193.0	-1.0	1729.0	1196.0	-1.0	2011.0	1802.0	-1.0	2951.0	945.0	-1.0	1435.0	1641.0	-1.0	2509.0	1302.0	-1.0	2012.0	1181.0	-1.0	1742.0	1582.0	-1.0	2809.0	1565.0	-1.0	2460.0	546.0	-1.0	942.0	1052.0	-1.0	1521.0	
665.391	980.0	-1.0	1551.0	1307.0	-1.0	2110.0	991.0	-1.0	1546.0	1581.0	-1.0	2404.0	1207.0	-1.0	2038.0	1196.0	-1.0	1736.0	1198.0	-1.0	2015.0	1806.0	-1.0	2957.0	946.0	-1.0	1438.0	1644.0	-1.0	2516.0	1303.0	-1.0	2016.0	1183.0	-1.0	1750.0	1584.0	-1.0	2817.0	1567.0	-1.0	2468.0	545.0	-1.0	944.0	1054.0	-1.0	1526.0	
665.890	981.0	-1.0	1553.0	1310.0	-1.0	2116.0	992.0	-1.0	1549.0	1584.0	-1.0	2409.0	1209.0	-1.0	2043.0	1198.0	-1.0	1740.0	1199.0	-1.0	2021.0	1808.0	-1.0	2960.0	946.0	-1.0	1440.0	1646.0	-1.0	2519.0	1303.0	-1.0	2020.0	1185.0	-1.0	1754.0	1584.0	-1.0	2822.0	1566.0	-1.0	2469.0	545.0	-1.0	942.0	1052.0	-1.0	1526.0	
666.389	983.0	-1.0	1560.0	1314.0	-1.0	2132.0	996.0	-1.0	1559.0	1589.0	-1.0	2425.0	1212.0	-1.0	2055.0	1202.0	-1.0	1748.0	1202.0	-1.0	2030.0	1813.0	-1.0	2968.0	950.0	-1.0	1446.0	1649.0	-1.0	2527.0	1305.0	-1.0	2026.0	1188.0	-1.0	1761.0	1584.0	-1.0	2826.0	1566.0	-1.0	2469.0	543.0	-1.0	942.0	1049.0	-1.0	1520.0	
666.888	985.0	-1.0	1566.0	1319.0	-1.0	2142.0	999.0	-1.0	1568.0	1593.0	-1.0	2436.0	1215.0	-1.0	2064.0	1204.0	-1.0	1754.0	1205.0	-1.0	2036.0	1820.0	-1.0	2984.0	952.0	-1.0	1452.0	1655.0	-1.0	2540.0	1306.0	-1.0	2029.0	1189.0	-1.0	1766.0	1584.0	-1.0	2830.0	1565.0	-1.0	2470.0	543.0	-1.0	940.0	1044.0	-1.0	1516.0	
667.387	988.0	-1.0	1572.0	1322.0	-1.0	2151.0	1001.0	-1.0	1575.0	1594.0	-1.0	2443.0	1218.0	-1.0	2067.0	1205.0	-1.0	1752.0	1206.0	-1.0	2039.0	1829.0	-1.0	3009.0	953.0	-1.0	1455.0	1659.0	-1.0	2553.0	1305.0	-1.0	2027.0	1189.0	-1.0	1766.0	1582.0	-1.0	2829.0	1561.0	-1.0	2464.0	542.0	-1.0	940.0	1038.0	-1.0	1507.0	
667.886	988.0	-1.0	1577.0	1324.0	-1.0	2158.0	1003.0	-1.0	1579.0	1596.0	-1.0	2449.0	1219.0	-1.0	2072.0	1205.0	-1.0	1755.0	1207.0	-1.0	2041.0	1838.0	-1.0	3029.0	955.0	-1.0	1459.0	1666.0	-1.0	2568.0	1305.0	-1.0	2030.0	1191.0	-1.0	1770.0	1582.0	-1.0	2835.0	1561.0	-1.0	2465.0	542.0	-1.0	938.0	1034.0	-1.0	1503.0	
668.386	990.0	-1.0	1580.0	1326.0	-1.0	2161.0	1004.0	-1.0	1583.0	1595.0	-1.0	2447.0	1220.0	-1.0	2072.0	1205.0	-1.0	1751.0	1207.0	-1.0	2041.0	1844.0	-1.0	3046.0	956.0	-1.0	1462.0	1670.0	-1.0	2579.0	1305.0	-1.0	2030.0	1191.0	-1.0	1771.0	1581.0	-1.0	2834.0	1559.0	-1.0	2460.0	541.0	-1.0	938.0	1030.0	-1.0	1497.0	
668.885	992.0	-1.0	1583.0	1327.0	-1.0	2166.0	1005.0	-1.0	1587.0	1598.0	-1.0	2454.0	1221.0	-1.0	2078.0	1205.0	-1.0	1755.0	1209.0	-1.0	2044.0	1852.0	-1.0	3065.0	957.0	-1.0	1467.0	1677.0	-1.0	2594.0	1307.0	-1.0	2037.0	1193.0	-1.0	1778.0	1582.0	-1.0	2840.0	1560.0	-1.0	2467.0	540.0	-1.0	939.0	1030.0	-1.0	1496.0	
669.384	992.0	-1.0	1586.0	1328.0	-1.0	2170.0	1007.0	-1.0	1590.0	1598.0	-1.0	2455.0	1222.0	-1.0	2080.0	1206.0	-1.0	1755.0	1210.0	-1.0	2046.0	1858.0	-1.0	3078.0	958.0	-1.0	1469.0	1682.0	-1.0	2606.0	1307.0	-1.0	2039.0	1194.0	-1.0	1779.0	1582.0	-1.0	2842.0	1559.0	-1.0	2467.0	541.0	-1.0	940.0	1026.0	-1.0	1493.0	
669.883	993.0	-1.0	1591.0	1330.0	-1.0	2177.0	1008.0	-1.0	1594.0	1600.0	-1.0	2465.0	1224.0	-1.0	2087.0	1208.0	-1.0	1762.0	1211.0	-1.0	2050.0	1865.0	-1.0	3097.0	961.0	-1.0	1472.0	1687.0	-1.0	2618.0	1309.0	-1.0	2043.0	1196.0	-1.0	1783.0	1582.0	-1.0	2841.0	1558.0	-1.0	2465.0	540.0	-1.0	939.0	1024.0	-1.0	1489.0	
670.382	995.0	-1.0	1592.0	1331.0	-1.0	2181.0	1008.0	-1.0	1597.0	1600.0	-1.0	2469.0	1226.0	-1.0	2091.0	1210.0	-1.0	1765.0	1212.0	-1.0	2053.0	1872.0	-1.0	3114.0	961.0	-1.0	1476.0	1693.0	-1.0	2632.0	1310.0	-1.0	2047.0	1198.0	-1.0	1787.0	1581.0	-1.0	2845.0	1558.0	-1.0	2467.0	541.0	-1.0	939.0	1022.0	-1.0	1489.0	
670.881	995.0	-1.0	1595.0	1332.0	-1.0	2184.0	1009.0	-1.0	1599.0	1601.0	-1.0	2470.0	1227.0	-1.0	2093.0	1209.0	-1.0	1763.0	1212.0	-1.0	2055.0	1878.0	-1.0	3127.0	962.0	-1.0	1478.0	1695.0	-1.0	2639.0	1310.0	-1.0	2048.0	1196.0	-1.0	1788.0	1580.0	-1.0	2844.0	1554.0	-1.0	2464.0	540.0	-1.0	939.0	1019.0	-1.0	1485.0	
671.380	995.0	-1.0	1597.0	1331.0	-1.0	2187.0	1010.0	-1.0	1602.0	1602.0	-1.0	2472.0	1227.0	-1.0	2095.0	1210.0	-1.0	1765.0	1213.0	-1.0	2057.0	1882.0	-1.0	3138.0	962.0	-1.0	1481.0	1699.0	-1.0	2649.0	1311.0	-1.0	2051.0	1197.0	-1.0	1792.0	1581.0	-1.0	2848.0	1555.0	-1.0	2467.0	540.0	-1.0	939.0	1018.0	-1.0	1484.0	
671.879	995.0	-1.0	1598.0	1332.0	-1.0	2187.0	1009.0	-1.0	1601.0	1600.0	-1.0	2468.0	1226.0	-1.0	2094.0	1208.0	-1.0	1762.0	1212.0	-1.0	2056.0	1883.0	-1.0	3141.0	962.0	-1.0	1481.0	1699.0	-1.0	2650.0	1311.0	-1.0	2050.0	1196.0	-1.0	1790.0	1579.0	-1.0	2847.0	1552.0	-1.0	2465.0	541.0	-1.0	940.0	1015.0	-1.0	1482.0	
672.378	995.0	-1.0	1598.0	1331.0	-1.0	2187.0	1010.0	-1.0	1604.0	1602.0	-1.0	2474.0	1221.0	-1.0	2084.0	1205.0	-1.0	1756.0	1207.0	-1.0	2045.0	1870.0	-1.0	3113.0	961.0	-1.0	1480.0	1694.0	-1.0	2642.0	1309.0	-1.0	2050.0	1196.0	-1.0	1791.0	1581.0	-1.0	2851.0	1552.0	-1.0	2469.0	540.0	-1.0	941.0	1015.0	-1.0	1482.0	
672.877	995.0	-1.0	1598.0	1331.0	-1.0	2187.0	1009.0	-1.0	1604.0	1601.0	-1.0	2474.0	1216.0	-1.0	2073.0	1200.0	-1.0	1748.0	1201.0	-1.0	2033.0	1851.0	-1.0	3067.0	960.0	-1.0	1476.0	1684.0	-1.0	2618.0	1308.0	-1.0	2048.0	1195.0	-1.0	1787.0	1580.0	-1.0	2851.0	1551.0	-1.0	2468.0	538.0	-1.0	938.0	1015.0	-1.0	1481.0	
673.376	994.0	-1.0	1597.0	1332.0	-1.0	2192.0	1009.0	-1.0	1607.0	1604.0	-1.0	2483.0	1215.0	-1.0	2073.0	1200.0	-1.0	1749.0	1199.0	-1.0	2030.0	1836.0	-1.0	3029.0	959.0	-1.0	1474.0	1676.0	-1.0	2600.0	1308.0	-1.0	2050.0	1195.0	-1.0	1790.0	1581.0	-1.0	2856.0	1552.0	-1.0	2473.0	539.0	-1.0	939.0	1015.0	-1.0	1482.0	
673.875	992.0	-1.0	1596.0	1333.0	-1.0	2198.0	1010.0	-1.0	1609.0	1605.0	-1.0	2488.0	1215.0	-1.0	2075.0	1200.0	-1.0	1750.0	1198.0	-1.0	2028.0	1828.0	-1.0	3003.0	958.0	-1.0	1472.0	1669.0	-1.0	2584.0	1308.0	-1.0	2048.0	1195.0	-1.0	1790.0	1580.0	-1.0	2857.0	1552.0	-1.0	2476.0	538.0	-1.0	938.0	1016.0	-1.0	1484.0	
674.374	992.0	-1.0	1597.0	1336.0	-1.0	2204.0	1011.0	-1.0	1613.0	1608.0	-1.0	2501.0	1217.0	-1.0	2081.0	1203.0	-1.0	1758.0	1199.0	-1.0	2032.0	1826.0	-1.0	2998.0	958.0	-1.0	1472.0	1667.0	-1.0	2577.0	1308.0	-1.0	2049.0	1197.0	-1.0	1792.0	1579.0	-1.0	2857.0	1552.0	-1.0	2475.0	539.0	-1.0	938.0	1015.0	-1.0	1484.0	
674.873	991.0	-1.0	1596.0	1337.0	-1.0	2206.0	1011.0	-1.0	1615.0	1610.0	-1.0	2503.0	1217.0	-1.0	2082.0	1204.0	-1.0	1758.0	1198.0	-1.0	2032.0	1825.0	-1.0	2992.0	958.0	-1.0	1472.0	1665.0	-1.0	2572.0	1307.0	-1.0	2048.0	1197.0	-1.0	1792.0	1578.0	-1.0	2857.0	1552.0	-1.0	2476.0	538.0	-1.0	936.0	1015.0	-1.0	1485.0	
675.372	992.0	-1.0	1599.0	1338.0	-1.0	2211.0	1011.0	-1.0	1617.0	1612.0	-1.0	2513.0	1218.0	-1.0	2085.0	1207.0	-1.0	1762.0	1200.0	-1.0	2033.0	1827.0	-1.0	2994.0	959.0	-1.0	1472.0	1665.0	-1.0	2572.0	1307.0	-1.0	2048.0	1198.0	-1.0	1795.0	1578.0	-1.0	2857.0	1551.0	-1.0	2476.0	537.0	-1.0	938.0	1015.0	-1.0	1483.0	
675.871	991.0	-1.0	1600.0	1339.0	-1.0	2212.0	1012.0	-1.0	1619.0	1613.0	-1.0	2515.0	1218.0	-1.0	2087.0	1207.0	-1.0	1763.0	1200.0	-1.0	2034.0	1828.0	-1.0	2995.0	959.0	-1.0	1474.0	1665.0	-1.0	2572.0	1307.0	-1.0	2049.0	1199.0	-1.0	1797.0	1578.0	-1.0	2859.0	1552.0	-1.0	2479.0	536.0	-1.0	937.0	1015.0	-1.0	1484.0	
676.370	992.0	-1.0	1602.0	1340.0	-1.0	2215.0	1012.0	-1.0	1624.0	1616.0	-1.0	2525.0	1220.0	-1.0	2090.0	1210.0	-1.0	1767.0	1201.0	-1.0	2036.0	1830.0	-1.0	3000.0	959.0	-1.0	1475.0	1667.0	-1.0	2574.0	1307.0	-1.0	2051.0	1200.0	-1.0	1799.0	1577.0	-1.0	2861.0	1553.0	-1.0	2479.0	537.0	-1.0	937.0	1014.0	-1.0	1483.0	
676.869	991.0	-1.0	1602.0	1342.0	-1.0	2218.0	1012.0	-1.0	1625.0	1617.0	-1.0	2526.0	1221.0	-1.0	2093.0	1211.0	-1.0	1768.0	1201.0	-1.0	2037.0	1831.0	-1.0	3001.0	960.0	-1.0	1477.0	1667.0	-1.0	2575.0	1308.0	-1.0	2054.0	1201.0	-1.0	1802.0	1576.0	-1.0	2864.0	1554.0	-1.0	2483.0	537.0	-1.0	938.0	1015.0	-1.0	1485.0	
677.368	991.0	-1.0	1604.0	1344.0	-1.0	2221.0	1013.0	-1.0	1628.0	1619.0	-1.0	2530.0	1221.0	-1.0	2095.0	1211.0	-1.0	1768.0	1202.0	-1.0	2039.0	1832.0	-1.0	3000.0	960.0	-1.0	1477.0	1667.0	-1.0	2574.0	1308.0	-1.0	2055.0	1200.0	-1.0	1802.0	1577.0	-1.0	2865.0	1553.0	-1.0	2483.0	536.0	-1.0	936.0	1015.0	-1.0	1484.0	
677.867	991.0	-1.0	1605.0	1345.0	-1.0	2223.0	1014.0	-1.0	1630.0	1620.0	-1.0	2532.0	1222.0	-1.0	2098.0	1212.0	-1.0	1771.0	1203.0	-1.0	2040.0	1833.0	-1.0	2996.0	960.0	-1.0	1478.0	1666.0	-1.0	2573.0	1309.0	-1.0	2058.0	1202.0	-1.0	1806.0	1577.0	-1.0	2870.0	1555.0	-1.0	2487.0	537.0	-1.0	937.0	1015.0	-1.0	1487.0	
678.366	991.0	-1.0	1605.0	1345.0	-1.0	2223.0	1015.0	-1.0	1630.0	1621.0	-1.0	2530.0	1222.0	-1.0	2098.0	1212.0	-1.0	1770.0	1203.0	-1.0	2040.0	1832.0	-1.0	2992.0	959.0	-1.0	1477.0	1665.0	-1.0	2569.0	1307.0	-1.0	2058.0	1202.0	-1.0	1805.0	1577.0	-1.0	2870.0	1554.0	-1.0	2486.0	537.0	-1.0	936.0	1015.0	-1.0	1486.0	
678.866	990.0	-1.0	1605.0	1346.0	-1.0	2224.0	1015.0	-1.0	1631.0	1622.0	-1.0	2533.0	1222.0	-1.0	2099.0	1212.0	-1.0	1771.0	1203.0	-1.0	2041.0	1831.0	-1.0	2989.0	959.0	-1.0	1477.0	1664.0	-1.0	2568.0	1307.0	-1.0	2059.0	1202.0	-1.0	1807.0	1577.0	-1.0	2874.0	1555.0	-1.0	2490.0	536.0	-1.0	937.0	1016.0	-1.0	1487.0	
679.365	991.0	-1.0	1603.0	1345.0	-1.0	2223.0	1014.0	-1.0	1631.0	1620.0	-1.0	2529.0	1221.0	-1.0	2097.0	1210.0	-1.0	1767.0	1202.0	-1.0	2040.0	1828.0	-1.0	2980.0	957.0	-1.0	1475.0	1660.0	-1.0	2560.0	1306.0	-1.0	2057.0	1201.0	-1.0	1805.0	1577.0	-1.0	2872.0	1554.0	-1.0	2488.0	535.0	-1.0	936.0	1015.0	-1.0	1485.0	
679.864	990.0	-1.0	1604.0	1346.0	-1.0	2224.0	1015.0	-1.0	1632.0	1621.0	-1.0	2531.0	1221.0	-1.0	2097.0	1211.0	-1.0	1769.0	1202.0	-1.0	2040.0	1825.0	-1.0	2974.0	957.0	-1.0	1473.0	1658.0	-1.0	2557.0	1306.0	-1.0	2057.0	1201.0	-1.0	1807.0	1577.0	-1.0	2871.0	1555.0	-1.0	2488.0	535.0	-1.0	937.0	1015.0	-1.0	1483.0	
680.364	990.0	-1.0	1603.0	1346.0	-1.0	2223.0	1015.0	-1.0	1632.0	1620.0	-1.0	2530.0	1218.0	-1.0	2095.0	1208.0	-1.0	1766.0	1202.0	-1.0	2037.0	1821.0	-1.0	2966.0	956.0	-1.0	1471.0	1656.0	-1.0	2552.0	1305.0	-1.0	2054.0	1200.0	-1.0	1805.0	1576.0	-1.0	2870.0	1555.0	-1.0	2487.0	536.0	-1.0	936.0	1014.0	-1.0	1482.0	
680.863	991.0	-1.0	1603.0	1347.0	-1.0	2224.0	1015.0	-1.0	1632.0	1621.0	-1.0	2528.0	1218.0	-1.0	2090.0	1207.0	-1.0	1760.0	1200.0	-1.0	2036.0	1819.0	-1.0	2958.0	954.0	-1.0	1468.0	1652.0	-1.0	2543.0	1304.0	-1.0	2049.0	1198.0	-1.0	1800.0	1574.0	-1.0	2864.0	1553.0	-1.0	2479.0	536.0	-1.0	935.0	1012.0	-1.0	1476.0	
681.362	991.0	-1.0	1602.0	1348.0	-1.0	2225.0	1015.0	-1.0	1633.0	1622.0	-1.0	2529.0	1217.0	-1.0	2088.0	1205.0	-1.0	1758.0	1200.0	-1.0	2033.0	1815.0	-1.0	2947.0	954.0	-1.0	1465.0	1649.0	-1.0	2537.0	1302.0	-1.0	2049.0	1199.0	-1.0	1798.0	1575.0	-1.0	2864.0	1552.0	-1.0	2478.0	535.0	-1.0	934.0	1012.0	-1.0	1475.0	
681.862	991.0	-1.0	1602.0	1349.0	-1.0	2226.0	1016.0	-1.0	1633.0	1620.0	-1.0	2522.0	1215.0	-1.0	2085.0	1203.0	-1.0	1753.0	1198.0	-1.0	2030.0	1811.0	-1.0	2934.0	953.0	-1.0	1462.0	1645.0	-1.0	2528.0	1301.0	-1.0	2045.0	1197.0	-1.0	1794.0	1574.0	-1.0	2861.0	1551.0	-1.0	2471.0	536.0	-1.0	932.0	1009.0	-1.0	1470.0	
682.361	991.0	-1.0	1601.0	1350.0	-1.0	2229.0	1017.0	-1.0	1634.0	1621.0	-1.0	2525.0	1214.0	-1.0	2084.0	1202.0	-1.0	1754.0	1198.0	-1.0	2029.0	1808.0	-1.0	2927.0	951.0	-1.0	1460.0	1644.0	-1.0	2526.0	1301.0	-1.0	2044.0	1197.0	-1.0	1795.0	1575.0	-1.0	2859.0	1551.0	-1.0	2470.0	535.0	-1.0	932.0	1010.0	-1.0	1469.0	
682.861	991.0	-1.0	1599.0	1350.0	-1.0	2229.0	1016.0	-1.0	1634.0	1620.0	-1.0	2522.0	1213.0	-1.0	2081.0	1200.0	-1.0	1749.0	1196.0	-1.0	2024.0	1804.0	-1.0	2918.0	951.0	-1.0	1457.0	1641.0	-1.0	2518.0	1299.0	-1.0	2041.0	1196.0	-1.0	1792.0	1575.0	-1.0	2857.0	1550.0	-1.0	2464.0	535.0	-1.0	931.0	1010.0	-1.0	1466.0	
683.360	990.0	-1.0	1599.0	1351.0	-1.0	2230.0	1017.0	-1.0	1635.0	1622.0	-1.0	2525.0	1212.0	-1.0	2076.0	1200.0	-1.0	1744.0	1196.0	-1.0	2022.0	1801.0	-1.0	2910.0	950.0	-1.0	1454.0	1638.0	-1.0	2510.0	1298.0	-1.0	2036.0	1194.0	-1.0	1787.0	1574.0	-1.0	2851.0	1548.0	-1.0	2456.0	535.0	-1.0	930.0	1008.0	-1.0	1461.0	
683.859	990.0	-1.0	1599.0	1351.0	-1.0	2230.0	1016.0	-1.0	1635.0	1622.0	-1.0	2525.0	1211.0	-1.0	2073.0	1198.0	-1.0	1741.0	1195.0	-1.0	2020.0	1798.0	-1.0	2902.0	949.0	-1.0	1453.0	1636.0	-1.0	2504.0	1299.0	-1.0	2035.0	1194.0	-1.0	1786.0	1574.0	-1.0	2851.0	1548.0	-1.0	2456.0	536.0	-1.0	929.0	1008.0	-1.0	1462.0	
684.358	990.0	-1.0	1599.0	1352.0	-1.0	2228.0	1017.0	-1.0	1633.0	1620.0	-1.0	2519.0	1211.0	-1.0	2072.0	1196.0	-1.0	1737.0	1196.0	-1.0	2019.0	1801.0	-1.0	2909.0	949.0	-1.0	1451.0	1637.0	-1.0	2506.0	1297.0	-1.0	2033.0	1193.0	-1.0	1784.0	1572.0	-1.0	2848.0	1548.0	-1.0	2452.0	535.0	-1.0	929.0	1008.0	-1.0	1464.0	
684.858	988.0	-1.0	1594.0	1347.0	-1.0	2220.0	1013.0	-1.0	1626.0	1617.0	-1.0	2510.0	1210.0	-1.0	2068.0	1196.0	-1.0	1737.0	1194.0	-1.0	2016.0	1801.0	-1.0	2917.0	948.0	-1.0	1450.0	1637.0	-1.0	2507.0	1297.0	-1.0	2035.0	1194.0	-1.0	1786.0	1572.0	-1.0	2853.0	1549.0	-1.0	2460.0	537.0	-1.0	931.0	1015.0	-1.0	1478.0	
685.357	986.0	-1.0	1590.0	1342.0	-1.0	2209.0	1010.0	-1.0	1617.0	1611.0	-1.0	2497.0	1208.0	-1.0	2062.0	1196.0	-1.0	1739.0	1192.0	-1.0	2011.0	1798.0	-1.0	2910.0	946.0	-1.0	1448.0	1635.0	-1.0	2502.0	1297.0	-1.0	2038.0	1194.0	-1.0	1787.0	1574.0	-1.0	2857.0	1551.0	-1.0	2465.0	536.0	-1.0	933.0	1025.0	-1.0	1495.0	
685.856	981.0	-1.0	1581.0	1336.0	-1.0	2196.0	1004.0	-1.0	1607.0	1607.0	-1.0	2490.0	1204.0	-1.0	2060.0	1197.0	-1.0	1745.0	1189.0	-1.0	2006.0	1784.0	-1.0	2884.0	945.0	-1.0	1448.0	1630.0	-1.0	2491.0	1298.0	-1.0	2044.0	1192.0	-1.0	1787.0	1576.0	-1.0	2865.0	1556.0	-1.0	2478.0	538.0	-1.0	936.0	1035.0	-1.0	1512.0	
686.355	977.0	-1.0	1574.0	1330.0	-1.0	2186.0	1000.0	-1.0	1599.0	1606.0	-1.0	2489.0	1205.0	-1.0	2064.0	1199.0	-1.0	1755.0	1187.0	-1.0	2005.0	1765.0	-1.0	2841.0	943.0	-1.0	1447.0	1614.0	-1.0	2461.0	1299.0	-1.0	2049.0	1187.0	-1.0	1777.0	1577.0	-1.0	2871.0	1572.0	-1.0	2515.0	542.0	-1.0	949.0	1061.0	-1.0	1566.0	
686.855	976.0	-1.0	1575.0	1325.0	-1.0	2177.0	998.0	-1.0	1595.0	1604.0	-1.0	2485.0	1205.0	-1.0	2064.0	1200.0	-1.0	1757.0	1188.0	-1.0	2008.0	1763.0	-1.0	2839.0	945.0	-1.0	1452.0	1614.0	-1.0	2464.0	1301.0	-1.0	2055.0	1185.0	-1.0	1772.0	1577.0	-1.0	2877.0	1577.0	-1.0	2529.0	544.0	-1.0	954.0	1070.0	-1.0	1587.0	
687.355	976.0	-1.0	1576.0	1321.0	-1.0	2171.0	996.0	-1.0	1595.0	1603.0	-1.0	2487.0	1209.0	-1.0	2073.0	1206.0	-1.0	1769.0	1192.0	-1.0	2019.0	1771.0	-1.0	2867.0	949.0	-1.0	1463.0	1624.0	-1.0	2486.0	1306.0	-1.0	2064.0	1187.0	-1.0	1777.0	1580.0	-1.0	2883.0	1577.0	-1.0	2533.0	545.0	-1.0	955.0	1070.0	-1.0	1589.0	
687.854	975.0	-1.0	1576.0	1318.0	-1.0	2162.0	995.0	-1.0	1594.0	1600.0	-1.0	2484.0	1211.0	-1.0	2079.0	1207.0	-1.0	1774.0	1194.0	-1.0	2027.0	1778.0	-1.0	2885.0	953.0	-1.0	1470.0	1628.0	-1.0	2497.0	1309.0	-1.0	2071.0	1188.0	-1.0	1778.0	1580.0	-1.0	2886.0	1579.0	-1.0	2540.0	545.0	-1.0	956.0	1070.0	-1.0	1594.0	
688.354	974.0	-1.0	1573.0	1315.0	-1.0	2156.0	994.0	-1.0	1591.0	1598.0	-1.0	2476.0	1211.0	-1.0	2080.0	1207.0	-1.0	1774.0	1195.0	-1.0	2027.0	1773.0	-1.0	2867.0	953.0	-1.0	1471.0	1620.0	-1.0	2477.0	1309.0	-1.0	2073.0	1183.0	-1.0	1770.0	1581.0	-1.0	2887.0	1586.0	-1.0	2556.0	546.0	-1.0	960.0	1083.0	-1.0	1620.0	
688.853	973.0	-1.0	1572.0	1314.0	-1.0	2156.0	994.0	-1.0	1591.0	1600.0	-1.0	2482.0	1214.0	-1.0	2090.0	1212.0	-1.0	1786.0	1197.0	-1.0	2035.0	1779.0	-1.0	2880.0	956.0	-1.0	1477.0	1624.0	-1.0	2486.0	1312.0	-1.0	2080.0	1184.0	-1.0	1771.0	1582.0	-1.0	2888.0	1588.0	-1.0	2560.0	547.0	-1.0	963.0	1085.0	-1.0	1625.0	
689.352	973.0	-1.0	1571.0	1313.0	-1.0	2154.0	993.0	-1.0	1591.0	1599.0	-1.0	2480.0	1217.0	-1.0	2096.0	1215.0	-1.0	1792.0	1200.0	-1.0	2041.0	1789.0	-1.0	2908.0	959.0	-1.0	1484.0	1634.0	-1.0	2510.0	1314.0	-1.0	2086.0	1185.0	-1.0	1775.0	1583.0	-1.0	2894.0	1587.0	-1.0	2560.0	547.0	-1.0	963.0	1084.0	-1.0	1623.0	
689.851	974.0	-1.0	1573.0	1311.0	-1.0	2149.0	992.0	-1.0	1589.0	1596.0	-1.0	2472.0	1218.0	-1.0	2098.0	1215.0	-1.0	1793.0	1202.0	-1.0	2045.0	1799.0	-1.0	2935.0	961.0	-1.0	1489.0	1642.0	-1.0	2532.0	1315.0	-1.0	2092.0	1187.0	-1.0	1779.0	1586.0	-1.0	2898.0	1584.0	-1.0	2555.0	546.0	-1.0	964.0	1080.0	-1.0	1616.0	
690.350	974.0	-1.0	1574.0	1310.0	-1.0	2147.0	993.0	-1.0	1589.0	1597.0	-1.0	2474.0	1219.0	-1.0	2101.0	1218.0	-1.0	1795.0	1205.0	-1.0	2052.0	1810.0	-1.0	2965.0	964.0	-1.0	1494.0	1650.0	-1.0	2549.0	1317.0	-1.0	2095.0	1188.0	-1.0	1780.0	1586.0	-1.0	2898.0	1582.0	-1.0	2547.0	546.0	-1.0	962.0	1075.0	-1.0	1606.0	
690.849	974.0	-1.0	1574.0	1309.0	-1.0	2145.0	993.0	-1.0	1589.0	1597.0	-1.0	2474.0	1220.0	-1.0	2103.0	1219.0	-1.0	1799.0	1205.0	-1.0	2054.0	1816.0	-1.0	2982.0	966.0	-1.0	1501.0	1657.0	-1.0	2565.0	1319.0	-1.0	2100.0	1189.0	-1.0	1784.0	1588.0	-1.0	2904.0	1581.0	-1.0	2548.0	546.0	-1.0	962.0	1074.0	-1.0	1603.0	
691.348	974.0	-1.0	1573.0	1309.0	-1.0	2141.0	992.0	-1.0	1586.0	1593.0	-1.0	2465.0	1219.0	-1.0	2103.0	1218.0	-1.0	1797.0	1205.0	-1.0	2054.0	1820.0	-1.0	2992.0	965.0	-1.0	1501.0	1661.0	-1.0	2573.0	1319.0	-1.0	2100.0	1188.0	-1.0	1782.0	1585.0	-1.0	2898.0	1580.0	-1.0	2543.0	546.0	-1.0	963.0	1070.0	-1.0	1594.0	
691.847	974.0	-1.0	1573.0	1310.0	-1.0	2142.0	991.0	-1.0	1586.0	1594.0	-1.0	2467.0	1221.0	-1.0	2107.0	1220.0	-1.0	1803.0	1206.0	-1.0	2056.0	1823.0	-1.0	3002.0	966.0	-1.0	1503.0	1665.0	-1.0	2583.0	1320.0	-1.0	2105.0	1189.0	-1.0	1784.0	1583.0	-1.0	2894.0	1580.0	-1.0	2540.0	545.0	-1.0	963.0	1067.0	-1.0	1587.0	
692.346	974.0	-1.0	1574.0	1309.0	-1.0	2142.0	990.0	-1.0	1584.0	1594.0	-1.0	2466.0	1221.0	-1.0	2108.0	1220.0	-1.0	1806.0	1206.0	-1.0	2057.0	1826.0	-1.0	3008.0	967.0	-1.0	1507.0	1669.0	-1.0	2592.0	1320.0	-1.0	2107.0	1191.0	-1.0	1787.0	1583.0	-1.0	2895.0	1579.0	-1.0	2540.0	545.0	-1.0	963.0	1066.0	-1.0	1584.0	
692.845	974.0	-1.0	1574.0	1310.0	-1.0	2145.0	992.0	-1.0	1586.0	1596.0	-1.0	2469.0	1222.0	-1.0	2111.0	1223.0	-1.0	1807.0	1208.0	-1.0	2060.0	1832.0	-1.0	3021.0	970.0	-1.0	1514.0	1673.0	-1.0	2600.0	1322.0	-1.0	2110.0	1192.0	-1.0	1792.0	1584.0	-1.0	2898.0	1578.0	-1.0	2539.0	545.0	-1.0	962.0	1065.0	-1.0	1585.0	
693.345	974.0	-1.0	1576.0	1311.0	-1.0	2147.0	993.0	-1.0	1588.0	1596.0	-1.0	2474.0	1225.0	-1.0	2119.0	1227.0	-1.0	1817.0	1209.0	-1.0	2067.0	1840.0	-1.0	3041.0	973.0	-1.0	1522.0	1679.0	-1.0	2616.0	1324.0	-1.0	2119.0	1197.0	-1.0	1802.0	1586.0	-1.0	2906.0	1580.0	-1.0	2550.0	545.0	-1.0	964.0	1068.0	-1.0	1589.0	
693.844	975.0	-1.0	1577.0	1310.0	-1.0	2149.0	992.0	-1.0	1589.0	1596.0	-1.0	2472.0	1227.0	-1.0	2124.0	1229.0	-1.0	1821.0	1212.0	-1.0	2072.0	1848.0	-1.0	3058.0	977.0	-1.0	1530.0	1685.0	-1.0	2629.0	1327.0	-1.0	2125.0	1200.0	-1.0	1809.0	1587.0	-1.0	2911.0	1580.0	-1.0	2554.0	545.0	-1.0	964.0	1068.0	-1.0	1591.0	
694.343	975.0	-1.0	1579.0	1310.0	-1.0	2152.0	992.0	-1.0	1591.0	1598.0	-1.0	2480.0	1229.0	-1.0	2133.0	1234.0	-1.0	1833.0	1215.0	-1.0	2080.0	1858.0	-1.0	3080.0	979.0	-1.0	1539.0	1694.0	-1.0	2646.0	1330.0	-1.0	2134.0	1204.0	-1.0	1821.0	1589.0	-1.0	2916.0	1584.0	-1.0	2563.0	545.0	-1.0	965.0	1069.0	-1.0	1594.0	
694.842	974.0	-1.0	1580.0	1309.0	-1.0	2155.0	992.0	-1.0	1591.0	1597.0	-1.0	2482.0	1230.0	-1.0	2136.0	1235.0	-1.0	1837.0	1216.0	-1.0	2084.0	1864.0	-1.0	3098.0	981.0	-1.0	1543.0	1697.0	-1.0	2656.0	1332.0	-1.0	2138.0	1206.0	-1.0	1826.0	1589.0	-1.0	2919.0	1583.0	-1.0	2567.0	545.0	-1.0	965.0	1069.0	-1.0	1595.0	
695.341	974.0	-1.0	1582.0	1310.0	-1.0	2158.0	992.0	-1.0	1594.0	1599.0	-1.0	2491.0	1233.0	-1.0	2144.0	1239.0	-1.0	1848.0	1218.0	-1.0	2090.0	1872.0	-1.0	3119.0	982.0	-1.0	1546.0	1701.0	-1.0	2665.0	1333.0	-1.0	2140.0	1207.0	-1.0	1830.0	1588.0	-1.0	2917.0	1582.0	-1.0	2567.0	544.0	-1.0	965.0	1070.0	-1.0	1595.0	
695.840	974.0	-1.0	1583.0	1310.0	-1.0	2158.0	991.0	-1.0	1594.0	1597.0	-1.0	2492.0	1233.0	-1.0	2145.0	1239.0	-1.0	1850.0	1219.0	-1.0	2090.0	1878.0	-1.0	3132.0	981.0	-1.0	1544.0	1703.0	-1.0	2670.0	1332.0	-1.0	2140.0	1209.0	-1.0	1832.0	1587.0	-1.0	2917.0	1581.0	-1.0	2568.0	545.0	-1.0	965.0	1069.0	-1.0	1595.0	
696.339	973.0	-1.0	1584.0	1309.0	-1.0	2158.0	991.0	-1.0	1591.0	1596.0	-1.0	2488.0	1232.0	-1.0	2142.0	1239.0	-1.0	1846.0	1218.0	-1.0	2089.0	1881.0	-1.0	3143.0	980.0	-1.0	1540.0	1702.0	-1.0	2669.0	1331.0	-1.0	2136.0	1207.0	-1.0	1830.0	1585.0	-1.0	2916.0	1578.0	-1.0	2565.0	544.0	-1.0	964.0	1068.0	-1.0	1593.0	
696.838	973.0	-1.0	1585.0	1308.0	-1.0	2157.0	989.0	-1.0	1592.0	1595.0	-1.0	2490.0	1233.0	-1.0	2143.0	1240.0	-1.0	1849.0	1217.0	-1.0	2088.0	1884.0	-1.0	3153.0	978.0	-1.0	1538.0	1703.0	-1.0	2671.0	1331.0	-1.0	2138.0	1208.0	-1.0	1833.0	1586.0	-1.0	2920.0	1578.0	-1.0	2571.0	544.0	-1.0	965.0	1069.0	-1.0	1596.0	
697.337	972.0	-1.0	1586.0	1307.0	-1.0	2157.0	989.0	-1.0	1590.0	1592.0	-1.0	2484.0	1231.0	-1.0	2140.0	1238.0	-1.0	1846.0	1216.0	-1.0	2085.0	1886.0	-1.0	3160.0	977.0	-1.0	1535.0	1702.0	-1.0	2670.0	1330.0	-1.0	2134.0	1206.0	-1.0	1832.0	1585.0	-1.0	2919.0	1576.0	-1.0	2568.0	543.0	-1.0	965.0	1068.0	-1.0	1594.0	
697.836	972.0	-1.0	1588.0	1307.0	-1.0	2158.0	989.0	-1.0	1589.0	1591.0	-1.0	2486.0	1231.0	-1.0	2138.0	1238.0	-1.0	1844.0	1216.0	-1.0	2083.0	1889.0	-1.0	3172.0	975.0	-1.0	1530.0	1701.0	-1.0	2667.0	1328.0	-1.0	2130.0	1205.0	-1.0	1829.0	1583.0	-1.0	2913.0	1574.0	-1.0	2559.0	545.0	-1.0	965.0	1066.0	-1.0	1589.0	
698.335	973.0	-1.0	1589.0	1307.0	-1.0	2156.0	987.0	-1.0	1588.0	1589.0	-1.0	2482.0	1230.0	-1.0	2135.0	1236.0	-1.0	1842.0	1213.0	-1.0	2078.0	1891.0	-1.0	3180.0	973.0	-1.0	1526.0	1699.0	-1.0	2667.0	1327.0	-1.0	2127.0	1205.0	-1.0	1829.0	1583.0	-1.0	2911.0	1573.0	-1.0	2557.0	544.0	-1.0	965.0	1066.0	-1.0	1588.0	
698.834	971.0	-1.0	1588.0	1306.0	-1.0	2153.0	987.0	-1.0	1585.0	1584.0	-1.0	2470.0	1228.0	-1.0	2128.0	1233.0	-1.0	1834.0	1212.0	-1.0	2073.0	1891.0	-1.0	3184.0	971.0	-1.0	1523.0	1697.0	-1.0	2662.0	1325.0	-1.0	2123.0	1203.0	-1.0	1827.0	1583.0	-1.0	2909.0	1571.0	-1.0	2552.0	544.0	-1.0	964.0	1065.0	-1.0	1586.0	
699.333	971.0	-1.0	1587.0	1306.0	-1.0	2154.0	986.0	-1.0	1584.0	1583.0	-1.0	2468.0	1227.0	-1.0	2127.0	1232.0	-1.0	1834.0	1210.0	-1.0	2071.0	1894.0	-1.0	3193.0	970.0	-1.0	1520.0	1697.0	-1.0	2663.0	1324.0	-1.0	2120.0	1202.0	-1.0	1823.0	1582.0	-1.0	2905.0	1569.0	-1.0	2544.0	544.0	-1.0	965.0	1065.0	-1.0	1582.0	
699.832	971.0	-1.0	1586.0	1306.0	-1.0	2153.0	985.0	-1.0	1582.0	1582.0	-1.0	2463.0	1226.0	-1.0	2124.0	1232.0	-1.0	1831.0	1209.0	-1.0	2068.0	1896.0	-1.0	3201.0	970.0	-1.0	1519.0	1698.0	-1.0	2666.0	1324.0	-1.0	2119.0	1202.0	-1.0	1824.0	1583.0	-1.0	2903.0	1569.0	-1.0	2541.0	544.0	-1.0	964.0	1066.0	-1.0	1582.0	
700.331	970.0	-1.0	1583.0	1305.0	-1.0	2150.0	984.0	-1.0	1578.0	1578.0	-1.0	2449.0	1224.0	-1.0	2119.0	1228.0	-1.0	1822.0	1208.0	-1.0	2064.0	1898.0	-1.0	3208.0	969.0	-1.0	1517.0	1699.0	-1.0	2668.0	1322.0	-1.0	2115.0	1200.0	-1.0	1820.0	1582.0	-1.0	2898.0	1566.0	-1.0	2531.0	544.0	-1.0	963.0	1064.0	-1.0	1580.0	
700.830	970.0	-1.0	1583.0	1304.0	-1.0	2149.0	984.0	-1.0	1577.0	1577.0	-1.0	2446.0	1224.0	-1.0	2117.0	1227.0	-1.0	1822.0	1207.0	-1.0	2063.0	1902.0	-1.0	3220.0	968.0	-1.0	1515.0	1699.0	-1.0	2670.0	1322.0	-1.0	2112.0	1201.0	-1.0	1818.0	1581.0	-1.0	2890.0	1564.0	-1.0	2520.0	544.0	-1.0	962.0	1064.0	-1.0	1576.0	
701.329	969.0	-1.0	1581.0	1303.0	-1.0	2146.0	983.0	-1.0	1573.0	1574.0	-1.0	2438.0	1223.0	-1.0	2114.0	1226.0	-1.0	1818.0	1206.0	-1.0	2059.0	1904.0	-1.0	3226.0	968.0	-1.0	1514.0	1701.0	-1.0	2673.0	1321.0	-1.0	2110.0	1200.0	-1.0	1817.0	1582.0	-1.0	2888.0	1564.0	-1.0	2516.0	545.0	-1.0	961.0	1063.0	-1.0	1576.0	
701.829	969.0	-1.0	1579.0	1302.0	-1.0	2143.0	982.0	-1.0	1571.0	1571.0	-1.0	2427.0	1221.0	-1.0	2109.0	1223.0	-1.0	1811.0	1206.0	-1.0	2057.0	1907.0	-1.0	3233.0	967.0	-1.0	1513.0	1701.0	-1.0	2676.0	1321.0	-1.0	2107.0	1198.0	-1.0	1814.0	1581.0	-1.0	2885.0	1562.0	-1.0	2510.0	544.0	-1.0	959.0	1063.0	-1.0	1575.0	
702.328	969.0	-1.0	1577.0	1302.0	-1.0	2140.0	981.0	-1.0	1569.0	1570.0	-1.0	2424.0	1222.0	-1.0	2110.0	1224.0	-1.0	1813.0	1206.0	-1.0	2057.0	1912.0	-1.0	3246.0	969.0	-1.0	1515.0	1706.0	-1.0	2685.0	1322.0	-1.0	2111.0	1199.0	-1.0	1818.0	1583.0	-1.0	2888.0	1564.0	-1.0	2513.0	544.0	-1.0	959.0	1065.0	-1.0	1578.0	
702.827	969.0	-1.0	1576.0	1301.0	-1.0	2139.0	982.0	-1.0	1568.0	1568.0	-1.0	2418.0	1223.0	-1.0	2110.0	1223.0	-1.0	1812.0	1206.0	-1.0	2058.0	1918.0	-1.0	3258.0	969.0	-1.0	1518.0	1709.0	-1.0	2694.0	1323.0	-1.0	2113.0	1200.0	-1.0	1820.0	1584.0	-1.0	2889.0	1563.0	-1.0	2514.0	544.0	-1.0	959.0	1066.0	-1.0	1581.0	
703.326	969.0	-1.0	1577.0	1302.0	-1.0	2142.0	982.0	-1.0	1570.0	1570.0	-1.0	2425.0	1225.0	-1.0	2116.0	1228.0	-1.0	1821.0	1209.0	-1.0	2063.0	1926.0	-1.0	3277.0	972.0	-1.0	1522.0	1715.0	-1.0	2704.0	1324.0	-1.0	2116.0	1203.0	-1.0	1823.0	1584.0	-1.0	2887.0	1565.0	-1.0	2513.0	544.0	-1.0	960.0	1065.0	-1.0	1579.0	
703.825	969.0	-1.0	1579.0	1302.0	-1.0	2144.0	983.0	-1.0	1571.0	1571.0	-1.0	2427.0	1226.0	-1.0	2118.0	1229.0	-1.0	1823.0	1210.0	-1.0	2065.0	1927.0	-1.0	3272.0	974.0	-1.0	1526.0	1717.0	-1.0	2705.0	1327.0	-1.0	2120.0	1204.0	-1.0	1826.0	1584.0	-1.0	2887.0	1565.0	-1.0	2514.0	544.0	-1.0	959.0	1063.0	-1.0	1576.0	
704.325	971.0	-1.0	1582.0	1306.0	-1.0	2152.0	985.0	-1.0	1575.0	1572.0	-1.0	2431.0	1227.0	-1.0	2121.0	1228.0	-1.0	1820.0	1211.0	-1.0	2066.0	1924.0	-1.0	3253.0	974.0	-1.0	1527.0	1714.0	-1.0	2697.0	1329.0	-1.0	2121.0	1203.0	-1.0	1824.0	1583.0	-1.0	2884.0	1562.0	-1.0	2510.0	542.0	-1.0	956.0	1058.0	-1.0	1568.0	
704.824	973.0	-1.0	1587.0	1311.0	-1.0	2163.0	989.0	-1.0	1583.0	1578.0	-1.0	2444.0	1229.0	-1.0	2128.0	1230.0	-1.0	1825.0	1213.0	-1.0	2071.0	1925.0	-1.0	3245.0	976.0	-1.0	1530.0	1714.0	-1.0	2698.0	1330.0	-1.0	2125.0	1205.0	-1.0	1831.0	1584.0	-1.0	2887.0	1562.0	-1.0	2514.0	541.0	-1.0	954.0	1053.0	-1.0	1562.0	
705.323	975.0	-1.0	1588.0	1315.0	-1.0	2173.0	992.0	-1.0	1589.0	1582.0	-1.0	2453.0	1230.0	-1.0	2132.0	1230.0	-1.0	1826.0	1214.0	-1.0	2072.0	1927.0	-1.0	3242.0	978.0	-1.0	1531.0	1715.0	-1.0	2697.0	1331.0	-1.0	2126.0	1207.0	-1.0	1834.0	1584.0	-1.0	2886.0	1561.0	-1.0	2512.0	542.0	-1.0	953.0	1049.0	-1.0	1555.0	
705.823	976.0	-1.0	1590.0	1319.0	-1.0	2180.0	994.0	-1.0	1593.0	1586.0	-1.0	2459.0	1232.0	-1.0	2131.0	1230.0	-1.0	1821.0	1214.0	-1.0	2071.0	1930.0	-1.0	3243.0	977.0	-1.0	1528.0	1715.0	-1.0	2693.0	1331.0	-1.0	2121.0	1207.0	-1.0	1832.0	1583.0	-1.0	2880.0	1557.0	-1.0	2503.0	541.0	-1.0	951.0	1045.0	-1.0	1547.0	
706.323	977.0	-1.0	1591.0	1321.0	-1.0	2184.0	995.0	-1.0	1595.0	1587.0	-1.0	2463.0	1232.0	-1.0	2131.0	1229.0	-1.0	1820.0	1214.0	-1.0	2067.0	1931.0	-1.0	3240.0	977.0	-1.0	1525.0	1715.0	-1.0	2691.0	1331.0	-1.0	2119.0	1208.0	-1.0	1834.0	1583.0	-1.0	2880.0	1558.0	-1.0	2503.0	541.0	-1.0	951.0	1043.0	-1.0	1544.0	
706.823	978.0	-1.0	1589.0	1323.0	-1.0	2186.0	997.0	-1.0	1597.0	1587.0	-1.0	2461.0	1230.0	-1.0	2126.0	1226.0	-1.0	1814.0	1213.0	-1.0	2063.0	1931.0	-1.0	3235.0	976.0	-1.0	1522.0	1713.0	-1.0	2684.0	1329.0	-1.0	2116.0	1208.0	-1.0	1833.0	1583.0	-1.0	2879.0	1556.0	-1.0	2500.0	540.0	-1.0	949.0	1041.0	-1.0	1540.0	
707.322	978.0	-1.0	1590.0	1324.0	-1.0	2190.0	999.0	-1.0	1598.0	1589.0	-1.0	2467.0	1231.0	-1.0	2129.0	1228.0	-1.0	1819.0	1212.0	-1.0	2063.0	1932.0	-1.0	3237.0	976.0	-1.0	1522.0	1713.0	-1.0	2685.0	1330.0	-1.0	2116.0	1209.0	-1.0	1838.0	1584.0	-1.0	2879.0	1558.0	-1.0	2504.0	541.0	-1.0	949.0	1040.0	-1.0	1539.0	
707.821	979.0	-1.0	1590.0	1324.0	-1.0	2194.0	999.0	-1.0	1599.0	1590.0	-1.0	2471.0	1230.0	-1.0	2128.0	1228.0	-1.0	1820.0	1212.0	-1.0	2062.0	1933.0	-1.0	3240.0	975.0	-1.0	1521.0	1715.0	-1.0	2687.0	1330.0	-1.0	2117.0	1210.0	-1.0	1841.0	1585.0	-1.0	2881.0	1559.0	-1.0	2506.0	540.0	-1.0	948.0	1040.0	-1.0	1539.0	
708.320	980.0	-1.0	1593.0	1327.0	-1.0	2199.0	1000.0	-1.0	1602.0	1594.0	-1.0	2481.0	1231.0	-1.0	2129.0	1231.0	-1.0	1823.0	1212.0	-1.0	2064.0	1939.0	-1.0	3251.0	975.0	-1.0	1520.0	1716.0	-1.0	2690.0	1330.0	-1.0	2116.0	1211.0	-1.0	1842.0	1584.0	-1.0	2877.0	1557.0	-1.0	2503.0	540.0	-1.0	947.0	1039.0	-1.0	1539.0	
708.820	980.0	-1.0	1593.0	1327.0	-1.0	2201.0	1001.0	-1.0	1604.0	1595.0	-1.0	2486.0	1231.0	-1.0	2129.0	1231.0	-1.0	1825.0	1213.0	-1.0	2064.0	1941.0	-1.0	3258.0	975.0	-1.0	1521.0	1717.0	-1.0	2694.0	1331.0	-1.0	2116.0	1213.0	-1.0	1844.0	1584.0	-1.0	2880.0	1557.0	-1.0	2506.0	539.0	-1.0	947.0	1040.0	-1.0	1540.0	
709.320	980.0	-1.0	1593.0	1327.0	-1.0	2202.0	1002.0	-1.0	1605.0	1595.0	-1.0	2487.0	1231.0	-1.0	2131.0	1231.0	-1.0	1825.0	1213.0	-1.0	2064.0	1944.0	-1.0	3265.0	975.0	-1.0	1520.0	1718.0	-1.0	2696.0	1331.0	-1.0	2116.0	1213.0	-1.0	1844.0	1584.0	-1.0	2879.0	1556.0	-1.0	2505.0	539.0	-1.0	947.0	1038.0	-1.0	1539.0	
709.819	981.0	-1.0	1595.0	1328.0	-1.0	2205.0	1001.0	-1.0	1606.0	1596.0	-1.0	2491.0	1232.0	-1.0	2132.0	1233.0	-1.0	1828.0	1213.0	-1.0	2066.0	1946.0	-1.0	3271.0	975.0	-1.0	1522.0	1720.0	-1.0	2701.0	1332.0	-1.0	2118.0	1214.0	-1.0	1849.0	1584.0	-1.0	2882.0	1557.0	-1.0	2510.0	539.0	-1.0	947.0	1039.0	-1.0	1542.0	
710.318	981.0	-1.0	1597.0	1328.0	-1.0	2205.0	1002.0	-1.0	1607.0	1596.0	-1.0	2492.0	1232.0	-1.0	2131.0	1232.0	-1.0	1829.0	1213.0	-1.0	2067.0	1948.0	-1.0	3273.0	976.0	-1.0	1523.0	1721.0	-1.0	2702.0	1332.0	-1.0	2120.0	1213.0	-1.0	1849.0	1584.0	-1.0	2883.0	1556.0	-1.0	2511.0	540.0	-1.0	948.0	1038.0	-1.0	1541.0	
710.817	982.0	-1.0	1598.0	1328.0	-1.0	2206.0	1002.0	-1.0	1608.0	1597.0	-1.0	2496.0	1232.0	-1.0	2134.0	1234.0	-1.0	1833.0	1214.0	-1.0	2069.0	1949.0	-1.0	3276.0	976.0	-1.0	1524.0	1722.0	-1.0	2705.0	1334.0	-1.0	2122.0	1215.0	-1.0	1853.0	1585.0	-1.0	2888.0	1558.0	-1.0	2519.0	540.0	-1.0	948.0	1038.0	-1.0	1544.0	
711.316	982.0	-1.0	1599.0	1328.0	-1.0	2206.0	1003.0	-1.0	1608.0	1596.0	-1.0	2495.0	1232.0	-1.0	2133.0	1234.0	-1.0	1832.0	1213.0	-1.0	2067.0	1946.0	-1.0	3271.0	976.0	-1.0	1524.0	1721.0	-1.0	2702.0	1334.0	-1.0	2121.0	1215.0	-1.0	1854.0	1585.0	-1.0	2888.0	1558.0	-1.0	2520.0	540.0	-1.0	948.0	1038.0	-1.0	1543.0	
711.815	982.0	-1.0	1600.0	1328.0	-1.0	2209.0	1004.0	-1.0	1611.0	1599.0	-1.0	2505.0	1233.0	-1.0	2137.0	1236.0	-1.0	1838.0	1214.0	-1.0	2070.0	1946.0	-1.0	3267.0	977.0	-1.0	1527.0	1723.0	-1.0	2705.0	1335.0	-1.0	2127.0	1217.0	-1.0	1859.0	1588.0	-1.0	2896.0	1560.0	-1.0	2529.0	539.0	-1.0	949.0	1038.0	-1.0	1542.0	
712.314	983.0	-1.0	1600.0	1330.0	-1.0	2211.0	1005.0	-1.0	1614.0	1599.0	-1.0	2507.0	1233.0	-1.0	2137.0	1235.0	-1.0	1837.0	1214.0	-1.0	2068.0	1944.0	-1.0	3257.0	977.0	-1.0	1527.0	1721.0	-1.0	2700.0	1335.0	-1.0	2127.0	1218.0	-1.0	1858.0	1589.0	-1.0	2897.0	1560.0	-1.0	2529.0	540.0	-1.0	948.0	1036.0	-1.0	1539.0	
712.814	983.0	-1.0	1602.0	1332.0	-1.0	2217.0	1006.0	-1.0	1618.0	1603.0	-1.0	2517.0	1235.0	-1.0	2142.0	1237.0	-1.0	1841.0	1215.0	-1.0	2069.0	1941.0	-1.0	3249.0	978.0	-1.0	1527.0	1719.0	-1.0	2692.0	1336.0	-1.0	2125.0	1218.0	-1.0	1856.0	1588.0	-1.0	2895.0	1559.0	-1.0	2525.0	540.0	-1.0	948.0	1034.0	-1.0	1533.0	
713.313	984.0	-1.0	1602.0	1334.0	-1.0	2218.0	1008.0	-1.0	1620.0	1605.0	-1.0	2520.0	1235.0	-1.0	2141.0	1237.0	-1.0	1839.0	1214.0	-1.0	2067.0	1937.0	-1.0	3235.0	977.0	-1.0	1525.0	1716.0	-1.0	2682.0	1336.0	-1.0	2121.0	1217.0	-1.0	1854.0	1588.0	-1.0	2893.0	1559.0	-1.0	2524.0	540.0	-1.0	947.0	1033.0	-1.0	1530.0	
713.812	984.0	-1.0	1602.0	1334.0	-1.0	2217.0	1008.0	-1.0	1620.0	1605.0	-1.0	2516.0	1235.0	-1.0	2136.0	1235.0	-1.0	1831.0	1213.0	-1.0	2062.0	1933.0	-1.0	3221.0	976.0	-1.0	1521.0	1710.0	-1.0	2671.0	1333.0	-1.0	2115.0	1215.0	-1.0	1848.0	1587.0	-1.0	2888.0	1557.0	-1.0	2518.0	540.0	-1.0	945.0	1030.0	-1.0	1524.0	
714.312	985.0	-1.0	1602.0	1336.0	-1.0	2218.0	1009.0	-1.0	1620.0	1607.0	-1.0	2518.0	1234.0	-1.0	2134.0	1234.0	-1.0	1831.0	1213.0	-1.0	2059.0	1929.0	-1.0	3211.0	975.0	-1.0	1518.0	1709.0	-1.0	2665.0	1333.0	-1.0	2114.0	1215.0	-1.0	1849.0	1587.0	-1.0	2889.0	1559.0	-1.0	2520.0	540.0	-1.0	945.0	1031.0	-1.0	1524.0	
714.811	985.0	-1.0	1601.0	1337.0	-1.0	2217.0	1009.0	-1.0	1619.0	1607.0	-1.0	2514.0	1232.0	-1.0	2129.0	1232.0	-1.0	1825.0	1212.0	-1.0	2055.0	1923.0	-1.0	3196.0	973.0	-1.0	1512.0	1704.0	-1.0	2655.0	1331.0	-1.0	2107.0	1214.0	-1.0	1843.0	1587.0	-1.0	2884.0	1558.0	-1.0	2515.0	540.0	-1.0	944.0	1029.0	-1.0	1519.0	
715.310	986.0	-1.0	1601.0	1337.0	-1.0	2217.0	1010.0	-1.0	1620.0	1608.0	-1.0	2518.0	1233.0	-1.0	2128.0	1232.0	-1.0	1823.0	1211.0	-1.0	2052.0	1920.0	-1.0	3188.0	972.0	-1.0	1508.0	1701.0	-1.0	2648.0	1330.0	-1.0	2100.0	1212.0	-1.0	1837.0	1586.0	-1.0	2878.0	1556.0	-1.0	2505.0	539.0	-1.0	940.0	1028.0	-1.0	1512.0	
715.809	986.0	-1.0	1600.0	1339.0	-1.0	2216.0	1011.0	-1.0	1619.0	1609.0	-1.0	2516.0	1232.0	-1.0	2123.0	1230.0	-1.0	1818.0	1210.0	-1.0	2049.0	1913.0	-1.0	3175.0	970.0	-1.0	1503.0	1698.0	-1.0	2640.0	1329.0	-1.0	2094.0	1210.0	-1.0	1832.0	1585.0	-1.0	2874.0	1556.0	-1.0	2501.0	541.0	-1.0	941.0	1027.0	-1.0	1510.0	
716.308	987.0	-1.0	1598.0	1338.0	-1.0	2213.0	1011.0	-1.0	1618.0	1608.0	-1.0	2506.0	1229.0	-1.0	2115.0	1226.0	-1.0	1806.0	1209.0	-1.0	2045.0	1906.0	-1.0	3160.0	968.0	-1.0	1496.0	1693.0	-1.0	2629.0	1326.0	-1.0	2085.0	1206.0	-1.0	1822.0	1583.0	-1.0	2866.0	1553.0	-1.0	2491.0	540.0	-1.0	938.0	1025.0	-1.0	1504.0	
716.807	987.0	-1.0	1597.0	1339.0	-1.0	2211.0	1012.0	-1.0	1616.0	1608.0	-1.0	2504.0	1228.0	-1.0	2112.0	1224.0	-1.0	1803.0	1208.0	-1.0	2042.0	1899.0	-1.0	3145.0	967.0	-1.0	1492.0	1689.0	-1.0	2622.0	1324.0	-1.0	2083.0	1205.0	-1.0	1819.0	1584.0	-1.0	2867.0	1553.0	-1.0	2489.0	538.0	-1.0	937.0	1027.0	-1.0	1505.0	
717.306	988.0	-1.0	1595.0	1339.0	-1.0	2207.0	1012.0	-1.0	1614.0	1606.0	-1.0	2495.0	1227.0	-1.0	2108.0	1220.0	-1.0	1795.0	1207.0	-1.0	2039.0	1893.0	-1.0	3131.0	966.0	-1.0	1489.0	1684.0	-1.0	2612.0	1322.0	-1.0	2077.0	1203.0	-1.0	1813.0	1584.0	-1.0	2862.0	1552.0	-1.0	2481.0	539.0	-1.0	935.0	1026.0	-1.0	1502.0	
717.805	987.0	-1.0	1595.0	1340.0	-1.0	2207.0	1013.0	-1.0	1614.0	1607.0	-1.0	2496.0	1226.0	-1.0	2108.0	1219.0	-1.0	1794.0	1207.0	-1.0	2040.0	1888.0	-1.0	3122.0	965.0	-1.0	1488.0	1683.0	-1.0	2610.0	1323.0	-1.0	2077.0	1202.0	-1.0	1813.0	1586.0	-1.0	2865.0	1553.0	-1.0	2484.0	538.0	-1.0	936.0	1028.0	-1.0	1504.0	
718.304	988.0	-1.0	1593.0	1340.0	-1.0	2206.0	1013.0	-1.0	1614.0	1607.0	-1.0	2494.0	1226.0	-1.0	2106.0	1218.0	-1.0	1790.0	1207.0	-1.0	2040.0	1883.0	-1.0	3108.0	965.0	-1.0	1487.0	1679.0	-1.0	2603.0	1323.0	-1.0	2075.0	1201.0	-1.0	1810.0	1586.0	-1.0	2863.0	1552.0	-1.0	2480.0	540.0	-1.0	936.0	1026.0	-1.0	1502.0	
718.803	989.0	-1.0	1595.0	1340.0	-1.0	2210.0	1015.0	-1.0	1616.0	1610.0	-1.0	2500.0	1228.0	-1.0	2107.0	1218.0	-1.0	1788.0	1208.0	-1.0	2042.0	1879.0	-1.0	3099.0	964.0	-1.0	1485.0	1677.0	-1.0	2597.0	1322.0	-1.0	2071.0	1201.0	-1.0	1806.0	1586.0	-1.0	2858.0	1550.0	-1.0	2471.0	538.0	-1.0	935.0	1024.0	-1.0	1497.0	
719.302	989.0	-1.0	1596.0	1342.0	-1.0	2210.0	1016.0	-1.0	1617.0	1611.0	-1.0	2502.0	1227.0	-1.0	2107.0	1217.0	-1.0	1787.0	1208.0	-1.0	2042.0	1876.0	-1.0	3091.0	964.0	-1.0	1484.0	1676.0	-1.0	2592.0	1322.0	-1.0	2068.0	1200.0	-1.0	1805.0	1586.0	-1.0	2857.0	1550.0	-1.0	2470.0	538.0	-1.0	935.0	1024.0	-1.0	1496.0	
719.801	990.0	-1.0	1595.0	1341.0	-1.0	2210.0	1016.0	-1.0	1617.0	1611.0	-1.0	2498.0	1226.0	-1.0	2103.0	1215.0	-1.0	1780.0	1208.0	-1.0	2040.0	1872.0	-1.0	3080.0	963.0	-1.0	1481.0	1672.0	-1.0	2582.0	1321.0	-1.0	2064.0	1198.0	-1.0	1799.0	1585.0	-1.0	2852.0	1549.0	-1.0	2462.0	539.0	-1.0	932.0	1022.0	-1.0	1492.0	
720.300	991.0	-1.0	1596.0	1342.0	-1.0	2211.0	1016.0	-1.0	1617.0	1611.0	-1.0	2500.0	1227.0	-1.0	2103.0	1214.0	-1.0	1779.0	1208.0	-1.0	2038.0	1869.0	-1.0	3072.0	964.0	-1.0	1481.0	1670.0	-1.0	2579.0	1321.0	-1.0	2063.0	1199.0	-1.0	1800.0	1587.0	-1.0	2854.0	1549.0	-1.0	2464.0	539.0	-1.0	933.0	1023.0	-1.0	1492.0	
720.799	990.0	-1.0	1595.0	1342.0	-1.0	2209.0	1017.0	-1.0	1617.0	1611.0	-1.0	2497.0	1225.0	-1.0	2099.0	1212.0	-1.0	1775.0	1207.0	-1.0	2036.0	1865.0	-1.0	3060.0	963.0	-1.0	1478.0	1667.0	-1.0	2570.0	1320.0	-1.0	2059.0	1198.0	-1.0	1797.0	1587.0	-1.0	2851.0	1548.0	-1.0	2460.0	539.0	-1.0	931.0	1022.0	-1.0	1490.0	
721.298	991.0	-1.0	1596.0	1342.0	-1.0	2212.0	1018.0	-1.0	1618.0	1612.0	-1.0	2503.0	1226.0	-1.0	2097.0	1212.0	-1.0	1775.0	1207.0	-1.0	2032.0	1859.0	-1.0	3048.0	963.0	-1.0	1476.0	1665.0	-1.0	2562.0	1320.0	-1.0	2056.0	1198.0	-1.0	1795.0	1587.0	-1.0	2847.0	1547.0	-1.0	2454.0	538.0	-1.0	929.0	1021.0	-1.0	1487.0	
721.797	992.0	-1.0	1596.0	1343.0	-1.0	2212.0	1018.0	-1.0	1618.0	1613.0	-1.0	2504.0	1224.0	-1.0	2092.0	1210.0	-1.0	1770.0	1207.0	-1.0	2030.0	1853.0	-1.0	3035.0	963.0	-1.0	1475.0	1663.0	-1.0	2555.0	1319.0	-1.0	2053.0	1200.0	-1.0	1797.0	1588.0	-1.0	2846.0	1548.0	-1.0	2454.0	539.0	-1.0	929.0	1021.0	-1.0	1486.0	
722.296	992.0	-1.0	1596.0	1343.0	-1.0	2212.0	1019.0	-1.0	1619.0	1613.0	-1.0	2503.0	1223.0	-1.0	2089.0	1208.0	-1.0	1764.0	1206.0	-1.0	2028.0	1851.0	-1.0	3025.0	963.0	-1.0	1473.0	1660.0	-1.0	2548.0	1319.0	-1.0	2049.0	1198.0	-1.0	1793.0	1588.0	-1.0	2842.0	1547.0	-1.0	2448.0	538.0	-1.0	928.0	1022.0	-1.0	1483.0	
722.796	992.0	-1.0	1596.0	1344.0	-1.0	2213.0	1020.0	-1.0	1619.0	1614.0	-1.0	2504.0	1223.0	-1.0	2088.0	1207.0	-1.0	1764.0	1207.0	-1.0	2028.0	1847.0	-1.0	3017.0	963.0	-1.0	1473.0	1660.0	-1.0	2547.0	1319.0	-1.0	2049.0	1199.0	-1.0	1795.0	1589.0	-1.0	2844.0	1549.0	-1.0	2450.0	539.0	-1.0	926.0	1022.0	-1.0	1485.0	
723.296	992.0	-1.0	1596.0	1344.0	-1.0	2211.0	1020.0	-1.0	1618.0	1613.0	-1.0	2500.0	1223.0	-1.0	2086.0	1206.0	-1.0	1760.0	1206.0	-1.0	2027.0	1844.0	-1.0	3008.0	963.0	-1.0	1471.0	1658.0	-1.0	2541.0	1318.0	-1.0	2046.0	1198.0	-1.0	1793.0	1589.0	-1.0	2841.0	1547.0	-1.0	2447.0	539.0	-1.0	926.0	1022.0	-1.0	1484.0	
723.796	992.0	-1.0	1596.0	1344.0	-1.0	2213.0	1022.0	-1.0	1619.0	1614.0	-1.0	2504.0	1224.0	-1.0	2086.0	1206.0	-1.0	1761.0	1207.0	-1.0	2029.0	1842.0	-1.0	3003.0	962.0	-1.0	1471.0	1658.0	-1.0	2541.0	1319.0	-1.0	2048.0	1198.0	-1.0	1795.0	1590.0	-1.0	2840.0	1550.0	-1.0	2447.0	539.0	-1.0	927.0	1023.0	-1.0	1483.0	
724.295	992.0	-1.0	1596.0	1344.0	-1.0	2214.0	1022.0	-1.0	1620.0	1614.0	-1.0	2505.0	1223.0	-1.0	2085.0	1205.0	-1.0	1759.0	1206.0	-1.0	2029.0	1839.0	-1.0	2997.0	962.0	-1.0	1469.0	1656.0	-1.0	2539.0	1319.0	-1.0	2047.0	1199.0	-1.0	1794.0	1592.0	-1.0	2841.0	1549.0	-1.0	2449.0	540.0	-1.0	927.0	1024.0	-1.0	1484.0	
724.794	993.0	-1.0	1596.0	1345.0	-1.0	2214.0	1022.0	-1.0	1620.0	1617.0	-1.0	2508.0	1222.0	-1.0	2083.0	1204.0	-1.0	1756.0	1207.0	-1.0	2029.0	1837.0	-1.0	2991.0	962.0	-1.0	1467.0	1655.0	-1.0	2533.0	1317.0	-1.0	2043.0	1197.0	-1.0	1789.0	1591.0	-1.0	2836.0	1548.0	-1.0	2443.0	540.0	-1.0	927.0	1023.0	-1.0	1482.0	
725.293	993.0	-1.0	1596.0	1345.0	-1.0	2215.0	1022.0	-1.0	1620.0	1616.0	-1.0	2509.0	1222.0	-1.0	2082.0	1203.0	-1.0	1754.0	1206.0	-1.0	2028.0	1835.0	-1.0	2985.0	961.0	-1.0	1465.0	1653.0	-1.0	2531.0	1317.0	-1.0	2042.0	1196.0	-1.0	1789.0	1591.0	-1.0	2838.0	1548.0	-1.0	2444.0	540.0	-1.0	927.0	1024.0	-1.0	1483.0	
725.792	993.0	-1.0	1595.0	1345.0	-1.0	2213.0	1022.0	-1.0	1619.0	1614.0	-1.0	2503.0	1221.0	-1.0	2077.0	1200.0	-1.0	1748.0	1205.0	-1.0	2025.0	1831.0	-1.0	2976.0	960.0	-1.0	1462.0	1650.0	-1.0	2524.0	1317.0	-1.0	2037.0	1195.0	-1.0	1785.0	1590.0	-1.0	2836.0	1547.0	-1.0	2441.0	539.0	-1.0	926.0	1023.0	-1.0	1483.0	
726.291	992.0	-1.0	1595.0	1345.0	-1.0	2214.0	1023.0	-1.0	1619.0	1615.0	-1.0	2506.0	1221.0	-1.0	2077.0	1200.0	-1.0	1749.0	1204.0	-1.0	2024.0	1827.0	-1.0	2968.0	960.0	-1.0	1461.0	1649.0	-1.0	2523.0	1316.0	-1.0	2038.0	1195.0	-1.0	1785.0	1592.0	-1.0	2839.0	1548.0	-1.0	2446.0	539.0	-1.0	926.0	1025.0	-1.0	1487.0	
726.790	992.0	-1.0	1593.0	1344.0	-1.0	2213.0	1023.0	-1.0	1619.0	1614.0	-1.0	2504.0	1220.0	-1.0	2072.0	1198.0	-1.0	1745.0	1203.0	-1.0	2020.0	1822.0	-1.0	2956.0	958.0	-1.0	1458.0	1646.0	-1.0	2515.0	1315.0	-1.0	2034.0	1193.0	-1.0	1780.0	1592.0	-1.0	2836.0	1549.0	-1.0	2447.0	540.0	-1.0	927.0	1024.0	-1.0	1485.0	
727.289	993.0	-1.0	1593.0	1344.0	-1.0	2213.0	1023.0	-1.0	1618.0	1614.0	-1.0	2508.0	1219.0	-1.0	2072.0	1199.0	-1.0	1746.0	1202.0	-1.0	2018.0	1818.0	-1.0	2947.0	957.0	-1.0	1454.0	1644.0	-1.0	2509.0	1316.0	-1.0	2030.0	1193.0	-1.0	1776.0	1591.0	-1.0	2831.0	1548.0	-1.0	2445.0	539.0	-1.0	928.0	1023.0	-1.0	1482.0	
727.788	992.0	-1.0	1592.0	1343.0	-1.0	2213.0	1024.0	-1.0	1618.0	1614.0	-1.0	2507.0	1217.0	-1.0	2069.0	1197.0	-1.0	1745.0	1201.0	-1.0	2014.0	1812.0	-1.0	2935.0	956.0	-1.0	1450.0	1642.0	-1.0	2503.0	1314.0	-1.0	2026.0	1191.0	-1.0	1773.0	1590.0	-1.0	2830.0	1549.0	-1.0	2445.0	539.0	-1.0	927.0	1022.0	-1.0	1482.0	
728.288	993.0	-1.0	1591.0	1344.0	-1.0	2211.0	1024.0	-1.0	1618.0	1614.0	-1.0	2505.0	1217.0	-1.0	2063.0	1195.0	-1.0	1739.0	1199.0	-1.0	2010.0	1808.0	-1.0	2925.0	954.0	-1.0	1447.0	1638.0	-1.0	2494.0	1313.0	-1.0	2020.0	1190.0	-1.0	1767.0	1589.0	-1.0	2827.0	1547.0	-1.0	2440.0	539.0	-1.0	925.0	1020.0	-1.0	1479.0	
728.787	993.0	-1.0	1590.0	1344.0	-1.0	2212.0	1024.0	-1.0	1618.0	1616.0	-1.0	2505.0	1216.0	-1.0	2059.0	1195.0	-1.0	1737.0	1199.0	-1.0	2008.0	1804.0	-1.0	2913.0	954.0	-1.0	1446.0	1636.0	-1.0	2488.0	1312.0	-1.0	2020.0	1189.0	-1.0	1767.0	1591.0	-1.0	2830.0	1547.0	-1.0	2444.0	539.0	-1.0	925.0	1021.0	-1.0	1479.0	
729.286	993.0	-1.0	1589.0	1345.0	-1.0	2210.0	1025.0	-1.0	1617.0	1615.0	-1.0	2502.0	1215.0	-1.0	2056.0	1193.0	-1.0	1733.0	1197.0	-1.0	2005.0	1799.0	-1.0	2898.0	953.0	-1.0	1443.0	1632.0	-1.0	2478.0	1311.0	-1.0	2017.0	1188.0	-1.0	1763.0	1591.0	-1.0	2830.0	1546.0	-1.0	2441.0	538.0	-1.0	924.0	1020.0	-1.0	1476.0	
729.786	993.0	-1.0	1589.0	1346.0	-1.0	2212.0	1026.0	-1.0	1618.0	1617.0	-1.0	2507.0	1215.0	-1.0	2058.0	1195.0	-1.0	1736.0	1197.0	-1.0	2004.0	1795.0	-1.0	2887.0	952.0	-1.0	1442.0	1628.0	-1.0	2469.0	1311.0	-1.0	2015.0	1189.0	-1.0	1763.0	1590.0	-1.0	2827.0	1546.0	-1.0	2437.0	538.0	-1.0	923.0	1019.0	-1.0	1473.0	
730.285	994.0	-1.0	1588.0	1346.0	-1.0	2213.0	1026.0	-1.0	1619.0	1619.0	-1.0	2508.0	1215.0	-1.0	2057.0	1194.0	-1.0	1736.0	1198.0	-1.0	2004.0	1792.0	-1.0	2878.0	951.0	-1.0	1440.0	1627.0	-1.0	2464.0	1310.0	-1.0	2013.0	1189.0	-1.0	1763.0	1591.0	-1.0	2828.0	1547.0	-1.0	2438.0	538.0	-1.0	923.0	1019.0	-1.0	1473.0	
730.784	993.0	-1.0	1585.0	1345.0	-1.0	2207.0	1025.0	-1.0	1615.0	1617.0	-1.0	2501.0	1213.0	-1.0	2049.0	1192.0	-1.0	1728.0	1196.0	-1.0	1999.0	1786.0	-1.0	2870.0	949.0	-1.0	1435.0	1620.0	-1.0	2451.0	1307.0	-1.0	2006.0	1186.0	-1.0	1757.0	1589.0	-1.0	2823.0	1546.0	-1.0	2432.0	538.0	-1.0	921.0	1020.0	-1.0	1475.0	
731.284	990.0	-1.0	1579.0	1342.0	-1.0	2195.0	1021.0	-1.0	1605.0	1614.0	-1.0	2489.0	1210.0	-1.0	2040.0	1190.0	-1.0	1726.0	1193.0	-1.0	1993.0	1781.0	-1.0	2863.0	947.0	-1.0	1431.0	1618.0	-1.0	2449.0	1305.0	-1.0	2004.0	1185.0	-1.0	1756.0	1589.0	-1.0	2825.0	1548.0	-1.0	2437.0	540.0	-1.0	923.0	1027.0	-1.0	1485.0	
731.783	988.0	-1.0	1572.0	1336.0	-1.0	2181.0	1016.0	-1.0	1596.0	1608.0	-1.0	2475.0	1207.0	-1.0	2032.0	1188.0	-1.0	1722.0	1191.0	-1.0	1988.0	1775.0	-1.0	2859.0	945.0	-1.0	1428.0	1616.0	-1.0	2446.0	1304.0	-1.0	2003.0	1185.0	-1.0	1755.0	1590.0	-1.0	2828.0	1551.0	-1.0	2441.0	541.0	-1.0	925.0	1034.0	-1.0	1495.0	
732.282	985.0	-1.0	1567.0	1332.0	-1.0	2170.0	1013.0	-1.0	1588.0	1606.0	-1.0	2469.0	1206.0	-1.0	2030.0	1189.0	-1.0	1728.0	1190.0	-1.0	1988.0	1775.0	-1.0	2872.0	944.0	-1.0	1428.0	1620.0	-1.0	2455.0	1306.0	-1.0	2007.0	1187.0	-1.0	1761.0	1593.0	-1.0	2830.0	1555.0	-1.0	2449.0	542.0	-1.0	929.0	1041.0	-1.0	1506.0	
732.782	982.0	-1.0	1561.0	1325.0	-1.0	2154.0	1008.0	-1.0	1577.0	1598.0	-1.0	2452.0	1204.0	-1.0	2026.0	1189.0	-1.0	1729.0	1190.0	-1.0	1988.0	1783.0	-1.0	2905.0	945.0	-1.0	1429.0	1627.0	-1.0	2471.0	1306.0	-1.0	2010.0	1188.0	-1.0	1764.0	1593.0	-1.0	2836.0	1558.0	-1.0	2453.0	543.0	-1.0	931.0	1047.0	-1.0	1517.0	
733.281	980.0	-1.0	1556.0	1320.0	-1.0	2140.0	1005.0	-1.0	1569.0	1593.0	-1.0	2433.0	1203.0	-1.0	2021.0	1187.0	-1.0	1723.0	1191.0	-1.0	1992.0	1793.0	-1.0	2943.0	946.0	-1.0	1432.0	1631.0	-1.0	2485.0	1306.0	-1.0	2011.0	1188.0	-1.0	1762.0	1595.0	-1.0	2840.0	1559.0	-1.0	2456.0	543.0	-1.0	934.0	1051.0	-1.0	1524.0	
733.780	980.0	-1.0	1555.0	1316.0	-1.0	2130.0	1002.0	-1.0	1565.0	1590.0	-1.0	2426.0	1201.0	-1.0	2017.0	1186.0	-1.0	1723.0	1190.0	-1.0	1991.0	1794.0	-1.0	2960.0	947.0	-1.0	1438.0	1638.0	-1.0	2503.0	1309.0	-1.0	2017.0	1189.0	-1.0	1767.0	1598.0	-1.0	2847.0	1562.0	-1.0	2463.0	545.0	-1.0	938.0	1055.0	-1.0	1531.0	
734.280	979.0	-1.0	1554.0	1312.0	-1.0	2122.0	1001.0	-1.0	1560.0	1586.0	-1.0	2417.0	1201.0	-1.0	2016.0	1185.0	-1.0	1720.0	1190.0	-1.0	1994.0	1800.0	-1.0	2980.0	949.0	-1.0	1442.0	1644.0	-1.0	2517.0	1310.0	-1.0	2021.0	1191.0	-1.0	1769.0	1600.0	-1.0	2851.0	1563.0	-1.0	2467.0	544.0	-1.0	939.0	1058.0	-1.0	1536.0	
734.779	978.0	-1.0	1552.0	1309.0	-1.0	2113.0	998.0	-1.0	1555.0	1583.0	-1.0	2406.0	1202.0	-1.0	2016.0	1184.0	-1.0	1715.0	1192.0	-1.0	1997.0	1808.0	-1.0	3001.0	950.0	-1.0	1444.0	1649.0	-1.0	2527.0	1311.0	-1.0	2022.0	1189.0	-1.0	1765.0	1600.0	-1.0	2852.0	1561.0	-1.0	2463.0	545.0	-1.0	940.0	1057.0	-1.0	1536.0	
735.278	978.0	-1.0	1551.0	1307.0	-1.0	2106.0	997.0	-1.0	1553.0	1581.0	-1.0	2399.0	1203.0	-1.0	2021.0	1183.0	-1.0	1716.0	1194.0	-1.0	2003.0	1816.0	-1.0	3023.0	952.0	-1.0	1449.0	1655.0	-1.0	2541.0	1313.0	-1.0	2028.0	1191.0	-1.0	1769.0	1601.0	-1.0	2858.0	1563.0	-1.0	2469.0	544.0	-1.0	942.0	1059.0	-1.0	1542.0	
735.777	977.0	-1.0	1550.0	1305.0	-1.0	2102.0	996.0	-1.0	1549.0	1576.0	-1.0	2389.0	1204.0	-1.0	2024.0	1183.0	-1.0	1715.0	1196.0	-1.0	2007.0	1821.0	-1.0	3038.0	954.0	-1.0	1453.0	1660.0	-1.0	2552.0	1314.0	-1.0	2031.0	1190.0	-1.0	1769.0	1600.0	-1.0	2860.0	1563.0	-1.0	2470.0	546.0	-1.0	943.0	1059.0	-1.0	1542.0	
736.276	977.0	-1.0	1551.0	1305.0	-1.0	2101.0	995.0	-1.0	1550.0	1577.0	-1.0	2393.0	1207.0	-1.0	2030.0	1185.0	-1.0	1720.0	1199.0	-1.0	2015.0	1827.0	-1.0	3052.0	956.0	-1.0	1458.0	1664.0	-1.0	2561.0	1316.0	-1.0	2034.0	1192.0	-1.0	1768.0	1601.0	-1.0	2861.0	1562.0	-1.0	2468.0	546.0	-1.0	944.0	1059.0	-1.0	1542.0	
736.776	977.0	-1.0	1550.0	1305.0	-1.0	2101.0	995.0	-1.0	1551.0	1577.0	-1.0	2393.0	1210.0	-1.0	2037.0	1188.0	-1.0	1724.0	1201.0	-1.0	2022.0	1833.0	-1.0	3067.0	960.0	-1.0	1468.0	1670.0	-1.0	2575.0	1319.0	-1.0	2043.0	1195.0	-1.0	1775.0	1605.0	-1.0	2871.0	1566.0	-1.0	2477.0	546.0	-1.0	944.0	1061.0	-1.0	1548.0	
737.275	975.0	-1.0	1548.0	1304.0	-1.0	2099.0	996.0	-1.0	1550.0	1576.0	-1.0	2385.0	1212.0	-1.0	2042.0	1187.0	-1.0	1722.0	1203.0	-1.0	2027.0	1835.0	-1.0	3069.0	963.0	-1.0	1474.0	1674.0	-1.0	2582.0	1321.0	-1.0	2049.0	1195.0	-1.0	1777.0	1607.0	-1.0	2874.0	1567.0	-1.0	2480.0	546.0	-1.0	945.0	1062.0	-1.0	1550.0	
737.775	976.0	-1.0	1548.0	1304.0	-1.0	2101.0	996.0	-1.0	1552.0	1577.0	-1.0	2389.0	1215.0	-1.0	2051.0	1190.0	-1.0	1730.0	1206.0	-1.0	2037.0	1841.0	-1.0	3083.0	966.0	-1.0	1483.0	1680.0	-1.0	2594.0	1323.0	-1.0	2056.0	1199.0	-1.0	1782.0	1607.0	-1.0	2875.0	1569.0	-1.0	2480.0	547.0	-1.0	946.0	1062.0	-1.0	1551.0	
738.274	976.0	-1.0	1547.0	1304.0	-1.0	2099.0	996.0	-1.0	1552.0	1576.0	-1.0	2387.0	1216.0	-1.0	2056.0	1191.0	-1.0	1732.0	1209.0	-1.0	2042.0	1845.0	-1.0	3093.0	969.0	-1.0	1487.0	1684.0	-1.0	2602.0	1324.0	-1.0	2060.0	1198.0	-1.0	1783.0	1607.0	-1.0	2878.0	1570.0	-1.0	2482.0	546.0	-1.0	947.0	1063.0	-1.0	1551.0	
738.773	976.0	-1.0	1546.0	1303.0	-1.0	2098.0	996.0	-1.0	1551.0	1577.0	-1.0	2382.0	1218.0	-1.0	2057.0	1190.0	-1.0	1729.0	1211.0	-1.0	2045.0	1849.0	-1.0	3097.0	970.0	-1.0	1490.0	1685.0	-1.0	2605.0	1324.0	-1.0	2060.0	1198.0	-1.0	1780.0	1606.0	-1.0	2876.0	1568.0	-1.0	2477.0	546.0	-1.0	947.0	1062.0	-1.0	1549.0	
739.272	976.0	-1.0	1545.0	1302.0	-1.0	2096.0	996.0	-1.0	1551.0	1577.0	-1.0	2382.0	1219.0	-1.0	2060.0	1192.0	-1.0	1730.0	1211.0	-1.0	2048.0	1850.0	-1.0	3098.0	972.0	-1.0	1493.0	1688.0	-1.0	2610.0	1325.0	-1.0	2063.0	1198.0	-1.0	1781.0	1607.0	-1.0	2879.0	1570.0	-1.0	2482.0	546.0	-1.0	947.0	1064.0	-1.0	1552.0	
739.772	975.0	-1.0	1544.0	1303.0	-1.0	2094.0	996.0	-1.0	1548.0	1576.0	-1.0	2377.0	1219.0	-1.0	2061.0	1191.0	-1.0	1728.0	1212.0	-1.0	2051.0	1850.0	-1.0	3094.0	972.0	-1.0	1495.0	1688.0	-1.0	2610.0	1326.0	-1.0	2065.0	1197.0	-1.0	1781.0	1607.0	-1.0	2878.0	1570.0	-1.0	2481.0	546.0	-1.0	948.0	1062.0	-1.0	1551.0	
740.271	976.0	-1.0	1544.0	1302.0	-1.0	2094.0	995.0	-1.0	1549.0	1576.0	-1.0	2379.0	1220.0	-1.0	2065.0	1193.0	-1.0	1734.0	1213.0	-1.0	2054.0	1852.0	-1.0	3100.0	973.0	-1.0	1497.0	1691.0	-1.0	2619.0	1327.0	-1.0	2069.0	1199.0	-1.0	1783.0	1607.0	-1.0	2880.0	1572.0	-1.0	2484.0	547.0	-1.0	948.0	1063.0	-1.0	1553.0	
740.770	976.0	-1.0	1544.0	1301.0	-1.0	2092.0	995.0	-1.0	1548.0	1575.0	-1.0	2377.0	1221.0	-1.0	2066.0	1193.0	-1.0	1733.0	1213.0	-1.0	2055.0	1853.0	-1.0	3103.0	973.0	-1.0	1497.0	1693.0	-1.0	2622.0	1326.0	-1.0	2070.0	1198.0	-1.0	1782.0	1606.0	-1.0	2882.0	1572.0	-1.0	2483.0	546.0	-1.0	949.0	1064.0	-1.0	1553.0	
741.269	975.0	-1.0	1546.0	1301.0	-1.0	2092.0	995.0	-1.0	1549.0	1578.0	-1.0	2382.0	1222.0	-1.0	2070.0	1196.0	-1.0	1737.0	1214.0	-1.0	2057.0	1857.0	-1.0	3109.0	972.0	-1.0	1494.0	1693.0	-1.0	2620.0	1327.0	-1.0	2069.0	1197.0	-1.0	1777.0	1604.0	-1.0	2877.0	1570.0	-1.0	2477.0	546.0	-1.0	949.0	1063.0	-1.0	1549.0	
741.768	977.0	-1.0	1549.0	1303.0	-1.0	2097.0	996.0	-1.0	1552.0	1579.0	-1.0	2386.0	1222.0	-1.0	2070.0	1195.0	-1.0	1736.0	1214.0	-1.0	2058.0	1854.0	-1.0	3097.0	970.0	-1.0	1490.0	1691.0	-1.0	2614.0	1326.0	-1.0	2067.0	1196.0	-1.0	1773.0	1602.0	-1.0	2876.0	1569.0	-1.0	2474.0	546.0	-1.0	947.0	1059.0	-1.0	1544.0	
742.267	980.0	-1.0	1555.0	1306.0	-1.0	2107.0	999.0	-1.0	1559.0	1583.0	-1.0	2394.0	1222.0	-1.0	2070.0	1194.0	-1.0	1733.0	1214.0	-1.0	2058.0	1848.0	-1.0	3073.0	969.0	-1.0	1487.0	1685.0	-1.0	2599.0	1322.0	-1.0	2062.0	1194.0	-1.0	1770.0	1599.0	-1.0	2871.0	1565.0	-1.0	2466.0	543.0	-1.0	945.0	1054.0	-1.0	1535.0	
742.766	983.0	-1.0	1561.0	1311.0	-1.0	2118.0	1002.0	-1.0	1568.0	1587.0	-1.0	2407.0	1223.0	-1.0	2074.0	1194.0	-1.0	1734.0	1214.0	-1.0	2059.0	1843.0	-1.0	3056.0	967.0	-1.0	1485.0	1679.0	-1.0	2590.0	1320.0	-1.0	2061.0	1194.0	-1.0	1772.0	1597.0	-1.0	2872.0	1564.0	-1.0	2466.0	542.0	-1.0	942.0	1050.0	-1.0	1529.0	
743.266	984.0	-1.0	1566.0	1315.0	-1.0	2128.0	1004.0	-1.0	1573.0	1590.0	-1.0	2412.0	1223.0	-1.0	2075.0	1194.0	-1.0	1732.0	1214.0	-1.0	2058.0	1837.0	-1.0	3042.0	965.0	-1.0	1481.0	1674.0	-1.0	2580.0	1317.0	-1.0	2058.0	1194.0	-1.0	1774.0	1594.0	-1.0	2871.0	1562.0	-1.0	2462.0	541.0	-1.0	940.0	1046.0	-1.0	1523.0	
743.765	985.0	-1.0	1570.0	1318.0	-1.0	2137.0	1007.0	-1.0	1580.0	1594.0	-1.0	2425.0	1224.0	-1.0	2080.0	1195.0	-1.0	1737.0	1214.0	-1.0	2059.0	1834.0	-1.0	3036.0	963.0	-1.0	1478.0	1670.0	-1.0	2573.0	1316.0	-1.0	2055.0	1195.0	-1.0	1776.0	1592.0	-1.0	2867.0	1560.0	-1.0	2456.0	541.0	-1.0	938.0	1041.0	-1.0	1516.0	
744.264	986.0	-1.0	1575.0	1320.0	-1.0	2143.0	1008.0	-1.0	1584.0	1595.0	-1.0	2431.0	1224.0	-1.0	2082.0	1195.0	-1.0	1737.0	1213.0	-1.0	2057.0	1831.0	-1.0	3028.0	962.0	-1.0	1475.0	1666.0	-1.0	2567.0	1314.0	-1.0	2053.0	1195.0	-1.0	1778.0	1589.0	-1.0	2866.0	1559.0	-1.0	2455.0	541.0	-1.0	937.0	1038.0	-1.0	1512.0	
744.763	987.0	-1.0	1577.0	1321.0	-1.0	2146.0	1009.0	-1.0	1587.0	1595.0	-1.0	2430.0	1223.0	-1.0	2077.0	1191.0	-1.0	1729.0	1211.0	-1.0	2054.0	1828.0	-1.0	3019.0	959.0	-1.0	1471.0	1662.0	-1.0	2558.0	1311.0	-1.0	2047.0	1193.0	-1.0	1775.0	1587.0	-1.0	2861.0	1556.0	-1.0	2448.0	539.0	-1.0	937.0	1034.0	-1.0	1506.0	
745.262	986.0	-1.0	1579.0	1322.0	-1.0	2152.0	1009.0	-1.0	1590.0	1595.0	-1.0	2436.0	1223.0	-1.0	2079.0	1191.0	-1.0	1730.0	1211.0	-1.0	2052.0	1827.0	-1.0	3017.0	959.0	-1.0	1469.0	1661.0	-1.0	2557.0	1310.0	-1.0	2046.0	1192.0	-1.0	1777.0	1585.0	-1.0	2857.0	1554.0	-1.0	2444.0	538.0	-1.0	936.0	1031.0	-1.0	1499.0	
745.761	987.0	-1.0	1581.0	1323.0	-1.0	2155.0	1010.0	-1.0	1592.0	1595.0	-1.0	2435.0	1222.0	-1.0	2077.0	1190.0	-1.0	1726.0	1209.0	-1.0	2049.0	1825.0	-1.0	3011.0	957.0	-1.0	1466.0	1658.0	-1.0	2552.0	1308.0	-1.0	2043.0	1192.0	-1.0	1774.0	1584.0	-1.0	2854.0	1553.0	-1.0	2439.0	539.0	-1.0	935.0	1027.0	-1.0	1495.0	
746.260	988.0	-1.0	1583.0	1324.0	-1.0	2157.0	1010.0	-1.0	1594.0	1596.0	-1.0	2437.0	1220.0	-1.0	2074.0	1187.0	-1.0	1721.0	1208.0	-1.0	2046.0	1824.0	-1.0	3011.0	956.0	-1.0	1463.0	1655.0	-1.0	2547.0	1307.0	-1.0	2037.0	1191.0	-1.0	1771.0	1581.0	-1.0	2849.0	1549.0	-1.0	2430.0	538.0	-1.0	934.0	1024.0	-1.0	1490.0	
746.759	988.0	-1.0	1584.0	1324.0	-1.0	2159.0	1010.0	-1.0	1595.0	1596.0	-1.0	2439.0	1220.0	-1.0	2074.0	1186.0	-1.0	1720.0	1207.0	-1.0	2044.0	1825.0	-1.0	3009.0	955.0	-1.0	1461.0	1655.0	-1.0	2547.0	1307.0	-1.0	2038.0	1190.0	-1.0	1771.0	1581.0	-1.0	2850.0	1548.0	-1.0	2432.0	538.0	-1.0	933.0	1023.0	-1.0	1490.0	
747.258	989.0	-1.0	1585.0	1324.0	-1.0	2161.0	1010.0	-1.0	1596.0	1595.0	-1.0	2437.0	1221.0	-1.0	2073.0	1186.0	-1.0	1718.0	1206.0	-1.0	2042.0	1824.0	-1.0	3005.0	954.0	-1.0	1460.0	1655.0	-1.0	2546.0	1305.0	-1.0	2037.0	1190.0	-1.0	1769.0	1580.0	-1.0	2848.0	1547.0	-1.0	2430.0	538.0	-1.0	933.0	1020.0	-1.0	1487.0	
747.757	990.0	-1.0	1589.0	1327.0	-1.0	2168.0	1011.0	-1.0	1599.0	1596.0	-1.0	2444.0	1221.0	-1.0	2079.0	1188.0	-1.0	1725.0	1206.0	-1.0	2045.0	1827.0	-1.0	3009.0	955.0	-1.0	1463.0	1659.0	-1.0	2554.0	1307.0	-1.0	2042.0	1191.0	-1.0	1774.0	1580.0	-1.0	2854.0	1547.0	-1.0	2437.0	538.0	-1.0	933.0	1019.0	-1.0	1488.0	
748.256	989.0	-1.0	1590.0	1328.0	-1.0	2173.0	1013.0	-1.0	1601.0	1596.0	-1.0	2446.0	1223.0	-1.0	2083.0	1189.0	-1.0	1727.0	1207.0	-1.0	2047.0	1831.0	-1.0	3015.0	956.0	-1.0	1465.0	1660.0	-1.0	2559.0	1309.0	-1.0	2044.0	1191.0	-1.0	1776.0	1580.0	-1.0	2854.0	1546.0	-1.0	2438.0	537.0	-1.0	933.0	1019.0	-1.0	1486.0	
748.755	990.0	-1.0	1592.0	1330.0	-1.0	2179.0	1014.0	-1.0	1606.0	1599.0	-1.0	2456.0	1225.0	-1.0	2090.0	1193.0	-1.0	1738.0	1208.0	-1.0	2050.0	1836.0	-1.0	3024.0	958.0	-1.0	1469.0	1665.0	-1.0	2566.0	1311.0	-1.0	2051.0	1195.0	-1.0	1783.0	1580.0	-1.0	2856.0	1548.0	-1.0	2441.0	538.0	-1.0	934.0	1018.0	-1.0	1485.0	
749.254	991.0	-1.0	1593.0	1330.0	-1.0	2181.0	1014.0	-1.0	1607.0	1600.0	-1.0	2458.0	1225.0	-1.0	2092.0	1194.0	-1.0	1740.0	1208.0	-1.0	2051.0	1839.0	-1.0	3026.0	958.0	-1.0	1470.0	1666.0	-1.0	2567.0	1312.0	-1.0	2053.0	1195.0	-1.0	1785.0	1580.0	-1.0	2857.0	1546.0	-1.0	2442.0	537.0	-1.0	934.0	1017.0	-1.0	1482.0	
749.753	991.0	-1.0	1594.0	1332.0	-1.0	2185.0	1014.0	-1.0	1611.0	1603.0	-1.0	2468.0	1226.0	-1.0	2095.0	1197.0	-1.0	1745.0	1209.0	-1.0	2051.0	1842.0	-1.0	3031.0	959.0	-1.0	1471.0	1667.0	-1.0	2568.0	1313.0	-1.0	2054.0	1196.0	-1.0	1785.0	1579.0	-1.0	2857.0	1546.0	-1.0	2442.0	537.0	-1.0	933.0	1016.0	-1.0	1481.0	
750.252	992.0	-1.0	1594.0	1332.0	-1.0	2185.0	1015.0	-1.0	1611.0	1604.0	-1.0	2470.0	1226.0	-1.0	2095.0	1198.0	-1.0	1745.0	1209.0	-1.0	2049.0	1843.0	-1.0	3032.0	959.0	-1.0	1471.0	1668.0	-1.0	2567.0	1313.0	-1.0	2055.0	1197.0	-1.0	1786.0	1578.0	-1.0	2858.0	1547.0	-1.0	2444.0	536.0	-1.0	933.0	1015.0	-1.0	1480.0	
750.751	991.0	-1.0	1594.0	1333.0	-1.0	2185.0	1015.0	-1.0	1611.0	1603.0	-1.0	2467.0	1225.0	-1.0	2091.0	1197.0	-1.0	1741.0	1207.0	-1.0	2045.0	1844.0	-1.0	3029.0	959.0	-1.0	1469.0	1667.0	-1.0	2563.0	1312.0	-1.0	2052.0	1197.0	-1.0	1785.0	1578.0	-1.0	2857.0	1546.0	-1.0	2442.0	536.0	-1.0	932.0	1014.0	-1.0	1478.0	
751.250	991.0	-1.0	1595.0	1332.0	-1.0	2186.0	1014.0	-1.0	1613.0	1605.0	-1.0	2470.0	1225.0	-1.0	2092.0	1198.0	-1.0	1745.0	1207.0	-1.0	2043.0	1844.0	-1.0	3028.0	958.0	-1.0	1471.0	1669.0	-1.0	2567.0	1314.0	-1.0	2056.0	1198.0	-1.0	1789.0	1579.0	-1.0	2860.0	1547.0	-1.0	2447.0	537.0	-1.0	933.0	1014.0	-1.0	1478.0	
751.749	990.0	-1.0	1594.0	1332.0	-1.0	2185.0	1015.0	-1.0	1613.0	1605.0	-1.0	2468.0	1223.0	-1.0	2090.0	1198.0	-1.0	1743.0	1205.0	-1.0	2040.0	1844.0	-1.0	3025.0	959.0	-1.0	1469.0	1669.0	-1.0	2567.0	1313.0	-1.0	2056.0	1198.0	-1.0	1788.0	1577.0	-1.0	2859.0	1548.0	-1.0	2446.0	536.0	-1.0	932.0	1013.0	-1.0	1476.0	
752.248	990.0	-1.0	1593.0	1333.0	-1.0	2186.0	1015.0	-1.0	1614.0	1606.0	-1.0	2472.0	1222.0	-1.0	2088.0	1197.0	-1.0	1741.0	1204.0	-1.0	2037.0	1844.0	-1.0	3024.0	958.0	-1.0	1467.0	1668.0	-1.0	2566.0	1312.0	-1.0	2052.0	1197.0	-1.0	1784.0	1574.0	-1.0	2853.0	1545.0	-1.0	2439.0	536.0	-1.0	931.0	1011.0	-1.0	1472.0	
752.747	990.0	-1.0	1590.0	1333.0	-1.0	2183.0	1013.0	-1.0	1611.0	1604.0	-1.0	2467.0	1222.0	-1.0	2085.0	1197.0	-1.0	1742.0	1202.0	-1.0	2032.0	1842.0	-1.0	3023.0	956.0	-1.0	1465.0	1668.0	-1.0	2564.0	1310.0	-1.0	2050.0	1196.0	-1.0	1783.0	1573.0	-1.0	2852.0	1546.0	-1.0	2441.0	536.0	-1.0	932.0	1015.0	-1.0	1480.0	
753.247	987.0	-1.0	1585.0	1330.0	-1.0	2176.0	1010.0	-1.0	1604.0	1603.0	-1.0	2459.0	1220.0	-1.0	2081.0	1198.0	-1.0	1744.0	1199.0	-1.0	2027.0	1839.0	-1.0	3009.0	955.0	-1.0	1461.0	1663.0	-1.0	2553.0	1309.0	-1.0	2050.0	1195.0	-1.0	1780.0	1572.0	-1.0	2851.0	1546.0	-1.0	2443.0	536.0	-1.0	933.0	1023.0	-1.0	1495.0	
753.746	983.0	-1.0	1577.0	1326.0	-1.0	2168.0	1006.0	-1.0	1595.0	1599.0	-1.0	2453.0	1218.0	-1.0	2078.0	1201.0	-1.0	1753.0	1194.0	-1.0	2019.0	1825.0	-1.0	2980.0	951.0	-1.0	1458.0	1653.0	-1.0	2535.0	1308.0	-1.0	2052.0	1194.0	-1.0	1781.0	1574.0	-1.0	2861.0	1551.0	-1.0	2458.0	536.0	-1.0	935.0	1035.0	-1.0	1515.0	
754.245	979.0	-1.0	1569.0	1324.0	-1.0	2165.0	1002.0	-1.0	1587.0	1598.0	-1.0	2452.0	1216.0	-1.0	2080.0	1205.0	-1.0	1764.0	1192.0	-1.0	2016.0	1809.0	-1.0	2946.0	950.0	-1.0	1460.0	1644.0	-1.0	2516.0	1309.0	-1.0	2056.0	1195.0	-1.0	1785.0	1580.0	-1.0	2874.0	1561.0	-1.0	2482.0	538.0	-1.0	941.0	1050.0	-1.0	1543.0	
754.745	976.0	-1.0	1566.0	1322.0	-1.0	2163.0	1000.0	-1.0	1584.0	1600.0	-1.0	2454.0	1217.0	-1.0	2082.0	1208.0	-1.0	1773.0	1191.0	-1.0	2018.0	1800.0	-1.0	2923.0	951.0	-1.0	1462.0	1637.0	-1.0	2499.0	1310.0	-1.0	2059.0	1194.0	-1.0	1786.0	1583.0	-1.0	2881.0	1568.0	-1.0	2499.0	540.0	-1.0	944.0	1060.0	-1.0	1565.0	
755.245	975.0	-1.0	1564.0	1321.0	-1.0	2162.0	999.0	-1.0	1583.0	1601.0	-1.0	2460.0	1218.0	-1.0	2089.0	1213.0	-1.0	1784.0	1193.0	-1.0	2022.0	1795.0	-1.0	2909.0	952.0	-1.0	1466.0	1633.0	-1.0	2489.0	1310.0	-1.0	2067.0	1197.0	-1.0	1792.0	1584.0	-1.0	2884.0	1573.0	-1.0	2513.0	541.0	-1.0	948.0	1065.0	-1.0	1577.0	
755.745	974.0	-1.0	1562.0	1320.0	-1.0	2160.0	997.0	-1.0	1581.0	1600.0	-1.0	2461.0	1219.0	-1.0	2091.0	1216.0	-1.0	1790.0	1192.0	-1.0	2025.0	1790.0	-1.0	2896.0	951.0	-1.0	1468.0	1628.0	-1.0	2480.0	1312.0	-1.0	2069.0	1197.0	-1.0	1795.0	1585.0	-1.0	2886.0	1575.0	-1.0	2522.0	541.0	-1.0	948.0	1068.0	-1.0	1585.0	
756.244	972.0	-1.0	1560.0	1318.0	-1.0	2156.0	996.0	-1.0	1578.0	1599.0	-1.0	2456.0	1218.0	-1.0	2089.0	1214.0	-1.0	1788.0	1191.0	-1.0	2023.0	1786.0	-1.0	2886.0	951.0	-1.0	1466.0	1623.0	-1.0	2471.0	1310.0	-1.0	2066.0	1197.0	-1.0	1794.0	1583.0	-1.0	2884.0	1575.0	-1.0	2523.0	541.0	-1.0	949.0	1068.0	-1.0	1586.0	
756.744	972.0	-1.0	1560.0	1317.0	-1.0	2157.0	995.0	-1.0	1578.0	1599.0	-1.0	2460.0	1220.0	-1.0	2095.0	1218.0	-1.0	1797.0	1192.0	-1.0	2028.0	1788.0	-1.0	2894.0	952.0	-1.0	1472.0	1626.0	-1.0	2479.0	1312.0	-1.0	2074.0	1199.0	-1.0	1803.0	1585.0	-1.0	2888.0	1578.0	-1.0	2534.0	542.0	-1.0	952.0	1071.0	-1.0	1590.0	
757.244	973.0	-1.0	1561.0	1316.0	-1.0	2155.0	995.0	-1.0	1577.0	1598.0	-1.0	2458.0	1221.0	-1.0	2100.0	1220.0	-1.0	1803.0	1195.0	-1.0	2034.0	1797.0	-1.0	2919.0	955.0	-1.0	1482.0	1633.0	-1.0	2497.0	1314.0	-1.0	2082.0	1202.0	-1.0	1812.0	1587.0	-1.0	2893.0	1581.0	-1.0	2541.0	543.0	-1.0	952.0	1071.0	-1.0	1595.0	
757.743	973.0	-1.0	1566.0	1316.0	-1.0	2159.0	995.0	-1.0	1580.0	1601.0	-1.0	2468.0	1226.0	-1.0	2114.0	1227.0	-1.0	1820.0	1199.0	-1.0	2047.0	1811.0	-1.0	2956.0	960.0	-1.0	1493.0	1644.0	-1.0	2526.0	1319.0	-1.0	2097.0	1207.0	-1.0	1826.0	1590.0	-1.0	2901.0	1585.0	-1.0	2553.0	542.0	-1.0	955.0	1073.0	-1.0	1598.0	
758.242	974.0	-1.0	1569.0	1316.0	-1.0	2163.0	995.0	-1.0	1582.0	1601.0	-1.0	2473.0	1230.0	-1.0	2123.0	1230.0	-1.0	1828.0	1201.0	-1.0	2057.0	1826.0	-1.0	2992.0	964.0	-1.0	1504.0	1655.0	-1.0	2552.0	1322.0	-1.0	2107.0	1210.0	-1.0	1836.0	1590.0	-1.0	2908.0	1587.0	-1.0	2557.0	543.0	-1.0	957.0	1073.0	-1.0	1599.0	
758.741	975.0	-1.0	1574.0	1317.0	-1.0	2168.0	995.0	-1.0	1586.0	1603.0	-1.0	2483.0	1234.0	-1.0	2139.0	1237.0	-1.0	1846.0	1206.0	-1.0	2069.0	1844.0	-1.0	3037.0	969.0	-1.0	1516.0	1668.0	-1.0	2581.0	1327.0	-1.0	2120.0	1215.0	-1.0	1847.0	1591.0	-1.0	2912.0	1587.0	-1.0	2562.0	543.0	-1.0	959.0	1073.0	-1.0	1599.0	
759.240	975.0	-1.0	1576.0	1317.0	-1.0	2168.0	995.0	-1.0	1588.0	1603.0	-1.0	2485.0	1237.0	-1.0	2149.0	1240.0	-1.0	1853.0	1209.0	-1.0	2079.0	1858.0	-1.0	3075.0	971.0	-1.0	1523.0	1676.0	-1.0	2601.0	1329.0	-1.0	2128.0	1217.0	-1.0	1853.0	1591.0	-1.0	2917.0	1586.0	-1.0	2564.0	543.0	-1.0	959.0	1072.0	-1.0	1598.0	
759.739	975.0	-1.0	1578.0	1318.0	-1.0	2171.0	996.0	-1.0	1591.0	1606.0	-1.0	2496.0	1241.0	-1.0	2160.0	1246.0	-1.0	1866.0	1212.0	-1.0	2087.0	1873.0	-1.0	3108.0	973.0	-1.0	1531.0	1684.0	-1.0	2619.0	1332.0	-1.0	2134.0	1219.0	-1.0	1858.0	1591.0	-1.0	2920.0	1587.0	-1.0	2567.0	544.0	-1.0	962.0	1070.0	-1.0	1595.0	
760.239	975.0	-1.0	1580.0	1317.0	-1.0	2171.0	996.0	-1.0	1592.0	1607.0	-1.0	2498.0	1243.0	-1.0	2165.0	1247.0	-1.0	1869.0	1214.0	-1.0	2091.0	1880.0	-1.0	3125.0	975.0	-1.0	1534.0	1687.0	-1.0	2626.0	1332.0	-1.0	2137.0	1219.0	-1.0	1859.0	1590.0	-1.0	2923.0	1586.0	-1.0	2568.0	544.0	-1.0	962.0	1069.0	-1.0	1594.0	
760.738	975.0	-1.0	1581.0	1318.0	-1.0	2172.0	996.0	-1.0	1594.0	1608.0	-1.0	2504.0	1243.0	-1.0	2169.0	1250.0	-1.0	1871.0	1214.0	-1.0	2093.0	1885.0	-1.0	3135.0	975.0	-1.0	1535.0	1688.0	-1.0	2627.0	1332.0	-1.0	2139.0	1218.0	-1.0	1857.0	1589.0	-1.0	2923.0	1584.0	-1.0	2567.0	542.0	-1.0	963.0	1068.0	-1.0	1592.0	
761.237	975.0	-1.0	1581.0	1317.0	-1.0	2169.0	994.0	-1.0	1594.0	1608.0	-1.0	2505.0	1243.0	-1.0	2172.0	1250.0	-1.0	1873.0	1215.0	-1.0	2093.0	1888.0	-1.0	3141.0	975.0	-1.0	1535.0	1688.0	-1.0	2629.0	1331.0	-1.0	2139.0	1218.0	-1.0	1855.0	1587.0	-1.0	2927.0	1585.0	-1.0	2571.0	543.0	-1.0	963.0	1067.0	-1.0	1593.0	
761.737	974.0	-1.0	1581.0	1315.0	-1.0	2166.0	994.0	-1.0	1593.0	1605.0	-1.0	2497.0	1242.0	-1.0	2169.0	1249.0	-1.0	1869.0	1214.0	-1.0	2091.0	1889.0	-1.0	3142.0	974.0	-1.0	1534.0	1688.0	-1.0	2626.0	1330.0	-1.0	2137.0	1215.0	-1.0	1850.0	1585.0	-1.0	2926.0	1582.0	-1.0	2570.0	542.0	-1.0	962.0	1067.0	-1.0	1592.0	
762.236	974.0	-1.0	1582.0	1314.0	-1.0	2164.0	993.0	-1.0	1593.0	1604.0	-1.0	2499.0	1242.0	-1.0	2168.0	1250.0	-1.0	1871.0	1212.0	-1.0	2088.0	1888.0	-1.0	3140.0	974.0	-1.0	1534.0	1686.0	-1.0	2626.0	1330.0	-1.0	2139.0	1215.0	-1.0	1849.0	1585.0	-1.0	2930.0	1583.0	-1.0	2576.0	542.0	-1.0	963.0	1067.0	-1.0	1594.0	
762.735	974.0	-1.0	1581.0	1313.0	-1.0	2161.0	991.0	-1.0	1591.0	1601.0	-1.0	2493.0	1239.0	-1.0	2161.0	1247.0	-1.0	1865.0	1210.0	-1.0	2082.0	1884.0	-1.0	3130.0	972.0	-1.0	1531.0	1684.0	-1.0	2620.0	1328.0	-1.0	2135.0	1212.0	-1.0	1843.0	1583.0	-1.0	2929.0	1581.0	-1.0	2574.0	543.0	-1.0	962.0	1065.0	-1.0	1593.0	
763.234	973.0	-1.0	1580.0	1313.0	-1.0	2158.0	991.0	-1.0	1591.0	1601.0	-1.0	2495.0	1237.0	-1.0	2157.0	1245.0	-1.0	1860.0	1209.0	-1.0	2077.0	1882.0	-1.0	3125.0	970.0	-1.0	1528.0	1682.0	-1.0	2613.0	1326.0	-1.0	2131.0	1209.0	-1.0	1833.0	1581.0	-1.0	2925.0	1578.0	-1.0	2568.0	542.0	-1.0	960.0	1063.0	-1.0	1589.0	
763.733	973.0	-1.0	1579.0	1311.0	-1.0	2155.0	990.0	-1.0	1588.0	1600.0	-1.0	2489.0	1235.0	-1.0	2150.0	1244.0	-1.0	1854.0	1206.0	-1.0	2072.0	1877.0	-1.0	3113.0	970.0	-1.0	1525.0	1679.0	-1.0	2607.0	1324.0	-1.0	2128.0	1206.0	-1.0	1825.0	1579.0	-1.0	2926.0	1576.0	-1.0	2570.0	541.0	-1.0	961.0	1063.0	-1.0	1590.0
[truncated: 650,343 more chars]
