# Supplementary material for: Real-Time State Estimation in a Flight Simulator Using fNIRS
Source: PLoS One. 2015 Mar 27;10(3):e0121279. doi: 10.1371/journal.pone.0121279 (PMC4376943; doi:10.1371/journal.pone.0121279)
Supplement: S1 Dataset — (BZ2) [file pone.0121279.s001.bz2 › SFigure1/subject_6.nir]

fnirUSB.dll log file
Start Time:	Fri Jan 24 11:07:56 2014

Start Code:	8673.204022	8673327
Freq Code:	2435966.000000
Current:	7
Gains:	20
Other:	none
-2	Baseline Started
15.270	1287	-1	2330	1164	-1	1819	1036	-1	1670	1836	-1	3144	1032	-1	1878	1299	-1	2063	979	-1	1506	1259	-1	1620	1262	-1	1981	1817	-1	2966	1374	-1	2265	1317	-1	1989	1292	-1	2375	939	-1	1309	838	-1	1465	912	-1	1283	
15.780	1285	-1	2326	1163	-1	1817	1036	-1	1666	1835	-1	3136	1030	-1	1874	1298	-1	2059	980	-1	1502	1259	-1	1616	1261	-1	1977	1814	-1	2960	1373	-1	2261	1318	-1	1985	1291	-1	2371	938	-1	1307	838	-1	1464	913	-1	1279	
16.290	1285	-1	2327	1164	-1	1815	1037	-1	1665	1835	-1	3139	1033	-1	1875	1298	-1	2061	979	-1	1501	1260	-1	1614	1262	-1	1979	1814	-1	2956	1374	-1	2261	1317	-1	1986	1292	-1	2371	939	-1	1308	839	-1	1464	913	-1	1284	
16.800	1285	-1	2325	1166	-1	1815	1037	-1	1666	1835	-1	3138	1034	-1	1873	1300	-1	2059	979	-1	1500	1260	-1	1614	1262	-1	1978	1814	-1	2955	1376	-1	2261	1318	-1	1986	1292	-1	2371	940	-1	1308	839	-1	1465	915	-1	1284	
17.310	1286	-1	2331	1165	-1	1817	1038	-1	1667	1838	-1	3145	1035	-1	1877	1301	-1	2063	981	-1	1503	1262	-1	1617	1265	-1	1982	1815	-1	2960	1377	-1	2263	1321	-1	1988	1293	-1	2369	941	-1	1307	839	-1	1465	916	-1	1283	
17.820	1287	-1	2331	1165	-1	1816	1038	-1	1669	1839	-1	3147	1036	-1	1878	1303	-1	2065	981	-1	1502	1263	-1	1618	1266	-1	1984	1816	-1	2961	1379	-1	2265	1321	-1	1990	1295	-1	2369	940	-1	1308	841	-1	1466	916	-1	1285	
18.330	1286	-1	2332	1166	-1	1815	1040	-1	1668	1840	-1	3147	1036	-1	1875	1304	-1	2065	982	-1	1501	1262	-1	1615	1266	-1	1983	1817	-1	2960	1381	-1	2264	1322	-1	1992	1295	-1	2368	941	-1	1308	840	-1	1465	916	-1	1284	
18.839	1287	-1	2334	1166	-1	1814	1040	-1	1667	1840	-1	3149	1036	-1	1876	1304	-1	2066	983	-1	1502	1264	-1	1616	1268	-1	1986	1818	-1	2965	1381	-1	2267	1324	-1	1996	1296	-1	2370	943	-1	1310	840	-1	1467	919	-1	1288	
19.349	1288	-1	2333	1166	-1	1812	1038	-1	1666	1840	-1	3148	1036	-1	1875	1305	-1	2064	983	-1	1502	1265	-1	1618	1268	-1	1987	1819	-1	2966	1382	-1	2269	1326	-1	1998	1296	-1	2369	942	-1	1310	841	-1	1467	920	-1	1290	
19.859	1289	-1	2337	1167	-1	1813	1040	-1	1669	1841	-1	3153	1039	-1	1878	1306	-1	2068	982	-1	1505	1267	-1	1622	1270	-1	1989	1822	-1	2972	1384	-1	2273	1327	-1	2002	1296	-1	2369	943	-1	1311	841	-1	1467	921	-1	1290	
20.369	1288	-1	2337	1166	-1	1813	1041	-1	1672	1842	-1	3157	1037	-1	1881	1306	-1	2073	984	-1	1505	1268	-1	1624	1271	-1	1993	1824	-1	2977	1385	-1	2277	1329	-1	2006	1297	-1	2372	944	-1	1314	843	-1	1467	922	-1	1293	
20.879	1289	-1	2338	1167	-1	1811	1040	-1	1672	1843	-1	3156	1039	-1	1880	1307	-1	2072	983	-1	1504	1268	-1	1627	1269	-1	1995	1825	-1	2984	1387	-1	2278	1330	-1	2008	1297	-1	2373	945	-1	1315	842	-1	1469	922	-1	1292	
21.389	1290	-1	2342	1168	-1	1813	1041	-1	1673	1844	-1	3161	1039	-1	1883	1306	-1	2075	984	-1	1509	1271	-1	1632	1270	-1	2001	1830	-1	2995	1389	-1	2286	1332	-1	2014	1299	-1	2378	945	-1	1318	843	-1	1473	924	-1	1298	
21.900	1289	-1	2341	1169	-1	1813	1043	-1	1675	1843	-1	3161	1037	-1	1882	1308	-1	2075	984	-1	1510	1271	-1	1633	1272	-1	2002	1831	-1	2999	1388	-1	2289	1334	-1	2019	1299	-1	2380	947	-1	1320	842	-1	1474	924	-1	1299	
22.410	1291	-1	2343	1169	-1	1814	1041	-1	1675	1844	-1	3161	1038	-1	1881	1308	-1	2075	984	-1	1509	1271	-1	1634	1270	-1	2000	1834	-1	3003	1388	-1	2288	1333	-1	2017	1297	-1	2377	946	-1	1319	843	-1	1471	923	-1	1295	
22.919	1291	-1	2342	1170	-1	1814	1043	-1	1676	1844	-1	3162	1038	-1	1882	1307	-1	2075	983	-1	1507	1273	-1	1635	1270	-1	2001	1832	-1	3002	1387	-1	2287	1334	-1	2019	1296	-1	2378	946	-1	1318	844	-1	1473	923	-1	1297	
23.429	1290	-1	2340	1169	-1	1812	1041	-1	1672	1843	-1	3156	1035	-1	1879	1306	-1	2071	982	-1	1505	1271	-1	1632	1269	-1	1998	1830	-1	2998	1386	-1	2284	1333	-1	2015	1297	-1	2374	944	-1	1317	843	-1	1471	922	-1	1297	
23.939	1290	-1	2339	1169	-1	1812	1041	-1	1674	1844	-1	3156	1036	-1	1879	1305	-1	2072	981	-1	1503	1271	-1	1630	1268	-1	1994	1830	-1	2994	1385	-1	2282	1330	-1	2012	1295	-1	2371	945	-1	1315	840	-1	1467	921	-1	1291	
24.450	1290	-1	2339	1169	-1	1811	1041	-1	1674	1843	-1	3156	1034	-1	1877	1306	-1	2071	981	-1	1503	1269	-1	1628	1265	-1	1992	1827	-1	2988	1383	-1	2280	1330	-1	2011	1293	-1	2368	944	-1	1314	841	-1	1467	920	-1	1290	
24.959	1289	-1	2335	1170	-1	1811	1040	-1	1671	1840	-1	3148	1035	-1	1874	1303	-1	2066	979	-1	1500	1269	-1	1627	1266	-1	1989	1826	-1	2986	1380	-1	2278	1328	-1	2008	1292	-1	2368	943	-1	1313	841	-1	1465	919	-1	1287	
-3	Baseline values
0	1288.10	0	2335.10	1166.90	0	1813.85	1039.60	0	1670.35	1840.45	0	3151.00	1035.75	0	1877.85	1304.00	0	2067.90	981.70	0	1503.95	1266.15	0	1623.60	1267.00	0	1989.55	1822.75	0	2977.35	1381.95	0	2273.90	1326.20	0	2002.05	1295.00	0	2372.05	942.75	0	1312.45	840.90	0	1467.60	919.05	0	1289.45	
-4	Baseline end
27.779	1287.0	-1.0	2323.0	1171.0	-1.0	1807.0	1039.0	-1.0	1662.0	1836.0	-1.0	3129.0	1034.0	-1.0	1860.0	1302.0	-1.0	2053.0	974.0	-1.0	1487.0	1266.0	-1.0	1617.0	1260.0	-1.0	1975.0	1820.0	-1.0	2971.0	1375.0	-1.0	2258.0	1322.0	-1.0	1995.0	1291.0	-1.0	2354.0	940.0	-1.0	1303.0	838.0	-1.0	1457.0	914.0	-1.0	1271.0	
28.289	1287.0	-1.0	2322.0	1170.0	-1.0	1806.0	1040.0	-1.0	1661.0	1837.0	-1.0	3127.0	1034.0	-1.0	1860.0	1301.0	-1.0	2052.0	974.0	-1.0	1487.0	1266.0	-1.0	1617.0	1261.0	-1.0	1975.0	1819.0	-1.0	2970.0	1373.0	-1.0	2256.0	1322.0	-1.0	1992.0	1291.0	-1.0	2354.0	940.0	-1.0	1302.0	839.0	-1.0	1457.0	913.0	-1.0	1273.0	
28.799	1287.0	-1.0	2320.0	1170.0	-1.0	1805.0	1038.0	-1.0	1660.0	1836.0	-1.0	3124.0	1034.0	-1.0	1859.0	1301.0	-1.0	2049.0	976.0	-1.0	1486.0	1266.0	-1.0	1616.0	1261.0	-1.0	1973.0	1817.0	-1.0	2967.0	1373.0	-1.0	2255.0	1322.0	-1.0	1991.0	1292.0	-1.0	2353.0	941.0	-1.0	1303.0	839.0	-1.0	1457.0	914.0	-1.0	1274.0	
29.309	1287.0	-1.0	2323.0	1171.0	-1.0	1806.0	1040.0	-1.0	1663.0	1837.0	-1.0	3129.0	1034.0	-1.0	1862.0	1304.0	-1.0	2055.0	977.0	-1.0	1489.0	1266.0	-1.0	1618.0	1263.0	-1.0	1977.0	1818.0	-1.0	2968.0	1374.0	-1.0	2257.0	1323.0	-1.0	1994.0	1291.0	-1.0	2356.0	941.0	-1.0	1304.0	840.0	-1.0	1456.0	915.0	-1.0	1272.0	
29.819	1287.0	-1.0	2323.0	1172.0	-1.0	1805.0	1040.0	-1.0	1664.0	1837.0	-1.0	3131.0	1035.0	-1.0	1864.0	1302.0	-1.0	2056.0	978.0	-1.0	1489.0	1267.0	-1.0	1618.0	1263.0	-1.0	1979.0	1820.0	-1.0	2970.0	1375.0	-1.0	2258.0	1322.0	-1.0	1994.0	1294.0	-1.0	2356.0	941.0	-1.0	1304.0	841.0	-1.0	1458.0	914.0	-1.0	1275.0	
30.329	1287.0	-1.0	2321.0	1171.0	-1.0	1804.0	1040.0	-1.0	1663.0	1838.0	-1.0	3130.0	1036.0	-1.0	1863.0	1304.0	-1.0	2054.0	976.0	-1.0	1488.0	1267.0	-1.0	1618.0	1263.0	-1.0	1977.0	1820.0	-1.0	2971.0	1375.0	-1.0	2257.0	1324.0	-1.0	1995.0	1294.0	-1.0	2356.0	941.0	-1.0	1304.0	840.0	-1.0	1459.0	914.0	-1.0	1274.0	
30.839	1289.0	-1.0	2324.0	1172.0	-1.0	1805.0	1039.0	-1.0	1665.0	1839.0	-1.0	3132.0	1036.0	-1.0	1863.0	1305.0	-1.0	2056.0	978.0	-1.0	1490.0	1267.0	-1.0	1619.0	1264.0	-1.0	1981.0	1824.0	-1.0	2978.0	1375.0	-1.0	2260.0	1325.0	-1.0	1999.0	1294.0	-1.0	2360.0	943.0	-1.0	1305.0	840.0	-1.0	1460.0	916.0	-1.0	1278.0	
31.349	1287.0	-1.0	2325.0	1171.0	-1.0	1804.0	1041.0	-1.0	1666.0	1840.0	-1.0	3136.0	1035.0	-1.0	1863.0	1305.0	-1.0	2056.0	979.0	-1.0	1491.0	1269.0	-1.0	1619.0	1264.0	-1.0	1983.0	1823.0	-1.0	2981.0	1377.0	-1.0	2260.0	1326.0	-1.0	1999.0	1294.0	-1.0	2360.0	942.0	-1.0	1307.0	842.0	-1.0	1461.0	917.0	-1.0	1280.0	
31.859	1288.0	-1.0	2328.0	1173.0	-1.0	1806.0	1042.0	-1.0	1668.0	1843.0	-1.0	3140.0	1036.0	-1.0	1864.0	1305.0	-1.0	2056.0	978.0	-1.0	1493.0	1271.0	-1.0	1622.0	1264.0	-1.0	1984.0	1826.0	-1.0	2982.0	1377.0	-1.0	2260.0	1326.0	-1.0	2000.0	1295.0	-1.0	2362.0	943.0	-1.0	1308.0	841.0	-1.0	1459.0	916.0	-1.0	1277.0	
32.369	1292.0	-1.0	2335.0	1174.0	-1.0	1808.0	1041.0	-1.0	1670.0	1845.0	-1.0	3148.0	1038.0	-1.0	1867.0	1307.0	-1.0	2062.0	979.0	-1.0	1497.0	1272.0	-1.0	1625.0	1266.0	-1.0	1989.0	1826.0	-1.0	2983.0	1376.0	-1.0	2264.0	1327.0	-1.0	2000.0	1297.0	-1.0	2367.0	944.0	-1.0	1312.0	842.0	-1.0	1462.0	919.0	-1.0	1285.0	
32.879	1290.0	-1.0	2332.0	1176.0	-1.0	1813.0	1043.0	-1.0	1672.0	1846.0	-1.0	3147.0	1037.0	-1.0	1872.0	1308.0	-1.0	2064.0	981.0	-1.0	1499.0	1272.0	-1.0	1628.0	1267.0	-1.0	1991.0	1825.0	-1.0	2979.0	1377.0	-1.0	2266.0	1327.0	-1.0	2002.0	1296.0	-1.0	2371.0	944.0	-1.0	1314.0	843.0	-1.0	1464.0	922.0	-1.0	1287.0	
33.389	1290.0	-1.0	2332.0	1177.0	-1.0	1818.0	1042.0	-1.0	1673.0	1846.0	-1.0	3147.0	1039.0	-1.0	1872.0	1308.0	-1.0	2062.0	980.0	-1.0	1500.0	1274.0	-1.0	1629.0	1267.0	-1.0	1990.0	1826.0	-1.0	2981.0	1377.0	-1.0	2264.0	1326.0	-1.0	2000.0	1296.0	-1.0	2369.0	944.0	-1.0	1312.0	842.0	-1.0	1465.0	921.0	-1.0	1285.0	
33.899	1289.0	-1.0	2333.0	1179.0	-1.0	1821.0	1039.0	-1.0	1675.0	1845.0	-1.0	3150.0	1038.0	-1.0	1874.0	1309.0	-1.0	2065.0	983.0	-1.0	1503.0	1274.0	-1.0	1630.0	1266.0	-1.0	1994.0	1826.0	-1.0	2979.0	1378.0	-1.0	2264.0	1327.0	-1.0	2002.0	1298.0	-1.0	2370.0	945.0	-1.0	1312.0	842.0	-1.0	1463.0	920.0	-1.0	1283.0	
34.409	1289.0	-1.0	2334.0	1181.0	-1.0	1821.0	1041.0	-1.0	1674.0	1844.0	-1.0	3150.0	1040.0	-1.0	1874.0	1308.0	-1.0	2065.0	982.0	-1.0	1506.0	1275.0	-1.0	1630.0	1267.0	-1.0	1994.0	1824.0	-1.0	2978.0	1378.0	-1.0	2264.0	1326.0	-1.0	1999.0	1298.0	-1.0	2372.0	946.0	-1.0	1312.0	843.0	-1.0	1462.0	920.0	-1.0	1282.0	
34.919	1289.0	-1.0	2329.0	1180.0	-1.0	1819.0	1042.0	-1.0	1673.0	1844.0	-1.0	3142.0	1039.0	-1.0	1874.0	1308.0	-1.0	2062.0	981.0	-1.0	1501.0	1273.0	-1.0	1628.0	1267.0	-1.0	1990.0	1825.0	-1.0	2976.0	1375.0	-1.0	2260.0	1324.0	-1.0	1996.0	1298.0	-1.0	2372.0	945.0	-1.0	1311.0	843.0	-1.0	1462.0	919.0	-1.0	1281.0	
35.420	1291.0	-1.0	2332.0	1183.0	-1.0	1819.0	1042.0	-1.0	1672.0	1844.0	-1.0	3142.0	1039.0	-1.0	1872.0	1307.0	-1.0	2059.0	981.0	-1.0	1502.0	1273.0	-1.0	1627.0	1266.0	-1.0	1989.0	1824.0	-1.0	2978.0	1374.0	-1.0	2257.0	1324.0	-1.0	1991.0	1297.0	-1.0	2368.0	945.0	-1.0	1308.0	841.0	-1.0	1460.0	920.0	-1.0	1276.0	
35.919	1291.0	-1.0	2333.0	1183.0	-1.0	1820.0	1043.0	-1.0	1672.0	1844.0	-1.0	3143.0	1037.0	-1.0	1871.0	1308.0	-1.0	2060.0	982.0	-1.0	1502.0	1273.0	-1.0	1625.0	1265.0	-1.0	1988.0	1828.0	-1.0	2982.0	1374.0	-1.0	2256.0	1323.0	-1.0	1990.0	1297.0	-1.0	2368.0	944.0	-1.0	1307.0	843.0	-1.0	1461.0	919.0	-1.0	1279.0	
36.418	1291.0	-1.0	2330.0	1183.0	-1.0	1819.0	1043.0	-1.0	1673.0	1844.0	-1.0	3139.0	1038.0	-1.0	1870.0	1307.0	-1.0	2059.0	980.0	-1.0	1500.0	1273.0	-1.0	1623.0	1265.0	-1.0	1987.0	1827.0	-1.0	2984.0	1374.0	-1.0	2254.0	1323.0	-1.0	1990.0	1297.0	-1.0	2368.0	944.0	-1.0	1308.0	843.0	-1.0	1461.0	920.0	-1.0	1280.0	
36.918	1291.0	-1.0	2333.0	1183.0	-1.0	1819.0	1043.0	-1.0	1673.0	1845.0	-1.0	3141.0	1038.0	-1.0	1868.0	1309.0	-1.0	2057.0	980.0	-1.0	1499.0	1271.0	-1.0	1624.0	1264.0	-1.0	1986.0	1831.0	-1.0	2988.0	1374.0	-1.0	2252.0	1323.0	-1.0	1989.0	1298.0	-1.0	2367.0	944.0	-1.0	1306.0	842.0	-1.0	1460.0	918.0	-1.0	1274.0	
37.417	1291.0	-1.0	2334.0	1183.0	-1.0	1821.0	1044.0	-1.0	1672.0	1847.0	-1.0	3140.0	1039.0	-1.0	1869.0	1309.0	-1.0	2058.0	981.0	-1.0	1500.0	1272.0	-1.0	1625.0	1266.0	-1.0	1986.0	1833.0	-1.0	2996.0	1374.0	-1.0	2253.0	1323.0	-1.0	1989.0	1297.0	-1.0	2367.0	944.0	-1.0	1306.0	843.0	-1.0	1461.0	920.0	-1.0	1278.0	
37.916	1292.0	-1.0	2332.0	1183.0	-1.0	1819.0	1042.0	-1.0	1670.0	1845.0	-1.0	3135.0	1038.0	-1.0	1869.0	1307.0	-1.0	2057.0	980.0	-1.0	1497.0	1273.0	-1.0	1624.0	1264.0	-1.0	1987.0	1835.0	-1.0	2999.0	1375.0	-1.0	2252.0	1323.0	-1.0	1987.0	1297.0	-1.0	2367.0	945.0	-1.0	1306.0	843.0	-1.0	1461.0	919.0	-1.0	1278.0	
38.416	1293.0	-1.0	2334.0	1184.0	-1.0	1819.0	1043.0	-1.0	1672.0	1845.0	-1.0	3140.0	1039.0	-1.0	1869.0	1309.0	-1.0	2060.0	981.0	-1.0	1500.0	1273.0	-1.0	1625.0	1265.0	-1.0	1988.0	1836.0	-1.0	3003.0	1376.0	-1.0	2251.0	1324.0	-1.0	1988.0	1298.0	-1.0	2366.0	944.0	-1.0	1305.0	844.0	-1.0	1460.0	919.0	-1.0	1274.0	
38.915	1293.0	-1.0	2336.0	1183.0	-1.0	1820.0	1045.0	-1.0	1674.0	1847.0	-1.0	3142.0	1040.0	-1.0	1870.0	1311.0	-1.0	2062.0	981.0	-1.0	1501.0	1274.0	-1.0	1625.0	1267.0	-1.0	1989.0	1839.0	-1.0	3012.0	1375.0	-1.0	2254.0	1324.0	-1.0	1990.0	1299.0	-1.0	2367.0	945.0	-1.0	1306.0	842.0	-1.0	1461.0	920.0	-1.0	1276.0	
39.414	1293.0	-1.0	2335.0	1184.0	-1.0	1822.0	1045.0	-1.0	1673.0	1846.0	-1.0	3139.0	1039.0	-1.0	1870.0	1309.0	-1.0	2060.0	981.0	-1.0	1499.0	1275.0	-1.0	1626.0	1267.0	-1.0	1991.0	1848.0	-1.0	3032.0	1378.0	-1.0	2254.0	1327.0	-1.0	1994.0	1298.0	-1.0	2366.0	944.0	-1.0	1307.0	843.0	-1.0	1458.0	919.0	-1.0	1275.0	
39.913	1293.0	-1.0	2337.0	1186.0	-1.0	1821.0	1046.0	-1.0	1675.0	1848.0	-1.0	3144.0	1037.0	-1.0	1870.0	1311.0	-1.0	2063.0	982.0	-1.0	1502.0	1274.0	-1.0	1628.0	1269.0	-1.0	1997.0	1858.0	-1.0	3051.0	1378.0	-1.0	2259.0	1328.0	-1.0	2001.0	1298.0	-1.0	2367.0	947.0	-1.0	1308.0	843.0	-1.0	1461.0	920.0	-1.0	1276.0	
40.412	1295.0	-1.0	2337.0	1186.0	-1.0	1823.0	1044.0	-1.0	1676.0	1848.0	-1.0	3145.0	1038.0	-1.0	1873.0	1311.0	-1.0	2067.0	982.0	-1.0	1503.0	1277.0	-1.0	1631.0	1271.0	-1.0	2001.0	1862.0	-1.0	3059.0	1379.0	-1.0	2265.0	1329.0	-1.0	2005.0	1299.0	-1.0	2372.0	948.0	-1.0	1313.0	844.0	-1.0	1463.0	921.0	-1.0	1279.0	
40.912	1294.0	-1.0	2338.0	1186.0	-1.0	1822.0	1046.0	-1.0	1676.0	1848.0	-1.0	3148.0	1039.0	-1.0	1874.0	1311.0	-1.0	2068.0	982.0	-1.0	1507.0	1279.0	-1.0	1637.0	1272.0	-1.0	2004.0	1866.0	-1.0	3070.0	1380.0	-1.0	2267.0	1331.0	-1.0	2008.0	1300.0	-1.0	2374.0	947.0	-1.0	1316.0	845.0	-1.0	1464.0	921.0	-1.0	1282.0	
41.412	1294.0	-1.0	2340.0	1186.0	-1.0	1825.0	1047.0	-1.0	1679.0	1851.0	-1.0	3152.0	1040.0	-1.0	1880.0	1313.0	-1.0	2075.0	984.0	-1.0	1512.0	1283.0	-1.0	1644.0	1273.0	-1.0	2012.0	1873.0	-1.0	3086.0	1382.0	-1.0	2271.0	1333.0	-1.0	2015.0	1301.0	-1.0	2379.0	948.0	-1.0	1320.0	845.0	-1.0	1468.0	922.0	-1.0	1287.0	
41.911	1294.0	-1.0	2341.0	1187.0	-1.0	1825.0	1047.0	-1.0	1680.0	1849.0	-1.0	3155.0	1040.0	-1.0	1882.0	1313.0	-1.0	2079.0	986.0	-1.0	1517.0	1285.0	-1.0	1652.0	1275.0	-1.0	2015.0	1880.0	-1.0	3105.0	1382.0	-1.0	2277.0	1335.0	-1.0	2021.0	1302.0	-1.0	2384.0	949.0	-1.0	1322.0	846.0	-1.0	1470.0	923.0	-1.0	1289.0	
42.410	1294.0	-1.0	2340.0	1186.0	-1.0	1825.0	1047.0	-1.0	1680.0	1849.0	-1.0	3155.0	1041.0	-1.0	1882.0	1315.0	-1.0	2081.0	986.0	-1.0	1519.0	1286.0	-1.0	1656.0	1275.0	-1.0	2017.0	1888.0	-1.0	3122.0	1382.0	-1.0	2277.0	1337.0	-1.0	2024.0	1300.0	-1.0	2386.0	950.0	-1.0	1322.0	846.0	-1.0	1471.0	923.0	-1.0	1289.0	
42.909	1294.0	-1.0	2342.0	1184.0	-1.0	1826.0	1048.0	-1.0	1685.0	1850.0	-1.0	3160.0	1041.0	-1.0	1889.0	1316.0	-1.0	2087.0	988.0	-1.0	1523.0	1289.0	-1.0	1663.0	1276.0	-1.0	2021.0	1894.0	-1.0	3140.0	1384.0	-1.0	2281.0	1338.0	-1.0	2025.0	1302.0	-1.0	2385.0	950.0	-1.0	1322.0	846.0	-1.0	1471.0	922.0	-1.0	1288.0	
43.408	1296.0	-1.0	2343.0	1185.0	-1.0	1825.0	1047.0	-1.0	1685.0	1851.0	-1.0	3162.0	1042.0	-1.0	1891.0	1316.0	-1.0	2089.0	987.0	-1.0	1527.0	1290.0	-1.0	1666.0	1276.0	-1.0	2023.0	1900.0	-1.0	3151.0	1384.0	-1.0	2282.0	1337.0	-1.0	2028.0	1302.0	-1.0	2387.0	950.0	-1.0	1323.0	846.0	-1.0	1471.0	922.0	-1.0	1290.0	
43.907	1295.0	-1.0	2342.0	1184.0	-1.0	1823.0	1046.0	-1.0	1685.0	1850.0	-1.0	3159.0	1040.0	-1.0	1889.0	1315.0	-1.0	2088.0	988.0	-1.0	1527.0	1291.0	-1.0	1667.0	1276.0	-1.0	2021.0	1901.0	-1.0	3157.0	1382.0	-1.0	2280.0	1337.0	-1.0	2026.0	1300.0	-1.0	2387.0	949.0	-1.0	1321.0	845.0	-1.0	1472.0	923.0	-1.0	1289.0	
44.406	1296.0	-1.0	2346.0	1184.0	-1.0	1823.0	1046.0	-1.0	1685.0	1851.0	-1.0	3165.0	1041.0	-1.0	1890.0	1315.0	-1.0	2086.0	986.0	-1.0	1528.0	1291.0	-1.0	1669.0	1275.0	-1.0	2018.0	1904.0	-1.0	3163.0	1381.0	-1.0	2278.0	1335.0	-1.0	2022.0	1299.0	-1.0	2385.0	948.0	-1.0	1319.0	845.0	-1.0	1470.0	922.0	-1.0	1286.0	
44.905	1295.0	-1.0	2346.0	1185.0	-1.0	1824.0	1048.0	-1.0	1686.0	1850.0	-1.0	3164.0	1039.0	-1.0	1889.0	1313.0	-1.0	2087.0	987.0	-1.0	1528.0	1291.0	-1.0	1668.0	1274.0	-1.0	2019.0	1906.0	-1.0	3165.0	1380.0	-1.0	2277.0	1334.0	-1.0	2022.0	1298.0	-1.0	2385.0	947.0	-1.0	1319.0	846.0	-1.0	1470.0	921.0	-1.0	1286.0	
45.404	1295.0	-1.0	2342.0	1183.0	-1.0	1820.0	1045.0	-1.0	1683.0	1849.0	-1.0	3158.0	1038.0	-1.0	1887.0	1313.0	-1.0	2083.0	986.0	-1.0	1526.0	1289.0	-1.0	1666.0	1273.0	-1.0	2015.0	1907.0	-1.0	3168.0	1377.0	-1.0	2274.0	1333.0	-1.0	2017.0	1298.0	-1.0	2385.0	947.0	-1.0	1317.0	844.0	-1.0	1470.0	919.0	-1.0	1285.0	
45.903	1294.0	-1.0	2343.0	1182.0	-1.0	1820.0	1046.0	-1.0	1684.0	1849.0	-1.0	3160.0	1037.0	-1.0	1887.0	1312.0	-1.0	2084.0	986.0	-1.0	1525.0	1289.0	-1.0	1666.0	1270.0	-1.0	2012.0	1908.0	-1.0	3170.0	1378.0	-1.0	2270.0	1331.0	-1.0	2015.0	1296.0	-1.0	2381.0	945.0	-1.0	1316.0	844.0	-1.0	1467.0	919.0	-1.0	1280.0	
46.403	1294.0	-1.0	2341.0	1183.0	-1.0	1822.0	1044.0	-1.0	1684.0	1848.0	-1.0	3158.0	1037.0	-1.0	1887.0	1312.0	-1.0	2082.0	984.0	-1.0	1523.0	1288.0	-1.0	1666.0	1271.0	-1.0	2012.0	1909.0	-1.0	3173.0	1375.0	-1.0	2268.0	1331.0	-1.0	2013.0	1295.0	-1.0	2380.0	944.0	-1.0	1315.0	844.0	-1.0	1466.0	918.0	-1.0	1281.0	
46.902	1294.0	-1.0	2338.0	1183.0	-1.0	1818.0	1043.0	-1.0	1682.0	1847.0	-1.0	3153.0	1034.0	-1.0	1885.0	1310.0	-1.0	2080.0	984.0	-1.0	1521.0	1287.0	-1.0	1664.0	1271.0	-1.0	2009.0	1912.0	-1.0	3178.0	1374.0	-1.0	2264.0	1327.0	-1.0	2008.0	1294.0	-1.0	2377.0	943.0	-1.0	1314.0	843.0	-1.0	1465.0	917.0	-1.0	1279.0	
47.401	1294.0	-1.0	2339.0	1184.0	-1.0	1820.0	1043.0	-1.0	1681.0	1847.0	-1.0	3154.0	1035.0	-1.0	1885.0	1311.0	-1.0	2080.0	984.0	-1.0	1521.0	1287.0	-1.0	1667.0	1271.0	-1.0	2011.0	1914.0	-1.0	3185.0	1373.0	-1.0	2265.0	1329.0	-1.0	2009.0	1293.0	-1.0	2377.0	945.0	-1.0	1313.0	842.0	-1.0	1467.0	917.0	-1.0	1279.0	
47.900	1292.0	-1.0	2339.0	1182.0	-1.0	1820.0	1045.0	-1.0	1682.0	1846.0	-1.0	3152.0	1034.0	-1.0	1886.0	1310.0	-1.0	2080.0	984.0	-1.0	1522.0	1289.0	-1.0	1668.0	1270.0	-1.0	2013.0	1918.0	-1.0	3192.0	1374.0	-1.0	2264.0	1327.0	-1.0	2011.0	1294.0	-1.0	2378.0	945.0	-1.0	1314.0	842.0	-1.0	1467.0	918.0	-1.0	1280.0	
48.399	1294.0	-1.0	2336.0	1183.0	-1.0	1820.0	1043.0	-1.0	1681.0	1845.0	-1.0	3150.0	1035.0	-1.0	1883.0	1310.0	-1.0	2079.0	982.0	-1.0	1521.0	1289.0	-1.0	1668.0	1271.0	-1.0	2012.0	1921.0	-1.0	3202.0	1372.0	-1.0	2262.0	1328.0	-1.0	2011.0	1295.0	-1.0	2379.0	943.0	-1.0	1315.0	843.0	-1.0	1466.0	918.0	-1.0	1279.0	
48.898	1293.0	-1.0	2339.0	1182.0	-1.0	1820.0	1044.0	-1.0	1683.0	1847.0	-1.0	3155.0	1035.0	-1.0	1886.0	1310.0	-1.0	2084.0	985.0	-1.0	1524.0	1291.0	-1.0	1671.0	1271.0	-1.0	2017.0	1927.0	-1.0	3218.0	1374.0	-1.0	2265.0	1330.0	-1.0	2015.0	1294.0	-1.0	2381.0	945.0	-1.0	1318.0	844.0	-1.0	1469.0	919.0	-1.0	1283.0	
49.397	1293.0	-1.0	2341.0	1183.0	-1.0	1821.0	1042.0	-1.0	1681.0	1846.0	-1.0	3154.0	1036.0	-1.0	1888.0	1312.0	-1.0	2084.0	984.0	-1.0	1524.0	1291.0	-1.0	1676.0	1273.0	-1.0	2019.0	1934.0	-1.0	3235.0	1373.0	-1.0	2268.0	1330.0	-1.0	2017.0	1297.0	-1.0	2384.0	946.0	-1.0	1320.0	843.0	-1.0	1470.0	918.0	-1.0	1286.0	
49.896	1293.0	-1.0	2339.0	1182.0	-1.0	1821.0	1044.0	-1.0	1682.0	1846.0	-1.0	3152.0	1035.0	-1.0	1886.0	1310.0	-1.0	2083.0	985.0	-1.0	1526.0	1294.0	-1.0	1679.0	1272.0	-1.0	2017.0	1942.0	-1.0	3251.0	1374.0	-1.0	2267.0	1329.0	-1.0	2017.0	1295.0	-1.0	2382.0	946.0	-1.0	1319.0	843.0	-1.0	1469.0	918.0	-1.0	1281.0	
50.395	1294.0	-1.0	2341.0	1183.0	-1.0	1820.0	1043.0	-1.0	1682.0	1846.0	-1.0	3155.0	1036.0	-1.0	1888.0	1310.0	-1.0	2087.0	986.0	-1.0	1529.0	1295.0	-1.0	1683.0	1272.0	-1.0	2020.0	1948.0	-1.0	3268.0	1375.0	-1.0	2268.0	1331.0	-1.0	2020.0	1296.0	-1.0	2384.0	946.0	-1.0	1320.0	842.0	-1.0	1470.0	919.0	-1.0	1284.0	
50.894	1292.0	-1.0	2339.0	1182.0	-1.0	1819.0	1044.0	-1.0	1682.0	1846.0	-1.0	3153.0	1035.0	-1.0	1887.0	1311.0	-1.0	2088.0	986.0	-1.0	1529.0	1297.0	-1.0	1686.0	1272.0	-1.0	2022.0	1954.0	-1.0	3282.0	1375.0	-1.0	2268.0	1330.0	-1.0	2020.0	1296.0	-1.0	2383.0	945.0	-1.0	1320.0	844.0	-1.0	1471.0	918.0	-1.0	1284.0	
51.393	1293.0	-1.0	2342.0	1183.0	-1.0	1820.0	1043.0	-1.0	1682.0	1846.0	-1.0	3155.0	1035.0	-1.0	1888.0	1312.0	-1.0	2088.0	987.0	-1.0	1530.0	1297.0	-1.0	1687.0	1273.0	-1.0	2021.0	1959.0	-1.0	3292.0	1375.0	-1.0	2266.0	1330.0	-1.0	2021.0	1296.0	-1.0	2382.0	944.0	-1.0	1318.0	843.0	-1.0	1468.0	917.0	-1.0	1281.0	
51.892	1293.0	-1.0	2341.0	1183.0	-1.0	1819.0	1044.0	-1.0	1684.0	1845.0	-1.0	3155.0	1035.0	-1.0	1888.0	1311.0	-1.0	2089.0	988.0	-1.0	1532.0	1299.0	-1.0	1690.0	1273.0	-1.0	2022.0	1964.0	-1.0	3302.0	1374.0	-1.0	2265.0	1329.0	-1.0	2019.0	1295.0	-1.0	2382.0	945.0	-1.0	1318.0	844.0	-1.0	1469.0	918.0	-1.0	1282.0	
52.391	1293.0	-1.0	2339.0	1182.0	-1.0	1816.0	1042.0	-1.0	1682.0	1846.0	-1.0	3153.0	1035.0	-1.0	1889.0	1311.0	-1.0	2088.0	987.0	-1.0	1531.0	1298.0	-1.0	1690.0	1272.0	-1.0	2021.0	1966.0	-1.0	3308.0	1373.0	-1.0	2263.0	1329.0	-1.0	2017.0	1296.0	-1.0	2381.0	944.0	-1.0	1318.0	845.0	-1.0	1469.0	917.0	-1.0	1283.0	
52.890	1293.0	-1.0	2342.0	1183.0	-1.0	1816.0	1043.0	-1.0	1684.0	1845.0	-1.0	3157.0	1036.0	-1.0	1889.0	1310.0	-1.0	2088.0	987.0	-1.0	1531.0	1300.0	-1.0	1691.0	1273.0	-1.0	2019.0	1969.0	-1.0	3312.0	1371.0	-1.0	2259.0	1328.0	-1.0	2016.0	1296.0	-1.0	2377.0	944.0	-1.0	1316.0	844.0	-1.0	1467.0	916.0	-1.0	1279.0	
53.389	1293.0	-1.0	2342.0	1182.0	-1.0	1816.0	1042.0	-1.0	1682.0	1846.0	-1.0	3156.0	1035.0	-1.0	1888.0	1310.0	-1.0	2086.0	988.0	-1.0	1531.0	1299.0	-1.0	1693.0	1272.0	-1.0	2018.0	1971.0	-1.0	3316.0	1370.0	-1.0	2257.0	1326.0	-1.0	2013.0	1294.0	-1.0	2379.0	944.0	-1.0	1315.0	844.0	-1.0	1467.0	916.0	-1.0	1278.0	
53.889	1290.0	-1.0	2334.0	1180.0	-1.0	1813.0	1042.0	-1.0	1680.0	1844.0	-1.0	3146.0	1036.0	-1.0	1885.0	1307.0	-1.0	2080.0	986.0	-1.0	1529.0	1299.0	-1.0	1690.0	1269.0	-1.0	2013.0	1972.0	-1.0	3317.0	1369.0	-1.0	2252.0	1324.0	-1.0	2008.0	1295.0	-1.0	2377.0	944.0	-1.0	1314.0	843.0	-1.0	1466.0	915.0	-1.0	1276.0	
54.388	1290.0	-1.0	2334.0	1182.0	-1.0	1812.0	1042.0	-1.0	1680.0	1843.0	-1.0	3147.0	1034.0	-1.0	1886.0	1308.0	-1.0	2081.0	988.0	-1.0	1529.0	1300.0	-1.0	1691.0	1269.0	-1.0	2012.0	1974.0	-1.0	3323.0	1368.0	-1.0	2248.0	1324.0	-1.0	2004.0	1295.0	-1.0	2374.0	942.0	-1.0	1312.0	844.0	-1.0	1464.0	914.0	-1.0	1272.0	
54.887	1288.0	-1.0	2334.0	1181.0	-1.0	1812.0	1042.0	-1.0	1677.0	1843.0	-1.0	3145.0	1034.0	-1.0	1884.0	1308.0	-1.0	2080.0	988.0	-1.0	1526.0	1299.0	-1.0	1690.0	1269.0	-1.0	2009.0	1975.0	-1.0	3325.0	1367.0	-1.0	2245.0	1323.0	-1.0	2002.0	1295.0	-1.0	2371.0	942.0	-1.0	1311.0	843.0	-1.0	1464.0	914.0	-1.0	1273.0	
55.386	1290.0	-1.0	2329.0	1182.0	-1.0	1811.0	1041.0	-1.0	1678.0	1843.0	-1.0	3143.0	1034.0	-1.0	1882.0	1307.0	-1.0	2077.0	987.0	-1.0	1525.0	1300.0	-1.0	1689.0	1269.0	-1.0	2006.0	1979.0	-1.0	3334.0	1366.0	-1.0	2242.0	1322.0	-1.0	1997.0	1295.0	-1.0	2371.0	942.0	-1.0	1309.0	842.0	-1.0	1464.0	913.0	-1.0	1271.0	
55.885	1289.0	-1.0	2332.0	1182.0	-1.0	1814.0	1044.0	-1.0	1681.0	1845.0	-1.0	3150.0	1037.0	-1.0	1883.0	1308.0	-1.0	2078.0	987.0	-1.0	1527.0	1302.0	-1.0	1693.0	1268.0	-1.0	2010.0	1983.0	-1.0	3340.0	1367.0	-1.0	2242.0	1321.0	-1.0	1999.0	1296.0	-1.0	2373.0	943.0	-1.0	1309.0	843.0	-1.0	1466.0	915.0	-1.0	1272.0	
56.384	1290.0	-1.0	2335.0	1183.0	-1.0	1813.0	1045.0	-1.0	1681.0	1848.0	-1.0	3155.0	1039.0	-1.0	1887.0	1308.0	-1.0	2080.0	989.0	-1.0	1528.0	1304.0	-1.0	1695.0	1271.0	-1.0	2011.0	1985.0	-1.0	3346.0	1367.0	-1.0	2245.0	1321.0	-1.0	1999.0	1298.0	-1.0	2375.0	942.0	-1.0	1312.0	846.0	-1.0	1467.0	916.0	-1.0	1275.0	
56.883	1291.0	-1.0	2336.0	1185.0	-1.0	1815.0	1046.0	-1.0	1683.0	1849.0	-1.0	3158.0	1038.0	-1.0	1887.0	1309.0	-1.0	2080.0	991.0	-1.0	1530.0	1306.0	-1.0	1697.0	1271.0	-1.0	2011.0	1988.0	-1.0	3350.0	1368.0	-1.0	2244.0	1321.0	-1.0	1998.0	1297.0	-1.0	2375.0	942.0	-1.0	1311.0	845.0	-1.0	1468.0	917.0	-1.0	1276.0	
57.382	1293.0	-1.0	2343.0	1184.0	-1.0	1816.0	1047.0	-1.0	1685.0	1852.0	-1.0	3167.0	1040.0	-1.0	1891.0	1309.0	-1.0	2083.0	993.0	-1.0	1534.0	1309.0	-1.0	1703.0	1272.0	-1.0	2015.0	1989.0	-1.0	3357.0	1370.0	-1.0	2247.0	1323.0	-1.0	2000.0	1300.0	-1.0	2378.0	943.0	-1.0	1311.0	846.0	-1.0	1473.0	917.0	-1.0	1280.0	
57.881	1294.0	-1.0	2344.0	1186.0	-1.0	1816.0	1047.0	-1.0	1687.0	1853.0	-1.0	3170.0	1043.0	-1.0	1894.0	1311.0	-1.0	2084.0	993.0	-1.0	1537.0	1310.0	-1.0	1705.0	1274.0	-1.0	2017.0	1990.0	-1.0	3356.0	1370.0	-1.0	2248.0	1323.0	-1.0	1999.0	1300.0	-1.0	2381.0	942.0	-1.0	1312.0	847.0	-1.0	1474.0	920.0	-1.0	1281.0	
58.380	1296.0	-1.0	2348.0	1185.0	-1.0	1816.0	1048.0	-1.0	1691.0	1856.0	-1.0	3179.0	1044.0	-1.0	1894.0	1312.0	-1.0	2084.0	995.0	-1.0	1539.0	1311.0	-1.0	1708.0	1273.0	-1.0	2017.0	1991.0	-1.0	3354.0	1371.0	-1.0	2248.0	1321.0	-1.0	1999.0	1302.0	-1.0	2382.0	941.0	-1.0	1309.0	847.0	-1.0	1474.0	918.0	-1.0	1279.0	
58.879	1297.0	-1.0	2353.0	1186.0	-1.0	1816.0	1050.0	-1.0	1693.0	1859.0	-1.0	3188.0	1044.0	-1.0	1899.0	1312.0	-1.0	2088.0	997.0	-1.0	1543.0	1313.0	-1.0	1712.0	1275.0	-1.0	2020.0	1992.0	-1.0	3356.0	1371.0	-1.0	2251.0	1323.0	-1.0	2001.0	1302.0	-1.0	2384.0	941.0	-1.0	1308.0	848.0	-1.0	1477.0	921.0	-1.0	1284.0	
59.378	1296.0	-1.0	2353.0	1186.0	-1.0	1813.0	1052.0	-1.0	1695.0	1859.0	-1.0	3190.0	1046.0	-1.0	1901.0	1312.0	-1.0	2090.0	998.0	-1.0	1546.0	1316.0	-1.0	1714.0	1274.0	-1.0	2024.0	1993.0	-1.0	3361.0	1374.0	-1.0	2254.0	1324.0	-1.0	2004.0	1302.0	-1.0	2387.0	940.0	-1.0	1309.0	850.0	-1.0	1481.0	921.0	-1.0	1287.0	
59.877	1297.0	-1.0	2357.0	1186.0	-1.0	1816.0	1053.0	-1.0	1700.0	1864.0	-1.0	3199.0	1047.0	-1.0	1903.0	1315.0	-1.0	2094.0	1000.0	-1.0	1552.0	1318.0	-1.0	1722.0	1277.0	-1.0	2027.0	1998.0	-1.0	3374.0	1374.0	-1.0	2259.0	1326.0	-1.0	2007.0	1304.0	-1.0	2390.0	940.0	-1.0	1309.0	850.0	-1.0	1482.0	921.0	-1.0	1287.0	
60.376	1300.0	-1.0	2364.0	1188.0	-1.0	1817.0	1053.0	-1.0	1702.0	1865.0	-1.0	3208.0	1048.0	-1.0	1908.0	1315.0	-1.0	2098.0	1002.0	-1.0	1557.0	1321.0	-1.0	1728.0	1279.0	-1.0	2034.0	2003.0	-1.0	3388.0	1376.0	-1.0	2266.0	1329.0	-1.0	2014.0	1304.0	-1.0	2395.0	941.0	-1.0	1312.0	851.0	-1.0	1485.0	923.0	-1.0	1292.0	
60.875	1300.0	-1.0	2364.0	1186.0	-1.0	1816.0	1054.0	-1.0	1704.0	1867.0	-1.0	3208.0	1050.0	-1.0	1910.0	1315.0	-1.0	2102.0	1002.0	-1.0	1560.0	1323.0	-1.0	1731.0	1280.0	-1.0	2040.0	2010.0	-1.0	3401.0	1378.0	-1.0	2271.0	1329.0	-1.0	2019.0	1306.0	-1.0	2398.0	941.0	-1.0	1313.0	849.0	-1.0	1488.0	924.0	-1.0	1294.0	
61.374	1302.0	-1.0	2373.0	1187.0	-1.0	1819.0	1056.0	-1.0	1709.0	1870.0	-1.0	3221.0	1049.0	-1.0	1913.0	1316.0	-1.0	2105.0	1005.0	-1.0	1564.0	1326.0	-1.0	1738.0	1282.0	-1.0	2044.0	2014.0	-1.0	3416.0	1379.0	-1.0	2275.0	1332.0	-1.0	2022.0	1307.0	-1.0	2401.0	940.0	-1.0	1311.0	851.0	-1.0	1489.0	922.0	-1.0	1293.0	
61.873	1303.0	-1.0	2375.0	1189.0	-1.0	1818.0	1055.0	-1.0	1713.0	1870.0	-1.0	3226.0	1051.0	-1.0	1917.0	1318.0	-1.0	2108.0	1004.0	-1.0	1567.0	1327.0	-1.0	1742.0	1283.0	-1.0	2050.0	2018.0	-1.0	3424.0	1380.0	-1.0	2278.0	1333.0	-1.0	2027.0	1306.0	-1.0	2405.0	940.0	-1.0	1315.0	852.0	-1.0	1492.0	923.0	-1.0	1296.0	
62.372	1302.0	-1.0	2371.0	1187.0	-1.0	1815.0	1057.0	-1.0	1712.0	1870.0	-1.0	3221.0	1051.0	-1.0	1916.0	1317.0	-1.0	2108.0	1004.0	-1.0	1569.0	1327.0	-1.0	1743.0	1284.0	-1.0	2052.0	2021.0	-1.0	3429.0	1380.0	-1.0	2279.0	1332.0	-1.0	2029.0	1305.0	-1.0	2407.0	940.0	-1.0	1315.0	852.0	-1.0	1494.0	924.0	-1.0	1298.0	
62.871	1302.0	-1.0	2377.0	1189.0	-1.0	1817.0	1057.0	-1.0	1714.0	1871.0	-1.0	3228.0	1049.0	-1.0	1921.0	1318.0	-1.0	2113.0	1006.0	-1.0	1572.0	1329.0	-1.0	1746.0	1287.0	-1.0	2058.0	2023.0	-1.0	3438.0	1379.0	-1.0	2283.0	1335.0	-1.0	2030.0	1306.0	-1.0	2408.0	940.0	-1.0	1314.0	851.0	-1.0	1495.0	924.0	-1.0	1297.0	
63.370	1303.0	-1.0	2379.0	1189.0	-1.0	1817.0	1058.0	-1.0	1717.0	1873.0	-1.0	3235.0	1051.0	-1.0	1924.0	1319.0	-1.0	2115.0	1006.0	-1.0	1575.0	1329.0	-1.0	1751.0	1286.0	-1.0	2062.0	2024.0	-1.0	3440.0	1380.0	-1.0	2285.0	1335.0	-1.0	2033.0	1306.0	-1.0	2412.0	938.0	-1.0	1313.0	852.0	-1.0	1498.0	925.0	-1.0	1301.0	
63.869	1305.0	-1.0	2380.0	1190.0	-1.0	1817.0	1058.0	-1.0	1718.0	1876.0	-1.0	3237.0	1049.0	-1.0	1925.0	1319.0	-1.0	2116.0	1007.0	-1.0	1578.0	1329.0	-1.0	1753.0	1286.0	-1.0	2064.0	2023.0	-1.0	3437.0	1380.0	-1.0	2287.0	1334.0	-1.0	2032.0	1305.0	-1.0	2416.0	939.0	-1.0	1313.0	852.0	-1.0	1501.0	926.0	-1.0	1302.0	
64.368	1305.0	-1.0	2388.0	1191.0	-1.0	1821.0	1060.0	-1.0	1721.0	1879.0	-1.0	3248.0	1049.0	-1.0	1928.0	1319.0	-1.0	2122.0	1008.0	-1.0	1583.0	1332.0	-1.0	1757.0	1289.0	-1.0	2068.0	2023.0	-1.0	3440.0	1380.0	-1.0	2290.0	1335.0	-1.0	2034.0	1305.0	-1.0	2417.0	938.0	-1.0	1312.0	852.0	-1.0	1502.0	925.0	-1.0	1302.0	
64.867	1308.0	-1.0	2393.0	1194.0	-1.0	1824.0	1060.0	-1.0	1724.0	1881.0	-1.0	3256.0	1052.0	-1.0	1934.0	1320.0	-1.0	2125.0	1008.0	-1.0	1585.0	1332.0	-1.0	1760.0	1289.0	-1.0	2072.0	2025.0	-1.0	3443.0	1381.0	-1.0	2293.0	1334.0	-1.0	2034.0	1306.0	-1.0	2422.0	938.0	-1.0	1312.0	851.0	-1.0	1505.0	926.0	-1.0	1304.0	
65.366	1306.0	-1.0	2391.0	1194.0	-1.0	1824.0	1060.0	-1.0	1725.0	1881.0	-1.0	3254.0	1051.0	-1.0	1934.0	1319.0	-1.0	2125.0	1008.0	-1.0	1587.0	1332.0	-1.0	1761.0	1290.0	-1.0	2073.0	2022.0	-1.0	3440.0	1380.0	-1.0	2295.0	1334.0	-1.0	2034.0	1306.0	-1.0	2424.0	936.0	-1.0	1310.0	852.0	-1.0	1506.0	926.0	-1.0	1304.0	
65.865	1308.0	-1.0	2396.0	1194.0	-1.0	1825.0	1060.0	-1.0	1727.0	1883.0	-1.0	3261.0	1049.0	-1.0	1933.0	1318.0	-1.0	2123.0	1010.0	-1.0	1588.0	1334.0	-1.0	1764.0	1290.0	-1.0	2073.0	2022.0	-1.0	3438.0	1380.0	-1.0	2295.0	1334.0	-1.0	2034.0	1306.0	-1.0	2421.0	934.0	-1.0	1306.0	851.0	-1.0	1506.0	924.0	-1.0	1302.0	
66.364	1309.0	-1.0	2396.0	1196.0	-1.0	1826.0	1060.0	-1.0	1729.0	1883.0	-1.0	3263.0	1050.0	-1.0	1933.0	1318.0	-1.0	2123.0	1009.0	-1.0	1589.0	1334.0	-1.0	1763.0	1290.0	-1.0	2075.0	2023.0	-1.0	3439.0	1380.0	-1.0	2295.0	1332.0	-1.0	2036.0	1305.0	-1.0	2423.0	934.0	-1.0	1308.0	851.0	-1.0	1507.0	925.0	-1.0	1303.0	
66.863	1309.0	-1.0	2395.0	1195.0	-1.0	1826.0	1058.0	-1.0	1725.0	1882.0	-1.0	3257.0	1049.0	-1.0	1933.0	1317.0	-1.0	2121.0	1009.0	-1.0	1587.0	1331.0	-1.0	1761.0	1291.0	-1.0	2075.0	2022.0	-1.0	3438.0	1379.0	-1.0	2296.0	1334.0	-1.0	2034.0	1304.0	-1.0	2421.0	932.0	-1.0	1306.0	853.0	-1.0	1506.0	923.0	-1.0	1303.0	
67.362	1308.0	-1.0	2397.0	1196.0	-1.0	1828.0	1060.0	-1.0	1727.0	1883.0	-1.0	3259.0	1048.0	-1.0	1931.0	1316.0	-1.0	2119.0	1008.0	-1.0	1586.0	1332.0	-1.0	1761.0	1291.0	-1.0	2074.0	2021.0	-1.0	3439.0	1379.0	-1.0	2295.0	1334.0	-1.0	2035.0	1302.0	-1.0	2418.0	933.0	-1.0	1304.0	851.0	-1.0	1505.0	923.0	-1.0	1300.0	
67.861	1310.0	-1.0	2397.0	1196.0	-1.0	1828.0	1059.0	-1.0	1730.0	1884.0	-1.0	3262.0	1046.0	-1.0	1930.0	1316.0	-1.0	2119.0	1009.0	-1.0	1588.0	1332.0	-1.0	1761.0	1292.0	-1.0	2078.0	2021.0	-1.0	3440.0	1379.0	-1.0	2296.0	1335.0	-1.0	2038.0	1304.0	-1.0	2421.0	932.0	-1.0	1305.0	851.0	-1.0	1507.0	923.0	-1.0	1301.0	
68.360	1309.0	-1.0	2399.0	1197.0	-1.0	1830.0	1059.0	-1.0	1728.0	1884.0	-1.0	3261.0	1047.0	-1.0	1932.0	1317.0	-1.0	2118.0	1008.0	-1.0	1587.0	1330.0	-1.0	1763.0	1292.0	-1.0	2079.0	2022.0	-1.0	3442.0	1379.0	-1.0	2300.0	1336.0	-1.0	2041.0	1304.0	-1.0	2424.0	933.0	-1.0	1307.0	852.0	-1.0	1508.0	922.0	-1.0	1302.0	
68.859	1311.0	-1.0	2403.0	1197.0	-1.0	1834.0	1059.0	-1.0	1732.0	1885.0	-1.0	3266.0	1047.0	-1.0	1933.0	1316.0	-1.0	2120.0	1009.0	-1.0	1587.0	1333.0	-1.0	1764.0	1292.0	-1.0	2082.0	2023.0	-1.0	3444.0	1381.0	-1.0	2303.0	1336.0	-1.0	2043.0	1302.0	-1.0	2423.0	933.0	-1.0	1307.0	852.0	-1.0	1508.0	923.0	-1.0	1303.0	
69.358	1310.0	-1.0	2404.0	1198.0	-1.0	1836.0	1057.0	-1.0	1735.0	1885.0	-1.0	3271.0	1048.0	-1.0	1935.0	1317.0	-1.0	2124.0	1008.0	-1.0	1589.0	1333.0	-1.0	1766.0	1294.0	-1.0	2086.0	2024.0	-1.0	3451.0	1382.0	-1.0	2309.0	1339.0	-1.0	2049.0	1305.0	-1.0	2426.0	933.0	-1.0	1310.0	852.0	-1.0	1511.0	923.0	-1.0	1306.0	
69.858	1310.0	-1.0	2405.0	1199.0	-1.0	1838.0	1057.0	-1.0	1736.0	1885.0	-1.0	3271.0	1046.0	-1.0	1934.0	1318.0	-1.0	2123.0	1009.0	-1.0	1591.0	1332.0	-1.0	1767.0	1294.0	-1.0	2089.0	2026.0	-1.0	3454.0	1384.0	-1.0	2313.0	1340.0	-1.0	2056.0	1304.0	-1.0	2429.0	935.0	-1.0	1310.0	851.0	-1.0	1513.0	924.0	-1.0	1306.0	
70.357	1312.0	-1.0	2408.0	1200.0	-1.0	1838.0	1058.0	-1.0	1736.0	1886.0	-1.0	3274.0	1046.0	-1.0	1934.0	1318.0	-1.0	2124.0	1009.0	-1.0	1591.0	1332.0	-1.0	1766.0	1296.0	-1.0	2090.0	2027.0	-1.0	3456.0	1384.0	-1.0	2314.0	1340.0	-1.0	2058.0	1304.0	-1.0	2428.0	934.0	-1.0	1310.0	850.0	-1.0	1512.0	923.0	-1.0	1304.0	
70.856	1311.0	-1.0	2409.0	1200.0	-1.0	1840.0	1060.0	-1.0	1738.0	1887.0	-1.0	3274.0	1048.0	-1.0	1935.0	1318.0	-1.0	2126.0	1008.0	-1.0	1592.0	1332.0	-1.0	1766.0	1297.0	-1.0	2094.0	2026.0	-1.0	3458.0	1385.0	-1.0	2319.0	1342.0	-1.0	2062.0	1304.0	-1.0	2428.0	934.0	-1.0	1313.0	851.0	-1.0	1513.0	923.0	-1.0	1308.0	
71.355	1312.0	-1.0	2408.0	1202.0	-1.0	1837.0	1059.0	-1.0	1735.0	1884.0	-1.0	3269.0	1046.0	-1.0	1933.0	1317.0	-1.0	2124.0	1007.0	-1.0	1590.0	1332.0	-1.0	1763.0	1296.0	-1.0	2096.0	2027.0	-1.0	3461.0	1387.0	-1.0	2321.0	1345.0	-1.0	2066.0	1301.0	-1.0	2426.0	935.0	-1.0	1313.0	852.0	-1.0	1512.0	924.0	-1.0	1309.0	
71.855	1311.0	-1.0	2407.0	1201.0	-1.0	1838.0	1059.0	-1.0	1733.0	1884.0	-1.0	3263.0	1045.0	-1.0	1930.0	1317.0	-1.0	2122.0	1007.0	-1.0	1587.0	1329.0	-1.0	1760.0	1296.0	-1.0	2094.0	2028.0	-1.0	3458.0	1387.0	-1.0	2321.0	1345.0	-1.0	2070.0	1301.0	-1.0	2424.0	934.0	-1.0	1313.0	850.0	-1.0	1510.0	923.0	-1.0	1306.0	
72.354	1313.0	-1.0	2410.0	1202.0	-1.0	1838.0	1059.0	-1.0	1734.0	1882.0	-1.0	3265.0	1045.0	-1.0	1931.0	1318.0	-1.0	2125.0	1006.0	-1.0	1588.0	1328.0	-1.0	1759.0	1298.0	-1.0	2098.0	2025.0	-1.0	3456.0	1387.0	-1.0	2325.0	1348.0	-1.0	2074.0	1301.0	-1.0	2424.0	936.0	-1.0	1315.0	850.0	-1.0	1510.0	922.0	-1.0	1307.0	
72.854	1313.0	-1.0	2413.0	1201.0	-1.0	1840.0	1059.0	-1.0	1735.0	1883.0	-1.0	3264.0	1044.0	-1.0	1932.0	1318.0	-1.0	2126.0	1006.0	-1.0	1589.0	1327.0	-1.0	1760.0	1298.0	-1.0	2101.0	2025.0	-1.0	3457.0	1388.0	-1.0	2328.0	1349.0	-1.0	2078.0	1301.0	-1.0	2425.0	937.0	-1.0	1320.0	850.0	-1.0	1510.0	923.0	-1.0	1308.0	
73.353	1313.0	-1.0	2413.0	1203.0	-1.0	1840.0	1057.0	-1.0	1735.0	1880.0	-1.0	3261.0	1043.0	-1.0	1932.0	1318.0	-1.0	2128.0	1007.0	-1.0	1587.0	1327.0	-1.0	1758.0	1298.0	-1.0	2102.0	2026.0	-1.0	3459.0	1388.0	-1.0	2330.0	1350.0	-1.0	2083.0	1300.0	-1.0	2425.0	937.0	-1.0	1322.0	850.0	-1.0	1511.0	924.0	-1.0	1309.0	
73.852	1314.0	-1.0	2416.0	1203.0	-1.0	1842.0	1058.0	-1.0	1734.0	1881.0	-1.0	3258.0	1042.0	-1.0	1931.0	1319.0	-1.0	2128.0	1007.0	-1.0	1586.0	1326.0	-1.0	1758.0	1298.0	-1.0	2102.0	2028.0	-1.0	3462.0	1389.0	-1.0	2329.0	1351.0	-1.0	2086.0	1300.0	-1.0	2424.0	939.0	-1.0	1323.0	847.0	-1.0	1508.0	923.0	-1.0	1305.0	
74.351	1314.0	-1.0	2416.0	1204.0	-1.0	1845.0	1058.0	-1.0	1737.0	1880.0	-1.0	3258.0	1044.0	-1.0	1930.0	1320.0	-1.0	2130.0	1006.0	-1.0	1587.0	1326.0	-1.0	1759.0	1300.0	-1.0	2104.0	2029.0	-1.0	3467.0	1390.0	-1.0	2334.0	1352.0	-1.0	2090.0	1299.0	-1.0	2424.0	939.0	-1.0	1326.0	848.0	-1.0	1507.0	923.0	-1.0	1305.0	
74.850	1314.0	-1.0	2416.0	1206.0	-1.0	1847.0	1058.0	-1.0	1735.0	1877.0	-1.0	3252.0	1044.0	-1.0	1930.0	1318.0	-1.0	2129.0	1006.0	-1.0	1586.0	1327.0	-1.0	1758.0	1299.0	-1.0	2104.0	2029.0	-1.0	3467.0	1390.0	-1.0	2335.0	1354.0	-1.0	2092.0	1300.0	-1.0	2425.0	939.0	-1.0	1327.0	848.0	-1.0	1507.0	923.0	-1.0	1305.0	
75.349	1313.0	-1.0	2411.0	1206.0	-1.0	1846.0	1057.0	-1.0	1732.0	1874.0	-1.0	3240.0	1043.0	-1.0	1927.0	1317.0	-1.0	2125.0	1005.0	-1.0	1581.0	1326.0	-1.0	1754.0	1299.0	-1.0	2099.0	2028.0	-1.0	3464.0	1387.0	-1.0	2332.0	1352.0	-1.0	2089.0	1299.0	-1.0	2423.0	941.0	-1.0	1326.0	849.0	-1.0	1505.0	922.0	-1.0	1303.0	
75.849	1313.0	-1.0	2411.0	1205.0	-1.0	1848.0	1057.0	-1.0	1732.0	1874.0	-1.0	3240.0	1044.0	-1.0	1926.0	1319.0	-1.0	2125.0	1004.0	-1.0	1579.0	1324.0	-1.0	1752.0	1298.0	-1.0	2097.0	2025.0	-1.0	3458.0	1387.0	-1.0	2327.0	1352.0	-1.0	2086.0	1298.0	-1.0	2419.0	940.0	-1.0	1323.0	848.0	-1.0	1504.0	920.0	-1.0	1298.0	
76.348	1313.0	-1.0	2411.0	1206.0	-1.0	1848.0	1057.0	-1.0	1731.0	1874.0	-1.0	3237.0	1042.0	-1.0	1923.0	1317.0	-1.0	2123.0	1005.0	-1.0	1579.0	1324.0	-1.0	1750.0	1297.0	-1.0	2093.0	2021.0	-1.0	3449.0	1387.0	-1.0	2325.0	1351.0	-1.0	2081.0	1298.0	-1.0	2419.0	940.0	-1.0	1324.0	848.0	-1.0	1503.0	920.0	-1.0	1299.0	
76.847	1311.0	-1.0	2407.0	1207.0	-1.0	1847.0	1057.0	-1.0	1728.0	1870.0	-1.0	3229.0	1042.0	-1.0	1921.0	1317.0	-1.0	2120.0	1004.0	-1.0	1576.0	1322.0	-1.0	1745.0	1296.0	-1.0	2090.0	2017.0	-1.0	3436.0	1385.0	-1.0	2321.0	1350.0	-1.0	2078.0	1299.0	-1.0	2417.0	940.0	-1.0	1322.0	846.0	-1.0	1503.0	920.0	-1.0	1299.0	
77.346	1312.0	-1.0	2408.0	1208.0	-1.0	1849.0	1056.0	-1.0	1730.0	1871.0	-1.0	3231.0	1043.0	-1.0	1921.0	1317.0	-1.0	2120.0	1004.0	-1.0	1575.0	1322.0	-1.0	1744.0	1294.0	-1.0	2086.0	2013.0	-1.0	3427.0	1385.0	-1.0	2319.0	1348.0	-1.0	2075.0	1299.0	-1.0	2414.0	938.0	-1.0	1320.0	846.0	-1.0	1501.0	918.0	-1.0	1296.0	
77.846	1311.0	-1.0	2409.0	1208.0	-1.0	1852.0	1058.0	-1.0	1732.0	1871.0	-1.0	3231.0	1044.0	-1.0	1922.0	1319.0	-1.0	2121.0	1003.0	-1.0	1576.0	1321.0	-1.0	1742.0	1295.0	-1.0	2085.0	2012.0	-1.0	3420.0	1385.0	-1.0	2319.0	1347.0	-1.0	2074.0	1298.0	-1.0	2415.0	939.0	-1.0	1321.0	848.0	-1.0	1502.0	919.0	-1.0	1299.0	
78.345	1310.0	-1.0	2408.0	1207.0	-1.0	1851.0	1058.0	-1.0	1732.0	1871.0	-1.0	3230.0	1045.0	-1.0	1921.0	1319.0	-1.0	2121.0	1003.0	-1.0	1575.0	1320.0	-1.0	1740.0	1293.0	-1.0	2086.0	2009.0	-1.0	3415.0	1386.0	-1.0	2318.0	1348.0	-1.0	2074.0	1300.0	-1.0	2417.0	940.0	-1.0	1323.0	846.0	-1.0	1502.0	920.0	-1.0	1301.0	
78.844	1313.0	-1.0	2413.0	1209.0	-1.0	1854.0	1058.0	-1.0	1735.0	1872.0	-1.0	3236.0	1045.0	-1.0	1926.0	1319.0	-1.0	2123.0	1004.0	-1.0	1575.0	1322.0	-1.0	1742.0	1295.0	-1.0	2086.0	2008.0	-1.0	3415.0	1386.0	-1.0	2319.0	1349.0	-1.0	2075.0	1301.0	-1.0	2417.0	939.0	-1.0	1322.0	848.0	-1.0	1503.0	918.0	-1.0	1298.0	
79.343	1313.0	-1.0	2414.0	1208.0	-1.0	1855.0	1058.0	-1.0	1737.0	1873.0	-1.0	3237.0	1046.0	-1.0	1927.0	1322.0	-1.0	2124.0	1005.0	-1.0	1577.0	1320.0	-1.0	1742.0	1295.0	-1.0	2088.0	2006.0	-1.0	3413.0	1388.0	-1.0	2321.0	1349.0	-1.0	2076.0	1301.0	-1.0	2417.0	940.0	-1.0	1324.0	849.0	-1.0	1503.0	920.0	-1.0	1303.0	
79.842	1313.0	-1.0	2412.0	1207.0	-1.0	1852.0	1058.0	-1.0	1733.0	1871.0	-1.0	3232.0	1045.0	-1.0	1926.0	1320.0	-1.0	2122.0	1004.0	-1.0	1574.0	1320.0	-1.0	1738.0	1293.0	-1.0	2086.0	2006.0	-1.0	3408.0	1389.0	-1.0	2321.0	1349.0	-1.0	2075.0	1302.0	-1.0	2416.0	939.0	-1.0	1324.0	848.0	-1.0	1502.0	920.0	-1.0	1301.0	
80.341	1313.0	-1.0	2413.0	1208.0	-1.0	1850.0	1058.0	-1.0	1735.0	1871.0	-1.0	3234.0	1047.0	-1.0	1927.0	1321.0	-1.0	2124.0	1004.0	-1.0	1575.0	1319.0	-1.0	1738.0	1295.0	-1.0	2087.0	2005.0	-1.0	3409.0	1388.0	-1.0	2322.0	1351.0	-1.0	2077.0	1302.0	-1.0	2416.0	942.0	-1.0	1324.0	847.0	-1.0	1502.0	920.0	-1.0	1299.0	
80.840	1310.0	-1.0	2411.0	1207.0	-1.0	1850.0	1060.0	-1.0	1735.0	1870.0	-1.0	3231.0	1047.0	-1.0	1924.0	1321.0	-1.0	2124.0	1004.0	-1.0	1576.0	1318.0	-1.0	1737.0	1294.0	-1.0	2088.0	2005.0	-1.0	3409.0	1390.0	-1.0	2322.0	1350.0	-1.0	2079.0	1302.0	-1.0	2414.0	940.0	-1.0	1324.0	848.0	-1.0	1502.0	921.0	-1.0	1302.0	
81.339	1310.0	-1.0	2407.0	1206.0	-1.0	1847.0	1059.0	-1.0	1733.0	1870.0	-1.0	3225.0	1046.0	-1.0	1921.0	1321.0	-1.0	2120.0	1003.0	-1.0	1572.0	1317.0	-1.0	1733.0	1294.0	-1.0	2085.0	2005.0	-1.0	3407.0	1388.0	-1.0	2321.0	1349.0	-1.0	2076.0	1302.0	-1.0	2413.0	941.0	-1.0	1325.0	848.0	-1.0	1500.0	919.0	-1.0	1300.0	
81.838	1310.0	-1.0	2408.0	1206.0	-1.0	1846.0	1060.0	-1.0	1733.0	1871.0	-1.0	3227.0	1046.0	-1.0	1922.0	1320.0	-1.0	2121.0	1002.0	-1.0	1573.0	1318.0	-1.0	1733.0	1293.0	-1.0	2087.0	2003.0	-1.0	3405.0	1389.0	-1.0	2323.0	1350.0	-1.0	2079.0	1301.0	-1.0	2413.0	943.0	-1.0	1327.0	848.0	-1.0	1501.0	922.0	-1.0	1303.0	
82.337	1310.0	-1.0	2407.0	1205.0	-1.0	1844.0	1059.0	-1.0	1733.0	1869.0	-1.0	3225.0	1046.0	-1.0	1923.0	1319.0	-1.0	2122.0	1001.0	-1.0	1570.0	1317.0	-1.0	1730.0	1293.0	-1.0	2087.0	2003.0	-1.0	3401.0	1388.0	-1.0	2322.0	1349.0	-1.0	2078.0	1302.0	-1.0	2415.0	944.0	-1.0	1328.0	847.0	-1.0	1501.0	922.0	-1.0	1303.0	
82.836	1310.0	-1.0	2408.0	1206.0	-1.0	1845.0	1060.0	-1.0	1731.0	1869.0	-1.0	3225.0	1046.0	-1.0	1921.0	1320.0	-1.0	2119.0	1000.0	-1.0	1568.0	1315.0	-1.0	1730.0	1293.0	-1.0	2083.0	2001.0	-1.0	3397.0	1387.0	-1.0	2321.0	1349.0	-1.0	2075.0	1301.0	-1.0	2412.0	942.0	-1.0	1327.0	848.0	-1.0	1499.0	921.0	-1.0	1302.0	
83.336	1311.0	-1.0	2408.0	1205.0	-1.0	1845.0	1060.0	-1.0	1734.0	1870.0	-1.0	3227.0	1045.0	-1.0	1921.0	1319.0	-1.0	2121.0	1001.0	-1.0	1569.0	1316.0	-1.0	1729.0	1291.0	-1.0	2085.0	2000.0	-1.0	3394.0	1388.0	-1.0	2322.0	1349.0	-1.0	2076.0	1302.0	-1.0	2414.0	943.0	-1.0	1329.0	848.0	-1.0	1502.0	921.0	-1.0	1305.0	
83.836	1311.0	-1.0	2408.0	1206.0	-1.0	1845.0	1058.0	-1.0	1734.0	1868.0	-1.0	3226.0	1044.0	-1.0	1922.0	1319.0	-1.0	2121.0	1001.0	-1.0	1567.0	1315.0	-1.0	1727.0	1292.0	-1.0	2086.0	1997.0	-1.0	3389.0	1387.0	-1.0	2322.0	1349.0	-1.0	2077.0	1301.0	-1.0	2416.0	944.0	-1.0	1330.0	847.0	-1.0	1502.0	922.0	-1.0	1305.0	
84.337	1310.0	-1.0	2411.0	1206.0	-1.0	1847.0	1060.0	-1.0	1735.0	1869.0	-1.0	3231.0	1045.0	-1.0	1921.0	1319.0	-1.0	2120.0	999.0	-1.0	1566.0	1315.0	-1.0	1727.0	1291.0	-1.0	2081.0	1995.0	-1.0	3386.0	1388.0	-1.0	2322.0	1350.0	-1.0	2076.0	1302.0	-1.0	2413.0	943.0	-1.0	1327.0	847.0	-1.0	1501.0	919.0	-1.0	1302.0	
84.836	1311.0	-1.0	2410.0	1207.0	-1.0	1848.0	1058.0	-1.0	1736.0	1869.0	-1.0	3231.0	1045.0	-1.0	1921.0	1320.0	-1.0	2119.0	999.0	-1.0	1565.0	1313.0	-1.0	1725.0	1291.0	-1.0	2082.0	1995.0	-1.0	3382.0	1388.0	-1.0	2323.0	1349.0	-1.0	2076.0	1301.0	-1.0	2413.0	944.0	-1.0	1329.0	846.0	-1.0	1500.0	921.0	-1.0	1302.0	
85.335	1308.0	-1.0	2405.0	1207.0	-1.0	1847.0	1059.0	-1.0	1731.0	1867.0	-1.0	3220.0	1045.0	-1.0	1918.0	1319.0	-1.0	2116.0	997.0	-1.0	1562.0	1312.0	-1.0	1722.0	1290.0	-1.0	2078.0	1991.0	-1.0	3373.0	1386.0	-1.0	2319.0	1349.0	-1.0	2073.0	1301.0	-1.0	2410.0	943.0	-1.0	1326.0	847.0	-1.0	1500.0	919.0	-1.0	1300.0	
85.834	1309.0	-1.0	2404.0	1206.0	-1.0	1848.0	1059.0	-1.0	1731.0	1867.0	-1.0	3218.0	1044.0	-1.0	1914.0	1318.0	-1.0	2113.0	997.0	-1.0	1560.0	1310.0	-1.0	1718.0	1287.0	-1.0	2072.0	1988.0	-1.0	3361.0	1387.0	-1.0	2315.0	1347.0	-1.0	2069.0	1300.0	-1.0	2405.0	941.0	-1.0	1322.0	846.0	-1.0	1496.0	917.0	-1.0	1292.0	
86.333	1309.0	-1.0	2399.0	1207.0	-1.0	1845.0	1057.0	-1.0	1729.0	1864.0	-1.0	3214.0	1042.0	-1.0	1912.0	1316.0	-1.0	2110.0	997.0	-1.0	1557.0	1309.0	-1.0	1714.0	1287.0	-1.0	2068.0	1984.0	-1.0	3352.0	1385.0	-1.0	2311.0	1345.0	-1.0	2064.0	1298.0	-1.0	2403.0	941.0	-1.0	1321.0	846.0	-1.0	1495.0	917.0	-1.0	1289.0	
86.833	1305.0	-1.0	2392.0	1205.0	-1.0	1842.0	1057.0	-1.0	1724.0	1862.0	-1.0	3203.0	1041.0	-1.0	1909.0	1316.0	-1.0	2106.0	996.0	-1.0	1551.0	1307.0	-1.0	1707.0	1284.0	-1.0	2061.0	1977.0	-1.0	3337.0	1382.0	-1.0	2306.0	1344.0	-1.0	2058.0	1298.0	-1.0	2397.0	940.0	-1.0	1316.0	844.0	-1.0	1493.0	915.0	-1.0	1285.0	
87.332	1307.0	-1.0	2392.0	1206.0	-1.0	1841.0	1056.0	-1.0	1722.0	1860.0	-1.0	3202.0	1041.0	-1.0	1908.0	1315.0	-1.0	2104.0	995.0	-1.0	1550.0	1306.0	-1.0	1708.0	1282.0	-1.0	2058.0	1973.0	-1.0	3329.0	1382.0	-1.0	2302.0	1342.0	-1.0	2055.0	1296.0	-1.0	2393.0	940.0	-1.0	1315.0	845.0	-1.0	1489.0	913.0	-1.0	1279.0	
87.831	1306.0	-1.0	2388.0	1204.0	-1.0	1841.0	1054.0	-1.0	1721.0	1859.0	-1.0	3196.0	1041.0	-1.0	1907.0	1313.0	-1.0	2102.0	994.0	-1.0	1548.0	1305.0	-1.0	1705.0	1282.0	-1.0	2055.0	1971.0	-1.0	3321.0	1380.0	-1.0	2298.0	1339.0	-1.0	2051.0	1295.0	-1.0	2391.0	938.0	-1.0	1312.0	846.0	-1.0	1490.0	912.0	-1.0	1278.0	
88.330	1305.0	-1.0	2384.0	1203.0	-1.0	1838.0	1053.0	-1.0	1719.0	1858.0	-1.0	3191.0	1041.0	-1.0	1903.0	1314.0	-1.0	2099.0	992.0	-1.0	1544.0	1304.0	-1.0	1701.0	1280.0	-1.0	2050.0	1968.0	-1.0	3314.0	1379.0	-1.0	2296.0	1339.0	-1.0	2048.0	1296.0	-1.0	2388.0	938.0	-1.0	1310.0	844.0	-1.0	1488.0	910.0	-1.0	1275.0	
88.829	1305.0	-1.0	2385.0	1203.0	-1.0	1838.0	1055.0	-1.0	1719.0	1859.0	-1.0	3191.0	1042.0	-1.0	1904.0	1314.0	-1.0	2101.0	992.0	-1.0	1545.0	1305.0	-1.0	1703.0	1279.0	-1.0	2052.0	1968.0	-1.0	3315.0	1379.0	-1.0	2296.0	1339.0	-1.0	2047.0	1294.0	-1.0	2390.0	938.0	-1.0	1311.0	846.0	-1.0	1488.0	912.0	-1.0	1274.0	
89.328	1304.0	-1.0	2381.0	1203.0	-1.0	1838.0	1053.0	-1.0	1717.0	1858.0	-1.0	3187.0	1041.0	-1.0	1902.0	1314.0	-1.0	2099.0	993.0	-1.0	1544.0	1306.0	-1.0	1704.0	1280.0	-1.0	2051.0	1967.0	-1.0	3314.0	1378.0	-1.0	2294.0	1339.0	-1.0	2046.0	1296.0	-1.0	2388.0	938.0	-1.0	1311.0	845.0	-1.0	1487.0	910.0	-1.0	1274.0	
89.827	1303.0	-1.0	2380.0	1203.0	-1.0	1836.0	1054.0	-1.0	1715.0	1856.0	-1.0	3183.0	1041.0	-1.0	1901.0	1313.0	-1.0	2097.0	992.0	-1.0	1541.0	1306.0	-1.0	1702.0	1279.0	-1.0	2046.0	1967.0	-1.0	3312.0	1377.0	-1.0	2290.0	1338.0	-1.0	2042.0	1294.0	-1.0	2384.0	937.0	-1.0	1309.0	844.0	-1.0	1485.0	910.0	-1.0	1269.0	
90.326	1304.0	-1.0	2380.0	1203.0	-1.0	1834.0	1053.0	-1.0	1714.0	1856.0	-1.0	3184.0	1041.0	-1.0	1901.0	1315.0	-1.0	2096.0	993.0	-1.0	1541.0	1305.0	-1.0	1701.0	1278.0	-1.0	2045.0	1966.0	-1.0	3309.0	1379.0	-1.0	2289.0	1337.0	-1.0	2040.0	1294.0	-1.0	2383.0	937.0	-1.0	1308.0	845.0	-1.0	1486.0	910.0	-1.0	1272.0	
90.825	1302.0	-1.0	2375.0	1202.0	-1.0	1832.0	1054.0	-1.0	1713.0	1854.0	-1.0	3179.0	1041.0	-1.0	1899.0	1313.0	-1.0	2093.0	993.0	-1.0	1539.0	1306.0	-1.0	1702.0	1277.0	-1.0	2043.0	1965.0	-1.0	3303.0	1378.0	-1.0	2286.0	1335.0	-1.0	2038.0	1294.0	-1.0	2383.0	937.0	-1.0	1307.0	845.0	-1.0	1487.0	910.0	-1.0	1272.0	
91.324	1303.0	-1.0	2376.0	1201.0	-1.0	1831.0	1053.0	-1.0	1714.0	1855.0	-1.0	3184.0	1043.0	-1.0	1900.0	1315.0	-1.0	2094.0	992.0	-1.0	1540.0	1307.0	-1.0	1703.0	1278.0	-1.0	2041.0	1963.0	-1.0	3302.0	1377.0	-1.0	2286.0	1336.0	-1.0	2035.0	1295.0	-1.0	2380.0	935.0	-1.0	1306.0	844.0	-1.0	1485.0	910.0	-1.0	1269.0	
91.823	1303.0	-1.0	2378.0	1201.0	-1.0	1832.0	1052.0	-1.0	1713.0	1857.0	-1.0	3185.0	1042.0	-1.0	1901.0	1315.0	-1.0	2097.0	993.0	-1.0	1540.0	1306.0	-1.0	1701.0	1279.0	-1.0	2042.0	1963.0	-1.0	3298.0	1377.0	-1.0	2284.0	1334.0	-1.0	2035.0	1294.0	-1.0	2382.0	936.0	-1.0	1305.0	844.0	-1.0	1485.0	910.0	-1.0	1270.0	
92.322	1303.0	-1.0	2376.0	1200.0	-1.0	1830.0	1052.0	-1.0	1712.0	1856.0	-1.0	3183.0	1043.0	-1.0	1900.0	1315.0	-1.0	2096.0	992.0	-1.0	1540.0	1306.0	-1.0	1702.0	1277.0	-1.0	2041.0	1963.0	-1.0	3297.0	1378.0	-1.0	2285.0	1335.0	-1.0	2034.0	1296.0	-1.0	2382.0	936.0	-1.0	1306.0	844.0	-1.0	1484.0	911.0	-1.0	1271.0	
92.821	1304.0	-1.0	2379.0	1201.0	-1.0	1830.0	1053.0	-1.0	1714.0	1858.0	-1.0	3191.0	1044.0	-1.0	1903.0	1316.0	-1.0	2100.0	993.0	-1.0	1543.0	1307.0	-1.0	1704.0	1280.0	-1.0	2044.0	1964.0	-1.0	3299.0	1379.0	-1.0	2285.0	1336.0	-1.0	2038.0	1297.0	-1.0	2381.0	937.0	-1.0	1305.0	845.0	-1.0	1486.0	910.0	-1.0	1270.0	
93.320	1303.0	-1.0	2380.0	1199.0	-1.0	1830.0	1054.0	-1.0	1713.0	1859.0	-1.0	3191.0	1043.0	-1.0	1902.0	1316.0	-1.0	2099.0	994.0	-1.0	1543.0	1309.0	-1.0	1705.0	1279.0	-1.0	2044.0	1964.0	-1.0	3298.0	1379.0	-1.0	2285.0	1337.0	-1.0	2038.0	1296.0	-1.0	2382.0	937.0	-1.0	1306.0	846.0	-1.0	1487.0	911.0	-1.0	1272.0	
93.820	1302.0	-1.0	2375.0	1199.0	-1.0	1825.0	1054.0	-1.0	1711.0	1857.0	-1.0	3185.0	1043.0	-1.0	1902.0	1316.0	-1.0	2096.0	994.0	-1.0	1539.0	1307.0	-1.0	1702.0	1278.0	-1.0	2040.0	1960.0	-1.0	3290.0	1379.0	-1.0	2283.0	1336.0	-1.0	2034.0	1297.0	-1.0	2381.0	936.0	-1.0	1305.0	845.0	-1.0	1486.0	910.0	-1.0	1271.0	
94.319	1304.0	-1.0	2378.0	1199.0	-1.0	1825.0	1053.0	-1.0	1710.0	1859.0	-1.0	3188.0	1044.0	-1.0	1902.0	1316.0	-1.0	2096.0	993.0	-1.0	1540.0	1307.0	-1.0	1702.0	1279.0	-1.0	2037.0	1958.0	-1.0	3284.0	1377.0	-1.0	2282.0	1335.0	-1.0	2032.0	1298.0	-1.0	2381.0	935.0	-1.0	1302.0	845.0	-1.0	1484.0	909.0	-1.0	1269.0	
94.818	1304.0	-1.0	2378.0	1198.0	-1.0	1823.0	1054.0	-1.0	1710.0	1860.0	-1.0	3191.0	1045.0	-1.0	1902.0	1315.0	-1.0	2093.0	993.0	-1.0	1539.0	1308.0	-1.0	1703.0	1277.0	-1.0	2035.0	1954.0	-1.0	3276.0	1377.0	-1.0	2280.0	1334.0	-1.0	2028.0	1297.0	-1.0	2382.0	935.0	-1.0	1301.0	846.0	-1.0	1486.0	911.0	-1.0	1268.0	
95.317	1302.0	-1.0	2373.0	1198.0	-1.0	1819.0	1055.0	-1.0	1709.0	1859.0	-1.0	3187.0	1045.0	-1.0	1902.0	1315.0	-1.0	2090.0	994.0	-1.0	1536.0	1306.0	-1.0	1699.0	1276.0	-1.0	2032.0	1951.0	-1.0	3264.0	1377.0	-1.0	2277.0	1332.0	-1.0	2025.0	1297.0	-1.0	2382.0	934.0	-1.0	1300.0	846.0	-1.0	1484.0	910.0	-1.0	1267.0	
95.816	1303.0	-1.0	2374.0	1197.0	-1.0	1817.0	1056.0	-1.0	1710.0	1861.0	-1.0	3191.0	1046.0	-1.0	1899.0	1314.0	-1.0	2088.0	992.0	-1.0	1536.0	1307.0	-1.0	1697.0	1275.0	-1.0	2028.0	1947.0	-1.0	3256.0	1375.0	-1.0	2273.0	1331.0	-1.0	2020.0	1297.0	-1.0	2379.0	933.0	-1.0	1297.0	844.0	-1.0	1482.0	909.0	-1.0	1265.0	
96.315	1304.0	-1.0	2374.0	1198.0	-1.0	1817.0	1056.0	-1.0	1711.0	1861.0	-1.0	3192.0	1045.0	-1.0	1900.0	1312.0	-1.0	2085.0	994.0	-1.0	1536.0	1307.0	-1.0	1698.0	1276.0	-1.0	2028.0	1946.0	-1.0	3250.0	1373.0	-1.0	2271.0	1329.0	-1.0	2018.0	1298.0	-1.0	2382.0	933.0	-1.0	1296.0	844.0	-1.0	1483.0	910.0	-1.0	1265.0	
96.814	1302.0	-1.0	2370.0	1196.0	-1.0	1811.0	1056.0	-1.0	1706.0	1861.0	-1.0	3184.0	1045.0	-1.0	1898.0	1310.0	-1.0	2080.0	993.0	-1.0	1532.0	1306.0	-1.0	1694.0	1274.0	-1.0	2025.0	1943.0	-1.0	3243.0	1373.0	-1.0	2266.0	1327.0	-1.0	2012.0	1297.0	-1.0	2381.0	932.0	-1.0	1294.0	844.0	-1.0	1481.0	909.0	-1.0	1264.0	
97.313	1302.0	-1.0	2362.0	1194.0	-1.0	1807.0	1054.0	-1.0	1703.0	1859.0	-1.0	3174.0	1044.0	-1.0	1894.0	1309.0	-1.0	2074.0	993.0	-1.0	1527.0	1305.0	-1.0	1688.0	1273.0	-1.0	2018.0	1939.0	-1.0	3233.0	1370.0	-1.0	2259.0	1324.0	-1.0	2004.0	1297.0	-1.0	2376.0	931.0	-1.0	1288.0	843.0	-1.0	1478.0	907.0	-1.0	1259.0	
97.812	1302.0	-1.0	2360.0	1195.0	-1.0	1804.0	1054.0	-1.0	1701.0	1858.0	-1.0	3172.0	1044.0	-1.0	1890.0	1310.0	-1.0	2069.0	993.0	-1.0	1527.0	1303.0	-1.0	1685.0	1272.0	-1.0	2015.0	1935.0	-1.0	3225.0	1370.0	-1.0	2257.0	1323.0	-1.0	1998.0	1298.0	-1.0	2375.0	930.0	-1.0	1286.0	845.0	-1.0	1476.0	906.0	-1.0	1255.0	
98.311	1302.0	-1.0	2356.0	1194.0	-1.0	1801.0	1054.0	-1.0	1698.0	1857.0	-1.0	3165.0	1046.0	-1.0	1888.0	1308.0	-1.0	2064.0	991.0	-1.0	1523.0	1302.0	-1.0	1681.0	1271.0	-1.0	2010.0	1933.0	-1.0	3215.0	1367.0	-1.0	2252.0	1321.0	-1.0	1993.0	1299.0	-1.0	2372.0	928.0	-1.0	1285.0	844.0	-1.0	1474.0	906.0	-1.0	1253.0	
98.810	1300.0	-1.0	2351.0	1193.0	-1.0	1798.0	1055.0	-1.0	1695.0	1857.0	-1.0	3160.0	1045.0	-1.0	1884.0	1307.0	-1.0	2059.0	991.0	-1.0	1520.0	1300.0	-1.0	1675.0	1270.0	-1.0	2004.0	1932.0	-1.0	3207.0	1367.0	-1.0	2245.0	1317.0	-1.0	1984.0	1298.0	-1.0	2369.0	927.0	-1.0	1281.0	844.0	-1.0	1473.0	905.0	-1.0	1248.0	
99.309	1301.0	-1.0	2351.0	1192.0	-1.0	1798.0	1055.0	-1.0	1695.0	1858.0	-1.0	3162.0	1046.0	-1.0	1884.0	1306.0	-1.0	2059.0	992.0	-1.0	1520.0	1302.0	-1.0	1675.0	1270.0	-1.0	2005.0	1928.0	-1.0	3202.0	1367.0	-1.0	2243.0	1318.0	-1.0	1983.0	1299.0	-1.0	2369.0	927.0	-1.0	1279.0	844.0	-1.0	1474.0	906.0	-1.0	1249.0	
99.808	1300.0	-1.0	2350.0	1194.0	-1.0	1795.0	1056.0	-1.0	1694.0	1857.0	-1.0	3160.0	1045.0	-1.0	1884.0	1307.0	-1.0	2057.0	992.0	-1.0	1517.0	1301.0	-1.0	1672.0	1270.0	-1.0	2004.0	1928.0	-1.0	3199.0	1367.0	-1.0	2241.0	1318.0	-1.0	1981.0	1300.0	-1.0	2369.0	928.0	-1.0	1279.0	844.0	-1.0	1473.0	905.0	-1.0	1250.0	
100.307	1301.0	-1.0	2349.0	1194.0	-1.0	1795.0	1057.0	-1.0	1695.0	1859.0	-1.0	3161.0	1046.0	-1.0	1882.0	1307.0	-1.0	2054.0	993.0	-1.0	1517.0	1301.0	-1.0	1673.0	1270.0	-1.0	2002.0	1929.0	-1.0	3201.0	1368.0	-1.0	2239.0	1317.0	-1.0	1977.0	1299.0	-1.0	2368.0	928.0	-1.0	1277.0	843.0	-1.0	1470.0	906.0	-1.0	1246.0	
100.806	1303.0	-1.0	2353.0	1194.0	-1.0	1794.0	1056.0	-1.0	1695.0	1859.0	-1.0	3163.0	1049.0	-1.0	1883.0	1308.0	-1.0	2055.0	993.0	-1.0	1519.0	1303.0	-1.0	1673.0	1270.0	-1.0	2004.0	1931.0	-1.0	3201.0	1370.0	-1.0	2241.0	1318.0	-1.0	1979.0	1300.0	-1.0	2369.0	927.0	-1.0	1277.0	845.0	-1.0	1474.0	907.0	-1.0	1249.0	
101.305	1303.0	-1.0	2351.0	1194.0	-1.0	1793.0	1056.0	-1.0	1694.0	1859.0	-1.0	3160.0	1048.0	-1.0	1884.0	1309.0	-1.0	2056.0	994.0	-1.0	1518.0	1303.0	-1.0	1671.0	1272.0	-1.0	2004.0	1930.0	-1.0	3201.0	1371.0	-1.0	2241.0	1319.0	-1.0	1979.0	1302.0	-1.0	2370.0	928.0	-1.0	1276.0	845.0	-1.0	1475.0	907.0	-1.0	1248.0	
101.804	1303.0	-1.0	2355.0	1195.0	-1.0	1792.0	1059.0	-1.0	1697.0	1862.0	-1.0	3168.0	1049.0	-1.0	1887.0	1310.0	-1.0	2060.0	995.0	-1.0	1522.0	1305.0	-1.0	1672.0	1274.0	-1.0	2007.0	1933.0	-1.0	3206.0	1372.0	-1.0	2245.0	1321.0	-1.0	1978.0	1304.0	-1.0	2372.0	928.0	-1.0	1275.0	846.0	-1.0	1476.0	907.0	-1.0	1248.0	
102.303	1305.0	-1.0	2357.0	1196.0	-1.0	1792.0	1059.0	-1.0	1700.0	1863.0	-1.0	3173.0	1051.0	-1.0	1889.0	1312.0	-1.0	2062.0	996.0	-1.0	1525.0	1304.0	-1.0	1674.0	1276.0	-1.0	2012.0	1934.0	-1.0	3208.0	1374.0	-1.0	2249.0	1320.0	-1.0	1980.0	1305.0	-1.0	2376.0	929.0	-1.0	1277.0	848.0	-1.0	1479.0	909.0	-1.0	1252.0	
102.802	1306.0	-1.0	2359.0	1196.0	-1.0	1791.0	1060.0	-1.0	1699.0	1863.0	-1.0	3171.0	1050.0	-1.0	1891.0	1311.0	-1.0	2061.0	996.0	-1.0	1524.0	1306.0	-1.0	1674.0	1275.0	-1.0	2013.0	1934.0	-1.0	3206.0	1376.0	-1.0	2253.0	1323.0	-1.0	1982.0	1306.0	-1.0	2379.0	930.0	-1.0	1279.0	847.0	-1.0	1481.0	911.0	-1.0	1254.0	
103.301	1307.0	-1.0	2363.0	1195.0	-1.0	1790.0	1061.0	-1.0	1703.0	1866.0	-1.0	3181.0	1052.0	-1.0	1894.0	1313.0	-1.0	2068.0	997.0	-1.0	1529.0	1306.0	-1.0	1677.0	1277.0	-1.0	2018.0	1936.0	-1.0	3210.0	1378.0	-1.0	2260.0	1324.0	-1.0	1987.0	1309.0	-1.0	2385.0	931.0	-1.0	1281.0	849.0	-1.0	1484.0	912.0	-1.0	1256.0	
103.800	1308.0	-1.0	2365.0	1196.0	-1.0	1791.0	1061.0	-1.0	1704.0	1867.0	-1.0	3183.0	1054.0	-1.0	1897.0	1313.0	-1.0	2069.0	997.0	-1.0	1532.0	1308.0	-1.0	1679.0	1277.0	-1.0	2022.0	1936.0	-1.0	3210.0	1381.0	-1.0	2263.0	1325.0	-1.0	1989.0	1310.0	-1.0	2389.0	930.0	-1.0	1282.0	849.0	-1.0	1488.0	913.0	-1.0	1258.0	
104.299	1308.0	-1.0	2368.0	1196.0	-1.0	1789.0	1063.0	-1.0	1705.0	1868.0	-1.0	3186.0	1053.0	-1.0	1898.0	1315.0	-1.0	2069.0	998.0	-1.0	1533.0	1307.0	-1.0	1680.0	1277.0	-1.0	2021.0	1937.0	-1.0	3210.0	1381.0	-1.0	2266.0	1325.0	-1.0	1989.0	1310.0	-1.0	2390.0	932.0	-1.0	1281.0	850.0	-1.0	1490.0	913.0	-1.0	1260.0	
104.798	1310.0	-1.0	2372.0	1196.0	-1.0	1788.0	1062.0	-1.0	1709.0	1870.0	-1.0	3195.0	1053.0	-1.0	1900.0	1314.0	-1.0	2074.0	999.0	-1.0	1536.0	1309.0	-1.0	1680.0	1277.0	-1.0	2026.0	1937.0	-1.0	3211.0	1383.0	-1.0	2270.0	1327.0	-1.0	1994.0	1309.0	-1.0	2395.0	932.0	-1.0	1284.0	850.0	-1.0	1493.0	916.0	-1.0	1266.0	
105.297	1310.0	-1.0	2373.0	1195.0	-1.0	1787.0	1064.0	-1.0	1711.0	1872.0	-1.0	3197.0	1054.0	-1.0	1903.0	1316.0	-1.0	2074.0	998.0	-1.0	1538.0	1308.0	-1.0	1681.0	1279.0	-1.0	2029.0	1935.0	-1.0	3209.0	1382.0	-1.0	2274.0	1328.0	-1.0	1997.0	1310.0	-1.0	2398.0	931.0	-1.0	1285.0	850.0	-1.0	1494.0	916.0	-1.0	1269.0	
105.796	1310.0	-1.0	2377.0	1195.0	-1.0	1785.0	1064.0	-1.0	1711.0	1873.0	-1.0	3200.0	1054.0	-1.0	1904.0	1316.0	-1.0	2074.0	997.0	-1.0	1538.0	1308.0	-1.0	1681.0	1278.0	-1.0	2028.0	1936.0	-1.0	3209.0	1384.0	-1.0	2277.0	1329.0	-1.0	1998.0	1308.0	-1.0	2397.0	933.0	-1.0	1286.0	850.0	-1.0	1492.0	916.0	-1.0	1269.0	
106.295	1312.0	-1.0	2381.0	1196.0	-1.0	1784.0	1065.0	-1.0	1715.0	1875.0	-1.0	3209.0	1054.0	-1.0	1908.0	1316.0	-1.0	2079.0	998.0	-1.0	1540.0	1308.0	-1.0	1681.0	1281.0	-1.0	2034.0	1936.0	-1.0	3209.0	1384.0	-1.0	2282.0	1331.0	-1.0	2004.0	1309.0	-1.0	2399.0	932.0	-1.0	1288.0	850.0	-1.0	1494.0	917.0	-1.0	1270.0	
106.794	1312.0	-1.0	2382.0	1196.0	-1.0	1783.0	1065.0	-1.0	1716.0	1874.0	-1.0	3209.0	1052.0	-1.0	1908.0	1316.0	-1.0	2079.0	999.0	-1.0	1542.0	1307.0	-1.0	1681.0	1281.0	-1.0	2035.0	1935.0	-1.0	3209.0	1384.0	-1.0	2285.0	1333.0	-1.0	2007.0	1309.0	-1.0	2400.0	933.0	-1.0	1289.0	850.0	-1.0	1496.0	918.0	-1.0	1271.0	
107.293	1312.0	-1.0	2381.0	1195.0	-1.0	1779.0	1065.0	-1.0	1714.0	1874.0	-1.0	3205.0	1052.0	-1.0	1905.0	1315.0	-1.0	2077.0	997.0	-1.0	1541.0	1305.0	-1.0	1677.0	1280.0	-1.0	2034.0	1934.0	-1.0	3204.0	1385.0	-1.0	2286.0	1333.0	-1.0	2007.0	1306.0	-1.0	2401.0	933.0	-1.0	1287.0	849.0	-1.0	1495.0	917.0	-1.0	1268.0	
107.792	1313.0	-1.0	2384.0	1194.0	-1.0	1781.0	1065.0	-1.0	1716.0	1875.0	-1.0	3208.0	1052.0	-1.0	1908.0	1317.0	-1.0	2079.0	996.0	-1.0	1540.0	1304.0	-1.0	1676.0	1281.0	-1.0	2035.0	1932.0	-1.0	3202.0	1386.0	-1.0	2289.0	1333.0	-1.0	2008.0	1306.0	-1.0	2400.0	932.0	-1.0	1286.0	850.0	-1.0	1494.0	917.0	-1.0	1267.0	
108.291	1315.0	-1.0	2384.0	1195.0	-1.0	1779.0	1064.0	-1.0	1718.0	1875.0	-1.0	3211.0	1050.0	-1.0	1908.0	1316.0	-1.0	2078.0	997.0	-1.0	1541.0	1302.0	-1.0	1674.0	1281.0	-1.0	2037.0	1929.0	-1.0	3195.0	1386.0	-1.0	2290.0	1332.0	-1.0	2009.0	1306.0	-1.0	2401.0	933.0	-1.0	1287.0	847.0	-1.0	1495.0	916.0	-1.0	1267.0	
108.790	1314.0	-1.0	2383.0	1195.0	-1.0	1777.0	1063.0	-1.0	1716.0	1873.0	-1.0	3207.0	1050.0	-1.0	1908.0	1315.0	-1.0	2077.0	996.0	-1.0	1538.0	1300.0	-1.0	1670.0	1281.0	-1.0	2034.0	1923.0	-1.0	3183.0	1384.0	-1.0	2290.0	1333.0	-1.0	2009.0	1305.0	-1.0	2400.0	933.0	-1.0	1287.0	848.0	-1.0	1492.0	915.0	-1.0	1267.0	
109.289	1315.0	-1.0	2387.0	1195.0	-1.0	1779.0	1065.0	-1.0	1719.0	1875.0	-1.0	3212.0	1049.0	-1.0	1910.0	1315.0	-1.0	2078.0	996.0	-1.0	1540.0	1301.0	-1.0	1672.0	1280.0	-1.0	2036.0	1922.0	-1.0	3177.0	1386.0	-1.0	2292.0	1333.0	-1.0	2011.0	1303.0	-1.0	2399.0	932.0	-1.0	1286.0	847.0	-1.0	1492.0	914.0	-1.0	1265.0	
109.789	1316.0	-1.0	2389.0	1195.0	-1.0	1779.0	1064.0	-1.0	1720.0	1877.0	-1.0	3213.0	1049.0	-1.0	1911.0	1315.0	-1.0	2081.0	996.0	-1.0	1540.0	1300.0	-1.0	1670.0	1281.0	-1.0	2036.0	1920.0	-1.0	3174.0	1386.0	-1.0	2296.0	1334.0	-1.0	2013.0	1302.0	-1.0	2400.0	932.0	-1.0	1288.0	848.0	-1.0	1493.0	915.0	-1.0	1268.0	
110.288	1316.0	-1.0	2386.0	1197.0	-1.0	1778.0	1063.0	-1.0	1719.0	1875.0	-1.0	3208.0	1049.0	-1.0	1909.0	1315.0	-1.0	2077.0	994.0	-1.0	1540.0	1299.0	-1.0	1668.0	1281.0	-1.0	2037.0	1919.0	-1.0	3170.0	1385.0	-1.0	2296.0	1335.0	-1.0	2016.0	1301.0	-1.0	2400.0	932.0	-1.0	1287.0	848.0	-1.0	1494.0	914.0	-1.0	1267.0	
110.787	1314.0	-1.0	2387.0	1197.0	-1.0	1780.0	1065.0	-1.0	1719.0	1875.0	-1.0	3208.0	1047.0	-1.0	1906.0	1314.0	-1.0	2076.0	995.0	-1.0	1538.0	1298.0	-1.0	1667.0	1281.0	-1.0	2036.0	1919.0	-1.0	3170.0	1386.0	-1.0	2295.0	1336.0	-1.0	2016.0	1300.0	-1.0	2397.0	931.0	-1.0	1287.0	847.0	-1.0	1490.0	912.0	-1.0	1262.0	
111.286	1316.0	-1.0	2385.0	1197.0	-1.0	1782.0	1063.0	-1.0	1720.0	1874.0	-1.0	3205.0	1047.0	-1.0	1905.0	1314.0	-1.0	2076.0	994.0	-1.0	1538.0	1298.0	-1.0	1665.0	1282.0	-1.0	2037.0	1918.0	-1.0	3170.0	1386.0	-1.0	2298.0	1337.0	-1.0	2018.0	1301.0	-1.0	2399.0	932.0	-1.0	1290.0	846.0	-1.0	1491.0	912.0	-1.0	1264.0	
111.785	1312.0	-1.0	2380.0	1197.0	-1.0	1781.0	1063.0	-1.0	1717.0	1870.0	-1.0	3194.0	1046.0	-1.0	1904.0	1314.0	-1.0	2074.0	993.0	-1.0	1536.0	1297.0	-1.0	1663.0	1283.0	-1.0	2037.0	1917.0	-1.0	3167.0	1386.0	-1.0	2299.0	1338.0	-1.0	2022.0	1299.0	-1.0	2398.0	933.0	-1.0	1293.0	846.0	-1.0	1491.0	912.0	-1.0	1263.0	
112.284	1312.0	-1.0	2376.0	1196.0	-1.0	1779.0	1062.0	-1.0	1714.0	1868.0	-1.0	3187.0	1045.0	-1.0	1900.0	1313.0	-1.0	2070.0	993.0	-1.0	1535.0	1297.0	-1.0	1663.0	1282.0	-1.0	2037.0	1919.0	-1.0	3175.0	1387.0	-1.0	2299.0	1341.0	-1.0	2024.0	1299.0	-1.0	2394.0	936.0	-1.0	1295.0	844.0	-1.0	1489.0	911.0	-1.0	1262.0	
112.783	1311.0	-1.0	2377.0	1197.0	-1.0	1780.0	1062.0	-1.0	1715.0	1868.0	-1.0	3185.0	1044.0	-1.0	1903.0	1315.0	-1.0	2073.0	994.0	-1.0	1536.0	1298.0	-1.0	1665.0	1285.0	-1.0	2044.0	1924.0	-1.0	3187.0	1386.0	-1.0	2303.0	1344.0	-1.0	2034.0	1297.0	-1.0	2392.0	938.0	-1.0	1300.0	844.0	-1.0	1489.0	913.0	-1.0	1264.0	
113.282	1313.0	-1.0	2379.0	1196.0	-1.0	1780.0	1060.0	-1.0	1716.0	1866.0	-1.0	3184.0	1044.0	-1.0	1902.0	1317.0	-1.0	2077.0	995.0	-1.0	1539.0	1298.0	-1.0	1668.0	1287.0	-1.0	2051.0	1929.0	-1.0	3202.0	1388.0	-1.0	2306.0	1346.0	-1.0	2040.0	1298.0	-1.0	2395.0	939.0	-1.0	1304.0	844.0	-1.0	1489.0	913.0	-1.0	1266.0	
113.781	1312.0	-1.0	2379.0	1196.0	-1.0	1783.0	1061.0	-1.0	1716.0	1864.0	-1.0	3179.0	1045.0	-1.0	1903.0	1318.0	-1.0	2080.0	994.0	-1.0	1540.0	1299.0	-1.0	1671.0	1289.0	-1.0	2055.0	1935.0	-1.0	3215.0	1389.0	-1.0	2311.0	1349.0	-1.0	2047.0	1296.0	-1.0	2395.0	940.0	-1.0	1308.0	845.0	-1.0	1489.0	914.0	-1.0	1270.0	
114.280	1313.0	-1.0	2385.0	1197.0	-1.0	1788.0	1062.0	-1.0	1721.0	1866.0	-1.0	3186.0	1045.0	-1.0	1906.0	1320.0	-1.0	2086.0	996.0	-1.0	1543.0	1302.0	-1.0	1676.0	1291.0	-1.0	2060.0	1943.0	-1.0	3232.0	1392.0	-1.0	2316.0	1352.0	-1.0	2055.0	1296.0	-1.0	2396.0	942.0	-1.0	1311.0	843.0	-1.0	1489.0	915.0	-1.0	1269.0	
114.779	1312.0	-1.0	2387.0	1199.0	-1.0	1790.0	1063.0	-1.0	1725.0	1865.0	-1.0	3188.0	1046.0	-1.0	1909.0	1321.0	-1.0	2091.0	996.0	-1.0	1547.0	1305.0	-1.0	1680.0	1292.0	-1.0	2065.0	1947.0	-1.0	3245.0	1394.0	-1.0	2323.0	1356.0	-1.0	2064.0	1297.0	-1.0	2398.0	943.0	-1.0	1315.0	844.0	-1.0	1492.0	914.0	-1.0	1274.0	
115.278	1312.0	-1.0	2387.0	1200.0	-1.0	1791.0	1062.0	-1.0	1724.0	1864.0	-1.0	3184.0	1046.0	-1.0	1912.0	1321.0	-1.0	2092.0	997.0	-1.0	1547.0	1306.0	-1.0	1681.0	1294.0	-1.0	2069.0	1952.0	-1.0	3252.0	1395.0	-1.0	2326.0	1356.0	-1.0	2068.0	1296.0	-1.0	2400.0	944.0	-1.0	1316.0	844.0	-1.0	1493.0	916.0	-1.0	1276.0	
115.778	1311.0	-1.0	2382.0	1198.0	-1.0	1788.0	1062.0	-1.0	1723.0	1862.0	-1.0	3176.0	1046.0	-1.0	1908.0	1321.0	-1.0	2087.0	996.0	-1.0	1545.0	1304.0	-1.0	1680.0	1293.0	-1.0	2065.0	1952.0	-1.0	3253.0	1394.0	-1.0	2325.0	1357.0	-1.0	2066.0	1296.0	-1.0	2398.0	944.0	-1.0	1314.0	843.0	-1.0	1491.0	915.0	-1.0	1272.0	
116.278	1312.0	-1.0	2383.0	1199.0	-1.0	1788.0	1060.0	-1.0	1722.0	1860.0	-1.0	3175.0	1045.0	-1.0	1909.0	1322.0	-1.0	2089.0	997.0	-1.0	1545.0	1303.0	-1.0	1679.0	1293.0	-1.0	2063.0	1951.0	-1.0	3250.0	1394.0	-1.0	2324.0	1357.0	-1.0	2066.0	1296.0	-1.0	2394.0	943.0	-1.0	1313.0	842.0	-1.0	1487.0	914.0	-1.0	1268.0	
116.777	1311.0	-1.0	2379.0	1199.0	-1.0	1786.0	1061.0	-1.0	1722.0	1857.0	-1.0	3170.0	1046.0	-1.0	1906.0	1321.0	-1.0	2086.0	995.0	-1.0	1545.0	1303.0	-1.0	1677.0	1292.0	-1.0	2061.0	1948.0	-1.0	3244.0	1393.0	-1.0	2321.0	1356.0	-1.0	2063.0	1295.0	-1.0	2393.0	942.0	-1.0	1310.0	842.0	-1.0	1487.0	913.0	-1.0	1267.0	
117.276	1309.0	-1.0	2373.0	1197.0	-1.0	1782.0	1060.0	-1.0	1716.0	1855.0	-1.0	3157.0	1044.0	-1.0	1903.0	1318.0	-1.0	2079.0	994.0	-1.0	1539.0	1302.0	-1.0	1672.0	1290.0	-1.0	2056.0	1946.0	-1.0	3234.0	1392.0	-1.0	2317.0	1352.0	-1.0	2058.0	1294.0	-1.0	2390.0	940.0	-1.0	1308.0	843.0	-1.0	1486.0	910.0	-1.0	1264.0	
117.775	1308.0	-1.0	2368.0	1199.0	-1.0	1780.0	1060.0	-1.0	1716.0	1854.0	-1.0	3153.0	1043.0	-1.0	1898.0	1318.0	-1.0	2076.0	994.0	-1.0	1537.0	1299.0	-1.0	1667.0	1288.0	-1.0	2049.0	1944.0	-1.0	3227.0	1391.0	-1.0	2311.0	1350.0	-1.0	2053.0	1293.0	-1.0	2383.0	940.0	-1.0	1305.0	841.0	-1.0	1482.0	908.0	-1.0	1259.0	
118.274	1308.0	-1.0	2365.0	1197.0	-1.0	1780.0	1058.0	-1.0	1714.0	1853.0	-1.0	3147.0	1042.0	-1.0	1895.0	1317.0	-1.0	2073.0	994.0	-1.0	1535.0	1298.0	-1.0	1664.0	1287.0	-1.0	2048.0	1940.0	-1.0	3222.0	1390.0	-1.0	2308.0	1351.0	-1.0	2050.0	1291.0	-1.0	2383.0	939.0	-1.0	1305.0	841.0	-1.0	1480.0	909.0	-1.0	1258.0	
118.773	1307.0	-1.0	2360.0	1198.0	-1.0	1779.0	1057.0	-1.0	1710.0	1850.0	-1.0	3137.0	1041.0	-1.0	1893.0	1315.0	-1.0	2070.0	993.0	-1.0	1531.0	1298.0	-1.0	1661.0	1286.0	-1.0	2043.0	1940.0	-1.0	3219.0	1388.0	-1.0	2305.0	1348.0	-1.0	2047.0	1291.0	-1.0	2380.0	940.0	-1.0	1304.0	839.0	-1.0	1480.0	908.0	-1.0	1258.0	
119.272	1307.0	-1.0	2358.0	1198.0	-1.0	1779.0	1057.0	-1.0	1707.0	1849.0	-1.0	3131.0	1040.0	-1.0	1890.0	1316.0	-1.0	2065.0	992.0	-1.0	1526.0	1297.0	-1.0	1660.0	1285.0	-1.0	2039.0	1939.0	-1.0	3216.0	1386.0	-1.0	2300.0	1349.0	-1.0	2046.0	1290.0	-1.0	2375.0	939.0	-1.0	1302.0	839.0	-1.0	1477.0	908.0	-1.0	1255.0	
119.771	1306.0	-1.0	2356.0	1198.0	-1.0	1778.0	1056.0	-1.0	1706.0	1848.0	-1.0	3130.0	1041.0	-1.0	1889.0	1315.0	-1.0	2066.0	992.0	-1.0	1525.0	1298.0	-1.0	1660.0	1285.0	-1.0	2039.0	1939.0	-1.0	3216.0	1387.0	-1.0	2300.0	1348.0	-1.0	2046.0	1291.0	-1.0	2377.0	940.0	-1.0	1305.0	840.0	-1.0	1476.0	908.0	-1.0	1257.0	
120.270	1305.0	-1.0	2349.0	1197.0	-1.0	1776.0	1055.0	-1.0	1703.0	1844.0	-1.0	3119.0	1041.0	-1.0	1885.0	1316.0	-1.0	2063.0	991.0	-1.0	1524.0	1296.0	-1.0	1658.0	1284.0	-1.0	2035.0	1937.0	-1.0	3214.0	1386.0	-1.0	2298.0	1348.0	-1.0	2043.0	1292.0	-1.0	2375.0	938.0	-1.0	1304.0	840.0	-1.0	1474.0	907.0	-1.0	1256.0	
120.769	1304.0	-1.0	2343.0	1196.0	-1.0	1772.0	1054.0	-1.0	1697.0	1842.0	-1.0	3109.0	1040.0	-1.0	1881.0	1315.0	-1.0	2058.0	991.0	-1.0	1518.0	1296.0	-1.0	1653.0	1282.0	-1.0	2027.0	1936.0	-1.0	3210.0	1386.0	-1.0	2291.0	1347.0	-1.0	2037.0	1291.0	-1.0	2370.0	938.0	-1.0	1300.0	839.0	-1.0	1472.0	906.0	-1.0	1251.0	
121.268	1301.0	-1.0	2339.0	1195.0	-1.0	1772.0	1055.0	-1.0	1694.0	1841.0	-1.0	3102.0	1041.0	-1.0	1879.0	1313.0	-1.0	2056.0	990.0	-1.0	1516.0	1296.0	-1.0	1650.0	1281.0	-1.0	2025.0	1934.0	-1.0	3204.0	1386.0	-1.0	2290.0	1346.0	-1.0	2036.0	1290.0	-1.0	2368.0	939.0	-1.0	1301.0	841.0	-1.0	1470.0	906.0	-1.0	1248.0	
121.767	1301.0	-1.0	2332.0	1194.0	-1.0	1768.0	1052.0	-1.0	1689.0	1837.0	-1.0	3092.0	1041.0	-1.0	1875.0	1313.0	-1.0	2051.0	989.0	-1.0	1512.0	1295.0	-1.0	1647.0	1280.0	-1.0	2019.0	1932.0	-1.0	3194.0	1386.0	-1.0	2285.0	1343.0	-1.0	2031.0	1291.0	-1.0	2365.0	938.0	-1.0	1298.0	840.0	-1.0	1469.0	906.0	-1.0	1246.0	
122.266	1299.0	-1.0	2327.0	1193.0	-1.0	1763.0	1053.0	-1.0	1684.0	1836.0	-1.0	3085.0	1040.0	-1.0	1871.0	1311.0	-1.0	2048.0	988.0	-1.0	1506.0	1294.0	-1.0	1642.0	1278.0	-1.0	2011.0	1929.0	-1.0	3185.0	1384.0	-1.0	2278.0	1341.0	-1.0	2024.0	1290.0	-1.0	2358.0	938.0	-1.0	1293.0	838.0	-1.0	1465.0	904.0	-1.0	1242.0	
122.765	1297.0	-1.0	2323.0	1193.0	-1.0	1760.0	1053.0	-1.0	1682.0	1834.0	-1.0	3082.0	1040.0	-1.0	1869.0	1311.0	-1.0	2046.0	988.0	-1.0	1504.0	1293.0	-1.0	1639.0	1277.0	-1.0	2008.0	1926.0	-1.0	3178.0	1383.0	-1.0	2275.0	1340.0	-1.0	2022.0	1290.0	-1.0	2356.0	937.0	-1.0	1293.0	839.0	-1.0	1465.0	904.0	-1.0	1241.0	
123.264	1296.0	-1.0	2318.0	1192.0	-1.0	1758.0	1052.0	-1.0	1680.0	1832.0	-1.0	3078.0	1039.0	-1.0	1865.0	1312.0	-1.0	2044.0	988.0	-1.0	1502.0	1292.0	-1.0	1636.0	1275.0	-1.0	2003.0	1923.0	-1.0	3170.0	1383.0	-1.0	2274.0	1340.0	-1.0	2019.0	1290.0	-1.0	2354.0	936.0	-1.0	1292.0	840.0	-1.0	1463.0	903.0	-1.0	1241.0	
123.764	1297.0	-1.0	2320.0	1192.0	-1.0	1759.0	1052.0	-1.0	1679.0	1835.0	-1.0	3080.0	1039.0	-1.0	1865.0	1313.0	-1.0	2044.0	988.0	-1.0	1499.0	1293.0	-1.0	1636.0	1275.0	-1.0	1999.0	1924.0	-1.0	3170.0	1382.0	-1.0	2271.0	1340.0	-1.0	2018.0	1290.0	-1.0	2351.0	936.0	-1.0	1290.0	840.0	-1.0	1462.0	902.0	-1.0	1237.0	
124.264	1296.0	-1.0	2318.0	1192.0	-1.0	1759.0	1053.0	-1.0	1680.0	1834.0	-1.0	3082.0	1041.0	-1.0	1863.0	1312.0	-1.0	2045.0	986.0	-1.0	1500.0	1294.0	-1.0	1636.0	1274.0	-1.0	1998.0	1925.0	-1.0	3170.0	1383.0	-1.0	2273.0	1341.0	-1.0	2018.0	1291.0	-1.0	2353.0	935.0	-1.0	1291.0	840.0	-1.0	1463.0	903.0	-1.0	1238.0	
124.764	1295.0	-1.0	2314.0	1191.0	-1.0	1756.0	1051.0	-1.0	1676.0	1833.0	-1.0	3076.0	1040.0	-1.0	1863.0	1313.0	-1.0	2042.0	987.0	-1.0	1497.0	1293.0	-1.0	1636.0	1274.0	-1.0	1996.0	1924.0	-1.0	3168.0	1382.0	-1.0	2271.0	1341.0	-1.0	2019.0	1291.0	-1.0	2352.0	937.0	-1.0	1290.0	840.0	-1.0	1462.0	902.0	-1.0	1239.0	
125.263	1295.0	-1.0	2317.0	1193.0	-1.0	1759.0	1053.0	-1.0	1677.0	1834.0	-1.0	3082.0	1042.0	-1.0	1864.0	1314.0	-1.0	2046.0	986.0	-1.0	1500.0	1294.0	-1.0	1637.0	1276.0	-1.0	1997.0	1926.0	-1.0	3171.0	1383.0	-1.0	2275.0	1342.0	-1.0	2020.0	1290.0	-1.0	2353.0	937.0	-1.0	1291.0	840.0	-1.0	1462.0	904.0	-1.0	1236.0	
125.762	1296.0	-1.0	2315.0	1192.0	-1.0	1758.0	1050.0	-1.0	1676.0	1834.0	-1.0	3083.0	1041.0	-1.0	1865.0	1314.0	-1.0	2048.0	988.0	-1.0	1499.0	1296.0	-1.0	1637.0	1275.0	-1.0	1999.0	1927.0	-1.0	3172.0	1384.0	-1.0	2274.0	1341.0	-1.0	2021.0	1292.0	-1.0	2355.0	937.0	-1.0	1292.0	839.0	-1.0	1463.0	905.0	-1.0	1238.0	
126.261	1295.0	-1.0	2315.0	1193.0	-1.0	1759.0	1051.0	-1.0	1674.0	1834.0	-1.0	3082.0	1041.0	-1.0	1862.0	1314.0	-1.0	2046.0	987.0	-1.0	1498.0	1296.0	-1.0	1638.0	1274.0	-1.0	1996.0	1928.0	-1.0	3173.0	1384.0	-1.0	2273.0	1341.0	-1.0	2020.0	1292.0	-1.0	2355.0	936.0	-1.0	1292.0	840.0	-1.0	1463.0	904.0	-1.0	1237.0	
126.760	1295.0	-1.0	2317.0	1192.0	-1.0	1759.0	1053.0	-1.0	1675.0	1836.0	-1.0	3087.0	1042.0	-1.0	1864.0	1315.0	-1.0	2050.0	986.0	-1.0	1498.0	1297.0	-1.0	1640.0	1274.0	-1.0	1998.0	1929.0	-1.0	3178.0	1385.0	-1.0	2276.0	1343.0	-1.0	2021.0	1293.0	-1.0	2357.0	937.0	-1.0	1293.0	841.0	-1.0	1467.0	905.0	-1.0	1243.0	
127.260	1296.0	-1.0	2317.0	1192.0	-1.0	1762.0	1052.0	-1.0	1677.0	1838.0	-1.0	3089.0	1043.0	-1.0	1865.0	1316.0	-1.0	2051.0	986.0	-1.0	1499.0	1297.0	-1.0	1643.0	1275.0	-1.0	2001.0	1931.0	-1.0	3182.0	1384.0	-1.0	2277.0	1343.0	-1.0	2024.0	1292.0	-1.0	2360.0	939.0	-1.0	1295.0	841.0	-1.0	1468.0	906.0	-1.0	1243.0	
127.759	1298.0	-1.0	2321.0	1194.0	-1.0	1763.0	1052.0	-1.0	1677.0	1839.0	-1.0	3096.0	1043.0	-1.0	1867.0	1317.0	-1.0	2055.0	986.0	-1.0	1500.0	1298.0	-1.0	1646.0	1274.0	-1.0	2000.0	1933.0	-1.0	3187.0	1385.0	-1.0	2278.0	1345.0	-1.0	2024.0	1293.0	-1.0	2359.0	938.0	-1.0	1296.0	841.0	-1.0	1468.0	905.0	-1.0	1245.0	
128.258	1298.0	-1.0	2324.0	1195.0	-1.0	1765.0	1055.0	-1.0	1681.0	1841.0	-1.0	3103.0	1041.0	-1.0	1869.0	1317.0	-1.0	2058.0	988.0	-1.0	1503.0	1301.0	-1.0	1650.0	1275.0	-1.0	2003.0	1935.0	-1.0	3192.0	1385.0	-1.0	2282.0	1346.0	-1.0	2029.0	1292.0	-1.0	2364.0	939.0	-1.0	1298.0	843.0	-1.0	1472.0	908.0	-1.0	1248.0	
128.757	1299.0	-1.0	2324.0	1195.0	-1.0	1765.0	1054.0	-1.0	1681.0	1841.0	-1.0	3102.0	1042.0	-1.0	1869.0	1319.0	-1.0	2059.0	987.0	-1.0	1503.0	1300.0	-1.0	1651.0	1275.0	-1.0	2003.0	1937.0	-1.0	3194.0	1386.0	-1.0	2283.0	1345.0	-1.0	2029.0	1293.0	-1.0	2365.0	939.0	-1.0	1298.0	841.0	-1.0	1471.0	908.0	-1.0	1250.0	
129.257	1298.0	-1.0	2323.0	1194.0	-1.0	1764.0	1054.0	-1.0	1679.0	1841.0	-1.0	3099.0	1040.0	-1.0	1868.0	1318.0	-1.0	2057.0	987.0	-1.0	1500.0	1301.0	-1.0	1650.0	1274.0	-1.0	1998.0	1937.0	-1.0	3192.0	1383.0	-1.0	2278.0	1343.0	-1.0	2026.0	1291.0	-1.0	2362.0	938.0	-1.0	1296.0	842.0	-1.0	1469.0	907.0	-1.0	1246.0	
129.756	1299.0	-1.0	2322.0	1194.0	-1.0	1762.0	1052.0	-1.0	1677.0	1841.0	-1.0	3099.0	1040.0	-1.0	1867.0	1316.0	-1.0	2055.0	987.0	-1.0	1500.0	1301.0	-1.0	1650.0	1273.0	-1.0	1997.0	1936.0	-1.0	3189.0	1382.0	-1.0	2276.0	1342.0	-1.0	2022.0	1291.0	-1.0	2361.0	937.0	-1.0	1294.0	843.0	-1.0	1468.0	906.0	-1.0	1244.0	
130.255	1298.0	-1.0	2317.0	1193.0	-1.0	1758.0	1051.0	-1.0	1674.0	1839.0	-1.0	3092.0	1040.0	-1.0	1863.0	1315.0	-1.0	2051.0	984.0	-1.0	1498.0	1299.0	-1.0	1646.0	1271.0	-1.0	1992.0	1931.0	-1.0	3180.0	1380.0	-1.0	2269.0	1341.0	-1.0	2016.0	1291.0	-1.0	2357.0	935.0	-1.0	1292.0	842.0	-1.0	1467.0	905.0	-1.0	1241.0	
130.754	1296.0	-1.0	2311.0	1192.0	-1.0	1754.0	1050.0	-1.0	1669.0	1835.0	-1.0	3081.0	1039.0	-1.0	1859.0	1312.0	-1.0	2045.0	984.0	-1.0	1492.0	1297.0	-1.0	1639.0	1267.0	-1.0	1981.0	1927.0	-1.0	3166.0	1377.0	-1.0	2261.0	1337.0	-1.0	2007.0	1288.0	-1.0	2352.0	935.0	-1.0	1288.0	840.0	-1.0	1462.0	904.0	-1.0	1236.0	
131.253	1295.0	-1.0	2308.0	1191.0	-1.0	1753.0	1051.0	-1.0	1669.0	1836.0	-1.0	3080.0	1037.0	-1.0	1857.0	1311.0	-1.0	2041.0	984.0	-1.0	1489.0	1295.0	-1.0	1636.0	1265.0	-1.0	1976.0	1925.0	-1.0	3158.0	1375.0	-1.0	2255.0	1334.0	-1.0	2001.0	1288.0	-1.0	2348.0	934.0	-1.0	1284.0	841.0	-1.0	1460.0	902.0	-1.0	1231.0	
131.752	1295.0	-1.0	2306.0	1188.0	-1.0	1750.0	1049.0	-1.0	1666.0	1835.0	-1.0	3078.0	1037.0	-1.0	1857.0	1310.0	-1.0	2038.0	983.0	-1.0	1487.0	1294.0	-1.0	1634.0	1265.0	-1.0	1971.0	1921.0	-1.0	3148.0	1371.0	-1.0	2248.0	1331.0	-1.0	1992.0	1287.0	-1.0	2345.0	933.0	-1.0	1281.0	840.0	-1.0	1459.0	902.0	-1.0	1230.0	
132.251	1293.0	-1.0	2300.0	1187.0	-1.0	1748.0	1049.0	-1.0	1662.0	1833.0	-1.0	3068.0	1038.0	-1.0	1853.0	1309.0	-1.0	2031.0	981.0	-1.0	1483.0	1292.0	-1.0	1629.0	1262.0	-1.0	1963.0	1917.0	-1.0	3135.0	1370.0	-1.0	2240.0	1327.0	-1.0	1985.0	1289.0	-1.0	2343.0	931.0	-1.0	1279.0	840.0	-1.0	1456.0	900.0	-1.0	1226.0	
132.750	1294.0	-1.0	2301.0	1188.0	-1.0	1748.0	1048.0	-1.0	1662.0	1834.0	-1.0	3070.0	1039.0	-1.0	1850.0	1310.0	-1.0	2028.0	982.0	-1.0	1483.0	1292.0	-1.0	1628.0	1260.0	-1.0	1958.0	1914.0	-1.0	3129.0	1369.0	-1.0	2231.0	1326.0	-1.0	1978.0	1289.0	-1.0	2337.0	932.0	-1.0	1274.0	839.0	-1.0	1453.0	898.0	-1.0	1221.0	
133.249	1294.0	-1.0	2297.0	1188.0	-1.0	1748.0	1048.0	-1.0	1662.0	1833.0	-1.0	3065.0	1039.0	-1.0	1849.0	1307.0	-1.0	2024.0	982.0	-1.0	1480.0	1292.0	-1.0	1624.0	1260.0	-1.0	1952.0	1913.0	-1.0	3121.0	1367.0	-1.0	2226.0	1322.0	-1.0	1971.0	1289.0	-1.0	2335.0	929.0	-1.0	1272.0	840.0	-1.0	1452.0	899.0	-1.0	1220.0	
133.748	1291.0	-1.0	2288.0	1185.0	-1.0	1742.0	1048.0	-1.0	1656.0	1830.0	-1.0	3052.0	1038.0	-1.0	1845.0	1307.0	-1.0	2015.0	983.0	-1.0	1475.0	1291.0	-1.0	1620.0	1258.0	-1.0	1945.0	1909.0	-1.0	3110.0	1365.0	-1.0	2217.0	1320.0	-1.0	1963.0	1289.0	-1.0	2331.0	930.0	-1.0	1270.0	839.0	-1.0	1450.0	897.0	-1.0	1216.0	
134.247	1291.0	-1.0	2289.0	1187.0	-1.0	1741.0	1049.0	-1.0	1655.0	1829.0	-1.0	3051.0	1039.0	-1.0	1844.0	1307.0	-1.0	2015.0	983.0	-1.0	1475.0	1291.0	-1.0	1617.0	1257.0	-1.0	1941.0	1905.0	-1.0	3104.0	1365.0	-1.0	2211.0	1319.0	-1.0	1955.0	1291.0	-1.0	2327.0	929.0	-1.0	1267.0	840.0	-1.0	1448.0	897.0	-1.0	1214.0	
134.746	1292.0	-1.0	2285.0	1186.0	-1.0	1739.0	1048.0	-1.0	1654.0	1829.0	-1.0	3050.0	1042.0	-1.0	1843.0	1308.0	-1.0	2011.0	981.0	-1.0	1474.0	1290.0	-1.0	1615.0	1257.0	-1.0	1939.0	1904.0	-1.0	3095.0	1365.0	-1.0	2205.0	1316.0	-1.0	1952.0	1291.0	-1.0	2327.0	928.0	-1.0	1265.0	840.0	-1.0	1447.0	898.0	-1.0	1214.0	
135.245	1290.0	-1.0	2280.0	1186.0	-1.0	1736.0	1049.0	-1.0	1650.0	1828.0	-1.0	3041.0	1042.0	-1.0	1841.0	1305.0	-1.0	2007.0	982.0	-1.0	1471.0	1290.0	-1.0	1610.0	1257.0	-1.0	1934.0	1902.0	-1.0	3088.0	1363.0	-1.0	2203.0	1315.0	-1.0	1946.0	1292.0	-1.0	2326.0	929.0	-1.0	1264.0	841.0	-1.0	1446.0	898.0	-1.0	1213.0	
135.744	1292.0	-1.0	2281.0	1185.0	-1.0	1736.0	1049.0	-1.0	1652.0	1830.0	-1.0	3046.0	1043.0	-1.0	1843.0	1307.0	-1.0	2010.0	982.0	-1.0	1473.0	1290.0	-1.0	1611.0	1258.0	-1.0	1937.0	1900.0	-1.0	3084.0	1363.0	-1.0	2203.0	1317.0	-1.0	1946.0	1293.0	-1.0	2328.0	929.0	-1.0	1264.0	843.0	-1.0	1449.0	901.0	-1.0	1215.0	
136.243	1292.0	-1.0	2282.0	1185.0	-1.0	1734.0	1049.0	-1.0	1650.0	1830.0	-1.0	3046.0	1042.0	-1.0	1843.0	1307.0	-1.0	2008.0	983.0	-1.0	1473.0	1290.0	-1.0	1611.0	1257.0	-1.0	1937.0	1898.0	-1.0	3079.0	1364.0	-1.0	2203.0	1317.0	-1.0	1945.0	1295.0	-1.0	2330.0	930.0	-1.0	1266.0	841.0	-1.0	1449.0	902.0	-1.0	1216.0	
136.742	1293.0	-1.0	2284.0	1185.0	-1.0	1734.0	1050.0	-1.0	1652.0	1833.0	-1.0	3051.0	1043.0	-1.0	1844.0	1308.0	-1.0	2008.0	983.0	-1.0	1471.0	1291.0	-1.0	1609.0	1256.0	-1.0	1935.0	1898.0	-1.0	3076.0	1365.0	-1.0	2202.0	1317.0	-1.0	1944.0	1295.0	-1.0	2329.0	930.0	-1.0	1263.0	842.0	-1.0	1449.0	901.0	-1.0	1215.0	
137.242	1295.0	-1.0	2287.0	1186.0	-1.0	1733.0	1052.0	-1.0	1654.0	1834.0	-1.0	3059.0	1044.0	-1.0	1845.0	1309.0	-1.0	2011.0	984.0	-1.0	1474.0	1291.0	-1.0	1608.0	1257.0	-1.0	1937.0	1897.0	-1.0	3073.0	1365.0	-1.0	2203.0	1317.0	-1.0	1944.0	1296.0	-1.0	2332.0	931.0	-1.0	1266.0	842.0	-1.0	1452.0	903.0	-1.0	1220.0	
137.742	1295.0	-1.0	2287.0	1185.0	-1.0	1730.0	1052.0	-1.0	1654.0	1835.0	-1.0	3058.0	1045.0	-1.0	1845.0	1309.0	-1.0	2012.0	984.0	-1.0	1474.0	1291.0	-1.0	1607.0	1256.0	-1.0	1937.0	1895.0	-1.0	3068.0	1368.0	-1.0	2204.0	1317.0	-1.0	1944.0	1296.0	-1.0	2334.0	931.0	-1.0	1266.0	843.0	-1.0	1454.0	905.0	-1.0	1220.0	
138.241	1297.0	-1.0	2294.0	1185.0	-1.0	1731.0	1053.0	-1.0	1659.0	1839.0	-1.0	3070.0	1047.0	-1.0	1850.0	1312.0	-1.0	2017.0	985.0	-1.0	1476.0	1291.0	-1.0	1609.0	1259.0	-1.0	1941.0	1894.0	-1.0	3065.0	1369.0	-1.0	2207.0	1318.0	-1.0	1945.0	1298.0	-1.0	2335.0	931.0	-1.0	1266.0	844.0	-1.0	1455.0	904.0	-1.0	1222.0	
138.740	1298.0	-1.0	2299.0	1184.0	-1.0	1729.0	1054.0	-1.0	1662.0	1841.0	-1.0	3082.0	1047.0	-1.0	1852.0	1311.0	-1.0	2020.0	986.0	-1.0	1480.0	1293.0	-1.0	1611.0	1261.0	-1.0	1946.0	1893.0	-1.0	3063.0	1369.0	-1.0	2212.0	1319.0	-1.0	1946.0	1299.0	-1.0	2341.0	932.0	-1.0	1266.0	845.0	-1.0	1458.0	906.0	-1.0	1226.0	
139.239	1297.0	-1.0	2301.0	1184.0	-1.0	1727.0	1056.0	-1.0	1662.0	1844.0	-1.0	3085.0	1048.0	-1.0	1853.0	1312.0	-1.0	2022.0	985.0	-1.0	1481.0	1293.0	-1.0	1611.0	1261.0	-1.0	1948.0	1892.0	-1.0	3057.0	1371.0	-1.0	2214.0	1318.0	-1.0	1947.0	1299.0	-1.0	2343.0	933.0	-1.0	1269.0	845.0	-1.0	1460.0	907.0	-1.0	1229.0	
139.738	1301.0	-1.0	2308.0	1185.0	-1.0	1728.0	1056.0	-1.0	1667.0	1846.0	-1.0	3097.0	1048.0	-1.0	1858.0	1314.0	-1.0	2029.0	986.0	-1.0	1485.0	1294.0	-1.0	1614.0	1264.0	-1.0	1954.0	1893.0	-1.0	3060.0	1373.0	-1.0	2220.0	1321.0	-1.0	1952.0	1299.0	-1.0	2347.0	933.0	-1.0	1268.0	845.0	-1.0	1462.0	909.0	-1.0	1230.0	
140.237	1300.0	-1.0	2311.0	1184.0	-1.0	1729.0	1058.0	-1.0	1669.0	1849.0	-1.0	3101.0	1049.0	-1.0	1862.0	1315.0	-1.0	2031.0	986.0	-1.0	1486.0	1293.0	-1.0	1615.0	1264.0	-1.0	1958.0	1893.0	-1.0	3060.0	1375.0	-1.0	2225.0	1322.0	-1.0	1955.0	1300.0	-1.0	2351.0	934.0	-1.0	1270.0	845.0	-1.0	1465.0	910.0	-1.0	1232.0	
140.736	1301.0	-1.0	2310.0	1185.0	-1.0	1726.0	1057.0	-1.0	1668.0	1848.0	-1.0	3101.0	1049.0	-1.0	1861.0	1314.0	-1.0	2030.0	985.0	-1.0	1486.0	1293.0	-1.0	1613.0	1264.0	-1.0	1958.0	1889.0	-1.0	3055.0	1374.0	-1.0	2226.0	1323.0	-1.0	1955.0	1299.0	-1.0	2352.0	934.0	-1.0	1269.0	845.0	-1.0	1465.0	910.0	-1.0	1234.0	
141.235	1302.0	-1.0	2313.0	1185.0	-1.0	1727.0	1057.0	-1.0	1673.0	1851.0	-1.0	3109.0	1048.0	-1.0	1864.0	1315.0	-1.0	2031.0	987.0	-1.0	1490.0	1292.0	-1.0	1616.0	1265.0	-1.0	1960.0	1889.0	-1.0	3052.0	1375.0	-1.0	2229.0	1323.0	-1.0	1955.0	1298.0	-1.0	2352.0	932.0	-1.0	1270.0	846.0	-1.0	1465.0	909.0	-1.0	1233.0	
141.735	1303.0	-1.0	2315.0	1184.0	-1.0	1727.0	1057.0	-1.0	1674.0	1852.0	-1.0	3112.0	1047.0	-1.0	1865.0	1315.0	-1.0	2034.0	987.0	-1.0	1490.0	1292.0	-1.0	1613.0	1264.0	-1.0	1962.0	1887.0	-1.0	3047.0	1376.0	-1.0	2231.0	1324.0	-1.0	1956.0	1299.0	-1.0	2355.0	932.0	-1.0	1270.0	845.0	-1.0	1466.0	909.0	-1.0	1234.0	
142.234	1301.0	-1.0	2315.0	1184.0	-1.0	1725.0	1058.0	-1.0	1672.0	1851.0	-1.0	3110.0	1048.0	-1.0	1864.0	1313.0	-1.0	2033.0	986.0	-1.0	1490.0	1292.0	-1.0	1612.0	1265.0	-1.0	1962.0	1884.0	-1.0	3042.0	1374.0	-1.0	2232.0	1324.0	-1.0	1958.0	1298.0	-1.0	2354.0	933.0	-1.0	1270.0	845.0	-1.0	1467.0	909.0	-1.0	1236.0	
142.733	1303.0	-1.0	2317.0	1186.0	-1.0	1727.0	1059.0	-1.0	1676.0	1853.0	-1.0	3116.0	1047.0	-1.0	1865.0	1315.0	-1.0	2033.0	985.0	-1.0	1491.0	1291.0	-1.0	1612.0	1265.0	-1.0	1962.0	1886.0	-1.0	3044.0	1375.0	-1.0	2234.0	1324.0	-1.0	1958.0	1295.0	-1.0	2353.0	933.0	-1.0	1270.0	844.0	-1.0	1466.0	910.0	-1.0	1234.0	
143.232	1304.0	-1.0	2320.0	1185.0	-1.0	1729.0	1058.0	-1.0	1678.0	1855.0	-1.0	3120.0	1046.0	-1.0	1865.0	1314.0	-1.0	2035.0	986.0	-1.0	1493.0	1292.0	-1.0	1612.0	1265.0	-1.0	1966.0	1886.0	-1.0	3045.0	1377.0	-1.0	2238.0	1327.0	-1.0	1963.0	1296.0	-1.0	2356.0	933.0	-1.0	1274.0	845.0	-1.0	1467.0	911.0	-1.0	1237.0	
143.732	1303.0	-1.0	2317.0	1187.0	-1.0	1729.0	1058.0	-1.0	1678.0	1852.0	-1.0	3116.0	1046.0	-1.0	1865.0	1315.0	-1.0	2034.0	985.0	-1.0	1492.0	1290.0	-1.0	1614.0	1267.0	-1.0	1968.0	1887.0	-1.0	3045.0	1376.0	-1.0	2240.0	1327.0	-1.0	1966.0	1295.0	-1.0	2356.0	935.0	-1.0	1276.0	844.0	-1.0	1467.0	910.0	-1.0	1239.0	
144.231	1303.0	-1.0	2316.0	1186.0	-1.0	1728.0	1055.0	-1.0	1674.0	1850.0	-1.0	3109.0	1044.0	-1.0	1860.0	1314.0	-1.0	2033.0	986.0	-1.0	1493.0	1291.0	-1.0	1612.0	1268.0	-1.0	1968.0	1887.0	-1.0	3044.0	1376.0	-1.0	2239.0	1328.0	-1.0	1966.0	1295.0	-1.0	2355.0	935.0	-1.0	1277.0	844.0	-1.0	1467.0	909.0	-1.0	1238.0	
144.730	1303.0	-1.0	2320.0	1186.0	-1.0	1729.0	1057.0	-1.0	1675.0	1853.0	-1.0	3113.0	1044.0	-1.0	1864.0	1317.0	-1.0	2038.0	986.0	-1.0	1496.0	1292.0	-1.0	1616.0	1270.0	-1.0	1974.0	1887.0	-1.0	3046.0	1377.0	-1.0	2241.0	1331.0	-1.0	1972.0	1295.0	-1.0	2355.0	938.0	-1.0	1280.0	843.0	-1.0	1465.0	910.0	-1.0	1238.0	
145.229	1305.0	-1.0	2325.0	1186.0	-1.0	1730.0	1056.0	-1.0	1677.0	1854.0	-1.0	3117.0	1043.0	-1.0	1866.0	1319.0	-1.0	2042.0	988.0	-1.0	1500.0	1293.0	-1.0	1619.0	1271.0	-1.0	1980.0	1890.0	-1.0	3053.0	1379.0	-1.0	2246.0	1333.0	-1.0	1976.0	1294.0	-1.0	2357.0	938.0	-1.0	1285.0	845.0	-1.0	1467.0	912.0	-1.0	1242.0	
145.728	1306.0	-1.0	2325.0	1188.0	-1.0	1731.0	1055.0	-1.0	1678.0	1852.0	-1.0	3115.0	1045.0	-1.0	1868.0	1320.0	-1.0	2045.0	988.0	-1.0	1501.0	1294.0	-1.0	1622.0	1273.0	-1.0	1984.0	1892.0	-1.0	3059.0	1380.0	-1.0	2249.0	1335.0	-1.0	1982.0	1294.0	-1.0	2360.0	940.0	-1.0	1288.0	843.0	-1.0	1469.0	913.0	-1.0	1246.0	
146.227	1308.0	-1.0	2331.0	1190.0	-1.0	1735.0	1056.0	-1.0	1680.0	1855.0	-1.0	3121.0	1044.0	-1.0	1870.0	1321.0	-1.0	2049.0	990.0	-1.0	1503.0	1298.0	-1.0	1626.0	1275.0	-1.0	1988.0	1897.0	-1.0	3067.0	1382.0	-1.0	2253.0	1335.0	-1.0	1986.0	1297.0	-1.0	2363.0	942.0	-1.0	1292.0	842.0	-1.0	1469.0	913.0	-1.0	1246.0	
146.726	1309.0	-1.0	2336.0	1190.0	-1.0	1738.0	1057.0	-1.0	1685.0	1858.0	-1.0	3129.0	1047.0	-1.0	1877.0	1323.0	-1.0	2056.0	990.0	-1.0	1509.0	1299.0	-1.0	1633.0	1278.0	-1.0	1997.0	1900.0	-1.0	3079.0	1383.0	-1.0	2261.0	1339.0	-1.0	1993.0	1298.0	-1.0	2370.0	944.0	-1.0	1298.0	844.0	-1.0	1473.0	915.0	-1.0	1253.0	
147.225	1308.0	-1.0	2340.0	1192.0	-1.0	1742.0	1059.0	-1.0	1687.0	1857.0	-1.0	3132.0	1046.0	-1.0	1880.0	1324.0	-1.0	2057.0	993.0	-1.0	1511.0	1300.0	-1.0	1638.0	1279.0	-1.0	2002.0	1902.0	-1.0	3085.0	1385.0	-1.0	2266.0	1341.0	-1.0	2000.0	1300.0	-1.0	2375.0	946.0	-1.0	1302.0	844.0	-1.0	1476.0	918.0	-1.0	1258.0	
147.724	1310.0	-1.0	2339.0	1192.0	-1.0	1742.0	1058.0	-1.0	1688.0	1857.0	-1.0	3130.0	1047.0	-1.0	1879.0	1324.0	-1.0	2058.0	992.0	-1.0	1513.0	1303.0	-1.0	1640.0	1279.0	-1.0	2002.0	1904.0	-1.0	3091.0	1387.0	-1.0	2269.0	1343.0	-1.0	2001.0	1301.0	-1.0	2378.0	946.0	-1.0	1304.0	844.0	-1.0	1477.0	917.0	-1.0	1257.0	
148.223	1309.0	-1.0	2342.0	1192.0	-1.0	1744.0	1059.0	-1.0	1689.0	1859.0	-1.0	3134.0	1048.0	-1.0	1882.0	1326.0	-1.0	2064.0	994.0	-1.0	1516.0	1303.0	-1.0	1642.0	1280.0	-1.0	2007.0	1905.0	-1.0	3097.0	1389.0	-1.0	2274.0	1345.0	-1.0	2006.0	1301.0	-1.0	2382.0	947.0	-1.0	1308.0	845.0	-1.0	1478.0	920.0	-1.0	1261.0	
148.722	1309.0	-1.0	2342.0	1193.0	-1.0	1746.0	1060.0	-1.0	1690.0	1859.0	-1.0	3133.0	1049.0	-1.0	1885.0	1325.0	-1.0	2065.0	994.0	-1.0	1518.0	1305.0	-1.0	1644.0	1280.0	-1.0	2011.0	1907.0	-1.0	3097.0	1390.0	-1.0	2278.0	1346.0	-1.0	2009.0	1302.0	-1.0	2385.0	949.0	-1.0	1309.0	847.0	-1.0	1481.0	920.0	-1.0	1264.0	
149.221	1311.0	-1.0	2341.0	1194.0	-1.0	1745.0	1059.0	-1.0	1690.0	1858.0	-1.0	3131.0	1049.0	-1.0	1885.0	1326.0	-1.0	2064.0	993.0	-1.0	1516.0	1305.0	-1.0	1644.0	1281.0	-1.0	2008.0	1906.0	-1.0	3097.0	1390.0	-1.0	2278.0	1346.0	-1.0	2012.0	1303.0	-1.0	2386.0	947.0	-1.0	1311.0	847.0	-1.0	1479.0	919.0	-1.0	1264.0	
149.720	1310.0	-1.0	2343.0	1195.0	-1.0	1747.0	1059.0	-1.0	1691.0	1858.0	-1.0	3135.0	1049.0	-1.0	1886.0	1327.0	-1.0	2068.0	995.0	-1.0	1520.0	1305.0	-1.0	1647.0	1282.0	-1.0	2013.0	1907.0	-1.0	3101.0	1391.0	-1.0	2281.0	1346.0	-1.0	2015.0	1303.0	-1.0	2389.0	949.0	-1.0	1312.0	847.0	-1.0	1482.0	919.0	-1.0	1264.0	
150.219	1310.0	-1.0	2343.0	1195.0	-1.0	1747.0	1059.0	-1.0	1692.0	1858.0	-1.0	3134.0	1049.0	-1.0	1888.0	1328.0	-1.0	2068.0	995.0	-1.0	1519.0	1304.0	-1.0	1648.0	1281.0	-1.0	2014.0	1906.0	-1.0	3103.0	1391.0	-1.0	2283.0	1348.0	-1.0	2018.0	1303.0	-1.0	2389.0	949.0	-1.0	1313.0	846.0	-1.0	1482.0	920.0	-1.0	1265.0	
150.718	1310.0	-1.0	2341.0	1195.0	-1.0	1746.0	1059.0	-1.0	1689.0	1857.0	-1.0	3129.0	1049.0	-1.0	1886.0	1325.0	-1.0	2066.0	994.0	-1.0	1517.0	1305.0	-1.0	1647.0	1281.0	-1.0	2011.0	1908.0	-1.0	3106.0	1389.0	-1.0	2282.0	1347.0	-1.0	2016.0	1302.0	-1.0	2388.0	949.0	-1.0	1312.0	846.0	-1.0	1480.0	919.0	-1.0	1263.0	
151.217	1309.0	-1.0	2341.0	1197.0	-1.0	1747.0	1060.0	-1.0	1691.0	1856.0	-1.0	3130.0	1048.0	-1.0	1886.0	1327.0	-1.0	2068.0	994.0	-1.0	1519.0	1304.0	-1.0	1647.0	1280.0	-1.0	2009.0	1908.0	-1.0	3110.0	1390.0	-1.0	2281.0	1347.0	-1.0	2016.0	1300.0	-1.0	2384.0	947.0	-1.0	1311.0	844.0	-1.0	1478.0	917.0	-1.0	1258.0	
151.716	1309.0	-1.0	2338.0	1197.0	-1.0	1747.0	1059.0	-1.0	1688.0	1853.0	-1.0	3124.0	1046.0	-1.0	1884.0	1325.0	-1.0	2064.0	994.0	-1.0	1515.0	1304.0	-1.0	1646.0	1279.0	-1.0	2005.0	1909.0	-1.0	3109.0	1388.0	-1.0	2279.0	1344.0	-1.0	2012.0	1298.0	-1.0	2381.0	946.0	-1.0	1309.0	844.0	-1.0	1475.0	915.0	-1.0	1257.0	
152.215	1306.0	-1.0	2329.0	1195.0	-1.0	1742.0	1058.0	-1.0	1683.0	1850.0	-1.0	3108.0	1045.0	-1.0	1877.0	1323.0	-1.0	2056.0	992.0	-1.0	1508.0	1300.0	-1.0	1639.0	1277.0	-1.0	1997.0	1905.0	-1.0	3099.0	1385.0	-1.0	2270.0	1342.0	-1.0	2005.0	1296.0	-1.0	2374.0	944.0	-1.0	1303.0	842.0	-1.0	1472.0	912.0	-1.0	1249.0	
152.714	1306.0	-1.0	2323.0	1196.0	-1.0	1742.0	1056.0	-1.0	1680.0	1848.0	-1.0	3099.0	1043.0	-1.0	1869.0	1320.0	-1.0	2047.0	991.0	-1.0	1503.0	1299.0	-1.0	1632.0	1274.0	-1.0	1985.0	1900.0	-1.0	3084.0	1381.0	-1.0	2261.0	1337.0	-1.0	1994.0	1294.0	-1.0	2362.0	941.0	-1.0	1295.0	841.0	-1.0	1465.0	908.0	-1.0	1239.0	
153.213	1304.0	-1.0	2318.0	1194.0	-1.0	1738.0	1057.0	-1.0	1674.0	1844.0	-1.0	3087.0	1044.0	-1.0	1863.0	1318.0	-1.0	2038.0	987.0	-1.0	1495.0	1296.0	-1.0	1626.0	1271.0	-1.0	1976.0	1891.0	-1.0	3063.0	1378.0	-1.0	2250.0	1333.0	-1.0	1981.0	1292.0	-1.0	2356.0	938.0	-1.0	1290.0	841.0	-1.0	1461.0	906.0	-1.0	1232.0	
153.712	1302.0	-1.0	2307.0	1194.0	-1.0	1733.0	1053.0	-1.0	1666.0	1839.0	-1.0	3066.0	1042.0	-1.0	1855.0	1315.0	-1.0	2027.0	986.0	-1.0	1486.0	1292.0	-1.0	1617.0	1268.0	-1.0	1964.0	1883.0	-1.0	3040.0	1374.0	-1.0	2239.0	1327.0	-1.0	1968.0	1290.0	-1.0	2348.0	936.0	-1.0	1282.0	840.0	-1.0	1457.0	903.0	-1.0	1227.0	
154.211	1301.0	-1.0	2301.0	1192.0	-1.0	1730.0	1053.0	-1.0	1664.0	1837.0	-1.0	3057.0	1042.0	-1.0	1853.0	1314.0	-1.0	2022.0	985.0	-1.0	1480.0	1290.0	-1.0	1613.0	1266.0	-1.0	1959.0	1875.0	-1.0	3026.0	1373.0	-1.0	2232.0	1325.0	-1.0	1960.0	1290.0	-1.0	2340.0	936.0	-1.0	1279.0	838.0	-1.0	1452.0	901.0	-1.0	1221.0	
154.710	1300.0	-1.0	2296.0	1192.0	-1.0	1726.0	1051.0	-1.0	1659.0	1833.0	-1.0	3047.0	1039.0	-1.0	1848.0	1313.0	-1.0	2016.0	985.0	-1.0	1476.0	1289.0	-1.0	1609.0	1264.0	-1.0	1952.0	1873.0	-1.0	3017.0	1371.0	-1.0	2226.0	1321.0	-1.0	1954.0	1289.0	-1.0	2334.0	935.0	-1.0	1276.0	837.0	-1.0	1449.0	901.0	-1.0	1218.0	
155.209	1299.0	-1.0	2293.0	1192.0	-1.0	1726.0	1051.0	-1.0	1655.0	1832.0	-1.0	3039.0	1040.0	-1.0	1844.0	1311.0	-1.0	2012.0	983.0	-1.0	1470.0	1290.0	-1.0	1604.0	1263.0	-1.0	1946.0	1871.0	-1.0	3016.0	1370.0	-1.0	2220.0	1322.0	-1.0	1949.0	1289.0	-1.0	2326.0	934.0	-1.0	1273.0	837.0	-1.0	1445.0	899.0	-1.0	1215.0	
155.708	1297.0	-1.0	2289.0	1191.0	-1.0	1724.0	1051.0	-1.0	1654.0	1830.0	-1.0	3034.0	1041.0	-1.0	1843.0	1312.0	-1.0	2009.0	983.0	-1.0	1468.0	1290.0	-1.0	1605.0	1263.0	-1.0	1944.0	1872.0	-1.0	3017.0	1372.0	-1.0	2219.0	1321.0	-1.0	1949.0	1288.0	-1.0	2324.0	935.0	-1.0	1273.0	839.0	-1.0	1445.0	900.0	-1.0	1216.0	
156.207	1295.0	-1.0	2284.0	1189.0	-1.0	1721.0	1051.0	-1.0	1649.0	1829.0	-1.0	3025.0	1042.0	-1.0	1840.0	1312.0	-1.0	2007.0	983.0	-1.0	1465.0	1291.0	-1.0	1602.0	1263.0	-1.0	1942.0	1875.0	-1.0	3019.0	1372.0	-1.0	2216.0	1321.0	-1.0	1948.0	1289.0	-1.0	2320.0	935.0	-1.0	1272.0	838.0	-1.0	1444.0	901.0	-1.0	1215.0	
156.706	1296.0	-1.0	2284.0	1189.0	-1.0	1721.0	1049.0	-1.0	1652.0	1829.0	-1.0	3026.0	1042.0	-1.0	1842.0	1315.0	-1.0	2009.0	984.0	-1.0	1466.0	1291.0	-1.0	1604.0	1264.0	-1.0	1946.0	1876.0	-1.0	3022.0	1375.0	-1.0	2218.0	1323.0	-1.0	1952.0	1291.0	-1.0	2322.0	937.0	-1.0	1275.0	839.0	-1.0	1446.0	901.0	-1.0	1218.0	
157.206	1295.0	-1.0	2283.0	1188.0	-1.0	1719.0	1050.0	-1.0	1650.0	1828.0	-1.0	3025.0	1044.0	-1.0	1841.0	1315.0	-1.0	2010.0	984.0	-1.0	1466.0	1293.0	-1.0	1603.0	1265.0	-1.0	1946.0	1877.0	-1.0	3024.0	1377.0	-1.0	2220.0	1326.0	-1.0	1952.0	1291.0	-1.0	2320.0	938.0	-1.0	1276.0	839.0	-1.0	1446.0	904.0	-1.0	1221.0	
157.705	1295.0	-1.0	2288.0	1188.0	-1.0	1720.0	1049.0	-1.0	1653.0	1829.0	-1.0	3034.0	1045.0	-1.0	1844.0	1318.0	-1.0	2016.0	985.0	-1.0	1471.0	1294.0	-1.0	1606.0	1267.0	-1.0	1952.0	1879.0	-1.0	3027.0	1379.0	-1.0	2225.0	1328.0	-1.0	1958.0	1294.0	-1.0	2324.0	939.0	-1.0	1278.0	841.0	-1.0	1449.0	905.0	-1.0	1223.0	
158.205	1295.0	-1.0	2290.0	1187.0	-1.0	1719.0	1050.0	-1.0	1654.0	1831.0	-1.0	3038.0	1045.0	-1.0	1846.0	1318.0	-1.0	2018.0	987.0	-1.0	1473.0	1295.0	-1.0	1606.0	1269.0	-1.0	1955.0	1879.0	-1.0	3026.0	1381.0	-1.0	2227.0	1329.0	-1.0	1961.0	1294.0	-1.0	2325.0	940.0	-1.0	1277.0	842.0	-1.0	1451.0	908.0	-1.0	1226.0	
158.704	1295.0	-1.0	2298.0	1188.0	-1.0	1722.0	1053.0	-1.0	1659.0	1835.0	-1.0	3053.0	1048.0	-1.0	1851.0	1321.0	-1.0	2026.0	987.0	-1.0	1477.0	1297.0	-1.0	1610.0	1272.0	-1.0	1960.0	1879.0	-1.0	3028.0	1383.0	-1.0	2232.0	1333.0	-1.0	1965.0	1296.0	-1.0	2327.0	939.0	-1.0	1280.0	843.0	-1.0	1451.0	909.0	-1.0	1228.0	
159.203	1296.0	-1.0	2301.0	1189.0	-1.0	1721.0	1054.0	-1.0	1663.0	1837.0	-1.0	3062.0	1049.0	-1.0	1854.0	1322.0	-1.0	2029.0	988.0	-1.0	1479.0	1298.0	-1.0	1612.0	1273.0	-1.0	1964.0	1883.0	-1.0	3031.0	1384.0	-1.0	2236.0	1333.0	-1.0	1970.0	1297.0	-1.0	2329.0	940.0	-1.0	1282.0	844.0	-1.0	1455.0	910.0	-1.0	1233.0	
159.703	1299.0	-1.0	2305.0	1191.0	-1.0	1723.0	1054.0	-1.0	1663.0	1838.0	-1.0	3068.0	1049.0	-1.0	1854.0	1323.0	-1.0	2031.0	988.0	-1.0	1480.0	1299.0	-1.0	1613.0	1274.0	-1.0	1967.0	1885.0	-1.0	3038.0	1386.0	-1.0	2239.0	1336.0	-1.0	1972.0	1297.0	-1.0	2333.0	941.0	-1.0	1283.0	844.0	-1.0	1456.0	911.0	-1.0	1234.0	
160.202	1300.0	-1.0	2310.0	1192.0	-1.0	1726.0	1055.0	-1.0	1666.0	1841.0	-1.0	3077.0	1048.0	-1.0	1857.0	1324.0	-1.0	2036.0	990.0	-1.0	1486.0	1301.0	-1.0	1619.0	1275.0	-1.0	1975.0	1888.0	-1.0	3046.0	1389.0	-1.0	2244.0	1338.0	-1.0	1981.0	1298.0	-1.0	2338.0	942.0	-1.0	1288.0	845.0	-1.0	1461.0	913.0	-1.0	1241.0	
160.701	1299.0	-1.0	2311.0	1191.0	-1.0	1727.0	1056.0	-1.0	1667.0	1841.0	-1.0	3079.0	1049.0	-1.0	1859.0	1326.0	-1.0	2038.0	990.0	-1.0	1486.0	1300.0	-1.0	1620.0	1276.0	-1.0	1978.0	1890.0	-1.0	3053.0	1390.0	-1.0	2249.0	1342.0	-1.0	1986.0	1297.0	-1.0	2340.0	943.0	-1.0	1290.0	846.0	-1.0	1464.0	914.0	-1.0	1244.0	
161.200	1301.0	-1.0	2314.0	1193.0	-1.0	1730.0	1055.0	-1.0	1672.0	1843.0	-1.0	3089.0	1049.0	-1.0	1864.0	1327.0	-1.0	2045.0	991.0	-1.0	1492.0	1302.0	-1.0	1625.0	1278.0	-1.0	1983.0	1895.0	-1.0	3061.0	1392.0	-1.0	2256.0	1343.0	-1.0	1992.0	1299.0	-1.0	2343.0	944.0	-1.0	1290.0	845.0	-1.0	1464.0	914.0	-1.0	1243.0	
161.699	1300.0	-1.0	2315.0	1193.0	-1.0	1731.0	1057.0	-1.0	1673.0	1844.0	-1.0	3092.0	1049.0	-1.0	1865.0	1327.0	-1.0	2047.0	990.0	-1.0	1493.0	1303.0	-1.0	1628.0	1279.0	-1.0	1987.0	1895.0	-1.0	3065.0	1390.0	-1.0	2257.0	1344.0	-1.0	1994.0	1297.0	-1.0	2344.0	943.0	-1.0	1291.0	847.0	-1.0	1467.0	915.0	-1.0	1246.0	
162.199	1300.0	-1.0	2314.0	1194.0	-1.0	1732.0	1056.0	-1.0	1672.0	1844.0	-1.0	3091.0	1047.0	-1.0	1862.0	1326.0	-1.0	2045.0	990.0	-1.0	1494.0	1302.0	-1.0	1627.0	1277.0	-1.0	1985.0	1896.0	-1.0	3064.0	1390.0	-1.0	2258.0	1343.0	-1.0	1995.0	1296.0	-1.0	2346.0	944.0	-1.0	1290.0	846.0	-1.0	1467.0	915.0	-1.0	1245.0	
162.698	1302.0	-1.0	2316.0	1195.0	-1.0	1732.0	1055.0	-1.0	1672.0	1845.0	-1.0	3095.0	1046.0	-1.0	1864.0	1325.0	-1.0	2047.0	990.0	-1.0	1496.0	1303.0	-1.0	1628.0	1276.0	-1.0	1988.0	1896.0	-1.0	3066.0	1389.0	-1.0	2261.0	1344.0	-1.0	1997.0	1297.0	-1.0	2349.0	942.0	-1.0	1292.0	846.0	-1.0	1469.0	916.0	-1.0	1249.0	
163.197	1301.0	-1.0	2315.0	1195.0	-1.0	1733.0	1056.0	-1.0	1673.0	1845.0	-1.0	3093.0	1045.0	-1.0	1864.0	1325.0	-1.0	2045.0	988.0	-1.0	1495.0	1300.0	-1.0	1627.0	1277.0	-1.0	1988.0	1895.0	-1.0	3064.0	1387.0	-1.0	2261.0	1343.0	-1.0	1997.0	1296.0	-1.0	2349.0	943.0	-1.0	1292.0	844.0	-1.0	1469.0	915.0	-1.0	1250.0	
163.697	1301.0	-1.0	2316.0	1194.0	-1.0	1734.0	1056.0	-1.0	1675.0	1847.0	-1.0	3098.0	1043.0	-1.0	1863.0	1325.0	-1.0	2046.0	989.0	-1.0	1495.0	1300.0	-1.0	1627.0	1276.0	-1.0	1986.0	1894.0	-1.0	3063.0	1385.0	-1.0	2259.0	1342.0	-1.0	1996.0	1293.0	-1.0	2347.0	943.0	-1.0	1291.0	844.0	-1.0	1467.0	914.0	-1.0	1247.0	
164.196	1302.0	-1.0	2319.0	1194.0	-1.0	1735.0	1056.0	-1.0	1675.0	1848.0	-1.0	3100.0	1043.0	-1.0	1865.0	1325.0	-1.0	2048.0	989.0	-1.0	1496.0	1299.0	-1.0	1627.0	1274.0	-1.0	1986.0	1893.0	-1.0	3063.0	1386.0	-1.0	2261.0	1341.0	-1.0	1996.0	1293.0	-1.0	2349.0	942.0	-1.0	1292.0	844.0	-1.0	1468.0	914.0	-1.0	1249.0	
164.695	1301.0	-1.0	2316.0	1194.0	-1.0	1734.0	1055.0	-1.0	1676.0	1846.0	-1.0	3099.0	1043.0	-1.0	1865.0	1324.0	-1.0	2047.0	987.0	-1.0	1496.0	1297.0	-1.0	1626.0	1275.0	-1.0	1987.0	1892.0	-1.0	3059.0	1383.0	-1.0	2259.0	1341.0	-1.0	1995.0	1291.0	-1.0	2349.0	941.0	-1.0	1292.0	844.0	-1.0	1468.0	914.0	-1.0	1248.0	
165.194	1302.0	-1.0	2319.0	1195.0	-1.0	1738.0	1053.0	-1.0	1678.0	1848.0	-1.0	3103.0	1042.0	-1.0	1866.0	1323.0	-1.0	2047.0	987.0	-1.0	1496.0	1298.0	-1.0	1626.0	1274.0	-1.0	1984.0	1891.0	-1.0	3057.0	1382.0	-1.0	2257.0	1340.0	-1.0	1995.0	1290.0	-1.0	2346.0	941.0	-1.0	1291.0	844.0	-1.0	1467.0	911.0	-1.0	1245.0	
165.693	1300.0	-1.0	2318.0	1195.0	-1.0	1737.0	1054.0	-1.0	1677.0	1847.0	-1.0	3101.0	1040.0	-1.0	1865.0	1322.0	-1.0	2047.0	987.0	-1.0	1496.0	1297.0	-1.0	1625.0	1272.0	-1.0	1982.0	1888.0	-1.0	3052.0	1382.0	-1.0	2258.0	1340.0	-1.0	1994.0	1290.0	-1.0	2345.0	941.0	-1.0	1290.0	842.0	-1.0	1467.0	911.0	-1.0	1246.0	
166.192	1300.0	-1.0	2313.0	1194.0	-1.0	1735.0	1053.0	-1.0	1672.0	1843.0	-1.0	3092.0	1041.0	-1.0	1863.0	1321.0	-1.0	2043.0	985.0	-1.0	1493.0	1294.0	-1.0	1620.0	1271.0	-1.0	1978.0	1886.0	-1.0	3045.0	1380.0	-1.0	2254.0	1337.0	-1.0	1989.0	1288.0	-1.0	2343.0	939.0	-1.0	1287.0	843.0	-1.0	1465.0	910.0	-1.0	1243.0	
166.691	1300.0	-1.0	2311.0	1193.0	-1.0	1736.0	1051.0	-1.0	1673.0	1844.0	-1.0	3091.0	1040.0	-1.0	1865.0	1322.0	-1.0	2043.0	985.0	-1.0	1492.0	1293.0	-1.0	1620.0	1271.0	-1.0	1977.0	1884.0	-1.0	3040.0	1379.0	-1.0	2251.0	1337.0	-1.0	1988.0	1287.0	-1.0	2340.0	940.0	-1.0	1286.0	842.0	-1.0	1462.0	908.0	-1.0	1237.0	
167.191	1300.0	-1.0	2307.0	1193.0	-1.0	1735.0	1050.0	-1.0	1670.0	1842.0	-1.0	3086.0	1038.0	-1.0	1862.0	1321.0	-1.0	2040.0	985.0	-1.0	1491.0	1292.0	-1.0	1617.0	1269.0	-1.0	1974.0	1881.0	-1.0	3034.0	1378.0	-1.0	2248.0	1336.0	-1.0	1984.0	1286.0	-1.0	2338.0	939.0	-1.0	1283.0	842.0	-1.0	1461.0	908.0	-1.0	1234.0	
167.690	1299.0	-1.0	2304.0	1192.0	-1.0	1734.0	1050.0	-1.0	1666.0	1841.0	-1.0	3080.0	1039.0	-1.0	1859.0	1320.0	-1.0	2036.0	983.0	-1.0	1486.0	1291.0	-1.0	1613.0	1267.0	-1.0	1967.0	1878.0	-1.0	3028.0	1377.0	-1.0	2245.0	1336.0	-1.0	1980.0	1286.0	-1.0	2336.0	937.0	-1.0	1281.0	841.0	-1.0	1460.0	906.0	-1.0	1232.0	
168.189	1297.0	-1.0	2302.0	1193.0	-1.0	1735.0	1051.0	-1.0	1667.0	1842.0	-1.0	3082.0	1038.0	-1.0	1858.0	1321.0	-1.0	2036.0	984.0	-1.0	1487.0	1290.0	-1.0	1613.0	1268.0	-1.0	1968.0	1879.0	-1.0	3025.0	1376.0	-1.0	2245.0	1335.0	-1.0	1981.0	1286.0	-1.0	2336.0	938.0	-1.0	1284.0	842.0	-1.0	1460.0	907.0	-1.0	1234.0	
168.689	1298.0	-1.0	2300.0	1193.0	-1.0	1734.0	1049.0	-1.0	1664.0	1840.0	-1.0	3078.0	1038.0	-1.0	1857.0	1319.0	-1.0	2034.0	984.0	-1.0	1486.0	1291.0	-1.0	1612.0	1267.0	-1.0	1966.0	1879.0	-1.0	3025.0	1376.0	-1.0	2242.0	1335.0	-1.0	1979.0	1285.0	-1.0	2335.0	939.0	-1.0	1283.0	841.0	-1.0	1460.0	906.0	-1.0	1232.0	
169.188	1297.0	-1.0	2303.0	1192.0	-1.0	1737.0	1051.0	-1.0	1666.0	1843.0	-1.0	3085.0	1040.0	-1.0	1859.0	1321.0	-1.0	2038.0	983.0	-1.0	1487.0	1291.0	-1.0	1612.0	1267.0	-1.0	1964.0	1879.0	-1.0	3027.0	1377.0	-1.0	2244.0	1335.0	-1.0	1980.0	1285.0	-1.0	2333.0	937.0	-1.0	1281.0	842.0	-1.0	1457.0	906.0	-1.0	1229.0	
169.687	1299.0	-1.0	2303.0	1193.0	-1.0	1737.0	1050.0	-1.0	1666.0	1842.0	-1.0	3085.0	1040.0	-1.0	1859.0	1322.0	-1.0	2040.0	985.0	-1.0	1490.0	1291.0	-1.0	1613.0	1269.0	-1.0	1966.0	1877.0	-1.0	3025.0	1377.0	-1.0	2243.0	1336.0	-1.0	1980.0	1285.0	-1.0	2332.0	938.0	-1.0	1282.0	842.0	-1.0	1458.0	906.0	-1.0	1231.0	
170.186	1298.0	-1.0	2301.0	1193.0	-1.0	1737.0	1051.0	-1.0	1666.0	1842.0	-1.0	3084.0	1041.0	-1.0	1858.0	1322.0	-1.0	2037.0	985.0	-1.0	1486.0	1291.0	-1.0	1612.0	1268.0	-1.0	1964.0	1876.0	-1.0	3021.0	1377.0	-1.0	2243.0	1335.0	-1.0	1979.0	1287.0	-1.0	2332.0	937.0	-1.0	1281.0	843.0	-1.0	1459.0	905.0	-1.0	1231.0	
170.686	1299.0	-1.0	2303.0	1192.0	-1.0	1737.0	1052.0	-1.0	1669.0	1846.0	-1.0	3093.0	1042.0	-1.0	1860.0	1321.0	-1.0	2039.0	986.0	-1.0	1490.0	1294.0	-1.0	1613.0	1269.0	-1.0	1966.0	1874.0	-1.0	3019.0	1379.0	-1.0	2247.0	1337.0	-1.0	1982.0	1288.0	-1.0	2336.0	939.0	-1.0	1282.0	843.0	-1.0	1460.0	906.0	-1.0	1232.0	
171.185	1301.0	-1.0	2305.0	1193.0	-1.0	1736.0	1053.0	-1.0	1670.0	1847.0	-1.0	3096.0	1043.0	-1.0	1861.0	1323.0	-1.0	2039.0	986.0	-1.0	1491.0	1293.0	-1.0	1614.0	1267.0	-1.0	1969.0	1873.0	-1.0	3015.0	1380.0	-1.0	2248.0	1337.0	-1.0	1983.0	1288.0	-1.0	2337.0	938.0	-1.0	1284.0	844.0	-1.0	1462.0	908.0	-1.0	1234.0	
171.685	1301.0	-1.0	2306.0	1193.0	-1.0	1735.0	1054.0	-1.0	1667.0	1847.0	-1.0	3095.0	1043.0	-1.0	1861.0	1322.0	-1.0	2036.0	987.0	-1.0	1488.0	1293.0	-1.0	1611.0	1267.0	-1.0	1965.0	1871.0	-1.0	3011.0	1381.0	-1.0	2248.0	1338.0	-1.0	1982.0	1289.0	-1.0	2335.0	938.0	-1.0	1281.0	844.0	-1.0	1461.0	906.0	-1.0	1234.0	
172.185	1302.0	-1.0	2308.0	1193.0	-1.0	1735.0	1054.0	-1.0	1668.0	1848.0	-1.0	3098.0	1044.0	-1.0	1861.0	1321.0	-1.0	2037.0	987.0	-1.0	1491.0	1294.0	-1.0	1613.0	1268.0	-1.0	1965.0	1871.0	-1.0	3010.0	1381.0	-1.0	2248.0	1339.0	-1.0	1982.0	1288.0	-1.0	2332.0	938.0	-1.0	1280.0	842.0	-1.0	1460.0	907.0	-1.0	1230.0	
172.684	1301.0	-1.0	2305.0	1193.0	-1.0	1733.0	1055.0	-1.0	1666.0	1848.0	-1.0	3093.0	1044.0	-1.0	1859.0	1321.0	-1.0	2034.0	986.0	-1.0	1489.0	1294.0	-1.0	1610.0	1268.0	-1.0	1962.0	1869.0	-1.0	3004.0	1379.0	-1.0	2244.0	1337.0	-1.0	1980.0	1288.0	-1.0	2331.0	938.0	-1.0	1278.0	843.0	-1.0	1458.0	906.0	-1.0	1228.0	
173.183	1300.0	-1.0	2297.0	1191.0	-1.0	1728.0	1054.0	-1.0	1662.0	1844.0	-1.0	3080.0	1044.0	-1.0	1855.0	1319.0	-1.0	2026.0	985.0	-1.0	1482.0	1290.0	-1.0	1606.0	1266.0	-1.0	1955.0	1867.0	-1.0	2996.0	1377.0	-1.0	2236.0	1335.0	-1.0	1973.0	1287.0	-1.0	2325.0	936.0	-1.0	1275.0	841.0	-1.0	1454.0	905.0	-1.0	1224.0	
173.682	1300.0	-1.0	2295.0	1189.0	-1.0	1725.0	1053.0	-1.0	1661.0	1844.0	-1.0	3079.0	1044.0	-1.0	1853.0	1318.0	-1.0	2025.0	985.0	-1.0	1481.0	1289.0	-1.0	1603.0	1264.0	-1.0	1951.0	1864.0	-1.0	2989.0	1376.0	-1.0	2234.0	1333.0	-1.0	1970.0	1287.0	-1.0	2321.0	935.0	-1.0	1272.0	841.0	-1.0	1452.0	904.0	-1.0	1221.0	
174.181	1299.0	-1.0	2291.0	1188.0	-1.0	1724.0	1052.0	-1.0	1658.0	1842.0	-1.0	3074.0	1042.0	-1.0	1850.0	1317.0	-1.0	2021.0	984.0	-1.0	1478.0	1288.0	-1.0	1601.0	1262.0	-1.0	1946.0	1863.0	-1.0	2985.0	1375.0	-1.0	2228.0	1331.0	-1.0	1963.0	1286.0	-1.0	2319.0	934.0	-1.0	1269.0	842.0	-1.0	1452.0	904.0	-1.0	1220.0	
174.680	1298.0	-1.0	2286.0	1188.0	-1.0	1722.0	1051.0	-1.0	1656.0	1840.0	-1.0	3068.0	1043.0	-1.0	1847.0	1315.0	-1.0	2017.0	982.0	-1.0	1473.0	1288.0	-1.0	1598.0	1261.0	-1.0	1940.0	1862.0	-1.0	2984.0	1372.0	-1.0	2222.0	1330.0	-1.0	1959.0	1285.0	-1.0	2314.0	932.0	-1.0	1268.0	842.0	-1.0	1448.0	902.0	-1.0	1218.0	
175.179	1297.0	-1.0	2286.0	1187.0	-1.0	1721.0	1052.0	-1.0	1656.0	1840.0	-1.0	3070.0	1041.0	-1.0	1847.0	1314.0	-1.0	2016.0	983.0	-1.0	1473.0	1289.0	-1.0	1598.0	1261.0	-1.0	1942.0	1864.0	-1.0	2987.0	1373.0	-1.0	2221.0	1329.0	-1.0	1959.0	1286.0	-1.0	2316.0	934.0	-1.0	1269.0	841.0	-1.0	1450.0	902.0	-1.0	1222.0	
175.678	1297.0	-1.0	2284.0	1188.0	-1.0	1722.0	1051.0	-1.0	1654.0	1839.0	-1.0	3066.0	1042.0	-1.0	1845.0	1314.0	-1.0	2014.0	982.0	-1.0	1473.0	1288.0	-1.0	1599.0	1261.0	-1.0	1940.0	1865.0	-1.0	2989.0	1373.0	-1.0	2220.0	1329.0	-1.0	1957.0	1286.0	-1.0	2317.0	933.0	-1.0	1269.0	842.0	-1.0	1451.0	903.0	-1.0	1221.0	
176.177	1298.0	-1.0	2287.0	1189.0	-1.0	1724.0	1052.0	-1.0	1658.0	1841.0	-1.0	3074.0	1043.0	-1.0	1850.0	1315.0	-1.0	2018.0	984.0	-1.0	1475.0	1290.0	-1.0	1601.0	1262.0	-1.0	1941.0	1867.0	-1.0	2994.0	1374.0	-1.0	2222.0	1330.0	-1.0	1959.0	1286.0	-1.0	2315.0	933.0	-1.0	1266.0	841.0	-1.0	1451.0	903.0	-1.0	1220.0	
176.676	1297.0	-1.0	2287.0	1188.0	-1.0	1725.0	1053.0	-1.0	1660.0	1842.0	-1.0	3077.0	1042.0	-1.0	1850.0	1316.0	-1.0	2017.0	985.0	-1.0	1478.0	1290.0	-1.0	1602.0	1261.0	-1.0	1943.0	1869.0	-1.0	2995.0	1376.0	-1.0	2221.0	1330.0	-1.0	1959.0	1287.0	-1.0	2317.0	931.0	-1.0	1266.0	842.0	-1.0	1451.0	903.0	-1.0	1222.0	
177.175	1298.0	-1.0	2286.0	1189.0	-1.0	1725.0	1053.0	-1.0	1658.0	1841.0	-1.0	3076.0	1044.0	-1.0	1848.0	1314.0	-1.0	2017.0	985.0	-1.0	1478.0	1290.0	-1.0	1600.0	1261.0	-1.0	1942.0	1869.0	-1.0	2996.0	1377.0	-1.0	2221.0	1330.0	-1.0	1958.0	1287.0	-1.0	2316.0	932.0	-1.0	1265.0	842.0	-1.0	1451.0	903.0	-1.0	1221.0	
177.674	1299.0	-1.0	2289.0	1189.0	-1.0	1726.0	1053.0	-1.0	1659.0	1844.0	-1.0	3082.0	1044.0	-1.0	1851.0	1316.0	-1.0	2019.0	986.0	-1.0	1481.0	1289.0	-1.0	1600.0	1263.0	-1.0	1946.0	1868.0	-1.0	2996.0	1378.0	-1.0	2224.0	1332.0	-1.0	1961.0	1288.0	-1.0	2320.0	932.0	-1.0	1267.0	843.0	-1.0	1454.0	904.0	-1.0	1226.0	
178.173	1299.0	-1.0	2289.0	1189.0	-1.0	1726.0	1053.0	-1.0	1660.0	1844.0	-1.0	3084.0	1044.0	-1.0	1855.0	1315.0	-1.0	2021.0	987.0	-1.0	1482.0	1290.0	-1.0	1601.0	1264.0	-1.0	1950.0	1869.0	-1.0	2996.0	1380.0	-1.0	2227.0	1331.0	-1.0	1964.0	1289.0	-1.0	2323.0	933.0	-1.0	1269.0	842.0	-1.0	1456.0	906.0	-1.0	1229.0	
178.673	1297.0	-1.0	2299.0	1187.0	-1.0	1728.0	1051.0	-1.0	1667.0	1846.0	-1.0	3102.0	1045.0	-1.0	1860.0	1317.0	-1.0	2027.0	989.0	-1.0	1487.0	1291.0	-1.0	1604.0	1265.0	-1.0	1954.0	1871.0	-1.0	3000.0	1382.0	-1.0	2231.0	1334.0	-1.0	1968.0	1290.0	-1.0	2326.0	933.0	-1.0	1268.0	843.0	-1.0	1457.0	906.0	-1.0	1229.0	
179.172	1297.0	-1.0	2303.0	1187.0	-1.0	1729.0	1051.0	-1.0	1671.0	1847.0	-1.0	3109.0	1047.0	-1.0	1863.0	1319.0	-1.0	2030.0	989.0	-1.0	1492.0	1293.0	-1.0	1608.0	1267.0	-1.0	1961.0	1872.0	-1.0	3004.0	1384.0	-1.0	2237.0	1336.0	-1.0	1973.0	1290.0	-1.0	2331.0	934.0	-1.0	1272.0	844.0	-1.0	1461.0	907.0	-1.0	1235.0	
179.671	1299.0	-1.0	2304.0	1188.0	-1.0	1728.0	1052.0	-1.0	1670.0	1849.0	-1.0	3110.0	1047.0	-1.0	1864.0	1318.0	-1.0	2032.0	989.0	-1.0	1493.0	1292.0	-1.0	1608.0	1268.0	-1.0	1962.0	1872.0	-1.0	3005.0	1384.0	-1.0	2241.0	1337.0	-1.0	1974.0	1292.0	-1.0	2335.0	934.0	-1.0	1272.0	845.0	-1.0	1464.0	908.0	-1.0	1237.0	
180.171	1300.0	-1.0	2308.0	1188.0	-1.0	1729.0	1054.0	-1.0	1674.0	1852.0	-1.0	3118.0	1046.0	-1.0	1870.0	1320.0	-1.0	2037.0	991.0	-1.0	1497.0	1294.0	-1.0	1613.0	1271.0	-1.0	1969.0	1875.0	-1.0	3008.0	1385.0	-1.0	2249.0	1339.0	-1.0	1981.0	1294.0	-1.0	2340.0	935.0	-1.0	1275.0	846.0	-1.0	1467.0	909.0	-1.0	1241.0	
180.670	1302.0	-1.0	2309.0	1189.0	-1.0	1728.0	1054.0	-1.0	1676.0	1853.0	-1.0	3119.0	1046.0	-1.0	1872.0	1320.0	-1.0	2039.0	991.0	-1.0	1499.0	1293.0	-1.0	1614.0	1271.0	-1.0	1973.0	1875.0	-1.0	3010.0	1386.0	-1.0	2251.0	1339.0	-1.0	1983.0	1295.0	-1.0	2344.0	934.0	-1.0	1276.0	846.0	-1.0	1469.0	910.0	-1.0	1243.0	
181.169	1303.0	-1.0	2311.0	1188.0	-1.0	1727.0	1055.0	-1.0	1674.0	1854.0	-1.0	3119.0	1045.0	-1.0	1871.0	1320.0	-1.0	2037.0	991.0	-1.0	1499.0	1292.0	-1.0	1613.0	1271.0	-1.0	1971.0	1875.0	-1.0	3012.0	1386.0	-1.0	2253.0	1341.0	-1.0	1985.0	1293.0	-1.0	2343.0	935.0	-1.0	1277.0	845.0	-1.0	1467.0	909.0	-1.0	1243.0	
181.668	1304.0	-1.0	2313.0	1189.0	-1.0	1726.0	1055.0	-1.0	1676.0	1856.0	-1.0	3123.0	1044.0	-1.0	1873.0	1319.0	-1.0	2040.0	991.0	-1.0	1501.0	1293.0	-1.0	1614.0	1272.0	-1.0	1974.0	1877.0	-1.0	3016.0	1387.0	-1.0	2256.0	1341.0	-1.0	1987.0	1292.0	-1.0	2344.0	936.0	-1.0	1278.0	845.0	-1.0	1470.0	911.0	-1.0	1246.0	
182.167	1304.0	-1.0	2312.0	1189.0	-1.0	1723.0	1054.0	-1.0	1678.0	1855.0	-1.0	3123.0	1044.0	-1.0	1873.0	1319.0	-1.0	2041.0	990.0	-1.0	1501.0	1292.0	-1.0	1612.0	1272.0	-1.0	1976.0	1876.0	-1.0	3015.0	1387.0	-1.0	2258.0	1342.0	-1.0	1990.0	1291.0	-1.0	2346.0	935.0	-1.0	1280.0	846.0	-1.0	1470.0	911.0	-1.0	1246.0	
182.666	1304.0	-1.0	2310.0	1187.0	-1.0	1723.0	1055.0	-1.0	1678.0	1855.0	-1.0	3121.0	1043.0	-1.0	1869.0	1318.0	-1.0	2038.0	989.0	-1.0	1500.0	1291.0	-1.0	1611.0	1271.0	-1.0	1974.0	1878.0	-1.0	3019.0	1386.0	-1.0	2256.0	1340.0	-1.0	1989.0	1289.0	-1.0	2340.0	935.0	-1.0	1279.0	843.0	-1.0	1469.0	910.0	-1.0	1245.0	
183.165	1304.0	-1.0	2314.0	1187.0	-1.0	1723.0	1055.0	-1.0	1677.0	1855.0	-1.0	3122.0	1041.0	-1.0	1871.0	1317.0	-1.0	2040.0	989.0	-1.0	1499.0	1290.0	-1.0	1610.0	1271.0	-1.0	1978.0	1878.0	-1.0	3023.0	1387.0	-1.0	2258.0	1343.0	-1.0	1993.0	1287.0	-1.0	2339.0	935.0	-1.0	1280.0	844.0	-1.0	1469.0	910.0	-1.0	1246.0	
183.664	1303.0	-1.0	2312.0	1188.0	-1.0	1722.0	1055.0	-1.0	1677.0	1854.0	-1.0	3117.0	1041.0	-1.0	1867.0	1318.0	-1.0	2039.0	987.0	-1.0	1499.0	1289.0	-1.0	1609.0	1272.0	-1.0	1978.0	1876.0	-1.0	3020.0	1386.0	-1.0	2259.0	1343.0	-1.0	1994.0	1287.0	-1.0	2340.0	935.0	-1.0	1280.0	844.0	-1.0	1469.0	909.0	-1.0	1245.0	
184.163	1303.0	-1.0	2311.0	1188.0	-1.0	1723.0	1054.0	-1.0	1676.0	1852.0	-1.0	3114.0	1039.0	-1.0	1865.0	1317.0	-1.0	2037.0	987.0	-1.0	1497.0	1288.0	-1.0	1607.0	1272.0	-1.0	1977.0	1877.0	-1.0	3018.0	1384.0	-1.0	2257.0	1342.0	-1.0	1993.0	1286.0	-1.0	2337.0	935.0	-1.0	1281.0	843.0	-1.0	1466.0	908.0	-1.0	1244.0	
184.663	1303.0	-1.0	2314.0	1188.0	-1.0	1726.0	1054.0	-1.0	1678.0	1853.0	-1.0	3118.0	1038.0	-1.0	1867.0	1318.0	-1.0	2040.0	988.0	-1.0	1498.0	1290.0	-1.0	1609.0	1272.0	-1.0	1980.0	1877.0	-1.0	3024.0	1386.0	-1.0	2260.0	1344.0	-1.0	1996.0	1286.0	-1.0	2340.0	936.0	-1.0	1282.0	843.0	-1.0	1469.0	910.0	-1.0	1244.0	
185.163	1304.0	-1.0	2316.0	1189.0	-1.0	1728.0	1054.0	-1.0	1679.0	1854.0	-1.0	3120.0	1038.0	-1.0	1867.0	1319.0	-1.0	2042.0	988.0	-1.0	1500.0	1290.0	-1.0	1613.0	1273.0	-1.0	1983.0	1879.0	-1.0	3027.0	1387.0	-1.0	2264.0	1345.0	-1.0	2000.0	1287.0	-1.0	2342.0	937.0	-1.0	1285.0	842.0	-1.0	1469.0	911.0	-1.0	1246.0	
185.663	1304.0	-1.0	2317.0	1191.0	-1.0	1731.0	1055.0	-1.0	1678.0	1854.0	-1.0	3120.0	1039.0	-1.0	1867.0	1320.0	-1.0	2044.0	988.0	-1.0	1499.0	1291.0	-1.0	1614.0	1274.0	-1.0	1984.0	1882.0	-1.0	3034.0	1387.0	-1.0	2265.0	1344.0	-1.0	2002.0	1288.0	-1.0	2342.0	937.0	-1.0	1285.0	844.0	-1.0	1470.0	909.0	-1.0	1247.0	
186.163	1307.0	-1.0	2322.0	1192.0	-1.0	1734.0	1055.0	-1.0	1682.0	1856.0	-1.0	3126.0	1040.0	-1.0	1871.0	1321.0	-1.0	2049.0	988.0	-1.0	1504.0	1294.0	-1.0	1619.0	1275.0	-1.0	1991.0	1883.0	-1.0	3043.0	1388.0	-1.0	2270.0	1348.0	-1.0	2008.0	1288.0	-1.0	2349.0	938.0	-1.0	1289.0	844.0	-1.0	1473.0	912.0	-1.0	1251.0	
186.662	1307.0	-1.0	2325.0	1193.0	-1.0	1738.0	1055.0	-1.0	1683.0	1856.0	-1.0	3129.0	1041.0	-1.0	1875.0	1322.0	-1.0	2053.0	989.0	-1.0	1506.0	1295.0	-1.0	1624.0	1276.0	-1.0	1996.0	1889.0	-1.0	3050.0	1390.0	-1.0	2274.0	1350.0	-1.0	2013.0	1290.0	-1.0	2351.0	939.0	-1.0	1292.0	844.0	-1.0	1475.0	912.0	-1.0	1254.0	
187.161	1308.0	-1.0	2327.0	1194.0	-1.0	1739.0	1056.0	-1.0	1685.0	1858.0	-1.0	3130.0	1040.0	-1.0	1875.0	1324.0	-1.0	2054.0	990.0	-1.0	1507.0	1296.0	-1.0	1627.0	1277.0	-1.0	1995.0	1891.0	-1.0	3057.0	1390.0	-1.0	2277.0	1350.0	-1.0	2015.0	1289.0	-1.0	2351.0	939.0	-1.0	1292.0	844.0	-1.0	1476.0	913.0	-1.0	1253.0	
187.660	1309.0	-1.0	2331.0	1195.0	-1.0	1743.0	1055.0	-1.0	1687.0	1859.0	-1.0	3135.0	1041.0	-1.0	1878.0	1324.0	-1.0	2059.0	991.0	-1.0	1511.0	1298.0	-1.0	1630.0	1278.0	-1.0	2001.0	1893.0	-1.0	3061.0	1392.0	-1.0	2280.0	1352.0	-1.0	2019.0	1290.0	-1.0	2356.0	940.0	-1.0	1295.0	845.0	-1.0	1477.0	913.0	-1.0	1258.0	
188.159	1308.0	-1.0	2330.0	1195.0	-1.0	1742.0	1056.0	-1.0	1689.0	1857.0	-1.0	3134.0	1042.0	-1.0	1880.0	1325.0	-1.0	2059.0	992.0	-1.0	1511.0	1298.0	-1.0	1630.0	1279.0	-1.0	2002.0	1893.0	-1.0	3061.0	1391.0	-1.0	2282.0	1351.0	-1.0	2019.0	1291.0	-1.0	2357.0	940.0	-1.0	1294.0	846.0	-1.0	1478.0	913.0	-1.0	1258.0	
188.658	1309.0	-1.0	2332.0	1195.0	-1.0	1743.0	1056.0	-1.0	1691.0	1859.0	-1.0	3138.0	1043.0	-1.0	1879.0	1325.0	-1.0	2058.0	992.0	-1.0	1512.0	1299.0	-1.0	1630.0	1278.0	-1.0	1999.0	1890.0	-1.0	3058.0	1392.0	-1.0	2280.0	1351.0	-1.0	2017.0	1291.0	-1.0	2355.0	939.0	-1.0	1292.0	845.0	-1.0	1476.0	912.0	-1.0	1254.0	
189.158	1308.0	-1.0	2334.0	1195.0	-1.0	1742.0	1058.0	-1.0	1692.0	1860.0	-1.0	3139.0	1044.0	-1.0	1881.0	1326.0	-1.0	2060.0	990.0	-1.0	1513.0	1297.0	-1.0	1628.0	1279.0	-1.0	1999.0	1888.0	-1.0	3053.0	1390.0	-1.0	2281.0	1351.0	-1.0	2018.0	1291.0	-1.0	2355.0	940.0	-1.0	1293.0	843.0	-1.0	1477.0	912.0	-1.0	1255.0	
189.657	1309.0	-1.0	2333.0	1196.0	-1.0	1740.0	1057.0	-1.0	1691.0	1858.0	-1.0	3137.0	1043.0	-1.0	1881.0	1325.0	-1.0	2057.0	991.0	-1.0	1511.0	1297.0	-1.0	1626.0	1279.0	-1.0	1998.0	1886.0	-1.0	3046.0	1389.0	-1.0	2280.0	1350.0	-1.0	2016.0	1290.0	-1.0	2353.0	941.0	-1.0	1293.0	844.0	-1.0	1475.0	912.0	-1.0	1256.0	
190.157	1310.0	-1.0	2336.0	1194.0	-1.0	1742.0	1057.0	-1.0	1692.0	1860.0	-1.0	3139.0	1044.0	-1.0	1879.0	1326.0	-1.0	2058.0	991.0	-1.0	1513.0	1296.0	-1.0	1624.0	1278.0	-1.0	1997.0	1883.0	-1.0	3041.0	1389.0	-1.0	2278.0	1350.0	-1.0	2015.0	1289.0	-1.0	2352.0	940.0	-1.0	1291.0	843.0	-1.0	1473.0	911.0	-1.0	1251.0	
190.656	1309.0	-1.0	2337.0	1195.0	-1.0	1743.0	1058.0	-1.0	1693.0	1859.0	-1.0	3139.0	1044.0	-1.0	1879.0	1325.0	-1.0	2057.0	991.0	-1.0	1513.0	1296.0	-1.0	1624.0	1278.0	-1.0	1997.0	1882.0	-1.0	3039.0	1389.0	-1.0	2278.0	1348.0	-1.0	2014.0	1289.0	-1.0	2351.0	940.0	-1.0	1292.0	842.0	-1.0	1474.0	912.0	-1.0	1253.0	
191.155	1308.0	-1.0	2334.0	1195.0	-1.0	1740.0	1056.0	-1.0	1688.0	1857.0	-1.0	3132.0	1044.0	-1.0	1877.0	1324.0	-1.0	2054.0	990.0	-1.0	1510.0	1294.0	-1.0	1619.0	1276.0	-1.0	1994.0	1878.0	-1.0	3031.0	1389.0	-1.0	2275.0	1348.0	-1.0	2012.0	1289.0	-1.0	2350.0	940.0	-1.0	1290.0	843.0	-1.0	1472.0	911.0	-1.0	1251.0	
191.655	1307.0	-1.0	2334.0	1194.0	-1.0	1740.0	1057.0	-1.0	1689.0	1857.0	-1.0	3132.0	1044.0	-1.0	1876.0	1324.0	-1.0	2053.0	990.0	-1.0	1508.0	1292.0	-1.0	1617.0	1277.0	-1.0	1990.0	1877.0	-1.0	3025.0	1387.0	-1.0	2273.0	1347.0	-1.0	2007.0	1288.0	-1.0	2345.0	939.0	-1.0	1288.0	842.0	-1.0	1467.0	909.0	-1.0	1243.0	
192.154	1307.0	-1.0	2330.0	1195.0	-1.0	1741.0	1056.0	-1.0	1687.0	1854.0	-1.0	3125.0	1042.0	-1.0	1873.0	1323.0	-1.0	2048.0	990.0	-1.0	1504.0	1291.0	-1.0	1613.0	1275.0	-1.0	1987.0	1872.0	-1.0	3015.0	1387.0	-1.0	2269.0	1346.0	-1.0	2003.0	1287.0	-1.0	2341.0	940.0	-1.0	1286.0	842.0	-1.0	1467.0	908.0	-1.0	1242.0	
192.653	1306.0	-1.0	2322.0	1194.0	-1.0	1737.0	1054.0	-1.0	1681.0	1851.0	-1.0	3110.0	1041.0	-1.0	1867.0	1322.0	-1.0	2040.0	988.0	-1.0	1499.0	1288.0	-1.0	1606.0	1274.0	-1.0	1979.0	1866.0	-1.0	3001.0	1383.0	-1.0	2262.0	1343.0	-1.0	1996.0	1286.0	-1.0	2337.0	938.0	-1.0	1281.0	842.0	-1.0	1463.0	907.0	-1.0	1236.0	
193.152	1304.0	-1.0	2321.0	1194.0	-1.0	1736.0	1055.0	-1.0	1678.0	1850.0	-1.0	3106.0	1042.0	-1.0	1865.0	1321.0	-1.0	2037.0	987.0	-1.0	1496.0	1286.0	-1.0	1601.0	1273.0	-1.0	1978.0	1860.0	-1.0	2988.0	1383.0	-1.0	2258.0	1342.0	-1.0	1992.0	1286.0	-1.0	2332.0	938.0	-1.0	1279.0	840.0	-1.0	1458.0	905.0	-1.0	1231.0	
193.651	1303.0	-1.0	2316.0	1194.0	-1.0	1734.0	1054.0	-1.0	1675.0	1847.0	-1.0	3096.0	1040.0	-1.0	1860.0	1318.0	-1.0	2031.0	986.0	-1.0	1492.0	1284.0	-1.0	1596.0	1271.0	-1.0	1970.0	1854.0	-1.0	2973.0	1381.0	-1.0	2253.0	1340.0	-1.0	1985.0	1284.0	-1.0	2328.0	938.0	-1.0	1275.0	840.0	-1.0	1456.0	905.0	-1.0	1227.0	
194.150	1303.0	-1.0	2309.0	1194.0	-1.0	1731.0	1052.0	-1.0	1672.0	1845.0	-1.0	3086.0	1039.0	-1.0	1854.0	1316.0	-1.0	2023.0	985.0	-1.0	1484.0	1282.0	-1.0	1588.0	1270.0	-1.0	1964.0	1849.0	-1.0	2958.0	1379.0	-1.0	2245.0	1337.0	-1.0	1977.0	1284.0	-1.0	2321.0	936.0	-1.0	1272.0	839.0	-1.0	1452.0	902.0	-1.0	1222.0	
194.649	1301.0	-1.0	2308.0	1194.0	-1.0	1732.0	1054.0	-1.0	1669.0	1844.0	-1.0	3082.0	1039.0	-1.0	1851.0	1317.0	-1.0	2021.0	985.0	-1.0	1482.0	1281.0	-1.0	1583.0	1268.0	-1.0	1961.0	1844.0	-1.0	2946.0	1379.0	-1.0	2242.0	1336.0	-1.0	1974.0	1283.0	-1.0	2318.0	936.0	-1.0	1271.0	840.0	-1.0	1452.0	902.0	-1.0	1222.0	
195.148	1301.0	-1.0	2302.0	1194.0	-1.0	1729.0	1052.0	-1.0	1666.0	1840.0	-1.0	3073.0	1040.0	-1.0	1848.0	1316.0	-1.0	2015.0	983.0	-1.0	1477.0	1278.0	-1.0	1580.0	1268.0	-1.0	1955.0	1840.0	-1.0	2934.0	1377.0	-1.0	2238.0	1334.0	-1.0	1969.0	1284.0	-1.0	2314.0	936.0	-1.0	1269.0	838.0	-1.0	1448.0	901.0	-1.0	1219.0	
195.648	1302.0	-1.0	2304.0	1193.0	-1.0	1731.0	1052.0	-1.0	1666.0	1841.0	-1.0	3072.0	1040.0	-1.0	1845.0	1315.0	-1.0	2013.0	983.0	-1.0	1475.0	1280.0	-1.0	1576.0	1266.0	-1.0	1948.0	1837.0	-1.0	2926.0	1379.0	-1.0	2233.0	1333.0	-1.0	1965.0	1281.0	-1.0	2306.0	936.0	-1.0	1266.0	837.0	-1.0	1443.0	901.0	-1.0	1213.0	
196.147	1300.0	-1.0	2300.0	1194.0	-1.0	1729.0	1053.0	-1.0	1665.0	1839.0	-1.0	3068.0	1039.0	-1.0	1840.0	1315.0	-1.0	2010.0	984.0	-1.0	1473.0	1279.0	-1.0	1573.0	1265.0	-1.0	1946.0	1834.0	-1.0	2919.0	1378.0	-1.0	2228.0	1333.0	-1.0	1961.0	1283.0	-1.0	2302.0	935.0	-1.0	1263.0	837.0	-1.0	1442.0	900.0	-1.0	1210.0	
196.647	1299.0	-1.0	2292.0	1193.0	-1.0	1726.0	1051.0	-1.0	1660.0	1835.0	-1.0	3054.0	1038.0	-1.0	1838.0	1314.0	-1.0	2004.0	982.0	-1.0	1466.0	1278.0	-1.0	1569.0	1265.0	-1.0	1939.0	1831.0	-1.0	2910.0	1377.0	-1.0	2226.0	1331.0	-1.0	1956.0	1282.0	-1.0	2297.0	935.0	-1.0	1260.0	836.0	-1.0	1439.0	899.0	-1.0	1206.0	
197.146	1298.0	-1.0	2291.0	1192.0	-1.0	1724.0	1052.0	-1.0	1658.0	1835.0	-1.0	3052.0	1040.0	-1.0	1836.0	1313.0	-1.0	2003.0	981.0	-1.0	1466.0	1277.0	-1.0	1568.0	1263.0	-1.0	1940.0	1829.0	-1.0	2905.0	1378.0	-1.0	2224.0	1331.0	-1.0	1955.0	1281.0	-1.0	2297.0	936.0	-1.0	1262.0	837.0	-1.0	1439.0	900.0	-1.0	1208.0	
197.645	1298.0	-1.0	2289.0	1191.0	-1.0	1722.0	1050.0	-1.0	1654.0	1833.0	-1.0	3046.0	1040.0	-1.0	1835.0	1314.0	-1.0	2001.0	980.0	-1.0	1463.0	1276.0	-1.0	1564.0	1263.0	-1.0	1937.0	1827.0	-1.0	2898.0	1379.0	-1.0	2223.0	1330.0	-1.0	1955.0	1282.0	-1.0	2293.0	935.0	-1.0	1260.0	838.0	-1.0	1438.0	900.0	-1.0	1206.0	
198.144	1299.0	-1.0	2291.0	1193.0	-1.0	1724.0	1051.0	-1.0	1657.0	1834.0	-1.0	3051.0	1040.0	-1.0	1835.0	1314.0	-1.0	2003.0	982.0	-1.0	1464.0	1278.0	-1.0	1564.0	1262.0	-1.0	1935.0	1825.0	-1.0	2897.0	1379.0	-1.0	2222.0	1332.0	-1.0	1955.0	1281.0	-1.0	2289.0	936.0	-1.0	1259.0	838.0	-1.0	1435.0	900.0	-1.0	1205.0	
198.643	1298.0	-1.0	2291.0	1191.0	-1.0	1724.0	1053.0	-1.0	1657.0	1836.0	-1.0	3053.0	1041.0	-1.0	1836.0	1314.0	-1.0	2003.0	982.0	-1.0	1463.0	1278.0	-1.0	1564.0	1263.0	-1.0	1934.0	1826.0	-1.0	2895.0	1379.0	-1.0	2223.0	1332.0	-1.0	1955.0	1283.0	-1.0	2289.0	935.0	-1.0	1259.0	839.0	-1.0	1436.0	901.0	-1.0	1208.0	
199.142	1299.0	-1.0	2291.0	1192.0	-1.0	1723.0	1051.0	-1.0	1656.0	1835.0	-1.0	3051.0	1042.0	-1.0	1834.0	1316.0	-1.0	2001.0	981.0	-1.0	1463.0	1277.0	-1.0	1565.0	1263.0	-1.0	1933.0	1825.0	-1.0	2894.0	1381.0	-1.0	2224.0	1332.0	-1.0	1955.0	1282.0	-1.0	2289.0	937.0	-1.0	1260.0	839.0	-1.0	1437.0	901.0	-1.0	1208.0	
199.641	1299.0	-1.0	2293.0	1192.0	-1.0	1723.0	1052.0	-1.0	1658.0	1835.0	-1.0	3057.0	1041.0	-1.0	1837.0	1316.0	-1.0	2006.0	982.0	-1.0	1465.0	1278.0	-1.0	1567.0	1264.0	-1.0	1939.0	1826.0	-1.0	2899.0	1383.0	-1.0	2228.0	1336.0	-1.0	1960.0	1284.0	-1.0	2293.0	937.0	-1.0	1262.0	839.0	-1.0	1439.0	903.0	-1.0	1210.0	
200.141	1299.0	-1.0	2293.0	1192.0	-1.0	1723.0	1052.0	-1.0	1658.0	1837.0	-1.0	3056.0	1042.0	-1.0	1837.0	1316.0	-1.0	2008.0	981.0	-1.0	1466.0	1279.0	-1.0	1567.0	1265.0	-1.0	1940.0	1828.0	-1.0	2900.0	1383.0	-1.0	2230.0	1336.0	-1.0	1964.0	1284.0	-1.0	2293.0	937.0	-1.0	1263.0	840.0	-1.0	1438.0	904.0	-1.0	1212.0	
200.640	1299.0	-1.0	2294.0	1193.0	-1.0	1723.0	1053.0	-1.0	1656.0	1836.0	-1.0	3056.0	1041.0	-1.0	1836.0	1317.0	-1.0	2006.0	981.0	-1.0	1463.0	1278.0	-1.0	1566.0	1264.0	-1.0	1937.0	1829.0	-1.0	2902.0	1383.0	-1.0	2229.0	1337.0	-1.0	1965.0	1282.0	-1.0	2290.0	938.0	-1.0	1260.0	839.0	-1.0	1437.0	903.0	-1.0	1210.0	
201.139	1299.0	-1.0	2291.0	1191.0	-1.0	1723.0	1053.0	-1.0	1657.0	1837.0	-1.0	3057.0	1042.0	-1.0	1836.0	1316.0	-1.0	2005.0	981.0	-1.0	1463.0	1280.0	-1.0	1568.0	1263.0	-1.0	1936.0	1829.0	-1.0	2902.0	1384.0	-1.0	2228.0	1337.0	-1.0	1964.0	1283.0	-1.0	2290.0	937.0	-1.0	1261.0	840.0	-1.0	1438.0	902.0	-1.0	1210.0	
201.638	1298.0	-1.0	2286.0	1193.0	-1.0	1720.0	1052.0	-1.0	1654.0	1834.0	-1.0	3051.0	1041.0	-1.0	1834.0	1315.0	-1.0	2003.0	980.0	-1.0	1461.0	1278.0	-1.0	1564.0	1261.0	-1.0	1933.0	1827.0	-1.0	2899.0	1383.0	-1.0	2226.0	1337.0	-1.0	1962.0	1282.0	-1.0	2288.0	936.0	-1.0	1260.0	839.0	-1.0	1437.0	902.0	-1.0	1209.0	
202.137	1298.0	-1.0	2287.0	1193.0	-1.0	1722.0	1052.0	-1.0	1654.0	1834.0	-1.0	3053.0	1040.0	-1.0	1834.0	1316.0	-1.0	2005.0	982.0	-1.0	1462.0	1277.0	-1.0	1565.0	1262.0	-1.0	1932.0	1827.0	-1.0	2897.0	1381.0	-1.0	2224.0	1337.0	-1.0	1962.0	1282.0	-1.0	2284.0	936.0	-1.0	1258.0	838.0	-1.0	1435.0	901.0	-1.0	1207.0	
202.636	1298.0	-1.0	2285.0	1192.0	-1.0	1721.0	1050.0	-1.0	1652.0	1834.0	-1.0	3050.0	1039.0	-1.0	1834.0	1315.0	-1.0	2003.0	981.0	-1.0	1461.0	1277.0	-1.0	1566.0	1261.0	-1.0	1929.0	1827.0	-1.0	2895.0	1380.0	-1.0	2222.0	1336.0	-1.0	1961.0	1281.0	-1.0	2285.0	935.0	-1.0	1256.0	840.0	-1.0	1435.0	900.0	-1.0	1205.0	
203.135	1297.0	-1.0	2280.0	1192.0	-1.0	1720.0	1050.0	-1.0	1650.0	1833.0	-1.0	3047.0	1040.0	-1.0	1830.0	1313.0	-1.0	2001.0	979.0	-1.0	1460.0	1278.0	-1.0	1565.0	1259.0	-1.0	1927.0	1827.0	-1.0	2894.0	1379.0	-1.0	2219.0	1333.0	-1.0	1958.0	1280.0	-1.0	2282.0	934.0	-1.0	1256.0	840.0	-1.0	1434.0	899.0	-1.0	1204.0	
203.634	1297.0	-1.0	2282.0	1192.0	-1.0	1722.0	1050.0	-1.0	1650.0	1834.0	-1.0	3049.0	1039.0	-1.0	1831.0	1315.0	-1.0	2004.0	980.0	-1.0	1461.0	1277.0	-1.0	1567.0	1259.0	-1.0	1928.0	1828.0	-1.0	2898.0	1379.0	-1.0	2221.0	1334.0	-1.0	1959.0	1280.0	-1.0	2284.0	934.0	-1.0	1256.0	839.0	-1.0	1435.0	901.0	-1.0	1207.0	
204.133	1296.0	-1.0	2281.0	1191.0	-1.0	1722.0	1051.0	-1.0	1648.0	1833.0	-1.0	3048.0	1039.0	-1.0	1831.0	1315.0	-1.0	2003.0	979.0	-1.0	1461.0	1277.0	-1.0	1567.0	1258.0	-1.0	1929.0	1828.0	-1.0	2901.0	1379.0	-1.0	2219.0	1334.0	-1.0	1960.0	1280.0	-1.0	2285.0	935.0	-1.0	1257.0	839.0	-1.0	1435.0	900.0	-1.0	1206.0	
204.632	1297.0	-1.0	2279.0	1192.0	-1.0	1723.0	1051.0	-1.0	1646.0	1834.0	-1.0	3046.0	1037.0	-1.0	1829.0	1314.0	-1.0	2001.0	980.0	-1.0	1460.0	1278.0	-1.0	1568.0	1257.0	-1.0	1924.0	1830.0	-1.0	2905.0	1378.0	-1.0	2218.0	1333.0	-1.0	1959.0	1279.0	-1.0	2282.0	933.0	-1.0	1253.0	839.0	-1.0	1434.0	900.0	-1.0	1204.0	
205.131	1297.0	-1.0	2278.0	1192.0	-1.0	1724.0	1048.0	-1.0	1647.0	1834.0	-1.0	3046.0	1038.0	-1.0	1831.0	1315.0	-1.0	2002.0	979.0	-1.0	1459.0	1278.0	-1.0	1570.0	1258.0	-1.0	1925.0	1833.0	-1.0	2910.0	1376.0	-1.0	2217.0	1333.0	-1.0	1959.0	1280.0	-1.0	2284.0	934.0	-1.0	1255.0	838.0	-1.0	1434.0	900.0	-1.0	1206.0	
205.630	1297.0	-1.0	2274.0	1190.0	-1.0	1722.0	1048.0	-1.0	1645.0	1833.0	-1.0	3042.0	1037.0	-1.0	1829.0	1313.0	-1.0	1999.0	980.0	-1.0	1458.0	1279.0	-1.0	1570.0	1258.0	-1.0	1923.0	1834.0	-1.0	2912.0	1376.0	-1.0	2214.0	1332.0	-1.0	1958.0	1279.0	-1.0	2282.0	932.0	-1.0	1254.0	839.0	-1.0	1433.0	899.0	-1.0	1206.0	
206.129	1296.0	-1.0	2276.0	1192.0	-1.0	1723.0	1049.0	-1.0	1644.0	1834.0	-1.0	3045.0	1037.0	-1.0	1828.0	1313.0	-1.0	1999.0	979.0	-1.0	1457.0	1281.0	-1.0	1572.0	1256.0	-1.0	1920.0	1836.0	-1.0	2916.0	1375.0	-1.0	2211.0	1331.0	-1.0	1956.0	1278.0	-1.0	2279.0	932.0	-1.0	1252.0	839.0	-1.0	1431.0	897.0	-1.0	1202.0	
206.629	1296.0	-1.0	2275.0	1192.0	-1.0	1723.0	1049.0	-1.0	1643.0	1833.0	-1.0	3046.0	1038.0	-1.0	1828.0	1313.0	-1.0	1998.0	979.0	-1.0	1459.0	1281.0	-1.0	1574.0	1256.0	-1.0	1921.0	1837.0	-1.0	2919.0	1375.0	-1.0	2211.0	1332.0	-1.0	1956.0	1279.0	-1.0	2281.0	932.0	-1.0	1252.0	840.0	-1.0	1432.0	896.0	-1.0	1201.0	
207.128	1295.0	-1.0	2272.0	1191.0	-1.0	1723.0	1049.0	-1.0	1641.0	1833.0	-1.0	3042.0	1038.0	-1.0	1827.0	1314.0	-1.0	1998.0	979.0	-1.0	1459.0	1281.0	-1.0	1575.0	1256.0	-1.0	1919.0	1838.0	-1.0	2922.0	1374.0	-1.0	2211.0	1332.0	-1.0	1956.0	1279.0	-1.0	2281.0	932.0	-1.0	1252.0	838.0	-1.0	1433.0	897.0	-1.0	1202.0	
207.627	1298.0	-1.0	2275.0	1191.0	-1.0	1725.0	1049.0	-1.0	1645.0	1836.0	-1.0	3051.0	1038.0	-1.0	1829.0	1314.0	-1.0	2001.0	981.0	-1.0	1460.0	1283.0	-1.0	1577.0	1256.0	-1.0	1919.0	1838.0	-1.0	2922.0	1374.0	-1.0	2210.0	1331.0	-1.0	1955.0	1280.0	-1.0	2283.0	931.0	-1.0	1251.0	840.0	-1.0	1431.0	896.0	-1.0	1201.0	
208.126	1298.0	-1.0	2276.0	1192.0	-1.0	1725.0	1050.0	-1.0	1646.0	1838.0	-1.0	3057.0	1040.0	-1.0	1831.0	1314.0	-1.0	2001.0	980.0	-1.0	1462.0	1285.0	-1.0	1580.0	1256.0	-1.0	1919.0	1839.0	-1.0	2921.0	1375.0	-1.0	2210.0	1330.0	-1.0	1954.0	1282.0	-1.0	2287.0	930.0	-1.0	1251.0	840.0	-1.0	1433.0	897.0	-1.0	1204.0	
208.625	1298.0	-1.0	2274.0	1190.0	-1.0	1720.0	1049.0	-1.0	1642.0	1836.0	-1.0	3054.0	1041.0	-1.0	1831.0	1313.0	-1.0	1999.0	981.0	-1.0	1460.0	1285.0	-1.0	1579.0	1255.0	-1.0	1917.0	1838.0	-1.0	2918.0	1375.0	-1.0	2208.0	1329.0	-1.0	1951.0	1282.0	-1.0	2289.0	930.0	-1.0	1250.0	841.0	-1.0	1434.0	896.0	-1.0	1202.0	
209.124	1298.0	-1.0	2275.0	1190.0	-1.0	1720.0	1050.0	-1.0	1643.0	1839.0	-1.0	3058.0	1040.0	-1.0	1830.0	1312.0	-1.0	1997.0	982.0	-1.0	1459.0	1287.0	-1.0	1580.0	1254.0	-1.0	1914.0	1837.0	-1.0	2917.0	1374.0	-1.0	2206.0	1328.0	-1.0	1947.0	1282.0	-1.0	2289.0	930.0	-1.0	1247.0	840.0	-1.0	1432.0	897.0	-1.0	1201.0	
209.624	1299.0	-1.0	2275.0	1188.0	-1.0	1718.0	1050.0	-1.0	1642.0	1841.0	-1.0	3059.0	1042.0	-1.0	1830.0	1313.0	-1.0	1996.0	981.0	-1.0	1460.0	1287.0	-1.0	1580.0	1256.0	-1.0	1914.0	1837.0	-1.0	2916.0	1372.0	-1.0	2205.0	1327.0	-1.0	1945.0	1284.0	-1.0	2292.0	930.0	-1.0	1247.0	841.0	-1.0	1435.0	896.0	-1.0	1201.0	
210.123	1297.0	-1.0	2270.0	1187.0	-1.0	1714.0	1050.0	-1.0	1641.0	1839.0	-1.0	3053.0	1041.0	-1.0	1829.0	1311.0	-1.0	1993.0	982.0	-1.0	1459.0	1287.0	-1.0	1580.0	1254.0	-1.0	1912.0	1837.0	-1.0	2915.0	1372.0	-1.0	2203.0	1326.0	-1.0	1942.0	1285.0	-1.0	2294.0	929.0	-1.0	1246.0	840.0	-1.0	1436.0	897.0	-1.0	1202.0	
210.622	1299.0	-1.0	2273.0	1186.0	-1.0	1715.0	1049.0	-1.0	1641.0	1840.0	-1.0	3058.0	1042.0	-1.0	1830.0	1312.0	-1.0	1994.0	983.0	-1.0	1458.0	1288.0	-1.0	1581.0	1255.0	-1.0	1912.0	1838.0	-1.0	2918.0	1371.0	-1.0	2202.0	1325.0	-1.0	1940.0	1284.0	-1.0	2293.0	928.0	-1.0	1244.0	840.0	-1.0	1434.0	898.0	-1.0	1202.0	
211.121	1298.0	-1.0	2273.0	1185.0	-1.0	1712.0	1051.0	-1.0	1642.0	1842.0	-1.0	3062.0	1042.0	-1.0	1831.0	1312.0	-1.0	1996.0	983.0	-1.0	1461.0	1288.0	-1.0	1583.0	1256.0	-1.0	1914.0	1840.0	-1.0	2923.0	1371.0	-1.0	2203.0	1326.0	-1.0	1942.0	1285.0	-1.0	2297.0	928.0	-1.0	1246.0	843.0	-1.0	1438.0	898.0	-1.0	1205.0	
211.621	1299.0	-1.0	2271.0	1185.0	-1.0	1710.0	1049.0	-1.0	1642.0	1841.0	-1.0	3060.0	1043.0	-1.0	1832.0	1312.0	-1.0	1994.0	982.0	-1.0	1460.0	1289.0	-1.0	1584.0	1256.0	-1.0	1915.0	1841.0	-1.0	2927.0	1372.0	-1.0	2205.0	1327.0	-1.0	1943.0	1287.0	-1.0	2300.0	929.0	-1.0	1247.0	841.0	-1.0	1439.0	898.0	-1.0	1207.0	
212.120	1299.0	-1.0	2274.0	1186.0	-1.0	1711.0	1050.0	-1.0	1642.0	1842.0	-1.0	3064.0	1043.0	-1.0	1831.0	1313.0	-1.0	1996.0	983.0	-1.0	1462.0	1290.0	-1.0	1585.0	1256.0	-1.0	1915.0	1846.0	-1.0	2934.0	1373.0	-1.0	2204.0	1326.0	-1.0	1944.0	1286.0	-1.0	2301.0	929.0	-1.0	1248.0	843.0	-1.0	1439.0	898.0	-1.0	1205.0	
212.619	1301.0	-1.0	2275.0	1185.0	-1.0	1711.0	1051.0	-1.0	1643.0	1844.0	-1.0	3066.0	1043.0	-1.0	1834.0	1315.0	-1.0	1999.0	985.0	-1.0	1463.0	1290.0	-1.0	1588.0	1257.0	-1.0	1918.0	1847.0	-1.0	2938.0	1373.0	-1.0	2206.0	1328.0	-1.0	1946.0	1288.0	-1.0	2306.0	930.0	-1.0	1249.0	844.0	-1.0	1443.0	900.0	-1.0	1208.0	
213.118	1299.0	-1.0	2272.0	1184.0	-1.0	1709.0	1052.0	-1.0	1643.0	1843.0	-1.0	3063.0	1043.0	-1.0	1834.0	1313.0	-1.0	1998.0	984.0	-1.0	1463.0	1292.0	-1.0	1588.0	1257.0	-1.0	1920.0	1849.0	-1.0	2941.0	1374.0	-1.0	2205.0	1327.0	-1.0	1946.0	1288.0	-1.0	2309.0	930.0	-1.0	1250.0	843.0	-1.0	1444.0	900.0	-1.0	1209.0	
213.617	1300.0	-1.0	2277.0	1186.0	-1.0	1710.0	1053.0	-1.0	1645.0	1844.0	-1.0	3070.0	1044.0	-1.0	1833.0	1314.0	-1.0	1998.0	985.0	-1.0	1466.0	1293.0	-1.0	1590.0	1257.0	-1.0	1918.0	1850.0	-1.0	2944.0	1373.0	-1.0	2207.0	1328.0	-1.0	1945.0	1289.0	-1.0	2308.0	930.0	-1.0	1248.0	843.0	-1.0	1444.0	901.0	-1.0	1208.0	
214.116	1301.0	-1.0	2277.0	1186.0	-1.0	1711.0	1052.0	-1.0	1646.0	1845.0	-1.0	3071.0	1045.0	-1.0	1836.0	1315.0	-1.0	2000.0	984.0	-1.0	1466.0	1293.0	-1.0	1591.0	1258.0	-1.0	1921.0	1850.0	-1.0	2946.0	1374.0	-1.0	2208.0	1329.0	-1.0	1947.0	1291.0	-1.0	2312.0	931.0	-1.0	1251.0	844.0	-1.0	1445.0	900.0	-1.0	1210.0	
214.615	1299.0	-1.0	2275.0	1186.0	-1.0	1710.0	1053.0	-1.0	1645.0	1844.0	-1.0	3068.0	1045.0	-1.0	1835.0	1315.0	-1.0	2000.0	985.0	-1.0	1467.0	1292.0	-1.0	1591.0	1259.0	-1.0	1922.0	1852.0	-1.0	2949.0	1375.0	-1.0	2209.0	1329.0	-1.0	1946.0	1291.0	-1.0	2315.0	930.0	-1.0	1250.0	844.0	-1.0	1447.0	901.0	-1.0	1210.0	
215.114	1301.0	-1.0	2280.0	1187.0	-1.0	1711.0	1054.0	-1.0	1648.0	1846.0	-1.0	3077.0	1045.0	-1.0	1838.0	1316.0	-1.0	2002.0	986.0	-1.0	1469.0	1293.0	-1.0	1595.0	1259.0	-1.0	1924.0	1854.0	-1.0	2954.0	1376.0	-1.0	2211.0	1330.0	-1.0	1948.0	1293.0	-1.0	2316.0	930.0	-1.0	1251.0	845.0	-1.0	1447.0	901.0	-1.0	1211.0	
215.613	1303.0	-1.0	2283.0	1187.0	-1.0	1714.0	1053.0	-1.0	1651.0	1848.0	-1.0	3081.0	1045.0	-1.0	1840.0	1316.0	-1.0	2005.0	986.0	-1.0	1472.0	1294.0	-1.0	1596.0	1260.0	-1.0	1927.0	1855.0	-1.0	2957.0	1377.0	-1.0	2215.0	1330.0	-1.0	1951.0	1293.0	-1.0	2320.0	931.0	-1.0	1252.0	845.0	-1.0	1451.0	903.0	-1.0	1214.0	
216.112	1302.0	-1.0	2281.0	1188.0	-1.0	1713.0	1053.0	-1.0	1649.0	1847.0	-1.0	3077.0	1046.0	-1.0	1841.0	1315.0	-1.0	2003.0	985.0	-1.0	1471.0	1294.0	-1.0	1597.0	1259.0	-1.0	1928.0	1857.0	-1.0	2958.0	1377.0	-1.0	2216.0	1330.0	-1.0	1954.0	1294.0	-1.0	2322.0	931.0	-1.0	1253.0	846.0	-1.0	1451.0	902.0	-1.0	1215.0	
216.611	1304.0	-1.0	2286.0	1189.0	-1.0	1714.0	1053.0	-1.0	1652.0	1849.0	-1.0	3085.0	1046.0	-1.0	1842.0	1317.0	-1.0	2005.0	986.0	-1.0	1472.0	1295.0	-1.0	1599.0	1260.0	-1.0	1928.0	1857.0	-1.0	2960.0	1377.0	-1.0	2218.0	1332.0	-1.0	1953.0	1295.0	-1.0	2322.0	932.0	-1.0	1251.0	845.0	-1.0	1451.0	902.0	-1.0	1213.0	
217.110	1305.0	-1.0	2286.0	1188.0	-1.0	1716.0	1055.0	-1.0	1653.0	1851.0	-1.0	3087.0	1047.0	-1.0	1844.0	1317.0	-1.0	2006.0	985.0	-1.0	1474.0	1296.0	-1.0	1600.0	1261.0	-1.0	1929.0	1857.0	-1.0	2960.0	1379.0	-1.0	2221.0	1333.0	-1.0	1955.0	1295.0	-1.0	2327.0	931.0	-1.0	1253.0	846.0	-1.0	1453.0	902.0	-1.0	1215.0	
217.609	1305.0	-1.0	2284.0	1189.0	-1.0	1714.0	1054.0	-1.0	1651.0	1850.0	-1.0	3083.0	1047.0	-1.0	1843.0	1316.0	-1.0	2005.0	986.0	-1.0	1473.0	1295.0	-1.0	1600.0	1261.0	-1.0	1931.0	1857.0	-1.0	2957.0	1379.0	-1.0	2221.0	1331.0	-1.0	1955.0	1295.0	-1.0	2328.0	930.0	-1.0	1253.0	847.0	-1.0	1454.0	903.0	-1.0	1216.0	
218.108	1304.0	-1.0	2290.0	1190.0	-1.0	1715.0	1056.0	-1.0	1653.0	1851.0	-1.0	3091.0	1046.0	-1.0	1843.0	1316.0	-1.0	2007.0	986.0	-1.0	1475.0	1297.0	-1.0	1600.0	1261.0	-1.0	1929.0	1856.0	-1.0	2956.0	1379.0	-1.0	2222.0	1333.0	-1.0	1955.0	1294.0	-1.0	2329.0	931.0	-1.0	1251.0	846.0	-1.0	1454.0	903.0	-1.0	1214.0	
218.607	1305.0	-1.0	2292.0	1191.0	-1.0	1716.0	1056.0	-1.0	1655.0	1853.0	-1.0	3094.0	1047.0	-1.0	1846.0	1317.0	-1.0	2010.0	985.0	-1.0	1476.0	1297.0	-1.0	1600.0	1262.0	-1.0	1934.0	1855.0	-1.0	2956.0	1379.0	-1.0	2225.0	1333.0	-1.0	1957.0	1296.0	-1.0	2333.0	930.0	-1.0	1252.0	846.0	-1.0	1458.0	904.0	-1.0	1218.0	
219.106	1306.0	-1.0	2290.0	1190.0	-1.0	1715.0	1055.0	-1.0	1655.0	1851.0	-1.0	3091.0	1046.0	-1.0	1847.0	1316.0	-1.0	2010.0	987.0	-1.0	1476.0	1297.0	-1.0	1600.0	1262.0	-1.0	1934.0	1855.0	-1.0	2954.0	1379.0	-1.0	2227.0	1333.0	-1.0	1958.0	1295.0	-1.0	2335.0	930.0	-1.0	1254.0	848.0	-1.0	1459.0	904.0	-1.0	1219.0	
219.606	1307.0	-1.0	2294.0	1191.0	-1.0	1717.0	1056.0	-1.0	1657.0	1852.0	-1.0	3095.0	1047.0	-1.0	1847.0	1316.0	-1.0	2009.0	986.0	-1.0	1476.0	1297.0	-1.0	1602.0	1262.0	-1.0	1932.0	1855.0	-1.0	2954.0	1379.0	-1.0	2228.0	1333.0	-1.0	1957.0	1295.0	-1.0	2335.0	930.0	-1.0	1252.0	848.0	-1.0	1457.0	904.0	-1.0	1218.0	
220.105	1308.0	-1.0	2296.0	1192.0	-1.0	1717.0	1056.0	-1.0	1659.0	1854.0	-1.0	3099.0	1046.0	-1.0	1849.0	1318.0	-1.0	2010.0	986.0	-1.0	1477.0	1296.0	-1.0	1602.0	1261.0	-1.0	1937.0	1852.0	-1.0	2950.0	1380.0	-1.0	2231.0	1334.0	-1.0	1959.0	1297.0	-1.0	2338.0	930.0	-1.0	1254.0	846.0	-1.0	1461.0	904.0	-1.0	1220.0	
220.604	1307.0	-1.0	2294.0	1192.0	-1.0	1716.0	1055.0	-1.0	1658.0	1854.0	-1.0	3096.0	1045.0	-1.0	1848.0	1317.0	-1.0	2009.0	986.0	-1.0	1477.0	1295.0	-1.0	1600.0	1261.0	-1.0	1936.0	1850.0	-1.0	2945.0	1379.0	-1.0	2231.0	1333.0	-1.0	1958.0	1296.0	-1.0	2338.0	930.0	-1.0	1254.0	847.0	-1.0	1460.0	903.0	-1.0	1221.0	
221.104	1307.0	-1.0	2295.0	1192.0	-1.0	1718.0	1056.0	-1.0	1658.0	1855.0	-1.0	3097.0	1046.0	-1.0	1849.0	1316.0	-1.0	2008.0	985.0	-1.0	1475.0	1295.0	-1.0	1599.0	1261.0	-1.0	1935.0	1849.0	-1.0	2941.0	1379.0	-1.0	2231.0	1332.0	-1.0	1956.0	1296.0	-1.0	2337.0	929.0	-1.0	1250.0	846.0	-1.0	1460.0	903.0	-1.0	1218.0	
221.603	1308.0	-1.0	2298.0	1193.0	-1.0	1718.0	1056.0	-1.0	1660.0	1856.0	-1.0	3102.0	1046.0	-1.0	1851.0	1317.0	-1.0	2010.0	985.0	-1.0	1476.0	1295.0	-1.0	1598.0	1261.0	-1.0	1937.0	1847.0	-1.0	2938.0	1381.0	-1.0	2235.0	1332.0	-1.0	1957.0	1295.0	-1.0	2340.0	929.0	-1.0	1252.0	846.0	-1.0	1462.0	905.0	-1.0	1220.0	
222.103	1308.0	-1.0	2295.0	1193.0	-1.0	1720.0	1056.0	-1.0	1660.0	1855.0	-1.0	3099.0	1045.0	-1.0	1850.0	1315.0	-1.0	2009.0	985.0	-1.0	1476.0	1294.0	-1.0	1597.0	1261.0	-1.0	1937.0	1844.0	-1.0	2935.0	1381.0	-1.0	2236.0	1333.0	-1.0	1956.0	1296.0	-1.0	2340.0	929.0	-1.0	1252.0	847.0	-1.0	1463.0	903.0	-1.0	1221.0	
222.602	1308.0	-1.0	2295.0	1195.0	-1.0	1721.0	1057.0	-1.0	1659.0	1855.0	-1.0	3096.0	1044.0	-1.0	1849.0	1315.0	-1.0	2007.0	985.0	-1.0	1473.0	1293.0	-1.0	1595.0	1261.0	-1.0	1935.0	1844.0	-1.0	2930.0	1381.0	-1.0	2233.0	1331.0	-1.0	1954.0	1295.0	-1.0	2338.0	928.0	-1.0	1249.0	845.0	-1.0	1459.0	902.0	-1.0	1217.0	
223.101	1309.0	-1.0	2296.0	1195.0	-1.0	1721.0	1057.0	-1.0	1659.0	1855.0	-1.0	3099.0	1045.0	-1.0	1849.0	1315.0	-1.0	2009.0	985.0	-1.0	1476.0	1292.0	-1.0	1594.0	1262.0	-1.0	1937.0	1843.0	-1.0	2928.0	1381.0	-1.0	2236.0	1332.0	-1.0	1956.0	1294.0	-1.0	2339.0	928.0	-1.0	1251.0	846.0	-1.0	1460.0	904.0	-1.0	1218.0	
223.600	1308.0	-1.0	2295.0	1194.0	-1.0	1722.0	1056.0	-1.0	1658.0	1855.0	-1.0	3094.0	1044.0	-1.0	1850.0	1315.0	-1.0	2007.0	985.0	-1.0	1473.0	1291.0	-1.0	1591.0	1262.0	-1.0	1936.0	1841.0	-1.0	2924.0	1381.0	-1.0	2236.0	1332.0	-1.0	1956.0	1293.0	-1.0	2337.0	928.0	-1.0	1250.0	847.0	-1.0	1459.0	902.0	-1.0	1217.0	
224.099	1307.0	-1.0	2292.0	1195.0	-1.0	1722.0	1057.0	-1.0	1657.0	1853.0	-1.0	3088.0	1043.0	-1.0	1846.0	1315.0	-1.0	2003.0	984.0	-1.0	1471.0	1290.0	-1.0	1589.0	1262.0	-1.0	1934.0	1840.0	-1.0	2922.0	1380.0	-1.0	2234.0	1331.0	-1.0	1953.0	1292.0	-1.0	2335.0	928.0	-1.0	1248.0	846.0	-1.0	1457.0	901.0	-1.0	1213.0	
224.598	1309.0	-1.0	2294.0	1195.0	-1.0	1724.0	1055.0	-1.0	1658.0	1854.0	-1.0	3090.0	1044.0	-1.0	1847.0	1314.0	-1.0	2006.0	984.0	-1.0	1473.0	1290.0	-1.0	1589.0	1263.0	-1.0	1936.0	1839.0	-1.0	2924.0	1382.0	-1.0	2237.0	1333.0	-1.0	1955.0	1293.0	-1.0	2336.0	927.0	-1.0	1248.0	845.0	-1.0	1458.0	902.0	-1.0	1213.0	
225.097	1308.0	-1.0	2294.0	1197.0	-1.0	1725.0	1056.0	-1.0	1658.0	1852.0	-1.0	3090.0	1044.0	-1.0	1848.0	1315.0	-1.0	2006.0	984.0	-1.0	1473.0	1289.0	-1.0	1590.0	1263.0	-1.0	1938.0	1840.0	-1.0	2926.0	1382.0	-1.0	2240.0	1333.0	-1.0	1957.0	1293.0	-1.0	2337.0	929.0	-1.0	1248.0	844.0	-1.0	1458.0	902.0	-1.0	1214.0	
225.596	1308.0	-1.0	2294.0	1197.0	-1.0	1726.0	1055.0	-1.0	1657.0	1851.0	-1.0	3085.0	1045.0	-1.0	1846.0	1314.0	-1.0	2005.0	983.0	-1.0	1471.0	1290.0	-1.0	1589.0	1263.0	-1.0	1938.0	1841.0	-1.0	2928.0	1383.0	-1.0	2239.0	1334.0	-1.0	1959.0	1294.0	-1.0	2334.0	928.0	-1.0	1248.0	843.0	-1.0	1457.0	901.0	-1.0	1213.0	
226.095	1309.0	-1.0	2298.0	1198.0	-1.0	1728.0	1056.0	-1.0	1658.0	1852.0	-1.0	3089.0	1045.0	-1.0	1850.0	1316.0	-1.0	2008.0	985.0	-1.0	1473.0	1290.0	-1.0	1592.0	1265.0	-1.0	1942.0	1844.0	-1.0	2935.0	1385.0	-1.0	2244.0	1336.0	-1.0	1963.0	1294.0	-1.0	2335.0	929.0	-1.0	1247.0	844.0	-1.0	1456.0	901.0	-1.0	1212.0	
226.594	1309.0	-1.0	2298.0	1197.0	-1.0	1727.0	1057.0	-1.0	1660.0	1852.0	-1.0	3090.0	1044.0	-1.0	1849.0	1316.0	-1.0	2008.0	985.0	-1.0	1474.0	1291.0	-1.0	1593.0	1265.0	-1.0	1943.0	1844.0	-1.0	2938.0	1386.0	-1.0	2245.0	1337.0	-1.0	1965.0	1294.0	-1.0	2335.0	929.0	-1.0	1249.0	844.0	-1.0	1457.0	901.0	-1.0	1213.0	
227.093	1309.0	-1.0	2295.0	1197.0	-1.0	1725.0	1055.0	-1.0	1657.0	1851.0	-1.0	3083.0	1044.0	-1.0	1846.0	1314.0	-1.0	2006.0	984.0	-1.0	1472.0	1291.0	-1.0	1591.0	1265.0	-1.0	1940.0	1845.0	-1.0	2938.0	1386.0	-1.0	2243.0	1337.0	-1.0	1964.0	1293.0	-1.0	2333.0	929.0	-1.0	1249.0	843.0	-1.0	1456.0	901.0	-1.0	1212.0	
227.592	1310.0	-1.0	2299.0	1198.0	-1.0	1726.0	1056.0	-1.0	1658.0	1851.0	-1.0	3086.0	1044.0	-1.0	1849.0	1315.0	-1.0	2008.0	985.0	-1.0	1472.0	1292.0	-1.0	1592.0	1265.0	-1.0	1940.0	1846.0	-1.0	2941.0	1387.0	-1.0	2245.0	1338.0	-1.0	1966.0	1293.0	-1.0	2330.0	929.0	-1.0	1247.0	844.0	-1.0	1453.0	900.0	-1.0	1209.0	
228.091	1309.0	-1.0	2297.0	1197.0	-1.0	1724.0	1057.0	-1.0	1659.0	1852.0	-1.0	3085.0	1045.0	-1.0	1846.0	1315.0	-1.0	2008.0	984.0	-1.0	1472.0	1292.0	-1.0	1591.0	1266.0	-1.0	1940.0	1848.0	-1.0	2943.0	1386.0	-1.0	2245.0	1338.0	-1.0	1969.0	1292.0	-1.0	2330.0	929.0	-1.0	1249.0	842.0	-1.0	1454.0	901.0	-1.0	1209.0	
228.590	1309.0	-1.0	2297.0	1196.0	-1.0	1724.0	1055.0	-1.0	1657.0	1851.0	-1.0	3082.0	1044.0	-1.0	1846.0	1316.0	-1.0	2007.0	984.0	-1.0	1470.0	1291.0	-1.0	1590.0	1265.0	-1.0	1938.0	1845.0	-1.0	2934.0	1386.0	-1.0	2245.0	1337.0	-1.0	1967.0	1292.0	-1.0	2330.0	928.0	-1.0	1250.0	843.0	-1.0	1453.0	900.0	-1.0	1210.0	
229.089	1310.0	-1.0	2301.0	1196.0	-1.0	1723.0	1057.0	-1.0	1660.0	1854.0	-1.0	3089.0	1045.0	-1.0	1848.0	1318.0	-1.0	2009.0	985.0	-1.0	1472.0	1293.0	-1.0	1593.0	1264.0	-1.0	1938.0	1841.0	-1.0	2926.0	1387.0	-1.0	2246.0	1339.0	-1.0	1967.0	1293.0	-1.0	2333.0	929.0	-1.0	1252.0	843.0	-1.0	1453.0	901.0	-1.0	1209.0	
229.588	1311.0	-1.0	2305.0	1197.0	-1.0	1725.0	1056.0	-1.0	1662.0	1855.0	-1.0	3094.0	1045.0	-1.0	1850.0	1319.0	-1.0	2013.0	986.0	-1.0	1477.0	1295.0	-1.0	1601.0	1267.0	-1.0	1945.0	1841.0	-1.0	2928.0	1387.0	-1.0	2248.0	1340.0	-1.0	1971.0	1294.0	-1.0	2339.0	932.0	-1.0	1256.0	843.0	-1.0	1457.0	903.0	-1.0	1214.0	
230.087	1312.0	-1.0	2308.0	1197.0	-1.0	1724.0	1056.0	-1.0	1662.0	1854.0	-1.0	3092.0	1047.0	-1.0	1852.0	1319.0	-1.0	2016.0	986.0	-1.0	1479.0	1298.0	-1.0	1604.0	1268.0	-1.0	1948.0	1843.0	-1.0	2931.0	1388.0	-1.0	2249.0	1341.0	-1.0	1976.0	1295.0	-1.0	2342.0	933.0	-1.0	1260.0	844.0	-1.0	1458.0	905.0	-1.0	1220.0	
230.586	1314.0	-1.0	2313.0	1196.0	-1.0	1725.0	1058.0	-1.0	1664.0	1856.0	-1.0	3095.0	1047.0	-1.0	1855.0	1320.0	-1.0	2020.0	987.0	-1.0	1480.0	1300.0	-1.0	1606.0	1269.0	-1.0	1950.0	1846.0	-1.0	2938.0	1388.0	-1.0	2251.0	1343.0	-1.0	1979.0	1296.0	-1.0	2344.0	934.0	-1.0	1265.0	845.0	-1.0	1457.0	905.0	-1.0	1221.0	
231.085	1315.0	-1.0	2320.0	1199.0	-1.0	1728.0	1059.0	-1.0	1665.0	1857.0	-1.0	3099.0	1047.0	-1.0	1859.0	1323.0	-1.0	2024.0	989.0	-1.0	1483.0	1302.0	-1.0	1612.0	1270.0	-1.0	1958.0	1850.0	-1.0	2950.0	1390.0	-1.0	2257.0	1345.0	-1.0	1988.0	1298.0	-1.0	2349.0	937.0	-1.0	1270.0	845.0	-1.0	1461.0	906.0	-1.0	1227.0	
231.584	1315.0	-1.0	2321.0	1199.0	-1.0	1730.0	1059.0	-1.0	1667.0	1856.0	-1.0	3099.0	1048.0	-1.0	1859.0	1325.0	-1.0	2028.0	989.0	-1.0	1486.0	1302.0	-1.0	1614.0	1272.0	-1.0	1963.0	1854.0	-1.0	2962.0	1391.0	-1.0	2261.0	1349.0	-1.0	1993.0	1298.0	-1.0	2354.0	939.0	-1.0	1274.0	845.0	-1.0	1464.0	907.0	-1.0	1232.0	
232.083	1317.0	-1.0	2323.0	1200.0	-1.0	1733.0	1057.0	-1.0	1668.0	1856.0	-1.0	3099.0	1049.0	-1.0	1861.0	1325.0	-1.0	2029.0	988.0	-1.0	1486.0	1304.0	-1.0	1616.0	1273.0	-1.0	1964.0	1860.0	-1.0	2974.0	1391.0	-1.0	2264.0	1350.0	-1.0	1997.0	1298.0	-1.0	2355.0	940.0	-1.0	1276.0	845.0	-1.0	1465.0	909.0	-1.0	1233.0	
232.582	1317.0	-1.0	2328.0	1201.0	-1.0	1738.0	1058.0	-1.0	1670.0	1856.0	-1.0	3103.0	1048.0	-1.0	1865.0	1326.0	-1.0	2036.0	991.0	-1.0	1489.0	1305.0	-1.0	1620.0	1274.0	-1.0	1972.0	1863.0	-1.0	2986.0	1394.0	-1.0	2269.0	1353.0	-1.0	2004.0	1299.0	-1.0	2356.0	940.0	-1.0	1278.0	847.0	-1.0	1466.0	909.0	-1.0	1235.0	
233.081	1316.0	-1.0	2329.0	1201.0	-1.0	1740.0	1059.0	-1.0	1672.0	1856.0	-1.0	3104.0	1048.0	-1.0	1866.0	1327.0	-1.0	2038.0	992.0	-1.0	1492.0	1306.0	-1.0	1623.0	1275.0	-1.0	1975.0	1868.0	-1.0	2994.0	1394.0	-1.0	2272.0	1353.0	-1.0	2009.0	1298.0	-1.0	2358.0	941.0	-1.0	1282.0	846.0	-1.0	1466.0	910.0	-1.0	1237.0	
233.580	1315.0	-1.0	2326.0	1201.0	-1.0	1741.0	1059.0	-1.0	1670.0	1854.0	-1.0	3097.0	1048.0	-1.0	1864.0	1325.0	-1.0	2036.0	991.0	-1.0	1491.0	1306.0	-1.0	1622.0	1275.0	-1.0	1972.0	1868.0	-1.0	2997.0	1394.0	-1.0	2272.0	1354.0	-1.0	2009.0	1298.0	-1.0	2355.0	941.0	-1.0	1279.0	845.0	-1.0	1465.0	909.0	-1.0	1236.0	
234.079	1316.0	-1.0	2328.0	1203.0	-1.0	1744.0	1058.0	-1.0	1670.0	1853.0	-1.0	3098.0	1048.0	-1.0	1864.0	1325.0	-1.0	2037.0	991.0	-1.0	1490.0	1306.0	-1.0	1621.0	1274.0	-1.0	1970.0	1870.0	-1.0	2999.0	1392.0	-1.0	2269.0	1352.0	-1.0	2008.0	1296.0	-1.0	2350.0	939.0	-1.0	1278.0	844.0	-1.0	1462.0	908.0	-1.0	1231.0	
234.579	1314.0	-1.0	2326.0	1201.0	-1.0	1744.0	1058.0	-1.0	1669.0	1853.0	-1.0	3093.0	1048.0	-1.0	1861.0	1325.0	-1.0	2033.0	990.0	-1.0	1490.0	1303.0	-1.0	1619.0	1272.0	-1.0	1967.0	1867.0	-1.0	2995.0	1392.0	-1.0	2266.0	1352.0	-1.0	2005.0	1295.0	-1.0	2349.0	939.0	-1.0	1275.0	844.0	-1.0	1460.0	906.0	-1.0	1230.0	
235.078	1313.0	-1.0	2318.0	1202.0	-1.0	1739.0	1057.0	-1.0	1664.0	1848.0	-1.0	3081.0	1046.0	-1.0	1855.0	1322.0	-1.0	2027.0	989.0	-1.0	1486.0	1301.0	-1.0	1613.0	1270.0	-1.0	1961.0	1863.0	-1.0	2985.0	1389.0	-1.0	2259.0	1349.0	-1.0	1999.0	1292.0	-1.0	2342.0	937.0	-1.0	1272.0	844.0	-1.0	1456.0	905.0	-1.0	1227.0	
235.578	1313.0	-1.0	2313.0	1203.0	-1.0	1738.0	1055.0	-1.0	1661.0	1847.0	-1.0	3073.0	1045.0	-1.0	1850.0	1321.0	-1.0	2021.0	987.0	-1.0	1480.0	1298.0	-1.0	1606.0	1267.0	-1.0	1952.0	1860.0	-1.0	2976.0	1386.0	-1.0	2250.0	1346.0	-1.0	1992.0	1291.0	-1.0	2333.0	935.0	-1.0	1268.0	841.0	-1.0	1451.0	902.0	-1.0	1219.0	
236.077	1310.0	-1.0	2309.0	1202.0	-1.0	1736.0	1056.0	-1.0	1657.0	1846.0	-1.0	3067.0	1043.0	-1.0	1844.0	1319.0	-1.0	2016.0	986.0	-1.0	1477.0	1296.0	-1.0	1602.0	1266.0	-1.0	1948.0	1858.0	-1.0	2969.0	1383.0	-1.0	2244.0	1342.0	-1.0	1986.0	1289.0	-1.0	2328.0	935.0	-1.0	1265.0	840.0	-1.0	1448.0	902.0	-1.0	1217.0	
236.576	1308.0	-1.0	2303.0	1201.0	-1.0	1734.0	1054.0	-1.0	1653.0	1842.0	-1.0	3056.0	1041.0	-1.0	1841.0	1318.0	-1.0	2011.0	985.0	-1.0	1472.0	1293.0	-1.0	1597.0	1263.0	-1.0	1942.0	1854.0	-1.0	2961.0	1381.0	-1.0	2238.0	1340.0	-1.0	1981.0	1287.0	-1.0	2324.0	935.0	-1.0	1263.0	839.0	-1.0	1446.0	900.0	-1.0	1213.0	
237.076	1307.0	-1.0	2298.0	1201.0	-1.0	1733.0	1054.0	-1.0	1650.0	1840.0	-1.0	3048.0	1039.0	-1.0	1835.0	1316.0	-1.0	2004.0	985.0	-1.0	1469.0	1293.0	-1.0	1594.0	1262.0	-1.0	1936.0	1853.0	-1.0	2958.0	1377.0	-1.0	2231.0	1339.0	-1.0	1975.0	1286.0	-1.0	2318.0	933.0	-1.0	1259.0	839.0	-1.0	1441.0	899.0	-1.0	1209.0	
237.575	1308.0	-1.0	2295.0	1201.0	-1.0	1733.0	1052.0	-1.0	1650.0	1839.0	-1.0	3046.0	1039.0	-1.0	1834.0	1316.0	-1.0	2003.0	984.0	-1.0	1467.0	1293.0	-1.0	1594.0	1263.0	-1.0	1935.0	1853.0	-1.0	2961.0	1377.0	-1.0	2230.0	1339.0	-1.0	1973.0	1285.0	-1.0	2318.0	933.0	-1.0	1261.0	840.0	-1.0	1440.0	898.0	-1.0	1208.0	
238.074	1305.0	-1.0	2291.0	1200.0	-1.0	1732.0	1052.0	-1.0	1648.0	1837.0	-1.0	3038.0	1038.0	-1.0	1831.0	1316.0	-1.0	2001.0	984.0	-1.0	1466.0	1292.0	-1.0	1592.0	1261.0	-1.0	1934.0	1854.0	-1.0	2961.0	1377.0	-1.0	2226.0	1338.0	-1.0	1972.0	1286.0	-1.0	2314.0	933.0	-1.0	1259.0	839.0	-1.0	1438.0	897.0	-1.0	1205.0	
238.573	1306.0	-1.0	2288.0	1200.0	-1.0	1732.0	1050.0	-1.0	1644.0	1836.0	-1.0	3032.0	1039.0	-1.0	1828.0	1316.0	-1.0	1996.0	983.0	-1.0	1462.0	1292.0	-1.0	1591.0	1261.0	-1.0	1928.0	1857.0	-1.0	2964.0	1376.0	-1.0	2222.0	1336.0	-1.0	1967.0	1284.0	-1.0	2307.0	933.0	-1.0	1256.0	838.0	-1.0	1435.0	895.0	-1.0	1201.0	
239.072	1305.0	-1.0	2285.0	1200.0	-1.0	1732.0	1052.0	-1.0	1643.0	1836.0	-1.0	3031.0	1038.0	-1.0	1826.0	1315.0	-1.0	1996.0	984.0	-1.0	1462.0	1294.0	-1.0	1590.0	1261.0	-1.0	1929.0	1858.0	-1.0	2967.0	1376.0	-1.0	2219.0	1336.0	-1.0	1968.0	1285.0	-1.0	2304.0	933.0	-1.0	1257.0	837.0	-1.0	1434.0	896.0	-1.0	1202.0	
239.571	1303.0	-1.0	2280.0	1200.0	-1.0	1730.0	1050.0	-1.0	1641.0	1834.0	-1.0	3025.0	1038.0	-1.0	1825.0	1316.0	-1.0	1995.0	984.0	-1.0	1460.0	1293.0	-1.0	1589.0	1261.0	-1.0	1927.0	1857.0	-1.0	2967.0	1377.0	-1.0	2217.0	1337.0	-1.0	1966.0	1285.0	-1.0	2302.0	934.0	-1.0	1257.0	837.0	-1.0	1432.0	896.0	-1.0	1200.0	
240.071	1303.0	-1.0	2284.0	1199.0	-1.0	1731.0	1050.0	-1.0	1642.0	1834.0	-1.0	3032.0	1040.0	-1.0	1827.0	1318.0	-1.0	1999.0	984.0	-1.0	1462.0	1295.0	-1.0	1592.0	1263.0	-1.0	1928.0	1860.0	-1.0	2971.0	1378.0	-1.0	2219.0	1339.0	-1.0	1968.0	1285.0	-1.0	2300.0	934.0	-1.0	1256.0	838.0	-1.0	1431.0	897.0	-1.0	1198.0	
240.570	1302.0	-1.0	2286.0	1198.0	-1.0	1731.0	1051.0	-1.0	1642.0	1836.0	-1.0	3036.0	1041.0	-1.0	1827.0	1317.0	-1.0	2001.0	985.0	-1.0	1465.0	1297.0	-1.0	1594.0	1263.0	-1.0	1930.0	1863.0	-1.0	2977.0	1379.0	-1.0	2221.0	1339.0	-1.0	1970.0	1287.0	-1.0	2302.0	935.0	-1.0	1258.0	839.0	-1.0	1431.0	897.0	-1.0	1200.0	
241.069	1303.0	-1.0	2284.0	1198.0	-1.0	1731.0	1049.0	-1.0	1642.0	1835.0	-1.0	3035.0	1040.0	-1.0	1827.0	1318.0	-1.0	2002.0	986.0	-1.0	1465.0	1298.0	-1.0	1594.0	1264.0	-1.0	1931.0	1865.0	-1.0	2980.0	1380.0	-1.0	2221.0	1340.0	-1.0	1973.0	1286.0	-1.0	2302.0	937.0	-1.0	1260.0	838.0	-1.0	1431.0	898.0	-1.0	1202.0	
241.568	1303.0	-1.0	2289.0	1197.0	-1.0	1732.0	1051.0	-1.0	1644.0	1837.0	-1.0	3044.0	1041.0	-1.0	1830.0	1319.0	-1.0	2008.0	987.0	-1.0	1469.0	1300.0	-1.0	1598.0	1265.0	-1.0	1939.0	1868.0	-1.0	2988.0	1383.0	-1.0	2227.0	1343.0	-1.0	1979.0	1289.0	-1.0	2307.0	938.0	-1.0	1264.0	840.0	-1.0	1434.0	900.0	-1.0	1208.0	
242.069	1304.0	-1.0	2290.0	1197.0	-1.0	1730.0	1050.0	-1.0	1646.0	1837.0	-1.0	3048.0	1041.0	-1.0	1833.0	1321.0	-1.0	2009.0	987.0	-1.0	1470.0	1300.0	-1.0	1601.0	1267.0	-1.0	1944.0	1871.0	-1.0	2992.0	1383.0	-1.0	2230.0	1345.0	-1.0	1984.0	1289.0	-1.0	2310.0	940.0	-1.0	1267.0	840.0	-1.0	1437.0	902.0	-1.0	1211.0	
242.568	1305.0	-1.0	2296.0	1196.0	-1.0	1732.0	1051.0	-1.0	1649.0	1841.0	-1.0	3057.0	1042.0	-1.0	1834.0	1322.0	-1.0	2015.0	988.0	-1.0	1472.0	1303.0	-1.0	1603.0	1267.0	-1.0	1945.0	1875.0	-1.0	2999.0	1385.0	-1.0	2234.0	1346.0	-1.0	1988.0	1289.0	-1.0	2312.0	939.0	-1.0	1267.0	841.0	-1.0	1436.0	902.0	-1.0	1210.0	
243.068	1305.0	-1.0	2298.0	1197.0	-1.0	1732.0	1052.0	-1.0	1652.0	1843.0	-1.0	3064.0	1043.0	-1.0	1836.0	1323.0	-1.0	2018.0	987.0	-1.0	1475.0	1304.0	-1.0	1606.0	1268.0	-1.0	1950.0	1876.0	-1.0	3004.0	1387.0	-1.0	2238.0	1347.0	-1.0	1991.0	1290.0	-1.0	2314.0	941.0	-1.0	1270.0	842.0	-1.0	1439.0	904.0	-1.0	1215.0	
243.567	1305.0	-1.0	2297.0	1196.0	-1.0	1730.0	1052.0	-1.0	1652.0	1842.0	-1.0	3062.0	1042.0	-1.0	1837.0	1322.0	-1.0	2017.0	988.0	-1.0	1475.0	1304.0	-1.0	1609.0	1268.0	-1.0	1951.0	1876.0	-1.0	3005.0	1387.0	-1.0	2239.0	1349.0	-1.0	1993.0	1290.0	-1.0	2317.0	941.0	-1.0	1271.0	842.0	-1.0	1440.0	903.0	-1.0	1215.0	
244.067	1305.0	-1.0	2301.0	1198.0	-1.0	1730.0	1053.0	-1.0	1654.0	1842.0	-1.0	3070.0	1044.0	-1.0	1841.0	1324.0	-1.0	2022.0	987.0	-1.0	1478.0	1306.0	-1.0	1612.0	1270.0	-1.0	1957.0	1878.0	-1.0	3010.0	1387.0	-1.0	2245.0	1349.0	-1.0	1996.0	1290.0	-1.0	2320.0	941.0	-1.0	1273.0	843.0	-1.0	1441.0	906.0	-1.0	1217.0	
244.566	1307.0	-1.0	2303.0	1197.0	-1.0	1729.0	1052.0	-1.0	1654.0	1844.0	-1.0	3072.0	1044.0	-1.0	1843.0	1324.0	-1.0	2024.0	987.0	-1.0	1479.0	1306.0	-1.0	1614.0	1269.0	-1.0	1960.0	1877.0	-1.0	3012.0	1387.0	-1.0	2247.0	1350.0	-1.0	1998.0	1290.0	-1.0	2323.0	942.0	-1.0	1274.0	842.0	-1.0	1443.0	906.0	-1.0	1219.0	
245.066	1306.0	-1.0	2304.0	1197.0	-1.0	1731.0	1054.0	-1.0	1653.0	1845.0	-1.0	3073.0	1043.0	-1.0	1841.0	1324.0	-1.0	2024.0	986.0	-1.0	1480.0	1307.0	-1.0	1615.0	1269.0	-1.0	1957.0	1878.0	-1.0	3011.0	1386.0	-1.0	2248.0	1349.0	-1.0	1998.0	1289.0	-1.0	2323.0	940.0	-1.0	1274.0	842.0	-1.0	1445.0	906.0	-1.0	1219.0	
245.565	1307.0	-1.0	2305.0	1199.0	-1.0	1732.0	1054.0	-1.0	1657.0	1845.0	-1.0	3079.0	1043.0	-1.0	1845.0	1325.0	-1.0	2027.0	986.0	-1.0	1481.0	1306.0	-1.0	1618.0	1269.0	-1.0	1960.0	1877.0	-1.0	3010.0	1386.0	-1.0	2251.0	1348.0	-1.0	2001.0	1288.0	-1.0	2328.0	942.0	-1.0	1276.0	842.0	-1.0	1446.0	907.0	-1.0	1223.0	
246.064	1307.0	-1.0	2307.0	1198.0	-1.0	1733.0	1055.0	-1.0	1658.0	1847.0	-1.0	3082.0	1043.0	-1.0	1845.0	1324.0	-1.0	2029.0	985.0	-1.0	1482.0	1306.0	-1.0	1618.0	1269.0	-1.0	1959.0	1876.0	-1.0	3007.0	1385.0	-1.0	2255.0	1349.0	-1.0	2001.0	1288.0	-1.0	2331.0	941.0	-1.0	1276.0	842.0	-1.0	1450.0	908.0	-1.0	1224.0	
246.563	1307.0	-1.0	2307.0	1199.0	-1.0	1734.0	1056.0	-1.0	1659.0	1849.0	-1.0	3084.0	1041.0	-1.0	1846.0	1324.0	-1.0	2027.0	986.0	-1.0	1480.0	1306.0	-1.0	1618.0	1266.0	-1.0	1956.0	1873.0	-1.0	3001.0	1384.0	-1.0	2254.0	1347.0	-1.0	2000.0	1286.0	-1.0	2330.0	939.0	-1.0	1275.0	843.0	-1.0	1449.0	906.0	-1.0	1223.0	
247.062	1310.0	-1.0	2309.0	1200.0	-1.0	1737.0	1055.0	-1.0	1662.0	1850.0	-1.0	3089.0	1043.0	-1.0	1849.0	1325.0	-1.0	2029.0	986.0	-1.0	1483.0	1305.0	-1.0	1620.0	1266.0	-1.0	1956.0	1871.0	-1.0	2998.0	1385.0	-1.0	2256.0	1347.0	-1.0	1999.0	1287.0	-1.0	2331.0	938.0	-1.0	1272.0	842.0	-1.0	1449.0	904.0	-1.0	1220.0	
247.561	1308.0	-1.0	2310.0	1199.0	-1.0	1736.0	1056.0	-1.0	1661.0	1851.0	-1.0	3089.0	1042.0	-1.0	1850.0	1324.0	-1.0	2027.0	986.0	-1.0	1481.0	1303.0	-1.0	1617.0	1264.0	-1.0	1953.0	1865.0	-1.0	2984.0	1383.0	-1.0	2254.0	1345.0	-1.0	1995.0	1285.0	-1.0	2330.0	936.0	-1.0	1268.0	842.0	-1.0	1449.0	905.0	-1.0	1219.0	
248.060	1307.0	-1.0	2302.0	1198.0	-1.0	1733.0	1055.0	-1.0	1657.0	1848.0	-1.0	3081.0	1040.0	-1.0	1845.0	1320.0	-1.0	2019.0	984.0	-1.0	1477.0	1300.0	-1.0	1612.0	1261.0	-1.0	1944.0	1857.0	-1.0	2964.0	1381.0	-1.0	2249.0	1343.0	-1.0	1987.0	1284.0	-1.0	2327.0	933.0	-1.0	1265.0	841.0	-1.0	1447.0	902.0	-1.0	1214.0	
248.559	1307.0	-1.0	2301.0	1198.0	-1.0	1732.0	1054.0	-1.0	1658.0	1849.0	-1.0	3083.0	1040.0	-1.0	1845.0	1319.0	-1.0	2018.0	983.0	-1.0	1477.0	1300.0	-1.0	1608.0	1261.0	-1.0	1940.0	1851.0	-1.0	2948.0	1380.0	-1.0	2244.0	1339.0	-1.0	1980.0	1283.0	-1.0	2323.0	933.0	-1.0	1258.0	840.0	-1.0	1445.0	900.0	-1.0	1211.0	
249.058	1306.0	-1.0	2299.0	1198.0	-1.0	1731.0	1054.0	-1.0	1655.0	1849.0	-1.0	3080.0	1040.0	-1.0	1844.0	1317.0	-1.0	2013.0	982.0	-1.0	1473.0	1298.0	-1.0	1605.0	1259.0	-1.0	1934.0	1843.0	-1.0	2932.0	1377.0	-1.0	2240.0	1338.0	-1.0	1973.0	1282.0	-1.0	2321.0	930.0	-1.0	1255.0	840.0	-1.0	1444.0	898.0	-1.0	1208.0	
249.557	1306.0	-1.0	2292.0	1197.0	-1.0	1728.0	1053.0	-1.0	1651.0	1845.0	-1.0	3071.0	1039.0	-1.0	1839.0	1317.0	-1.0	2008.0	981.0	-1.0	1469.0	1294.0	-1.0	1599.0	1258.0	-1.0	1928.0	1837.0	-1.0	2914.0	1375.0	-1.0	2234.0	1335.0	-1.0	1967.0	1282.0	-1.0	2319.0	929.0	-1.0	1252.0	839.0	-1.0	1442.0	898.0	-1.0	1205.0	
250.056	1305.0	-1.0	2292.0	1197.0	-1.0	1729.0	1052.0	-1.0	1653.0	1848.0	-1.0	3074.0	1039.0	-1.0	1840.0	1315.0	-1.0	2008.0	981.0	-1.0	1470.0	1295.0	-1.0	1598.0	1258.0	-1.0	1927.0	1833.0	-1.0	2906.0	1374.0	-1.0	2233.0	1333.0	-1.0	1961.0	1282.0	-1.0	2319.0	928.0	-1.0	1249.0	839.0	-1.0	1442.0	896.0	-1.0	1201.0	
250.555	1304.0	-1.0	2289.0	1196.0	-1.0	1728.0	1053.0	-1.0	1652.0	1847.0	-1.0	3073.0	1039.0	-1.0	1840.0	1315.0	-1.0	2006.0	982.0	-1.0	1469.0	1294.0	-1.0	1597.0	1257.0	-1.0	1924.0	1832.0	-1.0	2899.0	1375.0	-1.0	2230.0	1332.0	-1.0	1960.0	1282.0	-1.0	2318.0	927.0	-1.0	1247.0	839.0	-1.0	1442.0	896.0	-1.0	1201.0	
251.054	1304.0	-1.0	2287.0	1196.0	-1.0	1726.0	1052.0	-1.0	1650.0	1846.0	-1.0	3070.0	1040.0	-1.0	1837.0	1315.0	-1.0	2001.0	980.0	-1.0	1465.0	1293.0	-1.0	1595.0	1255.0	-1.0	1919.0	1829.0	-1.0	2893.0	1376.0	-1.0	2226.0	1332.0	-1.0	1957.0	1283.0	-1.0	2316.0	926.0	-1.0	1246.0	838.0	-1.0	1439.0	896.0	-1.0	1199.0	
251.553	1305.0	-1.0	2289.0	1195.0	-1.0	1724.0	1052.0	-1.0	1651.0	1849.0	-1.0	3075.0	1041.0	-1.0	1838.0	1316.0	-1.0	2001.0	981.0	-1.0	1466.0	1294.0	-1.0	1596.0	1257.0	-1.0	1922.0	1829.0	-1.0	2895.0	1376.0	-1.0	2227.0	1332.0	-1.0	1956.0	1284.0	-1.0	2318.0	927.0	-1.0	1247.0	840.0	-1.0	1441.0	896.0	-1.0	1202.0	
252.052	1305.0	-1.0	2287.0	1194.0	-1.0	1722.0	1053.0	-1.0	1650.0	1849.0	-1.0	3074.0	1042.0	-1.0	1838.0	1315.0	-1.0	2001.0	982.0	-1.0	1464.0	1296.0	-1.0	1594.0	1257.0	-1.0	1921.0	1830.0	-1.0	2894.0	1377.0	-1.0	2228.0	1332.0	-1.0	1956.0	1286.0	-1.0	2319.0	926.0	-1.0	1246.0	840.0	-1.0	1443.0	896.0	-1.0	1201.0	
252.551	1306.0	-1.0	2288.0	1195.0	-1.0	1720.0	1054.0	-1.0	1650.0	1851.0	-1.0	3078.0	1043.0	-1.0	1839.0	1316.0	-1.0	2000.0	982.0	-1.0	1463.0	1295.0	-1.0	1594.0	1257.0	-1.0	1920.0	1830.0	-1.0	2896.0	1379.0	-1.0	2226.0	1333.0	-1.0	1955.0	1286.0	-1.0	2316.0	927.0	-1.0	1245.0	840.0	-1.0	1441.0	896.0	-1.0	1201.0	
253.050	1307.0	-1.0	2292.0	1195.0	-1.0	1720.0	1054.0	-1.0	1651.0	1853.0	-1.0	3083.0	1044.0	-1.0	1841.0	1316.0	-1.0	2002.0	983.0	-1.0	1465.0	1298.0	-1.0	1597.0	1259.0	-1.0	1923.0	1832.0	-1.0	2899.0	1380.0	-1.0	2229.0	1334.0	-1.0	1959.0	1287.0	-1.0	2320.0	927.0	-1.0	1247.0	841.0	-1.0	1446.0	897.0	-1.0	1205.0	
253.549	1307.0	-1.0	2291.0	1193.0	-1.0	1719.0	1055.0	-1.0	1653.0	1854.0	-1.0	3085.0	1044.0	-1.0	1841.0	1317.0	-1.0	2003.0	984.0	-1.0	1467.0	1298.0	-1.0	1597.0	1260.0	-1.0	1925.0	1835.0	-1.0	2904.0	1382.0	-1.0	2233.0	1335.0	-1.0	1961.0	1289.0	-1.0	2322.0	928.0	-1.0	1247.0	841.0	-1.0	1448.0	898.0	-1.0	1207.0	
254.048	1308.0	-1.0	2296.0	1195.0	-1.0	1721.0	1055.0	-1.0	1654.0	1855.0	-1.0	3093.0	1045.0	-1.0	1843.0	1319.0	-1.0	2006.0	985.0	-1.0	1468.0	1300.0	-1.0	1598.0	1261.0	-1.0	1927.0	1837.0	-1.0	2909.0	1383.0	-1.0	2235.0	1336.0	-1.0	1964.0	1289.0	-1.0	2322.0	927.0	-1.0	1245.0	842.0	-1.0	1448.0	898.0	-1.0	1206.0	
254.547	1309.0	-1.0	2299.0	1195.0	-1.0	1723.0	1056.0	-1.0	1657.0	1857.0	-1.0	3098.0	1047.0	-1.0	1846.0	1320.0	-1.0	2010.0	985.0	-1.0	1471.0	1300.0	-1.0	1600.0	1261.0	-1.0	1931.0	1840.0	-1.0	2917.0	1386.0	-1.0	2238.0	1338.0	-1.0	1966.0	1289.0	-1.0	2326.0	927.0	-1.0	1247.0	841.0	-1.0	1452.0	900.0	-1.0	1210.0	
255.046	1308.0	-1.0	2298.0	1194.0	-1.0	1721.0	1056.0	-1.0	1658.0	1856.0	-1.0	3097.0	1047.0	-1.0	1847.0	1318.0	-1.0	2010.0	985.0	-1.0	1472.0	1301.0	-1.0	1600.0	1263.0	-1.0	1932.0	1842.0	-1.0	2920.0	1386.0	-1.0	2240.0	1338.0	-1.0	1969.0	1291.0	-1.0	2329.0	927.0	-1.0	1248.0	842.0	-1.0	1451.0	900.0	-1.0	1212.0	
255.545	1309.0	-1.0	2301.0	1196.0	-1.0	1721.0	1056.0	-1.0	1659.0	1857.0	-1.0	3102.0	1046.0	-1.0	1847.0	1319.0	-1.0	2010.0	986.0	-1.0	1471.0	1301.0	-1.0	1601.0	1261.0	-1.0	1930.0	1842.0	-1.0	2920.0	1388.0	-1.0	2240.0	1338.0	-1.0	1967.0	1290.0	-1.0	2329.0	927.0	-1.0	1247.0	842.0	-1.0	1450.0	900.0	-1.0	1210.0	
256.044	1309.0	-1.0	2304.0	1196.0	-1.0	1723.0	1057.0	-1.0	1660.0	1858.0	-1.0	3108.0	1048.0	-1.0	1849.0	1320.0	-1.0	2012.0	986.0	-1.0	1474.0	1302.0	-1.0	1604.0	1263.0	-1.0	1933.0	1841.0	-1.0	2920.0	1387.0	-1.0	2242.0	1338.0	-1.0	1967.0	1293.0	-1.0	2332.0	926.0	-1.0	1248.0	844.0	-1.0	1455.0	900.0	-1.0	1214.0	
256.543	1309.0	-1.0	2302.0	1195.0	-1.0	1722.0	1057.0	-1.0	1662.0	1859.0	-1.0	3107.0	1048.0	-1.0	1850.0	1319.0	-1.0	2013.0	987.0	-1.0	1474.0	1300.0	-1.0	1603.0	1262.0	-1.0	1933.0	1841.0	-1.0	2917.0	1388.0	-1.0	2243.0	1337.0	-1.0	1968.0	1293.0	-1.0	2335.0	927.0	-1.0	1248.0	843.0	-1.0	1457.0	901.0	-1.0	1215.0	
257.042	1308.0	-1.0	2301.0	1196.0	-1.0	1721.0	1058.0	-1.0	1660.0	1858.0	-1.0	3104.0	1047.0	-1.0	1849.0	1319.0	-1.0	2012.0	985.0	-1.0	1471.0	1300.0	-1.0	1602.0	1262.0	-1.0	1930.0	1840.0	-1.0	2918.0	1386.0	-1.0	2241.0	1336.0	-1.0	1965.0	1293.0	-1.0	2335.0	925.0	-1.0	1247.0	842.0	-1.0	1453.0	900.0	-1.0	1213.0	
257.542	1309.0	-1.0	2304.0	1196.0	-1.0	1722.0	1056.0	-1.0	1661.0	1857.0	-1.0	3106.0	1046.0	-1.0	1850.0	1319.0	-1.0	2014.0	986.0	-1.0	1473.0	1300.0	-1.0	1602.0	1262.0	-1.0	1931.0	1843.0	-1.0	2924.0	1386.0	-1.0	2242.0	1336.0	-1.0	1966.0	1292.0	-1.0	2331.0	926.0	-1.0	1246.0	841.0	-1.0	1453.0	900.0	-1.0	1211.0	
258.041	1307.0	-1.0	2302.0	1195.0	-1.0	1721.0	1057.0	-1.0	1660.0	1856.0	-1.0	3104.0	1045.0	-1.0	1849.0	1318.0	-1.0	2013.0	985.0	-1.0	1473.0	1298.0	-1.0	1601.0	1261.0	-1.0	1932.0	1843.0	-1.0	2925.0	1387.0	-1.0	2239.0	1336.0	-1.0	1965.0	1291.0	-1.0	2330.0	925.0	-1.0	1246.0	841.0	-1.0	1451.0	899.0	-1.0	1210.0	
258.540	1305.0	-1.0	2294.0	1195.0	-1.0	1719.0	1055.0	-1.0	1656.0	1852.0	-1.0	3092.0	1042.0	-1.0	1843.0	1316.0	-1.0	2006.0	984.0	-1.0	1468.0	1297.0	-1.0	1598.0	1259.0	-1.0	1927.0	1844.0	-1.0	2926.0	1385.0	-1.0	2234.0	1335.0	-1.0	1962.0	1288.0	-1.0	2323.0	924.0	-1.0	1244.0	840.0	-1.0	1447.0	898.0	-1.0	1207.0	
259.039	1306.0	-1.0	2295.0	1194.0	-1.0	1721.0	1054.0	-1.0	1655.0	1853.0	-1.0	3090.0	1041.0	-1.0	1839.0	1316.0	-1.0	2006.0	983.0	-1.0	1468.0	1296.0	-1.0	1596.0	1259.0	-1.0	1922.0	1845.0	-1.0	2928.0	1384.0	-1.0	2231.0	1334.0	-1.0	1960.0	1287.0	-1.0	2316.0	924.0	-1.0	1241.0	838.0	-1.0	1443.0	896.0	-1.0	1202.0	
259.538	1305.0	-1.0	2292.0	1195.0	-1.0	1722.0	1052.0	-1.0	1656.0	1850.0	-1.0	3087.0	1040.0	-1.0	1838.0	1315.0	-1.0	2005.0	983.0	-1.0	1466.0	1296.0	-1.0	1596.0	1259.0	-1.0	1924.0	1845.0	-1.0	2929.0	1383.0	-1.0	2227.0	1334.0	-1.0	1960.0	1286.0	-1.0	2315.0	923.0	-1.0	1242.0	838.0	-1.0	1442.0	896.0	-1.0	1201.0	
260.037	1304.0	-1.0	2290.0	1194.0	-1.0	1722.0	1051.0	-1.0	1652.0	1848.0	-1.0	3082.0	1039.0	-1.0	1836.0	1314.0	-1.0	2004.0	982.0	-1.0	1465.0	1297.0	-1.0	1596.0	1261.0	-1.0	1925.0	1846.0	-1.0	2932.0	1381.0	-1.0	2227.0	1333.0	-1.0	1960.0	1285.0	-1.0	2313.0	924.0	-1.0	1243.0	838.0	-1.0	1441.0	896.0	-1.0	1203.0	
260.536	1305.0	-1.0	2296.0	1195.0	-1.0	1725.0	1052.0	-1.0	1656.0	1850.0	-1.0	3089.0	1040.0	-1.0	1839.0	1318.0	-1.0	2008.0	983.0	-1.0	1469.0	1298.0	-1.0	1602.0	1262.0	-1.0	1928.0	1851.0	-1.0	2943.0	1382.0	-1.0	2229.0	1334.0	-1.0	1963.0	1285.0	-1.0	2313.0	926.0	-1.0	1245.0	837.0	-1.0	1441.0	896.0	-1.0	1202.0	
261.035	1306.0	-1.0	2303.0	1197.0	-1.0	1730.0	1053.0	-1.0	1659.0	1851.0	-1.0	3095.0	1040.0	-1.0	1843.0	1319.0	-1.0	2015.0	985.0	-1.0	1473.0	1302.0	-1.0	1608.0	1265.0	-1.0	1937.0	1856.0	-1.0	2957.0	1384.0	-1.0	2234.0	1336.0	-1.0	1969.0	1286.0	-1.0	2317.0	928.0	-1.0	1250.0	837.0	-1.0	1443.0	898.0	-1.0	1208.0	
261.535	1307.0	-1.0	2306.0	1196.0	-1.0	1733.0	1053.0	-1.0	1662.0	1852.0	-1.0	3098.0	1041.0	-1.0	1845.0	1321.0	-1.0	2020.0	987.0	-1.0	1479.0	1304.0	-1.0	1612.0	1267.0	-1.0	1945.0	1861.0	-1.0	2970.0	1386.0	-1.0	2238.0	1340.0	-1.0	1977.0	1286.0	-1.0	2320.0	929.0	-1.0	1255.0	838.0	-1.0	1447.0	901.0	-1.0	1214.0	
262.034	1309.0	-1.0	2313.0	1199.0	-1.0	1737.0	1055.0	-1.0	1667.0	1854.0	-1.0	3106.0	1042.0	-1.0	1849.0	1324.0	-1.0	2027.0	989.0	-1.0	1483.0	1307.0	-1.0	1618.0	1268.0	-1.0	1951.0	1866.0	-1.0	2980.0	1388.0	-1.0	2245.0	1343.0	-1.0	1985.0	1287.0	-1.0	2324.0	931.0	-1.0	1260.0	840.0	-1.0	1448.0	901.0	-1.0	1217.0	
262.533	1310.0	-1.0	2319.0	1199.0	-1.0	1741.0	1056.0	-1.0	1671.0	1857.0	-1.0	3115.0	1044.0	-1.0	1856.0	1326.0	-1.0	2036.0	991.0	-1.0	1492.0	1311.0	-1.0	1627.0	1272.0	-1.0	1963.0	1868.0	-1.0	2989.0	1390.0	-1.0	2253.0	1347.0	-1.0	1994.0	1288.0	-1.0	2331.0	934.0	-1.0	1267.0	841.0	-1.0	1451.0	905.0	-1.0	1225.0	
263.032	1310.0	-1.0	2323.0	1201.0	-1.0	1744.0	1056.0	-1.0	1672.0	1857.0	-1.0	3119.0	1045.0	-1.0	1861.0	1329.0	-1.0	2039.0	993.0	-1.0	1496.0	1312.0	-1.0	1633.0	1276.0	-1.0	1970.0	1872.0	-1.0	2998.0	1391.0	-1.0	2259.0	1349.0	-1.0	1999.0	1290.0	-1.0	2338.0	936.0	-1.0	1271.0	840.0	-1.0	1455.0	907.0	-1.0	1230.0	
263.532	1311.0	-1.0	2323.0	1200.0	-1.0	1744.0	1056.0	-1.0	1672.0	1857.0	-1.0	3119.0	1045.0	-1.0	1861.0	1330.0	-1.0	2041.0	993.0	-1.0	1499.0	1313.0	-1.0	1634.0	1276.0	-1.0	1973.0	1874.0	-1.0	3001.0	1392.0	-1.0	2263.0	1351.0	-1.0	2003.0	1291.0	-1.0	2340.0	937.0	-1.0	1274.0	841.0	-1.0	1456.0	907.0	-1.0	1231.0	
264.031	1311.0	-1.0	2327.0	1201.0	-1.0	1745.0	1058.0	-1.0	1676.0	1860.0	-1.0	3126.0	1047.0	-1.0	1863.0	1331.0	-1.0	2045.0	994.0	-1.0	1502.0	1315.0	-1.0	1637.0	1277.0	-1.0	1972.0	1875.0	-1.0	3003.0	1393.0	-1.0	2265.0	1351.0	-1.0	2004.0	1292.0	-1.0	2342.0	937.0	-1.0	1272.0	841.0	-1.0	1455.0	906.0	-1.0	1229.0	
264.531	1313.0	-1.0	2331.0	1201.0	-1.0	1746.0	1057.0	-1.0	1677.0	1861.0	-1.0	3131.0	1046.0	-1.0	1866.0	1331.0	-1.0	2047.0	995.0	-1.0	1505.0	1316.0	-1.0	1639.0	1276.0	-1.0	1977.0	1874.0	-1.0	3003.0	1395.0	-1.0	2269.0	1352.0	-1.0	2007.0	1293.0	-1.0	2345.0	937.0	-1.0	1274.0	842.0	-1.0	1458.0	907.0	-1.0	1233.0	
265.030	1312.0	-1.0	2331.0	1200.0	-1.0	1744.0	1057.0	-1.0	1677.0	1861.0	-1.0	3131.0	1047.0	-1.0	1868.0	1331.0	-1.0	2049.0	995.0	-1.0	1505.0	1314.0	-1.0	1637.0	1277.0	-1.0	1978.0	1873.0	-1.0	3000.0	1393.0	-1.0	2269.0	1351.0	-1.0	2005.0	1292.0	-1.0	2348.0	937.0	-1.0	1276.0	843.0	-1.0	1460.0	908.0	-1.0	1234.0	
265.529	1311.0	-1.0	2328.0	1200.0	-1.0	1741.0	1057.0	-1.0	1676.0	1859.0	-1.0	3127.0	1046.0	-1.0	1866.0	1329.0	-1.0	2047.0	994.0	-1.0	1504.0	1314.0	-1.0	1636.0	1276.0	-1.0	1976.0	1869.0	-1.0	2992.0	1392.0	-1.0	2267.0	1349.0	-1.0	2003.0	1292.0	-1.0	2346.0	937.0	-1.0	1274.0	843.0	-1.0	1459.0	908.0	-1.0	1234.0	
266.029	1312.0	-1.0	2332.0	1201.0	-1.0	1743.0	1057.0	-1.0	1678.0	1862.0	-1.0	3132.0	1046.0	-1.0	1868.0	1330.0	-1.0	2048.0	995.0	-1.0	1504.0	1313.0	-1.0	1636.0	1275.0	-1.0	1974.0	1866.0	-1.0	2989.0	1393.0	-1.0	2267.0	1349.0	-1.0	2000.0	1291.0	-1.0	2346.0	936.0	-1.0	1272.0	841.0	-1.0	1458.0	908.0	-1.0	1232.0	
266.529	1311.0	-1.0	2333.0	1201.0	-1.0	1743.0	1059.0	-1.0	1681.0	1863.0	-1.0	3135.0	1046.0	-1.0	1870.0	1330.0	-1.0	2050.0	995.0	-1.0	1505.0	1313.0	-1.0	1636.0	1275.0	-1.0	1976.0	1865.0	-1.0	2984.0	1392.0	-1.0	2268.0	1348.0	-1.0	2001.0	1293.0	-1.0	2348.0	936.0	-1.0	1275.0	842.0	-1.0	1458.0	908.0	-1.0	1235.0	
267.028	1312.0	-1.0	2332.0	1201.0	-1.0	1742.0	1057.0	-1.0	1678.0	1861.0	-1.0	3130.0	1047.0	-1.0	1868.0	1329.0	-1.0	2047.0	993.0	-1.0	1505.0	1310.0	-1.0	1635.0	1274.0	-1.0	1975.0	1862.0	-1.0	2979.0	1390.0	-1.0	2266.0	1348.0	-1.0	1999.0	1292.0	-1.0	2348.0	936.0	-1.0	1273.0	842.0	-1.0	1459.0	909.0	-1.0	1235.0	
267.527	1311.0	-1.0	2327.0	1202.0	-1.0	1740.0	1058.0	-1.0	1677.0	1859.0	-1.0	3124.0	1044.0	-1.0	1866.0	1327.0	-1.0	2042.0	992.0	-1.0	1500.0	1310.0	-1.0	1630.0	1273.0	-1.0	1969.0	1858.0	-1.0	2972.0	1389.0	-1.0	2261.0	1346.0	-1.0	1992.0	1292.0	-1.0	2344.0	935.0	-1.0	1270.0	841.0	-1.0	1456.0	906.0	-1.0	1228.0	
268.026	1310.0	-1.0	2325.0	1201.0	-1.0	1740.0	1057.0	-1.0	1676.0	1859.0	-1.0	3121.0	1045.0	-1.0	1864.0	1326.0	-1.0	2040.0	991.0	-1.0	1499.0	1308.0	-1.0	1628.0	1272.0	-1.0	1967.0	1857.0	-1.0	2966.0	1388.0	-1.0	2260.0	1344.0	-1.0	1989.0	1290.0	-1.0	2343.0	935.0	-1.0	1270.0	841.0	-1.0	1455.0	907.0	-1.0	1230.0	
268.525	1308.0	-1.0	2322.0	1200.0	-1.0	1739.0	1057.0	-1.0	1672.0	1857.0	-1.0	3113.0	1044.0	-1.0	1861.0	1326.0	-1.0	2037.0	989.0	-1.0	1495.0	1306.0	-1.0	1622.0	1271.0	-1.0	1964.0	1852.0	-1.0	2956.0	1387.0	-1.0	2254.0	1343.0	-1.0	1985.0	1289.0	-1.0	2339.0	935.0	-1.0	1266.0	840.0	-1.0	1453.0	906.0	-1.0	1226.0	
269.025	1308.0	-1.0	2321.0	1201.0	-1.0	1740.0	1056.0	-1.0	1672.0	1857.0	-1.0	3112.0	1043.0	-1.0	1858.0	1326.0	-1.0	2034.0	990.0	-1.0	1491.0	1304.0	-1.0	1618.0	1270.0	-1.0	1958.0	1850.0	-1.0	2948.0	1385.0	-1.0	2248.0	1340.0	-1.0	1978.0	1289.0	-1.0	2333.0	933.0	-1.0	1262.0	840.0	-1.0	1447.0	903.0	-1.0	1219.0	
269.525	1307.0	-1.0	2318.0	1201.0	-1.0	1740.0	1056.0	-1.0	1672.0	1854.0	-1.0	3109.0	1042.0	-1.0	1857.0	1325.0	-1.0	2031.0	990.0	-1.0	1489.0	1303.0	-1.0	1616.0	1269.0	-1.0	1956.0	1846.0	-1.0	2941.0	1384.0	-1.0	2246.0	1340.0	-1.0	1974.0	1287.0	-1.0	2329.0	933.0	-1.0	1262.0	840.0	-1.0	1446.0	902.0	-1.0	1218.0	
270.024	1306.0	-1.0	2314.0	1200.0	-1.0	1740.0	1055.0	-1.0	1668.0	1853.0	-1.0	3101.0	1042.0	-1.0	1854.0	1324.0	-1.0	2029.0	989.0	-1.0	1487.0	1302.0	-1.0	1611.0	1268.0	-1.0	1953.0	1843.0	-1.0	2933.0	1384.0	-1.0	2241.0	1337.0	-1.0	1970.0	1287.0	-1.0	2324.0	934.0	-1.0	1259.0	839.0	-1.0	1444.0	901.0	-1.0	1214.0	
270.524	1307.0	-1.0	2316.0	1201.0	-1.0	1741.0	1054.0	-1.0	1669.0	1852.0	-1.0	3104.0	1042.0	-1.0	1856.0	1324.0	-1.0	2031.0	989.0	-1.0	1488.0	1302.0	-1.0	1612.0	1270.0	-1.0	1955.0	1841.0	-1.0	2931.0	1384.0	-1.0	2240.0	1339.0	-1.0	1970.0	1287.0	-1.0	2323.0	933.0	-1.0	1259.0	838.0	-1.0	1440.0	901.0	-1.0	1211.0	
271.023	1306.0	-1.0	2316.0	1201.0	-1.0	1742.0	1054.0	-1.0	1668.0	1851.0	-1.0	3101.0	1043.0	-1.0	1855.0	1326.0	-1.0	2031.0	988.0	-1.0	1489.0	1300.0	-1.0	1609.0	1271.0	-1.0	1956.0	1839.0	-1.0	2926.0	1383.0	-1.0	2240.0	1339.0	-1.0	1971.0	1287.0	-1.0	2320.0	933.0	-1.0	1259.0	838.0	-1.0	1440.0	901.0	-1.0	1211.0	
271.522	1306.0	-1.0	2314.0	1200.0	-1.0	1742.0	1053.0	-1.0	1667.0	1850.0	-1.0	3098.0	1042.0	-1.0	1852.0	1325.0	-1.0	2029.0	990.0	-1.0	1487.0	1300.0	-1.0	1608.0	1270.0	-1.0	1954.0	1838.0	-1.0	2924.0	1384.0	-1.0	2240.0	1339.0	-1.0	1970.0	1287.0	-1.0	2318.0	933.0	-1.0	1259.0	838.0	-1.0	1439.0	901.0	-1.0	1209.0	
272.022	1306.0	-1.0	2315.0	1200.0	-1.0	1743.0	1054.0	-1.0	1670.0	1852.0	-1.0	3103.0	1043.0	-1.0	1854.0	1326.0	-1.0	2033.0	989.0	-1.0	1488.0	1302.0	-1.0	1608.0	1272.0	-1.0	1958.0	1839.0	-1.0	2925.0	1385.0	-1.0	2242.0	1341.0	-1.0	1974.0	1287.0	-1.0	2320.0	933.0	-1.0	1260.0	839.0	-1.0	1439.0	901.0	-1.0	1211.0	
272.521	1305.0	-1.0	2316.0	1200.0	-1.0	1743.0	1055.0	-1.0	1668.0	1849.0	-1.0	3099.0	1045.0	-1.0	1854.0	1326.0	-1.0	2033.0	989.0	-1.0	1487.0	1302.0	-1.0	1608.0	1271.0	-1.0	1959.0	1839.0	-1.0	2925.0	1387.0	-1.0	2242.0	1341.0	-1.0	1974.0	1287.0	-1.0	2317.0	934.0	-1.0	1260.0	839.0	-1.0	1440.0	900.0	-1.0	1211.0	
273.021	1305.0	-1.0	2311.0	1200.0	-1.0	1740.0	1054.0	-1.0	1664.0	1847.0	-1.0	3093.0	1043.0	-1.0	1850.0	1326.0	-1.0	2028.0	990.0	-1.0	1483.0	1300.0	-1.0	1605.0	1270.0	-1.0	1953.0	1837.0	-1.0	2921.0	1386.0	-1.0	2238.0	1339.0	-1.0	1969.0	1287.0	-1.0	2311.0	933.0	-1.0	1256.0	838.0	-1.0	1436.0	897.0	-1.0	1205.0	
273.520	1304.0	-1.0	2307.0	1199.0	-1.0	1738.0	1053.0	-1.0	1663.0	1846.0	-1.0	3088.0	1044.0	-1.0	1846.0	1324.0	-1.0	2025.0	988.0	-1.0	1482.0	1300.0	-1.0	1603.0	1269.0	-1.0	1949.0	1834.0	-1.0	2915.0	1386.0	-1.0	2236.0	1339.0	-1.0	1967.0	1286.0	-1.0	2308.0	933.0	-1.0	1254.0	837.0	-1.0	1433.0	896.0	-1.0	1201.0	
274.019	1300.0	-1.0	2298.0	1198.0	-1.0	1734.0	1052.0	-1.0	1656.0	1841.0	-1.0	3073.0	1043.0	-1.0	1840.0	1323.0	-1.0	2018.0	987.0	-1.0	1475.0	1296.0	-1.0	1595.0	1266.0	-1.0	1942.0	1831.0	-1.0	2903.0	1383.0	-1.0	2228.0	1334.0	-1.0	1960.0	1284.0	-1.0	2300.0	931.0	-1.0	1249.0	837.0	-1.0	1428.0	895.0	-1.0	1194.0	
274.518	1299.0	-1.0	2288.0	1195.0	-1.0	1729.0	1051.0	-1.0	1650.0	1839.0	-1.0	3060.0	1041.0	-1.0	1831.0	1320.0	-1.0	2008.0	984.0	-1.0	1466.0	1293.0	-1.0	1588.0	1263.0	-1.0	1929.0	1826.0	-1.0	2890.0	1379.0	-1.0	2218.0	1330.0	-1.0	1947.0	1281.0	-1.0	2287.0	927.0	-1.0	1240.0	835.0	-1.0	1421.0	892.0	-1.0	1186.0	
275.017	1297.0	-1.0	2282.0	1195.0	-1.0	1725.0	1049.0	-1.0	1644.0	1836.0	-1.0	3050.0	1039.0	-1.0	1827.0	1317.0	-1.0	2003.0	983.0	-1.0	1460.0	1291.0	-1.0	1582.0	1261.0	-1.0	1922.0	1820.0	-1.0	2877.0	1376.0	-1.0	2211.0	1327.0	-1.0	1939.0	1279.0	-1.0	2281.0	926.0	-1.0	1237.0	833.0	-1.0	1417.0	890.0	-1.0	1182.0	
275.516	1295.0	-1.0	2273.0	1193.0	-1.0	1721.0	1048.0	-1.0	1640.0	1832.0	-1.0	3035.0	1039.0	-1.0	1820.0	1316.0	-1.0	1995.0	981.0	-1.0	1454.0	1287.0	-1.0	1575.0	1257.0	-1.0	1912.0	1816.0	-1.0	2865.0	1373.0	-1.0	2202.0	1323.0	-1.0	1930.0	1278.0	-1.0	2273.0	923.0	-1.0	1230.0	833.0	-1.0	1413.0	887.0	-1.0	1175.0	
276.016	1293.0	-1.0	2271.0	1193.0	-1.0	1719.0	1048.0	-1.0	1637.0	1830.0	-1.0	3034.0	1039.0	-1.0	1819.0	1316.0	-1.0	1993.0	980.0	-1.0	1451.0	1287.0	-1.0	1574.0	1255.0	-1.0	1906.0	1813.0	-1.0	2860.0	1372.0	-1.0	2196.0	1322.0	-1.0	1924.0	1276.0	-1.0	2264.0	921.0	-1.0	1225.0	833.0	-1.0	1409.0	885.0	-1.0	1169.0	
276.515	1293.0	-1.0	2266.0	1191.0	-1.0	1718.0	1046.0	-1.0	1636.0	1828.0	-1.0	3027.0	1037.0	-1.0	1815.0	1315.0	-1.0	1989.0	981.0	-1.0	1449.0	1287.0	-1.0	1573.0	1253.0	-1.0	1902.0	1812.0	-1.0	2858.0	1371.0	-1.0	2191.0	1320.0	-1.0	1921.0	1275.0	-1.0	2259.0	921.0	-1.0	1223.0	832.0	-1.0	1408.0	883.0	-1.0	1166.0	
277.014	1292.0	-1.0	2263.0	1192.0	-1.0	1716.0	1046.0	-1.0	1631.0	1826.0	-1.0	3021.0	1038.0	-1.0	1813.0	1313.0	-1.0	1986.0	980.0	-1.0	1444.0	1287.0	-1.0	1570.0	1252.0	-1.0	1897.0	1813.0	-1.0	2859.0	1370.0	-1.0	2188.0	1319.0	-1.0	1917.0	1273.0	-1.0	2254.0	920.0	-1.0	1220.0	831.0	-1.0	1405.0	883.0	-1.0	1162.0	
277.514	1292.0	-1.0	2260.0	1192.0	-1.0	1716.0	1045.0	-1.0	1630.0	1825.0	-1.0	3018.0	1039.0	-1.0	1812.0	1314.0	-1.0	1986.0	979.0	-1.0	1445.0	1288.0	-1.0	1570.0	1252.0	-1.0	1896.0	1814.0	-1.0	2862.0	1371.0	-1.0	2187.0	1319.0	-1.0	1916.0	1275.0	-1.0	2253.0	921.0	-1.0	1220.0	832.0	-1.0	1405.0	883.0	-1.0	1164.0	
278.013	1290.0	-1.0	2256.0	1189.0	-1.0	1712.0	1046.0	-1.0	1626.0	1825.0	-1.0	3012.0	1038.0	-1.0	1810.0	1313.0	-1.0	1983.0	980.0	-1.0	1444.0	1288.0	-1.0	1571.0	1252.0	-1.0	1894.0	1815.0	-1.0	2864.0	1371.0	-1.0	2186.0	1319.0	-1.0	1916.0	1274.0	-1.0	2250.0	920.0	-1.0	1219.0	833.0	-1.0	1404.0	884.0	-1.0	1165.0	
278.512	1290.0	-1.0	2257.0	1189.0	-1.0	1711.0	1046.0	-1.0	1628.0	1825.0	-1.0	3018.0	1039.0	-1.0	1815.0	1315.0	-1.0	1986.0	982.0	-1.0	1446.0	1289.0	-1.0	1574.0	1253.0	-1.0	1899.0	1818.0	-1.0	2870.0	1373.0	-1.0	2188.0	1319.0	-1.0	1919.0	1275.0	-1.0	2253.0	921.0	-1.0	1221.0	834.0	-1.0	1408.0	886.0	-1.0	1169.0	
279.011	1290.0	-1.0	2258.0	1188.0	-1.0	1712.0	1046.0	-1.0	1627.0	1826.0	-1.0	3020.0	1040.0	-1.0	1815.0	1316.0	-1.0	1988.0	983.0	-1.0	1449.0	1290.0	-1.0	1576.0	1253.0	-1.0	1901.0	1819.0	-1.0	2872.0	1374.0	-1.0	2190.0	1321.0	-1.0	1919.0	1277.0	-1.0	2254.0	922.0	-1.0	1222.0	835.0	-1.0	1410.0	887.0	-1.0	1172.0	
279.511	1292.0	-1.0	2265.0	1189.0	-1.0	1712.0	1047.0	-1.0	1631.0	1829.0	-1.0	3033.0	1043.0	-1.0	1819.0	1319.0	-1.0	1993.0	983.0	-1.0	1453.0	1292.0	-1.0	1580.0	1255.0	-1.0	1901.0	1821.0	-1.0	2876.0	1375.0	-1.0	2194.0	1321.0	-1.0	1921.0	1278.0	-1.0	2255.0	921.0	-1.0	1221.0	836.0	-1.0	1410.0	887.0	-1.0	1172.0	
280.011	1293.0	-1.0	2270.0	1190.0	-1.0	1714.0	1047.0	-1.0	1634.0	1831.0	-1.0	3042.0	1044.0	-1.0	1822.0	1320.0	-1.0	1999.0	984.0	-1.0	1457.0	1294.0	-1.0	1582.0	1256.0	-1.0	1908.0	1823.0	-1.0	2881.0	1377.0	-1.0	2197.0	1322.0	-1.0	1925.0	1279.0	-1.0	2261.0	923.0	-1.0	1225.0	837.0	-1.0	1413.0	889.0	-1.0	1176.0	
280.510	1294.0	-1.0	2270.0	1189.0	-1.0	1711.0	1047.0	-1.0	1634.0	1831.0	-1.0	3044.0	1044.0	-1.0	1825.0	1318.0	-1.0	1999.0	985.0	-1.0	1457.0	1295.0	-1.0	1585.0	1257.0	-1.0	1909.0	1825.0	-1.0	2885.0	1377.0	-1.0	2199.0	1323.0	-1.0	1927.0	1280.0	-1.0	2264.0	924.0	-1.0	1226.0	837.0	-1.0	1415.0	890.0	-1.0	1178.0	
281.009	1294.0	-1.0	2273.0	1189.0	-1.0	1712.0	1048.0	-1.0	1638.0	1834.0	-1.0	3052.0	1044.0	-1.0	1828.0	1320.0	-1.0	2005.0	986.0	-1.0	1462.0	1297.0	-1.0	1588.0	1257.0	-1.0	1915.0	1828.0	-1.0	2893.0	1379.0	-1.0	2204.0	1326.0	-1.0	1932.0	1282.0	-1.0	2269.0	923.0	-1.0	1228.0	839.0	-1.0	1418.0	892.0	-1.0	1180.0	
281.508	1294.0	-1.0	2275.0	1188.0	-1.0	1711.0	1049.0	-1.0	1638.0	1834.0	-1.0	3054.0	1044.0	-1.0	1829.0	1320.0	-1.0	2006.0	986.0	-1.0	1464.0	1298.0	-1.0	1591.0	1257.0	-1.0	1917.0	1829.0	-1.0	2896.0	1380.0	-1.0	2207.0	1327.0	-1.0	1935.0	1285.0	-1.0	2272.0	925.0	-1.0	1230.0	839.0	-1.0	1422.0	892.0	-1.0	1183.0	
282.007	1296.0	-1.0	2275.0	1188.0	-1.0	1709.0	1048.0	-1.0	1638.0	1835.0	-1.0	3055.0	1045.0	-1.0	1830.0	1320.0	-1.0	2005.0	985.0	-1.0	1463.0	1298.0	-1.0	1593.0	1258.0	-1.0	1914.0	1832.0	-1.0	2901.0	1378.0	-1.0	2206.0	1326.0	-1.0	1935.0	1284.0	-1.0	2275.0	924.0	-1.0	1230.0	840.0	-1.0	1421.0	892.0	-1.0	1183.0	
282.506	1296.0	-1.0	2278.0	1187.0	-1.0	1710.0	1050.0	-1.0	1641.0	1837.0	-1.0	3059.0	1044.0	-1.0	1832.0	1320.0	-1.0	2008.0	987.0	-1.0	1466.0	1300.0	-1.0	1598.0	1257.0	-1.0	1917.0	1834.0	-1.0	2909.0	1378.0	-1.0	2208.0	1328.0	-1.0	1937.0	1285.0	-1.0	2281.0	926.0	-1.0	1233.0	840.0	-1.0	1424.0	894.0	-1.0	1188.0	
283.005	1296.0	-1.0	2278.0	1187.0	-1.0	1708.0	1050.0	-1.0	1641.0	1836.0	-1.0	3061.0	1044.0	-1.0	1832.0	1321.0	-1.0	2009.0	986.0	-1.0	1467.0	1299.0	-1.0	1600.0	1257.0	-1.0	1917.0	1837.0	-1.0	2912.0	1378.0	-1.0	2208.0	1326.0	-1.0	1939.0	1286.0	-1.0	2284.0	925.0	-1.0	1234.0	841.0	-1.0	1427.0	895.0	-1.0	1190.0	
283.504	1297.0	-1.0	2280.0	1186.0	-1.0	1707.0	1050.0	-1.0	1641.0	1838.0	-1.0	3062.0	1042.0	-1.0	1832.0	1320.0	-1.0	2010.0	987.0	-1.0	1466.0	1301.0	-1.0	1601.0	1256.0	-1.0	1915.0	1838.0	-1.0	2918.0	1377.0	-1.0	2206.0	1326.0	-1.0	1937.0	1285.0	-1.0	2286.0	926.0	-1.0	1234.0	840.0	-1.0	1428.0	894.0	-1.0	1188.0	
284.003	1298.0	-1.0	2282.0	1186.0	-1.0	1708.0	1049.0	-1.0	1643.0	1839.0	-1.0	3067.0	1042.0	-1.0	1834.0	1320.0	-1.0	2011.0	987.0	-1.0	1470.0	1302.0	-1.0	1605.0	1257.0	-1.0	1918.0	1841.0	-1.0	2921.0	1376.0	-1.0	2208.0	1326.0	-1.0	1937.0	1286.0	-1.0	2290.0	926.0	-1.0	1235.0	841.0	-1.0	1431.0	894.0	-1.0	1191.0	
284.502	1297.0	-1.0	2282.0	1186.0	-1.0	1706.0	1050.0	-1.0	1641.0	1839.0	-1.0	3064.0	1042.0	-1.0	1833.0	1320.0	-1.0	2010.0	986.0	-1.0	1469.0	1300.0	-1.0	1604.0	1256.0	-1.0	1915.0	1839.0	-1.0	2917.0	1375.0	-1.0	2206.0	1323.0	-1.0	1935.0	1287.0	-1.0	2292.0	925.0	-1.0	1235.0	841.0	-1.0	1430.0	894.0	-1.0	1190.0	
285.001	1298.0	-1.0	2277.0	1185.0	-1.0	1704.0	1048.0	-1.0	1639.0	1839.0	-1.0	3061.0	1042.0	-1.0	1830.0	1319.0	-1.0	2004.0	985.0	-1.0	1465.0	1300.0	-1.0	1602.0	1253.0	-1.0	1908.0	1835.0	-1.0	2908.0	1373.0	-1.0	2200.0	1321.0	-1.0	1927.0	1285.0	-1.0	2288.0	924.0	-1.0	1231.0	841.0	-1.0	1428.0	893.0	-1.0	1186.0	
285.500	1297.0	-1.0	2276.0	1184.0	-1.0	1703.0	1049.0	-1.0	1638.0	1839.0	-1.0	3059.0	1041.0	-1.0	1830.0	1318.0	-1.0	2002.0	984.0	-1.0	1463.0	1299.0	-1.0	1599.0	1252.0	-1.0	1906.0	1831.0	-1.0	2900.0	1371.0	-1.0	2196.0	1319.0	-1.0	1922.0	1286.0	-1.0	2288.0	922.0	-1.0	1228.0	840.0	-1.0	1428.0	892.0	-1.0	1183.0	
285.999	1295.0	-1.0	2272.0	1184.0	-1.0	1700.0	1048.0	-1.0	1634.0	1837.0	-1.0	3056.0	1040.0	-1.0	1826.0	1316.0	-1.0	1998.0	983.0	-1.0	1460.0	1297.0	-1.0	1595.0	1251.0	-1.0	1901.0	1828.0	-1.0	2890.0	1368.0	-1.0	2192.0	1316.0	-1.0	1915.0	1285.0	-1.0	2288.0	921.0	-1.0	1225.0	842.0	-1.0	1427.0	890.0	-1.0	1180.0	
286.498	1295.0	-1.0	2264.0	1183.0	-1.0	1697.0	1045.0	-1.0	1630.0	1835.0	-1.0	3045.0	1039.0	-1.0	1821.0	1313.0	-1.0	1991.0	982.0	-1.0	1454.0	1295.0	-1.0	1589.0	1249.0	-1.0	1894.0	1824.0	-1.0	2878.0	1365.0	-1.0	2184.0	1313.0	-1.0	1907.0	1284.0	-1.0	2284.0	920.0	-1.0	1222.0	839.0	-1.0	1423.0	888.0	-1.0	1176.0	
286.997	1294.0	-1.0	2262.0	1182.0	-1.0	1696.0	1046.0	-1.0	1630.0	1837.0	-1.0	3047.0	1040.0	-1.0	1821.0	1312.0	-1.0	1988.0	981.0	-1.0	1452.0	1295.0	-1.0	1589.0	1247.0	-1.0	1890.0	1821.0	-1.0	2871.0	1365.0	-1.0	2179.0	1312.0	-1.0	1902.0	1284.0	-1.0	2283.0	918.0	-1.0	1217.0	840.0	-1.0	1420.0	886.0	-1.0	1169.0	
287.496	1294.0	-1.0	2259.0	1182.0	-1.0	1695.0	1045.0	-1.0	1628.0	1835.0	-1.0	3043.0	1039.0	-1.0	1820.0	1312.0	-1.0	1984.0	980.0	-1.0	1451.0	1294.0	-1.0	1587.0	1246.0	-1.0	1885.0	1820.0	-1.0	2866.0	1364.0	-1.0	2176.0	1310.0	-1.0	1897.0	1285.0	-1.0	2281.0	917.0	-1.0	1216.0	838.0	-1.0	1419.0	886.0	-1.0	1167.0	
287.995	1293.0	-1.0	2250.0	1182.0	-1.0	1690.0	1044.0	-1.0	1622.0	1832.0	-1.0	3029.0	1039.0	-1.0	1812.0	1309.0	-1.0	1975.0	978.0	-1.0	1445.0	1293.0	-1.0	1581.0	1246.0	-1.0	1879.0	1819.0	-1.0	2860.0	1361.0	-1.0	2169.0	1308.0	-1.0	1892.0	1283.0	-1.0	2276.0	916.0	-1.0	1212.0	839.0	-1.0	1417.0	884.0	-1.0	1164.0	
288.494	1293.0	-1.0	2249.0	1181.0	-1.0	1689.0	1045.0	-1.0	1623.0	1832.0	-1.0	3031.0	1039.0	-1.0	1811.0	1309.0	-1.0	1973.0	978.0	-1.0	1443.0	1293.0	-1.0	1579.0	1245.0	-1.0	1878.0	1819.0	-1.0	2858.0	1362.0	-1.0	2166.0	1307.0	-1.0	1889.0	1284.0	-1.0	2274.0	915.0	-1.0	1210.0	838.0	-1.0	1414.0	883.0	-1.0	1159.0	
288.993	1291.0	-1.0	2247.0	1181.0	-1.0	1686.0	1046.0	-1.0	1620.0	1832.0	-1.0	3026.0	1038.0	-1.0	1808.0	1308.0	-1.0	1969.0	979.0	-1.0	1441.0	1293.0	-1.0	1577.0	1246.0	-1.0	1876.0	1817.0	-1.0	2857.0	1361.0	-1.0	2164.0	1307.0	-1.0	1886.0	1285.0	-1.0	2271.0	915.0	-1.0	1209.0	839.0	-1.0	1413.0	883.0	-1.0	1158.0	
289.492	1292.0	-1.0	2244.0	1181.0	-1.0	1683.0	1045.0	-1.0	1618.0	1831.0	-1.0	3023.0	1038.0	-1.0	1805.0	1308.0	-1.0	1964.0	978.0	-1.0	1436.0	1291.0	-1.0	1574.0	1244.0	-1.0	1871.0	1817.0	-1.0	2852.0	1362.0	-1.0	2162.0	1306.0	-1.0	1883.0	1284.0	-1.0	2271.0	917.0	-1.0	1207.0	838.0	-1.0	1412.0	883.0	-1.0	1156.0	
289.991	1291.0	-1.0	2245.0	1181.0	-1.0	1683.0	1047.0	-1.0	1620.0	1833.0	-1.0	3029.0	1040.0	-1.0	1806.0	1308.0	-1.0	1966.0	978.0	-1.0	1437.0	1293.0	-1.0	1574.0	1245.0	-1.0	1875.0	1816.0	-1.0	2852.0	1364.0	-1.0	2163.0	1307.0	-1.0	1884.0	1285.0	-1.0	2275.0	918.0	-1.0	1209.0	840.0	-1.0	1416.0	885.0	-1.0	1159.0	
290.490	1292.0	-1.0	2246.0	1180.0	-1.0	1683.0	1047.0	-1.0	1620.0	1834.0	-1.0	3029.0	1040.0	-1.0	1808.0	1309.0	-1.0	1967.0	979.0	-1.0	1438.0	1293.0	-1.0	1572.0	1245.0	-1.0	1875.0	1813.0	-1.0	2846.0	1365.0	-1.0	2165.0	1307.0	-1.0	1884.0	1288.0	-1.0	2278.0	917.0	-1.0	1211.0	842.0	-1.0	1418.0	885.0	-1.0	1162.0	
290.989	1293.0	-1.0	2250.0	1182.0	-1.0	1683.0	1049.0	-1.0	1624.0	1838.0	-1.0	3040.0	1041.0	-1.0	1809.0	1310.0	-1.0	1969.0	981.0	-1.0	1439.0	1295.0	-1.0	1574.0	1247.0	-1.0	1876.0	1814.0	-1.0	2845.0	1367.0	-1.0	2166.0	1308.0	-1.0	1885.0	1289.0	-1.0	2278.0	917.0	-1.0	1209.0	842.0	-1.0	1418.0	886.0	-1.0	1160.0	
291.488	1294.0	-1.0	2253.0	1182.0	-1.0	1683.0	1049.0	-1.0	1626.0	1839.0	-1.0	3046.0	1043.0	-1.0	1811.0	1313.0	-1.0	1971.0	981.0	-1.0	1442.0	1295.0	-1.0	1575.0	1247.0	-1.0	1880.0	1813.0	-1.0	2845.0	1369.0	-1.0	2171.0	1310.0	-1.0	1887.0	1291.0	-1.0	2282.0	918.0	-1.0	1211.0	842.0	-1.0	1421.0	887.0	-1.0	1163.0	
291.987	1294.0	-1.0	2252.0	1182.0	-1.0	1682.0	1050.0	-1.0	1624.0	1839.0	-1.0	3044.0	1043.0	-1.0	1812.0	1312.0	-1.0	1972.0	982.0	-1.0	1443.0	1295.0	-1.0	1574.0	1249.0	-1.0	1881.0	1813.0	-1.0	2843.0	1370.0	-1.0	2174.0	1311.0	-1.0	1889.0	1290.0	-1.0	2285.0	918.0	-1.0	1212.0	843.0	-1.0	1421.0	888.0	-1.0	1165.0	
292.486	1296.0	-1.0	2258.0	1182.0	-1.0	1684.0	1050.0	-1.0	1628.0	1843.0	-1.0	3054.0	1044.0	-1.0	1818.0	1315.0	-1.0	1979.0	983.0	-1.0	1448.0	1297.0	-1.0	1578.0	1251.0	-1.0	1889.0	1813.0	-1.0	2845.0	1373.0	-1.0	2181.0	1314.0	-1.0	1896.0	1292.0	-1.0	2290.0	920.0	-1.0	1214.0	843.0	-1.0	1424.0	890.0	-1.0	1167.0	
292.985	1298.0	-1.0	2263.0	1183.0	-1.0	1685.0	1051.0	-1.0	1632.0	1846.0	-1.0	3061.0	1046.0	-1.0	1822.0	1316.0	-1.0	1983.0	983.0	-1.0	1450.0	1298.0	-1.0	1580.0	1253.0	-1.0	1894.0	1816.0	-1.0	2849.0	1374.0	-1.0	2187.0	1316.0	-1.0	1901.0	1293.0	-1.0	2294.0	920.0	-1.0	1217.0	844.0	-1.0	1428.0	891.0	-1.0	1171.0	
293.484	1299.0	-1.0	2265.0	1184.0	-1.0	1685.0	1052.0	-1.0	1635.0	1847.0	-1.0	3068.0	1046.0	-1.0	1822.0	1317.0	-1.0	1985.0	984.0	-1.0	1452.0	1298.0	-1.0	1583.0	1252.0	-1.0	1897.0	1818.0	-1.0	2855.0	1377.0	-1.0	2191.0	1318.0	-1.0	1906.0	1293.0	-1.0	2297.0	921.0	-1.0	1219.0	844.0	-1.0	1429.0	893.0	-1.0	1173.0	
293.983	1300.0	-1.0	2273.0	1186.0	-1.0	1688.0	1054.0	-1.0	1638.0	1850.0	-1.0	3078.0	1047.0	-1.0	1829.0	1319.0	-1.0	1991.0	985.0	-1.0	1457.0	1301.0	-1.0	1588.0	1256.0	-1.0	1905.0	1822.0	-1.0	2864.0	1379.0	-1.0	2200.0	1322.0	-1.0	1914.0	1295.0	-1.0	2304.0	923.0	-1.0	1222.0	844.0	-1.0	1435.0	894.0	-1.0	1179.0	
294.483	1302.0	-1.0	2277.0	1187.0	-1.0	1690.0	1054.0	-1.0	1640.0	1851.0	-1.0	3082.0	1046.0	-1.0	1831.0	1320.0	-1.0	1995.0	986.0	-1.0	1461.0	1302.0	-1.0	1591.0	1256.0	-1.0	1910.0	1824.0	-1.0	2872.0	1381.0	-1.0	2206.0	1324.0	-1.0	1919.0	1296.0	-1.0	2310.0	924.0	-1.0	1226.0	845.0	-1.0	1438.0	896.0	-1.0	1182.0	
294.982	1303.0	-1.0	2281.0	1189.0	-1.0	1692.0	1056.0	-1.0	1643.0	1854.0	-1.0	3087.0	1046.0	-1.0	1833.0	1319.0	-1.0	1997.0	985.0	-1.0	1462.0	1304.0	-1.0	1594.0	1257.0	-1.0	1911.0	1828.0	-1.0	2878.0	1382.0	-1.0	2210.0	1325.0	-1.0	1923.0	1294.0	-1.0	2310.0	923.0	-1.0	1226.0	845.0	-1.0	1438.0	896.0	-1.0	1182.0	
295.482	1305.0	-1.0	2286.0	1189.0	-1.0	1693.0	1055.0	-1.0	1647.0	1856.0	-1.0	3095.0	1047.0	-1.0	1837.0	1321.0	-1.0	2001.0	986.0	-1.0	1467.0	1304.0	-1.0	1596.0	1258.0	-1.0	1916.0	1829.0	-1.0	2882.0	1383.0	-1.0	2218.0	1326.0	-1.0	1928.0	1294.0	-1.0	2315.0	924.0	-1.0	1229.0	847.0	-1.0	1442.0	897.0	-1.0	1187.0	
295.981	1305.0	-1.0	2288.0	1188.0	-1.0	1693.0	1055.0	-1.0	1649.0	1857.0	-1.0	3098.0	1047.0	-1.0	1840.0	1321.0	-1.0	2004.0	987.0	-1.0	1468.0	1303.0	-1.0	1597.0	1259.0	-1.0	1921.0	1827.0	-1.0	2883.0	1383.0	-1.0	2222.0	1328.0	-1.0	1932.0	1295.0	-1.0	2319.0	924.0	-1.0	1229.0	846.0	-1.0	1445.0	896.0	-1.0	1189.0	
296.481	1306.0	-1.0	2293.0	1189.0	-1.0	1694.0	1058.0	-1.0	1651.0	1859.0	-1.0	3103.0	1046.0	-1.0	1842.0	1320.0	-1.0	2004.0	987.0	-1.0	1470.0	1304.0	-1.0	1599.0	1260.0	-1.0	1921.0	1827.0	-1.0	2885.0	1384.0	-1.0	2226.0	1329.0	-1.0	1934.0	1295.0	-1.0	2320.0	924.0	-1.0	1230.0	845.0	-1.0	1445.0	897.0	-1.0	1188.0	
296.980	1308.0	-1.0	2298.0	1190.0	-1.0	1694.0	1056.0	-1.0	1655.0	1861.0	-1.0	3110.0	1047.0	-1.0	1846.0	1323.0	-1.0	2009.0	986.0	-1.0	1475.0	1303.0	-1.0	1602.0	1261.0	-1.0	1928.0	1829.0	-1.0	2888.0	1385.0	-1.0	2231.0	1330.0	-1.0	1940.0	1295.0	-1.0	2325.0	924.0	-1.0	1232.0	846.0	-1.0	1448.0	897.0	-1.0	1193.0	
297.479	1309.0	-1.0	2301.0	1190.0	-1.0	1695.0	1056.0	-1.0	1657.0	1860.0	-1.0	3114.0	1046.0	-1.0	1850.0	1322.0	-1.0	2012.0	987.0	-1.0	1476.0	1303.0	-1.0	1603.0	1262.0	-1.0	1933.0	1829.0	-1.0	2890.0	1386.0	-1.0	2237.0	1331.0	-1.0	1945.0	1294.0	-1.0	2330.0	925.0	-1.0	1234.0	847.0	-1.0	1451.0	898.0	-1.0	1196.0	
297.978	1308.0	-1.0	2300.0	1190.0	-1.0	1693.0	1056.0	-1.0	1658.0	1861.0	-1.0	3114.0	1045.0	-1.0	1850.0	1321.0	-1.0	2013.0	986.0	-1.0	1477.0	1302.0	-1.0	1603.0	1261.0	-1.0	1932.0	1828.0	-1.0	2889.0	1386.0	-1.0	2240.0	1332.0	-1.0	1947.0	1293.0	-1.0	2330.0	925.0	-1.0	1235.0	844.0	-1.0	1450.0	898.0	-1.0	1194.0	
298.477	1309.0	-1.0	2305.0	1190.0	-1.0	1695.0	1058.0	-1.0	1661.0	1861.0	-1.0	3118.0	1045.0	-1.0	1854.0	1322.0	-1.0	2016.0	986.0	-1.0	1481.0	1302.0	-1.0	1605.0	1263.0	-1.0	1935.0	1828.0	-1.0	2891.0	1386.0	-1.0	2243.0	1333.0	-1.0	1950.0	1292.0	-1.0	2330.0	925.0	-1.0	1234.0	845.0	-1.0	1448.0	896.0	-1.0	1192.0	
298.976	1309.0	-1.0	2306.0	1190.0	-1.0	1694.0	1056.0	-1.0	1662.0	1860.0	-1.0	3119.0	1043.0	-1.0	1855.0	1322.0	-1.0	2016.0	987.0	-1.0	1482.0	1302.0	-1.0	1605.0	1263.0	-1.0	1937.0	1826.0	-1.0	2888.0	1387.0	-1.0	2246.0	1334.0	-1.0	1951.0	1291.0	-1.0	2332.0	924.0	-1.0	1235.0	844.0	-1.0	1449.0	897.0	-1.0	1191.0	
299.475	1308.0	-1.0	2304.0	1188.0	-1.0	1690.0	1055.0	-1.0	1659.0	1860.0	-1.0	3113.0	1043.0	-1.0	1853.0	1321.0	-1.0	2013.0	985.0	-1.0	1480.0	1299.0	-1.0	1602.0	1262.0	-1.0	1934.0	1825.0	-1.0	2881.0	1385.0	-1.0	2244.0	1332.0	-1.0	1949.0	1290.0	-1.0	2331.0	923.0	-1.0	1233.0	844.0	-1.0	1449.0	894.0	-1.0	1188.0	
299.974	1309.0	-1.0	2303.0	1189.0	-1.0	1689.0	1056.0	-1.0	1660.0	1859.0	-1.0	3111.0	1042.0	-1.0	1850.0	1320.0	-1.0	2010.0	986.0	-1.0	1479.0	1298.0	-1.0	1599.0	1261.0	-1.0	1930.0	1821.0	-1.0	2875.0	1384.0	-1.0	2242.0	1332.0	-1.0	1946.0	1288.0	-1.0	2328.0	922.0	-1.0	1230.0	842.0	-1.0	1445.0	893.0	-1.0	1185.0	
300.473	1309.0	-1.0	2303.0	1189.0	-1.0	1687.0	1055.0	-1.0	1661.0	1859.0	-1.0	3112.0	1041.0	-1.0	1851.0	1319.0	-1.0	2010.0	985.0	-1.0	1479.0	1298.0	-1.0	1598.0	1261.0	-1.0	1932.0	1821.0	-1.0	2877.0	1383.0	-1.0	2243.0	1332.0	-1.0	1946.0	1288.0	-1.0	2326.0	921.0	-1.0	1230.0	842.0	-1.0	1447.0	893.0	-1.0	1185.0	
300.973	1309.0	-1.0	2301.0	1187.0	-1.0	1684.0	1053.0	-1.0	1659.0	1857.0	-1.0	3106.0	1039.0	-1.0	1850.0	1318.0	-1.0	2009.0	985.0	-1.0	1476.0	1296.0	-1.0	1596.0	1261.0	-1.0	1933.0	1819.0	-1.0	2873.0	1383.0	-1.0	2243.0	1331.0	-1.0	1946.0	1287.0	-1.0	2327.0	922.0	-1.0	1230.0	842.0	-1.0	1447.0	891.0	-1.0	1183.0	
301.472	1307.0	-1.0	2297.0	1185.0	-1.0	1682.0	1053.0	-1.0	1657.0	1854.0	-1.0	3097.0	1039.0	-1.0	1847.0	1318.0	-1.0	2005.0	984.0	-1.0	1474.0	1295.0	-1.0	1595.0	1261.0	-1.0	1931.0	1819.0	-1.0	2871.0	1382.0	-1.0	2244.0	1330.0	-1.0	1945.0	1285.0	-1.0	2326.0	922.0	-1.0	1230.0	841.0	-1.0	1445.0	891.0	-1.0	1182.0	
301.971	1308.0	-1.0	2301.0	1185.0	-1.0	1683.0	1053.0	-1.0	1658.0	1855.0	-1.0	3100.0	1040.0	-1.0	1846.0	1320.0	-1.0	2008.0	984.0	-1.0	1477.0	1296.0	-1.0	1598.0	1262.0	-1.0	1932.0	1820.0	-1.0	2876.0	1382.0	-1.0	2245.0	1331.0	-1.0	1947.0	1285.0	-1.0	2323.0	921.0	-1.0	1228.0	842.0	-1.0	1444.0	889.0	-1.0	1180.0	
302.470	1308.0	-1.0	2304.0	1187.0	-1.0	1685.0	1053.0	-1.0	1661.0	1855.0	-1.0	3102.0	1040.0	-1.0	1848.0	1319.0	-1.0	2010.0	985.0	-1.0	1480.0	1299.0	-1.0	1600.0	1264.0	-1.0	1937.0	1823.0	-1.0	2882.0	1384.0	-1.0	2250.0	1333.0	-1.0	1951.0	1285.0	-1.0	2327.0	922.0	-1.0	1232.0	841.0	-1.0	1446.0	890.0	-1.0	1182.0	
302.969	1307.0	-1.0	2302.0	1186.0	-1.0	1684.0	1054.0	-1.0	1662.0	1855.0	-1.0	3099.0	1040.0	-1.0	1851.0	1321.0	-1.0	2012.0	985.0	-1.0	1481.0	1299.0	-1.0	1602.0	1264.0	-1.0	1942.0	1826.0	-1.0	2887.0	1386.0	-1.0	2253.0	1335.0	-1.0	1957.0	1285.0	-1.0	2330.0	923.0	-1.0	1235.0	842.0	-1.0	1448.0	891.0	-1.0	1185.0	
303.469	1308.0	-1.0	2303.0	1187.0	-1.0	1685.0	1054.0	-1.0	1662.0	1853.0	-1.0	3098.0	1041.0	-1.0	1850.0	1322.0	-1.0	2013.0	986.0	-1.0	1482.0	1300.0	-1.0	1606.0	1267.0	-1.0	1944.0	1828.0	-1.0	2893.0	1387.0	-1.0	2255.0	1337.0	-1.0	1960.0	1286.0	-1.0	2332.0	923.0	-1.0	1237.0	841.0	-1.0	1449.0	892.0	-1.0	1185.0	
303.968	1308.0	-1.0	2307.0	1189.0	-1.0	1689.0	1055.0	-1.0	1666.0	1855.0	-1.0	3103.0	1042.0	-1.0	1855.0	1323.0	-1.0	2020.0	988.0	-1.0	1488.0	1304.0	-1.0	1612.0	1268.0	-1.0	1952.0	1831.0	-1.0	2902.0	1390.0	-1.0	2263.0	1341.0	-1.0	1968.0	1287.0	-1.0	2337.0	925.0	-1.0	1240.0	841.0	-1.0	1451.0	893.0	-1.0	1189.0	
304.467	1309.0	-1.0	2312.0	1188.0	-1.0	1693.0	1055.0	-1.0	1668.0	1856.0	-1.0	3107.0	1043.0	-1.0	1861.0	1326.0	-1.0	2026.0	989.0	-1.0	1492.0	1305.0	-1.0	1617.0	1270.0	-1.0	1959.0	1835.0	-1.0	2913.0	1393.0	-1.0	2271.0	1344.0	-1.0	1975.0	1290.0	-1.0	2343.0	926.0	-1.0	1245.0	843.0	-1.0	1455.0	894.0	-1.0	1194.0	
304.966	1309.0	-1.0	2312.0	1189.0	-1.0	1695.0	1055.0	-1.0	1669.0	1856.0	-1.0	3107.0	1043.0	-1.0	1863.0	1326.0	-1.0	2028.0	991.0	-1.0	1494.0	1307.0	-1.0	1622.0	1272.0	-1.0	1963.0	1839.0	-1.0	2922.0	1395.0	-1.0	2276.0	1345.0	-1.0	1983.0	1289.0	-1.0	2346.0	927.0	-1.0	1249.0	843.0	-1.0	1458.0	894.0	-1.0	1196.0	
305.465	1311.0	-1.0	2320.0	1190.0	-1.0	1700.0	1056.0	-1.0	1673.0	1858.0	-1.0	3116.0	1044.0	-1.0	1867.0	1329.0	-1.0	2035.0	993.0	-1.0	1500.0	1310.0	-1.0	1627.0	1274.0	-1.0	1966.0	1842.0	-1.0	2931.0	1397.0	-1.0	2282.0	1348.0	-1.0	1988.0	1290.0	-1.0	2347.0	927.0	-1.0	1249.0	844.0	-1.0	1459.0	894.0	-1.0	1196.0	
305.964	1311.0	-1.0	2322.0	1191.0	-1.0	1702.0	1057.0	-1.0	1676.0	1858.0	-1.0	3122.0	1046.0	-1.0	1870.0	1328.0	-1.0	2038.0	993.0	-1.0	1502.0	1312.0	-1.0	1629.0	1274.0	-1.0	1968.0	1842.0	-1.0	2932.0	1398.0	-1.0	2286.0	1348.0	-1.0	1990.0	1291.0	-1.0	2351.0	928.0	-1.0	1252.0	843.0	-1.0	1460.0	896.0	-1.0	1200.0	
306.463	1310.0	-1.0	2319.0	1192.0	-1.0	1701.0	1056.0	-1.0	1675.0	1857.0	-1.0	3117.0	1045.0	-1.0	1868.0	1329.0	-1.0	2035.0	993.0	-1.0	1501.0	1310.0	-1.0	1629.0	1273.0	-1.0	1966.0	1839.0	-1.0	2925.0	1397.0	-1.0	2285.0	1348.0	-1.0	1989.0	1292.0	-1.0	2354.0	928.0	-1.0	1252.0	843.0	-1.0	1461.0	895.0	-1.0	1200.0	
306.962	1311.0	-1.0	2318.0	1192.0	-1.0	1700.0	1056.0	-1.0	1673.0	1855.0	-1.0	3116.0	1046.0	-1.0	1866.0	1327.0	-1.0	2031.0	992.0	-1.0	1497.0	1309.0	-1.0	1625.0	1271.0	-1.0	1960.0	1835.0	-1.0	2913.0	1396.0	-1.0	2281.0	1344.0	-1.0	1983.0	1292.0	-1.0	2351.0	927.0	-1.0	1248.0	843.0	-1.0	1458.0	893.0	-1.0	1196.0	
307.461	1311.0	-1.0	2314.0	1192.0	-1.0	1700.0	1056.0	-1.0	1672.0	1856.0	-1.0	3113.0	1045.0	-1.0	1866.0	1326.0	-1.0	2029.0	992.0	-1.0	1496.0	1308.0	-1.0	1622.0	1269.0	-1.0	1957.0	1827.0	-1.0	2898.0	1395.0	-1.0	2280.0	1343.0	-1.0	1979.0	1292.0	-1.0	2352.0	925.0	-1.0	1247.0	843.0	-1.0	1459.0	893.0	-1.0	1198.0	
307.960	1309.0	-1.0	2309.0	1192.0	-1.0	1698.0	1055.0	-1.0	1669.0	1852.0	-1.0	3104.0	1044.0	-1.0	1862.0	1324.0	-1.0	2022.0	990.0	-1.0	1492.0	1304.0	-1.0	1616.0	1268.0	-1.0	1953.0	1822.0	-1.0	2882.0	1392.0	-1.0	2273.0	1339.0	-1.0	1974.0	1291.0	-1.0	2350.0	925.0	-1.0	1245.0	842.0	-1.0	1457.0	894.0	-1.0	1197.0	
308.460	1309.0	-1.0	2307.0	1191.0	-1.0	1695.0	1055.0	-1.0	1667.0	1853.0	-1.0	3102.0	1043.0	-1.0	1859.0	1323.0	-1.0	2019.0	989.0	-1.0	1488.0	1302.0	-1.0	1610.0	1265.0	-1.0	1946.0	1815.0	-1.0	2867.0	1388.0	-1.0	2267.0	1336.0	-1.0	1967.0	1290.0	-1.0	2345.0	923.0	-1.0	1242.0	841.0	-1.0	1452.0	892.0	-1.0	1193.0	
308.959	1308.0	-1.0	2306.0	1193.0	-1.0	1697.0	1056.0	-1.0	1666.0	1851.0	-1.0	3100.0	1043.0	-1.0	1858.0	1322.0	-1.0	2016.0	988.0	-1.0	1487.0	1301.0	-1.0	1607.0	1265.0	-1.0	1945.0	1811.0	-1.0	2858.0	1387.0	-1.0	2264.0	1335.0	-1.0	1963.0	1288.0	-1.0	2344.0	923.0	-1.0	1242.0	842.0	-1.0	1454.0	891.0	-1.0	1195.0	
309.458	1308.0	-1.0	2302.0	1193.0	-1.0	1696.0	1055.0	-1.0	1664.0	1849.0	-1.0	3094.0	1043.0	-1.0	1855.0	1320.0	-1.0	2013.0	987.0	-1.0	1485.0	1298.0	-1.0	1603.0	1263.0	-1.0	1943.0	1805.0	-1.0	2850.0	1385.0	-1.0	2261.0	1334.0	-1.0	1960.0	1287.0	-1.0	2342.0	923.0	-1.0	1243.0	840.0	-1.0	1452.0	892.0	-1.0	1195.0	
309.957	1307.0	-1.0	2301.0	1192.0	-1.0	1697.0	1054.0	-1.0	1662.0	1849.0	-1.0	3090.0	1042.0	-1.0	1852.0	1321.0	-1.0	2010.0	986.0	-1.0	1482.0	1296.0	-1.0	1600.0	1262.0	-1.0	1939.0	1804.0	-1.0	2847.0	1385.0	-1.0	2258.0	1333.0	-1.0	1958.0	1287.0	-1.0	2337.0	922.0	-1.0	1240.0	839.0	-1.0	1448.0	889.0	-1.0	1191.0	
310.456	1307.0	-1.0	2299.0	1192.0	-1.0	1698.0	1054.0	-1.0	1663.0	1848.0	-1.0	3087.0	1042.0	-1.0	1852.0	1321.0	-1.0	2010.0	986.0	-1.0	1481.0	1296.0	-1.0	1599.0	1263.0	-1.0	1941.0	1804.0	-1.0	2843.0	1385.0	-1.0	2258.0	1333.0	-1.0	1958.0	1287.0	-1.0	2339.0	922.0	-1.0	1240.0	840.0	-1.0	1450.0	890.0	-1.0	1193.0	
310.956	1305.0	-1.0	2295.0	1192.0	-1.0	1696.0	1053.0	-1.0	1659.0	1845.0	-1.0	3078.0	1041.0	-1.0	1850.0	1320.0	-1.0	2008.0	986.0	-1.0	1478.0	1295.0	-1.0	1595.0	1262.0	-1.0	1939.0	1801.0	-1.0	2839.0	1385.0	-1.0	2257.0	1333.0	-1.0	1957.0	1287.0	-1.0	2337.0	922.0	-1.0	1240.0	840.0	-1.0	1448.0	890.0	-1.0	1193.0	
311.455	1304.0	-1.0	2293.0	1192.0	-1.0	1697.0	1053.0	-1.0	1660.0	1845.0	-1.0	3076.0	1041.0	-1.0	1848.0	1319.0	-1.0	2005.0	985.0	-1.0	1476.0	1296.0	-1.0	1594.0	1263.0	-1.0	1937.0	1799.0	-1.0	2836.0	1384.0	-1.0	2254.0	1332.0	-1.0	1956.0	1287.0	-1.0	2332.0	922.0	-1.0	1239.0	838.0	-1.0	1445.0	889.0	-1.0	1190.0	
311.955	1303.0	-1.0	2292.0	1191.0	-1.0	1696.0	1053.0	-1.0	1659.0	1843.0	-1.0	3072.0	1040.0	-1.0	1848.0	1319.0	-1.0	2005.0	986.0	-1.0	1476.0	1294.0	-1.0	1591.0	1263.0	-1.0	1939.0	1798.0	-1.0	2836.0	1385.0	-1.0	2256.0	1334.0	-1.0	1957.0	1286.0	-1.0	2333.0	922.0	-1.0	1240.0	838.0	-1.0	1445.0	890.0	-1.0	1191.0	
312.454	1302.0	-1.0	2287.0	1191.0	-1.0	1694.0	1051.0	-1.0	1656.0	1840.0	-1.0	3066.0	1041.0	-1.0	1847.0	1319.0	-1.0	2004.0	984.0	-1.0	1475.0	1293.0	-1.0	1590.0	1263.0	-1.0	1939.0	1797.0	-1.0	2833.0	1385.0	-1.0	2257.0	1333.0	-1.0	1957.0	1286.0	-1.0	2331.0	922.0	-1.0	1239.0	840.0	-1.0	1446.0	889.0	-1.0	1190.0	
312.953	1303.0	-1.0	2288.0	1191.0	-1.0	1696.0	1050.0	-1.0	1659.0	1841.0	-1.0	3070.0	1042.0	-1.0	1847.0	1319.0	-1.0	2006.0	985.0	-1.0	1475.0	1293.0	-1.0	1590.0	1264.0	-1.0	1939.0	1796.0	-1.0	2831.0	1386.0	-1.0	2256.0	1333.0	-1.0	1957.0	1286.0	-1.0	2329.0	923.0	-1.0	1238.0	838.0	-1.0	1444.0	888.0	-1.0	1189.0	
313.452	1302.0	-1.0	2288.0	1190.0	-1.0	1697.0	1051.0	-1.0	1660.0	1841.0	-1.0	3070.0	1042.0	-1.0	1847.0	1320.0	-1.0	2007.0	986.0	-1.0	1478.0	1292.0	-1.0	1590.0	1263.0	-1.0	1942.0	1796.0	-1.0	2831.0	1388.0	-1.0	2260.0	1333.0	-1.0	1959.0	1288.0	-1.0	2332.0	923.0	-1.0	1239.0	838.0	-1.0	1446.0	890.0	-1.0	1191.0	
313.952	1301.0	-1.0	2284.0	1190.0	-1.0	1697.0	1051.0	-1.0	1658.0	1840.0	-1.0	3065.0	1041.0	-1.0	1847.0	1320.0	-1.0	2006.0	985.0	-1.0	1475.0	1292.0	-1.0	1588.0	1264.0	-1.0	1940.0	1796.0	-1.0	2829.0	1387.0	-1.0	2260.0	1334.0	-1.0	1960.0	1287.0	-1.0	2331.0	922.0	-1.0	1240.0	839.0	-1.0	1446.0	889.0	-1.0	1192.0	
314.451	1302.0	-1.0	2285.0	1192.0	-1.0	1697.0	1051.0	-1.0	1657.0	1840.0	-1.0	3065.0	1040.0	-1.0	1844.0	1319.0	-1.0	2003.0	985.0	-1.0	1473.0	1292.0	-1.0	1588.0	1263.0	-1.0	1937.0	1795.0	-1.0	2829.0	1389.0	-1.0	2260.0	1335.0	-1.0	1960.0	1286.0	-1.0	2327.0	922.0	-1.0	1237.0	840.0	-1.0	1443.0	888.0	-1.0	1187.0	
314.951	1300.0	-1.0	2281.0	1190.0	-1.0	1695.0	1051.0	-1.0	1655.0	1839.0	-1.0	3061.0	1040.0	-1.0	1841.0	1319.0	-1.0	2002.0	984.0	-1.0	1473.0	1290.0	-1.0	1584.0	1263.0	-1.0	1936.0	1795.0	-1.0	2826.0	1388.0	-1.0	2260.0	1334.0	-1.0	1958.0	1287.0	-1.0	2327.0	921.0	-1.0	1237.0	839.0	-1.0	1443.0	888.0	-1.0	1186.0	
315.451	1298.0	-1.0	2273.0	1190.0	-1.0	1693.0	1049.0	-1.0	1651.0	1834.0	-1.0	3047.0	1037.0	-1.0	1836.0	1316.0	-1.0	1996.0	983.0	-1.0	1467.0	1288.0	-1.0	1578.0	1260.0	-1.0	1932.0	1792.0	-1.0	2818.0	1387.0	-1.0	2255.0	1331.0	-1.0	1954.0	1285.0	-1.0	2323.0	921.0	-1.0	1234.0	838.0	-1.0	1441.0	887.0	-1.0	1182.0	
315.950	1298.0	-1.0	2267.0	1190.0	-1.0	1691.0	1049.0	-1.0	1647.0	1833.0	-1.0	3040.0	1037.0	-1.0	1830.0	1315.0	-1.0	1987.0	981.0	-1.0	1461.0	1285.0	-1.0	1571.0	1258.0	-1.0	1923.0	1787.0	-1.0	2807.0	1384.0	-1.0	2247.0	1330.0	-1.0	1947.0	1284.0	-1.0	2314.0	918.0	-1.0	1229.0	837.0	-1.0	1436.0	884.0	-1.0	1176.0	
316.449	1297.0	-1.0	2261.0	1188.0	-1.0	1688.0	1048.0	-1.0	1643.0	1832.0	-1.0	3033.0	1035.0	-1.0	1826.0	1313.0	-1.0	1984.0	980.0	-1.0	1457.0	1282.0	-1.0	1566.0	1255.0	-1.0	1919.0	1782.0	-1.0	2797.0	1383.0	-1.0	2242.0	1327.0	-1.0	1941.0	1283.0	-1.0	2311.0	918.0	-1.0	1227.0	837.0	-1.0	1433.0	882.0	-1.0	1173.0	
316.949	1294.0	-1.0	2252.0	1188.0	-1.0	1685.0	1048.0	-1.0	1638.0	1827.0	-1.0	3021.0	1034.0	-1.0	1820.0	1310.0	-1.0	1976.0	978.0	-1.0	1452.0	1279.0	-1.0	1561.0	1254.0	-1.0	1911.0	1779.0	-1.0	2786.0	1379.0	-1.0	2237.0	1323.0	-1.0	1934.0	1281.0	-1.0	2307.0	917.0	-1.0	1223.0	835.0	-1.0	1429.0	882.0	-1.0	1169.0	
317.448	1294.0	-1.0	2251.0	1186.0	-1.0	1686.0	1046.0	-1.0	1635.0	1827.0	-1.0	3017.0	1032.0	-1.0	1816.0	1309.0	-1.0	1971.0	978.0	-1.0	1447.0	1278.0	-1.0	1555.0	1252.0	-1.0	1903.0	1775.0	-1.0	2778.0	1378.0	-1.0	2230.0	1320.0	-1.0	1926.0	1280.0	-1.0	2299.0	915.0	-1.0	1219.0	835.0	-1.0	1425.0	878.0	-1.0	1164.0	
317.947	1293.0	-1.0	2248.0	1186.0	-1.0	1686.0	1045.0	-1.0	1633.0	1826.0	-1.0	3013.0	1032.0	-1.0	1813.0	1309.0	-1.0	1970.0	977.0	-1.0	1446.0	1277.0	-1.0	1552.0	1251.0	-1.0	1902.0	1773.0	-1.0	2772.0	1376.0	-1.0	2227.0	1318.0	-1.0	1921.0	1280.0	-1.0	2298.0	914.0	-1.0	1217.0	834.0	-1.0	1426.0	878.0	-1.0	1163.0	
318.446	1291.0	-1.0	2242.0	1185.0	-1.0	1684.0	1045.0	-1.0	1629.0	1823.0	-1.0	3005.0	1032.0	-1.0	1810.0	1308.0	-1.0	1966.0	975.0	-1.0	1444.0	1275.0	-1.0	1548.0	1249.0	-1.0	1898.0	1770.0	-1.0	2767.0	1375.0	-1.0	2222.0	1318.0	-1.0	1917.0	1278.0	-1.0	2296.0	914.0	-1.0	1216.0	834.0	-1.0	1423.0	878.0	-1.0	1162.0	
318.945	1290.0	-1.0	2240.0	1185.0	-1.0	1684.0	1044.0	-1.0	1628.0	1823.0	-1.0	3004.0	1031.0	-1.0	1808.0	1307.0	-1.0	1962.0	976.0	-1.0	1440.0	1274.0	-1.0	1545.0	1249.0	-1.0	1892.0	1770.0	-1.0	2764.0	1373.0	-1.0	2218.0	1315.0	-1.0	1912.0	1278.0	-1.0	2290.0	911.0	-1.0	1211.0	833.0	-1.0	1420.0	876.0	-1.0	1155.0	
319.445	1290.0	-1.0	2236.0	1185.0	-1.0	1682.0	1044.0	-1.0	1626.0	1821.0	-1.0	3000.0	1031.0	-1.0	1805.0	1306.0	-1.0	1960.0	975.0	-1.0	1439.0	1274.0	-1.0	1542.0	1247.0	-1.0	1890.0	1768.0	-1.0	2759.0	1374.0	-1.0	2216.0	1314.0	-1.0	1910.0	1277.0	-1.0	2289.0	912.0	-1.0	1210.0	833.0	-1.0	1419.0	876.0	-1.0	1154.0	
319.944	1287.0	-1.0	2230.0	1182.0	-1.0	1678.0	1043.0	-1.0	1620.0	1819.0	-1.0	2991.0	1031.0	-1.0	1802.0	1306.0	-1.0	1955.0	974.0	-1.0	1434.0	1271.0	-1.0	1538.0	1246.0	-1.0	1884.0	1766.0	-1.0	2754.0	1372.0	-1.0	2211.0	1311.0	-1.0	1904.0	1277.0	-1.0	2285.0	910.0	-1.0	1207.0	832.0	-1.0	1417.0	875.0	-1.0	1152.0	
320.443	1288.0	-1.0	2227.0	1182.0	-1.0	1677.0	1042.0	-1.0	1619.0	1819.0	-1.0	2990.0	1031.0	-1.0	1797.0	1304.0	-1.0	1951.0	973.0	-1.0	1432.0	1272.0	-1.0	1536.0	1245.0	-1.0	1879.0	1765.0	-1.0	2750.0	1370.0	-1.0	2205.0	1309.0	-1.0	1898.0	1276.0	-1.0	2281.0	909.0	-1.0	1202.0	832.0	-1.0	1412.0	873.0	-1.0	1146.0	
320.943	1288.0	-1.0	2225.0	1183.0	-1.0	1674.0	1042.0	-1.0	1616.0	1818.0	-1.0	2989.0	1031.0	-1.0	1798.0	1304.0	-1.0	1951.0	973.0	-1.0	1430.0	1271.0	-1.0	1534.0	1244.0	-1.0	1878.0	1763.0	-1.0	2746.0	1369.0	-1.0	2202.0	1309.0	-1.0	1897.0	1275.0	-1.0	2280.0	909.0	-1.0	1202.0	832.0	-1.0	1412.0	873.0	-1.0	1146.0	
321.442	1285.0	-1.0	2220.0	1180.0	-1.0	1672.0	1042.0	-1.0	1614.0	1816.0	-1.0	2983.0	1030.0	-1.0	1794.0	1303.0	-1.0	1948.0	974.0	-1.0	1430.0	1270.0	-1.0	1532.0	1243.0	-1.0	1875.0	1763.0	-1.0	2743.0	1368.0	-1.0	2200.0	1307.0	-1.0	1893.0	1275.0	-1.0	2278.0	909.0	-1.0	1201.0	831.0	-1.0	1410.0	873.0	-1.0	1147.0	
321.941	1286.0	-1.0	2219.0	1180.0	-1.0	1671.0	1041.0	-1.0	1614.0	1818.0	-1.0	2987.0	1031.0	-1.0	1793.0	1304.0	-1.0	1948.0	974.0	-1.0	1427.0	1270.0	-1.0	1531.0	1242.0	-1.0	1871.0	1762.0	-1.0	2741.0	1367.0	-1.0	2195.0	1305.0	-1.0	1890.0	1275.0	-1.0	2275.0	909.0	-1.0	1200.0	831.0	-1.0	1408.0	872.0	-1.0	1143.0	
322.440	1285.0	-1.0	2220.0	1179.0	-1.0	1671.0	1042.0	-1.0	1613.0	1819.0	-1.0	2990.0	1032.0	-1.0	1794.0	1304.0	-1.0	1948.0	974.0	-1.0	1428.0	1272.0	-1.0	1533.0	1241.0	-1.0	1871.0	1763.0	-1.0	2741.0	1368.0	-1.0	2196.0	1305.0	-1.0	1889.0	1276.0	-1.0	2277.0	908.0	-1.0	1199.0	832.0	-1.0	1410.0	872.0	-1.0	1145.0	
322.939	1285.0	-1.0	2216.0	1179.0	-1.0	1669.0	1041.0	-1.0	1610.0	1817.0	-1.0	2985.0	1031.0	-1.0	1792.0	1304.0	-1.0	1945.0	973.0	-1.0	1427.0	1270.0	-1.0	1531.0	1241.0	-1.0	1868.0	1761.0	-1.0	2738.0	1367.0	-1.0	2193.0	1304.0	-1.0	1887.0	1277.0	-1.0	2278.0	908.0	-1.0	1199.0	830.0	-1.0	1409.0	873.0	-1.0	1145.0	
323.439	1284.0	-1.0	2213.0	1179.0	-1.0	1668.0	1042.0	-1.0	1607.0	1818.0	-1.0	2982.0	1032.0	-1.0	1790.0	1303.0	-1.0	1941.0	972.0	-1.0	1423.0	1270.0	-1.0	1528.0	1239.0	-1.0	1862.0	1758.0	-1.0	2732.0	1366.0	-1.0	2189.0	1302.0	-1.0	1881.0	1275.0	-1.0	2275.0	907.0	-1.0	1195.0	830.0	-1.0	1407.0	873.0	-1.0	1142.0	
323.938	1285.0	-1.0	2212.0	1179.0	-1.0	1667.0	1042.0	-1.0	1608.0	1818.0	-1.0	2983.0	1032.0	-1.0	1790.0	1303.0	-1.0	1941.0	972.0	-1.0	1424.0	1269.0	-1.0	1527.0	1239.0	-1.0	1863.0	1757.0	-1.0	2726.0	1364.0	-1.0	2187.0	1301.0	-1.0	1878.0	1278.0	-1.0	2277.0	907.0	-1.0	1195.0	831.0	-1.0	1408.0	873.0	-1.0	1143.0	
324.437	1285.0	-1.0	2209.0	1178.0	-1.0	1665.0	1040.0	-1.0	1606.0	1816.0	-1.0	2980.0	1032.0	-1.0	1789.0	1302.0	-1.0	1939.0	972.0	-1.0	1422.0	1268.0	-1.0	1524.0	1238.0	-1.0	1861.0	1755.0	-1.0	2721.0	1364.0	-1.0	2183.0	1299.0	-1.0	1874.0	1277.0	-1.0	2277.0	906.0	-1.0	1194.0	831.0	-1.0	1407.0	873.0	-1.0	1143.0	
324.936	1285.0	-1.0	2204.0	1178.0	-1.0	1663.0	1040.0	-1.0	1603.0	1816.0	-1.0	2975.0	1032.0	-1.0	1786.0	1301.0	-1.0	1935.0	971.0	-1.0	1419.0	1267.0	-1.0	1520.0	1237.0	-1.0	1856.0	1753.0	-1.0	2715.0	1361.0	-1.0	2178.0	1296.0	-1.0	1868.0	1276.0	-1.0	2274.0	905.0	-1.0	1191.0	830.0	-1.0	1405.0	873.0	-1.0	1141.0	
325.435	1284.0	-1.0	2207.0	1177.0	-1.0	1665.0	1041.0	-1.0	1604.0	1818.0	-1.0	2978.0	1032.0	-1.0	1788.0	1300.0	-1.0	1937.0	972.0	-1.0	1421.0	1268.0	-1.0	1520.0	1236.0	-1.0	1856.0	1752.0	-1.0	2712.0	1362.0	-1.0	2178.0	1296.0	-1.0	1867.0	1277.0	-1.0	2274.0	905.0	-1.0	1191.0	829.0	-1.0	1403.0	873.0	-1.0	1139.0	
325.934	1283.0	-1.0	2207.0	1178.0	-1.0	1664.0	1041.0	-1.0	1603.0	1816.0	-1.0	2978.0	1033.0	-1.0	1789.0	1301.0	-1.0	1937.0	971.0	-1.0	1421.0	1266.0	-1.0	1519.0	1237.0	-1.0	1856.0	1750.0	-1.0	2708.0	1360.0	-1.0	2176.0	1296.0	-1.0	1866.0	1277.0	-1.0	2276.0	906.0	-1.0	1190.0	830.0	-1.0	1404.0	873.0	-1.0	1139.0	
326.433	1283.0	-1.0	2203.0	1177.0	-1.0	1663.0	1040.0	-1.0	1599.0	1814.0	-1.0	2971.0	1031.0	-1.0	1785.0	1300.0	-1.0	1933.0	971.0	-1.0	1418.0	1266.0	-1.0	1516.0	1234.0	-1.0	1854.0	1750.0	-1.0	2706.0	1360.0	-1.0	2173.0	1294.0	-1.0	1862.0	1277.0	-1.0	2274.0	905.0	-1.0	1189.0	829.0	-1.0	1402.0	872.0	-1.0	1138.0	
326.932	1284.0	-1.0	2206.0	1177.0	-1.0	1665.0	1040.0	-1.0	1601.0	1817.0	-1.0	2977.0	1033.0	-1.0	1789.0	1301.0	-1.0	1936.0	971.0	-1.0	1419.0	1265.0	-1.0	1518.0	1235.0	-1.0	1853.0	1750.0	-1.0	2705.0	1360.0	-1.0	2173.0	1294.0	-1.0	1862.0	1276.0	-1.0	2272.0	903.0	-1.0	1187.0	829.0	-1.0	1399.0	872.0	-1.0	1136.0	
327.431	1284.0	-1.0	2206.0	1178.0	-1.0	1665.0	1042.0	-1.0	1603.0	1818.0	-1.0	2979.0	1034.0	-1.0	1789.0	1301.0	-1.0	1936.0	971.0	-1.0	1420.0	1266.0	-1.0	1517.0	1236.0	-1.0	1853.0	1750.0	-1.0	2704.0	1359.0	-1.0	2172.0	1295.0	-1.0	1861.0	1277.0	-1.0	2273.0	904.0	-1.0	1188.0	830.0	-1.0	1401.0	872.0	-1.0	1136.0	
327.930	1284.0	-1.0	2204.0	1177.0	-1.0	1663.0	1041.0	-1.0	1599.0	1817.0	-1.0	2974.0	1033.0	-1.0	1787.0	1301.0	-1.0	1935.0	970.0	-1.0	1419.0	1264.0	-1.0	1514.0	1235.0	-1.0	1852.0	1749.0	-1.0	2702.0	1360.0	-1.0	2170.0	1295.0	-1.0	1860.0	1276.0	-1.0	2272.0	905.0	-1.0	1187.0	829.0	-1.0	1400.0	872.0	-1.0	1137.0	
328.429	1286.0	-1.0	2209.0	1178.0	-1.0	1664.0	1041.0	-1.0	1603.0	1819.0	-1.0	2982.0	1033.0	-1.0	1788.0	1302.0	-1.0	1936.0	971.0	-1.0	1421.0	1265.0	-1.0	1515.0	1236.0	-1.0	1852.0	1751.0	-1.0	2704.0	1360.0	-1.0	2171.0	1295.0	-1.0	1859.0	1276.0	-1.0	2272.0	904.0	-1.0	1187.0	828.0	-1.0	1399.0	872.0	-1.0	1134.0	
328.928	1287.0	-1.0	2211.0	1178.0	-1.0	1665.0	1042.0	-1.0	1605.0	1821.0	-1.0	2987.0	1034.0	-1.0	1791.0	1303.0	-1.0	1939.0	971.0	-1.0	1422.0	1265.0	-1.0	1517.0	1236.0	-1.0	1855.0	1751.0	-1.0	2704.0	1361.0	-1.0	2174.0	1295.0	-1.0	1861.0	1276.0	-1.0	2274.0	904.0	-1.0	1188.0	829.0	-1.0	1402.0	874.0	-1.0	1137.0	
329.427	1286.0	-1.0	2210.0	1177.0	-1.0	1663.0	1043.0	-1.0	1605.0	1821.0	-1.0	2986.0	1034.0	-1.0	1790.0	1302.0	-1.0	1939.0	972.0	-1.0	1421.0	1266.0	-1.0	1515.0	1236.0	-1.0	1855.0	1751.0	-1.0	2704.0	1362.0	-1.0	2175.0	1295.0	-1.0	1862.0	1276.0	-1.0	2277.0	905.0	-1.0	1190.0	830.0	-1.0	1403.0	874.0	-1.0	1138.0	
329.926	1287.0	-1.0	2213.0	1177.0	-1.0	1664.0	1043.0	-1.0	1606.0	1823.0	-1.0	2990.0	1033.0	-1.0	1790.0	1303.0	-1.0	1938.0	972.0	-1.0	1421.0	1265.0	-1.0	1515.0	1237.0	-1.0	1854.0	1751.0	-1.0	2704.0	1362.0	-1.0	2175.0	1297.0	-1.0	1861.0	1276.0	-1.0	2276.0	905.0	-1.0	1188.0	828.0	-1.0	1402.0	874.0	-1.0	1136.0	
330.425	1289.0	-1.0	2217.0	1177.0	-1.0	1664.0	1043.0	-1.0	1607.0	1825.0	-1.0	2994.0	1034.0	-1.0	1792.0	1303.0	-1.0	1941.0	972.0	-1.0	1425.0	1267.0	-1.0	1517.0	1238.0	-1.0	1859.0	1753.0	-1.0	2704.0	1363.0	-1.0	2179.0	1297.0	-1.0	1864.0	1277.0	-1.0	2280.0	905.0	-1.0	1190.0	830.0	-1.0	1405.0	875.0	-1.0	1141.0	
330.925	1289.0	-1.0	2217.0	1176.0	-1.0	1662.0	1042.0	-1.0	1608.0	1824.0	-1.0	2994.0	1034.0	-1.0	1794.0	1303.0	-1.0	1941.0	972.0	-1.0	1424.0	1266.0	-1.0	1516.0	1238.0	-1.0	1860.0	1751.0	-1.0	2705.0	1364.0	-1.0	2180.0	1299.0	-1.0	1865.0	1277.0	-1.0	2283.0	906.0	-1.0	1192.0	831.0	-1.0	1407.0	875.0	-1.0	1144.0	
331.424	1290.0	-1.0	2218.0	1177.0	-1.0	1662.0	1043.0	-1.0	1608.0	1826.0	-1.0	2995.0	1033.0	-1.0	1792.0	1304.0	-1.0	1940.0	972.0	-1.0	1424.0	1266.0	-1.0	1516.0	1237.0	-1.0	1859.0	1753.0	-1.0	2706.0	1365.0	-1.0	2180.0	1298.0	-1.0	1865.0	1277.0	-1.0	2281.0	905.0	-1.0	1191.0	830.0	-1.0	1407.0	876.0	-1.0	1141.0	
331.923	1290.0	-1.0	2222.0	1177.0	-1.0	1664.0	1045.0	-1.0	1611.0	1828.0	-1.0	3001.0	1034.0	-1.0	1796.0	1305.0	-1.0	1944.0	972.0	-1.0	1426.0	1267.0	-1.0	1517.0	1238.0	-1.0	1865.0	1753.0	-1.0	2708.0	1365.0	-1.0	2183.0	1300.0	-1.0	1869.0	1277.0	-1.0	2286.0	906.0	-1.0	1193.0	830.0	-1.0	1409.0	877.0	-1.0	1144.0	
332.422	1291.0	-1.0	2225.0	1178.0	-1.0	1665.0	1045.0	-1.0	1613.0	1828.0	-1.0	3005.0	1034.0	-1.0	1798.0	1307.0	-1.0	1946.0	973.0	-1.0	1429.0	1267.0	-1.0	1519.0	1240.0	-1.0	1867.0	1755.0	-1.0	2710.0	1365.0	-1.0	2187.0	1301.0	-1.0	1872.0	1277.0	-1.0	2289.0	907.0	-1.0	1195.0	830.0	-1.0	1411.0	879.0	-1.0	1147.0	
332.921	1292.0	-1.0	2227.0	1179.0	-1.0	1667.0	1044.0	-1.0	1613.0	1829.0	-1.0	3004.0	1034.0	-1.0	1798.0	1306.0	-1.0	1947.0	973.0	-1.0	1429.0	1269.0	-1.0	1519.0	1239.0	-1.0	1868.0	1758.0	-1.0	2714.0	1366.0	-1.0	2189.0	1301.0	-1.0	1874.0	1278.0	-1.0	2289.0	908.0	-1.0	1195.0	830.0	-1.0	1411.0	878.0	-1.0	1148.0	
333.420	1293.0	-1.0	2232.0	1179.0	-1.0	1669.0	1045.0	-1.0	1616.0	1832.0	-1.0	3012.0	1034.0	-1.0	1803.0	1307.0	-1.0	1953.0	974.0	-1.0	1434.0	1270.0	-1.0	1523.0	1242.0	-1.0	1874.0	1761.0	-1.0	2722.0	1367.0	-1.0	2193.0	1303.0	-1.0	1878.0	1278.0	-1.0	2289.0	908.0	-1.0	1195.0	829.0	-1.0	1411.0	879.0	-1.0	1147.0	
333.919	1293.0	-1.0	2234.0	1180.0	-1.0	1670.0	1046.0	-1.0	1619.0	1833.0	-1.0	3015.0	1035.0	-1.0	1806.0	1308.0	-1.0	1955.0	974.0	-1.0	1435.0	1271.0	-1.0	1525.0	1243.0	-1.0	1876.0	1763.0	-1.0	2727.0	1368.0	-1.0	2196.0	1304.0	-1.0	1880.0	1277.0	-1.0	2291.0	908.0	-1.0	1196.0	830.0	-1.0	1414.0	880.0	-1.0	1149.0	
334.418	1293.0	-1.0	2232.0	1179.0	-1.0	1670.0	1046.0	-1.0	1617.0	1831.0	-1.0	3012.0	1035.0	-1.0	1803.0	1308.0	-1.0	1954.0	973.0	-1.0	1436.0	1270.0	-1.0	1524.0	1242.0	-1.0	1875.0	1763.0	-1.0	2728.0	1370.0	-1.0	2196.0	1305.0	-1.0	1882.0	1277.0	-1.0	2292.0	908.0	-1.0	1196.0	829.0	-1.0	1414.0	880.0	-1.0	1148.0	
334.917	1294.0	-1.0	2239.0	1180.0	-1.0	1673.0	1046.0	-1.0	1620.0	1833.0	-1.0	3019.0	1035.0	-1.0	1807.0	1310.0	-1.0	1957.0	974.0	-1.0	1438.0	1271.0	-1.0	1528.0	1243.0	-1.0	1876.0	1765.0	-1.0	2732.0	1371.0	-1.0	2199.0	1306.0	-1.0	1882.0	1278.0	-1.0	2290.0	907.0	-1.0	1195.0	830.0	-1.0	1412.0	878.0	-1.0	1145.0	
335.416	1296.0	-1.0	2240.0	1180.0	-1.0	1674.0	1046.0	-1.0	1623.0	1835.0	-1.0	3023.0	1035.0	-1.0	1809.0	1309.0	-1.0	1959.0	974.0	-1.0	1440.0	1273.0	-1.0	1529.0	1245.0	-1.0	1879.0	1766.0	-1.0	2736.0	1370.0	-1.0	2201.0	1307.0	-1.0	1885.0	1278.0	-1.0	2292.0	908.0	-1.0	1197.0	829.0	-1.0	1414.0	880.0	-1.0	1150.0	
335.915	1295.0	-1.0	2241.0	1180.0	-1.0	1673.0	1046.0	-1.0	1622.0	1834.0	-1.0	3022.0	1034.0	-1.0	1809.0	1310.0	-1.0	1959.0	975.0	-1.0	1439.0	1271.0	-1.0	1529.0	1244.0	-1.0	1879.0	1766.0	-1.0	2735.0	1372.0	-1.0	2202.0	1307.0	-1.0	1887.0	1277.0	-1.0	2294.0	908.0	-1.0	1199.0	830.0	-1.0	1415.0	880.0	-1.0	1150.0	
336.414	1297.0	-1.0	2246.0	1181.0	-1.0	1676.0	1046.0	-1.0	1624.0	1836.0	-1.0	3029.0	1034.0	-1.0	1809.0	1310.0	-1.0	1959.0	975.0	-1.0	1440.0	1274.0	-1.0	1531.0	1243.0	-1.0	1880.0	1768.0	-1.0	2739.0	1372.0	-1.0	2204.0	1308.0	-1.0	1887.0	1277.0	-1.0	2295.0	908.0	-1.0	1198.0	830.0	-1.0	1413.0	879.0	-1.0	1149.0	
336.913	1297.0	-1.0	2249.0	1183.0	-1.0	1679.0	1048.0	-1.0	1627.0	1837.0	-1.0	3032.0	1034.0	-1.0	1811.0	1312.0	-1.0	1963.0	976.0	-1.0	1442.0	1273.0	-1.0	1531.0	1245.0	-1.0	1884.0	1769.0	-1.0	2745.0	1374.0	-1.0	2209.0	1310.0	-1.0	1892.0	1278.0	-1.0	2297.0	908.0	-1.0	1201.0	830.0	-1.0	1417.0	879.0	-1.0	1152.0	
337.412	1298.0	-1.0	2247.0	1182.0	-1.0	1679.0	1046.0	-1.0	1627.0	1835.0	-1.0	3031.0	1034.0	-1.0	1810.0	1311.0	-1.0	1961.0	975.0	-1.0	1442.0	1272.0	-1.0	1531.0	1246.0	-1.0	1885.0	1770.0	-1.0	2747.0	1373.0	-1.0	2210.0	1310.0	-1.0	1894.0	1276.0	-1.0	2298.0	909.0	-1.0	1200.0	831.0	-1.0	1416.0	880.0	-1.0	1153.0	
337.911	1296.0	-1.0	2246.0	1183.0	-1.0	1678.0	1047.0	-1.0	1624.0	1835.0	-1.0	3025.0	1033.0	-1.0	1808.0	1309.0	-1.0	1958.0	974.0	-1.0	1438.0	1273.0	-1.0	1529.0	1245.0	-1.0	1882.0	1771.0	-1.0	2746.0	1373.0	-1.0	2208.0	1310.0	-1.0	1893.0	1276.0	-1.0	2294.0	907.0	-1.0	1198.0	829.0	-1.0	1415.0	879.0	-1.0	1150.0	
338.410	1298.0	-1.0	2245.0	1183.0	-1.0	1679.0	1046.0	-1.0	1626.0	1835.0	-1.0	3027.0	1034.0	-1.0	1809.0	1309.0	-1.0	1959.0	973.0	-1.0	1440.0	1272.0	-1.0	1528.0	1246.0	-1.0	1884.0	1770.0	-1.0	2746.0	1373.0	-1.0	2212.0	1311.0	-1.0	1894.0	1275.0	-1.0	2292.0	908.0	-1.0	1197.0	828.0	-1.0	1413.0	877.0	-1.0	1147.0	
338.910	1296.0	-1.0	2244.0	1183.0	-1.0	1678.0	1047.0	-1.0	1624.0	1834.0	-1.0	3023.0	1034.0	-1.0	1809.0	1308.0	-1.0	1958.0	973.0	-1.0	1440.0	1271.0	-1.0	1527.0	1245.0	-1.0	1885.0	1770.0	-1.0	2743.0	1373.0	-1.0	2213.0	1310.0	-1.0	1894.0	1274.0	-1.0	2290.0	908.0	-1.0	1197.0	829.0	-1.0	1411.0	877.0	-1.0	1146.0	
339.409	1297.0	-1.0	2241.0	1183.0	-1.0	1677.0	1045.0	-1.0	1621.0	1831.0	-1.0	3013.0	1032.0	-1.0	1806.0	1307.0	-1.0	1952.0	972.0	-1.0	1436.0	1270.0	-1.0	1524.0	1244.0	-1.0	1882.0	1768.0	-1.0	2740.0	1374.0	-1.0	2212.0	1311.0	-1.0	1892.0	1274.0	-1.0	2289.0	908.0	-1.0	1194.0	827.0	-1.0	1410.0	876.0	-1.0	1144.0	
339.908	1297.0	-1.0	2243.0	1182.0	-1.0	1679.0	1045.0	-1.0	1623.0	1832.0	-1.0	3016.0	1033.0	-1.0	1809.0	1308.0	-1.0	1956.0	973.0	-1.0	1439.0	1269.0	-1.0	1527.0	1246.0	-1.0	1885.0	1767.0	-1.0	2739.0	1374.0	-1.0	2215.0	1311.0	-1.0	1892.0	1273.0	-1.0	2288.0	907.0	-1.0	1196.0	827.0	-1.0	1409.0	877.0	-1.0	1142.0	
340.408	1298.0	-1.0	2248.0	1183.0	-1.0	1682.0	1046.0	-1.0	1625.0	1833.0	-1.0	3020.0	1033.0	-1.0	1814.0	1309.0	-1.0	1962.0	975.0	-1.0	1444.0	1272.0	-1.0	1531.0	1248.0	-1.0	1890.0	1768.0	-1.0	2741.0	1377.0	-1.0	2221.0	1312.0	-1.0	1896.0	1276.0	-1.0	2298.0	910.0	-1.0	1201.0	827.0	-1.0	1415.0	878.0	-1.0	1151.0	
340.908	1298.0	-1.0	2248.0	1184.0	-1.0	1686.0	1047.0	-1.0	1628.0	1833.0	-1.0	3022.0	1035.0	-1.0	1817.0	1311.0	-1.0	1966.0	976.0	-1.0	1448.0	1275.0	-1.0	1538.0	1251.0	-1.0	1897.0	1774.0	-1.0	2756.0	1379.0	-1.0	2228.0	1315.0	-1.0	1905.0	1275.0	-1.0	2305.0	912.0	-1.0	1209.0	830.0	-1.0	1423.0	879.0	-1.0	1160.0	
341.408	1300.0	-1.0	2257.0	1185.0	-1.0	1692.0	1047.0	-1.0	1632.0	1836.0	-1.0	3030.0	1036.0	-1.0	1820.0	1313.0	-1.0	1974.0	978.0	-1.0	1454.0	1279.0	-1.0	1545.0	1254.0	-1.0	1905.0	1783.0	-1.0	2777.0	1381.0	-1.0	2236.0	1322.0	-1.0	1916.0	1275.0	-1.0	2303.0	915.0	-1.0	1212.0	828.0	-1.0	1422.0	879.0	-1.0	1161.0	
341.907	1301.0	-1.0	2264.0	1188.0	-1.0	1697.0	1049.0	-1.0	1637.0	1838.0	-1.0	3037.0	1036.0	-1.0	1826.0	1316.0	-1.0	1981.0	981.0	-1.0	1460.0	1283.0	-1.0	1553.0	1258.0	-1.0	1917.0	1792.0	-1.0	2798.0	1385.0	-1.0	2247.0	1327.0	-1.0	1930.0	1275.0	-1.0	2307.0	917.0	-1.0	1219.0	829.0	-1.0	1425.0	882.0	-1.0	1165.0	
342.407	1302.0	-1.0	2267.0	1189.0	-1.0	1700.0	1049.0	-1.0	1639.0	1836.0	-1.0	3038.0	1036.0	-1.0	1828.0	1318.0	-1.0	1986.0	982.0	-1.0	1466.0	1284.0	-1.0	1558.0	1261.0	-1.0	1925.0	1798.0	-1.0	2815.0	1387.0	-1.0	2254.0	1331.0	-1.0	1940.0	1274.0	-1.0	2308.0	918.0	-1.0	1223.0	829.0	-1.0	1425.0	884.0	-1.0	1169.0	
342.906	1302.0	-1.0	2264.0	1189.0	-1.0	1701.0	1049.0	-1.0	1639.0	1834.0	-1.0	3030.0	1036.0	-1.0	1827.0	1318.0	-1.0	1983.0	982.0	-1.0	1464.0	1284.0	-1.0	1559.0	1262.0	-1.0	1926.0	1801.0	-1.0	2821.0	1388.0	-1.0	2256.0	1333.0	-1.0	1943.0	1274.0	-1.0	2305.0	918.0	-1.0	1223.0	828.0	-1.0	1422.0	883.0	-1.0	1166.0	
343.405	1302.0	-1.0	2267.0	1190.0	-1.0	1701.0	1048.0	-1.0	1638.0	1833.0	-1.0	3030.0	1035.0	-1.0	1826.0	1316.0	-1.0	1985.0	982.0	-1.0	1465.0	1285.0	-1.0	1559.0	1262.0	-1.0	1925.0	1802.0	-1.0	2824.0	1388.0	-1.0	2255.0	1334.0	-1.0	1945.0	1271.0	-1.0	2299.0	918.0	-1.0	1221.0	827.0	-1.0	1417.0	882.0	-1.0	1161.0	
343.904	1301.0	-1.0	2265.0	1188.0	-1.0	1701.0	1049.0	-1.0	1639.0	1832.0	-1.0	3027.0	1035.0	-1.0	1825.0	1317.0	-1.0	1984.0	981.0	-1.0	1463.0	1283.0	-1.0	1557.0	1261.0	-1.0	1924.0	1801.0	-1.0	2822.0	1388.0	-1.0	2255.0	1333.0	-1.0	1946.0	1270.0	-1.0	2297.0	917.0	-1.0	1222.0	827.0	-1.0	1414.0	881.0	-1.0	1160.0	
344.403	1300.0	-1.0	2260.0	1188.0	-1.0	1698.0	1046.0	-1.0	1634.0	1829.0	-1.0	3016.0	1033.0	-1.0	1819.0	1315.0	-1.0	1979.0	980.0	-1.0	1459.0	1280.0	-1.0	1552.0	1260.0	-1.0	1920.0	1798.0	-1.0	2814.0	1385.0	-1.0	2250.0	1333.0	-1.0	1944.0	1268.0	-1.0	2291.0	917.0	-1.0	1220.0	826.0	-1.0	1411.0	879.0	-1.0	1159.0	
344.902	1298.0	-1.0	2255.0	1188.0	-1.0	1698.0	1046.0	-1.0	1630.0	1824.0	-1.0	3005.0	1031.0	-1.0	1814.0	1312.0	-1.0	1972.0	978.0	-1.0	1453.0	1277.0	-1.0	1548.0	1256.0	-1.0	1913.0	1794.0	-1.0	2808.0	1383.0	-1.0	2245.0	1330.0	-1.0	1938.0	1266.0	-1.0	2284.0	917.0	-1.0	1217.0	823.0	-1.0	1406.0	877.0	-1.0	1154.0	
345.401	1298.0	-1.0	2253.0	1188.0	-1.0	1697.0	1045.0	-1.0	1629.0	1823.0	-1.0	3001.0	1030.0	-1.0	1812.0	1312.0	-1.0	1973.0	977.0	-1.0	1452.0	1276.0	-1.0	1547.0	1256.0	-1.0	1912.0	1794.0	-1.0	2806.0	1382.0	-1.0	2243.0	1329.0	-1.0	1939.0	1264.0	-1.0	2280.0	916.0	-1.0	1216.0	824.0	-1.0	1403.0	877.0	-1.0	1151.0	
345.900	1296.0	-1.0	2250.0	1188.0	-1.0	1698.0	1045.0	-1.0	1628.0	1822.0	-1.0	2995.0	1029.0	-1.0	1812.0	1310.0	-1.0	1971.0	977.0	-1.0	1449.0	1276.0	-1.0	1545.0	1255.0	-1.0	1911.0	1792.0	-1.0	2803.0	1381.0	-1.0	2240.0	1330.0	-1.0	1939.0	1263.0	-1.0	2278.0	915.0	-1.0	1216.0	823.0	-1.0	1401.0	878.0	-1.0	1151.0	
346.399	1297.0	-1.0	2244.0	1187.0	-1.0	1697.0	1043.0	-1.0	1625.0	1819.0	-1.0	2985.0	1029.0	-1.0	1806.0	1309.0	-1.0	1967.0	975.0	-1.0	1445.0	1275.0	-1.0	1544.0	1254.0	-1.0	1905.0	1792.0	-1.0	2801.0	1379.0	-1.0	2237.0	1328.0	-1.0	1936.0	1263.0	-1.0	2272.0	915.0	-1.0	1214.0	822.0	-1.0	1399.0	875.0	-1.0	1149.0	
346.898	1296.0	-1.0	2245.0	1189.0	-1.0	1700.0	1044.0	-1.0	1624.0	1819.0	-1.0	2983.0	1028.0	-1.0	1808.0	1310.0	-1.0	1968.0	976.0	-1.0	1445.0	1275.0	-1.0	1545.0	1255.0	-1.0	1905.0	1792.0	-1.0	2803.0	1380.0	-1.0	2237.0	1329.0	-1.0	1936.0	1262.0	-1.0	2268.0	915.0	-1.0	1213.0	821.0	-1.0	1396.0	876.0	-1.0	1146.0	
347.398	1296.0	-1.0	2242.0	1187.0	-1.0	1700.0	1043.0	-1.0	1622.0	1817.0	-1.0	2977.0	1029.0	-1.0	1806.0	1309.0	-1.0	1967.0	975.0	-1.0	1443.0	1275.0	-1.0	1542.0	1254.0	-1.0	1904.0	1791.0	-1.0	2800.0	1379.0	-1.0	2233.0	1328.0	-1.0	1934.0	1262.0	-1.0	2265.0	914.0	-1.0	1214.0	822.0	-1.0	1396.0	875.0	-1.0	1147.0	
347.897	1295.0	-1.0	2237.0	1189.0	-1.0	1697.0	1043.0	-1.0	1618.0	1816.0	-1.0	2968.0	1028.0	-1.0	1801.0	1309.0	-1.0	1961.0	974.0	-1.0	1439.0	1274.0	-1.0	1540.0	1252.0	-1.0	1898.0	1789.0	-1.0	2795.0	1379.0	-1.0	2228.0	1327.0	-1.0	1930.0	1262.0	-1.0	2260.0	914.0	-1.0	1212.0	821.0	-1.0	1392.0	875.0	-1.0	1146.0	
348.395	1295.0	-1.0	2236.0	1187.0	-1.0	1698.0	1043.0	-1.0	1619.0	1816.0	-1.0	2968.0	1029.0	-1.0	1802.0	1309.0	-1.0	1964.0	976.0	-1.0	1440.0	1275.0	-1.0	1539.0	1254.0	-1.0	1900.0	1788.0	-1.0	2794.0	1379.0	-1.0	2228.0	1326.0	-1.0	1928.0	1263.0	-1.0	2261.0	914.0	-1.0	1213.0	822.0	-1.0	1394.0	876.0	-1.0	1148.0	
348.895	1295.0	-1.0	2236.0	1187.0	-1.0	1697.0	1043.0	-1.0	1617.0	1815.0	-1.0	2967.0	1029.0	-1.0	1802.0	1309.0	-1.0	1963.0	975.0	-1.0	1439.0	1275.0	-1.0	1539.0	1254.0	-1.0	1900.0	1787.0	-1.0	2790.0	1380.0	-1.0	2227.0	1325.0	-1.0	1927.0	1264.0	-1.0	2260.0	916.0	-1.0	1213.0	822.0	-1.0	1395.0	876.0	-1.0	1149.0	
349.394	1295.0	-1.0	2238.0	1188.0	-1.0	1697.0	1044.0	-1.0	1620.0	1817.0	-1.0	2973.0	1031.0	-1.0	1802.0	1311.0	-1.0	1963.0	976.0	-1.0	1439.0	1274.0	-1.0	1538.0	1253.0	-1.0	1898.0	1785.0	-1.0	2787.0	1381.0	-1.0	2225.0	1325.0	-1.0	1926.0	1264.0	-1.0	2257.0	915.0	-1.0	1213.0	822.0	-1.0	1393.0	876.0	-1.0	1149.0	
349.894	1296.0	-1.0	2241.0	1187.0	-1.0	1697.0	1045.0	-1.0	1621.0	1819.0	-1.0	2978.0	1031.0	-1.0	1803.0	1312.0	-1.0	1968.0	977.0	-1.0	1442.0	1276.0	-1.0	1539.0	1254.0	-1.0	1900.0	1785.0	-1.0	2786.0	1382.0	-1.0	2229.0	1325.0	-1.0	1928.0	1264.0	-1.0	2259.0	916.0	-1.0	1216.0	824.0	-1.0	1396.0	877.0	-1.0	1152.0	
350.393	1297.0	-1.0	2242.0	1188.0	-1.0	1699.0	1044.0	-1.0	1621.0	1820.0	-1.0	2980.0	1032.0	-1.0	1805.0	1312.0	-1.0	1969.0	977.0	-1.0	1442.0	1276.0	-1.0	1540.0	1255.0	-1.0	1903.0	1786.0	-1.0	2792.0	1383.0	-1.0	2230.0	1327.0	-1.0	1931.0	1265.0	-1.0	2259.0	916.0	-1.0	1217.0	824.0	-1.0	1398.0	878.0	-1.0	1154.0	
350.892	1299.0	-1.0	2247.0	1189.0	-1.0	1703.0	1045.0	-1.0	1626.0	1823.0	-1.0	2992.0	1033.0	-1.0	1809.0	1315.0	-1.0	1977.0	979.0	-1.0	1446.0	1276.0	-1.0	1543.0	1257.0	-1.0	1905.0	1791.0	-1.0	2802.0	1384.0	-1.0	2235.0	1329.0	-1.0	1937.0	1265.0	-1.0	2257.0	917.0	-1.0	1218.0	824.0	-1.0	1398.0	878.0	-1.0	1155.0	
351.391	1299.0	-1.0	2253.0	1190.0	-1.0	1705.0	1047.0	-1.0	1629.0	1823.0	-1.0	3001.0	1033.0	-1.0	1810.0	1315.0	-1.0	1979.0	980.0	-1.0	1450.0	1278.0	-1.0	1546.0	1258.0	-1.0	1910.0	1793.0	-1.0	2809.0	1387.0	-1.0	2240.0	1331.0	-1.0	1942.0	1266.0	-1.0	2260.0	917.0	-1.0	1221.0	824.0	-1.0	1399.0	879.0	-1.0	1157.0	
351.890	1298.0	-1.0	2252.0	1190.0	-1.0	1704.0	1047.0	-1.0	1628.0	1823.0	-1.0	2998.0	1032.0	-1.0	1808.0	1315.0	-1.0	1978.0	979.0	-1.0	1448.0	1277.0	-1.0	1545.0	1259.0	-1.0	1910.0	1795.0	-1.0	2813.0	1386.0	-1.0	2241.0	1332.0	-1.0	1944.0	1265.0	-1.0	2258.0	917.0	-1.0	1220.0	825.0	-1.0	1399.0	880.0	-1.0	1159.0	
352.389	1300.0	-1.0	2256.0	1190.0	-1.0	1704.0	1046.0	-1.0	1629.0	1823.0	-1.0	3003.0	1033.0	-1.0	1808.0	1315.0	-1.0	1979.0	980.0	-1.0	1449.0	1277.0	-1.0	1545.0	1259.0	-1.0	1908.0	1796.0	-1.0	2816.0	1387.0	-1.0	2241.0	1332.0	-1.0	1945.0	1264.0	-1.0	2255.0	917.0	-1.0	1218.0	823.0	-1.0	1396.0	878.0	-1.0	1154.0	
352.889	1299.0	-1.0	2257.0	1189.0	-1.0	1701.0	1046.0	-1.0	1627.0	1824.0	-1.0	3004.0	1033.0	-1.0	1806.0	1315.0	-1.0	1977.0	978.0	-1.0	1447.0	1275.0	-1.0	1542.0	1258.0	-1.0	1907.0	1795.0	-1.0	2813.0	1385.0	-1.0	2237.0	1330.0	-1.0	1941.0	1263.0	-1.0	2250.0	917.0	-1.0	1218.0	822.0	-1.0	1393.0	879.0	-1.0	1155.0	
353.388	1299.0	-1.0	2252.0	1187.0	-1.0	1696.0	1045.0	-1.0	1623.0	1822.0	-1.0	2992.0	1032.0	-1.0	1803.0	1312.0	-1.0	1969.0	977.0	-1.0	1440.0	1272.0	-1.0	1537.0	1256.0	-1.0	1901.0	1790.0	-1.0	2802.0	1381.0	-1.0	2229.0	1326.0	-1.0	1932.0	1261.0	-1.0	2243.0	915.0	-1.0	1214.0	823.0	-1.0	1389.0	876.0	-1.0	1151.0	
353.888	1299.0	-1.0	2253.0	1188.0	-1.0	1695.0	1045.0	-1.0	1621.0	1821.0	-1.0	2990.0	1031.0	-1.0	1799.0	1311.0	-1.0	1969.0	976.0	-1.0	1438.0	1270.0	-1.0	1534.0	1254.0	-1.0	1895.0	1787.0	-1.0	2795.0	1378.0	-1.0	2221.0	1323.0	-1.0	1925.0	1258.0	-1.0	2237.0	914.0	-1.0	1209.0	821.0	-1.0	1385.0	876.0	-1.0	1146.0	
354.387	1298.0	-1.0	2249.0	1187.0	-1.0	1694.0	1044.0	-1.0	1619.0	1818.0	-1.0	2981.0	1029.0	-1.0	1795.0	1310.0	-1.0	1964.0	975.0	-1.0	1433.0	1267.0	-1.0	1527.0	1252.0	-1.0	1891.0	1784.0	-1.0	2788.0	1376.0	-1.0	2214.0	1320.0	-1.0	1919.0	1257.0	-1.0	2234.0	913.0	-1.0	1208.0	821.0	-1.0	1383.0	875.0	-1.0	1143.0	
354.886	1297.0	-1.0	2243.0	1185.0	-1.0	1692.0	1043.0	-1.0	1614.0	1816.0	-1.0	2971.0	1029.0	-1.0	1790.0	1309.0	-1.0	1959.0	972.0	-1.0	1429.0	1264.0	-1.0	1522.0	1249.0	-1.0	1886.0	1777.0	-1.0	2770.0	1372.0	-1.0	2205.0	1315.0	-1.0	1909.0	1256.0	-1.0	2232.0	913.0	-1.0	1206.0	820.0	-1.0	1381.0	875.0	-1.0	1143.0	
355.385	1297.0	-1.0	2242.0	1186.0	-1.0	1694.0	1043.0	-1.0	1616.0	1817.0	-1.0	2972.0	1028.0	-1.0	1793.0	1309.0	-1.0	1961.0	974.0	-1.0	1429.0	1264.0	-1.0	1522.0	1250.0	-1.0	1888.0	1771.0	-1.0	2759.0	1370.0	-1.0	2204.0	1314.0	-1.0	1905.0	1258.0	-1.0	2236.0	915.0	-1.0	1210.0	821.0	-1.0	1383.0	877.0	-1.0	1147.0	
355.884	1296.0	-1.0	2240.0	1186.0	-1.0	1694.0	1042.0	-1.0	1614.0	1816.0	-1.0	2968.0	1029.0	-1.0	1794.0	1310.0	-1.0	1961.0	973.0	-1.0	1431.0	1264.0	-1.0	1522.0	1250.0	-1.0	1887.0	1768.0	-1.0	2751.0	1369.0	-1.0	2200.0	1312.0	-1.0	1902.0	1259.0	-1.0	2238.0	915.0	-1.0	1212.0	821.0	-1.0	1384.0	878.0	-1.0	1150.0	
356.383	1297.0	-1.0	2244.0	1186.0	-1.0	1697.0	1043.0	-1.0	1619.0	1818.0	-1.0	2977.0	1030.0	-1.0	1799.0	1311.0	-1.0	1966.0	975.0	-1.0	1435.0	1266.0	-1.0	1526.0	1251.0	-1.0	1889.0	1767.0	-1.0	2750.0	1372.0	-1.0	2203.0	1313.0	-1.0	1902.0	1260.0	-1.0	2239.0	915.0	-1.0	1212.0	823.0	-1.0	1384.0	879.0	-1.0	1149.0	
356.882	1297.0	-1.0	2245.0	1186.0	-1.0	1698.0	1043.0	-1.0	1619.0	1820.0	-1.0	2979.0	1033.0	-1.0	1802.0	1312.0	-1.0	1969.0	976.0	-1.0	1439.0	1268.0	-1.0	1529.0	1251.0	-1.0	1890.0	1764.0	-1.0	2745.0	1373.0	-1.0	2203.0	1314.0	-1.0	1902.0	1262.0	-1.0	2242.0	917.0	-1.0	1213.0	823.0	-1.0	1387.0	879.0	-1.0	1152.0	
357.381	1297.0	-1.0	2245.0	1186.0	-1.0	1698.0	1044.0	-1.0	1620.0	1822.0	-1.0	2985.0	1033.0	-1.0	1803.0	1315.0	-1.0	1970.0	977.0	-1.0	1440.0	1268.0	-1.0	1530.0	1252.0	-1.0	1891.0	1764.0	-1.0	2741.0	1373.0	-1.0	2203.0	1313.0	-1.0	1900.0	1263.0	-1.0	2243.0	917.0	-1.0	1213.0	823.0	-1.0	1387.0	881.0	-1.0	1153.0	
357.881	1296.0	-1.0	2247.0	1186.0	-1.0	1698.0	1046.0	-1.0	1621.0	1823.0	-1.0	2990.0	1035.0	-1.0	1806.0	1316.0	-1.0	1973.0	979.0	-1.0	1443.0	1270.0	-1.0	1531.0	1253.0	-1.0	1895.0	1763.0	-1.0	2739.0	1376.0	-1.0	2207.0	1314.0	-1.0	1902.0	1265.0	-1.0	2249.0	918.0	-1.0	1216.0	826.0	-1.0	1392.0	883.0	-1.0	1158.0	
358.381	1297.0	-1.0	2248.0	1185.0	-1.0	1697.0	1047.0	-1.0	1622.0	1825.0	-1.0	2992.0	1035.0	-1.0	1807.0	1316.0	-1.0	1976.0	980.0	-1.0	1445.0	1272.0	-1.0	1531.0	1253.0	-1.0	1897.0	1762.0	-1.0	2736.0	1377.0	-1.0	2210.0	1315.0	-1.0	1903.0	1267.0	-1.0	2252.0	918.0	-1.0	1216.0	827.0	-1.0	1394.0	883.0	-1.0	1161.0	
358.880	1299.0	-1.0	2252.0	1186.0	-1.0	1698.0	1047.0	-1.0	1625.0	1827.0	-1.0	3001.0	1037.0	-1.0	1813.0	1318.0	-1.0	1981.0	980.0	-1.0	1449.0	1273.0	-1.0	1535.0	1256.0	-1.0	1904.0	1763.0	-1.0	2738.0	1378.0	-1.0	2216.0	1316.0	-1.0	1907.0	1269.0	-1.0	2259.0	919.0	-1.0	1221.0	827.0	-1.0	1399.0	886.0	-1.0	1168.0	
359.380	1299.0	-1.0	2256.0	1185.0	-1.0	1699.0	1048.0	-1.0	1628.0	1830.0	-1.0	3006.0	1038.0	-1.0	1816.0	1320.0	-1.0	1985.0	982.0	-1.0	1452.0	1274.0	-1.0	1537.0	1256.0	-1.0	1909.0	1762.0	-1.0	2738.0	1380.0	-1.0	2221.0	1319.0	-1.0	1912.0	1270.0	-1.0	2265.0	921.0	-1.0	1223.0	828.0	-1.0	1403.0	887.0	-1.0	1171.0	
359.879	1300.0	-1.0	2264.0	1186.0	-1.0	1701.0	1049.0	-1.0	1634.0	1834.0	-1.0	3022.0	1041.0	-1.0	1822.0	1322.0	-1.0	1991.0	983.0	-1.0	1458.0	1276.0	-1.0	1542.0	1259.0	-1.0	1914.0	1763.0	-1.0	2742.0	1381.0	-1.0	2227.0	1320.0	-1.0	1916.0	1270.0	-1.0	2267.0	921.0	-1.0	1224.0	829.0	-1.0	1404.0	889.0	-1.0	1173.0	
360.378	1302.0	-1.0	2269.0	1185.0	-1.0	1702.0	1051.0	-1.0	1638.0	1836.0	-1.0	3030.0	1042.0	-1.0	1826.0	1323.0	-1.0	1996.0	984.0	-1.0	1463.0	1277.0	-1.0	1546.0	1260.0	-1.0	1917.0	1761.0	-1.0	2736.0	1383.0	-1.0	2231.0	1321.0	-1.0	1918.0	1272.0	-1.0	2274.0	921.0	-1.0	1227.0	829.0	-1.0	1408.0	891.0	-1.0	1178.0	
360.877	1302.0	-1.0	2269.0	1186.0	-1.0	1702.0	1052.0	-1.0	1639.0	1838.0	-1.0	3033.0	1043.0	-1.0	1831.0	1324.0	-1.0	1996.0	986.0	-1.0	1463.0	1278.0	-1.0	1548.0	1258.0	-1.0	1915.0	1753.0	-1.0	2716.0	1383.0	-1.0	2234.0	1320.0	-1.0	1915.0	1274.0	-1.0	2279.0	921.0	-1.0	1226.0	831.0	-1.0	1412.0	891.0	-1.0	1178.0	
361.377	1302.0	-1.0	2274.0	1189.0	-1.0	1710.0	1052.0	-1.0	1641.0	1841.0	-1.0	3043.0	1045.0	-1.0	1839.0	1324.0	-1.0	2001.0	988.0	-1.0	1470.0	1281.0	-1.0	1554.0	1258.0	-1.0	1918.0	1744.0	-1.0	2694.0	1383.0	-1.0	2235.0	1317.0	-1.0	1911.0	1276.0	-1.0	2287.0	921.0	-1.0	1227.0	833.0	-1.0	1414.0	892.0	-1.0	1179.0	
361.877	1303.0	-1.0	2273.0	1194.0	-1.0	1717.0	1053.0	-1.0	1642.0	1841.0	-1.0	3046.0	1047.0	-1.0	1843.0	1325.0	-1.0	2003.0	987.0	-1.0	1474.0	1281.0	-1.0	1555.0	1257.0	-1.0	1917.0	1734.0	-1.0	2673.0	1381.0	-1.0	2234.0	1315.0	-1.0	1906.0	1277.0	-1.0	2292.0	921.0	-1.0	1226.0	833.0	-1.0	1416.0	893.0	-1.0	1181.0	
362.376	1302.0	-1.0	2269.0	1194.0	-1.0	1716.0	1053.0	-1.0	1639.0	1841.0	-1.0	3040.0	1046.0	-1.0	1843.0	1322.0	-1.0	1999.0	987.0	-1.0	1470.0	1279.0	-1.0	1551.0	1254.0	-1.0	1910.0	1726.0	-1.0	2653.0	1379.0	-1.0	2228.0	1311.0	-1.0	1899.0	1278.0	-1.0	2293.0	919.0	-1.0	1224.0	833.0	-1.0	1416.0	892.0	-1.0	1178.0	
362.875	1303.0	-1.0	2270.0	1193.0	-1.0	1714.0	1052.0	-1.0	1641.0	1841.0	-1.0	3045.0	1046.0	-1.0	1843.0	1322.0	-1.0	1997.0	986.0	-1.0	1470.0	1277.0	-1.0	1550.0	1252.0	-1.0	1905.0	1720.0	-1.0	2641.0	1376.0	-1.0	2223.0	1309.0	-1.0	1891.0	1276.0	-1.0	2290.0	918.0	-1.0	1219.0	833.0	-1.0	1415.0	890.0	-1.0	1175.0	
363.374	1302.0	-1.0	2269.0	1192.0	-1.0	1710.0	1052.0	-1.0	1640.0	1841.0	-1.0	3044.0	1044.0	-1.0	1842.0	1319.0	-1.0	1993.0	985.0	-1.0	1466.0	1276.0	-1.0	1546.0	1250.0	-1.0	1898.0	1715.0	-1.0	2629.0	1373.0	-1.0	2218.0	1306.0	-1.0	1883.0	1275.0	-1.0	2290.0	916.0	-1.0	1216.0	833.0	-1.0	1415.0	888.0	-1.0	1173.0	
363.873	1301.0	-1.0	2262.0	1190.0	-1.0	1705.0	1050.0	-1.0	1636.0	1838.0	-1.0	3033.0	1041.0	-1.0	1837.0	1317.0	-1.0	1986.0	982.0	-1.0	1460.0	1271.0	-1.0	1539.0	1246.0	-1.0	1892.0	1710.0	-1.0	2618.0	1371.0	-1.0	2210.0	1302.0	-1.0	1876.0	1273.0	-1.0	2286.0	914.0	-1.0	1212.0	832.0	-1.0	1412.0	887.0	-1.0	1169.0	
364.372	1302.0	-1.0	2262.0	1190.0	-1.0	1704.0	1050.0	-1.0	1634.0	1838.0	-1.0	3031.0	1041.0	-1.0	1832.0	1315.0	-1.0	1981.0	981.0	-1.0	1454.0	1270.0	-1.0	1534.0	1243.0	-1.0	1882.0	1708.0	-1.0	2612.0	1369.0	-1.0	2203.0	1298.0	-1.0	1867.0	1271.0	-1.0	2277.0	912.0	-1.0	1205.0	829.0	-1.0	1408.0	884.0	-1.0	1162.0	
364.871	1300.0	-1.0	2258.0	1187.0	-1.0	1701.0	1050.0	-1.0	1631.0	1836.0	-1.0	3024.0	1039.0	-1.0	1826.0	1314.0	-1.0	1975.0	978.0	-1.0	1448.0	1266.0	-1.0	1527.0	1243.0	-1.0	1877.0	1704.0	-1.0	2604.0	1366.0	-1.0	2195.0	1297.0	-1.0	1862.0	1269.0	-1.0	2273.0	910.0	-1.0	1202.0	829.0	-1.0	1405.0	883.0	-1.0	1161.0	
365.370	1298.0	-1.0	2248.0	1185.0	-1.0	1695.0	1046.0	-1.0	1625.0	1831.0	-1.0	3009.0	1037.0	-1.0	1818.0	1310.0	-1.0	1964.0	976.0	-1.0	1440.0	1262.0	-1.0	1520.0	1239.0	-1.0	1868.0	1702.0	-1.0	2597.0	1363.0	-1.0	2187.0	1293.0	-1.0	1853.0	1267.0	-1.0	2266.0	908.0	-1.0	1197.0	827.0	-1.0	1400.0	880.0	-1.0	1155.0	
365.869	1297.0	-1.0	2246.0	1183.0	-1.0	1692.0	1046.0	-1.0	1622.0	1831.0	-1.0	3007.0	1035.0	-1.0	1812.0	1309.0	-1.0	1958.0	975.0	-1.0	1434.0	1260.0	-1.0	1513.0	1238.0	-1.0	1860.0	1701.0	-1.0	2592.0	1362.0	-1.0	2178.0	1290.0	-1.0	1846.0	1265.0	-1.0	2253.0	906.0	-1.0	1189.0	825.0	-1.0	1394.0	877.0	-1.0	1147.0	
366.368	1295.0	-1.0	2241.0	1182.0	-1.0	1688.0	1046.0	-1.0	1619.0	1830.0	-1.0	3002.0	1035.0	-1.0	1806.0	1307.0	-1.0	1952.0	972.0	-1.0	1428.0	1257.0	-1.0	1506.0	1237.0	-1.0	1856.0	1698.0	-1.0	2588.0	1360.0	-1.0	2173.0	1289.0	-1.0	1840.0	1265.0	-1.0	2246.0	904.0	-1.0	1185.0	826.0	-1.0	1392.0	875.0	-1.0	1143.0	
366.868	1293.0	-1.0	2232.0	1180.0	-1.0	1682.0	1044.0	-1.0	1614.0	1825.0	-1.0	2990.0	1035.0	-1.0	1800.0	1305.0	-1.0	1943.0	971.0	-1.0	1422.0	1255.0	-1.0	1500.0	1235.0	-1.0	1850.0	1696.0	-1.0	2583.0	1360.0	-1.0	2167.0	1288.0	-1.0	1837.0	1263.0	-1.0	2239.0	904.0	-1.0	1181.0	824.0	-1.0	1389.0	875.0	-1.0	1138.0	
367.367	1293.0	-1.0	2231.0	1179.0	-1.0	1681.0	1044.0	-1.0	1614.0	1827.0	-1.0	2991.0	1035.0	-1.0	1800.0	1305.0	-1.0	1943.0	971.0	-1.0	1422.0	1255.0	-1.0	1499.0	1235.0	-1.0	1852.0	1698.0	-1.0	2586.0	1361.0	-1.0	2167.0	1288.0	-1.0	1837.0	1263.0	-1.0	2234.0	902.0	-1.0	1179.0	824.0	-1.0	1386.0	874.0	-1.0	1137.0	
367.867	1293.0	-1.0	2231.0	1180.0	-1.0	1678.0	1044.0	-1.0	1611.0	1825.0	-1.0	2989.0	1035.0	-1.0	1797.0	1304.0	-1.0	1942.0	972.0	-1.0	1421.0	1255.0	-1.0	1498.0	1237.0	-1.0	1853.0	1700.0	-1.0	2591.0	1362.0	-1.0	2168.0	1289.0	-1.0	1837.0	1264.0	-1.0	2232.0	902.0	-1.0	1179.0	825.0	-1.0	1387.0	874.0	-1.0	1136.0	
368.366	1292.0	-1.0	2228.0	1178.0	-1.0	1676.0	1043.0	-1.0	1609.0	1825.0	-1.0	2985.0	1036.0	-1.0	1795.0	1303.0	-1.0	1939.0	971.0	-1.0	1417.0	1256.0	-1.0	1495.0	1236.0	-1.0	1850.0	1703.0	-1.0	2598.0	1363.0	-1.0	2167.0	1290.0	-1.0	1839.0	1262.0	-1.0	2227.0	902.0	-1.0	1178.0	825.0	-1.0	1385.0	874.0	-1.0	1136.0	
368.865	1291.0	-1.0	2229.0	1179.0	-1.0	1675.0	1045.0	-1.0	1611.0	1825.0	-1.0	2989.0	1036.0	-1.0	1795.0	1304.0	-1.0	1941.0	973.0	-1.0	1420.0	1257.0	-1.0	1497.0	1238.0	-1.0	1855.0	1707.0	-1.0	2606.0	1365.0	-1.0	2171.0	1293.0	-1.0	1845.0	1264.0	-1.0	2229.0	904.0	-1.0	1180.0	825.0	-1.0	1389.0	876.0	-1.0	1140.0	
369.364	1292.0	-1.0	2229.0	1177.0	-1.0	1675.0	1044.0	-1.0	1610.0	1826.0	-1.0	2988.0	1037.0	-1.0	1796.0	1304.0	-1.0	1940.0	972.0	-1.0	1419.0	1257.0	-1.0	1498.0	1240.0	-1.0	1857.0	1711.0	-1.0	2614.0	1366.0	-1.0	2173.0	1294.0	-1.0	1850.0	1265.0	-1.0	2229.0	905.0	-1.0	1180.0	826.0	-1.0	1390.0	876.0	-1.0	1140.0	
369.863	1294.0	-1.0	2234.0	1179.0	-1.0	1676.0	1045.0	-1.0	1612.0	1829.0	-1.0	2997.0	1037.0	-1.0	1796.0	1305.0	-1.0	1942.0	974.0	-1.0	1419.0	1260.0	-1.0	1501.0	1239.0	-1.0	1856.0	1715.0	-1.0	2622.0	1368.0	-1.0	2174.0	1296.0	-1.0	1853.0	1263.0	-1.0	2225.0	905.0	-1.0	1179.0	826.0	-1.0	1388.0	877.0	-1.0	1138.0	
370.362	1295.0	-1.0	2235.0	1179.0	-1.0	1675.0	1046.0	-1.0	1614.0	1830.0	-1.0	3000.0	1038.0	-1.0	1797.0	1306.0	-1.0	1944.0	975.0	-1.0	1421.0	1261.0	-1.0	1504.0	1241.0	-1.0	1859.0	1719.0	-1.0	2631.0	1368.0	-1.0	2177.0	1298.0	-1.0	1857.0	1264.0	-1.0	2225.0	904.0	-1.0	1181.0	826.0	-1.0	1389.0	877.0	-1.0	1143.0	
370.861	1294.0	-1.0	2234.0	1178.0	-1.0	1672.0	1046.0	-1.0	1611.0	1830.0	-1.0	2998.0	1038.0	-1.0	1797.0	1306.0	-1.0	1944.0	974.0	-1.0	1422.0	1261.0	-1.0	1506.0	1241.0	-1.0	1860.0	1720.0	-1.0	2635.0	1368.0	-1.0	2177.0	1300.0	-1.0	1860.0	1264.0	-1.0	2227.0	906.0	-1.0	1183.0	825.0	-1.0	1391.0	879.0	-1.0	1146.0	
371.360	1296.0	-1.0	2242.0	1178.0	-1.0	1674.0	1046.0	-1.0	1615.0	1832.0	-1.0	3007.0	1038.0	-1.0	1803.0	1308.0	-1.0	1953.0	975.0	-1.0	1427.0	1264.0	-1.0	1512.0	1243.0	-1.0	1867.0	1724.0	-1.0	2642.0	1370.0	-1.0	2182.0	1301.0	-1.0	1865.0	1266.0	-1.0	2232.0	908.0	-1.0	1187.0	828.0	-1.0	1393.0	880.0	-1.0	1149.0	
371.859	1297.0	-1.0	2248.0	1179.0	-1.0	1678.0	1046.0	-1.0	1617.0	1832.0	-1.0	3010.0	1038.0	-1.0	1808.0	1310.0	-1.0	1961.0	978.0	-1.0	1434.0	1267.0	-1.0	1519.0	1246.0	-1.0	1877.0	1731.0	-1.0	2661.0	1370.0	-1.0	2187.0	1304.0	-1.0	1874.0	1267.0	-1.0	2237.0	910.0	-1.0	1194.0	828.0	-1.0	1397.0	883.0	-1.0	1156.0	
372.358	1297.0	-1.0	2251.0	1181.0	-1.0	1682.0	1045.0	-1.0	1618.0	1831.0	-1.0	3011.0	1038.0	-1.0	1810.0	1312.0	-1.0	1966.0	979.0	-1.0	1437.0	1270.0	-1.0	1525.0	1247.0	-1.0	1883.0	1740.0	-1.0	2683.0	1373.0	-1.0	2193.0	1307.0	-1.0	1883.0	1268.0	-1.0	2243.0	912.0	-1.0	1200.0	829.0	-1.0	1400.0	884.0	-1.0	1160.0	
372.857	1298.0	-1.0	2258.0	1183.0	-1.0	1688.0	1047.0	-1.0	1623.0	1833.0	-1.0	3019.0	1039.0	-1.0	1817.0	1314.0	-1.0	1976.0	980.0	-1.0	1446.0	1274.0	-1.0	1535.0	1252.0	-1.0	1894.0	1749.0	-1.0	2707.0	1374.0	-1.0	2202.0	1312.0	-1.0	1894.0	1268.0	-1.0	2247.0	915.0	-1.0	1205.0	829.0	-1.0	1401.0	886.0	-1.0	1163.0	
373.356	1298.0	-1.0	2264.0	1185.0	-1.0	1692.0	1048.0	-1.0	1626.0	1834.0	-1.0	3024.0	1040.0	-1.0	1820.0	1317.0	-1.0	1983.0	981.0	-1.0	1452.0	1276.0	-1.0	1543.0	1253.0	-1.0	1903.0	1758.0	-1.0	2727.0	1377.0	-1.0	2208.0	1315.0	-1.0	1902.0	1269.0	-1.0	2253.0	916.0	-1.0	1210.0	830.0	-1.0	1406.0	888.0	-1.0	1168.0	
373.855	1299.0	-1.0	2266.0	1185.0	-1.0	1696.0	1048.0	-1.0	1626.0	1834.0	-1.0	3023.0	1039.0	-1.0	1821.0	1317.0	-1.0	1984.0	982.0	-1.0	1453.0	1279.0	-1.0	1548.0	1255.0	-1.0	1907.0	1765.0	-1.0	2744.0	1377.0	-1.0	2212.0	1317.0	-1.0	1908.0	1269.0	-1.0	2256.0	918.0	-1.0	1214.0	830.0	-1.0	1407.0	888.0	-1.0	1171.0	
374.354	1300.0	-1.0	2272.0	1188.0	-1.0	1700.0	1048.0	-1.0	1630.0	1834.0	-1.0	3029.0	1039.0	-1.0	1827.0	1319.0	-1.0	1993.0	984.0	-1.0	1459.0	1281.0	-1.0	1554.0	1255.0	-1.0	1915.0	1772.0	-1.0	2763.0	1379.0	-1.0	2219.0	1319.0	-1.0	1915.0	1270.0	-1.0	2260.0	919.0	-1.0	1217.0	829.0	-1.0	1409.0	889.0	-1.0	1174.0	
374.853	1299.0	-1.0	2274.0	1188.0	-1.0	1703.0	1048.0	-1.0	1634.0	1834.0	-1.0	3031.0	1040.0	-1.0	1830.0	1319.0	-1.0	1996.0	984.0	-1.0	1463.0	1282.0	-1.0	1560.0	1256.0	-1.0	1919.0	1777.0	-1.0	2775.0	1380.0	-1.0	2224.0	1321.0	-1.0	1921.0	1270.0	-1.0	2264.0	920.0	-1.0	1220.0	831.0	-1.0	1411.0	890.0	-1.0	1178.0	
375.352	1300.0	-1.0	2275.0	1188.0	-1.0	1705.0	1047.0	-1.0	1634.0	1834.0	-1.0	3030.0	1039.0	-1.0	1830.0	1319.0	-1.0	1996.0	985.0	-1.0	1462.0	1283.0	-1.0	1562.0	1256.0	-1.0	1918.0	1781.0	-1.0	2785.0	1379.0	-1.0	2226.0	1322.0	-1.0	1922.0	1271.0	-1.0	2268.0	919.0	-1.0	1221.0	830.0	-1.0	1412.0	890.0	-1.0	1179.0	
375.851	1300.0	-1.0	2279.0	1189.0	-1.0	1707.0	1047.0	-1.0	1636.0	1835.0	-1.0	3034.0	1039.0	-1.0	1833.0	1320.0	-1.0	2002.0	984.0	-1.0	1466.0	1284.0	-1.0	1567.0	1257.0	-1.0	1924.0	1785.0	-1.0	2797.0	1380.0	-1.0	2230.0	1324.0	-1.0	1930.0	1270.0	-1.0	2272.0	921.0	-1.0	1224.0	829.0	-1.0	1414.0	892.0	-1.0	1183.0	
376.350	1299.0	-1.0	2280.0	1189.0	-1.0	1710.0	1048.0	-1.0	1637.0	1834.0	-1.0	3033.0	1037.0	-1.0	1833.0	1320.0	-1.0	2003.0	985.0	-1.0	1468.0	1286.0	-1.0	1570.0	1258.0	-1.0	1926.0	1790.0	-1.0	2807.0	1379.0	-1.0	2233.0	1326.0	-1.0	1935.0	1271.0	-1.0	2276.0	921.0	-1.0	1228.0	830.0	-1.0	1414.0	892.0	-1.0	1186.0	
376.849	1298.0	-1.0	2281.0	1190.0	-1.0	1712.0	1048.0	-1.0	1637.0	1835.0	-1.0	3033.0	1038.0	-1.0	1832.0	1320.0	-1.0	2004.0	984.0	-1.0	1468.0	1287.0	-1.0	1573.0	1257.0	-1.0	1925.0	1794.0	-1.0	2818.0	1380.0	-1.0	2233.0	1327.0	-1.0	1938.0	1271.0	-1.0	2277.0	922.0	-1.0	1229.0	828.0	-1.0	1415.0	892.0	-1.0	1187.0	
377.348	1300.0	-1.0	2284.0	1191.0	-1.0	1715.0	1046.0	-1.0	1639.0	1835.0	-1.0	3036.0	1037.0	-1.0	1833.0	1319.0	-1.0	2007.0	985.0	-1.0	1471.0	1288.0	-1.0	1578.0	1258.0	-1.0	1930.0	1798.0	-1.0	2827.0	1380.0	-1.0	2236.0	1328.0	-1.0	1943.0	1271.0	-1.0	2283.0	923.0	-1.0	1233.0	829.0	-1.0	1417.0	893.0	-1.0	1193.0	
377.847	1299.0	-1.0	2282.0	1191.0	-1.0	1718.0	1046.0	-1.0	1639.0	1833.0	-1.0	3033.0	1036.0	-1.0	1834.0	1319.0	-1.0	2007.0	985.0	-1.0	1470.0	1289.0	-1.0	1580.0	1258.0	-1.0	1929.0	1800.0	-1.0	2832.0	1379.0	-1.0	2237.0	1328.0	-1.0	1944.0	1271.0	-1.0	2285.0	923.0	-1.0	1234.0	829.0	-1.0	1417.0	893.0	-1.0	1193.0	
378.346	1299.0	-1.0	2282.0	1194.0	-1.0	1719.0	1047.0	-1.0	1640.0	1833.0	-1.0	3034.0	1035.0	-1.0	1832.0	1319.0	-1.0	2005.0	984.0	-1.0	1469.0	1289.0	-1.0	1582.0	1257.0	-1.0	1926.0	1802.0	-1.0	2834.0	1378.0	-1.0	2234.0	1327.0	-1.0	1943.0	1271.0	-1.0	2283.0	921.0	-1.0	1231.0	829.0	-1.0	1416.0	890.0	-1.0	1191.0	
378.845	1299.0	-1.0	2283.0	1193.0	-1.0	1722.0	1046.0	-1.0	1640.0	1834.0	-1.0	3034.0	1035.0	-1.0	1833.0	1319.0	-1.0	2007.0	984.0	-1.0	1469.0	1288.0	-1.0	1581.0	1256.0	-1.0	1925.0	1801.0	-1.0	2835.0	1378.0	-1.0	2234.0	1326.0	-1.0	1942.0	1271.0	-1.0	2285.0	921.0	-1.0	1231.0	828.0	-1.0	1417.0	891.0	-1.0	1192.0	
379.344	1298.0	-1.0	2280.0	1194.0	-1.0	1721.0	1046.0	-1.0	1639.0	1832.0	-1.0	3030.0	1034.0	-1.0	1831.0	1318.0	-1.0	2002.0	983.0	-1.0	1465.0	1287.0	-1.0	1580.0	1255.0	-1.0	1923.0	1799.0	-1.0	2833.0	1376.0	-1.0	2230.0	1325.0	-1.0	1938.0	1270.0	-1.0	2282.0	920.0	-1.0	1230.0	828.0	-1.0	1415.0	890.0	-1.0	1190.0	
379.843	1299.0	-1.0	2280.0	1194.0	-1.0	1722.0	1046.0	-1.0	1638.0	1833.0	-1.0	3029.0	1034.0	-1.0	1828.0	1317.0	-1.0	1999.0	981.0	-1.0	1462.0	1286.0	-1.0	1576.0	1254.0	-1.0	1916.0	1799.0	-1.0	2829.0	1374.0	-1.0	2225.0	1323.0	-1.0	1933.0	1269.0	-1.0	2278.0	917.0	-1.0	1225.0	828.0	-1.0	1411.0	888.0	-1.0	1184.0	
380.342	1298.0	-1.0	2281.0	1194.0	-1.0	1723.0	1047.0	-1.0	1638.0	1833.0	-1.0	3029.0	1033.0	-1.0	1826.0	1316.0	-1.0	1997.0	981.0	-1.0	1459.0	1284.0	-1.0	1574.0	1252.0	-1.0	1912.0	1795.0	-1.0	2824.0	1372.0	-1.0	2221.0	1320.0	-1.0	1928.0	1267.0	-1.0	2276.0	917.0	-1.0	1222.0	826.0	-1.0	1410.0	888.0	-1.0	1185.0	
380.841	1297.0	-1.0	2277.0	1194.0	-1.0	1721.0	1045.0	-1.0	1634.0	1830.0	-1.0	3019.0	1032.0	-1.0	1820.0	1313.0	-1.0	1991.0	978.0	-1.0	1453.0	1282.0	-1.0	1567.0	1250.0	-1.0	1905.0	1793.0	-1.0	2817.0	1370.0	-1.0	2214.0	1317.0	-1.0	1921.0	1266.0	-1.0	2270.0	915.0	-1.0	1219.0	826.0	-1.0	1407.0	885.0	-1.0	1180.0	
381.340	1296.0	-1.0	2272.0	1194.0	-1.0	1719.0	1044.0	-1.0	1630.0	1827.0	-1.0	3010.0	1030.0	-1.0	1814.0	1312.0	-1.0	1984.0	977.0	-1.0	1445.0	1279.0	-1.0	1562.0	1248.0	-1.0	1896.0	1791.0	-1.0	2811.0	1368.0	-1.0	2204.0	1313.0	-1.0	1913.0	1265.0	-1.0	2260.0	913.0	-1.0	1211.0	825.0	-1.0	1400.0	882.0	-1.0	1172.0	
381.840	1295.0	-1.0	2266.0	1192.0	-1.0	1718.0	1043.0	-1.0	1627.0	1824.0	-1.0	2998.0	1030.0	-1.0	1808.0	1309.0	-1.0	1977.0	974.0	-1.0	1440.0	1277.0	-1.0	1555.0	1245.0	-1.0	1890.0	1788.0	-1.0	2803.0	1365.0	-1.0	2197.0	1311.0	-1.0	1906.0	1264.0	-1.0	2254.0	910.0	-1.0	1208.0	824.0	-1.0	1395.0	882.0	-1.0	1167.0	
382.339	1292.0	-1.0	2256.0	1191.0	-1.0	1714.0	1041.0	-1.0	1619.0	1818.0	-1.0	2978.0	1027.0	-1.0	1798.0	1306.0	-1.0	1966.0	973.0	-1.0	1432.0	1273.0	-1.0	1547.0	1242.0	-1.0	1879.0	1783.0	-1.0	2791.0	1363.0	-1.0	2186.0	1308.0	-1.0	1897.0	1263.0	-1.0	2245.0	909.0	-1.0	1202.0	823.0	-1.0	1388.0	878.0	-1.0	1160.0	
382.839	1291.0	-1.0	2251.0	1191.0	-1.0	1712.0	1041.0	-1.0	1617.0	1815.0	-1.0	2972.0	1027.0	-1.0	1797.0	1306.0	-1.0	1962.0	972.0	-1.0	1428.0	1270.0	-1.0	1542.0	1242.0	-1.0	1874.0	1781.0	-1.0	2787.0	1360.0	-1.0	2180.0	1306.0	-1.0	1891.0	1262.0	-1.0	2237.0	907.0	-1.0	1196.0	822.0	-1.0	1384.0	877.0	-1.0	1155.0	
383.338	1288.0	-1.0	2245.0	1189.0	-1.0	1709.0	1040.0	-1.0	1611.0	1810.0	-1.0	2959.0	1026.0	-1.0	1790.0	1304.0	-1.0	1955.0	971.0	-1.0	1423.0	1269.0	-1.0	1536.0	1241.0	-1.0	1869.0	1778.0	-1.0	2780.0	1359.0	-1.0	2173.0	1302.0	-1.0	1884.0	1263.0	-1.0	2231.0	908.0	-1.0	1194.0	822.0	-1.0	1378.0	876.0	-1.0	1150.0	
383.837	1289.0	-1.0	2243.0	1189.0	-1.0	1709.0	1039.0	-1.0	1612.0	1810.0	-1.0	2957.0	1027.0	-1.0	1786.0	1304.0	-1.0	1953.0	971.0	-1.0	1420.0	1268.0	-1.0	1533.0	1239.0	-1.0	1863.0	1778.0	-1.0	2775.0	1360.0	-1.0	2167.0	1301.0	-1.0	1880.0	1262.0	-1.0	2225.0	907.0	-1.0	1191.0	821.0	-1.0	1374.0	875.0	-1.0	1145.0	
384.336	1287.0	-1.0	2240.0	1188.0	-1.0	1707.0	1040.0	-1.0	1611.0	1810.0	-1.0	2954.0	1027.0	-1.0	1785.0	1305.0	-1.0	1951.0	972.0	-1.0	1418.0	1269.0	-1.0	1531.0	1240.0	-1.0	1862.0	1776.0	-1.0	2774.0	1359.0	-1.0	2164.0	1302.0	-1.0	1877.0	1263.0	-1.0	2224.0	907.0	-1.0	1191.0	822.0	-1.0	1372.0	876.0	-1.0	1146.0	
384.835	1286.0	-1.0	2240.0	1188.0	-1.0	1707.0	1040.0	-1.0	1608.0	1811.0	-1.0	2952.0	1029.0	-1.0	1784.0	1304.0	-1.0	1949.0	971.0	-1.0	1416.0	1270.0	-1.0	1530.0	1239.0	-1.0	1860.0	1777.0	-1.0	2772.0	1361.0	-1.0	2163.0	1300.0	-1.0	1877.0	1265.0	-1.0	2224.0	908.0	-1.0	1191.0	823.0	-1.0	1373.0	876.0	-1.0	1146.0	
385.334	1288.0	-1.0	2242.0	1188.0	-1.0	1706.0	1039.0	-1.0	1610.0	1811.0	-1.0	2957.0	1030.0	-1.0	1787.0	1307.0	-1.0	1952.0	973.0	-1.0	1420.0	1271.0	-1.0	1533.0	1241.0	-1.0	1865.0	1777.0	-1.0	2775.0	1362.0	-1.0	2165.0	1303.0	-1.0	1878.0	1267.0	-1.0	2228.0	909.0	-1.0	1194.0	825.0	-1.0	1376.0	878.0	-1.0	1151.0	
385.833	1287.0	-1.0	2242.0	1188.0	-1.0	1706.0	1041.0	-1.0	1611.0	1812.0	-1.0	2959.0	1031.0	-1.0	1790.0	1307.0	-1.0	1955.0	975.0	-1.0	1422.0	1273.0	-1.0	1535.0	1243.0	-1.0	1867.0	1778.0	-1.0	2774.0	1364.0	-1.0	2169.0	1304.0	-1.0	1880.0	1270.0	-1.0	2233.0	910.0	-1.0	1195.0	826.0	-1.0	1378.0	879.0	-1.0	1153.0	
386.332	1289.0	-1.0	2248.0	1188.0	-1.0	1708.0	1041.0	-1.0	1616.0	1814.0	-1.0	2970.0	1034.0	-1.0	1797.0	1311.0	-1.0	1963.0	976.0	-1.0	1428.0	1275.0	-1.0	1538.0	1245.0	-1.0	1875.0	1780.0	-1.0	2780.0	1368.0	-1.0	2176.0	1306.0	-1.0	1886.0	1272.0	-1.0	2241.0	912.0	-1.0	1200.0	829.0	-1.0	1386.0	883.0	-1.0	1161.0	
386.832	1289.0	-1.0	2252.0	1187.0	-1.0	1709.0	1043.0	-1.0	1618.0	1816.0	-1.0	2974.0	1035.0	-1.0	1799.0	1312.0	-1.0	1965.0	978.0	-1.0	1432.0	1276.0	-1.0	1541.0	1246.0	-1.0	1880.0	1782.0	-1.0	2784.0	1370.0	-1.0	2180.0	1308.0	-1.0	1888.0	1275.0	-1.0	2245.0	915.0	-1.0	1203.0	829.0	-1.0	1390.0	885.0	-1.0	1165.0	
387.331	1291.0	-1.0	2259.0	1189.0	-1.0	1712.0	1045.0	-1.0	1623.0	1819.0	-1.0	2987.0	1037.0	-1.0	1807.0	1314.0	-1.0	1973.0	980.0	-1.0	1438.0	1280.0	-1.0	1546.0	1248.0	-1.0	1887.0	1785.0	-1.0	2790.0	1373.0	-1.0	2188.0	1310.0	-1.0	1895.0	1277.0	-1.0	2251.0	915.0	-1.0	1205.0	831.0	-1.0	1393.0	888.0	-1.0	1166.0	
387.831	1292.0	-1.0	2262.0	1189.0	-1.0	1712.0	1045.0	-1.0	1625.0	1820.0	-1.0	2992.0	1038.0	-1.0	1809.0	1316.0	-1.0	1977.0	981.0	-1.0	1442.0	1280.0	-1.0	1549.0	1251.0	-1.0	1890.0	1787.0	-1.0	2795.0	1374.0	-1.0	2192.0	1312.0	-1.0	1900.0	1277.0	-1.0	2254.0	916.0	-1.0	1208.0	832.0	-1.0	1396.0	889.0	-1.0	1169.0	
388.330	1293.0	-1.0	2269.0	1190.0	-1.0	1715.0	1047.0	-1.0	1627.0	1823.0	-1.0	3002.0	1038.0	-1.0	1810.0	1317.0	-1.0	1981.0	982.0	-1.0	1445.0	1282.0	-1.0	1552.0	1250.0	-1.0	1892.0	1791.0	-1.0	2803.0	1375.0	-1.0	2196.0	1314.0	-1.0	1903.0	1278.0	-1.0	2257.0	916.0	-1.0	1208.0	833.0	-1.0	1398.0	889.0	-1.0	1170.0	
388.830	1295.0	-1.0	2272.0	1190.0	-1.0	1715.0	1048.0	-1.0	1631.0	1826.0	-1.0	3008.0	1039.0	-1.0	1814.0	1319.0	-1.0	1986.0	983.0	-1.0	1447.0	1284.0	-1.0	1556.0	1253.0	-1.0	1897.0	1794.0	-1.0	2810.0	1376.0	-1.0	2200.0	1316.0	-1.0	1910.0	1279.0	-1.0	2262.0	917.0	-1.0	1212.0	834.0	-1.0	1403.0	891.0	-1.0	1175.0	
389.329	1295.0	-1.0	2273.0	1191.0	-1.0	1716.0	1048.0	-1.0	1632.0	1825.0	-1.0	3010.0	1040.0	-1.0	1816.0	1319.0	-1.0	1990.0	982.0	-1.0	1450.0	1285.0	-1.0	1559.0	1253.0	-1.0	1901.0	1797.0	-1.0	2816.0	1377.0	-1.0	2206.0	1318.0	-1.0	1913.0	1280.0	-1.0	2266.0	918.0	-1.0	1213.0	834.0	-1.0	1407.0	891.0	-1.0	1177.0	
389.829	1296.0	-1.0	2280.0	1191.0	-1.0	1718.0	1048.0	-1.0	1636.0	1829.0	-1.0	3019.0	1039.0	-1.0	1823.0	1321.0	-1.0	1996.0	985.0	-1.0	1455.0	1287.0	-1.0	1567.0	1254.0	-1.0	1907.0	1801.0	-1.0	2829.0	1379.0	-1.0	2212.0	1319.0	-1.0	1919.0	1280.0	-1.0	2270.0	918.0	-1.0	1216.0	835.0	-1.0	1408.0	892.0	-1.0	1178.0	
390.329	1297.0	-1.0	2282.0	1193.0	-1.0	1721.0	1050.0	-1.0	1638.0	1828.0	-1.0	3022.0	1040.0	-1.0	1826.0	1321.0	-1.0	2000.0	985.0	-1.0	1459.0	1289.0	-1.0	1570.0	1255.0	-1.0	1911.0	1804.0	-1.0	2838.0	1379.0	-1.0	2216.0	1322.0	-1.0	1924.0	1280.0	-1.0	2274.0	920.0	-1.0	1220.0	835.0	-1.0	1410.0	893.0	-1.0	1181.0	
390.829	1296.0	-1.0	2281.0	1192.0	-1.0	1719.0	1049.0	-1.0	1638.0	1829.0	-1.0	3019.0	1039.0	-1.0	1824.0	1320.0	-1.0	1998.0	984.0	-1.0	1457.0	1288.0	-1.0	1571.0	1254.0	-1.0	1910.0	1807.0	-1.0	2843.0	1379.0	-1.0	2217.0	1322.0	-1.0	1927.0	1279.0	-1.0	2273.0	920.0	-1.0	1220.0	834.0	-1.0	1410.0	893.0	-1.0	1179.0	
391.328	1297.0	-1.0	2283.0	1191.0	-1.0	1720.0	1048.0	-1.0	1637.0	1828.0	-1.0	3020.0	1038.0	-1.0	1824.0	1321.0	-1.0	1998.0	984.0	-1.0	1460.0	1288.0	-1.0	1573.0	1255.0	-1.0	1914.0	1808.0	-1.0	2848.0	1379.0	-1.0	2218.0	1322.0	-1.0	1928.0	1280.0	-1.0	2274.0	921.0	-1.0	1221.0	834.0	-1.0	1410.0	892.0	-1.0	1180.0	
391.827	1296.0	-1.0	2280.0	1192.0	-1.0	1719.0	1048.0	-1.0	1636.0	1826.0	-1.0	3014.0	1036.0	-1.0	1823.0	1319.0	-1.0	1996.0	984.0	-1.0	1458.0	1287.0	-1.0	1571.0	1254.0	-1.0	1912.0	1808.0	-1.0	2846.0	1376.0	-1.0	2217.0	1321.0	-1.0	1927.0	1278.0	-1.0	2273.0	920.0	-1.0	1219.0	834.0	-1.0	1409.0	890.0	-1.0	1178.0	
392.326	1296.0	-1.0	2278.0	1191.0	-1.0	1718.0	1048.0	-1.0	1634.0	1826.0	-1.0	3010.0	1036.0	-1.0	1819.0	1317.0	-1.0	1993.0	981.0	-1.0	1454.0	1286.0	-1.0	1569.0	1252.0	-1.0	1906.0	1807.0	-1.0	2844.0	1373.0	-1.0	2212.0	1318.0	-1.0	1923.0	1275.0	-1.0	2269.0	919.0	-1.0	1218.0	833.0	-1.0	1405.0	889.0	-1.0	1174.0	
392.825	1295.0	-1.0	2276.0	1191.0	-1.0	1719.0	1047.0	-1.0	1634.0	1825.0	-1.0	3008.0	1034.0	-1.0	1818.0	1317.0	-1.0	1992.0	981.0	-1.0	1454.0	1285.0	-1.0	1569.0	1251.0	-1.0	1907.0	1805.0	-1.0	2842.0	1373.0	-1.0	2210.0	1317.0	-1.0	1921.0	1275.0	-1.0	2268.0	918.0	-1.0	1218.0	833.0	-1.0	1405.0	888.0	-1.0	1174.0	
393.324	1295.0	-1.0	2274.0	1190.0	-1.0	1718.0	1046.0	-1.0	1631.0	1822.0	-1.0	3003.0	1033.0	-1.0	1816.0	1316.0	-1.0	1989.0	980.0	-1.0	1453.0	1283.0	-1.0	1567.0	1249.0	-1.0	1904.0	1803.0	-1.0	2838.0	1371.0	-1.0	2208.0	1316.0	-1.0	1918.0	1273.0	-1.0	2267.0	918.0	-1.0	1217.0	832.0	-1.0	1404.0	887.0	-1.0	1172.0	
393.824	1295.0	-1.0	2275.0	1190.0	-1.0	1720.0	1046.0	-1.0	1633.0	1824.0	-1.0	3007.0	1034.0	-1.0	1819.0	1316.0	-1.0	1993.0	979.0	-1.0	1454.0	1284.0	-1.0	1568.0	1250.0	-1.0	1906.0	1803.0	-1.0	2839.0	1371.0	-1.0	2208.0	1316.0	-1.0	1918.0	1272.0	-1.0	2266.0	918.0	-1.0	1217.0	831.0	-1.0	1404.0	887.0	-1.0	1170.0	
394.323	1296.0	-1.0	2277.0	1190.0	-1.0	1722.0	1045.0	-1.0	1633.0	1823.0	-1.0	3007.0	1033.0	-1.0	1819.0	1316.0	-1.0	1994.0	979.0	-1.0	1455.0	1284.0	-1.0	1569.0	1250.0	-1.0	1907.0	1802.0	-1.0	2838.0	1370.0	-1.0	2209.0	1317.0	-1.0	1918.0	1272.0	-1.0	2267.0	918.0	-1.0	1218.0	831.0	-1.0	1404.0	886.0	-1.0	1171.0	
394.822	1295.0	-1.0	2276.0	1190.0	-1.0	1722.0	1045.0	-1.0	1632.0	1824.0	-1.0	3006.0	1032.0	-1.0	1818.0	1316.0	-1.0	1992.0	979.0	-1.0	1453.0	1283.0	-1.0	1569.0	1251.0	-1.0	1906.0	1803.0	-1.0	2839.0	1369.0	-1.0	2207.0	1315.0	-1.0	1918.0	1271.0	-1.0	2267.0	917.0	-1.0	1218.0	831.0	-1.0	1403.0	885.0	-1.0	1169.0	
395.321	1296.0	-1.0	2277.0	1190.0	-1.0	1722.0	1044.0	-1.0	1634.0	1823.0	-1.0	3010.0	1033.0	-1.0	1819.0	1316.0	-1.0	1992.0	979.0	-1.0	1454.0	1283.0	-1.0	1570.0	1250.0	-1.0	1908.0	1802.0	-1.0	2838.0	1370.0	-1.0	2210.0	1317.0	-1.0	1920.0	1271.0	-1.0	2269.0	918.0	-1.0	1219.0	832.0	-1.0	1405.0	885.0	-1.0	1172.0	
395.821	1294.0	-1.0	2275.0	1189.0	-1.0	1721.0	1044.0	-1.0	1632.0	1823.0	-1.0	3005.0	1032.0	-1.0	1817.0	1316.0	-1.0	1991.0	979.0	-1.0	1453.0	1283.0	-1.0	1570.0	1251.0	-1.0	1906.0	1800.0	-1.0	2836.0	1369.0	-1.0	2209.0	1316.0	-1.0	1918.0	1271.0	-1.0	2269.0	919.0	-1.0	1219.0	831.0	-1.0	1404.0	884.0	-1.0	1171.0	
396.320	1296.0	-1.0	2278.0	1189.0	-1.0	1722.0	1045.0	-1.0	1634.0	1823.0	-1.0	3012.0	1033.0	-1.0	1820.0	1317.0	-1.0	1995.0	979.0	-1.0	1457.0	1284.0	-1.0	1571.0	1251.0	-1.0	1908.0	1800.0	-1.0	2835.0	1371.0	-1.0	2211.0	1316.0	-1.0	1919.0	1271.0	-1.0	2268.0	917.0	-1.0	1219.0	831.0	-1.0	1403.0	884.0	-1.0	1167.0	
396.819	1295.0	-1.0	2279.0	1189.0	-1.0	1720.0	1045.0	-1.0	1634.0	1824.0	-1.0	3013.0	1033.0	-1.0	1821.0	1316.0	-1.0	1994.0	979.0	-1.0	1456.0	1284.0	-1.0	1570.0	1250.0	-1.0	1907.0	1797.0	-1.0	2828.0	1372.0	-1.0	2212.0	1316.0	-1.0	1919.0	1272.0	-1.0	2269.0	918.0	-1.0	1218.0	831.0	-1.0	1405.0	885.0	-1.0	1169.0	
397.318	1295.0	-1.0	2278.0	1188.0	-1.0	1718.0	1046.0	-1.0	1634.0	1827.0	-1.0	3015.0	1033.0	-1.0	1820.0	1316.0	-1.0	1992.0	980.0	-1.0	1455.0	1285.0	-1.0	1571.0	1250.0	-1.0	1905.0	1794.0	-1.0	2819.0	1371.0	-1.0	2212.0	1315.0	-1.0	1917.0	1273.0	-1.0	2271.0	917.0	-1.0	1218.0	832.0	-1.0	1406.0	883.0	-1.0	1167.0	
397.817	1298.0	-1.0	2282.0	1187.0	-1.0	1719.0	1046.0	-1.0	1637.0	1829.0	-1.0	3024.0	1036.0	-1.0	1826.0	1316.0	-1.0	1996.0	981.0	-1.0	1460.0	1286.0	-1.0	1574.0	1251.0	-1.0	1908.0	1788.0	-1.0	2806.0	1372.0	-1.0	2215.0	1316.0	-1.0	1918.0	1276.0	-1.0	2280.0	918.0	-1.0	1221.0	834.0	-1.0	1411.0	885.0	-1.0	1175.0	
398.316	1298.0	-1.0	2286.0	1188.0	-1.0	1719.0	1048.0	-1.0	1637.0	1831.0	-1.0	3027.0	1038.0	-1.0	1830.0	1317.0	-1.0	1998.0	981.0	-1.0	1462.0	1287.0	-1.0	1575.0	1251.0	-1.0	1910.0	1787.0	-1.0	2806.0	1373.0	-1.0	2218.0	1316.0	-1.0	1921.0	1277.0	-1.0	2284.0	918.0	-1.0	1223.0	836.0	-1.0	1415.0	887.0	-1.0	1177.0	
398.815	1300.0	-1.0	2290.0	1187.0	-1.0	1720.0	1049.0	-1.0	1642.0	1833.0	-1.0	3039.0	1039.0	-1.0	1833.0	1318.0	-1.0	2003.0	982.0	-1.0	1465.0	1288.0	-1.0	1579.0	1252.0	-1.0	1911.0	1790.0	-1.0	2811.0	1374.0	-1.0	2223.0	1318.0	-1.0	1926.0	1276.0	-1.0	2285.0	918.0	-1.0	1223.0	836.0	-1.0	1414.0	886.0	-1.0	1177.0	
399.315	1301.0	-1.0	2294.0	1186.0	-1.0	1719.0	1048.0	-1.0	1644.0	1834.0	-1.0	3044.0	1038.0	-1.0	1835.0	1318.0	-1.0	2004.0	983.0	-1.0	1466.0	1287.0	-1.0	1580.0	1253.0	-1.0	1914.0	1793.0	-1.0	2820.0	1375.0	-1.0	2229.0	1321.0	-1.0	1933.0	1275.0	-1.0	2287.0	918.0	-1.0	1226.0	835.0	-1.0	1418.0	888.0	-1.0	1179.0	
399.815	1300.0	-1.0	2291.0	1185.0	-1.0	1712.0	1048.0	-1.0	1642.0	1833.0	-1.0	3041.0	1036.0	-1.0	1831.0	1316.0	-1.0	2000.0	982.0	-1.0	1464.0	1286.0	-1.0	1577.0	1252.0	-1.0	1915.0	1794.0	-1.0	2825.0	1376.0	-1.0	2231.0	1324.0	-1.0	1936.0	1274.0	-1.0	2284.0	918.0	-1.0	1224.0	835.0	-1.0	1417.0	885.0	-1.0	1179.0	
400.313	1299.0	-1.0	2291.0	1184.0	-1.0	1711.0	1049.0	-1.0	1643.0	1834.0	-1.0	3044.0	1036.0	-1.0	1831.0	1315.0	-1.0	1999.0	982.0	-1.0	1464.0	1286.0	-1.0	1579.0	1251.0	-1.0	1912.0	1789.0	-1.0	2810.0	1377.0	-1.0	2230.0	1321.0	-1.0	1934.0	1273.0	-1.0	2282.0	917.0	-1.0	1222.0	833.0	-1.0	1416.0	886.0	-1.0	1174.0	
400.813	1299.0	-1.0	2287.0	1182.0	-1.0	1708.0	1047.0	-1.0	1642.0	1832.0	-1.0	3040.0	1036.0	-1.0	1831.0	1315.0	-1.0	1997.0	982.0	-1.0	1465.0	1286.0	-1.0	1577.0	1251.0	-1.0	1910.0	1779.0	-1.0	2787.0	1374.0	-1.0	2230.0	1321.0	-1.0	1930.0	1272.0	-1.0	2283.0	917.0	-1.0	1223.0	834.0	-1.0	1415.0	885.0	-1.0	1176.0	
401.313	1296.0	-1.0	2278.0	1180.0	-1.0	1703.0	1045.0	-1.0	1638.0	1828.0	-1.0	3029.0	1035.0	-1.0	1829.0	1312.0	-1.0	1991.0	981.0	-1.0	1462.0	1284.0	-1.0	1574.0	1249.0	-1.0	1905.0	1770.0	-1.0	2769.0	1372.0	-1.0	2225.0	1319.0	-1.0	1926.0	1271.0	-1.0	2280.0	916.0	-1.0	1222.0	833.0	-1.0	1412.0	883.0	-1.0	1173.0	
401.812	1295.0	-1.0	2273.0	1179.0	-1.0	1700.0	1046.0	-1.0	1636.0	1826.0	-1.0	3024.0	1035.0	-1.0	1825.0	1310.0	-1.0	1986.0	978.0	-1.0	1458.0	1282.0	-1.0	1569.0	1246.0	-1.0	1899.0	1766.0	-1.0	2755.0	1370.0	-1.0	2217.0	1317.0	-1.0	1920.0	1270.0	-1.0	2274.0	915.0	-1.0	1219.0	831.0	-1.0	1408.0	881.0	-1.0	1168.0	
402.311	1294.0	-1.0	2268.0	1178.0	-1.0	1697.0	1045.0	-1.0	1634.0	1826.0	-1.0	3018.0	1033.0	-1.0	1823.0	1308.0	-1.0	1982.0	978.0	-1.0	1455.0	1280.0	-1.0	1567.0	1244.0	-1.0	1895.0	1761.0	-1.0	2747.0	1368.0	-1.0	2215.0	1315.0	-1.0	1917.0	1268.0	-1.0	2273.0	914.0	-1.0	1217.0	830.0	-1.0	1406.0	881.0	-1.0	1165.0	
402.810	1292.0	-1.0	2261.0	1176.0	-1.0	1693.0	1044.0	-1.0	1630.0	1823.0	-1.0	3008.0	1031.0	-1.0	1818.0	1307.0	-1.0	1977.0	976.0	-1.0	1449.0	1276.0	-1.0	1560.0	1242.0	-1.0	1890.0	1757.0	-1.0	2739.0	1366.0	-1.0	2210.0	1312.0	-1.0	1911.0	1266.0	-1.0	2269.0	913.0	-1.0	1215.0	829.0	-1.0	1406.0	880.0	-1.0	1163.0	
403.309	1291.0	-1.0	2255.0	1175.0	-1.0	1691.0	1042.0	-1.0	1625.0	1819.0	-1.0	2997.0	1030.0	-1.0	1811.0	1305.0	-1.0	1969.0	974.0	-1.0	1444.0	1273.0	-1.0	1554.0	1241.0	-1.0	1884.0	1755.0	-1.0	2732.0	1363.0	-1.0	2205.0	1310.0	-1.0	1905.0	1265.0	-1.0	2264.0	913.0	-1.0	1210.0	828.0	-1.0	1402.0	878.0	-1.0	1158.0	
403.808	1289.0	-1.0	2254.0	1175.0	-1.0	1691.0	1043.0	-1.0	1624.0	1819.0	-1.0	2996.0	1030.0	-1.0	1810.0	1304.0	-1.0	1969.0	973.0	-1.0	1441.0	1272.0	-1.0	1551.0	1240.0	-1.0	1882.0	1754.0	-1.0	2730.0	1364.0	-1.0	2203.0	1310.0	-1.0	1903.0	1265.0	-1.0	2260.0	911.0	-1.0	1207.0	828.0	-1.0	1400.0	877.0	-1.0	1156.0	
404.307	1289.0	-1.0	2250.0	1175.0	-1.0	1690.0	1041.0	-1.0	1622.0	1817.0	-1.0	2992.0	1030.0	-1.0	1809.0	1304.0	-1.0	1965.0	972.0	-1.0	1438.0	1271.0	-1.0	1548.0	1241.0	-1.0	1881.0	1752.0	-1.0	2728.0	1364.0	-1.0	2201.0	1309.0	-1.0	1900.0	1264.0	-1.0	2259.0	911.0	-1.0	1206.0	827.0	-1.0	1401.0	878.0	-1.0	1154.0	
404.806	1289.0	-1.0	2244.0	1174.0	-1.0	1687.0	1040.0	-1.0	1618.0	1816.0	-1.0	2985.0	1030.0	-1.0	1804.0	1302.0	-1.0	1960.0	971.0	-1.0	1433.0	1269.0	-1.0	1542.0	1240.0	-1.0	1877.0	1751.0	-1.0	2723.0	1363.0	-1.0	2197.0	1308.0	-1.0	1897.0	1264.0	-1.0	2255.0	910.0	-1.0	1204.0	827.0	-1.0	1397.0	875.0	-1.0	1152.0	
405.305	1289.0	-1.0	2245.0	1174.0	-1.0	1687.0	1040.0	-1.0	1618.0	1817.0	-1.0	2986.0	1029.0	-1.0	1805.0	1302.0	-1.0	1960.0	972.0	-1.0	1433.0	1270.0	-1.0	1542.0	1240.0	-1.0	1877.0	1751.0	-1.0	2722.0	1364.0	-1.0	2198.0	1307.0	-1.0	1896.0	1265.0	-1.0	2252.0	909.0	-1.0	1201.0	829.0	-1.0	1397.0	875.0	-1.0	1150.0	
405.804	1288.0	-1.0	2242.0	1173.0	-1.0	1684.0	1040.0	-1.0	1616.0	1816.0	-1.0	2983.0	1030.0	-1.0	1803.0	1302.0	-1.0	1957.0	971.0	-1.0	1431.0	1268.0	-1.0	1539.0	1240.0	-1.0	1874.0	1748.0	-1.0	2717.0	1364.0	-1.0	2195.0	1307.0	-1.0	1892.0	1266.0	-1.0	2251.0	909.0	-1.0	1201.0	827.0	-1.0	1398.0	875.0	-1.0	1148.0	
406.304	1287.0	-1.0	2239.0	1173.0	-1.0	1680.0	1041.0	-1.0	1613.0	1815.0	-1.0	2980.0	1031.0	-1.0	1800.0	1300.0	-1.0	1953.0	971.0	-1.0	1427.0	1267.0	-1.0	1535.0	1238.0	-1.0	1869.0	1746.0	-1.0	2710.0	1364.0	-1.0	2191.0	1306.0	-1.0	1888.0	1265.0	-1.0	2248.0	908.0	-1.0	1198.0	827.0	-1.0	1397.0	875.0	-1.0	1146.0	
406.803	1288.0	-1.0	2241.0	1172.0	-1.0	1680.0	1041.0	-1.0	1615.0	1817.0	-1.0	2985.0	1031.0	-1.0	1802.0	1301.0	-1.0	1954.0	972.0	-1.0	1427.0	1267.0	-1.0	1534.0	1239.0	-1.0	1871.0	1744.0	-1.0	2707.0	1364.0	-1.0	2192.0	1305.0	-1.0	1889.0	1266.0	-1.0	2251.0	908.0	-1.0	1198.0	830.0	-1.0	1400.0	876.0	-1.0	1151.0	
407.302	1288.0	-1.0	2240.0	1171.0	-1.0	1679.0	1042.0	-1.0	1615.0	1818.0	-1.0	2986.0	1032.0	-1.0	1802.0	1302.0	-1.0	1955.0	972.0	-1.0	1428.0	1267.0	-1.0	1533.0	1238.0	-1.0	1872.0	1743.0	-1.0	2704.0	1366.0	-1.0	2192.0	1305.0	-1.0	1889.0	1266.0	-1.0	2253.0	909.0	-1.0	1200.0	830.0	-1.0	1401.0	876.0	-1.0	1153.0	
407.801	1290.0	-1.0	2247.0	1172.0	-1.0	1681.0	1042.0	-1.0	1621.0	1821.0	-1.0	3001.0	1034.0	-1.0	1808.0	1304.0	-1.0	1963.0	974.0	-1.0	1434.0	1269.0	-1.0	1537.0	1242.0	-1.0	1878.0	1744.0	-1.0	2708.0	1367.0	-1.0	2198.0	1307.0	-1.0	1893.0	1269.0	-1.0	2256.0	909.0	-1.0	1201.0	830.0	-1.0	1404.0	878.0	-1.0	1154.0	
408.301	1291.0	-1.0	2253.0	1173.0	-1.0	1682.0	1044.0	-1.0	1625.0	1825.0	-1.0	3011.0	1035.0	-1.0	1815.0	1307.0	-1.0	1967.0	976.0	-1.0	1438.0	1270.0	-1.0	1542.0	1243.0	-1.0	1884.0	1747.0	-1.0	2713.0	1370.0	-1.0	2203.0	1309.0	-1.0	1898.0	1270.0	-1.0	2262.0	910.0	-1.0	1204.0	832.0	-1.0	1410.0	879.0	-1.0	1159.0	
408.800	1292.0	-1.0	2257.0	1175.0	-1.0	1684.0	1046.0	-1.0	1626.0	1826.0	-1.0	3018.0	1037.0	-1.0	1817.0	1307.0	-1.0	1971.0	976.0	-1.0	1442.0	1272.0	-1.0	1545.0	1244.0	-1.0	1888.0	1749.0	-1.0	2722.0	1372.0	-1.0	2209.0	1311.0	-1.0	1903.0	1271.0	-1.0	2267.0	911.0	-1.0	1206.0	831.0	-1.0	1413.0	881.0	-1.0	1162.0	
409.299	1295.0	-1.0	2265.0	1175.0	-1.0	1687.0	1046.0	-1.0	1631.0	1830.0	-1.0	3029.0	1037.0	-1.0	1823.0	1310.0	-1.0	1978.0	979.0	-1.0	1447.0	1274.0	-1.0	1550.0	1247.0	-1.0	1896.0	1754.0	-1.0	2731.0	1375.0	-1.0	2217.0	1314.0	-1.0	1912.0	1273.0	-1.0	2275.0	913.0	-1.0	1211.0	833.0	-1.0	1417.0	882.0	-1.0	1170.0	
409.798	1295.0	-1.0	2267.0	1175.0	-1.0	1688.0	1046.0	-1.0	1633.0	1830.0	-1.0	3034.0	1038.0	-1.0	1826.0	1309.0	-1.0	1982.0	980.0	-1.0	1451.0	1274.0	-1.0	1552.0	1249.0	-1.0	1901.0	1756.0	-1.0	2738.0	1375.0	-1.0	2222.0	1316.0	-1.0	1916.0	1273.0	-1.0	2278.0	913.0	-1.0	1212.0	833.0	-1.0	1422.0	883.0	-1.0	1172.0	
410.297	1296.0	-1.0	2269.0	1176.0	-1.0	1688.0	1047.0	-1.0	1635.0	1831.0	-1.0	3037.0	1037.0	-1.0	1826.0	1310.0	-1.0	1982.0	979.0	-1.0	1450.0	1275.0	-1.0	1552.0	1248.0	-1.0	1901.0	1759.0	-1.0	2744.0	1376.0	-1.0	2223.0	1317.0	-1.0	1918.0	1271.0	-1.0	2277.0	912.0	-1.0	1213.0	832.0	-1.0	1420.0	883.0	-1.0	1172.0	
410.796	1298.0	-1.0	2275.0	1176.0	-1.0	1687.0	1047.0	-1.0	1636.0	1833.0	-1.0	3042.0	1037.0	-1.0	1829.0	1310.0	-1.0	1986.0	980.0	-1.0	1453.0	1276.0	-1.0	1555.0	1250.0	-1.0	1906.0	1759.0	-1.0	2745.0	1375.0	-1.0	2224.0	1316.0	-1.0	1921.0	1271.0	-1.0	2279.0	912.0	-1.0	1215.0	832.0	-1.0	1422.0	885.0	-1.0	1177.0	
411.295	1298.0	-1.0	2277.0	1175.0	-1.0	1687.0	1047.0	-1.0	1636.0	1832.0	-1.0	3040.0	1037.0	-1.0	1831.0	1311.0	-1.0	1988.0	980.0	-1.0	1456.0	1275.0	-1.0	1558.0	1251.0	-1.0	1910.0	1759.0	-1.0	2746.0	1375.0	-1.0	2227.0	1316.0	-1.0	1924.0	1270.0	-1.0	2281.0	914.0	-1.0	1218.0	832.0	-1.0	1423.0	886.0	-1.0	1181.0	
411.794	1298.0	-1.0	2280.0	1176.0	-1.0	1689.0	1047.0	-1.0	1638.0	1833.0	-1.0	3041.0	1038.0	-1.0	1832.0	1313.0	-1.0	1991.0	980.0	-1.0	1458.0	1277.0	-1.0	1561.0	1252.0	-1.0	1914.0	1762.0	-1.0	2754.0	1374.0	-1.0	2229.0	1318.0	-1.0	1927.0	1269.0	-1.0	2280.0	915.0	-1.0	1221.0	831.0	-1.0	1422.0	886.0	-1.0	1182.0	
412.293	1299.0	-1.0	2284.0	1177.0	-1.0	1692.0	1048.0	-1.0	1640.0	1833.0	-1.0	3046.0	1038.0	-1.0	1836.0	1313.0	-1.0	1998.0	981.0	-1.0	1464.0	1279.0	-1.0	1567.0	1255.0	-1.0	1925.0	1766.0	-1.0	2765.0	1375.0	-1.0	2236.0	1320.0	-1.0	1937.0	1270.0	-1.0	2286.0	917.0	-1.0	1225.0	831.0	-1.0	1424.0	888.0	-1.0	1185.0	
412.792	1299.0	-1.0	2286.0	1179.0	-1.0	1694.0	1048.0	-1.0	1642.0	1832.0	-1.0	3046.0	1037.0	-1.0	1841.0	1315.0	-1.0	2005.0	983.0	-1.0	1471.0	1280.0	-1.0	1574.0	1256.0	-1.0	1931.0	1769.0	-1.0	2777.0	1377.0	-1.0	2243.0	1324.0	-1.0	1943.0	1270.0	-1.0	2290.0	917.0	-1.0	1228.0	833.0	-1.0	1426.0	889.0	-1.0	1191.0	
413.292	1300.0	-1.0	2286.0	1180.0	-1.0	1696.0	1047.0	-1.0	1643.0	1831.0	-1.0	3042.0	1037.0	-1.0	1843.0	1315.0	-1.0	2007.0	982.0	-1.0	1472.0	1282.0	-1.0	1579.0	1257.0	-1.0	1934.0	1774.0	-1.0	2789.0	1378.0	-1.0	2246.0	1325.0	-1.0	1947.0	1271.0	-1.0	2291.0	918.0	-1.0	1229.0	830.0	-1.0	1427.0	890.0	-1.0	1191.0	
413.791	1299.0	-1.0	2288.0	1181.0	-1.0	1700.0	1048.0	-1.0	1647.0	1832.0	-1.0	3046.0	1036.0	-1.0	1844.0	1316.0	-1.0	2010.0	984.0	-1.0	1474.0	1283.0	-1.0	1583.0	1258.0	-1.0	1934.0	1778.0	-1.0	2797.0	1378.0	-1.0	2248.0	1326.0	-1.0	1950.0	1270.0	-1.0	2290.0	917.0	-1.0	1229.0	831.0	-1.0	1425.0	888.0	-1.0	1189.0	
414.290	1300.0	-1.0	2289.0	1181.0	-1.0	1704.0	1048.0	-1.0	1646.0	1832.0	-1.0	3044.0	1037.0	-1.0	1844.0	1316.0	-1.0	2011.0	983.0	-1.0	1475.0	1284.0	-1.0	1584.0	1258.0	-1.0	1935.0	1780.0	-1.0	2801.0	1378.0	-1.0	2251.0	1326.0	-1.0	1952.0	1268.0	-1.0	2291.0	917.0	-1.0	1230.0	831.0	-1.0	1426.0	889.0	-1.0	1190.0	
414.789	1299.0	-1.0	2284.0	1181.0	-1.0	1701.0	1046.0	-1.0	1643.0	1829.0	-1.0	3035.0	1036.0	-1.0	1841.0	1314.0	-1.0	2006.0	982.0	-1.0	1471.0	1283.0	-1.0	1581.0	1256.0	-1.0	1930.0	1778.0	-1.0	2797.0	1377.0	-1.0	2246.0	1325.0	-1.0	1948.0	1269.0	-1.0	2288.0	917.0	-1.0	1228.0	830.0	-1.0	1423.0	887.0	-1.0	1189.0	
415.288	1297.0	-1.0	2279.0	1181.0	-1.0	1701.0	1046.0	-1.0	1638.0	1826.0	-1.0	3024.0	1034.0	-1.0	1835.0	1312.0	-1.0	1999.0	981.0	-1.0	1465.0	1281.0	-1.0	1577.0	1253.0	-1.0	1924.0	1776.0	-1.0	2790.0	1374.0	-1.0	2238.0	1323.0	-1.0	1941.0	1266.0	-1.0	2281.0	915.0	-1.0	1225.0	829.0	-1.0	1418.0	885.0	-1.0	1183.0	
415.787	1296.0	-1.0	2276.0	1181.0	-1.0	1701.0	1045.0	-1.0	1636.0	1826.0	-1.0	3019.0	1034.0	-1.0	1832.0	1311.0	-1.0	1995.0	979.0	-1.0	1464.0	1280.0	-1.0	1572.0	1253.0	-1.0	1921.0	1773.0	-1.0	2783.0	1373.0	-1.0	2234.0	1320.0	-1.0	1937.0	1266.0	-1.0	2279.0	915.0	-1.0	1223.0	828.0	-1.0	1417.0	885.0	-1.0	1183.0	
416.287	1294.0	-1.0	2270.0	1181.0	-1.0	1698.0	1044.0	-1.0	1632.0	1821.0	-1.0	3010.0	1033.0	-1.0	1828.0	1310.0	-1.0	1990.0	978.0	-1.0	1460.0	1277.0	-1.0	1567.0	1252.0	-1.0	1916.0	1769.0	-1.0	2774.0	1370.0	-1.0	2229.0	1318.0	-1.0	1931.0	1265.0	-1.0	2275.0	914.0	-1.0	1221.0	829.0	-1.0	1414.0	883.0	-1.0	1180.0	
416.786	1296.0	-1.0	2266.0	1181.0	-1.0	1698.0	1043.0	-1.0	1630.0	1821.0	-1.0	3004.0	1032.0	-1.0	1825.0	1309.0	-1.0	1984.0	978.0	-1.0	1455.0	1276.0	-1.0	1563.0	1250.0	-1.0	1910.0	1767.0	-1.0	2766.0	1368.0	-1.0	2222.0	1317.0	-1.0	1925.0	1265.0	-1.0	2269.0	913.0	-1.0	1218.0	828.0	-1.0	1411.0	882.0	-1.0	1175.0	
417.285	1295.0	-1.0	2265.0	1181.0	-1.0	1698.0	1045.0	-1.0	1629.0	1821.0	-1.0	3002.0	1032.0	-1.0	1824.0	1309.0	-1.0	1984.0	978.0	-1.0	1455.0	1276.0	-1.0	1562.0	1250.0	-1.0	1911.0	1767.0	-1.0	2764.0	1369.0	-1.0	2220.0	1316.0	-1.0	1924.0	1266.0	-1.0	2269.0	914.0	-1.0	1218.0	828.0	-1.0	1412.0	882.0	-1.0	1178.0	
417.785	1295.0	-1.0	2263.0	1182.0	-1.0	1698.0	1043.0	-1.0	1628.0	1820.0	-1.0	2999.0	1033.0	-1.0	1823.0	1309.0	-1.0	1982.0	977.0	-1.0	1453.0	1276.0	-1.0	1560.0	1250.0	-1.0	1910.0	1766.0	-1.0	2764.0	1369.0	-1.0	2218.0	1316.0	-1.0	1924.0	1266.0	-1.0	2271.0	913.0	-1.0	1219.0	828.0	-1.0	1411.0	884.0	-1.0	1178.0	
418.284	1295.0	-1.0	2264.0	1183.0	-1.0	1699.0	1045.0	-1.0	1631.0	1822.0	-1.0	3001.0	1034.0	-1.0	1822.0	1310.0	-1.0	1981.0	978.0	-1.0	1453.0	1278.0	-1.0	1562.0	1250.0	-1.0	1908.0	1768.0	-1.0	2767.0	1370.0	-1.0	2217.0	1317.0	-1.0	1924.0	1267.0	-1.0	2267.0	913.0	-1.0	1217.0	827.0	-1.0	1408.0	883.0	-1.0	1174.0	
418.784	1296.0	-1.0	2264.0	1184.0	-1.0	1699.0	1045.0	-1.0	1631.0	1822.0	-1.0	3002.0	1035.0	-1.0	1821.0	1311.0	-1.0	1982.0	979.0	-1.0	1453.0	1279.0	-1.0	1563.0	1251.0	-1.0	1910.0	1769.0	-1.0	2770.0	1371.0	-1.0	2218.0	1317.0	-1.0	1925.0	1269.0	-1.0	2268.0	913.0	-1.0	1217.0	828.0	-1.0	1410.0	883.0	-1.0	1174.0	
419.283	1294.0	-1.0	2261.0	1183.0	-1.0	1696.0	1045.0	-1.0	1627.0	1820.0	-1.0	2994.0	1034.0	-1.0	1820.0	1310.0	-1.0	1979.0	979.0	-1.0	1452.0	1279.0	-1.0	1562.0	1252.0	-1.0	1908.0	1769.0	-1.0	2768.0	1371.0	-1.0	2217.0	1316.0	-1.0	1923.0	1270.0	-1.0	2268.0	913.0	-1.0	1217.0	829.0	-1.0	1409.0	883.0	-1.0	1175.0	
419.782	1295.0	-1.0	2263.0	1182.0	-1.0	1696.0	1045.0	-1.0	1630.0	1822.0	-1.0	3000.0	1036.0	-1.0	1822.0	1311.0	-1.0	1982.0	981.0	-1.0	1453.0	1281.0	-1.0	1562.0	1252.0	-1.0	1907.0	1769.0	-1.0	2767.0	1372.0	-1.0	2215.0	1317.0	-1.0	1921.0	1270.0	-1.0	2266.0	913.0	-1.0	1213.0	830.0	-1.0	1408.0	882.0	-1.0	1171.0	
420.281	1294.0	-1.0	2262.0	1182.0	-1.0	1694.0	1046.0	-1.0	1630.0	1821.0	-1.0	2998.0	1036.0	-1.0	1821.0	1312.0	-1.0	1981.0	981.0	-1.0	1454.0	1281.0	-1.0	1563.0	1252.0	-1.0	1907.0	1767.0	-1.0	2764.0	1373.0	-1.0	2216.0	1316.0	-1.0	1918.0	1271.0	-1.0	2268.0	913.0	-1.0	1213.0	830.0	-1.0	1407.0	883.0	-1.0	1171.0	
420.780	1294.0	-1.0	2259.0	1181.0	-1.0	1690.0	1046.0	-1.0	1627.0	1820.0	-1.0	2994.0	1036.0	-1.0	1818.0	1311.0	-1.0	1978.0	981.0	-1.0	1451.0	1280.0	-1.0	1559.0	1251.0	-1.0	1903.0	1766.0	-1.0	2758.0	1372.0	-1.0	2213.0	1315.0	-1.0	1916.0	1271.0	-1.0	2267.0	913.0	-1.0	1212.0	831.0	-1.0	1408.0	883.0	-1.0	1169.0	
421.279	1294.0	-1.0	2260.0	1181.0	-1.0	1690.0	1047.0	-1.0	1629.0	1821.0	-1.0	2996.0	1038.0	-1.0	1820.0	1312.0	-1.0	1980.0	980.0	-1.0	1453.0	1280.0	-1.0	1560.0	1252.0	-1.0	1907.0	1765.0	-1.0	2757.0	1372.0	-1.0	2215.0	1316.0	-1.0	1918.0	1274.0	-1.0	2271.0	914.0	-1.0	1214.0	831.0	-1.0	1410.0	884.0	-1.0	1173.0	
421.778	1294.0	-1.0	2260.0	1181.0	-1.0	1689.0	1047.0	-1.0	1630.0	1821.0	-1.0	2997.0	1038.0	-1.0	1821.0	1313.0	-1.0	1980.0	981.0	-1.0	1453.0	1281.0	-1.0	1561.0	1254.0	-1.0	1909.0	1765.0	-1.0	2758.0	1372.0	-1.0	2216.0	1317.0	-1.0	1918.0	1273.0	-1.0	2274.0	915.0	-1.0	1215.0	831.0	-1.0	1411.0	886.0	-1.0	1175.0	
422.277	1296.0	-1.0	2265.0	1182.0	-1.0	1691.0	1047.0	-1.0	1631.0	1822.0	-1.0	3002.0	1039.0	-1.0	1821.0	1313.0	-1.0	1982.0	981.0	-1.0	1454.0	1283.0	-1.0	1563.0	1253.0	-1.0	1909.0	1766.0	-1.0	2761.0	1373.0	-1.0	2216.0	1317.0	-1.0	1921.0	1274.0	-1.0	2275.0	914.0	-1.0	1216.0	831.0	-1.0	1411.0	885.0	-1.0	1174.0	
422.776	1296.0	-1.0	2268.0	1183.0	-1.0	1692.0	1048.0	-1.0	1635.0	1824.0	-1.0	3009.0	1040.0	-1.0	1826.0	1314.0	-1.0	1987.0	983.0	-1.0	1458.0	1284.0	-1.0	1566.0	1256.0	-1.0	1914.0	1768.0	-1.0	2767.0	1373.0	-1.0	2220.0	1319.0	-1.0	1926.0	1274.0	-1.0	2279.0	916.0	-1.0	1219.0	832.0	-1.0	1415.0	887.0	-1.0	1178.0	
423.275	1295.0	-1.0	2269.0	1182.0	-1.0	1693.0	1049.0	-1.0	1637.0	1824.0	-1.0	3009.0	1039.0	-1.0	1826.0	1315.0	-1.0	1988.0	984.0	-1.0	1460.0	1285.0	-1.0	1569.0	1256.0	-1.0	1917.0	1771.0	-1.0	2772.0	1375.0	-1.0	2223.0	1319.0	-1.0	1929.0	1275.0	-1.0	2281.0	917.0	-1.0	1221.0	832.0	-1.0	1417.0	886.0	-1.0	1181.0	
423.774	1298.0	-1.0	2273.0	1184.0	-1.0	1695.0	1048.0	-1.0	1637.0	1826.0	-1.0	3013.0	1039.0	-1.0	1828.0	1316.0	-1.0	1989.0	984.0	-1.0	1459.0	1287.0	-1.0	1572.0	1256.0	-1.0	1916.0	1773.0	-1.0	2777.0	1376.0	-1.0	2226.0	1320.0	-1.0	1931.0	1274.0	-1.0	2278.0	916.0	-1.0	1219.0	832.0	-1.0	1414.0	886.0	-1.0	1179.0	
424.274	1298.0	-1.0	2273.0	1183.0	-1.0	1695.0	1049.0	-1.0	1639.0	1826.0	-1.0	3013.0	1040.0	-1.0	1827.0	1316.0	-1.0	1990.0	985.0	-1.0	1461.0	1287.0	-1.0	1572.0	1257.0	-1.0	1917.0	1773.0	-1.0	2777.0	1375.0	-1.0	2226.0	1321.0	-1.0	1933.0	1274.0	-1.0	2279.0	917.0	-1.0	1221.0	831.0	-1.0	1416.0	887.0	-1.0	1180.0	
424.773	1297.0	-1.0	2269.0	1183.0	-1.0	1694.0	1048.0	-1.0	1636.0	1824.0	-1.0	3005.0	1039.0	-1.0	1825.0	1315.0	-1.0	1986.0	983.0	-1.0	1458.0	1286.0	-1.0	1570.0	1256.0	-1.0	1914.0	1770.0	-1.0	2771.0	1375.0	-1.0	2224.0	1320.0	-1.0	1929.0	1274.0	-1.0	2278.0	916.0	-1.0	1219.0	830.0	-1.0	1413.0	886.0	-1.0	1178.0	
425.273	1298.0	-1.0	2267.0	1183.0	-1.0	1692.0	1048.0	-1.0	1633.0	1823.0	-1.0	3000.0	1037.0	-1.0	1820.0	1313.0	-1.0	1982.0	983.0	-1.0	1454.0	1285.0	-1.0	1565.0	1254.0	-1.0	1908.0	1767.0	-1.0	2763.0	1372.0	-1.0	2218.0	1317.0	-1.0	1924.0	1272.0	-1.0	2273.0	915.0	-1.0	1215.0	829.0	-1.0	1409.0	884.0	-1.0	1172.0	
425.772	1296.0	-1.0	2264.0	1183.0	-1.0	1691.0	1047.0	-1.0	1633.0	1821.0	-1.0	2997.0	1036.0	-1.0	1820.0	1313.0	-1.0	1980.0	982.0	-1.0	1451.0	1283.0	-1.0	1562.0	1253.0	-1.0	1905.0	1764.0	-1.0	2753.0	1371.0	-1.0	2215.0	1314.0	-1.0	1919.0	1270.0	-1.0	2270.0	915.0	-1.0	1214.0	829.0	-1.0	1408.0	884.0	-1.0	1171.0	
426.272	1294.0	-1.0	2261.0	1181.0	-1.0	1689.0	1046.0	-1.0	1628.0	1819.0	-1.0	2989.0	1036.0	-1.0	1814.0	1311.0	-1.0	1975.0	980.0	-1.0	1448.0	1280.0	-1.0	1557.0	1251.0	-1.0	1900.0	1758.0	-1.0	2741.0	1368.0	-1.0	2210.0	1313.0	-1.0	1914.0	1269.0	-1.0	2268.0	913.0	-1.0	1212.0	829.0	-1.0	1405.0	882.0	-1.0	1168.0	
426.771	1294.0	-1.0	2261.0	1182.0	-1.0	1690.0	1046.0	-1.0	1630.0	1819.0	-1.0	2991.0	1035.0	-1.0	1813.0	1311.0	-1.0	1972.0	979.0	-1.0	1444.0	1279.0	-1.0	1555.0	1249.0	-1.0	1895.0	1755.0	-1.0	2733.0	1368.0	-1.0	2206.0	1310.0	-1.0	1909.0	1267.0	-1.0	2263.0	912.0	-1.0	1208.0	827.0	-1.0	1402.0	881.0	-1.0	1163.0	
427.270	1295.0	-1.0	2260.0	1182.0	-1.0	1690.0	1045.0	-1.0	1629.0	1820.0	-1.0	2990.0	1035.0	-1.0	1811.0	1311.0	-1.0	1971.0	979.0	-1.0	1444.0	1279.0	-1.0	1551.0	1249.0	-1.0	1893.0	1752.0	-1.0	2725.0	1367.0	-1.0	2205.0	1309.0	-1.0	1907.0	1268.0	-1.0	2262.0	912.0	-1.0	1209.0	827.0	-1.0	1401.0	880.0	-1.0	1163.0	
427.770	1293.0	-1.0	2258.0	1182.0	-1.0	1689.0	1045.0	-1.0	1627.0	1818.0	-1.0	2984.0	1035.0	-1.0	1809.0	1310.0	-1.0	1969.0	978.0	-1.0	1441.0	1278.0	-1.0	1549.0	1249.0	-1.0	1892.0	1749.0	-1.0	2719.0	1366.0	-1.0	2203.0	1309.0	-1.0	1905.0	1268.0	-1.0	2263.0	912.0	-1.0	1208.0	826.0	-1.0	1400.0	880.0	-1.0	1162.0	
428.269	1294.0	-1.0	2260.0	1182.0	-1.0	1692.0	1046.0	-1.0	1630.0	1819.0	-1.0	2989.0	1034.0	-1.0	1813.0	1312.0	-1.0	1972.0	980.0	-1.0	1443.0	1279.0	-1.0	1550.0	1250.0	-1.0	1894.0	1751.0	-1.0	2720.0	1367.0	-1.0	2205.0	1309.0	-1.0	1908.0	1268.0	-1.0	2262.0	912.0	-1.0	1207.0	828.0	-1.0	1401.0	879.0	-1.0	1161.0	
428.768	1294.0	-1.0	2261.0	1183.0	-1.0	1692.0	1046.0	-1.0	1629.0	1819.0	-1.0	2988.0	1035.0	-1.0	1812.0	1312.0	-1.0	1972.0	980.0	-1.0	1445.0	1279.0	-1.0	1550.0	1251.0	-1.0	1895.0	1750.0	-1.0	2720.0	1368.0	-1.0	2206.0	1311.0	-1.0	1909.0	1268.0	-1.0	2264.0	913.0	-1.0	1209.0	828.0	-1.0	1401.0	880.0	-1.0	1161.0	
429.267	1294.0	-1.0	2257.0	1182.0	-1.0	1690.0	1044.0	-1.0	1626.0	1817.0	-1.0	2982.0	1034.0	-1.0	1809.0	1312.0	-1.0	1968.0	979.0	-1.0	1440.0	1278.0	-1.0	1548.0	1250.0	-1.0	1893.0	1750.0	-1.0	2718.0	1368.0	-1.0	2205.0	1311.0	-1.0	1908.0	1269.0	-1.0	2261.0	912.0	-1.0	1208.0	827.0	-1.0	1399.0	879.0	-1.0	1159.0	
429.767	1294.0	-1.0	2258.0	1182.0	-1.0	1690.0	1044.0	-1.0	1625.0	1817.0	-1.0	2981.0	1035.0	-1.0	1809.0	1312.0	-1.0	1968.0	979.0	-1.0	1441.0	1278.0	-1.0	1549.0	1250.0	-1.0	1894.0	1750.0	-1.0	2720.0	1369.0	-1.0	2208.0	1313.0	-1.0	1910.0	1269.0	-1.0	2260.0	912.0	-1.0	1207.0	828.0	-1.0	1399.0	880.0	-1.0	1157.0	
430.266	1294.0	-1.0	2255.0	1183.0	-1.0	1688.0	1045.0	-1.0	1624.0	1816.0	-1.0	2978.0	1036.0	-1.0	1809.0	1312.0	-1.0	1968.0	978.0	-1.0	1440.0	1278.0	-1.0	1547.0	1251.0	-1.0	1894.0	1750.0	-1.0	2719.0	1369.0	-1.0	2207.0	1312.0	-1.0	1909.0	1268.0	-1.0	2260.0	913.0	-1.0	1207.0	828.0	-1.0	1399.0	879.0	-1.0	1156.0	
430.765	1293.0	-1.0	2253.0	1181.0	-1.0	1687.0	1045.0	-1.0	1623.0	1817.0	-1.0	2975.0	1035.0	-1.0	1804.0	1311.0	-1.0	1964.0	978.0	-1.0	1437.0	1279.0	-1.0	1545.0	1249.0	-1.0	1890.0	1752.0	-1.0	2721.0	1369.0	-1.0	2205.0	1311.0	-1.0	1908.0	1268.0	-1.0	2257.0	912.0	-1.0	1206.0	828.0	-1.0	1397.0	877.0	-1.0	1154.0	
431.264	1294.0	-1.0	2254.0	1182.0	-1.0	1687.0	1045.0	-1.0	1623.0	1817.0	-1.0	2976.0	1036.0	-1.0	1805.0	1312.0	-1.0	1964.0	978.0	-1.0	1437.0	1279.0	-1.0	1547.0	1250.0	-1.0	1892.0	1752.0	-1.0	2723.0	1369.0	-1.0	2207.0	1312.0	-1.0	1911.0	1268.0	-1.0	2258.0	913.0	-1.0	1206.0	829.0	-1.0	1398.0	878.0	-1.0	1154.0	
431.764	1293.0	-1.0	2254.0	1182.0	-1.0	1686.0	1046.0	-1.0	1623.0	1816.0	-1.0	2976.0	1034.0	-1.0	1805.0	1311.0	-1.0	1963.0	979.0	-1.0	1437.0	1279.0	-1.0	1547.0	1249.0	-1.0	1892.0	1754.0	-1.0	2726.0	1369.0	-1.0	2207.0	1313.0	-1.0	1911.0	1269.0	-1.0	2257.0	913.0	-1.0	1206.0	828.0	-1.0	1399.0	878.0	-1.0	1154.0	
432.264	1293.0	-1.0	2253.0	1182.0	-1.0	1686.0	1046.0	-1.0	1621.0	1816.0	-1.0	2973.0	1034.0	-1.0	1803.0	1310.0	-1.0	1962.0	978.0	-1.0	1435.0	1279.0	-1.0	1547.0	1248.0	-1.0	1889.0	1756.0	-1.0	2730.0	1370.0	-1.0	2205.0	1314.0	-1.0	1911.0	1267.0	-1.0	2254.0	913.0	-1.0	1206.0	827.0	-1.0	1396.0	877.0	-1.0	1152.0	
432.763	1294.0	-1.0	2253.0	1183.0	-1.0	1687.0	1046.0	-1.0	1622.0	1816.0	-1.0	2974.0	1034.0	-1.0	1803.0	1310.0	-1.0	1963.0	979.0	-1.0	1438.0	1280.0	-1.0	1549.0	1250.0	-1.0	1892.0	1757.0	-1.0	2735.0	1370.0	-1.0	2207.0	1314.0	-1.0	1913.0	1267.0	-1.0	2255.0	913.0	-1.0	1206.0	829.0	-1.0	1397.0	878.0	-1.0	1152.0	
433.262	1294.0	-1.0	2250.0	1182.0	-1.0	1685.0	1045.0	-1.0	1621.0	1815.0	-1.0	2969.0	1034.0	-1.0	1802.0	1309.0	-1.0	1961.0	977.0	-1.0	1435.0	1280.0	-1.0	1548.0	1249.0	-1.0	1891.0	1759.0	-1.0	2737.0	1369.0	-1.0	2206.0	1314.0	-1.0	1913.0	1267.0	-1.0	2253.0	913.0	-1.0	1205.0	828.0	-1.0	1395.0	876.0	-1.0	1151.0	
433.762	1292.0	-1.0	2245.0	1181.0	-1.0	1682.0	1044.0	-1.0	1616.0	1812.0	-1.0	2959.0	1032.0	-1.0	1796.0	1308.0	-1.0	1955.0	977.0	-1.0	1432.0	1277.0	-1.0	1545.0	1247.0	-1.0	1885.0	1759.0	-1.0	2735.0	1368.0	-1.0	2200.0	1312.0	-1.0	1908.0	1267.0	-1.0	2248.0	911.0	-1.0	1202.0	827.0	-1.0	1391.0	875.0	-1.0	1146.0	
434.261	1291.0	-1.0	2242.0	1180.0	-1.0	1680.0	1044.0	-1.0	1615.0	1810.0	-1.0	2957.0	1032.0	-1.0	1796.0	1307.0	-1.0	1954.0	976.0	-1.0	1431.0	1277.0	-1.0	1544.0	1247.0	-1.0	1884.0	1759.0	-1.0	2736.0	1367.0	-1.0	2200.0	1312.0	-1.0	1906.0	1266.0	-1.0	2245.0	911.0	-1.0	1200.0	827.0	-1.0	1389.0	876.0	-1.0	1142.0	
434.760	1290.0	-1.0	2239.0	1178.0	-1.0	1678.0	1042.0	-1.0	1612.0	1809.0	-1.0	2951.0	1030.0	-1.0	1793.0	1305.0	-1.0	1952.0	975.0	-1.0	1429.0	1277.0	-1.0	1544.0	1245.0	-1.0	1882.0	1758.0	-1.0	2735.0	1366.0	-1.0	2195.0	1311.0	-1.0	1903.0	1266.0	-1.0	2242.0	910.0	-1.0	1198.0	827.0	-1.0	1389.0	874.0	-1.0	1140.0	
435.259	1289.0	-1.0	2235.0	1177.0	-1.0	1676.0	1042.0	-1.0	1607.0	1807.0	-1.0	2944.0	1029.0	-1.0	1788.0	1304.0	-1.0	1945.0	974.0	-1.0	1425.0	1277.0	-1.0	1541.0	1243.0	-1.0	1877.0	1760.0	-1.0	2733.0	1365.0	-1.0	2191.0	1309.0	-1.0	1899.0	1265.0	-1.0	2238.0	910.0	-1.0	1196.0	826.0	-1.0	1384.0	872.0	-1.0	1137.0	
435.758	1288.0	-1.0	2235.0	1177.0	-1.0	1676.0	1042.0	-1.0	1607.0	1806.0	-1.0	2942.0	1030.0	-1.0	1789.0	1304.0	-1.0	1946.0	974.0	-1.0	1425.0	1277.0	-1.0	1542.0	1243.0	-1.0	1878.0	1760.0	-1.0	2737.0	1363.0	-1.0	2189.0	1309.0	-1.0	1898.0	1264.0	-1.0	2236.0	910.0	-1.0	1195.0	826.0	-1.0	1383.0	872.0	-1.0	1136.0	
436.257	1288.0	-1.0	2232.0	1177.0	-1.0	1676.0	1040.0	-1.0	1606.0	1806.0	-1.0	2939.0	1030.0	-1.0	1788.0	1304.0	-1.0	1945.0	973.0	-1.0	1424.0	1276.0	-1.0	1541.0	1242.0	-1.0	1875.0	1761.0	-1.0	2736.0	1364.0	-1.0	2188.0	1308.0	-1.0	1895.0	1265.0	-1.0	2236.0	910.0	-1.0	1193.0	827.0	-1.0	1384.0	871.0	-1.0	1134.0	
436.757	1288.0	-1.0	2228.0	1177.0	-1.0	1674.0	1041.0	-1.0	1604.0	1805.0	-1.0	2935.0	1028.0	-1.0	1785.0	1303.0	-1.0	1941.0	972.0	-1.0	1420.0	1276.0	-1.0	1539.0	1240.0	-1.0	1869.0	1761.0	-1.0	2735.0	1362.0	-1.0	2183.0	1307.0	-1.0	1890.0	1265.0	-1.0	2232.0	908.0	-1.0	1191.0	826.0	-1.0	1381.0	870.0	-1.0	1132.0	
437.256	1287.0	-1.0	2228.0	1176.0	-1.0	1674.0	1041.0	-1.0	1604.0	1806.0	-1.0	2937.0	1030.0	-1.0	1785.0	1303.0	-1.0	1940.0	972.0	-1.0	1420.0	1276.0	-1.0	1539.0	1240.0	-1.0	1868.0	1762.0	-1.0	2737.0	1363.0	-1.0	2182.0	1307.0	-1.0	1889.0	1265.0	-1.0	2230.0	908.0	-1.0	1189.0	826.0	-1.0	1379.0	870.0	-1.0	1128.0	
437.755	1287.0	-1.0	2226.0	1176.0	-1.0	1672.0	1041.0	-1.0	1602.0	1805.0	-1.0	2932.0	1029.0	-1.0	1785.0	1302.0	-1.0	1937.0	972.0	-1.0	1417.0	1276.0	-1.0	1536.0	1240.0	-1.0	1866.0	1762.0	-1.0	2736.0	1362.0	-1.0	2178.0	1305.0	-1.0	1885.0	1264.0	-1.0	2228.0	908.0	-1.0	1187.0	826.0	-1.0	1377.0	869.0	-1.0	1128.0	
438.254	1288.0	-1.0	2221.0	1175.0	-1.0	1668.0	1041.0	-1.0	1599.0	1804.0	-1.0	2926.0	1028.0	-1.0	1779.0	1301.0	-1.0	1931.0	971.0	-1.0	1413.0	1274.0	-1.0	1532.0	1238.0	-1.0	1859.0	1761.0	-1.0	2732.0	1360.0	-1.0	2174.0	1304.0	-1.0	1881.0	1263.0	-1.0	2225.0	906.0	-1.0	1184.0	825.0	-1.0	1374.0	868.0	-1.0	1125.0	
438.753	1289.0	-1.0	2222.0	1175.0	-1.0	1668.0	1041.0	-1.0	1600.0	1805.0	-1.0	2928.0	1029.0	-1.0	1781.0	1300.0	-1.0	1931.0	971.0	-1.0	1413.0	1275.0	-1.0	1533.0	1237.0	-1.0	1861.0	1761.0	-1.0	2731.0	1360.0	-1.0	2174.0	1303.0	-1.0	1879.0	1264.0	-1.0	2225.0	907.0	-1.0	1184.0	826.0	-1.0	1377.0	869.0	-1.0	1125.0	
439.253	1288.0	-1.0	2222.0	1175.0	-1.0	1666.0	1042.0	-1.0	1599.0	1805.0	-1.0	2928.0	1030.0	-1.0	1780.0	1301.0	-1.0	1930.0	971.0	-1.0	1413.0	1274.0	-1.0	1532.0	1237.0	-1.0	1861.0	1761.0	-1.0	2730.0	1360.0	-1.0	2173.0	1303.0	-1.0	1878.0	1265.0	-1.0	2228.0	906.0	-1.0	1184.0	827.0	-1.0	1377.0	869.0	-1.0	1126.0	
439.753	1289.0	-1.0	2222.0	1174.0	-1.0	1664.0	1042.0	-1.0	1601.0	1807.0	-1.0	2932.0	1030.0	-1.0	1780.0	1302.0	-1.0	1930.0	971.0	-1.0	1412.0	1275.0	-1.0	1533.0	1238.0	-1.0	1858.0	1761.0	-1.0	2731.0	1360.0	-1.0	2172.0	1303.0	-1.0	1877.0	1266.0	-1.0	2228.0	905.0	-1.0	1183.0	827.0	-1.0	1376.0	869.0	-1.0	1126.0	
440.253	1289.0	-1.0	2227.0	1174.0	-1.0	1665.0	1044.0	-1.0	1604.0	1810.0	-1.0	2940.0	1032.0	-1.0	1784.0	1304.0	-1.0	1935.0	972.0	-1.0	1416.0	1276.0	-1.0	1535.0	1240.0	-1.0	1863.0	1763.0	-1.0	2736.0	1361.0	-1.0	2178.0	1305.0	-1.0	1879.0	1267.0	-1.0	2234.0	908.0	-1.0	1186.0	828.0	-1.0	1381.0	871.0	-1.0	1130.0	
440.753	1290.0	-1.0	2228.0	1174.0	-1.0	1663.0	1044.0	-1.0	1605.0	1810.0	-1.0	2944.0	1033.0	-1.0	1786.0	1304.0	-1.0	1936.0	972.0	-1.0	1417.0	1277.0	-1.0	1537.0	1239.0	-1.0	1866.0	1765.0	-1.0	2739.0	1363.0	-1.0	2180.0	1305.0	-1.0	1881.0	1268.0	-1.0	2237.0	907.0	-1.0	1187.0	828.0	-1.0	1383.0	872.0	-1.0	1133.0	
441.252	1292.0	-1.0	2234.0	1173.0	-1.0	1663.0	1046.0	-1.0	1608.0	1814.0	-1.0	2954.0	1034.0	-1.0	1789.0	1305.0	-1.0	1938.0	973.0	-1.0	1419.0	1279.0	-1.0	1540.0	1240.0	-1.0	1866.0	1765.0	-1.0	2742.0	1365.0	-1.0	2180.0	1306.0	-1.0	1881.0	1268.0	-1.0	2239.0	907.0	-1.0	1188.0	829.0	-1.0	1384.0	872.0	-1.0	1133.0	
441.751	1294.0	-1.0	2239.0	1173.0	-1.0	1664.0	1046.0	-1.0	1611.0	1818.0	-1.0	2963.0	1035.0	-1.0	1793.0	1307.0	-1.0	1942.0	974.0	-1.0	1423.0	1280.0	-1.0	1543.0	1241.0	-1.0	1869.0	1767.0	-1.0	2744.0	1366.0	-1.0	2185.0	1306.0	-1.0	1884.0	1270.0	-1.0	2244.0	907.0	-1.0	1189.0	830.0	-1.0	1388.0	873.0	-1.0	1137.0	
442.250	1293.0	-1.0	2239.0	1173.0	-1.0	1661.0	1047.0	-1.0	1613.0	1818.0	-1.0	2965.0	1035.0	-1.0	1796.0	1307.0	-1.0	1944.0	975.0	-1.0	1425.0	1280.0	-1.0	1543.0	1242.0	-1.0	1872.0	1767.0	-1.0	2744.0	1367.0	-1.0	2186.0	1307.0	-1.0	1884.0	1270.0	-1.0	2247.0	907.0	-1.0	1190.0	831.0	-1.0	1391.0	874.0	-1.0	1139.0	
442.749	1295.0	-1.0	2247.0	1173.0	-1.0	1663.0	1048.0	-1.0	1617.0	1821.0	-1.0	2978.0	1037.0	-1.0	1798.0	1308.0	-1.0	1948.0	975.0	-1.0	1429.0	1282.0	-1.0	1547.0	1242.0	-1.0	1874.0	1768.0	-1.0	2748.0	1367.0	-1.0	2190.0	1307.0	-1.0	1885.0	1271.0	-1.0	2249.0	908.0	-1.0	1190.0	830.0	-1.0	1390.0	874.0	-1.0	1140.0	
443.248	1296.0	-1.0	2251.0	1172.0	-1.0	1663.0	1049.0	-1.0	1622.0	1825.0	-1.0	2988.0	1037.0	-1.0	1804.0	1310.0	-1.0	1955.0	977.0	-1.0	1433.0	1283.0	-1.0	1549.0	1244.0	-1.0	1880.0	1769.0	-1.0	2751.0	1368.0	-1.0	2195.0	1308.0	-1.0	1889.0	1272.0	-1.0	2254.0	909.0	-1.0	1193.0	830.0	-1.0	1393.0	876.0	-1.0	1143.0	
443.747	1296.0	-1.0	2253.0	1173.0	-1.0	1662.0	1049.0	-1.0	1621.0	1824.0	-1.0	2990.0	1036.0	-1.0	1806.0	1309.0	-1.0	1957.0	977.0	-1.0	1435.0	1283.0	-1.0	1550.0	1245.0	-1.0	1883.0	1770.0	-1.0	2752.0	1369.0	-1.0	2198.0	1308.0	-1.0	1891.0	1271.0	-1.0	2256.0	909.0	-1.0	1195.0	832.0	-1.0	1395.0	878.0	-1.0	1146.0	
444.246	1299.0	-1.0	2259.0	1174.0	-1.0	1664.0	1049.0	-1.0	1625.0	1827.0	-1.0	2999.0	1037.0	-1.0	1806.0	1310.0	-1.0	1959.0	977.0	-1.0	1437.0	1284.0	-1.0	1553.0	1245.0	-1.0	1885.0	1770.0	-1.0	2755.0	1369.0	-1.0	2199.0	1311.0	-1.0	1894.0	1270.0	-1.0	2256.0	909.0	-1.0	1195.0	832.0	-1.0	1394.0	877.0	-1.0	1144.0	
444.745	1299.0	-1.0	2262.0	1174.0	-1.0	1664.0	1051.0	-1.0	1628.0	1829.0	-1.0	3006.0	1037.0	-1.0	1810.0	1311.0	-1.0	1962.0	977.0	-1.0	1440.0	1284.0	-1.0	1554.0	1246.0	-1.0	1890.0	1771.0	-1.0	2759.0	1370.0	-1.0	2204.0	1311.0	-1.0	1898.0	1270.0	-1.0	2261.0	910.0	-1.0	1197.0	831.0	-1.0	1396.0	878.0	-1.0	1147.0	
445.244	1298.0	-1.0	2261.0	1173.0	-1.0	1663.0	1050.0	-1.0	1629.0	1830.0	-1.0	3005.0	1036.0	-1.0	1811.0	1311.0	-1.0	1963.0	977.0	-1.0	1442.0	1283.0	-1.0	1555.0	1246.0	-1.0	1891.0	1772.0	-1.0	2759.0	1369.0	-1.0	2207.0	1312.0	-1.0	1900.0	1270.0	-1.0	2263.0	910.0	-1.0	1198.0	830.0	-1.0	1398.0	879.0	-1.0	1150.0	
445.743	1300.0	-1.0	2263.0	1175.0	-1.0	1663.0	1051.0	-1.0	1631.0	1831.0	-1.0	3009.0	1036.0	-1.0	1812.0	1311.0	-1.0	1963.0	976.0	-1.0	1442.0	1282.0	-1.0	1554.0	1246.0	-1.0	1892.0	1772.0	-1.0	2761.0	1370.0	-1.0	2209.0	1312.0	-1.0	1901.0	1269.0	-1.0	2263.0	909.0	-1.0	1198.0	831.0	-1.0	1398.0	877.0	-1.0	1148.0	
446.242	1301.0	-1.0	2266.0	1174.0	-1.0	1664.0	1052.0	-1.0	1633.0	1833.0	-1.0	3015.0	1036.0	-1.0	1815.0	1311.0	-1.0	1967.0	977.0	-1.0	1445.0	1283.0	-1.0	1557.0	1247.0	-1.0	1898.0	1775.0	-1.0	2768.0	1370.0	-1.0	2213.0	1314.0	-1.0	1906.0	1268.0	-1.0	2266.0	910.0	-1.0	1201.0	831.0	-1.0	1401.0	879.0	-1.0	1152.0	
446.741	1301.0	-1.0	2269.0	1175.0	-1.0	1665.0	1052.0	-1.0	1634.0	1834.0	-1.0	3017.0	1035.0	-1.0	1817.0	1312.0	-1.0	1970.0	977.0	-1.0	1447.0	1283.0	-1.0	1559.0	1248.0	-1.0	1901.0	1775.0	-1.0	2770.0	1370.0	-1.0	2217.0	1315.0	-1.0	1909.0	1268.0	-1.0	2270.0	911.0	-1.0	1204.0	831.0	-1.0	1403.0	879.0	-1.0	1155.0	
447.240	1303.0	-1.0	2270.0	1176.0	-1.0	1665.0	1051.0	-1.0	1636.0	1834.0	-1.0	3019.0	1034.0	-1.0	1819.0	1311.0	-1.0	1971.0	977.0	-1.0	1447.0	1283.0	-1.0	1560.0	1248.0	-1.0	1903.0	1777.0	-1.0	2773.0	1371.0	-1.0	2220.0	1316.0	-1.0	1912.0	1267.0	-1.0	2269.0	911.0	-1.0	1205.0	830.0	-1.0	1403.0	879.0	-1.0	1156.0	
447.740	1303.0	-1.0	2275.0	1176.0	-1.0	1667.0	1052.0	-1.0	1640.0	1836.0	-1.0	3028.0	1035.0	-1.0	1822.0	1313.0	-1.0	1977.0	977.0	-1.0	1453.0	1283.0	-1.0	1563.0	1251.0	-1.0	1910.0	1779.0	-1.0	2781.0	1372.0	-1.0	2226.0	1318.0	-1.0	1919.0	1267.0	-1.0	2271.0	911.0	-1.0	1206.0	829.0	-1.0	1404.0	880.0	-1.0	1156.0	
448.239	1304.0	-1.0	2277.0	1176.0	-1.0	1667.0	1051.0	-1.0	1640.0	1837.0	-1.0	3029.0	1035.0	-1.0	1825.0	1313.0	-1.0	1980.0	977.0	-1.0	1454.0	1284.0	-1.0	1564.0	1252.0	-1.0	1913.0	1781.0	-1.0	2785.0	1373.0	-1.0	2229.0	1320.0	-1.0	1923.0	1266.0	-1.0	2272.0	911.0	-1.0	1207.0	830.0	-1.0	1405.0	880.0	-1.0	1158.0	
448.738	1303.0	-1.0	2273.0	1175.0	-1.0	1665.0	1050.0	-1.0	1638.0	1834.0	-1.0	3022.0	1033.0	-1.0	1823.0	1312.0	-1.0	1975.0	976.0	-1.0	1452.0	1282.0	-1.0	1561.0	1251.0	-1.0	1911.0	1781.0	-1.0	2785.0	1373.0	-1.0	2229.0	1321.0	-1.0	1923.0	1266.0	-1.0	2271.0	911.0	-1.0	1206.0	829.0	-1.0	1404.0	879.0	-1.0	1156.0	
449.238	1303.0	-1.0	2271.0	1176.0	-1.0	1665.0	1050.0	-1.0	1638.0	1834.0	-1.0	3020.0	1032.0	-1.0	1818.0	1310.0	-1.0	1971.0	975.0	-1.0	1450.0	1281.0	-1.0	1560.0	1250.0	-1.0	1906.0	1783.0	-1.0	2784.0	1371.0	-1.0	2227.0	1320.0	-1.0	1921.0	1262.0	-1.0	2265.0	909.0	-1.0	1202.0	828.0	-1.0	1399.0	876.0	-1.0	1151.0	
449.737	1302.0	-1.0	2270.0	1176.0	-1.0	1664.0	1050.0	-1.0	1637.0	1832.0	-1.0	3015.0	1031.0	-1.0	1817.0	1308.0	-1.0	1970.0	974.0	-1.0	1448.0	1280.0	-1.0	1556.0	1250.0	-1.0	1906.0	1781.0	-1.0	2783.0	1370.0	-1.0	2224.0	1320.0	-1.0	1921.0	1261.0	-1.0	2264.0	908.0	-1.0	1202.0	826.0	-1.0	1400.0	877.0	-1.0	1150.0	
450.236	1301.0	-1.0	2266.0	1174.0	-1.0	1662.0	1049.0	-1.0	1634.0	1829.0	-1.0	3007.0	1028.0	-1.0	1813.0	1307.0	-1.0	1965.0	973.0	-1.0	1444.0	1277.0	-1.0	1553.0	1248.0	-1.0	1904.0	1778.0	-1.0	2776.0	1369.0	-1.0	2222.0	1319.0	-1.0	1918.0	1260.0	-1.0	2262.0	909.0	-1.0	1201.0	825.0	-1.0	1400.0	876.0	-1.0	1148.0	
450.735	1300.0	-1.0	2262.0	1174.0	-1.0	1661.0	1048.0	-1.0	1633.0	1828.0	-1.0	3002.0	1027.0	-1.0	1810.0	1306.0	-1.0	1962.0	973.0	-1.0	1442.0	1277.0	-1.0	1550.0	1247.0	-1.0	1900.0	1775.0	-1.0	2769.0	1368.0	-1.0	2220.0	1317.0	-1.0	1915.0	1259.0	-1.0	2262.0	907.0	-1.0	1200.0	825.0	-1.0	1398.0	875.0	-1.0	1146.0	
451.234	1301.0	-1.0	2266.0	1175.0	-1.0	1664.0	1048.0	-1.0	1634.0	1829.0	-1.0	3005.0	1028.0	-1.0	1814.0	1308.0	-1.0	1966.0	973.0	-1.0	1444.0	1277.0	-1.0	1554.0	1248.0	-1.0	1904.0	1775.0	-1.0	2769.0	1369.0	-1.0	2224.0	1319.0	-1.0	1918.0	1261.0	-1.0	2265.0	909.0	-1.0	1203.0	826.0	-1.0	1400.0	877.0	-1.0	1148.0	
451.734	1301.0	-1.0	2266.0	1177.0	-1.0	1666.0	1048.0	-1.0	1636.0	1829.0	-1.0	3007.0	1029.0	-1.0	1817.0	1309.0	-1.0	1970.0	974.0	-1.0	1446.0	1280.0	-1.0	1558.0	1249.0	-1.0	1908.0	1777.0	-1.0	2775.0	1370.0	-1.0	2228.0	1321.0	-1.0	1922.0	1262.0	-1.0	2270.0	911.0	-1.0	1206.0	826.0	-1.0	1402.0	877.0	-1.0	1152.0	
452.233	1301.0	-1.0	2267.0	1177.0	-1.0	1668.0	1048.0	-1.0	1635.0	1827.0	-1.0	3004.0	1029.0	-1.0	1816.0	1309.0	-1.0	1971.0	974.0	-1.0	1447.0	1281.0	-1.0	1559.0	1251.0	-1.0	1910.0	1780.0	-1.0	2781.0	1371.0	-1.0	2230.0	1322.0	-1.0	1928.0	1263.0	-1.0	2271.0	912.0	-1.0	1209.0	826.0	-1.0	1403.0	878.0	-1.0	1153.0	
452.733	1302.0	-1.0	2271.0	1177.0	-1.0	1673.0	1048.0	-1.0	1639.0	1830.0	-1.0	3011.0	1031.0	-1.0	1822.0	1311.0	-1.0	1977.0	976.0	-1.0	1452.0	1283.0	-1.0	1565.0	1254.0	-1.0	1914.0	1783.0	-1.0	2789.0	1374.0	-1.0	2234.0	1325.0	-1.0	1931.0	1264.0	-1.0	2273.0	912.0	-1.0	1209.0	827.0	-1.0	1403.0	877.0	-1.0	1153.0	
453.232	1302.0	-1.0	2274.0	1177.0	-1.0	1675.0	1049.0	-1.0	1642.0	1830.0	-1.0	3015.0	1032.0	-1.0	1826.0	1313.0	-1.0	1982.0	977.0	-1.0	1456.0	1285.0	-1.0	1569.0	1255.0	-1.0	1918.0	1785.0	-1.0	2795.0	1376.0	-1.0	2238.0	1327.0	-1.0	1936.0	1266.0	-1.0	2277.0	912.0	-1.0	1214.0	828.0	-1.0	1407.0	879.0	-1.0	1157.0	
453.731	1301.0	-1.0	2273.0	1178.0	-1.0	1674.0	1049.0	-1.0	1640.0	1829.0	-1.0	3012.0	1032.0	-1.0	1826.0	1312.0	-1.0	1981.0	978.0	-1.0	1456.0	1286.0	-1.0	1570.0	1256.0	-1.0	1920.0	1787.0	-1.0	2796.0	1376.0	-1.0	2240.0	1327.0	-1.0	1937.0	1267.0	-1.0	2280.0	914.0	-1.0	1214.0	828.0	-1.0	1409.0	879.0	-1.0	1158.0	
454.230	1302.0	-1.0	2277.0	1178.0	-1.0	1676.0	1049.0	-1.0	1644.0	1832.0	-1.0	3018.0	1034.0	-1.0	1829.0	1314.0	-1.0	1984.0	979.0	-1.0	1460.0	1288.0	-1.0	1574.0	1256.0	-1.0	1921.0	1787.0	-1.0	2796.0	1378.0	-1.0	2242.0	1327.0	-1.0	1936.0	1267.0	-1.0	2281.0	913.0	-1.0	1214.0	829.0	-1.0	1408.0	880.0	-1.0	1158.0	
454.729	1302.0	-1.0	2279.0	1179.0	-1.0	1677.0	1050.0	-1.0	1646.0	1832.0	-1.0	3022.0	1035.0	-1.0	1831.0	1314.0	-1.0	1985.0	979.0	-1.0	1461.0	1289.0	-1.0	1576.0	1256.0	-1.0	1922.0	1784.0	-1.0	2792.0	1379.0	-1.0	2244.0	1326.0	-1.0	1938.0	1269.0	-1.0	2286.0	914.0	-1.0	1216.0	830.0	-1.0	1412.0	880.0	-1.0	1161.0	
455.228	1303.0	-1.0	2276.0	1178.0	-1.0	1674.0	1049.0	-1.0	1645.0	1830.0	-1.0	3019.0	1034.0	-1.0	1831.0	1315.0	-1.0	1985.0	979.0	-1.0	1461.0	1288.0	-1.0	1576.0	1256.0	-1.0	1922.0	1782.0	-1.0	2788.0	1379.0	-1.0	2245.0	1326.0	-1.0	1938.0	1270.0	-1.0	2289.0	914.0	-1.0	1218.0	831.0	-1.0	1413.0	881.0	-1.0	1163.0	
455.727	1304.0	-1.0	2280.0	1178.0	-1.0	1676.0	1049.0	-1.0	1647.0	1833.0	-1.0	3026.0	1035.0	-1.0	1835.0	1315.0	-1.0	1988.0	981.0	-1.0	1463.0	1290.0	-1.0	1578.0	1257.0	-1.0	1922.0	1781.0	-1.0	2788.0	1379.0	-1.0	2247.0	1326.0	-1.0	1937.0	1270.0	-1.0	2291.0	915.0	-1.0	1217.0	830.0	-1.0	1413.0	881.0	-1.0	1162.0	
456.226	1303.0	-1.0	2283.0	1179.0	-1.0	1676.0	1051.0	-1.0	1648.0	1833.0	-1.0	3029.0	1035.0	-1.0	1837.0	1316.0	-1.0	1991.0	981.0	-1.0	1465.0	1289.0	-1.0	1579.0	1257.0	-1.0	1925.0	1780.0	-1.0	2788.0	1380.0	-1.0	2248.0	1327.0	-1.0	1940.0	1271.0	-1.0	2294.0	914.0	-1.0	1219.0	830.0	-1.0	1416.0	882.0	-1.0	1166.0	
456.725	1303.0	-1.0	2280.0	1178.0	-1.0	1675.0	1050.0	-1.0	1647.0	1832.0	-1.0	3025.0	1035.0	-1.0	1834.0	1315.0	-1.0	1988.0	981.0	-1.0	1465.0	1288.0	-1.0	1578.0	1256.0	-1.0	1925.0	1780.0	-1.0	2787.0	1379.0	-1.0	2247.0	1326.0	-1.0	1939.0	1270.0	-1.0	2294.0	914.0	-1.0	1220.0	830.0	-1.0	1416.0	883.0	-1.0	1167.0	
457.224	1303.0	-1.0	2283.0	1180.0	-1.0	1676.0	1051.0	-1.0	1649.0	1833.0	-1.0	3028.0	1035.0	-1.0	1835.0	1315.0	-1.0	1989.0	982.0	-1.0	1465.0	1289.0	-1.0	1578.0	1256.0	-1.0	1924.0	1781.0	-1.0	2786.0	1378.0	-1.0	2248.0	1326.0	-1.0	1939.0	1269.0	-1.0	2290.0	913.0	-1.0	1218.0	830.0	-1.0	1414.0	881.0	-1.0	1165.0	
457.723	1303.0	-1.0	2282.0	1179.0	-1.0	1677.0	1051.0	-1.0	1648.0	1833.0	-1.0	3026.0	1034.0	-1.0	1834.0	1314.0	-1.0	1988.0	982.0	-1.0	1465.0	1288.0	-1.0	1576.0	1256.0	-1.0	1925.0	1779.0	-1.0	2785.0	1378.0	-1.0	2247.0	1325.0	-1.0	1938.0	1269.0	-1.0	2289.0	914.0	-1.0	1219.0	829.0	-1.0	1414.0	880.0	-1.0	1166.0	
458.222	1303.0	-1.0	2276.0	1179.0	-1.0	1673.0	1049.0	-1.0	1646.0	1828.0	-1.0	3018.0	1033.0	-1.0	1830.0	1313.0	-1.0	1983.0	980.0	-1.0	1463.0	1284.0	-1.0	1571.0	1256.0	-1.0	1922.0	1777.0	-1.0	2781.0	1376.0	-1.0	2244.0	1324.0	-1.0	1936.0	1267.0	-1.0	2288.0	912.0	-1.0	1218.0	829.0	-1.0	1413.0	880.0	-1.0	1164.0	
458.721	1302.0	-1.0	2279.0	1179.0	-1.0	1674.0	1050.0	-1.0	1647.0	1829.0	-1.0	3021.0	1034.0	-1.0	1830.0	1313.0	-1.0	1982.0	980.0	-1.0	1462.0	1284.0	-1.0	1569.0	1254.0	-1.0	1921.0	1776.0	-1.0	2778.0	1376.0	-1.0	2242.0	1323.0	-1.0	1933.0	1266.0	-1.0	2282.0	913.0	-1.0	1215.0	827.0	-1.0	1409.0	878.0	-1.0	1161.0	
459.220	1302.0	-1.0	2278.0	1178.0	-1.0	1674.0	1049.0	-1.0	1647.0	1829.0	-1.0	3017.0	1032.0	-1.0	1829.0	1311.0	-1.0	1981.0	980.0	-1.0	1461.0	1282.0	-1.0	1566.0	1255.0	-1.0	1921.0	1772.0	-1.0	2772.0	1375.0	-1.0	2241.0	1323.0	-1.0	1931.0	1265.0	-1.0	2283.0	912.0	-1.0	1216.0	828.0	-1.0	1409.0	879.0	-1.0	1161.0	
459.719	1300.0	-1.0	2274.0	1178.0	-1.0	1671.0	1048.0	-1.0	1644.0	1827.0	-1.0	3011.0	1032.0	-1.0	1825.0	1310.0	-1.0	1978.0	978.0	-1.0	1459.0	1280.0	-1.0	1561.0	1254.0	-1.0	1921.0	1770.0	-1.0	2767.0	1374.0	-1.0	2241.0	1323.0	-1.0	1930.0	1264.0	-1.0	2281.0	913.0	-1.0	1215.0	828.0	-1.0	1410.0	879.0	-1.0	1160.0	
460.218	1302.0	-1.0	2277.0	1178.0	-1.0	1672.0	1048.0	-1.0	1645.0	1827.0	-1.0	3015.0	1032.0	-1.0	1827.0	1311.0	-1.0	1978.0	979.0	-1.0	1461.0	1279.0	-1.0	1561.0	1254.0	-1.0	1920.0	1769.0	-1.0	2765.0	1375.0	-1.0	2240.0	1321.0	-1.0	1930.0	1264.0	-1.0	2277.0	912.0	-1.0	1214.0	827.0	-1.0	1407.0	876.0	-1.0	1158.0	
460.717	1301.0	-1.0	2276.0	1178.0	-1.0	1673.0	1049.0	-1.0	1646.0	1826.0	-1.0	3013.0	1032.0	-1.0	1827.0	1311.0	-1.0	1977.0	979.0	-1.0	1460.0	1277.0	-1.0	1559.0	1254.0	-1.0	1921.0	1768.0	-1.0	2763.0	1374.0	-1.0	2240.0	1322.0	-1.0	1931.0	1263.0	-1.0	2277.0	912.0	-1.0	1214.0	827.0	-1.0	1408.0	878.0	-1.0	1159.0	
461.216	1301.0	-1.0	2270.0	1177.0	-1.0	1669.0	1047.0	-1.0	1643.0	1823.0	-1.0	3004.0	1030.0	-1.0	1823.0	1309.0	-1.0	1972.0	978.0	-1.0	1457.0	1276.0	-1.0	1553.0	1253.0	-1.0	1918.0	1766.0	-1.0	2757.0	1373.0	-1.0	2237.0	1320.0	-1.0	1929.0	1263.0	-1.0	2273.0	912.0	-1.0	1213.0	826.0	-1.0	1408.0	876.0	-1.0	1157.0	
461.715	1300.0	-1.0	2270.0	1177.0	-1.0	1667.0	1046.0	-1.0	1641.0	1823.0	-1.0	3002.0	1031.0	-1.0	1823.0	1308.0	-1.0	1971.0	978.0	-1.0	1456.0	1275.0	-1.0	1551.0	1253.0	-1.0	1916.0	1764.0	-1.0	2754.0	1373.0	-1.0	2235.0	1320.0	-1.0	1927.0	1262.0	-1.0	2269.0	911.0	-1.0	1211.0	825.0	-1.0	1403.0	875.0	-1.0	1153.0	
462.214	1299.0	-1.0	2266.0	1175.0	-1.0	1664.0	1046.0	-1.0	1640.0	1820.0	-1.0	2997.0	1030.0	-1.0	1819.0	1308.0	-1.0	1967.0	977.0	-1.0	1454.0	1273.0	-1.0	1546.0	1253.0	-1.0	1915.0	1761.0	-1.0	2747.0	1372.0	-1.0	2231.0	1320.0	-1.0	1926.0	1261.0	-1.0	2266.0	910.0	-1.0	1210.0	825.0	-1.0	1403.0	875.0	-1.0	1151.0	
462.713	1297.0	-1.0	2258.0	1174.0	-1.0	1659.0	1045.0	-1.0	1634.0	1817.0	-1.0	2984.0	1028.0	-1.0	1814.0	1305.0	-1.0	1960.0	975.0	-1.0	1447.0	1269.0	-1.0	1539.0	1252.0	-1.0	1909.0	1758.0	-1.0	2738.0	1371.0	-1.0	2227.0	1318.0	-1.0	1923.0	1259.0	-1.0	2261.0	909.0	-1.0	1208.0	824.0	-1.0	1399.0	874.0	-1.0	1149.0	
463.212	1296.0	-1.0	2256.0	1173.0	-1.0	1657.0	1045.0	-1.0	1634.0	1818.0	-1.0	2982.0	1029.0	-1.0	1813.0	1305.0	-1.0	1959.0	974.0	-1.0	1447.0	1267.0	-1.0	1534.0	1252.0	-1.0	1909.0	1754.0	-1.0	2731.0	1370.0	-1.0	2226.0	1318.0	-1.0	1921.0	1260.0	-1.0	2258.0	909.0	-1.0	1205.0	824.0	-1.0	1397.0	872.0	-1.0	1144.0	
463.711	1295.0	-1.0	2254.0	1172.0	-1.0	1655.0	1044.0	-1.0	1633.0	1816.0	-1.0	2979.0	1027.0	-1.0	1810.0	1305.0	-1.0	1955.0	974.0	-1.0	1444.0	1265.0	-1.0	1530.0	1251.0	-1.0	1906.0	1751.0	-1.0	2722.0	1369.0	-1.0	2223.0	1317.0	-1.0	1918.0	1259.0	-1.0	2255.0	909.0	-1.0	1204.0	824.0	-1.0	1397.0	872.0	-1.0	1144.0	
464.211	1293.0	-1.0	2246.0	1172.0	-1.0	1652.0	1044.0	-1.0	1629.0	1813.0	-1.0	2970.0	1026.0	-1.0	1806.0	1302.0	-1.0	1949.0	973.0	-1.0	1439.0	1263.0	-1.0	1523.0	1248.0	-1.0	1902.0	1748.0	-1.0	2713.0	1369.0	-1.0	2218.0	1316.0	-1.0	1915.0	1259.0	-1.0	2253.0	908.0	-1.0	1203.0	824.0	-1.0	1395.0	870.0	-1.0	1142.0	
464.710	1293.0	-1.0	2245.0	1171.0	-1.0	1651.0	1044.0	-1.0	1630.0	1813.0	-1.0	2971.0	1028.0	-1.0	1807.0	1303.0	-1.0	1949.0	972.0	-1.0	1439.0	1262.0	-1.0	1523.0	1248.0	-1.0	1901.0	1745.0	-1.0	2708.0	1369.0	-1.0	2218.0	1315.0	-1.0	1915.0	1259.0	-1.0	2251.0	908.0	-1.0	1202.0	825.0	-1.0	1396.0	870.0	-1.0	1139.0	
465.209	1293.0	-1.0	2243.0	1170.0	-1.0	1650.0	1043.0	-1.0	1629.0	1812.0	-1.0	2968.0	1027.0	-1.0	1806.0	1303.0	-1.0	1946.0	972.0	-1.0	1437.0	1260.0	-1.0	1520.0	1248.0	-1.0	1900.0	1743.0	-1.0	2705.0	1368.0	-1.0	2216.0	1316.0	-1.0	1914.0	1259.0	-1.0	2250.0	908.0	-1.0	1201.0	825.0	-1.0	1397.0	871.0	-1.0	1139.0	
465.709	1291.0	-1.0	2237.0	1169.0	-1.0	1646.0	1042.0	-1.0	1625.0	1809.0	-1.0	2957.0	1025.0	-1.0	1800.0	1301.0	-1.0	1938.0	971.0	-1.0	1432.0	1259.0	-1.0	1514.0	1246.0	-1.0	1894.0	1741.0	-1.0	2701.0	1367.0	-1.0	2211.0	1315.0	-1.0	1912.0	1257.0	-1.0	2243.0	908.0	-1.0	1200.0	823.0	-1.0	1393.0	870.0	-1.0	1136.0	
466.208	1290.0	-1.0	2235.0	1169.0	-1.0	1645.0	1042.0	-1.0	1622.0	1808.0	-1.0	2955.0	1026.0	-1.0	1797.0	1300.0	-1.0	1936.0	970.0	-1.0	1430.0	1257.0	-1.0	1510.0	1247.0	-1.0	1890.0	1741.0	-1.0	2696.0	1366.0	-1.0	2207.0	1314.0	-1.0	1910.0	1255.0	-1.0	2236.0	907.0	-1.0	1198.0	822.0	-1.0	1385.0	867.0	-1.0	1131.0	
466.707	1289.0	-1.0	2228.0	1167.0	-1.0	1642.0	1040.0	-1.0	1619.0	1804.0	-1.0	2945.0	1024.0	-1.0	1792.0	1298.0	-1.0	1930.0	969.0	-1.0	1424.0	1255.0	-1.0	1502.0	1245.0	-1.0	1885.0	1738.0	-1.0	2689.0	1364.0	-1.0	2199.0	1312.0	-1.0	1905.0	1255.0	-1.0	2228.0	906.0	-1.0	1195.0	821.0	-1.0	1383.0	866.0	-1.0	1126.0	
467.206	1286.0	-1.0	2217.0	1165.0	-1.0	1636.0	1039.0	-1.0	1611.0	1800.0	-1.0	2928.0	1022.0	-1.0	1781.0	1295.0	-1.0	1918.0	966.0	-1.0	1417.0	1250.0	-1.0	1493.0	1241.0	-1.0	1875.0	1733.0	-1.0	2677.0	1362.0	-1.0	2191.0	1310.0	-1.0	1898.0	1252.0	-1.0	2217.0	906.0	-1.0	1191.0	820.0	-1.0	1376.0	864.0	-1.0	1121.0	
467.705	1284.0	-1.0	2212.0	1164.0	-1.0	1634.0	1038.0	-1.0	1608.0	1798.0	-1.0	2923.0	1021.0	-1.0	1778.0	1294.0	-1.0	1914.0	966.0	-1.0	1414.0	1248.0	-1.0	1489.0	1239.0	-1.0	1872.0	1729.0	-1.0	2668.0	1361.0	-1.0	2183.0	1308.0	-1.0	1893.0	1250.0	-1.0	2209.0	906.0	-1.0	1188.0	818.0	-1.0	1371.0	862.0	-1.0	1116.0	
468.204	1284.0	-1.0	2208.0	1163.0	-1.0	1631.0	1036.0	-1.0	1602.0	1795.0	-1.0	2914.0	1021.0	-1.0	1773.0	1293.0	-1.0	1908.0	964.0	-1.0	1410.0	1246.0	-1.0	1483.0	1237.0	-1.0	1865.0	1726.0	-1.0	2660.0	1358.0	-1.0	2177.0	1307.0	-1.0	1888.0	1249.0	-1.0	2202.0	905.0	-1.0	1186.0	818.0	-1.0	1368.0	861.0	-1.0	1113.0	
468.703	1283.0	-1.0	2199.0	1163.0	-1.0	1628.0	1035.0	-1.0	1598.0	1793.0	-1.0	2904.0	1019.0	-1.0	1765.0	1290.0	-1.0	1901.0	963.0	-1.0	1403.0	1245.0	-1.0	1478.0	1236.0	-1.0	1857.0	1724.0	-1.0	2655.0	1356.0	-1.0	2169.0	1304.0	-1.0	1882.0	1249.0	-1.0	2194.0	905.0	-1.0	1185.0	817.0	-1.0	1363.0	860.0	-1.0	1109.0	
469.202	1282.0	-1.0	2199.0	1162.0	-1.0	1629.0	1036.0	-1.0	1596.0	1794.0	-1.0	2903.0	1020.0	-1.0	1765.0	1291.0	-1.0	1900.0	962.0	-1.0	1401.0	1245.0	-1.0	1478.0	1235.0	-1.0	1858.0	1723.0	-1.0	2653.0	1357.0	-1.0	2167.0	1305.0	-1.0	1882.0	1248.0	-1.0	2194.0	905.0	-1.0	1185.0	818.0	-1.0	1364.0	861.0	-1.0	1111.0	
469.701	1282.0	-1.0	2197.0	1164.0	-1.0	1628.0	1035.0	-1.0	1595.0	1793.0	-1.0	2901.0	1019.0	-1.0	1764.0	1290.0	-1.0	1899.0	963.0	-1.0	1400.0	1246.0	-1.0	1477.0	1236.0	-1.0	1856.0	1723.0	-1.0	2653.0	1356.0	-1.0	2165.0	1304.0	-1.0	1881.0	1249.0	-1.0	2192.0	906.0	-1.0	1186.0	817.0	-1.0	1365.0	861.0	-1.0	1112.0	
470.200	1283.0	-1.0	2200.0	1163.0	-1.0	1630.0	1036.0	-1.0	1596.0	1795.0	-1.0	2905.0	1020.0	-1.0	1763.0	1292.0	-1.0	1899.0	964.0	-1.0	1401.0	1247.0	-1.0	1479.0	1236.0	-1.0	1855.0	1725.0	-1.0	2654.0	1357.0	-1.0	2163.0	1305.0	-1.0	1882.0	1249.0	-1.0	2188.0	906.0	-1.0	1185.0	817.0	-1.0	1363.0	862.0	-1.0	1112.0	
470.700	1283.0	-1.0	2201.0	1164.0	-1.0	1632.0	1038.0	-1.0	1598.0	1797.0	-1.0	2910.0	1022.0	-1.0	1765.0	1294.0	-1.0	1902.0	965.0	-1.0	1403.0	1248.0	-1.0	1481.0	1237.0	-1.0	1857.0	1726.0	-1.0	2657.0	1358.0	-1.0	2167.0	1306.0	-1.0	1885.0	1250.0	-1.0	2191.0	907.0	-1.0	1189.0	819.0	-1.0	1366.0	864.0	-1.0	1116.0	
471.199	1283.0	-1.0	2200.0	1165.0	-1.0	1633.0	1037.0	-1.0	1598.0	1798.0	-1.0	2911.0	1023.0	-1.0	1767.0	1294.0	-1.0	1904.0	965.0	-1.0	1403.0	1250.0	-1.0	1482.0	1237.0	-1.0	1859.0	1727.0	-1.0	2661.0	1359.0	-1.0	2168.0	1307.0	-1.0	1886.0	1251.0	-1.0	2194.0	908.0	-1.0	1191.0	819.0	-1.0	1369.0	865.0	-1.0	1120.0	
471.698	1285.0	-1.0	2206.0	1165.0	-1.0	1637.0	1038.0	-1.0	1602.0	1800.0	-1.0	2920.0	1025.0	-1.0	1771.0	1297.0	-1.0	1911.0	967.0	-1.0	1408.0	1252.0	-1.0	1488.0	1240.0	-1.0	1864.0	1729.0	-1.0	2666.0	1361.0	-1.0	2172.0	1309.0	-1.0	1890.0	1252.0	-1.0	2195.0	909.0	-1.0	1192.0	821.0	-1.0	1372.0	867.0	-1.0	1122.0	
472.198	1285.0	-1.0	2210.0	1166.0	-1.0	1640.0	1038.0	-1.0	1603.0	1802.0	-1.0	2928.0	1025.0	-1.0	1773.0	1298.0	-1.0	1915.0	968.0	-1.0	1412.0	1254.0	-1.0	1491.0	1240.0	-1.0	1867.0	1730.0	-1.0	2670.0	1363.0	-1.0	2176.0	1311.0	-1.0	1895.0	1255.0	-1.0	2202.0	912.0	-1.0	1197.0	822.0	-1.0	1375.0	869.0	-1.0	1128.0	
472.697	1285.0	-1.0	2210.0	1167.0	-1.0	1641.0	1039.0	-1.0	1604.0	1803.0	-1.0	2930.0	1025.0	-1.0	1775.0	1299.0	-1.0	1918.0	968.0	-1.0	1412.0	1255.0	-1.0	1493.0	1241.0	-1.0	1870.0	1733.0	-1.0	2675.0	1364.0	-1.0	2180.0	1313.0	-1.0	1898.0	1255.0	-1.0	2205.0	913.0	-1.0	1200.0	822.0	-1.0	1379.0	870.0	-1.0	1131.0	
473.196	1287.0	-1.0	2215.0	1167.0	-1.0	1644.0	1039.0	-1.0	1607.0	1806.0	-1.0	2940.0	1026.0	-1.0	1780.0	1301.0	-1.0	1924.0	970.0	-1.0	1417.0	1256.0	-1.0	1498.0	1243.0	-1.0	1874.0	1735.0	-1.0	2680.0	1365.0	-1.0	2185.0	1315.0	-1.0	1904.0	1256.0	-1.0	2208.0	913.0	-1.0	1202.0	823.0	-1.0	1382.0	872.0	-1.0	1134.0	
473.695	1286.0	-1.0	2216.0	1168.0	-1.0	1645.0	1040.0	-1.0	1608.0	1806.0	-1.0	2943.0	1027.0	-1.0	1780.0	1300.0	-1.0	1925.0	970.0	-1.0	1418.0	1257.0	-1.0	1500.0	1242.0	-1.0	1875.0	1735.0	-1.0	2680.0	1366.0	-1.0	2186.0	1314.0	-1.0	1904.0	1257.0	-1.0	2210.0	914.0	-1.0	1203.0	824.0	-1.0	1384.0	872.0	-1.0	1136.0	
474.194	1286.0	-1.0	2212.0	1168.0	-1.0	1644.0	1038.0	-1.0	1603.0	1805.0	-1.0	2937.0	1025.0	-1.0	1775.0	1299.0	-1.0	1921.0	968.0	-1.0	1414.0	1255.0	-1.0	1496.0	1239.0	-1.0	1869.0	1732.0	-1.0	2672.0	1363.0	-1.0	2180.0	1312.0	-1.0	1898.0	1255.0	-1.0	2209.0	912.0	-1.0	1201.0	823.0	-1.0	1383.0	872.0	-1.0	1134.0	
474.693	1286.0	-1.0	2213.0	1168.0	-1.0	1644.0	1039.0	-1.0	1603.0	1805.0	-1.0	2942.0	1025.0	-1.0	1774.0	1298.0	-1.0	1920.0	967.0	-1.0	1413.0	1254.0	-1.0	1495.0	1239.0	-1.0	1863.0	1728.0	-1.0	2662.0	1361.0	-1.0	2176.0	1309.0	-1.0	1891.0	1254.0	-1.0	2205.0	910.0	-1.0	1197.0	822.0	-1.0	1381.0	871.0	-1.0	1132.0	
475.192	1285.0	-1.0	2209.0	1165.0	-1.0	1642.0	1037.0	-1.0	1602.0	1805.0	-1.0	2939.0	1023.0	-1.0	1771.0	1296.0	-1.0	1917.0	966.0	-1.0	1408.0	1252.0	-1.0	1491.0	1235.0	-1.0	1858.0	1722.0	-1.0	2648.0	1358.0	-1.0	2169.0	1305.0	-1.0	1882.0	1253.0	-1.0	2204.0	909.0	-1.0	1194.0	822.0	-1.0	1382.0	870.0	-1.0	1130.0	
475.692	1283.0	-1.0	2204.0	1164.0	-1.0	1639.0	1036.0	-1.0	1596.0	1803.0	-1.0	2931.0	1022.0	-1.0	1766.0	1294.0	-1.0	1909.0	963.0	-1.0	1401.0	1249.0	-1.0	1485.0	1232.0	-1.0	1848.0	1716.0	-1.0	2633.0	1354.0	-1.0	2160.0	1299.0	-1.0	1873.0	1251.0	-1.0	2201.0	907.0	-1.0	1190.0	823.0	-1.0	1379.0	868.0	-1.0	1129.0	
476.191	1283.0	-1.0	2204.0	1164.0	-1.0	1639.0	1036.0	-1.0	1597.0	1803.0	-1.0	2934.0	1022.0	-1.0	1764.0	1293.0	-1.0	1908.0	963.0	-1.0	1400.0	1247.0	-1.0	1483.0	1231.0	-1.0	1844.0	1710.0	-1.0	2621.0	1352.0	-1.0	2153.0	1296.0	-1.0	1865.0	1250.0	-1.0	2198.0	905.0	-1.0	1186.0	823.0	-1.0	1380.0	867.0	-1.0	1126.0	
476.691	1283.0	-1.0	2203.0	1164.0	-1.0	1640.0	1036.0	-1.0	1597.0	1803.0	-1.0	2934.0	1022.0	-1.0	1764.0	1294.0	-1.0	1908.0	962.0	-1.0	1399.0	1246.0	-1.0	1480.0	1229.0	-1.0	1840.0	1705.0	-1.0	2610.0	1350.0	-1.0	2149.0	1294.0	-1.0	1858.0	1251.0	-1.0	2200.0	904.0	-1.0	1185.0	822.0	-1.0	1380.0	868.0	-1.0	1127.0	
477.190	1282.0	-1.0	2199.0	1163.0	-1.0	1638.0	1036.0	-1.0	1593.0	1802.0	-1.0	2928.0	1021.0	-1.0	1762.0	1292.0	-1.0	1903.0	962.0	-1.0	1393.0	1245.0	-1.0	1477.0	1227.0	-1.0	1835.0	1701.0	-1.0	2597.0	1348.0	-1.0	2143.0	1290.0	-1.0	1850.0	1252.0	-1.0	2201.0	904.0	-1.0	1182.0	822.0	-1.0	1381.0	867.0	-1.0	1127.0	
477.689	1284.0	-1.0	2201.0	1163.0	-1.0	1641.0	1036.0	-1.0	1596.0	1805.0	-1.0	2935.0	1023.0	-1.0	1764.0	1294.0	-1.0	1905.0	962.0	-1.0	1393.0	1245.0	-1.0	1478.0	1226.0	-1.0	1830.0	1697.0	-1.0	2587.0	1348.0	-1.0	2140.0	1287.0	-1.0	1844.0	1254.0	-1.0	2202.0	903.0	-1.0	1180.0	823.0	-1.0	1381.0	866.0	-1.0	1124.0	
478.188	1284.0	-1.0	2200.0	1164.0	-1.0	1641.0	1036.0	-1.0	1595.0	1806.0	-1.0	2938.0	1025.0	-1.0	1765.0	1294.0	-1.0	1903.0	961.0	-1.0	1392.0	1246.0	-1.0	1476.0	1225.0	-1.0	1828.0	1692.0	-1.0	2580.0	1348.0	-1.0	2136.0	1286.0	-1.0	1838.0	1256.0	-1.0	2206.0	902.0	-1.0	1178.0	825.0	-1.0	1384.0	867.0	-1.0	1126.0	
478.687	1283.0	-1.0	2195.0	1164.0	-1.0	1639.0	1036.0	-1.0	1590.0	1806.0	-1.0	2931.0	1024.0	-1.0	1762.0	1293.0	-1.0	1901.0	962.0	-1.0	1389.0	1245.0	-1.0	1473.0	1224.0	-1.0	1824.0	1690.0	-1.0	2573.0	1346.0	-1.0	2133.0	1284.0	-1.0	1833.0	1257.0	-1.0	2207.0	900.0	-1.0	1176.0	825.0	-1.0	1384.0	867.0	-1.0	1124.0	
479.186	1283.0	-1.0	2198.0	1164.0	-1.0	1640.0	1037.0	-1.0	1591.0	1809.0	-1.0	2938.0	1027.0	-1.0	1765.0	1295.0	-1.0	1903.0	962.0	-1.0	1391.0	1246.0	-1.0	1474.0	1225.0	-1.0	1826.0	1690.0	-1.0	2573.0	1348.0	-1.0	2135.0	1284.0	-1.0	1834.0	1258.0	-1.0	2208.0	902.0	-1.0	1175.0	825.0	-1.0	1385.0	868.0	-1.0	1125.0	
479.685	1284.0	-1.0	2199.0	1164.0	-1.0	1641.0	1038.0	-1.0	1592.0	1809.0	-1.0	2940.0	1027.0	-1.0	1767.0	1295.0	-1.0	1905.0	963.0	-1.0	1392.0	1247.0	-1.0	1475.0	1226.0	-1.0	1828.0	1693.0	-1.0	2576.0	1349.0	-1.0	2135.0	1284.0	-1.0	1834.0	1259.0	-1.0	2212.0	901.0	-1.0	1175.0	827.0	-1.0	1388.0	868.0	-1.0	1127.0	
480.184	1285.0	-1.0	2198.0	1165.0	-1.0	1640.0	1038.0	-1.0	1591.0	1811.0	-1.0	2940.0	1027.0	-1.0	1765.0	1295.0	-1.0	1905.0	963.0	-1.0	1391.0	1247.0	-1.0	1475.0	1225.0	-1.0	1829.0	1695.0	-1.0	2579.0	1350.0	-1.0	2136.0	1285.0	-1.0	1835.0	1261.0	-1.0	2213.0	902.0	-1.0	1176.0	826.0	-1.0	1388.0	869.0	-1.0	1128.0	
480.683	1286.0	-1.0	2204.0	1165.0	-1.0	1644.0	1039.0	-1.0	1595.0	1814.0	-1.0	2952.0	1029.0	-1.0	1770.0	1297.0	-1.0	1911.0	965.0	-1.0	1396.0	1250.0	-1.0	1479.0	1229.0	-1.0	1837.0	1699.0	-1.0	2589.0	1352.0	-1.0	2142.0	1287.0	-1.0	1841.0	1263.0	-1.0	2219.0	903.0	-1.0	1179.0	829.0	-1.0	1391.0	870.0	-1.0	1130.0	
481.183	1287.0	-1.0	2206.0	1166.0	-1.0	1645.0	1040.0	-1.0	1598.0	1816.0	-1.0	2956.0	1030.0	-1.0	1772.0	1298.0	-1.0	1914.0	966.0	-1.0	1399.0	1251.0	-1.0	1482.0	1230.0	-1.0	1840.0	1702.0	-1.0	2597.0	1355.0	-1.0	2146.0	1289.0	-1.0	1844.0	1263.0	-1.0	2222.0	904.0	-1.0	1180.0	829.0	-1.0	1394.0	872.0	-1.0	1133.0	
481.682	1287.0	-1.0	2208.0	1166.0	-1.0	1645.0	1041.0	-1.0	1598.0	1818.0	-1.0	2959.0	1031.0	-1.0	1772.0	1299.0	-1.0	1913.0	966.0	-1.0	1398.0	1252.0	-1.0	1483.0	1231.0	-1.0	1840.0	1704.0	-1.0	2603.0	1355.0	-1.0	2146.0	1290.0	-1.0	1845.0	1264.0	-1.0	2223.0	904.0	-1.0	1180.0	828.0	-1.0	1394.0	872.0	-1.0	1132.0	
482.181	1290.0	-1.0	2212.0	1167.0	-1.0	1645.0	1042.0	-1.0	1602.0	1820.0	-1.0	2968.0	1032.0	-1.0	1776.0	1301.0	-1.0	1917.0	968.0	-1.0	1403.0	1254.0	-1.0	1487.0	1232.0	-1.0	1845.0	1708.0	-1.0	2610.0	1358.0	-1.0	2153.0	1292.0	-1.0	1851.0	1265.0	-1.0	2229.0	905.0	-1.0	1183.0	829.0	-1.0	1396.0	874.0	-1.0	1136.0	
482.680	1289.0	-1.0	2216.0	1166.0	-1.0	1645.0	1043.0	-1.0	1603.0	1820.0	-1.0	2971.0	1032.0	-1.0	1778.0	1300.0	-1.0	1919.0	969.0	-1.0	1404.0	1254.0	-1.0	1488.0	1233.0	-1.0	1848.0	1709.0	-1.0	2613.0	1358.0	-1.0	2155.0	1293.0	-1.0	1853.0	1266.0	-1.0	2231.0	905.0	-1.0	1184.0	829.0	-1.0	1399.0	874.0	-1.0	1138.0	
483.179	1291.0	-1.0	2218.0	1167.0	-1.0	1644.0	1043.0	-1.0	1604.0	1822.0	-1.0	2974.0	1033.0	-1.0	1777.0	1300.0	-1.0	1919.0	969.0	-1.0	1405.0	1255.0	-1.0	1489.0	1232.0	-1.0	1847.0	1711.0	-1.0	2617.0	1358.0	-1.0	2154.0	1294.0	-1.0	1852.0	1266.0	-1.0	2232.0	904.0	-1.0	1183.0	829.0	-1.0	1398.0	875.0	-1.0	1137.0	
483.679	1292.0	-1.0	2222.0	1168.0	-1.0	1645.0	1045.0	-1.0	1608.0	1824.0	-1.0	2982.0	1032.0	-1.0	1781.0	1301.0	-1.0	1923.0	970.0	-1.0	1409.0	1257.0	-1.0	1493.0	1234.0	-1.0	1852.0	1714.0	-1.0	2624.0	1359.0	-1.0	2158.0	1295.0	-1.0	1855.0	1266.0	-1.0	2235.0	906.0	-1.0	1184.0	830.0	-1.0	1400.0	875.0	-1.0	1140.0	
484.178	1293.0	-1.0	2223.0	1167.0	-1.0	1644.0	1044.0	-1.0	1609.0	1824.0	-1.0	2983.0	1033.0	-1.0	1783.0	1301.0	-1.0	1925.0	969.0	-1.0	1410.0	1257.0	-1.0	1496.0	1234.0	-1.0	1854.0	1717.0	-1.0	2629.0	1360.0	-1.0	2159.0	1296.0	-1.0	1857.0	1267.0	-1.0	2236.0	905.0	-1.0	1185.0	829.0	-1.0	1401.0	876.0	-1.0	1141.0	
484.677	1292.0	-1.0	2221.0	1167.0	-1.0	1644.0	1044.0	-1.0	1608.0	1823.0	-1.0	2979.0	1032.0	-1.0	1780.0	1300.0	-1.0	1923.0	969.0	-1.0	1409.0	1257.0	-1.0	1495.0	1232.0	-1.0	1851.0	1718.0	-1.0	2630.0	1359.0	-1.0	2158.0	1295.0	-1.0	1856.0	1265.0	-1.0	2234.0	904.0	-1.0	1184.0	829.0	-1.0	1399.0	875.0	-1.0	1139.0	
485.176	1292.0	-1.0	2225.0	1167.0	-1.0	1645.0	1045.0	-1.0	1610.0	1825.0	-1.0	2984.0	1032.0	-1.0	1784.0	1300.0	-1.0	1925.0	969.0	-1.0	1410.0	1259.0	-1.0	1499.0	1233.0	-1.0	1851.0	1720.0	-1.0	2636.0	1359.0	-1.0	2158.0	1295.0	-1.0	1855.0	1265.0	-1.0	2231.0	903.0	-1.0	1181.0	829.0	-1.0	1397.0	874.0	-1.0	1137.0	
485.675	1293.0	-1.0	2225.0	1167.0	-1.0	1645.0	1044.0	-1.0	1610.0	1824.0	-1.0	2984.0	1031.0	-1.0	1784.0	1300.0	-1.0	1926.0	969.0	-1.0	1412.0	1259.0	-1.0	1500.0	1234.0	-1.0	1851.0	1720.0	-1.0	2637.0	1358.0	-1.0	2158.0	1296.0	-1.0	1855.0	1264.0	-1.0	2232.0	903.0	-1.0	1181.0	829.0	-1.0	1399.0	873.0	-1.0	1137.0	
486.174	1293.0	-1.0	2222.0	1167.0	-1.0	1644.0	1043.0	-1.0	1607.0	1823.0	-1.0	2978.0	1030.0	-1.0	1781.0	1297.0	-1.0	1922.0	968.0	-1.0	1408.0	1257.0	-1.0	1497.0	1233.0	-1.0	1848.0	1721.0	-1.0	2636.0	1356.0	-1.0	2155.0	1295.0	-1.0	1853.0	1263.0	-1.0	2229.0	904.0	-1.0	1181.0	828.0	-1.0	1396.0	873.0	-1.0	1136.0	
486.673	1293.0	-1.0	2225.0	1168.0	-1.0	1646.0	1043.0	-1.0	1610.0	1824.0	-1.0	2982.0	1029.0	-1.0	1780.0	1299.0	-1.0	1922.0	969.0	-1.0	1409.0	1258.0	-1.0	1498.0	1233.0	-1.0	1847.0	1724.0	-1.0	2643.0	1357.0	-1.0	2153.0	1295.0	-1.0	1854.0	1261.0	-1.0	2224.0	902.0	-1.0	1179.0	826.0	-1.0	1392.0	872.0	-1.0	1134.0	
487.172	1294.0	-1.0	2230.0	1168.0	-1.0	1648.0	1043.0	-1.0	1612.0	1826.0	-1.0	2988.0	1029.0	-1.0	1781.0	1298.0	-1.0	1924.0	969.0	-1.0	1409.0	1259.0	-1.0	1499.0	1234.0	-1.0	1851.0	1724.0	-1.0	2645.0	1356.0	-1.0	2153.0	1295.0	-1.0	1856.0	1261.0	-1.0	2224.0	904.0	-1.0	1182.0	826.0	-1.0	1394.0	873.0	-1.0	1136.0	
487.671	1295.0	-1.0	2232.0	1169.0	-1.0	1650.0	1043.0	-1.0	1612.0	1825.0	-1.0	2987.0	1030.0	-1.0	1782.0	1300.0	-1.0	1927.0	969.0	-1.0	1412.0	1261.0	-1.0	1504.0	1236.0	-1.0	1856.0	1724.0	-1.0	2645.0	1355.0	-1.0	2154.0	1297.0	-1.0	1858.0	1260.0	-1.0	2226.0	906.0	-1.0	1186.0	825.0	-1.0	1395.0	875.0	-1.0	1140.0	
488.170	1297.0	-1.0	2237.0	1171.0	-1.0	1655.0	1044.0	-1.0	1615.0	1827.0	-1.0	2993.0	1029.0	-1.0	1784.0	1302.0	-1.0	1931.0	971.0	-1.0	1414.0	1264.0	-1.0	1508.0	1237.0	-1.0	1859.0	1727.0	-1.0	2652.0	1357.0	-1.0	2156.0	1299.0	-1.0	1862.0	1260.0	-1.0	2228.0	908.0	-1.0	1189.0	825.0	-1.0	1395.0	876.0	-1.0	1141.0	
488.669	1298.0	-1.0	2244.0	1173.0	-1.0	1660.0	1045.0	-1.0	1619.0	1829.0	-1.0	3000.0	1031.0	-1.0	1789.0	1305.0	-1.0	1940.0	972.0	-1.0	1420.0	1268.0	-1.0	1516.0	1241.0	-1.0	1870.0	1733.0	-1.0	2666.0	1360.0	-1.0	2163.0	1302.0	-1.0	1871.0	1263.0	-1.0	2234.0	910.0	-1.0	1194.0	827.0	-1.0	1399.0	877.0	-1.0	1147.0	
489.168	1298.0	-1.0	2248.0	1174.0	-1.0	1662.0	1045.0	-1.0	1622.0	1830.0	-1.0	3002.0	1032.0	-1.0	1794.0	1308.0	-1.0	1946.0	974.0	-1.0	1424.0	1271.0	-1.0	1522.0	1244.0	-1.0	1877.0	1738.0	-1.0	2679.0	1361.0	-1.0	2169.0	1306.0	-1.0	1879.0	1263.0	-1.0	2238.0	912.0	-1.0	1199.0	827.0	-1.0	1401.0	880.0	-1.0	1152.0	
489.667	1299.0	-1.0	2250.0	1172.0	-1.0	1663.0	1045.0	-1.0	1622.0	1830.0	-1.0	3000.0	1032.0	-1.0	1794.0	1309.0	-1.0	1949.0	974.0	-1.0	1426.0	1272.0	-1.0	1525.0	1246.0	-1.0	1880.0	1743.0	-1.0	2689.0	1363.0	-1.0	2172.0	1307.0	-1.0	1883.0	1263.0	-1.0	2239.0	912.0	-1.0	1200.0	829.0	-1.0	1402.0	880.0	-1.0	1154.0	
490.166	1299.0	-1.0	2256.0	1174.0	-1.0	1665.0	1046.0	-1.0	1627.0	1831.0	-1.0	3008.0	1032.0	-1.0	1798.0	1311.0	-1.0	1955.0	977.0	-1.0	1432.0	1275.0	-1.0	1531.0	1247.0	-1.0	1885.0	1749.0	-1.0	2702.0	1366.0	-1.0	2177.0	1310.0	-1.0	1888.0	1265.0	-1.0	2240.0	913.0	-1.0	1201.0	827.0	-1.0	1401.0	881.0	-1.0	1155.0	
490.665	1300.0	-1.0	2263.0	1173.0	-1.0	1667.0	1047.0	-1.0	1630.0	1832.0	-1.0	3015.0	1034.0	-1.0	1803.0	1312.0	-1.0	1960.0	977.0	-1.0	1434.0	1277.0	-1.0	1534.0	1250.0	-1.0	1890.0	1752.0	-1.0	2711.0	1367.0	-1.0	2181.0	1312.0	-1.0	1895.0	1266.0	-1.0	2244.0	914.0	-1.0	1205.0	828.0	-1.0	1403.0	882.0	-1.0	1158.0	
491.164	1300.0	-1.0	2263.0	1174.0	-1.0	1667.0	1047.0	-1.0	1631.0	1831.0	-1.0	3015.0	1034.0	-1.0	1802.0	1312.0	-1.0	1963.0	977.0	-1.0	1434.0	1277.0	-1.0	1536.0	1249.0	-1.0	1891.0	1755.0	-1.0	2717.0	1369.0	-1.0	2184.0	1313.0	-1.0	1898.0	1266.0	-1.0	2247.0	915.0	-1.0	1208.0	829.0	-1.0	1405.0	883.0	-1.0	1161.0	
491.663	1302.0	-1.0	2267.0	1175.0	-1.0	1669.0	1047.0	-1.0	1631.0	1833.0	-1.0	3017.0	1033.0	-1.0	1801.0	1313.0	-1.0	1962.0	977.0	-1.0	1434.0	1279.0	-1.0	1538.0	1250.0	-1.0	1891.0	1757.0	-1.0	2723.0	1370.0	-1.0	2185.0	1314.0	-1.0	1899.0	1266.0	-1.0	2247.0	915.0	-1.0	1208.0	827.0	-1.0	1403.0	884.0	-1.0	1161.0	
492.162	1302.0	-1.0	2270.0	1176.0	-1.0	1671.0	1048.0	-1.0	1633.0	1833.0	-1.0	3020.0	1033.0	-1.0	1804.0	1313.0	-1.0	1966.0	977.0	-1.0	1435.0	1280.0	-1.0	1540.0	1251.0	-1.0	1895.0	1759.0	-1.0	2729.0	1370.0	-1.0	2189.0	1315.0	-1.0	1903.0	1267.0	-1.0	2249.0	915.0	-1.0	1210.0	828.0	-1.0	1405.0	885.0	-1.0	1163.0	
492.661	1301.0	-1.0	2268.0	1175.0	-1.0	1672.0	1047.0	-1.0	1632.0	1833.0	-1.0	3015.0	1032.0	-1.0	1802.0	1313.0	-1.0	1965.0	976.0	-1.0	1434.0	1278.0	-1.0	1540.0	1250.0	-1.0	1894.0	1760.0	-1.0	2731.0	1370.0	-1.0	2189.0	1314.0	-1.0	1904.0	1266.0	-1.0	2250.0	915.0	-1.0	1210.0	828.0	-1.0	1405.0	885.0	-1.0	1164.0	
493.160	1300.0	-1.0	2263.0	1174.0	-1.0	1669.0	1046.0	-1.0	1629.0	1829.0	-1.0	3006.0	1030.0	-1.0	1797.0	1311.0	-1.0	1960.0	975.0	-1.0	1429.0	1277.0	-1.0	1536.0	1248.0	-1.0	1888.0	1758.0	-1.0	2727.0	1368.0	-1.0	2184.0	1313.0	-1.0	1899.0	1265.0	-1.0	2247.0	914.0	-1.0	1207.0	827.0	-1.0	1403.0	883.0	-1.0	1161.0	
493.659	1299.0	-1.0	2264.0	1176.0	-1.0	1671.0	1047.0	-1.0	1629.0	1828.0	-1.0	3006.0	1031.0	-1.0	1797.0	1310.0	-1.0	1959.0	975.0	-1.0	1428.0	1276.0	-1.0	1536.0	1248.0	-1.0	1887.0	1757.0	-1.0	2725.0	1367.0	-1.0	2182.0	1311.0	-1.0	1897.0	1265.0	-1.0	2242.0	914.0	-1.0	1204.0	827.0	-1.0	1400.0	882.0	-1.0	1158.0	
494.159	1299.0	-1.0	2262.0	1175.0	-1.0	1671.0	1046.0	-1.0	1627.0	1826.0	-1.0	3000.0	1029.0	-1.0	1794.0	1309.0	-1.0	1956.0	974.0	-1.0	1426.0	1275.0	-1.0	1533.0	1247.0	-1.0	1884.0	1754.0	-1.0	2718.0	1366.0	-1.0	2177.0	1309.0	-1.0	1892.0	1264.0	-1.0	2240.0	913.0	-1.0	1203.0	828.0	-1.0	1399.0	881.0	-1.0	1156.0	
494.658	1297.0	-1.0	2255.0	1176.0	-1.0	1669.0	1044.0	-1.0	1623.0	1823.0	-1.0	2990.0	1028.0	-1.0	1789.0	1308.0	-1.0	1950.0	972.0	-1.0	1422.0	1271.0	-1.0	1527.0	1244.0	-1.0	1878.0	1750.0	-1.0	2707.0	1364.0	-1.0	2171.0	1306.0	-1.0	1886.0	1264.0	-1.0	2236.0	911.0	-1.0	1200.0	826.0	-1.0	1397.0	879.0	-1.0	1154.0	
495.157	1297.0	-1.0	2257.0	1175.0	-1.0	1670.0	1044.0	-1.0	1623.0	1823.0	-1.0	2991.0	1028.0	-1.0	1790.0	1307.0	-1.0	1950.0	972.0	-1.0	1421.0	1272.0	-1.0	1525.0	1244.0	-1.0	1879.0	1746.0	-1.0	2701.0	1362.0	-1.0	2168.0	1307.0	-1.0	1883.0	1263.0	-1.0	2233.0	911.0	-1.0	1198.0	827.0	-1.0	1393.0	879.0	-1.0	1151.0	
495.656	1296.0	-1.0	2255.0	1174.0	-1.0	1670.0	1044.0	-1.0	1624.0	1822.0	-1.0	2989.0	1028.0	-1.0	1789.0	1307.0	-1.0	1949.0	972.0	-1.0	1421.0	1270.0	-1.0	1524.0	1243.0	-1.0	1877.0	1743.0	-1.0	2691.0	1362.0	-1.0	2165.0	1305.0	-1.0	1880.0	1263.0	-1.0	2232.0	912.0	-1.0	1199.0	826.0	-1.0	1394.0	880.0	-1.0	1152.0	
496.156	1295.0	-1.0	2252.0	1175.0	-1.0	1669.0	1044.0	-1.0	1621.0	1821.0	-1.0	2986.0	1028.0	-1.0	1787.0	1306.0	-1.0	1946.0	972.0	-1.0	1420.0	1270.0	-1.0	1523.0	1243.0	-1.0	1876.0	1739.0	-1.0	2684.0	1361.0	-1.0	2162.0	1304.0	-1.0	1878.0	1263.0	-1.0	2231.0	911.0	-1.0	1200.0	825.0	-1.0	1392.0	879.0	-1.0	1152.0	
496.655	1295.0	-1.0	2254.0	1176.0	-1.0	1673.0	1044.0	-1.0	1623.0	1823.0	-1.0	2991.0	1029.0	-1.0	1790.0	1308.0	-1.0	1951.0	974.0	-1.0	1424.0	1272.0	-1.0	1526.0	1244.0	-1.0	1879.0	1738.0	-1.0	2681.0	1361.0	-1.0	2164.0	1306.0	-1.0	1882.0	1264.0	-1.0	2233.0	913.0	-1.0	1202.0	825.0	-1.0	1393.0	880.0	-1.0	1153.0	
497.154	1295.0	-1.0	2256.0	1177.0	-1.0	1676.0	1044.0	-1.0	1625.0	1822.0	-1.0	2993.0	1029.0	-1.0	1793.0	1308.0	-1.0	1952.0	976.0	-1.0	1425.0	1274.0	-1.0	1529.0	1246.0	-1.0	1881.0	1736.0	-1.0	2677.0	1361.0	-1.0	2165.0	1306.0	-1.0	1883.0	1264.0	-1.0	2235.0	914.0	-1.0	1205.0	826.0	-1.0	1394.0	881.0	-1.0	1157.0	
497.653	1295.0	-1.0	2255.0	1177.0	-1.0	1675.0	1044.0	-1.0	1624.0	1821.0	-1.0	2991.0	1030.0	-1.0	1792.0	1309.0	-1.0	1952.0	975.0	-1.0	1425.0	1275.0	-1.0	1527.0	1245.0	-1.0	1880.0	1735.0	-1.0	2677.0	1363.0	-1.0	2167.0	1308.0	-1.0	1883.0	1265.0	-1.0	2236.0	914.0	-1.0	1205.0	826.0	-1.0	1396.0	881.0	-1.0	1157.0	
498.152	1296.0	-1.0	2259.0	1178.0	-1.0	1678.0	1044.0	-1.0	1627.0	1824.0	-1.0	2998.0	1031.0	-1.0	1794.0	1310.0	-1.0	1955.0	976.0	-1.0	1426.0	1277.0	-1.0	1531.0	1246.0	-1.0	1880.0	1737.0	-1.0	2678.0	1363.0	-1.0	2168.0	1308.0	-1.0	1883.0	1265.0	-1.0	2236.0	914.0	-1.0	1204.0	826.0	-1.0	1394.0	881.0	-1.0	1156.0	
498.651	1296.0	-1.0	2263.0	1178.0	-1.0	1680.0	1046.0	-1.0	1628.0	1824.0	-1.0	3002.0	1032.0	-1.0	1795.0	1311.0	-1.0	1959.0	976.0	-1.0	1428.0	1277.0	-1.0	1532.0	1246.0	-1.0	1882.0	1736.0	-1.0	2679.0	1364.0	-1.0	2169.0	1308.0	-1.0	1885.0	1265.0	-1.0	2238.0	915.0	-1.0	1206.0	827.0	-1.0	1395.0	882.0	-1.0	1159.0	
499.151	1296.0	-1.0	2262.0	1178.0	-1.0	1679.0	1045.0	-1.0	1627.0	1824.0	-1.0	3001.0	1032.0	-1.0	1794.0	1311.0	-1.0	1957.0	976.0	-1.0	1428.0	1276.0	-1.0	1531.0	1246.0	-1.0	1881.0	1735.0	-1.0	2676.0	1365.0	-1.0	2170.0	1308.0	-1.0	1885.0	1265.0	-1.0	2240.0	915.0	-1.0	1207.0	827.0	-1.0	1395.0	882.0	-1.0	1160.0	
499.651	1296.0	-1.0	2260.0	1178.0	-1.0	1679.0	1045.0	-1.0	1628.0	1823.0	-1.0	2999.0	1031.0	-1.0	1793.0	1310.0	-1.0	1956.0	976.0	-1.0	1426.0	1276.0	-1.0	1530.0	1245.0	-1.0	1879.0	1734.0	-1.0	2674.0	1364.0	-1.0	2170.0	1307.0	-1.0	1883.0	1265.0	-1.0	2240.0	915.0	-1.0	1206.0	827.0	-1.0	1396.0	880.0	-1.0	1158.0	
500.150	1295.0	-1.0	2262.0	1178.0	-1.0	1679.0	1045.0	-1.0	1628.0	1824.0	-1.0	3002.0	1032.0	-1.0	1794.0	1311.0	-1.0	1958.0	976.0	-1.0	1427.0	1276.0	-1.0	1531.0	1245.0	-1.0	1882.0	1733.0	-1.0	2674.0	1365.0	-1.0	2171.0	1308.0	-1.0	1884.0	1265.0	-1.0	2238.0	914.0	-1.0	1205.0	826.0	-1.0	1394.0	880.0	-1.0	1157.0	
500.650	1295.0	-1.0	2261.0	1177.0	-1.0	1679.0	1045.0	-1.0	1628.0	1822.0	-1.0	3000.0	1032.0	-1.0	1794.0	1310.0	-1.0	1959.0	975.0	-1.0	1426.0	1275.0	-1.0	1529.0	1245.0	-1.0	1880.0	1733.0	-1.0	2671.0	1364.0	-1.0	2171.0	1307.0	-1.0	1883.0	1263.0	-1.0	2238.0	914.0	-1.0	1204.0	826.0	-1.0	1394.0	879.0	-1.0	1156.0	
501.149	1293.0	-1.0	2255.0	1178.0	-1.0	1675.0	1044.0	-1.0	1624.0	1818.0	-1.0	2990.0	1031.0	-1.0	1790.0	1308.0	-1.0	1952.0	973.0	-1.0	1422.0	1273.0	-1.0	1525.0	1242.0	-1.0	1874.0	1730.0	-1.0	2664.0	1361.0	-1.0	2166.0	1305.0	-1.0	1878.0	1261.0	-1.0	2233.0	913.0	-1.0	1201.0	825.0	-1.0	1391.0	878.0	-1.0	1152.0	
501.648	1292.0	-1.0	2255.0	1177.0	-1.0	1675.0	1044.0	-1.0	1624.0	1818.0	-1.0	2988.0	1030.0	-1.0	1788.0	1307.0	-1.0	1951.0	973.0	-1.0	1419.0	1272.0	-1.0	1522.0	1240.0	-1.0	1868.0	1726.0	-1.0	2656.0	1360.0	-1.0	2160.0	1302.0	-1.0	1872.0	1259.0	-1.0	2227.0	911.0	-1.0	1197.0	823.0	-1.0	1386.0	876.0	-1.0	1145.0	
502.147	1291.0	-1.0	2251.0	1175.0	-1.0	1673.0	1044.0	-1.0	1622.0	1816.0	-1.0	2983.0	1027.0	-1.0	1784.0	1305.0	-1.0	1946.0	972.0	-1.0	1416.0	1269.0	-1.0	1518.0	1238.0	-1.0	1863.0	1721.0	-1.0	2645.0	1356.0	-1.0	2156.0	1300.0	-1.0	1866.0	1257.0	-1.0	2224.0	910.0	-1.0	1194.0	822.0	-1.0	1384.0	874.0	-1.0	1143.0	
502.646	1288.0	-1.0	2243.0	1173.0	-1.0	1667.0	1041.0	-1.0	1617.0	1811.0	-1.0	2969.0	1026.0	-1.0	1779.0	1303.0	-1.0	1939.0	970.0	-1.0	1410.0	1266.0	-1.0	1513.0	1235.0	-1.0	1856.0	1716.0	-1.0	2632.0	1354.0	-1.0	2147.0	1296.0	-1.0	1857.0	1256.0	-1.0	2219.0	909.0	-1.0	1191.0	821.0	-1.0	1380.0	871.0	-1.0	1139.0	
503.145	1288.0	-1.0	2241.0	1174.0	-1.0	1667.0	1040.0	-1.0	1618.0	1810.0	-1.0	2968.0	1026.0	-1.0	1779.0	1302.0	-1.0	1938.0	969.0	-1.0	1411.0	1264.0	-1.0	1510.0	1234.0	-1.0	1852.0	1711.0	-1.0	2620.0	1350.0	-1.0	2142.0	1293.0	-1.0	1853.0	1254.0	-1.0	2215.0	908.0	-1.0	1188.0	820.0	-1.0	1377.0	870.0	-1.0	1135.0	
503.644	1287.0	-1.0	2239.0	1174.0	-1.0	1668.0	1039.0	-1.0	1616.0	1809.0	-1.0	2963.0	1025.0	-1.0	1778.0	1302.0	-1.0	1936.0	968.0	-1.0	1409.0	1263.0	-1.0	1509.0	1232.0	-1.0	1850.0	1707.0	-1.0	2613.0	1349.0	-1.0	2137.0	1291.0	-1.0	1849.0	1253.0	-1.0	2213.0	908.0	-1.0	1187.0	820.0	-1.0	1376.0	869.0	-1.0	1133.0	
504.143	1285.0	-1.0	2234.0	1172.0	-1.0	1666.0	1039.0	-1.0	1612.0	1806.0	-1.0	2955.0	1024.0	-1.0	1775.0	1300.0	-1.0	1931.0	967.0	-1.0	1406.0	1261.0	-1.0	1505.0	1232.0	-1.0	1848.0	1706.0	-1.0	2609.0	1346.0	-1.0	2134.0	1290.0	-1.0	1846.0	1252.0	-1.0	2210.0	907.0	-1.0	1186.0	819.0	-1.0	1374.0	869.0	-1.0	1131.0	
504.642	1286.0	-1.0	2236.0	1173.0	-1.0	1669.0	1038.0	-1.0	1614.0	1807.0	-1.0	2958.0	1023.0	-1.0	1774.0	1301.0	-1.0	1931.0	967.0	-1.0	1406.0	1260.0	-1.0	1504.0	1232.0	-1.0	1845.0	1706.0	-1.0	2610.0	1346.0	-1.0	2132.0	1290.0	-1.0	1844.0	1251.0	-1.0	2206.0	906.0	-1.0	1183.0	818.0	-1.0	1372.0	867.0	-1.0	1127.0	
505.142	1286.0	-1.0	2237.0	1175.0	-1.0	1671.0	1038.0	-1.0	1615.0	1808.0	-1.0	2960.0	1023.0	-1.0	1774.0	1301.0	-1.0	1933.0	967.0	-1.0	1407.0	1260.0	-1.0	1503.0	1232.0	-1.0	1847.0	1706.0	-1.0	2611.0	1347.0	-1.0	2135.0	1291.0	-1.0	1846.0	1252.0	-1.0	2208.0	907.0	-1.0	1185.0	819.0	-1.0	1373.0	867.0	-1.0	1129.0	
505.641	1285.0	-1.0	2236.0	1174.0	-1.0	1672.0	1038.0	-1.0	1614.0	1807.0	-1.0	2958.0	1023.0	-1.0	1774.0	1301.0	-1.0	1931.0	967.0	-1.0	1405.0	1260.0	-1.0	1503.0	1232.0	-1.0	1849.0	1707.0	-1.0	2613.0	1348.0	-1.0	2136.0	1292.0	-1.0	1848.0	1251.0	-1.0	2210.0	907.0	-1.0	1185.0	818.0	-1.0	1374.0	867.0	-1.0	1130.0	
506.141	1286.0	-1.0	2236.0	1173.0	-1.0	1672.0	1037.0	-1.0	1612.0	1808.0	-1.0	2957.0	1023.0	-1.0	1772.0	1302.0	-1.0	1930.0	966.0	-1.0	1405.0	1260.0	-1.0	1503.0	1232.0	-1.0	1848.0	1709.0	-1.0	2616.0	1348.0	-1.0	2136.0	1292.0	-1.0	1849.0	1251.0	-1.0	2209.0	906.0	-1.0	1184.0	819.0	-1.0	1375.0	867.0	-1.0	1130.0	
506.640	1286.0	-1.0	2239.0	1174.0	-1.0	1674.0	1039.0	-1.0	1616.0	1810.0	-1.0	2964.0	1023.0	-1.0	1776.0	1304.0	-1.0	1936.0	967.0	-1.0	1408.0	1261.0	-1.0	1507.0	1232.0	-1.0	1852.0	1711.0	-1.0	2623.0	1351.0	-1.0	2140.0	1293.0	-1.0	1851.0	1251.0	-1.0	2209.0	907.0	-1.0	1184.0	819.0	-1.0	1374.0	866.0	-1.0	1128.0	
507.139	1286.0	-1.0	2241.0	1174.0	-1.0	1675.0	1039.0	-1.0	1616.0	1810.0	-1.0	2967.0	1025.0	-1.0	1780.0	1304.0	-1.0	1939.0	967.0	-1.0	1411.0	1262.0	-1.0	1510.0	1233.0	-1.0	1855.0	1713.0	-1.0	2628.0	1352.0	-1.0	2144.0	1295.0	-1.0	1854.0	1252.0	-1.0	2211.0	907.0	-1.0	1184.0	819.0	-1.0	1377.0	868.0	-1.0	1130.0	
507.638	1285.0	-1.0	2240.0	1173.0	-1.0	1672.0	1038.0	-1.0	1613.0	1808.0	-1.0	2961.0	1023.0	-1.0	1777.0	1303.0	-1.0	1937.0	967.0	-1.0	1409.0	1261.0	-1.0	1507.0	1233.0	-1.0	1853.0	1713.0	-1.0	2628.0	1351.0	-1.0	2143.0	1294.0	-1.0	1853.0	1251.0	-1.0	2210.0	907.0	-1.0	1183.0	820.0	-1.0	1378.0	867.0	-1.0	1128.0	
508.137	1285.0	-1.0	2235.0	1172.0	-1.0	1669.0	1038.0	-1.0	1611.0	1807.0	-1.0	2955.0	1023.0	-1.0	1771.0	1302.0	-1.0	1931.0	966.0	-1.0	1405.0	1259.0	-1.0	1505.0	1230.0	-1.0	1846.0	1712.0	-1.0	2626.0	1350.0	-1.0	2138.0	1292.0	-1.0	1848.0	1250.0	-1.0	2206.0	905.0	-1.0	1179.0	820.0	-1.0	1374.0	866.0	-1.0	1125.0	
508.636	1285.0	-1.0	2236.0	1171.0	-1.0	1666.0	1038.0	-1.0	1609.0	1807.0	-1.0	2955.0	1022.0	-1.0	1771.0	1301.0	-1.0	1930.0	966.0	-1.0	1404.0	1258.0	-1.0	1502.0	1230.0	-1.0	1845.0	1711.0	-1.0	2621.0	1348.0	-1.0	2136.0	1291.0	-1.0	1846.0	1249.0	-1.0	2202.0	903.0	-1.0	1175.0	820.0	-1.0	1371.0	865.0	-1.0	1121.0	
509.135	1284.0	-1.0	2232.0	1169.0	-1.0	1661.0	1037.0	-1.0	1606.0	1805.0	-1.0	2949.0	1020.0	-1.0	1767.0	1299.0	-1.0	1926.0	964.0	-1.0	1401.0	1257.0	-1.0	1499.0	1228.0	-1.0	1841.0	1708.0	-1.0	2616.0	1347.0	-1.0	2132.0	1289.0	-1.0	1841.0	1248.0	-1.0	2198.0	902.0	-1.0	1172.0	819.0	-1.0	1369.0	864.0	-1.0	1119.0	
509.634	1282.0	-1.0	2226.0	1167.0	-1.0	1655.0	1035.0	-1.0	1601.0	1801.0	-1.0	2938.0	1019.0	-1.0	1762.0	1297.0	-1.0	1920.0	962.0	-1.0	1395.0	1253.0	-1.0	1493.0	1226.0	-1.0	1833.0	1705.0	-1.0	2606.0	1344.0	-1.0	2124.0	1285.0	-1.0	1833.0	1247.0	-1.0	2193.0	900.0	-1.0	1168.0	819.0	-1.0	1366.0	863.0	-1.0	1115.0	
510.133	1283.0	-1.0	2225.0	1166.0	-1.0	1653.0	1034.0	-1.0	1601.0	1801.0	-1.0	2937.0	1019.0	-1.0	1757.0	1295.0	-1.0	1914.0	961.0	-1.0	1392.0	1253.0	-1.0	1489.0	1224.0	-1.0	1825.0	1701.0	-1.0	2596.0	1342.0	-1.0	2117.0	1282.0	-1.0	1825.0	1246.0	-1.0	2185.0	899.0	-1.0	1164.0	817.0	-1.0	1363.0	860.0	-1.0	1110.0	
510.632	1282.0	-1.0	2223.0	1165.0	-1.0	1649.0	1034.0	-1.0	1599.0	1801.0	-1.0	2935.0	1018.0	-1.0	1756.0	1295.0	-1.0	1911.0	960.0	-1.0	1388.0	1251.0	-1.0	1485.0	1222.0	-1.0	1822.0	1698.0	-1.0	2588.0	1340.0	-1.0	2112.0	1280.0	-1.0	1820.0	1245.0	-1.0	2184.0	898.0	-1.0	1161.0	818.0	-1.0	1363.0	860.0	-1.0	1108.0	
511.131	1281.0	-1.0	2215.0	1162.0	-1.0	1644.0	1032.0	-1.0	1594.0	1798.0	-1.0	2924.0	1017.0	-1.0	1750.0	1293.0	-1.0	1903.0	959.0	-1.0	1383.0	1248.0	-1.0	1479.0	1220.0	-1.0	1814.0	1695.0	-1.0	2580.0	1338.0	-1.0	2106.0	1277.0	-1.0	1811.0	1244.0	-1.0	2179.0	896.0	-1.0	1157.0	818.0	-1.0	1360.0	860.0	-1.0	1106.0	
511.631	1278.0	-1.0	2205.0	1160.0	-1.0	1637.0	1031.0	-1.0	1586.0	1795.0	-1.0	2908.0	1016.0	-1.0	1742.0	1290.0	-1.0	1892.0	956.0	-1.0	1374.0	1245.0	-1.0	1471.0	1216.0	-1.0	1803.0	1690.0	-1.0	2569.0	1335.0	-1.0	2094.0	1273.0	-1.0	1801.0	1243.0	-1.0	2168.0	894.0	-1.0	1151.0	817.0	-1.0	1353.0	857.0	-1.0	1098.0	
512.130	1277.0	-1.0	2200.0	1158.0	-1.0	1632.0	1031.0	-1.0	1584.0	1793.0	-1.0	2902.0	1016.0	-1.0	1739.0	1288.0	-1.0	1888.0	955.0	-1.0	1372.0	1243.0	-1.0	1466.0	1216.0	-1.0	1797.0	1687.0	-1.0	2562.0	1333.0	-1.0	2087.0	1271.0	-1.0	1792.0	1241.0	-1.0	2161.0	892.0	-1.0	1144.0	816.0	-1.0	1348.0	855.0	-1.0	1092.0	
512.629	1276.0	-1.0	2194.0	1157.0	-1.0	1627.0	1029.0	-1.0	1578.0	1789.0	-1.0	2893.0	1015.0	-1.0	1735.0	1287.0	-1.0	1882.0	955.0	-1.0	1367.0	1240.0	-1.0	1460.0	1213.0	-1.0	1791.0	1684.0	-1.0	2552.0	1332.0	-1.0	2080.0	1268.0	-1.0	1785.0	1241.0	-1.0	2155.0	891.0	-1.0	1141.0	817.0	-1.0	1345.0	854.0	-1.0	1088.0	
513.128	1274.0	-1.0	2185.0	1155.0	-1.0	1621.0	1029.0	-1.0	1572.0	1787.0	-1.0	2879.0	1016.0	-1.0	1729.0	1285.0	-1.0	1874.0	952.0	-1.0	1360.0	1238.0	-1.0	1454.0	1212.0	-1.0	1783.0	1681.0	-1.0	2543.0	1330.0	-1.0	2072.0	1265.0	-1.0	1778.0	1240.0	-1.0	2149.0	890.0	-1.0	1136.0	817.0	-1.0	1342.0	853.0	-1.0	1084.0	
513.627	1274.0	-1.0	2184.0	1155.0	-1.0	1619.0	1030.0	-1.0	1571.0	1788.0	-1.0	2879.0	1017.0	-1.0	1729.0	1286.0	-1.0	1874.0	953.0	-1.0	1361.0	1239.0	-1.0	1452.0	1212.0	-1.0	1781.0	1679.0	-1.0	2541.0	1332.0	-1.0	2071.0	1265.0	-1.0	1774.0	1241.0	-1.0	2145.0	890.0	-1.0	1133.0	816.0	-1.0	1339.0	853.0	-1.0	1082.0	
514.126	1274.0	-1.0	2181.0	1155.0	-1.0	1617.0	1030.0	-1.0	1571.0	1787.0	-1.0	2878.0	1017.0	-1.0	1730.0	1286.0	-1.0	1872.0	954.0	-1.0	1360.0	1238.0	-1.0	1451.0	1212.0	-1.0	1781.0	1678.0	-1.0	2538.0	1332.0	-1.0	2069.0	1265.0	-1.0	1772.0	1242.0	-1.0	2144.0	890.0	-1.0	1132.0	818.0	-1.0	1341.0	854.0	-1.0	1082.0	
514.626	1273.0	-1.0	2177.0	1154.0	-1.0	1613.0	1030.0	-1.0	1566.0	1785.0	-1.0	2870.0	1018.0	-1.0	1725.0	1285.0	-1.0	1867.0	953.0	-1.0	1356.0	1238.0	-1.0	1447.0	1211.0	-1.0	1776.0	1678.0	-1.0	2535.0	1332.0	-1.0	2066.0	1263.0	-1.0	1769.0	1244.0	-1.0	2144.0	890.0	-1.0	1131.0	816.0	-1.0	1339.0	855.0	-1.0	1082.0	
515.125	1274.0	-1.0	2179.0	1154.0	-1.0	1613.0	1031.0	-1.0	1569.0	1788.0	-1.0	2875.0	1020.0	-1.0	1729.0	1286.0	-1.0	1869.0	955.0	-1.0	1359.0	1239.0	-1.0	1448.0	1212.0	-1.0	1779.0	1678.0	-1.0	2536.0	1334.0	-1.0	2070.0	1265.0	-1.0	1772.0	1247.0	-1.0	2148.0	891.0	-1.0	1131.0	819.0	-1.0	1343.0	857.0	-1.0	1083.0	
515.625	1276.0	-1.0	2180.0	1154.0	-1.0	1611.0	1031.0	-1.0	1569.0	1789.0	-1.0	2878.0	1021.0	-1.0	1729.0	1288.0	-1.0	1870.0	955.0	-1.0	1360.0	1238.0	-1.0	1446.0	1213.0	-1.0	1781.0	1679.0	-1.0	2534.0	1335.0	-1.0	2070.0	1265.0	-1.0	1773.0	1248.0	-1.0	2151.0	892.0	-1.0	1132.0	820.0	-1.0	1344.0	859.0	-1.0	1085.0	
516.124	1278.0	-1.0	2182.0	1155.0	-1.0	1609.0	1033.0	-1.0	1571.0	1792.0	-1.0	2885.0	1023.0	-1.0	1729.0	1288.0	-1.0	1870.0	955.0	-1.0	1360.0	1240.0	-1.0	1447.0	1213.0	-1.0	1779.0	1679.0	-1.0	2534.0	1336.0	-1.0	2071.0	1266.0	-1.0	1772.0	1249.0	-1.0	2152.0	891.0	-1.0	1133.0	821.0	-1.0	1346.0	860.0	-1.0	1086.0	
516.623	1278.0	-1.0	2186.0	1156.0	-1.0	1611.0	1035.0	-1.0	1574.0	1796.0	-1.0	2894.0	1023.0	-1.0	1734.0	1290.0	-1.0	1874.0	957.0	-1.0	1363.0	1241.0	-1.0	1448.0	1214.0	-1.0	1785.0	1678.0	-1.0	2534.0	1337.0	-1.0	2074.0	1267.0	-1.0	1774.0	1251.0	-1.0	2160.0	893.0	-1.0	1135.0	823.0	-1.0	1350.0	861.0	-1.0	1091.0	
517.122	1279.0	-1.0	2190.0	1155.0	-1.0	1610.0	1035.0	-1.0	1575.0	1797.0	-1.0	2900.0	1025.0	-1.0	1737.0	1292.0	-1.0	1876.0	957.0	-1.0	1365.0	1242.0	-1.0	1450.0	1215.0	-1.0	1788.0	1679.0	-1.0	2533.0	1339.0	-1.0	2077.0	1268.0	-1.0	1774.0	1254.0	-1.0	2166.0	895.0	-1.0	1138.0	824.0	-1.0	1356.0	863.0	-1.0	1094.0	
517.621	1281.0	-1.0	2195.0	1157.0	-1.0	1612.0	1037.0	-1.0	1579.0	1802.0	-1.0	2910.0	1026.0	-1.0	1739.0	1293.0	-1.0	1880.0	959.0	-1.0	1369.0	1243.0	-1.0	1452.0	1215.0	-1.0	1789.0	1679.0	-1.0	2534.0	1341.0	-1.0	2079.0	1268.0	-1.0	1776.0	1255.0	-1.0	2170.0	894.0	-1.0	1138.0	824.0	-1.0	1357.0	865.0	-1.0	1096.0	
518.120	1282.0	-1.0	2200.0	1158.0	-1.0	1613.0	1038.0	-1.0	1583.0	1805.0	-1.0	2921.0	1027.0	-1.0	1743.0	1294.0	-1.0	1884.0	961.0	-1.0	1373.0	1246.0	-1.0	1456.0	1217.0	-1.0	1794.0	1680.0	-1.0	2537.0	1342.0	-1.0	2084.0	1270.0	-1.0	1779.0	1258.0	-1.0	2178.0	896.0	-1.0	1141.0	825.0	-1.0	1362.0	866.0	-1.0	1100.0	
518.620	1283.0	-1.0	2201.0	1157.0	-1.0	1612.0	1037.0	-1.0	1584.0	1806.0	-1.0	2923.0	1027.0	-1.0	1745.0	1294.0	-1.0	1886.0	960.0	-1.0	1376.0	1246.0	-1.0	1456.0	1218.0	-1.0	1797.0	1681.0	-1.0	2537.0	1342.0	-1.0	2087.0	1270.0	-1.0	1779.0	1258.0	-1.0	2184.0	896.0	-1.0	1142.0	827.0	-1.0	1366.0	868.0	-1.0	1103.0	
519.119	1284.0	-1.0	2203.0	1158.0	-1.0	1612.0	1039.0	-1.0	1585.0	1808.0	-1.0	2927.0	1027.0	-1.0	1746.0	1294.0	-1.0	1886.0	961.0	-1.0	1376.0	1246.0	-1.0	1457.0	1217.0	-1.0	1795.0	1681.0	-1.0	2536.0	1342.0	-1.0	2087.0	1271.0	-1.0	1779.0	1259.0	-1.0	2184.0	895.0	-1.0	1141.0	827.0	-1.0	1366.0	868.0	-1.0	1102.0	
519.619	1285.0	-1.0	2206.0	1159.0	-1.0	1612.0	1040.0	-1.0	1588.0	1810.0	-1.0	2935.0	1027.0	-1.0	1750.0	1296.0	-1.0	1891.0	961.0	-1.0	1380.0	1246.0	-1.0	1459.0	1219.0	-1.0	1802.0	1682.0	-1.0	2539.0	1343.0	-1.0	2091.0	1271.0	-1.0	1783.0	1259.0	-1.0	2189.0	897.0	-1.0	1143.0	828.0	-1.0	1369.0	869.0	-1.0	1106.0	
520.118	1286.0	-1.0	2208.0	1159.0	-1.0	1612.0	1039.0	-1.0	1589.0	1811.0	-1.0	2938.0	1026.0	-1.0	1752.0	1296.0	-1.0	1893.0	962.0	-1.0	1382.0	1247.0	-1.0	1461.0	1219.0	-1.0	1805.0	1681.0	-1.0	2541.0	1342.0	-1.0	2094.0	1273.0	-1.0	1786.0	1260.0	-1.0	2193.0	897.0	-1.0	1145.0	828.0	-1.0	1372.0	870.0	-1.0	1108.0	
520.617	1285.0	-1.0	2208.0	1159.0	-1.0	1609.0	1040.0	-1.0	1589.0	1810.0	-1.0	2938.0	1025.0	-1.0	1753.0	1296.0	-1.0	1893.0	961.0	-1.0	1382.0	1247.0	-1.0	1462.0	1219.0	-1.0	1805.0	1684.0	-1.0	2544.0	1343.0	-1.0	2097.0	1274.0	-1.0	1788.0	1259.0	-1.0	2194.0	898.0	-1.0	1147.0	828.0	-1.0	1373.0	870.0	-1.0	1108.0	
521.116	1287.0	-1.0	2214.0	1159.0	-1.0	1612.0	1040.0	-1.0	1593.0	1813.0	-1.0	2948.0	1026.0	-1.0	1758.0	1297.0	-1.0	1900.0	962.0	-1.0	1388.0	1249.0	-1.0	1467.0	1221.0	-1.0	1812.0	1687.0	-1.0	2552.0	1344.0	-1.0	2102.0	1275.0	-1.0	1793.0	1259.0	-1.0	2196.0	897.0	-1.0	1147.0	828.0	-1.0	1373.0	871.0	-1.0	1108.0	
521.615	1288.0	-1.0	2218.0	1160.0	-1.0	1612.0	1041.0	-1.0	1596.0	1815.0	-1.0	2954.0	1027.0	-1.0	1761.0	1299.0	-1.0	1904.0	962.0	-1.0	1391.0	1249.0	-1.0	1469.0	1224.0	-1.0	1816.0	1689.0	-1.0	2555.0	1345.0	-1.0	2106.0	1277.0	-1.0	1797.0	1259.0	-1.0	2200.0	898.0	-1.0	1149.0	828.0	-1.0	1377.0	871.0	-1.0	1111.0	
522.115	1288.0	-1.0	2217.0	1159.0	-1.0	1610.0	1040.0	-1.0	1595.0	1815.0	-1.0	2952.0	1026.0	-1.0	1760.0	1298.0	-1.0	1903.0	961.0	-1.0	1392.0	1249.0	-1.0	1469.0	1223.0	-1.0	1816.0	1688.0	-1.0	2557.0	1346.0	-1.0	2108.0	1278.0	-1.0	1797.0	1259.0	-1.0	2203.0	898.0	-1.0	1150.0	827.0	-1.0	1377.0	870.0	-1.0	1111.0	
522.614	1289.0	-1.0	2221.0	1161.0	-1.0	1611.0	1040.0	-1.0	1598.0	1818.0	-1.0	2959.0	1026.0	-1.0	1761.0	1299.0	-1.0	1904.0	962.0	-1.0	1393.0	1250.0	-1.0	1471.0	1222.0	-1.0	1816.0	1689.0	-1.0	2557.0	1345.0	-1.0	2109.0	1278.0	-1.0	1798.0	1258.0	-1.0	2203.0	898.0	-1.0	1149.0	827.0	-1.0	1375.0	870.0	-1.0	1110.0	
523.113	1291.0	-1.0	2225.0	1161.0	-1.0	1611.0	1040.0	-1.0	1600.0	1820.0	-1.0	2965.0	1025.0	-1.0	1764.0	1299.0	-1.0	1906.0	962.0	-1.0	1395.0	1251.0	-1.0	1473.0	1224.0	-1.0	1821.0	1691.0	-1.0	2560.0	1346.0	-1.0	2114.0	1278.0	-1.0	1801.0	1258.0	-1.0	2208.0	899.0	-1.0	1151.0	827.0	-1.0	1379.0	871.0	-1.0	1114.0	
523.612	1291.0	-1.0	2227.0	1160.0	-1.0	1612.0	1041.0	-1.0	1601.0	1820.0	-1.0	2966.0	1026.0	-1.0	1764.0	1300.0	-1.0	1907.0	962.0	-1.0	1396.0	1251.0	-1.0	1473.0	1225.0	-1.0	1825.0	1690.0	-1.0	2561.0	1346.0	-1.0	2117.0	1280.0	-1.0	1805.0	1259.0	-1.0	2212.0	899.0	-1.0	1154.0	828.0	-1.0	1382.0	872.0	-1.0	1117.0	
524.111	1292.0	-1.0	2226.0	1160.0	-1.0	1611.0	1041.0	-1.0	1602.0	1821.0	-1.0	2967.0	1025.0	-1.0	1764.0	1300.0	-1.0	1906.0	961.0	-1.0	1396.0	1251.0	-1.0	1474.0	1225.0	-1.0	1825.0	1692.0	-1.0	2564.0	1347.0	-1.0	2119.0	1280.0	-1.0	1807.0	1259.0	-1.0	2213.0	899.0	-1.0	1153.0	828.0	-1.0	1383.0	871.0	-1.0	1116.0	
524.610	1293.0	-1.0	2233.0	1162.0	-1.0	1613.0	1041.0	-1.0	1606.0	1823.0	-1.0	2976.0	1025.0	-1.0	1769.0	1302.0	-1.0	1913.0	963.0	-1.0	1401.0	1252.0	-1.0	1478.0	1228.0	-1.0	1832.0	1695.0	-1.0	2573.0	1349.0	-1.0	2126.0	1283.0	-1.0	1812.0	1260.0	-1.0	2216.0	899.0	-1.0	1154.0	829.0	-1.0	1384.0	872.0	-1.0	1115.0	
525.109	1294.0	-1.0	2235.0	1162.0	-1.0	1614.0	1042.0	-1.0	1608.0	1825.0	-1.0	2981.0	1026.0	-1.0	1773.0	1302.0	-1.0	1916.0	963.0	-1.0	1404.0	1254.0	-1.0	1480.0	1229.0	-1.0	1837.0	1697.0	-1.0	2579.0	1351.0	-1.0	2133.0	1285.0	-1.0	1816.0	1259.0	-1.0	2220.0	900.0	-1.0	1157.0	829.0	-1.0	1387.0	872.0	-1.0	1118.0	
525.608	1292.0	-1.0	2234.0	1162.0	-1.0	1614.0	1042.0	-1.0	1608.0	1824.0	-1.0	2976.0	1025.0	-1.0	1772.0	1302.0	-1.0	1915.0	964.0	-1.0	1404.0	1253.0	-1.0	1480.0	1229.0	-1.0	1837.0	1699.0	-1.0	2582.0	1351.0	-1.0	2134.0	1287.0	-1.0	1819.0	1259.0	-1.0	2222.0	899.0	-1.0	1157.0	828.0	-1.0	1388.0	873.0	-1.0	1118.0	
526.107	1294.0	-1.0	2235.0	1163.0	-1.0	1612.0	1041.0	-1.0	1609.0	1824.0	-1.0	2979.0	1025.0	-1.0	1771.0	1302.0	-1.0	1914.0	963.0	-1.0	1402.0	1253.0	-1.0	1481.0	1229.0	-1.0	1837.0	1702.0	-1.0	2587.0	1352.0	-1.0	2135.0	1286.0	-1.0	1819.0	1259.0	-1.0	2220.0	899.0	-1.0	1156.0	827.0	-1.0	1385.0	871.0	-1.0	1115.0	
526.606	1294.0	-1.0	2238.0	1163.0	-1.0	1613.0	1043.0	-1.0	1610.0	1825.0	-1.0	2983.0	1024.0	-1.0	1775.0	1303.0	-1.0	1917.0	964.0	-1.0	1405.0	1254.0	-1.0	1483.0	1230.0	-1.0	1841.0	1703.0	-1.0	2591.0	1353.0	-1.0	2140.0	1287.0	-1.0	1822.0	1260.0	-1.0	2225.0	899.0	-1.0	1157.0	828.0	-1.0	1388.0	872.0	-1.0	1118.0	
527.105	1294.0	-1.0	2238.0	1162.0	-1.0	1613.0	1043.0	-1.0	1612.0	1825.0	-1.0	2982.0	1024.0	-1.0	1776.0	1303.0	-1.0	1919.0	964.0	-1.0	1407.0	1255.0	-1.0	1484.0	1231.0	-1.0	1843.0	1704.0	-1.0	2595.0	1354.0	-1.0	2143.0	1289.0	-1.0	1824.0	1261.0	-1.0	2229.0	900.0	-1.0	1159.0	827.0	-1.0	1390.0	872.0	-1.0	1118.0	
527.604	1293.0	-1.0	2235.0	1162.0	-1.0	1612.0	1042.0	-1.0	1610.0	1823.0	-1.0	2977.0	1024.0	-1.0	1775.0	1302.0	-1.0	1918.0	964.0	-1.0	1405.0	1255.0	-1.0	1484.0	1230.0	-1.0	1843.0	1707.0	-1.0	2599.0	1354.0	-1.0	2143.0	1289.0	-1.0	1825.0	1260.0	-1.0	2229.0	899.0	-1.0	1158.0	827.0	-1.0	1389.0	871.0	-1.0	1117.0	
528.103	1293.0	-1.0	2240.0	1163.0	-1.0	1614.0	1042.0	-1.0	1613.0	1825.0	-1.0	2983.0	1025.0	-1.0	1778.0	1304.0	-1.0	1921.0	964.0	-1.0	1408.0	1256.0	-1.0	1487.0	1232.0	-1.0	1842.0	1709.0	-1.0	2604.0	1354.0	-1.0	2146.0	1290.0	-1.0	1826.0	1260.0	-1.0	2227.0	899.0	-1.0	1157.0	827.0	-1.0	1388.0	870.0	-1.0	1114.0	
528.602	1294.0	-1.0	2242.0	1163.0	-1.0	1615.0	1042.0	-1.0	1615.0	1826.0	-1.0	2986.0	1024.0	-1.0	1780.0	1304.0	-1.0	1924.0	965.0	-1.0	1411.0	1258.0	-1.0	1491.0	1232.0	-1.0	1849.0	1711.0	-1.0	2609.0	1355.0	-1.0	2148.0	1291.0	-1.0	1830.0	1260.0	-1.0	2230.0	900.0	-1.0	1160.0	827.0	-1.0	1390.0	870.0	-1.0	1118.0	
529.101	1293.0	-1.0	2241.0	1163.0	-1.0	1616.0	1042.0	-1.0	1615.0	1824.0	-1.0	2985.0	1024.0	-1.0	1781.0	1304.0	-1.0	1926.0	965.0	-1.0	1412.0	1259.0	-1.0	1493.0	1233.0	-1.0	1851.0	1714.0	-1.0	2615.0	1356.0	-1.0	2152.0	1292.0	-1.0	1834.0	1259.0	-1.0	2230.0	901.0	-1.0	1163.0	827.0	-1.0	1391.0	870.0	-1.0	1120.0	
529.600	1294.0	-1.0	2241.0	1165.0	-1.0	1618.0	1042.0	-1.0	1614.0	1825.0	-1.0	2984.0	1023.0	-1.0	1779.0	1305.0	-1.0	1927.0	966.0	-1.0	1412.0	1260.0	-1.0	1495.0	1234.0	-1.0	1853.0	1718.0	-1.0	2627.0	1357.0	-1.0	2153.0	1295.0	-1.0	1838.0	1257.0	-1.0	2228.0	902.0	-1.0	1164.0	825.0	-1.0	1389.0	871.0	-1.0	1119.0	
530.099	1295.0	-1.0	2245.0	1167.0	-1.0	1621.0	1041.0	-1.0	1618.0	1826.0	-1.0	2990.0	1024.0	-1.0	1783.0	1306.0	-1.0	1932.0	965.0	-1.0	1416.0	1261.0	-1.0	1500.0	1236.0	-1.0	1860.0	1723.0	-1.0	2638.0	1359.0	-1.0	2160.0	1298.0	-1.0	1845.0	1257.0	-1.0	2228.0	902.0	-1.0	1166.0	826.0	-1.0	1389.0	871.0	-1.0	1119.0	
530.598	1294.0	-1.0	2247.0	1166.0	-1.0	1624.0	1042.0	-1.0	1619.0	1826.0	-1.0	2994.0	1024.0	-1.0	1787.0	1307.0	-1.0	1937.0	967.0	-1.0	1421.0	1264.0	-1.0	1506.0	1239.0	-1.0	1866.0	1723.0	-1.0	2639.0	1360.0	-1.0	2165.0	1299.0	-1.0	1852.0	1259.0	-1.0	2233.0	904.0	-1.0	1172.0	827.0	-1.0	1392.0	872.0	-1.0	1123.0	
531.097	1293.0	-1.0	2246.0	1167.0	-1.0	1625.0	1042.0	-1.0	1620.0	1825.0	-1.0	2994.0	1025.0	-1.0	1790.0	1308.0	-1.0	1940.0	969.0	-1.0	1426.0	1266.0	-1.0	1512.0	1239.0	-1.0	1871.0	1720.0	-1.0	2636.0	1361.0	-1.0	2167.0	1301.0	-1.0	1856.0	1259.0	-1.0	2236.0	906.0	-1.0	1177.0	826.0	-1.0	1393.0	873.0	-1.0	1127.0	
531.596	1293.0	-1.0	2244.0	1167.0	-1.0	1625.0	1042.0	-1.0	1620.0	1825.0	-1.0	2990.0	1025.0	-1.0	1791.0	1309.0	-1.0	1941.0	970.0	-1.0	1429.0	1268.0	-1.0	1516.0	1239.0	-1.0	1870.0	1718.0	-1.0	2631.0	1360.0	-1.0	2167.0	1302.0	-1.0	1858.0	1259.0	-1.0	2238.0	907.0	-1.0	1179.0	825.0	-1.0	1391.0	872.0	-1.0	1127.0	
532.096	1294.0	-1.0	2244.0	1167.0	-1.0	1627.0	1041.0	-1.0	1622.0	1825.0	-1.0	2994.0	1026.0	-1.0	1796.0	1310.0	-1.0	1948.0	972.0	-1.0	1433.0	1271.0	-1.0	1521.0	1240.0	-1.0	1873.0	1716.0	-1.0	2627.0	1361.0	-1.0	2169.0	1303.0	-1.0	1860.0	1261.0	-1.0	2239.0	907.0	-1.0	1180.0	826.0	-1.0	1389.0	872.0	-1.0	1126.0	
532.595	1292.0	-1.0	2244.0	1167.0	-1.0	1627.0	1041.0	-1.0	1622.0	1824.0	-1.0	2992.0	1026.0	-1.0	1798.0	1311.0	-1.0	1951.0	973.0	-1.0	1436.0	1272.0	-1.0	1523.0	1241.0	-1.0	1876.0	1715.0	-1.0	2623.0	1361.0	-1.0	2171.0	1304.0	-1.0	1861.0	1262.0	-1.0	2243.0	908.0	-1.0	1183.0	825.0	-1.0	1392.0	873.0	-1.0	1128.0	
533.094	1290.0	-1.0	2240.0	1166.0	-1.0	1625.0	1041.0	-1.0	1620.0	1822.0	-1.0	2984.0	1026.0	-1.0	1796.0	1311.0	-1.0	1948.0	972.0	-1.0	1436.0	1270.0	-1.0	1522.0	1241.0	-1.0	1874.0	1713.0	-1.0	2618.0	1358.0	-1.0	2168.0	1302.0	-1.0	1858.0	1261.0	-1.0	2243.0	908.0	-1.0	1184.0	825.0	-1.0	1390.0	873.0	-1.0	1128.0	
533.594	1288.0	-1.0	2233.0	1163.0	-1.0	1621.0	1036.0	-1.0	1615.0	1817.0	-1.0	2971.0	1024.0	-1.0	1793.0	1308.0	-1.0	1943.0	971.0	-1.0	1430.0	1268.0	-1.0	1518.0	1238.0	-1.0	1868.0	1709.0	-1.0	2611.0	1357.0	-1.0	2162.0	1299.0	-1.0	1852.0	1259.0	-1.0	2238.0	907.0	-1.0	1181.0	823.0	-1.0	1386.0	872.0	-1.0	1125.0	
534.093	1287.0	-1.0	2235.0	1163.0	-1.0	1622.0	1037.0	-1.0	1615.0	1817.0	-1.0	2972.0	1024.0	-1.0	1791.0	1308.0	-1.0	1942.0	971.0	-1.0	1429.0	1267.0	-1.0	1515.0	1237.0	-1.0	1863.0	1707.0	-1.0	2605.0	1354.0	-1.0	2157.0	1297.0	-1.0	1847.0	1257.0	-1.0	2231.0	906.0	-1.0	1177.0	823.0	-1.0	1380.0	869.0	-1.0	1120.0	
534.593	1288.0	-1.0	2233.0	1163.0	-1.0	1622.0	1037.0	-1.0	1616.0	1816.0	-1.0	2970.0	1023.0	-1.0	1789.0	1307.0	-1.0	1940.0	970.0	-1.0	1427.0	1266.0	-1.0	1513.0	1237.0	-1.0	1862.0	1704.0	-1.0	2600.0	1353.0	-1.0	2153.0	1295.0	-1.0	1843.0	1256.0	-1.0	2229.0	904.0	-1.0	1176.0	822.0	-1.0	1380.0	870.0	-1.0	1119.0	
535.092	1287.0	-1.0	2229.0	1163.0	-1.0	1619.0	1036.0	-1.0	1613.0	1814.0	-1.0	2963.0	1022.0	-1.0	1787.0	1305.0	-1.0	1936.0	969.0	-1.0	1423.0	1263.0	-1.0	1508.0	1236.0	-1.0	1858.0	1701.0	-1.0	2594.0	1352.0	-1.0	2149.0	1293.0	-1.0	1840.0	1256.0	-1.0	2226.0	904.0	-1.0	1174.0	820.0	-1.0	1378.0	868.0	-1.0	1120.0	
535.591	1286.0	-1.0	2225.0	1162.0	-1.0	1616.0	1036.0	-1.0	1610.0	1813.0	-1.0	2955.0	1021.0	-1.0	1781.0	1303.0	-1.0	1930.0	967.0	-1.0	1418.0	1261.0	-1.0	1502.0	1233.0	-1.0	1853.0	1699.0	-1.0	2589.0	1351.0	-1.0	2144.0	1291.0	-1.0	1834.0	1254.0	-1.0	2220.0	902.0	-1.0	1171.0	821.0	-1.0	1376.0	867.0	-1.0	1116.0	
536.090	1286.0	-1.0	2224.0	1163.0	-1.0	1616.0	1036.0	-1.0	1610.0	1812.0	-1.0	2954.0	1021.0	-1.0	1781.0	1304.0	-1.0	1930.0	967.0	-1.0	1418.0	1261.0	-1.0	1501.0	1234.0	-1.0	1854.0	1699.0	-1.0	2589.0	1351.0	-1.0	2144.0	1291.0	-1.0	1833.0	1253.0	-1.0	2214.0	902.0	-1.0	1168.0	819.0	-1.0	1372.0	866.0	-1.0	1111.0	
536.590	1285.0	-1.0	2220.0	1161.0	-1.0	1615.0	1035.0	-1.0	1607.0	1810.0	-1.0	2948.0	1021.0	-1.0	1779.0	1303.0	-1.0	1928.0	966.0	-1.0	1415.0	1258.0	-1.0	1497.0	1234.0	-1.0	1852.0	1697.0	-1.0	2586.0	1351.0	-1.0	2141.0	1290.0	-1.0	1830.0	1253.0	-1.0	2212.0	902.0	-1.0	1166.0	819.0	-1.0	1370.0	864.0	-1.0	1110.0	
537.089	1283.0	-1.0	2211.0	1160.0	-1.0	1609.0	1034.0	-1.0	1602.0	1805.0	-1.0	2934.0	1019.0	-1.0	1772.0	1301.0	-1.0	1920.0	965.0	-1.0	1409.0	1256.0	-1.0	1491.0	1232.0	-1.0	1845.0	1695.0	-1.0	2579.0	1350.0	-1.0	2135.0	1287.0	-1.0	1825.0	1251.0	-1.0	2205.0	901.0	-1.0	1163.0	818.0	-1.0	1367.0	863.0	-1.0	1106.0	
537.589	1282.0	-1.0	2210.0	1158.0	-1.0	1607.0	1034.0	-1.0	1601.0	1804.0	-1.0	2932.0	1019.0	-1.0	1771.0	1301.0	-1.0	1918.0	965.0	-1.0	1407.0	1256.0	-1.0	1489.0	1231.0	-1.0	1840.0	1694.0	-1.0	2576.0	1349.0	-1.0	2130.0	1286.0	-1.0	1821.0	1250.0	-1.0	2197.0	899.0	-1.0	1160.0	817.0	-1.0	1361.0	862.0	-1.0	1100.0	
538.088	1281.0	-1.0	2206.0	1158.0	-1.0	1603.0	1033.0	-1.0	1599.0	1802.0	-1.0	2928.0	1019.0	-1.0	1767.0	1300.0	-1.0	1915.0	964.0	-1.0	1404.0	1254.0	-1.0	1485.0	1230.0	-1.0	1838.0	1691.0	-1.0	2570.0	1349.0	-1.0	2127.0	1286.0	-1.0	1818.0	1250.0	-1.0	2193.0	900.0	-1.0	1161.0	817.0	-1.0	1359.0	861.0	-1.0	1100.0	
538.588	1279.0	-1.0	2198.0	1156.0	-1.0	1598.0	1033.0	-1.0	1595.0	1800.0	-1.0	2916.0	1019.0	-1.0	1762.0	1299.0	-1.0	1909.0	962.0	-1.0	1399.0	1252.0	-1.0	1480.0	1230.0	-1.0	1833.0	1690.0	-1.0	2566.0	1347.0	-1.0	2122.0	1284.0	-1.0	1815.0	1249.0	-1.0	2189.0	900.0	-1.0	1159.0	817.0	-1.0	1356.0	861.0	-1.0	1097.0	
539.087	1280.0	-1.0	2199.0	1155.0	-1.0	1597.0	1033.0	-1.0	1595.0	1800.0	-1.0	2918.0	1021.0	-1.0	1763.0	1300.0	-1.0	1911.0	963.0	-1.0	1400.0	1252.0	-1.0	1480.0	1231.0	-1.0	1835.0	1690.0	-1.0	2569.0	1349.0	-1.0	2123.0	1286.0	-1.0	1816.0	1251.0	-1.0	2187.0	901.0	-1.0	1159.0	816.0	-1.0	1355.0	861.0	-1.0	1096.0	
539.586	1279.0	-1.0	2198.0	1156.0	-1.0	1597.0	1033.0	-1.0	1594.0	1799.0	-1.0	2917.0	1020.0	-1.0	1764.0	1300.0	-1.0	1913.0	964.0	-1.0	1399.0	1252.0	-1.0	1479.0	1231.0	-1.0	1837.0	1691.0	-1.0	2571.0	1349.0	-1.0	2123.0	1286.0	-1.0	1819.0	1250.0	-1.0	2186.0	903.0	-1.0	1161.0	816.0	-1.0	1354.0	861.0	-1.0	1097.0	
540.085	1278.0	-1.0	2195.0	1155.0	-1.0	1595.0	1033.0	-1.0	1592.0	1798.0	-1.0	2914.0	1021.0	-1.0	1761.0	1300.0	-1.0	1910.0	964.0	-1.0	1398.0	1253.0	-1.0	1478.0	1231.0	-1.0	1836.0	1692.0	-1.0	2574.0	1349.0	-1.0	2124.0	1287.0	-1.0	1819.0	1251.0	-1.0	2185.0	903.0	-1.0	1163.0	816.0	-1.0	1354.0	862.0	-1.0	1098.0	
540.584	1279.0	-1.0	2198.0	1155.0	-1.0	1597.0	1034.0	-1.0	1595.0	1800.0	-1.0	2920.0	1022.0	-1.0	1765.0	1302.0	-1.0	1916.0	965.0	-1.0	1402.0	1254.0	-1.0	1482.0	1233.0	-1.0	1841.0	1695.0	-1.0	2581.0	1351.0	-1.0	2128.0	1288.0	-1.0	1826.0	1252.0	-1.0	2187.0	904.0	-1.0	1165.0	818.0	-1.0	1355.0	863.0	-1.0	1099.0	
541.083	1279.0	-1.0	2199.0	1155.0	-1.0	1598.0	1034.0	-1.0	1596.0	1800.0	-1.0	2921.0	1023.0	-1.0	1767.0	1303.0	-1.0	1918.0	966.0	-1.0	1403.0	1254.0	-1.0	1484.0	1234.0	-1.0	1844.0	1697.0	-1.0	2586.0	1351.0	-1.0	2131.0	1290.0	-1.0	1828.0	1253.0	-1.0	2189.0	905.0	-1.0	1168.0	818.0	-1.0	1356.0	864.0	-1.0	1102.0	
541.582	1278.0	-1.0	2196.0	1155.0	-1.0	1596.0	1034.0	-1.0	1593.0	1799.0	-1.0	2916.0	1022.0	-1.0	1765.0	1302.0	-1.0	1915.0	965.0	-1.0	1400.0	1255.0	-1.0	1481.0	1233.0	-1.0	1841.0	1698.0	-1.0	2586.0	1351.0	-1.0	2130.0	1289.0	-1.0	1828.0	1252.0	-1.0	2187.0	905.0	-1.0	1167.0	818.0	-1.0	1355.0	862.0	-1.0	1101.0	
542.081	1278.0	-1.0	2196.0	1155.0	-1.0	1597.0	1035.0	-1.0	1595.0	1798.0	-1.0	2919.0	1023.0	-1.0	1767.0	1302.0	-1.0	1916.0	966.0	-1.0	1402.0	1254.0	-1.0	1482.0	1233.0	-1.0	1843.0	1697.0	-1.0	2587.0	1351.0	-1.0	2130.0	1290.0	-1.0	1828.0	1252.0	-1.0	2186.0	904.0	-1.0	1166.0	818.0	-1.0	1353.0	863.0	-1.0	1099.0	
542.580	1279.0	-1.0	2195.0	1155.0	-1.0	1596.0	1034.0	-1.0	1592.0	1798.0	-1.0	2915.0	1023.0	-1.0	1765.0	1301.0	-1.0	1914.0	964.0	-1.0	1400.0	1253.0	-1.0	1480.0	1232.0	-1.0	1842.0	1695.0	-1.0	2582.0	1350.0	-1.0	2127.0	1287.0	-1.0	1826.0	1251.0	-1.0	2184.0	904.0	-1.0	1166.0	819.0	-1.0	1352.0	862.0	-1.0	1099.0	
543.079	1277.0	-1.0	2188.0	1155.0	-1.0	1593.0	1033.0	-1.0	1589.0	1795.0	-1.0	2907.0	1021.0	-1.0	1760.0	1298.0	-1.0	1908.0	963.0	-1.0	1395.0	1251.0	-1.0	1475.0	1229.0	-1.0	1834.0	1692.0	-1.0	2575.0	1348.0	-1.0	2121.0	1285.0	-1.0	1820.0	1249.0	-1.0	2180.0	903.0	-1.0	1163.0	817.0	-1.0	1350.0	861.0	-1.0	1095.0	
543.578	1278.0	-1.0	2190.0	1155.0	-1.0	1594.0	1034.0	-1.0	1589.0	1797.0	-1.0	2909.0	1021.0	-1.0	1760.0	1298.0	-1.0	1909.0	963.0	-1.0	1395.0	1250.0	-1.0	1474.0	1228.0	-1.0	1834.0	1690.0	-1.0	2571.0	1347.0	-1.0	2119.0	1284.0	-1.0	1819.0	1249.0	-1.0	2178.0	903.0	-1.0	1161.0	817.0	-1.0	1349.0	861.0	-1.0	1095.0	
544.078	1278.0	-1.0	2188.0	1154.0	-1.0	1594.0	1033.0	-1.0	1589.0	1796.0	-1.0	2907.0	1020.0	-1.0	1758.0	1297.0	-1.0	1908.0	962.0	-1.0	1393.0	1249.0	-1.0	1473.0	1227.0	-1.0	1832.0	1689.0	-1.0	2568.0	1344.0	-1.0	2116.0	1282.0	-1.0	1816.0	1248.0	-1.0	2178.0	902.0	-1.0	1162.0	816.0	-1.0	1349.0	860.0	-1.0	1094.0	
544.577	1277.0	-1.0	2186.0	1155.0	-1.0	1594.0	1032.0	-1.0	1586.0	1794.0	-1.0	2905.0	1018.0	-1.0	1756.0	1297.0	-1.0	1905.0	961.0	-1.0	1390.0	1248.0	-1.0	1471.0	1225.0	-1.0	1827.0	1688.0	-1.0	2566.0	1342.0	-1.0	2112.0	1281.0	-1.0	1813.0	1247.0	-1.0	2175.0	901.0	-1.0	1160.0	815.0	-1.0	1347.0	860.0	-1.0	1094.0	
545.076	1278.0	-1.0	2188.0	1154.0	-1.0	1596.0	1032.0	-1.0	1588.0	1795.0	-1.0	2907.0	1019.0	-1.0	1757.0	1298.0	-1.0	1909.0	961.0	-1.0	1391.0	1248.0	-1.0	1473.0	1225.0	-1.0	1828.0	1690.0	-1.0	2569.0	1342.0	-1.0	2113.0	1281.0	-1.0	1814.0	1248.0	-1.0	2179.0	901.0	-1.0	1162.0	817.0	-1.0	1347.0	860.0	-1.0	1095.0	
545.576	1277.0	-1.0	2188.0	1155.0	-1.0	1598.0	1032.0	-1.0	1588.0	1795.0	-1.0	2907.0	1019.0	-1.0	1757.0	1299.0	-1.0	1910.0	961.0	-1.0	1391.0	1248.0	-1.0	1474.0	1226.0	-1.0	1828.0	1690.0	-1.0	2572.0	1342.0	-1.0	2114.0	1281.0	-1.0	1815.0	1247.0	-1.0	2180.0	902.0	-1.0	1164.0	817.0	-1.0	1348.0	861.0	-1.0	1097.0	
546.075	1276.0	-1.0	2186.0	1155.0	-1.0	1598.0	1032.0	-1.0	1586.0	1795.0	-1.0	2905.0	1019.0	-1.0	1755.0	1297.0	-1.0	1908.0	960.0	-1.0	1388.0	1249.0	-1.0	1474.0	1224.0	-1.0	1825.0	1692.0	-1.0	2574.0	1341.0	-1.0	2110.0	1281.0	-1.0	1814.0	1247.0	-1.0	2176.0	901.0	-1.0	1162.0	816.0	-1.0	1346.0	859.0	-1.0	1095.0	
546.574	1276.0	-1.0	2186.0	1154.0	-1.0	1600.0	1031.0	-1.0	1587.0	1796.0	-1.0	2906.0	1019.0	-1.0	1755.0	1298.0	-1.0	1909.0	960.0	-1.0	1389.0	1248.0	-1.0	1474.0	1224.0	-1.0	1825.0	1692.0	-1.0	2575.0	1341.0	-1.0	2111.0	1281.0	-1.0	1815.0	1247.0	-1.0	2178.0	902.0	-1.0	1162.0	816.0	-1.0	1348.0	859.0	-1.0	1097.0	
547.073	1276.0	-1.0	2183.0	1154.0	-1.0	1600.0	1031.0	-1.0	1586.0	1794.0	-1.0	2905.0	1019.0	-1.0	1755.0	1297.0	-1.0	1906.0	959.0	-1.0	1387.0	1249.0	-1.0	1473.0	1224.0	-1.0	1823.0	1689.0	-1.0	2568.0	1341.0	-1.0	2109.0	1280.0	-1.0	1811.0	1247.0	-1.0	2178.0	900.0	-1.0	1161.0	816.0	-1.0	1349.0	860.0	-1.0	1096.0	
547.572	1275.0	-1.0	2180.0	1155.0	-1.0	1600.0	1032.0	-1.0	1584.0	1795.0	-1.0	2905.0	1019.0	-1.0	1753.0	1297.0	-1.0	1903.0	959.0	-1.0	1384.0	1247.0	-1.0	1472.0	1221.0	-1.0	1817.0	1686.0	-1.0	2560.0	1340.0	-1.0	2105.0	1278.0	-1.0	1806.0	1246.0	-1.0	2176.0	899.0	-1.0	1158.0	817.0	-1.0	1348.0	859.0	-1.0	1095.0	
548.072	1276.0	-1.0	2182.0	1155.0	-1.0	1601.0	1032.0	-1.0	1584.0	1797.0	-1.0	2910.0	1020.0	-1.0	1754.0	1296.0	-1.0	1905.0	959.0	-1.0	1386.0	1248.0	-1.0	1473.0	1222.0	-1.0	1819.0	1684.0	-1.0	2558.0	1340.0	-1.0	2106.0	1278.0	-1.0	1806.0	1248.0	-1.0	2179.0	898.0	-1.0	1156.0	818.0	-1.0	1351.0	860.0	-1.0	1097.0	
548.571	1276.0	-1.0	2181.0	1155.0	-1.0	1601.0	1033.0	-1.0	1586.0	1798.0	-1.0	2913.0	1019.0	-1.0	1756.0	1297.0	-1.0	1907.0	960.0	-1.0	1386.0	1248.0	-1.0	1473.0	1221.0	-1.0	1820.0	1684.0	-1.0	2554.0	1340.0	-1.0	2108.0	1277.0	-1.0	1806.0	1248.0	-1.0	2181.0	898.0	-1.0	1156.0	818.0	-1.0	1354.0	861.0	-1.0	1098.0	
549.070	1276.0	-1.0	2181.0	1155.0	-1.0	1603.0	1032.0	-1.0	1584.0	1798.0	-1.0	2912.0	1019.0	-1.0	1755.0	1297.0	-1.0	1906.0	959.0	-1.0	1384.0	1248.0	-1.0	1472.0	1220.0	-1.0	1817.0	1683.0	-1.0	2551.0	1340.0	-1.0	2106.0	1276.0	-1.0	1805.0	1249.0	-1.0	2182.0	897.0	-1.0	1155.0	818.0	-1.0	1355.0	861.0	-1.0	1098.0	
549.569	1277.0	-1.0	2185.0	1155.0	-1.0	1604.0	1032.0	-1.0	1587.0	1801.0	-1.0	2922.0	1021.0	-1.0	1758.0	1298.0	-1.0	1910.0	960.0	-1.0	1387.0	1249.0	-1.0	1476.0	1221.0	-1.0	1815.0	1683.0	-1.0	2551.0	1340.0	-1.0	2107.0	1276.0	-1.0	1803.0	1248.0	-1.0	2182.0	896.0	-1.0	1154.0	818.0	-1.0	1353.0	861.0	-1.0	1097.0	
550.068	1277.0	-1.0	2186.0	1155.0	-1.0	1606.0	1033.0	-1.0	1589.0	1802.0	-1.0	2927.0	1022.0	-1.0	1760.0	1298.0	-1.0	1911.0	960.0	-1.0	1387.0	1251.0	-1.0	1477.0	1221.0	-1.0	1815.0	1683.0	-1.0	2549.0	1340.0	-1.0	2107.0	1277.0	-1.0	1804.0	1249.0	-1.0	2185.0	896.0	-1.0	1154.0	819.0	-1.0	1355.0	861.0	-1.0	1099.0	
550.567	1276.0	-1.0	2181.0	1154.0	-1.0	1603.0	1033.0	-1.0	1585.0	1801.0	-1.0	2922.0	1021.0	-1.0	1757.0	1297.0	-1.0	1908.0	960.0	-1.0	1385.0	1250.0	-1.0	1477.0	1220.0	-1.0	1811.0	1682.0	-1.0	2547.0	1339.0	-1.0	2103.0	1275.0	-1.0	1802.0	1250.0	-1.0	2186.0	895.0	-1.0	1153.0	819.0	-1.0	1355.0	861.0	-1.0	1099.0	
551.066	1277.0	-1.0	2179.0	1154.0	-1.0	1602.0	1033.0	-1.0	1585.0	1802.0	-1.0	2922.0	1021.0	-1.0	1755.0	1297.0	-1.0	1905.0	960.0	-1.0	1382.0	1250.0	-1.0	1476.0	1218.0	-1.0	1806.0	1682.0	-1.0	2546.0	1339.0	-1.0	2098.0	1274.0	-1.0	1798.0	1249.0	-1.0	2183.0	894.0	-1.0	1150.0	818.0	-1.0	1352.0	860.0	-1.0	1096.0	
551.565	1278.0	-1.0	2183.0	1154.0	-1.0	1603.0	1033.0	-1.0	1585.0	1804.0	-1.0	2929.0	1022.0	-1.0	1756.0	1297.0	-1.0	1907.0	961.0	-1.0	1384.0	1251.0	-1.0	1477.0	1218.0	-1.0	1807.0	1682.0	-1.0	2545.0	1339.0	-1.0	2099.0	1274.0	-1.0	1796.0	1250.0	-1.0	2186.0	894.0	-1.0	1150.0	819.0	-1.0	1354.0	861.0	-1.0	1098.0	
552.064	1278.0	-1.0	2184.0	1154.0	-1.0	1602.0	1033.0	-1.0	1584.0	1805.0	-1.0	2933.0	1023.0	-1.0	1758.0	1297.0	-1.0	1907.0	960.0	-1.0	1383.0	1251.0	-1.0	1478.0	1218.0	-1.0	1806.0	1680.0	-1.0	2542.0	1337.0	-1.0	2097.0	1273.0	-1.0	1794.0	1250.0	-1.0	2187.0	894.0	-1.0	1150.0	819.0	-1.0	1357.0	860.0	-1.0	1099.0	
552.564	1278.0	-1.0	2181.0	1154.0	-1.0	1600.0	1033.0	-1.0	1584.0	1806.0	-1.0	2932.0	1023.0	-1.0	1756.0	1297.0	-1.0	1905.0	959.0	-1.0	1381.0	1251.0	-1.0	1476.0	1216.0	-1.0	1804.0	1680.0	-1.0	2539.0	1337.0	-1.0	2095.0	1271.0	-1.0	1791.0	1251.0	-1.0	2187.0	894.0	-1.0	1148.0	819.0	-1.0	1356.0	860.0	-1.0	1098.0	
553.064	1278.0	-1.0	2185.0	1154.0	-1.0	1604.0	1035.0	-1.0	1586.0	1810.0	-1.0	2941.0	1024.0	-1.0	1760.0	1297.0	-1.0	1910.0	961.0	-1.0	1385.0	1253.0	-1.0	1479.0	1218.0	-1.0	1806.0	1681.0	-1.0	2540.0	1338.0	-1.0	2096.0	1272.0	-1.0	1790.0	1252.0	-1.0	2189.0	894.0	-1.0	1146.0	819.0	-1.0	1356.0	860.0	-1.0	1097.0	
553.563	1278.0	-1.0	2187.0	1155.0	-1.0	1604.0	1036.0	-1.0	1586.0	1810.0	-1.0	2944.0	1025.0	-1.0	1762.0	1298.0	-1.0	1911.0	962.0	-1.0	1386.0	1254.0	-1.0	1479.0	1219.0	-1.0	1807.0	1679.0	-1.0	2537.0	1338.0	-1.0	2097.0	1272.0	-1.0	1789.0	1252.0	-1.0	2192.0	893.0	-1.0	1147.0	819.0	-1.0	1358.0	861.0	-1.0	1098.0	
554.062	1278.0	-1.0	2183.0	1154.0	-1.0	1602.0	1035.0	-1.0	1584.0	1810.0	-1.0	2939.0	1025.0	-1.0	1760.0	1297.0	-1.0	1906.0	962.0	-1.0	1384.0	1252.0	-1.0	1476.0	1218.0	-1.0	1805.0	1678.0	-1.0	2531.0	1338.0	-1.0	2094.0	1271.0	-1.0	1786.0	1253.0	-1.0	2191.0	892.0	-1.0	1145.0	818.0	-1.0	1358.0	860.0	-1.0	1099.0	
554.561	1279.0	-1.0	2187.0	1155.0	-1.0	1604.0	1036.0	-1.0	1587.0	1812.0	-1.0	2948.0	1026.0	-1.0	1762.0	1298.0	-1.0	1908.0	963.0	-1.0	1386.0	1253.0	-1.0	1476.0	1218.0	-1.0	1803.0	1676.0	-1.0	2527.0	1338.0	-1.0	2093.0	1270.0	-1.0	1784.0	1253.0	-1.0	2190.0	891.0	-1.0	1142.0	819.0	-1.0	1356.0	860.0	-1.0	1096.0	
555.061	1281.0	-1.0	2190.0	1156.0	-1.0	1605.0	1036.0	-1.0	1588.0	1814.0	-1.0	2953.0	1027.0	-1.0	1763.0	1298.0	-1.0	1908.0	964.0	-1.0	1388.0	1253.0	-1.0	1475.0	1219.0	-1.0	1806.0	1676.0	-1.0	2525.0	1339.0	-1.0	2094.0	1269.0	-1.0	1783.0	1253.0	-1.0	2193.0	891.0	-1.0	1143.0	820.0	-1.0	1359.0	861.0	-1.0	1099.0	
555.560	1279.0	-1.0	2188.0	1155.0	-1.0	1604.0	1036.0	-1.0	1587.0	1814.0	-1.0	2953.0	1028.0	-1.0	1763.0	1298.0	-1.0	1907.0	964.0	-1.0	1387.0	1252.0	-1.0	1474.0	1220.0	-1.0	1806.0	1675.0	-1.0	2522.0	1339.0	-1.0	2094.0	1270.0	-1.0	1783.0	1254.0	-1.0	2195.0	892.0	-1.0	1143.0	819.0	-1.0	1360.0	861.0	-1.0	1101.0	
556.059	1280.0	-1.0	2193.0	1157.0	-1.0	1607.0	1037.0	-1.0	1590.0	1817.0	-1.0	2961.0	1028.0	-1.0	1763.0	1299.0	-1.0	1908.0	964.0	-1.0	1387.0	1253.0	-1.0	1474.0	1219.0	-1.0	1806.0	1676.0	-1.0	2525.0	1341.0	-1.0	2096.0	1271.0	-1.0	1784.0	1254.0	-1.0	2195.0	891.0	-1.0	1142.0	820.0	-1.0	1360.0	861.0	-1.0	1100.0	
556.558	1282.0	-1.0	2197.0	1157.0	-1.0	1609.0	1038.0	-1.0	1594.0	1819.0	-1.0	2968.0	1028.0	-1.0	1767.0	1300.0	-1.0	1913.0	966.0	-1.0	1391.0	1254.0	-1.0	1476.0	1222.0	-1.0	1813.0	1679.0	-1.0	2534.0	1343.0	-1.0	2102.0	1272.0	-1.0	1791.0	1256.0	-1.0	2201.0	893.0	-1.0	1146.0	820.0	-1.0	1364.0	863.0	-1.0	1105.0	
557.058	1283.0	-1.0	2198.0	1157.0	-1.0	1609.0	1038.0	-1.0	1594.0	1819.0	-1.0	2969.0	1029.0	-1.0	1768.0	1301.0	-1.0	1915.0	966.0	-1.0	1394.0	1256.0	-1.0	1479.0	1223.0	-1.0	1819.0	1682.0	-1.0	2540.0	1344.0	-1.0	2107.0	1275.0	-1.0	1796.0	1257.0	-1.0	2205.0	893.0	-1.0	1148.0	821.0	-1.0	1367.0	864.0	-1.0	1108.0	
557.559	1283.0	-1.0	2200.0	1158.0	-1.0	1611.0	1039.0	-1.0	1596.0	1820.0	-1.0	2971.0	1029.0	-1.0	1769.0	1301.0	-1.0	1914.0	966.0	-1.0	1393.0	1257.0	-1.0	1480.0	1224.0	-1.0	1817.0	1684.0	-1.0	2544.0	1345.0	-1.0	2107.0	1276.0	-1.0	1797.0	1256.0	-1.0	2204.0	894.0	-1.0	1148.0	820.0	-1.0	1366.0	864.0	-1.0	1107.0	
558.059	1285.0	-1.0	2204.0	1159.0	-1.0	1611.0	1039.0	-1.0	1598.0	1823.0	-1.0	2979.0	1029.0	-1.0	1771.0	1302.0	-1.0	1918.0	968.0	-1.0	1396.0	1257.0	-1.0	1481.0	1226.0	-1.0	1822.0	1686.0	-1.0	2549.0	1347.0	-1.0	2110.0	1277.0	-1.0	1800.0	1258.0	-1.0	2207.0	895.0	-1.0	1150.0	822.0	-1.0	1368.0	865.0	-1.0	1109.0	
558.557	1285.0	-1.0	2205.0	1158.0	-1.0	1610.0	1040.0	-1.0	1598.0	1822.0	-1.0	2979.0	1029.0	-1.0	1771.0	1302.0	-1.0	1918.0	967.0	-1.0	1397.0	1257.0	-1.0	1481.0	1226.0	-1.0	1824.0	1687.0	-1.0	2550.0	1348.0	-1.0	2112.0	1278.0	-1.0	1802.0	1259.0	-1.0	2208.0	895.0	-1.0	1150.0	822.0	-1.0	1369.0	866.0	-1.0	1111.0	
559.057	1284.0	-1.0	2203.0	1157.0	-1.0	1608.0	1040.0	-1.0	1597.0	1822.0	-1.0	2974.0	1029.0	-1.0	1770.0	1301.0	-1.0	1916.0	967.0	-1.0	1395.0	1256.0	-1.0	1479.0	1226.0	-1.0	1822.0	1688.0	-1.0	2549.0	1348.0	-1.0	2112.0	1278.0	-1.0	1802.0	1258.0	-1.0	2207.0	895.0	-1.0	1149.0	821.0	-1.0	1368.0	866.0	-1.0	1110.0	
559.557	1286.0	-1.0	2208.0	1158.0	-1.0	1608.0	1040.0	-1.0	1600.0	1824.0	-1.0	2982.0	1029.0	-1.0	1773.0	1303.0	-1.0	1919.0	968.0	-1.0	1398.0	1257.0	-1.0	1482.0	1227.0	-1.0	1824.0	1689.0	-1.0	2551.0	1349.0	-1.0	2114.0	1280.0	-1.0	1804.0	1258.0	-1.0	2205.0	895.0	-1.0	1148.0	822.0	-1.0	1368.0	866.0	-1.0	1109.0	
560.056	1286.0	-1.0	2211.0	1159.0	-1.0	1609.0	1041.0	-1.0	1602.0	1824.0	-1.0	2987.0	1029.0	-1.0	1776.0	1303.0	-1.0	1922.0	968.0	-1.0	1400.0	1258.0	-1.0	1483.0	1228.0	-1.0	1828.0	1689.0	-1.0	2553.0	1350.0	-1.0	2117.0	1282.0	-1.0	1806.0	1259.0	-1.0	2208.0	895.0	-1.0	1150.0	822.0	-1.0	1371.0	867.0	-1.0	1111.0	
560.555	1287.0	-1.0	2212.0	1158.0	-1.0	1609.0	1040.0	-1.0	1602.0	1824.0	-1.0	2984.0	1028.0	-1.0	1775.0	1303.0	-1.0	1922.0	968.0	-1.0	1400.0	1258.0	-1.0	1483.0	1229.0	-1.0	1829.0	1690.0	-1.0	2555.0	1351.0	-1.0	2119.0	1283.0	-1.0	1810.0	1259.0	-1.0	2210.0	896.0	-1.0	1152.0	822.0	-1.0	1370.0	867.0	-1.0	1113.0	
561.054	1287.0	-1.0	2213.0	1158.0	-1.0	1610.0	1040.0	-1.0	1604.0	1825.0	-1.0	2986.0	1028.0	-1.0	1773.0	1302.0	-1.0	1921.0	968.0	-1.0	1399.0	1258.0	-1.0	1483.0	1229.0	-1.0	1828.0	1692.0	-1.0	2560.0	1351.0	-1.0	2119.0	1283.0	-1.0	1811.0	1258.0	-1.0	2208.0	896.0	-1.0	1151.0	821.0	-1.0	1370.0	866.0	-1.0	1112.0	
561.553	1288.0	-1.0	2216.0	1159.0	-1.0	1612.0	1042.0	-1.0	1606.0	1825.0	-1.0	2990.0	1028.0	-1.0	1775.0	1303.0	-1.0	1923.0	968.0	-1.0	1400.0	1259.0	-1.0	1485.0	1229.0	-1.0	1831.0	1694.0	-1.0	2565.0	1352.0	-1.0	2122.0	1285.0	-1.0	1816.0	1258.0	-1.0	2209.0	897.0	-1.0	1152.0	821.0	-1.0	1370.0	867.0	-1.0	1112.0	
562.052	1289.0	-1.0	2218.0	1159.0	-1.0	1612.0	1041.0	-1.0	1605.0	1825.0	-1.0	2988.0	1027.0	-1.0	1775.0	1303.0	-1.0	1923.0	967.0	-1.0	1399.0	1257.0	-1.0	1483.0	1230.0	-1.0	1832.0	1695.0	-1.0	2567.0	1351.0	-1.0	2122.0	1286.0	-1.0	1818.0	1257.0	-1.0	2207.0	897.0	-1.0	1153.0	821.0	-1.0	1369.0	866.0	-1.0	1114.0	
562.551	1290.0	-1.0	2218.0	1159.0	-1.0	1611.0	1040.0	-1.0	1602.0	1824.0	-1.0	2982.0	1027.0	-1.0	1772.0	1302.0	-1.0	1921.0	966.0	-1.0	1397.0	1257.0	-1.0	1482.0	1230.0	-1.0	1831.0	1695.0	-1.0	2567.0	1350.0	-1.0	2119.0	1285.0	-1.0	1817.0	1256.0	-1.0	2205.0	898.0	-1.0	1156.0	820.0	-1.0	1368.0	866.0	-1.0	1113.0	
563.050	1291.0	-1.0	2225.0	1160.0	-1.0	1614.0	1041.0	-1.0	1604.0	1825.0	-1.0	2986.0	1027.0	-1.0	1774.0	1304.0	-1.0	1925.0	967.0	-1.0	1400.0	1258.0	-1.0	1484.0	1229.0	-1.0	1832.0	1698.0	-1.0	2573.0	1350.0	-1.0	2118.0	1286.0	-1.0	1820.0	1255.0	-1.0	2202.0	898.0	-1.0	1156.0	819.0	-1.0	1366.0	868.0	-1.0	1112.0	
563.550	1292.0	-1.0	2231.0	1161.0	-1.0	1619.0	1040.0	-1.0	1607.0	1826.0	-1.0	2991.0	1028.0	-1.0	1777.0	1306.0	-1.0	1931.0	968.0	-1.0	1402.0	1259.0	-1.0	1487.0	1232.0	-1.0	1839.0	1701.0	-1.0	2582.0	1351.0	-1.0	2123.0	1289.0	-1.0	1825.0	1256.0	-1.0	2205.0	900.0	-1.0	1160.0	821.0	-1.0	1368.0	868.0	-1.0	1118.0	
564.049	1292.0	-1.0	2233.0	1162.0	-1.0	1622.0	1041.0	-1.0	1608.0	1825.0	-1.0	2990.0	1027.0	-1.0	1780.0	1307.0	-1.0	1934.0	969.0	-1.0	1404.0	1260.0	-1.0	1490.0	1234.0	-1.0	1845.0	1705.0	-1.0	2590.0	1353.0	-1.0	2127.0	1291.0	-1.0	1831.0	1256.0	-1.0	2209.0	902.0	-1.0	1165.0	821.0	-1.0	1371.0	870.0	-1.0	1122.0	
564.548	1293.0	-1.0	2233.0	1164.0	-1.0	1625.0	1040.0	-1.0	1609.0	1824.0	-1.0	2988.0	1028.0	-1.0	1779.0	1307.0	-1.0	1934.0	969.0	-1.0	1405.0	1262.0	-1.0	1492.0	1236.0	-1.0	1848.0	1709.0	-1.0	2600.0	1353.0	-1.0	2129.0	1293.0	-1.0	1837.0	1256.0	-1.0	2209.0	902.0	-1.0	1167.0	821.0	-1.0	1371.0	870.0	-1.0	1122.0	
565.048	1295.0	-1.0	2240.0	1164.0	-1.0	1629.0	1041.0	-1.0	1612.0	1826.0	-1.0	2992.0	1029.0	-1.0	1783.0	1310.0	-1.0	1941.0	971.0	-1.0	1411.0	1264.0	-1.0	1497.0	1239.0	-1.0	1855.0	1713.0	-1.0	2610.0	1355.0	-1.0	2135.0	1296.0	-1.0	1845.0	1256.0	-1.0	2210.0	903.0	-1.0	1170.0	822.0	-1.0	1370.0	870.0	-1.0	1122.0	
565.547	1294.0	-1.0	2243.0	1165.0	-1.0	1632.0	1042.0	-1.0	1614.0	1824.0	-1.0	2994.0	1029.0	-1.0	1786.0	1311.0	-1.0	1945.0	972.0	-1.0	1415.0	1264.0	-1.0	1499.0	1241.0	-1.0	1860.0	1715.0	-1.0	2614.0	1356.0	-1.0	2139.0	1299.0	-1.0	1850.0	1256.0	-1.0	2212.0	904.0	-1.0	1172.0	821.0	-1.0	1372.0	871.0	-1.0	1126.0	
566.047	1293.0	-1.0	2240.0	1164.0	-1.0	1632.0	1041.0	-1.0	1613.0	1823.0	-1.0	2988.0	1028.0	-1.0	1785.0	1310.0	-1.0	1943.0	972.0	-1.0	1414.0	1264.0	-1.0	1499.0	1240.0	-1.0	1862.0	1714.0	-1.0	2615.0	1357.0	-1.0	2140.0	1300.0	-1.0	1850.0	1256.0	-1.0	2213.0	904.0	-1.0	1172.0	820.0	-1.0	1373.0	872.0	-1.0	1126.0	
566.546	1294.0	-1.0	2245.0	1165.0	-1.0	1633.0	1042.0	-1.0	1615.0	1824.0	-1.0	2994.0	1029.0	-1.0	1786.0	1312.0	-1.0	1945.0	973.0	-1.0	1415.0	1264.0	-1.0	1499.0	1239.0	-1.0	1860.0	1714.0	-1.0	2612.0	1357.0	-1.0	2141.0	1300.0	-1.0	1850.0	1256.0	-1.0	2211.0	903.0	-1.0	1171.0	821.0	-1.0	1370.0	871.0	-1.0	1126.0	
567.046	1294.0	-1.0	2245.0	1166.0	-1.0	1634.0	1042.0	-1.0	1617.0	1824.0	-1.0	2995.0	1028.0	-1.0	1787.0	1311.0	-1.0	1946.0	973.0	-1.0	1416.0	1264.0	-1.0	1498.0	1240.0	-1.0	1862.0	1713.0	-1.0	2610.0	1357.0	-1.0	2142.0	1298.0	-1.0	1850.0	1255.0	-1.0	2213.0	904.0	-1.0	1173.0	821.0	-1.0	1372.0	871.0	-1.0	1127.0	
567.545	1294.0	-1.0	2243.0	1165.0	-1.0	1632.0	1041.0	-1.0	1615.0	1821.0	-1.0	2991.0	1028.0	-1.0	1786.0	1310.0	-1.0	1944.0	971.0	-1.0	1414.0	1262.0	-1.0	1496.0	1239.0	-1.0	1861.0	1711.0	-1.0	2606.0	1356.0	-1.0	2140.0	1298.0	-1.0	1848.0	1255.0	-1.0	2213.0	904.0	-1.0	1172.0	820.0	-1.0	1371.0	871.0	-1.0	1128.0	
568.044	1294.0	-1.0	2243.0	1166.0	-1.0	1632.0	1041.0	-1.0	1615.0	1822.0	-1.0	2990.0	1026.0	-1.0	1783.0	1310.0	-1.0	1943.0	971.0	-1.0	1414.0	1261.0	-1.0	1494.0	1238.0	-1.0	1857.0	1708.0	-1.0	2602.0	1355.0	-1.0	2139.0	1297.0	-1.0	1847.0	1254.0	-1.0	2210.0	903.0	-1.0	1171.0	820.0	-1.0	1368.0	871.0	-1.0	1125.0	
568.544	1295.0	-1.0	2244.0	1166.0	-1.0	1634.0	1041.0	-1.0	1616.0	1822.0	-1.0	2991.0	1026.0	-1.0	1784.0	1309.0	-1.0	1943.0	972.0	-1.0	1415.0	1260.0	-1.0	1494.0	1238.0	-1.0	1860.0	1707.0	-1.0	2600.0	1354.0	-1.0	2140.0	1297.0	-1.0	1848.0	1254.0	-1.0	2212.0	903.0	-1.0	1173.0	820.0	-1.0	1370.0	871.0	-1.0	1128.0	
569.043	1293.0	-1.0	2240.0	1167.0	-1.0	1634.0	1041.0	-1.0	1614.0	1819.0	-1.0	2983.0	1025.0	-1.0	1783.0	1308.0	-1.0	1940.0	969.0	-1.0	1413.0	1258.0	-1.0	1492.0	1236.0	-1.0	1858.0	1705.0	-1.0	2596.0	1354.0	-1.0	2139.0	1296.0	-1.0	1848.0	1253.0	-1.0	2210.0	904.0	-1.0	1172.0	820.0	-1.0	1369.0	870.0	-1.0	1127.0	
569.543	1292.0	-1.0	2235.0	1166.0	-1.0	1633.0	1040.0	-1.0	1611.0	1818.0	-1.0	2975.0	1024.0	-1.0	1779.0	1307.0	-1.0	1935.0	968.0	-1.0	1408.0	1256.0	-1.0	1487.0	1234.0	-1.0	1852.0	1703.0	-1.0	2589.0	1352.0	-1.0	2134.0	1295.0	-1.0	1843.0	1251.0	-1.0	2204.0	902.0	-1.0	1168.0	817.0	-1.0	1364.0	868.0	-1.0	1121.0	
570.042	1292.0	-1.0	2233.0	1166.0	-1.0	1633.0	1039.0	-1.0	1609.0	1816.0	-1.0	2971.0	1023.0	-1.0	1777.0	1306.0	-1.0	1932.0	967.0	-1.0	1406.0	1254.0	-1.0	1483.0	1234.0	-1.0	1850.0	1698.0	-1.0	2582.0	1350.0	-1.0	2131.0	1293.0	-1.0	1839.0	1249.0	-1.0	2201.0	901.0	-1.0	1167.0	818.0	-1.0	1363.0	868.0	-1.0	1121.0	
570.541	1290.0	-1.0	2227.0	1165.0	-1.0	1631.0	1038.0	-1.0	1605.0	1812.0	-1.0	2960.0	1021.0	-1.0	1772.0	1302.0	-1.0	1927.0	966.0	-1.0	1401.0	1251.0	-1.0	1476.0	1231.0	-1.0	1845.0	1692.0	-1.0	2569.0	1347.0	-1.0	2125.0	1290.0	-1.0	1832.0	1248.0	-1.0	2195.0	899.0	-1.0	1163.0	817.0	-1.0	1360.0	866.0	-1.0	1116.0	
571.040	1289.0	-1.0	2221.0	1165.0	-1.0	1629.0	1037.0	-1.0	1601.0	1809.0	-1.0	2951.0	1020.0	-1.0	1766.0	1301.0	-1.0	1919.0	963.0	-1.0	1394.0	1247.0	-1.0	1469.0	1228.0	-1.0	1835.0	1687.0	-1.0	2553.0	1344.0	-1.0	2117.0	1285.0	-1.0	1823.0	1245.0	-1.0	2185.0	896.0	-1.0	1156.0	815.0	-1.0	1353.0	864.0	-1.0	1109.0	
571.539	1288.0	-1.0	2218.0	1165.0	-1.0	1630.0	1036.0	-1.0	1599.0	1808.0	-1.0	2945.0	1018.0	-1.0	1763.0	1300.0	-1.0	1916.0	962.0	-1.0	1390.0	1244.0	-1.0	1462.0	1226.0	-1.0	1830.0	1681.0	-1.0	2540.0	1343.0	-1.0	2111.0	1283.0	-1.0	1817.0	1244.0	-1.0	2181.0	896.0	-1.0	1153.0	816.0	-1.0	1353.0	862.0	-1.0	1107.0	
572.038	1285.0	-1.0	2213.0	1164.0	-1.0	1628.0	1035.0	-1.0	1595.0	1803.0	-1.0	2935.0	1017.0	-1.0	1759.0	1297.0	-1.0	1910.0	961.0	-1.0	1385.0	1241.0	-1.0	1456.0	1224.0	-1.0	1823.0	1675.0	-1.0	2526.0	1340.0	-1.0	2105.0	1281.0	-1.0	1810.0	1243.0	-1.0	2174.0	895.0	-1.0	1150.0	814.0	-1.0	1348.0	860.0	-1.0	1105.0	
572.537	1285.0	-1.0	2213.0	1164.0	-1.0	1631.0	1035.0	-1.0	1596.0	1803.0	-1.0	2936.0	1017.0	-1.0	1756.0	1297.0	-1.0	1907.0	960.0	-1.0	1382.0	1240.0	-1.0	1453.0	1223.0	-1.0	1817.0	1671.0	-1.0	2518.0	1339.0	-1.0	2102.0	1279.0	-1.0	1804.0	1242.0	-1.0	2168.0	893.0	-1.0	1144.0	814.0	-1.0	1345.0	859.0	-1.0	1100.0	
573.036	1286.0	-1.0	2212.0	1164.0	-1.0	1631.0	1034.0	-1.0	1596.0	1803.0	-1.0	2935.0	1017.0	-1.0	1756.0	1297.0	-1.0	1907.0	960.0	-1.0	1381.0	1238.0	-1.0	1449.0	1223.0	-1.0	1816.0	1669.0	-1.0	2513.0	1339.0	-1.0	2100.0	1278.0	-1.0	1802.0	1240.0	-1.0	2165.0	893.0	-1.0	1144.0	814.0	-1.0	1345.0	859.0	-1.0	1101.0	
573.535	1284.0	-1.0	2207.0	1163.0	-1.0	1629.0	1033.0	-1.0	1591.0	1800.0	-1.0	2924.0	1017.0	-1.0	1753.0	1296.0	-1.0	1901.0	959.0	-1.0	1377.0	1236.0	-1.0	1445.0	1222.0	-1.0	1812.0	1667.0	-1.0	2507.0	1339.0	-1.0	2097.0	1276.0	-1.0	1799.0	1240.0	-1.0	2162.0	892.0	-1.0	1141.0	813.0	-1.0	1343.0	859.0	-1.0	1099.0	
574.034	1284.0	-1.0	2208.0	1164.0	-1.0	1629.0	1033.0	-1.0	1591.0	1800.0	-1.0	2927.0	1018.0	-1.0	1754.0	1297.0	-1.0	1903.0	959.0	-1.0	1377.0	1236.0	-1.0	1444.0	1222.0	-1.0	1810.0	1666.0	-1.0	2506.0	1339.0	-1.0	2098.0	1277.0	-1.0	1798.0	1240.0	-1.0	2157.0	891.0	-1.0	1139.0	814.0	-1.0	1341.0	858.0	-1.0	1096.0	
574.533	1283.0	-1.0	2205.0	1162.0	-1.0	1628.0	1033.0	-1.0	1590.0	1800.0	-1.0	2923.0	1018.0	-1.0	1752.0	1297.0	-1.0	1901.0	958.0	-1.0	1374.0	1235.0	-1.0	1440.0	1222.0	-1.0	1808.0	1664.0	-1.0	2502.0	1339.0	-1.0	2096.0	1276.0	-1.0	1796.0	1239.0	-1.0	2155.0	891.0	-1.0	1137.0	813.0	-1.0	1340.0	859.0	-1.0	1096.0	
575.032	1282.0	-1.0	2200.0	1161.0	-1.0	1623.0	1032.0	-1.0	1586.0	1797.0	-1.0	2915.0	1017.0	-1.0	1747.0	1294.0	-1.0	1894.0	957.0	-1.0	1369.0	1234.0	-1.0	1435.0	1220.0	-1.0	1803.0	1662.0	-1.0	2496.0	1338.0	-1.0	2092.0	1274.0	-1.0	1792.0	1239.0	-1.0	2150.0	889.0	-1.0	1135.0	813.0	-1.0	1339.0	857.0	-1.0	1094.0	
575.531	1283.0	-1.0	2200.0	1161.0	-1.0	1623.0	1032.0	-1.0	1586.0	1798.0	-1.0	2916.0	1018.0	-1.0	1746.0	1294.0	-1.0	1894.0	957.0	-1.0	1370.0	1233.0	-1.0	1433.0	1219.0	-1.0	1805.0	1660.0	-1.0	2494.0	1339.0	-1.0	2093.0	1275.0	-1.0	1792.0	1239.0	-1.0	2150.0	890.0	-1.0	1134.0	813.0	-1.0	1338.0	858.0	-1.0	1095.0	
576.030	1282.0	-1.0	2200.0	1160.0	-1.0	1621.0	1032.0	-1.0	1586.0	1797.0	-1.0	2917.0	1018.0	-1.0	1746.0	1294.0	-1.0	1893.0	957.0	-1.0	1369.0	1233.0	-1.0	1431.0	1220.0	-1.0	1803.0	1659.0	-1.0	2491.0	1338.0	-1.0	2092.0	1274.0	-1.0	1792.0	1238.0	-1.0	2149.0	890.0	-1.0	1134.0	814.0	-1.0	1339.0	858.0	-1.0	1095.0	
576.529	1282.0	-1.0	2198.0	1159.0	-1.0	1619.0	1032.0	-1.0	1585.0	1796.0	-1.0	2914.0	1018.0	-1.0	1745.0	1294.0	-1.0	1890.0	956.0	-1.0	1365.0	1232.0	-1.0	1429.0	1218.0	-1.0	1799.0	1659.0	-1.0	2488.0	1337.0	-1.0	2090.0	1274.0	-1.0	1790.0	1237.0	-1.0	2147.0	889.0	-1.0	1132.0	813.0	-1.0	1339.0	859.0	-1.0	1094.0	
577.028	1282.0	-1.0	2202.0	1160.0	-1.0	1620.0	1033.0	-1.0	1587.0	1797.0	-1.0	2920.0	1019.0	-1.0	1746.0	1295.0	-1.0	1893.0	957.0	-1.0	1368.0	1233.0	-1.0	1431.0	1219.0	-1.0	1803.0	1660.0	-1.0	2491.0	1339.0	-1.0	2092.0	1275.0	-1.0	1793.0	1238.0	-1.0	2148.0	891.0	-1.0	1134.0	813.0	-1.0	1340.0	861.0	-1.0	1097.0	
577.527	1282.0	-1.0	2202.0	1160.0	-1.0	1620.0	1033.0	-1.0	1587.0	1797.0	-1.0	2917.0	1018.0	-1.0	1746.0	1295.0	-1.0	1893.0	958.0	-1.0	1367.0	1233.0	-1.0	1431.0	1218.0	-1.0	1802.0	1660.0	-1.0	2493.0	1339.0	-1.0	2092.0	1275.0	-1.0	1795.0	1238.0	-1.0	2148.0	891.0	-1.0	1134.0	814.0	-1.0	1341.0	860.0	-1.0	1099.0	
578.026	1283.0	-1.0	2201.0	1159.0	-1.0	1620.0	1032.0	-1.0	1584.0	1796.0	-1.0	2913.0	1018.0	-1.0	1743.0	1294.0	-1.0	1889.0	957.0	-1.0	1365.0	1233.0	-1.0	1430.0	1216.0	-1.0	1798.0	1660.0	-1.0	2492.0	1337.0	-1.0	2088.0	1275.0	-1.0	1792.0	1236.0	-1.0	2144.0	890.0	-1.0	1132.0	813.0	-1.0	1338.0	861.0	-1.0	1098.0	
578.526	1282.0	-1.0	2202.0	1160.0	-1.0	1621.0	1032.0	-1.0	1586.0	1797.0	-1.0	2915.0	1019.0	-1.0	1744.0	1294.0	-1.0	1890.0	956.0	-1.0	1366.0	1233.0	-1.0	1431.0	1217.0	-1.0	1803.0	1661.0	-1.0	2495.0	1337.0	-1.0	2094.0	1274.0	-1.0	1797.0	1236.0	-1.0	2142.0	890.0	-1.0	1131.0	813.0	-1.0	1338.0	861.0	-1.0	1097.0	
579.025	1281.0	-1.0	2200.0	1158.0	-1.0	1618.0	1032.0	-1.0	1583.0	1795.0	-1.0	2909.0	1018.0	-1.0	1742.0	1292.0	-1.0	1886.0	956.0	-1.0	1364.0	1232.0	-1.0	1429.0	1215.0	-1.0	1799.0	1659.0	-1.0	2491.0	1336.0	-1.0	2091.0	1273.0	-1.0	1794.0	1236.0	-1.0	2140.0	890.0	-1.0	1129.0	813.0	-1.0	1337.0	860.0	-1.0	1096.0	
579.524	1281.0	-1.0	2196.0	1159.0	-1.0	1616.0	1031.0	-1.0	1580.0	1793.0	-1.0	2903.0	1017.0	-1.0	1737.0	1291.0	-1.0	1881.0	954.0	-1.0	1360.0	1231.0	-1.0	1426.0	1214.0	-1.0	1789.0	1658.0	-1.0	2485.0	1334.0	-1.0	2083.0	1270.0	-1.0	1786.0	1234.0	-1.0	2134.0	888.0	-1.0	1125.0	812.0	-1.0	1333.0	859.0	-1.0	1093.0	
580.024	1280.0	-1.0	2195.0	1159.0	-1.0	1617.0	1032.0	-1.0	1580.0	1793.0	-1.0	2900.0	1017.0	-1.0	1736.0	1290.0	-1.0	1880.0	954.0	-1.0	1359.0	1231.0	-1.0	1425.0	1212.0	-1.0	1788.0	1656.0	-1.0	2482.0	1333.0	-1.0	2080.0	1269.0	-1.0	1784.0	1234.0	-1.0	2134.0	888.0	-1.0	1125.0	813.0	-1.0	1333.0	860.0	-1.0	1094.0	
580.523	1280.0	-1.0	2193.0	1159.0	-1.0	1616.0	1030.0	-1.0	1578.0	1791.0	-1.0	2895.0	1016.0	-1.0	1734.0	1290.0	-1.0	1878.0	953.0	-1.0	1356.0	1230.0	-1.0	1422.0	1211.0	-1.0	1784.0	1654.0	-1.0	2478.0	1332.0	-1.0	2075.0	1269.0	-1.0	1781.0	1233.0	-1.0	2131.0	888.0	-1.0	1124.0	813.0	-1.0	1334.0	859.0	-1.0	1093.0	
581.022	1279.0	-1.0	2191.0	1160.0	-1.0	1615.0	1030.0	-1.0	1576.0	1790.0	-1.0	2891.0	1015.0	-1.0	1730.0	1289.0	-1.0	1874.0	952.0	-1.0	1354.0	1229.0	-1.0	1422.0	1210.0	-1.0	1778.0	1657.0	-1.0	2479.0	1330.0	-1.0	2070.0	1268.0	-1.0	1778.0	1232.0	-1.0	2126.0	887.0	-1.0	1123.0	813.0	-1.0	1330.0	857.0	-1.0	1091.0	
581.521	1279.0	-1.0	2190.0	1159.0	-1.0	1617.0	1030.0	-1.0	1577.0	1791.0	-1.0	2892.0	1015.0	-1.0	1731.0	1289.0	-1.0	1876.0	952.0	-1.0	1354.0	1230.0	-1.0	1423.0	1211.0	-1.0	1779.0	1658.0	-1.0	2483.0	1330.0	-1.0	2068.0	1269.0	-1.0	1780.0	1233.0	-1.0	2127.0	888.0	-1.0	1124.0	812.0	-1.0	1331.0	859.0	-1.0	1092.0	
582.020	1278.0	-1.0	2188.0	1159.0	-1.0	1616.0	1030.0	-1.0	1574.0	1789.0	-1.0	2887.0	1014.0	-1.0	1728.0	1289.0	-1.0	1874.0	952.0	-1.0	1353.0	1230.0	-1.0	1423.0	1209.0	-1.0	1777.0	1659.0	-1.0	2485.0	1330.0	-1.0	2066.0	1269.0	-1.0	1778.0	1233.0	-1.0	2124.0	888.0	-1.0	1124.0	812.0	-1.0	1330.0	858.0	-1.0	1092.0	
582.519	1280.0	-1.0	2188.0	1159.0	-1.0	1617.0	1029.0	-1.0	1576.0	1791.0	-1.0	2890.0	1014.0	-1.0	1727.0	1290.0	-1.0	1872.0	952.0	-1.0	1352.0	1231.0	-1.0	1423.0	1209.0	-1.0	1774.0	1661.0	-1.0	2488.0	1330.0	-1.0	2062.0	1269.0	-1.0	1777.0	1232.0	-1.0	2119.0	888.0	-1.0	1122.0	811.0	-1.0	1326.0	857.0	-1.0	1087.0	
583.018	1279.0	-1.0	2187.0	1158.0	-1.0	1617.0	1030.0	-1.0	1575.0	1791.0	-1.0	2889.0	1014.0	-1.0	1727.0	1290.0	-1.0	1872.0	952.0	-1.0	1351.0	1232.0	-1.0	1425.0	1209.0	-1.0	1774.0	1663.0	-1.0	2492.0	1331.0	-1.0	2061.0	1270.0	-1.0	1778.0	1233.0	-1.0	2119.0	888.0	-1.0	1123.0	812.0	-1.0	1327.0	858.0	-1.0	1088.0	
583.518	1278.0	-1.0	2184.0	1159.0	-1.0	1615.0	1029.0	-1.0	1572.0	1789.0	-1.0	2884.0	1014.0	-1.0	1726.0	1289.0	-1.0	1872.0	952.0	-1.0	1350.0	1233.0	-1.0	1424.0	1209.0	-1.0	1773.0	1665.0	-1.0	2494.0	1331.0	-1.0	2060.0	1270.0	-1.0	1779.0	1233.0	-1.0	2119.0	889.0	-1.0	1123.0	811.0	-1.0	1325.0	857.0	-1.0	1087.0	
584.017	1279.0	-1.0	2186.0	1159.0	-1.0	1616.0	1029.0	-1.0	1574.0	1791.0	-1.0	2891.0	1016.0	-1.0	1729.0	1291.0	-1.0	1876.0	953.0	-1.0	1355.0	1235.0	-1.0	1429.0	1211.0	-1.0	1776.0	1668.0	-1.0	2500.0	1333.0	-1.0	2063.0	1273.0	-1.0	1783.0	1234.0	-1.0	2118.0	889.0	-1.0	1124.0	812.0	-1.0	1323.0	858.0	-1.0	1087.0	
584.517	1279.0	-1.0	2188.0	1158.0	-1.0	1618.0	1030.0	-1.0	1576.0	1792.0	-1.0	2896.0	1015.0	-1.0	1733.0	1293.0	-1.0	1880.0	954.0	-1.0	1358.0	1237.0	-1.0	1433.0	1212.0	-1.0	1779.0	1671.0	-1.0	2508.0	1333.0	-1.0	2066.0	1275.0	-1.0	1787.0	1235.0	-1.0	2121.0	891.0	-1.0	1126.0	813.0	-1.0	1325.0	859.0	-1.0	1089.0	
585.016	1280.0	-1.0	2189.0	1159.0	-1.0	1618.0	1031.0	-1.0	1576.0	1794.0	-1.0	2898.0	1017.0	-1.0	1732.0	1293.0	-1.0	1881.0	954.0	-1.0	1358.0	1239.0	-1.0	1436.0	1212.0	-1.0	1780.0	1673.0	-1.0	2510.0	1335.0	-1.0	2067.0	1275.0	-1.0	1789.0	1236.0	-1.0	2125.0	891.0	-1.0	1127.0	814.0	-1.0	1327.0	860.0	-1.0	1089.0	
585.516	1281.0	-1.0	2192.0	1159.0	-1.0	1620.0	1033.0	-1.0	1580.0	1797.0	-1.0	2909.0	1018.0	-1.0	1736.0	1294.0	-1.0	1885.0	956.0	-1.0	1362.0	1242.0	-1.0	1440.0	1213.0	-1.0	1780.0	1676.0	-1.0	2516.0	1337.0	-1.0	2070.0	1277.0	-1.0	1792.0	1238.0	-1.0	2127.0	891.0	-1.0	1126.0	814.0	-1.0	1327.0	860.0	-1.0	1088.0	
586.015	1282.0	-1.0	2194.0	1159.0	-1.0	1619.0	1032.0	-1.0	1579.0	1798.0	-1.0	2912.0	1019.0	-1.0	1737.0	1295.0	-1.0	1886.0	956.0	-1.0	1363.0	1242.0	-1.0	1443.0	1213.0	-1.0	1781.0	1677.0	-1.0	2519.0	1337.0	-1.0	2071.0	1278.0	-1.0	1792.0	1239.0	-1.0	2130.0	891.0	-1.0	1127.0	814.0	-1.0	1328.0	859.0	-1.0	1090.0	
586.514	1280.0	-1.0	2187.0	1158.0	-1.0	1615.0	1032.0	-1.0	1576.0	1796.0	-1.0	2904.0	1018.0	-1.0	1733.0	1293.0	-1.0	1880.0	955.0	-1.0	1359.0	1242.0	-1.0	1440.0	1212.0	-1.0	1777.0	1677.0	-1.0	2516.0	1336.0	-1.0	2067.0	1276.0	-1.0	1789.0	1239.0	-1.0	2128.0	890.0	-1.0	1125.0	815.0	-1.0	1328.0	858.0	-1.0	1086.0	
587.013	1280.0	-1.0	2185.0	1158.0	-1.0	1613.0	1033.0	-1.0	1575.0	1797.0	-1.0	2903.0	1018.0	-1.0	1730.0	1292.0	-1.0	1875.0	954.0	-1.0	1356.0	1242.0	-1.0	1438.0	1210.0	-1.0	1769.0	1676.0	-1.0	2514.0	1333.0	-1.0	2062.0	1274.0	-1.0	1784.0	1238.0	-1.0	2124.0	888.0	-1.0	1121.0	814.0	-1.0	1324.0	856.0	-1.0	1081.0	
587.512	1280.0	-1.0	2183.0	1156.0	-1.0	1610.0	1033.0	-1.0	1574.0	1797.0	-1.0	2902.0	1018.0	-1.0	1728.0	1291.0	-1.0	1872.0	953.0	-1.0	1354.0	1241.0	-1.0	1437.0	1207.0	-1.0	1767.0	1672.0	-1.0	2509.0	1330.0	-1.0	2060.0	1271.0	-1.0	1778.0	1238.0	-1.0	2123.0	888.0	-1.0	1118.0	814.0	-1.0	1322.0	855.0	-1.0	1078.0	
588.011	1279.0	-1.0	2177.0	1156.0	-1.0	1607.0	1032.0	-1.0	1571.0	1795.0	-1.0	2895.0	1017.0	-1.0	1726.0	1289.0	-1.0	1868.0	952.0	-1.0	1351.0	1239.0	-1.0	1434.0	1206.0	-1.0	1763.0	1670.0	-1.0	2504.0	1328.0	-1.0	2055.0	1269.0	-1.0	1774.0	1237.0	-1.0	2123.0	886.0	-1.0	1117.0	815.0	-1.0	1320.0	854.0	-1.0	1076.0	
588.510	1277.0	-1.0	2171.0	1155.0	-1.0	1603.0	1032.0	-1.0	1566.0	1793.0	-1.0	2887.0	1016.0	-1.0	1722.0	1286.0	-1.0	1861.0	950.0	-1.0	1345.0	1239.0	-1.0	1430.0	1203.0	-1.0	1757.0	1669.0	-1.0	2498.0	1325.0	-1.0	2047.0	1267.0	-1.0	1768.0	1236.0	-1.0	2120.0	885.0	-1.0	1112.0	812.0	-1.0	1318.0	853.0	-1.0	1073.0	
589.009	1278.0	-1.0	2170.0	1155.0	-1.0	1603.0	1031.0	-1.0	1566.0	1794.0	-1.0	2887.0	1016.0	-1.0	1722.0	1287.0	-1.0	1860.0	951.0	-1.0	1346.0	1238.0	-1.0	1430.0	1204.0	-1.0	1755.0	1669.0	-1.0	2498.0	1324.0	-1.0	2044.0	1267.0	-1.0	1765.0	1235.0	-1.0	2118.0	884.0	-1.0	1111.0	812.0	-1.0	1315.0	853.0	-1.0	1070.0	
589.508	1276.0	-1.0	2166.0	1154.0	-1.0	1601.0	1032.0	-1.0	1565.0	1792.0	-1.0	2884.0	1017.0	-1.0	1720.0	1286.0	-1.0	1857.0	950.0	-1.0	1344.0	1238.0	-1.0	1428.0	1203.0	-1.0	1753.0	1669.0	-1.0	2494.0	1323.0	-1.0	2041.0	1266.0	-1.0	1762.0	1235.0	-1.0	2118.0	884.0	-1.0	1109.0	813.0	-1.0	1315.0	851.0	-1.0	1069.0	
590.008	1275.0	-1.0	2158.0	1152.0	-1.0	1597.0	1031.0	-1.0	1560.0	1789.0	-1.0	2872.0	1016.0	-1.0	1716.0	1284.0	-1.0	1849.0	949.0	-1.0	1339.0	1236.0	-1.0	1424.0	1201.0	-1.0	1747.0	1668.0	-1.0	2490.0	1322.0	-1.0	2036.0	1264.0	-1.0	1756.0	1235.0	-1.0	2117.0	883.0	-1.0	1107.0	812.0	-1.0	1314.0	850.0	-1.0	1066.0	
590.507	1276.0	-1.0	2158.0	1153.0	-1.0	1597.0	1030.0	-1.0	1560.0	1790.0	-1.0	2875.0	1018.0	-1.0	1717.0	1285.0	-1.0	1850.0	949.0	-1.0	1340.0	1236.0	-1.0	1425.0	1201.0	-1.0	1747.0	1668.0	-1.0	2489.0	1323.0	-1.0	2035.0	1264.0	-1.0	1755.0	1236.0	-1.0	2116.0	884.0	-1.0	1106.0	812.0	-1.0	1312.0	851.0	-1.0	1064.0	
591.006	1275.0	-1.0	2156.0	1153.0	-1.0	1598.0	1031.0	-1.0	1559.0	1791.0	-1.0	2875.0	1018.0	-1.0	1717.0	1284.0	-1.0	1850.0	949.0	-1.0	1340.0	1237.0	-1.0	1424.0	1202.0	-1.0	1748.0	1667.0	-1.0	2489.0	1323.0	-1.0	2035.0	1264.0	-1.0	1754.0	1237.0	-1.0	2119.0	883.0	-1.0	1106.0	812.0	-1.0	1313.0	852.0	-1.0	1065.0	
591.505	1275.0	-1.0	2153.0	1153.0	-1.0	1595.0	1031.0	-1.0	1557.0	1792.0	-1.0	2874.0	1018.0	-1.0	1716.0	1285.0	-1.0	1849.0	948.0	-1.0	1339.0	1238.0	-1.0	1423.0	1201.0	-1.0	1746.0	1669.0	-1.0	2489.0	1324.0	-1.0	2035.0	1264.0	-1.0	1754.0	1238.0	-1.0	2121.0	884.0	-1.0	1106.0	812.0	-1.0	1314.0	853.0	-1.0	1067.0	
592.004	1276.0	-1.0	2158.0	1153.0	-1.0	1598.0	1032.0	-1.0	1560.0	1794.0	-1.0	2883.0	1019.0	-1.0	1720.0	1287.0	-1.0	1853.0	950.0	-1.0	1343.0	1240.0	-1.0	1427.0	1205.0	-1.0	1753.0	1670.0	-1.0	2494.0	1325.0	-1.0	2039.0	1267.0	-1.0	1759.0	1241.0	-1.0	2126.0	885.0	-1.0	1108.0	814.0	-1.0	1318.0	854.0	-1.0	1068.0	
592.503	1276.0	-1.0	2160.0	1153.0	-1.0	1598.0	1032.0	-1.0	1563.0	1796.0	-1.0	2889.0	1020.0	-1.0	1722.0	1288.0	-1.0	1856.0	952.0	-1.0	1347.0	1242.0	-1.0	1429.0	1205.0	-1.0	1758.0	1672.0	-1.0	2498.0	1328.0	-1.0	2044.0	1269.0	-1.0	1761.0	1242.0	-1.0	2132.0	886.0	-1.0	1111.0	815.0	-1.0	1321.0	856.0	-1.0	1073.0	
593.002	1278.0	-1.0	2162.0	1154.0	-1.0	1598.0	1033.0	-1.0	1564.0	1798.0	-1.0	2894.0	1021.0	-1.0	1724.0	1289.0	-1.0	1859.0	952.0	-1.0	1347.0	1243.0	-1.0	1431.0	1205.0	-1.0	1758.0	1675.0	-1.0	2501.0	1329.0	-1.0	2045.0	1269.0	-1.0	1764.0	1243.0	-1.0	2134.0	887.0	-1.0	1112.0	815.0	-1.0	1323.0	856.0	-1.0	1073.0	
593.502	1279.0	-1.0	2167.0	1155.0	-1.0	1600.0	1035.0	-1.0	1568.0	1801.0	-1.0	2906.0	1022.0	-1.0	1728.0	1291.0	-1.0	1864.0	954.0	-1.0	1353.0	1245.0	-1.0	1435.0	1208.0	-1.0	1763.0	1676.0	-1.0	2506.0	1330.0	-1.0	2051.0	1272.0	-1.0	1768.0	1245.0	-1.0	2143.0	888.0	-1.0	1117.0	817.0	-1.0	1329.0	859.0	-1.0	1080.0	
594.001	1281.0	-1.0	2170.0	1156.0	-1.0	1600.0	1035.0	-1.0	1571.0	1802.0	-1.0	2911.0	1023.0	-1.0	1732.0	1293.0	-1.0	1867.0	955.0	-1.0	1356.0	1246.0	-1.0	1437.0	1209.0	-1.0	1767.0	1678.0	-1.0	2508.0	1332.0	-1.0	2054.0	1273.0	-1.0	1770.0	1246.0	-1.0	2149.0	889.0	-1.0	1119.0	817.0	-1.0	1333.0	861.0	-1.0	1084.0	
594.500	1283.0	-1.0	2179.0	1156.0	-1.0	1603.0	1037.0	-1.0	1577.0	1807.0	-1.0	2924.0	1025.0	-1.0	1735.0	1295.0	-1.0	1873.0	956.0	-1.0	1360.0	1248.0	-1.0	1441.0	1209.0	-1.0	1770.0	1679.0	-1.0	2512.0	1334.0	-1.0	2058.0	1274.0	-1.0	1774.0	1247.0	-1.0	2152.0	890.0	-1.0	1120.0	818.0	-1.0	1334.0	862.0	-1.0	1085.0	
595.000	1284.0	-1.0	2184.0	1156.0	-1.0	1604.0	1039.0	-1.0	1581.0	1809.0	-1.0	2935.0	1025.0	-1.0	1740.0	1297.0	-1.0	1878.0	957.0	-1.0	1365.0	1251.0	-1.0	1444.0	1212.0	-1.0	1775.0	1681.0	-1.0	2515.0	1335.0	-1.0	2064.0	1276.0	-1.0	1778.0	1249.0	-1.0	2159.0	891.0	-1.0	1124.0	819.0	-1.0	1339.0	864.0	-1.0	1092.0	
595.499	1285.0	-1.0	2188.0	1157.0	-1.0	1605.0	1039.0	-1.0	1584.0	1811.0	-1.0	2941.0	1027.0	-1.0	1744.0	1298.0	-1.0	1883.0	958.0	-1.0	1369.0	1251.0	-1.0	1448.0	1214.0	-1.0	1782.0	1682.0	-1.0	2519.0	1337.0	-1.0	2069.0	1278.0	-1.0	1784.0	1250.0	-1.0	2165.0	892.0	-1.0	1128.0	820.0	-1.0	1344.0	866.0	-1.0	1096.0	
595.998	1287.0	-1.0	2198.0	1158.0	-1.0	1609.0	1041.0	-1.0	1590.0	1815.0	-1.0	2956.0	1027.0	-1.0	1749.0	1300.0	-1.0	1891.0	960.0	-1.0	1375.0	1253.0	-1.0	1453.0	1215.0	-1.0	1786.0	1686.0	-1.0	2528.0	1339.0	-1.0	2076.0	1281.0	-1.0	1788.0	1250.0	-1.0	2169.0	893.0	-1.0	1130.0	821.0	-1.0	1345.0	866.0	-1.0	1098.0	
596.497	1288.0	-1.0	2203.0	1160.0	-1.0	1611.0	1042.0	-1.0	1595.0	1818.0	-1.0	2966.0	1027.0	-1.0	1754.0	1302.0	-1.0	1896.0	961.0	-1.0	1380.0	1256.0	-1.0	1458.0	1217.0	-1.0	1794.0	1690.0	-1.0	2537.0	1341.0	-1.0	2083.0	1283.0	-1.0	1796.0	1251.0	-1.0	2175.0	894.0	-1.0	1134.0	821.0	-1.0	1350.0	869.0	-1.0	1103.0	
596.996	1289.0	-1.0	2205.0	1160.0	-1.0	1610.0	1042.0	-1.0	1596.0	1818.0	-1.0	2966.0	1028.0	-1.0	1756.0	1302.0	-1.0	1898.0	960.0	-1.0	1381.0	1255.0	-1.0	1459.0	1218.0	-1.0	1798.0	1691.0	-1.0	2543.0	1342.0	-1.0	2087.0	1285.0	-1.0	1800.0	1250.0	-1.0	2178.0	896.0	-1.0	1136.0	822.0	-1.0	1352.0	869.0	-1.0	1105.0	
597.495	1290.0	-1.0	2208.0	1160.0	-1.0	1611.0	1043.0	-1.0	1599.0	1820.0	-1.0	2972.0	1026.0	-1.0	1756.0	1303.0	-1.0	1900.0	961.0	-1.0	1382.0	1255.0	-1.0	1459.0	1218.0	-1.0	1799.0	1693.0	-1.0	2545.0	1342.0	-1.0	2091.0	1286.0	-1.0	1803.0	1250.0	-1.0	2179.0	895.0	-1.0	1136.0	821.0	-1.0	1351.0	869.0	-1.0	1105.0	
597.994	1291.0	-1.0	2212.0	1160.0	-1.0	1612.0	1043.0	-1.0	1601.0	1821.0	-1.0	2978.0	1026.0	-1.0	1759.0	1303.0	-1.0	1903.0	960.0	-1.0	1386.0	1256.0	-1.0	1462.0	1220.0	-1.0	1804.0	1694.0	-1.0	2548.0	1343.0	-1.0	2096.0	1287.0	-1.0	1807.0	1250.0	-1.0	2184.0	896.0	-1.0	1139.0	820.0	-1.0	1355.0	870.0	-1.0	1110.0	
598.494	1290.0	-1.0	2211.0	1159.0	-1.0	1611.0	1043.0	-1.0	1602.0	1821.0	-1.0	2977.0	1025.0	-1.0	1760.0	1303.0	-1.0	1903.0	960.0	-1.0	1386.0	1255.0	-1.0	1462.0	1220.0	-1.0	1807.0	1694.0	-1.0	2549.0	1344.0	-1.0	2099.0	1288.0	-1.0	1809.0	1249.0	-1.0	2187.0	896.0	-1.0	1140.0	822.0	-1.0	1356.0	870.0	-1.0	1110.0	
598.993	1290.0	-1.0	2210.0	1159.0	-1.0	1610.0	1042.0	-1.0	1601.0	1820.0	-1.0	2974.0	1023.0	-1.0	1759.0	1302.0	-1.0	1901.0	960.0	-1.0	1385.0	1253.0	-1.0	1460.0	1219.0	-1.0	1806.0	1693.0	-1.0	2549.0	1343.0	-1.0	2101.0	1288.0	-1.0	1810.0	1248.0	-1.0	2187.0	896.0	-1.0	1141.0	821.0	-1.0	1357.0	870.0	-1.0	1110.0	
599.492	1290.0	-1.0	2214.0	1160.0	-1.0	1611.0	1042.0	-1.0	1604.0	1821.0	-1.0	2979.0	1024.0	-1.0	1763.0	1302.0	-1.0	1907.0	960.0	-1.0	1389.0	1253.0	-1.0	1463.0	1221.0	-1.0	1809.0	1695.0	-1.0	2552.0	1344.0	-1.0	2106.0	1289.0	-1.0	1812.0	1248.0	-1.0	2189.0	896.0	-1.0	1140.0	820.0	-1.0	1356.0	870.0	-1.0	1108.0	
599.991	1290.0	-1.0	2215.0	1160.0	-1.0	1612.0	1041.0	-1.0	1605.0	1820.0	-1.0	2981.0	1023.0	-1.0	1764.0	1302.0	-1.0	1909.0	960.0	-1.0	1391.0	1253.0	-1.0	1463.0	1221.0	-1.0	1812.0	1694.0	-1.0	2552.0	1344.0	-1.0	2109.0	1290.0	-1.0	1815.0	1249.0	-1.0	2191.0	896.0	-1.0	1142.0	820.0	-1.0	1359.0	869.0	-1.0	1110.0	
600.490	1290.0	-1.0	2211.0	1159.0	-1.0	1611.0	1040.0	-1.0	1604.0	1819.0	-1.0	2973.0	1022.0	-1.0	1762.0	1300.0	-1.0	1905.0	958.0	-1.0	1389.0	1251.0	-1.0	1461.0	1220.0	-1.0	1811.0	1692.0	-1.0	2549.0	1342.0	-1.0	2108.0	1289.0	-1.0	1813.0	1247.0	-1.0	2191.0	896.0	-1.0	1141.0	819.0	-1.0	1358.0	868.0	-1.0	1109.0	
600.989	1290.0	-1.0	2212.0	1160.0	-1.0	1614.0	1040.0	-1.0	1604.0	1819.0	-1.0	2976.0	1020.0	-1.0	1760.0	1300.0	-1.0	1903.0	958.0	-1.0	1387.0	1250.0	-1.0	1458.0	1219.0	-1.0	1807.0	1691.0	-1.0	2544.0	1341.0	-1.0	2106.0	1288.0	-1.0	1812.0	1246.0	-1.0	2188.0	895.0	-1.0	1139.0	818.0	-1.0	1354.0	866.0	-1.0	1105.0	
601.488	1289.0	-1.0	2213.0	1160.0	-1.0	1615.0	1040.0	-1.0	1604.0	1819.0	-1.0	2976.0	1020.0	-1.0	1761.0	1300.0	-1.0	1902.0	957.0	-1.0	1387.0	1249.0	-1.0	1457.0	1220.0	-1.0	1808.0	1689.0	-1.0	2540.0	1341.0	-1.0	2107.0	1288.0	-1.0	1812.0	1246.0	-1.0	2190.0	895.0	-1.0	1140.0	818.0	-1.0	1357.0	866.0	-1.0	1107.0	
601.988	1289.0	-1.0	2210.0	1160.0	-1.0	1615.0	1039.0	-1.0	1602.0	1818.0	-1.0	2971.0	1019.0	-1.0	1758.0	1298.0	-1.0	1899.0	956.0	-1.0	1385.0	1246.0	-1.0	1453.0	1218.0	-1.0	1806.0	1686.0	-1.0	2534.0	1341.0	-1.0	2105.0	1287.0	-1.0	1809.0	1245.0	-1.0	2190.0	894.0	-1.0	1140.0	818.0	-1.0	1357.0	865.0	-1.0	1106.0	
602.487	1289.0	-1.0	2208.0	1162.0	-1.0	1615.0	1039.0	-1.0	1601.0	1817.0	-1.0	2968.0	1018.0	-1.0	1756.0	1297.0	-1.0	1896.0	955.0	-1.0	1382.0	1245.0	-1.0	1449.0	1218.0	-1.0	1803.0	1684.0	-1.0	2529.0	1339.0	-1.0	2102.0	1286.0	-1.0	1807.0	1244.0	-1.0	2188.0	893.0	-1.0	1138.0	817.0	-1.0	1354.0	864.0	-1.0	1104.0	
602.986	1289.0	-1.0	2208.0	1163.0	-1.0	1617.0	1038.0	-1.0	1601.0	1817.0	-1.0	2968.0	1018.0	-1.0	1757.0	1297.0	-1.0	1896.0	955.0	-1.0	1383.0	1244.0	-1.0	1448.0	1219.0	-1.0	1805.0	1683.0	-1.0	2527.0	1340.0	-1.0	2104.0	1286.0	-1.0	1808.0	1244.0	-1.0	2190.0	894.0	-1.0	1138.0	817.0	-1.0	1356.0	865.0	-1.0	1105.0	
603.485	1288.0	-1.0	2207.0	1163.0	-1.0	1617.0	1038.0	-1.0	1601.0	1816.0	-1.0	2967.0	1017.0	-1.0	1757.0	1297.0	-1.0	1896.0	955.0	-1.0	1382.0	1242.0	-1.0	1446.0	1218.0	-1.0	1805.0	1682.0	-1.0	2525.0	1341.0	-1.0	2106.0	1286.0	-1.0	1808.0	1245.0	-1.0	2190.0	893.0	-1.0	1139.0	817.0	-1.0	1358.0	864.0	-1.0	1106.0	
603.984	1288.0	-1.0	2204.0	1162.0	-1.0	1618.0	1038.0	-1.0	1600.0	1814.0	-1.0	2961.0	1017.0	-1.0	1755.0	1296.0	-1.0	1893.0	954.0	-1.0	1379.0	1241.0	-1.0	1444.0	1218.0	-1.0	1805.0	1682.0	-1.0	2525.0	1341.0	-1.0	2105.0	1286.0	-1.0	1809.0	1244.0	-1.0	2189.0	892.0	-1.0	1139.0	816.0	-1.0	1356.0	864.0	-1.0	1104.0	
604.483	1288.0	-1.0	2207.0	1163.0	-1.0	1620.0	1038.0	-1.0	1602.0	1815.0	-1.0	2966.0	1018.0	-1.0	1758.0	1297.0	-1.0	1896.0	955.0	-1.0	1382.0	1242.0	-1.0	1444.0	1220.0	-1.0	1808.0	1683.0	-1.0	2528.0	1342.0	-1.0	2108.0	1287.0	-1.0	1812.0	1243.0	-1.0	2189.0	892.0	-1.0	1137.0	816.0	-1.0	1353.0	863.0	-1.0	1101.0	
604.982	1287.0	-1.0	2204.0	1163.0	-1.0	1620.0	1037.0	-1.0	1602.0	1814.0	-1.0	2962.0	1017.0	-1.0	1757.0	1296.0	-1.0	1895.0	956.0	-1.0	1382.0	1240.0	-1.0	1443.0	1220.0	-1.0	1808.0	1684.0	-1.0	2528.0	1343.0	-1.0	2109.0	1288.0	-1.0	1811.0	1244.0	-1.0	2186.0	892.0	-1.0	1137.0	816.0	-1.0	1355.0	863.0	-1.0	1101.0	
605.481	1285.0	-1.0	2197.0	1161.0	-1.0	1617.0	1036.0	-1.0	1597.0	1809.0	-1.0	2949.0	1017.0	-1.0	1753.0	1294.0	-1.0	1890.0	954.0	-1.0	1379.0	1238.0	-1.0	1439.0	1219.0	-1.0	1804.0	1680.0	-1.0	2522.0	1342.0	-1.0	2107.0	1288.0	-1.0	1808.0	1243.0	-1.0	2184.0	892.0	-1.0	1135.0	815.0	-1.0	1353.0	862.0	-1.0	1098.0	
605.980	1285.0	-1.0	2198.0	1162.0	-1.0	1617.0	1036.0	-1.0	1598.0	1810.0	-1.0	2952.0	1017.0	-1.0	1753.0	1295.0	-1.0	1889.0	955.0	-1.0	1380.0	1239.0	-1.0	1439.0	1218.0	-1.0	1800.0	1677.0	-1.0	2515.0	1343.0	-1.0	2105.0	1286.0	-1.0	1806.0	1243.0	-1.0	2181.0	891.0	-1.0	1133.0	816.0	-1.0	1349.0	860.0	-1.0	1095.0	
606.479	1285.0	-1.0	2196.0	1161.0	-1.0	1617.0	1036.0	-1.0	1598.0	1809.0	-1.0	2950.0	1017.0	-1.0	1753.0	1294.0	-1.0	1888.0	956.0	-1.0	1379.0	1240.0	-1.0	1439.0	1218.0	-1.0	1800.0	1675.0	-1.0	2509.0	1342.0	-1.0	2104.0	1285.0	-1.0	1805.0	1244.0	-1.0	2184.0	891.0	-1.0	1135.0	815.0	-1.0	1350.0	862.0	-1.0	1096.0	
606.978	1283.0	-1.0	2192.0	1161.0	-1.0	1616.0	1035.0	-1.0	1595.0	1808.0	-1.0	2944.0	1018.0	-1.0	1752.0	1294.0	-1.0	1887.0	955.0	-1.0	1378.0	1239.0	-1.0	1438.0	1217.0	-1.0	1798.0	1673.0	-1.0	2506.0	1341.0	-1.0	2102.0	1284.0	-1.0	1803.0	1245.0	-1.0	2185.0	891.0	-1.0	1135.0	815.0	-1.0	1350.0	861.0	-1.0	1097.0	
607.478	1283.0	-1.0	2187.0	1162.0	-1.0	1616.0	1035.0	-1.0	1593.0	1807.0	-1.0	2938.0	1017.0	-1.0	1749.0	1292.0	-1.0	1883.0	955.0	-1.0	1376.0	1239.0	-1.0	1437.0	1217.0	-1.0	1795.0	1674.0	-1.0	2505.0	1340.0	-1.0	2100.0	1284.0	-1.0	1803.0	1244.0	-1.0	2181.0	891.0	-1.0	1134.0	814.0	-1.0	1349.0	860.0	-1.0	1096.0	
607.977	1283.0	-1.0	2188.0	1162.0	-1.0	1616.0	1036.0	-1.0	1593.0	1807.0	-1.0	2938.0	1018.0	-1.0	1751.0	1294.0	-1.0	1886.0	955.0	-1.0	1377.0	1239.0	-1.0	1438.0	1218.0	-1.0	1798.0	1674.0	-1.0	2508.0	1341.0	-1.0	2101.0	1285.0	-1.0	1805.0	1245.0	-1.0	2181.0	891.0	-1.0	1135.0	815.0	-1.0	1349.0	861.0	-1.0	1095.0	
608.476	1283.0	-1.0	2185.0	1162.0	-1.0	1616.0	1034.0	-1.0	1593.0	1805.0	-1.0	2934.0	1018.0	-1.0	1751.0	1294.0	-1.0	1887.0	956.0	-1.0	1376.0	1239.0	-1.0	1438.0	1219.0	-1.0	1800.0	1674.0	-1.0	2509.0	1341.0	-1.0	2103.0	1286.0	-1.0	1807.0	1245.0	-1.0	2183.0	892.0	-1.0	1136.0	815.0	-1.0	1348.0	861.0	-1.0	1097.0	
608.976	1282.0	-1.0	2180.0	1160.0	-1.0	1612.0	1034.0	-1.0	1589.0	1802.0	-1.0	2924.0	1017.0	-1.0	1749.0	1293.0	-1.0	1883.0	955.0	-1.0	1373.0	1239.0	-1.0	1438.0	1218.0	-1.0	1798.0	1675.0	-1.0	2509.0	1341.0	-1.0	2101.0	1286.0	-1.0	1808.0	1244.0	-1.0	2181.0	893.0	-1.0	1136.0	816.0	-1.0	1349.0	861.0	-1.0	1097.0	
609.475	1282.0	-1.0	2183.0	1161.0	-1.0	1615.0	1034.0	-1.0	1591.0	1804.0	-1.0	2928.0	1019.0	-1.0	1751.0	1294.0	-1.0	1887.0	957.0	-1.0	1377.0	1241.0	-1.0	1440.0	1220.0	-1.0	1798.0	1677.0	-1.0	2515.0	1342.0	-1.0	2103.0	1287.0	-1.0	1810.0	1246.0	-1.0	2180.0	892.0	-1.0	1136.0	815.0	-1.0	1348.0	861.0	-1.0	1096.0	
609.974	1282.0	-1.0	2184.0	1161.0	-1.0	1616.0	1035.0	-1.0	1592.0	1803.0	-1.0	2931.0	1019.0	-1.0	1754.0	1296.0	-1.0	1890.0	958.0	-1.0	1379.0	1242.0	-1.0	1444.0	1221.0	-1.0	1803.0	1679.0	-1.0	2520.0	1344.0	-1.0	2108.0	1289.0	-1.0	1815.0	1246.0	-1.0	2184.0	894.0	-1.0	1140.0	817.0	-1.0	1351.0	863.0	-1.0	1100.0	
610.474	1281.0	-1.0	2183.0	1160.0	-1.0	1615.0	1035.0	-1.0	1592.0	1803.0	-1.0	2929.0	1020.0	-1.0	1754.0	1296.0	-1.0	1893.0	958.0	-1.0	1381.0	1243.0	-1.0	1445.0	1222.0	-1.0	1807.0	1681.0	-1.0	2526.0	1345.0	-1.0	2110.0	1292.0	-1.0	1821.0	1246.0	-1.0	2188.0	895.0	-1.0	1145.0	817.0	-1.0	1357.0	864.0	-1.0	1107.0	
610.973	1282.0	-1.0	2183.0	1160.0	-1.0	1616.0	1035.0	-1.0	1593.0	1803.0	-1.0	2928.0	1020.0	-1.0	1754.0	1297.0	-1.0	1894.0	959.0	-1.0	1381.0	1245.0	-1.0	1447.0	1224.0	-1.0	1809.0	1684.0	-1.0	2535.0	1346.0	-1.0	2114.0	1293.0	-1.0	1825.0	1247.0	-1.0	2188.0	896.0	-1.0	1146.0	816.0	-1.0	1356.0	865.0	-1.0	1108.0	
611.473	1284.0	-1.0	2187.0	1161.0	-1.0	1617.0	1035.0	-1.0	1595.0	1804.0	-1.0	2935.0	1021.0	-1.0	1759.0	1299.0	-1.0	1899.0	961.0	-1.0	1386.0	1246.0	-1.0	1451.0	1226.0	-1.0	1817.0	1688.0	-1.0	2545.0	1350.0	-1.0	2120.0	1296.0	-1.0	1833.0	1247.0	-1.0	2189.0	898.0	-1.0	1148.0	818.0	-1.0	1358.0	865.0	-1.0	1108.0	
611.973	1283.0	-1.0	2186.0	1160.0	-1.0	1617.0	1035.0	-1.0	1595.0	1803.0	-1.0	2932.0	1022.0	-1.0	1759.0	1299.0	-1.0	1902.0	961.0	-1.0	1388.0	1247.0	-1.0	1453.0	1227.0	-1.0	1821.0	1690.0	-1.0	2549.0	1350.0	-1.0	2124.0	1298.0	-1.0	1837.0	1248.0	-1.0	2192.0	898.0	-1.0	1150.0	819.0	-1.0	1359.0	866.0	-1.0	1111.0	
612.472	1281.0	-1.0	2181.0	1160.0	-1.0	1614.0	1034.0	-1.0	1592.0	1801.0	-1.0	2924.0	1021.0	-1.0	1756.0	1298.0	-1.0	1897.0	961.0	-1.0	1385.0	1245.0	-1.0	1451.0	1226.0	-1.0	1817.0	1689.0	-1.0	2547.0	1350.0	-1.0	2122.0	1298.0	-1.0	1836.0	1247.0	-1.0	2190.0	898.0	-1.0	1149.0	817.0	-1.0	1356.0	866.0	-1.0	1109.0	
612.971	1281.0	-1.0	2181.0	1160.0	-1.0	1613.0	1035.0	-1.0	1593.0	1801.0	-1.0	2926.0	1020.0	-1.0	1754.0	1298.0	-1.0	1896.0	961.0	-1.0	1384.0	1245.0	-1.0	1449.0	1225.0	-1.0	1812.0	1688.0	-1.0	2544.0	1349.0	-1.0	2118.0	1297.0	-1.0	1833.0	1246.0	-1.0	2183.0	896.0	-1.0	1145.0	816.0	-1.0	1353.0	864.0	-1.0	1105.0	
613.470	1281.0	-1.0	2181.0	1160.0	-1.0	1613.0	1035.0	-1.0	1592.0	1801.0	-1.0	2926.0	1020.0	-1.0	1753.0	1297.0	-1.0	1895.0	960.0	-1.0	1382.0	1244.0	-1.0	1448.0	1225.0	-1.0	1811.0	1685.0	-1.0	2539.0	1348.0	-1.0	2115.0	1295.0	-1.0	1830.0	1245.0	-1.0	2182.0	896.0	-1.0	1146.0	815.0	-1.0	1353.0	864.0	-1.0	1105.0	
613.969	1280.0	-1.0	2176.0	1159.0	-1.0	1610.0	1034.0	-1.0	1589.0	1799.0	-1.0	2917.0	1019.0	-1.0	1748.0	1295.0	-1.0	1890.0	960.0	-1.0	1378.0	1241.0	-1.0	1444.0	1223.0	-1.0	1806.0	1682.0	-1.0	2531.0	1346.0	-1.0	2111.0	1292.0	-1.0	1825.0	1245.0	-1.0	2180.0	895.0	-1.0	1144.0	816.0	-1.0	1352.0	864.0	-1.0	1103.0	
614.468	1279.0	-1.0	2170.0	1159.0	-1.0	1608.0	1034.0	-1.0	1586.0	1798.0	-1.0	2909.0	1018.0	-1.0	1744.0	1294.0	-1.0	1885.0	957.0	-1.0	1372.0	1240.0	-1.0	1440.0	1221.0	-1.0	1800.0	1679.0	-1.0	2524.0	1344.0	-1.0	2105.0	1290.0	-1.0	1820.0	1243.0	-1.0	2174.0	894.0	-1.0	1141.0	815.0	-1.0	1348.0	861.0	-1.0	1100.0	
614.967	1279.0	-1.0	2171.0	1159.0	-1.0	1609.0	1035.0	-1.0	1586.0	1797.0	-1.0	2910.0	1018.0	-1.0	1744.0	1293.0	-1.0	1887.0	957.0	-1.0	1374.0	1240.0	-1.0	1439.0	1222.0	-1.0	1803.0	1679.0	-1.0	2525.0	1344.0	-1.0	2105.0	1290.0	-1.0	1821.0	1243.0	-1.0	2172.0	894.0	-1.0	1141.0	814.0	-1.0	1346.0	862.0	-1.0	1098.0	
615.466	1279.0	-1.0	2167.0	1159.0	-1.0	1610.0	1033.0	-1.0	1584.0	1795.0	-1.0	2904.0	1017.0	-1.0	1743.0	1293.0	-1.0	1884.0	957.0	-1.0	1372.0	1238.0	-1.0	1437.0	1221.0	-1.0	1801.0	1678.0	-1.0	2523.0	1343.0	-1.0	2103.0	1290.0	-1.0	1819.0	1241.0	-1.0	2168.0	895.0	-1.0	1141.0	813.0	-1.0	1344.0	861.0	-1.0	1096.0	
615.966	1277.0	-1.0	2161.0	1158.0	-1.0	1607.0	1032.0	-1.0	1580.0	1793.0	-1.0	2893.0	1016.0	-1.0	1737.0	1291.0	-1.0	1878.0	956.0	-1.0	1367.0	1237.0	-1.0	1433.0	1219.0	-1.0	1795.0	1677.0	-1.0	2520.0	1341.0	-1.0	2096.0	1288.0	-1.0	1816.0	1241.0	-1.0	2162.0	894.0	-1.0	1139.0	812.0	-1.0	1340.0	859.0	-1.0	1091.0	
616.466	1277.0	-1.0	2161.0	1159.0	-1.0	1608.0	1032.0	-1.0	1581.0	1793.0	-1.0	2894.0	1017.0	-1.0	1738.0	1292.0	-1.0	1880.0	956.0	-1.0	1366.0	1237.0	-1.0	1432.0	1220.0	-1.0	1795.0	1676.0	-1.0	2519.0	1342.0	-1.0	2095.0	1288.0	-1.0	1816.0	1240.0	-1.0	2156.0	894.0	-1.0	1137.0	811.0	-1.0	1336.0	858.0	-1.0	1087.0	
616.966	1277.0	-1.0	2160.0	1159.0	-1.0	1609.0	1032.0	-1.0	1579.0	1791.0	-1.0	2891.0	1017.0	-1.0	1737.0	1292.0	-1.0	1879.0	956.0	-1.0	1366.0	1235.0	-1.0	1430.0	1221.0	-1.0	1796.0	1675.0	-1.0	2517.0	1341.0	-1.0	2093.0	1288.0	-1.0	1814.0	1239.0	-1.0	2153.0	894.0	-1.0	1137.0	812.0	-1.0	1335.0	858.0	-1.0	1086.0	
617.465	1276.0	-1.0	2155.0	1158.0	-1.0	1606.0	1031.0	-1.0	1576.0	1789.0	-1.0	2883.0	1015.0	-1.0	1733.0	1290.0	-1.0	1874.0	955.0	-1.0	1362.0	1234.0	-1.0	1428.0	1219.0	-1.0	1791.0	1674.0	-1.0	2513.0	1340.0	-1.0	2088.0	1287.0	-1.0	1811.0	1239.0	-1.0	2149.0	894.0	-1.0	1135.0	811.0	-1.0	1332.0	857.0	-1.0	1084.0	
617.965	1276.0	-1.0	2157.0	1158.0	-1.0	1608.0	1031.0	-1.0	1576.0	1789.0	-1.0	2886.0	1017.0	-1.0	1734.0	1291.0	-1.0	1876.0	956.0	-1.0	1363.0	1235.0	-1.0	1429.0	1220.0	-1.0	1794.0	1675.0	-1.0	2514.0	1341.0	-1.0	2089.0	1288.0	-1.0	1813.0	1239.0	-1.0	2147.0	895.0	-1.0	1135.0	811.0	-1.0	1331.0	857.0	-1.0	1083.0	
618.464	1275.0	-1.0	2157.0	1158.0	-1.0	1609.0	1032.0	-1.0	1576.0	1789.0	-1.0	2887.0	1018.0	-1.0	1734.0	1291.0	-1.0	1878.0	956.0	-1.0	1364.0	1236.0	-1.0	1429.0	1220.0	-1.0	1794.0	1675.0	-1.0	2514.0	1341.0	-1.0	2090.0	1288.0	-1.0	1815.0	1239.0	-1.0	2148.0	895.0	-1.0	1137.0	811.0	-1.0	1332.0	858.0	-1.0	1084.0	
618.963	1275.0	-1.0	2155.0	1157.0	-1.0	1608.0	1031.0	-1.0	1575.0	1789.0	-1.0	2884.0	1017.0	-1.0	1733.0	1291.0	-1.0	1877.0	956.0	-1.0	1361.0	1235.0	-1.0	1429.0	1220.0	-1.0	1792.0	1674.0	-1.0	2514.0	1341.0	-1.0	2090.0	1289.0	-1.0	1814.0	1240.0	-1.0	2146.0	895.0	-1.0	1138.0	812.0	-1.0	1332.0	857.0	-1.0	1085.0	
619.462	1276.0	-1.0	2159.0	1158.0	-1.0	1612.0	1032.0	-1.0	1579.0	1791.0	-1.0	2892.0	1018.0	-1.0	1736.0	1293.0	-1.0	1882.0	957.0	-1.0	1365.0	1237.0	-1.0	1433.0	1222.0	-1.0	1796.0	1675.0	-1.0	2518.0	1343.0	-1.0	2093.0	1291.0	-1.0	1817.0	1241.0	-1.0	2147.0	895.0	-1.0	1138.0	812.0	-1.0	1332.0	858.0	-1.0	1084.0	
619.961	1276.0	-1.0	2161.0	1158.0	-1.0	1611.0	1032.0	-1.0	1579.0	1791.0	-1.0	2893.0	1019.0	-1.0	1737.0	1293.0	-1.0	1884.0	957.0	-1.0	1367.0	1238.0	-1.0	1434.0	1222.0	-1.0	1797.0	1677.0	-1.0	2520.0	1343.0	-1.0	2093.0	1291.0	-1.0	1819.0	1240.0	-1.0	2148.0	896.0	-1.0	1141.0	812.0	-1.0	1333.0	858.0	-1.0	1086.0	
620.460	1275.0	-1.0	2156.0	1158.0	-1.0	1609.0	1032.0	-1.0	1576.0	1790.0	-1.0	2887.0	1017.0	-1.0	1734.0	1292.0	-1.0	1880.0	957.0	-1.0	1362.0	1238.0	-1.0	1433.0	1220.0	-1.0	1793.0	1677.0	-1.0	2519.0	1342.0	-1.0	2092.0	1290.0	-1.0	1817.0	1240.0	-1.0	2147.0	895.0	-1.0	1139.0	812.0	-1.0	1332.0	857.0	-1.0	1084.0	
620.959	1276.0	-1.0	2159.0	1157.0	-1.0	1610.0	1032.0	-1.0	1578.0	1791.0	-1.0	2890.0	1018.0	-1.0	1735.0	1293.0	-1.0	1882.0	957.0	-1.0	1364.0	1239.0	-1.0	1435.0	1220.0	-1.0	1794.0	1678.0	-1.0	2521.0	1343.0	-1.0	2091.0	1290.0	-1.0	1819.0	1240.0	-1.0	2146.0	895.0	-1.0	1138.0	813.0	-1.0	1331.0	857.0	-1.0	1082.0	
621.458	1276.0	-1.0	2158.0	1158.0	-1.0	1609.0	1032.0	-1.0	1577.0	1790.0	-1.0	2890.0	1018.0	-1.0	1734.0	1293.0	-1.0	1882.0	956.0	-1.0	1363.0	1239.0	-1.0	1434.0	1220.0	-1.0	1792.0	1677.0	-1.0	2519.0	1342.0	-1.0	2090.0	1289.0	-1.0	1817.0	1240.0	-1.0	2145.0	895.0	-1.0	1139.0	813.0	-1.0	1330.0	857.0	-1.0	1082.0	
621.957	1275.0	-1.0	2154.0	1158.0	-1.0	1608.0	1031.0	-1.0	1575.0	1788.0	-1.0	2883.0	1017.0	-1.0	1730.0	1292.0	-1.0	1877.0	956.0	-1.0	1359.0	1238.0	-1.0	1432.0	1218.0	-1.0	1788.0	1675.0	-1.0	2517.0	1340.0	-1.0	2085.0	1288.0	-1.0	1815.0	1238.0	-1.0	2142.0	894.0	-1.0	1138.0	811.0	-1.0	1328.0	855.0	-1.0	1080.0	
622.456	1275.0	-1.0	2155.0	1158.0	-1.0	1609.0	1032.0	-1.0	1576.0	1789.0	-1.0	2886.0	1017.0	-1.0	1731.0	1292.0	-1.0	1879.0	955.0	-1.0	1359.0	1238.0	-1.0	1433.0	1217.0	-1.0	1789.0	1675.0	-1.0	2517.0	1339.0	-1.0	2085.0	1287.0	-1.0	1816.0	1238.0	-1.0	2142.0	895.0	-1.0	1138.0	812.0	-1.0	1328.0	856.0	-1.0	1080.0	
622.955	1275.0	-1.0	2155.0	1157.0	-1.0	1610.0	1031.0	-1.0	1575.0	1789.0	-1.0	2884.0	1017.0	-1.0	1729.0	1291.0	-1.0	1877.0	954.0	-1.0	1357.0	1238.0	-1.0	1432.0	1216.0	-1.0	1787.0	1674.0	-1.0	2516.0	1339.0	-1.0	2084.0	1287.0	-1.0	1815.0	1237.0	-1.0	2142.0	895.0	-1.0	1139.0	811.0	-1.0	1329.0	856.0	-1.0	1080.0	
623.454	1275.0	-1.0	2153.0	1159.0	-1.0	1611.0	1032.0	-1.0	1574.0	1789.0	-1.0	2882.0	1016.0	-1.0	1728.0	1291.0	-1.0	1875.0	954.0	-1.0	1354.0	1238.0	-1.0	1431.0	1215.0	-1.0	1783.0	1673.0	-1.0	2511.0	1337.0	-1.0	2081.0	1285.0	-1.0	1813.0	1237.0	-1.0	2141.0	894.0	-1.0	1137.0	810.0	-1.0	1328.0	856.0	-1.0	1079.0	
623.953	1276.0	-1.0	2156.0	1160.0	-1.0	1614.0	1033.0	-1.0	1577.0	1791.0	-1.0	2889.0	1018.0	-1.0	1730.0	1292.0	-1.0	1879.0	954.0	-1.0	1357.0	1240.0	-1.0	1434.0	1215.0	-1.0	1785.0	1673.0	-1.0	2511.0	1337.0	-1.0	2084.0	1286.0	-1.0	1814.0	1237.0	-1.0	2143.0	895.0	-1.0	1138.0	812.0	-1.0	1330.0	856.0	-1.0	1079.0	
624.453	1277.0	-1.0	2155.0	1160.0	-1.0	1616.0	1032.0	-1.0	1578.0	1792.0	-1.0	2891.0	1018.0	-1.0	1732.0	1293.0	-1.0	1879.0	954.0	-1.0	1357.0	1240.0	-1.0	1436.0	1216.0	-1.0	1785.0	1672.0	-1.0	2509.0	1337.0	-1.0	2084.0	1286.0	-1.0	1813.0	1239.0	-1.0	2147.0	894.0	-1.0	1138.0	811.0	-1.0	1332.0	857.0	-1.0	1081.0	
624.952	1276.0	-1.0	2151.0	1161.0	-1.0	1615.0	1032.0	-1.0	1575.0	1790.0	-1.0	2885.0	1017.0	-1.0	1728.0	1291.0	-1.0	1875.0	954.0	-1.0	1354.0	1239.0	-1.0	1434.0	1214.0	-1.0	1779.0	1671.0	-1.0	2504.0	1336.0	-1.0	2080.0	1284.0	-1.0	1810.0	1239.0	-1.0	2144.0	893.0	-1.0	1136.0	811.0	-1.0	1331.0	855.0	-1.0	1080.0	
625.451	1276.0	-1.0	2151.0	1161.0	-1.0	1616.0	1033.0	-1.0	1575.0	1792.0	-1.0	2889.0	1018.0	-1.0	1729.0	1291.0	-1.0	1876.0	954.0	-1.0	1355.0	1240.0	-1.0	1435.0	1213.0	-1.0	1776.0	1671.0	-1.0	2502.0	1337.0	-1.0	2077.0	1284.0	-1.0	1806.0	1238.0	-1.0	2142.0	892.0	-1.0	1133.0	811.0	-1.0	1328.0	855.0	-1.0	1078.0	
625.950	1276.0	-1.0	2149.0	1160.0	-1.0	1617.0	1032.0	-1.0	1574.0	1791.0	-1.0	2887.0	1018.0	-1.0	1729.0	1290.0	-1.0	1874.0	954.0	-1.0	1354.0	1240.0	-1.0	1434.0	1212.0	-1.0	1773.0	1669.0	-1.0	2496.0	1335.0	-1.0	2074.0	1282.0	-1.0	1804.0	1238.0	-1.0	2142.0	890.0	-1.0	1131.0	811.0	-1.0	1329.0	854.0	-1.0	1076.0	
626.449	1274.0	-1.0	2142.0	1159.0	-1.0	1613.0	1031.0	-1.0	1570.0	1788.0	-1.0	2878.0	1016.0	-1.0	1725.0	1288.0	-1.0	1869.0	952.0	-1.0	1349.0	1238.0	-1.0	1431.0	1211.0	-1.0	1768.0	1666.0	-1.0	2490.0	1334.0	-1.0	2069.0	1281.0	-1.0	1798.0	1238.0	-1.0	2141.0	890.0	-1.0	1129.0	812.0	-1.0	1328.0	852.0	-1.0	1076.0	
626.948	1274.0	-1.0	2142.0	1160.0	-1.0	1613.0	1032.0	-1.0	1571.0	1790.0	-1.0	2883.0	1018.0	-1.0	1728.0	1289.0	-1.0	1871.0	953.0	-1.0	1351.0	1238.0	-1.0	1432.0	1210.0	-1.0	1766.0	1666.0	-1.0	2488.0	1335.0	-1.0	2068.0	1279.0	-1.0	1797.0	1238.0	-1.0	2140.0	890.0	-1.0	1128.0	811.0	-1.0	1327.0	852.0	-1.0	1073.0	
627.448	1274.0	-1.0	2142.0	1158.0	-1.0	1613.0	1032.0	-1.0	1572.0	1790.0	-1.0	2885.0	1018.0	-1.0	1730.0	1290.0	-1.0	1872.0	953.0	-1.0	1353.0	1238.0	-1.0	1434.0	1210.0	-1.0	1767.0	1666.0	-1.0	2488.0	1334.0	-1.0	2069.0	1281.0	-1.0	1798.0	1240.0	-1.0	2144.0	889.0	-1.0	1129.0	812.0	-1.0	1329.0	853.0	-1.0	1076.0	
627.947	1274.0	-1.0	2140.0	1158.0	-1.0	1612.0	1031.0	-1.0	1570.0	1790.0	-1.0	2881.0	1018.0	-1.0	1729.0	1289.0	-1.0	1872.0	952.0	-1.0	1351.0	1239.0	-1.0	1435.0	1210.0	-1.0	1766.0	1667.0	-1.0	2491.0	1334.0	-1.0	2068.0	1281.0	-1.0	1798.0	1240.0	-1.0	2146.0	890.0	-1.0	1130.0	813.0	-1.0	1331.0	854.0	-1.0	1077.0	
628.446	1273.0	-1.0	2144.0	1158.0	-1.0	1615.0	1032.0	-1.0	1574.0	1792.0	-1.0	2890.0	1019.0	-1.0	1733.0	1292.0	-1.0	1877.0	954.0	-1.0	1355.0	1241.0	-1.0	1439.0	1212.0	-1.0	1769.0	1670.0	-1.0	2497.0	1336.0	-1.0	2073.0	1282.0	-1.0	1802.0	1241.0	-1.0	2148.0	890.0	-1.0	1130.0	813.0	-1.0	1331.0	854.0	-1.0	1078.0	
628.945	1274.0	-1.0	2146.0	1158.0	-1.0	1615.0	1032.0	-1.0	1576.0	1793.0	-1.0	2894.0	1019.0	-1.0	1734.0	1292.0	-1.0	1879.0	954.0	-1.0	1358.0	1243.0	-1.0	1441.0	1212.0	-1.0	1773.0	1672.0	-1.0	2502.0	1337.0	-1.0	2075.0	1284.0	-1.0	1805.0	1243.0	-1.0	2152.0	891.0	-1.0	1132.0	813.0	-1.0	1334.0	855.0	-1.0	1080.0	
629.444	1273.0	-1.0	2142.0	1157.0	-1.0	1613.0	1032.0	-1.0	1574.0	1792.0	-1.0	2890.0	1019.0	-1.0	1732.0	1291.0	-1.0	1877.0	954.0	-1.0	1355.0	1243.0	-1.0	1441.0	1212.0	-1.0	1772.0	1672.0	-1.0	2503.0	1337.0	-1.0	2075.0	1284.0	-1.0	1804.0	1243.0	-1.0	2155.0	890.0	-1.0	1132.0	814.0	-1.0	1335.0	855.0	-1.0	1081.0	
629.943	1274.0	-1.0	2147.0	1157.0	-1.0	1613.0	1032.0	-1.0	1576.0	1795.0	-1.0	2896.0	1020.0	-1.0	1735.0	1292.0	-1.0	1880.0	955.0	-1.0	1360.0	1244.0	-1.0	1443.0	1213.0	-1.0	1776.0	1674.0	-1.0	2507.0	1339.0	-1.0	2078.0	1284.0	-1.0	1807.0	1244.0	-1.0	2156.0	891.0	-1.0	1133.0	815.0	-1.0	1335.0	856.0	-1.0	1082.0	
630.442	1275.0	-1.0	2149.0	1157.0	-1.0	1614.0	1032.0	-1.0	1578.0	1796.0	-1.0	2901.0	1020.0	-1.0	1737.0	1293.0	-1.0	1882.0	957.0	-1.0	1362.0	1244.0	-1.0	1445.0	1214.0	-1.0	1779.0	1674.0	-1.0	2507.0	1339.0	-1.0	2081.0	1285.0	-1.0	1808.0	1244.0	-1.0	2161.0	892.0	-1.0	1134.0	816.0	-1.0	1339.0	857.0	-1.0	1085.0	
630.941	1275.0	-1.0	2149.0	1157.0	-1.0	1613.0	1033.0	-1.0	1579.0	1798.0	-1.0	2903.0	1021.0	-1.0	1737.0	1293.0	-1.0	1882.0	956.0	-1.0	1361.0	1245.0	-1.0	1445.0	1214.0	-1.0	1780.0	1676.0	-1.0	2509.0	1339.0	-1.0	2081.0	1284.0	-1.0	1808.0	1245.0	-1.0	2165.0	892.0	-1.0	1136.0	816.0	-1.0	1341.0	858.0	-1.0	1087.0	
631.440	1276.0	-1.0	2155.0	1158.0	-1.0	1615.0	1034.0	-1.0	1582.0	1800.0	-1.0	2914.0	1022.0	-1.0	1741.0	1295.0	-1.0	1887.0	957.0	-1.0	1367.0	1246.0	-1.0	1448.0	1216.0	-1.0	1787.0	1678.0	-1.0	2514.0	1340.0	-1.0	2087.0	1286.0	-1.0	1813.0	1246.0	-1.0	2170.0	893.0	-1.0	1138.0	817.0	-1.0	1344.0	860.0	-1.0	1092.0	
631.939	1277.0	-1.0	2160.0	1158.0	-1.0	1616.0	1035.0	-1.0	1585.0	1803.0	-1.0	2921.0	1023.0	-1.0	1745.0	1296.0	-1.0	1891.0	958.0	-1.0	1370.0	1248.0	-1.0	1452.0	1217.0	-1.0	1792.0	1679.0	-1.0	2518.0	1342.0	-1.0	2092.0	1288.0	-1.0	1816.0	1248.0	-1.0	2177.0	894.0	-1.0	1141.0	817.0	-1.0	1349.0	861.0	-1.0	1096.0	
632.439	1278.0	-1.0	2162.0	1159.0	-1.0	1618.0	1036.0	-1.0	1586.0	1805.0	-1.0	2924.0	1023.0	-1.0	1746.0	1297.0	-1.0	1892.0	959.0	-1.0	1372.0	1249.0	-1.0	1454.0	1217.0	-1.0	1794.0	1681.0	-1.0	2521.0	1342.0	-1.0	2093.0	1288.0	-1.0	1818.0	1248.0	-1.0	2180.0	893.0	-1.0	1142.0	818.0	-1.0	1350.0	862.0	-1.0	1099.0	
632.938	1280.0	-1.0	2168.0	1160.0	-1.0	1620.0	1036.0	-1.0	1590.0	1807.0	-1.0	2934.0	1023.0	-1.0	1751.0	1299.0	-1.0	1898.0	960.0	-1.0	1377.0	1251.0	-1.0	1459.0	1219.0	-1.0	1797.0	1684.0	-1.0	2527.0	1344.0	-1.0	2098.0	1290.0	-1.0	1822.0	1248.0	-1.0	2181.0	894.0	-1.0	1142.0	818.0	-1.0	1350.0	862.0	-1.0	1098.0	
633.437	1280.0	-1.0	2172.0	1160.0	-1.0	1620.0	1037.0	-1.0	1592.0	1809.0	-1.0	2938.0	1024.0	-1.0	1753.0	1298.0	-1.0	1900.0	961.0	-1.0	1380.0	1251.0	-1.0	1461.0	1220.0	-1.0	1798.0	1684.0	-1.0	2532.0	1344.0	-1.0	2100.0	1290.0	-1.0	1823.0	1248.0	-1.0	2185.0	894.0	-1.0	1143.0	817.0	-1.0	1352.0	864.0	-1.0	1101.0	
633.936	1280.0	-1.0	2169.0	1160.0	-1.0	1619.0	1036.0	-1.0	1589.0	1806.0	-1.0	2932.0	1023.0	-1.0	1750.0	1298.0	-1.0	1897.0	960.0	-1.0	1378.0	1251.0	-1.0	1459.0	1219.0	-1.0	1798.0	1686.0	-1.0	2533.0	1343.0	-1.0	2098.0	1291.0	-1.0	1824.0	1247.0	-1.0	2183.0	894.0	-1.0	1144.0	818.0	-1.0	1353.0	862.0	-1.0	1101.0	
634.435	1281.0	-1.0	2172.0	1160.0	-1.0	1620.0	1036.0	-1.0	1592.0	1808.0	-1.0	2936.0	1022.0	-1.0	1749.0	1298.0	-1.0	1897.0	960.0	-1.0	1377.0	1251.0	-1.0	1460.0	1219.0	-1.0	1796.0	1687.0	-1.0	2536.0	1343.0	-1.0	2097.0	1290.0	-1.0	1822.0	1246.0	-1.0	2181.0	893.0	-1.0	1141.0	816.0	-1.0	1349.0	862.0	-1.0	1098.0	
634.935	1281.0	-1.0	2174.0	1160.0	-1.0	1620.0	1037.0	-1.0	1592.0	1809.0	-1.0	2938.0	1021.0	-1.0	1749.0	1297.0	-1.0	1898.0	961.0	-1.0	1379.0	1251.0	-1.0	1461.0	1219.0	-1.0	1798.0	1688.0	-1.0	2538.0	1342.0	-1.0	2097.0	1290.0	-1.0	1824.0	1246.0	-1.0	2182.0	893.0	-1.0	1143.0	816.0	-1.0	1351.0	862.0	-1.0	1100.0	
635.434	1282.0	-1.0	2172.0	1160.0	-1.0	1620.0	1036.0	-1.0	1592.0	1807.0	-1.0	2935.0	1020.0	-1.0	1748.0	1297.0	-1.0	1897.0	959.0	-1.0	1378.0	1250.0	-1.0	1460.0	1219.0	-1.0	1798.0	1690.0	-1.0	2542.0	1341.0	-1.0	2097.0	1291.0	-1.0	1825.0	1246.0	-1.0	2183.0	893.0	-1.0	1144.0	817.0	-1.0	1351.0	862.0	-1.0	1101.0	
635.933	1281.0	-1.0	2172.0	1160.0	-1.0	1621.0	1036.0	-1.0	1592.0	1807.0	-1.0	2933.0	1019.0	-1.0	1745.0	1297.0	-1.0	1896.0	958.0	-1.0	1377.0	1250.0	-1.0	1462.0	1218.0	-1.0	1798.0	1693.0	-1.0	2549.0	1341.0	-1.0	2096.0	1291.0	-1.0	1826.0	1244.0	-1.0	2181.0	894.0	-1.0	1144.0	815.0	-1.0	1352.0	861.0	-1.0	1102.0	
636.432	1282.0	-1.0	2175.0	1161.0	-1.0	1624.0	1036.0	-1.0	1594.0	1808.0	-1.0	2938.0	1018.0	-1.0	1749.0	1297.0	-1.0	1900.0	960.0	-1.0	1380.0	1251.0	-1.0	1465.0	1221.0	-1.0	1804.0	1696.0	-1.0	2559.0	1343.0	-1.0	2102.0	1293.0	-1.0	1832.0	1244.0	-1.0	2183.0	895.0	-1.0	1146.0	816.0	-1.0	1354.0	862.0	-1.0	1102.0	
636.931	1282.0	-1.0	2177.0	1162.0	-1.0	1627.0	1036.0	-1.0	1595.0	1808.0	-1.0	2939.0	1018.0	-1.0	1749.0	1298.0	-1.0	1903.0	960.0	-1.0	1383.0	1252.0	-1.0	1467.0	1222.0	-1.0	1809.0	1698.0	-1.0	2567.0	1343.0	-1.0	2105.0	1295.0	-1.0	1837.0	1245.0	-1.0	2184.0	895.0	-1.0	1148.0	816.0	-1.0	1355.0	863.0	-1.0	1104.0	
637.430	1282.0	-1.0	2175.0	1163.0	-1.0	1628.0	1036.0	-1.0	1593.0	1806.0	-1.0	2934.0	1018.0	-1.0	1748.0	1296.0	-1.0	1900.0	959.0	-1.0	1382.0	1252.0	-1.0	1468.0	1221.0	-1.0	1809.0	1700.0	-1.0	2571.0	1344.0	-1.0	2106.0	1296.0	-1.0	1838.0	1244.0	-1.0	2183.0	894.0	-1.0	1147.0	815.0	-1.0	1352.0	862.0	-1.0	1103.0	
637.929	1282.0	-1.0	2179.0	1164.0	-1.0	1631.0	1037.0	-1.0	1595.0	1808.0	-1.0	2938.0	1019.0	-1.0	1749.0	1297.0	-1.0	1902.0	959.0	-1.0	1383.0	1253.0	-1.0	1469.0	1221.0	-1.0	1807.0	1703.0	-1.0	2575.0	1345.0	-1.0	2106.0	1297.0	-1.0	1839.0	1244.0	-1.0	2178.0	893.0	-1.0	1145.0	814.0	-1.0	1349.0	861.0	-1.0	1100.0	
638.428	1282.0	-1.0	2179.0	1164.0	-1.0	1632.0	1036.0	-1.0	1595.0	1808.0	-1.0	2938.0	1018.0	-1.0	1748.0	1297.0	-1.0	1902.0	960.0	-1.0	1383.0	1252.0	-1.0	1468.0	1222.0	-1.0	1807.0	1703.0	-1.0	2576.0	1345.0	-1.0	2106.0	1297.0	-1.0	1840.0	1243.0	-1.0	2178.0	893.0	-1.0	1145.0	814.0	-1.0	1349.0	861.0	-1.0	1099.0	
638.927	1281.0	-1.0	2174.0	1163.0	-1.0	1630.0	1036.0	-1.0	1592.0	1805.0	-1.0	2930.0	1017.0	-1.0	1744.0	1295.0	-1.0	1896.0	959.0	-1.0	1379.0	1250.0	-1.0	1463.0	1220.0	-1.0	1803.0	1702.0	-1.0	2574.0	1344.0	-1.0	2102.0	1296.0	-1.0	1838.0	1241.0	-1.0	2174.0	893.0	-1.0	1143.0	814.0	-1.0	1347.0	859.0	-1.0	1097.0	
639.426	1282.0	-1.0	2171.0	1163.0	-1.0	1629.0	1035.0	-1.0	1589.0	1804.0	-1.0	2923.0	1016.0	-1.0	1738.0	1294.0	-1.0	1892.0	957.0	-1.0	1375.0	1249.0	-1.0	1461.0	1219.0	-1.0	1798.0	1702.0	-1.0	2573.0	1343.0	-1.0	2097.0	1296.0	-1.0	1834.0	1239.0	-1.0	2167.0	891.0	-1.0	1141.0	813.0	-1.0	1343.0	858.0	-1.0	1093.0	
639.925	1283.0	-1.0	2175.0	1164.0	-1.0	1630.0	1034.0	-1.0	1590.0	1804.0	-1.0	2926.0	1016.0	-1.0	1740.0	1294.0	-1.0	1894.0	958.0	-1.0	1376.0	1249.0	-1.0	1461.0	1221.0	-1.0	1802.0	1702.0	-1.0	2575.0	1342.0	-1.0	2097.0	1296.0	-1.0	1837.0	1240.0	-1.0	2167.0	893.0	-1.0	1143.0	813.0	-1.0	1344.0	858.0	-1.0	1096.0	
640.425	1283.0	-1.0	2176.0	1164.0	-1.0	1631.0	1035.0	-1.0	1591.0	1804.0	-1.0	2925.0	1016.0	-1.0	1742.0	1295.0	-1.0	1896.0	959.0	-1.0	1376.0	1250.0	-1.0	1463.0	1222.0	-1.0	1805.0	1705.0	-1.0	2580.0	1342.0	-1.0	2098.0	1297.0	-1.0	1840.0	1239.0	-1.0	2168.0	894.0	-1.0	1146.0	813.0	-1.0	1346.0	859.0	-1.0	1098.0	
640.924	1284.0	-1.0	2177.0	1165.0	-1.0	1633.0	1035.0	-1.0	1590.0	1802.0	-1.0	2922.0	1017.0	-1.0	1741.0	1295.0	-1.0	1898.0	958.0	-1.0	1377.0	1250.0	-1.0	1464.0	1223.0	-1.0	1808.0	1708.0	-1.0	2590.0	1344.0	-1.0	2100.0	1299.0	-1.0	1844.0	1240.0	-1.0	2168.0	896.0	-1.0	1148.0	813.0	-1.0	1345.0	859.0	-1.0	1099.0	
641.424	1285.0	-1.0	2184.0	1166.0	-1.0	1638.0	1035.0	-1.0	1594.0	1804.0	-1.0	2931.0	1019.0	-1.0	1747.0	1298.0	-1.0	1906.0	960.0	-1.0	1382.0	1253.0	-1.0	1471.0	1226.0	-1.0	1814.0	1714.0	-1.0	2605.0	1345.0	-1.0	2105.0	1301.0	-1.0	1850.0	1241.0	-1.0	2168.0	896.0	-1.0	1150.0	813.0	-1.0	1343.0	860.0	-1.0	1100.0	
641.923	1286.0	-1.0	2188.0	1167.0	-1.0	1643.0	1035.0	-1.0	1598.0	1804.0	-1.0	2935.0	1019.0	-1.0	1752.0	1300.0	-1.0	1911.0	962.0	-1.0	1387.0	1255.0	-1.0	1476.0	1227.0	-1.0	1821.0	1719.0	-1.0	2618.0	1348.0	-1.0	2110.0	1305.0	-1.0	1858.0	1241.0	-1.0	2172.0	897.0	-1.0	1155.0	814.0	-1.0	1347.0	862.0	-1.0	1104.0	
642.422	1286.0	-1.0	2188.0	1167.0	-1.0	1644.0	1035.0	-1.0	1598.0	1802.0	-1.0	2932.0	1020.0	-1.0	1753.0	1301.0	-1.0	1912.0	962.0	-1.0	1388.0	1256.0	-1.0	1478.0	1228.0	-1.0	1824.0	1722.0	-1.0	2626.0	1349.0	-1.0	2114.0	1306.0	-1.0	1862.0	1242.0	-1.0	2175.0	898.0	-1.0	1158.0	815.0	-1.0	1348.0	862.0	-1.0	1107.0	
642.922	1286.0	-1.0	2190.0	1167.0	-1.0	1645.0	1036.0	-1.0	1597.0	1803.0	-1.0	2932.0	1020.0	-1.0	1752.0	1301.0	-1.0	1913.0	963.0	-1.0	1388.0	1257.0	-1.0	1478.0	1228.0	-1.0	1823.0	1723.0	-1.0	2628.0	1349.0	-1.0	2114.0	1306.0	-1.0	1862.0	1241.0	-1.0	2174.0	899.0	-1.0	1157.0	814.0	-1.0	1347.0	861.0	-1.0	1105.0	
643.421	1286.0	-1.0	2193.0	1166.0	-1.0	1646.0	1036.0	-1.0	1600.0	1803.0	-1.0	2937.0	1020.0	-1.0	1756.0	1301.0	-1.0	1916.0	964.0	-1.0	1391.0	1257.0	-1.0	1480.0	1230.0	-1.0	1828.0	1723.0	-1.0	2629.0	1350.0	-1.0	2118.0	1307.0	-1.0	1865.0	1243.0	-1.0	2178.0	899.0	-1.0	1160.0	814.0	-1.0	1349.0	863.0	-1.0	1108.0	
643.920	1286.0	-1.0	2193.0	1167.0	-1.0	1646.0	1035.0	-1.0	1601.0	1802.0	-1.0	2936.0	1020.0	-1.0	1757.0	1302.0	-1.0	1917.0	964.0	-1.0	1392.0	1256.0	-1.0	1480.0	1231.0	-1.0	1829.0	1720.0	-1.0	2624.0	1350.0	-1.0	2119.0	1306.0	-1.0	1864.0	1244.0	-1.0	2180.0	899.0	-1.0	1160.0	814.0	-1.0	1352.0	864.0	-1.0	1110.0	
644.419	1285.0	-1.0	2193.0	1166.0	-1.0	1646.0	1036.0	-1.0	1599.0	1801.0	-1.0	2934.0	1020.0	-1.0	1756.0	1301.0	-1.0	1916.0	962.0	-1.0	1390.0	1255.0	-1.0	1477.0	1229.0	-1.0	1826.0	1717.0	-1.0	2617.0	1349.0	-1.0	2116.0	1304.0	-1.0	1862.0	1243.0	-1.0	2181.0	899.0	-1.0	1159.0	815.0	-1.0	1350.0	863.0	-1.0	1111.0	
644.918	1286.0	-1.0	2196.0	1166.0	-1.0	1647.0	1035.0	-1.0	1601.0	1802.0	-1.0	2940.0	1021.0	-1.0	1759.0	1302.0	-1.0	1919.0	963.0	-1.0	1394.0	1255.0	-1.0	1479.0	1229.0	-1.0	1830.0	1715.0	-1.0	2615.0	1350.0	-1.0	2119.0	1303.0	-1.0	1861.0	1245.0	-1.0	2182.0	899.0	-1.0	1160.0	814.0	-1.0	1352.0	864.0	-1.0	1110.0	
645.417	1285.0	-1.0	2198.0	1166.0	-1.0	1649.0	1037.0	-1.0	1603.0	1803.0	-1.0	2943.0	1021.0	-1.0	1761.0	1302.0	-1.0	1921.0	963.0	-1.0	1395.0	1255.0	-1.0	1479.0	1229.0	-1.0	1830.0	1714.0	-1.0	2611.0	1349.0	-1.0	2120.0	1303.0	-1.0	1862.0	1245.0	-1.0	2185.0	899.0	-1.0	1162.0	815.0	-1.0	1353.0	864.0	-1.0	1112.0	
645.916	1285.0	-1.0	2196.0	1167.0	-1.0	1649.0	1036.0	-1.0	1602.0	1802.0	-1.0	2939.0	1021.0	-1.0	1759.0	1301.0	-1.0	1920.0	962.0	-1.0	1394.0	1254.0	-1.0	1478.0	1228.0	-1.0	1829.0	1712.0	-1.0	2609.0	1348.0	-1.0	2119.0	1302.0	-1.0	1861.0	1245.0	-1.0	2186.0	899.0	-1.0	1163.0	815.0	-1.0	1354.0	864.0	-1.0	1114.0	
646.415	1286.0	-1.0	2201.0	1167.0	-1.0	1652.0	1036.0	-1.0	1606.0	1803.0	-1.0	2948.0	1021.0	-1.0	1764.0	1302.0	-1.0	1925.0	964.0	-1.0	1398.0	1255.0	-1.0	1481.0	1229.0	-1.0	1831.0	1712.0	-1.0	2611.0	1349.0	-1.0	2122.0	1302.0	-1.0	1862.0	1245.0	-1.0	2187.0	899.0	-1.0	1162.0	815.0	-1.0	1354.0	864.0	-1.0	1113.0	
646.914	1286.0	-1.0	2203.0	1168.0	-1.0	1655.0	1036.0	-1.0	1607.0	1803.0	-1.0	2948.0	1021.0	-1.0	1766.0	1303.0	-1.0	1925.0	963.0	-1.0	1398.0	1254.0	-1.0	1482.0	1229.0	-1.0	1832.0	1711.0	-1.0	2609.0	1349.0	-1.0	2122.0	1302.0	-1.0	1863.0	1246.0	-1.0	2188.0	899.0	-1.0	1163.0	815.0	-1.0	1355.0	864.0	-1.0	1115.0	
647.413	1285.0	-1.0	2198.0	1168.0	-1.0	1653.0	1035.0	-1.0	1604.0	1801.0	-1.0	2940.0	1020.0	-1.0	1762.0	1301.0	-1.0	1921.0	962.0	-1.0	1395.0	1253.0	-1.0	1478.0	1226.0	-1.0	1828.0	1709.0	-1.0	2605.0	1348.0	-1.0	2119.0	1301.0	-1.0	1859.0	1245.0	-1.0	2187.0	898.0	-1.0	1162.0	815.0	-1.0	1353.0	863.0	-1.0	1113.0	
647.912	1285.0	-1.0	2199.0	1168.0	-1.0	1655.0	1035.0	-1.0	1605.0	1802.0	-1.0	2941.0	1019.0	-1.0	1762.0	1301.0	-1.0	1920.0	962.0	-1.0	1394.0	1252.0	-1.0	1477.0	1225.0	-1.0	1823.0	1707.0	-1.0	2601.0	1347.0	-1.0	2116.0	1298.0	-1.0	1856.0	1244.0	-1.0	2183.0	897.0	-1.0	1159.0	815.0	-1.0	1350.0	862.0	-1.0	1110.0	
648.411	1284.0	-1.0	2198.0	1169.0	-1.0	1655.0	1034.0	-1.0	1604.0	1801.0	-1.0	2938.0	1019.0	-1.0	1759.0	1300.0	-1.0	1917.0	962.0	-1.0	1391.0	1250.0	-1.0	1475.0	1224.0	-1.0	1821.0	1705.0	-1.0	2597.0	1344.0	-1.0	2113.0	1298.0	-1.0	1852.0	1243.0	-1.0	2181.0	897.0	-1.0	1159.0	814.0	-1.0	1350.0	862.0	-1.0	1109.0	
648.911	1283.0	-1.0	2193.0	1168.0	-1.0	1652.0	1033.0	-1.0	1599.0	1797.0	-1.0	2927.0	1017.0	-1.0	1754.0	1298.0	-1.0	1912.0	959.0	-1.0	1387.0	1247.0	-1.0	1471.0	1223.0	-1.0	1816.0	1702.0	-1.0	2591.0	1343.0	-1.0	2108.0	1296.0	-1.0	1848.0	1242.0	-1.0	2177.0	896.0	-1.0	1157.0	815.0	-1.0	1347.0	860.0	-1.0	1107.0	
649.410	1283.0	-1.0	2194.0	1168.0	-1.0	1655.0	1033.0	-1.0	1600.0	1798.0	-1.0	2928.0	1017.0	-1.0	1753.0	1297.0	-1.0	1910.0	959.0	-1.0	1386.0	1247.0	-1.0	1469.0	1222.0	-1.0	1812.0	1701.0	-1.0	2588.0	1342.0	-1.0	2105.0	1294.0	-1.0	1845.0	1241.0	-1.0	2172.0	895.0	-1.0	1155.0	813.0	-1.0	1344.0	859.0	-1.0	1103.0	
649.909	1283.0	-1.0	2193.0	1169.0	-1.0	1656.0	1034.0	-1.0	1600.0	1798.0	-1.0	2926.0	1017.0	-1.0	1752.0	1298.0	-1.0	1909.0	958.0	-1.0	1384.0	1246.0	-1.0	1467.0	1221.0	-1.0	1811.0	1699.0	-1.0	2585.0	1341.0	-1.0	2103.0	1294.0	-1.0	1843.0	1240.0	-1.0	2171.0	895.0	-1.0	1155.0	814.0	-1.0	1346.0	859.0	-1.0	1102.0	
650.409	1282.0	-1.0	2190.0	1168.0	-1.0	1656.0	1033.0	-1.0	1597.0	1796.0	-1.0	2919.0	1016.0	-1.0	1750.0	1297.0	-1.0	1907.0	958.0	-1.0	1381.0	1245.0	-1.0	1464.0	1221.0	-1.0	1809.0	1698.0	-1.0	2582.0	1341.0	-1.0	2100.0	1293.0	-1.0	1842.0	1241.0	-1.0	2170.0	895.0	-1.0	1155.0	813.0	-1.0	1345.0	858.0	-1.0	1102.0	
650.908	1283.0	-1.0	2192.0	1169.0	-1.0	1658.0	1033.0	-1.0	1600.0	1797.0	-1.0	2924.0	1017.0	-1.0	1752.0	1298.0	-1.0	1908.0	958.0	-1.0	1382.0	1246.0	-1.0	1467.0	1220.0	-1.0	1807.0	1697.0	-1.0	2581.0	1342.0	-1.0	2100.0	1293.0	-1.0	1841.0	1240.0	-1.0	2167.0	896.0	-1.0	1154.0	813.0	-1.0	1343.0	857.0	-1.0	1100.0	
651.407	1283.0	-1.0	2193.0	1169.0	-1.0	1660.0	1033.0	-1.0	1600.0	1797.0	-1.0	2925.0	1017.0	-1.0	1752.0	1298.0	-1.0	1908.0	959.0	-1.0	1382.0	1246.0	-1.0	1465.0	1221.0	-1.0	1808.0	1697.0	-1.0	2580.0	1343.0	-1.0	2100.0	1293.0	-1.0	1841.0	1242.0	-1.0	2168.0	896.0	-1.0	1155.0	814.0	-1.0	1345.0	858.0	-1.0	1101.0	
651.906	1281.0	-1.0	2188.0	1169.0	-1.0	1658.0	1032.0	-1.0	1597.0	1794.0	-1.0	2916.0	1016.0	-1.0	1749.0	1297.0	-1.0	1905.0	959.0	-1.0	1380.0	1245.0	-1.0	1462.0	1220.0	-1.0	1805.0	1695.0	-1.0	2577.0	1342.0	-1.0	2098.0	1293.0	-1.0	1840.0	1241.0	-1.0	2166.0	896.0	-1.0	1154.0	815.0	-1.0	1345.0	858.0	-1.0	1101.0	
652.405	1281.0	-1.0	2190.0	1168.0	-1.0	1658.0	1033.0	-1.0	1598.0	1795.0	-1.0	2919.0	1017.0	-1.0	1750.0	1297.0	-1.0	1907.0	959.0	-1.0	1382.0	1246.0	-1.0	1463.0	1222.0	-1.0	1805.0	1695.0	-1.0	2577.0	1343.0	-1.0	2098.0	1293.0	-1.0	1838.0	1242.0	-1.0	2164.0	895.0	-1.0	1152.0	815.0	-1.0	1344.0	857.0	-1.0	1098.0	
652.904	1280.0	-1.0	2190.0	1166.0	-1.0	1657.0	1032.0	-1.0	1598.0	1795.0	-1.0	2919.0	1018.0	-1.0	1749.0	1297.0	-1.0	1905.0	959.0	-1.0	1381.0	1245.0	-1.0	1462.0	1221.0	-1.0	1805.0	1694.0	-1.0	2573.0	1343.0	-1.0	2096.0	1292.0	-1.0	1837.0	1242.0	-1.0	2163.0	895.0	-1.0	1152.0	815.0	-1.0	1345.0	857.0	-1.0	1099.0	
653.404	1278.0	-1.0	2184.0	1166.0	-1.0	1653.0	1031.0	-1.0	1593.0	1792.0	-1.0	2910.0	1016.0	-1.0	1746.0	1296.0	-1.0	1901.0	958.0	-1.0	1377.0	1244.0	-1.0	1459.0	1219.0	-1.0	1802.0	1692.0	-1.0	2569.0	1342.0	-1.0	2094.0	1291.0	-1.0	1834.0	1242.0	-1.0	2160.0	894.0	-1.0	1150.0	815.0	-1.0	1344.0	857.0	-1.0	1098.0	
653.903	1279.0	-1.0	2185.0	1165.0	-1.0	1652.0	1031.0	-1.0	1594.0	1792.0	-1.0	2912.0	1016.0	-1.0	1747.0	1296.0	-1.0	1903.0	959.0	-1.0	1379.0	1244.0	-1.0	1459.0	1220.0	-1.0	1801.0	1691.0	-1.0	2568.0	1343.0	-1.0	2095.0	1290.0	-1.0	1833.0	1242.0	-1.0	2158.0	894.0	-1.0	1149.0	814.0	-1.0	1345.0	856.0	-1.0	1095.0	
654.402	1277.0	-1.0	2184.0	1165.0	-1.0	1652.0	1031.0	-1.0	1595.0	1792.0	-1.0	2911.0	1016.0	-1.0	1747.0	1296.0	-1.0	1902.0	959.0	-1.0	1378.0	1243.0	-1.0	1459.0	1220.0	-1.0	1802.0	1691.0	-1.0	2566.0	1343.0	-1.0	2095.0	1290.0	-1.0	1831.0	1243.0	-1.0	2158.0	895.0	-1.0	1150.0	815.0	-1.0	1346.0	857.0	-1.0	1097.0	
654.901	1277.0	-1.0	2181.0	1164.0	-1.0	1650.0	1031.0	-1.0	1591.0	1790.0	-1.0	2905.0	1016.0	-1.0	1745.0	1295.0	-1.0	1900.0	957.0	-1.0	1376.0	1242.0	-1.0	1457.0	1219.0	-1.0	1800.0	1691.0	-1.0	2566.0	1343.0	-1.0	2093.0	1289.0	-1.0	1830.0	1243.0	-1.0	2157.0	895.0	-1.0	1150.0	816.0	-1.0	1346.0	856.0	-1.0	1096.0	
655.401	1277.0	-1.0	2183.0	1165.0	-1.0	1651.0	1031.0	-1.0	1593.0	1791.0	-1.0	2909.0	1017.0	-1.0	1746.0	1295.0	-1.0	1901.0	958.0	-1.0	1378.0	1243.0	-1.0	1459.0	1219.0	-1.0	1799.0	1691.0	-1.0	2568.0	1343.0	-1.0	2093.0	1290.0	-1.0	1831.0	1243.0	-1.0	2154.0	894.0	-1.0	1149.0	816.0	-1.0	1345.0	856.0	-1.0	1094.0	
655.900	1276.0	-1.0	2182.0	1163.0	-1.0	1650.0	1031.0	-1.0	1592.0	1791.0	-1.0	2907.0	1016.0	-1.0	1745.0	1296.0	-1.0	1900.0	958.0	-1.0	1377.0	1242.0	-1.0	1459.0	1218.0	-1.0	1800.0	1692.0	-1.0	2569.0	1343.0	-1.0	2092.0	1289.0	-1.0	1831.0	1243.0	-1.0	2154.0	894.0	-1.0	1149.0	816.0	-1.0	1344.0	856.0	-1.0	1096.0	
656.399	1276.0	-1.0	2176.0	1162.0	-1.0	1646.0	1029.0	-1.0	1587.0	1787.0	-1.0	2895.0	1015.0	-1.0	1741.0	1293.0	-1.0	1895.0	957.0	-1.0	1373.0	1241.0	-1.0	1456.0	1217.0	-1.0	1796.0	1691.0	-1.0	2567.0	1342.0	-1.0	2090.0	1287.0	-1.0	1829.0	1242.0	-1.0	2150.0	893.0	-1.0	1148.0	816.0	-1.0	1344.0	856.0	-1.0	1093.0	
656.898	1275.0	-1.0	2175.0	1162.0	-1.0	1646.0	1029.0	-1.0	1587.0	1787.0	-1.0	2894.0	1015.0	-1.0	1739.0	1293.0	-1.0	1892.0	957.0	-1.0	1370.0	1242.0	-1.0	1455.0	1216.0	-1.0	1792.0	1691.0	-1.0	2567.0	1341.0	-1.0	2086.0	1285.0	-1.0	1826.0	1241.0	-1.0	2145.0	893.0	-1.0	1145.0	816.0	-1.0	1340.0	855.0	-1.0	1090.0	
657.397	1275.0	-1.0	2173.0	1162.0	-1.0	1645.0	1028.0	-1.0	1585.0	1787.0	-1.0	2891.0	1015.0	-1.0	1736.0	1292.0	-1.0	1889.0	956.0	-1.0	1369.0	1241.0	-1.0	1454.0	1215.0	-1.0	1789.0	1690.0	-1.0	2564.0	1341.0	-1.0	2086.0	1285.0	-1.0	1824.0	1241.0	-1.0	2145.0	892.0	-1.0	1146.0	815.0	-1.0	1340.0	855.0	-1.0	1091.0	
657.896	1274.0	-1.0	2167.0	1161.0	-1.0	1642.0	1028.0	-1.0	1582.0	1785.0	-1.0	2884.0	1014.0	-1.0	1733.0	1290.0	-1.0	1885.0	955.0	-1.0	1366.0	1239.0	-1.0	1451.0	1214.0	-1.0	1787.0	1688.0	-1.0	2561.0	1339.0	-1.0	2083.0	1283.0	-1.0	1821.0	1240.0	-1.0	2143.0	892.0	-1.0	1145.0	816.0	-1.0	1341.0	855.0	-1.0	1090.0	
658.395	1273.0	-1.0	2166.0	1161.0	-1.0	1641.0	1029.0	-1.0	1580.0	1785.0	-1.0	2881.0	1013.0	-1.0	1731.0	1291.0	-1.0	1882.0	954.0	-1.0	1363.0	1238.0	-1.0	1450.0	1212.0	-1.0	1783.0	1687.0	-1.0	2559.0	1337.0	-1.0	2080.0	1282.0	-1.0	1818.0	1240.0	-1.0	2140.0	891.0	-1.0	1143.0	815.0	-1.0	1339.0	854.0	-1.0	1087.0	
658.894	1274.0	-1.0	2166.0	1161.0	-1.0	1641.0	1028.0	-1.0	1580.0	1786.0	-1.0	2882.0	1013.0	-1.0	1731.0	1290.0	-1.0	1882.0	954.0	-1.0	1363.0	1239.0	-1.0	1450.0	1212.0	-1.0	1784.0	1687.0	-1.0	2560.0	1338.0	-1.0	2081.0	1282.0	-1.0	1818.0	1240.0	-1.0	2142.0	891.0	-1.0	1145.0	816.0	-1.0	1340.0	855.0	-1.0	1089.0	
659.393	1272.0	-1.0	2160.0	1160.0	-1.0	1639.0	1028.0	-1.0	1577.0	1784.0	-1.0	2874.0	1012.0	-1.0	1729.0	1289.0	-1.0	1878.0	954.0	-1.0	1361.0	1238.0	-1.0	1448.0	1211.0	-1.0	1782.0	1687.0	-1.0	2558.0	1336.0	-1.0	2078.0	1282.0	-1.0	1817.0	1239.0	-1.0	2141.0	892.0	-1.0	1144.0	817.0	-1.0	1341.0	854.0	-1.0	1089.0	
659.892	1272.0	-1.0	2155.0	1159.0	-1.0	1636.0	1026.0	-1.0	1573.0	1782.0	-1.0	2867.0	1012.0	-1.0	1725.0	1288.0	-1.0	1872.0	953.0	-1.0	1356.0	1236.0	-1.0	1445.0	1210.0	-1.0	1776.0	1685.0	-1.0	2553.0	1336.0	-1.0	2073.0	1280.0	-1.0	1812.0	1238.0	-1.0	2138.0	891.0	-1.0	1141.0	816.0	-1.0	1339.0	853.0	-1.0	1085.0	
660.391	1271.0	-1.0	2155.0	1159.0	-1.0	1634.0	1027.0	-1.0	1572.0	1783.0	-1.0	2866.0	1012.0	-1.0	1725.0	1286.0	-1.0	1871.0	953.0	-1.0	1357.0	1237.0	-1.0	1444.0	1209.0	-1.0	1775.0	1682.0	-1.0	2548.0	1335.0	-1.0	2074.0	1279.0	-1.0	1811.0	1240.0	-1.0	2139.0	890.0	-1.0	1140.0	817.0	-1.0	1340.0	854.0	-1.0	1086.0	
660.890	1270.0	-1.0	2151.0	1157.0	-1.0	1631.0	1027.0	-1.0	1571.0	1782.0	-1.0	2865.0	1013.0	-1.0	1725.0	1287.0	-1.0	1870.0	952.0	-1.0	1356.0	1237.0	-1.0	1444.0	1209.0	-1.0	1773.0	1681.0	-1.0	2544.0	1334.0	-1.0	2072.0	1279.0	-1.0	1808.0	1240.0	-1.0	2141.0	891.0	-1.0	1140.0	817.0	-1.0	1341.0	855.0	-1.0	1087.0	
661.389	1270.0	-1.0	2146.0	1156.0	-1.0	1627.0	1027.0	-1.0	1567.0	1782.0	-1.0	2861.0	1014.0	-1.0	1724.0	1285.0	-1.0	1866.0	952.0	-1.0	1353.0	1236.0	-1.0	1442.0	1208.0	-1.0	1770.0	1679.0	-1.0	2540.0	1334.0	-1.0	2070.0	1278.0	-1.0	1805.0	1242.0	-1.0	2143.0	890.0	-1.0	1138.0	818.0	-1.0	1341.0	855.0	-1.0	1086.0	
661.888	1270.0	-1.0	2148.0	1155.0	-1.0	1628.0	1028.0	-1.0	1569.0	1785.0	-1.0	2867.0	1015.0	-1.0	1727.0	1288.0	-1.0	1870.0	954.0	-1.0	1356.0	1237.0	-1.0	1445.0	1209.0	-1.0	1771.0	1680.0	-1.0	2540.0	1335.0	-1.0	2072.0	1278.0	-1.0	1806.0	1243.0	-1.0	2144.0	890.0	-1.0	1138.0	818.0	-1.0	1341.0	855.0	-1.0	1086.0	
662.388	1270.0	-1.0	2149.0	1155.0	-1.0	1626.0	1028.0	-1.0	1571.0	1785.0	-1.0	2871.0	1016.0	-1.0	1729.0	1288.0	-1.0	1871.0	955.0	-1.0	1358.0	1238.0	-1.0	1447.0	1210.0	-1.0	1773.0	1681.0	-1.0	2543.0	1336.0	-1.0	2073.0	1279.0	-1.0	1806.0	1244.0	-1.0	2148.0	891.0	-1.0	1140.0	818.0	-1.0	1344.0	856.0	-1.0	1088.0	
662.888	1270.0	-1.0	2145.0	1153.0	-1.0	1621.0	1027.0	-1.0	1568.0	1784.0	-1.0	2865.0	1016.0	-1.0	1727.0	1287.0	-1.0	1868.0	955.0	-1.0	1357.0	1239.0	-1.0	1445.0	1209.0	-1.0	1771.0	1682.0	-1.0	2543.0	1336.0	-1.0	2072.0	1278.0	-1.0	1805.0	1244.0	-1.0	2149.0	891.0	-1.0	1139.0	819.0	-1.0	1345.0	856.0	-1.0	1088.0	
663.387	1270.0	-1.0	2148.0	1154.0	-1.0	1621.0	1029.0	-1.0	1570.0	1786.0	-1.0	2872.0	1018.0	-1.0	1728.0	1288.0	-1.0	1870.0	956.0	-1.0	1359.0	1240.0	-1.0	1447.0	1209.0	-1.0	1771.0	1682.0	-1.0	2545.0	1336.0	-1.0	2072.0	1279.0	-1.0	1805.0	1246.0	-1.0	2148.0	890.0	-1.0	1137.0	819.0	-1.0	1342.0	856.0	-1.0	1087.0	
663.886	1272.0	-1.0	2151.0	1152.0	-1.0	1618.0	1030.0	-1.0	1571.0	1789.0	-1.0	2878.0	1018.0	-1.0	1729.0	1289.0	-1.0	1870.0	957.0	-1.0	1361.0	1241.0	-1.0	1447.0	1210.0	-1.0	1772.0	1683.0	-1.0	2545.0	1336.0	-1.0	2074.0	1278.0	-1.0	1805.0	1246.0	-1.0	2153.0	891.0	-1.0	1138.0	820.0	-1.0	1346.0	857.0	-1.0	1089.0	
664.385	1271.0	-1.0	2148.0	1152.0	-1.0	1615.0	1030.0	-1.0	1570.0	1789.0	-1.0	2875.0	1019.0	-1.0	1730.0	1289.0	-1.0	1869.0	956.0	-1.0	1360.0	1240.0	-1.0	1447.0	1211.0	-1.0	1773.0	1682.0	-1.0	2544.0	1337.0	-1.0	2074.0	1278.0	-1.0	1803.0	1247.0	-1.0	2157.0	892.0	-1.0	1139.0	821.0	-1.0	1346.0	858.0	-1.0	1091.0	
664.885	1273.0	-1.0	2154.0	1151.0	-1.0	1615.0	1032.0	-1.0	1573.0	1792.0	-1.0	2886.0	1021.0	-1.0	1734.0	1291.0	-1.0	1873.0	958.0	-1.0	1364.0	1242.0	-1.0	1450.0	1212.0	-1.0	1775.0	1683.0	-1.0	2543.0	1338.0	-1.0	2076.0	1279.0	-1.0	1804.0	1249.0	-1.0	2159.0	891.0	-1.0	1138.0	820.0	-1.0	1348.0	859.0	-1.0	1092.0	
665.384	1275.0	-1.0	2159.0	1152.0	-1.0	1615.0	1033.0	-1.0	1577.0	1794.0	-1.0	2895.0	1022.0	-1.0	1738.0	1291.0	-1.0	1876.0	959.0	-1.0	1369.0	1245.0	-1.0	1453.0	1213.0	-1.0	1781.0	1683.0	-1.0	2546.0	1339.0	-1.0	2080.0	1281.0	-1.0	1807.0	1250.0	-1.0	2167.0	893.0	-1.0	1142.0	822.0	-1.0	1353.0	862.0	-1.0	1097.0	
665.884	1274.0	-1.0	2157.0	1151.0	-1.0	1613.0	1033.0	-1.0	1577.0	1794.0	-1.0	2896.0	1022.0	-1.0	1739.0	1291.0	-1.0	1877.0	960.0	-1.0	1370.0	1244.0	-1.0	1454.0	1213.0	-1.0	1784.0	1684.0	-1.0	2547.0	1340.0	-1.0	2083.0	1281.0	-1.0	1809.0	1251.0	-1.0	2172.0	894.0	-1.0	1143.0	823.0	-1.0	1357.0	862.0	-1.0	1101.0
[truncated: 641,246 more chars]
