# Supplementary material for: Real-Time State Estimation in a Flight Simulator Using fNIRS
Source: PLoS One. 2015 Mar 27;10(3):e0121279. doi: 10.1371/journal.pone.0121279 (PMC4376943; doi:10.1371/journal.pone.0121279)
Supplement: S1 Dataset — (BZ2) [file pone.0121279.s001.bz2 › SFigure1/subject_10.nir]

fnirUSB.dll log file
Start Time:	Tue Jan 21 14:32:24 2014

Start Code:	7324.582320	7324418
Freq Code:	2435917.000000
Current:	7
Gains:	20
Other:	none
-2	Baseline Started
100.360	825	-1	1237	995	-1	1328	997	-1	1485	1282	-1	1760	1278	-1	2164	1178	-1	1699	1369	-1	2107	1287	-1	1697	1525	-1	2341	2022	-1	3337	1791	-1	3009	1389	-1	2096	2116	-1	3911	1385	-1	2086	969	-1	1594	910	-1	1234	
100.838	827	-1	1238	998	-1	1328	999	-1	1490	1285	-1	1765	1279	-1	2167	1180	-1	1704	1369	-1	2108	1289	-1	1699	1526	-1	2342	2025	-1	3339	1795	-1	3010	1392	-1	2097	2113	-1	3903	1386	-1	2084	967	-1	1591	910	-1	1234	
101.368	824	-1	1237	995	-1	1325	999	-1	1488	1282	-1	1763	1280	-1	2162	1180	-1	1701	1367	-1	2099	1288	-1	1695	1523	-1	2334	2023	-1	3328	1793	-1	3002	1389	-1	2093	2111	-1	3897	1386	-1	2082	965	-1	1588	909	-1	1232	
101.909	826	-1	1236	996	-1	1320	998	-1	1482	1281	-1	1754	1277	-1	2150	1178	-1	1692	1366	-1	2089	1285	-1	1685	1517	-1	2318	2009	-1	3299	1786	-1	2979	1386	-1	2081	2106	-1	3880	1382	-1	2074	963	-1	1580	906	-1	1227	
102.420	826	-1	1237	996	-1	1319	1000	-1	1481	1283	-1	1752	1276	-1	2143	1177	-1	1688	1362	-1	2081	1285	-1	1678	1513	-1	2300	1997	-1	3260	1780	-1	2955	1381	-1	2069	2101	-1	3853	1379	-1	2063	961	-1	1569	905	-1	1222	
102.907	824	-1	1235	994	-1	1316	995	-1	1477	1278	-1	1750	1274	-1	2135	1175	-1	1681	1359	-1	2068	1282	-1	1668	1506	-1	2288	1983	-1	3233	1778	-1	2943	1380	-1	2062	2098	-1	3837	1377	-1	2060	959	-1	1563	905	-1	1220	
103.439	821	-1	1232	990	-1	1312	992	-1	1470	1274	-1	1740	1271	-1	2125	1173	-1	1671	1354	-1	2051	1277	-1	1656	1503	-1	2270	1968	-1	3193	1773	-1	2926	1376	-1	2051	2095	-1	3822	1375	-1	2054	957	-1	1554	905	-1	1216	
103.949	819	-1	1227	990	-1	1310	994	-1	1470	1274	-1	1740	1271	-1	2122	1171	-1	1670	1350	-1	2044	1275	-1	1648	1500	-1	2259	1957	-1	3160	1771	-1	2908	1374	-1	2042	2091	-1	3800	1371	-1	2046	956	-1	1546	905	-1	1212	
104.458	817	-1	1226	989	-1	1307	990	-1	1467	1270	-1	1737	1270	-1	2119	1172	-1	1667	1349	-1	2034	1272	-1	1641	1499	-1	2256	1949	-1	3148	1772	-1	2908	1372	-1	2039	2092	-1	3801	1374	-1	2047	957	-1	1546	906	-1	1211	
104.959	816	-1	1223	988	-1	1302	992	-1	1461	1270	-1	1728	1267	-1	2112	1169	-1	1658	1347	-1	2027	1270	-1	1635	1497	-1	2252	1945	-1	3134	1771	-1	2902	1371	-1	2036	2094	-1	3794	1373	-1	2045	956	-1	1544	905	-1	1210	
105.469	818	-1	1221	988	-1	1302	994	-1	1461	1272	-1	1726	1268	-1	2111	1168	-1	1660	1348	-1	2027	1271	-1	1633	1499	-1	2251	1942	-1	3127	1772	-1	2898	1374	-1	2036	2092	-1	3781	1373	-1	2039	955	-1	1536	905	-1	1208	
105.979	816	-1	1221	987	-1	1299	990	-1	1457	1268	-1	1723	1267	-1	2110	1168	-1	1658	1348	-1	2023	1270	-1	1630	1499	-1	2252	1942	-1	3125	1774	-1	2896	1374	-1	2035	2095	-1	3781	1373	-1	2038	954	-1	1537	904	-1	1208	
106.489	818	-1	1219	987	-1	1296	990	-1	1452	1268	-1	1717	1268	-1	2104	1166	-1	1651	1347	-1	2022	1270	-1	1628	1500	-1	2253	1944	-1	3128	1773	-1	2893	1374	-1	2033	2095	-1	3781	1373	-1	2038	954	-1	1537	904	-1	1207	
107.024	816	-1	1221	987	-1	1297	992	-1	1455	1268	-1	1718	1269	-1	2106	1167	-1	1654	1351	-1	2029	1272	-1	1632	1505	-1	2262	1952	-1	3146	1777	-1	2906	1377	-1	2040	2098	-1	3785	1374	-1	2039	957	-1	1538	904	-1	1207	
107.498	816	-1	1223	985	-1	1299	989	-1	1458	1268	-1	1721	1270	-1	2111	1169	-1	1660	1356	-1	2036	1275	-1	1638	1508	-1	2273	1963	-1	3173	1778	-1	2916	1377	-1	2049	2101	-1	3796	1377	-1	2046	956	-1	1543	904	-1	1209	
107.989	817	-1	1225	988	-1	1299	994	-1	1460	1272	-1	1725	1272	-1	2110	1168	-1	1658	1360	-1	2045	1281	-1	1642	1509	-1	2276	1974	-1	3189	1780	-1	2912	1379	-1	2046	2099	-1	3796	1376	-1	2046	956	-1	1542	904	-1	1208	
108.520	820	-1	1226	990	-1	1301	994	-1	1463	1274	-1	1728	1274	-1	2117	1171	-1	1665	1363	-1	2052	1283	-1	1649	1514	-1	2284	1984	-1	3211	1781	-1	2921	1381	-1	2053	2101	-1	3812	1378	-1	2051	958	-1	1549	904	-1	1211	
109.049	817	-1	1229	989	-1	1303	994	-1	1465	1272	-1	1732	1273	-1	2117	1171	-1	1667	1364	-1	2055	1284	-1	1652	1514	-1	2283	1986	-1	3214	1782	-1	2921	1382	-1	2054	2103	-1	3822	1378	-1	2058	957	-1	1553	902	-1	1212	
109.527	816	-1	1231	989	-1	1308	995	-1	1469	1274	-1	1735	1274	-1	2117	1171	-1	1664	1365	-1	2054	1285	-1	1650	1512	-1	2279	1988	-1	3213	1780	-1	2917	1379	-1	2050	2101	-1	3824	1377	-1	2055	956	-1	1554	901	-1	1210	
110.039	820	-1	1233	992	-1	1310	995	-1	1471	1275	-1	1738	1273	-1	2120	1172	-1	1665	1366	-1	2054	1286	-1	1653	1514	-1	2284	1993	-1	3227	1781	-1	2925	1380	-1	2054	2102	-1	3829	1378	-1	2057	958	-1	1556	903	-1	1210	
-3	Baseline values
0	819.95	0	1228.85	990.65	0	1309.05	994.15	0	1469.10	1274.50	0	1737.60	1272.55	0	2126.10	1172.20	0	1671.65	1358.00	0	2055.25	1279.35	0	1655.45	1509.15	0	2282.85	1977.30	0	3209.20	1779.40	0	2932.35	1379.35	0	2055.80	2100.20	0	3825.25	1377.25	0	2055.40	958.55	0	1556.00	905.05	0	1215.40	
-4	Baseline end
204.136	863.0	-1.0	1312.0	1034.0	-1.0	1340.0	1039.0	-1.0	1571.0	1308.0	-1.0	1768.0	1320.0	-1.0	2225.0	1183.0	-1.0	1658.0	1433.0	-1.0	2168.0	1347.0	-1.0	1711.0	1592.0	-1.0	2411.0	2440.0	-1.0	4017.0	1864.0	-1.0	3051.0	1439.0	-1.0	2109.0	2127.0	-1.0	3814.0	1401.0	-1.0	2066.0	975.0	-1.0	1575.0	899.0	-1.0	1194.0	
204.646	863.0	-1.0	1310.0	1035.0	-1.0	1340.0	1041.0	-1.0	1573.0	1309.0	-1.0	1768.0	1319.0	-1.0	2225.0	1183.0	-1.0	1659.0	1429.0	-1.0	2156.0	1346.0	-1.0	1707.0	1587.0	-1.0	2402.0	2422.0	-1.0	3991.0	1865.0	-1.0	3056.0	1439.0	-1.0	2108.0	2131.0	-1.0	3827.0	1403.0	-1.0	2070.0	976.0	-1.0	1578.0	901.0	-1.0	1197.0	
205.156	865.0	-1.0	1309.0	1034.0	-1.0	1336.0	1041.0	-1.0	1569.0	1309.0	-1.0	1763.0	1318.0	-1.0	2216.0	1181.0	-1.0	1654.0	1424.0	-1.0	2148.0	1343.0	-1.0	1701.0	1584.0	-1.0	2391.0	2405.0	-1.0	3966.0	1864.0	-1.0	3054.0	1438.0	-1.0	2103.0	2133.0	-1.0	3831.0	1403.0	-1.0	2070.0	976.0	-1.0	1581.0	901.0	-1.0	1196.0	
205.666	866.0	-1.0	1308.0	1036.0	-1.0	1337.0	1041.0	-1.0	1571.0	1310.0	-1.0	1766.0	1316.0	-1.0	2211.0	1179.0	-1.0	1647.0	1421.0	-1.0	2140.0	1341.0	-1.0	1694.0	1580.0	-1.0	2384.0	2391.0	-1.0	3946.0	1861.0	-1.0	3045.0	1436.0	-1.0	2097.0	2131.0	-1.0	3829.0	1403.0	-1.0	2068.0	976.0	-1.0	1580.0	901.0	-1.0	1194.0	
206.176	861.0	-1.0	1309.0	1031.0	-1.0	1337.0	1036.0	-1.0	1569.0	1307.0	-1.0	1765.0	1317.0	-1.0	2209.0	1180.0	-1.0	1645.0	1418.0	-1.0	2135.0	1339.0	-1.0	1693.0	1580.0	-1.0	2382.0	2384.0	-1.0	3938.0	1863.0	-1.0	3050.0	1437.0	-1.0	2102.0	2135.0	-1.0	3833.0	1406.0	-1.0	2070.0	978.0	-1.0	1581.0	902.0	-1.0	1195.0	
206.686	861.0	-1.0	1305.0	1031.0	-1.0	1335.0	1038.0	-1.0	1568.0	1309.0	-1.0	1761.0	1313.0	-1.0	2205.0	1180.0	-1.0	1645.0	1417.0	-1.0	2129.0	1337.0	-1.0	1688.0	1580.0	-1.0	2380.0	2380.0	-1.0	3927.0	1862.0	-1.0	3049.0	1436.0	-1.0	2101.0	2136.0	-1.0	3834.0	1406.0	-1.0	2070.0	978.0	-1.0	1583.0	902.0	-1.0	1197.0	
207.196	859.0	-1.0	1301.0	1028.0	-1.0	1331.0	1034.0	-1.0	1563.0	1304.0	-1.0	1754.0	1314.0	-1.0	2197.0	1178.0	-1.0	1640.0	1413.0	-1.0	2121.0	1334.0	-1.0	1683.0	1576.0	-1.0	2372.0	2369.0	-1.0	3903.0	1860.0	-1.0	3038.0	1436.0	-1.0	2096.0	2134.0	-1.0	3826.0	1404.0	-1.0	2066.0	976.0	-1.0	1580.0	901.0	-1.0	1195.0	
207.706	857.0	-1.0	1302.0	1026.0	-1.0	1331.0	1034.0	-1.0	1562.0	1303.0	-1.0	1755.0	1314.0	-1.0	2199.0	1179.0	-1.0	1639.0	1413.0	-1.0	2117.0	1332.0	-1.0	1681.0	1576.0	-1.0	2367.0	2361.0	-1.0	3882.0	1857.0	-1.0	3029.0	1434.0	-1.0	2092.0	2131.0	-1.0	3816.0	1401.0	-1.0	2060.0	977.0	-1.0	1574.0	901.0	-1.0	1192.0	
208.216	860.0	-1.0	1300.0	1030.0	-1.0	1330.0	1035.0	-1.0	1560.0	1303.0	-1.0	1754.0	1312.0	-1.0	2196.0	1179.0	-1.0	1639.0	1411.0	-1.0	2111.0	1331.0	-1.0	1676.0	1574.0	-1.0	2365.0	2355.0	-1.0	3872.0	1858.0	-1.0	3029.0	1435.0	-1.0	2092.0	2132.0	-1.0	3817.0	1403.0	-1.0	2060.0	975.0	-1.0	1577.0	900.0	-1.0	1193.0	
208.726	861.0	-1.0	1296.0	1029.0	-1.0	1327.0	1036.0	-1.0	1558.0	1305.0	-1.0	1750.0	1311.0	-1.0	2191.0	1177.0	-1.0	1636.0	1410.0	-1.0	2108.0	1331.0	-1.0	1674.0	1574.0	-1.0	2364.0	2348.0	-1.0	3863.0	1856.0	-1.0	3028.0	1436.0	-1.0	2093.0	2132.0	-1.0	3818.0	1401.0	-1.0	2061.0	977.0	-1.0	1578.0	900.0	-1.0	1193.0	
209.236	862.0	-1.0	1296.0	1030.0	-1.0	1330.0	1038.0	-1.0	1561.0	1307.0	-1.0	1753.0	1314.0	-1.0	2195.0	1178.0	-1.0	1640.0	1411.0	-1.0	2110.0	1333.0	-1.0	1676.0	1576.0	-1.0	2366.0	2347.0	-1.0	3860.0	1857.0	-1.0	3026.0	1437.0	-1.0	2094.0	2131.0	-1.0	3815.0	1402.0	-1.0	2058.0	977.0	-1.0	1577.0	901.0	-1.0	1191.0	
209.746	860.0	-1.0	1298.0	1029.0	-1.0	1330.0	1035.0	-1.0	1561.0	1306.0	-1.0	1754.0	1316.0	-1.0	2196.0	1181.0	-1.0	1642.0	1410.0	-1.0	2110.0	1333.0	-1.0	1678.0	1576.0	-1.0	2369.0	2348.0	-1.0	3865.0	1860.0	-1.0	3033.0	1436.0	-1.0	2096.0	2134.0	-1.0	3825.0	1404.0	-1.0	2066.0	979.0	-1.0	1583.0	901.0	-1.0	1194.0	
210.256	860.0	-1.0	1295.0	1030.0	-1.0	1328.0	1036.0	-1.0	1559.0	1304.0	-1.0	1752.0	1316.0	-1.0	2193.0	1180.0	-1.0	1640.0	1411.0	-1.0	2110.0	1333.0	-1.0	1676.0	1575.0	-1.0	2370.0	2346.0	-1.0	3862.0	1860.0	-1.0	3031.0	1438.0	-1.0	2097.0	2134.0	-1.0	3835.0	1405.0	-1.0	2068.0	979.0	-1.0	1587.0	901.0	-1.0	1196.0	
210.766	858.0	-1.0	1298.0	1027.0	-1.0	1330.0	1034.0	-1.0	1562.0	1305.0	-1.0	1756.0	1317.0	-1.0	2201.0	1182.0	-1.0	1647.0	1415.0	-1.0	2116.0	1335.0	-1.0	1679.0	1576.0	-1.0	2371.0	2347.0	-1.0	3861.0	1863.0	-1.0	3033.0	1439.0	-1.0	2098.0	2135.0	-1.0	3833.0	1405.0	-1.0	2069.0	977.0	-1.0	1586.0	901.0	-1.0	1195.0	
211.276	860.0	-1.0	1301.0	1028.0	-1.0	1329.0	1036.0	-1.0	1564.0	1305.0	-1.0	1760.0	1319.0	-1.0	2208.0	1180.0	-1.0	1641.0	1408.0	-1.0	2099.0	1333.0	-1.0	1676.0	1568.0	-1.0	2355.0	2358.0	-1.0	3883.0	1863.0	-1.0	3041.0	1434.0	-1.0	2091.0	2141.0	-1.0	3855.0	1408.0	-1.0	2079.0	980.0	-1.0	1593.0	903.0	-1.0	1202.0	
211.786	858.0	-1.0	1298.0	1026.0	-1.0	1327.0	1034.0	-1.0	1564.0	1302.0	-1.0	1753.0	1321.0	-1.0	2208.0	1177.0	-1.0	1633.0	1400.0	-1.0	2082.0	1328.0	-1.0	1667.0	1563.0	-1.0	2340.0	2358.0	-1.0	3882.0	1859.0	-1.0	3041.0	1429.0	-1.0	2080.0	2142.0	-1.0	3867.0	1409.0	-1.0	2081.0	980.0	-1.0	1596.0	906.0	-1.0	1205.0	
212.296	859.0	-1.0	1299.0	1028.0	-1.0	1328.0	1038.0	-1.0	1565.0	1307.0	-1.0	1754.0	1320.0	-1.0	2203.0	1175.0	-1.0	1622.0	1396.0	-1.0	2070.0	1326.0	-1.0	1659.0	1553.0	-1.0	2324.0	2331.0	-1.0	3827.0	1857.0	-1.0	3034.0	1424.0	-1.0	2069.0	2140.0	-1.0	3858.0	1406.0	-1.0	2075.0	979.0	-1.0	1592.0	906.0	-1.0	1206.0	
212.806	861.0	-1.0	1298.0	1029.0	-1.0	1330.0	1040.0	-1.0	1564.0	1308.0	-1.0	1753.0	1321.0	-1.0	2200.0	1174.0	-1.0	1622.0	1392.0	-1.0	2061.0	1325.0	-1.0	1652.0	1551.0	-1.0	2320.0	2318.0	-1.0	3792.0	1858.0	-1.0	3036.0	1423.0	-1.0	2068.0	2141.0	-1.0	3857.0	1407.0	-1.0	2074.0	979.0	-1.0	1590.0	906.0	-1.0	1204.0	
213.316	860.0	-1.0	1296.0	1026.0	-1.0	1325.0	1035.0	-1.0	1560.0	1305.0	-1.0	1746.0	1320.0	-1.0	2193.0	1171.0	-1.0	1613.0	1383.0	-1.0	2042.0	1318.0	-1.0	1640.0	1543.0	-1.0	2299.0	2293.0	-1.0	3738.0	1855.0	-1.0	3031.0	1418.0	-1.0	2058.0	2143.0	-1.0	3859.0	1407.0	-1.0	2072.0	979.0	-1.0	1590.0	907.0	-1.0	1206.0	
213.826	856.0	-1.0	1294.0	1023.0	-1.0	1320.0	1034.0	-1.0	1554.0	1300.0	-1.0	1738.0	1318.0	-1.0	2188.0	1167.0	-1.0	1603.0	1375.0	-1.0	2022.0	1313.0	-1.0	1627.0	1536.0	-1.0	2286.0	2263.0	-1.0	3679.0	1853.0	-1.0	3018.0	1415.0	-1.0	2048.0	2145.0	-1.0	3854.0	1407.0	-1.0	2070.0	979.0	-1.0	1587.0	906.0	-1.0	1205.0	
214.336	860.0	-1.0	1293.0	1026.0	-1.0	1323.0	1035.0	-1.0	1556.0	1303.0	-1.0	1739.0	1317.0	-1.0	2181.0	1169.0	-1.0	1599.0	1375.0	-1.0	2013.0	1310.0	-1.0	1621.0	1536.0	-1.0	2286.0	2242.0	-1.0	3650.0	1849.0	-1.0	3011.0	1414.0	-1.0	2046.0	2143.0	-1.0	3846.0	1406.0	-1.0	2065.0	978.0	-1.0	1584.0	905.0	-1.0	1202.0	
214.846	861.0	-1.0	1295.0	1029.0	-1.0	1326.0	1038.0	-1.0	1559.0	1304.0	-1.0	1743.0	1317.0	-1.0	2183.0	1170.0	-1.0	1604.0	1378.0	-1.0	2022.0	1313.0	-1.0	1625.0	1542.0	-1.0	2299.0	2242.0	-1.0	3654.0	1855.0	-1.0	3022.0	1419.0	-1.0	2056.0	2144.0	-1.0	3841.0	1407.0	-1.0	2064.0	979.0	-1.0	1582.0	905.0	-1.0	1201.0	
215.356	859.0	-1.0	1296.0	1029.0	-1.0	1326.0	1037.0	-1.0	1559.0	1304.0	-1.0	1745.0	1320.0	-1.0	2188.0	1173.0	-1.0	1613.0	1381.0	-1.0	2032.0	1317.0	-1.0	1633.0	1549.0	-1.0	2320.0	2250.0	-1.0	3665.0	1858.0	-1.0	3042.0	1425.0	-1.0	2072.0	2146.0	-1.0	3855.0	1410.0	-1.0	2074.0	981.0	-1.0	1589.0	909.0	-1.0	1206.0	
215.866	858.0	-1.0	1297.0	1026.0	-1.0	1327.0	1036.0	-1.0	1558.0	1302.0	-1.0	1742.0	1319.0	-1.0	2189.0	1174.0	-1.0	1611.0	1388.0	-1.0	2040.0	1319.0	-1.0	1637.0	1553.0	-1.0	2322.0	2257.0	-1.0	3677.0	1860.0	-1.0	3038.0	1426.0	-1.0	2069.0	2147.0	-1.0	3854.0	1411.0	-1.0	2075.0	982.0	-1.0	1589.0	910.0	-1.0	1207.0	
216.376	856.0	-1.0	1297.0	1026.0	-1.0	1328.0	1034.0	-1.0	1553.0	1300.0	-1.0	1735.0	1319.0	-1.0	2181.0	1172.0	-1.0	1605.0	1387.0	-1.0	2042.0	1319.0	-1.0	1633.0	1553.0	-1.0	2319.0	2261.0	-1.0	3681.0	1856.0	-1.0	3026.0	1422.0	-1.0	2062.0	2143.0	-1.0	3841.0	1409.0	-1.0	2070.0	978.0	-1.0	1588.0	908.0	-1.0	1206.0	
216.886	857.0	-1.0	1294.0	1025.0	-1.0	1327.0	1031.0	-1.0	1554.0	1299.0	-1.0	1734.0	1318.0	-1.0	2181.0	1172.0	-1.0	1605.0	1389.0	-1.0	2044.0	1318.0	-1.0	1635.0	1553.0	-1.0	2317.0	2262.0	-1.0	3672.0	1855.0	-1.0	3017.0	1422.0	-1.0	2055.0	2140.0	-1.0	3830.0	1405.0	-1.0	2061.0	979.0	-1.0	1582.0	907.0	-1.0	1202.0	
217.396	856.0	-1.0	1293.0	1023.0	-1.0	1324.0	1033.0	-1.0	1551.0	1298.0	-1.0	1730.0	1316.0	-1.0	2175.0	1169.0	-1.0	1603.0	1387.0	-1.0	2040.0	1316.0	-1.0	1628.0	1550.0	-1.0	2308.0	2260.0	-1.0	3660.0	1853.0	-1.0	3007.0	1421.0	-1.0	2050.0	2140.0	-1.0	3827.0	1404.0	-1.0	2059.0	978.0	-1.0	1581.0	906.0	-1.0	1202.0	
217.906	858.0	-1.0	1291.0	1024.0	-1.0	1318.0	1035.0	-1.0	1546.0	1299.0	-1.0	1725.0	1313.0	-1.0	2169.0	1167.0	-1.0	1595.0	1380.0	-1.0	2021.0	1310.0	-1.0	1614.0	1542.0	-1.0	2292.0	2240.0	-1.0	3615.0	1848.0	-1.0	2992.0	1413.0	-1.0	2036.0	2139.0	-1.0	3828.0	1404.0	-1.0	2059.0	979.0	-1.0	1582.0	907.0	-1.0	1200.0	
218.416	858.0	-1.0	1291.0	1021.0	-1.0	1317.0	1032.0	-1.0	1550.0	1297.0	-1.0	1729.0	1313.0	-1.0	2163.0	1165.0	-1.0	1589.0	1376.0	-1.0	2015.0	1308.0	-1.0	1611.0	1539.0	-1.0	2281.0	2221.0	-1.0	3571.0	1845.0	-1.0	2985.0	1410.0	-1.0	2028.0	2140.0	-1.0	3830.0	1405.0	-1.0	2058.0	978.0	-1.0	1581.0	906.0	-1.0	1199.0	
218.916	856.0	-1.0	1290.0	1020.0	-1.0	1316.0	1034.0	-1.0	1553.0	1298.0	-1.0	1733.0	1314.0	-1.0	2166.0	1167.0	-1.0	1595.0	1377.0	-1.0	2018.0	1309.0	-1.0	1612.0	1541.0	-1.0	2292.0	2218.0	-1.0	3575.0	1849.0	-1.0	2999.0	1415.0	-1.0	2039.0	2144.0	-1.0	3846.0	1407.0	-1.0	2068.0	982.0	-1.0	1587.0	906.0	-1.0	1202.0	
219.415	860.0	-1.0	1293.0	1023.0	-1.0	1317.0	1036.0	-1.0	1552.0	1301.0	-1.0	1736.0	1316.0	-1.0	2170.0	1170.0	-1.0	1600.0	1380.0	-1.0	2026.0	1313.0	-1.0	1620.0	1549.0	-1.0	2307.0	2227.0	-1.0	3600.0	1852.0	-1.0	3012.0	1420.0	-1.0	2051.0	2147.0	-1.0	3858.0	1408.0	-1.0	2074.0	982.0	-1.0	1593.0	908.0	-1.0	1205.0	
219.914	863.0	-1.0	1293.0	1028.0	-1.0	1320.0	1038.0	-1.0	1555.0	1303.0	-1.0	1739.0	1318.0	-1.0	2179.0	1169.0	-1.0	1596.0	1383.0	-1.0	2027.0	1317.0	-1.0	1623.0	1548.0	-1.0	2306.0	2185.0	-1.0	3512.0	1852.0	-1.0	3015.0	1418.0	-1.0	2046.0	2153.0	-1.0	3880.0	1412.0	-1.0	2082.0	984.0	-1.0	1600.0	912.0	-1.0	1212.0	
220.413	867.0	-1.0	1300.0	1034.0	-1.0	1333.0	1042.0	-1.0	1567.0	1313.0	-1.0	1757.0	1324.0	-1.0	2195.0	1168.0	-1.0	1594.0	1374.0	-1.0	2013.0	1316.0	-1.0	1617.0	1537.0	-1.0	2287.0	2113.0	-1.0	3364.0	1854.0	-1.0	3019.0	1414.0	-1.0	2035.0	2163.0	-1.0	3904.0	1417.0	-1.0	2088.0	987.0	-1.0	1606.0	914.0	-1.0	1221.0	
220.912	868.0	-1.0	1304.0	1041.0	-1.0	1343.0	1046.0	-1.0	1573.0	1319.0	-1.0	1769.0	1325.0	-1.0	2203.0	1166.0	-1.0	1593.0	1366.0	-1.0	2001.0	1314.0	-1.0	1616.0	1526.0	-1.0	2275.0	2062.0	-1.0	3267.0	1855.0	-1.0	3026.0	1413.0	-1.0	2037.0	2173.0	-1.0	3936.0	1422.0	-1.0	2103.0	989.0	-1.0	1617.0	919.0	-1.0	1232.0	
221.411	869.0	-1.0	1302.0	1044.0	-1.0	1346.0	1047.0	-1.0	1576.0	1321.0	-1.0	1773.0	1321.0	-1.0	2199.0	1163.0	-1.0	1591.0	1362.0	-1.0	1991.0	1312.0	-1.0	1611.0	1518.0	-1.0	2262.0	2026.0	-1.0	3199.0	1851.0	-1.0	3024.0	1413.0	-1.0	2037.0	2177.0	-1.0	3953.0	1424.0	-1.0	2109.0	991.0	-1.0	1622.0	921.0	-1.0	1237.0	
221.910	870.0	-1.0	1302.0	1045.0	-1.0	1347.0	1047.0	-1.0	1571.0	1322.0	-1.0	1769.0	1319.0	-1.0	2193.0	1162.0	-1.0	1588.0	1356.0	-1.0	1982.0	1308.0	-1.0	1605.0	1511.0	-1.0	2250.0	2006.0	-1.0	3153.0	1847.0	-1.0	3016.0	1411.0	-1.0	2034.0	2175.0	-1.0	3951.0	1423.0	-1.0	2108.0	989.0	-1.0	1620.0	921.0	-1.0	1234.0	
222.409	869.0	-1.0	1301.0	1044.0	-1.0	1348.0	1049.0	-1.0	1573.0	1324.0	-1.0	1774.0	1318.0	-1.0	2187.0	1161.0	-1.0	1582.0	1352.0	-1.0	1978.0	1307.0	-1.0	1601.0	1508.0	-1.0	2239.0	1989.0	-1.0	3117.0	1841.0	-1.0	3003.0	1409.0	-1.0	2029.0	2171.0	-1.0	3943.0	1421.0	-1.0	2104.0	989.0	-1.0	1616.0	922.0	-1.0	1234.0	
222.908	868.0	-1.0	1299.0	1047.0	-1.0	1349.0	1050.0	-1.0	1576.0	1325.0	-1.0	1778.0	1316.0	-1.0	2184.0	1161.0	-1.0	1587.0	1348.0	-1.0	1972.0	1306.0	-1.0	1597.0	1504.0	-1.0	2233.0	1976.0	-1.0	3089.0	1842.0	-1.0	3007.0	1409.0	-1.0	2032.0	2174.0	-1.0	3951.0	1422.0	-1.0	2109.0	990.0	-1.0	1618.0	923.0	-1.0	1235.0	
223.407	868.0	-1.0	1297.0	1047.0	-1.0	1348.0	1049.0	-1.0	1573.0	1324.0	-1.0	1776.0	1313.0	-1.0	2178.0	1161.0	-1.0	1585.0	1345.0	-1.0	1965.0	1302.0	-1.0	1593.0	1499.0	-1.0	2227.0	1963.0	-1.0	3064.0	1841.0	-1.0	3002.0	1411.0	-1.0	2033.0	2176.0	-1.0	3950.0	1424.0	-1.0	2110.0	991.0	-1.0	1620.0	922.0	-1.0	1235.0	
223.906	870.0	-1.0	1296.0	1047.0	-1.0	1347.0	1047.0	-1.0	1567.0	1324.0	-1.0	1770.0	1310.0	-1.0	2169.0	1158.0	-1.0	1579.0	1342.0	-1.0	1959.0	1300.0	-1.0	1588.0	1498.0	-1.0	2221.0	1952.0	-1.0	3041.0	1836.0	-1.0	2993.0	1410.0	-1.0	2032.0	2173.0	-1.0	3940.0	1423.0	-1.0	2104.0	989.0	-1.0	1617.0	921.0	-1.0	1232.0	
224.405	868.0	-1.0	1296.0	1047.0	-1.0	1348.0	1049.0	-1.0	1569.0	1325.0	-1.0	1775.0	1309.0	-1.0	2168.0	1159.0	-1.0	1586.0	1342.0	-1.0	1960.0	1301.0	-1.0	1589.0	1499.0	-1.0	2224.0	1949.0	-1.0	3035.0	1839.0	-1.0	3000.0	1414.0	-1.0	2039.0	2173.0	-1.0	3932.0	1423.0	-1.0	2101.0	990.0	-1.0	1614.0	921.0	-1.0	1231.0	
224.904	868.0	-1.0	1295.0	1047.0	-1.0	1349.0	1046.0	-1.0	1568.0	1326.0	-1.0	1774.0	1308.0	-1.0	2166.0	1162.0	-1.0	1590.0	1342.0	-1.0	1960.0	1300.0	-1.0	1590.0	1500.0	-1.0	2225.0	1947.0	-1.0	3032.0	1842.0	-1.0	3002.0	1416.0	-1.0	2043.0	2173.0	-1.0	3931.0	1422.0	-1.0	2101.0	991.0	-1.0	1616.0	922.0	-1.0	1230.0	
225.403	869.0	-1.0	1294.0	1048.0	-1.0	1348.0	1047.0	-1.0	1566.0	1327.0	-1.0	1772.0	1306.0	-1.0	2162.0	1161.0	-1.0	1590.0	1344.0	-1.0	1962.0	1302.0	-1.0	1592.0	1502.0	-1.0	2230.0	1947.0	-1.0	3037.0	1841.0	-1.0	3003.0	1418.0	-1.0	2046.0	2174.0	-1.0	3933.0	1425.0	-1.0	2104.0	991.0	-1.0	1616.0	921.0	-1.0	1229.0	
225.902	869.0	-1.0	1296.0	1047.0	-1.0	1349.0	1050.0	-1.0	1570.0	1331.0	-1.0	1781.0	1310.0	-1.0	2171.0	1167.0	-1.0	1601.0	1346.0	-1.0	1970.0	1305.0	-1.0	1599.0	1507.0	-1.0	2243.0	1957.0	-1.0	3058.0	1848.0	-1.0	3021.0	1421.0	-1.0	2060.0	2180.0	-1.0	3948.0	1427.0	-1.0	2111.0	995.0	-1.0	1623.0	923.0	-1.0	1233.0	
226.401	869.0	-1.0	1297.0	1049.0	-1.0	1350.0	1050.0	-1.0	1571.0	1331.0	-1.0	1784.0	1311.0	-1.0	2174.0	1168.0	-1.0	1606.0	1348.0	-1.0	1976.0	1309.0	-1.0	1606.0	1508.0	-1.0	2249.0	1965.0	-1.0	3072.0	1851.0	-1.0	3026.0	1424.0	-1.0	2067.0	2182.0	-1.0	3955.0	1430.0	-1.0	2117.0	994.0	-1.0	1626.0	925.0	-1.0	1235.0	
226.901	870.0	-1.0	1296.0	1048.0	-1.0	1351.0	1051.0	-1.0	1574.0	1335.0	-1.0	1786.0	1311.0	-1.0	2174.0	1168.0	-1.0	1603.0	1351.0	-1.0	1980.0	1310.0	-1.0	1610.0	1510.0	-1.0	2250.0	1967.0	-1.0	3078.0	1850.0	-1.0	3023.0	1426.0	-1.0	2067.0	2183.0	-1.0	3959.0	1428.0	-1.0	2117.0	995.0	-1.0	1627.0	925.0	-1.0	1235.0	
227.400	870.0	-1.0	1299.0	1047.0	-1.0	1351.0	1053.0	-1.0	1576.0	1337.0	-1.0	1792.0	1311.0	-1.0	2181.0	1170.0	-1.0	1612.0	1355.0	-1.0	1985.0	1313.0	-1.0	1615.0	1513.0	-1.0	2258.0	1974.0	-1.0	3094.0	1853.0	-1.0	3036.0	1428.0	-1.0	2075.0	2185.0	-1.0	3975.0	1432.0	-1.0	2126.0	996.0	-1.0	1635.0	926.0	-1.0	1240.0	
227.899	868.0	-1.0	1298.0	1047.0	-1.0	1352.0	1053.0	-1.0	1578.0	1336.0	-1.0	1792.0	1312.0	-1.0	2180.0	1173.0	-1.0	1615.0	1356.0	-1.0	1990.0	1312.0	-1.0	1616.0	1515.0	-1.0	2261.0	1981.0	-1.0	3107.0	1854.0	-1.0	3036.0	1429.0	-1.0	2077.0	2185.0	-1.0	3979.0	1433.0	-1.0	2128.0	996.0	-1.0	1636.0	926.0	-1.0	1238.0	
228.398	871.0	-1.0	1301.0	1048.0	-1.0	1351.0	1053.0	-1.0	1580.0	1339.0	-1.0	1799.0	1313.0	-1.0	2180.0	1172.0	-1.0	1612.0	1357.0	-1.0	1992.0	1314.0	-1.0	1617.0	1516.0	-1.0	2261.0	1985.0	-1.0	3116.0	1853.0	-1.0	3031.0	1428.0	-1.0	2075.0	2182.0	-1.0	3973.0	1431.0	-1.0	2125.0	994.0	-1.0	1635.0	924.0	-1.0	1238.0	
228.897	870.0	-1.0	1302.0	1049.0	-1.0	1352.0	1055.0	-1.0	1583.0	1339.0	-1.0	1801.0	1314.0	-1.0	2183.0	1175.0	-1.0	1618.0	1358.0	-1.0	1997.0	1315.0	-1.0	1618.0	1517.0	-1.0	2268.0	1992.0	-1.0	3134.0	1855.0	-1.0	3037.0	1432.0	-1.0	2080.0	2183.0	-1.0	3982.0	1433.0	-1.0	2132.0	994.0	-1.0	1639.0	923.0	-1.0	1239.0	
229.396	871.0	-1.0	1303.0	1046.0	-1.0	1349.0	1053.0	-1.0	1582.0	1339.0	-1.0	1800.0	1311.0	-1.0	2180.0	1173.0	-1.0	1617.0	1361.0	-1.0	1999.0	1315.0	-1.0	1620.0	1519.0	-1.0	2269.0	2005.0	-1.0	3159.0	1854.0	-1.0	3034.0	1432.0	-1.0	2081.0	2180.0	-1.0	3974.0	1430.0	-1.0	2130.0	994.0	-1.0	1637.0	921.0	-1.0	1237.0	
229.895	870.0	-1.0	1300.0	1044.0	-1.0	1346.0	1052.0	-1.0	1577.0	1335.0	-1.0	1789.0	1310.0	-1.0	2172.0	1173.0	-1.0	1610.0	1361.0	-1.0	1997.0	1311.0	-1.0	1616.0	1518.0	-1.0	2263.0	2017.0	-1.0	3179.0	1850.0	-1.0	3021.0	1429.0	-1.0	2074.0	2171.0	-1.0	3951.0	1425.0	-1.0	2118.0	991.0	-1.0	1629.0	918.0	-1.0	1232.0	
230.394	871.0	-1.0	1300.0	1044.0	-1.0	1344.0	1050.0	-1.0	1576.0	1333.0	-1.0	1785.0	1308.0	-1.0	2169.0	1171.0	-1.0	1610.0	1361.0	-1.0	1996.0	1311.0	-1.0	1612.0	1519.0	-1.0	2257.0	2025.0	-1.0	3194.0	1847.0	-1.0	3007.0	1426.0	-1.0	2066.0	2161.0	-1.0	3921.0	1421.0	-1.0	2104.0	988.0	-1.0	1618.0	917.0	-1.0	1225.0	
230.894	871.0	-1.0	1300.0	1042.0	-1.0	1341.0	1049.0	-1.0	1571.0	1329.0	-1.0	1777.0	1307.0	-1.0	2163.0	1170.0	-1.0	1606.0	1359.0	-1.0	1992.0	1309.0	-1.0	1608.0	1519.0	-1.0	2252.0	2028.0	-1.0	3202.0	1843.0	-1.0	2998.0	1426.0	-1.0	2063.0	2155.0	-1.0	3905.0	1419.0	-1.0	2099.0	987.0	-1.0	1611.0	915.0	-1.0	1221.0	
231.393	870.0	-1.0	1298.0	1040.0	-1.0	1338.0	1048.0	-1.0	1566.0	1324.0	-1.0	1769.0	1304.0	-1.0	2154.0	1169.0	-1.0	1600.0	1359.0	-1.0	1989.0	1305.0	-1.0	1603.0	1516.0	-1.0	2248.0	2033.0	-1.0	3211.0	1841.0	-1.0	2987.0	1423.0	-1.0	2058.0	2151.0	-1.0	3889.0	1417.0	-1.0	2093.0	983.0	-1.0	1605.0	914.0	-1.0	1216.0	
231.892	872.0	-1.0	1298.0	1040.0	-1.0	1338.0	1048.0	-1.0	1568.0	1325.0	-1.0	1767.0	1306.0	-1.0	2151.0	1168.0	-1.0	1592.0	1358.0	-1.0	1990.0	1305.0	-1.0	1602.0	1516.0	-1.0	2246.0	2040.0	-1.0	3225.0	1839.0	-1.0	2976.0	1422.0	-1.0	2054.0	2147.0	-1.0	3867.0	1413.0	-1.0	2082.0	984.0	-1.0	1598.0	912.0	-1.0	1213.0	
232.392	870.0	-1.0	1299.0	1040.0	-1.0	1335.0	1049.0	-1.0	1564.0	1324.0	-1.0	1763.0	1305.0	-1.0	2152.0	1167.0	-1.0	1593.0	1361.0	-1.0	1991.0	1306.0	-1.0	1602.0	1520.0	-1.0	2251.0	2051.0	-1.0	3249.0	1839.0	-1.0	2980.0	1423.0	-1.0	2058.0	2146.0	-1.0	3861.0	1413.0	-1.0	2082.0	983.0	-1.0	1596.0	912.0	-1.0	1213.0	
232.891	869.0	-1.0	1295.0	1037.0	-1.0	1332.0	1048.0	-1.0	1561.0	1319.0	-1.0	1754.0	1304.0	-1.0	2150.0	1167.0	-1.0	1591.0	1365.0	-1.0	1995.0	1307.0	-1.0	1603.0	1522.0	-1.0	2254.0	2061.0	-1.0	3267.0	1840.0	-1.0	2977.0	1424.0	-1.0	2057.0	2144.0	-1.0	3852.0	1412.0	-1.0	2077.0	983.0	-1.0	1592.0	911.0	-1.0	1210.0	
233.390	870.0	-1.0	1295.0	1037.0	-1.0	1332.0	1048.0	-1.0	1561.0	1318.0	-1.0	1755.0	1307.0	-1.0	2154.0	1168.0	-1.0	1598.0	1368.0	-1.0	2005.0	1309.0	-1.0	1608.0	1527.0	-1.0	2264.0	2074.0	-1.0	3295.0	1844.0	-1.0	2987.0	1426.0	-1.0	2061.0	2144.0	-1.0	3846.0	1413.0	-1.0	2074.0	983.0	-1.0	1589.0	911.0	-1.0	1207.0	
233.889	869.0	-1.0	1295.0	1037.0	-1.0	1329.0	1047.0	-1.0	1557.0	1317.0	-1.0	1750.0	1308.0	-1.0	2157.0	1169.0	-1.0	1599.0	1371.0	-1.0	2008.0	1310.0	-1.0	1609.0	1531.0	-1.0	2270.0	2081.0	-1.0	3312.0	1845.0	-1.0	2990.0	1427.0	-1.0	2064.0	2144.0	-1.0	3847.0	1413.0	-1.0	2074.0	985.0	-1.0	1589.0	911.0	-1.0	1207.0	
234.388	869.0	-1.0	1292.0	1036.0	-1.0	1327.0	1047.0	-1.0	1556.0	1316.0	-1.0	1744.0	1308.0	-1.0	2156.0	1167.0	-1.0	1595.0	1375.0	-1.0	2015.0	1311.0	-1.0	1611.0	1533.0	-1.0	2274.0	2094.0	-1.0	3328.0	1844.0	-1.0	2986.0	1425.0	-1.0	2063.0	2143.0	-1.0	3846.0	1412.0	-1.0	2074.0	984.0	-1.0	1588.0	911.0	-1.0	1206.0	
234.888	870.0	-1.0	1293.0	1034.0	-1.0	1325.0	1047.0	-1.0	1557.0	1318.0	-1.0	1748.0	1309.0	-1.0	2161.0	1171.0	-1.0	1603.0	1377.0	-1.0	2020.0	1312.0	-1.0	1615.0	1537.0	-1.0	2281.0	2104.0	-1.0	3352.0	1848.0	-1.0	2998.0	1429.0	-1.0	2070.0	2148.0	-1.0	3859.0	1415.0	-1.0	2081.0	984.0	-1.0	1593.0	910.0	-1.0	1208.0	
235.388	869.0	-1.0	1294.0	1035.0	-1.0	1325.0	1047.0	-1.0	1556.0	1317.0	-1.0	1747.0	1309.0	-1.0	2160.0	1171.0	-1.0	1603.0	1379.0	-1.0	2023.0	1314.0	-1.0	1617.0	1536.0	-1.0	2280.0	2113.0	-1.0	3367.0	1847.0	-1.0	2997.0	1427.0	-1.0	2070.0	2146.0	-1.0	3862.0	1415.0	-1.0	2080.0	984.0	-1.0	1595.0	911.0	-1.0	1207.0	
235.887	871.0	-1.0	1295.0	1035.0	-1.0	1327.0	1047.0	-1.0	1561.0	1320.0	-1.0	1753.0	1312.0	-1.0	2163.0	1173.0	-1.0	1603.0	1380.0	-1.0	2025.0	1315.0	-1.0	1619.0	1537.0	-1.0	2281.0	2118.0	-1.0	3378.0	1845.0	-1.0	2991.0	1429.0	-1.0	2069.0	2144.0	-1.0	3858.0	1413.0	-1.0	2078.0	984.0	-1.0	1592.0	910.0	-1.0	1204.0	
236.386	871.0	-1.0	1294.0	1034.0	-1.0	1326.0	1048.0	-1.0	1565.0	1321.0	-1.0	1757.0	1313.0	-1.0	2168.0	1173.0	-1.0	1608.0	1381.0	-1.0	2027.0	1318.0	-1.0	1622.0	1536.0	-1.0	2281.0	2117.0	-1.0	3375.0	1847.0	-1.0	2999.0	1429.0	-1.0	2074.0	2148.0	-1.0	3870.0	1415.0	-1.0	2084.0	983.0	-1.0	1596.0	911.0	-1.0	1207.0	
236.885	871.0	-1.0	1296.0	1037.0	-1.0	1328.0	1049.0	-1.0	1565.0	1320.0	-1.0	1758.0	1313.0	-1.0	2172.0	1174.0	-1.0	1612.0	1382.0	-1.0	2028.0	1320.0	-1.0	1626.0	1536.0	-1.0	2280.0	2114.0	-1.0	3371.0	1848.0	-1.0	3001.0	1432.0	-1.0	2077.0	2149.0	-1.0	3875.0	1415.0	-1.0	2088.0	986.0	-1.0	1597.0	911.0	-1.0	1209.0	
237.384	872.0	-1.0	1298.0	1038.0	-1.0	1332.0	1049.0	-1.0	1566.0	1324.0	-1.0	1761.0	1315.0	-1.0	2174.0	1175.0	-1.0	1611.0	1382.0	-1.0	2032.0	1321.0	-1.0	1631.0	1537.0	-1.0	2280.0	2118.0	-1.0	3379.0	1847.0	-1.0	3000.0	1432.0	-1.0	2079.0	2149.0	-1.0	3877.0	1414.0	-1.0	2089.0	985.0	-1.0	1597.0	912.0	-1.0	1211.0	
237.883	866.0	-1.0	1297.0	1033.0	-1.0	1334.0	1045.0	-1.0	1570.0	1322.0	-1.0	1765.0	1317.0	-1.0	2180.0	1176.0	-1.0	1616.0	1383.0	-1.0	2036.0	1325.0	-1.0	1639.0	1538.0	-1.0	2287.0	2124.0	-1.0	3396.0	1852.0	-1.0	3012.0	1437.0	-1.0	2088.0	2152.0	-1.0	3886.0	1418.0	-1.0	2095.0	985.0	-1.0	1601.0	913.0	-1.0	1215.0	
238.382	867.0	-1.0	1297.0	1034.0	-1.0	1335.0	1045.0	-1.0	1569.0	1321.0	-1.0	1762.0	1315.0	-1.0	2181.0	1176.0	-1.0	1618.0	1385.0	-1.0	2038.0	1326.0	-1.0	1640.0	1537.0	-1.0	2287.0	2126.0	-1.0	3398.0	1851.0	-1.0	3015.0	1436.0	-1.0	2092.0	2152.0	-1.0	3887.0	1418.0	-1.0	2097.0	987.0	-1.0	1602.0	913.0	-1.0	1215.0	
238.881	866.0	-1.0	1296.0	1035.0	-1.0	1332.0	1046.0	-1.0	1564.0	1320.0	-1.0	1757.0	1315.0	-1.0	2176.0	1173.0	-1.0	1612.0	1384.0	-1.0	2038.0	1326.0	-1.0	1640.0	1536.0	-1.0	2283.0	2123.0	-1.0	3394.0	1848.0	-1.0	3009.0	1436.0	-1.0	2088.0	2150.0	-1.0	3877.0	1416.0	-1.0	2092.0	985.0	-1.0	1599.0	913.0	-1.0	1215.0	
239.380	867.0	-1.0	1296.0	1036.0	-1.0	1335.0	1047.0	-1.0	1566.0	1321.0	-1.0	1758.0	1316.0	-1.0	2181.0	1174.0	-1.0	1615.0	1383.0	-1.0	2038.0	1326.0	-1.0	1643.0	1535.0	-1.0	2284.0	2119.0	-1.0	3386.0	1851.0	-1.0	3011.0	1436.0	-1.0	2090.0	2148.0	-1.0	3869.0	1415.0	-1.0	2087.0	985.0	-1.0	1595.0	914.0	-1.0	1212.0	
239.879	868.0	-1.0	1293.0	1035.0	-1.0	1332.0	1046.0	-1.0	1564.0	1319.0	-1.0	1757.0	1316.0	-1.0	2180.0	1175.0	-1.0	1617.0	1386.0	-1.0	2046.0	1326.0	-1.0	1645.0	1538.0	-1.0	2293.0	2121.0	-1.0	3394.0	1851.0	-1.0	3010.0	1436.0	-1.0	2089.0	2149.0	-1.0	3868.0	1414.0	-1.0	2087.0	985.0	-1.0	1595.0	913.0	-1.0	1211.0	
240.378	867.0	-1.0	1292.0	1035.0	-1.0	1331.0	1044.0	-1.0	1559.0	1316.0	-1.0	1751.0	1314.0	-1.0	2182.0	1174.0	-1.0	1617.0	1391.0	-1.0	2052.0	1329.0	-1.0	1647.0	1542.0	-1.0	2298.0	2122.0	-1.0	3395.0	1849.0	-1.0	3005.0	1436.0	-1.0	2088.0	2148.0	-1.0	3862.0	1414.0	-1.0	2085.0	985.0	-1.0	1593.0	911.0	-1.0	1211.0	
240.878	866.0	-1.0	1288.0	1034.0	-1.0	1329.0	1045.0	-1.0	1557.0	1317.0	-1.0	1747.0	1315.0	-1.0	2178.0	1174.0	-1.0	1611.0	1392.0	-1.0	2057.0	1329.0	-1.0	1647.0	1543.0	-1.0	2298.0	2121.0	-1.0	3393.0	1846.0	-1.0	2993.0	1433.0	-1.0	2081.0	2146.0	-1.0	3851.0	1412.0	-1.0	2079.0	983.0	-1.0	1590.0	909.0	-1.0	1209.0	
241.377	866.0	-1.0	1287.0	1034.0	-1.0	1326.0	1045.0	-1.0	1556.0	1317.0	-1.0	1747.0	1313.0	-1.0	2180.0	1175.0	-1.0	1613.0	1395.0	-1.0	2060.0	1330.0	-1.0	1650.0	1547.0	-1.0	2302.0	2125.0	-1.0	3396.0	1845.0	-1.0	2989.0	1434.0	-1.0	2080.0	2144.0	-1.0	3838.0	1410.0	-1.0	2072.0	982.0	-1.0	1584.0	907.0	-1.0	1204.0	
241.876	866.0	-1.0	1284.0	1032.0	-1.0	1323.0	1044.0	-1.0	1552.0	1316.0	-1.0	1743.0	1312.0	-1.0	2173.0	1172.0	-1.0	1612.0	1394.0	-1.0	2059.0	1329.0	-1.0	1647.0	1545.0	-1.0	2299.0	2124.0	-1.0	3392.0	1844.0	-1.0	2982.0	1432.0	-1.0	2077.0	2143.0	-1.0	3832.0	1408.0	-1.0	2069.0	983.0	-1.0	1583.0	905.0	-1.0	1203.0	
242.375	865.0	-1.0	1278.0	1029.0	-1.0	1317.0	1042.0	-1.0	1548.0	1312.0	-1.0	1735.0	1310.0	-1.0	2166.0	1171.0	-1.0	1605.0	1391.0	-1.0	2053.0	1325.0	-1.0	1641.0	1544.0	-1.0	2293.0	2119.0	-1.0	3383.0	1838.0	-1.0	2969.0	1430.0	-1.0	2068.0	2141.0	-1.0	3824.0	1406.0	-1.0	2064.0	982.0	-1.0	1580.0	905.0	-1.0	1199.0	
242.874	863.0	-1.0	1280.0	1029.0	-1.0	1316.0	1044.0	-1.0	1549.0	1313.0	-1.0	1739.0	1310.0	-1.0	2170.0	1173.0	-1.0	1610.0	1391.0	-1.0	2053.0	1325.0	-1.0	1641.0	1544.0	-1.0	2292.0	2120.0	-1.0	3382.0	1839.0	-1.0	2965.0	1429.0	-1.0	2067.0	2139.0	-1.0	3816.0	1405.0	-1.0	2058.0	982.0	-1.0	1577.0	903.0	-1.0	1197.0	
243.373	863.0	-1.0	1280.0	1028.0	-1.0	1317.0	1043.0	-1.0	1551.0	1311.0	-1.0	1739.0	1310.0	-1.0	2173.0	1174.0	-1.0	1612.0	1393.0	-1.0	2057.0	1328.0	-1.0	1646.0	1546.0	-1.0	2300.0	2126.0	-1.0	3398.0	1843.0	-1.0	2973.0	1430.0	-1.0	2073.0	2141.0	-1.0	3827.0	1406.0	-1.0	2063.0	984.0	-1.0	1582.0	905.0	-1.0	1200.0	
243.872	863.0	-1.0	1281.0	1029.0	-1.0	1317.0	1043.0	-1.0	1552.0	1311.0	-1.0	1740.0	1313.0	-1.0	2178.0	1173.0	-1.0	1614.0	1397.0	-1.0	2068.0	1333.0	-1.0	1655.0	1552.0	-1.0	2313.0	2141.0	-1.0	3434.0	1845.0	-1.0	2986.0	1434.0	-1.0	2081.0	2145.0	-1.0	3836.0	1408.0	-1.0	2068.0	984.0	-1.0	1588.0	906.0	-1.0	1204.0	
244.371	865.0	-1.0	1287.0	1029.0	-1.0	1322.0	1042.0	-1.0	1556.0	1314.0	-1.0	1748.0	1317.0	-1.0	2192.0	1178.0	-1.0	1627.0	1404.0	-1.0	2087.0	1341.0	-1.0	1670.0	1561.0	-1.0	2336.0	2165.0	-1.0	3483.0	1854.0	-1.0	3012.0	1440.0	-1.0	2097.0	2152.0	-1.0	3858.0	1412.0	-1.0	2079.0	988.0	-1.0	1594.0	909.0	-1.0	1209.0	
244.870	866.0	-1.0	1290.0	1031.0	-1.0	1326.0	1045.0	-1.0	1563.0	1315.0	-1.0	1754.0	1319.0	-1.0	2211.0	1181.0	-1.0	1642.0	1414.0	-1.0	2118.0	1349.0	-1.0	1694.0	1565.0	-1.0	2352.0	2185.0	-1.0	3526.0	1861.0	-1.0	3034.0	1444.0	-1.0	2110.0	2156.0	-1.0	3878.0	1416.0	-1.0	2090.0	989.0	-1.0	1602.0	911.0	-1.0	1217.0	
245.369	866.0	-1.0	1294.0	1032.0	-1.0	1329.0	1047.0	-1.0	1567.0	1319.0	-1.0	1760.0	1323.0	-1.0	2217.0	1182.0	-1.0	1643.0	1420.0	-1.0	2132.0	1355.0	-1.0	1704.0	1568.0	-1.0	2361.0	2203.0	-1.0	3563.0	1864.0	-1.0	3044.0	1447.0	-1.0	2116.0	2160.0	-1.0	3892.0	1417.0	-1.0	2095.0	989.0	-1.0	1608.0	911.0	-1.0	1220.0	
245.868	867.0	-1.0	1299.0	1033.0	-1.0	1333.0	1049.0	-1.0	1571.0	1322.0	-1.0	1769.0	1326.0	-1.0	2227.0	1187.0	-1.0	1653.0	1426.0	-1.0	2144.0	1360.0	-1.0	1714.0	1574.0	-1.0	2374.0	2222.0	-1.0	3599.0	1868.0	-1.0	3061.0	1450.0	-1.0	2128.0	2165.0	-1.0	3918.0	1421.0	-1.0	2109.0	991.0	-1.0	1618.0	913.0	-1.0	1226.0	
246.367	866.0	-1.0	1300.0	1033.0	-1.0	1335.0	1049.0	-1.0	1575.0	1324.0	-1.0	1773.0	1325.0	-1.0	2229.0	1188.0	-1.0	1655.0	1430.0	-1.0	2151.0	1362.0	-1.0	1717.0	1576.0	-1.0	2378.0	2234.0	-1.0	3622.0	1869.0	-1.0	3069.0	1451.0	-1.0	2133.0	2166.0	-1.0	3929.0	1422.0	-1.0	2115.0	992.0	-1.0	1623.0	912.0	-1.0	1226.0	
246.866	868.0	-1.0	1302.0	1034.0	-1.0	1336.0	1049.0	-1.0	1580.0	1325.0	-1.0	1782.0	1327.0	-1.0	2229.0	1189.0	-1.0	1656.0	1431.0	-1.0	2154.0	1364.0	-1.0	1718.0	1576.0	-1.0	2377.0	2243.0	-1.0	3644.0	1869.0	-1.0	3068.0	1452.0	-1.0	2131.0	2163.0	-1.0	3928.0	1421.0	-1.0	2115.0	991.0	-1.0	1623.0	912.0	-1.0	1225.0	
247.365	867.0	-1.0	1304.0	1033.0	-1.0	1336.0	1050.0	-1.0	1582.0	1328.0	-1.0	1788.0	1326.0	-1.0	2230.0	1189.0	-1.0	1660.0	1433.0	-1.0	2159.0	1367.0	-1.0	1722.0	1577.0	-1.0	2384.0	2257.0	-1.0	3675.0	1870.0	-1.0	3075.0	1453.0	-1.0	2137.0	2165.0	-1.0	3940.0	1423.0	-1.0	2122.0	992.0	-1.0	1628.0	911.0	-1.0	1227.0	
247.864	869.0	-1.0	1303.0	1034.0	-1.0	1337.0	1049.0	-1.0	1585.0	1327.0	-1.0	1790.0	1326.0	-1.0	2231.0	1191.0	-1.0	1663.0	1432.0	-1.0	2158.0	1365.0	-1.0	1724.0	1578.0	-1.0	2384.0	2269.0	-1.0	3703.0	1868.0	-1.0	3077.0	1453.0	-1.0	2139.0	2164.0	-1.0	3945.0	1422.0	-1.0	2125.0	994.0	-1.0	1632.0	912.0	-1.0	1227.0	
248.363	869.0	-1.0	1305.0	1034.0	-1.0	1337.0	1049.0	-1.0	1584.0	1329.0	-1.0	1790.0	1325.0	-1.0	2229.0	1189.0	-1.0	1659.0	1431.0	-1.0	2158.0	1368.0	-1.0	1726.0	1575.0	-1.0	2380.0	2271.0	-1.0	3706.0	1866.0	-1.0	3071.0	1451.0	-1.0	2138.0	2163.0	-1.0	3943.0	1422.0	-1.0	2123.0	992.0	-1.0	1632.0	912.0	-1.0	1227.0	
248.862	868.0	-1.0	1307.0	1033.0	-1.0	1340.0	1050.0	-1.0	1587.0	1330.0	-1.0	1794.0	1326.0	-1.0	2233.0	1190.0	-1.0	1666.0	1431.0	-1.0	2159.0	1370.0	-1.0	1730.0	1575.0	-1.0	2384.0	2275.0	-1.0	3721.0	1867.0	-1.0	3080.0	1455.0	-1.0	2145.0	2165.0	-1.0	3946.0	1423.0	-1.0	2124.0	993.0	-1.0	1634.0	914.0	-1.0	1228.0	
249.361	868.0	-1.0	1306.0	1035.0	-1.0	1340.0	1050.0	-1.0	1587.0	1329.0	-1.0	1795.0	1324.0	-1.0	2232.0	1190.0	-1.0	1666.0	1429.0	-1.0	2158.0	1370.0	-1.0	1732.0	1574.0	-1.0	2381.0	2280.0	-1.0	3729.0	1867.0	-1.0	3080.0	1454.0	-1.0	2146.0	2166.0	-1.0	3946.0	1424.0	-1.0	2125.0	994.0	-1.0	1633.0	913.0	-1.0	1229.0	
249.860	867.0	-1.0	1305.0	1034.0	-1.0	1340.0	1050.0	-1.0	1583.0	1328.0	-1.0	1789.0	1323.0	-1.0	2227.0	1189.0	-1.0	1661.0	1428.0	-1.0	2154.0	1370.0	-1.0	1730.0	1570.0	-1.0	2375.0	2277.0	-1.0	3722.0	1866.0	-1.0	3072.0	1454.0	-1.0	2143.0	2165.0	-1.0	3939.0	1422.0	-1.0	2120.0	992.0	-1.0	1631.0	914.0	-1.0	1226.0	
250.359	868.0	-1.0	1304.0	1033.0	-1.0	1340.0	1048.0	-1.0	1585.0	1328.0	-1.0	1791.0	1324.0	-1.0	2228.0	1191.0	-1.0	1664.0	1426.0	-1.0	2154.0	1368.0	-1.0	1730.0	1571.0	-1.0	2370.0	2272.0	-1.0	3711.0	1865.0	-1.0	3067.0	1454.0	-1.0	2141.0	2163.0	-1.0	3927.0	1421.0	-1.0	2114.0	992.0	-1.0	1626.0	913.0	-1.0	1225.0	
250.858	867.0	-1.0	1302.0	1033.0	-1.0	1339.0	1050.0	-1.0	1585.0	1328.0	-1.0	1791.0	1323.0	-1.0	2228.0	1189.0	-1.0	1665.0	1426.0	-1.0	2150.0	1367.0	-1.0	1728.0	1570.0	-1.0	2369.0	2267.0	-1.0	3703.0	1867.0	-1.0	3069.0	1455.0	-1.0	2142.0	2165.0	-1.0	3933.0	1422.0	-1.0	2117.0	994.0	-1.0	1628.0	913.0	-1.0	1226.0	
251.357	866.0	-1.0	1300.0	1034.0	-1.0	1337.0	1050.0	-1.0	1582.0	1326.0	-1.0	1786.0	1322.0	-1.0	2226.0	1189.0	-1.0	1661.0	1424.0	-1.0	2147.0	1366.0	-1.0	1724.0	1568.0	-1.0	2365.0	2264.0	-1.0	3693.0	1866.0	-1.0	3068.0	1453.0	-1.0	2140.0	2166.0	-1.0	3929.0	1421.0	-1.0	2115.0	995.0	-1.0	1628.0	913.0	-1.0	1225.0	
251.857	868.0	-1.0	1300.0	1034.0	-1.0	1337.0	1050.0	-1.0	1582.0	1327.0	-1.0	1786.0	1320.0	-1.0	2221.0	1186.0	-1.0	1654.0	1425.0	-1.0	2145.0	1364.0	-1.0	1723.0	1568.0	-1.0	2362.0	2258.0	-1.0	3683.0	1865.0	-1.0	3061.0	1452.0	-1.0	2135.0	2164.0	-1.0	3921.0	1420.0	-1.0	2109.0	993.0	-1.0	1626.0	912.0	-1.0	1222.0	
252.356	868.0	-1.0	1300.0	1034.0	-1.0	1336.0	1049.0	-1.0	1584.0	1328.0	-1.0	1788.0	1320.0	-1.0	2223.0	1188.0	-1.0	1656.0	1426.0	-1.0	2148.0	1363.0	-1.0	1722.0	1570.0	-1.0	2368.0	2261.0	-1.0	3690.0	1869.0	-1.0	3069.0	1453.0	-1.0	2140.0	2169.0	-1.0	3929.0	1421.0	-1.0	2114.0	994.0	-1.0	1630.0	914.0	-1.0	1224.0	
252.855	868.0	-1.0	1301.0	1034.0	-1.0	1336.0	1051.0	-1.0	1583.0	1326.0	-1.0	1785.0	1322.0	-1.0	2226.0	1186.0	-1.0	1657.0	1428.0	-1.0	2150.0	1365.0	-1.0	1723.0	1573.0	-1.0	2372.0	2264.0	-1.0	3699.0	1870.0	-1.0	3073.0	1455.0	-1.0	2140.0	2170.0	-1.0	3932.0	1423.0	-1.0	2115.0	997.0	-1.0	1629.0	915.0	-1.0	1225.0	
253.354	869.0	-1.0	1303.0	1035.0	-1.0	1338.0	1051.0	-1.0	1586.0	1329.0	-1.0	1789.0	1322.0	-1.0	2227.0	1186.0	-1.0	1655.0	1431.0	-1.0	2156.0	1367.0	-1.0	1726.0	1575.0	-1.0	2375.0	2267.0	-1.0	3706.0	1870.0	-1.0	3073.0	1454.0	-1.0	2140.0	2173.0	-1.0	3932.0	1422.0	-1.0	2114.0	995.0	-1.0	1628.0	914.0	-1.0	1223.0	
253.853	868.0	-1.0	1305.0	1036.0	-1.0	1338.0	1053.0	-1.0	1589.0	1329.0	-1.0	1794.0	1325.0	-1.0	2235.0	1190.0	-1.0	1663.0	1435.0	-1.0	2167.0	1368.0	-1.0	1732.0	1577.0	-1.0	2387.0	2275.0	-1.0	3723.0	1877.0	-1.0	3087.0	1457.0	-1.0	2146.0	2179.0	-1.0	3949.0	1425.0	-1.0	2120.0	1000.0	-1.0	1635.0	915.0	-1.0	1226.0	
254.352	868.0	-1.0	1307.0	1036.0	-1.0	1340.0	1053.0	-1.0	1590.0	1330.0	-1.0	1794.0	1326.0	-1.0	2238.0	1188.0	-1.0	1665.0	1439.0	-1.0	2176.0	1373.0	-1.0	1739.0	1580.0	-1.0	2394.0	2287.0	-1.0	3748.0	1879.0	-1.0	3094.0	1457.0	-1.0	2150.0	2182.0	-1.0	3953.0	1426.0	-1.0	2123.0	999.0	-1.0	1637.0	916.0	-1.0	1227.0	
254.851	870.0	-1.0	1309.0	1036.0	-1.0	1341.0	1054.0	-1.0	1590.0	1330.0	-1.0	1794.0	1326.0	-1.0	2240.0	1189.0	-1.0	1663.0	1442.0	-1.0	2182.0	1373.0	-1.0	1743.0	1582.0	-1.0	2394.0	2293.0	-1.0	3761.0	1879.0	-1.0	3090.0	1458.0	-1.0	2149.0	2181.0	-1.0	3950.0	1424.0	-1.0	2120.0	1000.0	-1.0	1635.0	916.0	-1.0	1226.0	
255.350	870.0	-1.0	1309.0	1036.0	-1.0	1340.0	1053.0	-1.0	1594.0	1332.0	-1.0	1798.0	1327.0	-1.0	2244.0	1191.0	-1.0	1670.0	1443.0	-1.0	2184.0	1374.0	-1.0	1744.0	1583.0	-1.0	2400.0	2299.0	-1.0	3773.0	1882.0	-1.0	3100.0	1460.0	-1.0	2153.0	2185.0	-1.0	3960.0	1426.0	-1.0	2125.0	1001.0	-1.0	1638.0	916.0	-1.0	1225.0	
255.849	870.0	-1.0	1308.0	1034.0	-1.0	1339.0	1053.0	-1.0	1593.0	1331.0	-1.0	1797.0	1326.0	-1.0	2244.0	1191.0	-1.0	1671.0	1442.0	-1.0	2183.0	1373.0	-1.0	1743.0	1585.0	-1.0	2401.0	2303.0	-1.0	3784.0	1882.0	-1.0	3100.0	1458.0	-1.0	2157.0	2187.0	-1.0	3960.0	1426.0	-1.0	2126.0	1001.0	-1.0	1639.0	915.0	-1.0	1225.0	
256.348	869.0	-1.0	1306.0	1033.0	-1.0	1340.0	1051.0	-1.0	1590.0	1329.0	-1.0	1792.0	1322.0	-1.0	2238.0	1188.0	-1.0	1666.0	1440.0	-1.0	2178.0	1370.0	-1.0	1739.0	1583.0	-1.0	2395.0	2292.0	-1.0	3758.0	1880.0	-1.0	3096.0	1457.0	-1.0	2152.0	2187.0	-1.0	3958.0	1427.0	-1.0	2123.0	1001.0	-1.0	1638.0	914.0	-1.0	1223.0	
256.847	869.0	-1.0	1307.0	1035.0	-1.0	1339.0	1053.0	-1.0	1592.0	1329.0	-1.0	1797.0	1324.0	-1.0	2237.0	1187.0	-1.0	1663.0	1436.0	-1.0	2174.0	1369.0	-1.0	1735.0	1580.0	-1.0	2390.0	2286.0	-1.0	3761.0	1878.0	-1.0	3089.0	1456.0	-1.0	2147.0	2183.0	-1.0	3941.0	1424.0	-1.0	2117.0	1000.0	-1.0	1631.0	913.0	-1.0	1221.0	
257.346	869.0	-1.0	1308.0	1032.0	-1.0	1338.0	1050.0	-1.0	1591.0	1328.0	-1.0	1794.0	1323.0	-1.0	2237.0	1187.0	-1.0	1664.0	1436.0	-1.0	2171.0	1367.0	-1.0	1731.0	1577.0	-1.0	2388.0	2295.0	-1.0	3771.0	1878.0	-1.0	3089.0	1457.0	-1.0	2151.0	2179.0	-1.0	3934.0	1423.0	-1.0	2118.0	999.0	-1.0	1631.0	915.0	-1.0	1221.0	
257.845	869.0	-1.0	1308.0	1033.0	-1.0	1339.0	1051.0	-1.0	1590.0	1326.0	-1.0	1793.0	1321.0	-1.0	2235.0	1187.0	-1.0	1661.0	1429.0	-1.0	2156.0	1362.0	-1.0	1726.0	1573.0	-1.0	2375.0	2272.0	-1.0	3719.0	1875.0	-1.0	3085.0	1456.0	-1.0	2150.0	2179.0	-1.0	3931.0	1424.0	-1.0	2120.0	999.0	-1.0	1630.0	916.0	-1.0	1222.0	
258.344	867.0	-1.0	1308.0	1035.0	-1.0	1342.0	1051.0	-1.0	1588.0	1326.0	-1.0	1791.0	1319.0	-1.0	2232.0	1183.0	-1.0	1656.0	1423.0	-1.0	2143.0	1361.0	-1.0	1721.0	1566.0	-1.0	2363.0	2244.0	-1.0	3664.0	1873.0	-1.0	3082.0	1456.0	-1.0	2148.0	2179.0	-1.0	3929.0	1425.0	-1.0	2118.0	999.0	-1.0	1628.0	916.0	-1.0	1222.0	
258.843	869.0	-1.0	1309.0	1037.0	-1.0	1346.0	1052.0	-1.0	1592.0	1328.0	-1.0	1796.0	1321.0	-1.0	2235.0	1186.0	-1.0	1661.0	1422.0	-1.0	2142.0	1361.0	-1.0	1723.0	1568.0	-1.0	2363.0	2258.0	-1.0	3678.0	1876.0	-1.0	3083.0	1458.0	-1.0	2150.0	2177.0	-1.0	3920.0	1425.0	-1.0	2118.0	999.0	-1.0	1626.0	917.0	-1.0	1222.0	
259.343	870.0	-1.0	1315.0	1037.0	-1.0	1356.0	1051.0	-1.0	1601.0	1330.0	-1.0	1807.0	1323.0	-1.0	2241.0	1186.0	-1.0	1665.0	1421.0	-1.0	2141.0	1364.0	-1.0	1727.0	1567.0	-1.0	2366.0	2255.0	-1.0	3675.0	1882.0	-1.0	3097.0	1461.0	-1.0	2156.0	2183.0	-1.0	3932.0	1429.0	-1.0	2125.0	1001.0	-1.0	1630.0	919.0	-1.0	1224.0	
259.842	870.0	-1.0	1317.0	1040.0	-1.0	1358.0	1054.0	-1.0	1601.0	1331.0	-1.0	1809.0	1323.0	-1.0	2243.0	1187.0	-1.0	1666.0	1417.0	-1.0	2136.0	1361.0	-1.0	1726.0	1564.0	-1.0	2363.0	2237.0	-1.0	3643.0	1884.0	-1.0	3105.0	1461.0	-1.0	2156.0	2190.0	-1.0	3948.0	1433.0	-1.0	2132.0	1002.0	-1.0	1633.0	920.0	-1.0	1230.0	
260.341	868.0	-1.0	1313.0	1038.0	-1.0	1356.0	1053.0	-1.0	1599.0	1330.0	-1.0	1804.0	1323.0	-1.0	2241.0	1186.0	-1.0	1667.0	1420.0	-1.0	2142.0	1363.0	-1.0	1727.0	1567.0	-1.0	2366.0	2242.0	-1.0	3657.0	1885.0	-1.0	3104.0	1460.0	-1.0	2153.0	2193.0	-1.0	3951.0	1431.0	-1.0	2132.0	1003.0	-1.0	1633.0	919.0	-1.0	1229.0	
260.840	869.0	-1.0	1313.0	1039.0	-1.0	1355.0	1055.0	-1.0	1600.0	1332.0	-1.0	1804.0	1323.0	-1.0	2237.0	1186.0	-1.0	1663.0	1420.0	-1.0	2140.0	1362.0	-1.0	1724.0	1564.0	-1.0	2359.0	2236.0	-1.0	3639.0	1885.0	-1.0	3097.0	1457.0	-1.0	2146.0	2192.0	-1.0	3951.0	1432.0	-1.0	2129.0	1001.0	-1.0	1633.0	918.0	-1.0	1227.0	
261.339	869.0	-1.0	1316.0	1040.0	-1.0	1358.0	1053.0	-1.0	1601.0	1334.0	-1.0	1811.0	1323.0	-1.0	2242.0	1186.0	-1.0	1669.0	1417.0	-1.0	2133.0	1362.0	-1.0	1723.0	1560.0	-1.0	2353.0	2212.0	-1.0	3591.0	1888.0	-1.0	3108.0	1459.0	-1.0	2150.0	2198.0	-1.0	3970.0	1435.0	-1.0	2139.0	1003.0	-1.0	1639.0	921.0	-1.0	1231.0	
261.838	868.0	-1.0	1316.0	1040.0	-1.0	1361.0	1056.0	-1.0	1605.0	1336.0	-1.0	1816.0	1323.0	-1.0	2243.0	1188.0	-1.0	1674.0	1414.0	-1.0	2125.0	1360.0	-1.0	1719.0	1557.0	-1.0	2347.0	2192.0	-1.0	3551.0	1889.0	-1.0	3115.0	1458.0	-1.0	2153.0	2204.0	-1.0	3989.0	1438.0	-1.0	2149.0	1005.0	-1.0	1645.0	922.0	-1.0	1235.0	
262.338	868.0	-1.0	1315.0	1041.0	-1.0	1363.0	1056.0	-1.0	1608.0	1337.0	-1.0	1820.0	1323.0	-1.0	2243.0	1189.0	-1.0	1676.0	1413.0	-1.0	2124.0	1360.0	-1.0	1720.0	1556.0	-1.0	2346.0	2180.0	-1.0	3526.0	1891.0	-1.0	3122.0	1462.0	-1.0	2158.0	2208.0	-1.0	4004.0	1439.0	-1.0	2155.0	1007.0	-1.0	1650.0	922.0	-1.0	1239.0	
262.837	870.0	-1.0	1320.0	1044.0	-1.0	1367.0	1059.0	-1.0	1613.0	1341.0	-1.0	1831.0	1325.0	-1.0	2245.0	1192.0	-1.0	1680.0	1411.0	-1.0	2124.0	1361.0	-1.0	1722.0	1554.0	-1.0	2345.0	2172.0	-1.0	3512.0	1892.0	-1.0	3124.0	1462.0	-1.0	2160.0	2208.0	-1.0	4015.0	1442.0	-1.0	2162.0	1007.0	-1.0	1652.0	923.0	-1.0	1242.0	
263.336	871.0	-1.0	1322.0	1046.0	-1.0	1372.0	1059.0	-1.0	1618.0	1344.0	-1.0	1838.0	1327.0	-1.0	2255.0	1194.0	-1.0	1689.0	1410.0	-1.0	2125.0	1364.0	-1.0	1729.0	1554.0	-1.0	2348.0	2168.0	-1.0	3499.0	1896.0	-1.0	3143.0	1466.0	-1.0	2173.0	2211.0	-1.0	4026.0	1444.0	-1.0	2166.0	1009.0	-1.0	1656.0	923.0	-1.0	1244.0	
263.835	871.0	-1.0	1318.0	1046.0	-1.0	1373.0	1057.0	-1.0	1618.0	1344.0	-1.0	1839.0	1326.0	-1.0	2257.0	1196.0	-1.0	1692.0	1408.0	-1.0	2122.0	1364.0	-1.0	1732.0	1552.0	-1.0	2345.0	2159.0	-1.0	3481.0	1896.0	-1.0	3148.0	1467.0	-1.0	2177.0	2215.0	-1.0	4039.0	1446.0	-1.0	2175.0	1008.0	-1.0	1660.0	923.0	-1.0	1249.0	
264.334	868.0	-1.0	1315.0	1045.0	-1.0	1372.0	1057.0	-1.0	1615.0	1342.0	-1.0	1835.0	1326.0	-1.0	2257.0	1194.0	-1.0	1692.0	1403.0	-1.0	2112.0	1363.0	-1.0	1727.0	1547.0	-1.0	2335.0	2144.0	-1.0	3454.0	1894.0	-1.0	3145.0	1466.0	-1.0	2173.0	2214.0	-1.0	4042.0	1445.0	-1.0	2176.0	1009.0	-1.0	1662.0	925.0	-1.0	1249.0	
264.833	867.0	-1.0	1313.0	1044.0	-1.0	1372.0	1057.0	-1.0	1612.0	1342.0	-1.0	1829.0	1325.0	-1.0	2252.0	1194.0	-1.0	1686.0	1402.0	-1.0	2109.0	1362.0	-1.0	1726.0	1542.0	-1.0	2326.0	2136.0	-1.0	3437.0	1892.0	-1.0	3138.0	1464.0	-1.0	2168.0	2213.0	-1.0	4035.0	1445.0	-1.0	2173.0	1006.0	-1.0	1659.0	923.0	-1.0	1247.0	
265.332	869.0	-1.0	1312.0	1044.0	-1.0	1373.0	1056.0	-1.0	1613.0	1342.0	-1.0	1830.0	1325.0	-1.0	2256.0	1196.0	-1.0	1692.0	1401.0	-1.0	2109.0	1362.0	-1.0	1725.0	1543.0	-1.0	2322.0	2134.0	-1.0	3427.0	1892.0	-1.0	3136.0	1465.0	-1.0	2165.0	2210.0	-1.0	4026.0	1444.0	-1.0	2167.0	1006.0	-1.0	1655.0	922.0	-1.0	1244.0	
265.831	869.0	-1.0	1312.0	1045.0	-1.0	1373.0	1056.0	-1.0	1611.0	1341.0	-1.0	1831.0	1327.0	-1.0	2256.0	1197.0	-1.0	1692.0	1400.0	-1.0	2106.0	1360.0	-1.0	1724.0	1542.0	-1.0	2321.0	2131.0	-1.0	3421.0	1894.0	-1.0	3136.0	1465.0	-1.0	2167.0	2211.0	-1.0	4028.0	1444.0	-1.0	2170.0	1006.0	-1.0	1656.0	922.0	-1.0	1243.0	
266.330	866.0	-1.0	1308.0	1044.0	-1.0	1371.0	1056.0	-1.0	1611.0	1341.0	-1.0	1828.0	1324.0	-1.0	2249.0	1195.0	-1.0	1689.0	1400.0	-1.0	2102.0	1359.0	-1.0	1719.0	1540.0	-1.0	2318.0	2126.0	-1.0	3413.0	1893.0	-1.0	3130.0	1464.0	-1.0	2164.0	2210.0	-1.0	4022.0	1445.0	-1.0	2169.0	1006.0	-1.0	1656.0	922.0	-1.0	1243.0	
266.829	867.0	-1.0	1306.0	1044.0	-1.0	1368.0	1055.0	-1.0	1607.0	1338.0	-1.0	1821.0	1324.0	-1.0	2243.0	1194.0	-1.0	1681.0	1396.0	-1.0	2096.0	1356.0	-1.0	1714.0	1539.0	-1.0	2311.0	2122.0	-1.0	3403.0	1889.0	-1.0	3120.0	1463.0	-1.0	2159.0	2206.0	-1.0	4010.0	1444.0	-1.0	2163.0	1005.0	-1.0	1651.0	922.0	-1.0	1240.0	
267.328	867.0	-1.0	1308.0	1042.0	-1.0	1365.0	1058.0	-1.0	1607.0	1342.0	-1.0	1823.0	1323.0	-1.0	2237.0	1192.0	-1.0	1675.0	1396.0	-1.0	2091.0	1356.0	-1.0	1709.0	1536.0	-1.0	2303.0	2118.0	-1.0	3394.0	1886.0	-1.0	3108.0	1461.0	-1.0	2152.0	2203.0	-1.0	3991.0	1441.0	-1.0	2155.0	1005.0	-1.0	1645.0	920.0	-1.0	1236.0	
267.827	869.0	-1.0	1307.0	1042.0	-1.0	1361.0	1057.0	-1.0	1607.0	1342.0	-1.0	1824.0	1323.0	-1.0	2235.0	1193.0	-1.0	1676.0	1394.0	-1.0	2089.0	1354.0	-1.0	1706.0	1536.0	-1.0	2306.0	2119.0	-1.0	3396.0	1888.0	-1.0	3111.0	1461.0	-1.0	2155.0	2203.0	-1.0	3993.0	1443.0	-1.0	2158.0	1005.0	-1.0	1645.0	922.0	-1.0	1237.0	
268.326	868.0	-1.0	1305.0	1041.0	-1.0	1359.0	1056.0	-1.0	1605.0	1340.0	-1.0	1818.0	1322.0	-1.0	2231.0	1191.0	-1.0	1672.0	1395.0	-1.0	2088.0	1354.0	-1.0	1706.0	1537.0	-1.0	2307.0	2120.0	-1.0	3396.0	1888.0	-1.0	3108.0	1461.0	-1.0	2154.0	2202.0	-1.0	3989.0	1442.0	-1.0	2158.0	1005.0	-1.0	1644.0	923.0	-1.0	1237.0	
268.825	867.0	-1.0	1305.0	1040.0	-1.0	1355.0	1057.0	-1.0	1600.0	1338.0	-1.0	1813.0	1320.0	-1.0	2228.0	1190.0	-1.0	1670.0	1396.0	-1.0	2087.0	1353.0	-1.0	1703.0	1538.0	-1.0	2306.0	2121.0	-1.0	3400.0	1888.0	-1.0	3107.0	1461.0	-1.0	2152.0	2202.0	-1.0	3981.0	1443.0	-1.0	2155.0	1004.0	-1.0	1642.0	922.0	-1.0	1237.0	
269.324	869.0	-1.0	1304.0	1040.0	-1.0	1356.0	1056.0	-1.0	1605.0	1340.0	-1.0	1817.0	1322.0	-1.0	2233.0	1193.0	-1.0	1677.0	1399.0	-1.0	2091.0	1355.0	-1.0	1707.0	1542.0	-1.0	2310.0	2127.0	-1.0	3409.0	1889.0	-1.0	3109.0	1464.0	-1.0	2153.0	2201.0	-1.0	3972.0	1442.0	-1.0	2149.0	1005.0	-1.0	1640.0	921.0	-1.0	1236.0	
269.823	867.0	-1.0	1305.0	1040.0	-1.0	1353.0	1058.0	-1.0	1606.0	1341.0	-1.0	1820.0	1325.0	-1.0	2235.0	1196.0	-1.0	1680.0	1398.0	-1.0	2092.0	1355.0	-1.0	1708.0	1543.0	-1.0	2314.0	2130.0	-1.0	3418.0	1891.0	-1.0	3113.0	1466.0	-1.0	2158.0	2201.0	-1.0	3978.0	1444.0	-1.0	2154.0	1006.0	-1.0	1643.0	923.0	-1.0	1236.0	
270.323	868.0	-1.0	1305.0	1038.0	-1.0	1351.0	1055.0	-1.0	1602.0	1340.0	-1.0	1816.0	1324.0	-1.0	2233.0	1195.0	-1.0	1677.0	1398.0	-1.0	2089.0	1354.0	-1.0	1707.0	1543.0	-1.0	2310.0	2133.0	-1.0	3417.0	1889.0	-1.0	3111.0	1464.0	-1.0	2157.0	2201.0	-1.0	3979.0	1444.0	-1.0	2155.0	1004.0	-1.0	1644.0	923.0	-1.0	1237.0	
270.822	867.0	-1.0	1306.0	1039.0	-1.0	1352.0	1059.0	-1.0	1606.0	1342.0	-1.0	1822.0	1324.0	-1.0	2234.0	1197.0	-1.0	1679.0	1399.0	-1.0	2091.0	1354.0	-1.0	1707.0	1543.0	-1.0	2308.0	2131.0	-1.0	3413.0	1888.0	-1.0	3108.0	1466.0	-1.0	2155.0	2200.0	-1.0	3974.0	1443.0	-1.0	2151.0	1004.0	-1.0	1641.0	921.0	-1.0	1236.0	
271.321	868.0	-1.0	1305.0	1040.0	-1.0	1351.0	1059.0	-1.0	1610.0	1343.0	-1.0	1825.0	1325.0	-1.0	2237.0	1197.0	-1.0	1681.0	1400.0	-1.0	2088.0	1354.0	-1.0	1707.0	1542.0	-1.0	2312.0	2134.0	-1.0	3419.0	1889.0	-1.0	3112.0	1466.0	-1.0	2158.0	2200.0	-1.0	3985.0	1443.0	-1.0	2156.0	1005.0	-1.0	1648.0	922.0	-1.0	1238.0	
271.820	869.0	-1.0	1307.0	1039.0	-1.0	1350.0	1057.0	-1.0	1609.0	1342.0	-1.0	1824.0	1325.0	-1.0	2235.0	1198.0	-1.0	1681.0	1400.0	-1.0	2090.0	1354.0	-1.0	1706.0	1544.0	-1.0	2313.0	2136.0	-1.0	3424.0	1888.0	-1.0	3115.0	1466.0	-1.0	2159.0	2199.0	-1.0	3989.0	1445.0	-1.0	2161.0	1004.0	-1.0	1650.0	922.0	-1.0	1240.0	
272.319	868.0	-1.0	1308.0	1039.0	-1.0	1349.0	1059.0	-1.0	1610.0	1344.0	-1.0	1828.0	1327.0	-1.0	2236.0	1197.0	-1.0	1680.0	1399.0	-1.0	2091.0	1356.0	-1.0	1708.0	1545.0	-1.0	2314.0	2137.0	-1.0	3427.0	1886.0	-1.0	3113.0	1466.0	-1.0	2160.0	2196.0	-1.0	3990.0	1445.0	-1.0	2160.0	1005.0	-1.0	1651.0	923.0	-1.0	1240.0	
272.818	869.0	-1.0	1309.0	1040.0	-1.0	1353.0	1058.0	-1.0	1615.0	1347.0	-1.0	1832.0	1327.0	-1.0	2243.0	1200.0	-1.0	1686.0	1403.0	-1.0	2097.0	1358.0	-1.0	1715.0	1547.0	-1.0	2322.0	2146.0	-1.0	3446.0	1890.0	-1.0	3128.0	1468.0	-1.0	2168.0	2198.0	-1.0	3994.0	1447.0	-1.0	2163.0	1003.0	-1.0	1652.0	923.0	-1.0	1241.0	
273.317	868.0	-1.0	1312.0	1040.0	-1.0	1353.0	1059.0	-1.0	1616.0	1345.0	-1.0	1834.0	1328.0	-1.0	2247.0	1200.0	-1.0	1689.0	1405.0	-1.0	2102.0	1360.0	-1.0	1720.0	1548.0	-1.0	2328.0	2152.0	-1.0	3458.0	1891.0	-1.0	3133.0	1470.0	-1.0	2173.0	2199.0	-1.0	4000.0	1448.0	-1.0	2167.0	1004.0	-1.0	1655.0	923.0	-1.0	1246.0	
273.816	868.0	-1.0	1312.0	1039.0	-1.0	1354.0	1058.0	-1.0	1614.0	1345.0	-1.0	1829.0	1328.0	-1.0	2244.0	1200.0	-1.0	1687.0	1405.0	-1.0	2103.0	1362.0	-1.0	1720.0	1547.0	-1.0	2326.0	2154.0	-1.0	3462.0	1888.0	-1.0	3129.0	1468.0	-1.0	2169.0	2196.0	-1.0	3997.0	1448.0	-1.0	2166.0	1003.0	-1.0	1654.0	923.0	-1.0	1246.0	
274.315	864.0	-1.0	1311.0	1035.0	-1.0	1353.0	1051.0	-1.0	1612.0	1340.0	-1.0	1826.0	1327.0	-1.0	2240.0	1196.0	-1.0	1680.0	1406.0	-1.0	2105.0	1363.0	-1.0	1720.0	1547.0	-1.0	2322.0	2153.0	-1.0	3461.0	1884.0	-1.0	3120.0	1468.0	-1.0	2166.0	2191.0	-1.0	3984.0	1444.0	-1.0	2163.0	1004.0	-1.0	1649.0	924.0	-1.0	1244.0	
274.814	866.0	-1.0	1310.0	1036.0	-1.0	1352.0	1054.0	-1.0	1612.0	1342.0	-1.0	1827.0	1328.0	-1.0	2240.0	1198.0	-1.0	1683.0	1406.0	-1.0	2105.0	1363.0	-1.0	1721.0	1546.0	-1.0	2320.0	2154.0	-1.0	3462.0	1886.0	-1.0	3119.0	1468.0	-1.0	2164.0	2189.0	-1.0	3973.0	1443.0	-1.0	2156.0	1001.0	-1.0	1644.0	923.0	-1.0	1242.0	
275.313	866.0	-1.0	1310.0	1037.0	-1.0	1350.0	1053.0	-1.0	1608.0	1341.0	-1.0	1824.0	1328.0	-1.0	2240.0	1198.0	-1.0	1682.0	1404.0	-1.0	2102.0	1362.0	-1.0	1719.0	1546.0	-1.0	2320.0	2154.0	-1.0	3459.0	1885.0	-1.0	3118.0	1467.0	-1.0	2165.0	2190.0	-1.0	3970.0	1445.0	-1.0	2156.0	1002.0	-1.0	1644.0	924.0	-1.0	1241.0	
275.812	865.0	-1.0	1307.0	1036.0	-1.0	1347.0	1054.0	-1.0	1603.0	1339.0	-1.0	1815.0	1325.0	-1.0	2233.0	1195.0	-1.0	1674.0	1403.0	-1.0	2094.0	1360.0	-1.0	1713.0	1542.0	-1.0	2312.0	2147.0	-1.0	3448.0	1883.0	-1.0	3107.0	1465.0	-1.0	2156.0	2188.0	-1.0	3960.0	1442.0	-1.0	2153.0	1002.0	-1.0	1639.0	924.0	-1.0	1241.0	
276.312	865.0	-1.0	1301.0	1035.0	-1.0	1343.0	1052.0	-1.0	1598.0	1336.0	-1.0	1804.0	1321.0	-1.0	2220.0	1191.0	-1.0	1661.0	1399.0	-1.0	2085.0	1357.0	-1.0	1705.0	1538.0	-1.0	2299.0	2138.0	-1.0	3428.0	1878.0	-1.0	3092.0	1461.0	-1.0	2147.0	2185.0	-1.0	3944.0	1440.0	-1.0	2144.0	1001.0	-1.0	1632.0	922.0	-1.0	1237.0	
276.811	864.0	-1.0	1300.0	1034.0	-1.0	1339.0	1051.0	-1.0	1595.0	1335.0	-1.0	1803.0	1322.0	-1.0	2219.0	1189.0	-1.0	1660.0	1395.0	-1.0	2077.0	1355.0	-1.0	1699.0	1537.0	-1.0	2295.0	2135.0	-1.0	3418.0	1878.0	-1.0	3086.0	1459.0	-1.0	2142.0	2183.0	-1.0	3927.0	1437.0	-1.0	2133.0	1000.0	-1.0	1626.0	924.0	-1.0	1233.0	
277.311	862.0	-1.0	1294.0	1033.0	-1.0	1335.0	1052.0	-1.0	1591.0	1334.0	-1.0	1796.0	1318.0	-1.0	2212.0	1188.0	-1.0	1655.0	1393.0	-1.0	2068.0	1352.0	-1.0	1693.0	1534.0	-1.0	2290.0	2129.0	-1.0	3403.0	1876.0	-1.0	3075.0	1458.0	-1.0	2137.0	2182.0	-1.0	3920.0	1438.0	-1.0	2130.0	999.0	-1.0	1622.0	922.0	-1.0	1230.0	
277.810	861.0	-1.0	1289.0	1033.0	-1.0	1331.0	1051.0	-1.0	1585.0	1330.0	-1.0	1786.0	1316.0	-1.0	2202.0	1186.0	-1.0	1647.0	1390.0	-1.0	2059.0	1348.0	-1.0	1686.0	1531.0	-1.0	2280.0	2119.0	-1.0	3380.0	1872.0	-1.0	3060.0	1455.0	-1.0	2127.0	2180.0	-1.0	3910.0	1435.0	-1.0	2125.0	998.0	-1.0	1618.0	921.0	-1.0	1227.0	
278.309	859.0	-1.0	1286.0	1031.0	-1.0	1328.0	1049.0	-1.0	1581.0	1331.0	-1.0	1781.0	1313.0	-1.0	2193.0	1182.0	-1.0	1636.0	1386.0	-1.0	2047.0	1347.0	-1.0	1680.0	1528.0	-1.0	2266.0	2105.0	-1.0	3347.0	1865.0	-1.0	3042.0	1450.0	-1.0	2114.0	2178.0	-1.0	3898.0	1433.0	-1.0	2116.0	998.0	-1.0	1614.0	920.0	-1.0	1224.0	
278.808	857.0	-1.0	1282.0	1030.0	-1.0	1324.0	1048.0	-1.0	1581.0	1329.0	-1.0	1783.0	1313.0	-1.0	2191.0	1183.0	-1.0	1637.0	1382.0	-1.0	2040.0	1345.0	-1.0	1676.0	1525.0	-1.0	2259.0	2096.0	-1.0	3323.0	1864.0	-1.0	3035.0	1449.0	-1.0	2109.0	2180.0	-1.0	3891.0	1432.0	-1.0	2112.0	998.0	-1.0	1610.0	918.0	-1.0	1222.0	
279.307	856.0	-1.0	1278.0	1029.0	-1.0	1322.0	1046.0	-1.0	1580.0	1327.0	-1.0	1780.0	1312.0	-1.0	2186.0	1182.0	-1.0	1634.0	1378.0	-1.0	2031.0	1341.0	-1.0	1672.0	1522.0	-1.0	2251.0	2086.0	-1.0	3301.0	1864.0	-1.0	3032.0	1446.0	-1.0	2105.0	2182.0	-1.0	3895.0	1433.0	-1.0	2112.0	998.0	-1.0	1613.0	919.0	-1.0	1221.0	
279.806	854.0	-1.0	1276.0	1025.0	-1.0	1320.0	1045.0	-1.0	1576.0	1325.0	-1.0	1775.0	1312.0	-1.0	2183.0	1181.0	-1.0	1630.0	1374.0	-1.0	2023.0	1341.0	-1.0	1668.0	1519.0	-1.0	2245.0	2077.0	-1.0	3285.0	1861.0	-1.0	3024.0	1445.0	-1.0	2099.0	2182.0	-1.0	3894.0	1432.0	-1.0	2110.0	997.0	-1.0	1614.0	919.0	-1.0	1222.0	
280.305	855.0	-1.0	1274.0	1027.0	-1.0	1317.0	1044.0	-1.0	1576.0	1326.0	-1.0	1774.0	1311.0	-1.0	2179.0	1179.0	-1.0	1625.0	1375.0	-1.0	2022.0	1341.0	-1.0	1667.0	1515.0	-1.0	2241.0	2075.0	-1.0	3280.0	1861.0	-1.0	3020.0	1444.0	-1.0	2094.0	2182.0	-1.0	3893.0	1429.0	-1.0	2109.0	998.0	-1.0	1614.0	919.0	-1.0	1223.0	
280.804	856.0	-1.0	1276.0	1028.0	-1.0	1320.0	1045.0	-1.0	1578.0	1327.0	-1.0	1778.0	1313.0	-1.0	2185.0	1180.0	-1.0	1632.0	1378.0	-1.0	2030.0	1346.0	-1.0	1674.0	1518.0	-1.0	2248.0	2081.0	-1.0	3294.0	1865.0	-1.0	3030.0	1447.0	-1.0	2101.0	2183.0	-1.0	3893.0	1430.0	-1.0	2110.0	998.0	-1.0	1613.0	919.0	-1.0	1223.0	
281.303	856.0	-1.0	1275.0	1030.0	-1.0	1322.0	1048.0	-1.0	1582.0	1329.0	-1.0	1781.0	1316.0	-1.0	2192.0	1182.0	-1.0	1637.0	1381.0	-1.0	2038.0	1350.0	-1.0	1683.0	1523.0	-1.0	2258.0	2092.0	-1.0	3317.0	1868.0	-1.0	3042.0	1448.0	-1.0	2107.0	2188.0	-1.0	3907.0	1433.0	-1.0	2116.0	998.0	-1.0	1620.0	919.0	-1.0	1227.0	
281.802	855.0	-1.0	1276.0	1030.0	-1.0	1322.0	1047.0	-1.0	1582.0	1327.0	-1.0	1780.0	1317.0	-1.0	2196.0	1182.0	-1.0	1637.0	1385.0	-1.0	2046.0	1354.0	-1.0	1690.0	1523.0	-1.0	2262.0	2096.0	-1.0	3328.0	1869.0	-1.0	3044.0	1449.0	-1.0	2109.0	2188.0	-1.0	3914.0	1434.0	-1.0	2120.0	999.0	-1.0	1622.0	920.0	-1.0	1227.0	
282.301	856.0	-1.0	1278.0	1029.0	-1.0	1322.0	1046.0	-1.0	1580.0	1326.0	-1.0	1776.0	1316.0	-1.0	2195.0	1182.0	-1.0	1634.0	1388.0	-1.0	2052.0	1356.0	-1.0	1691.0	1523.0	-1.0	2263.0	2101.0	-1.0	3336.0	1868.0	-1.0	3041.0	1447.0	-1.0	2107.0	2188.0	-1.0	3911.0	1432.0	-1.0	2119.0	999.0	-1.0	1621.0	918.0	-1.0	1227.0	
282.800	859.0	-1.0	1278.0	1031.0	-1.0	1324.0	1047.0	-1.0	1585.0	1328.0	-1.0	1781.0	1318.0	-1.0	2198.0	1183.0	-1.0	1637.0	1391.0	-1.0	2057.0	1359.0	-1.0	1695.0	1522.0	-1.0	2262.0	2105.0	-1.0	3340.0	1867.0	-1.0	3040.0	1446.0	-1.0	2104.0	2186.0	-1.0	3907.0	1430.0	-1.0	2114.0	998.0	-1.0	1619.0	918.0	-1.0	1224.0	
283.299	857.0	-1.0	1278.0	1030.0	-1.0	1324.0	1047.0	-1.0	1587.0	1329.0	-1.0	1785.0	1318.0	-1.0	2199.0	1184.0	-1.0	1638.0	1390.0	-1.0	2058.0	1360.0	-1.0	1697.0	1524.0	-1.0	2264.0	2109.0	-1.0	3348.0	1867.0	-1.0	3044.0	1447.0	-1.0	2106.0	2189.0	-1.0	3919.0	1432.0	-1.0	2118.0	998.0	-1.0	1624.0	918.0	-1.0	1225.0	
283.798	857.0	-1.0	1277.0	1031.0	-1.0	1322.0	1049.0	-1.0	1585.0	1329.0	-1.0	1783.0	1318.0	-1.0	2198.0	1183.0	-1.0	1639.0	1389.0	-1.0	2054.0	1360.0	-1.0	1694.0	1522.0	-1.0	2263.0	2111.0	-1.0	3351.0	1867.0	-1.0	3043.0	1446.0	-1.0	2105.0	2191.0	-1.0	3926.0	1433.0	-1.0	2122.0	1000.0	-1.0	1626.0	917.0	-1.0	1225.0	
284.297	858.0	-1.0	1274.0	1032.0	-1.0	1320.0	1050.0	-1.0	1584.0	1329.0	-1.0	1778.0	1316.0	-1.0	2194.0	1182.0	-1.0	1632.0	1387.0	-1.0	2049.0	1359.0	-1.0	1693.0	1518.0	-1.0	2257.0	2110.0	-1.0	3350.0	1865.0	-1.0	3038.0	1445.0	-1.0	2102.0	2190.0	-1.0	3925.0	1433.0	-1.0	2118.0	999.0	-1.0	1626.0	917.0	-1.0	1224.0	
284.796	856.0	-1.0	1275.0	1031.0	-1.0	1320.0	1049.0	-1.0	1589.0	1329.0	-1.0	1786.0	1318.0	-1.0	2197.0	1184.0	-1.0	1635.0	1385.0	-1.0	2048.0	1359.0	-1.0	1694.0	1518.0	-1.0	2253.0	2106.0	-1.0	3335.0	1864.0	-1.0	3034.0	1443.0	-1.0	2095.0	2189.0	-1.0	3921.0	1430.0	-1.0	2115.0	999.0	-1.0	1623.0	917.0	-1.0	1223.0	
285.295	859.0	-1.0	1275.0	1032.0	-1.0	1320.0	1051.0	-1.0	1594.0	1332.0	-1.0	1789.0	1321.0	-1.0	2204.0	1185.0	-1.0	1635.0	1384.0	-1.0	2047.0	1361.0	-1.0	1698.0	1516.0	-1.0	2253.0	2101.0	-1.0	3329.0	1867.0	-1.0	3044.0	1443.0	-1.0	2095.0	2195.0	-1.0	3938.0	1434.0	-1.0	2124.0	1001.0	-1.0	1629.0	918.0	-1.0	1225.0	
285.794	861.0	-1.0	1276.0	1034.0	-1.0	1320.0	1051.0	-1.0	1593.0	1332.0	-1.0	1790.0	1321.0	-1.0	2206.0	1186.0	-1.0	1636.0	1384.0	-1.0	2047.0	1362.0	-1.0	1700.0	1518.0	-1.0	2253.0	2104.0	-1.0	3340.0	1867.0	-1.0	3049.0	1445.0	-1.0	2098.0	2196.0	-1.0	3948.0	1437.0	-1.0	2128.0	1001.0	-1.0	1633.0	919.0	-1.0	1227.0	
286.293	861.0	-1.0	1277.0	1035.0	-1.0	1322.0	1055.0	-1.0	1597.0	1337.0	-1.0	1793.0	1322.0	-1.0	2207.0	1186.0	-1.0	1636.0	1385.0	-1.0	2050.0	1366.0	-1.0	1705.0	1518.0	-1.0	2256.0	2111.0	-1.0	3355.0	1868.0	-1.0	3054.0	1446.0	-1.0	2101.0	2196.0	-1.0	3954.0	1438.0	-1.0	2132.0	1002.0	-1.0	1633.0	920.0	-1.0	1228.0	
286.792	864.0	-1.0	1281.0	1038.0	-1.0	1324.0	1055.0	-1.0	1601.0	1338.0	-1.0	1800.0	1325.0	-1.0	2214.0	1189.0	-1.0	1645.0	1387.0	-1.0	2058.0	1371.0	-1.0	1714.0	1520.0	-1.0	2265.0	2122.0	-1.0	3380.0	1875.0	-1.0	3073.0	1451.0	-1.0	2114.0	2203.0	-1.0	3976.0	1441.0	-1.0	2143.0	1005.0	-1.0	1641.0	921.0	-1.0	1232.0	
287.291	865.0	-1.0	1281.0	1038.0	-1.0	1325.0	1056.0	-1.0	1603.0	1337.0	-1.0	1802.0	1326.0	-1.0	2219.0	1189.0	-1.0	1650.0	1390.0	-1.0	2061.0	1374.0	-1.0	1719.0	1522.0	-1.0	2273.0	2127.0	-1.0	3393.0	1879.0	-1.0	3084.0	1453.0	-1.0	2120.0	2207.0	-1.0	3988.0	1444.0	-1.0	2149.0	1004.0	-1.0	1646.0	923.0	-1.0	1233.0	
287.790	864.0	-1.0	1282.0	1040.0	-1.0	1327.0	1058.0	-1.0	1603.0	1340.0	-1.0	1800.0	1327.0	-1.0	2222.0	1190.0	-1.0	1650.0	1389.0	-1.0	2063.0	1376.0	-1.0	1722.0	1523.0	-1.0	2273.0	2129.0	-1.0	3391.0	1879.0	-1.0	3087.0	1453.0	-1.0	2122.0	2207.0	-1.0	3995.0	1445.0	-1.0	2151.0	1004.0	-1.0	1647.0	923.0	-1.0	1235.0	
288.289	867.0	-1.0	1283.0	1042.0	-1.0	1330.0	1058.0	-1.0	1608.0	1342.0	-1.0	1809.0	1330.0	-1.0	2229.0	1193.0	-1.0	1661.0	1390.0	-1.0	2067.0	1377.0	-1.0	1726.0	1525.0	-1.0	2279.0	2130.0	-1.0	3392.0	1884.0	-1.0	3102.0	1456.0	-1.0	2128.0	2210.0	-1.0	4003.0	1447.0	-1.0	2152.0	1007.0	-1.0	1649.0	924.0	-1.0	1235.0	
288.788	868.0	-1.0	1286.0	1042.0	-1.0	1332.0	1059.0	-1.0	1609.0	1344.0	-1.0	1814.0	1331.0	-1.0	2235.0	1195.0	-1.0	1668.0	1389.0	-1.0	2068.0	1379.0	-1.0	1728.0	1526.0	-1.0	2284.0	2130.0	-1.0	3395.0	1888.0	-1.0	3115.0	1460.0	-1.0	2138.0	2216.0	-1.0	4022.0	1450.0	-1.0	2161.0	1007.0	-1.0	1655.0	925.0	-1.0	1237.0	
289.287	868.0	-1.0	1286.0	1043.0	-1.0	1331.0	1059.0	-1.0	1609.0	1345.0	-1.0	1814.0	1331.0	-1.0	2235.0	1195.0	-1.0	1667.0	1388.0	-1.0	2068.0	1378.0	-1.0	1729.0	1528.0	-1.0	2287.0	2129.0	-1.0	3395.0	1887.0	-1.0	3117.0	1461.0	-1.0	2139.0	2217.0	-1.0	4031.0	1449.0	-1.0	2163.0	1009.0	-1.0	1659.0	925.0	-1.0	1239.0	
289.786	867.0	-1.0	1288.0	1043.0	-1.0	1331.0	1062.0	-1.0	1611.0	1347.0	-1.0	1819.0	1329.0	-1.0	2235.0	1195.0	-1.0	1664.0	1390.0	-1.0	2066.0	1378.0	-1.0	1728.0	1528.0	-1.0	2284.0	2126.0	-1.0	3389.0	1887.0	-1.0	3115.0	1460.0	-1.0	2136.0	2215.0	-1.0	4027.0	1448.0	-1.0	2162.0	1007.0	-1.0	1658.0	925.0	-1.0	1238.0	
290.285	868.0	-1.0	1288.0	1043.0	-1.0	1332.0	1061.0	-1.0	1613.0	1348.0	-1.0	1820.0	1329.0	-1.0	2237.0	1196.0	-1.0	1668.0	1389.0	-1.0	2066.0	1377.0	-1.0	1727.0	1529.0	-1.0	2290.0	2125.0	-1.0	3390.0	1889.0	-1.0	3124.0	1462.0	-1.0	2143.0	2219.0	-1.0	4043.0	1449.0	-1.0	2167.0	1008.0	-1.0	1663.0	926.0	-1.0	1240.0	
290.784	869.0	-1.0	1288.0	1045.0	-1.0	1330.0	1060.0	-1.0	1611.0	1347.0	-1.0	1820.0	1328.0	-1.0	2234.0	1196.0	-1.0	1666.0	1388.0	-1.0	2065.0	1375.0	-1.0	1725.0	1529.0	-1.0	2292.0	2124.0	-1.0	3385.0	1889.0	-1.0	3125.0	1461.0	-1.0	2145.0	2220.0	-1.0	4046.0	1451.0	-1.0	2170.0	1008.0	-1.0	1664.0	927.0	-1.0	1241.0	
291.283	869.0	-1.0	1284.0	1043.0	-1.0	1328.0	1059.0	-1.0	1609.0	1346.0	-1.0	1814.0	1327.0	-1.0	2228.0	1193.0	-1.0	1663.0	1387.0	-1.0	2062.0	1374.0	-1.0	1719.0	1529.0	-1.0	2290.0	2118.0	-1.0	3373.0	1886.0	-1.0	3119.0	1460.0	-1.0	2140.0	2219.0	-1.0	4039.0	1450.0	-1.0	2165.0	1007.0	-1.0	1662.0	925.0	-1.0	1240.0	
291.782	869.0	-1.0	1286.0	1044.0	-1.0	1328.0	1060.0	-1.0	1608.0	1346.0	-1.0	1816.0	1328.0	-1.0	2231.0	1195.0	-1.0	1668.0	1386.0	-1.0	2062.0	1373.0	-1.0	1718.0	1530.0	-1.0	2290.0	2113.0	-1.0	3361.0	1888.0	-1.0	3119.0	1461.0	-1.0	2140.0	2218.0	-1.0	4031.0	1447.0	-1.0	2160.0	1007.0	-1.0	1657.0	925.0	-1.0	1236.0	
292.281	868.0	-1.0	1285.0	1044.0	-1.0	1327.0	1060.0	-1.0	1609.0	1344.0	-1.0	1815.0	1327.0	-1.0	2232.0	1197.0	-1.0	1670.0	1387.0	-1.0	2060.0	1371.0	-1.0	1715.0	1531.0	-1.0	2290.0	2106.0	-1.0	3351.0	1890.0	-1.0	3121.0	1463.0	-1.0	2141.0	2220.0	-1.0	4033.0	1448.0	-1.0	2160.0	1008.0	-1.0	1658.0	925.0	-1.0	1237.0	
292.780	866.0	-1.0	1283.0	1042.0	-1.0	1326.0	1059.0	-1.0	1604.0	1344.0	-1.0	1808.0	1326.0	-1.0	2225.0	1194.0	-1.0	1663.0	1385.0	-1.0	2057.0	1369.0	-1.0	1711.0	1529.0	-1.0	2286.0	2098.0	-1.0	3331.0	1889.0	-1.0	3115.0	1459.0	-1.0	2136.0	2219.0	-1.0	4029.0	1448.0	-1.0	2157.0	1009.0	-1.0	1656.0	925.0	-1.0	1233.0	
293.279	866.0	-1.0	1282.0	1042.0	-1.0	1324.0	1060.0	-1.0	1600.0	1343.0	-1.0	1802.0	1323.0	-1.0	2218.0	1193.0	-1.0	1655.0	1385.0	-1.0	2052.0	1364.0	-1.0	1703.0	1527.0	-1.0	2280.0	2086.0	-1.0	3310.0	1886.0	-1.0	3101.0	1456.0	-1.0	2126.0	2216.0	-1.0	4013.0	1443.0	-1.0	2147.0	1007.0	-1.0	1648.0	923.0	-1.0	1229.0	
293.778	866.0	-1.0	1279.0	1042.0	-1.0	1323.0	1059.0	-1.0	1599.0	1343.0	-1.0	1800.0	1324.0	-1.0	2218.0	1191.0	-1.0	1655.0	1384.0	-1.0	2051.0	1363.0	-1.0	1698.0	1529.0	-1.0	2282.0	2080.0	-1.0	3296.0	1888.0	-1.0	3103.0	1456.0	-1.0	2125.0	2219.0	-1.0	4010.0	1443.0	-1.0	2144.0	1007.0	-1.0	1646.0	924.0	-1.0	1228.0	
294.277	866.0	-1.0	1277.0	1042.0	-1.0	1320.0	1058.0	-1.0	1594.0	1339.0	-1.0	1793.0	1322.0	-1.0	2213.0	1190.0	-1.0	1649.0	1385.0	-1.0	2051.0	1358.0	-1.0	1693.0	1530.0	-1.0	2283.0	2071.0	-1.0	3280.0	1889.0	-1.0	3099.0	1455.0	-1.0	2121.0	2219.0	-1.0	4003.0	1443.0	-1.0	2140.0	1005.0	-1.0	1641.0	924.0	-1.0	1224.0	
294.776	866.0	-1.0	1275.0	1040.0	-1.0	1316.0	1056.0	-1.0	1586.0	1337.0	-1.0	1782.0	1318.0	-1.0	2207.0	1187.0	-1.0	1641.0	1387.0	-1.0	2051.0	1356.0	-1.0	1686.0	1532.0	-1.0	2283.0	2063.0	-1.0	3259.0	1887.0	-1.0	3091.0	1452.0	-1.0	2112.0	2216.0	-1.0	3987.0	1440.0	-1.0	2132.0	1006.0	-1.0	1637.0	923.0	-1.0	1221.0	
295.275	866.0	-1.0	1274.0	1040.0	-1.0	1318.0	1056.0	-1.0	1585.0	1336.0	-1.0	1780.0	1318.0	-1.0	2209.0	1186.0	-1.0	1645.0	1389.0	-1.0	2054.0	1355.0	-1.0	1683.0	1534.0	-1.0	2285.0	2061.0	-1.0	3250.0	1892.0	-1.0	3093.0	1452.0	-1.0	2110.0	2215.0	-1.0	3976.0	1439.0	-1.0	2125.0	1005.0	-1.0	1631.0	923.0	-1.0	1218.0	
295.774	863.0	-1.0	1274.0	1040.0	-1.0	1315.0	1056.0	-1.0	1583.0	1334.0	-1.0	1779.0	1317.0	-1.0	2209.0	1186.0	-1.0	1643.0	1391.0	-1.0	2055.0	1354.0	-1.0	1682.0	1538.0	-1.0	2291.0	2058.0	-1.0	3247.0	1892.0	-1.0	3096.0	1454.0	-1.0	2112.0	2218.0	-1.0	3981.0	1440.0	-1.0	2127.0	1006.0	-1.0	1631.0	922.0	-1.0	1219.0	
296.273	864.0	-1.0	1273.0	1038.0	-1.0	1315.0	1053.0	-1.0	1577.0	1331.0	-1.0	1772.0	1317.0	-1.0	2207.0	1185.0	-1.0	1640.0	1391.0	-1.0	2054.0	1351.0	-1.0	1678.0	1537.0	-1.0	2291.0	2055.0	-1.0	3237.0	1893.0	-1.0	3091.0	1451.0	-1.0	2105.0	2217.0	-1.0	3977.0	1438.0	-1.0	2123.0	1006.0	-1.0	1630.0	923.0	-1.0	1217.0	
296.772	865.0	-1.0	1272.0	1040.0	-1.0	1314.0	1053.0	-1.0	1575.0	1331.0	-1.0	1768.0	1315.0	-1.0	2200.0	1180.0	-1.0	1631.0	1391.0	-1.0	2053.0	1351.0	-1.0	1674.0	1538.0	-1.0	2287.0	2048.0	-1.0	3227.0	1889.0	-1.0	3080.0	1449.0	-1.0	2098.0	2215.0	-1.0	3963.0	1435.0	-1.0	2114.0	1004.0	-1.0	1624.0	922.0	-1.0	1213.0	
297.271	863.0	-1.0	1270.0	1039.0	-1.0	1310.0	1054.0	-1.0	1574.0	1329.0	-1.0	1765.0	1315.0	-1.0	2200.0	1182.0	-1.0	1633.0	1392.0	-1.0	2054.0	1347.0	-1.0	1670.0	1540.0	-1.0	2292.0	2056.0	-1.0	3241.0	1890.0	-1.0	3082.0	1449.0	-1.0	2100.0	2213.0	-1.0	3964.0	1437.0	-1.0	2117.0	1005.0	-1.0	1626.0	922.0	-1.0	1214.0	
297.770	865.0	-1.0	1271.0	1038.0	-1.0	1311.0	1052.0	-1.0	1570.0	1328.0	-1.0	1761.0	1314.0	-1.0	2197.0	1181.0	-1.0	1632.0	1389.0	-1.0	2048.0	1344.0	-1.0	1664.0	1537.0	-1.0	2289.0	2046.0	-1.0	3226.0	1887.0	-1.0	3075.0	1448.0	-1.0	2098.0	2214.0	-1.0	3965.0	1437.0	-1.0	2117.0	1003.0	-1.0	1627.0	922.0	-1.0	1212.0	
298.269	864.0	-1.0	1270.0	1038.0	-1.0	1312.0	1053.0	-1.0	1569.0	1329.0	-1.0	1759.0	1313.0	-1.0	2196.0	1178.0	-1.0	1630.0	1388.0	-1.0	2045.0	1345.0	-1.0	1663.0	1537.0	-1.0	2290.0	2046.0	-1.0	3229.0	1885.0	-1.0	3072.0	1448.0	-1.0	2097.0	2212.0	-1.0	3967.0	1437.0	-1.0	2119.0	1004.0	-1.0	1629.0	922.0	-1.0	1213.0	
298.768	865.0	-1.0	1276.0	1039.0	-1.0	1314.0	1054.0	-1.0	1572.0	1330.0	-1.0	1766.0	1316.0	-1.0	2205.0	1183.0	-1.0	1641.0	1391.0	-1.0	2056.0	1348.0	-1.0	1672.0	1543.0	-1.0	2301.0	2065.0	-1.0	3270.0	1887.0	-1.0	3082.0	1451.0	-1.0	2106.0	2212.0	-1.0	3962.0	1436.0	-1.0	2119.0	1004.0	-1.0	1627.0	921.0	-1.0	1211.0	
299.267	866.0	-1.0	1280.0	1040.0	-1.0	1317.0	1055.0	-1.0	1575.0	1331.0	-1.0	1768.0	1321.0	-1.0	2217.0	1188.0	-1.0	1650.0	1397.0	-1.0	2071.0	1352.0	-1.0	1682.0	1551.0	-1.0	2321.0	2100.0	-1.0	3347.0	1891.0	-1.0	3098.0	1456.0	-1.0	2118.0	2213.0	-1.0	3972.0	1440.0	-1.0	2128.0	1005.0	-1.0	1631.0	920.0	-1.0	1215.0	
299.766	869.0	-1.0	1283.0	1040.0	-1.0	1318.0	1055.0	-1.0	1578.0	1330.0	-1.0	1768.0	1321.0	-1.0	2223.0	1190.0	-1.0	1656.0	1406.0	-1.0	2086.0	1355.0	-1.0	1689.0	1558.0	-1.0	2337.0	2133.0	-1.0	3418.0	1895.0	-1.0	3109.0	1460.0	-1.0	2128.0	2212.0	-1.0	3974.0	1441.0	-1.0	2131.0	1004.0	-1.0	1634.0	920.0	-1.0	1215.0	
300.265	869.0	-1.0	1284.0	1039.0	-1.0	1319.0	1054.0	-1.0	1576.0	1328.0	-1.0	1762.0	1323.0	-1.0	2225.0	1190.0	-1.0	1656.0	1412.0	-1.0	2099.0	1357.0	-1.0	1695.0	1563.0	-1.0	2349.0	2162.0	-1.0	3479.0	1896.0	-1.0	3110.0	1460.0	-1.0	2130.0	2208.0	-1.0	3965.0	1438.0	-1.0	2127.0	1002.0	-1.0	1631.0	919.0	-1.0	1213.0	
300.764	871.0	-1.0	1286.0	1040.0	-1.0	1317.0	1054.0	-1.0	1572.0	1327.0	-1.0	1756.0	1324.0	-1.0	2224.0	1189.0	-1.0	1652.0	1416.0	-1.0	2110.0	1359.0	-1.0	1698.0	1569.0	-1.0	2355.0	2185.0	-1.0	3525.0	1895.0	-1.0	3107.0	1458.0	-1.0	2127.0	2201.0	-1.0	3951.0	1434.0	-1.0	2122.0	1001.0	-1.0	1624.0	917.0	-1.0	1209.0	
301.263	871.0	-1.0	1287.0	1040.0	-1.0	1318.0	1054.0	-1.0	1576.0	1327.0	-1.0	1758.0	1325.0	-1.0	2228.0	1190.0	-1.0	1657.0	1421.0	-1.0	2120.0	1361.0	-1.0	1701.0	1573.0	-1.0	2361.0	2202.0	-1.0	3556.0	1894.0	-1.0	3104.0	1459.0	-1.0	2128.0	2196.0	-1.0	3934.0	1432.0	-1.0	2114.0	998.0	-1.0	1619.0	915.0	-1.0	1205.0	
301.763	871.0	-1.0	1289.0	1040.0	-1.0	1321.0	1055.0	-1.0	1577.0	1325.0	-1.0	1758.0	1326.0	-1.0	2231.0	1192.0	-1.0	1659.0	1423.0	-1.0	2128.0	1361.0	-1.0	1705.0	1576.0	-1.0	2369.0	2215.0	-1.0	3589.0	1897.0	-1.0	3112.0	1461.0	-1.0	2132.0	2193.0	-1.0	3934.0	1432.0	-1.0	2118.0	999.0	-1.0	1619.0	916.0	-1.0	1206.0	
302.262	872.0	-1.0	1290.0	1041.0	-1.0	1321.0	1054.0	-1.0	1574.0	1323.0	-1.0	1754.0	1325.0	-1.0	2228.0	1192.0	-1.0	1658.0	1426.0	-1.0	2130.0	1358.0	-1.0	1703.0	1576.0	-1.0	2372.0	2222.0	-1.0	3608.0	1897.0	-1.0	3112.0	1461.0	-1.0	2134.0	2193.0	-1.0	3927.0	1433.0	-1.0	2116.0	999.0	-1.0	1618.0	915.0	-1.0	1207.0	
302.761	872.0	-1.0	1288.0	1039.0	-1.0	1320.0	1052.0	-1.0	1571.0	1321.0	-1.0	1745.0	1323.0	-1.0	2224.0	1188.0	-1.0	1652.0	1425.0	-1.0	2128.0	1359.0	-1.0	1700.0	1575.0	-1.0	2368.0	2219.0	-1.0	3596.0	1895.0	-1.0	3105.0	1458.0	-1.0	2128.0	2189.0	-1.0	3916.0	1430.0	-1.0	2113.0	998.0	-1.0	1613.0	916.0	-1.0	1207.0	
303.260	871.0	-1.0	1290.0	1041.0	-1.0	1323.0	1054.0	-1.0	1571.0	1321.0	-1.0	1749.0	1323.0	-1.0	2226.0	1190.0	-1.0	1656.0	1424.0	-1.0	2127.0	1358.0	-1.0	1703.0	1575.0	-1.0	2365.0	2212.0	-1.0	3581.0	1895.0	-1.0	3104.0	1460.0	-1.0	2129.0	2190.0	-1.0	3909.0	1429.0	-1.0	2108.0	998.0	-1.0	1608.0	916.0	-1.0	1207.0	
303.760	871.0	-1.0	1289.0	1042.0	-1.0	1324.0	1054.0	-1.0	1570.0	1320.0	-1.0	1750.0	1322.0	-1.0	2226.0	1189.0	-1.0	1657.0	1422.0	-1.0	2120.0	1357.0	-1.0	1700.0	1572.0	-1.0	2360.0	2202.0	-1.0	3558.0	1894.0	-1.0	3101.0	1458.0	-1.0	2128.0	2192.0	-1.0	3914.0	1431.0	-1.0	2111.0	998.0	-1.0	1610.0	915.0	-1.0	1207.0	
304.259	869.0	-1.0	1287.0	1041.0	-1.0	1323.0	1053.0	-1.0	1568.0	1320.0	-1.0	1744.0	1322.0	-1.0	2220.0	1188.0	-1.0	1652.0	1417.0	-1.0	2114.0	1355.0	-1.0	1695.0	1569.0	-1.0	2351.0	2191.0	-1.0	3534.0	1891.0	-1.0	3093.0	1457.0	-1.0	2125.0	2191.0	-1.0	3911.0	1430.0	-1.0	2110.0	998.0	-1.0	1607.0	917.0	-1.0	1207.0	
304.758	870.0	-1.0	1285.0	1041.0	-1.0	1324.0	1053.0	-1.0	1571.0	1323.0	-1.0	1750.0	1320.0	-1.0	2220.0	1189.0	-1.0	1654.0	1416.0	-1.0	2107.0	1354.0	-1.0	1693.0	1567.0	-1.0	2342.0	2180.0	-1.0	3509.0	1890.0	-1.0	3084.0	1457.0	-1.0	2118.0	2191.0	-1.0	3905.0	1430.0	-1.0	2105.0	998.0	-1.0	1607.0	915.0	-1.0	1205.0	
305.258	868.0	-1.0	1284.0	1041.0	-1.0	1324.0	1054.0	-1.0	1571.0	1323.0	-1.0	1750.0	1320.0	-1.0	2217.0	1189.0	-1.0	1654.0	1412.0	-1.0	2097.0	1351.0	-1.0	1688.0	1562.0	-1.0	2336.0	2168.0	-1.0	3486.0	1890.0	-1.0	3079.0	1455.0	-1.0	2118.0	2193.0	-1.0	3915.0	1432.0	-1.0	2111.0	999.0	-1.0	1609.0	917.0	-1.0	1206.0	
305.757	868.0	-1.0	1282.0	1041.0	-1.0	1323.0	1053.0	-1.0	1567.0	1321.0	-1.0	1747.0	1319.0	-1.0	2209.0	1188.0	-1.0	1648.0	1406.0	-1.0	2085.0	1347.0	-1.0	1681.0	1558.0	-1.0	2323.0	2156.0	-1.0	3457.0	1884.0	-1.0	3069.0	1452.0	-1.0	2113.0	2193.0	-1.0	3915.0	1431.0	-1.0	2110.0	998.0	-1.0	1610.0	916.0	-1.0	1206.0	
306.257	869.0	-1.0	1281.0	1041.0	-1.0	1322.0	1053.0	-1.0	1568.0	1324.0	-1.0	1749.0	1318.0	-1.0	2203.0	1185.0	-1.0	1641.0	1402.0	-1.0	2074.0	1345.0	-1.0	1673.0	1552.0	-1.0	2312.0	2144.0	-1.0	3432.0	1881.0	-1.0	3054.0	1450.0	-1.0	2104.0	2190.0	-1.0	3909.0	1429.0	-1.0	2105.0	997.0	-1.0	1607.0	915.0	-1.0	1203.0	
306.756	868.0	-1.0	1279.0	1040.0	-1.0	1321.0	1054.0	-1.0	1570.0	1326.0	-1.0	1752.0	1316.0	-1.0	2202.0	1187.0	-1.0	1642.0	1399.0	-1.0	2067.0	1342.0	-1.0	1668.0	1551.0	-1.0	2308.0	2137.0	-1.0	3418.0	1879.0	-1.0	3055.0	1450.0	-1.0	2107.0	2192.0	-1.0	3918.0	1430.0	-1.0	2110.0	998.0	-1.0	1613.0	914.0	-1.0	1205.0	
307.255	867.0	-1.0	1280.0	1039.0	-1.0	1322.0	1054.0	-1.0	1569.0	1325.0	-1.0	1750.0	1316.0	-1.0	2200.0	1186.0	-1.0	1641.0	1397.0	-1.0	2063.0	1341.0	-1.0	1667.0	1550.0	-1.0	2305.0	2131.0	-1.0	3408.0	1878.0	-1.0	3054.0	1450.0	-1.0	2106.0	2191.0	-1.0	3920.0	1431.0	-1.0	2112.0	998.0	-1.0	1615.0	914.0	-1.0	1204.0	
307.754	867.0	-1.0	1280.0	1041.0	-1.0	1323.0	1054.0	-1.0	1569.0	1326.0	-1.0	1752.0	1315.0	-1.0	2198.0	1186.0	-1.0	1640.0	1397.0	-1.0	2062.0	1340.0	-1.0	1664.0	1548.0	-1.0	2303.0	2129.0	-1.0	3402.0	1877.0	-1.0	3050.0	1449.0	-1.0	2105.0	2189.0	-1.0	3919.0	1430.0	-1.0	2112.0	996.0	-1.0	1614.0	913.0	-1.0	1204.0	
308.253	868.0	-1.0	1282.0	1042.0	-1.0	1325.0	1054.0	-1.0	1571.0	1328.0	-1.0	1758.0	1319.0	-1.0	2205.0	1188.0	-1.0	1647.0	1397.0	-1.0	2065.0	1342.0	-1.0	1669.0	1552.0	-1.0	2311.0	2131.0	-1.0	3411.0	1879.0	-1.0	3061.0	1454.0	-1.0	2113.0	2189.0	-1.0	3918.0	1431.0	-1.0	2111.0	997.0	-1.0	1615.0	913.0	-1.0	1206.0	
308.752	867.0	-1.0	1281.0	1042.0	-1.0	1326.0	1054.0	-1.0	1574.0	1327.0	-1.0	1758.0	1319.0	-1.0	2207.0	1189.0	-1.0	1650.0	1398.0	-1.0	2068.0	1344.0	-1.0	1670.0	1551.0	-1.0	2313.0	2132.0	-1.0	3412.0	1880.0	-1.0	3062.0	1454.0	-1.0	2118.0	2188.0	-1.0	3921.0	1431.0	-1.0	2114.0	998.0	-1.0	1616.0	914.0	-1.0	1207.0	
309.251	867.0	-1.0	1280.0	1040.0	-1.0	1323.0	1052.0	-1.0	1571.0	1324.0	-1.0	1753.0	1319.0	-1.0	2203.0	1188.0	-1.0	1644.0	1397.0	-1.0	2064.0	1341.0	-1.0	1668.0	1548.0	-1.0	2304.0	2128.0	-1.0	3399.0	1876.0	-1.0	3054.0	1451.0	-1.0	2112.0	2183.0	-1.0	3912.0	1429.0	-1.0	2110.0	997.0	-1.0	1612.0	913.0	-1.0	1206.0	
309.750	868.0	-1.0	1280.0	1040.0	-1.0	1323.0	1052.0	-1.0	1567.0	1323.0	-1.0	1749.0	1315.0	-1.0	2195.0	1184.0	-1.0	1635.0	1395.0	-1.0	2057.0	1340.0	-1.0	1662.0	1544.0	-1.0	2292.0	2117.0	-1.0	3378.0	1870.0	-1.0	3037.0	1449.0	-1.0	2102.0	2178.0	-1.0	3893.0	1425.0	-1.0	2100.0	994.0	-1.0	1605.0	913.0	-1.0	1202.0	
310.249	868.0	-1.0	1278.0	1039.0	-1.0	1323.0	1051.0	-1.0	1564.0	1322.0	-1.0	1745.0	1315.0	-1.0	2190.0	1184.0	-1.0	1632.0	1391.0	-1.0	2051.0	1336.0	-1.0	1656.0	1541.0	-1.0	2287.0	2110.0	-1.0	3362.0	1869.0	-1.0	3031.0	1447.0	-1.0	2098.0	2176.0	-1.0	3880.0	1424.0	-1.0	2096.0	994.0	-1.0	1600.0	912.0	-1.0	1200.0	
310.748	866.0	-1.0	1275.0	1037.0	-1.0	1320.0	1051.0	-1.0	1561.0	1320.0	-1.0	1739.0	1311.0	-1.0	2183.0	1181.0	-1.0	1626.0	1388.0	-1.0	2042.0	1333.0	-1.0	1648.0	1537.0	-1.0	2278.0	2099.0	-1.0	3333.0	1866.0	-1.0	3022.0	1445.0	-1.0	2095.0	2174.0	-1.0	3870.0	1424.0	-1.0	2093.0	995.0	-1.0	1600.0	912.0	-1.0	1202.0	
311.248	863.0	-1.0	1269.0	1036.0	-1.0	1317.0	1049.0	-1.0	1556.0	1316.0	-1.0	1729.0	1310.0	-1.0	2173.0	1178.0	-1.0	1616.0	1382.0	-1.0	2031.0	1328.0	-1.0	1639.0	1533.0	-1.0	2265.0	2088.0	-1.0	3307.0	1862.0	-1.0	3008.0	1441.0	-1.0	2086.0	2171.0	-1.0	3853.0	1421.0	-1.0	2085.0	993.0	-1.0	1595.0	912.0	-1.0	1201.0	
311.747	864.0	-1.0	1267.0	1037.0	-1.0	1317.0	1049.0	-1.0	1556.0	1316.0	-1.0	1729.0	1308.0	-1.0	2172.0	1176.0	-1.0	1613.0	1381.0	-1.0	2024.0	1327.0	-1.0	1635.0	1532.0	-1.0	2258.0	2082.0	-1.0	3295.0	1860.0	-1.0	2995.0	1441.0	-1.0	2078.0	2166.0	-1.0	3832.0	1419.0	-1.0	2077.0	993.0	-1.0	1589.0	911.0	-1.0	1199.0	
312.247	864.0	-1.0	1266.0	1036.0	-1.0	1315.0	1047.0	-1.0	1551.0	1312.0	-1.0	1724.0	1306.0	-1.0	2166.0	1176.0	-1.0	1610.0	1379.0	-1.0	2018.0	1323.0	-1.0	1629.0	1531.0	-1.0	2255.0	2078.0	-1.0	3286.0	1858.0	-1.0	2988.0	1439.0	-1.0	2076.0	2164.0	-1.0	3825.0	1420.0	-1.0	2076.0	991.0	-1.0	1588.0	912.0	-1.0	1199.0	
312.746	864.0	-1.0	1263.0	1035.0	-1.0	1313.0	1045.0	-1.0	1547.0	1310.0	-1.0	1715.0	1305.0	-1.0	2160.0	1171.0	-1.0	1605.0	1378.0	-1.0	2014.0	1322.0	-1.0	1624.0	1530.0	-1.0	2249.0	2077.0	-1.0	3282.0	1854.0	-1.0	2979.0	1437.0	-1.0	2072.0	2161.0	-1.0	3816.0	1418.0	-1.0	2074.0	992.0	-1.0	1584.0	912.0	-1.0	1197.0	
313.245	862.0	-1.0	1261.0	1035.0	-1.0	1313.0	1046.0	-1.0	1549.0	1311.0	-1.0	1719.0	1304.0	-1.0	2163.0	1174.0	-1.0	1608.0	1378.0	-1.0	2011.0	1322.0	-1.0	1625.0	1530.0	-1.0	2250.0	2076.0	-1.0	3281.0	1857.0	-1.0	2979.0	1439.0	-1.0	2071.0	2161.0	-1.0	3809.0	1416.0	-1.0	2068.0	991.0	-1.0	1582.0	911.0	-1.0	1195.0	
313.744	862.0	-1.0	1261.0	1035.0	-1.0	1312.0	1046.0	-1.0	1547.0	1309.0	-1.0	1718.0	1306.0	-1.0	2161.0	1173.0	-1.0	1608.0	1376.0	-1.0	2007.0	1320.0	-1.0	1620.0	1530.0	-1.0	2247.0	2070.0	-1.0	3268.0	1856.0	-1.0	2978.0	1438.0	-1.0	2070.0	2162.0	-1.0	3814.0	1418.0	-1.0	2072.0	989.0	-1.0	1583.0	910.0	-1.0	1195.0	
314.243	862.0	-1.0	1259.0	1033.0	-1.0	1309.0	1043.0	-1.0	1543.0	1307.0	-1.0	1713.0	1304.0	-1.0	2156.0	1170.0	-1.0	1602.0	1374.0	-1.0	2001.0	1318.0	-1.0	1616.0	1527.0	-1.0	2242.0	2063.0	-1.0	3251.0	1852.0	-1.0	2971.0	1434.0	-1.0	2064.0	2159.0	-1.0	3811.0	1415.0	-1.0	2070.0	990.0	-1.0	1581.0	909.0	-1.0	1193.0	
314.742	861.0	-1.0	1258.0	1032.0	-1.0	1309.0	1044.0	-1.0	1546.0	1308.0	-1.0	1718.0	1305.0	-1.0	2157.0	1173.0	-1.0	1605.0	1373.0	-1.0	2000.0	1317.0	-1.0	1617.0	1527.0	-1.0	2244.0	2060.0	-1.0	3245.0	1854.0	-1.0	2975.0	1437.0	-1.0	2066.0	2160.0	-1.0	3810.0	1416.0	-1.0	2070.0	991.0	-1.0	1582.0	908.0	-1.0	1193.0	
315.241	859.0	-1.0	1255.0	1030.0	-1.0	1307.0	1044.0	-1.0	1546.0	1310.0	-1.0	1719.0	1305.0	-1.0	2155.0	1172.0	-1.0	1605.0	1370.0	-1.0	1995.0	1317.0	-1.0	1613.0	1525.0	-1.0	2238.0	2053.0	-1.0	3224.0	1853.0	-1.0	2975.0	1434.0	-1.0	2065.0	2160.0	-1.0	3818.0	1418.0	-1.0	2073.0	989.0	-1.0	1584.0	908.0	-1.0	1193.0	
315.740	860.0	-1.0	1255.0	1030.0	-1.0	1306.0	1042.0	-1.0	1544.0	1308.0	-1.0	1716.0	1303.0	-1.0	2151.0	1171.0	-1.0	1603.0	1367.0	-1.0	1989.0	1316.0	-1.0	1610.0	1522.0	-1.0	2233.0	2043.0	-1.0	3205.0	1852.0	-1.0	2971.0	1434.0	-1.0	2064.0	2160.0	-1.0	3822.0	1417.0	-1.0	2074.0	989.0	-1.0	1586.0	908.0	-1.0	1193.0	
316.239	860.0	-1.0	1255.0	1032.0	-1.0	1307.0	1043.0	-1.0	1550.0	1312.0	-1.0	1726.0	1303.0	-1.0	2154.0	1174.0	-1.0	1604.0	1367.0	-1.0	1986.0	1315.0	-1.0	1609.0	1520.0	-1.0	2230.0	2040.0	-1.0	3198.0	1851.0	-1.0	2968.0	1433.0	-1.0	2060.0	2159.0	-1.0	3821.0	1417.0	-1.0	2074.0	989.0	-1.0	1585.0	906.0	-1.0	1193.0	
316.738	858.0	-1.0	1255.0	1031.0	-1.0	1309.0	1045.0	-1.0	1553.0	1313.0	-1.0	1729.0	1304.0	-1.0	2157.0	1175.0	-1.0	1606.0	1366.0	-1.0	1984.0	1316.0	-1.0	1610.0	1521.0	-1.0	2233.0	2041.0	-1.0	3198.0	1852.0	-1.0	2974.0	1434.0	-1.0	2065.0	2161.0	-1.0	3833.0	1418.0	-1.0	2081.0	990.0	-1.0	1592.0	907.0	-1.0	1196.0	
317.237	860.0	-1.0	1254.0	1031.0	-1.0	1307.0	1043.0	-1.0	1553.0	1312.0	-1.0	1730.0	1306.0	-1.0	2157.0	1175.0	-1.0	1606.0	1363.0	-1.0	1981.0	1316.0	-1.0	1609.0	1521.0	-1.0	2232.0	2040.0	-1.0	3199.0	1850.0	-1.0	2973.0	1434.0	-1.0	2065.0	2160.0	-1.0	3838.0	1419.0	-1.0	2082.0	990.0	-1.0	1594.0	907.0	-1.0	1197.0	
317.736	861.0	-1.0	1256.0	1031.0	-1.0	1306.0	1044.0	-1.0	1552.0	1314.0	-1.0	1729.0	1304.0	-1.0	2155.0	1173.0	-1.0	1602.0	1365.0	-1.0	1983.0	1317.0	-1.0	1609.0	1521.0	-1.0	2231.0	2042.0	-1.0	3204.0	1848.0	-1.0	2972.0	1434.0	-1.0	2063.0	2157.0	-1.0	3832.0	1418.0	-1.0	2081.0	990.0	-1.0	1593.0	908.0	-1.0	1197.0	
318.235	861.0	-1.0	1257.0	1031.0	-1.0	1306.0	1045.0	-1.0	1556.0	1314.0	-1.0	1734.0	1307.0	-1.0	2162.0	1175.0	-1.0	1609.0	1367.0	-1.0	1991.0	1319.0	-1.0	1614.0	1525.0	-1.0	2243.0	2053.0	-1.0	3232.0	1852.0	-1.0	2986.0	1436.0	-1.0	2072.0	2159.0	-1.0	3847.0	1420.0	-1.0	2089.0	991.0	-1.0	1600.0	910.0	-1.0	1199.0	
318.734	862.0	-1.0	1258.0	1030.0	-1.0	1306.0	1044.0	-1.0	1556.0	1315.0	-1.0	1735.0	1309.0	-1.0	2166.0	1177.0	-1.0	1612.0	1370.0	-1.0	1999.0	1322.0	-1.0	1619.0	1529.0	-1.0	2254.0	2065.0	-1.0	3257.0	1855.0	-1.0	2995.0	1439.0	-1.0	2079.0	2161.0	-1.0	3854.0	1422.0	-1.0	2094.0	992.0	-1.0	1602.0	909.0	-1.0	1202.0	
319.233	862.0	-1.0	1258.0	1030.0	-1.0	1307.0	1045.0	-1.0	1559.0	1318.0	-1.0	1734.0	1310.0	-1.0	2170.0	1178.0	-1.0	1612.0	1375.0	-1.0	2008.0	1324.0	-1.0	1625.0	1533.0	-1.0	2261.0	2077.0	-1.0	3282.0	1857.0	-1.0	2999.0	1440.0	-1.0	2080.0	2160.0	-1.0	3853.0	1420.0	-1.0	2094.0	992.0	-1.0	1602.0	910.0	-1.0	1201.0	
319.732	863.0	-1.0	1260.0	1032.0	-1.0	1308.0	1045.0	-1.0	1562.0	1318.0	-1.0	1739.0	1312.0	-1.0	2177.0	1181.0	-1.0	1620.0	1379.0	-1.0	2018.0	1329.0	-1.0	1634.0	1538.0	-1.0	2276.0	2091.0	-1.0	3313.0	1861.0	-1.0	3016.0	1444.0	-1.0	2091.0	2164.0	-1.0	3868.0	1425.0	-1.0	2102.0	993.0	-1.0	1608.0	910.0	-1.0	1204.0	
320.231	862.0	-1.0	1262.0	1030.0	-1.0	1308.0	1046.0	-1.0	1561.0	1319.0	-1.0	1740.0	1313.0	-1.0	2182.0	1182.0	-1.0	1624.0	1382.0	-1.0	2023.0	1332.0	-1.0	1637.0	1540.0	-1.0	2281.0	2096.0	-1.0	3324.0	1864.0	-1.0	3019.0	1444.0	-1.0	2094.0	2165.0	-1.0	3872.0	1424.0	-1.0	2103.0	994.0	-1.0	1610.0	912.0	-1.0	1205.0	
320.730	862.0	-1.0	1259.0	1031.0	-1.0	1307.0	1046.0	-1.0	1561.0	1317.0	-1.0	1738.0	1311.0	-1.0	2179.0	1180.0	-1.0	1619.0	1383.0	-1.0	2024.0	1334.0	-1.0	1639.0	1540.0	-1.0	2279.0	2098.0	-1.0	3323.0	1862.0	-1.0	3015.0	1444.0	-1.0	2090.0	2164.0	-1.0	3868.0	1423.0	-1.0	2101.0	994.0	-1.0	1607.0	910.0	-1.0	1203.0	
321.229	863.0	-1.0	1261.0	1030.0	-1.0	1307.0	1045.0	-1.0	1563.0	1319.0	-1.0	1743.0	1313.0	-1.0	2181.0	1182.0	-1.0	1625.0	1383.0	-1.0	2026.0	1335.0	-1.0	1640.0	1540.0	-1.0	2282.0	2098.0	-1.0	3324.0	1865.0	-1.0	3023.0	1446.0	-1.0	2096.0	2167.0	-1.0	3871.0	1425.0	-1.0	2101.0	994.0	-1.0	1607.0	910.0	-1.0	1201.0	
321.728	863.0	-1.0	1260.0	1030.0	-1.0	1308.0	1046.0	-1.0	1562.0	1319.0	-1.0	1743.0	1312.0	-1.0	2182.0	1183.0	-1.0	1626.0	1383.0	-1.0	2024.0	1334.0	-1.0	1639.0	1542.0	-1.0	2282.0	2100.0	-1.0	3323.0	1864.0	-1.0	3025.0	1447.0	-1.0	2097.0	2167.0	-1.0	3872.0	1425.0	-1.0	2102.0	995.0	-1.0	1608.0	911.0	-1.0	1202.0	
322.227	862.0	-1.0	1260.0	1031.0	-1.0	1305.0	1046.0	-1.0	1559.0	1317.0	-1.0	1739.0	1312.0	-1.0	2178.0	1181.0	-1.0	1622.0	1381.0	-1.0	2023.0	1333.0	-1.0	1636.0	1541.0	-1.0	2279.0	2099.0	-1.0	3321.0	1863.0	-1.0	3018.0	1446.0	-1.0	2092.0	2164.0	-1.0	3863.0	1425.0	-1.0	2097.0	995.0	-1.0	1606.0	911.0	-1.0	1199.0	
322.726	863.0	-1.0	1261.0	1032.0	-1.0	1306.0	1047.0	-1.0	1562.0	1318.0	-1.0	1743.0	1312.0	-1.0	2179.0	1183.0	-1.0	1623.0	1383.0	-1.0	2025.0	1334.0	-1.0	1637.0	1542.0	-1.0	2277.0	2099.0	-1.0	3322.0	1862.0	-1.0	3011.0	1446.0	-1.0	2088.0	2162.0	-1.0	3848.0	1422.0	-1.0	2088.0	994.0	-1.0	1601.0	909.0	-1.0	1196.0	
323.225	863.0	-1.0	1261.0	1030.0	-1.0	1306.0	1045.0	-1.0	1562.0	1319.0	-1.0	1743.0	1313.0	-1.0	2177.0	1183.0	-1.0	1622.0	1382.0	-1.0	2022.0	1333.0	-1.0	1634.0	1540.0	-1.0	2276.0	2099.0	-1.0	3320.0	1863.0	-1.0	3010.0	1445.0	-1.0	2087.0	2163.0	-1.0	3845.0	1422.0	-1.0	2090.0	994.0	-1.0	1601.0	909.0	-1.0	1197.0	
323.724	861.0	-1.0	1260.0	1030.0	-1.0	1303.0	1046.0	-1.0	1559.0	1316.0	-1.0	1737.0	1311.0	-1.0	2173.0	1183.0	-1.0	1616.0	1380.0	-1.0	2015.0	1330.0	-1.0	1629.0	1537.0	-1.0	2268.0	2093.0	-1.0	3308.0	1861.0	-1.0	3000.0	1443.0	-1.0	2081.0	2159.0	-1.0	3834.0	1421.0	-1.0	2083.0	993.0	-1.0	1598.0	909.0	-1.0	1194.0	
324.223	863.0	-1.0	1260.0	1030.0	-1.0	1304.0	1045.0	-1.0	1560.0	1317.0	-1.0	1740.0	1312.0	-1.0	2172.0	1183.0	-1.0	1614.0	1379.0	-1.0	2011.0	1329.0	-1.0	1626.0	1537.0	-1.0	2262.0	2089.0	-1.0	3297.0	1858.0	-1.0	2990.0	1440.0	-1.0	2074.0	2157.0	-1.0	3819.0	1420.0	-1.0	2076.0	992.0	-1.0	1593.0	908.0	-1.0	1192.0	
324.722	863.0	-1.0	1259.0	1030.0	-1.0	1304.0	1045.0	-1.0	1561.0	1318.0	-1.0	1738.0	1312.0	-1.0	2171.0	1183.0	-1.0	1614.0	1377.0	-1.0	2008.0	1328.0	-1.0	1622.0	1537.0	-1.0	2259.0	2083.0	-1.0	3288.0	1859.0	-1.0	2990.0	1442.0	-1.0	2074.0	2159.0	-1.0	3823.0	1420.0	-1.0	2079.0	992.0	-1.0	1593.0	908.0	-1.0	1192.0	
325.221	863.0	-1.0	1258.0	1030.0	-1.0	1302.0	1046.0	-1.0	1558.0	1316.0	-1.0	1733.0	1312.0	-1.0	2170.0	1181.0	-1.0	1610.0	1376.0	-1.0	2003.0	1327.0	-1.0	1620.0	1535.0	-1.0	2255.0	2074.0	-1.0	3262.0	1859.0	-1.0	2990.0	1438.0	-1.0	2069.0	2161.0	-1.0	3823.0	1420.0	-1.0	2079.0	993.0	-1.0	1594.0	907.0	-1.0	1191.0	
325.720	863.0	-1.0	1260.0	1032.0	-1.0	1304.0	1049.0	-1.0	1562.0	1319.0	-1.0	1740.0	1313.0	-1.0	2173.0	1182.0	-1.0	1610.0	1378.0	-1.0	2004.0	1329.0	-1.0	1622.0	1536.0	-1.0	2256.0	2071.0	-1.0	3255.0	1861.0	-1.0	2987.0	1438.0	-1.0	2067.0	2160.0	-1.0	3820.0	1419.0	-1.0	2076.0	993.0	-1.0	1593.0	908.0	-1.0	1192.0	
326.219	864.0	-1.0	1259.0	1033.0	-1.0	1305.0	1048.0	-1.0	1563.0	1318.0	-1.0	1740.0	1314.0	-1.0	2174.0	1184.0	-1.0	1613.0	1380.0	-1.0	2009.0	1330.0	-1.0	1623.0	1537.0	-1.0	2264.0	2073.0	-1.0	3262.0	1863.0	-1.0	2996.0	1441.0	-1.0	2072.0	2163.0	-1.0	3831.0	1421.0	-1.0	2082.0	994.0	-1.0	1597.0	910.0	-1.0	1193.0	
326.718	863.0	-1.0	1257.0	1032.0	-1.0	1302.0	1049.0	-1.0	1561.0	1317.0	-1.0	1737.0	1315.0	-1.0	2175.0	1183.0	-1.0	1611.0	1380.0	-1.0	2010.0	1331.0	-1.0	1624.0	1539.0	-1.0	2265.0	2072.0	-1.0	3261.0	1863.0	-1.0	2996.0	1441.0	-1.0	2071.0	2164.0	-1.0	3832.0	1421.0	-1.0	2081.0	993.0	-1.0	1597.0	909.0	-1.0	1192.0	
327.217	863.0	-1.0	1257.0	1032.0	-1.0	1304.0	1049.0	-1.0	1565.0	1320.0	-1.0	1741.0	1315.0	-1.0	2174.0	1183.0	-1.0	1609.0	1383.0	-1.0	2012.0	1331.0	-1.0	1625.0	1540.0	-1.0	2264.0	2072.0	-1.0	3253.0	1861.0	-1.0	2993.0	1439.0	-1.0	2068.0	2163.0	-1.0	3826.0	1419.0	-1.0	2076.0	993.0	-1.0	1593.0	907.0	-1.0	1189.0	
327.716	864.0	-1.0	1258.0	1032.0	-1.0	1302.0	1049.0	-1.0	1563.0	1318.0	-1.0	1742.0	1316.0	-1.0	2174.0	1183.0	-1.0	1612.0	1382.0	-1.0	2011.0	1332.0	-1.0	1622.0	1540.0	-1.0	2265.0	2068.0	-1.0	3251.0	1863.0	-1.0	2998.0	1440.0	-1.0	2068.0	2164.0	-1.0	3836.0	1421.0	-1.0	2081.0	994.0	-1.0	1597.0	907.0	-1.0	1191.0	
328.215	863.0	-1.0	1257.0	1030.0	-1.0	1301.0	1049.0	-1.0	1561.0	1317.0	-1.0	1737.0	1315.0	-1.0	2173.0	1181.0	-1.0	1608.0	1381.0	-1.0	2006.0	1330.0	-1.0	1617.0	1537.0	-1.0	2258.0	2060.0	-1.0	3231.0	1863.0	-1.0	2994.0	1435.0	-1.0	2062.0	2164.0	-1.0	3838.0	1420.0	-1.0	2079.0	994.0	-1.0	1597.0	907.0	-1.0	1190.0	
328.715	864.0	-1.0	1257.0	1031.0	-1.0	1300.0	1049.0	-1.0	1560.0	1316.0	-1.0	1734.0	1315.0	-1.0	2168.0	1179.0	-1.0	1601.0	1379.0	-1.0	2001.0	1327.0	-1.0	1614.0	1534.0	-1.0	2250.0	2050.0	-1.0	3209.0	1860.0	-1.0	2986.0	1434.0	-1.0	2053.0	2161.0	-1.0	3830.0	1417.0	-1.0	2073.0	993.0	-1.0	1593.0	907.0	-1.0	1186.0	
329.214	864.0	-1.0	1255.0	1030.0	-1.0	1300.0	1048.0	-1.0	1561.0	1318.0	-1.0	1734.0	1315.0	-1.0	2170.0	1179.0	-1.0	1604.0	1376.0	-1.0	1997.0	1328.0	-1.0	1612.0	1533.0	-1.0	2249.0	2045.0	-1.0	3197.0	1860.0	-1.0	2988.0	1433.0	-1.0	2056.0	2164.0	-1.0	3840.0	1420.0	-1.0	2078.0	993.0	-1.0	1595.0	908.0	-1.0	1188.0	
329.713	863.0	-1.0	1255.0	1031.0	-1.0	1299.0	1049.0	-1.0	1557.0	1317.0	-1.0	1732.0	1313.0	-1.0	2167.0	1177.0	-1.0	1603.0	1374.0	-1.0	1990.0	1327.0	-1.0	1610.0	1530.0	-1.0	2244.0	2039.0	-1.0	3186.0	1859.0	-1.0	2985.0	1433.0	-1.0	2054.0	2167.0	-1.0	3841.0	1419.0	-1.0	2077.0	995.0	-1.0	1596.0	908.0	-1.0	1188.0	
330.212	865.0	-1.0	1254.0	1032.0	-1.0	1298.0	1048.0	-1.0	1554.0	1317.0	-1.0	1728.0	1312.0	-1.0	2162.0	1177.0	-1.0	1597.0	1374.0	-1.0	1989.0	1325.0	-1.0	1609.0	1529.0	-1.0	2240.0	2036.0	-1.0	3176.0	1857.0	-1.0	2976.0	1431.0	-1.0	2051.0	2165.0	-1.0	3833.0	1419.0	-1.0	2072.0	994.0	-1.0	1593.0	907.0	-1.0	1185.0	
330.711	865.0	-1.0	1253.0	1031.0	-1.0	1299.0	1048.0	-1.0	1557.0	1317.0	-1.0	1730.0	1314.0	-1.0	2166.0	1179.0	-1.0	1602.0	1374.0	-1.0	1989.0	1327.0	-1.0	1611.0	1531.0	-1.0	2244.0	2036.0	-1.0	3181.0	1859.0	-1.0	2984.0	1435.0	-1.0	2057.0	2169.0	-1.0	3836.0	1421.0	-1.0	2074.0	995.0	-1.0	1595.0	908.0	-1.0	1186.0	
331.210	864.0	-1.0	1253.0	1031.0	-1.0	1299.0	1049.0	-1.0	1554.0	1317.0	-1.0	1728.0	1312.0	-1.0	2165.0	1179.0	-1.0	1605.0	1375.0	-1.0	1990.0	1327.0	-1.0	1611.0	1531.0	-1.0	2245.0	2037.0	-1.0	3180.0	1860.0	-1.0	2987.0	1435.0	-1.0	2058.0	2170.0	-1.0	3839.0	1422.0	-1.0	2075.0	996.0	-1.0	1595.0	909.0	-1.0	1186.0	
331.709	864.0	-1.0	1251.0	1032.0	-1.0	1296.0	1047.0	-1.0	1552.0	1313.0	-1.0	1724.0	1314.0	-1.0	2163.0	1178.0	-1.0	1599.0	1376.0	-1.0	1991.0	1328.0	-1.0	1612.0	1533.0	-1.0	2247.0	2039.0	-1.0	3184.0	1859.0	-1.0	2980.0	1435.0	-1.0	2056.0	2170.0	-1.0	3831.0	1419.0	-1.0	2072.0	997.0	-1.0	1592.0	909.0	-1.0	1186.0	
332.208	865.0	-1.0	1252.0	1032.0	-1.0	1297.0	1047.0	-1.0	1555.0	1315.0	-1.0	1727.0	1316.0	-1.0	2169.0	1178.0	-1.0	1604.0	1377.0	-1.0	1993.0	1329.0	-1.0	1611.0	1538.0	-1.0	2258.0	2026.0	-1.0	3148.0	1863.0	-1.0	2989.0	1435.0	-1.0	2057.0	2174.0	-1.0	3837.0	1423.0	-1.0	2073.0	997.0	-1.0	1593.0	911.0	-1.0	1185.0	
332.707	864.0	-1.0	1251.0	1031.0	-1.0	1297.0	1048.0	-1.0	1553.0	1316.0	-1.0	1724.0	1316.0	-1.0	2169.0	1178.0	-1.0	1600.0	1375.0	-1.0	1990.0	1325.0	-1.0	1607.0	1539.0	-1.0	2259.0	2016.0	-1.0	3128.0	1863.0	-1.0	2992.0	1434.0	-1.0	2056.0	2175.0	-1.0	3839.0	1423.0	-1.0	2074.0	999.0	-1.0	1595.0	911.0	-1.0	1185.0	
333.206	864.0	-1.0	1249.0	1032.0	-1.0	1294.0	1049.0	-1.0	1551.0	1314.0	-1.0	1721.0	1316.0	-1.0	2167.0	1176.0	-1.0	1596.0	1376.0	-1.0	1990.0	1324.0	-1.0	1604.0	1540.0	-1.0	2260.0	2015.0	-1.0	3130.0	1864.0	-1.0	2988.0	1435.0	-1.0	2053.0	2173.0	-1.0	3837.0	1422.0	-1.0	2073.0	998.0	-1.0	1592.0	910.0	-1.0	1184.0	
333.705	865.0	-1.0	1250.0	1032.0	-1.0	1297.0	1048.0	-1.0	1554.0	1316.0	-1.0	1725.0	1317.0	-1.0	2173.0	1178.0	-1.0	1603.0	1379.0	-1.0	1998.0	1326.0	-1.0	1606.0	1542.0	-1.0	2272.0	2018.0	-1.0	3131.0	1869.0	-1.0	3000.0	1437.0	-1.0	2060.0	2179.0	-1.0	3845.0	1424.0	-1.0	2075.0	1000.0	-1.0	1596.0	911.0	-1.0	1186.0	
334.204	866.0	-1.0	1252.0	1033.0	-1.0	1298.0	1049.0	-1.0	1554.0	1317.0	-1.0	1727.0	1318.0	-1.0	2177.0	1179.0	-1.0	1605.0	1381.0	-1.0	2003.0	1326.0	-1.0	1609.0	1545.0	-1.0	2276.0	2019.0	-1.0	3136.0	1871.0	-1.0	3006.0	1439.0	-1.0	2063.0	2181.0	-1.0	3851.0	1426.0	-1.0	2079.0	999.0	-1.0	1597.0	910.0	-1.0	1186.0	
334.703	867.0	-1.0	1253.0	1034.0	-1.0	1299.0	1049.0	-1.0	1553.0	1316.0	-1.0	1725.0	1319.0	-1.0	2175.0	1178.0	-1.0	1601.0	1384.0	-1.0	2006.0	1327.0	-1.0	1612.0	1545.0	-1.0	2276.0	2023.0	-1.0	3144.0	1870.0	-1.0	3001.0	1437.0	-1.0	2060.0	2179.0	-1.0	3850.0	1425.0	-1.0	2076.0	998.0	-1.0	1597.0	910.0	-1.0	1185.0	
335.202	867.0	-1.0	1255.0	1035.0	-1.0	1299.0	1051.0	-1.0	1556.0	1317.0	-1.0	1730.0	1322.0	-1.0	2182.0	1179.0	-1.0	1606.0	1385.0	-1.0	2011.0	1330.0	-1.0	1617.0	1548.0	-1.0	2280.0	2028.0	-1.0	3163.0	1873.0	-1.0	3012.0	1440.0	-1.0	2067.0	2183.0	-1.0	3861.0	1426.0	-1.0	2083.0	1000.0	-1.0	1601.0	911.0	-1.0	1188.0	
335.701	866.0	-1.0	1253.0	1035.0	-1.0	1299.0	1052.0	-1.0	1557.0	1318.0	-1.0	1730.0	1322.0	-1.0	2182.0	1179.0	-1.0	1606.0	1385.0	-1.0	2009.0	1330.0	-1.0	1615.0	1549.0	-1.0	2279.0	2029.0	-1.0	3165.0	1872.0	-1.0	3011.0	1439.0	-1.0	2065.0	2183.0	-1.0	3864.0	1426.0	-1.0	2082.0	1000.0	-1.0	1602.0	911.0	-1.0	1185.0	
336.201	866.0	-1.0	1254.0	1035.0	-1.0	1299.0	1053.0	-1.0	1558.0	1322.0	-1.0	1731.0	1320.0	-1.0	2177.0	1179.0	-1.0	1603.0	1387.0	-1.0	2009.0	1329.0	-1.0	1613.0	1547.0	-1.0	2275.0	2031.0	-1.0	3164.0	1870.0	-1.0	3003.0	1437.0	-1.0	2061.0	2181.0	-1.0	3857.0	1424.0	-1.0	2077.0	999.0	-1.0	1599.0	909.0	-1.0	1182.0	
336.700	867.0	-1.0	1255.0	1034.0	-1.0	1298.0	1053.0	-1.0	1557.0	1323.0	-1.0	1734.0	1322.0	-1.0	2183.0	1179.0	-1.0	1602.0	1387.0	-1.0	2005.0	1329.0	-1.0	1612.0	1546.0	-1.0	2275.0	2024.0	-1.0	3163.0	1872.0	-1.0	3006.0	1436.0	-1.0	2060.0	2185.0	-1.0	3867.0	1425.0	-1.0	2080.0	999.0	-1.0	1601.0	910.0	-1.0	1183.0	
337.199	867.0	-1.0	1252.0	1034.0	-1.0	1298.0	1051.0	-1.0	1557.0	1321.0	-1.0	1732.0	1322.0	-1.0	2179.0	1178.0	-1.0	1601.0	1383.0	-1.0	1999.0	1324.0	-1.0	1606.0	1543.0	-1.0	2268.0	2016.0	-1.0	3149.0	1871.0	-1.0	3003.0	1435.0	-1.0	2056.0	2185.0	-1.0	3869.0	1425.0	-1.0	2080.0	1001.0	-1.0	1602.0	910.0	-1.0	1180.0	
337.698	866.0	-1.0	1251.0	1035.0	-1.0	1299.0	1053.0	-1.0	1555.0	1322.0	-1.0	1732.0	1321.0	-1.0	2172.0	1177.0	-1.0	1596.0	1377.0	-1.0	1988.0	1322.0	-1.0	1600.0	1537.0	-1.0	2253.0	2001.0	-1.0	3112.0	1868.0	-1.0	2994.0	1434.0	-1.0	2051.0	2185.0	-1.0	3867.0	1423.0	-1.0	2076.0	1001.0	-1.0	1601.0	907.0	-1.0	1179.0	
338.197	867.0	-1.0	1253.0	1037.0	-1.0	1301.0	1054.0	-1.0	1557.0	1324.0	-1.0	1738.0	1319.0	-1.0	2173.0	1177.0	-1.0	1602.0	1374.0	-1.0	1983.0	1322.0	-1.0	1600.0	1536.0	-1.0	2250.0	1994.0	-1.0	3097.0	1868.0	-1.0	3000.0	1435.0	-1.0	2054.0	2189.0	-1.0	3868.0	1425.0	-1.0	2073.0	1000.0	-1.0	1598.0	908.0	-1.0	1178.0	
338.696	868.0	-1.0	1252.0	1036.0	-1.0	1302.0	1052.0	-1.0	1555.0	1324.0	-1.0	1737.0	1319.0	-1.0	2171.0	1180.0	-1.0	1605.0	1373.0	-1.0	1981.0	1319.0	-1.0	1598.0	1536.0	-1.0	2250.0	1994.0	-1.0	3096.0	1869.0	-1.0	3002.0	1435.0	-1.0	2057.0	2189.0	-1.0	3871.0	1426.0	-1.0	2076.0	1001.0	-1.0	1598.0	909.0	-1.0	1178.0	
339.195	867.0	-1.0	1249.0	1035.0	-1.0	1300.0	1052.0	-1.0	1554.0	1323.0	-1.0	1734.0	1318.0	-1.0	2170.0	1180.0	-1.0	1605.0	1375.0	-1.0	1983.0	1320.0	-1.0	1597.0	1536.0	-1.0	2253.0	1996.0	-1.0	3103.0	1872.0	-1.0	3002.0	1436.0	-1.0	2056.0	2191.0	-1.0	3872.0	1425.0	-1.0	2075.0	1000.0	-1.0	1596.0	908.0	-1.0	1176.0	
339.694	866.0	-1.0	1251.0	1036.0	-1.0	1299.0	1054.0	-1.0	1552.0	1325.0	-1.0	1735.0	1319.0	-1.0	2168.0	1180.0	-1.0	1603.0	1378.0	-1.0	1986.0	1320.0	-1.0	1596.0	1539.0	-1.0	2255.0	1999.0	-1.0	3109.0	1872.0	-1.0	2999.0	1437.0	-1.0	2055.0	2191.0	-1.0	3868.0	1424.0	-1.0	2073.0	1000.0	-1.0	1594.0	908.0	-1.0	1176.0	
340.193	868.0	-1.0	1251.0	1038.0	-1.0	1302.0	1054.0	-1.0	1557.0	1325.0	-1.0	1739.0	1322.0	-1.0	2174.0	1182.0	-1.0	1609.0	1381.0	-1.0	1993.0	1323.0	-1.0	1603.0	1543.0	-1.0	2263.0	2009.0	-1.0	3124.0	1879.0	-1.0	3011.0	1440.0	-1.0	2061.0	2193.0	-1.0	3866.0	1424.0	-1.0	2071.0	1000.0	-1.0	1593.0	908.0	-1.0	1173.0	
340.692	860.0	-1.0	1252.0	1031.0	-1.0	1302.0	1050.0	-1.0	1555.0	1321.0	-1.0	1739.0	1324.0	-1.0	2177.0	1184.0	-1.0	1612.0	1383.0	-1.0	1999.0	1324.0	-1.0	1604.0	1546.0	-1.0	2269.0	2011.0	-1.0	3134.0	1882.0	-1.0	3018.0	1442.0	-1.0	2066.0	2194.0	-1.0	3871.0	1425.0	-1.0	2073.0	1000.0	-1.0	1594.0	909.0	-1.0	1175.0	
341.191	862.0	-1.0	1250.0	1032.0	-1.0	1299.0	1050.0	-1.0	1553.0	1318.0	-1.0	1733.0	1323.0	-1.0	2175.0	1183.0	-1.0	1610.0	1387.0	-1.0	2000.0	1323.0	-1.0	1602.0	1547.0	-1.0	2267.0	2013.0	-1.0	3133.0	1882.0	-1.0	3017.0	1440.0	-1.0	2063.0	2193.0	-1.0	3867.0	1426.0	-1.0	2073.0	999.0	-1.0	1591.0	908.0	-1.0	1174.0	
341.690	865.0	-1.0	1251.0	1033.0	-1.0	1301.0	1051.0	-1.0	1556.0	1321.0	-1.0	1739.0	1323.0	-1.0	2174.0	1185.0	-1.0	1609.0	1389.0	-1.0	2005.0	1323.0	-1.0	1602.0	1547.0	-1.0	2265.0	2009.0	-1.0	3124.0	1882.0	-1.0	3011.0	1441.0	-1.0	2060.0	2192.0	-1.0	3860.0	1423.0	-1.0	2068.0	998.0	-1.0	1587.0	907.0	-1.0	1170.0	
342.190	865.0	-1.0	1252.0	1034.0	-1.0	1303.0	1054.0	-1.0	1556.0	1324.0	-1.0	1741.0	1324.0	-1.0	2175.0	1187.0	-1.0	1614.0	1389.0	-1.0	2003.0	1323.0	-1.0	1600.0	1545.0	-1.0	2265.0	2004.0	-1.0	3114.0	1886.0	-1.0	3020.0	1443.0	-1.0	2066.0	2196.0	-1.0	3869.0	1426.0	-1.0	2072.0	999.0	-1.0	1590.0	908.0	-1.0	1173.0	
342.689	867.0	-1.0	1251.0	1034.0	-1.0	1302.0	1053.0	-1.0	1553.0	1322.0	-1.0	1737.0	1323.0	-1.0	2172.0	1186.0	-1.0	1611.0	1391.0	-1.0	2003.0	1321.0	-1.0	1598.0	1545.0	-1.0	2263.0	1999.0	-1.0	3106.0	1887.0	-1.0	3021.0	1443.0	-1.0	2067.0	2196.0	-1.0	3870.0	1426.0	-1.0	2074.0	999.0	-1.0	1588.0	907.0	-1.0	1173.0	
343.189	867.0	-1.0	1247.0	1033.0	-1.0	1299.0	1052.0	-1.0	1550.0	1322.0	-1.0	1732.0	1321.0	-1.0	2166.0	1182.0	-1.0	1608.0	1391.0	-1.0	2004.0	1321.0	-1.0	1595.0	1546.0	-1.0	2263.0	1999.0	-1.0	3103.0	1885.0	-1.0	3019.0	1441.0	-1.0	2065.0	2195.0	-1.0	3867.0	1426.0	-1.0	2072.0	998.0	-1.0	1585.0	907.0	-1.0	1171.0	
343.688	867.0	-1.0	1249.0	1036.0	-1.0	1300.0	1054.0	-1.0	1549.0	1322.0	-1.0	1735.0	1322.0	-1.0	2166.0	1185.0	-1.0	1608.0	1393.0	-1.0	2007.0	1320.0	-1.0	1595.0	1547.0	-1.0	2262.0	1999.0	-1.0	3106.0	1886.0	-1.0	3015.0	1442.0	-1.0	2063.0	2194.0	-1.0	3856.0	1424.0	-1.0	2065.0	996.0	-1.0	1581.0	907.0	-1.0	1169.0	
344.187	866.0	-1.0	1247.0	1036.0	-1.0	1299.0	1055.0	-1.0	1550.0	1323.0	-1.0	1735.0	1322.0	-1.0	2166.0	1186.0	-1.0	1610.0	1392.0	-1.0	2006.0	1319.0	-1.0	1593.0	1548.0	-1.0	2263.0	2002.0	-1.0	3111.0	1886.0	-1.0	3018.0	1442.0	-1.0	2066.0	2196.0	-1.0	3862.0	1425.0	-1.0	2070.0	998.0	-1.0	1582.0	906.0	-1.0	1169.0	
344.686	866.0	-1.0	1246.0	1035.0	-1.0	1295.0	1053.0	-1.0	1543.0	1320.0	-1.0	1728.0	1319.0	-1.0	2160.0	1182.0	-1.0	1607.0	1391.0	-1.0	2002.0	1318.0	-1.0	1586.0	1546.0	-1.0	2261.0	2000.0	-1.0	3109.0	1885.0	-1.0	3012.0	1442.0	-1.0	2064.0	2194.0	-1.0	3858.0	1425.0	-1.0	2066.0	998.0	-1.0	1582.0	905.0	-1.0	1167.0	
345.186	867.0	-1.0	1242.0	1032.0	-1.0	1289.0	1051.0	-1.0	1537.0	1318.0	-1.0	1715.0	1316.0	-1.0	2151.0	1179.0	-1.0	1598.0	1390.0	-1.0	1996.0	1313.0	-1.0	1577.0	1546.0	-1.0	2253.0	1999.0	-1.0	3105.0	1880.0	-1.0	2998.0	1439.0	-1.0	2055.0	2189.0	-1.0	3840.0	1421.0	-1.0	2058.0	996.0	-1.0	1574.0	905.0	-1.0	1163.0	
345.685	865.0	-1.0	1242.0	1030.0	-1.0	1288.0	1052.0	-1.0	1536.0	1317.0	-1.0	1714.0	1316.0	-1.0	2152.0	1181.0	-1.0	1600.0	1390.0	-1.0	1996.0	1310.0	-1.0	1574.0	1548.0	-1.0	2254.0	2003.0	-1.0	3108.0	1881.0	-1.0	2993.0	1439.0	-1.0	2052.0	2184.0	-1.0	3824.0	1420.0	-1.0	2050.0	994.0	-1.0	1567.0	903.0	-1.0	1158.0	
346.184	866.0	-1.0	1241.0	1029.0	-1.0	1286.0	1050.0	-1.0	1533.0	1316.0	-1.0	1710.0	1315.0	-1.0	2149.0	1180.0	-1.0	1599.0	1390.0	-1.0	1996.0	1309.0	-1.0	1572.0	1548.0	-1.0	2254.0	2005.0	-1.0	3114.0	1882.0	-1.0	2989.0	1437.0	-1.0	2050.0	2184.0	-1.0	3819.0	1419.0	-1.0	2049.0	994.0	-1.0	1566.0	901.0	-1.0	1156.0	
346.683	866.0	-1.0	1240.0	1028.0	-1.0	1283.0	1050.0	-1.0	1530.0	1314.0	-1.0	1703.0	1315.0	-1.0	2146.0	1180.0	-1.0	1596.0	1390.0	-1.0	1995.0	1306.0	-1.0	1568.0	1548.0	-1.0	2254.0	2007.0	-1.0	3115.0	1880.0	-1.0	2983.0	1436.0	-1.0	2046.0	2180.0	-1.0	3814.0	1418.0	-1.0	2045.0	994.0	-1.0	1563.0	901.0	-1.0	1154.0	
347.182	866.0	-1.0	1241.0	1028.0	-1.0	1284.0	1052.0	-1.0	1528.0	1314.0	-1.0	1698.0	1313.0	-1.0	2142.0	1178.0	-1.0	1588.0	1391.0	-1.0	1993.0	1305.0	-1.0	1564.0	1548.0	-1.0	2250.0	2008.0	-1.0	3118.0	1877.0	-1.0	2973.0	1433.0	-1.0	2037.0	2176.0	-1.0	3800.0	1415.0	-1.0	2038.0	991.0	-1.0	1559.0	899.0	-1.0	1152.0	
347.681	867.0	-1.0	1241.0	1029.0	-1.0	1283.0	1051.0	-1.0	1529.0	1313.0	-1.0	1699.0	1314.0	-1.0	2145.0	1177.0	-1.0	1589.0	1392.0	-1.0	1993.0	1307.0	-1.0	1565.0	1548.0	-1.0	2251.0	2011.0	-1.0	3124.0	1876.0	-1.0	2977.0	1434.0	-1.0	2040.0	2177.0	-1.0	3800.0	1415.0	-1.0	2036.0	992.0	-1.0	1559.0	899.0	-1.0	1151.0	
348.181	866.0	-1.0	1241.0	1028.0	-1.0	1284.0	1051.0	-1.0	1525.0	1312.0	-1.0	1692.0	1313.0	-1.0	2141.0	1176.0	-1.0	1584.0	1391.0	-1.0	1991.0	1305.0	-1.0	1563.0	1544.0	-1.0	2245.0	2008.0	-1.0	3119.0	1875.0	-1.0	2971.0	1432.0	-1.0	2035.0	2177.0	-1.0	3795.0	1414.0	-1.0	2034.0	992.0	-1.0	1558.0	898.0	-1.0	1151.0	
348.680	866.0	-1.0	1237.0	1028.0	-1.0	1281.0	1050.0	-1.0	1521.0	1308.0	-1.0	1685.0	1314.0	-1.0	2136.0	1174.0	-1.0	1576.0	1390.0	-1.0	1990.0	1304.0	-1.0	1561.0	1542.0	-1.0	2240.0	2006.0	-1.0	3115.0	1871.0	-1.0	2961.0	1429.0	-1.0	2028.0	2174.0	-1.0	3784.0	1413.0	-1.0	2029.0	990.0	-1.0	1553.0	897.0	-1.0	1149.0	
349.179	867.0	-1.0	1239.0	1028.0	-1.0	1284.0	1049.0	-1.0	1522.0	1310.0	-1.0	1685.0	1314.0	-1.0	2139.0	1175.0	-1.0	1580.0	1391.0	-1.0	1993.0	1305.0	-1.0	1563.0	1544.0	-1.0	2244.0	2009.0	-1.0	3124.0	1872.0	-1.0	2965.0	1431.0	-1.0	2031.0	2175.0	-1.0	3782.0	1414.0	-1.0	2026.0	991.0	-1.0	1551.0	899.0	-1.0	1148.0	
349.678	867.0	-1.0	1240.0	1029.0	-1.0	1284.0	1049.0	-1.0	1522.0	1308.0	-1.0	1687.0	1316.0	-1.0	2142.0	1175.0	-1.0	1580.0	1391.0	-1.0	1992.0	1306.0	-1.0	1566.0	1546.0	-1.0	2245.0	2013.0	-1.0	3130.0	1871.0	-1.0	2967.0	1431.0	-1.0	2032.0	2176.0	-1.0	3785.0	1413.0	-1.0	2028.0	992.0	-1.0	1551.0	900.0	-1.0	1151.0	
350.177	867.0	-1.0	1240.0	1028.0	-1.0	1285.0	1049.0	-1.0	1519.0	1308.0	-1.0	1680.0	1315.0	-1.0	2138.0	1173.0	-1.0	1577.0	1391.0	-1.0	1993.0	1307.0	-1.0	1565.0	1544.0	-1.0	2243.0	2016.0	-1.0	3133.0	1869.0	-1.0	2958.0	1429.0	-1.0	2028.0	2175.0	-1.0	3780.0	1413.0	-1.0	2025.0	990.0	-1.0	1550.0	900.0	-1.0	1150.0	
350.677	867.0	-1.0	1240.0	1029.0	-1.0	1286.0	1051.0	-1.0	1523.0	1310.0	-1.0	1686.0	1316.0	-1.0	2144.0	1175.0	-1.0	1581.0	1391.0	-1.0	1991.0	1307.0	-1.0	1566.0	1544.0	-1.0	2240.0	2016.0	-1.0	3132.0	1870.0	-1.0	2960.0	1431.0	-1.0	2028.0	2176.0	-1.0	3775.0	1411.0	-1.0	2019.0	991.0	-1.0	1546.0	900.0	-1.0	1148.0	
351.176	866.0	-1.0	1240.0	1029.0	-1.0	1285.0	1051.0	-1.0	1520.0	1310.0	-1.0	1685.0	1315.0	-1.0	2142.0	1173.0	-1.0	1579.0	1389.0	-1.0	1985.0	1307.0	-1.0	1565.0	1542.0	-1.0	2237.0	2013.0	-1.0	3123.0	1868.0	-1.0	2955.0	1429.0	-1.0	2025.0	2175.0	-1.0	3778.0	1412.0	-1.0	2021.0	991.0	-1.0	1547.0	899.0	-1.0	1148.0	
351.676	865.0	-1.0	1236.0	1028.0	-1.0	1283.0	1051.0	-1.0	1519.0	1308.0	-1.0	1678.0	1313.0	-1.0	2134.0	1171.0	-1.0	1573.0	1387.0	-1.0	1982.0	1305.0	-1.0	1559.0	1539.0	-1.0	2231.0	2011.0	-1.0	3117.0	1867.0	-1.0	2947.0	1427.0	-1.0	2020.0	2177.0	-1.0	3778.0	1412.0	-1.0	2021.0	991.0	-1.0	1547.0	898.0	-1.0	1146.0	
352.175	865.0	-1.0	1236.0	1029.0	-1.0	1282.0	1052.0	-1.0	1521.0	1309.0	-1.0	1682.0	1315.0	-1.0	2137.0	1173.0	-1.0	1576.0	1386.0	-1.0	1978.0	1305.0	-1.0	1559.0	1541.0	-1.0	2234.0	2011.0	-1.0	3119.0	1868.0	-1.0	2954.0	1429.0	-1.0	2025.0	2178.0	-1.0	3779.0	1413.0	-1.0	2021.0	992.0	-1.0	1547.0	900.0	-1.0	1147.0	
352.674	866.0	-1.0	1234.0	1028.0	-1.0	1281.0	1050.0	-1.0	1521.0	1308.0	-1.0	1682.0	1316.0	-1.0	2133.0	1173.0	-1.0	1576.0	1382.0	-1.0	1975.0	1304.0	-1.0	1559.0	1539.0	-1.0	2231.0	2011.0	-1.0	3116.0	1869.0	-1.0	2953.0	1429.0	-1.0	2025.0	2182.0	-1.0	3787.0	1415.0	-1.0	2024.0	993.0	-1.0	1549.0	900.0	-1.0	1149.0	
353.173	863.0	-1.0	1232.0	1027.0	-1.0	1281.0	1051.0	-1.0	1518.0	1307.0	-1.0	1678.0	1315.0	-1.0	2128.0	1171.0	-1.0	1571.0	1380.0	-1.0	1967.0	1303.0	-1.0	1555.0	1538.0	-1.0	2225.0	2005.0	-1.0	3101.0	1865.0	-1.0	2943.0	1426.0	-1.0	2018.0	2182.0	-1.0	3787.0	1412.0	-1.0	2021.0	993.0	-1.0	1550.0	900.0	-1.0	1150.0	
353.672	863.0	-1.0	1232.0	1027.0	-1.0	1281.0	1051.0	-1.0	1519.0	1309.0	-1.0	1681.0	1315.0	-1.0	2129.0	1172.0	-1.0	1573.0	1378.0	-1.0	1963.0	1303.0	-1.0	1557.0	1535.0	-1.0	2223.0	1997.0	-1.0	3086.0	1867.0	-1.0	2947.0	1427.0	-1.0	2021.0	2186.0	-1.0	3793.0	1415.0	-1.0	2022.0	994.0	-1.0	1551.0	900.0	-1.0	1151.0	
354.172	864.0	-1.0	1230.0	1027.0	-1.0	1278.0	1050.0	-1.0	1518.0	1308.0	-1.0	1682.0	1313.0	-1.0	2125.0	1171.0	-1.0	1570.0	1376.0	-1.0	1956.0	1303.0	-1.0	1554.0	1534.0	-1.0	2215.0	1989.0	-1.0	3066.0	1864.0	-1.0	2944.0	1427.0	-1.0	2019.0	2187.0	-1.0	3799.0	1415.0	-1.0	2025.0	995.0	-1.0	1553.0	902.0	-1.0	1153.0	
354.671	863.0	-1.0	1227.0	1025.0	-1.0	1277.0	1049.0	-1.0	1515.0	1308.0	-1.0	1678.0	1313.0	-1.0	2117.0	1170.0	-1.0	1565.0	1373.0	-1.0	1952.0	1301.0	-1.0	1550.0	1532.0	-1.0	2211.0	1982.0	-1.0	3052.0	1863.0	-1.0	2936.0	1424.0	-1.0	2014.0	2186.0	-1.0	3799.0	1414.0	-1.0	2024.0	995.0	-1.0	1556.0	902.0	-1.0	1155.0	
355.170	861.0	-1.0	1225.0	1026.0	-1.0	1277.0	1052.0	-1.0	1517.0	1310.0	-1.0	1683.0	1313.0	-1.0	2122.0	1171.0	-1.0	1570.0	1374.0	-1.0	1949.0	1302.0	-1.0	1551.0	1534.0	-1.0	2214.0	1982.0	-1.0	3053.0	1864.0	-1.0	2944.0	1426.0	-1.0	2018.0	2187.0	-1.0	3802.0	1415.0	-1.0	2025.0	995.0	-1.0	1556.0	902.0	-1.0	1156.0	
355.669	862.0	-1.0	1225.0	1025.0	-1.0	1277.0	1049.0	-1.0	1516.0	1308.0	-1.0	1680.0	1314.0	-1.0	2119.0	1172.0	-1.0	1570.0	1372.0	-1.0	1947.0	1300.0	-1.0	1548.0	1533.0	-1.0	2211.0	1979.0	-1.0	3049.0	1864.0	-1.0	2940.0	1427.0	-1.0	2017.0	2186.0	-1.0	3803.0	1413.0	-1.0	2024.0	995.0	-1.0	1558.0	902.0	-1.0	1157.0	
356.168	860.0	-1.0	1222.0	1023.0	-1.0	1273.0	1050.0	-1.0	1511.0	1308.0	-1.0	1675.0	1313.0	-1.0	2113.0	1169.0	-1.0	1563.0	1371.0	-1.0	1943.0	1299.0	-1.0	1544.0	1531.0	-1.0	2207.0	1979.0	-1.0	3044.0	1860.0	-1.0	2929.0	1423.0	-1.0	2012.0	2183.0	-1.0	3796.0	1411.0	-1.0	2023.0	994.0	-1.0	1557.0	902.0	-1.0	1157.0	
356.667	860.0	-1.0	1221.0	1023.0	-1.0	1273.0	1051.0	-1.0	1515.0	1308.0	-1.0	1678.0	1313.0	-1.0	2116.0	1170.0	-1.0	1565.0	1372.0	-1.0	1944.0	1300.0	-1.0	1546.0	1533.0	-1.0	2211.0	1980.0	-1.0	3049.0	1861.0	-1.0	2935.0	1426.0	-1.0	2016.0	2184.0	-1.0	3800.0	1413.0	-1.0	2026.0	994.0	-1.0	1560.0	902.0	-1.0	1159.0	
357.167	861.0	-1.0	1221.0	1024.0	-1.0	1273.0	1050.0	-1.0	1514.0	1307.0	-1.0	1677.0	1313.0	-1.0	2116.0	1169.0	-1.0	1565.0	1372.0	-1.0	1944.0	1300.0	-1.0	1543.0	1533.0	-1.0	2212.0	1982.0	-1.0	3051.0	1861.0	-1.0	2934.0	1425.0	-1.0	2018.0	2183.0	-1.0	3802.0	1412.0	-1.0	2026.0	996.0	-1.0	1561.0	902.0	-1.0	1159.0	
357.666	860.0	-1.0	1222.0	1024.0	-1.0	1273.0	1051.0	-1.0	1513.0	1308.0	-1.0	1676.0	1314.0	-1.0	2115.0	1168.0	-1.0	1561.0	1373.0	-1.0	1947.0	1302.0	-1.0	1544.0	1537.0	-1.0	2216.0	1985.0	-1.0	3060.0	1858.0	-1.0	2929.0	1426.0	-1.0	2016.0	2182.0	-1.0	3802.0	1412.0	-1.0	2027.0	994.0	-1.0	1560.0	902.0	-1.0	1161.0	
358.165	861.0	-1.0	1223.0	1025.0	-1.0	1275.0	1052.0	-1.0	1516.0	1310.0	-1.0	1680.0	1316.0	-1.0	2122.0	1172.0	-1.0	1567.0	1376.0	-1.0	1953.0	1304.0	-1.0	1552.0	1539.0	-1.0	2224.0	1992.0	-1.0	3070.0	1863.0	-1.0	2940.0	1427.0	-1.0	2023.0	2187.0	-1.0	3812.0	1413.0	-1.0	2032.0	997.0	-1.0	1566.0	904.0	-1.0	1164.0	
358.664	860.0	-1.0	1225.0	1024.0	-1.0	1277.0	1052.0	-1.0	1516.0	1311.0	-1.0	1682.0	1316.0	-1.0	2124.0	1173.0	-1.0	1568.0	1380.0	-1.0	1959.0	1307.0	-1.0	1556.0	1542.0	-1.0	2226.0	1994.0	-1.0	3074.0	1862.0	-1.0	2942.0	1428.0	-1.0	2025.0	2187.0	-1.0	3817.0	1415.0	-1.0	2034.0	998.0	-1.0	1568.0	905.0	-1.0	1165.0	
359.164	860.0	-1.0	1224.0	1024.0	-1.0	1276.0	1052.0	-1.0	1516.0	1310.0	-1.0	1680.0	1316.0	-1.0	2122.0	1172.0	-1.0	1565.0	1382.0	-1.0	1961.0	1307.0	-1.0	1556.0	1543.0	-1.0	2225.0	1995.0	-1.0	3075.0	1861.0	-1.0	2936.0	1428.0	-1.0	2022.0	2186.0	-1.0	3809.0	1413.0	-1.0	2032.0	996.0	-1.0	1564.0	904.0	-1.0	1165.0	
359.663	862.0	-1.0	1226.0	1026.0	-1.0	1279.0	1052.0	-1.0	1518.0	1310.0	-1.0	1683.0	1316.0	-1.0	2126.0	1173.0	-1.0	1569.0	1384.0	-1.0	1965.0	1309.0	-1.0	1559.0	1544.0	-1.0	2232.0	1998.0	-1.0	3085.0	1864.0	-1.0	2942.0	1430.0	-1.0	2027.0	2188.0	-1.0	3814.0	1414.0	-1.0	2035.0	998.0	-1.0	1566.0	905.0	-1.0	1166.0	
360.162	862.0	-1.0	1225.0	1025.0	-1.0	1277.0	1052.0	-1.0	1517.0	1310.0	-1.0	1682.0	1316.0	-1.0	2122.0	1172.0	-1.0	1567.0	1384.0	-1.0	1966.0	1308.0	-1.0	1557.0	1543.0	-1.0	2230.0	1997.0	-1.0	3079.0	1863.0	-1.0	2940.0	1430.0	-1.0	2026.0	2187.0	-1.0	3811.0	1414.0	-1.0	2033.0	998.0	-1.0	1566.0	905.0	-1.0	1164.0	
360.661	862.0	-1.0	1224.0	1024.0	-1.0	1278.0	1054.0	-1.0	1521.0	1313.0	-1.0	1686.0	1315.0	-1.0	2119.0	1173.0	-1.0	1564.0	1385.0	-1.0	1967.0	1308.0	-1.0	1554.0	1544.0	-1.0	2228.0	1997.0	-1.0	3079.0	1862.0	-1.0	2933.0	1429.0	-1.0	2021.0	2185.0	-1.0	3802.0	1413.0	-1.0	2030.0	996.0	-1.0	1563.0	904.0	-1.0	1164.0	
361.160	861.0	-1.0	1224.0	1024.0	-1.0	1277.0	1054.0	-1.0	1523.0	1313.0	-1.0	1688.0	1316.0	-1.0	2121.0	1172.0	-1.0	1566.0	1386.0	-1.0	1968.0	1309.0	-1.0	1555.0	1546.0	-1.0	2233.0	2003.0	-1.0	3089.0	1865.0	-1.0	2939.0	1430.0	-1.0	2026.0	2188.0	-1.0	3811.0	1413.0	-1.0	2033.0	998.0	-1.0	1568.0	905.0	-1.0	1165.0	
361.659	862.0	-1.0	1225.0	1024.0	-1.0	1276.0	1053.0	-1.0	1521.0	1312.0	-1.0	1685.0	1317.0	-1.0	2122.0	1173.0	-1.0	1569.0	1386.0	-1.0	1972.0	1309.0	-1.0	1558.0	1548.0	-1.0	2236.0	2008.0	-1.0	3103.0	1865.0	-1.0	2940.0	1431.0	-1.0	2029.0	2186.0	-1.0	3810.0	1413.0	-1.0	2033.0	998.0	-1.0	1567.0	905.0	-1.0	1165.0	
362.158	862.0	-1.0	1227.0	1025.0	-1.0	1278.0	1054.0	-1.0	1527.0	1311.0	-1.0	1693.0	1318.0	-1.0	2127.0	1176.0	-1.0	1572.0	1389.0	-1.0	1977.0	1311.0	-1.0	1563.0	1550.0	-1.0	2240.0	2016.0	-1.0	3118.0	1866.0	-1.0	2937.0	1432.0	-1.0	2029.0	2183.0	-1.0	3804.0	1412.0	-1.0	2031.0	997.0	-1.0	1566.0	905.0	-1.0	1165.0	
362.657	861.0	-1.0	1227.0	1023.0	-1.0	1278.0	1054.0	-1.0	1529.0	1312.0	-1.0	1694.0	1321.0	-1.0	2132.0	1177.0	-1.0	1575.0	1389.0	-1.0	1981.0	1313.0	-1.0	1566.0	1553.0	-1.0	2245.0	2023.0	-1.0	3132.0	1865.0	-1.0	2943.0	1432.0	-1.0	2032.0	2186.0	-1.0	3811.0	1413.0	-1.0	2036.0	997.0	-1.0	1570.0	905.0	-1.0	1167.0	
363.156	862.0	-1.0	1226.0	1023.0	-1.0	1278.0	1051.0	-1.0	1526.0	1310.0	-1.0	1688.0	1318.0	-1.0	2129.0	1175.0	-1.0	1573.0	1391.0	-1.0	1982.0	1313.0	-1.0	1566.0	1552.0	-1.0	2242.0	2023.0	-1.0	3131.0	1864.0	-1.0	2941.0	1432.0	-1.0	2031.0	2184.0	-1.0	3808.0	1411.0	-1.0	2034.0	998.0	-1.0	1570.0	905.0	-1.0	1167.0	
363.655	862.0	-1.0	1230.0	1024.0	-1.0	1280.0	1053.0	-1.0	1528.0	1310.0	-1.0	1692.0	1320.0	-1.0	2134.0	1178.0	-1.0	1577.0	1392.0	-1.0	1985.0	1314.0	-1.0	1571.0	1553.0	-1.0	2242.0	2024.0	-1.0	3133.0	1864.0	-1.0	2939.0	1432.0	-1.0	2028.0	2182.0	-1.0	3800.0	1410.0	-1.0	2029.0	997.0	-1.0	1566.0	904.0	-1.0	1165.0	
364.154	861.0	-1.0	1230.0	1023.0	-1.0	1279.0	1052.0	-1.0	1527.0	1309.0	-1.0	1691.0	1321.0	-1.0	2133.0	1178.0	-1.0	1577.0	1391.0	-1.0	1987.0	1314.0	-1.0	1571.0	1553.0	-1.0	2243.0	2026.0	-1.0	3138.0	1864.0	-1.0	2938.0	1433.0	-1.0	2030.0	2180.0	-1.0	3801.0	1412.0	-1.0	2031.0	997.0	-1.0	1568.0	905.0	-1.0	1166.0	
364.653	862.0	-1.0	1231.0	1022.0	-1.0	1279.0	1050.0	-1.0	1525.0	1308.0	-1.0	1689.0	1319.0	-1.0	2132.0	1177.0	-1.0	1576.0	1387.0	-1.0	1977.0	1312.0	-1.0	1567.0	1549.0	-1.0	2234.0	2017.0	-1.0	3121.0	1861.0	-1.0	2933.0	1432.0	-1.0	2027.0	2181.0	-1.0	3800.0	1412.0	-1.0	2035.0	997.0	-1.0	1568.0	904.0	-1.0	1167.0	
365.152	863.0	-1.0	1234.0	1025.0	-1.0	1286.0	1053.0	-1.0	1532.0	1312.0	-1.0	1700.0	1320.0	-1.0	2132.0	1177.0	-1.0	1574.0	1382.0	-1.0	1970.0	1314.0	-1.0	1567.0	1540.0	-1.0	2221.0	2005.0	-1.0	3092.0	1858.0	-1.0	2925.0	1430.0	-1.0	2025.0	2179.0	-1.0	3799.0	1413.0	-1.0	2036.0	997.0	-1.0	1567.0	905.0	-1.0	1167.0	
365.651	866.0	-1.0	1242.0	1028.0	-1.0	1295.0	1056.0	-1.0	1539.0	1318.0	-1.0	1709.0	1321.0	-1.0	2137.0	1181.0	-1.0	1584.0	1381.0	-1.0	1968.0	1315.0	-1.0	1570.0	1541.0	-1.0	2226.0	2014.0	-1.0	3122.0	1858.0	-1.0	2935.0	1435.0	-1.0	2036.0	2181.0	-1.0	3812.0	1418.0	-1.0	2047.0	998.0	-1.0	1572.0	906.0	-1.0	1170.0	
366.150	869.0	-1.0	1250.0	1031.0	-1.0	1298.0	1060.0	-1.0	1543.0	1321.0	-1.0	1715.0	1324.0	-1.0	2140.0	1184.0	-1.0	1590.0	1381.0	-1.0	1971.0	1316.0	-1.0	1577.0	1540.0	-1.0	2229.0	2025.0	-1.0	3143.0	1862.0	-1.0	2944.0	1436.0	-1.0	2043.0	2184.0	-1.0	3820.0	1420.0	-1.0	2054.0	1000.0	-1.0	1576.0	907.0	-1.0	1170.0	
366.649	873.0	-1.0	1256.0	1032.0	-1.0	1303.0	1060.0	-1.0	1544.0	1324.0	-1.0	1718.0	1324.0	-1.0	2143.0	1185.0	-1.0	1593.0	1384.0	-1.0	1975.0	1320.0	-1.0	1581.0	1541.0	-1.0	2231.0	2028.0	-1.0	3151.0	1861.0	-1.0	2948.0	1439.0	-1.0	2046.0	2185.0	-1.0	3824.0	1422.0	-1.0	2058.0	1000.0	-1.0	1577.0	908.0	-1.0	1172.0	
367.148	875.0	-1.0	1263.0	1035.0	-1.0	1310.0	1064.0	-1.0	1549.0	1328.0	-1.0	1726.0	1330.0	-1.0	2155.0	1190.0	-1.0	1606.0	1386.0	-1.0	1983.0	1325.0	-1.0	1591.0	1545.0	-1.0	2242.0	2036.0	-1.0	3168.0	1869.0	-1.0	2967.0	1444.0	-1.0	2057.0	2188.0	-1.0	3829.0	1427.0	-1.0	2063.0	999.0	-1.0	1577.0	908.0	-1.0	1172.0	
367.647	877.0	-1.0	1267.0	1039.0	-1.0	1316.0	1064.0	-1.0	1554.0	1331.0	-1.0	1734.0	1333.0	-1.0	2164.0	1194.0	-1.0	1617.0	1390.0	-1.0	1993.0	1330.0	-1.0	1601.0	1549.0	-1.0	2251.0	2048.0	-1.0	3191.0	1875.0	-1.0	2984.0	1449.0	-1.0	2069.0	2193.0	-1.0	3845.0	1430.0	-1.0	2072.0	1001.0	-1.0	1581.0	909.0	-1.0	1175.0	
368.146	879.0	-1.0	1270.0	1041.0	-1.0	1320.0	1065.0	-1.0	1558.0	1332.0	-1.0	1736.0	1334.0	-1.0	2170.0	1197.0	-1.0	1621.0	1395.0	-1.0	2001.0	1334.0	-1.0	1610.0	1552.0	-1.0	2258.0	2059.0	-1.0	3215.0	1877.0	-1.0	2993.0	1451.0	-1.0	2074.0	2195.0	-1.0	3854.0	1431.0	-1.0	2076.0	1002.0	-1.0	1584.0	909.0	-1.0	1176.0	
368.645	880.0	-1.0	1273.0	1043.0	-1.0	1325.0	1066.0	-1.0	1558.0	1335.0	-1.0	1738.0	1335.0	-1.0	2170.0	1197.0	-1.0	1622.0	1399.0	-1.0	2009.0	1337.0	-1.0	1615.0	1553.0	-1.0	2260.0	2067.0	-1.0	3229.0	1878.0	-1.0	2992.0	1452.0	-1.0	2074.0	2194.0	-1.0	3853.0	1432.0	-1.0	2077.0	1000.0	-1.0	1582.0	910.0	-1.0	1177.0	
369.144	880.0	-1.0	1277.0	1045.0	-1.0	1329.0	1068.0	-1.0	1560.0	1336.0	-1.0	1744.0	1337.0	-1.0	2176.0	1199.0	-1.0	1628.0	1402.0	-1.0	2017.0	1341.0	-1.0	1623.0	1555.0	-1.0	2270.0	2075.0	-1.0	3248.0	1882.0	-1.0	3006.0	1455.0	-1.0	2085.0	2197.0	-1.0	3862.0	1434.0	-1.0	2083.0	1002.0	-1.0	1585.0	912.0	-1.0	1179.0	
369.643	881.0	-1.0	1277.0	1046.0	-1.0	1331.0	1067.0	-1.0	1563.0	1338.0	-1.0	1746.0	1338.0	-1.0	2178.0	1200.0	-1.0	1630.0	1402.0	-1.0	2020.0	1342.0	-1.0	1625.0	1557.0	-1.0	2271.0	2076.0	-1.0	3252.0	1882.0	-1.0	3011.0	1456.0	-1.0	2088.0	2199.0	-1.0	3870.0	1436.0	-1.0	2086.0	1003.0	-1.0	1587.0	911.0	-1.0	1180.0	
370.142	881.0	-1.0	1280.0	1046.0	-1.0	1332.0	1067.0	-1.0	1559.0	1337.0	-1.0	1744.0	1338.0	-1.0	2177.0	1199.0	-1.0	1629.0	1403.0	-1.0	2023.0	1342.0	-1.0	1626.0	1556.0	-1.0	2270.0	2079.0	-1.0	3256.0	1881.0	-1.0	3011.0	1456.0	-1.0	2088.0	2199.0	-1.0	3870.0	1436.0	-1.0	2089.0	1001.0	-1.0	1587.0	912.0	-1.0	1181.0	
370.641	882.0	-1.0	1282.0	1046.0	-1.0	1335.0	1067.0	-1.0	1564.0	1338.0	-1.0	1750.0	1340.0	-1.0	2185.0	1202.0	-1.0	1636.0	1406.0	-1.0	2028.0	1345.0	-1.0	1632.0	1558.0	-1.0	2277.0	2086.0	-1.0	3272.0	1884.0	-1.0	3025.0	1459.0	-1.0	2097.0	2200.0	-1.0	3871.0	1437.0	-1.0	2089.0	1001.0	-1.0	1585.0	910.0	-1.0	1179.0	
371.140	881.0	-1.0	1282.0	1046.0	-1.0	1338.0	1068.0	-1.0	1566.0	1339.0	-1.0	1752.0	1339.0	-1.0	2186.0	1203.0	-1.0	1639.0	1408.0	-1.0	2031.0	1345.0	-1.0	1634.0	1558.0	-1.0	2277.0	2088.0	-1.0	3273.0	1885.0	-1.0	3026.0	1459.0	-1.0	2099.0	2200.0	-1.0	3878.0	1437.0	-1.0	2094.0	1002.0	-1.0	1587.0	912.0	-1.0	1183.0	
371.639	881.0	-1.0	1283.0	1047.0	-1.0	1337.0	1067.0	-1.0	1562.0	1336.0	-1.0	1748.0	1338.0	-1.0	2183.0	1201.0	-1.0	1634.0	1407.0	-1.0	2026.0	1344.0	-1.0	1631.0	1555.0	-1.0	2269.0	2082.0	-1.0	3263.0	1883.0	-1.0	3016.0	1458.0	-1.0	2093.0	2198.0	-1.0	3874.0	1437.0	-1.0	2091.0	1000.0	-1.0	1586.0	911.0	-1.0	1182.0	
372.138	880.0	-1.0	1282.0	1046.0	-1.0	1338.0	1069.0	-1.0	1565.0	1339.0	-1.0	1751.0	1338.0	-1.0	2177.0	1202.0	-1.0	1630.0	1403.0	-1.0	2021.0	1341.0	-1.0	1625.0	1550.0	-1.0	2256.0	2075.0	-1.0	3241.0	1879.0	-1.0	3002.0	1453.0	-1.0	2083.0	2194.0	-1.0	3859.0	1434.0	-1.0	2083.0	998.0	-1.0	1578.0	908.0	-1.0	1177.0	
372.638	880.0	-1.0	1278.0	1044.0	-1.0	1333.0	1066.0	-1.0	1561.0	1335.0	-1.0	1747.0	1335.0	-1.0	2169.0	1199.0	-1.0	1622.0	1398.0	-1.0	2007.0	1335.0	-1.0	1614.0	1546.0	-1.0	2243.0	2062.0	-1.0	3216.0	1874.0	-1.0	2991.0	1452.0	-1.0	2075.0	2193.0	-1.0	3860.0	1432.0	-1.0	2081.0	998.0	-1.0	1579.0	908.0	-1.0	1173.0	
373.137	877.0	-1.0	1271.0	1041.0	-1.0	1327.0	1065.0	-1.0	1554.0	1331.0	-1.0	1736.0	1330.0	-1.0	2156.0	1194.0	-1.0	1613.0	1391.0	-1.0	1988.0	1329.0	-1.0	1599.0	1539.0	-1.0	2226.0	2045.0	-1.0	3177.0	1868.0	-1.0	2971.0	1447.0	-1.0	2064.0	2189.0	-1.0	3845.0	1431.0	-1.0	2073.0	995.0	-1.0	1573.0	904.0	-1.0	1172.0	
373.636	874.0	-1.0	1268.0	1040.0	-1.0	1323.0	1065.0	-1.0	1552.0	1332.0	-1.0	1736.0	1328.0	-1.0	2150.0	1194.0	-1.0	1609.0	1384.0	-1.0	1974.0	1322.0	-1.0	1588.0	1534.0	-1.0	2212.0	2031.0	-1.0	3144.0	1866.0	-1.0	2960.0	1446.0	-1.0	2056.0	2185.0	-1.0	3829.0	1427.0	-1.0	2063.0	994.0	-1.0	1567.0	904.0	-1.0	1165.0	
374.135	875.0	-1.0	1263.0	1037.0	-1.0	1321.0	1063.0	-1.0	1549.0	1330.0	-1.0	1732.0	1327.0	-1.0	2143.0	1192.0	-1.0	1605.0	1377.0	-1.0	1961.0	1317.0	-1.0	1580.0	1530.0	-1.0	2202.0	2020.0	-1.0	3121.0	1863.0	-1.0	2952.0	1442.0	-1.0	2050.0	2185.0	-1.0	3829.0	1428.0	-1.0	2063.0	994.0	-1.0	1567.0	903.0	-1.0	1165.0	
374.634	873.0	-1.0	1260.0	1036.0	-1.0	1317.0	1063.0	-1.0	1544.0	1328.0	-1.0	1725.0	1323.0	-1.0	2135.0	1189.0	-1.0	1595.0	1375.0	-1.0	1948.0	1314.0	-1.0	1571.0	1525.0	-1.0	2190.0	2008.0	-1.0	3089.0	1860.0	-1.0	2943.0	1439.0	-1.0	2042.0	2184.0	-1.0	3825.0	1427.0	-1.0	2061.0	994.0	-1.0	1564.0	905.0	-1.0	1164.0	
375.133	873.0	-1.0	1259.0	1037.0	-1.0	1317.0	1063.0	-1.0	1546.0	1328.0	-1.0	1727.0	1324.0	-1.0	2134.0	1189.0	-1.0	1597.0	1370.0	-1.0	1943.0	1312.0	-1.0	1567.0	1523.0	-1.0	2189.0	2003.0	-1.0	3084.0	1862.0	-1.0	2950.0	1441.0	-1.0	2046.0	2186.0	-1.0	3824.0	1428.0	-1.0	2060.0	996.0	-1.0	1564.0	905.0	-1.0	1165.0	
375.632	873.0	-1.0	1258.0	1036.0	-1.0	1313.0	1061.0	-1.0	1544.0	1326.0	-1.0	1725.0	1323.0	-1.0	2129.0	1188.0	-1.0	1592.0	1367.0	-1.0	1935.0	1310.0	-1.0	1563.0	1520.0	-1.0	2185.0	1998.0	-1.0	3074.0	1860.0	-1.0	2945.0	1439.0	-1.0	2044.0	2186.0	-1.0	3823.0	1428.0	-1.0	2061.0	995.0	-1.0	1565.0	905.0	-1.0	1167.0	
376.131	873.0	-1.0	1256.0	1036.0	-1.0	1313.0	1063.0	-1.0	1543.0	1327.0	-1.0	1721.0	1320.0	-1.0	2125.0	1185.0	-1.0	1584.0	1366.0	-1.0	1929.0	1308.0	-1.0	1559.0	1518.0	-1.0	2178.0	1992.0	-1.0	3064.0	1857.0	-1.0	2936.0	1438.0	-1.0	2038.0	2184.0	-1.0	3817.0	1428.0	-1.0	2059.0	993.0	-1.0	1562.0	906.0	-1.0	1166.0	
376.630	872.0	-1.0	1256.0	1034.0	-1.0	1312.0	1063.0	-1.0	1543.0	1328.0	-1.0	1721.0	1321.0	-1.0	2125.0	1186.0	-1.0	1586.0	1365.0	-1.0	1927.0	1307.0	-1.0	1557.0	1520.0	-1.0	2182.0	1992.0	-1.0	3067.0	1857.0	-1.0	2941.0	1438.0	-1.0	2041.0	2186.0	-1.0	3826.0	1429.0	-1.0	2064.0	995.0	-1.0	1567.0	906.0	-1.0	1168.0	
377.129	873.0	-1.0	1257.0	1035.0	-1.0	1312.0	1062.0	-1.0	1542.0	1325.0	-1.0	1722.0	1320.0	-1.0	2124.0	1184.0	-1.0	1586.0	1365.0	-1.0	1926.0	1308.0	-1.0	1557.0	1519.0	-1.0	2181.0	1991.0	-1.0	3062.0	1856.0	-1.0	2939.0	1438.0	-1.0	2042.0	2184.0	-1.0	3827.0	1430.0	-1.0	2068.0	995.0	-1.0	1567.0	907.0	-1.0	1169.0	
377.628	874.0	-1.0	1256.0	1036.0	-1.0	1314.0	1063.0	-1.0	1545.0	1328.0	-1.0	1726.0	1320.0	-1.0	2120.0	1184.0	-1.0	1583.0	1365.0	-1.0	1927.0	1308.0	-1.0	1556.0	1517.0	-1.0	2177.0	1987.0	-1.0	3057.0	1855.0	-1.0	2931.0	1437.0	-1.0	2037.0	2181.0	-1.0	3819.0	1429.0	-1.0	2064.0	992.0	-1.0	1565.0	906.0	-1.0	1168.0	
378.127	872.0	-1.0	1258.0	1036.0	-1.0	1315.0	1063.0	-1.0	1545.0	1329.0	-1.0	1725.0	1321.0	-1.0	2122.0	1186.0	-1.0	1584.0	1363.0	-1.0	1925.0	1307.0	-1.0	1555.0	1517.0	-1.0	2179.0	1988.0	-1.0	3054.0	1854.0	-1.0	2932.0	1438.0	-1.0	2040.0	2181.0	-1.0	3824.0	1428.0	-1.0	2069.0	995.0	-1.0	1568.0	905.0	-1.0	1171.0	
378.626	873.0	-1.0	1254.0	1035.0	-1.0	1313.0	1061.0	-1.0	1543.0	1325.0	-1.0	1721.0	1319.0	-1.0	2117.0	1183.0	-1.0	1580.0	1360.0	-1.0	1918.0	1305.0	-1.0	1550.0	1514.0	-1.0	2170.0	1978.0	-1.0	3036.0	1850.0	-1.0	2924.0	1436.0	-1.0	2035.0	2178.0	-1.0	3819.0	1429.0	-1.0	2067.0	993.0	-1.0	1565.0	905.0	-1.0	1170.0	
379.125	871.0	-1.0	1253.0	1033.0	-1.0	1310.0	1061.0	-1.0	1539.0	1325.0	-1.0	1715.0	1315.0	-1.0	2107.0	1180.0	-1.0	1569.0	1357.0	-1.0	1908.0	1300.0	-1.0	1541.0	1508.0	-1.0	2157.0	1968.0	-1.0	3008.0	1844.0	-1.0	2905.0	1430.0	-1.0	2024.0	2174.0	-1.0	3803.0	1425.0	-1.0	2059.0	991.0	-1.0	1560.0	903.0	-1.0	1166.0	
379.625	872.0	-1.0	1252.0	1035.0	-1.0	1308.0	1060.0	-1.0	1536.0	1323.0	-1.0	1711.0	1315.0	-1.0	2102.0	1178.0	-1.0	1566.0	1350.0	-1.0	1897.0	1297.0	-1.0	1533.0	1505.0	-1.0	2149.0	1956.0	-1.0	2986.0	1843.0	-1.0	2901.0	1429.0	-1.0	2020.0	2173.0	-1.0	3801.0	1424.0	-1.0	2058.0	990.0	-1.0	1561.0	903.0	-1.0	1167.0	
380.125	871.0	-1.0	1248.0	1033.0	-1.0	1306.0	1059.0	-1.0	1534.0	1320.0	-1.0	1708.0	1313.0	-1.0	2095.0	1177.0	-1.0	1561.0	1346.0	-1.0	1885.0	1292.0	-1.0	1525.0	1500.0	-1.0	2139.0	1944.0	-1.0	2960.0	1839.0	-1.0	2891.0	1426.0	-1.0	2014.0	2170.0	-1.0	3794.0	1423.0	-1.0	2057.0	991.0	-1.0	1558.0	904.0	-1.0	1165.0	
380.624	871.0	-1.0	1247.0	1032.0	-1.0	1306.0	1059.0	-1.0	1534.0	1323.0	-1.0	1708.0	1310.0	-1.0	2090.0	1175.0	-1.0	1556.0	1344.0	-1.0	1876.0	1289.0	-1.0	1517.0	1497.0	-1.0	2130.0	1936.0	-1.0	2941.0	1834.0	-1.0	2879.0	1424.0	-1.0	2006.0	2166.0	-1.0	3780.0	1422.0	-1.0	2049.0	989.0	-1.0	1553.0	903.0	-1.0	1163.0	
381.123	871.0	-1.0	1246.0	1033.0	-1.0	1304.0	1059.0	-1.0	1533.0	1321.0	-1.0	1705.0	1309.0	-1.0	2088.0	1174.0	-1.0	1556.0	1341.0	-1.0	1870.0	1288.0	-1.0	1513.0	1494.0	-1.0	2127.0	1931.0	-1.0	2932.0	1835.0	-1.0	2878.0	1423.0	-1.0	2005.0	2166.0	-1.0	3783.0	1422.0	-1.0	2051.0	989.0	-1.0	1555.0	903.0	-1.0	1164.0	
381.622	869.0	-1.0	1243.0	1032.0	-1.0	1303.0	1059.0	-1.0	1531.0	1319.0	-1.0	1701.0	1310.0	-1.0	2085.0	1174.0	-1.0	1552.0	1338.0	-1.0	1863.0	1285.0	-1.0	1508.0	1491.0	-1.0	2121.0	1926.0	-1.0	2921.0	1832.0	-1.0	2870.0	1421.0	-1.0	1999.0	2164.0	-1.0	3776.0	1421.0	-1.0	2048.0	988.0	-1.0	1553.0	903.0	-1.0	1163.0	
382.121	871.0	-1.0	1245.0	1032.0	-1.0	1303.0	1059.0	-1.0	1532.0	1320.0	-1.0	1704.0	1311.0	-1.0	2087.0	1174.0	-1.0	1552.0	1338.0	-1.0	1862.0	1287.0	-1.0	1508.0	1491.0	-1.0	2118.0	1923.0	-1.0	2915.0	1830.0	-1.0	2865.0	1421.0	-1.0	1993.0	2161.0	-1.0	3766.0	1419.0	-1.0	2043.0	987.0	-1.0	1548.0	901.0	-1.0	1159.0	
382.620	868.0	-1.0	1241.0	1029.0	-1.0	1300.0	1060.0	-1.0	1532.0	1320.0	-1.0	1702.0	1311.0	-1.0	2087.0	1176.0	-1.0	1553.0	1336.0	-1.0	1858.0	1284.0	-1.0	1506.0	1491.0	-1.0	2117.0	1920.0	-1.0	2909.0	1831.0	-1.0	2866.0	1420.0	-1.0	1991.0	2161.0	-1.0	3770.0	1420.0	-1.0	2046.0	987.0	-1.0	1549.0	900.0	-1.0	1159.0	
383.119	868.0	-1.0	1238.0	1029.0	-1.0	1297.0	1059.0	-1.0	1530.0	1319.0	-1.0	1698.0	1309.0	-1.0	2085.0	1174.0	-1.0	1552.0	1336.0	-1.0	1853.0	1283.0	-1.0	1500.0	1490.0	-1.0	2116.0	1917.0	-1.0	2901.0	1831.0	-1.0	2865.0	1420.0	-1.0	1990.0	2161.0	-1.0	3770.0	1421.0	-1.0	2045.0	986.0	-1.0	1549.0	901.0	-1.0	1158.0	
383.618	869.0	-1.0	1238.0	1029.0	-1.0	1297.0	1058.0	-1.0	1532.0	1321.0	-1.0	1702.0	1310.0	-1.0	2084.0	1175.0	-1.0	1549.0	1336.0	-1.0	1853.0	1283.0	-1.0	1497.0	1491.0	-1.0	2113.0	1917.0	-1.0	2895.0	1829.0	-1.0	2862.0	1418.0	-1.0	1988.0	2158.0	-1.0	3764.0	1420.0	-1.0	2039.0	986.0	-1.0	1547.0	900.0	-1.0	1154.0	
384.117	869.0	-1.0	1238.0	1028.0	-1.0	1295.0	1059.0	-1.0	1530.0	1321.0	-1.0	1701.0	1310.0	-1.0	2082.0	1175.0	-1.0	1550.0	1335.0	-1.0	1849.0	1282.0	-1.0	1494.0	1491.0	-1.0	2116.0	1915.0	-1.0	2893.0	1831.0	-1.0	2866.0	1421.0	-1.0	1991.0	2159.0	-1.0	3770.0	1420.0	-1.0	2042.0	988.0	-1.0	1550.0	899.0	-1.0	1155.0	
384.616	869.0	-1.0	1234.0	1027.0	-1.0	1290.0	1058.0	-1.0	1527.0	1319.0	-1.0	1694.0	1309.0	-1.0	2075.0	1174.0	-1.0	1545.0	1331.0	-1.0	1843.0	1280.0	-1.0	1489.0	1488.0	-1.0	2111.0	1911.0	-1.0	2883.0	1829.0	-1.0	2860.0	1419.0	-1.0	1987.0	2158.0	-1.0	3767.0	1420.0	-1.0	2039.0	986.0	-1.0	1548.0	898.0	-1.0	1153.0	
385.115	868.0	-1.0	1230.0	1027.0	-1.0	1285.0	1058.0	-1.0	1521.0	1317.0	-1.0	1686.0	1306.0	-1.0	2067.0	1170.0	-1.0	1536.0	1330.0	-1.0	1836.0	1277.0	-1.0	1483.0	1487.0	-1.0	2103.0	1907.0	-1.0	2872.0	1825.0	-1.0	2850.0	1416.0	-1.0	1981.0	2155.0	-1.0	3755.0	1417.0	-1.0	2031.0	985.0	-1.0	1546.0	896.0	-1.0	1148.0	
385.614	868.0	-1.0	1230.0	1024.0	-1.0	1282.0	1057.0	-1.0	1521.0	1318.0	-1.0	1686.0	1307.0	-1.0	2069.0	1171.0	-1.0	1538.0	1329.0	-1.0	1834.0	1277.0	-1.0	1480.0	1487.0	-1.0	2103.0	1905.0	-1.0	2868.0	1826.0	-1.0	2849.0	1418.0	-1.0	1979.0	2151.0	-1.0	3742.0	1415.0	-1.0	2024.0	984.0	-1.0	1539.0	896.0	-1.0	1145.0	
386.113	869.0	-1.0	1231.0	1024.0	-1.0	1281.0	1057.0	-1.0	1519.0	1316.0	-1.0	1684.0	1308.0	-1.0	2069.0	1173.0	-1.0	1536.0	1327.0	-1.0	1833.0	1276.0	-1.0	1480.0	1487.0	-1.0	2104.0	1907.0	-1.0	2871.0	1828.0	-1.0	2852.0	1419.0	-1.0	1983.0	2152.0	-1.0	3741.0	1415.0	-1.0	2024.0	985.0	-1.0	1542.0	895.0	-1.0	1144.0	
386.612	869.0	-1.0	1229.0	1023.0	-1.0	1279.0	1057.0	-1.0	1518.0	1315.0	-1.0	1678.0	1307.0	-1.0	2065.0	1171.0	-1.0	1529.0	1327.0	-1.0	1832.0	1276.0	-1.0	1478.0	1488.0	-1.0	2104.0	1909.0	-1.0	2874.0	1825.0	-1.0	2846.0	1418.0	-1.0	1980.0	2151.0	-1.0	3733.0	1414.0	-1.0	2020.0	984.0	-1.0	1538.0	895.0	-1.0	1142.0	
387.112	869.0	-1.0	1230.0	1023.0	-1.0	1277.0	1057.0	-1.0	1513.0	1312.0	-1.0	1668.0	1306.0	-1.0	2060.0	1168.0	-1.0	1519.0	1328.0	-1.0	1830.0	1276.0	-1.0	1476.0	1486.0	-1.0	2099.0	1909.0	-1.0	2872.0	1824.0	-1.0	2836.0	1416.0	-1.0	1973.0	2147.0	-1.0	3716.0	1411.0	-1.0	2010.0	984.0	-1.0	1533.0	895.0	-1.0	1139.0	
387.611	869.0	-1.0	1230.0	1022.0	-1.0	1276.0	1057.0	-1.0	1513.0	1313.0	-1.0	1668.0	1307.0	-1.0	2062.0	1169.0	-1.0	1521.0	1329.0	-1.0	1831.0	1277.0	-1.0	1476.0	1488.0	-1.0	2103.0	1913.0	-1.0	2880.0	1825.0	-1.0	2838.0	1416.0	-1.0	1975.0	2147.0	-1.0	3706.0	1411.0	-1.0	2004.0	984.0	-1.0	1530.0	896.0	-1.0	1138.0	
388.110	869.0	-1.0	1228.0	1021.0	-1.0	1273.0	1054.0	-1.0	1511.0	1311.0	-1.0	1664.0	1305.0	-1.0	2059.0	1167.0	-1.0	1517.0	1331.0	-1.0	1833.0	1277.0	-1.0	1477.0	1488.0	-1.0	2104.0	1915.0	-1.0	2883.0	1825.0	-1.0	2836.0	1417.0	-1.0	1975.0	2147.0	-1.0	3697.0	1411.0	-1.0	2002.0	983.0	-1.0	1527.0	896.0	-1.0	1138.0	
388.609	868.0	-1.0	1225.0	1021.0	-1.0	1272.0	1053.0	-1.0	1508.0	1308.0	-1.0	1656.0	1305.0	-1.0	2056.0	1167.0	-1.0	1513.0	1332.0	-1.0	1834.0	1277.0	-1.0	1475.0	1489.0	-1.0	2102.0	1917.0	-1.0	2888.0	1824.0	-1.0	2831.0	1415.0	-1.0	1970.0	2146.0	-1.0	3690.0	1410.0	-1.0	1997.0	983.0	-1.0	1523.0	895.0	-1.0	1136.0	
389.108	869.0	-1.0	1226.0	1021.0	-1.0	1273.0	1053.0	-1.0	1512.0	1309.0	-1.0	1661.0	1307.0	-1.0	2060.0	1168.0	-1.0	1513.0	1334.0	-1.0	1839.0	1281.0	-1.0	1480.0	1492.0	-1.0	2104.0	1921.0	-1.0	2894.0	1824.0	-1.0	2827.0	1416.0	-1.0	1968.0	2145.0	-1.0	3680.0	1407.0	-1.0	1990.0	983.0	-1.0	1521.0	894.0	-1.0	1133.0	
389.607	867.0	-1.0	1225.0	1022.0	-1.0	1272.0	1054.0	-1.0	1512.0	1308.0	-1.0	1660.0	1308.0	-1.0	2061.0	1169.0	-1.0	1515.0	1334.0	-1.0	1839.0	1281.0	-1.0	1481.0	1493.0	-1.0	2106.0	1926.0	-1.0	2903.0	1826.0	-1.0	2829.0	1415.0	-1.0	1968.0	2146.0	-1.0	3683.0	1408.0	-1.0	1991.0	984.0	-1.0	1522.0	894.0	-1.0	1135.0	
390.106	868.0	-1.0	1223.0	1019.0	-1.0	1269.0	1053.0	-1.0	1508.0	1307.0	-1.0	1653.0	1306.0	-1.0	2058.0	1168.0	-1.0	1511.0	1335.0	-1.0	1837.0	1281.0	-1.0	1479.0	1493.0	-1.0	2104.0	1926.0	-1.0	2901.0	1823.0	-1.0	2822.0	1414.0	-1.0	1963.0	2146.0	-1.0	3679.0	1406.0	-1.0	1989.0	984.0	-1.0	1521.0	893.0	-1.0	1134.0	
390.605	869.0	-1.0	1225.0	1020.0	-1.0	1270.0	1053.0	-1.0	1510.0	1309.0	-1.0	1657.0	1307.0	-1.0	2057.0	1169.0	-1.0	1510.0	1337.0	-1.0	1842.0	1283.0	-1.0	1482.0	1494.0	-1.0	2105.0	1930.0	-1.0	2907.0	1823.0	-1.0	2819.0	1414.0	-1.0	1962.0	2144.0	-1.0	3672.0	1405.0	-1.0	1984.0	983.0	-1.0	1519.0	893.0	-1.0	1131.0	
391.104	867.0	-1.0	1225.0	1021.0	-1.0	1269.0	1054.0	-1.0	1511.0	1310.0	-1.0	1659.0	1307.0	-1.0	2059.0	1171.0	-1.0	1513.0	1338.0	-1.0	1845.0	1283.0	-1.0	1483.0	1496.0	-1.0	2112.0	1931.0	-1.0	2915.0	1826.0	-1.0	2826.0	1417.0	-1.0	1966.0	2147.0	-1.0	3682.0	1408.0	-1.0	1989.0	983.0	-1.0	1522.0	894.0	-1.0	1132.0	
391.603	867.0	-1.0	1223.0	1022.0	-1.0	1269.0	1053.0	-1.0	1510.0	1307.0	-1.0	1656.0	1307.0	-1.0	2060.0	1170.0	-1.0	1513.0	1340.0	-1.0	1848.0	1286.0	-1.0	1487.0	1498.0	-1.0	2118.0	1935.0	-1.0	2921.0	1827.0	-1.0	2828.0	1418.0	-1.0	1969.0	2148.0	-1.0	3689.0	1408.0	-1.0	1991.0	985.0	-1.0	1527.0	894.0	-1.0	1134.0	
392.102	867.0	-1.0	1223.0	1022.0	-1.0	1269.0	1053.0	-1.0	1509.0	1310.0	-1.0	1657.0	1308.0	-1.0	2060.0	1169.0	-1.0	1510.0	1342.0	-1.0	1853.0	1290.0	-1.0	1492.0	1502.0	-1.0	2122.0	1942.0	-1.0	2930.0	1826.0	-1.0	2826.0	1417.0	-1.0	1968.0	2150.0	-1.0	3689.0	1408.0	-1.0	1989.0	984.0	-1.0	1526.0	893.0	-1.0	1136.0	
392.601	867.0	-1.0	1222.0	1022.0	-1.0	1269.0	1051.0	-1.0	1510.0	1311.0	-1.0	1660.0	1309.0	-1.0	2064.0	1170.0	-1.0	1515.0	1345.0	-1.0	1859.0	1294.0	-1.0	1498.0	1506.0	-1.0	2133.0	1949.0	-1.0	2940.0	1829.0	-1.0	2836.0	1421.0	-1.0	1976.0	2154.0	-1.0	3697.0	1409.0	-1.0	1991.0	987.0	-1.0	1529.0	895.0	-1.0	1138.0	
393.100	866.0	-1.0	1220.0	1023.0	-1.0	1267.0	1051.0	-1.0	1510.0	1310.0	-1.0	1661.0	1308.0	-1.0	2065.0	1171.0	-1.0	1517.0	1347.0	-1.0	1863.0	1297.0	-1.0	1503.0	1508.0	-1.0	2136.0	1950.0	-1.0	2946.0	1831.0	-1.0	2841.0	1422.0	-1.0	1979.0	2157.0	-1.0	3705.0	1411.0	-1.0	1996.0	987.0	-1.0	1533.0	897.0	-1.0	1140.0	
393.600	865.0	-1.0	1217.0	1022.0	-1.0	1266.0	1051.0	-1.0	1509.0	1310.0	-1.0	1657.0	1310.0	-1.0	2067.0	1172.0	-1.0	1518.0	1346.0	-1.0	1865.0	1298.0	-1.0	1506.0	1507.0	-1.0	2138.0	1952.0	-1.0	2948.0	1833.0	-1.0	2842.0	1423.0	-1.0	1980.0	2158.0	-1.0	3707.0	1411.0	-1.0	1996.0	988.0	-1.0	1534.0	897.0	-1.0	1143.0	
394.099	865.0	-1.0	1219.0	1023.0	-1.0	1268.0	1052.0	-1.0	1509.0	1311.0	-1.0	1659.0	1309.0	-1.0	2068.0	1171.0	-1.0	1515.0	1350.0	-1.0	1869.0	1302.0	-1.0	1510.0	1509.0	-1.0	2141.0	1953.0	-1.0	2952.0	1832.0	-1.0	2841.0	1423.0	-1.0	1978.0	2157.0	-1.0	3707.0	1409.0	-1.0	1997.0	987.0	-1.0	1534.0	898.0	-1.0	1143.0	
394.598	866.0	-1.0	1220.0	1024.0	-1.0	1269.0	1051.0	-1.0	1512.0	1312.0	-1.0	1665.0	1312.0	-1.0	2075.0	1172.0	-1.0	1523.0	1352.0	-1.0	1878.0	1306.0	-1.0	1518.0	1513.0	-1.0	2152.0	1961.0	-1.0	2968.0	1835.0	-1.0	2853.0	1426.0	-1.0	1986.0	2159.0	-1.0	3711.0	1411.0	-1.0	1997.0	989.0	-1.0	1536.0	899.0	-1.0	1147.0	
395.097	866.0	-1.0	1219.0	1023.0	-1.0	1270.0	1050.0	-1.0	1514.0	1312.0	-1.0	1666.0	1314.0	-1.0	2081.0	1174.0	-1.0	1527.0	1354.0	-1.0	1885.0	1309.0	-1.0	1525.0	1516.0	-1.0	2161.0	1968.0	-1.0	2981.0	1839.0	-1.0	2862.0	1427.0	-1.0	1992.0	2163.0	-1.0	3719.0	1412.0	-1.0	2001.0	990.0	-1.0	1539.0	899.0	-1.0	1149.0	
395.596	866.0	-1.0	1220.0	1024.0	-1.0	1269.0	1050.0	-1.0	1511.0	1310.0	-1.0	1662.0	1314.0	-1.0	2082.0	1174.0	-1.0	1527.0	1358.0	-1.0	1892.0	1311.0	-1.0	1530.0	1518.0	-1.0	2164.0	1972.0	-1.0	2991.0	1838.0	-1.0	2861.0	1427.0	-1.0	1990.0	2162.0	-1.0	3718.0	1412.0	-1.0	2002.0	989.0	-1.0	1540.0	900.0	-1.0	1149.0	
396.095	867.0	-1.0	1223.0	1025.0	-1.0	1271.0	1051.0	-1.0	1516.0	1310.0	-1.0	1670.0	1316.0	-1.0	2085.0	1176.0	-1.0	1526.0	1362.0	-1.0	1902.0	1315.0	-1.0	1536.0	1521.0	-1.0	2169.0	1979.0	-1.0	3004.0	1837.0	-1.0	2858.0	1427.0	-1.0	1990.0	2160.0	-1.0	3714.0	1412.0	-1.0	1999.0	989.0	-1.0	1537.0	899.0	-1.0	1147.0	
396.594	866.0	-1.0	1223.0	1025.0	-1.0	1273.0	1052.0	-1.0	1520.0	1312.0	-1.0	1673.0	1317.0	-1.0	2090.0	1178.0	-1.0	1532.0	1365.0	-1.0	1911.0	1318.0	-1.0	1543.0	1524.0	-1.0	2178.0	1987.0	-1.0	3023.0	1839.0	-1.0	2866.0	1429.0	-1.0	1994.0	2164.0	-1.0	3724.0	1412.0	-1.0	2003.0	990.0	-1.0	1543.0	900.0	-1.0	1150.0	
397.093	866.0	-1.0	1223.0	1026.0	-1.0	1272.0	1051.0	-1.0	1520.0	1311.0	-1.0	1672.0	1317.0	-1.0	2092.0	1178.0	-1.0	1535.0	1366.0	-1.0	1915.0	1321.0	-1.0	1546.0	1524.0	-1.0	2183.0	1992.0	-1.0	3035.0	1841.0	-1.0	2869.0	1430.0	-1.0	1996.0	2166.0	-1.0	3734.0	1414.0	-1.0	2008.0	992.0	-1.0	1546.0	900.0	-1.0	1151.0	
397.592	866.0	-1.0	1223.0	1025.0	-1.0	1272.0	1051.0	-1.0	1517.0	1309.0	-1.0	1668.0	1315.0	-1.0	2090.0	1176.0	-1.0	1534.0	1369.0	-1.0	1918.0	1322.0	-1.0	1546.0	1524.0	-1.0	2181.0	1995.0	-1.0	3038.0	1839.0	-1.0	2865.0	1427.0	-1.0	1993.0	2165.0	-1.0	3732.0	1414.0	-1.0	2005.0	991.0	-1.0	1544.0	900.0	-1.0	1150.0	
398.091	866.0	-1.0	1224.0	1024.0	-1.0	1272.0	1052.0	-1.0	1522.0	1312.0	-1.0	1675.0	1317.0	-1.0	2097.0	1180.0	-1.0	1539.0	1369.0	-1.0	1920.0	1323.0	-1.0	1552.0	1524.0	-1.0	2180.0	1996.0	-1.0	3041.0	1841.0	-1.0	2864.0	1429.0	-1.0	1991.0	2166.0	-1.0	3726.0	1411.0	-1.0	2001.0	990.0	-1.0	1542.0	899.0	-1.0	1149.0	
398.590	867.0	-1.0	1224.0	1025.0	-1.0	1273.0	1050.0	-1.0	1525.0	1312.0	-1.0	1677.0	1317.0	-1.0	2098.0	1180.0	-1.0	1544.0	1368.0	-1.0	1919.0	1325.0	-1.0	1553.0	1524.0	-1.0	2180.0	1996.0	-1.0	3044.0	1842.0	-1.0	2868.0	1430.0	-1.0	1992.0	2169.0	-1.0	3737.0	1413.0	-1.0	2005.0	992.0	-1.0	1546.0	899.0	-1.0	1149.0	
399.089	865.0	-1.0	1222.0	1025.0	-1.0	1272.0	1052.0	-1.0	1526.0	1312.0	-1.0	1678.0	1317.0	-1.0	2097.0	1179.0	-1.0	1543.0	1367.0	-1.0	1917.0	1324.0	-1.0	1552.0	1523.0	-1.0	2178.0	1995.0	-1.0	3041.0	1841.0	-1.0	2869.0	1430.0	-1.0	1994.0	2171.0	-1.0	3742.0	1415.0	-1.0	2010.0	992.0	-1.0	1547.0	899.0	-1.0	1150.0	
399.588	866.0	-1.0	1222.0	1026.0	-1.0	1271.0	1051.0	-1.0	1525.0	1312.0	-1.0	1677.0	1315.0	-1.0	2095.0	1179.0	-1.0	1541.0	1366.0	-1.0	1916.0	1323.0	-1.0	1553.0	1522.0	-1.0	2175.0	1993.0	-1.0	3039.0	1841.0	-1.0	2869.0	1429.0	-1.0	1993.0	2171.0	-1.0	3745.0	1415.0	-1.0	2009.0	993.0	-1.0	1549.0	900.0	-1.0	1151.0	
400.087	868.0	-1.0	1223.0	1027.0	-1.0	1275.0	1053.0	-1.0	1530.0	1315.0	-1.0	1684.0	1317.0	-1.0	2105.0	1182.0	-1.0	1551.0	1366.0	-1.0	1919.0	1326.0	-1.0	1560.0	1523.0	-1.0	2179.0	1996.0	-1.0	3045.0	1846.0	-1.0	2882.0	1433.0	-1.0	2000.0	2176.0	-1.0	3748.0	1416.0	-1.0	2009.0	993.0	-1.0	1550.0	900.0	-1.0	1150.0	
400.586	867.0	-1.0	1225.0	1028.0	-1.0	1277.0	1054.0	-1.0	1532.0	1316.0	-1.0	1686.0	1318.0	-1.0	2109.0	1183.0	-1.0	1557.0	1365.0	-1.0	1919.0	1329.0	-1.0	1563.0	1522.0	-1.0	2182.0	1997.0	-1.0	3047.0	1849.0	-1.0	2890.0	1434.0	-1.0	2005.0	2177.0	-1.0	3759.0	1417.0	-1.0	2016.0	994.0	-1.0	1552.0	902.0	-1.0	1153.0	
401.085	867.0	-1.0	1225.0	1028.0	-1.0	1276.0	1052.0	-1.0	1531.0	1314.0	-1.0	1686.0	1318.0	-1.0	2108.0	1183.0	-1.0	1555.0	1366.0	-1.0	1921.0	1328.0	-1.0	1565.0	1521.0	-1.0	2182.0	1997.0	-1.0	3045.0	1848.0	-1.0	2888.0	1433.0	-1.0	2004.0	2179.0	-1.0	3761.0	1417.0	-1.0	2016.0	995.0	-1.0	1553.0	902.0	-1.0	1153.0	
401.584	868.0	-1.0	1227.0	1030.0	-1.0	1278.0	1054.0	-1.0	1532.0	1316.0	-1.0	1689.0	1318.0	-1.0	2107.0	1182.0	-1.0	1552.0	1366.0	-1.0	1922.0	1330.0	-1.0	1566.0	1522.0	-1.0	2181.0	1995.0	-1.0	3043.0	1846.0	-1.0	2883.0	1432.0	-1.0	2000.0	2177.0	-1.0	3758.0	1416.0	-1.0	2014.0	995.0	-1.0	1552.0	902.0	-1.0	1151.0	
402.083	867.0	-1.0	1228.0	1031.0	-1.0	1279.0	1056.0	-1.0	1534.0	1319.0	-1.0	1693.0	1320.0	-1.0	2114.0	1185.0	-1.0	1560.0	1367.0	-1.0	1929.0	1331.0	-1.0	1572.0	1525.0	-1.0	2187.0	2001.0	-1.0	3054.0	1849.0	-1.0	2893.0	1434.0	-1.0	2007.0	2179.0	-1.0	3755.0	1418.0	-1.0	2013.0	994.0	-1.0	1552.0	902.0	-1.0	1150.0	
402.582	868.0	-1.0	1228.0	1030.0	-1.0	1278.0	1055.0	-1.0	1534.0	1319.0	-1.0	1693.0	1320.0	-1.0	2114.0	1185.0	-1.0	1563.0	1368.0	-1.0	1932.0	1331.0	-1.0	1572.0	1526.0	-1.0	2191.0	2002.0	-1.0	3059.0	1850.0	-1.0	2897.0	1435.0	-1.0	2009.0	2181.0	-1.0	3761.0	1418.0	-1.0	2016.0	995.0	-1.0	1554.0	902.0	-1.0	1151.0	
403.081	868.0	-1.0	1226.0	1030.0	-1.0	1276.0	1053.0	-1.0	1532.0	1316.0	-1.0	1687.0	1318.0	-1.0	2112.0	1184.0	-1.0	1561.0	1369.0	-1.0	1931.0	1331.0	-1.0	1569.0	1524.0	-1.0	2190.0	2001.0	-1.0	3054.0	1849.0	-1.0	2889.0	1434.0	-1.0	2005.0	2180.0	-1.0	3759.0	1418.0	-1.0	2014.0	995.0	-1.0	1554.0	901.0	-1.0	1148.0	
403.580	868.0	-1.0	1225.0	1030.0	-1.0	1274.0	1053.0	-1.0	1530.0	1317.0	-1.0	1685.0	1318.0	-1.0	2107.0	1182.0	-1.0	1555.0	1367.0	-1.0	1929.0	1330.0	-1.0	1566.0	1523.0	-1.0	2186.0	1998.0	-1.0	3049.0	1846.0	-1.0	2880.0	1431.0	-1.0	1998.0	2178.0	-1.0	3751.0	1416.0	-1.0	2008.0	993.0	-1.0	1550.0	901.0	-1.0	1146.0	
404.079	868.0	-1.0	1225.0	1029.0	-1.0	1274.0	1054.0	-1.0	1532.0	1318.0	-1.0	1689.0	1318.0	-1.0	2110.0	1182.0	-1.0	1560.0	1369.0	-1.0	1931.0	1331.0	-1.0	1568.0	1527.0	-1.0	2192.0	2002.0	-1.0	3057.0	1847.0	-1.0	2888.0	1433.0	-1.0	2002.0	2180.0	-1.0	3749.0	1417.0	-1.0	2007.0	995.0	-1.0	1550.0	901.0	-1.0	1146.0	
404.579	867.0	-1.0	1223.0	1030.0	-1.0	1274.0	1055.0	-1.0	1533.0	1316.0	-1.0	1689.0	1319.0	-1.0	2111.0	1185.0	-1.0	1562.0	1370.0	-1.0	1934.0	1330.0	-1.0	1570.0	1528.0	-1.0	2198.0	2005.0	-1.0	3064.0	1851.0	-1.0	2893.0	1434.0	-1.0	2006.0	2182.0	-1.0	3757.0	1418.0	-1.0	2012.0	995.0	-1.0	1552.0	902.0	-1.0	1146.0	
405.079	867.0	-1.0	1224.0	1030.0	-1.0	1272.0	1055.0	-1.0	1532.0	1316.0	-1.0	1687.0	1319.0	-1.0	2112.0	1183.0	-1.0	1563.0	1371.0	-1.0	1936.0	1333.0	-1.0	1571.0	1530.0	-1.0	2200.0	2003.0	-1.0	3063.0	1852.0	-1.0	2894.0	1435.0	-1.0	2007.0	2185.0	-1.0	3763.0	1419.0	-1.0	2013.0	997.0	-1.0	1555.0	902.0	-1.0	1148.0	
405.578	869.0	-1.0	1226.0	1032.0	-1.0	1275.0	1055.0	-1.0	1533.0	1319.0	-1.0	1689.0	1319.0	-1.0	2112.0	1185.0	-1.0	1560.0	1375.0	-1.0	1943.0	1334.0	-1.0	1577.0	1532.0	-1.0	2203.0	2006.0	-1.0	3069.0	1853.0	-1.0	2894.0	1435.0	-1.0	2006.0	2186.0	-1.0	3761.0	1418.0	-1.0	2012.0	996.0	-1.0	1554.0	903.0	-1.0	1147.0	
406.077	869.0	-1.0	1228.0	1032.0	-1.0	1277.0	1057.0	-1.0	1536.0	1321.0	-1.0	1694.0	1321.0	-1.0	2120.0	1186.0	-1.0	1565.0	1377.0	-1.0	1950.0	1339.0	-1.0	1584.0	1535.0	-1.0	2213.0	2015.0	-1.0	3086.0	1857.0	-1.0	2908.0	1437.0	-1.0	2014.0	2190.0	-1.0	3769.0	1419.0	-1.0	2014.0	998.0	-1.0	1555.0	903.0	-1.0	1148.0	
406.576	869.0	-1.0	1228.0	1032.0	-1.0	1276.0	1055.0	-1.0	1536.0	1320.0	-1.0	1693.0	1321.0	-1.0	2124.0	1187.0	-1.0	1569.0	1380.0	-1.0	1954.0	1341.0	-1.0	1588.0	1538.0	-1.0	2220.0	2021.0	-1.0	3107.0	1861.0	-1.0	2916.0	1440.0	-1.0	2017.0	2192.0	-1.0	3776.0	1421.0	-1.0	2018.0	1001.0	-1.0	1559.0	904.0	-1.0	1149.0	
407.075	869.0	-1.0	1227.0	1031.0	-1.0	1274.0	1054.0	-1.0	1535.0	1318.0	-1.0	1688.0	1321.0	-1.0	2124.0	1187.0	-1.0	1570.0	1382.0	-1.0	1964.0	1341.0	-1.0	1589.0	1541.0	-1.0	2231.0	2036.0	-1.0	3144.0	1862.0	-1.0	2917.0	1440.0	-1.0	2020.0	2191.0	-1.0	3772.0	1419.0	-1.0	2017.0	1000.0	-1.0	1559.0	903.0	-1.0	1146.0	
407.574	870.0	-1.0	1232.0	1033.0	-1.0	1276.0	1058.0	-1.0	1540.0	1320.0	-1.0	1698.0	1324.0	-1.0	2130.0	1190.0	-1.0	1573.0	1384.0	-1.0	1971.0	1342.0	-1.0	1593.0	1544.0	-1.0	2231.0	2040.0	-1.0	3146.0	1861.0	-1.0	2916.0	1439.0	-1.0	2018.0	2188.0	-1.0	3770.0	1421.0	-1.0	2018.0	998.0	-1.0	1557.0	903.0	-1.0	1146.0	
408.073	872.0	-1.0	1238.0	1034.0	-1.0	1284.0	1058.0	-1.0	1546.0	1325.0	-1.0	1708.0	1326.0	-1.0	2139.0	1193.0	-1.0	1581.0	1384.0	-1.0	1971.0	1343.0	-1.0	1596.0	1545.0	-1.0	2233.0	2038.0	-1.0	3144.0	1865.0	-1.0	2932.0	1443.0	-1.0	2027.0	2193.0	-1.0	3789.0	1424.0	-1.0	2028.0	1001.0	-1.0	1565.0	903.0	-1.0	1150.0	
408.573	874.0	-1.0	1241.0	1035.0	-1.0	1284.0	1058.0	-1.0	1548.0	1325.0	-1.0	1710.0	1327.0	-1.0	2142.0	1195.0	-1.0	1587.0	1389.0	-1.0	1979.0	1343.0	-1.0	1599.0	1550.0	-1.0	2248.0	2065.0	-1.0	3201.0	1871.0	-1.0	2947.0	1447.0	-1.0	2040.0	2194.0	-1.0	3798.0	1427.0	-1.0	2036.0	1001.0	-1.0	1569.0	904.0	-1.0	1151.0	
409.072	876.0	-1.0	1244.0	1035.0	-1.0	1285.0	1060.0	-1.0	1549.0	1326.0	-1.0	1709.0	1327.0	-1.0	2145.0	1196.0	-1.0	1592.0	1392.0	-1.0	1986.0	1346.0	-1.0	1603.0	1555.0	-1.0	2256.0	2084.0	-1.0	3245.0	1874.0	-1.0	2959.0	1452.0	-1.0	2048.0	2193.0	-1.0	3799.0	1428.0	-1.0	2040.0	1002.0	-1.0	1569.0	903.0	-1.0	1152.0	
409.571	877.0	-1.0	1247.0	1036.0	-1.0	1287.0	1061.0	-1.0	1549.0	1327.0	-1.0	1707.0	1330.0	-1.0	2147.0	1198.0	-1.0	1595.0	1399.0	-1.0	2000.0	1350.0	-1.0	1610.0	1562.0	-1.0	2275.0	2117.0	-1.0	3316.0	1882.0	-1.0	2972.0	1455.0	-1.0	2055.0	2194.0	-1.0	3804.0	1429.0	-1.0	2043.0	1001.0	-1.0	1571.0	903.0	-1.0	1152.0	
410.070	877.0	-1.0	1250.0	1038.0	-1.0	1292.0	1062.0	-1.0	1555.0	1329.0	-1.0	1716.0	1335.0	-1.0	2160.0	1204.0	-1.0	1606.0	1415.0	-1.0	2024.0	1361.0	-1.0	1626.0	1577.0	-1.0	2299.0	2174.0	-1.0	3439.0	1888.0	-1.0	2986.0	1460.0	-1.0	2066.0	2191.0	-1.0	3802.0	1429.0	-1.0	2042.0	1000.0	-1.0	1571.0	904.0	-1.0	1153.0	
410.569	879.0	-1.0	1258.0	1039.0	-1.0	1293.0	1064.0	-1.0	1562.0	1330.0	-1.0	1722.0	1339.0	-1.0	2171.0	1212.0	-1.0	1622.0	1426.0	-1.0	2050.0	1365.0	-1.0	1640.0	1590.0	-1.0	2327.0	2228.0	-1.0	3547.0	1898.0	-1.0	3005.0	1467.0	-1.0	2081.0	2193.0	-1.0	3803.0	1430.0	-1.0	2042.0	1001.0	-1.0	1570.0	904.0	-1.0	1153.0	
411.068	880.0	-1.0	1263.0	1038.0	-1.0	1296.0	1065.0	-1.0	1565.0	1330.0	-1.0	1725.0	1343.0	-1.0	2181.0	1215.0	-1.0	1632.0	1433.0	-1.0	2064.0	1370.0	-1.0	1652.0	1598.0	-1.0	2347.0	2255.0	-1.0	3606.0	1903.0	-1.0	3025.0	1472.0	-1.0	2094.0	2198.0	-1.0	3819.0	1432.0	-1.0	2051.0	1002.0	-1.0	1574.0	904.0	-1.0	1156.0	
411.567	882.0	-1.0	1265.0	1038.0	-1.0	1296.0	1065.0	-1.0	1564.0	1331.0	-1.0	1725.0	1343.0	-1.0	2184.0	1215.0	-1.0	1636.0	1438.0	-1.0	2077.0	1375.0	-1.0	1663.0	1602.0	-1.0	2357.0	2269.0	-1.0	3638.0	1906.0	-1.0	3035.0	1474.0	-1.0	2101.0	2201.0	-1.0	3830.0	1434.0	-1.0	2057.0	1002.0	-1.0	1578.0	905.0	-1.0	1158.0	
412.066	881.0	-1.0	1264.0	1040.0	-1.0	1297.0	1065.0	-1.0	1562.0	1328.0	-1.0	1721.0	1345.0	-1.0	2187.0	1216.0	-1.0	1636.0	1441.0	-1.0	2086.0	1377.0	-1.0	1669.0	1604.0	-1.0	2360.0	2274.0	-1.0	3643.0	1908.0	-1.0	3038.0	1474.0	-1.0	2101.0	2201.0	-1.0	3833.0	1433.0	-1.0	2060.0	1003.0	-1.0	1578.0	905.0	-1.0	1157.0	
412.565	882.0	-1.0	1263.0	1042.0	-1.0	1299.0	1063.0	-1.0	1558.0	1329.0	-1.0	1717.0	1344.0	-1.0	2187.0	1213.0	-1.0	1633.0	1444.0	-1.0	2091.0	1380.0	-1.0	1673.0	1605.0	-1.0	2363.0	2273.0	-1.0	3639.0	1908.0	-1.0	3037.0	1473.0	-1.0	2100.0	2200.0	-1.0	3832.0	1432.0	-1.0	2060.0	1002.0	-1.0	1575.0	905.0	-1.0	1158.0	
413.064	882.0	-1.0	1263.0	1043.0	-1.0	1303.0	1063.0	-1.0	1559.0	1330.0	-1.0	1720.0	1345.0	-1.0	2196.0	1216.0	-1.0	1642.0	1447.0	-1.0	2099.0	1382.0	-1.0	1679.0	1610.0	-1.0	2372.0	2277.0	-1.0	3649.0	1912.0	-1.0	3050.0	1476.0	-1.0	2107.0	2201.0	-1.0	3832.0	1434.0	-1.0	2059.0	1002.0	-1.0	1574.0	904.0	-1.0	1157.0	
413.563	881.0	-1.0	1261.0	1044.0	-1.0	1305.0	1064.0	-1.0	1561.0	1330.0	-1.0	1724.0	1346.0	-1.0	2199.0	1218.0	-1.0	1647.0	1449.0	-1.0	2104.0	1383.0	-1.0	1683.0	1611.0	-1.0	2378.0	2281.0	-1.0	3660.0	1915.0	-1.0	3060.0	1478.0	-1.0	2111.0	2206.0	-1.0	3845.0	1435.0	-1.0	2065.0	1003.0	-1.0	1579.0	904.0	-1.0	1160.0	
414.062	881.0	-1.0	1261.0	1044.0	-1.0	1304.0	1062.0	-1.0	1559.0	1329.0	-1.0	1723.0	1347.0	-1.0	2200.0	1217.0	-1.0	1646.0	1447.0	-1.0	2104.0	1383.0	-1.0	1684.0	1611.0	-1.0	2377.0	2280.0	-1.0	3659.0	1914.0	-1.0	3060.0	1477.0	-1.0	2112.0	2206.0	-1.0	3849.0	1435.0	-1.0	2068.0	1003.0	-1.0	1579.0	906.0	-1.0	1160.0	
414.561	881.0	-1.0	1261.0	1044.0	-1.0	1304.0	1063.0	-1.0	1558.0	1331.0	-1.0	1721.0	1346.0	-1.0	2193.0	1215.0	-1.0	1639.0	1446.0	-1.0	2102.0	1381.0	-1.0	1680.0	1609.0	-1.0	2369.0	2274.0	-1.0	3645.0	1911.0	-1.0	3051.0	1474.0	-1.0	2105.0	2205.0	-1.0	3845.0	1433.0	-1.0	2064.0	1000.0	-1.0	1576.0	904.0	-1.0	1159.0	
415.060	880.0	-1.0	1261.0	1044.0	-1.0	1302.0	1065.0	-1.0	1558.0	1330.0	-1.0	1722.0	1344.0	-1.0	2193.0	1214.0	-1.0	1638.0	1445.0	-1.0	2098.0	1377.0	-1.0	1677.0	1607.0	-1.0	2368.0	2272.0	-1.0	3637.0	1912.0	-1.0	3054.0	1473.0	-1.0	2107.0	2205.0	-1.0	3846.0	1434.0	-1.0	2064.0	1000.0	-1.0	1575.0	905.0	-1.0	1158.0	
415.559	880.0	-1.0	1258.0	1043.0	-1.0	1300.0	1063.0	-1.0	1554.0	1328.0	-1.0	1718.0	1342.0	-1.0	2186.0	1211.0	-1.0	1634.0	1442.0	-1.0	2090.0	1374.0	-1.0	1669.0	1603.0	-1.0	2360.0	2261.0	-1.0	3619.0	1910.0	-1.0	3048.0	1473.0	-1.0	2104.0	2203.0	-1.0	3844.0	1434.0	-1.0	2063.0	1000.0	-1.0	1575.0	904.0	-1.0	1158.0	
416.059	878.0	-1.0	1255.0	1040.0	-1.0	1296.0	1061.0	-1.0	1551.0	1326.0	-1.0	1713.0	1339.0	-1.0	2176.0	1209.0	-1.0	1627.0	1438.0	-1.0	2080.0	1368.0	-1.0	1661.0	1598.0	-1.0	2347.0	2246.0	-1.0	3586.0	1907.0	-1.0	3038.0	1470.0	-1.0	2098.0	2200.0	-1.0	3836.0	1431.0	-1.0	2060.0	999.0	-1.0	1573.0	902.0	-1.0	1156.0	
416.558	877.0	-1.0	1252.0	1040.0	-1.0	1295.0	1062.0	-1.0	1552.0	1327.0	-1.0	1715.0	1337.0	-1.0	2167.0	1206.0	-1.0	1618.0	1434.0	-1.0	2071.0	1364.0	-1.0	1653.0	1592.0	-1.0	2333.0	2232.0	-1.0	3555.0	1902.0	-1.0	3022.0	1466.0	-1.0	2089.0	2195.0	-1.0	3819.0	1427.0	-1.0	2053.0	996.0	-1.0	1567.0	901.0	-1.0	1154.0	
417.057	877.0	-1.0	1251.0	1038.0	-1.0	1292.0	1060.0	-1.0	1551.0	1326.0	-1.0	1715.0	1335.0	-1.0	2162.0	1205.0	-1.0	1616.0	1429.0	-1.0	2061.0	1360.0	-1.0	1645.0	1589.0	-1.0	2324.0	2220.0	-1.0	3531.0	1900.0	-1.0	3018.0	1464.0	-1.0	2087.0	2194.0	-1.0	3814.0	1427.0	-1.0	2051.0	995.0	-1.0	1566.0	901.0	-1.0	1152.0	
417.556	875.0	-1.0	1248.0	1037.0	-1.0	1289.0	1060.0	-1.0	1545.0	1322.0	-1.0	1706.0	1332.0	-1.0	2153.0	1202.0	-1.0	1610.0	1425.0	-1.0	2048.0	1354.0	-1.0	1633.0	1584.0	-1.0	2311.0	2198.0	-1.0	3492.0	1895.0	-1.0	3006.0	1461.0	-1.0	2078.0	2190.0	-1.0	3801.0	1424.0	-1.0	2046.0	995.0	-1.0	1561.0	899.0	-1.0	1150.0	
418.055	875.0	-1.0	1244.0	1034.0	-1.0	1284.0	1057.0	-1.0	1539.0	1319.0	-1.0	1697.0	1327.0	-1.0	2141.0	1198.0	-1.0	1598.0	1420.0	-1.0	2033.0	1346.0	-1.0	1621.0	1576.0	-1.0	2294.0	2177.0	-1.0	3445.0	1889.0	-1.0	2986.0	1455.0	-1.0	2068.0	2185.0	-1.0	3780.0	1421.0	-1.0	2036.0	993.0	-1.0	1553.0	898.0	-1.0	1147.0	
418.554	873.0	-1.0	1244.0	1034.0	-1.0	1283.0	1057.0	-1.0	1538.0	1318.0	-1.0	1697.0	1326.0	-1.0	2140.0	1198.0	-1.0	1599.0	1415.0	-1.0	2023.0	1341.0	-1.0	1613.0	1573.0	-1.0	2286.0	2162.0	-1.0	3416.0	1888.0	-1.0	2979.0	1454.0	-1.0	2062.0	2181.0	-1.0	3762.0	1420.0	-1.0	2028.0	991.0	-1.0	1546.0	897.0	-1.0	1143.0	
419.053	873.0	-1.0	1242.0	1033.0	-1.0	1283.0	1054.0	-1.0	1534.0	1315.0	-1.0	1692.0	1323.0	-1.0	2136.0	1196.0	-1.0	1596.0	1412.0	-1.0	2015.0	1337.0	-1.0	1606.0	1570.0	-1.0	2281.0	2149.0	-1.0	3389.0	1886.0	-1.0	2972.0	1453.0	-1.0	2060.0	2180.0	-1.0	3756.0	1418.0	-1.0	2028.0	989.0	-1.0	1542.0	897.0	-1.0	1142.0	
419.552	872.0	-1.0	1239.0	1033.0	-1.0	1281.0	1054.0	-1.0	1530.0	1312.0	-1.0	1686.0	1321.0	-1.0	2133.0	1192.0	-1.0	1592.0	1409.0	-1.0	2007.0	1334.0	-1.0	1599.0	1569.0	-1.0	2275.0	2139.0	-1.0	3368.0	1882.0	-1.0	2963.0	1449.0	-1.0	2054.0	2178.0	-1.0	3750.0	1417.0	-1.0	2024.0	989.0	-1.0	1540.0	897.0	-1.0	1141.0	
420.051	873.0	-1.0	1238.0	1033.0	-1.0	1282.0	1055.0	-1.0	1534.0	1312.0	-1.0	1689.0	1322.0	-1.0	2129.0	1193.0	-1.0	1587.0	1405.0	-1.0	2003.0	1332.0	-1.0	1596.0	1567.0	-1.0	2270.0	2131.0	-1.0	3354.0	1878.0	-1.0	2950.0	1447.0	-1.0	2047.0	2175.0	-1.0	3738.0	1415.0	-1.0	2019.0	989.0	-1.0	1535.0	895.0	-1.0	1138.0	
420.550	872.0	-1.0	1238.0	1031.0	-1.0	1281.0	1054.0	-1.0	1532.0	1313.0	-1.0	1688.0	1319.0	-1.0	2128.0	1192.0	-1.0	1585.0	1403.0	-1.0	1997.0	1328.0	-1.0	1591.0	1565.0	-1.0	2267.0	2126.0	-1.0	3347.0	1878.0	-1.0	2949.0	1446.0	-1.0	2044.0	2176.0	-1.0	3744.0	1416.0	-1.0	2021.0	989.0	-1.0	1537.0	896.0	-1.0	1139.0	
421.049	870.0	-1.0	1235.0	1030.0	-1.0	1277.0	1054.0	-1.0	1529.0	1310.0	-1.0	1683.0	1317.0	-1.0	2123.0	1189.0	-1.0	1582.0	1399.0	-1.0	1990.0	1326.0	-1.0	1585.0	1562.0	-1.0	2262.0	2120.0	-1.0	3334.0	1874.0	-1.0	2941.0	1444.0	-1.0	2041.0	2176.0	-1.0	3744.0	1415.0	-1.0	2020.0	989.0	-1.0	1537.0	894.0	-1.0	1138.0	
421.548	871.0	-1.0	1236.0	1030.0	-1.0	1277.0	1054.0	-1.0	1529.0	1312.0	-1.0	1682.0	1317.0	-1.0	2119.0	1187.0	-1.0	1578.0	1397.0	-1.0	1986.0	1325.0	-1.0	1583.0	1559.0	-1.0	2256.0	2119.0	-1.0	3334.0	1871.0	-1.0	2932.0	1440.0	-1.0	2034.0	2173.0	-1.0	3740.0	1413.0	-1.0	2016.0	989.0	-1.0	1536.0	895.0	-1.0	1137.0	
422.047	869.0	-1.0	1235.0	1030.0	-1.0	1277.0	1054.0	-1.0	1531.0	1311.0	-1.0	1685.0	1319.0	-1.0	2122.0	1189.0	-1.0	1584.0	1396.0	-1.0	1988.0	1326.0	-1.0	1587.0	1559.0	-1.0	2260.0	2120.0	-1.0	3338.0	1873.0	-1.0	2939.0	1443.0	-1.0	2040.0	2178.0	-1.0	3754.0	1416.0	-1.0	2023.0	989.0	-1.0	1541.0	896.0	-1.0	1140.0	
422.546	871.0	-1.0	1234.0	1031.0	-1.0	1279.0	1054.0	-1.0	1532.0	1313.0	-1.0	1687.0	1319.0	-1.0	2127.0	1189.0	-1.0	1588.0	1395.0	-1.0	1984.0	1328.0	-1.0	1589.0	1558.0	-1.0	2259.0	2110.0	-1.0	3319.0	1874.0	-1.0	2946.0	1445.0	-1.0	2045.0	2182.0	-1.0	3771.0	1417.0	-1.0	2029.0	990.0	-1.0	1546.0	898.0	-1.0	1143.0	
423.045	871.0	-1.0	1235.0	1033.0	-1.0	1281.0	1053.0	-1.0	1530.0	1312.0	-1.0	1685.0	1319.0	-1.0	2125.0	1188.0	-1.0	1587.0	1395.0	-1.0	1984.0	1331.0	-1.0	1593.0	1557.0	-1.0	2259.0	2103.0	-1.0	3299.0	1872.0	-1.0	2944.0	1443.0	-1.0	2046.0	2185.0	-1.0	3776.0	1416.0	-1.0	2031.0	991.0	-1.0	1547.0	898.0	-1.0	1144.0	
423.544	871.0	-1.0	1236.0	1033.0	-1.0	1283.0	1054.0	-1.0	1534.0	1315.0	-1.0	1692.0	1322.0	-1.0	2135.0	1191.0	-1.0	1595.0	1395.0	-1.0	1986.0	1335.0	-1.0	1600.0	1557.0	-1.0	2261.0	2100.0	-1.0	3293.0	1875.0	-1.0	2951.0	1447.0	-1.0	2048.0	2185.0	-1.0	3778.0	1418.0	-1.0	2029.0	991.0	-1.0	1547.0	899.0	-1.0	1145.0	
424.043	871.0	-1.0	1237.0	1033.0	-1.0	1283.0	1055.0	-1.0	1535.0	1316.0	-1.0	1695.0	1322.0	-1.0	2137.0	1192.0	-1.0	1598.0	1395.0	-1.0	1986.0	1335.0	-1.0	1601.0	1557.0	-1.0	2260.0	2098.0	-1.0	3286.0	1875.0	-1.0	2954.0	1447.0	-1.0	2051.0	2187.0	-1.0	3786.0	1418.0	-1.0	2033.0	992.0	-1.0	1550.0	900.0	-1.0	1148.0	
424.542	871.0	-1.0	1235.0	1033.0	-1.0	1283.0	1054.0	-1.0	1534.0	1314.0	-1.0	1690.0	1321.0	-1.0	2135.0	1191.0	-1.0	1595.0	1394.0	-1.0	1986.0	1335.0	-1.0	1601.0	1554.0	-1.0	2257.0	2093.0	-1.0	3278.0	1875.0	-1.0	2953.0	1447.0	-1.0	2051.0	2187.0	-1.0	3786.0	1418.0	-1.0	2035.0	993.0	-1.0	1551.0	899.0	-1.0	1149.0	
425.041	871.0	-1.0	1239.0	1034.0	-1.0	1285.0	1056.0	-1.0	1537.0	1316.0	-1.0	1698.0	1324.0	-1.0	2143.0	1194.0	-1.0	1602.0	1394.0	-1.0	1988.0	1335.0	-1.0	1605.0	1556.0	-1.0	2259.0	2093.0	-1.0	3277.0	1876.0	-1.0	2955.0	1449.0	-1.0	2051.0	2188.0	-1.0	3786.0	1418.0	-1.0	2033.0	992.0	-1.0	1549.0	901.0	-1.0	1148.0	
425.540	871.0	-1.0	1239.0	1034.0	-1.0	1286.0	1056.0	-1.0	1540.0	1318.0	-1.0	1703.0	1324.0	-1.0	2149.0	1195.0	-1.0	1608.0	1395.0	-1.0	1991.0	1338.0	-1.0	1608.0	1557.0	-1.0	2264.0	2096.0	-1.0	3284.0	1877.0	-1.0	2963.0	1450.0	-1.0	2059.0	2191.0	-1.0	3799.0	1421.0	-1.0	2040.0	994.0	-1.0	1556.0	902.0	-1.0	1152.0	
426.039	871.0	-1.0	1238.0	1034.0	-1.0	1286.0	1056.0	-1.0	1540.0	1317.0	-1.0	1700.0	1326.0	-1.0	2148.0	1195.0	-1.0	1605.0	1394.0	-1.0	1992.0	1337.0	-1.0	1609.0	1556.0	-1.0	2265.0	2098.0	-1.0	3287.0	1878.0	-1.0	2962.0	1449.0	-1.0	2059.0	2192.0	-1.0	3802.0	1420.0	-1.0	2042.0	996.0	-1.0	1557.0	902.0	-1.0	1153.0	
426.538	872.0	-1.0	1239.0	1034.0	-1.0	1286.0	1056.0	-1.0	1538.0	1318.0	-1.0	1697.0	1323.0	-1.0	2142.0	1193.0	-1.0	1598.0	1396.0	-1.0	1992.0	1337.0	-1.0	1608.0	1555.0	-1.0	2260.0	2097.0	-1.0	3286.0	1873.0	-1.0	2953.0	1446.0	-1.0	2052.0	2189.0	-1.0	3797.0	1420.0	-1.0	2038.0	993.0	-1.0	1556.0	901.0	-1.0	1152.0	
427.037	870.0	-1.0	1239.0	1033.0	-1.0	1285.0	1057.0	-1.0	1538.0	1318.0	-1.0	1699.0	1324.0	-1.0	2142.0	1194.0	-1.0	1601.0	1395.0	-1.0	1989.0	1336.0	-1.0	1607.0	1555.0	-1.0	2261.0	2096.0	-1.0	3287.0	1873.0	-1.0	2957.0	1448.0	-1.0	2056.0	2191.0	-1.0	3804.0	1420.0	-1.0	2042.0	995.0	-1.0	1558.0	901.0	-1.0	1152.0	
427.537	870.0	-1.0	1237.0	1033.0	-1.0	1282.0	1055.0	-1.0	1536.0	1316.0	-1.0	1696.0	1323.0	-1.0	2138.0	1193.0	-1.0	1598.0	1391.0	-1.0	1983.0	1333.0	-1.0	1601.0	1552.0	-1.0	2255.0	2091.0	-1.0	3276.0	1871.0	-1.0	2950.0	1446.0	-1.0	2051.0	2191.0	-1.0	3803.0	1419.0	-1.0	2041.0	995.0	-1.0	1558.0	902.0	-1.0	1152.0	
428.036	869.0	-1.0	1235.0	1032.0	-1.0	1281.0	1055.0	-1.0	1532.0	1316.0	-1.0	1688.0	1322.0	-1.0	2128.0	1189.0	-1.0	1591.0	1388.0	-1.0	1977.0	1331.0	-1.0	1595.0	1548.0	-1.0	2247.0	2083.0	-1.0	3259.0	1867.0	-1.0	2939.0	1443.0	-1.0	2045.0	2188.0	-1.0	3792.0	1418.0	-1.0	2037.0	993.0	-1.0	1553.0	900.0	-1.0	1150.0	
428.535	868.0	-1.0	1232.0	1031.0	-1.0	1280.0	1054.0	-1.0	1532.0	1315.0	-1.0	1689.0	1320.0	-1.0	2128.0	1188.0	-1.0	1592.0	1389.0	-1.0	1978.0	1330.0	-1.0	1595.0	1551.0	-1.0	2250.0	2087.0	-1.0	3268.0	1867.0	-1.0	2935.0	1443.0	-1.0	2043.0	2185.0	-1.0	3778.0	1417.0	-1.0	2027.0	991.0	-1.0	1549.0	900.0	-1.0	1147.0	
429.034	867.0	-1.0	1229.0	1029.0	-1.0	1278.0	1053.0	-1.0	1529.0	1313.0	-1.0	1686.0	1319.0	-1.0	2126.0	1188.0	-1.0	1592.0	1388.0	-1.0	1974.0	1328.0	-1.0	1592.0	1550.0	-1.0	2248.0	2082.0	-1.0	3260.0	1866.0	-1.0	2931.0	1443.0	-1.0	2042.0	2185.0	-1.0	3775.0	1415.0	-1.0	2028.0	993.0	-1.0	1548.0	899.0	-1.0	1147.0	
429.533	867.0	-1.0	1225.0	1029.0	-1.0	1274.0	1051.0	-1.0	1522.0	1308.0	-1.0	1679.0	1317.0	-1.0	2117.0	1187.0	-1.0	1583.0	1385.0	-1.0	1967.0	1324.0	-1.0	1587.0	1548.0	-1.0	2240.0	2073.0	-1.0	3236.0	1862.0	-1.0	2918.0	1439.0	-1.0	2034.0	2183.0	-1.0	3764.0	1413.0	-1.0	2021.0	992.0	-1.0	1546.0	898.0	-1.0	1146.0	
430.032	865.0	-1.0	1223.0	1028.0	-1.0	1270.0	1051.0	-1.0	1517.0	1309.0	-1.0	1671.0	1314.0	-1.0	2108.0	1181.0	-1.0	1573.0	1382.0	-1.0	1959.0	1322.0	-1.0	1579.0	1544.0	-1.0	2227.0	2061.0	-1.0	3209.0	1857.0	-1.0	2899.0	1435.0	-1.0	2021.0	2178.0	-1.0	3746.0	1411.0	-1.0	2012.0	990.0	-1.0	1539.0	897.0	-1.0	1143.0	
430.532	865.0	-1.0	1220.0	1027.0	-1.0	1269.0	1049.0	-1.0	1515.0	1306.0	-1.0	1669.0	1312.0	-1.0	2107.0	1180.0	-1.0	1571.0	1379.0	-1.0	1950.0	1318.0	-1.0	1573.0	1543.0	-1.0	2224.0	2052.0	-1.0	3188.0	1857.0	-1.0	2898.0	1433.0	-1.0	2020.0	2179.0	-1.0	3744.0	1411.0	-1.0	2011.0	991.0	-1.0	1539.0	898.0	-1.0	1141.0	
431.032	863.0	-1.0	1215.0	1025.0	-1.0	1267.0	1047.0	-1.0	1513.0	1304.0	-1.0	1665.0	1312.0	-1.0	2101.0	1179.0	-1.0	1564.0	1375.0	-1.0	1943.0	1313.0	-1.0	1565.0	1539.0	-1.0	2215.0	2037.0	-1.0	3158.0	1856.0	-1.0	2891.0	1431.0	-1.0	2015.0	2179.0	-1.0	3738.0	1411.0	-1.0	2008.0	991.0	-1.0	1537.0	898.0	-1.0	1141.0	
431.531	862.0	-1.0	1215.0	1025.0	-1.0	1266.0	1051.0	-1.0	1512.0	1307.0	-1.0	1665.0	1309.0	-1.0	2096.0	1175.0	-1.0	1559.0	1374.0	-1.0	1939.0	1312.0	-1.0	1561.0	1538.0	-1.0	2210.0	2028.0	-1.0	3137.0	1853.0	-1.0	2883.0	1430.0	-1.0	2010.0	2178.0	-1.0	3734.0	1408.0	-1.0	2004.0	991.0	-1.0	1534.0	898.0	-1.0	1141.0	
432.030	862.0	-1.0	1215.0	1025.0	-1.0	1266.0	1051.0	-1.0	1513.0	1307.0	-1.0	1666.0	1310.0	-1.0	2101.0	1176.0	-1.0	1561.0	1374.0	-1.0	1939.0	1313.0	-1.0	1561.0	1539.0	-1.0	2216.0	2028.0	-1.0	3141.0	1859.0	-1.0	2892.0	1432.0	-1.0	2016.0	2182.0	-1.0	3746.0	1410.0	-1.0	2009.0	993.0	-1.0	1541.0	900.0	-1.0	1144.0	
432.530	862.0	-1.0	1216.0	1024.0	-1.0	1267.0	1051.0	-1.0	1514.0	1306.0	-1.0	1668.0	1311.0	-1.0	2104.0	1176.0	-1.0	1564.0	1376.0	-1.0	1942.0	1314.0	-1.0	1562.0	1543.0	-1.0	2222.0	2030.0	-1.0	3146.0	1860.0	-1.0	2898.0	1434.0	-1.0	2019.0	2185.0	-1.0	3757.0	1412.0	-1.0	2011.0	992.0	-1.0	1546.0	901.0	-1.0	1146.0	
433.029	862.0	-1.0	1216.0	1026.0	-1.0	1267.0	1051.0	-1.0	1517.0	1306.0	-1.0	1668.0	1313.0	-1.0	2105.0	1176.0	-1.0	1562.0	1378.0	-1.0	1949.0	1316.0	-1.0	1566.0	1544.0	-1.0	2227.0	2034.0	-1.0	3156.0	1860.0	-1.0	2900.0	1434.0	-1.0	2017.0	2183.0	-1.0	3758.0	1411.0	-1.0	2010.0	993.0	-1.0	1547.0	901.0	-1.0	1146.0	
433.528	862.0	-1.0	1218.0	1025.0	-1.0	1270.0	1051.0	-1.0	1520.0	1308.0	-1.0	1674.0	1315.0	-1.0	2112.0	1178.0	-1.0	1569.0	1382.0	-1.0	1959.0	1319.0	-1.0	1574.0	1548.0	-1.0	2240.0	2045.0	-1.0	3176.0	1865.0	-1.0	2914.0	1437.0	-1.0	2026.0	2188.0	-1.0	3776.0	1412.0	-1.0	2018.0	995.0	-1.0	1555.0	902.0	-1.0	1150.0	
434.027	863.0	-1.0	1220.0	1025.0	-1.0	1270.0	1050.0	-1.0	1520.0	1307.0	-1.0	1676.0	1314.0	-1.0	2117.0	1179.0	-1.0	1573.0	1386.0	-1.0	1965.0	1323.0	-1.0	1579.0	1552.0	-1.0	2246.0	2052.0	-1.0	3186.0	1866.0	-1.0	2919.0	1437.0	-1.0	2030.0	2189.0	-1.0	3784.0	1413.0	-1.0	2022.0	995.0	-1.0	1557.0	901.0	-1.0	1153.0	
434.526	864.0	-1.0	1223.0	1028.0	-1.0	1273.0	1051.0	-1.0	1525.0	1309.0	-1.0	1683.0	1316.0	-1.0	2120.0	1180.0	-1.0	1573.0	1389.0	-1.0	1974.0	1328.0	-1.0	1586.0	1554.0	-1.0	2251.0	2056.0	-1.0	3198.0	1866.0	-1.0	2921.0	1438.0	-1.0	2030.0	2188.0	-1.0	3786.0	1413.0	-1.0	2021.0	994.0	-1.0	1558.0	902.0	-1.0	1153.0	
435.025	865.0	-1.0	1225.0	1027.0	-1.0	1276.0	1052.0	-1.0	1531.0	1313.0	-1.0	1691.0	1320.0	-1.0	2128.0	1184.0	-1.0	1582.0	1392.0	-1.0	1982.0	1330.0	-1.0	1594.0	1557.0	-1.0	2261.0	2064.0	-1.0	3216.0	1869.0	-1.0	2934.0	1442.0	-1.0	2040.0	2193.0	-1.0	3805.0	1415.0	-1.0	2031.0	996.0	-1.0	1566.0	901.0	-1.0	1156.0	
435.524	864.0	-1.0	1227.0	1029.0	-1.0	1278.0	1052.0	-1.0	1530.0	1312.0	-1.0	1692.0	1321.0	-1.0	2134.0	1185.0	-1.0	1585.0	1392.0	-1.0	1986.0	1334.0	-1.0	1599.0	1558.0	-1.0	2265.0	2070.0	-1.0	3228.0	1869.0	-1.0	2941.0	1442.0	-1.0	2043.0	2192.0	-1.0	3815.0	1417.0	-1.0	2035.0	996.0	-1.0	1569.0	903.0	-1.0	1160.0	
436.023	865.0	-1.0	1227.0	1028.0	-1.0	1276.0	1052.0	-1.0	1531.0	1313.0	-1.0	1692.0	1320.0	-1.0	2135.0	1185.0	-1.0	1584.0	1394.0	-1.0	1991.0	1334.0	-1.0	1600.0	1557.0	-1.0	2267.0	2076.0	-1.0	3240.0	1868.0	-1.0	2939.0	1441.0	-1.0	2043.0	2189.0	-1.0	3811.0	1414.0	-1.0	2032.0	996.0	-1.0	1568.0	902.0	-1.0	1160.0	
436.522	865.0	-1.0	1227.0	1029.0	-1.0	1278.0	1053.0	-1.0	1533.0	1313.0	-1.0	1695.0	1321.0	-1.0	2138.0	1185.0	-1.0	1589.0	1396.0	-1.0	1996.0	1336.0	-1.0	1605.0	1559.0	-1.0	2273.0	2083.0	-1.0	3259.0	1870.0	-1.0	2948.0	1443.0	-1.0	2048.0	2192.0	-1.0	3821.0	1415.0	-1.0	2038.0	997.0	-1.0	1572.0	901.0	-1.0	1160.0	
437.021	866.0	-1.0	1227.0	1029.0	-1.0	1277.0	1051.0	-1.0	1532.0	1312.0	-1.0	1692.0	1322.0	-1.0	2139.0	1185.0	-1.0	1591.0	1394.0	-1.0	1995.0	1335.0	-1.0	1603.0	1559.0	-1.0	2270.0	2083.0	-1.0	3257.0	1868.0	-1.0	2949.0	1443.0	-1.0	2049.0	2191.0	-1.0	3821.0	1415.0	-1.0	2038.0	996.0	-1.0	1574.0	902.0	-1.0	1162.0	
437.520	864.0	-1.0	1225.0	1028.0	-1.0	1274.0	1051.0	-1.0	1529.0	1312.0	-1.0	1688.0	1320.0	-1.0	2136.0	1185.0	-1.0	1588.0	1393.0	-1.0	1992.0	1332.0	-1.0	1601.0	1558.0	-1.0	2268.0	2081.0	-1.0	3255.0	1866.0	-1.0	2944.0	1442.0	-1.0	2045.0	2189.0	-1.0	3815.0	1414.0	-1.0	2036.0	997.0	-1.0	1572.0	900.0	-1.0	1160.0	
438.020	865.0	-1.0	1227.0	1028.0	-1.0	1276.0	1052.0	-1.0	1531.0	1313.0	-1.0	1692.0	1321.0	-1.0	2139.0	1187.0	-1.0	1590.0	1393.0	-1.0	1991.0	1332.0	-1.0	1601.0	1558.0	-1.0	2265.0	2080.0	-1.0	3251.0	1865.0	-1.0	2940.0	1441.0	-1.0	2043.0	2185.0	-1.0	3802.0	1411.0	-1.0	2029.0	995.0	-1.0	1567.0	899.0	-1.0	1158.0	
438.519	866.0	-1.0	1225.0	1029.0	-1.0	1275.0	1051.0	-1.0	1532.0	1312.0	-1.0	1693.0	1321.0	-1.0	2138.0	1186.0	-1.0	1591.0	1392.0	-1.0	1991.0	1331.0	-1.0	1601.0	1557.0	-1.0	2266.0	2080.0	-1.0	3255.0	1866.0	-1.0	2941.0	1441.0	-1.0	2041.0	2184.0	-1.0	3803.0	1411.0	-1.0	2029.0	996.0	-1.0	1569.0	899.0	-1.0	1158.0	
439.018	865.0	-1.0	1224.0	1027.0	-1.0	1272.0	1052.0	-1.0	1527.0	1310.0	-1.0	1686.0	1319.0	-1.0	2134.0	1185.0	-1.0	1586.0	1391.0	-1.0	1989.0	1330.0	-1.0	1598.0	1556.0	-1.0	2263.0	2078.0	-1.0	3251.0	1865.0	-1.0	2935.0	1439.0	-1.0	2036.0	2181.0	-1.0	3796.0	1409.0	-1.0	2026.0	996.0	-1.0	1566.0	899.0	-1.0	1155.0	
439.517	865.0	-1.0	1223.0	1028.0	-1.0	1273.0	1053.0	-1.0	1530.0	1312.0	-1.0	1689.0	1319.0	-1.0	2131.0	1183.0	-1.0	1581.0	1393.0	-1.0	1992.0	1330.0	-1.0	1598.0	1558.0	-1.0	2266.0	2088.0	-1.0	3273.0	1863.0	-1.0	2928.0	1437.0	-1.0	2032.0	2176.0	-1.0	3776.0	1408.0	-1.0	2018.0	993.0	-1.0	1560.0	897.0	-1.0	1153.0	
440.016	865.0	-1.0	1226.0	1027.0	-1.0	1272.0	1054.0	-1.0	1528.0	1312.0	-1.0	1687.0	1319.0	-1.0	2132.0	1183.0	-1.0	1584.0	1394.0	-1.0	1995.0	1329.0	-1.0	1597.0	1561.0	-1.0	2272.0	2098.0	-1.0	3293.0	1865.0	-1.0	2932.0	1438.0	-1.0	2036.0	2175.0	-1.0	3778.0	1409.0	-1.0	2021.0	995.0	-1.0	1562.0	898.0	-1.0	1152.0	
440.515	867.0	-1.0	1227.0	1027.0	-1.0	1273.0	1053.0	-1.0	1531.0	1312.0	-1.0	1688.0	1319.0	-1.0	2134.0	1185.0	-1.0	1586.0	1394.0	-1.0	1993.0	1327.0	-1.0	1595.0	1561.0	-1.0	2271.0	2094.0	-1.0	3287.0	1866.0	-1.0	2936.0	1440.0	-1.0	2039.0	2177.0	-1.0	3782.0	1410.0	-1.0	2024.0	997.0	-1.0	1566.0	898.0	-1.0	1153.0	
441.014	868.0	-1.0	1232.0	1030.0	-1.0	1275.0	1053.0	-1.0	1532.0	1314.0	-1.0	1692.0	1320.0	-1.0	2134.0	1185.0	-1.0	1586.0	1393.0	-1.0	1993.0	1328.0	-1.0	1597.0	1560.0	-1.0	2269.0	2092.0	-1.0	3276.0	1865.0	-1.0	2939.0	1441.0	-1.0	2038.0	2179.0	-1.0	3788.0	1411.0	-1.0	2027.0	997.0	-1.0	1567.0	899.0	-1.0	1153.0	
441.513	869.0	-1.0	1236.0	1033.0	-1.0	1283.0	1057.0	-1.0	1541.0	1318.0	-1.0	1704.0	1323.0	-1.0	2146.0	1188.0	-1.0	1596.0	1393.0	-1.0	1993.0	1332.0	-1.0	1604.0	1559.0	-1.0	2273.0	2087.0	-1.0	3265.0	1872.0	-1.0	2960.0	1447.0	-1.0	2052.0	2189.0	-1.0	3812.0	1417.0	-1.0	2039.0	1000.0	-1.0	1574.0	901.0	-1.0	1158.0	
442.012	871.0	-1.0	1242.0	1035.0	-1.0	1291.0	1058.0	-1.0	1547.0	1322.0	-1.0	1714.0	1327.0	-1.0	2155.0	1192.0	-1.0	1606.0	1391.0	-1.0	1993.0	1336.0	-1.0	1611.0	1558.0	-1.0	2276.0	2081.0	-1.0	3253.0	1877.0	-1.0	2976.0	1449.0	-1.0	2060.0	2197.0	-1.0	3836.0	1423.0	-1.0	2051.0	1001.0	-1.0	1581.0	904.0	-1.0	1165.0	
442.511	871.0	-1.0	1245.0	1037.0	-1.0	1296.0	1060.0	-1.0	1551.0	1326.0	-1.0	1720.0	1328.0	-1.0	2160.0	1194.0	-1.0	1611.0	1394.0	-1.0	1998.0	1341.0	-1.0	1619.0	1558.0	-1.0	2277.0	2077.0	-1.0	3247.0	1878.0	-1.0	2985.0	1452.0	-1.0	2066.0	2203.0	-1.0	3856.0	1425.0	-1.0	2060.0	1002.0	-1.0	1586.0	906.0	-1.0	1170.0	
443.011	872.0	-1.0	1250.0	1040.0	-1.0	1305.0	1062.0	-1.0	1562.0	1330.0	-1.0	1735.0	1333.0	-1.0	2176.0	1199.0	-1.0	1623.0	1397.0	-1.0	2006.0	1348.0	-1.0	1631.0	1560.0	-1.0	2279.0	2081.0	-1.0	3251.0	1883.0	-1.0	2999.0	1456.0	-1.0	2073.0	2207.0	-1.0	3869.0	1429.0	-1.0	2066.0	1002.0	-1.0	1588.0	907.0	-1.0	1173.0	
443.510	875.0	-1.0	1256.0	1044.0	-1.0	1312.0	1063.0	-1.0	1570.0	1333.0	-1.0	1748.0	1337.0	-1.0	2188.0	1203.0	-1.0	1637.0	1400.0	-1.0	2017.0	1354.0	-1.0	1642.0	1561.0	-1.0	2290.0	2088.0	-1.0	3269.0	1889.0	-1.0	3016.0	1459.0	-1.0	2085.0	2213.0	-1.0	3894.0	1433.0	-1.0	2080.0	1005.0	-1.0	1598.0	909.0	-1.0	1179.0	
444.009	877.0	-1.0	1261.0	1045.0	-1.0	1316.0	1064.0	-1.0	1575.0	1336.0	-1.0	1754.0	1340.0	-1.0	2194.0	1206.0	-1.0	1641.0	1402.0	-1.0	2024.0	1357.0	-1.0	1651.0	1561.0	-1.0	2295.0	2094.0	-1.0	3286.0	1891.0	-1.0	3027.0	1462.0	-1.0	2092.0	2215.0	-1.0	3912.0	1435.0	-1.0	2090.0	1006.0	-1.0	1603.0	911.0	-1.0	1183.0	
444.508	878.0	-1.0	1265.0	1047.0	-1.0	1318.0	1065.0	-1.0	1575.0	1337.0	-1.0	1754.0	1339.0	-1.0	2195.0	1206.0	-1.0	1639.0	1406.0	-1.0	2030.0	1361.0	-1.0	1657.0	1561.0	-1.0	2292.0	2099.0	-1.0	3294.0	1890.0	-1.0	3028.0	1461.0	-1.0	2092.0	2214.0	-1.0	3914.0	1435.0	-1.0	2090.0	1005.0	-1.0	1604.0	911.0	-1.0	1183.0	
445.007	880.0	-1.0	1269.0	1048.0	-1.0	1323.0	1066.0	-1.0	1578.0	1339.0	-1.0	1759.0	1341.0	-1.0	2200.0	1209.0	-1.0	1646.0	1407.0	-1.0	2036.0	1363.0	-1.0	1663.0	1560.0	-1.0	2293.0	2103.0	-1.0	3297.0	1892.0	-1.0	3031.0	1463.0	-1.0	2094.0	2213.0	-1.0	3908.0	1435.0	-1.0	2087.0	1004.0	-1.0	1600.0	910.0	-1.0	1182.0	
445.506	880.0	-1.0	1269.0	1049.0	-1.0	1323.0	1065.0	-1.0	1580.0	1340.0	-1.0	1761.0	1341.0	-1.0	2199.0	1210.0	-1.0	1649.0	1406.0	-1.0	2033.0	1361.0	-1.0	1660.0	1558.0	-1.0	2285.0	2099.0	-1.0	3289.0	1891.0	-1.0	3030.0	1462.0	-1.0	2093.0	2211.0	-1.0	3909.0	1435.0	-1.0	2087.0	1004.0	-1.0	1599.0	910.0	-1.0	1182.0	
446.005	879.0	-1.0	1269.0	1048.0	-1.0	1323.0	1065.0	-1.0	1574.0	1339.0	-1.0	1755.0	1338.0	-1.0	2193.0	1208.0	-1.0	1643.0	1404.0	-1.0	2027.0	1360.0	-1.0	1655.0	1554.0	-1.0	2277.0	2088.0	-1.0	3268.0	1889.0	-1.0	3023.0	1459.0	-1.0	2087.0	2210.0	-1.0	3909.0	1432.0	-1.0	2088.0	1003.0	-1.0	1603.0	909.0	-1.0	1183.0	
446.504	879.0	-1.0	1269.0	1048.0	-1.0	1325.0	1066.0	-1.0	1574.0	1340.0	-1.0	1760.0	1338.0	-1.0	2193.0	1208.0	-1.0	1646.0	1402.0	-1.0	2023.0	1358.0	-1.0	1651.0	1552.0	-1.0	2269.0	2076.0	-1.0	3241.0	1889.0	-1.0	3019.0	1459.0	-1.0	2083.0	2207.0	-1.0	3898.0	1432.0	-1.0	2082.0	1001.0	-1.0	1598.0	908.0	-1.0	1180.0	
447.003	878.0	-1.0	1266.0	1049.0	-1.0	1326.0	1064.0	-1.0	1571.0	1338.0	-1.0	1758.0	1338.0	-1.0	2190.0	1207.0	-1.0	1643.0	1398.0	-1.0	2014.0	1355.0	-1.0	1646.0	1549.0	-1.0	2263.0	2061.0	-1.0	3207.0	1888.0	-1.0	3019.0	1458.0	-1.0	2081.0	2210.0	-1.0	3904.0	1433.0	-1.0	2085.0	1002.0	-1.0	1598.0	909.0	-1.0	1182.0	
447.502	876.0	-1.0	1260.0	1048.0	-1.0	1326.0	1063.0	-1.0	1568.0	1338.0	-1.0	1755.0	1337.0	-1.0	2184.0	1205.0	-1.0	1637.0	1393.0	-1.0	2004.0	1352.0	-1.0	1639.0	1545.0	-1.0	2256.0	2049.0	-1.0	3185.0	1887.0	-1.0	3014.0	1455.0	-1.0	2076.0	2211.0	-1.0	3905.0	1433.0	-1.0	2086.0	1003.0	-1.0	1599.0	909.0	-1.0	1183.0	
448.001	874.0	-1.0	1256.0	1048.0	-1.0	1325.0	1063.0	-1.0	1563.0	1336.0	-1.0	1747.0	1335.0	-1.0	2173.0	1202.0	-1.0	1628.0	1389.0	-1.0	1994.0	1347.0	-1.0	1630.0	1541.0	-1.0	2244.0	2039.0	-1.0	3164.0	1883.0	-1.0	3002.0	1453.0	-1.0	2069.0	2207.0	-1.0	3894.0	1432.0	-1.0	2081.0	1000.0	-1.0	1595.0	909.0	-1.0	1182.0	
448.500	873.0	-1.0	1256.0	1048.0	-1.0	1325.0	1062.0	-1.0	1561.0	1336.0	-1.0	1748.0	1333.0	-1.0	2168.0	1201.0	-1.0	1622.0	1385.0	-1.0	1985.0	1345.0	-1.0	1623.0	1536.0	-1.0	2232.0	2028.0	-1.0	3138.0	1879.0	-1.0	2987.0	1450.0	-1.0	2059.0	2203.0	-1.0	3876.0	1430.0	-1.0	2069.0	999.0	-1.0	1587.0	908.0	-1.0	1177.0	
448.999	872.0	-1.0	1252.0	1046.0	-1.0	1322.0	1062.0	-1.0	1557.0	1335.0	-1.0	1743.0	1331.0	-1.0	2161.0	1201.0	-1.0	1618.0	1379.0	-1.0	1969.0	1338.0	-1.0	1611.0	1532.0	-1.0	2221.0	2015.0	-1.0	3110.0	1875.0	-1.0	2977.0	1447.0	-1.0	2053.0	2203.0	-1.0	3874.0	1428.0	-1.0	2069.0	998.0	-1.0	1585.0	906.0	-1.0	1175.0	
449.498	870.0	-1.0	1245.0	1045.0	-1.0	1318.0	1060.0	-1.0	1552.0	1331.0	-1.0	1733.0	1328.0	-1.0	2149.0	1197.0	-1.0	1609.0	1373.0	-1.0	1955.0	1332.0	-1.0	1599.0	1527.0	-1.0	2208.0	2002.0	-1.0	3079.0	1871.0	-1.0	2965.0	1443.0	-1.0	2044.0	2200.0	-1.0	3862.0	1427.0	-1.0	2062.0	996.0	-1.0	1581.0	904.0	-1.0	1170.0	
449.997	871.0	-1.0	1244.0	1044.0	-1.0	1317.0	1060.0	-1.0	1552.0	1331.0	-1.0	1736.0	1327.0	-1.0	2150.0	1197.0	-1.0	1611.0	1371.0	-1.0	1947.0	1330.0	-1.0	1595.0	1526.0	-1.0	2205.0	1995.0	-1.0	3064.0	1870.0	-1.0	2965.0	1444.0	-1.0	2042.0	2198.0	-1.0	3854.0	1425.0	-1.0	2056.0	997.0	-1.0	1576.0	904.0	-1.0	1167.0	
450.496	871.0	-1.0	1243.0	1043.0	-1.0	1316.0	1059.0	-1.0	1549.0	1332.0	-1.0	1733.0	1326.0	-1.0	2146.0	1197.0	-1.0	1612.0	1369.0	-1.0	1941.0	1328.0	-1.0	1590.0	1524.0	-1.0	2204.0	1990.0	-1.0	3053.0	1871.0	-1.0	2962.0	1443.0	-1.0	2041.0	2199.0	-1.0	3855.0	1425.0	-1.0	2058.0	997.0	-1.0	1576.0	904.0	-1.0	1166.0	
450.995	870.0	-1.0	1245.0	1044.0	-1.0	1317.0	1061.0	-1.0	1550.0	1335.0	-1.0	1735.0	1326.0	-1.0	2146.0	1197.0	-1.0	1610.0	1369.0	-1.0	1941.0	1327.0	-1.0	1588.0	1524.0	-1.0	2205.0	1989.0	-1.0	3053.0	1869.0	-1.0	2960.0	1443.0	-1.0	2038.0	2199.0	-1.0	3857.0	1426.0	-1.0	2059.0	998.0	-1.0	1577.0	903.0	-1.0	1167.0	
451.494	872.0	-1.0	1245.0	1045.0	-1.0	1319.0	1061.0	-1.0	1554.0	1336.0	-1.0	1740.0	1328.0	-1.0	2151.0	1200.0	-1.0	1616.0	1372.0	-1.0	1947.0	1330.0	-1.0	1593.0	1528.0	-1.0	2214.0	1994.0	-1.0	3070.0	1872.0	-1.0	2971.0	1447.0	-1.0	2047.0	2203.0	-1.0	3873.0	1430.0	-1.0	2068.0	999.0	-1.0	1584.0	905.0	-1.0	1170.0	
451.993	872.0	-1.0	1248.0	1045.0	-1.0	1320.0	1061.0	-1.0	1554.0	1335.0	-1.0	1742.0	1331.0	-1.0	2155.0	1201.0	-1.0	1620.0	1374.0	-1.0	1955.0	1332.0	-1.0	1599.0	1531.0	-1.0	2223.0	2003.0	-1.0	3087.0	1873.0	-1.0	2978.0	1450.0	-1.0	2052.0	2204.0	-1.0	3881.0	1430.0	-1.0	2073.0	1000.0	-1.0	1586.0	906.0	-1.0	1173.0	
452.492	873.0	-1.0	1250.0	1046.0	-1.0	1324.0	1062.0	-1.0	1561.0	1338.0	-1.0	1752.0	1334.0	-1.0	2167.0	1204.0	-1.0	1631.0	1380.0	-1.0	1966.0	1338.0	-1.0	1609.0	1537.0	-1.0	2235.0	2017.0	-1.0	3112.0	1879.0	-1.0	2995.0	1454.0	-1.0	2065.0	2206.0	-1.0	3886.0	1434.0	-1.0	2075.0	1000.0	-1.0	1588.0	907.0	-1.0	1173.0	
452.992	873.0	-1.0	1251.0	1046.0	-1.0	1324.0	1063.0	-1.0	1559.0	1338.0	-1.0	1753.0	1335.0	-1.0	2168.0	1205.0	-1.0	1633.0	1380.0	-1.0	1967.0	1339.0	-1.0	1609.0	1537.0	-1.0	2237.0	2020.0	-1.0	3120.0	1879.0	-1.0	2998.0	1456.0	-1.0	2067.0	2207.0	-1.0	3893.0	1434.0	-1.0	2077.0	1001.0	-1.0	1589.0	906.0	-1.0	1174.0	
453.491	873.0	-1.0	1249.0	1046.0	-1.0	1320.0	1062.0	-1.0	1558.0	1339.0	-1.0	1749.0	1331.0	-1.0	2162.0	1203.0	-1.0	1627.0	1380.0	-1.0	1963.0	1337.0	-1.0	1604.0	1534.0	-1.0	2229.0	2018.0	-1.0	3109.0	1876.0	-1.0	2987.0	1453.0	-1.0	2060.0	2203.0	-1.0	3890.0	1432.0	-1.0	2073.0	1000.0	-1.0	1588.0	905.0	-1.0	1171.0	
453.991	871.0	-1.0	1246.0	1044.0	-1.0	1316.0	1062.0	-1.0	1557.0	1338.0	-1.0	1749.0	1330.0	-1.0	2156.0	1202.0	-1.0	1625.0	1375.0	-1.0	1955.0	1334.0	-1.0	1597.0	1532.0	-1.0	2224.0	2012.0	-1.0	3098.0	1873.0	-1.0	2982.0	1451.0	-1.0	2057.0	2202.0	-1.0	3898.0	1433.0	-1.0	2075.0	1001.0	-1.0	1591.0	904.0	-1.0	1169.0	
454.490	869.0	-1.0	1240.0	1041.0	-1.0	1309.0	1061.0	-1.0	1553.0	1336.0	-1.0	1745.0	1328.0	-1.0	2144.0	1200.0	-1.0	1616.0	1368.0	-1.0	1942.0	1327.0	-1.0	1585.0	1526.0	-1.0	2209.0	1999.0	-1.0	3070.0	1866.0	-1.0	2967.0	1447.0	-1.0	2046.0	2199.0	-1.0	3891.0	1431.0	-1.0	2070.0	999.0	-1.0	1588.0	903.0	-1.0	1164.0	
454.989	868.0	-1.0	1237.0	1039.0	-1.0	1306.0	1061.0	-1.0	1553.0	1336.0	-1.0	1747.0	1325.0	-1.0	2137.0	1200.0	-1.0	1610.0	1364.0	-1.0	1928.0	1321.0	-1.0	1574.0	1519.0	-1.0	2190.0	1986.0	-1.0	3037.0	1861.0	-1.0	2948.0	1443.0	-1.0	2033.0	2193.0	-1.0	3874.0	1428.0	-1.0	2059.0	996.0	-1.0	1581.0	901.0	-1.0	1158.0	
455.488	866.0	-1.0	1229.0	1037.0	-1.0	1300.0	1059.0	-1.0	1549.0	1334.0	-1.0	1740.0	1320.0	-1.0	2123.0	1196.0	-1.0	1602.0	1355.0	-1.0	1907.0	1313.0	-1.0	1556.0	1513.0	-1.0	2173.0	1968.0	-1.0	2999.0	1854.0	-1.0	2929.0	1438.0	-1.0	2023.0	2190.0	-1.0	3868.0	1427.0	-1.0	2053.0	996.0	-1.0	1578.0	899.0	-1.0	1154.0	
455.987	866.0	-1.0	1220.0	1034.0	-1.0	1291.0	1057.0	-1.0	1540.0	1331.0	-1.0	1729.0	1315.0	-1.0	2105.0	1191.0	-1.0	1588.0	1344.0	-1.0	1883.0	1304.0	-1.0	1537.0	1503.0	-1.0	2150.0	1945.0	-1.0	2950.0	1846.0	-1.0	2906.0	1433.0	-1.0	2006.0	2186.0	-1.0	3853.0	1424.0	-1.0	2043.0	992.0	-1.0	1572.0	896.0	-1.0	1145.0	
456.487	863.0	-1.0	1215.0	1033.0	-1.0	1283.0	1057.0	-1.0	1535.0	1329.0	-1.0	1726.0	1313.0	-1.0	2094.0	1190.0	-1.0	1581.0	1334.0	-1.0	1859.0	1294.0	-1.0	1519.0	1496.0	-1.0	2131.0	1924.0	-1.0	2907.0	1841.0	-1.0	2893.0	1429.0	-1.0	1997.0	2184.0	-1.0	3841.0	1422.0	-1.0	2035.0	993.0	-1.0	1565.0	895.0	-1.0	1139.0	
456.986	862.0	-1.0	1205.0	1029.0	-1.0	1275.0	1054.0	-1.0	1528.0	1327.0	-1.0	1715.0	1309.0	-1.0	2078.0	1186.0	-1.0	1570.0	1322.0	-1.0	1830.0	1284.0	-1.0	1495.0	1485.0	-1.0	2109.0	1900.0	-1.0	2850.0	1834.0	-1.0	2869.0	1423.0	-1.0	1982.0	2182.0	-1.0	3828.0	1419.0	-1.0	2026.0	991.0	-1.0	1559.0	892.0	-1.0	1133.0	
457.485	861.0	-1.0	1198.0	1027.0	-1.0	1265.0	1053.0	-1.0	1520.0	1325.0	-1.0	1705.0	1304.0	-1.0	2058.0	1180.0	-1.0	1554.0	1312.0	-1.0	1805.0	1274.0	-1.0	1473.0	1476.0	-1.0	2082.0	1874.0	-1.0	2794.0	1825.0	-1.0	2841.0	1415.0	-1.0	1961.0	2176.0	-1.0	3808.0	1415.0	-1.0	2014.0	988.0	-1.0	1553.0	890.0	-1.0	1124.0	
457.984	859.0	-1.0	1190.0	1025.0	-1.0	1257.0	1054.0	-1.0	1517.0	1323.0	-1.0	1699.0	1300.0	-1.0	2046.0	1179.0	-1.0	1546.0	1303.0	-1.0	1782.0	1264.0	-1.0	1452.0	1469.0	-1.0	2066.0	1851.0	-1.0	2748.0	1820.0	-1.0	2825.0	1412.0	-1.0	1951.0	2175.0	-1.0	3801.0	1415.0	-1.0	2007.0	988.0	-1.0	1550.0	888.0	-1.0	1119.0	
458.483	856.0	-1.0	1182.0	1021.0	-1.0	1249.0	1052.0	-1.0	1510.0	1321.0	-1.0	1690.0	1297.0	-1.0	2032.0	1176.0	-1.0	1536.0	1293.0	-1.0	1756.0	1254.0	-1.0	1432.0	1459.0	-1.0	2045.0	1829.0	-1.0	2702.0	1814.0	-1.0	2806.0	1406.0	-1.0	1937.0	2172.0	-1.0	3790.0	1413.0	-1.0	2000.0	987.0	-1.0	1545.0	888.0	-1.0	1112.0	
458.982	854.0	-1.0	1173.0	1019.0	-1.0	1236.0	1051.0	-1.0	1500.0	1317.0	-1.0	1677.0	1292.0	-1.0	2015.0	1171.0	-1.0	1521.0	1282.0	-1.0	1729.0	1244.0	-1.0	1408.0	1450.0	-1.0	2017.0	1806.0	-1.0	2645.0	1805.0	-1.0	2776.0	1397.0	-1.0	1917.0	2167.0	-1.0	3768.0	1408.0	-1.0	1984.0	985.0	-1.0	1535.0	884.0	-1.0	1102.0	
459.481	854.0	-1.0	1163.0	1015.0	-1.0	1225.0	1050.0	-1.0	1492.0	1315.0	-1.0	1665.0	1287.0	-1.0	1997.0	1166.0	-1.0	1505.0	1273.0	-1.0	1703.0	1236.0	-1.0	1386.0	1439.0	-1.0	1986.0	1778.0	-1.0	2585.0	1795.0	-1.0	2740.0	1390.0	-1.0	1892.0	2160.0	-1.0	3736.0	1401.0	-1.0	1964.0	981.0	-1.0	1520.0	880.0	-1.0	1091.0	
459.980	851.0	-1.0	1152.0	1011.0	-1.0	1215.0	1048.0	-1.0	1484.0	1311.0	-1.0	1653.0	1283.0	-1.0	1977.0	1161.0	-1.0	1491.0	1259.0	-1.0	1675.0	1223.0	-1.0	1361.0	1427.0	-1.0	1957.0	1751.0	-1.0	2526.0	1786.0	-1.0	2711.0	1383.0	-1.0	1873.0	2155.0	-1.0	3714.0	1398.0	-1.0	1950.0	979.0	-1.0	1510.0	879.0	-1.0	1083.0	
460.479	849.0	-1.0	1140.0	1007.0	-1.0	1201.0	1045.0	-1.0	1472.0	1304.0	-1.0	1635.0	1276.0	-1.0	1954.0	1156.0	-1.0	1472.0	1246.0	-1.0	1642.0	1211.0	-1.0	1336.0	1413.0	-1.0	1928.0	1723.0	-1.0	2467.0	1776.0	-1.0	2679.0	1374.0	-1.0	1853.0	2151.0	-1.0	3689.0	1393.0	-1.0	1933.0	975.0	-1.0	1499.0	876.0	-1.0	1074.0	
460.978	846.0	-1.0	1130.0	1002.0	-1.0	1190.0	1043.0	-1.0	1458.0	1298.0	-1.0	1617.0	1269.0	-1.0	1934.0	1147.0	-1.0	1454.0	1236.0	-1.0	1614.0	1201.0	-1.0	1314.0	1401.0	-1.0	1900.0	1700.0	-1.0	2416.0	1766.0	-1.0	2646.0	1364.0	-1.0	1832.0	2145.0	-1.0	3662.0	1388.0	-1.0	1918.0	972.0	-1.0	1486.0	874.0	-1.0	1066.0	
461.477	844.0	-1.0	1124.0	1001.0	-1.0	1185.0	1042.0	-1.0	1453.0	1296.0	-1.0	1610.0	1267.0	-1.0	1922.0	1146.0	-1.0	1442.0	1228.0	-1.0	1594.0	1194.0	-1.0	1300.0	1394.0	-1.0	1879.0	1684.0	-1.0	2379.0	1761.0	-1.0	2620.0	1360.0	-1.0	1815.0	2139.0	-1.0	3635.0	1383.0	-1.0	1901.0	970.0	-1.0	1473.0	871.0	-1.0	1056.0	
461.977	843.0	-1.0	1116.0	999.0	-1.0	1179.0	1040.0	-1.0	1449.0	1293.0	-1.0	1604.0	1266.0	-1.0	1912.0	1143.0	-1.0	1435.0	1222.0	-1.0	1582.0	1191.0	-1.0	1290.0	1390.0	-1.0	1869.0	1675.0	-1.0	2361.0	1756.0	-1.0	2608.0	1357.0	-1.0	1808.0	2141.0	-1.0	3627.0	1382.0	-1.0	1896.0	969.0	-1.0	1471.0	871.0	-1.0	1054.0	
462.476	841.0	-1.0	1111.0	997.0	-1.0	1173.0	1039.0	-1.0	1440.0	1288.0	-1.0	1591.0	1262.0	-1.0	1902.0	1139.0	-1.0	1425.0	1219.0	-1.0	1568.0	1187.0	-1.0	1281.0	1385.0	-1.0	1859.0	1669.0	-1.0	2345.0	1753.0	-1.0	2592.0	1354.0	-1.0	1801.0	2138.0	-1.0	3614.0	1380.0	-1.0	1888.0	968.0	-1.0	1463.0	870.0	-1.0	1050.0	
462.976	841.0	-1.0	1105.0	994.0	-1.0	1166.0	1036.0	-1.0	1431.0	1284.0	-1.0	1577.0	1261.0	-1.0	1890.0	1135.0	-1.0	1412.0	1215.0	-1.0	1559.0	1185.0	-1.0	1275.0	1382.0	-1.0	1849.0	1665.0	-1.0	2336.0	1748.0	-1.0	2575.0	1351.0	-1.0	1791.0	2134.0	-1.0	3591.0	1375.0	-1.0	1874.0	966.0	-1.0	1455.0	869.0	-1.0	1045.0	
463.475	842.0	-1.0	1103.0	994.0	-1.0	1164.0	1035.0	-1.0	1429.0	1283.0	-1.0	1574.0	1261.0	-1.0	1890.0	1135.0	-1.0	1411.0	1216.0	-1.0	1559.0	1186.0	-1.0	1277.0	1384.0	-1.0	1851.0	1668.0	-1.0	2340.0	1749.0	-1.0	2570.0	1353.0	-1.0	1791.0	2131.0	-1.0	3573.0	1373.0	-1.0	1865.0	965.0	-1.0	1446.0	868.0	-1.0	1040.0	
463.974	841.0	-1.0	1101.0	993.0	-1.0	1163.0	1036.0	-1.0	1428.0	1281.0	-1.0	1570.0	1261.0	-1.0	1891.0	1135.0	-1.0	1410.0	1219.0	-1.0	1561.0	1189.0	-1.0	1280.0	1386.0	-1.0	1856.0	1674.0	-1.0	2349.0	1752.0	-1.0	2572.0	1354.0	-1.0	1793.0	2133.0	-1.0	3572.0	1375.0	-1.0	1863.0	965.0	-1.0	1446.0	868.0	-1.0	1041.0	
464.473	841.0	-1.0	1102.0	994.0	-1.0	1162.0	1036.0	-1.0	1422.0	1279.0	-1.0	1564.0	1262.0	-1.0	1889.0	1134.0	-1.0	1407.0	1221.0	-1.0	1564.0	1191.0	-1.0	1282.0	1388.0	-1.0	1861.0	1679.0	-1.0	2359.0	1752.0	-1.0	2569.0	1355.0	-1.0	1795.0	2133.0	-1.0	3566.0	1372.0	-1.0	1861.0	966.0	-1.0	1443.0	869.0	-1.0	1042.0	
464.972	843.0	-1.0	1103.0	994.0	-1.0	1162.0	1036.0	-1.0	1420.0	1281.0	-1.0	1561.0	1262.0	-1.0	1889.0	1133.0	-1.0	1403.0	1225.0	-1.0	1568.0	1195.0	-1.0	1286.0	1391.0	-1.0	1864.0	1686.0	-1.0	2372.0	1752.0	-1.0	2565.0	1356.0	-1.0	1793.0	2129.0	-1.0	3555.0	1372.0	-1.0	1856.0	965.0	-1.0	1439.0	869.0	-1.0	1040.0	
465.472	844.0	-1.0	1104.0	996.0	-1.0	1164.0	1037.0	-1.0	1423.0	1282.0	-1.0	1564.0	1265.0	-1.0	1895.0	1134.0	-1.0	1408.0	1230.0	-1.0	1579.0	1201.0	-1.0	1294.0	1398.0	-1.0	1877.0	1698.0	-1.0	2394.0	1756.0	-1.0	2579.0	1360.0	-1.0	1803.0	2132.0	-1.0	3559.0	1374.0	-1.0	1857.0	967.0	-1.0	1441.0	869.0	-1.0	1042.0	
465.971	846.0	-1.0	1108.0	997.0	-1.0	1167.0	1036.0	-1.0	1423.0	1282.0	-1.0	1564.0	1269.0	-1.0	1899.0	1136.0	-1.0	1412.0	1234.0	-1.0	1589.0	1206.0	-1.0	1301.0	1403.0	-1.0	1889.0	1709.0	-1.0	2416.0	1760.0	-1.0	2589.0	1362.0	-1.0	1811.0	2135.0	-1.0	3562.0	1374.0	-1.0	1861.0	968.0	-1.0	1443.0	870.0	-1.0	1044.0	
466.470	845.0	-1.0	1109.0	997.0	-1.0	1168.0	1038.0	-1.0	1424.0	1283.0	-1.0	1563.0	1269.0	-1.0	1903.0	1137.0	-1.0	1414.0	1241.0	-1.0	1598.0	1210.0	-1.0	1307.0	1407.0	-1.0	1900.0	1720.0	-1.0	2438.0	1764.0	-1.0	2596.0	1365.0	-1.0	1816.0	2136.0	-1.0	3563.0	1375.0	-1.0	1863.0	969.0	-1.0	1444.0	871.0	-1.0	1046.0	
466.969	849.0	-1.0	1116.0	999.0	-1.0	1173.0	1039.0	-1.0	1429.0	1287.0	-1.0	1575.0	1274.0	-1.0	1917.0	1142.0	-1.0	1423.0	1248.0	-1.0	1612.0	1219.0	-1.0	1322.0	1414.0	-1.0	1911.0	1736.0	-1.0	2467.0	1771.0	-1.0	2608.0	1371.0	-1.0	1825.0	2136.0	-1.0	3562.0	1376.0	-1.0	1864.0	971.0	-1.0	1444.0	871.0	-1.0	1046.0	
467.468	850.0	-1.0	1118.0	1000.0	-1.0	1177.0	1041.0	-1.0	1435.0	1289.0	-1.0	1579.0	1279.0	-1.0	1924.0	1145.0	-1.0	1430.0	1254.0	-1.0	1627.0	1225.0	-1.0	1334.0	1420.0	-1.0	1927.0	1751.0	-1.0	2498.0	1776.0	-1.0	2623.0	1376.0	-1.0	1835.0	2141.0	-1.0	3574.0	1379.0	-1.0	1871.0	972.0	-1.0	1450.0	873.0	-1.0	1052.0	
467.967	851.0	-1.0	1121.0	1002.0	-1.0	1179.0	1043.0	-1.0	1435.0	1288.0	-1.0	1579.0	1280.0	-1.0	1928.0	1145.0	-1.0	1432.0	1259.0	-1.0	1639.0	1231.0	-1.0	1342.0	1426.0	-1.0	1938.0	1763.0	-1.0	2525.0	1779.0	-1.0	2631.0	1379.0	-1.0	1840.0	2141.0	-1.0	3576.0	1380.0	-1.0	1874.0	973.0	-1.0	1451.0	875.0	-1.0	1054.0	
468.466	852.0	-1.0	1127.0	1003.0	-1.0	1184.0	1044.0	-1.0	1441.0	1292.0	-1.0	1587.0	1283.0	-1.0	1935.0	1148.0	-1.0	1435.0	1269.0	-1.0	1655.0	1238.0	-1.0	1353.0	1434.0	-1.0	1953.0	1780.0	-1.0	2558.0	1782.0	-1.0	2636.0	1380.0	-1.0	1846.0	2141.0	-1.0	3575.0	1381.0	-1.0	1874.0	972.0	-1.0	1452.0	874.0	-1.0	1055.0	
468.965	854.0	-1.0	1130.0	1004.0	-1.0	1186.0	1044.0	-1.0	1443.0	1295.0	-1.0	1593.0	1285.0	-1.0	1943.0	1151.0	-1.0	1441.0	1276.0	-1.0	1672.0	1246.0	-1.0	1368.0	1441.0	-1.0	1973.0	1795.0	-1.0	2593.0	1788.0	-1.0	2653.0	1386.0	-1.0	1856.0	2146.0	-1.0	3590.0	1384.0	-1.0	1882.0	973.0	-1.0	1457.0	877.0	-1.0	1060.0	
469.464	853.0	-1.0	1130.0	1003.0	-1.0	1188.0	1045.0	-1.0	1444.0	1294.0	-1.0	1592.0	1288.0	-1.0	1946.0	1152.0	-1.0	1445.0	1283.0	-1.0	1686.0	1252.0	-1.0	1378.0	1447.0	-1.0	1987.0	1809.0	-1.0	2618.0	1791.0	-1.0	2661.0	1387.0	-1.0	1863.0	2148.0	-1.0	3597.0	1386.0	-1.0	1889.0	975.0	-1.0	1461.0	877.0	-1.0	1064.0	
469.963	855.0	-1.0	1132.0	1005.0	-1.0	1188.0	1043.0	-1.0	1440.0	1294.0	-1.0	1588.0	1287.0	-1.0	1946.0	1151.0	-1.0	1443.0	1288.0	-1.0	1695.0	1256.0	-1.0	1384.0	1450.0	-1.0	1992.0	1815.0	-1.0	2631.0	1790.0	-1.0	2660.0	1388.0	-1.0	1862.0	2147.0	-1.0	3594.0	1385.0	-1.0	1887.0	977.0	-1.0	1460.0	878.0	-1.0	1064.0	
470.462	854.0	-1.0	1132.0	1006.0	-1.0	1190.0	1045.0	-1.0	1443.0	1295.0	-1.0	1593.0	1289.0	-1.0	1951.0	1154.0	-1.0	1446.0	1291.0	-1.0	1701.0	1260.0	-1.0	1391.0	1453.0	-1.0	1994.0	1817.0	-1.0	2632.0	1790.0	-1.0	2658.0	1388.0	-1.0	1859.0	2148.0	-1.0	3586.0	1384.0	-1.0	1882.0	975.0	-1.0	1458.0	878.0	-1.0	1064.0	
470.961	855.0	-1.0	1134.0	1006.0	-1.0	1190.0	1044.0	-1.0	1443.0	1295.0	-1.0	1595.0	1290.0	-1.0	1953.0	1154.0	-1.0	1449.0	1290.0	-1.0	1703.0	1261.0	-1.0	1393.0	1453.0	-1.0	1995.0	1816.0	-1.0	2631.0	1792.0	-1.0	2661.0	1389.0	-1.0	1861.0	2151.0	-1.0	3594.0	1386.0	-1.0	1887.0	977.0	-1.0	1462.0	880.0	-1.0	1068.0	
471.460	854.0	-1.0	1133.0	1006.0	-1.0	1190.0	1044.0	-1.0	1442.0	1295.0	-1.0	1592.0	1290.0	-1.0	1951.0	1154.0	-1.0	1447.0	1291.0	-1.0	1704.0	1261.0	-1.0	1394.0	1454.0	-1.0	1996.0	1816.0	-1.0	2632.0	1792.0	-1.0	2662.0	1388.0	-1.0	1862.0	2153.0	-1.0	3595.0	1386.0	-1.0	1888.0	978.0	-1.0	1464.0	879.0	-1.0	1070.0	
471.959	856.0	-1.0	1135.0	1007.0	-1.0	1191.0	1045.0	-1.0	1445.0	1298.0	-1.0	1597.0	1290.0	-1.0	1952.0	1152.0	-1.0	1447.0	1293.0	-1.0	1707.0	1264.0	-1.0	1396.0	1455.0	-1.0	1999.0	1822.0	-1.0	2642.0	1793.0	-1.0	2663.0	1388.0	-1.0	1862.0	2152.0	-1.0	3594.0	1385.0	-1.0	1888.0	980.0	-1.0	1464.0	880.0	-1.0	1070.0	
472.458	857.0	-1.0	1140.0	1009.0	-1.0	1194.0	1046.0	-1.0	1448.0	1299.0	-1.0	1602.0	1292.0	-1.0	1960.0	1156.0	-1.0	1454.0	1298.0	-1.0	1718.0	1268.0	-1.0	1406.0	1461.0	-1.0	2013.0	1831.0	-1.0	2664.0	1799.0	-1.0	2681.0	1394.0	-1.0	1875.0	2160.0	-1.0	3613.0	1390.0	-1.0	1899.0	981.0	-1.0	1472.0	882.0	-1.0	1076.0	
472.957	858.0	-1.0	1143.0	1010.0	-1.0	1199.0	1046.0	-1.0	1450.0	1299.0	-1.0	1603.0	1295.0	-1.0	1967.0	1158.0	-1.0	1459.0	1302.0	-1.0	1730.0	1274.0	-1.0	1417.0	1467.0	-1.0	2026.0	1845.0	-1.0	2694.0	1804.0	-1.0	2695.0	1397.0	-1.0	1883.0	2164.0	-1.0	3625.0	1391.0	-1.0	1905.0	983.0	-1.0	1477.0	884.0	-1.0	1081.0	
473.456	858.0	-1.0	1147.0	1012.0	-1.0	1202.0	1050.0	-1.0	1458.0	1303.0	-1.0	1613.0	1299.0	-1.0	1976.0	1160.0	-1.0	1464.0	1311.0	-1.0	1747.0	1283.0	-1.0	1431.0	1473.0	-1.0	2041.0	1862.0	-1.0	2726.0	1809.0	-1.0	2707.0	1400.0	-1.0	1891.0	2164.0	-1.0	3626.0	1393.0	-1.0	1906.0	983.0	-1.0	1478.0	886.0	-1.0	1084.0	
473.955	860.0	-1.0	1151.0	1013.0	-1.0	1205.0	1051.0	-1.0	1462.0	1306.0	-1.0	1619.0	1302.0	-1.0	1987.0	1164.0	-1.0	1473.0	1320.0	-1.0	1766.0	1290.0	-1.0	1446.0	1481.0	-1.0	2061.0	1880.0	-1.0	2765.0	1816.0	-1.0	2727.0	1405.0	-1.0	1903.0	2171.0	-1.0	3647.0	1396.0	-1.0	1917.0	986.0	-1.0	1486.0	887.0	-1.0	1088.0	
474.454	860.0	-1.0	1154.0	1015.0	-1.0	1208.0	1051.0	-1.0	1464.0	1305.0	-1.0	1619.0	1305.0	-1.0	1995.0	1167.0	-1.0	1480.0	1327.0	-1.0	1783.0	1297.0	-1.0	1458.0	1488.0	-1.0	2076.0	1894.0	-1.0	2797.0	1821.0	-1.0	2739.0	1410.0	-1.0	1911.0	2172.0	-1.0	3657.0	1398.0	-1.0	1923.0	987.0	-1.0	1489.0	889.0	-1.0	1092.0	
474.953	862.0	-1.0	1159.0	1016.0	-1.0	1212.0	1051.0	-1.0	1468.0	1307.0	-1.0	1628.0	1308.0	-1.0	2005.0	1170.0	-1.0	1489.0	1334.0	-1.0	1800.0	1304.0	-1.0	1469.0	1494.0	-1.0	2088.0	1907.0	-1.0	2818.0	1824.0	-1.0	2747.0	1412.0	-1.0	1915.0	2174.0	-1.0	3660.0	1399.0	-1.0	1924.0	987.0	-1.0	1491.0	888.0	-1.0	1093.0	
475.452	862.0	-1.0	1160.0	1016.0	-1.0	1214.0	1051.0	-1.0	1473.0	1310.0	-1.0	1633.0	1309.0	-1.0	2010.0	1173.0	-1.0	1497.0	1338.0	-1.0	1809.0	1306.0	-1.0	1473.0	1499.0	-1.0	2097.0	1913.0	-1.0	2835.0	1826.0	-1.0	2758.0	1414.0	-1.0	1920.0	2176.0	-1.0	3676.0	1402.0	-1.0	1932.0	988.0	-1.0	1498.0	891.0	-1.0	1096.0	
475.951	862.0	-1.0	1162.0	1016.0	-1.0	1212.0	1051.0	-1.0	1472.0	1308.0	-1.0	1633.0	1308.0	-1.0	2012.0	1174.0	-1.0	1500.0	1339.0	-1.0	1812.0	1305.0	-1.0	1475.0	1499.0	-1.0	2100.0	1917.0	-1.0	2840.0	1825.0	-1.0	2758.0	1414.0	-1.0	1923.0	2176.0	-1.0	3682.0	1401.0	-1.0	1935.0	989.0	-1.0	1500.0	890.0	-1.0	1096.0	
476.450	861.0	-1.0	1165.0	1016.0	-1.0	1216.0	1054.0	-1.0	1478.0	1311.0	-1.0	1640.0	1310.0	-1.0	2020.0	1177.0	-1.0	1509.0	1341.0	-1.0	1817.0	1307.0	-1.0	1480.0	1501.0	-1.0	2102.0	1921.0	-1.0	2848.0	1829.0	-1.0	2766.0	1416.0	-1.0	1926.0	2176.0	-1.0	3683.0	1403.0	-1.0	1935.0	989.0	-1.0	1502.0	890.0	-1.0	1096.0	
476.949	864.0	-1.0	1167.0	1019.0	-1.0	1218.0	1054.0	-1.0	1481.0	1313.0	-1.0	1645.0	1310.0	-1.0	2023.0	1178.0	-1.0	1513.0	1340.0	-1.0	1818.0	1308.0	-1.0	1483.0	1501.0	-1.0	2105.0	1922.0	-1.0	2854.0	1830.0	-1.0	2774.0	1419.0	-1.0	1932.0	2179.0	-1.0	3696.0	1405.0	-1.0	1943.0	991.0	-1.0	1508.0	890.0	-1.0	1100.0	
477.448	864.0	-1.0	1169.0	1019.0	-1.0	1221.0	1054.0	-1.0	1483.0	1314.0	-1.0	1645.0	1311.0	-1.0	2025.0	1178.0	-1.0	1515.0	1340.0	-1.0	1820.0	1309.0	-1.0	1486.0	1501.0	-1.0	2106.0	1926.0	-1.0	2863.0	1833.0	-1.0	2782.0	1420.0	-1.0	1938.0	2179.0	-1.0	3706.0	1406.0	-1.0	1949.0	992.0	-1.0	1513.0	892.0	-1.0	1102.0	
477.947	864.0	-1.0	1172.0	1021.0	-1.0	1225.0	1057.0	-1.0	1491.0	1316.0	-1.0	1655.0	1314.0	-1.0	2034.0	1182.0	-1.0	1520.0	1343.0	-1.0	1826.0	1313.0	-1.0	1495.0	1504.0	-1.0	2113.0	1933.0	-1.0	2879.0	1837.0	-1.0	2790.0	1423.0	-1.0	1944.0	2181.0	-1.0	3707.0	1406.0	-1.0	1951.0	992.0	-1.0	1513.0	893.0	-1.0	1104.0	
478.446	866.0	-1.0	1176.0	1022.0	-1.0	1227.0	1058.0	-1.0	1494.0	1319.0	-1.0	1661.0	1317.0	-1.0	2042.0	1183.0	-1.0	1527.0	1345.0	-1.0	1833.0	1318.0	-1.0	1503.0	1508.0	-1.0	2124.0	1943.0	-1.0	2902.0	1840.0	-1.0	2807.0	1426.0	-1.0	1954.0	2184.0	-1.0	3722.0	1409.0	-1.0	1959.0	995.0	-1.0	1520.0	894.0	-1.0	1108.0	
478.945	867.0	-1.0	1177.0	1024.0	-1.0	1228.0	1057.0	-1.0	1494.0	1317.0	-1.0	1658.0	1317.0	-1.0	2044.0	1183.0	-1.0	1527.0	1348.0	-1.0	1840.0	1321.0	-1.0	1509.0	1512.0	-1.0	2132.0	1949.0	-1.0	2919.0	1843.0	-1.0	2814.0	1428.0	-1.0	1959.0	2186.0	-1.0	3726.0	1410.0	-1.0	1964.0	994.0	-1.0	1522.0	896.0	-1.0	1111.0	
479.444	867.0	-1.0	1180.0	1025.0	-1.0	1229.0	1059.0	-1.0	1494.0	1321.0	-1.0	1658.0	1317.0	-1.0	2043.0	1181.0	-1.0	1522.0	1353.0	-1.0	1849.0	1324.0	-1.0	1514.0	1513.0	-1.0	2138.0	1955.0	-1.0	2931.0	1843.0	-1.0	2815.0	1427.0	-1.0	1959.0	2183.0	-1.0	3721.0	1409.0	-1.0	1960.0	994.0	-1.0	1521.0	896.0	-1.0	1111.0	
479.943	868.0	-1.0	1182.0	1025.0	-1.0	1230.0	1059.0	-1.0	1494.0	1320.0	-1.0	1658.0	1319.0	-1.0	2049.0	1183.0	-1.0	1527.0	1356.0	-1.0	1860.0	1327.0	-1.0	1520.0	1518.0	-1.0	2149.0	1962.0	-1.0	2951.0	1848.0	-1.0	2829.0	1429.0	-1.0	1965.0	2188.0	-1.0	3734.0	1411.0	-1.0	1967.0	995.0	-1.0	1525.0	897.0	-1.0	1113.0	
480.442	867.0	-1.0	1183.0	1025.0	-1.0	1230.0	1059.0	-1.0	1493.0	1319.0	-1.0	1657.0	1318.0	-1.0	2052.0	1183.0	-1.0	1528.0	1361.0	-1.0	1868.0	1329.0	-1.0	1525.0	1523.0	-1.0	2158.0	1966.0	-1.0	2961.0	1848.0	-1.0	2834.0	1431.0	-1.0	1968.0	2190.0	-1.0	3737.0	1411.0	-1.0	1970.0	997.0	-1.0	1527.0	898.0	-1.0	1115.0	
480.941	867.0	-1.0	1183.0	1025.0	-1.0	1230.0	1059.0	-1.0	1491.0	1318.0	-1.0	1651.0	1318.0	-1.0	2051.0	1181.0	-1.0	1525.0	1364.0	-1.0	1876.0	1330.0	-1.0	1527.0	1524.0	-1.0	2163.0	1970.0	-1.0	2968.0	1848.0	-1.0	2832.0	1429.0	-1.0	1967.0	2190.0	-1.0	3734.0	1410.0	-1.0	1968.0	997.0	-1.0	1526.0	898.0	-1.0	1115.0	
481.441	869.0	-1.0	1184.0	1025.0	-1.0	1233.0	1058.0	-1.0	1495.0	1319.0	-1.0	1655.0	1320.0	-1.0	2058.0	1183.0	-1.0	1532.0	1368.0	-1.0	1886.0	1332.0	-1.0	1533.0	1528.0	-1.0	2174.0	1976.0	-1.0	2984.0	1853.0	-1.0	2845.0	1432.0	-1.0	1975.0	2196.0	-1.0	3738.0	1413.0	-1.0	1970.0	999.0	-1.0	1528.0	897.0	-1.0	1116.0	
481.941	868.0	-1.0	1185.0	1027.0	-1.0	1233.0	1059.0	-1.0	1496.0	1318.0	-1.0	1655.0	1319.0	-1.0	2060.0	1184.0	-1.0	1534.0	1371.0	-1.0	1889.0	1333.0	-1.0	1536.0	1530.0	-1.0	2176.0	1977.0	-1.0	2985.0	1855.0	-1.0	2849.0	1433.0	-1.0	1978.0	2199.0	-1.0	3745.0	1414.0	-1.0	1971.0	999.0	-1.0	1530.0	899.0	-1.0	1115.0	
482.440	870.0	-1.0	1187.0	1028.0	-1.0	1234.0	1059.0	-1.0	1496.0	1319.0	-1.0	1654.0	1318.0	-1.0	2059.0	1182.0	-1.0	1530.0	1372.0	-1.0	1890.0	1334.0	-1.0	1538.0	1531.0	-1.0	2175.0	1977.0	-1.0	2985.0	1853.0	-1.0	2843.0	1431.0	-1.0	1974.0	2199.0	-1.0	3745.0	1413.0	-1.0	1971.0	1001.0	-1.0	1530.0	898.0	-1.0	1116.0	
482.939	871.0	-1.0	1191.0	1028.0	-1.0	1238.0	1059.0	-1.0	1498.0	1321.0	-1.0	1659.0	1321.0	-1.0	2066.0	1184.0	-1.0	1536.0	1372.0	-1.0	1894.0	1336.0	-1.0	1543.0	1532.0	-1.0	2181.0	1981.0	-1.0	2996.0	1857.0	-1.0	2854.0	1435.0	-1.0	1981.0	2205.0	-1.0	3762.0	1416.0	-1.0	1978.0	1002.0	-1.0	1538.0	900.0	-1.0	1118.0	
483.438	870.0	-1.0	1192.0	1030.0	-1.0	1241.0	1061.0	-1.0	1503.0	1322.0	-1.0	1663.0	1320.0	-1.0	2069.0	1185.0	-1.0	1540.0	1373.0	-1.0	1896.0	1337.0	-1.0	1548.0	1533.0	-1.0	2182.0	1984.0	-1.0	3005.0	1861.0	-1.0	2863.0	1437.0	-1.0	1986.0	2209.0	-1.0	3777.0	1417.0	-1.0	1985.0	1005.0	-1.0	1542.0	902.0	-1.0	1121.0	
483.937	871.0	-1.0	1195.0	1030.0	-1.0	1241.0	1060.0	-1.0	1503.0	1324.0	-1.0	1664.0	1322.0	-1.0	2072.0	1185.0	-1.0	1540.0	1372.0	-1.0	1899.0	1339.0	-1.0	1551.0	1534.0	-1.0	2185.0	1989.0	-1.0	3016.0	1862.0	-1.0	2872.0	1436.0	-1.0	1992.0	2211.0	-1.0	3782.0	1417.0	-1.0	1986.0	1004.0	-1.0	1542.0	902.0	-1.0	1122.0	
484.436	870.0	-1.0	1196.0	1031.0	-1.0	1243.0	1063.0	-1.0	1509.0	1325.0	-1.0	1672.0	1324.0	-1.0	2082.0	1188.0	-1.0	1550.0	1374.0	-1.0	1904.0	1341.0	-1.0	1557.0	1537.0	-1.0	2194.0	1994.0	-1.0	3031.0	1868.0	-1.0	2889.0	1441.0	-1.0	2002.0	2216.0	-1.0	3797.0	1422.0	-1.0	1994.0	1006.0	-1.0	1546.0	904.0	-1.0	1125.0	
484.935	870.0	-1.0	1197.0	1031.0	-1.0	1245.0	1062.0	-1.0	1510.0	1325.0	-1.0	1674.0	1324.0	-1.0	2085.0	1188.0	-1.0	1553.0	1375.0	-1.0	1908.0	1343.0	-1.0	1562.0	1539.0	-1.0	2198.0	1997.0	-1.0	3037.0	1871.0	-1.0	2897.0	1442.0	-1.0	2004.0	2220.0	-1.0	3804.0	1421.0	-1.0	1996.0	1007.0	-1.0	1550.0	904.0	-1.0	1127.0	
485.434	871.0	-1.0	1198.0	1031.0	-1.0	1244.0	1061.0	-1.0	1508.0	1324.0	-1.0	1671.0	1322.0	-1.0	2085.0	1188.0	-1.0	1552.0	1377.0	-1.0	1913.0	1342.0	-1.0	1562.0	1539.0	-1.0	2200.0	1997.0	-1.0	3038.0	1872.0	-1.0	2897.0	1442.0	-1.0	2003.0	2217.0	-1.0	3801.0	1421.0	-1.0	1994.0	1006.0	-1.0	1549.0	905.0	-1.0	1126.0	
485.933	870.0	-1.0	1199.0	1032.0	-1.0	1247.0	1063.0	-1.0	1513.0	1326.0	-1.0	1677.0	1324.0	-1.0	2094.0	1189.0	-1.0	1559.0	1379.0	-1.0	1920.0	1344.0	-1.0	1567.0	1541.0	-1.0	2205.0	2000.0	-1.0	3041.0	1876.0	-1.0	2902.0	1443.0	-1.0	2005.0	2216.0	-1.0	3793.0	1419.0	-1.0	1991.0	1006.0	-1.0	1546.0	904.0	-1.0	1125.0	
486.432	870.0	-1.0	1201.0	1031.0	-1.0	1248.0	1062.0	-1.0	1514.0	1326.0	-1.0	1679.0	1323.0	-1.0	2098.0	1189.0	-1.0	1563.0	1383.0	-1.0	1927.0	1345.0	-1.0	1571.0	1545.0	-1.0	2212.0	2002.0	-1.0	3050.0	1877.0	-1.0	2909.0	1445.0	-1.0	2007.0	2217.0	-1.0	3796.0	1421.0	-1.0	1993.0	1005.0	-1.0	1548.0	904.0	-1.0	1127.0	
486.931	871.0	-1.0	1200.0	1032.0	-1.0	1248.0	1060.0	-1.0	1514.0	1324.0	-1.0	1677.0	1323.0	-1.0	2097.0	1188.0	-1.0	1560.0	1384.0	-1.0	1934.0	1344.0	-1.0	1573.0	1547.0	-1.0	2216.0	2003.0	-1.0	3052.0	1878.0	-1.0	2910.0	1445.0	-1.0	2008.0	2216.0	-1.0	3795.0	1420.0	-1.0	1993.0	1005.0	-1.0	1548.0	903.0	-1.0	1127.0	
487.430	869.0	-1.0	1200.0	1031.0	-1.0	1248.0	1061.0	-1.0	1511.0	1323.0	-1.0	1671.0	1320.0	-1.0	2092.0	1184.0	-1.0	1553.0	1386.0	-1.0	1937.0	1344.0	-1.0	1572.0	1546.0	-1.0	2218.0	2004.0	-1.0	3053.0	1876.0	-1.0	2902.0	1442.0	-1.0	2003.0	2211.0	-1.0	3784.0	1418.0	-1.0	1990.0	1005.0	-1.0	1544.0	904.0	-1.0	1126.0	
487.929	869.0	-1.0	1203.0	1032.0	-1.0	1249.0	1061.0	-1.0	1511.0	1322.0	-1.0	1673.0	1320.0	-1.0	2094.0	1184.0	-1.0	1554.0	1385.0	-1.0	1939.0	1344.0	-1.0	1574.0	1549.0	-1.0	2221.0	2005.0	-1.0	3057.0	1877.0	-1.0	2905.0	1443.0	-1.0	2005.0	2210.0	-1.0	3774.0	1417.0	-1.0	1984.0	1005.0	-1.0	1540.0	903.0	-1.0	1125.0	
488.428	869.0	-1.0	1200.0	1031.0	-1.0	1248.0	1060.0	-1.0	1511.0	1320.0	-1.0	1669.0	1316.0	-1.0	2091.0	1182.0	-1.0	1553.0	1386.0	-1.0	1937.0	1341.0	-1.0	1568.0	1546.0	-1.0	2216.0	2002.0	-1.0	3049.0	1876.0	-1.0	2900.0	1441.0	-1.0	2003.0	2209.0	-1.0	3769.0	1416.0	-1.0	1982.0	1004.0	-1.0	1539.0	904.0	-1.0	1125.0	
488.927	868.0	-1.0	1199.0	1030.0	-1.0	1245.0	1057.0	-1.0	1505.0	1316.0	-1.0	1661.0	1313.0	-1.0	2084.0	1179.0	-1.0	1545.0	1384.0	-1.0	1932.0	1337.0	-1.0	1562.0	1544.0	-1.0	2209.0	1997.0	-1.0	3042.0	1872.0	-1.0	2888.0	1439.0	-1.0	1995.0	2206.0	-1.0	3758.0	1414.0	-1.0	1979.0	1003.0	-1.0	1535.0	902.0	-1.0	1123.0	
489.426	868.0	-1.0	1199.0	1029.0	-1.0	1244.0	1057.0	-1.0	1506.0	1315.0	-1.0	1663.0	1312.0	-1.0	2082.0	1178.0	-1.0	1547.0	1383.0	-1.0	1931.0	1335.0	-1.0	1561.0	1545.0	-1.0	2210.0	2002.0	-1.0	3053.0	1873.0	-1.0	2888.0	1439.0	-1.0	1995.0	2204.0	-1.0	3749.0	1413.0	-1.0	1973.0	1000.0	-1.0	1533.0	900.0	-1.0	1121.0	
489.926	867.0	-1.0	1197.0	1027.0	-1.0	1242.0	1057.0	-1.0	1507.0	1316.0	-1.0	1662.0	1312.0	-1.0	2082.0	1178.0	-1.0	1547.0	1379.0	-1.0	1926.0	1331.0	-1.0	1559.0	1545.0	-1.0	2208.0	2004.0	-1.0	3054.0	1874.0	-1.0	2888.0	1441.0	-1.0	1997.0	2205.0	-1.0	3756.0	1414.0	-1.0	1979.0	1001.0	-1.0	1535.0	900.0	-1.0	1123.0	
490.425	868.0	-1.0	1200.0	1029.0	-1.0	1244.0	1058.0	-1.0	1507.0	1315.0	-1.0	1661.0	1311.0	-1.0	2082.0	1176.0	-1.0	1544.0	1372.0	-1.0	1914.0	1329.0	-1.0	1554.0	1538.0	-1.0	2196.0	1990.0	-1.0	3025.0	1870.0	-1.0	2885.0	1438.0	-1.0	1995.0	2206.0	-1.0	3767.0	1414.0	-1.0	1983.0	1003.0	-1.0	1539.0	901.0	-1.0	1125.0	
490.924	868.0	-1.0	1205.0	1031.0	-1.0	1250.0	1060.0	-1.0	1515.0	1320.0	-1.0	1674.0	1313.0	-1.0	2091.0	1179.0	-1.0	1553.0	1371.0	-1.0	1915.0	1330.0	-1.0	1561.0	1538.0	-1.0	2199.0	1986.0	-1.0	3024.0	1873.0	-1.0	2893.0	1441.0	-1.0	1999.0	2208.0	-1.0	3774.0	1415.0	-1.0	1987.0	1003.0	-1.0	1544.0	901.0	-1.0	1128.0	
491.424	869.0	-1.0	1208.0	1032.0	-1.0	1254.0	1060.0	-1.0	1522.0	1324.0	-1.0	1684.0	1315.0	-1.0	2100.0	1183.0	-1.0	1563.0	1374.0	-1.0	1922.0	1334.0	-1.0	1570.0	1543.0	-1.0	2211.0	1992.0	-1.0	3041.0	1877.0	-1.0	2913.0	1446.0	-1.0	2012.0	2215.0	-1.0	3802.0	1419.0	-1.0	2000.0	1006.0	-1.0	1554.0	902.0	-1.0	1135.0	
491.923	869.0	-1.0	1212.0	1034.0	-1.0	1260.0	1061.0	-1.0	1527.0	1325.0	-1.0	1692.0	1320.0	-1.0	2110.0	1186.0	-1.0	1572.0	1379.0	-1.0	1938.0	1341.0	-1.0	1582.0	1549.0	-1.0	2229.0	2007.0	-1.0	3072.0	1882.0	-1.0	2935.0	1450.0	-1.0	2027.0	2221.0	-1.0	3828.0	1424.0	-1.0	2015.0	1006.0	-1.0	1566.0	905.0	-1.0	1142.0	
492.423	871.0	-1.0	1217.0	1036.0	-1.0	1265.0	1061.0	-1.0	1531.0	1328.0	-1.0	1698.0	1323.0	-1.0	2120.0	1189.0	-1.0	1580.0	1386.0	-1.0	1956.0	1347.0	-1.0	1595.0	1556.0	-1.0	2248.0	2025.0	-1.0	3117.0	1887.0	-1.0	2953.0	1456.0	-1.0	2040.0	2224.0	-1.0	3846.0	1427.0	-1.0	2025.0	1008.0	-1.0	1572.0	906.0	-1.0	1148.0	
492.922	874.0	-1.0	1224.0	1039.0	-1.0	1272.0	1063.0	-1.0	1539.0	1333.0	-1.0	1711.0	1327.0	-1.0	2134.0	1193.0	-1.0	1590.0	1395.0	-1.0	1976.0	1355.0	-1.0	1611.0	1563.0	-1.0	2266.0	2049.0	-1.0	3166.0	1891.0	-1.0	2968.0	1460.0	-1.0	2051.0	2223.0	-1.0	3863.0	1428.0	-1.0	2035.0	1007.0	-1.0	1581.0	907.0	-1.0	1153.0	
493.422	875.0	-1.0	1230.0	1040.0	-1.0	1277.0	1065.0	-1.0	1545.0	1336.0	-1.0	1721.0	1330.0	-1.0	2145.0	1198.0	-1.0	1601.0	1402.0	-1.0	1994.0	1360.0	-1.0	1622.0	1569.0	-1.0	2284.0	2070.0	-1.0	3213.0	1896.0	-1.0	2990.0	1465.0	-1.0	2067.0	2225.0	-1.0	3874.0	1431.0	-1.0	2042.0	1009.0	-1.0	1583.0	908.0	-1.0	1156.0	
493.922	876.0	-1.0	1233.0	1040.0	-1.0	1279.0	1065.0	-1.0	1549.0	1336.0	-1.0	1725.0	1331.0	-1.0	2149.0	1199.0	-1.0	1607.0	1405.0	-1.0	2005.0	1364.0	-1.0	1630.0	1571.0	-1.0	2292.0	2086.0	-1.0	3247.0	1897.0	-1.0	3000.0	1467.0	-1.0	2076.0	2226.0	-1.0	3883.0	1431.0	-1.0	2048.0	1010.0	-1.0	1588.0	907.0	-1.0	1157.0	
494.421	877.0	-1.0	1235.0	1041.0	-1.0	1281.0	1063.0	-1.0	1549.0	1334.0	-1.0	1723.0	1330.0	-1.0	2149.0	1198.0	-1.0	1605.0	1407.0	-1.0	2008.0	1364.0	-1.0	1631.0	1569.0	-1.0	2289.0	2087.0	-1.0	3249.0	1895.0	-1.0	3000.0	1466.0	-1.0	2077.0	2223.0	-1.0	3884.0	1431.0	-1.0	2051.0	1008.0	-1.0	1588.0	908.0	-1.0	1157.0	
494.920	877.0	-1.0	1238.0	1042.0	-1.0	1285.0	1066.0	-1.0	1549.0	1337.0	-1.0	1724.0	1330.0	-1.0	2147.0	1197.0	-1.0	1601.0	1405.0	-1.0	2007.0	1362.0	-1.0	1631.0	1565.0	-1.0	2283.0	2082.0	-1.0	3239.0	1893.0	-1.0	2996.0	1463.0	-1.0	2075.0	2221.0	-1.0	3884.0	1431.0	-1.0	2051.0	1007.0	-1.0	1588.0	907.0	-1.0	1157.0	
495.419	877.0	-1.0	1241.0	1044.0	-1.0	1290.0	1067.0	-1.0	1553.0	1339.0	-1.0	1731.0	1330.0	-1.0	2152.0	1198.0	-1.0	1608.0	1406.0	-1.0	2009.0	1364.0	-1.0	1634.0	1564.0	-1.0	2283.0	2081.0	-1.0	3239.0	1895.0	-1.0	3005.0	1465.0	-1.0	2080.0	2221.0	-1.0	3882.0	1431.0	-1.0	2051.0	1009.0	-1.0	1589.0	908.0	-1.0	1158.0	
495.918	877.0	-1.0	1240.0	1045.0	-1.0	1292.0	1067.0	-1.0	1555.0	1341.0	-1.0	1734.0	1330.0	-1.0	2154.0	1199.0	-1.0	1611.0	1404.0	-1.0	2010.0	1364.0	-1.0	1637.0	1563.0	-1.0	2282.0	2079.0	-1.0	3239.0	1896.0	-1.0	3012.0	1468.0	-1.0	2085.0	2224.0	-1.0	3892.0	1433.0	-1.0	2057.0	1010.0	-1.0	1592.0	908.0	-1.0	1161.0	
496.417	877.0	-1.0	1241.0	1044.0	-1.0	1293.0	1066.0	-1.0	1553.0	1339.0	-1.0	1731.0	1329.0	-1.0	2152.0	1199.0	-1.0	1609.0	1402.0	-1.0	2006.0	1361.0	-1.0	1635.0	1562.0	-1.0	2277.0	2075.0	-1.0	3231.0	1894.0	-1.0	3010.0	1465.0	-1.0	2084.0	2223.0	-1.0	3894.0	1432.0	-1.0	2059.0	1009.0	-1.0	1593.0	910.0	-1.0	1161.0	
496.916	878.0	-1.0	1240.0	1046.0	-1.0	1293.0	1065.0	-1.0	1553.0	1341.0	-1.0	1732.0	1326.0	-1.0	2146.0	1196.0	-1.0	1602.0	1400.0	-1.0	2003.0	1361.0	-1.0	1632.0	1558.0	-1.0	2271.0	2070.0	-1.0	3218.0	1893.0	-1.0	3003.0	1462.0	-1.0	2078.0	2221.0	-1.0	3887.0	1430.0	-1.0	2054.0	1009.0	-1.0	1589.0	909.0	-1.0	1160.0	
497.415	877.0	-1.0	1240.0	1047.0	-1.0	1292.0	1066.0	-1.0	1553.0	1341.0	-1.0	1733.0	1327.0	-1.0	2149.0	1198.0	-1.0	1605.0	1397.0	-1.0	1997.0	1357.0	-1.0	1630.0	1557.0	-1.0	2270.0	2063.0	-1.0	3208.0	1893.0	-1.0	3008.0	1462.0	-1.0	2081.0	2225.0	-1.0	3896.0	1433.0	-1.0	2060.0	1009.0	-1.0	1592.0	909.0	-1.0	1163.0	
497.914	877.0	-1.0	1239.0	1046.0	-1.0	1291.0	1066.0	-1.0	1551.0	1340.0	-1.0	1731.0	1326.0	-1.0	2146.0	1196.0	-1.0	1604.0	1393.0	-1.0	1991.0	1354.0	-1.0	1624.0	1554.0	-1.0	2266.0	2053.0	-1.0	3190.0	1892.0	-1.0	3006.0	1461.0	-1.0	2076.0	2225.0	-1.0	3896.0	1431.0	-1.0	2061.0	1010.0	-1.0	1593.0	909.0	-1.0	1162.0	
498.413	877.0	-1.0	1238.0	1045.0	-1.0	1290.0	1065.0	-1.0	1549.0	1340.0	-1.0	1726.0	1323.0	-1.0	2140.0	1195.0	-1.0	1598.0	1391.0	-1.0	1985.0	1349.0	-1.0	1618.0	1552.0	-1.0	2259.0	2044.0	-1.0	3170.0	1889.0	-1.0	2999.0	1458.0	-1.0	2071.0	2223.0	-1.0	3893.0	1430.0	-1.0	2059.0	1010.0	-1.0	1590.0	909.0	-1.0	1160.0	
498.913	877.0	-1.0	1238.0	1044.0	-1.0	1290.0	1066.0	-1.0	1553.0	1341.0	-1.0	1731.0	1324.0	-1.0	2142.0	1196.0	-1.0	1603.0	1389.0	-1.0	1984.0	1348.0	-1.0	1616.0	1552.0	-1.0	2264.0	2041.0	-1.0	3167.0	1892.0	-1.0	3007.0	1460.0	-1.0	2076.0	2227.0	-1.0	3897.0	1434.0	-1.0	2061.0	1010.0	-1.0	1593.0	909.0	-1.0	1161.0	
499.412	875.0	-1.0	1239.0	1044.0	-1.0	1291.0	1067.0	-1.0	1552.0	1342.0	-1.0	1731.0	1324.0	-1.0	2143.0	1195.0	-1.0	1604.0	1387.0	-1.0	1980.0	1346.0	-1.0	1614.0	1552.0	-1.0	2263.0	2038.0	-1.0	3164.0	1891.0	-1.0	3009.0	1460.0	-1.0	2076.0	2228.0	-1.0	3903.0	1434.0	-1.0	2064.0	1011.0	-1.0	1594.0	910.0	-1.0	1162.0	
499.911	876.0	-1.0	1238.0	1043.0	-1.0	1290.0	1066.0	-1.0	1551.0	1341.0	-1.0	1729.0	1322.0	-1.0	2139.0	1195.0	-1.0	1601.0	1387.0	-1.0	1978.0	1344.0	-1.0	1611.0	1549.0	-1.0	2258.0	2035.0	-1.0	3157.0	1890.0	-1.0	3004.0	1459.0	-1.0	2074.0	2227.0	-1.0	3901.0	1433.0	-1.0	2063.0	1011.0	-1.0	1595.0	910.0	-1.0	1162.0	
500.410	875.0	-1.0	1241.0	1045.0	-1.0	1294.0	1066.0	-1.0	1554.0	1340.0	-1.0	1735.0	1324.0	-1.0	2144.0	1196.0	-1.0	1607.0	1386.0	-1.0	1979.0	1345.0	-1.0	1613.0	1550.0	-1.0	2262.0	2036.0	-1.0	3162.0	1892.0	-1.0	3012.0	1461.0	-1.0	2080.0	2228.0	-1.0	3903.0	1435.0	-1.0	2065.0	1012.0	-1.0	1595.0	912.0	-1.0	1164.0	
500.909	874.0	-1.0	1242.0	1043.0	-1.0	1295.0	1066.0	-1.0	1555.0	1341.0	-1.0	1737.0	1325.0	-1.0	2145.0	1197.0	-1.0	1608.0	1385.0	-1.0	1976.0	1344.0	-1.0	1614.0	1550.0	-1.0	2260.0	2036.0	-1.0	3160.0	1890.0	-1.0	3012.0	1461.0	-1.0	2080.0	2229.0	-1.0	3907.0	1436.0	-1.0	2067.0	1011.0	-1.0	1597.0	911.0	-1.0	1164.0	
501.409	874.0	-1.0	1242.0	1043.0	-1.0	1294.0	1065.0	-1.0	1554.0	1340.0	-1.0	1734.0	1323.0	-1.0	2141.0	1195.0	-1.0	1604.0	1386.0	-1.0	1975.0	1344.0	-1.0	1613.0	1547.0	-1.0	2256.0	2033.0	-1.0	3154.0	1889.0	-1.0	3005.0	1460.0	-1.0	2077.0	2227.0	-1.0	3903.0	1434.0	-1.0	2065.0	1011.0	-1.0	1596.0	910.0	-1.0	1164.0	
501.908	875.0	-1.0	1243.0	1046.0	-1.0	1298.0	1065.0	-1.0	1558.0	1340.0	-1.0	1738.0	1324.0	-1.0	2145.0	1198.0	-1.0	1609.0	1386.0	-1.0	1976.0	1343.0	-1.0	1615.0	1548.0	-1.0	2254.0	2032.0	-1.0	3150.0	1889.0	-1.0	3005.0	1460.0	-1.0	2077.0	2224.0	-1.0	3895.0	1433.0	-1.0	2062.0	1010.0	-1.0	1594.0	910.0	-1.0	1163.0	
502.407	875.0	-1.0	1245.0	1045.0	-1.0	1301.0	1064.0	-1.0	1558.0	1340.0	-1.0	1740.0	1324.0	-1.0	2147.0	1197.0	-1.0	1612.0	1385.0	-1.0	1973.0	1343.0	-1.0	1613.0	1546.0	-1.0	2252.0	2029.0	-1.0	3147.0	1890.0	-1.0	3004.0	1461.0	-1.0	2077.0	2224.0	-1.0	3897.0	1434.0	-1.0	2066.0	1009.0	-1.0	1595.0	909.0	-1.0	1165.0	
502.907	874.0	-1.0	1244.0	1045.0	-1.0	1299.0	1064.0	-1.0	1557.0	1338.0	-1.0	1737.0	1324.0	-1.0	2144.0	1197.0	-1.0	1607.0	1382.0	-1.0	1968.0	1341.0	-1.0	1610.0	1544.0	-1.0	2244.0	2024.0	-1.0	3133.0	1885.0	-1.0	2995.0	1459.0	-1.0	2073.0	2220.0	-1.0	3890.0	1433.0	-1.0	2064.0	1009.0	-1.0	1594.0	909.0	-1.0	1164.0	
503.406	874.0	-1.0	1246.0	1046.0	-1.0	1302.0	1065.0	-1.0	1556.0	1339.0	-1.0	1736.0	1323.0	-1.0	2137.0	1193.0	-1.0	1599.0	1380.0	-1.0	1962.0	1339.0	-1.0	1604.0	1539.0	-1.0	2233.0	2016.0	-1.0	3114.0	1880.0	-1.0	2981.0	1455.0	-1.0	2064.0	2215.0	-1.0	3873.0	1430.0	-1.0	2056.0	1006.0	-1.0	1589.0	907.0	-1.0	1161.0	
503.905	874.0	-1.0	1245.0	1045.0	-1.0	1300.0	1065.0	-1.0	1556.0	1339.0	-1.0	1736.0	1321.0	-1.0	2134.0	1192.0	-1.0	1598.0	1376.0	-1.0	1952.0	1335.0	-1.0	1596.0	1536.0	-1.0	2228.0	2007.0	-1.0	3098.0	1879.0	-1.0	2978.0	1454.0	-1.0	2062.0	2214.0	-1.0	3868.0	1430.0	-1.0	2055.0	1006.0	-1.0	1589.0	908.0	-1.0	1161.0	
504.404	873.0	-1.0	1243.0	1045.0	-1.0	1298.0	1064.0	-1.0	1551.0	1335.0	-1.0	1730.0	1319.0	-1.0	2128.0	1190.0	-1.0	1592.0	1371.0	-1.0	1942.0	1329.0	-1.0	1588.0	1533.0	-1.0	2220.0	1996.0	-1.0	3077.0	1876.0	-1.0	2971.0	1451.0	-1.0	2057.0	2212.0	-1.0	3862.0	1427.0	-1.0	2053.0	1006.0	-1.0	1586.0	906.0	-1.0	1159.0	
504.903	874.0	-1.0	1242.0	1043.0	-1.0	1298.0	1063.0	-1.0	1551.0	1337.0	-1.0	1731.0	1318.0	-1.0	2120.0	1188.0	-1.0	1585.0	1369.0	-1.0	1937.0	1326.0	-1.0	1583.0	1531.0	-1.0	2216.0	1990.0	-1.0	3064.0	1872.0	-1.0	2962.0	1449.0	-1.0	2051.0	2208.0	-1.0	3853.0	1427.0	-1.0	2048.0	1004.0	-1.0	1582.0	906.0	-1.0	1157.0	
505.402	874.0	-1.0	1242.0	1043.0	-1.0	1299.0	1063.0	-1.0	1551.0	1337.0	-1.0	1732.0	1317.0	-1.0	2121.0	1190.0	-1.0	1589.0	1368.0	-1.0	1936.0	1323.0	-1.0	1580.0	1531.0	-1.0	2221.0	1989.0	-1.0	3068.0	1876.0	-1.0	2970.0	1451.0	-1.0	2057.0	2210.0	-1.0	3860.0	1428.0	-1.0	2053.0	1004.0	-1.0	1586.0	907.0	-1.0	1159.0	
505.902	873.0	-1.0	1241.0	1044.0	-1.0	1299.0	1062.0	-1.0	1552.0	1336.0	-1.0	1729.0	1317.0	-1.0	2120.0	1189.0	-1.0	1588.0	1367.0	-1.0	1936.0	1323.0	-1.0	1581.0	1533.0	-1.0	2224.0	1988.0	-1.0	3068.0	1875.0	-1.0	2973.0	1451.0	-1.0	2060.0	2211.0	-1.0	3861.0	1429.0	-1.0	2054.0	1005.0	-1.0	1587.0	906.0	-1.0	1161.0	
506.401	872.0	-1.0	1240.0	1042.0	-1.0	1298.0	1063.0	-1.0	1549.0	1333.0	-1.0	1724.0	1316.0	-1.0	2116.0	1186.0	-1.0	1583.0	1368.0	-1.0	1936.0	1323.0	-1.0	1579.0	1532.0	-1.0	2222.0	1987.0	-1.0	3066.0	1874.0	-1.0	2970.0	1451.0	-1.0	2058.0	2210.0	-1.0	3855.0	1427.0	-1.0	2051.0	1004.0	-1.0	1585.0	906.0	-1.0	1160.0	
506.900	872.0	-1.0	1241.0	1042.0	-1.0	1301.0	1062.0	-1.0	1551.0	1333.0	-1.0	1727.0	1317.0	-1.0	2123.0	1187.0	-1.0	1589.0	1369.0	-1.0	1939.0	1324.0	-1.0	1582.0	1534.0	-1.0	2228.0	1992.0	-1.0	3072.0	1877.0	-1.0	2976.0	1451.0	-1.0	2061.0	2208.0	-1.0	3846.0	1426.0	-1.0	2047.0	1005.0	-1.0	1582.0	906.0	-1.0	1159.0	
507.399	873.0	-1.0	1242.0	1042.0	-1.0	1300.0	1061.0	-1.0	1551.0	1333.0	-1.0	1728.0	1317.0	-1.0	2125.0	1189.0	-1.0	1592.0	1370.0	-1.0	1944.0	1323.0	-1.0	1585.0	1536.0	-1.0	2231.0	1994.0	-1.0	3077.0	1878.0	-1.0	2980.0	1452.0	-1.0	2062.0	2208.0	-1.0	3849.0	1426.0	-1.0	2047.0	1005.0	-1.0	1583.0	906.0	-1.0	1159.0	
507.899	873.0	-1.0	1242.0	1042.0	-1.0	1301.0	1060.0	-1.0	1551.0	1330.0	-1.0	1725.0	1317.0	-1.0	2127.0	1188.0	-1.0	1592.0	1373.0	-1.0	1946.0	1324.0	-1.0	1587.0	1537.0	-1.0	2234.0	1996.0	-1.0	3082.0	1877.0	-1.0	2981.0	1452.0	-1.0	2062.0	2207.0	-1.0	3848.0	1425.0	-1.0	2048.0	1004.0	-1.0	1583.0	905.0	-1.0	1159.0	
508.399	872.0	-1.0	1243.0	1043.0	-1.0	1303.0	1063.0	-1.0	1555.0	1334.0	-1.0	1730.0	1319.0	-1.0	2127.0	1187.0	-1.0	1589.0	1374.0	-1.0	1952.0	1327.0	-1.0	1591.0	1538.0	-1.0	2234.0	1999.0	-1.0	3086.0	1875.0	-1.0	2977.0	1450.0	-1.0	2058.0	2205.0	-1.0	3842.0	1423.0	-1.0	2046.0	1003.0	-1.0	1580.0	904.0	-1.0	1158.0	
508.898	874.0	-1.0	1246.0	1043.0	-1.0	1304.0	1062.0	-1.0	1555.0	1333.0	-1.0	1733.0	1319.0	-1.0	2133.0	1188.0	-1.0	1593.0	1376.0	-1.0	1954.0	1328.0	-1.0	1593.0	1538.0	-1.0	2239.0	2002.0	-1.0	3095.0	1876.0	-1.0	2984.0	1451.0	-1.0	2061.0	2207.0	-1.0	3852.0	1423.0	-1.0	2049.0	1004.0	-1.0	1585.0	904.0	-1.0	1158.0	
509.397	873.0	-1.0	1245.0	1043.0	-1.0	1304.0	1061.0	-1.0	1554.0	1331.0	-1.0	1729.0	1319.0	-1.0	2130.0	1187.0	-1.0	1591.0	1374.0	-1.0	1953.0	1327.0	-1.0	1592.0	1535.0	-1.0	2236.0	2000.0	-1.0	3090.0	1875.0	-1.0	2981.0	1450.0	-1.0	2060.0	2205.0	-1.0	3851.0	1425.0	-1.0	2050.0	1004.0	-1.0	1585.0	904.0	-1.0	1159.0	
509.896	872.0	-1.0	1243.0	1041.0	-1.0	1301.0	1062.0	-1.0	1552.0	1331.0	-1.0	1723.0	1317.0	-1.0	2126.0	1185.0	-1.0	1584.0	1372.0	-1.0	1947.0	1324.0	-1.0	1588.0	1533.0	-1.0	2226.0	1995.0	-1.0	3077.0	1869.0	-1.0	2970.0	1446.0	-1.0	2052.0	2202.0	-1.0	3843.0	1421.0	-1.0	2046.0	1002.0	-1.0	1582.0	902.0	-1.0	1156.0	
510.395	871.0	-1.0	1242.0	1042.0	-1.0	1299.0	1061.0	-1.0	1552.0	1330.0	-1.0	1726.0	1316.0	-1.0	2126.0	1186.0	-1.0	1587.0	1369.0	-1.0	1942.0	1322.0	-1.0	1584.0	1530.0	-1.0	2226.0	1993.0	-1.0	3076.0	1870.0	-1.0	2972.0	1446.0	-1.0	2053.0	2201.0	-1.0	3840.0	1422.0	-1.0	2043.0	1004.0	-1.0	1582.0	901.0	-1.0	1154.0	
510.894	870.0	-1.0	1239.0	1040.0	-1.0	1297.0	1061.0	-1.0	1550.0	1330.0	-1.0	1724.0	1314.0	-1.0	2121.0	1184.0	-1.0	1587.0	1365.0	-1.0	1935.0	1320.0	-1.0	1578.0	1530.0	-1.0	2222.0	1985.0	-1.0	3062.0	1867.0	-1.0	2966.0	1445.0	-1.0	2051.0	2202.0	-1.0	3843.0	1421.0	-1.0	2044.0	1003.0	-1.0	1583.0	902.0	-1.0	1155.0	
511.393	869.0	-1.0	1234.0	1039.0	-1.0	1293.0	1058.0	-1.0	1545.0	1326.0	-1.0	1718.0	1311.0	-1.0	2114.0	1181.0	-1.0	1580.0	1362.0	-1.0	1927.0	1317.0	-1.0	1572.0	1527.0	-1.0	2214.0	1976.0	-1.0	3040.0	1862.0	-1.0	2953.0	1441.0	-1.0	2043.0	2202.0	-1.0	3840.0	1420.0	-1.0	2041.0	1001.0	-1.0	1581.0	901.0	-1.0	1154.0	
511.892	866.0	-1.0	1229.0	1039.0	-1.0	1292.0	1058.0	-1.0	1546.0	1328.0	-1.0	1721.0	1309.0	-1.0	2107.0	1179.0	-1.0	1572.0	1358.0	-1.0	1917.0	1315.0	-1.0	1569.0	1523.0	-1.0	2202.0	1960.0	-1.0	3007.0	1857.0	-1.0	2935.0	1438.0	-1.0	2030.0	2198.0	-1.0	3831.0	1417.0	-1.0	2033.0	1000.0	-1.0	1576.0	901.0	-1.0	1151.0	
512.391	864.0	-1.0	1227.0	1037.0	-1.0	1291.0	1058.0	-1.0	1545.0	1329.0	-1.0	1723.0	1309.0	-1.0	2105.0	1179.0	-1.0	1572.0	1353.0	-1.0	1909.0	1313.0	-1.0	1563.0	1519.0	-1.0	2195.0	1945.0	-1.0	2976.0	1857.0	-1.0	2933.0	1437.0	-1.0	2028.0	2202.0	-1.0	3835.0	1419.0	-1.0	2034.0	1001.0	-1.0	1576.0	901.0	-1.0	1154.0	
512.890	864.0	-1.0	1225.0	1037.0	-1.0	1291.0	1058.0	-1.0	1542.0	1329.0	-1.0	1720.0	1306.0	-1.0	2100.0	1176.0	-1.0	1569.0	1350.0	-1.0	1900.0	1311.0	-1.0	1559.0	1516.0	-1.0	2189.0	1932.0	-1.0	2948.0	1856.0	-1.0	2928.0	1433.0	-1.0	2024.0	2203.0	-1.0	3840.0	1418.0	-1.0	2035.0	1002.0	-1.0	1577.0	902.0	-1.0	1155.0	
513.389	863.0	-1.0	1222.0	1038.0	-1.0	1289.0	1057.0	-1.0	1539.0	1327.0	-1.0	1717.0	1305.0	-1.0	2097.0	1176.0	-1.0	1565.0	1348.0	-1.0	1894.0	1308.0	-1.0	1557.0	1514.0	-1.0	2186.0	1923.0	-1.0	2926.0	1855.0	-1.0	2923.0	1432.0	-1.0	2021.0	2204.0	-1.0	3837.0	1417.0	-1.0	2032.0	1002.0	-1.0	1577.0	902.0	-1.0	1156.0	
513.888	863.0	-1.0	1224.0	1039.0	-1.0	1292.0	1059.0	-1.0	1543.0	1329.0	-1.0	1724.0	1308.0	-1.0	2099.0	1176.0	-1.0	1565.0	1347.0	-1.0	1894.0	1311.0	-1.0	1557.0	1514.0	-1.0	2185.0	1918.0	-1.0	2917.0	1855.0	-1.0	2919.0	1431.0	-1.0	2016.0	2204.0	-1.0	3831.0	1416.0	-1.0	2030.0	1001.0	-1.0	1573.0	903.0	-1.0	1156.0	
514.387	864.0	-1.0	1225.0	1040.0	-1.0	1295.0	1060.0	-1.0	1545.0	1331.0	-1.0	1726.0	1308.0	-1.0	2103.0	1178.0	-1.0	1568.0	1349.0	-1.0	1899.0	1313.0	-1.0	1561.0	1516.0	-1.0	2193.0	1918.0	-1.0	2919.0	1858.0	-1.0	2929.0	1435.0	-1.0	2023.0	2207.0	-1.0	3841.0	1417.0	-1.0	2034.0	1002.0	-1.0	1579.0	904.0	-1.0	1159.0	
514.886	864.0	-1.0	1225.0	1040.0	-1.0	1295.0	1058.0	-1.0	1545.0	1330.0	-1.0	1725.0	1309.0	-1.0	2106.0	1177.0	-1.0	1566.0	1352.0	-1.0	1904.0	1315.0	-1.0	1565.0	1517.0	-1.0	2196.0	1921.0	-1.0	2921.0	1861.0	-1.0	2933.0	1435.0	-1.0	2024.0	2210.0	-1.0	3845.0	1418.0	-1.0	2036.0	1002.0	-1.0	1580.0	904.0	-1.0	1160.0	
515.386	866.0	-1.0	1227.0	1042.0	-1.0	1297.0	1059.0	-1.0	1548.0	1332.0	-1.0	1730.0	1310.0	-1.0	2108.0	1178.0	-1.0	1565.0	1355.0	-1.0	1911.0	1317.0	-1.0	1569.0	1521.0	-1.0	2201.0	1923.0	-1.0	2925.0	1860.0	-1.0	2930.0	1435.0	-1.0	2022.0	2209.0	-1.0	3839.0	1416.0	-1.0	2032.0	1003.0	-1.0	1577.0	904.0	-1.0	1159.0	
515.886	865.0	-1.0	1227.0	1041.0	-1.0	1299.0	1059.0	-1.0	1549.0	1333.0	-1.0	1731.0	1311.0	-1.0	2113.0	1179.0	-1.0	1570.0	1357.0	-1.0	1916.0	1319.0	-1.0	1572.0	1523.0	-1.0	2205.0	1926.0	-1.0	2929.0	1862.0	-1.0	2939.0	1436.0	-1.0	2026.0	2212.0	-1.0	3851.0	1417.0	-1.0	2037.0	1004.0	-1.0	1582.0	905.0	-1.0	1161.0	
516.385	864.0	-1.0	1226.0	1041.0	-1.0	1298.0	1060.0	-1.0	1549.0	1333.0	-1.0	1733.0	1311.0	-1.0	2113.0	1179.0	-1.0	1571.0	1358.0	-1.0	1916.0	1320.0	-1.0	1571.0	1522.0	-1.0	2207.0	1925.0	-1.0	2926.0	1863.0	-1.0	2940.0	1436.0	-1.0	2027.0	2215.0	-1.0	3859.0	1418.0	-1.0	2038.0	1004.0	-1.0	1585.0	904.0	-1.0	1162.0	
516.884	864.0	-1.0	1225.0	1039.0	-1.0	1297.0	1060.0	-1.0	1549.0	1334.0	-1.0	1730.0	1311.0	-1.0	2112.0	1178.0	-1.0	1569.0	1356.0	-1.0	1915.0	1319.0	-1.0	1568.0	1522.0	-1.0	2201.0	1923.0	-1.0	2920.0	1861.0	-1.0	2934.0	1434.0	-1.0	2023.0	2215.0	-1.0	3857.0	1418.0	-1.0	2036.0	1004.0	-1.0	1584.0	902.0	-1.0	1162.0	
517.384	864.0	-1.0	1224.0	1039.0	-1.0	1295.0	1059.0	-1.0	1550.0	1335.0	-1.0	1735.0	1311.0	-1.0	2114.0	1179.0	-1.0	1574.0	1355.0	-1.0	1911.0	1319.0	-1.0	1569.0	1521.0	-1.0	2201.0	1921.0	-1.0	2918.0	1862.0	-1.0	2939.0	1436.0	-1.0	2025.0	2218.0	-1.0	3865.0	1420.0	-1.0	2038.0	1004.0	-1.0	1586.0	904.0	-1.0	1159.0	
517.884	864.0	-1.0	1221.0	1039.0	-1.0	1294.0	1058.0	-1.0	1551.0	1334.0	-1.0	1735.0	1311.0	-1.0	2111.0	1180.0	-1.0	1575.0	1351.0	-1.0	1905.0	1315.0	-1.0	1565.0	1519.0	-1.0	2198.0	1919.0	-1.0	2910.0	1862.0	-1.0	2939.0	1435.0	-1.0	2024.0	2220.0	-1.0	3874.0	1420.0	-1.0	2040.0	1006.0	-1.0	1589.0	904.0	-1.0	1160.0	
518.383	862.0	-1.0	1220.0	1037.0	-1.0	1293.0	1059.0	-1.0	1550.0	1332.0	-1.0	1731.0	1309.0	-1.0	2107.0	1179.0	-1.0	1573.0	1348.0	-1.0	1897.0	1313.0	-1.0	1560.0	1515.0	-1.0	2189.0	1913.0	-1.0	2896.0	1860.0	-1.0	2934.0	1433.0	-1.0	2021.0	2220.0	-1.0	3873.0	1419.0	-1.0	2038.0	1005.0	-1.0	1589.0	903.0	-1.0	1158.0	
518.883	863.0	-1.0	1222.0	1037.0	-1.0	1293.0	1059.0	-1.0	1553.0	1334.0	-1.0	1739.0	1311.0	-1.0	2111.0	1180.0	-1.0	1575.0	1347.0	-1.0	1894.0	1314.0	-1.0	1560.0	1513.0	-1.0	2185.0	1907.0	-1.0	2888.0	1859.0	-1.0	2929.0	1433.0	-1.0	2017.0	2219.0	-1.0	3870.0	1419.0	-1.0	2035.0	1003.0	-1.0	1586.0	902.0	-1.0	1157.0	
519.383	863.0	-1.0	1222.0	1038.0	-1.0	1295.0	1061.0	-1.0	1558.0	1335.0	-1.0	1744.0	1313.0	-1.0	2114.0	1183.0	-1.0	1580.0	1345.0	-1.0	1896.0	1315.0	-1.0	1562.0	1513.0	-1.0	2189.0	1908.0	-1.0	2893.0	1862.0	-1.0	2940.0	1436.0	-1.0	2024.0	2222.0	-1.0	3884.0	1421.0	-1.0	2042.0	1006.0	-1.0	1593.0	902.0	-1.0	1160.0	
519.882	863.0	-1.0	1224.0	1038.0	-1.0	1296.0	1061.0	-1.0	1557.0	1335.0	-1.0	1743.0	1312.0	-1.0	2117.0	1183.0	-1.0	1581.0	1347.0	-1.0	1897.0	1316.0	-1.0	1565.0	1513.0	-1.0	2190.0	1908.0	-1.0	2894.0	1864.0	-1.0	2945.0	1437.0	-1.0	2028.0	2222.0	-1.0	3890.0	1420.0	-1.0	2046.0	1006.0	-1.0	1594.0	904.0	-1.0	1162.0	
520.382	865.0	-1.0	1225.0	1038.0	-1.0	1296.0	1060.0	-1.0	1556.0	1334.0	-1.0	1739.0	1313.0	-1.0	2119.0	1182.0	-1.0	1578.0	1348.0	-1.0	1899.0	1317.0	-1.0	1567.0	1514.0	-1.0	2193.0	1912.0	-1.0	2900.0	1863.0	-1.0	2945.0	1436.0	-1.0	2026.0	2221.0	-1.0	3885.0	1419.0	-1.0	2043.0	1005.0	-1.0	1594.0	903.0	-1.0	1163.0	
520.881	865.0	-1.0	1226.0	1040.0	-1.0	1298.0	1061.0	-1.0	1561.0	1335.0	-1.0	1744.0	1316.0	-1.0	2127.0	1184.0	-1.0	1585.0	1350.0	-1.0	1907.0	1320.0	-1.0	1575.0	1518.0	-1.0	2203.0	1918.0	-1.0	2913.0	1868.0	-1.0	2960.0	1440.0	-1.0	2035.0	2222.0	-1.0	3886.0	1422.0	-1.0	2043.0	1006.0	-1.0	1592.0	904.0	-1.0	1163.0	
521.380	864.0	-1.0	1227.0	1039.0	-1.0	1298.0	1062.0	-1.0	1561.0	1335.0	-1.0	1744.0	1318.0	-1.0	2132.0	1184.0	-1.0	1590.0	1353.0	-1.0	1912.0	1323.0	-1.0	1578.0	1521.0	-1.0	2208.0	1920.0	-1.0	2916.0	1872.0	-1.0	2969.0	1441.0	-1.0	2040.0	2224.0	-1.0	3892.0	1421.0	-1.0	2045.0	1007.0	-1.0	1596.0	905.0	-1.0	1164.0	
521.879	863.0	-1.0	1227.0	1039.0	-1.0	1297.0	1061.0	-1.0	1559.0	1334.0	-1.0	1742.0	1316.0	-1.0	2132.0	1185.0	-1.0	1590.0	1356.0	-1.0	1920.0	1324.0	-1.0	1579.0	1524.0	-1.0	2214.0	1924.0	-1.0	2922.0	1872.0	-1.0	2971.0	1442.0	-1.0	2039.0	2226.0	-1.0	3894.0	1421.0	-1.0	2046.0	1007.0	-1.0	1596.0	903.0	-1.0	1162.0	
522.378	865.0	-1.0	1229.0	1041.0	-1.0	1299.0	1061.0	-1.0	1562.0	1336.0	-1.0	1749.0	1319.0	-1.0	2136.0	1186.0	-1.0	1590.0	1359.0	-1.0	1926.0	1327.0	-1.0	1582.0	1525.0	-1.0	2218.0	1927.0	-1.0	2928.0	1873.0	-1.0	2969.0	1442.0	-1.0	2036.0	2222.0	-1.0	3888.0	1420.0	-1.0	2039.0	1005.0	-1.0	1593.0	903.0	-1.0	1160.0	
522.877	865.0	-1.0	1229.0	1039.0	-1.0	1298.0	1062.0	-1.0	1564.0	1337.0	-1.0	1752.0	1318.0	-1.0	2138.0	1188.0	-1.0	1594.0	1361.0	-1.0	1929.0	1327.0	-1.0	1583.0	1527.0	-1.0	2222.0	1931.0	-1.0	2934.0	1874.0	-1.0	2974.0	1443.0	-1.0	2039.0	2224.0	-1.0	3900.0	1419.0	-1.0	2044.0	1007.0	-1.0	1596.0	902.0	-1.0	1161.0	
523.376	863.0	-1.0	1226.0	1038.0	-1.0	1294.0	1062.0	-1.0	1562.0	1336.0	-1.0	1749.0	1318.0	-1.0	2133.0	1187.0	-1.0	1592.0	1361.0	-1.0	1927.0	1325.0	-1.0	1580.0	1528.0	-1.0	2220.0	1929.0	-1.0	2933.0	1873.0	-1.0	2972.0	1442.0	-1.0	2037.0	2224.0	-1.0	3902.0	1419.0	-1.0	2044.0	1006.0	-1.0	1598.0	902.0	-1.0	1159.0	
523.875	864.0	-1.0	1224.0	1038.0	-1.0	1290.0	1060.0	-1.0	1559.0	1333.0	-1.0	1742.0	1315.0	-1.0	2127.0	1185.0	-1.0	1584.0	1360.0	-1.0	1924.0	1324.0	-1.0	1576.0	1526.0	-1.0	2217.0	1929.0	-1.0	2930.0	1871.0	-1.0	2963.0	1439.0	-1.0	2031.0	2222.0	-1.0	3894.0	1418.0	-1.0	2039.0	1005.0	-1.0	1595.0	900.0	-1.0	1155.0	
524.374	864.0	-1.0	1225.0	1037.0	-1.0	1290.0	1061.0	-1.0	1560.0	1334.0	-1.0	1745.0	1316.0	-1.0	2130.0	1185.0	-1.0	1590.0	1360.0	-1.0	1926.0	1325.0	-1.0	1578.0	1529.0	-1.0	2216.0	1930.0	-1.0	2933.0	1872.0	-1.0	2963.0	1441.0	-1.0	2031.0	2220.0	-1.0	3883.0	1416.0	-1.0	2032.0	1005.0	-1.0	1591.0	898.0	-1.0	1152.0	
524.873	865.0	-1.0	1225.0	1036.0	-1.0	1290.0	1061.0	-1.0	1561.0	1335.0	-1.0	1746.0	1319.0	-1.0	2133.0	1188.0	-1.0	1594.0	1362.0	-1.0	1931.0	1325.0	-1.0	1580.0	1532.0	-1.0	2226.0	1942.0	-1.0	2960.0	1875.0	-1.0	2969.0	1443.0	-1.0	2035.0	2221.0	-1.0	3886.0	1416.0	-1.0	2036.0	1004.0	-1.0	1592.0	899.0	-1.0	1150.0	
525.372	864.0	-1.0	1226.0	1035.0	-1.0	1289.0	1061.0	-1.0	1560.0	1333.0	-1.0	1743.0	1318.0	-1.0	2135.0	1187.0	-1.0	1594.0	1364.0	-1.0	1932.0	1325.0	-1.0	1580.0	1535.0	-1.0	2230.0	1948.0	-1.0	2972.0	1874.0	-1.0	2974.0	1444.0	-1.0	2040.0	2219.0	-1.0	3888.0	1417.0	-1.0	2039.0	1007.0	-1.0	1595.0	900.0	-1.0	1152.0	
525.871	864.0	-1.0	1229.0	1036.0	-1.0	1290.0	1062.0	-1.0	1561.0	1335.0	-1.0	1745.0	1320.0	-1.0	2135.0	1187.0	-1.0	1592.0	1363.0	-1.0	1933.0	1327.0	-1.0	1583.0	1535.0	-1.0	2231.0	1949.0	-1.0	2975.0	1874.0	-1.0	2973.0	1445.0	-1.0	2042.0	2218.0	-1.0	3889.0	1419.0	-1.0	2040.0	1005.0	-1.0	1597.0	900.0	-1.0	1152.0	
526.370	867.0	-1.0	1234.0	1037.0	-1.0	1295.0	1063.0	-1.0	1566.0	1339.0	-1.0	1751.0	1322.0	-1.0	2147.0	1191.0	-1.0	1604.0	1367.0	-1.0	1945.0	1330.0	-1.0	1594.0	1539.0	-1.0	2245.0	1964.0	-1.0	3007.0	1880.0	-1.0	2991.0	1451.0	-1.0	2054.0	2217.0	-1.0	3885.0	1420.0	-1.0	2041.0	1006.0	-1.0	1595.0	901.0	-1.0	1152.0	
526.869	868.0	-1.0	1239.0	1039.0	-1.0	1299.0	1065.0	-1.0	1569.0	1340.0	-1.0	1757.0	1327.0	-1.0	2158.0	1195.0	-1.0	1614.0	1372.0	-1.0	1958.0	1336.0	-1.0	1604.0	1547.0	-1.0	2261.0	1984.0	-1.0	3047.0	1884.0	-1.0	3005.0	1455.0	-1.0	2067.0	2218.0	-1.0	3895.0	1423.0	-1.0	2050.0	1007.0	-1.0	1599.0	902.0	-1.0	1152.0	
527.368	870.0	-1.0	1242.0	1041.0	-1.0	1302.0	1066.0	-1.0	1575.0	1340.0	-1.0	1760.0	1329.0	-1.0	2167.0	1198.0	-1.0	1621.0	1379.0	-1.0	1973.0	1341.0	-1.0	1614.0	1550.0	-1.0	2272.0	2002.0	-1.0	3086.0	1888.0	-1.0	3019.0	1458.0	-1.0	2077.0	2220.0	-1.0	3904.0	1425.0	-1.0	2057.0	1008.0	-1.0	1602.0	901.0	-1.0	1154.0	
527.867	872.0	-1.0	1249.0	1043.0	-1.0	1306.0	1068.0	-1.0	1576.0	1342.0	-1.0	1762.0	1333.0	-1.0	2173.0	1200.0	-1.0	1626.0	1384.0	-1.0	1985.0	1345.0	-1.0	1621.0	1554.0	-1.0	2281.0	2014.0	-1.0	3117.0	1892.0	-1.0	3031.0	1462.0	-1.0	2084.0	2222.0	-1.0	3911.0	1427.0	-1.0	2062.0	1008.0	-1.0	1603.0	902.0	-1.0	1154.0	
528.366	876.0	-1.0	1256.0	1045.0	-1.0	1312.0	1070.0	-1.0	1584.0	1347.0	-1.0	1770.0	1335.0	-1.0	2179.0	1203.0	-1.0	1627.0	1390.0	-1.0	1998.0	1348.0	-1.0	1630.0	1557.0	-1.0	2288.0	2029.0	-1.0	3146.0	1894.0	-1.0	3036.0	1463.0	-1.0	2087.0	2222.0	-1.0	3911.0	1429.0	-1.0	2063.0	1007.0	-1.0	1602.0	901.0	-1.0	1153.0	
528.866	878.0	-1.0	1260.0	1047.0	-1.0	1317.0	1071.0	-1.0	1590.0	1349.0	-1.0	1778.0	1338.0	-1.0	2192.0	1207.0	-1.0	1636.0	1396.0	-1.0	2011.0	1354.0	-1.0	1641.0	1561.0	-1.0	2300.0	2047.0	-1.0	3183.0	1900.0	-1.0	3055.0	1467.0	-1.0	2097.0	2224.0	-1.0	3914.0	1430.0	-1.0	2064.0	1008.0	-1.0	1602.0	901.0	-1.0	1151.0	
529.365	879.0	-1.0	1264.0	1048.0	-1.0	1319.0	1072.0	-1.0	1593.0	1349.0	-1.0	1781.0	1340.0	-1.0	2196.0	1207.0	-1.0	1643.0	1401.0	-1.0	2022.0	1358.0	-1.0	1648.0	1565.0	-1.0	2308.0	2059.0	-1.0	3210.0	1904.0	-1.0	3065.0	1470.0	-1.0	2102.0	2226.0	-1.0	3922.0	1432.0	-1.0	2070.0	1008.0	-1.0	1603.0	901.0	-1.0	1153.0	
529.864	879.0	-1.0	1267.0	1050.0	-1.0	1322.0	1073.0	-1.0	1593.0	1349.0	-1.0	1778.0	1342.0	-1.0	2201.0	1208.0	-1.0	1644.0	1404.0	-1.0	2031.0	1361.0	-1.0	1654.0	1567.0	-1.0	2313.0	2068.0	-1.0	3229.0	1906.0	-1.0	3072.0	1470.0	-1.0	2107.0	2226.0	-1.0	3924.0	1432.0	-1.0	2073.0	1008.0	-1.0	1605.0	902.0	-1.0	1154.0	
530.363	881.0	-1.0	1273.0	1050.0	-1.0	1326.0	1075.0	-1.0	1598.0	1353.0	-1.0	1787.0	1344.0	-1.0	2212.0	1213.0	-1.0	1654.0	1410.0	-1.0	2042.0	1365.0	-1.0	1663.0	1569.0	-1.0	2318.0	2077.0	-1.0	3248.0	1910.0	-1.0	3079.0	1473.0	-1.0	2110.0	2224.0	-1.0	3922.0	1432.0	-1.0	2072.0	1008.0	-1.0	1602.0	902.0	-1.0	1154.0	
530.862	882.0	-1.0	1277.0	1052.0	-1.0	1330.0	1076.0	-1.0	1603.0	1355.0	-1.0	1793.0	1347.0	-1.0	2219.0	1214.0	-1.0	1660.0	1414.0	-1.0	2053.0	1369.0	-1.0	1673.0	1573.0	-1.0	2327.0	2089.0	-1.0	3277.0	1915.0	-1.0	3094.0	1476.0	-1.0	2119.0	2228.0	-1.0	3937.0	1435.0	-1.0	2082.0	1009.0	-1.0	1607.0	904.0	-1.0	1157.0	
531.361	883.0	-1.0	1278.0	1052.0	-1.0	1333.0	1075.0	-1.0	1603.0	1354.0	-1.0	1791.0	1349.0	-1.0	2223.0	1215.0	-1.0	1661.0	1417.0	-1.0	2060.0	1372.0	-1.0	1676.0	1575.0	-1.0	2329.0	2096.0	-1.0	3290.0	1916.0	-1.0	3098.0	1477.0	-1.0	2121.0	2230.0	-1.0	3942.0	1437.0	-1.0	2085.0	1008.0	-1.0	1608.0	903.0	-1.0	1158.0	
531.860	883.0	-1.0	1282.0	1054.0	-1.0	1336.0	1078.0	-1.0	1605.0	1356.0	-1.0	1795.0	1349.0	-1.0	2221.0	1215.0	-1.0	1657.0	1421.0	-1.0	2066.0	1372.0	-1.0	1678.0	1573.0	-1.0	2327.0	2098.0	-1.0	3292.0	1916.0	-1.0	3095.0	1475.0	-1.0	2118.0	2228.0	-1.0	3936.0	1435.0	-1.0	2082.0	1007.0	-1.0	1603.0	903.0	-1.0	1156.0	
532.359	883.0	-1.0	1282.0	1054.0	-1.0	1335.0	1078.0	-1.0	1604.0	1357.0	-1.0	1795.0	1349.0	-1.0	2222.0	1215.0	-1.0	1658.0	1420.0	-1.0	2065.0	1370.0	-1.0	1676.0	1572.0	-1.0	2326.0	2096.0	-1.0	3292.0	1916.0	-1.0	3098.0	1475.0	-1.0	2118.0	2229.0	-1.0	3941.0	1436.0	-1.0	2086.0	1007.0	-1.0	1606.0	904.0	-1.0	1157.0	
532.859	883.0	-1.0	1278.0	1053.0	-1.0	1333.0	1077.0	-1.0	1600.0	1355.0	-1.0	1789.0	1346.0	-1.0	2215.0	1213.0	-1.0	1653.0	1418.0	-1.0	2060.0	1367.0	-1.0	1668.0	1569.0	-1.0	2317.0	2088.0	-1.0	3273.0	1913.0	-1.0	3090.0	1472.0	-1.0	2113.0	2228.0	-1.0	3936.0	1434.0	-1.0	2082.0	1006.0	-1.0	1603.0	902.0	-1.0	1153.0	
533.358	883.0	-1.0	1275.0	1054.0	-1.0	1329.0	1076.0	-1.0	1596.0	1355.0	-1.0	1785.0	1343.0	-1.0	2205.0	1210.0	-1.0	1643.0	1414.0	-1.0	2049.0	1361.0	-1.0	1657.0	1563.0	-1.0	2302.0	2075.0	-1.0	3245.0	1909.0	-1.0	3075.0	1468.0	-1.0	2101.0	2222.0	-1.0	3922.0	1432.0	-1.0	2074.0	1006.0	-1.0	1596.0	900.0	-1.0	1149.0	
533.857	882.0	-1.0	1272.0	1052.0	-1.0	1326.0	1076.0	-1.0	1593.0	1355.0	-1.0	1782.0	1342.0	-1.0	2198.0	1208.0	-1.0	1640.0	1407.0	-1.0	2037.0	1355.0	-1.0	1647.0	1560.0	-1.0	2294.0	2064.0	-1.0	3222.0	1908.0	-1.0	3069.0	1467.0	-1.0	2099.0	2224.0	-1.0	3924.0	1432.0	-1.0	2075.0	1005.0	-1.0	1597.0	899.0	-1.0	1148.0	
534.356	879.0	-1.0	1266.0	1051.0	-1.0	1322.0	1075.0	-1.0	1588.0	1351.0	-1.0	1773.0	1338.0	-1.0	2187.0	1205.0	-1.0	1632.0	1401.0	-1.0	2017.0	1346.0	-1.0	1631.0	1554.0	-1.0	2279.0	2047.0	-1.0	3187.0	1902.0	-1.0	3054.0	1463.0	-1.0	2089.0	2221.0	-1.0	3914.0	1430.0	-1.0	2069.0	1004.0	-1.0	1593.0	898.0	-1.0	1144.0	
534.855	878.0	-1.0	1263.0	1049.0	-1.0	1316.0	1074.0	-1.0	1581.0	1349.0	-1.0	1763.0	1333.0	-1.0	2172.0	1200.0	-1.0	1618.0	1394.0	-1.0	1998.0	1338.0	-1.0	1615.0	1548.0	-1.0	2258.0	2029.0	-1.0	3146.0	1895.0	-1.0	3031.0	1457.0	-1.0	2073.0	2215.0	-1.0	3895.0	1427.0	-1.0	2057.0	1002.0	-1.0	1585.0	896.0	-1.0	1139.0	
535.354	879.0	-1.0	1259.0	1048.0	-1.0	1313.0	1072.0	-1.0	1577.0	1348.0	-1.0	1758.0	1330.0	-1.0	2163.0	1199.0	-1.0	1614.0	1385.0	-1.0	1980.0	1330.0	-1.0	1599.0	1541.0	-1.0	2245.0	2011.0	-1.0	3111.0	1892.0	-1.0	3020.0	1456.0	-1.0	2069.0	2214.0	-1.0	3893.0	1426.0	-1.0	2057.0	1001.0	-1.0	1584.0	896.0	-1.0	1137.0	
535.853	876.0	-1.0	1254.0	1045.0	-1.0	1309.0	1072.0	-1.0	1573.0	1346.0	-1.0	1752.0	1328.0	-1.0	2153.0	1197.0	-1.0	1605.0	1377.0	-1.0	1960.0	1322.0	-1.0	1585.0	1536.0	-1.0	2230.0	1994.0	-1.0	3074.0	1888.0	-1.0	3007.0	1452.0	-1.0	2059.0	2212.0	-1.0	3882.0	1424.0	-1.0	2049.0	1003.0	-1.0	1579.0	895.0	-1.0	1134.0	
536.352	875.0	-1.0	1253.0	1046.0	-1.0	1311.0	1072.0	-1.0	1576.0	1347.0	-1.0	1756.0	1327.0	-1.0	2148.0	1196.0	-1.0	1600.0	1368.0	-1.0	1939.0	1316.0	-1.0	1569.0	1526.0	-1.0	2209.0	1960.0	-1.0	3003.0	1883.0	-1.0	2989.0	1447.0	-1.0	2044.0	2211.0	-1.0	3873.0	1424.0	-1.0	2044.0	1001.0	-1.0	1576.0	893.0	-1.0	1132.0	
536.851	875.0	-1.0	1253.0	1046.0	-1.0	1313.0	1072.0	-1.0	1576.0	1346.0	-1.0	1757.0	1327.0	-1.0	2145.0	1196.0	-1.0	1598.0	1362.0	-1.0	1925.0	1312.0	-1.0	1562.0	1523.0	-1.0	2201.0	1947.0	-1.0	2974.0	1882.0	-1.0	2988.0	1446.0	-1.0	2043.0	2213.0	-1.0	3880.0	1425.0	-1.0	2047.0	1004.0	-1.0	1580.0	895.0	-1.0	1133.0	
537.350	875.0	-1.0	1253.0	1046.0	-1.0	1312.0	1070.0	-1.0	1573.0	1343.0	-1.0	1755.0	1327.0	-1.0	2143.0	1194.0	-1.0	1598.0	1360.0	-1.0	1919.0	1313.0	-1.0	1558.0	1521.0	-1.0	2199.0	1943.0	-1.0	2966.0	1882.0	-1.0	2985.0	1446.0	-1.0	2042.0	2213.0	-1.0	3878.0	1426.0	-1.0	2048.0	1003.0	-1.0	1579.0	894.0	-1.0	1133.0	
537.849	875.0	-1.0	1254.0	1048.0	-1.0	1316.0	1071.0	-1.0	1577.0	1345.0	-1.0	1759.0	1327.0	-1.0	2146.0	1197.0	-1.0	1598.0	1361.0	-1.0	1917.0	1314.0	-1.0	1560.0	1521.0	-1.0	2197.0	1944.0	-1.0	2966.0	1882.0	-1.0	2981.0	1447.0	-1.0	2041.0	2211.0	-1.0	3869.0	1425.0	-1.0	2042.0	1002.0	-1.0	1575.0	894.0	-1.0	1132.0	
538.348	876.0	-1.0	1255.0	1048.0	-1.0	1316.0	1071.0	-1.0	1575.0	1345.0	-1.0	1759.0	1327.0	-1.0	2146.0	1198.0	-1.0	1599.0	1361.0	-1.0	1917.0	1314.0	-1.0	1560.0	1522.0	-1.0	2197.0	1946.0	-1.0	2968.0	1881.0	-1.0	2985.0	1448.0	-1.0	2043.0	2211.0	-1.0	3872.0	1425.0	-1.0	2044.0	1003.0	-1.0	1579.0	894.0	-1.0	1133.0	
538.847	876.0	-1.0	1253.0	1047.0	-1.0	1316.0	1069.0	-1.0	1571.0	1343.0	-1.0	1751.0	1327.0	-1.0	2144.0	1197.0	-1.0	1598.0	1359.0	-1.0	1914.0	1312.0	-1.0	1557.0	1521.0	-1.0	2194.0	1943.0	-1.0	2963.0	1878.0	-1.0	2978.0	1445.0	-1.0	2039.0	2209.0	-1.0	3867.0	1423.0	-1.0	2043.0	1001.0	-1.0	1576.0	894.0	-1.0	1131.0	
539.346	876.0	-1.0	1253.0	1048.0	-1.0	1317.0	1070.0	-1.0	1573.0	1344.0	-1.0	1755.0	1327.0	-1.0	2143.0	1198.0	-1.0	1598.0	1360.0	-1.0	1914.0	1313.0	-1.0	1555.0	1520.0	-1.0	2190.0	1942.0	-1.0	2955.0	1876.0	-1.0	2969.0	1444.0	-1.0	2035.0	2205.0	-1.0	3854.0	1422.0	-1.0	2035.0	998.0	-1.0	1572.0	892.0	-1.0	1129.0	
539.846	875.0	-1.0	1253.0	1047.0	-1.0	1317.0	1070.0	-1.0	1572.0	1344.0	-1.0	1753.0	1327.0	-1.0	2142.0	1198.0	-1.0	1599.0	1359.0	-1.0	1913.0	1311.0	-1.0	1553.0	1520.0	-1.0	2190.0	1943.0	-1.0	2954.0	1875.0	-1.0	2967.0	1444.0	-1.0	2035.0	2204.0	-1.0	3854.0	1421.0	-1.0	2037.0	998.0	-1.0	1571.0	892.0	-1.0	1130.0	
540.346	876.0	-1.0	1251.0	1047.0	-1.0	1316.0	1068.0	-1.0	1567.0	1339.0	-1.0	1746.0	1326.0	-1.0	2136.0	1196.0	-1.0	1594.0	1356.0	-1.0	1910.0	1310.0	-1.0	1548.0	1518.0	-1.0	2185.0	1939.0	-1.0	2947.0	1872.0	-1.0	2960.0	1443.0	-1.0	2031.0	2201.0	-1.0	3848.0	1419.0	-1.0	2034.0	998.0	-1.0	1568.0	891.0	-1.0	1128.0	
540.846	874.0	-1.0	1252.0	1046.0	-1.0	1316.0	1069.0	-1.0	1564.0	1341.0	-1.0	1745.0	1324.0	-1.0	2132.0	1193.0	-1.0	1588.0	1355.0	-1.0	1903.0	1308.0	-1.0	1542.0	1515.0	-1.0	2176.0	1935.0	-1.0	2933.0	1868.0	-1.0	2944.0	1439.0	-1.0	2023.0	2197.0	-1.0	3831.0	1415.0	-1.0	2024.0	994.0	-1.0	1562.0	889.0	-1.0	1126.0	
541.345	874.0	-1.0	1250.0	1046.0	-1.0	1314.0	1068.0	-1.0	1561.0	1339.0	-1.0	1741.0	1323.0	-1.0	2126.0	1193.0	-1.0	1585.0	1351.0	-1.0	1895.0	1302.0	-1.0	1535.0	1512.0	-1.0	2169.0	1926.0	-1.0	2913.0	1864.0	-1.0	2935.0	1438.0	-1.0	2019.0	2197.0	-1.0	3833.0	1415.0	-1.0	2025.0	995.0	-1.0	1562.0	888.0	-1.0	1126.0	
541.845	874.0	-1.0	1246.0	1044.0	-1.0	1311.0	1066.0	-1.0	1557.0	1336.0	-1.0	1731.0	1319.0	-1.0	2119.0	1189.0	-1.0	1579.0	1345.0	-1.0	1878.0	1296.0	-1.0	1521.0	1505.0	-1.0	2152.0	1910.0	-1.0	2882.0	1857.0	-1.0	2920.0	1433.0	-1.0	2007.0	2193.0	-1.0	3823.0	1414.0	-1.0	2020.0	992.0	-1.0	1559.0	887.0	-1.0	1123.0	
542.344	873.0	-1.0	1244.0	1043.0	-1.0	1308.0	1067.0	-1.0	1554.0	1337.0	-1.0	1729.0	1318.0	-1.0	2108.0	1187.0	-1.0	1570.0	1339.0	-1.0	1867.0	1291.0	-1.0	1510.0	1499.0	-1.0	2141.0	1901.0	-1.0	2865.0	1852.0	-1.0	2902.0	1428.0	-1.0	1996.0	2189.0	-1.0	3808.0	1411.0	-1.0	2011.0	990.0	-1.0	1552.0	885.0	-1.0	1118.0	
542.843	873.0	-1.0	1242.0	1043.0	-1.0	1306.0	1066.0	-1.0	1552.0	1334.0	-1.0	1725.0	1317.0	-1.0	2106.0	1186.0	-1.0	1568.0	1336.0	-1.0	1861.0	1288.0	-1.0	1506.0	1499.0	-1.0	2139.0	1901.0	-1.0	2866.0	1850.0	-1.0	2898.0	1427.0	-1.0	1995.0	2188.0	-1.0	3806.0	1409.0	-1.0	2012.0	991.0	-1.0	1552.0	885.0	-1.0	1119.0	
543.342	873.0	-1.0	1241.0	1042.0	-1.0	1305.0	1065.0	-1.0	1552.0	1334.0	-1.0	1722.0	1315.0	-1.0	2104.0	1186.0	-1.0	1569.0	1337.0	-1.0	1857.0	1286.0	-1.0	1501.0	1499.0	-1.0	2137.0	1902.0	-1.0	2869.0	1849.0	-1.0	2897.0	1428.0	-1.0	1994.0	2186.0	-1.0	3806.0	1411.0	-1.0	2011.0	990.0	-1.0	1554.0	886.0	-1.0	1119.0	
543.841	873.0	-1.0	1242.0	1041.0	-1.0	1304.0	1066.0	-1.0	1551.0	1332.0	-1.0	1722.0	1318.0	-1.0	2108.0	1186.0	-1.0	1572.0	1338.0	-1.0	1858.0	1288.0	-1.0	1502.0	1500.0	-1.0	2141.0	1909.0	-1.0	2885.0	1852.0	-1.0	2905.0	1427.0	-1.0	1995.0	2187.0	-1.0	3807.0	1410.0	-1.0	2013.0	991.0	-1.0	1555.0	887.0	-1.0	1120.0	
544.340	874.0	-1.0	1244.0	1041.0	-1.0	1306.0	1067.0	-1.0	1557.0	1336.0	-1.0	1731.0	1321.0	-1.0	2115.0	1189.0	-1.0	1574.0	1344.0	-1.0	1868.0	1292.0	-1.0	1510.0	1505.0	-1.0	2150.0	1922.0	-1.0	2909.0	1856.0	-1.0	2913.0	1428.0	-1.0	1997.0	2188.0	-1.0	3811.0	1411.0	-1.0	2013.0	991.0	-1.0	1556.0	887.0	-1.0	1121.0	
544.839	874.0	-1.0	1247.0	1042.0	-1.0	1308.0	1069.0	-1.0	1561.0	1337.0	-1.0	1737.0	1324.0	-1.0	2125.0	1193.0	-1.0	1584.0	1350.0	-1.0	1882.0	1299.0	-1.0	1523.0	1513.0	-1.0	2166.0	1938.0	-1.0	2941.0	1861.0	-1.0	2928.0	1433.0	-1.0	2006.0	2189.0	-1.0	3813.0	1414.0	-1.0	2014.0	991.0	-1.0	1554.0	888.0	-1.0	1123.0	
545.338	874.0	-1.0	1248.0	1042.0	-1.0	1310.0	1067.0	-1.0	1558.0	1336.0	-1.0	1735.0	1326.0	-1.0	2131.0	1194.0	-1.0	1589.0	1355.0	-1.0	1894.0	1306.0	-1.0	1534.0	1517.0	-1.0	2178.0	1949.0	-1.0	2960.0	1864.0	-1.0	2936.0	1436.0	-1.0	2015.0	2192.0	-1.0	3822.0	1414.0	-1.0	2019.0	992.0	-1.0	1558.0	889.0	-1.0	1126.0	
545.837	874.0	-1.0	1245.0	1042.0	-1.0	1312.0	1064.0	-1.0	1551.0	1333.0	-1.0	1728.0	1325.0	-1.0	2131.0	1192.0	-1.0	1588.0	1357.0	-1.0	1899.0	1308.0	-1.0	1537.0	1517.0	-1.0	2179.0	1953.0	-1.0	2968.0	1863.0	-1.0	2934.0	1435.0	-1.0	2015.0	2192.0	-1.0	3821.0	1415.0	-1.0	2018.0	992.0	-1.0	1557.0	889.0	-1.0	1126.0	
546.336	873.0	-1.0	1242.0	1042.0	-1.0	1313.0	1061.0	-1.0	1544.0	1327.0	-1.0	1715.0	1325.0	-1.0	2126.0	1190.0	-1.0	1581.0	1356.0	-1.0	1898.0	1308.0	-1.0	1538.0	1516.0	-1.0	2176.0	1952.0	-1.0	2966.0	1859.0	-1.0	2924.0	1433.0	-1.0	2008.0	2188.0	-1.0	3809.0	1411.0	-1.0	2012.0	991.0	-1.0	1552.0	889.0	-1.0	1124.0	
546.835	872.0	-1.0	1242.0	1043.0	-1.0	1316.0	1061.0	-1.0	1543.0	1328.0	-1.0	1717.0	1325.0	-1.0	2127.0	1190.0	-1.0	1580.0	1359.0	-1.0	1903.0	1311.0	-1.0	1542.0	1516.0	-1.0	2175.0	1952.0	-1.0	2966.0	1858.0	-1.0	2916.0	1433.0	-1.0	2003.0	2184.0	-1.0	3792.0	1408.0	-1.0	2003.0	990.0	-1.0	1546.0	889.0	-1.0	1120.0	
547.334	874.0	-1.0	1241.0	1044.0	-1.0	1319.0	1061.0	-1.0	1542.0	1327.0	-1.0	1714.0	1327.0	-1.0	2128.0	1190.0	-1.0	1581.0	1360.0	-1.0	1906.0	1312.0	-1.0	1543.0	1517.0	-1.0	2178.0	1957.0	-1.0	2976.0	1860.0	-1.0	2919.0	1433.0	-1.0	2005.0	2187.0	-1.0	3794.0	1409.0	-1.0	2006.0	991.0	-1.0	1546.0	889.0	-1.0	1122.0	
547.833	874.0	-1.0	1240.0	1044.0	-1.0	1318.0	1060.0	-1.0	1538.0	1325.0	-1.0	1708.0	1325.0	-1.0	2127.0	1188.0	-1.0	1579.0	1362.0	-1.0	1908.0	1313.0	-1.0	1544.0	1519.0	-1.0	2181.0	1961.0	-1.0	2985.0	1860.0	-1.0	2919.0	1433.0	-1.0	2006.0	2188.0	-1.0	3793.0	1408.0	-1.0	2004.0	992.0	-1.0	1545.0	889.0	-1.0	1121.0	
548.332	875.0	-1.0	1242.0	1045.0	-1.0	1318.0	1062.0	-1.0	1542.0	1327.0	-1.0	1715.0	1327.0	-1.0	2133.0	1191.0	-1.0	1585.0	1364.0	-1.0	1915.0	1316.0	-1.0	1550.0	1524.0	-1.0	2192.0	1975.0	-1.0	3011.0	1867.0	-1.0	2932.0	1436.0	-1.0	2013.0	2191.0	-1.0	3793.0	1411.0	-1.0	2002.0	993.0	-1.0	1545.0	890.0	-1.0	1121.0	
548.831	874.0	-1.0	1241.0	1043.0	-1.0	1315.0	1063.0	-1.0	1542.0	1329.0	-1.0	1713.0	1326.0	-1.0	2130.0	1191.0	-1.0	1586.0	1367.0	-1.0	1919.0	1316.0	-1.0	1551.0	1526.0	-1.0	2197.0	1981.0	-1.0	3026.0	1868.0	-1.0	2937.0	1438.0	-1.0	2016.0	2194.0	-1.0	3799.0	1411.0	-1.0	2005.0	994.0	-1.0	1547.0	890.0	-1.0	1122.0	
549.330	875.0	-1.0	1240.0	1043.0	-1.0	1310.0	1063.0	-1.0	1540.0	1329.0	-1.0	1711.0	1325.0	-1.0	2126.0	1190.0	-1.0	1582.0	1366.0	-1.0	1920.0	1317.0	-1.0	1551.0	1526.0	-1.0	2197.0	1985.0	-1.0	3031.0	1867.0	-1.0	2932.0	1437.0	-1.0	2017.0	2196.0	-1.0	3804.0	1412.0	-1.0	2006.0	995.0	-1.0	1550.0	889.0	-1.0	1120.0	
549.829	874.0	-1.0	1241.0	1042.0	-1.0	1307.0	1066.0	-1.0	1543.0	1330.0	-1.0	1716.0	1327.0	-1.0	2130.0	1192.0	-1.0	1589.0	1369.0	-1.0	1925.0	1318.0	-1.0	1556.0	1532.0	-1.0	2209.0	1996.0	-1.0	3059.0	1870.0	-1.0	2945.0	1443.0	-1.0	2027.0	2201.0	-1.0	3822.0	1415.0	-1.0	2015.0	996.0	-1.0	1557.0	890.0	-1.0	1124.0	
550.328	874.0	-1.0	1239.0	1041.0	-1.0	1306.0	1066.0	-1.0	1545.0	1332.0	-1.0	1717.0	1327.0	-1.0	2131.0	1194.0	-1.0	1591.0	1372.0	-1.0	1928.0	1321.0	-1.0	1560.0	1534.0	-1.0	2214.0	2006.0	-1.0	3077.0	1871.0	-1.0	2946.0	1443.0	-1.0	2032.0	2202.0	-1.0	3829.0	1416.0	-1.0	2018.0	997.0	-1.0	1560.0	890.0	-1.0	1126.0	
550.827	874.0	-1.0	1239.0	1041.0	-1.0	1303.0	1068.0	-1.0	1547.0	1334.0	-1.0	1724.0	1328.0	-1.0	2128.0	1195.0	-1.0	1589.0	1374.0	-1.0	1934.0	1324.0	-1.0	1562.0	1536.0	-1.0	2214.0	2010.0	-1.0	3082.0	1869.0	-1.0	2941.0	1443.0	-1.0	2029.0	2202.0	-1.0	3829.0	1415.0	-1.0	2015.0	998.0	-1.0	1561.0	889.0	-1.0	1125.0	
551.326	872.0	-1.0	1236.0	1040.0	-1.0	1302.0	1067.0	-1.0	1547.0	1335.0	-1.0	1727.0	1329.0	-1.0	2129.0	1195.0	-1.0	1591.0	1374.0	-1.0	1933.0	1326.0	-1.0	1565.0	1537.0	-1.0	2216.0	2007.0	-1.0	3076.0	1871.0	-1.0	2945.0	1446.0	-1.0	2034.0	2207.0	-1.0	3848.0	1416.0	-1.0	2023.0	1001.0	-1.0	1569.0	891.0	-1.0	1130.0	
551.825	871.0	-1.0	1230.0	1038.0	-1.0	1298.0	1065.0	-1.0	1545.0	1334.0	-1.0	1724.0	1326.0	-1.0	2124.0	1196.0	-1.0	1588.0	1373.0	-1.0	1928.0	1324.0	-1.0	1562.0	1535.0	-1.0	2210.0	2002.0	-1.0	3062.0	1871.0	-1.0	2943.0	1445.0	-1.0	2034.0	2209.0	-1.0	3858.0	1417.0	-1.0	2023.0	1001.0	-1.0	1574.0	893.0	-1.0	1132.0	
552.325	870.0	-1.0	1226.0	1036.0	-1.0	1293.0	1063.0	-1.0	1540.0	1332.0	-1.0	1718.0	1325.0	-1.0	2115.0	1192.0	-1.0	1579.0	1370.0	-1.0	1921.0	1322.0	-1.0	1556.0	1534.0	-1.0	2201.0	1993.0	-1.0	3046.0	1867.0	-1.0	2931.0	1444.0	-1.0	2028.0	2208.0	-1.0	3853.0	1415.0	-1.0	2020.0	1001.0	-1.0	1575.0	892.0	-1.0	1133.0	
552.824	868.0	-1.0	1223.0	1034.0	-1.0	1290.0	1063.0	-1.0	1537.0	1333.0	-1.0	1717.0	1324.0	-1.0	2113.0	1192.0	-1.0	1579.0	1367.0	-1.0	1914.0	1320.0	-1.0	1552.0	1533.0	-1.0	2200.0	1988.0	-1.0	3036.0	1868.0	-1.0	2934.0	1445.0	-1.0	2031.0	2209.0	-1.0	3856.0	1415.0	-1.0	2021.0	1003.0	-1.0	1575.0	893.0	-1.0	1134.0	
553.323	867.0	-1.0	1219.0	1032.0	-1.0	1286.0	1061.0	-1.0	1535.0	1330.0	-1.0	1713.0	1322.0	-1.0	2106.0	1189.0	-1.0	1574.0	1364.0	-1.0	1907.0	1316.0	-1.0	1546.0	1532.0	-1.0	2194.0	1980.0	-1.0	3021.0	1867.0	-1.0	2929.0	1444.0	-1.0	2029.0	2207.0	-1.0	3849.0	1415.0	-1.0	2017.0	1002.0	-1.0	1576.0	895.0	-1.0	1135.0	
553.822	864.0	-1.0	1215.0	1030.0	-1.0	1281.0	1061.0	-1.0	1530.0	1327.0	-1.0	1706.0	1318.0	-1.0	2098.0	1186.0	-1.0	1567.0	1363.0	-1.0	1902.0	1313.0	-1.0	1540.0	1531.0	-1.0	2189.0	1976.0	-1.0	3011.0	1864.0	-1.0	2921.0	1441.0	-1.0	2024.0	2203.0	-1.0	3837.0	1413.0	-1.0	2012.0	1001.0	-1.0	1574.0	895.0	-1.0	1134.0	
554.321	863.0	-1.0	1214.0	1029.0	-1.0	1280.0	1060.0	-1.0	1530.0	1327.0	-1.0	1707.0	1318.0	-1.0	2099.0	1186.0	-1.0	1569.0	1363.0	-1.0	1901.0	1312.0	-1.0	1538.0	1533.0	-1.0	2193.0	1976.0	-1.0	3014.0	1868.0	-1.0	2925.0	1444.0	-1.0	2027.0	2204.0	-1.0	3836.0	1413.0	-1.0	2013.0	1003.0	-1.0	1575.0	896.0	-1.0	1136.0	
554.820	863.0	-1.0	1211.0	1028.0	-1.0	1278.0	1060.0	-1.0	1529.0	1325.0	-1.0	1705.0	1317.0	-1.0	2098.0	1186.0	-1.0	1567.0	1363.0	-1.0	1901.0	1310.0	-1.0	1537.0	1536.0	-1.0	2197.0	1976.0	-1.0	3015.0	1868.0	-1.0	2925.0	1444.0	-1.0	2029.0	2203.0	-1.0	3830.0	1413.0	-1.0	2012.0	1002.0	-1.0	1575.0	896.0	-1.0	1136.0	
555.319	864.0	-1.0	1211.0	1029.0	-1.0	1276.0	1061.0	-1.0	1528.0	1327.0	-1.0	1703.0	1316.0	-1.0	2097.0	1186.0	-1.0	1564.0	1365.0	-1.0	1905.0	1310.0	-1.0	1537.0	1539.0	-1.0	2201.0	1980.0	-1.0	3022.0	1868.0	-1.0	2923.0	1444.0	-1.0	2026.0	2200.0	-1.0	3818.0	1412.0	-1.0	2008.0	1001.0	-1.0	1572.0	896.0	-1.0	1136.0	
555.818	863.0	-1.0	1213.0	1028.0	-1.0	1277.0	1060.0	-1.0	1528.0	1326.0	-1.0	1704.0	1318.0	-1.0	2103.0	1187.0	-1.0	1568.0	1369.0	-1.0	1912.0	1311.0	-1.0	1541.0	1544.0	-1.0	2213.0	1987.0	-1.0	3039.0	1873.0	-1.0	2933.0	1447.0	-1.0	2033.0	2201.0	-1.0	3827.0	1412.0	-1.0	2014.0	1002.0	-1.0	1574.0	898.0	-1.0	1139.0	
556.317	863.0	-1.0	1212.0	1027.0	-1.0	1277.0	1061.0	-1.0	1530.0	1326.0	-1.0	1706.0	1319.0	-1.0	2105.0	1187.0	-1.0	1570.0	1371.0	-1.0	1920.0	1314.0	-1.0	1545.0	1549.0	-1.0	2221.0	1994.0	-1.0	3053.0	1874.0	-1.0	2938.0	1448.0	-1.0	2037.0	2201.0	-1.0	3829.0	1413.0	-1.0	2015.0	1002.0	-1.0	1576.0	899.0	-1.0	1139.0	
556.816	865.0	-1.0	1215.0	1029.0	-1.0	1280.0	1061.0	-1.0	1535.0	1327.0	-1.0	1714.0	1320.0	-1.0	2109.0	1188.0	-1.0	1573.0	1375.0	-1.0	1927.0	1318.0	-1.0	1550.0	1551.0	-1.0	2229.0	2001.0	-1.0	3068.0	1876.0	-1.0	2939.0	1449.0	-1.0	2036.0	2199.0	-1.0	3823.0	1412.0	-1.0	2011.0	1001.0	-1.0	1573.0	898.0	-1.0	1138.0	
557.315	864.0	-1.0	1215.0	1029.0	-1.0	1282.0	1061.0	-1.0	1538.0	1328.0	-1.0	1717.0	1320.0	-1.0	2113.0	1190.0	-1.0	1578.0	1378.0	-1.0	1932.0	1319.0	-1.0	1554.0	1553.0	-1.0	2235.0	2004.0	-1.0	3071.0	1878.0	-1.0	2946.0	1449.0	-1.0	2041.0	2202.0	-1.0	3834.0	1414.0	-1.0	2017.0	1002.0	-1.0	1577.0	898.0	-1.0	1141.0	
557.814	865.0	-1.0	1216.0	1029.0	-1.0	1283.0	1061.0	-1.0	1537.0	1327.0	-1.0	1714.0	1321.0	-1.0	2115.0	1190.0	-1.0	1581.0	1378.0	-1.0	1934.0	1320.0	-1.0	1557.0	1553.0	-1.0	2236.0	2003.0	-1.0	3069.0	1878.0	-1.0	2947.0	1450.0	-1.0	2042.0	2203.0	-1.0	3838.0	1412.0	-1.0	2019.0	1002.0	-1.0	1577.0	899.0	-1.0	1142.0	
558.313	865.0	-1.0	1217.0	1028.0	-1.0	1284.0	1061.0	-1.0	1543.0	1327.0	-1.0	1723.0	1323.0	-1.0	2123.0	1192.0	-1.0	1589.0	1380.0	-1.0	1941.0	1323.0	-1.0	1563.0	1557.0	-1.0	2240.0	2008.0	-1.0	3076.0	1880.0	-1.0	2951.0	1452.0	-1.0	2045.0	2201.0	-1.0	3835.0	1411.0	-1.0	2015.0	1000.0	-1.0	1576.0	898.0	-1.0	1140.0	
558.813	864.0	-1.0	1217.0	1028.0	-1.0	1284.0	1060.0	-1.0	1544.0	1328.0	-1.0	1725.0	1322.0	-1.0	2126.0	1194.0	-1.0	1593.0	1382.0	-1.0	1944.0	1324.0	-1.0	1566.0	1557.0	-1.0	2244.0	2011.0	-1.0	3084.0	1880.0	-1.0	2955.0	1452.0	-1.0	2048.0	2203.0	-1.0	3842.0	1412.0	-1.0	2020.0	1001.0	-1.0	1578.0	897.0	-1.0	1141.0	
559.313	863.0	-1.0	1218.0	1028.0	-1.0	1283.0	1060.0	-1.0	1541.0	1325.0	-1.0	1720.0	1322.0	-1.0	2124.0	1192.0	-1.0	1592.0	1382.0	-1.0	1946.0	1324.0	-1.0	1566.0	1557.0	-1.0	2244.0	2013.0	-1.0	3088.0	1878.0	-1.0	2951.0	1451.0	-1.0	2046.0	2199.0	-1.0	3839.0	1411.0	-1.0	2018.0	999.0	-1.0	1578.0	897.0	-1.0	1141.0	
559.812	864.0	-1.0	1218.0	1026.0	-1.0	1283.0	1060.0	-1.0	1545.0	1326.0	-1.0	1725.0	1323.0	-1.0	2126.0	1194.0	-1.0	1592.0	1382.0	-1.0	1947.0	1324.0	-1.0	1566.0	1557.0	-1.0	2240.0	2013.0	-1.0	3087.0	1875.0	-1.0	2944.0	1450.0	-1.0	2042.0	2195.0	-1.0	3826.0	1408.0	-1.0	2012.0	997.0	-1.0	1572.0	895.0	-1.0	1139.0	
560.312	863.0	-1.0	1218.0	1026.0	-1.0	1282.0	1059.0	-1.0	1544.0	1324.0	-1.0	1723.0	1321.0	-1.0	2125.0	1193.0	-1.0	1591.0	1382.0	-1.0	1946.0	1322.0	-1.0	1564.0	1556.0	-1.0	2238.0	2011.0	-1.0	3084.0	1873.0	-1.0	2941.0	1447.0	-1.0	2039.0	2194.0	-1.0	3826.0	1407.0	-1.0	2012.0	998.0	-1.0	1572.0	895.0	-1.0	1138.0	
560.811	863.0	-1.0	1216.0	1025.0	-1.0	1279.0	1057.0	-1.0	1539.0	1322.0	-1.0	1716.0	1320.0	-1.0	2119.0	1189.0	-1.0	1586.0	1380.0	-1.0	1945.0	1319.0	-1.0	1558.0	1553.0	-1.0	2233.0	2006.0	-1.0	3073.0	1871.0	-1.0	2933.0	1445.0	-1.0	2035.0	2191.0	-1.0	3816.0	1404.0	-1.0	2009.0	996.0	-1.0	1569.0	893.0	-1.0	1136.0	
561.310	864.0	-1.0	1217.0	1025.0	-1.0	1279.0	1057.0	-1.0	1540.0	1321.0	-1.0	1717.0	1319.0	-1.0	2119.0	1189.0	-1.0	1583.0	1381.0	-1.0	1946.0	1318.0	-1.0	1558.0	1554.0	-1.0	2233.0	2004.0	-1.0	3073.0	1870.0	-1.0	2927.0	1443.0	-1.0	2029.0	2186.0	-1.0	3797.0	1402.0	-1.0	2002.0	995.0	-1.0	1563.0	892.0	-1.0	1133.0	
561.809	862.0	-1.0	1217.0	1025.0	-1.0	1280.0	1058.0	-1.0	1539.0	1319.0	-1.0	1714.0	1318.0	-1.0	2120.0	1187.0	-1.0	1583.0	1382.0	-1.0	1947.0	1318.0	-1.0	1557.0	1555.0	-1.0	2238.0	2007.0	-1.0	3082.0	1870.0	-1.0	2928.0	1442.0	-1.0	2030.0	2185.0	-1.0	3794.0	1402.0	-1.0	2003.0	995.0	-1.0	1562.0	893.0	-1.0	1134.0	
562.309	863.0	-1.0	1216.0	1024.0	-1.0	1278.0	1056.0	-1.0	1536.0	1316.0	-1.0	1708.0	1316.0	-1.0	2120.0	1183.0	-1.0	1579.0	1385.0	-1.0	1952.0	1318.0	-1.0	1559.0	1558.0	-1.0	2242.0	2009.0	-1.0	3086.0	1869.0	-1.0	2926.0	1441.0	-1.0	2027.0	2184.0	-1.0	3787.0	1401.0	-1.0	2000.0	996.0	-1.0	1561.0	892.0	-1.0	1133.0	
562.809	862.0	-1.0	1218.0	1024.0	-1.0	1280.0	1056.0	-1.0	1537.0	1316.0	-1.0	1711.0	1316.0	-1.0	2122.0	1184.0	-1.0	1579.0	1390.0	-1.0	1960.0	1318.0	-1.0	1560.0	1562.0	-1.0	2247.0	2012.0	-1.0	3095.0	1870.0	-1.0	2924.0	1441.0	-1.0	2026.0	2182.0	-1.0	3773.0	1399.0	-1.0	1994.0	995.0	-1.0	1557.0	892.0	-1.0	1132.0	
563.308	862.0	-1.0	1217.0	1023.0	-1.0	1280.0	1057.0	-1.0	1537.0	1316.0	-1.0	1708.0	1316.0	-1.0	2122.0	1181.0	-1.0	1579.0	1391.0	-1.0	1965.0	1318.0	-1.0	1560.0	1564.0	-1.0	2253.0	2017.0	-1.0	3102.0	1872.0	-1.0	2925.0	1441.0	-1.0	2026.0	2181.0	-1.0	3773.0	1399.0	-1.0	1994.0	995.0	-1.0	1558.0	893.0	-1.0	1131.0	
563.807	862.0	-1.0	1215.0	1022.0	-1.0	1277.0	1054.0	-1.0	1531.0	1312.0	-1.0	1699.0	1313.0	-1.0	2117.0	1178.0	-1.0	1572.0	1392.0	-1.0	1966.0	1317.0	-1.0	1558.0	1565.0	-1.0	2253.0	2017.0	-1.0	3101.0	1870.0	-1.0	2919.0	1439.0	-1.0	2021.0	2181.0	-1.0	3764.0	1398.0	-1.0	1990.0	995.0	-1.0	1554.0	891.0	-1.0	1128.0	
564.307	862.0	-1.0	1213.0	1021.0	-1.0	1274.0	1054.0	-1.0	1531.0	1312.0	-1.0	1700.0	1311.0	-1.0	2114.0	1177.0	-1.0	1570.0	1393.0	-1.0	1966.0	1314.0	-1.0	1554.0	1566.0	-1.0	2251.0	2015.0	-1.0	3095.0	1868.0	-1.0	2912.0	1437.0	-1.0	2015.0	2177.0	-1.0	3753.0	1395.0	-1.0	1983.0	994.0	-1.0	1551.0	891.0	-1.0	1125.0	
564.807	860.0	-1.0	1211.0	1021.0	-1.0	1272.0	1055.0	-1.0	1529.0	1311.0	-1.0	1696.0	1310.0	-1.0	2112.0	1175.0	-1.0	1570.0	1390.0	-1.0	1962.0	1311.0	-1.0	1549.0	1565.0	-1.0	2253.0	2013.0	-1.0	3096.0	1870.0	-1.0	2913.0	1437.0	-1.0	2015.0	2180.0	-1.0	3759.0	1395.0	-1.0	1984.0	994.0	-1.0	1552.0	891.0	-1.0	1124.0	
565.306	859.0	-1.0	1207.0	1019.0	-1.0	1268.0	1053.0	-1.0	1525.0	1308.0	-1.0	1690.0	1308.0	-1.0	2104.0	1172.0	-1.0	1564.0	1388.0	-1.0	1956.0	1308.0	-1.0	1544.0	1564.0	-1.0	2247.0	2009.0	-1.0	3086.0	1869.0	-1.0	2909.0	1436.0	-1.0	2011.0	2180.0	-1.0	3758.0	1394.0	-1.0	1982.0	995.0	-1.0	1551.0	889.0	-1.0	1123.0	
565.806	859.0	-1.0	1205.0	1019.0	-1.0	1265.0	1054.0	-1.0	1523.0	1310.0	-1.0	1687.0	1305.0	-1.0	2098.0	1168.0	-1.0	1557.0	1387.0	-1.0	1951.0	1306.0	-1.0	1539.0	1562.0	-1.0	2243.0	2006.0	-1.0	3078.0	1866.0	-1.0	2899.0	1432.0	-1.0	2005.0	2178.0	-1.0	3747.0	1392.0	-1.0	1976.0	993.0	-1.0	1546.0	887.0	-1.0	1119.0	
566.305	858.0	-1.0	1204.0	1017.0	-1.0	1265.0	1053.0	-1.0	1521.0	1309.0	-1.0	1684.0	1305.0	-1.0	2098.0	1167.0	-1.0	1556.0	1384.0	-1.0	1946.0	1304.0	-1.0	1536.0	1562.0	-1.0	2241.0	2001.0	-1.0	3072.0	1868.0	-1.0	2904.0	1434.0	-1.0	2008.0	2182.0	-1.0	3756.0	1393.0	-1.0	1980.0	995.0	-1.0	1551.0	888.0	-1.0	1120.0	
566.805	858.0	-1.0	1202.0	1016.0	-1.0	1263.0	1051.0	-1.0	1520.0	1306.0	-1.0	1681.0	1303.0	-1.0	2095.0	1166.0	-1.0	1555.0	1384.0	-1.0	1943.0	1302.0	-1.0	1535.0	1562.0	-1.0	2242.0	2002.0	-1.0	3075.0	1867.0	-1.0	2902.0	1432.0	-1.0	2007.0	2180.0	-1.0	3754.0	1394.0	-1.0	1978.0	994.0	-1.0	1551.0	888.0	-1.0	1120.0	
567.304	859.0	-1.0	1206.0	1016.0	-1.0	1265.0	1052.0	-1.0	1523.0	1308.0	-1.0	1687.0	1305.0	-1.0	2100.0	1168.0	-1.0	1558.0	1385.0	-1.0	1945.0	1303.0	-1.0	1536.0	1563.0	-1.0	2242.0	2005.0	-1.0	3079.0	1867.0	-1.0	2902.0	1434.0	-1.0	2007.0	2179.0	-1.0	3750.0	1392.0	-1.0	1976.0	995.0	-1.0	1549.0	887.0	-1.0	1118.0	
567.803	860.0	-1.0	1210.0	1018.0	-1.0	1270.0	1055.0	-1.0	1527.0	1310.0	-1.0	1694.0	1307.0	-1.0	2105.0	1170.0	-1.0	1565.0	1382.0	-1.0	1943.0	1305.0	-1.0	1539.0	1560.0	-1.0	2241.0	2000.0	-1.0	3065.0	1870.0	-1.0	2912.0	1436.0	-1.0	2016.0	2183.0	-1.0	3767.0	1396.0	-1.0	1985.0	996.0	-1.0	1555.0	890.0	-1.0	1122.0	
568.302	863.0	-1.0	1217.0	1023.0	-1.0	1280.0	1056.0	-1.0	1534.0	1314.0	-1.0	1705.0	1309.0	-1.0	2114.0	1173.0	-1.0	1574.0	1378.0	-1.0	1937.0	1308.0	-1.0	1544.0	1553.0	-1.0	2234.0	1986.0	-1.0	3043.0	1873.0	-1.0	2925.0	1441.0	-1.0	2024.0	2191.0	-1.0	3789.0	1402.0	-1.0	1999.0	998.0	-1.0	1561.0	892.0	-1.0	1126.0	
568.801	867.0	-1.0	1227.0	1027.0	-1.0	1289.0	1061.0	-1.0	1544.0	1323.0	-1.0	1719.0	1314.0	-1.0	2123.0	1177.0	-1.0	1581.0	1379.0	-1.0	1942.0	1314.0	-1.0	1554.0	1551.0	-1.0	2233.0	1987.0	-1.0	3046.0	1876.0	-1.0	2941.0	1444.0	-1.0	2032.0	2196.0	-1.0	3803.0	1405.0	-1.0	2006.0	999.0	-1.0	1563.0	892.0	-1.0	1128.0	
569.300	871.0	-1.0	1237.0	1030.0	-1.0	1298.0	1064.0	-1.0	1553.0	1328.0	-1.0	1732.0	1319.0	-1.0	2138.0	1183.0	-1.0	1596.0	1384.0	-1.0	1957.0	1321.0	-1.0	1569.0	1555.0	-1.0	2246.0	2005.0	-1.0	3081.0	1886.0	-1.0	2965.0	1451.0	-1.0	2048.0	2201.0	-1.0	3814.0	1410.0	-1.0	2013.0	1000.0	-1.0	1565.0	893.0	-1.0	1130.0	
569.800	873.0	-1.0	1243.0	1033.0	-1.0	1304.0	1066.0	-1.0	1560.0	1331.0	-1.0	1740.0	1322.0	-1.0	2149.0	1187.0	-1.0	1607.0	1389.0	-1.0	1969.0	1325.0	-1.0	1580.0	1558.0	-1.0	2258.0	2020.0	-1.0	3115.0	1892.0	-1.0	2982.0	1455.0	-1.0	2058.0	2206.0	-1.0	3830.0	1414.0	-1.0	2023.0	1001.0	-1.0	1570.0	894.0	-1.0	1133.0	
570.299	874.0	-1.0	1246.0	1033.0	-1.0	1307.0	1067.0	-1.0	1561.0	1332.0	-1.0	1740.0	1322.0	-1.0	2152.0	1188.0	-1.0	1611.0	1395.0	-1.0	1981.0	1329.0	-1.0	1587.0	1561.0	-1.0	2262.0	2031.0	-1.0	3136.0	1893.0	-1.0	2990.0	1455.0	-1.0	2060.0	2207.0	-1.0	3839.0	1414.0	-1.0	2029.0	1002.0	-1.0	1573.0	896.0	-1.0	1136.0	
570.798	875.0	-1.0	1248.0	1033.0	-1.0	1307.0	1065.0	-1.0	1559.0	1330.0	-1.0	1737.0	1322.0	-1.0	2153.0	1188.0	-1.0	1610.0	1398.0	-1.0	1987.0	1332.0	-1.0	1591.0	1561.0	-1.0	2266.0	2039.0	-1.0	3153.0	1893.0	-1.0	2989.0	1456.0	-1.0	2060.0	2207.0	-1.0	3840.0	1414.0	-1.0	2029.0	1001.0	-1.0	1570.0	895.0	-1.0	1136.0	
571.297	876.0	-1.0	1249.0	1034.0	-1.0	1307.0	1065.0	-1.0	1557.0	1331.0	-1.0	1735.0	1323.0	-1.0	2153.0	1187.0	-1.0	1608.0	1403.0	-1.0	1998.0	1334.0	-1.0	1597.0	1566.0	-1.0	2273.0	2056.0	-1.0	3189.0	1893.0	-1.0	2986.0	1454.0	-1.0	2058.0	2205.0	-1.0	3832.0	1413.0	-1.0	2027.0	999.0	-1.0	1566.0	894.0	-1.0	1136.0	
571.797	875.0	-1.0	1251.0	1035.0	-1.0	1309.0	1067.0	-1.0	1559.0	1332.0	-1.0	1739.0	1324.0	-1.0	2160.0	1191.0	-1.0	1615.0	1409.0	-1.0	2011.0	1337.0	-1.0	1604.0	1572.0	-1.0	2284.0	2075.0	-1.0	3227.0	1895.0	-1.0	2988.0	1456.0	-1.0	2061.0	2202.0	-1.0	3824.0	1412.0	-1.0	2022.0	998.0	-1.0	1562.0	895.0	-1.0	1135.0	
572.296	875.0	-1.0	1254.0	1034.0	-1.0	1311.0	1066.0	-1.0	1561.0	1332.0	-1.0	1740.0	1325.0	-1.0	2167.0	1192.0	-1.0	1622.0	1413.0	-1.0	2021.0	1341.0	-1.0	1612.0	1577.0	-1.0	2295.0	2092.0	-1.0	3266.0	1897.0	-1.0	2995.0	1457.0	-1.0	2067.0	2203.0	-1.0	3831.0	1412.0	-1.0	2027.0	1000.0	-1.0	1564.0	895.0	-1.0	1138.0	
572.795	877.0	-1.0	1256.0	1035.0	-1.0	1312.0	1064.0	-1.0	1560.0	1330.0	-1.0	1739.0	1325.0	-1.0	2169.0	1191.0	-1.0	1621.0	1416.0	-1.0	2029.0	1343.0	-1.0	1618.0	1579.0	-1.0	2301.0	2102.0	-1.0	3291.0	1896.0	-1.0	2993.0	1458.0	-1.0	2067.0	2203.0	-1.0	3828.0	1413.0	-1.0	2026.0	998.0	-1.0	1563.0	895.0	-1.0	1138.0	
573.294	876.0	-1.0	1255.0	1034.0	-1.0	1310.0	1064.0	-1.0	1560.0	1330.0	-1.0	1735.0	1324.0	-1.0	2166.0	1191.0	-1.0	1616.0	1419.0	-1.0	2034.0	1344.0	-1.0	1618.0	1579.0	-1.0	2301.0	2108.0	-1.0	3302.0	1894.0	-1.0	2986.0	1456.0	-1.0	2061.0	2200.0	-1.0	3816.0	1410.0	-1.0	2019.0	996.0	-1.0	1558.0	894.0	-1.0	1137.0	
573.794	876.0	-1.0	1256.0	1033.0	-1.0	1310.0	1065.0	-1.0	1560.0	1331.0	-1.0	1735.0	1324.0	-1.0	2168.0	1191.0	-1.0	1620.0	1419.0	-1.0	2036.0	1344.0	-1.0	1621.0	1581.0	-1.0	2306.0	2113.0	-1.0	3317.0	1894.0	-1.0	2992.0	1456.0	-1.0	2065.0	2202.0	-1.0	3823.0	1411.0	-1.0	2023.0	996.0	-1.0	1560.0	894.0	-1.0	1138.0	
574.293	875.0	-1.0	1255.0	1033.0	-1.0	1309.0	1065.0	-1.0	1559.0	1329.0	-1.0	1735.0	1324.0	-1.0	2168.0	1190.0	-1.0	1620.0	1420.0	-1.0	2037.0	1344.0	-1.0	1621.0	1581.0	-1.0	2307.0	2115.0	-1.0	3322.0	1894.0	-1.0	2990.0	1456.0	-1.0	2065.0	2201.0	-1.0	3824.0	1409.0	-1.0	2022.0	996.0	-1.0	1560.0	893.0	-1.0	1136.0	
574.792	877.0	-1.0	1256.0	1032.0	-1.0	1308.0	1065.0	-1.0	1562.0	1332.0	-1.0	1740.0	1323.0	-1.0	2167.0	1191.0	-1.0	1619.0	1420.0	-1.0	2039.0	1344.0	-1.0	1621.0	1582.0	-1.0	2306.0	2119.0	-1.0	3329.0	1892.0	-1.0	2987.0	1455.0	-1.0	2063.0	2199.0	-1.0	3820.0	1408.0	-1.0	2018.0	995.0	-1.0	1558.0	892.0	-1.0	1135.0	
575.291	876.0	-1.0	1259.0	1032.0	-1.0	1309.0	1067.0	-1.0	1564.0	1333.0	-1.0	1744.0	1325.0	-1.0	2171.0	1192.0	-1.0	1626.0	1421.0	-1.0	2044.0	1345.0	-1.0	1627.0	1584.0	-1.0	2315.0	2126.0	-1.0	3350.0	1897.0	-1.0	2999.0	1459.0	-1.0	2070.0	2203.0	-1.0	3835.0	1410.0	-1.0	2027.0	997.0	-1.0	1565.0	894.0	-1.0	1137.0	
575.790	875.0	-1.0	1259.0	1032.0	-1.0	1309.0	1066.0	-1.0	1566.0	1332.0	-1.0	1746.0	1325.0	-1.0	2174.0	1194.0	-1.0	1630.0	1420.0	-1.0	2044.0	1346.0	-1.0	1628.0	1584.0	-1.0	2313.0	2125.0	-1.0	3349.0	1896.0	-1.0	3002.0	1459.0	-1.0	2073.0	2203.0	-1.0	3841.0	1412.0	-1.0	2029.0	997.0	-1.0	1567.0	893.0	-1.0	1138.0	
576.289	878.0	-1.0	1262.0	1034.0	-1.0	1313.0	1068.0	-1.0	1572.0	1337.0	-1.0	1753.0	1327.0	-1.0	2175.0	1195.0	-1.0	1627.0	1418.0	-1.0	2040.0	1345.0	-1.0	1628.0	1578.0	-1.0	2302.0	2115.0	-1.0	3324.0	1896.0	-1.0	2999.0	1458.0	-1.0	2071.0	2203.0	-1.0	3840.0	1411.0	-1.0	2028.0	996.0	-1.0	1565.0	892.0	-1.0	1136.0	
576.788	878.0	-1.0	1263.0	1035.0	-1.0	1314.0	1070.0	-1.0	1575.0	1339.0	-1.0	1760.0	1327.0	-1.0	2177.0	1196.0	-1.0	1631.0	1414.0	-1.0	2034.0	1345.0	-1.0	1628.0	1574.0	-1.0	2296.0	2103.0	-1.0	3299.0	1896.0	-1.0	3006.0	1459.0	-1.0	2074.0	2208.0	-1.0	3854.0	1415.0	-1.0	2034.0	997.0	-1.0	1572.0	893.0	-1.0	1138.0	
577.288	878.0	-1.0	1262.0	1035.0	-1.0	1317.0	1069.0	-1.0	1577.0	1340.0	-1.0	1761.0	1327.0	-1.0	2174.0	1195.0	-1.0	1631.0	1411.0	-1.0	2027.0	1345.0	-1.0	1627.0	1568.0	-1.0	2286.0	2089.0	-1.0	3269.0	1896.0	-1.0	3005.0	1459.0	-1.0	2073.0	2208.0	-1.0	3857.0	1416.0	-1.0	2035.0	997.0	-1.0	1571.0	893.0	-1.0	1139.0	
577.787	878.0	-1.0	1263.0	1036.0	-1.0	1318.0	1069.0	-1.0	1575.0	1341.0	-1.0	1759.0	1324.0	-1.0	2169.0	1195.0	-1.0	1628.0	1407.0	-1.0	2018.0	1341.0	-1.0	1621.0	1564.0	-1.0	2275.0	2075.0	-1.0	3237.0	1893.0	-1.0	2995.0	1456.0	-1.0	2067.0	2207.0	-1.0	3853.0	1415.0	-1.0	2034.0	997.0	-1.0	1569.0	893.0	-1.0	1138.0	
578.286	877.0	-1.0	1263.0	1037.0	-1.0	1318.0	1071.0	-1.0	1577.0	1342.0	-1.0	1763.0	1324.0	-1.0	2170.0	1196.0	-1.0	1631.0	1403.0	-1.0	2010.0	1339.0	-1.0	1617.0	1560.0	-1.0	2268.0	2063.0	-1.0	3214.0	1893.0	-1.0	3000.0	1456.0	-1.0	2070.0	2209.0	-1.0	3852.0	1417.0	-1.0	2033.0	998.0	-1.0	1568.0	894.0	-1.0	1137.0	
578.785	878.0	-1.0	1262.0	1036.0	-1.0	1318.0	1070.0	-1.0	1575.0	1341.0	-1.0	1761.0	1323.0	-1.0	2164.0	1195.0	-1.0	1625.0	1397.0	-1.0	1997.0	1333.0	-1.0	1608.0	1553.0	-1.0	2255.0	2046.0	-1.0	3176.0	1890.0	-1.0	2991.0	1454.0	-1.0	2065.0	2208.0	-1.0	3848.0	1417.0	-1.0	2032.0	998.0	-1.0	1566.0	893.0	-1.0	1137.0	
579.284	877.0	-1.0	1260.0	1035.0	-1.0	1316.0	1069.0	-1.0	1570.0	1339.0	-1.0	1752.0	1319.0	-1.0	2153.0	1191.0	-1.0	1616.0	1389.0	-1.0	1978.0	1325.0	-1.0	1593.0	1546.0	-1.0	2235.0	2025.0	-1.0	3132.0	1885.0	-1.0	2974.0	1450.0	-1.0	2053.0	2205.0	-1.0	3835.0	1414.0	-1.0	2025.0	998.0	-1.0	1561.0	893.0	-1.0	1133.0	
579.783	877.0	-1.0	1261.0	1035.0	-1.0	1316.0	1070.0	-1.0	1569.0	1339.0	-1.0	1753.0	1318.0	-1.0	2150.0	1189.0	-1.0	1615.0	1382.0	-1.0	1964.0	1320.0	-1.0	1582.0	1540.0	-1.0	2222.0	2010.0	-1.0	3103.0	1885.0	-1.0	2967.0	1449.0	-1.0	2045.0	2202.0	-1.0	3818.0	1413.0	-1.0	2017.0	997.0	-1.0	1557.0	892.0	-1.0	1129.0	
580.283	876.0	-1.0	1258.0	1035.0	-1.0	1314.0	1069.0	-1.0	1567.0	1337.0	-1.0	1747.0	1315.0	-1.0	2141.0	1187.0	-1.0	1608.0	1377.0	-1.0	1951.0	1312.0	-1.0	1570.0	1537.0	-1.0	2211.0	1997.0	-1.0	3075.0	1882.0	-1.0	2955.0	1444.0	-1.0	2037.0	2201.0	-1.0	3811.0	1412.0	-1.0	2015.0	996.0	-1.0	1554.0	892.0	-1.0	1128.0	
580.782	875.0	-1.0	1253.0	1033.0	-1.0	1311.0	1066.0	-1.0	1558.0	1332.0	-1.0	1738.0	1312.0	-1.0	2135.0	1184.0	-1.0	1600.0	1371.0	-1.0	1936.0	1306.0	-1.0	1559.0	1531.0	-1.0	2199.0	1981.0	-1.0	3042.0	1880.0	-1.0	2945.0	1441.0	-1.0	2026.0	2199.0	-1.0	3803.0	1412.0	-1.0	2012.0	995.0	-1.0	1552.0	891.0	-1.0	1127.0	
581.281	874.0	-1.0	1251.0	1034.0	-1.0	1315.0	1066.0	-1.0	1559.0	1331.0	-1.0	1737.0	1313.0	-1.0	2133.0	1184.0	-1.0	1596.0	1369.0	-1.0	1931.0	1304.0	-1.0	1553.0	1529.0	-1.0	2194.0	1977.0	-1.0	3034.0	1878.0	-1.0	2936.0	1439.0	-1.0	2019.0	2196.0	-1.0	3789.0	1409.0	-1.0	2005.0	994.0	-1.0	1546.0	890.0	-1.0	1124.0	
581.780	873.0	-1.0	1251.0	1034.0	-1.0	1315.0	1066.0	-1.0	1558.0	1330.0	-1.0	1734.0	1313.0	-1.0	2132.0	1183.0	-1.0	1595.0	1369.0	-1.0	1929.0	1303.0	-1.0	1551.0	1531.0	-1.0	2195.0	1981.0	-1.0	3045.0	1878.0	-1.0	2935.0	1440.0	-1.0	2018.0	2197.0	-1.0	3789.0	1410.0	-1.0	2006.0	994.0	-1.0	1547.0	890.0	-1.0	1125.0	
582.279	874.0	-1.0	1250.0	1033.0	-1.0	1313.0	1064.0	-1.0	1554.0	1328.0	-1.0	1727.0	1311.0	-1.0	2128.0	1180.0	-1.0	1590.0	1370.0	-1.0	1927.0	1302.0	-1.0	1547.0	1531.0	-1.0	2194.0	1984.0	-1.0	3048.0	1876.0	-1.0	2928.0	1438.0	-1.0	2015.0	2194.0	-1.0	3780.0	1409.0	-1.0	2003.0	993.0	-1.0	1545.0	890.0	-1.0	1125.0	
582.778	875.0	-1.0	1251.0	1033.0	-1.0	1312.0	1065.0	-1.0	1556.0	1328.0	-1.0	1731.0	1312.0	-1.0	2126.0	1181.0	-1.0	1586.0	1371.0	-1.0	1929.0	1303.0	-1.0	1547.0	1532.0	-1.0	2194.0	1988.0	-1.0	3057.0	1874.0	-1.0	2923.0	1437.0	-1.0	2010.0	2191.0	-1.0	3768.0	1407.0	-1.0	1998.0	991.0	-1.0	1540.0	889.0	-1.0	1121.0	
583.277	874.0	-1.0	1251.0	1032.0	-1.0	1311.0	1066.0	-1.0	1557.0	1328.0	-1.0	1730.0	1314.0	-1.0	2128.0	1182.0	-1.0	1589.0	1371.0	-1.0	1931.0	1303.0	-1.0	1546.0	1534.0	-1.0	2199.0	1993.0	-1.0	3067.0	1875.0	-1.0	2926.0	1438.0	-1.0	2013.0	2193.0	-1.0	3772.0	1408.0	-1.0	2001.0	992.0	-1.0	1543.0	889.0	-1.0	1123.0	
583.776	874.0	-1.0	1252.0	1031.0	-1.0	1309.0	1064.0	-1.0	1555.0	1327.0	-1.0	1726.0	1314.0	-1.0	2130.0	1184.0	-1.0	1590.0	1373.0	-1.0	1933.0	1304.0	-1.0	1549.0	1535.0	-1.0	2203.0	1999.0	-1.0	3076.0	1875.0	-1.0	2928.0	1438.0	-1.0	2016.0	2193.0	-1.0	3776.0	1408.0	-1.0	2005.0	994.0	-1.0	1544.0	888.0	-1.0	1124.0	
584.276	875.0	-1.0	1255.0	1031.0	-1.0	1311.0	1066.0	-1.0	1559.0	1330.0	-1.0	1733.0	1316.0	-1.0	2134.0	1185.0	-1.0	1593.0	1377.0	-1.0	1937.0	1307.0	-1.0	1554.0	1537.0	-1.0	2206.0	2006.0	-1.0	3093.0	1876.0	-1.0	2928.0	1439.0	-1.0	2016.0	2192.0	-1.0	3774.0	1409.0	-1.0	2003.0	992.0	-1.0	1543.0	887.0	-1.0	1125.0	
584.775	876.0	-1.0	1256.0	1031.0	-1.0	1310.0	1066.0	-1.0	1562.0	1329.0	-1.0	1737.0	1319.0	-1.0	2138.0	1188.0	-1.0	1598.0	1378.0	-1.0	1942.0	1310.0	-1.0	1559.0	1539.0	-1.0	2212.0	2016.0	-1.0	3114.0	1878.0	-1.0	2937.0	1441.0	-1.0	2022.0	2195.0	-1.0	3789.0	1410.0	-1.0	2010.0	994.0	-1.0	1550.0	888.0	-1.0	1127.0	
585.274	876.0	-1.0	1256.0	1030.0	-1.0	1309.0	1065.0	-1.0	1561.0	1327.0	-1.0	1734.0	1321.0	-1.0	2140.0	1188.0	-1.0	1600.0	1377.0	-1.0	1943.0	1313.0	-1.0	1563.0	1539.0	-1.0	2213.0	2023.0	-1.0	3125.0	1878.0	-1.0	2940.0	1441.0	-1.0	2024.0	2196.0	-1.0	3794.0	1411.0	-1.0	2014.0	993.0	-1.0	1552.0	890.0	-1.0	1128.0	
585.774	875.0	-1.0	1259.0	1031.0	-1.0	1310.0	1067.0	-1.0	1564.0	1332.0	-1.0	1739.0	1322.0	-1.0	2141.0	1189.0	-1.0	1601.0	1380.0	-1.0	1947.0	1316.0	-1.0	1567.0	1540.0	-1.0	2216.0	2031.0	-1.0	3140.0	1877.0	-1.0	2937.0	1442.0	-1.0	2025.0	2195.0	-1.0	3794.0	1410.0	-1.0	2013.0	994.0	-1.0	1551.0	888.0	-1.0	1128.0	
586.273	876.0	-1.0	1260.0	1031.0	-1.0	1311.0	1068.0	-1.0	1566.0	1332.0	-1.0	1742.0	1325.0	-1.0	2147.0	1193.0	-1.0	1609.0	1382.0	-1.0	1952.0	1318.0	-1.0	1573.0	1544.0	-1.0	2225.0	2041.0	-1.0	3163.0	1880.0	-1.0	2950.0	1444.0	-1.0	2034.0	2198.0	-1.0	3809.0	1414.0	-1.0	2021.0	995.0	-1.0	1558.0	890.0	-1.0	1130.0	
586.772	876.0	-1.0	1258.0	1031.0	-1.0	1309.0	1067.0	-1.0	1564.0	1331.0	-1.0	1740.0	1326.0	-1.0	2149.0	1194.0	-1.0	1613.0	1386.0	-1.0	1962.0	1321.0	-1.0	1579.0	1549.0	-1.0	2240.0	2054.0	-1.0	3192.0	1882.0	-1.0	2958.0	1447.0	-1.0	2042.0	2199.0	-1.0	3817.0	1414.0	-1.0	2025.0	995.0	-1.0	1561.0	890.0	-1.0	1132.0	
587.272	875.0	-1.0	1254.0	1029.0	-1.0	1307.0	1065.0	-1.0	1560.0	1330.0	-1.0	1735.0	1325.0	-1.0	2145.0	1192.0	-1.0	1608.0	1387.0	-1.0	1966.0	1324.0	-1.0	1583.0	1552.0	-1.0	2242.0	2049.0	-1.0	3179.0	1881.0	-1.0	2958.0	1447.0	-1.0	2042.0	2200.0	-1.0	3820.0	1413.0	-1.0	2025.0	997.0	-1.0	1563.0	891.0	-1.0	1135.0	
587.771	874.0	-1.0	1252.0	1030.0	-1.0	1309.0	1064.0	-1.0	1560.0	1331.0	-1.0	1739.0	1324.0	-1.0	2150.0	1194.0	-1.0	1612.0	1389.0	-1.0	1967.0	1326.0	-1.0	1587.0	1550.0	-1.0	2240.0	2036.0	-1.0	3149.0	1883.0	-1.0	2959.0	1448.0	-1.0	2043.0	2201.0	-1.0	3821.0	1412.0	-1.0	2023.0	996.0	-1.0	1562.0	892.0	-1.0	1137.0	
588.270	871.0	-1.0	1248.0	1030.0	-1.0	1309.0	1064.0	-1.0	1558.0	1330.0	-1.0	1740.0	1324.0	-1.0	2145.0	1193.0	-1.0	1610.0	1386.0	-1.0	1963.0	1325.0	-1.0	1585.0	1548.0	-1.0	2234.0	2020.0	-1.0	3114.0	1883.0	-1.0	2959.0	1448.0	-1.0	2043.0	2206.0	-1.0	3832.0	1413.0	-1.0	2027.0	998.0	-1.0	1566.0	894.0	-1.0	1140.0	
588.769	869.0	-1.0	1242.0	1028.0	-1.0	1306.0	1062.0	-1.0	1554.0	1329.0	-1.0	1734.0	1320.0	-1.0	2137.0	1188.0	-1.0	1604.0	1382.0	-1.0	1954.0	1322.0	-1.0	1577.0	1545.0	-1.0	2224.0	2001.0	-1.0	3073.0	1879.0	-1.0	2952.0	1446.0	-1.0	2038.0	2206.0	-1.0	3834.0	1412.0	-1.0	2025.0	997.0	-1.0	1567.0	895.0	-1.0	1142.0	
589.268	869.0	-1.0	1240.0	1028.0	-1.0	1305.0	1062.0	-1.0	1554.0	1330.0	-1.0	1739.0	1319.0	-1.0	2133.0	1187.0	-1.0	1598.0	1379.0	-1.0	1946.0	1320.0	-1.0	1572.0	1540.0	-1.0	2216.0	1988.0	-1.0	3044.0	1878.0	-1.0	2943.0	1444.0	-1.0	2032.0	2205.0	-1.0	3827.0	1411.0	-1.0	2021.0	997.0	-1.0	1565.0	895.0	-1.0	1144.0	
589.767	868.0	-1.0	1238.0	1027.0	-1.0	1305.0	1062.0	-1.0	1553.0	1330.0	-1.0	1740.0	1317.0	-1.0	2132.0	1186.0	-1.0	1598.0	1378.0	-1.0	1943.0	1318.0	-1.0	1569.0	1540.0	-1.0	2217.0	1981.0	-1.0	3034.0	1879.0	-1.0	2949.0	1445.0	-1.0	2035.0	2209.0	-1.0	3840.0	1414.0	-1.0	2028.0	999.0	-1.0	1571.0	898.0	-1.0	1147.0	
590.266	867.0	-1.0	1236.0	1027.0	-1.0	1303.0	1060.0	-1.0	1550.0	1326.0	-1.0	1735.0	1317.0	-1.0	2131.0	1185.0	-1.0	1597.0	1377.0	-1.0	1943.0	1317.0	-1.0	1568.0	1542.0	-1.0	2219.0	1980.0	-1.0	3029.0	1879.0	-1.0	2950.0	1445.0	-1.0	2037.0	2210.0	-1.0	3842.0	1414.0	-1.0	2030.0	999.0	-1.0	1572.0	898.0	-1.0	1149.0	
590.765	867.0	-1.0	1235.0	1028.0	-1.0	1304.0	1061.0	-1.0	1554.0	1327.0	-1.0	1740.0	1318.0	-1.0	2135.0	1187.0	-1.0	1600.0	1380.0	-1.0	1949.0	1320.0	-1.0	1573.0	1545.0	-1.0	2225.0	1983.0	-1.0	3036.0	1881.0	-1.0	2950.0	1446.0	-1.0	2038.0	2209.0	-1.0	3835.0	1413.0	-1.0	2026.0	998.0	-1.0	1571.0	899.0	-1.0	1150.0	
591.264	866.0	-1.0	1235.0	1026.0	-1.0	1303.0	1061.0	-1.0	1552.0	1328.0	-1.0	1737.0	1317.0	-1.0	2138.0	1188.0	-1.0	1602.0	1384.0	-1.0	1957.0	1321.0	-1.0	1576.0	1550.0	-1.0	2235.0	1991.0	-1.0	3055.0	1884.0	-1.0	2957.0	1449.0	-1.0	2043.0	2209.0	-1.0	3840.0	1413.0	-1.0	2028.0	999.0	-1.0	1574.0	900.0	-1.0	1153.0	
591.764	865.0	-1.0	1233.0	1025.0	-1.0	1300.0	1060.0	-1.0	1550.0	1324.0	-1.0	1731.0	1318.0	-1.0	2138.0	1186.0	-1.0	1600.0	1388.0	-1.0	1966.0	1323.0	-1.0	1579.0	1555.0	-1.0	2246.0	2000.0	-1.0	3075.0	1885.0	-1.0	2959.0	1450.0	-1.0	2045.0	2208.0	-1.0	3840.0	1413.0	-1.0	2029.0	999.0	-1.0	1572.0	900.0	-1.0	1152.0	
592.263	865.0	-1.0	1234.0	1025.0	-1.0	1299.0	1059.0	-1.0	1550.0	1324.0	-1.0	1733.0	1319.0	-1.0	2144.0	1188.0	-1.0	1606.0	1392.0	-1.0	1976.0	1326.0	-1.0	1587.0	1562.0	-1.0	2260.0	2014.0	-1.0	3104.0	1888.0	-1.0	2973.0	1453.0	-1.0	2054.0	2210.0	-1.0	3842.0	1414.0	-1.0	2029.0	1000.0	-1.0	1575.0	900.0	-1.0	1152.0	
592.762	866.0	-1.0	1233.0	1024.0	-1.0	1296.0	1058.0	-1.0	1550.0	1324.0	-1.0	1731.0	1318.0	-1.0	2144.0	1188.0	-1.0	1608.0	1395.0	-1.0	1981.0	1327.0	-1.0	1589.0	1564.0	-1.0	2267.0	2019.0	-1.0	3117.0	1891.0	-1.0	2979.0	1454.0	-1.0	2057.0	2210.0	-1.0	3851.0	1414.0	-1.0	2032.0	1001.0	-1.0	1576.0	899.0	-1.0	1153.0	
593.261	865.0	-1.0	1229.0	1023.0	-1.0	1291.0	1057.0	-1.0	1546.0	1322.0	-1.0	1726.0	1316.0	-1.0	2140.0	1185.0	-1.0	1603.0	1398.0	-1.0	1985.0	1328.0	-1.0	1588.0	1565.0	-1.0	2272.0	2023.0	-1.0	3129.0	1890.0	-1.0	2980.0	1453.0	-1.0	2060.0	2209.0	-1.0	3851.0	1413.0	-1.0	2031.0	1000.0	-1.0	1577.0	898.0	-1.0	1152.0	
593.760	863.0	-1.0	1227.0	1020.0	-1.0	1290.0	1057.0	-1.0	1548.0	1321.0	-1.0	1727.0	1316.0	-1.0	2143.0	1186.0	-1.0	1608.0	1400.0	-1.0	1990.0	1329.0	-1.0	1591.0	1569.0	-1.0	2277.0	2032.0	-1.0	3143.0	1893.0	-1.0	2986.0	1454.0	-1.0	2063.0	2210.0	-1.0	3847.0	1413.0	-1.0	2028.0	1000.0	-1.0	1577.0	897.0	-1.0	1151.0	
594.259	862.0	-1.0	1224.0	1018.0	-1.0	1286.0	1055.0	-1.0	1546.0	1320.0	-1.0	1724.0	1316.0	-1.0	2139.0	1186.0	-1.0	1606.0	1399.0	-1.0	1990.0	1327.0	-1.0	1589.0	1571.0	-1.0	2276.0	2034.0	-1.0	3147.0	1891.0	-1.0	2980.0	1455.0	-1.0	2060.0	2208.0	-1.0	3846.0	1411.0	-1.0	2027.0	999.0	-1.0	1576.0	897.0	-1.0	1150.0	
594.758	861.0	-1.0	1221.0	1017.0	-1.0	1281.0	1053.0	-1.0	1541.0	1317.0	-1.0	1716.0	1313.0	-1.0	2132.0	1182.0	-1.0	1598.0	1397.0	-1.0	1982.0	1325.0	-1.0	1584.0	1568.0	-1.0	2267.0	2027.0	-1.0	3131.0	1887.0	-1.0	2969.0	1451.0	-1.0	2053.0	2203.0	-1.0	3839.0	1409.0	-1.0	2023.0	998.0	-1.0	1574.0	895.0	-1.0	1149.0	
595.257	861.0	-1.0	1221.0	1016.0	-1.0	1280.0	1053.0	-1.0	1540.0	1317.0	-1.0	1718.0	1313.0	-1.0	2131.0	1182.0	-1.0	1599.0	1394.0	-1.0	1979.0	1324.0	-1.0	1582.0	1566.0	-1.0	2260.0	2022.0	-1.0	3118.0	1886.0	-1.0	2963.0	1450.0	-1.0	2048.0	2201.0	-1.0	3829.0	1407.0	-1.0	2016.0	997.0	-1.0	1571.0	893.0	-1.0	1145.0	
595.756	859.0	-1.0	1219.0	1016.0	-1.0	1278.0	1054.0	-1.0	1539.0	1317.0	-1.0	1717.0	1311.0	-1.0	2130.0	1183.0	-1.0	1598.0	1391.0	-1.0	1973.0	1321.0	-1.0	1577.0	1564.0	-1.0	2255.0	2017.0	-1.0	3109.0	1884.0	-1.0	2960.0	1449.0	-1.0	2046.0	2200.0	-1.0	3830.0	1406.0	-1.0	2018.0	997.0	-1.0	1571.0	895.0	-1.0	1145.0	
596.255	859.0	-1.0	1217.0	1013.0	-1.0	1275.0	1053.0	-1.0	1535.0	1315.0	-1.0	1708.0	1310.0	-1.0	2125.0	1180.0	-1.0	1593.0	1391.0	-1.0	1971.0	1320.0	-1.0	1574.0	1564.0	-1.0	2254.0	2023.0	-1.0	3124.0	1881.0	-1.0	2950.0	1448.0	-1.0	2042.0	2195.0	-1.0	3818.0	1404.0	-1.0	2014.0	996.0	-1.0	1570.0	893.0	-1.0	1144.0	
596.754	860.0	-1.0	1218.0	1014.0	-1.0	1274.0	1053.0	-1.0	1535.0	1315.0	-1.0	1707.0	1308.0	-1.0	2119.0	1178.0	-1.0	1583.0	1387.0	-1.0	1962.0	1317.0	-1.0	1569.0	1558.0	-1.0	2244.0	2018.0	-1.0	3110.0	1877.0	-1.0	2933.0	1444.0	-1.0	2034.0	2189.0	-1.0	3801.0	1402.0	-1.0	2009.0	994.0	-1.0	1563.0	892.0	-1.0	1140.0	
597.253	861.0	-1.0	1220.0	1015.0	-1.0	1276.0	1055.0	-1.0	1538.0	1317.0	-1.0	1711.0	1310.0	-1.0	2121.0	1178.0	-1.0	1583.0	1379.0	-1.0	1946.0	1312.0	-1.0	1560.0	1551.0	-1.0	2227.0	1991.0	-1.0	3052.0	1874.0	-1.0	2932.0	1442.0	-1.0	2029.0	2194.0	-1.0	3815.0	1406.0	-1.0	2016.0	998.0	-1.0	1570.0	893.0	-1.0	1143.0	
597.752	864.0	-1.0	1224.0	1018.0	-1.0	1283.0	1056.0	-1.0	1542.0	1321.0	-1.0	1718.0	1311.0	-1.0	2123.0	1177.0	-1.0	1580.0	1369.0	-1.0	1929.0	1311.0	-1.0	1556.0	1541.0	-1.0	2212.0	1963.0	-1.0	2995.0	1873.0	-1.0	2933.0	1440.0	-1.0	2026.0	2201.0	-1.0	3829.0	1411.0	-1.0	2025.0	999.0	-1.0	1577.0	896.0	-1.0	1147.0	
598.251	864.0	-1.0	1227.0	1023.0	-1.0	1290.0	1058.0	-1.0	1542.0	1324.0	-1.0	1722.0	1311.0	-1.0	2122.0	1178.0	-1.0	1582.0	1367.0	-1.0	1925.0	1312.0	-1.0	1558.0	1536.0	-1.0	2208.0	1952.0	-1.0	2973.0	1875.0	-1.0	2938.0	1443.0	-1.0	2029.0	2206.0	-1.0	3842.0	1415.0	-1.0	2032.0	1001.0	-1.0	1580.0	899.0	-1.0	1150.0	
598.751	866.0	-1.0	1231.0	1027.0	-1.0	1299.0	1060.0	-1.0	1551.0	1329.0	-1.0	1737.0	1316.0	-1.0	2134.0	1183.0	-1.0	1594.0	1369.0	-1.0	1930.0	1318.0	-1.0	1568.0	1538.0	-1.0	2212.0	1955.0	-1.0	2977.0	1880.0	-1.0	2947.0	1445.0	-1.0	2033.0	2210.0	-1.0	3851.0	1417.0	-1.0	2036.0	1003.0	-1.0	1580.0	900.0	-1.0	1153.0	
599.250	866.0	-1.0	1235.0	1029.0	-1.0	1306.0	1063.0	-1.0	1558.0	1333.0	-1.0	1746.0	1319.0	-1.0	2144.0	1187.0	-1.0	1605.0	1373.0	-1.0	1937.0	1325.0	-1.0	1580.0	1543.0	-1.0	2223.0	1963.0	-1.0	2994.0	1885.0	-1.0	2963.0	1450.0	-1.0	2045.0	2218.0	-1.0	3874.0	1423.0	-1.0	2049.0	1004.0	-1.0	1589.0	902.0	-1.0	1160.0	
599.749	868.0	-1.0	1237.0	1031.0	-1.0	1310.0	1063.0	-1.0	1561.0	1334.0	-1.0	1751.0	1321.0	-1.0	2147.0	1189.0	-1.0	1610.0	1375.0	-1.0	1946.0	1330.0	-1.0	1588.0	1543.0	-1.0	2229.0	1969.0	-1.0	3007.0	1888.0	-1.0	2972.0	1452.0	-1.0	2049.0	2222.0	-1.0	3888.0	1424.0	-1.0	2056.0	1006.0	-1.0	1592.0	902.0	-1.0	1162.0	
600.248	869.0	-1.0	1239.0	1033.0	-1.0	1312.0	1065.0	-1.0	1561.0	1335.0	-1.0	1752.0	1322.0	-1.0	2148.0	1191.0	-1.0	1611.0	1378.0	-1.0	1950.0	1333.0	-1.0	1593.0	1544.0	-1.0	2233.0	1973.0	-1.0	3016.0	1887.0	-1.0	2972.0	1452.0	-1.0	2049.0	2222.0	-1.0	3891.0	1424.0	-1.0	2057.0	1004.0	-1.0	1593.0	902.0	-1.0	1162.0	
600.747	869.0	-1.0	1242.0	1033.0	-1.0	1315.0	1066.0	-1.0	1566.0	1338.0	-1.0	1758.0	1325.0	-1.0	2154.0	1195.0	-1.0	1621.0	1380.0	-1.0	1958.0	1337.0	-1.0	1600.0	1548.0	-1.0	2240.0	1979.0	-1.0	3028.0	1890.0	-1.0	2984.0	1455.0	-1.0	2057.0	2223.0	-1.0	3893.0	1426.0	-1.0	2057.0	1004.0	-1.0	1591.0	903.0	-1.0	1163.0	
601.246	870.0	-1.0	1244.0	1033.0	-1.0	1316.0	1066.0	-1.0	1567.0	1338.0	-1.0	1761.0	1326.0	-1.0	2159.0	1197.0	-1.0	1626.0	1383.0	-1.0	1962.0	1338.0	-1.0	1606.0	1548.0	-1.0	2244.0	1983.0	-1.0	3035.0	1892.0	-1.0	2990.0	1457.0	-1.0	2062.0	2223.0	-1.0	3902.0	1426.0	-1.0	2061.0	1005.0	-1.0	1594.0	903.0	-1.0	1164.0	
601.745	870.0	-1.0	1245.0	1033.0	-1.0	1317.0	1064.0	-1.0	1567.0	1336.0	-1.0	1761.0	1327.0	-1.0	2161.0	1198.0	-1.0	1629.0	1383.0	-1.0	1965.0	1340.0	-1.0	1609.0	1549.0	-1.0	2244.0	1985.0	-1.0	3039.0	1892.0	-1.0	2990.0	1456.0	-1.0	2062.0	2224.0	-1.0	3906.0	1426.0	-1.0	2062.0	1004.0	-1.0	1594.0	901.0	-1.0	1165.0	
602.244	871.0	-1.0	1245.0	1034.0	-1.0	1317.0	1065.0	-1.0	1571.0	1339.0	-1.0	1766.0	1328.0	-1.0	2160.0	1199.0	-1.0	1627.0	1384.0	-1.0	1967.0	1342.0	-1.0	1610.0	1546.0	-1.0	2240.0	1986.0	-1.0	3042.0	1890.0	-1.0	2984.0	1455.0	-1.0	2059.0	2221.0	-1.0	3899.0	1425.0	-1.0	2058.0	1003.0	-1.0	1591.0	901.0	-1.0	1163.0	
602.743	869.0	-1.0	1246.0	1033.0	-1.0	1316.0	1067.0	-1.0	1571.0	1340.0	-1.0	1767.0	1327.0	-1.0	2160.0	1199.0	-1.0	1628.0	1384.0	-1.0	1966.0	1342.0	-1.0	1610.0	1547.0	-1.0	2240.0	1988.0	-1.0	3046.0	1889.0	-1.0	2987.0	1455.0	-1.0	2061.0	2222.0	-1.0	3906.0	1424.0	-1.0	2063.0	1005.0	-1.0	1593.0	900.0	-1.0	1165.0	
603.242	870.0	-1.0	1242.0	1032.0	-1.0	1312.0	1065.0	-1.0	1566.0	1339.0	-1.0	1761.0	1325.0	-1.0	2152.0	1198.0	-1.0	1624.0	1380.0	-1.0	1958.0	1338.0	-1.0	1603.0	1541.0	-1.0	2231.0	1981.0	-1.0	3030.0	1887.0	-1.0	2979.0	1452.0	-1.0	2055.0	2220.0	-1.0	3900.0	1423.0	-1.0	2059.0	1003.0	-1.0	1591.0	900.0	-1.0	1161.0	
603.741	869.0	-1.0	1237.0	1032.0	-1.0	1307.0	1063.0	-1.0	1559.0	1335.0	-1.0	1751.0	1322.0	-1.0	2140.0	1194.0	-1.0	1614.0	1376.0	-1.0	1946.0	1333.0	-1.0	1593.0	1537.0	-1.0	2217.0	1970.0	-1.0	3005.0	1880.0	-1.0	2963.0	1449.0	-1.0	2046.0	2214.0	-1.0	3884.0	1420.0	-1.0	2050.0	1001.0	-1.0	1585.0	898.0	-1.0	1156.0	
604.240	868.0	-1.0	1235.0	1030.0	-1.0	1305.0	1063.0	-1.0	1556.0	1334.0	-1.0	1749.0	1321.0	-1.0	2136.0	1194.0	-1.0	1614.0	1371.0	-1.0	1934.0	1330.0	-1.0	1584.0	1534.0	-1.0	2209.0	1959.0	-1.0	2986.0	1879.0	-1.0	2959.0	1448.0	-1.0	2043.0	2213.0	-1.0	3872.0	1419.0	-1.0	2044.0	999.0	-1.0	1577.0	897.0	-1.0	1153.0	
604.740	866.0	-1.0	1230.0	1029.0	-1.0	1302.0	1064.0	-1.0	1553.0	1335.0	-1.0	1745.0	1319.0	-1.0	2128.0	1193.0	-1.0	1610.0	1365.0	-1.0	1921.0	1325.0	-1.0	1575.0	1530.0	-1.0	2198.0	1951.0	-1.0	2964.0	1877.0	-1.0	2952.0	1446.0	-1.0	2039.0	2213.0	-1.0	3868.0	1419.0	-1.0	2043.0	1001.0	-1.0	1576.0	897.0	-1.0	1151.0	
605.239	866.0	-1.0	1226.0	1028.0	-1.0	1297.0	1061.0	-1.0	1548.0	1333.0	-1.0	1739.0	1316.0	-1.0	2118.0	1191.0	-1.0	1603.0	1361.0	-1.0	1909.0	1320.0	-1.0	1565.0	1525.0	-1.0	2188.0	1942.0	-1.0	2945.0	1874.0	-1.0	2937.0	1444.0	-1.0	2030.0	2211.0	-1.0	3856.0	1418.0	-1.0	2037.0	999.0	-1.0	1573.0	895.0	-1.0	1148.0	
605.739	866.0	-1.0	1224.0	1029.0	-1.0	1298.0	1062.0	-1.0	1548.0	1333.0	-1.0	1740.0	1318.0	-1.0	2117.0	1192.0	-1.0	1604.0	1357.0	-1.0	1902.0	1318.0	-1.0	1562.0	1524.0	-1.0	2182.0	1937.0	-1.0	2933.0	1874.0	-1.0	2933.0	1445.0	-1.0	2028.0	2208.0	-1.0	3842.0	1417.0	-1.0	2030.0	999.0	-1.0	1568.0	895.0	-1.0	1145.0	
606.238	865.0	-1.0	1223.0	1029.0	-1.0	1296.0	1063.0	-1.0	1544.0	1334.0	-1.0	1739.0	1318.0	-1.0	2113.0	1193.0	-1.0	1602.0	1355.0	-1.0	1892.0	1315.0	-1.0	1554.0	1523.0	-1.0	2177.0	1932.0	-1.0	2923.0	1872.0	-1.0	2928.0	1444.0	-1.0	2025.0	2209.0	-1.0	3841.0	1416.0	-1.0	2029.0	998.0	-1.0	1567.0	896.0	-1.0	1145.0	
606.737	866.0	-1.0	1220.0	1028.0	-1.0	1293.0	1062.0	-1.0	1541.0	1332.0	-1.0	1733.0	1317.0	-1.0	2107.0	1191.0	-1.0	1597.0	1352.0	-1.0	1887.0	1314.0	-1.0	1549.0	1521.0	-1.0	2173.0	1928.0	-1.0	2915.0	1871.0	-1.0	2921.0	1444.0	-1.0	2023.0	2207.0	-1.0	3834.0	1416.0	-1.0	2027.0	998.0	-1.0	1565.0	895.0	-1.0	1144.0	
607.236	866.0	-1.0	1221.0	1028.0	-1.0	1295.0	1062.0	-1.0	1541.0	1334.0	-1.0	1736.0	1317.0	-1.0	2111.0	1193.0	-1.0	1601.0	1354.0	-1.0	1886.0	1314.0	-1.0	1551.0	1524.0	-1.0	2178.0	1931.0	-1.0	2919.0	1873.0	-1.0	2927.0	1446.0	-1.0	2028.0	2210.0	-1.0	3832.0	1417.0	-1.0	2025.0	998.0	-1.0	1565.0	895.0	-1.0	1144.0	
607.736	865.0	-1.0	1220.0	1028.0	-1.0	1296.0	1062.0	-1.0	1542.0	1334.0	-1.0	1738.0	1319.0	-1.0	2112.0	1195.0	-1.0	1603.0	1354.0	-1.0	1887.0	1315.0	-1.0	1550.0	1525.0	-1.0	2179.0	1932.0	-1.0	2923.0	1874.0	-1.0	2930.0	1449.0	-1.0	2032.0	2211.0	-1.0	3838.0	1419.0	-1.0	2029.0	1000.0	-1.0	1568.0	895.0	-1.0	1145.0	
608.235	864.0	-1.0	1220.0	1028.0	-1.0	1294.0	1062.0	-1.0	1539.0	1333.0	-1.0	1734.0	1318.0	-1.0	2108.0	1194.0	-1.0	1600.0	1355.0	-1.0	1887.0	1316.0	-1.0	1550.0	1524.0	-1.0	2180.0	1935.0	-1.0	2925.0	1873.0	-1.0	2924.0	1447.0	-1.0	2031.0	2211.0	-1.0	3836.0	1419.0	-1.0	2028.0	998.0	-1.0	1567.0	897.0	-1.0	1146.0	
608.734	865.0	-1.0	1221.0	1029.0	-1.0	1297.0	1063.0	-1.0	1540.0	1334.0	-1.0	1736.0	1320.0	-1.0	2112.0	1196.0	-1.0	1603.0	1356.0	-1.0	1890.0	1318.0	-1.0	1553.0	1526.0	-1.0	2182.0	1938.0	-1.0	2928.0	1874.0	-1.0	2926.0	1450.0	-1.0	2032.0	2209.0	-1.0	3828.0	1418.0	-1.0	2025.0	998.0	-1.0	1564.0	897.0	-1.0	1144.0	
609.233	866.0	-1.0	1219.0	1028.0	-1.0	1297.0	1062.0	-1.0	1538.0	1334.0	-1.0	1734.0	1319.0	-1.0	2111.0	1194.0	-1.0	1601.0	1356.0	-1.0	1887.0	1318.0	-1.0	1550.0	1525.0	-1.0	2177.0	1933.0	-1.0	2919.0	1872.0	-1.0	2921.0	1447.0	-1.0	2029.0	2210.0	-1.0	3829.0	1418.0	-1.0	2025.0	997.0	-1.0	1565.0	896.0	-1.0	1144.0	
609.733	865.0	-1.0	1218.0	1029.0	-1.0	1295.0	1061.0	-1.0	1533.0	1331.0	-1.0	1728.0	1317.0	-1.0	2102.0	1192.0	-1.0	1594.0	1354.0	-1.0	1880.0	1313.0	-1.0	1542.0	1521.0	-1.0	2167.0	1926.0	-1.0	2904.0	1867.0	-1.0	2909.0	1444.0	-1.0	2020.0	2207.0	-1.0	3822.0	1415.0	-1.0	2020.0	997.0	-1.0	1562.0	896.0	-1.0	1142.0	
610.232	865.0	-1.0	1217.0	1029.0	-1.0	1294.0	1061.0	-1.0	1534.0	1332.0	-1.0	1731.0	1317.0	-1.0	2102.0	1193.0	-1.0	1595.0	1352.0	-1.0	1876.0	1312.0	-1.0	1539.0	1519.0	-1.0	2165.0	1923.0	-1.0	2895.0	1868.0	-1.0	2907.0	1443.0	-1.0	2019.0	2206.0	-1.0	3813.0	1416.0	-1.0	2016.0	995.0	-1.0	1559.0	895.0	-1.0	1141.0	
610.732	865.0	-1.0	1217.0	1029.0	-1.0	1295.0	1061.0	-1.0	1530.0	1332.0	-1.0	1729.0	1315.0	-1.0	2098.0	1191.0	-1.0	1592.0	1349.0	-1.0	1870.0	1310.0	-1.0	1533.0	1516.0	-1.0	2158.0	1915.0	-1.0	2881.0	1864.0	-1.0	2899.0	1442.0	-1.0	2015.0	2205.0	-1.0	3813.0	1415.0	-1.0	2017.0	996.0	-1.0	1558.0	896.0	-1.0	1140.0	
611.231	865.0	-1.0	1214.0	1028.0	-1.0	1292.0	1060.0	-1.0	1526.0	1330.0	-1.0	1723.0	1315.0	-1.0	2091.0	1189.0	-1.0	1585.0	1345.0	-1.0	1860.0	1305.0	-1.0	1525.0	1511.0	-1.0	2147.0	1907.0	-1.0	2862.0	1860.0	-1.0	2886.0	1439.0	-1.0	2007.0	2203.0	-1.0	3805.0	1415.0	-1.0	2012.0	995.0	-1.0	1556.0	895.0	-1.0	1139.0	
611.731	866.0	-1.0	1214.0	1029.0	-1.0	1294.0	1061.0	-1.0	1528.0	1331.0	-1.0	1726.0	1314.0	-1.0	2090.0	1188.0	-1.0	1583.0	1343.0	-1.0	1854.0	1304.0	-1.0	1521.0	1510.0	-1.0	2138.0	1901.0	-1.0	2848.0	1857.0	-1.0	2875.0	1437.0	-1.0	1999.0	2200.0	-1.0	3790.0	1412.0	-1.0	2004.0	994.0	-1.0	1551.0	894.0	-1.0	1135.0	
612.230	864.0	-1.0	1212.0	1028.0	-1.0	1292.0	1060.0	-1.0	1524.0	1329.0	-1.0	1722.0	1313.0	-1.0	2082.0	1188.0	-1.0	1577.0	1338.0	-1.0	1844.0	1299.0	-1.0	1513.0	1504.0	-1.0	2130.0	1893.0	-1.0	2830.0	1854.0	-1.0	2865.0	1435.0	-1.0	1994.0	2199.0	-1.0	3789.0	1411.0	-1.0	2003.0	993.0	-1.0	1549.0	894.0	-1.0	1134.0	
612.729	863.0	-1.0	1209.0	1025.0	-1.0	1288.0	1059.0	-1.0	1518.0	1326.0	-1.0	1714.0	1309.0	-1.0	2072.0	1183.0	-1.0	1567.0	1333.0	-1.0	1831.0	1296.0	-1.0	1502.0	1500.0	-1.0	2117.0	1883.0	-1.0	2807.0	1848.0	-1.0	2850.0	1429.0	-1.0	1985.0	2195.0	-1.0	3777.0	1409.0	-1.0	1998.0	992.0	-1.0	1544.0	893.0	-1.0	1132.0	
613.228	862.0	-1.0	1206.0	1025.0	-1.0	1288.0	1059.0	-1.0	1518.0	1326.0	-1.0	1713.0	1309.0	-1.0	2069.0	1183.0	-1.0	1566.0	1331.0	-1.0	1825.0	1293.0	-1.0	1496.0	1499.0	-1.0	2111.0	1876.0	-1.0	2793.0	1846.0	-1.0	2843.0	1430.0	-1.0	1981.0	2191.0	-1.0	3765.0	1408.0	-1.0	1990.0	991.0	-1.0	1538.0	892.0	-1.0	1129.0	
613.727	862.0	-1.0	1206.0	1025.0	-1.0	1286.0	1056.0	-1.0	1514.0	1322.0	-1.0	1709.0	1308.0	-1.0	2064.0	1181.0	-1.0	1561.0	1327.0	-1.0	1817.0	1289.0	-1.0	1491.0	1496.0	-1.0	2107.0	1870.0	-1.0	2779.0	1844.0	-1.0	2838.0	1428.0	-1.0	1977.0	2191.0	-1.0	3765.0	1407.0	-1.0	1991.0	992.0	-1.0	1538.0	892.0	-1.0	1129.0	
614.226	862.0	-1.0	1203.0	1024.0	-1.0	1285.0	1056.0	-1.0	1511.0	1322.0	-1.0	1704.0	1307.0	-1.0	2059.0	1179.0	-1.0	1555.0	1326.0	-1.0	1813.0	1287.0	-1.0	1485.0	1495.0	-1.0	2105.0	1866.0	-1.0	2774.0	1842.0	-1.0	2835.0	1427.0	-1.0	1975.0	2191.0	-1.0	3763.0	1408.0	-1.0	1991.0	992.0	-1.0	1537.0	892.0	-1.0	1131.0	
614.726	862.0	-1.0	1206.0	1025.0	-1.0	1288.0	1056.0	-1.0	1513.0	1322.0	-1.0	1707.0	1308.0	-1.0	2063.0	1180.0	-1.0	1559.0	1327.0	-1.0	1817.0	1290.0	-1.0	1488.0	1499.0	-1.0	2113.0	1873.0	-1.0	2784.0	1846.0	-1.0	2845.0	1429.0	-1.0	1983.0	2195.0	-1.0	3765.0	1410.0	-1.0	1992.0	991.0	-1.0	1538.0	893.0	-1.0	1132.0	
615.225	862.0	-1.0	1207.0	1025.0	-1.0	1289.0	1057.0	-1.0	1513.0	1323.0	-1.0	1707.0	1309.0	-1.0	2066.0	1182.0	-1.0	1560.0	1330.0	-1.0	1819.0	1290.0	-1.0	1492.0	1499.0	-1.0	2118.0	1877.0	-1.0	2794.0	1848.0	-1.0	2849.0	1431.0	-1.0	1986.0	2195.0	-1.0	3771.0	1411.0	-1.0	1997.0	994.0	-1.0	1540.0	894.0	-1.0	1134.0	
615.725	863.0	-1.0	1206.0	1026.0	-1.0	1290.0	1055.0	-1.0	1510.0	1320.0	-1.0	1701.0	1309.0	-1.0	2064.0	1179.0	-1.0	1556.0	1331.0	-1.0	1821.0	1293.0	-1.0	1492.0	1501.0	-1.0	2118.0	1879.0	-1.0	2798.0	1845.0	-1.0	2846.0	1430.0	-1.0	1987.0	2195.0	-1.0	3771.0	1411.0	-1.0	1998.0	993.0	-1.0	1538.0	893.0	-1.0	1133.0	
616.224	863.0	-1.0	1207.0	1025.0	-1.0	1291.0	1056.0	-1.0	1513.0	1322.0	-1.0	1705.0	1310.0	-1.0	2069.0	1180.0	-1.0	1561.0	1334.0	-1.0	1826.0	1295.0	-1.0	1496.0	1501.0	-1.0	2121.0	1883.0	-1.0	2805.0	1847.0	-1.0	2847.0	1433.0	-1.0	1989.0	2194.0	-1.0	3765.0	1409.0	-1.0	1995.0	992.0	-1.0	1536.0	894.0	-1.0	1133.0	
616.723	863.0	-1.0	1207.0	1025.0	-1.0	1291.0	1056.0	-1.0	1512.0	1322.0	-1.0	1704.0	1310.0	-1.0	2066.0	1182.0	-1.0	1560.0	1334.0	-1.0	1826.0	1294.0	-1.0	1497.0	1501.0	-1.0	2120.0	1884.0	-1.0	2806.0	1846.0	-1.0	2845.0	1433.0	-1.0	1988.0	2194.0	-1.0	3770.0	1411.0	-1.0	1997.0	992.0	-1.0	1537.0	893.0	-1.0	1133.0	
617.223	862.0	-1.0	1206.0	1026.0	-1.0	1289.0	1055.0	-1.0	1509.0	1319.0	-1.0	1700.0	1308.0	-1.0	2064.0	1180.0	-1.0	1556.0	1334.0	-1.0	1823.0	1295.0	-1.0	1495.0	1501.0	-1.0	2116.0	1882.0	-1.0	2802.0	1842.0	-1.0	2839.0	1431.0	-1.0	1986.0	2191.0	-1.0	3769.0	1409.0	-1.0	1996.0	992.0	-1.0	1537.0	893.0	-1.0	1132.0	
617.722	862.0	-1.0	1206.0	1026.0	-1.0	1290.0	1056.0	-1.0	1511.0	1321.0	-1.0	1702.0	1308.0	-1.0	2060.0	1179.0	-1.0	1550.0	1333.0	-1.0	1822.0	1294.0	-1.0	1493.0	1497.0	-1.0	2111.0	1878.0	-1.0	2795.0	1839.0	-1.0	2830.0	1429.0	-1.0	1982.0	2190.0	-1.0	3763.0	1407.0	-1.0	1993.0	991.0	-1.0	1533.0	892.0	-1.0	1131.0	
618.221	863.0	-1.0	1206.0	1025.0	-1.0	1291.0	1056.0	-1.0	1513.0	1321.0	-1.0	1703.0	1309.0	-1.0	2062.0	1178.0	-1.0	1551.0	1332.0	-1.0	1820.0	1294.0	-1.0	1493.0	1498.0	-1.0	2113.0	1878.0	-1.0	2794.0	1839.0	-1.0	2834.0	1428.0	-1.0	1984.0	2191.0	-1.0	3771.0	1408.0	-1.0	1997.0	992.0	-1.0	1536.0	893.0	-1.0	1133.0	
618.720	862.0	-1.0	1205.0	1025.0	-1.0	1288.0	1056.0	-1.0	1509.0	1320.0	-1.0	1698.0	1306.0	-1.0	2056.0	1176.0	-1.0	1547.0	1330.0	-1.0	1815.0	1291.0	-1.0	1487.0	1494.0	-1.0	2106.0	1872.0	-1.0	2782.0	1837.0	-1.0	2828.0	1427.0	-1.0	1981.0	2191.0	-1.0	3770.0	1407.0	-1.0	1996.0	992.0	-1.0	1534.0	892.0	-1.0	1131.0	
619.220	862.0	-1.0	1200.0	1024.0	-1.0	1285.0	1054.0	-1.0	1504.0	1316.0	-1.0	1688.0	1305.0	-1.0	2048.0	1173.0	-1.0	1538.0	1325.0	-1.0	1806.0	1286.0	-1.0	1480.0	1491.0	-1.0	2097.0	1863.0	-1.0	2764.0	1831.0	-1.0	2816.0	1424.0	-1.0	1976.0	2187.0	-1.0	3757.0	1405.0	-1.0	1990.0	989.0	-1.0	1529.0	891.0	-1.0	1128.0	
619.719	861.0	-1.0	1200.0	1023.0	-1.0	1284.0	1054.0	-1.0	1502.0	1317.0	-1.0	1687.0	1304.0	-1.0	2043.0	1172.0	-1.0	1534.0	1323.0	-1.0	1801.0	1283.0	-1.0	1475.0	1487.0	-1.0	2089.0	1856.0	-1.0	2745.0	1830.0	-1.0	2806.0	1421.0	-1.0	1969.0	2183.0	-1.0	3741.0	1401.0	-1.0	1981.0	988.0	-1.0	1521.0	890.0	-1.0	1125.0	
620.218	861.0	-1.0	1196.0	1023.0	-1.0	1281.0	1053.0	-1.0	1501.0	1315.0	-1.0	1685.0	1302.0	-1.0	2040.0	1171.0	-1.0	1531.0	1320.0	-1.0	1793.0	1279.0	-1.0	1470.0	1483.0	-1.0	2080.0	1848.0	-1.0	2733.0	1828.0	-1.0	2800.0	1420.0	-1.0	1965.0	2183.0	-1.0	3740.0	1401.0	-1.0	1979.0	989.0	-1.0	1521.0	890.0	-1.0	1124.0	
620.717	861.0	-1.0	1194.0	1021.0	-1.0	1279.0	1053.0	-1.0	1497.0	1314.0	-1.0	1678.0	1299.0	-1.0	2033.0	1168.0	-1.0	1525.0	1317.0	-1.0	1786.0	1277.0	-1.0	1463.0	1480.0	-1.0	2074.0	1841.0	-1.0	2720.0	1825.0	-1.0	2791.0	1417.0	-1.0	1960.0	2182.0	-1.0	3734.0	1399.0	-1.0	1977.0	987.0	-1.0	1517.0	889.0	-1.0	1123.0	
621.216	859.0	-1.0	1189.0	1020.0	-1.0	1274.0	1051.0	-1.0	1491.0	1309.0	-1.0	1667.0	1296.0	-1.0	2024.0	1164.0	-1.0	1516.0	1315.0	-1.0	1778.0	1273.0	-1.0	1457.0	1477.0	-1.0	2067.0	1836.0	-1.0	2706.0	1821.0	-1.0	2779.0	1414.0	-1.0	1951.0	2178.0	-1.0	3718.0	1397.0	-1.0	1968.0	986.0	-1.0	1510.0	888.0	-1.0	1119.0	
621.715	858.0	-1.0	1188.0	1018.0	-1.0	1272.0	1052.0	-1.0	1490.0	1309.0	-1.0	1668.0	1297.0	-1.0	2020.0	1164.0	-1.0	1511.0	1314.0	-1.0	1776.0	1272.0	-1.0	1455.0	1477.0	-1.0	2061.0	1832.0	-1.0	2697.0	1818.0	-1.0	2769.0	1412.0	-1.0	1942.0	2173.0	-1.0	3697.0	1394.0	-1.0	1957.0	983.0	-1.0	1502.0	887.0	-1.0	1114.0	
622.214	858.0	-1.0	1187.0	1017.0	-1.0	1271.0	1051.0	-1.0	1488.0	1307.0	-1.0	1664.0	1296.0	-1.0	2019.0	1162.0	-1.0	1508.0	1314.0	-1.0	1774.0	1272.0	-1.0	1454.0	1477.0	-1.0	2062.0	1831.0	-1.0	2698.0	1819.0	-1.0	2769.0	1411.0	-1.0	1941.0	2174.0	-1.0	3696.0	1393.0	-1.0	1956.0	984.0	-1.0	1502.0	886.0	-1.0	1113.0	
622.713	859.0	-1.0	1186.0	1016.0	-1.0	1269.0	1050.0	-1.0	1486.0	1306.0	-1.0	1659.0	1297.0	-1.0	2016.0	1162.0	-1.0	1505.0	1313.0	-1.0	1776.0	1272.0	-1.0	1454.0	1479.0	-1.0	2066.0	1834.0	-1.0	2703.0	1820.0	-1.0	2770.0	1410.0	-1.0	1940.0	2176.0	-1.0	3694.0	1394.0	-1.0	1956.0	984.0	-1.0	1501.0	885.0	-1.0	1113.0	
623.212	859.0	-1.0	1185.0	1017.0	-1.0	1268.0	1050.0	-1.0	1485.0	1304.0	-1.0	1654.0	1296.0	-1.0	2016.0	1160.0	-1.0	1501.0	1317.0	-1.0	1779.0	1274.0	-1.0	1455.0	1480.0	-1.0	2070.0	1840.0	-1.0	2713.0	1821.0	-1.0	2769.0	1410.0	-1.0	1940.0	2175.0	-1.0	3689.0	1392.0	-1.0	1953.0	984.0	-1.0	1499.0	884.0	-1.0	1113.0	
623.711	858.0	-1.0	1187.0	1017.0	-1.0	1269.0	1052.0	-1.0	1487.0	1306.0	-1.0	1657.0	1300.0	-1.0	2023.0	1162.0	-1.0	1508.0	1320.0	-1.0	1788.0	1277.0	-1.0	1463.0	1487.0	-1.0	2083.0	1851.0	-1.0	2736.0	1826.0	-1.0	2783.0	1414.0	-1.0	1948.0	2177.0	-1.0	3685.0	1394.0	-1.0	1952.0	984.0	-1.0	1498.0	886.0	-1.0	1114.0	
624.210	859.0	-1.0	1187.0	1016.0	-1.0	1270.0	1051.0	-1.0	1488.0	1303.0	-1.0	1655.0	1301.0	-1.0	2027.0	1161.0	-1.0	1510.0	1323.0	-1.0	1795.0	1280.0	-1.0	1468.0	1490.0	-1.0	2091.0	1860.0	-1.0	2753.0	1830.0	-1.0	2791.0	1417.0	-1.0	1953.0	2179.0	-1.0	3691.0	1394.0	-1.0	1954.0	984.0	-1.0	1501.0	886.0	-1.0	1114.0	
624.709	858.0	-1.0	1189.0	1015.0	-1.0	1268.0	1051.0	-1.0	1486.0	1303.0	-1.0	1650.0	1300.0	-1.0	2026.0	1160.0	-1.0	1508.0	1327.0	-1.0	1801.0	1283.0	-1.0	1472.0	1493.0	-1.0	2097.0	1867.0	-1.0	2767.0	1828.0	-1.0	2791.0	1418.0	-1.0	1954.0	2179.0	-1.0	3692.0	1393.0	-1.0	1954.0	985.0	-1.0	1500.0	885.0	-1.0	1114.0	
625.208	859.0	-1.0	1190.0	1016.0	-1.0	1270.0	1052.0	-1.0	1491.0	1304.0	-1.0	1657.0	1303.0	-1.0	2035.0	1164.0	-1.0	1515.0	1331.0	-1.0	1810.0	1287.0	-1.0	1479.0	1498.0	-1.0	2106.0	1877.0	-1.0	2786.0	1831.0	-1.0	2795.0	1420.0	-1.0	1957.0	2177.0	-1.0	3690.0	1393.0	-1.0	1952.0	986.0	-1.0	1500.0	885.0	-1.0	1114.0	
625.707	859.0	-1.0	1192.0	1017.0	-1.0	1273.0	1053.0	-1.0	1496.0	1305.0	-1.0	1662.0	1306.0	-1.0	2041.0	1166.0	-1.0	1519.0	1333.0	-1.0	1818.0	1290.0	-1.0	1487.0	1501.0	-1.0	2116.0	1885.0	-1.0	2804.0	1836.0	-1.0	2807.0	1423.0	-1.0	1965.0	2183.0	-1.0	3707.0	1396.0	-1.0	1961.0	987.0	-1.0	1507.0	885.0	-1.0	1117.0	
626.206	860.0	-1.0	1194.0	1016.0	-1.0	1273.0	1053.0	-1.0	1497.0	1306.0	-1.0	1664.0	1306.0	-1.0	2043.0	1166.0	-1.0	1521.0	1336.0	-1.0	1824.0	1293.0	-1.0	1492.0	1503.0	-1.0	2121.0	1888.0	-1.0	2811.0	1837.0	-1.0	2813.0	1424.0	-1.0	1969.0	2186.0	-1.0	3720.0	1397.0	-1.0	1965.0	987.0	-1.0	1511.0	887.0	-1.0	1119.0	
626.705	860.0	-1.0	1195.0	1017.0	-1.0	1277.0	1054.0	-1.0	1503.0	1310.0	-1.0	1671.0	1308.0	-1.0	2046.0	1166.0	-1.0	1520.0	1338.0	-1.0	1829.0	1298.0	-1.0	1499.0	1504.0	-1.0	2125.0	1890.0	-1.0	2813.0	1837.0	-1.0	2814.0	1423.0	-1.0	1970.0	2188.0	-1.0	3727.0	1397.0	-1.0	1967.0	990.0	-1.0	1516.0	886.0	-1.0	1121.0	
627.205	861.0	-1.0	1198.0	1019.0	-1.0	1280.0	1055.0	-1.0	1506.0	1312.0	-1.0	1678.0	1309.0	-1.0	2052.0	1168.0	-1.0	1526.0	1340.0	-1.0	1836.0	1302.0	-1.0	1507.0	1507.0	-1.0	2131.0	1893.0	-1.0	2818.0	1842.0	-1.0	2832.0	1427.0	-1.0	1979.0	2197.0	-1.0	3750.0	1401.0	-1.0	1976.0	993.0	-1.0	1525.0	890.0	-1.0	1126.0	
627.704	860.0	-1.0	1198.0	1020.0	-1.0	1280.0	1057.0	-1.0	1509.0	1314.0	-1.0	1684.0	1310.0	-1.0	2057.0	1171.0	-1.0	1531.0	1341.0	-1.0	1839.0	1305.0	-1.0	1512.0	1507.0	-1.0	2136.0	1892.0	-1.0	2818.0	1847.0	-1.0	2846.0	1430.0	-1.0	1987.0	2204.0	-1.0	3774.0	1404.0	-1.0	1986.0	997.0	-1.0	1532.0	891.0	-1.0	1132.0	
628.203	859.0	-1.0	1196.0	1020.0	-1.0	1281.0	1056.0	-1.0	1509.0	1313.0	-1.0	1682.0	1310.0	-1.0	2059.0	1170.0	-1.0	1531.0	1342.0	-1.0	1842.0	1306.0	-1.0	1516.0	1506.0	-1.0	2138.0	1893.0	-1.0	2819.0	1849.0	-1.0	2851.0	1430.0	-1.0	1988.0	2209.0	-1.0	3784.0	1405.0	-1.0	1989.0	996.0	-1.0	1536.0	892.0	-1.0	1135.0	
628.702	860.0	-1.0	1196.0	1021.0	-1.0	1281.0	1056.0	-1.0	1509.0	1314.0	-1.0	1683.0	1309.0	-1.0	2057.0	1169.0	-1.0	1527.0	1342.0	-1.0	1842.0	1307.0	-1.0	1517.0	1505.0	-1.0	2135.0	1891.0	-1.0	2812.0	1848.0	-1.0	2849.0	1429.0	-1.0	1985.0	2208.0	-1.0	3783.0	1403.0	-1.0	1987.0	997.0	-1.0	1536.0	893.0	-1.0	1135.0	
629.201	860.0	-1.0	1195.0	1021.0	-1.0	1281.0	1056.0	-1.0	1511.0	1316.0	-1.0	1685.0	1310.0	-1.0	2059.0	1170.0	-1.0	1531.0	1342.0	-1.0	1846.0	1308.0	-1.0	1519.0	1506.0	-1.0	2137.0	1889.0	-1.0	2809.0	1852.0	-1.0	2854.0	1430.0	-1.0	1986.0	2208.0	-1.0	3778.0	1403.0	-1.0	1982.0	996.0	-1.0	1534.0	893.0	-1.0	1135.0	
629.700	859.0	-1.0	1195.0	1020.0	-1.0	1280.0	1057.0	-1.0	1509.0	1314.0	-1.0	1684.0	1309.0	-1.0	2061.0	1168.0	-1.0	1531.0	1342.0	-1.0	1846.0	1307.0	-1.0	1518.0	1506.0	-1.0	2136.0	1884.0	-1.0	2801.0	1852.0	-1.0	2858.0	1431.0	-1.0	1986.0	2210.0	-1.0	3785.0	1403.0	-1.0	1984.0	998.0	-1.0	1536.0	894.0	-1.0	1136.0	
630.199	860.0	-1.0	1194.0	1020.0	-1.0	1280.0	1055.0	-1.0	1507.0	1313.0	-1.0	1680.0	1308.0	-1.0	2059.0	1167.0	-1.0	1528.0	1341.0	-1.0	1846.0	1306.0	-1.0	1515.0	1506.0	-1.0	2134.0	1879.0	-1.0	2792.0	1852.0	-1.0	2857.0	1429.0	-1.0	1983.0	2211.0	-1.0	3785.0	1403.0	-1.0	1985.0	998.0	-1.0	1537.0	895.0	-1.0	1138.0	
630.698	859.0	-1.0	1192.0	1019.0	-1.0	1278.0	1056.0	-1.0	1506.0	1313.0	-1.0	1675.0	1306.0	-1.0	2057.0	1165.0	-1.0	1523.0	1340.0	-1.0	1846.0	1305.0	-1.0	1513.0	1506.0	-1.0	2133.0	1877.0	-1.0	2787.0	1851.0	-1.0	2853.0	1428.0	-1.0	1978.0	2210.0	-1.0	3781.0	1402.0	-1.0	1981.0	999.0	-1.0	1537.0	894.0	-1.0	1136.0	
631.197	860.0	-1.0	1194.0	1021.0	-1.0	1278.0	1057.0	-1.0	1508.0	1312.0	-1.0	1679.0	1306.0	-1.0	2060.0	1166.0	-1.0	1526.0	1342.0	-1.0	1849.0	1306.0	-1.0	1515.0	1508.0	-1.0	2135.0	1878.0	-1.0	2786.0	1854.0	-1.0	2853.0	1428.0	-1.0	1976.0	2209.0	-1.0	3771.0	1400.0	-1.0	1975.0	998.0	-1.0	1533.0	894.0	-1.0	1135.0	
631.696	860.0	-1.0	1191.0	1022.0	-1.0	1277.0	1057.0	-1.0	1508.0	1313.0	-1.0	1678.0	1305.0	-1.0	2060.0	1165.0	-1.0	1526.0	1342.0	-1.0	1848.0	1305.0	-1.0	1513.0	1507.0	-1.0	2135.0	1876.0	-1.0	2782.0	1853.0	-1.0	2853.0	1428.0	-1.0	1975.0	2210.0	-1.0	3774.0	1400.0	-1.0	1976.0	998.0	-1.0	1534.0	894.0	-1.0	1135.0	
632.195	859.0	-1.0	1189.0	1020.0	-1.0	1273.0	1056.0	-1.0	1504.0	1311.0	-1.0	1672.0	1302.0	-1.0	2051.0	1163.0	-1.0	1520.0	1340.0	-1.0	1844.0	1301.0	-1.0	1507.0	1504.0	-1.0	2131.0	1870.0	-1.0	2770.0	1852.0	-1.0	2845.0	1425.0	-1.0	1970.0	2209.0	-1.0	3771.0	1399.0	-1.0	1973.0	998.0	-1.0	1532.0	894.0	-1.0	1133.0	
632.694	857.0	-1.0	1186.0	1018.0	-1.0	1269.0	1056.0	-1.0	1500.0	1309.0	-1.0	1664.0	1299.0	-1.0	2043.0	1160.0	-1.0	1513.0	1337.0	-1.0	1839.0	1298.0	-1.0	1501.0	1504.0	-1.0	2126.0	1866.0	-1.0	2763.0	1848.0	-1.0	2836.0	1422.0	-1.0	1965.0	2207.0	-1.0	3762.0	1398.0	-1.0	1967.0	997.0	-1.0	1530.0	891.0	-1.0	1128.0	
633.193	856.0	-1.0	1185.0	1018.0	-1.0	1267.0	1057.0	-1.0	1503.0	1309.0	-1.0	1666.0	1300.0	-1.0	2045.0	1161.0	-1.0	1515.0	1336.0	-1.0	1838.0	1298.0	-1.0	1502.0	1504.0	-1.0	2127.0	1865.0	-1.0	2762.0	1850.0	-1.0	2833.0	1423.0	-1.0	1962.0	2204.0	-1.0	3752.0	1395.0	-1.0	1960.0	996.0	-1.0	1526.0	891.0	-1.0	1125.0	
633.692	856.0	-1.0	1184.0	1016.0	-1.0	1264.0	1056.0	-1.0	1503.0	1309.0	-1.0	1666.0	1299.0	-1.0	2046.0	1163.0	-1.0	1518.0	1336.0	-1.0	1838.0	1297.0	-1.0	1502.0	1505.0	-1.0	2129.0	1868.0	-1.0	2769.0	1851.0	-1.0	2837.0	1423.0	-1.0	1964.0	2206.0	-1.0	3756.0	1397.0	-1.0	1962.0	997.0	-1.0	1528.0	889.0	-1.0	1126.0	
634.191	856.0	-1.0	1182.0	1015.0	-1.0	1261.0	1055.0	-1.0	1502.0	1307.0	-1.0	1662.0	1299.0	-1.0	2045.0	1161.0	-1.0	1518.0	1337.0	-1.0	1839.0	1298.0	-1.0	1502.0	1507.0	-1.0	2130.0	1871.0	-1.0	2775.0	1850.0	-1.0	2838.0	1423.0	-1.0	1964.0	2206.0	-1.0	3757.0	1397.0	-1.0	1963.0	997.0	-1.0	1530.0	890.0	-1.0	1125.0	
634.690	855.0	-1.0	1182.0	1014.0	-1.0	1260.0	1055.0	-1.0	1501.0	1307.0	-1.0	1657.0	1297.0	-1.0	2042.0	1160.0	-1.0	1514.0	1339.0	-1.0	1840.0	1298.0	-1.0	1502.0	1508.0	-1.0	2133.0	1874.0	-1.0	2781.0	1849.0	-1.0	2834.0	1422.0	-1.0	1962.0	2203.0	-1.0	3752.0	1395.0	-1.0	1961.0	996.0	-1.0	1527.0	889.0	-1.0	1123.0	
635.190	856.0	-1.0	1183.0	1015.0	-1.0	1259.0	1055.0	-1.0	1503.0	1308.0	-1.0	1662.0	1299.0	-1.0	2049.0	1162.0	-1.0	1521.0	1341.0	-1.0	1845.0	1300.0	-1.0	1505.0	1511.0	-1.0	2142.0	1881.0	-1.0	2799.0	1853.0	-1.0	2850.0	1426.0	-1.0	1972.0	2207.0	-1.0	3758.0	1397.0	-1.0	1963.0	997.0	-1.0	1530.0	889.0	-1.0	1125.0	
635.690	856.0	-1.0	1184.0	1015.0	-1.0	1258.0	1055.0	-1.0	1505.0	1309.0	-1.0	1664.0	1301.0	-1.0	2053.0	1165.0	-1.0	1526.0	1343.0	-1.0	1852.0	1301.0	-1.0	1511.0	1514.0	-1.0	2151.0	1888.0	-1.0	2816.0	1857.0	-1.0	2860.0	1428.0	-1.0	1978.0	2209.0	-1.0	3769.0	1398.0	-1.0	1967.0	998.0	-1.0	1534.0	890.0	-1.0	1125.0	
636.190	856.0	-1.0	1183.0	1015.0	-1.0	1257.0	1056.0	-1.0	1506.0	1308.0	-1.0	1663.0	1302.0	-1.0	2058.0	1165.0	-1.0	1530.0	1346.0	-1.0	1858.0	1305.0	-1.0	1515.0	1517.0	-1.0	2159.0	1898.0	-1.0	2832.0	1859.0	-1.0	2866.0	1429.0	-1.0	1983.0	2209.0	-1.0	3776.0	1399.0	-1.0	1971.0	999.0	-1.0	1536.0	890.0	-1.0	1127.0	
636.689	857.0	-1.0	1186.0	1015.0	-1.0	1260.0	1057.0	-1.0	1513.0	1312.0	-1.0	1673.0	1307.0	-1.0	2067.0	1170.0	-1.0	1537.0	1350.0	-1.0	1870.0	1311.0	-1.0	1524.0	1523.0	-1.0	2167.0	1909.0	-1.0	2854.0	1860.0	-1.0	2871.0	1432.0	-1.0	1987.0	2209.0	-1.0	3776.0	1399.0	-1.0	1971.0	998.0	-1.0	1537.0	890.0	-1.0	1127.0	
637.188	857.0	-1.0	1190.0	1016.0	-1.0	1261.0	1057.0	-1.0	1517.0	1314.0	-1.0	1680.0	1309.0	-1.0	2075.0	1174.0	-1.0	1544.0	1353.0	-1.0	1879.0	1315.0	-1.0	1533.0	1527.0	-1.0	2179.0	1916.0	-1.0	2872.0	1864.0	-1.0	2886.0	1436.0	-1.0	1996.0	2214.0	-1.0	3797.0	1402.0	-1.0	1982.0	1000.0	-1.0	1547.0	891.0	-1.0	1131.0	
637.687	858.0	-1.0	1191.0	1017.0	-1.0	1263.0	1056.0	-1.0	1519.0	1313.0	-1.0	1681.0	1309.0	-1.0	2080.0	1173.0	-1.0	1547.0	1356.0	-1.0	1886.0	1319.0	-1.0	1539.0	1529.0	-1.0	2188.0	1923.0	-1.0	2885.0	1868.0	-1.0	2895.0	1437.0	-1.0	2002.0	2216.0	-1.0	3811.0	1404.0	-1.0	1988.0	1002.0	-1.0	1552.0	893.0	-1.0	1134.0	
638.186	858.0	-1.0	1191.0	1018.0	-1.0	1263.0	1058.0	-1.0	1520.0	1313.0	-1.0	1682.0	1310.0	-1.0	2082.0	1174.0	-1.0	1548.0	1359.0	-1.0	1892.0	1321.0	-1.0	1546.0	1533.0	-1.0	2196.0	1929.0	-1.0	2899.0	1868.0	-1.0	2900.0	1438.0	-1.0	2005.0	2218.0	-1.0	3819.0	1405.0	-1.0	1991.0	1003.0	-1.0	1557.0	892.0	-1.0	1136.0	
638.686	859.0	-1.0	1195.0	1020.0	-1.0	1265.0	1059.0	-1.0	1524.0	1317.0	-1.0	1690.0	1312.0	-1.0	2089.0	1177.0	-1.0	1555.0	1362.0	-1.0	1900.0	1325.0	-1.0	1554.0	1535.0	-1.0	2201.0	1935.0	-1.0	2908.0	1871.0	-1.0	2905.0	1440.0	-1.0	2008.0	2218.0	-1.0	3822.0	1405.0	-1.0	1991.0	1003.0	-1.0	1557.0	893.0	-1.0	1136.0	
639.186	860.0	-1.0	1195.0	1019.0	-1.0	1266.0	1059.0	-1.0	1528.0	1319.0	-1.0	1695.0	1313.0	-1.0	2094.0	1180.0	-1.0	1560.0	1363.0	-1.0	1908.0	1327.0	-1.0	1559.0	1538.0	-1.0	2210.0	1943.0	-1.0	2935.0	1874.0	-1.0	2915.0	1444.0	-1.0	2015.0	2221.0	-1.0	3835.0	1408.0	-1.0	1998.0	1003.0	-1.0	1564.0	895.0	-1.0	1138.0	
639.685	860.0	-1.0	1196.0	1020.0	-1.0	1264.0	1059.0	-1.0	1527.0	1317.0	-1.0	1691.0	1312.0	-1.0	2092.0	1178.0	-1.0	1560.0	1364.0	-1.0	1909.0	1327.0	-1.0	1557.0	1539.0	-1.0	2211.0	1951.0	-1.0	2950.0	1871.0	-1.0	2916.0	1444.0	-1.0	2019.0	2219.0	-1.0	3836.0	1408.0	-1.0	2002.0	1003.0	-1.0	1564.0	895.0	-1.0	1138.0	
640.184	860.0	-1.0	1196.0	1019.0	-1.0	1263.0	1059.0	-1.0	1525.0	1316.0	-1.0	1687.0	1311.0	-1.0	2088.0	1178.0	-1.0	1556.0	1360.0	-1.0	1904.0	1324.0	-1.0	1554.0	1534.0	-1.0	2203.0	1944.0	-1.0	2936.0	1868.0	-1.0	2911.0	1442.0	-1.0	2018.0	2215.0	-1.0	3832.0	1408.0	-1.0	2001.0	1004.0	-1.0	1564.0	894.0	-1.0	1138.0	
640.684	862.0	-1.0	1202.0	1023.0	-1.0	1268.0	1061.0	-1.0	1531.0	1321.0	-1.0	1698.0	1313.0	-1.0	2092.0	1180.0	-1.0	1558.0	1358.0	-1.0	1901.0	1325.0	-1.0	1556.0	1531.0	-1.0	2200.0	1944.0	-1.0	2934.0	1866.0	-1.0	2909.0	1442.0	-1.0	2019.0	2213.0	-1.0	3827.0	1409.0	-1.0	2003.0	1003.0	-1.0	1561.0	895.0	-1.0	1137.0	
641.183	864.0	-1.0	1207.0	1025.0	-1.0	1275.0	1062.0	-1.0	1538.0	1324.0	-1.0	1706.0	1315.0	-1.0	2101.0	1183.0	-1.0	1568.0	1361.0	-1.0	1908.0	1329.0	-1.0	1564.0	1535.0	-1.0	2212.0	1957.0	-1.0	2969.0	1871.0	-1.0	2926.0	1449.0	-1.0	2031.0	2216.0	-1.0	3832.0	1412.0	-1.0	2009.0	1004.0	-1.0	1562.0	896.0	-1.0	1139.0	
641.683	866.0	-1.0	1214.0	1027.0	-1.0	1279.0	1064.0	-1.0	1541.0	1326.0	-1.0	1711.0	1319.0	-1.0	2111.0	1188.0	-1.0	1580.0	1366.0	-1.0	1921.0	1334.0	-1.0	1574.0	1542.0	-1.0	2226.0	1985.0	-1.0	3025.0	1877.0	-1.0	2944.0	1454.0	-1.0	2047.0	2218.0	-1.0	3844.0	1416.0	-1.0	2018.0	1005.0	-1.0	1567.0	898.0	-1.0	1142.0	
642.182	868.0	-1.0	1219.0	1029.0	-1.0	1282.0	1066.0	-1.0	1546.0	1326.0	-1.0	1714.0	1322.0	-1.0	2119.0	1189.0	-1.0	1585.0	1372.0	-1.0	1934.0	1339.0	-1.0	1583.0	1546.0	-1.0	2237.0	2007.0	-1.0	3075.0	1882.0	-1.0	2958.0	1458.0	-1.0	2055.0	2219.0	-1.0	3851.0	1419.0	-1.0	2024.0	1006.0	-1.0	1570.0	898.0	-1.0	1143.0	
642.681	871.0	-1.0	1224.0	1031.0	-1.0	1285.0	1065.0	-1.0	1546.0	1326.0	-1.0	1711.0	1324.0	-1.0	2123.0	1192.0	-1.0	1588.0	1377.0	-1.0	1944.0	1341.0	-1.0	1591.0	1549.0	-1.0	2245.0	2023.0	-1.0	3106.0	1886.0	-1.0	2967.0	1460.0	-1.0	2060.0	2220.0	-1.0	3853.0	1419.0	-1.0	2026.0	1005.0	-1.0	1569.0	898.0	-1.0	1143.0	
643.180	871.0	-1.0	1227.0	1032.0	-1.0	1286.0	1067.0	-1.0	1547.0	1328.0	-1.0	1710.0	1325.0	-1.0	2124.0	1191.0	-1.0	1587.0	1381.0	-1.0	1953.0	1345.0	-1.0	1597.0	1552.0	-1.0	2250.0	2035.0	-1.0	3130.0	1888.0	-1.0	2972.0	1460.0	-1.0	2060.0	2218.0	-1.0	3850.0	1419.0	-1.0	2026.0	1004.0	-1.0	1567.0	897.0	-1.0	1142.0	
643.679	872.0	-1.0	1229.0	1034.0	-1.0	1289.0	1068.0	-1.0	1553.0	1330.0	-1.0	1717.0	1328.0	-1.0	2134.0	1195.0	-1.0	1597.0	1386.0	-1.0	1966.0	1349.0	-1.0	1606.0	1558.0	-1.0	2261.0	2049.0	-1.0	3158.0	1893.0	-1.0	2984.0	1462.0	-1.0	2065.0	2217.0	-1.0	3847.0	1420.0	-1.0	2025.0	1003.0	-1.0	1564.0	897.0	-1.0	1141.0	
644.178	873.0	-1.0	1233.0	1034.0	-1.0	1291.0	1070.0	-1.0	1556.0	1331.0	-1.0	1721.0	1330.0	-1.0	2141.0	1198.0	-1.0	1607.0	1392.0	-1.0	1977.0	1354.0	-1.0	1614.0	1562.0	-1.0	2273.0	2060.0	-1.0	3183.0	1899.0	-1.0	2998.0	1466.0	-1.0	2073.0	2221.0	-1.0	3860.0	1422.0	-1.0	2032.0	1003.0	-1.0	1569.0	898.0	-1.0	1142.0	
644.677	874.0	-1.0	1235.0	1035.0	-1.0	1291.0	1070.0	-1.0	1559.0	1332.0	-1.0	1725.0	1331.0	-1.0	2145.0	1200.0	-1.0	1609.0	1397.0	-1.0	1986.0	1356.0	-1.0	1620.0	1566.0	-1.0	2281.0	2069.0	-1.0	3205.0	1901.0	-1.0	3009.0	1467.0	-1.0	2079.0	2223.0	-1.0	3869.0	1423.0	-1.0	2040.0	1004.0	-1.0	1572.0	898.0	-1.0	1145.0	
645.176	875.0	-1.0	1236.0	1035.0	-1.0	1292.0	1068.0	-1.0	1558.0	1330.0	-1.0	1722.0	1332.0	-1.0	2146.0	1200.0	-1.0	1610.0	1402.0	-1.0	1994.0	1358.0	-1.0	1624.0	1567.0	-1.0	2284.0	2078.0	-1.0	3222.0	1902.0	-1.0	3013.0	1466.0	-1.0	2079.0	2223.0	-1.0	3869.0	1423.0	-1.0	2039.0	1004.0	-1.0	1572.0	897.0	-1.0	1145.0	
645.675	876.0	-1.0	1241.0	1036.0	-1.0	1297.0	1070.0	-1.0	1563.0	1333.0	-1.0	1729.0	1334.0	-1.0	2152.0	1202.0	-1.0	1613.0	1406.0	-1.0	2003.0	1362.0	-1.0	1631.0	1568.0	-1.0	2284.0	2083.0	-1.0	3234.0	1904.0	-1.0	3012.0	1467.0	-1.0	2078.0	2220.0	-1.0	3862.0	1422.0	-1.0	2035.0	1002.0	-1.0	1567.0	897.0	-1.0	1143.0	
646.174	876.0	-1.0	1242.0	1038.0	-1.0	1297.0	1070.0	-1.0	1566.0	1333.0	-1.0	1732.0	1334.0	-1.0	2155.0	1203.0	-1.0	1616.0	1408.0	-1.0	2007.0	1363.0	-1.0	1633.0	1569.0	-1.0	2286.0	2087.0	-1.0	3243.0	1904.0	-1.0	3017.0	1467.0	-1.0	2080.0	2220.0	-1.0	3869.0	1423.0	-1.0	2038.0	1004.0	-1.0	1569.0	897.0	-1.0	1144.0	
646.673	877.0	-1.0	1243.0	1037.0	-1.0	1297.0	1069.0	-1.0	1564.0	1332.0	-1.0	1729.0	1333.0	-1.0	2153.0	1203.0	-1.0	1613.0	1408.0	-1.0	2006.0	1360.0	-1.0	1631.0	1566.0	-1.0	2281.0	2087.0	-1.0	3243.0	1904.0	-1.0	3013.0	1465.0	-1.0	2078.0	2219.0	-1.0	3866.0	1422.0	-1.0	2038.0	1002.0	-1.0	1567.0	896.0	-1.0	1142.0	
647.172	876.0	-1.0	1244.0	1038.0	-1.0	1296.0	1070.0	-1.0	1561.0	1333.0	-1.0	1724.0	1331.0	-1.0	2148.0	1200.0	-1.0	1608.0	1407.0	-1.0	2003.0	1357.0	-1.0	1625.0	1563.0	-1.0	2273.0	2083.0	-1.0	3237.0	1901.0	-1.0	3006.0	1463.0	-1.0	2071.0	2215.0	-1.0	3858.0	1420.0	-1.0	2034.0	1002.0	-1.0	1565.0	895.0	-1.0	1139.0	
647.671	876.0	-1.0	1245.0	1038.0	-1.0	1297.0	1070.0	-1.0	1562.0	1334.0	-1.0	1727.0	1331.0	-1.0	2151.0	1201.0	-1.0	1612.0	1405.0	-1.0	2001.0	1356.0	-1.0	1624.0	1562.0	-1.0	2271.0	2083.0	-1.0	3235.0	1903.0	-1.0	3009.0	1463.0	-1.0	2072.0	2215.0	-1.0	3850.0	1419.0	-1.0	2029.0	1000.0	-1.0	1560.0	894.0	-1.0	1138.0	
648.170	875.0	-1.0	1242.0	1038.0	-1.0	1295.0	1069.0	-1.0	1560.0	1333.0	-1.0	1725.0	1327.0	-1.0	2147.0	1199.0	-1.0	1609.0	1401.0	-1.0	1992.0	1352.0	-1.0	1617.0	1558.0	-1.0	2261.0	2075.0	-1.0	3219.0	1901.0	-1.0	3003.0	1461.0	-1.0	2067.0	2213.0	-1.0	3847.0	1418.0	-1.0	2027.0	1000.0	-1.0	1559.0	894.0	-1.0	1135.0	
648.669	874.0	-1.0	1237.0	1037.0	-1.0	1291.0	1067.0	-1.0	1554.0	1329.0	-1.0	1715.0	1323.0	-1.0	2134.0	1194.0	-1.0	1599.0	1394.0	-1.0	1977.0	1344.0	-1.0	1602.0	1552.0	-1.0	2244.0	2058.0	-1.0	3184.0	1894.0	-1.0	2985.0	1456.0	-1.0	2053.0	2210.0	-1.0	3833.0	1415.0	-1.0	2020.0	997.0	-1.0	1553.0	891.0	-1.0	1131.0	
649.168	874.0	-1.0	1234.0	1036.0	-1.0	1287.0	1067.0	-1.0	1550.0	1331.0	-1.0	1712.0	1319.0	-1.0	2119.0	1190.0	-1.0	1586.0	1386.0	-1.0	1956.0	1335.0	-1.0	1585.0	1545.0	-1.0	2225.0	2038.0	-1.0	3141.0	1888.0	-1.0	2963.0	1450.0	-1.0	2037.0	2202.0	-1.0	3811.0	1411.0	-1.0	2007.0	996.0	-1.0	1544.0	889.0	-1.0	1124.0	
649.667	873.0	-1.0	1228.0	1034.0	-1.0	1280.0	1067.0	-1.0	1547.0	1330.0	-1.0	1707.0	1314.0	-1.0	2108.0	1188.0	-1.0	1579.0	1376.0	-1.0	1935.0	1325.0	-1.0	1569.0	1539.0	-1.0	2212.0	2020.0	-1.0	3104.0	1884.0	-1.0	2953.0	1446.0	-1.0	2030.0	2202.0	-1.0	3808.0	1411.0	-1.0	2006.0	996.0	-1.0	1543.0	888.0	-1.0	1121.0	
650.166	870.0	-1.0	1222.0	1032.0	-1.0	1275.0	1066.0	-1.0	1542.0	1327.0	-1.0	1700.0	1310.0	-1.0	2095.0	1184.0	-1.0	1570.0	1368.0	-1.0	1916.0	1318.0	-1.0	1553.0	1534.0	-1.0	2198.0	2001.0	-1.0	3066.0	1880.0	-1.0	2939.0	1442.0	-1.0	2022.0	2200.0	-1.0	3802.0	1410.0	-1.0	2001.0	994.0	-1.0	1541.0	886.0	-1.0	1117.0	
650.665	871.0	-1.0	1219.0	1033.0	-1.0	1271.0	1065.0	-1.0	1535.0	1326.0	-1.0	1693.0	1307.0	-1.0	2083.0	1181.0	-1.0	1559.0	1362.0	-1.0	1900.0	1311.0	-1.0	1541.0	1529.0	-1.0	2183.0	1988.0	-1.0	3035.0	1876.0	-1.0	2925.0	1439.0	-1.0	2011.0	2197.0	-1.0	3790.0	1407.0	-1.0	1995.0	994.0	-1.0	1537.0	886.0	-1.0	1113.0	
651.164	870.0	-1.0	1217.0	1033.0	-1.0	1271.0	1065.0	-1.0	1535.0	1326.0	-1.0	1691.0	1305.0	-1.0	2081.0	1181.0	-1.0	1559.0	1358.0	-1.0	1889.0	1309.0	-1.0	1535.0	1527.0	-1.0	2182.0	1981.0	-1.0	3022.0	1876.0	-1.0	2926.0	1439.0	-1.0	2013.0	2200.0	-1.0	3788.0	1408.0	-1.0	1995.0	994.0	-1.0	1537.0	885.0	-1.0	1113.0	
651.663	869.0	-1.0	1213.0	1032.0	-1.0	1268.0	1066.0	-1.0	1532.0	1326.0	-1.0	1688.0	1304.0	-1.0	2078.0	1180.0	-1.0	1555.0	1355.0	-1.0	1879.0	1305.0	-1.0	1529.0	1524.0	-1.0	2176.0	1972.0	-1.0	3005.0	1874.0	-1.0	2920.0	1437.0	-1.0	2009.0	2199.0	-1.0	3785.0	1409.0	-1.0	1993.0	994.0	-1.0	1536.0	885.0	-1.0	1112.0	
652.162	868.0	-1.0	1213.0	1032.0	-1.0	1266.0	1065.0	-1.0	1528.0	1322.0	-1.0	1680.0	1305.0	-1.0	2072.0	1177.0	-1.0	1547.0	1350.0	-1.0	1869.0	1303.0	-1.0	1523.0	1520.0	-1.0	2166.0	1961.0	-1.0	2982.0	1871.0	-1.0	2910.0	1435.0	-1.0	2003.0	2196.0	-1.0	3775.0	1408.0	-1.0	1989.0	993.0	-1.0	1532.0	885.0	-1.0	1110.0	
652.662	862.0	-1.0	1213.0	1027.0	-1.0	1269.0	1059.0	-1.0	1531.0	1319.0	-1.0	1683.0	1305.0	-1.0	2072.0	1177.0	-1.0	1546.0	1349.0	-1.0	1867.0	1305.0	-1.0	1523.0	1520.0	-1.0	2163.0	1959.0	-1.0	2974.0	1868.0	-1.0	2903.0	1435.0	-1.0	2000.0	2193.0	-1.0	3762.0	1405.0	-1.0	1983.0	991.0	-1.0	1527.0	885.0	-1.0	1108.0	
653.161	859.0	-1.0	1213.0	1025.0	-1.0	1271.0	1055.0	-1.0	1529.0	1316.0	-1.0	1683.0	1306.0	-1.0	2071.0	1179.0	-1.0	1547.0	1349.0	-1.0	1867.0	1306.0	-1.0	1523.0	1520.0	-1.0	2166.0	1959.0	-1.0	2976.0	1868.0	-1.0	2902.0	1437.0	-1.0	2003.0	2193.0	-1.0	3766.0	1407.0	-1.0	1986.0	991.0	-1.0	1529.0	885.0	-1.0	1108.0	
653.660	860.0	-1.0	1211.0	1028.0	-1.0	1270.0	1058.0	-1.0	1529.0	1318.0	-1.0	1681.0	1305.0	-1.0	2070.0	1177.0	-1.0	1545.0	1350.0	-1.0	1864.0	1308.0	-1.0	1524.0	1520.0	-1.0	2164.0	1960.0	-1.0	2976.0	1867.0	-1.0	2900.0	1436.0	-1.0	2002.0	2193.0	-1.0	3765.0	1406.0	-1.0	1987.0	991.0	-1.0	1529.0	887.0	-1.0	1110.0	
654.159	862.0	-1.0	1211.0	1030.0	-1.0	1270.0	1059.0	-1.0	1526.0	1316.0	-1.0	1676.0	1303.0	-1.0	2066.0	1175.0	-1.0	1540.0	1349.0	-1.0	1863.0	1307.0	-1.0	1522.0	1517.0	-1.0	2159.0	1957.0	-1.0	2968.0	1864.0	-1.0	2891.0	1434.0	-1.0	1998.0	2190.0	-1.0	3754.0	1404.0	-1.0	1982.0	990.0	-1.0	1526.0	885.0	-1.0	1108.0	
654.658	864.0	-1.0	1212.0	1032.0	-1.0	1272.0	1061.0	-1.0	1527.0	1318.0	-1.0	1677.0	1304.0	-1.0	2065.0	1176.0	-1.0	1538.0	1347.0	-1.0	1860.0	1306.0	-1.0	1521.0	1515.0	-1.0	2154.0	1955.0	-1.0	2961.0	1862.0	-1.0	2879.0	1433.0	-1.0	1992.0	2185.0	-1.0	3735.0	1400.0	-1.0	1971.0	988.0	-1.0	1520.0	885.0	-1.0	1105.0	
655.158	866.0	-1.0	1214.0	1032.0	-1.0	1272.0	1060.0	-1.0	1526.0	1319.0	-1.0	1675.0	1302.0	-1.0	2060.0	1174.0	-1.0	1536.0	1344.0	-1.0	1852.0	1302.0	-1.0	1513.0	1511.0	-1.0	2144.0	1947.0	-1.0	2946.0	1859.0	-1.0	2872.0	1431.0	-1.0	1988.0	2183.0	-1.0	3731.0	1400.0	-1.0	1971.0	988.0	-1.0	1518.0	885.0	-1.0	1105.0	
655.657	867.0	-1.0	1213.0	1031.0	-1.0	1269.0	1060.0	-1.0	1524.0	1317.0	-1.0	1669.0	1298.0	-1.0	2052.0	1172.0	-1.0	1529.0	1339.0	-1.0	1843.0	1296.0	-1.0	1505.0	1507.0	-1.0	2136.0	1936.0	-1.0	2927.0	1853.0	-1.0	2859.0	1427.0	-1.0	1980.0	2181.0	-1.0	3719.0	1398.0	-1.0	1965.0	986.0	-1.0	1515.0	884.0	-1.0	1103.0	
656.156	869.0	-1.0	1214.0	1031.0	-1.0	1266.0	1060.0	-1.0	1522.0	1317.0	-1.0	1666.0	1297.0	-1.0	2046.0	1169.0	-1.0	1522.0	1336.0	-1.0	1835.0	1293.0	-1.0	1498.0	1504.0	-1.0	2127.0	1932.0	-1.0	2915.0	1850.0	-1.0	2848.0	1423.0	-1.0	1972.0	2178.0	-1.0	3707.0	1397.0	-1.0	1959.0	986.0	-1.0	1512.0	883.0	-1.0	1101.0	
656.655	869.0	-1.0	1214.0	1031.0	-1.0	1265.0	1061.0	-1.0	1524.0	1318.0	-1.0	1669.0	1297.0	-1.0	2048.0	1170.0	-1.0	1525.0	1334.0	-1.0	1833.0	1292.0	-1.0	1498.0	1506.0	-1.0	2131.0	1930.0	-1.0	2909.0	1850.0	-1.0	2853.0	1424.0	-1.0	1974.0	2182.0	-1.0	3712.0	1398.0	-1.0	1960.0	987.0	-1.0	1514.0	884.0	-1.0	1102.0	
657.155	869.0	-1.0	1216.0	1031.0	-1.0	1266.0	1062.0	-1.0	1524.0	1318.0	-1.0	1667.0	1297.0	-1.0	2048.0	1168.0	-1.0	1524.0	1334.0	-1.0	1831.0	1292.0	-1.0	1498.0	1505.0	-1.0	2130.0	1927.0	-1.0	2906.0	1851.0	-1.0	2854.0	1424.0	-1.0	1973.0	2184.0	-1.0	3715.0	1398.0	-1.0	1960.0	989.0	-1.0	1515.0	884.0	-1.0	1102.0	
657.654	869.0	-1.0	1214.0	1030.0	-1.0	1265.0	1061.0	-1.0	1521.0	1315.0	-1.0	1662.0	1296.0	-1.0	2045.0	1166.0	-1.0	1519.0	1333.0	-1.0	1827.0	1292.0	-1.0	1497.0	1503.0	-1.0	2126.0	1922.0	-1.0	2895.0	1849.0	-1.0	2847.0	1422.0	-1.0	1971.0	2184.0	-1.0	3713.0	1398.0	-1.0	1958.0	988.0	-1.0	1514.0	884.0	-1.0	1103.0	
658.154	869.0	-1.0	1215.0	1031.0	-1.0	1268.0	1062.0	-1.0	1525.0	1317.0	-1.0	1669.0	1297.0	-1.0	2049.0	1169.0	-1.0	1526.0	1334.0	-1.0	1830.0	1294.0	-1.0	1502.0	1504.0	-1.0	2130.0	1922.0	-1.0	2893.0	1852.0	-1.0	2852.0	1425.0	-1.0	1976.0	2185.0	-1.0	3716.0	1398.0	-1.0	1957.0	989.0	-1.0	1514.0	885.0	-1.0	1104.0	
658.653	869.0	-1.0	1216.0	1033.0	-1.0	1272.0	1061.0	-1.0	1531.0	1317.0	-1.0	1678.0	1297.0	-1.0	2053.0	1170.0	-1.0	1530.0	1335.0	-1.0	1833.0	1296.0	-1.0	1505.0	1505.0	-1.0	2134.0	1924.0	-1.0	2895.0	1852.0	-1.0	2858.0	1426.0	-1.0	1981.0	2189.0	-1.0	3731.0	1400.0	-1.0	1965.0	991.0	-1.0	1519.0	885.0	-1.0	1108.0	
659.152	869.0	-1.0	1214.0	1032.0	-1.0	1271.0	1059.0	-1.0	1529.0	1315.0	-1.0	1677.0	1299.0	-1.0	2054.0	1170.0	-1.0	1532.0	1336.0	-1.0	1836.0	1298.0	-1.0	1509.0	1506.0	-1.0	2138.0	1926.0	-1.0	2901.0	1853.0	-1.0	2861.0	1428.0	-1.0	1984.0	2190.0	-1.0	3741.0	1402.0	-1.0	1970.0	991.0	-1.0	1523.0	886.0	-1.0	1111.0	
659.651	868.0	-1.0	1217.0	1033.0	-1.0	1274.0	1062.0	-1.0	1535.0	1319.0	-1.0	1685.0	1302.0	-1.0	2060.0	1173.0	-1.0	1537.0	1339.0	-1.0	1844.0	1304.0	-1.0	1516.0	1510.0	-1.0	2142.0	1930.0	-1.0	2909.0	1852.0	-1.0	2864.0	1429.0	-1.0	1986.0	2191.0	-1.0	3745.0	1400.0	-1.0	1971.0	990.0	-1.0	1525.0	886.0	-1.0	1112.0	
660.151	869.0	-1.0	1220.0	1034.0	-1.0	1276.0	1062.0	-1.0	1537.0	1320.0	-1.0	1691.0	1303.0	-1.0	2065.0	1175.0	-1.0	1542.0	1342.0	-1.0	1851.0	1307.0	-1.0	1522.0	1511.0	-1.0	2150.0	1935.0	-1.0	2921.0	1855.0	-1.0	2874.0	1432.0	-1.0	1994.0	2195.0	-1.0	3764.0	1404.0	-1.0	1981.0	992.0	-1.0	1531.0	887.0	-1.0	1117.0	
660.650	870.0	-1.0	1219.0	1034.0	-1.0	1276.0	1061.0	-1.0	1538.0	1321.0	-1.0	1690.0	1304.0	-1.0	2067.0	1177.0	-1.0	1543.0	1343.0	-1.0	1855.0	1308.0	-1.0	1525.0	1513.0	-1.0	2155.0	1938.0	-1.0	2929.0	1855.0	-1.0	2879.0	1432.0	-1.0	1997.0	2196.0	-1.0	3776.0	1405.0	-1.0	1987.0	992.0	-1.0	1537.0	888.0	-1.0	1120.0	
661.150	870.0	-1.0	1221.0	1035.0	-1.0	1276.0	1062.0	-1.0	1537.0	1321.0	-1.0	1689.0	1304.0	-1.0	2067.0	1175.0	-1.0	1544.0	1346.0	-1.0	1860.0	1311.0	-1.0	1529.0	1513.0	-1.0	2158.0	1943.0	-1.0	2936.0	1854.0	-1.0	2881.0	1432.0	-1.0	2000.0	2196.0	-1.0	3781.0	1405.0	-1.0	1990.0	991.0	-1.0	1538.0	888.0	-1.0	1121.0	
661.649	871.0	-1.0	1223.0	1036.0	-1.0	1279.0	1062.0	-1.0	1541.0	1323.0	-1.0	1696.0	1307.0	-1.0	2077.0	1179.0	-1.0	1553.0	1348.0	-1.0	1868.0	1314.0	-1.0	1537.0	1517.0	-1.0	2164.0	1950.0	-1.0	2947.0	1857.0	-1.0	2889.0	1436.0	-1.0	2005.0	2194.0	-1.0	3781.0	1405.0	-1.0	1990.0	992.0	-1.0	1538.0	889.0	-1.0	1122.0	
662.148	871.0	-1.0	1225.0	1037.0	-1.0	1281.0	1063.0	-1.0	1543.0	1326.0	-1.0	1699.0	1308.0	-1.0	2083.0	1180.0	-1.0	1558.0	1351.0	-1.0	1874.0	1318.0	-1.0	1544.0	1519.0	-1.0	2172.0	1958.0	-1.0	2965.0	1859.0	-1.0	2897.0	1438.0	-1.0	2012.0	2197.0	-1.0	3791.0	1407.0	-1.0	1997.0	994.0	-1.0	1543.0	889.0	-1.0	1126.0	
662.648	871.0	-1.0	1224.0	1037.0	-1.0	1280.0	1060.0	-1.0	1539.0	1323.0	-1.0	1696.0	1308.0	-1.0	2081.0	1180.0	-1.0	1556.0	1352.0	-1.0	1879.0	1320.0	-1.0	1548.0	1520.0	-1.0	2175.0	1961.0	-1.0	2971.0	1858.0	-1.0	2896.0	1437.0	-1.0	2012.0	2197.0	-1.0	3794.0	1406.0	-1.0	1998.0	994.0	-1.0	1543.0	890.0	-1.0	1127.0	
663.147	870.0	-1.0	1220.0	1036.0	-1.0	1278.0	1061.0	-1.0	1535.0	1322.0	-1.0	1690.0	1306.0	-1.0	2077.0	1178.0	-1.0	1551.0	1354.0	-1.0	1880.0	1320.0	-1.0	1548.0	1519.0	-1.0	2173.0	1959.0	-1.0	2968.0	1855.0	-1.0	2886.0	1435.0	-1.0	2008.0	2194.0	-1.0	3788.0	1404.0	-1.0	1993.0	993.0	-1.0	1543.0	890.0	-1.0	1126.0	
663.646	870.0	-1.0	1220.0	1037.0	-1.0	1279.0	1060.0	-1.0	1534.0	1323.0	-1.0	1691.0	1306.0	-1.0	2079.0	1179.0	-1.0	1552.0	1355.0	-1.0	1880.0	1320.0	-1.0	1547.0	1520.0	-1.0	2171.0	1957.0	-1.0	2964.0	1855.0	-1.0	2882.0	1435.0	-1.0	2004.0	2193.0	-1.0	3779.0	1402.0	-1.0	1987.0	993.0	-1.0	1540.0	891.0	-1.0	1125.0	
664.145	869.0	-1.0	1217.0	1035.0	-1.0	1277.0	1061.0	-1.0	1533.0	1323.0	-1.0	1690.0	1306.0	-1.0	2077.0	1179.0	-1.0	1553.0	1353.0	-1.0	1878.0	1318.0	-1.0	1545.0	1521.0	-1.0	2170.0	1953.0	-1.0	2959.0	1855.0	-1.0	2883.0	1436.0	-1.0	2005.0	2195.0	-1.0	3787.0	1403.0	-1.0	1990.0	995.0	-1.0	1542.0	890.0	-1.0	1127.0	
664.645	869.0	-1.0	1214.0	1035.0	-1.0	1272.0	1060.0	-1.0	1531.0	1320.0	-1.0	1687.0	1303.0	-1.0	2072.0	1177.0	-1.0	1547.0	1352.0	-1.0	1874.0	1317.0	-1.0	1542.0	1519.0	-1.0	2168.0	1948.0	-1.0	2953.0	1854.0	-1.0	2879.0	1434.0	-1.0	2003.0	2196.0	-1.0	3786.0	1401.0	-1.0	1989.0	995.0	-1.0	1543.0	891.0	-1.0	1127.0	
665.144	868.0	-1.0	1211.0	1033.0	-1.0	1270.0	1058.0	-1.0	1527.0	1319.0	-1.0	1678.0	1300.0	-1.0	2065.0	1173.0	-1.0	1539.0	1351.0	-1.0	1872.0	1315.0	-1.0	1538.0	1519.0	-1.0	2165.0	1945.0	-1.0	2943.0	1851.0	-1.0	2868.0	1432.0	-1.0	1997.0	2194.0	-1.0	3777.0	1399.0	-1.0	1983.0	993.0	-1.0	1542.0	891.0	-1.0	1126.0	
665.644	867.0	-1.0	1211.0	1033.0	-1.0	1269.0	1058.0	-1.0	1527.0	1319.0	-1.0	1680.0	1302.0	-1.0	2069.0	1173.0	-1.0	1542.0	1351.0	-1.0	1874.0	1316.0	-1.0	1540.0	1523.0	-1.0	2172.0	1949.0	-1.0	2953.0	1854.0	-1.0	2877.0	1433.0	-1.0	2002.0	2196.0	-1.0	3781.0	1401.0	-1.0	1985.0	994.0	-1.0	1545.0	892.0	-1.0	1127.0	
666.144	867.0	-1.0	1211.0	1032.0	-1.0	1269.0	1057.0	-1.0	1527.0	1318.0	-1.0	1679.0	1301.0	-1.0	2070.0	1173.0	-1.0	1542.0	1354.0	-1.0	1879.0	1317.0	-1.0	1542.0	1526.0	-1.0	2180.0	1954.0	-1.0	2963.0	1856.0	-1.0	2881.0	1433.0	-1.0	2005.0	2196.0	-1.0	3782.0	1400.0	-1.0	1985.0	995.0	-1.0	1545.0	892.0	-1.0	1129.0	
666.643	867.0	-1.0	1211.0	1032.0	-1.0	1267.0	1056.0	-1.0	1526.0	1316.0	-1.0	1676.0	1301.0	-1.0	2071.0	1173.0	-1.0	1541.0	1357.0	-1.0	1887.0	1317.0	-1.0	1546.0	1530.0	-1.0	2188.0	1960.0	-1.0	2979.0	1858.0	-1.0	2885.0	1434.0	-1.0	2007.0	2196.0	-1.0	3780.0	1400.0	-1.0	1984.0	994.0	-1.0	1548.0	891.0	-1.0	1130.0	
667.142	865.0	-1.0	1214.0	1032.0	-1.0	1271.0	1058.0	-1.0	1530.0	1317.0	-1.0	1682.0	1304.0	-1.0	2080.0	1175.0	-1.0	1550.0	1363.0	-1.0	1898.0	1323.0	-1.0	1555.0	1537.0	-1.0	2205.0	1974.0	-1.0	3012.0	1863.0	-1.0	2904.0	1438.0	-1.0	2019.0	2199.0	-1.0	3789.0	1402.0	-1.0	1989.0	997.0	-1.0	1551.0	892.0	-1.0	1134.0	
667.641	866.0	-1.0	1214.0	1032.0	-1.0	1270.0	1057.0	-1.0	1533.0	1317.0	-1.0	1686.0	1304.0	-1.0	2086.0	1177.0	-1.0	1554.0	1367.0	-1.0	1908.0	1324.0	-1.0	1561.0	1541.0	-1.0	2216.0	1985.0	-1.0	3035.0	1866.0	-1.0	2912.0	1440.0	-1.0	2025.0	2201.0	-1.0	3798.0	1403.0	-1.0	1993.0	996.0	-1.0	1556.0	892.0	-1.0	1136.0	
668.140	866.0	-1.0	1215.0	1030.0	-1.0	1269.0	1056.0	-1.0	1531.0	1316.0	-1.0	1681.0	1305.0	-1.0	2085.0	1177.0	-1.0	1552.0	1370.0	-1.0	1915.0	1326.0	-1.0	1563.0	1544.0	-1.0	2221.0	1995.0	-1.0	3052.0	1864.0	-1.0	2911.0	1440.0	-1.0	2023.0	2198.0	-1.0	3797.0	1403.0	-1.0	1992.0	997.0	-1.0	1556.0	892.0	-1.0	1137.0	
668.639	865.0	-1.0	1216.0	1029.0	-1.0	1270.0	1057.0	-1.0	1534.0	1317.0	-1.0	1686.0	1306.0	-1.0	2091.0	1179.0	-1.0	1560.0	1372.0	-1.0	1921.0	1328.0	-1.0	1566.0	1547.0	-1.0	2229.0	2001.0	-1.0	3070.0	1867.0	-1.0	2918.0	1442.0	-1.0	2028.0	2201.0	-1.0	3811.0	1403.0	-1.0	1999.0	998.0	-1.0	1563.0	892.0	-1.0	1138.0	
669.138	864.0	-1.0	1213.0	1028.0	-1.0	1268.0	1056.0	-1.0	1534.0	1315.0	-1.0	1685.0	1305.0	-1.0	2089.0	1179.0	-1.0	1560.0	1373.0	-1.0	1923.0	1328.0	-1.0	1566.0	1549.0	-1.0	2229.0	2004.0	-1.0	3074.0	1865.0	-1.0	2918.0	1440.0	-1.0	2028.0	2201.0	-1.0	3821.0	1403.0	-1.0	2003.0	997.0	-1.0	1568.0	891.0	-1.0	1140.0	
669.637	865.0	-1.0	1213.0	1028.0	-1.0	1265.0	1056.0	-1.0	1534.0	1318.0	-1.0	1686.0	1305.0	-1.0	2088.0	1178.0	-1.0	1557.0	1372.0	-1.0	1924.0	1328.0	-1.0	1565.0	1548.0	-1.0	2229.0	2009.0	-1.0	3084.0	1862.0	-1.0	2911.0	1439.0	-1.0	2024.0	2197.0	-1.0	3817.0	1401.0	-1.0	2000.0	996.0	-1.0	1568.0	889.0	-1.0	1138.0	
670.136	864.0	-1.0	1214.0	1026.0	-1.0	1265.0	1055.0	-1.0	1536.0	1318.0	-1.0	1689.0	1306.0	-1.0	2092.0	1180.0	-1.0	1563.0	1374.0	-1.0	1929.0	1327.0	-1.0	1569.0	1551.0	-1.0	2236.0	2015.0	-1.0	3101.0	1865.0	-1.0	2917.0	1441.0	-1.0	2030.0	2199.0	-1.0	3828.0	1403.0	-1.0	2004.0	997.0	-1.0	1571.0	889.0	-1.0	1139.0	
670.635	863.0	-1.0	1212.0	1025.0	-1.0	1263.0	1056.0	-1.0	1538.0	1317.0	-1.0	1691.0	1306.0	-1.0	2094.0	1180.0	-1.0	1565.0	1375.0	-1.0	1931.0	1328.0	-1.0	1570.0	1553.0	-1.0	2239.0	2020.0	-1.0	3110.0	1863.0	-1.0	2918.0	1441.0	-1.0	2031.0	2198.0	-1.0	3830.0	1402.0	-1.0	2007.0	996.0	-1.0	1573.0	888.0	-1.0	1139.0	
671.134	863.0	-1.0	1213.0	1025.0	-1.0	1262.0	1055.0	-1.0	1536.0	1316.0	-1.0	1687.0	1306.0	-1.0	2094.0	1179.0	-1.0	1562.0	1375.0	-1.0	1933.0	1328.0	-1.0	1570.0	1553.0	-1.0	2237.0	2023.0	-1.0	3116.0	1860.0	-1.0	2911.0	1439.0	-1.0	2027.0	2193.0	-1.0	3823.0	1400.0	-1.0	2001.0	995.0	-1.0	1570.0	888.0	-1.0	1137.0	
671.633	863.0	-1.0	1213.0	1024.0	-1.0	1262.0	1055.0	-1.0	1539.0	1315.0	-1.0	1690.0	1308.0	-1.0	2098.0	1181.0	-1.0	1566.0	1377.0	-1.0	1939.0	1329.0	-1.0	1574.0	1554.0	-1.0	2243.0	2030.0	-1.0	3132.0	1863.0	-1.0	2919.0	1441.0	-1.0	2032.0	2194.0	-1.0	3827.0	1401.0	-1.0	2004.0	996.0	-1.0	1573.0	887.0	-1.0	1138.0	
672.132	863.0	-1.0	1212.0	1024.0	-1.0	1262.0	1055.0	-1.0	1539.0	1315.0	-1.0	1689.0	1308.0	-1.0	2100.0	1182.0	-1.0	1569.0	1379.0	-1.0	1943.0	1329.0	-1.0	1575.0	1556.0	-1.0	2247.0	2033.0	-1.0	3141.0	1864.0	-1.0	2921.0	1441.0	-1.0	2032.0	2191.0	-1.0	3824.0	1400.0	-1.0	2003.0	996.0	-1.0	1572.0	887.0	-1.0	1137.0	
672.631	863.0	-1.0	1212.0	1025.0	-1.0	1260.0	1056.0	-1.0	1539.0	1317.0	-1.0	1689.0	1307.0	-1.0	2099.0	1179.0	-1.0	1565.0	1381.0	-1.0	1945.0	1330.0	-1.0	1575.0	1557.0	-1.0	2247.0	2032.0	-1.0	3141.0	1863.0	-1.0	2918.0	1440.0	-1.0	2029.0	2187.0	-1.0	3815.0	1398.0	-1.0	2001.0	993.0	-1.0	1569.0	888.0	-1.0	1136.0	
673.130	865.0	-1.0	1215.0	1026.0	-1.0	1263.0	1056.0	-1.0	1540.0	1317.0	-1.0	1692.0	1308.0	-1.0	2104.0	1182.0	-1.0	1569.0	1382.0	-1.0	1950.0	1330.0	-1.0	1579.0	1561.0	-1.0	2255.0	2037.0	-1.0	3154.0	1865.0	-1.0	2926.0	1442.0	-1.0	2035.0	2190.0	-1.0	3818.0	1399.0	-1.0	2002.0	995.0	-1.0	1569.0	887.0	-1.0	1137.0	
673.629	863.0	-1.0	1215.0	1025.0	-1.0	1262.0	1056.0	-1.0	1540.0	1316.0	-1.0	1692.0	1309.0	-1.0	2106.0	1181.0	-1.0	1571.0	1383.0	-1.0	1955.0	1332.0	-1.0	1580.0	1562.0	-1.0	2259.0	2039.0	-1.0	3158.0	1868.0	-1.0	2931.0	1443.0	-1.0	2036.0	2189.0	-1.0	3818.0	1400.0	-1.0	2003.0	995.0	-1.0	1571.0	889.0	-1.0	1138.0	
674.128	865.0	-1.0	1213.0	1023.0	-1.0	1261.0	1055.0	-1.0	1537.0	1315.0	-1.0	1686.0	1307.0	-1.0	2104.0	1180.0	-1.0	1567.0	1387.0	-1.0	1960.0	1331.0	-1.0	1581.0	1564.0	-1.0	2263.0	2046.0	-1.0	3175.0	1866.0	-1.0	2926.0	1441.0	-1.0	2032.0	2187.0	-1.0	3805.0	1398.0	-1.0	1997.0	994.0	-1.0	1567.0	887.0	-1.0	1136.0	
674.627	865.0	-1.0	1215.0	1025.0	-1.0	1260.0	1055.0	-1.0	1538.0	1313.0	-1.0	1688.0	1309.0	-1.0	2108.0	1180.0	-1.0	1569.0	1388.0	-1.0	1962.0	1330.0	-1.0	1580.0	1565.0	-1.0	2261.0	2049.0	-1.0	3180.0	1866.0	-1.0	2921.0	1441.0	-1.0	2027.0	2182.0	-1.0	3787.0	1395.0	-1.0	1989.0	992.0	-1.0	1562.0	887.0	-1.0	1131.0	
675.126	864.0	-1.0	1216.0	1023.0	-1.0	1261.0	1056.0	-1.0	1539.0	1314.0	-1.0	1691.0	1308.0	-1.0	2106.0	1180.0	-1.0	1568.0	1383.0	-1.0	1953.0	1326.0	-1.0	1574.0	1559.0	-1.0	2251.0	2034.0	-1.0	3142.0	1865.0	-1.0	2918.0	1439.0	-1.0	2025.0	2184.0	-1.0	3794.0	1395.0	-1.0	1992.0	994.0	-1.0	1564.0	888.0	-1.0	1131.0	
675.625	865.0	-1.0	1216.0	1025.0	-1.0	1265.0	1057.0	-1.0	1541.0	1316.0	-1.0	1694.0	1307.0	-1.0	2104.0	1180.0	-1.0	1568.0	1377.0	-1.0	1942.0	1324.0	-1.0	1570.0	1552.0	-1.0	2239.0	2015.0	-1.0	3104.0	1864.0	-1.0	2917.0	1439.0	-1.0	2024.0	2187.0	-1.0	3802.0	1398.0	-1.0	1996.0	996.0	-1.0	1565.0	888.0	-1.0	1133.0	
676.124	868.0	-1.0	1222.0	1029.0	-1.0	1271.0	1058.0	-1.0	1545.0	1321.0	-1.0	1701.0	1308.0	-1.0	2105.0	1181.0	-1.0	1569.0	1375.0	-1.0	1938.0	1325.0	-1.0	1572.0	1551.0	-1.0	2236.0	2012.0	-1.0	3103.0	1864.0	-1.0	2920.0	1439.0	-1.0	2024.0	2190.0	-1.0	3807.0	1401.0	-1.0	2001.0	995.0	-1.0	1565.0	889.0	-1.0	1133.0	
676.623	869.0	-1.0	1228.0	1031.0	-1.0	1278.0	1062.0	-1.0	1554.0	1326.0	-1.0	1713.0	1312.0	-1.0	2117.0	1185.0	-1.0	1581.0	1377.0	-1.0	1943.0	1328.0	-1.0	1581.0	1553.0	-1.0	2244.0	2027.0	-1.0	3131.0	1873.0	-1.0	2940.0	1446.0	-1.0	2036.0	2196.0	-1.0	3816.0	1405.0	-1.0	2005.0	997.0	-1.0	1567.0	890.0	-1.0	1134.0	
677.122	871.0	-1.0	1234.0	1034.0	-1.0	1285.0	1064.0	-1.0	1560.0	1329.0	-1.0	1720.0	1316.0	-1.0	2127.0	1189.0	-1.0	1590.0	1382.0	-1.0	1952.0	1333.0	-1.0	1590.0	1557.0	-1.0	2254.0	2042.0	-1.0	3163.0	1879.0	-1.0	2959.0	1449.0	-1.0	2047.0	2202.0	-1.0	3832.0	1409.0	-1.0	2014.0	998.0	-1.0	1570.0	891.0	-1.0	1137.0	
677.621	872.0	-1.0	1239.0	1036.0	-1.0	1288.0	1065.0	-1.0	1563.0	1329.0	-1.0	1724.0	1319.0	-1.0	2133.0	1192.0	-1.0	1596.0	1387.0	-1.0	1962.0	1338.0	-1.0	1598.0	1559.0	-1.0	2260.0	2053.0	-1.0	3188.0	1883.0	-1.0	2967.0	1451.0	-1.0	2051.0	2202.0	-1.0	3839.0	1410.0	-1.0	2019.0	999.0	-1.0	1571.0	892.0	-1.0	1139.0	
678.120	875.0	-1.0	1242.0	1037.0	-1.0	1291.0	1064.0	-1.0	1563.0	1328.0	-1.0	1721.0	1320.0	-1.0	2135.0	1193.0	-1.0	1597.0	1392.0	-1.0	1971.0	1341.0	-1.0	1602.0	1559.0	-1.0	2258.0	2056.0	-1.0	3192.0	1884.0	-1.0	2969.0	1450.0	-1.0	2049.0	2202.0	-1.0	3837.0	1409.0	-1.0	2020.0	998.0	-1.0	1569.0	892.0	-1.0	1138.0	
678.619	875.0	-1.0	1246.0	1039.0	-1.0	1297.0	1067.0	-1.0	1570.0	1331.0	-1.0	1730.0	1323.0	-1.0	2139.0	1193.0	-1.0	1596.0	1393.0	-1.0	1976.0	1344.0	-1.0	1605.0	1555.0	-1.0	2251.0	2056.0	-1.0	3196.0	1884.0	-1.0	2968.0	1447.0	-1.0	2045.0	2201.0	-1.0	3831.0	1408.0	-1.0	2018.0	995.0	-1.0	1564.0	891.0	-1.0	1137.0	
679.118	877.0	-1.0	1250.0	1041.0	-1.0	1300.0	1068.0	-1.0	1575.0	1334.0	-1.0	1736.0	1325.0	-1.0	2147.0	1196.0	-1.0	1602.0	1396.0	-1.0	1982.0	1346.0	-1.0	1612.0	1557.0	-1.0	2258.0	2064.0	-1.0	3215.0	1886.0	-1.0	2980.0	1450.0	-1.0	2051.0	2204.0	-1.0	3845.0	1411.0	-1.0	2025.0	998.0	-1.0	1568.0	891.0	-1.0	1139.0	
679.617	878.0	-1.0	1253.0	1041.0	-1.0	1304.0	1068.0	-1.0	1576.0	1335.0	-1.0	1738.0	1327.0	-1.0	2151.0	1198.0	-1.0	1606.0	1399.0	-1.0	1990.0	1349.0	-1.0	1619.0	1561.0	-1.0	2266.0	2075.0	-1.0	3235.0	1890.0	-1.0	2990.0	1452.0	-1.0	2058.0	2206.0	-1.0	3853.0	1414.0	-1.0	2031.0	997.0	-1.0	1570.0	893.0	-1.0	1141.0	
680.116	879.0	-1.0	1255.0	1043.0	-1.0	1307.0	1068.0	-1.0	1576.0	1335.0	-1.0	1737.0	1328.0	-1.0	2153.0	1199.0	-1.0	1609.0	1404.0	-1.0	2000.0	1353.0	-1.0	1626.0	1563.0	-1.0	2273.0	2084.0	-1.0	3254.0	1893.0	-1.0	2997.0	1454.0	-1.0	2062.0	2208.0	-1.0	3856.0	1413.0	-1.0	2034.0	999.0	-1.0	1571.0	894.0	-1.0	1142.0	
680.616	880.0	-1.0	1260.0	1044.0	-1.0	1310.0	1070.0	-1.0	1580.0	1339.0	-1.0	1745.0	1331.0	-1.0	2165.0	1202.0	-1.0	1619.0	1409.0	-1.0	2012.0	1358.0	-1.0	1636.0	1568.0	-1.0	2283.0	2097.0	-1.0	3281.0	1899.0	-1.0	3011.0	1458.0	-1.0	2069.0	2208.0	-1.0	3854.0	1415.0	-1.0	2032.0	1000.0	-1.0	1569.0	894.0	-1.0	1143.0	
681.116	880.0	-1.0	1262.0	1044.0	-1.0	1312.0	1071.0	-1.0	1580.0	1339.0	-1.0	1746.0	1331.0	-1.0	2167.0	1204.0	-1.0	1624.0	1413.0	-1.0	2018.0	1359.0	-1.0	1640.0	1569.0	-1.0	2287.0	2103.0	-1.0	3291.0	1902.0	-1.0	3016.0	1459.0	-1.0	2074.0	2209.0	-1.0	3859.0	1415.0	-1.0	2036.0	999.0	-1.0	1571.0	894.0	-1.0	1143.0	
681.616	879.0	-1.0	1261.0	1044.0	-1.0	1310.0	1070.0	-1.0	1577.0	1336.0	-1.0	1741.0	1330.0	-1.0	2163.0	1202.0	-1.0	1618.0	1411.0	-1.0	2015.0	1356.0	-1.0	1636.0	1566.0	-1.0	2278.0	2099.0	-1.0	3282.0	1898.0	-1.0	3007.0	1457.0	-1.0	2068.0	2207.0	-1.0	3851.0	1414.0	-1.0	2033.0	999.0	-1.0	1568.0	892.0	-1.0	1142.0	
682.116	880.0	-1.0	1261.0	1044.0	-1.0	1310.0	1070.0	-1.0	1578.0	1337.0	-1.0	1741.0	1328.0	-1.0	2155.0	1200.0	-1.0	1608.0	1408.0	-1.0	2009.0	1353.0	-1.0	1630.0	1562.0	-1.0	2266.0	2089.0	-1.0	3262.0	1893.0	-1.0	2988.0	1453.0	-1.0	2056.0	2201.0	-1.0	3834.0	1410.0	-1.0	2022.0	995.0	-1.0	1561.0	891.0	-1.0	1137.0	
682.615	879.0	-1.0	1259.0	1043.0	-1.0	1309.0	1069.0	-1.0	1575.0	1336.0	-1.0	1737.0	1325.0	-1.0	2149.0	1199.0	-1.0	1606.0	1404.0	-1.0	1999.0	1348.0	-1.0	1621.0	1556.0	-1.0	2256.0	2079.0	-1.0	3238.0	1890.0	-1.0	2979.0	1450.0	-1.0	2052.0	2201.0	-1.0	3831.0	1409.0	-1.0	2023.0	995.0	-1.0	1560.0	890.0	-1.0	1134.0	
683.114	879.0	-1.0	1257.0	1042.0	-1.0	1307.0	1067.0	-1.0	1572.0	1334.0	-1.0	1732.0	1322.0	-1.0	2141.0	1196.0	-1.0	1601.0	1399.0	-1.0	1986.0	1342.0	-1.0	1610.0	1552.0	-1.0	2244.0	2066.0	-1.0	3217.0	1886.0	-1.0	2964.0	1447.0	-1.0	2044.0	2199.0	-1.0	3823.0	1409.0	-1.0	2019.0	995.0	-1.0	1558.0	888.0	-1.0	1132.0	
683.613	878.0	-1.0	1254.0	1041.0	-1.0	1304.0	1067.0	-1.0	1569.0	1335.0	-1.0	1728.0	1319.0	-1.0	2133.0	1193.0	-1.0	1591.0	1396.0	-1.0	1979.0	1338.0	-1.0	1603.0	1549.0	-1.0	2234.0	2064.0	-1.0	3211.0	1881.0	-1.0	2947.0	1444.0	-1.0	2035.0	2194.0	-1.0	3807.0	1406.0	-1.0	2010.0	992.0	-1.0	1552.0	887.0	-1.0	1129.0	
684.113	877.0	-1.0	1253.0	1039.0	-1.0	1302.0	1068.0	-1.0	1566.0	1333.0	-1.0	1725.0	1319.0	-1.0	2130.0	1192.0	-1.0	1591.0	1392.0	-1.0	1973.0	1335.0	-1.0	1598.0	1549.0	-1.0	2232.0	2066.0	-1.0	3214.0	1879.0	-1.0	2944.0	1444.0	-1.0	2035.0	2195.0	-1.0	3807.0	1406.0	-1.0	2010.0	992.0	-1.0	1554.0	887.0	-1.0	1129.0	
684.613	876.0	-1.0	1250.0	1038.0	-1.0	1297.0	1067.0	-1.0	1563.0	1331.0	-1.0	1721.0	1317.0	-1.0	2125.0	1190.0	-1.0	1587.0	1390.0	-1.0	1965.0	1331.0	-1.0	1592.0	1548.0	-1.0	2227.0	2062.0	-1.0	3208.0	1877.0	-1.0	2934.0	1443.0	-1.0	2030.0	2192.0	-1.0	3800.0	1404.0	-1.0	2006.0	992.0	-1.0	1551.0	886.0	-1.0	1127.0	
685.112	877.0	-1.0	1250.0	1038.0	-1.0	1298.0	1067.0	-1.0	1565.0	1331.0	-1.0	1726.0	1318.0	-1.0	2123.0	1191.0	-1.0	1586.0	1389.0	-1.0	1961.0	1330.0	-1.0	1588.0	1548.0	-1.0	2224.0	2061.0	-1.0	3204.0	1875.0	-1.0	2926.0	1442.0	-1.0	2026.0	2188.0	-1.0	3788.0	1402.0	-1.0	2000.0	990.0	-1.0	1547.0	885.0	-1.0	1124.0	
685.611	876.0	-1.0	1248.0	1037.0	-1.0	1297.0	1067.0	-1.0	1567.0	1331.0	-1.0	1727.0	1318.0	-1.0	2123.0	1191.0	-1.0	1587.0	1388.0	-1.0	1959.0	1330.0	-1.0	1587.0	1549.0	-1.0	2228.0	2062.0	-1.0	3208.0	1877.0	-1.0	2931.0	1444.0	-1.0	2030.0	2190.0	-1.0	3792.0	1403.0	-1.0	2002.0	991.0	-1.0	1550.0	885.0	-1.0	1125.0	
686.111	875.0	-1.0	1247.0	1036.0	-1.0	1295.0	1066.0	-1.0	1565.0	1330.0	-1.0	1725.0	1318.0	-1.0	2123.0	1193.0	-1.0	1590.0	1389.0	-1.0	1958.0	1329.0	-1.0	1588.0	1551.0	-1.0	2233.0	2066.0	-1.0	3214.0	1879.0	-1.0	2938.0	1446.0	-1.0	2035.0	2190.0	-1.0	3797.0	1404.0	-1.0	2004.0	991.0	-1.0	1551.0	885.0	-1.0	1125.0	
686.611	876.0	-1.0	1249.0	1036.0	-1.0	1297.0	1067.0	-1.0	1569.0	1332.0	-1.0	1731.0	1321.0	-1.0	2131.0	1197.0	-1.0	1601.0	1391.0	-1.0	1965.0	1332.0	-1.0	1593.0	1555.0	-1.0	2242.0	2072.0	-1.0	3227.0	1885.0	-1.0	2953.0	1450.0	-1.0	2043.0	2191.0	-1.0	3797.0	1405.0	-1.0	2004.0	992.0	-1.0	1551.0	884.0	-1.0	1125.0	
687.110	876.0	-1.0	1251.0	1037.0	-1.0	1299.0	1068.0	-1.0	1571.0	1333.0	-1.0	1735.0	1323.0	-1.0	2136.0	1198.0	-1.0	1605.0	1392.0	-1.0	1966.0	1334.0	-1.0	1596.0	1556.0	-1.0	2246.0	2072.0	-1.0	3227.0	1887.0	-1.0	2962.0	1453.0	-1.0	2050.0	2194.0	-1.0	3809.0	1407.0	-1.0	2011.0	992.0	-1.0	1556.0	887.0	-1.0	1129.0	
687.609	877.0	-1.0	1251.0	1038.0	-1.0	1300.0	1067.0	-1.0	1571.0	1331.0	-1.0	1733.0	1324.0	-1.0	2135.0	1197.0	-1.0	1603.0	1391.0	-1.0	1965.0	1334.0	-1.0	1597.0	1555.0	-1.0	2244.0	2067.0	-1.0	3220.0	1886.0	-1.0	2965.0	1453.0	-1.0	2050.0	2194.0	-1.0	3814.0	1408.0	-1.0	2012.0	992.0	-1.0	1558.0	887.0	-1.0	1130.0	
688.108	876.0	-1.0	1254.0	1039.0	-1.0	1303.0	1069.0	-1.0	1574.0	1334.0	-1.0	1739.0	1325.0	-1.0	2140.0	1200.0	-1.0	1611.0	1391.0	-1.0	1967.0	1336.0	-1.0	1601.0	1554.0	-1.0	2247.0	2068.0	-1.0	3217.0	1889.0	-1.0	2973.0	1454.0	-1.0	2054.0	2195.0	-1.0	3815.0	1409.0	-1.0	2012.0	992.0	-1.0	1557.0	887.0	-1.0	1129.0	
688.608	878.0	-1.0	1255.0	1039.0	-1.0	1304.0	1068.0	-1.0	1574.0	1335.0	-1.0	1741.0	1326.0	-1.0	2141.0	1200.0	-1.0	1612.0	1391.0	-1.0	1966.0	1336.0	-1.0	1601.0	1552.0	-1.0	2245.0	2064.0	-1.0	3209.0	1888.0	-1.0	2973.0	1453.0	-1.0	2053.0	2196.0	-1.0	3819.0	1410.0	-1.0	2015.0	993.0	-1.0	1559.0	888.0	-1.0	1130.0	
689.107	876.0	-1.0	1253.0	1039.0	-1.0	1304.0	1068.0	-1.0	1573.0	1333.0	-1.0	1738.0	1325.0	-1.0	2138.0	1200.0	-1.0	1611.0	1390.0	-1.0	1965.0	1335.0	-1.0	1599.0	1550.0	-1.0	2241.0	2056.0	-1.0	3195.0	1884.0	-1.0	2969.0	1451.0	-1.0	2049.0	2196.0	-1.0	3819.0	1409.0	-1.0	2015.0	994.0	-1.0	1558.0	887.0	-1.0	1130.0	
689.606	877.0	-1.0	1254.0	1040.0	-1.0	1306.0	1069.0	-1.0	1576.0	1335.0	-1.0	1745.0	1326.0	-1.0	2137.0	1200.0	-1.0	1607.0	1388.0	-1.0	1961.0	1335.0	-1.0	1597.0	1545.0	-1.0	2232.0	2046.0	-1.0	3173.0	1881.0	-1.0	2957.0	1448.0	-1.0	2041.0	2195.0	-1.0	3812.0	1408.0	-1.0	2011.0	993.0	-1.0	1555.0	888.0	-1.0	1130.0	
690.105	876.0	-1.0	1252.0	1040.0	-1.0	1308.0	1070.0	-1.0	1575.0	1335.0	-1.0	1745.0	1325.0	-1.0	2137.0	1198.0	-1.0	1605.0	1384.0	-1.0	1953.0	1335.0	-1.0	1594.0	1542.0	-1.0	2225.0	2034.0	-1.0	3148.0	1879.0	-1.0	2952.0	1445.0	-1.0	2038.0	2197.0	-1.0	3809.0	1408.0	-1.0	2009.0	993.0	-1.0	1553.0	889.0	-1.0	1129.0	
690.604	874.0	-1.0	1248.0	1039.0	-1.0	1305.0	1068.0	-1.0	1571.0	1334.0	-1.0	1739.0	1322.0	-1.0	2126.0	1194.0	-1.0	1598.0	1377.0	-1.0	1940.0	1328.0	-1.0	1583.0	1535.0	-1.0	2208.0	2013.0	-1.0	3103.0	1872.0	-1.0	2936.0	1441.0	-1.0	2029.0	2196.0	-1.0	3801.0	1406.0	-1.0	2005.0	993.0	-1.0	1548.0	889.0	-1.0	1129.0	
691.103	873.0	-1.0	1243.0	1036.0	-1.0	1300.0	1065.0	-1.0	1563.0	1329.0	-1.0	1727.0	1316.0	-1.0	2112.0	1189.0	-1.0	1584.0	1370.0	-1.0	1918.0	1319.0	-1.0	1567.0	1525.0	-1.0	2185.0	1985.0	-1.0	3047.0	1863.0	-1.0	2909.0	1436.0	-1.0	2012.0	2190.0	-1.0	3779.0	1403.0	-1.0	1994.0	991.0	-1.0	1540.0	888.0	-1.0	1125.0	
691.602	873.0	-1.0	1239.0	1036.0	-1.0	1296.0	1064.0	-1.0	1557.0	1328.0	-1.0	1720.0	1312.0	-1.0	2096.0	1184.0	-1.0	1569.0	1360.0	-1.0	1897.0	1311.0	-1.0	1550.0	1515.0	-1.0	2162.0	1962.0	-1.0	2995.0	1854.0	-1.0	2883.0	1429.0	-1.0	1997.0	2185.0	-1.0	3755.0	1400.0	-1.0	1983.0	987.0	-1.0	1531.0	886.0	-1.0	1120.0	
692.101	870.0	-1.0	1235.0	1034.0	-1.0	1293.0	1063.0	-1.0	1553.0	1325.0	-1.0	1715.0	1308.0	-1.0	2086.0	1180.0	-1.0	1563.0	1352.0	-1.0	1880.0	1304.0	-1.0	1536.0	1510.0	-1.0	2149.0	1943.0	-1.0	2957.0	1852.0	-1.0	2872.0	1427.0	-1.0	1991.0	2185.0	-1.0	3750.0	1399.0	-1.0	1980.0	990.0	-1.0	1529.0	887.0	-1.0	1120.0	
692.600	869.0	-1.0	1232.0	1032.0	-1.0	1290.0	1063.0	-1.0	1548.0	1324.0	-1.0	1709.0	1306.0	-1.0	2079.0	1179.0	-1.0	1556.0	1346.0	-1.0	1864.0	1298.0	-1.0	1525.0	1505.0	-1.0	2138.0	1931.0	-1.0	2931.0	1849.0	-1.0	2862.0	1425.0	-1.0	1987.0	2186.0	-1.0	3743.0	1400.0	-1.0	1979.0	989.0	-1.0	1527.0	886.0	-1.0	1119.0	
693.099	869.0	-1.0	1230.0	1032.0	-1.0	1289.0	1061.0	-1.0	1544.0	1321.0	-1.0	1701.0	1303.0	-1.0	2070.0	1174.0	-1.0	1548.0	1342.0	-1.0	1856.0	1296.0	-1.0	1519.0	1503.0	-1.0	2132.0	1924.0	-1.0	2915.0	1846.0	-1.0	2850.0	1423.0	-1.0	1979.0	2184.0	-1.0	3731.0	1398.0	-1.0	1972.0	989.0	-1.0	1523.0	885.0	-1.0	1118.0	
693.598	870.0	-1.0	1231.0	1034.0	-1.0	1289.0	1063.0	-1.0	1544.0	1322.0	-1.0	1701.0	1304.0	-1.0	2072.0	1176.0	-1.0	1551.0	1342.0	-1.0	1855.0	1295.0	-1.0	1520.0	1504.0	-1.0	2136.0	1927.0	-1.0	2918.0	1849.0	-1.0	2854.0	1426.0	-1.0	1983.0	2186.0	-1.0	3737.0	1399.0	-1.0	1974.0	990.0	-1.0	1525.0	887.0	-1.0	1119.0	
694.097	870.0	-1.0	1230.0	1033.0	-1.0	1288.0	1062.0	-1.0	1542.0	1322.0	-1.0	1700.0	1304.0	-1.0	2070.0	1175.0	-1.0	1550.0	1343.0	-1.0	1855.0	1297.0	-1.0	1520.0	1506.0	-1.0	2136.0	1930.0	-1.0	2919.0	1848.0	-1.0	2853.0	1426.0	-1.0	1983.0	2187.0	-1.0	3735.0	1400.0	-1.0	1974.0	990.0	-1.0	1525.0	886.0	-1.0	1118.0	
694.596	870.0	-1.0	1230.0	1033.0	-1.0	1289.0	1064.0	-1.0	1541.0	1322.0	-1.0	1698.0	1305.0	-1.0	2070.0	1175.0	-1.0	1547.0	1345.0	-1.0	1858.0	1298.0	-1.0	1522.0	1507.0	-1.0	2139.0	1933.0	-1.0	2926.0	1848.0	-1.0	2849.0	1425.0	-1.0	1982.0	2186.0	-1.0	3733.0	1399.0	-1.0	1973.0	991.0	-1.0	1524.0	885.0	-1.0	1118.0	
695.095	871.0	-1.0	1232.0	1034.0	-1.0	1290.0	1064.0	-1.0	1543.0	1323.0	-1.0	1701.0	1307.0	-1.0	2078.0	1177.0	-1.0	1555.0	1348.0	-1.0	1865.0	1302.0	-1.0	1528.0	1512.0	-1.0	2149.0	1939.0	-1.0	2940.0	1851.0	-1.0	2863.0	1430.0	-1.0	1989.0	2192.0	-1.0	3748.0	1402.0	-1.0	1982.0	992.0	-1.0	1530.0	886.0	-1.0	1121.0	
695.594	872.0	-1.0	1232.0	1034.0	-1.0	1291.0	1064.0	-1.0	1545.0	1322.0	-1.0	1702.0	1309.0	-1.0	2082.0	1178.0	-1.0	1559.0	1349.0	-1.0	1868.0	1305.0	-1.0	1532.0	1511.0	-1.0	2153.0	1944.0	-1.0	2947.0	1852.0	-1.0	2866.0	1431.0	-1.0	1993.0	2193.0	-1.0	3756.0	1404.0	-1.0	1985.0	992.0	-1.0	1535.0	887.0	-1.0	1122.0	
696.093	872.0	-1.0	1233.0	1034.0	-1.0	1291.0	1064.0	-1.0	1545.0	1325.0	-1.0	1703.0	1309.0	-1.0	2082.0	1178.0	-1.0	1558.0	1351.0	-1.0	1872.0	1309.0	-1.0	1538.0	1513.0	-1.0	2155.0	1951.0	-1.0	2960.0	1851.0	-1.0	2866.0	1431.0	-1.0	1993.0	2191.0	-1.0	3756.0	1403.0	-1.0	1985.0	992.0	-1.0	1533.0	887.0	-1.0	1123.0	
696.592	872.0	-1.0	1234.0	1035.0	-1.0	1293.0	1065.0	-1.0	1549.0	1325.0	-1.0	1707.0	1311.0	-1.0	2088.0	1181.0	-1.0	1565.0	1354.0	-1.0	1878.0	1312.0	-1.0	1545.0	1516.0	-1.0	2162.0	1960.0	-1.0	2981.0	1854.0	-1.0	2880.0	1434.0	-1.0	2002.0	2195.0	-1.0	3767.0	1405.0	-1.0	1993.0	994.0	-1.0	1540.0	887.0	-1.0	1125.0	
697.091	873.0	-1.0	1235.0	1035.0	-1.0	1294.0	1064.0	-1.0	1551.0	1325.0	-1.0	1711.0	1313.0	-1.0	2090.0	1182.0	-1.0	1570.0	1353.0	-1.0	1881.0	1314.0	-1.0	1548.0	1517.0	-1.0	2167.0	1965.0	-1.0	2992.0	1856.0	-1.0	2886.0	1435.0	-1.0	2006.0	2194.0	-1.0	3774.0	1406.0	-1.0	1998.0	995.0	-1.0	1541.0	887.0	-1.0	1127.0	
697.591	873.0	-1.0	1235.0	1034.0	-1.0	1293.0	1064.0	-1.0	1550.0	1326.0	-1.0	1711.0	1312.0	-1.0	2090.0	1183.0	-1.0	1569.0	1354.0	-1.0	1882.0	1315.0	-1.0	1551.0	1517.0	-1.0	2166.0	1970.0	-1.0	2999.0	1855.0	-1.0	2887.0	1435.0	-1.0	2008.0	2193.0	-1.0	3773.0	1406.0	-1.0	1997.0	994.0	-1.0	1542.0	888.0	-1.0	1126.0	
698.090	873.0	-1.0	1238.0	1034.0	-1.0	1296.0	1066.0	-1.0	1554.0	1328.0	-1.0	1717.0	1314.0	-1.0	2097.0	1185.0	-1.0	1576.0	1354.0	-1.0	1884.0	1318.0	-1.0	1557.0	1518.0	-1.0	2171.0	1975.0	-1.0	3009.0	1858.0	-1.0	2896.0	1438.0	-1.0	2014.0	2193.0	-1.0	3770.0	1407.0	-1.0	1997.0	994.0	-1.0	1540.0	889.0	-1.0	1126.0	
698.589	873.0	-1.0	1237.0	1035.0	-1.0	1296.0	1064.0	-1.0	1556.0	1326.0	-1.0	1719.0	1315.0	-1.0	2100.0	1186.0	-1.0	1579.0	1353.0	-1.0	1883.0	1318.0	-1.0	1558.0	1518.0	-1.0	2172.0	1975.0	-1.0	3013.0	1859.0	-1.0	2899.0	1439.0	-1.0	2018.0	2193.0	-1.0	3772.0	1406.0	-1.0	1998.0	994.0	-1.0	1541.0	888.0	-1.0	1126.0	
699.089	872.0	-1.0	1236.0	1033.0	-1.0	1292.0	1063.0	-1.0	1552.0	1324.0	-1.0	1714.0	1313.0	-1.0	2097.0	1184.0	-1.0	1576.0	1352.0	-1.0	1884.0	1319.0	-1.0	1558.0	1518.0	-1.0	2172.0	1976.0	-1.0	3017.0	1857.0	-1.0	2892.0	1439.0	-1.0	2015.0	2190.0	-1.0	3766.0	1406.0	-1.0	1996.0	993.0	-1.0	1540.0	887.0	-1.0	1126.0	
699.588	871.0	-1.0	1234.0	1032.0	-1.0	1292.0	1062.0	-1.0	1553.0	1325.0	-1.0	1718.0	1313.0	-1.0	2095.0	1184.0	-1.0	1571.0	1354.0	-1.0	1887.0	1320.0	-1.0	1559.0	1518.0	-1.0	2172.0	1977.0	-1.0	3023.0	1853.0	-1.0	2885.0	1437.0	-1.0	2011.0	2187.0	-1.0	3755.0	1404.0	-1.0	1992.0	992.0	-1.0	1538.0	888.0	-1.0	1124.0	
700.087	870.0	-1.0	1233.0	1032.0	-1.0	1290.0	1062.0	-1.0	1552.0	1325.0	-1.0	1718.0	1313.0	-1.0	2097.0	1185.0	-1.0	1574.0	1357.0	-1.0	1891.0	1321.0	-1.0	1563.0	1521.0	-1.0	2181.0	1982.0	-1.0	3032.0	1856.0	-1.0	2889.0	1438.0	-1.0	2016.0	2189.0	-1.0	3756.0	1404.0	-1.0	1992.0	994.0	-1.0	1538.0	888.0	-1.0	1126.0	
700.586	869.0	-1.0	1228.0	1030.0	-1.0	1287.0	1061.0	-1.0	1549.0	1324.0	-1.0	1713.0	1314.0	-1.0	2095.0	1185.0	-1.0	1572.0	1358.0	-1.0	1895.0	1322.0	-1.0	1563.0	1524.0	-1.0	2184.0	1983.0	-1.0	3037.0	1855.0	-1.0	2890.0	1438.0	-1.0	2015.0	2191.0	-1.0	3757.0	1404.0	-1.0	1992.0	995.0	-1.0	1540.0	888.0	-1.0	1126.0	
701.085	866.0	-1.0	1224.0	1029.0	-1.0	1281.0	1060.0	-1.0	1542.0	1320.0	-1.0	1703.0	1311.0	-1.0	2088.0	1181.0	-1.0	1564.0	1359.0	-1.0	1895.0	1322.0	-1.0	1560.0	1524.0	-1.0	2181.0	1982.0	-1.0	3029.0	1853.0	-1.0	2879.0	1434.0	-1.0	2007.0	2190.0	-1.0	3746.0	1403.0	-1.0	1987.0	994.0	-1.0	1537.0	888.0	-1.0	1125.0	
701.584	867.0	-1.0	1220.0	1028.0	-1.0	1277.0	1059.0	-1.0	1539.0	1320.0	-1.0	1697.0	1310.0	-1.0	2082.0	1178.0	-1.0	1555.0	1359.0	-1.0	1893.0	1320.0	-1.0	1555.0	1524.0	-1.0	2179.0	1979.0	-1.0	3020.0	1850.0	-1.0	2865.0	1431.0	-1.0	1999.0	2185.0	-1.0	3730.0	1400.0	-1.0	1977.0	993.0	-1.0	1531.0	887.0	-1.0	1121.0	
702.083	865.0	-1.0	1218.0	1026.0	-1.0	1273.0	1060.0	-1.0	1536.0	1319.0	-1.0	1693.0	1308.0	-1.0	2079.0	1177.0	-1.0	1553.0	1360.0	-1.0	1894.0	1318.0	-1.0	1553.0	1527.0	-1.0	2181.0	1980.0	-1.0	3023.0	1851.0	-1.0	2867.0	1431.0	-1.0	1998.0	2188.0	-1.0	3733.0	1400.0	-1.0	1979.0	995.0	-1.0	1534.0	887.0	-1.0	1122.0	
702.582	865.0	-1.0	1216.0	1024.0	-1.0	1270.0	1058.0	-1.0	1533.0	1316.0	-1.0	1688.0	1309.0	-1.0	2078.0	1177.0	-1.0	1550.0	1361.0	-1.0	1895.0	1317.0	-1.0	1551.0	1529.0	-1.0	2187.0	1982.0	-1.0	3030.0	1852.0	-1.0	2865.0	1432.0	-1.0	1998.0	2189.0	-1.0	3730.0	1400.0	-1.0	1977.0	995.0	-1.0	1534.0	887.0	-1.0	1121.0	
703.081	865.0	-1.0	1214.0	1025.0	-1.0	1268.0	1058.0	-1.0	1533.0	1317.0	-1.0	1685.0	1308.0	-1.0	2076.0	1176.0	-1.0	1545.0	1364.0	-1.0	1900.0	1319.0	-1.0	1555.0	1532.0	-1.0	2192.0	1990.0	-1.0	3041.0	1852.0	-1.0	2864.0	1431.0	-1.0	1995.0	2187.0	-1.0	3725.0	1399.0	-1.0	1974.0	996.0	-1.0	1533.0	888.0	-1.0	1121.0	
703.580	866.0	-1.0	1216.0	1024.0	-1.0	1269.0	1059.0	-1.0	1533.0	1318.0	-1.0	1688.0	1312.0	-1.0	2084.0	1178.0	-1.0	1552.0	1367.0	-1.0	1909.0	1324.0	-1.0	1562.0	1538.0	-1.0	2206.0	2002.0	-1.0	3068.0	1858.0	-1.0	2878.0	1436.0	-1.0	2006.0	2194.0	-1.0	3741.0	1401.0	-1.0	1982.0	998.0	-1.0	1539.0	889.0	-1.0	1125.0	
704.079	865.0	-1.0	1216.0	1024.0	-1.0	1269.0	1060.0	-1.0	1534.0	1317.0	-1.0	1687.0	1313.0	-1.0	2087.0	1179.0	-1.0	1555.0	1371.0	-1.0	1917.0	1327.0	-1.0	1567.0	1542.0	-1.0	2215.0	2013.0	-1.0	3090.0	1862.0	-1.0	2886.0	1438.0	-1.0	2011.0	2196.0	-1.0	3748.0	1403.0	-1.0	1985.0	998.0	-1.0	1541.0	890.0	-1.0	1127.0	
704.578	865.0	-1.0	1217.0	1025.0	-1.0	1268.0	1061.0	-1.0	1534.0	1319.0	-1.0	1686.0	1314.0	-1.0	2086.0	1179.0	-1.0	1553.0	1375.0	-1.0	1923.0	1330.0	-1.0	1572.0	1546.0	-1.0	2220.0	2019.0	-1.0	3101.0	1862.0	-1.0	2885.0	1438.0	-1.0	2010.0	2196.0	-1.0	3746.0	1402.0	-1.0	1982.0	997.0	-1.0	1540.0	891.0	-1.0	1127.0	
705.077	866.0	-1.0	1216.0	1025.0	-1.0	1268.0	1061.0	-1.0	1537.0	1320.0	-1.0	1691.0	1316.0	-1.0	2093.0	1182.0	-1.0	1560.0	1377.0	-1.0	1928.0	1333.0	-1.0	1577.0	1549.0	-1.0	2227.0	2026.0	-1.0	3114.0	1865.0	-1.0	2896.0	1440.0	-1.0	2014.0	2200.0	-1.0	3759.0	1404.0	-1.0	1987.0	1000.0	-1.0	1544.0	890.0	-1.0	1127.0	
705.577	865.0	-1.0	1216.0	1026.0	-1.0	1267.0	1061.0	-1.0	1537.0	1319.0	-1.0	1692.0	1315.0	-1.0	2095.0	1183.0	-1.0	1562.0	1378.0	-1.0	1928.0	1334.0	-1.0	1579.0	1549.0	-1.0	2229.0	2025.0	-1.0	3116.0	1866.0	-1.0	2900.0	1441.0	-1.0	2016.0	2203.0	-1.0	3768.0	1406.0	-1.0	1988.0	999.0	-1.0	1546.0	891.0	-1.0	1128.0	
706.076	865.0	-1.0	1214.0	1023.0	-1.0	1264.0	1060.0	-1.0	1535.0	1318.0	-1.0	1688.0	1315.0	-1.0	2092.0	1181.0	-1.0	1560.0	1378.0	-1.0	1928.0	1335.0	-1.0	1579.0	1547.0	-1.0	2224.0	2023.0	-1.0	3108.0	1865.0	-1.0	2895.0	1440.0	-1.0	2013.0	2202.0	-1.0	3766.0	1405.0	-1.0	1985.0	999.0	-1.0	1545.0	890.0	-1.0	1126.0	
706.575	864.0	-1.0	1214.0	1024.0	-1.0	1264.0	1061.0	-1.0	1539.0	1320.0	-1.0	1693.0	1316.0	-1.0	2096.0	1184.0	-1.0	1564.0	1377.0	-1.0	1927.0	1335.0	-1.0	1578.0	1545.0	-1.0	2220.0	2019.0	-1.0	3096.0	1865.0	-1.0	2890.0	1439.0	-1.0	2006.0	2200.0	-1.0	3758.0	1401.0	-1.0	1979.0	998.0	-1.0	1541.0	889.0	-1.0	1124.0	
707.075	864.0	-1.0	1212.0	1024.0	-1.0	1263.0	1061.0	-1.0	1540.0	1319.0	-1.0	1695.0	1317.0	-1.0	2097.0	1184.0	-1.0	1566.0	1374.0	-1.0	1924.0	1334.0	-1.0	1577.0	1544.0	-1.0	2216.0	2013.0	-1.0	3085.0	1865.0	-1.0	2890.0	1439.0	-1.0	2007.0	2202.0	-1.0	3763.0	1403.0	-1.0	1981.0	998.0	-1.0	1543.0	889.0	-1.0	1124.0	
707.574	864.0	-1.0	1211.0	1023.0	-1.0	1261.0	1059.0	-1.0	1539.0	1318.0	-1.0	1692.0	1315.0	-1.0	2093.0	1183.0	-1.0	1562.0	1373.0	-1.0	1920.0	1332.0	-1.0	1573.0	1542.0	-1.0	2210.0	2007.0	-1.0	3072.0	1863.0	-1.0	2887.0	1436.0	-1.0	2002.0	2202.0	-1.0	3764.0	1402.0	-1.0	1979.0	997.0	-1.0	1543.0	889.0	-1.0	1122.0	
708.073	864.0	-1.0	1210.0	1022.0	-1.0	1260.0	1059.0	-1.0	1535.0	1317.0	-1.0	1685.0	1314.0	-1.0	2088.0	1180.0	-1.0	1556.0	1371.0	-1.0	1915.0	1331.0	-1.0	1570.0	1539.0	-1.0	2203.0	1999.0	-1.0	3055.0	1861.0	-1.0	2880.0	1434.0	-1.0	1997.0	2199.0	-1.0	3756.0	1400.0	-1.0	1975.0	997.0	-1.0	1541.0	889.0	-1.0	1121.0	
708.573	863.0	-1.0	1211.0	1024.0	-1.0	1260.0	1060.0	-1.0	1538.0	1318.0	-1.0	1689.0	1315.0	-1.0	2093.0	1181.0	-1.0	1561.0	1369.0	-1.0	1912.0	1332.0	-1.0	1570.0	1538.0	-1.0	2201.0	1994.0	-1.0	3043.0	1863.0	-1.0	2880.0	1435.0	-1.0	1996.0	2198.0	-1.0	3746.0	1400.0	-1.0	1969.0	996.0	-1.0	1538.0	888.0	-1.0	1119.0	
709.072	864.0	-1.0	1210.0	1024.0	-1.0	1259.0	1059.0	-1.0	1537.0	1317.0	-1.0	1689.0	1313.0	-1.0	2092.0	1182.0	-1.0	1559.0	1368.0	-1.0	1909.0	1331.0	-1.0	1569.0	1538.0	-1.0	2199.0	1990.0	-1.0	3036.0	1863.0	-1.0	2881.0	1435.0	-1.0	1996.0	2199.0	-1.0	3746.0	1399.0	-1.0	1969.0	997.0	-1.0	1537.0	889.0	-1.0	1120.0	
709.572	862.0	-1.0	1206.0	1022.0	-1.0	1257.0	1059.0	-1.0	1535.0	1314.0	-1.0	1683.0	1312.0	-1.0	2086.0	1179.0	-1.0	1553.0	1365.0	-1.0	1904.0	1330.0	-1.0	1564.0	1536.0	-1.0	2194.0	1984.0	-1.0	3024.0	1860.0	-1.0	2873.0	1434.0	-1.0	1990.0	2197.0	-1.0	3737.0	1397.0	-1.0	1965.0	997.0	-1.0	1536.0	887.0	-1.0	1117.0	
710.071	863.0	-1.0	1204.0	1022.0	-1.0	1254.0	1058.0	-1.0	1531.0	1315.0	-1.0	1676.0	1309.0	-1.0	2078.0	1176.0	-1.0	1543.0	1365.0	-1.0	1901.0	1327.0	-1.0	1559.0	1534.0	-1.0	2190.0	1980.0	-1.0	3015.0	1857.0	-1.0	2862.0	1430.0	-1.0	1984.0	2193.0	-1.0	3722.0	1394.0	-1.0	1957.0	995.0	-1.0	1532.0	887.0	-1.0	1116.0	
710.570	862.0	-1.0	1203.0	1022.0	-1.0	1253.0	1059.0	-1.0	1531.0	1316.0	-1.0	1677.0	1309.0	-1.0	2079.0	1176.0	-1.0	1544.0	1363.0	-1.0	1899.0	1327.0	-1.0	1558.0	1535.0	-1.0	2194.0	1982.0	-1.0	3017.0	1858.0	-1.0	2866.0	1431.0	-1.0	1986.0	2194.0	-1.0	3717.0	1395.0	-1.0	1954.0	995.0	-1.0	1531.0	887.0	-1.0	1113.0	
711.070	862.0	-1.0	1200.0	1021.0	-1.0	1251.0	1057.0	-1.0	1531.0	1314.0	-1.0	1674.0	1307.0	-1.0	2077.0	1176.0	-1.0	1543.0	1363.0	-1.0	1897.0	1325.0	-1.0	1557.0	1536.0	-1.0	2196.0	1981.0	-1.0	3018.0	1858.0	-1.0	2866.0	1432.0	-1.0	1986.0	2194.0	-1.0	3718.0	1394.0	-1.0	1954.0	996.0	-1.0	1531.0	887.0	-1.0	1114.0	
711.570	861.0	-1.0	1199.0	1020.0	-1.0	1248.0	1056.0	-1.0	1526.0	1310.0	-1.0	1667.0	1306.0	-1.0	2073.0	1174.0	-1.0	1539.0	1362.0	-1.0	1896.0	1324.0	-1.0	1554.0	1537.0	-1.0	2195.0	1981.0	-1.0	3016.0	1855.0	-1.0	2859.0	1430.0	-1.0	1981.0	2193.0	-1.0	3712.0	1393.0	-1.0	1951.0	996.0	-1.0	1530.0	886.0	-1.0	1113.0	
712.069	862.0	-1.0	1199.0	1022.0	-1.0	1248.0	1057.0	-1.0	1530.0	1312.0	-1.0	1671.0	1308.0	-1.0	2076.0	1176.0	-1.0	1542.0	1362.0	-1.0	1897.0	1325.0	-1.0	1554.0	1537.0	-1.0	2194.0	1980.0	-1.0	3015.0	1855.0	-1.0	2854.0	1430.0	-1.0	1977.0	2190.0	-1.0	3705.0	1392.0	-1.0	1945.0	995.0	-1.0	1528.0	886.0	-1.0	1110.0	
712.569	862.0	-1.0	1200.0	1021.0	-1.0	1247.0	1057.0	-1.0	1530.0	1311.0	-1.0	1673.0	1309.0	-1.0	2078.0	1177.0	-1.0	1544.0	1362.0	-1.0	1898.0	1325.0	-1.0	1556.0	1538.0	-1.0	2197.0	1980.0	-1.0	3012.0	1855.0	-1.0	2855.0	1430.0	-1.0	1980.0	2193.0	-1.0	3715.0	1393.0	-1.0	1949.0	995.0	-1.0	1532.0	887.0	-1.0	1112.0	
713.068	861.0	-1.0	1198.0	1019.0	-1.0	1247.0	1057.0	-1.0	1529.0	1311.0	-1.0	1672.0	1308.0	-1.0	2080.0	1178.0	-1.0	1546.0	1364.0	-1.0	1901.0	1326.0	-1.0	1556.0	1538.0	-1.0	2199.0	1982.0	-1.0	3013.0	1856.0	-1.0	2857.0	1430.0	-1.0	1981.0	2195.0	-1.0	3723.0	1394.0	-1.0	1953.0	997.0	-1.0	1533.0	886.0	-1.0	1113.0	
713.567	861.0	-1.0	1201.0	1022.0	-1.0	1249.0	1057.0	-1.0	1535.0	1313.0	-1.0	1681.0	1310.0	-1.0	2084.0	1179.0	-1.0	1549.0	1367.0	-1.0	1907.0	1329.0	-1.0	1561.0	1541.0	-1.0	2203.0	1986.0	-1.0	3022.0	1856.0	-1.0	2857.0	1432.0	-1.0	1982.0	2194.0	-1.0	3723.0	1394.0	-1.0	1953.0	996.0	-1.0	1535.0	885.0	-1.0	1112.0	
714.067	861.0	-1.0	1203.0	1021.0	-1.0	1250.0	1059.0	-1.0	1538.0	1315.0	-1.0	1686.0	1312.0	-1.0	2090.0	1181.0	-1.0	1554.0	1368.0	-1.0	1914.0	1333.0	-1.0	1567.0	1545.0	-1.0	2214.0	1996.0	-1.0	3043.0	1860.0	-1.0	2871.0	1434.0	-1.0	1991.0	2197.0	-1.0	3741.0	1397.0	-1.0	1962.0	997.0	-1.0	1542.0	887.0	-1.0	1115.0	
714.567	862.0	-1.0	1203.0	1023.0	-1.0	1251.0	1057.0	-1.0	1538.0	1315.0	-1.0	1685.0	1312.0	-1.0	2091.0	1182.0	-1.0	1556.0	1371.0	-1.0	1918.0	1334.0	-1.0	1570.0	1546.0	-1.0	2219.0	2002.0	-1.0	3057.0	1862.0	-1.0	2878.0	1436.0	-1.0	1996.0	2198.0	-1.0	3750.0	1398.0	-1.0	1965.0	998.0	-1.0	1546.0	888.0	-1.0	1117.0	
715.066	862.0	-1.0	1202.0	1023.0	-1.0	1250.0	1057.0	-1.0	1537.0	1314.0	-1.0	1681.0	1311.0	-1.0	2090.0	1180.0	-1.0	1552.0	1372.0	-1.0	1920.0	1335.0	-1.0	1571.0	1547.0	-1.0	2221.0	2006.0	-1.0	3069.0	1860.0	-1.0	2878.0	1436.0	-1.0	1996.0	2197.0	-1.0	3749.0	1397.0	-1.0	1965.0	998.0	-1.0	1545.0	887.0	-1.0	1116.0	
715.565	862.0	-1.0	1203.0	1022.0	-1.0	1249.0	1058.0	-1.0	1539.0	1316.0	-1.0	1685.0	1313.0	-1.0	2097.0	1182.0	-1.0	1560.0	1375.0	-1.0	1928.0	1337.0	-1.0	1577.0	1552.0	-1.0	2232.0	2019.0	-1.0	3098.0	1864.0	-1.0	2890.0	1440.0	-1.0	2003.0	2196.0	-1.0	3745.0	1397.0	-1.0	1962.0	997.0	-1.0	1545.0	887.0	-1.0	1115.0	
716.064	864.0	-1.0	1205.0	1022.0	-1.0	1250.0	1057.0	-1.0	1539.0	1316.0	-1.0	1687.0	1313.0	-1.0	2101.0	1184.0	-1.0	1565.0	1376.0	-1.0	1933.0	1338.0	-1.0	1580.0	1554.0	-1.0	2238.0	2025.0	-1.0	3109.0	1867.0	-1.0	2901.0	1442.0	-1.0	2011.0	2198.0	-1.0	3757.0	1400.0	-1.0	1969.0	998.0	-1.0	1550.0	888.0	-1.0	1119.0	
716.563	864.0	-1.0	1208.0	1024.0	-1.0	1253.0	1059.0	-1.0	1542.0	1318.0	-1.0	1691.0	1314.0	-1.0	2107.0	1184.0	-1.0	1568.0	1376.0	-1.0	1933.0	1340.0	-1.0	1584.0	1552.0	-1.0	2238.0	2020.0	-1.0	3099.0	1869.0	-1.0	2911.0	1444.0	-1.0	2017.0	2200.0	-1.0	3774.0	1403.0	-1.0	1978.0	1000.0	-1.0	1556.0	890.0	-1.0	1123.0	
717.062	867.0	-1.0	1213.0	1028.0	-1.0	1262.0	1060.0	-1.0	1547.0	1323.0	-1.0	1698.0	1316.0	-1.0	2112.0	1186.0	-1.0	1570.0	1375.0	-1.0	1934.0	1343.0	-1.0	1590.0	1551.0	-1.0	2238.0	2018.0	-1.0	3093.0	1869.0	-1.0	2918.0	1446.0	-1.0	2021.0	2204.0	-1.0	3788.0	1406.0	-1.0	1988.0	1000.0	-1.0	1562.0	892.0	-1.0	1129.0	
717.561	870.0	-1.0	1224.0	1032.0	-1.0	1271.0	1063.0	-1.0	1556.0	1330.0	-1.0	1714.0	1321.0	-1.0	2126.0	1190.0	-1.0	1583.0	1373.0	-1.0	1934.0	1349.0	-1.0	1600.0	1547.0	-1.0	2236.0	2008.0	-1.0	3073.0	1876.0	-1.0	2939.0	1452.0	-1.0	2033.0	2207.0	-1.0	3805.0	1412.0	-1.0	1999.0	1002.0	-1.0	1565.0	894.0	-1.0	1132.0	
718.060	874.0	-1.0	1232.0	1037.0	-1.0	1284.0	1068.0	-1.0	1568.0	1336.0	-1.0	1728.0	1325.0	-1.0	2139.0	1196.0	-1.0	1597.0	1372.0	-1.0	1935.0	1352.0	-1.0	1606.0	1542.0	-1.0	2233.0	2004.0	-1.0	3065.0	1885.0	-1.0	2968.0	1457.0	-1.0	2048.0	2217.0	-1.0	3836.0	1419.0	-1.0	2019.0	1007.0	-1.0	1577.0	897.0	-1.0	1138.0	
718.559	877.0	-1.0	1239.0	1042.0	-1.0	1294.0	1071.0	-1.0	1575.0	1341.0	-1.0	1737.0	1327.0	-1.0	2145.0	1198.0	-1.0	1602.0	1373.0	-1.0	1939.0	1355.0	-1.0	1613.0	1542.0	-1.0	2236.0	2010.0	-1.0	3081.0	1892.0	-1.0	2989.0	1461.0	-1.0	2057.0	2224.0	-1.0	3858.0	1424.0	-1.0	2032.0	1009.0	-1.0	1586.0	899.0	-1.0	1145.0	
719.058	878.0	-1.0	1241.0	1043.0	-1.0	1296.0	1072.0	-1.0	1577.0	1341.0	-1.0	1738.0	1328.0	-1.0	2149.0	1200.0	-1.0	1605.0	1376.0	-1.0	1946.0	1357.0	-1.0	1617.0	1542.0	-1.0	2242.0	2019.0	-1.0	3103.0	1898.0	-1.0	3001.0	1464.0	-1.0	2066.0	2227.0	-1.0	3870.0	1428.0	-1.0	2037.0	1010.0	-1.0	1589.0	899.0	-1.0	1147.0	
719.558	879.0	-1.0	1243.0	1044.0	-1.0	1295.0	1072.0	-1.0	1576.0	1341.0	-1.0	1735.0	1329.0	-1.0	2148.0	1199.0	-1.0	1604.0	1379.0	-1.0	1955.0	1359.0	-1.0	1622.0	1546.0	-1.0	2246.0	2030.0	-1.0	3123.0	1899.0	-1.0	3008.0	1466.0	-1.0	2069.0	2229.0	-1.0	3876.0	1428.0	-1.0	2040.0	1011.0	-1.0	1591.0	900.0	-1.0	1147.0	
720.057	879.0	-1.0	1244.0	1045.0	-1.0	1297.0	1072.0	-1.0	1580.0	1344.0	-1.0	1743.0	1331.0	-1.0	2155.0	1203.0	-1.0	1609.0	1383.0	-1.0	1964.0	1361.0	-1.0	1628.0	1549.0	-1.0	2253.0	2040.0	-1.0	3144.0	1901.0	-1.0	3013.0	1466.0	-1.0	2072.0	2230.0	-1.0	3878.0	1427.0	-1.0	2039.0	1010.0	-1.0	1591.0	899.0	-1.0	1146.0	
720.556	878.0	-1.0	1246.0	1045.0	-1.0	1300.0	1073.0	-1.0	1583.0	1344.0	-1.0	1749.0	1333.0	-1.0	2161.0	1206.0	-1.0	1617.0	1387.0	-1.0	1973.0	1364.0	-1.0	1633.0	1554.0	-1.0	2266.0	2052.0	-1.0	3174.0	1906.0	-1.0	3030.0	1469.0	-1.0	2083.0	2234.0	-1.0	3890.0	1430.0	-1.0	2045.0	1012.0	-1.0	1594.0	900.0	-1.0	1149.0	
721.055	878.0	-1.0	1247.0	1045.0	-1.0	1301.0	1074.0	-1.0	1583.0	1345.0	-1.0	1751.0	1333.0	-1.0	2165.0	1206.0	-1.0	1622.0	1391.0	-1.0	1981.0	1367.0	-1.0	1640.0	1557.0	-1.0	2275.0	2061.0	-1.0	3198.0	1911.0	-1.0	3044.0	1471.0	-1.0	2090.0	2236.0	-1.0	3901.0	1431.0	-1.0	2051.0	1013.0	-1.0	1598.0	901.0	-1.0	1151.0	
721.554	878.0	-1.0	1248.0	1046.0	-1.0	1302.0	1072.0	-1.0	1582.0	1343.0	-1.0	1747.0	1332.0	-1.0	2165.0	1206.0	-1.0	1622.0	1394.0	-1.0	1988.0	1366.0	-1.0	1641.0	1559.0	-1.0	2280.0	2067.0	-1.0	3211.0	1912.0	-1.0	3047.0	1470.0	-1.0	2091.0	2236.0	-1.0	3904.0	1430.0	-1.0	2050.0	1012.0	-1.0	1598.0	900.0	-1.0	1149.0	
722.053	877.0	-1.0	1246.0	1044.0	-1.0	1299.0	1071.0	-1.0	1579.0	1342.0	-1.0	1740.0	1330.0	-1.0	2160.0	1204.0	-1.0	1614.0	1395.0	-1.0	1988.0	1364.0	-1.0	1637.0	1558.0	-1.0	2276.0	2065.0	-1.0	3207.0	1911.0	-1.0	3041.0	1467.0	-1.0	2084.0	2231.0	-1.0	3893.0	1427.0	-1.0	2043.0	1009.0	-1.0	1593.0	900.0	-1.0	1146.0	
722.552	878.0	-1.0	1247.0	1044.0	-1.0	1298.0	1070.0	-1.0	1579.0	1342.0	-1.0	1741.0	1331.0	-1.0	2157.0	1204.0	-1.0	1613.0	1394.0	-1.0	1986.0	1360.0	-1.0	1631.0	1556.0	-1.0	2267.0	2055.0	-1.0	3189.0	1909.0	-1.0	3033.0	1464.0	-1.0	2074.0	2227.0	-1.0	3879.0	1423.0	-1.0	2033.0	1007.0	-1.0	1584.0	896.0	-1.0	1141.0	
723.051	876.0	-1.0	1245.0	1043.0	-1.0	1295.0	1070.0	-1.0	1577.0	1340.0	-1.0	1738.0	1327.0	-1.0	2150.0	1203.0	-1.0	1608.0	1390.0	-1.0	1977.0	1353.0	-1.0	1620.0	1553.0	-1.0	2261.0	2044.0	-1.0	3166.0	1906.0	-1.0	3026.0	1461.0	-1.0	2067.0	2225.0	-1.0	3876.0	1421.0	-1.0	2030.0	1006.0	-1.0	1583.0	895.0	-1.0	1138.0	
723.550	875.0	-1.0	1239.0	1040.0	-1.0	1291.0	1069.0	-1.0	1573.0	1337.0	-1.0	1731.0	1322.0	-1.0	2139.0	1198.0	-1.0	1599.0	1386.0	-1.0	1967.0	1345.0	-1.0	1606.0	1549.0	-1.0	2251.0	2030.0	-1.0	3139.0	1902.0	-1.0	3013.0	1457.0	-1.0	2059.0	2222.0	-1.0	3867.0	1419.0	-1.0	2024.0	1004.0	-1.0	1579.0	894.0	-1.0	1135.0	
724.050	875.0	-1.0	1236.0	1039.0	-1.0	1287.0	1066.0	-1.0	1567.0	1335.0	-1.0	1722.0	1318.0	-1.0	2126.0	1193.0	-1.0	1588.0	1381.0	-1.0	1955.0	1339.0	-1.0	1595.0	1546.0	-1.0	2240.0	2019.0	-1.0	3114.0	1898.0	-1.0	3000.0	1452.0	-1.0	2048.0	2219.0	-1.0	3855.0	1417.0	-1.0	2018.0	1002.0	-1.0	1573.0	893.0	-1.0	1132.0	
724.549	873.0	-1.0	1235.0	1039.0	-1.0	1286.0	1068.0	-1.0	1566.0	1335.0	-1.0	1722.0	1317.0	-1.0	2126.0	1194.0	-1.0	1590.0	1377.0	-1.0	1949.0	1335.0	-1.0	1589.0	1545.0	-1.0	2233.0	2011.0	-1.0	3098.0	1896.0	-1.0	2991.0	1451.0	-1.0	2042.0	2215.0	-1.0	3841.0	1415.0	-1.0	2010.0	1000.0	-1.0	1565.0	891.0	-1.0	1127.0	
725.048	872.0	-1.0	1234.0	1038.0	-1.0	1287.0	1066.0	-1.0	1567.0	1333.0	-1.0	1724.0	1314.0	-1.0	2121.0	1192.0	-1.0	1587.0	1375.0	-1.0	1942.0	1333.0	-1.0	1583.0	1542.0	-1.0	2227.0	2005.0	-1.0	3087.0	1896.0	-1.0	2986.0	1450.0	-1.0	2038.0	2215.0	-1.0	3839.0	1415.0	-1.0	2009.0	1001.0	-1.0	1563.0	890.0	-1.0	1125.0	
725.548	872.0	-1.0	1230.0	1037.0	-1.0	1283.0	1065.0	-1.0	1561.0	1330.0	-1.0	1715.0	1311.0	-1.0	2113.0	1189.0	-1.0	1580.0	1372.0	-1.0	1932.0	1328.0	-1.0	1574.0	1539.0	-1.0	2218.0	1995.0	-1.0	3067.0	1891.0	-1.0	2975.0	1446.0	-1.0	2031.0	2213.0	-1.0	3829.0	1413.0	-1.0	2004.0	1000.0	-1.0	1560.0	888.0	-1.0	1121.0	
726.047	872.0	-1.0	1227.0	1037.0	-1.0	1279.0	1063.0	-1.0	1555.0	1329.0	-1.0	1707.0	1307.0	-1.0	2104.0	1186.0	-1.0	1571.0	1370.0	-1.0	1924.0	1323.0	-1.0	1565.0	1536.0	-1.0	2210.0	1987.0	-1.0	3050.0	1888.0	-1.0	2960.0	1442.0	-1.0	2021.0	2209.0	-1.0	3814.0	1409.0	-1.0	1997.0	998.0	-1.0	1551.0	888.0	-1.0	1117.0	
726.546	872.0	-1.0	1226.0	1037.0	-1.0	1279.0	1063.0	-1.0	1554.0	1328.0	-1.0	1705.0	1306.0	-1.0	2102.0	1185.0	-1.0	1571.0	1368.0	-1.0	1920.0	1320.0	-1.0	1561.0	1535.0	-1.0	2208.0	1982.0	-1.0	3038.0	1889.0	-1.0	2958.0	1442.0	-1.0	2020.0	2206.0	-1.0	3800.0	1409.0	-1.0	1991.0	996.0	-1.0	1546.0	888.0	-1.0	1115.0	
727.045	872.0	-1.0	1227.0	1036.0	-1.0	1277.0	1063.0	-1.0	1552.0	1327.0	-1.0	1704.0	1305.0	-1.0	2102.0	1184.0	-1.0	1572.0	1366.0	-1.0	1916.0	1318.0	-1.0	1556.0	1534.0	-1.0	2204.0	1976.0	-1.0	3023.0	1888.0	-1.0	2956.0	1441.0	-1.0	2018.0	2207.0	-1.0	3801.0	1409.0	-1.0	1993.0	997.0	-1.0	1547.0	886.0	-1.0	1115.0	
727.544	872.0	-1.0	1226.0	1035.0	-1.0	1277.0	1062.0	-1.0	1550.0	1325.0	-1.0	1699.0	1303.0	-1.0	2097.0	1180.0	-1.0	1565.0	1364.0	-1.0	1910.0	1315.0	-1.0	1549.0	1530.0	-1.0	2199.0	1969.0	-1.0	3009.0	1885.0	-1.0	2946.0	1439.0	-1.0	2012.0	2205.0	-1.0	3796.0	1409.0	-1.0	1991.0	996.0	-1.0	1545.0	886.0	-1.0	1114.0	
728.043	871.0	-1.0	1226.0	1035.0	-1.0	1277.0	1063.0	-1.0	1546.0	1323.0	-1.0	1691.0	1301.0	-1.0	2089.0	1177.0	-1.0	1556.0	1361.0	-1.0	1904.0	1311.0	-1.0	1542.0	1527.0	-1.0	2188.0	1962.0	-1.0	2995.0	1879.0	-1.0	2932.0	1435.0	-1.0	2000.0	2201.0	-1.0	3781.0	1406.0	-1.0	1985.0	993.0	-1.0	1539.0	886.0	-1.0	1111.0	
728.542	872.0	-1.0	1228.0	1034.0	-1.0	1277.0	1062.0	-1.0	1548.0	1322.0	-1.0	1692.0	1300.0	-1.0	2090.0	1176.0	-1.0	1556.0	1359.0	-1.0	1898.0	1308.0	-1.0	1537.0	1524.0	-1.0	2183.0	1959.0	-1.0	2985.0	1879.0	-1.0	2929.0	1434.0	-1.0	1998.0	2199.0	-1.0	3766.0	1405.0	-1.0	1978.0	993.0	-1.0	1534.0	886.0	-1.0	1108.0	
729.042	872.0	-1.0	1227.0	1035.0	-1.0	1277.0	1062.0	-1.0	1546.0	1320.0	-1.0	1689.0	1298.0	-1.0	2087.0	1173.0	-1.0	1553.0	1356.0	-1.0	1891.0	1305.0	-1.0	1530.0	1520.0	-1.0	2176.0	1952.0	-1.0	2973.0	1876.0	-1.0	2923.0	1430.0	-1.0	1992.0	2198.0	-1.0	3763.0	1405.0	-1.0	1976.0	993.0	-1.0	1533.0	884.0	-1.0	1107.0	
729.541	871.0	-1.0	1227.0	1033.0	-1.0	1276.0	1061.0	-1.0	1542.0	1318.0	-1.0	1683.0	1297.0	-1.0	2083.0	1171.0	-1.0	1548.0	1354.0	-1.0	1886.0	1302.0	-1.0	1526.0	1518.0	-1.0	2172.0	1950.0	-1.0	2967.0	1873.0	-1.0	2916.0	1427.0	-1.0	1985.0	2196.0	-1.0	3757.0	1403.0	-1.0	1974.0	992.0	-1.0	1530.0	884.0	-1.0	1107.0	
730.040	872.0	-1.0	1229.0	1034.0	-1.0	1279.0	1061.0	-1.0	1546.0	1318.0	-1.0	1688.0	1298.0	-1.0	2086.0	1172.0	-1.0	1553.0	1354.0	-1.0	1888.0	1303.0	-1.0	1528.0	1519.0	-1.0	2172.0	1950.0	-1.0	2968.0	1875.0	-1.0	2913.0	1428.0	-1.0	1982.0	2195.0	-1.0	3751.0	1402.0	-1.0	1970.0	992.0	-1.0	1528.0	883.0	-1.0	1106.0	
730.539	872.0	-1.0	1230.0	1034.0	-1.0	1281.0	1062.0	-1.0	1549.0	1319.0	-1.0	1690.0	1298.0	-1.0	2090.0	1173.0	-1.0	1555.0	1355.0	-1.0	1889.0	1303.0	-1.0	1530.0	1520.0	-1.0	2174.0	1953.0	-1.0	2975.0	1874.0	-1.0	2917.0	1428.0	-1.0	1982.0	2197.0	-1.0	3762.0	1403.0	-1.0	1976.0	993.0	-1.0	1533.0	884.0	-1.0	1107.0	
731.039	872.0	-1.0	1231.0	1034.0	-1.0	1281.0	1062.0	-1.0	1547.0	1318.0	-1.0	1686.0	1299.0	-1.0	2089.0	1173.0	-1.0	1553.0	1353.0	-1.0	1889.0	1304.0	-1.0	1531.0	1519.0	-1.0	2173.0	1956.0	-1.0	2979.0	1874.0	-1.0	2915.0	1426.0	-1.0	1980.0	2199.0	-1.0	3763.0	1404.0	-1.0	1976.0	992.0	-1.0	1534.0	885.0	-1.0	1109.0	
731.538	873.0	-1.0	1232.0	1036.0	-1.0	1283.0	1063.0	-1.0	1551.0	1320.0	-1.0	1694.0	1299.0	-1.0	2090.0	1173.0	-1.0	1552.0	1355.0	-1.0	1890.0	1305.0	-1.0	1532.0	1518.0	-1.0	2171.0	1958.0	-1.0	2981.0	1872.0	-1.0	2909.0	1425.0	-1.0	1976.0	2195.0	-1.0	3758.0	1402.0	-1.0	1974.0	991.0	-1.0	1531.0	885.0	-1.0	1109.0	
732.037	874.0	-1.0	1232.0	1036.0	-1.0	1283.0	1063.0	-1.0	1553.0	1321.0	-1.0	1697.0	1301.0	-1.0	2092.0	1175.0	-1.0	1553.0	1352.0	-1.0	1889.0	1305.0	-1.0	1533.0	1517.0	-1.0	2172.0	1959.0	-1.0	2984.0	1872.0	-1.0	2915.0	1425.0	-1.0	1980.0	2198.0	-1.0	3768.0	1403.0	-1.0	1980.0	993.0	-1.0	1537.0	884.0	-1.0	1111.0	
732.537	873.0	-1.0	1232.0	1036.0	-1.0	1283.0	1063.0	-1.0	1553.0	1321.0	-1.0	1695.0	1300.0	-1.0	2092.0	1174.0	-1.0	1555.0	1351.0	-1.0	1886.0	1306.0	-1.0	1532.0	1517.0	-1.0	2173.0	1959.0	-1.0	2985.0	1871.0	-1.0	2913.0	1425.0	-1.0	1980.0	2197.0	-1.0	3773.0	1404.0	-1.0	1983.0	992.0	-1.0	1539.0	885.0	-1.0	1113.0	
733.036	874.0	-1.0	1233.0	1035.0	-1.0	1283.0	1063.0	-1.0	1550.0	1321.0	-1.0	1691.0	1299.0	-1.0	2088.0	1173.0	-1.0	1550.0	1351.0	-1.0	1885.0	1305.0	-1.0	1532.0	1516.0	-1.0	2171.0	1959.0	-1.0	2986.0	1868.0	-1.0	2910.0	1424.0	-1.0	1979.0	2194.0	-1.0	3773.0	1403.0	-1.0	1982.0	993.0	-1.0	1539.0	885.0	-1.0	1114.0	
733.536	873.0	-1.0	1235.0	1036.0	-1.0	1284.0	1064.0	-1.0	1552.0	1323.0	-1.0	1695.0	1300.0	-1.0	2094.0	1176.0	-1.0	1557.0	1350.0	-1.0	1886.0	1306.0	-1.0	1535.0	1516.0	-1.0	2173.0	1963.0	-1.0	2992.0	1869.0	-1.0	2913.0	1426.0	-1.0	1979.0	2195.0	-1.0	3768.0	1402.0	-1.0	1980.0	992.0	-1.0	1538.0	884.0	-1.0	1114.0	
734.036	874.0	-1.0	1235.0	1036.0	-1.0	1285.0	1062.0	-1.0	1552.0	1322.0	-1.0	1695.0	1301.0	-1.0	2094.0	1176.0	-1.0	1557.0	1348.0	-1.0	1884.0	1306.0	-1.0	1536.0	1516.0	-1.0	2171.0	1962.0	-1.0	2993.0	1868.0	-1.0	2914.0	1426.0	-1.0	1980.0	2194.0	-1.0	3772.0	1404.0	-1.0	1983.0	993.0	-1.0	1541.0	885.0	-1.0	1115.0	
734.535	873.0	-1.0	1234.0	1035.0	-1.0	1284.0	1062.0	-1.0	1549.0	1320.0	-1.0	1689.0	1299.0	-1.0	2087.0	1174.0	-1.0	1553.0	1345.0	-1.0	1878.0	1305.0	-1.0	1531.0	1513.0	-1.0	2163.0	1957.0	-1.0	2981.0	1864.0	-1.0	2902.0	1423.0	-1.0	1974.0	2192.0	-1.0	3764.0	1401.0	-1.0	1980.0	990.0	-1.0	1537.0	884.0	-1.0	1115.0	
735.034	873.0	-1.0	1233.0	1035.0	-1.0	1284.0	1062.0	-1.0	1548.0	1321.0	-1.0	1688.0	1297.0	-1.0	2080.0	1172.0	-1.0	1544.0	1343.0	-1.0	1871.0	1303.0	-1.0	1527.0	1510.0	-1.0	2155.0	1951.0	-1.0	2963.0	1859.0	-1.0	2887.0	1418.0	-1.0	1965.0	2186.0	-1.0	3749.0	1398.0	-1.0	1973.0	990.0	-1.0	1532.0	883.0	-1.0	1113.0	
735.533	871.0	-1.0	1228.0	1033.0	-1.0	1281.0	1061.0	-1.0	1545.0	1319.0	-1.0	1686.0	1296.0	-1.0	2078.0	1172.0	-1.0	1543.0	1342.0	-1.0	1866.0	1300.0	-1.0	1523.0	1510.0	-1.0	2154.0	1947.0	-1.0	2960.0	1857.0	-1.0	2884.0	1418.0	-1.0	1965.0	2187.0	-1.0	3750.0	1398.0	-1.0	1974.0	989.0	-1.0	1533.0	883.0	-1.0	1114.0	
736.032	870.0	-1.0	1223.0	1031.0	-1.0	1276.0	1059.0	-1.0	1538.0	1316.0	-1.0	1678.0	1294.0	-1.0	2069.0	1169.0	-1.0	1538.0	1341.0	-1.0	1867.0	1300.0	-1.0	1520.0	1512.0	-1.0	2160.0	1942.0	-1.0	2944.0	1855.0	-1.0	2875.0	1418.0	-1.0	1963.0	2186.0	-1.0	3749.0	1397.0	-1.0	1973.0	990.0	-1.0	1535.0	883.0	-1.0	1115.0	
736.531	866.0	-1.0	1217.0	1029.0	-1.0	1271.0	1057.0	-1.0	1532.0	1314.0	-1.0	1673.0	1291.0	-1.0	2064.0	1166.0	-1.0	1534.0	1343.0	-1.0	1865.0	1299.0	-1.0	1519.0	1515.0	-1.0	2164.0	1937.0	-1.0	2934.0	1854.0	-1.0	2871.0	1416.0	-1.0	1962.0	2186.0	-1.0	3747.0	1397.0	-1.0	1972.0	990.0	-1.0	1534.0	884.0	-1.0	1116.0	
737.030	866.0	-1.0	1214.0	1029.0	-1.0	1270.0	1056.0	-1.0	1532.0	1313.0	-1.0	1677.0	1292.0	-1.0	2062.0	1166.0	-1.0	1532.0	1344.0	-1.0	1866.0	1301.0	-1.0	1519.0	1517.0	-1.0	2166.0	1934.0	-1.0	2926.0	1852.0	-1.0	2862.0	1416.0	-1.0	1959.0	2186.0	-1.0	3739.0	1396.0	-1.0	1966.0	988.0	-1.0	1534.0	884.0	-1.0	1115.0	
737.530	862.0	-1.0	1209.0	1027.0	-1.0	1267.0	1055.0	-1.0	1531.0	1314.0	-1.0	1679.0	1291.0	-1.0	2061.0	1168.0	-1.0	1534.0	1344.0	-1.0	1866.0	1300.0	-1.0	1518.0	1520.0	-1.0	2170.0	1931.0	-1.0	2921.0	1852.0	-1.0	2863.0	1418.0	-1.0	1963.0	2187.0	-1.0	3738.0	1396.0	-1.0	1965.0	990.0	-1.0	1532.0	884.0	-1.0	1117.0	
738.029	860.0	-1.0	1204.0	1026.0	-1.0	1264.0	1053.0	-1.0	1526.0	1311.0	-1.0	1673.0	1290.0	-1.0	2057.0	1165.0	-1.0	1531.0	1342.0	-1.0	1861.0	1299.0	-1.0	1516.0	1519.0	-1.0	2169.0	1924.0	-1.0	2908.0	1850.0	-1.0	2860.0	1418.0	-1.0	1963.0	2187.0	-1.0	3740.0	1396.0	-1.0	1966.0	991.0	-1.0	1536.0	886.0	-1.0	1119.0	
738.528	858.0	-1.0	1199.0	1024.0	-1.0	1258.0	1051.0	-1.0	1521.0	1307.0	-1.0	1665.0	1287.0	-1.0	2052.0	1164.0	-1.0	1525.0	1341.0	-1.0	1857.0	1297.0	-1.0	1511.0	1519.0	-1.0	2164.0	1916.0	-1.0	2890.0	1847.0	-1.0	2851.0	1415.0	-1.0	1956.0	2185.0	-1.0	3736.0	1395.0	-1.0	1964.0	990.0	-1.0	1536.0	886.0	-1.0	1119.0	
739.028	857.0	-1.0	1198.0	1023.0	-1.0	1258.0	1051.0	-1.0	1523.0	1309.0	-1.0	1671.0	1290.0	-1.0	2053.0	1164.0	-1.0	1525.0	1341.0	-1.0	1857.0	1298.0	-1.0	1511.0	1519.0	-1.0	2164.0	1912.0	-1.0	2879.0	1846.0	-1.0	2842.0	1414.0	-1.0	1951.0	2183.0	-1.0	3729.0	1394.0	-1.0	1960.0	990.0	-1.0	1533.0	885.0	-1.0	1118.0	
739.527	858.0	-1.0	1198.0	1022.0	-1.0	1256.0	1051.0	-1.0	1525.0	1310.0	-1.0	1674.0	1290.0	-1.0	2058.0	1166.0	-1.0	1529.0	1344.0	-1.0	1862.0	1300.0	-1.0	1515.0	1522.0	-1.0	2171.0	1913.0	-1.0	2882.0	1847.0	-1.0	2849.0	1415.0	-1.0	1954.0	2187.0	-1.0	3742.0	1396.0	-1.0	1966.0	992.0	-1.0	1540.0	886.0	-1.0	1123.0	
740.027	858.0	-1.0	1198.0	1023.0	-1.0	1256.0	1052.0	-1.0	1525.0	1309.0	-1.0	1673.0	1293.0	-1.0	2063.0	1167.0	-1.0	1532.0	1347.0	-1.0	1870.0	1303.0	-1.0	1521.0	1525.0	-1.0	2180.0	1919.0	-1.0	2894.0	1849.0	-1.0	2855.0	1417.0	-1.0	1958.0	2190.0	-1.0	3752.0	1397.0	-1.0	1971.0	993.0	-1.0	1545.0	887.0	-1.0	1125.0	
740.526	860.0	-1.0	1201.0	1024.0	-1.0	1260.0	1053.0	-1.0	1533.0	1312.0	-1.0	1683.0	1296.0	-1.0	2075.0	1171.0	-1.0	1540.0	1354.0	-1.0	1885.0	1309.0	-1.0	1532.0	1532.0	-1.0	2194.0	1933.0	-1.0	2921.0	1854.0	-1.0	2864.0	1420.0	-1.0	1965.0	2191.0	-1.0	3756.0	1398.0	-1.0	1973.0	995.0	-1.0	1547.0	887.0	-1.0	1127.0	
741.026	861.0	-1.0	1205.0	1024.0	-1.0	1264.0	1054.0	-1.0	1538.0	1315.0	-1.0	1690.0	1301.0	-1.0	2087.0	1175.0	-1.0	1550.0	1361.0	-1.0	1900.0	1316.0	-1.0	1544.0	1541.0	-1.0	2214.0	1951.0	-1.0	2962.0	1859.0	-1.0	2884.0	1426.0	-1.0	1979.0	2196.0	-1.0	3778.0	1401.0	-1.0	1986.0	996.0	-1.0	1557.0	890.0	-1.0	1133.0	
741.525	861.0	-1.0	1207.0	1025.0	-1.0	1263.0	1054.0	-1.0	1540.0	1315.0	-1.0	1692.0	1302.0	-1.0	2093.0	1177.0	-1.0	1555.0	1368.0	-1.0	1917.0	1322.0	-1.0	1555.0	1548.0	-1.0	2231.0	1971.0	-1.0	3003.0	1864.0	-1.0	2897.0	1429.0	-1.0	1988.0	2198.0	-1.0	3792.0	1404.0	-1.0	1992.0	997.0	-1.0	1563.0	891.0	-1.0	1137.0	
742.024	862.0	-1.0	1211.0	1026.0	-1.0	1266.0	1055.0	-1.0	1545.0	1319.0	-1.0	1698.0	1305.0	-1.0	2099.0	1178.0	-1.0	1557.0	1374.0	-1.0	1932.0	1328.0	-1.0	1565.0	1554.0	-1.0	2244.0	1987.0	-1.0	3040.0	1865.0	-1.0	2904.0	1432.0	-1.0	1993.0	2198.0	-1.0	3794.0	1404.0	-1.0	1992.0	997.0	-1.0	1564.0	890.0	-1.0	1136.0	
742.523	861.0	-1.0	1212.0	1026.0	-1.0	1267.0	1056.0	-1.0	1548.0	1321.0	-1.0	1702.0	1306.0	-1.0	2104.0	1180.0	-1.0	1564.0	1379.0	-1.0	1942.0	1332.0	-1.0	1572.0	1559.0	-1.0	2257.0	2002.0	-1.0	3074.0	1868.0	-1.0	2919.0	1435.0	-1.0	2005.0	2202.0	-1.0	3811.0	1405.0	-1.0	2001.0	999.0	-1.0	1571.0	891.0	-1.0	1139.0	
743.023	861.0	-1.0	1211.0	1024.0	-1.0	1264.0	1055.0	-1.0	1546.0	1320.0	-1.0	1701.0	1306.0	-1.0	2105.0	1181.0	-1.0	1565.0	1380.0	-1.0	1945.0	1332.0	-1.0	1574.0	1560.0	-1.0	2260.0	2008.0	-1.0	3087.0	1869.0	-1.0	2923.0	1436.0	-1.0	2006.0	2201.0	-1.0	3817.0	1406.0	-1.0	2002.0	1000.0	-1.0	1573.0	891.0	-1.0	1140.0	
743.522	862.0	-1.0	1210.0	1024.0	-1.0	1262.0	1054.0	-1.0	1543.0	1320.0	-1.0	1697.0	1305.0	-1.0	2101.0	1178.0	-1.0	1561.0	1379.0	-1.0	1943.0	1332.0	-1.0	1572.0	1557.0	-1.0	2254.0	2009.0	-1.0	3083.0	1866.0	-1.0	2917.0	1433.0	-1.0	2003.0	2200.0	-1.0	3812.0	1404.0	-1.0	2000.0	998.0	-1.0	1573.0	890.0	-1.0	1138.0	
744.021	862.0	-1.0	1211.0	1024.0	-1.0	1262.0	1054.0	-1.0	1544.0	1319.0	-1.0	1698.0	1306.0	-1.0	2103.0	1179.0	-1.0	1565.0	1377.0	-1.0	1943.0	1332.0	-1.0	1573.0	1557.0	-1.0	2255.0	2010.0	-1.0	3088.0	1868.0	-1.0	2922.0	1435.0	-1.0	2008.0	2200.0	-1.0	3810.0	1405.0	-1.0	1999.0	999.0	-1.0	1571.0	892.0	-1.0	1138.0	
744.520	862.0	-1.0	1211.0	1022.0	-1.0	1263.0	1054.0	-1.0	1544.0	1318.0	-1.0	1697.0	1305.0	-1.0	2104.0	1180.0	-1.0	1567.0	1377.0	-1.0	1941.0	1330.0	-1.0	1574.0	1556.0	-1.0	2253.0	2010.0	-1.0	3091.0	1869.0	-1.0	2924.0	1436.0	-1.0	2009.0	2200.0	-1.0	3811.0	1405.0	-1.0	2000.0	999.0	-1.0	1572.0	890.0	-1.0	1139.0	
745.019	861.0	-1.0	1210.0	1022.0	-1.0	1261.0	1053.0	-1.0	1542.0	1316.0	-1.0	1692.0	1304.0	-1.0	2101.0	1179.0	-1.0	1564.0	1376.0	-1.0	1940.0	1329.0	-1.0	1571.0	1555.0	-1.0	2249.0	2009.0	-1.0	3090.0	1867.0	-1.0	2917.0	1435.0	-1.0	2005.0	2197.0	-1.0	3802.0	1404.0	-1.0	1998.0	998.0	-1.0	1569.0	892.0	-1.0	1136.0	
745.518	862.0	-1.0	1212.0	1022.0	-1.0	1263.0	1055.0	-1.0	1544.0	1317.0	-1.0	1696.0	1307.0	-1.0	2107.0	1181.0	-1.0	1569.0	1375.0	-1.0	1943.0	1330.0	-1.0	1575.0	1556.0	-1.0	2249.0	2013.0	-1.0	3095.0	1868.0	-1.0	2920.0	1436.0	-1.0	2005.0	2195.0	-1.0	3791.0	1404.0	-1.0	1992.0	997.0	-1.0	1566.0	890.0	-1.0	1135.0	
746.017	861.0	-1.0	1212.0	1023.0	-1.0	1263.0	1055.0	-1.0	1545.0	1317.0	-1.0	1696.0	1306.0	-1.0	2108.0	1180.0	-1.0	1570.0	1376.0	-1.0	1942.0	1330.0	-1.0	1574.0	1557.0	-1.0	2249.0	2012.0	-1.0	3096.0	1868.0	-1.0	2919.0	1436.0	-1.0	2005.0	2194.0	-1.0	3792.0	1403.0	-1.0	1993.0	997.0	-1.0	1567.0	891.0	-1.0	1135.0	
746.516	863.0	-1.0	1211.0	1022.0	-1.0	1261.0	1054.0	-1.0	1543.0	1316.0	-1.0	1691.0	1306.0	-1.0	2105.0	1179.0	-1.0	1566.0	1376.0	-1.0	1943.0	1328.0	-1.0	1574.0	1557.0	-1.0	2248.0	2012.0	-1.0	3095.0	1867.0	-1.0	2915.0	1434.0	-1.0	2002.0	2193.0	-1.0	3790.0	1403.0	-1.0	1991.0	996.0	-1.0	1565.0	891.0	-1.0	1133.0	
747.015	863.0	-1.0	1213.0	1022.0	-1.0	1262.0	1053.0	-1.0	1544.0	1316.0	-1.0	1695.0	1306.0	-1.0	2110.0	1181.0	-1.0	1571.0	1379.0	-1.0	1949.0	1329.0	-1.0	1577.0	1559.0	-1.0	2257.0	2017.0	-1.0	3107.0	1871.0	-1.0	2925.0	1436.0	-1.0	2009.0	2196.0	-1.0	3802.0	1405.0	-1.0	1997.0	999.0	-1.0	1569.0	892.0	-1.0	1136.0	
747.514	862.0	-1.0	1212.0	1022.0	-1.0	1262.0	1055.0	-1.0	1546.0	1317.0	-1.0	1696.0	1308.0	-1.0	2112.0	1183.0	-1.0	1573.0	1381.0	-1.0	1955.0	1331.0	-1.0	1579.0	1563.0	-1.0	2264.0	2023.0	-1.0	3122.0	1873.0	-1.0	2930.0	1438.0	-1.0	2012.0	2197.0	-1.0	3807.0	1405.0	-1.0	1999.0	998.0	-1.0	1571.0	892.0	-1.0	1136.0	
748.013	861.0	-1.0	1213.0	1022.0	-1.0	1260.0	1055.0	-1.0	1546.0	1317.0	-1.0	1696.0	1308.0	-1.0	2112.0	1182.0	-1.0	1570.0	1384.0	-1.0	1962.0	1332.0	-1.0	1582.0	1567.0	-1.0	2271.0	2032.0	-1.0	3141.0	1871.0	-1.0	2927.0	1438.0	-1.0	2010.0	2193.0	-1.0	3800.0	1403.0	-1.0	1997.0	998.0	-1.0	1569.0	890.0	-1.0	1135.0	
748.512	862.0	-1.0	1215.0	1022.0	-1.0	1261.0	1055.0	-1.0	1548.0	1318.0	-1.0	1699.0	1309.0	-1.0	2116.0	1183.0	-1.0	1577.0	1387.0	-1.0	1968.0	1333.0	-1.0	1586.0	1570.0	-1.0	2280.0	2041.0	-1.0	3161.0	1873.0	-1.0	2937.0	1440.0	-1.0	2015.0	2195.0	-1.0	3812.0	1405.0	-1.0	2001.0	999.0	-1.0	1574.0	891.0	-1.0	1137.0	
749.011	862.0	-1.0	1214.0	1021.0	-1.0	1260.0	1054.0	-1.0	1549.0	1316.0	-1.0	1700.0	1307.0	-1.0	2116.0	1183.0	-1.0	1576.0	1389.0	-1.0	1972.0	1333.0	-1.0	1587.0	1572.0	-1.0	2284.0	2050.0	-1.0	3179.0	1873.0	-1.0	2936.0	1439.0	-1.0	2016.0	2192.0	-1.0	3811.0	1404.0	-1.0	2000.0	997.0	-1.0	1574.0	890.0	-1.0	1136.0	
749.510	862.0	-1.0	1214.0	1020.0	-1.0	1257.0	1054.0	-1.0	1548.0	1318.0	-1.0	1695.0	1307.0	-1.0	2112.0	1182.0	-1.0	1573.0	1391.0	-1.0	1975.0	1332.0	-1.0	1585.0	1574.0	-1.0	2283.0	2060.0	-1.0	3194.0	1869.0	-1.0	2925.0	1438.0	-1.0	2011.0	2187.0	-1.0	3797.0	1401.0	-1.0	1994.0	995.0	-1.0	1570.0	889.0	-1.0	1132.0	
750.009	863.0	-1.0	1216.0	1020.0	-1.0	1259.0	1054.0	-1.0	1549.0	1318.0	-1.0	1700.0	1308.0	-1.0	2115.0	1182.0	-1.0	1576.0	1385.0	-1.0	1966.0	1330.0	-1.0	1583.0	1567.0	-1.0	2272.0	2046.0	-1.0	3163.0	1869.0	-1.0	2929.0	1438.0	-1.0	2012.0	2190.0	-1.0	3814.0	1405.0	-1.0	2004.0	998.0	-1.0	1576.0	889.0	-1.0	1135.0	
750.508	864.0	-1.0	1222.0	1024.0	-1.0	1266.0	1056.0	-1.0	1557.0	1322.0	-1.0	1712.0	1309.0	-1.0	2120.0	1184.0	-1.0	1582.0	1377.0	-1.0	1952.0	1329.0	-1.0	1580.0	1556.0	-1.0	2255.0	2021.0	-1.0	3113.0	1867.0	-1.0	2932.0	1440.0	-1.0	2015.0	2195.0	-1.0	3833.0	1408.0	-1.0	2015.0	999.0	-1.0	1582.0	890.0	-1.0	1139.0	
751.007	867.0	-1.0	1229.0	1028.0	-1.0	1277.0	1060.0	-1.0	1566.0	1328.0	-1.0	1722.0	1312.0	-1.0	2128.0	1188.0	-1.0	1589.0	1372.0	-1.0	1944.0	1331.0	-1.0	1585.0	1548.0	-1.0	2245.0	2009.0	-1.0	3091.0	1870.0	-1.0	2943.0	1441.0	-1.0	2022.0	2201.0	-1.0	3853.0	1414.0	-1.0	2025.0	1000.0	-1.0	1585.0	893.0	-1.0	1144.0	
751.506	870.0	-1.0	1239.0	1033.0	-1.0	1291.0	1063.0	-1.0	1578.0	1335.0	-1.0	1743.0	1318.0	-1.0	2147.0	1194.0	-1.0	1606.0	1374.0	-1.0	1951.0	1340.0	-1.0	1600.0	1548.0	-1.0	2248.0	2014.0	-1.0	3102.0	1876.0	-1.0	2960.0	1447.0	-1.0	2032.0	2210.0	-1.0	3867.0	1420.0	-1.0	2032.0	1001.0	-1.0	1588.0	897.0	-1.0	1149.0	
752.005	872.0	-1.0	1248.0	1038.0	-1.0	1302.0	1066.0	-1.0	1586.0	1341.0	-1.0	1757.0	1323.0	-1.0	2163.0	1199.0	-1.0	1619.0	1377.0	-1.0	1961.0	1348.0	-1.0	1617.0	1550.0	-1.0	2257.0	2023.0	-1.0	3126.0	1882.0	-1.0	2982.0	1453.0	-1.0	2046.0	2218.0	-1.0	3897.0	1424.0	-1.0	2047.0	1005.0	-1.0	1595.0	900.0	-1.0	1156.0	
752.504	874.0	-1.0	1253.0	1042.0	-1.0	1310.0	1067.0	-1.0	1592.0	1342.0	-1.0	1764.0	1327.0	-1.0	2173.0	1202.0	-1.0	1625.0	1382.0	-1.0	1971.0	1354.0	-1.0	1630.0	1550.0	-1.0	2261.0	2030.0	-1.0	3138.0	1886.0	-1.0	2995.0	1454.0	-1.0	2053.0	2225.0	-1.0	3917.0	1428.0	-1.0	2058.0	1005.0	-1.0	1600.0	901.0	-1.0	1163.0	
753.003	875.0	-1.0	1255.0	1043.0	-1.0	1314.0	1067.0	-1.0	1593.0	1343.0	-1.0	1764.0	1328.0	-1.0	2175.0	1202.0	-1.0	1624.0	1384.0	-1.0	1977.0	1359.0	-1.0	1635.0	1549.0	-1.0	2259.0	2031.0	-1.0	3136.0	1887.0	-1.0	2999.0	1455.0	-1.0	2054.0	2226.0	-1.0	3922.0	1428.0	-1.0	2060.0	1005.0	-1.0	1598.0	901.0	-1.0	1163.0	
753.502	876.0	-1.0	1258.0	1046.0	-1.0	1319.0	1068.0	-1.0	1598.0	1346.0	-1.0	1772.0	1332.0	-1.0	2182.0	1206.0	-1.0	1630.0	1386.0	-1.0	1982.0	1362.0	-1.0	1642.0	1547.0	-1.0	2257.0	2031.0	-1.0	3133.0	1889.0	-1.0	3001.0	1455.0	-1.0	2053.0	2226.0	-1.0	3919.0	1427.0	-1.0	2058.0	1003.0	-1.0	1593.0	901.0	-1.0	1162.0	
754.001	878.0	-1.0	1259.0	1046.0	-1.0	1320.0	1069.0	-1.0	1599.0	1348.0	-1.0	1776.0	1332.0	-1.0	2184.0	1206.0	-1.0	1633.0	1386.0	-1.0	1983.0	1363.0	-1.0	1642.0	1547.0	-1.0	2257.0	2028.0	-1.0	3131.0	1890.0	-1.0	3005.0	1455.0	-1.0	2056.0	2229.0	-1.0	3930.0	1429.0	-1.0	2063.0	1004.0	-1.0	1595.0	902.0	-1.0	1163.0	
754.500	876.0	-1.0	1258.0	1046.0	-1.0	1320.0	1070.0	-1.0	1597.0	1346.0	-1.0	1775.0	1331.0	-1.0	2180.0	1206.0	-1.0	1630.0	1384.0	-1.0	1980.0	1360.0	-1.0	1638.0	1543.0	-1.0	2251.0	2023.0	-1.0	3120.0	1890.0	-1.0	3006.0	1454.0	-1.0	2054.0	2231.0	-1.0	3933.0	1429.0	-1.0	2064.0	1004.0	-1.0	1596.0	902.0	-1.0	1163.0	
754.999	877.0	-1.0	1256.0	1045.0	-1.0	1318.0	1069.0	-1.0	1592.0	1346.0	-1.0	1767.0	1329.0	-1.0	2172.0	1202.0	-1.0	1623.0	1381.0	-1.0	1972.0	1357.0	-1.0	1631.0	1539.0	-1.0	2241.0	2015.0	-1.0	3103.0	1888.0	-1.0	2996.0	1451.0	-1.0	2048.0	2230.0	-1.0	3926.0	1427.0	-1.0	2060.0	1004.0	-1.0	1590.0	901.0	-1.0	1160.0	
755.498	876.0	-1.0	1254.0	1045.0	-1.0	1316.0	1069.0	-1.0	1593.0	1346.0	-1.0	1769.0	1328.0	-1.0	2169.0	1203.0	-1.0	1622.0	1378.0	-1.0	1964.0	1354.0	-1.0	1624.0	1536.0	-1.0	2229.0	2006.0	-1.0	3082.0	1885.0	-1.0	2985.0	1449.0	-1.0	2040.0	2226.0	-1.0	3910.0	1425.0	-1.0	2050.0	1002.0	-1.0	1582.0	900.0	-1.0	1157.0	
755.997	874.0	-1.0	1252.0	1044.0	-1.0	1313.0	1069.0	-1.0	1590.0	1344.0	-1.0	1766.0	1326.0	-1.0	2162.0	1202.0	-1.0	1618.0	1373.0	-1.0	1952.0	1347.0	-1.0	1614.0	1530.0	-1.0	2217.0	1993.0	-1.0	3057.0	1884.0	-1.0	2976.0	1446.0	-1.0	2032.0	2225.0	-1.0	3908.0	1423.0	-1.0	2047.0	1002.0	-1.0	1581.0	898.0	-1.0	1154.0	
756.496	875.0	-1.0	1249.0	1043.0	-1.0	1309.0	1068.0	-1.0	1584.0	1343.0	-1.0	1757.0	1322.0	-1.0	2151.0	1199.0	-1.0	1608.0	1368.0	-1.0	1936.0	1339.0	-1.0	1601.0	1524.0	-1.0	2201.0	1978.0	-1.0	3023.0	1879.0	-1.0	2961.0	1440.0	-1.0	2021.0	2223.0	-1.0	3896.0	1421.0	-1.0	2041.0	999.0	-1.0	1575.0	898.0	-1.0	1151.0	
756.995	875.0	-1.0	1247.0	1042.0	-1.0	1307.0	1068.0	-1.0	1580.0	1343.0	-1.0	1753.0	1319.0	-1.0	2140.0	1194.0	-1.0	1599.0	1363.0	-1.0	1923.0	1334.0	-1.0	1588.0	1517.0	-1.0	2186.0	1963.0	-1.0	2992.0	1874.0	-1.0	2946.0	1435.0	-1.0	2009.0	2217.0	-1.0	3883.0	1416.0	-1.0	2034.0	998.0	-1.0	1569.0	896.0	-1.0	1148.0	
757.494	874.0	-1.0	1246.0	1042.0	-1.0	1306.0	1068.0	-1.0	1579.0	1343.0	-1.0	1751.0	1317.0	-1.0	2138.0	1195.0	-1.0	1599.0	1360.0	-1.0	1913.0	1329.0	-1.0	1581.0	1515.0	-1.0	2180.0	1955.0	-1.0	2980.0	1875.0	-1.0	2946.0	1435.0	-1.0	2009.0	2219.0	-1.0	3879.0	1418.0	-1.0	2034.0	997.0	-1.0	1568.0	897.0	-1.0	1147.0	
757.994	873.0	-1.0	1244.0	1041.0	-1.0	1306.0	1068.0	-1.0	1577.0	1342.0	-1.0	1749.0	1317.0	-1.0	2135.0	1194.0	-1.0	1596.0	1358.0	-1.0	1908.0	1327.0	-1.0	1577.0	1514.0	-1.0	2178.0	1952.0	-1.0	2974.0	1875.0	-1.0	2945.0	1434.0	-1.0	2007.0	2220.0	-1.0	3881.0	1419.0	-1.0	2033.0	999.0	-1.0	1569.0	897.0	-1.0	1146.0	
758.493	873.0	-1.0	1242.0	1040.0	-1.0	1304.0	1067.0	-1.0	1573.0	1339.0	-1.0	1742.0	1316.0	-1.0	2131.0	1192.0	-1.0	1592.0	1356.0	-1.0	1904.0	1325.0	-1.0	1573.0	1514.0	-1.0	2176.0	1949.0	-1.0	2968.0	1872.0	-1.0	2938.0	1433.0	-1.0	2003.0	2218.0	-1.0	3872.0	1418.0	-1.0	2030.0	998.0	-1.0	1565.0	897.0	-1.0	1146.0	
758.992	873.0	-1.0	1243.0	1041.0	-1.0	1305.0	1067.0	-1.0	1575.0	1341.0	-1.0	1747.0	1317.0	-1.0	2134.0	1193.0	-1.0	1594.0	1357.0	-1.0	1902.0	1326.0	-1.0	1573.0	1515.0	-1.0	2174.0	1948.0	-1.0	2962.0	1873.0	-1.0	2932.0	1433.0	-1.0	1999.0	2217.0	-1.0	3860.0	1416.0	-1.0	2022.0	996.0	-1.0	1560.0	896.0	-1.0	1144.0	
759.491	872.0	-1.0	1243.0	1040.0	-1.0	1304.0	1068.0	-1.0	1573.0	1340.0	-1.0	1748.0	1317.0	-1.0	2132.0	1192.0	-1.0	1594.0	1356.0	-1.0	1899.0	1325.0	-1.0	1569.0	1514.0	-1.0	2172.0	1945.0	-1.0	2955.0	1873.0	-1.0	2932.0	1433.0	-1.0	1998.0	2217.0	-1.0	3862.0	1417.0	-1.0	2023.0	997.0	-1.0	1562.0	896.0	-1.0	1143.0	
759.990	871.0	-1.0	1241.0	1039.0	-1.0	1303.0	1066.0	-1.0	1569.0	1338.0	-1.0	1741.0	1317.0	-1.0	2127.0	1192.0	-1.0	1590.0	1353.0	-1.0	1892.0	1322.0	-1.0	1564.0	1511.0	-1.0	2167.0	1940.0	-1.0	2944.0	1870.0	-1.0	2924.0	1430.0	-1.0	1994.0	2216.0	-1.0	3858.0	1416.0	-1.0	2023.0	996.0	-1.0	1560.0	896.0	-1.0	1142.0	
760.490	870.0	-1.0	1242.0	1038.0	-1.0	1303.0	1067.0	-1.0	1572.0	1339.0	-1.0	1747.0	1316.0	-1.0	2125.0	1192.0	-1.0	1587.0	1352.0	-1.0	1888.0	1322.0	-1.0	1561.0	1509.0	-1.0	2162.0	1937.0	-1.0	2936.0	1868.0	-1.0	2917.0	1429.0	-1.0	1988.0	2214.0	-1.0	3849.0	1415.0	-1.0	2018.0	995.0	-1.0	1556.0	894.0	-1.0	1140.0	
760.990	871.0	-1.0	1242.0	1039.0	-1.0	1304.0	1066.0	-1.0	1573.0	1339.0	-1.0	1750.0	1317.0	-1.0	2125.0	1193.0	-1.0	1590.0	1351.0	-1.0	1888.0	1321.0	-1.0	1562.0	1510.0	-1.0	2165.0	1938.0	-1.0	2939.0	1869.0	-1.0	2920.0	1431.0	-1.0	1992.0	2217.0	-1.0	3860.0	1418.0	-1.0	2024.0	997.0	-1.0	1561.0	896.0	-1.0	1142.0	
761.489	870.0	-1.0	1243.0	1038.0	-1.0	1305.0	1067.0	-1.0	1572.0	1338.0	-1.0	1748.0	1316.0	-1.0	2125.0	1193.0	-1.0	1591.0	1350.0	-1.0	1885.0	1321.0	-1.0	1561.0	1510.0	-1.0	2163.0	1938.0	-1.0	2938.0	1867.0	-1.0	2919.0	1432.0	-1.0	1993.0	2218.0	-1.0	3863.0	1417.0	-1.0	2026.0	998.0	-1.0	1563.0	896.0	-1.0	1144.0	
761.989	872.0	-1.0	1245.0	1040.0	-1.0	1306.0	1068.0	-1.0	1574.0	1341.0	-1.0	1751.0	1316.0	-1.0	2123.0	1191.0	-1.0	1587.0	1349.0	-1.0	1885.0	1323.0	-1.0	1563.0	1507.0	-1.0	2159.0	1939.0	-1.0	2940.0	1865.0	-1.0	2913.0	1430.0	-1.0	1989.0	2216.0	-1.0	3860.0	1417.0	-1.0	2023.0	997.0	-1.0	1562.0	896.0	-1.0	1143.0	
762.488	872.0	-1.0	1247.0	1039.0	-1.0	1307.0	1069.0	-1.0	1575.0	1341.0	-1.0	1753.0	1317.0	-1.0	2126.0	1193.0	-1.0	1592.0	1350.0	-1.0	1885.0	1323.0	-1.0	1564.0	1509.0	-1.0	2163.0	1941.0	-1.0	2945.0	1865.0	-1.0	2919.0	1433.0	-1.0	1995.0	2219.0	-1.0	3869.0	1420.0	-1.0	2029.0	999.0	-1.0	1567.0	897.0	-1.0	1146.0	
762.989	873.0	-1.0	1246.0	1039.0	-1.0	1307.0	1067.0	-1.0	1574.0	1339.0	-1.0	1750.0	1316.0	-1.0	2125.0	1192.0	-1.0	1592.0	1348.0	-1.0	1882.0	1323.0	-1.0	1564.0	1506.0	-1.0	2160.0	1940.0	-1.0	2943.0	1864.0	-1.0	2917.0	1432.0	-1.0	1996.0	2219.0	-1.0	3872.0	1420.0	-1.0	2032.0	999.0	-1.0	1568.0	897.0	-1.0	1145.0	
763.489	872.0	-1.0	1247.0	1040.0	-1.0	1306.0	1069.0	-1.0	1575.0	1341.0	-1.0	1749.0	1317.0	-1.0	2127.0	1190.0	-1.0	1584.0	1346.0	-1.0	1873.0	1320.0	-1.0	1558.0	1499.0	-1.0	2144.0	1928.0	-1.0	2914.0	1860.0	-1.0	2909.0	1427.0	-1.0	1985.0	2219.0	-1.0	3871.0	1421.0	-1.0	2031.0	999.0	-1.0	1567.0	897.0	-1.0	1145.0	
763.988	872.0	-1.0	1247.0	1040.0	-1.0	1309.0	1069.0	-1.0	1576.0	1342.0	-1.0	1749.0	1318.0	-1.0	2129.0	1190.0	-1.0	1585.0	1342.0	-1.0	1867.0	1320.0	-1.0	1557.0	1500.0	-1.0	2146.0	1924.0	-1.0	2889.0	1862.0	-1.0	2912.0	1428.0	-1.0	1979.0	2225.0	-1.0	3885.0	1424.0	-1.0	2037.0	1001.0	-1.0	1570.0	899.0	-1.0	1149.0	
764.487	872.0	-1.0	1245.0	1041.0	-1.0	1311.0	1068.0	-1.0	1576.0	1341.0	-1.0	1751.0	1317.0	-1.0	2127.0	1189.0	-1.0	1583.0	1337.0	-1.0	1861.0	1316.0	-1.0	1552.0	1499.0	-1.0	2146.0	1914.0	-1.0	2868.0	1862.0	-1.0	2914.0	1427.0	-1.0	1978.0	2226.0	-1.0	3890.0	1426.0	-1.0	2042.0	1001.0	-1.0	1574.0	900.0	-1.0	1151.0	
764.986	872.0	-1.0	1243.0	1040.0	-1.0	1311.0	1067.0	-1.0	1574.0	1340.0	-1.0	1746.0	1318.0	-1.0	2129.0	1185.0	-1.0	1575.0	1334.0	-1.0	1851.0	1313.0	-1.0	1545.0	1494.0	-1.0	2133.0	1901.0	-1.0	2850.0	1861.0	-1.0	2913.0	1423.0	-1.0	1971.0	2225.0	-1.0	3891.0	1428.0	-1.0	2042.0	1003.0	-1.0	1575.0	901.0	-1.0	1156.0	
765.485	871.0	-1.0	1240.0	1041.0	-1.0	1311.0	1068.0	-1.0	1572.0	1340.0	-1.0	1744.0	1319.0	-1.0	2129.0	1182.0	-1.0	1569.0	1333.0	-1.0	1846.0	1313.0	-1.0	1543.0	1491.0	-1.0	2130.0	1902.0	-1.0	2854.0	1863.0	-1.0	2916.0	1421.0	-1.0	1968.0	2227.0	-1.0	3896.0	1428.0	-1.0	2046.0	1003.0	-1.0	1578.0	902.0	-1.0	1159.0	
765.984	869.0	-1.0	1241.0	1042.0	-1.0	1313.0	1067.0	-1.0	1572.0	1341.0	-1.0	1750.0	1320.0	-1.0	2127.0	1184.0	-1.0	1569.0	1332.0	-1.0	1847.0	1314.0	-1.0	1545.0	1492.0	-1.0	2131.0	1904.0	-1.0	2859.0	1864.0	-1.0	2917.0	1421.0	-1.0	1971.0	2227.0	-1.0	3895.0	1427.0	-1.0	2044.0	1003.0	-1.0	1577.0	903.0	-1.0	1160.0	
766.483	870.0	-1.0	1241.0	1042.0	-1.0	1316.0	1066.0	-1.0	1573.0	1342.0	-1.0	1752.0	1318.0	-1.0	2127.0	1185.0	-1.0	1574.0	1331.0	-1.0	1847.0	1316.0	-1.0	1548.0	1494.0	-1.0	2133.0	1905.0	-1.0	2865.0	1865.0	-1.0	2917.0	1425.0	-1.0	1974.0	2225.0	-1.0	3885.0	1426.0	-1.0	2040.0	1002.0	-1.0	1575.0	902.0	-1.0	1161.0	
766.982	869.0	-1.0	1238.0	1042.0	-1.0	1315.0	1065.0	-1.0	1570.0	1339.0	-1.0	1748.0	1315.0	-1.0	2122.0	1185.0	-1.0	1574.0	1331.0	-1.0	1843.0	1315.0	-1.0	1547.0	1493.0	-1.0	2132.0	1903.0	-1.0	2862.0	1862.0	-1.0	2914.0	1424.0	-1.0	1975.0	2223.0	-1.0	3880.0	1426.0	-1.0	2039.0	1002.0	-1.0	1574.0	901.0	-1.0	1161.0	
767.481	869.0	-1.0	1237.0	1041.0	-1.0	1312.0	1063.0	-1.0	1564.0	1337.0	-1.0	1741.0	1313.0	-1.0	2112.0	1182.0	-1.0	1568.0	1326.0	-1.0	1835.0	1312.0	-1.0	1541.0	1488.0	-1.0	2122.0	1894.0	-1.0	2845.0	1858.0	-1.0	2903.0	1422.0	-1.0	1970.0	2220.0	-1.0	3871.0	1423.0	-1.0	2036.0	1000.0	-1.0	1570.0	901.0	-1.0	1158.0	
767.980	869.0	-1.0	1235.0	1039.0	-1.0	1309.0	1061.0	-1.0	1556.0	1332.0	-1.0	1729.0	1309.0	-1.0	2102.0	1178.0	-1.0	1560.0	1323.0	-1.0	1826.0	1309.0	-1.0	1534.0	1484.0	-1.0	2113.0	1886.0	-1.0	2825.0	1852.0	-1.0	2886.0	1417.0	-1.0	1962.0	2215.0	-1.0	3853.0	1420.0	-1.0	2028.0	999.0	-1.0	1565.0	899.0	-1.0	1155.0	
768.479	868.0	-1.0	1236.0	1039.0	-1.0	1310.0	1063.0	-1.0	1560.0	1333.0	-1.0	1731.0	1309.0	-1.0	2101.0	1180.0	-1.0	1558.0	1322.0	-1.0	1825.0	1309.0	-1.0	1532.0	1483.0	-1.0	2108.0	1883.0	-1.0	2820.0	1851.0	-1.0	2875.0	1416.0	-1.0	1957.0	2211.0	-1.0	3834.0	1417.0	-1.0	2018.0	998.0	-1.0	1559.0	898.0	-1.0	1151.0	
768.978	868.0	-1.0	1238.0	1039.0	-1.0	1310.0	1064.0	-1.0	1560.0	1332.0	-1.0	1731.0	1311.0	-1.0	2102.0	1180.0	-1.0	1560.0	1323.0	-1.0	1829.0	1309.0	-1.0	1535.0	1485.0	-1.0	2114.0	1887.0	-1.0	2830.0	1853.0	-1.0	2881.0	1418.0	-1.0	1961.0	2212.0	-1.0	3838.0	1418.0	-1.0	2021.0	1000.0	-1.0	1561.0	899.0	-1.0	1151.0	
769.477	870.0	-1.0	1239.0	1040.0	-1.0	1310.0	1063.0	-1.0	1558.0	1332.0	-1.0	1726.0	1310.0	-1.0	2103.0	1180.0	-1.0	1561.0	1327.0	-1.0	1834.0	1311.0	-1.0	1540.0	1488.0	-1.0	2121.0	1894.0	-1.0	2845.0	1855.0	-1.0	2883.0	1420.0	-1.0	1964.0	2215.0	-1.0	3838.0	1418.0	-1.0	2021.0	1000.0	-1.0	1561.0	898.0	-1.0	1151.0	
769.976	871.0	-1.0	1243.0	1040.0	-1.0	1312.0	1065.0	-1.0	1563.0	1334.0	-1.0	1733.0	1313.0	-1.0	2113.0	1184.0	-1.0	1569.0	1333.0	-1.0	1846.0	1317.0	-1.0	1549.0	1494.0	-1.0	2132.0	1907.0	-1.0	2869.0	1859.0	-1.0	2891.0	1424.0	-1.0	1970.0	2215.0	-1.0	3834.0	1418.0	-1.0	2019.0	1001.0	-1.0	1559.0	899.0	-1.0	1150.0	
770.475	872.0	-1.0	1244.0	1040.0	-1.0	1313.0	1067.0	-1.0	1566.0	1336.0	-1.0	1735.0	1316.0	-1.0	2119.0	1187.0	-1.0	1574.0	1336.0	-1.0	1856.0	1321.0	-1.0	1556.0	1497.0	-1.0	2142.0	1920.0	-1.0	2895.0	1863.0	-1.0	2902.0	1427.0	-1.0	1978.0	2219.0	-1.0	3845.0	1420.0	-1.0	2025.0	1003.0	-1.0	1564.0	899.0	-1.0	1152.0	
770.974	872.0	-1.0	1244.0	1040.0	-1.0	1311.0	1067.0	-1.0	1565.0	1335.0	-1.0	1732.0	1316.0	-1.0	2119.0	1186.0	-1.0	1575.0	1341.0	-1.0	1863.0	1323.0	-1.0	1561.0	1501.0	-1.0	2150.0	1932.0	-1.0	2919.0	1864.0	-1.0	2909.0	1430.0	-1.0	1984.0	2221.0	-1.0	3852.0	1422.0	-1.0	2028.0	1003.0	-1.0	1567.0	899.0	-1.0	1150.0	
771.473	873.0	-1.0	1246.0	1041.0	-1.0	1313.0	1068.0	-1.0	1568.0	1337.0	-1.0	1737.0	1318.0	-1.0	2128.0	1190.0	-1.0	1585.0	1344.0	-1.0	1870.0	1328.0	-1.0	1569.0	1505.0	-1.0	2161.0	1946.0	-1.0	2948.0	1869.0	-1.0	2928.0	1434.0	-1.0	1998.0	2225.0	-1.0	3865.0	1425.0	-1.0	2035.0	1005.0	-1.0	1571.0	899.0	-1.0	1151.0	
771.972	872.0	-1.0	1246.0	1040.0	-1.0	1312.0	1068.0	-1.0	1572.0	1339.0	-1.0	1740.0	1320.0	-1.0	2130.0	1191.0	-1.0	1588.0	1344.0	-1.0	1875.0	1330.0	-1.0	1573.0	1508.0	-1.0	2166.0	1953.0	-1.0	2962.0	1870.0	-1.0	2934.0	1436.0	-1.0	2005.0	2226.0	-1.0	3875.0	1427.0	-1.0	2041.0	1006.0	-1.0	1575.0	900.0	-1.0	1153.0	
772.472	873.0	-1.0	1248.0	1041.0	-1.0	1312.0	1069.0	-1.0	1571.0	1338.0	-1.0	1739.0	1320.0	-1.0	2130.0	1190.0	-1.0	1587.0	1345.0	-1.0	1875.0	1330.0	-1.0	1574.0	1506.0	-1.0	2164.0	1957.0	-1.0	2972.0	1869.0	-1.0	2935.0	1438.0	-1.0	2007.0	2225.0	-1.0	3882.0	1428.0	-1.0	2045.0	1005.0	-1.0	1578.0	899.0	-1.0	1153.0	
772.972	874.0	-1.0	1249.0	1042.0	-1.0	1314.0	1070.0	-1.0	1578.0	1342.0	-1.0	1748.0	1322.0	-1.0	2137.0	1194.0	-1.0	1597.0	1345.0	-1.0	1879.0	1332.0	-1.0	1579.0	1509.0	-1.0	2170.0	1965.0	-1.0	2988.0	1873.0	-1.0	2948.0	1442.0	-1.0	2018.0	2227.0	-1.0	3889.0	1431.0	-1.0	2049.0	1006.0	-1.0	1582.0	900.0	-1.0	1156.0	
773.471	874.0	-1.0	1252.0	1043.0	-1.0	1317.0	1070.0	-1.0	1580.0	1342.0	-1.0	1751.0	1322.0	-1.0	2140.0	1195.0	-1.0	1600.0	1344.0	-1.0	1880.0	1334.0	-1.0	1581.0	1507.0	-1.0	2169.0	1968.0	-1.0	2995.0	1874.0	-1.0	2954.0	1443.0	-1.0	2021.0	2226.0	-1.0	3896.0	1432.0	-1.0	2054.0	1006.0	-1.0	1586.0	900.0	-1.0	1158.0	
773.970	874.0	-1.0	1252.0	1042.0	-1.0	1317.0	1069.0	-1.0	1579.0	1342.0	-1.0	1748.0	1322.0	-1.0	2137.0	1194.0	-1.0	1597.0	1343.0	-1.0	1879.0	1334.0	-1.0	1581.0	1505.0	-1.0	2163.0	1968.0	-1.0	2995.0	1871.0	-1.0	2949.0	1443.0	-1.0	2020.0	2222.0	-1.0	3894.0	1431.0	-1.0	2054.0	1006.0	-1.0	1586.0	900.0	-1.0	1158.0	
774.469	874.0	-1.0	1254.0	1043.0	-1.0	1318.0	1070.0	-1.0	1583.0	1344.0	-1.0	1754.0	1322.0	-1.0	2142.0	1196.0	-1.0	1602.0	1343.0	-1.0	1878.0	1335.0	-1.0	1584.0	1506.0	-1.0	2163.0	1969.0	-1.0	2995.0	1873.0	-1.0	2954.0	1445.0	-1.0	2025.0	2220.0	-1.0	3888.0	1431.0	-1.0	2052.0	1003.0	-1.0	1584.0	899.0	-1.0	1158.0	
774.968	874.0	-1.0	1254.0	1043.0	-1.0	1319.0	1071.0	-1.0	1585.0	1345.0	-1.0	1755.0	1322.0	-1.0	2140.0	1196.0	-1.0	1603.0	1340.0	-1.0	1875.0	1333.0	-1.0	1582.0	1505.0	-1.0	2162.0	1966.0	-1.0	2993.0	1871.0	-1.0	2953.0	1445.0	-1.0	2025.0	2217.0	-1.0	3889.0	1430.0	-1.0	2053.0	1002.0	-1.0	1585.0	901.0	-1.0	1160.0	
775.467	875.0	-1.0	1254.0	1042.0	-1.0	1318.0	1069.0	-1.0	1581.0	1342.0	-1.0	1751.0	1320.0	-1.0	2134.0	1195.0	-1.0	1596.0	1340.0	-1.0	1874.0	1331.0	-1.0	1581.0	1503.0	-1.0	2160.0	1966.0	-1.0	2992.0	1869.0	-1.0	2947.0	1444.0	-1.0	2022.0	2213.0	-1.0	3882.0	1428.0	-1.0	2051.0	1001.0	-1.0	1584.0	900.0	-1.0	1162.0	
775.966	874.0	-1.0	1254.0	1043.0	-1.0	1319.0	1069.0	-1.0	1581.0	1342.0	-1.0	1753.0	1321.0	-1.0	2136.0	1195.0	-1.0	1600.0	1342.0	-1.0	1880.0	1333.0	-1.0	1584.0	1509.0	-1.0	2170.0	1976.0	-1.0	3014.0	1870.0	-1.0	2950.0	1444.0	-1.0	2024.0	2209.0	-1.0	3871.0	1426.0	-1.0	2046.0	1000.0	-1.0	1582.0	900.0	-1.0	1162.0	
776.465	873.0	-1.0	1250.0	1040.0	-1.0	1316.0	1067.0	-1.0	1580.0	1341.0	-1.0	1751.0	1320.0	-1.0	2134.0	1195.0	-1.0	1601.0	1345.0	-1.0	1886.0	1334.0	-1.0	1585.0	1514.0	-1.0	2180.0	1978.0	-1.0	3021.0	1870.0	-1.0	2950.0	1445.0	-1.0	2024.0	2209.0	-1.0	3871.0	1425.0	-1.0	2049.0	1001.0	-1.0	1584.0	899.0	-1.0	1164.0	
776.965	871.0	-1.0	1245.0	1038.0	-1.0	1312.0	1065.0	-1.0	1574.0	1338.0	-1.0	1745.0	1318.0	-1.0	2129.0	1194.0	-1.0	1596.0	1347.0	-1.0	1888.0	1333.0	-1.0	1584.0	1518.0	-1.0	2184.0	1975.0	-1.0	3014.0	1867.0	-1.0	2944.0	1442.0	-1.0	2020.0	2208.0	-1.0	3869.0	1423.0	-1.0	2047.0	1003.0	-1.0	1585.0	899.0	-1.0	1165.0	
777.464	869.0	-1.0	1242.0	1038.0	-1.0	1309.0	1065.0	-1.0	1572.0	1338.0	-1.0	1745.0	1317.0	-1.0	2123.0	1192.0	-1.0	1589.0	1351.0	-1.0	1891.0	1333.0	-1.0	1583.0	1519.0	-1.0	2187.0	1972.0	-1.0	3008.0	1864.0	-1.0	2931.0	1438.0	-1.0	2012.0	2206.0	-1.0	3859.0	1420.0	-1.0	2041.0	1002.0	-1.0	1583.0	898.0	-1.0	1163.0	
777.963	868.0	-1.0	1238.0	1035.0	-1.0	1305.0	1063.0	-1.0	1569.0	1336.0	-1.0	1741.0	1316.0	-1.0	2120.0	1191.0	-1.0	1587.0	1351.0	-1.0	1893.0	1333.0	-1.0	1582.0	1522.0	-1.0	2194.0	1971.0	-1.0	3006.0	1864.0	-1.0	2929.0	1437.0	-1.0	2012.0	2209.0	-1.0	3865.0	1419.0	-1.0	2042.0	1003.0	-1.0	1585.0	898.0	-1.0	1163.0	
778.462	866.0	-1.0	1233.0	1034.0	-1.0	1299.0	1061.0	-1.0	1565.0	1332.0	-1.0	1736.0	1315.0	-1.0	2114.0	1190.0	-1.0	1583.0	1351.0	-1.0	1890.0	1329.0	-1.0	1577.0	1523.0	-1.0	2192.0	1966.0	-1.0	2994.0	1861.0	-1.0	2922.0	1436.0	-1.0	2008.0	2209.0	-1.0	3862.0	1420.0	-1.0	2039.0	1003.0	-1.0	1585.0	898.0	-1.0	1162.0	
778.962	865.0	-1.0	1231.0	1032.0	-1.0	1293.0	1061.0	-1.0	1560.0	1331.0	-1.0	1730.0	1314.0	-1.0	2107.0	1187.0	-1.0	1577.0	1352.0	-1.0	1893.0	1328.0	-1.0	1573.0	1527.0	-1.0	2195.0	1966.0	-1.0	2993.0	1858.0	-1.0	2911.0	1433.0	-1.0	2001.0	2207.0	-1.0	3851.0	1417.0	-1.0	2033.0	1002.0	-1.0	1581.0	896.0	-1.0	1158.0	
779.461	864.0	-1.0	1228.0	1030.0	-1.0	1291.0	1061.0	-1.0	1559.0	1329.0	-1.0	1727.0	1314.0	-1.0	2110.0	1188.0	-1.0	1581.0	1356.0	-1.0	1898.0	1329.0	-1.0	1574.0	1532.0	-1.0	2206.0	1973.0	-1.0	3009.0	1861.0	-1.0	2917.0	1435.0	-1.0	2006.0	2210.0	-1.0	3857.0	1416.0	-1.0	2035.0	1003.0	-1.0	1584.0	896.0	-1.0	1157.0	
779.960	863.0	-1.0	1227.0	1029.0	-1.0	1288.0	1060.0	-1.0	1558.0	1327.0	-1.0	1726.0	1315.0	-1.0	2111.0	1189.0	-1.0	1582.0	1360.0	-1.0	1906.0	1330.0	-1.0	1577.0	1538.0	-1.0	2216.0	1980.0	-1.0	3026.0	1863.0	-1.0	2920.0	1436.0	-1.0	2008.0	2210.0	-1.0	3857.0	1418.0	-1.0	2035.0	1003.0	-1.0	1585.0	896.0	-1.0	1157.0	
780.459	864.0	-1.0	1226.0	1028.0	-1.0	1287.0	1060.0	-1.0	1558.0	1328.0	-1.0	1723.0	1316.0	-1.0	2113.0	1187.0	-1.0	1580.0	1365.0	-1.0	1914.0	1333.0	-1.0	1579.0	1542.0	-1.0	2224.0	1991.0	-1.0	3048.0	1864.0	-1.0	2918.0	1436.0	-1.0	2008.0	2208.0	-1.0	3850.0	1415.0	-1.0	2032.0	1004.0	-1.0	1582.0	895.0	-1.0	1155.0	
780.958	864.0	-1.0	1227.0	1027.0	-1.0	1286.0	1059.0	-1.0	1560.0	1328.0	-1.0	1725.0	1318.0	-1.0	2121.0	1191.0	-1.0	1586.0	1370.0	-1.0	1924.0	1336.0	-1.0	1587.0	1548.0	-1.0	2238.0	2004.0	-1.0	3076.0	1868.0	-1.0	2931.0	1440.0	-1.0	2016.0	2213.0	-1.0	3859.0	1417.0	-1.0	2036.0	1004.0	-1.0	1586.0	896.0	-1.0	1157.0	
781.457	864.0	-1.0	1227.0	1026.0	-1.0	1284.0	1059.0	-1.0	1559.0	1324.0	-1.0	1722.0	1320.0	-1.0	2124.0	1191.0	-1.0	1587.0	1374.0	-1.0	1932.0	1338.0	-1.0	1590.0	1552.0	-1.0	2245.0	2014.0	-1.0	3096.0	1870.0	-1.0	2936.0	1441.0	-1.0	2018.0	2212.0	-1.0	3859.0	1416.0	-1.0	2036.0	1004.0	-1.0	1585.0	897.0	-1.0	1156.0	
781.956	864.0	-1.0	1226.0	1025.0	-1.0	1280.0	1057.0	-1.0	1555.0	1323.0	-1.0	1716.0	1319.0	-1.0	2121.0	1189.0	-1.0	1583.0	1379.0	-1.0	1939.0	1339.0	-1.0	1590.0	1556.0	-1.0	2250.0	2023.0	-1.0	3113.0	1869.0	-1.0	2933.0	1438.0	-1.0	2014.0	2209.0	-1.0	3846.0	1415.0	-1.0	2030.0	1003.0	-1.0	1582.0	895.0	-1.0	1152.0	
782.456	863.0	-1.0	1226.0	1024.0	-1.0	1280.0	1058.0	-1.0	1556.0	1322.0	-1.0	1715.0	1320.0	-1.0	2124.0	1189.0	-1.0	1587.0	1381.0	-1.0	1945.0	1339.0	-1.0	1591.0	1558.0	-1.0	2258.0	2031.0	-1.0	3129.0	1872.0	-1.0	2938.0	1439.0	-1.0	2016.0	2206.0	-1.0	3835.0	1413.0	-1.0	2024.0	1002.0	-1.0	1578.0	893.0	-1.0	1150.0	
782.955	863.0	-1.0	1224.0	1022.0	-1.0	1276.0	1057.0	-1.0	1555.0	1321.0	-1.0	1712.0	1320.0	-1.0	2124.0	1189.0	-1.0	1585.0	1381.0	-1.0	1945.0	1337.0	-1.0	1589.0	1560.0	-1.0	2258.0	2031.0	-1.0	3130.0	1871.0	-1.0	2936.0	1438.0	-1.0	2014.0	2205.0	-1.0	3830.0	1412.0	-1.0	2021.0	1002.0	-1.0	1578.0	893.0	-1.0	1147.0	
783.454	862.0	-1.0	1222.0	1020.0	-1.0	1273.0	1055.0	-1.0	1549.0	1316.0	-1.0	1703.0	1318.0	-1.0	2118.0	1186.0	-1.0	1578.0	1381.0	-1.0	1942.0	1334.0	-1.0	1583.0	1558.0	-1.0	2251.0	2026.0	-1.0	3119.0	1868.0	-1.0	2925.0	1434.0	-1.0	2004.0	2200.0	-1.0	3814.0	1409.0	-1.0	2014.0	1001.0	-1.0	1573.0	891.0	-1.0	1144.0	
783.953	862.0	-1.0	1220.0	1021.0	-1.0	1274.0	1056.0	-1.0	1550.0	1315.0	-1.0	1704.0	1316.0	-1.0	2114.0	1185.0	-1.0	1574.0	1380.0	-1.0	1937.0	1331.0	-1.0	1577.0	1554.0	-1.0	2241.0	2015.0	-1.0	3093.0	1865.0	-1.0	2909.0	1431.0	-1.0	1993.0	2194.0	-1.0	3792.0	1404.0	-1.0	2002.0	998.0	-1.0	1564.0	890.0	-1.0	1139.0	
784.453	861.0	-1.0	1218.0	1020.0	-1.0	1271.0	1055.0	-1.0	1549.0	1314.0	-1.0	1702.0	1313.0	-1.0	2107.0	1184.0	-1.0	1569.0	1375.0	-1.0	1928.0	1326.0	-1.0	1568.0	1551.0	-1.0	2231.0	2001.0	-1.0	3065.0	1863.0	-1.0	2900.0	1427.0	-1.0	1984.0	2193.0	-1.0	3784.0	1403.0	-1.0	1999.0	998.0	-1.0	1562.0	888.0	-1.0	1137.0	
784.952	860.0	-1.0	1215.0	1019.0	-1.0	1268.0	1053.0	-1.0	1544.0	1311.0	-1.0	1695.0	1309.0	-1.0	2098.0	1179.0	-1.0	1561.0	1371.0	-1.0	1916.0	1321.0	-1.0	1556.0	1545.0	-1.0	2218.0	1987.0	-1.0	3035.0	1859.0	-1.0	2886.0	1423.0	-1.0	1975.0	2189.0	-1.0	3770.0	1400.0	-1.0	1993.0	995.0	-1.0	1556.0	887.0	-1.0	1133.0	
785.452	860.0	-1.0	1214.0	1018.0	-1.0	1268.0	1054.0	-1.0	1541.0	1311.0	-1.0	1694.0	1306.0	-1.0	2090.0	1176.0	-1.0	1552.0	1367.0	-1.0	1907.0	1316.0	-1.0	1546.0	1542.0	-1.0	2207.0	1975.0	-1.0	3009.0	1855.0	-1.0	2871.0	1420.0	-1.0	1964.0	2184.0	-1.0	3752.0	1396.0	-1.0	1983.0	994.0	-1.0	1550.0	886.0	-1.0	1129.0	
785.952	859.0	-1.0	1212.0	1018.0	-1.0	1266.0	1054.0	-1.0	1542.0	1310.0	-1.0	1692.0	1303.0	-1.0	2087.0	1174.0	-1.0	1551.0	1365.0	-1.0	1902.0	1312.0	-1.0	1541.0	1541.0	-1.0	2206.0	1970.0	-1.0	2999.0	1855.0	-1.0	2871.0	1419.0	-1.0	1964.0	2186.0	-1.0	3755.0	1397.0	-1.0	1986.0	995.0	-1.0	1552.0	886.0	-1.0	1128.0	
786.451	858.0	-1.0	1210.0	1017.0	-1.0	1264.0	1053.0	-1.0	1539.0	1308.0	-1.0	1687.0	1302.0	-1.0	2084.0	1172.0	-1.0	1547.0	1363.0	-1.0	1898.0	1309.0	-1.0	1536.0	1541.0	-1.0	2203.0	1964.0	-1.0	2988.0	1854.0	-1.0	2866.0	1418.0	-1.0	1961.0	2185.0	-1.0	3746.0	1396.0	-1.0	1982.0	994.0	-1.0	1549.0	885.0	-1.0	1127.0	
786.950	858.0	-1.0	1209.0	1016.0	-1.0	1262.0	1054.0	-1.0	1535.0	1307.0	-1.0	1681.0	1301.0	-1.0	2080.0	1168.0	-1.0	1539.0	1363.0	-1.0	1896.0	1308.0	-1.0	1532.0	1540.0	-1.0	2200.0	1962.0	-1.0	2983.0	1853.0	-1.0	2857.0	1416.0	-1.0	1954.0	2181.0	-1.0	3732.0	1394.0	-1.0	1975.0	993.0	-1.0	1543.0	884.0	-1.0	1123.0	
787.449	858.0	-1.0	1209.0	1016.0	-1.0	1263.0	1053.0	-1.0	1534.0	1308.0	-1.0	1680.0	1299.0	-1.0	2082.0	1168.0	-1.0	1543.0	1364.0	-1.0	1898.0	1308.0	-1.0	1532.0	1542.0	-1.0	2206.0	1965.0	-1.0	2990.0	1856.0	-1.0	2863.0	1417.0	-1.0	1958.0	2183.0	-1.0	3737.0	1395.0	-1.0	1978.0	994.0	-1.0	1546.0	884.0	-1.0	1122.0	
787.948	858.0	-1.0	1208.0	1016.0	-1.0	1260.0	1052.0	-1.0	1533.0	1306.0	-1.0	1678.0	1299.0	-1.0	2083.0	1167.0	-1.0	1541.0	1366.0	-1.0	1902.0	1308.0	-1.0	1534.0	1545.0	-1.0	2210.0	1968.0	-1.0	2997.0	1855.0	-1.0	2864.0	1417.0	-1.0	1957.0	2183.0	-1.0	3734.0	1394.0	-1.0	1976.0	995.0	-1.0	1545.0	885.0	-1.0	1122.0	
788.447	859.0	-1.0	1208.0	1016.0	-1.0	1259.0	1053.0	-1.0	1532.0	1307.0	-1.0	1675.0	1300.0	-1.0	2082.0	1165.0	-1.0	1537.0	1368.0	-1.0	1908.0	1309.0	-1.0	1536.0	1547.0	-1.0	2216.0	1974.0	-1.0	3008.0	1857.0	-1.0	2864.0	1417.0	-1.0	1956.0	2182.0	-1.0	3728.0	1394.0	-1.0	1973.0	994.0	-1.0	1544.0	883.0	-1.0	1120.0	
788.947	859.0	-1.0	1210.0	1017.0	-1.0	1262.0	1054.0	-1.0	1534.0	1307.0	-1.0	1678.0	1301.0	-1.0	2090.0	1168.0	-1.0	1545.0	1372.0	-1.0	1918.0	1312.0	-1.0	1542.0	1553.0	-1.0	2228.0	1984.0	-1.0	3028.0	1860.0	-1.0	2876.0	1420.0	-1.0	1964.0	2187.0	-1.0	3739.0	1395.0	-1.0	1977.0	996.0	-1.0	1546.0	885.0	-1.0	1121.0	
789.446	859.0	-1.0	1210.0	1018.0	-1.0	1262.0	1054.0	-1.0	1535.0	1306.0	-1.0	1679.0	1301.0	-1.0	2093.0	1168.0	-1.0	1547.0	1375.0	-1.0	1923.0	1316.0	-1.0	1548.0	1554.0	-1.0	2234.0	1989.0	-1.0	3041.0	1863.0	-1.0	2883.0	1421.0	-1.0	1967.0	2190.0	-1.0	3745.0	1397.0	-1.0	1980.0	997.0	-1.0	1550.0	885.0	-1.0	1123.0	
789.945	860.0	-1.0	1210.0	1017.0	-1.0	1261.0	1052.0	-1.0	1531.0	1305.0	-1.0	1673.0	1301.0	-1.0	2092.0	1166.0	-1.0	1544.0	1377.0	-1.0	1927.0	1316.0	-1.0	1549.0	1556.0	-1.0	2235.0	1994.0	-1.0	3046.0	1862.0	-1.0	2880.0	1420.0	-1.0	1965.0	2188.0	-1.0	3739.0	1395.0	-1.0	1976.0	995.0	-1.0	1547.0	884.0	-1.0	1119.0	
790.444	859.0	-1.0	1211.0	1017.0	-1.0	1262.0	1053.0	-1.0	1533.0	1305.0	-1.0	1677.0	1302.0	-1.0	2096.0	1168.0	-1.0	1551.0	1378.0	-1.0	1932.0	1317.0	-1.0	1553.0	1557.0	-1.0	2237.0	1998.0	-1.0	3054.0	1865.0	-1.0	2882.0	1421.0	-1.0	1966.0	2186.0	-1.0	3728.0	1393.0	-1.0	1969.0	995.0	-1.0	1542.0	882.0	-1.0	1117.0	
790.944	860.0	-1.0	1209.0	1016.0	-1.0	1261.0	1052.0	-1.0	1533.0	1304.0	-1.0	1676.0	1302.0	-1.0	2096.0	1168.0	-1.0	1553.0	1380.0	-1.0	1935.0	1318.0	-1.0	1553.0	1560.0	-1.0	2242.0	2008.0	-1.0	3076.0	1865.0	-1.0	2884.0	1422.0	-1.0	1967.0	2185.0	-1.0	3728.0	1393.0	-1.0	1970.0	995.0	-1.0	1543.0	883.0	-1.0	1115.0	
791.444	860.0	-1.0	1209.0	1015.0	-1.0	1259.0	1052.0	-1.0	1530.0	1303.0	-1.0	1672.0	1300.0	-1.0	2095.0	1167.0	-1.0	1552.0	1378.0	-1.0	1932.0	1316.0	-1.0	1553.0	1557.0	-1.0	2239.0	2009.0	-1.0	3079.0	1863.0	-1.0	2883.0	1422.0	-1.0	1967.0	2184.0	-1.0	3730.0	1393.0	-1.0	1969.0	995.0	-1.0	1542.0	882.0	-1.0	1113.0	
791.943	860.0	-1.0	1211.0	1019.0	-1.0	1264.0	1054.0	-1.0	1536.0	1306.0	-1.0	1682.0	1303.0	-1.0	2098.0	1169.0	-1.0	1554.0	1374.0	-1.0	1926.0	1318.0	-1.0	1555.0	1554.0	-1.0	2233.0	2002.0	-1.0	3065.0	1861.0	-1.0	2881.0	1421.0	-1.0	1966.0	2187.0	-1.0	3736.0	1394.0	-1.0	1970.0	995.0	-1.0	1544.0	882.0	-1.0	1114.0	
792.442	862.0	-1.0	1214.0	1019.0	-1.0	1267.0	1054.0	-1.0	1539.0	1308.0	-1.0	1688.0	1304.0	-1.0	2105.0	1172.0	-1.0	1561.0	1376.0	-1.0	1934.0	1322.0	-1.0	1563.0	1558.0	-1.0	2245.0	2017.0	-1.0	3099.0	1867.0	-1.0	2899.0	1425.0	-1.0	1979.0	2194.0	-1.0	3756.0	1397.0	-1.0	1979.0	997.0	-1.0	1550.0	885.0	-1.0	1118.0	
792.941	862.0	-1.0	1215.0	1019.0	-1.0	1267.0	1054.0	-1.0	1541.0	1309.0	-1.0	1690.0	1306.0	-1.0	2111.0	1173.0	-1.0	1565.0	1380.0	-1.0	1944.0	1325.0	-1.0	1571.0	1563.0	-1.0	2259.0	2033.0	-1.0	3138.0	1871.0	-1.0	2915.0	1429.0	-1.0	1987.0	2198.0	-1.0	3769.0	1399.0	-1.0	1986.0	999.0	-1.0	1554.0	885.0	-1.0	1120.0	
793.440	862.0	-1.0	1217.0	1021.0	-1.0	1269.0	1055.0	-1.0	1541.0	1308.0	-1.0	1687.0	1307.0	-1.0	2115.0	1174.0	-1.0	1569.0	1387.0	-1.0	1955.0	1329.0	-1.0	1577.0	1567.0	-1.0	2269.0	2048.0	-1.0	3166.0	1876.0	-1.0	2924.0	1432.0	-1.0	1994.0	2199.0	-1.0	3774.0	1401.0	-1.0	1988.0	1000.0	-1.0	1558.0	886.0	-1.0	1122.0	
793.939	862.0	-1.0	1219.0	1021.0	-1.0	1271.0	1057.0	-1.0	1545.0	1312.0	-1.0	1694.0	1310.0	-1.0	2118.0	1176.0	-1.0	1567.0	1390.0	-1.0	1964.0	1332.0	-1.0	1584.0	1571.0	-1.0	2276.0	2057.0	-1.0	3185.0	1880.0	-1.0	2931.0	1432.0	-1.0	1994.0	2200.0	-1.0	3777.0	1401.0	-1.0	1991.0	999.0	-1.0	1559.0	888.0	-1.0	1123.0	
794.438	864.0	-1.0	1222.0	1023.0	-1.0	1275.0	1058.0	-1.0	1550.0	1314.0	-1.0	1701.0	1311.0	-1.0	2127.0	1179.0	-1.0	1577.0	1395.0	-1.0	1976.0	1335.0	-1.0	1591.0	1576.0	-1.0	2288.0	2068.0	-1.0	3211.0	1886.0	-1.0	2950.0	1436.0	-1.0	2006.0	2206.0	-1.0	3789.0	1405.0	-1.0	1997.0	1001.0	-1.0	1562.0	889.0	-1.0	1125.0	
794.937	866.0	-1.0	1226.0	1024.0	-1.0	1278.0	1059.0	-1.0	1553.0	1317.0	-1.0	1705.0	1314.0	-1.0	2136.0	1182.0	-1.0	1586.0	1398.0	-1.0	1985.0	1339.0	-1.0	1600.0	1579.0	-1.0	2299.0	2078.0	-1.0	3234.0	1891.0	-1.0	2966.0	1440.0	-1.0	2016.0	2209.0	-1.0	3807.0	1407.0	-1.0	2005.0	1003.0	-1.0	1569.0	889.0	-1.0	1128.0	
795.436	868.0	-1.0	1229.0	1025.0	-1.0	1281.0	1059.0	-1.0	1555.0	1317.0	-1.0	1705.0	1315.0	-1.0	2140.0	1182.0	-1.0	1589.0	1403.0	-1.0	1995.0	1342.0	-1.0	1606.0	1580.0	-1.0	2303.0	2089.0	-1.0	3257.0	1893.0	-1.0	2972.0	1441.0	-1.0	2020.0	2211.0	-1.0	3812.0	1408.0	-1.0	2009.0	1003.0	-1.0	1569.0	888.0	-1.0	1130.0	
795.935	869.0	-1.0	1232.0	1026.0	-1.0	1283.0	1060.0	-1.0	1555.0	1317.0	-1.0	1703.0	1314.0	-1.0	2141.0	1183.0	-1.0	1588.0	1407.0	-1.0	2003.0	1343.0	-1.0	1610.0	1581.0	-1.0	2304.0	2096.0	-1.0	3274.0	1893.0	-1.0	2973.0	1441.0	-1.0	2018.0	2209.0	-1.0	3810.0	1407.0	-1.0	2007.0	1002.0	-1.0	1569.0	889.0	-1.0	1129.0	
796.434	870.0	-1.0	1237.0	1028.0	-1.0	1287.0	1061.0	-1.0	1559.0	1319.0	-1.0	1709.0	1317.0	-1.0	2148.0	1186.0	-1.0	1596.0	1409.0	-1.0	2011.0	1346.0	-1.0	1616.0	1583.0	-1.0	2307.0	2103.0	-1.0	3288.0	1896.0	-1.0	2980.0	1442.0	-1.0	2020.0	2208.0	-1.0	3805.0	1407.0	-1.0	2005.0	1002.0	-1.0	1564.0	887.0	-1.0	1129.0	
796.933	871.0	-1.0	1240.0	1029.0	-1.0	1289.0	1061.0	-1.0	1560.0	1320.0	-1.0	1711.0	1317.0	-1.0	2152.0	1186.0	-1.0	1599.0	1410.0	-1.0	2014.0	1346.0	-1.0	1617.0	1583.0	-1.0	2310.0	2106.0	-1.0	3296.0	1898.0	-1.0	2986.0	1443.0	-1.0	2023.0	2210.0	-1.0	3811.0	1408.0	-1.0	2009.0	1002.0	-1.0	1566.0	889.0	-1.0	1130.0	
797.432	871.0	-1.0	1242.0	1027.0	-1.0	1289.0	1060.0	-1.0	1560.0	1319.0	-1.0	1711.0	1315.0	-1.0	2150.0	1185.0	-1.0	1599.0	1410.0	-1.0	2015.0	1345.0	-1.0	1615.0	1583.0	-1.0	2307.0	2105.0	-1.0	3292.0	1898.0	-1.0	2985.0	1442.0	-1.0	2021.0	2208.0	-1.0	3812.0	1408.0	-1.0	2010.0	1002.0	-1.0	1566.0	889.0	-1.0	1130.0	
797.931	871.0	-1.0	1242.0	1028.0	-1.0	1289.0	1062.0	-1.0	1561.0	1319.0	-1.0	1711.0	1314.0	-1.0	2146.0	1185.0	-1.0	1593.0	1409.0	-1.0	2014.0	1342.0	-1.0	1613.0	1581.0	-1.0	2304.0	2103.0	-1.0	3288.0	1897.0	-1.0	2980.0	1440.0	-1.0	2018.0	2206.0	-1.0	3806.0	1407.0	-1.0	2008.0	1001.0	-1.0	1564.0	887.0	-1.0	1128.0	
798.430	871.0	-1.0	1243.0	1029.0	-1.0	1290.0	1062.0	-1.0	1563.0	1320.0	-1.0	1713.0	1314.0	-1.0	2149.0	1185.0	-1.0	1598.0	1407.0	-1.0	2012.0	1341.0	-1.0	1611.0	1581.0	-1.0	2304.0	2104.0	-1.0	3294.0	1899.0	-1.0	2987.0	1442.0	-1.0	2021.0	2208.0	-1.0	3803.0	1407.0	-1.0	2006.0	1001.0	-1.0	1561.0	886.0	-1.0	1127.0	
798.929	871.0	-1.0	1245.0	1028.0	-1.0	1290.0	1061.0	-1.0	1564.0	1319.0	-1.0	1715.0	1312.0	-1.0	2145.0	1184.0	-1.0	1596.0	1404.0	-1.0	2006.0	1336.0	-1.0	1606.0	1579.0	-1.0	2299.0	2101.0	-1.0	3286.0	1897.0	-1.0	2984.0	1440.0	-1.0	2020.0	2206.0	-1.0	3803.0	1406.0	-1.0	2005.0	1001.0	-1.0	1561.0	886.0	-1.0	1126.0	
799.428	869.0	-1.0	1242.0	1025.0	-1.0	1287.0	1060.0	-1.0	1558.0	1317.0	-1.0	1705.0	1309.0	-1.0	2136.0	1180.0	-1.0	1589.0	1400.0	-1.0	1997.0	1331.0	-1.0	1597.0	1575.0	-1.0	2289.0	2091.0	-1.0	3268.0	1893.0	-1.0	2972.0	1437.0	-1.0	2011.0	2203.0	-1.0	3796.0	1405.0	-1.0	2001.0	1001.0	-1.0	1559.0	884.0	-1.0	1123.0	
799.927	870.0	-1.0	1241.0	1025.0	-1.0	1286.0	1060.0	-1.0	1559.0	1316.0	-1.0	1708.0	1308.0	-1.0	2134.0	1180.0	-1.0	1588.0	1397.0	-1.0	1989.0	1329.0	-1.0	1593.0	1571.0	-1.0	2279.0	2085.0	-1.0	3252.0	1890.0	-1.0	2962.0	1434.0	-1.0	2003.0	2200.0	-1.0	3783.0	1402.0	-1.0	1994.0	998.0	-1.0	1554.0	883.0	-1.0	1120.0	
800.426	869.0	-1.0	1238.0	1024.0	-1.0	1284.0	1061.0	-1.0	1559.0	1316.0	-1.0	1706.0	1307.0	-1.0	2130.0	1180.0	-1.0	1586.0	1392.0	-1.0	1978.0	1323.0	-1.0	1584.0	1568.0	-1.0	2272.0	2073.0	-1.0	3229.0	1888.0	-1.0	2957.0	1433.0	-1.0	1998.0	2200.0	-1.0	3785.0	1403.0	-1.0	1995.0	998.0	-1.0	1554.0	884.0	-1.0	1119.0	
800.925	868.0	-1.0	1237.0	1024.0	-1.0	1282.0	1060.0	-1.0	1555.0	1314.0	-1.0	1702.0	1304.0	-1.0	2123.0	1178.0	-1.0	1582.0	1390.0	-1.0	1972.0	1320.0	-1.0	1578.0	1564.0	-1.0	2264.0	2063.0	-1.0	3212.0	1886.0	-1.0	2951.0	1431.0	-1.0	1993.0	2199.0	-1.0	3784.0	1402.0	-1.0	1993.0	997.0	-1.0	1555.0	883.0	-1.0	1118.0	
801.424	867.0	-1.0	1235.0	1024.0	-1.0	1281.0	1060.0	-1.0	1553.0	1315.0	-1.0	1697.0	1302.0	-1.0	2117.0	1175.0	-1.0	1575.0	1387.0	-1.0	1964.0	1318.0	-1.0	1573.0	1561.0	-1.0	2258.0	2055.0	-1.0	3201.0	1883.0	-1.0	2941.0	1427.0	-1.0	1987.0	2197.0	-1.0	3778.0	1401.0	-1.0	1990.0	996.0	-1.0	1552.0	882.0	-1.0	1117.0	
801.923	868.0	-1.0	1236.0	1023.0	-1.0	1281.0	1060.0	-1.0	1554.0	1316.0	-1.0	1700.0	1303.0	-1.0	2119.0	1176.0	-1.0	1579.0	1386.0	-1.0	1962.0	1317.0	-1.0	1573.0	1561.0	-1.0	2257.0	2055.0	-1.0	3197.0	1884.0	-1.0	2943.0	1428.0	-1.0	1988.0	2196.0	-1.0	3771.0	1400.0	-1.0	1986.0	997.0	-1.0	1548.0	882.0	-1.0	1117.0	
802.422	868.0	-1.0	1235.0	1023.0	-1.0	1281.0	1059.0	-1.0	1553.0	1315.0	-1.0	1698.0	1301.0	-1.0	2116.0	1176.0	-1.0	1578.0	1384.0	-1.0	1958.0	1315.0	-1.0	1569.0	1559.0	-1.0	2253.0	2051.0	-1.0	3187.0	1883.0	-1.0	2941.0	1429.0	-1.0	1986.0	2195.0	-1.0	3770.0	1400.0	-1.0	1985.0	997.0	-1.0	1549.0	882.0	-1.0	1116.0	
802.921	867.0	-1.0	1233.0	1023.0	-1.0	1278.0	1058.0	-1.0	1548.0	1312.0	-1.0	1690.0	1299.0	-1.0	2109.0	1174.0	-1.0	1571.0	1380.0	-1.0	1949.0	1311.0	-1.0	1563.0	1556.0	-1.0	2244.0	2041.0	-1.0	3167.0	1879.0	-1.0	2928.0	1425.0	-1.0	1978.0	2191.0	-1.0	3760.0	1398.0	-1.0	1981.0	995.0	-1.0	1546.0	882.0	-1.0	1114.0	
803.421	866.0	-1.0	1229.0	1022.0	-1.0	1275.0	1057.0	-1.0	1544.0	1311.0	-1.0	1682.0	1297.0	-1.0	2099.0	1170.0	-1.0	1559.0	1376.0	-1.0	1939.0	1308.0	-1.0	1552.0	1552.0	-1.0	2231.0	2031.0	-1.0	3140.0	1873.0	-1.0	2909.0	1421.0	-1.0	1966.0	2186.0	-1.0	3744.0	1395.0	-1.0	1972.0	994.0	-1.0	1539.0	880.0	-1.0	1110.0	
803.921	866.0	-1.0	1227.0	1022.0	-1.0	1273.0	1057.0	-1.0	1542.0	1308.0	-1.0	1678.0	1295.0	-1.0	2096.0	1167.0	-1.0	1557.0	1371.0	-1.0	1925.0	1302.0	-1.0	1542.0	1547.0	-1.0	2219.0	2013.0	-1.0	3102.0	1871.0	-1.0	2904.0	1420.0	-1.0	1963.0	2188.0	-1.0	3741.0	1395.0	-1.0	1970.0	993.0	-1.0	1537.0	880.0	-1.0	1109.0	
804.420	865.0	-1.0	1223.0	1021.0	-1.0	1273.0	1057.0	-1.0	1540.0	1307.0	-1.0	1675.0	1292.0	-1.0	2087.0	1164.0	-1.0	1551.0	1364.0	-1.0	1909.0	1297.0	-1.0	1531.0	1540.0	-1.0	2206.0	1994.0	-1.0	3064.0	1868.0	-1.0	2894.0	1418.0	-1.0	1958.0	2188.0	-1.0	3740.0	1396.0	-1.0	1969.0	993.0	-1.0	1537.0	880.0	-1.0	1109.0	
804.919	864.0	-1.0	1221.0	1021.0	-1.0	1271.0	1057.0	-1.0	1538.0	1308.0	-1.0	1674.0	1290.0	-1.0	2079.0	1162.0	-1.0	1546.0	1355.0	-1.0	1889.0	1293.0	-1.0	1522.0	1533.0	-1.0	2188.0	1969.0	-1.0	3007.0	1864.0	-1.0	2883.0	1416.0	-1.0	1951.0	2191.0	-1.0	3745.0	1396.0	-1.0	1969.0	994.0	-1.0	1537.0	881.0	-1.0	1111.0	
805.419	865.0	-1.0	1221.0	1022.0	-1.0	1275.0	1058.0	-1.0	1542.0	1313.0	-1.0	1685.0	1290.0	-1.0	2078.0	1164.0	-1.0	1546.0	1348.0	-1.0	1873.0	1293.0	-1.0	1518.0	1524.0	-1.0	2170.0	1941.0	-1.0	2941.0	1863.0	-1.0	2873.0	1414.0	-1.0	1945.0	2195.0	-1.0	3754.0	1398.0	-1.0	1968.0	994.0	-1.0	1539.0	883.0	-1.0	1111.0	
805.918	863.0	-1.0	1217.0	1024.0	-1.0	1275.0	1059.0	-1.0	1544.0	1315.0	-1.0	1690.0	1290.0	-1.0	2077.0	1165.0	-1.0	1547.0	1339.0	-1.0	1856.0	1291.0	-1.0	1512.0	1516.0	-1.0	2157.0	1917.0	-1.0	2888.0	1862.0	-1.0	2873.0	1414.0	-1.0	1944.0	2204.0	-1.0	3777.0	1402.0	-1.0	1979.0	996.0	-1.0	1546.0	885.0	-1.0	1116.0	
806.417	861.0	-1.0	1215.0	1023.0	-1.0	1275.0	1059.0	-1.0	1541.0	1316.0	-1.0	1690.0	1289.0	-1.0	2069.0	1164.0	-1.0	1543.0	1333.0	-1.0	1842.0	1289.0	-1.0	1505.0	1510.0	-1.0	2143.0	1898.0	-1.0	2845.0	1858.0	-1.0	2867.0	1412.0	-1.0	1940.0	2206.0	-1.0	3790.0	1404.0	-1.0	1984.0	998.0	-1.0	1550.0	886.0	-1.0	1117.0	
806.917	862.0	-1.0	1215.0	1026.0	-1.0	1276.0	1060.0	-1.0	1543.0	1320.0	-1.0	1694.0	1289.0	-1.0	2066.0	1163.0	-1.0	1539.0	1327.0	-1.0	1829.0	1288.0	-1.0	1499.0	1504.0	-1.0	2131.0	1882.0	-1.0	2806.0	1855.0	-1.0	2859.0	1411.0	-1.0	1934.0	2208.0	-1.0	3798.0	1405.0	-1.0	1988.0	998.0	-1.0	1553.0	887.0	-1.0	1120.0	
807.416	861.0	-1.0	1216.0	1026.0	-1.0	1278.0	1062.0	-1.0	1546.0	1323.0	-1.0	1701.0	1289.0	-1.0	2067.0	1166.0	-1.0	1543.0	1325.0	-1.0	1823.0	1288.0	-1.0	1499.0	1501.0	-1.0	2130.0	1875.0	-1.0	2792.0	1857.0	-1.0	2868.0	1412.0	-1.0	1940.0	2216.0	-1.0	3824.0	1410.0	-1.0	2001.0	1001.0	-1.0	1564.0	889.0	-1.0	1125.0	
807.915	862.0	-1.0	1217.0	1026.0	-1.0	1279.0	1063.0	-1.0	1550.0	1323.0	-1.0	1704.0	1293.0	-1.0	2074.0	1167.0	-1.0	1548.0	1323.0	-1.0	1821.0	1291.0	-1.0	1501.0	1501.0	-1.0	2129.0	1872.0	-1.0	2788.0	1859.0	-1.0	2878.0	1414.0	-1.0	1944.0	2220.0	-1.0	3843.0	1413.0	-1.0	2010.0	1002.0	-1.0	1570.0	890.0	-1.0	1128.0	
808.415	865.0	-1.0	1219.0	1029.0	-1.0	1283.0	1064.0	-1.0	1556.0	1327.0	-1.0	1711.0	1297.0	-1.0	2080.0	1171.0	-1.0	1551.0	1326.0	-1.0	1826.0	1296.0	-1.0	1508.0	1502.0	-1.0	2136.0	1881.0	-1.0	2807.0	1861.0	-1.0	2886.0	1415.0	-1.0	1949.0	2223.0	-1.0	3855.0	1414.0	-1.0	2015.0	1003.0	-1.0	1574.0	889.0	-1.0	1131.0	
808.914	866.0	-1.0	1226.0	1032.0	-1.0	1288.0	1066.0	-1.0	1562.0	1331.0	-1.0	1721.0	1301.0	-1.0	2094.0	1176.0	-1.0	1564.0	1329.0	-1.0	1838.0	1304.0	-1.0	1522.0	1507.0	-1.0	2151.0	1897.0	-1.0	2843.0	1869.0	-1.0	2911.0	1421.0	-1.0	1964.0	2229.0	-1.0	3873.0	1419.0	-1.0	2025.0	1005.0	-1.0	1580.0	891.0	-1.0	1134.0	
809.414	867.0	-1.0	1229.0	1032.0	-1.0	1290.0	1068.0	-1.0	1566.0	1333.0	-1.0	1726.0	1305.0	-1.0	2103.0	1179.0	-1.0	1571.0	1334.0	-1.0	1848.0	1309.0	-1.0	1534.0	1511.0	-1.0	2163.0	1912.0	-1.0	2874.0	1872.0	-1.0	2926.0	1424.0	-1.0	1973.0	2230.0	-1.0	3884.0	1421.0	-1.0	2031.0	1005.0	-1.0	1583.0	892.0	-1.0	1138.0	
809.913	868.0	-1.0	1230.0	1032.0	-1.0	1291.0	1067.0	-1.0	1564.0	1332.0	-1.0	1722.0	1306.0	-1.0	2105.0	1180.0	-1.0	1571.0	1338.0	-1.0	1856.0	1314.0	-1.0	1540.0	1511.0	-1.0	2165.0	1921.0	-1.0	2888.0	1871.0	-1.0	2925.0	1423.0	-1.0	1973.0	2227.0	-1.0	3878.0	1419.0	-1.0	2028.0	1005.0	-1.0	1581.0	891.0	-1.0	1137.0	
810.412	869.0	-1.0	1231.0	1033.0	-1.0	1292.0	1066.0	-1.0	1561.0	1331.0	-1.0	1717.0	1305.0	-1.0	2101.0	1179.0	-1.0	1565.0	1339.0	-1.0	1859.0	1314.0	-1.0	1541.0	1511.0	-1.0	2162.0	1922.0	-1.0	2888.0	1867.0	-1.0	2915.0	1420.0	-1.0	1966.0	2221.0	-1.0	3864.0	1415.0	-1.0	2021.0	1002.0	-1.0	1573.0	890.0	-1.0	1134.0	
810.912	869.0	-1.0	1230.0	1033.0	-1.0	1291.0	1065.0	-1.0	1559.0	1330.0	-1.0	1716.0	1304.0	-1.0	2100.0	1179.0	-1.0	1566.0	1341.0	-1.0	1863.0	1313.0	-1.0	1541.0	1512.0	-1.0	2164.0	1926.0	-1.0	2895.0	1867.0	-1.0	2909.0	1420.0	-1.0	1963.0	2217.0	-1.0	3843.0	1412.0	-1.0	2011.0	1000.0	-1.0	1565.0	889.0	-1.0	1131.0	
811.411	868.0	-1.0	1226.0	1031.0	-1.0	1287.0	1063.0	-1.0	1553.0	1328.0	-1.0	1710.0	1302.0	-1.0	2095.0	1177.0	-1.0	1563.0	1343.0	-1.0	1866.0	1313.0	-1.0	1541.0	1515.0	-1.0	2169.0	1927.0	-1.0	2900.0	1864.0	-1.0	2902.0	1419.0	-1.0	1961.0	2214.0	-1.0	3837.0	1411.0	-1.0	2007.0	999.0	-1.0	1563.0	890.0	-1.0	1131.0	
811.910	865.0	-1.0	1218.0	1029.0	-1.0	1280.0	1062.0	-1.0	1544.0	1323.0	-1.0	1699.0	1297.0	-1.0	2085.0	1173.0	-1.0	1554.0	1346.0	-1.0	1866.0	1310.0	-1.0	1535.0	1517.0	-1.0	2168.0	1922.0	-1.0	2890.0	1860.0	-1.0	2887.0	1416.0	-1.0	1953.0	2212.0	-1.0	3824.0	1408.0	-1.0	2000.0	998.0	-1.0	1559.0	890.0	-1.0	1129.0	
812.410	862.0	-1.0	1207.0	1024.0	-1.0	1271.0	1057.0	-1.0	1532.0	1317.0	-1.0	1685.0	1293.0	-1.0	2070.0	1166.0	-1.0	1542.0	1344.0	-1.0	1859.0	1306.0	-1.0	1525.0	1517.0	-1.0	2162.0	1912.0	-1.0	2869.0	1853.0	-1.0	2864.0	1411.0	-1.0	1942.0	2205.0	-1.0	3798.0	1404.0	-1.0	1988.0	997.0	-1.0	1551.0	890.0	-1.0	1126.0	
812.909	858.0	-1.0	1200.0	1021.0	-1.0	1263.0	1054.0	-1.0	1520.0	1313.0	-1.0	1671.0	1286.0	-1.0	2052.0	1159.0	-1.0	1525.0	1340.0	-1.0	1847.0	1298.0	-1.0	1511.0	1514.0	-1.0	2150.0	1898.0	-1.0	2840.0	1846.0	-1.0	2836.0	1406.0	-1.0	1927.0	2197.0	-1.0	3767.0	1398.0	-1.0	1973.0	995.0	-1.0	1540.0	889.0	-1.0	1122.0	
813.408	855.0	-1.0	1192.0	1018.0	-1.0	1257.0	1052.0	-1.0	1514.0	1310.0	-1.0	1666.0	1282.0	-1.0	2041.0	1156.0	-1.0	1518.0	1335.0	-1.0	1833.0	1291.0	-1.0	1499.0	1511.0	-1.0	2142.0	1885.0	-1.0	2814.0	1843.0	-1.0	2823.0	1403.0	-1.0	1920.0	2196.0	-1.0	3757.0	1396.0	-1.0	1969.0	995.0	-1.0	1539.0	889.0	-1.0	1121.0	
813.908	854.0	-1.0	1186.0	1015.0	-1.0	1250.0	1049.0	-1.0	1505.0	1305.0	-1.0	1655.0	1278.0	-1.0	2030.0	1151.0	-1.0	1509.0	1330.0	-1.0	1820.0	1284.0	-1.0	1488.0	1510.0	-1.0	2136.0	1873.0	-1.0	2791.0	1837.0	-1.0	2806.0	1400.0	-1.0	1913.0	2194.0	-1.0	3743.0	1394.0	-1.0	1963.0	994.0	-1.0	1534.0	889.0	-1.0	1120.0	
814.407	852.0	-1.0	1182.0	1015.0	-1.0	1246.0	1049.0	-1.0	1502.0	1305.0	-1.0	1653.0	1277.0	-1.0	2023.0	1149.0	-1.0	1501.0	1329.0	-1.0	1815.0	1282.0	-1.0	1483.0	1511.0	-1.0	2135.0	1871.0	-1.0	2787.0	1835.0	-1.0	2793.0	1398.0	-1.0	1906.0	2189.0	-1.0	3724.0	1391.0	-1.0	1954.0	993.0	-1.0	1529.0	889.0	-1.0	1116.0	
814.907	852.0	-1.0	1179.0	1013.0	-1.0	1244.0	1048.0	-1.0	1502.0	1305.0	-1.0	1652.0	1278.0	-1.0	2025.0	1150.0	-1.0	1504.0	1329.0	-1.0	1818.0	1282.0	-1.0	1483.0	1515.0	-1.0	2145.0	1876.0	-1.0	2799.0	1837.0	-1.0	2798.0	1398.0	-1.0	1910.0	2191.0	-1.0	3729.0	1392.0	-1.0	1956.0	994.0	-1.0	1532.0	889.0	-1.0	1119.0	
815.406	851.0	-1.0	1180.0	1011.0	-1.0	1243.0	1048.0	-1.0	1500.0	1303.0	-1.0	1651.0	1279.0	-1.0	2029.0	1150.0	-1.0	1508.0	1335.0	-1.0	1827.0	1285.0	-1.0	1490.0	1522.0	-1.0	2160.0	1887.0	-1.0	2823.0	1841.0	-1.0	2806.0	1401.0	-1.0	1915.0	2192.0	-1.0	3733.0	1393.0	-1.0	1958.0	994.0	-1.0	1535.0	890.0	-1.0	1120.0	
815.905	853.0	-1.0	1182.0	1013.0	-1.0	1246.0	1048.0	-1.0	1507.0	1304.0	-1.0	1660.0	1285.0	-1.0	2044.0	1155.0	-1.0	1522.0	1342.0	-1.0	1845.0	1294.0	-1.0	1503.0	1533.0	-1.0	2182.0	1908.0	-1.0	2862.0	1848.0	-1.0	2824.0	1408.0	-1.0	1928.0	2195.0	-1.0	3738.0	1395.0	-1.0	1960.0	995.0	-1.0	1537.0	890.0	-1.0	1122.0	
816.404	852.0	-1.0	1186.0	1013.0	-1.0	1249.0	1049.0	-1.0	1511.0	1306.0	-1.0	1667.0	1289.0	-1.0	2055.0	1160.0	-1.0	1531.0	1350.0	-1.0	1862.0	1300.0	-1.0	1517.0	1541.0	-1.0	2202.0	1924.0	-1.0	2898.0	1855.0	-1.0	2842.0	1413.0	-1.0	1940.0	2201.0	-1.0	3758.0	1397.0	-1.0	1968.0	998.0	-1.0	1546.0	892.0	-1.0	1126.0	
816.903	854.0	-1.0	1189.0	1014.0	-1.0	1251.0	1049.0	-1.0	1513.0	1307.0	-1.0	1667.0	1291.0	-1.0	2063.0	1161.0	-1.0	1536.0	1358.0	-1.0	1877.0	1308.0	-1.0	1528.0	1548.0	-1.0	2218.0	1940.0	-1.0	2930.0	1857.0	-1.0	2854.0	1415.0	-1.0	1948.0	2203.0	-1.0	3772.0	1398.0	-1.0	1975.0	999.0	-1.0	1551.0	894.0	-1.0	1131.0	
817.402	855.0	-1.0	1193.0	1016.0	-1.0	1256.0	1051.0	-1.0	1520.0	1309.0	-1.0	1677.0	1295.0	-1.0	2076.0	1166.0	-1.0	1548.0	1364.0	-1.0	1893.0	1315.0	-1.0	1541.0	1555.0	-1.0	2234.0	1954.0	-1.0	2962.0	1863.0	-1.0	2874.0	1421.0	-1.0	1962.0	2210.0	-1.0	3800.0	1403.0	-1.0	1988.0	1001.0	-1.0	1562.0	895.0	-1.0	1137.0	
817.901	856.0	-1.0	1196.0	1016.0	-1.0	1258.0	1051.0	-1.0	1525.0	1312.0	-1.0	1684.0	1297.0	-1.0	2085.0	1169.0	-1.0	1556.0	1370.0	-1.0	1904.0	1320.0	-1.0	1551.0	1557.0	-1.0	2243.0	1964.0	-1.0	2982.0	1865.0	-1.0	2883.0	1422.0	-1.0	1968.0	2213.0	-1.0	3816.0	1404.0	-1.0	1995.0	1001.0	-1.0	1567.0	895.0	-1.0	1139.0	
818.400	857.0	-1.0	1201.0	1018.0	-1.0	1264.0	1053.0	-1.0	1533.0	1315.0	-1.0	1696.0	1301.0	-1.0	2096.0	1174.0	-1.0	1564.0	1374.0	-1.0	1921.0	1326.0	-1.0	1565.0	1558.0	-1.0	2246.0	1973.0	-1.0	2999.0	1864.0	-1.0	2886.0	1424.0	-1.0	1970.0	2212.0	-1.0	3821.0	1404.0	-1.0	1998.0	1001.0	-1.0	1568.0	895.0	-1.0	1140.0	
818.899	857.0	-1.0	1205.0	1019.0	-1.0	1267.0	1054.0	-1.0	1540.0	1319.0	-1.0	1706.0	1304.0	-1.0	2104.0	1176.0	-1.0	1572.0	1375.0	-1.0	1928.0	1330.0	-1.0	1573.0	1559.0	-1.0	2251.0	1981.0	-1.0	3018.0	1867.0	-1.0	2897.0	1426.0	-1.0	1978.0	2215.0	-1.0	3838.0	1407.0	-1.0	2006.0	1002.0	-1.0	1575.0	894.0	-1.0	1145.0	
819.398	858.0	-1.0	1207.0	1019.0	-1.0	1269.0	1054.0	-1.0	1542.0	1317.0	-1.0	1708.0	1304.0	-1.0	2108.0	1177.0	-1.0	1575.0	1378.0	-1.0	1932.0	1332.0	-1.0	1576.0	1559.0	-1.0	2251.0	1986.0	-1.0	3028.0	1867.0	-1.0	2902.0	1427.0	-1.0	1981.0	2214.0	-1.0	3843.0	1406.0	-1.0	2009.0	1001.0	-1.0	1578.0	895.0	-1.0	1145.0	
819.897	859.0	-1.0	1211.0	1020.0	-1.0	1271.0	1054.0	-1.0	1544.0	1320.0	-1.0	1710.0	1304.0	-1.0	2107.0	1176.0	-1.0	1572.0	1377.0	-1.0	1933.0	1332.0	-1.0	1578.0	1558.0	-1.0	2249.0	1988.0	-1.0	3033.0	1865.0	-1.0	2898.0	1425.0	-1.0	1979.0	2210.0	-1.0	3836.0	1404.0	-1.0	2007.0	999.0	-1.0	1576.0	894.0	-1.0	1146.0	
820.396	858.0	-1.0	1211.0	1019.0	-1.0	1273.0	1055.0	-1.0	1546.0	1320.0	-1.0	1711.0	1304.0	-1.0	2108.0	1177.0	-1.0	1576.0	1376.0	-1.0	1934.0	1331.0	-1.0	1578.0	1557.0	-1.0	2249.0	1989.0	-1.0	3039.0	1866.0	-1.0	2906.0	1427.0	-1.0	1984.0	2211.0	-1.0	3844.0	1404.0	-1.0	2012.0	1001.0	-1.0	1579.0	893.0	-1.0	1148.0	
820.895	858.0	-1.0	1210.0	1018.0	-1.0	1272.0	1053.0	-1.0	1544.0	1318.0	-1.0	1707.0	1302.0	-1.0	2106.0	1175.0	-1.0	1572.0	1375.0	-1.0	1930.0	1329.0	-1.0	1575.0	1555.0	-1.0	2245.0	1987.0	-1.0	3034.0	1865.0	-1.0	2904.0	1425.0	-1.0	1982.0	2208.0	-1.0	3838.0	1403.0	-1.0	2009.0	999.0	-1.0	1577.0	893.0	-1.0	1148.0	
821.395	858.0	-1.0	1210.0	1019.0	-1.0	1271.0	1052.0	-1.0	1541.0	1317.0	-1.0	1703.0	1299.0	-1.0	2101.0	1172.0	-1.0	1566.0	1374.0	-1.0	1929.0	1326.0	-1.0	1571.0	1554.0	-1.0	2243.0	1985.0	-1.0	3032.0	1865.0	-1.0	2898.0	1423.0	-1.0	1976.0	2203.0	-1.0	3826.0	1400.0	-1.0	2005.0	999.0	-1.0	1573.0	892.0	-1.0	1146.0	
821.894	858.0	-1.0	1209.0	1017.0	-1.0	1271.0	1053.0	-1.0	1541.0	1315.0	-1.0	1702.0	1297.0	-1.0	2101.0	1171.0	-1.0	1568.0	1374.0	-1.0	1930.0	1325.0	-1.0	1570.0	1557.0	-1.0	2247.0	1985.0	-1.0	3036.0	1867.0	-1.0	2904.0	1423.0	-1.0	1978.0	2204.0	-1.0	3827.0	1400.0	-1.0	2006.0	999.0	-1.0	1575.0	893.0	-1.0	1147.0	
822.393	857.0	-1.0	1209.0	1017.0	-1.0	1270.0	1052.0	-1.0	1540.0	1313.0	-1.0	1700.0	1297.0	-1.0	2101.0	1170.0	-1.0	1567.0	1374.0	-1.0	1933.0	1323.0	-1.0	1570.0	1559.0	-1.0	2253.0	1989.0	-1.0	3043.0	1869.0	-1.0	2909.0	1423.0	-1.0	1981.0	2203.0	-1.0	3823.0	1400.0	-1.0	2006.0	1000.0	-1.0	1576.0	893.0	-1.0	1149.0	
822.892	857.0	-1.0	1211.0	1017.0	-1.0	1271.0	1052.0	-1.0	1537.0	1313.0	-1.0	1696.0	1296.0	-1.0	2100.0	1167.0	-1.0	1563.0	1377.0	-1.0	1937.0	1325.0	-1.0	1572.0	1562.0	-1.0	2258.0	1993.0	-1.0	3053.0	1869.0	-1.0	2908.0	1423.0	-1.0	1978.0	2202.0	-1.0	3816.0	1399.0	-1.0	2003.0	999.0	-1.0	1573.0	893.0	-1.0	1149.0	
823.391	858.0	-1.0	1211.0	1018.0	-1.0	1271.0	1052.0	-1.0	1539.0	1313.0	-1.0	1698.0	1296.0	-1.0	2103.0	1168.0	-1.0	1568.0	1380.0	-1.0	1944.0	1325.0	-1.0	1576.0	1566.0	-1.0	2270.0	2002.0	-1.0	3076.0	1874.0	-1.0	2919.0	1425.0	-1.0	1984.0	2203.0	-1.0	3821.0	1400.0	-1.0	2008.0	1000.0	-1.0	1576.0	895.0	-1.0	1151.0	
823.890	858.0	-1.0	1211.0	1015.0	-1.0	1269.0	1051.0	-1.0	1536.0	1310.0	-1.0	1694.0	1295.0	-1.0	2102.0	1168.0	-1.0	1568.0	1381.0	-1.0	1948.0	1323.0	-1.0	1574.0	1571.0	-1.0	2276.0	2015.0	-1.0	3105.0	1874.0	-1.0	2920.0	1426.0	-1.0	1985.0	2201.0	-1.0	3812.0	1399.0	-1.0	2005.0	1000.0	-1.0	1575.0	892.0	-1.0	1150.0	
824.389	858.0	-1.0	1212.0	1016.0	-1.0	1268.0	1052.0	-1.0	1537.0	1312.0	-1.0	1693.0	1294.0	-1.0	2097.0	1165.0	-1.0	1561.0	1376.0	-1.0	1938.0	1320.0	-1.0	1568.0	1563.0	-1.0	2263.0	2000.0	-1.0	3071.0	1870.0	-1.0	2910.0	1422.0	-1.0	1977.0	2200.0	-1.0	3809.0	1398.0	-1.0	2004.0	1000.0	-1.0	1573.0	893.0	-1.0	1148.0	
824.888	860.0	-1.0	1215.0	1017.0	-1.0	1273.0	1053.0	-1.0	1542.0	1314.0	-1.0	1700.0	1295.0	-1.0	2102.0	1166.0	-1.0	1566.0	1370.0	-1.0	1929.0	1318.0	-1.0	1566.0	1557.0	-1.0	2255.0	1984.0	-1.0	3038.0	1871.0	-1.0	2918.0	1423.0	-1.0	1980.0	2207.0	-1.0	3829.0	1403.0	-1.0	2012.0	1001.0	-1.0	1579.0	895.0	-1.0	1151.0	
825.387	861.0	-1.0	1218.0	1019.0	-1.0	1277.0	1055.0	-1.0	1548.0	1317.0	-1.0	1707.0	1296.0	-1.0	2108.0	1168.0	-1.0	1573.0	1370.0	-1.0	1929.0	1320.0	-1.0	1570.0	1556.0	-1.0	2254.0	1984.0	-1.0	3034.0	1873.0	-1.0	2928.0	1424.0	-1.0	1984.0	2212.0	-1.0	3846.0	1406.0	-1.0	2020.0	1003.0	-1.0	1585.0	895.0	-1.0	1152.0	
825.886	862.0	-1.0	1223.0	1021.0	-1.0	1283.0	1057.0	-1.0	1550.0	1317.0	-1.0	1712.0	1299.0	-1.0	2113.0	1171.0	-1.0	1580.0	1372.0	-1.0	1932.0	1323.0	-1.0	1576.0	1556.0	-1.0	2255.0	1983.0	-1.0	3035.0	1876.0	-1.0	2937.0	1426.0	-1.0	1988.0	2217.0	-1.0	3859.0	1409.0	-1.0	2025.0	1004.0	-1.0	1587.0	894.0	-1.0	1153.0	
826.385	863.0	-1.0	1228.0	1025.0	-1.0	1288.0	1059.0	-1.0	1557.0	1323.0	-1.0	1722.0	1300.0	-1.0	2119.0	1173.0	-1.0	1584.0	1375.0	-1.0	1938.0	1328.0	-1.0	1583.0	1556.0	-1.0	2258.0	1991.0	-1.0	3050.0	1880.0	-1.0	2943.0	1428.0	-1.0	1990.0	2219.0	-1.0	3863.0	1410.0	-1.0	2027.0	1004.0	-1.0	1588.0	894.0	-1.0	1154.0	
826.885	865.0	-1.0	1233.0	1026.0	-1.0	1295.0	1061.0	-1.0	1564.0	1326.0	-1.0	1732.0	1304.0	-1.0	2127.0	1178.0	-1.0	1595.0	1379.0	-1.0	1950.0	1334.0	-1.0	1594.0	1560.0	-1.0	2267.0	2004.0	-1.0	3079.0	1886.0	-1.0	2959.0	1432.0	-1.0	1999.0	2220.0	-1.0	3862.0	1410.0	-1.0	2027.0	1004.0	-1.0	1587.0	893.0	-1.0	1153.0	
827.385	866.0	-1.0	1237.0	1026.0	-1.0	1298.0	1061.0	-1.0	1565.0	1326.0	-1.0	1734.0	1305.0	-1.0	2133.0	1181.0	-1.0	1602.0	1383.0	-1.0	1956.0	1336.0	-1.0	1599.0	1562.0	-1.0	2275.0	2014.0	-1.0	3100.0	1891.0	-1.0	2969.0	1435.0	-1.0	2005.0	2220.0	-1.0	3871.0	1412.0	-1.0	2032.0	1004.0	-1.0	1588.0	894.0	-1.0	1154.0	
827.885	867.0	-1.0	1238.0	1027.0	-1.0	1299.0	1060.0	-1.0	1565.0	1325.0	-1.0	1733.0	1305.0	-1.0	2134.0	1181.0	-1.0	1602.0	1385.0	-1.0	1960.0	1337.0	-1.0	1602.0	1563.0	-1.0	2276.0	2018.0	-1.0	3111.0	1890.0	-1.0	2973.0	1434.0	-1.0	2006.0	2219.0	-1.0	3870.0	1412.0	-1.0	2034.0	1003.0	-1.0	1589.0	894.0	-1.0	1153.0	
828.385	866.0	-1.0	1238.0	1025.0	-1.0	1299.0	1060.0	-1.0	1564.0	1323.0	-1.0	1729.0	1305.0	-1.0	2133.0	1179.0	-1.0	1600.0	1386.0	-1.0	1965.0	1337.0	-1.0	1604.0	1563.0	-1.0	2278.0	2021.0	-1.0	3118.0	1892.0	-1.0	2977.0	1434.0	-1.0	2007.0	2218.0	-1.0	3867.0	1411.0	-1.0	2034.0	1003.0	-1.0	1588.0	894.0	-1.0	1153.0	
828.884	868.0	-1.0	1241.0	1026.0	-1.0	1301.0	1060.0	-1.0	1567.0	1325.0	-1.0	1736.0	1308.0	-1.0	2138.0	1183.0	-1.0	1604.0	1388.0	-1.0	1971.0	1339.0	-1.0	1609.0	1566.0	-1.0	2282.0	2026.0	-1.0	3126.0	1894.0	-1.0	2980.0	1434.0	-1.0	2007.0	2217.0	-1.0	3864.0	1411.0	-1.0	2033.0	1003.0	-1.0	1586.0	893.0	-1.0	1154.0	
829.384	868.0	-1.0	1244.0	1027.0	-1.0	1303.0	1061.0	-1.0	1570.0	1325.0	-1.0	1740.0	1309.0	-1.0	2143.0	1184.0	-1.0	1610.0	1391.0	-1.0	1979.0	1341.0	-1.0	1613.0	1569.0	-1.0	2291.0	2033.0	-1.0	3145.0	1899.0	-1.0	2994.0	1437.0	-1.0	2015.0	2221.0	-1.0	3879.0	1413.0	-1.0	2042.0	1004.0	-1.0	1592.0	895.0	-1.0	1157.0	
829.884	868.0	-1.0	1244.0	1027.0	-1.0	1302.0	1060.0	-1.0	1570.0	1323.0	-1.0	1739.0	1309.0	-1.0	2144.0	1183.0	-1.0	1609.0	1393.0	-1.0	1984.0	1341.0	-1.0	1616.0	1571.0	-1.0	2298.0	2038.0	-1.0	3157.0	1900.0	-1.0	2999.0	1437.0	-1.0	2017.0	2222.0	-1.0	3884.0	1413.0	-1.0	2044.0	1004.0	-1.0	1594.0	895.0	-1.0	1158.0	
830.383	868.0	-1.0	1243.0	1027.0	-1.0	1301.0	1060.0	-1.0	1566.0	1323.0	-1.0	1732.0	1307.0	-1.0	2140.0	1181.0	-1.0	1604.0	1395.0	-1.0	1989.0	1342.0	-1.0	1616.0	1571.0	-1.0	2298.0	2041.0	-1.0	3165.0	1899.0	-1.0	2996.0	1436.0	-1.0	2013.0	2220.0	-1.0	3880.0	1412.0	-1.0	2041.0	1003.0	-1.0	1591.0	893.0	-1.0	1157.0	
830.883	868.0	-1.0	1244.0	1025.0	-1.0	1302.0	1060.0	-1.0	1566.0	1323.0	-1.0	1734.0	1306.0	-1.0	2144.0	1182.0	-1.0	1607.0	1396.0	-1.0	1991.0	1341.0	-1.0	1617.0	1574.0	-1.0	2303.0	2046.0	-1.0	3173.0	1901.0	-1.0	3003.0	1437.0	-1.0	2018.0	2219.0	-1.0	3875.0	1412.0	-1.0	2038.0	1004.0	-1.0	1589.0	893.0	-1.0	1154.0	
831.382	866.0	-1.0	1241.0	1025.0	-1.0	1300.0	1059.0	-1.0	1565.0	1323.0	-1.0	1732.0	1306.0	-1.0	2140.0	1180.0	-1.0	1606.0	1394.0	-1.0	1989.0	1339.0	-1.0	1613.0	1572.0	-1.0	2301.0	2045.0	-1.0	3174.0	1900.0	-1.0	3002.0	1437.0	-1.0	2016.0	2219.0	-1.0	3877.0	1411.0	-1.0	2037.0	1004.0	-1.0	1588.0	893.0	-1.0	1154.0	
831.881	866.0	-1.0	1239.0	1023.0	-1.0	1297.0	1058.0	-1.0	1562.0	1321.0	-1.0	1727.0	1304.0	-1.0	2135.0	1179.0	-1.0	1602.0	1393.0	-1.0	1986.0	1336.0	-1.0	1609.0	1571.0	-1.0	2296.0	2044.0	-1.0	3169.0	1897.0	-1.0	2995.0	1435.0	-1.0	2012.0	2218.0	-1.0	3873.0	1411.0	-1.0	2035.0	1003.0	-1.0	1586.0	893.0	-1.0	1152.0	
832.380	866.0	-1.0	1240.0	1024.0	-1.0	1297.0	1058.0	-1.0	1563.0	1322.0	-1.0	1733.0	1305.0	-1.0	2135.0	1180.0	-1.0	1601.0	1392.0	-1.0	1985.0	1336.0	-1.0	1608.0	1570.0	-1.0	2292.0	2043.0	-1.0	3167.0	1895.0	-1.0	2986.0	1435.0	-1.0	2007.0	2216.0	-1.0	3864.0	1409.0	-1.0	2030.0	1002.0	-1.0	1584.0	890.0	-1.0	1149.0	
832.879	866.0	-1.0	1239.0	1024.0	-1.0	1297.0	1060.0	-1.0	1565.0	1323.0	-1.0	1735.0	1304.0	-1.0	2137.0	1180.0	-1.0	1603.0	1392.0	-1.0	1981.0	1335.0	-1.0	1607.0	1570.0	-1.0	2290.0	2042.0	-1.0	3167.0	1895.0	-1.0	2987.0	1434.0	-1.0	2008.0	2217.0	-1.0	3872.0	1410.0	-1.0	2035.0	1002.0	-1.0	1586.0	890.0	-1.0	1151.0	
833.378	867.0	-1.0	1239.0	1023.0	-1.0	1295.0	1059.0	-1.0	1562.0	1321.0	-1.0	1729.0	1304.0	-1.0	2134.0	1179.0	-1.0	1599.0	1390.0	-1.0	1977.0	1334.0	-1.0	1603.0	1567.0	-1.0	2282.0	2038.0	-1.0	3158.0	1893.0	-1.0	2982.0	1433.0	-1.0	2005.0	2217.0	-1.0	3871.0	1409.0	-1.0	2036.0	1003.0	-1.0	1587.0	891.0	-1.0	1150.0	
833.877	867.0	-1.0	1239.0	1023.0	-1.0	1294.0	1059.0	-1.0	1561.0	1321.0	-1.0	1725.0	1303.0	-1.0	2129.0	1177.0	-1.0	1591.0	1389.0	-1.0	1973.0	1331.0	-1.0	1601.0	1563.0	-1.0	2274.0	2033.0	-1.0	3145.0	1891.0	-1.0	2972.0	1429.0	-1.0	1998.0	2214.0	-1.0	3863.0	1408.0	-1.0	2032.0	1001.0	-1.0	1583.0	890.0	-1.0	1149.0	
834.376	866.0	-1.0	1239.0	1023.0	-1.0	1293.0	1060.0	-1.0	1560.0	1321.0	-1.0	1725.0	1303.0	-1.0	2132.0	1176.0	-1.0	1594.0	1387.0	-1.0	1968.0	1330.0	-1.0	1597.0	1563.0	-1.0	2273.0	2028.0	-1.0	3137.0	1892.0	-1.0	2975.0	1430.0	-1.0	1999.0	2216.0	-1.0	3868.0	1409.0	-1.0	2034.0	1002.0	-1.0	1586.0	891.0	-1.0	1150.0	
834.875	865.0	-1.0	1237.0	1022.0	-1.0	1292.0	1059.0	-1.0	1559.0	1320.0	-1.0	1722.0	1302.0	-1.0	2127.0	1174.0	-1.0	1590.0	1384.0	-1.0	1963.0	1327.0	-1.0	1592.0	1560.0	-1.0	2267.0	2021.0	-1.0	3122.0	1891.0	-1.0	2972.0	1428.0	-1.0	1995.0	2216.0	-1.0	3865.0	1409.0	-1.0	2033.0	1002.0	-1.0	1584.0	890.0	-1.0	1150.0	
835.374	865.0	-1.0	1235.0	1021.0	-1.0	1288.0	1057.0	-1.0	1554.0	1318.0	-1.0	1715.0	1301.0	-1.0	2122.0	1172.0	-1.0	1584.0	1381.0	-1.0	1955.0	1324.0	-1.0	1586.0	1558.0	-1.0	2260.0	2013.0	-1.0	3106.0	1889.0	-1.0	2967.0	1426.0	-1.0	1990.0	2213.0	-1.0	3858.0	1408.0	-1.0	2031.0	1002.0	-1.0	1583.0	889.0	-1.0	1148.0	
835.873	865.0	-1.0	1235.0	1021.0	-1.0	1290.0	1059.0	-1.0	1556.0	1318.0	-1.0	1718.0	1302.0	-1.0	2124.0	1173.0	-1.0	1586.0	1380.0	-1.0	1953.0	1323.0	-1.0	1586.0	1558.0	-1.0	2257.0	2009.0	-1.0	3096.0	1889.0	-1.0	2963.0	1427.0	-1.0	1987.0	2211.0	-1.0	3846.0	1406.0	-1.0	2024.0	1000.0	-1.0	1578.0	888.0	-1.0	1146.0	
836.372	865.0	-1.0	1235.0	1021.0	-1.0	1291.0	1058.0	-1.0	1554.0	1317.0	-1.0	1716.0	1300.0	-1.0	2120.0	1172.0	-1.0	1585.0	1379.0	-1.0	1947.0	1320.0	-1.0	1580.0	1555.0	-1.0	2253.0	2004.0	-1.0	3088.0	1889.0	-1.0	2961.0	1425.0	-1.0	1985.0	2210.0	-1.0	3846.0	1405.0	-1.0	2023.0	1000.0	-1.0	1579.0	889.0	-1.0	1145.0	
836.871	863.0	-1.0	1232.0	1020.0	-1.0	1288.0	1056.0	-1.0	1550.0	1314.0	-1.0	1709.0	1299.0	-1.0	2114.0	1169.0	-1.0	1579.0	1376.0	-1.0	1941.0	1318.0	-1.0	1573.0	1553.0	-1.0	2247.0	1999.0	-1.0	3074.0	1884.0	-1.0	2950.0	1422.0	-1.0	1978.0	2206.0	-1.0	3836.0	1403.0	-1.0	2019.0	998.0	-1.0	1574.0	887.0	-1.0	1144.0	
837.370	863.0	-1.0	1233.0	1020.0	-1.0	1288.0	1056.0	-1.0	1551.0	1316.0	-1.0	1712.0	1298.0	-1.0	2114.0	1171.0	-1.0	1579.0	1375.0	-1.0	1938.0	1316.0	-1.0	1571.0	1552.0	-1.0	2243.0	1994.0	-1.0	3063.0	1882.0	-1.0	2943.0	1422.0	-1.0	1973.0	2203.0	-1.0	3823.0	1401.0	-1.0	2012.0	997.0	-1.0	1570.0	886.0	-1.0	1140.0	
837.869	863.0	-1.0	1232.0	1020.0	-1.0	1287.0	1057.0	-1.0	1549.0	1313.0	-1.0	1710.0	1299.0	-1.0	2110.0	1169.0	-1.0	1576.0	1373.0	-1.0	1933.0	1313.0	-1.0	1566.0	1550.0	-1.0	2240.0	1989.0	-1.0	3055.0	1880.0	-1.0	2939.0	1420.0	-1.0	1970.0	2202.0	-1.0	3822.0	1400.0	-1.0	2011.0	996.0	-1.0	1570.0	887.0	-1.0	1141.0	
838.368	862.0	-1.0	1229.0	1018.0	-1.0	1285.0	1056.0	-1.0	1546.0	1312.0	-1.0	1705.0	1297.0	-1.0	2106.0	1168.0	-1.0	1573.0	1372.0	-1.0	1929.0	1311.0	-1.0	1562.0	1550.0	-1.0	2237.0	1983.0	-1.0	3045.0	1878.0	-1.0	2934.0	1419.0	-1.0	1967.0	2201.0	-1.0	3821.0	1400.0	-1.0	2011.0	997.0	-1.0	1570.0	886.0	-1.0	1140.0	
838.867	861.0	-1.0	1230.0	1019.0	-1.0	1287.0	1057.0	-1.0	1549.0	1313.0	-1.0	1710.0	1299.0	-1.0	2111.0	1169.0	-1.0	1575.0	1370.0	-1.0	1926.0	1311.0	-1.0	1561.0	1550.0	-1.0	2235.0	1977.0	-1.0	3028.0	1878.0	-1.0	2934.0	1419.0	-1.0	1965.0	2200.0	-1.0	3818.0	1400.0	-1.0	2008.0	997.0	-1.0	1568.0	886.0	-1.0	1138.0	
839.366	861.0	-1.0	1229.0	1018.0	-1.0	1286.0	1057.0	-1.0	1549.0	1313.0	-1.0	1712.0	1299.0	-1.0	2109.0	1169.0	-1.0	1574.0	1369.0	-1.0	1923.0	1310.0	-1.0	1559.0	1549.0	-1.0	2236.0	1971.0	-1.0	3016.0	1878.0	-1.0	2937.0	1419.0	-1.0	1966.0	2204.0	-1.0	3828.0	1401.0	-1.0	2013.0	997.0	-1.0	1572.0	887.0	-1.0	1139.0
[truncated: 655,867 more chars]
