# Supplementary material for: Real-Time State Estimation in a Flight Simulator Using fNIRS
Source: PLoS One. 2015 Mar 27;10(3):e0121279. doi: 10.1371/journal.pone.0121279 (PMC4376943; doi:10.1371/journal.pone.0121279)
Supplement: S1 Dataset — (BZ2) [file pone.0121279.s001.bz2 › SFigure1/subject_8.nir]

fnirUSB.dll log file
Start Time:	Fri Jan 17 14:33:52 2014

Start Code:	77190.425914	77200947
Freq Code:	2435957.000000
Current:	7
Gains:	20
Other:	none
-2	Baseline Started
119.667	437	-1	686	1088	-1	1910	844	-1	1571	1266	-1	2001	975	-1	1994	1247	-1	2052	920	-1	1507	2233	-1	3735	984	-1	1699	1490	-1	2508	1397	-1	2988	1271	-1	1995	1307	-1	2695	1233	-1	1830	782	-1	1561	934	-1	1444	
120.166	437	-1	687	1090	-1	1910	846	-1	1571	1267	-1	1996	974	-1	1991	1245	-1	2045	919	-1	1499	2230	-1	3726	981	-1	1691	1485	-1	2500	1397	-1	2982	1270	-1	1992	1307	-1	2700	1234	-1	1836	781	-1	1565	925	-1	1443	
120.707	436	-1	687	1089	-1	1911	844	-1	1572	1266	-1	1996	974	-1	1985	1244	-1	2037	917	-1	1493	2228	-1	3712	978	-1	1681	1479	-1	2486	1394	-1	2971	1267	-1	1981	1305	-1	2693	1231	-1	1831	781	-1	1560	926	-1	1434	
121.186	437	-1	688	1088	-1	1912	842	-1	1571	1266	-1	1999	973	-1	1981	1245	-1	2040	917	-1	1491	2231	-1	3720	976	-1	1674	1478	-1	2482	1393	-1	2967	1269	-1	1985	1305	-1	2683	1231	-1	1823	781	-1	1556	919	-1	1424	
121.707	437	-1	687	1090	-1	1912	844	-1	1567	1267	-1	1995	972	-1	1978	1246	-1	2043	916	-1	1488	2231	-1	3728	973	-1	1666	1477	-1	2478	1392	-1	2962	1271	-1	1989	1306	-1	2690	1234	-1	1831	782	-1	1560	927	-1	1432	
122.207	437	-1	687	1089	-1	1907	842	-1	1563	1264	-1	1992	971	-1	1971	1245	-1	2040	914	-1	1484	2230	-1	3718	970	-1	1657	1472	-1	2466	1390	-1	2951	1270	-1	1985	1306	-1	2697	1233	-1	1839	782	-1	1563	929	-1	1442	
122.727	436	-1	685	1087	-1	1901	840	-1	1558	1262	-1	1984	968	-1	1962	1244	-1	2031	913	-1	1479	2225	-1	3700	967	-1	1645	1466	-1	2447	1387	-1	2936	1266	-1	1975	1305	-1	2687	1231	-1	1829	781	-1	1558	927	-1	1438	
123.238	436	-1	685	1090	-1	1898	842	-1	1554	1263	-1	1981	967	-1	1951	1242	-1	2021	911	-1	1474	2221	-1	3679	963	-1	1632	1458	-1	2420	1383	-1	2918	1262	-1	1961	1302	-1	2670	1227	-1	1813	778	-1	1546	923	-1	1425	
123.747	436	-1	684	1087	-1	1896	840	-1	1553	1263	-1	1979	965	-1	1946	1242	-1	2022	911	-1	1471	2221	-1	3679	961	-1	1622	1456	-1	2411	1383	-1	2911	1263	-1	1961	1305	-1	2680	1230	-1	1824	779	-1	1549	922	-1	1429	
124.267	437	-1	684	1088	-1	1894	841	-1	1548	1263	-1	1974	964	-1	1939	1243	-1	2019	909	-1	1466	2219	-1	3667	958	-1	1614	1453	-1	2404	1382	-1	2906	1264	-1	1966	1305	-1	2682	1231	-1	1826	779	-1	1550	922	-1	1428	
124.757	437	-1	683	1091	-1	1898	844	-1	1550	1265	-1	1977	963	-1	1933	1244	-1	2018	909	-1	1464	2224	-1	3664	957	-1	1609	1450	-1	2392	1381	-1	2897	1264	-1	1959	1304	-1	2668	1228	-1	1813	778	-1	1540	918	-1	1412	
125.257	436	-1	684	1090	-1	1899	843	-1	1550	1265	-1	1977	963	-1	1929	1246	-1	2020	909	-1	1463	2226	-1	3669	956	-1	1606	1449	-1	2391	1381	-1	2896	1265	-1	1964	1305	-1	2673	1232	-1	1820	777	-1	1541	919	-1	1417	
125.788	437	-1	683	1092	-1	1896	844	-1	1549	1265	-1	1975	961	-1	1924	1243	-1	2019	909	-1	1459	2224	-1	3665	955	-1	1603	1448	-1	2389	1381	-1	2893	1265	-1	1964	1306	-1	2676	1232	-1	1824	777	-1	1541	921	-1	1418	
126.306	436	-1	684	1091	-1	1900	843	-1	1551	1264	-1	1981	961	-1	1922	1245	-1	2019	908	-1	1457	2226	-1	3665	955	-1	1602	1447	-1	2381	1381	-1	2887	1264	-1	1958	1304	-1	2664	1229	-1	1812	776	-1	1534	920	-1	1407	
126.817	436	-1	685	1089	-1	1904	842	-1	1553	1264	-1	1985	960	-1	1918	1246	-1	2021	909	-1	1455	2226	-1	3673	955	-1	1601	1448	-1	2386	1381	-1	2889	1266	-1	1963	1306	-1	2673	1232	-1	1821	777	-1	1537	924	-1	1412	
127.316	437	-1	684	1092	-1	1900	844	-1	1552	1265	-1	1982	958	-1	1912	1245	-1	2020	908	-1	1453	2224	-1	3673	955	-1	1600	1447	-1	2386	1381	-1	2886	1267	-1	1965	1309	-1	2679	1234	-1	1828	778	-1	1540	926	-1	1420	
127.826	437	-1	685	1091	-1	1898	842	-1	1550	1264	-1	1982	958	-1	1904	1243	-1	2013	907	-1	1449	2222	-1	3663	955	-1	1596	1446	-1	2375	1379	-1	2876	1265	-1	1956	1307	-1	2669	1231	-1	1817	777	-1	1537	928	-1	1417	
128.357	438	-1	685	1093	-1	1899	844	-1	1549	1266	-1	1982	958	-1	1904	1245	-1	2019	907	-1	1449	2225	-1	3675	955	-1	1593	1448	-1	2372	1380	-1	2873	1266	-1	1954	1304	-1	2657	1228	-1	1805	776	-1	1530	916	-1	1396	
128.827	436	-1	684	1092	-1	1901	842	-1	1549	1264	-1	1981	956	-1	1900	1246	-1	2020	907	-1	1447	2227	-1	3676	954	-1	1591	1448	-1	2372	1381	-1	2871	1268	-1	1956	1306	-1	2661	1229	-1	1810	778	-1	1533	909	-1	1387	
129.346	437	-1	684	1092	-1	1896	843	-1	1544	1265	-1	1976	954	-1	1892	1245	-1	2015	907	-1	1443	2225	-1	3670	954	-1	1587	1447	-1	2369	1381	-1	2865	1269	-1	1955	1308	-1	2664	1233	-1	1814	779	-1	1534	906	-1	1387	
-3	Baseline values
0	436.65	0	685.05	1089.95	0	1902.10	842.80	0	1556.25	1264.70	0	1984.75	964.75	0	1941.80	1244.55	0	2026.70	911.35	0	1469.55	2225.90	0	3687.85	963.10	0	1628.45	1459.60	0	2420.75	1385.25	0	2916.25	1266.60	0	1969.20	1305.60	0	2678.05	1231.15	0	1822.30	778.95	0	1546.75	922.05	0	1420.60	
-4	Baseline end
131.646	436.0	-1.0	679.0	1089.0	-1.0	1878.0	841.0	-1.0	1531.0	1261.0	-1.0	1958.0	948.0	-1.0	1858.0	1243.0	-1.0	1996.0	901.0	-1.0	1421.0	2217.0	-1.0	3630.0	947.0	-1.0	1562.0	1438.0	-1.0	2331.0	1379.0	-1.0	2834.0	1266.0	-1.0	1937.0	1306.0	-1.0	2632.0	1229.0	-1.0	1789.0	777.0	-1.0	1518.0	917.0	-1.0	1388.0	
132.156	436.0	-1.0	679.0	1092.0	-1.0	1881.0	844.0	-1.0	1531.0	1264.0	-1.0	1961.0	948.0	-1.0	1860.0	1244.0	-1.0	2003.0	902.0	-1.0	1421.0	2222.0	-1.0	3645.0	948.0	-1.0	1563.0	1441.0	-1.0	2331.0	1379.0	-1.0	2835.0	1269.0	-1.0	1939.0	1306.0	-1.0	2625.0	1228.0	-1.0	1784.0	776.0	-1.0	1513.0	916.0	-1.0	1382.0	
132.666	437.0	-1.0	680.0	1093.0	-1.0	1884.0	845.0	-1.0	1531.0	1266.0	-1.0	1964.0	948.0	-1.0	1860.0	1246.0	-1.0	2008.0	901.0	-1.0	1421.0	2222.0	-1.0	3657.0	948.0	-1.0	1562.0	1443.0	-1.0	2335.0	1382.0	-1.0	2837.0	1272.0	-1.0	1944.0	1309.0	-1.0	2635.0	1231.0	-1.0	1794.0	778.0	-1.0	1518.0	918.0	-1.0	1386.0	
133.176	438.0	-1.0	680.0	1093.0	-1.0	1883.0	845.0	-1.0	1532.0	1266.0	-1.0	1963.0	947.0	-1.0	1856.0	1244.0	-1.0	2001.0	902.0	-1.0	1418.0	2221.0	-1.0	3648.0	949.0	-1.0	1559.0	1442.0	-1.0	2336.0	1381.0	-1.0	2835.0	1270.0	-1.0	1944.0	1311.0	-1.0	2641.0	1232.0	-1.0	1801.0	777.0	-1.0	1523.0	919.0	-1.0	1391.0	
133.686	437.0	-1.0	680.0	1096.0	-1.0	1889.0	847.0	-1.0	1533.0	1268.0	-1.0	1967.0	949.0	-1.0	1860.0	1247.0	-1.0	2013.0	902.0	-1.0	1420.0	2228.0	-1.0	3667.0	949.0	-1.0	1561.0	1446.0	-1.0	2343.0	1384.0	-1.0	2843.0	1276.0	-1.0	1956.0	1311.0	-1.0	2639.0	1233.0	-1.0	1801.0	778.0	-1.0	1521.0	915.0	-1.0	1381.0	
134.196	437.0	-1.0	680.0	1095.0	-1.0	1891.0	845.0	-1.0	1535.0	1267.0	-1.0	1970.0	950.0	-1.0	1864.0	1251.0	-1.0	2020.0	903.0	-1.0	1421.0	2231.0	-1.0	3679.0	950.0	-1.0	1563.0	1449.0	-1.0	2355.0	1387.0	-1.0	2851.0	1283.0	-1.0	1972.0	1314.0	-1.0	2657.0	1240.0	-1.0	1822.0	780.0	-1.0	1531.0	909.0	-1.0	1387.0	
134.706	437.0	-1.0	680.0	1093.0	-1.0	1892.0	843.0	-1.0	1535.0	1267.0	-1.0	1974.0	951.0	-1.0	1865.0	1252.0	-1.0	2025.0	905.0	-1.0	1422.0	2239.0	-1.0	3695.0	952.0	-1.0	1562.0	1454.0	-1.0	2369.0	1388.0	-1.0	2853.0	1287.0	-1.0	1986.0	1316.0	-1.0	2671.0	1246.0	-1.0	1844.0	780.0	-1.0	1537.0	904.0	-1.0	1398.0	
135.216	437.0	-1.0	680.0	1092.0	-1.0	1892.0	841.0	-1.0	1534.0	1270.0	-1.0	1979.0	949.0	-1.0	1861.0	1256.0	-1.0	2030.0	908.0	-1.0	1423.0	2256.0	-1.0	3701.0	956.0	-1.0	1567.0	1460.0	-1.0	2382.0	1388.0	-1.0	2849.0	1291.0	-1.0	1996.0	1319.0	-1.0	2675.0	1254.0	-1.0	1860.0	782.0	-1.0	1540.0	908.0	-1.0	1408.0	
135.726	436.0	-1.0	682.0	1094.0	-1.0	1901.0	841.0	-1.0	1534.0	1275.0	-1.0	1992.0	949.0	-1.0	1854.0	1261.0	-1.0	2042.0	911.0	-1.0	1426.0	2264.0	-1.0	3706.0	961.0	-1.0	1575.0	1452.0	-1.0	2365.0	1388.0	-1.0	2840.0	1294.0	-1.0	2008.0	1319.0	-1.0	2672.0	1262.0	-1.0	1878.0	786.0	-1.0	1544.0	898.0	-1.0	1407.0	
136.235	437.0	-1.0	684.0	1096.0	-1.0	1906.0	839.0	-1.0	1532.0	1278.0	-1.0	2005.0	948.0	-1.0	1849.0	1267.0	-1.0	2062.0	912.0	-1.0	1425.0	2271.0	-1.0	3735.0	962.0	-1.0	1571.0	1437.0	-1.0	2330.0	1389.0	-1.0	2824.0	1297.0	-1.0	2012.0	1317.0	-1.0	2659.0	1267.0	-1.0	1887.0	786.0	-1.0	1545.0	906.0	-1.0	1421.0	
136.745	437.0	-1.0	684.0	1096.0	-1.0	1911.0	839.0	-1.0	1531.0	1282.0	-1.0	2013.0	947.0	-1.0	1844.0	1271.0	-1.0	2073.0	913.0	-1.0	1424.0	2273.0	-1.0	3753.0	964.0	-1.0	1572.0	1434.0	-1.0	2330.0	1390.0	-1.0	2818.0	1301.0	-1.0	2025.0	1321.0	-1.0	2651.0	1274.0	-1.0	1892.0	789.0	-1.0	1547.0	921.0	-1.0	1437.0	
137.255	437.0	-1.0	685.0	1098.0	-1.0	1911.0	839.0	-1.0	1529.0	1282.0	-1.0	2015.0	946.0	-1.0	1840.0	1274.0	-1.0	2078.0	915.0	-1.0	1426.0	2273.0	-1.0	3762.0	968.0	-1.0	1577.0	1442.0	-1.0	2347.0	1392.0	-1.0	2815.0	1306.0	-1.0	2035.0	1325.0	-1.0	2663.0	1282.0	-1.0	1908.0	790.0	-1.0	1552.0	970.0	-1.0	1473.0	
137.765	437.0	-1.0	685.0	1099.0	-1.0	1912.0	840.0	-1.0	1527.0	1284.0	-1.0	2017.0	948.0	-1.0	1838.0	1276.0	-1.0	2078.0	917.0	-1.0	1429.0	2271.0	-1.0	3757.0	971.0	-1.0	1582.0	1451.0	-1.0	2363.0	1393.0	-1.0	2812.0	1310.0	-1.0	2041.0	1329.0	-1.0	2674.0	1288.0	-1.0	1920.0	791.0	-1.0	1556.0	1048.0	-1.0	1518.0	
138.275	437.0	-1.0	685.0	1098.0	-1.0	1912.0	840.0	-1.0	1528.0	1284.0	-1.0	2018.0	949.0	-1.0	1836.0	1275.0	-1.0	2072.0	919.0	-1.0	1430.0	2272.0	-1.0	3752.0	975.0	-1.0	1586.0	1457.0	-1.0	2374.0	1394.0	-1.0	2811.0	1311.0	-1.0	2037.0	1332.0	-1.0	2679.0	1288.0	-1.0	1921.0	792.0	-1.0	1556.0	1014.0	-1.0	1487.0	
138.785	438.0	-1.0	684.0	1102.0	-1.0	1908.0	843.0	-1.0	1528.0	1284.0	-1.0	2012.0	950.0	-1.0	1836.0	1274.0	-1.0	2062.0	920.0	-1.0	1431.0	2272.0	-1.0	3743.0	977.0	-1.0	1588.0	1463.0	-1.0	2378.0	1397.0	-1.0	2814.0	1311.0	-1.0	2030.0	1334.0	-1.0	2682.0	1286.0	-1.0	1915.0	792.0	-1.0	1554.0	970.0	-1.0	1457.0	
139.295	438.0	-1.0	683.0	1100.0	-1.0	1905.0	842.0	-1.0	1529.0	1282.0	-1.0	2005.0	949.0	-1.0	1837.0	1272.0	-1.0	2050.0	921.0	-1.0	1430.0	2270.0	-1.0	3732.0	978.0	-1.0	1588.0	1467.0	-1.0	2379.0	1400.0	-1.0	2816.0	1308.0	-1.0	2020.0	1334.0	-1.0	2679.0	1281.0	-1.0	1903.0	791.0	-1.0	1551.0	942.0	-1.0	1439.0	
139.805	437.0	-1.0	683.0	1101.0	-1.0	1902.0	844.0	-1.0	1528.0	1280.0	-1.0	1999.0	950.0	-1.0	1838.0	1269.0	-1.0	2041.0	922.0	-1.0	1428.0	2268.0	-1.0	3717.0	979.0	-1.0	1588.0	1470.0	-1.0	2377.0	1399.0	-1.0	2817.0	1304.0	-1.0	2009.0	1333.0	-1.0	2675.0	1276.0	-1.0	1891.0	789.0	-1.0	1547.0	936.0	-1.0	1428.0	
140.315	438.0	-1.0	683.0	1101.0	-1.0	1901.0	843.0	-1.0	1530.0	1279.0	-1.0	1995.0	951.0	-1.0	1840.0	1267.0	-1.0	2032.0	921.0	-1.0	1424.0	2262.0	-1.0	3700.0	978.0	-1.0	1584.0	1472.0	-1.0	2377.0	1400.0	-1.0	2814.0	1300.0	-1.0	1999.0	1332.0	-1.0	2671.0	1271.0	-1.0	1881.0	788.0	-1.0	1543.0	934.0	-1.0	1424.0	
140.825	437.0	-1.0	683.0	1103.0	-1.0	1901.0	847.0	-1.0	1530.0	1281.0	-1.0	1993.0	952.0	-1.0	1839.0	1266.0	-1.0	2025.0	918.0	-1.0	1421.0	2255.0	-1.0	3682.0	975.0	-1.0	1577.0	1473.0	-1.0	2379.0	1398.0	-1.0	2809.0	1299.0	-1.0	1992.0	1330.0	-1.0	2667.0	1268.0	-1.0	1872.0	788.0	-1.0	1539.0	937.0	-1.0	1424.0	
141.335	438.0	-1.0	682.0	1101.0	-1.0	1900.0	843.0	-1.0	1531.0	1279.0	-1.0	1994.0	953.0	-1.0	1838.0	1264.0	-1.0	2021.0	916.0	-1.0	1418.0	2251.0	-1.0	3671.0	974.0	-1.0	1571.0	1475.0	-1.0	2376.0	1397.0	-1.0	2804.0	1296.0	-1.0	1983.0	1330.0	-1.0	2662.0	1265.0	-1.0	1862.0	785.0	-1.0	1536.0	942.0	-1.0	1430.0	
141.845	437.0	-1.0	683.0	1103.0	-1.0	1906.0	847.0	-1.0	1533.0	1280.0	-1.0	1997.0	953.0	-1.0	1846.0	1265.0	-1.0	2027.0	917.0	-1.0	1419.0	2257.0	-1.0	3692.0	972.0	-1.0	1571.0	1476.0	-1.0	2373.0	1398.0	-1.0	2806.0	1295.0	-1.0	1977.0	1327.0	-1.0	2653.0	1259.0	-1.0	1847.0	784.0	-1.0	1531.0	939.0	-1.0	1415.0	
142.355	437.0	-1.0	683.0	1100.0	-1.0	1905.0	844.0	-1.0	1531.0	1277.0	-1.0	1994.0	953.0	-1.0	1850.0	1265.0	-1.0	2032.0	915.0	-1.0	1419.0	2264.0	-1.0	3708.0	970.0	-1.0	1571.0	1473.0	-1.0	2374.0	1398.0	-1.0	2809.0	1295.0	-1.0	1979.0	1327.0	-1.0	2659.0	1259.0	-1.0	1852.0	783.0	-1.0	1535.0	922.0	-1.0	1406.0	
142.865	438.0	-1.0	681.0	1099.0	-1.0	1895.0	843.0	-1.0	1528.0	1276.0	-1.0	1992.0	953.0	-1.0	1846.0	1262.0	-1.0	2026.0	911.0	-1.0	1417.0	2270.0	-1.0	3718.0	967.0	-1.0	1569.0	1470.0	-1.0	2372.0	1397.0	-1.0	2811.0	1291.0	-1.0	1976.0	1323.0	-1.0	2653.0	1256.0	-1.0	1852.0	783.0	-1.0	1534.0	891.0	-1.0	1382.0	
143.375	437.0	-1.0	681.0	1095.0	-1.0	1893.0	842.0	-1.0	1528.0	1276.0	-1.0	1994.0	950.0	-1.0	1843.0	1260.0	-1.0	2019.0	910.0	-1.0	1416.0	2271.0	-1.0	3706.0	965.0	-1.0	1573.0	1467.0	-1.0	2365.0	1397.0	-1.0	2810.0	1285.0	-1.0	1964.0	1318.0	-1.0	2641.0	1249.0	-1.0	1837.0	781.0	-1.0	1528.0	866.0	-1.0	1348.0	
143.885	438.0	-1.0	680.0	1097.0	-1.0	1893.0	844.0	-1.0	1531.0	1276.0	-1.0	1997.0	952.0	-1.0	1847.0	1259.0	-1.0	2021.0	909.0	-1.0	1420.0	2271.0	-1.0	3710.0	967.0	-1.0	1583.0	1468.0	-1.0	2367.0	1397.0	-1.0	2820.0	1283.0	-1.0	1960.0	1316.0	-1.0	2630.0	1243.0	-1.0	1818.0	780.0	-1.0	1522.0	859.0	-1.0	1324.0	
144.395	437.0	-1.0	681.0	1092.0	-1.0	1894.0	842.0	-1.0	1533.0	1272.0	-1.0	1998.0	953.0	-1.0	1853.0	1260.0	-1.0	2022.0	909.0	-1.0	1423.0	2267.0	-1.0	3709.0	969.0	-1.0	1594.0	1468.0	-1.0	2377.0	1400.0	-1.0	2835.0	1284.0	-1.0	1965.0	1318.0	-1.0	2642.0	1243.0	-1.0	1823.0	782.0	-1.0	1530.0	890.0	-1.0	1360.0	
144.905	437.0	-1.0	681.0	1094.0	-1.0	1892.0	844.0	-1.0	1536.0	1272.0	-1.0	1997.0	953.0	-1.0	1858.0	1257.0	-1.0	2018.0	910.0	-1.0	1425.0	2265.0	-1.0	3704.0	971.0	-1.0	1599.0	1470.0	-1.0	2386.0	1400.0	-1.0	2843.0	1283.0	-1.0	1967.0	1321.0	-1.0	2656.0	1244.0	-1.0	1832.0	783.0	-1.0	1536.0	919.0	-1.0	1390.0	
145.415	437.0	-1.0	680.0	1091.0	-1.0	1890.0	842.0	-1.0	1538.0	1270.0	-1.0	1991.0	954.0	-1.0	1861.0	1256.0	-1.0	2012.0	911.0	-1.0	1426.0	2261.0	-1.0	3695.0	971.0	-1.0	1602.0	1470.0	-1.0	2385.0	1402.0	-1.0	2847.0	1281.0	-1.0	1965.0	1322.0	-1.0	2664.0	1244.0	-1.0	1835.0	785.0	-1.0	1543.0	919.0	-1.0	1389.0	
145.925	436.0	-1.0	681.0	1091.0	-1.0	1889.0	841.0	-1.0	1538.0	1268.0	-1.0	1992.0	954.0	-1.0	1861.0	1255.0	-1.0	2008.0	911.0	-1.0	1426.0	2260.0	-1.0	3690.0	974.0	-1.0	1608.0	1470.0	-1.0	2387.0	1401.0	-1.0	2849.0	1278.0	-1.0	1964.0	1321.0	-1.0	2660.0	1242.0	-1.0	1831.0	784.0	-1.0	1542.0	930.0	-1.0	1395.0	
146.435	438.0	-1.0	681.0	1094.0	-1.0	1887.0	843.0	-1.0	1539.0	1271.0	-1.0	1992.0	954.0	-1.0	1857.0	1255.0	-1.0	2002.0	913.0	-1.0	1428.0	2257.0	-1.0	3672.0	976.0	-1.0	1614.0	1468.0	-1.0	2385.0	1401.0	-1.0	2844.0	1276.0	-1.0	1957.0	1319.0	-1.0	2650.0	1240.0	-1.0	1821.0	782.0	-1.0	1536.0	895.0	-1.0	1350.0	
146.945	437.0	-1.0	681.0	1094.0	-1.0	1887.0	845.0	-1.0	1536.0	1273.0	-1.0	1995.0	953.0	-1.0	1844.0	1252.0	-1.0	1987.0	916.0	-1.0	1432.0	2248.0	-1.0	3637.0	979.0	-1.0	1615.0	1464.0	-1.0	2366.0	1398.0	-1.0	2826.0	1271.0	-1.0	1937.0	1314.0	-1.0	2627.0	1235.0	-1.0	1803.0	779.0	-1.0	1524.0	1008.0	-1.0	1439.0	
147.455	437.0	-1.0	677.0	1092.0	-1.0	1877.0	843.0	-1.0	1529.0	1273.0	-1.0	1992.0	947.0	-1.0	1826.0	1247.0	-1.0	1970.0	918.0	-1.0	1430.0	2233.0	-1.0	3598.0	977.0	-1.0	1607.0	1451.0	-1.0	2327.0	1393.0	-1.0	2796.0	1266.0	-1.0	1914.0	1307.0	-1.0	2595.0	1229.0	-1.0	1780.0	776.0	-1.0	1511.0	1068.0	-1.0	1461.0	
147.965	435.0	-1.0	672.0	1084.0	-1.0	1864.0	837.0	-1.0	1516.0	1269.0	-1.0	1984.0	941.0	-1.0	1804.0	1241.0	-1.0	1953.0	917.0	-1.0	1424.0	2225.0	-1.0	3562.0	974.0	-1.0	1602.0	1439.0	-1.0	2305.0	1390.0	-1.0	2788.0	1262.0	-1.0	1910.0	1302.0	-1.0	2575.0	1225.0	-1.0	1766.0	776.0	-1.0	1503.0	1031.0	-1.0	1453.0	
148.475	435.0	-1.0	671.0	1084.0	-1.0	1859.0	836.0	-1.0	1511.0	1269.0	-1.0	1980.0	940.0	-1.0	1798.0	1240.0	-1.0	1951.0	913.0	-1.0	1416.0	2219.0	-1.0	3551.0	973.0	-1.0	1600.0	1437.0	-1.0	2296.0	1388.0	-1.0	2793.0	1264.0	-1.0	1917.0	1300.0	-1.0	2579.0	1227.0	-1.0	1772.0	776.0	-1.0	1506.0	822.0	-1.0	1262.0	
148.985	435.0	-1.0	672.0	1084.0	-1.0	1862.0	835.0	-1.0	1510.0	1269.0	-1.0	1984.0	941.0	-1.0	1804.0	1243.0	-1.0	1961.0	912.0	-1.0	1417.0	2224.0	-1.0	3563.0	975.0	-1.0	1610.0	1445.0	-1.0	2328.0	1389.0	-1.0	2807.0	1271.0	-1.0	1935.0	1303.0	-1.0	2598.0	1235.0	-1.0	1794.0	778.0	-1.0	1515.0	769.0	-1.0	1205.0	
149.495	435.0	-1.0	673.0	1086.0	-1.0	1870.0	835.0	-1.0	1516.0	1271.0	-1.0	1992.0	944.0	-1.0	1817.0	1248.0	-1.0	1975.0	914.0	-1.0	1421.0	2240.0	-1.0	3594.0	978.0	-1.0	1623.0	1459.0	-1.0	2360.0	1394.0	-1.0	2825.0	1278.0	-1.0	1954.0	1309.0	-1.0	2621.0	1245.0	-1.0	1819.0	780.0	-1.0	1525.0	814.0	-1.0	1264.0	
150.005	436.0	-1.0	675.0	1091.0	-1.0	1882.0	839.0	-1.0	1525.0	1276.0	-1.0	2003.0	950.0	-1.0	1838.0	1254.0	-1.0	1997.0	918.0	-1.0	1429.0	2240.0	-1.0	3614.0	984.0	-1.0	1636.0	1477.0	-1.0	2397.0	1402.0	-1.0	2853.0	1291.0	-1.0	1985.0	1314.0	-1.0	2653.0	1259.0	-1.0	1857.0	783.0	-1.0	1541.0	833.0	-1.0	1316.0	
150.515	436.0	-1.0	678.0	1093.0	-1.0	1894.0	840.0	-1.0	1533.0	1280.0	-1.0	2013.0	955.0	-1.0	1853.0	1259.0	-1.0	2010.0	919.0	-1.0	1434.0	2241.0	-1.0	3630.0	985.0	-1.0	1641.0	1491.0	-1.0	2430.0	1407.0	-1.0	2876.0	1299.0	-1.0	2003.0	1319.0	-1.0	2670.0	1264.0	-1.0	1871.0	785.0	-1.0	1549.0	882.0	-1.0	1350.0	
151.025	437.0	-1.0	680.0	1098.0	-1.0	1905.0	844.0	-1.0	1544.0	1284.0	-1.0	2022.0	958.0	-1.0	1864.0	1262.0	-1.0	2016.0	921.0	-1.0	1440.0	2248.0	-1.0	3647.0	988.0	-1.0	1648.0	1501.0	-1.0	2448.0	1407.0	-1.0	2880.0	1300.0	-1.0	2003.0	1320.0	-1.0	2677.0	1263.0	-1.0	1871.0	786.0	-1.0	1549.0	966.0	-1.0	1426.0	
151.535	437.0	-1.0	684.0	1100.0	-1.0	1914.0	845.0	-1.0	1550.0	1287.0	-1.0	2033.0	963.0	-1.0	1878.0	1264.0	-1.0	2021.0	923.0	-1.0	1447.0	2259.0	-1.0	3672.0	991.0	-1.0	1655.0	1512.0	-1.0	2476.0	1408.0	-1.0	2881.0	1302.0	-1.0	2004.0	1323.0	-1.0	2684.0	1266.0	-1.0	1876.0	785.0	-1.0	1551.0	1017.0	-1.0	1463.0	
152.045	437.0	-1.0	687.0	1103.0	-1.0	1930.0	845.0	-1.0	1557.0	1293.0	-1.0	2050.0	965.0	-1.0	1888.0	1271.0	-1.0	2037.0	926.0	-1.0	1457.0	2267.0	-1.0	3691.0	993.0	-1.0	1661.0	1529.0	-1.0	2512.0	1410.0	-1.0	2880.0	1304.0	-1.0	2008.0	1325.0	-1.0	2690.0	1268.0	-1.0	1883.0	785.0	-1.0	1550.0	986.0	-1.0	1438.0	
152.555	438.0	-1.0	689.0	1109.0	-1.0	1949.0	845.0	-1.0	1566.0	1299.0	-1.0	2071.0	967.0	-1.0	1896.0	1278.0	-1.0	2053.0	929.0	-1.0	1465.0	2278.0	-1.0	3711.0	996.0	-1.0	1671.0	1546.0	-1.0	2544.0	1411.0	-1.0	2880.0	1309.0	-1.0	2014.0	1328.0	-1.0	2693.0	1270.0	-1.0	1883.0	785.0	-1.0	1550.0	954.0	-1.0	1431.0	
153.065	438.0	-1.0	693.0	1113.0	-1.0	1962.0	845.0	-1.0	1568.0	1303.0	-1.0	2084.0	968.0	-1.0	1906.0	1288.0	-1.0	2076.0	931.0	-1.0	1473.0	2289.0	-1.0	3749.0	997.0	-1.0	1677.0	1557.0	-1.0	2566.0	1414.0	-1.0	2886.0	1315.0	-1.0	2023.0	1329.0	-1.0	2696.0	1271.0	-1.0	1882.0	784.0	-1.0	1549.0	953.0	-1.0	1431.0	
153.575	439.0	-1.0	692.0	1115.0	-1.0	1966.0	847.0	-1.0	1570.0	1307.0	-1.0	2089.0	970.0	-1.0	1914.0	1292.0	-1.0	2094.0	931.0	-1.0	1480.0	2298.0	-1.0	3786.0	998.0	-1.0	1682.0	1565.0	-1.0	2590.0	1416.0	-1.0	2897.0	1320.0	-1.0	2040.0	1333.0	-1.0	2699.0	1276.0	-1.0	1882.0	786.0	-1.0	1550.0	956.0	-1.0	1437.0	
154.085	439.0	-1.0	694.0	1115.0	-1.0	1966.0	848.0	-1.0	1569.0	1307.0	-1.0	2089.0	969.0	-1.0	1915.0	1291.0	-1.0	2095.0	930.0	-1.0	1480.0	2298.0	-1.0	3791.0	997.0	-1.0	1682.0	1572.0	-1.0	2608.0	1419.0	-1.0	2909.0	1323.0	-1.0	2054.0	1337.0	-1.0	2720.0	1280.0	-1.0	1899.0	789.0	-1.0	1560.0	960.0	-1.0	1451.0	
154.595	438.0	-1.0	692.0	1114.0	-1.0	1963.0	847.0	-1.0	1568.0	1304.0	-1.0	2083.0	969.0	-1.0	1915.0	1290.0	-1.0	2093.0	929.0	-1.0	1478.0	2294.0	-1.0	3783.0	995.0	-1.0	1679.0	1571.0	-1.0	2611.0	1419.0	-1.0	2915.0	1322.0	-1.0	2056.0	1341.0	-1.0	2735.0	1282.0	-1.0	1908.0	791.0	-1.0	1567.0	969.0	-1.0	1465.0	
155.105	439.0	-1.0	693.0	1114.0	-1.0	1957.0	848.0	-1.0	1565.0	1304.0	-1.0	2076.0	970.0	-1.0	1915.0	1290.0	-1.0	2087.0	927.0	-1.0	1474.0	2292.0	-1.0	3780.0	995.0	-1.0	1672.0	1567.0	-1.0	2601.0	1418.0	-1.0	2915.0	1320.0	-1.0	2047.0	1341.0	-1.0	2742.0	1279.0	-1.0	1904.0	791.0	-1.0	1570.0	981.0	-1.0	1467.0	
155.615	438.0	-1.0	692.0	1112.0	-1.0	1948.0	850.0	-1.0	1563.0	1302.0	-1.0	2065.0	969.0	-1.0	1911.0	1284.0	-1.0	2073.0	926.0	-1.0	1468.0	2287.0	-1.0	3765.0	992.0	-1.0	1663.0	1554.0	-1.0	2578.0	1417.0	-1.0	2911.0	1312.0	-1.0	2031.0	1338.0	-1.0	2732.0	1272.0	-1.0	1889.0	790.0	-1.0	1566.0	963.0	-1.0	1437.0	
156.125	438.0	-1.0	692.0	1108.0	-1.0	1942.0	846.0	-1.0	1563.0	1295.0	-1.0	2058.0	967.0	-1.0	1908.0	1278.0	-1.0	2058.0	925.0	-1.0	1460.0	2281.0	-1.0	3744.0	990.0	-1.0	1654.0	1538.0	-1.0	2544.0	1414.0	-1.0	2903.0	1305.0	-1.0	2013.0	1334.0	-1.0	2717.0	1266.0	-1.0	1873.0	788.0	-1.0	1560.0	959.0	-1.0	1419.0	
156.635	437.0	-1.0	691.0	1104.0	-1.0	1936.0	845.0	-1.0	1563.0	1290.0	-1.0	2049.0	967.0	-1.0	1906.0	1275.0	-1.0	2049.0	923.0	-1.0	1455.0	2280.0	-1.0	3736.0	987.0	-1.0	1646.0	1529.0	-1.0	2510.0	1414.0	-1.0	2894.0	1302.0	-1.0	1994.0	1327.0	-1.0	2694.0	1259.0	-1.0	1854.0	787.0	-1.0	1552.0	959.0	-1.0	1411.0	
157.145	438.0	-1.0	691.0	1104.0	-1.0	1931.0	845.0	-1.0	1559.0	1287.0	-1.0	2039.0	968.0	-1.0	1904.0	1273.0	-1.0	2044.0	921.0	-1.0	1452.0	2280.0	-1.0	3734.0	987.0	-1.0	1643.0	1525.0	-1.0	2494.0	1414.0	-1.0	2892.0	1302.0	-1.0	1993.0	1325.0	-1.0	2677.0	1256.0	-1.0	1839.0	786.0	-1.0	1544.0	968.0	-1.0	1419.0	
157.655	438.0	-1.0	690.0	1103.0	-1.0	1926.0	846.0	-1.0	1556.0	1287.0	-1.0	2030.0	967.0	-1.0	1904.0	1271.0	-1.0	2044.0	921.0	-1.0	1449.0	2282.0	-1.0	3739.0	988.0	-1.0	1642.0	1522.0	-1.0	2489.0	1414.0	-1.0	2895.0	1305.0	-1.0	2001.0	1327.0	-1.0	2689.0	1261.0	-1.0	1855.0	788.0	-1.0	1552.0	956.0	-1.0	1430.0	
158.165	438.0	-1.0	688.0	1101.0	-1.0	1922.0	843.0	-1.0	1555.0	1282.0	-1.0	2025.0	967.0	-1.0	1901.0	1272.0	-1.0	2045.0	922.0	-1.0	1449.0	2282.0	-1.0	3742.0	989.0	-1.0	1647.0	1520.0	-1.0	2489.0	1415.0	-1.0	2900.0	1306.0	-1.0	2010.0	1331.0	-1.0	2705.0	1266.0	-1.0	1875.0	790.0	-1.0	1562.0	959.0	-1.0	1445.0	
158.675	436.0	-1.0	688.0	1100.0	-1.0	1919.0	843.0	-1.0	1551.0	1282.0	-1.0	2023.0	966.0	-1.0	1899.0	1273.0	-1.0	2046.0	925.0	-1.0	1453.0	2284.0	-1.0	3747.0	994.0	-1.0	1653.0	1518.0	-1.0	2488.0	1417.0	-1.0	2903.0	1307.0	-1.0	2011.0	1334.0	-1.0	2715.0	1271.0	-1.0	1887.0	790.0	-1.0	1569.0	950.0	-1.0	1445.0	
159.185	436.0	-1.0	686.0	1099.0	-1.0	1916.0	841.0	-1.0	1550.0	1280.0	-1.0	2021.0	965.0	-1.0	1899.0	1272.0	-1.0	2045.0	927.0	-1.0	1452.0	2284.0	-1.0	3742.0	996.0	-1.0	1656.0	1515.0	-1.0	2483.0	1419.0	-1.0	2908.0	1307.0	-1.0	2008.0	1334.0	-1.0	2717.0	1269.0	-1.0	1886.0	791.0	-1.0	1569.0	937.0	-1.0	1435.0	
159.695	436.0	-1.0	685.0	1100.0	-1.0	1913.0	843.0	-1.0	1547.0	1280.0	-1.0	2016.0	966.0	-1.0	1897.0	1272.0	-1.0	2043.0	926.0	-1.0	1452.0	2279.0	-1.0	3731.0	996.0	-1.0	1656.0	1512.0	-1.0	2476.0	1420.0	-1.0	2908.0	1303.0	-1.0	2001.0	1333.0	-1.0	2716.0	1266.0	-1.0	1878.0	789.0	-1.0	1567.0	942.0	-1.0	1444.0	
160.205	436.0	-1.0	684.0	1099.0	-1.0	1909.0	841.0	-1.0	1544.0	1278.0	-1.0	2012.0	966.0	-1.0	1897.0	1270.0	-1.0	2038.0	925.0	-1.0	1451.0	2274.0	-1.0	3716.0	996.0	-1.0	1654.0	1509.0	-1.0	2463.0	1420.0	-1.0	2908.0	1298.0	-1.0	1991.0	1332.0	-1.0	2709.0	1261.0	-1.0	1867.0	788.0	-1.0	1564.0	948.0	-1.0	1448.0	
160.715	436.0	-1.0	683.0	1097.0	-1.0	1904.0	840.0	-1.0	1542.0	1275.0	-1.0	2006.0	965.0	-1.0	1892.0	1266.0	-1.0	2030.0	925.0	-1.0	1448.0	2267.0	-1.0	3696.0	995.0	-1.0	1651.0	1504.0	-1.0	2451.0	1420.0	-1.0	2905.0	1294.0	-1.0	1979.0	1330.0	-1.0	2694.0	1255.0	-1.0	1850.0	785.0	-1.0	1555.0	950.0	-1.0	1442.0	
161.225	437.0	-1.0	683.0	1097.0	-1.0	1905.0	839.0	-1.0	1541.0	1275.0	-1.0	2007.0	963.0	-1.0	1888.0	1265.0	-1.0	2023.0	926.0	-1.0	1446.0	2264.0	-1.0	3678.0	997.0	-1.0	1651.0	1500.0	-1.0	2435.0	1419.0	-1.0	2901.0	1291.0	-1.0	1967.0	1324.0	-1.0	2673.0	1248.0	-1.0	1830.0	784.0	-1.0	1545.0	944.0	-1.0	1425.0	
161.735	435.0	-1.0	683.0	1097.0	-1.0	1905.0	840.0	-1.0	1541.0	1276.0	-1.0	2006.0	964.0	-1.0	1889.0	1265.0	-1.0	2025.0	926.0	-1.0	1448.0	2263.0	-1.0	3682.0	998.0	-1.0	1654.0	1501.0	-1.0	2440.0	1420.0	-1.0	2905.0	1291.0	-1.0	1971.0	1325.0	-1.0	2658.0	1248.0	-1.0	1817.0	783.0	-1.0	1537.0	943.0	-1.0	1412.0	
162.245	436.0	-1.0	683.0	1098.0	-1.0	1903.0	842.0	-1.0	1538.0	1277.0	-1.0	2004.0	963.0	-1.0	1888.0	1264.0	-1.0	2027.0	926.0	-1.0	1449.0	2262.0	-1.0	3681.0	1000.0	-1.0	1661.0	1503.0	-1.0	2444.0	1419.0	-1.0	2907.0	1290.0	-1.0	1977.0	1324.0	-1.0	2663.0	1249.0	-1.0	1825.0	783.0	-1.0	1540.0	942.0	-1.0	1413.0	
162.755	437.0	-1.0	682.0	1098.0	-1.0	1899.0	843.0	-1.0	1537.0	1278.0	-1.0	2000.0	962.0	-1.0	1884.0	1262.0	-1.0	2024.0	926.0	-1.0	1450.0	2259.0	-1.0	3675.0	1001.0	-1.0	1665.0	1501.0	-1.0	2443.0	1418.0	-1.0	2902.0	1289.0	-1.0	1972.0	1323.0	-1.0	2663.0	1248.0	-1.0	1827.0	783.0	-1.0	1541.0	942.0	-1.0	1418.0	
163.265	436.0	-1.0	683.0	1097.0	-1.0	1898.0	841.0	-1.0	1536.0	1278.0	-1.0	2002.0	961.0	-1.0	1880.0	1261.0	-1.0	2020.0	927.0	-1.0	1450.0	2255.0	-1.0	3662.0	1001.0	-1.0	1664.0	1500.0	-1.0	2435.0	1417.0	-1.0	2892.0	1284.0	-1.0	1960.0	1321.0	-1.0	2652.0	1245.0	-1.0	1819.0	781.0	-1.0	1536.0	942.0	-1.0	1415.0	
163.765	437.0	-1.0	683.0	1097.0	-1.0	1901.0	840.0	-1.0	1537.0	1278.0	-1.0	2005.0	962.0	-1.0	1880.0	1261.0	-1.0	2022.0	926.0	-1.0	1451.0	2255.0	-1.0	3667.0	1002.0	-1.0	1666.0	1501.0	-1.0	2440.0	1416.0	-1.0	2891.0	1283.0	-1.0	1962.0	1321.0	-1.0	2660.0	1246.0	-1.0	1825.0	783.0	-1.0	1541.0	947.0	-1.0	1424.0	
164.264	437.0	-1.0	682.0	1099.0	-1.0	1901.0	842.0	-1.0	1536.0	1279.0	-1.0	2003.0	960.0	-1.0	1880.0	1260.0	-1.0	2019.0	926.0	-1.0	1447.0	2250.0	-1.0	3658.0	1002.0	-1.0	1662.0	1501.0	-1.0	2438.0	1416.0	-1.0	2890.0	1282.0	-1.0	1959.0	1323.0	-1.0	2659.0	1246.0	-1.0	1823.0	783.0	-1.0	1542.0	948.0	-1.0	1426.0	
164.764	438.0	-1.0	682.0	1101.0	-1.0	1903.0	844.0	-1.0	1535.0	1281.0	-1.0	2002.0	960.0	-1.0	1878.0	1258.0	-1.0	2014.0	925.0	-1.0	1444.0	2249.0	-1.0	3646.0	1000.0	-1.0	1658.0	1498.0	-1.0	2431.0	1416.0	-1.0	2885.0	1280.0	-1.0	1949.0	1320.0	-1.0	2649.0	1240.0	-1.0	1808.0	782.0	-1.0	1537.0	952.0	-1.0	1422.0	
165.263	437.0	-1.0	683.0	1102.0	-1.0	1903.0	846.0	-1.0	1534.0	1281.0	-1.0	2001.0	960.0	-1.0	1880.0	1258.0	-1.0	2014.0	924.0	-1.0	1442.0	2249.0	-1.0	3650.0	1000.0	-1.0	1655.0	1499.0	-1.0	2435.0	1417.0	-1.0	2890.0	1280.0	-1.0	1951.0	1323.0	-1.0	2658.0	1243.0	-1.0	1816.0	783.0	-1.0	1541.0	955.0	-1.0	1428.0	
165.762	437.0	-1.0	681.0	1103.0	-1.0	1902.0	845.0	-1.0	1531.0	1279.0	-1.0	1995.0	960.0	-1.0	1880.0	1256.0	-1.0	2010.0	923.0	-1.0	1438.0	2247.0	-1.0	3642.0	998.0	-1.0	1652.0	1498.0	-1.0	2431.0	1418.0	-1.0	2890.0	1279.0	-1.0	1949.0	1322.0	-1.0	2659.0	1243.0	-1.0	1814.0	783.0	-1.0	1541.0	950.0	-1.0	1422.0	
166.261	438.0	-1.0	681.0	1103.0	-1.0	1900.0	845.0	-1.0	1529.0	1278.0	-1.0	1990.0	959.0	-1.0	1877.0	1255.0	-1.0	2004.0	923.0	-1.0	1436.0	2244.0	-1.0	3629.0	998.0	-1.0	1648.0	1496.0	-1.0	2423.0	1417.0	-1.0	2886.0	1276.0	-1.0	1940.0	1320.0	-1.0	2650.0	1238.0	-1.0	1804.0	783.0	-1.0	1535.0	924.0	-1.0	1394.0	
166.760	438.0	-1.0	682.0	1103.0	-1.0	1901.0	846.0	-1.0	1527.0	1279.0	-1.0	1989.0	960.0	-1.0	1880.0	1256.0	-1.0	2009.0	923.0	-1.0	1437.0	2248.0	-1.0	3643.0	997.0	-1.0	1649.0	1497.0	-1.0	2425.0	1418.0	-1.0	2891.0	1279.0	-1.0	1943.0	1319.0	-1.0	2640.0	1238.0	-1.0	1797.0	781.0	-1.0	1530.0	909.0	-1.0	1373.0	
167.259	438.0	-1.0	681.0	1103.0	-1.0	1899.0	845.0	-1.0	1525.0	1277.0	-1.0	1986.0	961.0	-1.0	1880.0	1256.0	-1.0	2011.0	921.0	-1.0	1437.0	2248.0	-1.0	3645.0	998.0	-1.0	1650.0	1497.0	-1.0	2426.0	1417.0	-1.0	2891.0	1280.0	-1.0	1946.0	1320.0	-1.0	2644.0	1238.0	-1.0	1801.0	783.0	-1.0	1532.0	917.0	-1.0	1387.0	
167.758	437.0	-1.0	679.0	1101.0	-1.0	1894.0	845.0	-1.0	1523.0	1276.0	-1.0	1982.0	959.0	-1.0	1877.0	1255.0	-1.0	2005.0	921.0	-1.0	1435.0	2245.0	-1.0	3634.0	996.0	-1.0	1647.0	1495.0	-1.0	2422.0	1417.0	-1.0	2888.0	1279.0	-1.0	1943.0	1320.0	-1.0	2641.0	1239.0	-1.0	1801.0	782.0	-1.0	1531.0	930.0	-1.0	1399.0	
168.257	437.0	-1.0	678.0	1100.0	-1.0	1888.0	845.0	-1.0	1520.0	1276.0	-1.0	1976.0	958.0	-1.0	1870.0	1252.0	-1.0	1997.0	920.0	-1.0	1432.0	2238.0	-1.0	3613.0	996.0	-1.0	1645.0	1492.0	-1.0	2413.0	1414.0	-1.0	2880.0	1276.0	-1.0	1937.0	1317.0	-1.0	2629.0	1236.0	-1.0	1790.0	782.0	-1.0	1527.0	938.0	-1.0	1401.0	
168.756	438.0	-1.0	679.0	1101.0	-1.0	1889.0	845.0	-1.0	1520.0	1277.0	-1.0	1979.0	960.0	-1.0	1874.0	1254.0	-1.0	2002.0	920.0	-1.0	1433.0	2240.0	-1.0	3616.0	996.0	-1.0	1644.0	1491.0	-1.0	2408.0	1415.0	-1.0	2875.0	1277.0	-1.0	1931.0	1315.0	-1.0	2618.0	1234.0	-1.0	1778.0	781.0	-1.0	1519.0	936.0	-1.0	1392.0	
169.255	437.0	-1.0	679.0	1101.0	-1.0	1889.0	846.0	-1.0	1521.0	1277.0	-1.0	1979.0	959.0	-1.0	1875.0	1254.0	-1.0	2002.0	920.0	-1.0	1432.0	2240.0	-1.0	3613.0	996.0	-1.0	1644.0	1492.0	-1.0	2409.0	1415.0	-1.0	2876.0	1276.0	-1.0	1931.0	1316.0	-1.0	2621.0	1235.0	-1.0	1782.0	781.0	-1.0	1521.0	938.0	-1.0	1399.0	
169.754	437.0	-1.0	678.0	1100.0	-1.0	1885.0	846.0	-1.0	1521.0	1277.0	-1.0	1976.0	959.0	-1.0	1872.0	1253.0	-1.0	1995.0	919.0	-1.0	1430.0	2234.0	-1.0	3599.0	995.0	-1.0	1642.0	1492.0	-1.0	2405.0	1416.0	-1.0	2873.0	1275.0	-1.0	1928.0	1317.0	-1.0	2619.0	1235.0	-1.0	1778.0	781.0	-1.0	1521.0	939.0	-1.0	1400.0	
170.254	437.0	-1.0	679.0	1102.0	-1.0	1888.0	848.0	-1.0	1524.0	1279.0	-1.0	1982.0	960.0	-1.0	1876.0	1255.0	-1.0	1996.0	921.0	-1.0	1432.0	2238.0	-1.0	3603.0	996.0	-1.0	1643.0	1492.0	-1.0	2405.0	1417.0	-1.0	2875.0	1276.0	-1.0	1924.0	1316.0	-1.0	2611.0	1232.0	-1.0	1770.0	780.0	-1.0	1519.0	938.0	-1.0	1395.0	
170.754	438.0	-1.0	680.0	1104.0	-1.0	1892.0	848.0	-1.0	1526.0	1279.0	-1.0	1983.0	962.0	-1.0	1882.0	1255.0	-1.0	2000.0	921.0	-1.0	1433.0	2242.0	-1.0	3611.0	998.0	-1.0	1647.0	1495.0	-1.0	2413.0	1419.0	-1.0	2882.0	1278.0	-1.0	1932.0	1318.0	-1.0	2624.0	1236.0	-1.0	1781.0	781.0	-1.0	1524.0	944.0	-1.0	1406.0	
171.254	438.0	-1.0	680.0	1102.0	-1.0	1891.0	847.0	-1.0	1528.0	1279.0	-1.0	1984.0	963.0	-1.0	1881.0	1255.0	-1.0	1998.0	920.0	-1.0	1433.0	2240.0	-1.0	3607.0	998.0	-1.0	1649.0	1496.0	-1.0	2415.0	1420.0	-1.0	2885.0	1277.0	-1.0	1932.0	1319.0	-1.0	2626.0	1236.0	-1.0	1783.0	781.0	-1.0	1525.0	943.0	-1.0	1409.0	
171.753	438.0	-1.0	680.0	1103.0	-1.0	1895.0	848.0	-1.0	1530.0	1280.0	-1.0	1985.0	963.0	-1.0	1884.0	1257.0	-1.0	1999.0	922.0	-1.0	1435.0	2245.0	-1.0	3616.0	999.0	-1.0	1650.0	1497.0	-1.0	2414.0	1421.0	-1.0	2886.0	1277.0	-1.0	1928.0	1317.0	-1.0	2619.0	1233.0	-1.0	1775.0	781.0	-1.0	1521.0	942.0	-1.0	1402.0	
172.252	437.0	-1.0	681.0	1104.0	-1.0	1895.0	848.0	-1.0	1527.0	1279.0	-1.0	1984.0	963.0	-1.0	1883.0	1258.0	-1.0	2000.0	922.0	-1.0	1437.0	2248.0	-1.0	3620.0	1000.0	-1.0	1652.0	1499.0	-1.0	2420.0	1421.0	-1.0	2889.0	1279.0	-1.0	1933.0	1320.0	-1.0	2628.0	1238.0	-1.0	1786.0	782.0	-1.0	1526.0	943.0	-1.0	1410.0	
172.751	438.0	-1.0	679.0	1103.0	-1.0	1891.0	848.0	-1.0	1525.0	1279.0	-1.0	1979.0	963.0	-1.0	1881.0	1258.0	-1.0	1997.0	921.0	-1.0	1434.0	2245.0	-1.0	3615.0	999.0	-1.0	1650.0	1500.0	-1.0	2420.0	1420.0	-1.0	2889.0	1278.0	-1.0	1932.0	1320.0	-1.0	2632.0	1237.0	-1.0	1787.0	784.0	-1.0	1528.0	943.0	-1.0	1413.0	
173.250	439.0	-1.0	679.0	1103.0	-1.0	1887.0	847.0	-1.0	1523.0	1280.0	-1.0	1977.0	961.0	-1.0	1876.0	1256.0	-1.0	1993.0	921.0	-1.0	1432.0	2243.0	-1.0	3603.0	998.0	-1.0	1647.0	1497.0	-1.0	2412.0	1419.0	-1.0	2882.0	1277.0	-1.0	1925.0	1317.0	-1.0	2624.0	1235.0	-1.0	1780.0	783.0	-1.0	1524.0	941.0	-1.0	1406.0	
173.749	437.0	-1.0	679.0	1103.0	-1.0	1887.0	848.0	-1.0	1522.0	1279.0	-1.0	1977.0	962.0	-1.0	1876.0	1257.0	-1.0	1996.0	921.0	-1.0	1432.0	2246.0	-1.0	3610.0	997.0	-1.0	1646.0	1499.0	-1.0	2416.0	1420.0	-1.0	2884.0	1279.0	-1.0	1930.0	1317.0	-1.0	2618.0	1236.0	-1.0	1773.0	783.0	-1.0	1523.0	940.0	-1.0	1399.0	
174.248	438.0	-1.0	678.0	1103.0	-1.0	1885.0	848.0	-1.0	1520.0	1280.0	-1.0	1973.0	961.0	-1.0	1875.0	1257.0	-1.0	1995.0	920.0	-1.0	1428.0	2244.0	-1.0	3606.0	996.0	-1.0	1642.0	1499.0	-1.0	2417.0	1419.0	-1.0	2882.0	1279.0	-1.0	1930.0	1319.0	-1.0	2621.0	1236.0	-1.0	1775.0	784.0	-1.0	1524.0	937.0	-1.0	1394.0	
174.747	439.0	-1.0	678.0	1102.0	-1.0	1879.0	847.0	-1.0	1516.0	1278.0	-1.0	1966.0	960.0	-1.0	1871.0	1255.0	-1.0	1989.0	918.0	-1.0	1425.0	2238.0	-1.0	3590.0	994.0	-1.0	1636.0	1497.0	-1.0	2408.0	1419.0	-1.0	2876.0	1277.0	-1.0	1924.0	1318.0	-1.0	2617.0	1235.0	-1.0	1772.0	782.0	-1.0	1521.0	933.0	-1.0	1391.0	
175.246	438.0	-1.0	677.0	1101.0	-1.0	1873.0	847.0	-1.0	1514.0	1279.0	-1.0	1965.0	961.0	-1.0	1864.0	1253.0	-1.0	1980.0	916.0	-1.0	1421.0	2234.0	-1.0	3572.0	993.0	-1.0	1632.0	1494.0	-1.0	2396.0	1417.0	-1.0	2867.0	1275.0	-1.0	1914.0	1314.0	-1.0	2607.0	1232.0	-1.0	1764.0	781.0	-1.0	1516.0	931.0	-1.0	1382.0	
175.745	438.0	-1.0	676.0	1101.0	-1.0	1874.0	848.0	-1.0	1515.0	1279.0	-1.0	1966.0	961.0	-1.0	1865.0	1254.0	-1.0	1981.0	917.0	-1.0	1422.0	2236.0	-1.0	3574.0	994.0	-1.0	1632.0	1493.0	-1.0	2389.0	1417.0	-1.0	2863.0	1275.0	-1.0	1909.0	1313.0	-1.0	2593.0	1230.0	-1.0	1751.0	779.0	-1.0	1508.0	929.0	-1.0	1367.0	
176.245	438.0	-1.0	677.0	1101.0	-1.0	1873.0	848.0	-1.0	1513.0	1280.0	-1.0	1966.0	961.0	-1.0	1865.0	1254.0	-1.0	1980.0	917.0	-1.0	1421.0	2235.0	-1.0	3571.0	994.0	-1.0	1632.0	1492.0	-1.0	2389.0	1417.0	-1.0	2864.0	1276.0	-1.0	1912.0	1312.0	-1.0	2595.0	1231.0	-1.0	1756.0	779.0	-1.0	1508.0	933.0	-1.0	1373.0	
176.744	438.0	-1.0	675.0	1101.0	-1.0	1869.0	848.0	-1.0	1512.0	1277.0	-1.0	1960.0	959.0	-1.0	1862.0	1251.0	-1.0	1973.0	917.0	-1.0	1418.0	2230.0	-1.0	3555.0	994.0	-1.0	1630.0	1491.0	-1.0	2384.0	1416.0	-1.0	2862.0	1275.0	-1.0	1910.0	1312.0	-1.0	2593.0	1231.0	-1.0	1756.0	778.0	-1.0	1506.0	933.0	-1.0	1371.0	
177.243	437.0	-1.0	675.0	1100.0	-1.0	1865.0	849.0	-1.0	1510.0	1278.0	-1.0	1958.0	959.0	-1.0	1855.0	1248.0	-1.0	1963.0	916.0	-1.0	1416.0	2225.0	-1.0	3535.0	993.0	-1.0	1626.0	1489.0	-1.0	2373.0	1416.0	-1.0	2856.0	1271.0	-1.0	1900.0	1309.0	-1.0	2582.0	1228.0	-1.0	1746.0	777.0	-1.0	1499.0	932.0	-1.0	1364.0	
177.742	439.0	-1.0	674.0	1101.0	-1.0	1865.0	849.0	-1.0	1511.0	1279.0	-1.0	1958.0	960.0	-1.0	1857.0	1249.0	-1.0	1966.0	916.0	-1.0	1417.0	2226.0	-1.0	3542.0	994.0	-1.0	1628.0	1491.0	-1.0	2379.0	1417.0	-1.0	2861.0	1274.0	-1.0	1907.0	1310.0	-1.0	2579.0	1229.0	-1.0	1743.0	777.0	-1.0	1497.0	931.0	-1.0	1356.0	
178.241	439.0	-1.0	674.0	1102.0	-1.0	1862.0	849.0	-1.0	1510.0	1277.0	-1.0	1956.0	960.0	-1.0	1856.0	1249.0	-1.0	1966.0	915.0	-1.0	1416.0	2225.0	-1.0	3542.0	994.0	-1.0	1627.0	1493.0	-1.0	2384.0	1418.0	-1.0	2863.0	1275.0	-1.0	1910.0	1311.0	-1.0	2582.0	1229.0	-1.0	1747.0	778.0	-1.0	1499.0	930.0	-1.0	1357.0	
178.740	438.0	-1.0	673.0	1101.0	-1.0	1859.0	849.0	-1.0	1507.0	1276.0	-1.0	1953.0	960.0	-1.0	1853.0	1246.0	-1.0	1960.0	915.0	-1.0	1413.0	2224.0	-1.0	3534.0	993.0	-1.0	1624.0	1492.0	-1.0	2382.0	1418.0	-1.0	2861.0	1274.0	-1.0	1906.0	1311.0	-1.0	2581.0	1229.0	-1.0	1745.0	778.0	-1.0	1499.0	928.0	-1.0	1358.0	
179.239	438.0	-1.0	674.0	1101.0	-1.0	1863.0	850.0	-1.0	1507.0	1277.0	-1.0	1956.0	961.0	-1.0	1854.0	1247.0	-1.0	1961.0	915.0	-1.0	1413.0	2227.0	-1.0	3537.0	993.0	-1.0	1622.0	1494.0	-1.0	2380.0	1418.0	-1.0	2858.0	1273.0	-1.0	1904.0	1310.0	-1.0	2575.0	1227.0	-1.0	1738.0	777.0	-1.0	1497.0	927.0	-1.0	1355.0	
179.739	438.0	-1.0	674.0	1102.0	-1.0	1865.0	849.0	-1.0	1508.0	1277.0	-1.0	1958.0	962.0	-1.0	1858.0	1248.0	-1.0	1964.0	916.0	-1.0	1414.0	2231.0	-1.0	3550.0	994.0	-1.0	1623.0	1496.0	-1.0	2391.0	1418.0	-1.0	2864.0	1275.0	-1.0	1911.0	1312.0	-1.0	2578.0	1229.0	-1.0	1739.0	779.0	-1.0	1499.0	931.0	-1.0	1361.0	
180.239	439.0	-1.0	673.0	1101.0	-1.0	1864.0	849.0	-1.0	1507.0	1277.0	-1.0	1954.0	961.0	-1.0	1859.0	1247.0	-1.0	1965.0	916.0	-1.0	1414.0	2230.0	-1.0	3553.0	993.0	-1.0	1624.0	1496.0	-1.0	2394.0	1419.0	-1.0	2866.0	1276.0	-1.0	1915.0	1314.0	-1.0	2587.0	1231.0	-1.0	1747.0	780.0	-1.0	1504.0	935.0	-1.0	1370.0	
180.738	438.0	-1.0	673.0	1099.0	-1.0	1859.0	850.0	-1.0	1505.0	1275.0	-1.0	1949.0	961.0	-1.0	1858.0	1245.0	-1.0	1959.0	915.0	-1.0	1412.0	2226.0	-1.0	3543.0	993.0	-1.0	1623.0	1494.0	-1.0	2389.0	1417.0	-1.0	2862.0	1275.0	-1.0	1910.0	1313.0	-1.0	2587.0	1231.0	-1.0	1747.0	780.0	-1.0	1505.0	936.0	-1.0	1374.0	
181.237	437.0	-1.0	673.0	1101.0	-1.0	1861.0	850.0	-1.0	1507.0	1275.0	-1.0	1950.0	962.0	-1.0	1857.0	1245.0	-1.0	1957.0	916.0	-1.0	1412.0	2223.0	-1.0	3536.0	993.0	-1.0	1624.0	1494.0	-1.0	2381.0	1417.0	-1.0	2857.0	1273.0	-1.0	1904.0	1312.0	-1.0	2579.0	1228.0	-1.0	1741.0	779.0	-1.0	1500.0	929.0	-1.0	1367.0	
181.736	438.0	-1.0	673.0	1101.0	-1.0	1863.0	851.0	-1.0	1508.0	1277.0	-1.0	1951.0	963.0	-1.0	1861.0	1246.0	-1.0	1962.0	916.0	-1.0	1416.0	2228.0	-1.0	3549.0	993.0	-1.0	1627.0	1495.0	-1.0	2385.0	1419.0	-1.0	2863.0	1275.0	-1.0	1908.0	1312.0	-1.0	2576.0	1227.0	-1.0	1737.0	779.0	-1.0	1498.0	925.0	-1.0	1360.0	
182.236	438.0	-1.0	674.0	1100.0	-1.0	1864.0	851.0	-1.0	1508.0	1276.0	-1.0	1950.0	965.0	-1.0	1866.0	1248.0	-1.0	1967.0	916.0	-1.0	1418.0	2231.0	-1.0	3559.0	994.0	-1.0	1631.0	1497.0	-1.0	2394.0	1421.0	-1.0	2870.0	1278.0	-1.0	1915.0	1313.0	-1.0	2587.0	1231.0	-1.0	1749.0	780.0	-1.0	1503.0	927.0	-1.0	1370.0	
182.736	438.0	-1.0	673.0	1101.0	-1.0	1861.0	852.0	-1.0	1508.0	1275.0	-1.0	1948.0	965.0	-1.0	1866.0	1248.0	-1.0	1965.0	917.0	-1.0	1419.0	2231.0	-1.0	3559.0	995.0	-1.0	1632.0	1498.0	-1.0	2399.0	1421.0	-1.0	2874.0	1278.0	-1.0	1917.0	1316.0	-1.0	2596.0	1233.0	-1.0	1756.0	780.0	-1.0	1506.0	909.0	-1.0	1357.0	
183.235	438.0	-1.0	673.0	1100.0	-1.0	1856.0	851.0	-1.0	1506.0	1275.0	-1.0	1945.0	965.0	-1.0	1864.0	1247.0	-1.0	1959.0	917.0	-1.0	1416.0	2228.0	-1.0	3547.0	995.0	-1.0	1632.0	1497.0	-1.0	2400.0	1421.0	-1.0	2874.0	1277.0	-1.0	1914.0	1315.0	-1.0	2595.0	1233.0	-1.0	1754.0	780.0	-1.0	1505.0	891.0	-1.0	1337.0	
183.734	438.0	-1.0	674.0	1100.0	-1.0	1859.0	852.0	-1.0	1509.0	1278.0	-1.0	1951.0	966.0	-1.0	1865.0	1249.0	-1.0	1959.0	918.0	-1.0	1417.0	2230.0	-1.0	3546.0	995.0	-1.0	1632.0	1499.0	-1.0	2398.0	1422.0	-1.0	2874.0	1276.0	-1.0	1911.0	1314.0	-1.0	2589.0	1232.0	-1.0	1748.0	780.0	-1.0	1501.0	844.0	-1.0	1289.0	
184.233	439.0	-1.0	673.0	1101.0	-1.0	1863.0	852.0	-1.0	1512.0	1280.0	-1.0	1957.0	967.0	-1.0	1871.0	1252.0	-1.0	1969.0	919.0	-1.0	1420.0	2235.0	-1.0	3563.0	996.0	-1.0	1637.0	1504.0	-1.0	2414.0	1425.0	-1.0	2884.0	1282.0	-1.0	1924.0	1316.0	-1.0	2590.0	1235.0	-1.0	1749.0	781.0	-1.0	1502.0	825.0	-1.0	1271.0	
184.733	438.0	-1.0	675.0	1102.0	-1.0	1865.0	853.0	-1.0	1511.0	1281.0	-1.0	1960.0	969.0	-1.0	1875.0	1254.0	-1.0	1976.0	919.0	-1.0	1423.0	2238.0	-1.0	3575.0	999.0	-1.0	1642.0	1509.0	-1.0	2431.0	1427.0	-1.0	2896.0	1286.0	-1.0	1940.0	1321.0	-1.0	2606.0	1241.0	-1.0	1766.0	782.0	-1.0	1509.0	836.0	-1.0	1283.0	
185.232	439.0	-1.0	674.0	1103.0	-1.0	1865.0	852.0	-1.0	1512.0	1280.0	-1.0	1959.0	971.0	-1.0	1877.0	1255.0	-1.0	1978.0	920.0	-1.0	1425.0	2238.0	-1.0	3575.0	999.0	-1.0	1644.0	1510.0	-1.0	2435.0	1430.0	-1.0	2900.0	1288.0	-1.0	1944.0	1323.0	-1.0	2621.0	1244.0	-1.0	1779.0	784.0	-1.0	1516.0	842.0	-1.0	1298.0	
185.731	438.0	-1.0	674.0	1103.0	-1.0	1865.0	853.0	-1.0	1513.0	1282.0	-1.0	1961.0	972.0	-1.0	1878.0	1254.0	-1.0	1976.0	921.0	-1.0	1427.0	2237.0	-1.0	3570.0	1000.0	-1.0	1647.0	1511.0	-1.0	2434.0	1431.0	-1.0	2899.0	1288.0	-1.0	1942.0	1323.0	-1.0	2624.0	1245.0	-1.0	1783.0	783.0	-1.0	1517.0	849.0	-1.0	1309.0	
186.231	438.0	-1.0	675.0	1105.0	-1.0	1873.0	854.0	-1.0	1517.0	1284.0	-1.0	1967.0	973.0	-1.0	1888.0	1258.0	-1.0	1987.0	924.0	-1.0	1433.0	2244.0	-1.0	3592.0	1002.0	-1.0	1652.0	1515.0	-1.0	2438.0	1433.0	-1.0	2903.0	1291.0	-1.0	1945.0	1324.0	-1.0	2624.0	1246.0	-1.0	1784.0	783.0	-1.0	1515.0	865.0	-1.0	1322.0	
186.730	439.0	-1.0	677.0	1106.0	-1.0	1879.0	854.0	-1.0	1520.0	1286.0	-1.0	1972.0	975.0	-1.0	1896.0	1261.0	-1.0	1998.0	926.0	-1.0	1439.0	2251.0	-1.0	3616.0	1004.0	-1.0	1659.0	1520.0	-1.0	2457.0	1435.0	-1.0	2913.0	1295.0	-1.0	1959.0	1326.0	-1.0	2627.0	1249.0	-1.0	1789.0	786.0	-1.0	1516.0	881.0	-1.0	1336.0	
187.229	439.0	-1.0	678.0	1107.0	-1.0	1882.0	855.0	-1.0	1522.0	1287.0	-1.0	1975.0	977.0	-1.0	1902.0	1264.0	-1.0	2005.0	927.0	-1.0	1444.0	2254.0	-1.0	3634.0	1005.0	-1.0	1665.0	1525.0	-1.0	2476.0	1437.0	-1.0	2924.0	1299.0	-1.0	1973.0	1331.0	-1.0	2647.0	1256.0	-1.0	1808.0	786.0	-1.0	1526.0	885.0	-1.0	1350.0	
187.729	439.0	-1.0	678.0	1107.0	-1.0	1883.0	856.0	-1.0	1524.0	1288.0	-1.0	1977.0	978.0	-1.0	1907.0	1264.0	-1.0	2009.0	927.0	-1.0	1446.0	2256.0	-1.0	3639.0	1006.0	-1.0	1668.0	1527.0	-1.0	2487.0	1437.0	-1.0	2929.0	1299.0	-1.0	1978.0	1335.0	-1.0	2665.0	1258.0	-1.0	1823.0	787.0	-1.0	1533.0	893.0	-1.0	1364.0	
188.228	439.0	-1.0	677.0	1107.0	-1.0	1882.0	856.0	-1.0	1527.0	1288.0	-1.0	1977.0	977.0	-1.0	1907.0	1263.0	-1.0	2007.0	928.0	-1.0	1446.0	2253.0	-1.0	3638.0	1006.0	-1.0	1668.0	1528.0	-1.0	2491.0	1437.0	-1.0	2931.0	1298.0	-1.0	1978.0	1335.0	-1.0	2670.0	1258.0	-1.0	1825.0	787.0	-1.0	1533.0	899.0	-1.0	1373.0	
188.727	440.0	-1.0	677.0	1107.0	-1.0	1879.0	855.0	-1.0	1527.0	1287.0	-1.0	1977.0	978.0	-1.0	1906.0	1262.0	-1.0	2003.0	927.0	-1.0	1444.0	2250.0	-1.0	3628.0	1005.0	-1.0	1667.0	1527.0	-1.0	2490.0	1435.0	-1.0	2930.0	1295.0	-1.0	1973.0	1333.0	-1.0	2671.0	1255.0	-1.0	1821.0	787.0	-1.0	1532.0	905.0	-1.0	1377.0	
189.226	437.0	-1.0	679.0	1103.0	-1.0	1881.0	851.0	-1.0	1529.0	1284.0	-1.0	1981.0	977.0	-1.0	1905.0	1261.0	-1.0	1999.0	927.0	-1.0	1444.0	2247.0	-1.0	3620.0	1004.0	-1.0	1665.0	1526.0	-1.0	2488.0	1435.0	-1.0	2928.0	1293.0	-1.0	1967.0	1332.0	-1.0	2666.0	1253.0	-1.0	1815.0	785.0	-1.0	1528.0	901.0	-1.0	1367.0	
189.725	438.0	-1.0	680.0	1107.0	-1.0	1888.0	853.0	-1.0	1532.0	1287.0	-1.0	1988.0	979.0	-1.0	1906.0	1263.0	-1.0	2002.0	927.0	-1.0	1446.0	2249.0	-1.0	3620.0	1005.0	-1.0	1666.0	1525.0	-1.0	2487.0	1434.0	-1.0	2926.0	1293.0	-1.0	1963.0	1331.0	-1.0	2661.0	1251.0	-1.0	1809.0	784.0	-1.0	1525.0	897.0	-1.0	1356.0	
190.224	438.0	-1.0	680.0	1109.0	-1.0	1894.0	855.0	-1.0	1535.0	1290.0	-1.0	1994.0	980.0	-1.0	1912.0	1265.0	-1.0	2010.0	929.0	-1.0	1451.0	2255.0	-1.0	3635.0	1005.0	-1.0	1669.0	1527.0	-1.0	2488.0	1436.0	-1.0	2927.0	1294.0	-1.0	1965.0	1330.0	-1.0	2656.0	1250.0	-1.0	1803.0	784.0	-1.0	1520.0	885.0	-1.0	1334.0	
190.724	438.0	-1.0	681.0	1110.0	-1.0	1897.0	856.0	-1.0	1537.0	1291.0	-1.0	1999.0	981.0	-1.0	1916.0	1267.0	-1.0	2017.0	930.0	-1.0	1456.0	2257.0	-1.0	3649.0	1007.0	-1.0	1675.0	1533.0	-1.0	2500.0	1437.0	-1.0	2935.0	1298.0	-1.0	1976.0	1331.0	-1.0	2651.0	1249.0	-1.0	1801.0	784.0	-1.0	1517.0	886.0	-1.0	1326.0	
191.223	439.0	-1.0	681.0	1111.0	-1.0	1899.0	856.0	-1.0	1539.0	1291.0	-1.0	2001.0	981.0	-1.0	1920.0	1269.0	-1.0	2022.0	931.0	-1.0	1460.0	2257.0	-1.0	3659.0	1008.0	-1.0	1681.0	1536.0	-1.0	2513.0	1439.0	-1.0	2941.0	1302.0	-1.0	1988.0	1334.0	-1.0	2667.0	1256.0	-1.0	1817.0	784.0	-1.0	1523.0	902.0	-1.0	1353.0	
191.722	439.0	-1.0	680.0	1110.0	-1.0	1898.0	856.0	-1.0	1540.0	1292.0	-1.0	2001.0	981.0	-1.0	1924.0	1269.0	-1.0	2024.0	933.0	-1.0	1461.0	2258.0	-1.0	3663.0	1009.0	-1.0	1685.0	1537.0	-1.0	2523.0	1442.0	-1.0	2950.0	1305.0	-1.0	1998.0	1338.0	-1.0	2683.0	1262.0	-1.0	1836.0	787.0	-1.0	1531.0	925.0	-1.0	1377.0	
192.221	440.0	-1.0	681.0	1110.0	-1.0	1898.0	856.0	-1.0	1540.0	1292.0	-1.0	2000.0	983.0	-1.0	1928.0	1270.0	-1.0	2026.0	933.0	-1.0	1463.0	2259.0	-1.0	3670.0	1010.0	-1.0	1687.0	1539.0	-1.0	2530.0	1443.0	-1.0	2959.0	1305.0	-1.0	2003.0	1340.0	-1.0	2697.0	1264.0	-1.0	1849.0	788.0	-1.0	1537.0	944.0	-1.0	1407.0	
192.720	440.0	-1.0	681.0	1109.0	-1.0	1896.0	857.0	-1.0	1542.0	1292.0	-1.0	2000.0	984.0	-1.0	1932.0	1269.0	-1.0	2029.0	932.0	-1.0	1464.0	2263.0	-1.0	3681.0	1010.0	-1.0	1689.0	1538.0	-1.0	2533.0	1444.0	-1.0	2967.0	1306.0	-1.0	2006.0	1341.0	-1.0	2707.0	1265.0	-1.0	1857.0	788.0	-1.0	1543.0	979.0	-1.0	1446.0	
193.220	439.0	-1.0	681.0	1109.0	-1.0	1896.0	858.0	-1.0	1545.0	1291.0	-1.0	2001.0	984.0	-1.0	1935.0	1269.0	-1.0	2031.0	931.0	-1.0	1463.0	2266.0	-1.0	3693.0	1010.0	-1.0	1690.0	1538.0	-1.0	2537.0	1445.0	-1.0	2973.0	1305.0	-1.0	2008.0	1341.0	-1.0	2713.0	1265.0	-1.0	1862.0	790.0	-1.0	1548.0	993.0	-1.0	1467.0	
193.720	440.0	-1.0	682.0	1109.0	-1.0	1894.0	857.0	-1.0	1547.0	1290.0	-1.0	2003.0	983.0	-1.0	1937.0	1268.0	-1.0	2032.0	931.0	-1.0	1463.0	2268.0	-1.0	3701.0	1010.0	-1.0	1692.0	1538.0	-1.0	2540.0	1444.0	-1.0	2979.0	1303.0	-1.0	2010.0	1341.0	-1.0	2719.0	1265.0	-1.0	1865.0	790.0	-1.0	1554.0	995.0	-1.0	1473.0	
194.219	439.0	-1.0	683.0	1107.0	-1.0	1895.0	858.0	-1.0	1548.0	1290.0	-1.0	2002.0	984.0	-1.0	1938.0	1267.0	-1.0	2030.0	929.0	-1.0	1463.0	2266.0	-1.0	3702.0	1009.0	-1.0	1695.0	1535.0	-1.0	2541.0	1444.0	-1.0	2982.0	1302.0	-1.0	2011.0	1340.0	-1.0	2724.0	1263.0	-1.0	1868.0	791.0	-1.0	1558.0	995.0	-1.0	1475.0	
194.718	439.0	-1.0	683.0	1108.0	-1.0	1894.0	858.0	-1.0	1550.0	1289.0	-1.0	2004.0	982.0	-1.0	1937.0	1266.0	-1.0	2028.0	929.0	-1.0	1463.0	2264.0	-1.0	3699.0	1009.0	-1.0	1696.0	1532.0	-1.0	2539.0	1442.0	-1.0	2983.0	1300.0	-1.0	2010.0	1339.0	-1.0	2727.0	1264.0	-1.0	1868.0	790.0	-1.0	1561.0	991.0	-1.0	1472.0	
195.218	440.0	-1.0	684.0	1108.0	-1.0	1894.0	858.0	-1.0	1552.0	1291.0	-1.0	2006.0	982.0	-1.0	1936.0	1265.0	-1.0	2025.0	928.0	-1.0	1464.0	2261.0	-1.0	3693.0	1008.0	-1.0	1699.0	1529.0	-1.0	2536.0	1441.0	-1.0	2981.0	1298.0	-1.0	2007.0	1338.0	-1.0	2727.0	1262.0	-1.0	1867.0	790.0	-1.0	1562.0	986.0	-1.0	1470.0	
195.717	439.0	-1.0	685.0	1109.0	-1.0	1901.0	859.0	-1.0	1557.0	1291.0	-1.0	2012.0	982.0	-1.0	1938.0	1264.0	-1.0	2024.0	929.0	-1.0	1464.0	2263.0	-1.0	3693.0	1009.0	-1.0	1704.0	1527.0	-1.0	2534.0	1440.0	-1.0	2980.0	1297.0	-1.0	2004.0	1336.0	-1.0	2723.0	1259.0	-1.0	1863.0	791.0	-1.0	1560.0	979.0	-1.0	1463.0	
196.216	440.0	-1.0	686.0	1112.0	-1.0	1908.0	859.0	-1.0	1561.0	1293.0	-1.0	2020.0	983.0	-1.0	1946.0	1267.0	-1.0	2033.0	930.0	-1.0	1470.0	2270.0	-1.0	3711.0	1009.0	-1.0	1710.0	1526.0	-1.0	2533.0	1441.0	-1.0	2980.0	1297.0	-1.0	2003.0	1334.0	-1.0	2716.0	1258.0	-1.0	1857.0	789.0	-1.0	1557.0	974.0	-1.0	1453.0	
196.715	441.0	-1.0	688.0	1113.0	-1.0	1914.0	859.0	-1.0	1564.0	1294.0	-1.0	2024.0	984.0	-1.0	1953.0	1271.0	-1.0	2046.0	931.0	-1.0	1477.0	2277.0	-1.0	3739.0	1010.0	-1.0	1715.0	1530.0	-1.0	2542.0	1442.0	-1.0	2988.0	1301.0	-1.0	2009.0	1334.0	-1.0	2711.0	1257.0	-1.0	1852.0	790.0	-1.0	1555.0	970.0	-1.0	1442.0	
197.215	440.0	-1.0	689.0	1112.0	-1.0	1916.0	860.0	-1.0	1564.0	1295.0	-1.0	2028.0	986.0	-1.0	1962.0	1273.0	-1.0	2057.0	930.0	-1.0	1480.0	2283.0	-1.0	3763.0	1010.0	-1.0	1719.0	1534.0	-1.0	2559.0	1445.0	-1.0	3000.0	1304.0	-1.0	2022.0	1337.0	-1.0	2711.0	1260.0	-1.0	1851.0	791.0	-1.0	1555.0	967.0	-1.0	1438.0	
197.715	441.0	-1.0	688.0	1113.0	-1.0	1918.0	859.0	-1.0	1567.0	1294.0	-1.0	2028.0	986.0	-1.0	1967.0	1274.0	-1.0	2062.0	930.0	-1.0	1482.0	2284.0	-1.0	3777.0	1010.0	-1.0	1723.0	1536.0	-1.0	2574.0	1446.0	-1.0	3009.0	1306.0	-1.0	2033.0	1342.0	-1.0	2725.0	1265.0	-1.0	1861.0	794.0	-1.0	1561.0	966.0	-1.0	1439.0	
198.214	441.0	-1.0	690.0	1113.0	-1.0	1919.0	859.0	-1.0	1567.0	1295.0	-1.0	2029.0	987.0	-1.0	1971.0	1274.0	-1.0	2064.0	930.0	-1.0	1482.0	2285.0	-1.0	3785.0	1011.0	-1.0	1724.0	1539.0	-1.0	2584.0	1447.0	-1.0	3017.0	1307.0	-1.0	2040.0	1345.0	-1.0	2743.0	1271.0	-1.0	1877.0	794.0	-1.0	1570.0	965.0	-1.0	1446.0	
198.713	441.0	-1.0	689.0	1113.0	-1.0	1919.0	859.0	-1.0	1570.0	1295.0	-1.0	2029.0	986.0	-1.0	1972.0	1274.0	-1.0	2063.0	930.0	-1.0	1483.0	2284.0	-1.0	3785.0	1010.0	-1.0	1722.0	1539.0	-1.0	2590.0	1448.0	-1.0	3023.0	1308.0	-1.0	2043.0	1348.0	-1.0	2760.0	1273.0	-1.0	1891.0	796.0	-1.0	1578.0	962.0	-1.0	1454.0	
199.212	440.0	-1.0	691.0	1114.0	-1.0	1919.0	860.0	-1.0	1570.0	1295.0	-1.0	2029.0	986.0	-1.0	1972.0	1273.0	-1.0	2060.0	930.0	-1.0	1482.0	2282.0	-1.0	3783.0	1011.0	-1.0	1722.0	1539.0	-1.0	2591.0	1447.0	-1.0	3024.0	1307.0	-1.0	2044.0	1350.0	-1.0	2772.0	1276.0	-1.0	1902.0	796.0	-1.0	1583.0	959.0	-1.0	1459.0	
199.711	441.0	-1.0	691.0	1113.0	-1.0	1919.0	859.0	-1.0	1570.0	1294.0	-1.0	2027.0	984.0	-1.0	1971.0	1272.0	-1.0	2056.0	930.0	-1.0	1480.0	2280.0	-1.0	3777.0	1010.0	-1.0	1720.0	1538.0	-1.0	2589.0	1447.0	-1.0	3022.0	1307.0	-1.0	2044.0	1351.0	-1.0	2778.0	1276.0	-1.0	1908.0	797.0	-1.0	1588.0	954.0	-1.0	1460.0	
200.210	440.0	-1.0	690.0	1113.0	-1.0	1918.0	858.0	-1.0	1570.0	1294.0	-1.0	2024.0	984.0	-1.0	1967.0	1270.0	-1.0	2051.0	929.0	-1.0	1478.0	2278.0	-1.0	3769.0	1008.0	-1.0	1716.0	1535.0	-1.0	2584.0	1446.0	-1.0	3017.0	1307.0	-1.0	2044.0	1351.0	-1.0	2783.0	1275.0	-1.0	1912.0	797.0	-1.0	1589.0	948.0	-1.0	1459.0	
200.709	440.0	-1.0	690.0	1113.0	-1.0	1918.0	858.0	-1.0	1568.0	1292.0	-1.0	2022.0	983.0	-1.0	1963.0	1270.0	-1.0	2048.0	928.0	-1.0	1475.0	2275.0	-1.0	3760.0	1007.0	-1.0	1713.0	1533.0	-1.0	2579.0	1443.0	-1.0	3009.0	1305.0	-1.0	2042.0	1350.0	-1.0	2785.0	1276.0	-1.0	1914.0	798.0	-1.0	1591.0	950.0	-1.0	1462.0	
201.209	440.0	-1.0	690.0	1111.0	-1.0	1916.0	855.0	-1.0	1566.0	1291.0	-1.0	2020.0	981.0	-1.0	1957.0	1269.0	-1.0	2044.0	927.0	-1.0	1473.0	2272.0	-1.0	3754.0	1004.0	-1.0	1706.0	1530.0	-1.0	2572.0	1441.0	-1.0	3003.0	1306.0	-1.0	2041.0	1350.0	-1.0	2784.0	1276.0	-1.0	1914.0	797.0	-1.0	1590.0	953.0	-1.0	1468.0	
201.708	440.0	-1.0	690.0	1110.0	-1.0	1914.0	856.0	-1.0	1563.0	1290.0	-1.0	2016.0	979.0	-1.0	1953.0	1269.0	-1.0	2041.0	925.0	-1.0	1469.0	2269.0	-1.0	3749.0	1001.0	-1.0	1698.0	1527.0	-1.0	2565.0	1439.0	-1.0	2996.0	1306.0	-1.0	2037.0	1349.0	-1.0	2783.0	1276.0	-1.0	1913.0	797.0	-1.0	1590.0	956.0	-1.0	1470.0	
202.207	440.0	-1.0	689.0	1111.0	-1.0	1913.0	854.0	-1.0	1561.0	1289.0	-1.0	2013.0	977.0	-1.0	1949.0	1267.0	-1.0	2039.0	924.0	-1.0	1465.0	2267.0	-1.0	3743.0	997.0	-1.0	1691.0	1524.0	-1.0	2556.0	1439.0	-1.0	2987.0	1304.0	-1.0	2034.0	1349.0	-1.0	2781.0	1276.0	-1.0	1912.0	795.0	-1.0	1589.0	958.0	-1.0	1472.0	
202.706	440.0	-1.0	688.0	1108.0	-1.0	1910.0	852.0	-1.0	1559.0	1287.0	-1.0	2009.0	976.0	-1.0	1945.0	1265.0	-1.0	2036.0	922.0	-1.0	1461.0	2265.0	-1.0	3733.0	995.0	-1.0	1682.0	1519.0	-1.0	2546.0	1437.0	-1.0	2981.0	1303.0	-1.0	2028.0	1349.0	-1.0	2777.0	1274.0	-1.0	1906.0	795.0	-1.0	1586.0	959.0	-1.0	1470.0	
203.206	439.0	-1.0	689.0	1107.0	-1.0	1906.0	854.0	-1.0	1556.0	1286.0	-1.0	2003.0	975.0	-1.0	1940.0	1265.0	-1.0	2032.0	920.0	-1.0	1458.0	2259.0	-1.0	3722.0	993.0	-1.0	1674.0	1516.0	-1.0	2533.0	1435.0	-1.0	2975.0	1301.0	-1.0	2020.0	1347.0	-1.0	2768.0	1272.0	-1.0	1896.0	793.0	-1.0	1580.0	958.0	-1.0	1464.0	
203.705	439.0	-1.0	688.0	1107.0	-1.0	1901.0	854.0	-1.0	1554.0	1285.0	-1.0	2000.0	974.0	-1.0	1935.0	1262.0	-1.0	2025.0	920.0	-1.0	1455.0	2255.0	-1.0	3705.0	990.0	-1.0	1670.0	1511.0	-1.0	2520.0	1434.0	-1.0	2968.0	1298.0	-1.0	2012.0	1345.0	-1.0	2757.0	1268.0	-1.0	1882.0	793.0	-1.0	1574.0	958.0	-1.0	1457.0	
204.204	439.0	-1.0	687.0	1106.0	-1.0	1898.0	854.0	-1.0	1556.0	1287.0	-1.0	1999.0	972.0	-1.0	1931.0	1261.0	-1.0	2017.0	920.0	-1.0	1452.0	2250.0	-1.0	3689.0	991.0	-1.0	1667.0	1506.0	-1.0	2507.0	1432.0	-1.0	2961.0	1296.0	-1.0	2002.0	1342.0	-1.0	2745.0	1264.0	-1.0	1870.0	790.0	-1.0	1568.0	958.0	-1.0	1449.0	
204.703	439.0	-1.0	689.0	1107.0	-1.0	1900.0	855.0	-1.0	1557.0	1288.0	-1.0	2003.0	972.0	-1.0	1927.0	1261.0	-1.0	2013.0	920.0	-1.0	1452.0	2248.0	-1.0	3676.0	990.0	-1.0	1665.0	1502.0	-1.0	2495.0	1431.0	-1.0	2956.0	1295.0	-1.0	1993.0	1339.0	-1.0	2732.0	1259.0	-1.0	1855.0	789.0	-1.0	1559.0	956.0	-1.0	1438.0	
205.202	439.0	-1.0	689.0	1108.0	-1.0	1904.0	853.0	-1.0	1561.0	1287.0	-1.0	2008.0	973.0	-1.0	1932.0	1264.0	-1.0	2021.0	921.0	-1.0	1456.0	2255.0	-1.0	3695.0	990.0	-1.0	1666.0	1503.0	-1.0	2491.0	1433.0	-1.0	2956.0	1297.0	-1.0	1990.0	1338.0	-1.0	2719.0	1256.0	-1.0	1842.0	788.0	-1.0	1552.0	953.0	-1.0	1427.0	
205.701	439.0	-1.0	690.0	1108.0	-1.0	1906.0	854.0	-1.0	1561.0	1288.0	-1.0	2009.0	974.0	-1.0	1935.0	1266.0	-1.0	2027.0	921.0	-1.0	1458.0	2260.0	-1.0	3712.0	992.0	-1.0	1668.0	1505.0	-1.0	2498.0	1434.0	-1.0	2961.0	1300.0	-1.0	2000.0	1340.0	-1.0	2728.0	1260.0	-1.0	1849.0	790.0	-1.0	1558.0	958.0	-1.0	1431.0	
206.200	439.0	-1.0	690.0	1108.0	-1.0	1906.0	854.0	-1.0	1561.0	1289.0	-1.0	2006.0	973.0	-1.0	1933.0	1267.0	-1.0	2029.0	921.0	-1.0	1457.0	2260.0	-1.0	3713.0	992.0	-1.0	1668.0	1507.0	-1.0	2504.0	1434.0	-1.0	2963.0	1301.0	-1.0	2007.0	1344.0	-1.0	2739.0	1265.0	-1.0	1860.0	792.0	-1.0	1564.0	959.0	-1.0	1439.0	
206.699	439.0	-1.0	689.0	1108.0	-1.0	1903.0	854.0	-1.0	1560.0	1288.0	-1.0	2003.0	971.0	-1.0	1929.0	1266.0	-1.0	2025.0	921.0	-1.0	1455.0	2260.0	-1.0	3709.0	991.0	-1.0	1665.0	1507.0	-1.0	2501.0	1433.0	-1.0	2960.0	1300.0	-1.0	2006.0	1343.0	-1.0	2744.0	1265.0	-1.0	1865.0	792.0	-1.0	1566.0	961.0	-1.0	1444.0	
207.198	439.0	-1.0	689.0	1107.0	-1.0	1900.0	854.0	-1.0	1557.0	1288.0	-1.0	1998.0	971.0	-1.0	1924.0	1264.0	-1.0	2021.0	920.0	-1.0	1450.0	2257.0	-1.0	3697.0	990.0	-1.0	1659.0	1503.0	-1.0	2494.0	1432.0	-1.0	2954.0	1299.0	-1.0	2003.0	1342.0	-1.0	2741.0	1263.0	-1.0	1861.0	792.0	-1.0	1567.0	960.0	-1.0	1443.0	
207.698	439.0	-1.0	688.0	1108.0	-1.0	1895.0	854.0	-1.0	1555.0	1287.0	-1.0	1995.0	970.0	-1.0	1916.0	1263.0	-1.0	2015.0	918.0	-1.0	1447.0	2252.0	-1.0	3683.0	988.0	-1.0	1654.0	1501.0	-1.0	2486.0	1431.0	-1.0	2946.0	1296.0	-1.0	1995.0	1340.0	-1.0	2734.0	1261.0	-1.0	1855.0	790.0	-1.0	1564.0	959.0	-1.0	1441.0	
208.197	439.0	-1.0	689.0	1108.0	-1.0	1894.0	854.0	-1.0	1553.0	1289.0	-1.0	1996.0	968.0	-1.0	1911.0	1262.0	-1.0	2009.0	918.0	-1.0	1443.0	2250.0	-1.0	3668.0	987.0	-1.0	1648.0	1496.0	-1.0	2475.0	1428.0	-1.0	2938.0	1294.0	-1.0	1985.0	1337.0	-1.0	2726.0	1257.0	-1.0	1846.0	788.0	-1.0	1559.0	957.0	-1.0	1433.0	
208.696	439.0	-1.0	690.0	1109.0	-1.0	1898.0	854.0	-1.0	1553.0	1289.0	-1.0	1999.0	967.0	-1.0	1909.0	1263.0	-1.0	2009.0	919.0	-1.0	1441.0	2252.0	-1.0	3665.0	985.0	-1.0	1645.0	1493.0	-1.0	2464.0	1427.0	-1.0	2931.0	1292.0	-1.0	1977.0	1333.0	-1.0	2711.0	1252.0	-1.0	1832.0	787.0	-1.0	1552.0	952.0	-1.0	1424.0	
209.195	440.0	-1.0	688.0	1109.0	-1.0	1900.0	852.0	-1.0	1554.0	1289.0	-1.0	2000.0	968.0	-1.0	1909.0	1265.0	-1.0	2013.0	918.0	-1.0	1443.0	2254.0	-1.0	3675.0	985.0	-1.0	1641.0	1494.0	-1.0	2455.0	1427.0	-1.0	2929.0	1293.0	-1.0	1974.0	1331.0	-1.0	2698.0	1247.0	-1.0	1820.0	785.0	-1.0	1545.0	947.0	-1.0	1413.0	
209.694	439.0	-1.0	688.0	1108.0	-1.0	1897.0	853.0	-1.0	1551.0	1287.0	-1.0	1997.0	967.0	-1.0	1909.0	1265.0	-1.0	2016.0	917.0	-1.0	1441.0	2253.0	-1.0	3678.0	984.0	-1.0	1640.0	1493.0	-1.0	2454.0	1427.0	-1.0	2929.0	1294.0	-1.0	1978.0	1329.0	-1.0	2687.0	1247.0	-1.0	1809.0	784.0	-1.0	1539.0	941.0	-1.0	1400.0	
210.193	440.0	-1.0	688.0	1106.0	-1.0	1891.0	851.0	-1.0	1546.0	1287.0	-1.0	1994.0	964.0	-1.0	1904.0	1263.0	-1.0	2013.0	917.0	-1.0	1438.0	2251.0	-1.0	3672.0	983.0	-1.0	1636.0	1492.0	-1.0	2453.0	1426.0	-1.0	2927.0	1294.0	-1.0	1981.0	1330.0	-1.0	2683.0	1248.0	-1.0	1808.0	785.0	-1.0	1538.0	937.0	-1.0	1394.0	
210.692	440.0	-1.0	686.0	1105.0	-1.0	1886.0	850.0	-1.0	1542.0	1285.0	-1.0	1987.0	963.0	-1.0	1895.0	1261.0	-1.0	2007.0	916.0	-1.0	1435.0	2246.0	-1.0	3659.0	982.0	-1.0	1632.0	1489.0	-1.0	2448.0	1424.0	-1.0	2922.0	1295.0	-1.0	1983.0	1330.0	-1.0	2687.0	1249.0	-1.0	1812.0	785.0	-1.0	1541.0	935.0	-1.0	1396.0	
211.191	439.0	-1.0	684.0	1103.0	-1.0	1879.0	849.0	-1.0	1538.0	1284.0	-1.0	1981.0	961.0	-1.0	1885.0	1260.0	-1.0	1999.0	913.0	-1.0	1428.0	2240.0	-1.0	3641.0	979.0	-1.0	1625.0	1487.0	-1.0	2440.0	1423.0	-1.0	2914.0	1292.0	-1.0	1978.0	1329.0	-1.0	2686.0	1249.0	-1.0	1813.0	785.0	-1.0	1540.0	934.0	-1.0	1400.0	
211.690	438.0	-1.0	681.0	1103.0	-1.0	1871.0	849.0	-1.0	1534.0	1282.0	-1.0	1973.0	958.0	-1.0	1875.0	1258.0	-1.0	1989.0	911.0	-1.0	1420.0	2233.0	-1.0	3617.0	977.0	-1.0	1617.0	1481.0	-1.0	2426.0	1420.0	-1.0	2900.0	1290.0	-1.0	1970.0	1327.0	-1.0	2679.0	1248.0	-1.0	1807.0	782.0	-1.0	1537.0	935.0	-1.0	1399.0	
212.189	439.0	-1.0	681.0	1100.0	-1.0	1860.0	847.0	-1.0	1527.0	1280.0	-1.0	1963.0	954.0	-1.0	1860.0	1253.0	-1.0	1975.0	910.0	-1.0	1412.0	2224.0	-1.0	3586.0	975.0	-1.0	1607.0	1477.0	-1.0	2408.0	1417.0	-1.0	2884.0	1285.0	-1.0	1957.0	1323.0	-1.0	2661.0	1242.0	-1.0	1794.0	781.0	-1.0	1530.0	936.0	-1.0	1393.0	
212.688	438.0	-1.0	679.0	1099.0	-1.0	1855.0	848.0	-1.0	1525.0	1281.0	-1.0	1958.0	954.0	-1.0	1850.0	1251.0	-1.0	1963.0	907.0	-1.0	1404.0	2219.0	-1.0	3563.0	973.0	-1.0	1598.0	1472.0	-1.0	2388.0	1414.0	-1.0	2867.0	1282.0	-1.0	1941.0	1318.0	-1.0	2640.0	1237.0	-1.0	1776.0	778.0	-1.0	1519.0	932.0	-1.0	1378.0	
213.187	439.0	-1.0	680.0	1100.0	-1.0	1856.0	847.0	-1.0	1522.0	1280.0	-1.0	1957.0	953.0	-1.0	1848.0	1251.0	-1.0	1965.0	907.0	-1.0	1404.0	2221.0	-1.0	3566.0	973.0	-1.0	1595.0	1474.0	-1.0	2386.0	1414.0	-1.0	2864.0	1283.0	-1.0	1941.0	1316.0	-1.0	2627.0	1235.0	-1.0	1765.0	777.0	-1.0	1513.0	931.0	-1.0	1368.0	
213.687	438.0	-1.0	678.0	1099.0	-1.0	1855.0	847.0	-1.0	1521.0	1280.0	-1.0	1955.0	953.0	-1.0	1847.0	1250.0	-1.0	1966.0	907.0	-1.0	1402.0	2222.0	-1.0	3567.0	974.0	-1.0	1594.0	1475.0	-1.0	2387.0	1413.0	-1.0	2862.0	1284.0	-1.0	1945.0	1317.0	-1.0	2633.0	1236.0	-1.0	1774.0	778.0	-1.0	1516.0	929.0	-1.0	1371.0	
214.186	438.0	-1.0	678.0	1097.0	-1.0	1852.0	846.0	-1.0	1516.0	1278.0	-1.0	1950.0	952.0	-1.0	1842.0	1249.0	-1.0	1961.0	906.0	-1.0	1401.0	2220.0	-1.0	3556.0	974.0	-1.0	1595.0	1474.0	-1.0	2385.0	1413.0	-1.0	2857.0	1284.0	-1.0	1945.0	1318.0	-1.0	2638.0	1238.0	-1.0	1778.0	779.0	-1.0	1519.0	930.0	-1.0	1376.0	
214.685	437.0	-1.0	677.0	1096.0	-1.0	1846.0	846.0	-1.0	1512.0	1276.0	-1.0	1945.0	951.0	-1.0	1839.0	1246.0	-1.0	1955.0	906.0	-1.0	1398.0	2215.0	-1.0	3542.0	975.0	-1.0	1594.0	1473.0	-1.0	2380.0	1411.0	-1.0	2852.0	1282.0	-1.0	1940.0	1316.0	-1.0	2634.0	1236.0	-1.0	1775.0	779.0	-1.0	1517.0	931.0	-1.0	1373.0	
215.184	438.0	-1.0	675.0	1096.0	-1.0	1842.0	845.0	-1.0	1510.0	1275.0	-1.0	1940.0	950.0	-1.0	1831.0	1245.0	-1.0	1946.0	907.0	-1.0	1396.0	2210.0	-1.0	3523.0	975.0	-1.0	1594.0	1471.0	-1.0	2369.0	1410.0	-1.0	2843.0	1279.0	-1.0	1931.0	1315.0	-1.0	2628.0	1232.0	-1.0	1767.0	778.0	-1.0	1513.0	930.0	-1.0	1370.0	
215.683	438.0	-1.0	676.0	1096.0	-1.0	1844.0	846.0	-1.0	1511.0	1277.0	-1.0	1942.0	951.0	-1.0	1828.0	1244.0	-1.0	1940.0	906.0	-1.0	1394.0	2211.0	-1.0	3512.0	975.0	-1.0	1593.0	1469.0	-1.0	2360.0	1411.0	-1.0	2838.0	1277.0	-1.0	1924.0	1313.0	-1.0	2615.0	1229.0	-1.0	1754.0	776.0	-1.0	1507.0	927.0	-1.0	1360.0	
216.182	437.0	-1.0	675.0	1097.0	-1.0	1846.0	847.0	-1.0	1512.0	1277.0	-1.0	1942.0	952.0	-1.0	1832.0	1245.0	-1.0	1945.0	906.0	-1.0	1394.0	2214.0	-1.0	3522.0	976.0	-1.0	1593.0	1472.0	-1.0	2359.0	1411.0	-1.0	2837.0	1277.0	-1.0	1919.0	1310.0	-1.0	2606.0	1227.0	-1.0	1742.0	776.0	-1.0	1502.0	927.0	-1.0	1350.0	
216.681	437.0	-1.0	675.0	1097.0	-1.0	1844.0	847.0	-1.0	1511.0	1276.0	-1.0	1938.0	952.0	-1.0	1832.0	1246.0	-1.0	1946.0	906.0	-1.0	1394.0	2214.0	-1.0	3526.0	977.0	-1.0	1594.0	1474.0	-1.0	2362.0	1412.0	-1.0	2839.0	1279.0	-1.0	1924.0	1313.0	-1.0	2606.0	1230.0	-1.0	1744.0	777.0	-1.0	1503.0	929.0	-1.0	1350.0	
217.180	437.0	-1.0	675.0	1096.0	-1.0	1840.0	846.0	-1.0	1508.0	1274.0	-1.0	1932.0	951.0	-1.0	1828.0	1244.0	-1.0	1943.0	906.0	-1.0	1390.0	2212.0	-1.0	3516.0	976.0	-1.0	1592.0	1474.0	-1.0	2365.0	1412.0	-1.0	2838.0	1278.0	-1.0	1925.0	1314.0	-1.0	2611.0	1231.0	-1.0	1749.0	779.0	-1.0	1505.0	929.0	-1.0	1353.0	
217.680	437.0	-1.0	674.0	1095.0	-1.0	1835.0	846.0	-1.0	1504.0	1272.0	-1.0	1925.0	950.0	-1.0	1822.0	1243.0	-1.0	1936.0	904.0	-1.0	1386.0	2207.0	-1.0	3501.0	975.0	-1.0	1588.0	1473.0	-1.0	2362.0	1411.0	-1.0	2832.0	1278.0	-1.0	1922.0	1314.0	-1.0	2609.0	1232.0	-1.0	1749.0	777.0	-1.0	1506.0	929.0	-1.0	1356.0	
218.179	437.0	-1.0	672.0	1093.0	-1.0	1830.0	845.0	-1.0	1500.0	1271.0	-1.0	1917.0	948.0	-1.0	1815.0	1240.0	-1.0	1930.0	904.0	-1.0	1383.0	2203.0	-1.0	3485.0	976.0	-1.0	1586.0	1471.0	-1.0	2356.0	1408.0	-1.0	2825.0	1277.0	-1.0	1918.0	1313.0	-1.0	2604.0	1230.0	-1.0	1747.0	778.0	-1.0	1504.0	928.0	-1.0	1356.0	
218.678	438.0	-1.0	671.0	1092.0	-1.0	1822.0	844.0	-1.0	1496.0	1269.0	-1.0	1911.0	947.0	-1.0	1806.0	1238.0	-1.0	1918.0	903.0	-1.0	1379.0	2196.0	-1.0	3463.0	975.0	-1.0	1584.0	1470.0	-1.0	2349.0	1407.0	-1.0	2817.0	1274.0	-1.0	1911.0	1310.0	-1.0	2594.0	1228.0	-1.0	1739.0	777.0	-1.0	1500.0	928.0	-1.0	1348.0	
219.177	438.0	-1.0	669.0	1091.0	-1.0	1816.0	843.0	-1.0	1493.0	1269.0	-1.0	1907.0	946.0	-1.0	1797.0	1236.0	-1.0	1906.0	903.0	-1.0	1376.0	2190.0	-1.0	3439.0	975.0	-1.0	1582.0	1465.0	-1.0	2336.0	1405.0	-1.0	2805.0	1272.0	-1.0	1903.0	1308.0	-1.0	2582.0	1226.0	-1.0	1730.0	775.0	-1.0	1494.0	925.0	-1.0	1343.0	
219.677	438.0	-1.0	668.0	1091.0	-1.0	1813.0	843.0	-1.0	1491.0	1269.0	-1.0	1904.0	946.0	-1.0	1789.0	1233.0	-1.0	1898.0	903.0	-1.0	1373.0	2187.0	-1.0	3417.0	975.0	-1.0	1580.0	1462.0	-1.0	2322.0	1402.0	-1.0	2792.0	1269.0	-1.0	1892.0	1304.0	-1.0	2566.0	1222.0	-1.0	1719.0	773.0	-1.0	1487.0	921.0	-1.0	1332.0	
220.176	437.0	-1.0	669.0	1091.0	-1.0	1814.0	843.0	-1.0	1488.0	1269.0	-1.0	1904.0	947.0	-1.0	1788.0	1234.0	-1.0	1895.0	903.0	-1.0	1371.0	2188.0	-1.0	3411.0	974.0	-1.0	1578.0	1462.0	-1.0	2313.0	1403.0	-1.0	2784.0	1268.0	-1.0	1884.0	1301.0	-1.0	2550.0	1218.0	-1.0	1706.0	773.0	-1.0	1479.0	916.0	-1.0	1319.0	
220.675	436.0	-1.0	667.0	1090.0	-1.0	1814.0	844.0	-1.0	1487.0	1270.0	-1.0	1903.0	947.0	-1.0	1790.0	1237.0	-1.0	1900.0	904.0	-1.0	1372.0	2191.0	-1.0	3417.0	975.0	-1.0	1577.0	1464.0	-1.0	2314.0	1404.0	-1.0	2786.0	1271.0	-1.0	1886.0	1300.0	-1.0	2541.0	1218.0	-1.0	1700.0	772.0	-1.0	1475.0	895.0	-1.0	1290.0	
221.174	437.0	-1.0	667.0	1090.0	-1.0	1811.0	842.0	-1.0	1483.0	1269.0	-1.0	1902.0	948.0	-1.0	1790.0	1237.0	-1.0	1902.0	904.0	-1.0	1371.0	2194.0	-1.0	3425.0	975.0	-1.0	1577.0	1469.0	-1.0	2322.0	1406.0	-1.0	2788.0	1274.0	-1.0	1894.0	1302.0	-1.0	2541.0	1222.0	-1.0	1701.0	774.0	-1.0	1475.0	847.0	-1.0	1245.0	
221.673	437.0	-1.0	666.0	1090.0	-1.0	1810.0	842.0	-1.0	1480.0	1270.0	-1.0	1897.0	948.0	-1.0	1788.0	1237.0	-1.0	1902.0	905.0	-1.0	1370.0	2194.0	-1.0	3423.0	976.0	-1.0	1575.0	1472.0	-1.0	2327.0	1407.0	-1.0	2791.0	1276.0	-1.0	1898.0	1306.0	-1.0	2550.0	1226.0	-1.0	1709.0	774.0	-1.0	1479.0	837.0	-1.0	1241.0	
222.172	437.0	-1.0	665.0	1090.0	-1.0	1806.0	842.0	-1.0	1478.0	1269.0	-1.0	1892.0	949.0	-1.0	1784.0	1237.0	-1.0	1897.0	904.0	-1.0	1365.0	2192.0	-1.0	3414.0	977.0	-1.0	1570.0	1473.0	-1.0	2328.0	1407.0	-1.0	2791.0	1275.0	-1.0	1896.0	1306.0	-1.0	2555.0	1227.0	-1.0	1716.0	775.0	-1.0	1480.0	849.0	-1.0	1259.0	
222.672	437.0	-1.0	663.0	1090.0	-1.0	1801.0	842.0	-1.0	1475.0	1266.0	-1.0	1882.0	948.0	-1.0	1780.0	1235.0	-1.0	1890.0	903.0	-1.0	1359.0	2188.0	-1.0	3399.0	975.0	-1.0	1564.0	1473.0	-1.0	2323.0	1408.0	-1.0	2788.0	1274.0	-1.0	1891.0	1306.0	-1.0	2552.0	1228.0	-1.0	1712.0	774.0	-1.0	1479.0	861.0	-1.0	1273.0	
223.171	437.0	-1.0	663.0	1089.0	-1.0	1798.0	843.0	-1.0	1473.0	1268.0	-1.0	1878.0	947.0	-1.0	1774.0	1233.0	-1.0	1880.0	904.0	-1.0	1355.0	2185.0	-1.0	3384.0	975.0	-1.0	1560.0	1470.0	-1.0	2315.0	1407.0	-1.0	2779.0	1273.0	-1.0	1884.0	1305.0	-1.0	2546.0	1225.0	-1.0	1709.0	773.0	-1.0	1475.0	870.0	-1.0	1281.0	
223.670	437.0	-1.0	663.0	1092.0	-1.0	1799.0	844.0	-1.0	1474.0	1268.0	-1.0	1879.0	948.0	-1.0	1770.0	1232.0	-1.0	1875.0	903.0	-1.0	1353.0	2184.0	-1.0	3374.0	974.0	-1.0	1556.0	1469.0	-1.0	2309.0	1405.0	-1.0	2773.0	1273.0	-1.0	1878.0	1302.0	-1.0	2535.0	1223.0	-1.0	1701.0	772.0	-1.0	1470.0	877.0	-1.0	1284.0	
224.169	437.0	-1.0	665.0	1093.0	-1.0	1804.0	845.0	-1.0	1473.0	1270.0	-1.0	1881.0	951.0	-1.0	1774.0	1236.0	-1.0	1880.0	903.0	-1.0	1356.0	2190.0	-1.0	3383.0	974.0	-1.0	1556.0	1469.0	-1.0	2305.0	1405.0	-1.0	2769.0	1273.0	-1.0	1876.0	1300.0	-1.0	2524.0	1222.0	-1.0	1694.0	772.0	-1.0	1466.0	883.0	-1.0	1284.0	
224.668	438.0	-1.0	664.0	1095.0	-1.0	1806.0	845.0	-1.0	1474.0	1269.0	-1.0	1882.0	952.0	-1.0	1779.0	1238.0	-1.0	1888.0	905.0	-1.0	1357.0	2192.0	-1.0	3393.0	974.0	-1.0	1556.0	1471.0	-1.0	2315.0	1408.0	-1.0	2778.0	1277.0	-1.0	1888.0	1303.0	-1.0	2529.0	1226.0	-1.0	1699.0	774.0	-1.0	1468.0	895.0	-1.0	1294.0	
225.167	438.0	-1.0	664.0	1094.0	-1.0	1804.0	846.0	-1.0	1471.0	1268.0	-1.0	1879.0	954.0	-1.0	1781.0	1238.0	-1.0	1889.0	904.0	-1.0	1356.0	2192.0	-1.0	3393.0	974.0	-1.0	1556.0	1472.0	-1.0	2319.0	1409.0	-1.0	2781.0	1280.0	-1.0	1894.0	1306.0	-1.0	2541.0	1230.0	-1.0	1708.0	775.0	-1.0	1473.0	904.0	-1.0	1306.0	
225.667	437.0	-1.0	664.0	1094.0	-1.0	1801.0	846.0	-1.0	1469.0	1267.0	-1.0	1875.0	953.0	-1.0	1779.0	1237.0	-1.0	1883.0	905.0	-1.0	1354.0	2188.0	-1.0	3382.0	973.0	-1.0	1555.0	1471.0	-1.0	2316.0	1409.0	-1.0	2779.0	1280.0	-1.0	1894.0	1306.0	-1.0	2543.0	1231.0	-1.0	1711.0	776.0	-1.0	1473.0	909.0	-1.0	1311.0	
226.166	437.0	-1.0	664.0	1094.0	-1.0	1803.0	847.0	-1.0	1471.0	1270.0	-1.0	1880.0	956.0	-1.0	1780.0	1238.0	-1.0	1883.0	904.0	-1.0	1354.0	2191.0	-1.0	3380.0	973.0	-1.0	1553.0	1472.0	-1.0	2311.0	1409.0	-1.0	2777.0	1279.0	-1.0	1891.0	1305.0	-1.0	2537.0	1228.0	-1.0	1703.0	777.0	-1.0	1470.0	910.0	-1.0	1307.0	
226.665	438.0	-1.0	665.0	1096.0	-1.0	1808.0	847.0	-1.0	1472.0	1271.0	-1.0	1883.0	958.0	-1.0	1787.0	1241.0	-1.0	1892.0	904.0	-1.0	1356.0	2198.0	-1.0	3401.0	974.0	-1.0	1554.0	1475.0	-1.0	2323.0	1412.0	-1.0	2787.0	1286.0	-1.0	1904.0	1310.0	-1.0	2555.0	1234.0	-1.0	1719.0	779.0	-1.0	1478.0	918.0	-1.0	1321.0	
227.164	438.0	-1.0	663.0	1096.0	-1.0	1806.0	847.0	-1.0	1473.0	1270.0	-1.0	1880.0	959.0	-1.0	1790.0	1242.0	-1.0	1896.0	905.0	-1.0	1354.0	2198.0	-1.0	3404.0	973.0	-1.0	1551.0	1477.0	-1.0	2328.0	1413.0	-1.0	2793.0	1288.0	-1.0	1910.0	1314.0	-1.0	2568.0	1239.0	-1.0	1729.0	781.0	-1.0	1483.0	924.0	-1.0	1332.0	
227.663	437.0	-1.0	664.0	1096.0	-1.0	1803.0	849.0	-1.0	1472.0	1270.0	-1.0	1877.0	959.0	-1.0	1788.0	1240.0	-1.0	1892.0	905.0	-1.0	1351.0	2196.0	-1.0	3394.0	971.0	-1.0	1546.0	1476.0	-1.0	2323.0	1414.0	-1.0	2790.0	1287.0	-1.0	1906.0	1315.0	-1.0	2570.0	1239.0	-1.0	1728.0	780.0	-1.0	1482.0	928.0	-1.0	1333.0	
228.162	439.0	-1.0	664.0	1098.0	-1.0	1808.0	848.0	-1.0	1476.0	1272.0	-1.0	1880.0	962.0	-1.0	1794.0	1244.0	-1.0	1900.0	905.0	-1.0	1354.0	2203.0	-1.0	3412.0	971.0	-1.0	1544.0	1478.0	-1.0	2321.0	1415.0	-1.0	2787.0	1290.0	-1.0	1904.0	1314.0	-1.0	2561.0	1237.0	-1.0	1722.0	781.0	-1.0	1479.0	927.0	-1.0	1328.0	
228.661	439.0	-1.0	666.0	1099.0	-1.0	1811.0	849.0	-1.0	1476.0	1273.0	-1.0	1881.0	963.0	-1.0	1797.0	1247.0	-1.0	1907.0	906.0	-1.0	1355.0	2206.0	-1.0	3425.0	971.0	-1.0	1542.0	1480.0	-1.0	2329.0	1416.0	-1.0	2790.0	1294.0	-1.0	1914.0	1317.0	-1.0	2573.0	1243.0	-1.0	1734.0	783.0	-1.0	1484.0	933.0	-1.0	1337.0	
229.160	439.0	-1.0	665.0	1099.0	-1.0	1809.0	849.0	-1.0	1476.0	1272.0	-1.0	1877.0	962.0	-1.0	1796.0	1246.0	-1.0	1906.0	906.0	-1.0	1353.0	2205.0	-1.0	3424.0	970.0	-1.0	1538.0	1480.0	-1.0	2331.0	1415.0	-1.0	2786.0	1296.0	-1.0	1917.0	1321.0	-1.0	2582.0	1247.0	-1.0	1742.0	784.0	-1.0	1490.0	935.0	-1.0	1345.0	
229.659	439.0	-1.0	666.0	1100.0	-1.0	1809.0	850.0	-1.0	1475.0	1273.0	-1.0	1875.0	963.0	-1.0	1792.0	1246.0	-1.0	1900.0	906.0	-1.0	1352.0	2202.0	-1.0	3412.0	968.0	-1.0	1533.0	1478.0	-1.0	2322.0	1414.0	-1.0	2778.0	1294.0	-1.0	1911.0	1320.0	-1.0	2579.0	1246.0	-1.0	1740.0	783.0	-1.0	1487.0	935.0	-1.0	1346.0	
230.158	439.0	-1.0	667.0	1101.0	-1.0	1811.0	850.0	-1.0	1477.0	1274.0	-1.0	1878.0	964.0	-1.0	1797.0	1249.0	-1.0	1908.0	908.0	-1.0	1356.0	2209.0	-1.0	3433.0	968.0	-1.0	1532.0	1482.0	-1.0	2332.0	1414.0	-1.0	2782.0	1299.0	-1.0	1923.0	1323.0	-1.0	2580.0	1250.0	-1.0	1742.0	785.0	-1.0	1487.0	935.0	-1.0	1344.0	
230.657	439.0	-1.0	667.0	1102.0	-1.0	1814.0	851.0	-1.0	1477.0	1275.0	-1.0	1877.0	965.0	-1.0	1799.0	1250.0	-1.0	1913.0	909.0	-1.0	1358.0	2212.0	-1.0	3445.0	966.0	-1.0	1530.0	1485.0	-1.0	2337.0	1415.0	-1.0	2781.0	1301.0	-1.0	1930.0	1325.0	-1.0	2590.0	1253.0	-1.0	1753.0	787.0	-1.0	1491.0	937.0	-1.0	1351.0	
231.156	439.0	-1.0	668.0	1102.0	-1.0	1811.0	850.0	-1.0	1474.0	1273.0	-1.0	1875.0	965.0	-1.0	1797.0	1251.0	-1.0	1911.0	909.0	-1.0	1357.0	2211.0	-1.0	3439.0	966.0	-1.0	1527.0	1483.0	-1.0	2335.0	1414.0	-1.0	2774.0	1301.0	-1.0	1929.0	1326.0	-1.0	2596.0	1255.0	-1.0	1759.0	787.0	-1.0	1492.0	934.0	-1.0	1352.0	
231.655	438.0	-1.0	666.0	1100.0	-1.0	1805.0	850.0	-1.0	1471.0	1273.0	-1.0	1869.0	964.0	-1.0	1791.0	1249.0	-1.0	1904.0	908.0	-1.0	1354.0	2207.0	-1.0	3425.0	966.0	-1.0	1522.0	1483.0	-1.0	2328.0	1411.0	-1.0	2764.0	1300.0	-1.0	1925.0	1325.0	-1.0	2592.0	1253.0	-1.0	1756.0	785.0	-1.0	1489.0	928.0	-1.0	1345.0	
232.154	440.0	-1.0	667.0	1101.0	-1.0	1802.0	850.0	-1.0	1470.0	1274.0	-1.0	1868.0	963.0	-1.0	1785.0	1248.0	-1.0	1898.0	909.0	-1.0	1352.0	2204.0	-1.0	3411.0	965.0	-1.0	1517.0	1482.0	-1.0	2320.0	1410.0	-1.0	2753.0	1297.0	-1.0	1916.0	1323.0	-1.0	2580.0	1250.0	-1.0	1747.0	783.0	-1.0	1480.0	918.0	-1.0	1329.0	
232.653	438.0	-1.0	667.0	1102.0	-1.0	1805.0	852.0	-1.0	1471.0	1275.0	-1.0	1871.0	964.0	-1.0	1784.0	1251.0	-1.0	1900.0	910.0	-1.0	1354.0	2208.0	-1.0	3414.0	965.0	-1.0	1512.0	1481.0	-1.0	2312.0	1409.0	-1.0	2746.0	1298.0	-1.0	1910.0	1321.0	-1.0	2567.0	1246.0	-1.0	1736.0	782.0	-1.0	1471.0	910.0	-1.0	1315.0	
233.152	440.0	-1.0	666.0	1102.0	-1.0	1806.0	851.0	-1.0	1472.0	1276.0	-1.0	1872.0	964.0	-1.0	1786.0	1254.0	-1.0	1906.0	912.0	-1.0	1354.0	2212.0	-1.0	3426.0	964.0	-1.0	1511.0	1484.0	-1.0	2311.0	1410.0	-1.0	2745.0	1301.0	-1.0	1913.0	1319.0	-1.0	2557.0	1245.0	-1.0	1726.0	781.0	-1.0	1464.0	909.0	-1.0	1305.0	
233.651	439.0	-1.0	666.0	1102.0	-1.0	1804.0	852.0	-1.0	1471.0	1275.0	-1.0	1870.0	964.0	-1.0	1786.0	1256.0	-1.0	1911.0	912.0	-1.0	1354.0	2212.0	-1.0	3435.0	964.0	-1.0	1509.0	1486.0	-1.0	2315.0	1411.0	-1.0	2751.0	1307.0	-1.0	1927.0	1324.0	-1.0	2573.0	1250.0	-1.0	1744.0	782.0	-1.0	1468.0	914.0	-1.0	1318.0	
234.150	439.0	-1.0	665.0	1102.0	-1.0	1799.0	852.0	-1.0	1469.0	1274.0	-1.0	1867.0	963.0	-1.0	1781.0	1256.0	-1.0	1910.0	911.0	-1.0	1351.0	2211.0	-1.0	3430.0	962.0	-1.0	1503.0	1484.0	-1.0	2315.0	1411.0	-1.0	2749.0	1311.0	-1.0	1934.0	1327.0	-1.0	2586.0	1255.0	-1.0	1758.0	784.0	-1.0	1472.0	919.0	-1.0	1330.0	
234.649	439.0	-1.0	665.0	1102.0	-1.0	1792.0	852.0	-1.0	1467.0	1272.0	-1.0	1862.0	961.0	-1.0	1776.0	1255.0	-1.0	1908.0	911.0	-1.0	1347.0	2206.0	-1.0	3421.0	961.0	-1.0	1499.0	1484.0	-1.0	2313.0	1409.0	-1.0	2741.0	1311.0	-1.0	1936.0	1327.0	-1.0	2589.0	1257.0	-1.0	1761.0	783.0	-1.0	1472.0	923.0	-1.0	1334.0	
235.148	439.0	-1.0	665.0	1101.0	-1.0	1788.0	852.0	-1.0	1465.0	1272.0	-1.0	1858.0	960.0	-1.0	1771.0	1254.0	-1.0	1904.0	910.0	-1.0	1345.0	2202.0	-1.0	3414.0	961.0	-1.0	1496.0	1483.0	-1.0	2312.0	1405.0	-1.0	2735.0	1311.0	-1.0	1936.0	1329.0	-1.0	2588.0	1257.0	-1.0	1762.0	783.0	-1.0	1470.0	924.0	-1.0	1334.0	
235.648	439.0	-1.0	664.0	1099.0	-1.0	1782.0	852.0	-1.0	1466.0	1273.0	-1.0	1857.0	960.0	-1.0	1766.0	1253.0	-1.0	1900.0	909.0	-1.0	1343.0	2199.0	-1.0	3405.0	961.0	-1.0	1494.0	1483.0	-1.0	2313.0	1403.0	-1.0	2730.0	1310.0	-1.0	1935.0	1327.0	-1.0	2588.0	1256.0	-1.0	1761.0	782.0	-1.0	1470.0	925.0	-1.0	1333.0	
236.147	440.0	-1.0	664.0	1100.0	-1.0	1779.0	852.0	-1.0	1467.0	1273.0	-1.0	1857.0	958.0	-1.0	1762.0	1252.0	-1.0	1894.0	910.0	-1.0	1340.0	2196.0	-1.0	3394.0	960.0	-1.0	1492.0	1483.0	-1.0	2311.0	1401.0	-1.0	2722.0	1307.0	-1.0	1929.0	1327.0	-1.0	2584.0	1255.0	-1.0	1758.0	782.0	-1.0	1468.0	925.0	-1.0	1331.0	
236.646	439.0	-1.0	665.0	1100.0	-1.0	1779.0	854.0	-1.0	1468.0	1275.0	-1.0	1857.0	959.0	-1.0	1758.0	1250.0	-1.0	1888.0	910.0	-1.0	1337.0	2194.0	-1.0	3385.0	959.0	-1.0	1488.0	1481.0	-1.0	2306.0	1399.0	-1.0	2714.0	1305.0	-1.0	1922.0	1325.0	-1.0	2577.0	1251.0	-1.0	1751.0	782.0	-1.0	1466.0	924.0	-1.0	1327.0	
237.145	440.0	-1.0	666.0	1103.0	-1.0	1783.0	855.0	-1.0	1471.0	1277.0	-1.0	1862.0	958.0	-1.0	1756.0	1251.0	-1.0	1887.0	910.0	-1.0	1333.0	2193.0	-1.0	3379.0	958.0	-1.0	1486.0	1479.0	-1.0	2303.0	1398.0	-1.0	2706.0	1303.0	-1.0	1916.0	1322.0	-1.0	2569.0	1248.0	-1.0	1746.0	781.0	-1.0	1461.0	924.0	-1.0	1322.0	
237.645	441.0	-1.0	669.0	1105.0	-1.0	1789.0	854.0	-1.0	1473.0	1279.0	-1.0	1870.0	960.0	-1.0	1754.0	1254.0	-1.0	1886.0	910.0	-1.0	1333.0	2198.0	-1.0	3381.0	960.0	-1.0	1484.0	1480.0	-1.0	2301.0	1396.0	-1.0	2702.0	1302.0	-1.0	1913.0	1321.0	-1.0	2562.0	1246.0	-1.0	1741.0	780.0	-1.0	1458.0	922.0	-1.0	1318.0	
238.144	440.0	-1.0	670.0	1106.0	-1.0	1797.0	856.0	-1.0	1476.0	1280.0	-1.0	1876.0	960.0	-1.0	1759.0	1258.0	-1.0	1894.0	914.0	-1.0	1336.0	2207.0	-1.0	3400.0	960.0	-1.0	1485.0	1483.0	-1.0	2304.0	1397.0	-1.0	2700.0	1302.0	-1.0	1912.0	1320.0	-1.0	2557.0	1245.0	-1.0	1736.0	780.0	-1.0	1455.0	920.0	-1.0	1312.0	
238.643	441.0	-1.0	671.0	1107.0	-1.0	1801.0	855.0	-1.0	1477.0	1282.0	-1.0	1882.0	962.0	-1.0	1764.0	1263.0	-1.0	1906.0	915.0	-1.0	1339.0	2215.0	-1.0	3426.0	961.0	-1.0	1486.0	1486.0	-1.0	2309.0	1399.0	-1.0	2700.0	1305.0	-1.0	1913.0	1321.0	-1.0	2553.0	1245.0	-1.0	1734.0	779.0	-1.0	1453.0	917.0	-1.0	1305.0	
239.142	441.0	-1.0	671.0	1108.0	-1.0	1806.0	855.0	-1.0	1479.0	1281.0	-1.0	1884.0	961.0	-1.0	1770.0	1265.0	-1.0	1917.0	916.0	-1.0	1341.0	2222.0	-1.0	3450.0	963.0	-1.0	1489.0	1490.0	-1.0	2314.0	1400.0	-1.0	2701.0	1308.0	-1.0	1916.0	1321.0	-1.0	2548.0	1245.0	-1.0	1730.0	779.0	-1.0	1451.0	916.0	-1.0	1301.0	
239.642	441.0	-1.0	671.0	1109.0	-1.0	1808.0	855.0	-1.0	1479.0	1282.0	-1.0	1886.0	962.0	-1.0	1772.0	1267.0	-1.0	1923.0	917.0	-1.0	1343.0	2225.0	-1.0	3465.0	964.0	-1.0	1488.0	1493.0	-1.0	2316.0	1401.0	-1.0	2701.0	1309.0	-1.0	1917.0	1320.0	-1.0	2544.0	1244.0	-1.0	1727.0	779.0	-1.0	1448.0	914.0	-1.0	1295.0	
240.141	441.0	-1.0	672.0	1108.0	-1.0	1807.0	856.0	-1.0	1479.0	1282.0	-1.0	1885.0	962.0	-1.0	1772.0	1267.0	-1.0	1925.0	917.0	-1.0	1344.0	2227.0	-1.0	3471.0	963.0	-1.0	1487.0	1493.0	-1.0	2315.0	1402.0	-1.0	2698.0	1310.0	-1.0	1914.0	1322.0	-1.0	2539.0	1243.0	-1.0	1721.0	779.0	-1.0	1446.0	913.0	-1.0	1292.0	
240.640	440.0	-1.0	670.0	1109.0	-1.0	1807.0	856.0	-1.0	1480.0	1281.0	-1.0	1882.0	963.0	-1.0	1771.0	1268.0	-1.0	1923.0	917.0	-1.0	1342.0	2226.0	-1.0	3468.0	963.0	-1.0	1483.0	1493.0	-1.0	2311.0	1401.0	-1.0	2694.0	1310.0	-1.0	1910.0	1320.0	-1.0	2533.0	1241.0	-1.0	1715.0	779.0	-1.0	1443.0	916.0	-1.0	1289.0	
241.139	441.0	-1.0	670.0	1107.0	-1.0	1806.0	855.0	-1.0	1479.0	1281.0	-1.0	1880.0	962.0	-1.0	1768.0	1267.0	-1.0	1917.0	916.0	-1.0	1339.0	2226.0	-1.0	3464.0	963.0	-1.0	1479.0	1492.0	-1.0	2306.0	1401.0	-1.0	2685.0	1309.0	-1.0	1905.0	1319.0	-1.0	2527.0	1241.0	-1.0	1710.0	777.0	-1.0	1439.0	918.0	-1.0	1284.0	
241.639	440.0	-1.0	670.0	1108.0	-1.0	1804.0	856.0	-1.0	1478.0	1281.0	-1.0	1877.0	961.0	-1.0	1764.0	1268.0	-1.0	1914.0	916.0	-1.0	1335.0	2226.0	-1.0	3457.0	960.0	-1.0	1473.0	1492.0	-1.0	2300.0	1401.0	-1.0	2680.0	1308.0	-1.0	1901.0	1318.0	-1.0	2519.0	1240.0	-1.0	1707.0	778.0	-1.0	1437.0	925.0	-1.0	1293.0	
242.138	441.0	-1.0	670.0	1108.0	-1.0	1800.0	855.0	-1.0	1475.0	1280.0	-1.0	1873.0	960.0	-1.0	1760.0	1267.0	-1.0	1910.0	915.0	-1.0	1330.0	2228.0	-1.0	3458.0	960.0	-1.0	1470.0	1490.0	-1.0	2294.0	1400.0	-1.0	2678.0	1310.0	-1.0	1900.0	1317.0	-1.0	2514.0	1240.0	-1.0	1703.0	778.0	-1.0	1437.0	929.0	-1.0	1296.0	
242.637	441.0	-1.0	669.0	1108.0	-1.0	1795.0	854.0	-1.0	1472.0	1278.0	-1.0	1863.0	959.0	-1.0	1757.0	1265.0	-1.0	1904.0	912.0	-1.0	1323.0	2232.0	-1.0	3460.0	958.0	-1.0	1465.0	1489.0	-1.0	2289.0	1403.0	-1.0	2684.0	1311.0	-1.0	1902.0	1319.0	-1.0	2512.0	1241.0	-1.0	1702.0	778.0	-1.0	1438.0	937.0	-1.0	1305.0	
243.137	441.0	-1.0	667.0	1106.0	-1.0	1789.0	854.0	-1.0	1470.0	1275.0	-1.0	1857.0	959.0	-1.0	1754.0	1264.0	-1.0	1899.0	910.0	-1.0	1318.0	2237.0	-1.0	3467.0	956.0	-1.0	1463.0	1489.0	-1.0	2287.0	1405.0	-1.0	2691.0	1314.0	-1.0	1908.0	1319.0	-1.0	2512.0	1243.0	-1.0	1704.0	780.0	-1.0	1441.0	945.0	-1.0	1313.0	
243.636	440.0	-1.0	665.0	1104.0	-1.0	1786.0	854.0	-1.0	1467.0	1275.0	-1.0	1852.0	958.0	-1.0	1752.0	1265.0	-1.0	1897.0	908.0	-1.0	1312.0	2240.0	-1.0	3474.0	955.0	-1.0	1462.0	1488.0	-1.0	2286.0	1407.0	-1.0	2697.0	1317.0	-1.0	1913.0	1321.0	-1.0	2516.0	1245.0	-1.0	1707.0	782.0	-1.0	1448.0	951.0	-1.0	1323.0	
244.135	441.0	-1.0	666.0	1103.0	-1.0	1783.0	853.0	-1.0	1464.0	1273.0	-1.0	1848.0	959.0	-1.0	1751.0	1265.0	-1.0	1897.0	906.0	-1.0	1309.0	2244.0	-1.0	3481.0	955.0	-1.0	1461.0	1488.0	-1.0	2285.0	1407.0	-1.0	2700.0	1317.0	-1.0	1913.0	1320.0	-1.0	2517.0	1244.0	-1.0	1708.0	783.0	-1.0	1449.0	953.0	-1.0	1326.0	
244.634	441.0	-1.0	665.0	1102.0	-1.0	1780.0	851.0	-1.0	1462.0	1272.0	-1.0	1848.0	959.0	-1.0	1750.0	1265.0	-1.0	1897.0	904.0	-1.0	1307.0	2246.0	-1.0	3484.0	954.0	-1.0	1459.0	1487.0	-1.0	2282.0	1407.0	-1.0	2699.0	1316.0	-1.0	1910.0	1321.0	-1.0	2517.0	1244.0	-1.0	1707.0	783.0	-1.0	1451.0	951.0	-1.0	1324.0	
245.134	439.0	-1.0	664.0	1101.0	-1.0	1778.0	852.0	-1.0	1461.0	1271.0	-1.0	1847.0	957.0	-1.0	1746.0	1266.0	-1.0	1897.0	905.0	-1.0	1306.0	2246.0	-1.0	3481.0	954.0	-1.0	1457.0	1484.0	-1.0	2274.0	1406.0	-1.0	2692.0	1313.0	-1.0	1904.0	1318.0	-1.0	2514.0	1242.0	-1.0	1704.0	784.0	-1.0	1453.0	949.0	-1.0	1323.0	
245.633	440.0	-1.0	664.0	1101.0	-1.0	1777.0	851.0	-1.0	1459.0	1272.0	-1.0	1847.0	956.0	-1.0	1743.0	1265.0	-1.0	1892.0	904.0	-1.0	1302.0	2247.0	-1.0	3469.0	953.0	-1.0	1455.0	1481.0	-1.0	2268.0	1404.0	-1.0	2682.0	1308.0	-1.0	1895.0	1317.0	-1.0	2511.0	1240.0	-1.0	1701.0	783.0	-1.0	1451.0	947.0	-1.0	1318.0	
246.132	440.0	-1.0	664.0	1102.0	-1.0	1778.0	850.0	-1.0	1457.0	1270.0	-1.0	1846.0	957.0	-1.0	1737.0	1266.0	-1.0	1886.0	903.0	-1.0	1300.0	2247.0	-1.0	3456.0	952.0	-1.0	1451.0	1477.0	-1.0	2260.0	1401.0	-1.0	2673.0	1304.0	-1.0	1888.0	1316.0	-1.0	2506.0	1238.0	-1.0	1697.0	783.0	-1.0	1451.0	943.0	-1.0	1316.0	
246.631	440.0	-1.0	664.0	1100.0	-1.0	1778.0	849.0	-1.0	1455.0	1270.0	-1.0	1845.0	956.0	-1.0	1733.0	1265.0	-1.0	1883.0	903.0	-1.0	1296.0	2249.0	-1.0	3450.0	951.0	-1.0	1449.0	1475.0	-1.0	2254.0	1401.0	-1.0	2664.0	1302.0	-1.0	1881.0	1315.0	-1.0	2502.0	1236.0	-1.0	1694.0	782.0	-1.0	1451.0	940.0	-1.0	1315.0	
247.130	440.0	-1.0	664.0	1100.0	-1.0	1776.0	849.0	-1.0	1454.0	1269.0	-1.0	1844.0	955.0	-1.0	1732.0	1265.0	-1.0	1883.0	902.0	-1.0	1294.0	2251.0	-1.0	3455.0	952.0	-1.0	1449.0	1477.0	-1.0	2261.0	1400.0	-1.0	2667.0	1304.0	-1.0	1891.0	1316.0	-1.0	2502.0	1240.0	-1.0	1695.0	783.0	-1.0	1453.0	941.0	-1.0	1315.0	
247.629	440.0	-1.0	663.0	1099.0	-1.0	1774.0	849.0	-1.0	1451.0	1269.0	-1.0	1841.0	955.0	-1.0	1730.0	1265.0	-1.0	1883.0	901.0	-1.0	1292.0	2250.0	-1.0	3459.0	951.0	-1.0	1450.0	1478.0	-1.0	2272.0	1401.0	-1.0	2672.0	1307.0	-1.0	1901.0	1321.0	-1.0	2523.0	1246.0	-1.0	1714.0	787.0	-1.0	1464.0	946.0	-1.0	1328.0	
248.128	440.0	-1.0	662.0	1100.0	-1.0	1770.0	849.0	-1.0	1450.0	1267.0	-1.0	1836.0	953.0	-1.0	1726.0	1264.0	-1.0	1880.0	901.0	-1.0	1291.0	2249.0	-1.0	3457.0	951.0	-1.0	1450.0	1480.0	-1.0	2280.0	1400.0	-1.0	2675.0	1306.0	-1.0	1909.0	1327.0	-1.0	2548.0	1254.0	-1.0	1737.0	789.0	-1.0	1478.0	949.0	-1.0	1347.0	
248.628	440.0	-1.0	662.0	1098.0	-1.0	1766.0	849.0	-1.0	1446.0	1268.0	-1.0	1832.0	953.0	-1.0	1723.0	1262.0	-1.0	1876.0	901.0	-1.0	1289.0	2247.0	-1.0	3449.0	951.0	-1.0	1452.0	1480.0	-1.0	2283.0	1401.0	-1.0	2676.0	1305.0	-1.0	1910.0	1331.0	-1.0	2563.0	1256.0	-1.0	1750.0	791.0	-1.0	1487.0	951.0	-1.0	1358.0	
249.128	439.0	-1.0	661.0	1099.0	-1.0	1762.0	849.0	-1.0	1444.0	1266.0	-1.0	1827.0	952.0	-1.0	1718.0	1261.0	-1.0	1870.0	901.0	-1.0	1288.0	2243.0	-1.0	3438.0	951.0	-1.0	1454.0	1479.0	-1.0	2282.0	1401.0	-1.0	2678.0	1303.0	-1.0	1910.0	1332.0	-1.0	2568.0	1257.0	-1.0	1753.0	791.0	-1.0	1489.0	952.0	-1.0	1361.0	
249.627	440.0	-1.0	661.0	1098.0	-1.0	1759.0	848.0	-1.0	1441.0	1266.0	-1.0	1824.0	951.0	-1.0	1715.0	1258.0	-1.0	1862.0	902.0	-1.0	1287.0	2240.0	-1.0	3423.0	953.0	-1.0	1455.0	1477.0	-1.0	2279.0	1400.0	-1.0	2676.0	1301.0	-1.0	1905.0	1331.0	-1.0	2567.0	1255.0	-1.0	1752.0	792.0	-1.0	1489.0	951.0	-1.0	1363.0	
250.127	439.0	-1.0	661.0	1099.0	-1.0	1758.0	850.0	-1.0	1443.0	1267.0	-1.0	1823.0	952.0	-1.0	1712.0	1257.0	-1.0	1855.0	902.0	-1.0	1286.0	2236.0	-1.0	3410.0	954.0	-1.0	1457.0	1475.0	-1.0	2273.0	1401.0	-1.0	2673.0	1299.0	-1.0	1897.0	1330.0	-1.0	2566.0	1253.0	-1.0	1748.0	791.0	-1.0	1487.0	949.0	-1.0	1361.0	
250.626	440.0	-1.0	660.0	1099.0	-1.0	1760.0	850.0	-1.0	1446.0	1270.0	-1.0	1828.0	953.0	-1.0	1711.0	1257.0	-1.0	1851.0	902.0	-1.0	1286.0	2237.0	-1.0	3400.0	954.0	-1.0	1456.0	1474.0	-1.0	2268.0	1401.0	-1.0	2671.0	1297.0	-1.0	1889.0	1329.0	-1.0	2556.0	1250.0	-1.0	1740.0	789.0	-1.0	1483.0	945.0	-1.0	1355.0	
251.126	440.0	-1.0	662.0	1101.0	-1.0	1764.0	852.0	-1.0	1447.0	1272.0	-1.0	1831.0	953.0	-1.0	1710.0	1257.0	-1.0	1847.0	904.0	-1.0	1284.0	2238.0	-1.0	3392.0	955.0	-1.0	1457.0	1474.0	-1.0	2261.0	1401.0	-1.0	2667.0	1294.0	-1.0	1883.0	1326.0	-1.0	2547.0	1246.0	-1.0	1731.0	787.0	-1.0	1479.0	942.0	-1.0	1345.0	
251.626	440.0	-1.0	663.0	1102.0	-1.0	1766.0	852.0	-1.0	1448.0	1273.0	-1.0	1836.0	953.0	-1.0	1709.0	1258.0	-1.0	1845.0	905.0	-1.0	1284.0	2241.0	-1.0	3386.0	956.0	-1.0	1457.0	1473.0	-1.0	2257.0	1400.0	-1.0	2663.0	1292.0	-1.0	1876.0	1323.0	-1.0	2536.0	1242.0	-1.0	1722.0	787.0	-1.0	1472.0	939.0	-1.0	1336.0	
252.126	441.0	-1.0	663.0	1104.0	-1.0	1769.0	851.0	-1.0	1449.0	1273.0	-1.0	1836.0	955.0	-1.0	1706.0	1259.0	-1.0	1840.0	904.0	-1.0	1283.0	2242.0	-1.0	3379.0	957.0	-1.0	1457.0	1472.0	-1.0	2250.0	1399.0	-1.0	2658.0	1289.0	-1.0	1870.0	1320.0	-1.0	2522.0	1238.0	-1.0	1710.0	784.0	-1.0	1465.0	936.0	-1.0	1327.0	
252.626	441.0	-1.0	662.0	1103.0	-1.0	1767.0	851.0	-1.0	1448.0	1274.0	-1.0	1837.0	955.0	-1.0	1704.0	1259.0	-1.0	1837.0	904.0	-1.0	1282.0	2243.0	-1.0	3371.0	957.0	-1.0	1456.0	1469.0	-1.0	2242.0	1398.0	-1.0	2652.0	1288.0	-1.0	1864.0	1316.0	-1.0	2507.0	1233.0	-1.0	1697.0	782.0	-1.0	1457.0	932.0	-1.0	1315.0	
253.125	440.0	-1.0	662.0	1102.0	-1.0	1766.0	850.0	-1.0	1446.0	1273.0	-1.0	1834.0	954.0	-1.0	1705.0	1261.0	-1.0	1841.0	905.0	-1.0	1283.0	2244.0	-1.0	3374.0	958.0	-1.0	1456.0	1469.0	-1.0	2237.0	1399.0	-1.0	2647.0	1287.0	-1.0	1859.0	1314.0	-1.0	2495.0	1230.0	-1.0	1685.0	781.0	-1.0	1449.0	927.0	-1.0	1300.0	
253.625	440.0	-1.0	661.0	1099.0	-1.0	1762.0	847.0	-1.0	1443.0	1269.0	-1.0	1831.0	954.0	-1.0	1704.0	1261.0	-1.0	1843.0	906.0	-1.0	1284.0	2245.0	-1.0	3380.0	958.0	-1.0	1456.0	1471.0	-1.0	2234.0	1400.0	-1.0	2647.0	1288.0	-1.0	1857.0	1312.0	-1.0	2483.0	1229.0	-1.0	1676.0	779.0	-1.0	1442.0	924.0	-1.0	1289.0	
254.124	439.0	-1.0	660.0	1099.0	-1.0	1757.0	848.0	-1.0	1440.0	1270.0	-1.0	1828.0	953.0	-1.0	1705.0	1261.0	-1.0	1844.0	905.0	-1.0	1283.0	2243.0	-1.0	3382.0	960.0	-1.0	1459.0	1474.0	-1.0	2241.0	1400.0	-1.0	2651.0	1290.0	-1.0	1864.0	1315.0	-1.0	2478.0	1233.0	-1.0	1672.0	780.0	-1.0	1440.0	926.0	-1.0	1284.0	
254.624	440.0	-1.0	657.0	1100.0	-1.0	1751.0	848.0	-1.0	1437.0	1269.0	-1.0	1823.0	953.0	-1.0	1702.0	1258.0	-1.0	1840.0	905.0	-1.0	1281.0	2240.0	-1.0	3375.0	960.0	-1.0	1460.0	1475.0	-1.0	2248.0	1401.0	-1.0	2653.0	1291.0	-1.0	1867.0	1316.0	-1.0	2485.0	1235.0	-1.0	1680.0	781.0	-1.0	1443.0	930.0	-1.0	1293.0	
255.123	439.0	-1.0	656.0	1099.0	-1.0	1746.0	849.0	-1.0	1433.0	1267.0	-1.0	1816.0	952.0	-1.0	1696.0	1257.0	-1.0	1832.0	904.0	-1.0	1279.0	2234.0	-1.0	3360.0	960.0	-1.0	1458.0	1475.0	-1.0	2246.0	1400.0	-1.0	2652.0	1290.0	-1.0	1865.0	1317.0	-1.0	2490.0	1236.0	-1.0	1685.0	782.0	-1.0	1445.0	931.0	-1.0	1299.0	
255.622	438.0	-1.0	654.0	1098.0	-1.0	1739.0	849.0	-1.0	1430.0	1266.0	-1.0	1809.0	950.0	-1.0	1691.0	1253.0	-1.0	1824.0	903.0	-1.0	1274.0	2228.0	-1.0	3345.0	960.0	-1.0	1455.0	1473.0	-1.0	2241.0	1399.0	-1.0	2646.0	1288.0	-1.0	1859.0	1317.0	-1.0	2489.0	1236.0	-1.0	1683.0	780.0	-1.0	1444.0	929.0	-1.0	1298.0	
256.121	439.0	-1.0	653.0	1097.0	-1.0	1732.0	848.0	-1.0	1426.0	1265.0	-1.0	1804.0	950.0	-1.0	1684.0	1249.0	-1.0	1815.0	901.0	-1.0	1270.0	2223.0	-1.0	3328.0	960.0	-1.0	1452.0	1471.0	-1.0	2236.0	1397.0	-1.0	2639.0	1286.0	-1.0	1853.0	1316.0	-1.0	2483.0	1234.0	-1.0	1678.0	781.0	-1.0	1442.0	927.0	-1.0	1294.0	
256.620	439.0	-1.0	652.0	1092.0	-1.0	1726.0	844.0	-1.0	1422.0	1261.0	-1.0	1799.0	948.0	-1.0	1675.0	1246.0	-1.0	1806.0	901.0	-1.0	1267.0	2217.0	-1.0	3311.0	960.0	-1.0	1449.0	1471.0	-1.0	2229.0	1395.0	-1.0	2632.0	1282.0	-1.0	1847.0	1313.0	-1.0	2476.0	1233.0	-1.0	1672.0	780.0	-1.0	1440.0	929.0	-1.0	1293.0	
257.119	439.0	-1.0	652.0	1092.0	-1.0	1722.0	846.0	-1.0	1418.0	1262.0	-1.0	1793.0	947.0	-1.0	1668.0	1243.0	-1.0	1796.0	900.0	-1.0	1262.0	2213.0	-1.0	3293.0	959.0	-1.0	1446.0	1468.0	-1.0	2220.0	1394.0	-1.0	2622.0	1279.0	-1.0	1837.0	1312.0	-1.0	2470.0	1230.0	-1.0	1665.0	779.0	-1.0	1438.0	927.0	-1.0	1290.0	
257.619	438.0	-1.0	651.0	1095.0	-1.0	1722.0	847.0	-1.0	1419.0	1262.0	-1.0	1793.0	945.0	-1.0	1662.0	1243.0	-1.0	1789.0	900.0	-1.0	1261.0	2210.0	-1.0	3281.0	958.0	-1.0	1443.0	1465.0	-1.0	2209.0	1393.0	-1.0	2613.0	1276.0	-1.0	1827.0	1310.0	-1.0	2457.0	1225.0	-1.0	1652.0	778.0	-1.0	1432.0	925.0	-1.0	1283.0	
258.118	438.0	-1.0	652.0	1093.0	-1.0	1724.0	844.0	-1.0	1418.0	1262.0	-1.0	1795.0	947.0	-1.0	1663.0	1244.0	-1.0	1791.0	901.0	-1.0	1260.0	2215.0	-1.0	3280.0	958.0	-1.0	1441.0	1464.0	-1.0	2204.0	1392.0	-1.0	2607.0	1276.0	-1.0	1821.0	1307.0	-1.0	2444.0	1222.0	-1.0	1642.0	777.0	-1.0	1426.0	922.0	-1.0	1270.0	
258.618	438.0	-1.0	653.0	1095.0	-1.0	1726.0	846.0	-1.0	1416.0	1262.0	-1.0	1797.0	949.0	-1.0	1667.0	1247.0	-1.0	1798.0	901.0	-1.0	1262.0	2218.0	-1.0	3294.0	959.0	-1.0	1442.0	1465.0	-1.0	2202.0	1393.0	-1.0	2606.0	1278.0	-1.0	1819.0	1305.0	-1.0	2434.0	1221.0	-1.0	1634.0	776.0	-1.0	1423.0	912.0	-1.0	1255.0	
259.117	438.0	-1.0	651.0	1096.0	-1.0	1727.0	846.0	-1.0	1415.0	1264.0	-1.0	1797.0	950.0	-1.0	1669.0	1249.0	-1.0	1805.0	901.0	-1.0	1265.0	2223.0	-1.0	3307.0	958.0	-1.0	1444.0	1469.0	-1.0	2212.0	1395.0	-1.0	2612.0	1280.0	-1.0	1829.0	1306.0	-1.0	2430.0	1222.0	-1.0	1632.0	777.0	-1.0	1422.0	898.0	-1.0	1236.0	
259.616	438.0	-1.0	650.0	1095.0	-1.0	1726.0	847.0	-1.0	1413.0	1264.0	-1.0	1795.0	949.0	-1.0	1671.0	1249.0	-1.0	1806.0	903.0	-1.0	1264.0	2223.0	-1.0	3312.0	959.0	-1.0	1446.0	1471.0	-1.0	2221.0	1396.0	-1.0	2617.0	1283.0	-1.0	1837.0	1310.0	-1.0	2442.0	1227.0	-1.0	1643.0	778.0	-1.0	1427.0	892.0	-1.0	1236.0	
260.115	437.0	-1.0	650.0	1093.0	-1.0	1723.0	845.0	-1.0	1411.0	1262.0	-1.0	1792.0	949.0	-1.0	1670.0	1248.0	-1.0	1803.0	902.0	-1.0	1262.0	2223.0	-1.0	3308.0	959.0	-1.0	1442.0	1472.0	-1.0	2224.0	1396.0	-1.0	2620.0	1283.0	-1.0	1841.0	1311.0	-1.0	2453.0	1231.0	-1.0	1653.0	779.0	-1.0	1434.0	896.0	-1.0	1244.0	
260.614	439.0	-1.0	650.0	1093.0	-1.0	1722.0	844.0	-1.0	1409.0	1261.0	-1.0	1787.0	950.0	-1.0	1668.0	1245.0	-1.0	1799.0	900.0	-1.0	1258.0	2219.0	-1.0	3296.0	958.0	-1.0	1439.0	1470.0	-1.0	2222.0	1396.0	-1.0	2617.0	1283.0	-1.0	1840.0	1313.0	-1.0	2458.0	1232.0	-1.0	1658.0	780.0	-1.0	1437.0	901.0	-1.0	1257.0	
261.113	437.0	-1.0	649.0	1093.0	-1.0	1718.0	846.0	-1.0	1407.0	1260.0	-1.0	1782.0	951.0	-1.0	1665.0	1244.0	-1.0	1791.0	899.0	-1.0	1255.0	2215.0	-1.0	3284.0	956.0	-1.0	1436.0	1469.0	-1.0	2218.0	1396.0	-1.0	2613.0	1282.0	-1.0	1837.0	1312.0	-1.0	2457.0	1232.0	-1.0	1659.0	780.0	-1.0	1436.0	909.0	-1.0	1265.0	
261.612	439.0	-1.0	648.0	1092.0	-1.0	1713.0	846.0	-1.0	1405.0	1261.0	-1.0	1777.0	950.0	-1.0	1659.0	1241.0	-1.0	1783.0	899.0	-1.0	1252.0	2210.0	-1.0	3265.0	957.0	-1.0	1432.0	1468.0	-1.0	2213.0	1395.0	-1.0	2608.0	1280.0	-1.0	1831.0	1310.0	-1.0	2451.0	1231.0	-1.0	1655.0	779.0	-1.0	1433.0	913.0	-1.0	1271.0	
262.111	438.0	-1.0	648.0	1093.0	-1.0	1711.0	848.0	-1.0	1404.0	1263.0	-1.0	1776.0	949.0	-1.0	1652.0	1239.0	-1.0	1774.0	901.0	-1.0	1251.0	2207.0	-1.0	3251.0	956.0	-1.0	1431.0	1467.0	-1.0	2205.0	1395.0	-1.0	2600.0	1278.0	-1.0	1823.0	1308.0	-1.0	2443.0	1228.0	-1.0	1648.0	778.0	-1.0	1431.0	916.0	-1.0	1270.0	
262.610	439.0	-1.0	649.0	1096.0	-1.0	1718.0	848.0	-1.0	1405.0	1265.0	-1.0	1781.0	951.0	-1.0	1654.0	1243.0	-1.0	1778.0	903.0	-1.0	1252.0	2213.0	-1.0	3254.0	959.0	-1.0	1432.0	1468.0	-1.0	2202.0	1395.0	-1.0	2597.0	1278.0	-1.0	1819.0	1307.0	-1.0	2433.0	1226.0	-1.0	1641.0	778.0	-1.0	1426.0	916.0	-1.0	1265.0	
263.109	438.0	-1.0	650.0	1098.0	-1.0	1723.0	850.0	-1.0	1406.0	1266.0	-1.0	1785.0	954.0	-1.0	1660.0	1247.0	-1.0	1787.0	903.0	-1.0	1256.0	2219.0	-1.0	3275.0	959.0	-1.0	1435.0	1472.0	-1.0	2208.0	1398.0	-1.0	2602.0	1283.0	-1.0	1825.0	1307.0	-1.0	2428.0	1226.0	-1.0	1638.0	778.0	-1.0	1423.0	916.0	-1.0	1262.0	
263.609	439.0	-1.0	650.0	1098.0	-1.0	1726.0	850.0	-1.0	1406.0	1267.0	-1.0	1787.0	956.0	-1.0	1665.0	1249.0	-1.0	1797.0	904.0	-1.0	1259.0	2224.0	-1.0	3293.0	960.0	-1.0	1438.0	1476.0	-1.0	2219.0	1400.0	-1.0	2611.0	1287.0	-1.0	1835.0	1311.0	-1.0	2445.0	1232.0	-1.0	1652.0	780.0	-1.0	1432.0	923.0	-1.0	1274.0	
264.108	439.0	-1.0	649.0	1099.0	-1.0	1725.0	849.0	-1.0	1404.0	1268.0	-1.0	1787.0	956.0	-1.0	1665.0	1250.0	-1.0	1800.0	906.0	-1.0	1261.0	2223.0	-1.0	3294.0	961.0	-1.0	1438.0	1479.0	-1.0	2226.0	1402.0	-1.0	2616.0	1287.0	-1.0	1841.0	1316.0	-1.0	2460.0	1237.0	-1.0	1665.0	782.0	-1.0	1439.0	928.0	-1.0	1289.0	
264.607	440.0	-1.0	648.0	1098.0	-1.0	1722.0	849.0	-1.0	1402.0	1267.0	-1.0	1784.0	956.0	-1.0	1664.0	1249.0	-1.0	1797.0	906.0	-1.0	1261.0	2220.0	-1.0	3289.0	961.0	-1.0	1435.0	1478.0	-1.0	2224.0	1401.0	-1.0	2615.0	1288.0	-1.0	1839.0	1317.0	-1.0	2464.0	1237.0	-1.0	1668.0	782.0	-1.0	1442.0	929.0	-1.0	1295.0	
265.106	439.0	-1.0	649.0	1101.0	-1.0	1724.0	851.0	-1.0	1404.0	1268.0	-1.0	1786.0	957.0	-1.0	1663.0	1249.0	-1.0	1794.0	907.0	-1.0	1260.0	2219.0	-1.0	3282.0	961.0	-1.0	1435.0	1477.0	-1.0	2220.0	1401.0	-1.0	2611.0	1285.0	-1.0	1833.0	1315.0	-1.0	2459.0	1234.0	-1.0	1661.0	782.0	-1.0	1439.0	926.0	-1.0	1291.0	
265.605	439.0	-1.0	651.0	1103.0	-1.0	1733.0	852.0	-1.0	1406.0	1270.0	-1.0	1792.0	960.0	-1.0	1670.0	1252.0	-1.0	1802.0	909.0	-1.0	1264.0	2228.0	-1.0	3297.0	962.0	-1.0	1435.0	1479.0	-1.0	2218.0	1402.0	-1.0	2610.0	1286.0	-1.0	1830.0	1313.0	-1.0	2451.0	1232.0	-1.0	1654.0	780.0	-1.0	1435.0	922.0	-1.0	1283.0	
266.104	440.0	-1.0	652.0	1104.0	-1.0	1737.0	852.0	-1.0	1410.0	1271.0	-1.0	1797.0	962.0	-1.0	1677.0	1255.0	-1.0	1810.0	911.0	-1.0	1268.0	2233.0	-1.0	3315.0	964.0	-1.0	1438.0	1483.0	-1.0	2226.0	1404.0	-1.0	2615.0	1289.0	-1.0	1837.0	1312.0	-1.0	2443.0	1231.0	-1.0	1650.0	781.0	-1.0	1430.0	921.0	-1.0	1276.0	
266.603	440.0	-1.0	652.0	1104.0	-1.0	1740.0	852.0	-1.0	1411.0	1272.0	-1.0	1798.0	963.0	-1.0	1680.0	1257.0	-1.0	1816.0	912.0	-1.0	1271.0	2235.0	-1.0	3325.0	965.0	-1.0	1439.0	1485.0	-1.0	2236.0	1406.0	-1.0	2620.0	1293.0	-1.0	1845.0	1317.0	-1.0	2452.0	1236.0	-1.0	1658.0	782.0	-1.0	1434.0	925.0	-1.0	1282.0	
267.103	441.0	-1.0	652.0	1105.0	-1.0	1740.0	852.0	-1.0	1410.0	1272.0	-1.0	1795.0	964.0	-1.0	1681.0	1256.0	-1.0	1814.0	913.0	-1.0	1270.0	2232.0	-1.0	3320.0	966.0	-1.0	1439.0	1487.0	-1.0	2241.0	1407.0	-1.0	2622.0	1292.0	-1.0	1849.0	1320.0	-1.0	2461.0	1240.0	-1.0	1667.0	783.0	-1.0	1438.0	928.0	-1.0	1290.0	
267.602	440.0	-1.0	651.0	1104.0	-1.0	1736.0	852.0	-1.0	1408.0	1271.0	-1.0	1792.0	964.0	-1.0	1677.0	1256.0	-1.0	1809.0	913.0	-1.0	1270.0	2226.0	-1.0	3305.0	967.0	-1.0	1438.0	1486.0	-1.0	2237.0	1406.0	-1.0	2616.0	1291.0	-1.0	1846.0	1319.0	-1.0	2461.0	1239.0	-1.0	1668.0	783.0	-1.0	1438.0	927.0	-1.0	1293.0	
268.101	439.0	-1.0	651.0	1103.0	-1.0	1731.0	853.0	-1.0	1405.0	1269.0	-1.0	1785.0	963.0	-1.0	1671.0	1254.0	-1.0	1800.0	913.0	-1.0	1268.0	2218.0	-1.0	3287.0	966.0	-1.0	1436.0	1484.0	-1.0	2229.0	1406.0	-1.0	2609.0	1290.0	-1.0	1840.0	1318.0	-1.0	2455.0	1238.0	-1.0	1665.0	782.0	-1.0	1434.0	925.0	-1.0	1291.0	
268.600	440.0	-1.0	650.0	1102.0	-1.0	1724.0	851.0	-1.0	1401.0	1268.0	-1.0	1780.0	961.0	-1.0	1665.0	1251.0	-1.0	1793.0	914.0	-1.0	1265.0	2212.0	-1.0	3267.0	967.0	-1.0	1435.0	1482.0	-1.0	2222.0	1403.0	-1.0	2602.0	1288.0	-1.0	1834.0	1317.0	-1.0	2447.0	1235.0	-1.0	1658.0	781.0	-1.0	1429.0	923.0	-1.0	1286.0	
269.099	439.0	-1.0	648.0	1096.0	-1.0	1719.0	846.0	-1.0	1400.0	1264.0	-1.0	1779.0	962.0	-1.0	1658.0	1248.0	-1.0	1784.0	913.0	-1.0	1264.0	2207.0	-1.0	3248.0	967.0	-1.0	1432.0	1479.0	-1.0	2211.0	1402.0	-1.0	2594.0	1285.0	-1.0	1827.0	1314.0	-1.0	2439.0	1231.0	-1.0	1651.0	781.0	-1.0	1423.0	922.0	-1.0	1282.0	
269.598	439.0	-1.0	650.0	1096.0	-1.0	1726.0	844.0	-1.0	1403.0	1263.0	-1.0	1782.0	964.0	-1.0	1664.0	1251.0	-1.0	1787.0	915.0	-1.0	1266.0	2213.0	-1.0	3252.0	968.0	-1.0	1432.0	1478.0	-1.0	2206.0	1403.0	-1.0	2590.0	1285.0	-1.0	1822.0	1313.0	-1.0	2425.0	1229.0	-1.0	1640.0	778.0	-1.0	1417.0	919.0	-1.0	1269.0	
270.097	438.0	-1.0	651.0	1098.0	-1.0	1732.0	849.0	-1.0	1406.0	1267.0	-1.0	1787.0	966.0	-1.0	1670.0	1255.0	-1.0	1794.0	916.0	-1.0	1269.0	2217.0	-1.0	3267.0	970.0	-1.0	1434.0	1483.0	-1.0	2217.0	1405.0	-1.0	2598.0	1289.0	-1.0	1831.0	1314.0	-1.0	2419.0	1231.0	-1.0	1638.0	779.0	-1.0	1413.0	923.0	-1.0	1263.0	
270.596	438.0	-1.0	651.0	1100.0	-1.0	1733.0	850.0	-1.0	1406.0	1267.0	-1.0	1787.0	967.0	-1.0	1673.0	1255.0	-1.0	1797.0	917.0	-1.0	1270.0	2219.0	-1.0	3272.0	970.0	-1.0	1436.0	1484.0	-1.0	2225.0	1407.0	-1.0	2603.0	1292.0	-1.0	1840.0	1317.0	-1.0	2430.0	1233.0	-1.0	1648.0	781.0	-1.0	1418.0	925.0	-1.0	1271.0	
271.095	440.0	-1.0	651.0	1101.0	-1.0	1732.0	851.0	-1.0	1407.0	1268.0	-1.0	1786.0	968.0	-1.0	1674.0	1254.0	-1.0	1797.0	917.0	-1.0	1270.0	2217.0	-1.0	3271.0	969.0	-1.0	1435.0	1485.0	-1.0	2228.0	1408.0	-1.0	2603.0	1292.0	-1.0	1841.0	1319.0	-1.0	2438.0	1236.0	-1.0	1658.0	781.0	-1.0	1423.0	926.0	-1.0	1280.0	
271.594	439.0	-1.0	651.0	1101.0	-1.0	1730.0	853.0	-1.0	1407.0	1268.0	-1.0	1784.0	968.0	-1.0	1674.0	1253.0	-1.0	1797.0	917.0	-1.0	1269.0	2215.0	-1.0	3267.0	971.0	-1.0	1433.0	1485.0	-1.0	2226.0	1406.0	-1.0	2601.0	1292.0	-1.0	1840.0	1319.0	-1.0	2442.0	1237.0	-1.0	1661.0	781.0	-1.0	1424.0	927.0	-1.0	1284.0	
272.093	439.0	-1.0	651.0	1102.0	-1.0	1727.0	854.0	-1.0	1407.0	1269.0	-1.0	1781.0	968.0	-1.0	1671.0	1253.0	-1.0	1791.0	916.0	-1.0	1267.0	2210.0	-1.0	3258.0	969.0	-1.0	1431.0	1484.0	-1.0	2222.0	1405.0	-1.0	2597.0	1289.0	-1.0	1837.0	1319.0	-1.0	2439.0	1236.0	-1.0	1657.0	780.0	-1.0	1424.0	927.0	-1.0	1284.0	
272.592	441.0	-1.0	652.0	1103.0	-1.0	1725.0	854.0	-1.0	1407.0	1271.0	-1.0	1781.0	967.0	-1.0	1668.0	1252.0	-1.0	1787.0	916.0	-1.0	1265.0	2208.0	-1.0	3248.0	969.0	-1.0	1430.0	1482.0	-1.0	2214.0	1404.0	-1.0	2589.0	1288.0	-1.0	1830.0	1315.0	-1.0	2431.0	1232.0	-1.0	1652.0	780.0	-1.0	1419.0	927.0	-1.0	1279.0	
273.091	441.0	-1.0	653.0	1107.0	-1.0	1730.0	856.0	-1.0	1410.0	1273.0	-1.0	1788.0	967.0	-1.0	1668.0	1254.0	-1.0	1787.0	918.0	-1.0	1265.0	2212.0	-1.0	3247.0	970.0	-1.0	1430.0	1480.0	-1.0	2210.0	1403.0	-1.0	2583.0	1288.0	-1.0	1823.0	1313.0	-1.0	2418.0	1229.0	-1.0	1644.0	779.0	-1.0	1415.0	923.0	-1.0	1270.0	
273.590	440.0	-1.0	653.0	1108.0	-1.0	1735.0	857.0	-1.0	1413.0	1276.0	-1.0	1794.0	970.0	-1.0	1671.0	1258.0	-1.0	1797.0	918.0	-1.0	1269.0	2218.0	-1.0	3268.0	971.0	-1.0	1431.0	1482.0	-1.0	2208.0	1404.0	-1.0	2581.0	1289.0	-1.0	1825.0	1311.0	-1.0	2407.0	1229.0	-1.0	1638.0	777.0	-1.0	1409.0	920.0	-1.0	1259.0	
274.089	441.0	-1.0	654.0	1109.0	-1.0	1737.0	856.0	-1.0	1411.0	1276.0	-1.0	1797.0	971.0	-1.0	1677.0	1260.0	-1.0	1808.0	919.0	-1.0	1271.0	2226.0	-1.0	3288.0	971.0	-1.0	1433.0	1485.0	-1.0	2222.0	1406.0	-1.0	2588.0	1295.0	-1.0	1838.0	1314.0	-1.0	2409.0	1233.0	-1.0	1640.0	780.0	-1.0	1410.0	924.0	-1.0	1257.0	
274.589	440.0	-1.0	654.0	1108.0	-1.0	1738.0	857.0	-1.0	1411.0	1277.0	-1.0	1797.0	971.0	-1.0	1678.0	1262.0	-1.0	1811.0	919.0	-1.0	1273.0	2226.0	-1.0	3298.0	970.0	-1.0	1434.0	1488.0	-1.0	2231.0	1407.0	-1.0	2592.0	1297.0	-1.0	1849.0	1319.0	-1.0	2423.0	1238.0	-1.0	1655.0	782.0	-1.0	1417.0	926.0	-1.0	1267.0	
275.088	441.0	-1.0	653.0	1108.0	-1.0	1737.0	857.0	-1.0	1411.0	1277.0	-1.0	1796.0	971.0	-1.0	1680.0	1261.0	-1.0	1812.0	919.0	-1.0	1271.0	2226.0	-1.0	3296.0	971.0	-1.0	1433.0	1489.0	-1.0	2235.0	1408.0	-1.0	2593.0	1297.0	-1.0	1850.0	1322.0	-1.0	2433.0	1241.0	-1.0	1665.0	782.0	-1.0	1420.0	926.0	-1.0	1273.0	
275.588	441.0	-1.0	654.0	1108.0	-1.0	1735.0	857.0	-1.0	1411.0	1277.0	-1.0	1796.0	972.0	-1.0	1678.0	1260.0	-1.0	1809.0	919.0	-1.0	1271.0	2222.0	-1.0	3287.0	971.0	-1.0	1433.0	1488.0	-1.0	2235.0	1408.0	-1.0	2591.0	1297.0	-1.0	1849.0	1322.0	-1.0	2435.0	1240.0	-1.0	1666.0	783.0	-1.0	1421.0	925.0	-1.0	1275.0	
276.087	441.0	-1.0	654.0	1109.0	-1.0	1734.0	859.0	-1.0	1414.0	1277.0	-1.0	1795.0	971.0	-1.0	1676.0	1260.0	-1.0	1803.0	919.0	-1.0	1269.0	2217.0	-1.0	3276.0	972.0	-1.0	1431.0	1486.0	-1.0	2229.0	1407.0	-1.0	2586.0	1295.0	-1.0	1843.0	1321.0	-1.0	2434.0	1239.0	-1.0	1664.0	781.0	-1.0	1420.0	924.0	-1.0	1275.0	
276.587	442.0	-1.0	655.0	1110.0	-1.0	1741.0	858.0	-1.0	1419.0	1279.0	-1.0	1804.0	972.0	-1.0	1679.0	1261.0	-1.0	1803.0	921.0	-1.0	1267.0	2219.0	-1.0	3271.0	971.0	-1.0	1428.0	1485.0	-1.0	2222.0	1408.0	-1.0	2584.0	1294.0	-1.0	1838.0	1319.0	-1.0	2426.0	1236.0	-1.0	1657.0	781.0	-1.0	1415.0	924.0	-1.0	1271.0	
277.086	441.0	-1.0	657.0	1111.0	-1.0	1749.0	858.0	-1.0	1422.0	1278.0	-1.0	1811.0	975.0	-1.0	1686.0	1265.0	-1.0	1816.0	921.0	-1.0	1271.0	2228.0	-1.0	3298.0	971.0	-1.0	1428.0	1488.0	-1.0	2224.0	1411.0	-1.0	2586.0	1299.0	-1.0	1841.0	1319.0	-1.0	2420.0	1235.0	-1.0	1653.0	781.0	-1.0	1412.0	922.0	-1.0	1265.0	
277.585	442.0	-1.0	658.0	1112.0	-1.0	1755.0	859.0	-1.0	1423.0	1281.0	-1.0	1813.0	976.0	-1.0	1694.0	1268.0	-1.0	1827.0	922.0	-1.0	1273.0	2235.0	-1.0	3323.0	972.0	-1.0	1429.0	1493.0	-1.0	2236.0	1413.0	-1.0	2593.0	1304.0	-1.0	1856.0	1325.0	-1.0	2439.0	1243.0	-1.0	1669.0	783.0	-1.0	1422.0	928.0	-1.0	1278.0	
278.085	440.0	-1.0	657.0	1109.0	-1.0	1755.0	855.0	-1.0	1424.0	1277.0	-1.0	1813.0	977.0	-1.0	1696.0	1268.0	-1.0	1831.0	922.0	-1.0	1274.0	2238.0	-1.0	3335.0	972.0	-1.0	1427.0	1495.0	-1.0	2250.0	1414.0	-1.0	2600.0	1309.0	-1.0	1868.0	1330.0	-1.0	2458.0	1250.0	-1.0	1688.0	786.0	-1.0	1431.0	933.0	-1.0	1295.0	
278.584	440.0	-1.0	657.0	1110.0	-1.0	1756.0	857.0	-1.0	1424.0	1278.0	-1.0	1812.0	977.0	-1.0	1696.0	1269.0	-1.0	1833.0	922.0	-1.0	1274.0	2238.0	-1.0	3337.0	971.0	-1.0	1427.0	1497.0	-1.0	2255.0	1414.0	-1.0	2601.0	1310.0	-1.0	1877.0	1333.0	-1.0	2474.0	1255.0	-1.0	1703.0	788.0	-1.0	1438.0	936.0	-1.0	1306.0	
279.083	441.0	-1.0	657.0	1110.0	-1.0	1754.0	856.0	-1.0	1422.0	1276.0	-1.0	1809.0	978.0	-1.0	1696.0	1268.0	-1.0	1832.0	921.0	-1.0	1272.0	2237.0	-1.0	3334.0	969.0	-1.0	1423.0	1496.0	-1.0	2253.0	1415.0	-1.0	2601.0	1311.0	-1.0	1878.0	1335.0	-1.0	2481.0	1255.0	-1.0	1708.0	789.0	-1.0	1443.0	939.0	-1.0	1313.0	
279.582	440.0	-1.0	657.0	1108.0	-1.0	1750.0	856.0	-1.0	1420.0	1275.0	-1.0	1804.0	976.0	-1.0	1694.0	1268.0	-1.0	1827.0	920.0	-1.0	1269.0	2232.0	-1.0	3325.0	968.0	-1.0	1418.0	1493.0	-1.0	2246.0	1414.0	-1.0	2598.0	1311.0	-1.0	1876.0	1336.0	-1.0	2481.0	1255.0	-1.0	1706.0	789.0	-1.0	1441.0	940.0	-1.0	1315.0	
280.081	440.0	-1.0	657.0	1107.0	-1.0	1746.0	855.0	-1.0	1418.0	1274.0	-1.0	1800.0	976.0	-1.0	1690.0	1266.0	-1.0	1821.0	918.0	-1.0	1264.0	2227.0	-1.0	3310.0	966.0	-1.0	1411.0	1487.0	-1.0	2233.0	1413.0	-1.0	2594.0	1310.0	-1.0	1872.0	1335.0	-1.0	2478.0	1253.0	-1.0	1703.0	788.0	-1.0	1437.0	941.0	-1.0	1313.0	
280.580	441.0	-1.0	657.0	1109.0	-1.0	1742.0	854.0	-1.0	1418.0	1275.0	-1.0	1800.0	975.0	-1.0	1686.0	1265.0	-1.0	1814.0	915.0	-1.0	1257.0	2224.0	-1.0	3296.0	961.0	-1.0	1399.0	1479.0	-1.0	2209.0	1412.0	-1.0	2587.0	1307.0	-1.0	1863.0	1331.0	-1.0	2466.0	1250.0	-1.0	1691.0	787.0	-1.0	1433.0	938.0	-1.0	1308.0	
281.079	441.0	-1.0	658.0	1111.0	-1.0	1746.0	857.0	-1.0	1420.0	1277.0	-1.0	1800.0	976.0	-1.0	1687.0	1266.0	-1.0	1811.0	914.0	-1.0	1253.0	2228.0	-1.0	3293.0	959.0	-1.0	1393.0	1473.0	-1.0	2196.0	1410.0	-1.0	2581.0	1303.0	-1.0	1853.0	1328.0	-1.0	2453.0	1245.0	-1.0	1679.0	785.0	-1.0	1427.0	937.0	-1.0	1300.0	
281.578	442.0	-1.0	657.0	1113.0	-1.0	1747.0	859.0	-1.0	1422.0	1278.0	-1.0	1802.0	978.0	-1.0	1692.0	1267.0	-1.0	1820.0	912.0	-1.0	1254.0	2236.0	-1.0	3313.0	958.0	-1.0	1393.0	1471.0	-1.0	2190.0	1411.0	-1.0	2583.0	1306.0	-1.0	1852.0	1326.0	-1.0	2441.0	1242.0	-1.0	1668.0	785.0	-1.0	1425.0	945.0	-1.0	1303.0	
282.077	442.0	-1.0	658.0	1114.0	-1.0	1747.0	860.0	-1.0	1422.0	1279.0	-1.0	1803.0	979.0	-1.0	1699.0	1272.0	-1.0	1832.0	911.0	-1.0	1252.0	2238.0	-1.0	3328.0	957.0	-1.0	1393.0	1470.0	-1.0	2190.0	1415.0	-1.0	2597.0	1313.0	-1.0	1870.0	1326.0	-1.0	2438.0	1245.0	-1.0	1666.0	786.0	-1.0	1422.0	951.0	-1.0	1304.0	
282.576	441.0	-1.0	657.0	1113.0	-1.0	1745.0	861.0	-1.0	1423.0	1280.0	-1.0	1806.0	980.0	-1.0	1701.0	1274.0	-1.0	1839.0	910.0	-1.0	1251.0	2238.0	-1.0	3340.0	957.0	-1.0	1393.0	1471.0	-1.0	2195.0	1417.0	-1.0	2605.0	1319.0	-1.0	1886.0	1331.0	-1.0	2456.0	1251.0	-1.0	1686.0	789.0	-1.0	1431.0	957.0	-1.0	1320.0	
283.075	441.0	-1.0	656.0	1113.0	-1.0	1744.0	862.0	-1.0	1423.0	1280.0	-1.0	1804.0	980.0	-1.0	1700.0	1274.0	-1.0	1837.0	909.0	-1.0	1250.0	2238.0	-1.0	3340.0	956.0	-1.0	1393.0	1471.0	-1.0	2201.0	1417.0	-1.0	2605.0	1319.0	-1.0	1890.0	1334.0	-1.0	2472.0	1256.0	-1.0	1700.0	791.0	-1.0	1440.0	960.0	-1.0	1331.0	
283.574	442.0	-1.0	657.0	1111.0	-1.0	1741.0	861.0	-1.0	1421.0	1279.0	-1.0	1800.0	979.0	-1.0	1698.0	1271.0	-1.0	1833.0	908.0	-1.0	1248.0	2237.0	-1.0	3334.0	957.0	-1.0	1393.0	1471.0	-1.0	2201.0	1415.0	-1.0	2601.0	1319.0	-1.0	1887.0	1336.0	-1.0	2476.0	1256.0	-1.0	1702.0	791.0	-1.0	1444.0	959.0	-1.0	1333.0	
284.073	443.0	-1.0	658.0	1115.0	-1.0	1747.0	863.0	-1.0	1426.0	1282.0	-1.0	1807.0	981.0	-1.0	1698.0	1271.0	-1.0	1831.0	909.0	-1.0	1250.0	2240.0	-1.0	3332.0	958.0	-1.0	1396.0	1473.0	-1.0	2202.0	1414.0	-1.0	2597.0	1315.0	-1.0	1880.0	1334.0	-1.0	2471.0	1254.0	-1.0	1696.0	791.0	-1.0	1442.0	956.0	-1.0	1328.0	
284.572	443.0	-1.0	660.0	1116.0	-1.0	1753.0	865.0	-1.0	1430.0	1284.0	-1.0	1815.0	981.0	-1.0	1705.0	1274.0	-1.0	1842.0	912.0	-1.0	1256.0	2248.0	-1.0	3359.0	961.0	-1.0	1403.0	1480.0	-1.0	2220.0	1416.0	-1.0	2607.0	1319.0	-1.0	1891.0	1337.0	-1.0	2472.0	1256.0	-1.0	1696.0	794.0	-1.0	1444.0	956.0	-1.0	1323.0	
285.071	443.0	-1.0	660.0	1117.0	-1.0	1757.0	865.0	-1.0	1432.0	1284.0	-1.0	1819.0	982.0	-1.0	1712.0	1276.0	-1.0	1849.0	914.0	-1.0	1261.0	2253.0	-1.0	3380.0	962.0	-1.0	1409.0	1485.0	-1.0	2235.0	1418.0	-1.0	2614.0	1321.0	-1.0	1901.0	1342.0	-1.0	2490.0	1261.0	-1.0	1712.0	797.0	-1.0	1455.0	957.0	-1.0	1334.0	
285.570	443.0	-1.0	660.0	1117.0	-1.0	1758.0	865.0	-1.0	1434.0	1283.0	-1.0	1818.0	983.0	-1.0	1714.0	1275.0	-1.0	1851.0	914.0	-1.0	1263.0	2252.0	-1.0	3381.0	964.0	-1.0	1412.0	1487.0	-1.0	2240.0	1419.0	-1.0	2619.0	1320.0	-1.0	1903.0	1345.0	-1.0	2505.0	1264.0	-1.0	1726.0	798.0	-1.0	1461.0	958.0	-1.0	1342.0	
286.069	443.0	-1.0	660.0	1115.0	-1.0	1756.0	865.0	-1.0	1434.0	1283.0	-1.0	1816.0	984.0	-1.0	1715.0	1274.0	-1.0	1848.0	913.0	-1.0	1262.0	2247.0	-1.0	3375.0	964.0	-1.0	1415.0	1486.0	-1.0	2240.0	1419.0	-1.0	2618.0	1318.0	-1.0	1901.0	1344.0	-1.0	2507.0	1263.0	-1.0	1729.0	797.0	-1.0	1463.0	957.0	-1.0	1342.0	
286.569	442.0	-1.0	660.0	1115.0	-1.0	1753.0	867.0	-1.0	1434.0	1282.0	-1.0	1814.0	983.0	-1.0	1711.0	1272.0	-1.0	1843.0	913.0	-1.0	1262.0	2243.0	-1.0	3362.0	965.0	-1.0	1415.0	1484.0	-1.0	2236.0	1418.0	-1.0	2614.0	1316.0	-1.0	1895.0	1344.0	-1.0	2504.0	1262.0	-1.0	1726.0	796.0	-1.0	1462.0	954.0	-1.0	1339.0	
287.069	443.0	-1.0	661.0	1116.0	-1.0	1751.0	868.0	-1.0	1435.0	1283.0	-1.0	1815.0	981.0	-1.0	1710.0	1269.0	-1.0	1832.0	914.0	-1.0	1260.0	2238.0	-1.0	3349.0	963.0	-1.0	1412.0	1482.0	-1.0	2227.0	1418.0	-1.0	2610.0	1311.0	-1.0	1881.0	1341.0	-1.0	2493.0	1255.0	-1.0	1714.0	796.0	-1.0	1457.0	952.0	-1.0	1331.0	
287.568	444.0	-1.0	661.0	1117.0	-1.0	1756.0	867.0	-1.0	1439.0	1283.0	-1.0	1815.0	983.0	-1.0	1710.0	1269.0	-1.0	1826.0	913.0	-1.0	1260.0	2241.0	-1.0	3345.0	963.0	-1.0	1410.0	1479.0	-1.0	2216.0	1416.0	-1.0	2603.0	1306.0	-1.0	1866.0	1337.0	-1.0	2478.0	1250.0	-1.0	1697.0	795.0	-1.0	1449.0	949.0	-1.0	1318.0	
288.067	444.0	-1.0	661.0	1118.0	-1.0	1758.0	867.0	-1.0	1441.0	1283.0	-1.0	1815.0	984.0	-1.0	1714.0	1270.0	-1.0	1830.0	913.0	-1.0	1260.0	2245.0	-1.0	3357.0	963.0	-1.0	1409.0	1480.0	-1.0	2219.0	1417.0	-1.0	2606.0	1307.0	-1.0	1870.0	1338.0	-1.0	2466.0	1249.0	-1.0	1684.0	794.0	-1.0	1442.0	947.0	-1.0	1307.0	
288.566	444.0	-1.0	661.0	1117.0	-1.0	1754.0	866.0	-1.0	1439.0	1281.0	-1.0	1812.0	982.0	-1.0	1713.0	1270.0	-1.0	1831.0	913.0	-1.0	1259.0	2243.0	-1.0	3362.0	961.0	-1.0	1407.0	1480.0	-1.0	2221.0	1418.0	-1.0	2608.0	1308.0	-1.0	1873.0	1341.0	-1.0	2473.0	1251.0	-1.0	1690.0	796.0	-1.0	1447.0	948.0	-1.0	1313.0	
289.065	444.0	-1.0	661.0	1116.0	-1.0	1751.0	866.0	-1.0	1435.0	1280.0	-1.0	1806.0	982.0	-1.0	1709.0	1269.0	-1.0	1827.0	910.0	-1.0	1255.0	2239.0	-1.0	3350.0	960.0	-1.0	1402.0	1477.0	-1.0	2219.0	1417.0	-1.0	2603.0	1308.0	-1.0	1869.0	1342.0	-1.0	2478.0	1252.0	-1.0	1693.0	795.0	-1.0	1449.0	950.0	-1.0	1318.0	
289.564	444.0	-1.0	659.0	1116.0	-1.0	1745.0	866.0	-1.0	1434.0	1280.0	-1.0	1801.0	979.0	-1.0	1703.0	1266.0	-1.0	1819.0	910.0	-1.0	1252.0	2233.0	-1.0	3335.0	958.0	-1.0	1400.0	1476.0	-1.0	2214.0	1416.0	-1.0	2596.0	1305.0	-1.0	1863.0	1341.0	-1.0	2474.0	1250.0	-1.0	1689.0	797.0	-1.0	1446.0	949.0	-1.0	1315.0	
290.063	444.0	-1.0	659.0	1118.0	-1.0	1747.0	867.0	-1.0	1436.0	1282.0	-1.0	1806.0	979.0	-1.0	1699.0	1266.0	-1.0	1816.0	910.0	-1.0	1251.0	2234.0	-1.0	3328.0	959.0	-1.0	1399.0	1474.0	-1.0	2207.0	1414.0	-1.0	2588.0	1303.0	-1.0	1855.0	1338.0	-1.0	2460.0	1247.0	-1.0	1678.0	795.0	-1.0	1441.0	946.0	-1.0	1306.0	
290.562	443.0	-1.0	661.0	1119.0	-1.0	1750.0	868.0	-1.0	1436.0	1284.0	-1.0	1811.0	980.0	-1.0	1703.0	1268.0	-1.0	1825.0	912.0	-1.0	1254.0	2241.0	-1.0	3350.0	960.0	-1.0	1401.0	1478.0	-1.0	2210.0	1417.0	-1.0	2590.0	1306.0	-1.0	1855.0	1337.0	-1.0	2450.0	1245.0	-1.0	1669.0	794.0	-1.0	1435.0	941.0	-1.0	1296.0	
291.061	444.0	-1.0	661.0	1120.0	-1.0	1752.0	868.0	-1.0	1437.0	1284.0	-1.0	1814.0	982.0	-1.0	1706.0	1271.0	-1.0	1832.0	911.0	-1.0	1257.0	2246.0	-1.0	3368.0	961.0	-1.0	1404.0	1482.0	-1.0	2220.0	1418.0	-1.0	2595.0	1308.0	-1.0	1863.0	1340.0	-1.0	2452.0	1249.0	-1.0	1671.0	796.0	-1.0	1436.0	945.0	-1.0	1295.0	
291.560	443.0	-1.0	661.0	1120.0	-1.0	1751.0	868.0	-1.0	1436.0	1284.0	-1.0	1813.0	980.0	-1.0	1705.0	1270.0	-1.0	1832.0	913.0	-1.0	1258.0	2246.0	-1.0	3370.0	963.0	-1.0	1406.0	1485.0	-1.0	2227.0	1417.0	-1.0	2597.0	1309.0	-1.0	1869.0	1343.0	-1.0	2463.0	1253.0	-1.0	1683.0	797.0	-1.0	1441.0	947.0	-1.0	1304.0	
292.059	443.0	-1.0	659.0	1119.0	-1.0	1748.0	868.0	-1.0	1436.0	1284.0	-1.0	1810.0	979.0	-1.0	1703.0	1267.0	-1.0	1828.0	912.0	-1.0	1255.0	2243.0	-1.0	3364.0	963.0	-1.0	1406.0	1483.0	-1.0	2227.0	1416.0	-1.0	2594.0	1309.0	-1.0	1869.0	1345.0	-1.0	2471.0	1255.0	-1.0	1692.0	797.0	-1.0	1445.0	949.0	-1.0	1312.0	
292.558	441.0	-1.0	660.0	1112.0	-1.0	1742.0	862.0	-1.0	1433.0	1277.0	-1.0	1805.0	977.0	-1.0	1696.0	1266.0	-1.0	1821.0	911.0	-1.0	1253.0	2236.0	-1.0	3350.0	963.0	-1.0	1403.0	1481.0	-1.0	2220.0	1414.0	-1.0	2589.0	1307.0	-1.0	1861.0	1343.0	-1.0	2470.0	1252.0	-1.0	1688.0	797.0	-1.0	1445.0	950.0	-1.0	1313.0	
293.057	442.0	-1.0	658.0	1113.0	-1.0	1736.0	863.0	-1.0	1431.0	1277.0	-1.0	1801.0	976.0	-1.0	1689.0	1262.0	-1.0	1812.0	910.0	-1.0	1249.0	2231.0	-1.0	3329.0	961.0	-1.0	1399.0	1477.0	-1.0	2209.0	1414.0	-1.0	2579.0	1303.0	-1.0	1849.0	1342.0	-1.0	2461.0	1250.0	-1.0	1680.0	795.0	-1.0	1440.0	947.0	-1.0	1311.0	
293.557	443.0	-1.0	659.0	1115.0	-1.0	1741.0	864.0	-1.0	1433.0	1280.0	-1.0	1805.0	978.0	-1.0	1695.0	1266.0	-1.0	1821.0	910.0	-1.0	1251.0	2239.0	-1.0	3351.0	963.0	-1.0	1402.0	1482.0	-1.0	2221.0	1416.0	-1.0	2587.0	1307.0	-1.0	1862.0	1346.0	-1.0	2462.0	1253.0	-1.0	1678.0	798.0	-1.0	1441.0	950.0	-1.0	1308.0	
294.056	443.0	-1.0	659.0	1116.0	-1.0	1743.0	865.0	-1.0	1435.0	1281.0	-1.0	1808.0	978.0	-1.0	1697.0	1268.0	-1.0	1826.0	912.0	-1.0	1256.0	2243.0	-1.0	3365.0	964.0	-1.0	1408.0	1487.0	-1.0	2229.0	1418.0	-1.0	2592.0	1310.0	-1.0	1871.0	1349.0	-1.0	2471.0	1257.0	-1.0	1688.0	800.0	-1.0	1445.0	953.0	-1.0	1315.0	
294.555	444.0	-1.0	660.0	1117.0	-1.0	1740.0	865.0	-1.0	1434.0	1281.0	-1.0	1809.0	977.0	-1.0	1696.0	1267.0	-1.0	1827.0	913.0	-1.0	1257.0	2243.0	-1.0	3364.0	967.0	-1.0	1411.0	1489.0	-1.0	2231.0	1417.0	-1.0	2593.0	1309.0	-1.0	1869.0	1351.0	-1.0	2478.0	1256.0	-1.0	1692.0	800.0	-1.0	1448.0	953.0	-1.0	1318.0	
295.054	442.0	-1.0	660.0	1112.0	-1.0	1744.0	861.0	-1.0	1438.0	1279.0	-1.0	1812.0	978.0	-1.0	1696.0	1266.0	-1.0	1822.0	914.0	-1.0	1259.0	2242.0	-1.0	3359.0	968.0	-1.0	1414.0	1489.0	-1.0	2228.0	1418.0	-1.0	2591.0	1307.0	-1.0	1860.0	1348.0	-1.0	2470.0	1252.0	-1.0	1684.0	799.0	-1.0	1443.0	950.0	-1.0	1313.0	
295.554	443.0	-1.0	661.0	1116.0	-1.0	1748.0	863.0	-1.0	1441.0	1281.0	-1.0	1819.0	979.0	-1.0	1703.0	1269.0	-1.0	1833.0	916.0	-1.0	1264.0	2251.0	-1.0	3381.0	969.0	-1.0	1417.0	1492.0	-1.0	2230.0	1420.0	-1.0	2595.0	1310.0	-1.0	1860.0	1346.0	-1.0	2461.0	1248.0	-1.0	1676.0	798.0	-1.0	1439.0	946.0	-1.0	1305.0	
296.054	443.0	-1.0	662.0	1117.0	-1.0	1753.0	864.0	-1.0	1443.0	1282.0	-1.0	1821.0	982.0	-1.0	1709.0	1271.0	-1.0	1839.0	916.0	-1.0	1266.0	2255.0	-1.0	3394.0	972.0	-1.0	1421.0	1495.0	-1.0	2238.0	1421.0	-1.0	2603.0	1311.0	-1.0	1868.0	1349.0	-1.0	2472.0	1253.0	-1.0	1686.0	799.0	-1.0	1444.0	948.0	-1.0	1311.0	
296.554	443.0	-1.0	662.0	1119.0	-1.0	1752.0	866.0	-1.0	1443.0	1282.0	-1.0	1822.0	981.0	-1.0	1710.0	1269.0	-1.0	1839.0	916.0	-1.0	1265.0	2252.0	-1.0	3388.0	972.0	-1.0	1422.0	1493.0	-1.0	2241.0	1422.0	-1.0	2608.0	1312.0	-1.0	1872.0	1351.0	-1.0	2481.0	1255.0	-1.0	1695.0	800.0	-1.0	1448.0	951.0	-1.0	1319.0	
297.053	443.0	-1.0	661.0	1117.0	-1.0	1747.0	867.0	-1.0	1441.0	1281.0	-1.0	1816.0	980.0	-1.0	1706.0	1267.0	-1.0	1831.0	914.0	-1.0	1262.0	2247.0	-1.0	3374.0	971.0	-1.0	1421.0	1490.0	-1.0	2235.0	1421.0	-1.0	2607.0	1310.0	-1.0	1866.0	1350.0	-1.0	2479.0	1254.0	-1.0	1693.0	800.0	-1.0	1448.0	943.0	-1.0	1312.0	
297.552	444.0	-1.0	659.0	1116.0	-1.0	1739.0	866.0	-1.0	1439.0	1279.0	-1.0	1811.0	978.0	-1.0	1698.0	1263.0	-1.0	1819.0	913.0	-1.0	1257.0	2239.0	-1.0	3348.0	968.0	-1.0	1418.0	1486.0	-1.0	2224.0	1420.0	-1.0	2602.0	1306.0	-1.0	1857.0	1349.0	-1.0	2472.0	1251.0	-1.0	1686.0	799.0	-1.0	1446.0	935.0	-1.0	1304.0	
298.051	443.0	-1.0	660.0	1117.0	-1.0	1742.0	867.0	-1.0	1439.0	1282.0	-1.0	1813.0	977.0	-1.0	1693.0	1263.0	-1.0	1813.0	912.0	-1.0	1255.0	2235.0	-1.0	3333.0	970.0	-1.0	1418.0	1483.0	-1.0	2214.0	1419.0	-1.0	2597.0	1304.0	-1.0	1851.0	1346.0	-1.0	2460.0	1247.0	-1.0	1674.0	799.0	-1.0	1440.0	933.0	-1.0	1296.0	
298.551	442.0	-1.0	660.0	1118.0	-1.0	1743.0	868.0	-1.0	1440.0	1283.0	-1.0	1816.0	977.0	-1.0	1696.0	1265.0	-1.0	1819.0	913.0	-1.0	1259.0	2238.0	-1.0	3346.0	970.0	-1.0	1421.0	1485.0	-1.0	2225.0	1421.0	-1.0	2605.0	1308.0	-1.0	1860.0	1347.0	-1.0	2453.0	1248.0	-1.0	1670.0	800.0	-1.0	1436.0	935.0	-1.0	1292.0	
299.050	444.0	-1.0	660.0	1120.0	-1.0	1742.0	867.0	-1.0	1439.0	1283.0	-1.0	1817.0	977.0	-1.0	1699.0	1266.0	-1.0	1826.0	913.0	-1.0	1261.0	2239.0	-1.0	3352.0	969.0	-1.0	1425.0	1488.0	-1.0	2232.0	1422.0	-1.0	2612.0	1310.0	-1.0	1869.0	1349.0	-1.0	2464.0	1252.0	-1.0	1681.0	800.0	-1.0	1444.0	941.0	-1.0	1301.0	
299.549	444.0	-1.0	659.0	1119.0	-1.0	1739.0	867.0	-1.0	1438.0	1283.0	-1.0	1817.0	977.0	-1.0	1697.0	1264.0	-1.0	1824.0	913.0	-1.0	1263.0	2237.0	-1.0	3349.0	970.0	-1.0	1427.0	1489.0	-1.0	2236.0	1422.0	-1.0	2612.0	1308.0	-1.0	1868.0	1349.0	-1.0	2469.0	1252.0	-1.0	1685.0	800.0	-1.0	1448.0	941.0	-1.0	1305.0	
300.048	444.0	-1.0	659.0	1118.0	-1.0	1739.0	866.0	-1.0	1439.0	1283.0	-1.0	1817.0	977.0	-1.0	1695.0	1263.0	-1.0	1820.0	912.0	-1.0	1264.0	2232.0	-1.0	3336.0	971.0	-1.0	1429.0	1488.0	-1.0	2233.0	1419.0	-1.0	2607.0	1305.0	-1.0	1861.0	1347.0	-1.0	2464.0	1249.0	-1.0	1681.0	800.0	-1.0	1447.0	939.0	-1.0	1304.0	
300.547	444.0	-1.0	659.0	1121.0	-1.0	1746.0	868.0	-1.0	1444.0	1285.0	-1.0	1825.0	978.0	-1.0	1704.0	1266.0	-1.0	1831.0	916.0	-1.0	1270.0	2239.0	-1.0	3361.0	974.0	-1.0	1437.0	1494.0	-1.0	2249.0	1421.0	-1.0	2617.0	1310.0	-1.0	1873.0	1348.0	-1.0	2460.0	1250.0	-1.0	1678.0	800.0	-1.0	1446.0	940.0	-1.0	1301.0	
301.047	443.0	-1.0	661.0	1121.0	-1.0	1753.0	867.0	-1.0	1446.0	1284.0	-1.0	1831.0	981.0	-1.0	1710.0	1268.0	-1.0	1839.0	917.0	-1.0	1275.0	2243.0	-1.0	3377.0	976.0	-1.0	1442.0	1499.0	-1.0	2262.0	1423.0	-1.0	2625.0	1311.0	-1.0	1882.0	1351.0	-1.0	2473.0	1253.0	-1.0	1691.0	801.0	-1.0	1451.0	944.0	-1.0	1310.0	
301.546	444.0	-1.0	661.0	1121.0	-1.0	1756.0	868.0	-1.0	1449.0	1286.0	-1.0	1832.0	980.0	-1.0	1712.0	1267.0	-1.0	1841.0	918.0	-1.0	1278.0	2243.0	-1.0	3379.0	976.0	-1.0	1446.0	1500.0	-1.0	2268.0	1424.0	-1.0	2627.0	1310.0	-1.0	1883.0	1352.0	-1.0	2482.0	1253.0	-1.0	1700.0	802.0	-1.0	1456.0	946.0	-1.0	1319.0	
302.045	443.0	-1.0	661.0	1121.0	-1.0	1758.0	866.0	-1.0	1452.0	1285.0	-1.0	1835.0	981.0	-1.0	1712.0	1268.0	-1.0	1838.0	919.0	-1.0	1278.0	2240.0	-1.0	3373.0	978.0	-1.0	1448.0	1500.0	-1.0	2269.0	1423.0	-1.0	2625.0	1307.0	-1.0	1876.0	1350.0	-1.0	2482.0	1252.0	-1.0	1697.0	800.0	-1.0	1456.0	947.0	-1.0	1319.0	
302.544	444.0	-1.0	663.0	1123.0	-1.0	1766.0	868.0	-1.0	1456.0	1289.0	-1.0	1843.0	983.0	-1.0	1717.0	1270.0	-1.0	1847.0	921.0	-1.0	1285.0	2248.0	-1.0	3389.0	981.0	-1.0	1453.0	1503.0	-1.0	2270.0	1422.0	-1.0	2625.0	1306.0	-1.0	1872.0	1349.0	-1.0	2473.0	1248.0	-1.0	1690.0	799.0	-1.0	1451.0	945.0	-1.0	1314.0	
303.044	445.0	-1.0	664.0	1125.0	-1.0	1770.0	869.0	-1.0	1457.0	1290.0	-1.0	1847.0	983.0	-1.0	1723.0	1272.0	-1.0	1854.0	923.0	-1.0	1289.0	2251.0	-1.0	3403.0	982.0	-1.0	1458.0	1505.0	-1.0	2284.0	1423.0	-1.0	2632.0	1308.0	-1.0	1879.0	1352.0	-1.0	2485.0	1251.0	-1.0	1700.0	802.0	-1.0	1457.0	949.0	-1.0	1322.0	
303.543	444.0	-1.0	665.0	1126.0	-1.0	1769.0	869.0	-1.0	1456.0	1289.0	-1.0	1846.0	983.0	-1.0	1722.0	1272.0	-1.0	1853.0	922.0	-1.0	1290.0	2249.0	-1.0	3403.0	981.0	-1.0	1460.0	1505.0	-1.0	2290.0	1424.0	-1.0	2634.0	1308.0	-1.0	1882.0	1355.0	-1.0	2494.0	1254.0	-1.0	1707.0	803.0	-1.0	1460.0	953.0	-1.0	1328.0	
304.042	443.0	-1.0	664.0	1125.0	-1.0	1765.0	869.0	-1.0	1454.0	1290.0	-1.0	1843.0	981.0	-1.0	1719.0	1271.0	-1.0	1850.0	923.0	-1.0	1289.0	2242.0	-1.0	3391.0	982.0	-1.0	1462.0	1504.0	-1.0	2288.0	1422.0	-1.0	2633.0	1307.0	-1.0	1881.0	1355.0	-1.0	2489.0	1253.0	-1.0	1702.0	802.0	-1.0	1460.0	953.0	-1.0	1328.0	
304.541	444.0	-1.0	664.0	1127.0	-1.0	1766.0	870.0	-1.0	1456.0	1292.0	-1.0	1849.0	981.0	-1.0	1718.0	1271.0	-1.0	1847.0	923.0	-1.0	1290.0	2241.0	-1.0	3381.0	982.0	-1.0	1462.0	1504.0	-1.0	2287.0	1421.0	-1.0	2629.0	1304.0	-1.0	1873.0	1351.0	-1.0	2477.0	1248.0	-1.0	1693.0	801.0	-1.0	1452.0	951.0	-1.0	1320.0	
305.040	444.0	-1.0	666.0	1130.0	-1.0	1771.0	871.0	-1.0	1458.0	1293.0	-1.0	1854.0	982.0	-1.0	1724.0	1273.0	-1.0	1855.0	925.0	-1.0	1295.0	2245.0	-1.0	3395.0	982.0	-1.0	1465.0	1509.0	-1.0	2302.0	1423.0	-1.0	2637.0	1307.0	-1.0	1884.0	1356.0	-1.0	2484.0	1254.0	-1.0	1698.0	803.0	-1.0	1456.0	952.0	-1.0	1320.0	
305.539	445.0	-1.0	666.0	1131.0	-1.0	1772.0	870.0	-1.0	1459.0	1294.0	-1.0	1855.0	983.0	-1.0	1727.0	1272.0	-1.0	1859.0	925.0	-1.0	1297.0	2245.0	-1.0	3399.0	984.0	-1.0	1467.0	1510.0	-1.0	2311.0	1424.0	-1.0	2642.0	1310.0	-1.0	1891.0	1358.0	-1.0	2490.0	1258.0	-1.0	1705.0	803.0	-1.0	1458.0	954.0	-1.0	1325.0	
306.038	445.0	-1.0	664.0	1130.0	-1.0	1769.0	871.0	-1.0	1460.0	1295.0	-1.0	1854.0	983.0	-1.0	1726.0	1271.0	-1.0	1856.0	925.0	-1.0	1298.0	2241.0	-1.0	3391.0	985.0	-1.0	1467.0	1511.0	-1.0	2311.0	1423.0	-1.0	2641.0	1308.0	-1.0	1889.0	1358.0	-1.0	2489.0	1257.0	-1.0	1704.0	802.0	-1.0	1457.0	952.0	-1.0	1325.0	
306.537	444.0	-1.0	665.0	1131.0	-1.0	1770.0	872.0	-1.0	1463.0	1297.0	-1.0	1857.0	983.0	-1.0	1725.0	1270.0	-1.0	1851.0	926.0	-1.0	1298.0	2239.0	-1.0	3382.0	985.0	-1.0	1467.0	1511.0	-1.0	2308.0	1423.0	-1.0	2636.0	1305.0	-1.0	1880.0	1354.0	-1.0	2479.0	1252.0	-1.0	1695.0	801.0	-1.0	1452.0	949.0	-1.0	1322.0	
307.036	445.0	-1.0	666.0	1134.0	-1.0	1775.0	872.0	-1.0	1467.0	1297.0	-1.0	1862.0	984.0	-1.0	1730.0	1272.0	-1.0	1859.0	928.0	-1.0	1302.0	2243.0	-1.0	3399.0	986.0	-1.0	1471.0	1514.0	-1.0	2314.0	1425.0	-1.0	2641.0	1307.0	-1.0	1884.0	1353.0	-1.0	2470.0	1250.0	-1.0	1687.0	800.0	-1.0	1447.0	947.0	-1.0	1315.0	
307.536	445.0	-1.0	667.0	1133.0	-1.0	1778.0	872.0	-1.0	1468.0	1299.0	-1.0	1864.0	985.0	-1.0	1735.0	1274.0	-1.0	1864.0	928.0	-1.0	1305.0	2244.0	-1.0	3410.0	988.0	-1.0	1475.0	1516.0	-1.0	2322.0	1425.0	-1.0	2645.0	1310.0	-1.0	1890.0	1356.0	-1.0	2482.0	1252.0	-1.0	1697.0	802.0	-1.0	1452.0	949.0	-1.0	1322.0	
308.035	445.0	-1.0	666.0	1133.0	-1.0	1775.0	872.0	-1.0	1468.0	1298.0	-1.0	1864.0	984.0	-1.0	1734.0	1273.0	-1.0	1862.0	929.0	-1.0	1305.0	2241.0	-1.0	3403.0	987.0	-1.0	1477.0	1516.0	-1.0	2325.0	1425.0	-1.0	2645.0	1308.0	-1.0	1888.0	1356.0	-1.0	2487.0	1253.0	-1.0	1700.0	802.0	-1.0	1454.0	951.0	-1.0	1327.0	
308.534	444.0	-1.0	666.0	1132.0	-1.0	1773.0	873.0	-1.0	1468.0	1298.0	-1.0	1864.0	983.0	-1.0	1731.0	1271.0	-1.0	1858.0	929.0	-1.0	1305.0	2237.0	-1.0	3391.0	989.0	-1.0	1479.0	1516.0	-1.0	2320.0	1424.0	-1.0	2641.0	1305.0	-1.0	1882.0	1354.0	-1.0	2483.0	1250.0	-1.0	1697.0	800.0	-1.0	1451.0	950.0	-1.0	1326.0	
309.033	444.0	-1.0	667.0	1134.0	-1.0	1777.0	873.0	-1.0	1470.0	1299.0	-1.0	1868.0	984.0	-1.0	1737.0	1273.0	-1.0	1867.0	930.0	-1.0	1310.0	2244.0	-1.0	3410.0	989.0	-1.0	1481.0	1519.0	-1.0	2327.0	1426.0	-1.0	2649.0	1309.0	-1.0	1887.0	1355.0	-1.0	2476.0	1248.0	-1.0	1691.0	800.0	-1.0	1448.0	947.0	-1.0	1319.0	
309.532	445.0	-1.0	668.0	1134.0	-1.0	1780.0	873.0	-1.0	1470.0	1300.0	-1.0	1872.0	986.0	-1.0	1743.0	1274.0	-1.0	1874.0	931.0	-1.0	1314.0	2247.0	-1.0	3424.0	990.0	-1.0	1486.0	1523.0	-1.0	2339.0	1427.0	-1.0	2656.0	1311.0	-1.0	1896.0	1358.0	-1.0	2490.0	1254.0	-1.0	1703.0	801.0	-1.0	1455.0	948.0	-1.0	1325.0	
310.031	445.0	-1.0	668.0	1134.0	-1.0	1782.0	872.0	-1.0	1470.0	1299.0	-1.0	1870.0	986.0	-1.0	1744.0	1274.0	-1.0	1874.0	932.0	-1.0	1317.0	2246.0	-1.0	3425.0	992.0	-1.0	1487.0	1525.0	-1.0	2347.0	1427.0	-1.0	2662.0	1311.0	-1.0	1900.0	1359.0	-1.0	2499.0	1255.0	-1.0	1712.0	803.0	-1.0	1460.0	947.0	-1.0	1329.0	
310.530	445.0	-1.0	669.0	1134.0	-1.0	1779.0	872.0	-1.0	1470.0	1299.0	-1.0	1870.0	986.0	-1.0	1744.0	1272.0	-1.0	1870.0	933.0	-1.0	1316.0	2243.0	-1.0	3415.0	993.0	-1.0	1487.0	1523.0	-1.0	2347.0	1426.0	-1.0	2662.0	1309.0	-1.0	1896.0	1359.0	-1.0	2498.0	1255.0	-1.0	1710.0	802.0	-1.0	1459.0	946.0	-1.0	1329.0	
311.029	446.0	-1.0	669.0	1136.0	-1.0	1785.0	873.0	-1.0	1475.0	1300.0	-1.0	1876.0	988.0	-1.0	1745.0	1273.0	-1.0	1868.0	934.0	-1.0	1317.0	2246.0	-1.0	3412.0	992.0	-1.0	1488.0	1523.0	-1.0	2344.0	1427.0	-1.0	2659.0	1306.0	-1.0	1891.0	1357.0	-1.0	2489.0	1250.0	-1.0	1700.0	800.0	-1.0	1454.0	945.0	-1.0	1325.0	
311.528	444.0	-1.0	669.0	1137.0	-1.0	1790.0	875.0	-1.0	1478.0	1302.0	-1.0	1879.0	988.0	-1.0	1751.0	1275.0	-1.0	1874.0	935.0	-1.0	1320.0	2249.0	-1.0	3429.0	993.0	-1.0	1491.0	1526.0	-1.0	2356.0	1428.0	-1.0	2668.0	1309.0	-1.0	1901.0	1358.0	-1.0	2484.0	1252.0	-1.0	1696.0	800.0	-1.0	1451.0	949.0	-1.0	1321.0	
312.027	446.0	-1.0	671.0	1137.0	-1.0	1791.0	874.0	-1.0	1479.0	1302.0	-1.0	1879.0	989.0	-1.0	1753.0	1275.0	-1.0	1879.0	935.0	-1.0	1320.0	2252.0	-1.0	3444.0	993.0	-1.0	1493.0	1527.0	-1.0	2365.0	1429.0	-1.0	2673.0	1312.0	-1.0	1910.0	1360.0	-1.0	2496.0	1256.0	-1.0	1708.0	803.0	-1.0	1458.0	958.0	-1.0	1336.0	
312.526	445.0	-1.0	671.0	1134.0	-1.0	1789.0	873.0	-1.0	1477.0	1300.0	-1.0	1879.0	988.0	-1.0	1753.0	1274.0	-1.0	1879.0	932.0	-1.0	1317.0	2252.0	-1.0	3448.0	992.0	-1.0	1490.0	1527.0	-1.0	2364.0	1427.0	-1.0	2673.0	1311.0	-1.0	1910.0	1361.0	-1.0	2502.0	1258.0	-1.0	1717.0	803.0	-1.0	1463.0	963.0	-1.0	1346.0	
313.025	444.0	-1.0	670.0	1132.0	-1.0	1783.0	875.0	-1.0	1478.0	1301.0	-1.0	1880.0	987.0	-1.0	1747.0	1273.0	-1.0	1875.0	931.0	-1.0	1317.0	2253.0	-1.0	3448.0	993.0	-1.0	1493.0	1524.0	-1.0	2359.0	1426.0	-1.0	2672.0	1310.0	-1.0	1907.0	1360.0	-1.0	2504.0	1258.0	-1.0	1719.0	803.0	-1.0	1465.0	961.0	-1.0	1346.0	
313.524	444.0	-1.0	669.0	1132.0	-1.0	1786.0	874.0	-1.0	1480.0	1302.0	-1.0	1883.0	987.0	-1.0	1746.0	1273.0	-1.0	1873.0	931.0	-1.0	1317.0	2257.0	-1.0	3450.0	993.0	-1.0	1496.0	1520.0	-1.0	2353.0	1427.0	-1.0	2672.0	1309.0	-1.0	1901.0	1357.0	-1.0	2497.0	1255.0	-1.0	1711.0	802.0	-1.0	1464.0	964.0	-1.0	1345.0	
314.023	445.0	-1.0	670.0	1131.0	-1.0	1787.0	874.0	-1.0	1482.0	1302.0	-1.0	1886.0	987.0	-1.0	1751.0	1274.0	-1.0	1879.0	932.0	-1.0	1319.0	2264.0	-1.0	3472.0	993.0	-1.0	1498.0	1521.0	-1.0	2355.0	1429.0	-1.0	2679.0	1311.0	-1.0	1903.0	1356.0	-1.0	2491.0	1253.0	-1.0	1705.0	802.0	-1.0	1461.0	966.0	-1.0	1343.0	
314.523	445.0	-1.0	670.0	1130.0	-1.0	1787.0	872.0	-1.0	1482.0	1300.0	-1.0	1886.0	988.0	-1.0	1755.0	1275.0	-1.0	1885.0	930.0	-1.0	1321.0	2266.0	-1.0	3484.0	994.0	-1.0	1502.0	1525.0	-1.0	2363.0	1429.0	-1.0	2686.0	1312.0	-1.0	1911.0	1359.0	-1.0	2506.0	1257.0	-1.0	1722.0	804.0	-1.0	1471.0	971.0	-1.0	1356.0	
315.022	444.0	-1.0	671.0	1128.0	-1.0	1786.0	872.0	-1.0	1479.0	1299.0	-1.0	1885.0	988.0	-1.0	1755.0	1275.0	-1.0	1886.0	930.0	-1.0	1322.0	2266.0	-1.0	3486.0	994.0	-1.0	1502.0	1525.0	-1.0	2369.0	1429.0	-1.0	2690.0	1313.0	-1.0	1915.0	1361.0	-1.0	2518.0	1260.0	-1.0	1732.0	804.0	-1.0	1478.0	974.0	-1.0	1367.0	
315.521	444.0	-1.0	670.0	1123.0	-1.0	1784.0	865.0	-1.0	1480.0	1293.0	-1.0	1883.0	987.0	-1.0	1753.0	1273.0	-1.0	1881.0	931.0	-1.0	1322.0	2264.0	-1.0	3481.0	993.0	-1.0	1501.0	1525.0	-1.0	2368.0	1428.0	-1.0	2688.0	1310.0	-1.0	1912.0	1359.0	-1.0	2518.0	1259.0	-1.0	1734.0	806.0	-1.0	1478.0	974.0	-1.0	1368.0	
316.020	444.0	-1.0	672.0	1125.0	-1.0	1789.0	867.0	-1.0	1483.0	1295.0	-1.0	1888.0	988.0	-1.0	1761.0	1276.0	-1.0	1891.0	931.0	-1.0	1326.0	2273.0	-1.0	3502.0	994.0	-1.0	1505.0	1525.0	-1.0	2369.0	1430.0	-1.0	2690.0	1311.0	-1.0	1910.0	1358.0	-1.0	2512.0	1257.0	-1.0	1727.0	805.0	-1.0	1476.0	971.0	-1.0	1360.0	
316.519	443.0	-1.0	672.0	1127.0	-1.0	1793.0	870.0	-1.0	1486.0	1297.0	-1.0	1892.0	990.0	-1.0	1765.0	1278.0	-1.0	1897.0	931.0	-1.0	1330.0	2278.0	-1.0	3521.0	994.0	-1.0	1508.0	1528.0	-1.0	2381.0	1432.0	-1.0	2699.0	1312.0	-1.0	1919.0	1361.0	-1.0	2528.0	1261.0	-1.0	1743.0	807.0	-1.0	1486.0	973.0	-1.0	1371.0	
317.018	443.0	-1.0	673.0	1126.0	-1.0	1792.0	871.0	-1.0	1485.0	1298.0	-1.0	1893.0	989.0	-1.0	1767.0	1277.0	-1.0	1898.0	932.0	-1.0	1330.0	2279.0	-1.0	3524.0	995.0	-1.0	1514.0	1530.0	-1.0	2387.0	1432.0	-1.0	2703.0	1312.0	-1.0	1926.0	1365.0	-1.0	2541.0	1264.0	-1.0	1754.0	808.0	-1.0	1491.0	973.0	-1.0	1377.0	
317.517	444.0	-1.0	672.0	1126.0	-1.0	1788.0	870.0	-1.0	1486.0	1298.0	-1.0	1892.0	988.0	-1.0	1765.0	1276.0	-1.0	1896.0	932.0	-1.0	1332.0	2277.0	-1.0	3522.0	997.0	-1.0	1518.0	1531.0	-1.0	2391.0	1430.0	-1.0	2703.0	1311.0	-1.0	1926.0	1364.0	-1.0	2541.0	1264.0	-1.0	1754.0	808.0	-1.0	1491.0	973.0	-1.0	1377.0	
318.016	444.0	-1.0	672.0	1126.0	-1.0	1785.0	871.0	-1.0	1486.0	1299.0	-1.0	1892.0	988.0	-1.0	1761.0	1274.0	-1.0	1891.0	933.0	-1.0	1332.0	2274.0	-1.0	3512.0	999.0	-1.0	1521.0	1529.0	-1.0	2391.0	1429.0	-1.0	2701.0	1308.0	-1.0	1921.0	1363.0	-1.0	2537.0	1261.0	-1.0	1748.0	808.0	-1.0	1489.0	970.0	-1.0	1373.0	
318.515	444.0	-1.0	671.0	1125.0	-1.0	1783.0	872.0	-1.0	1488.0	1300.0	-1.0	1891.0	987.0	-1.0	1756.0	1272.0	-1.0	1884.0	933.0	-1.0	1334.0	2270.0	-1.0	3498.0	1000.0	-1.0	1525.0	1528.0	-1.0	2385.0	1428.0	-1.0	2695.0	1305.0	-1.0	1913.0	1362.0	-1.0	2529.0	1259.0	-1.0	1740.0	806.0	-1.0	1484.0	966.0	-1.0	1367.0	
319.014	445.0	-1.0	671.0	1126.0	-1.0	1780.0	871.0	-1.0	1487.0	1301.0	-1.0	1889.0	985.0	-1.0	1751.0	1271.0	-1.0	1877.0	934.0	-1.0	1333.0	2263.0	-1.0	3479.0	1000.0	-1.0	1524.0	1524.0	-1.0	2376.0	1427.0	-1.0	2692.0	1302.0	-1.0	1903.0	1359.0	-1.0	2520.0	1254.0	-1.0	1729.0	806.0	-1.0	1479.0	961.0	-1.0	1357.0	
319.513	444.0	-1.0	672.0	1126.0	-1.0	1779.0	873.0	-1.0	1487.0	1301.0	-1.0	1890.0	985.0	-1.0	1749.0	1269.0	-1.0	1870.0	934.0	-1.0	1331.0	2259.0	-1.0	3464.0	1001.0	-1.0	1524.0	1520.0	-1.0	2364.0	1425.0	-1.0	2687.0	1299.0	-1.0	1894.0	1355.0	-1.0	2503.0	1251.0	-1.0	1714.0	803.0	-1.0	1471.0	956.0	-1.0	1344.0	
320.013	445.0	-1.0	672.0	1126.0	-1.0	1781.0	873.0	-1.0	1487.0	1302.0	-1.0	1889.0	986.0	-1.0	1750.0	1270.0	-1.0	1869.0	933.0	-1.0	1332.0	2261.0	-1.0	3459.0	1000.0	-1.0	1523.0	1519.0	-1.0	2356.0	1425.0	-1.0	2684.0	1298.0	-1.0	1887.0	1352.0	-1.0	2486.0	1246.0	-1.0	1699.0	802.0	-1.0	1463.0	952.0	-1.0	1331.0	
320.512	444.0	-1.0	672.0	1128.0	-1.0	1781.0	872.0	-1.0	1486.0	1301.0	-1.0	1889.0	986.0	-1.0	1751.0	1270.0	-1.0	1874.0	935.0	-1.0	1336.0	2263.0	-1.0	3466.0	1001.0	-1.0	1527.0	1522.0	-1.0	2358.0	1427.0	-1.0	2687.0	1301.0	-1.0	1888.0	1350.0	-1.0	2472.0	1244.0	-1.0	1687.0	802.0	-1.0	1458.0	948.0	-1.0	1318.0	
321.011	445.0	-1.0	670.0	1126.0	-1.0	1780.0	870.0	-1.0	1485.0	1301.0	-1.0	1887.0	985.0	-1.0	1752.0	1271.0	-1.0	1876.0	935.0	-1.0	1338.0	2262.0	-1.0	3470.0	1003.0	-1.0	1530.0	1524.0	-1.0	2365.0	1427.0	-1.0	2691.0	1302.0	-1.0	1894.0	1353.0	-1.0	2481.0	1248.0	-1.0	1699.0	802.0	-1.0	1463.0	949.0	-1.0	1325.0	
321.510	443.0	-1.0	670.0	1125.0	-1.0	1778.0	871.0	-1.0	1484.0	1300.0	-1.0	1886.0	985.0	-1.0	1751.0	1270.0	-1.0	1875.0	935.0	-1.0	1339.0	2260.0	-1.0	3465.0	1004.0	-1.0	1534.0	1525.0	-1.0	2370.0	1427.0	-1.0	2692.0	1301.0	-1.0	1895.0	1355.0	-1.0	2488.0	1249.0	-1.0	1706.0	804.0	-1.0	1466.0	950.0	-1.0	1330.0	
322.009	444.0	-1.0	671.0	1124.0	-1.0	1775.0	871.0	-1.0	1483.0	1301.0	-1.0	1888.0	984.0	-1.0	1745.0	1267.0	-1.0	1870.0	936.0	-1.0	1342.0	2258.0	-1.0	3455.0	1006.0	-1.0	1541.0	1525.0	-1.0	2370.0	1426.0	-1.0	2689.0	1298.0	-1.0	1891.0	1354.0	-1.0	2488.0	1248.0	-1.0	1706.0	803.0	-1.0	1465.0	950.0	-1.0	1331.0	
322.509	443.0	-1.0	671.0	1124.0	-1.0	1780.0	871.0	-1.0	1488.0	1301.0	-1.0	1896.0	985.0	-1.0	1753.0	1270.0	-1.0	1880.0	939.0	-1.0	1349.0	2263.0	-1.0	3480.0	1010.0	-1.0	1552.0	1532.0	-1.0	2391.0	1428.0	-1.0	2704.0	1302.0	-1.0	1907.0	1360.0	-1.0	2513.0	1255.0	-1.0	1726.0	806.0	-1.0	1477.0	957.0	-1.0	1347.0	
323.008	445.0	-1.0	672.0	1124.0	-1.0	1786.0	869.0	-1.0	1492.0	1301.0	-1.0	1900.0	986.0	-1.0	1759.0	1270.0	-1.0	1886.0	941.0	-1.0	1356.0	2267.0	-1.0	3490.0	1014.0	-1.0	1561.0	1537.0	-1.0	2404.0	1429.0	-1.0	2713.0	1304.0	-1.0	1913.0	1362.0	-1.0	2528.0	1259.0	-1.0	1737.0	807.0	-1.0	1485.0	962.0	-1.0	1356.0	
323.507	444.0	-1.0	674.0	1127.0	-1.0	1791.0	872.0	-1.0	1497.0	1304.0	-1.0	1909.0	986.0	-1.0	1764.0	1270.0	-1.0	1888.0	943.0	-1.0	1359.0	2268.0	-1.0	3493.0	1016.0	-1.0	1568.0	1538.0	-1.0	2407.0	1430.0	-1.0	2717.0	1302.0	-1.0	1910.0	1361.0	-1.0	2527.0	1257.0	-1.0	1732.0	807.0	-1.0	1483.0	961.0	-1.0	1356.0	
324.006	445.0	-1.0	675.0	1129.0	-1.0	1799.0	873.0	-1.0	1502.0	1305.0	-1.0	1914.0	989.0	-1.0	1775.0	1272.0	-1.0	1898.0	944.0	-1.0	1367.0	2275.0	-1.0	3521.0	1017.0	-1.0	1576.0	1543.0	-1.0	2425.0	1433.0	-1.0	2732.0	1306.0	-1.0	1922.0	1367.0	-1.0	2549.0	1262.0	-1.0	1750.0	809.0	-1.0	1496.0	965.0	-1.0	1372.0	
324.505	445.0	-1.0	677.0	1128.0	-1.0	1801.0	872.0	-1.0	1504.0	1305.0	-1.0	1917.0	989.0	-1.0	1783.0	1273.0	-1.0	1904.0	946.0	-1.0	1371.0	2276.0	-1.0	3534.0	1020.0	-1.0	1582.0	1546.0	-1.0	2436.0	1433.0	-1.0	2742.0	1307.0	-1.0	1928.0	1369.0	-1.0	2563.0	1265.0	-1.0	1759.0	810.0	-1.0	1503.0	969.0	-1.0	1379.0	
325.005	444.0	-1.0	678.0	1128.0	-1.0	1801.0	874.0	-1.0	1506.0	1305.0	-1.0	1917.0	991.0	-1.0	1786.0	1272.0	-1.0	1905.0	945.0	-1.0	1374.0	2276.0	-1.0	3536.0	1020.0	-1.0	1586.0	1546.0	-1.0	2437.0	1433.0	-1.0	2744.0	1305.0	-1.0	1925.0	1368.0	-1.0	2562.0	1262.0	-1.0	1757.0	811.0	-1.0	1503.0	968.0	-1.0	1380.0	
325.504	446.0	-1.0	679.0	1129.0	-1.0	1807.0	873.0	-1.0	1510.0	1305.0	-1.0	1923.0	992.0	-1.0	1797.0	1274.0	-1.0	1917.0	948.0	-1.0	1383.0	2285.0	-1.0	3569.0	1022.0	-1.0	1593.0	1551.0	-1.0	2448.0	1436.0	-1.0	2757.0	1309.0	-1.0	1932.0	1367.0	-1.0	2555.0	1263.0	-1.0	1750.0	811.0	-1.0	1501.0	968.0	-1.0	1376.0	
326.003	446.0	-1.0	679.0	1130.0	-1.0	1811.0	873.0	-1.0	1512.0	1305.0	-1.0	1924.0	992.0	-1.0	1804.0	1277.0	-1.0	1926.0	949.0	-1.0	1388.0	2289.0	-1.0	3587.0	1023.0	-1.0	1600.0	1553.0	-1.0	2459.0	1437.0	-1.0	2764.0	1312.0	-1.0	1940.0	1370.0	-1.0	2566.0	1265.0	-1.0	1760.0	812.0	-1.0	1507.0	970.0	-1.0	1383.0	
326.502	445.0	-1.0	679.0	1130.0	-1.0	1809.0	873.0	-1.0	1512.0	1304.0	-1.0	1923.0	993.0	-1.0	1806.0	1276.0	-1.0	1925.0	948.0	-1.0	1390.0	2287.0	-1.0	3584.0	1022.0	-1.0	1602.0	1552.0	-1.0	2462.0	1437.0	-1.0	2764.0	1311.0	-1.0	1938.0	1370.0	-1.0	2569.0	1265.0	-1.0	1762.0	812.0	-1.0	1511.0	972.0	-1.0	1387.0	
327.002	445.0	-1.0	679.0	1128.0	-1.0	1805.0	874.0	-1.0	1511.0	1305.0	-1.0	1921.0	992.0	-1.0	1801.0	1274.0	-1.0	1917.0	948.0	-1.0	1390.0	2280.0	-1.0	3567.0	1022.0	-1.0	1604.0	1548.0	-1.0	2453.0	1434.0	-1.0	2756.0	1307.0	-1.0	1928.0	1367.0	-1.0	2560.0	1261.0	-1.0	1751.0	811.0	-1.0	1505.0	970.0	-1.0	1380.0	
327.501	444.0	-1.0	678.0	1129.0	-1.0	1807.0	874.0	-1.0	1512.0	1304.0	-1.0	1922.0	991.0	-1.0	1803.0	1275.0	-1.0	1920.0	949.0	-1.0	1392.0	2282.0	-1.0	3569.0	1022.0	-1.0	1604.0	1547.0	-1.0	2447.0	1434.0	-1.0	2752.0	1306.0	-1.0	1919.0	1363.0	-1.0	2545.0	1256.0	-1.0	1738.0	810.0	-1.0	1498.0	967.0	-1.0	1367.0	
328.000	445.0	-1.0	679.0	1128.0	-1.0	1806.0	872.0	-1.0	1510.0	1304.0	-1.0	1921.0	992.0	-1.0	1803.0	1275.0	-1.0	1918.0	948.0	-1.0	1391.0	2280.0	-1.0	3565.0	1021.0	-1.0	1604.0	1547.0	-1.0	2446.0	1434.0	-1.0	2752.0	1305.0	-1.0	1921.0	1365.0	-1.0	2550.0	1258.0	-1.0	1741.0	810.0	-1.0	1501.0	966.0	-1.0	1371.0	
328.499	445.0	-1.0	678.0	1126.0	-1.0	1801.0	872.0	-1.0	1507.0	1302.0	-1.0	1915.0	991.0	-1.0	1797.0	1271.0	-1.0	1908.0	945.0	-1.0	1386.0	2274.0	-1.0	3546.0	1018.0	-1.0	1599.0	1542.0	-1.0	2439.0	1435.0	-1.0	2750.0	1304.0	-1.0	1917.0	1366.0	-1.0	2549.0	1259.0	-1.0	1739.0	810.0	-1.0	1499.0	967.0	-1.0	1371.0	
328.999	444.0	-1.0	677.0	1125.0	-1.0	1793.0	872.0	-1.0	1504.0	1299.0	-1.0	1909.0	988.0	-1.0	1791.0	1268.0	-1.0	1899.0	944.0	-1.0	1379.0	2265.0	-1.0	3521.0	1017.0	-1.0	1592.0	1540.0	-1.0	2427.0	1433.0	-1.0	2746.0	1302.0	-1.0	1910.0	1363.0	-1.0	2538.0	1255.0	-1.0	1729.0	809.0	-1.0	1494.0	964.0	-1.0	1364.0	
329.498	444.0	-1.0	676.0	1125.0	-1.0	1787.0	872.0	-1.0	1503.0	1299.0	-1.0	1905.0	987.0	-1.0	1783.0	1265.0	-1.0	1889.0	942.0	-1.0	1374.0	2259.0	-1.0	3499.0	1016.0	-1.0	1584.0	1535.0	-1.0	2412.0	1431.0	-1.0	2739.0	1299.0	-1.0	1899.0	1359.0	-1.0	2525.0	1250.0	-1.0	1716.0	806.0	-1.0	1486.0	961.0	-1.0	1353.0	
329.997	444.0	-1.0	674.0	1123.0	-1.0	1788.0	872.0	-1.0	1504.0	1300.0	-1.0	1905.0	986.0	-1.0	1786.0	1265.0	-1.0	1889.0	942.0	-1.0	1372.0	2260.0	-1.0	3502.0	1014.0	-1.0	1581.0	1533.0	-1.0	2406.0	1432.0	-1.0	2736.0	1299.0	-1.0	1892.0	1355.0	-1.0	2509.0	1246.0	-1.0	1702.0	805.0	-1.0	1480.0	955.0	-1.0	1340.0	
330.496	445.0	-1.0	675.0	1123.0	-1.0	1787.0	870.0	-1.0	1502.0	1298.0	-1.0	1903.0	987.0	-1.0	1786.0	1264.0	-1.0	1892.0	941.0	-1.0	1372.0	2263.0	-1.0	3503.0	1015.0	-1.0	1579.0	1534.0	-1.0	2407.0	1432.0	-1.0	2740.0	1300.0	-1.0	1898.0	1356.0	-1.0	2514.0	1247.0	-1.0	1708.0	806.0	-1.0	1482.0	957.0	-1.0	1343.0	
330.995	444.0	-1.0	674.0	1122.0	-1.0	1782.0	870.0	-1.0	1499.0	1296.0	-1.0	1899.0	986.0	-1.0	1784.0	1263.0	-1.0	1889.0	940.0	-1.0	1369.0	2259.0	-1.0	3493.0	1013.0	-1.0	1578.0	1533.0	-1.0	2408.0	1432.0	-1.0	2741.0	1299.0	-1.0	1899.0	1355.0	-1.0	2516.0	1249.0	-1.0	1712.0	805.0	-1.0	1483.0	957.0	-1.0	1346.0	
331.494	444.0	-1.0	673.0	1121.0	-1.0	1777.0	869.0	-1.0	1498.0	1296.0	-1.0	1898.0	984.0	-1.0	1779.0	1260.0	-1.0	1883.0	940.0	-1.0	1368.0	2255.0	-1.0	3480.0	1013.0	-1.0	1579.0	1533.0	-1.0	2404.0	1430.0	-1.0	2737.0	1297.0	-1.0	1894.0	1353.0	-1.0	2510.0	1247.0	-1.0	1708.0	803.0	-1.0	1481.0	955.0	-1.0	1343.0	
331.993	444.0	-1.0	674.0	1120.0	-1.0	1781.0	869.0	-1.0	1498.0	1297.0	-1.0	1901.0	985.0	-1.0	1782.0	1263.0	-1.0	1889.0	941.0	-1.0	1372.0	2259.0	-1.0	3492.0	1014.0	-1.0	1581.0	1533.0	-1.0	2405.0	1430.0	-1.0	2738.0	1297.0	-1.0	1892.0	1351.0	-1.0	2503.0	1243.0	-1.0	1701.0	803.0	-1.0	1477.0	951.0	-1.0	1334.0	
332.493	443.0	-1.0	674.0	1120.0	-1.0	1782.0	870.0	-1.0	1498.0	1296.0	-1.0	1902.0	986.0	-1.0	1786.0	1262.0	-1.0	1892.0	941.0	-1.0	1372.0	2260.0	-1.0	3497.0	1013.0	-1.0	1582.0	1533.0	-1.0	2409.0	1430.0	-1.0	2743.0	1298.0	-1.0	1899.0	1352.0	-1.0	2514.0	1246.0	-1.0	1709.0	802.0	-1.0	1484.0	954.0	-1.0	1343.0	
332.992	444.0	-1.0	672.0	1119.0	-1.0	1780.0	868.0	-1.0	1497.0	1294.0	-1.0	1898.0	984.0	-1.0	1783.0	1261.0	-1.0	1886.0	939.0	-1.0	1368.0	2254.0	-1.0	3487.0	1013.0	-1.0	1579.0	1531.0	-1.0	2407.0	1428.0	-1.0	2742.0	1296.0	-1.0	1899.0	1352.0	-1.0	2521.0	1245.0	-1.0	1713.0	803.0	-1.0	1487.0	955.0	-1.0	1349.0	
333.491	444.0	-1.0	673.0	1116.0	-1.0	1775.0	867.0	-1.0	1492.0	1291.0	-1.0	1890.0	983.0	-1.0	1777.0	1257.0	-1.0	1877.0	936.0	-1.0	1362.0	2246.0	-1.0	3470.0	1009.0	-1.0	1571.0	1525.0	-1.0	2399.0	1426.0	-1.0	2738.0	1294.0	-1.0	1893.0	1350.0	-1.0	2517.0	1242.0	-1.0	1707.0	802.0	-1.0	1486.0	954.0	-1.0	1349.0	
333.990	443.0	-1.0	671.0	1116.0	-1.0	1770.0	867.0	-1.0	1490.0	1289.0	-1.0	1885.0	982.0	-1.0	1770.0	1253.0	-1.0	1868.0	933.0	-1.0	1354.0	2239.0	-1.0	3450.0	1006.0	-1.0	1562.0	1521.0	-1.0	2385.0	1424.0	-1.0	2728.0	1288.0	-1.0	1883.0	1346.0	-1.0	2507.0	1237.0	-1.0	1697.0	800.0	-1.0	1481.0	948.0	-1.0	1339.0	
334.490	442.0	-1.0	671.0	1115.0	-1.0	1770.0	867.0	-1.0	1488.0	1289.0	-1.0	1884.0	980.0	-1.0	1762.0	1252.0	-1.0	1860.0	932.0	-1.0	1349.0	2237.0	-1.0	3434.0	1002.0	-1.0	1551.0	1516.0	-1.0	2372.0	1422.0	-1.0	2719.0	1285.0	-1.0	1873.0	1342.0	-1.0	2490.0	1232.0	-1.0	1684.0	799.0	-1.0	1472.0	929.0	-1.0	1314.0	
334.989	444.0	-1.0	671.0	1116.0	-1.0	1771.0	865.0	-1.0	1486.0	1289.0	-1.0	1882.0	980.0	-1.0	1762.0	1253.0	-1.0	1863.0	930.0	-1.0	1344.0	2239.0	-1.0	3440.0	1000.0	-1.0	1543.0	1514.0	-1.0	2364.0	1420.0	-1.0	2715.0	1286.0	-1.0	1870.0	1338.0	-1.0	2473.0	1229.0	-1.0	1673.0	797.0	-1.0	1466.0	914.0	-1.0	1291.0	
335.488	443.0	-1.0	671.0	1114.0	-1.0	1768.0	866.0	-1.0	1480.0	1289.0	-1.0	1877.0	980.0	-1.0	1759.0	1253.0	-1.0	1863.0	927.0	-1.0	1341.0	2240.0	-1.0	3444.0	996.0	-1.0	1537.0	1512.0	-1.0	2364.0	1421.0	-1.0	2713.0	1288.0	-1.0	1877.0	1338.0	-1.0	2464.0	1230.0	-1.0	1669.0	797.0	-1.0	1460.0	907.0	-1.0	1278.0	
335.987	444.0	-1.0	668.0	1114.0	-1.0	1762.0	864.0	-1.0	1476.0	1288.0	-1.0	1871.0	978.0	-1.0	1755.0	1253.0	-1.0	1861.0	926.0	-1.0	1336.0	2239.0	-1.0	3439.0	994.0	-1.0	1531.0	1512.0	-1.0	2364.0	1419.0	-1.0	2712.0	1290.0	-1.0	1882.0	1339.0	-1.0	2468.0	1235.0	-1.0	1679.0	797.0	-1.0	1463.0	910.0	-1.0	1286.0	
336.486	442.0	-1.0	667.0	1111.0	-1.0	1755.0	864.0	-1.0	1469.0	1287.0	-1.0	1865.0	978.0	-1.0	1749.0	1252.0	-1.0	1855.0	923.0	-1.0	1330.0	2234.0	-1.0	3424.0	991.0	-1.0	1524.0	1510.0	-1.0	2358.0	1418.0	-1.0	2705.0	1289.0	-1.0	1882.0	1340.0	-1.0	2471.0	1238.0	-1.0	1683.0	797.0	-1.0	1464.0	916.0	-1.0	1295.0	
336.985	443.0	-1.0	664.0	1110.0	-1.0	1746.0	862.0	-1.0	1465.0	1286.0	-1.0	1859.0	976.0	-1.0	1738.0	1249.0	-1.0	1843.0	921.0	-1.0	1324.0	2226.0	-1.0	3398.0	989.0	-1.0	1517.0	1505.0	-1.0	2344.0	1415.0	-1.0	2694.0	1288.0	-1.0	1874.0	1338.0	-1.0	2463.0	1236.0	-1.0	1677.0	795.0	-1.0	1459.0	921.0	-1.0	1297.0	
337.485	443.0	-1.0	665.0	1111.0	-1.0	1748.0	863.0	-1.0	1464.0	1286.0	-1.0	1859.0	976.0	-1.0	1741.0	1250.0	-1.0	1848.0	923.0	-1.0	1326.0	2231.0	-1.0	3409.0	988.0	-1.0	1517.0	1509.0	-1.0	2353.0	1417.0	-1.0	2699.0	1290.0	-1.0	1884.0	1343.0	-1.0	2474.0	1242.0	-1.0	1687.0	796.0	-1.0	1465.0	929.0	-1.0	1308.0	
337.984	443.0	-1.0	665.0	1111.0	-1.0	1747.0	863.0	-1.0	1463.0	1287.0	-1.0	1860.0	978.0	-1.0	1742.0	1251.0	-1.0	1849.0	922.0	-1.0	1326.0	2231.0	-1.0	3410.0	987.0	-1.0	1515.0	1509.0	-1.0	2355.0	1417.0	-1.0	2700.0	1293.0	-1.0	1888.0	1346.0	-1.0	2481.0	1244.0	-1.0	1693.0	798.0	-1.0	1466.0	933.0	-1.0	1316.0	
338.483	443.0	-1.0	665.0	1111.0	-1.0	1746.0	864.0	-1.0	1463.0	1287.0	-1.0	1858.0	978.0	-1.0	1741.0	1251.0	-1.0	1845.0	922.0	-1.0	1324.0	2229.0	-1.0	3401.0	987.0	-1.0	1512.0	1508.0	-1.0	2350.0	1417.0	-1.0	2697.0	1291.0	-1.0	1881.0	1344.0	-1.0	2481.0	1242.0	-1.0	1692.0	797.0	-1.0	1465.0	935.0	-1.0	1319.0	
338.982	442.0	-1.0	666.0	1113.0	-1.0	1754.0	866.0	-1.0	1464.0	1291.0	-1.0	1869.0	980.0	-1.0	1745.0	1256.0	-1.0	1865.0	923.0	-1.0	1329.0	2235.0	-1.0	3421.0	989.0	-1.0	1517.0	1508.0	-1.0	2351.0	1422.0	-1.0	2712.0	1304.0	-1.0	1918.0	1345.0	-1.0	2490.0	1265.0	-1.0	1737.0	803.0	-1.0	1475.0	940.0	-1.0	1318.0	
339.482	442.0	-1.0	666.0	1116.0	-1.0	1762.0	866.0	-1.0	1466.0	1294.0	-1.0	1878.0	981.0	-1.0	1748.0	1260.0	-1.0	1877.0	923.0	-1.0	1329.0	2238.0	-1.0	3438.0	991.0	-1.0	1520.0	1511.0	-1.0	2356.0	1423.0	-1.0	2726.0	1309.0	-1.0	1948.0	1351.0	-1.0	2513.0	1276.0	-1.0	1766.0	804.0	-1.0	1484.0	947.0	-1.0	1332.0	
339.981	443.0	-1.0	667.0	1118.0	-1.0	1766.0	865.0	-1.0	1465.0	1294.0	-1.0	1879.0	981.0	-1.0	1748.0	1260.0	-1.0	1878.0	922.0	-1.0	1327.0	2241.0	-1.0	3438.0	988.0	-1.0	1516.0	1510.0	-1.0	2358.0	1422.0	-1.0	2722.0	1307.0	-1.0	1937.0	1353.0	-1.0	2522.0	1273.0	-1.0	1763.0	804.0	-1.0	1488.0	950.0	-1.0	1344.0	
340.481	441.0	-1.0	667.0	1113.0	-1.0	1765.0	861.0	-1.0	1466.0	1290.0	-1.0	1877.0	979.0	-1.0	1745.0	1260.0	-1.0	1873.0	923.0	-1.0	1325.0	2238.0	-1.0	3430.0	988.0	-1.0	1511.0	1509.0	-1.0	2352.0	1420.0	-1.0	2716.0	1301.0	-1.0	1922.0	1352.0	-1.0	2519.0	1267.0	-1.0	1750.0	803.0	-1.0	1485.0	951.0	-1.0	1344.0	
340.980	442.0	-1.0	668.0	1115.0	-1.0	1769.0	863.0	-1.0	1467.0	1293.0	-1.0	1877.0	981.0	-1.0	1745.0	1260.0	-1.0	1869.0	922.0	-1.0	1323.0	2237.0	-1.0	3419.0	985.0	-1.0	1507.0	1504.0	-1.0	2342.0	1419.0	-1.0	2707.0	1297.0	-1.0	1905.0	1349.0	-1.0	2505.0	1258.0	-1.0	1730.0	802.0	-1.0	1478.0	949.0	-1.0	1339.0	
341.479	443.0	-1.0	668.0	1118.0	-1.0	1773.0	864.0	-1.0	1471.0	1292.0	-1.0	1879.0	982.0	-1.0	1749.0	1261.0	-1.0	1873.0	922.0	-1.0	1325.0	2241.0	-1.0	3432.0	985.0	-1.0	1504.0	1504.0	-1.0	2335.0	1419.0	-1.0	2703.0	1298.0	-1.0	1895.0	1346.0	-1.0	2491.0	1252.0	-1.0	1710.0	800.0	-1.0	1472.0	947.0	-1.0	1330.0	
341.978	443.0	-1.0	668.0	1117.0	-1.0	1771.0	865.0	-1.0	1468.0	1293.0	-1.0	1872.0	983.0	-1.0	1752.0	1262.0	-1.0	1874.0	921.0	-1.0	1322.0	2242.0	-1.0	3434.0	983.0	-1.0	1499.0	1503.0	-1.0	2334.0	1419.0	-1.0	2701.0	1297.0	-1.0	1892.0	1348.0	-1.0	2497.0	1252.0	-1.0	1711.0	802.0	-1.0	1474.0	950.0	-1.0	1337.0	
342.477	442.0	-1.0	667.0	1118.0	-1.0	1763.0	865.0	-1.0	1462.0	1290.0	-1.0	1863.0	982.0	-1.0	1747.0	1260.0	-1.0	1868.0	920.0	-1.0	1319.0	2236.0	-1.0	3419.0	980.0	-1.0	1493.0	1501.0	-1.0	2328.0	1419.0	-1.0	2693.0	1296.0	-1.0	1888.0	1350.0	-1.0	2499.0	1252.0	-1.0	1712.0	801.0	-1.0	1473.0	952.0	-1.0	1340.0	
342.977	442.0	-1.0	664.0	1116.0	-1.0	1755.0	865.0	-1.0	1457.0	1289.0	-1.0	1854.0	981.0	-1.0	1738.0	1258.0	-1.0	1858.0	919.0	-1.0	1315.0	2227.0	-1.0	3392.0	979.0	-1.0	1488.0	1497.0	-1.0	2317.0	1416.0	-1.0	2681.0	1294.0	-1.0	1880.0	1349.0	-1.0	2489.0	1249.0	-1.0	1700.0	799.0	-1.0	1467.0	948.0	-1.0	1333.0	
343.476	442.0	-1.0	664.0	1115.0	-1.0	1749.0	866.0	-1.0	1453.0	1289.0	-1.0	1848.0	980.0	-1.0	1729.0	1257.0	-1.0	1848.0	918.0	-1.0	1312.0	2221.0	-1.0	3371.0	978.0	-1.0	1481.0	1494.0	-1.0	2303.0	1414.0	-1.0	2667.0	1291.0	-1.0	1868.0	1344.0	-1.0	2475.0	1243.0	-1.0	1688.0	798.0	-1.0	1457.0	943.0	-1.0	1320.0	
343.975	443.0	-1.0	663.0	1116.0	-1.0	1749.0	865.0	-1.0	1452.0	1290.0	-1.0	1849.0	981.0	-1.0	1730.0	1258.0	-1.0	1850.0	920.0	-1.0	1312.0	2225.0	-1.0	3372.0	978.0	-1.0	1478.0	1493.0	-1.0	2294.0	1414.0	-1.0	2658.0	1291.0	-1.0	1860.0	1342.0	-1.0	2458.0	1239.0	-1.0	1672.0	795.0	-1.0	1447.0	938.0	-1.0	1306.0	
344.474	442.0	-1.0	663.0	1116.0	-1.0	1749.0	866.0	-1.0	1450.0	1289.0	-1.0	1844.0	982.0	-1.0	1730.0	1260.0	-1.0	1852.0	919.0	-1.0	1312.0	2226.0	-1.0	3373.0	977.0	-1.0	1475.0	1496.0	-1.0	2299.0	1416.0	-1.0	2660.0	1292.0	-1.0	1864.0	1344.0	-1.0	2461.0	1243.0	-1.0	1676.0	795.0	-1.0	1446.0	940.0	-1.0	1306.0	
344.973	442.0	-1.0	661.0	1115.0	-1.0	1742.0	865.0	-1.0	1446.0	1287.0	-1.0	1839.0	981.0	-1.0	1727.0	1257.0	-1.0	1848.0	919.0	-1.0	1308.0	2221.0	-1.0	3359.0	976.0	-1.0	1472.0	1494.0	-1.0	2296.0	1415.0	-1.0	2658.0	1293.0	-1.0	1866.0	1345.0	-1.0	2463.0	1243.0	-1.0	1678.0	795.0	-1.0	1443.0	941.0	-1.0	1306.0	
345.473	443.0	-1.0	660.0	1113.0	-1.0	1733.0	864.0	-1.0	1440.0	1285.0	-1.0	1829.0	979.0	-1.0	1719.0	1255.0	-1.0	1838.0	919.0	-1.0	1305.0	2212.0	-1.0	3340.0	976.0	-1.0	1468.0	1491.0	-1.0	2288.0	1414.0	-1.0	2650.0	1291.0	-1.0	1859.0	1344.0	-1.0	2455.0	1241.0	-1.0	1674.0	792.0	-1.0	1437.0	939.0	-1.0	1302.0	
345.972	443.0	-1.0	659.0	1113.0	-1.0	1726.0	864.0	-1.0	1438.0	1284.0	-1.0	1827.0	978.0	-1.0	1713.0	1253.0	-1.0	1831.0	919.0	-1.0	1302.0	2208.0	-1.0	3319.0	975.0	-1.0	1463.0	1490.0	-1.0	2275.0	1413.0	-1.0	2640.0	1287.0	-1.0	1851.0	1340.0	-1.0	2444.0	1237.0	-1.0	1664.0	791.0	-1.0	1431.0	934.0	-1.0	1294.0	
346.471	442.0	-1.0	660.0	1114.0	-1.0	1730.0	866.0	-1.0	1439.0	1286.0	-1.0	1829.0	981.0	-1.0	1718.0	1257.0	-1.0	1839.0	920.0	-1.0	1306.0	2213.0	-1.0	3333.0	976.0	-1.0	1463.0	1493.0	-1.0	2279.0	1414.0	-1.0	2641.0	1292.0	-1.0	1851.0	1339.0	-1.0	2434.0	1236.0	-1.0	1657.0	790.0	-1.0	1425.0	931.0	-1.0	1283.0	
346.970	443.0	-1.0	659.0	1115.0	-1.0	1731.0	866.0	-1.0	1440.0	1286.0	-1.0	1830.0	982.0	-1.0	1719.0	1258.0	-1.0	1845.0	922.0	-1.0	1309.0	2216.0	-1.0	3341.0	976.0	-1.0	1466.0	1497.0	-1.0	2287.0	1415.0	-1.0	2644.0	1294.0	-1.0	1858.0	1343.0	-1.0	2446.0	1240.0	-1.0	1668.0	791.0	-1.0	1427.0	933.0	-1.0	1289.0	
347.469	442.0	-1.0	660.0	1115.0	-1.0	1730.0	867.0	-1.0	1438.0	1287.0	-1.0	1827.0	981.0	-1.0	1718.0	1259.0	-1.0	1844.0	923.0	-1.0	1308.0	2213.0	-1.0	3334.0	977.0	-1.0	1463.0	1497.0	-1.0	2287.0	1415.0	-1.0	2642.0	1295.0	-1.0	1860.0	1345.0	-1.0	2450.0	1243.0	-1.0	1674.0	792.0	-1.0	1430.0	936.0	-1.0	1295.0	
347.968	442.0	-1.0	658.0	1114.0	-1.0	1723.0	867.0	-1.0	1436.0	1287.0	-1.0	1824.0	981.0	-1.0	1713.0	1257.0	-1.0	1838.0	922.0	-1.0	1306.0	2210.0	-1.0	3322.0	976.0	-1.0	1460.0	1495.0	-1.0	2282.0	1414.0	-1.0	2635.0	1295.0	-1.0	1854.0	1344.0	-1.0	2447.0	1241.0	-1.0	1671.0	793.0	-1.0	1428.0	936.0	-1.0	1294.0	
348.467	442.0	-1.0	658.0	1113.0	-1.0	1717.0	867.0	-1.0	1432.0	1287.0	-1.0	1818.0	979.0	-1.0	1707.0	1255.0	-1.0	1828.0	923.0	-1.0	1300.0	2203.0	-1.0	3299.0	975.0	-1.0	1454.0	1492.0	-1.0	2272.0	1411.0	-1.0	2626.0	1291.0	-1.0	1847.0	1342.0	-1.0	2437.0	1240.0	-1.0	1663.0	790.0	-1.0	1423.0	935.0	-1.0	1290.0	
348.967	443.0	-1.0	658.0	1116.0	-1.0	1718.0	867.0	-1.0	1433.0	1287.0	-1.0	1820.0	981.0	-1.0	1701.0	1256.0	-1.0	1822.0	921.0	-1.0	1299.0	2200.0	-1.0	3285.0	974.0	-1.0	1449.0	1488.0	-1.0	2259.0	1410.0	-1.0	2616.0	1290.0	-1.0	1839.0	1338.0	-1.0	2422.0	1235.0	-1.0	1649.0	789.0	-1.0	1415.0	932.0	-1.0	1279.0	
349.466	442.0	-1.0	659.0	1117.0	-1.0	1720.0	869.0	-1.0	1433.0	1288.0	-1.0	1820.0	981.0	-1.0	1705.0	1257.0	-1.0	1828.0	923.0	-1.0	1299.0	2204.0	-1.0	3294.0	972.0	-1.0	1448.0	1492.0	-1.0	2267.0	1412.0	-1.0	2620.0	1293.0	-1.0	1849.0	1340.0	-1.0	2416.0	1238.0	-1.0	1647.0	789.0	-1.0	1412.0	934.0	-1.0	1275.0	
349.965	443.0	-1.0	659.0	1117.0	-1.0	1720.0	868.0	-1.0	1430.0	1288.0	-1.0	1818.0	983.0	-1.0	1708.0	1258.0	-1.0	1830.0	921.0	-1.0	1297.0	2205.0	-1.0	3300.0	972.0	-1.0	1446.0	1493.0	-1.0	2273.0	1413.0	-1.0	2623.0	1296.0	-1.0	1858.0	1343.0	-1.0	2428.0	1241.0	-1.0	1659.0	791.0	-1.0	1417.0	937.0	-1.0	1283.0	
350.464	442.0	-1.0	658.0	1116.0	-1.0	1718.0	869.0	-1.0	1429.0	1288.0	-1.0	1816.0	982.0	-1.0	1706.0	1258.0	-1.0	1830.0	922.0	-1.0	1297.0	2205.0	-1.0	3297.0	972.0	-1.0	1444.0	1495.0	-1.0	2275.0	1413.0	-1.0	2623.0	1296.0	-1.0	1858.0	1344.0	-1.0	2435.0	1244.0	-1.0	1667.0	791.0	-1.0	1421.0	941.0	-1.0	1291.0	
350.963	444.0	-1.0	657.0	1115.0	-1.0	1716.0	868.0	-1.0	1430.0	1287.0	-1.0	1814.0	983.0	-1.0	1703.0	1257.0	-1.0	1825.0	922.0	-1.0	1296.0	2204.0	-1.0	3289.0	971.0	-1.0	1443.0	1493.0	-1.0	2271.0	1412.0	-1.0	2620.0	1295.0	-1.0	1855.0	1344.0	-1.0	2439.0	1243.0	-1.0	1667.0	791.0	-1.0	1420.0	941.0	-1.0	1293.0	
351.463	444.0	-1.0	658.0	1118.0	-1.0	1722.0	870.0	-1.0	1434.0	1289.0	-1.0	1819.0	984.0	-1.0	1704.0	1258.0	-1.0	1825.0	922.0	-1.0	1295.0	2206.0	-1.0	3286.0	972.0	-1.0	1442.0	1493.0	-1.0	2268.0	1412.0	-1.0	2618.0	1293.0	-1.0	1849.0	1343.0	-1.0	2431.0	1240.0	-1.0	1660.0	790.0	-1.0	1416.0	938.0	-1.0	1288.0	
351.962	444.0	-1.0	660.0	1120.0	-1.0	1728.0	871.0	-1.0	1438.0	1291.0	-1.0	1825.0	986.0	-1.0	1711.0	1262.0	-1.0	1835.0	924.0	-1.0	1300.0	2213.0	-1.0	3309.0	973.0	-1.0	1443.0	1496.0	-1.0	2271.0	1415.0	-1.0	2620.0	1296.0	-1.0	1849.0	1342.0	-1.0	2427.0	1239.0	-1.0	1654.0	790.0	-1.0	1415.0	938.0	-1.0	1282.0	
352.461	444.0	-1.0	660.0	1121.0	-1.0	1732.0	872.0	-1.0	1440.0	1292.0	-1.0	1828.0	987.0	-1.0	1715.0	1264.0	-1.0	1844.0	925.0	-1.0	1303.0	2219.0	-1.0	3328.0	974.0	-1.0	1445.0	1498.0	-1.0	2282.0	1415.0	-1.0	2627.0	1300.0	-1.0	1859.0	1347.0	-1.0	2446.0	1244.0	-1.0	1671.0	793.0	-1.0	1424.0	942.0	-1.0	1294.0	
352.960	443.0	-1.0	660.0	1120.0	-1.0	1733.0	873.0	-1.0	1441.0	1292.0	-1.0	1826.0	988.0	-1.0	1719.0	1265.0	-1.0	1847.0	923.0	-1.0	1301.0	2222.0	-1.0	3334.0	972.0	-1.0	1446.0	1499.0	-1.0	2286.0	1419.0	-1.0	2634.0	1302.0	-1.0	1869.0	1353.0	-1.0	2463.0	1251.0	-1.0	1687.0	795.0	-1.0	1435.0	948.0	-1.0	1310.0	
353.459	444.0	-1.0	659.0	1119.0	-1.0	1729.0	873.0	-1.0	1439.0	1291.0	-1.0	1822.0	987.0	-1.0	1717.0	1265.0	-1.0	1844.0	924.0	-1.0	1300.0	2225.0	-1.0	3339.0	974.0	-1.0	1445.0	1497.0	-1.0	2283.0	1420.0	-1.0	2643.0	1305.0	-1.0	1874.0	1354.0	-1.0	2475.0	1254.0	-1.0	1700.0	797.0	-1.0	1442.0	953.0	-1.0	1322.0	
353.958	443.0	-1.0	660.0	1119.0	-1.0	1725.0	874.0	-1.0	1437.0	1290.0	-1.0	1818.0	987.0	-1.0	1717.0	1264.0	-1.0	1841.0	923.0	-1.0	1295.0	2228.0	-1.0	3342.0	974.0	-1.0	1445.0	1497.0	-1.0	2284.0	1421.0	-1.0	2647.0	1306.0	-1.0	1876.0	1356.0	-1.0	2483.0	1258.0	-1.0	1707.0	797.0	-1.0	1447.0	957.0	-1.0	1329.0	
354.457	443.0	-1.0	658.0	1118.0	-1.0	1723.0	874.0	-1.0	1438.0	1291.0	-1.0	1817.0	987.0	-1.0	1714.0	1264.0	-1.0	1839.0	923.0	-1.0	1294.0	2230.0	-1.0	3343.0	972.0	-1.0	1442.0	1494.0	-1.0	2281.0	1423.0	-1.0	2649.0	1307.0	-1.0	1877.0	1355.0	-1.0	2487.0	1259.0	-1.0	1711.0	799.0	-1.0	1453.0	961.0	-1.0	1337.0	
354.956	445.0	-1.0	659.0	1118.0	-1.0	1723.0	873.0	-1.0	1439.0	1292.0	-1.0	1821.0	986.0	-1.0	1715.0	1264.0	-1.0	1839.0	922.0	-1.0	1291.0	2232.0	-1.0	3343.0	971.0	-1.0	1441.0	1492.0	-1.0	2278.0	1422.0	-1.0	2648.0	1305.0	-1.0	1875.0	1354.0	-1.0	2485.0	1256.0	-1.0	1708.0	798.0	-1.0	1453.0	960.0	-1.0	1336.0	
355.455	443.0	-1.0	661.0	1119.0	-1.0	1727.0	875.0	-1.0	1439.0	1294.0	-1.0	1827.0	987.0	-1.0	1714.0	1265.0	-1.0	1841.0	922.0	-1.0	1291.0	2235.0	-1.0	3347.0	971.0	-1.0	1441.0	1491.0	-1.0	2276.0	1420.0	-1.0	2644.0	1302.0	-1.0	1871.0	1351.0	-1.0	2479.0	1253.0	-1.0	1703.0	798.0	-1.0	1450.0	957.0	-1.0	1328.0	
355.954	444.0	-1.0	661.0	1120.0	-1.0	1732.0	874.0	-1.0	1443.0	1294.0	-1.0	1834.0	988.0	-1.0	1715.0	1267.0	-1.0	1844.0	922.0	-1.0	1293.0	2241.0	-1.0	3356.0	970.0	-1.0	1443.0	1491.0	-1.0	2275.0	1420.0	-1.0	2642.0	1299.0	-1.0	1867.0	1349.0	-1.0	2473.0	1250.0	-1.0	1696.0	797.0	-1.0	1448.0	952.0	-1.0	1321.0	
356.453	444.0	-1.0	663.0	1119.0	-1.0	1737.0	875.0	-1.0	1444.0	1295.0	-1.0	1840.0	990.0	-1.0	1718.0	1271.0	-1.0	1847.0	923.0	-1.0	1294.0	2247.0	-1.0	3362.0	970.0	-1.0	1445.0	1488.0	-1.0	2275.0	1420.0	-1.0	2640.0	1299.0	-1.0	1863.0	1348.0	-1.0	2469.0	1247.0	-1.0	1690.0	797.0	-1.0	1446.0	950.0	-1.0	1316.0	
356.952	443.0	-1.0	664.0	1121.0	-1.0	1746.0	875.0	-1.0	1450.0	1294.0	-1.0	1848.0	991.0	-1.0	1726.0	1273.0	-1.0	1858.0	922.0	-1.0	1298.0	2255.0	-1.0	3389.0	971.0	-1.0	1447.0	1492.0	-1.0	2283.0	1421.0	-1.0	2647.0	1302.0	-1.0	1869.0	1348.0	-1.0	2468.0	1246.0	-1.0	1686.0	798.0	-1.0	1447.0	951.0	-1.0	1312.0	
357.451	445.0	-1.0	664.0	1121.0	-1.0	1748.0	873.0	-1.0	1451.0	1294.0	-1.0	1845.0	992.0	-1.0	1730.0	1274.0	-1.0	1868.0	923.0	-1.0	1302.0	2259.0	-1.0	3412.0	971.0	-1.0	1450.0	1496.0	-1.0	2296.0	1424.0	-1.0	2655.0	1306.0	-1.0	1884.0	1355.0	-1.0	2486.0	1253.0	-1.0	1703.0	801.0	-1.0	1455.0	956.0	-1.0	1322.0	
357.950	445.0	-1.0	665.0	1120.0	-1.0	1746.0	874.0	-1.0	1451.0	1294.0	-1.0	1843.0	992.0	-1.0	1734.0	1275.0	-1.0	1871.0	921.0	-1.0	1301.0	2258.0	-1.0	3422.0	970.0	-1.0	1452.0	1499.0	-1.0	2308.0	1425.0	-1.0	2661.0	1308.0	-1.0	1894.0	1360.0	-1.0	2509.0	1261.0	-1.0	1722.0	802.0	-1.0	1468.0	961.0	-1.0	1336.0	
358.449	443.0	-1.0	666.0	1119.0	-1.0	1744.0	875.0	-1.0	1449.0	1292.0	-1.0	1839.0	991.0	-1.0	1734.0	1274.0	-1.0	1869.0	922.0	-1.0	1301.0	2257.0	-1.0	3424.0	971.0	-1.0	1452.0	1500.0	-1.0	2313.0	1425.0	-1.0	2662.0	1308.0	-1.0	1897.0	1363.0	-1.0	2521.0	1263.0	-1.0	1735.0	804.0	-1.0	1474.0	964.0	-1.0	1347.0	
358.948	444.0	-1.0	665.0	1119.0	-1.0	1742.0	874.0	-1.0	1451.0	1292.0	-1.0	1838.0	991.0	-1.0	1734.0	1273.0	-1.0	1867.0	922.0	-1.0	1300.0	2255.0	-1.0	3418.0	971.0	-1.0	1454.0	1499.0	-1.0	2312.0	1424.0	-1.0	2661.0	1306.0	-1.0	1894.0	1362.0	-1.0	2524.0	1263.0	-1.0	1739.0	803.0	-1.0	1476.0	964.0	-1.0	1349.0	
359.448	445.0	-1.0	666.0	1120.0	-1.0	1747.0	875.0	-1.0	1456.0	1296.0	-1.0	1844.0	993.0	-1.0	1735.0	1275.0	-1.0	1865.0	922.0	-1.0	1301.0	2258.0	-1.0	3417.0	973.0	-1.0	1457.0	1500.0	-1.0	2311.0	1423.0	-1.0	2659.0	1305.0	-1.0	1890.0	1360.0	-1.0	2519.0	1259.0	-1.0	1732.0	804.0	-1.0	1473.0	962.0	-1.0	1345.0	
359.947	444.0	-1.0	669.0	1123.0	-1.0	1755.0	877.0	-1.0	1458.0	1297.0	-1.0	1851.0	995.0	-1.0	1744.0	1278.0	-1.0	1878.0	924.0	-1.0	1308.0	2269.0	-1.0	3446.0	974.0	-1.0	1461.0	1503.0	-1.0	2314.0	1427.0	-1.0	2665.0	1307.0	-1.0	1890.0	1360.0	-1.0	2514.0	1256.0	-1.0	1725.0	804.0	-1.0	1469.0	959.0	-1.0	1337.0	
360.446	445.0	-1.0	668.0	1124.0	-1.0	1760.0	876.0	-1.0	1462.0	1296.0	-1.0	1854.0	996.0	-1.0	1754.0	1282.0	-1.0	1889.0	926.0	-1.0	1313.0	2277.0	-1.0	3471.0	976.0	-1.0	1466.0	1509.0	-1.0	2326.0	1430.0	-1.0	2676.0	1310.0	-1.0	1899.0	1361.0	-1.0	2509.0	1258.0	-1.0	1719.0	803.0	-1.0	1466.0	959.0	-1.0	1331.0	
360.945	445.0	-1.0	670.0	1124.0	-1.0	1761.0	876.0	-1.0	1462.0	1298.0	-1.0	1855.0	999.0	-1.0	1759.0	1283.0	-1.0	1895.0	925.0	-1.0	1316.0	2280.0	-1.0	3485.0	977.0	-1.0	1471.0	1511.0	-1.0	2339.0	1432.0	-1.0	2684.0	1314.0	-1.0	1909.0	1365.0	-1.0	2511.0	1261.0	-1.0	1720.0	805.0	-1.0	1467.0	961.0	-1.0	1331.0	
361.444	445.0	-1.0	669.0	1123.0	-1.0	1758.0	876.0	-1.0	1461.0	1298.0	-1.0	1853.0	998.0	-1.0	1761.0	1283.0	-1.0	1895.0	926.0	-1.0	1316.0	2279.0	-1.0	3488.0	977.0	-1.0	1472.0	1513.0	-1.0	2345.0	1433.0	-1.0	2690.0	1314.0	-1.0	1915.0	1368.0	-1.0	2524.0	1266.0	-1.0	1729.0	808.0	-1.0	1474.0	965.0	-1.0	1336.0	
361.943	444.0	-1.0	669.0	1123.0	-1.0	1756.0	877.0	-1.0	1461.0	1297.0	-1.0	1850.0	997.0	-1.0	1760.0	1282.0	-1.0	1892.0	926.0	-1.0	1315.0	2275.0	-1.0	3482.0	977.0	-1.0	1472.0	1512.0	-1.0	2345.0	1433.0	-1.0	2690.0	1315.0	-1.0	1917.0	1371.0	-1.0	2536.0	1270.0	-1.0	1740.0	808.0	-1.0	1478.0	967.0	-1.0	1344.0	
362.443	444.0	-1.0	667.0	1123.0	-1.0	1752.0	877.0	-1.0	1460.0	1295.0	-1.0	1845.0	996.0	-1.0	1757.0	1280.0	-1.0	1888.0	925.0	-1.0	1312.0	2272.0	-1.0	3471.0	978.0	-1.0	1471.0	1510.0	-1.0	2341.0	1432.0	-1.0	2689.0	1314.0	-1.0	1914.0	1371.0	-1.0	2541.0	1272.0	-1.0	1746.0	808.0	-1.0	1483.0	967.0	-1.0	1349.0	
362.942	445.0	-1.0	667.0	1122.0	-1.0	1749.0	876.0	-1.0	1458.0	1295.0	-1.0	1841.0	996.0	-1.0	1755.0	1279.0	-1.0	1881.0	923.0	-1.0	1307.0	2267.0	-1.0	3459.0	977.0	-1.0	1469.0	1508.0	-1.0	2335.0	1432.0	-1.0	2686.0	1313.0	-1.0	1909.0	1372.0	-1.0	2544.0	1271.0	-1.0	1748.0	809.0	-1.0	1482.0	965.0	-1.0	1350.0	
363.441	445.0	-1.0	666.0	1122.0	-1.0	1747.0	876.0	-1.0	1457.0	1295.0	-1.0	1836.0	994.0	-1.0	1748.0	1277.0	-1.0	1875.0	922.0	-1.0	1304.0	2264.0	-1.0	3446.0	975.0	-1.0	1465.0	1506.0	-1.0	2329.0	1433.0	-1.0	2682.0	1312.0	-1.0	1905.0	1371.0	-1.0	2541.0	1270.0	-1.0	1747.0	808.0	-1.0	1481.0	963.0	-1.0	1349.0	
363.941	443.0	-1.0	666.0	1121.0	-1.0	1743.0	876.0	-1.0	1454.0	1293.0	-1.0	1833.0	993.0	-1.0	1743.0	1275.0	-1.0	1869.0	921.0	-1.0	1300.0	2261.0	-1.0	3435.0	975.0	-1.0	1463.0	1504.0	-1.0	2323.0	1430.0	-1.0	2675.0	1312.0	-1.0	1900.0	1369.0	-1.0	2535.0	1270.0	-1.0	1744.0	806.0	-1.0	1478.0	959.0	-1.0	1346.0	
364.441	444.0	-1.0	665.0	1120.0	-1.0	1739.0	875.0	-1.0	1451.0	1292.0	-1.0	1829.0	992.0	-1.0	1737.0	1273.0	-1.0	1863.0	919.0	-1.0	1295.0	2256.0	-1.0	3421.0	973.0	-1.0	1458.0	1502.0	-1.0	2314.0	1430.0	-1.0	2667.0	1310.0	-1.0	1895.0	1366.0	-1.0	2527.0	1267.0	-1.0	1739.0	805.0	-1.0	1476.0	959.0	-1.0	1342.0	
364.940	443.0	-1.0	663.0	1118.0	-1.0	1735.0	875.0	-1.0	1448.0	1292.0	-1.0	1824.0	990.0	-1.0	1730.0	1270.0	-1.0	1854.0	917.0	-1.0	1289.0	2251.0	-1.0	3403.0	972.0	-1.0	1454.0	1499.0	-1.0	2306.0	1426.0	-1.0	2656.0	1307.0	-1.0	1886.0	1364.0	-1.0	2517.0	1264.0	-1.0	1730.0	803.0	-1.0	1470.0	956.0	-1.0	1336.0	
365.439	443.0	-1.0	661.0	1116.0	-1.0	1728.0	874.0	-1.0	1443.0	1290.0	-1.0	1818.0	989.0	-1.0	1721.0	1268.0	-1.0	1845.0	914.0	-1.0	1284.0	2244.0	-1.0	3380.0	970.0	-1.0	1447.0	1496.0	-1.0	2292.0	1424.0	-1.0	2646.0	1302.0	-1.0	1877.0	1360.0	-1.0	2504.0	1260.0	-1.0	1720.0	801.0	-1.0	1463.0	954.0	-1.0	1331.0	
365.938	443.0	-1.0	661.0	1114.0	-1.0	1721.0	873.0	-1.0	1439.0	1289.0	-1.0	1814.0	986.0	-1.0	1712.0	1265.0	-1.0	1832.0	913.0	-1.0	1279.0	2238.0	-1.0	3358.0	969.0	-1.0	1442.0	1491.0	-1.0	2277.0	1422.0	-1.0	2634.0	1298.0	-1.0	1863.0	1355.0	-1.0	2487.0	1253.0	-1.0	1704.0	799.0	-1.0	1454.0	951.0	-1.0	1321.0	
366.437	442.0	-1.0	662.0	1116.0	-1.0	1726.0	873.0	-1.0	1440.0	1290.0	-1.0	1817.0	987.0	-1.0	1717.0	1268.0	-1.0	1841.0	914.0	-1.0	1280.0	2243.0	-1.0	3374.0	971.0	-1.0	1444.0	1495.0	-1.0	2280.0	1423.0	-1.0	2638.0	1301.0	-1.0	1865.0	1353.0	-1.0	2472.0	1250.0	-1.0	1691.0	797.0	-1.0	1445.0	949.0	-1.0	1311.0	
366.936	444.0	-1.0	661.0	1117.0	-1.0	1728.0	873.0	-1.0	1442.0	1289.0	-1.0	1818.0	988.0	-1.0	1721.0	1268.0	-1.0	1847.0	914.0	-1.0	1283.0	2248.0	-1.0	3389.0	971.0	-1.0	1447.0	1498.0	-1.0	2286.0	1425.0	-1.0	2643.0	1303.0	-1.0	1870.0	1356.0	-1.0	2482.0	1253.0	-1.0	1699.0	797.0	-1.0	1452.0	952.0	-1.0	1318.0	
367.435	444.0	-1.0	660.0	1115.0	-1.0	1726.0	872.0	-1.0	1442.0	1289.0	-1.0	1817.0	989.0	-1.0	1722.0	1269.0	-1.0	1846.0	914.0	-1.0	1283.0	2248.0	-1.0	3387.0	972.0	-1.0	1449.0	1498.0	-1.0	2288.0	1426.0	-1.0	2646.0	1303.0	-1.0	1871.0	1357.0	-1.0	2490.0	1255.0	-1.0	1704.0	798.0	-1.0	1453.0	954.0	-1.0	1323.0	
367.934	444.0	-1.0	661.0	1117.0	-1.0	1726.0	874.0	-1.0	1445.0	1291.0	-1.0	1819.0	988.0	-1.0	1721.0	1269.0	-1.0	1843.0	915.0	-1.0	1285.0	2247.0	-1.0	3384.0	973.0	-1.0	1452.0	1499.0	-1.0	2288.0	1425.0	-1.0	2644.0	1300.0	-1.0	1865.0	1356.0	-1.0	2486.0	1252.0	-1.0	1700.0	799.0	-1.0	1453.0	952.0	-1.0	1322.0	
368.434	444.0	-1.0	663.0	1120.0	-1.0	1733.0	875.0	-1.0	1450.0	1293.0	-1.0	1828.0	990.0	-1.0	1729.0	1272.0	-1.0	1853.0	917.0	-1.0	1289.0	2256.0	-1.0	3403.0	976.0	-1.0	1456.0	1501.0	-1.0	2291.0	1425.0	-1.0	2646.0	1301.0	-1.0	1862.0	1355.0	-1.0	2480.0	1250.0	-1.0	1693.0	798.0	-1.0	1451.0	950.0	-1.0	1316.0	
368.933	444.0	-1.0	665.0	1121.0	-1.0	1739.0	876.0	-1.0	1452.0	1295.0	-1.0	1834.0	992.0	-1.0	1735.0	1273.0	-1.0	1862.0	919.0	-1.0	1294.0	2265.0	-1.0	3427.0	977.0	-1.0	1462.0	1506.0	-1.0	2307.0	1429.0	-1.0	2657.0	1303.0	-1.0	1876.0	1357.0	-1.0	2482.0	1254.0	-1.0	1694.0	801.0	-1.0	1453.0	953.0	-1.0	1314.0	
369.433	444.0	-1.0	666.0	1122.0	-1.0	1743.0	877.0	-1.0	1454.0	1294.0	-1.0	1836.0	992.0	-1.0	1741.0	1275.0	-1.0	1867.0	920.0	-1.0	1296.0	2266.0	-1.0	3441.0	979.0	-1.0	1466.0	1509.0	-1.0	2319.0	1429.0	-1.0	2666.0	1307.0	-1.0	1886.0	1362.0	-1.0	2498.0	1258.0	-1.0	1708.0	803.0	-1.0	1463.0	956.0	-1.0	1327.0	
369.933	443.0	-1.0	666.0	1122.0	-1.0	1744.0	877.0	-1.0	1454.0	1295.0	-1.0	1835.0	993.0	-1.0	1741.0	1274.0	-1.0	1868.0	918.0	-1.0	1297.0	2264.0	-1.0	3440.0	978.0	-1.0	1468.0	1510.0	-1.0	2324.0	1430.0	-1.0	2667.0	1306.0	-1.0	1889.0	1363.0	-1.0	2512.0	1261.0	-1.0	1721.0	805.0	-1.0	1472.0	959.0	-1.0	1339.0	
370.432	445.0	-1.0	664.0	1121.0	-1.0	1739.0	875.0	-1.0	1452.0	1292.0	-1.0	1833.0	991.0	-1.0	1739.0	1272.0	-1.0	1864.0	918.0	-1.0	1296.0	2261.0	-1.0	3433.0	978.0	-1.0	1467.0	1509.0	-1.0	2323.0	1429.0	-1.0	2666.0	1305.0	-1.0	1885.0	1363.0	-1.0	2514.0	1261.0	-1.0	1721.0	804.0	-1.0	1473.0	961.0	-1.0	1342.0	
370.932	445.0	-1.0	664.0	1120.0	-1.0	1738.0	875.0	-1.0	1452.0	1294.0	-1.0	1833.0	990.0	-1.0	1737.0	1270.0	-1.0	1860.0	919.0	-1.0	1296.0	2257.0	-1.0	3423.0	979.0	-1.0	1469.0	1506.0	-1.0	2317.0	1426.0	-1.0	2662.0	1302.0	-1.0	1878.0	1361.0	-1.0	2509.0	1258.0	-1.0	1715.0	802.0	-1.0	1470.0	957.0	-1.0	1340.0	
371.431	444.0	-1.0	666.0	1122.0	-1.0	1744.0	876.0	-1.0	1453.0	1295.0	-1.0	1840.0	992.0	-1.0	1745.0	1274.0	-1.0	1871.0	920.0	-1.0	1304.0	2265.0	-1.0	3450.0	980.0	-1.0	1476.0	1511.0	-1.0	2333.0	1428.0	-1.0	2674.0	1305.0	-1.0	1890.0	1361.0	-1.0	2505.0	1259.0	-1.0	1712.0	804.0	-1.0	1468.0	959.0	-1.0	1334.0	
371.930	444.0	-1.0	666.0	1124.0	-1.0	1747.0	877.0	-1.0	1456.0	1296.0	-1.0	1844.0	995.0	-1.0	1753.0	1277.0	-1.0	1880.0	921.0	-1.0	1310.0	2269.0	-1.0	3467.0	982.0	-1.0	1484.0	1516.0	-1.0	2347.0	1430.0	-1.0	2685.0	1308.0	-1.0	1901.0	1365.0	-1.0	2521.0	1263.0	-1.0	1726.0	805.0	-1.0	1475.0	960.0	-1.0	1344.0	
372.429	444.0	-1.0	666.0	1124.0	-1.0	1748.0	877.0	-1.0	1457.0	1297.0	-1.0	1845.0	995.0	-1.0	1756.0	1278.0	-1.0	1882.0	922.0	-1.0	1315.0	2270.0	-1.0	3472.0	984.0	-1.0	1491.0	1519.0	-1.0	2355.0	1432.0	-1.0	2690.0	1308.0	-1.0	1904.0	1365.0	-1.0	2533.0	1265.0	-1.0	1736.0	805.0	-1.0	1480.0	959.0	-1.0	1347.0	
372.928	443.0	-1.0	666.0	1123.0	-1.0	1746.0	878.0	-1.0	1459.0	1298.0	-1.0	1848.0	995.0	-1.0	1756.0	1277.0	-1.0	1880.0	923.0	-1.0	1317.0	2268.0	-1.0	3464.0	984.0	-1.0	1495.0	1519.0	-1.0	2361.0	1432.0	-1.0	2693.0	1307.0	-1.0	1902.0	1365.0	-1.0	2534.0	1263.0	-1.0	1736.0	804.0	-1.0	1481.0	954.0	-1.0	1343.0	
373.427	444.0	-1.0	666.0	1123.0	-1.0	1746.0	878.0	-1.0	1462.0	1299.0	-1.0	1849.0	995.0	-1.0	1754.0	1275.0	-1.0	1874.0	924.0	-1.0	1317.0	2265.0	-1.0	3453.0	986.0	-1.0	1496.0	1518.0	-1.0	2358.0	1431.0	-1.0	2692.0	1304.0	-1.0	1896.0	1364.0	-1.0	2530.0	1261.0	-1.0	1731.0	803.0	-1.0	1478.0	949.0	-1.0	1339.0	
373.926	445.0	-1.0	667.0	1126.0	-1.0	1753.0	878.0	-1.0	1468.0	1300.0	-1.0	1855.0	997.0	-1.0	1757.0	1277.0	-1.0	1872.0	923.0	-1.0	1316.0	2266.0	-1.0	3446.0	985.0	-1.0	1497.0	1517.0	-1.0	2353.0	1431.0	-1.0	2688.0	1302.0	-1.0	1888.0	1360.0	-1.0	2515.0	1256.0	-1.0	1717.0	802.0	-1.0	1471.0	946.0	-1.0	1331.0	
374.425	445.0	-1.0	669.0	1127.0	-1.0	1757.0	878.0	-1.0	1468.0	1301.0	-1.0	1858.0	997.0	-1.0	1762.0	1278.0	-1.0	1876.0	923.0	-1.0	1318.0	2269.0	-1.0	3459.0	985.0	-1.0	1498.0	1520.0	-1.0	2363.0	1433.0	-1.0	2694.0	1304.0	-1.0	1897.0	1361.0	-1.0	2509.0	1259.0	-1.0	1712.0	802.0	-1.0	1469.0	950.0	-1.0	1324.0	
374.924	444.0	-1.0	670.0	1127.0	-1.0	1757.0	879.0	-1.0	1468.0	1301.0	-1.0	1856.0	997.0	-1.0	1764.0	1277.0	-1.0	1879.0	923.0	-1.0	1316.0	2268.0	-1.0	3462.0	984.0	-1.0	1498.0	1521.0	-1.0	2369.0	1433.0	-1.0	2697.0	1306.0	-1.0	1902.0	1362.0	-1.0	2515.0	1262.0	-1.0	1721.0	803.0	-1.0	1472.0	953.0	-1.0	1332.0	
375.423	445.0	-1.0	667.0	1126.0	-1.0	1754.0	877.0	-1.0	1467.0	1299.0	-1.0	1852.0	995.0	-1.0	1760.0	1277.0	-1.0	1876.0	922.0	-1.0	1316.0	2263.0	-1.0	3455.0	984.0	-1.0	1497.0	1519.0	-1.0	2366.0	1432.0	-1.0	2695.0	1306.0	-1.0	1902.0	1363.0	-1.0	2519.0	1262.0	-1.0	1727.0	804.0	-1.0	1475.0	954.0	-1.0	1339.0	
375.922	445.0	-1.0	668.0	1125.0	-1.0	1751.0	876.0	-1.0	1463.0	1298.0	-1.0	1851.0	994.0	-1.0	1757.0	1274.0	-1.0	1873.0	922.0	-1.0	1315.0	2261.0	-1.0	3443.0	985.0	-1.0	1499.0	1519.0	-1.0	2364.0	1430.0	-1.0	2691.0	1303.0	-1.0	1898.0	1361.0	-1.0	2517.0	1262.0	-1.0	1727.0	802.0	-1.0	1473.0	955.0	-1.0	1338.0	
376.421	444.0	-1.0	668.0	1127.0	-1.0	1754.0	878.0	-1.0	1465.0	1300.0	-1.0	1859.0	995.0	-1.0	1756.0	1277.0	-1.0	1871.0	923.0	-1.0	1319.0	2260.0	-1.0	3440.0	986.0	-1.0	1504.0	1520.0	-1.0	2363.0	1429.0	-1.0	2689.0	1302.0	-1.0	1894.0	1357.0	-1.0	2509.0	1259.0	-1.0	1721.0	801.0	-1.0	1469.0	953.0	-1.0	1333.0	
376.920	444.0	-1.0	669.0	1127.0	-1.0	1761.0	877.0	-1.0	1468.0	1303.0	-1.0	1867.0	997.0	-1.0	1765.0	1279.0	-1.0	1884.0	924.0	-1.0	1325.0	2267.0	-1.0	3462.0	988.0	-1.0	1514.0	1525.0	-1.0	2383.0	1432.0	-1.0	2701.0	1305.0	-1.0	1907.0	1361.0	-1.0	2510.0	1263.0	-1.0	1721.0	802.0	-1.0	1469.0	956.0	-1.0	1331.0	
377.419	445.0	-1.0	670.0	1127.0	-1.0	1763.0	877.0	-1.0	1470.0	1303.0	-1.0	1869.0	996.0	-1.0	1771.0	1279.0	-1.0	1889.0	927.0	-1.0	1332.0	2269.0	-1.0	3476.0	990.0	-1.0	1521.0	1528.0	-1.0	2395.0	1434.0	-1.0	2711.0	1308.0	-1.0	1915.0	1363.0	-1.0	2523.0	1265.0	-1.0	1730.0	804.0	-1.0	1476.0	959.0	-1.0	1340.0	
377.918	444.0	-1.0	669.0	1125.0	-1.0	1762.0	877.0	-1.0	1471.0	1301.0	-1.0	1867.0	998.0	-1.0	1773.0	1277.0	-1.0	1887.0	926.0	-1.0	1333.0	2265.0	-1.0	3470.0	992.0	-1.0	1524.0	1528.0	-1.0	2397.0	1433.0	-1.0	2715.0	1307.0	-1.0	1913.0	1362.0	-1.0	2529.0	1263.0	-1.0	1734.0	803.0	-1.0	1478.0	960.0	-1.0	1343.0	
378.417	444.0	-1.0	669.0	1125.0	-1.0	1760.0	876.0	-1.0	1472.0	1299.0	-1.0	1866.0	996.0	-1.0	1771.0	1274.0	-1.0	1881.0	926.0	-1.0	1332.0	2259.0	-1.0	3452.0	992.0	-1.0	1524.0	1527.0	-1.0	2392.0	1432.0	-1.0	2712.0	1302.0	-1.0	1905.0	1360.0	-1.0	2525.0	1260.0	-1.0	1730.0	800.0	-1.0	1476.0	959.0	-1.0	1344.0	
378.916	445.0	-1.0	670.0	1125.0	-1.0	1766.0	876.0	-1.0	1478.0	1299.0	-1.0	1871.0	997.0	-1.0	1770.0	1275.0	-1.0	1875.0	927.0	-1.0	1332.0	2257.0	-1.0	3443.0	992.0	-1.0	1522.0	1524.0	-1.0	2386.0	1431.0	-1.0	2709.0	1299.0	-1.0	1895.0	1355.0	-1.0	2513.0	1254.0	-1.0	1719.0	800.0	-1.0	1472.0	955.0	-1.0	1335.0	
379.415	444.0	-1.0	673.0	1125.0	-1.0	1771.0	877.0	-1.0	1479.0	1301.0	-1.0	1873.0	997.0	-1.0	1776.0	1275.0	-1.0	1882.0	927.0	-1.0	1333.0	2261.0	-1.0	3457.0	990.0	-1.0	1522.0	1525.0	-1.0	2383.0	1432.0	-1.0	2708.0	1300.0	-1.0	1891.0	1353.0	-1.0	2501.0	1249.0	-1.0	1709.0	798.0	-1.0	1466.0	952.0	-1.0	1327.0	
379.914	445.0	-1.0	671.0	1124.0	-1.0	1774.0	876.0	-1.0	1480.0	1300.0	-1.0	1873.0	997.0	-1.0	1778.0	1275.0	-1.0	1887.0	925.0	-1.0	1333.0	2263.0	-1.0	3470.0	991.0	-1.0	1522.0	1527.0	-1.0	2389.0	1432.0	-1.0	2709.0	1300.0	-1.0	1899.0	1354.0	-1.0	2506.0	1253.0	-1.0	1716.0	799.0	-1.0	1471.0	955.0	-1.0	1332.0	
380.413	443.0	-1.0	671.0	1123.0	-1.0	1773.0	876.0	-1.0	1478.0	1298.0	-1.0	1870.0	995.0	-1.0	1775.0	1275.0	-1.0	1887.0	926.0	-1.0	1333.0	2260.0	-1.0	3467.0	990.0	-1.0	1521.0	1527.0	-1.0	2395.0	1432.0	-1.0	2709.0	1301.0	-1.0	1903.0	1356.0	-1.0	2512.0	1256.0	-1.0	1724.0	801.0	-1.0	1473.0	956.0	-1.0	1337.0	
380.912	443.0	-1.0	671.0	1122.0	-1.0	1768.0	874.0	-1.0	1474.0	1296.0	-1.0	1866.0	995.0	-1.0	1771.0	1273.0	-1.0	1883.0	924.0	-1.0	1332.0	2253.0	-1.0	3453.0	990.0	-1.0	1521.0	1526.0	-1.0	2391.0	1429.0	-1.0	2704.0	1300.0	-1.0	1900.0	1355.0	-1.0	2509.0	1255.0	-1.0	1723.0	800.0	-1.0	1472.0	954.0	-1.0	1337.0	
381.412	443.0	-1.0	670.0	1123.0	-1.0	1766.0	875.0	-1.0	1473.0	1298.0	-1.0	1867.0	993.0	-1.0	1765.0	1271.0	-1.0	1878.0	925.0	-1.0	1333.0	2249.0	-1.0	3437.0	990.0	-1.0	1522.0	1525.0	-1.0	2384.0	1428.0	-1.0	2695.0	1296.0	-1.0	1890.0	1350.0	-1.0	2498.0	1250.0	-1.0	1712.0	797.0	-1.0	1466.0	951.0	-1.0	1327.0	
381.911	443.0	-1.0	670.0	1123.0	-1.0	1769.0	874.0	-1.0	1474.0	1301.0	-1.0	1873.0	995.0	-1.0	1773.0	1274.0	-1.0	1886.0	925.0	-1.0	1337.0	2252.0	-1.0	3451.0	992.0	-1.0	1526.0	1530.0	-1.0	2397.0	1429.0	-1.0	2704.0	1299.0	-1.0	1901.0	1354.0	-1.0	2514.0	1256.0	-1.0	1728.0	798.0	-1.0	1473.0	954.0	-1.0	1340.0	
382.410	443.0	-1.0	670.0	1122.0	-1.0	1772.0	874.0	-1.0	1475.0	1301.0	-1.0	1875.0	995.0	-1.0	1777.0	1275.0	-1.0	1889.0	928.0	-1.0	1340.0	2253.0	-1.0	3455.0	993.0	-1.0	1531.0	1533.0	-1.0	2406.0	1431.0	-1.0	2711.0	1300.0	-1.0	1906.0	1356.0	-1.0	2525.0	1256.0	-1.0	1736.0	800.0	-1.0	1479.0	956.0	-1.0	1346.0	
382.909	443.0	-1.0	670.0	1122.0	-1.0	1769.0	874.0	-1.0	1476.0	1299.0	-1.0	1875.0	995.0	-1.0	1778.0	1273.0	-1.0	1886.0	927.0	-1.0	1341.0	2250.0	-1.0	3447.0	993.0	-1.0	1533.0	1533.0	-1.0	2407.0	1432.0	-1.0	2714.0	1299.0	-1.0	1905.0	1356.0	-1.0	2524.0	1255.0	-1.0	1733.0	800.0	-1.0	1476.0	955.0	-1.0	1345.0	
383.409	443.0	-1.0	672.0	1122.0	-1.0	1776.0	872.0	-1.0	1481.0	1299.0	-1.0	1881.0	997.0	-1.0	1781.0	1274.0	-1.0	1885.0	927.0	-1.0	1341.0	2248.0	-1.0	3440.0	995.0	-1.0	1533.0	1532.0	-1.0	2405.0	1431.0	-1.0	2716.0	1299.0	-1.0	1898.0	1352.0	-1.0	2513.0	1251.0	-1.0	1720.0	797.0	-1.0	1471.0	953.0	-1.0	1335.0	
383.908	444.0	-1.0	673.0	1123.0	-1.0	1780.0	873.0	-1.0	1485.0	1301.0	-1.0	1885.0	997.0	-1.0	1788.0	1274.0	-1.0	1891.0	929.0	-1.0	1344.0	2252.0	-1.0	3456.0	995.0	-1.0	1535.0	1535.0	-1.0	2413.0	1433.0	-1.0	2724.0	1301.0	-1.0	1904.0	1350.0	-1.0	2503.0	1249.0	-1.0	1711.0	796.0	-1.0	1465.0	952.0	-1.0	1328.0	
384.406	443.0	-1.0	673.0	1124.0	-1.0	1782.0	874.0	-1.0	1487.0	1299.0	-1.0	1885.0	998.0	-1.0	1790.0	1274.0	-1.0	1894.0	927.0	-1.0	1344.0	2253.0	-1.0	3466.0	995.0	-1.0	1537.0	1538.0	-1.0	2420.0	1433.0	-1.0	2729.0	1301.0	-1.0	1912.0	1351.0	-1.0	2514.0	1251.0	-1.0	1721.0	797.0	-1.0	1473.0	953.0	-1.0	1338.0	
384.906	444.0	-1.0	673.0	1123.0	-1.0	1782.0	874.0	-1.0	1487.0	1300.0	-1.0	1882.0	997.0	-1.0	1788.0	1273.0	-1.0	1894.0	926.0	-1.0	1343.0	2251.0	-1.0	3465.0	995.0	-1.0	1536.0	1536.0	-1.0	2423.0	1431.0	-1.0	2729.0	1301.0	-1.0	1911.0	1352.0	-1.0	2523.0	1252.0	-1.0	1731.0	798.0	-1.0	1478.0	954.0	-1.0	1346.0	
385.405	443.0	-1.0	674.0	1122.0	-1.0	1779.0	875.0	-1.0	1485.0	1299.0	-1.0	1880.0	996.0	-1.0	1784.0	1270.0	-1.0	1890.0	926.0	-1.0	1342.0	2247.0	-1.0	3457.0	993.0	-1.0	1536.0	1535.0	-1.0	2421.0	1430.0	-1.0	2725.0	1298.0	-1.0	1908.0	1352.0	-1.0	2520.0	1252.0	-1.0	1731.0	797.0	-1.0	1477.0	954.0	-1.0	1348.0	
385.904	444.0	-1.0	674.0	1124.0	-1.0	1786.0	875.0	-1.0	1489.0	1301.0	-1.0	1890.0	997.0	-1.0	1793.0	1274.0	-1.0	1906.0	928.0	-1.0	1349.0	2256.0	-1.0	3486.0	996.0	-1.0	1541.0	1538.0	-1.0	2426.0	1431.0	-1.0	2728.0	1301.0	-1.0	1910.0	1350.0	-1.0	2512.0	1251.0	-1.0	1726.0	797.0	-1.0	1475.0	951.0	-1.0	1341.0	
386.403	444.0	-1.0	676.0	1126.0	-1.0	1791.0	876.0	-1.0	1490.0	1302.0	-1.0	1895.0	1000.0	-1.0	1799.0	1278.0	-1.0	1916.0	929.0	-1.0	1355.0	2260.0	-1.0	3503.0	998.0	-1.0	1549.0	1542.0	-1.0	2440.0	1433.0	-1.0	2735.0	1303.0	-1.0	1920.0	1353.0	-1.0	2529.0	1255.0	-1.0	1740.0	799.0	-1.0	1481.0	954.0	-1.0	1349.0	
386.902	443.0	-1.0	675.0	1126.0	-1.0	1791.0	876.0	-1.0	1492.0	1304.0	-1.0	1898.0	999.0	-1.0	1802.0	1279.0	-1.0	1917.0	932.0	-1.0	1358.0	2260.0	-1.0	3504.0	1000.0	-1.0	1553.0	1543.0	-1.0	2450.0	1433.0	-1.0	2743.0	1305.0	-1.0	1926.0	1356.0	-1.0	2542.0	1258.0	-1.0	1751.0	801.0	-1.0	1488.0	956.0	-1.0	1359.0	
387.401	444.0	-1.0	674.0	1126.0	-1.0	1790.0	875.0	-1.0	1492.0	1303.0	-1.0	1898.0	1000.0	-1.0	1803.0	1277.0	-1.0	1916.0	932.0	-1.0	1361.0	2257.0	-1.0	3498.0	1000.0	-1.0	1557.0	1544.0	-1.0	2455.0	1434.0	-1.0	2748.0	1304.0	-1.0	1927.0	1356.0	-1.0	2546.0	1258.0	-1.0	1751.0	800.0	-1.0	1488.0	955.0	-1.0	1360.0	
387.900	444.0	-1.0	674.0	1125.0	-1.0	1788.0	875.0	-1.0	1492.0	1305.0	-1.0	1897.0	999.0	-1.0	1803.0	1276.0	-1.0	1910.0	933.0	-1.0	1361.0	2252.0	-1.0	3486.0	1000.0	-1.0	1557.0	1544.0	-1.0	2454.0	1434.0	-1.0	2749.0	1301.0	-1.0	1922.0	1355.0	-1.0	2543.0	1257.0	-1.0	1745.0	798.0	-1.0	1487.0	955.0	-1.0	1359.0	
388.400	444.0	-1.0	674.0	1126.0	-1.0	1788.0	876.0	-1.0	1495.0	1306.0	-1.0	1898.0	1000.0	-1.0	1801.0	1275.0	-1.0	1903.0	931.0	-1.0	1359.0	2249.0	-1.0	3473.0	999.0	-1.0	1556.0	1541.0	-1.0	2445.0	1432.0	-1.0	2746.0	1298.0	-1.0	1915.0	1352.0	-1.0	2532.0	1253.0	-1.0	1735.0	797.0	-1.0	1482.0	954.0	-1.0	1354.0	
388.899	444.0	-1.0	676.0	1127.0	-1.0	1791.0	877.0	-1.0	1497.0	1307.0	-1.0	1901.0	1001.0	-1.0	1809.0	1276.0	-1.0	1911.0	931.0	-1.0	1359.0	2257.0	-1.0	3490.0	999.0	-1.0	1556.0	1539.0	-1.0	2438.0	1433.0	-1.0	2748.0	1300.0	-1.0	1913.0	1348.0	-1.0	2520.0	1252.0	-1.0	1728.0	796.0	-1.0	1475.0	951.0	-1.0	1344.0	
389.398	444.0	-1.0	676.0	1128.0	-1.0	1794.0	877.0	-1.0	1498.0	1306.0	-1.0	1900.0	1002.0	-1.0	1812.0	1278.0	-1.0	1915.0	930.0	-1.0	1359.0	2263.0	-1.0	3507.0	999.0	-1.0	1557.0	1539.0	-1.0	2443.0	1435.0	-1.0	2754.0	1304.0	-1.0	1923.0	1351.0	-1.0	2534.0	1256.0	-1.0	1743.0	798.0	-1.0	1485.0	956.0	-1.0	1356.0	
389.897	444.0	-1.0	675.0	1126.0	-1.0	1791.0	877.0	-1.0	1498.0	1306.0	-1.0	1897.0	1000.0	-1.0	1809.0	1279.0	-1.0	1914.0	930.0	-1.0	1358.0	2265.0	-1.0	3516.0	999.0	-1.0	1555.0	1538.0	-1.0	2444.0	1435.0	-1.0	2758.0	1305.0	-1.0	1928.0	1353.0	-1.0	2540.0	1260.0	-1.0	1752.0	799.0	-1.0	1490.0	963.0	-1.0	1371.0	
390.396	443.0	-1.0	675.0	1125.0	-1.0	1785.0	877.0	-1.0	1496.0	1304.0	-1.0	1894.0	998.0	-1.0	1806.0	1276.0	-1.0	1912.0	929.0	-1.0	1355.0	2266.0	-1.0	3514.0	999.0	-1.0	1555.0	1537.0	-1.0	2442.0	1434.0	-1.0	2754.0	1304.0	-1.0	1925.0	1352.0	-1.0	2541.0	1261.0	-1.0	1753.0	799.0	-1.0	1492.0	967.0	-1.0	1375.0	
390.896	444.0	-1.0	674.0	1124.0	-1.0	1780.0	876.0	-1.0	1492.0	1303.0	-1.0	1891.0	998.0	-1.0	1800.0	1276.0	-1.0	1909.0	927.0	-1.0	1355.0	2263.0	-1.0	3508.0	998.0	-1.0	1556.0	1536.0	-1.0	2439.0	1433.0	-1.0	2751.0	1303.0	-1.0	1922.0	1351.0	-1.0	2537.0	1260.0	-1.0	1749.0	800.0	-1.0	1493.0	967.0	-1.0	1374.0	
391.396	444.0	-1.0	672.0	1122.0	-1.0	1776.0	874.0	-1.0	1491.0	1302.0	-1.0	1889.0	996.0	-1.0	1796.0	1275.0	-1.0	1906.0	928.0	-1.0	1355.0	2259.0	-1.0	3500.0	999.0	-1.0	1558.0	1536.0	-1.0	2436.0	1431.0	-1.0	2749.0	1302.0	-1.0	1920.0	1351.0	-1.0	2533.0	1259.0	-1.0	1746.0	800.0	-1.0	1492.0	965.0	-1.0	1372.0	
391.895	443.0	-1.0	672.0	1122.0	-1.0	1774.0	874.0	-1.0	1488.0	1303.0	-1.0	1888.0	994.0	-1.0	1791.0	1273.0	-1.0	1900.0	929.0	-1.0	1356.0	2256.0	-1.0	3488.0	999.0	-1.0	1561.0	1534.0	-1.0	2433.0	1432.0	-1.0	2747.0	1300.0	-1.0	1915.0	1349.0	-1.0	2529.0	1258.0	-1.0	1742.0	799.0	-1.0	1491.0	964.0	-1.0	1368.0	
392.394	442.0	-1.0	673.0	1123.0	-1.0	1776.0	875.0	-1.0	1489.0	1305.0	-1.0	1892.0	995.0	-1.0	1789.0	1272.0	-1.0	1897.0	929.0	-1.0	1358.0	2255.0	-1.0	3480.0	1000.0	-1.0	1563.0	1533.0	-1.0	2427.0	1430.0	-1.0	2746.0	1297.0	-1.0	1907.0	1347.0	-1.0	2520.0	1254.0	-1.0	1732.0	798.0	-1.0	1486.0	961.0	-1.0	1360.0	
392.893	443.0	-1.0	674.0	1123.0	-1.0	1781.0	875.0	-1.0	1491.0	1306.0	-1.0	1897.0	997.0	-1.0	1797.0	1276.0	-1.0	1906.0	930.0	-1.0	1362.0	2260.0	-1.0	3496.0	1001.0	-1.0	1564.0	1533.0	-1.0	2424.0	1431.0	-1.0	2749.0	1297.0	-1.0	1904.0	1345.0	-1.0	2510.0	1250.0	-1.0	1723.0	798.0	-1.0	1483.0	957.0	-1.0	1351.0	
393.392	443.0	-1.0	675.0	1125.0	-1.0	1785.0	875.0	-1.0	1493.0	1306.0	-1.0	1902.0	998.0	-1.0	1806.0	1278.0	-1.0	1914.0	930.0	-1.0	1366.0	2265.0	-1.0	3514.0	1002.0	-1.0	1570.0	1536.0	-1.0	2437.0	1433.0	-1.0	2760.0	1300.0	-1.0	1916.0	1348.0	-1.0	2524.0	1256.0	-1.0	1736.0	800.0	-1.0	1490.0	962.0	-1.0	1358.0	
393.891	442.0	-1.0	674.0	1122.0	-1.0	1785.0	873.0	-1.0	1495.0	1304.0	-1.0	1903.0	997.0	-1.0	1810.0	1278.0	-1.0	1916.0	931.0	-1.0	1367.0	2267.0	-1.0	3521.0	1003.0	-1.0	1573.0	1538.0	-1.0	2445.0	1434.0	-1.0	2769.0	1302.0	-1.0	1924.0	1352.0	-1.0	2536.0	1260.0	-1.0	1748.0	801.0	-1.0	1496.0	964.0	-1.0	1367.0	
394.390	444.0	-1.0	675.0	1123.0	-1.0	1787.0	872.0	-1.0	1499.0	1305.0	-1.0	1905.0	998.0	-1.0	1810.0	1278.0	-1.0	1916.0	932.0	-1.0	1371.0	2267.0	-1.0	3522.0	1004.0	-1.0	1579.0	1538.0	-1.0	2447.0	1435.0	-1.0	2773.0	1302.0	-1.0	1924.0	1351.0	-1.0	2540.0	1258.0	-1.0	1750.0	801.0	-1.0	1498.0	965.0	-1.0	1369.0	
394.889	443.0	-1.0	678.0	1126.0	-1.0	1794.0	874.0	-1.0	1504.0	1307.0	-1.0	1914.0	1000.0	-1.0	1821.0	1281.0	-1.0	1930.0	934.0	-1.0	1379.0	2277.0	-1.0	3555.0	1007.0	-1.0	1590.0	1545.0	-1.0	2469.0	1437.0	-1.0	2789.0	1306.0	-1.0	1942.0	1357.0	-1.0	2564.0	1266.0	-1.0	1773.0	804.0	-1.0	1510.0	970.0	-1.0	1383.0	
395.388	444.0	-1.0	679.0	1127.0	-1.0	1799.0	875.0	-1.0	1509.0	1310.0	-1.0	1920.0	1003.0	-1.0	1830.0	1284.0	-1.0	1939.0	935.0	-1.0	1385.0	2282.0	-1.0	3575.0	1009.0	-1.0	1601.0	1549.0	-1.0	2486.0	1440.0	-1.0	2801.0	1309.0	-1.0	1953.0	1360.0	-1.0	2582.0	1270.0	-1.0	1788.0	805.0	-1.0	1518.0	973.0	-1.0	1395.0	
395.887	443.0	-1.0	680.0	1126.0	-1.0	1800.0	876.0	-1.0	1513.0	1309.0	-1.0	1924.0	1003.0	-1.0	1834.0	1284.0	-1.0	1941.0	937.0	-1.0	1390.0	2282.0	-1.0	3575.0	1012.0	-1.0	1608.0	1550.0	-1.0	2494.0	1439.0	-1.0	2806.0	1308.0	-1.0	1952.0	1359.0	-1.0	2585.0	1271.0	-1.0	1788.0	805.0	-1.0	1522.0	975.0	-1.0	1400.0	
396.386	443.0	-1.0	682.0	1128.0	-1.0	1810.0	878.0	-1.0	1520.0	1312.0	-1.0	1934.0	1006.0	-1.0	1845.0	1287.0	-1.0	1950.0	939.0	-1.0	1399.0	2291.0	-1.0	3596.0	1015.0	-1.0	1618.0	1553.0	-1.0	2497.0	1439.0	-1.0	2809.0	1307.0	-1.0	1949.0	1357.0	-1.0	2579.0	1266.0	-1.0	1779.0	805.0	-1.0	1519.0	972.0	-1.0	1394.0	
396.885	444.0	-1.0	683.0	1131.0	-1.0	1818.0	879.0	-1.0	1526.0	1313.0	-1.0	1939.0	1007.0	-1.0	1855.0	1289.0	-1.0	1959.0	941.0	-1.0	1406.0	2296.0	-1.0	3615.0	1016.0	-1.0	1624.0	1556.0	-1.0	2512.0	1442.0	-1.0	2821.0	1309.0	-1.0	1959.0	1361.0	-1.0	2597.0	1269.0	-1.0	1793.0	807.0	-1.0	1529.0	975.0	-1.0	1406.0	
397.384	444.0	-1.0	684.0	1130.0	-1.0	1818.0	879.0	-1.0	1527.0	1314.0	-1.0	1939.0	1008.0	-1.0	1860.0	1289.0	-1.0	1959.0	941.0	-1.0	1409.0	2294.0	-1.0	3620.0	1016.0	-1.0	1628.0	1558.0	-1.0	2518.0	1443.0	-1.0	2826.0	1309.0	-1.0	1963.0	1362.0	-1.0	2606.0	1271.0	-1.0	1802.0	808.0	-1.0	1535.0	976.0	-1.0	1415.0	
397.883	445.0	-1.0	685.0	1130.0	-1.0	1817.0	880.0	-1.0	1530.0	1314.0	-1.0	1939.0	1007.0	-1.0	1861.0	1286.0	-1.0	1954.0	941.0	-1.0	1407.0	2290.0	-1.0	3610.0	1017.0	-1.0	1627.0	1555.0	-1.0	2515.0	1442.0	-1.0	2827.0	1307.0	-1.0	1957.0	1360.0	-1.0	2602.0	1268.0	-1.0	1796.0	807.0	-1.0	1534.0	976.0	-1.0	1413.0	
398.382	444.0	-1.0	686.0	1132.0	-1.0	1823.0	881.0	-1.0	1532.0	1314.0	-1.0	1942.0	1009.0	-1.0	1871.0	1289.0	-1.0	1963.0	941.0	-1.0	1411.0	2295.0	-1.0	3633.0	1017.0	-1.0	1630.0	1558.0	-1.0	2518.0	1444.0	-1.0	2836.0	1310.0	-1.0	1964.0	1359.0	-1.0	2593.0	1266.0	-1.0	1787.0	806.0	-1.0	1530.0	973.0	-1.0	1404.0	
398.882	446.0	-1.0	685.0	1132.0	-1.0	1826.0	879.0	-1.0	1535.0	1315.0	-1.0	1942.0	1010.0	-1.0	1875.0	1289.0	-1.0	1968.0	941.0	-1.0	1413.0	2297.0	-1.0	3645.0	1015.0	-1.0	1630.0	1558.0	-1.0	2524.0	1446.0	-1.0	2844.0	1312.0	-1.0	1971.0	1362.0	-1.0	2602.0	1269.0	-1.0	1797.0	807.0	-1.0	1535.0	974.0	-1.0	1412.0	
399.382	444.0	-1.0	684.0	1131.0	-1.0	1823.0	881.0	-1.0	1535.0	1313.0	-1.0	1939.0	1010.0	-1.0	1875.0	1289.0	-1.0	1965.0	940.0	-1.0	1411.0	2294.0	-1.0	3639.0	1015.0	-1.0	1629.0	1556.0	-1.0	2523.0	1445.0	-1.0	2845.0	1311.0	-1.0	1970.0	1360.0	-1.0	2605.0	1269.0	-1.0	1800.0	807.0	-1.0	1537.0	975.0	-1.0	1414.0	
399.881	445.0	-1.0	685.0	1131.0	-1.0	1818.0	879.0	-1.0	1534.0	1312.0	-1.0	1936.0	1008.0	-1.0	1869.0	1285.0	-1.0	1956.0	938.0	-1.0	1407.0	2289.0	-1.0	3618.0	1013.0	-1.0	1627.0	1551.0	-1.0	2512.0	1443.0	-1.0	2840.0	1305.0	-1.0	1960.0	1359.0	-1.0	2595.0	1264.0	-1.0	1791.0	806.0	-1.0	1532.0	971.0	-1.0	1407.0	
400.380	445.0	-1.0	685.0	1130.0	-1.0	1822.0	879.0	-1.0	1536.0	1313.0	-1.0	1938.0	1009.0	-1.0	1867.0	1284.0	-1.0	1952.0	937.0	-1.0	1405.0	2288.0	-1.0	3605.0	1012.0	-1.0	1626.0	1545.0	-1.0	2499.0	1441.0	-1.0	2833.0	1302.0	-1.0	1950.0	1354.0	-1.0	2577.0	1259.0	-1.0	1774.0	803.0	-1.0	1523.0	965.0	-1.0	1391.0	
400.880	445.0	-1.0	684.0	1130.0	-1.0	1823.0	879.0	-1.0	1536.0	1313.0	-1.0	1940.0	1007.0	-1.0	1866.0	1285.0	-1.0	1953.0	937.0	-1.0	1406.0	2285.0	-1.0	3606.0	1011.0	-1.0	1627.0	1545.0	-1.0	2501.0	1441.0	-1.0	2836.0	1302.0	-1.0	1953.0	1352.0	-1.0	2562.0	1255.0	-1.0	1760.0	803.0	-1.0	1515.0	961.0	-1.0	1378.0	
401.379	444.0	-1.0	684.0	1127.0	-1.0	1822.0	877.0	-1.0	1534.0	1310.0	-1.0	1938.0	1006.0	-1.0	1863.0	1283.0	-1.0	1953.0	935.0	-1.0	1405.0	2281.0	-1.0	3602.0	1010.0	-1.0	1626.0	1543.0	-1.0	2503.0	1441.0	-1.0	2838.0	1303.0	-1.0	1955.0	1352.0	-1.0	2565.0	1255.0	-1.0	1765.0	804.0	-1.0	1518.0	961.0	-1.0	1382.0	
401.878	445.0	-1.0	683.0	1126.0	-1.0	1819.0	876.0	-1.0	1532.0	1308.0	-1.0	1934.0	1005.0	-1.0	1859.0	1280.0	-1.0	1945.0	933.0	-1.0	1401.0	2275.0	-1.0	3588.0	1008.0	-1.0	1624.0	1540.0	-1.0	2497.0	1440.0	-1.0	2835.0	1300.0	-1.0	1955.0	1352.0	-1.0	2568.0	1255.0	-1.0	1770.0	803.0	-1.0	1520.0	962.0	-1.0	1387.0	
402.377	443.0	-1.0	682.0	1125.0	-1.0	1815.0	876.0	-1.0	1529.0	1305.0	-1.0	1928.0	1002.0	-1.0	1854.0	1275.0	-1.0	1938.0	931.0	-1.0	1395.0	2268.0	-1.0	3570.0	1005.0	-1.0	1618.0	1535.0	-1.0	2487.0	1438.0	-1.0	2830.0	1298.0	-1.0	1947.0	1351.0	-1.0	2563.0	1253.0	-1.0	1766.0	802.0	-1.0	1517.0	961.0	-1.0	1385.0	
402.876	443.0	-1.0	682.0	1122.0	-1.0	1808.0	876.0	-1.0	1525.0	1304.0	-1.0	1921.0	1000.0	-1.0	1845.0	1271.0	-1.0	1926.0	928.0	-1.0	1390.0	2259.0	-1.0	3548.0	1004.0	-1.0	1610.0	1529.0	-1.0	2472.0	1434.0	-1.0	2823.0	1294.0	-1.0	1938.0	1346.0	-1.0	2550.0	1250.0	-1.0	1754.0	802.0	-1.0	1512.0	959.0	-1.0	1379.0	
403.375	444.0	-1.0	681.0	1122.0	-1.0	1803.0	874.0	-1.0	1523.0	1302.0	-1.0	1918.0	997.0	-1.0	1837.0	1268.0	-1.0	1915.0	927.0	-1.0	1385.0	2250.0	-1.0	3526.0	1001.0	-1.0	1604.0	1523.0	-1.0	2454.0	1432.0	-1.0	2812.0	1289.0	-1.0	1925.0	1342.0	-1.0	2532.0	1244.0	-1.0	1740.0	799.0	-1.0	1504.0	955.0	-1.0	1368.0	
403.874	444.0	-1.0	681.0	1122.0	-1.0	1805.0	875.0	-1.0	1523.0	1302.0	-1.0	1919.0	997.0	-1.0	1840.0	1268.0	-1.0	1918.0	927.0	-1.0	1384.0	2252.0	-1.0	3536.0	999.0	-1.0	1600.0	1520.0	-1.0	2443.0	1432.0	-1.0	2808.0	1290.0	-1.0	1919.0	1339.0	-1.0	2515.0	1240.0	-1.0	1726.0	797.0	-1.0	1494.0	952.0	-1.0	1353.0	
404.373	443.0	-1.0	680.0	1121.0	-1.0	1805.0	876.0	-1.0	1523.0	1301.0	-1.0	1919.0	998.0	-1.0	1842.0	1268.0	-1.0	1921.0	925.0	-1.0	1384.0	2253.0	-1.0	3537.0	1000.0	-1.0	1599.0	1520.0	-1.0	2442.0	1433.0	-1.0	2810.0	1290.0	-1.0	1922.0	1340.0	-1.0	2521.0	1242.0	-1.0	1732.0	798.0	-1.0	1498.0	953.0	-1.0	1357.0	
404.872	444.0	-1.0	680.0	1118.0	-1.0	1802.0	874.0	-1.0	1521.0	1300.0	-1.0	1916.0	996.0	-1.0	1838.0	1267.0	-1.0	1917.0	926.0	-1.0	1384.0	2247.0	-1.0	3528.0	1001.0	-1.0	1603.0	1517.0	-1.0	2439.0	1432.0	-1.0	2809.0	1289.0	-1.0	1920.0	1342.0	-1.0	2528.0	1242.0	-1.0	1738.0	798.0	-1.0	1504.0	953.0	-1.0	1367.0	
405.371	444.0	-1.0	679.0	1119.0	-1.0	1802.0	874.0	-1.0	1525.0	1302.0	-1.0	1921.0	997.0	-1.0	1836.0	1264.0	-1.0	1914.0	926.0	-1.0	1385.0	2246.0	-1.0	3515.0	1001.0	-1.0	1606.0	1517.0	-1.0	2435.0	1432.0	-1.0	2806.0	1286.0	-1.0	1913.0	1338.0	-1.0	2519.0	1239.0	-1.0	1728.0	797.0	-1.0	1497.0	951.0	-1.0	1357.0	
405.870	443.0	-1.0	682.0	1120.0	-1.0	1806.0	876.0	-1.0	1527.0	1303.0	-1.0	1926.0	996.0	-1.0	1841.0	1267.0	-1.0	1921.0	928.0	-1.0	1392.0	2249.0	-1.0	3528.0	1004.0	-1.0	1613.0	1520.0	-1.0	2449.0	1433.0	-1.0	2817.0	1289.0	-1.0	1923.0	1343.0	-1.0	2525.0	1244.0	-1.0	1729.0	798.0	-1.0	1501.0	954.0	-1.0	1358.0	
406.369	443.0	-1.0	682.0	1120.0	-1.0	1807.0	876.0	-1.0	1529.0	1302.0	-1.0	1928.0	998.0	-1.0	1846.0	1266.0	-1.0	1922.0	929.0	-1.0	1393.0	2250.0	-1.0	3531.0	1005.0	-1.0	1617.0	1522.0	-1.0	2457.0	1434.0	-1.0	2823.0	1290.0	-1.0	1929.0	1345.0	-1.0	2532.0	1246.0	-1.0	1735.0	799.0	-1.0	1504.0	957.0	-1.0	1363.0	
406.868	444.0	-1.0	682.0	1119.0	-1.0	1805.0	875.0	-1.0	1529.0	1301.0	-1.0	1924.0	997.0	-1.0	1845.0	1265.0	-1.0	1919.0	929.0	-1.0	1393.0	2245.0	-1.0	3523.0	1005.0	-1.0	1616.0	1522.0	-1.0	2456.0	1432.0	-1.0	2823.0	1289.0	-1.0	1926.0	1344.0	-1.0	2532.0	1244.0	-1.0	1734.0	799.0	-1.0	1506.0	957.0	-1.0	1366.0	
407.367	443.0	-1.0	682.0	1119.0	-1.0	1802.0	877.0	-1.0	1529.0	1301.0	-1.0	1923.0	997.0	-1.0	1841.0	1262.0	-1.0	1910.0	927.0	-1.0	1390.0	2243.0	-1.0	3512.0	1004.0	-1.0	1613.0	1519.0	-1.0	2447.0	1430.0	-1.0	2817.0	1285.0	-1.0	1919.0	1340.0	-1.0	2526.0	1241.0	-1.0	1729.0	798.0	-1.0	1503.0	956.0	-1.0	1363.0	
407.866	443.0	-1.0	681.0	1120.0	-1.0	1804.0	876.0	-1.0	1530.0	1300.0	-1.0	1922.0	995.0	-1.0	1838.0	1260.0	-1.0	1903.0	927.0	-1.0	1387.0	2242.0	-1.0	3501.0	1002.0	-1.0	1609.0	1517.0	-1.0	2438.0	1428.0	-1.0	2810.0	1282.0	-1.0	1913.0	1337.0	-1.0	2513.0	1238.0	-1.0	1720.0	797.0	-1.0	1497.0	951.0	-1.0	1353.0	
408.365	443.0	-1.0	681.0	1119.0	-1.0	1806.0	875.0	-1.0	1529.0	1301.0	-1.0	1925.0	996.0	-1.0	1840.0	1263.0	-1.0	1908.0	926.0	-1.0	1386.0	2244.0	-1.0	3511.0	1002.0	-1.0	1605.0	1515.0	-1.0	2433.0	1426.0	-1.0	2806.0	1283.0	-1.0	1907.0	1333.0	-1.0	2499.0	1235.0	-1.0	1711.0	795.0	-1.0	1490.0	949.0	-1.0	1345.0	
408.864	443.0	-1.0	682.0	1120.0	-1.0	1806.0	875.0	-1.0	1525.0	1301.0	-1.0	1923.0	996.0	-1.0	1841.0	1263.0	-1.0	1913.0	926.0	-1.0	1384.0	2247.0	-1.0	3517.0	1000.0	-1.0	1602.0	1516.0	-1.0	2437.0	1427.0	-1.0	2807.0	1284.0	-1.0	1914.0	1335.0	-1.0	2506.0	1238.0	-1.0	1718.0	797.0	-1.0	1496.0	951.0	-1.0	1350.0	
409.363	444.0	-1.0	680.0	1120.0	-1.0	1802.0	872.0	-1.0	1522.0	1298.0	-1.0	1920.0	994.0	-1.0	1837.0	1263.0	-1.0	1911.0	925.0	-1.0	1382.0	2244.0	-1.0	3512.0	999.0	-1.0	1598.0	1516.0	-1.0	2438.0	1425.0	-1.0	2807.0	1283.0	-1.0	1915.0	1337.0	-1.0	2510.0	1241.0	-1.0	1724.0	798.0	-1.0	1498.0	954.0	-1.0	1356.0	
409.862	444.0	-1.0	678.0	1117.0	-1.0	1796.0	871.0	-1.0	1517.0	1298.0	-1.0	1914.0	992.0	-1.0	1830.0	1261.0	-1.0	1906.0	924.0	-1.0	1379.0	2238.0	-1.0	3498.0	995.0	-1.0	1594.0	1513.0	-1.0	2430.0	1424.0	-1.0	2803.0	1283.0	-1.0	1911.0	1336.0	-1.0	2508.0	1239.0	-1.0	1719.0	798.0	-1.0	1497.0	953.0	-1.0	1355.0	
410.362	444.0	-1.0	677.0	1116.0	-1.0	1790.0	871.0	-1.0	1515.0	1298.0	-1.0	1913.0	992.0	-1.0	1823.0	1259.0	-1.0	1900.0	922.0	-1.0	1376.0	2234.0	-1.0	3479.0	995.0	-1.0	1591.0	1509.0	-1.0	2421.0	1423.0	-1.0	2795.0	1281.0	-1.0	1900.0	1333.0	-1.0	2500.0	1237.0	-1.0	1710.0	796.0	-1.0	1492.0	950.0	-1.0	1350.0	
410.861	444.0	-1.0	678.0	1117.0	-1.0	1793.0	871.0	-1.0	1515.0	1299.0	-1.0	1917.0	992.0	-1.0	1826.0	1262.0	-1.0	1903.0	923.0	-1.0	1377.0	2236.0	-1.0	3480.0	995.0	-1.0	1591.0	1510.0	-1.0	2415.0	1423.0	-1.0	2792.0	1279.0	-1.0	1894.0	1330.0	-1.0	2488.0	1233.0	-1.0	1698.0	794.0	-1.0	1488.0	947.0	-1.0	1341.0	
411.361	443.0	-1.0	678.0	1118.0	-1.0	1795.0	872.0	-1.0	1516.0	1298.0	-1.0	1918.0	993.0	-1.0	1828.0	1261.0	-1.0	1906.0	922.0	-1.0	1378.0	2239.0	-1.0	3487.0	995.0	-1.0	1592.0	1512.0	-1.0	2423.0	1424.0	-1.0	2797.0	1283.0	-1.0	1903.0	1332.0	-1.0	2486.0	1235.0	-1.0	1694.0	796.0	-1.0	1487.0	947.0	-1.0	1335.0	
411.860	442.0	-1.0	678.0	1117.0	-1.0	1795.0	872.0	-1.0	1515.0	1298.0	-1.0	1916.0	992.0	-1.0	1831.0	1261.0	-1.0	1907.0	923.0	-1.0	1377.0	2238.0	-1.0	3487.0	995.0	-1.0	1590.0	1516.0	-1.0	2432.0	1425.0	-1.0	2804.0	1284.0	-1.0	1911.0	1334.0	-1.0	2495.0	1239.0	-1.0	1705.0	797.0	-1.0	1490.0	945.0	-1.0	1339.0	
412.359	443.0	-1.0	676.0	1114.0	-1.0	1792.0	871.0	-1.0	1514.0	1296.0	-1.0	1910.0	992.0	-1.0	1828.0	1259.0	-1.0	1900.0	922.0	-1.0	1374.0	2235.0	-1.0	3479.0	993.0	-1.0	1585.0	1515.0	-1.0	2429.0	1425.0	-1.0	2801.0	1286.0	-1.0	1911.0	1334.0	-1.0	2498.0	1240.0	-1.0	1710.0	796.0	-1.0	1494.0	943.0	-1.0	1341.0	
412.858	443.0	-1.0	676.0	1113.0	-1.0	1786.0	870.0	-1.0	1509.0	1294.0	-1.0	1902.0	991.0	-1.0	1821.0	1256.0	-1.0	1890.0	919.0	-1.0	1365.0	2229.0	-1.0	3464.0	991.0	-1.0	1576.0	1512.0	-1.0	2420.0	1422.0	-1.0	2796.0	1286.0	-1.0	1908.0	1332.0	-1.0	2492.0	1240.0	-1.0	1708.0	796.0	-1.0	1491.0	936.0	-1.0	1334.0	
413.357	442.0	-1.0	675.0	1112.0	-1.0	1782.0	871.0	-1.0	1507.0	1294.0	-1.0	1897.0	990.0	-1.0	1815.0	1253.0	-1.0	1880.0	916.0	-1.0	1356.0	2227.0	-1.0	3448.0	987.0	-1.0	1565.0	1509.0	-1.0	2408.0	1421.0	-1.0	2786.0	1286.0	-1.0	1902.0	1329.0	-1.0	2482.0	1240.0	-1.0	1705.0	794.0	-1.0	1488.0	931.0	-1.0	1328.0	
413.856	442.0	-1.0	674.0	1113.0	-1.0	1786.0	870.0	-1.0	1508.0	1295.0	-1.0	1898.0	990.0	-1.0	1816.0	1256.0	-1.0	1884.0	915.0	-1.0	1355.0	2232.0	-1.0	3455.0	984.0	-1.0	1560.0	1509.0	-1.0	2402.0	1421.0	-1.0	2780.0	1286.0	-1.0	1900.0	1327.0	-1.0	2472.0	1238.0	-1.0	1699.0	794.0	-1.0	1481.0	928.0	-1.0	1320.0	
414.355	443.0	-1.0	673.0	1114.0	-1.0	1787.0	868.0	-1.0	1506.0	1295.0	-1.0	1900.0	991.0	-1.0	1817.0	1259.0	-1.0	1891.0	914.0	-1.0	1355.0	2236.0	-1.0	3468.0	984.0	-1.0	1558.0	1512.0	-1.0	2410.0	1420.0	-1.0	2784.0	1289.0	-1.0	1911.0	1329.0	-1.0	2471.0	1243.0	-1.0	1700.0	795.0	-1.0	1484.0	934.0	-1.0	1321.0	
414.855	443.0	-1.0	673.0	1114.0	-1.0	1785.0	869.0	-1.0	1503.0	1295.0	-1.0	1899.0	991.0	-1.0	1818.0	1260.0	-1.0	1893.0	913.0	-1.0	1351.0	2237.0	-1.0	3472.0	983.0	-1.0	1555.0	1514.0	-1.0	2415.0	1421.0	-1.0	2787.0	1293.0	-1.0	1917.0	1332.0	-1.0	2482.0	1247.0	-1.0	1710.0	797.0	-1.0	1489.0	939.0	-1.0	1331.0	
415.354	443.0	-1.0	672.0	1113.0	-1.0	1782.0	869.0	-1.0	1498.0	1296.0	-1.0	1894.0	991.0	-1.0	1813.0	1258.0	-1.0	1891.0	911.0	-1.0	1350.0	2236.0	-1.0	3463.0	980.0	-1.0	1552.0	1514.0	-1.0	2412.0	1422.0	-1.0	2784.0	1292.0	-1.0	1913.0	1331.0	-1.0	2486.0	1247.0	-1.0	1713.0	798.0	-1.0	1491.0	944.0	-1.0	1341.0	
415.853	442.0	-1.0	672.0	1113.0	-1.0	1776.0	869.0	-1.0	1494.0	1294.0	-1.0	1891.0	990.0	-1.0	1807.0	1257.0	-1.0	1884.0	911.0	-1.0	1347.0	2230.0	-1.0	3443.0	979.0	-1.0	1548.0	1511.0	-1.0	2401.0	1419.0	-1.0	2778.0	1289.0	-1.0	1906.0	1331.0	-1.0	2482.0	1245.0	-1.0	1707.0	797.0	-1.0	1490.0	944.0	-1.0	1341.0	
416.352	442.0	-1.0	671.0	1113.0	-1.0	1780.0	869.0	-1.0	1498.0	1295.0	-1.0	1895.0	991.0	-1.0	1814.0	1260.0	-1.0	1894.0	912.0	-1.0	1350.0	2237.0	-1.0	3466.0	980.0	-1.0	1550.0	1515.0	-1.0	2415.0	1421.0	-1.0	2787.0	1294.0	-1.0	1917.0	1334.0	-1.0	2484.0	1248.0	-1.0	1708.0	799.0	-1.0	1491.0	949.0	-1.0	1342.0	
416.851	443.0	-1.0	672.0	1115.0	-1.0	1781.0	869.0	-1.0	1498.0	1295.0	-1.0	1896.0	993.0	-1.0	1818.0	1261.0	-1.0	1898.0	912.0	-1.0	1351.0	2240.0	-1.0	3476.0	980.0	-1.0	1550.0	1517.0	-1.0	2419.0	1422.0	-1.0	2793.0	1297.0	-1.0	1925.0	1335.0	-1.0	2494.0	1251.0	-1.0	1717.0	800.0	-1.0	1496.0	953.0	-1.0	1351.0	
417.351	443.0	-1.0	672.0	1115.0	-1.0	1780.0	869.0	-1.0	1499.0	1297.0	-1.0	1895.0	993.0	-1.0	1816.0	1259.0	-1.0	1895.0	912.0	-1.0	1352.0	2239.0	-1.0	3471.0	979.0	-1.0	1549.0	1517.0	-1.0	2418.0	1422.0	-1.0	2792.0	1297.0	-1.0	1922.0	1335.0	-1.0	2496.0	1253.0	-1.0	1720.0	799.0	-1.0	1498.0	955.0	-1.0	1355.0	
417.850	442.0	-1.0	672.0	1117.0	-1.0	1784.0	872.0	-1.0	1503.0	1298.0	-1.0	1898.0	994.0	-1.0	1816.0	1259.0	-1.0	1892.0	912.0	-1.0	1351.0	2239.0	-1.0	3468.0	979.0	-1.0	1549.0	1516.0	-1.0	2411.0	1421.0	-1.0	2787.0	1296.0	-1.0	1919.0	1333.0	-1.0	2490.0	1250.0	-1.0	1716.0	797.0	-1.0	1494.0	953.0	-1.0	1351.0	
418.349	442.0	-1.0	675.0	1119.0	-1.0	1792.0	873.0	-1.0	1505.0	1300.0	-1.0	1903.0	996.0	-1.0	1824.0	1262.0	-1.0	1902.0	913.0	-1.0	1355.0	2246.0	-1.0	3488.0	979.0	-1.0	1548.0	1518.0	-1.0	2409.0	1423.0	-1.0	2786.0	1297.0	-1.0	1916.0	1331.0	-1.0	2481.0	1248.0	-1.0	1709.0	796.0	-1.0	1490.0	952.0	-1.0	1344.0	
418.848	443.0	-1.0	676.0	1119.0	-1.0	1794.0	873.0	-1.0	1507.0	1300.0	-1.0	1904.0	997.0	-1.0	1828.0	1264.0	-1.0	1910.0	913.0	-1.0	1356.0	2249.0	-1.0	3498.0	980.0	-1.0	1547.0	1519.0	-1.0	2413.0	1423.0	-1.0	2791.0	1299.0	-1.0	1925.0	1334.0	-1.0	2496.0	1251.0	-1.0	1725.0	799.0	-1.0	1497.0	956.0	-1.0	1356.0	
419.347	442.0	-1.0	674.0	1119.0	-1.0	1793.0	873.0	-1.0	1507.0	1299.0	-1.0	1901.0	996.0	-1.0	1827.0	1265.0	-1.0	1908.0	913.0	-1.0	1353.0	2245.0	-1.0	3490.0	978.0	-1.0	1544.0	1516.0	-1.0	2412.0	1423.0	-1.0	2789.0	1300.0	-1.0	1924.0	1335.0	-1.0	2503.0	1253.0	-1.0	1732.0	801.0	-1.0	1499.0	958.0	-1.0	1364.0	
419.846	444.0	-1.0	675.0	1119.0	-1.0	1787.0	872.0	-1.0	1503.0	1299.0	-1.0	1898.0	996.0	-1.0	1818.0	1263.0	-1.0	1900.0	911.0	-1.0	1351.0	2237.0	-1.0	3469.0	977.0	-1.0	1541.0	1512.0	-1.0	2402.0	1422.0	-1.0	2784.0	1298.0	-1.0	1919.0	1334.0	-1.0	2497.0	1251.0	-1.0	1726.0	800.0	-1.0	1495.0	958.0	-1.0	1362.0	
420.345	443.0	-1.0	674.0	1119.0	-1.0	1790.0	874.0	-1.0	1506.0	1300.0	-1.0	1901.0	996.0	-1.0	1818.0	1264.0	-1.0	1897.0	912.0	-1.0	1349.0	2238.0	-1.0	3461.0	977.0	-1.0	1538.0	1510.0	-1.0	2393.0	1420.0	-1.0	2779.0	1296.0	-1.0	1913.0	1331.0	-1.0	2484.0	1248.0	-1.0	1714.0	798.0	-1.0	1489.0	955.0	-1.0	1351.0	
420.844	444.0	-1.0	674.0	1120.0	-1.0	1793.0	874.0	-1.0	1505.0	1301.0	-1.0	1903.0	997.0	-1.0	1819.0	1265.0	-1.0	1903.0	912.0	-1.0	1352.0	2243.0	-1.0	3473.0	976.0	-1.0	1539.0	1512.0	-1.0	2402.0	1421.0	-1.0	2784.0	1299.0	-1.0	1921.0	1334.0	-1.0	2487.0	1252.0	-1.0	1719.0	800.0	-1.0	1489.0	959.0	-1.0	1352.0	
421.343	443.0	-1.0	675.0	1122.0	-1.0	1791.0	874.0	-1.0	1503.0	1300.0	-1.0	1901.0	997.0	-1.0	1819.0	1266.0	-1.0	1905.0	912.0	-1.0	1353.0	2243.0	-1.0	3477.0	975.0	-1.0	1539.0	1514.0	-1.0	2408.0	1422.0	-1.0	2789.0	1300.0	-1.0	1929.0	1337.0	-1.0	2496.0	1256.0	-1.0	1727.0	800.0	-1.0	1492.0	962.0	-1.0	1356.0	
421.842	443.0	-1.0	673.0	1120.0	-1.0	1786.0	874.0	-1.0	1501.0	1300.0	-1.0	1898.0	996.0	-1.0	1817.0	1265.0	-1.0	1904.0	912.0	-1.0	1352.0	2241.0	-1.0	3470.0	974.0	-1.0	1538.0	1513.0	-1.0	2403.0	1422.0	-1.0	2785.0	1300.0	-1.0	1927.0	1336.0	-1.0	2498.0	1256.0	-1.0	1728.0	800.0	-1.0	1491.0	961.0	-1.0	1359.0	
422.341	444.0	-1.0	674.0	1121.0	-1.0	1784.0	873.0	-1.0	1500.0	1301.0	-1.0	1896.0	995.0	-1.0	1813.0	1262.0	-1.0	1897.0	912.0	-1.0	1350.0	2238.0	-1.0	3457.0	975.0	-1.0	1533.0	1509.0	-1.0	2390.0	1420.0	-1.0	2781.0	1298.0	-1.0	1918.0	1333.0	-1.0	2488.0	1251.0	-1.0	1720.0	798.0	-1.0	1486.0	959.0	-1.0	1353.0	
422.840	444.0	-1.0	675.0	1122.0	-1.0	1787.0	875.0	-1.0	1504.0	1302.0	-1.0	1899.0	995.0	-1.0	1819.0	1265.0	-1.0	1904.0	913.0	-1.0	1352.0	2242.0	-1.0	3474.0	974.0	-1.0	1534.0	1511.0	-1.0	2400.0	1422.0	-1.0	2788.0	1301.0	-1.0	1929.0	1338.0	-1.0	2494.0	1256.0	-1.0	1725.0	801.0	-1.0	1488.0	962.0	-1.0	1355.0	
423.339	443.0	-1.0	674.0	1123.0	-1.0	1790.0	876.0	-1.0	1506.0	1302.0	-1.0	1897.0	997.0	-1.0	1821.0	1265.0	-1.0	1906.0	913.0	-1.0	1353.0	2244.0	-1.0	3481.0	974.0	-1.0	1532.0	1513.0	-1.0	2403.0	1423.0	-1.0	2792.0	1302.0	-1.0	1936.0	1340.0	-1.0	2501.0	1259.0	-1.0	1734.0	803.0	-1.0	1492.0	964.0	-1.0	1361.0	
423.838	444.0	-1.0	674.0	1123.0	-1.0	1789.0	876.0	-1.0	1507.0	1302.0	-1.0	1896.0	995.0	-1.0	1818.0	1265.0	-1.0	1901.0	913.0	-1.0	1351.0	2241.0	-1.0	3470.0	972.0	-1.0	1529.0	1511.0	-1.0	2397.0	1423.0	-1.0	2789.0	1301.0	-1.0	1932.0	1340.0	-1.0	2507.0	1257.0	-1.0	1740.0	802.0	-1.0	1496.0	963.0	-1.0	1366.0	
424.337	445.0	-1.0	677.0	1125.0	-1.0	1795.0	875.0	-1.0	1509.0	1303.0	-1.0	1902.0	996.0	-1.0	1817.0	1267.0	-1.0	1901.0	913.0	-1.0	1350.0	2242.0	-1.0	3465.0	971.0	-1.0	1526.0	1507.0	-1.0	2389.0	1422.0	-1.0	2785.0	1299.0	-1.0	1925.0	1338.0	-1.0	2496.0	1253.0	-1.0	1729.0	800.0	-1.0	1489.0	960.0	-1.0	1356.0	
424.836	445.0	-1.0	677.0	1127.0	-1.0	1801.0	876.0	-1.0	1513.0	1304.0	-1.0	1906.0	998.0	-1.0	1820.0	1268.0	-1.0	1909.0	912.0	-1.0	1352.0	2247.0	-1.0	3482.0	971.0	-1.0	1527.0	1509.0	-1.0	2398.0	1424.0	-1.0	2790.0	1303.0	-1.0	1933.0	1340.0	-1.0	2498.0	1258.0	-1.0	1729.0	802.0	-1.0	1490.0	962.0	-1.0	1355.0	
425.335	445.0	-1.0	677.0	1126.0	-1.0	1801.0	876.0	-1.0	1513.0	1305.0	-1.0	1908.0	996.0	-1.0	1820.0	1269.0	-1.0	1913.0	913.0	-1.0	1351.0	2247.0	-1.0	3488.0	971.0	-1.0	1526.0	1510.0	-1.0	2404.0	1423.0	-1.0	2792.0	1304.0	-1.0	1939.0	1342.0	-1.0	2508.0	1260.0	-1.0	1738.0	803.0	-1.0	1496.0	965.0	-1.0	1362.0	
425.834	445.0	-1.0	678.0	1125.0	-1.0	1801.0	876.0	-1.0	1511.0	1304.0	-1.0	1906.0	995.0	-1.0	1817.0	1270.0	-1.0	1914.0	912.0	-1.0	1350.0	2243.0	-1.0	3484.0	969.0	-1.0	1523.0	1510.0	-1.0	2400.0	1423.0	-1.0	2789.0	1303.0	-1.0	1938.0	1343.0	-1.0	2516.0	1261.0	-1.0	1745.0	803.0	-1.0	1498.0	965.0	-1.0	1368.0	
426.333	444.0	-1.0	678.0	1124.0	-1.0	1796.0	877.0	-1.0	1508.0	1304.0	-1.0	1904.0	993.0	-1.0	1809.0	1267.0	-1.0	1908.0	911.0	-1.0	1347.0	2239.0	-1.0	3468.0	966.0	-1.0	1517.0	1505.0	-1.0	2390.0	1422.0	-1.0	2782.0	1302.0	-1.0	1931.0	1342.0	-1.0	2513.0	1258.0	-1.0	1742.0	802.0	-1.0	1496.0	963.0	-1.0	1366.0	
426.832	444.0	-1.0	678.0	1126.0	-1.0	1798.0	877.0	-1.0	1509.0	1305.0	-1.0	1907.0	993.0	-1.0	1803.0	1268.0	-1.0	1903.0	910.0	-1.0	1343.0	2235.0	-1.0	3456.0	966.0	-1.0	1511.0	1501.0	-1.0	2376.0	1419.0	-1.0	2775.0	1299.0	-1.0	1922.0	1339.0	-1.0	2500.0	1254.0	-1.0	1730.0	799.0	-1.0	1488.0	958.0	-1.0	1357.0	
427.332	444.0	-1.0	677.0	1125.0	-1.0	1801.0	877.0	-1.0	1509.0	1305.0	-1.0	1908.0	993.0	-1.0	1803.0	1268.0	-1.0	1911.0	909.0	-1.0	1343.0	2239.0	-1.0	3468.0	964.0	-1.0	1506.0	1502.0	-1.0	2378.0	1420.0	-1.0	2778.0	1303.0	-1.0	1932.0	1337.0	-1.0	2493.0	1251.0	-1.0	1722.0	799.0	-1.0	1483.0	956.0	-1.0	1350.0	
427.831	444.0	-1.0	678.0	1124.0	-1.0	1799.0	875.0	-1.0	1505.0	1303.0	-1.0	1904.0	992.0	-1.0	1802.0	1268.0	-1.0	1913.0	908.0	-1.0	1341.0	2238.0	-1.0	3474.0	961.0	-1.0	1501.0	1499.0	-1.0	2375.0	1420.0	-1.0	2777.0	1306.0	-1.0	1938.0	1339.0	-1.0	2502.0	1254.0	-1.0	1733.0	800.0	-1.0	1488.0	958.0	-1.0	1356.0	
428.331	445.0	-1.0	676.0	1123.0	-1.0	1796.0	874.0	-1.0	1504.0	1302.0	-1.0	1900.0	990.0	-1.0	1797.0	1267.0	-1.0	1912.0	906.0	-1.0	1336.0	2234.0	-1.0	3465.0	959.0	-1.0	1495.0	1497.0	-1.0	2370.0	1419.0	-1.0	2775.0	1307.0	-1.0	1940.0	1341.0	-1.0	2510.0	1258.0	-1.0	1741.0	800.0	-1.0	1491.0	960.0	-1.0	1363.0	
428.830	444.0	-1.0	676.0	1122.0	-1.0	1791.0	875.0	-1.0	1501.0	1301.0	-1.0	1898.0	986.0	-1.0	1788.0	1265.0	-1.0	1905.0	904.0	-1.0	1330.0	2224.0	-1.0	3443.0	956.0	-1.0	1484.0	1494.0	-1.0	2360.0	1418.0	-1.0	2768.0	1307.0	-1.0	1938.0	1341.0	-1.0	2508.0	1256.0	-1.0	1740.0	799.0	-1.0	1486.0	957.0	-1.0	1358.0	
429.329	444.0	-1.0	676.0	1123.0	-1.0	1793.0	875.0	-1.0	1503.0	1302.0	-1.0	1901.0	985.0	-1.0	1779.0	1264.0	-1.0	1897.0	903.0	-1.0	1324.0	2218.0	-1.0	3421.0	953.0	-1.0	1475.0	1487.0	-1.0	2343.0	1415.0	-1.0	2752.0	1305.0	-1.0	1927.0	1335.0	-1.0	2489.0	1250.0	-1.0	1722.0	795.0	-1.0	1477.0	952.0	-1.0	1343.0	
429.828	444.0	-1.0	677.0	1122.0	-1.0	1794.0	875.0	-1.0	1502.0	1301.0	-1.0	1902.0	984.0	-1.0	1778.0	1265.0	-1.0	1901.0	902.0	-1.0	1321.0	2217.0	-1.0	3425.0	950.0	-1.0	1468.0	1487.0	-1.0	2340.0	1413.0	-1.0	2750.0	1306.0	-1.0	1930.0	1335.0	-1.0	2477.0	1248.0	-1.0	1711.0	795.0	-1.0	1469.0	948.0	-1.0	1332.0	
430.327	444.0	-1.0	675.0	1121.0	-1.0	1793.0	874.0	-1.0	1502.0	1302.0	-1.0	1901.0	984.0	-1.0	1774.0	1266.0	-1.0	1904.0	900.0	-1.0	1319.0	2217.0	-1.0	3430.0	948.0	-1.0	1465.0	1487.0	-1.0	2342.0	1413.0	-1.0	2749.0	1307.0	-1.0	1935.0	1337.0	-1.0	2491.0	1251.0	-1.0	1723.0	796.0	-1.0	1475.0	950.0	-1.0	1340.0	
430.826	445.0	-1.0	675.0	1120.0	-1.0	1790.0	873.0	-1.0	1500.0	1300.0	-1.0	1899.0	983.0	-1.0	1770.0	1265.0	-1.0	1904.0	899.0	-1.0	1317.0	2216.0	-1.0	3427.0	948.0	-1.0	1463.0	1486.0	-1.0	2339.0	1412.0	-1.0	2743.0	1307.0	-1.0	1936.0	1340.0	-1.0	2499.0	1254.0	-1.0	1732.0	798.0	-1.0	1481.0	951.0	-1.0	1347.0	
431.325	444.0	-1.0	676.0	1119.0	-1.0	1788.0	874.0	-1.0	1499.0	1301.0	-1.0	1900.0	982.0	-1.0	1765.0	1264.0	-1.0	1902.0	899.0	-1.0	1314.0	2214.0	-1.0	3418.0	947.0	-1.0	1460.0	1486.0	-1.0	2337.0	1411.0	-1.0	2737.0	1306.0	-1.0	1932.0	1339.0	-1.0	2503.0	1254.0	-1.0	1733.0	797.0	-1.0	1482.0	953.0	-1.0	1350.0	
431.824	444.0	-1.0	676.0	1123.0	-1.0	1797.0	875.0	-1.0	1504.0	1303.0	-1.0	1909.0	982.0	-1.0	1770.0	1269.0	-1.0	1911.0	902.0	-1.0	1316.0	2225.0	-1.0	3438.0	947.0	-1.0	1460.0	1484.0	-1.0	2332.0	1413.0	-1.0	2738.0	1310.0	-1.0	1935.0	1340.0	-1.0	2495.0	1255.0	-1.0	1732.0	797.0	-1.0	1480.0	952.0	-1.0	1347.0	
432.323	445.0	-1.0	678.0	1125.0	-1.0	1805.0	874.0	-1.0	1505.0	1305.0	-1.0	1915.0	985.0	-1.0	1774.0	1273.0	-1.0	1923.0	901.0	-1.0	1317.0	2234.0	-1.0	3465.0	948.0	-1.0	1462.0	1487.0	-1.0	2340.0	1415.0	-1.0	2744.0	1315.0	-1.0	1949.0	1344.0	-1.0	2499.0	1259.0	-1.0	1737.0	800.0	-1.0	1483.0	957.0	-1.0	1351.0	
432.822	445.0	-1.0	677.0	1125.0	-1.0	1805.0	875.0	-1.0	1505.0	1304.0	-1.0	1916.0	984.0	-1.0	1776.0	1274.0	-1.0	1928.0	901.0	-1.0	1318.0	2237.0	-1.0	3481.0	947.0	-1.0	1460.0	1489.0	-1.0	2347.0	1416.0	-1.0	2749.0	1316.0	-1.0	1957.0	1348.0	-1.0	2517.0	1264.0	-1.0	1756.0	802.0	-1.0	1496.0	963.0	-1.0	1372.0	
433.321	444.0	-1.0	678.0	1121.0	-1.0	1802.0	875.0	-1.0	1503.0	1303.0	-1.0	1914.0	983.0	-1.0	1773.0	1273.0	-1.0	1928.0	901.0	-1.0	1317.0	2238.0	-1.0	3486.0	947.0	-1.0	1459.0	1487.0	-1.0	2345.0	1414.0	-1.0	2748.0	1315.0	-1.0	1956.0	1348.0	-1.0	2524.0	1265.0	-1.0	1764.0	804.0	-1.0	1503.0	967.0	-1.0	1382.0	
433.820	445.0	-1.0	676.0	1120.0	-1.0	1796.0	874.0	-1.0	1503.0	1300.0	-1.0	1909.0	982.0	-1.0	1769.0	1270.0	-1.0	1920.0	900.0	-1.0	1314.0	2235.0	-1.0	3478.0	947.0	-1.0	1457.0	1483.0	-1.0	2337.0	1413.0	-1.0	2744.0	1313.0	-1.0	1949.0	1348.0	-1.0	2523.0	1264.0	-1.0	1761.0	803.0	-1.0	1503.0	968.0	-1.0	1385.0	
434.319	445.0	-1.0	675.0	1119.0	-1.0	1791.0	874.0	-1.0	1503.0	1300.0	-1.0	1908.0	981.0	-1.0	1764.0	1267.0	-1.0	1914.0	899.0	-1.0	1311.0	2232.0	-1.0	3466.0	947.0	-1.0	1456.0	1480.0	-1.0	2329.0	1411.0	-1.0	2739.0	1309.0	-1.0	1939.0	1346.0	-1.0	2519.0	1260.0	-1.0	1758.0	804.0	-1.0	1504.0	968.0	-1.0	1383.0	
434.818	445.0	-1.0	675.0	1118.0	-1.0	1790.0	874.0	-1.0	1505.0	1300.0	-1.0	1909.0	980.0	-1.0	1759.0	1266.0	-1.0	1908.0	899.0	-1.0	1308.0	2229.0	-1.0	3453.0	947.0	-1.0	1455.0	1477.0	-1.0	2318.0	1410.0	-1.0	2731.0	1305.0	-1.0	1926.0	1343.0	-1.0	2508.0	1256.0	-1.0	1747.0	803.0	-1.0	1500.0	967.0	-1.0	1378.0	
435.317	445.0	-1.0	677.0	1119.0	-1.0	1794.0	875.0	-1.0	1506.0	1302.0	-1.0	1912.0	979.0	-1.0	1757.0	1265.0	-1.0	1905.0	900.0	-1.0	1308.0	2229.0	-1.0	3446.0	947.0	-1.0	1455.0	1475.0	-1.0	2312.0	1408.0	-1.0	2724.0	1301.0	-1.0	1915.0	1340.0	-1.0	2494.0	1252.0	-1.0	1732.0	801.0	-1.0	1493.0	965.0	-1.0	1369.0	
435.816	445.0	-1.0	678.0	1120.0	-1.0	1795.0	875.0	-1.0	1507.0	1301.0	-1.0	1914.0	981.0	-1.0	1762.0	1268.0	-1.0	1910.0	900.0	-1.0	1310.0	2232.0	-1.0	3458.0	947.0	-1.0	1457.0	1476.0	-1.0	2308.0	1410.0	-1.0	2719.0	1299.0	-1.0	1909.0	1338.0	-1.0	2482.0	1248.0	-1.0	1720.0	801.0	-1.0	1488.0	962.0	-1.0	1359.0	
436.315	444.0	-1.0	677.0	1121.0	-1.0	1797.0	876.0	-1.0	1508.0	1301.0	-1.0	1913.0	982.0	-1.0	1764.0	1269.0	-1.0	1915.0	900.0	-1.0	1312.0	2234.0	-1.0	3469.0	948.0	-1.0	1458.0	1478.0	-1.0	2317.0	1410.0	-1.0	2723.0	1302.0	-1.0	1918.0	1344.0	-1.0	2499.0	1253.0	-1.0	1735.0	803.0	-1.0	1496.0	965.0	-1.0	1369.0	
436.814	445.0	-1.0	677.0	1121.0	-1.0	1794.0	876.0	-1.0	1506.0	1299.0	-1.0	1910.0	980.0	-1.0	1763.0	1267.0	-1.0	1914.0	901.0	-1.0	1311.0	2232.0	-1.0	3467.0	948.0	-1.0	1458.0	1480.0	-1.0	2324.0	1412.0	-1.0	2726.0	1302.0	-1.0	1923.0	1348.0	-1.0	2509.0	1257.0	-1.0	1745.0	806.0	-1.0	1503.0	968.0	-1.0	1377.0	
437.313	444.0	-1.0	676.0	1119.0	-1.0	1791.0	876.0	-1.0	1506.0	1300.0	-1.0	1906.0	980.0	-1.0	1759.0	1265.0	-1.0	1907.0	900.0	-1.0	1309.0	2228.0	-1.0	3457.0	949.0	-1.0	1459.0	1481.0	-1.0	2324.0	1411.0	-1.0	2721.0	1301.0	-1.0	1920.0	1348.0	-1.0	2511.0	1258.0	-1.0	1745.0	805.0	-1.0	1503.0	968.0	-1.0	1377.0	
437.812	444.0	-1.0	678.0	1122.0	-1.0	1796.0	876.0	-1.0	1507.0	1301.0	-1.0	1911.0	981.0	-1.0	1766.0	1269.0	-1.0	1920.0	903.0	-1.0	1315.0	2237.0	-1.0	3487.0	951.0	-1.0	1464.0	1487.0	-1.0	2344.0	1414.0	-1.0	2735.0	1308.0	-1.0	1939.0	1354.0	-1.0	2515.0	1263.0	-1.0	1750.0	809.0	-1.0	1506.0	971.0	-1.0	1378.0	
438.311	445.0	-1.0	679.0	1121.0	-1.0	1800.0	875.0	-1.0	1508.0	1302.0	-1.0	1914.0	983.0	-1.0	1772.0	1271.0	-1.0	1928.0	903.0	-1.0	1319.0	2244.0	-1.0	3508.0	952.0	-1.0	1469.0	1492.0	-1.0	2359.0	1416.0	-1.0	2743.0	1311.0	-1.0	1951.0	1357.0	-1.0	2529.0	1267.0	-1.0	1762.0	811.0	-1.0	1514.0	974.0	-1.0	1386.0	
438.810	444.0	-1.0	678.0	1122.0	-1.0	1800.0	876.0	-1.0	1509.0	1301.0	-1.0	1913.0	983.0	-1.0	1774.0	1270.0	-1.0	1931.0	904.0	-1.0	1322.0	2245.0	-1.0	3512.0	954.0	-1.0	1474.0	1494.0	-1.0	2365.0	1417.0	-1.0	2745.0	1311.0	-1.0	1951.0	1359.0	-1.0	2538.0	1269.0	-1.0	1767.0	810.0	-1.0	1517.0	975.0	-1.0	1390.0	
439.310	446.0	-1.0	680.0	1124.0	-1.0	1802.0	876.0	-1.0	1511.0	1303.0	-1.0	1918.0	982.0	-1.0	1774.0	1270.0	-1.0	1928.0	906.0	-1.0	1323.0	2245.0	-1.0	3511.0	954.0	-1.0	1476.0	1495.0	-1.0	2364.0	1417.0	-1.0	2744.0	1308.0	-1.0	1942.0	1356.0	-1.0	2533.0	1265.0	-1.0	1762.0	810.0	-1.0	1515.0	974.0	-1.0	1388.0	
439.809	446.0	-1.0	681.0	1125.0	-1.0	1809.0	877.0	-1.0	1515.0	1304.0	-1.0	1923.0	984.0	-1.0	1783.0	1273.0	-1.0	1939.0	908.0	-1.0	1329.0	2254.0	-1.0	3541.0	957.0	-1.0	1481.0	1499.0	-1.0	2370.0	1419.0	-1.0	2751.0	1312.0	-1.0	1943.0	1356.0	-1.0	2528.0	1263.0	-1.0	1753.0	811.0	-1.0	1512.0	972.0	-1.0	1380.0	
440.309	445.0	-1.0	682.0	1126.0	-1.0	1812.0	878.0	-1.0	1517.0	1304.0	-1.0	1925.0	985.0	-1.0	1791.0	1275.0	-1.0	1944.0	909.0	-1.0	1332.0	2258.0	-1.0	3560.0	959.0	-1.0	1485.0	1502.0	-1.0	2381.0	1419.0	-1.0	2758.0	1313.0	-1.0	1950.0	1360.0	-1.0	2544.0	1267.0	-1.0	1766.0	812.0	-1.0	1521.0	976.0	-1.0	1391.0	
440.808	446.0	-1.0	682.0	1125.0	-1.0	1811.0	877.0	-1.0	1517.0	1305.0	-1.0	1924.0	985.0	-1.0	1790.0	1273.0	-1.0	1941.0	909.0	-1.0	1332.0	2257.0	-1.0	3558.0	959.0	-1.0	1486.0	1503.0	-1.0	2385.0	1419.0	-1.0	2758.0	1312.0	-1.0	1952.0	1364.0	-1.0	2556.0	1270.0	-1.0	1775.0	814.0	-1.0	1528.0	977.0	-1.0	1398.0	
441.308	445.0	-1.0	680.0	1125.0	-1.0	1809.0	878.0	-1.0	1517.0	1304.0	-1.0	1919.0	985.0	-1.0	1788.0	1272.0	-1.0	1937.0	907.0	-1.0	1329.0	2253.0	-1.0	3548.0	958.0	-1.0	1484.0	1501.0	-1.0	2381.0	1418.0	-1.0	2755.0	1311.0	-1.0	1949.0	1363.0	-1.0	2555.0	1269.0	-1.0	1775.0	814.0	-1.0	1527.0	977.0	-1.0	1398.0	
441.808	446.0	-1.0	680.0	1125.0	-1.0	1804.0	877.0	-1.0	1516.0	1302.0	-1.0	1915.0	983.0	-1.0	1781.0	1270.0	-1.0	1928.0	906.0	-1.0	1327.0	2248.0	-1.0	3532.0	957.0	-1.0	1480.0	1499.0	-1.0	2374.0	1416.0	-1.0	2749.0	1308.0	-1.0	1943.0	1362.0	-1.0	2548.0	1268.0	-1.0	1770.0	813.0	-1.0	1526.0	975.0	-1.0	1396.0	
442.307	446.0	-1.0	680.0	1125.0	-1.0	1805.0	877.0	-1.0	1517.0	1304.0	-1.0	1917.0	981.0	-1.0	1776.0	1268.0	-1.0	1921.0	907.0	-1.0	1322.0	2245.0	-1.0	3517.0	955.0	-1.0	1475.0	1495.0	-1.0	2365.0	1415.0	-1.0	2740.0	1307.0	-1.0	1934.0	1359.0	-1.0	2535.0	1266.0	-1.0	1758.0	811.0	-1.0	1519.0	972.0	-1.0	1387.0	
442.806	445.0	-1.0	681.0	1127.0	-1.0	1809.0	879.0	-1.0	1517.0	1305.0	-1.0	1918.0	983.0	-1.0	1777.0	1271.0	-1.0	1925.0	905.0	-1.0	1323.0	2250.0	-1.0	3524.0	955.0	-1.0	1472.0	1495.0	-1.0	2357.0	1414.0	-1.0	2734.0	1306.0	-1.0	1927.0	1355.0	-1.0	2514.0	1261.0	-1.0	1743.0	809.0	-1.0	1511.0	969.0	-1.0	1374.0	
443.305	445.0	-1.0	682.0	1127.0	-1.0	1809.0	878.0	-1.0	1516.0	1304.0	-1.0	1918.0	983.0	-1.0	1778.0	1272.0	-1.0	1928.0	905.0	-1.0	1322.0	2252.0	-1.0	3532.0	953.0	-1.0	1472.0	1495.0	-1.0	2360.0	1416.0	-1.0	2734.0	1308.0	-1.0	1934.0	1357.0	-1.0	2510.0	1263.0	-1.0	1739.0	810.0	-1.0	1509.0	970.0	-1.0	1368.0	
443.805	445.0	-1.0	681.0	1126.0	-1.0	1807.0	876.0	-1.0	1513.0	1302.0	-1.0	1914.0	982.0	-1.0	1774.0	1271.0	-1.0	1927.0	904.0	-1.0	1320.0	2250.0	-1.0	3526.0	953.0	-1.0	1469.0	1495.0	-1.0	2360.0	1415.0	-1.0	2734.0	1310.0	-1.0	1938.0	1359.0	-1.0	2516.0	1266.0	-1.0	1746.0	810.0	-1.0	1510.0	971.0	-1.0	1372.0	
444.304	444.0	-1.0	680.0	1124.0	-1.0	1800.0	876.0	-1.0	1509.0	1300.0	-1.0	1909.0	979.0	-1.0	1767.0	1269.0	-1.0	1919.0	904.0	-1.0	1316.0	2244.0	-1.0	3510.0	952.0	-1.0	1464.0	1494.0	-1.0	2353.0	1415.0	-1.0	2727.0	1307.0	-1.0	1933.0	1359.0	-1.0	2517.0	1263.0	-1.0	1748.0	810.0	-1.0	1510.0	970.0	-1.0	1373.0	
444.804	445.0	-1.0	678.0	1121.0	-1.0	1794.0	873.0	-1.0	1506.0	1297.0	-1.0	1900.0	976.0	-1.0	1757.0	1266.0	-1.0	1910.0	903.0	-1.0	1310.0	2238.0	-1.0	3487.0	950.0	-1.0	1459.0	1491.0	-1.0	2342.0	1413.0	-1.0	2719.0	1305.0	-1.0	1926.0	1356.0	-1.0	2508.0	1259.0	-1.0	1740.0	809.0	-1.0	1505.0	968.0	-1.0	1366.0	
445.303	444.0	-1.0	675.0	1119.0	-1.0	1786.0	874.0	-1.0	1503.0	1297.0	-1.0	1896.0	975.0	-1.0	1749.0	1263.0	-1.0	1901.0	900.0	-1.0	1304.0	2232.0	-1.0	3464.0	950.0	-1.0	1455.0	1487.0	-1.0	2331.0	1411.0	-1.0	2709.0	1302.0	-1.0	1915.0	1353.0	-1.0	2496.0	1255.0	-1.0	1731.0	806.0	-1.0	1497.0	964.0	-1.0	1360.0	
445.802	444.0	-1.0	676.0	1120.0	-1.0	1789.0	873.0	-1.0	1504.0	1297.0	-1.0	1898.0	973.0	-1.0	1746.0	1264.0	-1.0	1897.0	901.0	-1.0	1302.0	2233.0	-1.0	3456.0	950.0	-1.0	1453.0	1486.0	-1.0	2320.0	1409.0	-1.0	2702.0	1298.0	-1.0	1908.0	1350.0	-1.0	2481.0	1252.0	-1.0	1719.0	804.0	-1.0	1490.0	959.0	-1.0	1348.0	
446.301	445.0	-1.0	677.0	1121.0	-1.0	1790.0	873.0	-1.0	1503.0	1297.0	-1.0	1901.0	975.0	-1.0	1746.0	1264.0	-1.0	1902.0	900.0	-1.0	1303.0	2237.0	-1.0	3466.0	950.0	-1.0	1452.0	1488.0	-1.0	2319.0	1410.0	-1.0	2702.0	1301.0	-1.0	1908.0	1347.0	-1.0	2466.0	1248.0	-1.0	1708.0	804.0	-1.0	1483.0	955.0	-1.0	1336.0	
446.801	445.0	-1.0	677.0	1120.0	-1.0	1790.0	872.0	-1.0	1502.0	1296.0	-1.0	1900.0	974.0	-1.0	1747.0	1265.0	-1.0	1907.0	900.0	-1.0	1304.0	2239.0	-1.0	3474.0	952.0	-1.0	1455.0	1489.0	-1.0	2326.0	1410.0	-1.0	2705.0	1304.0	-1.0	1916.0	1350.0	-1.0	2466.0	1252.0	-1.0	1710.0	804.0	-1.0	1482.0	957.0	-1.0	1335.0	
447.300	445.0	-1.0	676.0	1121.0	-1.0	1787.0	872.0	-1.0	1503.0	1294.0	-1.0	1898.0	974.0	-1.0	1746.0	1263.0	-1.0	1905.0	900.0	-1.0	1302.0	2237.0	-1.0	3473.0	953.0	-1.0	1457.0	1490.0	-1.0	2329.0	1409.0	-1.0	2707.0	1304.0	-1.0	1919.0	1351.0	-1.0	2474.0	1254.0	-1.0	1717.0	805.0	-1.0	1488.0	959.0	-1.0	1342.0	
447.799	444.0	-1.0	674.0	1119.0	-1.0	1784.0	874.0	-1.0	1500.0	1294.0	-1.0	1893.0	972.0	-1.0	1741.0	1261.0	-1.0	1899.0	900.0	-1.0	1299.0	2232.0	-1.0	3459.0	953.0	-1.0	1455.0	1489.0	-1.0	2326.0	1408.0	-1.0	2703.0	1301.0	-1.0	1914.0	1351.0	-1.0	2477.0	1253.0	-1.0	1720.0	805.0	-1.0	1490.0	960.0	-1.0	1348.0	
448.298	445.0	-1.0	674.0	1118.0	-1.0	1775.0	872.0	-1.0	1495.0	1291.0	-1.0	1885.0	969.0	-1.0	1733.0	1258.0	-1.0	1888.0	899.0	-1.0	1295.0	2224.0	-1.0	3438.0	951.0	-1.0	1451.0	1484.0	-1.0	2314.0	1407.0	-1.0	2694.0	1298.0	-1.0	1903.0	1349.0	-1.0	2468.0	1250.0	-1.0	1711.0	803.0	-1.0	1487.0	958.0	-1.0	1344.0	
448.797	444.0	-1.0	674.0	1117.0	-1.0	1769.0	871.0	-1.0	1490.0	1290.0	-1.0	1878.0	968.0	-1.0	1723.0	1253.0	-1.0	1877.0	896.0	-1.0	1290.0	2217.0	-1.0	3411.0	951.0	-1.0	1447.0	1481.0	-1.0	2298.0	1404.0	-1.0	2680.0	1292.0	-1.0	1890.0	1343.0	-1.0	2453.0	1244.0	-1.0	1696.0	801.0	-1.0	1478.0	955.0	-1.0	1335.0	
449.296	444.0	-1.0	672.0	1117.0	-1.0	1770.0	871.0	-1.0	1490.0	1289.0	-1.0	1877.0	967.0	-1.0	1723.0	1254.0	-1.0	1877.0	897.0	-1.0	1289.0	2219.0	-1.0	3417.0	950.0	-1.0	1445.0	1481.0	-1.0	2292.0	1405.0	-1.0	2676.0	1293.0	-1.0	1886.0	1340.0	-1.0	2437.0	1239.0	-1.0	1683.0	800.0	-1.0	1473.0	952.0	-1.0	1325.0	
449.795	443.0	-1.0	673.0	1116.0	-1.0	1769.0	871.0	-1.0	1485.0	1289.0	-1.0	1874.0	968.0	-1.0	1723.0	1255.0	-1.0	1879.0	896.0	-1.0	1288.0	2219.0	-1.0	3418.0	950.0	-1.0	1445.0	1483.0	-1.0	2296.0	1405.0	-1.0	2674.0	1294.0	-1.0	1890.0	1342.0	-1.0	2444.0	1242.0	-1.0	1691.0	801.0	-1.0	1476.0	954.0	-1.0	1331.0	
450.294	444.0	-1.0	670.0	1115.0	-1.0	1766.0	871.0	-1.0	1482.0	1289.0	-1.0	1870.0	967.0	-1.0	1718.0	1255.0	-1.0	1875.0	897.0	-1.0	1287.0	2216.0	-1.0	3406.0	950.0	-1.0	1444.0	1484.0	-1.0	2296.0	1403.0	-1.0	2672.0	1294.0	-1.0	1891.0	1343.0	-1.0	2446.0	1246.0	-1.0	1697.0	800.0	-1.0	1478.0	953.0	-1.0	1333.0	
450.793	443.0	-1.0	670.0	1115.0	-1.0	1760.0	870.0	-1.0	1478.0	1288.0	-1.0	1867.0	967.0	-1.0	1712.0	1252.0	-1.0	1868.0	897.0	-1.0	1285.0	2214.0	-1.0	3391.0	951.0	-1.0	1446.0	1482.0	-1.0	2294.0	1402.0	-1.0	2668.0	1294.0	-1.0	1889.0	1343.0	-1.0	2443.0	1245.0	-1.0	1696.0	799.0	-1.0	1474.0	950.0	-1.0	1329.0	
451.292	443.0	-1.0	670.0	1115.0	-1.0	1763.0	870.0	-1.0	1477.0	1290.0	-1.0	1870.0	967.0	-1.0	1710.0	1252.0	-1.0	1864.0	898.0	-1.0	1284.0	2214.0	-1.0	3384.0	952.0	-1.0	1446.0	1481.0	-1.0	2291.0	1402.0	-1.0	2665.0	1292.0	-1.0	1885.0	1339.0	-1.0	2433.0	1242.0	-1.0	1689.0	798.0	-1.0	1469.0	948.0	-1.0	1322.0	
451.791	443.0	-1.0	670.0	1116.0	-1.0	1765.0	871.0	-1.0	1479.0	1291.0	-1.0	1873.0	968.0	-1.0	1716.0	1255.0	-1.0	1872.0	899.0	-1.0	1288.0	2219.0	-1.0	3401.0	954.0	-1.0	1450.0	1486.0	-1.0	2295.0	1403.0	-1.0	2667.0	1294.0	-1.0	1887.0	1338.0	-1.0	2423.0	1241.0	-1.0	1683.0	796.0	-1.0	1465.0	946.0	-1.0	1315.0	
452.290	444.0	-1.0	670.0	1117.0	-1.0	1768.0	869.0	-1.0	1479.0	1290.0	-1.0	1872.0	970.0	-1.0	1721.0	1257.0	-1.0	1879.0	900.0	-1.0	1291.0	2222.0	-1.0	3412.0	955.0	-1.0	1452.0	1489.0	-1.0	2306.0	1405.0	-1.0	2675.0	1297.0	-1.0	1896.0	1341.0	-1.0	2430.0	1246.0	-1.0	1690.0	798.0	-1.0	1467.0	949.0	-1.0	1318.0	
452.790	443.0	-1.0	669.0	1116.0	-1.0	1768.0	871.0	-1.0	1479.0	1289.0	-1.0	1870.0	969.0	-1.0	1723.0	1257.0	-1.0	1878.0	900.0	-1.0	1290.0	2223.0	-1.0	3413.0	956.0	-1.0	1453.0	1491.0	-1.0	2314.0	1405.0	-1.0	2679.0	1298.0	-1.0	1902.0	1344.0	-1.0	2443.0	1249.0	-1.0	1701.0	799.0	-1.0	1473.0	953.0	-1.0	1329.0	
453.289	444.0	-1.0	669.0	1115.0	-1.0	1764.0	869.0	-1.0	1478.0	1290.0	-1.0	1866.0	969.0	-1.0	1720.0	1256.0	-1.0	1873.0	900.0	-1.0	1290.0	2220.0	-1.0	3407.0	956.0	-1.0	1454.0	1491.0	-1.0	2313.0	1403.0	-1.0	2677.0	1296.0	-1.0	1901.0	1343.0	-1.0	2445.0	1249.0	-1.0	1704.0	799.0	-1.0	1474.0	954.0	-1.0	1333.0	
453.788	444.0	-1.0	670.0	1116.0	-1.0	1764.0	870.0	-1.0	1479.0	1290.0	-1.0	1867.0	971.0	-1.0	1717.0	1254.0	-1.0	1869.0	899.0	-1.0	1288.0	2220.0	-1.0	3397.0	956.0	-1.0	1452.0	1490.0	-1.0	2308.0	1402.0	-1.0	2670.0	1295.0	-1.0	1892.0	1341.0	-1.0	2437.0	1245.0	-1.0	1697.0	798.0	-1.0	1470.0	950.0	-1.0	1330.0	
454.287	443.0	-1.0	671.0	1118.0	-1.0	1770.0	872.0	-1.0	1481.0	1292.0	-1.0	1871.0	972.0	-1.0	1723.0	1256.0	-1.0	1876.0	901.0	-1.0	1290.0	2228.0	-1.0	3414.0	956.0	-1.0	1453.0	1492.0	-1.0	2307.0	1404.0	-1.0	2669.0	1295.0	-1.0	1891.0	1339.0	-1.0	2429.0	1244.0	-1.0	1691.0	796.0	-1.0	1467.0	949.0	-1.0	1323.0	
454.786	444.0	-1.0	672.0	1119.0	-1.0	1774.0	870.0	-1.0	1480.0	1292.0	-1.0	1873.0	974.0	-1.0	1727.0	1259.0	-1.0	1882.0	901.0	-1.0	1293.0	2234.0	-1.0	3430.0	956.0	-1.0	1454.0	1495.0	-1.0	2319.0	1405.0	-1.0	2676.0	1299.0	-1.0	1901.0	1342.0	-1.0	2441.0	1251.0	-1.0	1703.0	799.0	-1.0	1474.0	953.0	-1.0	1330.0	
455.285	444.0	-1.0	671.0	1119.0	-1.0	1774.0	870.0	-1.0	1480.0	1292.0	-1.0	1874.0	973.0	-1.0	1728.0	1260.0	-1.0	1884.0	902.0	-1.0	1292.0	2235.0	-1.0	3437.0	957.0	-1.0	1455.0	1498.0	-1.0	2327.0	1405.0	-1.0	2679.0	1300.0	-1.0	1910.0	1346.0	-1.0	2455.0	1255.0	-1.0	1718.0	801.0	-1.0	1480.0	957.0	-1.0	1341.0	
455.784	444.0	-1.0	671.0	1118.0	-1.0	1773.0	870.0	-1.0	1476.0	1291.0	-1.0	1871.0	973.0	-1.0	1727.0	1258.0	-1.0	1883.0	902.0	-1.0	1293.0	2235.0	-1.0	3435.0	957.0	-1.0	1456.0	1499.0	-1.0	2328.0	1406.0	-1.0	2678.0	1300.0	-1.0	1912.0	1347.0	-1.0	2462.0	1256.0	-1.0	1725.0	801.0	-1.0	1484.0	957.0	-1.0	1345.0	
456.283	444.0	-1.0	670.0	1117.0	-1.0	1772.0	870.0	-1.0	1477.0	1292.0	-1.0	1871.0	973.0	-1.0	1723.0	1257.0	-1.0	1879.0	902.0	-1.0	1293.0	2233.0	-1.0	3424.0	957.0	-1.0	1455.0	1496.0	-1.0	2325.0	1405.0	-1.0	2675.0	1299.0	-1.0	1906.0	1345.0	-1.0	2458.0	1254.0	-1.0	1721.0	799.0	-1.0	1481.0	955.0	-1.0	1342.0	
456.782	444.0	-1.0	672.0	1119.0	-1.0	1779.0	871.0	-1.0	1478.0	1292.0	-1.0	1875.0	974.0	-1.0	1731.0	1261.0	-1.0	1889.0	904.0	-1.0	1296.0	2239.0	-1.0	3443.0	957.0	-1.0	1456.0	1498.0	-1.0	2323.0	1407.0	-1.0	2677.0	1301.0	-1.0	1905.0	1343.0	-1.0	2449.0	1250.0	-1.0	1711.0	799.0	-1.0	1477.0	953.0	-1.0	1334.0	
457.281	443.0	-1.0	672.0	1119.0	-1.0	1783.0	871.0	-1.0	1479.0	1292.0	-1.0	1877.0	977.0	-1.0	1738.0	1262.0	-1.0	1894.0	903.0	-1.0	1298.0	2244.0	-1.0	3458.0	959.0	-1.0	1457.0	1501.0	-1.0	2333.0	1408.0	-1.0	2684.0	1304.0	-1.0	1912.0	1348.0	-1.0	2461.0	1254.0	-1.0	1724.0	800.0	-1.0	1481.0	955.0	-1.0	1341.0	
457.780	444.0	-1.0	672.0	1119.0	-1.0	1783.0	870.0	-1.0	1481.0	1292.0	-1.0	1878.0	977.0	-1.0	1738.0	1263.0	-1.0	1894.0	905.0	-1.0	1299.0	2242.0	-1.0	3457.0	958.0	-1.0	1457.0	1504.0	-1.0	2339.0	1410.0	-1.0	2689.0	1304.0	-1.0	1918.0	1351.0	-1.0	2474.0	1258.0	-1.0	1733.0	801.0	-1.0	1486.0	958.0	-1.0	1350.0	
458.279	444.0	-1.0	671.0	1118.0	-1.0	1782.0	870.0	-1.0	1480.0	1291.0	-1.0	1875.0	977.0	-1.0	1738.0	1262.0	-1.0	1891.0	904.0	-1.0	1299.0	2239.0	-1.0	3449.0	960.0	-1.0	1457.0	1503.0	-1.0	2340.0	1409.0	-1.0	2689.0	1304.0	-1.0	1916.0	1350.0	-1.0	2476.0	1258.0	-1.0	1734.0	801.0	-1.0	1486.0	959.0	-1.0	1352.0	
458.778	443.0	-1.0	671.0	1118.0	-1.0	1779.0	871.0	-1.0	1481.0	1291.0	-1.0	1876.0	975.0	-1.0	1734.0	1260.0	-1.0	1886.0	906.0	-1.0	1298.0	2235.0	-1.0	3434.0	959.0	-1.0	1457.0	1502.0	-1.0	2334.0	1410.0	-1.0	2685.0	1302.0	-1.0	1910.0	1349.0	-1.0	2471.0	1254.0	-1.0	1730.0	800.0	-1.0	1481.0	955.0	-1.0	1348.0	
459.277	443.0	-1.0	673.0	1120.0	-1.0	1785.0	871.0	-1.0	1483.0	1292.0	-1.0	1879.0	977.0	-1.0	1734.0	1260.0	-1.0	1883.0	907.0	-1.0	1298.0	2237.0	-1.0	3428.0	960.0	-1.0	1458.0	1502.0	-1.0	2333.0	1409.0	-1.0	2680.0	1301.0	-1.0	1904.0	1345.0	-1.0	2456.0	1250.0	-1.0	1718.0	799.0	-1.0	1474.0	952.0	-1.0	1337.0	
459.776	444.0	-1.0	672.0	1121.0	-1.0	1788.0	870.0	-1.0	1486.0	1293.0	-1.0	1884.0	978.0	-1.0	1740.0	1263.0	-1.0	1890.0	908.0	-1.0	1300.0	2241.0	-1.0	3443.0	962.0	-1.0	1460.0	1507.0	-1.0	2341.0	1410.0	-1.0	2685.0	1304.0	-1.0	1909.0	1342.0	-1.0	2444.0	1249.0	-1.0	1708.0	798.0	-1.0	1466.0	950.0	-1.0	1324.0	
460.275	444.0	-1.0	674.0	1121.0	-1.0	1787.0	870.0	-1.0	1484.0	1292.0	-1.0	1883.0	978.0	-1.0	1743.0	1263.0	-1.0	1894.0	908.0	-1.0	1301.0	2243.0	-1.0	3449.0	962.0	-1.0	1465.0	1512.0	-1.0	2351.0	1411.0	-1.0	2688.0	1305.0	-1.0	1916.0	1346.0	-1.0	2455.0	1252.0	-1.0	1719.0	798.0	-1.0	1471.0	952.0	-1.0	1332.0	
460.774	444.0	-1.0	671.0	1120.0	-1.0	1785.0	870.0	-1.0	1483.0	1293.0	-1.0	1878.0	978.0	-1.0	1739.0	1263.0	-1.0	1889.0	908.0	-1.0	1301.0	2239.0	-1.0	3441.0	963.0	-1.0	1464.0	1512.0	-1.0	2352.0	1410.0	-1.0	2689.0	1305.0	-1.0	1918.0	1347.0	-1.0	2460.0	1254.0	-1.0	1724.0	800.0	-1.0	1474.0	953.0	-1.0	1338.0	
461.273	443.0	-1.0	672.0	1115.0	-1.0	1779.0	863.0	-1.0	1480.0	1286.0	-1.0	1871.0	978.0	-1.0	1733.0	1260.0	-1.0	1879.0	906.0	-1.0	1297.0	2233.0	-1.0	3416.0	963.0	-1.0	1461.0	1510.0	-1.0	2345.0	1409.0	-1.0	2683.0	1302.0	-1.0	1909.0	1346.0	-1.0	2455.0	1252.0	-1.0	1718.0	798.0	-1.0	1470.0	953.0	-1.0	1335.0	
461.772	442.0	-1.0	671.0	1117.0	-1.0	1781.0	867.0	-1.0	1482.0	1289.0	-1.0	1873.0	979.0	-1.0	1739.0	1262.0	-1.0	1885.0	906.0	-1.0	1298.0	2237.0	-1.0	3430.0	962.0	-1.0	1460.0	1511.0	-1.0	2346.0	1412.0	-1.0	2688.0	1306.0	-1.0	1912.0	1343.0	-1.0	2447.0	1250.0	-1.0	1709.0	798.0	-1.0	1464.0	952.0	-1.0	1326.0	
462.271	443.0	-1.0	672.0	1119.0	-1.0	1781.0	867.0	-1.0	1481.0	1289.0	-1.0	1872.0	980.0	-1.0	1741.0	1262.0	-1.0	1887.0	906.0	-1.0	1298.0	2237.0	-1.0	3434.0	962.0	-1.0	1458.0	1512.0	-1.0	2346.0	1412.0	-1.0	2692.0	1308.0	-1.0	1916.0	1345.0	-1.0	2456.0	1252.0	-1.0	1717.0	798.0	-1.0	1468.0	954.0	-1.0	1333.0	
462.770	443.0	-1.0	670.0	1119.0	-1.0	1778.0	868.0	-1.0	1480.0	1289.0	-1.0	1868.0	978.0	-1.0	1738.0	1261.0	-1.0	1882.0	907.0	-1.0	1296.0	2234.0	-1.0	3427.0	961.0	-1.0	1455.0	1511.0	-1.0	2344.0	1411.0	-1.0	2689.0	1306.0	-1.0	1914.0	1346.0	-1.0	2460.0	1253.0	-1.0	1718.0	798.0	-1.0	1470.0	955.0	-1.0	1336.0	
463.269	444.0	-1.0	671.0	1119.0	-1.0	1776.0	868.0	-1.0	1478.0	1290.0	-1.0	1866.0	979.0	-1.0	1735.0	1260.0	-1.0	1876.0	905.0	-1.0	1291.0	2230.0	-1.0	3411.0	959.0	-1.0	1450.0	1508.0	-1.0	2334.0	1411.0	-1.0	2685.0	1303.0	-1.0	1905.0	1343.0	-1.0	2455.0	1249.0	-1.0	1712.0	797.0	-1.0	1468.0	953.0	-1.0	1334.0	
463.768	443.0	-1.0	672.0	1120.0	-1.0	1781.0	871.0	-1.0	1480.0	1292.0	-1.0	1869.0	979.0	-1.0	1739.0	1261.0	-1.0	1884.0	906.0	-1.0	1293.0	2235.0	-1.0	3428.0	959.0	-1.0	1451.0	1511.0	-1.0	2343.0	1412.0	-1.0	2693.0	1305.0	-1.0	1916.0	1346.0	-1.0	2451.0	1251.0	-1.0	1709.0	797.0	-1.0	1465.0	954.0	-1.0	1331.0	
464.267	444.0	-1.0	672.0	1122.0	-1.0	1782.0	870.0	-1.0	1481.0	1291.0	-1.0	1868.0	979.0	-1.0	1740.0	1261.0	-1.0	1886.0	906.0	-1.0	1293.0	2236.0	-1.0	3433.0	959.0	-1.0	1449.0	1510.0	-1.0	2347.0	1411.0	-1.0	2696.0	1306.0	-1.0	1919.0	1346.0	-1.0	2464.0	1253.0	-1.0	1720.0	798.0	-1.0	1472.0	956.0	-1.0	1340.0	
464.766	443.0	-1.0	670.0	1122.0	-1.0	1779.0	871.0	-1.0	1480.0	1290.0	-1.0	1865.0	980.0	-1.0	1737.0	1260.0	-1.0	1881.0	904.0	-1.0	1291.0	2231.0	-1.0	3421.0	957.0	-1.0	1448.0	1508.0	-1.0	2340.0	1411.0	-1.0	2690.0	1304.0	-1.0	1915.0	1347.0	-1.0	2467.0	1252.0	-1.0	1723.0	798.0	-1.0	1473.0	956.0	-1.0	1342.0	
465.265	444.0	-1.0	672.0	1123.0	-1.0	1779.0	871.0	-1.0	1480.0	1292.0	-1.0	1866.0	980.0	-1.0	1733.0	1258.0	-1.0	1877.0	904.0	-1.0	1290.0	2229.0	-1.0	3409.0	957.0	-1.0	1445.0	1505.0	-1.0	2330.0	1409.0	-1.0	2684.0	1300.0	-1.0	1907.0	1343.0	-1.0	2457.0	1249.0	-1.0	1715.0	797.0	-1.0	1468.0	954.0	-1.0	1337.0	
465.764	443.0	-1.0	673.0	1124.0	-1.0	1783.0	873.0	-1.0	1481.0	1293.0	-1.0	1870.0	981.0	-1.0	1738.0	1261.0	-1.0	1883.0	904.0	-1.0	1292.0	2233.0	-1.0	3423.0	957.0	-1.0	1446.0	1504.0	-1.0	2330.0	1410.0	-1.0	2685.0	1304.0	-1.0	1907.0	1342.0	-1.0	2445.0	1246.0	-1.0	1705.0	796.0	-1.0	1463.0	951.0	-1.0	1329.0	
466.263	444.0	-1.0	672.0	1124.0	-1.0	1785.0	873.0	-1.0	1483.0	1294.0	-1.0	1871.0	981.0	-1.0	1743.0	1263.0	-1.0	1889.0	906.0	-1.0	1292.0	2235.0	-1.0	3435.0	957.0	-1.0	1445.0	1506.0	-1.0	2334.0	1410.0	-1.0	2689.0	1305.0	-1.0	1917.0	1344.0	-1.0	2459.0	1251.0	-1.0	1719.0	797.0	-1.0	1469.0	955.0	-1.0	1339.0	
466.763	443.0	-1.0	671.0	1124.0	-1.0	1784.0	874.0	-1.0	1482.0	1294.0	-1.0	1869.0	981.0	-1.0	1740.0	1262.0	-1.0	1886.0	904.0	-1.0	1291.0	2233.0	-1.0	3426.0	956.0	-1.0	1442.0	1504.0	-1.0	2334.0	1411.0	-1.0	2687.0	1306.0	-1.0	1916.0	1347.0	-1.0	2466.0	1252.0	-1.0	1726.0	798.0	-1.0	1471.0	956.0	-1.0	1345.0	
467.262	444.0	-1.0	672.0	1125.0	-1.0	1780.0	872.0	-1.0	1480.0	1293.0	-1.0	1868.0	979.0	-1.0	1736.0	1260.0	-1.0	1880.0	905.0	-1.0	1287.0	2227.0	-1.0	3409.0	955.0	-1.0	1439.0	1499.0	-1.0	2324.0	1409.0	-1.0	2681.0	1303.0	-1.0	1910.0	1346.0	-1.0	2464.0	1250.0	-1.0	1723.0	796.0	-1.0	1468.0	955.0	-1.0	1345.0	
467.761	445.0	-1.0	673.0	1125.0	-1.0	1787.0	874.0	-1.0	1482.0	1295.0	-1.0	1870.0	982.0	-1.0	1738.0	1261.0	-1.0	1882.0	904.0	-1.0	1288.0	2233.0	-1.0	3413.0	953.0	-1.0	1435.0	1498.0	-1.0	2317.0	1409.0	-1.0	2678.0	1302.0	-1.0	1904.0	1344.0	-1.0	2456.0	1247.0	-1.0	1713.0	796.0	-1.0	1463.0	952.0	-1.0	1336.0	
468.260	444.0	-1.0	674.0	1126.0	-1.0	1791.0	875.0	-1.0	1484.0	1295.0	-1.0	1873.0	982.0	-1.0	1743.0	1264.0	-1.0	1887.0	905.0	-1.0	1288.0	2235.0	-1.0	3425.0	953.0	-1.0	1433.0	1500.0	-1.0	2323.0	1410.0	-1.0	2685.0	1304.0	-1.0	1912.0	1347.0	-1.0	2465.0	1253.0	-1.0	1722.0	797.0	-1.0	1467.0	955.0	-1.0	1340.0	
468.760	444.0	-1.0	673.0	1126.0	-1.0	1790.0	875.0	-1.0	1486.0	1295.0	-1.0	1873.0	982.0	-1.0	1742.0	1264.0	-1.0	1887.0	905.0	-1.0	1287.0	2234.0	-1.0	3424.0	953.0	-1.0	1431.0	1501.0	-1.0	2327.0	1409.0	-1.0	2688.0	1305.0	-1.0	1918.0	1349.0	-1.0	2477.0	1255.0	-1.0	1732.0	798.0	-1.0	1471.0	958.0	-1.0	1347.0	
469.259	444.0	-1.0	674.0	1126.0	-1.0	1786.0	875.0	-1.0	1483.0	1293.0	-1.0	1868.0	982.0	-1.0	1738.0	1260.0	-1.0	1882.0	903.0	-1.0	1284.0	2229.0	-1.0	3410.0	952.0	-1.0	1427.0	1499.0	-1.0	2321.0	1408.0	-1.0	2682.0	1303.0	-1.0	1914.0	1348.0	-1.0	2476.0	1254.0	-1.0	1730.0	797.0	-1.0	1471.0	957.0	-1.0	1346.0	
469.759	444.0	-1.0	673.0	1125.0	-1.0	1786.0	875.0	-1.0	1484.0	1293.0	-1.0	1867.0	981.0	-1.0	1732.0	1259.0	-1.0	1875.0	902.0	-1.0	1280.0	2226.0	-1.0	3395.0	950.0	-1.0	1424.0	1494.0	-1.0	2307.0	1408.0	-1.0	2677.0	1302.0	-1.0	1907.0	1345.0	-1.0	2467.0	1250.0	-1.0	1721.0	796.0	-1.0	1466.0	956.0	-1.0	1342.0	
470.258	444.0	-1.0	674.0	1124.0	-1.0	1789.0	874.0	-1.0	1484.0	1294.0	-1.0	1868.0	981.0	-1.0	1737.0	1260.0	-1.0	1881.0	902.0	-1.0	1280.0	2232.0	-1.0	3415.0	950.0	-1.0	1422.0	1495.0	-1.0	2305.0	1408.0	-1.0	2679.0	1305.0	-1.0	1910.0	1344.0	-1.0	2458.0	1248.0	-1.0	1713.0	797.0	-1.0	1463.0	955.0	-1.0	1337.0	
470.757	444.0	-1.0	674.0	1125.0	-1.0	1790.0	875.0	-1.0	1484.0	1292.0	-1.0	1868.0	983.0	-1.0	1742.0	1262.0	-1.0	1887.0	902.0	-1.0	1279.0	2239.0	-1.0	3434.0	950.0	-1.0	1422.0	1495.0	-1.0	2307.0	1410.0	-1.0	2683.0	1307.0	-1.0	1918.0	1349.0	-1.0	2474.0	1253.0	-1.0	1728.0	798.0	-1.0	1472.0	957.0	-1.0	1349.0	
471.256	444.0	-1.0	673.0	1124.0	-1.0	1789.0	874.0	-1.0	1484.0	1289.0	-1.0	1864.0	982.0	-1.0	1743.0	1260.0	-1.0	1885.0	902.0	-1.0	1279.0	2240.0	-1.0	3436.0	948.0	-1.0	1420.0	1491.0	-1.0	2303.0	1412.0	-1.0	2686.0	1305.0	-1.0	1915.0	1353.0	-1.0	2489.0	1255.0	-1.0	1740.0	800.0	-1.0	1479.0	961.0	-1.0	1360.0	
471.756	445.0	-1.0	673.0	1121.0	-1.0	1785.0	872.0	-1.0	1484.0	1287.0	-1.0	1859.0	981.0	-1.0	1740.0	1259.0	-1.0	1878.0	902.0	-1.0	1276.0	2237.0	-1.0	3427.0	946.0	-1.0	1418.0	1487.0	-1.0	2295.0	1412.0	-1.0	2685.0	1301.0	-1.0	1911.0	1353.0	-1.0	2492.0	1255.0	-1.0	1740.0	801.0	-1.0	1483.0	963.0	-1.0	1363.0	
472.256	444.0	-1.0	675.0	1120.0	-1.0	1785.0	873.0	-1.0	1484.0	1287.0	-1.0	1859.0	982.0	-1.0	1738.0	1257.0	-1.0	1872.0	900.0	-1.0	1274.0	2233.0	-1.0	3416.0	947.0	-1.0	1415.0	1483.0	-1.0	2289.0	1410.0	-1.0	2681.0	1298.0	-1.0	1902.0	1352.0	-1.0	2486.0	1251.0	-1.0	1734.0	801.0	-1.0	1482.0	961.0	-1.0	1359.0	
472.755	444.0	-1.0	676.0	1122.0	-1.0	1790.0	874.0	-1.0	1487.0	1286.0	-1.0	1863.0	983.0	-1.0	1741.0	1258.0	-1.0	1873.0	901.0	-1.0	1274.0	2236.0	-1.0	3416.0	946.0	-1.0	1415.0	1481.0	-1.0	2280.0	1409.0	-1.0	2677.0	1296.0	-1.0	1895.0	1348.0	-1.0	2476.0	1247.0	-1.0	1723.0	800.0	-1.0	1477.0	959.0	-1.0	1351.0	
473.254	445.0	-1.0	677.0	1123.0	-1.0	1794.0	873.0	-1.0	1489.0	1287.0	-1.0	1865.0	983.0	-1.0	1747.0	1261.0	-1.0	1881.0	902.0	-1.0	1276.0	2239.0	-1.0	3433.0	947.0	-1.0	1416.0	1484.0	-1.0	2292.0	1410.0	-1.0	2686.0	1297.0	-1.0	1906.0	1354.0	-1.0	2485.0	1253.0	-1.0	1730.0	801.0	-1.0	1482.0	962.0	-1.0	1355.0	
473.753	444.0	-1.0	676.0	1122.0	-1.0	1794.0	875.0	-1.0	1489.0	1287.0	-1.0	1864.0	984.0	-1.0	1748.0	1260.0	-1.0	1884.0	901.0	-1.0	1278.0	2239.0	-1.0	3440.0	947.0	-1.0	1418.0	1485.0	-1.0	2301.0	1412.0	-1.0	2689.0	1298.0	-1.0	1911.0	1357.0	-1.0	2497.0	1256.0	-1.0	1741.0	804.0	-1.0	1487.0	965.0	-1.0	1361.0	
474.252	445.0	-1.0	676.0	1122.0	-1.0	1790.0	873.0	-1.0	1489.0	1286.0	-1.0	1863.0	983.0	-1.0	1745.0	1258.0	-1.0	1882.0	901.0	-1.0	1277.0	2233.0	-1.0	3428.0	947.0	-1.0	1418.0	1484.0	-1.0	2300.0	1411.0	-1.0	2689.0	1297.0	-1.0	1910.0	1357.0	-1.0	2500.0	1255.0	-1.0	1740.0	803.0	-1.0	1489.0	965.0	-1.0	1363.0	
474.751	445.0	-1.0	676.0	1123.0	-1.0	1797.0	873.0	-1.0	1493.0	1288.0	-1.0	1870.0	984.0	-1.0	1752.0	1263.0	-1.0	1890.0	903.0	-1.0	1281.0	2238.0	-1.0	3441.0	949.0	-1.0	1421.0	1484.0	-1.0	2298.0	1411.0	-1.0	2689.0	1297.0	-1.0	1906.0	1356.0	-1.0	2490.0	1251.0	-1.0	1731.0	804.0	-1.0	1485.0	962.0	-1.0	1356.0	
475.250	445.0	-1.0	677.0	1123.0	-1.0	1802.0	874.0	-1.0	1496.0	1289.0	-1.0	1874.0	987.0	-1.0	1759.0	1264.0	-1.0	1897.0	903.0	-1.0	1284.0	2243.0	-1.0	3458.0	950.0	-1.0	1424.0	1488.0	-1.0	2310.0	1413.0	-1.0	2696.0	1299.0	-1.0	1915.0	1361.0	-1.0	2509.0	1257.0	-1.0	1749.0	805.0	-1.0	1493.0	965.0	-1.0	1366.0	
475.749	445.0	-1.0	679.0	1124.0	-1.0	1801.0	874.0	-1.0	1495.0	1288.0	-1.0	1872.0	987.0	-1.0	1761.0	1264.0	-1.0	1896.0	904.0	-1.0	1286.0	2242.0	-1.0	3463.0	950.0	-1.0	1427.0	1490.0	-1.0	2317.0	1415.0	-1.0	2700.0	1300.0	-1.0	1919.0	1363.0	-1.0	2522.0	1259.0	-1.0	1758.0	808.0	-1.0	1500.0	968.0	-1.0	1374.0	
476.249	444.0	-1.0	678.0	1124.0	-1.0	1798.0	875.0	-1.0	1495.0	1287.0	-1.0	1868.0	986.0	-1.0	1758.0	1262.0	-1.0	1893.0	904.0	-1.0	1287.0	2238.0	-1.0	3455.0	951.0	-1.0	1428.0	1488.0	-1.0	2318.0	1415.0	-1.0	2700.0	1300.0	-1.0	1918.0	1364.0	-1.0	2522.0	1259.0	-1.0	1758.0	808.0	-1.0	1500.0	968.0	-1.0	1373.0	
476.748	446.0	-1.0	680.0	1125.0	-1.0	1800.0	875.0	-1.0	1499.0	1287.0	-1.0	1872.0	986.0	-1.0	1759.0	1260.0	-1.0	1889.0	906.0	-1.0	1286.0	2238.0	-1.0	3449.0	951.0	-1.0	1429.0	1489.0	-1.0	2313.0	1415.0	-1.0	2698.0	1297.0	-1.0	1912.0	1363.0	-1.0	2514.0	1256.0	-1.0	1749.0	807.0	-1.0	1497.0	965.0	-1.0	1367.0	
477.247	445.0	-1.0	680.0	1126.0	-1.0	1805.0	876.0	-1.0	1502.0	1288.0	-1.0	1876.0	987.0	-1.0	1763.0	1264.0	-1.0	1894.0	907.0	-1.0	1290.0	2243.0	-1.0	3463.0	952.0	-1.0	1430.0	1491.0	-1.0	2312.0	1415.0	-1.0	2697.0	1297.0	-1.0	1907.0	1358.0	-1.0	2503.0	1250.0	-1.0	1741.0	806.0	-1.0	1492.0	961.0	-1.0	1361.0	
477.746	446.0	-1.0	679.0	1127.0	-1.0	1808.0	876.0	-1.0	1505.0	1290.0	-1.0	1879.0	989.0	-1.0	1769.0	1266.0	-1.0	1901.0	906.0	-1.0	1293.0	2250.0	-1.0	3483.0	953.0	-1.0	1433.0	1494.0	-1.0	2319.0	1417.0	-1.0	2704.0	1301.0	-1.0	1914.0	1357.0	-1.0	2490.0	1250.0	-1.0	1729.0	806.0	-1.0	1487.0	958.0	-1.0	1351.0	
478.245	446.0	-1.0	679.0	1126.0	-1.0	1805.0	876.0	-1.0	1504.0	1290.0	-1.0	1877.0	989.0	-1.0	1771.0	1265.0	-1.0	1904.0	906.0	-1.0	1292.0	2251.0	-1.0	3489.0	953.0	-1.0	1435.0	1496.0	-1.0	2325.0	1418.0	-1.0	2706.0	1302.0	-1.0	1919.0	1361.0	-1.0	2495.0	1253.0	-1.0	1731.0	807.0	-1.0	1490.0	962.0	-1.0	1352.0	
478.744	446.0	-1.0	680.0	1126.0	-1.0	1799.0	875.0	-1.0	1500.0	1288.0	-1.0	1872.0	988.0	-1.0	1765.0	1264.0	-1.0	1899.0	905.0	-1.0	1290.0	2246.0	-1.0	3478.0	952.0	-1.0	1433.0	1495.0	-1.0	2326.0	1418.0	-1.0	2704.0	1303.0	-1.0	1918.0	1361.0	-1.0	2499.0	1255.0	-1.0	1735.0	809.0	-1.0	1492.0	964.0	-1.0	1356.0	
479.243	445.0	-1.0	678.0	1123.0	-1.0	1791.0	875.0	-1.0	1496.0	1287.0	-1.0	1863.0	985.0	-1.0	1757.0	1261.0	-1.0	1889.0	905.0	-1.0	1285.0	2238.0	-1.0	3456.0	952.0	-1.0	1429.0	1495.0	-1.0	2317.0	1415.0	-1.0	2695.0	1299.0	-1.0	1910.0	1362.0	-1.0	2497.0	1254.0	-1.0	1731.0	807.0	-1.0	1491.0	962.0	-1.0	1354.0	
479.743	445.0	-1.0	676.0	1120.0	-1.0	1781.0	874.0	-1.0	1490.0	1284.0	-1.0	1852.0	982.0	-1.0	1746.0	1257.0	-1.0	1877.0	902.0	-1.0	1278.0	2229.0	-1.0	3429.0	950.0	-1.0	1424.0	1491.0	-1.0	2308.0	1414.0	-1.0	2685.0	1297.0	-1.0	1898.0	1358.0	-1.0	2484.0	1250.0	-1.0	1720.0	807.0	-1.0	1483.0	960.0	-1.0	1345.0	
480.242	444.0	-1.0	677.0	1121.0	-1.0	1782.0	874.0	-1.0	1489.0	1285.0	-1.0	1853.0	981.0	-1.0	1741.0	1256.0	-1.0	1869.0	902.0	-1.0	1274.0	2229.0	-1.0	3413.0	951.0	-1.0	1422.0	1490.0	-1.0	2297.0	1412.0	-1.0	2674.0	1295.0	-1.0	1887.0	1354.0	-1.0	2463.0	1246.0	-1.0	1703.0	804.0	-1.0	1472.0	956.0	-1.0	1332.0	
480.741	445.0	-1.0	675.0	1122.0	-1.0	1781.0	873.0	-1.0	1488.0	1285.0	-1.0	1854.0	983.0	-1.0	1741.0	1257.0	-1.0	1871.0	901.0	-1.0	1274.0	2230.0	-1.0	3419.0	952.0	-1.0	1422.0	1493.0	-1.0	2303.0	1414.0	-1.0	2677.0	1298.0	-1.0	1895.0	1358.0	-1.0	2473.0	1249.0	-1.0	1714.0	806.0	-1.0	1477.0	956.0	-1.0	1337.0	
481.240	444.0	-1.0	676.0	1121.0	-1.0	1779.0	875.0	-1.0	1485.0	1285.0	-1.0	1851.0	981.0	-1.0	1739.0	1257.0	-1.0	1872.0	903.0	-1.0	1274.0	2230.0	-1.0	3417.0	954.0	-1.0	1425.0	1496.0	-1.0	2308.0	1415.0	-1.0	2677.0	1300.0	-1.0	1898.0	1360.0	-1.0	2479.0	1252.0	-1.0	1722.0	805.0	-1.0	1479.0	958.0	-1.0	1342.0	
481.739	445.0	-1.0	674.0	1120.0	-1.0	1772.0	873.0	-1.0	1485.0	1285.0	-1.0	1851.0	980.0	-1.0	1734.0	1255.0	-1.0	1867.0	903.0	-1.0	1274.0	2226.0	-1.0	3407.0	955.0	-1.0	1427.0	1496.0	-1.0	2309.0	1415.0	-1.0	2676.0	1299.0	-1.0	1894.0	1359.0	-1.0	2475.0	1252.0	-1.0	1720.0	805.0	-1.0	1476.0	958.0	-1.0	1339.0	
482.238	445.0	-1.0	676.0	1120.0	-1.0	1779.0	875.0	-1.0	1487.0	1288.0	-1.0	1857.0	983.0	-1.0	1739.0	1257.0	-1.0	1873.0	905.0	-1.0	1278.0	2235.0	-1.0	3418.0	957.0	-1.0	1432.0	1500.0	-1.0	2308.0	1417.0	-1.0	2677.0	1298.0	-1.0	1891.0	1356.0	-1.0	2461.0	1249.0	-1.0	1710.0	803.0	-1.0	1471.0	955.0	-1.0	1332.0	
482.737	444.0	-1.0	677.0	1123.0	-1.0	1783.0	876.0	-1.0	1490.0	1288.0	-1.0	1863.0	983.0	-1.0	1745.0	1259.0	-1.0	1881.0	907.0	-1.0	1283.0	2240.0	-1.0	3440.0	961.0	-1.0	1441.0	1503.0	-1.0	2325.0	1418.0	-1.0	2688.0	1302.0	-1.0	1904.0	1360.0	-1.0	2478.0	1254.0	-1.0	1725.0	805.0	-1.0	1479.0	959.0	-1.0	1341.0	
483.236	444.0	-1.0	677.0	1122.0	-1.0	1786.0	877.0	-1.0	1492.0	1289.0	-1.0	1865.0	984.0	-1.0	1749.0	1261.0	-1.0	1885.0	908.0	-1.0	1285.0	2239.0	-1.0	3445.0	963.0	-1.0	1446.0	1507.0	-1.0	2333.0	1419.0	-1.0	2695.0	1303.0	-1.0	1912.0	1364.0	-1.0	2493.0	1258.0	-1.0	1739.0	806.0	-1.0	1488.0	961.0	-1.0	1351.0	
483.735	445.0	-1.0	677.0	1122.0	-1.0	1785.0	876.0	-1.0	1494.0	1288.0	-1.0	1867.0	984.0	-1.0	1748.0	1260.0	-1.0	1885.0	908.0	-1.0	1286.0	2238.0	-1.0	3446.0	964.0	-1.0	1448.0	1507.0	-1.0	2337.0	1420.0	-1.0	2699.0	1304.0	-1.0	1913.0	1365.0	-1.0	2500.0	1258.0	-1.0	1741.0	807.0	-1.0	1493.0	961.0	-1.0	1356.0	
484.234	444.0	-1.0	677.0	1122.0	-1.0	1788.0	878.0	-1.0	1498.0	1291.0	-1.0	1872.0	985.0	-1.0	1749.0	1260.0	-1.0	1885.0	908.0	-1.0	1287.0	2237.0	-1.0	3443.0	965.0	-1.0	1450.0	1507.0	-1.0	2336.0	1420.0	-1.0	2699.0	1302.0	-1.0	1911.0	1364.0	-1.0	2500.0	1257.0	-1.0	1742.0	807.0	-1.0	1495.0	961.0	-1.0	1358.0	
484.734	446.0	-1.0	680.0	1123.0	-1.0	1795.0	877.0	-1.0	1501.0	1292.0	-1.0	1878.0	987.0	-1.0	1756.0	1262.0	-1.0	1891.0	909.0	-1.0	1290.0	2247.0	-1.0	3463.0	964.0	-1.0	1452.0	1507.0	-1.0	2334.0	1421.0	-1.0	2700.0	1304.0	-1.0	1911.0	1360.0	-1.0	2495.0	1255.0	-1.0	1739.0	806.0	-1.0	1494.0	961.0	-1.0	1357.0	
485.233	446.0	-1.0	681.0	1124.0	-1.0	1800.0	876.0	-1.0	1503.0	1292.0	-1.0	1884.0	987.0	-1.0	1763.0	1265.0	-1.0	1903.0	911.0	-1.0	1294.0	2255.0	-1.0	3489.0	966.0	-1.0	1456.0	1509.0	-1.0	2336.0	1422.0	-1.0	2704.0	1306.0	-1.0	1916.0	1359.0	-1.0	2489.0	1254.0	-1.0	1735.0	806.0	-1.0	1492.0	958.0	-1.0	1353.0	
485.732	446.0	-1.0	679.0	1124.0	-1.0	1801.0	876.0	-1.0	1505.0	1292.0	-1.0	1885.0	989.0	-1.0	1767.0	1268.0	-1.0	1909.0	910.0	-1.0	1296.0	2258.0	-1.0	3506.0	967.0	-1.0	1459.0	1510.0	-1.0	2343.0	1423.0	-1.0	2709.0	1309.0	-1.0	1923.0	1357.0	-1.0	2481.0	1251.0	-1.0	1729.0	806.0	-1.0	1489.0	958.0	-1.0	1347.0	
486.231	445.0	-1.0	679.0	1123.0	-1.0	1798.0	876.0	-1.0	1503.0	1291.0	-1.0	1884.0	989.0	-1.0	1766.0	1267.0	-1.0	1910.0	909.0	-1.0	1297.0	2257.0	-1.0	3506.0	966.0	-1.0	1460.0	1510.0	-1.0	2349.0	1423.0	-1.0	2711.0	1309.0	-1.0	1927.0	1359.0	-1.0	2490.0	1255.0	-1.0	1739.0	806.0	-1.0	1493.0	960.0	-1.0	1353.0	
486.730	446.0	-1.0	679.0	1122.0	-1.0	1793.0	875.0	-1.0	1498.0	1290.0	-1.0	1879.0	986.0	-1.0	1762.0	1264.0	-1.0	1904.0	909.0	-1.0	1295.0	2253.0	-1.0	3494.0	965.0	-1.0	1460.0	1509.0	-1.0	2348.0	1421.0	-1.0	2710.0	1305.0	-1.0	1928.0	1361.0	-1.0	2499.0	1255.0	-1.0	1744.0	807.0	-1.0	1498.0	961.0	-1.0	1358.0	
487.229	444.0	-1.0	677.0	1120.0	-1.0	1786.0	875.0	-1.0	1495.0	1289.0	-1.0	1872.0	984.0	-1.0	1753.0	1261.0	-1.0	1894.0	908.0	-1.0	1293.0	2246.0	-1.0	3471.0	964.0	-1.0	1460.0	1505.0	-1.0	2342.0	1420.0	-1.0	2707.0	1302.0	-1.0	1921.0	1358.0	-1.0	2493.0	1252.0	-1.0	1740.0	807.0	-1.0	1494.0	961.0	-1.0	1357.0	
487.729	445.0	-1.0	677.0	1122.0	-1.0	1788.0	875.0	-1.0	1497.0	1290.0	-1.0	1876.0	985.0	-1.0	1754.0	1263.0	-1.0	1890.0	909.0	-1.0	1293.0	2247.0	-1.0	3463.0	964.0	-1.0	1460.0	1502.0	-1.0	2334.0	1419.0	-1.0	2704.0	1300.0	-1.0	1912.0	1354.0	-1.0	2478.0	1249.0	-1.0	1726.0	805.0	-1.0	1487.0	957.0	-1.0	1346.0	
488.228	445.0	-1.0	677.0	1121.0	-1.0	1789.0	875.0	-1.0	1498.0	1291.0	-1.0	1880.0	986.0	-1.0	1758.0	1262.0	-1.0	1894.0	909.0	-1.0	1294.0	2250.0	-1.0	3470.0	966.0	-1.0	1467.0	1506.0	-1.0	2345.0	1419.0	-1.0	2711.0	1301.0	-1.0	1920.0	1358.0	-1.0	2482.0	1252.0	-1.0	1729.0	806.0	-1.0	1490.0	957.0	-1.0	1346.0	
488.727	445.0	-1.0	677.0	1121.0	-1.0	1787.0	874.0	-1.0	1498.0	1289.0	-1.0	1878.0	987.0	-1.0	1759.0	1262.0	-1.0	1893.0	908.0	-1.0	1296.0	2249.0	-1.0	3469.0	966.0	-1.0	1471.0	1507.0	-1.0	2352.0	1421.0	-1.0	2716.0	1301.0	-1.0	1923.0	1360.0	-1.0	2488.0	1254.0	-1.0	1735.0	806.0	-1.0	1493.0	959.0	-1.0	1351.0	
489.226	445.0	-1.0	676.0	1119.0	-1.0	1784.0	874.0	-1.0	1499.0	1288.0	-1.0	1876.0	985.0	-1.0	1757.0	1260.0	-1.0	1888.0	909.0	-1.0	1296.0	2244.0	-1.0	3459.0	967.0	-1.0	1472.0	1507.0	-1.0	2353.0	1421.0	-1.0	2717.0	1300.0	-1.0	1918.0	1358.0	-1.0	2490.0	1253.0	-1.0	1732.0	807.0	-1.0	1494.0	960.0	-1.0	1353.0	
489.725	444.0	-1.0	678.0	1120.0	-1.0	1787.0	876.0	-1.0	1501.0	1289.0	-1.0	1880.0	986.0	-1.0	1756.0	1259.0	-1.0	1882.0	909.0	-1.0	1297.0	2242.0	-1.0	3452.0	968.0	-1.0	1475.0	1508.0	-1.0	2350.0	1420.0	-1.0	2713.0	1296.0	-1.0	1911.0	1357.0	-1.0	2483.0	1249.0	-1.0	1727.0	807.0	-1.0	1490.0	956.0	-1.0	1350.0	
490.224	446.0	-1.0	679.0	1122.0	-1.0	1794.0	875.0	-1.0	1504.0	1289.0	-1.0	1884.0	987.0	-1.0	1763.0	1261.0	-1.0	1892.0	911.0	-1.0	1301.0	2248.0	-1.0	3474.0	969.0	-1.0	1479.0	1511.0	-1.0	2361.0	1421.0	-1.0	2722.0	1301.0	-1.0	1919.0	1355.0	-1.0	2476.0	1249.0	-1.0	1721.0	806.0	-1.0	1488.0	956.0	-1.0	1345.0	
490.723	444.0	-1.0	680.0	1122.0	-1.0	1797.0	877.0	-1.0	1506.0	1290.0	-1.0	1888.0	987.0	-1.0	1770.0	1262.0	-1.0	1899.0	912.0	-1.0	1304.0	2253.0	-1.0	3493.0	971.0	-1.0	1483.0	1515.0	-1.0	2373.0	1422.0	-1.0	2728.0	1302.0	-1.0	1926.0	1359.0	-1.0	2491.0	1252.0	-1.0	1735.0	808.0	-1.0	1495.0	958.0	-1.0	1353.0	
491.222	445.0	-1.0	680.0	1122.0	-1.0	1798.0	875.0	-1.0	1506.0	1288.0	-1.0	1888.0	988.0	-1.0	1770.0	1261.0	-1.0	1902.0	912.0	-1.0	1308.0	2253.0	-1.0	3496.0	971.0	-1.0	1488.0	1515.0	-1.0	2377.0	1422.0	-1.0	2729.0	1303.0	-1.0	1930.0	1361.0	-1.0	2502.0	1255.0	-1.0	1746.0	809.0	-1.0	1502.0	960.0	-1.0	1362.0	
491.722	445.0	-1.0	679.0	1119.0	-1.0	1796.0	875.0	-1.0	1505.0	1289.0	-1.0	1887.0	988.0	-1.0	1768.0	1260.0	-1.0	1899.0	911.0	-1.0	1309.0	2251.0	-1.0	3491.0	971.0	-1.0	1490.0	1515.0	-1.0	2377.0	1421.0	-1.0	2728.0	1300.0	-1.0	1928.0	1360.0	-1.0	2501.0	1255.0	-1.0	1747.0	808.0	-1.0	1502.0	962.0	-1.0	1364.0	
492.221	445.0	-1.0	679.0	1120.0	-1.0	1796.0	875.0	-1.0	1505.0	1291.0	-1.0	1888.0	986.0	-1.0	1764.0	1260.0	-1.0	1896.0	912.0	-1.0	1309.0	2247.0	-1.0	3481.0	972.0	-1.0	1493.0	1512.0	-1.0	2372.0	1419.0	-1.0	2724.0	1299.0	-1.0	1921.0	1357.0	-1.0	2494.0	1252.0	-1.0	1742.0	807.0	-1.0	1497.0	959.0	-1.0	1359.0	
492.720	445.0	-1.0	680.0	1121.0	-1.0	1799.0	875.0	-1.0	1505.0	1292.0	-1.0	1892.0	988.0	-1.0	1770.0	1262.0	-1.0	1904.0	912.0	-1.0	1314.0	2250.0	-1.0	3498.0	972.0	-1.0	1497.0	1513.0	-1.0	2371.0	1420.0	-1.0	2724.0	1299.0	-1.0	1917.0	1353.0	-1.0	2483.0	1248.0	-1.0	1732.0	806.0	-1.0	1492.0	957.0	-1.0	1349.0	
493.219	445.0	-1.0	680.0	1121.0	-1.0	1799.0	874.0	-1.0	1504.0	1290.0	-1.0	1892.0	989.0	-1.0	1773.0	1262.0	-1.0	1907.0	912.0	-1.0	1316.0	2251.0	-1.0	3501.0	973.0	-1.0	1498.0	1514.0	-1.0	2376.0	1420.0	-1.0	2730.0	1300.0	-1.0	1922.0	1356.0	-1.0	2495.0	1251.0	-1.0	1740.0	806.0	-1.0	1497.0	957.0	-1.0	1357.0	
493.718	444.0	-1.0	678.0	1118.0	-1.0	1796.0	875.0	-1.0	1503.0	1290.0	-1.0	1888.0	989.0	-1.0	1772.0	1261.0	-1.0	1903.0	911.0	-1.0	1314.0	2245.0	-1.0	3486.0	971.0	-1.0	1498.0	1511.0	-1.0	2377.0	1421.0	-1.0	2732.0	1298.0	-1.0	1921.0	1356.0	-1.0	2503.0	1251.0	-1.0	1748.0	807.0	-1.0	1500.0	960.0	-1.0	1363.0	
494.218	444.0	-1.0	679.0	1119.0	-1.0	1795.0	875.0	-1.0	1503.0	1288.0	-1.0	1886.0	987.0	-1.0	1769.0	1258.0	-1.0	1896.0	912.0	-1.0	1311.0	2240.0	-1.0	3469.0	972.0	-1.0	1496.0	1509.0	-1.0	2371.0	1420.0	-1.0	2728.0	1296.0	-1.0	1914.0	1356.0	-1.0	2499.0	1249.0	-1.0	1744.0	805.0	-1.0	1498.0	958.0	-1.0	1361.0	
494.717	445.0	-1.0	679.0	1119.0	-1.0	1800.0	874.0	-1.0	1505.0	1290.0	-1.0	1890.0	988.0	-1.0	1776.0	1260.0	-1.0	1904.0	913.0	-1.0	1313.0	2246.0	-1.0	3492.0	973.0	-1.0	1498.0	1514.0	-1.0	2380.0	1421.0	-1.0	2733.0	1298.0	-1.0	1924.0	1356.0	-1.0	2492.0	1249.0	-1.0	1740.0	804.0	-1.0	1492.0	956.0	-1.0	1354.0	
495.217	445.0	-1.0	679.0	1121.0	-1.0	1803.0	875.0	-1.0	1508.0	1290.0	-1.0	1894.0	990.0	-1.0	1779.0	1262.0	-1.0	1910.0	913.0	-1.0	1316.0	2248.0	-1.0	3505.0	974.0	-1.0	1500.0	1518.0	-1.0	2393.0	1422.0	-1.0	2740.0	1300.0	-1.0	1931.0	1358.0	-1.0	2502.0	1252.0	-1.0	1750.0	805.0	-1.0	1497.0	959.0	-1.0	1360.0	
495.716	445.0	-1.0	680.0	1121.0	-1.0	1804.0	875.0	-1.0	1510.0	1290.0	-1.0	1896.0	989.0	-1.0	1778.0	1262.0	-1.0	1910.0	914.0	-1.0	1318.0	2248.0	-1.0	3502.0	974.0	-1.0	1504.0	1519.0	-1.0	2399.0	1423.0	-1.0	2739.0	1301.0	-1.0	1933.0	1359.0	-1.0	2511.0	1254.0	-1.0	1758.0	806.0	-1.0	1500.0	961.0	-1.0	1367.0	
496.215	445.0	-1.0	679.0	1119.0	-1.0	1803.0	876.0	-1.0	1509.0	1290.0	-1.0	1894.0	988.0	-1.0	1777.0	1259.0	-1.0	1905.0	914.0	-1.0	1318.0	2247.0	-1.0	3495.0	975.0	-1.0	1505.0	1520.0	-1.0	2399.0	1422.0	-1.0	2737.0	1299.0	-1.0	1930.0	1357.0	-1.0	2509.0	1253.0	-1.0	1758.0	805.0	-1.0	1499.0	961.0	-1.0	1368.0	
496.714	445.0	-1.0	681.0	1119.0	-1.0	1801.0	875.0	-1.0	1507.0	1290.0	-1.0	1893.0	987.0	-1.0	1773.0	1259.0	-1.0	1902.0	914.0	-1.0	1317.0	2241.0	-1.0	3480.0	975.0	-1.0	1504.0	1518.0	-1.0	2393.0	1420.0	-1.0	2731.0	1296.0	-1.0	1924.0	1355.0	-1.0	2505.0	1251.0	-1.0	1752.0	804.0	-1.0	1496.0	959.0	-1.0	1366.0	
497.213	445.0	-1.0	680.0	1121.0	-1.0	1808.0	875.0	-1.0	1510.0	1291.0	-1.0	1900.0	989.0	-1.0	1779.0	1263.0	-1.0	1911.0	916.0	-1.0	1322.0	2250.0	-1.0	3503.0	977.0	-1.0	1508.0	1522.0	-1.0	2396.0	1421.0	-1.0	2730.0	1298.0	-1.0	1924.0	1355.0	-1.0	2497.0	1249.0	-1.0	1746.0	803.0	-1.0	1492.0	954.0	-1.0	1358.0	
497.712	444.0	-1.0	681.0	1122.0	-1.0	1812.0	876.0	-1.0	1511.0	1292.0	-1.0	1904.0	990.0	-1.0	1784.0	1264.0	-1.0	1919.0	917.0	-1.0	1325.0	2256.0	-1.0	3520.0	978.0	-1.0	1510.0	1525.0	-1.0	2407.0	1422.0	-1.0	2735.0	1302.0	-1.0	1932.0	1357.0	-1.0	2515.0	1255.0	-1.0	1763.0	805.0	-1.0	1501.0	959.0	-1.0	1370.0	
498.211	445.0	-1.0	682.0	1122.0	-1.0	1813.0	875.0	-1.0	1510.0	1292.0	-1.0	1904.0	990.0	-1.0	1784.0	1264.0	-1.0	1919.0	917.0	-1.0	1325.0	2256.0	-1.0	3521.0	978.0	-1.0	1510.0	1525.0	-1.0	2413.0	1422.0	-1.0	2739.0	1303.0	-1.0	1937.0	1361.0	-1.0	2528.0	1258.0	-1.0	1773.0	805.0	-1.0	1506.0	961.0	-1.0	1378.0	
498.710	445.0	-1.0	683.0	1123.0	-1.0	1813.0	875.0	-1.0	1509.0	1291.0	-1.0	1902.0	989.0	-1.0	1783.0	1263.0	-1.0	1915.0	916.0	-1.0	1323.0	2252.0	-1.0	3514.0	977.0	-1.0	1506.0	1525.0	-1.0	2413.0	1421.0	-1.0	2740.0	1303.0	-1.0	1937.0	1362.0	-1.0	2530.0	1259.0	-1.0	1774.0	805.0	-1.0	1505.0	962.0	-1.0	1379.0	
499.209	445.0	-1.0	682.0	1121.0	-1.0	1811.0	876.0	-1.0	1510.0	1294.0	-1.0	1903.0	989.0	-1.0	1781.0	1263.0	-1.0	1913.0	916.0	-1.0	1321.0	2247.0	-1.0	3502.0	976.0	-1.0	1505.0	1523.0	-1.0	2408.0	1420.0	-1.0	2736.0	1301.0	-1.0	1931.0	1360.0	-1.0	2526.0	1256.0	-1.0	1769.0	804.0	-1.0	1503.0	959.0	-1.0	1377.0	
499.708	444.0	-1.0	683.0	1123.0	-1.0	1818.0	877.0	-1.0	1513.0	1294.0	-1.0	1907.0	992.0	-1.0	1788.0	1266.0	-1.0	1919.0	915.0	-1.0	1322.0	2255.0	-1.0	3522.0	975.0	-1.0	1504.0	1525.0	-1.0	2404.0	1421.0	-1.0	2736.0	1301.0	-1.0	1928.0	1357.0	-1.0	2517.0	1253.0	-1.0	1762.0	802.0	-1.0	1497.0	958.0	-1.0	1369.0	
500.207	445.0	-1.0	683.0	1123.0	-1.0	1820.0	876.0	-1.0	1515.0	1295.0	-1.0	1909.0	992.0	-1.0	1791.0	1267.0	-1.0	1925.0	915.0	-1.0	1325.0	2262.0	-1.0	3538.0	974.0	-1.0	1503.0	1524.0	-1.0	2409.0	1422.0	-1.0	2743.0	1305.0	-1.0	1938.0	1360.0	-1.0	2535.0	1259.0	-1.0	1779.0	804.0	-1.0	1507.0	960.0	-1.0	1378.0	
500.706	445.0	-1.0	682.0	1123.0	-1.0	1820.0	875.0	-1.0	1516.0	1293.0	-1.0	1908.0	993.0	-1.0	1794.0	1268.0	-1.0	1927.0	916.0	-1.0	1325.0	2263.0	-1.0	3548.0	976.0	-1.0	1505.0	1524.0	-1.0	2413.0	1421.0	-1.0	2751.0	1306.0	-1.0	1946.0	1364.0	-1.0	2552.0	1262.0	-1.0	1794.0	806.0	-1.0	1515.0	962.0	-1.0	1390.0	
501.205	444.0	-1.0	682.0	1121.0	-1.0	1816.0	876.0	-1.0	1516.0	1291.0	-1.0	1907.0	993.0	-1.0	1793.0	1268.0	-1.0	1927.0	915.0	-1.0	1327.0	2263.0	-1.0	3550.0	974.0	-1.0	1508.0	1523.0	-1.0	2412.0	1422.0	-1.0	2754.0	1306.0	-1.0	1950.0	1365.0	-1.0	2558.0	1264.0	-1.0	1798.0	808.0	-1.0	1521.0	964.0	-1.0	1395.0	
501.704	444.0	-1.0	683.0	1121.0	-1.0	1817.0	877.0	-1.0	1518.0	1294.0	-1.0	1911.0	993.0	-1.0	1795.0	1268.0	-1.0	1927.0	916.0	-1.0	1328.0	2263.0	-1.0	3548.0	975.0	-1.0	1511.0	1522.0	-1.0	2411.0	1422.0	-1.0	2755.0	1303.0	-1.0	1947.0	1365.0	-1.0	2559.0	1262.0	-1.0	1798.0	808.0	-1.0	1523.0	963.0	-1.0	1396.0	
502.203	444.0	-1.0	684.0	1124.0	-1.0	1825.0	878.0	-1.0	1523.0	1295.0	-1.0	1920.0	995.0	-1.0	1803.0	1270.0	-1.0	1936.0	918.0	-1.0	1335.0	2270.0	-1.0	3562.0	977.0	-1.0	1517.0	1522.0	-1.0	2412.0	1423.0	-1.0	2758.0	1302.0	-1.0	1944.0	1364.0	-1.0	2558.0	1261.0	-1.0	1795.0	807.0	-1.0	1523.0	963.0	-1.0	1394.0	
502.702	445.0	-1.0	686.0	1125.0	-1.0	1833.0	879.0	-1.0	1528.0	1298.0	-1.0	1928.0	996.0	-1.0	1813.0	1275.0	-1.0	1949.0	921.0	-1.0	1343.0	2277.0	-1.0	3593.0	981.0	-1.0	1526.0	1525.0	-1.0	2422.0	1424.0	-1.0	2768.0	1306.0	-1.0	1949.0	1364.0	-1.0	2555.0	1260.0	-1.0	1791.0	807.0	-1.0	1521.0	963.0	-1.0	1389.0	
503.201	446.0	-1.0	688.0	1127.0	-1.0	1838.0	878.0	-1.0	1529.0	1298.0	-1.0	1934.0	997.0	-1.0	1820.0	1277.0	-1.0	1960.0	922.0	-1.0	1350.0	2283.0	-1.0	3619.0	982.0	-1.0	1532.0	1529.0	-1.0	2436.0	1426.0	-1.0	2780.0	1309.0	-1.0	1962.0	1367.0	-1.0	2555.0	1261.0	-1.0	1788.0	810.0	-1.0	1524.0	963.0	-1.0	1387.0	
503.701	444.0	-1.0	688.0	1127.0	-1.0	1840.0	880.0	-1.0	1533.0	1299.0	-1.0	1936.0	999.0	-1.0	1825.0	1277.0	-1.0	1966.0	923.0	-1.0	1354.0	2284.0	-1.0	3631.0	982.0	-1.0	1537.0	1531.0	-1.0	2450.0	1428.0	-1.0	2789.0	1310.0	-1.0	1972.0	1371.0	-1.0	2563.0	1265.0	-1.0	1793.0	812.0	-1.0	1527.0	966.0	-1.0	1388.0	
504.200	446.0	-1.0	688.0	1127.0	-1.0	1840.0	879.0	-1.0	1534.0	1298.0	-1.0	1936.0	999.0	-1.0	1825.0	1277.0	-1.0	1966.0	922.0	-1.0	1355.0	2284.0	-1.0	3633.0	984.0	-1.0	1541.0	1532.0	-1.0	2457.0	1428.0	-1.0	2793.0	1308.0	-1.0	1977.0	1375.0	-1.0	2573.0	1269.0	-1.0	1804.0	813.0	-1.0	1533.0	969.0	-1.0	1395.0	
504.699	444.0	-1.0	688.0	1126.0	-1.0	1837.0	880.0	-1.0	1534.0	1298.0	-1.0	1934.0	998.0	-1.0	1825.0	1275.0	-1.0	1962.0	922.0	-1.0	1355.0	2283.0	-1.0	3630.0	983.0	-1.0	1542.0	1531.0	-1.0	2458.0	1429.0	-1.0	2796.0	1309.0	-1.0	1978.0	1377.0	-1.0	2585.0	1271.0	-1.0	1813.0	813.0	-1.0	1539.0	971.0	-1.0	1403.0	
505.198	446.0	-1.0	689.0	1126.0	-1.0	1835.0	878.0	-1.0	1533.0	1297.0	-1.0	1930.0	997.0	-1.0	1822.0	1273.0	-1.0	1957.0	922.0	-1.0	1356.0	2280.0	-1.0	3620.0	984.0	-1.0	1544.0	1531.0	-1.0	2455.0	1428.0	-1.0	2794.0	1307.0	-1.0	1975.0	1377.0	-1.0	2593.0	1273.0	-1.0	1819.0	813.0	-1.0	1543.0	972.0	-1.0	1410.0	
505.697	446.0	-1.0	687.0	1125.0	-1.0	1828.0	878.0	-1.0	1531.0	1295.0	-1.0	1925.0	997.0	-1.0	1819.0	1271.0	-1.0	1950.0	922.0	-1.0	1354.0	2275.0	-1.0	3605.0	984.0	-1.0	1545.0	1528.0	-1.0	2449.0	1427.0	-1.0	2789.0	1306.0	-1.0	1967.0	1377.0	-1.0	2589.0	1271.0	-1.0	1814.0	813.0	-1.0	1541.0	970.0	-1.0	1407.0	
506.196	445.0	-1.0	687.0	1124.0	-1.0	1822.0	879.0	-1.0	1530.0	1295.0	-1.0	1922.0	995.0	-1.0	1814.0	1269.0	-1.0	1941.0	922.0	-1.0	1354.0	2270.0	-1.0	3586.0	984.0	-1.0	1547.0	1526.0	-1.0	2440.0	1427.0	-1.0	2782.0	1303.0	-1.0	1953.0	1372.0	-1.0	2578.0	1264.0	-1.0	1803.0	812.0	-1.0	1534.0	968.0	-1.0	1400.0	
506.695	446.0	-1.0	688.0	1124.0	-1.0	1825.0	878.0	-1.0	1532.0	1297.0	-1.0	1924.0	996.0	-1.0	1817.0	1272.0	-1.0	1942.0	924.0	-1.0	1358.0	2274.0	-1.0	3586.0	987.0	-1.0	1551.0	1527.0	-1.0	2432.0	1426.0	-1.0	2777.0	1302.0	-1.0	1945.0	1368.0	-1.0	2557.0	1261.0	-1.0	1784.0	808.0	-1.0	1524.0	964.0	-1.0	1386.0	
507.194	445.0	-1.0	688.0	1124.0	-1.0	1825.0	880.0	-1.0	1534.0	1298.0	-1.0	1927.0	999.0	-1.0	1820.0	1273.0	-1.0	1944.0	925.0	-1.0	1364.0	2278.0	-1.0	3593.0	989.0	-1.0	1560.0	1531.0	-1.0	2444.0	1429.0	-1.0	2782.0	1304.0	-1.0	1951.0	1371.0	-1.0	2552.0	1264.0	-1.0	1781.0	809.0	-1.0	1520.0	965.0	-1.0	1381.0	
507.694	445.0	-1.0	687.0	1125.0	-1.0	1824.0	880.0	-1.0	1535.0	1297.0	-1.0	1925.0	998.0	-1.0	1822.0	1273.0	-1.0	1941.0	927.0	-1.0	1366.0	2275.0	-1.0	3588.0	993.0	-1.0	1567.0	1535.0	-1.0	2455.0	1430.0	-1.0	2788.0	1306.0	-1.0	1954.0	1374.0	-1.0	2554.0	1265.0	-1.0	1781.0	810.0	-1.0	1520.0	965.0	-1.0	1380.0	
508.193	446.0	-1.0	687.0	1125.0	-1.0	1818.0	880.0	-1.0	1535.0	1297.0	-1.0	1923.0	998.0	-1.0	1820.0	1270.0	-1.0	1936.0	928.0	-1.0	1366.0	2272.0	-1.0	3573.0	996.0	-1.0	1574.0	1538.0	-1.0	2459.0	1430.0	-1.0	2787.0	1305.0	-1.0	1949.0	1373.0	-1.0	2546.0	1263.0	-1.0	1774.0	808.0	-1.0	1516.0	964.0	-1.0	1377.0	
508.692	445.0	-1.0	688.0	1125.0	-1.0	1820.0	882.0	-1.0	1538.0	1300.0	-1.0	1925.0	998.0	-1.0	1817.0	1269.0	-1.0	1926.0	929.0	-1.0	1366.0	2268.0	-1.0	3559.0	998.0	-1.0	1575.0	1539.0	-1.0	2455.0	1431.0	-1.0	2785.0	1302.0	-1.0	1940.0	1369.0	-1.0	2530.0	1259.0	-1.0	1758.0	807.0	-1.0	1507.0	961.0	-1.0	1366.0	
509.191	445.0	-1.0	687.0	1126.0	-1.0	1823.0	883.0	-1.0	1542.0	1301.0	-1.0	1926.0	1000.0	-1.0	1820.0	1269.0	-1.0	1927.0	929.0	-1.0	1367.0	2269.0	-1.0	3564.0	999.0	-1.0	1577.0	1543.0	-1.0	2466.0	1434.0	-1.0	2790.0	1305.0	-1.0	1944.0	1372.0	-1.0	2532.0	1262.0	-1.0	1760.0	807.0	-1.0	1506.0	963.0	-1.0	1365.0	
509.690	445.0	-1.0	689.0	1126.0	-1.0	1824.0	883.0	-1.0	1540.0	1301.0	-1.0	1921.0	998.0	-1.0	1820.0	1268.0	-1.0	1924.0	930.0	-1.0	1364.0	2267.0	-1.0	3560.0	999.0	-1.0	1578.0	1544.0	-1.0	2468.0	1434.0	-1.0	2791.0	1305.0	-1.0	1947.0	1374.0	-1.0	2537.0	1263.0	-1.0	1763.0	808.0	-1.0	1509.0	964.0	-1.0	1371.0	
510.189	445.0	-1.0	689.0	1125.0	-1.0	1821.0	883.0	-1.0	1538.0	1300.0	-1.0	1918.0	998.0	-1.0	1812.0	1265.0	-1.0	1916.0	928.0	-1.0	1362.0	2263.0	-1.0	3544.0	1000.0	-1.0	1576.0	1542.0	-1.0	2463.0	1432.0	-1.0	2784.0	1303.0	-1.0	1939.0	1371.0	-1.0	2530.0	1261.0	-1.0	1758.0	809.0	-1.0	1507.0	964.0	-1.0	1369.0	
510.688	446.0	-1.0	688.0	1125.0	-1.0	1825.0	882.0	-1.0	1540.0	1300.0	-1.0	1921.0	996.0	-1.0	1817.0	1267.0	-1.0	1925.0	930.0	-1.0	1364.0	2267.0	-1.0	3559.0	1000.0	-1.0	1575.0	1543.0	-1.0	2462.0	1432.0	-1.0	2781.0	1304.0	-1.0	1936.0	1369.0	-1.0	2518.0	1258.0	-1.0	1750.0	806.0	-1.0	1503.0	960.0	-1.0	1363.0	
511.188	445.0	-1.0	688.0	1125.0	-1.0	1827.0	882.0	-1.0	1537.0	1300.0	-1.0	1921.0	996.0	-1.0	1817.0	1267.0	-1.0	1929.0	930.0	-1.0	1367.0	2268.0	-1.0	3567.0	1000.0	-1.0	1576.0	1543.0	-1.0	2465.0	1432.0	-1.0	2781.0	1305.0	-1.0	1939.0	1369.0	-1.0	2530.0	1259.0	-1.0	1761.0	808.0	-1.0	1509.0	963.0	-1.0	1372.0	
511.687	446.0	-1.0	688.0	1123.0	-1.0	1825.0	880.0	-1.0	1532.0	1297.0	-1.0	1919.0	997.0	-1.0	1816.0	1266.0	-1.0	1927.0	928.0	-1.0	1366.0	2264.0	-1.0	3562.0	998.0	-1.0	1576.0	1540.0	-1.0	2462.0	1431.0	-1.0	2778.0	1304.0	-1.0	1939.0	1370.0	-1.0	2533.0	1260.0	-1.0	1766.0	809.0	-1.0	1510.0	965.0	-1.0	1377.0	
512.187	444.0	-1.0	689.0	1123.0	-1.0	1825.0	881.0	-1.0	1532.0	1298.0	-1.0	1921.0	995.0	-1.0	1814.0	1263.0	-1.0	1924.0	929.0	-1.0	1365.0	2261.0	-1.0	3551.0	998.0	-1.0	1575.0	1536.0	-1.0	2457.0	1428.0	-1.0	2775.0	1301.0	-1.0	1932.0	1367.0	-1.0	2530.0	1256.0	-1.0	1759.0	807.0	-1.0	1508.0	962.0	-1.0	1374.0	
512.687	446.0	-1.0	688.0	1123.0	-1.0	1829.0	879.0	-1.0	1534.0	1297.0	-1.0	1924.0	997.0	-1.0	1819.0	1265.0	-1.0	1932.0	928.0	-1.0	1369.0	2263.0	-1.0	3567.0	996.0	-1.0	1576.0	1538.0	-1.0	2464.0	1429.0	-1.0	2784.0	1301.0	-1.0	1939.0	1366.0	-1.0	2525.0	1253.0	-1.0	1753.0	806.0	-1.0	1505.0	961.0	-1.0	1369.0	
513.186	444.0	-1.0	689.0	1122.0	-1.0	1829.0	880.0	-1.0	1533.0	1296.0	-1.0	1924.0	996.0	-1.0	1823.0	1265.0	-1.0	1936.0	929.0	-1.0	1369.0	2262.0	-1.0	3572.0	996.0	-1.0	1575.0	1537.0	-1.0	2466.0	1429.0	-1.0	2790.0	1301.0	-1.0	1944.0	1367.0	-1.0	2538.0	1253.0	-1.0	1761.0	807.0	-1.0	1511.0	962.0	-1.0	1376.0	
513.685	444.0	-1.0	687.0	1120.0	-1.0	1828.0	878.0	-1.0	1533.0	1294.0	-1.0	1920.0	997.0	-1.0	1823.0	1263.0	-1.0	1932.0	926.0	-1.0	1366.0	2258.0	-1.0	3560.0	994.0	-1.0	1571.0	1532.0	-1.0	2461.0	1427.0	-1.0	2789.0	1299.0	-1.0	1939.0	1366.0	-1.0	2545.0	1252.0	-1.0	1765.0	807.0	-1.0	1514.0	962.0	-1.0	1380.0	
514.184	444.0	-1.0	687.0	1120.0	-1.0	1823.0	877.0	-1.0	1533.0	1291.0	-1.0	1917.0	995.0	-1.0	1819.0	1261.0	-1.0	1923.0	925.0	-1.0	1361.0	2250.0	-1.0	3542.0	991.0	-1.0	1565.0	1528.0	-1.0	2451.0	1425.0	-1.0	2786.0	1293.0	-1.0	1931.0	1364.0	-1.0	2540.0	1250.0	-1.0	1760.0	805.0	-1.0	1511.0	960.0	-1.0	1379.0	
514.684	444.0	-1.0	689.0	1120.0	-1.0	1829.0	878.0	-1.0	1535.0	1292.0	-1.0	1920.0	995.0	-1.0	1821.0	1260.0	-1.0	1923.0	925.0	-1.0	1358.0	2253.0	-1.0	3539.0	991.0	-1.0	1560.0	1524.0	-1.0	2441.0	1423.0	-1.0	2780.0	1291.0	-1.0	1922.0	1360.0	-1.0	2529.0	1245.0	-1.0	1748.0	804.0	-1.0	1506.0	957.0	-1.0	1371.0	
515.184	445.0	-1.0	689.0	1121.0	-1.0	1832.0	877.0	-1.0	1535.0	1292.0	-1.0	1921.0	995.0	-1.0	1823.0	1262.0	-1.0	1927.0	923.0	-1.0	1357.0	2254.0	-1.0	3547.0	989.0	-1.0	1559.0	1523.0	-1.0	2445.0	1423.0	-1.0	2781.0	1292.0	-1.0	1928.0	1362.0	-1.0	2535.0	1248.0	-1.0	1755.0	805.0	-1.0	1508.0	959.0	-1.0	1374.0	
515.684	444.0	-1.0	688.0	1120.0	-1.0	1831.0	878.0	-1.0	1534.0	1292.0	-1.0	1918.0	993.0	-1.0	1818.0	1260.0	-1.0	1927.0	923.0	-1.0	1356.0	2252.0	-1.0	3546.0	987.0	-1.0	1555.0	1522.0	-1.0	2444.0	1421.0	-1.0	2778.0	1291.0	-1.0	1931.0	1363.0	-1.0	2540.0	1250.0	-1.0	1761.0	805.0	-1.0	1511.0	961.0	-1.0	1378.0	
516.183	444.0	-1.0	688.0	1119.0	-1.0	1825.0	877.0	-1.0	1529.0	1290.0	-1.0	1913.0	992.0	-1.0	1812.0	1258.0	-1.0	1922.0	920.0	-1.0	1352.0	2247.0	-1.0	3534.0	985.0	-1.0	1548.0	1518.0	-1.0	2435.0	1419.0	-1.0	2771.0	1290.0	-1.0	1925.0	1361.0	-1.0	2535.0	1248.0	-1.0	1757.0	805.0	-1.0	1510.0	960.0	-1.0	1378.0	
516.682	444.0	-1.0	687.0	1118.0	-1.0	1822.0	877.0	-1.0	1527.0	1291.0	-1.0	1910.0	990.0	-1.0	1805.0	1257.0	-1.0	1916.0	919.0	-1.0	1348.0	2242.0	-1.0	3519.0	982.0	-1.0	1543.0	1513.0	-1.0	2422.0	1417.0	-1.0	2758.0	1287.0	-1.0	1914.0	1356.0	-1.0	2523.0	1243.0	-1.0	1746.0	803.0	-1.0	1504.0	958.0	-1.0	1371.0	
517.182	445.0	-1.0	688.0	1120.0	-1.0	1824.0	875.0	-1.0	1525.0	1290.0	-1.0	1912.0	991.0	-1.0	1808.0	1257.0	-1.0	1922.0	917.0	-1.0	1348.0	2245.0	-1.0	3533.0	980.0	-1.0	1539.0	1514.0	-1.0	2417.0	1418.0	-1.0	2757.0	1288.0	-1.0	1912.0	1354.0	-1.0	2510.0	1241.0	-1.0	1735.0	801.0	-1.0	1498.0	955.0	-1.0	1361.0	
517.681	444.0	-1.0	687.0	1118.0	-1.0	1823.0	874.0	-1.0	1522.0	1288.0	-1.0	1909.0	989.0	-1.0	1808.0	1258.0	-1.0	1923.0	917.0	-1.0	1344.0	2245.0	-1.0	3536.0	979.0	-1.0	1533.0	1512.0	-1.0	2413.0	1418.0	-1.0	2756.0	1290.0	-1.0	1913.0	1355.0	-1.0	2516.0	1243.0	-1.0	1741.0	803.0	-1.0	1502.0	956.0	-1.0	1366.0	
518.181	445.0	-1.0	686.0	1117.0	-1.0	1817.0	873.0	-1.0	1517.0	1287.0	-1.0	1905.0	988.0	-1.0	1803.0	1256.0	-1.0	1918.0	915.0	-1.0	1339.0	2242.0	-1.0	3525.0	977.0	-1.0	1525.0	1508.0	-1.0	2403.0	1417.0	-1.0	2751.0	1289.0	-1.0	1912.0	1356.0	-1.0	2519.0	1242.0	-1.0	1743.0	802.0	-1.0	1503.0	956.0	-1.0	1368.0	
518.680	445.0	-1.0	683.0	1116.0	-1.0	1810.0	872.0	-1.0	1514.0	1286.0	-1.0	1898.0	986.0	-1.0	1792.0	1254.0	-1.0	1909.0	913.0	-1.0	1332.0	2237.0	-1.0	3501.0	975.0	-1.0	1520.0	1505.0	-1.0	2392.0	1415.0	-1.0	2744.0	1285.0	-1.0	1904.0	1354.0	-1.0	2510.0	1240.0	-1.0	1736.0	802.0	-1.0	1498.0	954.0	-1.0	1362.0	
519.180	443.0	-1.0	684.0	1115.0	-1.0	1809.0	874.0	-1.0	1512.0	1287.0	-1.0	1898.0	986.0	-1.0	1785.0	1253.0	-1.0	1902.0	911.0	-1.0	1326.0	2234.0	-1.0	3487.0	974.0	-1.0	1513.0	1500.0	-1.0	2377.0	1414.0	-1.0	2736.0	1283.0	-1.0	1895.0	1350.0	-1.0	2494.0	1237.0	-1.0	1722.0	799.0	-1.0	1489.0	949.0	-1.0	1348.0	
519.679	444.0	-1.0	683.0	1117.0	-1.0	1807.0	874.0	-1.0	1511.0	1286.0	-1.0	1898.0	986.0	-1.0	1783.0	1254.0	-1.0	1905.0	910.0	-1.0	1327.0	2236.0	-1.0	3493.0	974.0	-1.0	1512.0	1500.0	-1.0	2369.0	1414.0	-1.0	2733.0	1284.0	-1.0	1888.0	1346.0	-1.0	2476.0	1234.0	-1.0	1709.0	797.0	-1.0	1481.0	945.0	-1.0	1335.0	
520.178	443.0	-1.0	683.0	1114.0	-1.0	1803.0	874.0	-1.0	1506.0	1285.0	-1.0	1891.0	984.0	-1.0	1781.0	1253.0	-1.0	1904.0	910.0	-1.0	1323.0	2235.0	-1.0	3489.0	974.0	-1.0	1509.0	1499.0	-1.0	2365.0	1414.0	-1.0	2731.0	1285.0	-1.0	1888.0	1346.0	-1.0	2466.0	1234.0	-1.0	1701.0	796.0	-1.0	1474.0	943.0	-1.0	1326.0	
520.677	443.0	-1.0	681.0	1113.0	-1.0	1797.0	874.0	-1.0	1501.0	1284.0	-1.0	1882.0	982.0	-1.0	1774.0	1252.0	-1.0	1899.0	910.0	-1.0	1321.0	2230.0	-1.0	3477.0	973.0	-1.0	1507.0	1497.0	-1.0	2361.0	1414.0	-1.0	2727.0	1285.0	-1.0	1887.0	1346.0	-1.0	2471.0	1236.0	-1.0	1704.0	797.0	-1.0	1476.0	946.0	-1.0	1329.0	
521.176	443.0	-1.0	678.0	1112.0	-1.0	1788.0	873.0	-1.0	1497.0	1281.0	-1.0	1875.0	980.0	-1.0	1766.0	1248.0	-1.0	1890.0	908.0	-1.0	1318.0	2224.0	-1.0	3456.0	973.0	-1.0	1505.0	1495.0	-1.0	2351.0	1413.0	-1.0	2719.0	1283.0	-1.0	1881.0	1347.0	-1.0	2467.0	1235.0	-1.0	1701.0	795.0	-1.0	1474.0	945.0	-1.0	1329.0	
521.676	444.0	-1.0	679.0	1111.0	-1.0	1791.0	872.0	-1.0	1497.0	1282.0	-1.0	1877.0	981.0	-1.0	1770.0	1251.0	-1.0	1896.0	909.0	-1.0	1322.0	2229.0	-1.0	3471.0	973.0	-1.0	1507.0	1498.0	-1.0	2348.0	1416.0	-1.0	2716.0	1285.0	-1.0	1877.0	1344.0	-1.0	2458.0	1233.0	-1.0	1695.0	794.0	-1.0	1469.0	943.0	-1.0	1320.0	
522.175	444.0	-1.0	679.0	1113.0	-1.0	1790.0	873.0	-1.0	1497.0	1282.0	-1.0	1879.0	984.0	-1.0	1772.0	1253.0	-1.0	1898.0	910.0	-1.0	1326.0	2232.0	-1.0	3478.0	976.0	-1.0	1511.0	1499.0	-1.0	2354.0	1417.0	-1.0	2719.0	1287.0	-1.0	1883.0	1348.0	-1.0	2470.0	1236.0	-1.0	1706.0	796.0	-1.0	1473.0	945.0	-1.0	1329.0	
522.675	443.0	-1.0	678.0	1111.0	-1.0	1789.0	874.0	-1.0	1498.0	1284.0	-1.0	1880.0	983.0	-1.0	1771.0	1253.0	-1.0	1895.0	912.0	-1.0	1329.0	2232.0	-1.0	3473.0	977.0	-1.0	1515.0	1503.0	-1.0	2359.0	1418.0	-1.0	2722.0	1286.0	-1.0	1884.0	1349.0	-1.0	2475.0	1238.0	-1.0	1710.0	797.0	-1.0	1477.0	945.0	-1.0	1333.0	
523.174	444.0	-1.0	680.0	1113.0	-1.0	1794.0	874.0	-1.0	1502.0	1285.0	-1.0	1888.0	986.0	-1.0	1781.0	1256.0	-1.0	1907.0	915.0	-1.0	1336.0	2241.0	-1.0	3497.0	981.0	-1.0	1525.0	1511.0	-1.0	2379.0	1420.0	-1.0	2735.0	1291.0	-1.0	1901.0	1353.0	-1.0	2481.0	1243.0	-1.0	1713.0	797.0	-1.0	1479.0	949.0	-1.0	1333.0	
523.673	444.0	-1.0	681.0	1114.0	-1.0	1799.0	876.0	-1.0	1505.0	1286.0	-1.0	1891.0	988.0	-1.0	1790.0	1258.0	-1.0	1913.0	916.0	-1.0	1341.0	2244.0	-1.0	3515.0	983.0	-1.0	1532.0	1514.0	-1.0	2394.0	1422.0	-1.0	2745.0	1294.0	-1.0	1909.0	1356.0	-1.0	2500.0	1247.0	-1.0	1729.0	799.0	-1.0	1489.0	952.0	-1.0	1346.0	
524.172	443.0	-1.0	681.0	1114.0	-1.0	1800.0	876.0	-1.0	1509.0	1287.0	-1.0	1894.0	989.0	-1.0	1792.0	1258.0	-1.0	1915.0	918.0	-1.0	1343.0	2245.0	-1.0	3516.0	985.0	-1.0	1536.0	1516.0	-1.0	2400.0	1424.0	-1.0	2751.0	1294.0	-1.0	1910.0	1358.0	-1.0	2507.0	1248.0	-1.0	1737.0	799.0	-1.0	1493.0	954.0	-1.0	1353.0	
524.671	445.0	-1.0	683.0	1116.0	-1.0	1808.0	877.0	-1.0	1513.0	1290.0	-1.0	1903.0	992.0	-1.0	1799.0	1262.0	-1.0	1922.0	920.0	-1.0	1350.0	2254.0	-1.0	3533.0	986.0	-1.0	1541.0	1519.0	-1.0	2404.0	1426.0	-1.0	2754.0	1293.0	-1.0	1909.0	1355.0	-1.0	2505.0	1248.0	-1.0	1736.0	800.0	-1.0	1494.0	952.0	-1.0	1351.0	
525.171	445.0	-1.0	684.0	1117.0	-1.0	1813.0	878.0	-1.0	1518.0	1292.0	-1.0	1912.0	994.0	-1.0	1806.0	1264.0	-1.0	1933.0	920.0	-1.0	1355.0	2262.0	-1.0	3556.0	987.0	-1.0	1546.0	1523.0	-1.0	2420.0	1427.0	-1.0	2762.0	1296.0	-1.0	1920.0	1361.0	-1.0	2525.0	1255.0	-1.0	1755.0	802.0	-1.0	1504.0	955.0	-1.0	1362.0	
525.670	445.0	-1.0	684.0	1117.0	-1.0	1813.0	878.0	-1.0	1519.0	1293.0	-1.0	1915.0	994.0	-1.0	1807.0	1264.0	-1.0	1935.0	920.0	-1.0	1357.0	2263.0	-1.0	3562.0	988.0	-1.0	1550.0	1525.0	-1.0	2426.0	1426.0	-1.0	2764.0	1298.0	-1.0	1927.0	1362.0	-1.0	2537.0	1258.0	-1.0	1766.0	804.0	-1.0	1510.0	958.0	-1.0	1370.0	
526.169	445.0	-1.0	683.0	1115.0	-1.0	1810.0	878.0	-1.0	1518.0	1294.0	-1.0	1914.0	992.0	-1.0	1805.0	1265.0	-1.0	1932.0	921.0	-1.0	1357.0	2257.0	-1.0	3551.0	987.0	-1.0	1550.0	1526.0	-1.0	2426.0	1425.0	-1.0	2758.0	1295.0	-1.0	1923.0	1361.0	-1.0	2536.0	1256.0	-1.0	1762.0	804.0	-1.0	1511.0	957.0	-1.0	1370.0	
526.669	444.0	-1.0	684.0	1118.0	-1.0	1812.0	879.0	-1.0	1519.0	1295.0	-1.0	1918.0	993.0	-1.0	1801.0	1264.0	-1.0	1928.0	920.0	-1.0	1358.0	2255.0	-1.0	3542.0	986.0	-1.0	1549.0	1524.0	-1.0	2419.0	1422.0	-1.0	2752.0	1294.0	-1.0	1915.0	1358.0	-1.0	2522.0	1251.0	-1.0	1750.0	802.0	-1.0	1504.0	953.0	-1.0	1361.0	
527.168	444.0	-1.0	684.0	1118.0	-1.0	1816.0	879.0	-1.0	1522.0	1297.0	-1.0	1920.0	995.0	-1.0	1808.0	1266.0	-1.0	1934.0	919.0	-1.0	1360.0	2260.0	-1.0	3557.0	984.0	-1.0	1551.0	1528.0	-1.0	2430.0	1425.0	-1.0	2759.0	1297.0	-1.0	1924.0	1362.0	-1.0	2523.0	1256.0	-1.0	1750.0	802.0	-1.0	1504.0	954.0	-1.0	1358.0	
527.667	445.0	-1.0	683.0	1118.0	-1.0	1815.0	879.0	-1.0	1521.0	1297.0	-1.0	1921.0	996.0	-1.0	1811.0	1266.0	-1.0	1937.0	919.0	-1.0	1363.0	2262.0	-1.0	3563.0	985.0	-1.0	1555.0	1532.0	-1.0	2441.0	1426.0	-1.0	2764.0	1299.0	-1.0	1932.0	1362.0	-1.0	2532.0	1258.0	-1.0	1760.0	803.0	-1.0	1507.0	957.0	-1.0	1364.0	
528.166	444.0	-1.0	683.0	1117.0	-1.0	1811.0	880.0	-1.0	1521.0	1297.0	-1.0	1922.0	996.0	-1.0	1812.0	1266.0	-1.0	1935.0	919.0	-1.0	1363.0	2261.0	-1.0	3560.0	984.0	-1.0	1558.0	1534.0	-1.0	2446.0	1427.0	-1.0	2768.0	1301.0	-1.0	1933.0	1362.0	-1.0	2533.0	1257.0	-1.0	1761.0	803.0	-1.0	1509.0	956.0	-1.0	1366.0	
528.665	445.0	-1.0	683.0	1118.0	-1.0	1818.0	880.0	-1.0	1526.0	1299.0	-1.0	1930.0	996.0	-1.0	1817.0	1268.0	-1.0	1936.0	921.0	-1.0	1369.0	2267.0	-1.0	3566.0	985.0	-1.0	1563.0	1536.0	-1.0	2448.0	1428.0	-1.0	2772.0	1301.0	-1.0	1933.0	1361.0	-1.0	2527.0	1255.0	-1.0	1758.0	802.0	-1.0	1503.0	953.0	-1.0	1361.0	
529.164	443.0	-1.0	685.0	1119.0	-1.0	1824.0	882.0	-1.0	1530.0	1300.0	-1.0	1935.0	1000.0	-1.0	1826.0	1271.0	-1.0	1945.0	922.0	-1.0	1374.0	2273.0	-1.0	3585.0	988.0	-1.0	1571.0	1542.0	-1.0	2466.0	1431.0	-1.0	2785.0	1304.0	-1.0	1944.0	1363.0	-1.0	2542.0	1261.0	-1.0	1771.0	803.0	-1.0	1510.0	957.0	-1.0	1368.0	
529.663	443.0	-1.0	685.0	1119.0	-1.0	1826.0	883.0	-1.0	1535.0	1301.0	-1.0	1937.0	1000.0	-1.0	1832.0	1271.0	-1.0	1947.0	924.0	-1.0	1378.0	2273.0	-1.0	3593.0	991.0	-1.0	1580.0	1545.0	-1.0	2480.0	1432.0	-1.0	2796.0	1307.0	-1.0	1951.0	1367.0	-1.0	2554.0	1264.0	-1.0	1782.0	805.0	-1.0	1517.0	960.0	-1.0	1376.0	
530.162	445.0	-1.0	685.0	1118.0	-1.0	1824.0	882.0	-1.0	1537.0	1301.0	-1.0	1937.0	1000.0	-1.0	1832.0	1270.0	-1.0	1944.0	924.0	-1.0	1379.0	2269.0	-1.0	3583.0	992.0	-1.0	1587.0	1547.0	-1.0	2485.0	1433.0	-1.0	2797.0	1305.0	-1.0	1948.0	1366.0	-1.0	2557.0	1263.0	-1.0	1778.0	803.0	-1.0	1515.0	960.0	-1.0	1376.0	
530.661	444.0	-1.0	688.0	1120.0	-1.0	1830.0	885.0	-1.0	1540.0	1302.0	-1.0	1942.0	1000.0	-1.0	1833.0	1270.0	-1.0	1942.0	926.0	-1.0	1383.0	2270.0	-1.0	3579.0	995.0	-1.0	1590.0	1550.0	-1.0	2485.0	1433.0	-1.0	2796.0	1302.0	-1.0	1942.0	1364.0	-1.0	2546.0	1259.0	-1.0	1766.0	803.0	-1.0	1511.0	957.0	-1.0	1370.0	
531.160	444.0	-1.0	689.0	1120.0	-1.0	1834.0	885.0	-1.0	1543.0	1303.0	-1.0	1946.0	1003.0	-1.0	1840.0	1272.0	-1.0	1947.0	926.0	-1.0	1386.0	2272.0	-1.0	3595.0	997.0	-1.0	1596.0	1555.0	-1.0	2501.0	1434.0	-1.0	2803.0	1306.0	-1.0	1950.0	1367.0	-1.0	2565.0	1262.0	-1.0	1781.0	806.0	-1.0	1521.0	961.0	-1.0	1382.0	
531.660	444.0	-1.0	689.0	1121.0	-1.0	1836.0	885.0	-1.0	1544.0	1304.0	-1.0	1945.0	1003.0	-1.0	1841.0	1271.0	-1.0	1951.0	926.0	-1.0	1389.0	2274.0	-1.0	3601.0	998.0	-1.0	1598.0	1559.0	-1.0	2509.0	1435.0	-1.0	2806.0	1308.0	-1.0	1956.0	1370.0	-1.0	2575.0	1266.0	-1.0	1790.0	805.0	-1.0	1526.0	963.0	-1.0	1390.0	
532.159	446.0	-1.0	689.0	1121.0	-1.0	1833.0	883.0	-1.0	1542.0	1303.0	-1.0	1945.0	1001.0	-1.0	1842.0	1270.0	-1.0	1950.0	926.0	-1.0	1387.0	2272.0	-1.0	3599.0	997.0	-1.0	1598.0	1560.0	-1.0	2515.0	1435.0	-1.0	2805.0	1307.0	-1.0	1955.0	1368.0	-1.0	2575.0	1265.0	-1.0	1788.0	805.0	-1.0	1527.0	964.0	-1.0	1390.0	
532.658	446.0	-1.0	689.0	1122.0	-1.0	1839.0	884.0	-1.0	1545.0	1305.0	-1.0	1951.0	1005.0	-1.0	1849.0	1274.0	-1.0	1957.0	926.0	-1.0	1391.0	2279.0	-1.0	3613.0	997.0	-1.0	1599.0	1561.0	-1.0	2514.0	1435.0	-1.0	2804.0	1307.0	-1.0	1954.0	1366.0	-1.0	2562.0	1263.0	-1.0	1780.0	804.0	-1.0	1521.0	962.0	-1.0	1384.0	
533.157	446.0	-1.0	690.0	1123.0	-1.0	1843.0	885.0	-1.0	1546.0	1306.0	-1.0	1954.0	1006.0	-1.0	1853.0	1275.0	-1.0	1964.0	926.0	-1.0	1394.0	2283.0	-1.0	3629.0	996.0	-1.0	1602.0	1564.0	-1.0	2528.0	1437.0	-1.0	2812.0	1311.0	-1.0	1964.0	1369.0	-1.0	2575.0	1267.0	-1.0	1794.0	805.0	-1.0	1528.0	964.0	-1.0	1392.0	
533.656	445.0	-1.0	691.0	1124.0	-1.0	1842.0	886.0	-1.0	1544.0	1305.0	-1.0	1953.0	1005.0	-1.0	1856.0	1275.0	-1.0	1964.0	926.0	-1.0	1394.0	2281.0	-1.0	3633.0	996.0	-1.0	1604.0	1566.0	-1.0	2537.0	1437.0	-1.0	2816.0	1312.0	-1.0	1970.0	1371.0	-1.0	2584.0	1269.0	-1.0	1802.0	805.0	-1.0	1531.0	964.0	-1.0	1396.0	
534.155	444.0	-1.0	689.0	1122.0	-1.0	1838.0	885.0	-1.0	1543.0	1304.0	-1.0	1949.0	1005.0	-1.0	1854.0	1272.0	-1.0	1958.0	924.0	-1.0	1391.0	2275.0	-1.0	3620.0	996.0	-1.0	1604.0	1563.0	-1.0	2535.0	1436.0	-1.0	2818.0	1312.0	-1.0	1968.0	1370.0	-1.0	2581.0	1267.0	-1.0	1799.0	805.0	-1.0	1528.0	964.0	-1.0	1394.0	
534.654	445.0	-1.0	690.0	1123.0	-1.0	1837.0	884.0	-1.0	1545.0	1305.0	-1.0	1951.0	1004.0	-1.0	1851.0	1271.0	-1.0	1953.0	925.0	-1.0	1390.0	2270.0	-1.0	3604.0	995.0	-1.0	1605.0	1562.0	-1.0	2530.0	1437.0	-1.0	2815.0	1309.0	-1.0	1959.0	1366.0	-1.0	2569.0	1263.0	-1.0	1784.0	803.0	-1.0	1524.0	961.0	-1.0	1387.0	
535.153	444.0	-1.0	690.0	1123.0	-1.0	1843.0	885.0	-1.0	1547.0	1306.0	-1.0	1953.0	1004.0	-1.0	1859.0	1271.0	-1.0	1960.0	926.0	-1.0	1394.0	2273.0	-1.0	3622.0	998.0	-1.0	1609.0	1565.0	-1.0	2542.0	1438.0	-1.0	2825.0	1312.0	-1.0	1969.0	1367.0	-1.0	2563.0	1262.0	-1.0	1777.0	803.0	-1.0	1519.0	960.0	-1.0	1378.0	
535.652	445.0	-1.0	692.0	1123.0	-1.0	1843.0	884.0	-1.0	1546.0	1305.0	-1.0	1954.0	1005.0	-1.0	1862.0	1271.0	-1.0	1964.0	926.0	-1.0	1396.0	2274.0	-1.0	3628.0	999.0	-1.0	1612.0	1570.0	-1.0	2556.0	1438.0	-1.0	2832.0	1314.0	-1.0	1973.0	1368.0	-1.0	2574.0	1264.0	-1.0	1786.0	805.0	-1.0	1523.0	962.0	-1.0	1386.0	
536.151	445.0	-1.0	690.0	1123.0	-1.0	1841.0	884.0	-1.0	1547.0	1303.0	-1.0	1950.0	1005.0	-1.0	1860.0	1272.0	-1.0	1963.0	925.0	-1.0	1396.0	2270.0	-1.0	3623.0	999.0	-1.0	1615.0	1571.0	-1.0	2566.0	1438.0	-1.0	2834.0	1313.0	-1.0	1976.0	1368.0	-1.0	2581.0	1266.0	-1.0	1790.0	804.0	-1.0	1525.0	962.0	-1.0	1389.0	
536.650	444.0	-1.0	691.0	1122.0	-1.0	1839.0	885.0	-1.0	1546.0	1303.0	-1.0	1951.0	1003.0	-1.0	1857.0	1270.0	-1.0	1960.0	926.0	-1.0	1395.0	2267.0	-1.0	3613.0	999.0	-1.0	1613.0	1573.0	-1.0	2566.0	1438.0	-1.0	2829.0	1311.0	-1.0	1970.0	1368.0	-1.0	2576.0	1264.0	-1.0	1787.0	802.0	-1.0	1524.0	961.0	-1.0	1389.0	
537.149	445.0	-1.0	692.0	1123.0	-1.0	1846.0	885.0	-1.0	1548.0	1306.0	-1.0	1956.0	1005.0	-1.0	1864.0	1272.0	-1.0	1970.0	927.0	-1.0	1399.0	2274.0	-1.0	3632.0	1000.0	-1.0	1612.0	1575.0	-1.0	2567.0	1437.0	-1.0	2826.0	1313.0	-1.0	1968.0	1365.0	-1.0	2568.0	1262.0	-1.0	1781.0	801.0	-1.0	1519.0	959.0	-1.0	1383.0	
537.648	444.0	-1.0	692.0	1123.0	-1.0	1850.0	886.0	-1.0	1550.0	1307.0	-1.0	1961.0	1006.0	-1.0	1871.0	1274.0	-1.0	1979.0	926.0	-1.0	1401.0	2279.0	-1.0	3651.0	1000.0	-1.0	1614.0	1579.0	-1.0	2581.0	1438.0	-1.0	2830.0	1315.0	-1.0	1979.0	1369.0	-1.0	2582.0	1266.0	-1.0	1796.0	804.0	-1.0	1525.0	962.0	-1.0	1391.0	
538.147	445.0	-1.0	693.0	1125.0	-1.0	1851.0	885.0	-1.0	1550.0	1307.0	-1.0	1964.0	1007.0	-1.0	1874.0	1275.0	-1.0	1982.0	926.0	-1.0	1402.0	2277.0	-1.0	3657.0	1000.0	-1.0	1615.0	1579.0	-1.0	2590.0	1439.0	-1.0	2835.0	1318.0	-1.0	1988.0	1371.0	-1.0	2595.0	1272.0	-1.0	1811.0	804.0	-1.0	1531.0	965.0	-1.0	1399.0	
538.647	445.0	-1.0	691.0	1123.0	-1.0	1848.0	884.0	-1.0	1550.0	1307.0	-1.0	1963.0	1006.0	-1.0	1873.0	1274.0	-1.0	1980.0	925.0	-1.0	1401.0	2274.0	-1.0	3652.0	999.0	-1.0	1617.0	1580.0	-1.0	2599.0	1438.0	-1.0	2840.0	1318.0	-1.0	1993.0	1371.0	-1.0	2594.0	1272.0	-1.0	1813.0	803.0	-1.0	1530.0	965.0	-1.0	1402.0	
539.147	445.0	-1.0	692.0	1122.0	-1.0	1844.0	885.0	-1.0	1550.0	1307.0	-1.0	1963.0	1005.0	-1.0	1869.0	1272.0	-1.0	1974.0	923.0	-1.0	1400.0	2271.0	-1.0	3645.0	999.0	-1.0	1616.0	1578.0	-1.0	2591.0	1436.0	-1.0	2835.0	1314.0	-1.0	1987.0	1368.0	-1.0	2588.0	1269.0	-1.0	1808.0	803.0	-1.0	1527.0	962.0	-1.0	1396.0	
539.646	444.0	-1.0	693.0	1122.0	-1.0	1847.0	886.0	-1.0	1552.0	1308.0	-1.0	1969.0	1005.0	-1.0	1874.0	1273.0	-1.0	1980.0	924.0	-1.0	1402.0	2276.0	-1.0	3654.0	999.0	-1.0	1616.0	1570.0	-1.0	2573.0	1436.0	-1.0	2835.0	1312.0	-1.0	1979.0	1364.0	-1.0	2578.0	1266.0	-1.0	1798.0	801.0	-1.0	1523.0	961.0	-1.0	1391.0	
540.145	444.0	-1.0	694.0	1124.0	-1.0	1851.0	887.0	-1.0	1554.0	1309.0	-1.0	1972.0	1004.0	-1.0	1879.0	1274.0	-1.0	1986.0	926.0	-1.0	1405.0	2278.0	-1.0	3667.0	999.0	-1.0	1618.0	1564.0	-1.0	2568.0	1437.0	-1.0	2843.0	1313.0	-1.0	1985.0	1367.0	-1.0	2577.0	1268.0	-1.0	1795.0	803.0	-1.0	1524.0	964.0	-1.0	1392.0	
540.644	444.0	-1.0	692.0	1124.0	-1.0	1852.0	886.0	-1.0	1556.0	1308.0	-1.0	1971.0	1005.0	-1.0	1879.0	1273.0	-1.0	1989.0	926.0	-1.0	1408.0	2278.0	-1.0	3674.0	999.0	-1.0	1621.0	1559.0	-1.0	2568.0	1439.0	-1.0	2852.0	1313.0	-1.0	1989.0	1371.0	-1.0	2591.0	1270.0	-1.0	1804.0	805.0	-1.0	1531.0	967.0	-1.0	1401.0	
541.144	445.0	-1.0	694.0	1123.0	-1.0	1852.0	885.0	-1.0	1556.0	1307.0	-1.0	1972.0	1005.0	-1.0	1881.0	1274.0	-1.0	1989.0	927.0	-1.0	1409.0	2275.0	-1.0	3675.0	1000.0	-1.0	1622.0	1558.0	-1.0	2566.0	1439.0	-1.0	2856.0	1310.0	-1.0	1991.0	1371.0	-1.0	2603.0	1271.0	-1.0	1814.0	806.0	-1.0	1537.0	969.0	-1.0	1409.0	
541.643	445.0	-1.0	692.0	1124.0	-1.0	1851.0	886.0	-1.0	1558.0	1306.0	-1.0	1973.0	1005.0	-1.0	1880.0	1273.0	-1.0	1989.0	927.0	-1.0	1411.0	2273.0	-1.0	3673.0	1000.0	-1.0	1627.0	1556.0	-1.0	2566.0	1439.0	-1.0	2859.0	1309.0	-1.0	1992.0	1371.0	-1.0	2608.0	1272.0	-1.0	1818.0	806.0	-1.0	1539.0	968.0	-1.0	1411.0	
542.142	444.0	-1.0	695.0	1123.0	-1.0	1852.0	887.0	-1.0	1559.0	1309.0	-1.0	1976.0	1004.0	-1.0	1879.0	1272.0	-1.0	1989.0	928.0	-1.0	1415.0	2271.0	-1.0	3672.0	1003.0	-1.0	1631.0	1555.0	-1.0	2568.0	1438.0	-1.0	2859.0	1308.0	-1.0	1991.0	1371.0	-1.0	2611.0	1272.0	-1.0	1822.0	804.0	-1.0	1540.0	967.0	-1.0	1412.0	
542.641	444.0	-1.0	696.0	1125.0	-1.0	1856.0	888.0	-1.0	1562.0	1311.0	-1.0	1984.0	1004.0	-1.0	1880.0	1272.0	-1.0	1990.0	929.0	-1.0	1419.0	2270.0	-1.0	3671.0	1003.0	-1.0	1637.0	1554.0	-1.0	2567.0	1438.0	-1.0	2860.0	1308.0	-1.0	1991.0	1369.0	-1.0	2608.0	1271.0	-1.0	1822.0	803.0	-1.0	1539.0	965.0	-1.0	1410.0	
543.140	445.0	-1.0	697.0	1127.0	-1.0	1863.0	888.0	-1.0	1568.0	1312.0	-1.0	1992.0	1004.0	-1.0	1885.0	1273.0	-1.0	1992.0	932.0	-1.0	1423.0	2274.0	-1.0	3674.0	1005.0	-1.0	1644.0	1553.0	-1.0	2567.0	1438.0	-1.0	2862.0	1307.0	-1.0	1990.0	1367.0	-1.0	2602.0	1268.0	-1.0	1820.0	803.0	-1.0	1537.0	964.0	-1.0	1405.0	
543.639	445.0	-1.0	699.0	1128.0	-1.0	1872.0	889.0	-1.0	1571.0	1315.0	-1.0	1998.0	1006.0	-1.0	1895.0	1276.0	-1.0	2003.0	934.0	-1.0	1432.0	2280.0	-1.0	3701.0	1007.0	-1.0	1653.0	1557.0	-1.0	2575.0	1440.0	-1.0	2871.0	1309.0	-1.0	1996.0	1366.0	-1.0	2597.0	1267.0	-1.0	1816.0	802.0	-1.0	1536.0	962.0	-1.0	1400.0	
544.138	445.0	-1.0	699.0	1129.0	-1.0	1875.0	889.0	-1.0	1575.0	1314.0	-1.0	2002.0	1008.0	-1.0	1905.0	1276.0	-1.0	2011.0	934.0	-1.0	1439.0	2283.0	-1.0	3721.0	1010.0	-1.0	1662.0	1561.0	-1.0	2590.0	1442.0	-1.0	2880.0	1311.0	-1.0	2005.0	1370.0	-1.0	2620.0	1272.0	-1.0	1836.0	804.0	-1.0	1544.0	966.0	-1.0	1413.0	
544.638	446.0	-1.0	699.0	1128.0	-1.0	1878.0	888.0	-1.0	1576.0	1314.0	-1.0	2003.0	1007.0	-1.0	1908.0	1275.0	-1.0	2012.0	937.0	-1.0	1444.0	2281.0	-1.0	3722.0	1012.0	-1.0	1669.0	1561.0	-1.0	2598.0	1443.0	-1.0	2888.0	1312.0	-1.0	2010.0	1374.0	-1.0	2635.0	1276.0	-1.0	1848.0	805.0	-1.0	1554.0	970.0	-1.0	1424.0	
545.137	445.0	-1.0	699.0	1126.0	-1.0	1876.0	889.0	-1.0	1577.0	1314.0	-1.0	2004.0	1008.0	-1.0	1906.0	1275.0	-1.0	2010.0	936.0	-1.0	1448.0	2278.0	-1.0	3716.0	1014.0	-1.0	1676.0	1563.0	-1.0	2603.0	1443.0	-1.0	2891.0	1309.0	-1.0	2007.0	1374.0	-1.0	2640.0	1275.0	-1.0	1847.0	806.0	-1.0	1555.0	970.0	-1.0	1425.0	
545.637	445.0	-1.0	701.0	1128.0	-1.0	1880.0	890.0	-1.0	1580.0	1316.0	-1.0	2008.0	1008.0	-1.0	1906.0	1274.0	-1.0	2009.0	938.0	-1.0	1450.0	2277.0	-1.0	3710.0	1016.0	-1.0	1681.0	1564.0	-1.0	2605.0	1442.0	-1.0	2891.0	1307.0	-1.0	2002.0	1372.0	-1.0	2634.0	1272.0	-1.0	1841.0	805.0	-1.0	1552.0	969.0	-1.0	1422.0	
546.136	446.0	-1.0	703.0	1129.0	-1.0	1885.0	889.0	-1.0	1582.0	1317.0	-1.0	2014.0	1008.0	-1.0	1916.0	1277.0	-1.0	2021.0	941.0	-1.0	1457.0	2285.0	-1.0	3742.0	1018.0	-1.0	1689.0	1568.0	-1.0	2619.0	1445.0	-1.0	2902.0	1311.0	-1.0	2010.0	1373.0	-1.0	2629.0	1272.0	-1.0	1835.0	804.0	-1.0	1549.0	968.0	-1.0	1417.0	
546.635	446.0	-1.0	702.0	1129.0	-1.0	1887.0	888.0	-1.0	1586.0	1316.0	-1.0	2017.0	1009.0	-1.0	1922.0	1280.0	-1.0	2029.0	941.0	-1.0	1463.0	2289.0	-1.0	3759.0	1019.0	-1.0	1694.0	1574.0	-1.0	2635.0	1447.0	-1.0	2912.0	1312.0	-1.0	2021.0	1376.0	-1.0	2648.0	1276.0	-1.0	1852.0	806.0	-1.0	1557.0	970.0	-1.0	1426.0	
547.134	446.0	-1.0	702.0	1130.0	-1.0	1888.0	889.0	-1.0	1586.0	1316.0	-1.0	2014.0	1010.0	-1.0	1925.0	1279.0	-1.0	2028.0	942.0	-1.0	1465.0	2290.0	-1.0	3761.0	1019.0	-1.0	1697.0	1574.0	-1.0	2643.0	1448.0	-1.0	2915.0	1313.0	-1.0	2026.0	1377.0	-1.0	2657.0	1278.0	-1.0	1863.0	808.0	-1.0	1564.0	973.0	-1.0	1435.0	
547.633	446.0	-1.0	703.0	1128.0	-1.0	1885.0	888.0	-1.0	1585.0	1315.0	-1.0	2012.0	1010.0	-1.0	1923.0	1278.0	-1.0	2021.0	942.0	-1.0	1464.0	2285.0	-1.0	3749.0	1020.0	-1.0	1697.0	1574.0	-1.0	2639.0	1446.0	-1.0	2914.0	1311.0	-1.0	2024.0	1377.0	-1.0	2658.0	1277.0	-1.0	1863.0	808.0	-1.0	1562.0	974.0	-1.0	1435.0	
548.132	446.0	-1.0	703.0	1129.0	-1.0	1887.0	889.0	-1.0	1588.0	1317.0	-1.0	2012.0	1011.0	-1.0	1922.0	1276.0	-1.0	2014.0	941.0	-1.0	1463.0	2284.0	-1.0	3734.0	1020.0	-1.0	1697.0	1570.0	-1.0	2631.0	1444.0	-1.0	2909.0	1309.0	-1.0	2016.0	1375.0	-1.0	2646.0	1275.0	-1.0	1855.0	807.0	-1.0	1559.0	969.0	-1.0	1423.0	
548.631	446.0	-1.0	705.0	1129.0	-1.0	1890.0	889.0	-1.0	1588.0	1315.0	-1.0	2012.0	1011.0	-1.0	1927.0	1277.0	-1.0	2017.0	940.0	-1.0	1463.0	2288.0	-1.0	3746.0	1018.0	-1.0	1695.0	1567.0	-1.0	2619.0	1444.0	-1.0	2906.0	1309.0	-1.0	2011.0	1371.0	-1.0	2630.0	1271.0	-1.0	1839.0	805.0	-1.0	1554.0	966.0	-1.0	1411.0	
549.130	446.0	-1.0	703.0	1128.0	-1.0	1889.0	887.0	-1.0	1587.0	1314.0	-1.0	2011.0	1010.0	-1.0	1930.0	1276.0	-1.0	2018.0	940.0	-1.0	1463.0	2293.0	-1.0	3755.0	1016.0	-1.0	1694.0	1566.0	-1.0	2619.0	1445.0	-1.0	2910.0	1310.0	-1.0	2015.0	1370.0	-1.0	2620.0	1270.0	-1.0	1831.0	807.0	-1.0	1551.0	966.0	-1.0	1407.0	
549.629	445.0	-1.0	703.0	1126.0	-1.0	1886.0	888.0	-1.0	1583.0	1313.0	-1.0	2007.0	1010.0	-1.0	1925.0	1277.0	-1.0	2016.0	938.0	-1.0	1463.0	2290.0	-1.0	3753.0	1015.0	-1.0	1692.0	1565.0	-1.0	2618.0	1445.0	-1.0	2912.0	1309.0	-1.0	2017.0	1371.0	-1.0	2618.0	1271.0	-1.0	1825.0	807.0	-1.0	1550.0	968.0	-1.0	1403.0	
550.128	445.0	-1.0	703.0	1125.0	-1.0	1883.0	886.0	-1.0	1579.0	1311.0	-1.0	2001.0	1008.0	-1.0	1923.0	1275.0	-1.0	2011.0	937.0	-1.0	1459.0	2289.0	-1.0	3745.0	1013.0	-1.0	1688.0	1561.0	-1.0	2613.0	1443.0	-1.0	2914.0	1309.0	-1.0	2017.0	1372.0	-1.0	2615.0	1272.0	-1.0	1817.0	808.0	-1.0	1551.0	968.0	-1.0	1400.0	
550.627	444.0	-1.0	702.0	1124.0	-1.0	1879.0	886.0	-1.0	1576.0	1311.0	-1.0	1997.0	1006.0	-1.0	1918.0	1275.0	-1.0	2009.0	936.0	-1.0	1457.0	2284.0	-1.0	3735.0	1011.0	-1.0	1684.0	1558.0	-1.0	2608.0	1444.0	-1.0	2915.0	1309.0	-1.0	2016.0	1372.0	-1.0	2613.0	1273.0	-1.0	1813.0	806.0	-1.0	1549.0	968.0	-1.0	1396.0	
551.126	444.0	-1.0	700.0	1123.0	-1.0	1874.0	885.0	-1.0	1574.0	1309.0	-1.0	1993.0	1005.0	-1.0	1914.0	1273.0	-1.0	2005.0	934.0	-1.0	1453.0	2281.0	-1.0	3724.0	1009.0	-1.0	1680.0	1556.0	-1.0	2604.0	1443.0	-1.0	2915.0	1307.0	-1.0	2014.0	1372.0	-1.0	2621.0	1274.0	-1.0	1819.0	806.0	-1.0	1552.0	968.0	-1.0	1402.0	
551.625	445.0	-1.0	700.0	1122.0	-1.0	1870.0	883.0	-1.0	1569.0	1308.0	-1.0	1988.0	1004.0	-1.0	1910.0	1271.0	-1.0	1999.0	933.0	-1.0	1449.0	2275.0	-1.0	3710.0	1008.0	-1.0	1676.0	1552.0	-1.0	2595.0	1442.0	-1.0	2912.0	1308.0	-1.0	2010.0	1371.0	-1.0	2627.0	1271.0	-1.0	1826.0	806.0	-1.0	1554.0	967.0	-1.0	1407.0	
552.124	445.0	-1.0	697.0	1119.0	-1.0	1865.0	882.0	-1.0	1567.0	1306.0	-1.0	1983.0	1000.0	-1.0	1903.0	1269.0	-1.0	1992.0	933.0	-1.0	1444.0	2269.0	-1.0	3687.0	1007.0	-1.0	1672.0	1548.0	-1.0	2582.0	1439.0	-1.0	2905.0	1306.0	-1.0	2005.0	1368.0	-1.0	2622.0	1269.0	-1.0	1825.0	804.0	-1.0	1549.0	963.0	-1.0	1404.0	
552.623	445.0	-1.0	698.0	1118.0	-1.0	1859.0	881.0	-1.0	1563.0	1306.0	-1.0	1979.0	1000.0	-1.0	1894.0	1265.0	-1.0	1980.0	931.0	-1.0	1440.0	2259.0	-1.0	3662.0	1005.0	-1.0	1668.0	1542.0	-1.0	2567.0	1436.0	-1.0	2895.0	1302.0	-1.0	1995.0	1363.0	-1.0	2612.0	1265.0	-1.0	1816.0	800.0	-1.0	1543.0	961.0	-1.0	1397.0	
553.122	445.0	-1.0	698.0	1119.0	-1.0	1861.0	882.0	-1.0	1564.0	1305.0	-1.0	1980.0	1000.0	-1.0	1890.0	1263.0	-1.0	1972.0	930.0	-1.0	1437.0	2257.0	-1.0	3644.0	1004.0	-1.0	1663.0	1539.0	-1.0	2551.0	1434.0	-1.0	2887.0	1298.0	-1.0	1984.0	1357.0	-1.0	2594.0	1258.0	-1.0	1801.0	798.0	-1.0	1535.0	956.0	-1.0	1386.0	
553.621	445.0	-1.0	697.0	1118.0	-1.0	1862.0	881.0	-1.0	1565.0	1305.0	-1.0	1980.0	1000.0	-1.0	1892.0	1263.0	-1.0	1971.0	929.0	-1.0	1435.0	2254.0	-1.0	3642.0	1003.0	-1.0	1661.0	1537.0	-1.0	2550.0	1434.0	-1.0	2886.0	1297.0	-1.0	1983.0	1358.0	-1.0	2602.0	1259.0	-1.0	1808.0	798.0	-1.0	1538.0	957.0	-1.0	1392.0	
554.120	444.0	-1.0	696.0	1117.0	-1.0	1862.0	881.0	-1.0	1565.0	1303.0	-1.0	1975.0	997.0	-1.0	1888.0	1260.0	-1.0	1967.0	929.0	-1.0	1432.0	2251.0	-1.0	3632.0	1001.0	-1.0	1656.0	1534.0	-1.0	2543.0	1433.0	-1.0	2882.0	1296.0	-1.0	1979.0	1357.0	-1.0	2606.0	1257.0	-1.0	1806.0	798.0	-1.0	1541.0	958.0	-1.0	1396.0	
554.619	443.0	-1.0	697.0	1117.0	-1.0	1860.0	882.0	-1.0	1561.0	1302.0	-1.0	1970.0	997.0	-1.0	1882.0	1258.0	-1.0	1957.0	926.0	-1.0	1427.0	2245.0	-1.0	3616.0	1000.0	-1.0	1650.0	1530.0	-1.0	2530.0	1429.0	-1.0	2874.0	1292.0	-1.0	1969.0	1355.0	-1.0	2597.0	1254.0	-1.0	1795.0	797.0	-1.0	1537.0	956.0	-1.0	1392.0	
555.118	445.0	-1.0	698.0	1118.0	-1.0	1864.0	880.0	-1.0	1562.0	1302.0	-1.0	1973.0	997.0	-1.0	1877.0	1258.0	-1.0	1954.0	926.0	-1.0	1424.0	2247.0	-1.0	3608.0	998.0	-1.0	1643.0	1527.0	-1.0	2516.0	1428.0	-1.0	2867.0	1289.0	-1.0	1959.0	1352.0	-1.0	2581.0	1248.0	-1.0	1781.0	796.0	-1.0	1531.0	951.0	-1.0	1382.0	
555.617	444.0	-1.0	698.0	1119.0	-1.0	1865.0	881.0	-1.0	1562.0	1301.0	-1.0	1974.0	995.0	-1.0	1877.0	1258.0	-1.0	1958.0	926.0	-1.0	1422.0	2250.0	-1.0	3617.0	996.0	-1.0	1639.0	1526.0	-1.0	2517.0	1428.0	-1.0	2867.0	1291.0	-1.0	1961.0	1351.0	-1.0	2573.0	1246.0	-1.0	1772.0	795.0	-1.0	1528.0	950.0	-1.0	1375.0	
556.116	444.0	-1.0	696.0	1117.0	-1.0	1862.0	879.0	-1.0	1558.0	1301.0	-1.0	1971.0	994.0	-1.0	1874.0	1258.0	-1.0	1958.0	924.0	-1.0	1418.0	2247.0	-1.0	3619.0	994.0	-1.0	1632.0	1526.0	-1.0	2514.0	1427.0	-1.0	2865.0	1290.0	-1.0	1963.0	1351.0	-1.0	2580.0	1249.0	-1.0	1780.0	794.0	-1.0	1530.0	952.0	-1.0	1378.0	
556.615	443.0	-1.0	696.0	1115.0	-1.0	1856.0	879.0	-1.0	1551.0	1299.0	-1.0	1963.0	992.0	-1.0	1866.0	1255.0	-1.0	1953.0	921.0	-1.0	1410.0	2242.0	-1.0	3603.0	992.0	-1.0	1622.0	1520.0	-1.0	2504.0	1424.0	-1.0	2859.0	1290.0	-1.0	1960.0	1351.0	-1.0	2580.0	1248.0	-1.0	1782.0	795.0	-1.0	1530.0	951.0	-1.0	1380.0	
557.114	443.0	-1.0	694.0	1113.0	-1.0	1845.0	877.0	-1.0	1543.0	1295.0	-1.0	1954.0	988.0	-1.0	1854.0	1252.0	-1.0	1940.0	919.0	-1.0	1402.0	2231.0	-1.0	3577.0	988.0	-1.0	1613.0	1515.0	-1.0	2483.0	1422.0	-1.0	2845.0	1286.0	-1.0	1952.0	1348.0	-1.0	2570.0	1245.0	-1.0	1773.0	793.0	-1.0	1523.0	948.0	-1.0	1374.0	
557.613	442.0	-1.0	693.0	1112.0	-1.0	1842.0	877.0	-1.0	1540.0	1295.0	-1.0	1951.0	987.0	-1.0	1845.0	1250.0	-1.0	1931.0	917.0	-1.0	1395.0	2225.0	-1.0	3553.0	987.0	-1.0	1605.0	1508.0	-1.0	2464.0	1418.0	-1.0	2832.0	1283.0	-1.0	1939.0	1342.0	-1.0	2551.0	1240.0	-1.0	1756.0	790.0	-1.0	1513.0	944.0	-1.0	1359.0	
558.112	442.0	-1.0	692.0	1111.0	-1.0	1838.0	876.0	-1.0	1538.0	1294.0	-1.0	1947.0	987.0	-1.0	1845.0	1249.0	-1.0	1931.0	915.0	-1.0	1394.0	2224.0	-1.0	3553.0	984.0	-1.0	1600.0	1508.0	-1.0	2461.0	1418.0	-1.0	2832.0	1282.0	-1.0	1943.0	1344.0	-1.0	2547.0	1242.0	-1.0	1755.0	790.0	-1.0	1510.0	944.0	-1.0	1355.0	
558.611	442.0	-1.0	689.0	1109.0	-1.0	1833.0	875.0	-1.0	1536.0	1292.0	-1.0	1941.0	985.0	-1.0	1841.0	1247.0	-1.0	1929.0	915.0	-1.0	1392.0	2222.0	-1.0	3543.0	983.0	-1.0	1599.0	1506.0	-1.0	2456.0	1418.0	-1.0	2828.0	1282.0	-1.0	1943.0	1344.0	-1.0	2549.0	1242.0	-1.0	1755.0	790.0	-1.0	1509.0	944.0	-1.0	1358.0	
559.110	443.0	-1.0	689.0	1108.0	-1.0	1827.0	874.0	-1.0	1533.0	1290.0	-1.0	1936.0	985.0	-1.0	1835.0	1245.0	-1.0	1920.0	914.0	-1.0	1390.0	2218.0	-1.0	3528.0	983.0	-1.0	1595.0	1504.0	-1.0	2448.0	1416.0	-1.0	2823.0	1280.0	-1.0	1935.0	1343.0	-1.0	2545.0	1240.0	-1.0	1751.0	790.0	-1.0	1506.0	942.0	-1.0	1355.0	
559.609	442.0	-1.0	690.0	1109.0	-1.0	1830.0	876.0	-1.0	1534.0	1292.0	-1.0	1939.0	986.0	-1.0	1835.0	1246.0	-1.0	1916.0	914.0	-1.0	1390.0	2220.0	-1.0	3523.0	984.0	-1.0	1596.0	1504.0	-1.0	2440.0	1414.0	-1.0	2817.0	1278.0	-1.0	1927.0	1340.0	-1.0	2534.0	1235.0	-1.0	1739.0	789.0	-1.0	1502.0	940.0	-1.0	1347.0	
560.109	442.0	-1.0	689.0	1110.0	-1.0	1833.0	877.0	-1.0	1537.0	1292.0	-1.0	1942.0	985.0	-1.0	1837.0	1248.0	-1.0	1923.0	916.0	-1.0	1393.0	2223.0	-1.0	3536.0	983.0	-1.0	1597.0	1506.0	-1.0	2450.0	1417.0	-1.0	2822.0	1280.0	-1.0	1931.0	1339.0	-1.0	2530.0	1236.0	-1.0	1735.0	789.0	-1.0	1499.0	940.0	-1.0	1339.0	
560.609	444.0	-1.0	691.0	1109.0	-1.0	1833.0	875.0	-1.0	1534.0	1293.0	-1.0	1941.0	986.0	-1.0	1840.0	1249.0	-1.0	1927.0	916.0	-1.0	1392.0	2225.0	-1.0	3544.0	984.0	-1.0	1597.0	1509.0	-1.0	2456.0	1417.0	-1.0	2824.0	1281.0	-1.0	1936.0	1342.0	-1.0	2542.0	1238.0	-1.0	1745.0	791.0	-1.0	1506.0	942.0	-1.0	1349.0	
561.108	443.0	-1.0	689.0	1109.0	-1.0	1828.0	875.0	-1.0	1532.0	1291.0	-1.0	1937.0	986.0	-1.0	1835.0	1248.0	-1.0	1924.0	914.0	-1.0	1390.0	2224.0	-1.0	3537.0	984.0	-1.0	1593.0	1508.0	-1.0	2452.0	1416.0	-1.0	2822.0	1280.0	-1.0	1934.0	1342.0	-1.0	2544.0	1238.0	-1.0	1749.0	791.0	-1.0	1506.0	943.0	-1.0	1352.0	
561.608	443.0	-1.0	689.0	1109.0	-1.0	1824.0	876.0	-1.0	1528.0	1291.0	-1.0	1934.0	983.0	-1.0	1829.0	1246.0	-1.0	1917.0	915.0	-1.0	1384.0	2220.0	-1.0	3520.0	981.0	-1.0	1588.0	1504.0	-1.0	2443.0	1414.0	-1.0	2815.0	1279.0	-1.0	1928.0	1340.0	-1.0	2541.0	1237.0	-1.0	1744.0	791.0	-1.0	1506.0	942.0	-1.0	1349.0	
562.107	442.0	-1.0	689.0	1108.0	-1.0	1826.0	876.0	-1.0	1526.0	1293.0	-1.0	1936.0	985.0	-1.0	1830.0	1247.0	-1.0	1922.0	913.0	-1.0	1385.0	2225.0	-1.0	3526.0	982.0	-1.0	1588.0	1503.0	-1.0	2436.0	1413.0	-1.0	2809.0	1279.0	-1.0	1925.0	1338.0	-1.0	2530.0	1236.0	-1.0	1738.0	789.0	-1.0	1501.0	940.0	-1.0	1342.0	
562.607	443.0	-1.0	688.0	1108.0	-1.0	1823.0	874.0	-1.0	1525.0	1293.0	-1.0	1934.0	986.0	-1.0	1832.0	1249.0	-1.0	1924.0	914.0	-1.0	1385.0	2225.0	-1.0	3530.0	981.0	-1.0	1587.0	1505.0	-1.0	2439.0	1414.0	-1.0	2813.0	1281.0	-1.0	1931.0	1341.0	-1.0	2538.0	1240.0	-1.0	1745.0	789.0	-1.0	1503.0	942.0	-1.0	1345.0	
563.106	443.0	-1.0	687.0	1108.0	-1.0	1819.0	874.0	-1.0	1518.0	1290.0	-1.0	1927.0	985.0	-1.0	1828.0	1247.0	-1.0	1920.0	913.0	-1.0	1383.0	2223.0	-1.0	3523.0	981.0	-1.0	1585.0	1504.0	-1.0	2439.0	1412.0	-1.0	2813.0	1282.0	-1.0	1933.0	1342.0	-1.0	2543.0	1242.0	-1.0	1748.0	790.0	-1.0	1507.0	943.0	-1.0	1352.0	
563.605	441.0	-1.0	684.0	1105.0	-1.0	1810.0	874.0	-1.0	1513.0	1288.0	-1.0	1920.0	984.0	-1.0	1823.0	1246.0	-1.0	1911.0	911.0	-1.0	1379.0	2217.0	-1.0	3507.0	980.0	-1.0	1584.0	1502.0	-1.0	2430.0	1411.0	-1.0	2807.0	1280.0	-1.0	1926.0	1339.0	-1.0	2538.0	1240.0	-1.0	1744.0	790.0	-1.0	1504.0	942.0	-1.0	1350.0	
564.105	441.0	-1.0	684.0	1106.0	-1.0	1807.0	874.0	-1.0	1512.0	1289.0	-1.0	1918.0	982.0	-1.0	1815.0	1244.0	-1.0	1904.0	911.0	-1.0	1377.0	2215.0	-1.0	3492.0	977.0	-1.0	1579.0	1501.0	-1.0	2420.0	1411.0	-1.0	2799.0	1278.0	-1.0	1918.0	1335.0	-1.0	2524.0	1236.0	-1.0	1731.0	788.0	-1.0	1497.0	936.0	-1.0	1336.0	
564.604	441.0	-1.0	683.0	1105.0	-1.0	1807.0	874.0	-1.0	1511.0	1289.0	-1.0	1914.0	982.0	-1.0	1818.0	1245.0	-1.0	1908.0	910.0	-1.0	1376.0	2219.0	-1.0	3502.0	977.0	-1.0	1579.0	1502.0	-1.0	2428.0	1410.0	-1.0	2803.0	1281.0	-1.0	1926.0	1338.0	-1.0	2520.0	1239.0	-1.0	1729.0	788.0	-1.0	1494.0	933.0	-1.0	1329.0	
565.103	441.0	-1.0	682.0	1104.0	-1.0	1804.0	874.0	-1.0	1508.0	1288.0	-1.0	1911.0	984.0	-1.0	1818.0	1245.0	-1.0	1908.0	907.0	-1.0	1373.0	2220.0	-1.0	3505.0	975.0	-1.0	1576.0	1504.0	-1.0	2433.0	1412.0	-1.0	2806.0	1283.0	-1.0	1929.0	1338.0	-1.0	2527.0	1241.0	-1.0	1735.0	789.0	-1.0	1499.0	935.0	-1.0	1335.0	
565.602	442.0	-1.0	682.0	1103.0	-1.0	1800.0	872.0	-1.0	1504.0	1286.0	-1.0	1908.0	983.0	-1.0	1813.0	1243.0	-1.0	1905.0	906.0	-1.0	1369.0	2219.0	-1.0	3499.0	973.0	-1.0	1572.0	1504.0	-1.0	2430.0	1412.0	-1.0	2803.0	1283.0	-1.0	1929.0	1338.0	-1.0	2530.0	1241.0	-1.0	1741.0	789.0	-1.0	1501.0	936.0	-1.0	1340.0	
566.102	442.0	-1.0	680.0	1101.0	-1.0	1797.0	873.0	-1.0	1504.0	1286.0	-1.0	1905.0	982.0	-1.0	1807.0	1241.0	-1.0	1899.0	904.0	-1.0	1365.0	2216.0	-1.0	3485.0	972.0	-1.0	1568.0	1502.0	-1.0	2424.0	1410.0	-1.0	2796.0	1282.0	-1.0	1923.0	1337.0	-1.0	2529.0	1241.0	-1.0	1741.0	787.0	-1.0	1500.0	934.0	-1.0	1339.0	
566.601	442.0	-1.0	681.0	1104.0	-1.0	1803.0	873.0	-1.0	1505.0	1286.0	-1.0	1907.0	981.0	-1.0	1809.0	1244.0	-1.0	1904.0	905.0	-1.0	1365.0	2221.0	-1.0	3493.0	970.0	-1.0	1564.0	1503.0	-1.0	2420.0	1411.0	-1.0	2795.0	1282.0	-1.0	1921.0	1333.0	-1.0	2519.0	1239.0	-1.0	1734.0	787.0	-1.0	1495.0	933.0	-1.0	1333.0	
567.100	442.0	-1.0	682.0	1103.0	-1.0	1804.0	873.0	-1.0	1503.0	1287.0	-1.0	1909.0	984.0	-1.0	1812.0	1246.0	-1.0	1907.0	904.0	-1.0	1365.0	2225.0	-1.0	3505.0	971.0	-1.0	1565.0	1504.0	-1.0	2427.0	1411.0	-1.0	2801.0	1285.0	-1.0	1930.0	1338.0	-1.0	2534.0	1244.0	-1.0	1748.0	788.0	-1.0	1501.0	936.0	-1.0	1343.0	
567.600	441.0	-1.0	681.0	1099.0	-1.0	1802.0	866.0	-1.0	1501.0	1281.0	-1.0	1907.0	983.0	-1.0	1810.0	1245.0	-1.0	1908.0	904.0	-1.0	1364.0	2222.0	-1.0	3501.0	972.0	-1.0	1566.0	1505.0	-1.0	2428.0	1411.0	-1.0	2801.0	1285.0	-1.0	1931.0	1339.0	-1.0	2541.0	1245.0	-1.0	1753.0	788.0	-1.0	1505.0	938.0	-1.0	1351.0	
568.100	441.0	-1.0	681.0	1099.0	-1.0	1802.0	868.0	-1.0	1501.0	1284.0	-1.0	1906.0	982.0	-1.0	1805.0	1245.0	-1.0	1903.0	905.0	-1.0	1366.0	2219.0	-1.0	3494.0	971.0	-1.0	1568.0	1504.0	-1.0	2423.0	1412.0	-1.0	2799.0	1285.0	-1.0	1928.0	1337.0	-1.0	2539.0	1243.0	-1.0	1751.0	787.0	-1.0	1502.0	938.0	-1.0	1349.0	
568.599	440.0	-1.0	682.0	1102.0	-1.0	1806.0	871.0	-1.0	1502.0	1286.0	-1.0	1910.0	983.0	-1.0	1811.0	1247.0	-1.0	1911.0	907.0	-1.0	1370.0	2226.0	-1.0	3510.0	973.0	-1.0	1571.0	1506.0	-1.0	2423.0	1413.0	-1.0	2800.0	1286.0	-1.0	1926.0	1335.0	-1.0	2532.0	1240.0	-1.0	1744.0	788.0	-1.0	1498.0	935.0	-1.0	1343.0	
569.098	440.0	-1.0	682.0	1103.0	-1.0	1807.0	872.0	-1.0	1502.0	1288.0	-1.0	1913.0	986.0	-1.0	1818.0	1248.0	-1.0	1918.0	906.0	-1.0	1373.0	2231.0	-1.0	3525.0	973.0	-1.0	1574.0	1509.0	-1.0	2434.0	1415.0	-1.0	2807.0	1288.0	-1.0	1933.0	1338.0	-1.0	2546.0	1244.0	-1.0	1757.0	790.0	-1.0	1507.0	940.0	-1.0	1354.0	
569.597	442.0	-1.0	680.0	1104.0	-1.0	1806.0	871.0	-1.0	1502.0	1287.0	-1.0	1911.0	985.0	-1.0	1816.0	1247.0	-1.0	1915.0	907.0	-1.0	1375.0	2230.0	-1.0	3522.0	974.0	-1.0	1574.0	1510.0	-1.0	2436.0	1415.0	-1.0	2808.0	1288.0	-1.0	1934.0	1340.0	-1.0	2555.0	1246.0	-1.0	1762.0	790.0	-1.0	1510.0	943.0	-1.0	1360.0	
570.096	442.0	-1.0	680.0	1103.0	-1.0	1804.0	873.0	-1.0	1503.0	1288.0	-1.0	1909.0	985.0	-1.0	1814.0	1247.0	-1.0	1910.0	906.0	-1.0	1372.0	2226.0	-1.0	3510.0	973.0	-1.0	1572.0	1509.0	-1.0	2429.0	1413.0	-1.0	2804.0	1286.0	-1.0	1930.0	1338.0	-1.0	2550.0	1243.0	-1.0	1758.0	788.0	-1.0	1505.0	941.0	-1.0	1357.0	
570.595	442.0	-1.0	682.0	1104.0	-1.0	1808.0	874.0	-1.0	1504.0	1289.0	-1.0	1914.0	987.0	-1.0	1818.0	1249.0	-1.0	1916.0	907.0	-1.0	1374.0	2231.0	-1.0	3520.0	973.0	-1.0	1569.0	1510.0	-1.0	2428.0	1413.0	-1.0	2803.0	1285.0	-1.0	1927.0	1336.0	-1.0	2540.0	1242.0	-1.0	1753.0	787.0	-1.0	1500.0	939.0	-1.0	1350.0	
571.094	441.0	-1.0	683.0	1107.0	-1.0	1813.0	875.0	-1.0	1505.0	1289.0	-1.0	1916.0	986.0	-1.0	1822.0	1251.0	-1.0	1921.0	909.0	-1.0	1375.0	2235.0	-1.0	3531.0	972.0	-1.0	1570.0	1513.0	-1.0	2439.0	1415.0	-1.0	2807.0	1288.0	-1.0	1938.0	1339.0	-1.0	2543.0	1246.0	-1.0	1757.0	789.0	-1.0	1501.0	943.0	-1.0	1351.0	
571.593	441.0	-1.0	683.0	1107.0	-1.0	1813.0	875.0	-1.0	1506.0	1290.0	-1.0	1915.0	986.0	-1.0	1820.0	1252.0	-1.0	1923.0	908.0	-1.0	1375.0	2234.0	-1.0	3532.0	971.0	-1.0	1570.0	1514.0	-1.0	2445.0	1416.0	-1.0	2811.0	1290.0	-1.0	1947.0	1342.0	-1.0	2553.0	1249.0	-1.0	1767.0	791.0	-1.0	1507.0	947.0	-1.0	1358.0	
572.092	442.0	-1.0	683.0	1105.0	-1.0	1809.0	874.0	-1.0	1504.0	1290.0	-1.0	1915.0	984.0	-1.0	1816.0	1250.0	-1.0	1918.0	908.0	-1.0	1372.0	2231.0	-1.0	3522.0	972.0	-1.0	1569.0	1513.0	-1.0	2443.0	1415.0	-1.0	2809.0	1290.0	-1.0	1947.0	1343.0	-1.0	2553.0	1249.0	-1.0	1769.0	791.0	-1.0	1506.0	946.0	-1.0	1359.0	
572.591	443.0	-1.0	682.0	1108.0	-1.0	1809.0	875.0	-1.0	1505.0	1291.0	-1.0	1916.0	984.0	-1.0	1810.0	1249.0	-1.0	1914.0	908.0	-1.0	1371.0	2229.0	-1.0	3511.0	972.0	-1.0	1569.0	1511.0	-1.0	2436.0	1414.0	-1.0	2804.0	1289.0	-1.0	1940.0	1339.0	-1.0	2543.0	1247.0	-1.0	1761.0	788.0	-1.0	1500.0	944.0	-1.0	1351.0	
573.090	442.0	-1.0	683.0	1109.0	-1.0	1811.0	876.0	-1.0	1506.0	1294.0	-1.0	1922.0	985.0	-1.0	1814.0	1252.0	-1.0	1923.0	910.0	-1.0	1377.0	2235.0	-1.0	3529.0	974.0	-1.0	1574.0	1515.0	-1.0	2444.0	1416.0	-1.0	2812.0	1292.0	-1.0	1948.0	1339.0	-1.0	2534.0	1246.0	-1.0	1754.0	788.0	-1.0	1494.0	942.0	-1.0	1343.0	
573.589	441.0	-1.0	683.0	1110.0	-1.0	1813.0	877.0	-1.0	1506.0	1294.0	-1.0	1924.0	988.0	-1.0	1818.0	1255.0	-1.0	1928.0	910.0	-1.0	1381.0	2237.0	-1.0	3540.0	975.0	-1.0	1578.0	1518.0	-1.0	2453.0	1418.0	-1.0	2821.0	1296.0	-1.0	1955.0	1343.0	-1.0	2550.0	1250.0	-1.0	1766.0	790.0	-1.0	1501.0	944.0	-1.0	1352.0	
574.088	443.0	-1.0	682.0	1110.0	-1.0	1814.0	876.0	-1.0	1507.0	1295.0	-1.0	1922.0	988.0	-1.0	1821.0	1255.0	-1.0	1928.0	911.0	-1.0	1383.0	2237.0	-1.0	3536.0	975.0	-1.0	1579.0	1520.0	-1.0	2458.0	1420.0	-1.0	2826.0	1295.0	-1.0	1957.0	1346.0	-1.0	2563.0	1253.0	-1.0	1777.0	792.0	-1.0	1505.0	946.0	-1.0	1362.0	
574.587	442.0	-1.0	683.0	1110.0	-1.0	1810.0	878.0	-1.0	1505.0	1294.0	-1.0	1920.0	988.0	-1.0	1820.0	1252.0	-1.0	1922.0	912.0	-1.0	1381.0	2234.0	-1.0	3526.0	975.0	-1.0	1577.0	1518.0	-1.0	2454.0	1420.0	-1.0	2826.0	1293.0	-1.0	1954.0	1347.0	-1.0	2564.0	1252.0	-1.0	1775.0	791.0	-1.0	1505.0	947.0	-1.0	1362.0	
575.086	443.0	-1.0	684.0	1111.0	-1.0	1812.0	877.0	-1.0	1507.0	1295.0	-1.0	1920.0	989.0	-1.0	1817.0	1252.0	-1.0	1916.0	912.0	-1.0	1382.0	2229.0	-1.0	3514.0	974.0	-1.0	1574.0	1515.0	-1.0	2445.0	1419.0	-1.0	2821.0	1291.0	-1.0	1947.0	1344.0	-1.0	2553.0	1250.0	-1.0	1766.0	789.0	-1.0	1500.0	945.0	-1.0	1355.0	
575.585	442.0	-1.0	684.0	1112.0	-1.0	1817.0	880.0	-1.0	1510.0	1296.0	-1.0	1922.0	989.0	-1.0	1826.0	1254.0	-1.0	1924.0	913.0	-1.0	1383.0	2235.0	-1.0	3531.0	974.0	-1.0	1573.0	1518.0	-1.0	2454.0	1422.0	-1.0	2828.0	1295.0	-1.0	1955.0	1346.0	-1.0	2550.0	1250.0	-1.0	1762.0	791.0	-1.0	1497.0	946.0	-1.0	1349.0	
576.084	443.0	-1.0	685.0	1113.0	-1.0	1818.0	879.0	-1.0	1511.0	1296.0	-1.0	1922.0	991.0	-1.0	1831.0	1256.0	-1.0	1929.0	913.0	-1.0	1383.0	2238.0	-1.0	3543.0	974.0	-1.0	1571.0	1520.0	-1.0	2460.0	1422.0	-1.0	2834.0	1297.0	-1.0	1965.0	1348.0	-1.0	2564.0	1255.0	-1.0	1776.0	792.0	-1.0	1504.0	949.0	-1.0	1358.0	
576.583	443.0	-1.0	683.0	1112.0	-1.0	1818.0	879.0	-1.0	1512.0	1296.0	-1.0	1921.0	992.0	-1.0	1830.0	1255.0	-1.0	1930.0	912.0	-1.0	1384.0	2239.0	-1.0	3543.0	972.0	-1.0	1571.0	1520.0	-1.0	2461.0	1423.0	-1.0	2833.0	1297.0	-1.0	1966.0	1349.0	-1.0	2572.0	1257.0	-1.0	1785.0	793.0	-1.0	1508.0	951.0	-1.0	1367.0	
577.082	442.0	-1.0	685.0	1113.0	-1.0	1818.0	880.0	-1.0	1512.0	1297.0	-1.0	1922.0	992.0	-1.0	1830.0	1255.0	-1.0	1931.0	912.0	-1.0	1382.0	2238.0	-1.0	3541.0	974.0	-1.0	1571.0	1518.0	-1.0	2461.0	1421.0	-1.0	2832.0	1297.0	-1.0	1964.0	1349.0	-1.0	2577.0	1258.0	-1.0	1789.0	792.0	-1.0	1509.0	952.0	-1.0	1370.0	
577.581	444.0	-1.0	685.0	1115.0	-1.0	1825.0	879.0	-1.0	1517.0	1299.0	-1.0	1930.0	992.0	-1.0	1832.0	1258.0	-1.0	1933.0	914.0	-1.0	1385.0	2242.0	-1.0	3543.0	973.0	-1.0	1574.0	1518.0	-1.0	2460.0	1423.0	-1.0	2832.0	1296.0	-1.0	1961.0	1349.0	-1.0	2575.0	1255.0	-1.0	1784.0	791.0	-1.0	1507.0	949.0	-1.0	1365.0	
578.080	444.0	-1.0	687.0	1118.0	-1.0	1833.0	880.0	-1.0	1521.0	1300.0	-1.0	1937.0	994.0	-1.0	1840.0	1262.0	-1.0	1947.0	916.0	-1.0	1392.0	2249.0	-1.0	3571.0	974.0	-1.0	1579.0	1522.0	-1.0	2470.0	1425.0	-1.0	2842.0	1300.0	-1.0	1968.0	1349.0	-1.0	2571.0	1254.0	-1.0	1778.0	792.0	-1.0	1507.0	949.0	-1.0	1362.0	
578.579	444.0	-1.0	688.0	1119.0	-1.0	1837.0	881.0	-1.0	1523.0	1301.0	-1.0	1942.0	997.0	-1.0	1849.0	1264.0	-1.0	1956.0	916.0	-1.0	1397.0	2253.0	-1.0	3591.0	975.0	-1.0	1582.0	1525.0	-1.0	2481.0	1426.0	-1.0	2853.0	1301.0	-1.0	1978.0	1352.0	-1.0	2593.0	1259.0	-1.0	1795.0	793.0	-1.0	1516.0	954.0	-1.0	1376.0	
579.078	444.0	-1.0	688.0	1117.0	-1.0	1837.0	881.0	-1.0	1524.0	1302.0	-1.0	1941.0	996.0	-1.0	1852.0	1264.0	-1.0	1956.0	917.0	-1.0	1399.0	2253.0	-1.0	3594.0	974.0	-1.0	1583.0	1525.0	-1.0	2486.0	1427.0	-1.0	2858.0	1302.0	-1.0	1983.0	1355.0	-1.0	2610.0	1263.0	-1.0	1807.0	796.0	-1.0	1525.0	957.0	-1.0	1386.0	
579.577	444.0	-1.0	690.0	1118.0	-1.0	1838.0	881.0	-1.0	1523.0	1302.0	-1.0	1939.0	997.0	-1.0	1853.0	1263.0	-1.0	1956.0	915.0	-1.0	1399.0	2250.0	-1.0	3591.0	974.0	-1.0	1582.0	1523.0	-1.0	2487.0	1427.0	-1.0	2859.0	1304.0	-1.0	1983.0	1356.0	-1.0	2616.0	1265.0	-1.0	1813.0	795.0	-1.0	1526.0	958.0	-1.0	1389.0	
580.076	444.0	-1.0	690.0	1117.0	-1.0	1836.0	881.0	-1.0	1523.0	1302.0	-1.0	1939.0	995.0	-1.0	1853.0	1262.0	-1.0	1953.0	916.0	-1.0	1396.0	2247.0	-1.0	3582.0	972.0	-1.0	1577.0	1521.0	-1.0	2484.0	1426.0	-1.0	2858.0	1304.0	-1.0	1985.0	1356.0	-1.0	2619.0	1266.0	-1.0	1816.0	794.0	-1.0	1527.0	959.0	-1.0	1392.0	
580.575	444.0	-1.0	691.0	1119.0	-1.0	1841.0	883.0	-1.0	1527.0	1305.0	-1.0	1944.0	997.0	-1.0	1852.0	1262.0	-1.0	1953.0	914.0	-1.0	1394.0	2245.0	-1.0	3574.0	970.0	-1.0	1574.0	1519.0	-1.0	2476.0	1425.0	-1.0	2853.0	1302.0	-1.0	1982.0	1355.0	-1.0	2613.0	1265.0	-1.0	1811.0	793.0	-1.0	1523.0	957.0	-1.0	1389.0	
581.074	444.0	-1.0	691.0	1122.0	-1.0	1847.0	884.0	-1.0	1532.0	1305.0	-1.0	1951.0	997.0	-1.0	1859.0	1266.0	-1.0	1964.0	916.0	-1.0	1397.0	2251.0	-1.0	3594.0	970.0	-1.0	1571.0	1519.0	-1.0	2472.0	1425.0	-1.0	2853.0	1304.0	-1.0	1981.0	1354.0	-1.0	2604.0	1263.0	-1.0	1806.0	792.0	-1.0	1518.0	955.0	-1.0	1380.0	
581.573	445.0	-1.0	692.0	1122.0	-1.0	1851.0	883.0	-1.0	1533.0	1305.0	-1.0	1953.0	999.0	-1.0	1865.0	1268.0	-1.0	1970.0	914.0	-1.0	1398.0	2257.0	-1.0	3615.0	969.0	-1.0	1570.0	1519.0	-1.0	2479.0	1427.0	-1.0	2861.0	1308.0	-1.0	1993.0	1354.0	-1.0	2600.0	1264.0	-1.0	1802.0	793.0	-1.0	1516.0	956.0	-1.0	1377.0	
582.072	443.0	-1.0	691.0	1121.0	-1.0	1852.0	884.0	-1.0	1535.0	1304.0	-1.0	1950.0	998.0	-1.0	1868.0	1267.0	-1.0	1973.0	914.0	-1.0	1397.0	2258.0	-1.0	3623.0	967.0	-1.0	1569.0	1518.0	-1.0	2482.0	1427.0	-1.0	2865.0	1309.0	-1.0	2001.0	1358.0	-1.0	2617.0	1267.0	-1.0	1816.0	794.0	-1.0	1522.0	960.0	-1.0	1386.0	
582.571	444.0	-1.0	692.0	1120.0	-1.0	1850.0	884.0	-1.0	1535.0	1303.0	-1.0	1947.0	997.0	-1.0	1868.0	1265.0	-1.0	1973.0	913.0	-1.0	1394.0	2257.0	-1.0	3626.0	967.0	-1.0	1566.0	1515.0	-1.0	2482.0	1424.0	-1.0	2863.0	1308.0	-1.0	2002.0	1361.0	-1.0	2632.0	1270.0	-1.0	1828.0	796.0	-1.0	1532.0	961.0	-1.0	1398.0	
583.070	443.0	-1.0	693.0	1120.0	-1.0	1848.0	884.0	-1.0	1533.0	1300.0	-1.0	1945.0	997.0	-1.0	1868.0	1265.0	-1.0	1971.0	912.0	-1.0	1394.0	2257.0	-1.0	3632.0	966.0	-1.0	1567.0	1512.0	-1.0	2480.0	1425.0	-1.0	2865.0	1308.0	-1.0	2003.0	1363.0	-1.0	2645.0	1272.0	-1.0	1839.0	797.0	-1.0	1538.0	964.0	-1.0	1408.0	
583.569	444.0	-1.0	692.0	1118.0	-1.0	1845.0	883.0	-1.0	1533.0	1298.0	-1.0	1940.0	996.0	-1.0	1868.0	1263.0	-1.0	1969.0	911.0	-1.0	1393.0	2257.0	-1.0	3639.0	966.0	-1.0	1566.0	1510.0	-1.0	2474.0	1425.0	-1.0	2869.0	1307.0	-1.0	2002.0	1364.0	-1.0	2651.0	1272.0	-1.0	1841.0	798.0	-1.0	1543.0	966.0	-1.0	1411.0	
584.069	444.0	-1.0	690.0	1115.0	-1.0	1840.0	882.0	-1.0	1533.0	1297.0	-1.0	1938.0	996.0	-1.0	1864.0	1260.0	-1.0	1964.0	909.0	-1.0	1393.0	2255.0	-1.0	3631.0	965.0	-1.0	1566.0	1508.0	-1.0	2469.0	1425.0	-1.0	2868.0	1305.0	-1.0	2001.0	1364.0	-1.0	2652.0	1273.0	-1.0	1841.0	798.0	-1.0	1544.0	966.0	-1.0	1414.0	
584.568	444.0	-1.0	691.0	1115.0	-1.0	1836.0	882.0	-1.0	1531.0	1295.0	-1.0	1933.0	995.0	-1.0	1862.0	1258.0	-1.0	1958.0	908.0	-1.0	1388.0	2250.0	-1.0	3621.0	964.0	-1.0	1564.0	1505.0	-1.0	2466.0	1424.0	-1.0	2867.0	1306.0	-1.0	1999.0	1363.0	-1.0	2651.0	1272.0	-1.0	1840.0	799.0	-1.0	1545.0	968.0	-1.0	1414.0	
585.067	443.0	-1.0	691.0	1113.0	-1.0	1832.0	883.0	-1.0	1530.0	1294.0	-1.0	1931.0	993.0	-1.0	1857.0	1257.0	-1.0	1953.0	908.0	-1.0	1385.0	2246.0	-1.0	3611.0	963.0	-1.0	1560.0	1503.0	-1.0	2461.0	1421.0	-1.0	2863.0	1304.0	-1.0	1997.0	1362.0	-1.0	2651.0	1272.0	-1.0	1840.0	800.0	-1.0	1544.0	966.0	-1.0	1412.0	
585.566	443.0	-1.0	690.0	1113.0	-1.0	1831.0	882.0	-1.0	1532.0	1295.0	-1.0	1932.0	993.0	-1.0	1852.0	1255.0	-1.0	1948.0	906.0	-1.0	1382.0	2245.0	-1.0	3603.0	962.0	-1.0	1557.0	1501.0	-1.0	2456.0	1420.0	-1.0	2856.0	1302.0	-1.0	1992.0	1362.0	-1.0	2643.0	1269.0	-1.0	1835.0	799.0	-1.0	1541.0	963.0	-1.0	1406.0	
586.066	444.0	-1.0	692.0	1113.0	-1.0	1836.0	880.0	-1.0	1532.0	1296.0	-1.0	1939.0	992.0	-1.0	1852.0	1256.0	-1.0	1950.0	908.0	-1.0	1384.0	2252.0	-1.0	3609.0	960.0	-1.0	1555.0	1501.0	-1.0	2453.0	1420.0	-1.0	2849.0	1301.0	-1.0	1984.0	1358.0	-1.0	2631.0	1267.0	-1.0	1824.0	797.0	-1.0	1536.0	961.0	-1.0	1397.0	
586.565	444.0	-1.0	691.0	1114.0	-1.0	1840.0	880.0	-1.0	1536.0	1297.0	-1.0	1945.0	993.0	-1.0	1857.0	1261.0	-1.0	1962.0	909.0	-1.0	1387.0	2259.0	-1.0	3635.0	963.0	-1.0	1558.0	1507.0	-1.0	2468.0	1420.0	-1.0	2856.0	1305.0	-1.0	1998.0	1362.0	-1.0	2628.0	1269.0	-1.0	1820.0	799.0	-1.0	1536.0	961.0	-1.0	1391.0	
587.064	444.0	-1.0	692.0	1115.0	-1.0	1840.0	881.0	-1.0	1535.0	1297.0	-1.0	1947.0	994.0	-1.0	1861.0	1262.0	-1.0	1970.0	909.0	-1.0	1390.0	2265.0	-1.0	3654.0	963.0	-1.0	1564.0	1512.0	-1.0	2482.0	1422.0	-1.0	2861.0	1309.0	-1.0	2010.0	1366.0	-1.0	2644.0	1274.0	-1.0	1836.0	801.0	-1.0	1543.0	964.0	-1.0	1401.0	
587.564	444.0	-1.0	692.0	1114.0	-1.0	1840.0	880.0	-1.0	1535.0	1297.0	-1.0	1947.0	993.0	-1.0	1859.0	1263.0	-1.0	1972.0	911.0	-1.0	1394.0	2266.0	-1.0	3658.0	964.0	-1.0	1567.0	1516.0	-1.0	2490.0	1423.0	-1.0	2863.0	1309.0	-1.0	2011.0	1369.0	-1.0	2659.0	1277.0	-1.0	1848.0	804.0	-1.0	1550.0	966.0	-1.0	1409.0	
588.063	443.0	-1.0	691.0	1113.0	-1.0	1838.0	882.0	-1.0	1535.0	1298.0	-1.0	1945.0	991.0	-1.0	1857.0	1262.0	-1.0	1968.0	912.0	-1.0	1394.0	2263.0	-1.0	3650.0	966.0	-1.0	1569.0	1517.0	-1.0	2492.0	1421.0	-1.0	2862.0	1308.0	-1.0	2009.0	1370.0	-1.0	2661.0	1276.0	-1.0	1848.0	803.0	-1.0	1552.0	968.0	-1.0	1411.0	
588.562	444.0	-1.0	692.0	1115.0	-1.0	1839.0	881.0	-1.0	1538.0	1298.0	-1.0	1948.0	993.0	-1.0	1857.0	1261.0	-1.0	1964.0	911.0	-1.0	1393.0	2261.0	-1.0	3639.0	967.0	-1.0	1571.0	1517.0	-1.0	2487.0	1422.0	-1.0	2858.0	1306.0	-1.0	2002.0	1368.0	-1.0	2657.0	1275.0	-1.0	1842.0	802.0	-1.0	1550.0	966.0	-1.0	1407.0	
589.061	445.0	-1.0	693.0	1116.0	-1.0	1845.0	881.0	-1.0	1541.0	1300.0	-1.0	1954.0	994.0	-1.0	1863.0	1266.0	-1.0	1973.0	913.0	-1.0	1399.0	2268.0	-1.0	3659.0	968.0	-1.0	1572.0	1519.0	-1.0	2484.0	1424.0	-1.0	2861.0	1308.0	-1.0	1999.0	1367.0	-1.0	2646.0	1271.0	-1.0	1834.0	802.0	-1.0	1546.0	963.0	-1.0	1402.0	
589.560	443.0	-1.0	694.0	1116.0	-1.0	1850.0	883.0	-1.0	1543.0	1300.0	-1.0	1956.0	995.0	-1.0	1872.0	1267.0	-1.0	1984.0	914.0	-1.0	1401.0	2275.0	-1.0	3681.0	969.0	-1.0	1575.0	1520.0	-1.0	2495.0	1425.0	-1.0	2870.0	1313.0	-1.0	2012.0	1369.0	-1.0	2647.0	1275.0	-1.0	1834.0	804.0	-1.0	1545.0	966.0	-1.0	1400.0	
590.060	443.0	-1.0	696.0	1116.0	-1.0	1850.0	883.0	-1.0	1543.0	1300.0	-1.0	1958.0	996.0	-1.0	1875.0	1269.0	-1.0	1987.0	913.0	-1.0	1403.0	2277.0	-1.0	3694.0	968.0	-1.0	1576.0	1524.0	-1.0	2506.0	1427.0	-1.0	2877.0	1316.0	-1.0	2024.0	1374.0	-1.0	2661.0	1280.0	-1.0	1850.0	805.0	-1.0	1553.0	969.0	-1.0	1412.0	
590.559	445.0	-1.0	696.0	1116.0	-1.0	1849.0	882.0	-1.0	1543.0	1301.0	-1.0	1958.0	995.0	-1.0	1873.0	1269.0	-1.0	1988.0	913.0	-1.0	1402.0	2276.0	-1.0	3695.0	969.0	-1.0	1575.0	1525.0	-1.0	2512.0	1425.0	-1.0	2877.0	1316.0	-1.0	2027.0	1376.0	-1.0	2674.0	1284.0	-1.0	1863.0	805.0	-1.0	1559.0	971.0	-1.0	1421.0	
591.059	444.0	-1.0	695.0	1116.0	-1.0	1848.0	883.0	-1.0	1542.0	1299.0	-1.0	1956.0	995.0	-1.0	1871.0	1267.0	-1.0	1986.0	912.0	-1.0	1400.0	2275.0	-1.0	3690.0	969.0	-1.0	1574.0	1524.0	-1.0	2513.0	1423.0	-1.0	2873.0	1315.0	-1.0	2025.0	1376.0	-1.0	2675.0	1283.0	-1.0	1867.0	806.0	-1.0	1562.0	971.0	-1.0	1425.0	
591.558	444.0	-1.0	693.0	1114.0	-1.0	1843.0	882.0	-1.0	1541.0	1298.0	-1.0	1954.0	991.0	-1.0	1864.0	1265.0	-1.0	1979.0	912.0	-1.0	1397.0	2269.0	-1.0	3680.0	968.0	-1.0	1572.0	1524.0	-1.0	2508.0	1423.0	-1.0	2865.0	1312.0	-1.0	2019.0	1374.0	-1.0	2673.0	1281.0	-1.0	1863.0	804.0	-1.0	1560.0	970.0	-1.0	1424.0	
592.057	444.0	-1.0	693.0	1111.0	-1.0	1837.0	881.0	-1.0	1537.0	1297.0	-1.0	1949.0	989.0	-1.0	1855.0	1261.0	-1.0	1972.0	910.0	-1.0	1391.0	2262.0	-1.0	3659.0	966.0	-1.0	1569.0	1520.0	-1.0	2502.0	1421.0	-1.0	2856.0	1309.0	-1.0	2009.0	1371.0	-1.0	2662.0	1277.0	-1.0	1850.0	804.0	-1.0	1556.0	967.0	-1.0	1419.0	
592.556	444.0	-1.0	691.0	1110.0	-1.0	1832.0	879.0	-1.0	1533.0	1295.0	-1.0	1943.0	987.0	-1.0	1845.0	1259.0	-1.0	1958.0	908.0	-1.0	1383.0	2252.0	-1.0	3632.0	966.0	-1.0	1563.0	1515.0	-1.0	2489.0	1418.0	-1.0	2842.0	1305.0	-1.0	1995.0	1366.0	-1.0	2647.0	1271.0	-1.0	1836.0	801.0	-1.0	1549.0	965.0	-1.0	1410.0	
593.055	443.0	-1.0	691.0	1111.0	-1.0	1830.0	880.0	-1.0	1531.0	1295.0	-1.0	1943.0	985.0	-1.0	1835.0	1256.0	-1.0	1947.0	906.0	-1.0	1376.0	2246.0	-1.0	3606.0	964.0	-1.0	1557.0	1511.0	-1.0	2472.0	1413.0	-1.0	2827.0	1301.0	-1.0	1981.0	1361.0	-1.0	2624.0	1263.0	-1.0	1816.0	799.0	-1.0	1537.0	959.0	-1.0	1394.0	
593.554	444.0	-1.0	692.0	1110.0	-1.0	1831.0	880.0	-1.0	1528.0	1295.0	-1.0	1939.0	985.0	-1.0	1832.0	1256.0	-1.0	1947.0	905.0	-1.0	1373.0	2247.0	-1.0	3609.0	962.0	-1.0	1552.0	1513.0	-1.0	2475.0	1414.0	-1.0	2826.0	1301.0	-1.0	1985.0	1363.0	-1.0	2619.0	1265.0	-1.0	1813.0	800.0	-1.0	1535.0	960.0	-1.0	1391.0	
594.053	443.0	-1.0	691.0	1109.0	-1.0	1826.0	879.0	-1.0	1523.0	1293.0	-1.0	1933.0	982.0	-1.0	1827.0	1255.0	-1.0	1944.0	904.0	-1.0	1368.0	2244.0	-1.0	3601.0	962.0	-1.0	1548.0	1510.0	-1.0	2471.0	1413.0	-1.0	2821.0	1302.0	-1.0	1987.0	1364.0	-1.0	2619.0	1267.0	-1.0	1814.0	798.0	-1.0	1535.0	960.0	-1.0	1390.0	
594.552	443.0	-1.0	689.0	1107.0	-1.0	1819.0	878.0	-1.0	1519.0	1292.0	-1.0	1927.0	981.0	-1.0	1818.0	1251.0	-1.0	1937.0	902.0	-1.0	1363.0	2240.0	-1.0	3584.0	959.0	-1.0	1542.0	1508.0	-1.0	2461.0	1412.0	-1.0	2814.0	1300.0	-1.0	1981.0	1362.0	-1.0	2612.0	1264.0	-1.0	1811.0	799.0	-1.0	1531.0	958.0	-1.0	1388.0	
595.052	443.0	-1.0	688.0	1109.0	-1.0	1821.0	878.0	-1.0	1521.0	1291.0	-1.0	1930.0	980.0	-1.0	1816.0	1252.0	-1.0	1934.0	903.0	-1.0	1361.0	2244.0	-1.0	3582.0	959.0	-1.0	1539.0	1506.0	-1.0	2449.0	1411.0	-1.0	2808.0	1298.0	-1.0	1975.0	1357.0	-1.0	2600.0	1260.0	-1.0	1801.0	797.0	-1.0	1525.0	955.0	-1.0	1379.0	
595.551	443.0	-1.0	688.0	1108.0	-1.0	1826.0	878.0	-1.0	1522.0	1293.0	-1.0	1933.0	981.0	-1.0	1819.0	1256.0	-1.0	1943.0	903.0	-1.0	1363.0	2248.0	-1.0	3598.0	960.0	-1.0	1540.0	1508.0	-1.0	2456.0	1412.0	-1.0	2814.0	1301.0	-1.0	1985.0	1361.0	-1.0	2608.0	1265.0	-1.0	1810.0	799.0	-1.0	1528.0	957.0	-1.0	1383.0	
596.050	444.0	-1.0	688.0	1108.0	-1.0	1825.0	876.0	-1.0	1522.0	1292.0	-1.0	1935.0	982.0	-1.0	1822.0	1255.0	-1.0	1948.0	902.0	-1.0	1363.0	2250.0	-1.0	3605.0	961.0	-1.0	1542.0	1509.0	-1.0	2463.0	1411.0	-1.0	2818.0	1304.0	-1.0	1990.0	1364.0	-1.0	2622.0	1268.0	-1.0	1822.0	800.0	-1.0	1537.0	960.0	-1.0	1394.0	
596.549	442.0	-1.0	689.0	1106.0	-1.0	1825.0	877.0	-1.0	1521.0	1291.0	-1.0	1932.0	980.0	-1.0	1822.0	1255.0	-1.0	1947.0	903.0	-1.0	1361.0	2248.0	-1.0	3604.0	962.0	-1.0	1541.0	1509.0	-1.0	2459.0	1411.0	-1.0	2818.0	1302.0	-1.0	1987.0	1364.0	-1.0	2630.0	1268.0	-1.0	1822.0	799.0	-1.0	1543.0	961.0	-1.0	1399.0	
597.048	443.0	-1.0	688.0	1106.0	-1.0	1823.0	875.0	-1.0	1521.0	1289.0	-1.0	1929.0	978.0	-1.0	1816.0	1251.0	-1.0	1940.0	903.0	-1.0	1359.0	2244.0	-1.0	3590.0	961.0	-1.0	1538.0	1506.0	-1.0	2450.0	1409.0	-1.0	2812.0	1298.0	-1.0	1978.0	1362.0	-1.0	2627.0	1265.0	-1.0	1816.0	799.0	-1.0	1542.0	960.0	-1.0	1398.0	
597.547	443.0	-1.0	689.0	1106.0	-1.0	1829.0	875.0	-1.0	1523.0	1290.0	-1.0	1933.0	980.0	-1.0	1819.0	1254.0	-1.0	1943.0	902.0	-1.0	1359.0	2247.0	-1.0	3594.0	961.0	-1.0	1534.0	1503.0	-1.0	2441.0	1408.0	-1.0	2807.0	1297.0	-1.0	1968.0	1359.0	-1.0	2612.0	1260.0	-1.0	1800.0	798.0	-1.0	1538.0	957.0	-1.0	1387.0	
598.046	443.0	-1.0	691.0	1107.0	-1.0	1833.0	877.0	-1.0	1523.0	1290.0	-1.0	1933.0	980.0	-1.0	1821.0	1254.0	-1.0	1946.0	902.0	-1.0	1359.0	2251.0	-1.0	3607.0	959.0	-1.0	1533.0	1504.0	-1.0	2446.0	1410.0	-1.0	2810.0	1297.0	-1.0	1974.0	1362.0	-1.0	2626.0	1263.0	-1.0	1813.0	800.0	-1.0	1547.0	959.0	-1.0	1399.0	
598.545	444.0	-1.0	690.0	1107.0	-1.0	1830.0	876.0	-1.0	1522.0	1290.0	-1.0	1931.0	978.0	-1.0	1821.0	1254.0	-1.0	1947.0	902.0	-1.0	1357.0	2248.0	-1.0	3608.0	958.0	-1.0	1534.0	1504.0	-1.0	2446.0	1409.0	-1.0	2809.0	1297.0	-1.0	1976.0	1362.0	-1.0	2637.0	1264.0	-1.0	1821.0	802.0	-1.0	1553.0	962.0	-1.0	1405.0	
599.044	442.0	-1.0	690.0	1107.0	-1.0	1829.0	877.0	-1.0	1520.0	1290.0	-1.0	1928.0	978.0	-1.0	1816.0	1253.0	-1.0	1942.0	901.0	-1.0	1358.0	2244.0	-1.0	3598.0	958.0	-1.0	1533.0	1502.0	-1.0	2445.0	1408.0	-1.0	2807.0	1297.0	-1.0	1970.0	1362.0	-1.0	2635.0	1263.0	-1.0	1820.0	800.0	-1.0	1553.0	962.0	-1.0	1406.0	
599.543	443.0	-1.0	691.0	1108.0	-1.0	1833.0	876.0	-1.0	1522.0	1289.0	-1.0	1934.0	979.0	-1.0	1823.0	1256.0	-1.0	1952.0	902.0	-1.0	1362.0	2251.0	-1.0	3616.0	959.0	-1.0	1535.0	1504.0	-1.0	2442.0	1408.0	-1.0	2807.0	1296.0	-1.0	1969.0	1360.0	-1.0	2627.0	1260.0	-1.0	1813.0	800.0	-1.0	1548.0	959.0	-1.0	1398.0	
600.043	443.0	-1.0	690.0	1107.0	-1.0	1837.0	876.0	-1.0	1525.0	1292.0	-1.0	1939.0	981.0	-1.0	1831.0	1257.0	-1.0	1961.0	903.0	-1.0	1366.0	2259.0	-1.0	3637.0	959.0	-1.0	1541.0	1507.0	-1.0	2456.0	1410.0	-1.0	2815.0	1299.0	-1.0	1981.0	1364.0	-1.0	2645.0	1264.0	-1.0	1830.0	802.0	-1.0	1558.0	961.0	-1.0	1409.0	
600.542	443.0	-1.0	690.0	1108.0	-1.0	1838.0	876.0	-1.0	1526.0	1290.0	-1.0	1940.0	982.0	-1.0	1833.0	1258.0	-1.0	1966.0	902.0	-1.0	1368.0	2259.0	-1.0	3646.0	960.0	-1.0	1543.0	1508.0	-1.0	2466.0	1409.0	-1.0	2824.0	1302.0	-1.0	1991.0	1366.0	-1.0	2661.0	1269.0	-1.0	1846.0	802.0	-1.0	1565.0	964.0	-1.0	1419.0	
601.041	443.0	-1.0	691.0	1106.0	-1.0	1836.0	875.0	-1.0	1524.0	1291.0	-1.0	1940.0	981.0	-1.0	1833.0	1257.0	-1.0	1965.0	901.0	-1.0	1368.0	2257.0	-1.0	3642.0	960.0	-1.0	1544.0	1510.0	-1.0	2468.0	1409.0	-1.0	2828.0	1300.0	-1.0	1991.0	1366.0	-1.0	2662.0	1267.0	-1.0	1845.0	803.0	-1.0	1565.0	963.0	-1.0	1421.0	
601.540	442.0	-1.0	690.0	1106.0	-1.0	1834.0	877.0	-1.0	1525.0	1291.0	-1.0	1938.0	981.0	-1.0	1830.0	1254.0	-1.0	1958.0	901.0	-1.0	1366.0	2252.0	-1.0	3629.0	959.0	-1.0	1545.0	1508.0	-1.0	2461.0	1407.0	-1.0	2825.0	1298.0	-1.0	1985.0	1363.0	-1.0	2656.0	1265.0	-1.0	1836.0	802.0	-1.0	1563.0	962.0	-1.0	1415.0	
602.039	443.0	-1.0	691.0	1106.0	-1.0	1834.0	875.0	-1.0	1527.0	1291.0	-1.0	1941.0	981.0	-1.0	1827.0	1253.0	-1.0	1953.0	900.0	-1.0	1364.0	2247.0	-1.0	3611.0	959.0	-1.0	1543.0	1505.0	-1.0	2453.0	1406.0	-1.0	2819.0	1295.0	-1.0	1975.0	1359.0	-1.0	2640.0	1260.0	-1.0	1820.0	800.0	-1.0	1556.0	958.0	-1.0	1407.0	
602.538	442.0	-1.0	691.0	1107.0	-1.0	1836.0	877.0	-1.0	1526.0	1291.0	-1.0	1940.0	980.0	-1.0	1831.0	1254.0	-1.0	1955.0	901.0	-1.0	1364.0	2248.0	-1.0	3622.0	959.0	-1.0	1544.0	1506.0	-1.0	2454.0	1407.0	-1.0	2820.0	1299.0	-1.0	1974.0	1355.0	-1.0	2626.0	1257.0	-1.0	1807.0	799.0	-1.0	1548.0	956.0	-1.0	1394.0	
603.037	442.0	-1.0	689.0	1107.0	-1.0	1835.0	876.0	-1.0	1526.0	1290.0	-1.0	1936.0	980.0	-1.0	1830.0	1253.0	-1.0	1956.0	901.0	-1.0	1365.0	2249.0	-1.0	3623.0	960.0	-1.0	1544.0	1509.0	-1.0	2456.0	1407.0	-1.0	2821.0	1299.0	-1.0	1979.0	1358.0	-1.0	2631.0	1259.0	-1.0	1813.0	800.0	-1.0	1550.0	957.0	-1.0	1398.0	
603.536	441.0	-1.0	689.0	1106.0	-1.0	1830.0	875.0	-1.0	1522.0	1288.0	-1.0	1928.0	978.0	-1.0	1826.0	1251.0	-1.0	1950.0	901.0	-1.0	1361.0	2245.0	-1.0	3610.0	960.0	-1.0	1544.0	1508.0	-1.0	2456.0	1406.0	-1.0	2817.0	1300.0	-1.0	1975.0	1358.0	-1.0	2632.0	1260.0	-1.0	1814.0	800.0	-1.0	1550.0	958.0	-1.0	1400.0	
604.036	443.0	-1.0	688.0	1104.0	-1.0	1823.0	873.0	-1.0	1518.0	1288.0	-1.0	1926.0	978.0	-1.0	1818.0	1251.0	-1.0	1941.0	899.0	-1.0	1360.0	2240.0	-1.0	3592.0	959.0	-1.0	1543.0	1507.0	-1.0	2448.0	1406.0	-1.0	2810.0	1297.0	-1.0	1969.0	1356.0	-1.0	2625.0	1260.0	-1.0	1809.0	798.0	-1.0	1546.0	957.0	-1.0	1397.0	
604.535	442.0	-1.0	689.0	1105.0	-1.0	1826.0	875.0	-1.0	1518.0	1289.0	-1.0	1928.0	980.0	-1.0	1823.0	1254.0	-1.0	1947.0	900.0	-1.0	1363.0	2246.0	-1.0	3609.0	961.0	-1.0	1547.0	1512.0	-1.0	2460.0	1408.0	-1.0	2818.0	1302.0	-1.0	1978.0	1355.0	-1.0	2616.0	1259.0	-1.0	1805.0	798.0	-1.0	1541.0	957.0	-1.0	1390.0	
605.034	442.0	-1.0	688.0	1107.0	-1.0	1828.0	875.0	-1.0	1518.0	1289.0	-1.0	1927.0	980.0	-1.0	1825.0	1255.0	-1.0	1952.0	902.0	-1.0	1365.0	2249.0	-1.0	3616.0	963.0	-1.0	1553.0	1516.0	-1.0	2471.0	1408.0	-1.0	2829.0	1303.0	-1.0	1988.0	1357.0	-1.0	2626.0	1261.0	-1.0	1814.0	799.0	-1.0	1544.0	958.0	-1.0	1397.0	
605.533	442.0	-1.0	687.0	1106.0	-1.0	1823.0	875.0	-1.0	1517.0	1289.0	-1.0	1926.0	980.0	-1.0	1824.0	1253.0	-1.0	1949.0	902.0	-1.0	1365.0	2248.0	-1.0	3609.0	963.0	-1.0	1553.0	1516.0	-1.0	2469.0	1407.0	-1.0	2828.0	1302.0	-1.0	1987.0	1357.0	-1.0	2630.0	1261.0	-1.0	1818.0	799.0	-1.0	1544.0	959.0	-1.0	1400.0	
606.032	443.0	-1.0	687.0	1107.0	-1.0	1829.0	875.0	-1.0	1520.0	1290.0	-1.0	1929.0	981.0	-1.0	1823.0	1253.0	-1.0	1943.0	903.0	-1.0	1363.0	2246.0	-1.0	3597.0	963.0	-1.0	1550.0	1515.0	-1.0	2461.0	1407.0	-1.0	2822.0	1298.0	-1.0	1977.0	1355.0	-1.0	2620.0	1258.0	-1.0	1807.0	796.0	-1.0	1540.0	956.0	-1.0	1394.0	
606.531	443.0	-1.0	688.0	1108.0	-1.0	1834.0	876.0	-1.0	1524.0	1292.0	-1.0	1933.0	981.0	-1.0	1826.0	1254.0	-1.0	1947.0	903.0	-1.0	1363.0	2249.0	-1.0	3606.0	962.0	-1.0	1548.0	1516.0	-1.0	2467.0	1406.0	-1.0	2828.0	1300.0	-1.0	1982.0	1358.0	-1.0	2628.0	1261.0	-1.0	1813.0	799.0	-1.0	1543.0	958.0	-1.0	1398.0	
607.031	443.0	-1.0	689.0	1108.0	-1.0	1833.0	875.0	-1.0	1522.0	1290.0	-1.0	1928.0	982.0	-1.0	1826.0	1255.0	-1.0	1947.0	901.0	-1.0	1361.0	2248.0	-1.0	3605.0	961.0	-1.0	1545.0	1516.0	-1.0	2471.0	1406.0	-1.0	2827.0	1299.0	-1.0	1984.0	1359.0	-1.0	2636.0	1262.0	-1.0	1818.0	800.0	-1.0	1546.0	961.0	-1.0	1401.0	
607.530	442.0	-1.0	688.0	1108.0	-1.0	1829.0	875.0	-1.0	1519.0	1289.0	-1.0	1922.0	981.0	-1.0	1823.0	1252.0	-1.0	1940.0	900.0	-1.0	1356.0	2245.0	-1.0	3594.0	959.0	-1.0	1541.0	1513.0	-1.0	2465.0	1406.0	-1.0	2821.0	1298.0	-1.0	1979.0	1358.0	-1.0	2632.0	1260.0	-1.0	1815.0	800.0	-1.0	1545.0	961.0	-1.0	1400.0	
608.029	443.0	-1.0	690.0	1109.0	-1.0	1831.0	874.0	-1.0	1520.0	1290.0	-1.0	1926.0	981.0	-1.0	1821.0	1254.0	-1.0	1939.0	900.0	-1.0	1354.0	2247.0	-1.0	3588.0	959.0	-1.0	1537.0	1511.0	-1.0	2459.0	1403.0	-1.0	2813.0	1296.0	-1.0	1969.0	1356.0	-1.0	2621.0	1259.0	-1.0	1807.0	797.0	-1.0	1538.0	958.0	-1.0	1394.0	
608.528	443.0	-1.0	690.0	1110.0	-1.0	1833.0	875.0	-1.0	1520.0	1291.0	-1.0	1928.0	982.0	-1.0	1824.0	1255.0	-1.0	1947.0	900.0	-1.0	1357.0	2252.0	-1.0	3603.0	959.0	-1.0	1538.0	1516.0	-1.0	2465.0	1405.0	-1.0	2814.0	1298.0	-1.0	1977.0	1359.0	-1.0	2629.0	1263.0	-1.0	1816.0	799.0	-1.0	1543.0	960.0	-1.0	1397.0	
609.027	442.0	-1.0	690.0	1111.0	-1.0	1833.0	875.0	-1.0	1518.0	1289.0	-1.0	1926.0	982.0	-1.0	1825.0	1256.0	-1.0	1948.0	901.0	-1.0	1356.0	2251.0	-1.0	3608.0	960.0	-1.0	1538.0	1519.0	-1.0	2473.0	1405.0	-1.0	2814.0	1300.0	-1.0	1983.0	1361.0	-1.0	2635.0	1266.0	-1.0	1822.0	800.0	-1.0	1544.0	961.0	-1.0	1402.0	
609.526	442.0	-1.0	688.0	1110.0	-1.0	1827.0	875.0	-1.0	1516.0	1289.0	-1.0	1922.0	981.0	-1.0	1820.0	1254.0	-1.0	1943.0	900.0	-1.0	1355.0	2248.0	-1.0	3597.0	959.0	-1.0	1538.0	1520.0	-1.0	2475.0	1406.0	-1.0	2810.0	1300.0	-1.0	1979.0	1360.0	-1.0	2630.0	1265.0	-1.0	1819.0	799.0	-1.0	1543.0	961.0	-1.0	1401.0	
610.025	443.0	-1.0	689.0	1112.0	-1.0	1830.0	874.0	-1.0	1518.0	1290.0	-1.0	1924.0	981.0	-1.0	1818.0	1254.0	-1.0	1941.0	900.0	-1.0	1353.0	2247.0	-1.0	3586.0	960.0	-1.0	1538.0	1521.0	-1.0	2470.0	1404.0	-1.0	2804.0	1297.0	-1.0	1972.0	1357.0	-1.0	2618.0	1260.0	-1.0	1808.0	798.0	-1.0	1536.0	957.0	-1.0	1392.0	
610.524	442.0	-1.0	689.0	1111.0	-1.0	1832.0	876.0	-1.0	1520.0	1292.0	-1.0	1928.0	982.0	-1.0	1824.0	1256.0	-1.0	1949.0	900.0	-1.0	1356.0	2251.0	-1.0	3603.0	961.0	-1.0	1539.0	1525.0	-1.0	2481.0	1405.0	-1.0	2809.0	1300.0	-1.0	1980.0	1360.0	-1.0	2617.0	1262.0	-1.0	1807.0	799.0	-1.0	1534.0	958.0	-1.0	1389.0	
611.023	442.0	-1.0	689.0	1111.0	-1.0	1833.0	876.0	-1.0	1520.0	1291.0	-1.0	1927.0	983.0	-1.0	1825.0	1256.0	-1.0	1951.0	900.0	-1.0	1356.0	2252.0	-1.0	3606.0	960.0	-1.0	1540.0	1528.0	-1.0	2488.0	1407.0	-1.0	2811.0	1302.0	-1.0	1985.0	1362.0	-1.0	2626.0	1265.0	-1.0	1815.0	800.0	-1.0	1537.0	960.0	-1.0	1394.0	
611.522	442.0	-1.0	688.0	1111.0	-1.0	1829.0	875.0	-1.0	1519.0	1291.0	-1.0	1926.0	983.0	-1.0	1823.0	1256.0	-1.0	1948.0	900.0	-1.0	1355.0	2249.0	-1.0	3601.0	961.0	-1.0	1539.0	1529.0	-1.0	2493.0	1407.0	-1.0	2814.0	1303.0	-1.0	1985.0	1361.0	-1.0	2629.0	1264.0	-1.0	1816.0	800.0	-1.0	1539.0	961.0	-1.0	1397.0	
612.022	443.0	-1.0	689.0	1110.0	-1.0	1826.0	874.0	-1.0	1517.0	1291.0	-1.0	1923.0	981.0	-1.0	1820.0	1254.0	-1.0	1943.0	901.0	-1.0	1353.0	2246.0	-1.0	3587.0	962.0	-1.0	1537.0	1530.0	-1.0	2488.0	1405.0	-1.0	2807.0	1300.0	-1.0	1976.0	1358.0	-1.0	2624.0	1261.0	-1.0	1810.0	798.0	-1.0	1537.0	960.0	-1.0	1395.0	
612.522	443.0	-1.0	689.0	1112.0	-1.0	1830.0	874.0	-1.0	1519.0	1291.0	-1.0	1927.0	983.0	-1.0	1820.0	1256.0	-1.0	1942.0	901.0	-1.0	1352.0	2248.0	-1.0	3583.0	961.0	-1.0	1537.0	1529.0	-1.0	2482.0	1405.0	-1.0	2800.0	1299.0	-1.0	1968.0	1355.0	-1.0	2610.0	1257.0	-1.0	1800.0	797.0	-1.0	1528.0	956.0	-1.0	1385.0	
613.021	442.0	-1.0	688.0	1112.0	-1.0	1831.0	876.0	-1.0	1520.0	1291.0	-1.0	1926.0	983.0	-1.0	1822.0	1257.0	-1.0	1946.0	901.0	-1.0	1353.0	2252.0	-1.0	3596.0	962.0	-1.0	1537.0	1532.0	-1.0	2492.0	1406.0	-1.0	2804.0	1301.0	-1.0	1977.0	1355.0	-1.0	2603.0	1259.0	-1.0	1793.0	797.0	-1.0	1525.0	957.0	-1.0	1380.0	
613.520	442.0	-1.0	687.0	1110.0	-1.0	1829.0	876.0	-1.0	1519.0	1291.0	-1.0	1924.0	982.0	-1.0	1822.0	1256.0	-1.0	1949.0	901.0	-1.0	1354.0	2253.0	-1.0	3604.0	964.0	-1.0	1540.0	1531.0	-1.0	2492.0	1405.0	-1.0	2805.0	1302.0	-1.0	1983.0	1358.0	-1.0	2614.0	1263.0	-1.0	1806.0	798.0	-1.0	1530.0	959.0	-1.0	1387.0	
614.019	442.0	-1.0	688.0	1110.0	-1.0	1827.0	876.0	-1.0	1515.0	1290.0	-1.0	1924.0	982.0	-1.0	1820.0	1257.0	-1.0	1950.0	902.0	-1.0	1354.0	2252.0	-1.0	3605.0	963.0	-1.0	1539.0	1527.0	-1.0	2483.0	1405.0	-1.0	2804.0	1301.0	-1.0	1982.0	1358.0	-1.0	2620.0	1264.0	-1.0	1816.0	798.0	-1.0	1534.0	958.0	-1.0	1393.0	
614.518	442.0	-1.0	687.0	1108.0	-1.0	1823.0	875.0	-1.0	1513.0	1290.0	-1.0	1924.0	981.0	-1.0	1817.0	1255.0	-1.0	1949.0	901.0	-1.0	1354.0	2251.0	-1.0	3596.0	965.0	-1.0	1540.0	1522.0	-1.0	2473.0	1403.0	-1.0	2803.0	1299.0	-1.0	1980.0	1358.0	-1.0	2623.0	1264.0	-1.0	1819.0	798.0	-1.0	1534.0	956.0	-1.0	1392.0	
615.017	442.0	-1.0	688.0	1110.0	-1.0	1827.0	875.0	-1.0	1517.0	1291.0	-1.0	1932.0	980.0	-1.0	1814.0	1257.0	-1.0	1949.0	904.0	-1.0	1356.0	2249.0	-1.0	3591.0	966.0	-1.0	1542.0	1519.0	-1.0	2466.0	1403.0	-1.0	2801.0	1297.0	-1.0	1975.0	1358.0	-1.0	2621.0	1261.0	-1.0	1817.0	797.0	-1.0	1534.0	952.0	-1.0	1390.0	
615.517	443.0	-1.0	688.0	1111.0	-1.0	1832.0	876.0	-1.0	1521.0	1293.0	-1.0	1940.0	981.0	-1.0	1819.0	1258.0	-1.0	1954.0	906.0	-1.0	1361.0	2255.0	-1.0	3602.0	967.0	-1.0	1545.0	1517.0	-1.0	2458.0	1403.0	-1.0	2805.0	1296.0	-1.0	1971.0	1355.0	-1.0	2618.0	1258.0	-1.0	1814.0	796.0	-1.0	1531.0	951.0	-1.0	1386.0	
616.017	444.0	-1.0	690.0	1111.0	-1.0	1838.0	875.0	-1.0	1522.0	1294.0	-1.0	1944.0	984.0	-1.0	1828.0	1260.0	-1.0	1964.0	906.0	-1.0	1365.0	2263.0	-1.0	3624.0	967.0	-1.0	1549.0	1516.0	-1.0	2457.0	1406.0	-1.0	2809.0	1297.0	-1.0	1969.0	1355.0	-1.0	2615.0	1256.0	-1.0	1809.0	795.0	-1.0	1530.0	948.0	-1.0	1382.0	
616.516	443.0	-1.0	689.0	1111.0	-1.0	1842.0	877.0	-1.0	1525.0	1295.0	-1.0	1946.0	986.0	-1.0	1834.0	1263.0	-1.0	1973.0	907.0	-1.0	1370.0	2266.0	-1.0	3643.0	969.0	-1.0	1551.0	1518.0	-1.0	2463.0	1406.0	-1.0	2818.0	1299.0	-1.0	1975.0	1354.0	-1.0	2612.0	1254.0	-1.0	1804.0	796.0	-1.0	1529.0	950.0	-1.0	1380.0	
617.016	443.0	-1.0	689.0	1111.0	-1.0	1843.0	876.0	-1.0	1527.0	1294.0	-1.0	1947.0	986.0	-1.0	1840.0	1262.0	-1.0	1977.0	908.0	-1.0	1371.0	2269.0	-1.0	3656.0	970.0	-1.0	1555.0	1520.0	-1.0	2474.0	1408.0	-1.0	2827.0	1300.0	-1.0	1984.0	1359.0	-1.0	2634.0	1260.0	-1.0	1824.0	797.0	-1.0	1540.0	953.0	-1.0	1398.0	
617.515	443.0	-1.0	691.0	1112.0	-1.0	1843.0	877.0	-1.0	1526.0	1292.0	-1.0	1944.0	985.0	-1.0	1840.0	1262.0	-1.0	1974.0	909.0	-1.0	1374.0	2268.0	-1.0	3657.0	969.0	-1.0	1560.0	1519.0	-1.0	2477.0	1409.0	-1.0	2829.0	1300.0	-1.0	1987.0	1362.0	-1.0	2650.0	1261.0	-1.0	1836.0	799.0	-1.0	1549.0	957.0	-1.0	1408.0	
618.015	443.0	-1.0	690.0	1109.0	-1.0	1841.0	875.0	-1.0	1527.0	1293.0	-1.0	1942.0	985.0	-1.0	1840.0	1260.0	-1.0	1970.0	909.0	-1.0	1374.0	2265.0	-1.0	3649.0	971.0	-1.0	1565.0	1519.0	-1.0	2480.0	1407.0	-1.0	2829.0	1297.0	-1.0	1985.0	1361.0	-1.0	2653.0	1263.0	-1.0	1840.0	800.0	-1.0	1550.0	959.0	-1.0	1413.0	
618.515	444.0	-1.0	691.0	1113.0	-1.0	1848.0	876.0	-1.0	1532.0	1294.0	-1.0	1951.0	988.0	-1.0	1842.0	1262.0	-1.0	1971.0	910.0	-1.0	1381.0	2270.0	-1.0	3653.0	973.0	-1.0	1572.0	1520.0	-1.0	2483.0	1408.0	-1.0	2829.0	1295.0	-1.0	1980.0	1360.0	-1.0	2647.0	1261.0	-1.0	1834.0	798.0	-1.0	1547.0	958.0	-1.0	1409.0	
619.014	444.0	-1.0	694.0	1113.0	-1.0	1854.0	877.0	-1.0	1536.0	1296.0	-1.0	1958.0	990.0	-1.0	1854.0	1265.0	-1.0	1983.0	913.0	-1.0	1388.0	2276.0	-1.0	3676.0	977.0	-1.0	1585.0	1525.0	-1.0	2505.0	1410.0	-1.0	2841.0	1300.0	-1.0	1995.0	1365.0	-1.0	2655.0	1266.0	-1.0	1841.0	801.0	-1.0	1553.0	962.0	-1.0	1413.0	
619.513	442.0	-1.0	694.0	1113.0	-1.0	1856.0	879.0	-1.0	1538.0	1297.0	-1.0	1964.0	991.0	-1.0	1860.0	1267.0	-1.0	1991.0	916.0	-1.0	1399.0	2279.0	-1.0	3695.0	979.0	-1.0	1598.0	1531.0	-1.0	2525.0	1413.0	-1.0	2853.0	1303.0	-1.0	2007.0	1368.0	-1.0	2679.0	1271.0	-1.0	1860.0	803.0	-1.0	1563.0	966.0	-1.0	1428.0	
620.013	442.0	-1.0	694.0	1113.0	-1.0	1858.0	879.0	-1.0	1542.0	1298.0	-1.0	1966.0	992.0	-1.0	1867.0	1267.0	-1.0	1994.0	917.0	-1.0	1404.0	2281.0	-1.0	3701.0	981.0	-1.0	1606.0	1535.0	-1.0	2535.0	1415.0	-1.0	2863.0	1302.0	-1.0	2009.0	1372.0	-1.0	2691.0	1273.0	-1.0	1868.0	803.0	-1.0	1568.0	967.0	-1.0	1434.0	
620.513	443.0	-1.0	695.0	1114.0	-1.0	1857.0	880.0	-1.0	1546.0	1299.0	-1.0	1970.0	993.0	-1.0	1869.0	1267.0	-1.0	1993.0	918.0	-1.0	1408.0	2280.0	-1.0	3697.0	983.0	-1.0	1611.0	1535.0	-1.0	2536.0	1415.0	-1.0	2866.0	1301.0	-1.0	2006.0	1372.0	-1.0	2694.0	1271.0	-1.0	1868.0	803.0	-1.0	1569.0	967.0	-1.0	1437.0	
621.012	444.0	-1.0	696.0	1115.0	-1.0	1867.0	880.0	-1.0	1552.0	1301.0	-1.0	1977.0	996.0	-1.0	1882.0	1270.0	-1.0	2002.0	920.0	-1.0	1413.0	2288.0	-1.0	3718.0	984.0	-1.0	1613.0	1536.0	-1.0	2536.0	1417.0	-1.0	2871.0	1302.0	-1.0	2001.0	1371.0	-1.0	2687.0	1269.0	-1.0	1857.0	802.0	-1.0	1567.0	966.0	-1.0	1432.0	
621.511	445.0	-1.0	699.0	1117.0	-1.0	1873.0	880.0	-1.0	1554.0	1302.0	-1.0	1982.0	996.0	-1.0	1888.0	1272.0	-1.0	2009.0	922.0	-1.0	1417.0	2293.0	-1.0	3736.0	985.0	-1.0	1617.0	1539.0	-1.0	2551.0	1419.0	-1.0	2881.0	1305.0	-1.0	2013.0	1373.0	-1.0	2693.0	1273.0	-1.0	1861.0	805.0	-1.0	1570.0	970.0	-1.0	1433.0	
622.010	444.0	-1.0	699.0	1117.0	-1.0	1875.0	881.0	-1.0	1558.0	1302.0	-1.0	1981.0	997.0	-1.0	1892.0	1272.0	-1.0	2011.0	921.0	-1.0	1417.0	2294.0	-1.0	3744.0	984.0	-1.0	1614.0	1541.0	-1.0	2559.0	1420.0	-1.0	2888.0	1307.0	-1.0	2019.0	1376.0	-1.0	2702.0	1277.0	-1.0	1871.0	806.0	-1.0	1575.0	972.0	-1.0	1442.0	
622.509	444.0	-1.0	699.0	1118.0	-1.0	1875.0	880.0	-1.0	1558.0	1299.0	-1.0	1979.0	996.0	-1.0	1890.0	1270.0	-1.0	2006.0	921.0	-1.0	1415.0	2293.0	-1.0	3741.0	983.0	-1.0	1612.0	1540.0	-1.0	2555.0	1419.0	-1.0	2884.0	1306.0	-1.0	2018.0	1377.0	-1.0	2707.0	1277.0	-1.0	1876.0	806.0	-1.0	1578.0	973.0	-1.0	1448.0	
623.008	445.0	-1.0	699.0	1116.0	-1.0	1873.0	879.0	-1.0	1556.0	1299.0	-1.0	1974.0	994.0	-1.0	1886.0	1269.0	-1.0	2002.0	920.0	-1.0	1411.0	2286.0	-1.0	3729.0	981.0	-1.0	1606.0	1536.0	-1.0	2547.0	1417.0	-1.0	2879.0	1306.0	-1.0	2013.0	1375.0	-1.0	2702.0	1276.0	-1.0	1872.0	805.0	-1.0	1576.0	973.0	-1.0	1445.0	
623.507	444.0	-1.0	698.0	1116.0	-1.0	1868.0	880.0	-1.0	1554.0	1298.0	-1.0	1969.0	992.0	-1.0	1878.0	1266.0	-1.0	1994.0	918.0	-1.0	1407.0	2281.0	-1.0	3711.0	978.0	-1.0	1600.0	1530.0	-1.0	2536.0	1414.0	-1.0	2870.0	1302.0	-1.0	2004.0	1372.0	-1.0	2694.0	1273.0	-1.0	1864.0	804.0	-1.0	1573.0	970.0	-1.0	1440.0	
624.006	443.0	-1.0	698.0	1115.0	-1.0	1871.0	880.0	-1.0	1553.0	1299.0	-1.0	1970.0	992.0	-1.0	1875.0	1264.0	-1.0	1990.0	916.0	-1.0	1402.0	2279.0	-1.0	3698.0	976.0	-1.0	1594.0	1526.0	-1.0	2523.0	1411.0	-1.0	2859.0	1298.0	-1.0	1994.0	1368.0	-1.0	2675.0	1268.0	-1.0	1849.0	804.0	-1.0	1564.0	967.0	-1.0	1429.0	
624.505	444.0	-1.0	699.0	1116.0	-1.0	1872.0	879.0	-1.0	1551.0	1297.0	-1.0	1970.0	990.0	-1.0	1874.0	1266.0	-1.0	1993.0	916.0	-1.0	1402.0	2278.0	-1.0	3704.0	974.0	-1.0	1589.0	1523.0	-1.0	2521.0	1411.0	-1.0	2860.0	1300.0	-1.0	1997.0	1366.0	-1.0	2663.0	1265.0	-1.0	1840.0	802.0	-1.0	1559.0	965.0	-1.0	1420.0	
625.004	443.0	-1.0	699.0	1115.0	-1.0	1870.0	878.0	-1.0	1548.0	1296.0	-1.0	1968.0	989.0	-1.0	1874.0	1264.0	-1.0	1995.0	914.0	-1.0	1399.0	2276.0	-1.0	3703.0	972.0	-1.0	1584.0	1522.0	-1.0	2518.0	1410.0	-1.0	2859.0	1300.0	-1.0	2002.0	1368.0	-1.0	2671.0	1267.0	-1.0	1849.0	803.0	-1.0	1561.0	964.0	-1.0	1426.0	
625.503	443.0	-1.0	696.0	1114.0	-1.0	1866.0	877.0	-1.0	1547.0	1294.0	-1.0	1964.0	988.0	-1.0	1869.0	1263.0	-1.0	1990.0	912.0	-1.0	1394.0	2270.0	-1.0	3690.0	969.0	-1.0	1576.0	1517.0	-1.0	2511.0	1409.0	-1.0	2855.0	1299.0	-1.0	1998.0	1368.0	-1.0	2677.0	1267.0	-1.0	1852.0	802.0	-1.0	1564.0	965.0	-1.0	1429.0	
626.003	443.0	-1.0	696.0	1111.0	-1.0	1860.0	877.0	-1.0	1543.0	1294.0	-1.0	1959.0	986.0	-1.0	1861.0	1260.0	-1.0	1982.0	910.0	-1.0	1389.0	2262.0	-1.0	3671.0	967.0	-1.0	1568.0	1513.0	-1.0	2498.0	1406.0	-1.0	2847.0	1295.0	-1.0	1991.0	1365.0	-1.0	2671.0	1262.0	-1.0	1847.0	802.0	-1.0	1559.0	964.0	-1.0	1426.0	
626.502	444.0	-1.0	694.0	1110.0	-1.0	1855.0	874.0	-1.0	1540.0	1292.0	-1.0	1953.0	983.0	-1.0	1854.0	1257.0	-1.0	1972.0	909.0	-1.0	1382.0	2253.0	-1.0	3649.0	964.0	-1.0	1557.0	1507.0	-1.0	2481.0	1404.0	-1.0	2838.0	1290.0	-1.0	1980.0	1362.0	-1.0	2662.0	1258.0	-1.0	1837.0	800.0	-1.0	1554.0	962.0	-1.0	1419.0	
627.001	444.0	-1.0	694.0	1110.0	-1.0	1858.0	874.0	-1.0	1540.0	1292.0	-1.0	1953.0	983.0	-1.0	1849.0	1257.0	-1.0	1969.0	906.0	-1.0	1377.0	2254.0	-1.0	3636.0	962.0	-1.0	1547.0	1501.0	-1.0	2465.0	1402.0	-1.0	2827.0	1289.0	-1.0	1969.0	1359.0	-1.0	2646.0	1253.0	-1.0	1821.0	798.0	-1.0	1546.0	958.0	-1.0	1408.0	
627.501	443.0	-1.0	694.0	1111.0	-1.0	1858.0	874.0	-1.0	1539.0	1289.0	-1.0	1951.0	983.0	-1.0	1848.0	1258.0	-1.0	1970.0	905.0	-1.0	1374.0	2252.0	-1.0	3640.0	960.0	-1.0	1540.0	1499.0	-1.0	2465.0	1401.0	-1.0	2825.0	1290.0	-1.0	1973.0	1358.0	-1.0	2637.0	1254.0	-1.0	1814.0	798.0	-1.0	1540.0	958.0	-1.0	1401.0	
628.001	443.0	-1.0	696.0	1109.0	-1.0	1856.0	874.0	-1.0	1534.0	1290.0	-1.0	1946.0	981.0	-1.0	1842.0	1256.0	-1.0	1969.0	904.0	-1.0	1369.0	2249.0	-1.0	3637.0	956.0	-1.0	1533.0	1499.0	-1.0	2459.0	1401.0	-1.0	2819.0	1290.0	-1.0	1976.0	1360.0	-1.0	2640.0	1255.0	-1.0	1819.0	798.0	-1.0	1542.0	959.0	-1.0	1405.0	
628.500	443.0	-1.0	694.0	1109.0	-1.0	1851.0	872.0	-1.0	1530.0	1286.0	-1.0	1939.0	977.0	-1.0	1835.0	1255.0	-1.0	1963.0	902.0	-1.0	1362.0	2243.0	-1.0	3623.0	953.0	-1.0	1525.0	1495.0	-1.0	2447.0	1398.0	-1.0	2809.0	1289.0	-1.0	1970.0	1360.0	-1.0	2640.0	1256.0	-1.0	1818.0	797.0	-1.0	1544.0	958.0	-1.0	1406.0	
628.999	442.0	-1.0	693.0	1107.0	-1.0	1846.0	872.0	-1.0	1526.0	1285.0	-1.0	1932.0	975.0	-1.0	1824.0	1252.0	-1.0	1954.0	899.0	-1.0	1355.0	2237.0	-1.0	3601.0	951.0	-1.0	1516.0	1491.0	-1.0	2433.0	1396.0	-1.0	2798.0	1287.0	-1.0	1962.0	1357.0	-1.0	2632.0	1253.0	-1.0	1812.0	796.0	-1.0	1540.0	956.0	-1.0	1404.0	
629.498	443.0	-1.0	692.0	1107.0	-1.0	1842.0	871.0	-1.0	1526.0	1285.0	-1.0	1931.0	973.0	-1.0	1814.0	1251.0	-1.0	1946.0	898.0	-1.0	1349.0	2232.0	-1.0	3581.0	949.0	-1.0	1507.0	1486.0	-1.0	2417.0	1393.0	-1.0	2784.0	1284.0	-1.0	1951.0	1354.0	-1.0	2620.0	1250.0	-1.0	1800.0	793.0	-1.0	1533.0	952.0	-1.0	1395.0	
629.997	443.0	-1.0	691.0	1107.0	-1.0	1843.0	871.0	-1.0	1525.0	1285.0	-1.0	1929.0	972.0	-1.0	1811.0	1251.0	-1.0	1946.0	896.0	-1.0	1347.0	2234.0	-1.0	3585.0	947.0	-1.0	1499.0	1485.0	-1.0	2405.0	1393.0	-1.0	2776.0	1283.0	-1.0	1941.0	1350.0	-1.0	2604.0	1246.0	-1.0	1788.0	791.0	-1.0	1526.0	948.0	-1.0	1384.0	
630.497	442.0	-1.0	692.0	1105.0	-1.0	1840.0	871.0	-1.0	1520.0	1285.0	-1.0	1924.0	969.0	-1.0	1807.0	1251.0	-1.0	1946.0	896.0	-1.0	1342.0	2232.0	-1.0	3581.0	944.0	-1.0	1493.0	1483.0	-1.0	2398.0	1391.0	-1.0	2770.0	1283.0	-1.0	1942.0	1352.0	-1.0	2607.0	1246.0	-1.0	1788.0	792.0	-1.0	1525.0	948.0	-1.0	1383.0	
630.996	443.0	-1.0	690.0	1104.0	-1.0	1832.0	869.0	-1.0	1515.0	1283.0	-1.0	1915.0	968.0	-1.0	1796.0	1248.0	-1.0	1939.0	893.0	-1.0	1336.0	2226.0	-1.0	3561.0	942.0	-1.0	1483.0	1480.0	-1.0	2387.0	1388.0	-1.0	2764.0	1281.0	-1.0	1938.0	1352.0	-1.0	2605.0	1246.0	-1.0	1786.0	791.0	-1.0	1524.0	949.0	-1.0	1383.0	
631.495	443.0	-1.0	688.0	1102.0	-1.0	1821.0	869.0	-1.0	1509.0	1282.0	-1.0	1907.0	965.0	-1.0	1786.0	1245.0	-1.0	1928.0	891.0	-1.0	1327.0	2218.0	-1.0	3535.0	940.0	-1.0	1473.0	1473.0	-1.0	2372.0	1386.0	-1.0	2751.0	1279.0	-1.0	1928.0	1349.0	-1.0	2596.0	1243.0	-1.0	1778.0	789.0	-1.0	1518.0	947.0	-1.0	1379.0	
631.995	443.0	-1.0	685.0	1102.0	-1.0	1812.0	868.0	-1.0	1504.0	1280.0	-1.0	1899.0	963.0	-1.0	1771.0	1243.0	-1.0	1916.0	888.0	-1.0	1320.0	2211.0	-1.0	3509.0	937.0	-1.0	1466.0	1470.0	-1.0	2353.0	1383.0	-1.0	2737.0	1276.0	-1.0	1918.0	1346.0	-1.0	2582.0	1239.0	-1.0	1767.0	789.0	-1.0	1510.0	945.0	-1.0	1370.0	
632.494	442.0	-1.0	685.0	1101.0	-1.0	1811.0	867.0	-1.0	1502.0	1279.0	-1.0	1899.0	962.0	-1.0	1770.0	1244.0	-1.0	1917.0	888.0	-1.0	1315.0	2214.0	-1.0	3508.0	937.0	-1.0	1460.0	1468.0	-1.0	2342.0	1383.0	-1.0	2729.0	1277.0	-1.0	1911.0	1343.0	-1.0	2565.0	1237.0	-1.0	1756.0	787.0	-1.0	1501.0	941.0	-1.0	1360.0	
632.993	442.0	-1.0	683.0	1101.0	-1.0	1809.0	868.0	-1.0	1500.0	1279.0	-1.0	1895.0	961.0	-1.0	1765.0	1244.0	-1.0	1916.0	887.0	-1.0	1313.0	2214.0	-1.0	3506.0	937.0	-1.0	1457.0	1468.0	-1.0	2342.0	1382.0	-1.0	2727.0	1278.0	-1.0	1913.0	1344.0	-1.0	2568.0	1238.0	-1.0	1760.0	788.0	-1.0	1504.0	943.0	-1.0	1363.0	
633.493	442.0	-1.0	683.0	1100.0	-1.0	1803.0	868.0	-1.0	1496.0	1278.0	-1.0	1891.0	960.0	-1.0	1759.0	1242.0	-1.0	1912.0	886.0	-1.0	1308.0	2211.0	-1.0	3494.0	937.0	-1.0	1456.0	1469.0	-1.0	2339.0	1382.0	-1.0	2722.0	1277.0	-1.0	1914.0	1344.0	-1.0	2570.0	1240.0	-1.0	1763.0	787.0	-1.0	1502.0	944.0	-1.0	1365.0	
633.992	441.0	-1.0	682.0	1098.0	-1.0	1798.0	868.0	-1.0	1494.0	1278.0	-1.0	1889.0	957.0	-1.0	1750.0	1240.0	-1.0	1904.0	887.0	-1.0	1305.0	2208.0	-1.0	3480.0	937.0	-1.0	1454.0	1466.0	-1.0	2332.0	1381.0	-1.0	2719.0	1276.0	-1.0	1910.0	1343.0	-1.0	2564.0	1238.0	-1.0	1757.0	786.0	-1.0	1501.0	942.0	-1.0	1361.0	
634.491	441.0	-1.0	681.0	1099.0	-1.0	1802.0	869.0	-1.0	1496.0	1279.0	-1.0	1892.0	958.0	-1.0	1753.0	1242.0	-1.0	1909.0	888.0	-1.0	1306.0	2214.0	-1.0	3487.0	938.0	-1.0	1456.0	1469.0	-1.0	2331.0	1383.0	-1.0	2715.0	1276.0	-1.0	1907.0	1341.0	-1.0	2555.0	1237.0	-1.0	1750.0	785.0	-1.0	1495.0	939.0	-1.0	1351.0	
634.990	442.0	-1.0	683.0	1100.0	-1.0	1803.0	868.0	-1.0	1494.0	1279.0	-1.0	1894.0	959.0	-1.0	1755.0	1241.0	-1.0	1913.0	888.0	-1.0	1308.0	2218.0	-1.0	3496.0	939.0	-1.0	1458.0	1471.0	-1.0	2339.0	1383.0	-1.0	2721.0	1278.0	-1.0	1914.0	1344.0	-1.0	2560.0	1240.0	-1.0	1755.0	786.0	-1.0	1500.0	941.0	-1.0	1356.0	
635.490	441.0	-1.0	681.0	1099.0	-1.0	1799.0	869.0	-1.0	1494.0	1279.0	-1.0	1892.0	959.0	-1.0	1753.0	1241.0	-1.0	1910.0	887.0	-1.0	1305.0	2214.0	-1.0	3490.0	940.0	-1.0	1461.0	1473.0	-1.0	2341.0	1384.0	-1.0	2722.0	1276.0	-1.0	1915.0	1346.0	-1.0	2566.0	1240.0	-1.0	1759.0	787.0	-1.0	1502.0	942.0	-1.0	1359.0	
635.989	442.0	-1.0	680.0	1098.0	-1.0	1793.0	867.0	-1.0	1492.0	1276.0	-1.0	1886.0	957.0	-1.0	1746.0	1238.0	-1.0	1901.0	887.0	-1.0	1304.0	2208.0	-1.0	3477.0	941.0	-1.0	1459.0	1472.0	-1.0	2337.0	1383.0	-1.0	2720.0	1274.0	-1.0	1910.0	1344.0	-1.0	2561.0	1238.0	-1.0	1753.0	787.0	-1.0	1500.0	942.0	-1.0	1356.0	
636.488	442.0	-1.0	680.0	1099.0	-1.0	1791.0	868.0	-1.0	1491.0	1276.0	-1.0	1885.0	957.0	-1.0	1743.0	1236.0	-1.0	1896.0	887.0	-1.0	1301.0	2206.0	-1.0	3464.0	942.0	-1.0	1459.0	1470.0	-1.0	2329.0	1383.0	-1.0	2714.0	1273.0	-1.0	1904.0	1342.0	-1.0	2548.0	1235.0	-1.0	1742.0	785.0	-1.0	1494.0	940.0	-1.0	1349.0	
636.987	442.0	-1.0	679.0	1098.0	-1.0	1792.0	868.0	-1.0	1491.0	1277.0	-1.0	1886.0	958.0	-1.0	1744.0	1238.0	-1.0	1901.0	888.0	-1.0	1304.0	2211.0	-1.0	3475.0	941.0	-1.0	1462.0	1473.0	-1.0	2332.0	1386.0	-1.0	2714.0	1276.0	-1.0	1905.0	1340.0	-1.0	2536.0	1235.0	-1.0	1733.0	785.0	-1.0	1489.0	935.0	-1.0	1338.0	
637.486	440.0	-1.0	680.0	1098.0	-1.0	1789.0	869.0	-1.0	1487.0	1277.0	-1.0	1883.0	957.0	-1.0	1743.0	1239.0	-1.0	1902.0	887.0	-1.0	1303.0	2213.0	-1.0	3480.0	942.0	-1.0	1462.0	1477.0	-1.0	2336.0	1386.0	-1.0	2718.0	1279.0	-1.0	1911.0	1343.0	-1.0	2544.0	1237.0	-1.0	1744.0	786.0	-1.0	1492.0	935.0	-1.0	1341.0	
637.985	441.0	-1.0	678.0	1096.0	-1.0	1784.0	869.0	-1.0	1484.0	1276.0	-1.0	1879.0	958.0	-1.0	1742.0	1239.0	-1.0	1898.0	883.0	-1.0	1298.0	2212.0	-1.0	3475.0	941.0	-1.0	1462.0	1478.0	-1.0	2340.0	1388.0	-1.0	2719.0	1281.0	-1.0	1915.0	1344.0	-1.0	2549.0	1240.0	-1.0	1751.0	787.0	-1.0	1494.0	935.0	-1.0	1345.0	
638.484	442.0	-1.0	675.0	1095.0	-1.0	1777.0	867.0	-1.0	1480.0	1275.0	-1.0	1874.0	957.0	-1.0	1735.0	1237.0	-1.0	1892.0	882.0	-1.0	1295.0	2210.0	-1.0	3463.0	942.0	-1.0	1464.0	1481.0	-1.0	2343.0	1387.0	-1.0	2715.0	1281.0	-1.0	1912.0	1342.0	-1.0	2543.0	1240.0	-1.0	1747.0	787.0	-1.0	1492.0	932.0	-1.0	1339.0	
638.984	440.0	-1.0	673.0	1094.0	-1.0	1768.0	868.0	-1.0	1475.0	1274.0	-1.0	1867.0	956.0	-1.0	1727.0	1234.0	-1.0	1878.0	881.0	-1.0	1291.0	2206.0	-1.0	3442.0	941.0	-1.0	1465.0	1482.0	-1.0	2341.0	1388.0	-1.0	2707.0	1280.0	-1.0	1905.0	1340.0	-1.0	2531.0	1238.0	-1.0	1735.0	785.0	-1.0	1488.0	929.0	-1.0	1331.0	
639.484	441.0	-1.0	674.0	1094.0	-1.0	1770.0	867.0	-1.0	1473.0	1273.0	-1.0	1867.0	958.0	-1.0	1730.0	1236.0	-1.0	1882.0	882.0	-1.0	1294.0	2210.0	-1.0	3448.0	943.0	-1.0	1468.0	1487.0	-1.0	2343.0	1389.0	-1.0	2706.0	1280.0	-1.0	1902.0	1338.0	-1.0	2518.0	1236.0	-1.0	1724.0	784.0	-1.0	1480.0	925.0	-1.0	1318.0	
639.983	441.0	-1.0	674.0	1093.0	-1.0	1770.0	867.0	-1.0	1471.0	1274.0	-1.0	1866.0	959.0	-1.0	1731.0	1236.0	-1.0	1882.0	882.0	-1.0	1295.0	2213.0	-1.0	3449.0	945.0	-1.0	1472.0	1491.0	-1.0	2354.0	1392.0	-1.0	2709.0	1284.0	-1.0	1905.0	1340.0	-1.0	2523.0	1237.0	-1.0	1729.0	785.0	-1.0	1482.0	929.0	-1.0	1326.0	
640.482	440.0	-1.0	671.0	1093.0	-1.0	1769.0	868.0	-1.0	1471.0	1275.0	-1.0	1864.0	958.0	-1.0	1729.0	1235.0	-1.0	1876.0	884.0	-1.0	1296.0	2213.0	-1.0	3444.0	947.0	-1.0	1474.0	1496.0	-1.0	2359.0	1393.0	-1.0	2712.0	1284.0	-1.0	1906.0	1342.0	-1.0	2528.0	1239.0	-1.0	1733.0	785.0	-1.0	1486.0	931.0	-1.0	1332.0	
640.981	441.0	-1.0	671.0	1094.0	-1.0	1766.0	867.0	-1.0	1470.0	1274.0	-1.0	1864.0	958.0	-1.0	1726.0	1235.0	-1.0	1870.0	885.0	-1.0	1296.0	2210.0	-1.0	3430.0	948.0	-1.0	1478.0	1497.0	-1.0	2358.0	1394.0	-1.0	2708.0	1284.0	-1.0	1903.0	1341.0	-1.0	2524.0	1239.0	-1.0	1728.0	783.0	-1.0	1483.0	932.0	-1.0	1330.0	
641.480	441.0	-1.0	673.0	1096.0	-1.0	1772.0	868.0	-1.0	1471.0	1275.0	-1.0	1867.0	962.0	-1.0	1734.0	1237.0	-1.0	1876.0	885.0	-1.0	1301.0	2218.0	-1.0	3448.0	951.0	-1.0	1481.0	1503.0	-1.0	2362.0	1396.0	-1.0	2714.0	1286.0	-1.0	1904.0	1340.0	-1.0	2517.0	1238.0	-1.0	1723.0	783.0	-1.0	1478.0	931.0	-1.0	1323.0	
641.979	441.0	-1.0	672.0	1095.0	-1.0	1775.0	870.0	-1.0	1474.0	1277.0	-1.0	1869.0	963.0	-1.0	1740.0	1238.0	-1.0	1882.0	888.0	-1.0	1304.0	2222.0	-1.0	3460.0	953.0	-1.0	1486.0	1507.0	-1.0	2374.0	1397.0	-1.0	2722.0	1290.0	-1.0	1911.0	1344.0	-1.0	2528.0	1241.0	-1.0	1733.0	785.0	-1.0	1483.0	935.0	-1.0	1332.0	
642.478	441.0	-1.0	672.0	1096.0	-1.0	1773.0	869.0	-1.0	1473.0	1276.0	-1.0	1868.0	963.0	-1.0	1739.0	1239.0	-1.0	1881.0	888.0	-1.0	1306.0	2221.0	-1.0	3457.0	954.0	-1.0	1491.0	1509.0	-1.0	2382.0	1399.0	-1.0	2724.0	1291.0	-1.0	1914.0	1345.0	-1.0	2535.0	1243.0	-1.0	1739.0	787.0	-1.0	1487.0	937.0	-1.0	1339.0	
642.977	440.0	-1.0	672.0	1096.0	-1.0	1770.0	870.0	-1.0	1471.0	1275.0	-1.0	1866.0	964.0	-1.0	1736.0	1236.0	-1.0	1875.0	888.0	-1.0	1305.0	2220.0	-1.0	3446.0	954.0	-1.0	1492.0	1511.0	-1.0	2385.0	1400.0	-1.0	2724.0	1290.0	-1.0	1913.0	1344.0	-1.0	2531.0	1242.0	-1.0	1737.0	787.0	-1.0	1485.0	939.0	-1.0	1338.0	
643.476	441.0	-1.0	673.0	1096.0	-1.0	1773.0	871.0	-1.0	1472.0	1278.0	-1.0	1870.0	965.0	-1.0	1735.0	1238.0	-1.0	1873.0	888.0	-1.0	1304.0	2218.0	-1.0	3436.0	956.0	-1.0	1495.0	1512.0	-1.0	2383.0	1398.0	-1.0	2720.0	1289.0	-1.0	1909.0	1342.0	-1.0	2520.0	1241.0	-1.0	1727.0	784.0	-1.0	1480.0	937.0	-1.0	1331.0	
643.976	441.0	-1.0	673.0	1097.0	-1.0	1775.0	872.0	-1.0	1474.0	1279.0	-1.0	1872.0	966.0	-1.0	1741.0	1240.0	-1.0	1879.0	889.0	-1.0	1306.0	2222.0	-1.0	3450.0	956.0	-1.0	1498.0	1515.0	-1.0	2394.0	1402.0	-1.0	2728.0	1292.0	-1.0	1917.0	1347.0	-1.0	2532.0	1245.0	-1.0	1738.0	787.0	-1.0	1486.0	941.0	-1.0	1340.0	
644.475	441.0	-1.0	672.0	1099.0	-1.0	1774.0	871.0	-1.0	1472.0	1277.0	-1.0	1870.0	966.0	-1.0	1743.0	1240.0	-1.0	1879.0	890.0	-1.0	1308.0	2222.0	-1.0	3449.0	958.0	-1.0	1500.0	1516.0	-1.0	2398.0	1402.0	-1.0	2731.0	1293.0	-1.0	1920.0	1349.0	-1.0	2540.0	1247.0	-1.0	1743.0	788.0	-1.0	1488.0	944.0	-1.0	1345.0	
644.974	441.0	-1.0	672.0	1097.0	-1.0	1771.0	870.0	-1.0	1471.0	1277.0	-1.0	1868.0	966.0	-1.0	1739.0	1239.0	-1.0	1875.0	890.0	-1.0	1307.0	2219.0	-1.0	3437.0	957.0	-1.0	1499.0	1516.0	-1.0	2395.0	1402.0	-1.0	2728.0	1291.0	-1.0	1916.0	1348.0	-1.0	2537.0	1245.0	-1.0	1738.0	789.0	-1.0	1487.0	945.0	-1.0	1342.0	
645.473	442.0	-1.0	674.0	1099.0	-1.0	1776.0	870.0	-1.0	1473.0	1279.0	-1.0	1874.0	967.0	-1.0	1747.0	1242.0	-1.0	1881.0	892.0	-1.0	1310.0	2226.0	-1.0	3449.0	958.0	-1.0	1501.0	1517.0	-1.0	2394.0	1403.0	-1.0	2728.0	1291.0	-1.0	1914.0	1346.0	-1.0	2527.0	1242.0	-1.0	1732.0	788.0	-1.0	1481.0	941.0	-1.0	1335.0	
645.972	440.0	-1.0	674.0	1100.0	-1.0	1780.0	872.0	-1.0	1476.0	1280.0	-1.0	1877.0	970.0	-1.0	1752.0	1244.0	-1.0	1886.0	892.0	-1.0	1313.0	2233.0	-1.0	3462.0	960.0	-1.0	1504.0	1520.0	-1.0	2402.0	1405.0	-1.0	2735.0	1294.0	-1.0	1922.0	1349.0	-1.0	2543.0	1246.0	-1.0	1746.0	789.0	-1.0	1490.0	945.0	-1.0	1347.0	
646.471	442.0	-1.0	673.0	1101.0	-1.0	1782.0	871.0	-1.0	1477.0	1280.0	-1.0	1877.0	971.0	-1.0	1752.0	1244.0	-1.0	1886.0	893.0	-1.0	1316.0	2234.0	-1.0	3465.0	960.0	-1.0	1505.0	1521.0	-1.0	2408.0	1405.0	-1.0	2742.0	1295.0	-1.0	1926.0	1351.0	-1.0	2551.0	1249.0	-1.0	1755.0	790.0	-1.0	1494.0	949.0	-1.0	1355.0	
646.970	442.0	-1.0	675.0	1101.0	-1.0	1782.0	871.0	-1.0	1476.0	1282.0	-1.0	1878.0	970.0	-1.0	1750.0	1244.0	-1.0	1882.0	894.0	-1.0	1316.0	2231.0	-1.0	3457.0	960.0	-1.0	1505.0	1519.0	-1.0	2406.0	1407.0	-1.0	2740.0	1294.0	-1.0	1921.0	1350.0	-1.0	2548.0	1248.0	-1.0	1752.0	790.0	-1.0	1492.0	949.0	-1.0	1354.0	
647.469	441.0	-1.0	676.0	1104.0	-1.0	1787.0	874.0	-1.0	1480.0	1283.0	-1.0	1884.0	973.0	-1.0	1759.0	1247.0	-1.0	1890.0	896.0	-1.0	1318.0	2238.0	-1.0	3474.0	961.0	-1.0	1507.0	1521.0	-1.0	2406.0	1408.0	-1.0	2741.0	1294.0	-1.0	1920.0	1349.0	-1.0	2540.0	1246.0	-1.0	1744.0	789.0	-1.0	1490.0	947.0	-1.0	1348.0	
647.969	442.0	-1.0	676.0	1104.0	-1.0	1792.0	873.0	-1.0	1483.0	1284.0	-1.0	1887.0	974.0	-1.0	1764.0	1248.0	-1.0	1898.0	898.0	-1.0	1321.0	2243.0	-1.0	3486.0	963.0	-1.0	1510.0	1524.0	-1.0	2417.0	1410.0	-1.0	2748.0	1296.0	-1.0	1927.0	1352.0	-1.0	2556.0	1250.0	-1.0	1761.0	791.0	-1.0	1497.0	950.0	-1.0	1357.0	
648.469	442.0	-1.0	676.0	1104.0	-1.0	1794.0	873.0	-1.0	1483.0	1284.0	-1.0	1886.0	975.0	-1.0	1764.0	1248.0	-1.0	1898.0	898.0	-1.0	1323.0	2241.0	-1.0	3483.0	963.0	-1.0	1511.0	1524.0	-1.0	2419.0	1410.0	-1.0	2751.0	1297.0	-1.0	1931.0	1356.0	-1.0	2565.0	1252.0	-1.0	1765.0	792.0	-1.0	1500.0	950.0	-1.0	1361.0	
648.968	442.0	-1.0	677.0	1105.0	-1.0	1790.0	873.0	-1.0	1482.0	1284.0	-1.0	1885.0	974.0	-1.0	1760.0	1246.0	-1.0	1892.0	900.0	-1.0	1322.0	2236.0	-1.0	3468.0	963.0	-1.0	1510.0	1521.0	-1.0	2415.0	1412.0	-1.0	2748.0	1296.0	-1.0	1926.0	1355.0	-1.0	2561.0	1249.0	-1.0	1759.0	792.0	-1.0	1497.0	949.0	-1.0	1357.0	
649.467	441.0	-1.0	678.0	1107.0	-1.0	1796.0	875.0	-1.0	1484.0	1285.0	-1.0	1887.0	977.0	-1.0	1761.0	1248.0	-1.0	1890.0	900.0	-1.0	1322.0	2234.0	-1.0	3459.0	962.0	-1.0	1508.0	1520.0	-1.0	2410.0	1411.0	-1.0	2744.0	1293.0	-1.0	1918.0	1352.0	-1.0	2546.0	1247.0	-1.0	1745.0	789.0	-1.0	1488.0	946.0	-1.0	1344.0	
649.966	442.0	-1.0	677.0	1106.0	-1.0	1799.0	876.0	-1.0	1487.0	1286.0	-1.0	1889.0	976.0	-1.0	1767.0	1249.0	-1.0	1896.0	902.0	-1.0	1325.0	2238.0	-1.0	3471.0	964.0	-1.0	1508.0	1522.0	-1.0	2417.0	1412.0	-1.0	2750.0	1296.0	-1.0	1926.0	1354.0	-1.0	2541.0	1248.0	-1.0	1739.0	789.0	-1.0	1487.0	946.0	-1.0	1339.0	
650.465	442.0	-1.0	678.0	1108.0	-1.0	1799.0	876.0	-1.0	1486.0	1287.0	-1.0	1887.0	977.0	-1.0	1771.0	1251.0	-1.0	1897.0	903.0	-1.0	1324.0	2238.0	-1.0	3478.0	963.0	-1.0	1508.0	1525.0	-1.0	2422.0	1415.0	-1.0	2755.0	1297.0	-1.0	1933.0	1356.0	-1.0	2553.0	1250.0	-1.0	1748.0	790.0	-1.0	1491.0	948.0	-1.0	1346.0	
650.964	442.0	-1.0	678.0	1107.0	-1.0	1797.0	875.0	-1.0	1484.0	1286.0	-1.0	1885.0	979.0	-1.0	1772.0	1250.0	-1.0	1896.0	902.0	-1.0	1324.0	2235.0	-1.0	3472.0	963.0	-1.0	1506.0	1525.0	-1.0	2421.0	1415.0	-1.0	2754.0	1297.0	-1.0	1932.0	1356.0	-1.0	2557.0	1251.0	-1.0	1754.0	791.0	-1.0	1491.0	949.0	-1.0	1350.0	
651.463	442.0	-1.0	678.0	1108.0	-1.0	1796.0	876.0	-1.0	1486.0	1286.0	-1.0	1886.0	979.0	-1.0	1768.0	1249.0	-1.0	1892.0	902.0	-1.0	1323.0	2234.0	-1.0	3462.0	965.0	-1.0	1504.0	1523.0	-1.0	2414.0	1413.0	-1.0	2751.0	1296.0	-1.0	1926.0	1354.0	-1.0	2552.0	1248.0	-1.0	1750.0	790.0	-1.0	1489.0	947.0	-1.0	1347.0	
651.962	443.0	-1.0	679.0	1109.0	-1.0	1804.0	876.0	-1.0	1489.0	1288.0	-1.0	1890.0	981.0	-1.0	1777.0	1253.0	-1.0	1901.0	903.0	-1.0	1327.0	2240.0	-1.0	3485.0	964.0	-1.0	1504.0	1525.0	-1.0	2415.0	1417.0	-1.0	2754.0	1299.0	-1.0	1929.0	1353.0	-1.0	2548.0	1247.0	-1.0	1746.0	788.0	-1.0	1484.0	945.0	-1.0	1340.0	
652.461	443.0	-1.0	679.0	1109.0	-1.0	1808.0	878.0	-1.0	1492.0	1289.0	-1.0	1893.0	981.0	-1.0	1782.0	1255.0	-1.0	1908.0	906.0	-1.0	1330.0	2244.0	-1.0	3499.0	966.0	-1.0	1506.0	1528.0	-1.0	2424.0	1418.0	-1.0	2759.0	1302.0	-1.0	1938.0	1357.0	-1.0	2561.0	1251.0	-1.0	1761.0	789.0	-1.0	1490.0	946.0	-1.0	1350.0	
652.960	443.0	-1.0	681.0	1110.0	-1.0	1809.0	877.0	-1.0	1492.0	1289.0	-1.0	1894.0	983.0	-1.0	1782.0	1255.0	-1.0	1909.0	905.0	-1.0	1329.0	2246.0	-1.0	3497.0	966.0	-1.0	1506.0	1528.0	-1.0	2428.0	1418.0	-1.0	2765.0	1302.0	-1.0	1940.0	1360.0	-1.0	2576.0	1252.0	-1.0	1771.0	791.0	-1.0	1497.0	949.0	-1.0	1358.0	
653.460	442.0	-1.0	679.0	1110.0	-1.0	1808.0	878.0	-1.0	1494.0	1289.0	-1.0	1891.0	983.0	-1.0	1781.0	1254.0	-1.0	1903.0	906.0	-1.0	1327.0	2246.0	-1.0	3489.0	966.0	-1.0	1506.0	1528.0	-1.0	2428.0	1419.0	-1.0	2767.0	1301.0	-1.0	1938.0	1360.0	-1.0	2577.0	1252.0	-1.0	1771.0	791.0	-1.0	1497.0	950.0	-1.0	1360.0	
653.959	442.0	-1.0	682.0	1111.0	-1.0	1809.0	880.0	-1.0	1495.0	1290.0	-1.0	1892.0	982.0	-1.0	1781.0	1253.0	-1.0	1897.0	907.0	-1.0	1326.0	2248.0	-1.0	3488.0	967.0	-1.0	1509.0	1528.0	-1.0	2424.0	1419.0	-1.0	2766.0	1299.0	-1.0	1935.0	1358.0	-1.0	2570.0	1250.0	-1.0	1762.0	791.0	-1.0	1493.0	949.0	-1.0	1353.0	
654.458	442.0	-1.0	682.0	1111.0	-1.0	1812.0	881.0	-1.0	1498.0	1290.0	-1.0	1894.0	984.0	-1.0	1789.0	1256.0	-1.0	1906.0	908.0	-1.0	1329.0	2257.0	-1.0	3516.0	967.0	-1.0	1509.0	1530.0	-1.0	2427.0	1423.0	-1.0	2775.0	1304.0	-1.0	1938.0	1357.0	-1.0	2563.0	1251.0	-1.0	1756.0	790.0	-1.0	1492.0	949.0	-1.0	1347.0	
654.957	444.0	-1.0	681.0	1112.0	-1.0	1811.0	880.0	-1.0	1499.0	1289.0	-1.0	1891.0	987.0	-1.0	1795.0	1258.0	-1.0	1913.0	907.0	-1.0	1332.0	2263.0	-1.0	3536.0	967.0	-1.0	1511.0	1532.0	-1.0	2433.0	1426.0	-1.0	2783.0	1307.0	-1.0	1948.0	1363.0	-1.0	2578.0	1256.0	-1.0	1771.0	794.0	-1.0	1500.0	953.0	-1.0	1357.0	
655.456	441.0	-1.0	680.0	1105.0	-1.0	1808.0	875.0	-1.0	1499.0	1282.0	-1.0	1890.0	987.0	-1.0	1796.0	1257.0	-1.0	1912.0	908.0	-1.0	1332.0	2266.0	-1.0	3540.0	966.0	-1.0	1511.0	1531.0	-1.0	2438.0	1427.0	-1.0	2786.0	1308.0	-1.0	1955.0	1367.0	-1.0	2593.0	1261.0	-1.0	1785.0	796.0	-1.0	1508.0	956.0	-1.0	1367.0	
655.955	441.0	-1.0	679.0	1106.0	-1.0	1804.0	876.0	-1.0	1498.0	1282.0	-1.0	1887.0	986.0	-1.0	1796.0	1257.0	-1.0	1911.0	908.0	-1.0	1329.0	2262.0	-1.0	3537.0	966.0	-1.0	1509.0	1529.0	-1.0	2438.0	1426.0	-1.0	2788.0	1308.0	-1.0	1956.0	1367.0	-1.0	2600.0	1262.0	-1.0	1790.0	795.0	-1.0	1510.0	956.0	-1.0	1370.0	
656.454	442.0	-1.0	679.0	1104.0	-1.0	1799.0	876.0	-1.0	1495.0	1284.0	-1.0	1885.0	986.0	-1.0	1792.0	1254.0	-1.0	1907.0	907.0	-1.0	1327.0	2259.0	-1.0	3527.0	966.0	-1.0	1509.0	1528.0	-1.0	2435.0	1426.0	-1.0	2783.0	1306.0	-1.0	1952.0	1366.0	-1.0	2598.0	1261.0	-1.0	1787.0	797.0	-1.0	1509.0	956.0	-1.0	1368.0	
656.953	442.0	-1.0	680.0	1106.0	-1.0	1796.0	877.0	-1.0	1493.0	1283.0	-1.0	1884.0	985.0	-1.0	1786.0	1253.0	-1.0	1901.0	907.0	-1.0	1326.0	2255.0	-1.0	3512.0	967.0	-1.0	1505.0	1526.0	-1.0	2428.0	1424.0	-1.0	2778.0	1303.0	-1.0	1944.0	1364.0	-1.0	2591.0	1257.0	-1.0	1779.0	795.0	-1.0	1506.0	955.0	-1.0	1363.0	
657.453	443.0	-1.0	679.0	1106.0	-1.0	1799.0	878.0	-1.0	1497.0	1286.0	-1.0	1888.0	985.0	-1.0	1784.0	1253.0	-1.0	1897.0	907.0	-1.0	1323.0	2254.0	-1.0	3502.0	967.0	-1.0	1505.0	1525.0	-1.0	2421.0	1422.0	-1.0	2771.0	1300.0	-1.0	1935.0	1362.0	-1.0	2577.0	1253.0	-1.0	1768.0	794.0	-1.0	1499.0	951.0	-1.0	1354.0	
657.953	442.0	-1.0	681.0	1108.0	-1.0	1802.0	879.0	-1.0	1496.0	1288.0	-1.0	1891.0	986.0	-1.0	1787.0	1257.0	-1.0	1904.0	908.0	-1.0	1326.0	2258.0	-1.0	3520.0	966.0	-1.0	1506.0	1527.0	-1.0	2427.0	1425.0	-1.0	2774.0	1303.0	-1.0	1942.0	1361.0	-1.0	2568.0	1254.0	-1.0	1760.0	793.0	-1.0	1494.0	949.0	-1.0	1343.0	
658.453	443.0	-1.0	681.0	1108.0	-1.0	1803.0	878.0	-1.0	1494.0	1287.0	-1.0	1889.0	986.0	-1.0	1789.0	1258.0	-1.0	1909.0	908.0	-1.0	1325.0	2260.0	-1.0	3530.0	967.0	-1.0	1506.0	1529.0	-1.0	2431.0	1425.0	-1.0	2777.0	1304.0	-1.0	1949.0	1365.0	-1.0	2580.0	1257.0	-1.0	1772.0	794.0	-1.0	1500.0	952.0	-1.0	1351.0	
658.953	443.0	-1.0	680.0	1107.0	-1.0	1799.0	878.0	-1.0	1492.0	1287.0	-1.0	1885.0	987.0	-1.0	1786.0	1257.0	-1.0	1908.0	907.0	-1.0	1325.0	2259.0	-1.0	3528.0	967.0	-1.0	1504.0	1528.0	-1.0	2431.0	1424.0	-1.0	2774.0	1305.0	-1.0	1946.0	1365.0	-1.0	2587.0	1258.0	-1.0	1778.0	796.0	-1.0	1503.0	955.0	-1.0	1357.0	
659.452	443.0	-1.0	681.0	1110.0	-1.0	1802.0	880.0	-1.0	1495.0	1287.0	-1.0	1889.0	987.0	-1.0	1785.0	1258.0	-1.0	1906.0	907.0	-1.0	1325.0	2261.0	-1.0	3524.0	967.0	-1.0	1504.0	1528.0	-1.0	2426.0	1424.0	-1.0	2770.0	1302.0	-1.0	1940.0	1365.0	-1.0	2584.0	1257.0	-1.0	1776.0	795.0	-1.0	1503.0	953.0	-1.0	1358.0	
659.951	444.0	-1.0	682.0	1111.0	-1.0	1805.0	879.0	-1.0	1497.0	1290.0	-1.0	1895.0	989.0	-1.0	1792.0	1259.0	-1.0	1915.0	909.0	-1.0	1330.0	2269.0	-1.0	3548.0	968.0	-1.0	1506.0	1532.0	-1.0	2440.0	1426.0	-1.0	2778.0	1307.0	-1.0	1954.0	1371.0	-1.0	2598.0	1264.0	-1.0	1788.0	797.0	-1.0	1511.0	958.0	-1.0	1365.0	
660.450	444.0	-1.0	682.0	1110.0	-1.0	1805.0	880.0	-1.0	1497.0	1290.0	-1.0	1895.0	989.0	-1.0	1797.0	1262.0	-1.0	1920.0	910.0	-1.0	1331.0	2270.0	-1.0	3560.0	968.0	-1.0	1510.0	1534.0	-1.0	2448.0	1427.0	-1.0	2783.0	1309.0	-1.0	1963.0	1375.0	-1.0	2612.0	1267.0	-1.0	1802.0	800.0	-1.0	1517.0	961.0	-1.0	1375.0	
660.949	442.0	-1.0	683.0	1111.0	-1.0	1804.0	881.0	-1.0	1498.0	1290.0	-1.0	1895.0	990.0	-1.0	1797.0	1260.0	-1.0	1920.0	910.0	-1.0	1331.0	2271.0	-1.0	3555.0	968.0	-1.0	1509.0	1532.0	-1.0	2448.0	1428.0	-1.0	2784.0	1308.0	-1.0	1960.0	1375.0	-1.0	2617.0	1268.0	-1.0	1807.0	800.0	-1.0	1519.0	961.0	-1.0	1378.0	
661.448	443.0	-1.0	683.0	1112.0	-1.0	1812.0	882.0	-1.0	1504.0	1292.0	-1.0	1904.0	992.0	-1.0	1806.0	1266.0	-1.0	1929.0	911.0	-1.0	1336.0	2278.0	-1.0	3575.0	969.0	-1.0	1512.0	1533.0	-1.0	2448.0	1428.0	-1.0	2785.0	1308.0	-1.0	1957.0	1374.0	-1.0	2613.0	1266.0	-1.0	1802.0	799.0	-1.0	1516.0	960.0	-1.0	1372.0	
661.948	444.0	-1.0	684.0	1114.0	-1.0	1817.0	881.0	-1.0	1507.0	1292.0	-1.0	1909.0	993.0	-1.0	1813.0	1268.0	-1.0	1940.0	914.0	-1.0	1340.0	2285.0	-1.0	3597.0	971.0	-1.0	1516.0	1537.0	-1.0	2460.0	1430.0	-1.0	2795.0	1311.0	-1.0	1970.0	1378.0	-1.0	2629.0	1272.0	-1.0	1819.0	801.0	-1.0	1524.0	964.0	-1.0	1384.0	
662.448	443.0	-1.0	684.0	1113.0	-1.0	1818.0	883.0	-1.0	1509.0	1293.0	-1.0	1909.0	994.0	-1.0	1816.0	1267.0	-1.0	1941.0	913.0	-1.0	1342.0	2287.0	-1.0	3607.0	971.0	-1.0	1519.0	1538.0	-1.0	2471.0	1432.0	-1.0	2802.0	1313.0	-1.0	1978.0	1380.0	-1.0	2644.0	1276.0	-1.0	1832.0	803.0	-1.0	1533.0	968.0	-1.0	1393.0	
662.947	443.0	-1.0	686.0	1113.0	-1.0	1815.0	883.0	-1.0	1508.0	1293.0	-1.0	1908.0	994.0	-1.0	1815.0	1266.0	-1.0	1940.0	913.0	-1.0	1341.0	2287.0	-1.0	3608.0	970.0	-1.0	1518.0	1537.0	-1.0	2472.0	1432.0	-1.0	2803.0	1313.0	-1.0	1979.0	1382.0	-1.0	2649.0	1277.0	-1.0	1835.0	803.0	-1.0	1535.0	967.0	-1.0	1395.0	
663.446	444.0	-1.0	686.0	1113.0	-1.0	1810.0	883.0	-1.0	1507.0	1290.0	-1.0	1905.0	992.0	-1.0	1812.0	1264.0	-1.0	1935.0	911.0	-1.0	1337.0	2284.0	-1.0	3599.0	970.0	-1.0	1516.0	1535.0	-1.0	2466.0	1430.0	-1.0	2802.0	1310.0	-1.0	1976.0	1380.0	-1.0	2646.0	1274.0	-1.0	1833.0	803.0	-1.0	1533.0	965.0	-1.0	1392.0	
663.945	444.0	-1.0	684.0	1112.0	-1.0	1806.0	883.0	-1.0	1507.0	1290.0	-1.0	1902.0	989.0	-1.0	1805.0	1262.0	-1.0	1928.0	910.0	-1.0	1333.0	2280.0	-1.0	3587.0	967.0	-1.0	1514.0	1531.0	-1.0	2462.0	1430.0	-1.0	2797.0	1307.0	-1.0	1968.0	1377.0	-1.0	2638.0	1271.0	-1.0	1827.0	801.0	-1.0	1528.0	962.0	-1.0	1387.0	
664.445	444.0	-1.0	684.0	1109.0	-1.0	1799.0	882.0	-1.0	1505.0	1291.0	-1.0	1900.0	989.0	-1.0	1798.0	1260.0	-1.0	1920.0	908.0	-1.0	1329.0	2274.0	-1.0	3573.0	967.0	-1.0	1512.0	1529.0	-1.0	2453.0	1427.0	-1.0	2789.0	1302.0	-1.0	1961.0	1375.0	-1.0	2629.0	1268.0	-1.0	1820.0	798.0	-1.0	1523.0	958.0	-1.0	1380.0	
664.944	443.0	-1.0	684.0	1108.0	-1.0	1795.0	882.0	-1.0	1502.0	1290.0	-1.0	1896.0	987.0	-1.0	1789.0	1256.0	-1.0	1911.0	907.0	-1.0	1326.0	2269.0	-1.0	3552.0	967.0	-1.0	1509.0	1524.0	-1.0	2445.0	1425.0	-1.0	2781.0	1301.0	-1.0	1953.0	1372.0	-1.0	2619.0	1263.0	-1.0	1811.0	797.0	-1.0	1517.0	955.0	-1.0	1372.0	
665.444	443.0	-1.0	681.0	1108.0	-1.0	1787.0	882.0	-1.0	1499.0	1288.0	-1.0	1892.0	986.0	-1.0	1780.0	1255.0	-1.0	1900.0	905.0	-1.0	1322.0	2261.0	-1.0	3531.0	966.0	-1.0	1506.0	1521.0	-1.0	2434.0	1423.0	-1.0	2771.0	1298.0	-1.0	1945.0	1368.0	-1.0	2604.0	1260.0	-1.0	1798.0	795.0	-1.0	1510.0	951.0	-1.0	1360.0	
665.943	444.0	-1.0	680.0	1105.0	-1.0	1780.0	879.0	-1.0	1495.0	1288.0	-1.0	1886.0	984.0	-1.0	1770.0	1251.0	-1.0	1888.0	904.0	-1.0	1316.0	2253.0	-1.0	3505.0	965.0	-1.0	1502.0	1518.0	-1.0	2420.0	1420.0	-1.0	2756.0	1295.0	-1.0	1933.0	1365.0	-1.0	2580.0	1255.0	-1.0	1779.0	792.0	-1.0	1497.0	945.0	-1.0	1342.0	
666.442	444.0	-1.0	678.0	1105.0	-1.0	1778.0	880.0	-1.0	1493.0	1287.0	-1.0	1882.0	983.0	-1.0	1762.0	1250.0	-1.0	1878.0	904.0	-1.0	1310.0	2249.0	-1.0	3483.0	965.0	-1.0	1497.0	1517.0	-1.0	2406.0	1418.0	-1.0	2742.0	1291.0	-1.0	1919.0	1359.0	-1.0	2551.0	1248.0	-1.0	1756.0	790.0	-1.0	1480.0	938.0	-1.0	1320.0	
666.941	444.0	-1.0	679.0	1106.0	-1.0	1774.0	879.0	-1.0	1489.0	1285.0	-1.0	1878.0	981.0	-1.0	1757.0	1250.0	-1.0	1876.0	904.0	-1.0	1309.0	2247.0	-1.0	3477.0	966.0	-1.0	1497.0	1519.0	-1.0	2406.0	1419.0	-1.0	2739.0	1293.0	-1.0	1923.0	1359.0	-1.0	2552.0	1250.0	-1.0	1759.0	791.0	-1.0	1481.0	940.0	-1.0	1322.0	
667.441	444.0	-1.0	677.0	1103.0	-1.0	1768.0	879.0	-1.0	1485.0	1285.0	-1.0	1870.0	981.0	-1.0	1752.0	1248.0	-1.0	1870.0	903.0	-1.0	1305.0	2246.0	-1.0	3465.0	967.0	-1.0	1498.0	1521.0	-1.0	2404.0	1420.0	-1.0	2735.0	1294.0	-1.0	1919.0	1359.0	-1.0	2544.0	1248.0	-1.0	1752.0	790.0	-1.0	1477.0	938.0	-1.0	1318.0	
667.940	442.0	-1.0	677.0	1105.0	-1.0	1770.0	880.0	-1.0	1487.0	1285.0	-1.0	1873.0	982.0	-1.0	1754.0	1251.0	-1.0	1872.0	906.0	-1.0	1308.0	2251.0	-1.0	3473.0	970.0	-1.0	1500.0	1524.0	-1.0	2401.0	1420.0	-1.0	2733.0	1295.0	-1.0	1915.0	1357.0	-1.0	2532.0	1246.0	-1.0	1741.0	789.0	-1.0	1470.0	936.0	-1.0	1306.0	
668.439	443.0	-1.0	677.0	1105.0	-1.0	1773.0	880.0	-1.0	1487.0	1285.0	-1.0	1871.0	983.0	-1.0	1759.0	1251.0	-1.0	1873.0	907.0	-1.0	1309.0	2255.0	-1.0	3480.0	972.0	-1.0	1503.0	1527.0	-1.0	2409.0	1422.0	-1.0	2738.0	1298.0	-1.0	1920.0	1359.0	-1.0	2541.0	1249.0	-1.0	1748.0	790.0	-1.0	1474.0	939.0	-1.0	1315.0	
668.938	443.0	-1.0	675.0	1105.0	-1.0	1768.0	879.0	-1.0	1486.0	1282.0	-1.0	1867.0	984.0	-1.0	1758.0	1249.0	-1.0	1871.0	907.0	-1.0	1309.0	2255.0	-1.0	3476.0	974.0	-1.0	1505.0	1530.0	-1.0	2412.0	1422.0	-1.0	2738.0	1297.0	-1.0	1917.0	1361.0	-1.0	2544.0	1249.0	-1.0	1748.0	790.0	-1.0	1475.0	939.0	-1.0	1319.0	
669.437	443.0	-1.0	677.0	1106.0	-1.0	1772.0	880.0	-1.0	1488.0	1285.0	-1.0	1872.0	984.0	-1.0	1759.0	1251.0	-1.0	1869.0	909.0	-1.0	1311.0	2257.0	-1.0	3477.0	975.0	-1.0	1507.0	1530.0	-1.0	2409.0	1422.0	-1.0	2736.0	1296.0	-1.0	1913.0	1359.0	-1.0	2536.0	1247.0	-1.0	1739.0	790.0	-1.0	1473.0	937.0	-1.0	1312.0	
669.936	444.0	-1.0	678.0	1107.0	-1.0	1778.0	880.0	-1.0	1490.0	1285.0	-1.0	1873.0	987.0	-1.0	1766.0	1253.0	-1.0	1877.0	909.0	-1.0	1315.0	2261.0	-1.0	3495.0	976.0	-1.0	1512.0	1534.0	-1.0	2420.0	1425.0	-1.0	2743.0	1299.0	-1.0	1923.0	1362.0	-1.0	2559.0	1253.0	-1.0	1760.0	791.0	-1.0	1485.0	943.0	-1.0	1330.0	
670.435	443.0	-1.0	677.0	1106.0	-1.0	1780.0	881.0	-1.0	1491.0	1286.0	-1.0	1876.0	988.0	-1.0	1770.0	1254.0	-1.0	1885.0	910.0	-1.0	1319.0	2263.0	-1.0	3504.0	977.0	-1.0	1516.0	1537.0	-1.0	2428.0	1425.0	-1.0	2749.0	1300.0	-1.0	1930.0	1366.0	-1.0	2569.0	1256.0	-1.0	1771.0	792.0	-1.0	1493.0	946.0	-1.0	1341.0	
670.935	442.0	-1.0	676.0	1106.0	-1.0	1779.0	881.0	-1.0	1490.0	1286.0	-1.0	1877.0	987.0	-1.0	1771.0	1253.0	-1.0	1885.0	911.0	-1.0	1320.0	2260.0	-1.0	3503.0	978.0	-1.0	1519.0	1535.0	-1.0	2428.0	1425.0	-1.0	2750.0	1301.0	-1.0	1928.0	1365.0	-1.0	2567.0	1255.0	-1.0	1768.0	793.0	-1.0	1492.0	946.0	-1.0	1341.0	
671.434	443.0	-1.0	677.0	1106.0	-1.0	1778.0	880.0	-1.0	1491.0	1287.0	-1.0	1879.0	986.0	-1.0	1770.0	1251.0	-1.0	1882.0	913.0	-1.0	1323.0	2260.0	-1.0	3497.0	980.0	-1.0	1525.0	1535.0	-1.0	2423.0	1424.0	-1.0	2748.0	1298.0	-1.0	1922.0	1363.0	-1.0	2558.0	1252.0	-1.0	1757.0	792.0	-1.0	1487.0	943.0	-1.0	1333.0	
671.933	444.0	-1.0	677.0	1108.0	-1.0	1782.0	881.0	-1.0	1494.0	1287.0	-1.0	1883.0	988.0	-1.0	1778.0	1253.0	-1.0	1890.0	914.0	-1.0	1330.0	2264.0	-1.0	3515.0	982.0	-1.0	1532.0	1537.0	-1.0	2436.0	1427.0	-1.0	2759.0	1301.0	-1.0	1933.0	1367.0	-1.0	2568.0	1256.0	-1.0	1766.0	793.0	-1.0	1492.0	946.0	-1.0	1341.0	
672.432	443.0	-1.0	677.0	1107.0	-1.0	1785.0	882.0	-1.0	1496.0	1287.0	-1.0	1882.0	990.0	-1.0	1782.0	1254.0	-1.0	1892.0	915.0	-1.0	1334.0	2263.0	-1.0	3519.0	982.0	-1.0	1538.0	1541.0	-1.0	2445.0	1428.0	-1.0	2764.0	1302.0	-1.0	1935.0	1368.0	-1.0	2577.0	1259.0	-1.0	1771.0	793.0	-1.0	1496.0	949.0	-1.0	1345.0	
672.932	444.0	-1.0	679.0	1111.0	-1.0	1795.0	883.0	-1.0	1503.0	1288.0	-1.0	1892.0	992.0	-1.0	1796.0	1258.0	-1.0	1908.0	919.0	-1.0	1345.0	2276.0	-1.0	3557.0	986.0	-1.0	1551.0	1547.0	-1.0	2460.0	1432.0	-1.0	2779.0	1306.0	-1.0	1942.0	1368.0	-1.0	2575.0	1258.0	-1.0	1767.0	794.0	-1.0	1495.0	947.0	-1.0	1343.0	
673.432	443.0	-1.0	681.0	1112.0	-1.0	1802.0	884.0	-1.0	1507.0	1291.0	-1.0	1896.0	994.0	-1.0	1806.0	1262.0	-1.0	1915.0	920.0	-1.0	1351.0	2280.0	-1.0	3574.0	988.0	-1.0	1556.0	1552.0	-1.0	2476.0	1433.0	-1.0	2787.0	1308.0	-1.0	1948.0	1370.0	-1.0	2587.0	1261.0	-1.0	1779.0	794.0	-1.0	1500.0	949.0	-1.0	1350.0	
673.931	443.0	-1.0	682.0	1112.0	-1.0	1802.0	885.0	-1.0	1509.0	1291.0	-1.0	1899.0	996.0	-1.0	1809.0	1261.0	-1.0	1913.0	920.0	-1.0	1353.0	2278.0	-1.0	3570.0	990.0	-1.0	1561.0	1556.0	-1.0	2485.0	1432.0	-1.0	2788.0	1308.0	-1.0	1949.0	1370.0	-1.0	2593.0	1260.0	-1.0	1781.0	795.0	-1.0	1503.0	949.0	-1.0	1352.0	
674.430	442.0	-1.0	683.0	1113.0	-1.0	1811.0	885.0	-1.0	1515.0	1292.0	-1.0	1907.0	998.0	-1.0	1820.0	1264.0	-1.0	1924.0	921.0	-1.0	1359.0	2285.0	-1.0	3595.0	990.0	-1.0	1563.0	1558.0	-1.0	2491.0	1434.0	-1.0	2791.0	1309.0	-1.0	1949.0	1368.0	-1.0	2588.0	1258.0	-1.0	1778.0	795.0	-1.0	1501.0	948.0	-1.0	1349.0	
674.929	444.0	-1.0	685.0	1114.0	-1.0	1816.0	883.0	-1.0	1517.0	1292.0	-1.0	1913.0	998.0	-1.0	1828.0	1266.0	-1.0	1933.0	923.0	-1.0	1363.0	2288.0	-1.0	3608.0	991.0	-1.0	1567.0	1560.0	-1.0	2501.0	1434.0	-1.0	2797.0	1310.0	-1.0	1958.0	1370.0	-1.0	2603.0	1263.0	-1.0	1792.0	796.0	-1.0	1511.0	951.0	-1.0	1360.0	
675.428	444.0	-1.0	685.0	1114.0	-1.0	1816.0	883.0	-1.0	1518.0	1293.0	-1.0	1913.0	999.0	-1.0	1829.0	1266.0	-1.0	1932.0	923.0	-1.0	1365.0	2286.0	-1.0	3608.0	990.0	-1.0	1569.0	1561.0	-1.0	2506.0	1434.0	-1.0	2798.0	1308.0	-1.0	1960.0	1371.0	-1.0	2611.0	1264.0	-1.0	1799.0	798.0	-1.0	1515.0	953.0	-1.0	1366.0	
675.927	444.0	-1.0	686.0	1114.0	-1.0	1815.0	884.0	-1.0	1517.0	1292.0	-1.0	1913.0	997.0	-1.0	1826.0	1263.0	-1.0	1928.0	923.0	-1.0	1365.0	2282.0	-1.0	3593.0	990.0	-1.0	1569.0	1559.0	-1.0	2501.0	1433.0	-1.0	2794.0	1306.0	-1.0	1955.0	1370.0	-1.0	2607.0	1261.0	-1.0	1795.0	796.0	-1.0	1512.0	951.0	-1.0	1364.0	
676.426	444.0	-1.0	686.0	1114.0	-1.0	1819.0	884.0	-1.0	1519.0	1294.0	-1.0	1914.0	1000.0	-1.0	1832.0	1265.0	-1.0	1934.0	922.0	-1.0	1368.0	2287.0	-1.0	3606.0	990.0	-1.0	1572.0	1559.0	-1.0	2502.0	1433.0	-1.0	2795.0	1307.0	-1.0	1950.0	1366.0	-1.0	2594.0	1258.0	-1.0	1782.0	795.0	-1.0	1506.0	950.0	-1.0	1354.0	
676.925	444.0	-1.0	685.0	1115.0	-1.0	1817.0	883.0	-1.0	1518.0	1293.0	-1.0	1911.0	1000.0	-1.0	1833.0	1265.0	-1.0	1932.0	922.0	-1.0	1369.0	2287.0	-1.0	3611.0	991.0	-1.0	1574.0	1562.0	-1.0	2510.0	1433.0	-1.0	2797.0	1306.0	-1.0	1956.0	1369.0	-1.0	2600.0	1259.0	-1.0	1789.0	796.0	-1.0	1509.0	951.0	-1.0	1360.0	
677.424	443.0	-1.0	685.0	1113.0	-1.0	1812.0	883.0	-1.0	1512.0	1291.0	-1.0	1903.0	997.0	-1.0	1828.0	1262.0	-1.0	1926.0	922.0	-1.0	1366.0	2281.0	-1.0	3595.0	991.0	-1.0	1574.0	1561.0	-1.0	2511.0	1431.0	-1.0	2795.0	1306.0	-1.0	1954.0	1369.0	-1.0	2601.0	1260.0	-1.0	1788.0	795.0	-1.0	1508.0	952.0	-1.0	1362.0	
677.924	444.0	-1.0	683.0	1115.0	-1.0	1809.0	883.0	-1.0	1513.0	1291.0	-1.0	1902.0	996.0	-1.0	1823.0	1262.0	-1.0	1917.0	922.0	-1.0	1363.0	2277.0	-1.0	3579.0	991.0	-1.0	1572.0	1559.0	-1.0	2504.0	1430.0	-1.0	2791.0	1304.0	-1.0	1947.0	1366.0	-1.0	2588.0	1256.0	-1.0	1777.0	795.0	-1.0	1502.0	949.0	-1.0	1353.0	
678.423	444.0	-1.0	683.0	1115.0	-1.0	1809.0	882.0	-1.0	1513.0	1293.0	-1.0	1901.0	998.0	-1.0	1826.0	1263.0	-1.0	1921.0	921.0	-1.0	1364.0	2277.0	-1.0	3587.0	990.0	-1.0	1574.0	1561.0	-1.0	2514.0	1431.0	-1.0	2796.0	1306.0	-1.0	1954.0	1368.0	-1.0	2589.0	1261.0	-1.0	1777.0	794.0	-1.0	1502.0	953.0	-1.0	1353.0	
678.922	444.0	-1.0	684.0	1113.0	-1.0	1807.0	880.0	-1.0	1510.0	1292.0	-1.0	1898.0	998.0	-1.0	1826.0	1263.0	-1.0	1921.0	920.0	-1.0	1363.0	2276.0	-1.0	3584.0	989.0	-1.0	1572.0	1560.0	-1.0	2515.0	1431.0	-1.0	2798.0	1308.0	-1.0	1957.0	1370.0	-1.0	2594.0	1262.0	-1.0	1781.0	796.0	-1.0	1504.0	955.0	-1.0	1356.0	
679.421	443.0	-1.0	682.0	1111.0	-1.0	1803.0	878.0	-1.0	1510.0	1289.0	-1.0	1894.0	997.0	-1.0	1820.0	1261.0	-1.0	1913.0	919.0	-1.0	1359.0	2270.0	-1.0	3563.0	988.0	-1.0	1568.0	1557.0	-1.0	2505.0	1429.0	-1.0	2790.0	1305.0	-1.0	1949.0	1369.0	-1.0	2590.0	1260.0	-1.0	1776.0	795.0	-1.0	1502.0	953.0	-1.0	1354.0	
679.920	443.0	-1.0	684.0	1111.0	-1.0	1807.0	880.0	-1.0	1512.0	1290.0	-1.0	1896.0	999.0	-1.0	1826.0	1262.0	-1.0	1921.0	919.0	-1.0	1360.0	2275.0	-1.0	3578.0	988.0	-1.0	1567.0	1558.0	-1.0	2510.0	1431.0	-1.0	2796.0	1309.0	-1.0	1954.0	1368.0	-1.0	2582.0	1259.0	-1.0	1771.0	795.0	-1.0	1497.0	952.0	-1.0	1348.0	
680.419	444.0	-1.0	684.0	1113.0	-1.0	1809.0	880.0	-1.0	1512.0	1291.0	-1.0	1897.0	998.0	-1.0	1828.0	1264.0	-1.0	1922.0	920.0	-1.0	1359.0	2275.0	-1.0	3581.0	987.0	-1.0	1566.0	1559.0	-1.0	2510.0	1432.0	-1.0	2798.0	1310.0	-1.0	1959.0	1368.0	-1.0	2591.0	1261.0	-1.0	1780.0	795.0	-1.0	1502.0	954.0	-1.0	1355.0	
680.919	442.0	-1.0	685.0	1114.0	-1.0	1807.0	882.0	-1.0	1510.0	1290.0	-1.0	1896.0	997.0	-1.0	1822.0	1263.0	-1.0	1918.0	919.0	-1.0	1359.0	2271.0	-1.0	3569.0	987.0	-1.0	1563.0	1558.0	-1.0	2506.0	1430.0	-1.0	2795.0	1308.0	-1.0	1955.0	1367.0	-1.0	2594.0	1260.0	-1.0	1781.0	794.0	-1.0	1503.0	954.0	-1.0	1356.0	
681.418	444.0	-1.0	685.0	1115.0	-1.0	1815.0	881.0	-1.0	1514.0	1293.0	-1.0	1901.0	999.0	-1.0	1828.0	1266.0	-1.0	1923.0	920.0	-1.0	1361.0	2277.0	-1.0	3581.0	986.0	-1.0	1562.0	1557.0	-1.0	2502.0	1431.0	-1.0	2793.0	1307.0	-1.0	1950.0	1364.0	-1.0	2586.0	1258.0	-1.0	1773.0	793.0	-1.0	1500.0	951.0	-1.0	1350.0	
681.917	444.0	-1.0	687.0	1116.0	-1.0	1821.0	882.0	-1.0	1514.0	1294.0	-1.0	1903.0	999.0	-1.0	1831.0	1267.0	-1.0	1930.0	920.0	-1.0	1362.0	2281.0	-1.0	3590.0	986.0	-1.0	1564.0	1560.0	-1.0	2513.0	1431.0	-1.0	2797.0	1308.0	-1.0	1957.0	1367.0	-1.0	2599.0	1261.0	-1.0	1787.0	793.0	-1.0	1506.0	954.0	-1.0	1361.0	
682.416	442.0	-1.0	687.0	1116.0	-1.0	1818.0	882.0	-1.0	1513.0	1292.0	-1.0	1900.0	999.0	-1.0	1828.0	1266.0	-1.0	1927.0	919.0	-1.0	1362.0	2277.0	-1.0	3588.0	986.0	-1.0	1562.0	1561.0	-1.0	2516.0	1429.0	-1.0	2798.0	1307.0	-1.0	1956.0	1368.0	-1.0	2608.0	1261.0	-1.0	1793.0	793.0	-1.0	1509.0	955.0	-1.0	1366.0	
682.915	443.0	-1.0	686.0	1116.0	-1.0	1818.0	883.0	-1.0	1516.0	1294.0	-1.0	1902.0	997.0	-1.0	1825.0	1264.0	-1.0	1922.0	918.0	-1.0	1357.0	2274.0	-1.0	3574.0	984.0	-1.0	1559.0	1560.0	-1.0	2512.0	1428.0	-1.0	2794.0	1305.0	-1.0	1950.0	1366.0	-1.0	2600.0	1257.0	-1.0	1785.0	794.0	-1.0	1505.0	951.0	-1.0	1360.0	
683.414	443.0	-1.0	687.0	1118.0	-1.0	1819.0	883.0	-1.0	1517.0	1293.0	-1.0	1905.0	999.0	-1.0	1830.0	1265.0	-1.0	1930.0	917.0	-1.0	1359.0	2277.0	-1.0	3588.0	984.0	-1.0	1560.0	1561.0	-1.0	2521.0	1429.0	-1.0	2801.0	1307.0	-1.0	1960.0	1368.0	-1.0	2598.0	1259.0	-1.0	1782.0	794.0	-1.0	1504.0	952.0	-1.0	1357.0	
683.913	443.0	-1.0	687.0	1118.0	-1.0	1820.0	883.0	-1.0	1517.0	1293.0	-1.0	1903.0	999.0	-1.0	1831.0	1266.0	-1.0	1932.0	916.0	-1.0	1358.0	2276.0	-1.0	3590.0	983.0	-1.0	1560.0	1562.0	-1.0	2527.0	1429.0	-1.0	2805.0	1308.0	-1.0	1965.0	1369.0	-1.0	2604.0	1262.0	-1.0	1788.0	794.0	-1.0	1507.0	955.0	-1.0	1360.0	
684.412	442.0	-1.0	686.0	1117.0	-1.0	1814.0	883.0	-1.0	1515.0	1293.0	-1.0	1902.0	998.0	-1.0	1828.0	1265.0	-1.0	1930.0	915.0	-1.0	1358.0	2271.0	-1.0	3582.0	983.0	-1.0	1558.0	1562.0	-1.0	2525.0	1428.0	-1.0	2803.0	1307.0	-1.0	1963.0	1370.0	-1.0	2607.0	1262.0	-1.0	1791.0	794.0	-1.0	1508.0	954.0	-1.0	1363.0	
684.911	442.0	-1.0	687.0	1114.0	-1.0	1819.0	879.0	-1.0	1518.0	1291.0	-1.0	1904.0	996.0	-1.0	1828.0	1264.0	-1.0	1925.0	916.0	-1.0	1355.0	2270.0	-1.0	3574.0	982.0	-1.0	1556.0	1561.0	-1.0	2520.0	1427.0	-1.0	2799.0	1304.0	-1.0	1956.0	1366.0	-1.0	2598.0	1257.0	-1.0	1782.0	793.0	-1.0	1503.0	952.0	-1.0	1357.0	
685.410	442.0	-1.0	687.0	1117.0	-1.0	1821.0	881.0	-1.0	1521.0	1292.0	-1.0	1908.0	999.0	-1.0	1833.0	1265.0	-1.0	1932.0	915.0	-1.0	1357.0	2273.0	-1.0	3588.0	982.0	-1.0	1558.0	1563.0	-1.0	2530.0	1428.0	-1.0	2805.0	1306.0	-1.0	1965.0	1368.0	-1.0	2598.0	1260.0	-1.0	1779.0	795.0	-1.0	1502.0	954.0	-1.0	1352.0	
685.909	442.0	-1.0	688.0	1117.0	-1.0	1819.0	882.0	-1.0	1521.0	1293.0	-1.0	1906.0	999.0	-1.0	1834.0	1264.0	-1.0	1933.0	915.0	-1.0	1357.0	2274.0	-1.0	3593.0	981.0	-1.0	1558.0	1563.0	-1.0	2536.0	1429.0	-1.0	2808.0	1307.0	-1.0	1969.0	1371.0	-1.0	2606.0	1262.0	-1.0	1785.0	795.0	-1.0	1505.0	955.0	-1.0	1359.0	
686.408	443.0	-1.0	687.0	1116.0	-1.0	1817.0	882.0	-1.0	1519.0	1293.0	-1.0	1902.0	998.0	-1.0	1830.0	1264.0	-1.0	1929.0	914.0	-1.0	1357.0	2270.0	-1.0	3586.0	982.0	-1.0	1557.0	1561.0	-1.0	2535.0	1427.0	-1.0	2806.0	1307.0	-1.0	1966.0	1370.0	-1.0	2615.0	1261.0	-1.0	1794.0	794.0	-1.0	1511.0	956.0	-1.0	1367.0	
686.907	444.0	-1.0	689.0	1117.0	-1.0	1818.0	883.0	-1.0	1519.0	1294.0	-1.0	1904.0	996.0	-1.0	1827.0	1263.0	-1.0	1924.0	915.0	-1.0	1355.0	2266.0	-1.0	3577.0	981.0	-1.0	1557.0	1560.0	-1.0	2528.0	1426.0	-1.0	2799.0	1305.0	-1.0	1959.0	1368.0	-1.0	2607.0	1259.0	-1.0	1786.0	793.0	-1.0	1505.0	952.0	-1.0	1362.0	
687.406	443.0	-1.0	690.0	1119.0	-1.0	1822.0	884.0	-1.0	1522.0	1296.0	-1.0	1909.0	997.0	-1.0	1833.0	1265.0	-1.0	1934.0	916.0	-1.0	1359.0	2271.0	-1.0	3595.0	982.0	-1.0	1559.0	1564.0	-1.0	2541.0	1427.0	-1.0	2809.0	1307.0	-1.0	1969.0	1369.0	-1.0	2608.0	1262.0	-1.0	1787.0	795.0	-1.0	1505.0	955.0	-1.0	1360.0	
687.905	444.0	-1.0	688.0	1119.0	-1.0	1823.0	883.0	-1.0	1524.0	1294.0	-1.0	1908.0	999.0	-1.0	1833.0	1266.0	-1.0	1937.0	914.0	-1.0	1360.0	2273.0	-1.0	3602.0	981.0	-1.0	1562.0	1566.0	-1.0	2546.0	1429.0	-1.0	2814.0	1308.0	-1.0	1974.0	1372.0	-1.0	2616.0	1265.0	-1.0	1795.0	794.0	-1.0	1511.0	957.0	-1.0	1368.0	
688.404	443.0	-1.0	687.0	1117.0	-1.0	1817.0	884.0	-1.0	1523.0	1295.0	-1.0	1906.0	998.0	-1.0	1832.0	1265.0	-1.0	1932.0	913.0	-1.0	1357.0	2270.0	-1.0	3599.0	981.0	-1.0	1560.0	1560.0	-1.0	2537.0	1428.0	-1.0	2815.0	1308.0	-1.0	1970.0	1372.0	-1.0	2623.0	1265.0	-1.0	1798.0	795.0	-1.0	1515.0	956.0	-1.0	1370.0	
688.904	445.0	-1.0	689.0	1118.0	-1.0	1818.0	884.0	-1.0	1524.0	1295.0	-1.0	1910.0	998.0	-1.0	1831.0	1263.0	-1.0	1931.0	912.0	-1.0	1353.0	2270.0	-1.0	3594.0	978.0	-1.0	1556.0	1553.0	-1.0	2516.0	1426.0	-1.0	2812.0	1304.0	-1.0	1963.0	1370.0	-1.0	2620.0	1263.0	-1.0	1797.0	795.0	-1.0	1513.0	953.0	-1.0	1369.0	
689.403	444.0	-1.0	689.0	1119.0	-1.0	1822.0	884.0	-1.0	1528.0	1296.0	-1.0	1915.0	999.0	-1.0	1838.0	1266.0	-1.0	1942.0	911.0	-1.0	1357.0	2276.0	-1.0	3620.0	976.0	-1.0	1554.0	1550.0	-1.0	2511.0	1429.0	-1.0	2821.0	1307.0	-1.0	1969.0	1369.0	-1.0	2617.0	1261.0	-1.0	1793.0	795.0	-1.0	1514.0	951.0	-1.0	1362.0	
689.902	444.0	-1.0	689.0	1117.0	-1.0	1824.0	885.0	-1.0	1529.0	1297.0	-1.0	1917.0	1000.0	-1.0	1845.0	1267.0	-1.0	1951.0	910.0	-1.0	1357.0	2278.0	-1.0	3634.0	975.0	-1.0	1556.0	1546.0	-1.0	2509.0	1429.0	-1.0	2831.0	1308.0	-1.0	1977.0	1372.0	-1.0	2634.0	1265.0	-1.0	1809.0	796.0	-1.0	1522.0	953.0	-1.0	1373.0	
690.401	445.0	-1.0	689.0	1116.0	-1.0	1823.0	885.0	-1.0	1530.0	1295.0	-1.0	1918.0	999.0	-1.0	1844.0	1266.0	-1.0	1950.0	909.0	-1.0	1358.0	2276.0	-1.0	3632.0	973.0	-1.0	1554.0	1544.0	-1.0	2507.0	1429.0	-1.0	2832.0	1306.0	-1.0	1978.0	1373.0	-1.0	2645.0	1266.0	-1.0	1821.0	798.0	-1.0	1530.0	955.0	-1.0	1383.0	
690.900	445.0	-1.0	688.0	1116.0	-1.0	1822.0	884.0	-1.0	1529.0	1294.0	-1.0	1916.0	997.0	-1.0	1843.0	1265.0	-1.0	1949.0	911.0	-1.0	1358.0	2275.0	-1.0	3628.0	973.0	-1.0	1555.0	1540.0	-1.0	2504.0	1428.0	-1.0	2830.0	1305.0	-1.0	1977.0	1373.0	-1.0	2650.0	1266.0	-1.0	1825.0	798.0	-1.0	1533.0	955.0	-1.0	1384.0	
691.399	444.0	-1.0	688.0	1115.0	-1.0	1818.0	884.0	-1.0	1527.0	1292.0	-1.0	1914.0	996.0	-1.0	1840.0	1263.0	-1.0	1944.0	911.0	-1.0	1359.0	2271.0	-1.0	3622.0	975.0	-1.0	1558.0	1537.0	-1.0	2498.0	1425.0	-1.0	2825.0	1302.0	-1.0	1972.0	1371.0	-1.0	2648.0	1264.0	-1.0	1822.0	798.0	-1.0	1532.0	956.0	-1.0	1384.0	
691.900	443.0	-1.0	687.0	1113.0	-1.0	1811.0	884.0	-1.0	1526.0	1292.0	-1.0	1913.0	995.0	-1.0	1836.0	1261.0	-1.0	1940.0	910.0	-1.0	1360.0	2266.0	-1.0	3611.0	975.0	-1.0	1559.0	1534.0	-1.0	2492.0	1425.0	-1.0	2823.0	1298.0	-1.0	1968.0	1370.0	-1.0	2641.0	1262.0	-1.0	1817.0	797.0	-1.0	1527.0	953.0	-1.0	1379.0	
692.399	443.0	-1.0	687.0	1111.0	-1.0	1807.0	884.0	-1.0	1524.0	1291.0	-1.0	1910.0	994.0	-1.0	1831.0	1260.0	-1.0	1933.0	909.0	-1.0	1360.0	2260.0	-1.0	3594.0	976.0	-1.0	1566.0	1529.0	-1.0	2485.0	1425.0	-1.0	2821.0	1296.0	-1.0	1963.0	1367.0	-1.0	2632.0	1260.0	-1.0	1809.0	795.0	-1.0	1523.0	952.0	-1.0	1374.0	
692.899	444.0	-1.0	687.0	1112.0	-1.0	1810.0	883.0	-1.0	1528.0	1294.0	-1.0	1916.0	993.0	-1.0	1830.0	1260.0	-1.0	1930.0	912.0	-1.0	1363.0	2260.0	-1.0	3586.0	978.0	-1.0	1572.0	1529.0	-1.0	2481.0	1424.0	-1.0	2820.0	1292.0	-1.0	1955.0	1365.0	-1.0	2618.0	1256.0	-1.0	1797.0	793.0	-1.0	1515.0	948.0	-1.0	1359.0	
693.399	444.0	-1.0	689.0	1113.0	-1.0	1813.0	883.0	-1.0	1531.0	1294.0	-1.0	1922.0	996.0	-1.0	1836.0	1262.0	-1.0	1938.0	913.0	-1.0	1370.0	2266.0	-1.0	3602.0	982.0	-1.0	1582.0	1533.0	-1.0	2495.0	1426.0	-1.0	2831.0	1294.0	-1.0	1962.0	1368.0	-1.0	2631.0	1260.0	-1.0	1810.0	795.0	-1.0	1520.0	950.0	-1.0	1368.0	
693.898	444.0	-1.0	688.0	1111.0	-1.0	1814.0	884.0	-1.0	1535.0	1295.0	-1.0	1924.0	997.0	-1.0	1843.0	1262.0	-1.0	1940.0	914.0	-1.0	1376.0	2268.0	-1.0	3613.0	984.0	-1.0	1592.0	1536.0	-1.0	2503.0	1428.0	-1.0	2839.0	1295.0	-1.0	1966.0	1369.0	-1.0	2638.0	1263.0	-1.0	1814.0	796.0	-1.0	1525.0	953.0	-1.0	1373.0	
694.397	445.0	-1.0	690.0	1115.0	-1.0	1823.0	884.0	-1.0	1543.0	1297.0	-1.0	1935.0	1000.0	-1.0	1852.0	1266.0	-1.0	1947.0	918.0	-1.0	1383.0	2276.0	-1.0	3627.0	987.0	-1.0	1601.0	1538.0	-1.0	2509.0	1430.0	-1.0	2844.0	1296.0	-1.0	1964.0	1368.0	-1.0	2634.0	1260.0	-1.0	1808.0	797.0	-1.0	1523.0	952.0	-1.0	1368.0	
694.896	445.0	-1.0	692.0	1115.0	-1.0	1831.0	886.0	-1.0	1549.0	1300.0	-1.0	1942.0	1002.0	-1.0	1864.0	1268.0	-1.0	1957.0	920.0	-1.0	1389.0	2282.0	-1.0	3652.0	991.0	-1.0	1610.0	1545.0	-1.0	2530.0	1432.0	-1.0	2857.0	1297.0	-1.0	1974.0	1372.0	-1.0	2654.0	1265.0	-1.0	1825.0	799.0	-1.0	1535.0	956.0	-1.0	1381.0	
695.395	444.0	-1.0	693.0	1116.0	-1.0	1836.0	888.0	-1.0	1553.0	1299.0	-1.0	1943.0	1003.0	-1.0	1871.0	1268.0	-1.0	1960.0	921.0	-1.0	1394.0	2285.0	-1.0	3665.0	993.0	-1.0	1616.0	1548.0	-1.0	2541.0	1433.0	-1.0	2864.0	1298.0	-1.0	1980.0	1376.0	-1.0	2666.0	1268.0	-1.0	1834.0	799.0	-1.0	1543.0	958.0	-1.0	1391.0	
695.894	445.0	-1.0	696.0	1117.0	-1.0	1838.0	887.0	-1.0	1554.0	1299.0	-1.0	1945.0	1002.0	-1.0	1871.0	1266.0	-1.0	1959.0	923.0	-1.0	1398.0	2285.0	-1.0	3664.0	993.0	-1.0	1621.0	1548.0	-1.0	2544.0	1434.0	-1.0	2863.0	1297.0	-1.0	1976.0	1376.0	-1.0	2666.0	1266.0	-1.0	1833.0	800.0	-1.0	1543.0	958.0	-1.0	1395.0	
696.393	444.0	-1.0	697.0	1118.0	-1.0	1846.0	888.0	-1.0	1558.0	1300.0	-1.0	1951.0	1004.0	-1.0	1882.0	1269.0	-1.0	1970.0	924.0	-1.0	1405.0	2291.0	-1.0	3693.0	996.0	-1.0	1626.0	1551.0	-1.0	2549.0	1435.0	-1.0	2868.0	1300.0	-1.0	1979.0	1374.0	-1.0	2659.0	1264.0	-1.0	1826.0	800.0	-1.0	1542.0	957.0	-1.0	1388.0	
696.892	445.0	-1.0	697.0	1118.0	-1.0	1850.0	888.0	-1.0	1561.0	1302.0	-1.0	1955.0	1004.0	-1.0	1888.0	1270.0	-1.0	1979.0	925.0	-1.0	1410.0	2296.0	-1.0	3710.0	997.0	-1.0	1632.0	1555.0	-1.0	2563.0	1435.0	-1.0	2876.0	1301.0	-1.0	1987.0	1376.0	-1.0	2674.0	1268.0	-1.0	1841.0	803.0	-1.0	1549.0	961.0	-1.0	1400.0	
697.391	445.0	-1.0	698.0	1119.0	-1.0	1850.0	886.0	-1.0	1559.0	1301.0	-1.0	1956.0	1006.0	-1.0	1892.0	1270.0	-1.0	1980.0	924.0	-1.0	1411.0	2294.0	-1.0	3712.0	997.0	-1.0	1639.0	1555.0	-1.0	2571.0	1436.0	-1.0	2880.0	1300.0	-1.0	1990.0	1379.0	-1.0	2684.0	1270.0	-1.0	1850.0	804.0	-1.0	1554.0	962.0	-1.0	1407.0	
697.890	445.0	-1.0	697.0	1117.0	-1.0	1847.0	886.0	-1.0	1560.0	1302.0	-1.0	1956.0	1005.0	-1.0	1888.0	1269.0	-1.0	1976.0	925.0	-1.0	1414.0	2291.0	-1.0	3703.0	999.0	-1.0	1643.0	1553.0	-1.0	2571.0	1434.0	-1.0	2882.0	1300.0	-1.0	1987.0	1379.0	-1.0	2685.0	1270.0	-1.0	1847.0	803.0	-1.0	1555.0	963.0	-1.0	1407.0	
698.389	445.0	-1.0	699.0	1119.0	-1.0	1853.0	886.0	-1.0	1562.0	1303.0	-1.0	1963.0	1006.0	-1.0	1893.0	1270.0	-1.0	1977.0	926.0	-1.0	1416.0	2294.0	-1.0	3701.0	999.0	-1.0	1646.0	1553.0	-1.0	2569.0	1435.0	-1.0	2883.0	1297.0	-1.0	1981.0	1376.0	-1.0	2678.0	1267.0	-1.0	1838.0	802.0	-1.0	1549.0	962.0	-1.0	1401.0	
698.888	445.0	-1.0	698.0	1119.0	-1.0	1855.0	888.0	-1.0	1566.0	1305.0	-1.0	1967.0	1007.0	-1.0	1902.0	1272.0	-1.0	1984.0	927.0	-1.0	1420.0	2297.0	-1.0	3718.0	999.0	-1.0	1652.0	1554.0	-1.0	2579.0	1436.0	-1.0	2894.0	1301.0	-1.0	1991.0	1377.0	-1.0	2674.0	1268.0	-1.0	1830.0	803.0	-1.0	1546.0	962.0	-1.0	1393.0	
699.388	445.0	-1.0	700.0	1120.0	-1.0	1856.0	888.0	-1.0	1566.0	1303.0	-1.0	1967.0	1007.0	-1.0	1906.0	1272.0	-1.0	1987.0	927.0	-1.0	1423.0	2296.0	-1.0	3723.0	999.0	-1.0	1653.0	1557.0	-1.0	2586.0	1438.0	-1.0	2903.0	1301.0	-1.0	1996.0	1381.0	-1.0	2684.0	1270.0	-1.0	1837.0	803.0	-1.0	1552.0	963.0	-1.0	1401.0	
699.887	445.0	-1.0	699.0	1120.0	-1.0	1855.0	887.0	-1.0	1568.0	1301.0	-1.0	1962.0	1007.0	-1.0	1909.0	1271.0	-1.0	1982.0	926.0	-1.0	1420.0	2292.0	-1.0	3716.0	999.0	-1.0	1652.0	1555.0	-1.0	2585.0	1438.0	-1.0	2903.0	1301.0	-1.0	1994.0	1381.0	-1.0	2692.0	1269.0	-1.0	1841.0	803.0	-1.0	1554.0	964.0	-1.0	1406.0	
700.386	445.0	-1.0	698.0	1119.0	-1.0	1852.0	887.0	-1.0	1568.0	1300.0	-1.0	1959.0	1007.0	-1.0	1905.0	1268.0	-1.0	1976.0	925.0	-1.0	1417.0	2285.0	-1.0	3698.0	998.0	-1.0	1648.0	1552.0	-1.0	2580.0	1436.0	-1.0	2901.0	1300.0	-1.0	1988.0	1379.0	-1.0	2687.0	1268.0	-1.0	1836.0	802.0	-1.0	1552.0	963.0	-1.0	1405.0	
700.885	445.0	-1.0	699.0	1120.0	-1.0	1856.0	888.0	-1.0	1570.0	1301.0	-1.0	1960.0	1006.0	-1.0	1903.0	1266.0	-1.0	1970.0	926.0	-1.0	1415.0	2283.0	-1.0	3684.0	997.0	-1.0	1645.0	1549.0	-1.0	2569.0	1434.0	-1.0	2895.0	1298.0	-1.0	1982.0	1374.0	-1.0	2676.0	1264.0	-1.0	1827.0	801.0	-1.0	1548.0	960.0	-1.0	1398.0	
701.384	445.0	-1.0	700.0	1119.0	-1.0	1858.0	886.0	-1.0	1571.0	1302.0	-1.0	1963.0	1007.0	-1.0	1907.0	1268.0	-1.0	1975.0	926.0	-1.0	1416.0	2284.0	-1.0	3697.0	997.0	-1.0	1647.0	1550.0	-1.0	2576.0	1435.0	-1.0	2899.0	1300.0	-1.0	1991.0	1376.0	-1.0	2669.0	1265.0	-1.0	1822.0	800.0	-1.0	1545.0	959.0	-1.0	1391.0	
701.884	444.0	-1.0	700.0	1118.0	-1.0	1860.0	887.0	-1.0	1571.0	1301.0	-1.0	1961.0	1006.0	-1.0	1908.0	1268.0	-1.0	1978.0	925.0	-1.0	1416.0	2285.0	-1.0	3702.0	995.0	-1.0	1647.0	1551.0	-1.0	2580.0	1436.0	-1.0	2901.0	1301.0	-1.0	1996.0	1376.0	-1.0	2680.0	1266.0	-1.0	1835.0	801.0	-1.0	1549.0	962.0	-1.0	1398.0	
702.383	443.0	-1.0	700.0	1118.0	-1.0	1857.0	887.0	-1.0	1568.0	1299.0	-1.0	1961.0	1006.0	-1.0	1906.0	1267.0	-1.0	1978.0	923.0	-1.0	1416.0	2281.0	-1.0	3697.0	995.0	-1.0	1644.0	1549.0	-1.0	2579.0	1434.0	-1.0	2902.0	1300.0	-1.0	1995.0	1376.0	-1.0	2685.0	1267.0	-1.0	1840.0	800.0	-1.0	1551.0	960.0	-1.0	1402.0	
702.883	445.0	-1.0	698.0	1117.0	-1.0	1854.0	884.0	-1.0	1568.0	1299.0	-1.0	1959.0	1003.0	-1.0	1901.0	1264.0	-1.0	1973.0	924.0	-1.0	1413.0	2278.0	-1.0	3684.0	993.0	-1.0	1640.0	1545.0	-1.0	2568.0	1432.0	-1.0	2896.0	1296.0	-1.0	1986.0	1374.0	-1.0	2682.0	1264.0	-1.0	1834.0	799.0	-1.0	1551.0	959.0	-1.0	1401.0	
703.382	443.0	-1.0	699.0	1115.0	-1.0	1859.0	886.0	-1.0	1567.0	1299.0	-1.0	1964.0	1003.0	-1.0	1900.0	1264.0	-1.0	1974.0	923.0	-1.0	1414.0	2280.0	-1.0	3685.0	992.0	-1.0	1636.0	1541.0	-1.0	2556.0	1431.0	-1.0	2891.0	1294.0	-1.0	1976.0	1369.0	-1.0	2674.0	1259.0	-1.0	1824.0	797.0	-1.0	1544.0	957.0	-1.0	1394.0	
703.882	444.0	-1.0	698.0	1115.0	-1.0	1861.0	883.0	-1.0	1568.0	1297.0	-1.0	1964.0	1003.0	-1.0	1903.0	1266.0	-1.0	1977.0	922.0	-1.0	1412.0	2279.0	-1.0	3692.0	989.0	-1.0	1632.0	1540.0	-1.0	2557.0	1431.0	-1.0	2894.0	1294.0	-1.0	1977.0	1368.0	-1.0	2664.0	1256.0	-1.0	1814.0	797.0	-1.0	1541.0	955.0	-1.0	1386.0	
704.381	442.0	-1.0	697.0	1111.0	-1.0	1858.0	881.0	-1.0	1564.0	1294.0	-1.0	1959.0	1002.0	-1.0	1898.0	1262.0	-1.0	1975.0	919.0	-1.0	1407.0	2275.0	-1.0	3683.0	985.0	-1.0	1622.0	1537.0	-1.0	2549.0	1429.0	-1.0	2892.0	1293.0	-1.0	1978.0	1369.0	-1.0	2671.0	1256.0	-1.0	1817.0	797.0	-1.0	1544.0	956.0	-1.0	1390.0	
704.880	443.0	-1.0	698.0	1111.0	-1.0	1852.0	880.0	-1.0	1558.0	1291.0	-1.0	1949.0	999.0	-1.0	1889.0	1260.0	-1.0	1964.0	916.0	-1.0	1398.0	2263.0	-1.0	3658.0	981.0	-1.0	1609.0	1530.0	-1.0	2533.0	1427.0	-1.0	2883.0	1290.0	-1.0	1971.0	1367.0	-1.0	2670.0	1255.0	-1.0	1817.0	795.0	-1.0	1544.0	956.0	-1.0	1392.0	
705.379	442.0	-1.0	695.0	1108.0	-1.0	1841.0	880.0	-1.0	1551.0	1289.0	-1.0	1938.0	994.0	-1.0	1874.0	1254.0	-1.0	1948.0	913.0	-1.0	1387.0	2253.0	-1.0	3625.0	976.0	-1.0	1595.0	1519.0	-1.0	2510.0	1420.0	-1.0	2867.0	1284.0	-1.0	1959.0	1362.0	-1.0	2656.0	1251.0	-1.0	1805.0	794.0	-1.0	1537.0	952.0	-1.0	1384.0	
705.878	443.0	-1.0	694.0	1108.0	-1.0	1835.0	877.0	-1.0	1548.0	1288.0	-1.0	1930.0	992.0	-1.0	1859.0	1251.0	-1.0	1936.0	910.0	-1.0	1379.0	2245.0	-1.0	3595.0	971.0	-1.0	1582.0	1513.0	-1.0	2484.0	1417.0	-1.0	2849.0	1281.0	-1.0	1947.0	1357.0	-1.0	2634.0	1244.0	-1.0	1790.0	791.0	-1.0	1526.0	947.0	-1.0	1372.0	
706.377	443.0	-1.0	693.0	1106.0	-1.0	1831.0	878.0	-1.0	1546.0	1288.0	-1.0	1928.0	992.0	-1.0	1856.0	1253.0	-1.0	1937.0	908.0	-1.0	1375.0	2243.0	-1.0	3593.0	971.0	-1.0	1577.0	1511.0	-1.0	2479.0	1415.0	-1.0	2843.0	1283.0	-1.0	1950.0	1357.0	-1.0	2620.0	1244.0	-1.0	1780.0	790.0	-1.0	1518.0	944.0	-1.0	1361.0	
706.877	443.0	-1.0	691.0	1106.0	-1.0	1827.0	877.0	-1.0	1542.0	1286.0	-1.0	1922.0	989.0	-1.0	1849.0	1251.0	-1.0	1933.0	908.0	-1.0	1373.0	2243.0	-1.0	3588.0	969.0	-1.0	1573.0	1510.0	-1.0	2474.0	1415.0	-1.0	2837.0	1284.0	-1.0	1949.0	1356.0	-1.0	2622.0	1245.0	-1.0	1784.0	790.0	-1.0	1517.0	945.0	-1.0	1361.0	
707.376	443.0	-1.0	689.0	1104.0	-1.0	1817.0	876.0	-1.0	1538.0	1285.0	-1.0	1919.0	987.0	-1.0	1843.0	1250.0	-1.0	1928.0	907.0	-1.0	1369.0	2238.0	-1.0	3574.0	969.0	-1.0	1570.0	1509.0	-1.0	2466.0	1414.0	-1.0	2830.0	1283.0	-1.0	1944.0	1356.0	-1.0	2618.0	1244.0	-1.0	1781.0	789.0	-1.0	1514.0	943.0	-1.0	1360.0	
707.875	443.0	-1.0	690.0	1104.0	-1.0	1819.0	877.0	-1.0	1539.0	1287.0	-1.0	1922.0	987.0	-1.0	1839.0	1250.0	-1.0	1924.0	909.0	-1.0	1369.0	2239.0	-1.0	3566.0	969.0	-1.0	1570.0	1510.0	-1.0	2458.0	1413.0	-1.0	2825.0	1280.0	-1.0	1937.0	1354.0	-1.0	2609.0	1242.0	-1.0	1772.0	788.0	-1.0	1509.0	941.0	-1.0	1352.0	
708.374	443.0	-1.0	689.0	1106.0	-1.0	1821.0	877.0	-1.0	1542.0	1288.0	-1.0	1924.0	988.0	-1.0	1842.0	1252.0	-1.0	1930.0	909.0	-1.0	1373.0	2244.0	-1.0	3578.0	970.0	-1.0	1573.0	1513.0	-1.0	2468.0	1414.0	-1.0	2832.0	1282.0	-1.0	1943.0	1357.0	-1.0	2619.0	1246.0	-1.0	1778.0	789.0	-1.0	1512.0	945.0	-1.0	1355.0	
708.873	441.0	-1.0	691.0	1106.0	-1.0	1821.0	879.0	-1.0	1541.0	1288.0	-1.0	1923.0	988.0	-1.0	1846.0	1252.0	-1.0	1931.0	909.0	-1.0	1372.0	2244.0	-1.0	3582.0	971.0	-1.0	1574.0	1514.0	-1.0	2474.0	1415.0	-1.0	2839.0	1284.0	-1.0	1948.0	1360.0	-1.0	2630.0	1249.0	-1.0	1784.0	790.0	-1.0	1517.0	947.0	-1.0	1363.0	
709.373	443.0	-1.0	690.0	1104.0	-1.0	1818.0	878.0	-1.0	1541.0	1287.0	-1.0	1920.0	989.0	-1.0	1843.0	1251.0	-1.0	1929.0	908.0	-1.0	1372.0	2242.0	-1.0	3576.0	970.0	-1.0	1571.0	1515.0	-1.0	2473.0	1415.0	-1.0	2841.0	1283.0	-1.0	1945.0	1360.0	-1.0	2632.0	1248.0	-1.0	1784.0	790.0	-1.0	1520.0	946.0	-1.0	1366.0	
709.873	442.0	-1.0	690.0	1105.0	-1.0	1816.0	879.0	-1.0	1540.0	1287.0	-1.0	1917.0	988.0	-1.0	1840.0	1249.0	-1.0	1922.0	907.0	-1.0	1368.0	2239.0	-1.0	3566.0	970.0	-1.0	1567.0	1512.0	-1.0	2464.0	1413.0	-1.0	2835.0	1281.0	-1.0	1939.0	1358.0	-1.0	2629.0	1246.0	-1.0	1780.0	789.0	-1.0	1518.0	946.0	-1.0	1363.0	
710.372	442.0	-1.0	690.0	1106.0	-1.0	1819.0	880.0	-1.0	1540.0	1286.0	-1.0	1918.0	988.0	-1.0	1838.0	1249.0	-1.0	1920.0	908.0	-1.0	1365.0	2241.0	-1.0	3561.0	969.0	-1.0	1564.0	1509.0	-1.0	2458.0	1412.0	-1.0	2828.0	1279.0	-1.0	1933.0	1354.0	-1.0	2616.0	1243.0	-1.0	1770.0	789.0	-1.0	1514.0	943.0	-1.0	1356.0	
710.872	441.0	-1.0	691.0	1104.0	-1.0	1819.0	877.0	-1.0	1539.0	1285.0	-1.0	1919.0	988.0	-1.0	1837.0	1250.0	-1.0	1923.0	906.0	-1.0	1366.0	2242.0	-1.0	3568.0	968.0	-1.0	1564.0	1511.0	-1.0	2463.0	1411.0	-1.0	2830.0	1281.0	-1.0	1940.0	1355.0	-1.0	2608.0	1245.0	-1.0	1768.0	789.0	-1.0	1512.0	942.0	-1.0	1351.0	
711.371	442.0	-1.0	688.0	1101.0	-1.0	1816.0	873.0	-1.0	1537.0	1282.0	-1.0	1915.0	987.0	-1.0	1835.0	1249.0	-1.0	1922.0	906.0	-1.0	1364.0	2242.0	-1.0	3570.0	968.0	-1.0	1566.0	1512.0	-1.0	2465.0	1411.0	-1.0	2827.0	1282.0	-1.0	1944.0	1356.0	-1.0	2613.0	1247.0	-1.0	1774.0	789.0	-1.0	1515.0	944.0	-1.0	1356.0	
711.870	441.0	-1.0	688.0	1100.0	-1.0	1810.0	875.0	-1.0	1531.0	1283.0	-1.0	1910.0	986.0	-1.0	1828.0	1248.0	-1.0	1919.0	905.0	-1.0	1364.0	2239.0	-1.0	3560.0	968.0	-1.0	1564.0	1510.0	-1.0	2460.0	1408.0	-1.0	2820.0	1283.0	-1.0	1942.0	1353.0	-1.0	2613.0	1247.0	-1.0	1777.0	789.0	-1.0	1513.0	944.0	-1.0	1357.0	
712.369	442.0	-1.0	686.0	1101.0	-1.0	1805.0	876.0	-1.0	1529.0	1283.0	-1.0	1908.0	984.0	-1.0	1824.0	1246.0	-1.0	1915.0	906.0	-1.0	1362.0	2236.0	-1.0	3548.0	968.0	-1.0	1565.0	1507.0	-1.0	2453.0	1407.0	-1.0	2812.0	1281.0	-1.0	1934.0	1352.0	-1.0	2604.0	1244.0	-1.0	1771.0	786.0	-1.0	1509.0	942.0	-1.0	1353.0	
712.868	443.0	-1.0	686.0	1102.0	-1.0	1805.0	876.0	-1.0	1529.0	1285.0	-1.0	1910.0	985.0	-1.0	1829.0	1249.0	-1.0	1922.0	906.0	-1.0	1365.0	2239.0	-1.0	3562.0	968.0	-1.0	1567.0	1510.0	-1.0	2454.0	1409.0	-1.0	2813.0	1283.0	-1.0	1933.0	1351.0	-1.0	2597.0	1242.0	-1.0	1762.0	786.0	-1.0	1506.0	937.0	-1.0	1346.0	
713.368	441.0	-1.0	684.0	1102.0	-1.0	1804.0	878.0	-1.0	1529.0	1285.0	-1.0	1911.0	988.0	-1.0	1831.0	1249.0	-1.0	1924.0	905.0	-1.0	1366.0	2242.0	-1.0	3568.0	968.0	-1.0	1569.0	1514.0	-1.0	2465.0	1411.0	-1.0	2820.0	1284.0	-1.0	1938.0	1352.0	-1.0	2607.0	1245.0	-1.0	1769.0	788.0	-1.0	1512.0	940.0	-1.0	1351.0	
713.867	443.0	-1.0	685.0	1101.0	-1.0	1801.0	876.0	-1.0	1526.0	1284.0	-1.0	1908.0	987.0	-1.0	1831.0	1249.0	-1.0	1920.0	905.0	-1.0	1364.0	2239.0	-1.0	3560.0	968.0	-1.0	1567.0	1514.0	-1.0	2465.0	1411.0	-1.0	2823.0	1285.0	-1.0	1939.0	1354.0	-1.0	2614.0	1247.0	-1.0	1774.0	787.0	-1.0	1515.0	941.0	-1.0	1358.0	
714.366	442.0	-1.0	684.0	1100.0	-1.0	1798.0	877.0	-1.0	1525.0	1284.0	-1.0	1903.0	987.0	-1.0	1828.0	1245.0	-1.0	1911.0	903.0	-1.0	1358.0	2237.0	-1.0	3545.0	967.0	-1.0	1564.0	1513.0	-1.0	2465.0	1410.0	-1.0	2824.0	1283.0	-1.0	1936.0	1353.0	-1.0	2612.0	1246.0	-1.0	1772.0	787.0	-1.0	1512.0	941.0	-1.0	1358.0	
714.865	443.0	-1.0	683.0	1101.0	-1.0	1797.0	876.0	-1.0	1525.0	1283.0	-1.0	1900.0	986.0	-1.0	1822.0	1244.0	-1.0	1902.0	902.0	-1.0	1356.0	2232.0	-1.0	3532.0	966.0	-1.0	1558.0	1512.0	-1.0	2456.0	1410.0	-1.0	2821.0	1281.0	-1.0	1930.0	1349.0	-1.0	2602.0	1243.0	-1.0	1763.0	787.0	-1.0	1508.0	939.0	-1.0	1352.0	
715.364	442.0	-1.0	684.0	1102.0	-1.0	1797.0	878.0	-1.0	1525.0	1284.0	-1.0	1901.0	987.0	-1.0	1827.0	1245.0	-1.0	1908.0	902.0	-1.0	1355.0	2238.0	-1.0	3544.0	965.0	-1.0	1560.0	1514.0	-1.0	2467.0	1412.0	-1.0	2826.0	1286.0	-1.0	1942.0	1352.0	-1.0	2611.0	1248.0	-1.0	1772.0	789.0	-1.0	1513.0	943.0	-1.0	1356.0	
715.863	442.0	-1.0	684.0	1103.0	-1.0	1798.0	877.0	-1.0	1522.0	1282.0	-1.0	1897.0	987.0	-1.0	1824.0	1245.0	-1.0	1908.0	901.0	-1.0	1356.0	2237.0	-1.0	3545.0	965.0	-1.0	1558.0	1517.0	-1.0	2472.0	1411.0	-1.0	2828.0	1286.0	-1.0	1946.0	1354.0	-1.0	2616.0	1249.0	-1.0	1777.0	789.0	-1.0	1516.0	945.0	-1.0	1363.0	
716.362	441.0	-1.0	682.0	1101.0	-1.0	1794.0	878.0	-1.0	1520.0	1283.0	-1.0	1894.0	985.0	-1.0	1820.0	1244.0	-1.0	1902.0	902.0	-1.0	1353.0	2233.0	-1.0	3536.0	964.0	-1.0	1558.0	1515.0	-1.0	2468.0	1410.0	-1.0	2820.0	1286.0	-1.0	1943.0	1353.0	-1.0	2614.0	1249.0	-1.0	1779.0	789.0	-1.0	1514.0	945.0	-1.0	1363.0	
716.861	443.0	-1.0	683.0	1102.0	-1.0	1798.0	876.0	-1.0	1520.0	1283.0	-1.0	1897.0	987.0	-1.0	1823.0	1246.0	-1.0	1908.0	902.0	-1.0	1357.0	2241.0	-1.0	3549.0	965.0	-1.0	1559.0	1516.0	-1.0	2467.0	1409.0	-1.0	2816.0	1287.0	-1.0	1939.0	1352.0	-1.0	2606.0	1248.0	-1.0	1773.0	787.0	-1.0	1511.0	943.0	-1.0	1356.0	
717.360	442.0	-1.0	683.0	1103.0	-1.0	1798.0	877.0	-1.0	1520.0	1282.0	-1.0	1901.0	987.0	-1.0	1827.0	1249.0	-1.0	1915.0	903.0	-1.0	1359.0	2244.0	-1.0	3563.0	964.0	-1.0	1563.0	1520.0	-1.0	2475.0	1411.0	-1.0	2819.0	1289.0	-1.0	1947.0	1354.0	-1.0	2617.0	1252.0	-1.0	1783.0	790.0	-1.0	1518.0	946.0	-1.0	1364.0	
717.859	441.0	-1.0	683.0	1103.0	-1.0	1797.0	878.0	-1.0	1518.0	1282.0	-1.0	1898.0	988.0	-1.0	1829.0	1248.0	-1.0	1920.0	903.0	-1.0	1363.0	2243.0	-1.0	3569.0	965.0	-1.0	1564.0	1521.0	-1.0	2479.0	1411.0	-1.0	2822.0	1289.0	-1.0	1949.0	1358.0	-1.0	2627.0	1253.0	-1.0	1790.0	791.0	-1.0	1521.0	948.0	-1.0	1371.0	
718.358	442.0	-1.0	681.0	1102.0	-1.0	1792.0	877.0	-1.0	1517.0	1281.0	-1.0	1896.0	987.0	-1.0	1826.0	1246.0	-1.0	1910.0	903.0	-1.0	1361.0	2237.0	-1.0	3553.0	966.0	-1.0	1563.0	1521.0	-1.0	2475.0	1411.0	-1.0	2821.0	1286.0	-1.0	1942.0	1357.0	-1.0	2625.0	1252.0	-1.0	1784.0	790.0	-1.0	1519.0	948.0	-1.0	1368.0	
718.857	442.0	-1.0	682.0	1101.0	-1.0	1794.0	878.0	-1.0	1519.0	1283.0	-1.0	1898.0	987.0	-1.0	1824.0	1246.0	-1.0	1903.0	904.0	-1.0	1359.0	2238.0	-1.0	3536.0	965.0	-1.0	1562.0	1519.0	-1.0	2464.0	1413.0	-1.0	2817.0	1284.0	-1.0	1934.0	1354.0	-1.0	2612.0	1248.0	-1.0	1769.0	789.0	-1.0	1513.0	946.0	-1.0	1359.0	
719.356	442.0	-1.0	682.0	1102.0	-1.0	1795.0	877.0	-1.0	1520.0	1283.0	-1.0	1896.0	989.0	-1.0	1827.0	1248.0	-1.0	1906.0	903.0	-1.0	1359.0	2240.0	-1.0	3541.0	966.0	-1.0	1562.0	1520.0	-1.0	2470.0	1413.0	-1.0	2823.0	1288.0	-1.0	1939.0	1358.0	-1.0	2617.0	1251.0	-1.0	1772.0	791.0	-1.0	1515.0	948.0	-1.0	1359.0	
719.855	441.0	-1.0	681.0	1103.0	-1.0	1792.0	878.0	-1.0	1518.0	1282.0	-1.0	1891.0	989.0	-1.0	1826.0	1248.0	-1.0	1905.0	903.0	-1.0	1356.0	2239.0	-1.0	3537.0	966.0	-1.0	1559.0	1523.0	-1.0	2472.0	1414.0	-1.0	2824.0	1289.0	-1.0	1943.0	1361.0	-1.0	2618.0	1253.0	-1.0	1776.0	791.0	-1.0	1516.0	950.0	-1.0	1364.0	
720.354	442.0	-1.0	679.0	1102.0	-1.0	1787.0	878.0	-1.0	1515.0	1280.0	-1.0	1887.0	988.0	-1.0	1820.0	1245.0	-1.0	1900.0	903.0	-1.0	1354.0	2238.0	-1.0	3526.0	966.0	-1.0	1556.0	1524.0	-1.0	2469.0	1414.0	-1.0	2820.0	1290.0	-1.0	1940.0	1360.0	-1.0	2614.0	1253.0	-1.0	1775.0	792.0	-1.0	1513.0	949.0	-1.0	1362.0	
720.853	441.0	-1.0	679.0	1103.0	-1.0	1786.0	879.0	-1.0	1515.0	1283.0	-1.0	1888.0	987.0	-1.0	1815.0	1247.0	-1.0	1895.0	903.0	-1.0	1352.0	2237.0	-1.0	3521.0	966.0	-1.0	1554.0	1523.0	-1.0	2461.0	1414.0	-1.0	2814.0	1291.0	-1.0	1937.0	1358.0	-1.0	2602.0	1251.0	-1.0	1768.0	790.0	-1.0	1507.0	946.0	-1.0	1355.0	
721.352	443.0	-1.0	680.0	1104.0	-1.0	1788.0	878.0	-1.0	1516.0	1283.0	-1.0	1891.0	989.0	-1.0	1818.0	1250.0	-1.0	1902.0	904.0	-1.0	1356.0	2243.0	-1.0	3538.0	967.0	-1.0	1556.0	1529.0	-1.0	2474.0	1416.0	-1.0	2820.0	1295.0	-1.0	1947.0	1360.0	-1.0	2601.0	1255.0	-1.0	1768.0	791.0	-1.0	1507.0	948.0	-1.0	1350.0	
721.852	443.0	-1.0	679.0	1104.0	-1.0	1789.0	877.0	-1.0	1515.0	1285.0	-1.0	1890.0	989.0	-1.0	1818.0	1251.0	-1.0	1907.0	904.0	-1.0	1357.0	2246.0	-1.0	3544.0	966.0	-1.0	1558.0	1532.0	-1.0	2481.0	1418.0	-1.0	2823.0	1297.0	-1.0	1954.0	1362.0	-1.0	2608.0	1258.0	-1.0	1778.0	792.0	-1.0	1509.0	950.0	-1.0	1357.0	
722.351	442.0	-1.0	678.0	1102.0	-1.0	1784.0	878.0	-1.0	1512.0	1285.0	-1.0	1888.0	989.0	-1.0	1814.0	1250.0	-1.0	1903.0	904.0	-1.0	1358.0	2246.0	-1.0	3538.0	967.0	-1.0	1561.0	1531.0	-1.0	2482.0	1418.0	-1.0	2821.0	1297.0	-1.0	1954.0	1362.0	-1.0	2609.0	1257.0	-1.0	1779.0	792.0	-1.0	1510.0	950.0	-1.0	1359.0	
722.850	443.0	-1.0	680.0	1104.0	-1.0	1787.0	878.0	-1.0	1513.0	1287.0	-1.0	1893.0	989.0	-1.0	1814.0	1250.0	-1.0	1903.0	907.0	-1.0	1359.0	2249.0	-1.0	3536.0	968.0	-1.0	1562.0	1533.0	-1.0	2483.0	1418.0	-1.0	2820.0	1296.0	-1.0	1949.0	1359.0	-1.0	2602.0	1255.0	-1.0	1773.0	791.0	-1.0	1505.0	948.0	-1.0	1353.0	
723.349	442.0	-1.0	680.0	1106.0	-1.0	1791.0	879.0	-1.0	1516.0	1286.0	-1.0	1896.0	991.0	-1.0	1822.0	1253.0	-1.0	1910.0	907.0	-1.0	1360.0	2254.0	-1.0	3547.0	970.0	-1.0	1565.0	1537.0	-1.0	2497.0	1419.0	-1.0	2828.0	1298.0	-1.0	1957.0	1362.0	-1.0	2609.0	1259.0	-1.0	1778.0	793.0	-1.0	1507.0	951.0	-1.0	1356.0	
723.848	442.0	-1.0	680.0	1107.0	-1.0	1790.0	879.0	-1.0	1515.0	1286.0	-1.0	1895.0	992.0	-1.0	1825.0	1254.0	-1.0	1911.0	907.0	-1.0	1360.0	2254.0	-1.0	3552.0	970.0	-1.0	1565.0	1538.0	-1.0	2505.0	1420.0	-1.0	2832.0	1300.0	-1.0	1962.0	1365.0	-1.0	2621.0	1260.0	-1.0	1784.0	795.0	-1.0	1513.0	953.0	-1.0	1363.0	
724.347	443.0	-1.0	678.0	1106.0	-1.0	1786.0	880.0	-1.0	1515.0	1287.0	-1.0	1891.0	992.0	-1.0	1821.0	1251.0	-1.0	1904.0	907.0	-1.0	1358.0	2251.0	-1.0	3542.0	968.0	-1.0	1559.0	1538.0	-1.0	2502.0	1420.0	-1.0	2832.0	1298.0	-1.0	1959.0	1366.0	-1.0	2622.0	1259.0	-1.0	1784.0	793.0	-1.0	1514.0	952.0	-1.0	1364.0	
724.846	443.0	-1.0	681.0	1108.0	-1.0	1792.0	880.0	-1.0	1516.0	1286.0	-1.0	1894.0	993.0	-1.0	1822.0	1254.0	-1.0	1907.0	906.0	-1.0	1358.0	2256.0	-1.0	3544.0	968.0	-1.0	1556.0	1537.0	-1.0	2496.0	1419.0	-1.0	2828.0	1296.0	-1.0	1955.0	1363.0	-1.0	2614.0	1256.0	-1.0	1777.0	793.0	-1.0	1509.0	949.0	-1.0	1357.0	
725.346	443.0	-1.0	681.0	1108.0	-1.0	1794.0	880.0	-1.0	1519.0	1288.0	-1.0	1897.0	993.0	-1.0	1827.0	1256.0	-1.0	1915.0	907.0	-1.0	1358.0	2261.0	-1.0	3559.0	967.0	-1.0	1555.0	1540.0	-1.0	2506.0	1420.0	-1.0	2832.0	1299.0	-1.0	1963.0	1366.0	-1.0	2629.0	1260.0	-1.0	1794.0	795.0	-1.0	1515.0	953.0	-1.0	1369.0	
725.845	443.0	-1.0	680.0	1107.0	-1.0	1795.0	878.0	-1.0	1518.0	1285.0	-1.0	1895.0	993.0	-1.0	1824.0	1256.0	-1.0	1917.0	907.0	-1.0	1359.0	2262.0	-1.0	3567.0	966.0	-1.0	1552.0	1541.0	-1.0	2508.0	1420.0	-1.0	2831.0	1301.0	-1.0	1968.0	1368.0	-1.0	2640.0	1263.0	-1.0	1803.0	794.0	-1.0	1521.0	955.0	-1.0	1376.0	
726.344	443.0	-1.0	680.0	1108.0	-1.0	1793.0	878.0	-1.0	1517.0	1286.0	-1.0	1895.0	990.0	-1.0	1819.0	1256.0	-1.0	1917.0	908.0	-1.0	1359.0	2260.0	-1.0	3563.0	966.0	-1.0	1551.0	1539.0	-1.0	2507.0	1418.0	-1.0	2827.0	1301.0	-1.0	1965.0	1367.0	-1.0	2639.0	1262.0	-1.0	1804.0	794.0	-1.0	1520.0	955.0	-1.0	1376.0	
726.843	443.0	-1.0	682.0	1109.0	-1.0	1799.0	880.0	-1.0	1518.0	1289.0	-1.0	1901.0	991.0	-1.0	1825.0	1259.0	-1.0	1928.0	909.0	-1.0	1364.0	2269.0	-1.0	3587.0	966.0	-1.0	1550.0	1540.0	-1.0	2505.0	1417.0	-1.0	2826.0	1303.0	-1.0	1965.0	1364.0	-1.0	2630.0	1262.0	-1.0	1798.0	794.0	-1.0	1517.0	954.0	-1.0	1371.0	
727.342	442.0	-1.0	681.0	1110.0	-1.0	1802.0	881.0	-1.0	1521.0	1290.0	-1.0	1904.0	994.0	-1.0	1829.0	1261.0	-1.0	1937.0	909.0	-1.0	1366.0	2272.0	-1.0	3599.0	965.0	-1.0	1552.0	1542.0	-1.0	2512.0	1419.0	-1.0	2827.0	1305.0	-1.0	1971.0	1369.0	-1.0	2646.0	1266.0	-1.0	1810.0	794.0	-1.0	1525.0	957.0	-1.0	1380.0	
727.841	442.0	-1.0	683.0	1110.0	-1.0	1801.0	881.0	-1.0	1518.0	1290.0	-1.0	1902.0	991.0	-1.0	1828.0	1260.0	-1.0	1936.0	910.0	-1.0	1366.0	2269.0	-1.0	3595.0	965.0	-1.0	1550.0	1542.0	-1.0	2513.0	1419.0	-1.0	2828.0	1306.0	-1.0	1973.0	1371.0	-1.0	2653.0	1267.0	-1.0	1817.0	795.0	-1.0	1529.0	957.0	-1.0	1386.0	
728.340	443.0	-1.0	680.0	1110.0	-1.0	1796.0	880.0	-1.0	1517.0	1288.0	-1.0	1897.0	990.0	-1.0	1823.0	1258.0	-1.0	1928.0	910.0	-1.0	1363.0	2263.0	-1.0	3579.0	964.0	-1.0	1546.0	1540.0	-1.0	2507.0	1417.0	-1.0	2824.0	1304.0	-1.0	1967.0	1370.0	-1.0	2649.0	1266.0	-1.0	1812.0	794.0	-1.0	1526.0	958.0	-1.0	1383.0	
728.840	442.0	-1.0	682.0	1110.0	-1.0	1795.0	882.0	-1.0	1517.0	1289.0	-1.0	1895.0	989.0	-1.0	1817.0	1257.0	-1.0	1921.0	909.0	-1.0	1359.0	2256.0	-1.0	3561.0	962.0	-1.0	1539.0	1537.0	-1.0	2493.0	1417.0	-1.0	2817.0	1301.0	-1.0	1961.0	1368.0	-1.0	2639.0	1263.0	-1.0	1801.0	793.0	-1.0	1518.0	953.0	-1.0	1373.0	
729.339	442.0	-1.0	682.0	1112.0	-1.0	1797.0	882.0	-1.0	1518.0	1290.0	-1.0	1896.0	989.0	-1.0	1820.0	1258.0	-1.0	1928.0	909.0	-1.0	1359.0	2260.0	-1.0	3572.0	961.0	-1.0	1534.0	1537.0	-1.0	2488.0	1416.0	-1.0	2812.0	1303.0	-1.0	1958.0	1365.0	-1.0	2626.0	1259.0	-1.0	1791.0	793.0	-1.0	1511.0	952.0	-1.0	1362.0	
729.839	443.0	-1.0	682.0	1112.0	-1.0	1794.0	881.0	-1.0	1516.0	1289.0	-1.0	1894.0	988.0	-1.0	1818.0	1261.0	-1.0	1930.0	909.0	-1.0	1359.0	2264.0	-1.0	3578.0	959.0	-1.0	1528.0	1536.0	-1.0	2491.0	1417.0	-1.0	2814.0	1306.0	-1.0	1963.0	1369.0	-1.0	2632.0	1263.0	-1.0	1799.0	793.0	-1.0	1514.0	952.0	-1.0	1368.0	
730.338	442.0	-1.0	682.0	1111.0	-1.0	1791.0	881.0	-1.0	1511.0	1288.0	-1.0	1889.0	987.0	-1.0	1813.0	1260.0	-1.0	1926.0	907.0	-1.0	1354.0	2261.0	-1.0	3571.0	958.0	-1.0	1524.0	1536.0	-1.0	2490.0	1416.0	-1.0	2808.0	1307.0	-1.0	1966.0	1369.0	-1.0	2639.0	1266.0	-1.0	1806.0	795.0	-1.0	1516.0	955.0	-1.0	1372.0	
730.838	444.0	-1.0	679.0	1109.0	-1.0	1784.0	880.0	-1.0	1510.0	1288.0	-1.0	1883.0	985.0	-1.0	1804.0	1259.0	-1.0	1920.0	906.0	-1.0	1349.0	2254.0	-1.0	3554.0	956.0	-1.0	1518.0	1536.0	-1.0	2487.0	1415.0	-1.0	2803.0	1305.0	-1.0	1965.0	1368.0	-1.0	2634.0	1265.0	-1.0	1803.0	794.0	-1.0	1512.0	954.0	-1.0	1367.0	
731.337	444.0	-1.0	679.0	1109.0	-1.0	1785.0	878.0	-1.0	1510.0	1287.0	-1.0	1884.0	983.0	-1.0	1797.0	1259.0	-1.0	1915.0	906.0	-1.0	1345.0	2253.0	-1.0	3543.0	955.0	-1.0	1514.0	1533.0	-1.0	2478.0	1413.0	-1.0	2794.0	1304.0	-1.0	1960.0	1366.0	-1.0	2619.0	1262.0	-1.0	1792.0	791.0	-1.0	1505.0	951.0	-1.0	1358.0	
731.836	443.0	-1.0	680.0	1110.0	-1.0	1788.0	880.0	-1.0	1510.0	1288.0	-1.0	1886.0	985.0	-1.0	1799.0	1260.0	-1.0	1923.0	906.0	-1.0	1346.0	2258.0	-1.0	3558.0	956.0	-1.0	1515.0	1537.0	-1.0	2490.0	1413.0	-1.0	2798.0	1308.0	-1.0	1968.0	1368.0	-1.0	2614.0	1265.0	-1.0	1787.0	792.0	-1.0	1503.0	951.0	-1.0	1352.0	
732.335	441.0	-1.0	680.0	1108.0	-1.0	1786.0	878.0	-1.0	1508.0	1286.0	-1.0	1886.0	984.0	-1.0	1799.0	1261.0	-1.0	1928.0	906.0	-1.0	1345.0	2258.0	-1.0	3564.0	956.0	-1.0	1515.0	1538.0	-1.0	2492.0	1416.0	-1.0	2803.0	1312.0	-1.0	1979.0	1371.0	-1.0	2625.0	1268.0	-1.0	1798.0	793.0	-1.0	1507.0	953.0	-1.0	1357.0	
732.834	442.0	-1.0	679.0	1107.0	-1.0	1782.0	879.0	-1.0	1506.0	1287.0	-1.0	1882.0	985.0	-1.0	1796.0	1261.0	-1.0	1926.0	904.0	-1.0	1343.0	2255.0	-1.0	3558.0	956.0	-1.0	1514.0	1538.0	-1.0	2489.0	1417.0	-1.0	2799.0	1313.0	-1.0	1978.0	1369.0	-1.0	2629.0	1268.0	-1.0	1803.0	793.0	-1.0	1507.0	954.0	-1.0	1361.0	
733.333	443.0	-1.0	680.0	1109.0	-1.0	1782.0	879.0	-1.0	1505.0	1287.0	-1.0	1881.0	983.0	-1.0	1792.0	1260.0	-1.0	1923.0	905.0	-1.0	1340.0	2251.0	-1.0	3547.0	956.0	-1.0	1511.0	1537.0	-1.0	2484.0	1415.0	-1.0	2793.0	1311.0	-1.0	1971.0	1369.0	-1.0	2626.0	1264.0	-1.0	1800.0	792.0	-1.0	1505.0	951.0	-1.0	1360.0	
733.833	444.0	-1.0	680.0	1110.0	-1.0	1786.0	879.0	-1.0	1507.0	1288.0	-1.0	1886.0	984.0	-1.0	1800.0	1263.0	-1.0	1933.0	905.0	-1.0	1341.0	2261.0	-1.0	3573.0	957.0	-1.0	1509.0	1540.0	-1.0	2482.0	1417.0	-1.0	2797.0	1312.0	-1.0	1972.0	1367.0	-1.0	2620.0	1263.0	-1.0	1796.0	792.0	-1.0	1503.0	951.0	-1.0	1356.0	
734.332	443.0	-1.0	680.0	1110.0	-1.0	1788.0	880.0	-1.0	1509.0	1288.0	-1.0	1887.0	986.0	-1.0	1806.0	1266.0	-1.0	1942.0	904.0	-1.0	1341.0	2268.0	-1.0	3596.0	956.0	-1.0	1510.0	1539.0	-1.0	2486.0	1419.0	-1.0	2806.0	1317.0	-1.0	1982.0	1372.0	-1.0	2636.0	1268.0	-1.0	1813.0	794.0	-1.0	1514.0	954.0	-1.0	1371.0	
734.832	442.0	-1.0	680.0	1106.0	-1.0	1784.0	879.0	-1.0	1507.0	1285.0	-1.0	1886.0	986.0	-1.0	1805.0	1264.0	-1.0	1941.0	903.0	-1.0	1337.0	2272.0	-1.0	3601.0	956.0	-1.0	1511.0	1539.0	-1.0	2485.0	1419.0	-1.0	2808.0	1316.0	-1.0	1987.0	1374.0	-1.0	2649.0	1272.0	-1.0	1826.0	794.0	-1.0	1520.0	958.0	-1.0	1382.0	
735.331	442.0	-1.0	679.0	1104.0	-1.0	1780.0	880.0	-1.0	1505.0	1286.0	-1.0	1880.0	986.0	-1.0	1801.0	1263.0	-1.0	1935.0	900.0	-1.0	1334.0	2268.0	-1.0	3593.0	955.0	-1.0	1509.0	1535.0	-1.0	2481.0	1419.0	-1.0	2806.0	1315.0	-1.0	1985.0	1374.0	-1.0	2652.0	1273.0	-1.0	1827.0	796.0	-1.0	1524.0	959.0	-1.0	1383.0	
735.831	443.0	-1.0	678.0	1104.0	-1.0	1777.0	880.0	-1.0	1505.0	1285.0	-1.0	1880.0	984.0	-1.0	1794.0	1260.0	-1.0	1928.0	900.0	-1.0	1333.0	2263.0	-1.0	3580.0	953.0	-1.0	1505.0	1532.0	-1.0	2470.0	1418.0	-1.0	2801.0	1311.0	-1.0	1976.0	1373.0	-1.0	2648.0	1269.0	-1.0	1824.0	796.0	-1.0	1522.0	958.0	-1.0	1381.0	
736.330	442.0	-1.0	680.0	1102.0	-1.0	1780.0	878.0	-1.0	1507.0	1282.0	-1.0	1883.0	984.0	-1.0	1797.0	1262.0	-1.0	1930.0	902.0	-1.0	1334.0	2266.0	-1.0	3587.0	954.0	-1.0	1502.0	1529.0	-1.0	2460.0	1417.0	-1.0	2797.0	1309.0	-1.0	1969.0	1372.0	-1.0	2638.0	1268.0	-1.0	1815.0	795.0	-1.0	1520.0	955.0	-1.0	1377.0	
736.829	442.0	-1.0	681.0	1102.0	-1.0	1783.0	878.0	-1.0	1507.0	1282.0	-1.0	1885.0	986.0	-1.0	1801.0	1263.0	-1.0	1937.0	902.0	-1.0	1336.0	2271.0	-1.0	3600.0	953.0	-1.0	1503.0	1529.0	-1.0	2463.0	1419.0	-1.0	2801.0	1311.0	-1.0	1974.0	1371.0	-1.0	2633.0	1266.0	-1.0	1809.0	796.0	-1.0	1517.0	956.0	-1.0	1369.0	
737.329	443.0	-1.0	681.0	1102.0	-1.0	1783.0	877.0	-1.0	1505.0	1282.0	-1.0	1884.0	986.0	-1.0	1803.0	1263.0	-1.0	1940.0	901.0	-1.0	1336.0	2269.0	-1.0	3605.0	955.0	-1.0	1505.0	1532.0	-1.0	2470.0	1419.0	-1.0	2804.0	1313.0	-1.0	1980.0	1375.0	-1.0	2633.0	1272.0	-1.0	1810.0	796.0	-1.0	1519.0	959.0	-1.0	1370.0	
737.828	443.0	-1.0	679.0	1103.0	-1.0	1779.0	877.0	-1.0	1505.0	1282.0	-1.0	1881.0	984.0	-1.0	1802.0	1262.0	-1.0	1937.0	903.0	-1.0	1334.0	2266.0	-1.0	3602.0	955.0	-1.0	1507.0	1533.0	-1.0	2475.0	1420.0	-1.0	2805.0	1313.0	-1.0	1984.0	1378.0	-1.0	2643.0	1275.0	-1.0	1819.0	798.0	-1.0	1525.0	961.0	-1.0	1376.0	
738.328	442.0	-1.0	679.0	1102.0	-1.0	1776.0	879.0	-1.0	1501.0	1281.0	-1.0	1877.0	983.0	-1.0	1796.0	1261.0	-1.0	1933.0	902.0	-1.0	1333.0	2263.0	-1.0	3590.0	956.0	-1.0	1506.0	1534.0	-1.0	2476.0	1419.0	-1.0	2803.0	1313.0	-1.0	1982.0	1378.0	-1.0	2651.0	1277.0	-1.0	1824.0	800.0	-1.0	1531.0	963.0	-1.0	1381.0	
738.827	443.0	-1.0	678.0	1100.0	-1.0	1771.0	876.0	-1.0	1498.0	1280.0	-1.0	1873.0	982.0	-1.0	1792.0	1260.0	-1.0	1926.0	902.0	-1.0	1330.0	2258.0	-1.0	3578.0	956.0	-1.0	1506.0	1532.0	-1.0	2472.0	1418.0	-1.0	2796.0	1313.0	-1.0	1977.0	1379.0	-1.0	2651.0	1275.0	-1.0	1824.0	799.0	-1.0	1529.0	962.0	-1.0	1383.0	
739.326	441.0	-1.0	675.0	1100.0	-1.0	1765.0	878.0	-1.0	1497.0	1280.0	-1.0	1868.0	981.0	-1.0	1784.0	1256.0	-1.0	1918.0	901.0	-1.0	1328.0	2255.0	-1.0	3561.0	956.0	-1.0	1504.0	1534.0	-1.0	2466.0	1416.0	-1.0	2790.0	1308.0	-1.0	1968.0	1377.0	-1.0	2646.0	1273.0	-1.0	1816.0	800.0	-1.0	1526.0	962.0	-1.0	1379.0	
739.825	441.0	-1.0	677.0	1102.0	-1.0	1770.0	878.0	-1.0	1498.0	1281.0	-1.0	1871.0	983.0	-1.0	1784.0	1258.0	-1.0	1915.0	901.0	-1.0	1326.0	2257.0	-1.0	3554.0	956.0	-1.0	1504.0	1533.0	-1.0	2459.0	1416.0	-1.0	2784.0	1306.0	-1.0	1960.0	1375.0	-1.0	2633.0	1270.0	-1.0	1805.0	797.0	-1.0	1520.0	958.0	-1.0	1369.0	
740.324	442.0	-1.0	677.0	1104.0	-1.0	1773.0	879.0	-1.0	1500.0	1282.0	-1.0	1875.0	984.0	-1.0	1787.0	1259.0	-1.0	1920.0	903.0	-1.0	1330.0	2264.0	-1.0	3571.0	958.0	-1.0	1508.0	1538.0	-1.0	2471.0	1418.0	-1.0	2788.0	1309.0	-1.0	1968.0	1379.0	-1.0	2644.0	1275.0	-1.0	1812.0	799.0	-1.0	1525.0	962.0	-1.0	1373.0	
740.823	442.0	-1.0	678.0	1105.0	-1.0	1773.0	880.0	-1.0	1499.0	1282.0	-1.0	1874.0	983.0	-1.0	1790.0	1259.0	-1.0	1922.0	905.0	-1.0	1330.0	2267.0	-1.0	3580.0	960.0	-1.0	1511.0	1540.0	-1.0	2480.0	1418.0	-1.0	2792.0	1312.0	-1.0	1973.0	1384.0	-1.0	2656.0	1277.0	-1.0	1821.0	801.0	-1.0	1530.0	964.0	-1.0	1379.0	
741.322	442.0	-1.0	678.0	1104.0	-1.0	1771.0	879.0	-1.0	1499.0	1282.0	-1.0	1873.0	983.0	-1.0	1787.0	1259.0	-1.0	1919.0	905.0	-1.0	1330.0	2266.0	-1.0	3573.0	961.0	-1.0	1512.0	1541.0	-1.0	2479.0	1418.0	-1.0	2792.0	1310.0	-1.0	1968.0	1382.0	-1.0	2656.0	1276.0	-1.0	1819.0	801.0	-1.0	1531.0	964.0	-1.0	1380.0	
741.821	444.0	-1.0	679.0	1106.0	-1.0	1778.0	879.0	-1.0	1502.0	1285.0	-1.0	1879.0	986.0	-1.0	1793.0	1262.0	-1.0	1921.0	907.0	-1.0	1333.0	2273.0	-1.0	3583.0	962.0	-1.0	1515.0	1543.0	-1.0	2479.0	1419.0	-1.0	2789.0	1308.0	-1.0	1961.0	1380.0	-1.0	2647.0	1273.0	-1.0	1812.0	800.0	-1.0	1525.0	962.0	-1.0	1374.0	
742.320	443.0	-1.0	679.0	1106.0	-1.0	1783.0	881.0	-1.0	1507.0	1285.0	-1.0	1883.0	988.0	-1.0	1801.0	1263.0	-1.0	1932.0	908.0	-1.0	1337.0	2281.0	-1.0	3603.0	964.0	-1.0	1520.0	1546.0	-1.0	2494.0	1421.0	-1.0	2800.0	1313.0	-1.0	1972.0	1384.0	-1.0	2667.0	1278.0	-1.0	1829.0	803.0	-1.0	1536.0	965.0	-1.0	1385.0	
742.819	442.0	-1.0	681.0	1107.0	-1.0	1784.0	881.0	-1.0	1507.0	1285.0	-1.0	1885.0	989.0	-1.0	1806.0	1264.0	-1.0	1936.0	908.0	-1.0	1340.0	2283.0	-1.0	3614.0	965.0	-1.0	1526.0	1550.0	-1.0	2506.0	1424.0	-1.0	2806.0	1314.0	-1.0	1980.0	1388.0	-1.0	2683.0	1282.0	-1.0	1842.0	804.0	-1.0	1544.0	968.0	-1.0	1396.0	
743.318	443.0	-1.0	681.0	1108.0	-1.0	1784.0	880.0	-1.0	1507.0	1284.0	-1.0	1886.0	989.0	-1.0	1808.0	1263.0	-1.0	1936.0	910.0	-1.0	1341.0	2283.0	-1.0	3618.0	967.0	-1.0	1529.0	1553.0	-1.0	2513.0	1423.0	-1.0	2809.0	1313.0	-1.0	1982.0	1388.0	-1.0	2688.0	1282.0	-1.0	1845.0	805.0	-1.0	1547.0	968.0	-1.0	1397.0	
743.818	443.0	-1.0	682.0	1108.0	-1.0	1784.0	882.0	-1.0	1509.0	1286.0	-1.0	1888.0	989.0	-1.0	1806.0	1263.0	-1.0	1934.0	910.0	-1.0	1343.0	2281.0	-1.0	3613.0	967.0	-1.0	1531.0	1552.0	-1.0	2512.0	1423.0	-1.0	2809.0	1312.0	-1.0	1980.0	1389.0	-1.0	2687.0	1281.0	-1.0	1845.0	804.0	-1.0	1546.0	965.0	-1.0	1396.0	
744.318	444.0	-1.0	683.0	1110.0	-1.0	1789.0	881.0	-1.0	1515.0	1290.0	-1.0	1897.0	989.0	-1.0	1810.0	1266.0	-1.0	1938.0	912.0	-1.0	1345.0	2283.0	-1.0	3614.0	968.0	-1.0	1532.0	1552.0	-1.0	2513.0	1423.0	-1.0	2806.0	1311.0	-1.0	1975.0	1386.0	-1.0	2681.0	1278.0	-1.0	1839.0	802.0	-1.0	1543.0	963.0	-1.0	1389.0	
744.818	443.0	-1.0	683.0	1112.0	-1.0	1797.0	883.0	-1.0	1519.0	1291.0	-1.0	1905.0	993.0	-1.0	1818.0	1270.0	-1.0	1950.0	913.0	-1.0	1351.0	2289.0	-1.0	3636.0	970.0	-1.0	1536.0	1553.0	-1.0	2514.0	1422.0	-1.0	2805.0	1312.0	-1.0	1976.0	1383.0	-1.0	2673.0	1275.0	-1.0	1834.0	802.0	-1.0	1537.0	957.0	-1.0	1379.0	
745.317	445.0	-1.0	684.0	1113.0	-1.0	1803.0	883.0	-1.0	1521.0	1295.0	-1.0	1910.0	993.0	-1.0	1823.0	1272.0	-1.0	1962.0	914.0	-1.0	1355.0	2294.0	-1.0	3659.0	971.0	-1.0	1538.0	1556.0	-1.0	2522.0	1421.0	-1.0	2811.0	1316.0	-1.0	1984.0	1383.0	-1.0	2664.0	1275.0	-1.0	1827.0	799.0	-1.0	1532.0	955.0	-1.0	1369.0	
745.816	444.0	-1.0	684.0	1113.0	-1.0	1805.0	884.0	-1.0	1522.0	1295.0	-1.0	1914.0	992.0	-1.0	1825.0	1273.0	-1.0	1967.0	915.0	-1.0	1358.0	2295.0	-1.0	3673.0	972.0	-1.0	1541.0	1560.0	-1.0	2534.0	1423.0	-1.0	2815.0	1317.0	-1.0	1993.0	1382.0	-1.0	2658.0	1276.0	-1.0	1822.0	800.0	-1.0	1529.0	955.0	-1.0	1364.0	
746.316	445.0	-1.0	685.0	1114.0	-1.0	1806.0	882.0	-1.0	1520.0	1293.0	-1.0	1912.0	992.0	-1.0	1826.0	1271.0	-1.0	1967.0	915.0	-1.0	1356.0	2295.0	-1.0	3673.0	972.0	-1.0	1543.0	1561.0	-1.0	2539.0	1422.0	-1.0	2816.0	1318.0	-1.0	1997.0	1384.0	-1.0	2654.0	1276.0	-1.0	1818.0	799.0	-1.0	1526.0	956.0	-1.0	1361.0	
746.815	444.0	-1.0	684.0	1112.0	-1.0	1802.0	881.0	-1.0	1520.0	1293.0	-1.0	1910.0	991.0	-1.0	1823.0	1270.0	-1.0	1963.0	913.0	-1.0	1355.0	2291.0	-1.0	3667.0	972.0	-1.0	1542.0	1561.0	-1.0	2540.0	1421.0	-1.0	2815.0	1317.0	-1.0	1996.0	1385.0	-1.0	2650.0	1275.0	-1.0	1814.0	800.0	-1.0	1525.0	956.0	-1.0	1360.0	
747.314	444.0	-1.0	683.0	1112.0	-1.0	1799.0	882.0	-1.0	1518.0	1291.0	-1.0	1906.0	989.0	-1.0	1820.0	1268.0	-1.0	1958.0	914.0	-1.0	1353.0	2286.0	-1.0	3654.0	971.0	-1.0	1540.0	1559.0	-1.0	2535.0	1422.0	-1.0	2812.0	1314.0	-1.0	1992.0	1386.0	-1.0	2659.0	1275.0	-1.0	1818.0	801.0	-1.0	1529.0	956.0	-1.0	1367.0	
747.813	444.0	-1.0	683.0	1110.0	-1.0	1797.0	881.0	-1.0	1515.0	1288.0	-1.0	1899.0	990.0	-1.0	1815.0	1266.0	-1.0	1951.0	913.0	-1.0	1351.0	2281.0	-1.0	3639.0	970.0	-1.0	1538.0	1556.0	-1.0	2524.0	1421.0	-1.0	2807.0	1312.0	-1.0	1985.0	1385.0	-1.0	2662.0	1273.0	-1.0	1820.0	799.0	-1.0	1528.0	956.0	-1.0	1371.0	
748.312	444.0	-1.0	683.0	1109.0	-1.0	1791.0	880.0	-1.0	1513.0	1288.0	-1.0	1896.0	989.0	-1.0	1812.0	1265.0	-1.0	1942.0	912.0	-1.0	1348.0	2275.0	-1.0	3623.0	971.0	-1.0	1537.0	1553.0	-1.0	2515.0	1419.0	-1.0	2800.0	1308.0	-1.0	1976.0	1382.0	-1.0	2658.0	1271.0	-1.0	1817.0	797.0	-1.0	1525.0	956.0	-1.0	1369.0	
748.811	444.0	-1.0	683.0	1111.0	-1.0	1795.0	880.0	-1.0	1517.0	1289.0	-1.0	1902.0	989.0	-1.0	1817.0	1266.0	-1.0	1948.0	914.0	-1.0	1352.0	2282.0	-1.0	3634.0	971.0	-1.0	1539.0	1554.0	-1.0	2512.0	1419.0	-1.0	2799.0	1309.0	-1.0	1971.0	1379.0	-1.0	2649.0	1268.0	-1.0	1811.0	797.0	-1.0	1519.0	953.0	-1.0	1364.0	
749.310	443.0	-1.0	683.0	1112.0	-1.0	1801.0	882.0	-1.0	1520.0	1291.0	-1.0	1904.0	990.0	-1.0	1823.0	1269.0	-1.0	1954.0	916.0	-1.0	1357.0	2288.0	-1.0	3651.0	974.0	-1.0	1545.0	1557.0	-1.0	2523.0	1420.0	-1.0	2808.0	1310.0	-1.0	1981.0	1383.0	-1.0	2661.0	1272.0	-1.0	1824.0	798.0	-1.0	1527.0	955.0	-1.0	1372.0	
749.809	443.0	-1.0	684.0	1109.0	-1.0	1802.0	880.0	-1.0	1521.0	1290.0	-1.0	1906.0	993.0	-1.0	1826.0	1269.0	-1.0	1958.0	915.0	-1.0	1360.0	2289.0	-1.0	3658.0	974.0	-1.0	1550.0	1558.0	-1.0	2534.0	1421.0	-1.0	2815.0	1313.0	-1.0	1989.0	1385.0	-1.0	2674.0	1276.0	-1.0	1837.0	798.0	-1.0	1532.0	959.0	-1.0	1381.0	
750.308	443.0	-1.0	683.0	1109.0	-1.0	1800.0	879.0	-1.0	1522.0	1288.0	-1.0	1908.0	993.0	-1.0	1826.0	1268.0	-1.0	1958.0	915.0	-1.0	1362.0	2285.0	-1.0	3654.0	974.0	-1.0	1552.0	1559.0	-1.0	2536.0	1422.0	-1.0	2818.0	1312.0	-1.0	1987.0	1386.0	-1.0	2679.0	1274.0	-1.0	1838.0	800.0	-1.0	1534.0	958.0	-1.0	1384.0	
750.807	442.0	-1.0	682.0	1107.0	-1.0	1796.0	879.0	-1.0	1522.0	1286.0	-1.0	1907.0	990.0	-1.0	1824.0	1265.0	-1.0	1950.0	916.0	-1.0	1360.0	2281.0	-1.0	3641.0	975.0	-1.0	1553.0	1557.0	-1.0	2532.0	1419.0	-1.0	2814.0	1309.0	-1.0	1982.0	1383.0	-1.0	2677.0	1272.0	-1.0	1833.0	799.0	-1.0	1533.0	958.0	-1.0	1382.0	
751.306	442.0	-1.0	685.0	1109.0	-1.0	1800.0	880.0	-1.0	1524.0	1290.0	-1.0	1912.0	991.0	-1.0	1822.0	1266.0	-1.0	1946.0	915.0	-1.0	1359.0	2277.0	-1.0	3629.0	974.0	-1.0	1552.0	1555.0	-1.0	2524.0	1418.0	-1.0	2810.0	1306.0	-1.0	1971.0	1381.0	-1.0	2664.0	1268.0	-1.0	1819.0	797.0	-1.0	1529.0	955.0	-1.0	1375.0	
751.806	444.0	-1.0	686.0	1110.0	-1.0	1804.0	879.0	-1.0	1525.0	1290.0	-1.0	1914.0	991.0	-1.0	1826.0	1266.0	-1.0	1951.0	916.0	-1.0	1360.0	2280.0	-1.0	3639.0	974.0	-1.0	1554.0	1557.0	-1.0	2530.0	1419.0	-1.0	2812.0	1306.0	-1.0	1977.0	1384.0	-1.0	2670.0	1271.0	-1.0	1821.0	799.0	-1.0	1532.0	957.0	-1.0	1375.0	
752.305	442.0	-1.0	686.0	1110.0	-1.0	1802.0	879.0	-1.0	1525.0	1287.0	-1.0	1912.0	992.0	-1.0	1826.0	1266.0	-1.0	1952.0	914.0	-1.0	1361.0	2279.0	-1.0	3639.0	974.0	-1.0	1555.0	1558.0	-1.0	2532.0	1418.0	-1.0	2812.0	1307.0	-1.0	1980.0	1386.0	-1.0	2677.0	1273.0	-1.0	1828.0	801.0	-1.0	1535.0	958.0	-1.0	1379.0	
752.804	443.0	-1.0	685.0	1109.0	-1.0	1798.0	877.0	-1.0	1523.0	1287.0	-1.0	1909.0	989.0	-1.0	1822.0	1265.0	-1.0	1947.0	915.0	-1.0	1360.0	2275.0	-1.0	3628.0	974.0	-1.0	1555.0	1557.0	-1.0	2530.0	1418.0	-1.0	2810.0	1306.0	-1.0	1975.0	1383.0	-1.0	2675.0	1272.0	-1.0	1827.0	800.0	-1.0	1536.0	958.0	-1.0	1380.0	
753.303	442.0	-1.0	685.0	1111.0	-1.0	1804.0	880.0	-1.0	1527.0	1289.0	-1.0	1914.0	993.0	-1.0	1828.0	1268.0	-1.0	1955.0	915.0	-1.0	1365.0	2282.0	-1.0	3646.0	975.0	-1.0	1559.0	1558.0	-1.0	2527.0	1419.0	-1.0	2808.0	1308.0	-1.0	1973.0	1381.0	-1.0	2668.0	1269.0	-1.0	1821.0	799.0	-1.0	1532.0	956.0	-1.0	1372.0	
753.802	444.0	-1.0	687.0	1111.0	-1.0	1810.0	880.0	-1.0	1528.0	1291.0	-1.0	1917.0	994.0	-1.0	1835.0	1270.0	-1.0	1962.0	916.0	-1.0	1369.0	2288.0	-1.0	3665.0	976.0	-1.0	1564.0	1563.0	-1.0	2539.0	1420.0	-1.0	2816.0	1310.0	-1.0	1981.0	1386.0	-1.0	2683.0	1273.0	-1.0	1839.0	801.0	-1.0	1541.0	959.0	-1.0	1384.0	
754.301	442.0	-1.0	686.0	1111.0	-1.0	1812.0	879.0	-1.0	1531.0	1290.0	-1.0	1920.0	995.0	-1.0	1837.0	1270.0	-1.0	1965.0	917.0	-1.0	1373.0	2290.0	-1.0	3668.0	978.0	-1.0	1567.0	1564.0	-1.0	2547.0	1420.0	-1.0	2822.0	1313.0	-1.0	1989.0	1388.0	-1.0	2695.0	1277.0	-1.0	1851.0	801.0	-1.0	1546.0	960.0	-1.0	1394.0	
754.801	443.0	-1.0	686.0	1112.0	-1.0	1811.0	880.0	-1.0	1532.0	1290.0	-1.0	1921.0	994.0	-1.0	1836.0	1270.0	-1.0	1961.0	918.0	-1.0	1374.0	2286.0	-1.0	3663.0	980.0	-1.0	1572.0	1566.0	-1.0	2551.0	1420.0	-1.0	2824.0	1312.0	-1.0	1987.0	1387.0	-1.0	2700.0	1276.0	-1.0	1853.0	801.0	-1.0	1546.0	962.0	-1.0	1396.0	
755.300	444.0	-1.0	688.0	1113.0	-1.0	1820.0	880.0	-1.0	1537.0	1293.0	-1.0	1929.0	995.0	-1.0	1839.0	1270.0	-1.0	1964.0	920.0	-1.0	1376.0	2291.0	-1.0	3660.0	979.0	-1.0	1574.0	1565.0	-1.0	2550.0	1421.0	-1.0	2825.0	1310.0	-1.0	1982.0	1385.0	-1.0	2693.0	1273.0	-1.0	1842.0	799.0	-1.0	1544.0	959.0	-1.0	1390.0	
755.799	442.0	-1.0	691.0	1114.0	-1.0	1826.0	880.0	-1.0	1538.0	1293.0	-1.0	1932.0	997.0	-1.0	1844.0	1271.0	-1.0	1968.0	920.0	-1.0	1378.0	2293.0	-1.0	3672.0	980.0	-1.0	1576.0	1568.0	-1.0	2561.0	1423.0	-1.0	2832.0	1312.0	-1.0	1992.0	1388.0	-1.0	2694.0	1274.0	-1.0	1844.0	801.0	-1.0	1545.0	960.0	-1.0	1391.0	
756.298	444.0	-1.0	690.0	1113.0	-1.0	1827.0	878.0	-1.0	1539.0	1291.0	-1.0	1930.0	996.0	-1.0	1844.0	1272.0	-1.0	1967.0	920.0	-1.0	1376.0	2290.0	-1.0	3670.0	980.0	-1.0	1574.0	1569.0	-1.0	2566.0	1422.0	-1.0	2835.0	1312.0	-1.0	1995.0	1388.0	-1.0	2701.0	1275.0	-1.0	1848.0	802.0	-1.0	1549.0	963.0	-1.0	1398.0	
756.797	443.0	-1.0	689.0	1111.0	-1.0	1823.0	879.0	-1.0	1537.0	1290.0	-1.0	1927.0	995.0	-1.0	1841.0	1270.0	-1.0	1962.0	918.0	-1.0	1373.0	2285.0	-1.0	3662.0	979.0	-1.0	1569.0	1568.0	-1.0	2562.0	1421.0	-1.0	2833.0	1311.0	-1.0	1992.0	1388.0	-1.0	2702.0	1273.0	-1.0	1848.0	800.0	-1.0	1549.0	962.0	-1.0	1398.0	
757.296	442.0	-1.0	690.0	1111.0	-1.0	1819.0	880.0	-1.0	1534.0	1291.0	-1.0	1924.0	993.0	-1.0	1834.0	1268.0	-1.0	1955.0	918.0	-1.0	1369.0	2281.0	-1.0	3647.0	977.0	-1.0	1566.0	1566.0	-1.0	2555.0	1420.0	-1.0	2826.0	1308.0	-1.0	1985.0	1385.0	-1.0	2694.0	1270.0	-1.0	1844.0	799.0	-1.0	1546.0	961.0	-1.0	1397.0	
757.795	444.0	-1.0	689.0	1113.0	-1.0	1822.0	880.0	-1.0	1536.0	1290.0	-1.0	1927.0	994.0	-1.0	1836.0	1268.0	-1.0	1957.0	916.0	-1.0	1367.0	2286.0	-1.0	3650.0	975.0	-1.0	1563.0	1564.0	-1.0	2545.0	1419.0	-1.0	2820.0	1306.0	-1.0	1980.0	1382.0	-1.0	2682.0	1267.0	-1.0	1834.0	797.0	-1.0	1541.0	958.0	-1.0	1390.0	
758.294	443.0	-1.0	690.0	1114.0	-1.0	1824.0	880.0	-1.0	1535.0	1291.0	-1.0	1929.0	994.0	-1.0	1836.0	1271.0	-1.0	1962.0	916.0	-1.0	1369.0	2287.0	-1.0	3658.0	976.0	-1.0	1563.0	1566.0	-1.0	2552.0	1418.0	-1.0	2823.0	1308.0	-1.0	1989.0	1385.0	-1.0	2691.0	1270.0	-1.0	1844.0	800.0	-1.0	1544.0	958.0	-1.0	1394.0	
758.793	443.0	-1.0	688.0	1113.0	-1.0	1823.0	880.0	-1.0	1533.0	1291.0	-1.0	1926.0	992.0	-1.0	1835.0	1270.0	-1.0	1961.0	916.0	-1.0	1366.0	2286.0	-1.0	3654.0	974.0	-1.0	1561.0	1567.0	-1.0	2557.0	1419.0	-1.0	2824.0	1308.0	-1.0	1993.0	1386.0	-1.0	2696.0	1272.0	-1.0	1848.0	801.0	-1.0	1546.0	960.0	-1.0	1398.0	
759.292	443.0	-1.0	687.0	1111.0	-1.0	1818.0	879.0	-1.0	1530.0	1291.0	-1.0	1921.0	992.0	-1.0	1829.0	1268.0	-1.0	1955.0	915.0	-1.0	1362.0	2278.0	-1.0	3636.0	974.0	-1.0	1558.0	1565.0	-1.0	2552.0	1417.0	-1.0	2820.0	1307.0	-1.0	1988.0	1383.0	-1.0	2689.0	1269.0	-1.0	1843.0	800.0	-1.0	1542.0	959.0	-1.0	1396.0	
759.791	444.0	-1.0	690.0	1113.0	-1.0	1821.0	878.0	-1.0	1530.0	1291.0	-1.0	1922.0	992.0	-1.0	1825.0	1268.0	-1.0	1949.0	913.0	-1.0	1359.0	2276.0	-1.0	3620.0	972.0	-1.0	1554.0	1563.0	-1.0	2542.0	1417.0	-1.0	2814.0	1303.0	-1.0	1979.0	1381.0	-1.0	2677.0	1264.0	-1.0	1827.0	796.0	-1.0	1535.0	956.0	-1.0	1385.0	
760.290	443.0	-1.0	690.0	1114.0	-1.0	1821.0	879.0	-1.0	1529.0	1291.0	-1.0	1923.0	992.0	-1.0	1826.0	1267.0	-1.0	1952.0	912.0	-1.0	1359.0	2277.0	-1.0	3625.0	972.0	-1.0	1551.0	1562.0	-1.0	2545.0	1416.0	-1.0	2817.0	1306.0	-1.0	1985.0	1382.0	-1.0	2688.0	1266.0	-1.0	1839.0	798.0	-1.0	1540.0	959.0	-1.0	1394.0	
760.789	443.0	-1.0	689.0	1112.0	-1.0	1820.0	880.0	-1.0	1529.0	1291.0	-1.0	1920.0	992.0	-1.0	1826.0	1267.0	-1.0	1952.0	912.0	-1.0	1355.0	2275.0	-1.0	3625.0	971.0	-1.0	1548.0	1562.0	-1.0	2547.0	1416.0	-1.0	2817.0	1307.0	-1.0	1986.0	1384.0	-1.0	2695.0	1269.0	-1.0	1848.0	798.0	-1.0	1545.0	959.0	-1.0	1404.0	
761.288	444.0	-1.0	688.0	1113.0	-1.0	1818.0	879.0	-1.0	1528.0	1289.0	-1.0	1916.0	991.0	-1.0	1822.0	1265.0	-1.0	1946.0	911.0	-1.0	1352.0	2273.0	-1.0	3616.0	971.0	-1.0	1546.0	1560.0	-1.0	2541.0	1415.0	-1.0	2814.0	1304.0	-1.0	1982.0	1383.0	-1.0	2693.0	1266.0	-1.0	1843.0	798.0	-1.0	1544.0	960.0	-1.0	1403.0	
761.787	444.0	-1.0	690.0	1113.0	-1.0	1822.0	879.0	-1.0	1528.0	1289.0	-1.0	1918.0	992.0	-1.0	1824.0	1266.0	-1.0	1949.0	911.0	-1.0	1353.0	2278.0	-1.0	3624.0	968.0	-1.0	1540.0	1555.0	-1.0	2527.0	1416.0	-1.0	2809.0	1302.0	-1.0	1974.0	1379.0	-1.0	2679.0	1262.0	-1.0	1831.0	797.0	-1.0	1538.0	957.0	-1.0	1394.0	
762.286	443.0	-1.0	690.0	1113.0	-1.0	1823.0	881.0	-1.0	1529.0	1290.0	-1.0	1917.0	991.0	-1.0	1824.0	1266.0	-1.0	1951.0	911.0	-1.0	1352.0	2278.0	-1.0	3632.0	966.0	-1.0	1535.0	1551.0	-1.0	2521.0	1414.0	-1.0	2810.0	1301.0	-1.0	1977.0	1381.0	-1.0	2686.0	1265.0	-1.0	1837.0	798.0	-1.0	1543.0	958.0	-1.0	1397.0	
762.785	444.0	-1.0	688.0	1112.0	-1.0	1820.0	878.0	-1.0	1528.0	1288.0	-1.0	1915.0	989.0	-1.0	1821.0	1266.0	-1.0	1952.0	910.0	-1.0	1351.0	2275.0	-1.0	3631.0	963.0	-1.0	1531.0	1548.0	-1.0	2517.0	1413.0	-1.0	2810.0	1302.0	-1.0	1981.0	1382.0	-1.0	2694.0	1268.0	-1.0	1845.0	798.0	-1.0	1547.0	960.0	-1.0	1401.0	
763.285	444.0	-1.0	690.0	1112.0	-1.0	1817.0	879.0	-1.0	1525.0	1287.0	-1.0	1912.0	989.0	-1.0	1819.0	1264.0	-1.0	1951.0	909.0	-1.0	1350.0	2273.0	-1.0	3628.0	964.0	-1.0	1531.0	1546.0	-1.0	2514.0	1411.0	-1.0	2807.0	1301.0	-1.0	1980.0	1382.0	-1.0	2693.0	1268.0	-1.0	1847.0	797.0	-1.0	1547.0	960.0	-1.0	1403.0	
763.784	443.0	-1.0	688.0	1104.0	-1.0	1812.0	872.0	-1.0	1525.0	1283.0	-1.0	1913.0	988.0	-1.0	1814.0	1264.0	-1.0	1948.0	908.0	-1.0	1349.0	2269.0	-1.0	3619.0	964.0	-1.0	1530.0	1543.0	-1.0	2507.0	1410.0	-1.0	2804.0	1298.0	-1.0	1976.0	1380.0	-1.0	2690.0	1266.0	-1.0	1845.0	796.0	-1.0	1544.0	958.0	-1.0	1400.0	
764.283	442.0	-1.0	690.0	1107.0	-1.0	1817.0	875.0	-1.0	1527.0	1286.0	-1.0	1918.0	988.0	-1.0	1811.0	1264.0	-1.0	1946.0	909.0	-1.0	1350.0	2271.0	-1.0	3614.0	964.0	-1.0	1533.0	1540.0	-1.0	2502.0	1409.0	-1.0	2799.0	1298.0	-1.0	1969.0	1379.0	-1.0	2679.0	1262.0	-1.0	1833.0	796.0	-1.0	1538.0	955.0	-1.0	1389.0	
764.782	443.0	-1.0	691.0	1109.0	-1.0	1820.0	876.0	-1.0	1528.0	1288.0	-1.0	1921.0	988.0	-1.0	1815.0	1266.0	-1.0	1950.0	911.0	-1.0	1352.0	2275.0	-1.0	3624.0	964.0	-1.0	1534.0	1541.0	-1.0	2499.0	1411.0	-1.0	2798.0	1297.0	-1.0	1964.0	1376.0	-1.0	2662.0	1259.0	-1.0	1816.0	795.0	-1.0	1531.0	951.0	-1.0	1378.0	
765.281	443.0	-1.0	689.0	1111.0	-1.0	1821.0	877.0	-1.0	1531.0	1287.0	-1.0	1923.0	988.0	-1.0	1816.0	1266.0	-1.0	1955.0	912.0	-1.0	1357.0	2280.0	-1.0	3637.0	966.0	-1.0	1537.0	1543.0	-1.0	2504.0	1412.0	-1.0	2805.0	1300.0	-1.0	1970.0	1374.0	-1.0	2651.0	1258.0	-1.0	1808.0	794.0	-1.0	1524.0	951.0	-1.0	1370.0	
765.780	443.0	-1.0	689.0	1110.0	-1.0	1818.0	878.0	-1.0	1529.0	1289.0	-1.0	1919.0	986.0	-1.0	1816.0	1267.0	-1.0	1956.0	913.0	-1.0	1358.0	2278.0	-1.0	3642.0	967.0	-1.0	1542.0	1547.0	-1.0	2509.0	1413.0	-1.0	2807.0	1302.0	-1.0	1975.0	1378.0	-1.0	2663.0	1260.0	-1.0	1818.0	795.0	-1.0	1529.0	952.0	-1.0	1376.0	
766.279	443.0	-1.0	688.0	1109.0	-1.0	1813.0	877.0	-1.0	1527.0	1288.0	-1.0	1916.0	987.0	-1.0	1812.0	1264.0	-1.0	1951.0	912.0	-1.0	1357.0	2276.0	-1.0	3629.0	968.0	-1.0	1541.0	1548.0	-1.0	2510.0	1413.0	-1.0	2806.0	1301.0	-1.0	1974.0	1379.0	-1.0	2666.0	1262.0	-1.0	1823.0	796.0	-1.0	1530.0	953.0	-1.0	1381.0	
766.778	442.0	-1.0	687.0	1109.0	-1.0	1806.0	878.0	-1.0	1526.0	1288.0	-1.0	1913.0	985.0	-1.0	1807.0	1264.0	-1.0	1942.0	912.0	-1.0	1354.0	2270.0	-1.0	3611.0	970.0	-1.0	1543.0	1545.0	-1.0	2502.0	1412.0	-1.0	2799.0	1300.0	-1.0	1965.0	1377.0	-1.0	2659.0	1262.0	-1.0	1817.0	794.0	-1.0	1526.0	953.0	-1.0	1377.0	
767.277	444.0	-1.0	688.0	1109.0	-1.0	1809.0	877.0	-1.0	1526.0	1289.0	-1.0	1914.0	986.0	-1.0	1809.0	1264.0	-1.0	1949.0	914.0	-1.0	1360.0	2276.0	-1.0	3627.0	971.0	-1.0	1549.0	1551.0	-1.0	2514.0	1414.0	-1.0	2807.0	1303.0	-1.0	1977.0	1380.0	-1.0	2653.0	1265.0	-1.0	1815.0	794.0	-1.0	1523.0	955.0	-1.0	1371.0	
767.776	442.0	-1.0	687.0	1110.0	-1.0	1808.0	879.0	-1.0	1527.0	1290.0	-1.0	1916.0	985.0	-1.0	1811.0	1265.0	-1.0	1949.0	915.0	-1.0	1362.0	2278.0	-1.0	3631.0	974.0	-1.0	1554.0	1554.0	-1.0	2521.0	1415.0	-1.0	2809.0	1304.0	-1.0	1982.0	1384.0	-1.0	2660.0	1268.0	-1.0	1823.0	796.0	-1.0	1526.0	955.0	-1.0	1376.0	
768.275	444.0	-1.0	686.0	1110.0	-1.0	1805.0	877.0	-1.0	1526.0	1289.0	-1.0	1914.0	986.0	-1.0	1809.0	1265.0	-1.0	1945.0	915.0	-1.0	1362.0	2276.0	-1.0	3621.0	976.0	-1.0	1557.0	1555.0	-1.0	2520.0	1414.0	-1.0	2808.0	1305.0	-1.0	1980.0	1383.0	-1.0	2660.0	1267.0	-1.0	1823.0	796.0	-1.0	1526.0	956.0	-1.0	1379.0	
768.774	444.0	-1.0	689.0	1112.0	-1.0	1812.0	878.0	-1.0	1528.0	1291.0	-1.0	1920.0	987.0	-1.0	1816.0	1267.0	-1.0	1954.0	918.0	-1.0	1367.0	2284.0	-1.0	3639.0	977.0	-1.0	1561.0	1557.0	-1.0	2521.0	1417.0	-1.0	2808.0	1306.0	-1.0	1977.0	1383.0	-1.0	2651.0	1266.0	-1.0	1816.0	795.0	-1.0	1521.0	953.0	-1.0	1372.0	
769.273	442.0	-1.0	690.0	1111.0	-1.0	1816.0	879.0	-1.0	1529.0	1290.0	-1.0	1921.0	989.0	-1.0	1820.0	1270.0	-1.0	1958.0	918.0	-1.0	1371.0	2288.0	-1.0	3650.0	979.0	-1.0	1563.0	1561.0	-1.0	2531.0	1418.0	-1.0	2816.0	1308.0	-1.0	1984.0	1385.0	-1.0	2666.0	1267.0	-1.0	1828.0	796.0	-1.0	1528.0	956.0	-1.0	1382.0	
769.772	443.0	-1.0	689.0	1112.0	-1.0	1814.0	879.0	-1.0	1530.0	1289.0	-1.0	1918.0	989.0	-1.0	1821.0	1269.0	-1.0	1955.0	919.0	-1.0	1369.0	2286.0	-1.0	3645.0	979.0	-1.0	1564.0	1562.0	-1.0	2534.0	1420.0	-1.0	2819.0	1307.0	-1.0	1986.0	1386.0	-1.0	2673.0	1269.0	-1.0	1833.0	796.0	-1.0	1531.0	958.0	-1.0	1387.0	
770.271	444.0	-1.0	689.0	1110.0	-1.0	1813.0	880.0	-1.0	1531.0	1291.0	-1.0	1918.0	987.0	-1.0	1817.0	1267.0	-1.0	1949.0	919.0	-1.0	1369.0	2284.0	-1.0	3634.0	980.0	-1.0	1565.0	1559.0	-1.0	2533.0	1419.0	-1.0	2819.0	1306.0	-1.0	1980.0	1385.0	-1.0	2670.0	1267.0	-1.0	1829.0	795.0	-1.0	1530.0	956.0	-1.0	1387.0	
770.771	444.0	-1.0	690.0	1112.0	-1.0	1818.0	879.0	-1.0	1534.0	1292.0	-1.0	1921.0	990.0	-1.0	1826.0	1267.0	-1.0	1958.0	919.0	-1.0	1372.0	2291.0	-1.0	3655.0	980.0	-1.0	1569.0	1561.0	-1.0	2537.0	1422.0	-1.0	2825.0	1308.0	-1.0	1986.0	1384.0	-1.0	2666.0	1264.0	-1.0	1825.0	797.0	-1.0	1525.0	955.0	-1.0	1381.0	
771.270	444.0	-1.0	691.0	1113.0	-1.0	1821.0	881.0	-1.0	1535.0	1291.0	-1.0	1924.0	991.0	-1.0	1832.0	1270.0	-1.0	1963.0	920.0	-1.0	1375.0	2294.0	-1.0	3670.0	982.0	-1.0	1572.0	1563.0	-1.0	2547.0	1421.0	-1.0	2834.0	1308.0	-1.0	1992.0	1386.0	-1.0	2681.0	1267.0	-1.0	1839.0	798.0	-1.0	1533.0	958.0	-1.0	1391.0	
771.770	444.0	-1.0	690.0	1111.0	-1.0	1821.0	880.0	-1.0	1537.0	1291.0	-1.0	1924.0	992.0	-1.0	1834.0	1270.0	-1.0	1962.0	921.0	-1.0	1377.0	2295.0	-1.0	3674.0	981.0	-1.0	1575.0	1563.0	-1.0	2550.0	1422.0	-1.0	2837.0	1307.0	-1.0	1996.0	1389.0	-1.0	2691.0	1269.0	-1.0	1849.0	799.0	-1.0	1541.0	959.0	-1.0	1400.0	
772.269	443.0	-1.0	691.0	1111.0	-1.0	1819.0	881.0	-1.0	1538.0	1291.0	-1.0	1924.0	991.0	-1.0	1834.0	1269.0	-1.0	1961.0	922.0	-1.0	1378.0	2294.0	-1.0	3667.0	982.0	-1.0	1578.0	1561.0	-1.0	2550.0	1421.0	-1.0	2837.0	1305.0	-1.0	1995.0	1389.0	-1.0	2695.0	1269.0	-1.0	1850.0	798.0	-1.0	1542.0	960.0	-1.0	1403.0	
772.768	444.0	-1.0	691.0	1111.0	-1.0	1826.0	881.0	-1.0	1542.0	1292.0	-1.0	1931.0	992.0	-1.0	1838.0	1270.0	-1.0	1962.0	923.0	-1.0	1381.0	2299.0	-1.0	3668.0	982.0	-1.0	1580.0	1559.0	-1.0	2547.0	1420.0	-1.0	2836.0	1303.0	-1.0	1990.0	1387.0	-1.0	2689.0	1267.0	-1.0	1843.0	798.0	-1.0	1540.0	957.0	-1.0	1398.0	
773.267	445.0	-1.0	694.0	1114.0	-1.0	1830.0	880.0	-1.0	1544.0	1293.0	-1.0	1934.0	995.0	-1.0	1844.0	1272.0	-1.0	1967.0	922.0	-1.0	1384.0	2301.0	-1.0	3685.0	983.0	-1.0	1582.0	1560.0	-1.0	2558.0	1420.0	-1.0	2844.0	1306.0	-1.0	1998.0	1388.0	-1.0	2686.0	1268.0	-1.0	1839.0	799.0	-1.0	1538.0	959.0	-1.0	1393.0	
773.766	445.0	-1.0	693.0	1113.0	-1.0	1827.0	881.0	-1.0	1545.0	1293.0	-1.0	1934.0	993.0	-1.0	1846.0	1270.0	-1.0	1971.0	921.0	-1.0	1384.0	2301.0	-1.0	3690.0	980.0	-1.0	1581.0	1558.0	-1.0	2559.0	1421.0	-1.0	2847.0	1307.0	-1.0	2004.0	1389.0	-1.0	2694.0	1271.0	-1.0	1850.0	798.0	-1.0	1544.0	958.0	-1.0	1399.0	
774.265	444.0	-1.0	693.0	1112.0	-1.0	1826.0	880.0	-1.0	1543.0	1291.0	-1.0	1930.0	992.0	-1.0	1843.0	1270.0	-1.0	1967.0	919.0	-1.0	1380.0	2297.0	-1.0	3687.0	978.0	-1.0	1577.0	1556.0	-1.0	2557.0	1419.0	-1.0	2846.0	1305.0	-1.0	2005.0	1388.0	-1.0	2700.0	1272.0	-1.0	1856.0	798.0	-1.0	1547.0	960.0	-1.0	1404.0	
774.764	443.0	-1.0	692.0	1111.0	-1.0	1821.0	880.0	-1.0	1539.0	1289.0	-1.0	1927.0	990.0	-1.0	1837.0	1266.0	-1.0	1962.0	917.0	-1.0	1376.0	2293.0	-1.0	3675.0	976.0	-1.0	1572.0	1552.0	-1.0	2549.0	1419.0	-1.0	2838.0	1302.0	-1.0	1999.0	1386.0	-1.0	2693.0	1268.0	-1.0	1851.0	798.0	-1.0	1543.0	958.0	-1.0	1400.0	
775.264	444.0	-1.0	689.0	1108.0	-1.0	1812.0	877.0	-1.0	1536.0	1287.0	-1.0	1920.0	987.0	-1.0	1829.0	1264.0	-1.0	1953.0	915.0	-1.0	1371.0	2283.0	-1.0	3654.0	974.0	-1.0	1566.0	1545.0	-1.0	2536.0	1417.0	-1.0	2830.0	1301.0	-1.0	1988.0	1384.0	-1.0	2679.0	1265.0	-1.0	1838.0	795.0	-1.0	1537.0	953.0	-1.0	1390.0	
775.763	444.0	-1.0	688.0	1106.0	-1.0	1803.0	876.0	-1.0	1529.0	1286.0	-1.0	1910.0	984.0	-1.0	1815.0	1259.0	-1.0	1939.0	913.0	-1.0	1363.0	2273.0	-1.0	3621.0	973.0	-1.0	1560.0	1538.0	-1.0	2518.0	1413.0	-1.0	2816.0	1297.0	-1.0	1975.0	1379.0	-1.0	2658.0	1259.0	-1.0	1821.0	794.0	-1.0	1527.0	950.0	-1.0	1379.0	
776.262	444.0	-1.0	686.0	1106.0	-1.0	1800.0	876.0	-1.0	1527.0	1284.0	-1.0	1907.0	983.0	-1.0	1806.0	1257.0	-1.0	1929.0	912.0	-1.0	1358.0	2268.0	-1.0	3598.0	972.0	-1.0	1555.0	1534.0	-1.0	2499.0	1410.0	-1.0	2801.0	1293.0	-1.0	1961.0	1372.0	-1.0	2634.0	1254.0	-1.0	1802.0	792.0	-1.0	1513.0	945.0	-1.0	1360.0	
776.761	442.0	-1.0	685.0	1105.0	-1.0	1793.0	877.0	-1.0	1523.0	1282.0	-1.0	1902.0	983.0	-1.0	1802.0	1257.0	-1.0	1926.0	909.0	-1.0	1355.0	2264.0	-1.0	3587.0	971.0	-1.0	1553.0	1533.0	-1.0	2493.0	1410.0	-1.0	2796.0	1292.0	-1.0	1960.0	1373.0	-1.0	2633.0	1255.0	-1.0	1801.0	791.0	-1.0	1513.0	945.0	-1.0	1359.0	
777.260	443.0	-1.0	684.0	1103.0	-1.0	1789.0	875.0	-1.0	1519.0	1283.0	-1.0	1896.0	981.0	-1.0	1796.0	1255.0	-1.0	1917.0	910.0	-1.0	1352.0	2259.0	-1.0	3573.0	972.0	-1.0	1552.0	1531.0	-1.0	2483.0	1409.0	-1.0	2790.0	1290.0	-1.0	1955.0	1372.0	-1.0	2624.0	1253.0	-1.0	1797.0	790.0	-1.0	1507.0	943.0	-1.0	1356.0	
777.760	443.0	-1.0	684.0	1103.0	-1.0	1788.0	874.0	-1.0	1518.0	1281.0	-1.0	1895.0	981.0	-1.0	1799.0	1255.0	-1.0	1920.0	911.0	-1.0	1356.0	2263.0	-1.0	3583.0	973.0	-1.0	1555.0	1534.0	-1.0	2491.0	1412.0	-1.0	2796.0	1293.0	-1.0	1961.0	1373.0	-1.0	2635.0	1257.0	-1.0	1805.0	791.0	-1.0	1513.0	948.0	-1.0	1363.0	
778.260	443.0	-1.0	682.0	1103.0	-1.0	1787.0	875.0	-1.0	1520.0	1280.0	-1.0	1893.0	982.0	-1.0	1801.0	1255.0	-1.0	1920.0	911.0	-1.0	1357.0	2263.0	-1.0	3582.0	975.0	-1.0	1559.0	1536.0	-1.0	2496.0	1413.0	-1.0	2799.0	1295.0	-1.0	1961.0	1375.0	-1.0	2638.0	1257.0	-1.0	1808.0	792.0	-1.0	1514.0	949.0	-1.0	1367.0
[truncated: 654,209 more chars]
