# Supplementary material for: Real-Time State Estimation in a Flight Simulator Using fNIRS
Source: PLoS One. 2015 Mar 27;10(3):e0121279. doi: 10.1371/journal.pone.0121279 (PMC4376943; doi:10.1371/journal.pone.0121279)
Supplement: S1 Dataset — (BZ2) [file pone.0121279.s001.bz2 › SFigure1/subject_3.nir]

fnirUSB.dll log file
Start Time:	Mon Jan 13 16:02:43 2014

Start Code:	8022.004981	8021930
Freq Code:	2435927.000000
Current:	6
Gains:	20
Other:	none
-2	Baseline Started
15.360	1720	-1	2879	1718	-1	2349	2094	-1	3428	2036	-1	2828	2467	-1	4152	2154	-1	2925	1768	-1	3111	4338	-1	4343	2186	-1	3944	2919	-1	4180	2562	-1	4279	1270	-1	1739	2451	-1	4236	1644	-1	2584	1599	-1	2984	1535	-1	2142	
15.872	1720	-1	2878	1719	-1	2349	2094	-1	3426	2036	-1	2826	2467	-1	4150	2154	-1	2923	1768	-1	3110	4338	-1	4343	2185	-1	3939	2918	-1	4178	2561	-1	4277	1269	-1	1736	2450	-1	4234	1643	-1	2582	1599	-1	2982	1535	-1	2140	
16.390	1721	-1	2878	1720	-1	2349	2095	-1	3427	2037	-1	2827	2468	-1	4152	2154	-1	2924	1769	-1	3110	4338	-1	4343	2185	-1	3941	2919	-1	4182	2562	-1	4281	1269	-1	1737	2452	-1	4240	1644	-1	2584	1600	-1	2986	1536	-1	2142	
16.911	1721	-1	2874	1720	-1	2346	2095	-1	3423	2037	-1	2824	2468	-1	4151	2154	-1	2921	1769	-1	3110	4338	-1	4343	2186	-1	3941	2920	-1	4181	2562	-1	4279	1268	-1	1734	2453	-1	4244	1643	-1	2584	1600	-1	2990	1537	-1	2144	
17.401	1720	-1	2878	1719	-1	2348	2094	-1	3428	2037	-1	2828	2471	-1	4158	2155	-1	2925	1770	-1	3114	4338	-1	4343	2187	-1	3948	2922	-1	4188	2564	-1	4283	1269	-1	1736	2453	-1	4241	1644	-1	2581	1601	-1	2989	1538	-1	2144	
17.920	1720	-1	2878	1720	-1	2348	2095	-1	3429	2037	-1	2829	2470	-1	4160	2154	-1	2925	1771	-1	3115	4338	-1	4343	2187	-1	3946	2921	-1	4186	2564	-1	4282	1268	-1	1734	2454	-1	4241	1644	-1	2579	1601	-1	2990	1538	-1	2144	
18.460	1721	-1	2883	1722	-1	2352	2097	-1	3433	2039	-1	2834	2472	-1	4158	2155	-1	2924	1771	-1	3114	4338	-1	4343	2187	-1	3941	2921	-1	4182	2563	-1	4280	1266	-1	1730	2453	-1	4236	1643	-1	2575	1601	-1	2988	1538	-1	2141	
18.961	1721	-1	2884	1720	-1	2352	2096	-1	3434	2039	-1	2836	2472	-1	4160	2155	-1	2925	1772	-1	3117	4338	-1	4343	2187	-1	3942	2920	-1	4183	2563	-1	4280	1266	-1	1730	2455	-1	4240	1643	-1	2577	1602	-1	2991	1539	-1	2142	
19.432	1720	-1	2880	1720	-1	2350	2095	-1	3431	2039	-1	2835	2471	-1	4159	2154	-1	2923	1772	-1	3118	4338	-1	4343	2185	-1	3939	2918	-1	4180	2561	-1	4278	1264	-1	1727	2455	-1	4240	1643	-1	2576	1602	-1	2992	1539	-1	2143	
19.961	1720	-1	2881	1720	-1	2348	2095	-1	3433	2039	-1	2837	2472	-1	4161	2154	-1	2924	1773	-1	3119	4338	-1	4343	2186	-1	3942	2920	-1	4183	2562	-1	4280	1264	-1	1728	2457	-1	4246	1644	-1	2579	1604	-1	2994	1539	-1	2144	
20.481	1720	-1	2878	1720	-1	2347	2094	-1	3430	2039	-1	2835	2471	-1	4159	2152	-1	2920	1774	-1	3119	4338	-1	4343	2186	-1	3942	2919	-1	4182	2560	-1	4279	1264	-1	1727	2459	-1	4249	1645	-1	2580	1604	-1	2996	1540	-1	2146	
21.000	1722	-1	2882	1722	-1	2350	2096	-1	3435	2041	-1	2839	2472	-1	4162	2152	-1	2921	1774	-1	3122	4339	-1	4343	2186	-1	3942	2919	-1	4182	2562	-1	4280	1264	-1	1727	2457	-1	4244	1645	-1	2579	1604	-1	2993	1539	-1	2144	
21.501	1721	-1	2881	1721	-1	2348	2095	-1	3433	2040	-1	2837	2471	-1	4161	2153	-1	2920	1774	-1	3121	4339	-1	4343	2187	-1	3948	2919	-1	4185	2564	-1	4285	1265	-1	1730	2458	-1	4246	1645	-1	2581	1604	-1	2993	1540	-1	2144	
22.009	1723	-1	2880	1723	-1	2347	2095	-1	3430	2040	-1	2834	2470	-1	4157	2153	-1	2919	1774	-1	3120	4339	-1	4343	2186	-1	3949	2919	-1	4183	2565	-1	4287	1266	-1	1731	2457	-1	4244	1644	-1	2580	1603	-1	2991	1539	-1	2144	
22.521	1723	-1	2879	1723	-1	2346	2094	-1	3429	2038	-1	2832	2469	-1	4157	2152	-1	2919	1773	-1	3120	4339	-1	4343	2187	-1	3954	2920	-1	4186	2565	-1	4290	1267	-1	1733	2458	-1	4248	1645	-1	2583	1604	-1	2993	1539	-1	2146	
23.021	1722	-1	2875	1720	-1	2342	2093	-1	3425	2036	-1	2827	2467	-1	4154	2150	-1	2915	1773	-1	3120	4339	-1	4343	2186	-1	3952	2917	-1	4183	2563	-1	4288	1265	-1	1732	2458	-1	4245	1644	-1	2580	1604	-1	2989	1540	-1	2144	
23.551	1723	-1	2878	1721	-1	2343	2093	-1	3428	2037	-1	2829	2467	-1	4157	2151	-1	2919	1773	-1	3122	4338	-1	4343	2186	-1	3955	2917	-1	4187	2565	-1	4290	1266	-1	1734	2457	-1	4241	1645	-1	2578	1605	-1	2987	1539	-1	2143	
24.061	1721	-1	2879	1719	-1	2343	2093	-1	3429	2036	-1	2831	2467	-1	4158	2152	-1	2923	1773	-1	3123	4339	-1	4343	2187	-1	3955	2918	-1	4186	2566	-1	4289	1267	-1	1734	2457	-1	4242	1644	-1	2578	1605	-1	2987	1540	-1	2143	
24.561	1722	-1	2882	1720	-1	2346	2093	-1	3431	2037	-1	2834	2467	-1	4156	2152	-1	2923	1773	-1	3121	4339	-1	4343	2186	-1	3949	2916	-1	4181	2562	-1	4285	1266	-1	1731	2455	-1	4238	1643	-1	2575	1603	-1	2985	1540	-1	2143	
25.069	1723	-1	2884	1721	-1	2347	2094	-1	3433	2038	-1	2837	2467	-1	4157	2153	-1	2926	1773	-1	3122	4339	-1	4343	2186	-1	3950	2915	-1	4183	2562	-1	4284	1266	-1	1732	2456	-1	4243	1643	-1	2579	1604	-1	2988	1540	-1	2145	
-3	Baseline values
0	1721.20	0	2879.55	1720.40	0	2347.50	2094.50	0	3429.75	2037.90	0	2831.95	2469.30	0	4156.95	2153.15	0	2922.20	1771.85	0	3117.40	4338.40	0	4343.00	2186.20	0	3945.95	2918.85	0	4183.05	2562.90	0	4282.80	1266.45	0	1732.10	2455.25	0	4241.90	1643.90	0	2579.70	1602.45	0	2989.40	1538.50	0	2143.40	
-4	Baseline end
26.859	1723.0	-1.0	2884.0	1720.0	-1.0	2351.0	2095.0	-1.0	3437.0	2041.0	-1.0	2848.0	2469.0	-1.0	4164.0	2158.0	-1.0	2940.0	1776.0	-1.0	3124.0	4339.0	-1.0	4343.0	2186.0	-1.0	3949.0	2917.0	-1.0	4187.0	2561.0	-1.0	4283.0	1267.0	-1.0	1734.0	2455.0	-1.0	4237.0	1644.0	-1.0	2581.0	1604.0	-1.0	2987.0	1540.0	-1.0	2147.0	
27.369	1725.0	-1.0	2885.0	1721.0	-1.0	2353.0	2096.0	-1.0	3438.0	2042.0	-1.0	2850.0	2469.0	-1.0	4165.0	2158.0	-1.0	2940.0	1777.0	-1.0	3126.0	4339.0	-1.0	4344.0	2187.0	-1.0	3949.0	2917.0	-1.0	4189.0	2561.0	-1.0	4283.0	1267.0	-1.0	1735.0	2457.0	-1.0	4244.0	1646.0	-1.0	2586.0	1604.0	-1.0	2989.0	1542.0	-1.0	2150.0	
27.879	1723.0	-1.0	2882.0	1721.0	-1.0	2350.0	2094.0	-1.0	3435.0	2040.0	-1.0	2847.0	2469.0	-1.0	4164.0	2157.0	-1.0	2940.0	1778.0	-1.0	3128.0	4339.0	-1.0	4344.0	2188.0	-1.0	3948.0	2917.0	-1.0	4189.0	2562.0	-1.0	4283.0	1267.0	-1.0	1736.0	2457.0	-1.0	4245.0	1646.0	-1.0	2588.0	1605.0	-1.0	2991.0	1542.0	-1.0	2151.0	
28.390	1725.0	-1.0	2883.0	1722.0	-1.0	2351.0	2095.0	-1.0	3436.0	2041.0	-1.0	2848.0	2471.0	-1.0	4168.0	2158.0	-1.0	2941.0	1778.0	-1.0	3129.0	4338.0	-1.0	4344.0	2190.0	-1.0	3954.0	2920.0	-1.0	4195.0	2565.0	-1.0	4287.0	1268.0	-1.0	1739.0	2458.0	-1.0	4243.0	1647.0	-1.0	2587.0	1605.0	-1.0	2989.0	1542.0	-1.0	2151.0	
28.899	1723.0	-1.0	2884.0	1720.0	-1.0	2352.0	2094.0	-1.0	3436.0	2040.0	-1.0	2847.0	2471.0	-1.0	4167.0	2157.0	-1.0	2939.0	1778.0	-1.0	3129.0	4339.0	-1.0	4344.0	2190.0	-1.0	3953.0	2919.0	-1.0	4195.0	2565.0	-1.0	4287.0	1268.0	-1.0	1739.0	2458.0	-1.0	4243.0	1647.0	-1.0	2588.0	1605.0	-1.0	2989.0	1543.0	-1.0	2152.0	
29.410	1724.0	-1.0	2887.0	1721.0	-1.0	2353.0	2096.0	-1.0	3439.0	2042.0	-1.0	2850.0	2471.0	-1.0	4167.0	2158.0	-1.0	2940.0	1778.0	-1.0	3126.0	4339.0	-1.0	4343.0	2190.0	-1.0	3949.0	2919.0	-1.0	4193.0	2566.0	-1.0	4287.0	1268.0	-1.0	1738.0	2457.0	-1.0	4241.0	1646.0	-1.0	2586.0	1605.0	-1.0	2989.0	1543.0	-1.0	2152.0	
29.919	1725.0	-1.0	2886.0	1721.0	-1.0	2352.0	2096.0	-1.0	3437.0	2042.0	-1.0	2849.0	2471.0	-1.0	4166.0	2158.0	-1.0	2938.0	1778.0	-1.0	3125.0	4338.0	-1.0	4343.0	2190.0	-1.0	3947.0	2920.0	-1.0	4193.0	2566.0	-1.0	4287.0	1268.0	-1.0	1738.0	2458.0	-1.0	4244.0	1647.0	-1.0	2587.0	1604.0	-1.0	2993.0	1543.0	-1.0	2155.0	
30.429	1723.0	-1.0	2885.0	1720.0	-1.0	2351.0	2094.0	-1.0	3434.0	2041.0	-1.0	2849.0	2470.0	-1.0	4163.0	2157.0	-1.0	2935.0	1778.0	-1.0	3124.0	4338.0	-1.0	4343.0	2189.0	-1.0	3944.0	2919.0	-1.0	4191.0	2564.0	-1.0	4287.0	1266.0	-1.0	1736.0	2458.0	-1.0	4245.0	1646.0	-1.0	2588.0	1605.0	-1.0	2994.0	1542.0	-1.0	2156.0	
30.939	1723.0	-1.0	2886.0	1719.0	-1.0	2350.0	2093.0	-1.0	3434.0	2041.0	-1.0	2849.0	2472.0	-1.0	4164.0	2157.0	-1.0	2937.0	1779.0	-1.0	3125.0	4338.0	-1.0	4343.0	2190.0	-1.0	3948.0	2919.0	-1.0	4195.0	2566.0	-1.0	4289.0	1267.0	-1.0	1738.0	2460.0	-1.0	4251.0	1647.0	-1.0	2590.0	1606.0	-1.0	2998.0	1542.0	-1.0	2158.0	
31.449	1723.0	-1.0	2885.0	1719.0	-1.0	2350.0	2093.0	-1.0	3433.0	2038.0	-1.0	2846.0	2471.0	-1.0	4163.0	2153.0	-1.0	2930.0	1779.0	-1.0	3125.0	4338.0	-1.0	4343.0	2189.0	-1.0	3945.0	2918.0	-1.0	4193.0	2563.0	-1.0	4286.0	1266.0	-1.0	1737.0	2464.0	-1.0	4253.0	1647.0	-1.0	2589.0	1609.0	-1.0	3002.0	1542.0	-1.0	2157.0	
31.959	1724.0	-1.0	2890.0	1721.0	-1.0	2353.0	2095.0	-1.0	3437.0	2039.0	-1.0	2847.0	2470.0	-1.0	4162.0	2149.0	-1.0	2923.0	1778.0	-1.0	3123.0	4338.0	-1.0	4343.0	2190.0	-1.0	3944.0	2919.0	-1.0	4193.0	2568.0	-1.0	4289.0	1268.0	-1.0	1740.0	2463.0	-1.0	4253.0	1645.0	-1.0	2587.0	1609.0	-1.0	3004.0	1541.0	-1.0	2155.0	
32.469	1723.0	-1.0	2890.0	1719.0	-1.0	2353.0	2093.0	-1.0	3438.0	2036.0	-1.0	2846.0	2469.0	-1.0	4158.0	2145.0	-1.0	2917.0	1778.0	-1.0	3121.0	4338.0	-1.0	4343.0	2191.0	-1.0	3943.0	2920.0	-1.0	4192.0	2572.0	-1.0	4290.0	1270.0	-1.0	1742.0	2463.0	-1.0	4252.0	1645.0	-1.0	2586.0	1608.0	-1.0	3003.0	1541.0	-1.0	2155.0	
32.979	1724.0	-1.0	2889.0	1721.0	-1.0	2352.0	2094.0	-1.0	3434.0	2035.0	-1.0	2842.0	2468.0	-1.0	4154.0	2142.0	-1.0	2911.0	1776.0	-1.0	3117.0	4338.0	-1.0	4343.0	2190.0	-1.0	3940.0	2920.0	-1.0	4190.0	2572.0	-1.0	4288.0	1270.0	-1.0	1741.0	2463.0	-1.0	4249.0	1645.0	-1.0	2583.0	1608.0	-1.0	2999.0	1541.0	-1.0	2153.0	
33.489	1723.0	-1.0	2889.0	1721.0	-1.0	2352.0	2094.0	-1.0	3436.0	2034.0	-1.0	2841.0	2467.0	-1.0	4154.0	2139.0	-1.0	2907.0	1776.0	-1.0	3117.0	4338.0	-1.0	4343.0	2191.0	-1.0	3943.0	2920.0	-1.0	4194.0	2573.0	-1.0	4290.0	1270.0	-1.0	1741.0	2464.0	-1.0	4256.0	1645.0	-1.0	2588.0	1608.0	-1.0	3003.0	1541.0	-1.0	2154.0	
33.999	1721.0	-1.0	2887.0	1718.0	-1.0	2350.0	2092.0	-1.0	3435.0	2031.0	-1.0	2838.0	2466.0	-1.0	4155.0	2136.0	-1.0	2902.0	1777.0	-1.0	3119.0	4338.0	-1.0	4343.0	2192.0	-1.0	3944.0	2922.0	-1.0	4193.0	2573.0	-1.0	4290.0	1270.0	-1.0	1740.0	2464.0	-1.0	4259.0	1646.0	-1.0	2589.0	1609.0	-1.0	3005.0	1541.0	-1.0	2157.0	
34.509	1721.0	-1.0	2890.0	1718.0	-1.0	2353.0	2092.0	-1.0	3440.0	2030.0	-1.0	2839.0	2467.0	-1.0	4159.0	2136.0	-1.0	2905.0	1778.0	-1.0	3121.0	4338.0	-1.0	4343.0	2193.0	-1.0	3943.0	2923.0	-1.0	4194.0	2577.0	-1.0	4291.0	1271.0	-1.0	1742.0	2463.0	-1.0	4256.0	1645.0	-1.0	2588.0	1607.0	-1.0	3003.0	1541.0	-1.0	2158.0	
35.019	1722.0	-1.0	2891.0	1719.0	-1.0	2353.0	2093.0	-1.0	3442.0	2032.0	-1.0	2840.0	2467.0	-1.0	4160.0	2137.0	-1.0	2903.0	1779.0	-1.0	3122.0	4338.0	-1.0	4343.0	2192.0	-1.0	3943.0	2920.0	-1.0	4191.0	2570.0	-1.0	4286.0	1269.0	-1.0	1739.0	2463.0	-1.0	4257.0	1646.0	-1.0	2589.0	1609.0	-1.0	3003.0	1540.0	-1.0	2159.0	
35.519	1722.0	-1.0	2887.0	1719.0	-1.0	2351.0	2092.0	-1.0	3438.0	2031.0	-1.0	2835.0	2466.0	-1.0	4156.0	2135.0	-1.0	2899.0	1779.0	-1.0	3120.0	4338.0	-1.0	4343.0	2192.0	-1.0	3939.0	2919.0	-1.0	4184.0	2568.0	-1.0	4284.0	1267.0	-1.0	1735.0	2461.0	-1.0	4252.0	1645.0	-1.0	2585.0	1608.0	-1.0	2997.0	1540.0	-1.0	2157.0	
36.018	1723.0	-1.0	2885.0	1720.0	-1.0	2348.0	2093.0	-1.0	3436.0	2032.0	-1.0	2833.0	2463.0	-1.0	4155.0	2133.0	-1.0	2896.0	1779.0	-1.0	3120.0	4338.0	-1.0	4343.0	2192.0	-1.0	3939.0	2919.0	-1.0	4185.0	2569.0	-1.0	4284.0	1267.0	-1.0	1734.0	2463.0	-1.0	4255.0	1645.0	-1.0	2587.0	1609.0	-1.0	2997.0	1540.0	-1.0	2157.0	
36.518	1724.0	-1.0	2879.0	1719.0	-1.0	2343.0	2093.0	-1.0	3432.0	2031.0	-1.0	2829.0	2462.0	-1.0	4151.0	2131.0	-1.0	2891.0	1779.0	-1.0	3118.0	4338.0	-1.0	4343.0	2192.0	-1.0	3937.0	2917.0	-1.0	4180.0	2566.0	-1.0	4282.0	1265.0	-1.0	1731.0	2462.0	-1.0	4252.0	1645.0	-1.0	2586.0	1608.0	-1.0	2993.0	1542.0	-1.0	2157.0	
37.018	1725.0	-1.0	2879.0	1720.0	-1.0	2341.0	2094.0	-1.0	3432.0	2032.0	-1.0	2831.0	2462.0	-1.0	4152.0	2130.0	-1.0	2892.0	1780.0	-1.0	3120.0	4338.0	-1.0	4343.0	2194.0	-1.0	3940.0	2919.0	-1.0	4182.0	2571.0	-1.0	4285.0	1267.0	-1.0	1734.0	2461.0	-1.0	4247.0	1645.0	-1.0	2585.0	1608.0	-1.0	2988.0	1545.0	-1.0	2160.0	
37.517	1726.0	-1.0	2877.0	1721.0	-1.0	2340.0	2095.0	-1.0	3432.0	2034.0	-1.0	2832.0	2462.0	-1.0	4151.0	2129.0	-1.0	2890.0	1780.0	-1.0	3119.0	4337.0	-1.0	4343.0	2197.0	-1.0	3943.0	2920.0	-1.0	4183.0	2575.0	-1.0	4288.0	1269.0	-1.0	1738.0	2462.0	-1.0	4248.0	1647.0	-1.0	2589.0	1609.0	-1.0	2988.0	1549.0	-1.0	2165.0	
38.017	1727.0	-1.0	2875.0	1722.0	-1.0	2339.0	2095.0	-1.0	3429.0	2034.0	-1.0	2833.0	2460.0	-1.0	4147.0	2128.0	-1.0	2888.0	1780.0	-1.0	3117.0	4337.0	-1.0	4343.0	2198.0	-1.0	3942.0	2922.0	-1.0	4182.0	2579.0	-1.0	4290.0	1271.0	-1.0	1740.0	2463.0	-1.0	4247.0	1648.0	-1.0	2591.0	1609.0	-1.0	2986.0	1552.0	-1.0	2168.0	
38.516	1728.0	-1.0	2877.0	1724.0	-1.0	2341.0	2096.0	-1.0	3431.0	2036.0	-1.0	2837.0	2462.0	-1.0	4150.0	2129.0	-1.0	2892.0	1780.0	-1.0	3119.0	4337.0	-1.0	4343.0	2201.0	-1.0	3949.0	2926.0	-1.0	4191.0	2586.0	-1.0	4294.0	1274.0	-1.0	1747.0	2465.0	-1.0	4253.0	1651.0	-1.0	2597.0	1610.0	-1.0	2990.0	1555.0	-1.0	2173.0	
39.015	1729.0	-1.0	2876.0	1725.0	-1.0	2342.0	2097.0	-1.0	3430.0	2037.0	-1.0	2838.0	2462.0	-1.0	4149.0	2130.0	-1.0	2893.0	1782.0	-1.0	3119.0	4337.0	-1.0	4343.0	2202.0	-1.0	3952.0	2929.0	-1.0	4195.0	2587.0	-1.0	4294.0	1275.0	-1.0	1747.0	2466.0	-1.0	4254.0	1652.0	-1.0	2599.0	1609.0	-1.0	2990.0	1556.0	-1.0	2175.0	
39.514	1731.0	-1.0	2882.0	1727.0	-1.0	2347.0	2099.0	-1.0	3436.0	2039.0	-1.0	2843.0	2464.0	-1.0	4154.0	2131.0	-1.0	2896.0	1782.0	-1.0	3121.0	4337.0	-1.0	4343.0	2204.0	-1.0	3955.0	2931.0	-1.0	4199.0	2589.0	-1.0	4297.0	1275.0	-1.0	1747.0	2465.0	-1.0	4250.0	1652.0	-1.0	2597.0	1608.0	-1.0	2986.0	1557.0	-1.0	2175.0	
40.013	1731.0	-1.0	2883.0	1726.0	-1.0	2348.0	2100.0	-1.0	3437.0	2038.0	-1.0	2842.0	2465.0	-1.0	4156.0	2130.0	-1.0	2895.0	1783.0	-1.0	3122.0	4337.0	-1.0	4343.0	2205.0	-1.0	3960.0	2932.0	-1.0	4202.0	2592.0	-1.0	4300.0	1277.0	-1.0	1750.0	2466.0	-1.0	4253.0	1654.0	-1.0	2600.0	1610.0	-1.0	2988.0	1559.0	-1.0	2178.0	
40.513	1731.0	-1.0	2880.0	1726.0	-1.0	2345.0	2099.0	-1.0	3433.0	2037.0	-1.0	2838.0	2464.0	-1.0	4155.0	2129.0	-1.0	2892.0	1783.0	-1.0	3121.0	4337.0	-1.0	4343.0	2206.0	-1.0	3961.0	2932.0	-1.0	4202.0	2594.0	-1.0	4302.0	1278.0	-1.0	1751.0	2466.0	-1.0	4254.0	1654.0	-1.0	2601.0	1609.0	-1.0	2986.0	1560.0	-1.0	2180.0	
41.012	1732.0	-1.0	2883.0	1726.0	-1.0	2346.0	2099.0	-1.0	3436.0	2037.0	-1.0	2838.0	2467.0	-1.0	4160.0	2130.0	-1.0	2895.0	1783.0	-1.0	3123.0	4337.0	-1.0	4343.0	2208.0	-1.0	3971.0	2935.0	-1.0	4211.0	2600.0	-1.0	4306.0	1281.0	-1.0	1759.0	2468.0	-1.0	4260.0	1656.0	-1.0	2607.0	1610.0	-1.0	2990.0	1563.0	-1.0	2184.0	
41.511	1732.0	-1.0	2884.0	1727.0	-1.0	2348.0	2101.0	-1.0	3438.0	2037.0	-1.0	2839.0	2468.0	-1.0	4164.0	2132.0	-1.0	2898.0	1784.0	-1.0	3125.0	4337.0	-1.0	4343.0	2210.0	-1.0	3975.0	2938.0	-1.0	4218.0	2604.0	-1.0	4309.0	1283.0	-1.0	1763.0	2470.0	-1.0	4263.0	1658.0	-1.0	2611.0	1612.0	-1.0	2993.0	1564.0	-1.0	2186.0	
42.010	1734.0	-1.0	2891.0	1730.0	-1.0	2356.0	2103.0	-1.0	3444.0	2040.0	-1.0	2845.0	2469.0	-1.0	4168.0	2134.0	-1.0	2904.0	1785.0	-1.0	3130.0	4337.0	-1.0	4343.0	2209.0	-1.0	3972.0	2943.0	-1.0	4226.0	2603.0	-1.0	4308.0	1283.0	-1.0	1762.0	2472.0	-1.0	4266.0	1657.0	-1.0	2610.0	1612.0	-1.0	2993.0	1564.0	-1.0	2185.0	
42.510	1735.0	-1.0	2895.0	1733.0	-1.0	2359.0	2104.0	-1.0	3448.0	2042.0	-1.0	2849.0	2471.0	-1.0	4172.0	2137.0	-1.0	2909.0	1786.0	-1.0	3133.0	4337.0	-1.0	4343.0	2208.0	-1.0	3974.0	2946.0	-1.0	4233.0	2602.0	-1.0	4309.0	1282.0	-1.0	1761.0	2474.0	-1.0	4271.0	1657.0	-1.0	2612.0	1612.0	-1.0	2997.0	1563.0	-1.0	2186.0	
43.010	1736.0	-1.0	2895.0	1732.0	-1.0	2358.0	2103.0	-1.0	3446.0	2041.0	-1.0	2847.0	2470.0	-1.0	4173.0	2136.0	-1.0	2908.0	1786.0	-1.0	3134.0	4337.0	-1.0	4343.0	2207.0	-1.0	3971.0	2944.0	-1.0	4231.0	2600.0	-1.0	4307.0	1281.0	-1.0	1759.0	2473.0	-1.0	4271.0	1657.0	-1.0	2612.0	1612.0	-1.0	2998.0	1560.0	-1.0	2184.0	
43.510	1736.0	-1.0	2898.0	1731.0	-1.0	2357.0	2103.0	-1.0	3449.0	2040.0	-1.0	2847.0	2471.0	-1.0	4177.0	2136.0	-1.0	2910.0	1785.0	-1.0	3133.0	4337.0	-1.0	4342.0	2207.0	-1.0	3976.0	2943.0	-1.0	4232.0	2599.0	-1.0	4308.0	1281.0	-1.0	1760.0	2473.0	-1.0	4269.0	1658.0	-1.0	2614.0	1612.0	-1.0	2997.0	1560.0	-1.0	2182.0	
44.009	1736.0	-1.0	2898.0	1730.0	-1.0	2354.0	2102.0	-1.0	3447.0	2039.0	-1.0	2843.0	2470.0	-1.0	4175.0	2135.0	-1.0	2907.0	1784.0	-1.0	3131.0	4337.0	-1.0	4343.0	2206.0	-1.0	3973.0	2939.0	-1.0	4225.0	2595.0	-1.0	4304.0	1279.0	-1.0	1756.0	2472.0	-1.0	4269.0	1658.0	-1.0	2613.0	1612.0	-1.0	2997.0	1559.0	-1.0	2180.0	
44.508	1738.0	-1.0	2902.0	1731.0	-1.0	2356.0	2103.0	-1.0	3448.0	2039.0	-1.0	2843.0	2469.0	-1.0	4171.0	2133.0	-1.0	2902.0	1782.0	-1.0	3128.0	4337.0	-1.0	4342.0	2205.0	-1.0	3967.0	2935.0	-1.0	4216.0	2592.0	-1.0	4301.0	1278.0	-1.0	1752.0	2469.0	-1.0	4264.0	1657.0	-1.0	2608.0	1611.0	-1.0	2993.0	1557.0	-1.0	2175.0	
45.007	1738.0	-1.0	2902.0	1731.0	-1.0	2354.0	2101.0	-1.0	3446.0	2038.0	-1.0	2840.0	2466.0	-1.0	4165.0	2130.0	-1.0	2896.0	1780.0	-1.0	3123.0	4337.0	-1.0	4342.0	2204.0	-1.0	3965.0	2932.0	-1.0	4207.0	2592.0	-1.0	4301.0	1278.0	-1.0	1751.0	2470.0	-1.0	4264.0	1657.0	-1.0	2606.0	1611.0	-1.0	2993.0	1556.0	-1.0	2174.0	
45.507	1737.0	-1.0	2900.0	1730.0	-1.0	2351.0	2100.0	-1.0	3441.0	2036.0	-1.0	2835.0	2464.0	-1.0	4156.0	2128.0	-1.0	2888.0	1778.0	-1.0	3118.0	4337.0	-1.0	4343.0	2202.0	-1.0	3958.0	2927.0	-1.0	4195.0	2588.0	-1.0	4295.0	1276.0	-1.0	1745.0	2467.0	-1.0	4260.0	1655.0	-1.0	2601.0	1609.0	-1.0	2991.0	1554.0	-1.0	2171.0	
46.006	1736.0	-1.0	2898.0	1729.0	-1.0	2349.0	2099.0	-1.0	3439.0	2034.0	-1.0	2831.0	2462.0	-1.0	4151.0	2126.0	-1.0	2883.0	1777.0	-1.0	3114.0	4337.0	-1.0	4342.0	2201.0	-1.0	3956.0	2923.0	-1.0	4188.0	2587.0	-1.0	4295.0	1275.0	-1.0	1744.0	2469.0	-1.0	4263.0	1655.0	-1.0	2600.0	1610.0	-1.0	2993.0	1554.0	-1.0	2170.0	
46.506	1731.0	-1.0	2893.0	1724.0	-1.0	2345.0	2095.0	-1.0	3434.0	2029.0	-1.0	2824.0	2458.0	-1.0	4143.0	2122.0	-1.0	2875.0	1775.0	-1.0	3110.0	4337.0	-1.0	4343.0	2200.0	-1.0	3950.0	2918.0	-1.0	4177.0	2583.0	-1.0	4289.0	1274.0	-1.0	1740.0	2468.0	-1.0	4259.0	1654.0	-1.0	2596.0	1609.0	-1.0	2991.0	1553.0	-1.0	2168.0	
47.005	1731.0	-1.0	2893.0	1724.0	-1.0	2345.0	2095.0	-1.0	3433.0	2028.0	-1.0	2821.0	2456.0	-1.0	4140.0	2120.0	-1.0	2871.0	1773.0	-1.0	3107.0	4337.0	-1.0	4343.0	2199.0	-1.0	3950.0	2916.0	-1.0	4172.0	2582.0	-1.0	4290.0	1274.0	-1.0	1740.0	2467.0	-1.0	4255.0	1654.0	-1.0	2593.0	1609.0	-1.0	2990.0	1552.0	-1.0	2164.0	
47.504	1730.0	-1.0	2890.0	1724.0	-1.0	2342.0	2094.0	-1.0	3429.0	2026.0	-1.0	2814.0	2454.0	-1.0	4133.0	2118.0	-1.0	2864.0	1773.0	-1.0	3103.0	4337.0	-1.0	4343.0	2200.0	-1.0	3949.0	2914.0	-1.0	4166.0	2583.0	-1.0	4291.0	1274.0	-1.0	1741.0	2467.0	-1.0	4255.0	1653.0	-1.0	2591.0	1609.0	-1.0	2989.0	1550.0	-1.0	2162.0	
48.003	1731.0	-1.0	2891.0	1726.0	-1.0	2343.0	2095.0	-1.0	3429.0	2027.0	-1.0	2814.0	2454.0	-1.0	4129.0	2117.0	-1.0	2861.0	1772.0	-1.0	3101.0	4337.0	-1.0	4343.0	2200.0	-1.0	3945.0	2914.0	-1.0	4161.0	2585.0	-1.0	4290.0	1274.0	-1.0	1740.0	2465.0	-1.0	4249.0	1652.0	-1.0	2587.0	1608.0	-1.0	2985.0	1549.0	-1.0	2158.0	
48.502	1732.0	-1.0	2888.0	1726.0	-1.0	2340.0	2095.0	-1.0	3426.0	2028.0	-1.0	2810.0	2453.0	-1.0	4124.0	2118.0	-1.0	2859.0	1772.0	-1.0	3097.0	4337.0	-1.0	4343.0	2200.0	-1.0	3945.0	2914.0	-1.0	4158.0	2585.0	-1.0	4290.0	1275.0	-1.0	1740.0	2466.0	-1.0	4250.0	1652.0	-1.0	2586.0	1608.0	-1.0	2984.0	1549.0	-1.0	2157.0	
49.002	1731.0	-1.0	2883.0	1725.0	-1.0	2336.0	2094.0	-1.0	3422.0	2027.0	-1.0	2805.0	2452.0	-1.0	4119.0	2116.0	-1.0	2854.0	1772.0	-1.0	3095.0	4337.0	-1.0	4342.0	2199.0	-1.0	3940.0	2912.0	-1.0	4150.0	2584.0	-1.0	4287.0	1273.0	-1.0	1737.0	2465.0	-1.0	4245.0	1651.0	-1.0	2583.0	1607.0	-1.0	2980.0	1547.0	-1.0	2154.0	
49.501	1731.0	-1.0	2880.0	1724.0	-1.0	2332.0	2094.0	-1.0	3420.0	2026.0	-1.0	2804.0	2452.0	-1.0	4117.0	2116.0	-1.0	2852.0	1772.0	-1.0	3093.0	4337.0	-1.0	4343.0	2200.0	-1.0	3940.0	2912.0	-1.0	4150.0	2585.0	-1.0	4289.0	1274.0	-1.0	1738.0	2465.0	-1.0	4245.0	1652.0	-1.0	2583.0	1608.0	-1.0	2981.0	1546.0	-1.0	2151.0	
50.000	1728.0	-1.0	2874.0	1719.0	-1.0	2327.0	2092.0	-1.0	3415.0	2024.0	-1.0	2800.0	2451.0	-1.0	4113.0	2115.0	-1.0	2849.0	1772.0	-1.0	3091.0	4337.0	-1.0	4343.0	2200.0	-1.0	3938.0	2910.0	-1.0	4143.0	2585.0	-1.0	4287.0	1274.0	-1.0	1736.0	2465.0	-1.0	4243.0	1651.0	-1.0	2581.0	1607.0	-1.0	2978.0	1545.0	-1.0	2149.0	
50.499	1728.0	-1.0	2875.0	1719.0	-1.0	2327.0	2093.0	-1.0	3417.0	2026.0	-1.0	2801.0	2452.0	-1.0	4111.0	2115.0	-1.0	2848.0	1773.0	-1.0	3089.0	4337.0	-1.0	4343.0	2200.0	-1.0	3933.0	2910.0	-1.0	4137.0	2585.0	-1.0	4285.0	1274.0	-1.0	1733.0	2463.0	-1.0	4236.0	1650.0	-1.0	2576.0	1605.0	-1.0	2973.0	1543.0	-1.0	2144.0	
50.998	1725.0	-1.0	2871.0	1712.0	-1.0	2320.0	2091.0	-1.0	3415.0	2023.0	-1.0	2800.0	2451.0	-1.0	4110.0	2114.0	-1.0	2846.0	1773.0	-1.0	3088.0	4337.0	-1.0	4343.0	2200.0	-1.0	3930.0	2907.0	-1.0	4132.0	2583.0	-1.0	4283.0	1272.0	-1.0	1731.0	2464.0	-1.0	4235.0	1649.0	-1.0	2575.0	1605.0	-1.0	2972.0	1543.0	-1.0	2142.0	
51.497	1725.0	-1.0	2864.0	1712.0	-1.0	2313.0	2090.0	-1.0	3410.0	2023.0	-1.0	2797.0	2450.0	-1.0	4106.0	2112.0	-1.0	2843.0	1773.0	-1.0	3087.0	4337.0	-1.0	4343.0	2199.0	-1.0	3923.0	2905.0	-1.0	4123.0	2582.0	-1.0	4280.0	1271.0	-1.0	1727.0	2462.0	-1.0	4230.0	1648.0	-1.0	2570.0	1605.0	-1.0	2967.0	1541.0	-1.0	2138.0	
51.996	1725.0	-1.0	2860.0	1711.0	-1.0	2310.0	2090.0	-1.0	3408.0	2023.0	-1.0	2796.0	2451.0	-1.0	4108.0	2112.0	-1.0	2844.0	1774.0	-1.0	3087.0	4337.0	-1.0	4343.0	2199.0	-1.0	3925.0	2905.0	-1.0	4123.0	2582.0	-1.0	4280.0	1272.0	-1.0	1728.0	2464.0	-1.0	4232.0	1648.0	-1.0	2571.0	1604.0	-1.0	2968.0	1542.0	-1.0	2138.0	
52.495	1724.0	-1.0	2855.0	1709.0	-1.0	2305.0	2090.0	-1.0	3405.0	2022.0	-1.0	2795.0	2450.0	-1.0	4107.0	2111.0	-1.0	2842.0	1774.0	-1.0	3087.0	4337.0	-1.0	4343.0	2198.0	-1.0	3919.0	2903.0	-1.0	4116.0	2578.0	-1.0	4271.0	1269.0	-1.0	1721.0	2463.0	-1.0	4230.0	1647.0	-1.0	2567.0	1604.0	-1.0	2965.0	1541.0	-1.0	2136.0	
52.994	1725.0	-1.0	2856.0	1708.0	-1.0	2304.0	2090.0	-1.0	3407.0	2023.0	-1.0	2796.0	2451.0	-1.0	4112.0	2111.0	-1.0	2844.0	1776.0	-1.0	3090.0	4337.0	-1.0	4343.0	2199.0	-1.0	3922.0	2904.0	-1.0	4121.0	2580.0	-1.0	4275.0	1269.0	-1.0	1723.0	2464.0	-1.0	4228.0	1647.0	-1.0	2566.0	1605.0	-1.0	2964.0	1541.0	-1.0	2134.0	
53.493	1726.0	-1.0	2856.0	1709.0	-1.0	2305.0	2090.0	-1.0	3406.0	2022.0	-1.0	2794.0	2452.0	-1.0	4113.0	2111.0	-1.0	2844.0	1777.0	-1.0	3091.0	4337.0	-1.0	4342.0	2199.0	-1.0	3921.0	2904.0	-1.0	4120.0	2581.0	-1.0	4276.0	1269.0	-1.0	1722.0	2464.0	-1.0	4226.0	1646.0	-1.0	2564.0	1605.0	-1.0	2964.0	1541.0	-1.0	2133.0	
53.992	1730.0	-1.0	2864.0	1712.0	-1.0	2310.0	2093.0	-1.0	3411.0	2024.0	-1.0	2798.0	2454.0	-1.0	4114.0	2112.0	-1.0	2843.0	1777.0	-1.0	3092.0	4337.0	-1.0	4343.0	2198.0	-1.0	3917.0	2904.0	-1.0	4118.0	2582.0	-1.0	4277.0	1269.0	-1.0	1721.0	2462.0	-1.0	4221.0	1645.0	-1.0	2561.0	1604.0	-1.0	2960.0	1540.0	-1.0	2130.0	
54.491	1731.0	-1.0	2866.0	1711.0	-1.0	2309.0	2093.0	-1.0	3411.0	2023.0	-1.0	2797.0	2455.0	-1.0	4116.0	2111.0	-1.0	2843.0	1779.0	-1.0	3094.0	4337.0	-1.0	4343.0	2198.0	-1.0	3918.0	2904.0	-1.0	4120.0	2583.0	-1.0	4279.0	1269.0	-1.0	1721.0	2463.0	-1.0	4224.0	1645.0	-1.0	2562.0	1604.0	-1.0	2962.0	1541.0	-1.0	2130.0	
54.991	1733.0	-1.0	2866.0	1712.0	-1.0	2308.0	2093.0	-1.0	3409.0	2022.0	-1.0	2794.0	2455.0	-1.0	4115.0	2111.0	-1.0	2843.0	1779.0	-1.0	3095.0	4337.0	-1.0	4342.0	2196.0	-1.0	3914.0	2905.0	-1.0	4119.0	2583.0	-1.0	4278.0	1269.0	-1.0	1720.0	2462.0	-1.0	4223.0	1646.0	-1.0	2561.0	1604.0	-1.0	2960.0	1540.0	-1.0	2130.0	
55.490	1733.0	-1.0	2867.0	1711.0	-1.0	2310.0	2093.0	-1.0	3411.0	2022.0	-1.0	2795.0	2456.0	-1.0	4120.0	2113.0	-1.0	2847.0	1780.0	-1.0	3099.0	4337.0	-1.0	4343.0	2198.0	-1.0	3921.0	2907.0	-1.0	4127.0	2586.0	-1.0	4283.0	1270.0	-1.0	1724.0	2465.0	-1.0	4226.0	1646.0	-1.0	2564.0	1605.0	-1.0	2962.0	1541.0	-1.0	2129.0	
55.989	1733.0	-1.0	2866.0	1712.0	-1.0	2308.0	2093.0	-1.0	3410.0	2022.0	-1.0	2794.0	2457.0	-1.0	4120.0	2113.0	-1.0	2847.0	1782.0	-1.0	3100.0	4337.0	-1.0	4343.0	2199.0	-1.0	3923.0	2910.0	-1.0	4131.0	2588.0	-1.0	4284.0	1271.0	-1.0	1726.0	2465.0	-1.0	4229.0	1647.0	-1.0	2566.0	1605.0	-1.0	2962.0	1541.0	-1.0	2130.0	
56.488	1735.0	-1.0	2867.0	1714.0	-1.0	2309.0	2094.0	-1.0	3410.0	2022.0	-1.0	2794.0	2458.0	-1.0	4120.0	2114.0	-1.0	2847.0	1783.0	-1.0	3102.0	4337.0	-1.0	4343.0	2199.0	-1.0	3921.0	2911.0	-1.0	4132.0	2589.0	-1.0	4284.0	1272.0	-1.0	1726.0	2464.0	-1.0	4225.0	1647.0	-1.0	2563.0	1605.0	-1.0	2958.0	1541.0	-1.0	2127.0	
56.987	1736.0	-1.0	2866.0	1714.0	-1.0	2309.0	2094.0	-1.0	3411.0	2022.0	-1.0	2794.0	2459.0	-1.0	4122.0	2115.0	-1.0	2848.0	1783.0	-1.0	3104.0	4337.0	-1.0	4343.0	2201.0	-1.0	3926.0	2914.0	-1.0	4138.0	2592.0	-1.0	4287.0	1273.0	-1.0	1729.0	2465.0	-1.0	4228.0	1648.0	-1.0	2568.0	1606.0	-1.0	2961.0	1541.0	-1.0	2129.0	
57.486	1735.0	-1.0	2863.0	1713.0	-1.0	2305.0	2094.0	-1.0	3408.0	2021.0	-1.0	2792.0	2459.0	-1.0	4120.0	2114.0	-1.0	2847.0	1783.0	-1.0	3104.0	4337.0	-1.0	4343.0	2199.0	-1.0	3921.0	2911.0	-1.0	4134.0	2584.0	-1.0	4277.0	1271.0	-1.0	1725.0	2464.0	-1.0	4226.0	1653.0	-1.0	2577.0	1605.0	-1.0	2959.0	1541.0	-1.0	2128.0	
57.985	1736.0	-1.0	2867.0	1713.0	-1.0	2306.0	2094.0	-1.0	3411.0	2022.0	-1.0	2795.0	2459.0	-1.0	4123.0	2114.0	-1.0	2848.0	1784.0	-1.0	3105.0	4337.0	-1.0	4343.0	2198.0	-1.0	3923.0	2911.0	-1.0	4136.0	2583.0	-1.0	4277.0	1271.0	-1.0	1727.0	2466.0	-1.0	4228.0	1658.0	-1.0	2587.0	1607.0	-1.0	2962.0	1542.0	-1.0	2130.0	
58.484	1736.0	-1.0	2866.0	1712.0	-1.0	2304.0	2093.0	-1.0	3409.0	2020.0	-1.0	2793.0	2459.0	-1.0	4121.0	2113.0	-1.0	2846.0	1784.0	-1.0	3104.0	4337.0	-1.0	4343.0	2198.0	-1.0	3922.0	2908.0	-1.0	4131.0	2582.0	-1.0	4276.0	1271.0	-1.0	1726.0	2466.0	-1.0	4229.0	1660.0	-1.0	2590.0	1608.0	-1.0	2964.0	1541.0	-1.0	2130.0	
58.983	1737.0	-1.0	2871.0	1712.0	-1.0	2307.0	2094.0	-1.0	3412.0	2021.0	-1.0	2795.0	2460.0	-1.0	4121.0	2113.0	-1.0	2844.0	1784.0	-1.0	3104.0	4337.0	-1.0	4343.0	2196.0	-1.0	3917.0	2906.0	-1.0	4127.0	2575.0	-1.0	4268.0	1269.0	-1.0	1721.0	2464.0	-1.0	4224.0	1660.0	-1.0	2588.0	1608.0	-1.0	2961.0	1540.0	-1.0	2128.0	
59.482	1738.0	-1.0	2872.0	1712.0	-1.0	2307.0	2094.0	-1.0	3412.0	2019.0	-1.0	2792.0	2459.0	-1.0	4120.0	2111.0	-1.0	2841.0	1783.0	-1.0	3103.0	4337.0	-1.0	4343.0	2195.0	-1.0	3916.0	2905.0	-1.0	4126.0	2574.0	-1.0	4269.0	1269.0	-1.0	1721.0	2463.0	-1.0	4224.0	1661.0	-1.0	2590.0	1606.0	-1.0	2963.0	1540.0	-1.0	2129.0	
59.981	1738.0	-1.0	2873.0	1714.0	-1.0	2308.0	2093.0	-1.0	3410.0	2018.0	-1.0	2789.0	2458.0	-1.0	4116.0	2110.0	-1.0	2836.0	1782.0	-1.0	3101.0	4337.0	-1.0	4343.0	2194.0	-1.0	3909.0	2902.0	-1.0	4118.0	2570.0	-1.0	4260.0	1268.0	-1.0	1717.0	2460.0	-1.0	4216.0	1662.0	-1.0	2593.0	1605.0	-1.0	2959.0	1538.0	-1.0	2126.0	
60.480	1740.0	-1.0	2876.0	1714.0	-1.0	2308.0	2093.0	-1.0	3410.0	2018.0	-1.0	2788.0	2458.0	-1.0	4116.0	2109.0	-1.0	2834.0	1782.0	-1.0	3101.0	4337.0	-1.0	4343.0	2192.0	-1.0	3907.0	2898.0	-1.0	4113.0	2565.0	-1.0	4257.0	1267.0	-1.0	1715.0	2460.0	-1.0	4218.0	1666.0	-1.0	2601.0	1606.0	-1.0	2963.0	1538.0	-1.0	2127.0	
60.979	1740.0	-1.0	2875.0	1714.0	-1.0	2307.0	2092.0	-1.0	3407.0	2017.0	-1.0	2784.0	2458.0	-1.0	4114.0	2108.0	-1.0	2830.0	1782.0	-1.0	3100.0	4337.0	-1.0	4343.0	2190.0	-1.0	3903.0	2893.0	-1.0	4104.0	2560.0	-1.0	4250.0	1265.0	-1.0	1712.0	2458.0	-1.0	4214.0	1668.0	-1.0	2603.0	1606.0	-1.0	2962.0	1536.0	-1.0	2126.0	
61.478	1741.0	-1.0	2879.0	1715.0	-1.0	2309.0	2093.0	-1.0	3407.0	2017.0	-1.0	2785.0	2459.0	-1.0	4117.0	2108.0	-1.0	2832.0	1783.0	-1.0	3102.0	4337.0	-1.0	4343.0	2191.0	-1.0	3908.0	2892.0	-1.0	4106.0	2561.0	-1.0	4254.0	1266.0	-1.0	1715.0	2460.0	-1.0	4215.0	1670.0	-1.0	2607.0	1607.0	-1.0	2965.0	1537.0	-1.0	2126.0	
61.977	1741.0	-1.0	2878.0	1714.0	-1.0	2307.0	2092.0	-1.0	3404.0	2015.0	-1.0	2781.0	2458.0	-1.0	4115.0	2108.0	-1.0	2830.0	1782.0	-1.0	3101.0	4337.0	-1.0	4343.0	2190.0	-1.0	3908.0	2889.0	-1.0	4101.0	2559.0	-1.0	4251.0	1266.0	-1.0	1715.0	2461.0	-1.0	4214.0	1668.0	-1.0	2603.0	1608.0	-1.0	2965.0	1537.0	-1.0	2125.0	
62.476	1742.0	-1.0	2883.0	1714.0	-1.0	2311.0	2093.0	-1.0	3407.0	2016.0	-1.0	2784.0	2459.0	-1.0	4116.0	2110.0	-1.0	2832.0	1782.0	-1.0	3102.0	4337.0	-1.0	4343.0	2191.0	-1.0	3907.0	2889.0	-1.0	4100.0	2560.0	-1.0	4252.0	1266.0	-1.0	1715.0	2459.0	-1.0	4209.0	1666.0	-1.0	2598.0	1608.0	-1.0	2964.0	1536.0	-1.0	2122.0	
62.975	1742.0	-1.0	2882.0	1714.0	-1.0	2310.0	2092.0	-1.0	3406.0	2015.0	-1.0	2783.0	2460.0	-1.0	4116.0	2110.0	-1.0	2832.0	1783.0	-1.0	3103.0	4337.0	-1.0	4343.0	2192.0	-1.0	3909.0	2889.0	-1.0	4101.0	2562.0	-1.0	4255.0	1267.0	-1.0	1718.0	2461.0	-1.0	4212.0	1663.0	-1.0	2593.0	1610.0	-1.0	2967.0	1535.0	-1.0	2122.0	
63.474	1742.0	-1.0	2881.0	1714.0	-1.0	2310.0	2091.0	-1.0	3403.0	2015.0	-1.0	2781.0	2461.0	-1.0	4116.0	2111.0	-1.0	2834.0	1784.0	-1.0	3104.0	4337.0	-1.0	4342.0	2194.0	-1.0	3910.0	2891.0	-1.0	4103.0	2567.0	-1.0	4260.0	1269.0	-1.0	1721.0	2461.0	-1.0	4211.0	1660.0	-1.0	2587.0	1610.0	-1.0	2968.0	1535.0	-1.0	2121.0	
63.973	1743.0	-1.0	2883.0	1714.0	-1.0	2311.0	2092.0	-1.0	3405.0	2015.0	-1.0	2783.0	2462.0	-1.0	4120.0	2113.0	-1.0	2838.0	1785.0	-1.0	3108.0	4337.0	-1.0	4343.0	2196.0	-1.0	3918.0	2895.0	-1.0	4112.0	2571.0	-1.0	4266.0	1271.0	-1.0	1725.0	2462.0	-1.0	4211.0	1660.0	-1.0	2588.0	1611.0	-1.0	2971.0	1536.0	-1.0	2122.0	
64.473	1743.0	-1.0	2880.0	1712.0	-1.0	2309.0	2092.0	-1.0	3402.0	2014.0	-1.0	2781.0	2463.0	-1.0	4123.0	2113.0	-1.0	2840.0	1787.0	-1.0	3110.0	4337.0	-1.0	4342.0	2197.0	-1.0	3920.0	2895.0	-1.0	4113.0	2574.0	-1.0	4268.0	1273.0	-1.0	1726.0	2462.0	-1.0	4211.0	1657.0	-1.0	2585.0	1611.0	-1.0	2974.0	1536.0	-1.0	2121.0	
64.972	1744.0	-1.0	2884.0	1713.0	-1.0	2312.0	2093.0	-1.0	3407.0	2015.0	-1.0	2784.0	2466.0	-1.0	4131.0	2117.0	-1.0	2848.0	1787.0	-1.0	3115.0	4337.0	-1.0	4343.0	2201.0	-1.0	3930.0	2901.0	-1.0	4123.0	2581.0	-1.0	4275.0	1276.0	-1.0	1731.0	2464.0	-1.0	4213.0	1656.0	-1.0	2580.0	1613.0	-1.0	2976.0	1537.0	-1.0	2121.0	
65.472	1745.0	-1.0	2885.0	1713.0	-1.0	2312.0	2094.0	-1.0	3408.0	2015.0	-1.0	2785.0	2467.0	-1.0	4141.0	2118.0	-1.0	2855.0	1788.0	-1.0	3123.0	4337.0	-1.0	4343.0	2203.0	-1.0	3934.0	2904.0	-1.0	4129.0	2584.0	-1.0	4279.0	1277.0	-1.0	1733.0	2465.0	-1.0	4214.0	1654.0	-1.0	2577.0	1613.0	-1.0	2977.0	1537.0	-1.0	2121.0	
65.971	1747.0	-1.0	2888.0	1715.0	-1.0	2316.0	2095.0	-1.0	3410.0	2017.0	-1.0	2787.0	2468.0	-1.0	4141.0	2119.0	-1.0	2856.0	1788.0	-1.0	3124.0	4337.0	-1.0	4343.0	2202.0	-1.0	3934.0	2906.0	-1.0	4131.0	2584.0	-1.0	4278.0	1277.0	-1.0	1732.0	2462.0	-1.0	4210.0	1655.0	-1.0	2576.0	1613.0	-1.0	2975.0	1535.0	-1.0	2120.0	
66.470	1747.0	-1.0	2891.0	1715.0	-1.0	2317.0	2094.0	-1.0	3411.0	2017.0	-1.0	2787.0	2469.0	-1.0	4144.0	2120.0	-1.0	2858.0	1789.0	-1.0	3126.0	4337.0	-1.0	4343.0	2202.0	-1.0	3935.0	2905.0	-1.0	4132.0	2581.0	-1.0	4277.0	1276.0	-1.0	1731.0	2463.0	-1.0	4212.0	1657.0	-1.0	2581.0	1614.0	-1.0	2978.0	1536.0	-1.0	2121.0	
66.969	1746.0	-1.0	2889.0	1714.0	-1.0	2314.0	2093.0	-1.0	3408.0	2015.0	-1.0	2782.0	2467.0	-1.0	4140.0	2118.0	-1.0	2852.0	1788.0	-1.0	3124.0	4337.0	-1.0	4343.0	2200.0	-1.0	3931.0	2900.0	-1.0	4124.0	2576.0	-1.0	4272.0	1274.0	-1.0	1727.0	2461.0	-1.0	4207.0	1658.0	-1.0	2581.0	1612.0	-1.0	2976.0	1536.0	-1.0	2120.0	
67.468	1746.0	-1.0	2890.0	1714.0	-1.0	2314.0	2092.0	-1.0	3409.0	2014.0	-1.0	2779.0	2467.0	-1.0	4142.0	2117.0	-1.0	2851.0	1787.0	-1.0	3123.0	4337.0	-1.0	4343.0	2199.0	-1.0	3934.0	2898.0	-1.0	4121.0	2574.0	-1.0	4273.0	1274.0	-1.0	1728.0	2463.0	-1.0	4212.0	1658.0	-1.0	2579.0	1615.0	-1.0	2982.0	1535.0	-1.0	2121.0	
67.968	1745.0	-1.0	2890.0	1713.0	-1.0	2312.0	2092.0	-1.0	3406.0	2012.0	-1.0	2773.0	2465.0	-1.0	4138.0	2114.0	-1.0	2844.0	1786.0	-1.0	3121.0	4337.0	-1.0	4343.0	2198.0	-1.0	3931.0	2893.0	-1.0	4111.0	2575.0	-1.0	4273.0	1274.0	-1.0	1726.0	2464.0	-1.0	4210.0	1654.0	-1.0	2572.0	1616.0	-1.0	2985.0	1536.0	-1.0	2119.0	
68.467	1746.0	-1.0	2894.0	1713.0	-1.0	2314.0	2092.0	-1.0	3409.0	2010.0	-1.0	2770.0	2465.0	-1.0	4135.0	2113.0	-1.0	2838.0	1784.0	-1.0	3118.0	4337.0	-1.0	4343.0	2196.0	-1.0	3928.0	2889.0	-1.0	4099.0	2575.0	-1.0	4272.0	1273.0	-1.0	1724.0	2462.0	-1.0	4202.0	1652.0	-1.0	2561.0	1615.0	-1.0	2981.0	1535.0	-1.0	2116.0	
68.966	1745.0	-1.0	2893.0	1712.0	-1.0	2311.0	2091.0	-1.0	3405.0	2007.0	-1.0	2762.0	2462.0	-1.0	4128.0	2109.0	-1.0	2828.0	1782.0	-1.0	3113.0	4337.0	-1.0	4343.0	2194.0	-1.0	3923.0	2883.0	-1.0	4086.0	2572.0	-1.0	4265.0	1272.0	-1.0	1720.0	2462.0	-1.0	4198.0	1650.0	-1.0	2555.0	1614.0	-1.0	2980.0	1535.0	-1.0	2114.0	
69.465	1744.0	-1.0	2888.0	1712.0	-1.0	2306.0	2088.0	-1.0	3398.0	2005.0	-1.0	2753.0	2458.0	-1.0	4116.0	2105.0	-1.0	2815.0	1780.0	-1.0	3106.0	4337.0	-1.0	4343.0	2190.0	-1.0	3908.0	2873.0	-1.0	4059.0	2562.0	-1.0	4245.0	1268.0	-1.0	1710.0	2458.0	-1.0	4186.0	1650.0	-1.0	2550.0	1614.0	-1.0	2974.0	1534.0	-1.0	2109.0	
69.964	1744.0	-1.0	2887.0	1710.0	-1.0	2303.0	2087.0	-1.0	3394.0	2004.0	-1.0	2749.0	2454.0	-1.0	4107.0	2101.0	-1.0	2807.0	1777.0	-1.0	3099.0	4337.0	-1.0	4342.0	2186.0	-1.0	3899.0	2864.0	-1.0	4041.0	2552.0	-1.0	4229.0	1265.0	-1.0	1705.0	2459.0	-1.0	4185.0	1653.0	-1.0	2556.0	1614.0	-1.0	2974.0	1535.0	-1.0	2109.0	
70.464	1743.0	-1.0	2883.0	1709.0	-1.0	2299.0	2085.0	-1.0	3386.0	2003.0	-1.0	2743.0	2450.0	-1.0	4096.0	2098.0	-1.0	2797.0	1775.0	-1.0	3090.0	4337.0	-1.0	4342.0	2182.0	-1.0	3884.0	2853.0	-1.0	4012.0	2542.0	-1.0	4208.0	1262.0	-1.0	1697.0	2458.0	-1.0	4176.0	1655.0	-1.0	2556.0	1613.0	-1.0	2971.0	1534.0	-1.0	2105.0	
70.963	1744.0	-1.0	2885.0	1709.0	-1.0	2298.0	2085.0	-1.0	3387.0	2004.0	-1.0	2744.0	2449.0	-1.0	4090.0	2097.0	-1.0	2793.0	1773.0	-1.0	3085.0	4337.0	-1.0	4343.0	2179.0	-1.0	3872.0	2845.0	-1.0	3990.0	2535.0	-1.0	4193.0	1260.0	-1.0	1690.0	2455.0	-1.0	4167.0	1657.0	-1.0	2555.0	1612.0	-1.0	2966.0	1533.0	-1.0	2101.0	
71.463	1744.0	-1.0	2884.0	1709.0	-1.0	2296.0	2084.0	-1.0	3383.0	2003.0	-1.0	2741.0	2446.0	-1.0	4083.0	2096.0	-1.0	2789.0	1771.0	-1.0	3079.0	4337.0	-1.0	4343.0	2175.0	-1.0	3862.0	2838.0	-1.0	3970.0	2526.0	-1.0	4172.0	1257.0	-1.0	1684.0	2456.0	-1.0	4164.0	1659.0	-1.0	2555.0	1612.0	-1.0	2965.0	1533.0	-1.0	2098.0	
71.963	1745.0	-1.0	2883.0	1709.0	-1.0	2295.0	2084.0	-1.0	3379.0	2003.0	-1.0	2738.0	2445.0	-1.0	4077.0	2096.0	-1.0	2785.0	1770.0	-1.0	3075.0	4337.0	-1.0	4342.0	2175.0	-1.0	3857.0	2834.0	-1.0	3955.0	2526.0	-1.0	4169.0	1257.0	-1.0	1681.0	2457.0	-1.0	4160.0	1656.0	-1.0	2547.0	1613.0	-1.0	2963.0	1533.0	-1.0	2094.0	
72.462	1745.0	-1.0	2885.0	1711.0	-1.0	2297.0	2085.0	-1.0	3380.0	2004.0	-1.0	2738.0	2446.0	-1.0	4079.0	2098.0	-1.0	2789.0	1770.0	-1.0	3075.0	4337.0	-1.0	4342.0	2178.0	-1.0	3862.0	2835.0	-1.0	3953.0	2531.0	-1.0	4178.0	1259.0	-1.0	1685.0	2461.0	-1.0	4166.0	1656.0	-1.0	2544.0	1615.0	-1.0	2967.0	1534.0	-1.0	2094.0	
72.961	1746.0	-1.0	2884.0	1711.0	-1.0	2296.0	2086.0	-1.0	3379.0	2005.0	-1.0	2738.0	2447.0	-1.0	4080.0	2100.0	-1.0	2793.0	1771.0	-1.0	3075.0	4337.0	-1.0	4342.0	2181.0	-1.0	3865.0	2836.0	-1.0	3950.0	2537.0	-1.0	4186.0	1261.0	-1.0	1687.0	2462.0	-1.0	4164.0	1653.0	-1.0	2537.0	1617.0	-1.0	2966.0	1534.0	-1.0	2092.0	
73.461	1747.0	-1.0	2890.0	1714.0	-1.0	2302.0	2088.0	-1.0	3386.0	2008.0	-1.0	2744.0	2450.0	-1.0	4088.0	2105.0	-1.0	2801.0	1773.0	-1.0	3079.0	4337.0	-1.0	4342.0	2184.0	-1.0	3869.0	2841.0	-1.0	3954.0	2542.0	-1.0	4193.0	1263.0	-1.0	1690.0	2462.0	-1.0	4161.0	1652.0	-1.0	2533.0	1616.0	-1.0	2964.0	1534.0	-1.0	2090.0	
73.961	1748.0	-1.0	2893.0	1714.0	-1.0	2304.0	2089.0	-1.0	3388.0	2010.0	-1.0	2747.0	2452.0	-1.0	4093.0	2108.0	-1.0	2805.0	1774.0	-1.0	3081.0	4337.0	-1.0	4343.0	2185.0	-1.0	3872.0	2844.0	-1.0	3955.0	2543.0	-1.0	4195.0	1264.0	-1.0	1691.0	2464.0	-1.0	4162.0	1654.0	-1.0	2537.0	1617.0	-1.0	2965.0	1535.0	-1.0	2089.0	
74.460	1746.0	-1.0	2894.0	1713.0	-1.0	2306.0	2088.0	-1.0	3389.0	2009.0	-1.0	2749.0	2454.0	-1.0	4095.0	2110.0	-1.0	2808.0	1775.0	-1.0	3084.0	4337.0	-1.0	4343.0	2186.0	-1.0	3870.0	2844.0	-1.0	3951.0	2543.0	-1.0	4193.0	1264.0	-1.0	1689.0	2464.0	-1.0	4159.0	1655.0	-1.0	2536.0	1617.0	-1.0	2962.0	1535.0	-1.0	2087.0	
74.959	1747.0	-1.0	2897.0	1714.0	-1.0	2308.0	2090.0	-1.0	3393.0	2011.0	-1.0	2752.0	2456.0	-1.0	4101.0	2112.0	-1.0	2812.0	1777.0	-1.0	3088.0	4337.0	-1.0	4342.0	2187.0	-1.0	3875.0	2847.0	-1.0	3956.0	2543.0	-1.0	4196.0	1264.0	-1.0	1691.0	2466.0	-1.0	4167.0	1656.0	-1.0	2540.0	1618.0	-1.0	2966.0	1536.0	-1.0	2088.0	
75.458	1748.0	-1.0	2896.0	1714.0	-1.0	2306.0	2090.0	-1.0	3392.0	2011.0	-1.0	2751.0	2457.0	-1.0	4105.0	2114.0	-1.0	2815.0	1779.0	-1.0	3090.0	4337.0	-1.0	4343.0	2188.0	-1.0	3875.0	2848.0	-1.0	3956.0	2542.0	-1.0	4194.0	1263.0	-1.0	1690.0	2467.0	-1.0	4169.0	1656.0	-1.0	2540.0	1618.0	-1.0	2966.0	1536.0	-1.0	2088.0	
75.957	1749.0	-1.0	2900.0	1715.0	-1.0	2310.0	2092.0	-1.0	3399.0	2014.0	-1.0	2756.0	2460.0	-1.0	4113.0	2116.0	-1.0	2821.0	1780.0	-1.0	3094.0	4337.0	-1.0	4342.0	2189.0	-1.0	3882.0	2853.0	-1.0	3966.0	2546.0	-1.0	4202.0	1266.0	-1.0	1694.0	2467.0	-1.0	4168.0	1656.0	-1.0	2539.0	1620.0	-1.0	2966.0	1535.0	-1.0	2086.0	
76.456	1750.0	-1.0	2901.0	1715.0	-1.0	2309.0	2093.0	-1.0	3400.0	2015.0	-1.0	2757.0	2460.0	-1.0	4118.0	2117.0	-1.0	2823.0	1779.0	-1.0	3096.0	4337.0	-1.0	4343.0	2191.0	-1.0	3889.0	2856.0	-1.0	3973.0	2553.0	-1.0	4214.0	1268.0	-1.0	1698.0	2469.0	-1.0	4174.0	1657.0	-1.0	2541.0	1619.0	-1.0	2967.0	1535.0	-1.0	2086.0	
76.955	1751.0	-1.0	2903.0	1717.0	-1.0	2311.0	2095.0	-1.0	3403.0	2017.0	-1.0	2759.0	2463.0	-1.0	4124.0	2118.0	-1.0	2826.0	1780.0	-1.0	3100.0	4337.0	-1.0	4343.0	2195.0	-1.0	3897.0	2860.0	-1.0	3982.0	2561.0	-1.0	4227.0	1270.0	-1.0	1704.0	2468.0	-1.0	4173.0	1657.0	-1.0	2542.0	1619.0	-1.0	2965.0	1534.0	-1.0	2085.0	
77.454	1752.0	-1.0	2905.0	1717.0	-1.0	2311.0	2096.0	-1.0	3407.0	2018.0	-1.0	2763.0	2465.0	-1.0	4132.0	2120.0	-1.0	2832.0	1781.0	-1.0	3105.0	4337.0	-1.0	4343.0	2199.0	-1.0	3912.0	2866.0	-1.0	4001.0	2570.0	-1.0	4243.0	1274.0	-1.0	1713.0	2471.0	-1.0	4184.0	1657.0	-1.0	2547.0	1619.0	-1.0	2969.0	1535.0	-1.0	2088.0	
77.953	1751.0	-1.0	2905.0	1716.0	-1.0	2311.0	2097.0	-1.0	3409.0	2019.0	-1.0	2765.0	2467.0	-1.0	4138.0	2122.0	-1.0	2838.0	1783.0	-1.0	3110.0	4337.0	-1.0	4343.0	2202.0	-1.0	3921.0	2874.0	-1.0	4016.0	2577.0	-1.0	4252.0	1277.0	-1.0	1719.0	2472.0	-1.0	4188.0	1658.0	-1.0	2551.0	1618.0	-1.0	2970.0	1535.0	-1.0	2089.0	
78.452	1752.0	-1.0	2910.0	1716.0	-1.0	2315.0	2098.0	-1.0	3416.0	2022.0	-1.0	2774.0	2471.0	-1.0	4148.0	2126.0	-1.0	2847.0	1785.0	-1.0	3117.0	4337.0	-1.0	4343.0	2202.0	-1.0	3924.0	2878.0	-1.0	4027.0	2576.0	-1.0	4252.0	1277.0	-1.0	1719.0	2469.0	-1.0	4186.0	1661.0	-1.0	2558.0	1618.0	-1.0	2969.0	1534.0	-1.0	2088.0	
78.951	1752.0	-1.0	2912.0	1717.0	-1.0	2316.0	2099.0	-1.0	3418.0	2024.0	-1.0	2778.0	2472.0	-1.0	4152.0	2129.0	-1.0	2851.0	1786.0	-1.0	3120.0	4337.0	-1.0	4343.0	2200.0	-1.0	3923.0	2878.0	-1.0	4029.0	2571.0	-1.0	4248.0	1276.0	-1.0	1717.0	2470.0	-1.0	4190.0	1663.0	-1.0	2564.0	1618.0	-1.0	2971.0	1534.0	-1.0	2088.0	
79.450	1753.0	-1.0	2911.0	1717.0	-1.0	2317.0	2099.0	-1.0	3417.0	2024.0	-1.0	2779.0	2472.0	-1.0	4151.0	2129.0	-1.0	2851.0	1786.0	-1.0	3123.0	4337.0	-1.0	4343.0	2198.0	-1.0	3918.0	2874.0	-1.0	4023.0	2568.0	-1.0	4246.0	1273.0	-1.0	1713.0	2468.0	-1.0	4186.0	1660.0	-1.0	2557.0	1617.0	-1.0	2969.0	1533.0	-1.0	2087.0	
79.950	1753.0	-1.0	2912.0	1717.0	-1.0	2317.0	2099.0	-1.0	3419.0	2025.0	-1.0	2780.0	2473.0	-1.0	4153.0	2129.0	-1.0	2853.0	1787.0	-1.0	3123.0	4337.0	-1.0	4343.0	2199.0	-1.0	3920.0	2874.0	-1.0	4026.0	2572.0	-1.0	4252.0	1274.0	-1.0	1715.0	2470.0	-1.0	4190.0	1657.0	-1.0	2552.0	1618.0	-1.0	2973.0	1534.0	-1.0	2088.0	
80.449	1751.0	-1.0	2910.0	1715.0	-1.0	2315.0	2098.0	-1.0	3418.0	2022.0	-1.0	2778.0	2472.0	-1.0	4151.0	2127.0	-1.0	2851.0	1787.0	-1.0	3123.0	4337.0	-1.0	4343.0	2197.0	-1.0	3916.0	2872.0	-1.0	4021.0	2573.0	-1.0	4252.0	1273.0	-1.0	1713.0	2469.0	-1.0	4187.0	1653.0	-1.0	2544.0	1619.0	-1.0	2972.0	1534.0	-1.0	2087.0	
80.949	1751.0	-1.0	2913.0	1714.0	-1.0	2316.0	2099.0	-1.0	3420.0	2023.0	-1.0	2780.0	2471.0	-1.0	4147.0	2127.0	-1.0	2849.0	1787.0	-1.0	3122.0	4337.0	-1.0	4343.0	2196.0	-1.0	3910.0	2869.0	-1.0	4014.0	2572.0	-1.0	4250.0	1272.0	-1.0	1709.0	2467.0	-1.0	4179.0	1650.0	-1.0	2534.0	1618.0	-1.0	2967.0	1533.0	-1.0	2083.0	
81.448	1751.0	-1.0	2912.0	1714.0	-1.0	2314.0	2100.0	-1.0	3420.0	2022.0	-1.0	2780.0	2470.0	-1.0	4144.0	2125.0	-1.0	2846.0	1787.0	-1.0	3120.0	4337.0	-1.0	4343.0	2195.0	-1.0	3906.0	2867.0	-1.0	4009.0	2571.0	-1.0	4247.0	1271.0	-1.0	1706.0	2468.0	-1.0	4183.0	1648.0	-1.0	2531.0	1618.0	-1.0	2967.0	1533.0	-1.0	2084.0	
81.948	1750.0	-1.0	2906.0	1712.0	-1.0	2308.0	2099.0	-1.0	3417.0	2020.0	-1.0	2775.0	2468.0	-1.0	4138.0	2122.0	-1.0	2841.0	1786.0	-1.0	3117.0	4337.0	-1.0	4343.0	2193.0	-1.0	3898.0	2863.0	-1.0	4001.0	2568.0	-1.0	4241.0	1268.0	-1.0	1701.0	2467.0	-1.0	4180.0	1646.0	-1.0	2525.0	1616.0	-1.0	2963.0	1533.0	-1.0	2082.0	
82.447	1751.0	-1.0	2908.0	1712.0	-1.0	2307.0	2099.0	-1.0	3420.0	2021.0	-1.0	2777.0	2467.0	-1.0	4137.0	2121.0	-1.0	2840.0	1786.0	-1.0	3116.0	4337.0	-1.0	4342.0	2192.0	-1.0	3890.0	2862.0	-1.0	3995.0	2565.0	-1.0	4232.0	1266.0	-1.0	1695.0	2466.0	-1.0	4174.0	1644.0	-1.0	2520.0	1615.0	-1.0	2956.0	1532.0	-1.0	2079.0	
82.947	1750.0	-1.0	2904.0	1710.0	-1.0	2303.0	2099.0	-1.0	3418.0	2019.0	-1.0	2775.0	2465.0	-1.0	4131.0	2118.0	-1.0	2837.0	1785.0	-1.0	3113.0	4337.0	-1.0	4343.0	2190.0	-1.0	3887.0	2860.0	-1.0	3993.0	2564.0	-1.0	4231.0	1264.0	-1.0	1693.0	2467.0	-1.0	4177.0	1644.0	-1.0	2519.0	1614.0	-1.0	2955.0	1532.0	-1.0	2079.0	
83.446	1749.0	-1.0	2899.0	1709.0	-1.0	2297.0	2099.0	-1.0	3414.0	2018.0	-1.0	2772.0	2461.0	-1.0	4121.0	2115.0	-1.0	2831.0	1784.0	-1.0	3107.0	4337.0	-1.0	4343.0	2188.0	-1.0	3879.0	2858.0	-1.0	3988.0	2558.0	-1.0	4222.0	1262.0	-1.0	1688.0	2467.0	-1.0	4173.0	1643.0	-1.0	2518.0	1612.0	-1.0	2949.0	1532.0	-1.0	2078.0	
83.945	1748.0	-1.0	2897.0	1707.0	-1.0	2296.0	2098.0	-1.0	3415.0	2017.0	-1.0	2774.0	2460.0	-1.0	4119.0	2115.0	-1.0	2832.0	1783.0	-1.0	3106.0	4337.0	-1.0	4343.0	2188.0	-1.0	3880.0	2860.0	-1.0	3993.0	2558.0	-1.0	4223.0	1261.0	-1.0	1688.0	2469.0	-1.0	4178.0	1645.0	-1.0	2521.0	1613.0	-1.0	2948.0	1533.0	-1.0	2079.0	
84.444	1745.0	-1.0	2894.0	1705.0	-1.0	2294.0	2096.0	-1.0	3413.0	2017.0	-1.0	2775.0	2459.0	-1.0	4115.0	2115.0	-1.0	2833.0	1783.0	-1.0	3103.0	4337.0	-1.0	4342.0	2187.0	-1.0	3878.0	2860.0	-1.0	3994.0	2554.0	-1.0	4216.0	1259.0	-1.0	1686.0	2469.0	-1.0	4179.0	1646.0	-1.0	2525.0	1612.0	-1.0	2945.0	1533.0	-1.0	2080.0	
84.943	1747.0	-1.0	2892.0	1706.0	-1.0	2293.0	2097.0	-1.0	3412.0	2019.0	-1.0	2776.0	2458.0	-1.0	4112.0	2113.0	-1.0	2830.0	1782.0	-1.0	3100.0	4337.0	-1.0	4343.0	2185.0	-1.0	3874.0	2855.0	-1.0	3986.0	2547.0	-1.0	4209.0	1257.0	-1.0	1684.0	2466.0	-1.0	4173.0	1647.0	-1.0	2529.0	1609.0	-1.0	2937.0	1532.0	-1.0	2078.0	
85.442	1745.0	-1.0	2890.0	1703.0	-1.0	2288.0	2096.0	-1.0	3410.0	2016.0	-1.0	2772.0	2458.0	-1.0	4113.0	2113.0	-1.0	2831.0	1782.0	-1.0	3100.0	4337.0	-1.0	4343.0	2188.0	-1.0	3883.0	2856.0	-1.0	3992.0	2553.0	-1.0	4220.0	1259.0	-1.0	1690.0	2466.0	-1.0	4176.0	1649.0	-1.0	2534.0	1609.0	-1.0	2937.0	1532.0	-1.0	2080.0	
85.942	1743.0	-1.0	2884.0	1700.0	-1.0	2283.0	2094.0	-1.0	3406.0	2015.0	-1.0	2771.0	2458.0	-1.0	4112.0	2114.0	-1.0	2834.0	1782.0	-1.0	3101.0	4337.0	-1.0	4343.0	2189.0	-1.0	3884.0	2859.0	-1.0	3999.0	2555.0	-1.0	4218.0	1259.0	-1.0	1688.0	2467.0	-1.0	4179.0	1649.0	-1.0	2535.0	1608.0	-1.0	2936.0	1533.0	-1.0	2082.0	
86.442	1743.0	-1.0	2880.0	1704.0	-1.0	2287.0	2094.0	-1.0	3405.0	2018.0	-1.0	2776.0	2457.0	-1.0	4108.0	2117.0	-1.0	2838.0	1784.0	-1.0	3101.0	4337.0	-1.0	4343.0	2186.0	-1.0	3874.0	2863.0	-1.0	4005.0	2552.0	-1.0	4212.0	1256.0	-1.0	1683.0	2466.0	-1.0	4178.0	1646.0	-1.0	2528.0	1609.0	-1.0	2935.0	1531.0	-1.0	2079.0	
86.941	1744.0	-1.0	2884.0	1707.0	-1.0	2298.0	2095.0	-1.0	3410.0	2020.0	-1.0	2787.0	2456.0	-1.0	4107.0	2118.0	-1.0	2841.0	1785.0	-1.0	3101.0	4337.0	-1.0	4343.0	2185.0	-1.0	3872.0	2867.0	-1.0	4013.0	2550.0	-1.0	4213.0	1255.0	-1.0	1682.0	2467.0	-1.0	4175.0	1645.0	-1.0	2526.0	1609.0	-1.0	2934.0	1530.0	-1.0	2078.0	
87.440	1741.0	-1.0	2879.0	1704.0	-1.0	2296.0	2092.0	-1.0	3406.0	2016.0	-1.0	2782.0	2454.0	-1.0	4102.0	2116.0	-1.0	2837.0	1783.0	-1.0	3095.0	4337.0	-1.0	4343.0	2183.0	-1.0	3867.0	2865.0	-1.0	4008.0	2547.0	-1.0	4208.0	1254.0	-1.0	1680.0	2466.0	-1.0	4173.0	1644.0	-1.0	2527.0	1608.0	-1.0	2933.0	1530.0	-1.0	2077.0	
87.939	1737.0	-1.0	2873.0	1701.0	-1.0	2291.0	2088.0	-1.0	3398.0	2011.0	-1.0	2776.0	2452.0	-1.0	4095.0	2113.0	-1.0	2832.0	1782.0	-1.0	3090.0	4337.0	-1.0	4342.0	2180.0	-1.0	3858.0	2860.0	-1.0	3999.0	2543.0	-1.0	4200.0	1252.0	-1.0	1677.0	2463.0	-1.0	4167.0	1644.0	-1.0	2525.0	1607.0	-1.0	2928.0	1529.0	-1.0	2077.0	
88.438	1739.0	-1.0	2873.0	1702.0	-1.0	2291.0	2090.0	-1.0	3399.0	2013.0	-1.0	2776.0	2452.0	-1.0	4096.0	2113.0	-1.0	2833.0	1782.0	-1.0	3090.0	4337.0	-1.0	4343.0	2179.0	-1.0	3852.0	2859.0	-1.0	3996.0	2541.0	-1.0	4195.0	1251.0	-1.0	1674.0	2463.0	-1.0	4166.0	1643.0	-1.0	2523.0	1606.0	-1.0	2926.0	1529.0	-1.0	2077.0	
88.937	1739.0	-1.0	2870.0	1703.0	-1.0	2291.0	2090.0	-1.0	3398.0	2013.0	-1.0	2775.0	2452.0	-1.0	4095.0	2114.0	-1.0	2834.0	1782.0	-1.0	3088.0	4337.0	-1.0	4343.0	2178.0	-1.0	3851.0	2861.0	-1.0	4001.0	2542.0	-1.0	4200.0	1251.0	-1.0	1675.0	2465.0	-1.0	4172.0	1643.0	-1.0	2524.0	1607.0	-1.0	2932.0	1530.0	-1.0	2083.0	
89.437	1738.0	-1.0	2864.0	1704.0	-1.0	2290.0	2090.0	-1.0	3394.0	2012.0	-1.0	2771.0	2450.0	-1.0	4089.0	2112.0	-1.0	2831.0	1781.0	-1.0	3084.0	4337.0	-1.0	4343.0	2178.0	-1.0	3847.0	2864.0	-1.0	4005.0	2547.0	-1.0	4207.0	1252.0	-1.0	1678.0	2465.0	-1.0	4171.0	1641.0	-1.0	2522.0	1606.0	-1.0	2931.0	1531.0	-1.0	2083.0	
89.936	1740.0	-1.0	2866.0	1706.0	-1.0	2293.0	2092.0	-1.0	3397.0	2014.0	-1.0	2774.0	2451.0	-1.0	4090.0	2114.0	-1.0	2834.0	1781.0	-1.0	3083.0	4337.0	-1.0	4343.0	2179.0	-1.0	3847.0	2870.0	-1.0	4015.0	2553.0	-1.0	4216.0	1255.0	-1.0	1681.0	2465.0	-1.0	4169.0	1641.0	-1.0	2521.0	1607.0	-1.0	2930.0	1532.0	-1.0	2083.0	
90.436	1741.0	-1.0	2866.0	1708.0	-1.0	2295.0	2093.0	-1.0	3398.0	2014.0	-1.0	2775.0	2452.0	-1.0	4088.0	2115.0	-1.0	2834.0	1781.0	-1.0	3081.0	4337.0	-1.0	4342.0	2179.0	-1.0	3848.0	2875.0	-1.0	4023.0	2555.0	-1.0	4218.0	1257.0	-1.0	1685.0	2466.0	-1.0	4172.0	1641.0	-1.0	2523.0	1608.0	-1.0	2932.0	1532.0	-1.0	2084.0	
90.935	1740.0	-1.0	2863.0	1709.0	-1.0	2294.0	2093.0	-1.0	3395.0	2014.0	-1.0	2772.0	2450.0	-1.0	4084.0	2114.0	-1.0	2832.0	1780.0	-1.0	3078.0	4337.0	-1.0	4343.0	2179.0	-1.0	3846.0	2877.0	-1.0	4027.0	2556.0	-1.0	4219.0	1258.0	-1.0	1686.0	2467.0	-1.0	4174.0	1640.0	-1.0	2524.0	1607.0	-1.0	2933.0	1533.0	-1.0	2085.0	
91.434	1741.0	-1.0	2866.0	1710.0	-1.0	2298.0	2094.0	-1.0	3398.0	2016.0	-1.0	2776.0	2451.0	-1.0	4083.0	2116.0	-1.0	2833.0	1780.0	-1.0	3076.0	4337.0	-1.0	4343.0	2179.0	-1.0	3844.0	2880.0	-1.0	4031.0	2557.0	-1.0	4220.0	1259.0	-1.0	1688.0	2466.0	-1.0	4172.0	1639.0	-1.0	2523.0	1607.0	-1.0	2932.0	1533.0	-1.0	2084.0	
91.933	1741.0	-1.0	2867.0	1711.0	-1.0	2300.0	2095.0	-1.0	3399.0	2017.0	-1.0	2778.0	2450.0	-1.0	4082.0	2116.0	-1.0	2834.0	1778.0	-1.0	3074.0	4337.0	-1.0	4343.0	2179.0	-1.0	3847.0	2882.0	-1.0	4037.0	2561.0	-1.0	4227.0	1260.0	-1.0	1691.0	2467.0	-1.0	4177.0	1639.0	-1.0	2524.0	1608.0	-1.0	2936.0	1532.0	-1.0	2086.0	
92.432	1741.0	-1.0	2864.0	1711.0	-1.0	2299.0	2094.0	-1.0	3395.0	2017.0	-1.0	2775.0	2448.0	-1.0	4079.0	2116.0	-1.0	2832.0	1777.0	-1.0	3071.0	4337.0	-1.0	4343.0	2178.0	-1.0	3846.0	2882.0	-1.0	4037.0	2561.0	-1.0	4224.0	1260.0	-1.0	1689.0	2467.0	-1.0	4178.0	1638.0	-1.0	2522.0	1609.0	-1.0	2938.0	1531.0	-1.0	2086.0	
92.931	1738.0	-1.0	2864.0	1709.0	-1.0	2300.0	2091.0	-1.0	3394.0	2015.0	-1.0	2775.0	2447.0	-1.0	4076.0	2116.0	-1.0	2831.0	1775.0	-1.0	3068.0	4337.0	-1.0	4343.0	2176.0	-1.0	3842.0	2882.0	-1.0	4035.0	2560.0	-1.0	4224.0	1259.0	-1.0	1688.0	2465.0	-1.0	4172.0	1636.0	-1.0	2516.0	1608.0	-1.0	2935.0	1531.0	-1.0	2084.0	
93.430	1739.0	-1.0	2866.0	1710.0	-1.0	2300.0	2092.0	-1.0	3394.0	2016.0	-1.0	2775.0	2447.0	-1.0	4076.0	2116.0	-1.0	2833.0	1774.0	-1.0	3066.0	4337.0	-1.0	4343.0	2177.0	-1.0	3844.0	2884.0	-1.0	4038.0	2562.0	-1.0	4228.0	1260.0	-1.0	1689.0	2465.0	-1.0	4176.0	1635.0	-1.0	2517.0	1608.0	-1.0	2938.0	1531.0	-1.0	2086.0	
93.929	1730.0	-1.0	2863.0	1701.0	-1.0	2299.0	2085.0	-1.0	3391.0	2010.0	-1.0	2773.0	2446.0	-1.0	4076.0	2117.0	-1.0	2834.0	1773.0	-1.0	3064.0	4337.0	-1.0	4343.0	2176.0	-1.0	3846.0	2883.0	-1.0	4035.0	2561.0	-1.0	4227.0	1260.0	-1.0	1687.0	2465.0	-1.0	4176.0	1636.0	-1.0	2516.0	1609.0	-1.0	2939.0	1532.0	-1.0	2087.0	
94.428	1732.0	-1.0	2866.0	1704.0	-1.0	2302.0	2086.0	-1.0	3392.0	2012.0	-1.0	2775.0	2447.0	-1.0	4078.0	2119.0	-1.0	2836.0	1773.0	-1.0	3064.0	4337.0	-1.0	4343.0	2175.0	-1.0	3844.0	2881.0	-1.0	4029.0	2556.0	-1.0	4219.0	1258.0	-1.0	1684.0	2463.0	-1.0	4170.0	1638.0	-1.0	2520.0	1607.0	-1.0	2936.0	1532.0	-1.0	2086.0	
94.927	1733.0	-1.0	2867.0	1705.0	-1.0	2303.0	2086.0	-1.0	3392.0	2013.0	-1.0	2776.0	2448.0	-1.0	4084.0	2121.0	-1.0	2841.0	1773.0	-1.0	3066.0	4337.0	-1.0	4343.0	2175.0	-1.0	3846.0	2880.0	-1.0	4027.0	2553.0	-1.0	4216.0	1258.0	-1.0	1684.0	2464.0	-1.0	4173.0	1644.0	-1.0	2531.0	1608.0	-1.0	2939.0	1532.0	-1.0	2089.0	
95.426	1735.0	-1.0	2867.0	1707.0	-1.0	2303.0	2087.0	-1.0	3391.0	2014.0	-1.0	2776.0	2448.0	-1.0	4084.0	2122.0	-1.0	2842.0	1772.0	-1.0	3065.0	4337.0	-1.0	4343.0	2173.0	-1.0	3846.0	2875.0	-1.0	4021.0	2550.0	-1.0	4212.0	1257.0	-1.0	1684.0	2465.0	-1.0	4175.0	1649.0	-1.0	2541.0	1609.0	-1.0	2942.0	1533.0	-1.0	2090.0	
95.925	1735.0	-1.0	2867.0	1707.0	-1.0	2303.0	2086.0	-1.0	3388.0	2015.0	-1.0	2775.0	2447.0	-1.0	4084.0	2122.0	-1.0	2842.0	1771.0	-1.0	3064.0	4337.0	-1.0	4343.0	2172.0	-1.0	3840.0	2871.0	-1.0	4012.0	2545.0	-1.0	4202.0	1256.0	-1.0	1681.0	2464.0	-1.0	4171.0	1652.0	-1.0	2547.0	1608.0	-1.0	2940.0	1532.0	-1.0	2088.0	
96.425	1737.0	-1.0	2869.0	1708.0	-1.0	2303.0	2087.0	-1.0	3390.0	2016.0	-1.0	2776.0	2448.0	-1.0	4087.0	2124.0	-1.0	2845.0	1771.0	-1.0	3063.0	4337.0	-1.0	4343.0	2172.0	-1.0	3844.0	2871.0	-1.0	4012.0	2542.0	-1.0	4200.0	1257.0	-1.0	1683.0	2466.0	-1.0	4177.0	1653.0	-1.0	2551.0	1609.0	-1.0	2943.0	1533.0	-1.0	2089.0	
96.924	1738.0	-1.0	2868.0	1709.0	-1.0	2300.0	2088.0	-1.0	3388.0	2015.0	-1.0	2774.0	2448.0	-1.0	4089.0	2124.0	-1.0	2845.0	1769.0	-1.0	3060.0	4337.0	-1.0	4343.0	2173.0	-1.0	3849.0	2870.0	-1.0	4012.0	2543.0	-1.0	4202.0	1258.0	-1.0	1686.0	2467.0	-1.0	4178.0	1655.0	-1.0	2554.0	1610.0	-1.0	2943.0	1533.0	-1.0	2090.0	
97.423	1737.0	-1.0	2870.0	1707.0	-1.0	2302.0	2086.0	-1.0	3389.0	2014.0	-1.0	2774.0	2449.0	-1.0	4090.0	2124.0	-1.0	2845.0	1768.0	-1.0	3059.0	4337.0	-1.0	4343.0	2174.0	-1.0	3850.0	2869.0	-1.0	4011.0	2541.0	-1.0	4197.0	1258.0	-1.0	1686.0	2466.0	-1.0	4174.0	1659.0	-1.0	2561.0	1608.0	-1.0	2939.0	1533.0	-1.0	2089.0	
97.923	1739.0	-1.0	2872.0	1709.0	-1.0	2302.0	2088.0	-1.0	3391.0	2015.0	-1.0	2774.0	2450.0	-1.0	4095.0	2125.0	-1.0	2847.0	1768.0	-1.0	3061.0	4337.0	-1.0	4343.0	2175.0	-1.0	3856.0	2871.0	-1.0	4016.0	2540.0	-1.0	4197.0	1258.0	-1.0	1688.0	2468.0	-1.0	4180.0	1663.0	-1.0	2574.0	1609.0	-1.0	2944.0	1533.0	-1.0	2091.0	
98.422	1742.0	-1.0	2878.0	1713.0	-1.0	2307.0	2090.0	-1.0	3395.0	2018.0	-1.0	2778.0	2454.0	-1.0	4103.0	2129.0	-1.0	2853.0	1770.0	-1.0	3066.0	4338.0	-1.0	4342.0	2176.0	-1.0	3860.0	2873.0	-1.0	4022.0	2536.0	-1.0	4192.0	1258.0	-1.0	1688.0	2469.0	-1.0	4183.0	1669.0	-1.0	2581.0	1610.0	-1.0	2946.0	1534.0	-1.0	2093.0	
98.921	1744.0	-1.0	2883.0	1714.0	-1.0	2311.0	2092.0	-1.0	3401.0	2020.0	-1.0	2783.0	2458.0	-1.0	4116.0	2134.0	-1.0	2864.0	1771.0	-1.0	3073.0	4338.0	-1.0	4343.0	2179.0	-1.0	3874.0	2878.0	-1.0	4037.0	2540.0	-1.0	4204.0	1260.0	-1.0	1693.0	2473.0	-1.0	4195.0	1669.0	-1.0	2587.0	1612.0	-1.0	2957.0	1536.0	-1.0	2097.0	
99.421	1745.0	-1.0	2888.0	1716.0	-1.0	2315.0	2093.0	-1.0	3406.0	2022.0	-1.0	2787.0	2462.0	-1.0	4129.0	2139.0	-1.0	2876.0	1773.0	-1.0	3082.0	4338.0	-1.0	4343.0	2182.0	-1.0	3887.0	2884.0	-1.0	4052.0	2546.0	-1.0	4216.0	1262.0	-1.0	1698.0	2474.0	-1.0	4201.0	1669.0	-1.0	2587.0	1613.0	-1.0	2963.0	1536.0	-1.0	2101.0	
99.921	1747.0	-1.0	2895.0	1718.0	-1.0	2322.0	2095.0	-1.0	3414.0	2025.0	-1.0	2795.0	2469.0	-1.0	4149.0	2147.0	-1.0	2893.0	1777.0	-1.0	3094.0	4338.0	-1.0	4343.0	2186.0	-1.0	3904.0	2891.0	-1.0	4072.0	2551.0	-1.0	4228.0	1264.0	-1.0	1705.0	2476.0	-1.0	4212.0	1672.0	-1.0	2599.0	1614.0	-1.0	2971.0	1538.0	-1.0	2107.0	
100.420	1747.0	-1.0	2898.0	1720.0	-1.0	2325.0	2096.0	-1.0	3417.0	2026.0	-1.0	2799.0	2474.0	-1.0	4163.0	2153.0	-1.0	2906.0	1780.0	-1.0	3106.0	4337.0	-1.0	4343.0	2187.0	-1.0	3908.0	2892.0	-1.0	4075.0	2548.0	-1.0	4224.0	1263.0	-1.0	1703.0	2475.0	-1.0	4212.0	1674.0	-1.0	2607.0	1614.0	-1.0	2973.0	1539.0	-1.0	2108.0	
100.919	1749.0	-1.0	2906.0	1721.0	-1.0	2330.0	2097.0	-1.0	3423.0	2029.0	-1.0	2805.0	2479.0	-1.0	4179.0	2159.0	-1.0	2920.0	1782.0	-1.0	3116.0	4337.0	-1.0	4343.0	2188.0	-1.0	3915.0	2892.0	-1.0	4077.0	2546.0	-1.0	4224.0	1263.0	-1.0	1703.0	2474.0	-1.0	4210.0	1677.0	-1.0	2612.0	1615.0	-1.0	2974.0	1539.0	-1.0	2109.0	
101.419	1749.0	-1.0	2907.0	1722.0	-1.0	2331.0	2097.0	-1.0	3424.0	2029.0	-1.0	2806.0	2483.0	-1.0	4188.0	2162.0	-1.0	2926.0	1785.0	-1.0	3123.0	4337.0	-1.0	4343.0	2188.0	-1.0	3913.0	2889.0	-1.0	4071.0	2544.0	-1.0	4222.0	1262.0	-1.0	1701.0	2475.0	-1.0	4210.0	1674.0	-1.0	2607.0	1616.0	-1.0	2977.0	1540.0	-1.0	2109.0	
101.918	1749.0	-1.0	2906.0	1724.0	-1.0	2330.0	2097.0	-1.0	3423.0	2029.0	-1.0	2806.0	2485.0	-1.0	4192.0	2165.0	-1.0	2928.0	1787.0	-1.0	3127.0	4337.0	-1.0	4343.0	2188.0	-1.0	3908.0	2885.0	-1.0	4060.0	2545.0	-1.0	4220.0	1262.0	-1.0	1699.0	2474.0	-1.0	4207.0	1669.0	-1.0	2595.0	1616.0	-1.0	2975.0	1539.0	-1.0	2106.0	
102.418	1750.0	-1.0	2905.0	1723.0	-1.0	2329.0	2097.0	-1.0	3421.0	2029.0	-1.0	2805.0	2487.0	-1.0	4194.0	2166.0	-1.0	2929.0	1788.0	-1.0	3129.0	4338.0	-1.0	4343.0	2190.0	-1.0	3912.0	2887.0	-1.0	4062.0	2551.0	-1.0	4229.0	1264.0	-1.0	1702.0	2476.0	-1.0	4210.0	1666.0	-1.0	2588.0	1617.0	-1.0	2977.0	1540.0	-1.0	2106.0	
102.917	1749.0	-1.0	2899.0	1722.0	-1.0	2323.0	2096.0	-1.0	3416.0	2027.0	-1.0	2801.0	2487.0	-1.0	4190.0	2165.0	-1.0	2924.0	1788.0	-1.0	3127.0	4338.0	-1.0	4343.0	2191.0	-1.0	3908.0	2889.0	-1.0	4060.0	2556.0	-1.0	4232.0	1265.0	-1.0	1704.0	2477.0	-1.0	4206.0	1662.0	-1.0	2578.0	1618.0	-1.0	2975.0	1540.0	-1.0	2104.0	
103.416	1749.0	-1.0	2899.0	1723.0	-1.0	2322.0	2097.0	-1.0	3416.0	2028.0	-1.0	2802.0	2485.0	-1.0	4182.0	2162.0	-1.0	2917.0	1787.0	-1.0	3122.0	4338.0	-1.0	4343.0	2192.0	-1.0	3901.0	2890.0	-1.0	4055.0	2560.0	-1.0	4231.0	1267.0	-1.0	1703.0	2475.0	-1.0	4196.0	1659.0	-1.0	2568.0	1617.0	-1.0	2969.0	1540.0	-1.0	2100.0	
103.915	1750.0	-1.0	2894.0	1722.0	-1.0	2316.0	2097.0	-1.0	3410.0	2027.0	-1.0	2798.0	2481.0	-1.0	4171.0	2160.0	-1.0	2909.0	1785.0	-1.0	3113.0	4338.0	-1.0	4343.0	2192.0	-1.0	3897.0	2892.0	-1.0	4054.0	2561.0	-1.0	4229.0	1268.0	-1.0	1704.0	2475.0	-1.0	4193.0	1658.0	-1.0	2563.0	1617.0	-1.0	2966.0	1540.0	-1.0	2099.0	
104.414	1748.0	-1.0	2885.0	1721.0	-1.0	2309.0	2094.0	-1.0	3402.0	2024.0	-1.0	2791.0	2477.0	-1.0	4157.0	2155.0	-1.0	2899.0	1782.0	-1.0	3104.0	4338.0	-1.0	4343.0	2191.0	-1.0	3890.0	2892.0	-1.0	4050.0	2561.0	-1.0	4227.0	1269.0	-1.0	1704.0	2474.0	-1.0	4185.0	1656.0	-1.0	2559.0	1616.0	-1.0	2963.0	1539.0	-1.0	2096.0	
104.913	1747.0	-1.0	2883.0	1718.0	-1.0	2305.0	2094.0	-1.0	3400.0	2023.0	-1.0	2787.0	2474.0	-1.0	4152.0	2153.0	-1.0	2893.0	1781.0	-1.0	3097.0	4337.0	-1.0	4343.0	2194.0	-1.0	3896.0	2894.0	-1.0	4054.0	2567.0	-1.0	4236.0	1272.0	-1.0	1710.0	2473.0	-1.0	4178.0	1657.0	-1.0	2558.0	1616.0	-1.0	2958.0	1540.0	-1.0	2095.0	
105.412	1744.0	-1.0	2877.0	1713.0	-1.0	2296.0	2090.0	-1.0	3392.0	2018.0	-1.0	2776.0	2472.0	-1.0	4146.0	2148.0	-1.0	2884.0	1778.0	-1.0	3089.0	4337.0	-1.0	4343.0	2197.0	-1.0	3903.0	2893.0	-1.0	4050.0	2574.0	-1.0	4245.0	1275.0	-1.0	1715.0	2469.0	-1.0	4173.0	1658.0	-1.0	2560.0	1615.0	-1.0	2955.0	1541.0	-1.0	2096.0	
105.912	1743.0	-1.0	2879.0	1710.0	-1.0	2293.0	2090.0	-1.0	3393.0	2015.0	-1.0	2771.0	2473.0	-1.0	4144.0	2146.0	-1.0	2880.0	1777.0	-1.0	3085.0	4338.0	-1.0	4343.0	2201.0	-1.0	3910.0	2893.0	-1.0	4051.0	2581.0	-1.0	4254.0	1277.0	-1.0	1720.0	2466.0	-1.0	4166.0	1657.0	-1.0	2560.0	1614.0	-1.0	2953.0	1541.0	-1.0	2096.0	
106.411	1742.0	-1.0	2879.0	1707.0	-1.0	2289.0	2089.0	-1.0	3392.0	2012.0	-1.0	2764.0	2473.0	-1.0	4146.0	2146.0	-1.0	2881.0	1777.0	-1.0	3086.0	4338.0	-1.0	4342.0	2204.0	-1.0	3920.0	2894.0	-1.0	4055.0	2587.0	-1.0	4263.0	1279.0	-1.0	1724.0	2466.0	-1.0	4169.0	1657.0	-1.0	2560.0	1614.0	-1.0	2956.0	1541.0	-1.0	2098.0	
106.910	1743.0	-1.0	2881.0	1708.0	-1.0	2289.0	2089.0	-1.0	3393.0	2011.0	-1.0	2761.0	2475.0	-1.0	4152.0	2149.0	-1.0	2884.0	1778.0	-1.0	3090.0	4337.0	-1.0	4343.0	2207.0	-1.0	3927.0	2898.0	-1.0	4059.0	2592.0	-1.0	4270.0	1281.0	-1.0	1726.0	2465.0	-1.0	4167.0	1656.0	-1.0	2556.0	1615.0	-1.0	2958.0	1541.0	-1.0	2097.0	
107.409	1742.0	-1.0	2884.0	1706.0	-1.0	2290.0	2089.0	-1.0	3396.0	2010.0	-1.0	2760.0	2478.0	-1.0	4159.0	2152.0	-1.0	2889.0	1780.0	-1.0	3095.0	4337.0	-1.0	4343.0	2209.0	-1.0	3933.0	2899.0	-1.0	4062.0	2592.0	-1.0	4274.0	1281.0	-1.0	1727.0	2465.0	-1.0	4172.0	1658.0	-1.0	2563.0	1615.0	-1.0	2963.0	1541.0	-1.0	2098.0	
107.909	1742.0	-1.0	2885.0	1707.0	-1.0	2291.0	2088.0	-1.0	3397.0	2010.0	-1.0	2757.0	2480.0	-1.0	4167.0	2154.0	-1.0	2892.0	1782.0	-1.0	3102.0	4337.0	-1.0	4342.0	2207.0	-1.0	3934.0	2896.0	-1.0	4055.0	2587.0	-1.0	4270.0	1279.0	-1.0	1723.0	2463.0	-1.0	4171.0	1662.0	-1.0	2567.0	1615.0	-1.0	2964.0	1540.0	-1.0	2097.0	
108.408	1743.0	-1.0	2890.0	1710.0	-1.0	2295.0	2090.0	-1.0	3400.0	2012.0	-1.0	2758.0	2483.0	-1.0	4177.0	2156.0	-1.0	2897.0	1784.0	-1.0	3109.0	4337.0	-1.0	4343.0	2206.0	-1.0	3937.0	2893.0	-1.0	4052.0	2583.0	-1.0	4268.0	1278.0	-1.0	1723.0	2465.0	-1.0	4180.0	1666.0	-1.0	2577.0	1616.0	-1.0	2970.0	1541.0	-1.0	2100.0	
108.907	1744.0	-1.0	2892.0	1712.0	-1.0	2298.0	2090.0	-1.0	3400.0	2013.0	-1.0	2757.0	2485.0	-1.0	4183.0	2157.0	-1.0	2899.0	1785.0	-1.0	3114.0	4337.0	-1.0	4343.0	2203.0	-1.0	3934.0	2889.0	-1.0	4043.0	2577.0	-1.0	4261.0	1277.0	-1.0	1720.0	2465.0	-1.0	4181.0	1669.0	-1.0	2582.0	1615.0	-1.0	2972.0	1540.0	-1.0	2099.0	
109.406	1746.0	-1.0	2899.0	1714.0	-1.0	2304.0	2091.0	-1.0	3406.0	2015.0	-1.0	2763.0	2488.0	-1.0	4192.0	2161.0	-1.0	2906.0	1786.0	-1.0	3121.0	4337.0	-1.0	4343.0	2201.0	-1.0	3936.0	2887.0	-1.0	4044.0	2571.0	-1.0	4258.0	1277.0	-1.0	1720.0	2468.0	-1.0	4192.0	1672.0	-1.0	2594.0	1616.0	-1.0	2979.0	1542.0	-1.0	2104.0	
109.906	1746.0	-1.0	2905.0	1714.0	-1.0	2310.0	2090.0	-1.0	3409.0	2016.0	-1.0	2768.0	2489.0	-1.0	4197.0	2163.0	-1.0	2910.0	1787.0	-1.0	3126.0	4337.0	-1.0	4343.0	2198.0	-1.0	3932.0	2885.0	-1.0	4040.0	2565.0	-1.0	4250.0	1275.0	-1.0	1719.0	2469.0	-1.0	4196.0	1675.0	-1.0	2601.0	1617.0	-1.0	2981.0	1541.0	-1.0	2105.0	
110.406	1749.0	-1.0	2913.0	1718.0	-1.0	2318.0	2093.0	-1.0	3416.0	2020.0	-1.0	2778.0	2491.0	-1.0	4204.0	2167.0	-1.0	2919.0	1788.0	-1.0	3131.0	4337.0	-1.0	4343.0	2196.0	-1.0	3932.0	2886.0	-1.0	4042.0	2557.0	-1.0	4238.0	1275.0	-1.0	1719.0	2470.0	-1.0	4200.0	1680.0	-1.0	2611.0	1618.0	-1.0	2984.0	1543.0	-1.0	2107.0	
110.905	1750.0	-1.0	2916.0	1720.0	-1.0	2323.0	2094.0	-1.0	3418.0	2024.0	-1.0	2784.0	2492.0	-1.0	4206.0	2170.0	-1.0	2925.0	1787.0	-1.0	3133.0	4337.0	-1.0	4343.0	2193.0	-1.0	3927.0	2885.0	-1.0	4041.0	2550.0	-1.0	4227.0	1274.0	-1.0	1718.0	2470.0	-1.0	4202.0	1683.0	-1.0	2620.0	1617.0	-1.0	2985.0	1543.0	-1.0	2108.0	
111.404	1751.0	-1.0	2926.0	1724.0	-1.0	2333.0	2095.0	-1.0	3426.0	2028.0	-1.0	2795.0	2492.0	-1.0	4208.0	2172.0	-1.0	2928.0	1785.0	-1.0	3130.0	4337.0	-1.0	4343.0	2187.0	-1.0	3919.0	2884.0	-1.0	4043.0	2546.0	-1.0	4222.0	1272.0	-1.0	1716.0	2470.0	-1.0	4203.0	1686.0	-1.0	2628.0	1616.0	-1.0	2984.0	1543.0	-1.0	2109.0	
111.903	1751.0	-1.0	2929.0	1724.0	-1.0	2336.0	2095.0	-1.0	3429.0	2030.0	-1.0	2802.0	2492.0	-1.0	4212.0	2173.0	-1.0	2933.0	1782.0	-1.0	3129.0	4337.0	-1.0	4343.0	2184.0	-1.0	3913.0	2883.0	-1.0	4045.0	2537.0	-1.0	4209.0	1271.0	-1.0	1716.0	2471.0	-1.0	4211.0	1690.0	-1.0	2641.0	1617.0	-1.0	2987.0	1543.0	-1.0	2113.0	
112.402	1751.0	-1.0	2929.0	1725.0	-1.0	2338.0	2095.0	-1.0	3430.0	2031.0	-1.0	2807.0	2492.0	-1.0	4214.0	2175.0	-1.0	2938.0	1780.0	-1.0	3128.0	4337.0	-1.0	4343.0	2178.0	-1.0	3903.0	2879.0	-1.0	4042.0	2522.0	-1.0	4183.0	1268.0	-1.0	1710.0	2472.0	-1.0	4214.0	1692.0	-1.0	2647.0	1617.0	-1.0	2988.0	1543.0	-1.0	2114.0	
112.901	1751.0	-1.0	2934.0	1727.0	-1.0	2342.0	2096.0	-1.0	3435.0	2035.0	-1.0	2814.0	2493.0	-1.0	4221.0	2178.0	-1.0	2948.0	1780.0	-1.0	3131.0	4337.0	-1.0	4343.0	2173.0	-1.0	3896.0	2878.0	-1.0	4043.0	2508.0	-1.0	4162.0	1265.0	-1.0	1706.0	2476.0	-1.0	4223.0	1694.0	-1.0	2653.0	1617.0	-1.0	2993.0	1544.0	-1.0	2118.0	
113.400	1752.0	-1.0	2935.0	1729.0	-1.0	2343.0	2098.0	-1.0	3439.0	2037.0	-1.0	2817.0	2494.0	-1.0	4224.0	2180.0	-1.0	2952.0	1780.0	-1.0	3133.0	4337.0	-1.0	4343.0	2173.0	-1.0	3899.0	2879.0	-1.0	4048.0	2510.0	-1.0	4168.0	1263.0	-1.0	1705.0	2479.0	-1.0	4229.0	1691.0	-1.0	2647.0	1618.0	-1.0	2996.0	1545.0	-1.0	2120.0	
113.899	1753.0	-1.0	2938.0	1731.0	-1.0	2347.0	2100.0	-1.0	3443.0	2038.0	-1.0	2821.0	2495.0	-1.0	4228.0	2182.0	-1.0	2956.0	1781.0	-1.0	3137.0	4337.0	-1.0	4343.0	2176.0	-1.0	3905.0	2883.0	-1.0	4055.0	2518.0	-1.0	4184.0	1263.0	-1.0	1704.0	2480.0	-1.0	4229.0	1685.0	-1.0	2633.0	1618.0	-1.0	2994.0	1545.0	-1.0	2119.0	
114.398	1752.0	-1.0	2939.0	1730.0	-1.0	2347.0	2100.0	-1.0	3445.0	2036.0	-1.0	2821.0	2496.0	-1.0	4231.0	2182.0	-1.0	2957.0	1782.0	-1.0	3140.0	4337.0	-1.0	4342.0	2180.0	-1.0	3917.0	2888.0	-1.0	4068.0	2527.0	-1.0	4201.0	1264.0	-1.0	1706.0	2483.0	-1.0	4235.0	1681.0	-1.0	2624.0	1619.0	-1.0	2997.0	1547.0	-1.0	2121.0	
114.897	1749.0	-1.0	2934.0	1725.0	-1.0	2339.0	2098.0	-1.0	3442.0	2032.0	-1.0	2813.0	2496.0	-1.0	4230.0	2179.0	-1.0	2951.0	1784.0	-1.0	3142.0	4337.0	-1.0	4343.0	2184.0	-1.0	3923.0	2891.0	-1.0	4072.0	2536.0	-1.0	4217.0	1264.0	-1.0	1707.0	2483.0	-1.0	4234.0	1676.0	-1.0	2612.0	1620.0	-1.0	2996.0	1547.0	-1.0	2121.0	
115.397	1750.0	-1.0	2934.0	1723.0	-1.0	2335.0	2098.0	-1.0	3442.0	2031.0	-1.0	2810.0	2496.0	-1.0	4227.0	2176.0	-1.0	2945.0	1784.0	-1.0	3142.0	4337.0	-1.0	4343.0	2186.0	-1.0	3925.0	2892.0	-1.0	4072.0	2542.0	-1.0	4225.0	1264.0	-1.0	1705.0	2482.0	-1.0	4226.0	1671.0	-1.0	2599.0	1620.0	-1.0	2991.0	1547.0	-1.0	2117.0	
115.896	1749.0	-1.0	2929.0	1721.0	-1.0	2328.0	2097.0	-1.0	3438.0	2029.0	-1.0	2804.0	2494.0	-1.0	4222.0	2172.0	-1.0	2937.0	1784.0	-1.0	3140.0	4337.0	-1.0	4343.0	2188.0	-1.0	3924.0	2892.0	-1.0	4070.0	2546.0	-1.0	4230.0	1264.0	-1.0	1705.0	2482.0	-1.0	4226.0	1668.0	-1.0	2591.0	1620.0	-1.0	2990.0	1547.0	-1.0	2117.0	
116.395	1745.0	-1.0	2920.0	1715.0	-1.0	2317.0	2094.0	-1.0	3430.0	2025.0	-1.0	2797.0	2491.0	-1.0	4211.0	2167.0	-1.0	2926.0	1785.0	-1.0	3136.0	4337.0	-1.0	4343.0	2188.0	-1.0	3918.0	2888.0	-1.0	4061.0	2546.0	-1.0	4229.0	1263.0	-1.0	1703.0	2481.0	-1.0	4221.0	1666.0	-1.0	2583.0	1619.0	-1.0	2984.0	1547.0	-1.0	2114.0	
116.895	1745.0	-1.0	2916.0	1714.0	-1.0	2311.0	2095.0	-1.0	3427.0	2024.0	-1.0	2794.0	2489.0	-1.0	4207.0	2164.0	-1.0	2921.0	1785.0	-1.0	3134.0	4337.0	-1.0	4343.0	2189.0	-1.0	3917.0	2889.0	-1.0	4059.0	2550.0	-1.0	4232.0	1264.0	-1.0	1703.0	2481.0	-1.0	4217.0	1664.0	-1.0	2578.0	1619.0	-1.0	2980.0	1546.0	-1.0	2111.0	
117.394	1745.0	-1.0	2911.0	1712.0	-1.0	2307.0	2094.0	-1.0	3424.0	2023.0	-1.0	2793.0	2486.0	-1.0	4199.0	2161.0	-1.0	2916.0	1785.0	-1.0	3131.0	4337.0	-1.0	4343.0	2189.0	-1.0	3913.0	2888.0	-1.0	4058.0	2551.0	-1.0	4231.0	1264.0	-1.0	1704.0	2482.0	-1.0	4218.0	1663.0	-1.0	2578.0	1619.0	-1.0	2978.0	1546.0	-1.0	2110.0	
117.893	1745.0	-1.0	2904.0	1713.0	-1.0	2303.0	2093.0	-1.0	3417.0	2024.0	-1.0	2791.0	2483.0	-1.0	4186.0	2158.0	-1.0	2908.0	1785.0	-1.0	3126.0	4337.0	-1.0	4343.0	2188.0	-1.0	3904.0	2886.0	-1.0	4052.0	2549.0	-1.0	4224.0	1264.0	-1.0	1703.0	2482.0	-1.0	4214.0	1663.0	-1.0	2577.0	1618.0	-1.0	2973.0	1545.0	-1.0	2107.0	
118.392	1745.0	-1.0	2903.0	1713.0	-1.0	2303.0	2093.0	-1.0	3415.0	2025.0	-1.0	2793.0	2480.0	-1.0	4180.0	2156.0	-1.0	2906.0	1784.0	-1.0	3122.0	4337.0	-1.0	4343.0	2188.0	-1.0	3903.0	2887.0	-1.0	4053.0	2548.0	-1.0	4224.0	1264.0	-1.0	1706.0	2483.0	-1.0	4212.0	1664.0	-1.0	2579.0	1619.0	-1.0	2971.0	1546.0	-1.0	2106.0	
118.891	1744.0	-1.0	2899.0	1712.0	-1.0	2300.0	2091.0	-1.0	3410.0	2023.0	-1.0	2792.0	2477.0	-1.0	4171.0	2153.0	-1.0	2901.0	1783.0	-1.0	3117.0	4337.0	-1.0	4343.0	2188.0	-1.0	3898.0	2885.0	-1.0	4050.0	2547.0	-1.0	4219.0	1264.0	-1.0	1706.0	2483.0	-1.0	4213.0	1664.0	-1.0	2582.0	1618.0	-1.0	2970.0	1546.0	-1.0	2105.0	
119.390	1744.0	-1.0	2896.0	1712.0	-1.0	2300.0	2090.0	-1.0	3405.0	2022.0	-1.0	2791.0	2474.0	-1.0	4162.0	2151.0	-1.0	2896.0	1782.0	-1.0	3112.0	4337.0	-1.0	4343.0	2187.0	-1.0	3889.0	2884.0	-1.0	4044.0	2546.0	-1.0	4213.0	1263.0	-1.0	1702.0	2481.0	-1.0	4209.0	1664.0	-1.0	2581.0	1616.0	-1.0	2965.0	1545.0	-1.0	2103.0	
119.889	1742.0	-1.0	2895.0	1710.0	-1.0	2299.0	2088.0	-1.0	3402.0	2021.0	-1.0	2791.0	2472.0	-1.0	4157.0	2150.0	-1.0	2896.0	1782.0	-1.0	3109.0	4337.0	-1.0	4343.0	2186.0	-1.0	3889.0	2882.0	-1.0	4046.0	2545.0	-1.0	4213.0	1262.0	-1.0	1702.0	2482.0	-1.0	4214.0	1665.0	-1.0	2583.0	1617.0	-1.0	2968.0	1545.0	-1.0	2105.0	
120.389	1742.0	-1.0	2891.0	1710.0	-1.0	2297.0	2087.0	-1.0	3398.0	2020.0	-1.0	2788.0	2470.0	-1.0	4153.0	2149.0	-1.0	2893.0	1782.0	-1.0	3106.0	4337.0	-1.0	4343.0	2186.0	-1.0	3887.0	2883.0	-1.0	4047.0	2544.0	-1.0	4211.0	1261.0	-1.0	1700.0	2482.0	-1.0	4215.0	1664.0	-1.0	2582.0	1617.0	-1.0	2967.0	1545.0	-1.0	2106.0	
120.888	1743.0	-1.0	2894.0	1712.0	-1.0	2301.0	2088.0	-1.0	3401.0	2021.0	-1.0	2791.0	2471.0	-1.0	4157.0	2150.0	-1.0	2897.0	1782.0	-1.0	3108.0	4337.0	-1.0	4343.0	2187.0	-1.0	3888.0	2886.0	-1.0	4052.0	2546.0	-1.0	4214.0	1261.0	-1.0	1698.0	2482.0	-1.0	4213.0	1663.0	-1.0	2578.0	1616.0	-1.0	2965.0	1545.0	-1.0	2105.0	
121.387	1742.0	-1.0	2894.0	1711.0	-1.0	2303.0	2087.0	-1.0	3403.0	2020.0	-1.0	2791.0	2472.0	-1.0	4158.0	2150.0	-1.0	2897.0	1782.0	-1.0	3108.0	4337.0	-1.0	4343.0	2188.0	-1.0	3894.0	2888.0	-1.0	4059.0	2549.0	-1.0	4220.0	1261.0	-1.0	1700.0	2482.0	-1.0	4218.0	1662.0	-1.0	2578.0	1617.0	-1.0	2967.0	1544.0	-1.0	2108.0	
121.887	1742.0	-1.0	2893.0	1712.0	-1.0	2304.0	2088.0	-1.0	3401.0	2021.0	-1.0	2790.0	2472.0	-1.0	4157.0	2150.0	-1.0	2895.0	1783.0	-1.0	3108.0	4337.0	-1.0	4343.0	2188.0	-1.0	3896.0	2888.0	-1.0	4062.0	2548.0	-1.0	4223.0	1260.0	-1.0	1699.0	2480.0	-1.0	4216.0	1660.0	-1.0	2575.0	1615.0	-1.0	2967.0	1544.0	-1.0	2108.0	
122.386	1743.0	-1.0	2895.0	1713.0	-1.0	2307.0	2089.0	-1.0	3405.0	2022.0	-1.0	2791.0	2473.0	-1.0	4161.0	2151.0	-1.0	2897.0	1783.0	-1.0	3110.0	4337.0	-1.0	4343.0	2189.0	-1.0	3903.0	2890.0	-1.0	4069.0	2549.0	-1.0	4229.0	1261.0	-1.0	1701.0	2482.0	-1.0	4221.0	1661.0	-1.0	2576.0	1617.0	-1.0	2970.0	1544.0	-1.0	2112.0	
122.885	1743.0	-1.0	2894.0	1714.0	-1.0	2307.0	2090.0	-1.0	3404.0	2022.0	-1.0	2789.0	2473.0	-1.0	4159.0	2151.0	-1.0	2894.0	1783.0	-1.0	3109.0	4337.0	-1.0	4343.0	2188.0	-1.0	3901.0	2889.0	-1.0	4067.0	2548.0	-1.0	4226.0	1260.0	-1.0	1700.0	2481.0	-1.0	4221.0	1660.0	-1.0	2576.0	1617.0	-1.0	2969.0	1544.0	-1.0	2112.0	
123.384	1745.0	-1.0	2897.0	1716.0	-1.0	2310.0	2091.0	-1.0	3406.0	2023.0	-1.0	2791.0	2472.0	-1.0	4158.0	2151.0	-1.0	2892.0	1782.0	-1.0	3108.0	4337.0	-1.0	4343.0	2186.0	-1.0	3896.0	2887.0	-1.0	4060.0	2545.0	-1.0	4218.0	1259.0	-1.0	1696.0	2479.0	-1.0	4215.0	1658.0	-1.0	2572.0	1616.0	-1.0	2965.0	1542.0	-1.0	2110.0	
123.883	1746.0	-1.0	2897.0	1715.0	-1.0	2309.0	2091.0	-1.0	3405.0	2022.0	-1.0	2790.0	2471.0	-1.0	4156.0	2150.0	-1.0	2889.0	1781.0	-1.0	3107.0	4337.0	-1.0	4343.0	2184.0	-1.0	3892.0	2883.0	-1.0	4057.0	2540.0	-1.0	4213.0	1258.0	-1.0	1696.0	2479.0	-1.0	4219.0	1657.0	-1.0	2575.0	1616.0	-1.0	2968.0	1542.0	-1.0	2111.0	
124.382	1745.0	-1.0	2893.0	1714.0	-1.0	2306.0	2090.0	-1.0	3400.0	2022.0	-1.0	2787.0	2469.0	-1.0	4149.0	2148.0	-1.0	2884.0	1780.0	-1.0	3103.0	4337.0	-1.0	4343.0	2181.0	-1.0	3884.0	2880.0	-1.0	4048.0	2535.0	-1.0	4199.0	1256.0	-1.0	1690.0	2478.0	-1.0	4219.0	1657.0	-1.0	2575.0	1614.0	-1.0	2968.0	1541.0	-1.0	2112.0	
124.881	1744.0	-1.0	2894.0	1714.0	-1.0	2309.0	2090.0	-1.0	3403.0	2023.0	-1.0	2791.0	2470.0	-1.0	4151.0	2148.0	-1.0	2886.0	1781.0	-1.0	3104.0	4337.0	-1.0	4343.0	2180.0	-1.0	3885.0	2881.0	-1.0	4053.0	2535.0	-1.0	4200.0	1256.0	-1.0	1692.0	2479.0	-1.0	4222.0	1657.0	-1.0	2576.0	1615.0	-1.0	2969.0	1541.0	-1.0	2113.0	
125.381	1744.0	-1.0	2894.0	1716.0	-1.0	2312.0	2091.0	-1.0	3403.0	2026.0	-1.0	2796.0	2469.0	-1.0	4148.0	2150.0	-1.0	2889.0	1781.0	-1.0	3105.0	4337.0	-1.0	4343.0	2178.0	-1.0	3882.0	2883.0	-1.0	4058.0	2532.0	-1.0	4198.0	1255.0	-1.0	1691.0	2482.0	-1.0	4228.0	1656.0	-1.0	2575.0	1616.0	-1.0	2971.0	1541.0	-1.0	2113.0	
125.880	1745.0	-1.0	2894.0	1718.0	-1.0	2314.0	2091.0	-1.0	3404.0	2028.0	-1.0	2800.0	2468.0	-1.0	4144.0	2151.0	-1.0	2890.0	1781.0	-1.0	3104.0	4337.0	-1.0	4343.0	2175.0	-1.0	3874.0	2883.0	-1.0	4057.0	2529.0	-1.0	4194.0	1253.0	-1.0	1687.0	2480.0	-1.0	4225.0	1653.0	-1.0	2571.0	1615.0	-1.0	2970.0	1539.0	-1.0	2112.0	
126.379	1745.0	-1.0	2896.0	1719.0	-1.0	2319.0	2092.0	-1.0	3406.0	2029.0	-1.0	2804.0	2468.0	-1.0	4145.0	2152.0	-1.0	2894.0	1781.0	-1.0	3104.0	4337.0	-1.0	4343.0	2174.0	-1.0	3876.0	2885.0	-1.0	4062.0	2529.0	-1.0	4198.0	1253.0	-1.0	1687.0	2482.0	-1.0	4230.0	1654.0	-1.0	2573.0	1617.0	-1.0	2975.0	1540.0	-1.0	2113.0	
126.878	1745.0	-1.0	2894.0	1720.0	-1.0	2319.0	2091.0	-1.0	3405.0	2030.0	-1.0	2804.0	2468.0	-1.0	4145.0	2153.0	-1.0	2895.0	1781.0	-1.0	3103.0	4337.0	-1.0	4343.0	2174.0	-1.0	3875.0	2885.0	-1.0	4065.0	2530.0	-1.0	4198.0	1252.0	-1.0	1685.0	2481.0	-1.0	4231.0	1652.0	-1.0	2572.0	1617.0	-1.0	2976.0	1539.0	-1.0	2114.0	
127.377	1746.0	-1.0	2899.0	1720.0	-1.0	2324.0	2093.0	-1.0	3410.0	2030.0	-1.0	2809.0	2469.0	-1.0	4145.0	2154.0	-1.0	2896.0	1781.0	-1.0	3102.0	4337.0	-1.0	4343.0	2173.0	-1.0	3874.0	2886.0	-1.0	4066.0	2528.0	-1.0	4197.0	1251.0	-1.0	1684.0	2479.0	-1.0	4224.0	1651.0	-1.0	2568.0	1616.0	-1.0	2973.0	1538.0	-1.0	2111.0	
127.876	1746.0	-1.0	2899.0	1720.0	-1.0	2326.0	2092.0	-1.0	3411.0	2030.0	-1.0	2810.0	2469.0	-1.0	4147.0	2154.0	-1.0	2898.0	1780.0	-1.0	3102.0	4337.0	-1.0	4343.0	2173.0	-1.0	3877.0	2887.0	-1.0	4072.0	2529.0	-1.0	4201.0	1251.0	-1.0	1685.0	2479.0	-1.0	4226.0	1652.0	-1.0	2570.0	1617.0	-1.0	2976.0	1538.0	-1.0	2113.0	
128.376	1744.0	-1.0	2895.0	1720.0	-1.0	2326.0	2091.0	-1.0	3408.0	2029.0	-1.0	2807.0	2468.0	-1.0	4147.0	2153.0	-1.0	2897.0	1780.0	-1.0	3102.0	4337.0	-1.0	4343.0	2174.0	-1.0	3878.0	2888.0	-1.0	4074.0	2529.0	-1.0	4202.0	1251.0	-1.0	1685.0	2479.0	-1.0	4225.0	1652.0	-1.0	2569.0	1617.0	-1.0	2976.0	1538.0	-1.0	2113.0	
128.876	1745.0	-1.0	2898.0	1721.0	-1.0	2329.0	2091.0	-1.0	3411.0	2029.0	-1.0	2809.0	2470.0	-1.0	4153.0	2155.0	-1.0	2900.0	1780.0	-1.0	3104.0	4338.0	-1.0	4343.0	2174.0	-1.0	3880.0	2890.0	-1.0	4078.0	2532.0	-1.0	4206.0	1252.0	-1.0	1687.0	2478.0	-1.0	4221.0	1651.0	-1.0	2569.0	1616.0	-1.0	2975.0	1537.0	-1.0	2111.0	
129.375	1745.0	-1.0	2898.0	1721.0	-1.0	2330.0	2091.0	-1.0	3411.0	2028.0	-1.0	2808.0	2470.0	-1.0	4154.0	2154.0	-1.0	2899.0	1780.0	-1.0	3105.0	4338.0	-1.0	4343.0	2174.0	-1.0	3883.0	2889.0	-1.0	4079.0	2531.0	-1.0	4209.0	1252.0	-1.0	1689.0	2478.0	-1.0	4222.0	1652.0	-1.0	2570.0	1616.0	-1.0	2976.0	1537.0	-1.0	2112.0	
129.874	1744.0	-1.0	2894.0	1721.0	-1.0	2328.0	2089.0	-1.0	3408.0	2027.0	-1.0	2805.0	2468.0	-1.0	4149.0	2152.0	-1.0	2894.0	1779.0	-1.0	3102.0	4338.0	-1.0	4343.0	2173.0	-1.0	3881.0	2887.0	-1.0	4074.0	2531.0	-1.0	4210.0	1252.0	-1.0	1689.0	2477.0	-1.0	4220.0	1652.0	-1.0	2570.0	1616.0	-1.0	2976.0	1537.0	-1.0	2111.0	
130.373	1745.0	-1.0	2895.0	1721.0	-1.0	2327.0	2090.0	-1.0	3408.0	2027.0	-1.0	2804.0	2468.0	-1.0	4152.0	2151.0	-1.0	2895.0	1778.0	-1.0	3102.0	4337.0	-1.0	4343.0	2174.0	-1.0	3884.0	2888.0	-1.0	4075.0	2535.0	-1.0	4216.0	1254.0	-1.0	1692.0	2476.0	-1.0	4217.0	1651.0	-1.0	2568.0	1616.0	-1.0	2974.0	1536.0	-1.0	2110.0	
130.872	1744.0	-1.0	2893.0	1719.0	-1.0	2325.0	2089.0	-1.0	3406.0	2026.0	-1.0	2802.0	2467.0	-1.0	4149.0	2150.0	-1.0	2891.0	1777.0	-1.0	3100.0	4337.0	-1.0	4343.0	2174.0	-1.0	3884.0	2887.0	-1.0	4071.0	2538.0	-1.0	4220.0	1255.0	-1.0	1694.0	2477.0	-1.0	4219.0	1651.0	-1.0	2569.0	1616.0	-1.0	2975.0	1536.0	-1.0	2110.0	
131.371	1744.0	-1.0	2890.0	1718.0	-1.0	2321.0	2088.0	-1.0	3402.0	2024.0	-1.0	2798.0	2465.0	-1.0	4143.0	2148.0	-1.0	2886.0	1775.0	-1.0	3096.0	4337.0	-1.0	4343.0	2173.0	-1.0	3880.0	2885.0	-1.0	4066.0	2540.0	-1.0	4222.0	1255.0	-1.0	1693.0	2476.0	-1.0	4219.0	1651.0	-1.0	2568.0	1616.0	-1.0	2974.0	1536.0	-1.0	2109.0	
131.871	1744.0	-1.0	2890.0	1718.0	-1.0	2321.0	2088.0	-1.0	3402.0	2024.0	-1.0	2798.0	2465.0	-1.0	4143.0	2147.0	-1.0	2886.0	1774.0	-1.0	3094.0	4337.0	-1.0	4343.0	2172.0	-1.0	3878.0	2885.0	-1.0	4062.0	2539.0	-1.0	4220.0	1255.0	-1.0	1692.0	2474.0	-1.0	4215.0	1650.0	-1.0	2566.0	1615.0	-1.0	2971.0	1535.0	-1.0	2107.0	
132.370	1742.0	-1.0	2888.0	1716.0	-1.0	2318.0	2087.0	-1.0	3400.0	2023.0	-1.0	2796.0	2463.0	-1.0	4140.0	2146.0	-1.0	2884.0	1773.0	-1.0	3092.0	4337.0	-1.0	4343.0	2172.0	-1.0	3878.0	2884.0	-1.0	4058.0	2539.0	-1.0	4219.0	1255.0	-1.0	1691.0	2475.0	-1.0	4217.0	1650.0	-1.0	2566.0	1615.0	-1.0	2971.0	1535.0	-1.0	2107.0	
132.869	1741.0	-1.0	2883.0	1714.0	-1.0	2313.0	2084.0	-1.0	3394.0	2020.0	-1.0	2790.0	2460.0	-1.0	4133.0	2143.0	-1.0	2878.0	1772.0	-1.0	3086.0	4337.0	-1.0	4343.0	2171.0	-1.0	3874.0	2881.0	-1.0	4051.0	2535.0	-1.0	4212.0	1254.0	-1.0	1688.0	2473.0	-1.0	4214.0	1649.0	-1.0	2562.0	1615.0	-1.0	2969.0	1535.0	-1.0	2106.0	
133.368	1741.0	-1.0	2883.0	1714.0	-1.0	2313.0	2084.0	-1.0	3392.0	2020.0	-1.0	2789.0	2459.0	-1.0	4126.0	2142.0	-1.0	2874.0	1770.0	-1.0	3081.0	4337.0	-1.0	4343.0	2169.0	-1.0	3868.0	2879.0	-1.0	4045.0	2532.0	-1.0	4204.0	1253.0	-1.0	1684.0	2471.0	-1.0	4206.0	1648.0	-1.0	2557.0	1614.0	-1.0	2964.0	1534.0	-1.0	2102.0	
133.867	1741.0	-1.0	2882.0	1713.0	-1.0	2311.0	2084.0	-1.0	3389.0	2019.0	-1.0	2786.0	2457.0	-1.0	4122.0	2140.0	-1.0	2870.0	1768.0	-1.0	3076.0	4338.0	-1.0	4343.0	2169.0	-1.0	3867.0	2878.0	-1.0	4042.0	2529.0	-1.0	4199.0	1252.0	-1.0	1683.0	2472.0	-1.0	4209.0	1649.0	-1.0	2557.0	1615.0	-1.0	2966.0	1534.0	-1.0	2103.0	
134.366	1739.0	-1.0	2878.0	1712.0	-1.0	2309.0	2081.0	-1.0	3385.0	2016.0	-1.0	2781.0	2454.0	-1.0	4116.0	2137.0	-1.0	2865.0	1766.0	-1.0	3071.0	4338.0	-1.0	4343.0	2169.0	-1.0	3864.0	2876.0	-1.0	4037.0	2527.0	-1.0	4193.0	1251.0	-1.0	1681.0	2472.0	-1.0	4208.0	1649.0	-1.0	2556.0	1615.0	-1.0	2966.0	1535.0	-1.0	2103.0	
134.865	1740.0	-1.0	2882.0	1712.0	-1.0	2312.0	2082.0	-1.0	3388.0	2017.0	-1.0	2782.0	2455.0	-1.0	4115.0	2137.0	-1.0	2862.0	1765.0	-1.0	3068.0	4338.0	-1.0	4343.0	2168.0	-1.0	3859.0	2875.0	-1.0	4032.0	2523.0	-1.0	4186.0	1251.0	-1.0	1678.0	2471.0	-1.0	4203.0	1649.0	-1.0	2552.0	1615.0	-1.0	2963.0	1534.0	-1.0	2100.0	
135.364	1740.0	-1.0	2883.0	1713.0	-1.0	2313.0	2082.0	-1.0	3387.0	2017.0	-1.0	2780.0	2455.0	-1.0	4115.0	2137.0	-1.0	2860.0	1765.0	-1.0	3066.0	4338.0	-1.0	4343.0	2169.0	-1.0	3862.0	2875.0	-1.0	4033.0	2524.0	-1.0	4188.0	1250.0	-1.0	1679.0	2473.0	-1.0	4206.0	1650.0	-1.0	2553.0	1616.0	-1.0	2965.0	1534.0	-1.0	2101.0	
135.863	1740.0	-1.0	2880.0	1713.0	-1.0	2311.0	2082.0	-1.0	3384.0	2016.0	-1.0	2776.0	2455.0	-1.0	4114.0	2135.0	-1.0	2857.0	1765.0	-1.0	3065.0	4338.0	-1.0	4343.0	2170.0	-1.0	3861.0	2875.0	-1.0	4030.0	2520.0	-1.0	4181.0	1250.0	-1.0	1678.0	2472.0	-1.0	4206.0	1650.0	-1.0	2553.0	1617.0	-1.0	2966.0	1535.0	-1.0	2100.0	
136.362	1741.0	-1.0	2883.0	1714.0	-1.0	2314.0	2083.0	-1.0	3388.0	2016.0	-1.0	2778.0	2458.0	-1.0	4120.0	2137.0	-1.0	2861.0	1765.0	-1.0	3065.0	4337.0	-1.0	4343.0	2172.0	-1.0	3868.0	2878.0	-1.0	4036.0	2523.0	-1.0	4189.0	1252.0	-1.0	1681.0	2473.0	-1.0	4204.0	1651.0	-1.0	2553.0	1617.0	-1.0	2967.0	1536.0	-1.0	2099.0	
136.861	1740.0	-1.0	2884.0	1714.0	-1.0	2315.0	2083.0	-1.0	3388.0	2016.0	-1.0	2778.0	2459.0	-1.0	4124.0	2138.0	-1.0	2862.0	1765.0	-1.0	3066.0	4337.0	-1.0	4343.0	2174.0	-1.0	3874.0	2882.0	-1.0	4041.0	2528.0	-1.0	4197.0	1254.0	-1.0	1684.0	2475.0	-1.0	4209.0	1652.0	-1.0	2556.0	1618.0	-1.0	2970.0	1536.0	-1.0	2101.0	
137.361	1741.0	-1.0	2886.0	1716.0	-1.0	2317.0	2083.0	-1.0	3389.0	2018.0	-1.0	2778.0	2461.0	-1.0	4127.0	2141.0	-1.0	2865.0	1765.0	-1.0	3067.0	4338.0	-1.0	4342.0	2174.0	-1.0	3875.0	2883.0	-1.0	4043.0	2530.0	-1.0	4202.0	1255.0	-1.0	1686.0	2474.0	-1.0	4210.0	1652.0	-1.0	2557.0	1619.0	-1.0	2970.0	1535.0	-1.0	2099.0	
137.861	1742.0	-1.0	2891.0	1718.0	-1.0	2320.0	2084.0	-1.0	3393.0	2021.0	-1.0	2784.0	2464.0	-1.0	4136.0	2145.0	-1.0	2873.0	1767.0	-1.0	3072.0	4338.0	-1.0	4343.0	2176.0	-1.0	3884.0	2888.0	-1.0	4053.0	2533.0	-1.0	4210.0	1257.0	-1.0	1691.0	2477.0	-1.0	4217.0	1654.0	-1.0	2562.0	1619.0	-1.0	2976.0	1537.0	-1.0	2103.0	
138.361	1743.0	-1.0	2891.0	1719.0	-1.0	2320.0	2085.0	-1.0	3394.0	2022.0	-1.0	2785.0	2466.0	-1.0	4143.0	2148.0	-1.0	2879.0	1768.0	-1.0	3077.0	4337.0	-1.0	4343.0	2177.0	-1.0	3889.0	2890.0	-1.0	4056.0	2534.0	-1.0	4212.0	1257.0	-1.0	1692.0	2477.0	-1.0	4219.0	1655.0	-1.0	2565.0	1620.0	-1.0	2978.0	1537.0	-1.0	2104.0	
138.860	1745.0	-1.0	2898.0	1720.0	-1.0	2324.0	2087.0	-1.0	3400.0	2025.0	-1.0	2792.0	2471.0	-1.0	4153.0	2154.0	-1.0	2889.0	1769.0	-1.0	3082.0	4337.0	-1.0	4343.0	2178.0	-1.0	3891.0	2893.0	-1.0	4061.0	2536.0	-1.0	4214.0	1259.0	-1.0	1694.0	2476.0	-1.0	4216.0	1656.0	-1.0	2565.0	1620.0	-1.0	2978.0	1538.0	-1.0	2102.0	
139.359	1746.0	-1.0	2901.0	1721.0	-1.0	2326.0	2087.0	-1.0	3401.0	2026.0	-1.0	2795.0	2472.0	-1.0	4159.0	2157.0	-1.0	2896.0	1770.0	-1.0	3086.0	4337.0	-1.0	4343.0	2178.0	-1.0	3892.0	2894.0	-1.0	4065.0	2533.0	-1.0	4205.0	1259.0	-1.0	1695.0	2477.0	-1.0	4219.0	1658.0	-1.0	2571.0	1621.0	-1.0	2981.0	1538.0	-1.0	2104.0	
139.859	1746.0	-1.0	2901.0	1722.0	-1.0	2325.0	2086.0	-1.0	3399.0	2027.0	-1.0	2796.0	2473.0	-1.0	4159.0	2158.0	-1.0	2898.0	1770.0	-1.0	3086.0	4337.0	-1.0	4343.0	2173.0	-1.0	3881.0	2890.0	-1.0	4057.0	2520.0	-1.0	4179.0	1257.0	-1.0	1689.0	2475.0	-1.0	4216.0	1662.0	-1.0	2578.0	1620.0	-1.0	2981.0	1538.0	-1.0	2103.0	
140.358	1748.0	-1.0	2904.0	1723.0	-1.0	2328.0	2086.0	-1.0	3401.0	2029.0	-1.0	2799.0	2474.0	-1.0	4167.0	2161.0	-1.0	2905.0	1770.0	-1.0	3090.0	4337.0	-1.0	4343.0	2171.0	-1.0	3883.0	2890.0	-1.0	4059.0	2516.0	-1.0	4174.0	1256.0	-1.0	1690.0	2477.0	-1.0	4222.0	1664.0	-1.0	2580.0	1622.0	-1.0	2985.0	1538.0	-1.0	2105.0	
140.857	1747.0	-1.0	2903.0	1723.0	-1.0	2327.0	2086.0	-1.0	3399.0	2028.0	-1.0	2798.0	2474.0	-1.0	4168.0	2162.0	-1.0	2906.0	1770.0	-1.0	3090.0	4337.0	-1.0	4343.0	2173.0	-1.0	3886.0	2890.0	-1.0	4061.0	2518.0	-1.0	4179.0	1257.0	-1.0	1691.0	2478.0	-1.0	4224.0	1663.0	-1.0	2579.0	1622.0	-1.0	2986.0	1539.0	-1.0	2104.0	
141.356	1749.0	-1.0	2907.0	1725.0	-1.0	2332.0	2087.0	-1.0	3402.0	2031.0	-1.0	2800.0	2475.0	-1.0	4171.0	2164.0	-1.0	2909.0	1770.0	-1.0	3091.0	4337.0	-1.0	4343.0	2173.0	-1.0	3886.0	2892.0	-1.0	4065.0	2519.0	-1.0	4181.0	1257.0	-1.0	1691.0	2476.0	-1.0	4217.0	1662.0	-1.0	2574.0	1622.0	-1.0	2982.0	1537.0	-1.0	2101.0	
141.856	1749.0	-1.0	2908.0	1726.0	-1.0	2332.0	2087.0	-1.0	3402.0	2031.0	-1.0	2800.0	2476.0	-1.0	4176.0	2165.0	-1.0	2912.0	1770.0	-1.0	3093.0	4337.0	-1.0	4343.0	2174.0	-1.0	3895.0	2895.0	-1.0	4073.0	2523.0	-1.0	4190.0	1260.0	-1.0	1696.0	2478.0	-1.0	4221.0	1662.0	-1.0	2575.0	1624.0	-1.0	2986.0	1538.0	-1.0	2103.0	
142.355	1749.0	-1.0	2905.0	1726.0	-1.0	2331.0	2086.0	-1.0	3400.0	2029.0	-1.0	2797.0	2476.0	-1.0	4179.0	2166.0	-1.0	2914.0	1771.0	-1.0	3096.0	4337.0	-1.0	4343.0	2177.0	-1.0	3904.0	2899.0	-1.0	4081.0	2529.0	-1.0	4202.0	1261.0	-1.0	1700.0	2478.0	-1.0	4222.0	1660.0	-1.0	2573.0	1624.0	-1.0	2987.0	1539.0	-1.0	2102.0	
142.854	1750.0	-1.0	2907.0	1727.0	-1.0	2333.0	2087.0	-1.0	3404.0	2030.0	-1.0	2798.0	2479.0	-1.0	4187.0	2169.0	-1.0	2922.0	1772.0	-1.0	3101.0	4337.0	-1.0	4343.0	2182.0	-1.0	3919.0	2907.0	-1.0	4098.0	2537.0	-1.0	4217.0	1266.0	-1.0	1708.0	2478.0	-1.0	4220.0	1660.0	-1.0	2572.0	1624.0	-1.0	2988.0	1539.0	-1.0	2103.0	
143.354	1750.0	-1.0	2907.0	1727.0	-1.0	2333.0	2087.0	-1.0	3403.0	2029.0	-1.0	2798.0	2480.0	-1.0	4191.0	2170.0	-1.0	2925.0	1773.0	-1.0	3105.0	4337.0	-1.0	4343.0	2185.0	-1.0	3927.0	2912.0	-1.0	4106.0	2541.0	-1.0	4224.0	1268.0	-1.0	1711.0	2477.0	-1.0	4220.0	1661.0	-1.0	2575.0	1623.0	-1.0	2989.0	1540.0	-1.0	2103.0	
143.853	1751.0	-1.0	2907.0	1728.0	-1.0	2332.0	2087.0	-1.0	3401.0	2030.0	-1.0	2798.0	2480.0	-1.0	4192.0	2172.0	-1.0	2925.0	1773.0	-1.0	3106.0	4337.0	-1.0	4343.0	2184.0	-1.0	3925.0	2911.0	-1.0	4102.0	2535.0	-1.0	4212.0	1267.0	-1.0	1709.0	2474.0	-1.0	4212.0	1663.0	-1.0	2577.0	1621.0	-1.0	2986.0	1539.0	-1.0	2100.0	
144.353	1751.0	-1.0	2907.0	1725.0	-1.0	2328.0	2087.0	-1.0	3401.0	2030.0	-1.0	2797.0	2482.0	-1.0	4197.0	2173.0	-1.0	2929.0	1773.0	-1.0	3107.0	4337.0	-1.0	4343.0	2181.0	-1.0	3918.0	2905.0	-1.0	4091.0	2520.0	-1.0	4182.0	1264.0	-1.0	1705.0	2474.0	-1.0	4214.0	1667.0	-1.0	2587.0	1622.0	-1.0	2989.0	1540.0	-1.0	2102.0	
144.852	1749.0	-1.0	2904.0	1722.0	-1.0	2322.0	2084.0	-1.0	3397.0	2027.0	-1.0	2793.0	2482.0	-1.0	4199.0	2172.0	-1.0	2928.0	1773.0	-1.0	3108.0	4337.0	-1.0	4343.0	2176.0	-1.0	3904.0	2892.0	-1.0	4068.0	2500.0	-1.0	4145.0	1260.0	-1.0	1697.0	2471.0	-1.0	4209.0	1669.0	-1.0	2592.0	1621.0	-1.0	2987.0	1539.0	-1.0	2102.0	
145.351	1746.0	-1.0	2907.0	1714.0	-1.0	2318.0	2081.0	-1.0	3399.0	2024.0	-1.0	2793.0	2485.0	-1.0	4204.0	2173.0	-1.0	2930.0	1773.0	-1.0	3107.0	4337.0	-1.0	4343.0	2169.0	-1.0	3887.0	2878.0	-1.0	4041.0	2482.0	-1.0	4107.0	1256.0	-1.0	1688.0	2467.0	-1.0	4201.0	1671.0	-1.0	2592.0	1620.0	-1.0	2983.0	1539.0	-1.0	2100.0	
145.850	1747.0	-1.0	2908.0	1712.0	-1.0	2314.0	2081.0	-1.0	3397.0	2023.0	-1.0	2789.0	2486.0	-1.0	4207.0	2174.0	-1.0	2930.0	1773.0	-1.0	3108.0	4337.0	-1.0	4343.0	2162.0	-1.0	3873.0	2864.0	-1.0	4017.0	2465.0	-1.0	4073.0	1251.0	-1.0	1680.0	2466.0	-1.0	4199.0	1672.0	-1.0	2595.0	1619.0	-1.0	2982.0	1539.0	-1.0	2100.0	
146.349	1746.0	-1.0	2904.0	1710.0	-1.0	2306.0	2080.0	-1.0	3392.0	2021.0	-1.0	2782.0	2486.0	-1.0	4204.0	2172.0	-1.0	2927.0	1772.0	-1.0	3105.0	4337.0	-1.0	4343.0	2156.0	-1.0	3857.0	2850.0	-1.0	3992.0	2451.0	-1.0	4044.0	1247.0	-1.0	1673.0	2465.0	-1.0	4196.0	1670.0	-1.0	2589.0	1619.0	-1.0	2981.0	1539.0	-1.0	2098.0	
146.848	1747.0	-1.0	2906.0	1709.0	-1.0	2303.0	2080.0	-1.0	3393.0	2020.0	-1.0	2781.0	2487.0	-1.0	4210.0	2174.0	-1.0	2930.0	1771.0	-1.0	3106.0	4337.0	-1.0	4343.0	2150.0	-1.0	3852.0	2836.0	-1.0	3980.0	2438.0	-1.0	4030.0	1244.0	-1.0	1670.0	2468.0	-1.0	4200.0	1669.0	-1.0	2586.0	1620.0	-1.0	2985.0	1540.0	-1.0	2097.0	
147.347	1744.0	-1.0	2904.0	1707.0	-1.0	2299.0	2078.0	-1.0	3391.0	2018.0	-1.0	2776.0	2488.0	-1.0	4212.0	2173.0	-1.0	2928.0	1771.0	-1.0	3106.0	4337.0	-1.0	4343.0	2152.0	-1.0	3857.0	2834.0	-1.0	3973.0	2443.0	-1.0	4040.0	1245.0	-1.0	1672.0	2467.0	-1.0	4200.0	1668.0	-1.0	2583.0	1621.0	-1.0	2987.0	1540.0	-1.0	2097.0	
147.846	1746.0	-1.0	2908.0	1708.0	-1.0	2301.0	2080.0	-1.0	3393.0	2018.0	-1.0	2773.0	2490.0	-1.0	4217.0	2173.0	-1.0	2928.0	1770.0	-1.0	3105.0	4337.0	-1.0	4343.0	2157.0	-1.0	3870.0	2835.0	-1.0	3974.0	2460.0	-1.0	4073.0	1249.0	-1.0	1678.0	2466.0	-1.0	4194.0	1667.0	-1.0	2581.0	1620.0	-1.0	2984.0	1541.0	-1.0	2097.0	
148.346	1747.0	-1.0	2910.0	1709.0	-1.0	2301.0	2081.0	-1.0	3395.0	2018.0	-1.0	2773.0	2493.0	-1.0	4223.0	2175.0	-1.0	2931.0	1771.0	-1.0	3108.0	4337.0	-1.0	4343.0	2166.0	-1.0	3893.0	2845.0	-1.0	3990.0	2481.0	-1.0	4113.0	1256.0	-1.0	1689.0	2468.0	-1.0	4199.0	1669.0	-1.0	2584.0	1621.0	-1.0	2986.0	1543.0	-1.0	2099.0	
148.845	1744.0	-1.0	2908.0	1707.0	-1.0	2301.0	2079.0	-1.0	3394.0	2015.0	-1.0	2771.0	2495.0	-1.0	4228.0	2176.0	-1.0	2933.0	1774.0	-1.0	3113.0	4337.0	-1.0	4343.0	2175.0	-1.0	3916.0	2853.0	-1.0	4004.0	2499.0	-1.0	4148.0	1261.0	-1.0	1699.0	2469.0	-1.0	4200.0	1669.0	-1.0	2586.0	1619.0	-1.0	2986.0	1545.0	-1.0	2101.0	
149.344	1746.0	-1.0	2912.0	1709.0	-1.0	2304.0	2081.0	-1.0	3398.0	2016.0	-1.0	2770.0	2499.0	-1.0	4237.0	2178.0	-1.0	2940.0	1775.0	-1.0	3119.0	4337.0	-1.0	4343.0	2186.0	-1.0	3941.0	2863.0	-1.0	4023.0	2520.0	-1.0	4181.0	1268.0	-1.0	1711.0	2468.0	-1.0	4197.0	1670.0	-1.0	2587.0	1620.0	-1.0	2985.0	1545.0	-1.0	2102.0	
149.844	1748.0	-1.0	2912.0	1709.0	-1.0	2302.0	2082.0	-1.0	3398.0	2017.0	-1.0	2768.0	2501.0	-1.0	4241.0	2180.0	-1.0	2942.0	1778.0	-1.0	3124.0	4337.0	-1.0	4343.0	2193.0	-1.0	3957.0	2871.0	-1.0	4038.0	2533.0	-1.0	4201.0	1272.0	-1.0	1717.0	2468.0	-1.0	4198.0	1672.0	-1.0	2590.0	1620.0	-1.0	2986.0	1546.0	-1.0	2102.0	
150.343	1748.0	-1.0	2911.0	1710.0	-1.0	2299.0	2082.0	-1.0	3396.0	2016.0	-1.0	2766.0	2500.0	-1.0	4239.0	2179.0	-1.0	2940.0	1779.0	-1.0	3127.0	4337.0	-1.0	4342.0	2193.0	-1.0	3956.0	2873.0	-1.0	4038.0	2532.0	-1.0	4200.0	1271.0	-1.0	1713.0	2466.0	-1.0	4194.0	1673.0	-1.0	2591.0	1621.0	-1.0	2985.0	1544.0	-1.0	2099.0	
150.842	1750.0	-1.0	2913.0	1710.0	-1.0	2301.0	2083.0	-1.0	3399.0	2017.0	-1.0	2768.0	2500.0	-1.0	4240.0	2180.0	-1.0	2944.0	1780.0	-1.0	3128.0	4338.0	-1.0	4343.0	2195.0	-1.0	3964.0	2876.0	-1.0	4048.0	2537.0	-1.0	4212.0	1272.0	-1.0	1716.0	2470.0	-1.0	4203.0	1672.0	-1.0	2591.0	1622.0	-1.0	2991.0	1545.0	-1.0	2100.0	
151.342	1751.0	-1.0	2912.0	1710.0	-1.0	2300.0	2084.0	-1.0	3400.0	2017.0	-1.0	2768.0	2500.0	-1.0	4237.0	2181.0	-1.0	2945.0	1781.0	-1.0	3128.0	4338.0	-1.0	4343.0	2199.0	-1.0	3973.0	2879.0	-1.0	4054.0	2548.0	-1.0	4230.0	1273.0	-1.0	1719.0	2472.0	-1.0	4205.0	1670.0	-1.0	2585.0	1625.0	-1.0	2995.0	1544.0	-1.0	2097.0	
151.841	1753.0	-1.0	2918.0	1711.0	-1.0	2304.0	2087.0	-1.0	3407.0	2019.0	-1.0	2773.0	2500.0	-1.0	4237.0	2183.0	-1.0	2949.0	1781.0	-1.0	3127.0	4338.0	-1.0	4343.0	2203.0	-1.0	3980.0	2885.0	-1.0	4062.0	2560.0	-1.0	4244.0	1275.0	-1.0	1722.0	2472.0	-1.0	4201.0	1667.0	-1.0	2578.0	1624.0	-1.0	2993.0	1544.0	-1.0	2093.0	
152.340	1754.0	-1.0	2918.0	1713.0	-1.0	2306.0	2089.0	-1.0	3410.0	2017.0	-1.0	2767.0	2494.0	-1.0	4225.0	2175.0	-1.0	2937.0	1772.0	-1.0	3107.0	4338.0	-1.0	4342.0	2214.0	-1.0	4002.0	2874.0	-1.0	4047.0	2570.0	-1.0	4255.0	1279.0	-1.0	1728.0	2476.0	-1.0	4209.0	1666.0	-1.0	2577.0	1627.0	-1.0	2996.0	1543.0	-1.0	2091.0	
152.839	1754.0	-1.0	2914.0	1716.0	-1.0	2307.0	2089.0	-1.0	3408.0	2013.0	-1.0	2762.0	2489.0	-1.0	4214.0	2165.0	-1.0	2925.0	1766.0	-1.0	3093.0	4338.0	-1.0	4343.0	2218.0	-1.0	4009.0	2871.0	-1.0	4041.0	2576.0	-1.0	4264.0	1281.0	-1.0	1732.0	2476.0	-1.0	4209.0	1667.0	-1.0	2578.0	1625.0	-1.0	2992.0	1542.0	-1.0	2089.0	
153.338	1754.0	-1.0	2913.0	1716.0	-1.0	2308.0	2090.0	-1.0	3410.0	2011.0	-1.0	2760.0	2489.0	-1.0	4215.0	2161.0	-1.0	2921.0	1763.0	-1.0	3089.0	4337.0	-1.0	4343.0	2220.0	-1.0	4021.0	2877.0	-1.0	4055.0	2585.0	-1.0	4276.0	1286.0	-1.0	1743.0	2480.0	-1.0	4218.0	1671.0	-1.0	2589.0	1624.0	-1.0	2993.0	1545.0	-1.0	2094.0	
153.837	1753.0	-1.0	2912.0	1718.0	-1.0	2310.0	2091.0	-1.0	3412.0	2010.0	-1.0	2761.0	2491.0	-1.0	4218.0	2160.0	-1.0	2922.0	1763.0	-1.0	3090.0	4337.0	-1.0	4343.0	2221.0	-1.0	4024.0	2884.0	-1.0	4072.0	2593.0	-1.0	4283.0	1288.0	-1.0	1749.0	2482.0	-1.0	4225.0	1674.0	-1.0	2596.0	1623.0	-1.0	2991.0	1546.0	-1.0	2095.0	
154.336	1755.0	-1.0	2916.0	1721.0	-1.0	2316.0	2094.0	-1.0	3418.0	2012.0	-1.0	2765.0	2493.0	-1.0	4222.0	2161.0	-1.0	2926.0	1763.0	-1.0	3092.0	4337.0	-1.0	4343.0	2221.0	-1.0	4024.0	2895.0	-1.0	4092.0	2599.0	-1.0	4290.0	1291.0	-1.0	1753.0	2482.0	-1.0	4226.0	1675.0	-1.0	2597.0	1623.0	-1.0	2989.0	1545.0	-1.0	2094.0	
154.835	1755.0	-1.0	2918.0	1723.0	-1.0	2320.0	2095.0	-1.0	3423.0	2013.0	-1.0	2768.0	2495.0	-1.0	4227.0	2162.0	-1.0	2931.0	1766.0	-1.0	3098.0	4337.0	-1.0	4343.0	2223.0	-1.0	4030.0	2904.0	-1.0	4113.0	2606.0	-1.0	4297.0	1293.0	-1.0	1759.0	2485.0	-1.0	4234.0	1676.0	-1.0	2601.0	1624.0	-1.0	2993.0	1546.0	-1.0	2097.0	
155.334	1755.0	-1.0	2916.0	1724.0	-1.0	2320.0	2095.0	-1.0	3421.0	2013.0	-1.0	2768.0	2496.0	-1.0	4230.0	2164.0	-1.0	2934.0	1767.0	-1.0	3103.0	4337.0	-1.0	4343.0	2224.0	-1.0	4034.0	2911.0	-1.0	4127.0	2610.0	-1.0	4301.0	1294.0	-1.0	1763.0	2487.0	-1.0	4238.0	1676.0	-1.0	2603.0	1624.0	-1.0	2994.0	1547.0	-1.0	2098.0	
155.833	1756.0	-1.0	2921.0	1726.0	-1.0	2325.0	2097.0	-1.0	3428.0	2016.0	-1.0	2775.0	2499.0	-1.0	4236.0	2167.0	-1.0	2941.0	1770.0	-1.0	3109.0	4337.0	-1.0	4343.0	2226.0	-1.0	4037.0	2917.0	-1.0	4138.0	2615.0	-1.0	4306.0	1295.0	-1.0	1764.0	2486.0	-1.0	4237.0	1676.0	-1.0	2602.0	1624.0	-1.0	2993.0	1546.0	-1.0	2096.0	
156.332	1755.0	-1.0	2921.0	1725.0	-1.0	2326.0	2097.0	-1.0	3429.0	2016.0	-1.0	2777.0	2500.0	-1.0	4238.0	2169.0	-1.0	2943.0	1771.0	-1.0	3113.0	4337.0	-1.0	4343.0	2227.0	-1.0	4041.0	2922.0	-1.0	4148.0	2619.0	-1.0	4309.0	1296.0	-1.0	1767.0	2488.0	-1.0	4244.0	1676.0	-1.0	2604.0	1625.0	-1.0	2996.0	1546.0	-1.0	2098.0	
156.832	1754.0	-1.0	2918.0	1724.0	-1.0	2323.0	2095.0	-1.0	3426.0	2016.0	-1.0	2778.0	2499.0	-1.0	4235.0	2168.0	-1.0	2941.0	1773.0	-1.0	3115.0	4337.0	-1.0	4343.0	2226.0	-1.0	4040.0	2923.0	-1.0	4152.0	2619.0	-1.0	4311.0	1295.0	-1.0	1765.0	2489.0	-1.0	4246.0	1675.0	-1.0	2603.0	1625.0	-1.0	2995.0	1547.0	-1.0	2099.0	
157.331	1754.0	-1.0	2921.0	1724.0	-1.0	2326.0	2097.0	-1.0	3429.0	2018.0	-1.0	2783.0	2500.0	-1.0	4238.0	2169.0	-1.0	2944.0	1775.0	-1.0	3120.0	4337.0	-1.0	4342.0	2228.0	-1.0	4043.0	2926.0	-1.0	4159.0	2623.0	-1.0	4313.0	1295.0	-1.0	1766.0	2489.0	-1.0	4245.0	1674.0	-1.0	2601.0	1624.0	-1.0	2992.0	1547.0	-1.0	2099.0	
157.830	1752.0	-1.0	2919.0	1721.0	-1.0	2325.0	2095.0	-1.0	3429.0	2018.0	-1.0	2784.0	2500.0	-1.0	4239.0	2169.0	-1.0	2946.0	1777.0	-1.0	3123.0	4338.0	-1.0	4343.0	2230.0	-1.0	4047.0	2928.0	-1.0	4164.0	2627.0	-1.0	4316.0	1296.0	-1.0	1768.0	2490.0	-1.0	4249.0	1674.0	-1.0	2603.0	1624.0	-1.0	2994.0	1548.0	-1.0	2103.0	
158.329	1749.0	-1.0	2913.0	1719.0	-1.0	2320.0	2092.0	-1.0	3424.0	2016.0	-1.0	2781.0	2498.0	-1.0	4233.0	2167.0	-1.0	2941.0	1778.0	-1.0	3123.0	4338.0	-1.0	4343.0	2229.0	-1.0	4046.0	2926.0	-1.0	4161.0	2627.0	-1.0	4316.0	1295.0	-1.0	1766.0	2489.0	-1.0	4247.0	1674.0	-1.0	2601.0	1624.0	-1.0	2993.0	1548.0	-1.0	2103.0	
158.828	1750.0	-1.0	2914.0	1719.0	-1.0	2321.0	2093.0	-1.0	3425.0	2018.0	-1.0	2785.0	2499.0	-1.0	4234.0	2168.0	-1.0	2945.0	1779.0	-1.0	3126.0	4338.0	-1.0	4343.0	2231.0	-1.0	4046.0	2927.0	-1.0	4162.0	2629.0	-1.0	4318.0	1295.0	-1.0	1767.0	2488.0	-1.0	4243.0	1673.0	-1.0	2598.0	1623.0	-1.0	2988.0	1548.0	-1.0	2104.0	
159.327	1747.0	-1.0	2912.0	1717.0	-1.0	2319.0	2092.0	-1.0	3423.0	2018.0	-1.0	2787.0	2498.0	-1.0	4230.0	2169.0	-1.0	2944.0	1780.0	-1.0	3125.0	4338.0	-1.0	4343.0	2231.0	-1.0	4044.0	2927.0	-1.0	4160.0	2628.0	-1.0	4317.0	1295.0	-1.0	1766.0	2488.0	-1.0	4244.0	1672.0	-1.0	2599.0	1623.0	-1.0	2989.0	1549.0	-1.0	2106.0	
159.827	1747.0	-1.0	2906.0	1716.0	-1.0	2316.0	2091.0	-1.0	3417.0	2019.0	-1.0	2786.0	2494.0	-1.0	4220.0	2168.0	-1.0	2940.0	1780.0	-1.0	3122.0	4337.0	-1.0	4343.0	2229.0	-1.0	4036.0	2923.0	-1.0	4152.0	2624.0	-1.0	4315.0	1293.0	-1.0	1763.0	2486.0	-1.0	4239.0	1671.0	-1.0	2596.0	1622.0	-1.0	2985.0	1549.0	-1.0	2106.0	
160.326	1747.0	-1.0	2906.0	1717.0	-1.0	2316.0	2092.0	-1.0	3418.0	2020.0	-1.0	2790.0	2494.0	-1.0	4217.0	2169.0	-1.0	2941.0	1780.0	-1.0	3121.0	4337.0	-1.0	4343.0	2229.0	-1.0	4035.0	2923.0	-1.0	4153.0	2619.0	-1.0	4312.0	1292.0	-1.0	1762.0	2487.0	-1.0	4237.0	1671.0	-1.0	2596.0	1622.0	-1.0	2983.0	1550.0	-1.0	2107.0	
160.825	1747.0	-1.0	2904.0	1716.0	-1.0	2314.0	2092.0	-1.0	3416.0	2022.0	-1.0	2792.0	2491.0	-1.0	4211.0	2168.0	-1.0	2938.0	1780.0	-1.0	3119.0	4337.0	-1.0	4342.0	2226.0	-1.0	4026.0	2920.0	-1.0	4148.0	2613.0	-1.0	4308.0	1289.0	-1.0	1758.0	2487.0	-1.0	4238.0	1672.0	-1.0	2598.0	1623.0	-1.0	2983.0	1550.0	-1.0	2109.0	
161.325	1747.0	-1.0	2901.0	1716.0	-1.0	2311.0	2092.0	-1.0	3414.0	2023.0	-1.0	2793.0	2490.0	-1.0	4204.0	2166.0	-1.0	2933.0	1780.0	-1.0	3117.0	4337.0	-1.0	4343.0	2223.0	-1.0	4014.0	2916.0	-1.0	4137.0	2604.0	-1.0	4300.0	1286.0	-1.0	1752.0	2486.0	-1.0	4234.0	1671.0	-1.0	2598.0	1621.0	-1.0	2981.0	1551.0	-1.0	2110.0	
161.824	1747.0	-1.0	2901.0	1715.0	-1.0	2312.0	2092.0	-1.0	3415.0	2024.0	-1.0	2797.0	2490.0	-1.0	4204.0	2167.0	-1.0	2934.0	1781.0	-1.0	3117.0	4337.0	-1.0	4343.0	2222.0	-1.0	4012.0	2915.0	-1.0	4135.0	2601.0	-1.0	4299.0	1285.0	-1.0	1751.0	2487.0	-1.0	4239.0	1673.0	-1.0	2602.0	1622.0	-1.0	2984.0	1552.0	-1.0	2115.0	
162.323	1746.0	-1.0	2898.0	1716.0	-1.0	2311.0	2092.0	-1.0	3414.0	2025.0	-1.0	2798.0	2489.0	-1.0	4201.0	2167.0	-1.0	2933.0	1781.0	-1.0	3117.0	4337.0	-1.0	4343.0	2221.0	-1.0	4007.0	2913.0	-1.0	4132.0	2598.0	-1.0	4297.0	1284.0	-1.0	1749.0	2488.0	-1.0	4240.0	1674.0	-1.0	2604.0	1622.0	-1.0	2985.0	1553.0	-1.0	2118.0	
162.822	1747.0	-1.0	2902.0	1717.0	-1.0	2316.0	2094.0	-1.0	3417.0	2028.0	-1.0	2804.0	2489.0	-1.0	4199.0	2167.0	-1.0	2933.0	1781.0	-1.0	3116.0	4337.0	-1.0	4343.0	2219.0	-1.0	4002.0	2912.0	-1.0	4129.0	2596.0	-1.0	4296.0	1283.0	-1.0	1745.0	2487.0	-1.0	4236.0	1673.0	-1.0	2602.0	1622.0	-1.0	2983.0	1552.0	-1.0	2117.0	
163.321	1748.0	-1.0	2902.0	1718.0	-1.0	2317.0	2094.0	-1.0	3418.0	2029.0	-1.0	2805.0	2488.0	-1.0	4198.0	2166.0	-1.0	2933.0	1781.0	-1.0	3116.0	4337.0	-1.0	4343.0	2219.0	-1.0	4002.0	2911.0	-1.0	4128.0	2596.0	-1.0	4297.0	1282.0	-1.0	1744.0	2489.0	-1.0	4241.0	1672.0	-1.0	2602.0	1622.0	-1.0	2985.0	1554.0	-1.0	2121.0	
163.820	1746.0	-1.0	2898.0	1718.0	-1.0	2317.0	2093.0	-1.0	3415.0	2029.0	-1.0	2805.0	2486.0	-1.0	4194.0	2165.0	-1.0	2931.0	1780.0	-1.0	3115.0	4337.0	-1.0	4343.0	2217.0	-1.0	3998.0	2909.0	-1.0	4125.0	2595.0	-1.0	4297.0	1279.0	-1.0	1740.0	2490.0	-1.0	4243.0	1671.0	-1.0	2600.0	1622.0	-1.0	2985.0	1553.0	-1.0	2121.0	
164.319	1746.0	-1.0	2900.0	1718.0	-1.0	2320.0	2093.0	-1.0	3418.0	2029.0	-1.0	2809.0	2485.0	-1.0	4196.0	2165.0	-1.0	2933.0	1779.0	-1.0	3115.0	4337.0	-1.0	4343.0	2216.0	-1.0	4001.0	2912.0	-1.0	4133.0	2598.0	-1.0	4300.0	1280.0	-1.0	1742.0	2492.0	-1.0	4248.0	1671.0	-1.0	2601.0	1621.0	-1.0	2988.0	1554.0	-1.0	2123.0	
164.819	1746.0	-1.0	2900.0	1719.0	-1.0	2321.0	2093.0	-1.0	3417.0	2029.0	-1.0	2809.0	2484.0	-1.0	4196.0	2164.0	-1.0	2932.0	1779.0	-1.0	3115.0	4337.0	-1.0	4343.0	2215.0	-1.0	4000.0	2913.0	-1.0	4136.0	2599.0	-1.0	4302.0	1279.0	-1.0	1741.0	2493.0	-1.0	4253.0	1670.0	-1.0	2601.0	1622.0	-1.0	2990.0	1553.0	-1.0	2124.0	
165.318	1747.0	-1.0	2900.0	1721.0	-1.0	2323.0	2093.0	-1.0	3415.0	2029.0	-1.0	2808.0	2483.0	-1.0	4192.0	2163.0	-1.0	2929.0	1778.0	-1.0	3113.0	4337.0	-1.0	4343.0	2214.0	-1.0	3996.0	2912.0	-1.0	4134.0	2598.0	-1.0	4302.0	1278.0	-1.0	1739.0	2492.0	-1.0	4252.0	1668.0	-1.0	2597.0	1620.0	-1.0	2988.0	1552.0	-1.0	2122.0	
165.817	1746.0	-1.0	2900.0	1721.0	-1.0	2322.0	2092.0	-1.0	3414.0	2027.0	-1.0	2805.0	2482.0	-1.0	4192.0	2161.0	-1.0	2927.0	1777.0	-1.0	3112.0	4337.0	-1.0	4343.0	2214.0	-1.0	4000.0	2911.0	-1.0	4136.0	2599.0	-1.0	4303.0	1279.0	-1.0	1741.0	2493.0	-1.0	4257.0	1668.0	-1.0	2599.0	1621.0	-1.0	2990.0	1552.0	-1.0	2124.0	
166.316	1744.0	-1.0	2896.0	1717.0	-1.0	2318.0	2090.0	-1.0	3409.0	2023.0	-1.0	2799.0	2481.0	-1.0	4187.0	2157.0	-1.0	2920.0	1776.0	-1.0	3108.0	4337.0	-1.0	4343.0	2213.0	-1.0	3998.0	2909.0	-1.0	4133.0	2596.0	-1.0	4300.0	1278.0	-1.0	1740.0	2492.0	-1.0	4256.0	1668.0	-1.0	2599.0	1621.0	-1.0	2990.0	1551.0	-1.0	2124.0	
166.815	1744.0	-1.0	2898.0	1717.0	-1.0	2318.0	2089.0	-1.0	3411.0	2022.0	-1.0	2799.0	2480.0	-1.0	4189.0	2157.0	-1.0	2921.0	1775.0	-1.0	3107.0	4337.0	-1.0	4343.0	2214.0	-1.0	4000.0	2909.0	-1.0	4135.0	2599.0	-1.0	4303.0	1279.0	-1.0	1744.0	2490.0	-1.0	4253.0	1667.0	-1.0	2598.0	1621.0	-1.0	2988.0	1551.0	-1.0	2125.0	
167.315	1743.0	-1.0	2897.0	1716.0	-1.0	2317.0	2089.0	-1.0	3409.0	2021.0	-1.0	2796.0	2478.0	-1.0	4185.0	2155.0	-1.0	2918.0	1774.0	-1.0	3104.0	4337.0	-1.0	4343.0	2213.0	-1.0	4000.0	2909.0	-1.0	4137.0	2599.0	-1.0	4303.0	1280.0	-1.0	1746.0	2489.0	-1.0	4254.0	1667.0	-1.0	2599.0	1620.0	-1.0	2990.0	1551.0	-1.0	2126.0	
167.814	1742.0	-1.0	2895.0	1715.0	-1.0	2317.0	2087.0	-1.0	3408.0	2021.0	-1.0	2797.0	2477.0	-1.0	4179.0	2155.0	-1.0	2915.0	1772.0	-1.0	3100.0	4337.0	-1.0	4343.0	2212.0	-1.0	3995.0	2909.0	-1.0	4135.0	2598.0	-1.0	4303.0	1280.0	-1.0	1746.0	2488.0	-1.0	4250.0	1666.0	-1.0	2599.0	1620.0	-1.0	2987.0	1551.0	-1.0	2125.0	
168.314	1743.0	-1.0	2895.0	1716.0	-1.0	2317.0	2089.0	-1.0	3409.0	2022.0	-1.0	2800.0	2476.0	-1.0	4177.0	2155.0	-1.0	2915.0	1772.0	-1.0	3099.0	4337.0	-1.0	4343.0	2210.0	-1.0	3995.0	2908.0	-1.0	4138.0	2598.0	-1.0	4304.0	1281.0	-1.0	1749.0	2489.0	-1.0	4254.0	1667.0	-1.0	2603.0	1621.0	-1.0	2989.0	1551.0	-1.0	2129.0	
168.813	1742.0	-1.0	2894.0	1715.0	-1.0	2317.0	2089.0	-1.0	3408.0	2023.0	-1.0	2801.0	2476.0	-1.0	4174.0	2155.0	-1.0	2915.0	1772.0	-1.0	3097.0	4337.0	-1.0	4343.0	2210.0	-1.0	3994.0	2907.0	-1.0	4136.0	2597.0	-1.0	4304.0	1281.0	-1.0	1750.0	2488.0	-1.0	4254.0	1668.0	-1.0	2605.0	1621.0	-1.0	2991.0	1551.0	-1.0	2131.0	
169.312	1743.0	-1.0	2898.0	1717.0	-1.0	2322.0	2090.0	-1.0	3412.0	2026.0	-1.0	2806.0	2476.0	-1.0	4172.0	2156.0	-1.0	2915.0	1772.0	-1.0	3096.0	4337.0	-1.0	4343.0	2209.0	-1.0	3991.0	2907.0	-1.0	4133.0	2598.0	-1.0	4303.0	1282.0	-1.0	1749.0	2486.0	-1.0	4248.0	1667.0	-1.0	2603.0	1621.0	-1.0	2988.0	1551.0	-1.0	2131.0	
169.811	1742.0	-1.0	2899.0	1716.0	-1.0	2323.0	2090.0	-1.0	3412.0	2025.0	-1.0	2808.0	2476.0	-1.0	4170.0	2156.0	-1.0	2915.0	1772.0	-1.0	3094.0	4337.0	-1.0	4343.0	2209.0	-1.0	3990.0	2906.0	-1.0	4130.0	2598.0	-1.0	4303.0	1282.0	-1.0	1749.0	2487.0	-1.0	4248.0	1668.0	-1.0	2604.0	1622.0	-1.0	2989.0	1551.0	-1.0	2133.0	
170.310	1743.0	-1.0	2894.0	1716.0	-1.0	2319.0	2089.0	-1.0	3409.0	2025.0	-1.0	2805.0	2474.0	-1.0	4165.0	2154.0	-1.0	2911.0	1772.0	-1.0	3092.0	4337.0	-1.0	4343.0	2209.0	-1.0	3985.0	2903.0	-1.0	4122.0	2596.0	-1.0	4300.0	1281.0	-1.0	1746.0	2486.0	-1.0	4244.0	1667.0	-1.0	2602.0	1621.0	-1.0	2988.0	1552.0	-1.0	2133.0	
170.809	1744.0	-1.0	2895.0	1717.0	-1.0	2320.0	2090.0	-1.0	3409.0	2025.0	-1.0	2805.0	2475.0	-1.0	4166.0	2154.0	-1.0	2912.0	1772.0	-1.0	3092.0	4337.0	-1.0	4343.0	2209.0	-1.0	3987.0	2901.0	-1.0	4119.0	2595.0	-1.0	4301.0	1280.0	-1.0	1746.0	2487.0	-1.0	4246.0	1668.0	-1.0	2603.0	1621.0	-1.0	2992.0	1552.0	-1.0	2135.0	
171.308	1745.0	-1.0	2893.0	1717.0	-1.0	2319.0	2090.0	-1.0	3407.0	2025.0	-1.0	2803.0	2474.0	-1.0	4163.0	2152.0	-1.0	2908.0	1772.0	-1.0	3090.0	4337.0	-1.0	4343.0	2209.0	-1.0	3985.0	2898.0	-1.0	4111.0	2595.0	-1.0	4299.0	1280.0	-1.0	1744.0	2487.0	-1.0	4244.0	1667.0	-1.0	2601.0	1622.0	-1.0	2991.0	1552.0	-1.0	2135.0	
171.807	1746.0	-1.0	2896.0	1718.0	-1.0	2321.0	2091.0	-1.0	3409.0	2026.0	-1.0	2803.0	2474.0	-1.0	4161.0	2152.0	-1.0	2905.0	1773.0	-1.0	3090.0	4337.0	-1.0	4343.0	2209.0	-1.0	3981.0	2896.0	-1.0	4103.0	2593.0	-1.0	4297.0	1279.0	-1.0	1741.0	2484.0	-1.0	4235.0	1666.0	-1.0	2597.0	1621.0	-1.0	2987.0	1551.0	-1.0	2133.0	
172.306	1746.0	-1.0	2896.0	1717.0	-1.0	2320.0	2091.0	-1.0	3408.0	2024.0	-1.0	2800.0	2474.0	-1.0	4160.0	2150.0	-1.0	2902.0	1772.0	-1.0	3089.0	4337.0	-1.0	4343.0	2210.0	-1.0	3984.0	2894.0	-1.0	4101.0	2595.0	-1.0	4299.0	1280.0	-1.0	1743.0	2484.0	-1.0	4235.0	1666.0	-1.0	2599.0	1620.0	-1.0	2988.0	1551.0	-1.0	2134.0	
172.806	1745.0	-1.0	2891.0	1716.0	-1.0	2316.0	2089.0	-1.0	3402.0	2022.0	-1.0	2795.0	2473.0	-1.0	4157.0	2147.0	-1.0	2895.0	1773.0	-1.0	3087.0	4337.0	-1.0	4343.0	2210.0	-1.0	3980.0	2890.0	-1.0	4092.0	2593.0	-1.0	4295.0	1278.0	-1.0	1741.0	2481.0	-1.0	4231.0	1667.0	-1.0	2599.0	1620.0	-1.0	2985.0	1550.0	-1.0	2134.0	
173.305	1745.0	-1.0	2891.0	1716.0	-1.0	2317.0	2088.0	-1.0	3402.0	2021.0	-1.0	2794.0	2473.0	-1.0	4159.0	2147.0	-1.0	2896.0	1772.0	-1.0	3087.0	4337.0	-1.0	4343.0	2209.0	-1.0	3983.0	2887.0	-1.0	4091.0	2589.0	-1.0	4295.0	1278.0	-1.0	1742.0	2483.0	-1.0	4234.0	1668.0	-1.0	2605.0	1620.0	-1.0	2990.0	1551.0	-1.0	2137.0	
173.804	1745.0	-1.0	2888.0	1715.0	-1.0	2315.0	2088.0	-1.0	3397.0	2020.0	-1.0	2791.0	2472.0	-1.0	4158.0	2147.0	-1.0	2894.0	1772.0	-1.0	3087.0	4337.0	-1.0	4343.0	2208.0	-1.0	3979.0	2884.0	-1.0	4084.0	2587.0	-1.0	4292.0	1277.0	-1.0	1741.0	2482.0	-1.0	4231.0	1670.0	-1.0	2606.0	1621.0	-1.0	2989.0	1551.0	-1.0	2136.0	
174.303	1745.0	-1.0	2891.0	1716.0	-1.0	2317.0	2088.0	-1.0	3400.0	2022.0	-1.0	2795.0	2474.0	-1.0	4161.0	2148.0	-1.0	2898.0	1773.0	-1.0	3087.0	4337.0	-1.0	4343.0	2208.0	-1.0	3977.0	2883.0	-1.0	4080.0	2585.0	-1.0	4290.0	1277.0	-1.0	1740.0	2480.0	-1.0	4226.0	1670.0	-1.0	2607.0	1621.0	-1.0	2987.0	1549.0	-1.0	2133.0	
174.803	1745.0	-1.0	2890.0	1716.0	-1.0	2318.0	2088.0	-1.0	3399.0	2022.0	-1.0	2795.0	2474.0	-1.0	4162.0	2149.0	-1.0	2899.0	1773.0	-1.0	3089.0	4337.0	-1.0	4343.0	2208.0	-1.0	3976.0	2881.0	-1.0	4076.0	2583.0	-1.0	4288.0	1277.0	-1.0	1739.0	2481.0	-1.0	4226.0	1671.0	-1.0	2609.0	1620.0	-1.0	2988.0	1549.0	-1.0	2134.0	
175.302	1744.0	-1.0	2887.0	1715.0	-1.0	2315.0	2086.0	-1.0	3394.0	2021.0	-1.0	2793.0	2473.0	-1.0	4157.0	2148.0	-1.0	2896.0	1773.0	-1.0	3088.0	4337.0	-1.0	4343.0	2205.0	-1.0	3968.0	2876.0	-1.0	4068.0	2576.0	-1.0	4280.0	1274.0	-1.0	1735.0	2480.0	-1.0	4225.0	1671.0	-1.0	2609.0	1620.0	-1.0	2987.0	1548.0	-1.0	2133.0	
175.801	1745.0	-1.0	2888.0	1716.0	-1.0	2317.0	2087.0	-1.0	3396.0	2022.0	-1.0	2795.0	2474.0	-1.0	4161.0	2150.0	-1.0	2899.0	1773.0	-1.0	3089.0	4337.0	-1.0	4343.0	2206.0	-1.0	3972.0	2877.0	-1.0	4070.0	2577.0	-1.0	4282.0	1275.0	-1.0	1737.0	2482.0	-1.0	4230.0	1672.0	-1.0	2613.0	1620.0	-1.0	2992.0	1548.0	-1.0	2135.0	
176.300	1745.0	-1.0	2889.0	1716.0	-1.0	2317.0	2086.0	-1.0	3395.0	2021.0	-1.0	2793.0	2475.0	-1.0	4163.0	2149.0	-1.0	2901.0	1774.0	-1.0	3091.0	4337.0	-1.0	4343.0	2206.0	-1.0	3975.0	2876.0	-1.0	4069.0	2578.0	-1.0	4283.0	1275.0	-1.0	1737.0	2481.0	-1.0	4231.0	1672.0	-1.0	2615.0	1621.0	-1.0	2994.0	1547.0	-1.0	2137.0	
176.799	1746.0	-1.0	2894.0	1715.0	-1.0	2319.0	2087.0	-1.0	3400.0	2021.0	-1.0	2796.0	2478.0	-1.0	4168.0	2152.0	-1.0	2905.0	1774.0	-1.0	3094.0	4337.0	-1.0	4343.0	2205.0	-1.0	3973.0	2874.0	-1.0	4065.0	2571.0	-1.0	4276.0	1274.0	-1.0	1734.0	2479.0	-1.0	4226.0	1672.0	-1.0	2615.0	1621.0	-1.0	2993.0	1547.0	-1.0	2135.0	
177.298	1746.0	-1.0	2896.0	1715.0	-1.0	2318.0	2087.0	-1.0	3400.0	2021.0	-1.0	2796.0	2479.0	-1.0	4172.0	2154.0	-1.0	2908.0	1775.0	-1.0	3097.0	4337.0	-1.0	4343.0	2204.0	-1.0	3974.0	2873.0	-1.0	4064.0	2569.0	-1.0	4274.0	1273.0	-1.0	1732.0	2480.0	-1.0	4228.0	1672.0	-1.0	2616.0	1621.0	-1.0	2994.0	1547.0	-1.0	2137.0	
177.797	1745.0	-1.0	2894.0	1714.0	-1.0	2316.0	2086.0	-1.0	3397.0	2020.0	-1.0	2794.0	2480.0	-1.0	4172.0	2154.0	-1.0	2908.0	1776.0	-1.0	3098.0	4337.0	-1.0	4343.0	2204.0	-1.0	3973.0	2869.0	-1.0	4057.0	2567.0	-1.0	4272.0	1272.0	-1.0	1729.0	2478.0	-1.0	4223.0	1672.0	-1.0	2614.0	1621.0	-1.0	2993.0	1547.0	-1.0	2137.0	
178.296	1746.0	-1.0	2896.0	1714.0	-1.0	2317.0	2085.0	-1.0	3397.0	2020.0	-1.0	2794.0	2481.0	-1.0	4179.0	2155.0	-1.0	2912.0	1776.0	-1.0	3100.0	4337.0	-1.0	4343.0	2203.0	-1.0	3974.0	2868.0	-1.0	4055.0	2561.0	-1.0	4264.0	1271.0	-1.0	1728.0	2479.0	-1.0	4226.0	1673.0	-1.0	2618.0	1623.0	-1.0	2997.0	1548.0	-1.0	2140.0	
178.795	1744.0	-1.0	2895.0	1711.0	-1.0	2314.0	2083.0	-1.0	3394.0	2016.0	-1.0	2790.0	2482.0	-1.0	4179.0	2153.0	-1.0	2910.0	1776.0	-1.0	3100.0	4338.0	-1.0	4343.0	2198.0	-1.0	3961.0	2860.0	-1.0	4042.0	2547.0	-1.0	4240.0	1266.0	-1.0	1720.0	2479.0	-1.0	4224.0	1672.0	-1.0	2614.0	1624.0	-1.0	3000.0	1548.0	-1.0	2139.0	
179.294	1746.0	-1.0	2902.0	1712.0	-1.0	2319.0	2084.0	-1.0	3399.0	2017.0	-1.0	2794.0	2483.0	-1.0	4182.0	2155.0	-1.0	2913.0	1776.0	-1.0	3101.0	4338.0	-1.0	4343.0	2192.0	-1.0	3945.0	2854.0	-1.0	4027.0	2532.0	-1.0	4211.0	1262.0	-1.0	1710.0	2477.0	-1.0	4219.0	1670.0	-1.0	2611.0	1623.0	-1.0	2999.0	1547.0	-1.0	2137.0	
179.793	1746.0	-1.0	2904.0	1712.0	-1.0	2320.0	2083.0	-1.0	3400.0	2016.0	-1.0	2793.0	2484.0	-1.0	4184.0	2156.0	-1.0	2914.0	1776.0	-1.0	3102.0	4337.0	-1.0	4343.0	2184.0	-1.0	3928.0	2844.0	-1.0	4008.0	2510.0	-1.0	4173.0	1257.0	-1.0	1701.0	2476.0	-1.0	4218.0	1671.0	-1.0	2612.0	1625.0	-1.0	3001.0	1546.0	-1.0	2137.0	
180.292	1747.0	-1.0	2903.0	1712.0	-1.0	2318.0	2083.0	-1.0	3396.0	2015.0	-1.0	2788.0	2484.0	-1.0	4184.0	2155.0	-1.0	2910.0	1776.0	-1.0	3102.0	4337.0	-1.0	4343.0	2181.0	-1.0	3919.0	2835.0	-1.0	3989.0	2502.0	-1.0	4157.0	1254.0	-1.0	1695.0	2474.0	-1.0	4215.0	1670.0	-1.0	2609.0	1624.0	-1.0	3000.0	1546.0	-1.0	2136.0	
180.791	1747.0	-1.0	2905.0	1711.0	-1.0	2320.0	2083.0	-1.0	3398.0	2013.0	-1.0	2787.0	2486.0	-1.0	4190.0	2154.0	-1.0	2912.0	1777.0	-1.0	3104.0	4337.0	-1.0	4343.0	2182.0	-1.0	3924.0	2834.0	-1.0	3988.0	2502.0	-1.0	4163.0	1254.0	-1.0	1697.0	2475.0	-1.0	4219.0	1671.0	-1.0	2611.0	1626.0	-1.0	3005.0	1546.0	-1.0	2138.0	
181.290	1747.0	-1.0	2905.0	1711.0	-1.0	2319.0	2082.0	-1.0	3397.0	2012.0	-1.0	2784.0	2487.0	-1.0	4191.0	2155.0	-1.0	2912.0	1778.0	-1.0	3105.0	4337.0	-1.0	4343.0	2180.0	-1.0	3919.0	2831.0	-1.0	3980.0	2495.0	-1.0	4147.0	1253.0	-1.0	1694.0	2474.0	-1.0	4214.0	1672.0	-1.0	2614.0	1625.0	-1.0	3003.0	1547.0	-1.0	2137.0	
181.789	1749.0	-1.0	2911.0	1711.0	-1.0	2323.0	2084.0	-1.0	3401.0	2013.0	-1.0	2788.0	2489.0	-1.0	4196.0	2157.0	-1.0	2916.0	1778.0	-1.0	3106.0	4337.0	-1.0	4343.0	2176.0	-1.0	3910.0	2826.0	-1.0	3969.0	2488.0	-1.0	4133.0	1251.0	-1.0	1690.0	2473.0	-1.0	4210.0	1672.0	-1.0	2614.0	1625.0	-1.0	3000.0	1546.0	-1.0	2134.0	
182.289	1749.0	-1.0	2911.0	1712.0	-1.0	2324.0	2084.0	-1.0	3401.0	2013.0	-1.0	2789.0	2489.0	-1.0	4198.0	2158.0	-1.0	2918.0	1778.0	-1.0	3108.0	4337.0	-1.0	4343.0	2176.0	-1.0	3911.0	2825.0	-1.0	3966.0	2489.0	-1.0	4137.0	1251.0	-1.0	1690.0	2475.0	-1.0	4212.0	1673.0	-1.0	2615.0	1627.0	-1.0	3001.0	1546.0	-1.0	2133.0	
182.788	1749.0	-1.0	2910.0	1712.0	-1.0	2324.0	2084.0	-1.0	3400.0	2013.0	-1.0	2789.0	2490.0	-1.0	4197.0	2158.0	-1.0	2919.0	1779.0	-1.0	3109.0	4337.0	-1.0	4343.0	2176.0	-1.0	3906.0	2824.0	-1.0	3960.0	2485.0	-1.0	4126.0	1249.0	-1.0	1686.0	2474.0	-1.0	4208.0	1674.0	-1.0	2615.0	1626.0	-1.0	2998.0	1545.0	-1.0	2131.0	
183.287	1750.0	-1.0	2912.0	1713.0	-1.0	2326.0	2085.0	-1.0	3402.0	2015.0	-1.0	2794.0	2491.0	-1.0	4201.0	2161.0	-1.0	2925.0	1780.0	-1.0	3112.0	4337.0	-1.0	4343.0	2174.0	-1.0	3901.0	2821.0	-1.0	3955.0	2475.0	-1.0	4105.0	1248.0	-1.0	1684.0	2475.0	-1.0	4211.0	1677.0	-1.0	2622.0	1627.0	-1.0	3001.0	1546.0	-1.0	2132.0	
183.786	1749.0	-1.0	2910.0	1713.0	-1.0	2325.0	2084.0	-1.0	3400.0	2015.0	-1.0	2795.0	2492.0	-1.0	4203.0	2163.0	-1.0	2928.0	1781.0	-1.0	3112.0	4337.0	-1.0	4343.0	2169.0	-1.0	3885.0	2813.0	-1.0	3936.0	2459.0	-1.0	4069.0	1244.0	-1.0	1675.0	2473.0	-1.0	4208.0	1678.0	-1.0	2623.0	1626.0	-1.0	3000.0	1546.0	-1.0	2131.0	
184.285	1751.0	-1.0	2915.0	1714.0	-1.0	2328.0	2086.0	-1.0	3405.0	2018.0	-1.0	2801.0	2495.0	-1.0	4208.0	2167.0	-1.0	2935.0	1782.0	-1.0	3113.0	4337.0	-1.0	4343.0	2162.0	-1.0	3866.0	2802.0	-1.0	3913.0	2442.0	-1.0	4033.0	1239.0	-1.0	1667.0	2472.0	-1.0	4202.0	1676.0	-1.0	2616.0	1626.0	-1.0	2997.0	1544.0	-1.0	2126.0	
184.784	1752.0	-1.0	2913.0	1715.0	-1.0	2327.0	2087.0	-1.0	3405.0	2019.0	-1.0	2800.0	2495.0	-1.0	4207.0	2166.0	-1.0	2932.0	1781.0	-1.0	3110.0	4337.0	-1.0	4343.0	2163.0	-1.0	3868.0	2796.0	-1.0	3903.0	2449.0	-1.0	4048.0	1240.0	-1.0	1668.0	2474.0	-1.0	4204.0	1674.0	-1.0	2610.0	1625.0	-1.0	2996.0	1544.0	-1.0	2124.0	
185.284	1751.0	-1.0	2909.0	1715.0	-1.0	2323.0	2086.0	-1.0	3402.0	2018.0	-1.0	2795.0	2494.0	-1.0	4206.0	2162.0	-1.0	2926.0	1778.0	-1.0	3105.0	4337.0	-1.0	4343.0	2169.0	-1.0	3882.0	2796.0	-1.0	3905.0	2469.0	-1.0	4087.0	1244.0	-1.0	1674.0	2474.0	-1.0	4204.0	1672.0	-1.0	2606.0	1623.0	-1.0	2991.0	1543.0	-1.0	2121.0	
185.783	1751.0	-1.0	2908.0	1714.0	-1.0	2321.0	2087.0	-1.0	3403.0	2017.0	-1.0	2794.0	2495.0	-1.0	4210.0	2161.0	-1.0	2926.0	1777.0	-1.0	3105.0	4337.0	-1.0	4343.0	2177.0	-1.0	3906.0	2806.0	-1.0	3928.0	2493.0	-1.0	4132.0	1250.0	-1.0	1686.0	2478.0	-1.0	4215.0	1673.0	-1.0	2609.0	1623.0	-1.0	2992.0	1542.0	-1.0	2123.0	
186.282	1750.0	-1.0	2904.0	1714.0	-1.0	2318.0	2087.0	-1.0	3402.0	2016.0	-1.0	2792.0	2495.0	-1.0	4210.0	2160.0	-1.0	2925.0	1778.0	-1.0	3106.0	4337.0	-1.0	4343.0	2183.0	-1.0	3921.0	2817.0	-1.0	3953.0	2511.0	-1.0	4164.0	1254.0	-1.0	1693.0	2481.0	-1.0	4222.0	1672.0	-1.0	2607.0	1623.0	-1.0	2993.0	1542.0	-1.0	2122.0	
186.781	1752.0	-1.0	2908.0	1715.0	-1.0	2323.0	2090.0	-1.0	3409.0	2019.0	-1.0	2799.0	2497.0	-1.0	4217.0	2162.0	-1.0	2934.0	1780.0	-1.0	3112.0	4337.0	-1.0	4343.0	2189.0	-1.0	3936.0	2833.0	-1.0	3983.0	2528.0	-1.0	4194.0	1259.0	-1.0	1702.0	2482.0	-1.0	4226.0	1671.0	-1.0	2606.0	1622.0	-1.0	2993.0	1541.0	-1.0	2121.0	
187.280	1752.0	-1.0	2911.0	1717.0	-1.0	2328.0	2092.0	-1.0	3415.0	2021.0	-1.0	2805.0	2499.0	-1.0	4223.0	2165.0	-1.0	2940.0	1781.0	-1.0	3118.0	4337.0	-1.0	4343.0	2194.0	-1.0	3951.0	2846.0	-1.0	4011.0	2543.0	-1.0	4218.0	1263.0	-1.0	1711.0	2485.0	-1.0	4233.0	1670.0	-1.0	2607.0	1624.0	-1.0	2996.0	1541.0	-1.0	2122.0	
187.780	1752.0	-1.0	2911.0	1719.0	-1.0	2331.0	2093.0	-1.0	3417.0	2023.0	-1.0	2807.0	2499.0	-1.0	4223.0	2166.0	-1.0	2941.0	1782.0	-1.0	3121.0	4337.0	-1.0	4343.0	2197.0	-1.0	3960.0	2855.0	-1.0	4031.0	2552.0	-1.0	4235.0	1265.0	-1.0	1717.0	2486.0	-1.0	4235.0	1670.0	-1.0	2607.0	1624.0	-1.0	2996.0	1540.0	-1.0	2121.0	
188.279	1753.0	-1.0	2915.0	1721.0	-1.0	2335.0	2095.0	-1.0	3424.0	2024.0	-1.0	2811.0	2500.0	-1.0	4230.0	2167.0	-1.0	2947.0	1783.0	-1.0	3126.0	4337.0	-1.0	4343.0	2201.0	-1.0	3975.0	2866.0	-1.0	4055.0	2562.0	-1.0	4251.0	1269.0	-1.0	1726.0	2488.0	-1.0	4240.0	1671.0	-1.0	2611.0	1625.0	-1.0	3000.0	1542.0	-1.0	2122.0	
188.778	1753.0	-1.0	2915.0	1721.0	-1.0	2334.0	2095.0	-1.0	3425.0	2025.0	-1.0	2812.0	2501.0	-1.0	4231.0	2166.0	-1.0	2947.0	1785.0	-1.0	3129.0	4337.0	-1.0	4343.0	2203.0	-1.0	3981.0	2871.0	-1.0	4069.0	2564.0	-1.0	4259.0	1270.0	-1.0	1728.0	2490.0	-1.0	4244.0	1671.0	-1.0	2613.0	1626.0	-1.0	3001.0	1542.0	-1.0	2123.0	
189.278	1754.0	-1.0	2917.0	1722.0	-1.0	2336.0	2096.0	-1.0	3426.0	2025.0	-1.0	2812.0	2500.0	-1.0	4232.0	2166.0	-1.0	2946.0	1785.0	-1.0	3131.0	4337.0	-1.0	4343.0	2204.0	-1.0	3981.0	2874.0	-1.0	4075.0	2566.0	-1.0	4264.0	1270.0	-1.0	1728.0	2488.0	-1.0	4240.0	1670.0	-1.0	2610.0	1625.0	-1.0	2997.0	1541.0	-1.0	2120.0	
189.777	1755.0	-1.0	2917.0	1721.0	-1.0	2334.0	2096.0	-1.0	3426.0	2025.0	-1.0	2812.0	2500.0	-1.0	4232.0	2165.0	-1.0	2945.0	1785.0	-1.0	3131.0	4337.0	-1.0	4343.0	2205.0	-1.0	3988.0	2878.0	-1.0	4085.0	2570.0	-1.0	4271.0	1271.0	-1.0	1732.0	2490.0	-1.0	4245.0	1671.0	-1.0	2614.0	1626.0	-1.0	2999.0	1541.0	-1.0	2122.0	
190.276	1752.0	-1.0	2912.0	1719.0	-1.0	2329.0	2095.0	-1.0	3422.0	2022.0	-1.0	2808.0	2499.0	-1.0	4229.0	2163.0	-1.0	2942.0	1785.0	-1.0	3131.0	4337.0	-1.0	4343.0	2207.0	-1.0	3990.0	2879.0	-1.0	4087.0	2573.0	-1.0	4276.0	1271.0	-1.0	1733.0	2490.0	-1.0	4245.0	1670.0	-1.0	2613.0	1625.0	-1.0	2998.0	1541.0	-1.0	2122.0	
190.775	1752.0	-1.0	2913.0	1718.0	-1.0	2328.0	2094.0	-1.0	3424.0	2022.0	-1.0	2810.0	2498.0	-1.0	4231.0	2163.0	-1.0	2944.0	1785.0	-1.0	3133.0	4337.0	-1.0	4343.0	2210.0	-1.0	3996.0	2883.0	-1.0	4094.0	2577.0	-1.0	4282.0	1273.0	-1.0	1735.0	2490.0	-1.0	4243.0	1670.0	-1.0	2613.0	1624.0	-1.0	2996.0	1541.0	-1.0	2121.0	
191.274	1748.0	-1.0	2911.0	1713.0	-1.0	2325.0	2091.0	-1.0	3423.0	2019.0	-1.0	2810.0	2498.0	-1.0	4230.0	2162.0	-1.0	2944.0	1785.0	-1.0	3134.0	4337.0	-1.0	4343.0	2209.0	-1.0	3993.0	2884.0	-1.0	4096.0	2571.0	-1.0	4272.0	1271.0	-1.0	1731.0	2489.0	-1.0	4245.0	1670.0	-1.0	2614.0	1624.0	-1.0	2996.0	1542.0	-1.0	2123.0	
191.774	1748.0	-1.0	2908.0	1713.0	-1.0	2322.0	2090.0	-1.0	3417.0	2019.0	-1.0	2809.0	2496.0	-1.0	4223.0	2160.0	-1.0	2939.0	1785.0	-1.0	3131.0	4337.0	-1.0	4343.0	2205.0	-1.0	3978.0	2877.0	-1.0	4082.0	2557.0	-1.0	4249.0	1266.0	-1.0	1722.0	2487.0	-1.0	4240.0	1670.0	-1.0	2613.0	1624.0	-1.0	2992.0	1542.0	-1.0	2123.0	
192.273	1749.0	-1.0	2909.0	1713.0	-1.0	2321.0	2090.0	-1.0	3416.0	2020.0	-1.0	2811.0	2496.0	-1.0	4221.0	2160.0	-1.0	2938.0	1785.0	-1.0	3129.0	4337.0	-1.0	4343.0	2201.0	-1.0	3969.0	2872.0	-1.0	4073.0	2547.0	-1.0	4238.0	1264.0	-1.0	1718.0	2489.0	-1.0	4240.0	1672.0	-1.0	2614.0	1625.0	-1.0	2993.0	1542.0	-1.0	2124.0	
192.772	1748.0	-1.0	2905.0	1711.0	-1.0	2316.0	2089.0	-1.0	3411.0	2018.0	-1.0	2807.0	2493.0	-1.0	4214.0	2156.0	-1.0	2932.0	1784.0	-1.0	3125.0	4337.0	-1.0	4343.0	2198.0	-1.0	3959.0	2864.0	-1.0	4059.0	2539.0	-1.0	4225.0	1260.0	-1.0	1712.0	2488.0	-1.0	4237.0	1671.0	-1.0	2610.0	1625.0	-1.0	2991.0	1543.0	-1.0	2123.0	
193.272	1749.0	-1.0	2901.0	1711.0	-1.0	2313.0	2088.0	-1.0	3407.0	2018.0	-1.0	2804.0	2489.0	-1.0	4205.0	2154.0	-1.0	2925.0	1782.0	-1.0	3119.0	4337.0	-1.0	4343.0	2196.0	-1.0	3946.0	2857.0	-1.0	4042.0	2535.0	-1.0	4217.0	1258.0	-1.0	1705.0	2486.0	-1.0	4230.0	1668.0	-1.0	2602.0	1623.0	-1.0	2986.0	1542.0	-1.0	2119.0	
193.771	1748.0	-1.0	2901.0	1709.0	-1.0	2312.0	2087.0	-1.0	3407.0	2017.0	-1.0	2804.0	2487.0	-1.0	4199.0	2151.0	-1.0	2921.0	1782.0	-1.0	3114.0	4337.0	-1.0	4343.0	2194.0	-1.0	3940.0	2855.0	-1.0	4037.0	2533.0	-1.0	4213.0	1256.0	-1.0	1701.0	2486.0	-1.0	4232.0	1667.0	-1.0	2601.0	1623.0	-1.0	2985.0	1541.0	-1.0	2120.0	
194.270	1747.0	-1.0	2894.0	1708.0	-1.0	2307.0	2086.0	-1.0	3401.0	2015.0	-1.0	2799.0	2484.0	-1.0	4189.0	2148.0	-1.0	2913.0	1780.0	-1.0	3109.0	4337.0	-1.0	4343.0	2191.0	-1.0	3929.0	2850.0	-1.0	4026.0	2529.0	-1.0	4203.0	1253.0	-1.0	1695.0	2486.0	-1.0	4232.0	1666.0	-1.0	2598.0	1621.0	-1.0	2984.0	1541.0	-1.0	2119.0	
194.769	1747.0	-1.0	2893.0	1707.0	-1.0	2307.0	2087.0	-1.0	3402.0	2016.0	-1.0	2800.0	2483.0	-1.0	4185.0	2147.0	-1.0	2911.0	1780.0	-1.0	3106.0	4337.0	-1.0	4343.0	2190.0	-1.0	3922.0	2847.0	-1.0	4017.0	2525.0	-1.0	4196.0	1251.0	-1.0	1690.0	2484.0	-1.0	4226.0	1664.0	-1.0	2593.0	1620.0	-1.0	2979.0	1540.0	-1.0	2116.0	
195.268	1746.0	-1.0	2891.0	1707.0	-1.0	2305.0	2086.0	-1.0	3400.0	2017.0	-1.0	2802.0	2481.0	-1.0	4180.0	2147.0	-1.0	2908.0	1779.0	-1.0	3101.0	4337.0	-1.0	4343.0	2186.0	-1.0	3909.0	2840.0	-1.0	4003.0	2513.0	-1.0	4169.0	1247.0	-1.0	1683.0	2484.0	-1.0	4226.0	1665.0	-1.0	2594.0	1620.0	-1.0	2979.0	1540.0	-1.0	2118.0	
195.767	1744.0	-1.0	2883.0	1705.0	-1.0	2301.0	2084.0	-1.0	3393.0	2016.0	-1.0	2798.0	2478.0	-1.0	4171.0	2144.0	-1.0	2902.0	1778.0	-1.0	3095.0	4337.0	-1.0	4343.0	2178.0	-1.0	3884.0	2829.0	-1.0	3978.0	2490.0	-1.0	4121.0	1241.0	-1.0	1671.0	2482.0	-1.0	4221.0	1665.0	-1.0	2593.0	1619.0	-1.0	2976.0	1540.0	-1.0	2117.0	
196.266	1745.0	-1.0	2881.0	1704.0	-1.0	2300.0	2084.0	-1.0	3391.0	2016.0	-1.0	2797.0	2478.0	-1.0	4170.0	2143.0	-1.0	2900.0	1776.0	-1.0	3091.0	4337.0	-1.0	4343.0	2168.0	-1.0	3858.0	2814.0	-1.0	3951.0	2465.0	-1.0	4069.0	1235.0	-1.0	1660.0	2482.0	-1.0	4222.0	1665.0	-1.0	2593.0	1619.0	-1.0	2978.0	1540.0	-1.0	2119.0	
196.765	1743.0	-1.0	2875.0	1703.0	-1.0	2297.0	2083.0	-1.0	3387.0	2014.0	-1.0	2795.0	2476.0	-1.0	4164.0	2141.0	-1.0	2895.0	1775.0	-1.0	3086.0	4337.0	-1.0	4343.0	2158.0	-1.0	3833.0	2798.0	-1.0	3921.0	2444.0	-1.0	4026.0	1230.0	-1.0	1650.0	2481.0	-1.0	4220.0	1665.0	-1.0	2591.0	1619.0	-1.0	2975.0	1539.0	-1.0	2119.0	
197.265	1742.0	-1.0	2875.0	1703.0	-1.0	2298.0	2083.0	-1.0	3387.0	2015.0	-1.0	2797.0	2475.0	-1.0	4159.0	2140.0	-1.0	2893.0	1774.0	-1.0	3081.0	4337.0	-1.0	4343.0	2149.0	-1.0	3810.0	2786.0	-1.0	3896.0	2427.0	-1.0	3988.0	1225.0	-1.0	1641.0	2478.0	-1.0	4214.0	1663.0	-1.0	2588.0	1616.0	-1.0	2971.0	1539.0	-1.0	2117.0	
197.764	1742.0	-1.0	2872.0	1702.0	-1.0	2297.0	2083.0	-1.0	3385.0	2016.0	-1.0	2798.0	2473.0	-1.0	4155.0	2140.0	-1.0	2892.0	1772.0	-1.0	3077.0	4337.0	-1.0	4343.0	2140.0	-1.0	3787.0	2775.0	-1.0	3877.0	2407.0	-1.0	3946.0	1220.0	-1.0	1632.0	2478.0	-1.0	4217.0	1663.0	-1.0	2588.0	1616.0	-1.0	2971.0	1538.0	-1.0	2117.0	
198.264	1741.0	-1.0	2866.0	1701.0	-1.0	2293.0	2081.0	-1.0	3378.0	2016.0	-1.0	2797.0	2471.0	-1.0	4150.0	2139.0	-1.0	2888.0	1770.0	-1.0	3072.0	4338.0	-1.0	4343.0	2130.0	-1.0	3761.0	2762.0	-1.0	3851.0	2386.0	-1.0	3900.0	1215.0	-1.0	1622.0	2476.0	-1.0	4214.0	1662.0	-1.0	2586.0	1614.0	-1.0	2968.0	1537.0	-1.0	2116.0	
198.763	1741.0	-1.0	2867.0	1700.0	-1.0	2293.0	2080.0	-1.0	3378.0	2017.0	-1.0	2799.0	2470.0	-1.0	4150.0	2140.0	-1.0	2891.0	1768.0	-1.0	3068.0	4338.0	-1.0	4343.0	2122.0	-1.0	3739.0	2751.0	-1.0	3830.0	2367.0	-1.0	3861.0	1211.0	-1.0	1615.0	2474.0	-1.0	4212.0	1660.0	-1.0	2583.0	1613.0	-1.0	2966.0	1536.0	-1.0	2115.0	
199.263	1739.0	-1.0	2866.0	1698.0	-1.0	2291.0	2078.0	-1.0	3375.0	2015.0	-1.0	2798.0	2469.0	-1.0	4146.0	2140.0	-1.0	2888.0	1767.0	-1.0	3063.0	4337.0	-1.0	4343.0	2114.0	-1.0	3721.0	2740.0	-1.0	3809.0	2351.0	-1.0	3827.0	1207.0	-1.0	1608.0	2474.0	-1.0	4214.0	1659.0	-1.0	2581.0	1613.0	-1.0	2967.0	1535.0	-1.0	2115.0	
199.762	1735.0	-1.0	2863.0	1693.0	-1.0	2288.0	2073.0	-1.0	3370.0	2011.0	-1.0	2793.0	2467.0	-1.0	4139.0	2137.0	-1.0	2881.0	1764.0	-1.0	3057.0	4338.0	-1.0	4343.0	2106.0	-1.0	3703.0	2726.0	-1.0	3783.0	2337.0	-1.0	3798.0	1203.0	-1.0	1600.0	2471.0	-1.0	4208.0	1657.0	-1.0	2576.0	1611.0	-1.0	2964.0	1533.0	-1.0	2113.0	
200.261	1734.0	-1.0	2861.0	1691.0	-1.0	2282.0	2072.0	-1.0	3366.0	2007.0	-1.0	2784.0	2466.0	-1.0	4137.0	2134.0	-1.0	2874.0	1762.0	-1.0	3052.0	4337.0	-1.0	4342.0	2106.0	-1.0	3707.0	2719.0	-1.0	3775.0	2340.0	-1.0	3809.0	1203.0	-1.0	1601.0	2470.0	-1.0	4209.0	1657.0	-1.0	2578.0	1612.0	-1.0	2965.0	1532.0	-1.0	2113.0	
200.761	1734.0	-1.0	2857.0	1690.0	-1.0	2279.0	2072.0	-1.0	3363.0	2006.0	-1.0	2781.0	2465.0	-1.0	4134.0	2133.0	-1.0	2872.0	1763.0	-1.0	3053.0	4337.0	-1.0	4343.0	2109.0	-1.0	3719.0	2724.0	-1.0	3786.0	2351.0	-1.0	3835.0	1204.0	-1.0	1604.0	2472.0	-1.0	4213.0	1655.0	-1.0	2576.0	1612.0	-1.0	2967.0	1532.0	-1.0	2112.0	
201.260	1736.0	-1.0	2860.0	1695.0	-1.0	2285.0	2075.0	-1.0	3366.0	2010.0	-1.0	2787.0	2464.0	-1.0	4131.0	2135.0	-1.0	2875.0	1764.0	-1.0	3055.0	4337.0	-1.0	4343.0	2109.0	-1.0	3718.0	2735.0	-1.0	3802.0	2356.0	-1.0	3843.0	1204.0	-1.0	1601.0	2474.0	-1.0	4214.0	1652.0	-1.0	2568.0	1612.0	-1.0	2967.0	1531.0	-1.0	2108.0	
201.759	1738.0	-1.0	2862.0	1698.0	-1.0	2290.0	2077.0	-1.0	3369.0	2013.0	-1.0	2791.0	2465.0	-1.0	4130.0	2137.0	-1.0	2879.0	1765.0	-1.0	3056.0	4337.0	-1.0	4343.0	2112.0	-1.0	3726.0	2743.0	-1.0	3819.0	2366.0	-1.0	3866.0	1204.0	-1.0	1604.0	2478.0	-1.0	4222.0	1651.0	-1.0	2567.0	1614.0	-1.0	2972.0	1530.0	-1.0	2108.0	
202.259	1738.0	-1.0	2859.0	1700.0	-1.0	2291.0	2077.0	-1.0	3368.0	2014.0	-1.0	2793.0	2464.0	-1.0	4128.0	2138.0	-1.0	2881.0	1765.0	-1.0	3056.0	4337.0	-1.0	4343.0	2117.0	-1.0	3742.0	2754.0	-1.0	3840.0	2379.0	-1.0	3898.0	1207.0	-1.0	1610.0	2480.0	-1.0	4227.0	1650.0	-1.0	2566.0	1615.0	-1.0	2974.0	1530.0	-1.0	2107.0	
202.759	1739.0	-1.0	2858.0	1701.0	-1.0	2292.0	2078.0	-1.0	3367.0	2014.0	-1.0	2791.0	2464.0	-1.0	4127.0	2138.0	-1.0	2881.0	1765.0	-1.0	3056.0	4337.0	-1.0	4343.0	2121.0	-1.0	3749.0	2763.0	-1.0	3856.0	2387.0	-1.0	3910.0	1208.0	-1.0	1611.0	2480.0	-1.0	4225.0	1649.0	-1.0	2563.0	1614.0	-1.0	2973.0	1530.0	-1.0	2104.0	
203.258	1740.0	-1.0	2859.0	1702.0	-1.0	2295.0	2079.0	-1.0	3371.0	2015.0	-1.0	2794.0	2465.0	-1.0	4132.0	2139.0	-1.0	2884.0	1765.0	-1.0	3058.0	4337.0	-1.0	4343.0	2127.0	-1.0	3769.0	2772.0	-1.0	3875.0	2401.0	-1.0	3942.0	1212.0	-1.0	1620.0	2480.0	-1.0	4227.0	1650.0	-1.0	2566.0	1616.0	-1.0	2974.0	1531.0	-1.0	2106.0	
203.757	1739.0	-1.0	2856.0	1702.0	-1.0	2293.0	2079.0	-1.0	3370.0	2015.0	-1.0	2793.0	2466.0	-1.0	4133.0	2139.0	-1.0	2886.0	1766.0	-1.0	3059.0	4337.0	-1.0	4343.0	2133.0	-1.0	3783.0	2782.0	-1.0	3891.0	2414.0	-1.0	3966.0	1216.0	-1.0	1626.0	2481.0	-1.0	4227.0	1650.0	-1.0	2568.0	1616.0	-1.0	2975.0	1533.0	-1.0	2108.0	
204.256	1739.0	-1.0	2853.0	1702.0	-1.0	2292.0	2079.0	-1.0	3368.0	2015.0	-1.0	2792.0	2465.0	-1.0	4128.0	2138.0	-1.0	2884.0	1766.0	-1.0	3058.0	4338.0	-1.0	4343.0	2137.0	-1.0	3794.0	2789.0	-1.0	3905.0	2425.0	-1.0	3992.0	1219.0	-1.0	1630.0	2479.0	-1.0	4223.0	1650.0	-1.0	2565.0	1616.0	-1.0	2973.0	1532.0	-1.0	2107.0	
204.756	1739.0	-1.0	2855.0	1704.0	-1.0	2295.0	2081.0	-1.0	3371.0	2017.0	-1.0	2796.0	2465.0	-1.0	4131.0	2140.0	-1.0	2888.0	1767.0	-1.0	3061.0	4339.0	-1.0	4343.0	2143.0	-1.0	3809.0	2800.0	-1.0	3924.0	2438.0	-1.0	4015.0	1223.0	-1.0	1636.0	2479.0	-1.0	4219.0	1649.0	-1.0	2563.0	1617.0	-1.0	2973.0	1534.0	-1.0	2108.0	
205.256	1739.0	-1.0	2854.0	1704.0	-1.0	2296.0	2081.0	-1.0	3371.0	2016.0	-1.0	2796.0	2464.0	-1.0	4130.0	2138.0	-1.0	2885.0	1766.0	-1.0	3062.0	4338.0	-1.0	4343.0	2148.0	-1.0	3820.0	2808.0	-1.0	3938.0	2450.0	-1.0	4040.0	1226.0	-1.0	1641.0	2479.0	-1.0	4219.0	1648.0	-1.0	2560.0	1617.0	-1.0	2975.0	1535.0	-1.0	2108.0	
205.755	1739.0	-1.0	2851.0	1704.0	-1.0	2296.0	2081.0	-1.0	3368.0	2016.0	-1.0	2794.0	2462.0	-1.0	4123.0	2137.0	-1.0	2879.0	1765.0	-1.0	3058.0	4338.0	-1.0	4343.0	2151.0	-1.0	3826.0	2813.0	-1.0	3947.0	2462.0	-1.0	4063.0	1229.0	-1.0	1644.0	2478.0	-1.0	4216.0	1646.0	-1.0	2555.0	1616.0	-1.0	2974.0	1534.0	-1.0	2107.0	
206.254	1740.0	-1.0	2852.0	1704.0	-1.0	2294.0	2082.0	-1.0	3369.0	2015.0	-1.0	2789.0	2463.0	-1.0	4124.0	2135.0	-1.0	2876.0	1764.0	-1.0	3057.0	4338.0	-1.0	4343.0	2156.0	-1.0	3839.0	2820.0	-1.0	3960.0	2477.0	-1.0	4095.0	1233.0	-1.0	1651.0	2478.0	-1.0	4213.0	1646.0	-1.0	2552.0	1617.0	-1.0	2973.0	1534.0	-1.0	2105.0	
206.753	1740.0	-1.0	2852.0	1703.0	-1.0	2293.0	2081.0	-1.0	3369.0	2013.0	-1.0	2785.0	2463.0	-1.0	4123.0	2133.0	-1.0	2871.0	1764.0	-1.0	3056.0	4338.0	-1.0	4343.0	2159.0	-1.0	3847.0	2825.0	-1.0	3968.0	2487.0	-1.0	4113.0	1236.0	-1.0	1655.0	2478.0	-1.0	4213.0	1645.0	-1.0	2551.0	1617.0	-1.0	2973.0	1535.0	-1.0	2106.0	
207.252	1739.0	-1.0	2849.0	1703.0	-1.0	2290.0	2081.0	-1.0	3365.0	2012.0	-1.0	2779.0	2462.0	-1.0	4117.0	2131.0	-1.0	2862.0	1764.0	-1.0	3052.0	4338.0	-1.0	4343.0	2162.0	-1.0	3850.0	2825.0	-1.0	3964.0	2491.0	-1.0	4119.0	1236.0	-1.0	1654.0	2477.0	-1.0	4210.0	1645.0	-1.0	2549.0	1617.0	-1.0	2971.0	1535.0	-1.0	2106.0	
207.751	1740.0	-1.0	2851.0	1703.0	-1.0	2291.0	2081.0	-1.0	3367.0	2011.0	-1.0	2777.0	2463.0	-1.0	4120.0	2132.0	-1.0	2862.0	1764.0	-1.0	3053.0	4337.0	-1.0	4343.0	2161.0	-1.0	3845.0	2824.0	-1.0	3958.0	2482.0	-1.0	4098.0	1235.0	-1.0	1650.0	2476.0	-1.0	4203.0	1645.0	-1.0	2545.0	1617.0	-1.0	2969.0	1535.0	-1.0	2104.0	
208.250	1741.0	-1.0	2851.0	1702.0	-1.0	2289.0	2081.0	-1.0	3366.0	2010.0	-1.0	2773.0	2464.0	-1.0	4120.0	2132.0	-1.0	2860.0	1764.0	-1.0	3052.0	4337.0	-1.0	4343.0	2157.0	-1.0	3830.0	2819.0	-1.0	3942.0	2465.0	-1.0	4057.0	1231.0	-1.0	1642.0	2476.0	-1.0	4204.0	1645.0	-1.0	2545.0	1618.0	-1.0	2970.0	1536.0	-1.0	2105.0	
208.749	1740.0	-1.0	2848.0	1702.0	-1.0	2287.0	2080.0	-1.0	3362.0	2010.0	-1.0	2769.0	2463.0	-1.0	4115.0	2132.0	-1.0	2857.0	1763.0	-1.0	3048.0	4337.0	-1.0	4343.0	2152.0	-1.0	3815.0	2811.0	-1.0	3923.0	2452.0	-1.0	4027.0	1228.0	-1.0	1635.0	2477.0	-1.0	4203.0	1645.0	-1.0	2543.0	1618.0	-1.0	2971.0	1536.0	-1.0	2103.0	
209.248	1742.0	-1.0	2851.0	1704.0	-1.0	2289.0	2081.0	-1.0	3365.0	2011.0	-1.0	2772.0	2464.0	-1.0	4119.0	2136.0	-1.0	2863.0	1763.0	-1.0	3048.0	4337.0	-1.0	4343.0	2150.0	-1.0	3807.0	2809.0	-1.0	3914.0	2445.0	-1.0	4009.0	1226.0	-1.0	1632.0	2476.0	-1.0	4200.0	1645.0	-1.0	2542.0	1618.0	-1.0	2971.0	1537.0	-1.0	2102.0	
209.748	1742.0	-1.0	2852.0	1704.0	-1.0	2289.0	2081.0	-1.0	3365.0	2013.0	-1.0	2774.0	2466.0	-1.0	4119.0	2138.0	-1.0	2867.0	1763.0	-1.0	3047.0	4337.0	-1.0	4343.0	2147.0	-1.0	3799.0	2806.0	-1.0	3905.0	2434.0	-1.0	3984.0	1225.0	-1.0	1628.0	2478.0	-1.0	4203.0	1647.0	-1.0	2545.0	1619.0	-1.0	2973.0	1537.0	-1.0	2103.0	
210.247	1742.0	-1.0	2848.0	1705.0	-1.0	2286.0	2081.0	-1.0	3361.0	2014.0	-1.0	2773.0	2465.0	-1.0	4116.0	2140.0	-1.0	2866.0	1763.0	-1.0	3044.0	4337.0	-1.0	4343.0	2142.0	-1.0	3781.0	2798.0	-1.0	3886.0	2418.0	-1.0	3946.0	1221.0	-1.0	1621.0	2477.0	-1.0	4201.0	1648.0	-1.0	2544.0	1620.0	-1.0	2974.0	1537.0	-1.0	2102.0	
210.746	1743.0	-1.0	2851.0	1705.0	-1.0	2289.0	2082.0	-1.0	3363.0	2016.0	-1.0	2776.0	2467.0	-1.0	4117.0	2143.0	-1.0	2869.0	1763.0	-1.0	3043.0	4337.0	-1.0	4343.0	2140.0	-1.0	3776.0	2793.0	-1.0	3874.0	2415.0	-1.0	3940.0	1220.0	-1.0	1619.0	2476.0	-1.0	4194.0	1648.0	-1.0	2541.0	1619.0	-1.0	2970.0	1538.0	-1.0	2099.0	
211.246	1741.0	-1.0	2852.0	1704.0	-1.0	2289.0	2080.0	-1.0	3362.0	2016.0	-1.0	2777.0	2469.0	-1.0	4119.0	2145.0	-1.0	2873.0	1764.0	-1.0	3043.0	4337.0	-1.0	4343.0	2141.0	-1.0	3779.0	2795.0	-1.0	3876.0	2415.0	-1.0	3937.0	1221.0	-1.0	1619.0	2477.0	-1.0	4197.0	1649.0	-1.0	2543.0	1621.0	-1.0	2974.0	1537.0	-1.0	2099.0	
211.745	1741.0	-1.0	2848.0	1704.0	-1.0	2286.0	2079.0	-1.0	3357.0	2016.0	-1.0	2775.0	2469.0	-1.0	4118.0	2146.0	-1.0	2873.0	1764.0	-1.0	3042.0	4337.0	-1.0	4343.0	2136.0	-1.0	3764.0	2789.0	-1.0	3862.0	2399.0	-1.0	3901.0	1218.0	-1.0	1612.0	2476.0	-1.0	4195.0	1649.0	-1.0	2543.0	1620.0	-1.0	2975.0	1538.0	-1.0	2098.0	
212.244	1742.0	-1.0	2851.0	1705.0	-1.0	2288.0	2080.0	-1.0	3359.0	2019.0	-1.0	2779.0	2471.0	-1.0	4120.0	2149.0	-1.0	2877.0	1763.0	-1.0	3040.0	4337.0	-1.0	4343.0	2126.0	-1.0	3738.0	2777.0	-1.0	3835.0	2374.0	-1.0	3845.0	1213.0	-1.0	1602.0	2474.0	-1.0	4187.0	1649.0	-1.0	2540.0	1620.0	-1.0	2972.0	1537.0	-1.0	2096.0	
212.743	1743.0	-1.0	2852.0	1705.0	-1.0	2288.0	2080.0	-1.0	3358.0	2020.0	-1.0	2783.0	2471.0	-1.0	4121.0	2151.0	-1.0	2878.0	1762.0	-1.0	3037.0	4337.0	-1.0	4343.0	2115.0	-1.0	3711.0	2758.0	-1.0	3801.0	2344.0	-1.0	3784.0	1207.0	-1.0	1593.0	2473.0	-1.0	4185.0	1652.0	-1.0	2544.0	1621.0	-1.0	2974.0	1537.0	-1.0	2095.0	
213.242	1743.0	-1.0	2851.0	1706.0	-1.0	2286.0	2079.0	-1.0	3354.0	2022.0	-1.0	2782.0	2470.0	-1.0	4119.0	2150.0	-1.0	2876.0	1760.0	-1.0	3031.0	4337.0	-1.0	4343.0	2103.0	-1.0	3682.0	2736.0	-1.0	3762.0	2317.0	-1.0	3726.0	1202.0	-1.0	1582.0	2471.0	-1.0	4178.0	1654.0	-1.0	2545.0	1620.0	-1.0	2972.0	1537.0	-1.0	2093.0	
213.742	1744.0	-1.0	2855.0	1707.0	-1.0	2288.0	2079.0	-1.0	3357.0	2023.0	-1.0	2786.0	2471.0	-1.0	4125.0	2152.0	-1.0	2879.0	1758.0	-1.0	3028.0	4337.0	-1.0	4343.0	2093.0	-1.0	3662.0	2719.0	-1.0	3732.0	2294.0	-1.0	3679.0	1199.0	-1.0	1576.0	2470.0	-1.0	4172.0	1655.0	-1.0	2547.0	1619.0	-1.0	2970.0	1537.0	-1.0	2091.0	
214.241	1744.0	-1.0	2856.0	1708.0	-1.0	2288.0	2078.0	-1.0	3356.0	2024.0	-1.0	2786.0	2470.0	-1.0	4126.0	2152.0	-1.0	2878.0	1756.0	-1.0	3025.0	4337.0	-1.0	4343.0	2084.0	-1.0	3643.0	2702.0	-1.0	3703.0	2275.0	-1.0	3638.0	1195.0	-1.0	1569.0	2470.0	-1.0	4170.0	1657.0	-1.0	2548.0	1620.0	-1.0	2970.0	1538.0	-1.0	2090.0	
214.741	1745.0	-1.0	2855.0	1709.0	-1.0	2289.0	2078.0	-1.0	3355.0	2025.0	-1.0	2785.0	2469.0	-1.0	4124.0	2152.0	-1.0	2876.0	1754.0	-1.0	3021.0	4337.0	-1.0	4343.0	2077.0	-1.0	3623.0	2687.0	-1.0	3675.0	2259.0	-1.0	3601.0	1191.0	-1.0	1561.0	2468.0	-1.0	4165.0	1657.0	-1.0	2546.0	1619.0	-1.0	2968.0	1536.0	-1.0	2088.0	
215.240	1746.0	-1.0	2859.0	1710.0	-1.0	2290.0	2079.0	-1.0	3356.0	2025.0	-1.0	2785.0	2470.0	-1.0	4128.0	2152.0	-1.0	2877.0	1752.0	-1.0	3019.0	4337.0	-1.0	4343.0	2071.0	-1.0	3614.0	2677.0	-1.0	3660.0	2249.0	-1.0	3579.0	1189.0	-1.0	1559.0	2470.0	-1.0	4170.0	1657.0	-1.0	2546.0	1620.0	-1.0	2972.0	1538.0	-1.0	2089.0	
215.739	1746.0	-1.0	2858.0	1710.0	-1.0	2289.0	2078.0	-1.0	3355.0	2024.0	-1.0	2781.0	2471.0	-1.0	4131.0	2153.0	-1.0	2877.0	1753.0	-1.0	3019.0	4337.0	-1.0	4343.0	2068.0	-1.0	3608.0	2671.0	-1.0	3646.0	2241.0	-1.0	3562.0	1188.0	-1.0	1555.0	2470.0	-1.0	4168.0	1655.0	-1.0	2543.0	1621.0	-1.0	2974.0	1538.0	-1.0	2088.0	
216.238	1748.0	-1.0	2863.0	1713.0	-1.0	2292.0	2079.0	-1.0	3357.0	2025.0	-1.0	2780.0	2473.0	-1.0	4136.0	2156.0	-1.0	2882.0	1753.0	-1.0	3021.0	4337.0	-1.0	4343.0	2065.0	-1.0	3601.0	2665.0	-1.0	3636.0	2235.0	-1.0	3547.0	1186.0	-1.0	1551.0	2469.0	-1.0	4162.0	1652.0	-1.0	2535.0	1621.0	-1.0	2971.0	1538.0	-1.0	2086.0	
216.737	1750.0	-1.0	2865.0	1714.0	-1.0	2294.0	2080.0	-1.0	3359.0	2025.0	-1.0	2781.0	2476.0	-1.0	4145.0	2160.0	-1.0	2891.0	1755.0	-1.0	3027.0	4337.0	-1.0	4343.0	2065.0	-1.0	3601.0	2665.0	-1.0	3636.0	2231.0	-1.0	3539.0	1186.0	-1.0	1551.0	2470.0	-1.0	4167.0	1651.0	-1.0	2533.0	1622.0	-1.0	2975.0	1539.0	-1.0	2088.0	
217.236	1749.0	-1.0	2862.0	1713.0	-1.0	2291.0	2080.0	-1.0	3357.0	2024.0	-1.0	2780.0	2479.0	-1.0	4149.0	2164.0	-1.0	2896.0	1756.0	-1.0	3031.0	4337.0	-1.0	4343.0	2064.0	-1.0	3597.0	2663.0	-1.0	3632.0	2225.0	-1.0	3527.0	1185.0	-1.0	1548.0	2470.0	-1.0	4166.0	1650.0	-1.0	2531.0	1622.0	-1.0	2975.0	1539.0	-1.0	2087.0	
217.735	1750.0	-1.0	2868.0	1714.0	-1.0	2294.0	2081.0	-1.0	3362.0	2027.0	-1.0	2786.0	2482.0	-1.0	4153.0	2168.0	-1.0	2902.0	1758.0	-1.0	3033.0	4337.0	-1.0	4343.0	2061.0	-1.0	3591.0	2660.0	-1.0	3626.0	2219.0	-1.0	3514.0	1183.0	-1.0	1545.0	2468.0	-1.0	4158.0	1649.0	-1.0	2527.0	1621.0	-1.0	2971.0	1539.0	-1.0	2084.0	
218.235	1750.0	-1.0	2868.0	1713.0	-1.0	2294.0	2081.0	-1.0	3362.0	2027.0	-1.0	2787.0	2483.0	-1.0	4157.0	2170.0	-1.0	2906.0	1758.0	-1.0	3035.0	4337.0	-1.0	4343.0	2059.0	-1.0	3589.0	2656.0	-1.0	3621.0	2214.0	-1.0	3503.0	1183.0	-1.0	1544.0	2467.0	-1.0	4159.0	1649.0	-1.0	2527.0	1621.0	-1.0	2972.0	1539.0	-1.0	2085.0	
218.734	1749.0	-1.0	2864.0	1713.0	-1.0	2290.0	2080.0	-1.0	3358.0	2028.0	-1.0	2786.0	2482.0	-1.0	4155.0	2170.0	-1.0	2906.0	1758.0	-1.0	3033.0	4338.0	-1.0	4343.0	2056.0	-1.0	3582.0	2650.0	-1.0	3612.0	2207.0	-1.0	3488.0	1181.0	-1.0	1541.0	2466.0	-1.0	4155.0	1649.0	-1.0	2525.0	1620.0	-1.0	2970.0	1539.0	-1.0	2084.0	
219.233	1750.0	-1.0	2869.0	1714.0	-1.0	2292.0	2081.0	-1.0	3362.0	2029.0	-1.0	2790.0	2484.0	-1.0	4160.0	2172.0	-1.0	2909.0	1758.0	-1.0	3034.0	4337.0	-1.0	4343.0	2054.0	-1.0	3580.0	2648.0	-1.0	3607.0	2203.0	-1.0	3478.0	1181.0	-1.0	1539.0	2465.0	-1.0	4152.0	1649.0	-1.0	2523.0	1620.0	-1.0	2968.0	1539.0	-1.0	2082.0	
219.732	1750.0	-1.0	2869.0	1713.0	-1.0	2291.0	2080.0	-1.0	3362.0	2029.0	-1.0	2790.0	2485.0	-1.0	4163.0	2173.0	-1.0	2910.0	1758.0	-1.0	3034.0	4337.0	-1.0	4343.0	2052.0	-1.0	3577.0	2645.0	-1.0	3601.0	2198.0	-1.0	3469.0	1180.0	-1.0	1537.0	2466.0	-1.0	4153.0	1648.0	-1.0	2521.0	1620.0	-1.0	2970.0	1539.0	-1.0	2081.0	
220.231	1750.0	-1.0	2870.0	1713.0	-1.0	2291.0	2080.0	-1.0	3362.0	2029.0	-1.0	2789.0	2484.0	-1.0	4162.0	2172.0	-1.0	2907.0	1757.0	-1.0	3034.0	4337.0	-1.0	4343.0	2049.0	-1.0	3569.0	2640.0	-1.0	3593.0	2193.0	-1.0	3457.0	1178.0	-1.0	1533.0	2464.0	-1.0	4147.0	1646.0	-1.0	2515.0	1620.0	-1.0	2967.0	1538.0	-1.0	2078.0	
220.730	1750.0	-1.0	2873.0	1714.0	-1.0	2292.0	2081.0	-1.0	3364.0	2029.0	-1.0	2791.0	2485.0	-1.0	4166.0	2173.0	-1.0	2908.0	1757.0	-1.0	3035.0	4337.0	-1.0	4343.0	2047.0	-1.0	3568.0	2637.0	-1.0	3591.0	2190.0	-1.0	3451.0	1177.0	-1.0	1533.0	2465.0	-1.0	4154.0	1646.0	-1.0	2516.0	1620.0	-1.0	2971.0	1539.0	-1.0	2080.0	
221.229	1750.0	-1.0	2872.0	1713.0	-1.0	2290.0	2080.0	-1.0	3363.0	2029.0	-1.0	2789.0	2486.0	-1.0	4168.0	2172.0	-1.0	2907.0	1757.0	-1.0	3035.0	4337.0	-1.0	4343.0	2045.0	-1.0	3564.0	2633.0	-1.0	3585.0	2186.0	-1.0	3443.0	1177.0	-1.0	1531.0	2464.0	-1.0	4151.0	1647.0	-1.0	2516.0	1621.0	-1.0	2970.0	1538.0	-1.0	2079.0	
221.728	1750.0	-1.0	2877.0	1714.0	-1.0	2294.0	2081.0	-1.0	3368.0	2031.0	-1.0	2791.0	2488.0	-1.0	4174.0	2175.0	-1.0	2910.0	1757.0	-1.0	3038.0	4337.0	-1.0	4343.0	2044.0	-1.0	3563.0	2630.0	-1.0	3580.0	2183.0	-1.0	3436.0	1176.0	-1.0	1529.0	2462.0	-1.0	4145.0	1646.0	-1.0	2512.0	1620.0	-1.0	2968.0	1538.0	-1.0	2076.0	
222.227	1750.0	-1.0	2879.0	1713.0	-1.0	2294.0	2080.0	-1.0	3369.0	2030.0	-1.0	2790.0	2490.0	-1.0	4180.0	2176.0	-1.0	2912.0	1758.0	-1.0	3041.0	4337.0	-1.0	4343.0	2044.0	-1.0	3564.0	2629.0	-1.0	3577.0	2179.0	-1.0	3429.0	1176.0	-1.0	1528.0	2462.0	-1.0	4145.0	1645.0	-1.0	2511.0	1621.0	-1.0	2969.0	1538.0	-1.0	2075.0	
222.726	1749.0	-1.0	2875.0	1710.0	-1.0	2285.0	2078.0	-1.0	3362.0	2027.0	-1.0	2782.0	2490.0	-1.0	4180.0	2175.0	-1.0	2909.0	1758.0	-1.0	3042.0	4337.0	-1.0	4342.0	2040.0	-1.0	3556.0	2616.0	-1.0	3554.0	2173.0	-1.0	3414.0	1174.0	-1.0	1524.0	2457.0	-1.0	4134.0	1654.0	-1.0	2527.0	1618.0	-1.0	2962.0	1535.0	-1.0	2072.0	
223.225	1750.0	-1.0	2877.0	1705.0	-1.0	2278.0	2077.0	-1.0	3361.0	2027.0	-1.0	2781.0	2491.0	-1.0	4183.0	2175.0	-1.0	2909.0	1758.0	-1.0	3042.0	4337.0	-1.0	4343.0	2038.0	-1.0	3555.0	2609.0	-1.0	3541.0	2169.0	-1.0	3407.0	1174.0	-1.0	1524.0	2456.0	-1.0	4130.0	1664.0	-1.0	2545.0	1616.0	-1.0	2960.0	1534.0	-1.0	2071.0	
223.724	1749.0	-1.0	2874.0	1702.0	-1.0	2271.0	2076.0	-1.0	3357.0	2026.0	-1.0	2780.0	2490.0	-1.0	4182.0	2174.0	-1.0	2908.0	1757.0	-1.0	3041.0	4337.0	-1.0	4343.0	2036.0	-1.0	3553.0	2601.0	-1.0	3532.0	2165.0	-1.0	3398.0	1173.0	-1.0	1521.0	2457.0	-1.0	4129.0	1663.0	-1.0	2543.0	1615.0	-1.0	2956.0	1532.0	-1.0	2067.0	
224.224	1749.0	-1.0	2877.0	1702.0	-1.0	2271.0	2077.0	-1.0	3361.0	2030.0	-1.0	2784.0	2491.0	-1.0	4184.0	2177.0	-1.0	2912.0	1757.0	-1.0	3041.0	4337.0	-1.0	4343.0	2038.0	-1.0	3557.0	2608.0	-1.0	3541.0	2168.0	-1.0	3404.0	1172.0	-1.0	1519.0	2456.0	-1.0	4129.0	1660.0	-1.0	2534.0	1613.0	-1.0	2952.0	1531.0	-1.0	2064.0	
224.723	1748.0	-1.0	2875.0	1702.0	-1.0	2270.0	2077.0	-1.0	3362.0	2031.0	-1.0	2788.0	2492.0	-1.0	4190.0	2181.0	-1.0	2922.0	1757.0	-1.0	3044.0	4337.0	-1.0	4343.0	2039.0	-1.0	3561.0	2615.0	-1.0	3556.0	2169.0	-1.0	3409.0	1172.0	-1.0	1521.0	2458.0	-1.0	4140.0	1658.0	-1.0	2533.0	1613.0	-1.0	2954.0	1530.0	-1.0	2066.0	
225.223	1747.0	-1.0	2872.0	1703.0	-1.0	2271.0	2077.0	-1.0	3362.0	2034.0	-1.0	2794.0	2493.0	-1.0	4194.0	2185.0	-1.0	2930.0	1757.0	-1.0	3046.0	4337.0	-1.0	4343.0	2037.0	-1.0	3559.0	2619.0	-1.0	3564.0	2168.0	-1.0	3410.0	1171.0	-1.0	1519.0	2461.0	-1.0	4148.0	1655.0	-1.0	2529.0	1612.0	-1.0	2956.0	1530.0	-1.0	2065.0	
225.722	1747.0	-1.0	2876.0	1705.0	-1.0	2276.0	2079.0	-1.0	3369.0	2038.0	-1.0	2803.0	2495.0	-1.0	4204.0	2190.0	-1.0	2943.0	1757.0	-1.0	3051.0	4337.0	-1.0	4343.0	2037.0	-1.0	3564.0	2624.0	-1.0	3580.0	2170.0	-1.0	3419.0	1172.0	-1.0	1522.0	2466.0	-1.0	4160.0	1654.0	-1.0	2528.0	1614.0	-1.0	2960.0	1532.0	-1.0	2067.0	
226.221	1747.0	-1.0	2877.0	1706.0	-1.0	2280.0	2080.0	-1.0	3373.0	2040.0	-1.0	2808.0	2497.0	-1.0	4211.0	2193.0	-1.0	2952.0	1756.0	-1.0	3054.0	4337.0	-1.0	4343.0	2036.0	-1.0	3566.0	2628.0	-1.0	3590.0	2171.0	-1.0	3424.0	1172.0	-1.0	1524.0	2468.0	-1.0	4169.0	1652.0	-1.0	2526.0	1615.0	-1.0	2964.0	1532.0	-1.0	2069.0	
226.720	1748.0	-1.0	2879.0	1709.0	-1.0	2285.0	2082.0	-1.0	3376.0	2041.0	-1.0	2810.0	2498.0	-1.0	4216.0	2195.0	-1.0	2957.0	1757.0	-1.0	3058.0	4337.0	-1.0	4343.0	2035.0	-1.0	3566.0	2630.0	-1.0	3597.0	2172.0	-1.0	3428.0	1171.0	-1.0	1523.0	2468.0	-1.0	4172.0	1649.0	-1.0	2522.0	1614.0	-1.0	2964.0	1532.0	-1.0	2069.0	
227.219	1747.0	-1.0	2883.0	1710.0	-1.0	2291.0	2082.0	-1.0	3382.0	2042.0	-1.0	2814.0	2500.0	-1.0	4223.0	2198.0	-1.0	2963.0	1758.0	-1.0	3063.0	4337.0	-1.0	4343.0	2037.0	-1.0	3572.0	2635.0	-1.0	3608.0	2176.0	-1.0	3436.0	1172.0	-1.0	1526.0	2471.0	-1.0	4183.0	1649.0	-1.0	2524.0	1615.0	-1.0	2970.0	1533.0	-1.0	2073.0	
227.719	1746.0	-1.0	2883.0	1709.0	-1.0	2289.0	2082.0	-1.0	3382.0	2041.0	-1.0	2811.0	2500.0	-1.0	4225.0	2198.0	-1.0	2962.0	1758.0	-1.0	3065.0	4337.0	-1.0	4343.0	2037.0	-1.0	3574.0	2636.0	-1.0	3613.0	2177.0	-1.0	3441.0	1172.0	-1.0	1527.0	2472.0	-1.0	4188.0	1648.0	-1.0	2523.0	1616.0	-1.0	2973.0	1534.0	-1.0	2075.0	
228.218	1749.0	-1.0	2887.0	1710.0	-1.0	2290.0	2082.0	-1.0	3383.0	2043.0	-1.0	2814.0	2500.0	-1.0	4224.0	2199.0	-1.0	2962.0	1758.0	-1.0	3066.0	4338.0	-1.0	4343.0	2036.0	-1.0	3570.0	2635.0	-1.0	3611.0	2176.0	-1.0	3438.0	1171.0	-1.0	1525.0	2471.0	-1.0	4185.0	1647.0	-1.0	2520.0	1615.0	-1.0	2969.0	1533.0	-1.0	2074.0	
228.717	1749.0	-1.0	2889.0	1711.0	-1.0	2291.0	2083.0	-1.0	3384.0	2045.0	-1.0	2817.0	2500.0	-1.0	4226.0	2198.0	-1.0	2962.0	1759.0	-1.0	3068.0	4338.0	-1.0	4343.0	2037.0	-1.0	3571.0	2635.0	-1.0	3612.0	2178.0	-1.0	3441.0	1172.0	-1.0	1526.0	2473.0	-1.0	4191.0	1646.0	-1.0	2521.0	1615.0	-1.0	2970.0	1534.0	-1.0	2076.0	
229.216	1748.0	-1.0	2886.0	1710.0	-1.0	2288.0	2082.0	-1.0	3381.0	2044.0	-1.0	2815.0	2499.0	-1.0	4222.0	2197.0	-1.0	2959.0	1760.0	-1.0	3069.0	4338.0	-1.0	4343.0	2039.0	-1.0	3574.0	2636.0	-1.0	3616.0	2180.0	-1.0	3447.0	1172.0	-1.0	1528.0	2473.0	-1.0	4192.0	1645.0	-1.0	2520.0	1616.0	-1.0	2970.0	1533.0	-1.0	2076.0	
229.715	1749.0	-1.0	2886.0	1711.0	-1.0	2289.0	2082.0	-1.0	3380.0	2045.0	-1.0	2817.0	2496.0	-1.0	4214.0	2195.0	-1.0	2954.0	1759.0	-1.0	3067.0	4338.0	-1.0	4343.0	2039.0	-1.0	3571.0	2636.0	-1.0	3613.0	2181.0	-1.0	3445.0	1172.0	-1.0	1527.0	2471.0	-1.0	4182.0	1644.0	-1.0	2514.0	1615.0	-1.0	2964.0	1532.0	-1.0	2073.0	
230.215	1747.0	-1.0	2883.0	1708.0	-1.0	2286.0	2080.0	-1.0	3377.0	2044.0	-1.0	2818.0	2494.0	-1.0	4208.0	2194.0	-1.0	2952.0	1759.0	-1.0	3064.0	4338.0	-1.0	4343.0	2038.0	-1.0	3568.0	2634.0	-1.0	3611.0	2178.0	-1.0	3441.0	1172.0	-1.0	1528.0	2471.0	-1.0	4183.0	1643.0	-1.0	2514.0	1614.0	-1.0	2963.0	1533.0	-1.0	2074.0	
230.714	1744.0	-1.0	2876.0	1704.0	-1.0	2278.0	2077.0	-1.0	3370.0	2044.0	-1.0	2817.0	2489.0	-1.0	4196.0	2192.0	-1.0	2947.0	1758.0	-1.0	3059.0	4337.0	-1.0	4343.0	2036.0	-1.0	3560.0	2628.0	-1.0	3601.0	2175.0	-1.0	3433.0	1171.0	-1.0	1525.0	2470.0	-1.0	4179.0	1642.0	-1.0	2512.0	1614.0	-1.0	2960.0	1532.0	-1.0	2072.0	
231.213	1745.0	-1.0	2877.0	1703.0	-1.0	2277.0	2078.0	-1.0	3371.0	2046.0	-1.0	2825.0	2488.0	-1.0	4191.0	2193.0	-1.0	2949.0	1757.0	-1.0	3055.0	4337.0	-1.0	4343.0	2035.0	-1.0	3551.0	2624.0	-1.0	3590.0	2171.0	-1.0	3421.0	1170.0	-1.0	1523.0	2469.0	-1.0	4171.0	1642.0	-1.0	2509.0	1613.0	-1.0	2955.0	1532.0	-1.0	2070.0	
231.712	1745.0	-1.0	2873.0	1702.0	-1.0	2273.0	2077.0	-1.0	3368.0	2049.0	-1.0	2830.0	2484.0	-1.0	4183.0	2193.0	-1.0	2948.0	1755.0	-1.0	3050.0	4337.0	-1.0	4343.0	2032.0	-1.0	3544.0	2618.0	-1.0	3581.0	2167.0	-1.0	3412.0	1169.0	-1.0	1523.0	2470.0	-1.0	4171.0	1642.0	-1.0	2510.0	1613.0	-1.0	2955.0	1532.0	-1.0	2070.0	
232.211	1744.0	-1.0	2868.0	1700.0	-1.0	2267.0	2076.0	-1.0	3363.0	2050.0	-1.0	2832.0	2480.0	-1.0	4171.0	2191.0	-1.0	2943.0	1754.0	-1.0	3044.0	4337.0	-1.0	4343.0	2029.0	-1.0	3533.0	2612.0	-1.0	3572.0	2162.0	-1.0	3401.0	1168.0	-1.0	1520.0	2469.0	-1.0	4167.0	1642.0	-1.0	2510.0	1612.0	-1.0	2952.0	1532.0	-1.0	2069.0	
232.711	1745.0	-1.0	2867.0	1700.0	-1.0	2266.0	2077.0	-1.0	3363.0	2053.0	-1.0	2836.0	2479.0	-1.0	4168.0	2191.0	-1.0	2943.0	1753.0	-1.0	3041.0	4337.0	-1.0	4343.0	2027.0	-1.0	3530.0	2609.0	-1.0	3569.0	2160.0	-1.0	3397.0	1168.0	-1.0	1522.0	2470.0	-1.0	4173.0	1643.0	-1.0	2515.0	1613.0	-1.0	2956.0	1533.0	-1.0	2073.0	
233.210	1744.0	-1.0	2865.0	1698.0	-1.0	2263.0	2076.0	-1.0	3361.0	2052.0	-1.0	2836.0	2478.0	-1.0	4163.0	2188.0	-1.0	2939.0	1752.0	-1.0	3038.0	4337.0	-1.0	4343.0	2025.0	-1.0	3527.0	2604.0	-1.0	3563.0	2158.0	-1.0	3393.0	1167.0	-1.0	1522.0	2470.0	-1.0	4173.0	1644.0	-1.0	2518.0	1613.0	-1.0	2957.0	1533.0	-1.0	2074.0	
233.710	1745.0	-1.0	2864.0	1698.0	-1.0	2260.0	2076.0	-1.0	3359.0	2051.0	-1.0	2834.0	2476.0	-1.0	4159.0	2186.0	-1.0	2934.0	1750.0	-1.0	3034.0	4337.0	-1.0	4343.0	2024.0	-1.0	3522.0	2598.0	-1.0	3554.0	2156.0	-1.0	3389.0	1167.0	-1.0	1520.0	2465.0	-1.0	4163.0	1644.0	-1.0	2521.0	1610.0	-1.0	2952.0	1532.0	-1.0	2074.0	
234.209	1744.0	-1.0	2863.0	1696.0	-1.0	2257.0	2075.0	-1.0	3359.0	2048.0	-1.0	2828.0	2476.0	-1.0	4160.0	2183.0	-1.0	2928.0	1749.0	-1.0	3032.0	4337.0	-1.0	4343.0	2024.0	-1.0	3525.0	2594.0	-1.0	3549.0	2155.0	-1.0	3390.0	1168.0	-1.0	1523.0	2464.0	-1.0	4163.0	1646.0	-1.0	2526.0	1611.0	-1.0	2954.0	1533.0	-1.0	2076.0	
234.708	1741.0	-1.0	2857.0	1693.0	-1.0	2250.0	2073.0	-1.0	3353.0	2044.0	-1.0	2819.0	2475.0	-1.0	4158.0	2180.0	-1.0	2921.0	1748.0	-1.0	3031.0	4337.0	-1.0	4343.0	2022.0	-1.0	3522.0	2591.0	-1.0	3544.0	2154.0	-1.0	3386.0	1168.0	-1.0	1522.0	2462.0	-1.0	4161.0	1646.0	-1.0	2526.0	1611.0	-1.0	2952.0	1532.0	-1.0	2077.0	
235.208	1742.0	-1.0	2859.0	1693.0	-1.0	2252.0	2074.0	-1.0	3357.0	2045.0	-1.0	2820.0	2476.0	-1.0	4161.0	2179.0	-1.0	2921.0	1747.0	-1.0	3032.0	4337.0	-1.0	4343.0	2021.0	-1.0	3518.0	2591.0	-1.0	3544.0	2153.0	-1.0	3384.0	1168.0	-1.0	1521.0	2461.0	-1.0	4157.0	1645.0	-1.0	2523.0	1610.0	-1.0	2950.0	1532.0	-1.0	2077.0	
235.707	1741.0	-1.0	2858.0	1694.0	-1.0	2254.0	2074.0	-1.0	3357.0	2045.0	-1.0	2820.0	2475.0	-1.0	4159.0	2178.0	-1.0	2919.0	1748.0	-1.0	3033.0	4337.0	-1.0	4343.0	2019.0	-1.0	3514.0	2590.0	-1.0	3543.0	2150.0	-1.0	3378.0	1167.0	-1.0	1520.0	2462.0	-1.0	4159.0	1644.0	-1.0	2521.0	1611.0	-1.0	2950.0	1533.0	-1.0	2078.0	
236.206	1740.0	-1.0	2856.0	1696.0	-1.0	2259.0	2074.0	-1.0	3357.0	2046.0	-1.0	2825.0	2473.0	-1.0	4153.0	2179.0	-1.0	2919.0	1748.0	-1.0	3033.0	4337.0	-1.0	4343.0	2015.0	-1.0	3504.0	2592.0	-1.0	3548.0	2147.0	-1.0	3373.0	1165.0	-1.0	1516.0	2464.0	-1.0	4162.0	1641.0	-1.0	2514.0	1611.0	-1.0	2951.0	1532.0	-1.0	2077.0	
236.706	1741.0	-1.0	2858.0	1701.0	-1.0	2269.0	2075.0	-1.0	3361.0	2051.0	-1.0	2835.0	2473.0	-1.0	4151.0	2181.0	-1.0	2923.0	1750.0	-1.0	3034.0	4337.0	-1.0	4343.0	2014.0	-1.0	3503.0	2599.0	-1.0	3561.0	2148.0	-1.0	3378.0	1164.0	-1.0	1516.0	2469.0	-1.0	4172.0	1639.0	-1.0	2510.0	1613.0	-1.0	2956.0	1533.0	-1.0	2079.0	
237.205	1741.0	-1.0	2857.0	1703.0	-1.0	2275.0	2076.0	-1.0	3361.0	2054.0	-1.0	2841.0	2471.0	-1.0	4146.0	2182.0	-1.0	2924.0	1750.0	-1.0	3033.0	4337.0	-1.0	4343.0	2014.0	-1.0	3502.0	2606.0	-1.0	3572.0	2150.0	-1.0	3383.0	1162.0	-1.0	1516.0	2471.0	-1.0	4178.0	1637.0	-1.0	2507.0	1614.0	-1.0	2959.0	1533.0	-1.0	2080.0	
237.705	1743.0	-1.0	2859.0	1709.0	-1.0	2282.0	2077.0	-1.0	3362.0	2057.0	-1.0	2847.0	2469.0	-1.0	4142.0	2183.0	-1.0	2926.0	1750.0	-1.0	3032.0	4337.0	-1.0	4343.0	2013.0	-1.0	3495.0	2612.0	-1.0	3579.0	2150.0	-1.0	3383.0	1161.0	-1.0	1513.0	2471.0	-1.0	4174.0	1634.0	-1.0	2502.0	1615.0	-1.0	2959.0	1532.0	-1.0	2079.0	
238.204	1743.0	-1.0	2860.0	1711.0	-1.0	2288.0	2078.0	-1.0	3364.0	2061.0	-1.0	2854.0	2468.0	-1.0	4141.0	2184.0	-1.0	2930.0	1750.0	-1.0	3031.0	4337.0	-1.0	4343.0	2011.0	-1.0	3494.0	2614.0	-1.0	3586.0	2149.0	-1.0	3383.0	1161.0	-1.0	1514.0	2474.0	-1.0	4183.0	1635.0	-1.0	2505.0	1616.0	-1.0	2964.0	1532.0	-1.0	2083.0	
238.703	1743.0	-1.0	2857.0	1711.0	-1.0	2289.0	2077.0	-1.0	3361.0	2061.0	-1.0	2859.0	2466.0	-1.0	4137.0	2185.0	-1.0	2932.0	1749.0	-1.0	3029.0	4337.0	-1.0	4343.0	2010.0	-1.0	3489.0	2614.0	-1.0	3584.0	2146.0	-1.0	3379.0	1160.0	-1.0	1513.0	2474.0	-1.0	4185.0	1634.0	-1.0	2505.0	1616.0	-1.0	2964.0	1532.0	-1.0	2084.0	
239.202	1744.0	-1.0	2860.0	1712.0	-1.0	2294.0	2078.0	-1.0	3365.0	2064.0	-1.0	2866.0	2467.0	-1.0	4141.0	2188.0	-1.0	2939.0	1748.0	-1.0	3028.0	4337.0	-1.0	4343.0	2009.0	-1.0	3490.0	2616.0	-1.0	3589.0	2146.0	-1.0	3380.0	1160.0	-1.0	1514.0	2475.0	-1.0	4185.0	1634.0	-1.0	2506.0	1616.0	-1.0	2965.0	1532.0	-1.0	2084.0	
239.702	1743.0	-1.0	2859.0	1712.0	-1.0	2295.0	2078.0	-1.0	3366.0	2065.0	-1.0	2868.0	2467.0	-1.0	4141.0	2187.0	-1.0	2940.0	1748.0	-1.0	3027.0	4337.0	-1.0	4343.0	2008.0	-1.0	3488.0	2616.0	-1.0	3591.0	2146.0	-1.0	3381.0	1159.0	-1.0	1514.0	2476.0	-1.0	4189.0	1634.0	-1.0	2507.0	1618.0	-1.0	2968.0	1531.0	-1.0	2085.0	
240.201	1746.0	-1.0	2863.0	1715.0	-1.0	2300.0	2079.0	-1.0	3369.0	2067.0	-1.0	2874.0	2466.0	-1.0	4142.0	2188.0	-1.0	2943.0	1747.0	-1.0	3025.0	4337.0	-1.0	4343.0	2004.0	-1.0	3482.0	2616.0	-1.0	3592.0	2145.0	-1.0	3381.0	1158.0	-1.0	1513.0	2475.0	-1.0	4190.0	1633.0	-1.0	2506.0	1617.0	-1.0	2969.0	1530.0	-1.0	2085.0	
240.700	1746.0	-1.0	2865.0	1716.0	-1.0	2302.0	2080.0	-1.0	3371.0	2068.0	-1.0	2877.0	2466.0	-1.0	4145.0	2189.0	-1.0	2946.0	1747.0	-1.0	3026.0	4337.0	-1.0	4343.0	2003.0	-1.0	3482.0	2617.0	-1.0	3599.0	2146.0	-1.0	3384.0	1157.0	-1.0	1514.0	2478.0	-1.0	4197.0	1633.0	-1.0	2508.0	1617.0	-1.0	2973.0	1531.0	-1.0	2088.0	
241.200	1745.0	-1.0	2862.0	1716.0	-1.0	2302.0	2079.0	-1.0	3369.0	2068.0	-1.0	2875.0	2466.0	-1.0	4145.0	2189.0	-1.0	2946.0	1747.0	-1.0	3026.0	4337.0	-1.0	4343.0	2002.0	-1.0	3480.0	2619.0	-1.0	3602.0	2145.0	-1.0	3385.0	1157.0	-1.0	1513.0	2477.0	-1.0	4200.0	1632.0	-1.0	2508.0	1617.0	-1.0	2974.0	1531.0	-1.0	2090.0	
241.699	1746.0	-1.0	2867.0	1716.0	-1.0	2305.0	2080.0	-1.0	3374.0	2068.0	-1.0	2878.0	2468.0	-1.0	4152.0	2191.0	-1.0	2951.0	1747.0	-1.0	3028.0	4337.0	-1.0	4343.0	2002.0	-1.0	3481.0	2621.0	-1.0	3608.0	2146.0	-1.0	3387.0	1157.0	-1.0	1513.0	2477.0	-1.0	4198.0	1631.0	-1.0	2506.0	1617.0	-1.0	2974.0	1531.0	-1.0	2090.0	
242.198	1746.0	-1.0	2869.0	1716.0	-1.0	2307.0	2080.0	-1.0	3375.0	2067.0	-1.0	2877.0	2469.0	-1.0	4153.0	2190.0	-1.0	2950.0	1747.0	-1.0	3030.0	4337.0	-1.0	4343.0	2002.0	-1.0	3481.0	2622.0	-1.0	3610.0	2146.0	-1.0	3388.0	1157.0	-1.0	1513.0	2477.0	-1.0	4201.0	1630.0	-1.0	2506.0	1618.0	-1.0	2977.0	1531.0	-1.0	2092.0	
242.698	1745.0	-1.0	2868.0	1715.0	-1.0	2306.0	2079.0	-1.0	3372.0	2065.0	-1.0	2874.0	2468.0	-1.0	4150.0	2189.0	-1.0	2947.0	1746.0	-1.0	3028.0	4337.0	-1.0	4343.0	2000.0	-1.0	3477.0	2621.0	-1.0	3606.0	2144.0	-1.0	3384.0	1156.0	-1.0	1511.0	2476.0	-1.0	4197.0	1628.0	-1.0	2501.0	1618.0	-1.0	2976.0	1530.0	-1.0	2091.0	
243.198	1745.0	-1.0	2870.0	1716.0	-1.0	2308.0	2079.0	-1.0	3374.0	2066.0	-1.0	2876.0	2468.0	-1.0	4151.0	2190.0	-1.0	2949.0	1746.0	-1.0	3028.0	4337.0	-1.0	4343.0	2000.0	-1.0	3478.0	2619.0	-1.0	3607.0	2144.0	-1.0	3385.0	1155.0	-1.0	1510.0	2478.0	-1.0	4203.0	1627.0	-1.0	2499.0	1619.0	-1.0	2980.0	1530.0	-1.0	2093.0	
243.697	1744.0	-1.0	2869.0	1715.0	-1.0	2307.0	2078.0	-1.0	3372.0	2066.0	-1.0	2875.0	2467.0	-1.0	4148.0	2189.0	-1.0	2947.0	1746.0	-1.0	3027.0	4337.0	-1.0	4343.0	1999.0	-1.0	3475.0	2620.0	-1.0	3607.0	2143.0	-1.0	3384.0	1154.0	-1.0	1509.0	2477.0	-1.0	4203.0	1625.0	-1.0	2495.0	1619.0	-1.0	2980.0	1530.0	-1.0	2092.0	
244.197	1745.0	-1.0	2873.0	1716.0	-1.0	2310.0	2080.0	-1.0	3377.0	2068.0	-1.0	2880.0	2469.0	-1.0	4153.0	2191.0	-1.0	2952.0	1747.0	-1.0	3030.0	4337.0	-1.0	4343.0	2001.0	-1.0	3479.0	2624.0	-1.0	3612.0	2145.0	-1.0	3387.0	1155.0	-1.0	1510.0	2477.0	-1.0	4200.0	1624.0	-1.0	2493.0	1619.0	-1.0	2979.0	1531.0	-1.0	2094.0	
244.697	1745.0	-1.0	2875.0	1717.0	-1.0	2312.0	2080.0	-1.0	3379.0	2070.0	-1.0	2884.0	2470.0	-1.0	4155.0	2193.0	-1.0	2956.0	1749.0	-1.0	3034.0	4337.0	-1.0	4343.0	2002.0	-1.0	3483.0	2624.0	-1.0	3614.0	2146.0	-1.0	3389.0	1155.0	-1.0	1511.0	2477.0	-1.0	4203.0	1624.0	-1.0	2495.0	1619.0	-1.0	2981.0	1532.0	-1.0	2097.0	
245.196	1746.0	-1.0	2873.0	1718.0	-1.0	2311.0	2080.0	-1.0	3377.0	2071.0	-1.0	2886.0	2470.0	-1.0	4154.0	2194.0	-1.0	2958.0	1750.0	-1.0	3036.0	4337.0	-1.0	4343.0	2003.0	-1.0	3483.0	2624.0	-1.0	3609.0	2145.0	-1.0	3386.0	1154.0	-1.0	1510.0	2476.0	-1.0	4200.0	1625.0	-1.0	2496.0	1619.0	-1.0	2980.0	1533.0	-1.0	2099.0	
245.695	1746.0	-1.0	2877.0	1718.0	-1.0	2314.0	2081.0	-1.0	3380.0	2073.0	-1.0	2891.0	2472.0	-1.0	4159.0	2197.0	-1.0	2963.0	1752.0	-1.0	3040.0	4337.0	-1.0	4343.0	2006.0	-1.0	3490.0	2623.0	-1.0	3612.0	2145.0	-1.0	3387.0	1155.0	-1.0	1513.0	2477.0	-1.0	4198.0	1626.0	-1.0	2499.0	1620.0	-1.0	2980.0	1535.0	-1.0	2101.0	
246.194	1747.0	-1.0	2875.0	1719.0	-1.0	2314.0	2082.0	-1.0	3380.0	2074.0	-1.0	2893.0	2472.0	-1.0	4159.0	2198.0	-1.0	2965.0	1753.0	-1.0	3041.0	4337.0	-1.0	4343.0	2007.0	-1.0	3492.0	2622.0	-1.0	3609.0	2144.0	-1.0	3385.0	1156.0	-1.0	1514.0	2477.0	-1.0	4198.0	1627.0	-1.0	2501.0	1621.0	-1.0	2981.0	1536.0	-1.0	2103.0	
246.694	1747.0	-1.0	2873.0	1719.0	-1.0	2313.0	2082.0	-1.0	3377.0	2074.0	-1.0	2894.0	2472.0	-1.0	4154.0	2197.0	-1.0	2962.0	1753.0	-1.0	3040.0	4337.0	-1.0	4343.0	2006.0	-1.0	3487.0	2620.0	-1.0	3601.0	2141.0	-1.0	3378.0	1155.0	-1.0	1511.0	2474.0	-1.0	4193.0	1627.0	-1.0	2500.0	1620.0	-1.0	2977.0	1535.0	-1.0	2103.0	
247.193	1748.0	-1.0	2874.0	1719.0	-1.0	2314.0	2082.0	-1.0	3378.0	2075.0	-1.0	2895.0	2472.0	-1.0	4153.0	2198.0	-1.0	2961.0	1754.0	-1.0	3039.0	4337.0	-1.0	4343.0	2006.0	-1.0	3488.0	2619.0	-1.0	3600.0	2140.0	-1.0	3376.0	1155.0	-1.0	1512.0	2476.0	-1.0	4198.0	1628.0	-1.0	2503.0	1620.0	-1.0	2980.0	1536.0	-1.0	2106.0	
247.692	1747.0	-1.0	2870.0	1718.0	-1.0	2311.0	2082.0	-1.0	3375.0	2073.0	-1.0	2890.0	2471.0	-1.0	4149.0	2195.0	-1.0	2955.0	1753.0	-1.0	3036.0	4337.0	-1.0	4343.0	2005.0	-1.0	3485.0	2617.0	-1.0	3596.0	2138.0	-1.0	3374.0	1154.0	-1.0	1511.0	2475.0	-1.0	4197.0	1628.0	-1.0	2504.0	1621.0	-1.0	2980.0	1537.0	-1.0	2107.0	
248.191	1748.0	-1.0	2873.0	1718.0	-1.0	2313.0	2083.0	-1.0	3378.0	2073.0	-1.0	2891.0	2472.0	-1.0	4150.0	2195.0	-1.0	2954.0	1753.0	-1.0	3035.0	4337.0	-1.0	4343.0	2005.0	-1.0	3481.0	2616.0	-1.0	3594.0	2138.0	-1.0	3370.0	1155.0	-1.0	1511.0	2472.0	-1.0	4191.0	1627.0	-1.0	2504.0	1620.0	-1.0	2977.0	1536.0	-1.0	2107.0	
248.690	1749.0	-1.0	2872.0	1718.0	-1.0	2314.0	2083.0	-1.0	3377.0	2072.0	-1.0	2887.0	2471.0	-1.0	4146.0	2192.0	-1.0	2947.0	1753.0	-1.0	3032.0	4338.0	-1.0	4343.0	2005.0	-1.0	3482.0	2614.0	-1.0	3592.0	2138.0	-1.0	3371.0	1155.0	-1.0	1511.0	2472.0	-1.0	4193.0	1628.0	-1.0	2505.0	1619.0	-1.0	2977.0	1537.0	-1.0	2109.0	
249.189	1749.0	-1.0	2870.0	1718.0	-1.0	2313.0	2082.0	-1.0	3374.0	2070.0	-1.0	2882.0	2470.0	-1.0	4143.0	2188.0	-1.0	2940.0	1752.0	-1.0	3029.0	4338.0	-1.0	4343.0	2004.0	-1.0	3480.0	2613.0	-1.0	3589.0	2137.0	-1.0	3370.0	1154.0	-1.0	1510.0	2470.0	-1.0	4191.0	1627.0	-1.0	2504.0	1619.0	-1.0	2975.0	1536.0	-1.0	2110.0	
249.688	1749.0	-1.0	2871.0	1717.0	-1.0	2313.0	2082.0	-1.0	3374.0	2068.0	-1.0	2878.0	2470.0	-1.0	4145.0	2187.0	-1.0	2937.0	1751.0	-1.0	3028.0	4338.0	-1.0	4343.0	2006.0	-1.0	3486.0	2612.0	-1.0	3588.0	2138.0	-1.0	3375.0	1155.0	-1.0	1512.0	2470.0	-1.0	4196.0	1628.0	-1.0	2509.0	1620.0	-1.0	2977.0	1537.0	-1.0	2113.0	
250.187	1747.0	-1.0	2868.0	1715.0	-1.0	2308.0	2079.0	-1.0	3368.0	2065.0	-1.0	2869.0	2470.0	-1.0	4144.0	2184.0	-1.0	2930.0	1750.0	-1.0	3025.0	4337.0	-1.0	4343.0	2006.0	-1.0	3489.0	2608.0	-1.0	3582.0	2139.0	-1.0	3377.0	1156.0	-1.0	1513.0	2468.0	-1.0	4194.0	1629.0	-1.0	2511.0	1619.0	-1.0	2976.0	1536.0	-1.0	2112.0	
250.686	1747.0	-1.0	2871.0	1713.0	-1.0	2307.0	2079.0	-1.0	3369.0	2062.0	-1.0	2866.0	2473.0	-1.0	4150.0	2183.0	-1.0	2931.0	1750.0	-1.0	3025.0	4338.0	-1.0	4343.0	2007.0	-1.0	3496.0	2607.0	-1.0	3582.0	2140.0	-1.0	3383.0	1158.0	-1.0	1517.0	2466.0	-1.0	4191.0	1632.0	-1.0	2515.0	1619.0	-1.0	2976.0	1538.0	-1.0	2112.0	
251.185	1746.0	-1.0	2869.0	1711.0	-1.0	2305.0	2078.0	-1.0	3366.0	2061.0	-1.0	2862.0	2473.0	-1.0	4153.0	2183.0	-1.0	2931.0	1749.0	-1.0	3026.0	4338.0	-1.0	4343.0	2008.0	-1.0	3499.0	2603.0	-1.0	3578.0	2140.0	-1.0	3385.0	1159.0	-1.0	1520.0	2465.0	-1.0	4191.0	1634.0	-1.0	2520.0	1618.0	-1.0	2975.0	1538.0	-1.0	2114.0	
251.684	1748.0	-1.0	2872.0	1713.0	-1.0	2306.0	2078.0	-1.0	3365.0	2061.0	-1.0	2862.0	2475.0	-1.0	4157.0	2183.0	-1.0	2932.0	1749.0	-1.0	3027.0	4337.0	-1.0	4343.0	2007.0	-1.0	3499.0	2600.0	-1.0	3573.0	2139.0	-1.0	3384.0	1160.0	-1.0	1521.0	2463.0	-1.0	4187.0	1635.0	-1.0	2523.0	1617.0	-1.0	2973.0	1538.0	-1.0	2113.0	
252.183	1748.0	-1.0	2873.0	1712.0	-1.0	2305.0	2078.0	-1.0	3364.0	2061.0	-1.0	2862.0	2476.0	-1.0	4161.0	2185.0	-1.0	2935.0	1749.0	-1.0	3030.0	4337.0	-1.0	4343.0	2007.0	-1.0	3503.0	2599.0	-1.0	3572.0	2139.0	-1.0	3386.0	1161.0	-1.0	1524.0	2463.0	-1.0	4192.0	1638.0	-1.0	2530.0	1617.0	-1.0	2975.0	1538.0	-1.0	2114.0	
252.682	1747.0	-1.0	2871.0	1711.0	-1.0	2304.0	2076.0	-1.0	3360.0	2060.0	-1.0	2861.0	2476.0	-1.0	4162.0	2185.0	-1.0	2936.0	1749.0	-1.0	3031.0	4337.0	-1.0	4343.0	2006.0	-1.0	3503.0	2595.0	-1.0	3567.0	2138.0	-1.0	3385.0	1162.0	-1.0	1525.0	2462.0	-1.0	4190.0	1638.0	-1.0	2532.0	1616.0	-1.0	2975.0	1538.0	-1.0	2113.0	
253.181	1748.0	-1.0	2873.0	1711.0	-1.0	2304.0	2076.0	-1.0	3361.0	2060.0	-1.0	2861.0	2477.0	-1.0	4168.0	2186.0	-1.0	2941.0	1749.0	-1.0	3034.0	4338.0	-1.0	4343.0	2007.0	-1.0	3508.0	2595.0	-1.0	3569.0	2139.0	-1.0	3388.0	1163.0	-1.0	1528.0	2465.0	-1.0	4195.0	1640.0	-1.0	2536.0	1618.0	-1.0	2979.0	1538.0	-1.0	2115.0	
253.680	1747.0	-1.0	2874.0	1710.0	-1.0	2303.0	2076.0	-1.0	3361.0	2058.0	-1.0	2858.0	2479.0	-1.0	4172.0	2186.0	-1.0	2942.0	1751.0	-1.0	3037.0	4338.0	-1.0	4343.0	2007.0	-1.0	3511.0	2593.0	-1.0	3567.0	2139.0	-1.0	3388.0	1163.0	-1.0	1528.0	2464.0	-1.0	4195.0	1640.0	-1.0	2536.0	1618.0	-1.0	2980.0	1538.0	-1.0	2115.0	
254.180	1748.0	-1.0	2881.0	1711.0	-1.0	2308.0	2077.0	-1.0	3366.0	2058.0	-1.0	2860.0	2482.0	-1.0	4177.0	2189.0	-1.0	2945.0	1752.0	-1.0	3040.0	4337.0	-1.0	4343.0	2009.0	-1.0	3514.0	2593.0	-1.0	3567.0	2140.0	-1.0	3389.0	1163.0	-1.0	1528.0	2463.0	-1.0	4191.0	1639.0	-1.0	2533.0	1617.0	-1.0	2977.0	1538.0	-1.0	2113.0	
254.679	1749.0	-1.0	2882.0	1710.0	-1.0	2308.0	2077.0	-1.0	3366.0	2057.0	-1.0	2857.0	2483.0	-1.0	4182.0	2189.0	-1.0	2947.0	1754.0	-1.0	3044.0	4337.0	-1.0	4343.0	2011.0	-1.0	3518.0	2593.0	-1.0	3569.0	2140.0	-1.0	3390.0	1163.0	-1.0	1528.0	2463.0	-1.0	4192.0	1638.0	-1.0	2533.0	1617.0	-1.0	2980.0	1538.0	-1.0	2113.0	
255.178	1745.0	-1.0	2879.0	1705.0	-1.0	2306.0	2074.0	-1.0	3363.0	2051.0	-1.0	2852.0	2483.0	-1.0	4182.0	2188.0	-1.0	2945.0	1754.0	-1.0	3045.0	4337.0	-1.0	4343.0	2012.0	-1.0	3519.0	2592.0	-1.0	3565.0	2140.0	-1.0	3388.0	1162.0	-1.0	1526.0	2462.0	-1.0	4189.0	1638.0	-1.0	2531.0	1617.0	-1.0	2979.0	1538.0	-1.0	2113.0	
255.677	1746.0	-1.0	2881.0	1707.0	-1.0	2306.0	2075.0	-1.0	3364.0	2051.0	-1.0	2851.0	2484.0	-1.0	4186.0	2188.0	-1.0	2947.0	1754.0	-1.0	3047.0	4337.0	-1.0	4343.0	2013.0	-1.0	3524.0	2592.0	-1.0	3567.0	2140.0	-1.0	3390.0	1163.0	-1.0	1528.0	2463.0	-1.0	4191.0	1639.0	-1.0	2533.0	1619.0	-1.0	2982.0	1538.0	-1.0	2115.0	
256.176	1747.0	-1.0	2880.0	1706.0	-1.0	2305.0	2075.0	-1.0	3363.0	2051.0	-1.0	2848.0	2483.0	-1.0	4186.0	2187.0	-1.0	2945.0	1754.0	-1.0	3048.0	4337.0	-1.0	4343.0	2013.0	-1.0	3524.0	2589.0	-1.0	3564.0	2139.0	-1.0	3388.0	1163.0	-1.0	1527.0	2461.0	-1.0	4189.0	1639.0	-1.0	2533.0	1618.0	-1.0	2981.0	1539.0	-1.0	2114.0	
256.675	1749.0	-1.0	2886.0	1707.0	-1.0	2308.0	2077.0	-1.0	3368.0	2052.0	-1.0	2850.0	2484.0	-1.0	4187.0	2188.0	-1.0	2945.0	1754.0	-1.0	3048.0	4338.0	-1.0	4343.0	2012.0	-1.0	3523.0	2588.0	-1.0	3560.0	2138.0	-1.0	3386.0	1163.0	-1.0	1526.0	2459.0	-1.0	4183.0	1639.0	-1.0	2532.0	1618.0	-1.0	2979.0	1538.0	-1.0	2112.0	
257.174	1751.0	-1.0	2886.0	1709.0	-1.0	2309.0	2078.0	-1.0	3368.0	2052.0	-1.0	2850.0	2485.0	-1.0	4188.0	2188.0	-1.0	2945.0	1754.0	-1.0	3049.0	4338.0	-1.0	4343.0	2012.0	-1.0	3526.0	2587.0	-1.0	3559.0	2138.0	-1.0	3387.0	1163.0	-1.0	1527.0	2460.0	-1.0	4185.0	1640.0	-1.0	2533.0	1618.0	-1.0	2981.0	1539.0	-1.0	2112.0	
257.673	1751.0	-1.0	2883.0	1709.0	-1.0	2305.0	2077.0	-1.0	3364.0	2052.0	-1.0	2847.0	2484.0	-1.0	4186.0	2187.0	-1.0	2943.0	1754.0	-1.0	3049.0	4337.0	-1.0	4343.0	2012.0	-1.0	3524.0	2584.0	-1.0	3554.0	2137.0	-1.0	3383.0	1163.0	-1.0	1526.0	2458.0	-1.0	4181.0	1640.0	-1.0	2532.0	1618.0	-1.0	2980.0	1538.0	-1.0	2111.0	
258.172	1752.0	-1.0	2885.0	1709.0	-1.0	2306.0	2077.0	-1.0	3366.0	2053.0	-1.0	2849.0	2485.0	-1.0	4190.0	2187.0	-1.0	2945.0	1754.0	-1.0	3050.0	4337.0	-1.0	4343.0	2013.0	-1.0	3528.0	2584.0	-1.0	3555.0	2138.0	-1.0	3387.0	1165.0	-1.0	1529.0	2460.0	-1.0	4185.0	1642.0	-1.0	2539.0	1619.0	-1.0	2984.0	1539.0	-1.0	2113.0	
258.671	1752.0	-1.0	2884.0	1708.0	-1.0	2304.0	2077.0	-1.0	3364.0	2053.0	-1.0	2848.0	2486.0	-1.0	4192.0	2188.0	-1.0	2947.0	1755.0	-1.0	3052.0	4337.0	-1.0	4343.0	2014.0	-1.0	3531.0	2584.0	-1.0	3553.0	2139.0	-1.0	3387.0	1166.0	-1.0	1530.0	2461.0	-1.0	4186.0	1643.0	-1.0	2540.0	1619.0	-1.0	2985.0	1540.0	-1.0	2113.0	
259.170	1750.0	-1.0	2889.0	1706.0	-1.0	2308.0	2076.0	-1.0	3369.0	2051.0	-1.0	2852.0	2489.0	-1.0	4198.0	2191.0	-1.0	2952.0	1757.0	-1.0	3056.0	4337.0	-1.0	4343.0	2016.0	-1.0	3534.0	2585.0	-1.0	3553.0	2140.0	-1.0	3389.0	1166.0	-1.0	1531.0	2459.0	-1.0	4182.0	1642.0	-1.0	2537.0	1619.0	-1.0	2985.0	1540.0	-1.0	2111.0	
259.670	1751.0	-1.0	2890.0	1707.0	-1.0	2307.0	2077.0	-1.0	3368.0	2051.0	-1.0	2850.0	2492.0	-1.0	4204.0	2192.0	-1.0	2956.0	1758.0	-1.0	3060.0	4337.0	-1.0	4343.0	2018.0	-1.0	3538.0	2586.0	-1.0	3554.0	2142.0	-1.0	3390.0	1167.0	-1.0	1533.0	2460.0	-1.0	4183.0	1644.0	-1.0	2540.0	1620.0	-1.0	2987.0	1540.0	-1.0	2110.0	
260.169	1752.0	-1.0	2888.0	1705.0	-1.0	2303.0	2076.0	-1.0	3365.0	2049.0	-1.0	2846.0	2493.0	-1.0	4207.0	2193.0	-1.0	2957.0	1760.0	-1.0	3063.0	4337.0	-1.0	4343.0	2018.0	-1.0	3538.0	2584.0	-1.0	3548.0	2142.0	-1.0	3388.0	1167.0	-1.0	1532.0	2458.0	-1.0	4179.0	1644.0	-1.0	2540.0	1619.0	-1.0	2985.0	1539.0	-1.0	2109.0	
260.669	1753.0	-1.0	2889.0	1706.0	-1.0	2303.0	2077.0	-1.0	3365.0	2050.0	-1.0	2846.0	2496.0	-1.0	4212.0	2195.0	-1.0	2960.0	1762.0	-1.0	3066.0	4337.0	-1.0	4343.0	2020.0	-1.0	3542.0	2584.0	-1.0	3549.0	2142.0	-1.0	3390.0	1168.0	-1.0	1534.0	2460.0	-1.0	4185.0	1646.0	-1.0	2544.0	1620.0	-1.0	2988.0	1540.0	-1.0	2111.0	
261.168	1753.0	-1.0	2887.0	1705.0	-1.0	2299.0	2076.0	-1.0	3363.0	2049.0	-1.0	2842.0	2496.0	-1.0	4212.0	2193.0	-1.0	2958.0	1762.0	-1.0	3065.0	4337.0	-1.0	4343.0	2021.0	-1.0	3543.0	2583.0	-1.0	3546.0	2143.0	-1.0	3392.0	1168.0	-1.0	1533.0	2460.0	-1.0	4186.0	1645.0	-1.0	2543.0	1619.0	-1.0	2985.0	1539.0	-1.0	2109.0	
261.667	1753.0	-1.0	2889.0	1704.0	-1.0	2298.0	2076.0	-1.0	3365.0	2046.0	-1.0	2837.0	2498.0	-1.0	4220.0	2191.0	-1.0	2957.0	1761.0	-1.0	3066.0	4337.0	-1.0	4343.0	2024.0	-1.0	3551.0	2582.0	-1.0	3545.0	2149.0	-1.0	3401.0	1169.0	-1.0	1535.0	2458.0	-1.0	4181.0	1647.0	-1.0	2544.0	1618.0	-1.0	2982.0	1538.0	-1.0	2106.0	
262.166	1751.0	-1.0	2885.0	1700.0	-1.0	2290.0	2074.0	-1.0	3362.0	2041.0	-1.0	2825.0	2499.0	-1.0	4226.0	2188.0	-1.0	2952.0	1760.0	-1.0	3067.0	4337.0	-1.0	4343.0	2029.0	-1.0	3564.0	2584.0	-1.0	3550.0	2156.0	-1.0	3419.0	1172.0	-1.0	1539.0	2458.0	-1.0	4185.0	1648.0	-1.0	2548.0	1618.0	-1.0	2980.0	1538.0	-1.0	2106.0	
262.665	1750.0	-1.0	2882.0	1700.0	-1.0	2287.0	2074.0	-1.0	3361.0	2039.0	-1.0	2819.0	2501.0	-1.0	4232.0	2188.0	-1.0	2953.0	1762.0	-1.0	3073.0	4337.0	-1.0	4343.0	2034.0	-1.0	3577.0	2594.0	-1.0	3570.0	2167.0	-1.0	3445.0	1172.0	-1.0	1541.0	2460.0	-1.0	4190.0	1649.0	-1.0	2548.0	1617.0	-1.0	2979.0	1538.0	-1.0	2106.0	
263.165	1750.0	-1.0	2882.0	1699.0	-1.0	2285.0	2075.0	-1.0	3364.0	2038.0	-1.0	2817.0	2503.0	-1.0	4240.0	2190.0	-1.0	2959.0	1764.0	-1.0	3082.0	4337.0	-1.0	4343.0	2037.0	-1.0	3588.0	2606.0	-1.0	3594.0	2175.0	-1.0	3464.0	1173.0	-1.0	1545.0	2464.0	-1.0	4203.0	1650.0	-1.0	2555.0	1618.0	-1.0	2985.0	1539.0	-1.0	2110.0	
263.664	1748.0	-1.0	2880.0	1698.0	-1.0	2282.0	2075.0	-1.0	3365.0	2037.0	-1.0	2816.0	2505.0	-1.0	4244.0	2192.0	-1.0	2963.0	1767.0	-1.0	3089.0	4337.0	-1.0	4342.0	2036.0	-1.0	3589.0	2612.0	-1.0	3605.0	2176.0	-1.0	3470.0	1174.0	-1.0	1547.0	2466.0	-1.0	4210.0	1653.0	-1.0	2560.0	1618.0	-1.0	2988.0	1540.0	-1.0	2111.0	
264.163	1749.0	-1.0	2882.0	1698.0	-1.0	2281.0	2075.0	-1.0	3366.0	2038.0	-1.0	2816.0	2505.0	-1.0	4248.0	2193.0	-1.0	2968.0	1767.0	-1.0	3092.0	4337.0	-1.0	4343.0	2035.0	-1.0	3587.0	2613.0	-1.0	3607.0	2174.0	-1.0	3469.0	1172.0	-1.0	1546.0	2466.0	-1.0	4212.0	1652.0	-1.0	2559.0	1618.0	-1.0	2988.0	1539.0	-1.0	2110.0	
264.663	1749.0	-1.0	2884.0	1698.0	-1.0	2281.0	2076.0	-1.0	3370.0	2039.0	-1.0	2819.0	2507.0	-1.0	4253.0	2195.0	-1.0	2974.0	1767.0	-1.0	3095.0	4337.0	-1.0	4343.0	2034.0	-1.0	3588.0	2615.0	-1.0	3614.0	2174.0	-1.0	3471.0	1174.0	-1.0	1549.0	2470.0	-1.0	4217.0	1653.0	-1.0	2561.0	1619.0	-1.0	2991.0	1540.0	-1.0	2110.0	
265.162	1748.0	-1.0	2883.0	1696.0	-1.0	2280.0	2076.0	-1.0	3372.0	2039.0	-1.0	2822.0	2507.0	-1.0	4254.0	2197.0	-1.0	2977.0	1768.0	-1.0	3096.0	4337.0	-1.0	4343.0	2032.0	-1.0	3584.0	2616.0	-1.0	3616.0	2171.0	-1.0	3466.0	1173.0	-1.0	1549.0	2471.0	-1.0	4218.0	1653.0	-1.0	2561.0	1619.0	-1.0	2991.0	1540.0	-1.0	2110.0	
265.661	1747.0	-1.0	2878.0	1695.0	-1.0	2275.0	2074.0	-1.0	3367.0	2039.0	-1.0	2821.0	2506.0	-1.0	4251.0	2196.0	-1.0	2976.0	1767.0	-1.0	3094.0	4337.0	-1.0	4343.0	2030.0	-1.0	3577.0	2613.0	-1.0	3607.0	2167.0	-1.0	3456.0	1172.0	-1.0	1546.0	2469.0	-1.0	4213.0	1651.0	-1.0	2557.0	1618.0	-1.0	2987.0	1539.0	-1.0	2106.0	
266.160	1746.0	-1.0	2878.0	1694.0	-1.0	2272.0	2074.0	-1.0	3368.0	2038.0	-1.0	2820.0	2505.0	-1.0	4251.0	2196.0	-1.0	2977.0	1766.0	-1.0	3092.0	4337.0	-1.0	4343.0	2029.0	-1.0	3576.0	2611.0	-1.0	3604.0	2166.0	-1.0	3453.0	1172.0	-1.0	1546.0	2469.0	-1.0	4208.0	1651.0	-1.0	2553.0	1619.0	-1.0	2985.0	1539.0	-1.0	2105.0	
266.659	1744.0	-1.0	2873.0	1691.0	-1.0	2265.0	2072.0	-1.0	3364.0	2036.0	-1.0	2815.0	2503.0	-1.0	4246.0	2195.0	-1.0	2973.0	1765.0	-1.0	3087.0	4337.0	-1.0	4343.0	2028.0	-1.0	3570.0	2606.0	-1.0	3597.0	2163.0	-1.0	3446.0	1171.0	-1.0	1545.0	2468.0	-1.0	4206.0	1650.0	-1.0	2549.0	1619.0	-1.0	2985.0	1539.0	-1.0	2103.0	
267.158	1743.0	-1.0	2867.0	1689.0	-1.0	2258.0	2071.0	-1.0	3358.0	2034.0	-1.0	2811.0	2500.0	-1.0	4237.0	2192.0	-1.0	2966.0	1763.0	-1.0	3082.0	4337.0	-1.0	4343.0	2025.0	-1.0	3559.0	2602.0	-1.0	3584.0	2159.0	-1.0	3434.0	1170.0	-1.0	1540.0	2467.0	-1.0	4199.0	1648.0	-1.0	2545.0	1619.0	-1.0	2982.0	1539.0	-1.0	2100.0	
267.657	1741.0	-1.0	2865.0	1686.0	-1.0	2255.0	2070.0	-1.0	3358.0	2032.0	-1.0	2811.0	2497.0	-1.0	4232.0	2190.0	-1.0	2964.0	1762.0	-1.0	3076.0	4337.0	-1.0	4343.0	2024.0	-1.0	3555.0	2598.0	-1.0	3580.0	2158.0	-1.0	3429.0	1169.0	-1.0	1540.0	2468.0	-1.0	4201.0	1648.0	-1.0	2545.0	1620.0	-1.0	2984.0	1539.0	-1.0	2100.0	
268.157	1740.0	-1.0	2861.0	1686.0	-1.0	2252.0	2069.0	-1.0	3354.0	2032.0	-1.0	2809.0	2495.0	-1.0	4225.0	2187.0	-1.0	2959.0	1761.0	-1.0	3071.0	4337.0	-1.0	4343.0	2022.0	-1.0	3548.0	2595.0	-1.0	3572.0	2155.0	-1.0	3422.0	1168.0	-1.0	1538.0	2468.0	-1.0	4201.0	1647.0	-1.0	2542.0	1620.0	-1.0	2983.0	1539.0	-1.0	2098.0	
268.656	1740.0	-1.0	2861.0	1687.0	-1.0	2252.0	2070.0	-1.0	3353.0	2031.0	-1.0	2809.0	2492.0	-1.0	4219.0	2185.0	-1.0	2955.0	1759.0	-1.0	3066.0	4337.0	-1.0	4343.0	2020.0	-1.0	3540.0	2591.0	-1.0	3565.0	2153.0	-1.0	3415.0	1167.0	-1.0	1535.0	2467.0	-1.0	4195.0	1646.0	-1.0	2538.0	1619.0	-1.0	2979.0	1538.0	-1.0	2096.0	
269.155	1740.0	-1.0	2859.0	1687.0	-1.0	2251.0	2070.0	-1.0	3352.0	2031.0	-1.0	2807.0	2491.0	-1.0	4215.0	2184.0	-1.0	2953.0	1758.0	-1.0	3062.0	4337.0	-1.0	4343.0	2019.0	-1.0	3538.0	2590.0	-1.0	3563.0	2152.0	-1.0	3412.0	1167.0	-1.0	1535.0	2468.0	-1.0	4199.0	1646.0	-1.0	2541.0	1618.0	-1.0	2982.0	1539.0	-1.0	2098.0	
269.655	1738.0	-1.0	2855.0	1686.0	-1.0	2248.0	2069.0	-1.0	3349.0	2030.0	-1.0	2805.0	2489.0	-1.0	4211.0	2182.0	-1.0	2948.0	1757.0	-1.0	3058.0	4337.0	-1.0	4343.0	2018.0	-1.0	3533.0	2586.0	-1.0	3558.0	2150.0	-1.0	3408.0	1167.0	-1.0	1534.0	2467.0	-1.0	4198.0	1647.0	-1.0	2543.0	1619.0	-1.0	2981.0	1539.0	-1.0	2098.0	
270.154	1739.0	-1.0	2857.0	1687.0	-1.0	2251.0	2069.0	-1.0	3352.0	2031.0	-1.0	2806.0	2489.0	-1.0	4208.0	2180.0	-1.0	2944.0	1756.0	-1.0	3055.0	4338.0	-1.0	4343.0	2017.0	-1.0	3529.0	2584.0	-1.0	3552.0	2149.0	-1.0	3404.0	1167.0	-1.0	1533.0	2465.0	-1.0	4191.0	1647.0	-1.0	2542.0	1618.0	-1.0	2976.0	1538.0	-1.0	2096.0	
270.654	1738.0	-1.0	2855.0	1686.0	-1.0	2250.0	2069.0	-1.0	3351.0	2030.0	-1.0	2805.0	2488.0	-1.0	4207.0	2179.0	-1.0	2943.0	1755.0	-1.0	3054.0	4337.0	-1.0	4343.0	2017.0	-1.0	3529.0	2584.0	-1.0	3553.0	2149.0	-1.0	3403.0	1167.0	-1.0	1534.0	2466.0	-1.0	4193.0	1648.0	-1.0	2543.0	1618.0	-1.0	2977.0	1539.0	-1.0	2098.0	
271.154	1738.0	-1.0	2850.0	1686.0	-1.0	2247.0	2068.0	-1.0	3346.0	2029.0	-1.0	2800.0	2487.0	-1.0	4202.0	2178.0	-1.0	2940.0	1755.0	-1.0	3051.0	4337.0	-1.0	4343.0	2015.0	-1.0	3525.0	2582.0	-1.0	3550.0	2148.0	-1.0	3400.0	1166.0	-1.0	1532.0	2465.0	-1.0	4191.0	1647.0	-1.0	2540.0	1617.0	-1.0	2975.0	1539.0	-1.0	2097.0	
271.653	1738.0	-1.0	2850.0	1687.0	-1.0	2248.0	2069.0	-1.0	3348.0	2030.0	-1.0	2804.0	2487.0	-1.0	4205.0	2180.0	-1.0	2943.0	1755.0	-1.0	3051.0	4337.0	-1.0	4343.0	2016.0	-1.0	3525.0	2584.0	-1.0	3553.0	2149.0	-1.0	3401.0	1168.0	-1.0	1532.0	2465.0	-1.0	4190.0	1646.0	-1.0	2539.0	1617.0	-1.0	2975.0	1540.0	-1.0	2097.0	
272.152	1737.0	-1.0	2847.0	1686.0	-1.0	2247.0	2068.0	-1.0	3346.0	2031.0	-1.0	2803.0	2487.0	-1.0	4202.0	2179.0	-1.0	2943.0	1755.0	-1.0	3049.0	4338.0	-1.0	4343.0	2016.0	-1.0	3523.0	2583.0	-1.0	3550.0	2148.0	-1.0	3399.0	1167.0	-1.0	1532.0	2465.0	-1.0	4190.0	1647.0	-1.0	2539.0	1617.0	-1.0	2974.0	1540.0	-1.0	2098.0	
272.651	1737.0	-1.0	2844.0	1686.0	-1.0	2245.0	2068.0	-1.0	3342.0	2030.0	-1.0	2802.0	2486.0	-1.0	4198.0	2179.0	-1.0	2940.0	1754.0	-1.0	3046.0	4337.0	-1.0	4343.0	2015.0	-1.0	3520.0	2579.0	-1.0	3545.0	2147.0	-1.0	3397.0	1166.0	-1.0	1531.0	2464.0	-1.0	4187.0	1647.0	-1.0	2538.0	1615.0	-1.0	2971.0	1539.0	-1.0	2097.0	
273.150	1737.0	-1.0	2844.0	1686.0	-1.0	2246.0	2068.0	-1.0	3343.0	2031.0	-1.0	2805.0	2487.0	-1.0	4199.0	2181.0	-1.0	2943.0	1754.0	-1.0	3047.0	4337.0	-1.0	4343.0	2016.0	-1.0	3522.0	2580.0	-1.0	3547.0	2148.0	-1.0	3400.0	1167.0	-1.0	1532.0	2465.0	-1.0	4193.0	1647.0	-1.0	2540.0	1616.0	-1.0	2973.0	1540.0	-1.0	2101.0	
273.649	1738.0	-1.0	2843.0	1689.0	-1.0	2252.0	2069.0	-1.0	3345.0	2035.0	-1.0	2815.0	2487.0	-1.0	4197.0	2184.0	-1.0	2950.0	1757.0	-1.0	3049.0	4337.0	-1.0	4343.0	2015.0	-1.0	3519.0	2583.0	-1.0	3554.0	2146.0	-1.0	3398.0	1166.0	-1.0	1531.0	2467.0	-1.0	4200.0	1646.0	-1.0	2537.0	1616.0	-1.0	2975.0	1540.0	-1.0	2103.0	
274.148	1739.0	-1.0	2842.0	1694.0	-1.0	2260.0	2071.0	-1.0	3345.0	2041.0	-1.0	2827.0	2485.0	-1.0	4191.0	2188.0	-1.0	2955.0	1758.0	-1.0	3049.0	4337.0	-1.0	4343.0	2012.0	-1.0	3510.0	2587.0	-1.0	3557.0	2142.0	-1.0	3390.0	1162.0	-1.0	1526.0	2468.0	-1.0	4201.0	1641.0	-1.0	2529.0	1615.0	-1.0	2972.0	1539.0	-1.0	2102.0	
274.647	1740.0	-1.0	2843.0	1697.0	-1.0	2267.0	2073.0	-1.0	3348.0	2045.0	-1.0	2837.0	2485.0	-1.0	4188.0	2191.0	-1.0	2961.0	1759.0	-1.0	3049.0	4337.0	-1.0	4343.0	2011.0	-1.0	3506.0	2590.0	-1.0	3563.0	2140.0	-1.0	3388.0	1161.0	-1.0	1524.0	2470.0	-1.0	4208.0	1639.0	-1.0	2526.0	1616.0	-1.0	2976.0	1538.0	-1.0	2103.0	
275.147	1740.0	-1.0	2839.0	1699.0	-1.0	2269.0	2073.0	-1.0	3346.0	2047.0	-1.0	2840.0	2481.0	-1.0	4180.0	2191.0	-1.0	2959.0	1758.0	-1.0	3045.0	4337.0	-1.0	4343.0	2008.0	-1.0	3499.0	2590.0	-1.0	3563.0	2137.0	-1.0	3383.0	1159.0	-1.0	1520.0	2471.0	-1.0	4210.0	1636.0	-1.0	2520.0	1616.0	-1.0	2975.0	1536.0	-1.0	2101.0	
275.646	1741.0	-1.0	2838.0	1702.0	-1.0	2274.0	2074.0	-1.0	3346.0	2050.0	-1.0	2844.0	2479.0	-1.0	4171.0	2191.0	-1.0	2956.0	1757.0	-1.0	3040.0	4337.0	-1.0	4343.0	2006.0	-1.0	3489.0	2589.0	-1.0	3557.0	2133.0	-1.0	3374.0	1157.0	-1.0	1515.0	2468.0	-1.0	4204.0	1633.0	-1.0	2516.0	1614.0	-1.0	2970.0	1534.0	-1.0	2096.0	
276.145	1741.0	-1.0	2837.0	1703.0	-1.0	2277.0	2074.0	-1.0	3346.0	2051.0	-1.0	2846.0	2478.0	-1.0	4168.0	2189.0	-1.0	2952.0	1755.0	-1.0	3037.0	4337.0	-1.0	4343.0	2006.0	-1.0	3490.0	2587.0	-1.0	3556.0	2131.0	-1.0	3372.0	1157.0	-1.0	1516.0	2467.0	-1.0	4206.0	1634.0	-1.0	2520.0	1613.0	-1.0	2968.0	1531.0	-1.0	2094.0	
276.644	1740.0	-1.0	2834.0	1703.0	-1.0	2278.0	2073.0	-1.0	3345.0	2050.0	-1.0	2845.0	2477.0	-1.0	4164.0	2186.0	-1.0	2947.0	1754.0	-1.0	3033.0	4337.0	-1.0	4343.0	2006.0	-1.0	3490.0	2586.0	-1.0	3553.0	2129.0	-1.0	3369.0	1157.0	-1.0	1516.0	2466.0	-1.0	4205.0	1635.0	-1.0	2522.0	1612.0	-1.0	2965.0	1531.0	-1.0	2094.0	
277.143	1741.0	-1.0	2838.0	1705.0	-1.0	2284.0	2075.0	-1.0	3349.0	2052.0	-1.0	2849.0	2478.0	-1.0	4167.0	2187.0	-1.0	2949.0	1753.0	-1.0	3031.0	4338.0	-1.0	4343.0	2006.0	-1.0	3491.0	2585.0	-1.0	3553.0	2128.0	-1.0	3368.0	1157.0	-1.0	1517.0	2463.0	-1.0	4201.0	1635.0	-1.0	2524.0	1610.0	-1.0	2960.0	1531.0	-1.0	2093.0	
277.642	1741.0	-1.0	2840.0	1706.0	-1.0	2287.0	2076.0	-1.0	3352.0	2053.0	-1.0	2852.0	2480.0	-1.0	4170.0	2188.0	-1.0	2951.0	1752.0	-1.0	3031.0	4338.0	-1.0	4343.0	2006.0	-1.0	3493.0	2587.0	-1.0	3558.0	2129.0	-1.0	3370.0	1158.0	-1.0	1519.0	2464.0	-1.0	4205.0	1637.0	-1.0	2529.0	1610.0	-1.0	2961.0	1531.0	-1.0	2095.0	
278.141	1741.0	-1.0	2838.0	1706.0	-1.0	2287.0	2075.0	-1.0	3349.0	2052.0	-1.0	2851.0	2479.0	-1.0	4170.0	2187.0	-1.0	2950.0	1752.0	-1.0	3030.0	4337.0	-1.0	4343.0	2005.0	-1.0	3494.0	2589.0	-1.0	3563.0	2129.0	-1.0	3374.0	1158.0	-1.0	1521.0	2464.0	-1.0	4205.0	1637.0	-1.0	2532.0	1610.0	-1.0	2961.0	1532.0	-1.0	2097.0	
278.640	1742.0	-1.0	2841.0	1707.0	-1.0	2290.0	2076.0	-1.0	3353.0	2053.0	-1.0	2854.0	2481.0	-1.0	4176.0	2189.0	-1.0	2956.0	1752.0	-1.0	3032.0	4337.0	-1.0	4343.0	2007.0	-1.0	3498.0	2593.0	-1.0	3571.0	2132.0	-1.0	3379.0	1159.0	-1.0	1524.0	2464.0	-1.0	4204.0	1638.0	-1.0	2533.0	1609.0	-1.0	2960.0	1532.0	-1.0	2098.0	
279.139	1742.0	-1.0	2841.0	1707.0	-1.0	2292.0	2076.0	-1.0	3353.0	2053.0	-1.0	2855.0	2482.0	-1.0	4179.0	2190.0	-1.0	2959.0	1753.0	-1.0	3035.0	4337.0	-1.0	4343.0	2007.0	-1.0	3500.0	2596.0	-1.0	3579.0	2133.0	-1.0	3384.0	1160.0	-1.0	1525.0	2466.0	-1.0	4209.0	1638.0	-1.0	2534.0	1610.0	-1.0	2964.0	1534.0	-1.0	2101.0	
279.638	1741.0	-1.0	2838.0	1706.0	-1.0	2289.0	2075.0	-1.0	3349.0	2052.0	-1.0	2851.0	2481.0	-1.0	4175.0	2189.0	-1.0	2956.0	1753.0	-1.0	3033.0	4337.0	-1.0	4343.0	2006.0	-1.0	3498.0	2597.0	-1.0	3579.0	2134.0	-1.0	3386.0	1158.0	-1.0	1524.0	2465.0	-1.0	4207.0	1636.0	-1.0	2530.0	1611.0	-1.0	2964.0	1533.0	-1.0	2101.0	
280.137	1741.0	-1.0	2840.0	1706.0	-1.0	2289.0	2075.0	-1.0	3350.0	2051.0	-1.0	2850.0	2480.0	-1.0	4176.0	2189.0	-1.0	2956.0	1752.0	-1.0	3032.0	4337.0	-1.0	4343.0	2006.0	-1.0	3500.0	2598.0	-1.0	3583.0	2135.0	-1.0	3392.0	1159.0	-1.0	1525.0	2467.0	-1.0	4208.0	1634.0	-1.0	2528.0	1612.0	-1.0	2968.0	1534.0	-1.0	2101.0	
280.636	1740.0	-1.0	2838.0	1705.0	-1.0	2287.0	2073.0	-1.0	3347.0	2049.0	-1.0	2847.0	2479.0	-1.0	4173.0	2187.0	-1.0	2952.0	1751.0	-1.0	3029.0	4337.0	-1.0	4343.0	2004.0	-1.0	3498.0	2596.0	-1.0	3582.0	2135.0	-1.0	3392.0	1157.0	-1.0	1524.0	2467.0	-1.0	4207.0	1633.0	-1.0	2523.0	1613.0	-1.0	2970.0	1534.0	-1.0	2101.0	
281.135	1741.0	-1.0	2838.0	1705.0	-1.0	2287.0	2074.0	-1.0	3346.0	2049.0	-1.0	2844.0	2477.0	-1.0	4170.0	2185.0	-1.0	2949.0	1748.0	-1.0	3026.0	4337.0	-1.0	4343.0	2001.0	-1.0	3491.0	2595.0	-1.0	3577.0	2134.0	-1.0	3388.0	1157.0	-1.0	1522.0	2466.0	-1.0	4202.0	1630.0	-1.0	2516.0	1613.0	-1.0	2970.0	1533.0	-1.0	2099.0	
281.634	1742.0	-1.0	2840.0	1706.0	-1.0	2288.0	2075.0	-1.0	3348.0	2048.0	-1.0	2844.0	2477.0	-1.0	4168.0	2184.0	-1.0	2948.0	1747.0	-1.0	3023.0	4338.0	-1.0	4343.0	2001.0	-1.0	3491.0	2595.0	-1.0	3578.0	2134.0	-1.0	3389.0	1157.0	-1.0	1523.0	2468.0	-1.0	4207.0	1629.0	-1.0	2516.0	1615.0	-1.0	2975.0	1533.0	-1.0	2099.0	
282.133	1742.0	-1.0	2839.0	1706.0	-1.0	2288.0	2075.0	-1.0	3347.0	2048.0	-1.0	2842.0	2475.0	-1.0	4165.0	2182.0	-1.0	2944.0	1746.0	-1.0	3020.0	4337.0	-1.0	4343.0	2000.0	-1.0	3490.0	2595.0	-1.0	3577.0	2134.0	-1.0	3389.0	1157.0	-1.0	1523.0	2469.0	-1.0	4209.0	1629.0	-1.0	2516.0	1616.0	-1.0	2978.0	1533.0	-1.0	2098.0	
282.632	1742.0	-1.0	2837.0	1705.0	-1.0	2285.0	2074.0	-1.0	3344.0	2045.0	-1.0	2837.0	2472.0	-1.0	4158.0	2178.0	-1.0	2937.0	1744.0	-1.0	3014.0	4337.0	-1.0	4343.0	2000.0	-1.0	3484.0	2594.0	-1.0	3572.0	2134.0	-1.0	3386.0	1157.0	-1.0	1522.0	2467.0	-1.0	4202.0	1628.0	-1.0	2512.0	1616.0	-1.0	2975.0	1532.0	-1.0	2095.0	
283.131	1742.0	-1.0	2838.0	1705.0	-1.0	2285.0	2074.0	-1.0	3345.0	2044.0	-1.0	2834.0	2471.0	-1.0	4155.0	2176.0	-1.0	2933.0	1743.0	-1.0	3011.0	4337.0	-1.0	4343.0	2000.0	-1.0	3485.0	2594.0	-1.0	3572.0	2135.0	-1.0	3388.0	1158.0	-1.0	1524.0	2469.0	-1.0	4203.0	1629.0	-1.0	2515.0	1617.0	-1.0	2977.0	1533.0	-1.0	2095.0	
283.630	1741.0	-1.0	2836.0	1704.0	-1.0	2282.0	2074.0	-1.0	3343.0	2042.0	-1.0	2829.0	2469.0	-1.0	4148.0	2174.0	-1.0	2928.0	1741.0	-1.0	3006.0	4337.0	-1.0	4343.0	2000.0	-1.0	3484.0	2595.0	-1.0	3570.0	2136.0	-1.0	3388.0	1158.0	-1.0	1526.0	2469.0	-1.0	4200.0	1630.0	-1.0	2517.0	1617.0	-1.0	2975.0	1533.0	-1.0	2094.0	
284.129	1741.0	-1.0	2832.0	1704.0	-1.0	2280.0	2072.0	-1.0	3339.0	2041.0	-1.0	2824.0	2467.0	-1.0	4141.0	2171.0	-1.0	2921.0	1740.0	-1.0	3000.0	4337.0	-1.0	4343.0	1998.0	-1.0	3478.0	2594.0	-1.0	3565.0	2135.0	-1.0	3384.0	1158.0	-1.0	1525.0	2466.0	-1.0	4195.0	1631.0	-1.0	2516.0	1617.0	-1.0	2970.0	1532.0	-1.0	2092.0	
284.628	1741.0	-1.0	2831.0	1704.0	-1.0	2280.0	2073.0	-1.0	3339.0	2040.0	-1.0	2822.0	2468.0	-1.0	4141.0	2171.0	-1.0	2920.0	1740.0	-1.0	2998.0	4338.0	-1.0	4343.0	2002.0	-1.0	3484.0	2595.0	-1.0	3566.0	2136.0	-1.0	3384.0	1160.0	-1.0	1528.0	2467.0	-1.0	4194.0	1634.0	-1.0	2521.0	1616.0	-1.0	2971.0	1534.0	-1.0	2092.0	
285.127	1741.0	-1.0	2828.0	1703.0	-1.0	2277.0	2072.0	-1.0	3336.0	2040.0	-1.0	2819.0	2468.0	-1.0	4139.0	2171.0	-1.0	2920.0	1740.0	-1.0	2997.0	4338.0	-1.0	4343.0	2004.0	-1.0	3486.0	2595.0	-1.0	3563.0	2135.0	-1.0	3380.0	1160.0	-1.0	1528.0	2468.0	-1.0	4193.0	1635.0	-1.0	2523.0	1617.0	-1.0	2970.0	1535.0	-1.0	2094.0	
285.626	1741.0	-1.0	2829.0	1703.0	-1.0	2278.0	2073.0	-1.0	3335.0	2041.0	-1.0	2820.0	2468.0	-1.0	4138.0	2173.0	-1.0	2921.0	1739.0	-1.0	2994.0	4338.0	-1.0	4343.0	2003.0	-1.0	3482.0	2595.0	-1.0	3559.0	2133.0	-1.0	3374.0	1160.0	-1.0	1526.0	2465.0	-1.0	4188.0	1636.0	-1.0	2525.0	1615.0	-1.0	2968.0	1536.0	-1.0	2094.0	
286.126	1742.0	-1.0	2830.0	1705.0	-1.0	2279.0	2073.0	-1.0	3336.0	2043.0	-1.0	2824.0	2470.0	-1.0	4142.0	2176.0	-1.0	2927.0	1740.0	-1.0	2996.0	4337.0	-1.0	4343.0	2003.0	-1.0	3484.0	2595.0	-1.0	3560.0	2133.0	-1.0	3374.0	1161.0	-1.0	1528.0	2466.0	-1.0	4192.0	1639.0	-1.0	2531.0	1616.0	-1.0	2971.0	1537.0	-1.0	2098.0	
286.625	1742.0	-1.0	2828.0	1704.0	-1.0	2278.0	2073.0	-1.0	3334.0	2045.0	-1.0	2825.0	2470.0	-1.0	4142.0	2178.0	-1.0	2930.0	1740.0	-1.0	2995.0	4338.0	-1.0	4343.0	2003.0	-1.0	3484.0	2594.0	-1.0	3559.0	2133.0	-1.0	3373.0	1162.0	-1.0	1528.0	2467.0	-1.0	4194.0	1640.0	-1.0	2533.0	1617.0	-1.0	2973.0	1538.0	-1.0	2099.0	
287.124	1743.0	-1.0	2829.0	1705.0	-1.0	2279.0	2073.0	-1.0	3333.0	2045.0	-1.0	2827.0	2471.0	-1.0	4143.0	2180.0	-1.0	2933.0	1741.0	-1.0	2995.0	4337.0	-1.0	4343.0	2002.0	-1.0	3480.0	2594.0	-1.0	3558.0	2132.0	-1.0	3368.0	1161.0	-1.0	1526.0	2465.0	-1.0	4189.0	1640.0	-1.0	2529.0	1617.0	-1.0	2970.0	1537.0	-1.0	2097.0	
287.623	1743.0	-1.0	2830.0	1706.0	-1.0	2279.0	2073.0	-1.0	3334.0	2047.0	-1.0	2829.0	2474.0	-1.0	4149.0	2184.0	-1.0	2939.0	1742.0	-1.0	2998.0	4337.0	-1.0	4343.0	2003.0	-1.0	3483.0	2597.0	-1.0	3561.0	2133.0	-1.0	3370.0	1162.0	-1.0	1527.0	2467.0	-1.0	4193.0	1641.0	-1.0	2532.0	1618.0	-1.0	2975.0	1539.0	-1.0	2100.0	
288.123	1742.0	-1.0	2827.0	1705.0	-1.0	2277.0	2073.0	-1.0	3332.0	2047.0	-1.0	2829.0	2476.0	-1.0	4152.0	2186.0	-1.0	2942.0	1743.0	-1.0	2999.0	4337.0	-1.0	4343.0	2003.0	-1.0	3482.0	2596.0	-1.0	3559.0	2134.0	-1.0	3371.0	1162.0	-1.0	1526.0	2468.0	-1.0	4194.0	1640.0	-1.0	2530.0	1619.0	-1.0	2975.0	1539.0	-1.0	2100.0	
288.622	1744.0	-1.0	2834.0	1706.0	-1.0	2282.0	2075.0	-1.0	3338.0	2049.0	-1.0	2833.0	2479.0	-1.0	4158.0	2190.0	-1.0	2947.0	1744.0	-1.0	3001.0	4337.0	-1.0	4343.0	2003.0	-1.0	3481.0	2598.0	-1.0	3560.0	2136.0	-1.0	3372.0	1163.0	-1.0	1526.0	2467.0	-1.0	4189.0	1640.0	-1.0	2527.0	1618.0	-1.0	2974.0	1539.0	-1.0	2098.0	
289.122	1744.0	-1.0	2836.0	1706.0	-1.0	2283.0	2075.0	-1.0	3340.0	2050.0	-1.0	2836.0	2482.0	-1.0	4164.0	2192.0	-1.0	2953.0	1745.0	-1.0	3004.0	4337.0	-1.0	4343.0	2004.0	-1.0	3485.0	2598.0	-1.0	3561.0	2138.0	-1.0	3376.0	1164.0	-1.0	1528.0	2469.0	-1.0	4194.0	1641.0	-1.0	2531.0	1619.0	-1.0	2976.0	1540.0	-1.0	2100.0	
289.621	1744.0	-1.0	2833.0	1707.0	-1.0	2281.0	2074.0	-1.0	3337.0	2050.0	-1.0	2835.0	2483.0	-1.0	4168.0	2195.0	-1.0	2956.0	1747.0	-1.0	3008.0	4337.0	-1.0	4343.0	2005.0	-1.0	3486.0	2599.0	-1.0	3561.0	2138.0	-1.0	3376.0	1165.0	-1.0	1529.0	2468.0	-1.0	4192.0	1643.0	-1.0	2533.0	1617.0	-1.0	2976.0	1540.0	-1.0	2099.0	
290.120	1745.0	-1.0	2838.0	1707.0	-1.0	2284.0	2075.0	-1.0	3341.0	2053.0	-1.0	2840.0	2486.0	-1.0	4176.0	2198.0	-1.0	2963.0	1748.0	-1.0	3011.0	4337.0	-1.0	4343.0	2005.0	-1.0	3487.0	2600.0	-1.0	3561.0	2139.0	-1.0	3377.0	1166.0	-1.0	1531.0	2467.0	-1.0	4188.0	1645.0	-1.0	2534.0	1618.0	-1.0	2974.0	1540.0	-1.0	2098.0	
290.619	1744.0	-1.0	2840.0	1708.0	-1.0	2284.0	2075.0	-1.0	3342.0	2053.0	-1.0	2840.0	2487.0	-1.0	4178.0	2199.0	-1.0	2964.0	1748.0	-1.0	3014.0	4337.0	-1.0	4343.0	2005.0	-1.0	3490.0	2600.0	-1.0	3563.0	2140.0	-1.0	3380.0	1168.0	-1.0	1533.0	2468.0	-1.0	4190.0	1645.0	-1.0	2537.0	1618.0	-1.0	2978.0	1541.0	-1.0	2098.0	
291.119	1744.0	-1.0	2838.0	1709.0	-1.0	2285.0	2074.0	-1.0	3339.0	2052.0	-1.0	2837.0	2486.0	-1.0	4177.0	2198.0	-1.0	2962.0	1749.0	-1.0	3015.0	4337.0	-1.0	4343.0	2005.0	-1.0	3489.0	2601.0	-1.0	3562.0	2140.0	-1.0	3379.0	1168.0	-1.0	1533.0	2466.0	-1.0	4188.0	1645.0	-1.0	2537.0	1618.0	-1.0	2978.0	1540.0	-1.0	2097.0	
291.619	1745.0	-1.0	2842.0	1710.0	-1.0	2287.0	2074.0	-1.0	3341.0	2053.0	-1.0	2838.0	2487.0	-1.0	4182.0	2200.0	-1.0	2966.0	1750.0	-1.0	3020.0	4337.0	-1.0	4343.0	2006.0	-1.0	3495.0	2604.0	-1.0	3567.0	2141.0	-1.0	3382.0	1169.0	-1.0	1536.0	2468.0	-1.0	4192.0	1646.0	-1.0	2540.0	1620.0	-1.0	2981.0	1542.0	-1.0	2099.0	
292.118	1745.0	-1.0	2843.0	1709.0	-1.0	2288.0	2074.0	-1.0	3341.0	2052.0	-1.0	2838.0	2487.0	-1.0	4182.0	2201.0	-1.0	2966.0	1751.0	-1.0	3022.0	4337.0	-1.0	4343.0	2006.0	-1.0	3498.0	2604.0	-1.0	3568.0	2139.0	-1.0	3382.0	1170.0	-1.0	1537.0	2468.0	-1.0	4192.0	1647.0	-1.0	2543.0	1621.0	-1.0	2982.0	1542.0	-1.0	2099.0	
292.618	1747.0	-1.0	2846.0	1712.0	-1.0	2291.0	2075.0	-1.0	3342.0	2055.0	-1.0	2841.0	2487.0	-1.0	4184.0	2202.0	-1.0	2969.0	1751.0	-1.0	3024.0	4337.0	-1.0	4343.0	2005.0	-1.0	3495.0	2604.0	-1.0	3566.0	2138.0	-1.0	3377.0	1170.0	-1.0	1536.0	2465.0	-1.0	4185.0	1649.0	-1.0	2546.0	1619.0	-1.0	2979.0	1541.0	-1.0	2097.0	
293.117	1748.0	-1.0	2850.0	1712.0	-1.0	2293.0	2075.0	-1.0	3344.0	2056.0	-1.0	2845.0	2488.0	-1.0	4186.0	2204.0	-1.0	2972.0	1751.0	-1.0	3026.0	4337.0	-1.0	4343.0	2005.0	-1.0	3498.0	2604.0	-1.0	3568.0	2138.0	-1.0	3377.0	1171.0	-1.0	1537.0	2466.0	-1.0	4189.0	1653.0	-1.0	2555.0	1619.0	-1.0	2981.0	1541.0	-1.0	2099.0	
293.616	1747.0	-1.0	2849.0	1711.0	-1.0	2291.0	2074.0	-1.0	3343.0	2057.0	-1.0	2846.0	2487.0	-1.0	4185.0	2204.0	-1.0	2971.0	1752.0	-1.0	3028.0	4337.0	-1.0	4343.0	2005.0	-1.0	3498.0	2604.0	-1.0	3566.0	2137.0	-1.0	3374.0	1170.0	-1.0	1535.0	2466.0	-1.0	4190.0	1654.0	-1.0	2556.0	1619.0	-1.0	2982.0	1541.0	-1.0	2099.0	
294.115	1750.0	-1.0	2854.0	1713.0	-1.0	2296.0	2076.0	-1.0	3345.0	2059.0	-1.0	2850.0	2488.0	-1.0	4185.0	2206.0	-1.0	2973.0	1753.0	-1.0	3029.0	4337.0	-1.0	4343.0	2005.0	-1.0	3494.0	2604.0	-1.0	3560.0	2136.0	-1.0	3370.0	1169.0	-1.0	1531.0	2463.0	-1.0	4182.0	1653.0	-1.0	2550.0	1618.0	-1.0	2978.0	1539.0	-1.0	2095.0	
294.614	1750.0	-1.0	2855.0	1713.0	-1.0	2295.0	2076.0	-1.0	3345.0	2060.0	-1.0	2850.0	2489.0	-1.0	4186.0	2206.0	-1.0	2973.0	1753.0	-1.0	3029.0	4338.0	-1.0	4343.0	2004.0	-1.0	3495.0	2602.0	-1.0	3559.0	2135.0	-1.0	3369.0	1169.0	-1.0	1530.0	2464.0	-1.0	4185.0	1652.0	-1.0	2547.0	1619.0	-1.0	2979.0	1540.0	-1.0	2095.0	
295.113	1748.0	-1.0	2853.0	1711.0	-1.0	2293.0	2075.0	-1.0	3342.0	2057.0	-1.0	2848.0	2489.0	-1.0	4184.0	2205.0	-1.0	2970.0	1753.0	-1.0	3029.0	4338.0	-1.0	4343.0	2004.0	-1.0	3492.0	2601.0	-1.0	3553.0	2135.0	-1.0	3366.0	1168.0	-1.0	1528.0	2464.0	-1.0	4183.0	1651.0	-1.0	2543.0	1619.0	-1.0	2978.0	1539.0	-1.0	2094.0	
295.612	1750.0	-1.0	2857.0	1712.0	-1.0	2295.0	2076.0	-1.0	3344.0	2058.0	-1.0	2848.0	2489.0	-1.0	4183.0	2205.0	-1.0	2968.0	1753.0	-1.0	3028.0	4338.0	-1.0	4343.0	2003.0	-1.0	3489.0	2599.0	-1.0	3546.0	2135.0	-1.0	3362.0	1168.0	-1.0	1525.0	2462.0	-1.0	4175.0	1649.0	-1.0	2538.0	1618.0	-1.0	2975.0	1538.0	-1.0	2090.0	
296.111	1751.0	-1.0	2856.0	1712.0	-1.0	2294.0	2076.0	-1.0	3344.0	2059.0	-1.0	2847.0	2490.0	-1.0	4185.0	2205.0	-1.0	2969.0	1753.0	-1.0	3028.0	4337.0	-1.0	4343.0	2003.0	-1.0	3488.0	2599.0	-1.0	3545.0	2135.0	-1.0	3362.0	1169.0	-1.0	1526.0	2463.0	-1.0	4176.0	1651.0	-1.0	2541.0	1619.0	-1.0	2976.0	1538.0	-1.0	2090.0	
296.610	1749.0	-1.0	2852.0	1711.0	-1.0	2291.0	2075.0	-1.0	3340.0	2057.0	-1.0	2844.0	2488.0	-1.0	4184.0	2204.0	-1.0	2967.0	1753.0	-1.0	3028.0	4337.0	-1.0	4343.0	2003.0	-1.0	3486.0	2598.0	-1.0	3540.0	2136.0	-1.0	3360.0	1170.0	-1.0	1526.0	2461.0	-1.0	4173.0	1652.0	-1.0	2544.0	1618.0	-1.0	2974.0	1538.0	-1.0	2089.0	
297.109	1750.0	-1.0	2856.0	1711.0	-1.0	2294.0	2075.0	-1.0	3344.0	2058.0	-1.0	2848.0	2490.0	-1.0	4190.0	2207.0	-1.0	2972.0	1753.0	-1.0	3030.0	4337.0	-1.0	4343.0	2003.0	-1.0	3484.0	2599.0	-1.0	3541.0	2137.0	-1.0	3361.0	1171.0	-1.0	1528.0	2460.0	-1.0	4168.0	1653.0	-1.0	2547.0	1617.0	-1.0	2972.0	1537.0	-1.0	2087.0	
297.608	1750.0	-1.0	2858.0	1712.0	-1.0	2295.0	2076.0	-1.0	3346.0	2059.0	-1.0	2849.0	2492.0	-1.0	4194.0	2208.0	-1.0	2976.0	1755.0	-1.0	3033.0	4337.0	-1.0	4343.0	2004.0	-1.0	3487.0	2603.0	-1.0	3546.0	2139.0	-1.0	3364.0	1172.0	-1.0	1530.0	2462.0	-1.0	4172.0	1653.0	-1.0	2547.0	1619.0	-1.0	2976.0	1538.0	-1.0	2087.0	
298.108	1751.0	-1.0	2856.0	1713.0	-1.0	2296.0	2077.0	-1.0	3345.0	2059.0	-1.0	2849.0	2494.0	-1.0	4199.0	2211.0	-1.0	2980.0	1757.0	-1.0	3038.0	4337.0	-1.0	4343.0	2006.0	-1.0	3490.0	2606.0	-1.0	3550.0	2141.0	-1.0	3366.0	1173.0	-1.0	1532.0	2463.0	-1.0	4174.0	1653.0	-1.0	2545.0	1619.0	-1.0	2978.0	1538.0	-1.0	2088.0	
298.607	1752.0	-1.0	2862.0	1715.0	-1.0	2300.0	2078.0	-1.0	3350.0	2061.0	-1.0	2853.0	2499.0	-1.0	4210.0	2216.0	-1.0	2992.0	1760.0	-1.0	3046.0	4337.0	-1.0	4343.0	2008.0	-1.0	3499.0	2612.0	-1.0	3559.0	2143.0	-1.0	3372.0	1175.0	-1.0	1535.0	2463.0	-1.0	4174.0	1654.0	-1.0	2547.0	1619.0	-1.0	2980.0	1540.0	-1.0	2088.0	
299.106	1753.0	-1.0	2863.0	1715.0	-1.0	2302.0	2079.0	-1.0	3350.0	2062.0	-1.0	2855.0	2503.0	-1.0	4218.0	2220.0	-1.0	2998.0	1762.0	-1.0	3053.0	4338.0	-1.0	4343.0	2010.0	-1.0	3504.0	2614.0	-1.0	3564.0	2145.0	-1.0	3375.0	1176.0	-1.0	1537.0	2465.0	-1.0	4177.0	1655.0	-1.0	2549.0	1621.0	-1.0	2981.0	1540.0	-1.0	2090.0	
299.606	1753.0	-1.0	2863.0	1717.0	-1.0	2302.0	2078.0	-1.0	3349.0	2064.0	-1.0	2856.0	2505.0	-1.0	4220.0	2223.0	-1.0	3001.0	1764.0	-1.0	3056.0	4338.0	-1.0	4343.0	2011.0	-1.0	3504.0	2615.0	-1.0	3564.0	2145.0	-1.0	3375.0	1176.0	-1.0	1536.0	2464.0	-1.0	4174.0	1655.0	-1.0	2549.0	1620.0	-1.0	2981.0	1540.0	-1.0	2089.0	
300.105	1754.0	-1.0	2867.0	1718.0	-1.0	2305.0	2079.0	-1.0	3352.0	2066.0	-1.0	2862.0	2507.0	-1.0	4227.0	2227.0	-1.0	3009.0	1765.0	-1.0	3061.0	4337.0	-1.0	4343.0	2012.0	-1.0	3510.0	2617.0	-1.0	3570.0	2147.0	-1.0	3379.0	1177.0	-1.0	1538.0	2466.0	-1.0	4181.0	1656.0	-1.0	2553.0	1621.0	-1.0	2985.0	1541.0	-1.0	2092.0	
300.604	1754.0	-1.0	2868.0	1718.0	-1.0	2305.0	2079.0	-1.0	3352.0	2068.0	-1.0	2866.0	2508.0	-1.0	4230.0	2229.0	-1.0	3014.0	1766.0	-1.0	3063.0	4337.0	-1.0	4343.0	2013.0	-1.0	3513.0	2619.0	-1.0	3572.0	2148.0	-1.0	3381.0	1178.0	-1.0	1538.0	2466.0	-1.0	4182.0	1656.0	-1.0	2553.0	1621.0	-1.0	2986.0	1540.0	-1.0	2092.0	
301.103	1756.0	-1.0	2872.0	1719.0	-1.0	2307.0	2080.0	-1.0	3354.0	2071.0	-1.0	2870.0	2508.0	-1.0	4232.0	2232.0	-1.0	3018.0	1766.0	-1.0	3065.0	4337.0	-1.0	4343.0	2012.0	-1.0	3511.0	2620.0	-1.0	3572.0	2148.0	-1.0	3379.0	1177.0	-1.0	1536.0	2464.0	-1.0	4177.0	1654.0	-1.0	2549.0	1620.0	-1.0	2982.0	1540.0	-1.0	2089.0	
301.603	1758.0	-1.0	2877.0	1720.0	-1.0	2310.0	2080.0	-1.0	3356.0	2076.0	-1.0	2881.0	2509.0	-1.0	4235.0	2235.0	-1.0	3024.0	1766.0	-1.0	3067.0	4337.0	-1.0	4343.0	2012.0	-1.0	3512.0	2624.0	-1.0	3578.0	2147.0	-1.0	3379.0	1179.0	-1.0	1538.0	2464.0	-1.0	4180.0	1658.0	-1.0	2558.0	1620.0	-1.0	2984.0	1540.0	-1.0	2091.0	
302.102	1758.0	-1.0	2877.0	1720.0	-1.0	2308.0	2080.0	-1.0	3356.0	2078.0	-1.0	2884.0	2509.0	-1.0	4235.0	2236.0	-1.0	3024.0	1766.0	-1.0	3068.0	4337.0	-1.0	4343.0	2011.0	-1.0	3512.0	2624.0	-1.0	3579.0	2147.0	-1.0	3380.0	1178.0	-1.0	1538.0	2465.0	-1.0	4182.0	1657.0	-1.0	2557.0	1620.0	-1.0	2985.0	1540.0	-1.0	2091.0	
302.601	1758.0	-1.0	2882.0	1720.0	-1.0	2312.0	2082.0	-1.0	3363.0	2081.0	-1.0	2891.0	2511.0	-1.0	4242.0	2238.0	-1.0	3030.0	1766.0	-1.0	3069.0	4337.0	-1.0	4343.0	2012.0	-1.0	3514.0	2627.0	-1.0	3584.0	2148.0	-1.0	3382.0	1179.0	-1.0	1538.0	2466.0	-1.0	4184.0	1656.0	-1.0	2554.0	1620.0	-1.0	2984.0	1540.0	-1.0	2090.0	
303.100	1757.0	-1.0	2883.0	1720.0	-1.0	2314.0	2083.0	-1.0	3367.0	2083.0	-1.0	2895.0	2512.0	-1.0	4247.0	2239.0	-1.0	3034.0	1764.0	-1.0	3069.0	4337.0	-1.0	4343.0	2011.0	-1.0	3516.0	2629.0	-1.0	3589.0	2150.0	-1.0	3386.0	1180.0	-1.0	1540.0	2469.0	-1.0	4194.0	1656.0	-1.0	2556.0	1621.0	-1.0	2987.0	1540.0	-1.0	2091.0	
303.599	1756.0	-1.0	2883.0	1722.0	-1.0	2316.0	2082.0	-1.0	3369.0	2085.0	-1.0	2898.0	2512.0	-1.0	4248.0	2240.0	-1.0	3035.0	1763.0	-1.0	3068.0	4338.0	-1.0	4343.0	2010.0	-1.0	3514.0	2629.0	-1.0	3591.0	2151.0	-1.0	3387.0	1179.0	-1.0	1541.0	2470.0	-1.0	4200.0	1656.0	-1.0	2557.0	1621.0	-1.0	2987.0	1540.0	-1.0	2092.0	
304.098	1757.0	-1.0	2887.0	1723.0	-1.0	2321.0	2084.0	-1.0	3374.0	2088.0	-1.0	2905.0	2515.0	-1.0	4255.0	2244.0	-1.0	3045.0	1763.0	-1.0	3072.0	4338.0	-1.0	4343.0	2010.0	-1.0	3515.0	2633.0	-1.0	3598.0	2152.0	-1.0	3391.0	1181.0	-1.0	1542.0	2471.0	-1.0	4202.0	1656.0	-1.0	2556.0	1620.0	-1.0	2985.0	1540.0	-1.0	2092.0	
304.597	1756.0	-1.0	2889.0	1724.0	-1.0	2323.0	2084.0	-1.0	3377.0	2089.0	-1.0	2908.0	2516.0	-1.0	4259.0	2246.0	-1.0	3049.0	1763.0	-1.0	3075.0	4337.0	-1.0	4343.0	2010.0	-1.0	3517.0	2634.0	-1.0	3603.0	2154.0	-1.0	3396.0	1181.0	-1.0	1544.0	2473.0	-1.0	4210.0	1656.0	-1.0	2558.0	1620.0	-1.0	2987.0	1540.0	-1.0	2093.0	
305.096	1755.0	-1.0	2886.0	1724.0	-1.0	2323.0	2084.0	-1.0	3374.0	2089.0	-1.0	2907.0	2516.0	-1.0	4258.0	2247.0	-1.0	3050.0	1763.0	-1.0	3076.0	4337.0	-1.0	4343.0	2011.0	-1.0	3517.0	2635.0	-1.0	3606.0	2155.0	-1.0	3398.0	1180.0	-1.0	1544.0	2474.0	-1.0	4212.0	1655.0	-1.0	2557.0	1619.0	-1.0	2985.0	1540.0	-1.0	2093.0	
305.595	1755.0	-1.0	2889.0	1725.0	-1.0	2326.0	2085.0	-1.0	3379.0	2090.0	-1.0	2913.0	2517.0	-1.0	4263.0	2248.0	-1.0	3056.0	1764.0	-1.0	3080.0	4338.0	-1.0	4343.0	2011.0	-1.0	3521.0	2637.0	-1.0	3611.0	2157.0	-1.0	3402.0	1181.0	-1.0	1545.0	2474.0	-1.0	4211.0	1655.0	-1.0	2556.0	1620.0	-1.0	2984.0	1541.0	-1.0	2093.0	
306.094	1754.0	-1.0	2889.0	1724.0	-1.0	2326.0	2084.0	-1.0	3379.0	2091.0	-1.0	2915.0	2518.0	-1.0	4264.0	2249.0	-1.0	3058.0	1765.0	-1.0	3082.0	4337.0	-1.0	4343.0	2012.0	-1.0	3522.0	2637.0	-1.0	3613.0	2156.0	-1.0	3402.0	1182.0	-1.0	1546.0	2475.0	-1.0	4213.0	1656.0	-1.0	2558.0	1620.0	-1.0	2984.0	1541.0	-1.0	2094.0	
306.593	1753.0	-1.0	2886.0	1724.0	-1.0	2325.0	2083.0	-1.0	3375.0	2091.0	-1.0	2913.0	2516.0	-1.0	4261.0	2248.0	-1.0	3056.0	1765.0	-1.0	3080.0	4337.0	-1.0	4343.0	2011.0	-1.0	3519.0	2635.0	-1.0	3611.0	2155.0	-1.0	3400.0	1181.0	-1.0	1544.0	2474.0	-1.0	4210.0	1655.0	-1.0	2556.0	1619.0	-1.0	2983.0	1541.0	-1.0	2093.0	
307.092	1753.0	-1.0	2888.0	1724.0	-1.0	2327.0	2084.0	-1.0	3378.0	2090.0	-1.0	2916.0	2517.0	-1.0	4263.0	2248.0	-1.0	3059.0	1765.0	-1.0	3081.0	4337.0	-1.0	4343.0	2012.0	-1.0	3524.0	2637.0	-1.0	3617.0	2157.0	-1.0	3405.0	1181.0	-1.0	1545.0	2476.0	-1.0	4209.0	1655.0	-1.0	2553.0	1619.0	-1.0	2981.0	1542.0	-1.0	2093.0	
307.591	1753.0	-1.0	2888.0	1724.0	-1.0	2328.0	2083.0	-1.0	3378.0	2091.0	-1.0	2917.0	2517.0	-1.0	4263.0	2249.0	-1.0	3060.0	1765.0	-1.0	3082.0	4337.0	-1.0	4343.0	2013.0	-1.0	3526.0	2638.0	-1.0	3620.0	2157.0	-1.0	3408.0	1181.0	-1.0	1546.0	2476.0	-1.0	4213.0	1654.0	-1.0	2553.0	1619.0	-1.0	2983.0	1542.0	-1.0	2095.0	
308.090	1751.0	-1.0	2885.0	1724.0	-1.0	2326.0	2082.0	-1.0	3374.0	2089.0	-1.0	2915.0	2516.0	-1.0	4259.0	2247.0	-1.0	3056.0	1766.0	-1.0	3081.0	4337.0	-1.0	4343.0	2015.0	-1.0	3524.0	2637.0	-1.0	3617.0	2157.0	-1.0	3407.0	1179.0	-1.0	1544.0	2476.0	-1.0	4212.0	1653.0	-1.0	2551.0	1620.0	-1.0	2983.0	1542.0	-1.0	2096.0	
308.589	1752.0	-1.0	2888.0	1725.0	-1.0	2328.0	2083.0	-1.0	3377.0	2090.0	-1.0	2916.0	2517.0	-1.0	4260.0	2247.0	-1.0	3057.0	1766.0	-1.0	3080.0	4337.0	-1.0	4343.0	2016.0	-1.0	3528.0	2637.0	-1.0	3621.0	2158.0	-1.0	3410.0	1180.0	-1.0	1546.0	2476.0	-1.0	4209.0	1653.0	-1.0	2550.0	1620.0	-1.0	2982.0	1542.0	-1.0	2096.0	
309.088	1752.0	-1.0	2886.0	1724.0	-1.0	2325.0	2083.0	-1.0	3376.0	2088.0	-1.0	2912.0	2516.0	-1.0	4258.0	2245.0	-1.0	3053.0	1765.0	-1.0	3078.0	4337.0	-1.0	4343.0	2018.0	-1.0	3529.0	2635.0	-1.0	3619.0	2159.0	-1.0	3411.0	1179.0	-1.0	1546.0	2478.0	-1.0	4212.0	1653.0	-1.0	2552.0	1621.0	-1.0	2983.0	1543.0	-1.0	2098.0	
309.587	1751.0	-1.0	2882.0	1723.0	-1.0	2323.0	2083.0	-1.0	3372.0	2086.0	-1.0	2908.0	2514.0	-1.0	4251.0	2242.0	-1.0	3044.0	1765.0	-1.0	3073.0	4337.0	-1.0	4343.0	2017.0	-1.0	3523.0	2631.0	-1.0	3611.0	2158.0	-1.0	3409.0	1178.0	-1.0	1544.0	2477.0	-1.0	4209.0	1651.0	-1.0	2551.0	1620.0	-1.0	2982.0	1543.0	-1.0	2098.0	
310.087	1752.0	-1.0	2882.0	1723.0	-1.0	2322.0	2083.0	-1.0	3374.0	2085.0	-1.0	2906.0	2514.0	-1.0	4250.0	2239.0	-1.0	3041.0	1764.0	-1.0	3071.0	4337.0	-1.0	4343.0	2019.0	-1.0	3525.0	2629.0	-1.0	3611.0	2159.0	-1.0	3411.0	1178.0	-1.0	1548.0	2479.0	-1.0	4213.0	1653.0	-1.0	2557.0	1621.0	-1.0	2985.0	1542.0	-1.0	2100.0	
310.586	1750.0	-1.0	2880.0	1722.0	-1.0	2321.0	2082.0	-1.0	3373.0	2083.0	-1.0	2904.0	2513.0	-1.0	4246.0	2237.0	-1.0	3036.0	1763.0	-1.0	3068.0	4337.0	-1.0	4343.0	2019.0	-1.0	3524.0	2627.0	-1.0	3607.0	2158.0	-1.0	3409.0	1179.0	-1.0	1548.0	2480.0	-1.0	4212.0	1653.0	-1.0	2559.0	1620.0	-1.0	2984.0	1542.0	-1.0	2100.0	
311.085	1752.0	-1.0	2882.0	1724.0	-1.0	2323.0	2084.0	-1.0	3374.0	2085.0	-1.0	2905.0	2511.0	-1.0	4242.0	2236.0	-1.0	3032.0	1761.0	-1.0	3064.0	4338.0	-1.0	4343.0	2017.0	-1.0	3518.0	2624.0	-1.0	3601.0	2156.0	-1.0	3403.0	1178.0	-1.0	1548.0	2477.0	-1.0	4208.0	1653.0	-1.0	2559.0	1619.0	-1.0	2980.0	1541.0	-1.0	2099.0	
311.584	1751.0	-1.0	2882.0	1724.0	-1.0	2323.0	2084.0	-1.0	3375.0	2086.0	-1.0	2906.0	2511.0	-1.0	4241.0	2235.0	-1.0	3030.0	1761.0	-1.0	3062.0	4337.0	-1.0	4343.0	2016.0	-1.0	3516.0	2623.0	-1.0	3600.0	2155.0	-1.0	3403.0	1178.0	-1.0	1548.0	2478.0	-1.0	4212.0	1654.0	-1.0	2562.0	1618.0	-1.0	2982.0	1541.0	-1.0	2101.0	
312.083	1749.0	-1.0	2878.0	1721.0	-1.0	2320.0	2082.0	-1.0	3371.0	2084.0	-1.0	2905.0	2509.0	-1.0	4236.0	2233.0	-1.0	3024.0	1760.0	-1.0	3058.0	4337.0	-1.0	4343.0	2015.0	-1.0	3513.0	2620.0	-1.0	3595.0	2154.0	-1.0	3401.0	1177.0	-1.0	1546.0	2478.0	-1.0	4212.0	1653.0	-1.0	2562.0	1618.0	-1.0	2980.0	1541.0	-1.0	2102.0	
312.582	1749.0	-1.0	2880.0	1721.0	-1.0	2323.0	2083.0	-1.0	3373.0	2085.0	-1.0	2907.0	2508.0	-1.0	4232.0	2231.0	-1.0	3020.0	1759.0	-1.0	3054.0	4338.0	-1.0	4343.0	2013.0	-1.0	3506.0	2617.0	-1.0	3589.0	2153.0	-1.0	3397.0	1176.0	-1.0	1543.0	2474.0	-1.0	4205.0	1653.0	-1.0	2559.0	1616.0	-1.0	2975.0	1540.0	-1.0	2099.0	
313.082	1748.0	-1.0	2877.0	1721.0	-1.0	2321.0	2082.0	-1.0	3370.0	2084.0	-1.0	2905.0	2507.0	-1.0	4228.0	2229.0	-1.0	3015.0	1757.0	-1.0	3051.0	4337.0	-1.0	4343.0	2012.0	-1.0	3504.0	2615.0	-1.0	3586.0	2151.0	-1.0	3396.0	1175.0	-1.0	1542.0	2474.0	-1.0	4205.0	1652.0	-1.0	2559.0	1615.0	-1.0	2975.0	1540.0	-1.0	2101.0	
313.581	1747.0	-1.0	2870.0	1718.0	-1.0	2316.0	2080.0	-1.0	3363.0	2082.0	-1.0	2900.0	2503.0	-1.0	4221.0	2226.0	-1.0	3010.0	1756.0	-1.0	3047.0	4337.0	-1.0	4343.0	2009.0	-1.0	3497.0	2612.0	-1.0	3581.0	2149.0	-1.0	3390.0	1174.0	-1.0	1539.0	2473.0	-1.0	4202.0	1651.0	-1.0	2555.0	1614.0	-1.0	2972.0	1540.0	-1.0	2101.0	
314.080	1746.0	-1.0	2870.0	1717.0	-1.0	2317.0	2079.0	-1.0	3365.0	2082.0	-1.0	2902.0	2502.0	-1.0	4222.0	2226.0	-1.0	3012.0	1754.0	-1.0	3045.0	4337.0	-1.0	4343.0	2006.0	-1.0	3494.0	2612.0	-1.0	3580.0	2148.0	-1.0	3388.0	1174.0	-1.0	1538.0	2473.0	-1.0	4199.0	1650.0	-1.0	2551.0	1614.0	-1.0	2970.0	1541.0	-1.0	2101.0	
314.580	1745.0	-1.0	2867.0	1717.0	-1.0	2316.0	2079.0	-1.0	3364.0	2083.0	-1.0	2904.0	2501.0	-1.0	4219.0	2227.0	-1.0	3013.0	1753.0	-1.0	3042.0	4338.0	-1.0	4343.0	2004.0	-1.0	3489.0	2610.0	-1.0	3578.0	2146.0	-1.0	3385.0	1172.0	-1.0	1536.0	2473.0	-1.0	4202.0	1648.0	-1.0	2548.0	1614.0	-1.0	2971.0	1541.0	-1.0	2103.0	
315.079	1745.0	-1.0	2865.0	1718.0	-1.0	2317.0	2079.0	-1.0	3363.0	2084.0	-1.0	2906.0	2500.0	-1.0	4216.0	2227.0	-1.0	3012.0	1752.0	-1.0	3039.0	4338.0	-1.0	4343.0	2000.0	-1.0	3481.0	2609.0	-1.0	3575.0	2144.0	-1.0	3381.0	1171.0	-1.0	1534.0	2472.0	-1.0	4202.0	1647.0	-1.0	2546.0	1614.0	-1.0	2971.0	1541.0	-1.0	2103.0	
315.578	1746.0	-1.0	2867.0	1719.0	-1.0	2318.0	2080.0	-1.0	3367.0	2085.0	-1.0	2908.0	2500.0	-1.0	4218.0	2228.0	-1.0	3015.0	1752.0	-1.0	3039.0	4337.0	-1.0	4343.0	1999.0	-1.0	3480.0	2609.0	-1.0	3579.0	2143.0	-1.0	3382.0	1171.0	-1.0	1537.0	2474.0	-1.0	4210.0	1649.0	-1.0	2552.0	1614.0	-1.0	2975.0	1542.0	-1.0	2108.0	
316.078	1745.0	-1.0	2864.0	1718.0	-1.0	2318.0	2080.0	-1.0	3366.0	2084.0	-1.0	2907.0	2499.0	-1.0	4217.0	2227.0	-1.0	3014.0	1751.0	-1.0	3038.0	4337.0	-1.0	4343.0	1997.0	-1.0	3479.0	2608.0	-1.0	3579.0	2142.0	-1.0	3381.0	1172.0	-1.0	1538.0	2475.0	-1.0	4213.0	1649.0	-1.0	2555.0	1614.0	-1.0	2977.0	1543.0	-1.0	2110.0	
316.577	1746.0	-1.0	2866.0	1719.0	-1.0	2320.0	2080.0	-1.0	3365.0	2084.0	-1.0	2905.0	2499.0	-1.0	4216.0	2225.0	-1.0	3010.0	1750.0	-1.0	3036.0	4337.0	-1.0	4343.0	1996.0	-1.0	3477.0	2606.0	-1.0	3576.0	2141.0	-1.0	3379.0	1172.0	-1.0	1538.0	2471.0	-1.0	4206.0	1650.0	-1.0	2558.0	1613.0	-1.0	2972.0	1543.0	-1.0	2107.0	
317.076	1746.0	-1.0	2865.0	1719.0	-1.0	2320.0	2080.0	-1.0	3365.0	2083.0	-1.0	2903.0	2499.0	-1.0	4217.0	2225.0	-1.0	3010.0	1750.0	-1.0	3036.0	4337.0	-1.0	4343.0	1996.0	-1.0	3479.0	2607.0	-1.0	3578.0	2140.0	-1.0	3382.0	1172.0	-1.0	1540.0	2472.0	-1.0	4210.0	1651.0	-1.0	2561.0	1613.0	-1.0	2975.0	1543.0	-1.0	2110.0	
317.575	1745.0	-1.0	2860.0	1718.0	-1.0	2316.0	2078.0	-1.0	3361.0	2080.0	-1.0	2897.0	2497.0	-1.0	4214.0	2222.0	-1.0	3003.0	1750.0	-1.0	3035.0	4337.0	-1.0	4343.0	1995.0	-1.0	3476.0	2604.0	-1.0	3576.0	2139.0	-1.0	3381.0	1172.0	-1.0	1540.0	2472.0	-1.0	4210.0	1650.0	-1.0	2559.0	1615.0	-1.0	2977.0	1543.0	-1.0	2111.0	
318.074	1743.0	-1.0	2863.0	1716.0	-1.0	2316.0	2078.0	-1.0	3364.0	2078.0	-1.0	2898.0	2497.0	-1.0	4215.0	2221.0	-1.0	3002.0	1750.0	-1.0	3036.0	4338.0	-1.0	4343.0	1993.0	-1.0	3473.0	2605.0	-1.0	3576.0	2139.0	-1.0	3379.0	1171.0	-1.0	1538.0	2471.0	-1.0	4205.0	1648.0	-1.0	2554.0	1616.0	-1.0	2978.0	1543.0	-1.0	2110.0	
318.573	1743.0	-1.0	2862.0	1716.0	-1.0	2316.0	2078.0	-1.0	3365.0	2078.0	-1.0	2896.0	2496.0	-1.0	4213.0	2219.0	-1.0	3000.0	1749.0	-1.0	3034.0	4337.0	-1.0	4343.0	1992.0	-1.0	3473.0	2605.0	-1.0	3578.0	2138.0	-1.0	3380.0	1171.0	-1.0	1538.0	2472.0	-1.0	4209.0	1646.0	-1.0	2550.0	1617.0	-1.0	2982.0	1543.0	-1.0	2111.0	
319.073	1742.0	-1.0	2858.0	1715.0	-1.0	2313.0	2078.0	-1.0	3361.0	2076.0	-1.0	2891.0	2494.0	-1.0	4209.0	2216.0	-1.0	2994.0	1747.0	-1.0	3031.0	4338.0	-1.0	4343.0	1991.0	-1.0	3471.0	2602.0	-1.0	3574.0	2138.0	-1.0	3381.0	1170.0	-1.0	1537.0	2471.0	-1.0	4205.0	1644.0	-1.0	2546.0	1618.0	-1.0	2986.0	1542.0	-1.0	2109.0	
319.572	1742.0	-1.0	2860.0	1713.0	-1.0	2313.0	2078.0	-1.0	3363.0	2074.0	-1.0	2889.0	2495.0	-1.0	4210.0	2216.0	-1.0	2993.0	1747.0	-1.0	3031.0	4338.0	-1.0	4343.0	1990.0	-1.0	3469.0	2601.0	-1.0	3571.0	2138.0	-1.0	3380.0	1169.0	-1.0	1535.0	2469.0	-1.0	4199.0	1641.0	-1.0	2540.0	1617.0	-1.0	2984.0	1540.0	-1.0	2107.0	
320.071	1743.0	-1.0	2859.0	1713.0	-1.0	2312.0	2079.0	-1.0	3363.0	2073.0	-1.0	2887.0	2495.0	-1.0	4210.0	2215.0	-1.0	2991.0	1747.0	-1.0	3030.0	4338.0	-1.0	4343.0	1991.0	-1.0	3471.0	2601.0	-1.0	3570.0	2139.0	-1.0	3380.0	1170.0	-1.0	1535.0	2470.0	-1.0	4201.0	1641.0	-1.0	2539.0	1618.0	-1.0	2987.0	1540.0	-1.0	2108.0	
320.570	1742.0	-1.0	2854.0	1712.0	-1.0	2308.0	2077.0	-1.0	3358.0	2071.0	-1.0	2880.0	2493.0	-1.0	4205.0	2212.0	-1.0	2986.0	1745.0	-1.0	3025.0	4338.0	-1.0	4343.0	1990.0	-1.0	3469.0	2597.0	-1.0	3565.0	2138.0	-1.0	3378.0	1169.0	-1.0	1534.0	2468.0	-1.0	4197.0	1640.0	-1.0	2535.0	1619.0	-1.0	2987.0	1540.0	-1.0	2107.0	
321.069	1742.0	-1.0	2855.0	1711.0	-1.0	2306.0	2077.0	-1.0	3359.0	2068.0	-1.0	2875.0	2493.0	-1.0	4203.0	2211.0	-1.0	2982.0	1743.0	-1.0	3022.0	4338.0	-1.0	4343.0	1990.0	-1.0	3466.0	2595.0	-1.0	3560.0	2137.0	-1.0	3376.0	1169.0	-1.0	1533.0	2466.0	-1.0	4188.0	1638.0	-1.0	2530.0	1619.0	-1.0	2984.0	1539.0	-1.0	2104.0	
321.568	1743.0	-1.0	2854.0	1710.0	-1.0	2303.0	2077.0	-1.0	3357.0	2066.0	-1.0	2869.0	2492.0	-1.0	4201.0	2209.0	-1.0	2978.0	1743.0	-1.0	3019.0	4338.0	-1.0	4343.0	1990.0	-1.0	3465.0	2593.0	-1.0	3556.0	2139.0	-1.0	3378.0	1169.0	-1.0	1534.0	2467.0	-1.0	4189.0	1638.0	-1.0	2531.0	1619.0	-1.0	2985.0	1539.0	-1.0	2103.0	
322.067	1742.0	-1.0	2848.0	1709.0	-1.0	2298.0	2076.0	-1.0	3352.0	2063.0	-1.0	2860.0	2490.0	-1.0	4196.0	2205.0	-1.0	2971.0	1742.0	-1.0	3016.0	4337.0	-1.0	4343.0	1990.0	-1.0	3465.0	2591.0	-1.0	3548.0	2139.0	-1.0	3375.0	1169.0	-1.0	1534.0	2466.0	-1.0	4185.0	1639.0	-1.0	2530.0	1618.0	-1.0	2983.0	1539.0	-1.0	2102.0	
322.566	1744.0	-1.0	2852.0	1710.0	-1.0	2300.0	2077.0	-1.0	3354.0	2063.0	-1.0	2859.0	2491.0	-1.0	4195.0	2206.0	-1.0	2971.0	1742.0	-1.0	3013.0	4338.0	-1.0	4343.0	1992.0	-1.0	3464.0	2590.0	-1.0	3543.0	2138.0	-1.0	3372.0	1169.0	-1.0	1533.0	2465.0	-1.0	4180.0	1639.0	-1.0	2530.0	1617.0	-1.0	2979.0	1539.0	-1.0	2102.0	
323.065	1744.0	-1.0	2853.0	1711.0	-1.0	2302.0	2078.0	-1.0	3356.0	2063.0	-1.0	2861.0	2491.0	-1.0	4193.0	2206.0	-1.0	2971.0	1743.0	-1.0	3012.0	4338.0	-1.0	4343.0	1993.0	-1.0	3466.0	2590.0	-1.0	3544.0	2137.0	-1.0	3372.0	1170.0	-1.0	1535.0	2466.0	-1.0	4185.0	1641.0	-1.0	2534.0	1618.0	-1.0	2981.0	1540.0	-1.0	2103.0	
323.564	1744.0	-1.0	2850.0	1711.0	-1.0	2302.0	2077.0	-1.0	3352.0	2064.0	-1.0	2860.0	2490.0	-1.0	4189.0	2205.0	-1.0	2969.0	1742.0	-1.0	3009.0	4338.0	-1.0	4343.0	1993.0	-1.0	3465.0	2590.0	-1.0	3541.0	2137.0	-1.0	3370.0	1170.0	-1.0	1536.0	2467.0	-1.0	4187.0	1643.0	-1.0	2540.0	1618.0	-1.0	2982.0	1539.0	-1.0	2104.0	
324.064	1746.0	-1.0	2853.0	1714.0	-1.0	2306.0	2078.0	-1.0	3353.0	2067.0	-1.0	2863.0	2488.0	-1.0	4186.0	2206.0	-1.0	2968.0	1742.0	-1.0	3006.0	4338.0	-1.0	4343.0	1992.0	-1.0	3462.0	2588.0	-1.0	3537.0	2136.0	-1.0	3367.0	1170.0	-1.0	1536.0	2464.0	-1.0	4182.0	1644.0	-1.0	2542.0	1616.0	-1.0	2978.0	1539.0	-1.0	2103.0	
324.563	1747.0	-1.0	2855.0	1714.0	-1.0	2306.0	2078.0	-1.0	3353.0	2068.0	-1.0	2864.0	2488.0	-1.0	4184.0	2206.0	-1.0	2967.0	1741.0	-1.0	3005.0	4338.0	-1.0	4343.0	1993.0	-1.0	3465.0	2588.0	-1.0	3536.0	2136.0	-1.0	3369.0	1171.0	-1.0	1537.0	2466.0	-1.0	4187.0	1647.0	-1.0	2548.0	1617.0	-1.0	2980.0	1539.0	-1.0	2104.0	
325.063	1746.0	-1.0	2852.0	1713.0	-1.0	2302.0	2077.0	-1.0	3350.0	2067.0	-1.0	2862.0	2488.0	-1.0	4181.0	2205.0	-1.0	2965.0	1741.0	-1.0	3003.0	4338.0	-1.0	4343.0	1994.0	-1.0	3466.0	2589.0	-1.0	3537.0	2137.0	-1.0	3369.0	1171.0	-1.0	1537.0	2467.0	-1.0	4191.0	1647.0	-1.0	2547.0	1618.0	-1.0	2982.0	1538.0	-1.0	2104.0	
325.562	1746.0	-1.0	2851.0	1714.0	-1.0	2301.0	2077.0	-1.0	3347.0	2067.0	-1.0	2860.0	2488.0	-1.0	4179.0	2207.0	-1.0	2965.0	1741.0	-1.0	3001.0	4338.0	-1.0	4343.0	1993.0	-1.0	3462.0	2590.0	-1.0	3537.0	2136.0	-1.0	3365.0	1171.0	-1.0	1535.0	2466.0	-1.0	4186.0	1645.0	-1.0	2542.0	1618.0	-1.0	2979.0	1538.0	-1.0	2101.0	
326.061	1746.0	-1.0	2852.0	1713.0	-1.0	2301.0	2077.0	-1.0	3348.0	2068.0	-1.0	2861.0	2489.0	-1.0	4180.0	2209.0	-1.0	2968.0	1741.0	-1.0	3001.0	4338.0	-1.0	4343.0	1994.0	-1.0	3465.0	2593.0	-1.0	3541.0	2137.0	-1.0	3367.0	1171.0	-1.0	1536.0	2467.0	-1.0	4189.0	1646.0	-1.0	2543.0	1619.0	-1.0	2982.0	1538.0	-1.0	2102.0	
326.560	1745.0	-1.0	2849.0	1711.0	-1.0	2298.0	2076.0	-1.0	3344.0	2067.0	-1.0	2859.0	2489.0	-1.0	4179.0	2211.0	-1.0	2969.0	1741.0	-1.0	3000.0	4338.0	-1.0	4343.0	1994.0	-1.0	3466.0	2594.0	-1.0	3541.0	2137.0	-1.0	3366.0	1171.0	-1.0	1535.0	2467.0	-1.0	4189.0	1645.0	-1.0	2541.0	1619.0	-1.0	2984.0	1538.0	-1.0	2102.0	
327.059	1746.0	-1.0	2855.0	1713.0	-1.0	2301.0	2077.0	-1.0	3350.0	2069.0	-1.0	2863.0	2492.0	-1.0	4183.0	2214.0	-1.0	2974.0	1741.0	-1.0	3001.0	4338.0	-1.0	4343.0	1994.0	-1.0	3465.0	2596.0	-1.0	3545.0	2138.0	-1.0	3367.0	1171.0	-1.0	1534.0	2467.0	-1.0	4184.0	1644.0	-1.0	2536.0	1620.0	-1.0	2983.0	1538.0	-1.0	2099.0	
327.559	1747.0	-1.0	2858.0	1713.0	-1.0	2302.0	2077.0	-1.0	3352.0	2071.0	-1.0	2865.0	2493.0	-1.0	4187.0	2217.0	-1.0	2979.0	1743.0	-1.0	3004.0	4337.0	-1.0	4343.0	1995.0	-1.0	3470.0	2600.0	-1.0	3551.0	2140.0	-1.0	3371.0	1172.0	-1.0	1536.0	2469.0	-1.0	4189.0	1643.0	-1.0	2534.0	1621.0	-1.0	2986.0	1539.0	-1.0	2100.0	
328.059	1746.0	-1.0	2855.0	1714.0	-1.0	2301.0	2077.0	-1.0	3349.0	2071.0	-1.0	2863.0	2493.0	-1.0	4189.0	2218.0	-1.0	2981.0	1743.0	-1.0	3006.0	4338.0	-1.0	4343.0	1995.0	-1.0	3470.0	2602.0	-1.0	3554.0	2140.0	-1.0	3370.0	1172.0	-1.0	1536.0	2469.0	-1.0	4187.0	1644.0	-1.0	2532.0	1621.0	-1.0	2987.0	1539.0	-1.0	2099.0	
328.558	1748.0	-1.0	2860.0	1716.0	-1.0	2305.0	2078.0	-1.0	3353.0	2072.0	-1.0	2867.0	2496.0	-1.0	4197.0	2222.0	-1.0	2989.0	1744.0	-1.0	3010.0	4338.0	-1.0	4343.0	1996.0	-1.0	3476.0	2606.0	-1.0	3563.0	2142.0	-1.0	3376.0	1175.0	-1.0	1540.0	2470.0	-1.0	4186.0	1644.0	-1.0	2533.0	1622.0	-1.0	2989.0	1540.0	-1.0	2099.0	
329.057	1747.0	-1.0	2861.0	1717.0	-1.0	2305.0	2077.0	-1.0	3353.0	2072.0	-1.0	2867.0	2496.0	-1.0	4200.0	2223.0	-1.0	2992.0	1744.0	-1.0	3012.0	4338.0	-1.0	4343.0	1997.0	-1.0	3478.0	2608.0	-1.0	3566.0	2143.0	-1.0	3376.0	1175.0	-1.0	1542.0	2471.0	-1.0	4189.0	1645.0	-1.0	2534.0	1623.0	-1.0	2991.0	1541.0	-1.0	2099.0	
329.556	1749.0	-1.0	2864.0	1720.0	-1.0	2308.0	2078.0	-1.0	3354.0	2074.0	-1.0	2868.0	2497.0	-1.0	4203.0	2226.0	-1.0	2996.0	1744.0	-1.0	3012.0	4337.0	-1.0	4343.0	1997.0	-1.0	3477.0	2610.0	-1.0	3565.0	2143.0	-1.0	3375.0	1176.0	-1.0	1542.0	2470.0	-1.0	4185.0	1645.0	-1.0	2533.0	1622.0	-1.0	2990.0	1541.0	-1.0	2098.0	
330.055	1750.0	-1.0	2865.0	1720.0	-1.0	2310.0	2078.0	-1.0	3355.0	2074.0	-1.0	2869.0	2498.0	-1.0	4207.0	2227.0	-1.0	2999.0	1744.0	-1.0	3014.0	4338.0	-1.0	4343.0	1997.0	-1.0	3479.0	2612.0	-1.0	3569.0	2145.0	-1.0	3378.0	1177.0	-1.0	1544.0	2472.0	-1.0	4192.0	1646.0	-1.0	2537.0	1623.0	-1.0	2995.0	1542.0	-1.0	2100.0	
330.554	1749.0	-1.0	2864.0	1721.0	-1.0	2309.0	2078.0	-1.0	3353.0	2075.0	-1.0	2867.0	2497.0	-1.0	4208.0	2229.0	-1.0	3001.0	1744.0	-1.0	3015.0	4337.0	-1.0	4343.0	1996.0	-1.0	3478.0	2612.0	-1.0	3568.0	2145.0	-1.0	3378.0	1177.0	-1.0	1545.0	2472.0	-1.0	4192.0	1647.0	-1.0	2541.0	1623.0	-1.0	2996.0	1543.0	-1.0	2101.0	
331.054	1750.0	-1.0	2870.0	1721.0	-1.0	2312.0	2078.0	-1.0	3357.0	2076.0	-1.0	2872.0	2500.0	-1.0	4214.0	2232.0	-1.0	3008.0	1745.0	-1.0	3018.0	4338.0	-1.0	4343.0	1997.0	-1.0	3484.0	2613.0	-1.0	3573.0	2147.0	-1.0	3382.0	1179.0	-1.0	1549.0	2472.0	-1.0	4190.0	1651.0	-1.0	2547.0	1623.0	-1.0	2997.0	1543.0	-1.0	2101.0	
331.553	1750.0	-1.0	2871.0	1721.0	-1.0	2312.0	2077.0	-1.0	3356.0	2078.0	-1.0	2875.0	2499.0	-1.0	4214.0	2234.0	-1.0	3011.0	1745.0	-1.0	3021.0	4338.0	-1.0	4343.0	1997.0	-1.0	3485.0	2612.0	-1.0	3571.0	2146.0	-1.0	3381.0	1181.0	-1.0	1551.0	2471.0	-1.0	4189.0	1655.0	-1.0	2557.0	1622.0	-1.0	2997.0	1543.0	-1.0	2103.0	
332.053	1752.0	-1.0	2877.0	1723.0	-1.0	2316.0	2078.0	-1.0	3358.0	2082.0	-1.0	2883.0	2499.0	-1.0	4214.0	2235.0	-1.0	3014.0	1744.0	-1.0	3020.0	4338.0	-1.0	4343.0	1996.0	-1.0	3482.0	2610.0	-1.0	3567.0	2145.0	-1.0	3379.0	1180.0	-1.0	1549.0	2468.0	-1.0	4183.0	1659.0	-1.0	2564.0	1620.0	-1.0	2993.0	1543.0	-1.0	2101.0	
332.552	1753.0	-1.0	2880.0	1723.0	-1.0	2317.0	2079.0	-1.0	3360.0	2084.0	-1.0	2889.0	2499.0	-1.0	4215.0	2238.0	-1.0	3017.0	1744.0	-1.0	3021.0	4338.0	-1.0	4343.0	1996.0	-1.0	3485.0	2609.0	-1.0	3565.0	2145.0	-1.0	3380.0	1181.0	-1.0	1549.0	2468.0	-1.0	4186.0	1662.0	-1.0	2571.0	1620.0	-1.0	2995.0	1543.0	-1.0	2104.0	
333.052	1752.0	-1.0	2879.0	1723.0	-1.0	2316.0	2077.0	-1.0	3358.0	2085.0	-1.0	2891.0	2498.0	-1.0	4214.0	2238.0	-1.0	3018.0	1744.0	-1.0	3022.0	4338.0	-1.0	4343.0	1996.0	-1.0	3486.0	2607.0	-1.0	3562.0	2145.0	-1.0	3379.0	1180.0	-1.0	1548.0	2467.0	-1.0	4185.0	1662.0	-1.0	2572.0	1620.0	-1.0	2995.0	1542.0	-1.0	2103.0	
333.551	1753.0	-1.0	2884.0	1723.0	-1.0	2318.0	2078.0	-1.0	3362.0	2088.0	-1.0	2897.0	2499.0	-1.0	4220.0	2241.0	-1.0	3024.0	1745.0	-1.0	3025.0	4338.0	-1.0	4343.0	1997.0	-1.0	3490.0	2608.0	-1.0	3565.0	2146.0	-1.0	3383.0	1181.0	-1.0	1549.0	2469.0	-1.0	4193.0	1664.0	-1.0	2576.0	1621.0	-1.0	3000.0	1542.0	-1.0	2107.0	
334.050	1752.0	-1.0	2884.0	1720.0	-1.0	2318.0	2077.0	-1.0	3362.0	2088.0	-1.0	2898.0	2499.0	-1.0	4221.0	2241.0	-1.0	3025.0	1746.0	-1.0	3029.0	4338.0	-1.0	4343.0	1997.0	-1.0	3492.0	2608.0	-1.0	3564.0	2148.0	-1.0	3385.0	1180.0	-1.0	1548.0	2469.0	-1.0	4195.0	1663.0	-1.0	2574.0	1621.0	-1.0	3001.0	1542.0	-1.0	2107.0	
334.550	1753.0	-1.0	2891.0	1721.0	-1.0	2322.0	2079.0	-1.0	3368.0	2089.0	-1.0	2902.0	2502.0	-1.0	4226.0	2243.0	-1.0	3027.0	1747.0	-1.0	3033.0	4338.0	-1.0	4343.0	1997.0	-1.0	3491.0	2609.0	-1.0	3564.0	2147.0	-1.0	3383.0	1180.0	-1.0	1546.0	2468.0	-1.0	4191.0	1660.0	-1.0	2566.0	1620.0	-1.0	2998.0	1542.0	-1.0	2104.0	
335.049	1753.0	-1.0	2892.0	1720.0	-1.0	2323.0	2079.0	-1.0	3369.0	2088.0	-1.0	2900.0	2503.0	-1.0	4228.0	2244.0	-1.0	3029.0	1749.0	-1.0	3037.0	4337.0	-1.0	4343.0	1999.0	-1.0	3494.0	2610.0	-1.0	3568.0	2148.0	-1.0	3384.0	1180.0	-1.0	1547.0	2468.0	-1.0	4193.0	1658.0	-1.0	2563.0	1621.0	-1.0	2999.0	1541.0	-1.0	2103.0	
335.548	1752.0	-1.0	2889.0	1720.0	-1.0	2320.0	2078.0	-1.0	3366.0	2085.0	-1.0	2892.0	2503.0	-1.0	4228.0	2243.0	-1.0	3026.0	1751.0	-1.0	3041.0	4337.0	-1.0	4343.0	1999.0	-1.0	3496.0	2612.0	-1.0	3569.0	2149.0	-1.0	3385.0	1180.0	-1.0	1547.0	2467.0	-1.0	4190.0	1655.0	-1.0	2557.0	1621.0	-1.0	2998.0	1541.0	-1.0	2101.0	
336.047	1753.0	-1.0	2891.0	1719.0	-1.0	2321.0	2079.0	-1.0	3368.0	2083.0	-1.0	2889.0	2506.0	-1.0	4235.0	2244.0	-1.0	3030.0	1754.0	-1.0	3048.0	4337.0	-1.0	4343.0	2003.0	-1.0	3504.0	2616.0	-1.0	3577.0	2152.0	-1.0	3390.0	1181.0	-1.0	1549.0	2469.0	-1.0	4196.0	1655.0	-1.0	2557.0	1622.0	-1.0	3002.0	1542.0	-1.0	2103.0	
336.546	1753.0	-1.0	2891.0	1718.0	-1.0	2319.0	2079.0	-1.0	3367.0	2081.0	-1.0	2886.0	2508.0	-1.0	4240.0	2245.0	-1.0	3033.0	1758.0	-1.0	3055.0	4338.0	-1.0	4343.0	2005.0	-1.0	3508.0	2618.0	-1.0	3578.0	2153.0	-1.0	3391.0	1182.0	-1.0	1550.0	2469.0	-1.0	4196.0	1655.0	-1.0	2559.0	1622.0	-1.0	3002.0	1542.0	-1.0	2103.0	
337.045	1755.0	-1.0	2893.0	1719.0	-1.0	2321.0	2081.0	-1.0	3368.0	2082.0	-1.0	2885.0	2510.0	-1.0	4241.0	2246.0	-1.0	3034.0	1760.0	-1.0	3059.0	4338.0	-1.0	4343.0	2007.0	-1.0	3508.0	2616.0	-1.0	3575.0	2153.0	-1.0	3389.0	1182.0	-1.0	1549.0	2465.0	-1.0	4187.0	1656.0	-1.0	2560.0	1621.0	-1.0	2997.0	1541.0	-1.0	2100.0	
337.544	1755.0	-1.0	2894.0	1717.0	-1.0	2319.0	2081.0	-1.0	3369.0	2080.0	-1.0	2883.0	2512.0	-1.0	4244.0	2246.0	-1.0	3034.0	1763.0	-1.0	3064.0	4338.0	-1.0	4343.0	2008.0	-1.0	3512.0	2615.0	-1.0	3574.0	2154.0	-1.0	3390.0	1182.0	-1.0	1550.0	2466.0	-1.0	4191.0	1656.0	-1.0	2563.0	1621.0	-1.0	2997.0	1541.0	-1.0	2100.0	
338.043	1755.0	-1.0	2889.0	1716.0	-1.0	2314.0	2080.0	-1.0	3366.0	2078.0	-1.0	2879.0	2514.0	-1.0	4244.0	2246.0	-1.0	3032.0	1765.0	-1.0	3066.0	4338.0	-1.0	4343.0	2009.0	-1.0	3511.0	2613.0	-1.0	3570.0	2153.0	-1.0	3388.0	1182.0	-1.0	1548.0	2465.0	-1.0	4188.0	1655.0	-1.0	2560.0	1621.0	-1.0	2996.0	1540.0	-1.0	2099.0	
338.543	1756.0	-1.0	2892.0	1716.0	-1.0	2315.0	2082.0	-1.0	3370.0	2078.0	-1.0	2883.0	2516.0	-1.0	4248.0	2247.0	-1.0	3037.0	1767.0	-1.0	3069.0	4338.0	-1.0	4343.0	2010.0	-1.0	3510.0	2612.0	-1.0	3566.0	2153.0	-1.0	3384.0	1181.0	-1.0	1547.0	2463.0	-1.0	4180.0	1654.0	-1.0	2557.0	1620.0	-1.0	2995.0	1540.0	-1.0	2099.0	
339.042	1757.0	-1.0	2892.0	1715.0	-1.0	2314.0	2082.0	-1.0	3370.0	2079.0	-1.0	2883.0	2517.0	-1.0	4249.0	2248.0	-1.0	3039.0	1768.0	-1.0	3070.0	4338.0	-1.0	4343.0	2011.0	-1.0	3511.0	2611.0	-1.0	3565.0	2152.0	-1.0	3385.0	1181.0	-1.0	1546.0	2464.0	-1.0	4182.0	1654.0	-1.0	2556.0	1620.0	-1.0	2995.0	1540.0	-1.0	2100.0	
339.541	1756.0	-1.0	2888.0	1715.0	-1.0	2311.0	2082.0	-1.0	3368.0	2078.0	-1.0	2881.0	2517.0	-1.0	4249.0	2249.0	-1.0	3040.0	1768.0	-1.0	3072.0	4338.0	-1.0	4343.0	2012.0	-1.0	3513.0	2610.0	-1.0	3563.0	2151.0	-1.0	3383.0	1180.0	-1.0	1543.0	2463.0	-1.0	4178.0	1651.0	-1.0	2550.0	1620.0	-1.0	2992.0	1540.0	-1.0	2099.0	
340.040	1756.0	-1.0	2888.0	1711.0	-1.0	2305.0	2082.0	-1.0	3367.0	2072.0	-1.0	2868.0	2520.0	-1.0	4255.0	2246.0	-1.0	3037.0	1768.0	-1.0	3072.0	4338.0	-1.0	4343.0	2016.0	-1.0	3525.0	2605.0	-1.0	3557.0	2156.0	-1.0	3393.0	1182.0	-1.0	1546.0	2462.0	-1.0	4173.0	1652.0	-1.0	2552.0	1619.0	-1.0	2990.0	1542.0	-1.0	2101.0	
340.539	1754.0	-1.0	2883.0	1707.0	-1.0	2295.0	2081.0	-1.0	3364.0	2064.0	-1.0	2852.0	2522.0	-1.0	4258.0	2243.0	-1.0	3032.0	1768.0	-1.0	3072.0	4337.0	-1.0	4343.0	2018.0	-1.0	3533.0	2600.0	-1.0	3548.0	2160.0	-1.0	3401.0	1183.0	-1.0	1547.0	2460.0	-1.0	4169.0	1653.0	-1.0	2553.0	1619.0	-1.0	2987.0	1544.0	-1.0	2104.0	
341.038	1755.0	-1.0	2883.0	1706.0	-1.0	2292.0	2080.0	-1.0	3363.0	2060.0	-1.0	2842.0	2523.0	-1.0	4260.0	2242.0	-1.0	3029.0	1768.0	-1.0	3073.0	4338.0	-1.0	4343.0	2020.0	-1.0	3533.0	2595.0	-1.0	3538.0	2161.0	-1.0	3400.0	1184.0	-1.0	1547.0	2457.0	-1.0	4162.0	1653.0	-1.0	2551.0	1618.0	-1.0	2982.0	1544.0	-1.0	2103.0	
341.537	1754.0	-1.0	2881.0	1703.0	-1.0	2288.0	2080.0	-1.0	3363.0	2056.0	-1.0	2833.0	2524.0	-1.0	4263.0	2239.0	-1.0	3025.0	1765.0	-1.0	3070.0	4337.0	-1.0	4343.0	2022.0	-1.0	3541.0	2590.0	-1.0	3531.0	2162.0	-1.0	3404.0	1185.0	-1.0	1550.0	2457.0	-1.0	4165.0	1655.0	-1.0	2560.0	1616.0	-1.0	2977.0	1546.0	-1.0	2106.0	
342.036	1750.0	-1.0	2872.0	1701.0	-1.0	2284.0	2077.0	-1.0	3358.0	2053.0	-1.0	2826.0	2524.0	-1.0	4265.0	2236.0	-1.0	3021.0	1763.0	-1.0	3067.0	4337.0	-1.0	4343.0	2024.0	-1.0	3548.0	2586.0	-1.0	3525.0	2164.0	-1.0	3409.0	1187.0	-1.0	1553.0	2457.0	-1.0	4166.0	1659.0	-1.0	2567.0	1612.0	-1.0	2971.0	1547.0	-1.0	2108.0	
342.535	1748.0	-1.0	2871.0	1702.0	-1.0	2286.0	2078.0	-1.0	3363.0	2054.0	-1.0	2828.0	2526.0	-1.0	4269.0	2237.0	-1.0	3025.0	1763.0	-1.0	3070.0	4338.0	-1.0	4343.0	2028.0	-1.0	3557.0	2590.0	-1.0	3536.0	2170.0	-1.0	3423.0	1189.0	-1.0	1558.0	2458.0	-1.0	4169.0	1661.0	-1.0	2571.0	1612.0	-1.0	2969.0	1547.0	-1.0	2107.0	
343.035	1745.0	-1.0	2871.0	1703.0	-1.0	2290.0	2078.0	-1.0	3367.0	2057.0	-1.0	2835.0	2525.0	-1.0	4272.0	2240.0	-1.0	3033.0	1764.0	-1.0	3076.0	4337.0	-1.0	4343.0	2027.0	-1.0	3556.0	2597.0	-1.0	3549.0	2171.0	-1.0	3431.0	1189.0	-1.0	1561.0	2463.0	-1.0	4182.0	1661.0	-1.0	2573.0	1613.0	-1.0	2973.0	1546.0	-1.0	2106.0	
343.534	1745.0	-1.0	2870.0	1704.0	-1.0	2292.0	2078.0	-1.0	3368.0	2058.0	-1.0	2837.0	2524.0	-1.0	4270.0	2239.0	-1.0	3031.0	1765.0	-1.0	3077.0	4337.0	-1.0	4343.0	2028.0	-1.0	3561.0	2603.0	-1.0	3565.0	2178.0	-1.0	3452.0	1189.0	-1.0	1565.0	2466.0	-1.0	4190.0	1660.0	-1.0	2572.0	1615.0	-1.0	2979.0	1544.0	-1.0	2102.0	
344.033	1745.0	-1.0	2874.0	1705.0	-1.0	2295.0	2080.0	-1.0	3376.0	2061.0	-1.0	2845.0	2526.0	-1.0	4274.0	2242.0	-1.0	3040.0	1766.0	-1.0	3081.0	4337.0	-1.0	4343.0	2029.0	-1.0	3568.0	2612.0	-1.0	3585.0	2183.0	-1.0	3468.0	1190.0	-1.0	1570.0	2470.0	-1.0	4197.0	1659.0	-1.0	2571.0	1616.0	-1.0	2983.0	1543.0	-1.0	2097.0	
344.532	1746.0	-1.0	2877.0	1707.0	-1.0	2299.0	2082.0	-1.0	3380.0	2064.0	-1.0	2852.0	2526.0	-1.0	4276.0	2246.0	-1.0	3048.0	1766.0	-1.0	3084.0	4337.0	-1.0	4343.0	2030.0	-1.0	3571.0	2618.0	-1.0	3600.0	2186.0	-1.0	3477.0	1190.0	-1.0	1573.0	2475.0	-1.0	4210.0	1659.0	-1.0	2572.0	1619.0	-1.0	2990.0	1541.0	-1.0	2094.0	
345.031	1746.0	-1.0	2878.0	1708.0	-1.0	2300.0	2082.0	-1.0	3381.0	2066.0	-1.0	2856.0	2526.0	-1.0	4277.0	2249.0	-1.0	3053.0	1766.0	-1.0	3084.0	4338.0	-1.0	4343.0	2029.0	-1.0	3570.0	2620.0	-1.0	3606.0	2186.0	-1.0	3481.0	1188.0	-1.0	1573.0	2477.0	-1.0	4216.0	1659.0	-1.0	2572.0	1621.0	-1.0	2993.0	1538.0	-1.0	2090.0	
345.530	1748.0	-1.0	2886.0	1708.0	-1.0	2304.0	2084.0	-1.0	3388.0	2068.0	-1.0	2863.0	2527.0	-1.0	4277.0	2252.0	-1.0	3059.0	1766.0	-1.0	3085.0	4338.0	-1.0	4343.0	2028.0	-1.0	3567.0	2621.0	-1.0	3609.0	2185.0	-1.0	3481.0	1187.0	-1.0	1572.0	2478.0	-1.0	4216.0	1658.0	-1.0	2569.0	1621.0	-1.0	2994.0	1537.0	-1.0	2085.0	
346.029	1749.0	-1.0	2888.0	1708.0	-1.0	2305.0	2084.0	-1.0	3390.0	2070.0	-1.0	2865.0	2526.0	-1.0	4276.0	2253.0	-1.0	3062.0	1766.0	-1.0	3083.0	4338.0	-1.0	4343.0	2027.0	-1.0	3566.0	2621.0	-1.0	3612.0	2185.0	-1.0	3483.0	1185.0	-1.0	1572.0	2480.0	-1.0	4224.0	1657.0	-1.0	2569.0	1621.0	-1.0	2997.0	1536.0	-1.0	2084.0	
346.528	1747.0	-1.0	2885.0	1708.0	-1.0	2303.0	2083.0	-1.0	3386.0	2070.0	-1.0	2865.0	2523.0	-1.0	4272.0	2252.0	-1.0	3061.0	1765.0	-1.0	3081.0	4338.0	-1.0	4343.0	2027.0	-1.0	3562.0	2619.0	-1.0	3610.0	2184.0	-1.0	3479.0	1183.0	-1.0	1570.0	2481.0	-1.0	4225.0	1656.0	-1.0	2566.0	1622.0	-1.0	2997.0	1535.0	-1.0	2082.0	
347.027	1748.0	-1.0	2886.0	1709.0	-1.0	2305.0	2083.0	-1.0	3385.0	2071.0	-1.0	2867.0	2520.0	-1.0	4265.0	2250.0	-1.0	3056.0	1763.0	-1.0	3078.0	4338.0	-1.0	4343.0	2025.0	-1.0	3555.0	2618.0	-1.0	3607.0	2182.0	-1.0	3475.0	1182.0	-1.0	1565.0	2480.0	-1.0	4219.0	1654.0	-1.0	2560.0	1621.0	-1.0	2993.0	1533.0	-1.0	2077.0	
347.526	1748.0	-1.0	2886.0	1709.0	-1.0	2305.0	2083.0	-1.0	3384.0	2071.0	-1.0	2867.0	2517.0	-1.0	4261.0	2248.0	-1.0	3052.0	1762.0	-1.0	3074.0	4338.0	-1.0	4343.0	2023.0	-1.0	3550.0	2614.0	-1.0	3603.0	2179.0	-1.0	3468.0	1181.0	-1.0	1565.0	2480.0	-1.0	4221.0	1655.0	-1.0	2562.0	1622.0	-1.0	2994.0	1534.0	-1.0	2079.0	
348.025	1746.0	-1.0	2883.0	1706.0	-1.0	2299.0	2080.0	-1.0	3377.0	2068.0	-1.0	2860.0	2513.0	-1.0	4252.0	2244.0	-1.0	3042.0	1760.0	-1.0	3065.0	4337.0	-1.0	4343.0	2021.0	-1.0	3541.0	2608.0	-1.0	3590.0	2174.0	-1.0	3455.0	1181.0	-1.0	1563.0	2479.0	-1.0	4218.0	1655.0	-1.0	2563.0	1623.0	-1.0	2996.0	1534.0	-1.0	2080.0	
348.524	1747.0	-1.0	2882.0	1706.0	-1.0	2297.0	2080.0	-1.0	3373.0	2066.0	-1.0	2855.0	2511.0	-1.0	4245.0	2239.0	-1.0	3031.0	1756.0	-1.0	3056.0	4338.0	-1.0	4343.0	2016.0	-1.0	3529.0	2598.0	-1.0	3573.0	2169.0	-1.0	3442.0	1179.0	-1.0	1559.0	2475.0	-1.0	4209.0	1656.0	-1.0	2563.0	1622.0	-1.0	2991.0	1534.0	-1.0	2080.0	
349.024	1746.0	-1.0	2882.0	1704.0	-1.0	2296.0	2079.0	-1.0	3371.0	2064.0	-1.0	2852.0	2509.0	-1.0	4241.0	2236.0	-1.0	3027.0	1754.0	-1.0	3050.0	4337.0	-1.0	4343.0	2014.0	-1.0	3524.0	2594.0	-1.0	3567.0	2167.0	-1.0	3437.0	1179.0	-1.0	1559.0	2477.0	-1.0	4214.0	1655.0	-1.0	2564.0	1622.0	-1.0	2994.0	1534.0	-1.0	2082.0	
349.523	1746.0	-1.0	2882.0	1707.0	-1.0	2302.0	2079.0	-1.0	3372.0	2068.0	-1.0	2862.0	2507.0	-1.0	4237.0	2238.0	-1.0	3031.0	1755.0	-1.0	3049.0	4338.0	-1.0	4343.0	2012.0	-1.0	3516.0	2598.0	-1.0	3574.0	2163.0	-1.0	3428.0	1177.0	-1.0	1557.0	2481.0	-1.0	4223.0	1653.0	-1.0	2560.0	1623.0	-1.0	2999.0	1535.0	-1.0	2085.0	
350.022	1749.0	-1.0	2888.0	1715.0	-1.0	2318.0	2082.0	-1.0	3378.0	2078.0	-1.0	2881.0	2507.0	-1.0	4234.0	2243.0	-1.0	3038.0	1756.0	-1.0	3049.0	4338.0	-1.0	4343.0	2007.0	-1.0	3505.0	2603.0	-1.0	3582.0	2157.0	-1.0	3418.0	1174.0	-1.0	1551.0	2483.0	-1.0	4225.0	1648.0	-1.0	2551.0	1624.0	-1.0	3001.0	1536.0	-1.0	2086.0	
350.521	1751.0	-1.0	2892.0	1721.0	-1.0	2328.0	2085.0	-1.0	3382.0	2084.0	-1.0	2896.0	2507.0	-1.0	4233.0	2247.0	-1.0	3045.0	1757.0	-1.0	3050.0	4338.0	-1.0	4343.0	2005.0	-1.0	3499.0	2608.0	-1.0	3591.0	2154.0	-1.0	3410.0	1172.0	-1.0	1549.0	2487.0	-1.0	4234.0	1646.0	-1.0	2547.0	1626.0	-1.0	3007.0	1538.0	-1.0	2093.0	
351.020	1751.0	-1.0	2890.0	1724.0	-1.0	2332.0	2085.0	-1.0	3381.0	2087.0	-1.0	2901.0	2505.0	-1.0	4229.0	2248.0	-1.0	3046.0	1756.0	-1.0	3047.0	4338.0	-1.0	4343.0	2001.0	-1.0	3490.0	2610.0	-1.0	3591.0	2149.0	-1.0	3401.0	1170.0	-1.0	1544.0	2487.0	-1.0	4235.0	1643.0	-1.0	2541.0	1625.0	-1.0	3007.0	1540.0	-1.0	2096.0	
351.519	1752.0	-1.0	2893.0	1725.0	-1.0	2334.0	2086.0	-1.0	3384.0	2088.0	-1.0	2903.0	2505.0	-1.0	4228.0	2247.0	-1.0	3044.0	1755.0	-1.0	3044.0	4338.0	-1.0	4343.0	2000.0	-1.0	3484.0	2607.0	-1.0	3585.0	2146.0	-1.0	3393.0	1168.0	-1.0	1540.0	2485.0	-1.0	4229.0	1642.0	-1.0	2537.0	1624.0	-1.0	3004.0	1540.0	-1.0	2098.0	
352.018	1751.0	-1.0	2890.0	1722.0	-1.0	2330.0	2085.0	-1.0	3383.0	2086.0	-1.0	2899.0	2504.0	-1.0	4225.0	2243.0	-1.0	3037.0	1754.0	-1.0	3040.0	4338.0	-1.0	4343.0	1999.0	-1.0	3481.0	2603.0	-1.0	3578.0	2144.0	-1.0	3389.0	1167.0	-1.0	1538.0	2484.0	-1.0	4229.0	1642.0	-1.0	2537.0	1624.0	-1.0	3003.0	1542.0	-1.0	2101.0	
352.517	1750.0	-1.0	2886.0	1721.0	-1.0	2325.0	2084.0	-1.0	3380.0	2084.0	-1.0	2893.0	2501.0	-1.0	4218.0	2240.0	-1.0	3029.0	1752.0	-1.0	3036.0	4338.0	-1.0	4343.0	1997.0	-1.0	3475.0	2600.0	-1.0	3570.0	2141.0	-1.0	3381.0	1166.0	-1.0	1535.0	2483.0	-1.0	4225.0	1641.0	-1.0	2534.0	1622.0	-1.0	3000.0	1543.0	-1.0	2103.0	
353.016	1750.0	-1.0	2886.0	1721.0	-1.0	2325.0	2085.0	-1.0	3382.0	2085.0	-1.0	2894.0	2501.0	-1.0	4219.0	2240.0	-1.0	3030.0	1752.0	-1.0	3036.0	4338.0	-1.0	4343.0	1995.0	-1.0	3475.0	2599.0	-1.0	3571.0	2140.0	-1.0	3381.0	1166.0	-1.0	1535.0	2483.0	-1.0	4227.0	1641.0	-1.0	2534.0	1622.0	-1.0	3003.0	1544.0	-1.0	2111.0	
353.515	1750.0	-1.0	2884.0	1719.0	-1.0	2322.0	2085.0	-1.0	3382.0	2084.0	-1.0	2893.0	2500.0	-1.0	4215.0	2239.0	-1.0	3025.0	1752.0	-1.0	3034.0	4338.0	-1.0	4343.0	1994.0	-1.0	3472.0	2597.0	-1.0	3568.0	2139.0	-1.0	3379.0	1165.0	-1.0	1533.0	2483.0	-1.0	4228.0	1640.0	-1.0	2534.0	1622.0	-1.0	3002.0	1545.0	-1.0	2112.0	
354.014	1751.0	-1.0	2885.0	1720.0	-1.0	2323.0	2086.0	-1.0	3382.0	2085.0	-1.0	2893.0	2499.0	-1.0	4212.0	2238.0	-1.0	3022.0	1751.0	-1.0	3031.0	4338.0	-1.0	4343.0	1992.0	-1.0	3468.0	2594.0	-1.0	3562.0	2137.0	-1.0	3375.0	1164.0	-1.0	1531.0	2481.0	-1.0	4225.0	1639.0	-1.0	2532.0	1622.0	-1.0	2998.0	1543.0	-1.0	2111.0	
354.514	1751.0	-1.0	2883.0	1719.0	-1.0	2321.0	2085.0	-1.0	3382.0	2084.0	-1.0	2892.0	2499.0	-1.0	4211.0	2237.0	-1.0	3020.0	1751.0	-1.0	3031.0	4338.0	-1.0	4343.0	1992.0	-1.0	3469.0	2593.0	-1.0	3562.0	2137.0	-1.0	3375.0	1164.0	-1.0	1532.0	2481.0	-1.0	4228.0	1639.0	-1.0	2535.0	1622.0	-1.0	2998.0	1543.0	-1.0	2113.0	
355.013	1749.0	-1.0	2878.0	1717.0	-1.0	2317.0	2083.0	-1.0	3378.0	2082.0	-1.0	2888.0	2496.0	-1.0	4208.0	2234.0	-1.0	3017.0	1749.0	-1.0	3029.0	4338.0	-1.0	4343.0	1990.0	-1.0	3465.0	2591.0	-1.0	3556.0	2134.0	-1.0	3371.0	1165.0	-1.0	1532.0	2480.0	-1.0	4225.0	1641.0	-1.0	2540.0	1621.0	-1.0	2996.0	1544.0	-1.0	2112.0	
355.512	1749.0	-1.0	2880.0	1718.0	-1.0	2320.0	2083.0	-1.0	3380.0	2083.0	-1.0	2890.0	2497.0	-1.0	4211.0	2235.0	-1.0	3018.0	1749.0	-1.0	3028.0	4338.0	-1.0	4343.0	1990.0	-1.0	3469.0	2590.0	-1.0	3557.0	2134.0	-1.0	3371.0	1166.0	-1.0	1536.0	2479.0	-1.0	4222.0	1644.0	-1.0	2546.0	1622.0	-1.0	2994.0	1544.0	-1.0	2111.0	
356.011	1749.0	-1.0	2878.0	1717.0	-1.0	2320.0	2082.0	-1.0	3378.0	2081.0	-1.0	2888.0	2496.0	-1.0	4210.0	2232.0	-1.0	3014.0	1747.0	-1.0	3025.0	4338.0	-1.0	4343.0	1990.0	-1.0	3471.0	2586.0	-1.0	3552.0	2133.0	-1.0	3369.0	1168.0	-1.0	1539.0	2478.0	-1.0	4220.0	1646.0	-1.0	2553.0	1621.0	-1.0	2993.0	1542.0	-1.0	2109.0	
356.510	1749.0	-1.0	2880.0	1720.0	-1.0	2324.0	2082.0	-1.0	3379.0	2081.0	-1.0	2888.0	2496.0	-1.0	4211.0	2231.0	-1.0	3012.0	1746.0	-1.0	3024.0	4337.0	-1.0	4343.0	1990.0	-1.0	3469.0	2585.0	-1.0	3546.0	2132.0	-1.0	3366.0	1169.0	-1.0	1540.0	2475.0	-1.0	4214.0	1646.0	-1.0	2554.0	1620.0	-1.0	2988.0	1540.0	-1.0	2106.0	
357.010	1750.0	-1.0	2881.0	1720.0	-1.0	2325.0	2083.0	-1.0	3380.0	2081.0	-1.0	2887.0	2498.0	-1.0	4215.0	2231.0	-1.0	3012.0	1746.0	-1.0	3025.0	4338.0	-1.0	4343.0	1991.0	-1.0	3473.0	2584.0	-1.0	3547.0	2132.0	-1.0	3368.0	1170.0	-1.0	1544.0	2477.0	-1.0	4216.0	1647.0	-1.0	2558.0	1620.0	-1.0	2990.0	1540.0	-1.0	2106.0	
357.509	1748.0	-1.0	2878.0	1719.0	-1.0	2323.0	2082.0	-1.0	3377.0	2078.0	-1.0	2882.0	2497.0	-1.0	4215.0	2228.0	-1.0	3009.0	1746.0	-1.0	3024.0	4338.0	-1.0	4343.0	1992.0	-1.0	3474.0	2583.0	-1.0	3543.0	2133.0	-1.0	3368.0	1171.0	-1.0	1544.0	2475.0	-1.0	4215.0	1647.0	-1.0	2558.0	1619.0	-1.0	2988.0	1539.0	-1.0	2105.0	
358.008	1748.0	-1.0	2881.0	1719.0	-1.0	2324.0	2082.0	-1.0	3380.0	2078.0	-1.0	2883.0	2499.0	-1.0	4221.0	2229.0	-1.0	3011.0	1746.0	-1.0	3027.0	4338.0	-1.0	4343.0	1993.0	-1.0	3478.0	2584.0	-1.0	3545.0	2134.0	-1.0	3370.0	1172.0	-1.0	1546.0	2474.0	-1.0	4209.0	1646.0	-1.0	2555.0	1619.0	-1.0	2986.0	1538.0	-1.0	2103.0	
358.507	1747.0	-1.0	2880.0	1717.0	-1.0	2322.0	2081.0	-1.0	3378.0	2075.0	-1.0	2879.0	2499.0	-1.0	4221.0	2226.0	-1.0	3008.0	1746.0	-1.0	3027.0	4338.0	-1.0	4343.0	1993.0	-1.0	3478.0	2584.0	-1.0	3544.0	2134.0	-1.0	3371.0	1172.0	-1.0	1545.0	2473.0	-1.0	4210.0	1644.0	-1.0	2552.0	1620.0	-1.0	2986.0	1538.0	-1.0	2103.0	
359.006	1748.0	-1.0	2880.0	1718.0	-1.0	2322.0	2081.0	-1.0	3377.0	2074.0	-1.0	2876.0	2498.0	-1.0	4216.0	2225.0	-1.0	3003.0	1746.0	-1.0	3026.0	4338.0	-1.0	4343.0	1992.0	-1.0	3471.0	2582.0	-1.0	3540.0	2133.0	-1.0	3368.0	1170.0	-1.0	1541.0	2471.0	-1.0	4203.0	1641.0	-1.0	2543.0	1618.0	-1.0	2982.0	1537.0	-1.0	2099.0	
359.505	1747.0	-1.0	2880.0	1717.0	-1.0	2320.0	2080.0	-1.0	3377.0	2073.0	-1.0	2875.0	2497.0	-1.0	4214.0	2223.0	-1.0	3002.0	1747.0	-1.0	3026.0	4338.0	-1.0	4343.0	1992.0	-1.0	3471.0	2584.0	-1.0	3541.0	2133.0	-1.0	3368.0	1170.0	-1.0	1540.0	2472.0	-1.0	4205.0	1639.0	-1.0	2538.0	1619.0	-1.0	2983.0	1536.0	-1.0	2099.0	
360.004	1746.0	-1.0	2877.0	1716.0	-1.0	2318.0	2080.0	-1.0	3375.0	2072.0	-1.0	2871.0	2495.0	-1.0	4209.0	2222.0	-1.0	2998.0	1747.0	-1.0	3026.0	4338.0	-1.0	4343.0	1992.0	-1.0	3469.0	2583.0	-1.0	3539.0	2133.0	-1.0	3366.0	1168.0	-1.0	1537.0	2472.0	-1.0	4203.0	1637.0	-1.0	2532.0	1617.0	-1.0	2983.0	1536.0	-1.0	2098.0	
360.503	1746.0	-1.0	2880.0	1716.0	-1.0	2318.0	2081.0	-1.0	3379.0	2073.0	-1.0	2875.0	2496.0	-1.0	4211.0	2223.0	-1.0	3001.0	1749.0	-1.0	3029.0	4337.0	-1.0	4343.0	1993.0	-1.0	3474.0	2585.0	-1.0	3542.0	2134.0	-1.0	3369.0	1168.0	-1.0	1537.0	2472.0	-1.0	4201.0	1636.0	-1.0	2528.0	1618.0	-1.0	2982.0	1537.0	-1.0	2099.0	
361.002	1747.0	-1.0	2880.0	1715.0	-1.0	2319.0	2081.0	-1.0	3380.0	2074.0	-1.0	2877.0	2497.0	-1.0	4211.0	2224.0	-1.0	3003.0	1751.0	-1.0	3031.0	4337.0	-1.0	4343.0	1995.0	-1.0	3476.0	2586.0	-1.0	3542.0	2134.0	-1.0	3370.0	1168.0	-1.0	1537.0	2472.0	-1.0	4202.0	1635.0	-1.0	2528.0	1618.0	-1.0	2983.0	1537.0	-1.0	2100.0	
361.501	1747.0	-1.0	2880.0	1716.0	-1.0	2318.0	2081.0	-1.0	3379.0	2074.0	-1.0	2876.0	2497.0	-1.0	4209.0	2225.0	-1.0	3001.0	1753.0	-1.0	3033.0	4338.0	-1.0	4343.0	1995.0	-1.0	3474.0	2585.0	-1.0	3539.0	2134.0	-1.0	3366.0	1168.0	-1.0	1535.0	2469.0	-1.0	4199.0	1635.0	-1.0	2527.0	1618.0	-1.0	2981.0	1537.0	-1.0	2101.0	
362.001	1748.0	-1.0	2882.0	1716.0	-1.0	2320.0	2082.0	-1.0	3381.0	2074.0	-1.0	2879.0	2498.0	-1.0	4213.0	2226.0	-1.0	3005.0	1754.0	-1.0	3037.0	4337.0	-1.0	4343.0	1997.0	-1.0	3479.0	2585.0	-1.0	3540.0	2134.0	-1.0	3369.0	1168.0	-1.0	1537.0	2471.0	-1.0	4203.0	1637.0	-1.0	2531.0	1619.0	-1.0	2984.0	1538.0	-1.0	2104.0	
362.500	1748.0	-1.0	2879.0	1716.0	-1.0	2318.0	2082.0	-1.0	3379.0	2074.0	-1.0	2877.0	2499.0	-1.0	4212.0	2227.0	-1.0	3005.0	1757.0	-1.0	3038.0	4337.0	-1.0	4343.0	1998.0	-1.0	3479.0	2583.0	-1.0	3536.0	2132.0	-1.0	3366.0	1168.0	-1.0	1538.0	2469.0	-1.0	4201.0	1639.0	-1.0	2537.0	1618.0	-1.0	2984.0	1538.0	-1.0	2105.0	
362.999	1750.0	-1.0	2884.0	1717.0	-1.0	2322.0	2083.0	-1.0	3382.0	2075.0	-1.0	2880.0	2501.0	-1.0	4211.0	2227.0	-1.0	3004.0	1758.0	-1.0	3039.0	4338.0	-1.0	4343.0	1998.0	-1.0	3479.0	2581.0	-1.0	3530.0	2132.0	-1.0	3363.0	1169.0	-1.0	1539.0	2467.0	-1.0	4192.0	1641.0	-1.0	2541.0	1617.0	-1.0	2978.0	1538.0	-1.0	2105.0	
363.498	1750.0	-1.0	2883.0	1715.0	-1.0	2321.0	2082.0	-1.0	3380.0	2073.0	-1.0	2877.0	2501.0	-1.0	4209.0	2226.0	-1.0	3002.0	1758.0	-1.0	3038.0	4338.0	-1.0	4343.0	1999.0	-1.0	3481.0	2578.0	-1.0	3527.0	2132.0	-1.0	3363.0	1170.0	-1.0	1540.0	2467.0	-1.0	4193.0	1643.0	-1.0	2547.0	1617.0	-1.0	2979.0	1538.0	-1.0	2106.0	
363.997	1750.0	-1.0	2879.0	1714.0	-1.0	2316.0	2081.0	-1.0	3375.0	2070.0	-1.0	2871.0	2499.0	-1.0	4205.0	2224.0	-1.0	2996.0	1758.0	-1.0	3037.0	4337.0	-1.0	4343.0	1999.0	-1.0	3479.0	2574.0	-1.0	3518.0	2132.0	-1.0	3362.0	1170.0	-1.0	1540.0	2464.0	-1.0	4186.0	1646.0	-1.0	2552.0	1617.0	-1.0	2976.0	1537.0	-1.0	2106.0	
364.496	1750.0	-1.0	2879.0	1712.0	-1.0	2312.0	2080.0	-1.0	3372.0	2069.0	-1.0	2867.0	2500.0	-1.0	4205.0	2222.0	-1.0	2994.0	1758.0	-1.0	3036.0	4337.0	-1.0	4343.0	2000.0	-1.0	3482.0	2570.0	-1.0	3513.0	2134.0	-1.0	3367.0	1171.0	-1.0	1543.0	2464.0	-1.0	4188.0	1651.0	-1.0	2564.0	1617.0	-1.0	2978.0	1539.0	-1.0	2111.0	
364.995	1750.0	-1.0	2876.0	1709.0	-1.0	2308.0	2079.0	-1.0	3368.0	2067.0	-1.0	2863.0	2500.0	-1.0	4204.0	2221.0	-1.0	2993.0	1758.0	-1.0	3037.0	4338.0	-1.0	4343.0	2000.0	-1.0	3482.0	2567.0	-1.0	3509.0	2135.0	-1.0	3369.0	1171.0	-1.0	1543.0	2463.0	-1.0	4187.0	1654.0	-1.0	2570.0	1616.0	-1.0	2979.0	1539.0	-1.0	2113.0	
365.494	1750.0	-1.0	2880.0	1710.0	-1.0	2311.0	2079.0	-1.0	3371.0	2068.0	-1.0	2866.0	2501.0	-1.0	4210.0	2222.0	-1.0	2996.0	1759.0	-1.0	3040.0	4338.0	-1.0	4343.0	2001.0	-1.0	3486.0	2569.0	-1.0	3514.0	2137.0	-1.0	3373.0	1172.0	-1.0	1545.0	2466.0	-1.0	4196.0	1656.0	-1.0	2577.0	1617.0	-1.0	2983.0	1541.0	-1.0	2117.0	
365.993	1750.0	-1.0	2879.0	1711.0	-1.0	2313.0	2079.0	-1.0	3371.0	2069.0	-1.0	2867.0	2503.0	-1.0	4214.0	2222.0	-1.0	2997.0	1761.0	-1.0	3045.0	4338.0	-1.0	4343.0	2002.0	-1.0	3488.0	2572.0	-1.0	3519.0	2137.0	-1.0	3374.0	1172.0	-1.0	1544.0	2467.0	-1.0	4198.0	1657.0	-1.0	2578.0	1617.0	-1.0	2984.0	1541.0	-1.0	2119.0	
366.492	1750.0	-1.0	2885.0	1713.0	-1.0	2318.0	2081.0	-1.0	3377.0	2069.0	-1.0	2869.0	2507.0	-1.0	4224.0	2224.0	-1.0	3002.0	1763.0	-1.0	3052.0	4338.0	-1.0	4343.0	2002.0	-1.0	3495.0	2577.0	-1.0	3531.0	2140.0	-1.0	3383.0	1173.0	-1.0	1547.0	2469.0	-1.0	4207.0	1658.0	-1.0	2580.0	1619.0	-1.0	2990.0	1543.0	-1.0	2124.0	
366.991	1750.0	-1.0	2885.0	1710.0	-1.0	2316.0	2080.0	-1.0	3376.0	2065.0	-1.0	2861.0	2510.0	-1.0	4233.0	2224.0	-1.0	3002.0	1765.0	-1.0	3059.0	4338.0	-1.0	4343.0	2005.0	-1.0	3502.0	2579.0	-1.0	3533.0	2144.0	-1.0	3392.0	1173.0	-1.0	1547.0	2469.0	-1.0	4207.0	1656.0	-1.0	2575.0	1620.0	-1.0	2993.0	1545.0	-1.0	2128.0	
367.490	1750.0	-1.0	2890.0	1706.0	-1.0	2313.0	2080.0	-1.0	3381.0	2059.0	-1.0	2854.0	2516.0	-1.0	4246.0	2225.0	-1.0	3007.0	1768.0	-1.0	3069.0	4338.0	-1.0	4343.0	2008.0	-1.0	3514.0	2583.0	-1.0	3541.0	2149.0	-1.0	3405.0	1175.0	-1.0	1551.0	2471.0	-1.0	4212.0	1655.0	-1.0	2574.0	1622.0	-1.0	3000.0	1548.0	-1.0	2134.0	
367.990	1747.0	-1.0	2892.0	1702.0	-1.0	2311.0	2079.0	-1.0	3382.0	2054.0	-1.0	2848.0	2520.0	-1.0	4254.0	2227.0	-1.0	3011.0	1771.0	-1.0	3076.0	4337.0	-1.0	4343.0	2012.0	-1.0	3519.0	2585.0	-1.0	3543.0	2155.0	-1.0	3409.0	1177.0	-1.0	1552.0	2471.0	-1.0	4210.0	1654.0	-1.0	2571.0	1624.0	-1.0	3001.0	1549.0	-1.0	2138.0	
368.489	1748.0	-1.0	2897.0	1701.0	-1.0	2312.0	2080.0	-1.0	3387.0	2052.0	-1.0	2847.0	2524.0	-1.0	4264.0	2230.0	-1.0	3020.0	1773.0	-1.0	3084.0	4338.0	-1.0	4343.0	2013.0	-1.0	3527.0	2586.0	-1.0	3547.0	2157.0	-1.0	3417.0	1178.0	-1.0	1556.0	2472.0	-1.0	4214.0	1655.0	-1.0	2575.0	1625.0	-1.0	3006.0	1551.0	-1.0	2143.0	
368.988	1749.0	-1.0	2898.0	1701.0	-1.0	2311.0	2080.0	-1.0	3388.0	2053.0	-1.0	2847.0	2527.0	-1.0	4269.0	2233.0	-1.0	3026.0	1776.0	-1.0	3090.0	4338.0	-1.0	4343.0	2015.0	-1.0	3530.0	2585.0	-1.0	3546.0	2157.0	-1.0	3419.0	1179.0	-1.0	1558.0	2470.0	-1.0	4212.0	1656.0	-1.0	2578.0	1624.0	-1.0	3006.0	1552.0	-1.0	2146.0	
369.488	1751.0	-1.0	2904.0	1701.0	-1.0	2313.0	2082.0	-1.0	3393.0	2054.0	-1.0	2849.0	2531.0	-1.0	4275.0	2237.0	-1.0	3034.0	1778.0	-1.0	3095.0	4338.0	-1.0	4343.0	2016.0	-1.0	3536.0	2585.0	-1.0	3549.0	2159.0	-1.0	3425.0	1181.0	-1.0	1562.0	2470.0	-1.0	4210.0	1657.0	-1.0	2581.0	1625.0	-1.0	3008.0	1552.0	-1.0	2148.0	
369.987	1752.0	-1.0	2904.0	1702.0	-1.0	2314.0	2083.0	-1.0	3394.0	2056.0	-1.0	2854.0	2533.0	-1.0	4277.0	2239.0	-1.0	3040.0	1780.0	-1.0	3099.0	4338.0	-1.0	4343.0	2017.0	-1.0	3535.0	2585.0	-1.0	3547.0	2159.0	-1.0	3423.0	1181.0	-1.0	1561.0	2468.0	-1.0	4208.0	1658.0	-1.0	2585.0	1625.0	-1.0	3006.0	1551.0	-1.0	2148.0	
370.486	1753.0	-1.0	2911.0	1703.0	-1.0	2320.0	2085.0	-1.0	3401.0	2059.0	-1.0	2862.0	2536.0	-1.0	4282.0	2244.0	-1.0	3050.0	1782.0	-1.0	3103.0	4338.0	-1.0	4343.0	2019.0	-1.0	3539.0	2586.0	-1.0	3549.0	2159.0	-1.0	3424.0	1182.0	-1.0	1563.0	2467.0	-1.0	4207.0	1658.0	-1.0	2587.0	1625.0	-1.0	3007.0	1551.0	-1.0	2149.0	
370.985	1753.0	-1.0	2912.0	1704.0	-1.0	2321.0	2086.0	-1.0	3403.0	2061.0	-1.0	2864.0	2538.0	-1.0	4283.0	2246.0	-1.0	3053.0	1783.0	-1.0	3104.0	4338.0	-1.0	4343.0	2020.0	-1.0	3537.0	2585.0	-1.0	3547.0	2157.0	-1.0	3420.0	1180.0	-1.0	1562.0	2467.0	-1.0	4207.0	1655.0	-1.0	2585.0	1624.0	-1.0	3007.0	1551.0	-1.0	2150.0	
371.484	1755.0	-1.0	2916.0	1705.0	-1.0	2325.0	2087.0	-1.0	3407.0	2062.0	-1.0	2869.0	2539.0	-1.0	4285.0	2247.0	-1.0	3058.0	1784.0	-1.0	3106.0	4338.0	-1.0	4343.0	2020.0	-1.0	3535.0	2584.0	-1.0	3544.0	2155.0	-1.0	3415.0	1180.0	-1.0	1560.0	2465.0	-1.0	4202.0	1655.0	-1.0	2584.0	1624.0	-1.0	3005.0	1550.0	-1.0	2150.0	
371.983	1754.0	-1.0	2915.0	1704.0	-1.0	2324.0	2086.0	-1.0	3405.0	2062.0	-1.0	2868.0	2537.0	-1.0	4281.0	2246.0	-1.0	3054.0	1783.0	-1.0	3102.0	4338.0	-1.0	4343.0	2018.0	-1.0	3530.0	2579.0	-1.0	3536.0	2152.0	-1.0	3408.0	1179.0	-1.0	1557.0	2464.0	-1.0	4199.0	1654.0	-1.0	2583.0	1623.0	-1.0	3005.0	1550.0	-1.0	2150.0	
372.482	1755.0	-1.0	2918.0	1705.0	-1.0	2324.0	2086.0	-1.0	3406.0	2063.0	-1.0	2870.0	2534.0	-1.0	4279.0	2244.0	-1.0	3051.0	1781.0	-1.0	3099.0	4338.0	-1.0	4343.0	2017.0	-1.0	3527.0	2576.0	-1.0	3530.0	2151.0	-1.0	3405.0	1179.0	-1.0	1556.0	2462.0	-1.0	4194.0	1654.0	-1.0	2582.0	1623.0	-1.0	3003.0	1549.0	-1.0	2149.0	
372.981	1754.0	-1.0	2915.0	1703.0	-1.0	2322.0	2084.0	-1.0	3401.0	2059.0	-1.0	2865.0	2530.0	-1.0	4272.0	2240.0	-1.0	3042.0	1780.0	-1.0	3094.0	4338.0	-1.0	4343.0	2016.0	-1.0	3524.0	2572.0	-1.0	3524.0	2149.0	-1.0	3401.0	1178.0	-1.0	1553.0	2461.0	-1.0	4192.0	1653.0	-1.0	2576.0	1623.0	-1.0	3003.0	1547.0	-1.0	2148.0	
373.480	1755.0	-1.0	2917.0	1704.0	-1.0	2323.0	2084.0	-1.0	3401.0	2060.0	-1.0	2864.0	2527.0	-1.0	4269.0	2238.0	-1.0	3039.0	1778.0	-1.0	3091.0	4337.0	-1.0	4343.0	2015.0	-1.0	3521.0	2572.0	-1.0	3521.0	2147.0	-1.0	3398.0	1177.0	-1.0	1551.0	2461.0	-1.0	4189.0	1650.0	-1.0	2570.0	1622.0	-1.0	3001.0	1546.0	-1.0	2146.0	
373.979	1751.0	-1.0	2910.0	1699.0	-1.0	2314.0	2079.0	-1.0	3392.0	2053.0	-1.0	2853.0	2520.0	-1.0	4258.0	2231.0	-1.0	3024.0	1773.0	-1.0	3081.0	4337.0	-1.0	4343.0	2012.0	-1.0	3517.0	2565.0	-1.0	3512.0	2145.0	-1.0	3396.0	1176.0	-1.0	1549.0	2460.0	-1.0	4184.0	1649.0	-1.0	2565.0	1621.0	-1.0	2999.0	1544.0	-1.0	2143.0	
374.478	1748.0	-1.0	2906.0	1694.0	-1.0	2308.0	2076.0	-1.0	3389.0	2049.0	-1.0	2846.0	2517.0	-1.0	4259.0	2225.0	-1.0	3017.0	1768.0	-1.0	3075.0	4338.0	-1.0	4343.0	2012.0	-1.0	3524.0	2564.0	-1.0	3514.0	2148.0	-1.0	3403.0	1178.0	-1.0	1553.0	2460.0	-1.0	4187.0	1651.0	-1.0	2570.0	1620.0	-1.0	2997.0	1544.0	-1.0	2145.0	
374.977	1744.0	-1.0	2899.0	1692.0	-1.0	2303.0	2074.0	-1.0	3384.0	2048.0	-1.0	2842.0	2516.0	-1.0	4260.0	2224.0	-1.0	3013.0	1765.0	-1.0	3071.0	4337.0	-1.0	4343.0	2010.0	-1.0	3525.0	2563.0	-1.0	3517.0	2148.0	-1.0	3407.0	1178.0	-1.0	1555.0	2462.0	-1.0	4192.0	1653.0	-1.0	2576.0	1618.0	-1.0	2996.0	1544.0	-1.0	2146.0	
375.477	1743.0	-1.0	2901.0	1693.0	-1.0	2304.0	2074.0	-1.0	3388.0	2050.0	-1.0	2846.0	2518.0	-1.0	4267.0	2226.0	-1.0	3021.0	1763.0	-1.0	3072.0	4337.0	-1.0	4343.0	2009.0	-1.0	3530.0	2567.0	-1.0	3527.0	2151.0	-1.0	3416.0	1180.0	-1.0	1559.0	2464.0	-1.0	4197.0	1655.0	-1.0	2580.0	1617.0	-1.0	2997.0	1544.0	-1.0	2148.0	
375.976	1742.0	-1.0	2900.0	1692.0	-1.0	2302.0	2074.0	-1.0	3389.0	2050.0	-1.0	2846.0	2518.0	-1.0	4271.0	2228.0	-1.0	3028.0	1763.0	-1.0	3076.0	4337.0	-1.0	4343.0	2008.0	-1.0	3530.0	2570.0	-1.0	3537.0	2153.0	-1.0	3424.0	1180.0	-1.0	1561.0	2467.0	-1.0	4206.0	1654.0	-1.0	2581.0	1618.0	-1.0	3002.0	1544.0	-1.0	2149.0	
376.475	1743.0	-1.0	2904.0	1692.0	-1.0	2305.0	2076.0	-1.0	3397.0	2053.0	-1.0	2853.0	2522.0	-1.0	4280.0	2234.0	-1.0	3043.0	1764.0	-1.0	3084.0	4337.0	-1.0	4343.0	2008.0	-1.0	3535.0	2577.0	-1.0	3552.0	2157.0	-1.0	3434.0	1182.0	-1.0	1566.0	2470.0	-1.0	4214.0	1653.0	-1.0	2582.0	1620.0	-1.0	3008.0	1544.0	-1.0	2150.0	
376.974	1742.0	-1.0	2905.0	1691.0	-1.0	2306.0	2077.0	-1.0	3401.0	2054.0	-1.0	2857.0	2523.0	-1.0	4283.0	2238.0	-1.0	3052.0	1766.0	-1.0	3089.0	4337.0	-1.0	4343.0	2007.0	-1.0	3535.0	2580.0	-1.0	3558.0	2158.0	-1.0	3437.0	1183.0	-1.0	1568.0	2471.0	-1.0	4219.0	1653.0	-1.0	2585.0	1621.0	-1.0	3012.0	1543.0	-1.0	2150.0	
377.473	1743.0	-1.0	2911.0	1694.0	-1.0	2312.0	2079.0	-1.0	3408.0	2059.0	-1.0	2868.0	2527.0	-1.0	4290.0	2244.0	-1.0	3066.0	1766.0	-1.0	3095.0	4338.0	-1.0	4343.0	2008.0	-1.0	3540.0	2583.0	-1.0	3565.0	2160.0	-1.0	3442.0	1184.0	-1.0	1572.0	2472.0	-1.0	4220.0	1655.0	-1.0	2592.0	1621.0	-1.0	3012.0	1542.0	-1.0	2149.0	
377.972	1743.0	-1.0	2911.0	1695.0	-1.0	2311.0	2080.0	-1.0	3409.0	2060.0	-1.0	2871.0	2528.0	-1.0	4292.0	2246.0	-1.0	3071.0	1767.0	-1.0	3098.0	4337.0	-1.0	4343.0	2010.0	-1.0	3544.0	2581.0	-1.0	3563.0	2161.0	-1.0	3445.0	1184.0	-1.0	1573.0	2472.0	-1.0	4220.0	1657.0	-1.0	2596.0	1620.0	-1.0	3009.0	1541.0	-1.0	2149.0	
378.471	1744.0	-1.0	2915.0	1695.0	-1.0	2313.0	2081.0	-1.0	3414.0	2062.0	-1.0	2876.0	2530.0	-1.0	4296.0	2249.0	-1.0	3076.0	1767.0	-1.0	3101.0	4338.0	-1.0	4343.0	2011.0	-1.0	3544.0	2580.0	-1.0	3561.0	2163.0	-1.0	3446.0	1184.0	-1.0	1573.0	2472.0	-1.0	4219.0	1657.0	-1.0	2596.0	1620.0	-1.0	3007.0	1541.0	-1.0	2148.0	
378.970	1744.0	-1.0	2913.0	1694.0	-1.0	2309.0	2081.0	-1.0	3413.0	2061.0	-1.0	2876.0	2529.0	-1.0	4295.0	2249.0	-1.0	3077.0	1769.0	-1.0	3102.0	4338.0	-1.0	4343.0	2010.0	-1.0	3541.0	2579.0	-1.0	3559.0	2162.0	-1.0	3444.0	1183.0	-1.0	1572.0	2473.0	-1.0	4220.0	1655.0	-1.0	2595.0	1620.0	-1.0	3006.0	1540.0	-1.0	2147.0	
379.469	1744.0	-1.0	2910.0	1693.0	-1.0	2306.0	2080.0	-1.0	3409.0	2062.0	-1.0	2875.0	2527.0	-1.0	4293.0	2248.0	-1.0	3074.0	1768.0	-1.0	3101.0	4338.0	-1.0	4343.0	2009.0	-1.0	3534.0	2575.0	-1.0	3551.0	2160.0	-1.0	3438.0	1182.0	-1.0	1567.0	2471.0	-1.0	4213.0	1655.0	-1.0	2591.0	1619.0	-1.0	3001.0	1538.0	-1.0	2144.0	
379.968	1742.0	-1.0	2906.0	1691.0	-1.0	2303.0	2078.0	-1.0	3405.0	2059.0	-1.0	2874.0	2525.0	-1.0	4290.0	2246.0	-1.0	3069.0	1767.0	-1.0	3097.0	4338.0	-1.0	4343.0	2008.0	-1.0	3531.0	2573.0	-1.0	3546.0	2158.0	-1.0	3434.0	1181.0	-1.0	1566.0	2472.0	-1.0	4213.0	1655.0	-1.0	2589.0	1620.0	-1.0	3000.0	1538.0	-1.0	2144.0	
380.468	1740.0	-1.0	2898.0	1690.0	-1.0	2296.0	2077.0	-1.0	3397.0	2058.0	-1.0	2868.0	2521.0	-1.0	4281.0	2242.0	-1.0	3060.0	1767.0	-1.0	3090.0	4338.0	-1.0	4343.0	2007.0	-1.0	3521.0	2569.0	-1.0	3535.0	2155.0	-1.0	3422.0	1179.0	-1.0	1560.0	2470.0	-1.0	4203.0	1653.0	-1.0	2583.0	1619.0	-1.0	2993.0	1537.0	-1.0	2141.0	
380.967	1741.0	-1.0	2895.0	1691.0	-1.0	2294.0	2077.0	-1.0	3394.0	2059.0	-1.0	2868.0	2517.0	-1.0	4273.0	2239.0	-1.0	3053.0	1765.0	-1.0	3083.0	4337.0	-1.0	4343.0	2006.0	-1.0	3511.0	2564.0	-1.0	3522.0	2152.0	-1.0	3411.0	1177.0	-1.0	1556.0	2468.0	-1.0	4191.0	1651.0	-1.0	2575.0	1618.0	-1.0	2985.0	1535.0	-1.0	2136.0	
381.466	1740.0	-1.0	2887.0	1688.0	-1.0	2287.0	2074.0	-1.0	3385.0	2055.0	-1.0	2859.0	2511.0	-1.0	4257.0	2231.0	-1.0	3036.0	1762.0	-1.0	3070.0	4338.0	-1.0	4343.0	2003.0	-1.0	3499.0	2557.0	-1.0	3505.0	2148.0	-1.0	3399.0	1175.0	-1.0	1551.0	2467.0	-1.0	4184.0	1649.0	-1.0	2568.0	1617.0	-1.0	2980.0	1534.0	-1.0	2133.0	
381.966	1738.0	-1.0	2878.0	1687.0	-1.0	2280.0	2072.0	-1.0	3375.0	2051.0	-1.0	2849.0	2504.0	-1.0	4237.0	2223.0	-1.0	3018.0	1759.0	-1.0	3055.0	4337.0	-1.0	4343.0	2000.0	-1.0	3484.0	2549.0	-1.0	3488.0	2144.0	-1.0	3385.0	1172.0	-1.0	1545.0	2465.0	-1.0	4174.0	1646.0	-1.0	2558.0	1617.0	-1.0	2972.0	1532.0	-1.0	2127.0	
382.465	1738.0	-1.0	2872.0	1686.0	-1.0	2274.0	2071.0	-1.0	3369.0	2050.0	-1.0	2843.0	2497.0	-1.0	4221.0	2216.0	-1.0	3003.0	1755.0	-1.0	3041.0	4337.0	-1.0	4343.0	1998.0	-1.0	3475.0	2546.0	-1.0	3479.0	2140.0	-1.0	3376.0	1171.0	-1.0	1543.0	2466.0	-1.0	4174.0	1645.0	-1.0	2555.0	1615.0	-1.0	2970.0	1531.0	-1.0	2125.0	
382.964	1736.0	-1.0	2865.0	1684.0	-1.0	2270.0	2069.0	-1.0	3362.0	2047.0	-1.0	2836.0	2492.0	-1.0	4203.0	2210.0	-1.0	2989.0	1751.0	-1.0	3027.0	4338.0	-1.0	4343.0	1996.0	-1.0	3466.0	2540.0	-1.0	3468.0	2138.0	-1.0	3367.0	1170.0	-1.0	1541.0	2466.0	-1.0	4171.0	1644.0	-1.0	2552.0	1615.0	-1.0	2966.0	1530.0	-1.0	2123.0	
383.463	1736.0	-1.0	2865.0	1683.0	-1.0	2269.0	2069.0	-1.0	3360.0	2046.0	-1.0	2833.0	2488.0	-1.0	4190.0	2206.0	-1.0	2977.0	1748.0	-1.0	3015.0	4337.0	-1.0	4343.0	1994.0	-1.0	3456.0	2536.0	-1.0	3458.0	2135.0	-1.0	3359.0	1168.0	-1.0	1539.0	2464.0	-1.0	4163.0	1643.0	-1.0	2548.0	1613.0	-1.0	2959.0	1528.0	-1.0	2120.0	
383.963	1735.0	-1.0	2862.0	1681.0	-1.0	2266.0	2068.0	-1.0	3357.0	2043.0	-1.0	2829.0	2484.0	-1.0	4179.0	2201.0	-1.0	2967.0	1746.0	-1.0	3006.0	4338.0	-1.0	4343.0	1992.0	-1.0	3452.0	2532.0	-1.0	3455.0	2133.0	-1.0	3357.0	1168.0	-1.0	1539.0	2465.0	-1.0	4167.0	1643.0	-1.0	2550.0	1613.0	-1.0	2960.0	1528.0	-1.0	2120.0	
384.462	1733.0	-1.0	2856.0	1681.0	-1.0	2264.0	2066.0	-1.0	3351.0	2042.0	-1.0	2824.0	2480.0	-1.0	4169.0	2198.0	-1.0	2958.0	1743.0	-1.0	2998.0	4337.0	-1.0	4343.0	1990.0	-1.0	3445.0	2531.0	-1.0	3451.0	2131.0	-1.0	3352.0	1167.0	-1.0	1538.0	2464.0	-1.0	4164.0	1642.0	-1.0	2550.0	1612.0	-1.0	2958.0	1527.0	-1.0	2119.0	
384.961	1734.0	-1.0	2857.0	1681.0	-1.0	2264.0	2067.0	-1.0	3352.0	2042.0	-1.0	2824.0	2480.0	-1.0	4168.0	2197.0	-1.0	2959.0	1743.0	-1.0	2995.0	4337.0	-1.0	4343.0	1989.0	-1.0	3447.0	2534.0	-1.0	3456.0	2132.0	-1.0	3356.0	1168.0	-1.0	1541.0	2465.0	-1.0	4168.0	1643.0	-1.0	2552.0	1613.0	-1.0	2960.0	1527.0	-1.0	2120.0	
385.461	1733.0	-1.0	2855.0	1679.0	-1.0	2263.0	2066.0	-1.0	3350.0	2041.0	-1.0	2822.0	2479.0	-1.0	4167.0	2196.0	-1.0	2956.0	1742.0	-1.0	2993.0	4337.0	-1.0	4343.0	1989.0	-1.0	3446.0	2534.0	-1.0	3457.0	2133.0	-1.0	3357.0	1168.0	-1.0	1540.0	2466.0	-1.0	4169.0	1642.0	-1.0	2551.0	1613.0	-1.0	2960.0	1527.0	-1.0	2119.0	
385.961	1734.0	-1.0	2859.0	1680.0	-1.0	2265.0	2068.0	-1.0	3354.0	2041.0	-1.0	2823.0	2481.0	-1.0	4169.0	2197.0	-1.0	2956.0	1742.0	-1.0	2992.0	4337.0	-1.0	4343.0	1989.0	-1.0	3445.0	2536.0	-1.0	3458.0	2134.0	-1.0	3358.0	1168.0	-1.0	1539.0	2466.0	-1.0	4167.0	1641.0	-1.0	2548.0	1613.0	-1.0	2960.0	1526.0	-1.0	2118.0	
386.461	1734.0	-1.0	2860.0	1680.0	-1.0	2264.0	2067.0	-1.0	3353.0	2041.0	-1.0	2822.0	2482.0	-1.0	4173.0	2197.0	-1.0	2957.0	1742.0	-1.0	2993.0	4337.0	-1.0	4343.0	1990.0	-1.0	3446.0	2537.0	-1.0	3461.0	2135.0	-1.0	3361.0	1168.0	-1.0	1538.0	2467.0	-1.0	4172.0	1640.0	-1.0	2547.0	1614.0	-1.0	2963.0	1525.0	-1.0	2118.0	
386.960	1734.0	-1.0	2860.0	1680.0	-1.0	2265.0	2067.0	-1.0	3353.0	2042.0	-1.0	2823.0	2483.0	-1.0	4174.0	2199.0	-1.0	2959.0	1742.0	-1.0	2994.0	4337.0	-1.0	4343.0	1989.0	-1.0	3444.0	2538.0	-1.0	3462.0	2134.0	-1.0	3360.0	1167.0	-1.0	1537.0	2466.0	-1.0	4171.0	1639.0	-1.0	2544.0	1612.0	-1.0	2963.0	1524.0	-1.0	2116.0	
387.459	1734.0	-1.0	2863.0	1680.0	-1.0	2267.0	2068.0	-1.0	3355.0	2043.0	-1.0	2825.0	2485.0	-1.0	4181.0	2202.0	-1.0	2965.0	1742.0	-1.0	2996.0	4337.0	-1.0	4343.0	1988.0	-1.0	3446.0	2539.0	-1.0	3466.0	2135.0	-1.0	3364.0	1167.0	-1.0	1537.0	2468.0	-1.0	4179.0	1639.0	-1.0	2545.0	1613.0	-1.0	2966.0	1524.0	-1.0	2118.0	
387.958	1733.0	-1.0	2862.0	1681.0	-1.0	2267.0	2067.0	-1.0	3355.0	2042.0	-1.0	2824.0	2486.0	-1.0	4183.0	2203.0	-1.0	2968.0	1743.0	-1.0	2997.0	4337.0	-1.0	4343.0	1987.0	-1.0	3445.0	2539.0	-1.0	3466.0	2135.0	-1.0	3363.0	1166.0	-1.0	1536.0	2469.0	-1.0	4181.0	1638.0	-1.0	2541.0	1613.0	-1.0	2968.0	1524.0	-1.0	2118.0	
388.457	1735.0	-1.0	2866.0	1681.0	-1.0	2269.0	2068.0	-1.0	3359.0	2044.0	-1.0	2827.0	2488.0	-1.0	4190.0	2205.0	-1.0	2973.0	1742.0	-1.0	2999.0	4337.0	-1.0	4343.0	1986.0	-1.0	3443.0	2539.0	-1.0	3464.0	2134.0	-1.0	3362.0	1166.0	-1.0	1535.0	2467.0	-1.0	4178.0	1636.0	-1.0	2538.0	1613.0	-1.0	2968.0	1523.0	-1.0	2117.0	
388.957	1734.0	-1.0	2867.0	1680.0	-1.0	2269.0	2068.0	-1.0	3360.0	2043.0	-1.0	2826.0	2488.0	-1.0	4191.0	2205.0	-1.0	2973.0	1742.0	-1.0	2999.0	4337.0	-1.0	4343.0	1986.0	-1.0	3442.0	2537.0	-1.0	3461.0	2132.0	-1.0	3359.0	1166.0	-1.0	1535.0	2467.0	-1.0	4179.0	1637.0	-1.0	2540.0	1613.0	-1.0	2971.0	1524.0	-1.0	2119.0	
389.456	1733.0	-1.0	2864.0	1680.0	-1.0	2266.0	2066.0	-1.0	3355.0	2040.0	-1.0	2819.0	2487.0	-1.0	4188.0	2202.0	-1.0	2966.0	1739.0	-1.0	2995.0	4337.0	-1.0	4343.0	1984.0	-1.0	3439.0	2532.0	-1.0	3449.0	2130.0	-1.0	3354.0	1165.0	-1.0	1533.0	2464.0	-1.0	4172.0	1638.0	-1.0	2543.0	1611.0	-1.0	2967.0	1524.0	-1.0	2119.0	
389.955	1733.0	-1.0	2865.0	1679.0	-1.0	2266.0	2065.0	-1.0	3355.0	2038.0	-1.0	2815.0	2486.0	-1.0	4189.0	2198.0	-1.0	2960.0	1738.0	-1.0	2993.0	4337.0	-1.0	4343.0	1985.0	-1.0	3444.0	2528.0	-1.0	3445.0	2130.0	-1.0	3355.0	1166.0	-1.0	1536.0	2464.0	-1.0	4174.0	1641.0	-1.0	2551.0	1612.0	-1.0	2969.0	1524.0	-1.0	2121.0	
390.454	1733.0	-1.0	2864.0	1681.0	-1.0	2270.0	2066.0	-1.0	3354.0	2040.0	-1.0	2820.0	2484.0	-1.0	4181.0	2196.0	-1.0	2956.0	1738.0	-1.0	2992.0	4337.0	-1.0	4343.0	1984.0	-1.0	3439.0	2529.0	-1.0	3445.0	2126.0	-1.0	3347.0	1165.0	-1.0	1534.0	2466.0	-1.0	4177.0	1641.0	-1.0	2549.0	1612.0	-1.0	2969.0	1524.0	-1.0	2121.0	
390.953	1735.0	-1.0	2868.0	1687.0	-1.0	2279.0	2068.0	-1.0	3358.0	2047.0	-1.0	2832.0	2481.0	-1.0	4171.0	2197.0	-1.0	2956.0	1738.0	-1.0	2990.0	4337.0	-1.0	4343.0	1979.0	-1.0	3427.0	2531.0	-1.0	3448.0	2121.0	-1.0	3336.0	1163.0	-1.0	1530.0	2466.0	-1.0	4173.0	1638.0	-1.0	2541.0	1612.0	-1.0	2967.0	1522.0	-1.0	2115.0	
391.452	1736.0	-1.0	2869.0	1688.0	-1.0	2282.0	2068.0	-1.0	3357.0	2048.0	-1.0	2837.0	2478.0	-1.0	4162.0	2194.0	-1.0	2951.0	1737.0	-1.0	2985.0	4337.0	-1.0	4343.0	1978.0	-1.0	3424.0	2531.0	-1.0	3448.0	2119.0	-1.0	3331.0	1161.0	-1.0	1527.0	2466.0	-1.0	4177.0	1636.0	-1.0	2540.0	1611.0	-1.0	2969.0	1521.0	-1.0	2113.0	
391.951	1734.0	-1.0	2866.0	1687.0	-1.0	2279.0	2066.0	-1.0	3353.0	2046.0	-1.0	2833.0	2475.0	-1.0	4153.0	2191.0	-1.0	2943.0	1734.0	-1.0	2980.0	4337.0	-1.0	4343.0	1977.0	-1.0	3420.0	2529.0	-1.0	3443.0	2118.0	-1.0	3327.0	1160.0	-1.0	1525.0	2466.0	-1.0	4177.0	1634.0	-1.0	2537.0	1611.0	-1.0	2968.0	1520.0	-1.0	2110.0	
392.450	1735.0	-1.0	2870.0	1687.0	-1.0	2282.0	2067.0	-1.0	3355.0	2046.0	-1.0	2836.0	2474.0	-1.0	4149.0	2190.0	-1.0	2940.0	1734.0	-1.0	2976.0	4337.0	-1.0	4343.0	1975.0	-1.0	3415.0	2528.0	-1.0	3443.0	2116.0	-1.0	3323.0	1158.0	-1.0	1522.0	2465.0	-1.0	4171.0	1632.0	-1.0	2533.0	1609.0	-1.0	2965.0	1519.0	-1.0	2107.0	
392.950	1735.0	-1.0	2871.0	1688.0	-1.0	2283.0	2067.0	-1.0	3356.0	2048.0	-1.0	2839.0	2474.0	-1.0	4148.0	2190.0	-1.0	2941.0	1733.0	-1.0	2976.0	4337.0	-1.0	4343.0	1973.0	-1.0	3415.0	2530.0	-1.0	3447.0	2116.0	-1.0	3324.0	1158.0	-1.0	1521.0	2466.0	-1.0	4177.0	1633.0	-1.0	2533.0	1610.0	-1.0	2966.0	1519.0	-1.0	2108.0	
393.449	1735.0	-1.0	2868.0	1687.0	-1.0	2281.0	2066.0	-1.0	3353.0	2048.0	-1.0	2837.0	2474.0	-1.0	4147.0	2190.0	-1.0	2941.0	1733.0	-1.0	2975.0	4337.0	-1.0	4343.0	1973.0	-1.0	3414.0	2532.0	-1.0	3450.0	2116.0	-1.0	3323.0	1157.0	-1.0	1520.0	2467.0	-1.0	4178.0	1632.0	-1.0	2531.0	1610.0	-1.0	2966.0	1520.0	-1.0	2107.0	
393.948	1735.0	-1.0	2872.0	1688.0	-1.0	2283.0	2067.0	-1.0	3355.0	2048.0	-1.0	2838.0	2475.0	-1.0	4150.0	2192.0	-1.0	2943.0	1733.0	-1.0	2976.0	4337.0	-1.0	4343.0	1973.0	-1.0	3413.0	2534.0	-1.0	3453.0	2117.0	-1.0	3323.0	1157.0	-1.0	1518.0	2466.0	-1.0	4175.0	1631.0	-1.0	2527.0	1610.0	-1.0	2966.0	1520.0	-1.0	2106.0	
394.447	1735.0	-1.0	2872.0	1686.0	-1.0	2281.0	2067.0	-1.0	3356.0	2047.0	-1.0	2837.0	2477.0	-1.0	4156.0	2194.0	-1.0	2947.0	1734.0	-1.0	2979.0	4338.0	-1.0	4343.0	1974.0	-1.0	3417.0	2538.0	-1.0	3460.0	2119.0	-1.0	3327.0	1158.0	-1.0	1519.0	2468.0	-1.0	4181.0	1631.0	-1.0	2527.0	1611.0	-1.0	2969.0	1521.0	-1.0	2108.0	
394.947	1734.0	-1.0	2868.0	1686.0	-1.0	2279.0	2066.0	-1.0	3352.0	2045.0	-1.0	2832.0	2478.0	-1.0	4157.0	2196.0	-1.0	2948.0	1734.0	-1.0	2981.0	4338.0	-1.0	4343.0	1974.0	-1.0	3417.0	2540.0	-1.0	3462.0	2119.0	-1.0	3329.0	1158.0	-1.0	1518.0	2467.0	-1.0	4180.0	1630.0	-1.0	2525.0	1612.0	-1.0	2970.0	1521.0	-1.0	2109.0	
395.446	1735.0	-1.0	2869.0	1685.0	-1.0	2278.0	2066.0	-1.0	3355.0	2046.0	-1.0	2832.0	2481.0	-1.0	4166.0	2199.0	-1.0	2955.0	1735.0	-1.0	2985.0	4338.0	-1.0	4343.0	1976.0	-1.0	3424.0	2543.0	-1.0	3470.0	2122.0	-1.0	3335.0	1159.0	-1.0	1521.0	2469.0	-1.0	4180.0	1631.0	-1.0	2524.0	1613.0	-1.0	2971.0	1523.0	-1.0	2109.0	
395.945	1734.0	-1.0	2867.0	1684.0	-1.0	2275.0	2066.0	-1.0	3353.0	2044.0	-1.0	2828.0	2482.0	-1.0	4169.0	2201.0	-1.0	2957.0	1737.0	-1.0	2988.0	4338.0	-1.0	4343.0	1977.0	-1.0	3427.0	2544.0	-1.0	3471.0	2122.0	-1.0	3337.0	1160.0	-1.0	1522.0	2469.0	-1.0	4183.0	1631.0	-1.0	2525.0	1614.0	-1.0	2974.0	1523.0	-1.0	2109.0	
396.444	1736.0	-1.0	2871.0	1685.0	-1.0	2277.0	2068.0	-1.0	3357.0	2046.0	-1.0	2830.0	2485.0	-1.0	4173.0	2203.0	-1.0	2959.0	1738.0	-1.0	2991.0	4337.0	-1.0	4343.0	1976.0	-1.0	3423.0	2546.0	-1.0	3471.0	2123.0	-1.0	3336.0	1160.0	-1.0	1521.0	2468.0	-1.0	4180.0	1630.0	-1.0	2523.0	1615.0	-1.0	2972.0	1522.0	-1.0	2108.0	
396.943	1737.0	-1.0	2871.0	1687.0	-1.0	2278.0	2069.0	-1.0	3358.0	2047.0	-1.0	2832.0	2486.0	-1.0	4175.0	2205.0	-1.0	2961.0	1740.0	-1.0	2995.0	4337.0	-1.0	4343.0	1976.0	-1.0	3423.0	2549.0	-1.0	3474.0	2125.0	-1.0	3339.0	1161.0	-1.0	1523.0	2470.0	-1.0	4187.0	1631.0	-1.0	2525.0	1615.0	-1.0	2976.0	1523.0	-1.0	2110.0	
397.442	1737.0	-1.0	2870.0	1687.0	-1.0	2278.0	2069.0	-1.0	3357.0	2047.0	-1.0	2832.0	2486.0	-1.0	4176.0	2206.0	-1.0	2961.0	1741.0	-1.0	2998.0	4338.0	-1.0	4343.0	1977.0	-1.0	3426.0	2550.0	-1.0	3477.0	2125.0	-1.0	3341.0	1161.0	-1.0	1524.0	2470.0	-1.0	4190.0	1631.0	-1.0	2528.0	1615.0	-1.0	2979.0	1524.0	-1.0	2111.0	
397.941	1738.0	-1.0	2874.0	1689.0	-1.0	2282.0	2071.0	-1.0	3362.0	2050.0	-1.0	2836.0	2490.0	-1.0	4185.0	2210.0	-1.0	2969.0	1744.0	-1.0	3005.0	4338.0	-1.0	4343.0	1981.0	-1.0	3435.0	2556.0	-1.0	3486.0	2128.0	-1.0	3347.0	1163.0	-1.0	1527.0	2472.0	-1.0	4190.0	1633.0	-1.0	2531.0	1616.0	-1.0	2979.0	1526.0	-1.0	2113.0	
398.441	1738.0	-1.0	2875.0	1690.0	-1.0	2285.0	2071.0	-1.0	3362.0	2050.0	-1.0	2838.0	2492.0	-1.0	4189.0	2212.0	-1.0	2973.0	1748.0	-1.0	3011.0	4338.0	-1.0	4343.0	1984.0	-1.0	3442.0	2558.0	-1.0	3489.0	2129.0	-1.0	3348.0	1163.0	-1.0	1528.0	2471.0	-1.0	4193.0	1634.0	-1.0	2534.0	1617.0	-1.0	2982.0	1526.0	-1.0	2115.0	
398.940	1739.0	-1.0	2875.0	1692.0	-1.0	2286.0	2072.0	-1.0	3361.0	2051.0	-1.0	2838.0	2493.0	-1.0	4190.0	2213.0	-1.0	2975.0	1750.0	-1.0	3016.0	4338.0	-1.0	4343.0	1986.0	-1.0	3443.0	2559.0	-1.0	3487.0	2128.0	-1.0	3344.0	1163.0	-1.0	1526.0	2469.0	-1.0	4188.0	1634.0	-1.0	2531.0	1616.0	-1.0	2979.0	1526.0	-1.0	2114.0	
399.439	1740.0	-1.0	2877.0	1693.0	-1.0	2287.0	2072.0	-1.0	3363.0	2052.0	-1.0	2841.0	2495.0	-1.0	4192.0	2215.0	-1.0	2978.0	1752.0	-1.0	3020.0	4338.0	-1.0	4343.0	1988.0	-1.0	3447.0	2560.0	-1.0	3489.0	2128.0	-1.0	3343.0	1163.0	-1.0	1525.0	2469.0	-1.0	4190.0	1634.0	-1.0	2532.0	1615.0	-1.0	2981.0	1527.0	-1.0	2115.0	
399.939	1740.0	-1.0	2874.0	1692.0	-1.0	2286.0	2071.0	-1.0	3360.0	2052.0	-1.0	2840.0	2495.0	-1.0	4189.0	2215.0	-1.0	2977.0	1753.0	-1.0	3021.0	4338.0	-1.0	4343.0	1989.0	-1.0	3447.0	2560.0	-1.0	3488.0	2126.0	-1.0	3339.0	1162.0	-1.0	1523.0	2468.0	-1.0	4186.0	1632.0	-1.0	2529.0	1614.0	-1.0	2979.0	1526.0	-1.0	2114.0	
400.439	1740.0	-1.0	2878.0	1692.0	-1.0	2288.0	2073.0	-1.0	3363.0	2053.0	-1.0	2843.0	2495.0	-1.0	4191.0	2216.0	-1.0	2980.0	1754.0	-1.0	3022.0	4338.0	-1.0	4343.0	1989.0	-1.0	3447.0	2561.0	-1.0	3486.0	2127.0	-1.0	3338.0	1162.0	-1.0	1522.0	2465.0	-1.0	4177.0	1632.0	-1.0	2527.0	1614.0	-1.0	2977.0	1525.0	-1.0	2113.0	
400.938	1741.0	-1.0	2879.0	1692.0	-1.0	2287.0	2073.0	-1.0	3362.0	2053.0	-1.0	2842.0	2495.0	-1.0	4189.0	2214.0	-1.0	2978.0	1755.0	-1.0	3022.0	4338.0	-1.0	4343.0	1990.0	-1.0	3446.0	2558.0	-1.0	3483.0	2127.0	-1.0	3338.0	1162.0	-1.0	1521.0	2464.0	-1.0	4175.0	1632.0	-1.0	2526.0	1615.0	-1.0	2977.0	1526.0	-1.0	2113.0	
401.437	1743.0	-1.0	2881.0	1693.0	-1.0	2288.0	2073.0	-1.0	3361.0	2054.0	-1.0	2842.0	2494.0	-1.0	4186.0	2214.0	-1.0	2976.0	1755.0	-1.0	3022.0	4338.0	-1.0	4343.0	1991.0	-1.0	3445.0	2559.0	-1.0	3482.0	2128.0	-1.0	3337.0	1162.0	-1.0	1519.0	2464.0	-1.0	4170.0	1631.0	-1.0	2522.0	1614.0	-1.0	2977.0	1525.0	-1.0	2111.0	
401.936	1742.0	-1.0	2883.0	1693.0	-1.0	2290.0	2073.0	-1.0	3362.0	2053.0	-1.0	2844.0	2495.0	-1.0	4187.0	2215.0	-1.0	2978.0	1755.0	-1.0	3023.0	4338.0	-1.0	4343.0	1992.0	-1.0	3450.0	2560.0	-1.0	3486.0	2129.0	-1.0	3340.0	1163.0	-1.0	1521.0	2465.0	-1.0	4174.0	1631.0	-1.0	2523.0	1615.0	-1.0	2980.0	1526.0	-1.0	2113.0	
402.435	1741.0	-1.0	2882.0	1692.0	-1.0	2288.0	2072.0	-1.0	3360.0	2052.0	-1.0	2841.0	2496.0	-1.0	4188.0	2215.0	-1.0	2979.0	1757.0	-1.0	3025.0	4338.0	-1.0	4343.0	1993.0	-1.0	3451.0	2561.0	-1.0	3488.0	2130.0	-1.0	3341.0	1163.0	-1.0	1522.0	2464.0	-1.0	4172.0	1632.0	-1.0	2526.0	1616.0	-1.0	2980.0	1526.0	-1.0	2113.0	
402.934	1742.0	-1.0	2886.0	1693.0	-1.0	2291.0	2072.0	-1.0	3360.0	2053.0	-1.0	2844.0	2498.0	-1.0	4193.0	2216.0	-1.0	2982.0	1758.0	-1.0	3028.0	4338.0	-1.0	4343.0	1996.0	-1.0	3461.0	2563.0	-1.0	3492.0	2135.0	-1.0	3353.0	1166.0	-1.0	1528.0	2469.0	-1.0	4180.0	1635.0	-1.0	2534.0	1621.0	-1.0	2988.0	1528.0	-1.0	2116.0	
403.433	1741.0	-1.0	2885.0	1692.0	-1.0	2289.0	2070.0	-1.0	3358.0	2052.0	-1.0	2841.0	2498.0	-1.0	4193.0	2214.0	-1.0	2980.0	1759.0	-1.0	3028.0	4338.0	-1.0	4343.0	1999.0	-1.0	3466.0	2562.0	-1.0	3491.0	2140.0	-1.0	3363.0	1168.0	-1.0	1532.0	2470.0	-1.0	4181.0	1636.0	-1.0	2538.0	1622.0	-1.0	2991.0	1529.0	-1.0	2116.0	
403.933	1742.0	-1.0	2890.0	1692.0	-1.0	2291.0	2071.0	-1.0	3362.0	2053.0	-1.0	2843.0	2500.0	-1.0	4202.0	2217.0	-1.0	2985.0	1760.0	-1.0	3033.0	4338.0	-1.0	4343.0	2001.0	-1.0	3471.0	2565.0	-1.0	3495.0	2144.0	-1.0	3372.0	1169.0	-1.0	1534.0	2471.0	-1.0	4183.0	1636.0	-1.0	2540.0	1622.0	-1.0	2993.0	1529.0	-1.0	2117.0	
404.432	1742.0	-1.0	2890.0	1692.0	-1.0	2291.0	2071.0	-1.0	3363.0	2050.0	-1.0	2839.0	2502.0	-1.0	4206.0	2217.0	-1.0	2986.0	1761.0	-1.0	3038.0	4338.0	-1.0	4343.0	2003.0	-1.0	3477.0	2568.0	-1.0	3499.0	2146.0	-1.0	3376.0	1169.0	-1.0	1535.0	2472.0	-1.0	4188.0	1636.0	-1.0	2540.0	1624.0	-1.0	2995.0	1529.0	-1.0	2118.0	
404.931	1742.0	-1.0	2889.0	1692.0	-1.0	2290.0	2071.0	-1.0	3362.0	2049.0	-1.0	2835.0	2502.0	-1.0	4208.0	2217.0	-1.0	2985.0	1763.0	-1.0	3042.0	4338.0	-1.0	4343.0	2003.0	-1.0	3478.0	2569.0	-1.0	3500.0	2146.0	-1.0	3376.0	1169.0	-1.0	1533.0	2471.0	-1.0	4187.0	1635.0	-1.0	2537.0	1623.0	-1.0	2995.0	1529.0	-1.0	2117.0	
405.431	1742.0	-1.0	2890.0	1692.0	-1.0	2290.0	2071.0	-1.0	3362.0	2048.0	-1.0	2833.0	2504.0	-1.0	4214.0	2218.0	-1.0	2987.0	1764.0	-1.0	3046.0	4338.0	-1.0	4343.0	2004.0	-1.0	3483.0	2571.0	-1.0	3506.0	2146.0	-1.0	3379.0	1169.0	-1.0	1536.0	2472.0	-1.0	4193.0	1635.0	-1.0	2538.0	1624.0	-1.0	2999.0	1530.0	-1.0	2121.0	
405.931	1741.0	-1.0	2886.0	1691.0	-1.0	2286.0	2070.0	-1.0	3359.0	2044.0	-1.0	2825.0	2504.0	-1.0	4214.0	2217.0	-1.0	2984.0	1764.0	-1.0	3049.0	4337.0	-1.0	4343.0	2004.0	-1.0	3485.0	2571.0	-1.0	3506.0	2145.0	-1.0	3380.0	1169.0	-1.0	1534.0	2470.0	-1.0	4191.0	1633.0	-1.0	2535.0	1624.0	-1.0	3000.0	1530.0	-1.0	2121.0	
406.430	1742.0	-1.0	2888.0	1691.0	-1.0	2287.0	2070.0	-1.0	3360.0	2044.0	-1.0	2822.0	2504.0	-1.0	4220.0	2217.0	-1.0	2986.0	1764.0	-1.0	3052.0	4338.0	-1.0	4343.0	2005.0	-1.0	3491.0	2572.0	-1.0	3512.0	2146.0	-1.0	3383.0	1170.0	-1.0	1536.0	2471.0	-1.0	4189.0	1633.0	-1.0	2532.0	1624.0	-1.0	3001.0	1531.0	-1.0	2121.0	
406.929	1741.0	-1.0	2888.0	1691.0	-1.0	2286.0	2070.0	-1.0	3360.0	2041.0	-1.0	2817.0	2505.0	-1.0	4220.0	2217.0	-1.0	2984.0	1765.0	-1.0	3053.0	4337.0	-1.0	4343.0	2005.0	-1.0	3494.0	2572.0	-1.0	3512.0	2145.0	-1.0	3381.0	1169.0	-1.0	1534.0	2470.0	-1.0	4187.0	1631.0	-1.0	2529.0	1625.0	-1.0	3002.0	1530.0	-1.0	2120.0	
407.429	1743.0	-1.0	2890.0	1692.0	-1.0	2285.0	2071.0	-1.0	3360.0	2042.0	-1.0	2816.0	2504.0	-1.0	4217.0	2216.0	-1.0	2982.0	1764.0	-1.0	3052.0	4337.0	-1.0	4343.0	2004.0	-1.0	3491.0	2571.0	-1.0	3508.0	2141.0	-1.0	3375.0	1168.0	-1.0	1532.0	2467.0	-1.0	4178.0	1629.0	-1.0	2522.0	1624.0	-1.0	2997.0	1529.0	-1.0	2117.0	
407.928	1743.0	-1.0	2888.0	1692.0	-1.0	2283.0	2071.0	-1.0	3358.0	2041.0	-1.0	2813.0	2502.0	-1.0	4216.0	2214.0	-1.0	2980.0	1762.0	-1.0	3049.0	4338.0	-1.0	4343.0	2003.0	-1.0	3491.0	2570.0	-1.0	3510.0	2139.0	-1.0	3371.0	1168.0	-1.0	1531.0	2468.0	-1.0	4182.0	1629.0	-1.0	2524.0	1623.0	-1.0	2997.0	1529.0	-1.0	2116.0	
408.427	1741.0	-1.0	2883.0	1691.0	-1.0	2280.0	2069.0	-1.0	3355.0	2041.0	-1.0	2811.0	2500.0	-1.0	4211.0	2213.0	-1.0	2977.0	1759.0	-1.0	3045.0	4338.0	-1.0	4343.0	2001.0	-1.0	3488.0	2570.0	-1.0	3510.0	2136.0	-1.0	3366.0	1167.0	-1.0	1530.0	2467.0	-1.0	4181.0	1630.0	-1.0	2524.0	1621.0	-1.0	2994.0	1527.0	-1.0	2114.0	
408.926	1741.0	-1.0	2883.0	1690.0	-1.0	2278.0	2069.0	-1.0	3356.0	2043.0	-1.0	2814.0	2500.0	-1.0	4213.0	2214.0	-1.0	2980.0	1756.0	-1.0	3043.0	4337.0	-1.0	4343.0	2000.0	-1.0	3490.0	2573.0	-1.0	3516.0	2136.0	-1.0	3367.0	1167.0	-1.0	1533.0	2471.0	-1.0	4192.0	1633.0	-1.0	2531.0	1621.0	-1.0	2996.0	1528.0	-1.0	2116.0	
409.425	1739.0	-1.0	2880.0	1686.0	-1.0	2270.0	2068.0	-1.0	3353.0	2041.0	-1.0	2809.0	2499.0	-1.0	4213.0	2213.0	-1.0	2979.0	1754.0	-1.0	3038.0	4338.0	-1.0	4343.0	1998.0	-1.0	3487.0	2572.0	-1.0	3519.0	2137.0	-1.0	3370.0	1169.0	-1.0	1535.0	2470.0	-1.0	4193.0	1635.0	-1.0	2536.0	1619.0	-1.0	2996.0	1527.0	-1.0	2116.0	
409.924	1738.0	-1.0	2883.0	1683.0	-1.0	2267.0	2068.0	-1.0	3358.0	2041.0	-1.0	2811.0	2501.0	-1.0	4221.0	2214.0	-1.0	2985.0	1752.0	-1.0	3039.0	4337.0	-1.0	4343.0	1996.0	-1.0	3488.0	2575.0	-1.0	3525.0	2139.0	-1.0	3377.0	1170.0	-1.0	1538.0	2470.0	-1.0	4194.0	1636.0	-1.0	2540.0	1620.0	-1.0	2995.0	1527.0	-1.0	2115.0	
410.423	1737.0	-1.0	2883.0	1680.0	-1.0	2263.0	2067.0	-1.0	3359.0	2040.0	-1.0	2811.0	2501.0	-1.0	4224.0	2215.0	-1.0	2988.0	1751.0	-1.0	3040.0	4337.0	-1.0	4343.0	1995.0	-1.0	3488.0	2577.0	-1.0	3530.0	2143.0	-1.0	3384.0	1172.0	-1.0	1541.0	2471.0	-1.0	4199.0	1639.0	-1.0	2547.0	1619.0	-1.0	2997.0	1528.0	-1.0	2117.0	
410.922	1735.0	-1.0	2880.0	1679.0	-1.0	2259.0	2065.0	-1.0	3356.0	2039.0	-1.0	2809.0	2499.0	-1.0	4223.0	2214.0	-1.0	2987.0	1750.0	-1.0	3039.0	4337.0	-1.0	4343.0	1992.0	-1.0	3484.0	2576.0	-1.0	3530.0	2143.0	-1.0	3386.0	1172.0	-1.0	1542.0	2470.0	-1.0	4198.0	1641.0	-1.0	2551.0	1619.0	-1.0	2996.0	1527.0	-1.0	2116.0	
411.421	1734.0	-1.0	2882.0	1677.0	-1.0	2258.0	2065.0	-1.0	3358.0	2039.0	-1.0	2810.0	2500.0	-1.0	4226.0	2213.0	-1.0	2988.0	1750.0	-1.0	3040.0	4338.0	-1.0	4343.0	1992.0	-1.0	3489.0	2577.0	-1.0	3537.0	2145.0	-1.0	3395.0	1173.0	-1.0	1546.0	2473.0	-1.0	4205.0	1643.0	-1.0	2557.0	1620.0	-1.0	3001.0	1528.0	-1.0	2119.0	
411.920	1732.0	-1.0	2879.0	1675.0	-1.0	2255.0	2063.0	-1.0	3355.0	2037.0	-1.0	2806.0	2498.0	-1.0	4224.0	2211.0	-1.0	2985.0	1749.0	-1.0	3041.0	4338.0	-1.0	4343.0	1992.0	-1.0	3490.0	2577.0	-1.0	3537.0	2146.0	-1.0	3397.0	1173.0	-1.0	1546.0	2473.0	-1.0	4205.0	1643.0	-1.0	2556.0	1620.0	-1.0	3002.0	1528.0	-1.0	2119.0	
412.419	1733.0	-1.0	2881.0	1676.0	-1.0	2257.0	2063.0	-1.0	3355.0	2037.0	-1.0	2805.0	2497.0	-1.0	4222.0	2210.0	-1.0	2981.0	1748.0	-1.0	3039.0	4338.0	-1.0	4343.0	1991.0	-1.0	3488.0	2576.0	-1.0	3534.0	2146.0	-1.0	3397.0	1172.0	-1.0	1544.0	2470.0	-1.0	4197.0	1642.0	-1.0	2552.0	1620.0	-1.0	2997.0	1527.0	-1.0	2115.0	
412.918	1731.0	-1.0	2879.0	1674.0	-1.0	2253.0	2062.0	-1.0	3352.0	2035.0	-1.0	2800.0	2495.0	-1.0	4220.0	2207.0	-1.0	2976.0	1748.0	-1.0	3039.0	4338.0	-1.0	4343.0	1992.0	-1.0	3488.0	2573.0	-1.0	3532.0	2146.0	-1.0	3397.0	1172.0	-1.0	1544.0	2471.0	-1.0	4198.0	1642.0	-1.0	2550.0	1621.0	-1.0	2999.0	1526.0	-1.0	2115.0	
413.417	1730.0	-1.0	2872.0	1672.0	-1.0	2248.0	2060.0	-1.0	3346.0	2031.0	-1.0	2793.0	2493.0	-1.0	4215.0	2204.0	-1.0	2969.0	1747.0	-1.0	3037.0	4338.0	-1.0	4343.0	1991.0	-1.0	3486.0	2570.0	-1.0	3527.0	2145.0	-1.0	3394.0	1171.0	-1.0	1541.0	2469.0	-1.0	4195.0	1640.0	-1.0	2545.0	1620.0	-1.0	2996.0	1526.0	-1.0	2114.0	
413.917	1728.0	-1.0	2872.0	1670.0	-1.0	2248.0	2060.0	-1.0	3347.0	2030.0	-1.0	2791.0	2493.0	-1.0	4216.0	2203.0	-1.0	2968.0	1746.0	-1.0	3035.0	4338.0	-1.0	4343.0	1991.0	-1.0	3487.0	2569.0	-1.0	3527.0	2145.0	-1.0	3394.0	1170.0	-1.0	1541.0	2470.0	-1.0	4193.0	1639.0	-1.0	2541.0	1621.0	-1.0	2994.0	1526.0	-1.0	2113.0	
414.416	1728.0	-1.0	2870.0	1670.0	-1.0	2247.0	2059.0	-1.0	3344.0	2030.0	-1.0	2790.0	2492.0	-1.0	4211.0	2201.0	-1.0	2964.0	1746.0	-1.0	3033.0	4338.0	-1.0	4343.0	1990.0	-1.0	3485.0	2567.0	-1.0	3524.0	2144.0	-1.0	3391.0	1169.0	-1.0	1540.0	2471.0	-1.0	4193.0	1638.0	-1.0	2539.0	1621.0	-1.0	2994.0	1526.0	-1.0	2113.0	
414.916	1728.0	-1.0	2868.0	1671.0	-1.0	2246.0	2059.0	-1.0	3342.0	2029.0	-1.0	2788.0	2490.0	-1.0	4205.0	2200.0	-1.0	2960.0	1745.0	-1.0	3029.0	4338.0	-1.0	4343.0	1989.0	-1.0	3477.0	2564.0	-1.0	3516.0	2142.0	-1.0	3385.0	1168.0	-1.0	1536.0	2468.0	-1.0	4188.0	1636.0	-1.0	2534.0	1620.0	-1.0	2991.0	1526.0	-1.0	2111.0	
415.415	1729.0	-1.0	2868.0	1672.0	-1.0	2246.0	2059.0	-1.0	3342.0	2030.0	-1.0	2789.0	2490.0	-1.0	4204.0	2200.0	-1.0	2959.0	1744.0	-1.0	3026.0	4338.0	-1.0	4343.0	1989.0	-1.0	3476.0	2563.0	-1.0	3514.0	2141.0	-1.0	3383.0	1168.0	-1.0	1537.0	2470.0	-1.0	4192.0	1636.0	-1.0	2536.0	1620.0	-1.0	2993.0	1526.0	-1.0	2112.0	
415.914	1726.0	-1.0	2863.0	1669.0	-1.0	2243.0	2056.0	-1.0	3338.0	2028.0	-1.0	2787.0	2488.0	-1.0	4197.0	2199.0	-1.0	2954.0	1743.0	-1.0	3021.0	4337.0	-1.0	4343.0	1988.0	-1.0	3471.0	2560.0	-1.0	3507.0	2139.0	-1.0	3378.0	1168.0	-1.0	1535.0	2469.0	-1.0	4189.0	1636.0	-1.0	2536.0	1620.0	-1.0	2993.0	1526.0	-1.0	2110.0	
416.414	1728.0	-1.0	2866.0	1670.0	-1.0	2244.0	2058.0	-1.0	3341.0	2029.0	-1.0	2791.0	2489.0	-1.0	4198.0	2199.0	-1.0	2955.0	1743.0	-1.0	3018.0	4337.0	-1.0	4343.0	1987.0	-1.0	3467.0	2558.0	-1.0	3500.0	2138.0	-1.0	3374.0	1167.0	-1.0	1533.0	2467.0	-1.0	4183.0	1635.0	-1.0	2533.0	1619.0	-1.0	2990.0	1525.0	-1.0	2108.0	
416.913	1728.0	-1.0	2864.0	1670.0	-1.0	2242.0	2058.0	-1.0	3339.0	2030.0	-1.0	2790.0	2488.0	-1.0	4194.0	2198.0	-1.0	2953.0	1742.0	-1.0	3015.0	4338.0	-1.0	4343.0	1988.0	-1.0	3466.0	2556.0	-1.0	3496.0	2138.0	-1.0	3372.0	1167.0	-1.0	1532.0	2468.0	-1.0	4183.0	1635.0	-1.0	2532.0	1619.0	-1.0	2988.0	1525.0	-1.0	2108.0	
417.413	1728.0	-1.0	2862.0	1670.0	-1.0	2240.0	2058.0	-1.0	3336.0	2030.0	-1.0	2789.0	2486.0	-1.0	4187.0	2198.0	-1.0	2949.0	1741.0	-1.0	3011.0	4337.0	-1.0	4343.0	1987.0	-1.0	3461.0	2555.0	-1.0	3490.0	2136.0	-1.0	3367.0	1166.0	-1.0	1531.0	2466.0	-1.0	4178.0	1634.0	-1.0	2530.0	1618.0	-1.0	2986.0	1525.0	-1.0	2106.0	
417.912	1729.0	-1.0	2862.0	1670.0	-1.0	2240.0	2059.0	-1.0	3337.0	2031.0	-1.0	2789.0	2487.0	-1.0	4188.0	2198.0	-1.0	2950.0	1741.0	-1.0	3010.0	4337.0	-1.0	4343.0	1987.0	-1.0	3463.0	2556.0	-1.0	3492.0	2137.0	-1.0	3368.0	1167.0	-1.0	1531.0	2468.0	-1.0	4184.0	1635.0	-1.0	2533.0	1618.0	-1.0	2989.0	1525.0	-1.0	2108.0	
418.411	1728.0	-1.0	2859.0	1670.0	-1.0	2239.0	2058.0	-1.0	3334.0	2031.0	-1.0	2788.0	2486.0	-1.0	4186.0	2198.0	-1.0	2950.0	1741.0	-1.0	3009.0	4337.0	-1.0	4343.0	1987.0	-1.0	3461.0	2556.0	-1.0	3492.0	2136.0	-1.0	3366.0	1166.0	-1.0	1530.0	2468.0	-1.0	4184.0	1634.0	-1.0	2532.0	1618.0	-1.0	2989.0	1525.0	-1.0	2108.0	
418.910	1729.0	-1.0	2864.0	1671.0	-1.0	2242.0	2060.0	-1.0	3340.0	2033.0	-1.0	2794.0	2488.0	-1.0	4191.0	2201.0	-1.0	2956.0	1742.0	-1.0	3012.0	4338.0	-1.0	4343.0	1987.0	-1.0	3463.0	2559.0	-1.0	3498.0	2136.0	-1.0	3369.0	1167.0	-1.0	1531.0	2467.0	-1.0	4182.0	1634.0	-1.0	2530.0	1617.0	-1.0	2988.0	1524.0	-1.0	2108.0	
419.409	1729.0	-1.0	2864.0	1671.0	-1.0	2243.0	2060.0	-1.0	3340.0	2034.0	-1.0	2793.0	2488.0	-1.0	4192.0	2201.0	-1.0	2955.0	1742.0	-1.0	3013.0	4338.0	-1.0	4343.0	1987.0	-1.0	3463.0	2561.0	-1.0	3500.0	2136.0	-1.0	3370.0	1166.0	-1.0	1530.0	2467.0	-1.0	4186.0	1633.0	-1.0	2531.0	1616.0	-1.0	2990.0	1525.0	-1.0	2110.0	
419.908	1730.0	-1.0	2866.0	1673.0	-1.0	2244.0	2060.0	-1.0	3340.0	2034.0	-1.0	2792.0	2488.0	-1.0	4192.0	2200.0	-1.0	2953.0	1742.0	-1.0	3013.0	4338.0	-1.0	4343.0	1986.0	-1.0	3461.0	2561.0	-1.0	3500.0	2134.0	-1.0	3369.0	1165.0	-1.0	1528.0	2465.0	-1.0	4184.0	1632.0	-1.0	2528.0	1615.0	-1.0	2989.0	1524.0	-1.0	2109.0	
420.407	1729.0	-1.0	2866.0	1672.0	-1.0	2246.0	2060.0	-1.0	3341.0	2034.0	-1.0	2792.0	2489.0	-1.0	4194.0	2201.0	-1.0	2953.0	1742.0	-1.0	3014.0	4338.0	-1.0	4343.0	1986.0	-1.0	3464.0	2563.0	-1.0	3506.0	2134.0	-1.0	3372.0	1165.0	-1.0	1530.0	2465.0	-1.0	4189.0	1633.0	-1.0	2531.0	1616.0	-1.0	2992.0	1524.0	-1.0	2112.0	
420.906	1728.0	-1.0	2864.0	1671.0	-1.0	2244.0	2059.0	-1.0	3338.0	2032.0	-1.0	2789.0	2488.0	-1.0	4192.0	2200.0	-1.0	2951.0	1741.0	-1.0	3014.0	4338.0	-1.0	4343.0	1985.0	-1.0	3464.0	2563.0	-1.0	3506.0	2133.0	-1.0	3372.0	1165.0	-1.0	1529.0	2465.0	-1.0	4189.0	1633.0	-1.0	2532.0	1615.0	-1.0	2992.0	1525.0	-1.0	2113.0	
421.405	1728.0	-1.0	2867.0	1672.0	-1.0	2247.0	2059.0	-1.0	3342.0	2034.0	-1.0	2793.0	2489.0	-1.0	4197.0	2202.0	-1.0	2954.0	1741.0	-1.0	3016.0	4338.0	-1.0	4343.0	1985.0	-1.0	3468.0	2565.0	-1.0	3512.0	2133.0	-1.0	3376.0	1166.0	-1.0	1532.0	2466.0	-1.0	4193.0	1634.0	-1.0	2534.0	1616.0	-1.0	2995.0	1526.0	-1.0	2115.0	
421.904	1727.0	-1.0	2867.0	1672.0	-1.0	2247.0	2058.0	-1.0	3340.0	2034.0	-1.0	2792.0	2488.0	-1.0	4196.0	2200.0	-1.0	2953.0	1741.0	-1.0	3016.0	4338.0	-1.0	4343.0	1985.0	-1.0	3469.0	2565.0	-1.0	3512.0	2132.0	-1.0	3376.0	1166.0	-1.0	1533.0	2466.0	-1.0	4194.0	1634.0	-1.0	2534.0	1616.0	-1.0	2995.0	1526.0	-1.0	2115.0	
422.403	1728.0	-1.0	2872.0	1673.0	-1.0	2253.0	2060.0	-1.0	3345.0	2037.0	-1.0	2799.0	2489.0	-1.0	4197.0	2202.0	-1.0	2957.0	1741.0	-1.0	3018.0	4338.0	-1.0	4343.0	1983.0	-1.0	3466.0	2566.0	-1.0	3513.0	2130.0	-1.0	3374.0	1165.0	-1.0	1532.0	2464.0	-1.0	4190.0	1633.0	-1.0	2532.0	1614.0	-1.0	2992.0	1525.0	-1.0	2114.0	
422.903	1728.0	-1.0	2873.0	1674.0	-1.0	2257.0	2060.0	-1.0	3346.0	2038.0	-1.0	2804.0	2487.0	-1.0	4196.0	2204.0	-1.0	2958.0	1741.0	-1.0	3018.0	4338.0	-1.0	4343.0	1982.0	-1.0	3465.0	2566.0	-1.0	3515.0	2129.0	-1.0	3372.0	1165.0	-1.0	1533.0	2463.0	-1.0	4192.0	1633.0	-1.0	2534.0	1615.0	-1.0	2994.0	1525.0	-1.0	2116.0	
423.402	1727.0	-1.0	2869.0	1674.0	-1.0	2256.0	2059.0	-1.0	3343.0	2039.0	-1.0	2803.0	2484.0	-1.0	4190.0	2202.0	-1.0	2955.0	1740.0	-1.0	3015.0	4338.0	-1.0	4343.0	1980.0	-1.0	3461.0	2565.0	-1.0	3510.0	2126.0	-1.0	3367.0	1164.0	-1.0	1532.0	2461.0	-1.0	4187.0	1632.0	-1.0	2532.0	1614.0	-1.0	2990.0	1525.0	-1.0	2114.0	
423.901	1727.0	-1.0	2868.0	1674.0	-1.0	2254.0	2058.0	-1.0	3341.0	2038.0	-1.0	2802.0	2484.0	-1.0	4188.0	2202.0	-1.0	2955.0	1739.0	-1.0	3013.0	4338.0	-1.0	4343.0	1980.0	-1.0	3461.0	2564.0	-1.0	3510.0	2125.0	-1.0	3366.0	1165.0	-1.0	1533.0	2461.0	-1.0	4190.0	1632.0	-1.0	2535.0	1614.0	-1.0	2991.0	1525.0	-1.0	2116.0	
424.400	1724.0	-1.0	2863.0	1671.0	-1.0	2250.0	2056.0	-1.0	3335.0	2035.0	-1.0	2798.0	2481.0	-1.0	4182.0	2199.0	-1.0	2949.0	1738.0	-1.0	3009.0	4338.0	-1.0	4343.0	1979.0	-1.0	3458.0	2561.0	-1.0	3503.0	2124.0	-1.0	3362.0	1164.0	-1.0	1532.0	2460.0	-1.0	4185.0	1631.0	-1.0	2534.0	1614.0	-1.0	2990.0	1525.0	-1.0	2114.0	
424.900	1724.0	-1.0	2865.0	1670.0	-1.0	2249.0	2056.0	-1.0	3337.0	2034.0	-1.0	2798.0	2481.0	-1.0	4182.0	2198.0	-1.0	2949.0	1737.0	-1.0	3008.0	4338.0	-1.0	4343.0	1980.0	-1.0	3455.0	2560.0	-1.0	3499.0	2123.0	-1.0	3359.0	1164.0	-1.0	1531.0	2458.0	-1.0	4179.0	1631.0	-1.0	2531.0	1614.0	-1.0	2988.0	1524.0	-1.0	2112.0	
425.400	1723.0	-1.0	2862.0	1669.0	-1.0	2246.0	2054.0	-1.0	3333.0	2033.0	-1.0	2794.0	2479.0	-1.0	4177.0	2195.0	-1.0	2944.0	1736.0	-1.0	3004.0	4338.0	-1.0	4343.0	1980.0	-1.0	3453.0	2558.0	-1.0	3494.0	2122.0	-1.0	3355.0	1164.0	-1.0	1529.0	2458.0	-1.0	4180.0	1631.0	-1.0	2530.0	1614.0	-1.0	2987.0	1524.0	-1.0	2112.0	
425.900	1723.0	-1.0	2859.0	1669.0	-1.0	2245.0	2053.0	-1.0	3330.0	2032.0	-1.0	2790.0	2478.0	-1.0	4171.0	2193.0	-1.0	2938.0	1735.0	-1.0	3000.0	4338.0	-1.0	4343.0	1977.0	-1.0	3446.0	2555.0	-1.0	3488.0	2120.0	-1.0	3351.0	1162.0	-1.0	1526.0	2456.0	-1.0	4176.0	1629.0	-1.0	2527.0	1612.0	-1.0	2984.0	1523.0	-1.0	2110.0	
426.399	1724.0	-1.0	2859.0	1669.0	-1.0	2244.0	2054.0	-1.0	3331.0	2031.0	-1.0	2788.0	2477.0	-1.0	4169.0	2193.0	-1.0	2937.0	1734.0	-1.0	2998.0	4338.0	-1.0	4343.0	1977.0	-1.0	3446.0	2554.0	-1.0	3487.0	2120.0	-1.0	3350.0	1162.0	-1.0	1526.0	2456.0	-1.0	4180.0	1630.0	-1.0	2527.0	1613.0	-1.0	2985.0	1523.0	-1.0	2111.0	
426.898	1722.0	-1.0	2856.0	1667.0	-1.0	2243.0	2052.0	-1.0	3327.0	2029.0	-1.0	2783.0	2475.0	-1.0	4166.0	2191.0	-1.0	2933.0	1733.0	-1.0	2995.0	4338.0	-1.0	4343.0	1977.0	-1.0	3444.0	2552.0	-1.0	3484.0	2118.0	-1.0	3347.0	1161.0	-1.0	1524.0	2456.0	-1.0	4178.0	1628.0	-1.0	2524.0	1612.0	-1.0	2984.0	1523.0	-1.0	2111.0	
427.397	1722.0	-1.0	2859.0	1668.0	-1.0	2245.0	2053.0	-1.0	3330.0	2029.0	-1.0	2784.0	2475.0	-1.0	4170.0	2192.0	-1.0	2936.0	1733.0	-1.0	2995.0	4338.0	-1.0	4343.0	1977.0	-1.0	3446.0	2554.0	-1.0	3488.0	2118.0	-1.0	3349.0	1162.0	-1.0	1526.0	2455.0	-1.0	4176.0	1630.0	-1.0	2524.0	1611.0	-1.0	2983.0	1523.0	-1.0	2110.0	
427.896	1722.0	-1.0	2858.0	1666.0	-1.0	2245.0	2052.0	-1.0	3328.0	2028.0	-1.0	2780.0	2475.0	-1.0	4167.0	2190.0	-1.0	2931.0	1732.0	-1.0	2994.0	4338.0	-1.0	4343.0	1976.0	-1.0	3445.0	2552.0	-1.0	3485.0	2116.0	-1.0	3347.0	1162.0	-1.0	1525.0	2454.0	-1.0	4174.0	1631.0	-1.0	2525.0	1612.0	-1.0	2981.0	1523.0	-1.0	2110.0	
428.395	1723.0	-1.0	2862.0	1668.0	-1.0	2248.0	2052.0	-1.0	3330.0	2029.0	-1.0	2781.0	2474.0	-1.0	4166.0	2189.0	-1.0	2929.0	1731.0	-1.0	2993.0	4338.0	-1.0	4343.0	1975.0	-1.0	3441.0	2551.0	-1.0	3481.0	2115.0	-1.0	3343.0	1161.0	-1.0	1523.0	2452.0	-1.0	4169.0	1630.0	-1.0	2524.0	1610.0	-1.0	2978.0	1521.0	-1.0	2107.0	
428.894	1723.0	-1.0	2863.0	1669.0	-1.0	2251.0	2053.0	-1.0	3331.0	2030.0	-1.0	2785.0	2474.0	-1.0	4165.0	2190.0	-1.0	2930.0	1732.0	-1.0	2993.0	4338.0	-1.0	4343.0	1974.0	-1.0	3440.0	2553.0	-1.0	3484.0	2113.0	-1.0	3341.0	1161.0	-1.0	1522.0	2453.0	-1.0	4174.0	1631.0	-1.0	2525.0	1611.0	-1.0	2980.0	1521.0	-1.0	2108.0	
429.393	1724.0	-1.0	2861.0	1673.0	-1.0	2256.0	2054.0	-1.0	3330.0	2034.0	-1.0	2792.0	2472.0	-1.0	4161.0	2191.0	-1.0	2933.0	1732.0	-1.0	2994.0	4338.0	-1.0	4343.0	1971.0	-1.0	3433.0	2556.0	-1.0	3488.0	2111.0	-1.0	3336.0	1159.0	-1.0	1519.0	2455.0	-1.0	4177.0	1629.0	-1.0	2521.0	1610.0	-1.0	2982.0	1520.0	-1.0	2106.0	
429.892	1725.0	-1.0	2864.0	1676.0	-1.0	2262.0	2055.0	-1.0	3335.0	2038.0	-1.0	2801.0	2473.0	-1.0	4164.0	2194.0	-1.0	2940.0	1733.0	-1.0	2996.0	4338.0	-1.0	4343.0	1970.0	-1.0	3434.0	2559.0	-1.0	3495.0	2110.0	-1.0	3336.0	1159.0	-1.0	1520.0	2458.0	-1.0	4183.0	1627.0	-1.0	2519.0	1612.0	-1.0	2985.0	1520.0	-1.0	2105.0	
430.391	1725.0	-1.0	2864.0	1678.0	-1.0	2265.0	2056.0	-1.0	3336.0	2041.0	-1.0	2806.0	2473.0	-1.0	4163.0	2194.0	-1.0	2940.0	1733.0	-1.0	2996.0	4338.0	-1.0	4343.0	1970.0	-1.0	3433.0	2560.0	-1.0	3495.0	2111.0	-1.0	3337.0	1158.0	-1.0	1519.0	2458.0	-1.0	4184.0	1626.0	-1.0	2516.0	1612.0	-1.0	2985.0	1520.0	-1.0	2104.0	
430.891	1726.0	-1.0	2864.0	1680.0	-1.0	2267.0	2057.0	-1.0	3336.0	2042.0	-1.0	2808.0	2472.0	-1.0	4163.0	2194.0	-1.0	2941.0	1733.0	-1.0	2997.0	4338.0	-1.0	4343.0	1970.0	-1.0	3430.0	2560.0	-1.0	3493.0	2109.0	-1.0	3334.0	1157.0	-1.0	1516.0	2457.0	-1.0	4180.0	1624.0	-1.0	2512.0	1611.0	-1.0	2981.0	1519.0	-1.0	2102.0	
431.390	1727.0	-1.0	2864.0	1682.0	-1.0	2270.0	2058.0	-1.0	3338.0	2044.0	-1.0	2812.0	2474.0	-1.0	4166.0	2196.0	-1.0	2945.0	1735.0	-1.0	3000.0	4338.0	-1.0	4343.0	1970.0	-1.0	3432.0	2562.0	-1.0	3497.0	2109.0	-1.0	3334.0	1157.0	-1.0	1516.0	2457.0	-1.0	4185.0	1624.0	-1.0	2513.0	1612.0	-1.0	2983.0	1520.0	-1.0	2103.0	
431.890	1726.0	-1.0	2861.0	1680.0	-1.0	2266.0	2057.0	-1.0	3336.0	2042.0	-1.0	2810.0	2473.0	-1.0	4165.0	2195.0	-1.0	2944.0	1736.0	-1.0	3001.0	4338.0	-1.0	4343.0	1970.0	-1.0	3431.0	2561.0	-1.0	3495.0	2108.0	-1.0	3332.0	1156.0	-1.0	1516.0	2457.0	-1.0	4183.0	1622.0	-1.0	2511.0	1612.0	-1.0	2982.0	1520.0	-1.0	2102.0	
432.389	1728.0	-1.0	2863.0	1681.0	-1.0	2269.0	2058.0	-1.0	3340.0	2043.0	-1.0	2812.0	2475.0	-1.0	4168.0	2196.0	-1.0	2947.0	1737.0	-1.0	3003.0	4338.0	-1.0	4343.0	1970.0	-1.0	3429.0	2561.0	-1.0	3496.0	2109.0	-1.0	3332.0	1157.0	-1.0	1515.0	2456.0	-1.0	4176.0	1621.0	-1.0	2507.0	1613.0	-1.0	2980.0	1521.0	-1.0	2101.0	
432.888	1728.0	-1.0	2862.0	1681.0	-1.0	2266.0	2059.0	-1.0	3340.0	2041.0	-1.0	2807.0	2475.0	-1.0	4169.0	2194.0	-1.0	2943.0	1737.0	-1.0	3001.0	4338.0	-1.0	4343.0	1970.0	-1.0	3429.0	2559.0	-1.0	3493.0	2110.0	-1.0	3334.0	1157.0	-1.0	1516.0	2456.0	-1.0	4175.0	1621.0	-1.0	2507.0	1615.0	-1.0	2983.0	1521.0	-1.0	2101.0	
433.387	1725.0	-1.0	2859.0	1676.0	-1.0	2264.0	2056.0	-1.0	3338.0	2036.0	-1.0	2804.0	2475.0	-1.0	4165.0	2192.0	-1.0	2940.0	1736.0	-1.0	2999.0	4338.0	-1.0	4343.0	1968.0	-1.0	3426.0	2557.0	-1.0	3489.0	2109.0	-1.0	3332.0	1156.0	-1.0	1515.0	2455.0	-1.0	4171.0	1620.0	-1.0	2504.0	1614.0	-1.0	2982.0	1520.0	-1.0	2101.0	
433.887	1727.0	-1.0	2861.0	1679.0	-1.0	2268.0	2057.0	-1.0	3340.0	2038.0	-1.0	2805.0	2475.0	-1.0	4168.0	2192.0	-1.0	2942.0	1736.0	-1.0	2999.0	4338.0	-1.0	4343.0	1970.0	-1.0	3430.0	2558.0	-1.0	3494.0	2110.0	-1.0	3334.0	1157.0	-1.0	1517.0	2456.0	-1.0	4174.0	1621.0	-1.0	2505.0	1616.0	-1.0	2983.0	1523.0	-1.0	2102.0	
434.386	1728.0	-1.0	2859.0	1678.0	-1.0	2267.0	2057.0	-1.0	3338.0	2035.0	-1.0	2799.0	2475.0	-1.0	4166.0	2189.0	-1.0	2937.0	1736.0	-1.0	2997.0	4337.0	-1.0	4343.0	1970.0	-1.0	3432.0	2556.0	-1.0	3490.0	2109.0	-1.0	3336.0	1156.0	-1.0	1516.0	2456.0	-1.0	4174.0	1621.0	-1.0	2505.0	1616.0	-1.0	2983.0	1523.0	-1.0	2103.0	
434.885	1728.0	-1.0	2855.0	1679.0	-1.0	2264.0	2057.0	-1.0	3334.0	2032.0	-1.0	2791.0	2474.0	-1.0	4163.0	2187.0	-1.0	2930.0	1734.0	-1.0	2993.0	4337.0	-1.0	4343.0	1970.0	-1.0	3430.0	2552.0	-1.0	3482.0	2109.0	-1.0	3332.0	1155.0	-1.0	1514.0	2452.0	-1.0	4165.0	1620.0	-1.0	2504.0	1614.0	-1.0	2978.0	1522.0	-1.0	2101.0	
435.385	1727.0	-1.0	2854.0	1678.0	-1.0	2262.0	2055.0	-1.0	3331.0	2029.0	-1.0	2784.0	2474.0	-1.0	4164.0	2184.0	-1.0	2925.0	1733.0	-1.0	2991.0	4337.0	-1.0	4343.0	1972.0	-1.0	3436.0	2550.0	-1.0	3479.0	2109.0	-1.0	3335.0	1156.0	-1.0	1517.0	2453.0	-1.0	4168.0	1623.0	-1.0	2508.0	1614.0	-1.0	2979.0	1523.0	-1.0	2103.0	
435.884	1727.0	-1.0	2849.0	1677.0	-1.0	2259.0	2053.0	-1.0	3326.0	2026.0	-1.0	2778.0	2473.0	-1.0	4160.0	2180.0	-1.0	2918.0	1732.0	-1.0	2989.0	4337.0	-1.0	4343.0	1972.0	-1.0	3434.0	2550.0	-1.0	3477.0	2109.0	-1.0	3335.0	1156.0	-1.0	1516.0	2453.0	-1.0	4166.0	1623.0	-1.0	2505.0	1614.0	-1.0	2978.0	1524.0	-1.0	2101.0	
436.383	1729.0	-1.0	2849.0	1681.0	-1.0	2261.0	2055.0	-1.0	3325.0	2028.0	-1.0	2777.0	2472.0	-1.0	4154.0	2179.0	-1.0	2914.0	1732.0	-1.0	2986.0	4337.0	-1.0	4343.0	1970.0	-1.0	3427.0	2552.0	-1.0	3474.0	2108.0	-1.0	3332.0	1155.0	-1.0	1513.0	2452.0	-1.0	4163.0	1622.0	-1.0	2500.0	1614.0	-1.0	2974.0	1524.0	-1.0	2098.0	
436.882	1730.0	-1.0	2849.0	1682.0	-1.0	2263.0	2056.0	-1.0	3326.0	2029.0	-1.0	2779.0	2471.0	-1.0	4153.0	2180.0	-1.0	2915.0	1732.0	-1.0	2985.0	4337.0	-1.0	4343.0	1971.0	-1.0	3430.0	2554.0	-1.0	3477.0	2109.0	-1.0	3334.0	1156.0	-1.0	1513.0	2455.0	-1.0	4168.0	1623.0	-1.0	2500.0	1615.0	-1.0	2976.0	1525.0	-1.0	2099.0	
437.382	1729.0	-1.0	2847.0	1682.0	-1.0	2262.0	2056.0	-1.0	3324.0	2029.0	-1.0	2780.0	2471.0	-1.0	4152.0	2181.0	-1.0	2916.0	1733.0	-1.0	2984.0	4337.0	-1.0	4343.0	1972.0	-1.0	3431.0	2555.0	-1.0	3477.0	2111.0	-1.0	3334.0	1156.0	-1.0	1513.0	2455.0	-1.0	4172.0	1623.0	-1.0	2500.0	1614.0	-1.0	2978.0	1525.0	-1.0	2099.0	
437.882	1729.0	-1.0	2844.0	1682.0	-1.0	2262.0	2056.0	-1.0	3321.0	2031.0	-1.0	2780.0	2471.0	-1.0	4147.0	2182.0	-1.0	2915.0	1734.0	-1.0	2982.0	4338.0	-1.0	4343.0	1971.0	-1.0	3426.0	2556.0	-1.0	3474.0	2110.0	-1.0	3331.0	1156.0	-1.0	1512.0	2453.0	-1.0	4168.0	1622.0	-1.0	2499.0	1614.0	-1.0	2976.0	1524.0	-1.0	2097.0	
438.381	1730.0	-1.0	2845.0	1683.0	-1.0	2263.0	2057.0	-1.0	3323.0	2032.0	-1.0	2783.0	2472.0	-1.0	4152.0	2185.0	-1.0	2921.0	1734.0	-1.0	2984.0	4338.0	-1.0	4343.0	1973.0	-1.0	3429.0	2558.0	-1.0	3477.0	2111.0	-1.0	3332.0	1157.0	-1.0	1513.0	2452.0	-1.0	4165.0	1623.0	-1.0	2498.0	1614.0	-1.0	2974.0	1524.0	-1.0	2096.0	
438.880	1730.0	-1.0	2845.0	1682.0	-1.0	2262.0	2056.0	-1.0	3322.0	2033.0	-1.0	2784.0	2473.0	-1.0	4152.0	2187.0	-1.0	2922.0	1735.0	-1.0	2983.0	4338.0	-1.0	4343.0	1974.0	-1.0	3429.0	2558.0	-1.0	3476.0	2112.0	-1.0	3332.0	1157.0	-1.0	1514.0	2453.0	-1.0	4165.0	1623.0	-1.0	2499.0	1615.0	-1.0	2975.0	1523.0	-1.0	2096.0	
439.381	1728.0	-1.0	2841.0	1680.0	-1.0	2258.0	2055.0	-1.0	3318.0	2031.0	-1.0	2779.0	2472.0	-1.0	4150.0	2186.0	-1.0	2921.0	1735.0	-1.0	2981.0	4338.0	-1.0	4343.0	1974.0	-1.0	3427.0	2558.0	-1.0	3473.0	2112.0	-1.0	3330.0	1158.0	-1.0	1514.0	2451.0	-1.0	4162.0	1623.0	-1.0	2499.0	1615.0	-1.0	2974.0	1524.0	-1.0	2095.0	
439.880	1729.0	-1.0	2844.0	1679.0	-1.0	2258.0	2055.0	-1.0	3320.0	2031.0	-1.0	2779.0	2474.0	-1.0	4153.0	2189.0	-1.0	2924.0	1735.0	-1.0	2980.0	4338.0	-1.0	4343.0	1975.0	-1.0	3433.0	2558.0	-1.0	3476.0	2114.0	-1.0	3335.0	1159.0	-1.0	1518.0	2451.0	-1.0	4158.0	1625.0	-1.0	2500.0	1615.0	-1.0	2974.0	1525.0	-1.0	2094.0	
440.379	1728.0	-1.0	2841.0	1677.0	-1.0	2251.0	2054.0	-1.0	3316.0	2028.0	-1.0	2771.0	2474.0	-1.0	4155.0	2187.0	-1.0	2922.0	1734.0	-1.0	2979.0	4338.0	-1.0	4343.0	1976.0	-1.0	3436.0	2556.0	-1.0	3471.0	2115.0	-1.0	3338.0	1161.0	-1.0	1520.0	2449.0	-1.0	4156.0	1626.0	-1.0	2503.0	1616.0	-1.0	2974.0	1524.0	-1.0	2094.0	
440.878	1729.0	-1.0	2841.0	1675.0	-1.0	2247.0	2053.0	-1.0	3312.0	2027.0	-1.0	2767.0	2475.0	-1.0	4155.0	2188.0	-1.0	2921.0	1733.0	-1.0	2977.0	4338.0	-1.0	4343.0	1976.0	-1.0	3434.0	2553.0	-1.0	3465.0	2116.0	-1.0	3337.0	1161.0	-1.0	1520.0	2446.0	-1.0	4149.0	1627.0	-1.0	2504.0	1613.0	-1.0	2972.0	1524.0	-1.0	2093.0	
441.377	1729.0	-1.0	2843.0	1675.0	-1.0	2245.0	2053.0	-1.0	3314.0	2028.0	-1.0	2769.0	2476.0	-1.0	4161.0	2189.0	-1.0	2923.0	1733.0	-1.0	2979.0	4338.0	-1.0	4343.0	1977.0	-1.0	3438.0	2552.0	-1.0	3464.0	2119.0	-1.0	3341.0	1164.0	-1.0	1523.0	2447.0	-1.0	4152.0	1631.0	-1.0	2511.0	1614.0	-1.0	2973.0	1525.0	-1.0	2095.0	
441.876	1729.0	-1.0	2841.0	1674.0	-1.0	2243.0	2052.0	-1.0	3311.0	2028.0	-1.0	2767.0	2478.0	-1.0	4164.0	2190.0	-1.0	2923.0	1733.0	-1.0	2980.0	4338.0	-1.0	4343.0	1978.0	-1.0	3440.0	2551.0	-1.0	3461.0	2120.0	-1.0	3342.0	1164.0	-1.0	1524.0	2446.0	-1.0	4151.0	1633.0	-1.0	2516.0	1613.0	-1.0	2973.0	1525.0	-1.0	2095.0	
442.376	1731.0	-1.0	2848.0	1675.0	-1.0	2247.0	2054.0	-1.0	3315.0	2030.0	-1.0	2770.0	2481.0	-1.0	4170.0	2192.0	-1.0	2927.0	1734.0	-1.0	2981.0	4337.0	-1.0	4343.0	1980.0	-1.0	3443.0	2550.0	-1.0	3459.0	2122.0	-1.0	3345.0	1165.0	-1.0	1524.0	2444.0	-1.0	4145.0	1634.0	-1.0	2516.0	1612.0	-1.0	2969.0	1526.0	-1.0	2094.0	
442.875	1732.0	-1.0	2851.0	1676.0	-1.0	2248.0	2054.0	-1.0	3317.0	2030.0	-1.0	2769.0	2484.0	-1.0	4176.0	2194.0	-1.0	2929.0	1735.0	-1.0	2984.0	4338.0	-1.0	4343.0	1983.0	-1.0	3451.0	2550.0	-1.0	3458.0	2124.0	-1.0	3352.0	1167.0	-1.0	1527.0	2445.0	-1.0	4147.0	1635.0	-1.0	2520.0	1613.0	-1.0	2971.0	1527.0	-1.0	2096.0	
443.374	1732.0	-1.0	2849.0	1675.0	-1.0	2244.0	2054.0	-1.0	3314.0	2028.0	-1.0	2763.0	2485.0	-1.0	4179.0	2194.0	-1.0	2929.0	1736.0	-1.0	2987.0	4338.0	-1.0	4343.0	1984.0	-1.0	3455.0	2550.0	-1.0	3456.0	2127.0	-1.0	3356.0	1167.0	-1.0	1527.0	2444.0	-1.0	4146.0	1635.0	-1.0	2518.0	1614.0	-1.0	2972.0	1527.0	-1.0	2096.0	
443.874	1734.0	-1.0	2853.0	1675.0	-1.0	2244.0	2055.0	-1.0	3317.0	2028.0	-1.0	2763.0	2488.0	-1.0	4187.0	2197.0	-1.0	2935.0	1738.0	-1.0	2993.0	4337.0	-1.0	4343.0	1985.0	-1.0	3462.0	2553.0	-1.0	3464.0	2130.0	-1.0	3364.0	1169.0	-1.0	1531.0	2447.0	-1.0	4154.0	1636.0	-1.0	2522.0	1615.0	-1.0	2978.0	1529.0	-1.0	2098.0	
444.373	1733.0	-1.0	2853.0	1675.0	-1.0	2245.0	2055.0	-1.0	3318.0	2028.0	-1.0	2763.0	2489.0	-1.0	4193.0	2199.0	-1.0	2941.0	1739.0	-1.0	2998.0	4338.0	-1.0	4343.0	1987.0	-1.0	3467.0	2555.0	-1.0	3468.0	2132.0	-1.0	3368.0	1169.0	-1.0	1533.0	2449.0	-1.0	4156.0	1637.0	-1.0	2524.0	1616.0	-1.0	2980.0	1529.0	-1.0	2098.0	
444.872	1735.0	-1.0	2861.0	1678.0	-1.0	2253.0	2058.0	-1.0	3325.0	2031.0	-1.0	2772.0	2493.0	-1.0	4201.0	2204.0	-1.0	2950.0	1741.0	-1.0	3003.0	4337.0	-1.0	4343.0	1989.0	-1.0	3471.0	2558.0	-1.0	3472.0	2133.0	-1.0	3371.0	1171.0	-1.0	1534.0	2447.0	-1.0	4154.0	1638.0	-1.0	2526.0	1616.0	-1.0	2977.0	1529.0	-1.0	2097.0	
445.371	1736.0	-1.0	2865.0	1680.0	-1.0	2256.0	2058.0	-1.0	3328.0	2034.0	-1.0	2775.0	2495.0	-1.0	4207.0	2207.0	-1.0	2956.0	1742.0	-1.0	3008.0	4337.0	-1.0	4343.0	1990.0	-1.0	3477.0	2561.0	-1.0	3477.0	2135.0	-1.0	3375.0	1172.0	-1.0	1537.0	2450.0	-1.0	4160.0	1640.0	-1.0	2531.0	1616.0	-1.0	2982.0	1529.0	-1.0	2098.0	
445.870	1736.0	-1.0	2865.0	1681.0	-1.0	2258.0	2059.0	-1.0	3328.0	2035.0	-1.0	2776.0	2495.0	-1.0	4210.0	2209.0	-1.0	2960.0	1744.0	-1.0	3012.0	4338.0	-1.0	4343.0	1990.0	-1.0	3478.0	2562.0	-1.0	3480.0	2135.0	-1.0	3376.0	1173.0	-1.0	1537.0	2450.0	-1.0	4161.0	1640.0	-1.0	2533.0	1617.0	-1.0	2983.0	1529.0	-1.0	2097.0	
446.369	1737.0	-1.0	2870.0	1682.0	-1.0	2262.0	2060.0	-1.0	3333.0	2036.0	-1.0	2782.0	2497.0	-1.0	4217.0	2212.0	-1.0	2968.0	1745.0	-1.0	3018.0	4338.0	-1.0	4343.0	1991.0	-1.0	3487.0	2566.0	-1.0	3490.0	2136.0	-1.0	3385.0	1174.0	-1.0	1542.0	2451.0	-1.0	4162.0	1642.0	-1.0	2535.0	1617.0	-1.0	2986.0	1530.0	-1.0	2098.0	
446.868	1738.0	-1.0	2870.0	1683.0	-1.0	2261.0	2060.0	-1.0	3332.0	2036.0	-1.0	2780.0	2497.0	-1.0	4219.0	2212.0	-1.0	2969.0	1745.0	-1.0	3021.0	4338.0	-1.0	4343.0	1991.0	-1.0	3489.0	2566.0	-1.0	3491.0	2137.0	-1.0	3385.0	1174.0	-1.0	1542.0	2451.0	-1.0	4163.0	1642.0	-1.0	2535.0	1618.0	-1.0	2987.0	1530.0	-1.0	2097.0	
447.367	1740.0	-1.0	2873.0	1684.0	-1.0	2263.0	2061.0	-1.0	3334.0	2036.0	-1.0	2780.0	2497.0	-1.0	4221.0	2212.0	-1.0	2970.0	1745.0	-1.0	3021.0	4338.0	-1.0	4343.0	1990.0	-1.0	3487.0	2565.0	-1.0	3489.0	2137.0	-1.0	3383.0	1174.0	-1.0	1539.0	2448.0	-1.0	4157.0	1641.0	-1.0	2532.0	1617.0	-1.0	2985.0	1530.0	-1.0	2095.0	
447.867	1739.0	-1.0	2874.0	1684.0	-1.0	2262.0	2061.0	-1.0	3334.0	2036.0	-1.0	2780.0	2498.0	-1.0	4224.0	2214.0	-1.0	2972.0	1745.0	-1.0	3024.0	4338.0	-1.0	4343.0	1991.0	-1.0	3488.0	2566.0	-1.0	3489.0	2137.0	-1.0	3383.0	1175.0	-1.0	1540.0	2449.0	-1.0	4160.0	1643.0	-1.0	2536.0	1618.0	-1.0	2988.0	1531.0	-1.0	2096.0	
448.366	1739.0	-1.0	2871.0	1684.0	-1.0	2260.0	2059.0	-1.0	3330.0	2037.0	-1.0	2781.0	2498.0	-1.0	4222.0	2216.0	-1.0	2974.0	1746.0	-1.0	3024.0	4338.0	-1.0	4343.0	1990.0	-1.0	3489.0	2565.0	-1.0	3487.0	2136.0	-1.0	3384.0	1174.0	-1.0	1540.0	2448.0	-1.0	4157.0	1643.0	-1.0	2536.0	1618.0	-1.0	2988.0	1531.0	-1.0	2094.0	
448.865	1740.0	-1.0	2875.0	1684.0	-1.0	2261.0	2060.0	-1.0	3334.0	2039.0	-1.0	2785.0	2500.0	-1.0	4228.0	2218.0	-1.0	2981.0	1746.0	-1.0	3028.0	4338.0	-1.0	4343.0	1992.0	-1.0	3493.0	2568.0	-1.0	3492.0	2138.0	-1.0	3388.0	1176.0	-1.0	1541.0	2450.0	-1.0	4158.0	1644.0	-1.0	2535.0	1619.0	-1.0	2990.0	1532.0	-1.0	2095.0	
449.364	1740.0	-1.0	2875.0	1685.0	-1.0	2262.0	2061.0	-1.0	3336.0	2039.0	-1.0	2786.0	2502.0	-1.0	4231.0	2220.0	-1.0	2985.0	1749.0	-1.0	3031.0	4338.0	-1.0	4343.0	1993.0	-1.0	3496.0	2569.0	-1.0	3492.0	2139.0	-1.0	3389.0	1176.0	-1.0	1540.0	2450.0	-1.0	4158.0	1643.0	-1.0	2533.0	1619.0	-1.0	2990.0	1533.0	-1.0	2095.0	
449.863	1742.0	-1.0	2876.0	1685.0	-1.0	2262.0	2062.0	-1.0	3336.0	2039.0	-1.0	2786.0	2504.0	-1.0	4234.0	2222.0	-1.0	2986.0	1750.0	-1.0	3035.0	4337.0	-1.0	4343.0	1994.0	-1.0	3494.0	2568.0	-1.0	3489.0	2139.0	-1.0	3385.0	1175.0	-1.0	1537.0	2448.0	-1.0	4154.0	1641.0	-1.0	2528.0	1618.0	-1.0	2988.0	1532.0	-1.0	2093.0	
450.362	1742.0	-1.0	2879.0	1686.0	-1.0	2264.0	2063.0	-1.0	3340.0	2040.0	-1.0	2788.0	2508.0	-1.0	4239.0	2224.0	-1.0	2991.0	1753.0	-1.0	3040.0	4338.0	-1.0	4343.0	1996.0	-1.0	3497.0	2570.0	-1.0	3491.0	2141.0	-1.0	3386.0	1175.0	-1.0	1537.0	2449.0	-1.0	4159.0	1642.0	-1.0	2530.0	1619.0	-1.0	2991.0	1533.0	-1.0	2095.0	
450.862	1742.0	-1.0	2878.0	1686.0	-1.0	2264.0	2063.0	-1.0	3339.0	2041.0	-1.0	2790.0	2510.0	-1.0	4242.0	2226.0	-1.0	2994.0	1756.0	-1.0	3043.0	4338.0	-1.0	4343.0	1997.0	-1.0	3496.0	2570.0	-1.0	3490.0	2140.0	-1.0	3382.0	1175.0	-1.0	1537.0	2448.0	-1.0	4157.0	1642.0	-1.0	2532.0	1618.0	-1.0	2989.0	1533.0	-1.0	2094.0	
451.362	1744.0	-1.0	2884.0	1687.0	-1.0	2267.0	2064.0	-1.0	3342.0	2043.0	-1.0	2795.0	2511.0	-1.0	4242.0	2227.0	-1.0	2995.0	1757.0	-1.0	3044.0	4338.0	-1.0	4343.0	1997.0	-1.0	3492.0	2569.0	-1.0	3486.0	2139.0	-1.0	3378.0	1175.0	-1.0	1536.0	2446.0	-1.0	4148.0	1643.0	-1.0	2531.0	1618.0	-1.0	2983.0	1532.0	-1.0	2090.0	
451.862	1744.0	-1.0	2885.0	1687.0	-1.0	2267.0	2065.0	-1.0	3341.0	2043.0	-1.0	2795.0	2512.0	-1.0	4243.0	2227.0	-1.0	2995.0	1758.0	-1.0	3046.0	4338.0	-1.0	4343.0	1997.0	-1.0	3493.0	2569.0	-1.0	3482.0	2139.0	-1.0	3380.0	1176.0	-1.0	1537.0	2445.0	-1.0	4148.0	1644.0	-1.0	2534.0	1618.0	-1.0	2984.0	1532.0	-1.0	2091.0	
452.361	1743.0	-1.0	2880.0	1685.0	-1.0	2263.0	2062.0	-1.0	3336.0	2041.0	-1.0	2790.0	2510.0	-1.0	4239.0	2225.0	-1.0	2990.0	1758.0	-1.0	3045.0	4338.0	-1.0	4343.0	1998.0	-1.0	3491.0	2566.0	-1.0	3477.0	2139.0	-1.0	3376.0	1176.0	-1.0	1536.0	2443.0	-1.0	4144.0	1644.0	-1.0	2533.0	1618.0	-1.0	2982.0	1531.0	-1.0	2089.0	
452.860	1744.0	-1.0	2883.0	1685.0	-1.0	2265.0	2063.0	-1.0	3337.0	2041.0	-1.0	2790.0	2511.0	-1.0	4241.0	2224.0	-1.0	2989.0	1759.0	-1.0	3046.0	4338.0	-1.0	4343.0	1998.0	-1.0	3492.0	2567.0	-1.0	3477.0	2140.0	-1.0	3376.0	1177.0	-1.0	1536.0	2443.0	-1.0	4137.0	1644.0	-1.0	2530.0	1617.0	-1.0	2981.0	1531.0	-1.0	2087.0	
453.360	1743.0	-1.0	2882.0	1685.0	-1.0	2264.0	2062.0	-1.0	3335.0	2038.0	-1.0	2785.0	2510.0	-1.0	4240.0	2222.0	-1.0	2987.0	1759.0	-1.0	3045.0	4338.0	-1.0	4343.0	1999.0	-1.0	3493.0	2566.0	-1.0	3473.0	2140.0	-1.0	3374.0	1176.0	-1.0	1534.0	2442.0	-1.0	4138.0	1642.0	-1.0	2527.0	1617.0	-1.0	2981.0	1530.0	-1.0	2087.0	
453.859	1743.0	-1.0	2880.0	1685.0	-1.0	2263.0	2061.0	-1.0	3332.0	2037.0	-1.0	2780.0	2509.0	-1.0	4236.0	2222.0	-1.0	2983.0	1760.0	-1.0	3045.0	4338.0	-1.0	4343.0	1999.0	-1.0	3490.0	2564.0	-1.0	3467.0	2138.0	-1.0	3369.0	1174.0	-1.0	1529.0	2442.0	-1.0	4133.0	1639.0	-1.0	2519.0	1616.0	-1.0	2978.0	1530.0	-1.0	2083.0	
454.359	1744.0	-1.0	2883.0	1685.0	-1.0	2266.0	2062.0	-1.0	3333.0	2037.0	-1.0	2780.0	2509.0	-1.0	4237.0	2222.0	-1.0	2983.0	1760.0	-1.0	3046.0	4338.0	-1.0	4343.0	1999.0	-1.0	3492.0	2565.0	-1.0	3469.0	2138.0	-1.0	3369.0	1174.0	-1.0	1529.0	2444.0	-1.0	4139.0	1638.0	-1.0	2517.0	1616.0	-1.0	2980.0	1530.0	-1.0	2085.0	
454.858	1744.0	-1.0	2882.0	1686.0	-1.0	2266.0	2062.0	-1.0	3332.0	2036.0	-1.0	2780.0	2509.0	-1.0	4234.0	2223.0	-1.0	2983.0	1760.0	-1.0	3046.0	4338.0	-1.0	4343.0	1999.0	-1.0	3490.0	2564.0	-1.0	3466.0	2136.0	-1.0	3364.0	1173.0	-1.0	1526.0	2444.0	-1.0	4140.0	1637.0	-1.0	2514.0	1616.0	-1.0	2980.0	1529.0	-1.0	2083.0	
455.357	1746.0	-1.0	2888.0	1687.0	-1.0	2269.0	2065.0	-1.0	3339.0	2034.0	-1.0	2777.0	2507.0	-1.0	4232.0	2218.0	-1.0	2977.0	1759.0	-1.0	3042.0	4339.0	-1.0	4343.0	1998.0	-1.0	3486.0	2563.0	-1.0	3461.0	2135.0	-1.0	3362.0	1172.0	-1.0	1524.0	2443.0	-1.0	4135.0	1635.0	-1.0	2509.0	1614.0	-1.0	2973.0	1528.0	-1.0	2081.0	
455.856	1744.0	-1.0	2885.0	1685.0	-1.0	2267.0	2064.0	-1.0	3338.0	2030.0	-1.0	2769.0	2506.0	-1.0	4231.0	2213.0	-1.0	2968.0	1755.0	-1.0	3036.0	4338.0	-1.0	4343.0	2001.0	-1.0	3493.0	2558.0	-1.0	3455.0	2139.0	-1.0	3371.0	1173.0	-1.0	1527.0	2444.0	-1.0	4140.0	1637.0	-1.0	2514.0	1613.0	-1.0	2972.0	1529.0	-1.0	2083.0	
456.355	1742.0	-1.0	2879.0	1685.0	-1.0	2264.0	2063.0	-1.0	3335.0	2028.0	-1.0	2764.0	2506.0	-1.0	4231.0	2209.0	-1.0	2964.0	1753.0	-1.0	3033.0	4338.0	-1.0	4343.0	2002.0	-1.0	3499.0	2555.0	-1.0	3453.0	2142.0	-1.0	3379.0	1174.0	-1.0	1531.0	2445.0	-1.0	4143.0	1640.0	-1.0	2522.0	1612.0	-1.0	2969.0	1531.0	-1.0	2086.0	
456.854	1741.0	-1.0	2882.0	1686.0	-1.0	2269.0	2064.0	-1.0	3341.0	2031.0	-1.0	2772.0	2508.0	-1.0	4239.0	2214.0	-1.0	2976.0	1753.0	-1.0	3038.0	4338.0	-1.0	4343.0	2004.0	-1.0	3507.0	2560.0	-1.0	3468.0	2144.0	-1.0	3388.0	1176.0	-1.0	1537.0	2449.0	-1.0	4149.0	1644.0	-1.0	2529.0	1612.0	-1.0	2971.0	1533.0	-1.0	2088.0	
457.353	1741.0	-1.0	2883.0	1687.0	-1.0	2273.0	2065.0	-1.0	3344.0	2034.0	-1.0	2779.0	2509.0	-1.0	4244.0	2218.0	-1.0	2986.0	1755.0	-1.0	3042.0	4338.0	-1.0	4343.0	2004.0	-1.0	3510.0	2564.0	-1.0	3477.0	2145.0	-1.0	3394.0	1178.0	-1.0	1541.0	2452.0	-1.0	4159.0	1645.0	-1.0	2534.0	1614.0	-1.0	2974.0	1533.0	-1.0	2091.0	
457.852	1740.0	-1.0	2884.0	1689.0	-1.0	2276.0	2065.0	-1.0	3347.0	2037.0	-1.0	2783.0	2510.0	-1.0	4248.0	2222.0	-1.0	2995.0	1755.0	-1.0	3046.0	4338.0	-1.0	4343.0	2003.0	-1.0	3509.0	2568.0	-1.0	3484.0	2146.0	-1.0	3395.0	1178.0	-1.0	1542.0	2452.0	-1.0	4162.0	1644.0	-1.0	2535.0	1615.0	-1.0	2977.0	1531.0	-1.0	2089.0	
458.352	1742.0	-1.0	2890.0	1691.0	-1.0	2281.0	2067.0	-1.0	3354.0	2040.0	-1.0	2793.0	2512.0	-1.0	4254.0	2228.0	-1.0	3007.0	1757.0	-1.0	3053.0	4338.0	-1.0	4343.0	2002.0	-1.0	3513.0	2573.0	-1.0	3498.0	2147.0	-1.0	3402.0	1179.0	-1.0	1546.0	2456.0	-1.0	4171.0	1645.0	-1.0	2538.0	1616.0	-1.0	2982.0	1531.0	-1.0	2090.0	
458.851	1742.0	-1.0	2892.0	1692.0	-1.0	2286.0	2068.0	-1.0	3358.0	2042.0	-1.0	2797.0	2513.0	-1.0	4257.0	2231.0	-1.0	3014.0	1758.0	-1.0	3057.0	4338.0	-1.0	4343.0	2002.0	-1.0	3515.0	2576.0	-1.0	3506.0	2147.0	-1.0	3406.0	1179.0	-1.0	1548.0	2457.0	-1.0	4175.0	1645.0	-1.0	2540.0	1617.0	-1.0	2985.0	1529.0	-1.0	2087.0	
459.350	1743.0	-1.0	2893.0	1694.0	-1.0	2288.0	2069.0	-1.0	3359.0	2043.0	-1.0	2799.0	2513.0	-1.0	4258.0	2232.0	-1.0	3016.0	1758.0	-1.0	3060.0	4338.0	-1.0	4343.0	2001.0	-1.0	3512.0	2578.0	-1.0	3508.0	2148.0	-1.0	3405.0	1178.0	-1.0	1546.0	2456.0	-1.0	4173.0	1643.0	-1.0	2537.0	1615.0	-1.0	2984.0	1527.0	-1.0	2081.0	
459.849	1742.0	-1.0	2895.0	1694.0	-1.0	2290.0	2069.0	-1.0	3362.0	2043.0	-1.0	2800.0	2513.0	-1.0	4261.0	2232.0	-1.0	3018.0	1759.0	-1.0	3062.0	4338.0	-1.0	4343.0	2001.0	-1.0	3515.0	2580.0	-1.0	3515.0	2149.0	-1.0	3408.0	1178.0	-1.0	1547.0	2458.0	-1.0	4182.0	1643.0	-1.0	2540.0	1617.0	-1.0	2987.0	1526.0	-1.0	2082.0	
460.348	1741.0	-1.0	2894.0	1693.0	-1.0	2288.0	2068.0	-1.0	3361.0	2043.0	-1.0	2799.0	2511.0	-1.0	4260.0	2231.0	-1.0	3016.0	1759.0	-1.0	3063.0	4338.0	-1.0	4343.0	2001.0	-1.0	3514.0	2580.0	-1.0	3516.0	2148.0	-1.0	3408.0	1177.0	-1.0	1546.0	2459.0	-1.0	4184.0	1643.0	-1.0	2539.0	1617.0	-1.0	2988.0	1525.0	-1.0	2080.0	
460.847	1742.0	-1.0	2895.0	1694.0	-1.0	2290.0	2068.0	-1.0	3360.0	2043.0	-1.0	2800.0	2510.0	-1.0	4256.0	2230.0	-1.0	3013.0	1758.0	-1.0	3061.0	4338.0	-1.0	4343.0	2000.0	-1.0	3510.0	2579.0	-1.0	3513.0	2147.0	-1.0	3404.0	1176.0	-1.0	1544.0	2457.0	-1.0	4178.0	1641.0	-1.0	2535.0	1616.0	-1.0	2985.0	1523.0	-1.0	2077.0	
461.347	1742.0	-1.0	2896.0	1693.0	-1.0	2288.0	2068.0	-1.0	3360.0	2043.0	-1.0	2800.0	2508.0	-1.0	4256.0	2229.0	-1.0	3013.0	1757.0	-1.0	3061.0	4338.0	-1.0	4343.0	1999.0	-1.0	3510.0	2579.0	-1.0	3515.0	2147.0	-1.0	3404.0	1176.0	-1.0	1544.0	2458.0	-1.0	4181.0	1642.0	-1.0	2537.0	1616.0	-1.0	2986.0	1524.0	-1.0	2078.0	
461.846	1740.0	-1.0	2892.0	1691.0	-1.0	2285.0	2066.0	-1.0	3355.0	2041.0	-1.0	2798.0	2506.0	-1.0	4250.0	2227.0	-1.0	3010.0	1757.0	-1.0	3058.0	4338.0	-1.0	4343.0	1998.0	-1.0	3507.0	2577.0	-1.0	3511.0	2146.0	-1.0	3399.0	1175.0	-1.0	1543.0	2458.0	-1.0	4179.0	1641.0	-1.0	2536.0	1617.0	-1.0	2984.0	1524.0	-1.0	2078.0	
462.345	1740.0	-1.0	2889.0	1692.0	-1.0	2283.0	2065.0	-1.0	3351.0	2042.0	-1.0	2798.0	2504.0	-1.0	4244.0	2226.0	-1.0	3006.0	1756.0	-1.0	3054.0	4338.0	-1.0	4343.0	1997.0	-1.0	3499.0	2573.0	-1.0	3503.0	2143.0	-1.0	3390.0	1174.0	-1.0	1538.0	2455.0	-1.0	4169.0	1640.0	-1.0	2532.0	1615.0	-1.0	2978.0	1524.0	-1.0	2076.0	
462.844	1741.0	-1.0	2887.0	1692.0	-1.0	2282.0	2063.0	-1.0	3346.0	2042.0	-1.0	2801.0	2503.0	-1.0	4241.0	2223.0	-1.0	3003.0	1755.0	-1.0	3050.0	4338.0	-1.0	4343.0	1997.0	-1.0	3497.0	2568.0	-1.0	3496.0	2142.0	-1.0	3387.0	1174.0	-1.0	1538.0	2455.0	-1.0	4168.0	1643.0	-1.0	2537.0	1616.0	-1.0	2978.0	1525.0	-1.0	2078.0	
463.343	1739.0	-1.0	2881.0	1689.0	-1.0	2276.0	2060.0	-1.0	3337.0	2042.0	-1.0	2799.0	2499.0	-1.0	4232.0	2219.0	-1.0	2994.0	1754.0	-1.0	3044.0	4338.0	-1.0	4343.0	1995.0	-1.0	3491.0	2561.0	-1.0	3483.0	2140.0	-1.0	3380.0	1173.0	-1.0	1536.0	2453.0	-1.0	4162.0	1644.0	-1.0	2538.0	1614.0	-1.0	2974.0	1525.0	-1.0	2077.0	
463.842	1739.0	-1.0	2879.0	1688.0	-1.0	2274.0	2059.0	-1.0	3333.0	2043.0	-1.0	2801.0	2496.0	-1.0	4221.0	2216.0	-1.0	2986.0	1753.0	-1.0	3038.0	4338.0	-1.0	4343.0	1994.0	-1.0	3483.0	2554.0	-1.0	3471.0	2139.0	-1.0	3370.0	1171.0	-1.0	1532.0	2450.0	-1.0	4150.0	1644.0	-1.0	2536.0	1612.0	-1.0	2967.0	1525.0	-1.0	2074.0	
464.342	1739.0	-1.0	2877.0	1687.0	-1.0	2272.0	2058.0	-1.0	3330.0	2043.0	-1.0	2803.0	2494.0	-1.0	4215.0	2213.0	-1.0	2982.0	1752.0	-1.0	3033.0	4338.0	-1.0	4343.0	1992.0	-1.0	3477.0	2551.0	-1.0	3466.0	2137.0	-1.0	3366.0	1171.0	-1.0	1532.0	2450.0	-1.0	4150.0	1645.0	-1.0	2537.0	1611.0	-1.0	2965.0	1524.0	-1.0	2076.0	
464.841	1738.0	-1.0	2872.0	1686.0	-1.0	2269.0	2057.0	-1.0	3326.0	2041.0	-1.0	2802.0	2491.0	-1.0	4206.0	2210.0	-1.0	2976.0	1751.0	-1.0	3028.0	4338.0	-1.0	4343.0	1991.0	-1.0	3470.0	2548.0	-1.0	3461.0	2135.0	-1.0	3359.0	1170.0	-1.0	1531.0	2451.0	-1.0	4149.0	1645.0	-1.0	2537.0	1611.0	-1.0	2962.0	1524.0	-1.0	2075.0	
465.340	1739.0	-1.0	2870.0	1686.0	-1.0	2269.0	2057.0	-1.0	3323.0	2041.0	-1.0	2801.0	2489.0	-1.0	4199.0	2207.0	-1.0	2972.0	1750.0	-1.0	3024.0	4338.0	-1.0	4343.0	1990.0	-1.0	3463.0	2545.0	-1.0	3456.0	2133.0	-1.0	3353.0	1169.0	-1.0	1528.0	2450.0	-1.0	4144.0	1643.0	-1.0	2533.0	1610.0	-1.0	2957.0	1524.0	-1.0	2074.0	
465.839	1738.0	-1.0	2870.0	1685.0	-1.0	2270.0	2057.0	-1.0	3324.0	2040.0	-1.0	2802.0	2488.0	-1.0	4198.0	2207.0	-1.0	2972.0	1750.0	-1.0	3022.0	4338.0	-1.0	4343.0	1989.0	-1.0	3462.0	2546.0	-1.0	3458.0	2133.0	-1.0	3352.0	1168.0	-1.0	1529.0	2452.0	-1.0	4150.0	1643.0	-1.0	2534.0	1609.0	-1.0	2959.0	1524.0	-1.0	2076.0	
466.339	1737.0	-1.0	2868.0	1685.0	-1.0	2270.0	2057.0	-1.0	3323.0	2039.0	-1.0	2800.0	2488.0	-1.0	4197.0	2205.0	-1.0	2970.0	1750.0	-1.0	3021.0	4338.0	-1.0	4343.0	1989.0	-1.0	3462.0	2546.0	-1.0	3460.0	2134.0	-1.0	3354.0	1168.0	-1.0	1529.0	2452.0	-1.0	4153.0	1642.0	-1.0	2533.0	1609.0	-1.0	2957.0	1524.0	-1.0	2078.0	
466.838	1737.0	-1.0	2866.0	1685.0	-1.0	2269.0	2056.0	-1.0	3321.0	2038.0	-1.0	2798.0	2487.0	-1.0	4195.0	2204.0	-1.0	2967.0	1750.0	-1.0	3020.0	4338.0	-1.0	4343.0	1989.0	-1.0	3459.0	2545.0	-1.0	3458.0	2133.0	-1.0	3352.0	1167.0	-1.0	1526.0	2450.0	-1.0	4150.0	1640.0	-1.0	2528.0	1608.0	-1.0	2953.0	1523.0	-1.0	2076.0	
467.337	1737.0	-1.0	2868.0	1684.0	-1.0	2271.0	2057.0	-1.0	3325.0	2038.0	-1.0	2798.0	2488.0	-1.0	4197.0	2205.0	-1.0	2969.0	1750.0	-1.0	3020.0	4337.0	-1.0	4343.0	1989.0	-1.0	3463.0	2546.0	-1.0	3462.0	2133.0	-1.0	3355.0	1167.0	-1.0	1528.0	2453.0	-1.0	4154.0	1639.0	-1.0	2527.0	1608.0	-1.0	2955.0	1524.0	-1.0	2077.0	
467.836	1736.0	-1.0	2867.0	1684.0	-1.0	2271.0	2057.0	-1.0	3324.0	2037.0	-1.0	2797.0	2487.0	-1.0	4195.0	2205.0	-1.0	2967.0	1749.0	-1.0	3019.0	4338.0	-1.0	4343.0	1989.0	-1.0	3464.0	2544.0	-1.0	3462.0	2133.0	-1.0	3357.0	1166.0	-1.0	1527.0	2453.0	-1.0	4157.0	1637.0	-1.0	2523.0	1608.0	-1.0	2956.0	1524.0	-1.0	2079.0	
468.335	1737.0	-1.0	2869.0	1686.0	-1.0	2273.0	2057.0	-1.0	3325.0	2038.0	-1.0	2797.0	2486.0	-1.0	4192.0	2205.0	-1.0	2966.0	1749.0	-1.0	3018.0	4338.0	-1.0	4343.0	1988.0	-1.0	3461.0	2543.0	-1.0	3461.0	2132.0	-1.0	3356.0	1165.0	-1.0	1525.0	2452.0	-1.0	4153.0	1633.0	-1.0	2515.0	1609.0	-1.0	2954.0	1523.0	-1.0	2077.0	
468.834	1737.0	-1.0	2871.0	1686.0	-1.0	2275.0	2058.0	-1.0	3327.0	2038.0	-1.0	2798.0	2486.0	-1.0	4193.0	2205.0	-1.0	2966.0	1748.0	-1.0	3018.0	4337.0	-1.0	4343.0	1988.0	-1.0	3462.0	2545.0	-1.0	3466.0	2132.0	-1.0	3360.0	1164.0	-1.0	1525.0	2454.0	-1.0	4162.0	1632.0	-1.0	2515.0	1610.0	-1.0	2958.0	1523.0	-1.0	2080.0	
469.333	1736.0	-1.0	2870.0	1685.0	-1.0	2276.0	2057.0	-1.0	3326.0	2037.0	-1.0	2796.0	2485.0	-1.0	4191.0	2204.0	-1.0	2963.0	1748.0	-1.0	3018.0	4338.0	-1.0	4343.0	1987.0	-1.0	3462.0	2545.0	-1.0	3468.0	2132.0	-1.0	3362.0	1163.0	-1.0	1524.0	2455.0	-1.0	4164.0	1631.0	-1.0	2513.0	1610.0	-1.0	2960.0	1523.0	-1.0	2081.0	
469.832	1736.0	-1.0	2875.0	1685.0	-1.0	2279.0	2058.0	-1.0	3331.0	2038.0	-1.0	2802.0	2486.0	-1.0	4193.0	2205.0	-1.0	2963.0	1748.0	-1.0	3018.0	4337.0	-1.0	4343.0	1987.0	-1.0	3463.0	2546.0	-1.0	3472.0	2132.0	-1.0	3363.0	1163.0	-1.0	1524.0	2454.0	-1.0	4163.0	1630.0	-1.0	2512.0	1610.0	-1.0	2959.0	1524.0	-1.0	2082.0	
470.331	1736.0	-1.0	2876.0	1685.0	-1.0	2281.0	2058.0	-1.0	3333.0	2038.0	-1.0	2804.0	2486.0	-1.0	4195.0	2204.0	-1.0	2963.0	1749.0	-1.0	3023.0	4338.0	-1.0	4344.0	1987.0	-1.0	3465.0	2546.0	-1.0	3475.0	2132.0	-1.0	3368.0	1163.0	-1.0	1526.0	2455.0	-1.0	4170.0	1630.0	-1.0	2514.0	1610.0	-1.0	2963.0	1524.0	-1.0	2086.0	
470.831	1734.0	-1.0	2874.0	1683.0	-1.0	2279.0	2056.0	-1.0	3329.0	2037.0	-1.0	2801.0	2484.0	-1.0	4189.0	2201.0	-1.0	2958.0	1748.0	-1.0	3021.0	4338.0	-1.0	4343.0	1987.0	-1.0	3464.0	2545.0	-1.0	3474.0	2131.0	-1.0	3367.0	1162.0	-1.0	1525.0	2455.0	-1.0	4169.0	1630.0	-1.0	2512.0	1610.0	-1.0	2962.0	1524.0	-1.0	2086.0	
471.330	1735.0	-1.0	2876.0	1684.0	-1.0	2281.0	2057.0	-1.0	3332.0	2037.0	-1.0	2804.0	2483.0	-1.0	4190.0	2201.0	-1.0	2959.0	1748.0	-1.0	3020.0	4338.0	-1.0	4343.0	1987.0	-1.0	3467.0	2547.0	-1.0	3478.0	2132.0	-1.0	3369.0	1163.0	-1.0	1526.0	2454.0	-1.0	4167.0	1629.0	-1.0	2511.0	1610.0	-1.0	2961.0	1524.0	-1.0	2087.0	
471.830	1734.0	-1.0	2875.0	1684.0	-1.0	2281.0	2057.0	-1.0	3331.0	2037.0	-1.0	2805.0	2483.0	-1.0	4186.0	2200.0	-1.0	2956.0	1748.0	-1.0	3019.0	4337.0	-1.0	4343.0	1987.0	-1.0	3467.0	2547.0	-1.0	3479.0	2131.0	-1.0	3370.0	1162.0	-1.0	1526.0	2454.0	-1.0	4168.0	1628.0	-1.0	2510.0	1609.0	-1.0	2961.0	1525.0	-1.0	2089.0	
472.329	1734.0	-1.0	2873.0	1684.0	-1.0	2281.0	2056.0	-1.0	3328.0	2038.0	-1.0	2805.0	2481.0	-1.0	4178.0	2199.0	-1.0	2951.0	1747.0	-1.0	3017.0	4338.0	-1.0	4343.0	1986.0	-1.0	3464.0	2544.0	-1.0	3474.0	2128.0	-1.0	3365.0	1161.0	-1.0	1524.0	2453.0	-1.0	4163.0	1627.0	-1.0	2509.0	1608.0	-1.0	2957.0	1524.0	-1.0	2089.0	
472.828	1734.0	-1.0	2874.0	1685.0	-1.0	2283.0	2057.0	-1.0	3330.0	2038.0	-1.0	2808.0	2480.0	-1.0	4176.0	2199.0	-1.0	2950.0	1747.0	-1.0	3016.0	4338.0	-1.0	4343.0	1987.0	-1.0	3468.0	2544.0	-1.0	3475.0	2127.0	-1.0	3366.0	1161.0	-1.0	1525.0	2454.0	-1.0	4167.0	1629.0	-1.0	2511.0	1609.0	-1.0	2959.0	1525.0	-1.0	2092.0	
473.327	1734.0	-1.0	2873.0	1685.0	-1.0	2284.0	2058.0	-1.0	3329.0	2039.0	-1.0	2808.0	2479.0	-1.0	4172.0	2198.0	-1.0	2947.0	1747.0	-1.0	3014.0	4337.0	-1.0	4343.0	1986.0	-1.0	3468.0	2542.0	-1.0	3473.0	2126.0	-1.0	3364.0	1160.0	-1.0	1525.0	2454.0	-1.0	4168.0	1628.0	-1.0	2512.0	1609.0	-1.0	2958.0	1526.0	-1.0	2094.0	
473.826	1736.0	-1.0	2874.0	1688.0	-1.0	2287.0	2059.0	-1.0	3330.0	2040.0	-1.0	2810.0	2479.0	-1.0	4169.0	2197.0	-1.0	2944.0	1748.0	-1.0	3013.0	4337.0	-1.0	4343.0	1987.0	-1.0	3468.0	2541.0	-1.0	3470.0	2125.0	-1.0	3362.0	1159.0	-1.0	1523.0	2451.0	-1.0	4162.0	1628.0	-1.0	2511.0	1609.0	-1.0	2955.0	1525.0	-1.0	2094.0	
474.325	1738.0	-1.0	2876.0	1689.0	-1.0	2289.0	2060.0	-1.0	3332.0	2041.0	-1.0	2812.0	2480.0	-1.0	4169.0	2197.0	-1.0	2943.0	1748.0	-1.0	3014.0	4337.0	-1.0	4343.0	1988.0	-1.0	3470.0	2541.0	-1.0	3471.0	2125.0	-1.0	3362.0	1159.0	-1.0	1524.0	2453.0	-1.0	4166.0	1629.0	-1.0	2515.0	1609.0	-1.0	2958.0	1527.0	-1.0	2097.0	
474.824	1737.0	-1.0	2873.0	1689.0	-1.0	2287.0	2060.0	-1.0	3329.0	2040.0	-1.0	2809.0	2480.0	-1.0	4166.0	2195.0	-1.0	2940.0	1748.0	-1.0	3013.0	4338.0	-1.0	4343.0	1988.0	-1.0	3469.0	2539.0	-1.0	3469.0	2124.0	-1.0	3361.0	1159.0	-1.0	1525.0	2453.0	-1.0	4166.0	1629.0	-1.0	2517.0	1610.0	-1.0	2957.0	1527.0	-1.0	2100.0	
475.323	1739.0	-1.0	2877.0	1689.0	-1.0	2290.0	2061.0	-1.0	3333.0	2041.0	-1.0	2811.0	2480.0	-1.0	4165.0	2195.0	-1.0	2937.0	1748.0	-1.0	3012.0	4338.0	-1.0	4343.0	1988.0	-1.0	3469.0	2540.0	-1.0	3467.0	2124.0	-1.0	3361.0	1159.0	-1.0	1523.0	2452.0	-1.0	4161.0	1629.0	-1.0	2516.0	1609.0	-1.0	2956.0	1527.0	-1.0	2100.0	
475.822	1740.0	-1.0	2877.0	1690.0	-1.0	2291.0	2062.0	-1.0	3333.0	2040.0	-1.0	2809.0	2481.0	-1.0	4164.0	2193.0	-1.0	2934.0	1749.0	-1.0	3011.0	4338.0	-1.0	4343.0	1988.0	-1.0	3470.0	2540.0	-1.0	3468.0	2124.0	-1.0	3361.0	1159.0	-1.0	1524.0	2453.0	-1.0	4163.0	1630.0	-1.0	2519.0	1610.0	-1.0	2958.0	1528.0	-1.0	2103.0	
476.321	1739.0	-1.0	2874.0	1691.0	-1.0	2290.0	2060.0	-1.0	3328.0	2039.0	-1.0	2806.0	2479.0	-1.0	4159.0	2192.0	-1.0	2930.0	1749.0	-1.0	3009.0	4338.0	-1.0	4343.0	1987.0	-1.0	3466.0	2538.0	-1.0	3465.0	2123.0	-1.0	3358.0	1158.0	-1.0	1524.0	2452.0	-1.0	4160.0	1630.0	-1.0	2520.0	1610.0	-1.0	2958.0	1528.0	-1.0	2104.0	
476.821	1739.0	-1.0	2876.0	1691.0	-1.0	2293.0	2060.0	-1.0	3329.0	2039.0	-1.0	2807.0	2480.0	-1.0	4160.0	2192.0	-1.0	2931.0	1749.0	-1.0	3009.0	4338.0	-1.0	4343.0	1987.0	-1.0	3469.0	2539.0	-1.0	3466.0	2124.0	-1.0	3361.0	1160.0	-1.0	1527.0	2453.0	-1.0	4160.0	1634.0	-1.0	2525.0	1612.0	-1.0	2960.0	1529.0	-1.0	2106.0	
477.320	1739.0	-1.0	2875.0	1691.0	-1.0	2291.0	2059.0	-1.0	3327.0	2038.0	-1.0	2805.0	2479.0	-1.0	4158.0	2191.0	-1.0	2929.0	1748.0	-1.0	3007.0	4338.0	-1.0	4343.0	1987.0	-1.0	3467.0	2537.0	-1.0	3462.0	2123.0	-1.0	3360.0	1160.0	-1.0	1527.0	2452.0	-1.0	4157.0	1635.0	-1.0	2528.0	1612.0	-1.0	2961.0	1530.0	-1.0	2106.0	
477.819	1739.0	-1.0	2880.0	1691.0	-1.0	2295.0	2060.0	-1.0	3329.0	2038.0	-1.0	2807.0	2479.0	-1.0	4157.0	2191.0	-1.0	2929.0	1748.0	-1.0	3006.0	4338.0	-1.0	4343.0	1987.0	-1.0	3467.0	2537.0	-1.0	3460.0	2124.0	-1.0	3360.0	1160.0	-1.0	1526.0	2451.0	-1.0	4153.0	1634.0	-1.0	2525.0	1611.0	-1.0	2961.0	1529.0	-1.0	2105.0	
478.318	1740.0	-1.0	2882.0	1692.0	-1.0	2297.0	2060.0	-1.0	3330.0	2037.0	-1.0	2805.0	2481.0	-1.0	4162.0	2192.0	-1.0	2931.0	1749.0	-1.0	3009.0	4338.0	-1.0	4343.0	1990.0	-1.0	3471.0	2540.0	-1.0	3462.0	2127.0	-1.0	3364.0	1161.0	-1.0	1526.0	2452.0	-1.0	4157.0	1633.0	-1.0	2524.0	1612.0	-1.0	2965.0	1530.0	-1.0	2106.0	
478.817	1740.0	-1.0	2881.0	1692.0	-1.0	2297.0	2059.0	-1.0	3328.0	2036.0	-1.0	2802.0	2482.0	-1.0	4163.0	2193.0	-1.0	2932.0	1751.0	-1.0	3012.0	4338.0	-1.0	4343.0	1990.0	-1.0	3473.0	2541.0	-1.0	3462.0	2127.0	-1.0	3364.0	1160.0	-1.0	1525.0	2452.0	-1.0	4155.0	1632.0	-1.0	2518.0	1613.0	-1.0	2965.0	1529.0	-1.0	2106.0	
479.316	1741.0	-1.0	2885.0	1694.0	-1.0	2300.0	2061.0	-1.0	3332.0	2036.0	-1.0	2804.0	2485.0	-1.0	4172.0	2196.0	-1.0	2940.0	1753.0	-1.0	3017.0	4338.0	-1.0	4343.0	1993.0	-1.0	3480.0	2545.0	-1.0	3469.0	2131.0	-1.0	3369.0	1162.0	-1.0	1526.0	2453.0	-1.0	4154.0	1630.0	-1.0	2515.0	1614.0	-1.0	2965.0	1530.0	-1.0	2105.0	
479.815	1741.0	-1.0	2886.0	1694.0	-1.0	2301.0	2060.0	-1.0	3332.0	2037.0	-1.0	2804.0	2486.0	-1.0	4176.0	2197.0	-1.0	2943.0	1754.0	-1.0	3021.0	4338.0	-1.0	4343.0	1993.0	-1.0	3480.0	2544.0	-1.0	3466.0	2130.0	-1.0	3367.0	1161.0	-1.0	1526.0	2452.0	-1.0	4153.0	1631.0	-1.0	2516.0	1614.0	-1.0	2965.0	1530.0	-1.0	2107.0	
480.315	1743.0	-1.0	2887.0	1696.0	-1.0	2303.0	2061.0	-1.0	3331.0	2037.0	-1.0	2805.0	2486.0	-1.0	4173.0	2197.0	-1.0	2942.0	1754.0	-1.0	3021.0	4338.0	-1.0	4343.0	1993.0	-1.0	3477.0	2542.0	-1.0	3459.0	2130.0	-1.0	3365.0	1161.0	-1.0	1524.0	2449.0	-1.0	4143.0	1634.0	-1.0	2520.0	1613.0	-1.0	2960.0	1529.0	-1.0	2105.0	
480.814	1742.0	-1.0	2887.0	1696.0	-1.0	2303.0	2060.0	-1.0	3330.0	2037.0	-1.0	2805.0	2486.0	-1.0	4175.0	2197.0	-1.0	2943.0	1754.0	-1.0	3022.0	4338.0	-1.0	4343.0	1993.0	-1.0	3479.0	2540.0	-1.0	3457.0	2131.0	-1.0	3366.0	1162.0	-1.0	1526.0	2449.0	-1.0	4144.0	1638.0	-1.0	2529.0	1613.0	-1.0	2962.0	1529.0	-1.0	2106.0	
481.313	1742.0	-1.0	2884.0	1695.0	-1.0	2301.0	2058.0	-1.0	3327.0	2036.0	-1.0	2803.0	2485.0	-1.0	4174.0	2196.0	-1.0	2944.0	1755.0	-1.0	3022.0	4338.0	-1.0	4343.0	1994.0	-1.0	3479.0	2539.0	-1.0	3454.0	2131.0	-1.0	3366.0	1163.0	-1.0	1525.0	2449.0	-1.0	4144.0	1640.0	-1.0	2533.0	1613.0	-1.0	2961.0	1529.0	-1.0	2106.0	
481.812	1743.0	-1.0	2888.0	1696.0	-1.0	2304.0	2060.0	-1.0	3331.0	2038.0	-1.0	2809.0	2486.0	-1.0	4180.0	2199.0	-1.0	2951.0	1756.0	-1.0	3026.0	4338.0	-1.0	4343.0	1995.0	-1.0	3484.0	2542.0	-1.0	3459.0	2133.0	-1.0	3370.0	1165.0	-1.0	1528.0	2450.0	-1.0	4144.0	1642.0	-1.0	2536.0	1613.0	-1.0	2962.0	1529.0	-1.0	2106.0	
482.311	1743.0	-1.0	2889.0	1696.0	-1.0	2306.0	2060.0	-1.0	3332.0	2038.0	-1.0	2809.0	2488.0	-1.0	4185.0	2201.0	-1.0	2956.0	1757.0	-1.0	3030.0	4338.0	-1.0	4343.0	1997.0	-1.0	3490.0	2544.0	-1.0	3464.0	2135.0	-1.0	3374.0	1165.0	-1.0	1530.0	2452.0	-1.0	4148.0	1641.0	-1.0	2535.0	1614.0	-1.0	2963.0	1530.0	-1.0	2107.0	
482.810	1744.0	-1.0	2891.0	1698.0	-1.0	2308.0	2060.0	-1.0	3333.0	2038.0	-1.0	2810.0	2490.0	-1.0	4188.0	2204.0	-1.0	2960.0	1759.0	-1.0	3034.0	4338.0	-1.0	4343.0	1998.0	-1.0	3492.0	2546.0	-1.0	3466.0	2134.0	-1.0	3372.0	1164.0	-1.0	1528.0	2451.0	-1.0	4148.0	1639.0	-1.0	2531.0	1614.0	-1.0	2962.0	1530.0	-1.0	2107.0	
483.309	1745.0	-1.0	2894.0	1698.0	-1.0	2312.0	2062.0	-1.0	3336.0	2039.0	-1.0	2813.0	2493.0	-1.0	4194.0	2207.0	-1.0	2966.0	1761.0	-1.0	3038.0	4338.0	-1.0	4343.0	2000.0	-1.0	3497.0	2549.0	-1.0	3472.0	2135.0	-1.0	3375.0	1165.0	-1.0	1530.0	2453.0	-1.0	4155.0	1639.0	-1.0	2534.0	1615.0	-1.0	2967.0	1530.0	-1.0	2110.0	
483.809	1745.0	-1.0	2894.0	1699.0	-1.0	2312.0	2061.0	-1.0	3336.0	2039.0	-1.0	2813.0	2494.0	-1.0	4197.0	2209.0	-1.0	2969.0	1762.0	-1.0	3040.0	4338.0	-1.0	4343.0	2000.0	-1.0	3498.0	2549.0	-1.0	3472.0	2134.0	-1.0	3374.0	1165.0	-1.0	1530.0	2452.0	-1.0	4155.0	1639.0	-1.0	2534.0	1615.0	-1.0	2968.0	1530.0	-1.0	2110.0	
484.308	1746.0	-1.0	2900.0	1700.0	-1.0	2316.0	2063.0	-1.0	3341.0	2041.0	-1.0	2819.0	2497.0	-1.0	4203.0	2212.0	-1.0	2976.0	1763.0	-1.0	3044.0	4338.0	-1.0	4343.0	2002.0	-1.0	3502.0	2551.0	-1.0	3474.0	2134.0	-1.0	3374.0	1166.0	-1.0	1530.0	2452.0	-1.0	4153.0	1638.0	-1.0	2533.0	1615.0	-1.0	2966.0	1530.0	-1.0	2109.0	
484.807	1746.0	-1.0	2899.0	1700.0	-1.0	2316.0	2063.0	-1.0	3341.0	2042.0	-1.0	2819.0	2496.0	-1.0	4204.0	2211.0	-1.0	2975.0	1763.0	-1.0	3044.0	4338.0	-1.0	4343.0	2001.0	-1.0	3502.0	2549.0	-1.0	3472.0	2133.0	-1.0	3374.0	1166.0	-1.0	1530.0	2452.0	-1.0	4155.0	1638.0	-1.0	2533.0	1615.0	-1.0	2967.0	1529.0	-1.0	2108.0	
485.306	1746.0	-1.0	2897.0	1701.0	-1.0	2316.0	2062.0	-1.0	3338.0	2041.0	-1.0	2818.0	2495.0	-1.0	4200.0	2209.0	-1.0	2970.0	1761.0	-1.0	3041.0	4338.0	-1.0	4343.0	2000.0	-1.0	3498.0	2547.0	-1.0	3470.0	2133.0	-1.0	3372.0	1165.0	-1.0	1528.0	2452.0	-1.0	4155.0	1637.0	-1.0	2529.0	1613.0	-1.0	2965.0	1528.0	-1.0	2106.0	
485.806	1745.0	-1.0	2896.0	1701.0	-1.0	2316.0	2062.0	-1.0	3339.0	2041.0	-1.0	2819.0	2494.0	-1.0	4201.0	2208.0	-1.0	2971.0	1759.0	-1.0	3040.0	4337.0	-1.0	4343.0	1999.0	-1.0	3501.0	2549.0	-1.0	3477.0	2133.0	-1.0	3375.0	1165.0	-1.0	1530.0	2455.0	-1.0	4166.0	1637.0	-1.0	2534.0	1614.0	-1.0	2969.0	1527.0	-1.0	2107.0	
486.305	1744.0	-1.0	2895.0	1701.0	-1.0	2315.0	2061.0	-1.0	3338.0	2042.0	-1.0	2820.0	2495.0	-1.0	4204.0	2208.0	-1.0	2973.0	1759.0	-1.0	3040.0	4338.0	-1.0	4343.0	1998.0	-1.0	3501.0	2549.0	-1.0	3479.0	2133.0	-1.0	3376.0	1166.0	-1.0	1531.0	2456.0	-1.0	4169.0	1638.0	-1.0	2536.0	1614.0	-1.0	2969.0	1526.0	-1.0	2107.0	
486.804	1745.0	-1.0	2899.0	1701.0	-1.0	2318.0	2062.0	-1.0	3343.0	2044.0	-1.0	2826.0	2497.0	-1.0	4213.0	2211.0	-1.0	2981.0	1759.0	-1.0	3044.0	4338.0	-1.0	4343.0	1997.0	-1.0	3500.0	2553.0	-1.0	3484.0	2136.0	-1.0	3379.0	1168.0	-1.0	1533.0	2456.0	-1.0	4169.0	1639.0	-1.0	2539.0	1614.0	-1.0	2969.0	1525.0	-1.0	2106.0	
487.303	1745.0	-1.0	2901.0	1701.0	-1.0	2317.0	2062.0	-1.0	3346.0	2044.0	-1.0	2828.0	2499.0	-1.0	4219.0	2213.0	-1.0	2987.0	1759.0	-1.0	3046.0	4338.0	-1.0	4343.0	1997.0	-1.0	3502.0	2554.0	-1.0	3489.0	2137.0	-1.0	3384.0	1169.0	-1.0	1535.0	2459.0	-1.0	4177.0	1639.0	-1.0	2542.0	1614.0	-1.0	2973.0	1526.0	-1.0	2108.0	
487.802	1744.0	-1.0	2899.0	1701.0	-1.0	2316.0	2062.0	-1.0	3344.0	2044.0	-1.0	2827.0	2499.0	-1.0	4221.0	2214.0	-1.0	2990.0	1759.0	-1.0	3048.0	4338.0	-1.0	4343.0	1996.0	-1.0	3502.0	2555.0	-1.0	3492.0	2137.0	-1.0	3385.0	1169.0	-1.0	1536.0	2460.0	-1.0	4177.0	1639.0	-1.0	2541.0	1616.0	-1.0	2975.0	1526.0	-1.0	2108.0	
488.301	1744.0	-1.0	2901.0	1701.0	-1.0	2316.0	2063.0	-1.0	3348.0	2044.0	-1.0	2827.0	2502.0	-1.0	4229.0	2217.0	-1.0	2997.0	1759.0	-1.0	3052.0	4338.0	-1.0	4343.0	1997.0	-1.0	3505.0	2558.0	-1.0	3500.0	2140.0	-1.0	3391.0	1170.0	-1.0	1538.0	2460.0	-1.0	4176.0	1638.0	-1.0	2538.0	1616.0	-1.0	2977.0	1526.0	-1.0	2107.0	
488.800	1742.0	-1.0	2901.0	1700.0	-1.0	2315.0	2063.0	-1.0	3348.0	2042.0	-1.0	2825.0	2502.0	-1.0	4230.0	2217.0	-1.0	2996.0	1760.0	-1.0	3052.0	4338.0	-1.0	4343.0	1997.0	-1.0	3505.0	2560.0	-1.0	3501.0	2141.0	-1.0	3393.0	1170.0	-1.0	1538.0	2461.0	-1.0	4178.0	1637.0	-1.0	2537.0	1616.0	-1.0	2979.0	1526.0	-1.0	2107.0	
489.300	1741.0	-1.0	2896.0	1698.0	-1.0	2309.0	2061.0	-1.0	3343.0	2039.0	-1.0	2819.0	2500.0	-1.0	4226.0	2215.0	-1.0	2990.0	1759.0	-1.0	3049.0	4338.0	-1.0	4343.0	1996.0	-1.0	3500.0	2557.0	-1.0	3496.0	2141.0	-1.0	3390.0	1168.0	-1.0	1536.0	2460.0	-1.0	4173.0	1635.0	-1.0	2534.0	1616.0	-1.0	2977.0	1525.0	-1.0	2104.0	
489.799	1741.0	-1.0	2895.0	1696.0	-1.0	2306.0	2061.0	-1.0	3341.0	2038.0	-1.0	2815.0	2500.0	-1.0	4224.0	2213.0	-1.0	2989.0	1758.0	-1.0	3047.0	4338.0	-1.0	4343.0	1996.0	-1.0	3500.0	2556.0	-1.0	3497.0	2142.0	-1.0	3392.0	1168.0	-1.0	1537.0	2461.0	-1.0	4174.0	1634.0	-1.0	2533.0	1617.0	-1.0	2978.0	1525.0	-1.0	2105.0	
490.298	1739.0	-1.0	2891.0	1694.0	-1.0	2300.0	2059.0	-1.0	3337.0	2035.0	-1.0	2810.0	2497.0	-1.0	4218.0	2210.0	-1.0	2984.0	1757.0	-1.0	3042.0	4338.0	-1.0	4343.0	1995.0	-1.0	3495.0	2555.0	-1.0	3492.0	2141.0	-1.0	3388.0	1168.0	-1.0	1537.0	2460.0	-1.0	4171.0	1634.0	-1.0	2533.0	1616.0	-1.0	2977.0	1525.0	-1.0	2104.0	
490.797	1739.0	-1.0	2888.0	1693.0	-1.0	2297.0	2058.0	-1.0	3332.0	2034.0	-1.0	2806.0	2495.0	-1.0	4211.0	2207.0	-1.0	2979.0	1755.0	-1.0	3038.0	4338.0	-1.0	4343.0	1994.0	-1.0	3488.0	2552.0	-1.0	3485.0	2139.0	-1.0	3381.0	1167.0	-1.0	1534.0	2459.0	-1.0	4164.0	1633.0	-1.0	2530.0	1615.0	-1.0	2973.0	1524.0	-1.0	2101.0	
491.296	1738.0	-1.0	2886.0	1692.0	-1.0	2295.0	2058.0	-1.0	3330.0	2034.0	-1.0	2806.0	2493.0	-1.0	4206.0	2207.0	-1.0	2978.0	1754.0	-1.0	3033.0	4338.0	-1.0	4343.0	1993.0	-1.0	3485.0	2550.0	-1.0	3482.0	2138.0	-1.0	3378.0	1167.0	-1.0	1534.0	2460.0	-1.0	4167.0	1634.0	-1.0	2530.0	1616.0	-1.0	2973.0	1525.0	-1.0	2102.0	
491.795	1737.0	-1.0	2882.0	1691.0	-1.0	2292.0	2057.0	-1.0	3326.0	2032.0	-1.0	2804.0	2491.0	-1.0	4198.0	2205.0	-1.0	2974.0	1752.0	-1.0	3027.0	4338.0	-1.0	4343.0	1991.0	-1.0	3479.0	2547.0	-1.0	3477.0	2135.0	-1.0	3372.0	1166.0	-1.0	1532.0	2460.0	-1.0	4165.0	1633.0	-1.0	2529.0	1616.0	-1.0	2971.0	1525.0	-1.0	2101.0	
492.294	1738.0	-1.0	2885.0	1690.0	-1.0	2294.0	2057.0	-1.0	3328.0	2033.0	-1.0	2807.0	2490.0	-1.0	4195.0	2205.0	-1.0	2974.0	1751.0	-1.0	3022.0	4338.0	-1.0	4343.0	1991.0	-1.0	3473.0	2545.0	-1.0	3472.0	2134.0	-1.0	3366.0	1166.0	-1.0	1530.0	2459.0	-1.0	4158.0	1632.0	-1.0	2526.0	1615.0	-1.0	2968.0	1524.0	-1.0	2099.0	
492.793	1738.0	-1.0	2884.0	1691.0	-1.0	2293.0	2057.0	-1.0	3327.0	2033.0	-1.0	2807.0	2488.0	-1.0	4191.0	2203.0	-1.0	2971.0	1749.0	-1.0	3018.0	4338.0	-1.0	4343.0	1990.0	-1.0	3470.0	2544.0	-1.0	3468.0	2133.0	-1.0	3362.0	1165.0	-1.0	1530.0	2461.0	-1.0	4160.0	1633.0	-1.0	2526.0	1615.0	-1.0	2967.0	1524.0	-1.0	2099.0	
493.292	1737.0	-1.0	2880.0	1690.0	-1.0	2290.0	2057.0	-1.0	3323.0	2032.0	-1.0	2804.0	2486.0	-1.0	4184.0	2199.0	-1.0	2962.0	1748.0	-1.0	3011.0	4338.0	-1.0	4343.0	1989.0	-1.0	3466.0	2539.0	-1.0	3461.0	2132.0	-1.0	3359.0	1163.0	-1.0	1527.0	2460.0	-1.0	4156.0	1632.0	-1.0	2524.0	1614.0	-1.0	2965.0	1524.0	-1.0	2097.0	
493.791	1737.0	-1.0	2880.0	1690.0	-1.0	2289.0	2057.0	-1.0	3323.0	2031.0	-1.0	2801.0	2487.0	-1.0	4183.0	2195.0	-1.0	2958.0	1748.0	-1.0	3009.0	4338.0	-1.0	4343.0	1990.0	-1.0	3467.0	2537.0	-1.0	3458.0	2133.0	-1.0	3362.0	1164.0	-1.0	1528.0	2463.0	-1.0	4166.0	1633.0	-1.0	2526.0	1615.0	-1.0	2969.0	1525.0	-1.0	2100.0	
494.290	1737.0	-1.0	2877.0	1689.0	-1.0	2286.0	2056.0	-1.0	3321.0	2029.0	-1.0	2797.0	2486.0	-1.0	4181.0	2192.0	-1.0	2952.0	1747.0	-1.0	3006.0	4338.0	-1.0	4343.0	1990.0	-1.0	3465.0	2533.0	-1.0	3452.0	2133.0	-1.0	3362.0	1162.0	-1.0	1526.0	2464.0	-1.0	4166.0	1633.0	-1.0	2525.0	1615.0	-1.0	2968.0	1525.0	-1.0	2100.0	
494.789	1737.0	-1.0	2880.0	1689.0	-1.0	2288.0	2057.0	-1.0	3325.0	2029.0	-1.0	2798.0	2488.0	-1.0	4186.0	2192.0	-1.0	2952.0	1747.0	-1.0	3007.0	4338.0	-1.0	4343.0	1991.0	-1.0	3465.0	2532.0	-1.0	3450.0	2134.0	-1.0	3363.0	1162.0	-1.0	1526.0	2462.0	-1.0	4162.0	1632.0	-1.0	2522.0	1614.0	-1.0	2965.0	1525.0	-1.0	2099.0	
495.288	1737.0	-1.0	2880.0	1688.0	-1.0	2287.0	2057.0	-1.0	3325.0	2029.0	-1.0	2797.0	2488.0	-1.0	4186.0	2191.0	-1.0	2950.0	1747.0	-1.0	3006.0	4338.0	-1.0	4343.0	1990.0	-1.0	3464.0	2531.0	-1.0	3449.0	2134.0	-1.0	3364.0	1163.0	-1.0	1526.0	2463.0	-1.0	4166.0	1632.0	-1.0	2522.0	1615.0	-1.0	2966.0	1524.0	-1.0	2100.0	
495.788	1736.0	-1.0	2878.0	1688.0	-1.0	2286.0	2056.0	-1.0	3322.0	2028.0	-1.0	2795.0	2487.0	-1.0	4183.0	2190.0	-1.0	2947.0	1747.0	-1.0	3005.0	4338.0	-1.0	4343.0	1989.0	-1.0	3460.0	2529.0	-1.0	3446.0	2132.0	-1.0	3362.0	1161.0	-1.0	1524.0	2461.0	-1.0	4163.0	1630.0	-1.0	2519.0	1613.0	-1.0	2965.0	1524.0	-1.0	2098.0	
496.287	1735.0	-1.0	2878.0	1687.0	-1.0	2286.0	2056.0	-1.0	3324.0	2027.0	-1.0	2795.0	2487.0	-1.0	4185.0	2190.0	-1.0	2947.0	1747.0	-1.0	3005.0	4338.0	-1.0	4343.0	1989.0	-1.0	3462.0	2529.0	-1.0	3449.0	2132.0	-1.0	3364.0	1162.0	-1.0	1526.0	2463.0	-1.0	4170.0	1631.0	-1.0	2521.0	1614.0	-1.0	2968.0	1523.0	-1.0	2101.0	
496.786	1734.0	-1.0	2874.0	1686.0	-1.0	2283.0	2054.0	-1.0	3320.0	2026.0	-1.0	2791.0	2486.0	-1.0	4183.0	2189.0	-1.0	2944.0	1747.0	-1.0	3005.0	4338.0	-1.0	4343.0	1988.0	-1.0	3458.0	2528.0	-1.0	3447.0	2130.0	-1.0	3360.0	1161.0	-1.0	1526.0	2461.0	-1.0	4168.0	1630.0	-1.0	2521.0	1613.0	-1.0	2966.0	1524.0	-1.0	2101.0	
497.286	1734.0	-1.0	2876.0	1686.0	-1.0	2285.0	2055.0	-1.0	3322.0	2026.0	-1.0	2793.0	2486.0	-1.0	4185.0	2189.0	-1.0	2945.0	1747.0	-1.0	3005.0	4338.0	-1.0	4343.0	1987.0	-1.0	3456.0	2529.0	-1.0	3448.0	2130.0	-1.0	3358.0	1162.0	-1.0	1526.0	2459.0	-1.0	4163.0	1631.0	-1.0	2522.0	1613.0	-1.0	2964.0	1522.0	-1.0	2100.0	
497.785	1734.0	-1.0	2874.0	1686.0	-1.0	2285.0	2054.0	-1.0	3318.0	2027.0	-1.0	2793.0	2484.0	-1.0	4180.0	2189.0	-1.0	2943.0	1746.0	-1.0	3003.0	4338.0	-1.0	4343.0	1986.0	-1.0	3452.0	2527.0	-1.0	3446.0	2129.0	-1.0	3356.0	1162.0	-1.0	1526.0	2459.0	-1.0	4163.0	1632.0	-1.0	2523.0	1612.0	-1.0	2963.0	1522.0	-1.0	2101.0	
498.284	1734.0	-1.0	2871.0	1686.0	-1.0	2284.0	2053.0	-1.0	3314.0	2026.0	-1.0	2792.0	2482.0	-1.0	4173.0	2188.0	-1.0	2940.0	1745.0	-1.0	3000.0	4338.0	-1.0	4343.0	1983.0	-1.0	3446.0	2526.0	-1.0	3442.0	2126.0	-1.0	3351.0	1161.0	-1.0	1525.0	2457.0	-1.0	4160.0	1631.0	-1.0	2524.0	1611.0	-1.0	2961.0	1521.0	-1.0	2100.0	
498.783	1733.0	-1.0	2871.0	1686.0	-1.0	2284.0	2052.0	-1.0	3313.0	2027.0	-1.0	2793.0	2481.0	-1.0	4170.0	2187.0	-1.0	2940.0	1745.0	-1.0	2998.0	4337.0	-1.0	4343.0	1983.0	-1.0	3445.0	2525.0	-1.0	3443.0	2126.0	-1.0	3350.0	1161.0	-1.0	1526.0	2457.0	-1.0	4164.0	1631.0	-1.0	2525.0	1611.0	-1.0	2962.0	1521.0	-1.0	2101.0	
499.283	1732.0	-1.0	2867.0	1684.0	-1.0	2283.0	2050.0	-1.0	3308.0	2026.0	-1.0	2792.0	2478.0	-1.0	4164.0	2186.0	-1.0	2937.0	1744.0	-1.0	2994.0	4338.0	-1.0	4343.0	1982.0	-1.0	3442.0	2523.0	-1.0	3440.0	2123.0	-1.0	3347.0	1160.0	-1.0	1525.0	2456.0	-1.0	4161.0	1630.0	-1.0	2524.0	1610.0	-1.0	2959.0	1520.0	-1.0	2101.0	
499.782	1732.0	-1.0	2868.0	1685.0	-1.0	2284.0	2051.0	-1.0	3309.0	2027.0	-1.0	2794.0	2478.0	-1.0	4165.0	2186.0	-1.0	2939.0	1743.0	-1.0	2994.0	4338.0	-1.0	4343.0	1981.0	-1.0	3441.0	2523.0	-1.0	3439.0	2123.0	-1.0	3344.0	1160.0	-1.0	1524.0	2455.0	-1.0	4157.0	1629.0	-1.0	2522.0	1610.0	-1.0	2956.0	1520.0	-1.0	2100.0	
500.282	1731.0	-1.0	2865.0	1685.0	-1.0	2282.0	2050.0	-1.0	3306.0	2026.0	-1.0	2792.0	2477.0	-1.0	4161.0	2186.0	-1.0	2936.0	1742.0	-1.0	2991.0	4338.0	-1.0	4343.0	1981.0	-1.0	3440.0	2522.0	-1.0	3437.0	2121.0	-1.0	3342.0	1159.0	-1.0	1523.0	2455.0	-1.0	4156.0	1628.0	-1.0	2520.0	1610.0	-1.0	2956.0	1520.0	-1.0	2100.0	
500.781	1731.0	-1.0	2862.0	1685.0	-1.0	2282.0	2050.0	-1.0	3302.0	2026.0	-1.0	2791.0	2475.0	-1.0	4154.0	2184.0	-1.0	2933.0	1741.0	-1.0	2987.0	4338.0	-1.0	4343.0	1979.0	-1.0	3435.0	2520.0	-1.0	3432.0	2120.0	-1.0	3335.0	1158.0	-1.0	1521.0	2453.0	-1.0	4150.0	1627.0	-1.0	2516.0	1609.0	-1.0	2952.0	1518.0	-1.0	2098.0	
501.280	1731.0	-1.0	2861.0	1685.0	-1.0	2281.0	2049.0	-1.0	3301.0	2026.0	-1.0	2791.0	2475.0	-1.0	4152.0	2185.0	-1.0	2932.0	1740.0	-1.0	2986.0	4338.0	-1.0	4343.0	1979.0	-1.0	3434.0	2520.0	-1.0	3431.0	2118.0	-1.0	3333.0	1157.0	-1.0	1520.0	2454.0	-1.0	4154.0	1626.0	-1.0	2515.0	1609.0	-1.0	2953.0	1519.0	-1.0	2099.0	
501.780	1730.0	-1.0	2857.0	1685.0	-1.0	2279.0	2048.0	-1.0	3297.0	2025.0	-1.0	2789.0	2472.0	-1.0	4146.0	2183.0	-1.0	2929.0	1739.0	-1.0	2983.0	4338.0	-1.0	4343.0	1978.0	-1.0	3430.0	2518.0	-1.0	3428.0	2116.0	-1.0	3327.0	1156.0	-1.0	1518.0	2454.0	-1.0	4151.0	1624.0	-1.0	2511.0	1609.0	-1.0	2950.0	1518.0	-1.0	2098.0	
502.279	1730.0	-1.0	2858.0	1684.0	-1.0	2279.0	2048.0	-1.0	3298.0	2025.0	-1.0	2788.0	2473.0	-1.0	4147.0	2183.0	-1.0	2928.0	1739.0	-1.0	2982.0	4338.0	-1.0	4343.0	1977.0	-1.0	3427.0	2517.0	-1.0	3425.0	2115.0	-1.0	3324.0	1156.0	-1.0	1517.0	2452.0	-1.0	4145.0	1624.0	-1.0	2510.0	1607.0	-1.0	2947.0	1519.0	-1.0	2096.0	
502.778	1730.0	-1.0	2859.0	1686.0	-1.0	2284.0	2049.0	-1.0	3300.0	2027.0	-1.0	2796.0	2472.0	-1.0	4143.0	2186.0	-1.0	2932.0	1740.0	-1.0	2982.0	4338.0	-1.0	4343.0	1976.0	-1.0	3423.0	2522.0	-1.0	3432.0	2113.0	-1.0	3320.0	1155.0	-1.0	1515.0	2455.0	-1.0	4151.0	1621.0	-1.0	2505.0	1608.0	-1.0	2949.0	1518.0	-1.0	2096.0	
503.278	1731.0	-1.0	2857.0	1689.0	-1.0	2290.0	2049.0	-1.0	3299.0	2031.0	-1.0	2803.0	2470.0	-1.0	4136.0	2187.0	-1.0	2933.0	1740.0	-1.0	2980.0	4338.0	-1.0	4343.0	1974.0	-1.0	3416.0	2524.0	-1.0	3434.0	2110.0	-1.0	3313.0	1153.0	-1.0	1510.0	2456.0	-1.0	4153.0	1618.0	-1.0	2499.0	1609.0	-1.0	2949.0	1517.0	-1.0	2094.0	
503.777	1732.0	-1.0	2858.0	1691.0	-1.0	2293.0	2050.0	-1.0	3301.0	2033.0	-1.0	2807.0	2471.0	-1.0	4137.0	2188.0	-1.0	2934.0	1740.0	-1.0	2979.0	4338.0	-1.0	4343.0	1973.0	-1.0	3416.0	2524.0	-1.0	3437.0	2111.0	-1.0	3315.0	1152.0	-1.0	1511.0	2458.0	-1.0	4158.0	1618.0	-1.0	2500.0	1610.0	-1.0	2952.0	1517.0	-1.0	2096.0	
504.276	1731.0	-1.0	2856.0	1691.0	-1.0	2293.0	2050.0	-1.0	3299.0	2033.0	-1.0	2806.0	2471.0	-1.0	4137.0	2186.0	-1.0	2933.0	1739.0	-1.0	2977.0	4338.0	-1.0	4343.0	1973.0	-1.0	3416.0	2524.0	-1.0	3437.0	2110.0	-1.0	3314.0	1151.0	-1.0	1511.0	2459.0	-1.0	4159.0	1618.0	-1.0	2502.0	1609.0	-1.0	2951.0	1517.0	-1.0	2096.0	
504.775	1733.0	-1.0	2856.0	1693.0	-1.0	2295.0	2052.0	-1.0	3300.0	2034.0	-1.0	2810.0	2471.0	-1.0	4137.0	2187.0	-1.0	2934.0	1740.0	-1.0	2976.0	4338.0	-1.0	4343.0	1972.0	-1.0	3411.0	2525.0	-1.0	3438.0	2108.0	-1.0	3311.0	1151.0	-1.0	1510.0	2457.0	-1.0	4153.0	1618.0	-1.0	2502.0	1608.0	-1.0	2947.0	1517.0	-1.0	2094.0	
505.274	1733.0	-1.0	2857.0	1693.0	-1.0	2297.0	2052.0	-1.0	3300.0	2035.0	-1.0	2813.0	2472.0	-1.0	4139.0	2188.0	-1.0	2938.0	1740.0	-1.0	2976.0	4338.0	-1.0	4343.0	1971.0	-1.0	3412.0	2526.0	-1.0	3443.0	2108.0	-1.0	3312.0	1152.0	-1.0	1512.0	2457.0	-1.0	4157.0	1620.0	-1.0	2508.0	1608.0	-1.0	2948.0	1518.0	-1.0	2098.0	
505.773	1731.0	-1.0	2853.0	1692.0	-1.0	2295.0	2050.0	-1.0	3298.0	2034.0	-1.0	2811.0	2472.0	-1.0	4139.0	2189.0	-1.0	2940.0	1739.0	-1.0	2976.0	4338.0	-1.0	4343.0	1969.0	-1.0	3410.0	2527.0	-1.0	3445.0	2108.0	-1.0	3312.0	1152.0	-1.0	1513.0	2457.0	-1.0	4156.0	1621.0	-1.0	2509.0	1609.0	-1.0	2946.0	1518.0	-1.0	2098.0	
506.272	1732.0	-1.0	2855.0	1693.0	-1.0	2299.0	2051.0	-1.0	3302.0	2036.0	-1.0	2816.0	2474.0	-1.0	4146.0	2192.0	-1.0	2948.0	1740.0	-1.0	2978.0	4338.0	-1.0	4343.0	1969.0	-1.0	3410.0	2531.0	-1.0	3450.0	2108.0	-1.0	3313.0	1152.0	-1.0	1512.0	2457.0	-1.0	4154.0	1620.0	-1.0	2508.0	1607.0	-1.0	2946.0	1519.0	-1.0	2098.0	
506.771	1732.0	-1.0	2856.0	1693.0	-1.0	2301.0	2052.0	-1.0	3304.0	2036.0	-1.0	2819.0	2475.0	-1.0	4149.0	2193.0	-1.0	2951.0	1740.0	-1.0	2980.0	4338.0	-1.0	4343.0	1968.0	-1.0	3412.0	2532.0	-1.0	3455.0	2109.0	-1.0	3316.0	1152.0	-1.0	1513.0	2459.0	-1.0	4160.0	1620.0	-1.0	2509.0	1609.0	-1.0	2949.0	1520.0	-1.0	2100.0	
507.271	1733.0	-1.0	2856.0	1694.0	-1.0	2303.0	2052.0	-1.0	3305.0	2036.0	-1.0	2819.0	2476.0	-1.0	4150.0	2193.0	-1.0	2951.0	1739.0	-1.0	2979.0	4338.0	-1.0	4343.0	1967.0	-1.0	3410.0	2533.0	-1.0	3458.0	2109.0	-1.0	3318.0	1151.0	-1.0	1514.0	2461.0	-1.0	4164.0	1619.0	-1.0	2508.0	1609.0	-1.0	2952.0	1520.0	-1.0	2101.0	
507.770	1733.0	-1.0	2860.0	1695.0	-1.0	2304.0	2053.0	-1.0	3309.0	2036.0	-1.0	2819.0	2477.0	-1.0	4156.0	2193.0	-1.0	2952.0	1738.0	-1.0	2980.0	4338.0	-1.0	4343.0	1968.0	-1.0	3414.0	2536.0	-1.0	3463.0	2112.0	-1.0	3324.0	1152.0	-1.0	1514.0	2460.0	-1.0	4161.0	1619.0	-1.0	2506.0	1609.0	-1.0	2952.0	1520.0	-1.0	2101.0	
508.269	1733.0	-1.0	2859.0	1693.0	-1.0	2301.0	2052.0	-1.0	3307.0	2031.0	-1.0	2811.0	2477.0	-1.0	4156.0	2190.0	-1.0	2948.0	1738.0	-1.0	2979.0	4338.0	-1.0	4343.0	1969.0	-1.0	3418.0	2535.0	-1.0	3462.0	2113.0	-1.0	3327.0	1152.0	-1.0	1515.0	2460.0	-1.0	4163.0	1618.0	-1.0	2506.0	1609.0	-1.0	2953.0	1520.0	-1.0	2101.0	
508.769	1732.0	-1.0	2856.0	1692.0	-1.0	2299.0	2051.0	-1.0	3303.0	2027.0	-1.0	2803.0	2475.0	-1.0	4150.0	2186.0	-1.0	2940.0	1736.0	-1.0	2976.0	4338.0	-1.0	4343.0	1968.0	-1.0	3416.0	2534.0	-1.0	3460.0	2112.0	-1.0	3326.0	1151.0	-1.0	1513.0	2459.0	-1.0	4160.0	1617.0	-1.0	2502.0	1608.0	-1.0	2952.0	1520.0	-1.0	2100.0	
509.268	1733.0	-1.0	2857.0	1693.0	-1.0	2299.0	2052.0	-1.0	3305.0	2027.0	-1.0	2799.0	2475.0	-1.0	4150.0	2184.0	-1.0	2935.0	1735.0	-1.0	2974.0	4337.0	-1.0	4343.0	1968.0	-1.0	3413.0	2535.0	-1.0	3459.0	2113.0	-1.0	3324.0	1151.0	-1.0	1511.0	2457.0	-1.0	4155.0	1615.0	-1.0	2496.0	1609.0	-1.0	2951.0	1520.0	-1.0	2098.0	
509.768	1733.0	-1.0	2855.0	1693.0	-1.0	2298.0	2052.0	-1.0	3303.0	2025.0	-1.0	2794.0	2473.0	-1.0	4144.0	2180.0	-1.0	2926.0	1734.0	-1.0	2969.0	4338.0	-1.0	4343.0	1967.0	-1.0	3411.0	2534.0	-1.0	3455.0	2113.0	-1.0	3323.0	1150.0	-1.0	1509.0	2457.0	-1.0	4152.0	1614.0	-1.0	2491.0	1609.0	-1.0	2951.0	1519.0	-1.0	2096.0	
510.267	1731.0	-1.0	2849.0	1692.0	-1.0	2293.0	2051.0	-1.0	3299.0	2022.0	-1.0	2787.0	2470.0	-1.0	4132.0	2175.0	-1.0	2914.0	1733.0	-1.0	2963.0	4337.0	-1.0	4343.0	1967.0	-1.0	3405.0	2532.0	-1.0	3447.0	2112.0	-1.0	3317.0	1149.0	-1.0	1506.0	2456.0	-1.0	4147.0	1612.0	-1.0	2484.0	1609.0	-1.0	2949.0	1519.0	-1.0	2093.0	
510.766	1732.0	-1.0	2850.0	1693.0	-1.0	2294.0	2053.0	-1.0	3301.0	2023.0	-1.0	2787.0	2468.0	-1.0	4125.0	2172.0	-1.0	2907.0	1731.0	-1.0	2957.0	4338.0	-1.0	4343.0	1967.0	-1.0	3400.0	2530.0	-1.0	3441.0	2111.0	-1.0	3310.0	1148.0	-1.0	1502.0	2455.0	-1.0	4139.0	1610.0	-1.0	2477.0	1609.0	-1.0	2944.0	1518.0	-1.0	2089.0	
511.265	1733.0	-1.0	2849.0	1693.0	-1.0	2294.0	2053.0	-1.0	3301.0	2024.0	-1.0	2787.0	2466.0	-1.0	4121.0	2171.0	-1.0	2902.0	1731.0	-1.0	2953.0	4338.0	-1.0	4343.0	1967.0	-1.0	3399.0	2530.0	-1.0	3439.0	2110.0	-1.0	3308.0	1148.0	-1.0	1501.0	2456.0	-1.0	4140.0	1610.0	-1.0	2476.0	1609.0	-1.0	2945.0	1518.0	-1.0	2088.0	
511.764	1732.0	-1.0	2846.0	1692.0	-1.0	2292.0	2053.0	-1.0	3299.0	2023.0	-1.0	2784.0	2465.0	-1.0	4114.0	2168.0	-1.0	2897.0	1731.0	-1.0	2947.0	4338.0	-1.0	4343.0	1967.0	-1.0	3397.0	2529.0	-1.0	3434.0	2110.0	-1.0	3305.0	1147.0	-1.0	1500.0	2456.0	-1.0	4141.0	1610.0	-1.0	2475.0	1608.0	-1.0	2945.0	1518.0	-1.0	2087.0	
512.263	1731.0	-1.0	2841.0	1693.0	-1.0	2290.0	2052.0	-1.0	3296.0	2023.0	-1.0	2782.0	2463.0	-1.0	4108.0	2167.0	-1.0	2892.0	1729.0	-1.0	2942.0	4338.0	-1.0	4343.0	1966.0	-1.0	3390.0	2527.0	-1.0	3428.0	2108.0	-1.0	3299.0	1146.0	-1.0	1497.0	2455.0	-1.0	4136.0	1609.0	-1.0	2472.0	1608.0	-1.0	2943.0	1517.0	-1.0	2085.0	
512.762	1732.0	-1.0	2842.0	1693.0	-1.0	2290.0	2053.0	-1.0	3297.0	2025.0	-1.0	2783.0	2464.0	-1.0	4107.0	2169.0	-1.0	2894.0	1729.0	-1.0	2939.0	4338.0	-1.0	4343.0	1967.0	-1.0	3390.0	2528.0	-1.0	3428.0	2108.0	-1.0	3298.0	1147.0	-1.0	1498.0	2455.0	-1.0	4131.0	1610.0	-1.0	2470.0	1608.0	-1.0	2940.0	1518.0	-1.0	2083.0	
513.261	1732.0	-1.0	2839.0	1694.0	-1.0	2288.0	2053.0	-1.0	3295.0	2025.0	-1.0	2783.0	2464.0	-1.0	4105.0	2169.0	-1.0	2894.0	1728.0	-1.0	2936.0	4337.0	-1.0	4343.0	1967.0	-1.0	3389.0	2529.0	-1.0	3428.0	2108.0	-1.0	3295.0	1148.0	-1.0	1498.0	2455.0	-1.0	4132.0	1610.0	-1.0	2471.0	1609.0	-1.0	2940.0	1518.0	-1.0	2083.0	
513.761	1731.0	-1.0	2834.0	1693.0	-1.0	2287.0	2052.0	-1.0	3290.0	2025.0	-1.0	2780.0	2463.0	-1.0	4101.0	2169.0	-1.0	2892.0	1728.0	-1.0	2931.0	4338.0	-1.0	4343.0	1966.0	-1.0	3386.0	2528.0	-1.0	3426.0	2108.0	-1.0	3292.0	1148.0	-1.0	1498.0	2454.0	-1.0	4128.0	1610.0	-1.0	2471.0	1609.0	-1.0	2940.0	1518.0	-1.0	2082.0	
514.260	1733.0	-1.0	2836.0	1694.0	-1.0	2288.0	2053.0	-1.0	3293.0	2026.0	-1.0	2782.0	2465.0	-1.0	4104.0	2172.0	-1.0	2896.0	1727.0	-1.0	2931.0	4338.0	-1.0	4343.0	1966.0	-1.0	3384.0	2531.0	-1.0	3427.0	2110.0	-1.0	3294.0	1150.0	-1.0	1499.0	2454.0	-1.0	4125.0	1611.0	-1.0	2471.0	1609.0	-1.0	2940.0	1519.0	-1.0	2081.0	
514.759	1733.0	-1.0	2835.0	1695.0	-1.0	2288.0	2054.0	-1.0	3292.0	2027.0	-1.0	2781.0	2467.0	-1.0	4108.0	2174.0	-1.0	2899.0	1728.0	-1.0	2931.0	4338.0	-1.0	4343.0	1968.0	-1.0	3386.0	2534.0	-1.0	3430.0	2113.0	-1.0	3298.0	1152.0	-1.0	1501.0	2456.0	-1.0	4131.0	1612.0	-1.0	2474.0	1611.0	-1.0	2943.0	1520.0	-1.0	2082.0	
515.258	1734.0	-1.0	2834.0	1695.0	-1.0	2288.0	2053.0	-1.0	3290.0	2027.0	-1.0	2780.0	2468.0	-1.0	4108.0	2177.0	-1.0	2900.0	1728.0	-1.0	2930.0	4338.0	-1.0	4343.0	1968.0	-1.0	3386.0	2535.0	-1.0	3431.0	2114.0	-1.0	3300.0	1152.0	-1.0	1502.0	2456.0	-1.0	4130.0	1613.0	-1.0	2475.0	1611.0	-1.0	2944.0	1521.0	-1.0	2082.0	
515.757	1735.0	-1.0	2839.0	1697.0	-1.0	2291.0	2055.0	-1.0	3294.0	2029.0	-1.0	2783.0	2471.0	-1.0	4119.0	2181.0	-1.0	2909.0	1729.0	-1.0	2936.0	4337.0	-1.0	4343.0	1969.0	-1.0	3395.0	2539.0	-1.0	3440.0	2116.0	-1.0	3308.0	1154.0	-1.0	1505.0	2458.0	-1.0	4133.0	1614.0	-1.0	2476.0	1612.0	-1.0	2946.0	1522.0	-1.0	2082.0	
516.256	1735.0	-1.0	2842.0	1698.0	-1.0	2294.0	2055.0	-1.0	3297.0	2030.0	-1.0	2785.0	2474.0	-1.0	4127.0	2185.0	-1.0	2916.0	1731.0	-1.0	2940.0	4338.0	-1.0	4343.0	1971.0	-1.0	3401.0	2542.0	-1.0	3445.0	2119.0	-1.0	3314.0	1155.0	-1.0	1508.0	2459.0	-1.0	4137.0	1615.0	-1.0	2478.0	1612.0	-1.0	2949.0	1523.0	-1.0	2083.0	
516.755	1736.0	-1.0	2844.0	1699.0	-1.0	2296.0	2055.0	-1.0	3297.0	2030.0	-1.0	2786.0	2477.0	-1.0	4133.0	2189.0	-1.0	2920.0	1732.0	-1.0	2943.0	4338.0	-1.0	4343.0	1971.0	-1.0	3401.0	2544.0	-1.0	3446.0	2120.0	-1.0	3316.0	1156.0	-1.0	1508.0	2459.0	-1.0	4138.0	1615.0	-1.0	2477.0	1613.0	-1.0	2950.0	1523.0	-1.0	2083.0	
517.254	1737.0	-1.0	2850.0	1701.0	-1.0	2299.0	2057.0	-1.0	3302.0	2033.0	-1.0	2790.0	2480.0	-1.0	4143.0	2193.0	-1.0	2930.0	1733.0	-1.0	2948.0	4338.0	-1.0	4343.0	1973.0	-1.0	3409.0	2548.0	-1.0	3453.0	2123.0	-1.0	3324.0	1158.0	-1.0	1511.0	2462.0	-1.0	4145.0	1617.0	-1.0	2481.0	1616.0	-1.0	2954.0	1525.0	-1.0	2086.0	
517.753	1738.0	-1.0	2851.0	1701.0	-1.0	2300.0	2057.0	-1.0	3303.0	2033.0	-1.0	2790.0	2482.0	-1.0	4149.0	2196.0	-1.0	2935.0	1733.0	-1.0	2952.0	4338.0	-1.0	4343.0	1973.0	-1.0	3412.0	2550.0	-1.0	3456.0	2125.0	-1.0	3329.0	1158.0	-1.0	1513.0	2464.0	-1.0	4149.0	1618.0	-1.0	2483.0	1617.0	-1.0	2958.0	1526.0	-1.0	2087.0	
518.252	1739.0	-1.0	2853.0	1704.0	-1.0	2302.0	2058.0	-1.0	3303.0	2035.0	-1.0	2792.0	2483.0	-1.0	4153.0	2198.0	-1.0	2939.0	1734.0	-1.0	2954.0	4338.0	-1.0	4343.0	1973.0	-1.0	3409.0	2552.0	-1.0	3456.0	2126.0	-1.0	3328.0	1160.0	-1.0	1513.0	2462.0	-1.0	4145.0	1619.0	-1.0	2485.0	1616.0	-1.0	2958.0	1526.0	-1.0	2086.0	
518.751	1740.0	-1.0	2857.0	1705.0	-1.0	2304.0	2059.0	-1.0	3305.0	2036.0	-1.0	2795.0	2485.0	-1.0	4158.0	2201.0	-1.0	2944.0	1733.0	-1.0	2955.0	4338.0	-1.0	4343.0	1973.0	-1.0	3412.0	2552.0	-1.0	3457.0	2128.0	-1.0	3333.0	1161.0	-1.0	1516.0	2463.0	-1.0	4152.0	1622.0	-1.0	2491.0	1617.0	-1.0	2962.0	1526.0	-1.0	2089.0	
519.250	1741.0	-1.0	2856.0	1704.0	-1.0	2303.0	2058.0	-1.0	3304.0	2037.0	-1.0	2795.0	2484.0	-1.0	4158.0	2202.0	-1.0	2945.0	1734.0	-1.0	2956.0	4338.0	-1.0	4343.0	1974.0	-1.0	3413.0	2550.0	-1.0	3455.0	2128.0	-1.0	3334.0	1162.0	-1.0	1517.0	2463.0	-1.0	4153.0	1623.0	-1.0	2494.0	1616.0	-1.0	2963.0	1527.0	-1.0	2089.0	
519.749	1741.0	-1.0	2862.0	1705.0	-1.0	2308.0	2059.0	-1.0	3310.0	2039.0	-1.0	2801.0	2485.0	-1.0	4159.0	2204.0	-1.0	2949.0	1734.0	-1.0	2956.0	4338.0	-1.0	4343.0	1973.0	-1.0	3411.0	2551.0	-1.0	3454.0	2129.0	-1.0	3333.0	1162.0	-1.0	1517.0	2461.0	-1.0	4146.0	1623.0	-1.0	2493.0	1616.0	-1.0	2961.0	1526.0	-1.0	2087.0	
520.248	1741.0	-1.0	2863.0	1705.0	-1.0	2308.0	2060.0	-1.0	3311.0	2039.0	-1.0	2800.0	2485.0	-1.0	4162.0	2204.0	-1.0	2951.0	1733.0	-1.0	2957.0	4338.0	-1.0	4343.0	1974.0	-1.0	3414.0	2551.0	-1.0	3455.0	2129.0	-1.0	3336.0	1163.0	-1.0	1519.0	2461.0	-1.0	4148.0	1624.0	-1.0	2494.0	1616.0	-1.0	2964.0	1527.0	-1.0	2088.0	
520.747	1741.0	-1.0	2860.0	1706.0	-1.0	2307.0	2059.0	-1.0	3308.0	2036.0	-1.0	2794.0	2485.0	-1.0	4162.0	2203.0	-1.0	2950.0	1734.0	-1.0	2959.0	4338.0	-1.0	4343.0	1975.0	-1.0	3417.0	2551.0	-1.0	3455.0	2130.0	-1.0	3336.0	1163.0	-1.0	1518.0	2460.0	-1.0	4146.0	1623.0	-1.0	2493.0	1615.0	-1.0	2963.0	1527.0	-1.0	2087.0	
521.247	1742.0	-1.0	2864.0	1706.0	-1.0	2309.0	2061.0	-1.0	3313.0	2037.0	-1.0	2795.0	2487.0	-1.0	4168.0	2206.0	-1.0	2954.0	1736.0	-1.0	2963.0	4338.0	-1.0	4343.0	1976.0	-1.0	3420.0	2552.0	-1.0	3455.0	2130.0	-1.0	3336.0	1163.0	-1.0	1517.0	2459.0	-1.0	4141.0	1622.0	-1.0	2490.0	1616.0	-1.0	2962.0	1526.0	-1.0	2085.0	
521.746	1742.0	-1.0	2865.0	1706.0	-1.0	2309.0	2061.0	-1.0	3314.0	2036.0	-1.0	2792.0	2488.0	-1.0	4171.0	2206.0	-1.0	2955.0	1737.0	-1.0	2967.0	4338.0	-1.0	4343.0	1978.0	-1.0	3424.0	2553.0	-1.0	3457.0	2131.0	-1.0	3337.0	1164.0	-1.0	1518.0	2460.0	-1.0	4143.0	1622.0	-1.0	2490.0	1616.0	-1.0	2964.0	1527.0	-1.0	2086.0	
522.246	1741.0	-1.0	2861.0	1704.0	-1.0	2304.0	2060.0	-1.0	3311.0	2032.0	-1.0	2785.0	2488.0	-1.0	4169.0	2205.0	-1.0	2951.0	1737.0	-1.0	2967.0	4338.0	-1.0	4343.0	1979.0	-1.0	3425.0	2553.0	-1.0	3455.0	2131.0	-1.0	3336.0	1163.0	-1.0	1517.0	2459.0	-1.0	4143.0	1621.0	-1.0	2488.0	1616.0	-1.0	2968.0	1527.0	-1.0	2086.0	
522.745	1742.0	-1.0	2865.0	1704.0	-1.0	2305.0	2062.0	-1.0	3316.0	2033.0	-1.0	2786.0	2490.0	-1.0	4174.0	2207.0	-1.0	2956.0	1739.0	-1.0	2972.0	4338.0	-1.0	4343.0	1981.0	-1.0	3428.0	2557.0	-1.0	3461.0	2133.0	-1.0	3337.0	1164.0	-1.0	1516.0	2461.0	-1.0	4142.0	1620.0	-1.0	2483.0	1617.0	-1.0	2968.0	1527.0	-1.0	2084.0	
523.244	1742.0	-1.0	2867.0	1706.0	-1.0	2308.0	2063.0	-1.0	3319.0	2035.0	-1.0	2789.0	2492.0	-1.0	4177.0	2210.0	-1.0	2962.0	1741.0	-1.0	2977.0	4337.0	-1.0	4343.0	1981.0	-1.0	3429.0	2562.0	-1.0	3470.0	2133.0	-1.0	3338.0	1163.0	-1.0	1516.0	2463.0	-1.0	4149.0	1619.0	-1.0	2480.0	1620.0	-1.0	2972.0	1527.0	-1.0	2084.0	
523.744	1743.0	-1.0	2866.0	1708.0	-1.0	2310.0	2064.0	-1.0	3320.0	2037.0	-1.0	2792.0	2492.0	-1.0	4175.0	2212.0	-1.0	2964.0	1743.0	-1.0	2979.0	4337.0	-1.0	4343.0	1981.0	-1.0	3428.0	2566.0	-1.0	3477.0	2133.0	-1.0	3338.0	1162.0	-1.0	1514.0	2464.0	-1.0	4150.0	1617.0	-1.0	2473.0	1621.0	-1.0	2972.0	1527.0	-1.0	2084.0	
524.243	1744.0	-1.0	2871.0	1711.0	-1.0	2315.0	2066.0	-1.0	3326.0	2041.0	-1.0	2799.0	2494.0	-1.0	4181.0	2217.0	-1.0	2972.0	1745.0	-1.0	2984.0	4338.0	-1.0	4343.0	1981.0	-1.0	3431.0	2573.0	-1.0	3488.0	2135.0	-1.0	3341.0	1164.0	-1.0	1516.0	2466.0	-1.0	4150.0	1617.0	-1.0	2473.0	1623.0	-1.0	2976.0	1529.0	-1.0	2085.0	
524.742	1744.0	-1.0	2872.0	1713.0	-1.0	2317.0	2067.0	-1.0	3327.0	2043.0	-1.0	2804.0	2495.0	-1.0	4183.0	2220.0	-1.0	2977.0	1746.0	-1.0	2986.0	4338.0	-1.0	4343.0	1982.0	-1.0	3433.0	2576.0	-1.0	3495.0	2136.0	-1.0	3344.0	1164.0	-1.0	1518.0	2467.0	-1.0	4155.0	1617.0	-1.0	2474.0	1625.0	-1.0	2979.0	1530.0	-1.0	2088.0	
525.241	1744.0	-1.0	2872.0	1714.0	-1.0	2319.0	2067.0	-1.0	3326.0	2046.0	-1.0	2807.0	2495.0	-1.0	4183.0	2223.0	-1.0	2981.0	1747.0	-1.0	2987.0	4338.0	-1.0	4343.0	1981.0	-1.0	3429.0	2578.0	-1.0	3497.0	2136.0	-1.0	3342.0	1165.0	-1.0	1517.0	2467.0	-1.0	4153.0	1617.0	-1.0	2473.0	1625.0	-1.0	2980.0	1530.0	-1.0	2088.0	
525.740	1746.0	-1.0	2875.0	1716.0	-1.0	2322.0	2068.0	-1.0	3330.0	2047.0	-1.0	2811.0	2498.0	-1.0	4190.0	2228.0	-1.0	2991.0	1748.0	-1.0	2991.0	4338.0	-1.0	4343.0	1982.0	-1.0	3434.0	2582.0	-1.0	3504.0	2139.0	-1.0	3349.0	1166.0	-1.0	1520.0	2470.0	-1.0	4161.0	1618.0	-1.0	2476.0	1626.0	-1.0	2987.0	1533.0	-1.0	2094.0	
526.239	1746.0	-1.0	2877.0	1716.0	-1.0	2323.0	2068.0	-1.0	3330.0	2048.0	-1.0	2812.0	2500.0	-1.0	4194.0	2231.0	-1.0	2996.0	1750.0	-1.0	2995.0	4338.0	-1.0	4343.0	1983.0	-1.0	3438.0	2585.0	-1.0	3508.0	2141.0	-1.0	3353.0	1166.0	-1.0	1521.0	2471.0	-1.0	4165.0	1617.0	-1.0	2477.0	1627.0	-1.0	2990.0	1534.0	-1.0	2096.0	
526.738	1748.0	-1.0	2880.0	1719.0	-1.0	2326.0	2069.0	-1.0	3331.0	2049.0	-1.0	2813.0	2501.0	-1.0	4197.0	2235.0	-1.0	3003.0	1751.0	-1.0	2999.0	4338.0	-1.0	4343.0	1984.0	-1.0	3438.0	2586.0	-1.0	3507.0	2141.0	-1.0	3351.0	1167.0	-1.0	1521.0	2470.0	-1.0	4160.0	1617.0	-1.0	2474.0	1625.0	-1.0	2987.0	1534.0	-1.0	2095.0	
527.237	1749.0	-1.0	2883.0	1720.0	-1.0	2328.0	2070.0	-1.0	3333.0	2051.0	-1.0	2816.0	2503.0	-1.0	4203.0	2238.0	-1.0	3009.0	1752.0	-1.0	3002.0	4338.0	-1.0	4343.0	1986.0	-1.0	3442.0	2587.0	-1.0	3509.0	2142.0	-1.0	3353.0	1168.0	-1.0	1523.0	2471.0	-1.0	4164.0	1617.0	-1.0	2478.0	1626.0	-1.0	2989.0	1535.0	-1.0	2097.0	
527.736	1749.0	-1.0	2883.0	1720.0	-1.0	2328.0	2069.0	-1.0	3331.0	2051.0	-1.0	2816.0	2504.0	-1.0	4204.0	2240.0	-1.0	3012.0	1752.0	-1.0	3003.0	4338.0	-1.0	4343.0	1986.0	-1.0	3442.0	2586.0	-1.0	3505.0	2141.0	-1.0	3349.0	1169.0	-1.0	1524.0	2470.0	-1.0	4161.0	1619.0	-1.0	2480.0	1626.0	-1.0	2987.0	1536.0	-1.0	2097.0	
528.236	1750.0	-1.0	2888.0	1721.0	-1.0	2331.0	2070.0	-1.0	3336.0	2053.0	-1.0	2821.0	2505.0	-1.0	4207.0	2241.0	-1.0	3014.0	1751.0	-1.0	3001.0	4338.0	-1.0	4343.0	1986.0	-1.0	3440.0	2583.0	-1.0	3499.0	2141.0	-1.0	3348.0	1170.0	-1.0	1525.0	2467.0	-1.0	4153.0	1621.0	-1.0	2483.0	1624.0	-1.0	2982.0	1535.0	-1.0	2095.0	
528.735	1750.0	-1.0	2890.0	1720.0	-1.0	2330.0	2070.0	-1.0	3337.0	2054.0	-1.0	2821.0	2506.0	-1.0	4209.0	2241.0	-1.0	3013.0	1748.0	-1.0	2999.0	4338.0	-1.0	4343.0	1986.0	-1.0	3444.0	2581.0	-1.0	3495.0	2143.0	-1.0	3352.0	1172.0	-1.0	1528.0	2467.0	-1.0	4157.0	1624.0	-1.0	2491.0	1623.0	-1.0	2982.0	1536.0	-1.0	2096.0	
529.234	1749.0	-1.0	2888.0	1719.0	-1.0	2326.0	2070.0	-1.0	3335.0	2054.0	-1.0	2818.0	2505.0	-1.0	4208.0	2239.0	-1.0	3009.0	1747.0	-1.0	2995.0	4338.0	-1.0	4343.0	1987.0	-1.0	3445.0	2579.0	-1.0	3492.0	2145.0	-1.0	3357.0	1173.0	-1.0	1529.0	2467.0	-1.0	4159.0	1626.0	-1.0	2494.0	1622.0	-1.0	2980.0	1535.0	-1.0	2096.0	
529.733	1749.0	-1.0	2891.0	1717.0	-1.0	2326.0	2070.0	-1.0	3340.0	2053.0	-1.0	2818.0	2507.0	-1.0	4216.0	2240.0	-1.0	3014.0	1745.0	-1.0	2997.0	4338.0	-1.0	4343.0	1989.0	-1.0	3454.0	2581.0	-1.0	3499.0	2149.0	-1.0	3367.0	1175.0	-1.0	1534.0	2470.0	-1.0	4163.0	1627.0	-1.0	2496.0	1622.0	-1.0	2980.0	1537.0	-1.0	2095.0	
530.232	1747.0	-1.0	2892.0	1715.0	-1.0	2324.0	2070.0	-1.0	3341.0	2052.0	-1.0	2816.0	2509.0	-1.0	4222.0	2242.0	-1.0	3017.0	1745.0	-1.0	2999.0	4338.0	-1.0	4343.0	1991.0	-1.0	3461.0	2582.0	-1.0	3504.0	2152.0	-1.0	3376.0	1176.0	-1.0	1536.0	2472.0	-1.0	4171.0	1628.0	-1.0	2499.0	1621.0	-1.0	2982.0	1536.0	-1.0	2094.0	
530.731	1746.0	-1.0	2892.0	1714.0	-1.0	2323.0	2070.0	-1.0	3343.0	2052.0	-1.0	2815.0	2510.0	-1.0	4226.0	2242.0	-1.0	3020.0	1745.0	-1.0	3001.0	4338.0	-1.0	4343.0	1992.0	-1.0	3466.0	2584.0	-1.0	3506.0	2156.0	-1.0	3386.0	1176.0	-1.0	1537.0	2473.0	-1.0	4178.0	1628.0	-1.0	2499.0	1621.0	-1.0	2982.0	1535.0	-1.0	2093.0	
531.230	1745.0	-1.0	2894.0	1711.0	-1.0	2319.0	2069.0	-1.0	3346.0	2049.0	-1.0	2810.0	2512.0	-1.0	4235.0	2242.0	-1.0	3023.0	1745.0	-1.0	3005.0	4338.0	-1.0	4343.0	1996.0	-1.0	3479.0	2584.0	-1.0	3510.0	2165.0	-1.0	3404.0	1178.0	-1.0	1541.0	2473.0	-1.0	4178.0	1630.0	-1.0	2502.0	1621.0	-1.0	2982.0	1535.0	-1.0	2091.0	
531.730	1743.0	-1.0	2893.0	1706.0	-1.0	2311.0	2068.0	-1.0	3344.0	2044.0	-1.0	2800.0	2514.0	-1.0	4241.0	2240.0	-1.0	3022.0	1744.0	-1.0	3008.0	4338.0	-1.0	4343.0	2000.0	-1.0	3492.0	2583.0	-1.0	3512.0	2170.0	-1.0	3419.0	1180.0	-1.0	1546.0	2473.0	-1.0	4183.0	1632.0	-1.0	2508.0	1621.0	-1.0	2984.0	1535.0	-1.0	2091.0	
532.229	1742.0	-1.0	2891.0	1703.0	-1.0	2304.0	2066.0	-1.0	3341.0	2040.0	-1.0	2792.0	2514.0	-1.0	4241.0	2240.0	-1.0	3021.0	1744.0	-1.0	3010.0	4338.0	-1.0	4343.0	2001.0	-1.0	3495.0	2582.0	-1.0	3510.0	2172.0	-1.0	3425.0	1181.0	-1.0	1547.0	2473.0	-1.0	4182.0	1633.0	-1.0	2509.0	1621.0	-1.0	2983.0	1535.0	-1.0	2089.0	
532.728	1742.0	-1.0	2893.0	1701.0	-1.0	2302.0	2066.0	-1.0	3343.0	2038.0	-1.0	2791.0	2516.0	-1.0	4246.0	2240.0	-1.0	3024.0	1745.0	-1.0	3013.0	4338.0	-1.0	4343.0	2002.0	-1.0	3499.0	2583.0	-1.0	3513.0	2174.0	-1.0	3430.0	1182.0	-1.0	1549.0	2471.0	-1.0	4179.0	1634.0	-1.0	2512.0	1621.0	-1.0	2982.0	1535.0	-1.0	2087.0	
533.227	1741.0	-1.0	2892.0	1698.0	-1.0	2298.0	2064.0	-1.0	3342.0	2037.0	-1.0	2788.0	2515.0	-1.0	4246.0	2238.0	-1.0	3022.0	1745.0	-1.0	3014.0	4338.0	-1.0	4343.0	2002.0	-1.0	3499.0	2581.0	-1.0	3510.0	2175.0	-1.0	3431.0	1183.0	-1.0	1551.0	2470.0	-1.0	4179.0	1637.0	-1.0	2517.0	1621.0	-1.0	2982.0	1534.0	-1.0	2086.0	
533.726	1740.0	-1.0	2888.0	1697.0	-1.0	2293.0	2063.0	-1.0	3337.0	2036.0	-1.0	2785.0	2513.0	-1.0	4241.0	2236.0	-1.0	3016.0	1745.0	-1.0	3011.0	4338.0	-1.0	4343.0	2002.0	-1.0	3495.0	2577.0	-1.0	3503.0	2174.0	-1.0	3428.0	1182.0	-1.0	1550.0	2469.0	-1.0	4176.0	1638.0	-1.0	2519.0	1620.0	-1.0	2979.0	1534.0	-1.0	2084.0	
534.225	1740.0	-1.0	2890.0	1696.0	-1.0	2292.0	2063.0	-1.0	3338.0	2035.0	-1.0	2786.0	2513.0	-1.0	4241.0	2235.0	-1.0	3015.0	1746.0	-1.0	3012.0	4338.0	-1.0	4343.0	2002.0	-1.0	3492.0	2576.0	-1.0	3499.0	2174.0	-1.0	3426.0	1183.0	-1.0	1550.0	2467.0	-1.0	4169.0	1637.0	-1.0	2518.0	1619.0	-1.0	2977.0	1533.0	-1.0	2080.0	
534.724	1740.0	-1.0	2889.0	1694.0	-1.0	2289.0	2063.0	-1.0	3336.0	2034.0	-1.0	2784.0	2511.0	-1.0	4238.0	2232.0	-1.0	3011.0	1746.0	-1.0	3011.0	4338.0	-1.0	4343.0	2002.0	-1.0	3490.0	2574.0	-1.0	3495.0	2174.0	-1.0	3424.0	1182.0	-1.0	1550.0	2468.0	-1.0	4170.0	1637.0	-1.0	2517.0	1619.0	-1.0	2977.0	1532.0	-1.0	2080.0	
535.224	1738.0	-1.0	2883.0	1693.0	-1.0	2282.0	2061.0	-1.0	3330.0	2031.0	-1.0	2777.0	2509.0	-1.0	4230.0	2229.0	-1.0	3003.0	1746.0	-1.0	3006.0	4338.0	-1.0	4343.0	2003.0	-1.0	3485.0	2572.0	-1.0	3488.0	2172.0	-1.0	3417.0	1181.0	-1.0	1548.0	2467.0	-1.0	4166.0	1636.0	-1.0	2511.0	1619.0	-1.0	2972.0	1531.0	-1.0	2077.0	
535.723	1739.0	-1.0	2884.0	1692.0	-1.0	2281.0	2062.0	-1.0	3330.0	2031.0	-1.0	2776.0	2508.0	-1.0	4224.0	2228.0	-1.0	2998.0	1745.0	-1.0	3003.0	4338.0	-1.0	4343.0	2001.0	-1.0	3477.0	2567.0	-1.0	3481.0	2169.0	-1.0	3409.0	1179.0	-1.0	1544.0	2465.0	-1.0	4157.0	1633.0	-1.0	2505.0	1617.0	-1.0	2966.0	1531.0	-1.0	2073.0	
536.222	1737.0	-1.0	2880.0	1689.0	-1.0	2275.0	2060.0	-1.0	3325.0	2028.0	-1.0	2771.0	2506.0	-1.0	4218.0	2224.0	-1.0	2988.0	1744.0	-1.0	2997.0	4338.0	-1.0	4343.0	2003.0	-1.0	3477.0	2563.0	-1.0	3473.0	2168.0	-1.0	3404.0	1179.0	-1.0	1544.0	2464.0	-1.0	4154.0	1635.0	-1.0	2508.0	1616.0	-1.0	2964.0	1530.0	-1.0	2072.0	
536.721	1735.0	-1.0	2871.0	1686.0	-1.0	2267.0	2058.0	-1.0	3315.0	2024.0	-1.0	2760.0	2504.0	-1.0	4208.0	2217.0	-1.0	2974.0	1744.0	-1.0	2992.0	4338.0	-1.0	4343.0	2003.0	-1.0	3472.0	2557.0	-1.0	3459.0	2166.0	-1.0	3396.0	1178.0	-1.0	1541.0	2462.0	-1.0	4146.0	1636.0	-1.0	2508.0	1616.0	-1.0	2959.0	1530.0	-1.0	2070.0	
537.220	1735.0	-1.0	2870.0	1685.0	-1.0	2266.0	2057.0	-1.0	3313.0	2026.0	-1.0	2762.0	2502.0	-1.0	4199.0	2215.0	-1.0	2965.0	1744.0	-1.0	2987.0	4338.0	-1.0	4343.0	2002.0	-1.0	3466.0	2554.0	-1.0	3451.0	2163.0	-1.0	3388.0	1177.0	-1.0	1538.0	2459.0	-1.0	4136.0	1635.0	-1.0	2506.0	1613.0	-1.0	2952.0	1528.0	-1.0	2068.0	
537.719	1735.0	-1.0	2867.0	1685.0	-1.0	2265.0	2057.0	-1.0	3311.0	2027.0	-1.0	2765.0	2501.0	-1.0	4193.0	2214.0	-1.0	2963.0	1744.0	-1.0	2985.0	4338.0	-1.0	4343.0	2001.0	-1.0	3463.0	2554.0	-1.0	3451.0	2160.0	-1.0	3382.0	1177.0	-1.0	1537.0	2460.0	-1.0	4139.0	1636.0	-1.0	2506.0	1615.0	-1.0	2951.0	1528.0	-1.0	2068.0	
538.219	1734.0	-1.0	2862.0	1686.0	-1.0	2266.0	2057.0	-1.0	3310.0	2031.0	-1.0	2772.0	2498.0	-1.0	4187.0	2216.0	-1.0	2964.0	1745.0	-1.0	2984.0	4338.0	-1.0	4343.0	1999.0	-1.0	3457.0	2555.0	-1.0	3453.0	2156.0	-1.0	3375.0	1175.0	-1.0	1535.0	2461.0	-1.0	4144.0	1633.0	-1.0	2503.0	1614.0	-1.0	2952.0	1528.0	-1.0	2069.0	
538.718	1735.0	-1.0	2861.0	1690.0	-1.0	2274.0	2058.0	-1.0	3310.0	2036.0	-1.0	2783.0	2496.0	-1.0	4182.0	2218.0	-1.0	2969.0	1745.0	-1.0	2982.0	4338.0	-1.0	4343.0	1996.0	-1.0	3449.0	2557.0	-1.0	3455.0	2152.0	-1.0	3367.0	1173.0	-1.0	1530.0	2461.0	-1.0	4144.0	1629.0	-1.0	2494.0	1614.0	-1.0	2950.0	1526.0	-1.0	2066.0	
539.217	1734.0	-1.0	2862.0	1692.0	-1.0	2280.0	2059.0	-1.0	3315.0	2042.0	-1.0	2795.0	2496.0	-1.0	4183.0	2224.0	-1.0	2982.0	1746.0	-1.0	2987.0	4337.0	-1.0	4343.0	1995.0	-1.0	3449.0	2561.0	-1.0	3465.0	2151.0	-1.0	3367.0	1172.0	-1.0	1530.0	2465.0	-1.0	4155.0	1626.0	-1.0	2490.0	1615.0	-1.0	2956.0	1525.0	-1.0	2068.0	
539.716	1734.0	-1.0	2861.0	1693.0	-1.0	2283.0	2060.0	-1.0	3316.0	2045.0	-1.0	2803.0	2496.0	-1.0	4184.0	2229.0	-1.0	2989.0	1746.0	-1.0	2988.0	4338.0	-1.0	4344.0	1993.0	-1.0	3450.0	2564.0	-1.0	3476.0	2149.0	-1.0	3373.0	1170.0	-1.0	1530.0	2468.0	-1.0	4161.0	1621.0	-1.0	2483.0	1615.0	-1.0	2958.0	1524.0	-1.0	2068.0	
540.215	1736.0	-1.0	2864.0	1698.0	-1.0	2291.0	2062.0	-1.0	3321.0	2050.0	-1.0	2811.0	2497.0	-1.0	4186.0	2232.0	-1.0	2994.0	1747.0	-1.0	2989.0	4338.0	-1.0	4344.0	1992.0	-1.0	3449.0	2566.0	-1.0	3479.0	2150.0	-1.0	3374.0	1168.0	-1.0	1526.0	2467.0	-1.0	4162.0	1618.0	-1.0	2476.0	1615.0	-1.0	2958.0	1523.0	-1.0	2065.0	
540.715	1738.0	-1.0	2866.0	1701.0	-1.0	2297.0	2064.0	-1.0	3326.0	2052.0	-1.0	2817.0	2499.0	-1.0	4194.0	2234.0	-1.0	2998.0	1747.0	-1.0	2993.0	4338.0	-1.0	4343.0	1993.0	-1.0	3456.0	2569.0	-1.0	3488.0	2152.0	-1.0	3382.0	1168.0	-1.0	1529.0	2470.0	-1.0	4169.0	1617.0	-1.0	2477.0	1615.0	-1.0	2962.0	1522.0	-1.0	2066.0	
541.214	1737.0	-1.0	2865.0	1702.0	-1.0	2301.0	2065.0	-1.0	3328.0	2053.0	-1.0	2820.0	2501.0	-1.0	4200.0	2234.0	-1.0	3000.0	1748.0	-1.0	2996.0	4338.0	-1.0	4343.0	1995.0	-1.0	3463.0	2572.0	-1.0	3495.0	2153.0	-1.0	3388.0	1169.0	-1.0	1531.0	2470.0	-1.0	4173.0	1618.0	-1.0	2480.0	1615.0	-1.0	2963.0	1521.0	-1.0	2066.0	
541.713	1739.0	-1.0	2872.0	1704.0	-1.0	2308.0	2067.0	-1.0	3334.0	2055.0	-1.0	2826.0	2503.0	-1.0	4206.0	2236.0	-1.0	3003.0	1747.0	-1.0	2998.0	4338.0	-1.0	4343.0	1995.0	-1.0	3465.0	2573.0	-1.0	3498.0	2153.0	-1.0	3392.0	1170.0	-1.0	1533.0	2468.0	-1.0	4169.0	1619.0	-1.0	2482.0	1614.0	-1.0	2960.0	1521.0	-1.0	2064.0	
542.212	1740.0	-1.0	2875.0	1704.0	-1.0	2311.0	2067.0	-1.0	3337.0	2055.0	-1.0	2829.0	2505.0	-1.0	4211.0	2236.0	-1.0	3005.0	1747.0	-1.0	3000.0	4338.0	-1.0	4343.0	1995.0	-1.0	3471.0	2574.0	-1.0	3502.0	2154.0	-1.0	3396.0	1171.0	-1.0	1536.0	2469.0	-1.0	4173.0	1621.0	-1.0	2488.0	1614.0	-1.0	2963.0	1521.0	-1.0	2065.0	
542.711	1739.0	-1.0	2873.0	1704.0	-1.0	2309.0	2066.0	-1.0	3335.0	2053.0	-1.0	2824.0	2505.0	-1.0	4213.0	2234.0	-1.0	3002.0	1746.0	-1.0	3001.0	4338.0	-1.0	4343.0	1995.0	-1.0	3473.0	2572.0	-1.0	3502.0	2153.0	-1.0	3398.0	1172.0	-1.0	1539.0	2468.0	-1.0	4172.0	1621.0	-1.0	2490.0	1613.0	-1.0	2961.0	1522.0	-1.0	2067.0	
543.210	1740.0	-1.0	2877.0	1704.0	-1.0	2312.0	2067.0	-1.0	3340.0	2053.0	-1.0	2827.0	2507.0	-1.0	4221.0	2234.0	-1.0	3007.0	1745.0	-1.0	3004.0	4338.0	-1.0	4343.0	1995.0	-1.0	3478.0	2574.0	-1.0	3506.0	2154.0	-1.0	3401.0	1173.0	-1.0	1543.0	2467.0	-1.0	4170.0	1622.0	-1.0	2493.0	1613.0	-1.0	2961.0	1523.0	-1.0	2068.0	
543.709	1739.0	-1.0	2879.0	1705.0	-1.0	2314.0	2067.0	-1.0	3342.0	2053.0	-1.0	2827.0	2507.0	-1.0	4224.0	2234.0	-1.0	3008.0	1746.0	-1.0	3006.0	4338.0	-1.0	4343.0	1995.0	-1.0	3479.0	2573.0	-1.0	3508.0	2154.0	-1.0	3402.0	1173.0	-1.0	1544.0	2468.0	-1.0	4173.0	1623.0	-1.0	2495.0	1614.0	-1.0	2962.0	1523.0	-1.0	2070.0	
544.208	1740.0	-1.0	2879.0	1706.0	-1.0	2315.0	2067.0	-1.0	3342.0	2054.0	-1.0	2828.0	2506.0	-1.0	4222.0	2233.0	-1.0	3005.0	1745.0	-1.0	3005.0	4338.0	-1.0	4343.0	1994.0	-1.0	3477.0	2572.0	-1.0	3505.0	2152.0	-1.0	3400.0	1172.0	-1.0	1544.0	2466.0	-1.0	4173.0	1623.0	-1.0	2495.0	1613.0	-1.0	2962.0	1524.0	-1.0	2071.0	
544.707	1740.0	-1.0	2883.0	1706.0	-1.0	2317.0	2068.0	-1.0	3345.0	2055.0	-1.0	2832.0	2505.0	-1.0	4225.0	2233.0	-1.0	3008.0	1744.0	-1.0	3007.0	4338.0	-1.0	4343.0	1993.0	-1.0	3480.0	2572.0	-1.0	3510.0	2152.0	-1.0	3403.0	1172.0	-1.0	1545.0	2469.0	-1.0	4180.0	1623.0	-1.0	2497.0	1613.0	-1.0	2965.0	1525.0	-1.0	2075.0	
545.206	1739.0	-1.0	2882.0	1707.0	-1.0	2319.0	2068.0	-1.0	3345.0	2055.0	-1.0	2833.0	2504.0	-1.0	4223.0	2231.0	-1.0	3007.0	1744.0	-1.0	3006.0	4338.0	-1.0	4343.0	1993.0	-1.0	3478.0	2571.0	-1.0	3509.0	2151.0	-1.0	3403.0	1171.0	-1.0	1544.0	2469.0	-1.0	4183.0	1622.0	-1.0	2496.0	1613.0	-1.0	2966.0	1526.0	-1.0	2078.0	
545.705	1741.0	-1.0	2888.0	1709.0	-1.0	2324.0	2069.0	-1.0	3349.0	2057.0	-1.0	2839.0	2502.0	-1.0	4220.0	2232.0	-1.0	3007.0	1743.0	-1.0	3004.0	4338.0	-1.0	4343.0	1991.0	-1.0	3474.0	2571.0	-1.0	3509.0	2150.0	-1.0	3400.0	1169.0	-1.0	1541.0	2467.0	-1.0	4179.0	1621.0	-1.0	2492.0	1613.0	-1.0	2964.0	1525.0	-1.0	2079.0	
546.204	1741.0	-1.0	2888.0	1708.0	-1.0	2325.0	2069.0	-1.0	3349.0	2059.0	-1.0	2841.0	2502.0	-1.0	4220.0	2231.0	-1.0	3008.0	1743.0	-1.0	3004.0	4338.0	-1.0	4343.0	1991.0	-1.0	3475.0	2572.0	-1.0	3511.0	2149.0	-1.0	3401.0	1169.0	-1.0	1541.0	2468.0	-1.0	4183.0	1620.0	-1.0	2493.0	1613.0	-1.0	2966.0	1527.0	-1.0	2082.0	
546.703	1740.0	-1.0	2886.0	1708.0	-1.0	2323.0	2068.0	-1.0	3347.0	2058.0	-1.0	2841.0	2500.0	-1.0	4217.0	2230.0	-1.0	3007.0	1743.0	-1.0	3002.0	4338.0	-1.0	4343.0	1991.0	-1.0	3474.0	2571.0	-1.0	3510.0	2149.0	-1.0	3401.0	1168.0	-1.0	1538.0	2467.0	-1.0	4184.0	1620.0	-1.0	2492.0	1613.0	-1.0	2967.0	1527.0	-1.0	2084.0	
547.202	1740.0	-1.0	2889.0	1707.0	-1.0	2326.0	2068.0	-1.0	3350.0	2059.0	-1.0	2844.0	2501.0	-1.0	4215.0	2232.0	-1.0	3007.0	1743.0	-1.0	3003.0	4338.0	-1.0	4343.0	1991.0	-1.0	3473.0	2570.0	-1.0	3507.0	2149.0	-1.0	3400.0	1167.0	-1.0	1536.0	2466.0	-1.0	4178.0	1619.0	-1.0	2488.0	1613.0	-1.0	2965.0	1527.0	-1.0	2084.0	
547.701	1740.0	-1.0	2890.0	1706.0	-1.0	2326.0	2069.0	-1.0	3350.0	2058.0	-1.0	2844.0	2500.0	-1.0	4214.0	2230.0	-1.0	3005.0	1744.0	-1.0	3003.0	4338.0	-1.0	4343.0	1992.0	-1.0	3475.0	2569.0	-1.0	3507.0	2149.0	-1.0	3401.0	1166.0	-1.0	1537.0	2465.0	-1.0	4181.0	1619.0	-1.0	2489.0	1614.0	-1.0	2967.0	1528.0	-1.0	2086.0	
548.200	1739.0	-1.0	2885.0	1705.0	-1.0	2322.0	2067.0	-1.0	3344.0	2055.0	-1.0	2837.0	2499.0	-1.0	4210.0	2227.0	-1.0	2999.0	1744.0	-1.0	3001.0	4338.0	-1.0	4343.0	1992.0	-1.0	3476.0	2566.0	-1.0	3503.0	2149.0	-1.0	3400.0	1166.0	-1.0	1535.0	2464.0	-1.0	4178.0	1618.0	-1.0	2488.0	1614.0	-1.0	2968.0	1528.0	-1.0	2087.0	
548.699	1740.0	-1.0	2887.0	1705.0	-1.0	2323.0	2068.0	-1.0	3346.0	2054.0	-1.0	2836.0	2499.0	-1.0	4211.0	2227.0	-1.0	2998.0	1744.0	-1.0	3002.0	4338.0	-1.0	4343.0	1994.0	-1.0	3477.0	2567.0	-1.0	3502.0	2150.0	-1.0	3400.0	1166.0	-1.0	1535.0	2462.0	-1.0	4173.0	1617.0	-1.0	2485.0	1613.0	-1.0	2966.0	1528.0	-1.0	2087.0	
549.198	1739.0	-1.0	2886.0	1704.0	-1.0	2322.0	2067.0	-1.0	3345.0	2053.0	-1.0	2832.0	2499.0	-1.0	4208.0	2224.0	-1.0	2993.0	1744.0	-1.0	3001.0	4338.0	-1.0	4343.0	1995.0	-1.0	3478.0	2566.0	-1.0	3500.0	2150.0	-1.0	3400.0	1166.0	-1.0	1535.0	2462.0	-1.0	4174.0	1617.0	-1.0	2486.0	1614.0	-1.0	2968.0	1528.0	-1.0	2089.0	
549.697	1738.0	-1.0	2884.0	1702.0	-1.0	2320.0	2065.0	-1.0	3341.0	2049.0	-1.0	2828.0	2498.0	-1.0	4202.0	2223.0	-1.0	2987.0	1745.0	-1.0	2999.0	4338.0	-1.0	4343.0	1994.0	-1.0	3476.0	2564.0	-1.0	3495.0	2149.0	-1.0	3397.0	1166.0	-1.0	1534.0	2461.0	-1.0	4171.0	1616.0	-1.0	2485.0	1613.0	-1.0	2967.0	1528.0	-1.0	2088.0	
550.197	1739.0	-1.0	2885.0	1702.0	-1.0	2319.0	2066.0	-1.0	3343.0	2050.0	-1.0	2828.0	2498.0	-1.0	4204.0	2222.0	-1.0	2987.0	1745.0	-1.0	3000.0	4338.0	-1.0	4343.0	1995.0	-1.0	3479.0	2565.0	-1.0	3498.0	2150.0	-1.0	3400.0	1167.0	-1.0	1537.0	2463.0	-1.0	4177.0	1617.0	-1.0	2488.0	1615.0	-1.0	2973.0	1528.0	-1.0	2090.0	
550.696	1739.0	-1.0	2885.0	1703.0	-1.0	2319.0	2067.0	-1.0	3342.0	2049.0	-1.0	2827.0	2498.0	-1.0	4204.0	2221.0	-1.0	2986.0	1746.0	-1.0	3001.0	4338.0	-1.0	4343.0	1995.0	-1.0	3481.0	2565.0	-1.0	3499.0	2151.0	-1.0	3403.0	1167.0	-1.0	1538.0	2463.0	-1.0	4178.0	1617.0	-1.0	2489.0	1616.0	-1.0	2976.0	1528.0	-1.0	2091.0	
551.195	1739.0	-1.0	2891.0	1703.0	-1.0	2323.0	2068.0	-1.0	3347.0	2050.0	-1.0	2831.0	2501.0	-1.0	4207.0	2223.0	-1.0	2989.0	1747.0	-1.0	3004.0	4338.0	-1.0	4343.0	1995.0	-1.0	3483.0	2566.0	-1.0	3502.0	2151.0	-1.0	3405.0	1168.0	-1.0	1540.0	2462.0	-1.0	4173.0	1618.0	-1.0	2488.0	1616.0	-1.0	2974.0	1528.0	-1.0	2090.0	
551.695	1742.0	-1.0	2894.0	1705.0	-1.0	2325.0	2069.0	-1.0	3349.0	2051.0	-1.0	2831.0	2504.0	-1.0	4214.0	2226.0	-1.0	2994.0	1749.0	-1.0	3010.0	4338.0	-1.0	4343.0	1997.0	-1.0	3489.0	2569.0	-1.0	3506.0	2153.0	-1.0	3409.0	1169.0	-1.0	1541.0	2463.0	-1.0	4177.0	1618.0	-1.0	2490.0	1617.0	-1.0	2977.0	1530.0	-1.0	2093.0	
552.194	1742.0	-1.0	2892.0	1705.0	-1.0	2323.0	2068.0	-1.0	3347.0	2050.0	-1.0	2830.0	2505.0	-1.0	4217.0	2227.0	-1.0	2997.0	1751.0	-1.0	3013.0	4338.0	-1.0	4343.0	1998.0	-1.0	3492.0	2570.0	-1.0	3507.0	2155.0	-1.0	3412.0	1169.0	-1.0	1541.0	2463.0	-1.0	4176.0	1617.0	-1.0	2488.0	1617.0	-1.0	2977.0	1531.0	-1.0	2094.0	
552.693	1743.0	-1.0	2896.0	1707.0	-1.0	2325.0	2069.0	-1.0	3350.0	2052.0	-1.0	2833.0	2509.0	-1.0	4225.0	2231.0	-1.0	3004.0	1752.0	-1.0	3019.0	4338.0	-1.0	4343.0	2001.0	-1.0	3500.0	2573.0	-1.0	3514.0	2157.0	-1.0	3419.0	1170.0	-1.0	1544.0	2464.0	-1.0	4178.0	1618.0	-1.0	2489.0	1619.0	-1.0	2981.0	1532.0	-1.0	2096.0	
553.193	1744.0	-1.0	2896.0	1708.0	-1.0	2324.0	2069.0	-1.0	3349.0	2051.0	-1.0	2832.0	2511.0	-1.0	4228.0	2232.0	-1.0	3006.0	1754.0	-1.0	3023.0	4338.0	-1.0	4343.0	2002.0	-1.0	3503.0	2574.0	-1.0	3515.0	2159.0	-1.0	3423.0	1171.0	-1.0	1545.0	2466.0	-1.0	4178.0	1618.0	-1.0	2488.0	1619.0	-1.0	2982.0	1533.0	-1.0	2097.0	
553.692	1746.0	-1.0	2901.0	1710.0	-1.0	2328.0	2070.0	-1.0	3351.0	2052.0	-1.0	2833.0	2511.0	-1.0	4230.0	2232.0	-1.0	3007.0	1754.0	-1.0	3025.0	4338.0	-1.0	4343.0	2003.0	-1.0	3505.0	2575.0	-1.0	3514.0	2160.0	-1.0	3424.0	1171.0	-1.0	1544.0	2463.0	-1.0	4173.0	1618.0	-1.0	2486.0	1618.0	-1.0	2981.0	1533.0	-1.0	2096.0	
554.191	1747.0	-1.0	2903.0	1710.0	-1.0	2328.0	2071.0	-1.0	3351.0	2050.0	-1.0	2830.0	2513.0	-1.0	4234.0	2232.0	-1.0	3007.0	1755.0	-1.0	3028.0	4338.0	-1.0	4343.0	2004.0	-1.0	3510.0	2575.0	-1.0	3514.0	2160.0	-1.0	3427.0	1172.0	-1.0	1545.0	2463.0	-1.0	4177.0	1619.0	-1.0	2489.0	1619.0	-1.0	2985.0	1533.0	-1.0	2097.0	
554.690	1745.0	-1.0	2902.0	1710.0	-1.0	2327.0	2069.0	-1.0	3349.0	2047.0	-1.0	2826.0	2513.0	-1.0	4234.0	2230.0	-1.0	3003.0	1755.0	-1.0	3028.0	4338.0	-1.0	4343.0	2005.0	-1.0	3510.0	2573.0	-1.0	3510.0	2160.0	-1.0	3425.0	1172.0	-1.0	1545.0	2462.0	-1.0	4173.0	1619.0	-1.0	2489.0	1618.0	-1.0	2984.0	1533.0	-1.0	2097.0	
555.190	1746.0	-1.0	2903.0	1707.0	-1.0	2321.0	2067.0	-1.0	3346.0	2043.0	-1.0	2815.0	2513.0	-1.0	4236.0	2225.0	-1.0	2995.0	1753.0	-1.0	3027.0	4338.0	-1.0	4343.0	2006.0	-1.0	3516.0	2568.0	-1.0	3501.0	2162.0	-1.0	3430.0	1174.0	-1.0	1548.0	2458.0	-1.0	4164.0	1622.0	-1.0	2495.0	1618.0	-1.0	2982.0	1533.0	-1.0	2098.0	
555.689	1745.0	-1.0	2902.0	1701.0	-1.0	2311.0	2064.0	-1.0	3340.0	2037.0	-1.0	2802.0	2511.0	-1.0	4233.0	2219.0	-1.0	2984.0	1751.0	-1.0	3023.0	4338.0	-1.0	4343.0	2007.0	-1.0	3518.0	2562.0	-1.0	3490.0	2164.0	-1.0	3433.0	1176.0	-1.0	1551.0	2456.0	-1.0	4162.0	1625.0	-1.0	2501.0	1618.0	-1.0	2983.0	1533.0	-1.0	2099.0	
556.188	1745.0	-1.0	2900.0	1698.0	-1.0	2304.0	2062.0	-1.0	3334.0	2033.0	-1.0	2792.0	2509.0	-1.0	4229.0	2214.0	-1.0	2976.0	1750.0	-1.0	3020.0	4338.0	-1.0	4343.0	2006.0	-1.0	3518.0	2558.0	-1.0	3482.0	2164.0	-1.0	3433.0	1177.0	-1.0	1551.0	2454.0	-1.0	4158.0	1627.0	-1.0	2504.0	1617.0	-1.0	2982.0	1533.0	-1.0	2099.0	
556.688	1744.0	-1.0	2899.0	1694.0	-1.0	2299.0	2061.0	-1.0	3333.0	2029.0	-1.0	2785.0	2508.0	-1.0	4228.0	2211.0	-1.0	2972.0	1749.0	-1.0	3018.0	4338.0	-1.0	4343.0	2006.0	-1.0	3520.0	2555.0	-1.0	3480.0	2164.0	-1.0	3434.0	1177.0	-1.0	1553.0	2456.0	-1.0	4164.0	1628.0	-1.0	2509.0	1618.0	-1.0	2985.0	1532.0	-1.0	2100.0	
557.187	1742.0	-1.0	2894.0	1691.0	-1.0	2293.0	2059.0	-1.0	3330.0	2026.0	-1.0	2779.0	2507.0	-1.0	4228.0	2209.0	-1.0	2969.0	1746.0	-1.0	3015.0	4338.0	-1.0	4343.0	2006.0	-1.0	3520.0	2553.0	-1.0	3477.0	2162.0	-1.0	3434.0	1177.0	-1.0	1553.0	2456.0	-1.0	4168.0	1629.0	-1.0	2512.0	1616.0	-1.0	2982.0	1532.0	-1.0	2099.0	
557.686	1740.0	-1.0	2897.0	1690.0	-1.0	2293.0	2059.0	-1.0	3335.0	2025.0	-1.0	2779.0	2509.0	-1.0	4236.0	2209.0	-1.0	2972.0	1744.0	-1.0	3014.0	4338.0	-1.0	4343.0	2005.0	-1.0	3526.0	2553.0	-1.0	3485.0	2165.0	-1.0	3443.0	1179.0	-1.0	1556.0	2457.0	-1.0	4172.0	1631.0	-1.0	2516.0	1616.0	-1.0	2982.0	1531.0	-1.0	2100.0	
558.186	1739.0	-1.0	2896.0	1688.0	-1.0	2293.0	2058.0	-1.0	3336.0	2024.0	-1.0	2778.0	2509.0	-1.0	4241.0	2210.0	-1.0	2976.0	1741.0	-1.0	3014.0	4338.0	-1.0	4343.0	2005.0	-1.0	3530.0	2555.0	-1.0	3490.0	2167.0	-1.0	3449.0	1179.0	-1.0	1558.0	2459.0	-1.0	4181.0	1632.0	-1.0	2520.0	1615.0	-1.0	2983.0	1531.0	-1.0	2101.0	
558.685	1738.0	-1.0	2895.0	1686.0	-1.0	2292.0	2058.0	-1.0	3337.0	2024.0	-1.0	2778.0	2509.0	-1.0	4243.0	2211.0	-1.0	2979.0	1741.0	-1.0	3015.0	4338.0	-1.0	4343.0	2001.0	-1.0	3525.0	2556.0	-1.0	3494.0	2166.0	-1.0	3451.0	1178.0	-1.0	1555.0	2459.0	-1.0	4186.0	1630.0	-1.0	2516.0	1614.0	-1.0	2984.0	1529.0	-1.0	2100.0	
559.185	1736.0	-1.0	2896.0	1685.0	-1.0	2291.0	2058.0	-1.0	3340.0	2024.0	-1.0	2779.0	2509.0	-1.0	4247.0	2213.0	-1.0	2983.0	1740.0	-1.0	3017.0	4338.0	-1.0	4343.0	2000.0	-1.0	3527.0	2558.0	-1.0	3503.0	2168.0	-1.0	3458.0	1178.0	-1.0	1557.0	2462.0	-1.0	4199.0	1629.0	-1.0	2518.0	1616.0	-1.0	2991.0	1528.0	-1.0	2102.0	
559.684	1734.0	-1.0	2894.0	1683.0	-1.0	2288.0	2057.0	-1.0	3340.0	2022.0	-1.0	2774.0	2508.0	-1.0	4248.0	2211.0	-1.0	2980.0	1739.0	-1.0	3017.0	4338.0	-1.0	4343.0	1998.0	-1.0	3527.0	2559.0	-1.0	3508.0	2168.0	-1.0	3462.0	1177.0	-1.0	1557.0	2462.0	-1.0	4201.0	1627.0	-1.0	2515.0	1615.0	-1.0	2992.0	1526.0	-1.0	2100.0	
560.183	1734.0	-1.0	2898.0	1681.0	-1.0	2287.0	2057.0	-1.0	3342.0	2021.0	-1.0	2771.0	2508.0	-1.0	4249.0	2210.0	-1.0	2975.0	1738.0	-1.0	3017.0	4338.0	-1.0	4343.0	1995.0	-1.0	3523.0	2559.0	-1.0	3508.0	2168.0	-1.0	3464.0	1177.0	-1.0	1556.0	2459.0	-1.0	4197.0	1625.0	-1.0	2512.0	1614.0	-1.0	2990.0	1524.0	-1.0	2095.0	
560.683	1730.0	-1.0	2896.0	1676.0	-1.0	2281.0	2054.0	-1.0	3342.0	2016.0	-1.0	2763.0	2505.0	-1.0	4247.0	2206.0	-1.0	2966.0	1737.0	-1.0	3016.0	4338.0	-1.0	4343.0	1994.0	-1.0	3523.0	2559.0	-1.0	3511.0	2169.0	-1.0	3468.0	1177.0	-1.0	1556.0	2462.0	-1.0	4203.0	1625.0	-1.0	2510.0	1616.0	-1.0	2996.0	1523.0	-1.0	2094.0	
561.182	1729.0	-1.0	2891.0	1674.0	-1.0	2271.0	2052.0	-1.0	3337.0	2012.0	-1.0	2751.0	2502.0	-1.0	4242.0	2200.0	-1.0	2955.0	1734.0	-1.0	3013.0	4338.0	-1.0	4343.0	1993.0	-1.0	3521.0	2558.0	-1.0	3511.0	2169.0	-1.0	3469.0	1177.0	-1.0	1555.0	2463.0	-1.0	4205.0	1623.0	-1.0	2506.0	1616.0	-1.0	2997.0	1523.0	-1.0	2092.0	
561.681	1727.0	-1.0	2890.0	1671.0	-1.0	2267.0	2052.0	-1.0	3338.0	2009.0	-1.0	2748.0	2501.0	-1.0	4240.0	2198.0	-1.0	2950.0	1733.0	-1.0	3011.0	4338.0	-1.0	4343.0	1991.0	-1.0	3519.0	2559.0	-1.0	3510.0	2169.0	-1.0	3467.0	1176.0	-1.0	1553.0	2461.0	-1.0	4199.0	1622.0	-1.0	2500.0	1615.0	-1.0	2994.0	1522.0	-1.0	2088.0	
562.180	1726.0	-1.0	2886.0	1668.0	-1.0	2258.0	2050.0	-1.0	3333.0	2007.0	-1.0	2739.0	2497.0	-1.0	4233.0	2194.0	-1.0	2939.0	1732.0	-1.0	3007.0	4338.0	-1.0	4343.0	1991.0	-1.0	3518.0	2558.0	-1.0	3508.0	2168.0	-1.0	3465.0	1176.0	-1.0	1552.0	2461.0	-1.0	4201.0	1621.0	-1.0	2499.0	1616.0	-1.0	2996.0	1522.0	-1.0	2087.0	
562.679	1723.0	-1.0	2874.0	1664.0	-1.0	2245.0	2047.0	-1.0	3322.0	2003.0	-1.0	2726.0	2492.0	-1.0	4218.0	2187.0	-1.0	2923.0	1730.0	-1.0	2999.0	4338.0	-1.0	4343.0	1991.0	-1.0	3513.0	2554.0	-1.0	3500.0	2166.0	-1.0	3458.0	1175.0	-1.0	1549.0	2460.0	-1.0	4194.0	1620.0	-1.0	2496.0	1615.0	-1.0	2991.0	1522.0	-1.0	2085.0	
563.179	1722.0	-1.0	2869.0	1661.0	-1.0	2237.0	2046.0	-1.0	3318.0	2000.0	-1.0	2720.0	2489.0	-1.0	4210.0	2184.0	-1.0	2914.0	1729.0	-1.0	2995.0	4338.0	-1.0	4343.0	1990.0	-1.0	3507.0	2552.0	-1.0	3492.0	2164.0	-1.0	3450.0	1174.0	-1.0	1547.0	2457.0	-1.0	4183.0	1621.0	-1.0	2493.0	1614.0	-1.0	2986.0	1521.0	-1.0	2081.0	
563.678	1718.0	-1.0	2860.0	1657.0	-1.0	2227.0	2043.0	-1.0	3310.0	1996.0	-1.0	2713.0	2483.0	-1.0	4195.0	2179.0	-1.0	2902.0	1727.0	-1.0	2986.0	4338.0	-1.0	4343.0	1990.0	-1.0	3500.0	2547.0	-1.0	3482.0	2162.0	-1.0	3441.0	1174.0	-1.0	1544.0	2457.0	-1.0	4180.0	1621.0	-1.0	2492.0	1614.0	-1.0	2981.0	1520.0	-1.0	2078.0	
564.177	1716.0	-1.0	2848.0	1653.0	-1.0	2216.0	2041.0	-1.0	3301.0	1995.0	-1.0	2707.0	2477.0	-1.0	4176.0	2173.0	-1.0	2889.0	1726.0	-1.0	2978.0	4338.0	-1.0	4343.0	1988.0	-1.0	3491.0	2542.0	-1.0	3468.0	2157.0	-1.0	3430.0	1171.0	-1.0	1539.0	2455.0	-1.0	4173.0	1621.0	-1.0	2488.0	1612.0	-1.0	2973.0	1519.0	-1.0	2075.0	
564.676	1715.0	-1.0	2842.0	1652.0	-1.0	2210.0	2041.0	-1.0	3297.0	1996.0	-1.0	2707.0	2476.0	-1.0	4168.0	2173.0	-1.0	2885.0	1725.0	-1.0	2973.0	4338.0	-1.0	4343.0	1987.0	-1.0	3486.0	2539.0	-1.0	3463.0	2155.0	-1.0	3425.0	1170.0	-1.0	1537.0	2457.0	-1.0	4171.0	1622.0	-1.0	2487.0	1612.0	-1.0	2971.0	1520.0	-1.0	2073.0	
565.175	1714.0	-1.0	2835.0	1651.0	-1.0	2205.0	2040.0	-1.0	3292.0	1996.0	-1.0	2706.0	2474.0	-1.0	4159.0	2172.0	-1.0	2882.0	1726.0	-1.0	2970.0	4338.0	-1.0	4343.0	1986.0	-1.0	3480.0	2535.0	-1.0	3455.0	2152.0	-1.0	3418.0	1167.0	-1.0	1533.0	2457.0	-1.0	4170.0	1620.0	-1.0	2482.0	1611.0	-1.0	2967.0	1520.0	-1.0	2072.0	
565.674	1713.0	-1.0	2830.0	1651.0	-1.0	2201.0	2039.0	-1.0	3288.0	1997.0	-1.0	2705.0	2473.0	-1.0	4154.0	2172.0	-1.0	2880.0	1726.0	-1.0	2968.0	4338.0	-1.0	4343.0	1984.0	-1.0	3471.0	2531.0	-1.0	3445.0	2149.0	-1.0	3411.0	1165.0	-1.0	1527.0	2455.0	-1.0	4163.0	1617.0	-1.0	2476.0	1609.0	-1.0	2962.0	1519.0	-1.0	2069.0	
566.173	1713.0	-1.0	2827.0	1651.0	-1.0	2199.0	2040.0	-1.0	3286.0	1997.0	-1.0	2706.0	2473.0	-1.0	4152.0	2172.0	-1.0	2880.0	1728.0	-1.0	2968.0	4338.0	-1.0	4343.0	1984.0	-1.0	3469.0	2530.0	-1.0	3442.0	2148.0	-1.0	3409.0	1164.0	-1.0	1526.0	2455.0	-1.0	4167.0	1618.0	-1.0	2476.0	1607.0	-1.0	2962.0	1519.0	-1.0	2070.0	
566.672	1712.0	-1.0	2822.0	1650.0	-1.0	2196.0	2038.0	-1.0	3281.0	1995.0	-1.0	2702.0	2472.0	-1.0	4148.0	2170.0	-1.0	2876.0	1727.0	-1.0	2966.0	4338.0	-1.0	4343.0	1983.0	-1.0	3464.0	2526.0	-1.0	3435.0	2146.0	-1.0	3406.0	1163.0	-1.0	1522.0	2453.0	-1.0	4165.0	1617.0	-1.0	2473.0	1607.0	-1.0	2961.0	1519.0	-1.0	2069.0	
567.171	1712.0	-1.0	2825.0	1650.0	-1.0	2199.0	2039.0	-1.0	3284.0	1995.0	-1.0	2702.0	2475.0	-1.0	4148.0	2170.0	-1.0	2874.0	1728.0	-1.0	2966.0	4338.0	-1.0	4343.0	1981.0	-1.0	3459.0	2524.0	-1.0	3430.0	2145.0	-1.0	3403.0	1162.0	-1.0	1519.0	2451.0	-1.0	4158.0	1614.0	-1.0	2466.0	1605.0	-1.0	2955.0	1517.0	-1.0	2066.0	
567.670	1712.0	-1.0	2824.0	1649.0	-1.0	2198.0	2038.0	-1.0	3282.0	1993.0	-1.0	2698.0	2473.0	-1.0	4144.0	2167.0	-1.0	2867.0	1728.0	-1.0	2965.0	4338.0	-1.0	4343.0	1980.0	-1.0	3456.0	2522.0	-1.0	3426.0	2144.0	-1.0	3402.0	1161.0	-1.0	1517.0	2449.0	-1.0	4159.0	1613.0	-1.0	2462.0	1605.0	-1.0	2956.0	1516.0	-1.0	2065.0	
568.169	1711.0	-1.0	2819.0	1649.0	-1.0	2196.0	2036.0	-1.0	3276.0	1989.0	-1.0	2690.0	2470.0	-1.0	4137.0	2162.0	-1.0	2857.0	1727.0	-1.0	2960.0	4338.0	-1.0	4343.0	1978.0	-1.0	3452.0	2518.0	-1.0	3420.0	2143.0	-1.0	3401.0	1160.0	-1.0	1515.0	2448.0	-1.0	4155.0	1610.0	-1.0	2456.0	1604.0	-1.0	2952.0	1515.0	-1.0	2063.0	
568.668	1711.0	-1.0	2820.0	1649.0	-1.0	2197.0	2036.0	-1.0	3276.0	1989.0	-1.0	2689.0	2469.0	-1.0	4138.0	2160.0	-1.0	2854.0	1725.0	-1.0	2960.0	4338.0	-1.0	4343.0	1977.0	-1.0	3453.0	2519.0	-1.0	3422.0	2143.0	-1.0	3404.0	1160.0	-1.0	1517.0	2448.0	-1.0	4156.0	1609.0	-1.0	2455.0	1604.0	-1.0	2952.0	1513.0	-1.0	2061.0	
569.167	1710.0	-1.0	2820.0	1648.0	-1.0	2197.0	2035.0	-1.0	3274.0	1988.0	-1.0	2686.0	2467.0	-1.0	4135.0	2157.0	-1.0	2849.0	1724.0	-1.0	2956.0	4338.0	-1.0	4343.0	1977.0	-1.0	3454.0	2517.0	-1.0	3420.0	2143.0	-1.0	3407.0	1159.0	-1.0	1517.0	2448.0	-1.0	4157.0	1609.0	-1.0	2453.0	1604.0	-1.0	2952.0	1513.0	-1.0	2059.0	
569.666	1711.0	-1.0	2820.0	1650.0	-1.0	2198.0	2034.0	-1.0	3271.0	1987.0	-1.0	2684.0	2465.0	-1.0	4130.0	2155.0	-1.0	2846.0	1722.0	-1.0	2952.0	4338.0	-1.0	4343.0	1975.0	-1.0	3449.0	2516.0	-1.0	3416.0	2142.0	-1.0	3404.0	1159.0	-1.0	1516.0	2446.0	-1.0	4152.0	1607.0	-1.0	2450.0	1603.0	-1.0	2948.0	1512.0	-1.0	2057.0	
570.165	1711.0	-1.0	2820.0	1649.0	-1.0	2198.0	2034.0	-1.0	3270.0	1988.0	-1.0	2686.0	2464.0	-1.0	4130.0	2156.0	-1.0	2849.0	1721.0	-1.0	2951.0	4338.0	-1.0	4343.0	1974.0	-1.0	3450.0	2515.0	-1.0	3417.0	2141.0	-1.0	3405.0	1159.0	-1.0	1517.0	2448.0	-1.0	4157.0	1607.0	-1.0	2453.0	1604.0	-1.0	2950.0	1512.0	-1.0	2058.0	
570.664	1709.0	-1.0	2818.0	1647.0	-1.0	2195.0	2032.0	-1.0	3267.0	1987.0	-1.0	2687.0	2462.0	-1.0	4127.0	2158.0	-1.0	2851.0	1719.0	-1.0	2948.0	4338.0	-1.0	4343.0	1973.0	-1.0	3446.0	2513.0	-1.0	3413.0	2141.0	-1.0	3401.0	1159.0	-1.0	1517.0	2447.0	-1.0	4156.0	1607.0	-1.0	2452.0	1604.0	-1.0	2950.0	1512.0	-1.0	2057.0	
571.163	1710.0	-1.0	2821.0	1649.0	-1.0	2198.0	2033.0	-1.0	3271.0	1991.0	-1.0	2694.0	2464.0	-1.0	4132.0	2162.0	-1.0	2861.0	1719.0	-1.0	2949.0	4338.0	-1.0	4343.0	1972.0	-1.0	3444.0	2514.0	-1.0	3414.0	2140.0	-1.0	3398.0	1159.0	-1.0	1517.0	2447.0	-1.0	4151.0	1607.0	-1.0	2452.0	1603.0	-1.0	2947.0	1512.0	-1.0	2055.0	
571.662	1710.0	-1.0	2821.0	1649.0	-1.0	2199.0	2034.0	-1.0	3271.0	1993.0	-1.0	2699.0	2465.0	-1.0	4133.0	2165.0	-1.0	2866.0	1719.0	-1.0	2949.0	4338.0	-1.0	4343.0	1971.0	-1.0	3442.0	2514.0	-1.0	3413.0	2138.0	-1.0	3395.0	1159.0	-1.0	1517.0	2447.0	-1.0	4153.0	1608.0	-1.0	2453.0	1605.0	-1.0	2949.0	1512.0	-1.0	2056.0	
572.161	1710.0	-1.0	2820.0	1650.0	-1.0	2199.0	2034.0	-1.0	3270.0	1995.0	-1.0	2703.0	2463.0	-1.0	4131.0	2166.0	-1.0	2868.0	1718.0	-1.0	2946.0	4338.0	-1.0	4343.0	1969.0	-1.0	3436.0	2511.0	-1.0	3408.0	2136.0	-1.0	3390.0	1158.0	-1.0	1516.0	2446.0	-1.0	4148.0	1610.0	-1.0	2455.0	1603.0	-1.0	2945.0	1512.0	-1.0	2055.0	
572.661	1711.0	-1.0	2821.0	1649.0	-1.0	2200.0	2034.0	-1.0	3271.0	1996.0	-1.0	2706.0	2464.0	-1.0	4132.0	2168.0	-1.0	2873.0	1717.0	-1.0	2946.0	4338.0	-1.0	4343.0	1969.0	-1.0	3437.0	2510.0	-1.0	3409.0	2135.0	-1.0	3390.0	1159.0	-1.0	1517.0	2446.0	-1.0	4149.0	1613.0	-1.0	2462.0	1604.0	-1.0	2947.0	1512.0	-1.0	2056.0	
573.160	1710.0	-1.0	2819.0	1648.0	-1.0	2198.0	2033.0	-1.0	3268.0	1994.0	-1.0	2703.0	2462.0	-1.0	4130.0	2166.0	-1.0	2870.0	1717.0	-1.0	2943.0	4338.0	-1.0	4343.0	1968.0	-1.0	3434.0	2509.0	-1.0	3405.0	2133.0	-1.0	3387.0	1159.0	-1.0	1515.0	2445.0	-1.0	4148.0	1613.0	-1.0	2461.0	1605.0	-1.0	2947.0	1512.0	-1.0	2056.0	
573.660	1711.0	-1.0	2820.0	1649.0	-1.0	2199.0	2033.0	-1.0	3268.0	1995.0	-1.0	2702.0	2463.0	-1.0	4128.0	2166.0	-1.0	2868.0	1717.0	-1.0	2941.0	4338.0	-1.0	4343.0	1967.0	-1.0	3430.0	2509.0	-1.0	3402.0	2133.0	-1.0	3382.0	1157.0	-1.0	1511.0	2443.0	-1.0	4141.0	1611.0	-1.0	2453.0	1604.0	-1.0	2943.0	1511.0	-1.0	2054.0	
574.159	1712.0	-1.0	2819.0	1649.0	-1.0	2198.0	2034.0	-1.0	3269.0	1994.0	-1.0	2700.0	2462.0	-1.0	4129.0	2165.0	-1.0	2866.0	1716.0	-1.0	2941.0	4338.0	-1.0	4343.0	1967.0	-1.0	3431.0	2508.0	-1.0	3403.0	2132.0	-1.0	3382.0	1156.0	-1.0	1509.0	2444.0	-1.0	4144.0	1609.0	-1.0	2451.0	1605.0	-1.0	2946.0	1512.0	-1.0	2056.0	
574.659	1711.0	-1.0	2815.0	1648.0	-1.0	2196.0	2033.0	-1.0	3266.0	1992.0	-1.0	2696.0	2462.0	-1.0	4127.0	2163.0	-1.0	2863.0	1716.0	-1.0	2940.0	4338.0	-1.0	4343.0	1967.0	-1.0	3429.0	2509.0	-1.0	3401.0	2131.0	-1.0	3377.0	1155.0	-1.0	1506.0	2445.0	-1.0	4144.0	1607.0	-1.0	2446.0	1604.0	-1.0	2945.0	1512.0	-1.0	2055.0	
575.158	1712.0	-1.0	2818.0	1649.0	-1.0	2199.0	2035.0	-1.0	3270.0	1994.0	-1.0	2699.0	2464.0	-1.0	4133.0	2165.0	-1.0	2867.0	1717.0	-1.0	2942.0	4338.0	-1.0	4343.0	1968.0	-1.0	3432.0	2512.0	-1.0	3406.0	2131.0	-1.0	3378.0	1155.0	-1.0	1505.0	2445.0	-1.0	4144.0	1607.0	-1.0	2444.0	1605.0	-1.0	2945.0	1513.0	-1.0	2056.0	
575.657	1712.0	-1.0	2819.0	1649.0	-1.0	2200.0	2035.0	-1.0	3271.0	1994.0	-1.0	2701.0	2465.0	-1.0	4134.0	2165.0	-1.0	2868.0	1717.0	-1.0	2944.0	4338.0	-1.0	4343.0	1967.0	-1.0	3432.0	2513.0	-1.0	3406.0	2130.0	-1.0	3377.0	1155.0	-1.0	1504.0	2446.0	-1.0	4147.0	1607.0	-1.0	2443.0	1605.0	-1.0	2946.0	1514.0	-1.0	2057.0	
576.157	1713.0	-1.0	2818.0	1651.0	-1.0	2200.0	2035.0	-1.0	3270.0	1996.0	-1.0	2703.0	2465.0	-1.0	4133.0	2167.0	-1.0	2869.0	1718.0	-1.0	2944.0	4338.0	-1.0	4343.0	1966.0	-1.0	3427.0	2512.0	-1.0	3404.0	2128.0	-1.0	3372.0	1153.0	-1.0	1502.0	2445.0	-1.0	4144.0	1606.0	-1.0	2442.0	1605.0	-1.0	2945.0	1513.0	-1.0	2057.0	
576.656	1714.0	-1.0	2821.0	1651.0	-1.0	2203.0	2036.0	-1.0	3273.0	1998.0	-1.0	2709.0	2467.0	-1.0	4136.0	2170.0	-1.0	2874.0	1718.0	-1.0	2946.0	4338.0	-1.0	4343.0	1967.0	-1.0	3429.0	2513.0	-1.0	3406.0	2128.0	-1.0	3372.0	1154.0	-1.0	1503.0	2447.0	-1.0	4151.0	1607.0	-1.0	2446.0	1605.0	-1.0	2949.0	1514.0	-1.0	2059.0	
577.155	1713.0	-1.0	2821.0	1651.0	-1.0	2203.0	2036.0	-1.0	3272.0	1999.0	-1.0	2712.0	2467.0	-1.0	4135.0	2171.0	-1.0	2875.0	1719.0	-1.0	2946.0	4338.0	-1.0	4343.0	1966.0	-1.0	3427.0	2513.0	-1.0	3405.0	2128.0	-1.0	3370.0	1154.0	-1.0	1503.0	2447.0	-1.0	4152.0	1607.0	-1.0	2446.0	1605.0	-1.0	2949.0	1514.0	-1.0	2059.0	
577.654	1716.0	-1.0	2828.0	1656.0	-1.0	2213.0	2039.0	-1.0	3280.0	2007.0	-1.0	2730.0	2470.0	-1.0	4140.0	2179.0	-1.0	2891.0	1722.0	-1.0	2953.0	4338.0	-1.0	4343.0	1966.0	-1.0	3423.0	2519.0	-1.0	3413.0	2127.0	-1.0	3367.0	1153.0	-1.0	1501.0	2449.0	-1.0	4153.0	1606.0	-1.0	2441.0	1605.0	-1.0	2948.0	1514.0	-1.0	2057.0	
578.154	1717.0	-1.0	2831.0	1661.0	-1.0	2222.0	2041.0	-1.0	3283.0	2014.0	-1.0	2744.0	2470.0	-1.0	4140.0	2184.0	-1.0	2902.0	1723.0	-1.0	2956.0	4338.0	-1.0	4343.0	1965.0	-1.0	3419.0	2524.0	-1.0	3422.0	2126.0	-1.0	3363.0	1151.0	-1.0	1499.0	2452.0	-1.0	4160.0	1604.0	-1.0	2437.0	1607.0	-1.0	2951.0	1514.0	-1.0	2057.0	
578.653	1718.0	-1.0	2832.0	1664.0	-1.0	2227.0	2042.0	-1.0	3283.0	2018.0	-1.0	2753.0	2469.0	-1.0	4136.0	2186.0	-1.0	2905.0	1724.0	-1.0	2955.0	4338.0	-1.0	4343.0	1962.0	-1.0	3413.0	2525.0	-1.0	3424.0	2124.0	-1.0	3360.0	1149.0	-1.0	1495.0	2453.0	-1.0	4161.0	1601.0	-1.0	2433.0	1606.0	-1.0	2951.0	1512.0	-1.0	2055.0	
579.152	1719.0	-1.0	2834.0	1667.0	-1.0	2232.0	2043.0	-1.0	3286.0	2020.0	-1.0	2758.0	2470.0	-1.0	4140.0	2189.0	-1.0	2911.0	1724.0	-1.0	2956.0	4338.0	-1.0	4343.0	1962.0	-1.0	3415.0	2527.0	-1.0	3430.0	2123.0	-1.0	3360.0	1149.0	-1.0	1496.0	2455.0	-1.0	4166.0	1601.0	-1.0	2434.0	1607.0	-1.0	2954.0	1513.0	-1.0	2056.0	
579.652	1718.0	-1.0	2832.0	1666.0	-1.0	2233.0	2041.0	-1.0	3284.0	2018.0	-1.0	2756.0	2469.0	-1.0	4139.0	2187.0	-1.0	2910.0	1724.0	-1.0	2956.0	4338.0	-1.0	4343.0	1963.0	-1.0	3417.0	2527.0	-1.0	3430.0	2123.0	-1.0	3360.0	1148.0	-1.0	1495.0	2455.0	-1.0	4166.0	1601.0	-1.0	2433.0	1608.0	-1.0	2954.0	1512.0	-1.0	2056.0	
580.151	1719.0	-1.0	2835.0	1668.0	-1.0	2236.0	2043.0	-1.0	3285.0	2019.0	-1.0	2756.0	2469.0	-1.0	4139.0	2187.0	-1.0	2909.0	1724.0	-1.0	2956.0	4338.0	-1.0	4343.0	1963.0	-1.0	3415.0	2527.0	-1.0	3428.0	2122.0	-1.0	3355.0	1148.0	-1.0	1493.0	2453.0	-1.0	4159.0	1599.0	-1.0	2430.0	1607.0	-1.0	2950.0	1512.0	-1.0	2054.0	
580.650	1720.0	-1.0	2836.0	1669.0	-1.0	2239.0	2043.0	-1.0	3288.0	2020.0	-1.0	2759.0	2470.0	-1.0	4142.0	2188.0	-1.0	2912.0	1725.0	-1.0	2959.0	4338.0	-1.0	4343.0	1964.0	-1.0	3418.0	2529.0	-1.0	3432.0	2122.0	-1.0	3356.0	1148.0	-1.0	1494.0	2455.0	-1.0	4165.0	1599.0	-1.0	2431.0	1607.0	-1.0	2953.0	1513.0	-1.0	2056.0	
581.149	1719.0	-1.0	2834.0	1668.0	-1.0	2237.0	2043.0	-1.0	3287.0	2019.0	-1.0	2756.0	2470.0	-1.0	4145.0	2187.0	-1.0	2910.0	1725.0	-1.0	2960.0	4338.0	-1.0	4343.0	1964.0	-1.0	3419.0	2528.0	-1.0	3431.0	2122.0	-1.0	3357.0	1148.0	-1.0	1493.0	2454.0	-1.0	4164.0	1600.0	-1.0	2431.0	1607.0	-1.0	2951.0	1513.0	-1.0	2055.0	
581.649	1720.0	-1.0	2838.0	1667.0	-1.0	2238.0	2044.0	-1.0	3291.0	2018.0	-1.0	2756.0	2472.0	-1.0	4148.0	2188.0	-1.0	2910.0	1725.0	-1.0	2961.0	4338.0	-1.0	4343.0	1965.0	-1.0	3419.0	2528.0	-1.0	3431.0	2123.0	-1.0	3356.0	1148.0	-1.0	1494.0	2453.0	-1.0	4161.0	1600.0	-1.0	2432.0	1605.0	-1.0	2946.0	1513.0	-1.0	2055.0	
582.148	1720.0	-1.0	2839.0	1668.0	-1.0	2240.0	2045.0	-1.0	3293.0	2019.0	-1.0	2758.0	2473.0	-1.0	4151.0	2189.0	-1.0	2913.0	1727.0	-1.0	2964.0	4338.0	-1.0	4343.0	1966.0	-1.0	3423.0	2530.0	-1.0	3436.0	2123.0	-1.0	3357.0	1149.0	-1.0	1496.0	2454.0	-1.0	4165.0	1601.0	-1.0	2436.0	1606.0	-1.0	2949.0	1514.0	-1.0	2058.0	
582.647	1720.0	-1.0	2836.0	1669.0	-1.0	2241.0	2044.0	-1.0	3290.0	2019.0	-1.0	2759.0	2472.0	-1.0	4149.0	2189.0	-1.0	2915.0	1727.0	-1.0	2965.0	4338.0	-1.0	4343.0	1966.0	-1.0	3421.0	2530.0	-1.0	3436.0	2123.0	-1.0	3357.0	1149.0	-1.0	1497.0	2455.0	-1.0	4166.0	1602.0	-1.0	2437.0	1607.0	-1.0	2948.0	1515.0	-1.0	2059.0	
583.146	1721.0	-1.0	2839.0	1671.0	-1.0	2243.0	2045.0	-1.0	3294.0	2022.0	-1.0	2764.0	2473.0	-1.0	4151.0	2191.0	-1.0	2918.0	1729.0	-1.0	2968.0	4338.0	-1.0	4343.0	1968.0	-1.0	3422.0	2531.0	-1.0	3437.0	2124.0	-1.0	3358.0	1149.0	-1.0	1498.0	2454.0	-1.0	4162.0	1602.0	-1.0	2437.0	1606.0	-1.0	2946.0	1514.0	-1.0	2058.0	
583.645	1722.0	-1.0	2839.0	1670.0	-1.0	2244.0	2046.0	-1.0	3293.0	2021.0	-1.0	2764.0	2473.0	-1.0	4150.0	2190.0	-1.0	2918.0	1730.0	-1.0	2969.0	4338.0	-1.0	4343.0	1968.0	-1.0	3425.0	2531.0	-1.0	3438.0	2125.0	-1.0	3361.0	1150.0	-1.0	1499.0	2454.0	-1.0	4165.0	1602.0	-1.0	2440.0	1607.0	-1.0	2948.0	1514.0	-1.0	2058.0	
584.144	1721.0	-1.0	2835.0	1669.0	-1.0	2241.0	2044.0	-1.0	3288.0	2019.0	-1.0	2761.0	2471.0	-1.0	4143.0	2188.0	-1.0	2914.0	1729.0	-1.0	2966.0	4338.0	-1.0	4343.0	1968.0	-1.0	3423.0	2529.0	-1.0	3435.0	2124.0	-1.0	3360.0	1149.0	-1.0	1499.0	2455.0	-1.0	4163.0	1602.0	-1.0	2441.0	1607.0	-1.0	2946.0	1515.0	-1.0	2058.0	
584.643	1722.0	-1.0	2837.0	1669.0	-1.0	2243.0	2044.0	-1.0	3290.0	2019.0	-1.0	2762.0	2471.0	-1.0	4143.0	2187.0	-1.0	2914.0	1729.0	-1.0	2965.0	4338.0	-1.0	4343.0	1970.0	-1.0	3427.0	2531.0	-1.0	3438.0	2127.0	-1.0	3365.0	1150.0	-1.0	1500.0	2454.0	-1.0	4159.0	1603.0	-1.0	2441.0	1607.0	-1.0	2945.0	1515.0	-1.0	2057.0	
585.143	1721.0	-1.0	2836.0	1670.0	-1.0	2243.0	2043.0	-1.0	3288.0	2018.0	-1.0	2760.0	2469.0	-1.0	4140.0	2185.0	-1.0	2910.0	1728.0	-1.0	2963.0	4338.0	-1.0	4343.0	1970.0	-1.0	3427.0	2532.0	-1.0	3439.0	2128.0	-1.0	3368.0	1150.0	-1.0	1501.0	2456.0	-1.0	4164.0	1603.0	-1.0	2443.0	1608.0	-1.0	2948.0	1516.0	-1.0	2058.0	
585.643	1721.0	-1.0	2836.0	1670.0	-1.0	2244.0	2043.0	-1.0	3286.0	2017.0	-1.0	2758.0	2468.0	-1.0	4135.0	2183.0	-1.0	2906.0	1727.0	-1.0	2959.0	4338.0	-1.0	4343.0	1969.0	-1.0	3425.0	2532.0	-1.0	3440.0	2131.0	-1.0	3372.0	1150.0	-1.0	1501.0	2456.0	-1.0	4166.0	1603.0	-1.0	2444.0	1608.0	-1.0	2949.0	1515.0	-1.0	2059.0	
586.142	1722.0	-1.0	2839.0	1671.0	-1.0	2246.0	2044.0	-1.0	3289.0	2016.0	-1.0	2758.0	2468.0	-1.0	4136.0	2182.0	-1.0	2905.0	1727.0	-1.0	2959.0	4338.0	-1.0	4343.0	1971.0	-1.0	3429.0	2534.0	-1.0	3446.0	2133.0	-1.0	3380.0	1151.0	-1.0	1504.0	2459.0	-1.0	4170.0	1605.0	-1.0	2447.0	1609.0	-1.0	2953.0	1516.0	-1.0	2061.0	
586.641	1721.0	-1.0	2837.0	1670.0	-1.0	2246.0	2043.0	-1.0	3288.0	2013.0	-1.0	2754.0	2468.0	-1.0	4135.0	2181.0	-1.0	2904.0	1726.0	-1.0	2956.0	4338.0	-1.0	4343.0	1972.0	-1.0	3431.0	2535.0	-1.0	3449.0	2136.0	-1.0	3385.0	1151.0	-1.0	1505.0	2459.0	-1.0	4173.0	1605.0	-1.0	2448.0	1610.0	-1.0	2955.0	1517.0	-1.0	2063.0	
587.141	1723.0	-1.0	2839.0	1673.0	-1.0	2249.0	2044.0	-1.0	3289.0	2014.0	-1.0	2752.0	2468.0	-1.0	4134.0	2180.0	-1.0	2902.0	1725.0	-1.0	2954.0	4338.0	-1.0	4343.0	1971.0	-1.0	3429.0	2536.0	-1.0	3449.0	2137.0	-1.0	3386.0	1151.0	-1.0	1505.0	2457.0	-1.0	4169.0	1604.0	-1.0	2446.0	1609.0	-1.0	2953.0	1517.0	-1.0	2062.0	
587.640	1724.0	-1.0	2840.0	1674.0	-1.0	2250.0	2045.0	-1.0	3290.0	2013.0	-1.0	2751.0	2469.0	-1.0	4138.0	2181.0	-1.0	2904.0	1725.0	-1.0	2956.0	4338.0	-1.0	4343.0	1973.0	-1.0	3433.0	2538.0	-1.0	3454.0	2139.0	-1.0	3391.0	1152.0	-1.0	1507.0	2459.0	-1.0	4176.0	1605.0	-1.0	2449.0	1611.0	-1.0	2957.0	1518.0	-1.0	2065.0	
588.140	1723.0	-1.0	2838.0	1674.0	-1.0	2249.0	2045.0	-1.0	3289.0	2012.0	-1.0	2747.0	2470.0	-1.0	4138.0	2181.0	-1.0	2903.0	1725.0	-1.0	2954.0	4338.0	-1.0	4343.0	1974.0	-1.0	3433.0	2538.0	-1.0	3455.0	2140.0	-1.0	3394.0	1152.0	-1.0	1509.0	2459.0	-1.0	4174.0	1605.0	-1.0	2450.0	1611.0	-1.0	2958.0	1518.0	-1.0	2064.0	
588.639	1724.0	-1.0	2843.0	1673.0	-1.0	2252.0	2046.0	-1.0	3294.0	2011.0	-1.0	2749.0	2472.0	-1.0	4140.0	2182.0	-1.0	2905.0	1725.0	-1.0	2954.0	4338.0	-1.0	4343.0	1973.0	-1.0	3432.0	2540.0	-1.0	3457.0	2141.0	-1.0	3396.0	1152.0	-1.0	1510.0	2458.0	-1.0	4170.0	1605.0	-1.0	2449.0	1611.0	-1.0	2957.0	1518.0	-1.0	2064.0	
589.138	1725.0	-1.0	2845.0	1675.0	-1.0	2253.0	2047.0	-1.0	3296.0	2012.0	-1.0	2749.0	2474.0	-1.0	4145.0	2184.0	-1.0	2909.0	1726.0	-1.0	2957.0	4338.0	-1.0	4343.0	1974.0	-1.0	3434.0	2543.0	-1.0	3462.0	2143.0	-1.0	3400.0	1154.0	-1.0	1513.0	2459.0	-1.0	4173.0	1606.0	-1.0	2451.0	1612.0	-1.0	2960.0	1519.0	-1.0	2065.0	
589.637	1724.0	-1.0	2842.0	1674.0	-1.0	2252.0	2047.0	-1.0	3294.0	2011.0	-1.0	2747.0	2475.0	-1.0	4148.0	2185.0	-1.0	2912.0	1727.0	-1.0	2960.0	4338.0	-1.0	4343.0	1976.0	-1.0	3439.0	2544.0	-1.0	3465.0	2143.0	-1.0	3402.0	1154.0	-1.0	1515.0	2460.0	-1.0	4174.0	1608.0	-1.0	2454.0	1612.0	-1.0	2962.0	1520.0	-1.0	2067.0	
590.136	1726.0	-1.0	2847.0	1677.0	-1.0	2256.0	2049.0	-1.0	3301.0	2013.0	-1.0	2753.0	2478.0	-1.0	4156.0	2188.0	-1.0	2919.0	1729.0	-1.0	2969.0	4338.0	-1.0	4343.0	1977.0	-1.0	3442.0	2545.0	-1.0	3466.0	2144.0	-1.0	3402.0	1155.0	-1.0	1516.0	2458.0	-1.0	4169.0	1608.0	-1.0	2456.0	1612.0	-1.0	2963.0	1521.0	-1.0	2067.0	
590.635	1727.0	-1.0	2851.0	1678.0	-1.0	2259.0	2051.0	-1.0	3304.0	2016.0	-1.0	2757.0	2480.0	-1.0	4162.0	2191.0	-1.0	2925.0	1732.0	-1.0	2974.0	4338.0	-1.0	4343.0	1979.0	-1.0	3449.0	2546.0	-1.0	3471.0	2145.0	-1.0	3406.0	1156.0	-1.0	1519.0	2460.0	-1.0	4174.0	1609.0	-1.0	2460.0	1613.0	-1.0	2967.0	1522.0	-1.0	2070.0	
591.134	1728.0	-1.0	2848.0	1678.0	-1.0	2256.0	2051.0	-1.0	3302.0	2015.0	-1.0	2756.0	2482.0	-1.0	4164.0	2192.0	-1.0	2927.0	1734.0	-1.0	2978.0	4338.0	-1.0	4343.0	1982.0	-1.0	3453.0	2547.0	-1.0	3470.0	2145.0	-1.0	3406.0	1157.0	-1.0	1520.0	2460.0	-1.0	4174.0	1610.0	-1.0	2461.0	1614.0	-1.0	2967.0	1523.0	-1.0	2070.0	
591.633	1730.0	-1.0	2853.0	1679.0	-1.0	2258.0	2052.0	-1.0	3307.0	2018.0	-1.0	2760.0	2484.0	-1.0	4170.0	2195.0	-1.0	2932.0	1736.0	-1.0	2982.0	4338.0	-1.0	4343.0	1983.0	-1.0	3455.0	2548.0	-1.0	3471.0	2145.0	-1.0	3405.0	1157.0	-1.0	1520.0	2459.0	-1.0	4169.0	1611.0	-1.0	2463.0	1614.0	-1.0	2966.0	1523.0	-1.0	2070.0	
592.132	1731.0	-1.0	2855.0	1680.0	-1.0	2259.0	2054.0	-1.0	3309.0	2020.0	-1.0	2764.0	2486.0	-1.0	4174.0	2198.0	-1.0	2936.0	1738.0	-1.0	2985.0	4338.0	-1.0	4343.0	1984.0	-1.0	3460.0	2549.0	-1.0	3474.0	2145.0	-1.0	3406.0	1158.0	-1.0	1523.0	2461.0	-1.0	4174.0	1612.0	-1.0	2467.0	1615.0	-1.0	2970.0	1525.0	-1.0	2072.0	
592.631	1734.0	-1.0	2866.0	1683.0	-1.0	2267.0	2057.0	-1.0	3319.0	2024.0	-1.0	2773.0	2490.0	-1.0	4182.0	2203.0	-1.0	2946.0	1738.0	-1.0	2990.0	4338.0	-1.0	4343.0	1985.0	-1.0	3463.0	2552.0	-1.0	3480.0	2146.0	-1.0	3409.0	1160.0	-1.0	1526.0	2461.0	-1.0	4176.0	1613.0	-1.0	2471.0	1616.0	-1.0	2973.0	1527.0	-1.0	2074.0	
593.130	1735.0	-1.0	2871.0	1684.0	-1.0	2271.0	2059.0	-1.0	3324.0	2028.0	-1.0	2780.0	2493.0	-1.0	4192.0	2208.0	-1.0	2957.0	1740.0	-1.0	2997.0	4338.0	-1.0	4343.0	1987.0	-1.0	3472.0	2556.0	-1.0	3490.0	2149.0	-1.0	3416.0	1162.0	-1.0	1530.0	2464.0	-1.0	4185.0	1616.0	-1.0	2478.0	1618.0	-1.0	2979.0	1529.0	-1.0	2080.0	
593.629	1737.0	-1.0	2876.0	1686.0	-1.0	2276.0	2060.0	-1.0	3328.0	2030.0	-1.0	2786.0	2497.0	-1.0	4202.0	2213.0	-1.0	2967.0	1742.0	-1.0	3004.0	4338.0	-1.0	4343.0	1987.0	-1.0	3476.0	2559.0	-1.0	3498.0	2151.0	-1.0	3423.0	1163.0	-1.0	1533.0	2465.0	-1.0	4189.0	1618.0	-1.0	2483.0	1619.0	-1.0	2983.0	1530.0	-1.0	2083.0	
594.128	1738.0	-1.0	2882.0	1688.0	-1.0	2282.0	2061.0	-1.0	3334.0	2031.0	-1.0	2791.0	2501.0	-1.0	4215.0	2218.0	-1.0	2980.0	1746.0	-1.0	3016.0	4338.0	-1.0	4343.0	1990.0	-1.0	3490.0	2564.0	-1.0	3511.0	2155.0	-1.0	3437.0	1166.0	-1.0	1540.0	2468.0	-1.0	4199.0	1620.0	-1.0	2491.0	1621.0	-1.0	2991.0	1533.0	-1.0	2090.0	
594.627	1738.0	-1.0	2885.0	1690.0	-1.0	2285.0	2061.0	-1.0	3336.0	2032.0	-1.0	2794.0	2505.0	-1.0	4225.0	2222.0	-1.0	2988.0	1751.0	-1.0	3028.0	4338.0	-1.0	4343.0	1993.0	-1.0	3500.0	2568.0	-1.0	3518.0	2159.0	-1.0	3445.0	1168.0	-1.0	1543.0	2468.0	-1.0	4202.0	1621.0	-1.0	2495.0	1621.0	-1.0	2995.0	1534.0	-1.0	2093.0	
595.126	1739.0	-1.0	2893.0	1692.0	-1.0	2291.0	2063.0	-1.0	3343.0	2034.0	-1.0	2800.0	2510.0	-1.0	4239.0	2227.0	-1.0	3001.0	1755.0	-1.0	3042.0	4338.0	-1.0	4343.0	1997.0	-1.0	3512.0	2573.0	-1.0	3529.0	2163.0	-1.0	3455.0	1170.0	-1.0	1548.0	2469.0	-1.0	4201.0	1623.0	-1.0	2497.0	1624.0	-1.0	2998.0	1536.0	-1.0	2095.0	
595.625	1741.0	-1.0	2895.0	1694.0	-1.0	2294.0	2064.0	-1.0	3346.0	2035.0	-1.0	2800.0	2513.0	-1.0	4244.0	2228.0	-1.0	3004.0	1758.0	-1.0	3049.0	4338.0	-1.0	4343.0	1999.0	-1.0	3516.0	2575.0	-1.0	3530.0	2164.0	-1.0	3457.0	1171.0	-1.0	1550.0	2470.0	-1.0	4202.0	1623.0	-1.0	2498.0	1624.0	-1.0	3000.0	1537.0	-1.0	2096.0	
596.124	1741.0	-1.0	2894.0	1695.0	-1.0	2293.0	2063.0	-1.0	3343.0	2033.0	-1.0	2798.0	2514.0	-1.0	4245.0	2228.0	-1.0	3001.0	1760.0	-1.0	3053.0	4338.0	-1.0	4343.0	1999.0	-1.0	3514.0	2573.0	-1.0	3522.0	2164.0	-1.0	3454.0	1171.0	-1.0	1548.0	2468.0	-1.0	4197.0	1622.0	-1.0	2495.0	1623.0	-1.0	2997.0	1537.0	-1.0	2094.0	
596.623	1742.0	-1.0	2894.0	1695.0	-1.0	2291.0	2064.0	-1.0	3342.0	2032.0	-1.0	2795.0	2516.0	-1.0	4245.0	2228.0	-1.0	2999.0	1762.0	-1.0	3056.0	4338.0	-1.0	4343.0	2001.0	-1.0	3514.0	2571.0	-1.0	3519.0	2165.0	-1.0	3453.0	1171.0	-1.0	1548.0	2469.0	-1.0	4196.0	1622.0	-1.0	2494.0	1624.0	-1.0	2997.0	1537.0	-1.0	2095.0	
597.122	1742.0	-1.0	2888.0	1693.0	-1.0	2284.0	2063.0	-1.0	3335.0	2031.0	-1.0	2789.0	2514.0	-1.0	4237.0	2223.0	-1.0	2988.0	1763.0	-1.0	3052.0	4338.0	-1.0	4343.0	2001.0	-1.0	3509.0	2567.0	-1.0	3506.0	2163.0	-1.0	3445.0	1171.0	-1.0	1545.0	2468.0	-1.0	4187.0	1623.0	-1.0	2493.0	1623.0	-1.0	2991.0	1537.0	-1.0	2092.0	
597.621	1742.0	-1.0	2883.0	1693.0	-1.0	2278.0	2062.0	-1.0	3328.0	2029.0	-1.0	2782.0	2511.0	-1.0	4224.0	2218.0	-1.0	2976.0	1761.0	-1.0	3045.0	4338.0	-1.0	4343.0	2000.0	-1.0	3499.0	2561.0	-1.0	3489.0	2160.0	-1.0	3432.0	1170.0	-1.0	1541.0	2464.0	-1.0	4170.0	1622.0	-1.0	2488.0	1621.0	-1.0	2983.0	1535.0	-1.0	2086.0	
598.120	1741.0	-1.0	2877.0	1691.0	-1.0	2271.0	2061.0	-1.0	3320.0	2027.0	-1.0	2777.0	2507.0	-1.0	4212.0	2214.0	-1.0	2967.0	1759.0	-1.0	3036.0	4338.0	-1.0	4343.0	1999.0	-1.0	3492.0	2557.0	-1.0	3476.0	2158.0	-1.0	3423.0	1170.0	-1.0	1540.0	2463.0	-1.0	4165.0	1623.0	-1.0	2488.0	1619.0	-1.0	2980.0	1535.0	-1.0	2084.0	
598.619	1740.0	-1.0	2868.0	1688.0	-1.0	2263.0	2058.0	-1.0	3311.0	2024.0	-1.0	2769.0	2502.0	-1.0	4196.0	2209.0	-1.0	2956.0	1757.0	-1.0	3026.0	4338.0	-1.0	4343.0	1998.0	-1.0	3482.0	2550.0	-1.0	3462.0	2155.0	-1.0	3412.0	1169.0	-1.0	1536.0	2461.0	-1.0	4156.0	1623.0	-1.0	2486.0	1617.0	-1.0	2974.0	1533.0	-1.0	2081.0	
599.118	1738.0	-1.0	2868.0	1686.0	-1.0	2262.0	2056.0	-1.0	3309.0	2023.0	-1.0	2770.0	2500.0	-1.0	4188.0	2209.0	-1.0	2953.0	1755.0	-1.0	3018.0	4338.0	-1.0	4343.0	1996.0	-1.0	3476.0	2547.0	-1.0	3453.0	2153.0	-1.0	3406.0	1169.0	-1.0	1535.0	2457.0	-1.0	4148.0	1622.0	-1.0	2483.0	1616.0	-1.0	2968.0	1532.0	-1.0	2078.0	
599.617	1736.0	-1.0	2865.0	1684.0	-1.0	2259.0	2055.0	-1.0	3306.0	2021.0	-1.0	2769.0	2497.0	-1.0	4180.0	2207.0	-1.0	2951.0	1752.0	-1.0	3011.0	4338.0	-1.0	4343.0	1994.0	-1.0	3470.0	2544.0	-1.0	3445.0	2151.0	-1.0	3399.0	1169.0	-1.0	1533.0	2456.0	-1.0	4146.0	1622.0	-1.0	2483.0	1614.0	-1.0	2967.0	1531.0	-1.0	2077.0	
600.117	1735.0	-1.0	2864.0	1685.0	-1.0	2259.0	2054.0	-1.0	3303.0	2022.0	-1.0	2769.0	2494.0	-1.0	4174.0	2207.0	-1.0	2950.0	1751.0	-1.0	3006.0	4338.0	-1.0	4343.0	1991.0	-1.0	3464.0	2541.0	-1.0	3441.0	2148.0	-1.0	3393.0	1168.0	-1.0	1531.0	2454.0	-1.0	4142.0	1620.0	-1.0	2480.0	1612.0	-1.0	2962.0	1529.0	-1.0	2075.0	
600.616	1734.0	-1.0	2864.0	1684.0	-1.0	2262.0	2053.0	-1.0	3304.0	2023.0	-1.0	2771.0	2493.0	-1.0	4174.0	2208.0	-1.0	2953.0	1749.0	-1.0	3004.0	4338.0	-1.0	4343.0	1990.0	-1.0	3464.0	2542.0	-1.0	3443.0	2146.0	-1.0	3393.0	1168.0	-1.0	1533.0	2455.0	-1.0	4149.0	1620.0	-1.0	2483.0	1612.0	-1.0	2965.0	1529.0	-1.0	2077.0	
601.115	1732.0	-1.0	2863.0	1684.0	-1.0	2263.0	2052.0	-1.0	3302.0	2023.0	-1.0	2771.0	2491.0	-1.0	4174.0	2209.0	-1.0	2955.0	1748.0	-1.0	3004.0	4338.0	-1.0	4343.0	1988.0	-1.0	3462.0	2542.0	-1.0	3444.0	2144.0	-1.0	3394.0	1169.0	-1.0	1533.0	2455.0	-1.0	4150.0	1619.0	-1.0	2483.0	1611.0	-1.0	2965.0	1530.0	-1.0	2077.0	
601.615	1732.0	-1.0	2868.0	1685.0	-1.0	2267.0	2052.0	-1.0	3306.0	2024.0	-1.0	2774.0	2493.0	-1.0	4181.0	2212.0	-1.0	2962.0	1748.0	-1.0	3008.0	4338.0	-1.0	4343.0	1987.0	-1.0	3468.0	2546.0	-1.0	3454.0	2145.0	-1.0	3401.0	1171.0	-1.0	1538.0	2454.0	-1.0	4151.0	1622.0	-1.0	2489.0	1611.0	-1.0	2966.0	1531.0	-1.0	2078.0	
602.114	1728.0	-1.0	2871.0	1682.0	-1.0	2270.0	2048.0	-1.0	3305.0	2023.0	-1.0	2775.0	2494.0	-1.0	4186.0	2215.0	-1.0	2965.0	1748.0	-1.0	3010.0	4338.0	-1.0	4343.0	1987.0	-1.0	3472.0	2547.0	-1.0	3456.0	2146.0	-1.0	3407.0	1171.0	-1.0	1540.0	2453.0	-1.0	4152.0	1624.0	-1.0	2495.0	1610.0	-1.0	2966.0	1530.0	-1.0	2080.0	
602.613	1729.0	-1.0	2874.0	1684.0	-1.0	2273.0	2048.0	-1.0	3306.0	2025.0	-1.0	2775.0	2493.0	-1.0	4187.0	2215.0	-1.0	2965.0	1747.0	-1.0	3012.0	4338.0	-1.0	4343.0	1986.0	-1.0	3472.0	2546.0	-1.0	3453.0	2148.0	-1.0	3410.0	1171.0	-1.0	1539.0	2451.0	-1.0	4149.0	1624.0	-1.0	2495.0	1609.0	-1.0	2964.0	1529.0	-1.0	2080.0	
603.113	1730.0	-1.0	2875.0	1685.0	-1.0	2273.0	2048.0	-1.0	3304.0	2024.0	-1.0	2772.0	2492.0	-1.0	4188.0	2215.0	-1.0	2963.0	1747.0	-1.0	3014.0	4338.0	-1.0	4343.0	1987.0	-1.0	3477.0	2546.0	-1.0	3452.0	2152.0	-1.0	3419.0	1173.0	-1.0	1540.0	2452.0	-1.0	4154.0	1626.0	-1.0	2500.0	1609.0	-1.0	2968.0	1530.0	-1.0	2081.0	
603.612	1729.0	-1.0	2872.0	1684.0	-1.0	2269.0	2047.0	-1.0	3300.0	2021.0	-1.0	2765.0	2490.0	-1.0	4185.0	2213.0	-1.0	2959.0	1746.0	-1.0	3013.0	4338.0	-1.0	4343.0	1987.0	-1.0	3478.0	2545.0	-1.0	3450.0	2154.0	-1.0	3421.0	1173.0	-1.0	1540.0	2452.0	-1.0	4155.0	1625.0	-1.0	2496.0	1610.0	-1.0	2969.0	1528.0	-1.0	2080.0	
604.111	1729.0	-1.0	2874.0	1683.0	-1.0	2270.0	2047.0	-1.0	3303.0	2021.0	-1.0	2764.0	2491.0	-1.0	4189.0	2214.0	-1.0	2961.0	1746.0	-1.0	3015.0	4338.0	-1.0	4343.0	1989.0	-1.0	3484.0	2548.0	-1.0	3456.0	2156.0	-1.0	3428.0	1173.0	-1.0	1541.0	2456.0	-1.0	4163.0	1624.0	-1.0	2495.0	1610.0	-1.0	2973.0	1530.0	-1.0	2083.0	
604.610	1728.0	-1.0	2873.0	1682.0	-1.0	2270.0	2046.0	-1.0	3302.0	2019.0	-1.0	2760.0	2490.0	-1.0	4188.0	2212.0	-1.0	2958.0	1745.0	-1.0	3014.0	4338.0	-1.0	4343.0	1989.0	-1.0	3485.0	2550.0	-1.0	3457.0	2157.0	-1.0	3429.0	1173.0	-1.0	1540.0	2457.0	-1.0	4165.0	1623.0	-1.0	2491.0	1611.0	-1.0	2974.0	1530.0	-1.0	2082.0	
605.110	1729.0	-1.0	2878.0	1683.0	-1.0	2271.0	2049.0	-1.0	3310.0	2019.0	-1.0	2760.0	2490.0	-1.0	4193.0	2212.0	-1.0	2959.0	1743.0	-1.0	3013.0	4338.0	-1.0	4343.0	1991.0	-1.0	3490.0	2552.0	-1.0	3459.0	2160.0	-1.0	3435.0	1174.0	-1.0	1540.0	2455.0	-1.0	4162.0	1622.0	-1.0	2488.0	1611.0	-1.0	2974.0	1529.0	-1.0	2080.0	
605.609	1728.0	-1.0	2878.0	1679.0	-1.0	2264.0	2049.0	-1.0	3312.0	2015.0	-1.0	2752.0	2490.0	-1.0	4195.0	2207.0	-1.0	2952.0	1740.0	-1.0	3011.0	4338.0	-1.0	4343.0	1991.0	-1.0	3493.0	2551.0	-1.0	3457.0	2163.0	-1.0	3441.0	1174.0	-1.0	1540.0	2456.0	-1.0	4163.0	1621.0	-1.0	2487.0	1611.0	-1.0	2974.0	1528.0	-1.0	2080.0	
606.108	1726.0	-1.0	2875.0	1676.0	-1.0	2257.0	2047.0	-1.0	3309.0	2010.0	-1.0	2742.0	2489.0	-1.0	4195.0	2201.0	-1.0	2944.0	1737.0	-1.0	3007.0	4338.0	-1.0	4343.0	1992.0	-1.0	3498.0	2547.0	-1.0	3451.0	2165.0	-1.0	3446.0	1174.0	-1.0	1540.0	2454.0	-1.0	4160.0	1622.0	-1.0	2489.0	1610.0	-1.0	2971.0	1528.0	-1.0	2080.0	
606.608	1725.0	-1.0	2875.0	1672.0	-1.0	2254.0	2047.0	-1.0	3311.0	2006.0	-1.0	2734.0	2490.0	-1.0	4202.0	2198.0	-1.0	2941.0	1736.0	-1.0	3007.0	4338.0	-1.0	4343.0	1996.0	-1.0	3511.0	2545.0	-1.0	3453.0	2168.0	-1.0	3456.0	1175.0	-1.0	1546.0	2456.0	-1.0	4169.0	1624.0	-1.0	2498.0	1610.0	-1.0	2973.0	1530.0	-1.0	2086.0	
607.107	1722.0	-1.0	2869.0	1670.0	-1.0	2248.0	2045.0	-1.0	3308.0	2002.0	-1.0	2724.0	2492.0	-1.0	4207.0	2193.0	-1.0	2933.0	1734.0	-1.0	3006.0	4338.0	-1.0	4343.0	2001.0	-1.0	3528.0	2544.0	-1.0	3455.0	2174.0	-1.0	3472.0	1178.0	-1.0	1552.0	2456.0	-1.0	4171.0	1630.0	-1.0	2511.0	1607.0	-1.0	2967.0	1534.0	-1.0	2092.0	
607.607	1722.0	-1.0	2873.0	1670.0	-1.0	2250.0	2046.0	-1.0	3315.0	2000.0	-1.0	2723.0	2496.0	-1.0	4216.0	2191.0	-1.0	2931.0	1733.0	-1.0	3009.0	4338.0	-1.0	4343.0	2009.0	-1.0	3550.0	2547.0	-1.0	3463.0	2187.0	-1.0	3502.0	1181.0	-1.0	1560.0	2455.0	-1.0	4169.0	1637.0	-1.0	2523.0	1605.0	-1.0	2962.0	1536.0	-1.0	2096.0	
608.106	1721.0	-1.0	2873.0	1670.0	-1.0	2250.0	2047.0	-1.0	3317.0	2000.0	-1.0	2721.0	2499.0	-1.0	4224.0	2191.0	-1.0	2932.0	1735.0	-1.0	3017.0	4338.0	-1.0	4343.0	2021.0	-1.0	3579.0	2559.0	-1.0	3488.0	2204.0	-1.0	3541.0	1185.0	-1.0	1570.0	2458.0	-1.0	4176.0	1642.0	-1.0	2535.0	1605.0	-1.0	2963.0	1539.0	-1.0	2100.0	
608.605	1719.0	-1.0	2866.0	1669.0	-1.0	2248.0	2047.0	-1.0	3315.0	1999.0	-1.0	2717.0	2499.0	-1.0	4224.0	2192.0	-1.0	2933.0	1739.0	-1.0	3025.0	4338.0	-1.0	4343.0	2030.0	-1.0	3596.0	2575.0	-1.0	3515.0	2219.0	-1.0	3570.0	1187.0	-1.0	1574.0	2459.0	-1.0	4179.0	1643.0	-1.0	2537.0	1606.0	-1.0	2963.0	1539.0	-1.0	2098.0	
609.104	1719.0	-1.0	2866.0	1671.0	-1.0	2248.0	2049.0	-1.0	3318.0	2002.0	-1.0	2722.0	2501.0	-1.0	4226.0	2195.0	-1.0	2938.0	1744.0	-1.0	3034.0	4338.0	-1.0	4343.0	2033.0	-1.0	3598.0	2586.0	-1.0	3531.0	2223.0	-1.0	3577.0	1187.0	-1.0	1574.0	2460.0	-1.0	4173.0	1642.0	-1.0	2532.0	1606.0	-1.0	2959.0	1538.0	-1.0	2092.0	
609.603	1720.0	-1.0	2864.0	1670.0	-1.0	2247.0	2049.0	-1.0	3317.0	2003.0	-1.0	2723.0	2500.0	-1.0	4222.0	2198.0	-1.0	2940.0	1746.0	-1.0	3037.0	4338.0	-1.0	4343.0	2031.0	-1.0	3590.0	2590.0	-1.0	3534.0	2220.0	-1.0	3569.0	1185.0	-1.0	1571.0	2463.0	-1.0	4177.0	1641.0	-1.0	2527.0	1607.0	-1.0	2960.0	1536.0	-1.0	2087.0	
610.102	1717.0	-1.0	2857.0	1668.0	-1.0	2241.0	2047.0	-1.0	3310.0	2002.0	-1.0	2720.0	2497.0	-1.0	4211.0	2197.0	-1.0	2934.0	1747.0	-1.0	3035.0	4338.0	-1.0	4343.0	2027.0	-1.0	3574.0	2585.0	-1.0	3522.0	2211.0	-1.0	3546.0	1182.0	-1.0	1564.0	2463.0	-1.0	4173.0	1639.0	-1.0	2519.0	1608.0	-1.0	2959.0	1532.0	-1.0	2080.0	
610.601	1719.0	-1.0	2854.0	1669.0	-1.0	2237.0	2048.0	-1.0	3306.0	2004.0	-1.0	2718.0	2494.0	-1.0	4199.0	2197.0	-1.0	2928.0	1747.0	-1.0	3030.0	4338.0	-1.0	4343.0	2021.0	-1.0	3553.0	2578.0	-1.0	3504.0	2201.0	-1.0	3521.0	1178.0	-1.0	1556.0	2461.0	-1.0	4163.0	1635.0	-1.0	2508.0	1607.0	-1.0	2953.0	1528.0	-1.0	2070.0	
611.100	1720.0	-1.0	2852.0	1670.0	-1.0	2235.0	2048.0	-1.0	3304.0	2005.0	-1.0	2719.0	2491.0	-1.0	4188.0	2197.0	-1.0	2925.0	1746.0	-1.0	3024.0	4338.0	-1.0	4343.0	2016.0	-1.0	3538.0	2571.0	-1.0	3491.0	2192.0	-1.0	3501.0	1175.0	-1.0	1550.0	2462.0	-1.0	4160.0	1632.0	-1.0	2497.0	1607.0	-1.0	2952.0	1526.0	-1.0	2062.0	
611.599	1718.0	-1.0	2846.0	1668.0	-1.0	2232.0	2046.0	-1.0	3298.0	2005.0	-1.0	2719.0	2486.0	-1.0	4174.0	2196.0	-1.0	2921.0	1745.0	-1.0	3017.0	4338.0	-1.0	4343.0	2010.0	-1.0	3518.0	2565.0	-1.0	3477.0	2181.0	-1.0	3474.0	1171.0	-1.0	1541.0	2462.0	-1.0	4156.0	1629.0	-1.0	2487.0	1607.0	-1.0	2950.0	1523.0	-1.0	2055.0	
612.099	1718.0	-1.0	2842.0	1670.0	-1.0	2233.0	2046.0	-1.0	3293.0	2009.0	-1.0	2724.0	2482.0	-1.0	4159.0	2197.0	-1.0	2917.0	1744.0	-1.0	3010.0	4338.0	-1.0	4343.0	2003.0	-1.0	3494.0	2559.0	-1.0	3461.0	2170.0	-1.0	3443.0	1166.0	-1.0	1531.0	2460.0	-1.0	4149.0	1625.0	-1.0	2476.0	1606.0	-1.0	2944.0	1521.0	-1.0	2049.0	
612.598	1720.0	-1.0	2842.0	1675.0	-1.0	2240.0	2047.0	-1.0	3293.0	2016.0	-1.0	2736.0	2479.0	-1.0	4150.0	2201.0	-1.0	2921.0	1743.0	-1.0	3005.0	4338.0	-1.0	4343.0	1998.0	-1.0	3478.0	2557.0	-1.0	3456.0	2160.0	-1.0	3421.0	1163.0	-1.0	1525.0	2463.0	-1.0	4150.0	1623.0	-1.0	2469.0	1607.0	-1.0	2944.0	1520.0	-1.0	2045.0	
613.097	1721.0	-1.0	2839.0	1679.0	-1.0	2247.0	2047.0	-1.0	3291.0	2022.0	-1.0	2747.0	2477.0	-1.0	4141.0	2203.0	-1.0	2925.0	1743.0	-1.0	3001.0	4338.0	-1.0	4343.0	1993.0	-1.0	3460.0	2555.0	-1.0	3451.0	2151.0	-1.0	3399.0	1159.0	-1.0	1518.0	2465.0	-1.0	4152.0	1620.0	-1.0	2462.0	1607.0	-1.0	2944.0	1519.0	-1.0	2044.0	
613.596	1723.0	-1.0	2838.0	1682.0	-1.0	2251.0	2048.0	-1.0	3287.0	2026.0	-1.0	2757.0	2475.0	-1.0	4132.0	2205.0	-1.0	2929.0	1742.0	-1.0	2995.0	4338.0	-1.0	4343.0	1986.0	-1.0	3440.0	2553.0	-1.0	3444.0	2143.0	-1.0	3377.0	1155.0	-1.0	1511.0	2464.0	-1.0	4147.0	1616.0	-1.0	2454.0	1607.0	-1.0	2941.0	1518.0	-1.0	2042.0	
614.097	1724.0	-1.0	2841.0	1686.0	-1.0	2258.0	2050.0	-1.0	3290.0	2033.0	-1.0	2771.0	2475.0	-1.0	4132.0	2212.0	-1.0	2939.0	1742.0	-1.0	2993.0	4338.0	-1.0	4343.0	1982.0	-1.0	3430.0	2551.0	-1.0	3443.0	2139.0	-1.0	3366.0	1154.0	-1.0	1509.0	2466.0	-1.0	4154.0	1615.0	-1.0	2453.0	1609.0	-1.0	2944.0	1519.0	-1.0	2045.0	
614.596	1725.0	-1.0	2842.0	1689.0	-1.0	2265.0	2051.0	-1.0	3292.0	2039.0	-1.0	2783.0	2476.0	-1.0	4132.0	2217.0	-1.0	2948.0	1742.0	-1.0	2991.0	4338.0	-1.0	4343.0	1980.0	-1.0	3421.0	2550.0	-1.0	3440.0	2135.0	-1.0	3356.0	1153.0	-1.0	1506.0	2466.0	-1.0	4156.0	1614.0	-1.0	2452.0	1608.0	-1.0	2944.0	1520.0	-1.0	2047.0	
615.095	1728.0	-1.0	2850.0	1692.0	-1.0	2275.0	2054.0	-1.0	3301.0	2046.0	-1.0	2800.0	2479.0	-1.0	4142.0	2225.0	-1.0	2963.0	1742.0	-1.0	2993.0	4338.0	-1.0	4343.0	1978.0	-1.0	3416.0	2551.0	-1.0	3441.0	2133.0	-1.0	3350.0	1152.0	-1.0	1504.0	2466.0	-1.0	4154.0	1613.0	-1.0	2451.0	1608.0	-1.0	2943.0	1521.0	-1.0	2049.0	
615.594	1730.0	-1.0	2856.0	1695.0	-1.0	2283.0	2056.0	-1.0	3308.0	2051.0	-1.0	2811.0	2482.0	-1.0	4149.0	2231.0	-1.0	2974.0	1743.0	-1.0	2995.0	4338.0	-1.0	4343.0	1978.0	-1.0	3416.0	2552.0	-1.0	3445.0	2132.0	-1.0	3349.0	1152.0	-1.0	1504.0	2467.0	-1.0	4161.0	1612.0	-1.0	2453.0	1608.0	-1.0	2946.0	1523.0	-1.0	2052.0	
616.093	1730.0	-1.0	2858.0	1697.0	-1.0	2288.0	2056.0	-1.0	3310.0	2054.0	-1.0	2818.0	2484.0	-1.0	4154.0	2235.0	-1.0	2980.0	1744.0	-1.0	2996.0	4338.0	-1.0	4343.0	1977.0	-1.0	3414.0	2552.0	-1.0	3446.0	2131.0	-1.0	3347.0	1152.0	-1.0	1503.0	2467.0	-1.0	4162.0	1612.0	-1.0	2453.0	1609.0	-1.0	2947.0	1522.0	-1.0	2054.0	
616.593	1732.0	-1.0	2864.0	1699.0	-1.0	2294.0	2058.0	-1.0	3316.0	2056.0	-1.0	2824.0	2487.0	-1.0	4163.0	2238.0	-1.0	2988.0	1744.0	-1.0	2999.0	4338.0	-1.0	4343.0	1977.0	-1.0	3419.0	2554.0	-1.0	3452.0	2132.0	-1.0	3351.0	1152.0	-1.0	1505.0	2469.0	-1.0	4168.0	1613.0	-1.0	2457.0	1610.0	-1.0	2951.0	1525.0	-1.0	2057.0	
617.092	1732.0	-1.0	2866.0	1700.0	-1.0	2296.0	2058.0	-1.0	3317.0	2056.0	-1.0	2823.0	2489.0	-1.0	4168.0	2237.0	-1.0	2988.0	1745.0	-1.0	3001.0	4338.0	-1.0	4343.0	1977.0	-1.0	3421.0	2555.0	-1.0	3455.0	2132.0	-1.0	3351.0	1152.0	-1.0	1505.0	2470.0	-1.0	4171.0	1613.0	-1.0	2459.0	1610.0	-1.0	2951.0	1526.0	-1.0	2059.0	
617.591	1734.0	-1.0	2872.0	1702.0	-1.0	2301.0	2060.0	-1.0	3322.0	2056.0	-1.0	2824.0	2490.0	-1.0	4172.0	2236.0	-1.0	2986.0	1745.0	-1.0	3002.0	4338.0	-1.0	4343.0	1977.0	-1.0	3420.0	2555.0	-1.0	3455.0	2132.0	-1.0	3352.0	1151.0	-1.0	1504.0	2469.0	-1.0	4166.0	1614.0	-1.0	2459.0	1610.0	-1.0	2949.0	1525.0	-1.0	2058.0	
618.090	1734.0	-1.0	2873.0	1701.0	-1.0	2299.0	2060.0	-1.0	3321.0	2052.0	-1.0	2816.0	2491.0	-1.0	4175.0	2232.0	-1.0	2981.0	1744.0	-1.0	3002.0	4338.0	-1.0	4343.0	1977.0	-1.0	3424.0	2554.0	-1.0	3456.0	2134.0	-1.0	3357.0	1152.0	-1.0	1505.0	2471.0	-1.0	4171.0	1615.0	-1.0	2462.0	1611.0	-1.0	2951.0	1526.0	-1.0	2060.0	
618.590	1734.0	-1.0	2871.0	1699.0	-1.0	2294.0	2058.0	-1.0	3317.0	2046.0	-1.0	2806.0	2490.0	-1.0	4174.0	2227.0	-1.0	2972.0	1743.0	-1.0	3001.0	4338.0	-1.0	4343.0	1978.0	-1.0	3425.0	2552.0	-1.0	3453.0	2136.0	-1.0	3360.0	1152.0	-1.0	1506.0	2470.0	-1.0	4171.0	1616.0	-1.0	2465.0	1611.0	-1.0	2951.0	1527.0	-1.0	2061.0	
619.089	1734.0	-1.0	2872.0	1698.0	-1.0	2294.0	2057.0	-1.0	3318.0	2043.0	-1.0	2804.0	2490.0	-1.0	4177.0	2225.0	-1.0	2971.0	1743.0	-1.0	3002.0	4338.0	-1.0	4343.0	1979.0	-1.0	3429.0	2552.0	-1.0	3454.0	2137.0	-1.0	3362.0	1154.0	-1.0	1508.0	2469.0	-1.0	4168.0	1617.0	-1.0	2467.0	1612.0	-1.0	2951.0	1528.0	-1.0	2061.0	
619.588	1733.0	-1.0	2871.0	1696.0	-1.0	2292.0	2056.0	-1.0	3315.0	2042.0	-1.0	2800.0	2489.0	-1.0	4174.0	2221.0	-1.0	2967.0	1743.0	-1.0	3001.0	4338.0	-1.0	4343.0	1980.0	-1.0	3431.0	2551.0	-1.0	3453.0	2137.0	-1.0	3362.0	1154.0	-1.0	1510.0	2470.0	-1.0	4169.0	1618.0	-1.0	2470.0	1611.0	-1.0	2951.0	1528.0	-1.0	2063.0	
620.087	1732.0	-1.0	2867.0	1695.0	-1.0	2289.0	2054.0	-1.0	3310.0	2040.0	-1.0	2796.0	2485.0	-1.0	4166.0	2219.0	-1.0	2961.0	1742.0	-1.0	2997.0	4338.0	-1.0	4343.0	1979.0	-1.0	3426.0	2548.0	-1.0	3448.0	2135.0	-1.0	3357.0	1154.0	-1.0	1509.0	2467.0	-1.0	4164.0	1618.0	-1.0	2470.0	1611.0	-1.0	2946.0	1528.0	-1.0	2063.0	
620.586	1731.0	-1.0	2867.0	1694.0	-1.0	2289.0	2054.0	-1.0	3311.0	2040.0	-1.0	2799.0	2485.0	-1.0	4163.0	2219.0	-1.0	2962.0	1741.0	-1.0	2995.0	4338.0	-1.0	4343.0	1979.0	-1.0	3428.0	2548.0	-1.0	3451.0	2133.0	-1.0	3357.0	1154.0	-1.0	1511.0	2469.0	-1.0	4168.0	1619.0	-1.0	2474.0	1611.0	-1.0	2949.0	1529.0	-1.0	2066.0	
621.085	1730.0	-1.0	2864.0	1692.0	-1.0	2287.0	2053.0	-1.0	3308.0	2040.0	-1.0	2800.0	2483.0	-1.0	4158.0	2217.0	-1.0	2961.0	1741.0	-1.0	2992.0	4338.0	-1.0	4343.0	1978.0	-1.0	3424.0	2547.0	-1.0	3451.0	2132.0	-1.0	3354.0	1154.0	-1.0	1511.0	2469.0	-1.0	4168.0	1620.0	-1.0	2476.0	1612.0	-1.0	2948.0	1529.0	-1.0	2067.0	
621.584	1730.0	-1.0	2867.0	1693.0	-1.0	2290.0	2054.0	-1.0	3312.0	2042.0	-1.0	2807.0	2484.0	-1.0	4157.0	2219.0	-1.0	2963.0	1741.0	-1.0	2991.0	4338.0	-1.0	4343.0	1976.0	-1.0	3420.0	2548.0	-1.0	3451.0	2131.0	-1.0	3352.0	1153.0	-1.0	1511.0	2467.0	-1.0	4164.0	1619.0	-1.0	2475.0	1612.0	-1.0	2946.0	1528.0	-1.0	2065.0	
622.083	1731.0	-1.0	2867.0	1693.0	-1.0	2291.0	2055.0	-1.0	3313.0	2043.0	-1.0	2809.0	2484.0	-1.0	4157.0	2219.0	-1.0	2964.0	1741.0	-1.0	2991.0	4338.0	-1.0	4343.0	1975.0	-1.0	3419.0	2547.0	-1.0	3451.0	2131.0	-1.0	3352.0	1153.0	-1.0	1512.0	2467.0	-1.0	4166.0	1619.0	-1.0	2477.0	1613.0	-1.0	2947.0	1528.0	-1.0	2067.0	
622.582	1731.0	-1.0	2865.0	1693.0	-1.0	2290.0	2055.0	-1.0	3311.0	2044.0	-1.0	2810.0	2483.0	-1.0	4155.0	2218.0	-1.0	2962.0	1741.0	-1.0	2989.0	4338.0	-1.0	4343.0	1975.0	-1.0	3417.0	2546.0	-1.0	3450.0	2131.0	-1.0	3351.0	1153.0	-1.0	1511.0	2466.0	-1.0	4163.0	1619.0	-1.0	2478.0	1612.0	-1.0	2946.0	1529.0	-1.0	2068.0	
623.082	1732.0	-1.0	2868.0	1693.0	-1.0	2293.0	2056.0	-1.0	3315.0	2045.0	-1.0	2814.0	2485.0	-1.0	4161.0	2219.0	-1.0	2965.0	1742.0	-1.0	2992.0	4338.0	-1.0	4343.0	1975.0	-1.0	3424.0	2547.0	-1.0	3455.0	2132.0	-1.0	3357.0	1154.0	-1.0	1513.0	2467.0	-1.0	4165.0	1620.0	-1.0	2481.0	1614.0	-1.0	2950.0	1530.0	-1.0	2070.0	
623.581	1731.0	-1.0	2867.0	1693.0	-1.0	2293.0	2056.0	-1.0	3315.0	2044.0	-1.0	2813.0	2486.0	-1.0	4164.0	2218.0	-1.0	2965.0	1743.0	-1.0	2994.0	4338.0	-1.0	4343.0	1977.0	-1.0	3427.0	2548.0	-1.0	3456.0	2133.0	-1.0	3359.0	1154.0	-1.0	1513.0	2468.0	-1.0	4167.0	1620.0	-1.0	2482.0	1614.0	-1.0	2952.0	1531.0	-1.0	2073.0	
624.081	1732.0	-1.0	2865.0	1694.0	-1.0	2293.0	2056.0	-1.0	3313.0	2043.0	-1.0	2809.0	2486.0	-1.0	4164.0	2216.0	-1.0	2961.0	1744.0	-1.0	2995.0	4338.0	-1.0	4343.0	1976.0	-1.0	3426.0	2547.0	-1.0	3453.0	2133.0	-1.0	3359.0	1153.0	-1.0	1511.0	2466.0	-1.0	4161.0	1619.0	-1.0	2478.0	1613.0	-1.0	2950.0	1531.0	-1.0	2072.0	
624.581	1732.0	-1.0	2866.0	1694.0	-1.0	2293.0	2056.0	-1.0	3314.0	2041.0	-1.0	2806.0	2487.0	-1.0	4167.0	2215.0	-1.0	2959.0	1745.0	-1.0	2998.0	4338.0	-1.0	4343.0	1978.0	-1.0	3432.0	2547.0	-1.0	3456.0	2135.0	-1.0	3364.0	1153.0	-1.0	1511.0	2467.0	-1.0	4168.0	1620.0	-1.0	2481.0	1613.0	-1.0	2955.0	1532.0	-1.0	2076.0	
625.080	1731.0	-1.0	2864.0	1693.0	-1.0	2290.0	2055.0	-1.0	3311.0	2038.0	-1.0	2800.0	2488.0	-1.0	4167.0	2213.0	-1.0	2955.0	1746.0	-1.0	2999.0	4338.0	-1.0	4343.0	1980.0	-1.0	3433.0	2547.0	-1.0	3454.0	2136.0	-1.0	3365.0	1153.0	-1.0	1511.0	2467.0	-1.0	4167.0	1619.0	-1.0	2480.0	1615.0	-1.0	2956.0	1532.0	-1.0	2078.0	
625.579	1732.0	-1.0	2868.0	1693.0	-1.0	2293.0	2056.0	-1.0	3316.0	2038.0	-1.0	2801.0	2489.0	-1.0	4171.0	2214.0	-1.0	2956.0	1746.0	-1.0	3001.0	4338.0	-1.0	4343.0	1981.0	-1.0	3436.0	2548.0	-1.0	3454.0	2137.0	-1.0	3367.0	1154.0	-1.0	1511.0	2466.0	-1.0	4161.0	1619.0	-1.0	2478.0	1614.0	-1.0	2955.0	1533.0	-1.0	2077.0	
626.078	1733.0	-1.0	2869.0	1694.0	-1.0	2295.0	2057.0	-1.0	3316.0	2037.0	-1.0	2800.0	2491.0	-1.0	4172.0	2214.0	-1.0	2956.0	1748.0	-1.0	3003.0	4338.0	-1.0	4343.0	1984.0	-1.0	3441.0	2549.0	-1.0	3457.0	2139.0	-1.0	3370.0	1154.0	-1.0	1513.0	2467.0	-1.0	4165.0	1620.0	-1.0	2480.0	1616.0	-1.0	2958.0	1533.0	-1.0	2080.0	
626.577	1732.0	-1.0	2868.0	1694.0	-1.0	2295.0	2056.0	-1.0	3315.0	2036.0	-1.0	2797.0	2491.0	-1.0	4171.0	2212.0	-1.0	2953.0	1749.0	-1.0	3005.0	4338.0	-1.0	4343.0	1985.0	-1.0	3442.0	2549.0	-1.0	3456.0	2140.0	-1.0	3373.0	1154.0	-1.0	1514.0	2467.0	-1.0	4165.0	1620.0	-1.0	2481.0	1615.0	-1.0	2959.0	1534.0	-1.0	2080.0	
627.076	1733.0	-1.0	2871.0	1695.0	-1.0	2298.0	2057.0	-1.0	3318.0	2036.0	-1.0	2798.0	2492.0	-1.0	4177.0	2212.0	-1.0	2956.0	1751.0	-1.0	3010.0	4338.0	-1.0	4343.0	1987.0	-1.0	3450.0	2552.0	-1.0	3463.0	2145.0	-1.0	3383.0	1156.0	-1.0	1518.0	2469.0	-1.0	4175.0	1621.0	-1.0	2487.0	1617.0	-1.0	2966.0	1535.0	-1.0	2085.0	
627.575	1733.0	-1.0	2876.0	1695.0	-1.0	2304.0	2057.0	-1.0	3324.0	2035.0	-1.0	2803.0	2493.0	-1.0	4178.0	2212.0	-1.0	2958.0	1752.0	-1.0	3013.0	4338.0	-1.0	4343.0	1990.0	-1.0	3454.0	2554.0	-1.0	3468.0	2147.0	-1.0	3388.0	1157.0	-1.0	1520.0	2470.0	-1.0	4177.0	1622.0	-1.0	2490.0	1618.0	-1.0	2969.0	1535.0	-1.0	2086.0	
628.075	1734.0	-1.0	2882.0	1697.0	-1.0	2308.0	2060.0	-1.0	3329.0	2037.0	-1.0	2808.0	2496.0	-1.0	4186.0	2215.0	-1.0	2967.0	1754.0	-1.0	3017.0	4338.0	-1.0	4343.0	1992.0	-1.0	3458.0	2557.0	-1.0	3473.0	2148.0	-1.0	3392.0	1158.0	-1.0	1522.0	2470.0	-1.0	4177.0	1623.0	-1.0	2492.0	1618.0	-1.0	2971.0	1535.0	-1.0	2087.0	
628.574	1736.0	-1.0	2884.0	1698.0	-1.0	2311.0	2061.0	-1.0	3330.0	2038.0	-1.0	2810.0	2497.0	-1.0	4190.0	2217.0	-1.0	2971.0	1755.0	-1.0	3021.0	4338.0	-1.0	4343.0	1993.0	-1.0	3462.0	2559.0	-1.0	3478.0	2149.0	-1.0	3395.0	1159.0	-1.0	1524.0	2471.0	-1.0	4182.0	1623.0	-1.0	2495.0	1619.0	-1.0	2975.0	1535.0	-1.0	2090.0	
629.073	1735.0	-1.0	2884.0	1698.0	-1.0	2312.0	2060.0	-1.0	3328.0	2038.0	-1.0	2811.0	2497.0	-1.0	4189.0	2218.0	-1.0	2972.0	1756.0	-1.0	3023.0	4338.0	-1.0	4343.0	1993.0	-1.0	3460.0	2559.0	-1.0	3477.0	2148.0	-1.0	3392.0	1158.0	-1.0	1523.0	2469.0	-1.0	4178.0	1623.0	-1.0	2495.0	1619.0	-1.0	2974.0	1535.0	-1.0	2090.0	
629.572	1737.0	-1.0	2887.0	1699.0	-1.0	2313.0	2060.0	-1.0	3329.0	2039.0	-1.0	2814.0	2500.0	-1.0	4193.0	2219.0	-1.0	2975.0	1757.0	-1.0	3026.0	4338.0	-1.0	4343.0	1994.0	-1.0	3464.0	2560.0	-1.0	3480.0	2147.0	-1.0	3393.0	1159.0	-1.0	1525.0	2470.0	-1.0	4184.0	1626.0	-1.0	2502.0	1619.0	-1.0	2979.0	1535.0	-1.0	2093.0	
630.072	1736.0	-1.0	2887.0	1699.0	-1.0	2312.0	2059.0	-1.0	3327.0	2038.0	-1.0	2811.0	2500.0	-1.0	4193.0	2218.0	-1.0	2973.0	1758.0	-1.0	3027.0	4338.0	-1.0	4343.0	1994.0	-1.0	3465.0	2558.0	-1.0	3478.0	2146.0	-1.0	3393.0	1159.0	-1.0	1525.0	2469.0	-1.0	4185.0	1626.0	-1.0	2502.0	1620.0	-1.0	2981.0	1535.0	-1.0	2095.0	
630.571	1738.0	-1.0	2893.0	1698.0	-1.0	2316.0	2061.0	-1.0	3332.0	2038.0	-1.0	2812.0	2503.0	-1.0	4199.0	2220.0	-1.0	2976.0	1759.0	-1.0	3030.0	4338.0	-1.0	4343.0	1995.0	-1.0	3469.0	2559.0	-1.0	3479.0	2147.0	-1.0	3395.0	1159.0	-1.0	1525.0	2467.0	-1.0	4180.0	1625.0	-1.0	2500.0	1619.0	-1.0	2981.0	1535.0	-1.0	2095.0	
631.070	1738.0	-1.0	2895.0	1698.0	-1.0	2316.0	2061.0	-1.0	3333.0	2036.0	-1.0	2809.0	2504.0	-1.0	4203.0	2219.0	-1.0	2975.0	1761.0	-1.0	3034.0	4338.0	-1.0	4343.0	1996.0	-1.0	3474.0	2560.0	-1.0	3480.0	2148.0	-1.0	3397.0	1159.0	-1.0	1525.0	2467.0	-1.0	4182.0	1625.0	-1.0	2499.0	1620.0	-1.0	2983.0	1535.0	-1.0	2097.0	
631.569	1738.0	-1.0	2894.0	1698.0	-1.0	2315.0	2060.0	-1.0	3331.0	2034.0	-1.0	2804.0	2505.0	-1.0	4204.0	2218.0	-1.0	2973.0	1762.0	-1.0	3036.0	4338.0	-1.0	4343.0	1997.0	-1.0	3476.0	2559.0	-1.0	3480.0	2147.0	-1.0	3397.0	1159.0	-1.0	1524.0	2465.0	-1.0	4178.0	1624.0	-1.0	2498.0	1619.0	-1.0	2983.0	1535.0	-1.0	2097.0	
632.069	1738.0	-1.0	2897.0	1699.0	-1.0	2317.0	2060.0	-1.0	3332.0	2034.0	-1.0	2805.0	2506.0	-1.0	4210.0	2218.0	-1.0	2975.0	1763.0	-1.0	3040.0	4338.0	-1.0	4343.0	1998.0	-1.0	3482.0	2559.0	-1.0	3483.0	2147.0	-1.0	3400.0	1160.0	-1.0	1527.0	2466.0	-1.0	4184.0	1626.0	-1.0	2504.0	1619.0	-1.0	2987.0	1536.0	-1.0	2101.0	
632.568	1738.0	-1.0	2896.0	1699.0	-1.0	2316.0	2059.0	-1.0	3330.0	2035.0	-1.0	2803.0	2506.0	-1.0	4211.0	2218.0	-1.0	2976.0	1763.0	-1.0	3043.0	4338.0	-1.0	4343.0	1998.0	-1.0	3485.0	2557.0	-1.0	3482.0	2148.0	-1.0	3401.0	1161.0	-1.0	1530.0	2465.0	-1.0	4182.0	1628.0	-1.0	2510.0	1620.0	-1.0	2988.0	1536.0	-1.0	2102.0	
633.068	1740.0	-1.0	2901.0	1699.0	-1.0	2320.0	2060.0	-1.0	3334.0	2036.0	-1.0	2808.0	2508.0	-1.0	4217.0	2220.0	-1.0	2981.0	1764.0	-1.0	3046.0	4338.0	-1.0	4343.0	1998.0	-1.0	3489.0	2557.0	-1.0	3483.0	2148.0	-1.0	3403.0	1163.0	-1.0	1533.0	2463.0	-1.0	4178.0	1631.0	-1.0	2515.0	1620.0	-1.0	2987.0	1536.0	-1.0	2102.0	
633.567	1740.0	-1.0	2902.0	1699.0	-1.0	2320.0	2060.0	-1.0	3333.0	2037.0	-1.0	2809.0	2507.0	-1.0	4218.0	2221.0	-1.0	2985.0	1764.0	-1.0	3048.0	4338.0	-1.0	4343.0	1999.0	-1.0	3491.0	2555.0	-1.0	3482.0	2149.0	-1.0	3404.0	1165.0	-1.0	1536.0	2463.0	-1.0	4179.0	1632.0	-1.0	2521.0	1620.0	-1.0	2989.0	1535.0	-1.0	2102.0	
634.066	1740.0	-1.0	2901.0	1700.0	-1.0	2320.0	2059.0	-1.0	3330.0	2037.0	-1.0	2810.0	2506.0	-1.0	4217.0	2221.0	-1.0	2986.0	1763.0	-1.0	3048.0	4338.0	-1.0	4343.0	1998.0	-1.0	3491.0	2553.0	-1.0	3480.0	2148.0	-1.0	3403.0	1166.0	-1.0	1537.0	2461.0	-1.0	4175.0	1633.0	-1.0	2523.0	1619.0	-1.0	2988.0	1534.0	-1.0	2100.0	
634.565	1740.0	-1.0	2903.0	1700.0	-1.0	2321.0	2058.0	-1.0	3332.0	2036.0	-1.0	2812.0	2506.0	-1.0	4220.0	2222.0	-1.0	2990.0	1763.0	-1.0	3050.0	4338.0	-1.0	4343.0	1998.0	-1.0	3496.0	2554.0	-1.0	3483.0	2150.0	-1.0	3409.0	1167.0	-1.0	1541.0	2463.0	-1.0	4181.0	1634.0	-1.0	2527.0	1620.0	-1.0	2991.0	1535.0	-1.0	2103.0	
635.064	1739.0	-1.0	2902.0	1699.0	-1.0	2320.0	2057.0	-1.0	3330.0	2035.0	-1.0	2810.0	2506.0	-1.0	4221.0	2223.0	-1.0	2992.0	1764.0	-1.0	3052.0	4338.0	-1.0	4343.0	2000.0	-1.0	3500.0	2554.0	-1.0	3484.0	2151.0	-1.0	3410.0	1167.0	-1.0	1541.0	2463.0	-1.0	4181.0	1633.0	-1.0	2524.0	1620.0	-1.0	2992.0	1535.0	-1.0	2102.0	
635.564	1740.0	-1.0	2905.0	1700.0	-1.0	2323.0	2058.0	-1.0	3334.0	2036.0	-1.0	2813.0	2507.0	-1.0	4228.0	2226.0	-1.0	2999.0	1764.0	-1.0	3056.0	4339.0	-1.0	4343.0	2000.0	-1.0	3505.0	2557.0	-1.0	3490.0	2153.0	-1.0	3413.0	1168.0	-1.0	1542.0	2463.0	-1.0	4178.0	1631.0	-1.0	2519.0	1621.0	-1.0	2992.0	1534.0	-1.0	2099.0	
636.063	1740.0	-1.0	2904.0	1700.0	-1.0	2323.0	2059.0	-1.0	3334.0	2036.0	-1.0	2813.0	2507.0	-1.0	4229.0	2226.0	-1.0	3001.0	1764.0	-1.0	3056.0	4339.0	-1.0	4343.0	1999.0	-1.0	3504.0	2558.0	-1.0	3492.0	2153.0	-1.0	3414.0	1168.0	-1.0	1542.0	2465.0	-1.0	4180.0	1630.0	-1.0	2517.0	1621.0	-1.0	2993.0	1534.0	-1.0	2098.0	
636.562	1741.0	-1.0	2906.0	1703.0	-1.0	2325.0	2060.0	-1.0	3337.0	2038.0	-1.0	2817.0	2507.0	-1.0	4231.0	2227.0	-1.0	3003.0	1762.0	-1.0	3056.0	4338.0	-1.0	4343.0	1999.0	-1.0	3502.0	2559.0	-1.0	3495.0	2153.0	-1.0	3412.0	1167.0	-1.0	1540.0	2464.0	-1.0	4178.0	1628.0	-1.0	2513.0	1620.0	-1.0	2989.0	1532.0	-1.0	2095.0	
637.061	1740.0	-1.0	2907.0	1703.0	-1.0	2327.0	2060.0	-1.0	3338.0	2039.0	-1.0	2821.0	2508.0	-1.0	4235.0	2228.0	-1.0	3007.0	1762.0	-1.0	3058.0	4338.0	-1.0	4343.0	1999.0	-1.0	3505.0	2562.0	-1.0	3501.0	2152.0	-1.0	3413.0	1168.0	-1.0	1541.0	2467.0	-1.0	4186.0	1629.0	-1.0	2516.0	1620.0	-1.0	2991.0	1532.0	-1.0	2095.0	
637.561	1739.0	-1.0	2904.0	1704.0	-1.0	2327.0	2059.0	-1.0	3337.0	2040.0	-1.0	2822.0	2509.0	-1.0	4238.0	2230.0	-1.0	3010.0	1762.0	-1.0	3059.0	4338.0	-1.0	4343.0	1999.0	-1.0	3505.0	2564.0	-1.0	3506.0	2152.0	-1.0	3412.0	1168.0	-1.0	1541.0	2468.0	-1.0	4187.0	1630.0	-1.0	2518.0	1620.0	-1.0	2990.0	1532.0	-1.0	2095.0	
638.060	1740.0	-1.0	2908.0	1705.0	-1.0	2330.0	2060.0	-1.0	3342.0	2041.0	-1.0	2825.0	2511.0	-1.0	4245.0	2233.0	-1.0	3019.0	1762.0	-1.0	3062.0	4338.0	-1.0	4343.0	2001.0	-1.0	3511.0	2569.0	-1.0	3515.0	2155.0	-1.0	3419.0	1169.0	-1.0	1545.0	2470.0	-1.0	4190.0	1632.0	-1.0	2520.0	1620.0	-1.0	2990.0	1533.0	-1.0	2095.0	
638.560	1740.0	-1.0	2909.0	1704.0	-1.0	2330.0	2060.0	-1.0	3344.0	2042.0	-1.0	2828.0	2513.0	-1.0	4251.0	2237.0	-1.0	3027.0	1763.0	-1.0	3066.0	4338.0	-1.0	4343.0	2002.0	-1.0	3515.0	2571.0	-1.0	3521.0	2156.0	-1.0	3421.0	1170.0	-1.0	1547.0	2472.0	-1.0	4194.0	1633.0	-1.0	2524.0	1620.0	-1.0	2991.0	1533.0	-1.0	2097.0	
639.059	1739.0	-1.0	2909.0	1705.0	-1.0	2331.0	2060.0	-1.0	3344.0	2045.0	-1.0	2832.0	2514.0	-1.0	4254.0	2241.0	-1.0	3034.0	1764.0	-1.0	3069.0	4338.0	-1.0	4343.0	2003.0	-1.0	3515.0	2572.0	-1.0	3523.0	2155.0	-1.0	3418.0	1170.0	-1.0	1546.0	2471.0	-1.0	4193.0	1633.0	-1.0	2526.0	1618.0	-1.0	2989.0	1533.0	-1.0	2098.0	
639.559	1740.0	-1.0	2913.0	1706.0	-1.0	2335.0	2062.0	-1.0	3350.0	2047.0	-1.0	2839.0	2517.0	-1.0	4260.0	2245.0	-1.0	3045.0	1765.0	-1.0	3073.0	4338.0	-1.0	4343.0	2004.0	-1.0	3520.0	2575.0	-1.0	3530.0	2155.0	-1.0	3422.0	1171.0	-1.0	1549.0	2472.0	-1.0	4193.0	1634.0	-1.0	2528.0	1619.0	-1.0	2989.0	1534.0	-1.0	2099.0	
640.058	1740.0	-1.0	2912.0	1706.0	-1.0	2334.0	2062.0	-1.0	3350.0	2049.0	-1.0	2841.0	2517.0	-1.0	4261.0	2248.0	-1.0	3050.0	1766.0	-1.0	3075.0	4338.0	-1.0	4343.0	2004.0	-1.0	3521.0	2575.0	-1.0	3531.0	2155.0	-1.0	3420.0	1171.0	-1.0	1549.0	2473.0	-1.0	4193.0	1634.0	-1.0	2528.0	1617.0	-1.0	2987.0	1535.0	-1.0	2100.0	
640.557	1740.0	-1.0	2911.0	1707.0	-1.0	2333.0	2062.0	-1.0	3348.0	2049.0	-1.0	2842.0	2516.0	-1.0	4259.0	2249.0	-1.0	3051.0	1766.0	-1.0	3075.0	4338.0	-1.0	4343.0	2003.0	-1.0	3515.0	2573.0	-1.0	3527.0	2153.0	-1.0	3416.0	1170.0	-1.0	1547.0	2470.0	-1.0	4189.0	1633.0	-1.0	2526.0	1616.0	-1.0	2983.0	1533.0	-1.0	2099.0	
641.057	1740.0	-1.0	2911.0	1705.0	-1.0	2332.0	2062.0	-1.0	3348.0	2050.0	-1.0	2845.0	2516.0	-1.0	4257.0	2249.0	-1.0	3052.0	1766.0	-1.0	3073.0	4338.0	-1.0	4343.0	2003.0	-1.0	3513.0	2572.0	-1.0	3528.0	2153.0	-1.0	3414.0	1169.0	-1.0	1547.0	2472.0	-1.0	4193.0	1633.0	-1.0	2527.0	1616.0	-1.0	2983.0	1533.0	-1.0	2101.0	
641.556	1739.0	-1.0	2907.0	1703.0	-1.0	2328.0	2061.0	-1.0	3344.0	2049.0	-1.0	2842.0	2513.0	-1.0	4251.0	2247.0	-1.0	3048.0	1765.0	-1.0	3070.0	4338.0	-1.0	4343.0	2001.0	-1.0	3508.0	2569.0	-1.0	3523.0	2151.0	-1.0	3410.0	1168.0	-1.0	1546.0	2471.0	-1.0	4191.0	1632.0	-1.0	2526.0	1615.0	-1.0	2982.0	1532.0	-1.0	2101.0	
642.055	1739.0	-1.0	2908.0	1703.0	-1.0	2328.0	2061.0	-1.0	3343.0	2048.0	-1.0	2842.0	2511.0	-1.0	4244.0	2245.0	-1.0	3043.0	1764.0	-1.0	3064.0	4338.0	-1.0	4343.0	1999.0	-1.0	3501.0	2566.0	-1.0	3517.0	2148.0	-1.0	3405.0	1167.0	-1.0	1543.0	2468.0	-1.0	4185.0	1630.0	-1.0	2522.0	1614.0	-1.0	2976.0	1531.0	-1.0	2099.0	
642.554	1738.0	-1.0	2906.0	1700.0	-1.0	2323.0	2060.0	-1.0	3340.0	2047.0	-1.0	2838.0	2509.0	-1.0	4239.0	2242.0	-1.0	3039.0	1762.0	-1.0	3060.0	4338.0	-1.0	4343.0	1999.0	-1.0	3497.0	2562.0	-1.0	3512.0	2147.0	-1.0	3403.0	1166.0	-1.0	1543.0	2468.0	-1.0	4185.0	1629.0	-1.0	2522.0	1614.0	-1.0	2977.0	1531.0	-1.0	2100.0	
643.054	1736.0	-1.0	2899.0	1695.0	-1.0	2312.0	2056.0	-1.0	3331.0	2040.0	-1.0	2826.0	2506.0	-1.0	4230.0	2236.0	-1.0	3027.0	1760.0	-1.0	3052.0	4338.0	-1.0	4343.0	1997.0	-1.0	3494.0	2555.0	-1.0	3500.0	2146.0	-1.0	3401.0	1166.0	-1.0	1542.0	2465.0	-1.0	4181.0	1629.0	-1.0	2522.0	1614.0	-1.0	2974.0	1531.0	-1.0	2101.0	
643.553	1735.0	-1.0	2898.0	1692.0	-1.0	2309.0	2055.0	-1.0	3327.0	2036.0	-1.0	2820.0	2503.0	-1.0	4222.0	2230.0	-1.0	3016.0	1757.0	-1.0	3044.0	4338.0	-1.0	4343.0	1997.0	-1.0	3490.0	2549.0	-1.0	3488.0	2145.0	-1.0	3397.0	1165.0	-1.0	1540.0	2462.0	-1.0	4171.0	1629.0	-1.0	2520.0	1612.0	-1.0	2969.0	1530.0	-1.0	2100.0	
644.052	1733.0	-1.0	2895.0	1691.0	-1.0	2305.0	2053.0	-1.0	3322.0	2033.0	-1.0	2814.0	2501.0	-1.0	4216.0	2225.0	-1.0	3008.0	1756.0	-1.0	3038.0	4338.0	-1.0	4343.0	1996.0	-1.0	3487.0	2545.0	-1.0	3482.0	2144.0	-1.0	3395.0	1164.0	-1.0	1539.0	2462.0	-1.0	4171.0	1627.0	-1.0	2519.0	1613.0	-1.0	2970.0	1532.0	-1.0	2102.0	
644.551	1731.0	-1.0	2887.0	1688.0	-1.0	2298.0	2049.0	-1.0	3314.0	2028.0	-1.0	2804.0	2497.0	-1.0	4205.0	2220.0	-1.0	2998.0	1754.0	-1.0	3031.0	4338.0	-1.0	4343.0	1994.0	-1.0	3480.0	2540.0	-1.0	3472.0	2141.0	-1.0	3389.0	1162.0	-1.0	1535.0	2460.0	-1.0	4166.0	1626.0	-1.0	2515.0	1613.0	-1.0	2968.0	1531.0	-1.0	2100.0	
645.050	1729.0	-1.0	2884.0	1686.0	-1.0	2294.0	2048.0	-1.0	3311.0	2025.0	-1.0	2799.0	2496.0	-1.0	4201.0	2216.0	-1.0	2991.0	1752.0	-1.0	3027.0	4338.0	-1.0	4343.0	1993.0	-1.0	3473.0	2538.0	-1.0	3465.0	2140.0	-1.0	3385.0	1162.0	-1.0	1532.0	2458.0	-1.0	4158.0	1624.0	-1.0	2509.0	1612.0	-1.0	2965.0	1531.0	-1.0	2097.0	
645.549	1727.0	-1.0	2879.0	1683.0	-1.0	2288.0	2046.0	-1.0	3305.0	2022.0	-1.0	2791.0	2494.0	-1.0	4194.0	2211.0	-1.0	2981.0	1751.0	-1.0	3020.0	4338.0	-1.0	4343.0	1991.0	-1.0	3466.0	2534.0	-1.0	3457.0	2139.0	-1.0	3382.0	1160.0	-1.0	1529.0	2457.0	-1.0	4157.0	1622.0	-1.0	2505.0	1612.0	-1.0	2966.0	1530.0	-1.0	2097.0	
646.049	1725.0	-1.0	2873.0	1680.0	-1.0	2283.0	2043.0	-1.0	3298.0	2017.0	-1.0	2781.0	2490.0	-1.0	4185.0	2204.0	-1.0	2967.0	1749.0	-1.0	3015.0	4338.0	-1.0	4343.0	1989.0	-1.0	3458.0	2528.0	-1.0	3446.0	2137.0	-1.0	3376.0	1158.0	-1.0	1524.0	2455.0	-1.0	4152.0	1620.0	-1.0	2500.0	1610.0	-1.0	2964.0	1529.0	-1.0	2095.0	
646.548	1724.0	-1.0	2871.0	1678.0	-1.0	2280.0	2042.0	-1.0	3297.0	2014.0	-1.0	2776.0	2489.0	-1.0	4183.0	2200.0	-1.0	2959.0	1748.0	-1.0	3010.0	4338.0	-1.0	4343.0	1987.0	-1.0	3457.0	2526.0	-1.0	3442.0	2136.0	-1.0	3378.0	1157.0	-1.0	1523.0	2456.0	-1.0	4158.0	1620.0	-1.0	2499.0	1611.0	-1.0	2969.0	1528.0	-1.0	2096.0	
647.047	1722.0	-1.0	2867.0	1676.0	-1.0	2276.0	2041.0	-1.0	3293.0	2011.0	-1.0	2769.0	2488.0	-1.0	4177.0	2196.0	-1.0	2949.0	1748.0	-1.0	3007.0	4338.0	-1.0	4343.0	1986.0	-1.0	3454.0	2523.0	-1.0	3437.0	2135.0	-1.0	3377.0	1155.0	-1.0	1519.0	2456.0	-1.0	4158.0	1618.0	-1.0	2496.0	1612.0	-1.0	2969.0	1527.0	-1.0	2094.0	
647.546	1722.0	-1.0	2865.0	1676.0	-1.0	2275.0	2041.0	-1.0	3293.0	2010.0	-1.0	2765.0	2487.0	-1.0	4173.0	2192.0	-1.0	2940.0	1747.0	-1.0	3005.0	4338.0	-1.0	4343.0	1984.0	-1.0	3448.0	2520.0	-1.0	3432.0	2133.0	-1.0	3374.0	1152.0	-1.0	1514.0	2454.0	-1.0	4154.0	1615.0	-1.0	2489.0	1611.0	-1.0	2966.0	1525.0	-1.0	2091.0	
648.045	1721.0	-1.0	2862.0	1674.0	-1.0	2272.0	2040.0	-1.0	3291.0	2008.0	-1.0	2761.0	2486.0	-1.0	4172.0	2189.0	-1.0	2933.0	1746.0	-1.0	3004.0	4338.0	-1.0	4343.0	1983.0	-1.0	3448.0	2519.0	-1.0	3431.0	2132.0	-1.0	3375.0	1151.0	-1.0	1512.0	2454.0	-1.0	4158.0	1614.0	-1.0	2487.0	1610.0	-1.0	2968.0	1525.0	-1.0	2092.0	
648.544	1719.0	-1.0	2856.0	1671.0	-1.0	2266.0	2038.0	-1.0	3286.0	2005.0	-1.0	2753.0	2484.0	-1.0	4166.0	2184.0	-1.0	2923.0	1745.0	-1.0	3001.0	4338.0	-1.0	4343.0	1981.0	-1.0	3446.0	2517.0	-1.0	3426.0	2131.0	-1.0	3374.0	1149.0	-1.0	1509.0	2453.0	-1.0	4158.0	1612.0	-1.0	2482.0	1610.0	-1.0	2968.0	1524.0	-1.0	2090.0	
649.043	1718.0	-1.0	2855.0	1669.0	-1.0	2263.0	2038.0	-1.0	3287.0	2003.0	-1.0	2750.0	2484.0	-1.0	4168.0	2183.0	-1.0	2919.0	1744.0	-1.0	3000.0	4338.0	-1.0	4343.0	1981.0	-1.0	3447.0	2517.0	-1.0	3427.0	2131.0	-1.0	3377.0	1149.0	-1.0	1507.0	2452.0	-1.0	4156.0	1610.0	-1.0	2477.0	1610.0	-1.0	2968.0	1524.0	-1.0	2089.0	
649.542	1717.0	-1.0	2852.0	1667.0	-1.0	2259.0	2037.0	-1.0	3285.0	2001.0	-1.0	2745.0	2482.0	-1.0	4166.0	2180.0	-1.0	2913.0	1743.0	-1.0	2999.0	4338.0	-1.0	4343.0	1979.0	-1.0	3446.0	2515.0	-1.0	3424.0	2131.0	-1.0	3378.0	1148.0	-1.0	1505.0	2452.0	-1.0	4158.0	1609.0	-1.0	2474.0	1609.0	-1.0	2969.0	1523.0	-1.0	2088.0	
650.042	1716.0	-1.0	2848.0	1667.0	-1.0	2257.0	2036.0	-1.0	3282.0	2001.0	-1.0	2743.0	2480.0	-1.0	4161.0	2178.0	-1.0	2908.0	1741.0	-1.0	2997.0	4338.0	-1.0	4343.0	1977.0	-1.0	3440.0	2513.0	-1.0	3419.0	2128.0	-1.0	3373.0	1146.0	-1.0	1501.0	2450.0	-1.0	4155.0	1606.0	-1.0	2467.0	1608.0	-1.0	2966.0	1522.0	-1.0	2086.0	
650.541	1715.0	-1.0	2848.0	1667.0	-1.0	2258.0	2036.0	-1.0	3283.0	2001.0	-1.0	2745.0	2480.0	-1.0	4161.0	2179.0	-1.0	2908.0	1740.0	-1.0	2997.0	4338.0	-1.0	4343.0	1976.0	-1.0	3441.0	2512.0	-1.0	3419.0	2126.0	-1.0	3373.0	1145.0	-1.0	1500.0	2451.0	-1.0	4160.0	1606.0	-1.0	2466.0	1608.0	-1.0	2968.0	1521.0	-1.0	2086.0	
651.040	1714.0	-1.0	2844.0	1666.0	-1.0	2254.0	2035.0	-1.0	3280.0	2001.0	-1.0	2744.0	2479.0	-1.0	4160.0	2178.0	-1.0	2905.0	1740.0	-1.0	2995.0	4338.0	-1.0	4343.0	1974.0	-1.0	3439.0	2510.0	-1.0	3415.0	2124.0	-1.0	3371.0	1144.0	-1.0	1498.0	2450.0	-1.0	4161.0	1604.0	-1.0	2465.0	1606.0	-1.0	2967.0	1520.0	-1.0	2085.0	
651.539	1713.0	-1.0	2845.0	1665.0	-1.0	2256.0	2035.0	-1.0	3283.0	2000.0	-1.0	2744.0	2480.0	-1.0	4161.0	2178.0	-1.0	2904.0	1739.0	-1.0	2994.0	4338.0	-1.0	4343.0	1973.0	-1.0	3437.0	2508.0	-1.0	3411.0	2123.0	-1.0	3369.0	1144.0	-1.0	1497.0	2447.0	-1.0	4153.0	1604.0	-1.0	2463.0	1605.0	-1.0	2962.0	1519.0	-1.0	2082.0	
652.038	1712.0	-1.0	2844.0	1663.0	-1.0	2254.0	2034.0	-1.0	3281.0	1998.0	-1.0	2741.0	2479.0	-1.0	4160.0	2176.0	-1.0	2901.0	1738.0	-1.0	2992.0	4338.0	-1.0	4343.0	1972.0	-1.0	3438.0	2506.0	-1.0	3409.0	2122.0	-1.0	3368.0	1144.0	-1.0	1499.0	2447.0	-1.0	4154.0	1605.0	-1.0	2465.0	1604.0	-1.0	2962.0	1519.0	-1.0	2084.0	
652.538	1710.0	-1.0	2838.0	1661.0	-1.0	2250.0	2032.0	-1.0	3274.0	1996.0	-1.0	2735.0	2476.0	-1.0	4155.0	2174.0	-1.0	2896.0	1737.0	-1.0	2990.0	4338.0	-1.0	4343.0	1971.0	-1.0	3436.0	2503.0	-1.0	3404.0	2120.0	-1.0	3366.0	1144.0	-1.0	1499.0	2445.0	-1.0	4151.0	1605.0	-1.0	2465.0	1603.0	-1.0	2958.0	1518.0	-1.0	2083.0	
653.037	1710.0	-1.0	2838.0	1660.0	-1.0	2248.0	2031.0	-1.0	3274.0	1995.0	-1.0	2734.0	2475.0	-1.0	4156.0	2173.0	-1.0	2897.0	1736.0	-1.0	2989.0	4338.0	-1.0	4343.0	1971.0	-1.0	3437.0	2504.0	-1.0	3404.0	2121.0	-1.0	3366.0	1145.0	-1.0	1500.0	2445.0	-1.0	4148.0	1605.0	-1.0	2465.0	1604.0	-1.0	2957.0	1518.0	-1.0	2082.0	
653.536	1709.0	-1.0	2834.0	1659.0	-1.0	2245.0	2030.0	-1.0	3271.0	1994.0	-1.0	2732.0	2473.0	-1.0	4152.0	2172.0	-1.0	2895.0	1736.0	-1.0	2988.0	4338.0	-1.0	4343.0	1970.0	-1.0	3436.0	2503.0	-1.0	3404.0	2119.0	-1.0	3364.0	1144.0	-1.0	1501.0	2446.0	-1.0	4149.0	1605.0	-1.0	2465.0	1604.0	-1.0	2957.0	1517.0	-1.0	2080.0	
654.036	1709.0	-1.0	2832.0	1659.0	-1.0	2245.0	2030.0	-1.0	3269.0	1994.0	-1.0	2733.0	2471.0	-1.0	4147.0	2172.0	-1.0	2894.0	1735.0	-1.0	2985.0	4338.0	-1.0	4343.0	1968.0	-1.0	3430.0	2503.0	-1.0	3404.0	2118.0	-1.0	3359.0	1143.0	-1.0	1499.0	2445.0	-1.0	4148.0	1604.0	-1.0	2464.0	1603.0	-1.0	2954.0	1516.0	-1.0	2077.0	
654.535	1709.0	-1.0	2833.0	1659.0	-1.0	2246.0	2031.0	-1.0	3272.0	1995.0	-1.0	2737.0	2471.0	-1.0	4148.0	2173.0	-1.0	2898.0	1735.0	-1.0	2986.0	4338.0	-1.0	4343.0	1968.0	-1.0	3431.0	2505.0	-1.0	3410.0	2117.0	-1.0	3360.0	1144.0	-1.0	1501.0	2448.0	-1.0	4155.0	1605.0	-1.0	2467.0	1604.0	-1.0	2958.0	1516.0	-1.0	2078.0	
655.034	1709.0	-1.0	2832.0	1660.0	-1.0	2247.0	2031.0	-1.0	3272.0	1997.0	-1.0	2740.0	2471.0	-1.0	4147.0	2175.0	-1.0	2903.0	1735.0	-1.0	2985.0	4338.0	-1.0	4343.0	1968.0	-1.0	3431.0	2505.0	-1.0	3415.0	2117.0	-1.0	3360.0	1144.0	-1.0	1502.0	2451.0	-1.0	4156.0	1606.0	-1.0	2468.0	1606.0	-1.0	2957.0	1516.0	-1.0	2077.0	
655.533	1711.0	-1.0	2833.0	1663.0	-1.0	2251.0	2032.0	-1.0	3273.0	1999.0	-1.0	2744.0	2470.0	-1.0	4145.0	2176.0	-1.0	2906.0	1735.0	-1.0	2984.0	4338.0	-1.0	4343.0	1967.0	-1.0	3428.0	2506.0	-1.0	3416.0	2116.0	-1.0	3357.0	1143.0	-1.0	1501.0	2448.0	-1.0	4151.0	1604.0	-1.0	2465.0	1604.0	-1.0	2954.0	1515.0	-1.0	2074.0	
656.032	1711.0	-1.0	2833.0	1661.0	-1.0	2249.0	2032.0	-1.0	3273.0	1998.0	-1.0	2743.0	2471.0	-1.0	4149.0	2176.0	-1.0	2909.0	1736.0	-1.0	2986.0	4338.0	-1.0	4343.0	1968.0	-1.0	3431.0	2507.0	-1.0	3420.0	2118.0	-1.0	3362.0	1144.0	-1.0	1503.0	2449.0	-1.0	4155.0	1605.0	-1.0	2470.0	1605.0	-1.0	2956.0	1516.0	-1.0	2076.0	
656.531	1709.0	-1.0	2829.0	1659.0	-1.0	2246.0	2031.0	-1.0	3272.0	1997.0	-1.0	2741.0	2472.0	-1.0	4151.0	2176.0	-1.0	2911.0	1736.0	-1.0	2987.0	4338.0	-1.0	4343.0	1968.0	-1.0	3432.0	2509.0	-1.0	3422.0	2120.0	-1.0	3364.0	1144.0	-1.0	1504.0	2449.0	-1.0	4156.0	1606.0	-1.0	2471.0	1606.0	-1.0	2957.0	1516.0	-1.0	2077.0	
657.030	1710.0	-1.0	2834.0	1661.0	-1.0	2252.0	2033.0	-1.0	3278.0	2000.0	-1.0	2749.0	2474.0	-1.0	4155.0	2180.0	-1.0	2918.0	1737.0	-1.0	2988.0	4338.0	-1.0	4343.0	1968.0	-1.0	3430.0	2510.0	-1.0	3425.0	2120.0	-1.0	3363.0	1144.0	-1.0	1504.0	2448.0	-1.0	4151.0	1606.0	-1.0	2469.0	1606.0	-1.0	2954.0	1516.0	-1.0	2075.0
[truncated: 657,475 more chars]
