# Supplementary material for: Real-Time State Estimation in a Flight Simulator Using fNIRS
Source: PLoS One. 2015 Mar 27;10(3):e0121279. doi: 10.1371/journal.pone.0121279 (PMC4376943; doi:10.1371/journal.pone.0121279)
Supplement: S1 Dataset — (BZ2) [file pone.0121279.s001.bz2 › SFigure1/subject_9.nir]

fnirUSB.dll log file
Start Time:	Thu Jan 23 17:17:27 2014

Start Code:	7827.203272	7827069
Freq Code:	2435917.000000
Current:	7
Gains:	20
Other:	none
-2	Baseline Started
17.031	926	-1	1298	1041	-1	1353	990	-1	1460	1621	-1	2428	1407	-1	2380	1073	-1	1417	1109	-1	1618	1735	-1	2332	1275	-1	1998	1661	-1	2320	1644	-1	2721	1087	-1	1374	1373	-1	2296	1164	-1	1616	883	-1	1242	1069	-1	1387	
17.520	923	-1	1296	1038	-1	1350	987	-1	1456	1616	-1	2420	1407	-1	2378	1072	-1	1414	1109	-1	1618	1733	-1	2327	1274	-1	1997	1658	-1	2314	1641	-1	2720	1085	-1	1371	1373	-1	2295	1162	-1	1613	882	-1	1240	1068	-1	1385	
18.019	924	-1	1288	1038	-1	1343	988	-1	1451	1615	-1	2406	1404	-1	2371	1070	-1	1407	1109	-1	1616	1729	-1	2317	1272	-1	1993	1652	-1	2306	1639	-1	2712	1082	-1	1366	1371	-1	2290	1160	-1	1607	880	-1	1235	1067	-1	1380	
18.550	924	-1	1290	1039	-1	1343	987	-1	1451	1614	-1	2402	1404	-1	2370	1069	-1	1404	1110	-1	1616	1728	-1	2312	1272	-1	1990	1648	-1	2297	1638	-1	2706	1079	-1	1360	1369	-1	2282	1157	-1	1598	875	-1	1224	1063	-1	1370	
19.051	921	-1	1287	1036	-1	1341	984	-1	1444	1610	-1	2390	1402	-1	2364	1068	-1	1398	1109	-1	1615	1724	-1	2304	1271	-1	1988	1643	-1	2286	1637	-1	2702	1077	-1	1354	1367	-1	2274	1155	-1	1591	871	-1	1216	1061	-1	1363	
19.569	918	-1	1275	1034	-1	1329	982	-1	1431	1604	-1	2368	1399	-1	2352	1066	-1	1390	1108	-1	1609	1721	-1	2289	1270	-1	1983	1638	-1	2271	1635	-1	2696	1073	-1	1343	1364	-1	2266	1152	-1	1581	868	-1	1206	1057	-1	1354	
20.071	914	-1	1259	1028	-1	1314	976	-1	1414	1597	-1	2341	1395	-1	2337	1063	-1	1378	1107	-1	1605	1715	-1	2274	1268	-1	1976	1629	-1	2251	1631	-1	2686	1067	-1	1330	1362	-1	2256	1148	-1	1570	863	-1	1195	1054	-1	1343	
20.590	913	-1	1260	1026	-1	1313	974	-1	1411	1595	-1	2333	1395	-1	2330	1061	-1	1370	1106	-1	1602	1713	-1	2262	1266	-1	1968	1623	-1	2234	1629	-1	2675	1061	-1	1317	1359	-1	2245	1143	-1	1557	858	-1	1184	1051	-1	1332	
21.111	915	-1	1260	1028	-1	1311	975	-1	1407	1595	-1	2325	1394	-1	2325	1060	-1	1364	1107	-1	1602	1712	-1	2256	1266	-1	1968	1619	-1	2225	1628	-1	2673	1058	-1	1309	1357	-1	2238	1142	-1	1549	856	-1	1178	1051	-1	1328	
21.600	911	-1	1254	1024	-1	1305	972	-1	1398	1590	-1	2312	1393	-1	2321	1059	-1	1360	1107	-1	1602	1711	-1	2253	1267	-1	1968	1618	-1	2221	1629	-1	2673	1055	-1	1303	1355	-1	2233	1141	-1	1545	855	-1	1174	1051	-1	1325	
22.061	913	-1	1254	1025	-1	1302	973	-1	1397	1593	-1	2310	1394	-1	2322	1058	-1	1358	1109	-1	1605	1714	-1	2256	1267	-1	1969	1619	-1	2221	1629	-1	2671	1052	-1	1299	1352	-1	2227	1139	-1	1541	854	-1	1172	1051	-1	1323	
22.622	916	-1	1260	1029	-1	1307	977	-1	1401	1597	-1	2317	1398	-1	2332	1060	-1	1363	1111	-1	1611	1718	-1	2265	1270	-1	1975	1622	-1	2227	1632	-1	2678	1053	-1	1298	1352	-1	2226	1140	-1	1538	855	-1	1170	1052	-1	1322	
23.131	918	-1	1265	1030	-1	1310	978	-1	1403	1599	-1	2322	1401	-1	2347	1063	-1	1370	1114	-1	1622	1723	-1	2277	1273	-1	1986	1624	-1	2233	1635	-1	2689	1052	-1	1298	1354	-1	2232	1141	-1	1540	855	-1	1172	1053	-1	1323	
23.629	918	-1	1267	1029	-1	1308	979	-1	1404	1600	-1	2325	1404	-1	2357	1064	-1	1375	1118	-1	1631	1726	-1	2286	1276	-1	1992	1627	-1	2237	1636	-1	2693	1050	-1	1297	1356	-1	2241	1140	-1	1542	857	-1	1177	1054	-1	1326	
24.150	922	-1	1271	1033	-1	1310	983	-1	1410	1606	-1	2333	1407	-1	2366	1065	-1	1378	1121	-1	1640	1729	-1	2290	1278	-1	1995	1627	-1	2235	1637	-1	2692	1048	-1	1294	1358	-1	2245	1140	-1	1541	857	-1	1177	1053	-1	1325	
24.671	923	-1	1281	1032	-1	1316	983	-1	1419	1607	-1	2345	1410	-1	2379	1066	-1	1384	1125	-1	1650	1730	-1	2294	1280	-1	2004	1627	-1	2237	1639	-1	2701	1048	-1	1295	1361	-1	2256	1141	-1	1547	859	-1	1183	1056	-1	1328	
25.160	922	-1	1283	1031	-1	1317	984	-1	1423	1606	-1	2349	1412	-1	2391	1067	-1	1389	1128	-1	1657	1729	-1	2298	1282	-1	2011	1626	-1	2237	1641	-1	2707	1047	-1	1297	1365	-1	2267	1143	-1	1551	861	-1	1188	1057	-1	1332	
25.691	928	-1	1302	1037	-1	1334	989	-1	1440	1612	-1	2373	1416	-1	2404	1069	-1	1394	1130	-1	1664	1732	-1	2302	1284	-1	2015	1628	-1	2237	1642	-1	2711	1047	-1	1299	1367	-1	2268	1142	-1	1553	862	-1	1190	1058	-1	1334	
26.190	930	-1	1315	1039	-1	1347	991	-1	1452	1615	-1	2389	1419	-1	2413	1071	-1	1398	1133	-1	1667	1735	-1	2307	1285	-1	2021	1629	-1	2242	1644	-1	2718	1048	-1	1302	1369	-1	2278	1144	-1	1558	864	-1	1197	1060	-1	1338	
26.710	929	-1	1314	1038	-1	1347	991	-1	1456	1615	-1	2393	1419	-1	2420	1071	-1	1402	1133	-1	1671	1736	-1	2312	1287	-1	2023	1631	-1	2245	1646	-1	2723	1050	-1	1305	1371	-1	2286	1145	-1	1563	866	-1	1203	1061	-1	1344	
-3	Baseline values
0	920.40	0	1278.95	1032.75	0	1325.00	982.15	0	1426.40	1605.35	0	2359.05	1404.00	0	2362.95	1065.75	0	1385.65	1115.15	0	1626.05	1724.65	0	2290.65	1274.15	0	1991.00	1632.45	0	2253.80	1636.60	0	2697.35	1060.95	0	1320.55	1362.75	0	2260.05	1146.95	0	1565.05	864.05	0	1196.15	1057.35	0	1343.10	
-4	Baseline end
29.010	928.0	-1.0	1328.0	1037.0	-1.0	1364.0	1003.0	-1.0	1499.0	1668.0	-1.0	2515.0	1382.0	-1.0	2329.0	1104.0	-1.0	1468.0	1105.0	-1.0	1628.0	1866.0	-1.0	2573.0	1300.0	-1.0	2097.0	1793.0	-1.0	2568.0	1609.0	-1.0	2655.0	1203.0	-1.0	1561.0	1317.0	-1.0	2178.0	1216.0	-1.0	1686.0	886.0	-1.0	1237.0	1094.0	-1.0	1403.0	
29.519	933.0	-1.0	1336.0	1036.0	-1.0	1367.0	1002.0	-1.0	1500.0	1670.0	-1.0	2521.0	1374.0	-1.0	2305.0	1103.0	-1.0	1465.0	1101.0	-1.0	1621.0	1878.0	-1.0	2586.0	1307.0	-1.0	2113.0	1815.0	-1.0	2600.0	1599.0	-1.0	2637.0	1215.0	-1.0	1569.0	1314.0	-1.0	2173.0	1216.0	-1.0	1681.0	883.0	-1.0	1235.0	1098.0	-1.0	1405.0	
30.029	934.0	-1.0	1337.0	1034.0	-1.0	1364.0	998.0	-1.0	1493.0	1664.0	-1.0	2512.0	1368.0	-1.0	2286.0	1101.0	-1.0	1458.0	1099.0	-1.0	1616.0	1877.0	-1.0	2584.0	1312.0	-1.0	2126.0	1824.0	-1.0	2617.0	1591.0	-1.0	2614.0	1213.0	-1.0	1561.0	1315.0	-1.0	2167.0	1211.0	-1.0	1667.0	882.0	-1.0	1230.0	1098.0	-1.0	1405.0	
30.539	938.0	-1.0	1341.0	1035.0	-1.0	1360.0	1001.0	-1.0	1489.0	1664.0	-1.0	2503.0	1366.0	-1.0	2274.0	1098.0	-1.0	1449.0	1100.0	-1.0	1614.0	1873.0	-1.0	2573.0	1314.0	-1.0	2127.0	1820.0	-1.0	2607.0	1582.0	-1.0	2589.0	1203.0	-1.0	1535.0	1316.0	-1.0	2165.0	1204.0	-1.0	1645.0	879.0	-1.0	1224.0	1096.0	-1.0	1400.0	
31.049	941.0	-1.0	1344.0	1038.0	-1.0	1362.0	1001.0	-1.0	1485.0	1661.0	-1.0	2495.0	1368.0	-1.0	2276.0	1098.0	-1.0	1445.0	1100.0	-1.0	1616.0	1867.0	-1.0	2562.0	1314.0	-1.0	2127.0	1815.0	-1.0	2594.0	1580.0	-1.0	2576.0	1194.0	-1.0	1513.0	1318.0	-1.0	2167.0	1196.0	-1.0	1634.0	876.0	-1.0	1221.0	1095.0	-1.0	1397.0	
31.559	939.0	-1.0	1344.0	1037.0	-1.0	1363.0	997.0	-1.0	1479.0	1655.0	-1.0	2485.0	1370.0	-1.0	2282.0	1097.0	-1.0	1443.0	1102.0	-1.0	1617.0	1860.0	-1.0	2549.0	1312.0	-1.0	2121.0	1806.0	-1.0	2575.0	1577.0	-1.0	2566.0	1185.0	-1.0	1493.0	1320.0	-1.0	2170.0	1192.0	-1.0	1624.0	874.0	-1.0	1219.0	1094.0	-1.0	1393.0	
32.069	938.0	-1.0	1338.0	1038.0	-1.0	1359.0	997.0	-1.0	1470.0	1652.0	-1.0	2471.0	1374.0	-1.0	2289.0	1095.0	-1.0	1440.0	1103.0	-1.0	1620.0	1852.0	-1.0	2531.0	1309.0	-1.0	2107.0	1792.0	-1.0	2543.0	1573.0	-1.0	2555.0	1172.0	-1.0	1469.0	1321.0	-1.0	2171.0	1188.0	-1.0	1613.0	874.0	-1.0	1216.0	1093.0	-1.0	1391.0	
32.579	940.0	-1.0	1345.0	1043.0	-1.0	1372.0	999.0	-1.0	1476.0	1657.0	-1.0	2482.0	1378.0	-1.0	2302.0	1097.0	-1.0	1445.0	1105.0	-1.0	1626.0	1854.0	-1.0	2540.0	1308.0	-1.0	2104.0	1788.0	-1.0	2532.0	1573.0	-1.0	2553.0	1167.0	-1.0	1462.0	1325.0	-1.0	2176.0	1187.0	-1.0	1609.0	874.0	-1.0	1217.0	1096.0	-1.0	1394.0	
33.089	937.0	-1.0	1351.0	1043.0	-1.0	1384.0	997.0	-1.0	1480.0	1657.0	-1.0	2495.0	1382.0	-1.0	2315.0	1099.0	-1.0	1451.0	1106.0	-1.0	1631.0	1853.0	-1.0	2542.0	1307.0	-1.0	2098.0	1783.0	-1.0	2523.0	1573.0	-1.0	2552.0	1165.0	-1.0	1458.0	1329.0	-1.0	2184.0	1186.0	-1.0	1609.0	874.0	-1.0	1217.0	1096.0	-1.0	1396.0	
33.599	931.0	-1.0	1336.0	1041.0	-1.0	1377.0	994.0	-1.0	1472.0	1657.0	-1.0	2492.0	1386.0	-1.0	2324.0	1100.0	-1.0	1453.0	1106.0	-1.0	1628.0	1855.0	-1.0	2543.0	1302.0	-1.0	2083.0	1779.0	-1.0	2514.0	1575.0	-1.0	2556.0	1168.0	-1.0	1463.0	1333.0	-1.0	2192.0	1189.0	-1.0	1614.0	875.0	-1.0	1220.0	1097.0	-1.0	1399.0	
34.109	928.0	-1.0	1311.0	1035.0	-1.0	1354.0	991.0	-1.0	1454.0	1660.0	-1.0	2491.0	1407.0	-1.0	2370.0	1099.0	-1.0	1451.0	1106.0	-1.0	1620.0	1879.0	-1.0	2588.0	1289.0	-1.0	2036.0	1806.0	-1.0	2558.0	1606.0	-1.0	2611.0	1189.0	-1.0	1494.0	1334.0	-1.0	2190.0	1215.0	-1.0	1657.0	881.0	-1.0	1232.0	1094.0	-1.0	1397.0	
34.619	920.0	-1.0	1275.0	1023.0	-1.0	1317.0	986.0	-1.0	1435.0	1663.0	-1.0	2481.0	1455.0	-1.0	2463.0	1088.0	-1.0	1432.0	1093.0	-1.0	1585.0	1912.0	-1.0	2629.0	1237.0	-1.0	1909.0	1846.0	-1.0	2621.0	1668.0	-1.0	2720.0	1181.0	-1.0	1471.0	1331.0	-1.0	2179.0	1231.0	-1.0	1677.0	891.0	-1.0	1249.0	1086.0	-1.0	1388.0	
35.129	898.0	-1.0	1228.0	1001.0	-1.0	1281.0	975.0	-1.0	1418.0	1652.0	-1.0	2443.0	1502.0	-1.0	2536.0	1071.0	-1.0	1400.0	1052.0	-1.0	1520.0	1938.0	-1.0	2631.0	1174.0	-1.0	1781.0	1853.0	-1.0	2620.0	1705.0	-1.0	2801.0	1145.0	-1.0	1403.0	1318.0	-1.0	2154.0	1217.0	-1.0	1649.0	894.0	-1.0	1245.0	1079.0	-1.0	1384.0	
35.639	896.0	-1.0	1209.0	997.0	-1.0	1257.0	973.0	-1.0	1397.0	1636.0	-1.0	2390.0	1490.0	-1.0	2496.0	1059.0	-1.0	1384.0	1033.0	-1.0	1507.0	1913.0	-1.0	2579.0	1148.0	-1.0	1766.0	1817.0	-1.0	2555.0	1696.0	-1.0	2774.0	1106.0	-1.0	1357.0	1311.0	-1.0	2134.0	1199.0	-1.0	1616.0	889.0	-1.0	1234.0	1079.0	-1.0	1378.0	
36.149	895.0	-1.0	1213.0	995.0	-1.0	1254.0	968.0	-1.0	1387.0	1618.0	-1.0	2362.0	1465.0	-1.0	2434.0	1059.0	-1.0	1377.0	1033.0	-1.0	1505.0	1883.0	-1.0	2521.0	1144.0	-1.0	1767.0	1776.0	-1.0	2481.0	1668.0	-1.0	2723.0	1086.0	-1.0	1325.0	1304.0	-1.0	2116.0	1182.0	-1.0	1586.0	885.0	-1.0	1225.0	1079.0	-1.0	1373.0	
36.659	899.0	-1.0	1228.0	999.0	-1.0	1269.0	974.0	-1.0	1396.0	1625.0	-1.0	2374.0	1441.0	-1.0	2378.0	1069.0	-1.0	1391.0	1043.0	-1.0	1523.0	1879.0	-1.0	2522.0	1162.0	-1.0	1806.0	1770.0	-1.0	2465.0	1639.0	-1.0	2667.0	1106.0	-1.0	1347.0	1293.0	-1.0	2088.0	1182.0	-1.0	1576.0	883.0	-1.0	1217.0	1080.0	-1.0	1368.0	
37.169	901.0	-1.0	1235.0	1002.0	-1.0	1278.0	976.0	-1.0	1400.0	1626.0	-1.0	2379.0	1416.0	-1.0	2325.0	1074.0	-1.0	1401.0	1054.0	-1.0	1541.0	1869.0	-1.0	2521.0	1186.0	-1.0	1846.0	1767.0	-1.0	2461.0	1615.0	-1.0	2627.0	1125.0	-1.0	1365.0	1287.0	-1.0	2079.0	1178.0	-1.0	1570.0	879.0	-1.0	1209.0	1078.0	-1.0	1362.0	
37.679	906.0	-1.0	1248.0	1007.0	-1.0	1287.0	977.0	-1.0	1402.0	1623.0	-1.0	2377.0	1396.0	-1.0	2295.0	1074.0	-1.0	1397.0	1064.0	-1.0	1550.0	1846.0	-1.0	2490.0	1200.0	-1.0	1866.0	1755.0	-1.0	2437.0	1599.0	-1.0	2592.0	1120.0	-1.0	1356.0	1290.0	-1.0	2084.0	1167.0	-1.0	1553.0	870.0	-1.0	1193.0	1071.0	-1.0	1351.0	
38.189	924.0	-1.0	1298.0	1018.0	-1.0	1318.0	983.0	-1.0	1424.0	1633.0	-1.0	2405.0	1392.0	-1.0	2290.0	1075.0	-1.0	1397.0	1075.0	-1.0	1565.0	1827.0	-1.0	2459.0	1208.0	-1.0	1872.0	1739.0	-1.0	2418.0	1587.0	-1.0	2571.0	1111.0	-1.0	1353.0	1298.0	-1.0	2097.0	1154.0	-1.0	1531.0	862.0	-1.0	1179.0	1063.0	-1.0	1335.0	
38.699	934.0	-1.0	1337.0	1021.0	-1.0	1338.0	986.0	-1.0	1446.0	1632.0	-1.0	2422.0	1387.0	-1.0	2295.0	1072.0	-1.0	1395.0	1082.0	-1.0	1577.0	1807.0	-1.0	2424.0	1209.0	-1.0	1873.0	1721.0	-1.0	2385.0	1584.0	-1.0	2556.0	1098.0	-1.0	1337.0	1301.0	-1.0	2097.0	1142.0	-1.0	1507.0	857.0	-1.0	1165.0	1051.0	-1.0	1313.0	
39.209	939.0	-1.0	1350.0	1019.0	-1.0	1339.0	984.0	-1.0	1449.0	1624.0	-1.0	2417.0	1380.0	-1.0	2283.0	1068.0	-1.0	1387.0	1082.0	-1.0	1572.0	1787.0	-1.0	2397.0	1207.0	-1.0	1863.0	1704.0	-1.0	2351.0	1578.0	-1.0	2538.0	1086.0	-1.0	1321.0	1299.0	-1.0	2084.0	1133.0	-1.0	1489.0	850.0	-1.0	1151.0	1038.0	-1.0	1292.0	
39.719	943.0	-1.0	1355.0	1013.0	-1.0	1332.0	981.0	-1.0	1441.0	1615.0	-1.0	2405.0	1371.0	-1.0	2259.0	1063.0	-1.0	1377.0	1077.0	-1.0	1558.0	1770.0	-1.0	2370.0	1203.0	-1.0	1850.0	1688.0	-1.0	2327.0	1568.0	-1.0	2517.0	1077.0	-1.0	1310.0	1289.0	-1.0	2053.0	1125.0	-1.0	1471.0	845.0	-1.0	1135.0	1027.0	-1.0	1269.0	
40.229	948.0	-1.0	1356.0	1011.0	-1.0	1323.0	979.0	-1.0	1432.0	1609.0	-1.0	2387.0	1360.0	-1.0	2235.0	1056.0	-1.0	1363.0	1073.0	-1.0	1545.0	1751.0	-1.0	2339.0	1199.0	-1.0	1838.0	1674.0	-1.0	2291.0	1562.0	-1.0	2494.0	1066.0	-1.0	1291.0	1275.0	-1.0	2018.0	1116.0	-1.0	1452.0	839.0	-1.0	1122.0	1010.0	-1.0	1243.0	
40.739	951.0	-1.0	1354.0	1009.0	-1.0	1313.0	980.0	-1.0	1427.0	1608.0	-1.0	2377.0	1355.0	-1.0	2217.0	1054.0	-1.0	1352.0	1072.0	-1.0	1537.0	1747.0	-1.0	2320.0	1196.0	-1.0	1831.0	1660.0	-1.0	2260.0	1555.0	-1.0	2475.0	1058.0	-1.0	1277.0	1265.0	-1.0	1990.0	1108.0	-1.0	1436.0	836.0	-1.0	1113.0	1004.0	-1.0	1230.0	
41.249	954.0	-1.0	1363.0	1010.0	-1.0	1322.0	980.0	-1.0	1430.0	1608.0	-1.0	2385.0	1354.0	-1.0	2210.0	1053.0	-1.0	1347.0	1072.0	-1.0	1536.0	1747.0	-1.0	2317.0	1198.0	-1.0	1832.0	1652.0	-1.0	2252.0	1553.0	-1.0	2472.0	1056.0	-1.0	1276.0	1257.0	-1.0	1972.0	1105.0	-1.0	1431.0	835.0	-1.0	1109.0	1006.0	-1.0	1229.0	
41.759	956.0	-1.0	1377.0	1011.0	-1.0	1337.0	982.0	-1.0	1439.0	1610.0	-1.0	2402.0	1356.0	-1.0	2218.0	1055.0	-1.0	1355.0	1076.0	-1.0	1546.0	1752.0	-1.0	2330.0	1201.0	-1.0	1849.0	1657.0	-1.0	2262.0	1560.0	-1.0	2490.0	1058.0	-1.0	1285.0	1257.0	-1.0	1972.0	1108.0	-1.0	1434.0	838.0	-1.0	1111.0	1009.0	-1.0	1234.0	
42.269	957.0	-1.0	1386.0	1012.0	-1.0	1346.0	983.0	-1.0	1444.0	1613.0	-1.0	2415.0	1362.0	-1.0	2239.0	1060.0	-1.0	1365.0	1082.0	-1.0	1560.0	1759.0	-1.0	2346.0	1208.0	-1.0	1863.0	1664.0	-1.0	2274.0	1572.0	-1.0	2515.0	1064.0	-1.0	1296.0	1264.0	-1.0	1987.0	1114.0	-1.0	1446.0	844.0	-1.0	1119.0	1016.0	-1.0	1244.0	
42.779	960.0	-1.0	1388.0	1015.0	-1.0	1351.0	987.0	-1.0	1449.0	1618.0	-1.0	2426.0	1370.0	-1.0	2258.0	1066.0	-1.0	1377.0	1087.0	-1.0	1573.0	1765.0	-1.0	2357.0	1213.0	-1.0	1881.0	1671.0	-1.0	2290.0	1581.0	-1.0	2542.0	1071.0	-1.0	1311.0	1275.0	-1.0	2010.0	1121.0	-1.0	1461.0	851.0	-1.0	1132.0	1024.0	-1.0	1257.0	
43.289	959.0	-1.0	1388.0	1018.0	-1.0	1354.0	990.0	-1.0	1456.0	1621.0	-1.0	2437.0	1379.0	-1.0	2288.0	1072.0	-1.0	1395.0	1094.0	-1.0	1593.0	1772.0	-1.0	2378.0	1218.0	-1.0	1899.0	1679.0	-1.0	2311.0	1592.0	-1.0	2576.0	1078.0	-1.0	1329.0	1288.0	-1.0	2038.0	1128.0	-1.0	1477.0	859.0	-1.0	1144.0	1031.0	-1.0	1270.0	
43.799	959.0	-1.0	1394.0	1021.0	-1.0	1360.0	993.0	-1.0	1468.0	1627.0	-1.0	2452.0	1387.0	-1.0	2312.0	1078.0	-1.0	1408.0	1101.0	-1.0	1607.0	1778.0	-1.0	2392.0	1223.0	-1.0	1913.0	1685.0	-1.0	2327.0	1600.0	-1.0	2601.0	1084.0	-1.0	1343.0	1299.0	-1.0	2064.0	1133.0	-1.0	1491.0	863.0	-1.0	1154.0	1036.0	-1.0	1280.0	
44.309	962.0	-1.0	1409.0	1028.0	-1.0	1381.0	1000.0	-1.0	1492.0	1637.0	-1.0	2487.0	1396.0	-1.0	2345.0	1086.0	-1.0	1429.0	1104.0	-1.0	1622.0	1793.0	-1.0	2433.0	1226.0	-1.0	1928.0	1698.0	-1.0	2354.0	1606.0	-1.0	2620.0	1097.0	-1.0	1366.0	1307.0	-1.0	2089.0	1141.0	-1.0	1509.0	868.0	-1.0	1165.0	1041.0	-1.0	1293.0	
44.819	967.0	-1.0	1428.0	1034.0	-1.0	1401.0	1006.0	-1.0	1515.0	1645.0	-1.0	2519.0	1402.0	-1.0	2370.0	1093.0	-1.0	1446.0	1107.0	-1.0	1632.0	1809.0	-1.0	2469.0	1230.0	-1.0	1947.0	1714.0	-1.0	2391.0	1612.0	-1.0	2643.0	1112.0	-1.0	1395.0	1317.0	-1.0	2118.0	1153.0	-1.0	1537.0	876.0	-1.0	1185.0	1050.0	-1.0	1314.0	
45.329	968.0	-1.0	1442.0	1036.0	-1.0	1414.0	1009.0	-1.0	1536.0	1652.0	-1.0	2544.0	1407.0	-1.0	2397.0	1097.0	-1.0	1464.0	1107.0	-1.0	1642.0	1818.0	-1.0	2506.0	1232.0	-1.0	1958.0	1725.0	-1.0	2421.0	1615.0	-1.0	2656.0	1122.0	-1.0	1417.0	1325.0	-1.0	2140.0	1160.0	-1.0	1556.0	882.0	-1.0	1199.0	1056.0	-1.0	1329.0	
45.839	969.0	-1.0	1458.0	1039.0	-1.0	1428.0	1013.0	-1.0	1557.0	1656.0	-1.0	2569.0	1411.0	-1.0	2414.0	1098.0	-1.0	1471.0	1108.0	-1.0	1646.0	1822.0	-1.0	2521.0	1234.0	-1.0	1966.0	1733.0	-1.0	2441.0	1617.0	-1.0	2664.0	1130.0	-1.0	1430.0	1331.0	-1.0	2160.0	1165.0	-1.0	1570.0	885.0	-1.0	1210.0	1062.0	-1.0	1341.0	
46.349	967.0	-1.0	1467.0	1038.0	-1.0	1430.0	1013.0	-1.0	1573.0	1653.0	-1.0	2580.0	1411.0	-1.0	2425.0	1096.0	-1.0	1473.0	1108.0	-1.0	1651.0	1816.0	-1.0	2521.0	1234.0	-1.0	1969.0	1731.0	-1.0	2440.0	1617.0	-1.0	2667.0	1129.0	-1.0	1427.0	1337.0	-1.0	2177.0	1163.0	-1.0	1571.0	885.0	-1.0	1214.0	1060.0	-1.0	1345.0	
46.859	968.0	-1.0	1467.0	1038.0	-1.0	1422.0	1013.0	-1.0	1578.0	1648.0	-1.0	2570.0	1409.0	-1.0	2426.0	1091.0	-1.0	1465.0	1108.0	-1.0	1651.0	1804.0	-1.0	2502.0	1232.0	-1.0	1962.0	1721.0	-1.0	2421.0	1615.0	-1.0	2660.0	1121.0	-1.0	1413.0	1340.0	-1.0	2185.0	1158.0	-1.0	1561.0	883.0	-1.0	1212.0	1055.0	-1.0	1339.0	
47.369	969.0	-1.0	1470.0	1036.0	-1.0	1416.0	1012.0	-1.0	1580.0	1641.0	-1.0	2559.0	1404.0	-1.0	2420.0	1084.0	-1.0	1455.0	1108.0	-1.0	1651.0	1786.0	-1.0	2474.0	1228.0	-1.0	1949.0	1700.0	-1.0	2388.0	1611.0	-1.0	2648.0	1107.0	-1.0	1390.0	1340.0	-1.0	2185.0	1148.0	-1.0	1545.0	882.0	-1.0	1212.0	1047.0	-1.0	1325.0	
47.879	965.0	-1.0	1469.0	1029.0	-1.0	1407.0	1007.0	-1.0	1578.0	1628.0	-1.0	2544.0	1398.0	-1.0	2413.0	1079.0	-1.0	1445.0	1106.0	-1.0	1650.0	1768.0	-1.0	2446.0	1224.0	-1.0	1933.0	1687.0	-1.0	2345.0	1609.0	-1.0	2637.0	1099.0	-1.0	1367.0	1340.0	-1.0	2181.0	1143.0	-1.0	1534.0	882.0	-1.0	1212.0	1042.0	-1.0	1316.0	
48.389	959.0	-1.0	1459.0	1023.0	-1.0	1397.0	1003.0	-1.0	1574.0	1620.0	-1.0	2532.0	1394.0	-1.0	2405.0	1074.0	-1.0	1440.0	1103.0	-1.0	1645.0	1755.0	-1.0	2429.0	1219.0	-1.0	1927.0	1675.0	-1.0	2332.0	1607.0	-1.0	2634.0	1097.0	-1.0	1364.0	1341.0	-1.0	2185.0	1141.0	-1.0	1533.0	883.0	-1.0	1217.0	1041.0	-1.0	1315.0	
48.899	959.0	-1.0	1454.0	1023.0	-1.0	1391.0	1003.0	-1.0	1570.0	1616.0	-1.0	2522.0	1391.0	-1.0	2404.0	1073.0	-1.0	1437.0	1101.0	-1.0	1642.0	1746.0	-1.0	2413.0	1218.0	-1.0	1926.0	1670.0	-1.0	2329.0	1606.0	-1.0	2636.0	1096.0	-1.0	1367.0	1346.0	-1.0	2196.0	1142.0	-1.0	1537.0	886.0	-1.0	1225.0	1048.0	-1.0	1319.0	
49.409	955.0	-1.0	1446.0	1023.0	-1.0	1388.0	1000.0	-1.0	1567.0	1614.0	-1.0	2519.0	1391.0	-1.0	2410.0	1074.0	-1.0	1441.0	1100.0	-1.0	1642.0	1742.0	-1.0	2416.0	1217.0	-1.0	1930.0	1668.0	-1.0	2339.0	1607.0	-1.0	2647.0	1100.0	-1.0	1377.0	1348.0	-1.0	2205.0	1146.0	-1.0	1546.0	889.0	-1.0	1233.0	1050.0	-1.0	1324.0	
49.919	954.0	-1.0	1432.0	1023.0	-1.0	1378.0	1001.0	-1.0	1559.0	1619.0	-1.0	2525.0	1399.0	-1.0	2424.0	1079.0	-1.0	1454.0	1097.0	-1.0	1636.0	1756.0	-1.0	2451.0	1215.0	-1.0	1923.0	1682.0	-1.0	2377.0	1612.0	-1.0	2662.0	1121.0	-1.0	1413.0	1347.0	-1.0	2210.0	1161.0	-1.0	1570.0	892.0	-1.0	1241.0	1055.0	-1.0	1333.0	
50.429	950.0	-1.0	1423.0	1023.0	-1.0	1375.0	999.0	-1.0	1556.0	1625.0	-1.0	2540.0	1409.0	-1.0	2449.0	1086.0	-1.0	1469.0	1094.0	-1.0	1633.0	1781.0	-1.0	2508.0	1214.0	-1.0	1921.0	1711.0	-1.0	2451.0	1625.0	-1.0	2698.0	1155.0	-1.0	1472.0	1344.0	-1.0	2214.0	1185.0	-1.0	1612.0	897.0	-1.0	1251.0	1064.0	-1.0	1348.0	
50.939	948.0	-1.0	1426.0	1024.0	-1.0	1382.0	997.0	-1.0	1551.0	1632.0	-1.0	2559.0	1407.0	-1.0	2447.0	1089.0	-1.0	1479.0	1089.0	-1.0	1624.0	1789.0	-1.0	2538.0	1214.0	-1.0	1924.0	1722.0	-1.0	2485.0	1622.0	-1.0	2700.0	1162.0	-1.0	1485.0	1345.0	-1.0	2222.0	1190.0	-1.0	1624.0	894.0	-1.0	1249.0	1065.0	-1.0	1354.0	
51.449	951.0	-1.0	1434.0	1027.0	-1.0	1392.0	997.0	-1.0	1549.0	1636.0	-1.0	2573.0	1401.0	-1.0	2442.0	1092.0	-1.0	1489.0	1084.0	-1.0	1621.0	1794.0	-1.0	2558.0	1215.0	-1.0	1937.0	1728.0	-1.0	2516.0	1617.0	-1.0	2700.0	1160.0	-1.0	1489.0	1345.0	-1.0	2229.0	1191.0	-1.0	1629.0	889.0	-1.0	1246.0	1065.0	-1.0	1355.0	
51.959	947.0	-1.0	1428.0	1024.0	-1.0	1387.0	992.0	-1.0	1542.0	1636.0	-1.0	2575.0	1399.0	-1.0	2439.0	1095.0	-1.0	1498.0	1082.0	-1.0	1619.0	1797.0	-1.0	2576.0	1216.0	-1.0	1945.0	1731.0	-1.0	2534.0	1614.0	-1.0	2703.0	1162.0	-1.0	1496.0	1343.0	-1.0	2236.0	1191.0	-1.0	1632.0	887.0	-1.0	1247.0	1062.0	-1.0	1353.0	
52.469	942.0	-1.0	1414.0	1020.0	-1.0	1379.0	986.0	-1.0	1531.0	1633.0	-1.0	2566.0	1396.0	-1.0	2430.0	1096.0	-1.0	1501.0	1080.0	-1.0	1617.0	1792.0	-1.0	2574.0	1214.0	-1.0	1946.0	1728.0	-1.0	2539.0	1607.0	-1.0	2699.0	1157.0	-1.0	1492.0	1342.0	-1.0	2243.0	1187.0	-1.0	1630.0	885.0	-1.0	1247.0	1058.0	-1.0	1353.0	
52.979	936.0	-1.0	1403.0	1017.0	-1.0	1371.0	982.0	-1.0	1522.0	1628.0	-1.0	2555.0	1390.0	-1.0	2417.0	1094.0	-1.0	1500.0	1078.0	-1.0	1614.0	1782.0	-1.0	2557.0	1211.0	-1.0	1937.0	1718.0	-1.0	2521.0	1598.0	-1.0	2684.0	1146.0	-1.0	1476.0	1339.0	-1.0	2245.0	1181.0	-1.0	1621.0	882.0	-1.0	1245.0	1056.0	-1.0	1353.0	
53.489	933.0	-1.0	1395.0	1015.0	-1.0	1364.0	980.0	-1.0	1514.0	1623.0	-1.0	2541.0	1384.0	-1.0	2403.0	1092.0	-1.0	1492.0	1076.0	-1.0	1608.0	1768.0	-1.0	2535.0	1207.0	-1.0	1926.0	1706.0	-1.0	2497.0	1590.0	-1.0	2665.0	1137.0	-1.0	1459.0	1335.0	-1.0	2239.0	1175.0	-1.0	1610.0	879.0	-1.0	1242.0	1054.0	-1.0	1351.0	
53.999	938.0	-1.0	1397.0	1021.0	-1.0	1363.0	984.0	-1.0	1517.0	1625.0	-1.0	2535.0	1379.0	-1.0	2394.0	1088.0	-1.0	1484.0	1073.0	-1.0	1603.0	1756.0	-1.0	2511.0	1203.0	-1.0	1912.0	1695.0	-1.0	2468.0	1582.0	-1.0	2643.0	1128.0	-1.0	1441.0	1331.0	-1.0	2231.0	1170.0	-1.0	1597.0	875.0	-1.0	1238.0	1052.0	-1.0	1347.0	
54.509	940.0	-1.0	1405.0	1022.0	-1.0	1368.0	985.0	-1.0	1522.0	1623.0	-1.0	2532.0	1376.0	-1.0	2385.0	1084.0	-1.0	1473.0	1072.0	-1.0	1597.0	1744.0	-1.0	2477.0	1198.0	-1.0	1899.0	1679.0	-1.0	2434.0	1575.0	-1.0	2624.0	1116.0	-1.0	1420.0	1327.0	-1.0	2218.0	1162.0	-1.0	1577.0	872.0	-1.0	1230.0	1049.0	-1.0	1341.0	
55.019	940.0	-1.0	1410.0	1022.0	-1.0	1371.0	984.0	-1.0	1524.0	1617.0	-1.0	2519.0	1370.0	-1.0	2374.0	1079.0	-1.0	1460.0	1068.0	-1.0	1589.0	1727.0	-1.0	2445.0	1195.0	-1.0	1887.0	1663.0	-1.0	2401.0	1569.0	-1.0	2607.0	1105.0	-1.0	1402.0	1322.0	-1.0	2209.0	1154.0	-1.0	1565.0	866.0	-1.0	1226.0	1046.0	-1.0	1336.0	
55.529	936.0	-1.0	1404.0	1018.0	-1.0	1363.0	980.0	-1.0	1520.0	1609.0	-1.0	2500.0	1364.0	-1.0	2355.0	1072.0	-1.0	1442.0	1064.0	-1.0	1577.0	1711.0	-1.0	2403.0	1189.0	-1.0	1871.0	1648.0	-1.0	2365.0	1562.0	-1.0	2587.0	1095.0	-1.0	1382.0	1317.0	-1.0	2196.0	1148.0	-1.0	1551.0	862.0	-1.0	1219.0	1042.0	-1.0	1328.0	
56.039	934.0	-1.0	1396.0	1015.0	-1.0	1354.0	978.0	-1.0	1514.0	1601.0	-1.0	2477.0	1360.0	-1.0	2341.0	1068.0	-1.0	1427.0	1061.0	-1.0	1565.0	1698.0	-1.0	2370.0	1184.0	-1.0	1855.0	1635.0	-1.0	2329.0	1556.0	-1.0	2567.0	1086.0	-1.0	1363.0	1309.0	-1.0	2179.0	1139.0	-1.0	1537.0	854.0	-1.0	1208.0	1038.0	-1.0	1321.0	
56.549	936.0	-1.0	1404.0	1016.0	-1.0	1361.0	979.0	-1.0	1519.0	1599.0	-1.0	2472.0	1358.0	-1.0	2337.0	1065.0	-1.0	1419.0	1058.0	-1.0	1559.0	1691.0	-1.0	2352.0	1183.0	-1.0	1849.0	1628.0	-1.0	2309.0	1556.0	-1.0	2559.0	1082.0	-1.0	1353.0	1305.0	-1.0	2167.0	1136.0	-1.0	1528.0	852.0	-1.0	1199.0	1035.0	-1.0	1316.0	
57.059	937.0	-1.0	1406.0	1017.0	-1.0	1364.0	979.0	-1.0	1519.0	1597.0	-1.0	2466.0	1356.0	-1.0	2333.0	1061.0	-1.0	1411.0	1055.0	-1.0	1551.0	1683.0	-1.0	2332.0	1182.0	-1.0	1845.0	1621.0	-1.0	2292.0	1555.0	-1.0	2556.0	1077.0	-1.0	1345.0	1304.0	-1.0	2162.0	1134.0	-1.0	1524.0	850.0	-1.0	1194.0	1035.0	-1.0	1315.0	
57.569	937.0	-1.0	1403.0	1017.0	-1.0	1362.0	979.0	-1.0	1516.0	1594.0	-1.0	2457.0	1353.0	-1.0	2327.0	1057.0	-1.0	1404.0	1053.0	-1.0	1544.0	1675.0	-1.0	2311.0	1181.0	-1.0	1841.0	1613.0	-1.0	2275.0	1554.0	-1.0	2553.0	1073.0	-1.0	1337.0	1304.0	-1.0	2161.0	1132.0	-1.0	1521.0	846.0	-1.0	1189.0	1035.0	-1.0	1314.0	
58.079	938.0	-1.0	1398.0	1018.0	-1.0	1358.0	979.0	-1.0	1513.0	1593.0	-1.0	2448.0	1352.0	-1.0	2322.0	1055.0	-1.0	1396.0	1052.0	-1.0	1538.0	1669.0	-1.0	2290.0	1180.0	-1.0	1836.0	1608.0	-1.0	2260.0	1554.0	-1.0	2548.0	1070.0	-1.0	1330.0	1303.0	-1.0	2159.0	1131.0	-1.0	1519.0	844.0	-1.0	1183.0	1033.0	-1.0	1314.0	
58.589	940.0	-1.0	1405.0	1019.0	-1.0	1365.0	979.0	-1.0	1516.0	1593.0	-1.0	2450.0	1354.0	-1.0	2325.0	1056.0	-1.0	1397.0	1052.0	-1.0	1537.0	1668.0	-1.0	2281.0	1181.0	-1.0	1837.0	1606.0	-1.0	2249.0	1556.0	-1.0	2551.0	1069.0	-1.0	1326.0	1305.0	-1.0	2158.0	1129.0	-1.0	1518.0	842.0	-1.0	1179.0	1032.0	-1.0	1312.0	
59.099	939.0	-1.0	1406.0	1018.0	-1.0	1366.0	977.0	-1.0	1513.0	1591.0	-1.0	2447.0	1354.0	-1.0	2326.0	1056.0	-1.0	1396.0	1052.0	-1.0	1536.0	1667.0	-1.0	2272.0	1182.0	-1.0	1841.0	1604.0	-1.0	2241.0	1558.0	-1.0	2556.0	1068.0	-1.0	1324.0	1308.0	-1.0	2167.0	1130.0	-1.0	1523.0	841.0	-1.0	1177.0	1033.0	-1.0	1314.0	
59.609	938.0	-1.0	1398.0	1016.0	-1.0	1359.0	974.0	-1.0	1504.0	1587.0	-1.0	2437.0	1354.0	-1.0	2322.0	1056.0	-1.0	1393.0	1053.0	-1.0	1533.0	1664.0	-1.0	2259.0	1182.0	-1.0	1842.0	1601.0	-1.0	2229.0	1559.0	-1.0	2560.0	1065.0	-1.0	1319.0	1309.0	-1.0	2173.0	1130.0	-1.0	1526.0	841.0	-1.0	1176.0	1033.0	-1.0	1316.0	
60.109	939.0	-1.0	1403.0	1017.0	-1.0	1361.0	974.0	-1.0	1505.0	1588.0	-1.0	2437.0	1356.0	-1.0	2323.0	1056.0	-1.0	1393.0	1054.0	-1.0	1532.0	1662.0	-1.0	2251.0	1183.0	-1.0	1841.0	1599.0	-1.0	2221.0	1559.0	-1.0	2556.0	1063.0	-1.0	1316.0	1312.0	-1.0	2176.0	1130.0	-1.0	1525.0	841.0	-1.0	1174.0	1032.0	-1.0	1315.0	
60.609	943.0	-1.0	1405.0	1020.0	-1.0	1363.0	977.0	-1.0	1504.0	1590.0	-1.0	2434.0	1356.0	-1.0	2327.0	1058.0	-1.0	1395.0	1056.0	-1.0	1535.0	1662.0	-1.0	2248.0	1185.0	-1.0	1846.0	1598.0	-1.0	2219.0	1563.0	-1.0	2564.0	1063.0	-1.0	1317.0	1315.0	-1.0	2185.0	1132.0	-1.0	1531.0	842.0	-1.0	1178.0	1033.0	-1.0	1318.0	
61.108	944.0	-1.0	1402.0	1021.0	-1.0	1361.0	978.0	-1.0	1500.0	1590.0	-1.0	2427.0	1358.0	-1.0	2329.0	1057.0	-1.0	1396.0	1057.0	-1.0	1538.0	1663.0	-1.0	2244.0	1187.0	-1.0	1849.0	1598.0	-1.0	2216.0	1564.0	-1.0	2568.0	1062.0	-1.0	1316.0	1319.0	-1.0	2193.0	1132.0	-1.0	1534.0	843.0	-1.0	1181.0	1034.0	-1.0	1320.0	
61.607	947.0	-1.0	1403.0	1023.0	-1.0	1358.0	982.0	-1.0	1501.0	1593.0	-1.0	2423.0	1360.0	-1.0	2333.0	1059.0	-1.0	1396.0	1060.0	-1.0	1542.0	1665.0	-1.0	2243.0	1187.0	-1.0	1853.0	1599.0	-1.0	2214.0	1566.0	-1.0	2570.0	1062.0	-1.0	1316.0	1321.0	-1.0	2198.0	1132.0	-1.0	1537.0	846.0	-1.0	1183.0	1034.0	-1.0	1321.0	
62.107	952.0	-1.0	1409.0	1026.0	-1.0	1363.0	985.0	-1.0	1505.0	1595.0	-1.0	2426.0	1363.0	-1.0	2342.0	1061.0	-1.0	1400.0	1063.0	-1.0	1548.0	1670.0	-1.0	2248.0	1191.0	-1.0	1862.0	1602.0	-1.0	2220.0	1570.0	-1.0	2581.0	1063.0	-1.0	1320.0	1324.0	-1.0	2203.0	1135.0	-1.0	1542.0	846.0	-1.0	1185.0	1037.0	-1.0	1326.0	
62.606	952.0	-1.0	1411.0	1027.0	-1.0	1362.0	987.0	-1.0	1504.0	1596.0	-1.0	2422.0	1365.0	-1.0	2347.0	1061.0	-1.0	1401.0	1065.0	-1.0	1553.0	1670.0	-1.0	2248.0	1193.0	-1.0	1869.0	1603.0	-1.0	2222.0	1572.0	-1.0	2589.0	1063.0	-1.0	1321.0	1325.0	-1.0	2209.0	1136.0	-1.0	1547.0	850.0	-1.0	1191.0	1039.0	-1.0	1331.0	
63.106	950.0	-1.0	1401.0	1025.0	-1.0	1354.0	986.0	-1.0	1495.0	1592.0	-1.0	2408.0	1365.0	-1.0	2345.0	1060.0	-1.0	1398.0	1066.0	-1.0	1554.0	1670.0	-1.0	2243.0	1192.0	-1.0	1867.0	1603.0	-1.0	2219.0	1573.0	-1.0	2588.0	1062.0	-1.0	1320.0	1324.0	-1.0	2209.0	1137.0	-1.0	1548.0	852.0	-1.0	1194.0	1041.0	-1.0	1336.0	
63.605	948.0	-1.0	1388.0	1023.0	-1.0	1343.0	985.0	-1.0	1488.0	1591.0	-1.0	2396.0	1364.0	-1.0	2337.0	1062.0	-1.0	1397.0	1063.0	-1.0	1549.0	1679.0	-1.0	2251.0	1190.0	-1.0	1865.0	1610.0	-1.0	2229.0	1569.0	-1.0	2579.0	1068.0	-1.0	1327.0	1324.0	-1.0	2209.0	1141.0	-1.0	1553.0	853.0	-1.0	1193.0	1044.0	-1.0	1341.0	
64.104	948.0	-1.0	1387.0	1022.0	-1.0	1339.0	985.0	-1.0	1483.0	1593.0	-1.0	2391.0	1363.0	-1.0	2333.0	1063.0	-1.0	1396.0	1064.0	-1.0	1551.0	1683.0	-1.0	2255.0	1191.0	-1.0	1868.0	1614.0	-1.0	2234.0	1568.0	-1.0	2573.0	1069.0	-1.0	1325.0	1325.0	-1.0	2213.0	1142.0	-1.0	1552.0	851.0	-1.0	1190.0	1045.0	-1.0	1341.0	
64.604	949.0	-1.0	1388.0	1021.0	-1.0	1338.0	984.0	-1.0	1480.0	1593.0	-1.0	2385.0	1364.0	-1.0	2334.0	1063.0	-1.0	1395.0	1067.0	-1.0	1558.0	1685.0	-1.0	2256.0	1194.0	-1.0	1874.0	1615.0	-1.0	2233.0	1569.0	-1.0	2573.0	1066.0	-1.0	1319.0	1328.0	-1.0	2218.0	1140.0	-1.0	1547.0	851.0	-1.0	1187.0	1044.0	-1.0	1338.0	
65.103	948.0	-1.0	1383.0	1021.0	-1.0	1332.0	983.0	-1.0	1471.0	1590.0	-1.0	2371.0	1364.0	-1.0	2333.0	1064.0	-1.0	1395.0	1070.0	-1.0	1566.0	1685.0	-1.0	2252.0	1196.0	-1.0	1880.0	1615.0	-1.0	2228.0	1570.0	-1.0	2575.0	1062.0	-1.0	1313.0	1331.0	-1.0	2224.0	1139.0	-1.0	1544.0	850.0	-1.0	1185.0	1045.0	-1.0	1336.0	
65.602	945.0	-1.0	1370.0	1017.0	-1.0	1318.0	980.0	-1.0	1456.0	1587.0	-1.0	2354.0	1363.0	-1.0	2328.0	1065.0	-1.0	1394.0	1072.0	-1.0	1572.0	1684.0	-1.0	2246.0	1196.0	-1.0	1882.0	1612.0	-1.0	2220.0	1570.0	-1.0	2573.0	1059.0	-1.0	1306.0	1333.0	-1.0	2229.0	1137.0	-1.0	1540.0	850.0	-1.0	1184.0	1044.0	-1.0	1334.0	
66.102	941.0	-1.0	1353.0	1011.0	-1.0	1302.0	977.0	-1.0	1438.0	1584.0	-1.0	2333.0	1362.0	-1.0	2319.0	1066.0	-1.0	1393.0	1075.0	-1.0	1576.0	1683.0	-1.0	2237.0	1196.0	-1.0	1879.0	1608.0	-1.0	2207.0	1568.0	-1.0	2566.0	1054.0	-1.0	1296.0	1336.0	-1.0	2231.0	1136.0	-1.0	1534.0	850.0	-1.0	1182.0	1042.0	-1.0	1330.0	
66.601	936.0	-1.0	1331.0	1005.0	-1.0	1280.0	971.0	-1.0	1416.0	1579.0	-1.0	2310.0	1359.0	-1.0	2306.0	1068.0	-1.0	1391.0	1077.0	-1.0	1580.0	1684.0	-1.0	2231.0	1195.0	-1.0	1873.0	1606.0	-1.0	2195.0	1567.0	-1.0	2555.0	1051.0	-1.0	1287.0	1336.0	-1.0	2227.0	1133.0	-1.0	1526.0	849.0	-1.0	1178.0	1041.0	-1.0	1324.0	
67.100	933.0	-1.0	1315.0	1000.0	-1.0	1261.0	969.0	-1.0	1400.0	1579.0	-1.0	2294.0	1358.0	-1.0	2294.0	1069.0	-1.0	1391.0	1079.0	-1.0	1584.0	1687.0	-1.0	2226.0	1193.0	-1.0	1866.0	1605.0	-1.0	2184.0	1564.0	-1.0	2542.0	1048.0	-1.0	1277.0	1334.0	-1.0	2219.0	1130.0	-1.0	1516.0	848.0	-1.0	1174.0	1038.0	-1.0	1317.0	
67.599	934.0	-1.0	1309.0	998.0	-1.0	1253.0	968.0	-1.0	1391.0	1580.0	-1.0	2288.0	1358.0	-1.0	2287.0	1073.0	-1.0	1394.0	1081.0	-1.0	1588.0	1692.0	-1.0	2228.0	1193.0	-1.0	1865.0	1607.0	-1.0	2181.0	1564.0	-1.0	2539.0	1047.0	-1.0	1275.0	1333.0	-1.0	2215.0	1130.0	-1.0	1512.0	848.0	-1.0	1173.0	1039.0	-1.0	1316.0	
68.098	932.0	-1.0	1301.0	996.0	-1.0	1242.0	966.0	-1.0	1380.0	1581.0	-1.0	2280.0	1356.0	-1.0	2278.0	1075.0	-1.0	1394.0	1082.0	-1.0	1592.0	1696.0	-1.0	2228.0	1192.0	-1.0	1862.0	1609.0	-1.0	2178.0	1564.0	-1.0	2532.0	1046.0	-1.0	1272.0	1331.0	-1.0	2207.0	1128.0	-1.0	1505.0	849.0	-1.0	1172.0	1038.0	-1.0	1311.0	
68.597	934.0	-1.0	1298.0	996.0	-1.0	1237.0	967.0	-1.0	1375.0	1585.0	-1.0	2277.0	1356.0	-1.0	2272.0	1078.0	-1.0	1393.0	1084.0	-1.0	1595.0	1704.0	-1.0	2231.0	1193.0	-1.0	1860.0	1614.0	-1.0	2177.0	1563.0	-1.0	2525.0	1046.0	-1.0	1270.0	1329.0	-1.0	2195.0	1127.0	-1.0	1497.0	848.0	-1.0	1168.0	1038.0	-1.0	1307.0	
69.096	936.0	-1.0	1302.0	996.0	-1.0	1238.0	969.0	-1.0	1375.0	1588.0	-1.0	2278.0	1357.0	-1.0	2269.0	1079.0	-1.0	1394.0	1086.0	-1.0	1598.0	1710.0	-1.0	2235.0	1194.0	-1.0	1863.0	1619.0	-1.0	2182.0	1565.0	-1.0	2526.0	1047.0	-1.0	1272.0	1328.0	-1.0	2191.0	1127.0	-1.0	1495.0	848.0	-1.0	1167.0	1039.0	-1.0	1307.0	
69.595	937.0	-1.0	1301.0	996.0	-1.0	1237.0	968.0	-1.0	1373.0	1588.0	-1.0	2273.0	1356.0	-1.0	2263.0	1080.0	-1.0	1392.0	1087.0	-1.0	1599.0	1713.0	-1.0	2234.0	1195.0	-1.0	1866.0	1623.0	-1.0	2185.0	1567.0	-1.0	2527.0	1048.0	-1.0	1273.0	1327.0	-1.0	2186.0	1127.0	-1.0	1492.0	849.0	-1.0	1165.0	1039.0	-1.0	1305.0	
70.094	941.0	-1.0	1309.0	1000.0	-1.0	1243.0	972.0	-1.0	1380.0	1593.0	-1.0	2279.0	1358.0	-1.0	2263.0	1080.0	-1.0	1390.0	1088.0	-1.0	1601.0	1718.0	-1.0	2237.0	1196.0	-1.0	1869.0	1628.0	-1.0	2189.0	1570.0	-1.0	2529.0	1050.0	-1.0	1276.0	1328.0	-1.0	2181.0	1126.0	-1.0	1491.0	848.0	-1.0	1162.0	1039.0	-1.0	1304.0	
70.593	944.0	-1.0	1319.0	1002.0	-1.0	1250.0	975.0	-1.0	1387.0	1595.0	-1.0	2285.0	1360.0	-1.0	2267.0	1081.0	-1.0	1390.0	1089.0	-1.0	1604.0	1724.0	-1.0	2242.0	1199.0	-1.0	1875.0	1634.0	-1.0	2199.0	1575.0	-1.0	2540.0	1053.0	-1.0	1281.0	1329.0	-1.0	2186.0	1129.0	-1.0	1495.0	851.0	-1.0	1165.0	1040.0	-1.0	1307.0	
71.092	945.0	-1.0	1323.0	1004.0	-1.0	1253.0	976.0	-1.0	1390.0	1597.0	-1.0	2288.0	1361.0	-1.0	2269.0	1082.0	-1.0	1391.0	1091.0	-1.0	1607.0	1728.0	-1.0	2248.0	1200.0	-1.0	1879.0	1638.0	-1.0	2207.0	1577.0	-1.0	2549.0	1056.0	-1.0	1286.0	1332.0	-1.0	2191.0	1130.0	-1.0	1499.0	853.0	-1.0	1168.0	1042.0	-1.0	1308.0	
71.592	946.0	-1.0	1324.0	1004.0	-1.0	1253.0	977.0	-1.0	1392.0	1597.0	-1.0	2290.0	1364.0	-1.0	2273.0	1084.0	-1.0	1393.0	1092.0	-1.0	1611.0	1733.0	-1.0	2254.0	1202.0	-1.0	1881.0	1643.0	-1.0	2213.0	1580.0	-1.0	2556.0	1057.0	-1.0	1290.0	1334.0	-1.0	2197.0	1132.0	-1.0	1504.0	853.0	-1.0	1171.0	1043.0	-1.0	1310.0	
72.092	950.0	-1.0	1337.0	1007.0	-1.0	1264.0	981.0	-1.0	1403.0	1603.0	-1.0	2305.0	1368.0	-1.0	2285.0	1085.0	-1.0	1398.0	1095.0	-1.0	1617.0	1740.0	-1.0	2265.0	1202.0	-1.0	1884.0	1648.0	-1.0	2219.0	1584.0	-1.0	2564.0	1059.0	-1.0	1294.0	1338.0	-1.0	2203.0	1134.0	-1.0	1508.0	855.0	-1.0	1172.0	1044.0	-1.0	1312.0	
72.591	952.0	-1.0	1347.0	1010.0	-1.0	1271.0	982.0	-1.0	1410.0	1606.0	-1.0	2317.0	1372.0	-1.0	2297.0	1087.0	-1.0	1404.0	1097.0	-1.0	1623.0	1745.0	-1.0	2275.0	1203.0	-1.0	1888.0	1652.0	-1.0	2227.0	1587.0	-1.0	2575.0	1061.0	-1.0	1300.0	1340.0	-1.0	2211.0	1136.0	-1.0	1515.0	858.0	-1.0	1177.0	1045.0	-1.0	1315.0	
73.090	952.0	-1.0	1347.0	1010.0	-1.0	1271.0	981.0	-1.0	1413.0	1606.0	-1.0	2322.0	1374.0	-1.0	2305.0	1088.0	-1.0	1407.0	1099.0	-1.0	1628.0	1749.0	-1.0	2281.0	1204.0	-1.0	1890.0	1653.0	-1.0	2231.0	1588.0	-1.0	2579.0	1061.0	-1.0	1301.0	1343.0	-1.0	2218.0	1138.0	-1.0	1520.0	858.0	-1.0	1182.0	1047.0	-1.0	1318.0	
73.590	950.0	-1.0	1343.0	1009.0	-1.0	1269.0	980.0	-1.0	1412.0	1605.0	-1.0	2321.0	1375.0	-1.0	2307.0	1088.0	-1.0	1408.0	1100.0	-1.0	1631.0	1749.0	-1.0	2282.0	1204.0	-1.0	1888.0	1653.0	-1.0	2228.0	1588.0	-1.0	2575.0	1060.0	-1.0	1299.0	1343.0	-1.0	2218.0	1138.0	-1.0	1521.0	858.0	-1.0	1181.0	1047.0	-1.0	1319.0	
74.089	948.0	-1.0	1337.0	1009.0	-1.0	1263.0	980.0	-1.0	1409.0	1602.0	-1.0	2319.0	1375.0	-1.0	2308.0	1087.0	-1.0	1407.0	1101.0	-1.0	1631.0	1750.0	-1.0	2281.0	1203.0	-1.0	1887.0	1652.0	-1.0	2225.0	1586.0	-1.0	2568.0	1057.0	-1.0	1295.0	1342.0	-1.0	2213.0	1136.0	-1.0	1519.0	858.0	-1.0	1180.0	1046.0	-1.0	1318.0	
74.588	951.0	-1.0	1346.0	1011.0	-1.0	1270.0	982.0	-1.0	1417.0	1604.0	-1.0	2328.0	1377.0	-1.0	2313.0	1087.0	-1.0	1408.0	1102.0	-1.0	1636.0	1752.0	-1.0	2284.0	1204.0	-1.0	1888.0	1653.0	-1.0	2225.0	1587.0	-1.0	2565.0	1056.0	-1.0	1293.0	1341.0	-1.0	2207.0	1135.0	-1.0	1514.0	857.0	-1.0	1177.0	1045.0	-1.0	1315.0	
75.087	953.0	-1.0	1350.0	1012.0	-1.0	1274.0	982.0	-1.0	1420.0	1604.0	-1.0	2330.0	1378.0	-1.0	2314.0	1087.0	-1.0	1407.0	1103.0	-1.0	1639.0	1753.0	-1.0	2287.0	1205.0	-1.0	1895.0	1653.0	-1.0	2228.0	1589.0	-1.0	2570.0	1055.0	-1.0	1292.0	1341.0	-1.0	2205.0	1134.0	-1.0	1512.0	857.0	-1.0	1177.0	1043.0	-1.0	1312.0	
75.587	951.0	-1.0	1346.0	1010.0	-1.0	1270.0	980.0	-1.0	1417.0	1601.0	-1.0	2325.0	1378.0	-1.0	2312.0	1087.0	-1.0	1404.0	1103.0	-1.0	1640.0	1753.0	-1.0	2286.0	1207.0	-1.0	1901.0	1654.0	-1.0	2231.0	1591.0	-1.0	2573.0	1054.0	-1.0	1290.0	1341.0	-1.0	2201.0	1131.0	-1.0	1507.0	856.0	-1.0	1174.0	1041.0	-1.0	1307.0	
76.087	948.0	-1.0	1337.0	1009.0	-1.0	1261.0	979.0	-1.0	1412.0	1598.0	-1.0	2315.0	1377.0	-1.0	2309.0	1085.0	-1.0	1402.0	1104.0	-1.0	1641.0	1755.0	-1.0	2289.0	1209.0	-1.0	1904.0	1656.0	-1.0	2235.0	1592.0	-1.0	2577.0	1053.0	-1.0	1288.0	1340.0	-1.0	2194.0	1129.0	-1.0	1502.0	854.0	-1.0	1171.0	1039.0	-1.0	1301.0	
76.586	951.0	-1.0	1344.0	1011.0	-1.0	1267.0	982.0	-1.0	1418.0	1601.0	-1.0	2320.0	1379.0	-1.0	2314.0	1087.0	-1.0	1404.0	1106.0	-1.0	1646.0	1760.0	-1.0	2297.0	1212.0	-1.0	1914.0	1661.0	-1.0	2245.0	1598.0	-1.0	2590.0	1055.0	-1.0	1292.0	1340.0	-1.0	2192.0	1130.0	-1.0	1500.0	854.0	-1.0	1170.0	1037.0	-1.0	1298.0	
77.085	953.0	-1.0	1349.0	1013.0	-1.0	1272.0	983.0	-1.0	1421.0	1602.0	-1.0	2324.0	1381.0	-1.0	2319.0	1087.0	-1.0	1405.0	1107.0	-1.0	1650.0	1763.0	-1.0	2304.0	1214.0	-1.0	1921.0	1665.0	-1.0	2255.0	1603.0	-1.0	2602.0	1057.0	-1.0	1295.0	1342.0	-1.0	2195.0	1130.0	-1.0	1502.0	856.0	-1.0	1172.0	1036.0	-1.0	1296.0	
77.584	952.0	-1.0	1345.0	1014.0	-1.0	1270.0	983.0	-1.0	1420.0	1601.0	-1.0	2321.0	1381.0	-1.0	2321.0	1088.0	-1.0	1405.0	1109.0	-1.0	1654.0	1766.0	-1.0	2311.0	1214.0	-1.0	1924.0	1668.0	-1.0	2261.0	1606.0	-1.0	2610.0	1060.0	-1.0	1298.0	1342.0	-1.0	2198.0	1131.0	-1.0	1504.0	856.0	-1.0	1173.0	1035.0	-1.0	1293.0	
78.083	953.0	-1.0	1341.0	1015.0	-1.0	1266.0	984.0	-1.0	1420.0	1603.0	-1.0	2322.0	1385.0	-1.0	2328.0	1090.0	-1.0	1407.0	1111.0	-1.0	1657.0	1771.0	-1.0	2320.0	1215.0	-1.0	1925.0	1671.0	-1.0	2267.0	1608.0	-1.0	2615.0	1061.0	-1.0	1301.0	1342.0	-1.0	2200.0	1133.0	-1.0	1507.0	856.0	-1.0	1175.0	1035.0	-1.0	1293.0	
78.582	953.0	-1.0	1342.0	1014.0	-1.0	1266.0	985.0	-1.0	1420.0	1606.0	-1.0	2330.0	1391.0	-1.0	2342.0	1094.0	-1.0	1415.0	1114.0	-1.0	1663.0	1781.0	-1.0	2337.0	1217.0	-1.0	1926.0	1677.0	-1.0	2278.0	1611.0	-1.0	2622.0	1065.0	-1.0	1307.0	1342.0	-1.0	2202.0	1135.0	-1.0	1512.0	857.0	-1.0	1176.0	1037.0	-1.0	1295.0	
79.081	955.0	-1.0	1350.0	1017.0	-1.0	1277.0	987.0	-1.0	1427.0	1611.0	-1.0	2343.0	1394.0	-1.0	2354.0	1096.0	-1.0	1422.0	1116.0	-1.0	1667.0	1789.0	-1.0	2353.0	1218.0	-1.0	1931.0	1683.0	-1.0	2290.0	1613.0	-1.0	2631.0	1070.0	-1.0	1314.0	1344.0	-1.0	2207.0	1139.0	-1.0	1521.0	859.0	-1.0	1180.0	1037.0	-1.0	1297.0	
79.580	958.0	-1.0	1358.0	1022.0	-1.0	1287.0	989.0	-1.0	1434.0	1614.0	-1.0	2353.0	1396.0	-1.0	2365.0	1099.0	-1.0	1428.0	1117.0	-1.0	1671.0	1794.0	-1.0	2366.0	1219.0	-1.0	1935.0	1687.0	-1.0	2299.0	1614.0	-1.0	2636.0	1072.0	-1.0	1319.0	1346.0	-1.0	2212.0	1141.0	-1.0	1529.0	860.0	-1.0	1184.0	1040.0	-1.0	1302.0	
80.079	959.0	-1.0	1364.0	1022.0	-1.0	1292.0	992.0	-1.0	1440.0	1617.0	-1.0	2364.0	1399.0	-1.0	2374.0	1102.0	-1.0	1433.0	1117.0	-1.0	1675.0	1799.0	-1.0	2377.0	1219.0	-1.0	1939.0	1690.0	-1.0	2306.0	1614.0	-1.0	2640.0	1074.0	-1.0	1324.0	1346.0	-1.0	2216.0	1143.0	-1.0	1535.0	860.0	-1.0	1186.0	1043.0	-1.0	1308.0	
80.578	960.0	-1.0	1367.0	1024.0	-1.0	1294.0	993.0	-1.0	1447.0	1620.0	-1.0	2372.0	1402.0	-1.0	2383.0	1103.0	-1.0	1438.0	1119.0	-1.0	1678.0	1804.0	-1.0	2385.0	1221.0	-1.0	1945.0	1692.0	-1.0	2314.0	1614.0	-1.0	2644.0	1074.0	-1.0	1328.0	1346.0	-1.0	2220.0	1144.0	-1.0	1539.0	861.0	-1.0	1189.0	1045.0	-1.0	1313.0	
81.077	964.0	-1.0	1378.0	1028.0	-1.0	1300.0	997.0	-1.0	1458.0	1625.0	-1.0	2386.0	1405.0	-1.0	2393.0	1105.0	-1.0	1443.0	1120.0	-1.0	1683.0	1806.0	-1.0	2393.0	1222.0	-1.0	1950.0	1695.0	-1.0	2322.0	1616.0	-1.0	2650.0	1076.0	-1.0	1332.0	1345.0	-1.0	2222.0	1145.0	-1.0	1543.0	862.0	-1.0	1191.0	1047.0	-1.0	1319.0	
81.576	968.0	-1.0	1392.0	1030.0	-1.0	1310.0	1001.0	-1.0	1470.0	1630.0	-1.0	2402.0	1407.0	-1.0	2407.0	1106.0	-1.0	1449.0	1123.0	-1.0	1689.0	1810.0	-1.0	2405.0	1224.0	-1.0	1957.0	1700.0	-1.0	2334.0	1618.0	-1.0	2659.0	1078.0	-1.0	1337.0	1346.0	-1.0	2226.0	1146.0	-1.0	1547.0	862.0	-1.0	1194.0	1049.0	-1.0	1322.0	
82.075	969.0	-1.0	1401.0	1031.0	-1.0	1315.0	1002.0	-1.0	1477.0	1632.0	-1.0	2414.0	1410.0	-1.0	2415.0	1108.0	-1.0	1454.0	1123.0	-1.0	1696.0	1812.0	-1.0	2414.0	1228.0	-1.0	1968.0	1703.0	-1.0	2348.0	1621.0	-1.0	2672.0	1081.0	-1.0	1344.0	1349.0	-1.0	2233.0	1148.0	-1.0	1552.0	865.0	-1.0	1198.0	1050.0	-1.0	1326.0	
82.574	969.0	-1.0	1401.0	1030.0	-1.0	1313.0	1002.0	-1.0	1479.0	1632.0	-1.0	2415.0	1410.0	-1.0	2419.0	1107.0	-1.0	1456.0	1124.0	-1.0	1699.0	1812.0	-1.0	2419.0	1228.0	-1.0	1974.0	1706.0	-1.0	2357.0	1623.0	-1.0	2684.0	1082.0	-1.0	1349.0	1350.0	-1.0	2241.0	1149.0	-1.0	1557.0	866.0	-1.0	1204.0	1052.0	-1.0	1331.0	
83.073	967.0	-1.0	1398.0	1028.0	-1.0	1309.0	1001.0	-1.0	1477.0	1629.0	-1.0	2415.0	1409.0	-1.0	2419.0	1106.0	-1.0	1457.0	1124.0	-1.0	1701.0	1811.0	-1.0	2421.0	1228.0	-1.0	1975.0	1707.0	-1.0	2364.0	1625.0	-1.0	2689.0	1082.0	-1.0	1352.0	1352.0	-1.0	2251.0	1150.0	-1.0	1561.0	867.0	-1.0	1209.0	1053.0	-1.0	1334.0	
83.572	965.0	-1.0	1393.0	1026.0	-1.0	1302.0	1000.0	-1.0	1474.0	1628.0	-1.0	2412.0	1409.0	-1.0	2420.0	1106.0	-1.0	1458.0	1124.0	-1.0	1703.0	1811.0	-1.0	2424.0	1228.0	-1.0	1975.0	1708.0	-1.0	2369.0	1625.0	-1.0	2694.0	1082.0	-1.0	1353.0	1355.0	-1.0	2259.0	1150.0	-1.0	1563.0	868.0	-1.0	1213.0	1054.0	-1.0	1338.0	
84.071	967.0	-1.0	1399.0	1028.0	-1.0	1305.0	1001.0	-1.0	1479.0	1631.0	-1.0	2417.0	1410.0	-1.0	2426.0	1105.0	-1.0	1460.0	1126.0	-1.0	1708.0	1811.0	-1.0	2428.0	1227.0	-1.0	1976.0	1708.0	-1.0	2373.0	1626.0	-1.0	2697.0	1081.0	-1.0	1353.0	1357.0	-1.0	2267.0	1150.0	-1.0	1565.0	869.0	-1.0	1216.0	1056.0	-1.0	1342.0	
84.570	969.0	-1.0	1407.0	1029.0	-1.0	1311.0	1004.0	-1.0	1487.0	1633.0	-1.0	2427.0	1414.0	-1.0	2436.0	1105.0	-1.0	1463.0	1128.0	-1.0	1714.0	1812.0	-1.0	2436.0	1228.0	-1.0	1981.0	1708.0	-1.0	2377.0	1628.0	-1.0	2704.0	1082.0	-1.0	1355.0	1361.0	-1.0	2277.0	1151.0	-1.0	1568.0	870.0	-1.0	1219.0	1057.0	-1.0	1346.0	
85.069	970.0	-1.0	1410.0	1030.0	-1.0	1315.0	1004.0	-1.0	1492.0	1633.0	-1.0	2433.0	1416.0	-1.0	2445.0	1106.0	-1.0	1467.0	1130.0	-1.0	1720.0	1812.0	-1.0	2443.0	1229.0	-1.0	1986.0	1708.0	-1.0	2384.0	1629.0	-1.0	2711.0	1083.0	-1.0	1357.0	1365.0	-1.0	2289.0	1153.0	-1.0	1573.0	872.0	-1.0	1224.0	1060.0	-1.0	1352.0	
85.568	968.0	-1.0	1408.0	1029.0	-1.0	1314.0	1003.0	-1.0	1492.0	1633.0	-1.0	2435.0	1417.0	-1.0	2450.0	1106.0	-1.0	1469.0	1130.0	-1.0	1723.0	1813.0	-1.0	2448.0	1229.0	-1.0	1988.0	1708.0	-1.0	2388.0	1628.0	-1.0	2713.0	1082.0	-1.0	1358.0	1366.0	-1.0	2298.0	1154.0	-1.0	1576.0	872.0	-1.0	1228.0	1060.0	-1.0	1356.0	
86.067	966.0	-1.0	1401.0	1027.0	-1.0	1308.0	1002.0	-1.0	1488.0	1630.0	-1.0	2430.0	1417.0	-1.0	2452.0	1106.0	-1.0	1470.0	1130.0	-1.0	1725.0	1812.0	-1.0	2453.0	1229.0	-1.0	1988.0	1708.0	-1.0	2390.0	1626.0	-1.0	2709.0	1080.0	-1.0	1356.0	1367.0	-1.0	2300.0	1153.0	-1.0	1577.0	872.0	-1.0	1230.0	1062.0	-1.0	1359.0	
86.566	966.0	-1.0	1399.0	1027.0	-1.0	1305.0	1002.0	-1.0	1488.0	1631.0	-1.0	2430.0	1417.0	-1.0	2454.0	1105.0	-1.0	1470.0	1131.0	-1.0	1726.0	1812.0	-1.0	2455.0	1227.0	-1.0	1987.0	1707.0	-1.0	2390.0	1625.0	-1.0	2703.0	1079.0	-1.0	1354.0	1365.0	-1.0	2299.0	1152.0	-1.0	1576.0	871.0	-1.0	1229.0	1062.0	-1.0	1358.0	
87.065	968.0	-1.0	1405.0	1029.0	-1.0	1311.0	1004.0	-1.0	1495.0	1633.0	-1.0	2439.0	1418.0	-1.0	2460.0	1105.0	-1.0	1472.0	1132.0	-1.0	1730.0	1811.0	-1.0	2460.0	1229.0	-1.0	1992.0	1707.0	-1.0	2395.0	1625.0	-1.0	2708.0	1080.0	-1.0	1355.0	1365.0	-1.0	2298.0	1152.0	-1.0	1574.0	872.0	-1.0	1227.0	1061.0	-1.0	1358.0	
87.564	967.0	-1.0	1408.0	1030.0	-1.0	1314.0	1005.0	-1.0	1498.0	1632.0	-1.0	2441.0	1418.0	-1.0	2461.0	1104.0	-1.0	1471.0	1132.0	-1.0	1731.0	1809.0	-1.0	2458.0	1229.0	-1.0	1995.0	1707.0	-1.0	2397.0	1626.0	-1.0	2711.0	1079.0	-1.0	1354.0	1365.0	-1.0	2301.0	1150.0	-1.0	1571.0	871.0	-1.0	1230.0	1060.0	-1.0	1356.0	
88.063	970.0	-1.0	1417.0	1032.0	-1.0	1321.0	1005.0	-1.0	1503.0	1633.0	-1.0	2447.0	1419.0	-1.0	2466.0	1103.0	-1.0	1470.0	1133.0	-1.0	1736.0	1807.0	-1.0	2457.0	1229.0	-1.0	1998.0	1706.0	-1.0	2400.0	1626.0	-1.0	2714.0	1079.0	-1.0	1354.0	1369.0	-1.0	2311.0	1148.0	-1.0	1570.0	871.0	-1.0	1230.0	1059.0	-1.0	1355.0	
88.562	971.0	-1.0	1420.0	1034.0	-1.0	1322.0	1006.0	-1.0	1508.0	1634.0	-1.0	2448.0	1421.0	-1.0	2471.0	1101.0	-1.0	1468.0	1134.0	-1.0	1738.0	1805.0	-1.0	2453.0	1229.0	-1.0	2000.0	1706.0	-1.0	2400.0	1625.0	-1.0	2715.0	1080.0	-1.0	1354.0	1371.0	-1.0	2317.0	1148.0	-1.0	1568.0	870.0	-1.0	1230.0	1060.0	-1.0	1356.0	
89.061	973.0	-1.0	1434.0	1037.0	-1.0	1333.0	1010.0	-1.0	1518.0	1636.0	-1.0	2457.0	1423.0	-1.0	2479.0	1101.0	-1.0	1468.0	1136.0	-1.0	1743.0	1804.0	-1.0	2454.0	1231.0	-1.0	2003.0	1706.0	-1.0	2401.0	1627.0	-1.0	2720.0	1081.0	-1.0	1354.0	1372.0	-1.0	2320.0	1148.0	-1.0	1567.0	869.0	-1.0	1229.0	1061.0	-1.0	1358.0	
89.561	976.0	-1.0	1442.0	1038.0	-1.0	1341.0	1011.0	-1.0	1527.0	1637.0	-1.0	2463.0	1425.0	-1.0	2486.0	1101.0	-1.0	1466.0	1137.0	-1.0	1746.0	1802.0	-1.0	2453.0	1232.0	-1.0	2007.0	1705.0	-1.0	2404.0	1630.0	-1.0	2728.0	1082.0	-1.0	1356.0	1376.0	-1.0	2330.0	1149.0	-1.0	1569.0	871.0	-1.0	1235.0	1063.0	-1.0	1362.0	
90.060	977.0	-1.0	1448.0	1040.0	-1.0	1345.0	1012.0	-1.0	1533.0	1638.0	-1.0	2466.0	1425.0	-1.0	2491.0	1099.0	-1.0	1465.0	1137.0	-1.0	1749.0	1800.0	-1.0	2449.0	1232.0	-1.0	2011.0	1704.0	-1.0	2403.0	1631.0	-1.0	2733.0	1083.0	-1.0	1357.0	1380.0	-1.0	2342.0	1150.0	-1.0	1570.0	872.0	-1.0	1237.0	1066.0	-1.0	1368.0	
90.559	975.0	-1.0	1446.0	1039.0	-1.0	1344.0	1012.0	-1.0	1535.0	1636.0	-1.0	2465.0	1426.0	-1.0	2495.0	1099.0	-1.0	1464.0	1138.0	-1.0	1750.0	1798.0	-1.0	2448.0	1231.0	-1.0	2011.0	1703.0	-1.0	2404.0	1632.0	-1.0	2734.0	1084.0	-1.0	1357.0	1383.0	-1.0	2351.0	1150.0	-1.0	1571.0	871.0	-1.0	1239.0	1069.0	-1.0	1371.0	
91.059	982.0	-1.0	1470.0	1048.0	-1.0	1363.0	1019.0	-1.0	1556.0	1646.0	-1.0	2491.0	1432.0	-1.0	2511.0	1099.0	-1.0	1466.0	1140.0	-1.0	1755.0	1801.0	-1.0	2454.0	1233.0	-1.0	2014.0	1705.0	-1.0	2409.0	1633.0	-1.0	2734.0	1086.0	-1.0	1360.0	1391.0	-1.0	2370.0	1150.0	-1.0	1570.0	871.0	-1.0	1238.0	1072.0	-1.0	1378.0	
91.558	988.0	-1.0	1491.0	1054.0	-1.0	1379.0	1023.0	-1.0	1574.0	1653.0	-1.0	2512.0	1436.0	-1.0	2527.0	1101.0	-1.0	1470.0	1142.0	-1.0	1763.0	1801.0	-1.0	2461.0	1235.0	-1.0	2023.0	1708.0	-1.0	2418.0	1635.0	-1.0	2744.0	1089.0	-1.0	1364.0	1398.0	-1.0	2384.0	1152.0	-1.0	1572.0	872.0	-1.0	1239.0	1073.0	-1.0	1383.0	
92.057	988.0	-1.0	1495.0	1056.0	-1.0	1384.0	1025.0	-1.0	1579.0	1655.0	-1.0	2517.0	1439.0	-1.0	2537.0	1101.0	-1.0	1472.0	1142.0	-1.0	1764.0	1802.0	-1.0	2465.0	1236.0	-1.0	2028.0	1709.0	-1.0	2422.0	1635.0	-1.0	2748.0	1090.0	-1.0	1366.0	1400.0	-1.0	2391.0	1153.0	-1.0	1574.0	872.0	-1.0	1242.0	1076.0	-1.0	1387.0	
92.556	986.0	-1.0	1489.0	1053.0	-1.0	1380.0	1024.0	-1.0	1579.0	1653.0	-1.0	2514.0	1439.0	-1.0	2539.0	1099.0	-1.0	1472.0	1141.0	-1.0	1762.0	1800.0	-1.0	2466.0	1235.0	-1.0	2026.0	1708.0	-1.0	2421.0	1634.0	-1.0	2742.0	1088.0	-1.0	1365.0	1397.0	-1.0	2387.0	1152.0	-1.0	1573.0	872.0	-1.0	1244.0	1076.0	-1.0	1387.0	
93.055	985.0	-1.0	1481.0	1053.0	-1.0	1373.0	1023.0	-1.0	1576.0	1651.0	-1.0	2508.0	1438.0	-1.0	2537.0	1098.0	-1.0	1470.0	1138.0	-1.0	1757.0	1797.0	-1.0	2463.0	1233.0	-1.0	2021.0	1704.0	-1.0	2415.0	1631.0	-1.0	2733.0	1087.0	-1.0	1359.0	1394.0	-1.0	2378.0	1150.0	-1.0	1568.0	872.0	-1.0	1242.0	1074.0	-1.0	1386.0	
93.555	984.0	-1.0	1482.0	1053.0	-1.0	1377.0	1023.0	-1.0	1580.0	1651.0	-1.0	2511.0	1437.0	-1.0	2535.0	1098.0	-1.0	1470.0	1136.0	-1.0	1754.0	1794.0	-1.0	2461.0	1232.0	-1.0	2019.0	1702.0	-1.0	2411.0	1631.0	-1.0	2728.0	1085.0	-1.0	1356.0	1390.0	-1.0	2366.0	1148.0	-1.0	1562.0	872.0	-1.0	1239.0	1073.0	-1.0	1383.0	
94.054	984.0	-1.0	1481.0	1054.0	-1.0	1379.0	1024.0	-1.0	1581.0	1650.0	-1.0	2510.0	1434.0	-1.0	2529.0	1096.0	-1.0	1468.0	1134.0	-1.0	1747.0	1790.0	-1.0	2454.0	1230.0	-1.0	2013.0	1697.0	-1.0	2403.0	1627.0	-1.0	2723.0	1083.0	-1.0	1351.0	1387.0	-1.0	2355.0	1147.0	-1.0	1559.0	871.0	-1.0	1238.0	1072.0	-1.0	1381.0	
94.553	983.0	-1.0	1477.0	1052.0	-1.0	1377.0	1022.0	-1.0	1578.0	1648.0	-1.0	2504.0	1431.0	-1.0	2518.0	1094.0	-1.0	1462.0	1130.0	-1.0	1737.0	1783.0	-1.0	2442.0	1227.0	-1.0	2003.0	1691.0	-1.0	2389.0	1624.0	-1.0	2712.0	1079.0	-1.0	1344.0	1383.0	-1.0	2346.0	1144.0	-1.0	1551.0	869.0	-1.0	1234.0	1071.0	-1.0	1378.0	
95.052	986.0	-1.0	1484.0	1053.0	-1.0	1380.0	1025.0	-1.0	1585.0	1652.0	-1.0	2509.0	1431.0	-1.0	2513.0	1092.0	-1.0	1457.0	1128.0	-1.0	1730.0	1781.0	-1.0	2437.0	1224.0	-1.0	1993.0	1688.0	-1.0	2382.0	1621.0	-1.0	2702.0	1078.0	-1.0	1340.0	1384.0	-1.0	2343.0	1143.0	-1.0	1546.0	869.0	-1.0	1229.0	1070.0	-1.0	1376.0	
95.551	991.0	-1.0	1496.0	1058.0	-1.0	1390.0	1028.0	-1.0	1595.0	1657.0	-1.0	2523.0	1430.0	-1.0	2511.0	1093.0	-1.0	1456.0	1126.0	-1.0	1725.0	1782.0	-1.0	2440.0	1222.0	-1.0	1985.0	1687.0	-1.0	2378.0	1618.0	-1.0	2691.0	1079.0	-1.0	1339.0	1384.0	-1.0	2336.0	1141.0	-1.0	1540.0	865.0	-1.0	1222.0	1067.0	-1.0	1369.0	
96.050	991.0	-1.0	1498.0	1056.0	-1.0	1395.0	1026.0	-1.0	1597.0	1657.0	-1.0	2524.0	1429.0	-1.0	2503.0	1092.0	-1.0	1454.0	1123.0	-1.0	1716.0	1784.0	-1.0	2443.0	1219.0	-1.0	1979.0	1687.0	-1.0	2376.0	1617.0	-1.0	2686.0	1081.0	-1.0	1342.0	1384.0	-1.0	2330.0	1141.0	-1.0	1540.0	864.0	-1.0	1220.0	1065.0	-1.0	1364.0	
96.550	992.0	-1.0	1496.0	1056.0	-1.0	1394.0	1026.0	-1.0	1596.0	1656.0	-1.0	2521.0	1426.0	-1.0	2491.0	1091.0	-1.0	1450.0	1120.0	-1.0	1707.0	1782.0	-1.0	2440.0	1218.0	-1.0	1973.0	1685.0	-1.0	2372.0	1614.0	-1.0	2679.0	1082.0	-1.0	1344.0	1383.0	-1.0	2324.0	1141.0	-1.0	1536.0	862.0	-1.0	1215.0	1061.0	-1.0	1357.0	
97.049	990.0	-1.0	1490.0	1054.0	-1.0	1388.0	1026.0	-1.0	1593.0	1655.0	-1.0	2514.0	1423.0	-1.0	2482.0	1090.0	-1.0	1446.0	1117.0	-1.0	1698.0	1781.0	-1.0	2436.0	1215.0	-1.0	1966.0	1683.0	-1.0	2367.0	1612.0	-1.0	2671.0	1081.0	-1.0	1342.0	1381.0	-1.0	2316.0	1139.0	-1.0	1532.0	861.0	-1.0	1208.0	1056.0	-1.0	1350.0	
97.548	994.0	-1.0	1498.0	1055.0	-1.0	1394.0	1028.0	-1.0	1598.0	1657.0	-1.0	2523.0	1422.0	-1.0	2479.0	1091.0	-1.0	1446.0	1115.0	-1.0	1692.0	1783.0	-1.0	2441.0	1214.0	-1.0	1961.0	1685.0	-1.0	2367.0	1612.0	-1.0	2665.0	1084.0	-1.0	1347.0	1379.0	-1.0	2306.0	1137.0	-1.0	1528.0	860.0	-1.0	1204.0	1051.0	-1.0	1341.0	
98.047	995.0	-1.0	1502.0	1056.0	-1.0	1397.0	1029.0	-1.0	1601.0	1660.0	-1.0	2526.0	1422.0	-1.0	2474.0	1091.0	-1.0	1447.0	1113.0	-1.0	1686.0	1785.0	-1.0	2445.0	1213.0	-1.0	1957.0	1687.0	-1.0	2370.0	1611.0	-1.0	2662.0	1087.0	-1.0	1353.0	1377.0	-1.0	2300.0	1137.0	-1.0	1527.0	859.0	-1.0	1203.0	1049.0	-1.0	1335.0	
98.546	994.0	-1.0	1498.0	1054.0	-1.0	1392.0	1028.0	-1.0	1597.0	1657.0	-1.0	2521.0	1419.0	-1.0	2464.0	1089.0	-1.0	1441.0	1109.0	-1.0	1677.0	1782.0	-1.0	2440.0	1211.0	-1.0	1948.0	1685.0	-1.0	2364.0	1608.0	-1.0	2652.0	1088.0	-1.0	1355.0	1374.0	-1.0	2287.0	1136.0	-1.0	1523.0	858.0	-1.0	1198.0	1044.0	-1.0	1328.0	
99.045	993.0	-1.0	1490.0	1051.0	-1.0	1386.0	1026.0	-1.0	1593.0	1655.0	-1.0	2511.0	1415.0	-1.0	2453.0	1086.0	-1.0	1434.0	1106.0	-1.0	1666.0	1778.0	-1.0	2430.0	1208.0	-1.0	1939.0	1681.0	-1.0	2353.0	1604.0	-1.0	2640.0	1088.0	-1.0	1351.0	1368.0	-1.0	2270.0	1134.0	-1.0	1515.0	855.0	-1.0	1190.0	1041.0	-1.0	1320.0	
99.544	993.0	-1.0	1494.0	1051.0	-1.0	1389.0	1025.0	-1.0	1598.0	1655.0	-1.0	2514.0	1414.0	-1.0	2448.0	1086.0	-1.0	1429.0	1104.0	-1.0	1658.0	1776.0	-1.0	2426.0	1206.0	-1.0	1930.0	1678.0	-1.0	2344.0	1601.0	-1.0	2627.0	1087.0	-1.0	1348.0	1364.0	-1.0	2250.0	1131.0	-1.0	1507.0	852.0	-1.0	1183.0	1036.0	-1.0	1310.0	
100.044	994.0	-1.0	1497.0	1053.0	-1.0	1392.0	1027.0	-1.0	1601.0	1657.0	-1.0	2516.0	1413.0	-1.0	2445.0	1084.0	-1.0	1426.0	1103.0	-1.0	1652.0	1773.0	-1.0	2419.0	1204.0	-1.0	1924.0	1675.0	-1.0	2346.0	1602.0	-1.0	2631.0	1086.0	-1.0	1353.0	1354.0	-1.0	2230.0	1135.0	-1.0	1509.0	855.0	-1.0	1183.0	1040.0	-1.0	1315.0	
100.543	996.0	-1.0	1501.0	1056.0	-1.0	1399.0	1028.0	-1.0	1605.0	1660.0	-1.0	2521.0	1414.0	-1.0	2447.0	1085.0	-1.0	1427.0	1100.0	-1.0	1648.0	1776.0	-1.0	2424.0	1203.0	-1.0	1923.0	1678.0	-1.0	2351.0	1603.0	-1.0	2631.0	1089.0	-1.0	1358.0	1354.0	-1.0	2226.0	1137.0	-1.0	1510.0	855.0	-1.0	1179.0	1042.0	-1.0	1317.0	
101.042	997.0	-1.0	1502.0	1058.0	-1.0	1401.0	1029.0	-1.0	1610.0	1662.0	-1.0	2525.0	1415.0	-1.0	2450.0	1085.0	-1.0	1426.0	1100.0	-1.0	1644.0	1779.0	-1.0	2430.0	1203.0	-1.0	1922.0	1678.0	-1.0	2348.0	1602.0	-1.0	2627.0	1089.0	-1.0	1356.0	1357.0	-1.0	2227.0	1136.0	-1.0	1508.0	853.0	-1.0	1174.0	1041.0	-1.0	1313.0	
101.541	997.0	-1.0	1501.0	1056.0	-1.0	1397.0	1030.0	-1.0	1611.0	1663.0	-1.0	2521.0	1415.0	-1.0	2449.0	1084.0	-1.0	1422.0	1099.0	-1.0	1640.0	1779.0	-1.0	2428.0	1202.0	-1.0	1920.0	1676.0	-1.0	2339.0	1601.0	-1.0	2621.0	1089.0	-1.0	1352.0	1357.0	-1.0	2224.0	1134.0	-1.0	1502.0	853.0	-1.0	1169.0	1038.0	-1.0	1307.0	
102.040	998.0	-1.0	1498.0	1057.0	-1.0	1392.0	1031.0	-1.0	1613.0	1665.0	-1.0	2516.0	1416.0	-1.0	2448.0	1084.0	-1.0	1416.0	1096.0	-1.0	1635.0	1777.0	-1.0	2421.0	1202.0	-1.0	1913.0	1671.0	-1.0	2326.0	1598.0	-1.0	2609.0	1086.0	-1.0	1343.0	1357.0	-1.0	2216.0	1132.0	-1.0	1494.0	850.0	-1.0	1161.0	1035.0	-1.0	1299.0	
102.540	999.0	-1.0	1499.0	1058.0	-1.0	1392.0	1032.0	-1.0	1614.0	1664.0	-1.0	2512.0	1416.0	-1.0	2448.0	1082.0	-1.0	1410.0	1095.0	-1.0	1628.0	1774.0	-1.0	2413.0	1199.0	-1.0	1905.0	1667.0	-1.0	2311.0	1595.0	-1.0	2597.0	1083.0	-1.0	1335.0	1355.0	-1.0	2203.0	1129.0	-1.0	1485.0	847.0	-1.0	1154.0	1032.0	-1.0	1288.0	
103.039	998.0	-1.0	1497.0	1057.0	-1.0	1388.0	1032.0	-1.0	1612.0	1662.0	-1.0	2503.0	1415.0	-1.0	2443.0	1082.0	-1.0	1405.0	1092.0	-1.0	1621.0	1772.0	-1.0	2406.0	1198.0	-1.0	1899.0	1662.0	-1.0	2299.0	1594.0	-1.0	2590.0	1082.0	-1.0	1330.0	1352.0	-1.0	2189.0	1127.0	-1.0	1476.0	846.0	-1.0	1145.0	1029.0	-1.0	1279.0	
103.539	996.0	-1.0	1488.0	1053.0	-1.0	1378.0	1031.0	-1.0	1606.0	1659.0	-1.0	2487.0	1413.0	-1.0	2433.0	1079.0	-1.0	1396.0	1088.0	-1.0	1609.0	1766.0	-1.0	2391.0	1195.0	-1.0	1889.0	1657.0	-1.0	2283.0	1591.0	-1.0	2577.0	1079.0	-1.0	1320.0	1349.0	-1.0	2173.0	1125.0	-1.0	1466.0	844.0	-1.0	1138.0	1025.0	-1.0	1268.0	
104.038	992.0	-1.0	1474.0	1049.0	-1.0	1363.0	1029.0	-1.0	1596.0	1653.0	-1.0	2463.0	1408.0	-1.0	2418.0	1076.0	-1.0	1384.0	1082.0	-1.0	1594.0	1758.0	-1.0	2370.0	1190.0	-1.0	1873.0	1648.0	-1.0	2260.0	1585.0	-1.0	2558.0	1074.0	-1.0	1308.0	1344.0	-1.0	2153.0	1122.0	-1.0	1453.0	840.0	-1.0	1128.0	1020.0	-1.0	1254.0	
104.537	989.0	-1.0	1458.0	1044.0	-1.0	1346.0	1026.0	-1.0	1583.0	1648.0	-1.0	2437.0	1404.0	-1.0	2398.0	1072.0	-1.0	1370.0	1076.0	-1.0	1577.0	1748.0	-1.0	2344.0	1185.0	-1.0	1854.0	1638.0	-1.0	2233.0	1579.0	-1.0	2537.0	1068.0	-1.0	1293.0	1337.0	-1.0	2127.0	1118.0	-1.0	1438.0	837.0	-1.0	1115.0	1014.0	-1.0	1238.0	
105.036	987.0	-1.0	1449.0	1042.0	-1.0	1339.0	1024.0	-1.0	1576.0	1645.0	-1.0	2423.0	1401.0	-1.0	2385.0	1069.0	-1.0	1358.0	1072.0	-1.0	1562.0	1741.0	-1.0	2324.0	1181.0	-1.0	1840.0	1631.0	-1.0	2212.0	1575.0	-1.0	2520.0	1065.0	-1.0	1281.0	1329.0	-1.0	2101.0	1114.0	-1.0	1424.0	834.0	-1.0	1102.0	1008.0	-1.0	1223.0	
105.535	984.0	-1.0	1439.0	1040.0	-1.0	1331.0	1023.0	-1.0	1566.0	1642.0	-1.0	2407.0	1397.0	-1.0	2369.0	1066.0	-1.0	1346.0	1066.0	-1.0	1547.0	1730.0	-1.0	2299.0	1178.0	-1.0	1828.0	1624.0	-1.0	2194.0	1573.0	-1.0	2510.0	1060.0	-1.0	1271.0	1324.0	-1.0	2082.0	1112.0	-1.0	1414.0	831.0	-1.0	1096.0	1005.0	-1.0	1213.0	
106.034	982.0	-1.0	1426.0	1038.0	-1.0	1321.0	1021.0	-1.0	1554.0	1639.0	-1.0	2389.0	1392.0	-1.0	2349.0	1062.0	-1.0	1333.0	1061.0	-1.0	1531.0	1720.0	-1.0	2271.0	1174.0	-1.0	1814.0	1616.0	-1.0	2174.0	1571.0	-1.0	2496.0	1056.0	-1.0	1259.0	1320.0	-1.0	2065.0	1110.0	-1.0	1405.0	828.0	-1.0	1088.0	1002.0	-1.0	1203.0	
106.533	978.0	-1.0	1411.0	1035.0	-1.0	1310.0	1017.0	-1.0	1540.0	1636.0	-1.0	2369.0	1387.0	-1.0	2330.0	1058.0	-1.0	1320.0	1055.0	-1.0	1515.0	1709.0	-1.0	2243.0	1170.0	-1.0	1799.0	1610.0	-1.0	2152.0	1568.0	-1.0	2482.0	1051.0	-1.0	1247.0	1317.0	-1.0	2048.0	1108.0	-1.0	1395.0	827.0	-1.0	1078.0	999.0	-1.0	1192.0	
107.032	975.0	-1.0	1397.0	1032.0	-1.0	1298.0	1014.0	-1.0	1529.0	1633.0	-1.0	2353.0	1383.0	-1.0	2311.0	1055.0	-1.0	1308.0	1051.0	-1.0	1500.0	1699.0	-1.0	2213.0	1166.0	-1.0	1782.0	1602.0	-1.0	2129.0	1564.0	-1.0	2465.0	1047.0	-1.0	1233.0	1313.0	-1.0	2032.0	1105.0	-1.0	1383.0	824.0	-1.0	1068.0	996.0	-1.0	1181.0	
107.532	974.0	-1.0	1392.0	1031.0	-1.0	1295.0	1013.0	-1.0	1520.0	1632.0	-1.0	2346.0	1379.0	-1.0	2297.0	1053.0	-1.0	1299.0	1048.0	-1.0	1487.0	1689.0	-1.0	2190.0	1163.0	-1.0	1769.0	1596.0	-1.0	2110.0	1562.0	-1.0	2452.0	1042.0	-1.0	1221.0	1311.0	-1.0	2014.0	1102.0	-1.0	1373.0	822.0	-1.0	1059.0	993.0	-1.0	1171.0	
108.031	972.0	-1.0	1383.0	1028.0	-1.0	1289.0	1010.0	-1.0	1510.0	1630.0	-1.0	2336.0	1375.0	-1.0	2280.0	1050.0	-1.0	1289.0	1043.0	-1.0	1474.0	1680.0	-1.0	2165.0	1160.0	-1.0	1758.0	1591.0	-1.0	2095.0	1560.0	-1.0	2444.0	1040.0	-1.0	1213.0	1310.0	-1.0	2005.0	1101.0	-1.0	1367.0	820.0	-1.0	1053.0	992.0	-1.0	1166.0	
108.530	968.0	-1.0	1372.0	1025.0	-1.0	1280.0	1008.0	-1.0	1499.0	1627.0	-1.0	2321.0	1370.0	-1.0	2261.0	1047.0	-1.0	1279.0	1040.0	-1.0	1460.0	1669.0	-1.0	2139.0	1156.0	-1.0	1747.0	1584.0	-1.0	2077.0	1558.0	-1.0	2433.0	1036.0	-1.0	1204.0	1308.0	-1.0	1995.0	1100.0	-1.0	1359.0	819.0	-1.0	1046.0	991.0	-1.0	1160.0	
109.029	964.0	-1.0	1357.0	1020.0	-1.0	1267.0	1004.0	-1.0	1487.0	1622.0	-1.0	2305.0	1366.0	-1.0	2244.0	1044.0	-1.0	1268.0	1036.0	-1.0	1447.0	1661.0	-1.0	2116.0	1152.0	-1.0	1735.0	1579.0	-1.0	2059.0	1554.0	-1.0	2421.0	1031.0	-1.0	1195.0	1307.0	-1.0	1984.0	1097.0	-1.0	1350.0	817.0	-1.0	1040.0	989.0	-1.0	1153.0	
109.528	960.0	-1.0	1346.0	1016.0	-1.0	1256.0	1002.0	-1.0	1477.0	1619.0	-1.0	2291.0	1362.0	-1.0	2227.0	1041.0	-1.0	1259.0	1032.0	-1.0	1435.0	1655.0	-1.0	2094.0	1150.0	-1.0	1722.0	1573.0	-1.0	2041.0	1551.0	-1.0	2408.0	1028.0	-1.0	1185.0	1306.0	-1.0	1972.0	1094.0	-1.0	1342.0	814.0	-1.0	1032.0	988.0	-1.0	1147.0	
110.027	958.0	-1.0	1341.0	1013.0	-1.0	1252.0	999.0	-1.0	1470.0	1616.0	-1.0	2283.0	1359.0	-1.0	2215.0	1039.0	-1.0	1251.0	1030.0	-1.0	1426.0	1649.0	-1.0	2078.0	1147.0	-1.0	1711.0	1571.0	-1.0	2028.0	1549.0	-1.0	2397.0	1026.0	-1.0	1178.0	1304.0	-1.0	1961.0	1093.0	-1.0	1335.0	812.0	-1.0	1024.0	987.0	-1.0	1141.0	
110.526	954.0	-1.0	1332.0	1008.0	-1.0	1244.0	996.0	-1.0	1460.0	1612.0	-1.0	2271.0	1354.0	-1.0	2198.0	1037.0	-1.0	1243.0	1027.0	-1.0	1416.0	1644.0	-1.0	2063.0	1144.0	-1.0	1703.0	1567.0	-1.0	2017.0	1547.0	-1.0	2390.0	1025.0	-1.0	1174.0	1304.0	-1.0	1955.0	1092.0	-1.0	1332.0	812.0	-1.0	1021.0	987.0	-1.0	1139.0	
111.025	949.0	-1.0	1316.0	1004.0	-1.0	1232.0	991.0	-1.0	1446.0	1606.0	-1.0	2251.0	1349.0	-1.0	2178.0	1034.0	-1.0	1234.0	1023.0	-1.0	1403.0	1637.0	-1.0	2043.0	1141.0	-1.0	1692.0	1562.0	-1.0	2002.0	1544.0	-1.0	2379.0	1021.0	-1.0	1165.0	1302.0	-1.0	1946.0	1092.0	-1.0	1328.0	811.0	-1.0	1016.0	986.0	-1.0	1136.0	
111.524	944.0	-1.0	1301.0	999.0	-1.0	1220.0	987.0	-1.0	1432.0	1600.0	-1.0	2233.0	1343.0	-1.0	2159.0	1031.0	-1.0	1225.0	1021.0	-1.0	1394.0	1630.0	-1.0	2022.0	1139.0	-1.0	1683.0	1557.0	-1.0	1986.0	1540.0	-1.0	2366.0	1017.0	-1.0	1155.0	1301.0	-1.0	1938.0	1090.0	-1.0	1323.0	808.0	-1.0	1009.0	984.0	-1.0	1130.0	
112.023	943.0	-1.0	1295.0	998.0	-1.0	1215.0	984.0	-1.0	1424.0	1597.0	-1.0	2222.0	1340.0	-1.0	2147.0	1028.0	-1.0	1217.0	1020.0	-1.0	1387.0	1621.0	-1.0	2000.0	1138.0	-1.0	1674.0	1550.0	-1.0	1968.0	1536.0	-1.0	2353.0	1010.0	-1.0	1143.0	1299.0	-1.0	1930.0	1088.0	-1.0	1316.0	806.0	-1.0	1003.0	982.0	-1.0	1125.0	
112.522	940.0	-1.0	1291.0	997.0	-1.0	1213.0	981.0	-1.0	1417.0	1593.0	-1.0	2214.0	1338.0	-1.0	2141.0	1026.0	-1.0	1213.0	1019.0	-1.0	1384.0	1614.0	-1.0	1986.0	1138.0	-1.0	1671.0	1547.0	-1.0	1957.0	1536.0	-1.0	2349.0	1007.0	-1.0	1135.0	1300.0	-1.0	1926.0	1086.0	-1.0	1313.0	805.0	-1.0	1000.0	981.0	-1.0	1122.0	
113.021	938.0	-1.0	1283.0	994.0	-1.0	1207.0	978.0	-1.0	1409.0	1590.0	-1.0	2204.0	1336.0	-1.0	2134.0	1024.0	-1.0	1209.0	1020.0	-1.0	1382.0	1608.0	-1.0	1973.0	1137.0	-1.0	1668.0	1544.0	-1.0	1948.0	1535.0	-1.0	2344.0	1003.0	-1.0	1128.0	1301.0	-1.0	1929.0	1086.0	-1.0	1312.0	806.0	-1.0	1000.0	980.0	-1.0	1123.0	
113.520	935.0	-1.0	1275.0	991.0	-1.0	1200.0	975.0	-1.0	1399.0	1586.0	-1.0	2193.0	1334.0	-1.0	2128.0	1023.0	-1.0	1208.0	1019.0	-1.0	1379.0	1605.0	-1.0	1964.0	1136.0	-1.0	1662.0	1541.0	-1.0	1940.0	1534.0	-1.0	2339.0	1000.0	-1.0	1122.0	1302.0	-1.0	1932.0	1085.0	-1.0	1312.0	806.0	-1.0	1003.0	980.0	-1.0	1123.0	
114.019	930.0	-1.0	1266.0	988.0	-1.0	1192.0	971.0	-1.0	1388.0	1582.0	-1.0	2184.0	1334.0	-1.0	2126.0	1022.0	-1.0	1208.0	1021.0	-1.0	1380.0	1605.0	-1.0	1961.0	1135.0	-1.0	1658.0	1541.0	-1.0	1935.0	1533.0	-1.0	2336.0	998.0	-1.0	1116.0	1303.0	-1.0	1933.0	1084.0	-1.0	1312.0	807.0	-1.0	1004.0	980.0	-1.0	1123.0	
114.518	931.0	-1.0	1263.0	988.0	-1.0	1189.0	971.0	-1.0	1386.0	1584.0	-1.0	2183.0	1336.0	-1.0	2130.0	1024.0	-1.0	1209.0	1023.0	-1.0	1383.0	1608.0	-1.0	1964.0	1135.0	-1.0	1657.0	1543.0	-1.0	1934.0	1533.0	-1.0	2334.0	996.0	-1.0	1113.0	1303.0	-1.0	1936.0	1083.0	-1.0	1312.0	807.0	-1.0	1005.0	979.0	-1.0	1124.0	
115.017	933.0	-1.0	1268.0	990.0	-1.0	1193.0	972.0	-1.0	1387.0	1586.0	-1.0	2187.0	1339.0	-1.0	2139.0	1027.0	-1.0	1215.0	1027.0	-1.0	1389.0	1614.0	-1.0	1974.0	1138.0	-1.0	1659.0	1545.0	-1.0	1938.0	1535.0	-1.0	2338.0	996.0	-1.0	1113.0	1304.0	-1.0	1937.0	1083.0	-1.0	1314.0	807.0	-1.0	1007.0	979.0	-1.0	1123.0	
115.516	935.0	-1.0	1271.0	989.0	-1.0	1197.0	972.0	-1.0	1387.0	1586.0	-1.0	2191.0	1342.0	-1.0	2148.0	1030.0	-1.0	1221.0	1029.0	-1.0	1395.0	1620.0	-1.0	1985.0	1140.0	-1.0	1667.0	1550.0	-1.0	1946.0	1540.0	-1.0	2349.0	998.0	-1.0	1116.0	1306.0	-1.0	1942.0	1085.0	-1.0	1317.0	809.0	-1.0	1009.0	978.0	-1.0	1124.0	
116.016	934.0	-1.0	1270.0	989.0	-1.0	1196.0	972.0	-1.0	1386.0	1584.0	-1.0	2188.0	1344.0	-1.0	2154.0	1030.0	-1.0	1225.0	1031.0	-1.0	1399.0	1626.0	-1.0	1993.0	1141.0	-1.0	1671.0	1554.0	-1.0	1952.0	1542.0	-1.0	2355.0	999.0	-1.0	1118.0	1307.0	-1.0	1948.0	1086.0	-1.0	1321.0	811.0	-1.0	1011.0	978.0	-1.0	1125.0	
116.515	934.0	-1.0	1267.0	989.0	-1.0	1194.0	971.0	-1.0	1383.0	1582.0	-1.0	2180.0	1346.0	-1.0	2155.0	1031.0	-1.0	1225.0	1032.0	-1.0	1401.0	1628.0	-1.0	1995.0	1142.0	-1.0	1671.0	1554.0	-1.0	1952.0	1541.0	-1.0	2356.0	999.0	-1.0	1117.0	1307.0	-1.0	1948.0	1086.0	-1.0	1321.0	811.0	-1.0	1012.0	976.0	-1.0	1123.0	
117.014	929.0	-1.0	1260.0	985.0	-1.0	1186.0	968.0	-1.0	1378.0	1575.0	-1.0	2167.0	1345.0	-1.0	2152.0	1030.0	-1.0	1221.0	1032.0	-1.0	1398.0	1628.0	-1.0	1993.0	1141.0	-1.0	1666.0	1552.0	-1.0	1947.0	1539.0	-1.0	2349.0	997.0	-1.0	1115.0	1305.0	-1.0	1943.0	1083.0	-1.0	1319.0	809.0	-1.0	1009.0	975.0	-1.0	1118.0	
117.513	926.0	-1.0	1252.0	980.0	-1.0	1180.0	965.0	-1.0	1373.0	1569.0	-1.0	2154.0	1342.0	-1.0	2142.0	1027.0	-1.0	1216.0	1032.0	-1.0	1394.0	1626.0	-1.0	1986.0	1139.0	-1.0	1658.0	1551.0	-1.0	1939.0	1535.0	-1.0	2338.0	996.0	-1.0	1111.0	1303.0	-1.0	1937.0	1082.0	-1.0	1314.0	808.0	-1.0	1004.0	973.0	-1.0	1115.0	
118.013	929.0	-1.0	1253.0	983.0	-1.0	1180.0	968.0	-1.0	1373.0	1572.0	-1.0	2149.0	1340.0	-1.0	2135.0	1026.0	-1.0	1210.0	1031.0	-1.0	1390.0	1623.0	-1.0	1977.0	1137.0	-1.0	1650.0	1549.0	-1.0	1931.0	1532.0	-1.0	2328.0	994.0	-1.0	1106.0	1301.0	-1.0	1929.0	1080.0	-1.0	1308.0	806.0	-1.0	1001.0	971.0	-1.0	1110.0	
118.512	931.0	-1.0	1254.0	986.0	-1.0	1184.0	969.0	-1.0	1374.0	1572.0	-1.0	2146.0	1339.0	-1.0	2130.0	1024.0	-1.0	1207.0	1030.0	-1.0	1387.0	1622.0	-1.0	1971.0	1137.0	-1.0	1648.0	1549.0	-1.0	1929.0	1533.0	-1.0	2324.0	993.0	-1.0	1104.0	1299.0	-1.0	1925.0	1079.0	-1.0	1303.0	805.0	-1.0	997.0	970.0	-1.0	1109.0	
119.011	931.0	-1.0	1253.0	986.0	-1.0	1184.0	970.0	-1.0	1370.0	1571.0	-1.0	2141.0	1338.0	-1.0	2123.0	1024.0	-1.0	1203.0	1029.0	-1.0	1385.0	1619.0	-1.0	1965.0	1138.0	-1.0	1647.0	1550.0	-1.0	1928.0	1534.0	-1.0	2326.0	994.0	-1.0	1104.0	1300.0	-1.0	1926.0	1079.0	-1.0	1303.0	806.0	-1.0	998.0	972.0	-1.0	1110.0	
119.511	931.0	-1.0	1247.0	986.0	-1.0	1180.0	969.0	-1.0	1364.0	1569.0	-1.0	2134.0	1335.0	-1.0	2113.0	1024.0	-1.0	1200.0	1028.0	-1.0	1382.0	1618.0	-1.0	1958.0	1138.0	-1.0	1645.0	1551.0	-1.0	1927.0	1534.0	-1.0	2323.0	993.0	-1.0	1103.0	1301.0	-1.0	1929.0	1080.0	-1.0	1303.0	808.0	-1.0	1000.0	973.0	-1.0	1112.0	
120.010	928.0	-1.0	1236.0	985.0	-1.0	1174.0	967.0	-1.0	1355.0	1567.0	-1.0	2123.0	1333.0	-1.0	2101.0	1024.0	-1.0	1196.0	1027.0	-1.0	1378.0	1615.0	-1.0	1951.0	1137.0	-1.0	1639.0	1549.0	-1.0	1922.0	1533.0	-1.0	2316.0	992.0	-1.0	1098.0	1301.0	-1.0	1928.0	1079.0	-1.0	1302.0	807.0	-1.0	1001.0	975.0	-1.0	1112.0	
120.509	925.0	-1.0	1222.0	983.0	-1.0	1165.0	963.0	-1.0	1339.0	1563.0	-1.0	2108.0	1330.0	-1.0	2088.0	1022.0	-1.0	1192.0	1026.0	-1.0	1374.0	1614.0	-1.0	1943.0	1134.0	-1.0	1631.0	1548.0	-1.0	1913.0	1530.0	-1.0	2307.0	990.0	-1.0	1094.0	1300.0	-1.0	1926.0	1078.0	-1.0	1298.0	808.0	-1.0	999.0	974.0	-1.0	1112.0	
121.009	921.0	-1.0	1206.0	979.0	-1.0	1153.0	960.0	-1.0	1323.0	1561.0	-1.0	2091.0	1327.0	-1.0	2074.0	1023.0	-1.0	1189.0	1026.0	-1.0	1370.0	1613.0	-1.0	1939.0	1132.0	-1.0	1623.0	1547.0	-1.0	1908.0	1528.0	-1.0	2296.0	988.0	-1.0	1088.0	1300.0	-1.0	1924.0	1077.0	-1.0	1295.0	806.0	-1.0	996.0	974.0	-1.0	1111.0	
121.508	922.0	-1.0	1202.0	980.0	-1.0	1151.0	960.0	-1.0	1316.0	1561.0	-1.0	2089.0	1327.0	-1.0	2067.0	1024.0	-1.0	1190.0	1028.0	-1.0	1370.0	1618.0	-1.0	1942.0	1132.0	-1.0	1617.0	1548.0	-1.0	1905.0	1527.0	-1.0	2289.0	987.0	-1.0	1084.0	1299.0	-1.0	1920.0	1076.0	-1.0	1291.0	805.0	-1.0	994.0	975.0	-1.0	1111.0	
122.007	921.0	-1.0	1198.0	979.0	-1.0	1151.0	958.0	-1.0	1307.0	1561.0	-1.0	2084.0	1326.0	-1.0	2062.0	1026.0	-1.0	1193.0	1029.0	-1.0	1372.0	1622.0	-1.0	1948.0	1133.0	-1.0	1619.0	1553.0	-1.0	1910.0	1528.0	-1.0	2292.0	988.0	-1.0	1085.0	1300.0	-1.0	1923.0	1078.0	-1.0	1293.0	807.0	-1.0	997.0	977.0	-1.0	1113.0	
122.506	919.0	-1.0	1189.0	979.0	-1.0	1145.0	957.0	-1.0	1295.0	1560.0	-1.0	2075.0	1325.0	-1.0	2055.0	1028.0	-1.0	1196.0	1030.0	-1.0	1373.0	1626.0	-1.0	1954.0	1134.0	-1.0	1620.0	1557.0	-1.0	1916.0	1530.0	-1.0	2295.0	989.0	-1.0	1087.0	1302.0	-1.0	1928.0	1079.0	-1.0	1296.0	808.0	-1.0	1000.0	978.0	-1.0	1116.0	
123.006	917.0	-1.0	1181.0	977.0	-1.0	1137.0	955.0	-1.0	1285.0	1558.0	-1.0	2069.0	1325.0	-1.0	2051.0	1029.0	-1.0	1198.0	1031.0	-1.0	1375.0	1632.0	-1.0	1960.0	1135.0	-1.0	1622.0	1562.0	-1.0	1923.0	1532.0	-1.0	2298.0	990.0	-1.0	1088.0	1303.0	-1.0	1931.0	1080.0	-1.0	1297.0	809.0	-1.0	1003.0	981.0	-1.0	1119.0	
123.505	920.0	-1.0	1186.0	979.0	-1.0	1141.0	956.0	-1.0	1286.0	1561.0	-1.0	2074.0	1327.0	-1.0	2053.0	1032.0	-1.0	1202.0	1034.0	-1.0	1378.0	1638.0	-1.0	1969.0	1137.0	-1.0	1625.0	1568.0	-1.0	1932.0	1534.0	-1.0	2302.0	993.0	-1.0	1091.0	1304.0	-1.0	1935.0	1082.0	-1.0	1300.0	810.0	-1.0	1005.0	983.0	-1.0	1124.0	
124.004	921.0	-1.0	1193.0	981.0	-1.0	1148.0	958.0	-1.0	1290.0	1565.0	-1.0	2083.0	1330.0	-1.0	2060.0	1035.0	-1.0	1208.0	1035.0	-1.0	1383.0	1644.0	-1.0	1978.0	1140.0	-1.0	1634.0	1576.0	-1.0	1945.0	1540.0	-1.0	2315.0	997.0	-1.0	1099.0	1307.0	-1.0	1942.0	1085.0	-1.0	1305.0	813.0	-1.0	1011.0	986.0	-1.0	1129.0	
124.503	922.0	-1.0	1195.0	981.0	-1.0	1150.0	958.0	-1.0	1291.0	1565.0	-1.0	2087.0	1330.0	-1.0	2064.0	1035.0	-1.0	1212.0	1038.0	-1.0	1387.0	1647.0	-1.0	1983.0	1142.0	-1.0	1640.0	1581.0	-1.0	1954.0	1542.0	-1.0	2323.0	999.0	-1.0	1102.0	1311.0	-1.0	1951.0	1088.0	-1.0	1312.0	815.0	-1.0	1017.0	989.0	-1.0	1137.0	
125.002	921.0	-1.0	1192.0	981.0	-1.0	1149.0	959.0	-1.0	1289.0	1565.0	-1.0	2086.0	1331.0	-1.0	2064.0	1036.0	-1.0	1212.0	1038.0	-1.0	1388.0	1648.0	-1.0	1984.0	1143.0	-1.0	1640.0	1583.0	-1.0	1954.0	1543.0	-1.0	2322.0	999.0	-1.0	1104.0	1313.0	-1.0	1957.0	1088.0	-1.0	1317.0	817.0	-1.0	1022.0	990.0	-1.0	1142.0	
125.501	921.0	-1.0	1190.0	981.0	-1.0	1145.0	960.0	-1.0	1289.0	1565.0	-1.0	2087.0	1331.0	-1.0	2064.0	1036.0	-1.0	1212.0	1038.0	-1.0	1391.0	1650.0	-1.0	1985.0	1143.0	-1.0	1639.0	1583.0	-1.0	1953.0	1543.0	-1.0	2320.0	999.0	-1.0	1104.0	1314.0	-1.0	1962.0	1089.0	-1.0	1318.0	819.0	-1.0	1025.0	991.0	-1.0	1146.0	
126.000	924.0	-1.0	1197.0	983.0	-1.0	1153.0	962.0	-1.0	1296.0	1568.0	-1.0	2097.0	1334.0	-1.0	2073.0	1037.0	-1.0	1217.0	1041.0	-1.0	1397.0	1653.0	-1.0	1993.0	1145.0	-1.0	1644.0	1585.0	-1.0	1956.0	1547.0	-1.0	2327.0	1002.0	-1.0	1107.0	1316.0	-1.0	1965.0	1091.0	-1.0	1321.0	819.0	-1.0	1028.0	992.0	-1.0	1152.0	
126.500	924.0	-1.0	1201.0	983.0	-1.0	1155.0	963.0	-1.0	1299.0	1570.0	-1.0	2104.0	1335.0	-1.0	2078.0	1038.0	-1.0	1222.0	1042.0	-1.0	1401.0	1657.0	-1.0	1999.0	1147.0	-1.0	1651.0	1588.0	-1.0	1962.0	1550.0	-1.0	2335.0	1003.0	-1.0	1111.0	1319.0	-1.0	1974.0	1092.0	-1.0	1329.0	821.0	-1.0	1033.0	995.0	-1.0	1158.0	
127.000	923.0	-1.0	1200.0	984.0	-1.0	1155.0	962.0	-1.0	1299.0	1569.0	-1.0	2108.0	1337.0	-1.0	2083.0	1039.0	-1.0	1227.0	1044.0	-1.0	1405.0	1661.0	-1.0	2008.0	1148.0	-1.0	1656.0	1592.0	-1.0	1969.0	1553.0	-1.0	2342.0	1005.0	-1.0	1115.0	1322.0	-1.0	1983.0	1094.0	-1.0	1335.0	822.0	-1.0	1039.0	996.0	-1.0	1163.0	
127.500	925.0	-1.0	1201.0	984.0	-1.0	1154.0	963.0	-1.0	1301.0	1570.0	-1.0	2112.0	1340.0	-1.0	2090.0	1041.0	-1.0	1232.0	1046.0	-1.0	1411.0	1667.0	-1.0	2020.0	1150.0	-1.0	1661.0	1596.0	-1.0	1978.0	1555.0	-1.0	2349.0	1007.0	-1.0	1120.0	1324.0	-1.0	1990.0	1095.0	-1.0	1340.0	823.0	-1.0	1042.0	998.0	-1.0	1168.0	
128.000	929.0	-1.0	1212.0	988.0	-1.0	1163.0	966.0	-1.0	1311.0	1574.0	-1.0	2126.0	1343.0	-1.0	2104.0	1043.0	-1.0	1239.0	1049.0	-1.0	1418.0	1673.0	-1.0	2034.0	1153.0	-1.0	1669.0	1601.0	-1.0	1989.0	1559.0	-1.0	2357.0	1009.0	-1.0	1125.0	1324.0	-1.0	1994.0	1096.0	-1.0	1343.0	825.0	-1.0	1045.0	998.0	-1.0	1171.0	
128.499	930.0	-1.0	1218.0	990.0	-1.0	1168.0	968.0	-1.0	1318.0	1575.0	-1.0	2132.0	1346.0	-1.0	2112.0	1044.0	-1.0	1242.0	1050.0	-1.0	1422.0	1674.0	-1.0	2041.0	1155.0	-1.0	1676.0	1604.0	-1.0	1998.0	1561.0	-1.0	2364.0	1011.0	-1.0	1129.0	1326.0	-1.0	1999.0	1097.0	-1.0	1347.0	828.0	-1.0	1051.0	999.0	-1.0	1175.0	
128.998	930.0	-1.0	1219.0	990.0	-1.0	1169.0	969.0	-1.0	1321.0	1572.0	-1.0	2130.0	1345.0	-1.0	2112.0	1042.0	-1.0	1239.0	1049.0	-1.0	1423.0	1673.0	-1.0	2040.0	1154.0	-1.0	1678.0	1603.0	-1.0	1999.0	1560.0	-1.0	2364.0	1010.0	-1.0	1129.0	1326.0	-1.0	2000.0	1096.0	-1.0	1347.0	829.0	-1.0	1053.0	1000.0	-1.0	1178.0	
129.497	929.0	-1.0	1216.0	989.0	-1.0	1166.0	968.0	-1.0	1321.0	1570.0	-1.0	2123.0	1343.0	-1.0	2108.0	1039.0	-1.0	1234.0	1047.0	-1.0	1420.0	1670.0	-1.0	2034.0	1154.0	-1.0	1676.0	1601.0	-1.0	1995.0	1556.0	-1.0	2358.0	1008.0	-1.0	1127.0	1323.0	-1.0	1996.0	1095.0	-1.0	1343.0	829.0	-1.0	1054.0	1000.0	-1.0	1177.0	
129.996	933.0	-1.0	1224.0	992.0	-1.0	1172.0	971.0	-1.0	1330.0	1572.0	-1.0	2130.0	1344.0	-1.0	2109.0	1037.0	-1.0	1229.0	1047.0	-1.0	1418.0	1668.0	-1.0	2030.0	1154.0	-1.0	1673.0	1599.0	-1.0	1992.0	1554.0	-1.0	2352.0	1007.0	-1.0	1124.0	1322.0	-1.0	1989.0	1093.0	-1.0	1340.0	828.0	-1.0	1053.0	999.0	-1.0	1177.0	
130.495	935.0	-1.0	1231.0	994.0	-1.0	1179.0	974.0	-1.0	1338.0	1573.0	-1.0	2136.0	1344.0	-1.0	2111.0	1035.0	-1.0	1227.0	1046.0	-1.0	1417.0	1666.0	-1.0	2027.0	1154.0	-1.0	1676.0	1600.0	-1.0	1994.0	1556.0	-1.0	2355.0	1007.0	-1.0	1127.0	1322.0	-1.0	1991.0	1096.0	-1.0	1343.0	830.0	-1.0	1056.0	1001.0	-1.0	1179.0	
130.994	936.0	-1.0	1233.0	995.0	-1.0	1179.0	974.0	-1.0	1339.0	1573.0	-1.0	2136.0	1343.0	-1.0	2110.0	1034.0	-1.0	1227.0	1045.0	-1.0	1415.0	1664.0	-1.0	2024.0	1154.0	-1.0	1678.0	1599.0	-1.0	1995.0	1555.0	-1.0	2357.0	1009.0	-1.0	1128.0	1322.0	-1.0	1994.0	1096.0	-1.0	1345.0	831.0	-1.0	1059.0	1002.0	-1.0	1183.0	
131.493	935.0	-1.0	1229.0	994.0	-1.0	1177.0	973.0	-1.0	1338.0	1573.0	-1.0	2135.0	1342.0	-1.0	2107.0	1035.0	-1.0	1226.0	1044.0	-1.0	1413.0	1663.0	-1.0	2023.0	1154.0	-1.0	1677.0	1599.0	-1.0	1996.0	1555.0	-1.0	2356.0	1010.0	-1.0	1128.0	1323.0	-1.0	1998.0	1098.0	-1.0	1347.0	831.0	-1.0	1061.0	1002.0	-1.0	1184.0	
131.992	937.0	-1.0	1229.0	995.0	-1.0	1177.0	975.0	-1.0	1339.0	1576.0	-1.0	2141.0	1344.0	-1.0	2108.0	1035.0	-1.0	1228.0	1044.0	-1.0	1412.0	1664.0	-1.0	2025.0	1154.0	-1.0	1675.0	1599.0	-1.0	1998.0	1555.0	-1.0	2355.0	1010.0	-1.0	1128.0	1324.0	-1.0	2003.0	1098.0	-1.0	1348.0	831.0	-1.0	1060.0	1002.0	-1.0	1186.0	
132.491	938.0	-1.0	1232.0	996.0	-1.0	1179.0	976.0	-1.0	1341.0	1580.0	-1.0	2151.0	1346.0	-1.0	2112.0	1038.0	-1.0	1233.0	1045.0	-1.0	1414.0	1667.0	-1.0	2032.0	1155.0	-1.0	1679.0	1602.0	-1.0	2004.0	1558.0	-1.0	2363.0	1012.0	-1.0	1133.0	1327.0	-1.0	2009.0	1099.0	-1.0	1352.0	831.0	-1.0	1063.0	1004.0	-1.0	1189.0	
132.990	937.0	-1.0	1231.0	995.0	-1.0	1178.0	975.0	-1.0	1337.0	1581.0	-1.0	2154.0	1347.0	-1.0	2114.0	1040.0	-1.0	1240.0	1045.0	-1.0	1416.0	1669.0	-1.0	2039.0	1157.0	-1.0	1684.0	1605.0	-1.0	2013.0	1561.0	-1.0	2371.0	1015.0	-1.0	1137.0	1330.0	-1.0	2020.0	1102.0	-1.0	1357.0	832.0	-1.0	1067.0	1006.0	-1.0	1194.0	
133.489	932.0	-1.0	1225.0	992.0	-1.0	1172.0	971.0	-1.0	1330.0	1580.0	-1.0	2155.0	1348.0	-1.0	2115.0	1042.0	-1.0	1245.0	1047.0	-1.0	1419.0	1674.0	-1.0	2048.0	1157.0	-1.0	1686.0	1608.0	-1.0	2021.0	1564.0	-1.0	2378.0	1017.0	-1.0	1140.0	1332.0	-1.0	2032.0	1103.0	-1.0	1363.0	833.0	-1.0	1071.0	1007.0	-1.0	1198.0	
133.988	934.0	-1.0	1224.0	992.0	-1.0	1171.0	972.0	-1.0	1331.0	1584.0	-1.0	2162.0	1351.0	-1.0	2121.0	1046.0	-1.0	1252.0	1049.0	-1.0	1423.0	1678.0	-1.0	2058.0	1158.0	-1.0	1691.0	1612.0	-1.0	2031.0	1566.0	-1.0	2383.0	1018.0	-1.0	1144.0	1334.0	-1.0	2041.0	1103.0	-1.0	1366.0	834.0	-1.0	1076.0	1009.0	-1.0	1202.0	
134.488	936.0	-1.0	1231.0	994.0	-1.0	1175.0	974.0	-1.0	1335.0	1587.0	-1.0	2173.0	1355.0	-1.0	2133.0	1049.0	-1.0	1261.0	1052.0	-1.0	1430.0	1684.0	-1.0	2073.0	1162.0	-1.0	1704.0	1618.0	-1.0	2046.0	1571.0	-1.0	2400.0	1022.0	-1.0	1151.0	1338.0	-1.0	2054.0	1106.0	-1.0	1374.0	836.0	-1.0	1083.0	1010.0	-1.0	1205.0	
134.987	937.0	-1.0	1235.0	994.0	-1.0	1176.0	974.0	-1.0	1338.0	1589.0	-1.0	2180.0	1359.0	-1.0	2147.0	1052.0	-1.0	1268.0	1055.0	-1.0	1439.0	1691.0	-1.0	2088.0	1166.0	-1.0	1716.0	1623.0	-1.0	2059.0	1575.0	-1.0	2413.0	1024.0	-1.0	1157.0	1342.0	-1.0	2068.0	1109.0	-1.0	1383.0	838.0	-1.0	1090.0	1012.0	-1.0	1212.0	
135.486	936.0	-1.0	1234.0	992.0	-1.0	1176.0	973.0	-1.0	1337.0	1589.0	-1.0	2182.0	1362.0	-1.0	2158.0	1054.0	-1.0	1275.0	1058.0	-1.0	1448.0	1693.0	-1.0	2096.0	1169.0	-1.0	1728.0	1627.0	-1.0	2070.0	1578.0	-1.0	2425.0	1025.0	-1.0	1161.0	1344.0	-1.0	2077.0	1112.0	-1.0	1391.0	842.0	-1.0	1099.0	1013.0	-1.0	1216.0	
135.985	938.0	-1.0	1239.0	995.0	-1.0	1179.0	976.0	-1.0	1343.0	1592.0	-1.0	2187.0	1366.0	-1.0	2170.0	1057.0	-1.0	1280.0	1061.0	-1.0	1456.0	1695.0	-1.0	2103.0	1172.0	-1.0	1739.0	1630.0	-1.0	2080.0	1582.0	-1.0	2434.0	1026.0	-1.0	1165.0	1345.0	-1.0	2085.0	1114.0	-1.0	1398.0	843.0	-1.0	1105.0	1014.0	-1.0	1219.0	
136.485	942.0	-1.0	1251.0	999.0	-1.0	1190.0	981.0	-1.0	1356.0	1595.0	-1.0	2201.0	1371.0	-1.0	2187.0	1058.0	-1.0	1287.0	1065.0	-1.0	1467.0	1700.0	-1.0	2114.0	1177.0	-1.0	1751.0	1633.0	-1.0	2091.0	1586.0	-1.0	2447.0	1028.0	-1.0	1171.0	1347.0	-1.0	2093.0	1116.0	-1.0	1405.0	844.0	-1.0	1111.0	1015.0	-1.0	1221.0	
136.984	943.0	-1.0	1259.0	1001.0	-1.0	1197.0	982.0	-1.0	1363.0	1597.0	-1.0	2212.0	1374.0	-1.0	2203.0	1061.0	-1.0	1294.0	1068.0	-1.0	1476.0	1703.0	-1.0	2124.0	1181.0	-1.0	1763.0	1637.0	-1.0	2103.0	1591.0	-1.0	2462.0	1031.0	-1.0	1179.0	1350.0	-1.0	2103.0	1120.0	-1.0	1414.0	847.0	-1.0	1117.0	1017.0	-1.0	1226.0	
137.483	944.0	-1.0	1259.0	1002.0	-1.0	1198.0	982.0	-1.0	1364.0	1597.0	-1.0	2214.0	1376.0	-1.0	2211.0	1062.0	-1.0	1299.0	1069.0	-1.0	1481.0	1705.0	-1.0	2130.0	1182.0	-1.0	1771.0	1639.0	-1.0	2111.0	1593.0	-1.0	2471.0	1033.0	-1.0	1184.0	1353.0	-1.0	2115.0	1123.0	-1.0	1423.0	848.0	-1.0	1124.0	1017.0	-1.0	1228.0	
137.983	942.0	-1.0	1254.0	1000.0	-1.0	1194.0	981.0	-1.0	1360.0	1597.0	-1.0	2212.0	1376.0	-1.0	2211.0	1063.0	-1.0	1303.0	1070.0	-1.0	1484.0	1704.0	-1.0	2134.0	1182.0	-1.0	1773.0	1638.0	-1.0	2114.0	1593.0	-1.0	2473.0	1032.0	-1.0	1186.0	1355.0	-1.0	2123.0	1124.0	-1.0	1429.0	849.0	-1.0	1126.0	1017.0	-1.0	1230.0	
138.482	939.0	-1.0	1244.0	998.0	-1.0	1187.0	979.0	-1.0	1354.0	1594.0	-1.0	2205.0	1376.0	-1.0	2210.0	1064.0	-1.0	1305.0	1069.0	-1.0	1485.0	1704.0	-1.0	2135.0	1181.0	-1.0	1772.0	1638.0	-1.0	2113.0	1591.0	-1.0	2470.0	1031.0	-1.0	1184.0	1356.0	-1.0	2129.0	1124.0	-1.0	1430.0	848.0	-1.0	1127.0	1016.0	-1.0	1230.0	
138.981	940.0	-1.0	1241.0	998.0	-1.0	1183.0	979.0	-1.0	1351.0	1596.0	-1.0	2205.0	1376.0	-1.0	2208.0	1065.0	-1.0	1307.0	1069.0	-1.0	1487.0	1706.0	-1.0	2139.0	1180.0	-1.0	1769.0	1636.0	-1.0	2113.0	1589.0	-1.0	2465.0	1031.0	-1.0	1183.0	1356.0	-1.0	2130.0	1123.0	-1.0	1430.0	848.0	-1.0	1127.0	1014.0	-1.0	1227.0	
139.480	942.0	-1.0	1246.0	1000.0	-1.0	1187.0	981.0	-1.0	1354.0	1599.0	-1.0	2212.0	1377.0	-1.0	2214.0	1067.0	-1.0	1312.0	1071.0	-1.0	1491.0	1708.0	-1.0	2147.0	1180.0	-1.0	1774.0	1637.0	-1.0	2119.0	1591.0	-1.0	2471.0	1032.0	-1.0	1185.0	1357.0	-1.0	2138.0	1124.0	-1.0	1433.0	850.0	-1.0	1129.0	1014.0	-1.0	1229.0	
139.979	942.0	-1.0	1248.0	1001.0	-1.0	1188.0	982.0	-1.0	1353.0	1601.0	-1.0	2215.0	1379.0	-1.0	2219.0	1068.0	-1.0	1316.0	1072.0	-1.0	1495.0	1711.0	-1.0	2155.0	1181.0	-1.0	1779.0	1639.0	-1.0	2126.0	1591.0	-1.0	2473.0	1031.0	-1.0	1185.0	1358.0	-1.0	2142.0	1125.0	-1.0	1435.0	851.0	-1.0	1132.0	1014.0	-1.0	1228.0	
140.478	942.0	-1.0	1248.0	1001.0	-1.0	1188.0	981.0	-1.0	1354.0	1601.0	-1.0	2218.0	1381.0	-1.0	2224.0	1069.0	-1.0	1317.0	1073.0	-1.0	1499.0	1713.0	-1.0	2161.0	1182.0	-1.0	1782.0	1639.0	-1.0	2130.0	1591.0	-1.0	2473.0	1030.0	-1.0	1184.0	1358.0	-1.0	2141.0	1124.0	-1.0	1433.0	850.0	-1.0	1134.0	1014.0	-1.0	1227.0	
140.978	947.0	-1.0	1260.0	1005.0	-1.0	1201.0	986.0	-1.0	1366.0	1606.0	-1.0	2230.0	1385.0	-1.0	2235.0	1070.0	-1.0	1320.0	1075.0	-1.0	1505.0	1718.0	-1.0	2171.0	1184.0	-1.0	1789.0	1641.0	-1.0	2137.0	1593.0	-1.0	2477.0	1031.0	-1.0	1185.0	1357.0	-1.0	2139.0	1124.0	-1.0	1433.0	851.0	-1.0	1135.0	1014.0	-1.0	1227.0	
141.477	950.0	-1.0	1270.0	1008.0	-1.0	1210.0	988.0	-1.0	1376.0	1609.0	-1.0	2239.0	1386.0	-1.0	2243.0	1069.0	-1.0	1319.0	1076.0	-1.0	1508.0	1719.0	-1.0	2173.0	1185.0	-1.0	1794.0	1644.0	-1.0	2141.0	1595.0	-1.0	2481.0	1031.0	-1.0	1186.0	1356.0	-1.0	2139.0	1125.0	-1.0	1434.0	852.0	-1.0	1138.0	1015.0	-1.0	1229.0	
141.976	953.0	-1.0	1275.0	1011.0	-1.0	1217.0	991.0	-1.0	1382.0	1609.0	-1.0	2239.0	1385.0	-1.0	2243.0	1068.0	-1.0	1314.0	1075.0	-1.0	1506.0	1718.0	-1.0	2171.0	1185.0	-1.0	1796.0	1643.0	-1.0	2140.0	1593.0	-1.0	2479.0	1030.0	-1.0	1185.0	1354.0	-1.0	2136.0	1124.0	-1.0	1433.0	852.0	-1.0	1139.0	1015.0	-1.0	1227.0	
142.475	952.0	-1.0	1273.0	1010.0	-1.0	1216.0	993.0	-1.0	1384.0	1608.0	-1.0	2233.0	1384.0	-1.0	2237.0	1064.0	-1.0	1307.0	1073.0	-1.0	1502.0	1715.0	-1.0	2163.0	1184.0	-1.0	1790.0	1640.0	-1.0	2134.0	1590.0	-1.0	2471.0	1029.0	-1.0	1181.0	1353.0	-1.0	2129.0	1122.0	-1.0	1429.0	851.0	-1.0	1135.0	1014.0	-1.0	1224.0	
142.974	957.0	-1.0	1281.0	1014.0	-1.0	1224.0	996.0	-1.0	1395.0	1610.0	-1.0	2238.0	1384.0	-1.0	2235.0	1063.0	-1.0	1300.0	1070.0	-1.0	1496.0	1713.0	-1.0	2156.0	1182.0	-1.0	1785.0	1638.0	-1.0	2126.0	1589.0	-1.0	2462.0	1028.0	-1.0	1179.0	1350.0	-1.0	2119.0	1120.0	-1.0	1425.0	850.0	-1.0	1131.0	1012.0	-1.0	1220.0	
143.473	959.0	-1.0	1290.0	1018.0	-1.0	1232.0	999.0	-1.0	1402.0	1611.0	-1.0	2242.0	1384.0	-1.0	2234.0	1061.0	-1.0	1297.0	1069.0	-1.0	1492.0	1711.0	-1.0	2151.0	1183.0	-1.0	1785.0	1637.0	-1.0	2124.0	1589.0	-1.0	2462.0	1029.0	-1.0	1179.0	1350.0	-1.0	2119.0	1122.0	-1.0	1426.0	850.0	-1.0	1132.0	1012.0	-1.0	1219.0	
143.973	961.0	-1.0	1291.0	1018.0	-1.0	1236.0	1000.0	-1.0	1405.0	1612.0	-1.0	2243.0	1383.0	-1.0	2229.0	1061.0	-1.0	1296.0	1066.0	-1.0	1486.0	1709.0	-1.0	2145.0	1182.0	-1.0	1783.0	1635.0	-1.0	2121.0	1590.0	-1.0	2462.0	1030.0	-1.0	1180.0	1351.0	-1.0	2119.0	1122.0	-1.0	1428.0	851.0	-1.0	1131.0	1012.0	-1.0	1219.0	
144.472	960.0	-1.0	1288.0	1017.0	-1.0	1235.0	1000.0	-1.0	1402.0	1611.0	-1.0	2242.0	1381.0	-1.0	2224.0	1061.0	-1.0	1294.0	1065.0	-1.0	1481.0	1706.0	-1.0	2141.0	1182.0	-1.0	1781.0	1635.0	-1.0	2119.0	1590.0	-1.0	2460.0	1030.0	-1.0	1180.0	1351.0	-1.0	2119.0	1123.0	-1.0	1429.0	851.0	-1.0	1132.0	1013.0	-1.0	1219.0	
144.972	964.0	-1.0	1298.0	1020.0	-1.0	1245.0	1002.0	-1.0	1411.0	1614.0	-1.0	2256.0	1384.0	-1.0	2228.0	1062.0	-1.0	1298.0	1065.0	-1.0	1481.0	1708.0	-1.0	2141.0	1183.0	-1.0	1781.0	1636.0	-1.0	2122.0	1592.0	-1.0	2462.0	1031.0	-1.0	1181.0	1353.0	-1.0	2122.0	1124.0	-1.0	1431.0	851.0	-1.0	1132.0	1015.0	-1.0	1221.0	
145.471	966.0	-1.0	1306.0	1022.0	-1.0	1253.0	1003.0	-1.0	1416.0	1618.0	-1.0	2269.0	1386.0	-1.0	2234.0	1065.0	-1.0	1304.0	1066.0	-1.0	1482.0	1710.0	-1.0	2147.0	1184.0	-1.0	1788.0	1641.0	-1.0	2130.0	1596.0	-1.0	2472.0	1034.0	-1.0	1186.0	1356.0	-1.0	2132.0	1127.0	-1.0	1438.0	854.0	-1.0	1138.0	1017.0	-1.0	1227.0	
145.971	966.0	-1.0	1307.0	1021.0	-1.0	1255.0	1003.0	-1.0	1417.0	1619.0	-1.0	2276.0	1387.0	-1.0	2239.0	1067.0	-1.0	1311.0	1066.0	-1.0	1485.0	1711.0	-1.0	2150.0	1187.0	-1.0	1794.0	1643.0	-1.0	2138.0	1599.0	-1.0	2483.0	1035.0	-1.0	1191.0	1360.0	-1.0	2143.0	1129.0	-1.0	1447.0	855.0	-1.0	1144.0	1020.0	-1.0	1235.0	
146.470	964.0	-1.0	1303.0	1019.0	-1.0	1252.0	1001.0	-1.0	1413.0	1618.0	-1.0	2278.0	1388.0	-1.0	2240.0	1068.0	-1.0	1314.0	1067.0	-1.0	1487.0	1712.0	-1.0	2153.0	1187.0	-1.0	1798.0	1644.0	-1.0	2142.0	1601.0	-1.0	2486.0	1037.0	-1.0	1192.0	1363.0	-1.0	2151.0	1132.0	-1.0	1452.0	857.0	-1.0	1147.0	1023.0	-1.0	1241.0	
146.969	962.0	-1.0	1299.0	1017.0	-1.0	1247.0	1000.0	-1.0	1411.0	1618.0	-1.0	2278.0	1389.0	-1.0	2241.0	1068.0	-1.0	1315.0	1067.0	-1.0	1487.0	1712.0	-1.0	2152.0	1188.0	-1.0	1798.0	1645.0	-1.0	2143.0	1601.0	-1.0	2485.0	1038.0	-1.0	1191.0	1364.0	-1.0	2153.0	1133.0	-1.0	1455.0	858.0	-1.0	1149.0	1024.0	-1.0	1246.0	
147.469	965.0	-1.0	1305.0	1019.0	-1.0	1252.0	1001.0	-1.0	1416.0	1620.0	-1.0	2285.0	1390.0	-1.0	2246.0	1069.0	-1.0	1318.0	1068.0	-1.0	1490.0	1713.0	-1.0	2156.0	1189.0	-1.0	1800.0	1646.0	-1.0	2144.0	1602.0	-1.0	2485.0	1039.0	-1.0	1193.0	1365.0	-1.0	2155.0	1133.0	-1.0	1457.0	858.0	-1.0	1149.0	1025.0	-1.0	1249.0	
147.968	963.0	-1.0	1306.0	1017.0	-1.0	1254.0	1000.0	-1.0	1418.0	1617.0	-1.0	2287.0	1390.0	-1.0	2246.0	1068.0	-1.0	1317.0	1068.0	-1.0	1490.0	1711.0	-1.0	2153.0	1189.0	-1.0	1801.0	1644.0	-1.0	2143.0	1604.0	-1.0	2487.0	1039.0	-1.0	1194.0	1365.0	-1.0	2158.0	1134.0	-1.0	1460.0	859.0	-1.0	1153.0	1026.0	-1.0	1251.0	
148.467	961.0	-1.0	1301.0	1015.0	-1.0	1250.0	998.0	-1.0	1416.0	1614.0	-1.0	2280.0	1388.0	-1.0	2240.0	1066.0	-1.0	1313.0	1067.0	-1.0	1487.0	1709.0	-1.0	2147.0	1188.0	-1.0	1798.0	1642.0	-1.0	2139.0	1601.0	-1.0	2485.0	1037.0	-1.0	1192.0	1365.0	-1.0	2158.0	1133.0	-1.0	1460.0	859.0	-1.0	1153.0	1025.0	-1.0	1251.0	
148.966	963.0	-1.0	1305.0	1017.0	-1.0	1250.0	1000.0	-1.0	1420.0	1616.0	-1.0	2280.0	1387.0	-1.0	2238.0	1064.0	-1.0	1308.0	1066.0	-1.0	1483.0	1706.0	-1.0	2142.0	1186.0	-1.0	1794.0	1639.0	-1.0	2134.0	1599.0	-1.0	2479.0	1036.0	-1.0	1190.0	1363.0	-1.0	2155.0	1132.0	-1.0	1459.0	858.0	-1.0	1151.0	1025.0	-1.0	1251.0	
149.465	964.0	-1.0	1311.0	1018.0	-1.0	1254.0	1001.0	-1.0	1424.0	1617.0	-1.0	2283.0	1387.0	-1.0	2239.0	1064.0	-1.0	1308.0	1064.0	-1.0	1481.0	1704.0	-1.0	2140.0	1186.0	-1.0	1796.0	1639.0	-1.0	2135.0	1600.0	-1.0	2484.0	1036.0	-1.0	1193.0	1364.0	-1.0	2159.0	1131.0	-1.0	1461.0	859.0	-1.0	1154.0	1025.0	-1.0	1253.0	
149.964	965.0	-1.0	1312.0	1017.0	-1.0	1253.0	1001.0	-1.0	1424.0	1616.0	-1.0	2283.0	1386.0	-1.0	2236.0	1063.0	-1.0	1306.0	1063.0	-1.0	1478.0	1702.0	-1.0	2138.0	1185.0	-1.0	1797.0	1638.0	-1.0	2135.0	1599.0	-1.0	2487.0	1036.0	-1.0	1194.0	1364.0	-1.0	2161.0	1132.0	-1.0	1461.0	860.0	-1.0	1155.0	1024.0	-1.0	1253.0	
150.463	963.0	-1.0	1309.0	1016.0	-1.0	1249.0	1000.0	-1.0	1421.0	1613.0	-1.0	2279.0	1385.0	-1.0	2233.0	1063.0	-1.0	1307.0	1061.0	-1.0	1477.0	1700.0	-1.0	2136.0	1184.0	-1.0	1794.0	1636.0	-1.0	2134.0	1599.0	-1.0	2487.0	1035.0	-1.0	1195.0	1364.0	-1.0	2162.0	1131.0	-1.0	1461.0	858.0	-1.0	1155.0	1024.0	-1.0	1254.0	
150.962	966.0	-1.0	1317.0	1018.0	-1.0	1255.0	1001.0	-1.0	1426.0	1616.0	-1.0	2289.0	1386.0	-1.0	2238.0	1063.0	-1.0	1309.0	1062.0	-1.0	1478.0	1701.0	-1.0	2139.0	1184.0	-1.0	1794.0	1636.0	-1.0	2135.0	1598.0	-1.0	2487.0	1035.0	-1.0	1195.0	1363.0	-1.0	2162.0	1129.0	-1.0	1459.0	858.0	-1.0	1153.0	1024.0	-1.0	1254.0	
151.461	966.0	-1.0	1322.0	1019.0	-1.0	1258.0	1002.0	-1.0	1428.0	1618.0	-1.0	2296.0	1387.0	-1.0	2244.0	1064.0	-1.0	1315.0	1062.0	-1.0	1482.0	1701.0	-1.0	2145.0	1185.0	-1.0	1799.0	1637.0	-1.0	2141.0	1600.0	-1.0	2493.0	1034.0	-1.0	1198.0	1364.0	-1.0	2167.0	1130.0	-1.0	1461.0	858.0	-1.0	1155.0	1024.0	-1.0	1256.0	
151.961	965.0	-1.0	1319.0	1017.0	-1.0	1254.0	999.0	-1.0	1424.0	1617.0	-1.0	2296.0	1387.0	-1.0	2247.0	1065.0	-1.0	1320.0	1063.0	-1.0	1485.0	1701.0	-1.0	2149.0	1185.0	-1.0	1802.0	1638.0	-1.0	2145.0	1599.0	-1.0	2497.0	1034.0	-1.0	1197.0	1365.0	-1.0	2172.0	1130.0	-1.0	1463.0	860.0	-1.0	1158.0	1024.0	-1.0	1258.0	
152.460	962.0	-1.0	1311.0	1014.0	-1.0	1246.0	997.0	-1.0	1417.0	1616.0	-1.0	2293.0	1386.0	-1.0	2248.0	1066.0	-1.0	1323.0	1063.0	-1.0	1489.0	1701.0	-1.0	2153.0	1184.0	-1.0	1802.0	1638.0	-1.0	2146.0	1599.0	-1.0	2495.0	1032.0	-1.0	1197.0	1364.0	-1.0	2174.0	1129.0	-1.0	1463.0	859.0	-1.0	1159.0	1025.0	-1.0	1259.0	
152.960	962.0	-1.0	1310.0	1014.0	-1.0	1243.0	998.0	-1.0	1416.0	1618.0	-1.0	2295.0	1386.0	-1.0	2252.0	1068.0	-1.0	1327.0	1065.0	-1.0	1493.0	1703.0	-1.0	2157.0	1184.0	-1.0	1802.0	1638.0	-1.0	2149.0	1598.0	-1.0	2494.0	1031.0	-1.0	1196.0	1364.0	-1.0	2175.0	1129.0	-1.0	1462.0	859.0	-1.0	1160.0	1025.0	-1.0	1260.0	
153.459	963.0	-1.0	1313.0	1015.0	-1.0	1246.0	998.0	-1.0	1419.0	1620.0	-1.0	2302.0	1388.0	-1.0	2261.0	1069.0	-1.0	1332.0	1066.0	-1.0	1500.0	1704.0	-1.0	2165.0	1185.0	-1.0	1807.0	1640.0	-1.0	2156.0	1599.0	-1.0	2499.0	1032.0	-1.0	1199.0	1363.0	-1.0	2175.0	1129.0	-1.0	1462.0	859.0	-1.0	1160.0	1026.0	-1.0	1262.0	
153.958	963.0	-1.0	1313.0	1015.0	-1.0	1246.0	997.0	-1.0	1418.0	1621.0	-1.0	2303.0	1388.0	-1.0	2266.0	1070.0	-1.0	1334.0	1067.0	-1.0	1504.0	1706.0	-1.0	2172.0	1186.0	-1.0	1811.0	1643.0	-1.0	2163.0	1600.0	-1.0	2503.0	1032.0	-1.0	1202.0	1364.0	-1.0	2179.0	1130.0	-1.0	1466.0	861.0	-1.0	1163.0	1027.0	-1.0	1265.0	
154.457	961.0	-1.0	1309.0	1014.0	-1.0	1243.0	996.0	-1.0	1416.0	1620.0	-1.0	2298.0	1387.0	-1.0	2264.0	1069.0	-1.0	1334.0	1067.0	-1.0	1504.0	1706.0	-1.0	2172.0	1186.0	-1.0	1812.0	1643.0	-1.0	2166.0	1599.0	-1.0	2506.0	1032.0	-1.0	1203.0	1364.0	-1.0	2182.0	1130.0	-1.0	1468.0	859.0	-1.0	1165.0	1028.0	-1.0	1267.0	
154.956	957.0	-1.0	1301.0	1011.0	-1.0	1235.0	993.0	-1.0	1409.0	1616.0	-1.0	2288.0	1385.0	-1.0	2258.0	1067.0	-1.0	1330.0	1065.0	-1.0	1501.0	1705.0	-1.0	2171.0	1184.0	-1.0	1810.0	1643.0	-1.0	2167.0	1598.0	-1.0	2505.0	1030.0	-1.0	1202.0	1363.0	-1.0	2179.0	1130.0	-1.0	1467.0	859.0	-1.0	1164.0	1027.0	-1.0	1265.0	
155.455	955.0	-1.0	1293.0	1010.0	-1.0	1229.0	992.0	-1.0	1405.0	1615.0	-1.0	2278.0	1381.0	-1.0	2248.0	1066.0	-1.0	1324.0	1063.0	-1.0	1497.0	1701.0	-1.0	2164.0	1183.0	-1.0	1804.0	1640.0	-1.0	2162.0	1595.0	-1.0	2498.0	1028.0	-1.0	1199.0	1361.0	-1.0	2174.0	1128.0	-1.0	1463.0	857.0	-1.0	1159.0	1025.0	-1.0	1261.0	
155.954	955.0	-1.0	1293.0	1010.0	-1.0	1228.0	993.0	-1.0	1403.0	1614.0	-1.0	2274.0	1378.0	-1.0	2240.0	1064.0	-1.0	1320.0	1061.0	-1.0	1493.0	1698.0	-1.0	2158.0	1181.0	-1.0	1801.0	1637.0	-1.0	2157.0	1595.0	-1.0	2495.0	1025.0	-1.0	1197.0	1358.0	-1.0	2168.0	1126.0	-1.0	1458.0	854.0	-1.0	1153.0	1024.0	-1.0	1256.0	
156.453	952.0	-1.0	1289.0	1009.0	-1.0	1226.0	991.0	-1.0	1397.0	1612.0	-1.0	2267.0	1374.0	-1.0	2229.0	1061.0	-1.0	1315.0	1059.0	-1.0	1487.0	1693.0	-1.0	2148.0	1180.0	-1.0	1797.0	1634.0	-1.0	2151.0	1593.0	-1.0	2494.0	1024.0	-1.0	1193.0	1356.0	-1.0	2166.0	1125.0	-1.0	1455.0	852.0	-1.0	1150.0	1023.0	-1.0	1255.0	
156.952	949.0	-1.0	1281.0	1006.0	-1.0	1221.0	987.0	-1.0	1389.0	1609.0	-1.0	2258.0	1371.0	-1.0	2216.0	1059.0	-1.0	1310.0	1058.0	-1.0	1482.0	1687.0	-1.0	2136.0	1178.0	-1.0	1793.0	1629.0	-1.0	2143.0	1592.0	-1.0	2489.0	1021.0	-1.0	1190.0	1355.0	-1.0	2163.0	1123.0	-1.0	1450.0	850.0	-1.0	1148.0	1022.0	-1.0	1253.0	
157.451	946.0	-1.0	1273.0	1003.0	-1.0	1214.0	984.0	-1.0	1379.0	1606.0	-1.0	2250.0	1368.0	-1.0	2207.0	1059.0	-1.0	1307.0	1056.0	-1.0	1479.0	1683.0	-1.0	2129.0	1176.0	-1.0	1789.0	1627.0	-1.0	2138.0	1590.0	-1.0	2485.0	1019.0	-1.0	1186.0	1353.0	-1.0	2159.0	1121.0	-1.0	1447.0	850.0	-1.0	1146.0	1021.0	-1.0	1251.0	
157.950	947.0	-1.0	1272.0	1005.0	-1.0	1212.0	986.0	-1.0	1377.0	1609.0	-1.0	2250.0	1369.0	-1.0	2204.0	1058.0	-1.0	1307.0	1056.0	-1.0	1478.0	1682.0	-1.0	2122.0	1175.0	-1.0	1786.0	1624.0	-1.0	2131.0	1589.0	-1.0	2481.0	1017.0	-1.0	1182.0	1352.0	-1.0	2154.0	1119.0	-1.0	1442.0	847.0	-1.0	1142.0	1021.0	-1.0	1249.0	
158.449	947.0	-1.0	1275.0	1005.0	-1.0	1216.0	985.0	-1.0	1379.0	1612.0	-1.0	2254.0	1369.0	-1.0	2207.0	1060.0	-1.0	1308.0	1057.0	-1.0	1481.0	1681.0	-1.0	2121.0	1175.0	-1.0	1783.0	1623.0	-1.0	2125.0	1588.0	-1.0	2476.0	1016.0	-1.0	1178.0	1350.0	-1.0	2146.0	1118.0	-1.0	1437.0	846.0	-1.0	1139.0	1020.0	-1.0	1245.0	
158.948	946.0	-1.0	1273.0	1005.0	-1.0	1217.0	984.0	-1.0	1377.0	1610.0	-1.0	2252.0	1369.0	-1.0	2207.0	1059.0	-1.0	1307.0	1058.0	-1.0	1481.0	1679.0	-1.0	2115.0	1174.0	-1.0	1780.0	1619.0	-1.0	2113.0	1586.0	-1.0	2467.0	1013.0	-1.0	1173.0	1348.0	-1.0	2140.0	1115.0	-1.0	1432.0	846.0	-1.0	1137.0	1019.0	-1.0	1243.0	
159.447	944.0	-1.0	1267.0	1004.0	-1.0	1212.0	983.0	-1.0	1370.0	1607.0	-1.0	2244.0	1367.0	-1.0	2201.0	1057.0	-1.0	1302.0	1056.0	-1.0	1479.0	1675.0	-1.0	2104.0	1171.0	-1.0	1770.0	1612.0	-1.0	2095.0	1580.0	-1.0	2451.0	1008.0	-1.0	1163.0	1344.0	-1.0	2128.0	1112.0	-1.0	1424.0	844.0	-1.0	1131.0	1017.0	-1.0	1237.0	
159.946	939.0	-1.0	1255.0	999.0	-1.0	1204.0	980.0	-1.0	1362.0	1602.0	-1.0	2230.0	1363.0	-1.0	2191.0	1054.0	-1.0	1295.0	1054.0	-1.0	1472.0	1671.0	-1.0	2091.0	1167.0	-1.0	1756.0	1603.0	-1.0	2073.0	1573.0	-1.0	2428.0	1003.0	-1.0	1152.0	1340.0	-1.0	2109.0	1108.0	-1.0	1412.0	841.0	-1.0	1122.0	1013.0	-1.0	1228.0	
160.445	940.0	-1.0	1259.0	1000.0	-1.0	1207.0	981.0	-1.0	1365.0	1603.0	-1.0	2228.0	1363.0	-1.0	2186.0	1053.0	-1.0	1288.0	1053.0	-1.0	1468.0	1668.0	-1.0	2082.0	1164.0	-1.0	1744.0	1599.0	-1.0	2057.0	1569.0	-1.0	2410.0	999.0	-1.0	1143.0	1334.0	-1.0	2089.0	1105.0	-1.0	1400.0	838.0	-1.0	1113.0	1009.0	-1.0	1219.0	
160.944	941.0	-1.0	1260.0	1000.0	-1.0	1208.0	981.0	-1.0	1364.0	1601.0	-1.0	2224.0	1361.0	-1.0	2181.0	1051.0	-1.0	1283.0	1051.0	-1.0	1464.0	1666.0	-1.0	2075.0	1163.0	-1.0	1739.0	1595.0	-1.0	2047.0	1567.0	-1.0	2402.0	996.0	-1.0	1137.0	1331.0	-1.0	2077.0	1102.0	-1.0	1393.0	836.0	-1.0	1108.0	1008.0	-1.0	1213.0	
161.443	941.0	-1.0	1256.0	1000.0	-1.0	1204.0	980.0	-1.0	1361.0	1599.0	-1.0	2215.0	1358.0	-1.0	2171.0	1050.0	-1.0	1277.0	1049.0	-1.0	1458.0	1664.0	-1.0	2066.0	1161.0	-1.0	1733.0	1593.0	-1.0	2039.0	1566.0	-1.0	2393.0	994.0	-1.0	1133.0	1329.0	-1.0	2065.0	1101.0	-1.0	1386.0	834.0	-1.0	1104.0	1005.0	-1.0	1207.0	
161.942	939.0	-1.0	1251.0	998.0	-1.0	1198.0	979.0	-1.0	1356.0	1598.0	-1.0	2209.0	1356.0	-1.0	2163.0	1048.0	-1.0	1273.0	1048.0	-1.0	1452.0	1662.0	-1.0	2060.0	1160.0	-1.0	1729.0	1593.0	-1.0	2037.0	1566.0	-1.0	2389.0	994.0	-1.0	1130.0	1326.0	-1.0	2055.0	1099.0	-1.0	1380.0	834.0	-1.0	1098.0	1005.0	-1.0	1204.0	
162.442	943.0	-1.0	1257.0	1000.0	-1.0	1200.0	981.0	-1.0	1358.0	1601.0	-1.0	2212.0	1356.0	-1.0	2162.0	1048.0	-1.0	1272.0	1047.0	-1.0	1450.0	1663.0	-1.0	2058.0	1160.0	-1.0	1727.0	1596.0	-1.0	2038.0	1567.0	-1.0	2388.0	994.0	-1.0	1129.0	1325.0	-1.0	2048.0	1098.0	-1.0	1375.0	834.0	-1.0	1095.0	1003.0	-1.0	1200.0	
162.941	945.0	-1.0	1264.0	1003.0	-1.0	1204.0	982.0	-1.0	1361.0	1603.0	-1.0	2218.0	1357.0	-1.0	2164.0	1050.0	-1.0	1274.0	1048.0	-1.0	1450.0	1665.0	-1.0	2060.0	1163.0	-1.0	1733.0	1600.0	-1.0	2046.0	1571.0	-1.0	2397.0	997.0	-1.0	1133.0	1326.0	-1.0	2045.0	1099.0	-1.0	1373.0	835.0	-1.0	1094.0	1005.0	-1.0	1200.0	
163.440	944.0	-1.0	1262.0	1001.0	-1.0	1202.0	982.0	-1.0	1359.0	1603.0	-1.0	2217.0	1357.0	-1.0	2163.0	1051.0	-1.0	1275.0	1048.0	-1.0	1450.0	1666.0	-1.0	2060.0	1164.0	-1.0	1736.0	1604.0	-1.0	2050.0	1575.0	-1.0	2402.0	999.0	-1.0	1134.0	1328.0	-1.0	2046.0	1100.0	-1.0	1374.0	837.0	-1.0	1096.0	1006.0	-1.0	1200.0	
163.940	943.0	-1.0	1257.0	1000.0	-1.0	1197.0	980.0	-1.0	1353.0	1602.0	-1.0	2214.0	1357.0	-1.0	2160.0	1051.0	-1.0	1276.0	1049.0	-1.0	1449.0	1666.0	-1.0	2057.0	1165.0	-1.0	1736.0	1605.0	-1.0	2051.0	1576.0	-1.0	2402.0	999.0	-1.0	1134.0	1330.0	-1.0	2047.0	1101.0	-1.0	1374.0	837.0	-1.0	1096.0	1006.0	-1.0	1201.0	
164.439	942.0	-1.0	1250.0	1000.0	-1.0	1191.0	981.0	-1.0	1350.0	1603.0	-1.0	2210.0	1356.0	-1.0	2157.0	1052.0	-1.0	1275.0	1050.0	-1.0	1449.0	1667.0	-1.0	2055.0	1165.0	-1.0	1734.0	1607.0	-1.0	2049.0	1576.0	-1.0	2398.0	999.0	-1.0	1132.0	1331.0	-1.0	2047.0	1101.0	-1.0	1372.0	838.0	-1.0	1095.0	1005.0	-1.0	1200.0	
164.938	943.0	-1.0	1254.0	1001.0	-1.0	1194.0	982.0	-1.0	1351.0	1606.0	-1.0	2216.0	1358.0	-1.0	2163.0	1054.0	-1.0	1279.0	1052.0	-1.0	1454.0	1671.0	-1.0	2059.0	1166.0	-1.0	1736.0	1608.0	-1.0	2051.0	1579.0	-1.0	2401.0	1001.0	-1.0	1133.0	1333.0	-1.0	2048.0	1101.0	-1.0	1372.0	838.0	-1.0	1094.0	1007.0	-1.0	1200.0	
165.437	944.0	-1.0	1255.0	1002.0	-1.0	1196.0	982.0	-1.0	1352.0	1607.0	-1.0	2218.0	1360.0	-1.0	2166.0	1055.0	-1.0	1281.0	1054.0	-1.0	1458.0	1674.0	-1.0	2064.0	1168.0	-1.0	1740.0	1610.0	-1.0	2054.0	1580.0	-1.0	2405.0	1003.0	-1.0	1135.0	1335.0	-1.0	2051.0	1104.0	-1.0	1375.0	840.0	-1.0	1097.0	1008.0	-1.0	1203.0	
165.937	942.0	-1.0	1252.0	1002.0	-1.0	1193.0	981.0	-1.0	1350.0	1607.0	-1.0	2218.0	1361.0	-1.0	2168.0	1057.0	-1.0	1284.0	1055.0	-1.0	1461.0	1676.0	-1.0	2070.0	1168.0	-1.0	1742.0	1613.0	-1.0	2059.0	1582.0	-1.0	2407.0	1004.0	-1.0	1137.0	1338.0	-1.0	2056.0	1107.0	-1.0	1379.0	841.0	-1.0	1099.0	1010.0	-1.0	1205.0	
166.436	941.0	-1.0	1248.0	1000.0	-1.0	1189.0	980.0	-1.0	1345.0	1606.0	-1.0	2215.0	1361.0	-1.0	2169.0	1058.0	-1.0	1287.0	1057.0	-1.0	1464.0	1681.0	-1.0	2077.0	1169.0	-1.0	1744.0	1616.0	-1.0	2066.0	1582.0	-1.0	2410.0	1006.0	-1.0	1139.0	1339.0	-1.0	2059.0	1108.0	-1.0	1382.0	843.0	-1.0	1101.0	1012.0	-1.0	1208.0	
166.935	941.0	-1.0	1245.0	1000.0	-1.0	1185.0	981.0	-1.0	1345.0	1608.0	-1.0	2214.0	1362.0	-1.0	2171.0	1059.0	-1.0	1291.0	1058.0	-1.0	1467.0	1686.0	-1.0	2085.0	1170.0	-1.0	1745.0	1621.0	-1.0	2073.0	1583.0	-1.0	2412.0	1007.0	-1.0	1142.0	1341.0	-1.0	2063.0	1109.0	-1.0	1385.0	844.0	-1.0	1103.0	1014.0	-1.0	1210.0	
167.435	944.0	-1.0	1253.0	1003.0	-1.0	1191.0	982.0	-1.0	1349.0	1611.0	-1.0	2224.0	1365.0	-1.0	2177.0	1062.0	-1.0	1295.0	1061.0	-1.0	1473.0	1692.0	-1.0	2096.0	1172.0	-1.0	1749.0	1625.0	-1.0	2083.0	1586.0	-1.0	2417.0	1010.0	-1.0	1146.0	1342.0	-1.0	2065.0	1110.0	-1.0	1386.0	845.0	-1.0	1105.0	1015.0	-1.0	1211.0	
167.934	945.0	-1.0	1258.0	1003.0	-1.0	1193.0	982.0	-1.0	1351.0	1613.0	-1.0	2229.0	1365.0	-1.0	2181.0	1064.0	-1.0	1301.0	1063.0	-1.0	1477.0	1696.0	-1.0	2104.0	1173.0	-1.0	1756.0	1631.0	-1.0	2094.0	1589.0	-1.0	2426.0	1012.0	-1.0	1152.0	1345.0	-1.0	2073.0	1112.0	-1.0	1391.0	847.0	-1.0	1110.0	1018.0	-1.0	1216.0	
168.433	944.0	-1.0	1257.0	1002.0	-1.0	1191.0	981.0	-1.0	1349.0	1613.0	-1.0	2230.0	1366.0	-1.0	2181.0	1065.0	-1.0	1304.0	1063.0	-1.0	1480.0	1698.0	-1.0	2108.0	1174.0	-1.0	1760.0	1634.0	-1.0	2102.0	1591.0	-1.0	2434.0	1015.0	-1.0	1156.0	1348.0	-1.0	2080.0	1113.0	-1.0	1395.0	849.0	-1.0	1112.0	1019.0	-1.0	1220.0	
168.932	942.0	-1.0	1253.0	1001.0	-1.0	1188.0	980.0	-1.0	1345.0	1612.0	-1.0	2228.0	1366.0	-1.0	2181.0	1065.0	-1.0	1307.0	1065.0	-1.0	1482.0	1700.0	-1.0	2111.0	1175.0	-1.0	1763.0	1638.0	-1.0	2109.0	1593.0	-1.0	2439.0	1017.0	-1.0	1160.0	1349.0	-1.0	2085.0	1114.0	-1.0	1397.0	850.0	-1.0	1115.0	1021.0	-1.0	1223.0	
169.431	945.0	-1.0	1264.0	1004.0	-1.0	1197.0	983.0	-1.0	1355.0	1617.0	-1.0	2243.0	1368.0	-1.0	2191.0	1068.0	-1.0	1314.0	1068.0	-1.0	1489.0	1704.0	-1.0	2119.0	1178.0	-1.0	1769.0	1643.0	-1.0	2118.0	1597.0	-1.0	2447.0	1020.0	-1.0	1165.0	1352.0	-1.0	2092.0	1115.0	-1.0	1400.0	851.0	-1.0	1119.0	1023.0	-1.0	1226.0	
169.930	943.0	-1.0	1271.0	1000.0	-1.0	1203.0	982.0	-1.0	1362.0	1618.0	-1.0	2254.0	1371.0	-1.0	2201.0	1070.0	-1.0	1320.0	1070.0	-1.0	1497.0	1708.0	-1.0	2127.0	1180.0	-1.0	1779.0	1646.0	-1.0	2126.0	1601.0	-1.0	2460.0	1023.0	-1.0	1171.0	1356.0	-1.0	2104.0	1116.0	-1.0	1407.0	854.0	-1.0	1124.0	1026.0	-1.0	1234.0	
170.429	944.0	-1.0	1274.0	1002.0	-1.0	1204.0	983.0	-1.0	1365.0	1619.0	-1.0	2261.0	1373.0	-1.0	2210.0	1071.0	-1.0	1325.0	1072.0	-1.0	1504.0	1711.0	-1.0	2135.0	1183.0	-1.0	1786.0	1650.0	-1.0	2135.0	1604.0	-1.0	2471.0	1025.0	-1.0	1177.0	1359.0	-1.0	2114.0	1118.0	-1.0	1413.0	856.0	-1.0	1132.0	1029.0	-1.0	1240.0	
170.929	944.0	-1.0	1273.0	1003.0	-1.0	1205.0	985.0	-1.0	1367.0	1622.0	-1.0	2265.0	1375.0	-1.0	2218.0	1073.0	-1.0	1329.0	1074.0	-1.0	1509.0	1714.0	-1.0	2143.0	1183.0	-1.0	1792.0	1654.0	-1.0	2142.0	1607.0	-1.0	2476.0	1027.0	-1.0	1181.0	1361.0	-1.0	2121.0	1120.0	-1.0	1417.0	858.0	-1.0	1135.0	1030.0	-1.0	1245.0	
171.428	949.0	-1.0	1283.0	1006.0	-1.0	1213.0	988.0	-1.0	1378.0	1624.0	-1.0	2280.0	1379.0	-1.0	2232.0	1074.0	-1.0	1336.0	1077.0	-1.0	1518.0	1720.0	-1.0	2157.0	1186.0	-1.0	1800.0	1659.0	-1.0	2153.0	1609.0	-1.0	2487.0	1030.0	-1.0	1187.0	1363.0	-1.0	2127.0	1121.0	-1.0	1423.0	858.0	-1.0	1138.0	1032.0	-1.0	1249.0	
171.927	951.0	-1.0	1290.0	1008.0	-1.0	1219.0	990.0	-1.0	1385.0	1626.0	-1.0	2288.0	1381.0	-1.0	2242.0	1075.0	-1.0	1341.0	1079.0	-1.0	1523.0	1724.0	-1.0	2168.0	1188.0	-1.0	1807.0	1662.0	-1.0	2162.0	1612.0	-1.0	2496.0	1033.0	-1.0	1194.0	1366.0	-1.0	2137.0	1123.0	-1.0	1430.0	861.0	-1.0	1143.0	1034.0	-1.0	1256.0	
172.426	950.0	-1.0	1292.0	1009.0	-1.0	1220.0	991.0	-1.0	1388.0	1625.0	-1.0	2290.0	1382.0	-1.0	2247.0	1075.0	-1.0	1344.0	1080.0	-1.0	1528.0	1726.0	-1.0	2175.0	1188.0	-1.0	1810.0	1664.0	-1.0	2170.0	1613.0	-1.0	2501.0	1034.0	-1.0	1198.0	1368.0	-1.0	2143.0	1125.0	-1.0	1436.0	862.0	-1.0	1147.0	1036.0	-1.0	1262.0	
172.925	951.0	-1.0	1292.0	1010.0	-1.0	1221.0	993.0	-1.0	1392.0	1626.0	-1.0	2293.0	1384.0	-1.0	2251.0	1074.0	-1.0	1346.0	1080.0	-1.0	1529.0	1728.0	-1.0	2181.0	1188.0	-1.0	1811.0	1666.0	-1.0	2174.0	1614.0	-1.0	2504.0	1035.0	-1.0	1202.0	1370.0	-1.0	2150.0	1125.0	-1.0	1440.0	862.0	-1.0	1149.0	1039.0	-1.0	1267.0	
173.424	955.0	-1.0	1302.0	1014.0	-1.0	1229.0	996.0	-1.0	1402.0	1629.0	-1.0	2303.0	1386.0	-1.0	2260.0	1075.0	-1.0	1348.0	1082.0	-1.0	1532.0	1730.0	-1.0	2185.0	1189.0	-1.0	1812.0	1666.0	-1.0	2176.0	1614.0	-1.0	2505.0	1036.0	-1.0	1204.0	1373.0	-1.0	2154.0	1125.0	-1.0	1441.0	862.0	-1.0	1148.0	1041.0	-1.0	1271.0	
173.923	957.0	-1.0	1308.0	1016.0	-1.0	1233.0	997.0	-1.0	1409.0	1630.0	-1.0	2308.0	1388.0	-1.0	2265.0	1075.0	-1.0	1349.0	1082.0	-1.0	1534.0	1729.0	-1.0	2185.0	1189.0	-1.0	1815.0	1665.0	-1.0	2178.0	1615.0	-1.0	2510.0	1037.0	-1.0	1206.0	1376.0	-1.0	2162.0	1126.0	-1.0	1444.0	863.0	-1.0	1150.0	1043.0	-1.0	1275.0	
174.422	957.0	-1.0	1306.0	1015.0	-1.0	1230.0	998.0	-1.0	1407.0	1629.0	-1.0	2304.0	1387.0	-1.0	2263.0	1073.0	-1.0	1348.0	1081.0	-1.0	1531.0	1725.0	-1.0	2179.0	1187.0	-1.0	1815.0	1661.0	-1.0	2175.0	1614.0	-1.0	2515.0	1036.0	-1.0	1207.0	1378.0	-1.0	2164.0	1125.0	-1.0	1442.0	863.0	-1.0	1151.0	1044.0	-1.0	1276.0	
174.921	955.0	-1.0	1298.0	1013.0	-1.0	1223.0	996.0	-1.0	1403.0	1627.0	-1.0	2296.0	1386.0	-1.0	2257.0	1072.0	-1.0	1346.0	1079.0	-1.0	1527.0	1720.0	-1.0	2171.0	1186.0	-1.0	1809.0	1658.0	-1.0	2167.0	1611.0	-1.0	2506.0	1034.0	-1.0	1203.0	1377.0	-1.0	2163.0	1123.0	-1.0	1439.0	864.0	-1.0	1149.0	1043.0	-1.0	1276.0	
175.420	957.0	-1.0	1302.0	1015.0	-1.0	1227.0	997.0	-1.0	1407.0	1628.0	-1.0	2301.0	1387.0	-1.0	2258.0	1071.0	-1.0	1345.0	1080.0	-1.0	1526.0	1718.0	-1.0	2168.0	1185.0	-1.0	1806.0	1655.0	-1.0	2163.0	1612.0	-1.0	2502.0	1033.0	-1.0	1200.0	1376.0	-1.0	2161.0	1122.0	-1.0	1435.0	862.0	-1.0	1147.0	1044.0	-1.0	1274.0	
175.919	957.0	-1.0	1303.0	1016.0	-1.0	1228.0	998.0	-1.0	1407.0	1629.0	-1.0	2301.0	1387.0	-1.0	2259.0	1071.0	-1.0	1344.0	1079.0	-1.0	1525.0	1716.0	-1.0	2165.0	1186.0	-1.0	1805.0	1654.0	-1.0	2161.0	1611.0	-1.0	2502.0	1033.0	-1.0	1199.0	1377.0	-1.0	2164.0	1122.0	-1.0	1435.0	863.0	-1.0	1148.0	1045.0	-1.0	1275.0	
176.418	956.0	-1.0	1298.0	1015.0	-1.0	1226.0	998.0	-1.0	1404.0	1629.0	-1.0	2299.0	1387.0	-1.0	2257.0	1071.0	-1.0	1343.0	1079.0	-1.0	1524.0	1716.0	-1.0	2165.0	1184.0	-1.0	1805.0	1653.0	-1.0	2162.0	1611.0	-1.0	2501.0	1033.0	-1.0	1197.0	1378.0	-1.0	2166.0	1121.0	-1.0	1434.0	863.0	-1.0	1148.0	1046.0	-1.0	1275.0	
176.917	955.0	-1.0	1294.0	1015.0	-1.0	1224.0	997.0	-1.0	1400.0	1631.0	-1.0	2298.0	1389.0	-1.0	2259.0	1071.0	-1.0	1344.0	1079.0	-1.0	1525.0	1717.0	-1.0	2168.0	1185.0	-1.0	1805.0	1655.0	-1.0	2166.0	1611.0	-1.0	2502.0	1033.0	-1.0	1197.0	1381.0	-1.0	2173.0	1122.0	-1.0	1434.0	862.0	-1.0	1149.0	1048.0	-1.0	1276.0	
177.416	959.0	-1.0	1304.0	1019.0	-1.0	1233.0	1000.0	-1.0	1409.0	1637.0	-1.0	2313.0	1393.0	-1.0	2271.0	1072.0	-1.0	1345.0	1082.0	-1.0	1531.0	1721.0	-1.0	2177.0	1186.0	-1.0	1808.0	1658.0	-1.0	2172.0	1613.0	-1.0	2507.0	1034.0	-1.0	1200.0	1385.0	-1.0	2182.0	1123.0	-1.0	1434.0	863.0	-1.0	1148.0	1049.0	-1.0	1280.0	
177.915	962.0	-1.0	1313.0	1023.0	-1.0	1240.0	1002.0	-1.0	1415.0	1641.0	-1.0	2324.0	1398.0	-1.0	2283.0	1074.0	-1.0	1348.0	1084.0	-1.0	1539.0	1725.0	-1.0	2185.0	1188.0	-1.0	1816.0	1663.0	-1.0	2184.0	1617.0	-1.0	2517.0	1038.0	-1.0	1205.0	1391.0	-1.0	2193.0	1123.0	-1.0	1436.0	863.0	-1.0	1149.0	1052.0	-1.0	1283.0	
178.415	960.0	-1.0	1315.0	1021.0	-1.0	1239.0	1002.0	-1.0	1416.0	1642.0	-1.0	2327.0	1401.0	-1.0	2290.0	1075.0	-1.0	1350.0	1087.0	-1.0	1544.0	1727.0	-1.0	2191.0	1189.0	-1.0	1820.0	1666.0	-1.0	2191.0	1619.0	-1.0	2526.0	1040.0	-1.0	1208.0	1395.0	-1.0	2204.0	1124.0	-1.0	1439.0	864.0	-1.0	1151.0	1055.0	-1.0	1285.0	
178.914	958.0	-1.0	1310.0	1018.0	-1.0	1234.0	999.0	-1.0	1413.0	1642.0	-1.0	2325.0	1402.0	-1.0	2292.0	1075.0	-1.0	1350.0	1088.0	-1.0	1546.0	1728.0	-1.0	2192.0	1189.0	-1.0	1821.0	1668.0	-1.0	2194.0	1620.0	-1.0	2527.0	1040.0	-1.0	1209.0	1398.0	-1.0	2211.0	1124.0	-1.0	1439.0	864.0	-1.0	1152.0	1056.0	-1.0	1285.0	
179.413	957.0	-1.0	1303.0	1015.0	-1.0	1225.0	999.0	-1.0	1408.0	1641.0	-1.0	2320.0	1401.0	-1.0	2290.0	1075.0	-1.0	1348.0	1089.0	-1.0	1547.0	1727.0	-1.0	2190.0	1189.0	-1.0	1820.0	1667.0	-1.0	2193.0	1620.0	-1.0	2524.0	1041.0	-1.0	1208.0	1400.0	-1.0	2212.0	1124.0	-1.0	1436.0	862.0	-1.0	1150.0	1055.0	-1.0	1284.0	
179.913	956.0	-1.0	1304.0	1015.0	-1.0	1224.0	1000.0	-1.0	1410.0	1643.0	-1.0	2322.0	1402.0	-1.0	2289.0	1076.0	-1.0	1348.0	1090.0	-1.0	1547.0	1729.0	-1.0	2190.0	1189.0	-1.0	1817.0	1667.0	-1.0	2193.0	1619.0	-1.0	2522.0	1042.0	-1.0	1206.0	1401.0	-1.0	2209.0	1124.0	-1.0	1433.0	862.0	-1.0	1148.0	1054.0	-1.0	1282.0	
180.412	955.0	-1.0	1303.0	1013.0	-1.0	1220.0	999.0	-1.0	1407.0	1643.0	-1.0	2321.0	1401.0	-1.0	2285.0	1076.0	-1.0	1349.0	1090.0	-1.0	1548.0	1729.0	-1.0	2190.0	1189.0	-1.0	1820.0	1668.0	-1.0	2195.0	1621.0	-1.0	2524.0	1043.0	-1.0	1208.0	1402.0	-1.0	2212.0	1125.0	-1.0	1433.0	862.0	-1.0	1149.0	1054.0	-1.0	1280.0	
180.911	953.0	-1.0	1294.0	1011.0	-1.0	1213.0	998.0	-1.0	1399.0	1641.0	-1.0	2313.0	1399.0	-1.0	2278.0	1079.0	-1.0	1350.0	1090.0	-1.0	1549.0	1731.0	-1.0	2192.0	1190.0	-1.0	1822.0	1670.0	-1.0	2197.0	1621.0	-1.0	2525.0	1044.0	-1.0	1210.0	1401.0	-1.0	2211.0	1126.0	-1.0	1435.0	864.0	-1.0	1150.0	1053.0	-1.0	1278.0	
181.410	949.0	-1.0	1281.0	1008.0	-1.0	1205.0	994.0	-1.0	1389.0	1638.0	-1.0	2303.0	1396.0	-1.0	2269.0	1080.0	-1.0	1353.0	1090.0	-1.0	1548.0	1734.0	-1.0	2198.0	1190.0	-1.0	1822.0	1673.0	-1.0	2201.0	1622.0	-1.0	2524.0	1046.0	-1.0	1212.0	1399.0	-1.0	2205.0	1128.0	-1.0	1437.0	863.0	-1.0	1150.0	1052.0	-1.0	1277.0	
181.910	951.0	-1.0	1279.0	1012.0	-1.0	1205.0	993.0	-1.0	1385.0	1640.0	-1.0	2302.0	1394.0	-1.0	2263.0	1083.0	-1.0	1357.0	1090.0	-1.0	1549.0	1741.0	-1.0	2207.0	1191.0	-1.0	1823.0	1678.0	-1.0	2210.0	1624.0	-1.0	2525.0	1048.0	-1.0	1217.0	1396.0	-1.0	2198.0	1131.0	-1.0	1442.0	863.0	-1.0	1150.0	1052.0	-1.0	1278.0	
182.410	952.0	-1.0	1285.0	1014.0	-1.0	1214.0	994.0	-1.0	1386.0	1642.0	-1.0	2310.0	1394.0	-1.0	2265.0	1086.0	-1.0	1366.0	1094.0	-1.0	1555.0	1748.0	-1.0	2222.0	1193.0	-1.0	1832.0	1684.0	-1.0	2224.0	1628.0	-1.0	2535.0	1054.0	-1.0	1226.0	1397.0	-1.0	2198.0	1134.0	-1.0	1449.0	865.0	-1.0	1153.0	1053.0	-1.0	1279.0	
182.909	952.0	-1.0	1288.0	1017.0	-1.0	1221.0	994.0	-1.0	1387.0	1644.0	-1.0	2315.0	1394.0	-1.0	2269.0	1089.0	-1.0	1372.0	1095.0	-1.0	1560.0	1753.0	-1.0	2234.0	1196.0	-1.0	1839.0	1690.0	-1.0	2236.0	1631.0	-1.0	2544.0	1058.0	-1.0	1234.0	1397.0	-1.0	2203.0	1138.0	-1.0	1458.0	867.0	-1.0	1158.0	1055.0	-1.0	1283.0	
183.408	952.0	-1.0	1289.0	1019.0	-1.0	1227.0	994.0	-1.0	1388.0	1644.0	-1.0	2318.0	1395.0	-1.0	2273.0	1089.0	-1.0	1375.0	1097.0	-1.0	1565.0	1758.0	-1.0	2245.0	1197.0	-1.0	1844.0	1694.0	-1.0	2244.0	1634.0	-1.0	2549.0	1061.0	-1.0	1241.0	1398.0	-1.0	2207.0	1140.0	-1.0	1466.0	870.0	-1.0	1163.0	1054.0	-1.0	1285.0	
183.908	952.0	-1.0	1288.0	1021.0	-1.0	1228.0	994.0	-1.0	1389.0	1644.0	-1.0	2320.0	1396.0	-1.0	2276.0	1090.0	-1.0	1378.0	1099.0	-1.0	1570.0	1761.0	-1.0	2252.0	1198.0	-1.0	1847.0	1696.0	-1.0	2248.0	1635.0	-1.0	2553.0	1063.0	-1.0	1246.0	1399.0	-1.0	2209.0	1141.0	-1.0	1472.0	870.0	-1.0	1164.0	1054.0	-1.0	1287.0	
184.407	953.0	-1.0	1290.0	1022.0	-1.0	1230.0	995.0	-1.0	1393.0	1645.0	-1.0	2322.0	1397.0	-1.0	2280.0	1090.0	-1.0	1380.0	1101.0	-1.0	1575.0	1763.0	-1.0	2256.0	1199.0	-1.0	1848.0	1698.0	-1.0	2250.0	1635.0	-1.0	2554.0	1065.0	-1.0	1251.0	1400.0	-1.0	2209.0	1143.0	-1.0	1477.0	871.0	-1.0	1167.0	1053.0	-1.0	1287.0	
184.906	957.0	-1.0	1303.0	1025.0	-1.0	1241.0	997.0	-1.0	1403.0	1646.0	-1.0	2332.0	1398.0	-1.0	2288.0	1092.0	-1.0	1383.0	1103.0	-1.0	1579.0	1765.0	-1.0	2262.0	1200.0	-1.0	1850.0	1697.0	-1.0	2251.0	1636.0	-1.0	2555.0	1066.0	-1.0	1252.0	1399.0	-1.0	2209.0	1144.0	-1.0	1480.0	871.0	-1.0	1169.0	1053.0	-1.0	1287.0	
185.406	959.0	-1.0	1312.0	1028.0	-1.0	1249.0	999.0	-1.0	1412.0	1647.0	-1.0	2339.0	1399.0	-1.0	2295.0	1091.0	-1.0	1386.0	1105.0	-1.0	1584.0	1766.0	-1.0	2266.0	1202.0	-1.0	1856.0	1698.0	-1.0	2254.0	1638.0	-1.0	2562.0	1067.0	-1.0	1256.0	1400.0	-1.0	2210.0	1144.0	-1.0	1482.0	873.0	-1.0	1170.0	1053.0	-1.0	1289.0	
185.905	960.0	-1.0	1315.0	1028.0	-1.0	1251.0	1000.0	-1.0	1415.0	1645.0	-1.0	2341.0	1399.0	-1.0	2297.0	1091.0	-1.0	1388.0	1105.0	-1.0	1586.0	1766.0	-1.0	2268.0	1203.0	-1.0	1860.0	1698.0	-1.0	2254.0	1639.0	-1.0	2566.0	1068.0	-1.0	1259.0	1402.0	-1.0	2215.0	1144.0	-1.0	1485.0	874.0	-1.0	1174.0	1054.0	-1.0	1291.0	
186.404	960.0	-1.0	1313.0	1027.0	-1.0	1249.0	999.0	-1.0	1415.0	1644.0	-1.0	2339.0	1398.0	-1.0	2295.0	1090.0	-1.0	1389.0	1104.0	-1.0	1585.0	1765.0	-1.0	2266.0	1203.0	-1.0	1861.0	1697.0	-1.0	2254.0	1639.0	-1.0	2567.0	1068.0	-1.0	1258.0	1404.0	-1.0	2219.0	1144.0	-1.0	1486.0	874.0	-1.0	1177.0	1053.0	-1.0	1291.0	
186.903	956.0	-1.0	1306.0	1025.0	-1.0	1242.0	996.0	-1.0	1411.0	1639.0	-1.0	2331.0	1396.0	-1.0	2289.0	1090.0	-1.0	1388.0	1104.0	-1.0	1584.0	1763.0	-1.0	2264.0	1202.0	-1.0	1859.0	1696.0	-1.0	2252.0	1638.0	-1.0	2563.0	1067.0	-1.0	1255.0	1403.0	-1.0	2218.0	1142.0	-1.0	1484.0	875.0	-1.0	1176.0	1052.0	-1.0	1289.0	
187.402	959.0	-1.0	1309.0	1027.0	-1.0	1242.0	998.0	-1.0	1413.0	1641.0	-1.0	2334.0	1396.0	-1.0	2286.0	1090.0	-1.0	1387.0	1104.0	-1.0	1581.0	1762.0	-1.0	2264.0	1201.0	-1.0	1855.0	1695.0	-1.0	2252.0	1637.0	-1.0	2556.0	1066.0	-1.0	1253.0	1403.0	-1.0	2216.0	1141.0	-1.0	1479.0	874.0	-1.0	1173.0	1050.0	-1.0	1286.0	
187.901	961.0	-1.0	1315.0	1028.0	-1.0	1248.0	998.0	-1.0	1417.0	1643.0	-1.0	2339.0	1396.0	-1.0	2288.0	1090.0	-1.0	1388.0	1104.0	-1.0	1582.0	1763.0	-1.0	2265.0	1201.0	-1.0	1855.0	1696.0	-1.0	2254.0	1637.0	-1.0	2559.0	1066.0	-1.0	1254.0	1404.0	-1.0	2216.0	1140.0	-1.0	1477.0	875.0	-1.0	1173.0	1050.0	-1.0	1284.0	
188.400	959.0	-1.0	1315.0	1027.0	-1.0	1248.0	996.0	-1.0	1416.0	1641.0	-1.0	2338.0	1395.0	-1.0	2284.0	1090.0	-1.0	1387.0	1104.0	-1.0	1581.0	1764.0	-1.0	2265.0	1200.0	-1.0	1853.0	1696.0	-1.0	2254.0	1636.0	-1.0	2555.0	1067.0	-1.0	1252.0	1403.0	-1.0	2215.0	1140.0	-1.0	1476.0	875.0	-1.0	1173.0	1050.0	-1.0	1283.0	
188.900	959.0	-1.0	1313.0	1026.0	-1.0	1247.0	996.0	-1.0	1413.0	1639.0	-1.0	2335.0	1395.0	-1.0	2279.0	1089.0	-1.0	1384.0	1104.0	-1.0	1579.0	1763.0	-1.0	2264.0	1198.0	-1.0	1848.0	1695.0	-1.0	2251.0	1635.0	-1.0	2547.0	1066.0	-1.0	1249.0	1402.0	-1.0	2212.0	1140.0	-1.0	1473.0	875.0	-1.0	1171.0	1048.0	-1.0	1281.0	
189.399	960.0	-1.0	1311.0	1028.0	-1.0	1248.0	997.0	-1.0	1412.0	1639.0	-1.0	2331.0	1394.0	-1.0	2277.0	1088.0	-1.0	1381.0	1103.0	-1.0	1579.0	1763.0	-1.0	2262.0	1198.0	-1.0	1843.0	1694.0	-1.0	2246.0	1633.0	-1.0	2541.0	1065.0	-1.0	1245.0	1401.0	-1.0	2208.0	1139.0	-1.0	1470.0	873.0	-1.0	1169.0	1047.0	-1.0	1277.0	
189.898	964.0	-1.0	1322.0	1031.0	-1.0	1257.0	999.0	-1.0	1420.0	1642.0	-1.0	2337.0	1396.0	-1.0	2282.0	1089.0	-1.0	1380.0	1105.0	-1.0	1581.0	1766.0	-1.0	2265.0	1199.0	-1.0	1842.0	1694.0	-1.0	2244.0	1633.0	-1.0	2539.0	1065.0	-1.0	1243.0	1399.0	-1.0	2203.0	1138.0	-1.0	1467.0	874.0	-1.0	1167.0	1046.0	-1.0	1274.0	
190.397	963.0	-1.0	1329.0	1030.0	-1.0	1263.0	999.0	-1.0	1425.0	1641.0	-1.0	2340.0	1397.0	-1.0	2285.0	1090.0	-1.0	1379.0	1106.0	-1.0	1584.0	1767.0	-1.0	2267.0	1200.0	-1.0	1845.0	1694.0	-1.0	2242.0	1635.0	-1.0	2541.0	1064.0	-1.0	1242.0	1399.0	-1.0	2205.0	1139.0	-1.0	1466.0	874.0	-1.0	1168.0	1047.0	-1.0	1275.0	
190.896	964.0	-1.0	1331.0	1031.0	-1.0	1264.0	1000.0	-1.0	1427.0	1640.0	-1.0	2339.0	1397.0	-1.0	2286.0	1089.0	-1.0	1377.0	1107.0	-1.0	1585.0	1768.0	-1.0	2266.0	1202.0	-1.0	1848.0	1693.0	-1.0	2240.0	1635.0	-1.0	2543.0	1065.0	-1.0	1242.0	1400.0	-1.0	2204.0	1140.0	-1.0	1467.0	877.0	-1.0	1172.0	1048.0	-1.0	1273.0	
191.395	968.0	-1.0	1337.0	1034.0	-1.0	1268.0	1003.0	-1.0	1433.0	1643.0	-1.0	2340.0	1400.0	-1.0	2291.0	1090.0	-1.0	1378.0	1109.0	-1.0	1588.0	1772.0	-1.0	2271.0	1203.0	-1.0	1852.0	1693.0	-1.0	2240.0	1636.0	-1.0	2545.0	1065.0	-1.0	1242.0	1399.0	-1.0	2201.0	1141.0	-1.0	1465.0	877.0	-1.0	1172.0	1045.0	-1.0	1269.0	
191.895	971.0	-1.0	1346.0	1037.0	-1.0	1274.0	1006.0	-1.0	1442.0	1644.0	-1.0	2346.0	1403.0	-1.0	2300.0	1091.0	-1.0	1381.0	1111.0	-1.0	1592.0	1776.0	-1.0	2279.0	1207.0	-1.0	1863.0	1697.0	-1.0	2247.0	1640.0	-1.0	2557.0	1067.0	-1.0	1247.0	1400.0	-1.0	2205.0	1142.0	-1.0	1469.0	879.0	-1.0	1176.0	1045.0	-1.0	1270.0	
192.394	973.0	-1.0	1352.0	1037.0	-1.0	1278.0	1007.0	-1.0	1445.0	1646.0	-1.0	2350.0	1405.0	-1.0	2307.0	1093.0	-1.0	1385.0	1113.0	-1.0	1597.0	1780.0	-1.0	2288.0	1211.0	-1.0	1871.0	1702.0	-1.0	2256.0	1645.0	-1.0	2567.0	1071.0	-1.0	1253.0	1401.0	-1.0	2209.0	1143.0	-1.0	1473.0	880.0	-1.0	1182.0	1045.0	-1.0	1270.0	
192.893	974.0	-1.0	1354.0	1038.0	-1.0	1278.0	1009.0	-1.0	1448.0	1647.0	-1.0	2353.0	1408.0	-1.0	2314.0	1096.0	-1.0	1390.0	1114.0	-1.0	1599.0	1783.0	-1.0	2295.0	1213.0	-1.0	1879.0	1705.0	-1.0	2266.0	1647.0	-1.0	2576.0	1074.0	-1.0	1259.0	1402.0	-1.0	2214.0	1145.0	-1.0	1476.0	882.0	-1.0	1185.0	1045.0	-1.0	1271.0	
193.392	972.0	-1.0	1365.0	1036.0	-1.0	1287.0	1006.0	-1.0	1459.0	1648.0	-1.0	2367.0	1412.0	-1.0	2325.0	1098.0	-1.0	1395.0	1114.0	-1.0	1605.0	1788.0	-1.0	2306.0	1216.0	-1.0	1887.0	1710.0	-1.0	2276.0	1651.0	-1.0	2586.0	1077.0	-1.0	1266.0	1403.0	-1.0	2219.0	1147.0	-1.0	1481.0	883.0	-1.0	1188.0	1046.0	-1.0	1275.0	
193.891	975.0	-1.0	1374.0	1041.0	-1.0	1297.0	1010.0	-1.0	1467.0	1652.0	-1.0	2380.0	1415.0	-1.0	2339.0	1101.0	-1.0	1402.0	1116.0	-1.0	1611.0	1792.0	-1.0	2317.0	1218.0	-1.0	1898.0	1715.0	-1.0	2290.0	1654.0	-1.0	2600.0	1081.0	-1.0	1275.0	1406.0	-1.0	2228.0	1150.0	-1.0	1489.0	884.0	-1.0	1191.0	1049.0	-1.0	1281.0	
194.390	973.0	-1.0	1376.0	1042.0	-1.0	1301.0	1009.0	-1.0	1471.0	1654.0	-1.0	2387.0	1416.0	-1.0	2347.0	1101.0	-1.0	1407.0	1117.0	-1.0	1614.0	1794.0	-1.0	2324.0	1219.0	-1.0	1904.0	1719.0	-1.0	2299.0	1656.0	-1.0	2607.0	1084.0	-1.0	1282.0	1410.0	-1.0	2239.0	1154.0	-1.0	1497.0	885.0	-1.0	1194.0	1051.0	-1.0	1288.0	
194.890	973.0	-1.0	1372.0	1042.0	-1.0	1299.0	1010.0	-1.0	1470.0	1655.0	-1.0	2386.0	1417.0	-1.0	2351.0	1102.0	-1.0	1408.0	1116.0	-1.0	1612.0	1793.0	-1.0	2324.0	1218.0	-1.0	1902.0	1718.0	-1.0	2302.0	1655.0	-1.0	2607.0	1084.0	-1.0	1283.0	1413.0	-1.0	2248.0	1154.0	-1.0	1502.0	886.0	-1.0	1197.0	1054.0	-1.0	1293.0	
195.389	972.0	-1.0	1364.0	1043.0	-1.0	1296.0	1011.0	-1.0	1467.0	1655.0	-1.0	2383.0	1417.0	-1.0	2349.0	1101.0	-1.0	1406.0	1114.0	-1.0	1609.0	1791.0	-1.0	2320.0	1216.0	-1.0	1897.0	1716.0	-1.0	2298.0	1652.0	-1.0	2602.0	1083.0	-1.0	1281.0	1414.0	-1.0	2252.0	1155.0	-1.0	1503.0	885.0	-1.0	1196.0	1055.0	-1.0	1294.0	
195.889	966.0	-1.0	1353.0	1038.0	-1.0	1289.0	1007.0	-1.0	1462.0	1651.0	-1.0	2376.0	1416.0	-1.0	2346.0	1099.0	-1.0	1404.0	1112.0	-1.0	1604.0	1788.0	-1.0	2314.0	1214.0	-1.0	1891.0	1713.0	-1.0	2292.0	1649.0	-1.0	2594.0	1081.0	-1.0	1278.0	1415.0	-1.0	2253.0	1154.0	-1.0	1503.0	883.0	-1.0	1193.0	1056.0	-1.0	1295.0	
196.389	968.0	-1.0	1350.0	1042.0	-1.0	1287.0	1009.0	-1.0	1462.0	1653.0	-1.0	2373.0	1416.0	-1.0	2344.0	1098.0	-1.0	1400.0	1110.0	-1.0	1600.0	1785.0	-1.0	2307.0	1212.0	-1.0	1885.0	1710.0	-1.0	2286.0	1646.0	-1.0	2586.0	1079.0	-1.0	1274.0	1415.0	-1.0	2253.0	1153.0	-1.0	1501.0	881.0	-1.0	1189.0	1056.0	-1.0	1295.0	
196.888	969.0	-1.0	1350.0	1043.0	-1.0	1289.0	1011.0	-1.0	1463.0	1655.0	-1.0	2375.0	1416.0	-1.0	2344.0	1098.0	-1.0	1400.0	1109.0	-1.0	1597.0	1782.0	-1.0	2302.0	1210.0	-1.0	1881.0	1707.0	-1.0	2280.0	1645.0	-1.0	2583.0	1076.0	-1.0	1270.0	1415.0	-1.0	2253.0	1151.0	-1.0	1499.0	880.0	-1.0	1185.0	1055.0	-1.0	1294.0	
197.387	969.0	-1.0	1348.0	1043.0	-1.0	1288.0	1010.0	-1.0	1460.0	1655.0	-1.0	2374.0	1415.0	-1.0	2342.0	1098.0	-1.0	1400.0	1107.0	-1.0	1594.0	1779.0	-1.0	2296.0	1210.0	-1.0	1882.0	1704.0	-1.0	2279.0	1645.0	-1.0	2586.0	1075.0	-1.0	1268.0	1415.0	-1.0	2253.0	1150.0	-1.0	1497.0	879.0	-1.0	1183.0	1056.0	-1.0	1295.0	
197.886	967.0	-1.0	1341.0	1040.0	-1.0	1283.0	1009.0	-1.0	1453.0	1653.0	-1.0	2369.0	1413.0	-1.0	2336.0	1097.0	-1.0	1399.0	1106.0	-1.0	1591.0	1775.0	-1.0	2290.0	1210.0	-1.0	1881.0	1704.0	-1.0	2278.0	1645.0	-1.0	2586.0	1073.0	-1.0	1267.0	1415.0	-1.0	2258.0	1150.0	-1.0	1497.0	878.0	-1.0	1182.0	1057.0	-1.0	1298.0	
198.385	964.0	-1.0	1333.0	1039.0	-1.0	1276.0	1006.0	-1.0	1442.0	1650.0	-1.0	2360.0	1411.0	-1.0	2327.0	1096.0	-1.0	1397.0	1105.0	-1.0	1586.0	1772.0	-1.0	2282.0	1208.0	-1.0	1876.0	1701.0	-1.0	2275.0	1643.0	-1.0	2584.0	1072.0	-1.0	1263.0	1416.0	-1.0	2262.0	1149.0	-1.0	1495.0	878.0	-1.0	1182.0	1058.0	-1.0	1299.0	
198.884	961.0	-1.0	1322.0	1036.0	-1.0	1267.0	1003.0	-1.0	1432.0	1648.0	-1.0	2351.0	1408.0	-1.0	2317.0	1096.0	-1.0	1393.0	1103.0	-1.0	1582.0	1768.0	-1.0	2273.0	1206.0	-1.0	1870.0	1700.0	-1.0	2270.0	1642.0	-1.0	2578.0	1069.0	-1.0	1257.0	1417.0	-1.0	2262.0	1148.0	-1.0	1489.0	876.0	-1.0	1178.0	1057.0	-1.0	1298.0	
199.383	963.0	-1.0	1328.0	1038.0	-1.0	1272.0	1004.0	-1.0	1434.0	1650.0	-1.0	2356.0	1410.0	-1.0	2317.0	1095.0	-1.0	1392.0	1103.0	-1.0	1582.0	1767.0	-1.0	2269.0	1206.0	-1.0	1867.0	1698.0	-1.0	2266.0	1641.0	-1.0	2575.0	1068.0	-1.0	1252.0	1416.0	-1.0	2260.0	1144.0	-1.0	1482.0	874.0	-1.0	1174.0	1057.0	-1.0	1295.0	
199.882	964.0	-1.0	1330.0	1038.0	-1.0	1273.0	1004.0	-1.0	1434.0	1651.0	-1.0	2357.0	1409.0	-1.0	2315.0	1094.0	-1.0	1390.0	1103.0	-1.0	1579.0	1764.0	-1.0	2261.0	1204.0	-1.0	1863.0	1695.0	-1.0	2259.0	1639.0	-1.0	2570.0	1066.0	-1.0	1246.0	1416.0	-1.0	2258.0	1142.0	-1.0	1477.0	873.0	-1.0	1173.0	1056.0	-1.0	1294.0	
200.381	963.0	-1.0	1325.0	1037.0	-1.0	1271.0	1004.0	-1.0	1433.0	1649.0	-1.0	2352.0	1408.0	-1.0	2312.0	1092.0	-1.0	1384.0	1101.0	-1.0	1575.0	1760.0	-1.0	2251.0	1202.0	-1.0	1855.0	1691.0	-1.0	2247.0	1637.0	-1.0	2560.0	1062.0	-1.0	1239.0	1414.0	-1.0	2251.0	1140.0	-1.0	1471.0	871.0	-1.0	1170.0	1055.0	-1.0	1292.0	
200.880	966.0	-1.0	1332.0	1039.0	-1.0	1275.0	1007.0	-1.0	1439.0	1652.0	-1.0	2357.0	1408.0	-1.0	2312.0	1091.0	-1.0	1379.0	1101.0	-1.0	1572.0	1757.0	-1.0	2243.0	1200.0	-1.0	1848.0	1687.0	-1.0	2236.0	1634.0	-1.0	2549.0	1060.0	-1.0	1233.0	1411.0	-1.0	2242.0	1136.0	-1.0	1462.0	870.0	-1.0	1165.0	1054.0	-1.0	1289.0	
201.379	968.0	-1.0	1341.0	1042.0	-1.0	1281.0	1011.0	-1.0	1448.0	1654.0	-1.0	2362.0	1409.0	-1.0	2316.0	1090.0	-1.0	1376.0	1101.0	-1.0	1571.0	1756.0	-1.0	2240.0	1200.0	-1.0	1846.0	1685.0	-1.0	2231.0	1634.0	-1.0	2548.0	1059.0	-1.0	1229.0	1408.0	-1.0	2236.0	1134.0	-1.0	1457.0	867.0	-1.0	1162.0	1053.0	-1.0	1288.0	
201.878	970.0	-1.0	1345.0	1043.0	-1.0	1286.0	1011.0	-1.0	1454.0	1654.0	-1.0	2365.0	1410.0	-1.0	2321.0	1088.0	-1.0	1373.0	1101.0	-1.0	1570.0	1754.0	-1.0	2234.0	1200.0	-1.0	1845.0	1682.0	-1.0	2225.0	1633.0	-1.0	2547.0	1058.0	-1.0	1228.0	1409.0	-1.0	2237.0	1134.0	-1.0	1454.0	868.0	-1.0	1162.0	1054.0	-1.0	1289.0	
202.377	968.0	-1.0	1344.0	1043.0	-1.0	1284.0	1012.0	-1.0	1456.0	1654.0	-1.0	2362.0	1412.0	-1.0	2321.0	1086.0	-1.0	1369.0	1099.0	-1.0	1567.0	1751.0	-1.0	2225.0	1199.0	-1.0	1841.0	1679.0	-1.0	2215.0	1632.0	-1.0	2541.0	1056.0	-1.0	1222.0	1409.0	-1.0	2233.0	1132.0	-1.0	1448.0	867.0	-1.0	1160.0	1054.0	-1.0	1288.0	
202.877	967.0	-1.0	1338.0	1041.0	-1.0	1276.0	1012.0	-1.0	1454.0	1653.0	-1.0	2355.0	1410.0	-1.0	2316.0	1085.0	-1.0	1364.0	1098.0	-1.0	1562.0	1747.0	-1.0	2217.0	1197.0	-1.0	1834.0	1676.0	-1.0	2204.0	1630.0	-1.0	2534.0	1053.0	-1.0	1216.0	1407.0	-1.0	2225.0	1129.0	-1.0	1441.0	864.0	-1.0	1154.0	1053.0	-1.0	1286.0	
203.376	969.0	-1.0	1341.0	1041.0	-1.0	1276.0	1012.0	-1.0	1457.0	1654.0	-1.0	2358.0	1410.0	-1.0	2318.0	1085.0	-1.0	1364.0	1098.0	-1.0	1562.0	1746.0	-1.0	2214.0	1198.0	-1.0	1834.0	1674.0	-1.0	2199.0	1633.0	-1.0	2534.0	1054.0	-1.0	1214.0	1407.0	-1.0	2220.0	1128.0	-1.0	1437.0	863.0	-1.0	1151.0	1053.0	-1.0	1286.0	
203.876	968.0	-1.0	1342.0	1040.0	-1.0	1275.0	1013.0	-1.0	1458.0	1654.0	-1.0	2359.0	1410.0	-1.0	2317.0	1085.0	-1.0	1365.0	1097.0	-1.0	1562.0	1745.0	-1.0	2212.0	1198.0	-1.0	1836.0	1673.0	-1.0	2197.0	1635.0	-1.0	2539.0	1054.0	-1.0	1215.0	1409.0	-1.0	2224.0	1128.0	-1.0	1437.0	864.0	-1.0	1152.0	1055.0	-1.0	1289.0	
204.375	971.0	-1.0	1355.0	1044.0	-1.0	1284.0	1014.0	-1.0	1468.0	1659.0	-1.0	2373.0	1413.0	-1.0	2330.0	1088.0	-1.0	1369.0	1100.0	-1.0	1569.0	1748.0	-1.0	2217.0	1201.0	-1.0	1845.0	1678.0	-1.0	2209.0	1637.0	-1.0	2548.0	1058.0	-1.0	1221.0	1420.0	-1.0	2247.0	1131.0	-1.0	1443.0	864.0	-1.0	1152.0	1059.0	-1.0	1298.0	
204.874	976.0	-1.0	1367.0	1049.0	-1.0	1293.0	1017.0	-1.0	1480.0	1666.0	-1.0	2388.0	1419.0	-1.0	2356.0	1090.0	-1.0	1377.0	1105.0	-1.0	1585.0	1753.0	-1.0	2232.0	1204.0	-1.0	1855.0	1685.0	-1.0	2225.0	1641.0	-1.0	2558.0	1063.0	-1.0	1227.0	1430.0	-1.0	2271.0	1136.0	-1.0	1449.0	864.0	-1.0	1153.0	1064.0	-1.0	1306.0	
205.373	980.0	-1.0	1384.0	1055.0	-1.0	1307.0	1020.0	-1.0	1494.0	1674.0	-1.0	2408.0	1425.0	-1.0	2375.0	1094.0	-1.0	1385.0	1110.0	-1.0	1596.0	1760.0	-1.0	2247.0	1209.0	-1.0	1868.0	1693.0	-1.0	2242.0	1647.0	-1.0	2575.0	1067.0	-1.0	1236.0	1437.0	-1.0	2287.0	1139.0	-1.0	1457.0	865.0	-1.0	1157.0	1068.0	-1.0	1311.0	
205.872	982.0	-1.0	1391.0	1056.0	-1.0	1313.0	1022.0	-1.0	1501.0	1676.0	-1.0	2419.0	1429.0	-1.0	2388.0	1097.0	-1.0	1391.0	1114.0	-1.0	1604.0	1767.0	-1.0	2259.0	1212.0	-1.0	1880.0	1699.0	-1.0	2256.0	1653.0	-1.0	2592.0	1070.0	-1.0	1243.0	1443.0	-1.0	2301.0	1143.0	-1.0	1465.0	868.0	-1.0	1163.0	1069.0	-1.0	1316.0	
206.372	981.0	-1.0	1390.0	1056.0	-1.0	1313.0	1022.0	-1.0	1501.0	1677.0	-1.0	2422.0	1431.0	-1.0	2395.0	1098.0	-1.0	1396.0	1115.0	-1.0	1609.0	1771.0	-1.0	2269.0	1214.0	-1.0	1886.0	1703.0	-1.0	2266.0	1654.0	-1.0	2600.0	1071.0	-1.0	1247.0	1445.0	-1.0	2311.0	1144.0	-1.0	1469.0	870.0	-1.0	1167.0	1071.0	-1.0	1319.0	
206.871	982.0	-1.0	1391.0	1058.0	-1.0	1313.0	1023.0	-1.0	1507.0	1679.0	-1.0	2427.0	1433.0	-1.0	2401.0	1100.0	-1.0	1398.0	1117.0	-1.0	1612.0	1773.0	-1.0	2273.0	1214.0	-1.0	1887.0	1704.0	-1.0	2269.0	1654.0	-1.0	2602.0	1071.0	-1.0	1247.0	1446.0	-1.0	2314.0	1145.0	-1.0	1472.0	869.0	-1.0	1169.0	1072.0	-1.0	1320.0	
207.370	984.0	-1.0	1399.0	1060.0	-1.0	1322.0	1026.0	-1.0	1515.0	1682.0	-1.0	2438.0	1434.0	-1.0	2408.0	1099.0	-1.0	1400.0	1117.0	-1.0	1617.0	1775.0	-1.0	2277.0	1215.0	-1.0	1890.0	1702.0	-1.0	2270.0	1655.0	-1.0	2608.0	1071.0	-1.0	1248.0	1447.0	-1.0	2320.0	1147.0	-1.0	1476.0	872.0	-1.0	1172.0	1072.0	-1.0	1323.0	
207.870	986.0	-1.0	1402.0	1061.0	-1.0	1325.0	1027.0	-1.0	1521.0	1682.0	-1.0	2439.0	1434.0	-1.0	2410.0	1098.0	-1.0	1398.0	1118.0	-1.0	1616.0	1772.0	-1.0	2275.0	1213.0	-1.0	1888.0	1698.0	-1.0	2262.0	1652.0	-1.0	2604.0	1069.0	-1.0	1247.0	1446.0	-1.0	2318.0	1147.0	-1.0	1476.0	871.0	-1.0	1174.0	1072.0	-1.0	1323.0	
208.369	985.0	-1.0	1401.0	1060.0	-1.0	1323.0	1029.0	-1.0	1525.0	1680.0	-1.0	2438.0	1433.0	-1.0	2408.0	1097.0	-1.0	1394.0	1116.0	-1.0	1612.0	1770.0	-1.0	2272.0	1211.0	-1.0	1882.0	1694.0	-1.0	2252.0	1649.0	-1.0	2596.0	1067.0	-1.0	1244.0	1442.0	-1.0	2312.0	1146.0	-1.0	1475.0	869.0	-1.0	1172.0	1070.0	-1.0	1321.0	
208.868	988.0	-1.0	1410.0	1062.0	-1.0	1334.0	1031.0	-1.0	1535.0	1681.0	-1.0	2445.0	1433.0	-1.0	2411.0	1095.0	-1.0	1393.0	1115.0	-1.0	1613.0	1769.0	-1.0	2272.0	1211.0	-1.0	1881.0	1690.0	-1.0	2246.0	1648.0	-1.0	2595.0	1066.0	-1.0	1244.0	1439.0	-1.0	2306.0	1145.0	-1.0	1473.0	870.0	-1.0	1169.0	1070.0	-1.0	1320.0	
209.367	989.0	-1.0	1416.0	1064.0	-1.0	1339.0	1032.0	-1.0	1541.0	1679.0	-1.0	2446.0	1432.0	-1.0	2410.0	1093.0	-1.0	1390.0	1113.0	-1.0	1609.0	1768.0	-1.0	2270.0	1210.0	-1.0	1879.0	1688.0	-1.0	2241.0	1646.0	-1.0	2594.0	1065.0	-1.0	1243.0	1436.0	-1.0	2301.0	1145.0	-1.0	1473.0	870.0	-1.0	1170.0	1069.0	-1.0	1319.0	
209.866	989.0	-1.0	1414.0	1062.0	-1.0	1338.0	1031.0	-1.0	1542.0	1676.0	-1.0	2442.0	1429.0	-1.0	2403.0	1090.0	-1.0	1385.0	1111.0	-1.0	1604.0	1763.0	-1.0	2261.0	1209.0	-1.0	1875.0	1683.0	-1.0	2231.0	1644.0	-1.0	2588.0	1061.0	-1.0	1240.0	1434.0	-1.0	2295.0	1144.0	-1.0	1472.0	868.0	-1.0	1169.0	1068.0	-1.0	1317.0	
210.366	988.0	-1.0	1409.0	1059.0	-1.0	1330.0	1031.0	-1.0	1539.0	1671.0	-1.0	2431.0	1426.0	-1.0	2394.0	1087.0	-1.0	1380.0	1107.0	-1.0	1595.0	1758.0	-1.0	2252.0	1207.0	-1.0	1870.0	1678.0	-1.0	2221.0	1640.0	-1.0	2579.0	1059.0	-1.0	1234.0	1428.0	-1.0	2283.0	1142.0	-1.0	1468.0	869.0	-1.0	1165.0	1064.0	-1.0	1311.0	
210.865	989.0	-1.0	1413.0	1059.0	-1.0	1335.0	1031.0	-1.0	1542.0	1671.0	-1.0	2432.0	1424.0	-1.0	2391.0	1087.0	-1.0	1379.0	1105.0	-1.0	1590.0	1754.0	-1.0	2247.0	1207.0	-1.0	1869.0	1676.0	-1.0	2215.0	1641.0	-1.0	2576.0	1057.0	-1.0	1231.0	1424.0	-1.0	2270.0	1140.0	-1.0	1465.0	867.0	-1.0	1163.0	1061.0	-1.0	1306.0	
211.364	989.0	-1.0	1414.0	1058.0	-1.0	1336.0	1031.0	-1.0	1540.0	1668.0	-1.0	2431.0	1421.0	-1.0	2382.0	1087.0	-1.0	1377.0	1101.0	-1.0	1584.0	1749.0	-1.0	2240.0	1208.0	-1.0	1869.0	1674.0	-1.0	2212.0	1640.0	-1.0	2574.0	1055.0	-1.0	1231.0	1421.0	-1.0	2262.0	1141.0	-1.0	1466.0	867.0	-1.0	1161.0	1059.0	-1.0	1304.0	
211.864	988.0	-1.0	1410.0	1057.0	-1.0	1333.0	1029.0	-1.0	1535.0	1666.0	-1.0	2426.0	1417.0	-1.0	2373.0	1084.0	-1.0	1374.0	1098.0	-1.0	1575.0	1744.0	-1.0	2232.0	1207.0	-1.0	1868.0	1672.0	-1.0	2208.0	1640.0	-1.0	2572.0	1054.0	-1.0	1229.0	1418.0	-1.0	2255.0	1140.0	-1.0	1467.0	866.0	-1.0	1161.0	1057.0	-1.0	1302.0	
212.363	985.0	-1.0	1401.0	1054.0	-1.0	1326.0	1026.0	-1.0	1527.0	1661.0	-1.0	2418.0	1414.0	-1.0	2362.0	1083.0	-1.0	1371.0	1094.0	-1.0	1566.0	1739.0	-1.0	2222.0	1206.0	-1.0	1865.0	1669.0	-1.0	2204.0	1639.0	-1.0	2568.0	1052.0	-1.0	1225.0	1415.0	-1.0	2248.0	1140.0	-1.0	1466.0	866.0	-1.0	1157.0	1055.0	-1.0	1298.0	
212.862	983.0	-1.0	1392.0	1053.0	-1.0	1319.0	1024.0	-1.0	1518.0	1659.0	-1.0	2410.0	1411.0	-1.0	2351.0	1082.0	-1.0	1367.0	1092.0	-1.0	1559.0	1733.0	-1.0	2213.0	1204.0	-1.0	1859.0	1666.0	-1.0	2199.0	1638.0	-1.0	2562.0	1050.0	-1.0	1222.0	1413.0	-1.0	2241.0	1139.0	-1.0	1464.0	864.0	-1.0	1155.0	1053.0	-1.0	1297.0	
213.361	984.0	-1.0	1393.0	1054.0	-1.0	1322.0	1023.0	-1.0	1518.0	1660.0	-1.0	2412.0	1410.0	-1.0	2346.0	1081.0	-1.0	1366.0	1089.0	-1.0	1552.0	1730.0	-1.0	2206.0	1204.0	-1.0	1856.0	1664.0	-1.0	2195.0	1637.0	-1.0	2557.0	1048.0	-1.0	1219.0	1411.0	-1.0	2233.0	1138.0	-1.0	1462.0	863.0	-1.0	1151.0	1051.0	-1.0	1292.0	
213.861	983.0	-1.0	1392.0	1053.0	-1.0	1323.0	1022.0	-1.0	1514.0	1659.0	-1.0	2412.0	1408.0	-1.0	2340.0	1081.0	-1.0	1365.0	1087.0	-1.0	1547.0	1726.0	-1.0	2199.0	1204.0	-1.0	1856.0	1662.0	-1.0	2194.0	1637.0	-1.0	2557.0	1048.0	-1.0	1217.0	1409.0	-1.0	2229.0	1138.0	-1.0	1461.0	864.0	-1.0	1149.0	1050.0	-1.0	1289.0	
214.360	978.0	-1.0	1382.0	1051.0	-1.0	1317.0	1017.0	-1.0	1503.0	1655.0	-1.0	2402.0	1406.0	-1.0	2332.0	1081.0	-1.0	1362.0	1085.0	-1.0	1541.0	1721.0	-1.0	2192.0	1203.0	-1.0	1854.0	1660.0	-1.0	2190.0	1637.0	-1.0	2554.0	1046.0	-1.0	1215.0	1409.0	-1.0	2225.0	1138.0	-1.0	1459.0	862.0	-1.0	1147.0	1049.0	-1.0	1288.0	
214.859	974.0	-1.0	1368.0	1048.0	-1.0	1305.0	1014.0	-1.0	1489.0	1653.0	-1.0	2389.0	1403.0	-1.0	2321.0	1079.0	-1.0	1358.0	1082.0	-1.0	1534.0	1718.0	-1.0	2183.0	1201.0	-1.0	1847.0	1657.0	-1.0	2183.0	1635.0	-1.0	2547.0	1043.0	-1.0	1211.0	1406.0	-1.0	2218.0	1137.0	-1.0	1456.0	862.0	-1.0	1146.0	1048.0	-1.0	1283.0	
215.358	976.0	-1.0	1369.0	1049.0	-1.0	1307.0	1015.0	-1.0	1488.0	1654.0	-1.0	2389.0	1403.0	-1.0	2321.0	1080.0	-1.0	1357.0	1083.0	-1.0	1533.0	1716.0	-1.0	2181.0	1201.0	-1.0	1846.0	1655.0	-1.0	2178.0	1635.0	-1.0	2543.0	1041.0	-1.0	1207.0	1404.0	-1.0	2211.0	1136.0	-1.0	1451.0	862.0	-1.0	1143.0	1046.0	-1.0	1278.0	
215.857	976.0	-1.0	1370.0	1050.0	-1.0	1307.0	1015.0	-1.0	1485.0	1655.0	-1.0	2385.0	1404.0	-1.0	2320.0	1081.0	-1.0	1356.0	1082.0	-1.0	1532.0	1715.0	-1.0	2177.0	1201.0	-1.0	1846.0	1653.0	-1.0	2173.0	1635.0	-1.0	2543.0	1040.0	-1.0	1204.0	1404.0	-1.0	2210.0	1137.0	-1.0	1450.0	862.0	-1.0	1143.0	1047.0	-1.0	1279.0	
216.356	976.0	-1.0	1366.0	1050.0	-1.0	1304.0	1013.0	-1.0	1481.0	1654.0	-1.0	2378.0	1403.0	-1.0	2318.0	1081.0	-1.0	1354.0	1081.0	-1.0	1529.0	1713.0	-1.0	2173.0	1200.0	-1.0	1844.0	1650.0	-1.0	2168.0	1634.0	-1.0	2539.0	1040.0	-1.0	1202.0	1404.0	-1.0	2206.0	1137.0	-1.0	1449.0	862.0	-1.0	1142.0	1047.0	-1.0	1278.0	
216.855	978.0	-1.0	1367.0	1051.0	-1.0	1301.0	1014.0	-1.0	1482.0	1656.0	-1.0	2375.0	1403.0	-1.0	2319.0	1080.0	-1.0	1352.0	1081.0	-1.0	1528.0	1714.0	-1.0	2169.0	1200.0	-1.0	1841.0	1648.0	-1.0	2162.0	1634.0	-1.0	2534.0	1038.0	-1.0	1200.0	1402.0	-1.0	2200.0	1136.0	-1.0	1446.0	861.0	-1.0	1139.0	1048.0	-1.0	1275.0	
217.354	980.0	-1.0	1375.0	1055.0	-1.0	1308.0	1017.0	-1.0	1487.0	1659.0	-1.0	2380.0	1404.0	-1.0	2323.0	1081.0	-1.0	1354.0	1082.0	-1.0	1529.0	1716.0	-1.0	2174.0	1201.0	-1.0	1843.0	1649.0	-1.0	2164.0	1636.0	-1.0	2539.0	1040.0	-1.0	1202.0	1402.0	-1.0	2196.0	1138.0	-1.0	1446.0	862.0	-1.0	1138.0	1048.0	-1.0	1274.0	
217.853	981.0	-1.0	1380.0	1056.0	-1.0	1311.0	1017.0	-1.0	1490.0	1661.0	-1.0	2383.0	1404.0	-1.0	2326.0	1082.0	-1.0	1354.0	1082.0	-1.0	1530.0	1717.0	-1.0	2176.0	1201.0	-1.0	1845.0	1651.0	-1.0	2166.0	1638.0	-1.0	2541.0	1040.0	-1.0	1204.0	1402.0	-1.0	2196.0	1140.0	-1.0	1449.0	862.0	-1.0	1140.0	1050.0	-1.0	1277.0	
218.352	980.0	-1.0	1380.0	1055.0	-1.0	1311.0	1017.0	-1.0	1490.0	1661.0	-1.0	2381.0	1403.0	-1.0	2324.0	1082.0	-1.0	1354.0	1081.0	-1.0	1527.0	1719.0	-1.0	2176.0	1201.0	-1.0	1843.0	1652.0	-1.0	2165.0	1637.0	-1.0	2540.0	1041.0	-1.0	1205.0	1402.0	-1.0	2196.0	1140.0	-1.0	1451.0	864.0	-1.0	1141.0	1050.0	-1.0	1277.0	
218.851	978.0	-1.0	1375.0	1053.0	-1.0	1306.0	1016.0	-1.0	1486.0	1660.0	-1.0	2375.0	1402.0	-1.0	2321.0	1081.0	-1.0	1351.0	1080.0	-1.0	1524.0	1717.0	-1.0	2173.0	1201.0	-1.0	1841.0	1652.0	-1.0	2164.0	1636.0	-1.0	2538.0	1040.0	-1.0	1204.0	1401.0	-1.0	2193.0	1142.0	-1.0	1449.0	863.0	-1.0	1140.0	1050.0	-1.0	1275.0	
219.351	979.0	-1.0	1373.0	1053.0	-1.0	1302.0	1016.0	-1.0	1485.0	1661.0	-1.0	2371.0	1401.0	-1.0	2317.0	1081.0	-1.0	1349.0	1078.0	-1.0	1521.0	1716.0	-1.0	2169.0	1199.0	-1.0	1836.0	1651.0	-1.0	2160.0	1635.0	-1.0	2532.0	1039.0	-1.0	1202.0	1400.0	-1.0	2189.0	1141.0	-1.0	1447.0	863.0	-1.0	1137.0	1048.0	-1.0	1272.0	
219.850	980.0	-1.0	1378.0	1055.0	-1.0	1305.0	1016.0	-1.0	1488.0	1663.0	-1.0	2374.0	1401.0	-1.0	2317.0	1081.0	-1.0	1349.0	1079.0	-1.0	1521.0	1716.0	-1.0	2167.0	1201.0	-1.0	1837.0	1652.0	-1.0	2159.0	1636.0	-1.0	2532.0	1040.0	-1.0	1203.0	1401.0	-1.0	2185.0	1141.0	-1.0	1444.0	862.0	-1.0	1135.0	1047.0	-1.0	1269.0	
220.349	979.0	-1.0	1376.0	1054.0	-1.0	1304.0	1015.0	-1.0	1485.0	1662.0	-1.0	2371.0	1399.0	-1.0	2313.0	1081.0	-1.0	1348.0	1077.0	-1.0	1516.0	1714.0	-1.0	2162.0	1200.0	-1.0	1836.0	1651.0	-1.0	2157.0	1636.0	-1.0	2531.0	1040.0	-1.0	1203.0	1401.0	-1.0	2185.0	1142.0	-1.0	1445.0	862.0	-1.0	1136.0	1047.0	-1.0	1267.0	
220.848	972.0	-1.0	1367.0	1047.0	-1.0	1296.0	1009.0	-1.0	1476.0	1657.0	-1.0	2363.0	1397.0	-1.0	2304.0	1081.0	-1.0	1345.0	1075.0	-1.0	1512.0	1711.0	-1.0	2154.0	1199.0	-1.0	1832.0	1649.0	-1.0	2152.0	1635.0	-1.0	2525.0	1038.0	-1.0	1200.0	1402.0	-1.0	2181.0	1143.0	-1.0	1443.0	861.0	-1.0	1134.0	1045.0	-1.0	1266.0	
221.347	976.0	-1.0	1374.0	1050.0	-1.0	1304.0	1010.0	-1.0	1481.0	1661.0	-1.0	2370.0	1398.0	-1.0	2307.0	1082.0	-1.0	1347.0	1076.0	-1.0	1513.0	1712.0	-1.0	2154.0	1200.0	-1.0	1833.0	1650.0	-1.0	2153.0	1637.0	-1.0	2527.0	1040.0	-1.0	1202.0	1402.0	-1.0	2179.0	1144.0	-1.0	1444.0	862.0	-1.0	1133.0	1045.0	-1.0	1265.0	
221.846	977.0	-1.0	1378.0	1052.0	-1.0	1307.0	1012.0	-1.0	1481.0	1663.0	-1.0	2375.0	1398.0	-1.0	2308.0	1083.0	-1.0	1349.0	1077.0	-1.0	1514.0	1713.0	-1.0	2155.0	1201.0	-1.0	1837.0	1652.0	-1.0	2158.0	1638.0	-1.0	2533.0	1041.0	-1.0	1205.0	1403.0	-1.0	2184.0	1146.0	-1.0	1448.0	863.0	-1.0	1137.0	1047.0	-1.0	1269.0	
222.345	976.0	-1.0	1376.0	1051.0	-1.0	1306.0	1012.0	-1.0	1479.0	1663.0	-1.0	2376.0	1398.0	-1.0	2309.0	1084.0	-1.0	1352.0	1078.0	-1.0	1514.0	1715.0	-1.0	2158.0	1202.0	-1.0	1841.0	1654.0	-1.0	2164.0	1641.0	-1.0	2538.0	1042.0	-1.0	1208.0	1405.0	-1.0	2189.0	1148.0	-1.0	1453.0	864.0	-1.0	1141.0	1048.0	-1.0	1271.0	
222.844	977.0	-1.0	1375.0	1051.0	-1.0	1304.0	1012.0	-1.0	1478.0	1663.0	-1.0	2377.0	1401.0	-1.0	2313.0	1085.0	-1.0	1355.0	1078.0	-1.0	1516.0	1718.0	-1.0	2165.0	1203.0	-1.0	1844.0	1658.0	-1.0	2173.0	1641.0	-1.0	2545.0	1044.0	-1.0	1211.0	1405.0	-1.0	2192.0	1149.0	-1.0	1458.0	865.0	-1.0	1143.0	1050.0	-1.0	1274.0	
223.343	979.0	-1.0	1383.0	1053.0	-1.0	1312.0	1014.0	-1.0	1485.0	1667.0	-1.0	2389.0	1403.0	-1.0	2321.0	1087.0	-1.0	1361.0	1080.0	-1.0	1521.0	1724.0	-1.0	2175.0	1206.0	-1.0	1850.0	1664.0	-1.0	2185.0	1645.0	-1.0	2555.0	1046.0	-1.0	1215.0	1407.0	-1.0	2197.0	1151.0	-1.0	1463.0	866.0	-1.0	1146.0	1051.0	-1.0	1278.0	
223.842	981.0	-1.0	1388.0	1054.0	-1.0	1317.0	1015.0	-1.0	1488.0	1669.0	-1.0	2398.0	1405.0	-1.0	2328.0	1089.0	-1.0	1366.0	1081.0	-1.0	1526.0	1728.0	-1.0	2186.0	1208.0	-1.0	1858.0	1669.0	-1.0	2198.0	1648.0	-1.0	2569.0	1048.0	-1.0	1221.0	1408.0	-1.0	2205.0	1153.0	-1.0	1468.0	869.0	-1.0	1149.0	1053.0	-1.0	1282.0	
224.341	979.0	-1.0	1384.0	1053.0	-1.0	1314.0	1013.0	-1.0	1484.0	1667.0	-1.0	2397.0	1404.0	-1.0	2329.0	1090.0	-1.0	1369.0	1082.0	-1.0	1527.0	1730.0	-1.0	2192.0	1208.0	-1.0	1862.0	1672.0	-1.0	2208.0	1650.0	-1.0	2577.0	1048.0	-1.0	1224.0	1409.0	-1.0	2213.0	1154.0	-1.0	1473.0	870.0	-1.0	1154.0	1054.0	-1.0	1285.0	
224.840	976.0	-1.0	1374.0	1048.0	-1.0	1306.0	1010.0	-1.0	1474.0	1663.0	-1.0	2391.0	1403.0	-1.0	2322.0	1088.0	-1.0	1368.0	1082.0	-1.0	1526.0	1730.0	-1.0	2192.0	1207.0	-1.0	1859.0	1674.0	-1.0	2210.0	1648.0	-1.0	2575.0	1047.0	-1.0	1224.0	1410.0	-1.0	2216.0	1152.0	-1.0	1475.0	870.0	-1.0	1154.0	1053.0	-1.0	1287.0	
225.339	969.0	-1.0	1358.0	1043.0	-1.0	1294.0	1005.0	-1.0	1462.0	1656.0	-1.0	2380.0	1399.0	-1.0	2311.0	1086.0	-1.0	1366.0	1081.0	-1.0	1522.0	1727.0	-1.0	2187.0	1205.0	-1.0	1852.0	1671.0	-1.0	2207.0	1645.0	-1.0	2568.0	1045.0	-1.0	1221.0	1408.0	-1.0	2216.0	1149.0	-1.0	1473.0	869.0	-1.0	1153.0	1051.0	-1.0	1285.0	
225.838	969.0	-1.0	1358.0	1042.0	-1.0	1294.0	1005.0	-1.0	1459.0	1656.0	-1.0	2382.0	1398.0	-1.0	2305.0	1086.0	-1.0	1367.0	1081.0	-1.0	1520.0	1725.0	-1.0	2183.0	1204.0	-1.0	1847.0	1671.0	-1.0	2204.0	1644.0	-1.0	2563.0	1044.0	-1.0	1218.0	1407.0	-1.0	2215.0	1147.0	-1.0	1469.0	868.0	-1.0	1151.0	1051.0	-1.0	1286.0	
226.337	968.0	-1.0	1353.0	1041.0	-1.0	1291.0	1002.0	-1.0	1452.0	1652.0	-1.0	2379.0	1396.0	-1.0	2297.0	1085.0	-1.0	1366.0	1080.0	-1.0	1520.0	1722.0	-1.0	2177.0	1203.0	-1.0	1844.0	1670.0	-1.0	2202.0	1643.0	-1.0	2561.0	1043.0	-1.0	1217.0	1407.0	-1.0	2219.0	1144.0	-1.0	1470.0	867.0	-1.0	1152.0	1052.0	-1.0	1288.0	
226.836	964.0	-1.0	1340.0	1037.0	-1.0	1281.0	999.0	-1.0	1440.0	1649.0	-1.0	2369.0	1393.0	-1.0	2287.0	1084.0	-1.0	1364.0	1079.0	-1.0	1517.0	1718.0	-1.0	2169.0	1201.0	-1.0	1841.0	1667.0	-1.0	2196.0	1642.0	-1.0	2556.0	1041.0	-1.0	1214.0	1405.0	-1.0	2217.0	1142.0	-1.0	1467.0	866.0	-1.0	1150.0	1051.0	-1.0	1288.0	
227.335	964.0	-1.0	1343.0	1038.0	-1.0	1285.0	999.0	-1.0	1441.0	1649.0	-1.0	2374.0	1393.0	-1.0	2285.0	1085.0	-1.0	1364.0	1080.0	-1.0	1518.0	1717.0	-1.0	2167.0	1202.0	-1.0	1837.0	1666.0	-1.0	2191.0	1642.0	-1.0	2553.0	1041.0	-1.0	1212.0	1403.0	-1.0	2212.0	1140.0	-1.0	1464.0	866.0	-1.0	1148.0	1050.0	-1.0	1286.0	
227.834	962.0	-1.0	1342.0	1036.0	-1.0	1286.0	996.0	-1.0	1438.0	1646.0	-1.0	2370.0	1391.0	-1.0	2280.0	1082.0	-1.0	1362.0	1079.0	-1.0	1516.0	1715.0	-1.0	2162.0	1200.0	-1.0	1834.0	1663.0	-1.0	2183.0	1639.0	-1.0	2547.0	1039.0	-1.0	1208.0	1400.0	-1.0	2208.0	1137.0	-1.0	1461.0	866.0	-1.0	1146.0	1048.0	-1.0	1284.0	
228.333	959.0	-1.0	1335.0	1035.0	-1.0	1281.0	994.0	-1.0	1434.0	1642.0	-1.0	2361.0	1389.0	-1.0	2273.0	1080.0	-1.0	1356.0	1077.0	-1.0	1512.0	1713.0	-1.0	2154.0	1198.0	-1.0	1826.0	1659.0	-1.0	2171.0	1635.0	-1.0	2535.0	1036.0	-1.0	1203.0	1396.0	-1.0	2197.0	1134.0	-1.0	1456.0	863.0	-1.0	1143.0	1047.0	-1.0	1280.0	
228.832	962.0	-1.0	1343.0	1037.0	-1.0	1288.0	997.0	-1.0	1440.0	1643.0	-1.0	2365.0	1388.0	-1.0	2274.0	1079.0	-1.0	1354.0	1077.0	-1.0	1511.0	1712.0	-1.0	2152.0	1197.0	-1.0	1824.0	1657.0	-1.0	2163.0	1634.0	-1.0	2530.0	1034.0	-1.0	1200.0	1393.0	-1.0	2187.0	1131.0	-1.0	1451.0	863.0	-1.0	1138.0	1045.0	-1.0	1274.0	
229.331	964.0	-1.0	1349.0	1039.0	-1.0	1293.0	999.0	-1.0	1446.0	1643.0	-1.0	2365.0	1387.0	-1.0	2273.0	1076.0	-1.0	1349.0	1076.0	-1.0	1509.0	1711.0	-1.0	2147.0	1196.0	-1.0	1820.0	1654.0	-1.0	2153.0	1630.0	-1.0	2524.0	1032.0	-1.0	1197.0	1389.0	-1.0	2178.0	1130.0	-1.0	1448.0	861.0	-1.0	1137.0	1043.0	-1.0	1271.0	
229.831	963.0	-1.0	1350.0	1038.0	-1.0	1293.0	998.0	-1.0	1448.0	1639.0	-1.0	2360.0	1386.0	-1.0	2272.0	1074.0	-1.0	1344.0	1075.0	-1.0	1505.0	1710.0	-1.0	2142.0	1195.0	-1.0	1814.0	1650.0	-1.0	2144.0	1627.0	-1.0	2515.0	1029.0	-1.0	1192.0	1385.0	-1.0	2167.0	1127.0	-1.0	1443.0	860.0	-1.0	1134.0	1040.0	-1.0	1267.0	
230.330	967.0	-1.0	1358.0	1040.0	-1.0	1296.0	1001.0	-1.0	1455.0	1640.0	-1.0	2361.0	1386.0	-1.0	2273.0	1072.0	-1.0	1339.0	1073.0	-1.0	1502.0	1710.0	-1.0	2137.0	1194.0	-1.0	1810.0	1647.0	-1.0	2135.0	1625.0	-1.0	2509.0	1026.0	-1.0	1188.0	1381.0	-1.0	2156.0	1126.0	-1.0	1438.0	859.0	-1.0	1129.0	1037.0	-1.0	1262.0	
230.829	969.0	-1.0	1369.0	1042.0	-1.0	1304.0	1003.0	-1.0	1464.0	1641.0	-1.0	2366.0	1386.0	-1.0	2278.0	1071.0	-1.0	1338.0	1074.0	-1.0	1503.0	1709.0	-1.0	2137.0	1195.0	-1.0	1812.0	1647.0	-1.0	2131.0	1625.0	-1.0	2511.0	1026.0	-1.0	1188.0	1379.0	-1.0	2150.0	1124.0	-1.0	1435.0	859.0	-1.0	1128.0	1036.0	-1.0	1259.0	
231.328	968.0	-1.0	1371.0	1040.0	-1.0	1306.0	1002.0	-1.0	1468.0	1640.0	-1.0	2365.0	1386.0	-1.0	2278.0	1069.0	-1.0	1334.0	1072.0	-1.0	1501.0	1707.0	-1.0	2132.0	1195.0	-1.0	1812.0	1645.0	-1.0	2126.0	1625.0	-1.0	2510.0	1024.0	-1.0	1186.0	1377.0	-1.0	2146.0	1123.0	-1.0	1433.0	859.0	-1.0	1126.0	1034.0	-1.0	1258.0	
231.827	965.0	-1.0	1368.0	1039.0	-1.0	1304.0	1001.0	-1.0	1465.0	1637.0	-1.0	2362.0	1384.0	-1.0	2275.0	1067.0	-1.0	1332.0	1071.0	-1.0	1498.0	1705.0	-1.0	2124.0	1193.0	-1.0	1808.0	1641.0	-1.0	2119.0	1623.0	-1.0	2506.0	1022.0	-1.0	1181.0	1377.0	-1.0	2142.0	1120.0	-1.0	1429.0	856.0	-1.0	1126.0	1032.0	-1.0	1254.0	
232.326	962.0	-1.0	1359.0	1035.0	-1.0	1298.0	999.0	-1.0	1461.0	1633.0	-1.0	2355.0	1382.0	-1.0	2269.0	1066.0	-1.0	1328.0	1070.0	-1.0	1494.0	1699.0	-1.0	2115.0	1192.0	-1.0	1804.0	1638.0	-1.0	2110.0	1621.0	-1.0	2501.0	1019.0	-1.0	1177.0	1375.0	-1.0	2136.0	1118.0	-1.0	1424.0	856.0	-1.0	1123.0	1031.0	-1.0	1252.0	
232.825	962.0	-1.0	1362.0	1037.0	-1.0	1299.0	999.0	-1.0	1462.0	1635.0	-1.0	2360.0	1383.0	-1.0	2267.0	1065.0	-1.0	1327.0	1069.0	-1.0	1492.0	1695.0	-1.0	2108.0	1191.0	-1.0	1801.0	1635.0	-1.0	2104.0	1620.0	-1.0	2498.0	1018.0	-1.0	1174.0	1374.0	-1.0	2132.0	1115.0	-1.0	1419.0	854.0	-1.0	1119.0	1031.0	-1.0	1252.0	
233.324	961.0	-1.0	1361.0	1035.0	-1.0	1300.0	998.0	-1.0	1463.0	1635.0	-1.0	2362.0	1383.0	-1.0	2267.0	1065.0	-1.0	1328.0	1068.0	-1.0	1492.0	1693.0	-1.0	2103.0	1193.0	-1.0	1802.0	1635.0	-1.0	2104.0	1623.0	-1.0	2502.0	1017.0	-1.0	1172.0	1374.0	-1.0	2129.0	1114.0	-1.0	1415.0	853.0	-1.0	1117.0	1031.0	-1.0	1253.0	
233.823	960.0	-1.0	1354.0	1036.0	-1.0	1296.0	998.0	-1.0	1456.0	1636.0	-1.0	2360.0	1381.0	-1.0	2264.0	1067.0	-1.0	1330.0	1068.0	-1.0	1491.0	1690.0	-1.0	2099.0	1192.0	-1.0	1804.0	1635.0	-1.0	2104.0	1625.0	-1.0	2507.0	1017.0	-1.0	1172.0	1375.0	-1.0	2130.0	1114.0	-1.0	1414.0	854.0	-1.0	1117.0	1034.0	-1.0	1254.0	
234.322	959.0	-1.0	1340.0	1034.0	-1.0	1285.0	996.0	-1.0	1442.0	1635.0	-1.0	2350.0	1379.0	-1.0	2255.0	1066.0	-1.0	1330.0	1067.0	-1.0	1487.0	1689.0	-1.0	2095.0	1191.0	-1.0	1802.0	1634.0	-1.0	2105.0	1625.0	-1.0	2507.0	1016.0	-1.0	1168.0	1376.0	-1.0	2131.0	1113.0	-1.0	1410.0	855.0	-1.0	1116.0	1034.0	-1.0	1256.0	
234.821	950.0	-1.0	1323.0	1028.0	-1.0	1272.0	990.0	-1.0	1424.0	1630.0	-1.0	2337.0	1375.0	-1.0	2240.0	1067.0	-1.0	1328.0	1065.0	-1.0	1482.0	1687.0	-1.0	2089.0	1189.0	-1.0	1795.0	1634.0	-1.0	2104.0	1623.0	-1.0	2502.0	1015.0	-1.0	1163.0	1376.0	-1.0	2128.0	1112.0	-1.0	1405.0	853.0	-1.0	1115.0	1035.0	-1.0	1254.0	
235.320	946.0	-1.0	1301.0	1024.0	-1.0	1254.0	986.0	-1.0	1403.0	1627.0	-1.0	2318.0	1370.0	-1.0	2221.0	1067.0	-1.0	1325.0	1064.0	-1.0	1477.0	1686.0	-1.0	2086.0	1187.0	-1.0	1787.0	1634.0	-1.0	2103.0	1620.0	-1.0	2494.0	1013.0	-1.0	1156.0	1374.0	-1.0	2121.0	1110.0	-1.0	1397.0	851.0	-1.0	1110.0	1033.0	-1.0	1250.0	
235.819	946.0	-1.0	1288.0	1023.0	-1.0	1246.0	984.0	-1.0	1388.0	1628.0	-1.0	2307.0	1368.0	-1.0	2205.0	1068.0	-1.0	1325.0	1064.0	-1.0	1474.0	1688.0	-1.0	2085.0	1184.0	-1.0	1779.0	1635.0	-1.0	2103.0	1618.0	-1.0	2485.0	1012.0	-1.0	1151.0	1372.0	-1.0	2112.0	1109.0	-1.0	1390.0	851.0	-1.0	1106.0	1032.0	-1.0	1245.0	
236.318	943.0	-1.0	1278.0	1022.0	-1.0	1237.0	983.0	-1.0	1372.0	1626.0	-1.0	2295.0	1364.0	-1.0	2191.0	1069.0	-1.0	1324.0	1064.0	-1.0	1473.0	1690.0	-1.0	2087.0	1184.0	-1.0	1777.0	1637.0	-1.0	2106.0	1618.0	-1.0	2483.0	1013.0	-1.0	1150.0	1371.0	-1.0	2109.0	1109.0	-1.0	1388.0	851.0	-1.0	1105.0	1032.0	-1.0	1244.0	
236.817	941.0	-1.0	1265.0	1019.0	-1.0	1227.0	979.0	-1.0	1354.0	1624.0	-1.0	2280.0	1361.0	-1.0	2176.0	1070.0	-1.0	1323.0	1064.0	-1.0	1470.0	1693.0	-1.0	2088.0	1182.0	-1.0	1772.0	1640.0	-1.0	2108.0	1617.0	-1.0	2478.0	1013.0	-1.0	1148.0	1370.0	-1.0	2106.0	1109.0	-1.0	1385.0	851.0	-1.0	1105.0	1032.0	-1.0	1241.0	
237.316	942.0	-1.0	1266.0	1020.0	-1.0	1227.0	979.0	-1.0	1349.0	1626.0	-1.0	2279.0	1361.0	-1.0	2170.0	1072.0	-1.0	1323.0	1066.0	-1.0	1471.0	1697.0	-1.0	2092.0	1183.0	-1.0	1771.0	1643.0	-1.0	2111.0	1618.0	-1.0	2478.0	1016.0	-1.0	1150.0	1369.0	-1.0	2103.0	1110.0	-1.0	1383.0	851.0	-1.0	1104.0	1033.0	-1.0	1241.0	
237.816	942.0	-1.0	1263.0	1020.0	-1.0	1225.0	979.0	-1.0	1343.0	1627.0	-1.0	2275.0	1361.0	-1.0	2162.0	1072.0	-1.0	1323.0	1067.0	-1.0	1471.0	1700.0	-1.0	2093.0	1183.0	-1.0	1772.0	1646.0	-1.0	2114.0	1619.0	-1.0	2482.0	1019.0	-1.0	1154.0	1370.0	-1.0	2106.0	1110.0	-1.0	1384.0	851.0	-1.0	1105.0	1034.0	-1.0	1243.0	
238.315	936.0	-1.0	1257.0	1017.0	-1.0	1221.0	975.0	-1.0	1338.0	1624.0	-1.0	2270.0	1361.0	-1.0	2157.0	1074.0	-1.0	1323.0	1068.0	-1.0	1472.0	1701.0	-1.0	2090.0	1184.0	-1.0	1774.0	1649.0	-1.0	2117.0	1621.0	-1.0	2485.0	1021.0	-1.0	1157.0	1370.0	-1.0	2109.0	1112.0	-1.0	1385.0	852.0	-1.0	1106.0	1037.0	-1.0	1246.0	
238.814	940.0	-1.0	1265.0	1021.0	-1.0	1228.0	978.0	-1.0	1343.0	1628.0	-1.0	2278.0	1363.0	-1.0	2163.0	1076.0	-1.0	1326.0	1070.0	-1.0	1476.0	1704.0	-1.0	2094.0	1186.0	-1.0	1779.0	1654.0	-1.0	2121.0	1624.0	-1.0	2492.0	1024.0	-1.0	1162.0	1372.0	-1.0	2112.0	1112.0	-1.0	1386.0	853.0	-1.0	1108.0	1039.0	-1.0	1248.0	
239.313	942.0	-1.0	1269.0	1023.0	-1.0	1231.0	981.0	-1.0	1348.0	1630.0	-1.0	2282.0	1366.0	-1.0	2167.0	1076.0	-1.0	1326.0	1071.0	-1.0	1479.0	1706.0	-1.0	2095.0	1189.0	-1.0	1784.0	1656.0	-1.0	2127.0	1627.0	-1.0	2501.0	1026.0	-1.0	1166.0	1374.0	-1.0	2117.0	1114.0	-1.0	1389.0	854.0	-1.0	1112.0	1039.0	-1.0	1252.0	
239.812	941.0	-1.0	1266.0	1023.0	-1.0	1229.0	982.0	-1.0	1347.0	1630.0	-1.0	2279.0	1366.0	-1.0	2168.0	1076.0	-1.0	1326.0	1072.0	-1.0	1480.0	1708.0	-1.0	2096.0	1189.0	-1.0	1786.0	1659.0	-1.0	2130.0	1628.0	-1.0	2504.0	1027.0	-1.0	1168.0	1375.0	-1.0	2121.0	1113.0	-1.0	1390.0	856.0	-1.0	1113.0	1039.0	-1.0	1253.0	
240.311	945.0	-1.0	1273.0	1027.0	-1.0	1236.0	985.0	-1.0	1357.0	1634.0	-1.0	2288.0	1369.0	-1.0	2176.0	1076.0	-1.0	1328.0	1073.0	-1.0	1482.0	1711.0	-1.0	2100.0	1191.0	-1.0	1788.0	1662.0	-1.0	2135.0	1629.0	-1.0	2506.0	1029.0	-1.0	1171.0	1374.0	-1.0	2120.0	1114.0	-1.0	1390.0	856.0	-1.0	1114.0	1039.0	-1.0	1252.0	
240.810	946.0	-1.0	1278.0	1029.0	-1.0	1241.0	988.0	-1.0	1363.0	1636.0	-1.0	2293.0	1370.0	-1.0	2183.0	1077.0	-1.0	1330.0	1075.0	-1.0	1485.0	1714.0	-1.0	2107.0	1192.0	-1.0	1791.0	1665.0	-1.0	2142.0	1632.0	-1.0	2512.0	1030.0	-1.0	1174.0	1376.0	-1.0	2124.0	1114.0	-1.0	1394.0	857.0	-1.0	1117.0	1040.0	-1.0	1254.0	
241.309	946.0	-1.0	1275.0	1030.0	-1.0	1241.0	988.0	-1.0	1363.0	1636.0	-1.0	2292.0	1372.0	-1.0	2187.0	1077.0	-1.0	1332.0	1076.0	-1.0	1488.0	1717.0	-1.0	2111.0	1192.0	-1.0	1793.0	1669.0	-1.0	2147.0	1633.0	-1.0	2517.0	1030.0	-1.0	1176.0	1377.0	-1.0	2128.0	1115.0	-1.0	1396.0	857.0	-1.0	1119.0	1042.0	-1.0	1255.0	
241.808	950.0	-1.0	1285.0	1033.0	-1.0	1249.0	991.0	-1.0	1372.0	1637.0	-1.0	2301.0	1376.0	-1.0	2201.0	1079.0	-1.0	1336.0	1079.0	-1.0	1495.0	1720.0	-1.0	2121.0	1194.0	-1.0	1800.0	1672.0	-1.0	2155.0	1637.0	-1.0	2525.0	1032.0	-1.0	1180.0	1379.0	-1.0	2132.0	1116.0	-1.0	1399.0	858.0	-1.0	1121.0	1042.0	-1.0	1258.0	
242.307	951.0	-1.0	1289.0	1035.0	-1.0	1254.0	992.0	-1.0	1378.0	1638.0	-1.0	2307.0	1379.0	-1.0	2211.0	1080.0	-1.0	1340.0	1082.0	-1.0	1502.0	1724.0	-1.0	2127.0	1197.0	-1.0	1807.0	1675.0	-1.0	2163.0	1640.0	-1.0	2536.0	1034.0	-1.0	1186.0	1381.0	-1.0	2140.0	1117.0	-1.0	1403.0	859.0	-1.0	1125.0	1045.0	-1.0	1264.0	
242.806	950.0	-1.0	1289.0	1034.0	-1.0	1253.0	993.0	-1.0	1378.0	1637.0	-1.0	2305.0	1380.0	-1.0	2217.0	1080.0	-1.0	1343.0	1083.0	-1.0	1505.0	1727.0	-1.0	2132.0	1198.0	-1.0	1812.0	1678.0	-1.0	2168.0	1642.0	-1.0	2543.0	1036.0	-1.0	1190.0	1383.0	-1.0	2147.0	1118.0	-1.0	1407.0	860.0	-1.0	1130.0	1048.0	-1.0	1268.0	
243.305	954.0	-1.0	1300.0	1037.0	-1.0	1261.0	995.0	-1.0	1389.0	1639.0	-1.0	2316.0	1384.0	-1.0	2230.0	1080.0	-1.0	1347.0	1085.0	-1.0	1513.0	1730.0	-1.0	2140.0	1201.0	-1.0	1822.0	1681.0	-1.0	2176.0	1646.0	-1.0	2555.0	1039.0	-1.0	1197.0	1387.0	-1.0	2155.0	1119.0	-1.0	1412.0	863.0	-1.0	1132.0	1049.0	-1.0	1273.0	
243.804	955.0	-1.0	1305.0	1039.0	-1.0	1267.0	997.0	-1.0	1395.0	1639.0	-1.0	2319.0	1386.0	-1.0	2238.0	1080.0	-1.0	1347.0	1087.0	-1.0	1518.0	1731.0	-1.0	2143.0	1202.0	-1.0	1829.0	1682.0	-1.0	2180.0	1650.0	-1.0	2565.0	1041.0	-1.0	1202.0	1390.0	-1.0	2165.0	1122.0	-1.0	1417.0	866.0	-1.0	1139.0	1053.0	-1.0	1281.0	
244.303	955.0	-1.0	1307.0	1039.0	-1.0	1268.0	999.0	-1.0	1401.0	1638.0	-1.0	2321.0	1388.0	-1.0	2246.0	1080.0	-1.0	1345.0	1089.0	-1.0	1522.0	1730.0	-1.0	2143.0	1204.0	-1.0	1832.0	1682.0	-1.0	2180.0	1651.0	-1.0	2569.0	1042.0	-1.0	1203.0	1394.0	-1.0	2175.0	1123.0	-1.0	1422.0	866.0	-1.0	1142.0	1057.0	-1.0	1288.0	
244.803	959.0	-1.0	1320.0	1043.0	-1.0	1278.0	1003.0	-1.0	1415.0	1641.0	-1.0	2332.0	1392.0	-1.0	2259.0	1078.0	-1.0	1345.0	1091.0	-1.0	1529.0	1731.0	-1.0	2144.0	1205.0	-1.0	1841.0	1683.0	-1.0	2183.0	1655.0	-1.0	2581.0	1043.0	-1.0	1208.0	1398.0	-1.0	2188.0	1126.0	-1.0	1428.0	868.0	-1.0	1147.0	1063.0	-1.0	1297.0	
245.302	962.0	-1.0	1328.0	1046.0	-1.0	1284.0	1006.0	-1.0	1426.0	1642.0	-1.0	2338.0	1395.0	-1.0	2269.0	1077.0	-1.0	1344.0	1093.0	-1.0	1532.0	1730.0	-1.0	2146.0	1207.0	-1.0	1846.0	1684.0	-1.0	2186.0	1657.0	-1.0	2588.0	1044.0	-1.0	1209.0	1402.0	-1.0	2200.0	1129.0	-1.0	1434.0	870.0	-1.0	1151.0	1067.0	-1.0	1306.0	
245.802	964.0	-1.0	1333.0	1047.0	-1.0	1287.0	1009.0	-1.0	1437.0	1644.0	-1.0	2343.0	1398.0	-1.0	2281.0	1077.0	-1.0	1344.0	1094.0	-1.0	1537.0	1732.0	-1.0	2149.0	1208.0	-1.0	1850.0	1685.0	-1.0	2188.0	1659.0	-1.0	2593.0	1045.0	-1.0	1212.0	1407.0	-1.0	2212.0	1131.0	-1.0	1437.0	871.0	-1.0	1153.0	1071.0	-1.0	1313.0	
246.301	968.0	-1.0	1348.0	1050.0	-1.0	1296.0	1013.0	-1.0	1452.0	1648.0	-1.0	2358.0	1403.0	-1.0	2297.0	1078.0	-1.0	1347.0	1096.0	-1.0	1544.0	1734.0	-1.0	2158.0	1210.0	-1.0	1856.0	1687.0	-1.0	2196.0	1663.0	-1.0	2602.0	1047.0	-1.0	1215.0	1412.0	-1.0	2222.0	1132.0	-1.0	1441.0	871.0	-1.0	1155.0	1074.0	-1.0	1318.0	
246.800	970.0	-1.0	1356.0	1052.0	-1.0	1300.0	1016.0	-1.0	1461.0	1651.0	-1.0	2365.0	1406.0	-1.0	2307.0	1078.0	-1.0	1348.0	1097.0	-1.0	1548.0	1735.0	-1.0	2164.0	1211.0	-1.0	1862.0	1687.0	-1.0	2201.0	1664.0	-1.0	2610.0	1048.0	-1.0	1218.0	1415.0	-1.0	2232.0	1134.0	-1.0	1445.0	873.0	-1.0	1159.0	1076.0	-1.0	1323.0	
247.299	968.0	-1.0	1353.0	1049.0	-1.0	1294.0	1014.0	-1.0	1461.0	1649.0	-1.0	2363.0	1406.0	-1.0	2310.0	1078.0	-1.0	1348.0	1096.0	-1.0	1547.0	1735.0	-1.0	2164.0	1212.0	-1.0	1862.0	1686.0	-1.0	2201.0	1664.0	-1.0	2609.0	1048.0	-1.0	1218.0	1417.0	-1.0	2234.0	1134.0	-1.0	1446.0	873.0	-1.0	1160.0	1075.0	-1.0	1322.0	
247.798	969.0	-1.0	1358.0	1048.0	-1.0	1296.0	1015.0	-1.0	1466.0	1651.0	-1.0	2370.0	1408.0	-1.0	2312.0	1079.0	-1.0	1348.0	1095.0	-1.0	1546.0	1735.0	-1.0	2166.0	1210.0	-1.0	1860.0	1685.0	-1.0	2202.0	1664.0	-1.0	2607.0	1048.0	-1.0	1218.0	1414.0	-1.0	2230.0	1134.0	-1.0	1445.0	872.0	-1.0	1157.0	1074.0	-1.0	1320.0	
248.297	969.0	-1.0	1353.0	1048.0	-1.0	1291.0	1015.0	-1.0	1461.0	1651.0	-1.0	2366.0	1406.0	-1.0	2305.0	1080.0	-1.0	1350.0	1093.0	-1.0	1542.0	1734.0	-1.0	2166.0	1210.0	-1.0	1857.0	1684.0	-1.0	2202.0	1662.0	-1.0	2605.0	1047.0	-1.0	1219.0	1413.0	-1.0	2228.0	1134.0	-1.0	1446.0	871.0	-1.0	1156.0	1072.0	-1.0	1319.0	
248.796	964.0	-1.0	1340.0	1042.0	-1.0	1279.0	1011.0	-1.0	1451.0	1647.0	-1.0	2356.0	1403.0	-1.0	2294.0	1079.0	-1.0	1349.0	1090.0	-1.0	1536.0	1734.0	-1.0	2166.0	1207.0	-1.0	1853.0	1684.0	-1.0	2202.0	1660.0	-1.0	2598.0	1047.0	-1.0	1219.0	1410.0	-1.0	2222.0	1134.0	-1.0	1446.0	871.0	-1.0	1155.0	1070.0	-1.0	1316.0	
249.295	965.0	-1.0	1341.0	1041.0	-1.0	1278.0	1010.0	-1.0	1448.0	1649.0	-1.0	2359.0	1402.0	-1.0	2291.0	1082.0	-1.0	1354.0	1089.0	-1.0	1534.0	1735.0	-1.0	2171.0	1207.0	-1.0	1857.0	1685.0	-1.0	2208.0	1661.0	-1.0	2602.0	1050.0	-1.0	1224.0	1410.0	-1.0	2225.0	1136.0	-1.0	1452.0	873.0	-1.0	1159.0	1070.0	-1.0	1315.0	
249.794	966.0	-1.0	1339.0	1041.0	-1.0	1277.0	1010.0	-1.0	1444.0	1649.0	-1.0	2359.0	1400.0	-1.0	2288.0	1084.0	-1.0	1357.0	1089.0	-1.0	1533.0	1737.0	-1.0	2176.0	1209.0	-1.0	1861.0	1687.0	-1.0	2214.0	1661.0	-1.0	2606.0	1050.0	-1.0	1227.0	1410.0	-1.0	2228.0	1137.0	-1.0	1457.0	873.0	-1.0	1161.0	1069.0	-1.0	1314.0	
250.293	969.0	-1.0	1342.0	1044.0	-1.0	1277.0	1011.0	-1.0	1444.0	1653.0	-1.0	2361.0	1402.0	-1.0	2293.0	1086.0	-1.0	1362.0	1089.0	-1.0	1536.0	1741.0	-1.0	2185.0	1210.0	-1.0	1866.0	1690.0	-1.0	2223.0	1662.0	-1.0	2612.0	1052.0	-1.0	1231.0	1410.0	-1.0	2232.0	1140.0	-1.0	1460.0	874.0	-1.0	1163.0	1069.0	-1.0	1314.0	
250.792	972.0	-1.0	1351.0	1047.0	-1.0	1284.0	1013.0	-1.0	1450.0	1657.0	-1.0	2372.0	1404.0	-1.0	2304.0	1089.0	-1.0	1370.0	1091.0	-1.0	1543.0	1747.0	-1.0	2199.0	1213.0	-1.0	1878.0	1695.0	-1.0	2238.0	1666.0	-1.0	2626.0	1055.0	-1.0	1240.0	1413.0	-1.0	2240.0	1144.0	-1.0	1469.0	876.0	-1.0	1168.0	1069.0	-1.0	1316.0	
251.291	973.0	-1.0	1357.0	1048.0	-1.0	1289.0	1015.0	-1.0	1452.0	1659.0	-1.0	2378.0	1407.0	-1.0	2313.0	1092.0	-1.0	1375.0	1093.0	-1.0	1549.0	1752.0	-1.0	2212.0	1216.0	-1.0	1889.0	1700.0	-1.0	2251.0	1670.0	-1.0	2640.0	1059.0	-1.0	1248.0	1415.0	-1.0	2251.0	1146.0	-1.0	1477.0	878.0	-1.0	1176.0	1071.0	-1.0	1320.0	
251.790	974.0	-1.0	1356.0	1048.0	-1.0	1289.0	1014.0	-1.0	1453.0	1660.0	-1.0	2382.0	1409.0	-1.0	2321.0	1093.0	-1.0	1380.0	1094.0	-1.0	1554.0	1757.0	-1.0	2224.0	1218.0	-1.0	1896.0	1704.0	-1.0	2263.0	1673.0	-1.0	2650.0	1061.0	-1.0	1253.0	1417.0	-1.0	2261.0	1148.0	-1.0	1485.0	880.0	-1.0	1182.0	1070.0	-1.0	1321.0	
252.289	972.0	-1.0	1354.0	1048.0	-1.0	1286.0	1015.0	-1.0	1452.0	1659.0	-1.0	2381.0	1409.0	-1.0	2326.0	1094.0	-1.0	1383.0	1095.0	-1.0	1557.0	1760.0	-1.0	2233.0	1218.0	-1.0	1898.0	1706.0	-1.0	2271.0	1673.0	-1.0	2655.0	1063.0	-1.0	1258.0	1418.0	-1.0	2267.0	1150.0	-1.0	1490.0	881.0	-1.0	1185.0	1070.0	-1.0	1323.0	
252.788	975.0	-1.0	1360.0	1051.0	-1.0	1292.0	1016.0	-1.0	1459.0	1662.0	-1.0	2389.0	1411.0	-1.0	2333.0	1096.0	-1.0	1385.0	1095.0	-1.0	1560.0	1763.0	-1.0	2240.0	1219.0	-1.0	1900.0	1708.0	-1.0	2277.0	1674.0	-1.0	2658.0	1064.0	-1.0	1261.0	1417.0	-1.0	2270.0	1150.0	-1.0	1493.0	881.0	-1.0	1187.0	1069.0	-1.0	1322.0	
253.287	976.0	-1.0	1365.0	1052.0	-1.0	1294.0	1017.0	-1.0	1463.0	1665.0	-1.0	2394.0	1412.0	-1.0	2339.0	1096.0	-1.0	1389.0	1096.0	-1.0	1562.0	1764.0	-1.0	2246.0	1219.0	-1.0	1904.0	1709.0	-1.0	2283.0	1675.0	-1.0	2663.0	1066.0	-1.0	1267.0	1418.0	-1.0	2277.0	1153.0	-1.0	1498.0	882.0	-1.0	1191.0	1069.0	-1.0	1325.0	
253.786	975.0	-1.0	1361.0	1050.0	-1.0	1291.0	1015.0	-1.0	1461.0	1662.0	-1.0	2390.0	1411.0	-1.0	2338.0	1096.0	-1.0	1389.0	1095.0	-1.0	1560.0	1764.0	-1.0	2247.0	1218.0	-1.0	1905.0	1709.0	-1.0	2285.0	1675.0	-1.0	2664.0	1066.0	-1.0	1267.0	1419.0	-1.0	2280.0	1153.0	-1.0	1501.0	882.0	-1.0	1192.0	1069.0	-1.0	1326.0	
254.285	974.0	-1.0	1355.0	1048.0	-1.0	1284.0	1015.0	-1.0	1457.0	1663.0	-1.0	2385.0	1411.0	-1.0	2336.0	1096.0	-1.0	1388.0	1094.0	-1.0	1560.0	1762.0	-1.0	2248.0	1218.0	-1.0	1903.0	1708.0	-1.0	2287.0	1673.0	-1.0	2661.0	1066.0	-1.0	1267.0	1418.0	-1.0	2280.0	1152.0	-1.0	1502.0	882.0	-1.0	1193.0	1069.0	-1.0	1325.0	
254.784	974.0	-1.0	1359.0	1048.0	-1.0	1287.0	1016.0	-1.0	1460.0	1664.0	-1.0	2391.0	1412.0	-1.0	2340.0	1097.0	-1.0	1391.0	1094.0	-1.0	1562.0	1763.0	-1.0	2252.0	1218.0	-1.0	1910.0	1709.0	-1.0	2295.0	1675.0	-1.0	2667.0	1068.0	-1.0	1272.0	1419.0	-1.0	2287.0	1155.0	-1.0	1507.0	882.0	-1.0	1196.0	1070.0	-1.0	1328.0	
255.284	973.0	-1.0	1356.0	1048.0	-1.0	1285.0	1014.0	-1.0	1458.0	1663.0	-1.0	2390.0	1413.0	-1.0	2342.0	1097.0	-1.0	1394.0	1094.0	-1.0	1564.0	1763.0	-1.0	2258.0	1219.0	-1.0	1914.0	1711.0	-1.0	2303.0	1676.0	-1.0	2670.0	1069.0	-1.0	1274.0	1419.0	-1.0	2292.0	1155.0	-1.0	1510.0	883.0	-1.0	1199.0	1070.0	-1.0	1330.0	
255.783	977.0	-1.0	1368.0	1052.0	-1.0	1294.0	1017.0	-1.0	1465.0	1667.0	-1.0	2403.0	1415.0	-1.0	2352.0	1100.0	-1.0	1399.0	1097.0	-1.0	1570.0	1768.0	-1.0	2269.0	1221.0	-1.0	1920.0	1714.0	-1.0	2313.0	1677.0	-1.0	2676.0	1071.0	-1.0	1278.0	1420.0	-1.0	2293.0	1155.0	-1.0	1513.0	882.0	-1.0	1199.0	1071.0	-1.0	1332.0	
256.282	977.0	-1.0	1371.0	1053.0	-1.0	1298.0	1018.0	-1.0	1468.0	1669.0	-1.0	2408.0	1416.0	-1.0	2357.0	1102.0	-1.0	1402.0	1098.0	-1.0	1576.0	1771.0	-1.0	2277.0	1222.0	-1.0	1926.0	1717.0	-1.0	2323.0	1680.0	-1.0	2682.0	1073.0	-1.0	1282.0	1421.0	-1.0	2300.0	1157.0	-1.0	1516.0	883.0	-1.0	1204.0	1073.0	-1.0	1334.0	
256.782	976.0	-1.0	1364.0	1052.0	-1.0	1294.0	1017.0	-1.0	1465.0	1669.0	-1.0	2405.0	1416.0	-1.0	2358.0	1102.0	-1.0	1402.0	1099.0	-1.0	1578.0	1772.0	-1.0	2281.0	1222.0	-1.0	1927.0	1719.0	-1.0	2326.0	1679.0	-1.0	2682.0	1073.0	-1.0	1283.0	1420.0	-1.0	2302.0	1157.0	-1.0	1517.0	885.0	-1.0	1205.0	1072.0	-1.0	1333.0	
257.281	979.0	-1.0	1373.0	1055.0	-1.0	1302.0	1018.0	-1.0	1473.0	1672.0	-1.0	2412.0	1418.0	-1.0	2366.0	1102.0	-1.0	1405.0	1100.0	-1.0	1585.0	1774.0	-1.0	2288.0	1223.0	-1.0	1931.0	1719.0	-1.0	2328.0	1680.0	-1.0	2685.0	1074.0	-1.0	1287.0	1421.0	-1.0	2299.0	1156.0	-1.0	1516.0	884.0	-1.0	1204.0	1072.0	-1.0	1332.0	
257.780	980.0	-1.0	1375.0	1057.0	-1.0	1307.0	1020.0	-1.0	1479.0	1673.0	-1.0	2414.0	1418.0	-1.0	2368.0	1101.0	-1.0	1401.0	1100.0	-1.0	1586.0	1774.0	-1.0	2289.0	1223.0	-1.0	1931.0	1716.0	-1.0	2324.0	1678.0	-1.0	2680.0	1074.0	-1.0	1286.0	1420.0	-1.0	2298.0	1156.0	-1.0	1515.0	884.0	-1.0	1205.0	1072.0	-1.0	1330.0	
258.280	981.0	-1.0	1375.0	1057.0	-1.0	1308.0	1021.0	-1.0	1481.0	1672.0	-1.0	2410.0	1418.0	-1.0	2367.0	1099.0	-1.0	1397.0	1099.0	-1.0	1584.0	1773.0	-1.0	2285.0	1221.0	-1.0	1927.0	1713.0	-1.0	2316.0	1675.0	-1.0	2673.0	1073.0	-1.0	1284.0	1418.0	-1.0	2292.0	1156.0	-1.0	1514.0	884.0	-1.0	1204.0	1071.0	-1.0	1328.0	
258.779	984.0	-1.0	1386.0	1061.0	-1.0	1318.0	1023.0	-1.0	1492.0	1674.0	-1.0	2417.0	1418.0	-1.0	2370.0	1098.0	-1.0	1394.0	1099.0	-1.0	1585.0	1773.0	-1.0	2285.0	1220.0	-1.0	1926.0	1711.0	-1.0	2311.0	1674.0	-1.0	2669.0	1072.0	-1.0	1284.0	1417.0	-1.0	2286.0	1156.0	-1.0	1512.0	883.0	-1.0	1203.0	1069.0	-1.0	1325.0	
259.278	986.0	-1.0	1393.0	1062.0	-1.0	1324.0	1025.0	-1.0	1498.0	1675.0	-1.0	2420.0	1418.0	-1.0	2370.0	1096.0	-1.0	1389.0	1098.0	-1.0	1583.0	1770.0	-1.0	2283.0	1221.0	-1.0	1925.0	1708.0	-1.0	2306.0	1672.0	-1.0	2666.0	1072.0	-1.0	1284.0	1416.0	-1.0	2284.0	1155.0	-1.0	1512.0	884.0	-1.0	1204.0	1069.0	-1.0	1324.0	
259.777	985.0	-1.0	1393.0	1061.0	-1.0	1324.0	1026.0	-1.0	1499.0	1673.0	-1.0	2417.0	1417.0	-1.0	2366.0	1095.0	-1.0	1385.0	1095.0	-1.0	1579.0	1767.0	-1.0	2276.0	1219.0	-1.0	1922.0	1705.0	-1.0	2302.0	1671.0	-1.0	2661.0	1070.0	-1.0	1282.0	1415.0	-1.0	2280.0	1155.0	-1.0	1510.0	884.0	-1.0	1204.0	1068.0	-1.0	1323.0	
260.276	986.0	-1.0	1388.0	1060.0	-1.0	1319.0	1025.0	-1.0	1497.0	1672.0	-1.0	2410.0	1415.0	-1.0	2360.0	1093.0	-1.0	1379.0	1094.0	-1.0	1573.0	1762.0	-1.0	2269.0	1218.0	-1.0	1917.0	1702.0	-1.0	2295.0	1667.0	-1.0	2654.0	1069.0	-1.0	1279.0	1413.0	-1.0	2275.0	1154.0	-1.0	1507.0	883.0	-1.0	1201.0	1066.0	-1.0	1320.0	
260.775	987.0	-1.0	1394.0	1061.0	-1.0	1324.0	1026.0	-1.0	1500.0	1674.0	-1.0	2414.0	1415.0	-1.0	2359.0	1092.0	-1.0	1379.0	1093.0	-1.0	1571.0	1760.0	-1.0	2265.0	1218.0	-1.0	1916.0	1701.0	-1.0	2292.0	1667.0	-1.0	2650.0	1067.0	-1.0	1278.0	1412.0	-1.0	2269.0	1153.0	-1.0	1504.0	881.0	-1.0	1198.0	1066.0	-1.0	1318.0	
261.274	986.0	-1.0	1395.0	1060.0	-1.0	1325.0	1026.0	-1.0	1499.0	1674.0	-1.0	2414.0	1415.0	-1.0	2356.0	1092.0	-1.0	1378.0	1090.0	-1.0	1565.0	1756.0	-1.0	2259.0	1218.0	-1.0	1916.0	1698.0	-1.0	2288.0	1666.0	-1.0	2649.0	1066.0	-1.0	1277.0	1411.0	-1.0	2268.0	1152.0	-1.0	1504.0	882.0	-1.0	1199.0	1065.0	-1.0	1318.0	
261.774	984.0	-1.0	1388.0	1057.0	-1.0	1320.0	1023.0	-1.0	1493.0	1671.0	-1.0	2409.0	1412.0	-1.0	2348.0	1092.0	-1.0	1376.0	1088.0	-1.0	1559.0	1750.0	-1.0	2248.0	1216.0	-1.0	1912.0	1695.0	-1.0	2282.0	1664.0	-1.0	2646.0	1064.0	-1.0	1273.0	1411.0	-1.0	2265.0	1151.0	-1.0	1501.0	880.0	-1.0	1200.0	1065.0	-1.0	1317.0	
262.273	981.0	-1.0	1379.0	1055.0	-1.0	1311.0	1022.0	-1.0	1485.0	1670.0	-1.0	2401.0	1410.0	-1.0	2340.0	1091.0	-1.0	1374.0	1085.0	-1.0	1552.0	1746.0	-1.0	2238.0	1214.0	-1.0	1906.0	1692.0	-1.0	2276.0	1662.0	-1.0	2640.0	1061.0	-1.0	1268.0	1409.0	-1.0	2261.0	1150.0	-1.0	1497.0	878.0	-1.0	1197.0	1065.0	-1.0	1316.0	
262.773	980.0	-1.0	1380.0	1054.0	-1.0	1312.0	1021.0	-1.0	1483.0	1671.0	-1.0	2404.0	1410.0	-1.0	2338.0	1091.0	-1.0	1375.0	1084.0	-1.0	1549.0	1742.0	-1.0	2233.0	1214.0	-1.0	1906.0	1691.0	-1.0	2275.0	1663.0	-1.0	2644.0	1061.0	-1.0	1267.0	1410.0	-1.0	2262.0	1150.0	-1.0	1498.0	879.0	-1.0	1198.0	1066.0	-1.0	1318.0	
263.272	979.0	-1.0	1376.0	1054.0	-1.0	1311.0	1019.0	-1.0	1478.0	1671.0	-1.0	2403.0	1408.0	-1.0	2334.0	1092.0	-1.0	1375.0	1082.0	-1.0	1545.0	1739.0	-1.0	2229.0	1213.0	-1.0	1905.0	1689.0	-1.0	2274.0	1663.0	-1.0	2645.0	1061.0	-1.0	1265.0	1410.0	-1.0	2264.0	1150.0	-1.0	1497.0	879.0	-1.0	1199.0	1066.0	-1.0	1319.0	
263.771	975.0	-1.0	1368.0	1051.0	-1.0	1306.0	1017.0	-1.0	1472.0	1669.0	-1.0	2398.0	1407.0	-1.0	2329.0	1092.0	-1.0	1375.0	1082.0	-1.0	1542.0	1738.0	-1.0	2225.0	1212.0	-1.0	1902.0	1688.0	-1.0	2268.0	1662.0	-1.0	2642.0	1058.0	-1.0	1261.0	1409.0	-1.0	2260.0	1149.0	-1.0	1495.0	879.0	-1.0	1198.0	1066.0	-1.0	1318.0	
264.270	968.0	-1.0	1370.0	1045.0	-1.0	1310.0	1011.0	-1.0	1474.0	1666.0	-1.0	2402.0	1407.0	-1.0	2332.0	1092.0	-1.0	1377.0	1081.0	-1.0	1543.0	1738.0	-1.0	2226.0	1212.0	-1.0	1903.0	1686.0	-1.0	2265.0	1664.0	-1.0	2646.0	1057.0	-1.0	1260.0	1408.0	-1.0	2258.0	1149.0	-1.0	1494.0	878.0	-1.0	1197.0	1065.0	-1.0	1318.0	
264.770	968.0	-1.0	1366.0	1047.0	-1.0	1310.0	1011.0	-1.0	1473.0	1665.0	-1.0	2400.0	1407.0	-1.0	2333.0	1092.0	-1.0	1378.0	1081.0	-1.0	1544.0	1738.0	-1.0	2229.0	1213.0	-1.0	1903.0	1684.0	-1.0	2257.0	1663.0	-1.0	2645.0	1057.0	-1.0	1259.0	1407.0	-1.0	2256.0	1148.0	-1.0	1494.0	878.0	-1.0	1199.0	1065.0	-1.0	1318.0	
265.269	966.0	-1.0	1356.0	1046.0	-1.0	1306.0	1010.0	-1.0	1468.0	1661.0	-1.0	2391.0	1404.0	-1.0	2327.0	1091.0	-1.0	1375.0	1080.0	-1.0	1542.0	1739.0	-1.0	2227.0	1210.0	-1.0	1896.0	1681.0	-1.0	2248.0	1661.0	-1.0	2635.0	1055.0	-1.0	1256.0	1404.0	-1.0	2247.0	1147.0	-1.0	1493.0	878.0	-1.0	1198.0	1064.0	-1.0	1316.0	
265.768	968.0	-1.0	1362.0	1049.0	-1.0	1314.0	1011.0	-1.0	1473.0	1663.0	-1.0	2396.0	1404.0	-1.0	2325.0	1089.0	-1.0	1373.0	1080.0	-1.0	1539.0	1739.0	-1.0	2225.0	1209.0	-1.0	1890.0	1677.0	-1.0	2239.0	1658.0	-1.0	2626.0	1055.0	-1.0	1254.0	1399.0	-1.0	2238.0	1145.0	-1.0	1490.0	876.0	-1.0	1195.0	1063.0	-1.0	1314.0	
266.268	970.0	-1.0	1367.0	1051.0	-1.0	1321.0	1012.0	-1.0	1478.0	1663.0	-1.0	2400.0	1403.0	-1.0	2324.0	1089.0	-1.0	1372.0	1079.0	-1.0	1537.0	1738.0	-1.0	2224.0	1209.0	-1.0	1888.0	1675.0	-1.0	2236.0	1656.0	-1.0	2624.0	1054.0	-1.0	1254.0	1398.0	-1.0	2235.0	1145.0	-1.0	1492.0	877.0	-1.0	1197.0	1064.0	-1.0	1316.0	
266.767	965.0	-1.0	1368.0	1046.0	-1.0	1323.0	1007.0	-1.0	1479.0	1659.0	-1.0	2402.0	1401.0	-1.0	2321.0	1088.0	-1.0	1371.0	1078.0	-1.0	1533.0	1736.0	-1.0	2222.0	1207.0	-1.0	1884.0	1674.0	-1.0	2232.0	1655.0	-1.0	2621.0	1053.0	-1.0	1254.0	1396.0	-1.0	2231.0	1145.0	-1.0	1493.0	876.0	-1.0	1196.0	1064.0	-1.0	1317.0	
267.266	967.0	-1.0	1366.0	1048.0	-1.0	1321.0	1008.0	-1.0	1479.0	1658.0	-1.0	2402.0	1400.0	-1.0	2316.0	1086.0	-1.0	1369.0	1077.0	-1.0	1530.0	1734.0	-1.0	2219.0	1206.0	-1.0	1879.0	1672.0	-1.0	2228.0	1653.0	-1.0	2617.0	1051.0	-1.0	1254.0	1394.0	-1.0	2229.0	1143.0	-1.0	1493.0	876.0	-1.0	1195.0	1062.0	-1.0	1317.0	
267.765	971.0	-1.0	1374.0	1050.0	-1.0	1329.0	1009.0	-1.0	1485.0	1661.0	-1.0	2411.0	1401.0	-1.0	2319.0	1086.0	-1.0	1370.0	1076.0	-1.0	1529.0	1733.0	-1.0	2219.0	1205.0	-1.0	1878.0	1672.0	-1.0	2228.0	1653.0	-1.0	2618.0	1050.0	-1.0	1253.0	1393.0	-1.0	2226.0	1142.0	-1.0	1492.0	874.0	-1.0	1192.0	1062.0	-1.0	1316.0	
268.264	971.0	-1.0	1378.0	1051.0	-1.0	1332.0	1010.0	-1.0	1486.0	1660.0	-1.0	2416.0	1400.0	-1.0	2318.0	1086.0	-1.0	1370.0	1075.0	-1.0	1528.0	1730.0	-1.0	2213.0	1205.0	-1.0	1878.0	1671.0	-1.0	2227.0	1653.0	-1.0	2621.0	1049.0	-1.0	1252.0	1394.0	-1.0	2230.0	1141.0	-1.0	1494.0	874.0	-1.0	1192.0	1060.0	-1.0	1317.0	
268.764	970.0	-1.0	1373.0	1049.0	-1.0	1327.0	1008.0	-1.0	1482.0	1658.0	-1.0	2412.0	1397.0	-1.0	2312.0	1083.0	-1.0	1369.0	1074.0	-1.0	1523.0	1725.0	-1.0	2204.0	1204.0	-1.0	1875.0	1667.0	-1.0	2221.0	1652.0	-1.0	2621.0	1047.0	-1.0	1250.0	1393.0	-1.0	2230.0	1139.0	-1.0	1493.0	873.0	-1.0	1189.0	1059.0	-1.0	1315.0	
269.263	967.0	-1.0	1362.0	1046.0	-1.0	1318.0	1006.0	-1.0	1474.0	1654.0	-1.0	2404.0	1394.0	-1.0	2303.0	1082.0	-1.0	1364.0	1072.0	-1.0	1518.0	1718.0	-1.0	2192.0	1202.0	-1.0	1869.0	1663.0	-1.0	2213.0	1651.0	-1.0	2616.0	1043.0	-1.0	1245.0	1393.0	-1.0	2227.0	1138.0	-1.0	1489.0	872.0	-1.0	1186.0	1057.0	-1.0	1312.0	
269.763	966.0	-1.0	1354.0	1044.0	-1.0	1310.0	1005.0	-1.0	1467.0	1652.0	-1.0	2395.0	1391.0	-1.0	2293.0	1079.0	-1.0	1359.0	1071.0	-1.0	1512.0	1711.0	-1.0	2178.0	1200.0	-1.0	1863.0	1658.0	-1.0	2203.0	1649.0	-1.0	2610.0	1040.0	-1.0	1239.0	1392.0	-1.0	2223.0	1135.0	-1.0	1484.0	869.0	-1.0	1180.0	1056.0	-1.0	1310.0	
270.262	960.0	-1.0	1355.0	1037.0	-1.0	1309.0	999.0	-1.0	1466.0	1648.0	-1.0	2395.0	1390.0	-1.0	2291.0	1079.0	-1.0	1359.0	1069.0	-1.0	1511.0	1706.0	-1.0	2170.0	1199.0	-1.0	1863.0	1655.0	-1.0	2197.0	1651.0	-1.0	2613.0	1039.0	-1.0	1237.0	1391.0	-1.0	2220.0	1133.0	-1.0	1481.0	870.0	-1.0	1178.0	1055.0	-1.0	1309.0	
270.761	962.0	-1.0	1352.0	1038.0	-1.0	1307.0	1000.0	-1.0	1463.0	1649.0	-1.0	2392.0	1389.0	-1.0	2288.0	1078.0	-1.0	1357.0	1068.0	-1.0	1508.0	1702.0	-1.0	2162.0	1199.0	-1.0	1864.0	1653.0	-1.0	2195.0	1652.0	-1.0	2617.0	1039.0	-1.0	1235.0	1392.0	-1.0	2221.0	1133.0	-1.0	1481.0	869.0	-1.0	1178.0	1055.0	-1.0	1309.0	
271.260	961.0	-1.0	1346.0	1038.0	-1.0	1302.0	1000.0	-1.0	1457.0	1646.0	-1.0	2385.0	1387.0	-1.0	2284.0	1077.0	-1.0	1354.0	1068.0	-1.0	1506.0	1700.0	-1.0	2157.0	1200.0	-1.0	1863.0	1652.0	-1.0	2195.0	1653.0	-1.0	2620.0	1038.0	-1.0	1233.0	1392.0	-1.0	2222.0	1132.0	-1.0	1479.0	869.0	-1.0	1178.0	1057.0	-1.0	1310.0	
271.759	959.0	-1.0	1339.0	1036.0	-1.0	1295.0	997.0	-1.0	1451.0	1645.0	-1.0	2379.0	1387.0	-1.0	2281.0	1077.0	-1.0	1354.0	1068.0	-1.0	1504.0	1698.0	-1.0	2154.0	1199.0	-1.0	1865.0	1653.0	-1.0	2196.0	1655.0	-1.0	2623.0	1037.0	-1.0	1232.0	1393.0	-1.0	2223.0	1131.0	-1.0	1478.0	869.0	-1.0	1179.0	1057.0	-1.0	1311.0	
272.258	959.0	-1.0	1342.0	1038.0	-1.0	1299.0	998.0	-1.0	1453.0	1647.0	-1.0	2382.0	1388.0	-1.0	2284.0	1078.0	-1.0	1354.0	1068.0	-1.0	1506.0	1699.0	-1.0	2156.0	1201.0	-1.0	1867.0	1654.0	-1.0	2202.0	1657.0	-1.0	2628.0	1037.0	-1.0	1232.0	1393.0	-1.0	2224.0	1131.0	-1.0	1476.0	869.0	-1.0	1180.0	1057.0	-1.0	1312.0	
272.758	961.0	-1.0	1342.0	1039.0	-1.0	1300.0	998.0	-1.0	1451.0	1649.0	-1.0	2383.0	1389.0	-1.0	2285.0	1079.0	-1.0	1356.0	1069.0	-1.0	1509.0	1699.0	-1.0	2158.0	1202.0	-1.0	1871.0	1657.0	-1.0	2209.0	1659.0	-1.0	2638.0	1038.0	-1.0	1233.0	1395.0	-1.0	2230.0	1131.0	-1.0	1477.0	871.0	-1.0	1183.0	1059.0	-1.0	1315.0	
273.257	959.0	-1.0	1335.0	1039.0	-1.0	1295.0	997.0	-1.0	1443.0	1648.0	-1.0	2376.0	1388.0	-1.0	2282.0	1080.0	-1.0	1356.0	1070.0	-1.0	1508.0	1700.0	-1.0	2159.0	1202.0	-1.0	1873.0	1658.0	-1.0	2213.0	1661.0	-1.0	2641.0	1038.0	-1.0	1233.0	1397.0	-1.0	2235.0	1131.0	-1.0	1477.0	871.0	-1.0	1185.0	1059.0	-1.0	1315.0	
273.756	954.0	-1.0	1324.0	1035.0	-1.0	1286.0	992.0	-1.0	1433.0	1645.0	-1.0	2367.0	1386.0	-1.0	2277.0	1079.0	-1.0	1356.0	1069.0	-1.0	1507.0	1700.0	-1.0	2156.0	1201.0	-1.0	1870.0	1658.0	-1.0	2214.0	1661.0	-1.0	2640.0	1037.0	-1.0	1229.0	1397.0	-1.0	2236.0	1130.0	-1.0	1474.0	871.0	-1.0	1184.0	1057.0	-1.0	1313.0	
274.255	955.0	-1.0	1327.0	1037.0	-1.0	1289.0	994.0	-1.0	1434.0	1647.0	-1.0	2371.0	1387.0	-1.0	2280.0	1082.0	-1.0	1359.0	1071.0	-1.0	1510.0	1701.0	-1.0	2158.0	1201.0	-1.0	1871.0	1659.0	-1.0	2213.0	1662.0	-1.0	2640.0	1037.0	-1.0	1228.0	1397.0	-1.0	2236.0	1128.0	-1.0	1470.0	870.0	-1.0	1182.0	1057.0	-1.0	1310.0	
274.754	956.0	-1.0	1326.0	1038.0	-1.0	1288.0	994.0	-1.0	1432.0	1647.0	-1.0	2371.0	1387.0	-1.0	2280.0	1082.0	-1.0	1360.0	1071.0	-1.0	1511.0	1702.0	-1.0	2156.0	1201.0	-1.0	1871.0	1658.0	-1.0	2213.0	1662.0	-1.0	2642.0	1037.0	-1.0	1227.0	1398.0	-1.0	2240.0	1129.0	-1.0	1470.0	870.0	-1.0	1181.0	1056.0	-1.0	1311.0	
275.253	952.0	-1.0	1320.0	1034.0	-1.0	1284.0	991.0	-1.0	1428.0	1646.0	-1.0	2366.0	1388.0	-1.0	2278.0	1082.0	-1.0	1360.0	1071.0	-1.0	1512.0	1702.0	-1.0	2154.0	1201.0	-1.0	1870.0	1658.0	-1.0	2210.0	1661.0	-1.0	2642.0	1036.0	-1.0	1226.0	1398.0	-1.0	2240.0	1128.0	-1.0	1469.0	869.0	-1.0	1181.0	1056.0	-1.0	1310.0	
275.752	955.0	-1.0	1328.0	1037.0	-1.0	1290.0	995.0	-1.0	1434.0	1650.0	-1.0	2377.0	1390.0	-1.0	2285.0	1084.0	-1.0	1365.0	1073.0	-1.0	1516.0	1704.0	-1.0	2159.0	1202.0	-1.0	1874.0	1660.0	-1.0	2215.0	1663.0	-1.0	2649.0	1039.0	-1.0	1229.0	1398.0	-1.0	2241.0	1129.0	-1.0	1470.0	870.0	-1.0	1181.0	1057.0	-1.0	1311.0	
276.251	956.0	-1.0	1332.0	1038.0	-1.0	1294.0	997.0	-1.0	1438.0	1652.0	-1.0	2382.0	1391.0	-1.0	2291.0	1086.0	-1.0	1367.0	1074.0	-1.0	1518.0	1707.0	-1.0	2164.0	1202.0	-1.0	1878.0	1662.0	-1.0	2218.0	1665.0	-1.0	2656.0	1039.0	-1.0	1232.0	1399.0	-1.0	2245.0	1130.0	-1.0	1473.0	871.0	-1.0	1184.0	1057.0	-1.0	1313.0	
276.750	956.0	-1.0	1332.0	1037.0	-1.0	1291.0	997.0	-1.0	1438.0	1652.0	-1.0	2383.0	1391.0	-1.0	2294.0	1086.0	-1.0	1368.0	1074.0	-1.0	1520.0	1709.0	-1.0	2167.0	1203.0	-1.0	1881.0	1664.0	-1.0	2221.0	1666.0	-1.0	2662.0	1041.0	-1.0	1235.0	1399.0	-1.0	2248.0	1130.0	-1.0	1476.0	871.0	-1.0	1186.0	1057.0	-1.0	1314.0	
277.249	961.0	-1.0	1343.0	1040.0	-1.0	1300.0	1000.0	-1.0	1450.0	1656.0	-1.0	2394.0	1395.0	-1.0	2303.0	1087.0	-1.0	1370.0	1075.0	-1.0	1523.0	1712.0	-1.0	2172.0	1205.0	-1.0	1884.0	1667.0	-1.0	2226.0	1667.0	-1.0	2665.0	1041.0	-1.0	1237.0	1398.0	-1.0	2248.0	1130.0	-1.0	1476.0	871.0	-1.0	1187.0	1057.0	-1.0	1317.0	
277.748	959.0	-1.0	1351.0	1038.0	-1.0	1306.0	998.0	-1.0	1457.0	1656.0	-1.0	2402.0	1396.0	-1.0	2311.0	1086.0	-1.0	1372.0	1077.0	-1.0	1527.0	1715.0	-1.0	2178.0	1206.0	-1.0	1890.0	1670.0	-1.0	2234.0	1669.0	-1.0	2674.0	1043.0	-1.0	1241.0	1399.0	-1.0	2255.0	1130.0	-1.0	1482.0	873.0	-1.0	1192.0	1059.0	-1.0	1322.0	
278.247	959.0	-1.0	1351.0	1040.0	-1.0	1308.0	999.0	-1.0	1460.0	1655.0	-1.0	2400.0	1397.0	-1.0	2317.0	1086.0	-1.0	1372.0	1077.0	-1.0	1529.0	1717.0	-1.0	2182.0	1207.0	-1.0	1892.0	1670.0	-1.0	2235.0	1669.0	-1.0	2677.0	1043.0	-1.0	1243.0	1402.0	-1.0	2261.0	1131.0	-1.0	1484.0	873.0	-1.0	1194.0	1060.0	-1.0	1326.0	
278.746	962.0	-1.0	1355.0	1042.0	-1.0	1310.0	1003.0	-1.0	1467.0	1657.0	-1.0	2401.0	1399.0	-1.0	2321.0	1085.0	-1.0	1370.0	1079.0	-1.0	1531.0	1716.0	-1.0	2182.0	1206.0	-1.0	1891.0	1669.0	-1.0	2235.0	1668.0	-1.0	2675.0	1043.0	-1.0	1242.0	1402.0	-1.0	2262.0	1129.0	-1.0	1482.0	871.0	-1.0	1194.0	1060.0	-1.0	1326.0	
279.245	965.0	-1.0	1361.0	1043.0	-1.0	1313.0	1004.0	-1.0	1474.0	1657.0	-1.0	2403.0	1400.0	-1.0	2326.0	1084.0	-1.0	1368.0	1079.0	-1.0	1532.0	1716.0	-1.0	2181.0	1206.0	-1.0	1892.0	1668.0	-1.0	2232.0	1667.0	-1.0	2675.0	1042.0	-1.0	1243.0	1403.0	-1.0	2265.0	1130.0	-1.0	1483.0	873.0	-1.0	1194.0	1060.0	-1.0	1328.0	
279.744	964.0	-1.0	1360.0	1043.0	-1.0	1312.0	1005.0	-1.0	1477.0	1654.0	-1.0	2399.0	1399.0	-1.0	2325.0	1082.0	-1.0	1364.0	1077.0	-1.0	1530.0	1712.0	-1.0	2175.0	1204.0	-1.0	1889.0	1663.0	-1.0	2225.0	1665.0	-1.0	2669.0	1041.0	-1.0	1240.0	1403.0	-1.0	2263.0	1127.0	-1.0	1482.0	872.0	-1.0	1193.0	1060.0	-1.0	1327.0	
280.243	962.0	-1.0	1355.0	1041.0	-1.0	1308.0	1003.0	-1.0	1475.0	1650.0	-1.0	2390.0	1398.0	-1.0	2319.0	1079.0	-1.0	1358.0	1075.0	-1.0	1526.0	1707.0	-1.0	2165.0	1201.0	-1.0	1881.0	1658.0	-1.0	2212.0	1660.0	-1.0	2658.0	1037.0	-1.0	1234.0	1401.0	-1.0	2257.0	1126.0	-1.0	1476.0	870.0	-1.0	1189.0	1057.0	-1.0	1324.0	
280.743	961.0	-1.0	1349.0	1039.0	-1.0	1300.0	1004.0	-1.0	1473.0	1647.0	-1.0	2382.0	1395.0	-1.0	2313.0	1075.0	-1.0	1351.0	1073.0	-1.0	1520.0	1703.0	-1.0	2154.0	1199.0	-1.0	1872.0	1652.0	-1.0	2199.0	1655.0	-1.0	2643.0	1034.0	-1.0	1228.0	1398.0	-1.0	2249.0	1123.0	-1.0	1469.0	869.0	-1.0	1184.0	1055.0	-1.0	1319.0	
281.242	961.0	-1.0	1348.0	1039.0	-1.0	1300.0	1004.0	-1.0	1474.0	1647.0	-1.0	2379.0	1394.0	-1.0	2310.0	1073.0	-1.0	1346.0	1072.0	-1.0	1515.0	1698.0	-1.0	2146.0	1198.0	-1.0	1868.0	1648.0	-1.0	2192.0	1653.0	-1.0	2639.0	1033.0	-1.0	1225.0	1397.0	-1.0	2244.0	1121.0	-1.0	1464.0	867.0	-1.0	1180.0	1054.0	-1.0	1316.0	
281.742	960.0	-1.0	1346.0	1037.0	-1.0	1295.0	1003.0	-1.0	1470.0	1645.0	-1.0	2374.0	1393.0	-1.0	2303.0	1072.0	-1.0	1341.0	1069.0	-1.0	1510.0	1694.0	-1.0	2139.0	1196.0	-1.0	1862.0	1644.0	-1.0	2184.0	1651.0	-1.0	2634.0	1031.0	-1.0	1221.0	1398.0	-1.0	2244.0	1119.0	-1.0	1460.0	867.0	-1.0	1178.0	1052.0	-1.0	1311.0	
282.241	957.0	-1.0	1337.0	1035.0	-1.0	1286.0	1001.0	-1.0	1462.0	1643.0	-1.0	2366.0	1391.0	-1.0	2295.0	1070.0	-1.0	1336.0	1068.0	-1.0	1504.0	1690.0	-1.0	2132.0	1192.0	-1.0	1854.0	1640.0	-1.0	2177.0	1648.0	-1.0	2626.0	1029.0	-1.0	1217.0	1396.0	-1.0	2241.0	1117.0	-1.0	1453.0	865.0	-1.0	1174.0	1050.0	-1.0	1307.0	
282.740	959.0	-1.0	1339.0	1034.0	-1.0	1286.0	1001.0	-1.0	1464.0	1645.0	-1.0	2369.0	1392.0	-1.0	2296.0	1071.0	-1.0	1338.0	1067.0	-1.0	1504.0	1691.0	-1.0	2135.0	1194.0	-1.0	1854.0	1641.0	-1.0	2178.0	1648.0	-1.0	2627.0	1029.0	-1.0	1216.0	1394.0	-1.0	2234.0	1116.0	-1.0	1449.0	864.0	-1.0	1170.0	1048.0	-1.0	1302.0	
283.239	959.0	-1.0	1341.0	1035.0	-1.0	1287.0	1001.0	-1.0	1461.0	1647.0	-1.0	2373.0	1391.0	-1.0	2294.0	1074.0	-1.0	1343.0	1067.0	-1.0	1501.0	1695.0	-1.0	2141.0	1193.0	-1.0	1856.0	1644.0	-1.0	2186.0	1650.0	-1.0	2629.0	1030.0	-1.0	1220.0	1392.0	-1.0	2230.0	1118.0	-1.0	1452.0	862.0	-1.0	1168.0	1048.0	-1.0	1303.0	
283.738	958.0	-1.0	1338.0	1034.0	-1.0	1286.0	999.0	-1.0	1456.0	1648.0	-1.0	2376.0	1389.0	-1.0	2291.0	1076.0	-1.0	1348.0	1066.0	-1.0	1500.0	1698.0	-1.0	2149.0	1194.0	-1.0	1856.0	1650.0	-1.0	2198.0	1650.0	-1.0	2632.0	1032.0	-1.0	1224.0	1390.0	-1.0	2227.0	1120.0	-1.0	1456.0	861.0	-1.0	1166.0	1050.0	-1.0	1306.0	
284.238	958.0	-1.0	1336.0	1034.0	-1.0	1285.0	998.0	-1.0	1451.0	1650.0	-1.0	2379.0	1389.0	-1.0	2290.0	1078.0	-1.0	1354.0	1066.0	-1.0	1499.0	1702.0	-1.0	2160.0	1194.0	-1.0	1858.0	1655.0	-1.0	2213.0	1651.0	-1.0	2636.0	1034.0	-1.0	1229.0	1388.0	-1.0	2227.0	1122.0	-1.0	1461.0	860.0	-1.0	1163.0	1052.0	-1.0	1310.0	
284.737	962.0	-1.0	1345.0	1038.0	-1.0	1294.0	1000.0	-1.0	1455.0	1655.0	-1.0	2393.0	1391.0	-1.0	2296.0	1082.0	-1.0	1360.0	1067.0	-1.0	1503.0	1709.0	-1.0	2173.0	1195.0	-1.0	1861.0	1661.0	-1.0	2226.0	1652.0	-1.0	2642.0	1036.0	-1.0	1234.0	1389.0	-1.0	2228.0	1125.0	-1.0	1466.0	859.0	-1.0	1162.0	1053.0	-1.0	1312.0	
285.237	965.0	-1.0	1353.0	1040.0	-1.0	1303.0	1000.0	-1.0	1457.0	1660.0	-1.0	2403.0	1393.0	-1.0	2301.0	1084.0	-1.0	1367.0	1069.0	-1.0	1508.0	1714.0	-1.0	2186.0	1197.0	-1.0	1868.0	1667.0	-1.0	2241.0	1655.0	-1.0	2653.0	1039.0	-1.0	1242.0	1391.0	-1.0	2233.0	1128.0	-1.0	1472.0	859.0	-1.0	1162.0	1055.0	-1.0	1314.0	
285.736	964.0	-1.0	1351.0	1041.0	-1.0	1302.0	999.0	-1.0	1452.0	1660.0	-1.0	2404.0	1391.0	-1.0	2302.0	1085.0	-1.0	1371.0	1070.0	-1.0	1511.0	1717.0	-1.0	2195.0	1198.0	-1.0	1871.0	1670.0	-1.0	2250.0	1655.0	-1.0	2656.0	1041.0	-1.0	1247.0	1392.0	-1.0	2238.0	1130.0	-1.0	1478.0	860.0	-1.0	1162.0	1056.0	-1.0	1316.0	
286.235	961.0	-1.0	1343.0	1039.0	-1.0	1298.0	997.0	-1.0	1444.0	1658.0	-1.0	2398.0	1391.0	-1.0	2297.0	1086.0	-1.0	1372.0	1070.0	-1.0	1513.0	1719.0	-1.0	2197.0	1197.0	-1.0	1868.0	1670.0	-1.0	2251.0	1653.0	-1.0	2652.0	1042.0	-1.0	1248.0	1393.0	-1.0	2240.0	1131.0	-1.0	1480.0	860.0	-1.0	1161.0	1055.0	-1.0	1316.0	
286.735	960.0	-1.0	1335.0	1038.0	-1.0	1291.0	996.0	-1.0	1438.0	1657.0	-1.0	2390.0	1389.0	-1.0	2292.0	1086.0	-1.0	1372.0	1071.0	-1.0	1512.0	1719.0	-1.0	2197.0	1195.0	-1.0	1864.0	1670.0	-1.0	2248.0	1651.0	-1.0	2644.0	1041.0	-1.0	1247.0	1393.0	-1.0	2239.0	1131.0	-1.0	1480.0	858.0	-1.0	1160.0	1054.0	-1.0	1312.0	
287.234	961.0	-1.0	1338.0	1039.0	-1.0	1292.0	996.0	-1.0	1436.0	1658.0	-1.0	2391.0	1388.0	-1.0	2290.0	1087.0	-1.0	1372.0	1072.0	-1.0	1515.0	1719.0	-1.0	2199.0	1196.0	-1.0	1866.0	1670.0	-1.0	2249.0	1650.0	-1.0	2644.0	1042.0	-1.0	1250.0	1395.0	-1.0	2242.0	1131.0	-1.0	1480.0	860.0	-1.0	1159.0	1052.0	-1.0	1309.0	
287.733	960.0	-1.0	1335.0	1038.0	-1.0	1290.0	994.0	-1.0	1431.0	1658.0	-1.0	2388.0	1387.0	-1.0	2285.0	1087.0	-1.0	1374.0	1072.0	-1.0	1515.0	1720.0	-1.0	2199.0	1195.0	-1.0	1866.0	1669.0	-1.0	2249.0	1651.0	-1.0	2643.0	1044.0	-1.0	1251.0	1396.0	-1.0	2244.0	1132.0	-1.0	1480.0	859.0	-1.0	1157.0	1051.0	-1.0	1306.0	
288.233	958.0	-1.0	1327.0	1037.0	-1.0	1284.0	993.0	-1.0	1424.0	1657.0	-1.0	2380.0	1385.0	-1.0	2278.0	1088.0	-1.0	1372.0	1073.0	-1.0	1514.0	1719.0	-1.0	2196.0	1195.0	-1.0	1862.0	1668.0	-1.0	2244.0	1650.0	-1.0	2638.0	1045.0	-1.0	1252.0	1397.0	-1.0	2242.0	1132.0	-1.0	1479.0	857.0	-1.0	1156.0	1052.0	-1.0	1305.0	
288.732	960.0	-1.0	1327.0	1038.0	-1.0	1285.0	994.0	-1.0	1425.0	1658.0	-1.0	2378.0	1385.0	-1.0	2273.0	1089.0	-1.0	1368.0	1072.0	-1.0	1511.0	1718.0	-1.0	2190.0	1194.0	-1.0	1857.0	1666.0	-1.0	2238.0	1648.0	-1.0	2629.0	1046.0	-1.0	1251.0	1396.0	-1.0	2236.0	1132.0	-1.0	1476.0	858.0	-1.0	1152.0	1051.0	-1.0	1302.0	
289.231	962.0	-1.0	1331.0	1041.0	-1.0	1288.0	995.0	-1.0	1429.0	1660.0	-1.0	2379.0	1385.0	-1.0	2270.0	1088.0	-1.0	1366.0	1073.0	-1.0	1510.0	1718.0	-1.0	2187.0	1193.0	-1.0	1855.0	1665.0	-1.0	2232.0	1649.0	-1.0	2626.0	1048.0	-1.0	1252.0	1397.0	-1.0	2230.0	1132.0	-1.0	1474.0	858.0	-1.0	1149.0	1051.0	-1.0	1299.0	
289.730	962.0	-1.0	1332.0	1042.0	-1.0	1290.0	997.0	-1.0	1428.0	1660.0	-1.0	2375.0	1384.0	-1.0	2263.0	1088.0	-1.0	1361.0	1072.0	-1.0	1508.0	1717.0	-1.0	2180.0	1192.0	-1.0	1850.0	1663.0	-1.0	2222.0	1648.0	-1.0	2619.0	1047.0	-1.0	1250.0	1395.0	-1.0	2224.0	1132.0	-1.0	1472.0	857.0	-1.0	1147.0	1051.0	-1.0	1295.0	
290.230	962.0	-1.0	1331.0	1042.0	-1.0	1291.0	997.0	-1.0	1428.0	1658.0	-1.0	2370.0	1383.0	-1.0	2258.0	1087.0	-1.0	1356.0	1071.0	-1.0	1502.0	1715.0	-1.0	2173.0	1191.0	-1.0	1841.0	1659.0	-1.0	2211.0	1645.0	-1.0	2607.0	1046.0	-1.0	1245.0	1393.0	-1.0	2215.0	1130.0	-1.0	1467.0	856.0	-1.0	1142.0	1049.0	-1.0	1291.0	
290.729	957.0	-1.0	1331.0	1037.0	-1.0	1289.0	992.0	-1.0	1429.0	1656.0	-1.0	2366.0	1383.0	-1.0	2254.0	1085.0	-1.0	1351.0	1070.0	-1.0	1499.0	1715.0	-1.0	2166.0	1189.0	-1.0	1833.0	1656.0	-1.0	2198.0	1643.0	-1.0	2595.0	1044.0	-1.0	1240.0	1388.0	-1.0	2203.0	1129.0	-1.0	1461.0	855.0	-1.0	1138.0	1047.0	-1.0	1286.0	
291.228	961.0	-1.0	1341.0	1041.0	-1.0	1298.0	996.0	-1.0	1436.0	1658.0	-1.0	2372.0	1384.0	-1.0	2257.0	1086.0	-1.0	1351.0	1070.0	-1.0	1499.0	1716.0	-1.0	2167.0	1189.0	-1.0	1832.0	1655.0	-1.0	2195.0	1643.0	-1.0	2593.0	1044.0	-1.0	1237.0	1387.0	-1.0	2196.0	1128.0	-1.0	1458.0	855.0	-1.0	1135.0	1047.0	-1.0	1283.0	
291.727	964.0	-1.0	1346.0	1043.0	-1.0	1302.0	998.0	-1.0	1440.0	1661.0	-1.0	2376.0	1385.0	-1.0	2258.0	1087.0	-1.0	1349.0	1071.0	-1.0	1498.0	1716.0	-1.0	2165.0	1190.0	-1.0	1831.0	1654.0	-1.0	2190.0	1642.0	-1.0	2590.0	1042.0	-1.0	1235.0	1388.0	-1.0	2192.0	1128.0	-1.0	1456.0	856.0	-1.0	1135.0	1047.0	-1.0	1282.0	
292.226	964.0	-1.0	1345.0	1044.0	-1.0	1301.0	999.0	-1.0	1440.0	1662.0	-1.0	2374.0	1386.0	-1.0	2258.0	1086.0	-1.0	1348.0	1071.0	-1.0	1497.0	1716.0	-1.0	2163.0	1189.0	-1.0	1829.0	1654.0	-1.0	2187.0	1642.0	-1.0	2586.0	1042.0	-1.0	1231.0	1388.0	-1.0	2188.0	1127.0	-1.0	1453.0	855.0	-1.0	1134.0	1047.0	-1.0	1281.0	
292.726	968.0	-1.0	1357.0	1047.0	-1.0	1311.0	1002.0	-1.0	1449.0	1666.0	-1.0	2388.0	1389.0	-1.0	2269.0	1089.0	-1.0	1354.0	1073.0	-1.0	1501.0	1720.0	-1.0	2170.0	1191.0	-1.0	1833.0	1656.0	-1.0	2190.0	1645.0	-1.0	2591.0	1043.0	-1.0	1232.0	1389.0	-1.0	2187.0	1128.0	-1.0	1454.0	856.0	-1.0	1135.0	1049.0	-1.0	1283.0	
293.225	971.0	-1.0	1366.0	1049.0	-1.0	1315.0	1005.0	-1.0	1455.0	1669.0	-1.0	2397.0	1391.0	-1.0	2276.0	1091.0	-1.0	1357.0	1074.0	-1.0	1504.0	1723.0	-1.0	2174.0	1193.0	-1.0	1838.0	1659.0	-1.0	2194.0	1647.0	-1.0	2596.0	1043.0	-1.0	1234.0	1390.0	-1.0	2191.0	1130.0	-1.0	1456.0	858.0	-1.0	1137.0	1050.0	-1.0	1286.0	
293.724	971.0	-1.0	1368.0	1051.0	-1.0	1317.0	1005.0	-1.0	1459.0	1670.0	-1.0	2400.0	1393.0	-1.0	2281.0	1091.0	-1.0	1360.0	1075.0	-1.0	1506.0	1725.0	-1.0	2176.0	1194.0	-1.0	1841.0	1661.0	-1.0	2199.0	1650.0	-1.0	2602.0	1045.0	-1.0	1234.0	1391.0	-1.0	2195.0	1131.0	-1.0	1459.0	859.0	-1.0	1141.0	1052.0	-1.0	1290.0	
294.223	975.0	-1.0	1380.0	1052.0	-1.0	1326.0	1007.0	-1.0	1469.0	1674.0	-1.0	2415.0	1396.0	-1.0	2294.0	1093.0	-1.0	1366.0	1077.0	-1.0	1512.0	1730.0	-1.0	2183.0	1197.0	-1.0	1849.0	1666.0	-1.0	2207.0	1654.0	-1.0	2614.0	1047.0	-1.0	1239.0	1394.0	-1.0	2200.0	1133.0	-1.0	1465.0	860.0	-1.0	1145.0	1054.0	-1.0	1293.0	
294.722	975.0	-1.0	1389.0	1055.0	-1.0	1332.0	1008.0	-1.0	1475.0	1675.0	-1.0	2424.0	1398.0	-1.0	2304.0	1094.0	-1.0	1369.0	1078.0	-1.0	1516.0	1732.0	-1.0	2189.0	1199.0	-1.0	1856.0	1669.0	-1.0	2215.0	1658.0	-1.0	2624.0	1049.0	-1.0	1243.0	1396.0	-1.0	2209.0	1136.0	-1.0	1470.0	864.0	-1.0	1150.0	1055.0	-1.0	1298.0	
295.221	975.0	-1.0	1390.0	1054.0	-1.0	1333.0	1008.0	-1.0	1479.0	1675.0	-1.0	2425.0	1398.0	-1.0	2309.0	1094.0	-1.0	1370.0	1079.0	-1.0	1517.0	1732.0	-1.0	2188.0	1200.0	-1.0	1860.0	1671.0	-1.0	2217.0	1659.0	-1.0	2629.0	1050.0	-1.0	1245.0	1398.0	-1.0	2213.0	1137.0	-1.0	1474.0	865.0	-1.0	1153.0	1055.0	-1.0	1300.0	
295.720	979.0	-1.0	1403.0	1058.0	-1.0	1343.0	1011.0	-1.0	1490.0	1678.0	-1.0	2437.0	1400.0	-1.0	2317.0	1094.0	-1.0	1370.0	1079.0	-1.0	1520.0	1732.0	-1.0	2189.0	1201.0	-1.0	1861.0	1670.0	-1.0	2216.0	1660.0	-1.0	2631.0	1051.0	-1.0	1245.0	1400.0	-1.0	2216.0	1137.0	-1.0	1476.0	864.0	-1.0	1153.0	1055.0	-1.0	1301.0	
296.219	975.0	-1.0	1408.0	1055.0	-1.0	1347.0	1008.0	-1.0	1495.0	1675.0	-1.0	2439.0	1399.0	-1.0	2319.0	1092.0	-1.0	1367.0	1079.0	-1.0	1520.0	1730.0	-1.0	2185.0	1201.0	-1.0	1862.0	1669.0	-1.0	2213.0	1660.0	-1.0	2633.0	1050.0	-1.0	1244.0	1400.0	-1.0	2219.0	1138.0	-1.0	1478.0	864.0	-1.0	1156.0	1055.0	-1.0	1301.0	
296.718	974.0	-1.0	1403.0	1054.0	-1.0	1341.0	1008.0	-1.0	1495.0	1670.0	-1.0	2430.0	1397.0	-1.0	2315.0	1088.0	-1.0	1360.0	1077.0	-1.0	1517.0	1725.0	-1.0	2177.0	1200.0	-1.0	1857.0	1665.0	-1.0	2205.0	1658.0	-1.0	2626.0	1049.0	-1.0	1240.0	1400.0	-1.0	2216.0	1138.0	-1.0	1476.0	864.0	-1.0	1154.0	1052.0	-1.0	1299.0	
297.217	977.0	-1.0	1407.0	1056.0	-1.0	1346.0	1009.0	-1.0	1501.0	1670.0	-1.0	2429.0	1397.0	-1.0	2316.0	1086.0	-1.0	1356.0	1076.0	-1.0	1515.0	1722.0	-1.0	2171.0	1199.0	-1.0	1854.0	1661.0	-1.0	2196.0	1656.0	-1.0	2620.0	1046.0	-1.0	1236.0	1399.0	-1.0	2208.0	1136.0	-1.0	1472.0	862.0	-1.0	1151.0	1051.0	-1.0	1293.0	
297.716	975.0	-1.0	1406.0	1053.0	-1.0	1345.0	1008.0	-1.0	1502.0	1666.0	-1.0	2423.0	1395.0	-1.0	2310.0	1082.0	-1.0	1349.0	1074.0	-1.0	1511.0	1718.0	-1.0	2162.0	1197.0	-1.0	1850.0	1656.0	-1.0	2185.0	1653.0	-1.0	2611.0	1044.0	-1.0	1232.0	1398.0	-1.0	2203.0	1136.0	-1.0	1470.0	861.0	-1.0	1147.0	1049.0	-1.0	1289.0	
298.215	972.0	-1.0	1399.0	1049.0	-1.0	1338.0	1007.0	-1.0	1498.0	1659.0	-1.0	2410.0	1392.0	-1.0	2302.0	1079.0	-1.0	1342.0	1071.0	-1.0	1504.0	1712.0	-1.0	2150.0	1195.0	-1.0	1844.0	1650.0	-1.0	2173.0	1648.0	-1.0	2602.0	1041.0	-1.0	1225.0	1394.0	-1.0	2195.0	1133.0	-1.0	1465.0	859.0	-1.0	1143.0	1047.0	-1.0	1285.0	
298.714	975.0	-1.0	1398.0	1051.0	-1.0	1336.0	1008.0	-1.0	1498.0	1658.0	-1.0	2404.0	1390.0	-1.0	2296.0	1077.0	-1.0	1335.0	1070.0	-1.0	1498.0	1707.0	-1.0	2139.0	1192.0	-1.0	1837.0	1644.0	-1.0	2161.0	1645.0	-1.0	2591.0	1038.0	-1.0	1220.0	1392.0	-1.0	2186.0	1132.0	-1.0	1459.0	856.0	-1.0	1137.0	1045.0	-1.0	1280.0	
299.213	976.0	-1.0	1398.0	1051.0	-1.0	1336.0	1008.0	-1.0	1496.0	1657.0	-1.0	2398.0	1390.0	-1.0	2291.0	1075.0	-1.0	1331.0	1067.0	-1.0	1493.0	1702.0	-1.0	2131.0	1192.0	-1.0	1835.0	1641.0	-1.0	2154.0	1643.0	-1.0	2589.0	1036.0	-1.0	1217.0	1391.0	-1.0	2182.0	1131.0	-1.0	1456.0	856.0	-1.0	1133.0	1044.0	-1.0	1278.0	
299.712	974.0	-1.0	1389.0	1050.0	-1.0	1329.0	1007.0	-1.0	1488.0	1653.0	-1.0	2385.0	1387.0	-1.0	2281.0	1073.0	-1.0	1325.0	1064.0	-1.0	1487.0	1697.0	-1.0	2118.0	1190.0	-1.0	1829.0	1637.0	-1.0	2146.0	1641.0	-1.0	2582.0	1033.0	-1.0	1212.0	1389.0	-1.0	2176.0	1128.0	-1.0	1453.0	855.0	-1.0	1130.0	1044.0	-1.0	1275.0	
300.211	970.0	-1.0	1375.0	1047.0	-1.0	1316.0	1005.0	-1.0	1476.0	1648.0	-1.0	2370.0	1383.0	-1.0	2268.0	1070.0	-1.0	1318.0	1062.0	-1.0	1478.0	1691.0	-1.0	2105.0	1188.0	-1.0	1821.0	1633.0	-1.0	2136.0	1637.0	-1.0	2574.0	1030.0	-1.0	1206.0	1387.0	-1.0	2170.0	1126.0	-1.0	1446.0	853.0	-1.0	1123.0	1042.0	-1.0	1271.0	
300.710	971.0	-1.0	1373.0	1047.0	-1.0	1316.0	1005.0	-1.0	1472.0	1649.0	-1.0	2366.0	1383.0	-1.0	2263.0	1069.0	-1.0	1317.0	1061.0	-1.0	1476.0	1688.0	-1.0	2099.0	1188.0	-1.0	1822.0	1632.0	-1.0	2134.0	1637.0	-1.0	2575.0	1029.0	-1.0	1206.0	1386.0	-1.0	2167.0	1125.0	-1.0	1444.0	852.0	-1.0	1121.0	1042.0	-1.0	1267.0	
301.209	969.0	-1.0	1365.0	1046.0	-1.0	1311.0	1003.0	-1.0	1462.0	1646.0	-1.0	2358.0	1380.0	-1.0	2256.0	1069.0	-1.0	1315.0	1060.0	-1.0	1471.0	1684.0	-1.0	2092.0	1186.0	-1.0	1819.0	1631.0	-1.0	2132.0	1637.0	-1.0	2574.0	1027.0	-1.0	1203.0	1387.0	-1.0	2167.0	1123.0	-1.0	1442.0	852.0	-1.0	1120.0	1041.0	-1.0	1266.0	
301.708	969.0	-1.0	1359.0	1044.0	-1.0	1303.0	1001.0	-1.0	1453.0	1647.0	-1.0	2352.0	1381.0	-1.0	2251.0	1070.0	-1.0	1314.0	1059.0	-1.0	1469.0	1683.0	-1.0	2088.0	1186.0	-1.0	1816.0	1631.0	-1.0	2131.0	1637.0	-1.0	2574.0	1026.0	-1.0	1200.0	1386.0	-1.0	2167.0	1122.0	-1.0	1439.0	849.0	-1.0	1118.0	1040.0	-1.0	1266.0	
302.207	968.0	-1.0	1357.0	1045.0	-1.0	1303.0	1001.0	-1.0	1448.0	1647.0	-1.0	2352.0	1381.0	-1.0	2252.0	1071.0	-1.0	1317.0	1059.0	-1.0	1470.0	1684.0	-1.0	2089.0	1187.0	-1.0	1819.0	1633.0	-1.0	2137.0	1639.0	-1.0	2582.0	1027.0	-1.0	1201.0	1387.0	-1.0	2174.0	1124.0	-1.0	1442.0	852.0	-1.0	1121.0	1042.0	-1.0	1268.0	
302.706	966.0	-1.0	1352.0	1045.0	-1.0	1301.0	999.0	-1.0	1440.0	1647.0	-1.0	2349.0	1381.0	-1.0	2250.0	1072.0	-1.0	1317.0	1059.0	-1.0	1470.0	1686.0	-1.0	2091.0	1186.0	-1.0	1820.0	1635.0	-1.0	2141.0	1640.0	-1.0	2587.0	1026.0	-1.0	1202.0	1388.0	-1.0	2178.0	1123.0	-1.0	1444.0	852.0	-1.0	1123.0	1043.0	-1.0	1271.0	
303.205	964.0	-1.0	1342.0	1043.0	-1.0	1296.0	997.0	-1.0	1431.0	1646.0	-1.0	2342.0	1380.0	-1.0	2248.0	1072.0	-1.0	1317.0	1060.0	-1.0	1470.0	1686.0	-1.0	2093.0	1186.0	-1.0	1820.0	1637.0	-1.0	2144.0	1641.0	-1.0	2589.0	1025.0	-1.0	1201.0	1389.0	-1.0	2181.0	1123.0	-1.0	1444.0	853.0	-1.0	1124.0	1042.0	-1.0	1270.0	
303.704	966.0	-1.0	1347.0	1044.0	-1.0	1300.0	997.0	-1.0	1433.0	1648.0	-1.0	2348.0	1381.0	-1.0	2249.0	1073.0	-1.0	1318.0	1061.0	-1.0	1472.0	1689.0	-1.0	2096.0	1186.0	-1.0	1818.0	1638.0	-1.0	2145.0	1641.0	-1.0	2588.0	1025.0	-1.0	1200.0	1388.0	-1.0	2180.0	1122.0	-1.0	1442.0	852.0	-1.0	1123.0	1042.0	-1.0	1270.0	
304.203	965.0	-1.0	1347.0	1045.0	-1.0	1302.0	997.0	-1.0	1430.0	1646.0	-1.0	2346.0	1381.0	-1.0	2248.0	1072.0	-1.0	1316.0	1061.0	-1.0	1472.0	1690.0	-1.0	2097.0	1185.0	-1.0	1818.0	1637.0	-1.0	2147.0	1640.0	-1.0	2586.0	1024.0	-1.0	1199.0	1388.0	-1.0	2181.0	1122.0	-1.0	1443.0	852.0	-1.0	1124.0	1042.0	-1.0	1270.0	
304.702	963.0	-1.0	1339.0	1043.0	-1.0	1298.0	995.0	-1.0	1424.0	1643.0	-1.0	2336.0	1379.0	-1.0	2241.0	1071.0	-1.0	1312.0	1060.0	-1.0	1469.0	1690.0	-1.0	2093.0	1184.0	-1.0	1813.0	1636.0	-1.0	2142.0	1637.0	-1.0	2578.0	1022.0	-1.0	1195.0	1388.0	-1.0	2179.0	1120.0	-1.0	1440.0	852.0	-1.0	1120.0	1040.0	-1.0	1268.0	
305.201	960.0	-1.0	1329.0	1041.0	-1.0	1289.0	994.0	-1.0	1415.0	1641.0	-1.0	2325.0	1378.0	-1.0	2233.0	1069.0	-1.0	1307.0	1058.0	-1.0	1465.0	1688.0	-1.0	2089.0	1182.0	-1.0	1806.0	1633.0	-1.0	2136.0	1634.0	-1.0	2568.0	1019.0	-1.0	1191.0	1386.0	-1.0	2173.0	1118.0	-1.0	1436.0	850.0	-1.0	1118.0	1038.0	-1.0	1265.0	
305.701	962.0	-1.0	1331.0	1042.0	-1.0	1291.0	993.0	-1.0	1415.0	1641.0	-1.0	2326.0	1377.0	-1.0	2230.0	1069.0	-1.0	1306.0	1058.0	-1.0	1464.0	1689.0	-1.0	2086.0	1181.0	-1.0	1802.0	1632.0	-1.0	2132.0	1632.0	-1.0	2562.0	1018.0	-1.0	1189.0	1384.0	-1.0	2167.0	1117.0	-1.0	1432.0	849.0	-1.0	1114.0	1037.0	-1.0	1262.0	
306.201	963.0	-1.0	1331.0	1043.0	-1.0	1292.0	994.0	-1.0	1414.0	1643.0	-1.0	2328.0	1376.0	-1.0	2229.0	1070.0	-1.0	1306.0	1058.0	-1.0	1465.0	1689.0	-1.0	2087.0	1182.0	-1.0	1803.0	1633.0	-1.0	2134.0	1634.0	-1.0	2564.0	1018.0	-1.0	1190.0	1384.0	-1.0	2165.0	1117.0	-1.0	1430.0	849.0	-1.0	1113.0	1038.0	-1.0	1264.0	
306.700	961.0	-1.0	1329.0	1042.0	-1.0	1290.0	993.0	-1.0	1409.0	1643.0	-1.0	2326.0	1375.0	-1.0	2227.0	1071.0	-1.0	1307.0	1058.0	-1.0	1465.0	1689.0	-1.0	2088.0	1182.0	-1.0	1806.0	1633.0	-1.0	2138.0	1634.0	-1.0	2568.0	1019.0	-1.0	1190.0	1384.0	-1.0	2167.0	1117.0	-1.0	1432.0	851.0	-1.0	1115.0	1039.0	-1.0	1265.0	
307.200	959.0	-1.0	1323.0	1040.0	-1.0	1285.0	990.0	-1.0	1402.0	1642.0	-1.0	2323.0	1375.0	-1.0	2224.0	1072.0	-1.0	1309.0	1058.0	-1.0	1465.0	1689.0	-1.0	2087.0	1182.0	-1.0	1806.0	1634.0	-1.0	2139.0	1635.0	-1.0	2570.0	1019.0	-1.0	1191.0	1385.0	-1.0	2169.0	1117.0	-1.0	1430.0	850.0	-1.0	1117.0	1039.0	-1.0	1266.0	
307.699	956.0	-1.0	1312.0	1038.0	-1.0	1277.0	988.0	-1.0	1393.0	1640.0	-1.0	2316.0	1373.0	-1.0	2219.0	1072.0	-1.0	1309.0	1058.0	-1.0	1466.0	1690.0	-1.0	2085.0	1182.0	-1.0	1806.0	1634.0	-1.0	2138.0	1635.0	-1.0	2570.0	1017.0	-1.0	1188.0	1385.0	-1.0	2168.0	1116.0	-1.0	1426.0	851.0	-1.0	1117.0	1039.0	-1.0	1266.0	
308.198	956.0	-1.0	1310.0	1038.0	-1.0	1276.0	989.0	-1.0	1391.0	1642.0	-1.0	2317.0	1373.0	-1.0	2218.0	1073.0	-1.0	1310.0	1059.0	-1.0	1469.0	1690.0	-1.0	2085.0	1182.0	-1.0	1805.0	1634.0	-1.0	2135.0	1635.0	-1.0	2568.0	1017.0	-1.0	1185.0	1385.0	-1.0	2165.0	1114.0	-1.0	1421.0	851.0	-1.0	1117.0	1037.0	-1.0	1262.0	
308.697	956.0	-1.0	1309.0	1039.0	-1.0	1275.0	988.0	-1.0	1389.0	1644.0	-1.0	2320.0	1374.0	-1.0	2221.0	1074.0	-1.0	1314.0	1061.0	-1.0	1472.0	1693.0	-1.0	2090.0	1184.0	-1.0	1809.0	1635.0	-1.0	2137.0	1637.0	-1.0	2574.0	1017.0	-1.0	1186.0	1386.0	-1.0	2169.0	1114.0	-1.0	1421.0	852.0	-1.0	1120.0	1038.0	-1.0	1264.0	
309.196	953.0	-1.0	1304.0	1038.0	-1.0	1273.0	987.0	-1.0	1383.0	1643.0	-1.0	2316.0	1374.0	-1.0	2223.0	1075.0	-1.0	1316.0	1062.0	-1.0	1476.0	1694.0	-1.0	2093.0	1185.0	-1.0	1812.0	1635.0	-1.0	2138.0	1638.0	-1.0	2577.0	1017.0	-1.0	1183.0	1387.0	-1.0	2172.0	1113.0	-1.0	1420.0	854.0	-1.0	1123.0	1038.0	-1.0	1263.0	
309.695	950.0	-1.0	1296.0	1037.0	-1.0	1268.0	987.0	-1.0	1378.0	1642.0	-1.0	2310.0	1374.0	-1.0	2224.0	1076.0	-1.0	1316.0	1063.0	-1.0	1481.0	1695.0	-1.0	2095.0	1185.0	-1.0	1814.0	1635.0	-1.0	2137.0	1638.0	-1.0	2577.0	1015.0	-1.0	1181.0	1387.0	-1.0	2172.0	1112.0	-1.0	1415.0	853.0	-1.0	1124.0	1037.0	-1.0	1262.0	
310.194	949.0	-1.0	1290.0	1036.0	-1.0	1264.0	986.0	-1.0	1376.0	1641.0	-1.0	2304.0	1374.0	-1.0	2226.0	1076.0	-1.0	1315.0	1064.0	-1.0	1482.0	1696.0	-1.0	2096.0	1185.0	-1.0	1813.0	1634.0	-1.0	2134.0	1637.0	-1.0	2573.0	1014.0	-1.0	1176.0	1386.0	-1.0	2167.0	1111.0	-1.0	1411.0	854.0	-1.0	1123.0	1036.0	-1.0	1259.0	
310.693	951.0	-1.0	1295.0	1037.0	-1.0	1269.0	988.0	-1.0	1382.0	1644.0	-1.0	2307.0	1376.0	-1.0	2230.0	1075.0	-1.0	1313.0	1065.0	-1.0	1485.0	1699.0	-1.0	2098.0	1185.0	-1.0	1810.0	1633.0	-1.0	2131.0	1636.0	-1.0	2567.0	1012.0	-1.0	1172.0	1384.0	-1.0	2161.0	1109.0	-1.0	1405.0	853.0	-1.0	1121.0	1036.0	-1.0	1256.0	
311.192	950.0	-1.0	1297.0	1039.0	-1.0	1272.0	989.0	-1.0	1385.0	1643.0	-1.0	2307.0	1376.0	-1.0	2229.0	1074.0	-1.0	1310.0	1065.0	-1.0	1486.0	1697.0	-1.0	2093.0	1184.0	-1.0	1809.0	1632.0	-1.0	2123.0	1634.0	-1.0	2562.0	1010.0	-1.0	1170.0	1384.0	-1.0	2157.0	1108.0	-1.0	1402.0	853.0	-1.0	1120.0	1036.0	-1.0	1255.0	
311.691	950.0	-1.0	1295.0	1038.0	-1.0	1270.0	989.0	-1.0	1383.0	1641.0	-1.0	2298.0	1373.0	-1.0	2222.0	1071.0	-1.0	1303.0	1064.0	-1.0	1481.0	1693.0	-1.0	2083.0	1184.0	-1.0	1803.0	1626.0	-1.0	2111.0	1630.0	-1.0	2551.0	1007.0	-1.0	1164.0	1382.0	-1.0	2149.0	1106.0	-1.0	1397.0	852.0	-1.0	1119.0	1035.0	-1.0	1251.0	
312.190	948.0	-1.0	1290.0	1037.0	-1.0	1265.0	988.0	-1.0	1381.0	1638.0	-1.0	2289.0	1371.0	-1.0	2214.0	1069.0	-1.0	1296.0	1062.0	-1.0	1475.0	1689.0	-1.0	2071.0	1181.0	-1.0	1795.0	1621.0	-1.0	2097.0	1626.0	-1.0	2536.0	1004.0	-1.0	1157.0	1379.0	-1.0	2138.0	1104.0	-1.0	1390.0	852.0	-1.0	1113.0	1032.0	-1.0	1248.0	
312.689	951.0	-1.0	1299.0	1039.0	-1.0	1271.0	991.0	-1.0	1388.0	1638.0	-1.0	2292.0	1371.0	-1.0	2215.0	1067.0	-1.0	1293.0	1061.0	-1.0	1476.0	1687.0	-1.0	2064.0	1181.0	-1.0	1792.0	1618.0	-1.0	2086.0	1626.0	-1.0	2531.0	1003.0	-1.0	1154.0	1378.0	-1.0	2129.0	1103.0	-1.0	1385.0	850.0	-1.0	1109.0	1032.0	-1.0	1245.0	
313.188	952.0	-1.0	1305.0	1040.0	-1.0	1275.0	992.0	-1.0	1392.0	1639.0	-1.0	2294.0	1371.0	-1.0	2215.0	1067.0	-1.0	1291.0	1061.0	-1.0	1474.0	1685.0	-1.0	2059.0	1182.0	-1.0	1792.0	1615.0	-1.0	2081.0	1626.0	-1.0	2530.0	1003.0	-1.0	1152.0	1377.0	-1.0	2126.0	1103.0	-1.0	1384.0	850.0	-1.0	1110.0	1032.0	-1.0	1244.0	
313.687	951.0	-1.0	1305.0	1038.0	-1.0	1275.0	993.0	-1.0	1394.0	1637.0	-1.0	2294.0	1371.0	-1.0	2216.0	1067.0	-1.0	1290.0	1061.0	-1.0	1474.0	1683.0	-1.0	2056.0	1182.0	-1.0	1793.0	1615.0	-1.0	2076.0	1627.0	-1.0	2530.0	1002.0	-1.0	1152.0	1376.0	-1.0	2123.0	1103.0	-1.0	1383.0	850.0	-1.0	1111.0	1032.0	-1.0	1246.0	
314.186	955.0	-1.0	1312.0	1041.0	-1.0	1278.0	995.0	-1.0	1402.0	1640.0	-1.0	2301.0	1373.0	-1.0	2222.0	1067.0	-1.0	1291.0	1062.0	-1.0	1477.0	1686.0	-1.0	2057.0	1184.0	-1.0	1796.0	1617.0	-1.0	2077.0	1628.0	-1.0	2532.0	1003.0	-1.0	1153.0	1376.0	-1.0	2122.0	1104.0	-1.0	1384.0	851.0	-1.0	1111.0	1034.0	-1.0	1248.0	
314.685	957.0	-1.0	1322.0	1043.0	-1.0	1286.0	998.0	-1.0	1411.0	1643.0	-1.0	2313.0	1376.0	-1.0	2233.0	1069.0	-1.0	1297.0	1064.0	-1.0	1483.0	1690.0	-1.0	2065.0	1186.0	-1.0	1805.0	1620.0	-1.0	2085.0	1634.0	-1.0	2546.0	1006.0	-1.0	1158.0	1378.0	-1.0	2125.0	1105.0	-1.0	1386.0	853.0	-1.0	1114.0	1036.0	-1.0	1252.0	
315.184	958.0	-1.0	1327.0	1044.0	-1.0	1290.0	999.0	-1.0	1417.0	1646.0	-1.0	2322.0	1378.0	-1.0	2243.0	1071.0	-1.0	1303.0	1066.0	-1.0	1488.0	1693.0	-1.0	2072.0	1189.0	-1.0	1813.0	1624.0	-1.0	2092.0	1638.0	-1.0	2557.0	1009.0	-1.0	1163.0	1380.0	-1.0	2131.0	1108.0	-1.0	1391.0	855.0	-1.0	1118.0	1037.0	-1.0	1257.0	
315.683	958.0	-1.0	1326.0	1044.0	-1.0	1290.0	998.0	-1.0	1418.0	1645.0	-1.0	2325.0	1379.0	-1.0	2248.0	1071.0	-1.0	1305.0	1067.0	-1.0	1491.0	1696.0	-1.0	2077.0	1190.0	-1.0	1815.0	1626.0	-1.0	2094.0	1639.0	-1.0	2560.0	1009.0	-1.0	1165.0	1382.0	-1.0	2135.0	1109.0	-1.0	1394.0	855.0	-1.0	1120.0	1039.0	-1.0	1260.0	
316.182	954.0	-1.0	1319.0	1041.0	-1.0	1283.0	996.0	-1.0	1414.0	1641.0	-1.0	2320.0	1380.0	-1.0	2247.0	1071.0	-1.0	1305.0	1068.0	-1.0	1492.0	1696.0	-1.0	2076.0	1189.0	-1.0	1811.0	1626.0	-1.0	2091.0	1639.0	-1.0	2555.0	1009.0	-1.0	1163.0	1383.0	-1.0	2132.0	1108.0	-1.0	1392.0	856.0	-1.0	1119.0	1039.0	-1.0	1260.0	
316.681	955.0	-1.0	1316.0	1043.0	-1.0	1282.0	997.0	-1.0	1417.0	1642.0	-1.0	2319.0	1380.0	-1.0	2246.0	1070.0	-1.0	1303.0	1067.0	-1.0	1491.0	1696.0	-1.0	2075.0	1187.0	-1.0	1804.0	1623.0	-1.0	2084.0	1637.0	-1.0	2545.0	1007.0	-1.0	1158.0	1382.0	-1.0	2127.0	1107.0	-1.0	1387.0	855.0	-1.0	1115.0	1038.0	-1.0	1257.0	
317.180	955.0	-1.0	1316.0	1042.0	-1.0	1280.0	998.0	-1.0	1416.0	1642.0	-1.0	2318.0	1380.0	-1.0	2245.0	1070.0	-1.0	1302.0	1067.0	-1.0	1489.0	1693.0	-1.0	2072.0	1186.0	-1.0	1801.0	1619.0	-1.0	2078.0	1635.0	-1.0	2540.0	1006.0	-1.0	1156.0	1382.0	-1.0	2124.0	1106.0	-1.0	1385.0	855.0	-1.0	1113.0	1038.0	-1.0	1255.0	
317.679	953.0	-1.0	1309.0	1040.0	-1.0	1274.0	996.0	-1.0	1411.0	1638.0	-1.0	2309.0	1377.0	-1.0	2238.0	1068.0	-1.0	1299.0	1066.0	-1.0	1485.0	1689.0	-1.0	2065.0	1184.0	-1.0	1794.0	1616.0	-1.0	2069.0	1632.0	-1.0	2532.0	1004.0	-1.0	1151.0	1381.0	-1.0	2119.0	1106.0	-1.0	1382.0	855.0	-1.0	1111.0	1037.0	-1.0	1252.0	
318.178	950.0	-1.0	1299.0	1037.0	-1.0	1265.0	993.0	-1.0	1404.0	1634.0	-1.0	2299.0	1376.0	-1.0	2230.0	1067.0	-1.0	1296.0	1064.0	-1.0	1482.0	1687.0	-1.0	2059.0	1182.0	-1.0	1788.0	1612.0	-1.0	2060.0	1630.0	-1.0	2522.0	1002.0	-1.0	1147.0	1380.0	-1.0	2113.0	1104.0	-1.0	1377.0	854.0	-1.0	1108.0	1036.0	-1.0	1250.0	
318.677	951.0	-1.0	1300.0	1038.0	-1.0	1265.0	995.0	-1.0	1403.0	1636.0	-1.0	2299.0	1376.0	-1.0	2227.0	1067.0	-1.0	1294.0	1063.0	-1.0	1479.0	1685.0	-1.0	2056.0	1181.0	-1.0	1783.0	1611.0	-1.0	2055.0	1628.0	-1.0	2516.0	1001.0	-1.0	1143.0	1379.0	-1.0	2106.0	1103.0	-1.0	1372.0	852.0	-1.0	1106.0	1036.0	-1.0	1248.0	
319.176	951.0	-1.0	1302.0	1038.0	-1.0	1266.0	994.0	-1.0	1403.0	1636.0	-1.0	2300.0	1375.0	-1.0	2226.0	1068.0	-1.0	1295.0	1063.0	-1.0	1479.0	1686.0	-1.0	2056.0	1182.0	-1.0	1785.0	1611.0	-1.0	2058.0	1630.0	-1.0	2520.0	1003.0	-1.0	1144.0	1380.0	-1.0	2104.0	1104.0	-1.0	1371.0	854.0	-1.0	1105.0	1037.0	-1.0	1249.0	
319.676	948.0	-1.0	1297.0	1037.0	-1.0	1263.0	991.0	-1.0	1397.0	1634.0	-1.0	2296.0	1375.0	-1.0	2223.0	1069.0	-1.0	1296.0	1063.0	-1.0	1479.0	1685.0	-1.0	2057.0	1182.0	-1.0	1787.0	1614.0	-1.0	2063.0	1631.0	-1.0	2524.0	1003.0	-1.0	1145.0	1380.0	-1.0	2107.0	1105.0	-1.0	1372.0	855.0	-1.0	1107.0	1039.0	-1.0	1251.0	
320.175	947.0	-1.0	1290.0	1035.0	-1.0	1258.0	989.0	-1.0	1390.0	1634.0	-1.0	2292.0	1374.0	-1.0	2221.0	1069.0	-1.0	1297.0	1064.0	-1.0	1480.0	1688.0	-1.0	2062.0	1182.0	-1.0	1787.0	1618.0	-1.0	2070.0	1633.0	-1.0	2527.0	1006.0	-1.0	1146.0	1381.0	-1.0	2110.0	1106.0	-1.0	1372.0	855.0	-1.0	1109.0	1041.0	-1.0	1255.0	
320.674	948.0	-1.0	1292.0	1038.0	-1.0	1261.0	991.0	-1.0	1391.0	1638.0	-1.0	2297.0	1377.0	-1.0	2227.0	1071.0	-1.0	1300.0	1066.0	-1.0	1485.0	1691.0	-1.0	2067.0	1184.0	-1.0	1789.0	1622.0	-1.0	2077.0	1636.0	-1.0	2533.0	1007.0	-1.0	1147.0	1386.0	-1.0	2117.0	1106.0	-1.0	1371.0	855.0	-1.0	1111.0	1044.0	-1.0	1258.0	
321.173	950.0	-1.0	1296.0	1041.0	-1.0	1266.0	993.0	-1.0	1395.0	1641.0	-1.0	2303.0	1380.0	-1.0	2237.0	1072.0	-1.0	1306.0	1070.0	-1.0	1494.0	1695.0	-1.0	2074.0	1187.0	-1.0	1798.0	1627.0	-1.0	2087.0	1639.0	-1.0	2545.0	1010.0	-1.0	1151.0	1390.0	-1.0	2128.0	1108.0	-1.0	1374.0	857.0	-1.0	1113.0	1048.0	-1.0	1265.0	
321.672	950.0	-1.0	1295.0	1041.0	-1.0	1266.0	994.0	-1.0	1394.0	1642.0	-1.0	2305.0	1382.0	-1.0	2244.0	1074.0	-1.0	1309.0	1072.0	-1.0	1501.0	1699.0	-1.0	2081.0	1189.0	-1.0	1803.0	1631.0	-1.0	2095.0	1643.0	-1.0	2554.0	1012.0	-1.0	1154.0	1394.0	-1.0	2139.0	1110.0	-1.0	1378.0	858.0	-1.0	1118.0	1051.0	-1.0	1271.0	
322.171	948.0	-1.0	1290.0	1039.0	-1.0	1262.0	992.0	-1.0	1392.0	1642.0	-1.0	2304.0	1383.0	-1.0	2248.0	1075.0	-1.0	1313.0	1075.0	-1.0	1506.0	1701.0	-1.0	2086.0	1189.0	-1.0	1804.0	1634.0	-1.0	2098.0	1645.0	-1.0	2558.0	1014.0	-1.0	1155.0	1397.0	-1.0	2146.0	1111.0	-1.0	1382.0	860.0	-1.0	1121.0	1054.0	-1.0	1276.0	
322.670	945.0	-1.0	1282.0	1036.0	-1.0	1255.0	991.0	-1.0	1387.0	1641.0	-1.0	2298.0	1383.0	-1.0	2248.0	1076.0	-1.0	1314.0	1076.0	-1.0	1508.0	1704.0	-1.0	2090.0	1189.0	-1.0	1803.0	1635.0	-1.0	2100.0	1645.0	-1.0	2557.0	1014.0	-1.0	1155.0	1398.0	-1.0	2151.0	1111.0	-1.0	1382.0	861.0	-1.0	1124.0	1056.0	-1.0	1279.0	
323.169	946.0	-1.0	1284.0	1036.0	-1.0	1255.0	992.0	-1.0	1389.0	1641.0	-1.0	2301.0	1384.0	-1.0	2251.0	1077.0	-1.0	1317.0	1078.0	-1.0	1511.0	1707.0	-1.0	2094.0	1188.0	-1.0	1801.0	1635.0	-1.0	2101.0	1644.0	-1.0	2555.0	1015.0	-1.0	1156.0	1400.0	-1.0	2153.0	1112.0	-1.0	1384.0	861.0	-1.0	1123.0	1056.0	-1.0	1279.0	
323.668	945.0	-1.0	1281.0	1035.0	-1.0	1251.0	992.0	-1.0	1388.0	1641.0	-1.0	2301.0	1385.0	-1.0	2251.0	1077.0	-1.0	1319.0	1079.0	-1.0	1513.0	1708.0	-1.0	2098.0	1189.0	-1.0	1804.0	1637.0	-1.0	2105.0	1645.0	-1.0	2558.0	1017.0	-1.0	1158.0	1402.0	-1.0	2160.0	1112.0	-1.0	1386.0	862.0	-1.0	1126.0	1058.0	-1.0	1284.0	
324.167	944.0	-1.0	1275.0	1032.0	-1.0	1245.0	990.0	-1.0	1383.0	1638.0	-1.0	2294.0	1383.0	-1.0	2246.0	1078.0	-1.0	1320.0	1078.0	-1.0	1513.0	1709.0	-1.0	2099.0	1189.0	-1.0	1804.0	1639.0	-1.0	2108.0	1644.0	-1.0	2558.0	1018.0	-1.0	1160.0	1403.0	-1.0	2164.0	1113.0	-1.0	1387.0	862.0	-1.0	1128.0	1059.0	-1.0	1287.0	
324.666	941.0	-1.0	1267.0	1029.0	-1.0	1238.0	988.0	-1.0	1375.0	1636.0	-1.0	2287.0	1382.0	-1.0	2239.0	1078.0	-1.0	1320.0	1078.0	-1.0	1511.0	1709.0	-1.0	2100.0	1188.0	-1.0	1803.0	1640.0	-1.0	2109.0	1644.0	-1.0	2557.0	1019.0	-1.0	1162.0	1403.0	-1.0	2165.0	1113.0	-1.0	1388.0	861.0	-1.0	1127.0	1060.0	-1.0	1288.0	
325.165	943.0	-1.0	1269.0	1030.0	-1.0	1239.0	989.0	-1.0	1377.0	1637.0	-1.0	2289.0	1381.0	-1.0	2236.0	1077.0	-1.0	1319.0	1078.0	-1.0	1511.0	1710.0	-1.0	2100.0	1187.0	-1.0	1800.0	1642.0	-1.0	2111.0	1644.0	-1.0	2555.0	1021.0	-1.0	1163.0	1403.0	-1.0	2164.0	1112.0	-1.0	1387.0	861.0	-1.0	1125.0	1060.0	-1.0	1289.0	
325.664	944.0	-1.0	1273.0	1032.0	-1.0	1243.0	989.0	-1.0	1379.0	1637.0	-1.0	2289.0	1379.0	-1.0	2233.0	1076.0	-1.0	1318.0	1078.0	-1.0	1510.0	1709.0	-1.0	2098.0	1187.0	-1.0	1801.0	1644.0	-1.0	2114.0	1645.0	-1.0	2558.0	1022.0	-1.0	1167.0	1403.0	-1.0	2165.0	1113.0	-1.0	1387.0	862.0	-1.0	1127.0	1060.0	-1.0	1290.0	
326.163	942.0	-1.0	1268.0	1031.0	-1.0	1243.0	988.0	-1.0	1377.0	1633.0	-1.0	2283.0	1378.0	-1.0	2225.0	1074.0	-1.0	1310.0	1077.0	-1.0	1507.0	1706.0	-1.0	2092.0	1185.0	-1.0	1795.0	1642.0	-1.0	2107.0	1643.0	-1.0	2552.0	1023.0	-1.0	1165.0	1403.0	-1.0	2160.0	1112.0	-1.0	1385.0	861.0	-1.0	1126.0	1059.0	-1.0	1288.0	
326.662	941.0	-1.0	1263.0	1031.0	-1.0	1239.0	988.0	-1.0	1375.0	1631.0	-1.0	2274.0	1375.0	-1.0	2215.0	1070.0	-1.0	1303.0	1075.0	-1.0	1502.0	1705.0	-1.0	2086.0	1183.0	-1.0	1786.0	1639.0	-1.0	2098.0	1639.0	-1.0	2539.0	1021.0	-1.0	1162.0	1400.0	-1.0	2153.0	1110.0	-1.0	1380.0	859.0	-1.0	1121.0	1058.0	-1.0	1284.0	
327.161	943.0	-1.0	1267.0	1031.0	-1.0	1246.0	989.0	-1.0	1380.0	1631.0	-1.0	2274.0	1373.0	-1.0	2213.0	1068.0	-1.0	1298.0	1075.0	-1.0	1500.0	1702.0	-1.0	2082.0	1182.0	-1.0	1782.0	1638.0	-1.0	2091.0	1637.0	-1.0	2534.0	1022.0	-1.0	1162.0	1399.0	-1.0	2147.0	1111.0	-1.0	1377.0	858.0	-1.0	1117.0	1056.0	-1.0	1280.0	
327.660	943.0	-1.0	1271.0	1033.0	-1.0	1251.0	990.0	-1.0	1384.0	1629.0	-1.0	2274.0	1373.0	-1.0	2213.0	1066.0	-1.0	1293.0	1074.0	-1.0	1499.0	1701.0	-1.0	2079.0	1181.0	-1.0	1780.0	1635.0	-1.0	2087.0	1636.0	-1.0	2530.0	1020.0	-1.0	1162.0	1400.0	-1.0	2149.0	1110.0	-1.0	1377.0	859.0	-1.0	1117.0	1055.0	-1.0	1279.0	
328.159	943.0	-1.0	1273.0	1033.0	-1.0	1253.0	991.0	-1.0	1389.0	1628.0	-1.0	2272.0	1374.0	-1.0	2217.0	1064.0	-1.0	1290.0	1075.0	-1.0	1500.0	1698.0	-1.0	2076.0	1181.0	-1.0	1780.0	1633.0	-1.0	2080.0	1635.0	-1.0	2528.0	1019.0	-1.0	1160.0	1400.0	-1.0	2148.0	1109.0	-1.0	1375.0	857.0	-1.0	1117.0	1056.0	-1.0	1280.0	
328.658	946.0	-1.0	1276.0	1034.0	-1.0	1251.0	993.0	-1.0	1394.0	1629.0	-1.0	2274.0	1376.0	-1.0	2221.0	1063.0	-1.0	1289.0	1074.0	-1.0	1501.0	1698.0	-1.0	2075.0	1181.0	-1.0	1779.0	1631.0	-1.0	2077.0	1635.0	-1.0	2526.0	1020.0	-1.0	1161.0	1400.0	-1.0	2147.0	1108.0	-1.0	1374.0	857.0	-1.0	1117.0	1056.0	-1.0	1280.0	
329.157	949.0	-1.0	1284.0	1035.0	-1.0	1256.0	995.0	-1.0	1402.0	1632.0	-1.0	2282.0	1378.0	-1.0	2229.0	1064.0	-1.0	1292.0	1075.0	-1.0	1504.0	1699.0	-1.0	2081.0	1183.0	-1.0	1785.0	1633.0	-1.0	2080.0	1638.0	-1.0	2535.0	1021.0	-1.0	1164.0	1401.0	-1.0	2148.0	1109.0	-1.0	1377.0	858.0	-1.0	1118.0	1054.0	-1.0	1280.0	
329.656	950.0	-1.0	1288.0	1033.0	-1.0	1255.0	996.0	-1.0	1405.0	1632.0	-1.0	2286.0	1379.0	-1.0	2236.0	1065.0	-1.0	1297.0	1075.0	-1.0	1507.0	1701.0	-1.0	2087.0	1185.0	-1.0	1794.0	1636.0	-1.0	2087.0	1641.0	-1.0	2544.0	1023.0	-1.0	1168.0	1403.0	-1.0	2154.0	1111.0	-1.0	1383.0	859.0	-1.0	1123.0	1055.0	-1.0	1283.0	
330.155	949.0	-1.0	1286.0	1031.0	-1.0	1251.0	995.0	-1.0	1402.0	1631.0	-1.0	2287.0	1379.0	-1.0	2236.0	1067.0	-1.0	1302.0	1076.0	-1.0	1508.0	1703.0	-1.0	2093.0	1187.0	-1.0	1798.0	1638.0	-1.0	2092.0	1642.0	-1.0	2549.0	1024.0	-1.0	1172.0	1403.0	-1.0	2156.0	1113.0	-1.0	1387.0	861.0	-1.0	1126.0	1055.0	-1.0	1285.0	
330.654	951.0	-1.0	1288.0	1032.0	-1.0	1250.0	995.0	-1.0	1402.0	1634.0	-1.0	2295.0	1380.0	-1.0	2238.0	1070.0	-1.0	1309.0	1077.0	-1.0	1509.0	1706.0	-1.0	2101.0	1189.0	-1.0	1801.0	1641.0	-1.0	2102.0	1644.0	-1.0	2553.0	1027.0	-1.0	1176.0	1403.0	-1.0	2159.0	1115.0	-1.0	1394.0	861.0	-1.0	1127.0	1055.0	-1.0	1287.0	
331.153	954.0	-1.0	1297.0	1034.0	-1.0	1258.0	996.0	-1.0	1406.0	1637.0	-1.0	2307.0	1381.0	-1.0	2246.0	1073.0	-1.0	1318.0	1078.0	-1.0	1514.0	1712.0	-1.0	2115.0	1191.0	-1.0	1810.0	1648.0	-1.0	2116.0	1648.0	-1.0	2564.0	1030.0	-1.0	1185.0	1405.0	-1.0	2166.0	1118.0	-1.0	1402.0	861.0	-1.0	1130.0	1056.0	-1.0	1292.0	
331.653	955.0	-1.0	1304.0	1036.0	-1.0	1263.0	997.0	-1.0	1408.0	1640.0	-1.0	2318.0	1383.0	-1.0	2253.0	1076.0	-1.0	1327.0	1079.0	-1.0	1519.0	1718.0	-1.0	2128.0	1193.0	-1.0	1818.0	1654.0	-1.0	2132.0	1651.0	-1.0	2576.0	1034.0	-1.0	1193.0	1407.0	-1.0	2179.0	1122.0	-1.0	1415.0	864.0	-1.0	1136.0	1058.0	-1.0	1298.0	
332.152	956.0	-1.0	1305.0	1036.0	-1.0	1266.0	997.0	-1.0	1408.0	1641.0	-1.0	2324.0	1384.0	-1.0	2256.0	1078.0	-1.0	1334.0	1080.0	-1.0	1522.0	1722.0	-1.0	2139.0	1194.0	-1.0	1822.0	1658.0	-1.0	2145.0	1653.0	-1.0	2584.0	1037.0	-1.0	1198.0	1410.0	-1.0	2189.0	1125.0	-1.0	1424.0	865.0	-1.0	1140.0	1059.0	-1.0	1303.0	
332.651	956.0	-1.0	1302.0	1036.0	-1.0	1265.0	995.0	-1.0	1404.0	1641.0	-1.0	2324.0	1384.0	-1.0	2258.0	1080.0	-1.0	1338.0	1081.0	-1.0	1524.0	1725.0	-1.0	2148.0	1194.0	-1.0	1823.0	1661.0	-1.0	2154.0	1653.0	-1.0	2587.0	1039.0	-1.0	1203.0	1411.0	-1.0	2193.0	1129.0	-1.0	1429.0	866.0	-1.0	1140.0	1059.0	-1.0	1304.0	
333.150	957.0	-1.0	1302.0	1038.0	-1.0	1265.0	995.0	-1.0	1405.0	1642.0	-1.0	2326.0	1385.0	-1.0	2259.0	1081.0	-1.0	1340.0	1082.0	-1.0	1527.0	1728.0	-1.0	2155.0	1193.0	-1.0	1823.0	1662.0	-1.0	2160.0	1652.0	-1.0	2586.0	1039.0	-1.0	1205.0	1411.0	-1.0	2195.0	1130.0	-1.0	1433.0	866.0	-1.0	1140.0	1059.0	-1.0	1303.0	
333.649	958.0	-1.0	1308.0	1040.0	-1.0	1272.0	997.0	-1.0	1409.0	1644.0	-1.0	2329.0	1386.0	-1.0	2264.0	1082.0	-1.0	1342.0	1083.0	-1.0	1531.0	1730.0	-1.0	2163.0	1194.0	-1.0	1826.0	1663.0	-1.0	2165.0	1653.0	-1.0	2590.0	1041.0	-1.0	1209.0	1412.0	-1.0	2197.0	1131.0	-1.0	1435.0	866.0	-1.0	1140.0	1059.0	-1.0	1301.0	
334.148	958.0	-1.0	1309.0	1040.0	-1.0	1273.0	997.0	-1.0	1409.0	1643.0	-1.0	2328.0	1386.0	-1.0	2265.0	1081.0	-1.0	1342.0	1084.0	-1.0	1532.0	1730.0	-1.0	2167.0	1194.0	-1.0	1827.0	1663.0	-1.0	2167.0	1652.0	-1.0	2591.0	1041.0	-1.0	1211.0	1411.0	-1.0	2201.0	1133.0	-1.0	1438.0	865.0	-1.0	1140.0	1059.0	-1.0	1302.0	
334.647	957.0	-1.0	1305.0	1040.0	-1.0	1271.0	996.0	-1.0	1406.0	1640.0	-1.0	2321.0	1385.0	-1.0	2262.0	1081.0	-1.0	1342.0	1083.0	-1.0	1532.0	1729.0	-1.0	2167.0	1193.0	-1.0	1826.0	1661.0	-1.0	2167.0	1651.0	-1.0	2590.0	1040.0	-1.0	1211.0	1410.0	-1.0	2202.0	1133.0	-1.0	1439.0	866.0	-1.0	1143.0	1057.0	-1.0	1300.0	
335.146	958.0	-1.0	1305.0	1040.0	-1.0	1269.0	997.0	-1.0	1408.0	1641.0	-1.0	2319.0	1386.0	-1.0	2260.0	1080.0	-1.0	1340.0	1083.0	-1.0	1532.0	1729.0	-1.0	2168.0	1193.0	-1.0	1825.0	1660.0	-1.0	2167.0	1649.0	-1.0	2589.0	1040.0	-1.0	1211.0	1409.0	-1.0	2204.0	1132.0	-1.0	1440.0	865.0	-1.0	1142.0	1058.0	-1.0	1300.0	
335.645	961.0	-1.0	1312.0	1042.0	-1.0	1274.0	998.0	-1.0	1414.0	1644.0	-1.0	2326.0	1387.0	-1.0	2266.0	1082.0	-1.0	1344.0	1083.0	-1.0	1535.0	1728.0	-1.0	2173.0	1194.0	-1.0	1833.0	1661.0	-1.0	2175.0	1652.0	-1.0	2599.0	1042.0	-1.0	1216.0	1410.0	-1.0	2210.0	1135.0	-1.0	1444.0	866.0	-1.0	1144.0	1059.0	-1.0	1302.0	
336.144	962.0	-1.0	1317.0	1043.0	-1.0	1277.0	999.0	-1.0	1415.0	1645.0	-1.0	2331.0	1387.0	-1.0	2269.0	1082.0	-1.0	1347.0	1083.0	-1.0	1538.0	1729.0	-1.0	2176.0	1196.0	-1.0	1839.0	1663.0	-1.0	2182.0	1654.0	-1.0	2610.0	1043.0	-1.0	1221.0	1412.0	-1.0	2219.0	1136.0	-1.0	1450.0	868.0	-1.0	1150.0	1061.0	-1.0	1305.0	
336.643	962.0	-1.0	1317.0	1042.0	-1.0	1276.0	999.0	-1.0	1415.0	1646.0	-1.0	2334.0	1389.0	-1.0	2271.0	1083.0	-1.0	1349.0	1083.0	-1.0	1540.0	1728.0	-1.0	2179.0	1196.0	-1.0	1843.0	1665.0	-1.0	2190.0	1656.0	-1.0	2620.0	1045.0	-1.0	1224.0	1412.0	-1.0	2229.0	1137.0	-1.0	1455.0	869.0	-1.0	1154.0	1061.0	-1.0	1309.0	
337.142	962.0	-1.0	1313.0	1041.0	-1.0	1272.0	998.0	-1.0	1414.0	1646.0	-1.0	2332.0	1388.0	-1.0	2270.0	1083.0	-1.0	1350.0	1083.0	-1.0	1540.0	1727.0	-1.0	2177.0	1197.0	-1.0	1844.0	1665.0	-1.0	2192.0	1656.0	-1.0	2622.0	1044.0	-1.0	1225.0	1412.0	-1.0	2232.0	1137.0	-1.0	1456.0	869.0	-1.0	1157.0	1062.0	-1.0	1310.0	
337.641	964.0	-1.0	1320.0	1043.0	-1.0	1278.0	1000.0	-1.0	1419.0	1649.0	-1.0	2340.0	1389.0	-1.0	2272.0	1084.0	-1.0	1350.0	1084.0	-1.0	1540.0	1726.0	-1.0	2177.0	1196.0	-1.0	1843.0	1665.0	-1.0	2193.0	1656.0	-1.0	2621.0	1045.0	-1.0	1226.0	1412.0	-1.0	2233.0	1137.0	-1.0	1456.0	868.0	-1.0	1155.0	1061.0	-1.0	1309.0	
338.140	965.0	-1.0	1323.0	1044.0	-1.0	1281.0	1000.0	-1.0	1421.0	1650.0	-1.0	2344.0	1389.0	-1.0	2271.0	1083.0	-1.0	1350.0	1083.0	-1.0	1540.0	1724.0	-1.0	2174.0	1195.0	-1.0	1844.0	1664.0	-1.0	2192.0	1655.0	-1.0	2622.0	1045.0	-1.0	1226.0	1411.0	-1.0	2236.0	1137.0	-1.0	1457.0	868.0	-1.0	1157.0	1062.0	-1.0	1309.0	
338.639	963.0	-1.0	1318.0	1042.0	-1.0	1279.0	999.0	-1.0	1417.0	1648.0	-1.0	2340.0	1387.0	-1.0	2265.0	1081.0	-1.0	1348.0	1082.0	-1.0	1538.0	1720.0	-1.0	2168.0	1195.0	-1.0	1840.0	1660.0	-1.0	2186.0	1653.0	-1.0	2616.0	1043.0	-1.0	1223.0	1409.0	-1.0	2234.0	1135.0	-1.0	1456.0	867.0	-1.0	1156.0	1061.0	-1.0	1307.0	
339.139	961.0	-1.0	1309.0	1041.0	-1.0	1274.0	998.0	-1.0	1413.0	1645.0	-1.0	2331.0	1385.0	-1.0	2257.0	1080.0	-1.0	1343.0	1080.0	-1.0	1534.0	1717.0	-1.0	2162.0	1192.0	-1.0	1833.0	1657.0	-1.0	2178.0	1649.0	-1.0	2604.0	1040.0	-1.0	1219.0	1407.0	-1.0	2228.0	1132.0	-1.0	1452.0	866.0	-1.0	1154.0	1059.0	-1.0	1303.0	
339.638	963.0	-1.0	1314.0	1042.0	-1.0	1279.0	998.0	-1.0	1416.0	1647.0	-1.0	2336.0	1386.0	-1.0	2257.0	1079.0	-1.0	1342.0	1080.0	-1.0	1533.0	1717.0	-1.0	2161.0	1191.0	-1.0	1830.0	1655.0	-1.0	2174.0	1646.0	-1.0	2596.0	1039.0	-1.0	1215.0	1406.0	-1.0	2221.0	1130.0	-1.0	1448.0	865.0	-1.0	1151.0	1057.0	-1.0	1299.0	
340.137	963.0	-1.0	1316.0	1042.0	-1.0	1283.0	999.0	-1.0	1418.0	1646.0	-1.0	2337.0	1384.0	-1.0	2255.0	1079.0	-1.0	1342.0	1080.0	-1.0	1533.0	1716.0	-1.0	2161.0	1191.0	-1.0	1830.0	1654.0	-1.0	2174.0	1645.0	-1.0	2594.0	1038.0	-1.0	1214.0	1404.0	-1.0	2220.0	1131.0	-1.0	1448.0	866.0	-1.0	1153.0	1058.0	-1.0	1300.0	
340.636	962.0	-1.0	1313.0	1040.0	-1.0	1281.0	998.0	-1.0	1415.0	1645.0	-1.0	2334.0	1384.0	-1.0	2251.0	1079.0	-1.0	1342.0	1079.0	-1.0	1530.0	1715.0	-1.0	2161.0	1190.0	-1.0	1830.0	1654.0	-1.0	2174.0	1645.0	-1.0	2592.0	1036.0	-1.0	1213.0	1404.0	-1.0	2222.0	1130.0	-1.0	1449.0	865.0	-1.0	1155.0	1058.0	-1.0	1300.0	
341.136	961.0	-1.0	1309.0	1038.0	-1.0	1277.0	996.0	-1.0	1409.0	1644.0	-1.0	2331.0	1383.0	-1.0	2247.0	1079.0	-1.0	1342.0	1078.0	-1.0	1529.0	1715.0	-1.0	2162.0	1190.0	-1.0	1829.0	1654.0	-1.0	2177.0	1644.0	-1.0	2589.0	1036.0	-1.0	1213.0	1405.0	-1.0	2221.0	1129.0	-1.0	1448.0	866.0	-1.0	1155.0	1058.0	-1.0	1301.0	
341.635	960.0	-1.0	1305.0	1036.0	-1.0	1271.0	995.0	-1.0	1403.0	1642.0	-1.0	2328.0	1383.0	-1.0	2244.0	1079.0	-1.0	1343.0	1077.0	-1.0	1528.0	1715.0	-1.0	2164.0	1189.0	-1.0	1828.0	1655.0	-1.0	2179.0	1644.0	-1.0	2586.0	1036.0	-1.0	1212.0	1404.0	-1.0	2223.0	1128.0	-1.0	1447.0	865.0	-1.0	1156.0	1059.0	-1.0	1302.0	
342.134	960.0	-1.0	1310.0	1036.0	-1.0	1275.0	995.0	-1.0	1405.0	1644.0	-1.0	2334.0	1383.0	-1.0	2246.0	1080.0	-1.0	1346.0	1079.0	-1.0	1530.0	1717.0	-1.0	2168.0	1190.0	-1.0	1828.0	1657.0	-1.0	2183.0	1645.0	-1.0	2586.0	1036.0	-1.0	1212.0	1405.0	-1.0	2224.0	1127.0	-1.0	1446.0	865.0	-1.0	1157.0	1059.0	-1.0	1302.0	
342.633	960.0	-1.0	1312.0	1036.0	-1.0	1276.0	994.0	-1.0	1402.0	1643.0	-1.0	2336.0	1384.0	-1.0	2245.0	1082.0	-1.0	1348.0	1078.0	-1.0	1531.0	1718.0	-1.0	2171.0	1190.0	-1.0	1829.0	1659.0	-1.0	2188.0	1646.0	-1.0	2591.0	1037.0	-1.0	1213.0	1406.0	-1.0	2229.0	1128.0	-1.0	1447.0	865.0	-1.0	1159.0	1060.0	-1.0	1304.0	
343.132	959.0	-1.0	1306.0	1033.0	-1.0	1271.0	991.0	-1.0	1395.0	1643.0	-1.0	2332.0	1382.0	-1.0	2239.0	1082.0	-1.0	1348.0	1078.0	-1.0	1530.0	1717.0	-1.0	2170.0	1189.0	-1.0	1828.0	1659.0	-1.0	2188.0	1646.0	-1.0	2589.0	1036.0	-1.0	1212.0	1407.0	-1.0	2233.0	1127.0	-1.0	1446.0	864.0	-1.0	1159.0	1060.0	-1.0	1304.0	
343.631	955.0	-1.0	1297.0	1032.0	-1.0	1263.0	990.0	-1.0	1386.0	1641.0	-1.0	2323.0	1380.0	-1.0	2231.0	1081.0	-1.0	1346.0	1078.0	-1.0	1528.0	1716.0	-1.0	2166.0	1187.0	-1.0	1823.0	1657.0	-1.0	2183.0	1645.0	-1.0	2584.0	1033.0	-1.0	1208.0	1406.0	-1.0	2230.0	1125.0	-1.0	1443.0	864.0	-1.0	1157.0	1059.0	-1.0	1302.0	
344.130	957.0	-1.0	1299.0	1033.0	-1.0	1265.0	991.0	-1.0	1387.0	1642.0	-1.0	2325.0	1380.0	-1.0	2227.0	1081.0	-1.0	1344.0	1076.0	-1.0	1527.0	1716.0	-1.0	2164.0	1185.0	-1.0	1817.0	1655.0	-1.0	2177.0	1643.0	-1.0	2577.0	1032.0	-1.0	1204.0	1404.0	-1.0	2223.0	1124.0	-1.0	1438.0	863.0	-1.0	1154.0	1058.0	-1.0	1299.0	
344.629	957.0	-1.0	1301.0	1034.0	-1.0	1269.0	992.0	-1.0	1388.0	1644.0	-1.0	2328.0	1379.0	-1.0	2225.0	1082.0	-1.0	1344.0	1077.0	-1.0	1527.0	1715.0	-1.0	2163.0	1184.0	-1.0	1816.0	1653.0	-1.0	2175.0	1642.0	-1.0	2576.0	1031.0	-1.0	1203.0	1402.0	-1.0	2219.0	1124.0	-1.0	1436.0	862.0	-1.0	1153.0	1057.0	-1.0	1298.0	
345.129	956.0	-1.0	1299.0	1035.0	-1.0	1269.0	991.0	-1.0	1386.0	1644.0	-1.0	2323.0	1378.0	-1.0	2222.0	1081.0	-1.0	1342.0	1076.0	-1.0	1526.0	1715.0	-1.0	2162.0	1183.0	-1.0	1815.0	1651.0	-1.0	2171.0	1639.0	-1.0	2573.0	1029.0	-1.0	1201.0	1401.0	-1.0	2215.0	1122.0	-1.0	1435.0	862.0	-1.0	1152.0	1057.0	-1.0	1298.0	
345.628	953.0	-1.0	1293.0	1032.0	-1.0	1264.0	990.0	-1.0	1381.0	1641.0	-1.0	2317.0	1378.0	-1.0	2219.0	1081.0	-1.0	1340.0	1075.0	-1.0	1525.0	1714.0	-1.0	2160.0	1182.0	-1.0	1812.0	1650.0	-1.0	2167.0	1637.0	-1.0	2568.0	1027.0	-1.0	1198.0	1398.0	-1.0	2209.0	1122.0	-1.0	1432.0	861.0	-1.0	1150.0	1055.0	-1.0	1295.0	
346.127	953.0	-1.0	1291.0	1033.0	-1.0	1263.0	989.0	-1.0	1381.0	1640.0	-1.0	2314.0	1377.0	-1.0	2217.0	1080.0	-1.0	1339.0	1075.0	-1.0	1524.0	1714.0	-1.0	2156.0	1182.0	-1.0	1809.0	1647.0	-1.0	2160.0	1635.0	-1.0	2564.0	1025.0	-1.0	1194.0	1396.0	-1.0	2205.0	1119.0	-1.0	1428.0	858.0	-1.0	1147.0	1054.0	-1.0	1292.0	
346.626	953.0	-1.0	1293.0	1035.0	-1.0	1267.0	991.0	-1.0	1385.0	1642.0	-1.0	2316.0	1378.0	-1.0	2222.0	1080.0	-1.0	1340.0	1076.0	-1.0	1527.0	1712.0	-1.0	2154.0	1183.0	-1.0	1813.0	1646.0	-1.0	2159.0	1636.0	-1.0	2568.0	1024.0	-1.0	1195.0	1396.0	-1.0	2203.0	1118.0	-1.0	1426.0	858.0	-1.0	1145.0	1052.0	-1.0	1290.0	
347.125	951.0	-1.0	1292.0	1035.0	-1.0	1270.0	991.0	-1.0	1386.0	1641.0	-1.0	2315.0	1379.0	-1.0	2225.0	1080.0	-1.0	1341.0	1076.0	-1.0	1529.0	1709.0	-1.0	2151.0	1184.0	-1.0	1818.0	1645.0	-1.0	2158.0	1637.0	-1.0	2575.0	1023.0	-1.0	1194.0	1396.0	-1.0	2207.0	1117.0	-1.0	1427.0	858.0	-1.0	1145.0	1053.0	-1.0	1292.0	
347.624	949.0	-1.0	1288.0	1035.0	-1.0	1266.0	991.0	-1.0	1383.0	1640.0	-1.0	2311.0	1379.0	-1.0	2226.0	1079.0	-1.0	1341.0	1076.0	-1.0	1529.0	1708.0	-1.0	2148.0	1184.0	-1.0	1819.0	1643.0	-1.0	2157.0	1637.0	-1.0	2578.0	1023.0	-1.0	1194.0	1396.0	-1.0	2210.0	1117.0	-1.0	1426.0	858.0	-1.0	1146.0	1052.0	-1.0	1292.0	
348.123	947.0	-1.0	1280.0	1033.0	-1.0	1259.0	988.0	-1.0	1378.0	1637.0	-1.0	2305.0	1379.0	-1.0	2224.0	1079.0	-1.0	1341.0	1075.0	-1.0	1528.0	1706.0	-1.0	2144.0	1183.0	-1.0	1817.0	1643.0	-1.0	2154.0	1637.0	-1.0	2577.0	1021.0	-1.0	1192.0	1395.0	-1.0	2210.0	1115.0	-1.0	1423.0	856.0	-1.0	1144.0	1051.0	-1.0	1291.0	
348.623	942.0	-1.0	1270.0	1028.0	-1.0	1249.0	984.0	-1.0	1370.0	1633.0	-1.0	2295.0	1377.0	-1.0	2219.0	1078.0	-1.0	1340.0	1075.0	-1.0	1527.0	1704.0	-1.0	2140.0	1182.0	-1.0	1813.0	1641.0	-1.0	2151.0	1636.0	-1.0	2574.0	1019.0	-1.0	1188.0	1395.0	-1.0	2208.0	1112.0	-1.0	1419.0	855.0	-1.0	1141.0	1050.0	-1.0	1288.0	
349.123	941.0	-1.0	1265.0	1028.0	-1.0	1244.0	984.0	-1.0	1364.0	1633.0	-1.0	2290.0	1375.0	-1.0	2213.0	1078.0	-1.0	1340.0	1075.0	-1.0	1526.0	1702.0	-1.0	2138.0	1180.0	-1.0	1808.0	1640.0	-1.0	2148.0	1634.0	-1.0	2568.0	1017.0	-1.0	1183.0	1393.0	-1.0	2201.0	1109.0	-1.0	1412.0	853.0	-1.0	1136.0	1048.0	-1.0	1285.0	
349.623	941.0	-1.0	1261.0	1027.0	-1.0	1241.0	983.0	-1.0	1359.0	1632.0	-1.0	2287.0	1375.0	-1.0	2210.0	1078.0	-1.0	1340.0	1075.0	-1.0	1527.0	1702.0	-1.0	2138.0	1179.0	-1.0	1806.0	1640.0	-1.0	2148.0	1633.0	-1.0	2566.0	1015.0	-1.0	1180.0	1392.0	-1.0	2199.0	1108.0	-1.0	1409.0	853.0	-1.0	1135.0	1047.0	-1.0	1282.0	
350.123	938.0	-1.0	1252.0	1026.0	-1.0	1235.0	980.0	-1.0	1349.0	1630.0	-1.0	2278.0	1372.0	-1.0	2200.0	1077.0	-1.0	1339.0	1074.0	-1.0	1527.0	1702.0	-1.0	2136.0	1177.0	-1.0	1799.0	1638.0	-1.0	2141.0	1629.0	-1.0	2554.0	1013.0	-1.0	1175.0	1390.0	-1.0	2191.0	1106.0	-1.0	1403.0	852.0	-1.0	1130.0	1046.0	-1.0	1279.0	
350.622	935.0	-1.0	1243.0	1023.0	-1.0	1227.0	979.0	-1.0	1338.0	1628.0	-1.0	2267.0	1370.0	-1.0	2189.0	1077.0	-1.0	1335.0	1073.0	-1.0	1524.0	1701.0	-1.0	2133.0	1173.0	-1.0	1786.0	1633.0	-1.0	2129.0	1624.0	-1.0	2534.0	1009.0	-1.0	1166.0	1386.0	-1.0	2176.0	1103.0	-1.0	1394.0	849.0	-1.0	1125.0	1043.0	-1.0	1273.0	
351.121	936.0	-1.0	1243.0	1023.0	-1.0	1228.0	978.0	-1.0	1336.0	1627.0	-1.0	2262.0	1368.0	-1.0	2184.0	1075.0	-1.0	1331.0	1073.0	-1.0	1522.0	1700.0	-1.0	2129.0	1170.0	-1.0	1779.0	1629.0	-1.0	2117.0	1620.0	-1.0	2521.0	1007.0	-1.0	1159.0	1382.0	-1.0	2164.0	1101.0	-1.0	1388.0	849.0	-1.0	1121.0	1042.0	-1.0	1267.0	
351.620	934.0	-1.0	1239.0	1022.0	-1.0	1227.0	977.0	-1.0	1333.0	1623.0	-1.0	2252.0	1364.0	-1.0	2172.0	1072.0	-1.0	1323.0	1070.0	-1.0	1516.0	1696.0	-1.0	2116.0	1167.0	-1.0	1767.0	1623.0	-1.0	2098.0	1614.0	-1.0	2502.0	1003.0	-1.0	1151.0	1378.0	-1.0	2148.0	1099.0	-1.0	1379.0	846.0	-1.0	1116.0	1040.0	-1.0	1260.0	
352.119	934.0	-1.0	1238.0	1023.0	-1.0	1225.0	979.0	-1.0	1333.0	1621.0	-1.0	2243.0	1363.0	-1.0	2163.0	1070.0	-1.0	1314.0	1068.0	-1.0	1507.0	1691.0	-1.0	2103.0	1165.0	-1.0	1755.0	1616.0	-1.0	2078.0	1609.0	-1.0	2482.0	1000.0	-1.0	1142.0	1374.0	-1.0	2131.0	1096.0	-1.0	1369.0	843.0	-1.0	1109.0	1037.0	-1.0	1253.0	
352.618	937.0	-1.0	1243.0	1025.0	-1.0	1231.0	980.0	-1.0	1338.0	1622.0	-1.0	2242.0	1361.0	-1.0	2159.0	1067.0	-1.0	1306.0	1066.0	-1.0	1502.0	1687.0	-1.0	2091.0	1164.0	-1.0	1750.0	1612.0	-1.0	2064.0	1607.0	-1.0	2472.0	998.0	-1.0	1137.0	1370.0	-1.0	2118.0	1095.0	-1.0	1362.0	842.0	-1.0	1103.0	1035.0	-1.0	1246.0	
353.117	938.0	-1.0	1246.0	1026.0	-1.0	1234.0	981.0	-1.0	1342.0	1621.0	-1.0	2239.0	1359.0	-1.0	2154.0	1064.0	-1.0	1300.0	1063.0	-1.0	1495.0	1681.0	-1.0	2077.0	1164.0	-1.0	1747.0	1608.0	-1.0	2052.0	1607.0	-1.0	2467.0	997.0	-1.0	1133.0	1367.0	-1.0	2110.0	1093.0	-1.0	1357.0	842.0	-1.0	1101.0	1034.0	-1.0	1242.0	
353.616	937.0	-1.0	1245.0	1024.0	-1.0	1231.0	981.0	-1.0	1341.0	1618.0	-1.0	2233.0	1357.0	-1.0	2149.0	1061.0	-1.0	1292.0	1061.0	-1.0	1487.0	1677.0	-1.0	2065.0	1163.0	-1.0	1742.0	1606.0	-1.0	2043.0	1606.0	-1.0	2460.0	996.0	-1.0	1129.0	1366.0	-1.0	2101.0	1092.0	-1.0	1353.0	840.0	-1.0	1098.0	1032.0	-1.0	1239.0	
354.115	940.0	-1.0	1254.0	1027.0	-1.0	1236.0	983.0	-1.0	1349.0	1620.0	-1.0	2237.0	1358.0	-1.0	2150.0	1059.0	-1.0	1288.0	1059.0	-1.0	1482.0	1675.0	-1.0	2058.0	1163.0	-1.0	1741.0	1605.0	-1.0	2041.0	1607.0	-1.0	2457.0	996.0	-1.0	1126.0	1364.0	-1.0	2095.0	1091.0	-1.0	1348.0	840.0	-1.0	1095.0	1031.0	-1.0	1236.0	
354.614	941.0	-1.0	1260.0	1028.0	-1.0	1240.0	984.0	-1.0	1355.0	1619.0	-1.0	2241.0	1360.0	-1.0	2154.0	1058.0	-1.0	1287.0	1058.0	-1.0	1478.0	1673.0	-1.0	2053.0	1165.0	-1.0	1744.0	1608.0	-1.0	2044.0	1611.0	-1.0	2464.0	997.0	-1.0	1128.0	1366.0	-1.0	2096.0	1092.0	-1.0	1349.0	841.0	-1.0	1098.0	1032.0	-1.0	1237.0	
355.114	941.0	-1.0	1260.0	1027.0	-1.0	1239.0	983.0	-1.0	1355.0	1618.0	-1.0	2241.0	1360.0	-1.0	2154.0	1058.0	-1.0	1285.0	1057.0	-1.0	1475.0	1672.0	-1.0	2051.0	1166.0	-1.0	1746.0	1611.0	-1.0	2047.0	1613.0	-1.0	2469.0	998.0	-1.0	1130.0	1366.0	-1.0	2097.0	1092.0	-1.0	1349.0	842.0	-1.0	1098.0	1032.0	-1.0	1238.0	
355.613	944.0	-1.0	1265.0	1028.0	-1.0	1240.0	985.0	-1.0	1360.0	1620.0	-1.0	2247.0	1362.0	-1.0	2160.0	1057.0	-1.0	1286.0	1059.0	-1.0	1475.0	1673.0	-1.0	2052.0	1167.0	-1.0	1748.0	1614.0	-1.0	2054.0	1616.0	-1.0	2475.0	1000.0	-1.0	1131.0	1367.0	-1.0	2099.0	1092.0	-1.0	1350.0	842.0	-1.0	1099.0	1032.0	-1.0	1240.0	
356.112	945.0	-1.0	1272.0	1030.0	-1.0	1245.0	987.0	-1.0	1366.0	1622.0	-1.0	2255.0	1364.0	-1.0	2169.0	1058.0	-1.0	1290.0	1059.0	-1.0	1478.0	1676.0	-1.0	2056.0	1170.0	-1.0	1756.0	1618.0	-1.0	2064.0	1621.0	-1.0	2488.0	1002.0	-1.0	1137.0	1370.0	-1.0	2109.0	1093.0	-1.0	1355.0	843.0	-1.0	1105.0	1034.0	-1.0	1245.0	
356.611	945.0	-1.0	1272.0	1029.0	-1.0	1247.0	987.0	-1.0	1368.0	1621.0	-1.0	2259.0	1366.0	-1.0	2176.0	1059.0	-1.0	1292.0	1060.0	-1.0	1481.0	1677.0	-1.0	2061.0	1170.0	-1.0	1761.0	1622.0	-1.0	2071.0	1625.0	-1.0	2499.0	1005.0	-1.0	1140.0	1373.0	-1.0	2116.0	1096.0	-1.0	1358.0	845.0	-1.0	1108.0	1034.0	-1.0	1249.0	
357.110	944.0	-1.0	1270.0	1028.0	-1.0	1245.0	985.0	-1.0	1366.0	1620.0	-1.0	2258.0	1366.0	-1.0	2179.0	1057.0	-1.0	1292.0	1061.0	-1.0	1484.0	1674.0	-1.0	2058.0	1172.0	-1.0	1764.0	1620.0	-1.0	2071.0	1626.0	-1.0	2503.0	1003.0	-1.0	1139.0	1374.0	-1.0	2120.0	1095.0	-1.0	1359.0	845.0	-1.0	1107.0	1034.0	-1.0	1248.0	
357.610	944.0	-1.0	1268.0	1028.0	-1.0	1241.0	986.0	-1.0	1366.0	1620.0	-1.0	2257.0	1367.0	-1.0	2182.0	1057.0	-1.0	1291.0	1061.0	-1.0	1486.0	1673.0	-1.0	2057.0	1171.0	-1.0	1763.0	1619.0	-1.0	2069.0	1627.0	-1.0	2503.0	1002.0	-1.0	1138.0	1376.0	-1.0	2123.0	1094.0	-1.0	1356.0	843.0	-1.0	1106.0	1032.0	-1.0	1246.0	
358.110	944.0	-1.0	1271.0	1029.0	-1.0	1244.0	987.0	-1.0	1370.0	1620.0	-1.0	2259.0	1367.0	-1.0	2188.0	1057.0	-1.0	1292.0	1063.0	-1.0	1489.0	1673.0	-1.0	2058.0	1171.0	-1.0	1762.0	1619.0	-1.0	2067.0	1625.0	-1.0	2502.0	1001.0	-1.0	1136.0	1376.0	-1.0	2121.0	1092.0	-1.0	1353.0	843.0	-1.0	1103.0	1030.0	-1.0	1242.0	
358.609	944.0	-1.0	1271.0	1029.0	-1.0	1244.0	986.0	-1.0	1368.0	1619.0	-1.0	2257.0	1368.0	-1.0	2189.0	1056.0	-1.0	1293.0	1063.0	-1.0	1490.0	1673.0	-1.0	2060.0	1171.0	-1.0	1763.0	1617.0	-1.0	2068.0	1626.0	-1.0	2505.0	1002.0	-1.0	1137.0	1377.0	-1.0	2120.0	1092.0	-1.0	1352.0	844.0	-1.0	1102.0	1030.0	-1.0	1240.0	
359.108	942.0	-1.0	1263.0	1026.0	-1.0	1237.0	983.0	-1.0	1361.0	1616.0	-1.0	2247.0	1367.0	-1.0	2186.0	1056.0	-1.0	1292.0	1062.0	-1.0	1489.0	1672.0	-1.0	2059.0	1171.0	-1.0	1762.0	1617.0	-1.0	2067.0	1626.0	-1.0	2505.0	1002.0	-1.0	1137.0	1377.0	-1.0	2121.0	1092.0	-1.0	1351.0	844.0	-1.0	1102.0	1029.0	-1.0	1239.0	
359.607	938.0	-1.0	1253.0	1024.0	-1.0	1228.0	980.0	-1.0	1352.0	1612.0	-1.0	2236.0	1365.0	-1.0	2179.0	1055.0	-1.0	1290.0	1062.0	-1.0	1488.0	1672.0	-1.0	2058.0	1169.0	-1.0	1757.0	1616.0	-1.0	2065.0	1624.0	-1.0	2501.0	1002.0	-1.0	1135.0	1377.0	-1.0	2121.0	1092.0	-1.0	1349.0	844.0	-1.0	1101.0	1029.0	-1.0	1237.0	
360.106	935.0	-1.0	1244.0	1021.0	-1.0	1220.0	979.0	-1.0	1343.0	1609.0	-1.0	2224.0	1364.0	-1.0	2172.0	1056.0	-1.0	1289.0	1061.0	-1.0	1485.0	1672.0	-1.0	2057.0	1167.0	-1.0	1751.0	1615.0	-1.0	2063.0	1622.0	-1.0	2497.0	1002.0	-1.0	1133.0	1376.0	-1.0	2119.0	1091.0	-1.0	1345.0	842.0	-1.0	1099.0	1029.0	-1.0	1235.0	
360.605	936.0	-1.0	1242.0	1022.0	-1.0	1216.0	979.0	-1.0	1339.0	1610.0	-1.0	2220.0	1364.0	-1.0	2168.0	1056.0	-1.0	1287.0	1062.0	-1.0	1484.0	1672.0	-1.0	2056.0	1166.0	-1.0	1745.0	1614.0	-1.0	2057.0	1620.0	-1.0	2489.0	1001.0	-1.0	1131.0	1376.0	-1.0	2114.0	1090.0	-1.0	1341.0	842.0	-1.0	1094.0	1028.0	-1.0	1233.0	
361.104	937.0	-1.0	1244.0	1022.0	-1.0	1218.0	980.0	-1.0	1339.0	1611.0	-1.0	2220.0	1364.0	-1.0	2166.0	1057.0	-1.0	1287.0	1062.0	-1.0	1485.0	1674.0	-1.0	2057.0	1164.0	-1.0	1740.0	1614.0	-1.0	2053.0	1620.0	-1.0	2484.0	1001.0	-1.0	1129.0	1374.0	-1.0	2109.0	1090.0	-1.0	1336.0	840.0	-1.0	1089.0	1028.0	-1.0	1229.0	
361.604	937.0	-1.0	1240.0	1022.0	-1.0	1218.0	979.0	-1.0	1336.0	1609.0	-1.0	2213.0	1363.0	-1.0	2160.0	1055.0	-1.0	1285.0	1062.0	-1.0	1483.0	1675.0	-1.0	2053.0	1162.0	-1.0	1734.0	1612.0	-1.0	2045.0	1616.0	-1.0	2474.0	1000.0	-1.0	1126.0	1373.0	-1.0	2106.0	1090.0	-1.0	1334.0	840.0	-1.0	1087.0	1026.0	-1.0	1226.0	
362.103	934.0	-1.0	1232.0	1020.0	-1.0	1213.0	977.0	-1.0	1329.0	1606.0	-1.0	2201.0	1360.0	-1.0	2147.0	1054.0	-1.0	1278.0	1061.0	-1.0	1479.0	1672.0	-1.0	2045.0	1160.0	-1.0	1722.0	1608.0	-1.0	2031.0	1611.0	-1.0	2458.0	998.0	-1.0	1121.0	1370.0	-1.0	2097.0	1088.0	-1.0	1330.0	837.0	-1.0	1082.0	1025.0	-1.0	1220.0	
362.602	933.0	-1.0	1224.0	1019.0	-1.0	1206.0	976.0	-1.0	1322.0	1605.0	-1.0	2191.0	1357.0	-1.0	2136.0	1052.0	-1.0	1273.0	1060.0	-1.0	1473.0	1670.0	-1.0	2036.0	1156.0	-1.0	1710.0	1604.0	-1.0	2019.0	1606.0	-1.0	2441.0	995.0	-1.0	1113.0	1367.0	-1.0	2086.0	1086.0	-1.0	1323.0	836.0	-1.0	1075.0	1023.0	-1.0	1213.0	
363.102	934.0	-1.0	1226.0	1020.0	-1.0	1210.0	977.0	-1.0	1326.0	1604.0	-1.0	2191.0	1357.0	-1.0	2133.0	1051.0	-1.0	1271.0	1061.0	-1.0	1472.0	1671.0	-1.0	2033.0	1157.0	-1.0	1709.0	1603.0	-1.0	2015.0	1605.0	-1.0	2439.0	996.0	-1.0	1113.0	1366.0	-1.0	2079.0	1086.0	-1.0	1320.0	834.0	-1.0	1070.0	1023.0	-1.0	1210.0	
363.601	933.0	-1.0	1227.0	1020.0	-1.0	1213.0	978.0	-1.0	1326.0	1605.0	-1.0	2190.0	1356.0	-1.0	2131.0	1051.0	-1.0	1269.0	1061.0	-1.0	1471.0	1670.0	-1.0	2031.0	1157.0	-1.0	1709.0	1604.0	-1.0	2014.0	1605.0	-1.0	2439.0	998.0	-1.0	1114.0	1365.0	-1.0	2077.0	1088.0	-1.0	1321.0	835.0	-1.0	1069.0	1023.0	-1.0	1210.0	
364.100	934.0	-1.0	1226.0	1020.0	-1.0	1214.0	978.0	-1.0	1327.0	1604.0	-1.0	2191.0	1358.0	-1.0	2135.0	1050.0	-1.0	1269.0	1064.0	-1.0	1473.0	1671.0	-1.0	2030.0	1158.0	-1.0	1712.0	1607.0	-1.0	2016.0	1606.0	-1.0	2441.0	999.0	-1.0	1116.0	1366.0	-1.0	2079.0	1088.0	-1.0	1322.0	835.0	-1.0	1069.0	1026.0	-1.0	1212.0	
364.600	938.0	-1.0	1237.0	1023.0	-1.0	1226.0	981.0	-1.0	1340.0	1609.0	-1.0	2204.0	1363.0	-1.0	2147.0	1051.0	-1.0	1271.0	1066.0	-1.0	1478.0	1674.0	-1.0	2036.0	1160.0	-1.0	1716.0	1611.0	-1.0	2022.0	1609.0	-1.0	2447.0	1002.0	-1.0	1119.0	1367.0	-1.0	2080.0	1089.0	-1.0	1324.0	834.0	-1.0	1068.0	1030.0	-1.0	1216.0	
365.099	940.0	-1.0	1248.0	1026.0	-1.0	1234.0	984.0	-1.0	1350.0	1611.0	-1.0	2214.0	1366.0	-1.0	2158.0	1052.0	-1.0	1275.0	1070.0	-1.0	1484.0	1678.0	-1.0	2040.0	1164.0	-1.0	1726.0	1617.0	-1.0	2031.0	1614.0	-1.0	2462.0	1005.0	-1.0	1125.0	1370.0	-1.0	2088.0	1091.0	-1.0	1329.0	837.0	-1.0	1072.0	1032.0	-1.0	1222.0	
365.598	941.0	-1.0	1251.0	1025.0	-1.0	1237.0	985.0	-1.0	1354.0	1611.0	-1.0	2218.0	1368.0	-1.0	2168.0	1052.0	-1.0	1278.0	1071.0	-1.0	1488.0	1680.0	-1.0	2045.0	1166.0	-1.0	1734.0	1620.0	-1.0	2038.0	1619.0	-1.0	2473.0	1008.0	-1.0	1130.0	1372.0	-1.0	2096.0	1093.0	-1.0	1334.0	838.0	-1.0	1077.0	1036.0	-1.0	1226.0	
366.097	939.0	-1.0	1251.0	1024.0	-1.0	1236.0	985.0	-1.0	1354.0	1609.0	-1.0	2216.0	1370.0	-1.0	2173.0	1052.0	-1.0	1278.0	1072.0	-1.0	1492.0	1680.0	-1.0	2047.0	1168.0	-1.0	1736.0	1621.0	-1.0	2041.0	1621.0	-1.0	2478.0	1009.0	-1.0	1132.0	1374.0	-1.0	2101.0	1094.0	-1.0	1337.0	839.0	-1.0	1078.0	1037.0	-1.0	1229.0	
366.596	941.0	-1.0	1252.0	1023.0	-1.0	1234.0	986.0	-1.0	1359.0	1609.0	-1.0	2218.0	1373.0	-1.0	2182.0	1051.0	-1.0	1278.0	1073.0	-1.0	1495.0	1682.0	-1.0	2050.0	1168.0	-1.0	1738.0	1623.0	-1.0	2041.0	1623.0	-1.0	2480.0	1009.0	-1.0	1132.0	1376.0	-1.0	2105.0	1094.0	-1.0	1338.0	840.0	-1.0	1078.0	1037.0	-1.0	1231.0	
367.096	944.0	-1.0	1263.0	1025.0	-1.0	1241.0	988.0	-1.0	1369.0	1611.0	-1.0	2229.0	1377.0	-1.0	2195.0	1052.0	-1.0	1281.0	1076.0	-1.0	1502.0	1683.0	-1.0	2055.0	1170.0	-1.0	1744.0	1624.0	-1.0	2046.0	1626.0	-1.0	2490.0	1012.0	-1.0	1136.0	1380.0	-1.0	2110.0	1095.0	-1.0	1340.0	841.0	-1.0	1080.0	1039.0	-1.0	1234.0	
367.595	944.0	-1.0	1267.0	1026.0	-1.0	1242.0	989.0	-1.0	1374.0	1611.0	-1.0	2233.0	1379.0	-1.0	2204.0	1051.0	-1.0	1282.0	1078.0	-1.0	1508.0	1685.0	-1.0	2059.0	1171.0	-1.0	1750.0	1626.0	-1.0	2049.0	1629.0	-1.0	2497.0	1012.0	-1.0	1138.0	1384.0	-1.0	2121.0	1097.0	-1.0	1344.0	842.0	-1.0	1085.0	1040.0	-1.0	1238.0	
368.094	945.0	-1.0	1270.0	1025.0	-1.0	1242.0	990.0	-1.0	1378.0	1611.0	-1.0	2235.0	1382.0	-1.0	2214.0	1051.0	-1.0	1285.0	1079.0	-1.0	1513.0	1686.0	-1.0	2063.0	1172.0	-1.0	1755.0	1627.0	-1.0	2055.0	1631.0	-1.0	2503.0	1014.0	-1.0	1141.0	1390.0	-1.0	2132.0	1097.0	-1.0	1346.0	844.0	-1.0	1088.0	1043.0	-1.0	1243.0	
368.593	949.0	-1.0	1281.0	1028.0	-1.0	1248.0	994.0	-1.0	1392.0	1618.0	-1.0	2249.0	1387.0	-1.0	2233.0	1054.0	-1.0	1290.0	1083.0	-1.0	1524.0	1690.0	-1.0	2074.0	1174.0	-1.0	1764.0	1633.0	-1.0	2069.0	1634.0	-1.0	2513.0	1019.0	-1.0	1147.0	1402.0	-1.0	2157.0	1099.0	-1.0	1350.0	843.0	-1.0	1092.0	1048.0	-1.0	1251.0	
369.092	953.0	-1.0	1296.0	1031.0	-1.0	1255.0	999.0	-1.0	1404.0	1623.0	-1.0	2266.0	1393.0	-1.0	2253.0	1057.0	-1.0	1295.0	1086.0	-1.0	1536.0	1696.0	-1.0	2087.0	1177.0	-1.0	1772.0	1638.0	-1.0	2082.0	1639.0	-1.0	2527.0	1022.0	-1.0	1153.0	1407.0	-1.0	2170.0	1101.0	-1.0	1354.0	846.0	-1.0	1093.0	1052.0	-1.0	1258.0	
369.591	955.0	-1.0	1303.0	1032.0	-1.0	1258.0	1000.0	-1.0	1412.0	1626.0	-1.0	2277.0	1396.0	-1.0	2265.0	1058.0	-1.0	1301.0	1089.0	-1.0	1543.0	1700.0	-1.0	2099.0	1180.0	-1.0	1782.0	1644.0	-1.0	2097.0	1643.0	-1.0	2541.0	1026.0	-1.0	1161.0	1412.0	-1.0	2183.0	1104.0	-1.0	1361.0	847.0	-1.0	1101.0	1056.0	-1.0	1267.0	
370.090	955.0	-1.0	1302.0	1031.0	-1.0	1256.0	1000.0	-1.0	1412.0	1627.0	-1.0	2279.0	1397.0	-1.0	2269.0	1060.0	-1.0	1305.0	1089.0	-1.0	1546.0	1703.0	-1.0	2105.0	1180.0	-1.0	1787.0	1648.0	-1.0	2107.0	1645.0	-1.0	2550.0	1029.0	-1.0	1168.0	1414.0	-1.0	2193.0	1107.0	-1.0	1368.0	850.0	-1.0	1105.0	1059.0	-1.0	1275.0	
370.589	953.0	-1.0	1292.0	1028.0	-1.0	1249.0	1000.0	-1.0	1409.0	1626.0	-1.0	2277.0	1397.0	-1.0	2268.0	1061.0	-1.0	1309.0	1089.0	-1.0	1546.0	1707.0	-1.0	2116.0	1180.0	-1.0	1788.0	1652.0	-1.0	2118.0	1646.0	-1.0	2553.0	1033.0	-1.0	1174.0	1415.0	-1.0	2195.0	1110.0	-1.0	1374.0	850.0	-1.0	1107.0	1059.0	-1.0	1276.0	
371.089	952.0	-1.0	1289.0	1027.0	-1.0	1243.0	1000.0	-1.0	1407.0	1629.0	-1.0	2276.0	1397.0	-1.0	2268.0	1064.0	-1.0	1314.0	1087.0	-1.0	1546.0	1714.0	-1.0	2128.0	1181.0	-1.0	1790.0	1657.0	-1.0	2129.0	1645.0	-1.0	2555.0	1035.0	-1.0	1180.0	1412.0	-1.0	2193.0	1113.0	-1.0	1380.0	852.0	-1.0	1109.0	1059.0	-1.0	1278.0	
371.588	956.0	-1.0	1299.0	1030.0	-1.0	1251.0	1003.0	-1.0	1413.0	1633.0	-1.0	2290.0	1397.0	-1.0	2275.0	1068.0	-1.0	1325.0	1089.0	-1.0	1550.0	1722.0	-1.0	2147.0	1183.0	-1.0	1796.0	1664.0	-1.0	2145.0	1647.0	-1.0	2564.0	1041.0	-1.0	1190.0	1411.0	-1.0	2194.0	1117.0	-1.0	1391.0	852.0	-1.0	1111.0	1060.0	-1.0	1281.0	
372.088	959.0	-1.0	1309.0	1032.0	-1.0	1259.0	1003.0	-1.0	1417.0	1636.0	-1.0	2302.0	1398.0	-1.0	2280.0	1072.0	-1.0	1334.0	1089.0	-1.0	1555.0	1729.0	-1.0	2165.0	1184.0	-1.0	1804.0	1670.0	-1.0	2162.0	1650.0	-1.0	2575.0	1044.0	-1.0	1201.0	1412.0	-1.0	2203.0	1122.0	-1.0	1404.0	854.0	-1.0	1115.0	1062.0	-1.0	1286.0	
372.587	961.0	-1.0	1315.0	1034.0	-1.0	1266.0	1004.0	-1.0	1421.0	1638.0	-1.0	2312.0	1399.0	-1.0	2286.0	1075.0	-1.0	1343.0	1090.0	-1.0	1559.0	1735.0	-1.0	2181.0	1185.0	-1.0	1811.0	1676.0	-1.0	2177.0	1652.0	-1.0	2587.0	1048.0	-1.0	1210.0	1413.0	-1.0	2213.0	1128.0	-1.0	1418.0	856.0	-1.0	1121.0	1064.0	-1.0	1291.0	
373.086	962.0	-1.0	1321.0	1035.0	-1.0	1270.0	1004.0	-1.0	1422.0	1639.0	-1.0	2320.0	1399.0	-1.0	2290.0	1077.0	-1.0	1351.0	1092.0	-1.0	1565.0	1741.0	-1.0	2195.0	1186.0	-1.0	1817.0	1681.0	-1.0	2190.0	1653.0	-1.0	2596.0	1051.0	-1.0	1218.0	1414.0	-1.0	2222.0	1132.0	-1.0	1429.0	858.0	-1.0	1127.0	1065.0	-1.0	1296.0	
373.586	962.0	-1.0	1321.0	1034.0	-1.0	1270.0	1003.0	-1.0	1423.0	1640.0	-1.0	2323.0	1400.0	-1.0	2294.0	1079.0	-1.0	1355.0	1092.0	-1.0	1570.0	1746.0	-1.0	2208.0	1188.0	-1.0	1822.0	1684.0	-1.0	2201.0	1653.0	-1.0	2602.0	1053.0	-1.0	1226.0	1415.0	-1.0	2230.0	1135.0	-1.0	1437.0	859.0	-1.0	1131.0	1066.0	-1.0	1300.0	
374.085	963.0	-1.0	1322.0	1034.0	-1.0	1269.0	1003.0	-1.0	1422.0	1640.0	-1.0	2324.0	1399.0	-1.0	2297.0	1080.0	-1.0	1360.0	1093.0	-1.0	1573.0	1749.0	-1.0	2216.0	1188.0	-1.0	1824.0	1686.0	-1.0	2208.0	1653.0	-1.0	2605.0	1054.0	-1.0	1230.0	1415.0	-1.0	2235.0	1136.0	-1.0	1442.0	859.0	-1.0	1133.0	1067.0	-1.0	1303.0	
374.584	966.0	-1.0	1331.0	1037.0	-1.0	1274.0	1005.0	-1.0	1430.0	1643.0	-1.0	2334.0	1400.0	-1.0	2300.0	1081.0	-1.0	1361.0	1093.0	-1.0	1576.0	1751.0	-1.0	2222.0	1187.0	-1.0	1824.0	1687.0	-1.0	2211.0	1652.0	-1.0	2604.0	1055.0	-1.0	1232.0	1414.0	-1.0	2237.0	1137.0	-1.0	1445.0	859.0	-1.0	1134.0	1065.0	-1.0	1303.0	
375.084	969.0	-1.0	1340.0	1041.0	-1.0	1282.0	1006.0	-1.0	1436.0	1644.0	-1.0	2342.0	1400.0	-1.0	2305.0	1081.0	-1.0	1364.0	1094.0	-1.0	1579.0	1751.0	-1.0	2226.0	1188.0	-1.0	1828.0	1688.0	-1.0	2216.0	1653.0	-1.0	2608.0	1055.0	-1.0	1236.0	1415.0	-1.0	2239.0	1137.0	-1.0	1447.0	858.0	-1.0	1132.0	1065.0	-1.0	1303.0	
375.584	969.0	-1.0	1340.0	1040.0	-1.0	1283.0	1006.0	-1.0	1438.0	1643.0	-1.0	2342.0	1399.0	-1.0	2303.0	1080.0	-1.0	1362.0	1094.0	-1.0	1578.0	1748.0	-1.0	2224.0	1188.0	-1.0	1829.0	1685.0	-1.0	2215.0	1651.0	-1.0	2606.0	1056.0	-1.0	1238.0	1414.0	-1.0	2240.0	1138.0	-1.0	1450.0	858.0	-1.0	1135.0	1065.0	-1.0	1303.0	
376.084	968.0	-1.0	1338.0	1040.0	-1.0	1281.0	1005.0	-1.0	1436.0	1641.0	-1.0	2335.0	1396.0	-1.0	2296.0	1077.0	-1.0	1357.0	1092.0	-1.0	1575.0	1743.0	-1.0	2215.0	1186.0	-1.0	1824.0	1680.0	-1.0	2209.0	1648.0	-1.0	2598.0	1054.0	-1.0	1237.0	1414.0	-1.0	2239.0	1138.0	-1.0	1450.0	858.0	-1.0	1133.0	1063.0	-1.0	1302.0	
376.583	966.0	-1.0	1331.0	1038.0	-1.0	1277.0	1003.0	-1.0	1432.0	1638.0	-1.0	2325.0	1394.0	-1.0	2287.0	1075.0	-1.0	1351.0	1089.0	-1.0	1568.0	1736.0	-1.0	2205.0	1184.0	-1.0	1818.0	1675.0	-1.0	2200.0	1644.0	-1.0	2590.0	1051.0	-1.0	1232.0	1411.0	-1.0	2232.0	1136.0	-1.0	1446.0	856.0	-1.0	1131.0	1062.0	-1.0	1299.0	
377.083	966.0	-1.0	1324.0	1038.0	-1.0	1271.0	1003.0	-1.0	1430.0	1635.0	-1.0	2315.0	1391.0	-1.0	2279.0	1072.0	-1.0	1343.0	1087.0	-1.0	1562.0	1731.0	-1.0	2194.0	1181.0	-1.0	1812.0	1670.0	-1.0	2192.0	1641.0	-1.0	2577.0	1049.0	-1.0	1227.0	1407.0	-1.0	2226.0	1135.0	-1.0	1442.0	855.0	-1.0	1128.0	1059.0	-1.0	1293.0	
377.582	967.0	-1.0	1329.0	1040.0	-1.0	1276.0	1004.0	-1.0	1433.0	1636.0	-1.0	2315.0	1391.0	-1.0	2275.0	1071.0	-1.0	1338.0	1085.0	-1.0	1558.0	1726.0	-1.0	2185.0	1179.0	-1.0	1805.0	1666.0	-1.0	2183.0	1638.0	-1.0	2568.0	1046.0	-1.0	1222.0	1405.0	-1.0	2218.0	1132.0	-1.0	1437.0	854.0	-1.0	1125.0	1058.0	-1.0	1289.0	
378.081	967.0	-1.0	1330.0	1041.0	-1.0	1277.0	1005.0	-1.0	1434.0	1637.0	-1.0	2313.0	1390.0	-1.0	2271.0	1070.0	-1.0	1334.0	1084.0	-1.0	1554.0	1723.0	-1.0	2179.0	1180.0	-1.0	1805.0	1663.0	-1.0	2179.0	1637.0	-1.0	2567.0	1045.0	-1.0	1219.0	1403.0	-1.0	2213.0	1132.0	-1.0	1433.0	854.0	-1.0	1123.0	1057.0	-1.0	1285.0	
378.580	967.0	-1.0	1325.0	1040.0	-1.0	1272.0	1002.0	-1.0	1426.0	1635.0	-1.0	2306.0	1387.0	-1.0	2264.0	1069.0	-1.0	1331.0	1082.0	-1.0	1548.0	1718.0	-1.0	2170.0	1178.0	-1.0	1803.0	1659.0	-1.0	2174.0	1637.0	-1.0	2564.0	1044.0	-1.0	1216.0	1402.0	-1.0	2212.0	1131.0	-1.0	1430.0	853.0	-1.0	1124.0	1056.0	-1.0	1283.0	
379.079	963.0	-1.0	1314.0	1037.0	-1.0	1264.0	999.0	-1.0	1415.0	1632.0	-1.0	2294.0	1385.0	-1.0	2254.0	1068.0	-1.0	1326.0	1080.0	-1.0	1543.0	1714.0	-1.0	2163.0	1177.0	-1.0	1797.0	1656.0	-1.0	2168.0	1635.0	-1.0	2557.0	1041.0	-1.0	1210.0	1402.0	-1.0	2209.0	1130.0	-1.0	1427.0	854.0	-1.0	1123.0	1055.0	-1.0	1280.0	
379.579	960.0	-1.0	1301.0	1035.0	-1.0	1255.0	996.0	-1.0	1403.0	1630.0	-1.0	2283.0	1383.0	-1.0	2244.0	1068.0	-1.0	1322.0	1078.0	-1.0	1537.0	1712.0	-1.0	2156.0	1176.0	-1.0	1791.0	1653.0	-1.0	2162.0	1633.0	-1.0	2550.0	1039.0	-1.0	1207.0	1401.0	-1.0	2207.0	1129.0	-1.0	1423.0	852.0	-1.0	1122.0	1054.0	-1.0	1277.0	
380.078	959.0	-1.0	1301.0	1035.0	-1.0	1254.0	996.0	-1.0	1399.0	1633.0	-1.0	2284.0	1383.0	-1.0	2240.0	1070.0	-1.0	1324.0	1078.0	-1.0	1534.0	1712.0	-1.0	2154.0	1175.0	-1.0	1787.0	1653.0	-1.0	2160.0	1633.0	-1.0	2545.0	1039.0	-1.0	1204.0	1401.0	-1.0	2203.0	1128.0	-1.0	1420.0	851.0	-1.0	1121.0	1052.0	-1.0	1273.0	
380.577	958.0	-1.0	1297.0	1035.0	-1.0	1253.0	994.0	-1.0	1391.0	1634.0	-1.0	2283.0	1383.0	-1.0	2235.0	1071.0	-1.0	1325.0	1078.0	-1.0	1534.0	1715.0	-1.0	2157.0	1175.0	-1.0	1788.0	1656.0	-1.0	2166.0	1635.0	-1.0	2548.0	1040.0	-1.0	1205.0	1402.0	-1.0	2207.0	1130.0	-1.0	1420.0	853.0	-1.0	1124.0	1053.0	-1.0	1273.0	
381.076	956.0	-1.0	1287.0	1034.0	-1.0	1247.0	992.0	-1.0	1379.0	1634.0	-1.0	2277.0	1382.0	-1.0	2229.0	1073.0	-1.0	1327.0	1079.0	-1.0	1535.0	1718.0	-1.0	2159.0	1175.0	-1.0	1789.0	1657.0	-1.0	2168.0	1636.0	-1.0	2549.0	1042.0	-1.0	1207.0	1405.0	-1.0	2210.0	1132.0	-1.0	1422.0	856.0	-1.0	1126.0	1053.0	-1.0	1273.0	
381.575	953.0	-1.0	1276.0	1032.0	-1.0	1241.0	990.0	-1.0	1369.0	1634.0	-1.0	2270.0	1382.0	-1.0	2224.0	1076.0	-1.0	1330.0	1081.0	-1.0	1535.0	1721.0	-1.0	2162.0	1176.0	-1.0	1789.0	1660.0	-1.0	2172.0	1636.0	-1.0	2547.0	1043.0	-1.0	1207.0	1405.0	-1.0	2212.0	1133.0	-1.0	1422.0	856.0	-1.0	1127.0	1051.0	-1.0	1269.0	
382.074	954.0	-1.0	1281.0	1035.0	-1.0	1248.0	991.0	-1.0	1371.0	1639.0	-1.0	2280.0	1386.0	-1.0	2231.0	1081.0	-1.0	1337.0	1084.0	-1.0	1541.0	1728.0	-1.0	2173.0	1178.0	-1.0	1793.0	1663.0	-1.0	2177.0	1638.0	-1.0	2550.0	1045.0	-1.0	1210.0	1406.0	-1.0	2212.0	1133.0	-1.0	1423.0	854.0	-1.0	1126.0	1050.0	-1.0	1265.0	
382.573	955.0	-1.0	1284.0	1036.0	-1.0	1254.0	992.0	-1.0	1374.0	1643.0	-1.0	2286.0	1389.0	-1.0	2238.0	1084.0	-1.0	1342.0	1086.0	-1.0	1546.0	1735.0	-1.0	2185.0	1180.0	-1.0	1800.0	1666.0	-1.0	2183.0	1640.0	-1.0	2557.0	1047.0	-1.0	1213.0	1408.0	-1.0	2218.0	1135.0	-1.0	1428.0	856.0	-1.0	1131.0	1048.0	-1.0	1265.0	
383.072	956.0	-1.0	1285.0	1039.0	-1.0	1257.0	993.0	-1.0	1375.0	1644.0	-1.0	2289.0	1391.0	-1.0	2244.0	1087.0	-1.0	1347.0	1089.0	-1.0	1550.0	1740.0	-1.0	2193.0	1181.0	-1.0	1806.0	1670.0	-1.0	2189.0	1642.0	-1.0	2564.0	1048.0	-1.0	1217.0	1408.0	-1.0	2221.0	1137.0	-1.0	1432.0	857.0	-1.0	1134.0	1050.0	-1.0	1268.0	
383.572	955.0	-1.0	1284.0	1039.0	-1.0	1258.0	994.0	-1.0	1375.0	1645.0	-1.0	2291.0	1395.0	-1.0	2248.0	1089.0	-1.0	1351.0	1090.0	-1.0	1555.0	1744.0	-1.0	2199.0	1183.0	-1.0	1811.0	1671.0	-1.0	2191.0	1644.0	-1.0	2571.0	1050.0	-1.0	1220.0	1409.0	-1.0	2224.0	1137.0	-1.0	1437.0	857.0	-1.0	1137.0	1052.0	-1.0	1273.0	
384.071	957.0	-1.0	1287.0	1041.0	-1.0	1262.0	996.0	-1.0	1382.0	1647.0	-1.0	2298.0	1397.0	-1.0	2255.0	1090.0	-1.0	1353.0	1092.0	-1.0	1559.0	1747.0	-1.0	2205.0	1184.0	-1.0	1814.0	1672.0	-1.0	2194.0	1646.0	-1.0	2575.0	1049.0	-1.0	1221.0	1408.0	-1.0	2224.0	1137.0	-1.0	1440.0	859.0	-1.0	1139.0	1053.0	-1.0	1278.0	
384.570	960.0	-1.0	1296.0	1042.0	-1.0	1270.0	999.0	-1.0	1391.0	1650.0	-1.0	2310.0	1399.0	-1.0	2266.0	1091.0	-1.0	1357.0	1094.0	-1.0	1563.0	1749.0	-1.0	2211.0	1186.0	-1.0	1816.0	1673.0	-1.0	2195.0	1648.0	-1.0	2580.0	1050.0	-1.0	1223.0	1408.0	-1.0	2225.0	1136.0	-1.0	1441.0	857.0	-1.0	1140.0	1055.0	-1.0	1282.0	
385.069	960.0	-1.0	1302.0	1043.0	-1.0	1275.0	1000.0	-1.0	1396.0	1651.0	-1.0	2318.0	1401.0	-1.0	2270.0	1092.0	-1.0	1361.0	1094.0	-1.0	1566.0	1749.0	-1.0	2211.0	1186.0	-1.0	1820.0	1674.0	-1.0	2196.0	1649.0	-1.0	2586.0	1050.0	-1.0	1226.0	1408.0	-1.0	2229.0	1137.0	-1.0	1445.0	860.0	-1.0	1142.0	1057.0	-1.0	1286.0	
385.568	959.0	-1.0	1300.0	1042.0	-1.0	1274.0	999.0	-1.0	1394.0	1650.0	-1.0	2318.0	1401.0	-1.0	2270.0	1090.0	-1.0	1361.0	1094.0	-1.0	1565.0	1746.0	-1.0	2207.0	1185.0	-1.0	1817.0	1673.0	-1.0	2193.0	1649.0	-1.0	2585.0	1049.0	-1.0	1225.0	1410.0	-1.0	2232.0	1136.0	-1.0	1445.0	859.0	-1.0	1143.0	1057.0	-1.0	1290.0	
386.067	955.0	-1.0	1291.0	1039.0	-1.0	1268.0	997.0	-1.0	1390.0	1646.0	-1.0	2313.0	1399.0	-1.0	2265.0	1089.0	-1.0	1360.0	1093.0	-1.0	1563.0	1742.0	-1.0	2200.0	1182.0	-1.0	1812.0	1670.0	-1.0	2189.0	1646.0	-1.0	2578.0	1046.0	-1.0	1220.0	1410.0	-1.0	2229.0	1133.0	-1.0	1442.0	859.0	-1.0	1141.0	1057.0	-1.0	1291.0	
386.567	958.0	-1.0	1297.0	1040.0	-1.0	1275.0	998.0	-1.0	1396.0	1647.0	-1.0	2321.0	1400.0	-1.0	2272.0	1089.0	-1.0	1363.0	1093.0	-1.0	1566.0	1742.0	-1.0	2200.0	1183.0	-1.0	1812.0	1670.0	-1.0	2188.0	1646.0	-1.0	2579.0	1045.0	-1.0	1219.0	1410.0	-1.0	2228.0	1132.0	-1.0	1441.0	858.0	-1.0	1140.0	1057.0	-1.0	1291.0	
387.066	957.0	-1.0	1298.0	1041.0	-1.0	1278.0	999.0	-1.0	1399.0	1647.0	-1.0	2325.0	1400.0	-1.0	2275.0	1087.0	-1.0	1365.0	1093.0	-1.0	1567.0	1741.0	-1.0	2201.0	1182.0	-1.0	1814.0	1669.0	-1.0	2189.0	1646.0	-1.0	2581.0	1045.0	-1.0	1218.0	1410.0	-1.0	2232.0	1132.0	-1.0	1443.0	858.0	-1.0	1141.0	1058.0	-1.0	1294.0	
387.565	955.0	-1.0	1293.0	1039.0	-1.0	1276.0	997.0	-1.0	1398.0	1644.0	-1.0	2324.0	1400.0	-1.0	2276.0	1087.0	-1.0	1365.0	1093.0	-1.0	1569.0	1741.0	-1.0	2203.0	1182.0	-1.0	1814.0	1669.0	-1.0	2192.0	1645.0	-1.0	2580.0	1044.0	-1.0	1216.0	1411.0	-1.0	2233.0	1131.0	-1.0	1443.0	858.0	-1.0	1143.0	1058.0	-1.0	1294.0	
388.064	957.0	-1.0	1304.0	1044.0	-1.0	1288.0	1000.0	-1.0	1408.0	1645.0	-1.0	2336.0	1403.0	-1.0	2286.0	1088.0	-1.0	1370.0	1095.0	-1.0	1574.0	1745.0	-1.0	2211.0	1183.0	-1.0	1817.0	1670.0	-1.0	2196.0	1647.0	-1.0	2582.0	1043.0	-1.0	1215.0	1411.0	-1.0	2233.0	1130.0	-1.0	1444.0	860.0	-1.0	1145.0	1057.0	-1.0	1297.0	
388.563	959.0	-1.0	1312.0	1046.0	-1.0	1298.0	1002.0	-1.0	1419.0	1647.0	-1.0	2346.0	1406.0	-1.0	2297.0	1088.0	-1.0	1372.0	1097.0	-1.0	1580.0	1746.0	-1.0	2217.0	1185.0	-1.0	1824.0	1672.0	-1.0	2201.0	1649.0	-1.0	2591.0	1042.0	-1.0	1216.0	1412.0	-1.0	2241.0	1131.0	-1.0	1449.0	861.0	-1.0	1149.0	1060.0	-1.0	1303.0	
389.062	960.0	-1.0	1315.0	1047.0	-1.0	1304.0	1003.0	-1.0	1425.0	1646.0	-1.0	2348.0	1407.0	-1.0	2305.0	1086.0	-1.0	1370.0	1098.0	-1.0	1584.0	1745.0	-1.0	2218.0	1186.0	-1.0	1829.0	1670.0	-1.0	2199.0	1650.0	-1.0	2595.0	1041.0	-1.0	1214.0	1413.0	-1.0	2246.0	1131.0	-1.0	1450.0	862.0	-1.0	1154.0	1062.0	-1.0	1307.0	
389.561	960.0	-1.0	1315.0	1048.0	-1.0	1304.0	1004.0	-1.0	1430.0	1644.0	-1.0	2346.0	1408.0	-1.0	2308.0	1084.0	-1.0	1366.0	1098.0	-1.0	1586.0	1743.0	-1.0	2214.0	1186.0	-1.0	1828.0	1667.0	-1.0	2193.0	1649.0	-1.0	2595.0	1039.0	-1.0	1210.0	1414.0	-1.0	2247.0	1130.0	-1.0	1450.0	862.0	-1.0	1153.0	1062.0	-1.0	1309.0	
390.061	963.0	-1.0	1326.0	1051.0	-1.0	1313.0	1007.0	-1.0	1442.0	1644.0	-1.0	2354.0	1409.0	-1.0	2316.0	1082.0	-1.0	1365.0	1099.0	-1.0	1588.0	1740.0	-1.0	2210.0	1186.0	-1.0	1833.0	1664.0	-1.0	2185.0	1651.0	-1.0	2603.0	1038.0	-1.0	1208.0	1414.0	-1.0	2246.0	1130.0	-1.0	1448.0	862.0	-1.0	1153.0	1062.0	-1.0	1309.0	
390.560	965.0	-1.0	1333.0	1052.0	-1.0	1318.0	1009.0	-1.0	1451.0	1644.0	-1.0	2356.0	1410.0	-1.0	2317.0	1079.0	-1.0	1359.0	1098.0	-1.0	1587.0	1734.0	-1.0	2200.0	1186.0	-1.0	1833.0	1659.0	-1.0	2175.0	1650.0	-1.0	2602.0	1036.0	-1.0	1204.0	1414.0	-1.0	2247.0	1128.0	-1.0	1447.0	861.0	-1.0	1152.0	1063.0	-1.0	1310.0	
391.059	965.0	-1.0	1334.0	1052.0	-1.0	1317.0	1010.0	-1.0	1455.0	1641.0	-1.0	2352.0	1408.0	-1.0	2315.0	1075.0	-1.0	1351.0	1096.0	-1.0	1581.0	1727.0	-1.0	2186.0	1184.0	-1.0	1827.0	1652.0	-1.0	2160.0	1648.0	-1.0	2597.0	1033.0	-1.0	1199.0	1412.0	-1.0	2244.0	1126.0	-1.0	1444.0	862.0	-1.0	1151.0	1061.0	-1.0	1309.0	
391.558	968.0	-1.0	1343.0	1054.0	-1.0	1322.0	1014.0	-1.0	1464.0	1642.0	-1.0	2357.0	1408.0	-1.0	2315.0	1071.0	-1.0	1342.0	1094.0	-1.0	1576.0	1720.0	-1.0	2172.0	1183.0	-1.0	1820.0	1646.0	-1.0	2147.0	1646.0	-1.0	2589.0	1030.0	-1.0	1194.0	1410.0	-1.0	2238.0	1124.0	-1.0	1437.0	859.0	-1.0	1147.0	1060.0	-1.0	1304.0	
392.057	970.0	-1.0	1351.0	1055.0	-1.0	1328.0	1016.0	-1.0	1475.0	1643.0	-1.0	2362.0	1408.0	-1.0	2318.0	1069.0	-1.0	1337.0	1092.0	-1.0	1572.0	1715.0	-1.0	2162.0	1182.0	-1.0	1820.0	1642.0	-1.0	2140.0	1645.0	-1.0	2589.0	1029.0	-1.0	1192.0	1410.0	-1.0	2239.0	1123.0	-1.0	1438.0	860.0	-1.0	1147.0	1060.0	-1.0	1304.0	
392.556	970.0	-1.0	1354.0	1055.0	-1.0	1331.0	1017.0	-1.0	1480.0	1641.0	-1.0	2361.0	1409.0	-1.0	2317.0	1065.0	-1.0	1330.0	1089.0	-1.0	1568.0	1708.0	-1.0	2150.0	1181.0	-1.0	1819.0	1636.0	-1.0	2129.0	1644.0	-1.0	2585.0	1026.0	-1.0	1187.0	1409.0	-1.0	2238.0	1120.0	-1.0	1433.0	858.0	-1.0	1146.0	1059.0	-1.0	1303.0	
393.055	969.0	-1.0	1349.0	1054.0	-1.0	1326.0	1016.0	-1.0	1481.0	1638.0	-1.0	2355.0	1407.0	-1.0	2314.0	1061.0	-1.0	1322.0	1088.0	-1.0	1562.0	1701.0	-1.0	2137.0	1179.0	-1.0	1813.0	1630.0	-1.0	2115.0	1640.0	-1.0	2576.0	1022.0	-1.0	1180.0	1407.0	-1.0	2232.0	1117.0	-1.0	1426.0	857.0	-1.0	1142.0	1057.0	-1.0	1299.0	
393.554	971.0	-1.0	1357.0	1055.0	-1.0	1332.0	1019.0	-1.0	1489.0	1639.0	-1.0	2360.0	1407.0	-1.0	2318.0	1060.0	-1.0	1320.0	1086.0	-1.0	1560.0	1696.0	-1.0	2130.0	1179.0	-1.0	1811.0	1628.0	-1.0	2107.0	1640.0	-1.0	2574.0	1021.0	-1.0	1177.0	1405.0	-1.0	2224.0	1115.0	-1.0	1420.0	855.0	-1.0	1136.0	1055.0	-1.0	1294.0	
394.053	972.0	-1.0	1360.0	1056.0	-1.0	1333.0	1019.0	-1.0	1492.0	1638.0	-1.0	2362.0	1408.0	-1.0	2317.0	1058.0	-1.0	1316.0	1083.0	-1.0	1557.0	1692.0	-1.0	2123.0	1179.0	-1.0	1809.0	1624.0	-1.0	2102.0	1639.0	-1.0	2572.0	1019.0	-1.0	1174.0	1403.0	-1.0	2221.0	1114.0	-1.0	1418.0	854.0	-1.0	1136.0	1054.0	-1.0	1294.0	
394.552	970.0	-1.0	1355.0	1053.0	-1.0	1328.0	1018.0	-1.0	1491.0	1637.0	-1.0	2359.0	1406.0	-1.0	2315.0	1057.0	-1.0	1313.0	1082.0	-1.0	1552.0	1687.0	-1.0	2115.0	1179.0	-1.0	1807.0	1622.0	-1.0	2097.0	1637.0	-1.0	2570.0	1017.0	-1.0	1172.0	1402.0	-1.0	2221.0	1113.0	-1.0	1415.0	853.0	-1.0	1134.0	1054.0	-1.0	1292.0	
395.052	972.0	-1.0	1354.0	1055.0	-1.0	1326.0	1019.0	-1.0	1492.0	1638.0	-1.0	2360.0	1407.0	-1.0	2315.0	1055.0	-1.0	1311.0	1081.0	-1.0	1550.0	1685.0	-1.0	2110.0	1178.0	-1.0	1805.0	1621.0	-1.0	2095.0	1637.0	-1.0	2569.0	1016.0	-1.0	1169.0	1403.0	-1.0	2222.0	1111.0	-1.0	1412.0	851.0	-1.0	1131.0	1054.0	-1.0	1292.0	
395.551	972.0	-1.0	1358.0	1055.0	-1.0	1328.0	1019.0	-1.0	1495.0	1641.0	-1.0	2365.0	1408.0	-1.0	2318.0	1057.0	-1.0	1313.0	1081.0	-1.0	1551.0	1684.0	-1.0	2109.0	1179.0	-1.0	1809.0	1622.0	-1.0	2099.0	1639.0	-1.0	2576.0	1018.0	-1.0	1171.0	1404.0	-1.0	2225.0	1112.0	-1.0	1411.0	850.0	-1.0	1128.0	1054.0	-1.0	1293.0	
396.050	971.0	-1.0	1356.0	1054.0	-1.0	1325.0	1018.0	-1.0	1492.0	1641.0	-1.0	2364.0	1408.0	-1.0	2319.0	1056.0	-1.0	1314.0	1081.0	-1.0	1549.0	1683.0	-1.0	2106.0	1180.0	-1.0	1811.0	1623.0	-1.0	2103.0	1640.0	-1.0	2579.0	1018.0	-1.0	1171.0	1407.0	-1.0	2232.0	1111.0	-1.0	1412.0	851.0	-1.0	1128.0	1054.0	-1.0	1295.0	
396.549	967.0	-1.0	1345.0	1050.0	-1.0	1317.0	1016.0	-1.0	1484.0	1639.0	-1.0	2358.0	1407.0	-1.0	2312.0	1057.0	-1.0	1312.0	1079.0	-1.0	1545.0	1680.0	-1.0	2100.0	1178.0	-1.0	1808.0	1623.0	-1.0	2104.0	1640.0	-1.0	2578.0	1018.0	-1.0	1170.0	1407.0	-1.0	2236.0	1111.0	-1.0	1410.0	849.0	-1.0	1125.0	1054.0	-1.0	1294.0	
397.048	966.0	-1.0	1336.0	1049.0	-1.0	1306.0	1014.0	-1.0	1475.0	1638.0	-1.0	2351.0	1405.0	-1.0	2306.0	1056.0	-1.0	1310.0	1079.0	-1.0	1541.0	1678.0	-1.0	2095.0	1177.0	-1.0	1802.0	1623.0	-1.0	2104.0	1639.0	-1.0	2574.0	1018.0	-1.0	1169.0	1408.0	-1.0	2237.0	1109.0	-1.0	1408.0	846.0	-1.0	1120.0	1054.0	-1.0	1292.0	
397.547	966.0	-1.0	1332.0	1049.0	-1.0	1304.0	1013.0	-1.0	1473.0	1640.0	-1.0	2350.0	1405.0	-1.0	2305.0	1057.0	-1.0	1311.0	1078.0	-1.0	1540.0	1677.0	-1.0	2092.0	1178.0	-1.0	1804.0	1623.0	-1.0	2105.0	1641.0	-1.0	2576.0	1018.0	-1.0	1168.0	1408.0	-1.0	2234.0	1110.0	-1.0	1406.0	844.0	-1.0	1116.0	1052.0	-1.0	1288.0	
398.046	964.0	-1.0	1327.0	1048.0	-1.0	1299.0	1012.0	-1.0	1465.0	1639.0	-1.0	2346.0	1404.0	-1.0	2299.0	1059.0	-1.0	1311.0	1076.0	-1.0	1535.0	1677.0	-1.0	2092.0	1177.0	-1.0	1803.0	1624.0	-1.0	2107.0	1642.0	-1.0	2576.0	1019.0	-1.0	1171.0	1406.0	-1.0	2231.0	1112.0	-1.0	1409.0	843.0	-1.0	1114.0	1051.0	-1.0	1286.0	
398.545	963.0	-1.0	1321.0	1045.0	-1.0	1294.0	1009.0	-1.0	1453.0	1638.0	-1.0	2340.0	1401.0	-1.0	2289.0	1060.0	-1.0	1314.0	1075.0	-1.0	1531.0	1680.0	-1.0	2096.0	1176.0	-1.0	1799.0	1627.0	-1.0	2113.0	1642.0	-1.0	2574.0	1020.0	-1.0	1173.0	1404.0	-1.0	2226.0	1114.0	-1.0	1414.0	842.0	-1.0	1110.0	1051.0	-1.0	1286.0	
399.044	961.0	-1.0	1312.0	1042.0	-1.0	1287.0	1005.0	-1.0	1442.0	1637.0	-1.0	2334.0	1399.0	-1.0	2281.0	1062.0	-1.0	1316.0	1074.0	-1.0	1527.0	1682.0	-1.0	2102.0	1175.0	-1.0	1796.0	1629.0	-1.0	2120.0	1640.0	-1.0	2571.0	1022.0	-1.0	1176.0	1402.0	-1.0	2221.0	1116.0	-1.0	1417.0	840.0	-1.0	1106.0	1051.0	-1.0	1284.0	
399.543	963.0	-1.0	1317.0	1044.0	-1.0	1291.0	1006.0	-1.0	1439.0	1640.0	-1.0	2339.0	1399.0	-1.0	2279.0	1065.0	-1.0	1320.0	1073.0	-1.0	1525.0	1689.0	-1.0	2111.0	1174.0	-1.0	1792.0	1633.0	-1.0	2126.0	1639.0	-1.0	2568.0	1023.0	-1.0	1179.0	1400.0	-1.0	2214.0	1117.0	-1.0	1419.0	838.0	-1.0	1103.0	1050.0	-1.0	1282.0	
400.042	965.0	-1.0	1322.0	1046.0	-1.0	1295.0	1006.0	-1.0	1436.0	1643.0	-1.0	2343.0	1397.0	-1.0	2278.0	1068.0	-1.0	1326.0	1075.0	-1.0	1527.0	1694.0	-1.0	2122.0	1175.0	-1.0	1793.0	1637.0	-1.0	2134.0	1640.0	-1.0	2572.0	1026.0	-1.0	1185.0	1398.0	-1.0	2209.0	1120.0	-1.0	1422.0	839.0	-1.0	1102.0	1050.0	-1.0	1280.0	
400.541	965.0	-1.0	1323.0	1046.0	-1.0	1296.0	1004.0	-1.0	1433.0	1643.0	-1.0	2343.0	1396.0	-1.0	2274.0	1069.0	-1.0	1328.0	1075.0	-1.0	1527.0	1699.0	-1.0	2129.0	1174.0	-1.0	1792.0	1639.0	-1.0	2139.0	1640.0	-1.0	2572.0	1027.0	-1.0	1190.0	1398.0	-1.0	2207.0	1121.0	-1.0	1425.0	838.0	-1.0	1103.0	1050.0	-1.0	1281.0	
401.040	965.0	-1.0	1324.0	1045.0	-1.0	1295.0	1002.0	-1.0	1427.0	1642.0	-1.0	2339.0	1395.0	-1.0	2269.0	1070.0	-1.0	1330.0	1074.0	-1.0	1528.0	1702.0	-1.0	2133.0	1173.0	-1.0	1789.0	1640.0	-1.0	2137.0	1638.0	-1.0	2568.0	1028.0	-1.0	1192.0	1397.0	-1.0	2205.0	1122.0	-1.0	1427.0	839.0	-1.0	1102.0	1049.0	-1.0	1280.0	
401.539	965.0	-1.0	1322.0	1046.0	-1.0	1294.0	1002.0	-1.0	1425.0	1642.0	-1.0	2336.0	1393.0	-1.0	2267.0	1071.0	-1.0	1330.0	1074.0	-1.0	1527.0	1705.0	-1.0	2137.0	1172.0	-1.0	1786.0	1640.0	-1.0	2136.0	1636.0	-1.0	2562.0	1028.0	-1.0	1193.0	1395.0	-1.0	2201.0	1122.0	-1.0	1427.0	840.0	-1.0	1102.0	1050.0	-1.0	1280.0	
402.038	968.0	-1.0	1332.0	1048.0	-1.0	1302.0	1004.0	-1.0	1432.0	1646.0	-1.0	2344.0	1393.0	-1.0	2269.0	1073.0	-1.0	1333.0	1076.0	-1.0	1529.0	1708.0	-1.0	2142.0	1172.0	-1.0	1784.0	1641.0	-1.0	2138.0	1634.0	-1.0	2560.0	1030.0	-1.0	1195.0	1395.0	-1.0	2198.0	1123.0	-1.0	1428.0	840.0	-1.0	1102.0	1050.0	-1.0	1279.0	
402.537	971.0	-1.0	1339.0	1051.0	-1.0	1308.0	1005.0	-1.0	1436.0	1648.0	-1.0	2352.0	1394.0	-1.0	2273.0	1074.0	-1.0	1337.0	1077.0	-1.0	1533.0	1711.0	-1.0	2150.0	1174.0	-1.0	1789.0	1645.0	-1.0	2146.0	1635.0	-1.0	2566.0	1032.0	-1.0	1201.0	1396.0	-1.0	2200.0	1125.0	-1.0	1432.0	840.0	-1.0	1102.0	1050.0	-1.0	1281.0	
403.036	971.0	-1.0	1339.0	1050.0	-1.0	1309.0	1004.0	-1.0	1435.0	1649.0	-1.0	2354.0	1394.0	-1.0	2274.0	1076.0	-1.0	1341.0	1078.0	-1.0	1535.0	1714.0	-1.0	2157.0	1175.0	-1.0	1793.0	1648.0	-1.0	2154.0	1637.0	-1.0	2571.0	1034.0	-1.0	1205.0	1399.0	-1.0	2207.0	1127.0	-1.0	1437.0	842.0	-1.0	1105.0	1051.0	-1.0	1283.0	
403.535	968.0	-1.0	1334.0	1048.0	-1.0	1304.0	1003.0	-1.0	1428.0	1647.0	-1.0	2351.0	1394.0	-1.0	2273.0	1077.0	-1.0	1345.0	1078.0	-1.0	1536.0	1716.0	-1.0	2162.0	1175.0	-1.0	1795.0	1650.0	-1.0	2160.0	1637.0	-1.0	2572.0	1035.0	-1.0	1207.0	1400.0	-1.0	2212.0	1127.0	-1.0	1439.0	843.0	-1.0	1107.0	1050.0	-1.0	1282.0	
404.034	965.0	-1.0	1323.0	1045.0	-1.0	1295.0	1001.0	-1.0	1418.0	1646.0	-1.0	2344.0	1391.0	-1.0	2267.0	1078.0	-1.0	1347.0	1078.0	-1.0	1537.0	1717.0	-1.0	2166.0	1175.0	-1.0	1794.0	1653.0	-1.0	2165.0	1637.0	-1.0	2570.0	1035.0	-1.0	1208.0	1402.0	-1.0	2213.0	1126.0	-1.0	1439.0	842.0	-1.0	1106.0	1048.0	-1.0	1278.0	
404.533	967.0	-1.0	1326.0	1046.0	-1.0	1298.0	1001.0	-1.0	1418.0	1647.0	-1.0	2350.0	1392.0	-1.0	2269.0	1079.0	-1.0	1351.0	1080.0	-1.0	1539.0	1720.0	-1.0	2172.0	1176.0	-1.0	1793.0	1656.0	-1.0	2171.0	1638.0	-1.0	2570.0	1036.0	-1.0	1208.0	1402.0	-1.0	2212.0	1126.0	-1.0	1436.0	843.0	-1.0	1103.0	1046.0	-1.0	1274.0	
405.032	966.0	-1.0	1325.0	1046.0	-1.0	1298.0	999.0	-1.0	1413.0	1647.0	-1.0	2351.0	1392.0	-1.0	2267.0	1081.0	-1.0	1354.0	1080.0	-1.0	1542.0	1722.0	-1.0	2178.0	1177.0	-1.0	1795.0	1659.0	-1.0	2178.0	1640.0	-1.0	2573.0	1038.0	-1.0	1210.0	1403.0	-1.0	2214.0	1127.0	-1.0	1437.0	843.0	-1.0	1106.0	1046.0	-1.0	1274.0	
405.531	964.0	-1.0	1317.0	1044.0	-1.0	1293.0	997.0	-1.0	1405.0	1644.0	-1.0	2345.0	1391.0	-1.0	2261.0	1081.0	-1.0	1355.0	1081.0	-1.0	1543.0	1723.0	-1.0	2180.0	1177.0	-1.0	1796.0	1661.0	-1.0	2180.0	1641.0	-1.0	2573.0	1038.0	-1.0	1211.0	1403.0	-1.0	2214.0	1126.0	-1.0	1437.0	844.0	-1.0	1108.0	1046.0	-1.0	1272.0	
406.030	964.0	-1.0	1313.0	1045.0	-1.0	1289.0	998.0	-1.0	1401.0	1646.0	-1.0	2342.0	1390.0	-1.0	2257.0	1081.0	-1.0	1354.0	1081.0	-1.0	1544.0	1724.0	-1.0	2183.0	1177.0	-1.0	1794.0	1662.0	-1.0	2181.0	1641.0	-1.0	2572.0	1039.0	-1.0	1211.0	1403.0	-1.0	2210.0	1127.0	-1.0	1436.0	845.0	-1.0	1110.0	1045.0	-1.0	1271.0	
406.529	966.0	-1.0	1318.0	1047.0	-1.0	1295.0	999.0	-1.0	1403.0	1647.0	-1.0	2347.0	1391.0	-1.0	2259.0	1083.0	-1.0	1356.0	1082.0	-1.0	1547.0	1725.0	-1.0	2187.0	1178.0	-1.0	1798.0	1663.0	-1.0	2184.0	1644.0	-1.0	2577.0	1041.0	-1.0	1215.0	1403.0	-1.0	2209.0	1127.0	-1.0	1436.0	846.0	-1.0	1112.0	1048.0	-1.0	1272.0	
407.028	967.0	-1.0	1320.0	1048.0	-1.0	1299.0	998.0	-1.0	1405.0	1648.0	-1.0	2349.0	1391.0	-1.0	2260.0	1083.0	-1.0	1357.0	1083.0	-1.0	1551.0	1727.0	-1.0	2188.0	1180.0	-1.0	1803.0	1664.0	-1.0	2185.0	1646.0	-1.0	2581.0	1042.0	-1.0	1217.0	1405.0	-1.0	2212.0	1129.0	-1.0	1439.0	849.0	-1.0	1118.0	1050.0	-1.0	1277.0	
407.527	966.0	-1.0	1319.0	1048.0	-1.0	1297.0	998.0	-1.0	1403.0	1647.0	-1.0	2345.0	1391.0	-1.0	2258.0	1083.0	-1.0	1355.0	1083.0	-1.0	1551.0	1727.0	-1.0	2187.0	1180.0	-1.0	1805.0	1663.0	-1.0	2184.0	1646.0	-1.0	2582.0	1043.0	-1.0	1219.0	1405.0	-1.0	2214.0	1129.0	-1.0	1441.0	852.0	-1.0	1122.0	1052.0	-1.0	1280.0	
408.026	968.0	-1.0	1320.0	1049.0	-1.0	1296.0	1001.0	-1.0	1406.0	1648.0	-1.0	2344.0	1392.0	-1.0	2259.0	1083.0	-1.0	1354.0	1084.0	-1.0	1552.0	1727.0	-1.0	2187.0	1181.0	-1.0	1806.0	1664.0	-1.0	2184.0	1647.0	-1.0	2583.0	1043.0	-1.0	1219.0	1406.0	-1.0	2215.0	1130.0	-1.0	1440.0	852.0	-1.0	1125.0	1052.0	-1.0	1282.0	
408.526	970.0	-1.0	1329.0	1051.0	-1.0	1302.0	1002.0	-1.0	1413.0	1650.0	-1.0	2350.0	1394.0	-1.0	2267.0	1084.0	-1.0	1356.0	1085.0	-1.0	1555.0	1729.0	-1.0	2192.0	1183.0	-1.0	1813.0	1666.0	-1.0	2190.0	1650.0	-1.0	2594.0	1044.0	-1.0	1224.0	1407.0	-1.0	2221.0	1131.0	-1.0	1446.0	854.0	-1.0	1130.0	1055.0	-1.0	1286.0	
409.026	971.0	-1.0	1332.0	1052.0	-1.0	1304.0	1003.0	-1.0	1416.0	1650.0	-1.0	2350.0	1395.0	-1.0	2271.0	1085.0	-1.0	1358.0	1085.0	-1.0	1556.0	1730.0	-1.0	2194.0	1184.0	-1.0	1818.0	1669.0	-1.0	2195.0	1650.0	-1.0	2599.0	1046.0	-1.0	1228.0	1410.0	-1.0	2227.0	1132.0	-1.0	1448.0	856.0	-1.0	1132.0	1056.0	-1.0	1289.0	
409.525	971.0	-1.0	1330.0	1050.0	-1.0	1300.0	1003.0	-1.0	1416.0	1649.0	-1.0	2347.0	1396.0	-1.0	2273.0	1086.0	-1.0	1358.0	1085.0	-1.0	1556.0	1731.0	-1.0	2197.0	1184.0	-1.0	1820.0	1671.0	-1.0	2200.0	1651.0	-1.0	2602.0	1046.0	-1.0	1230.0	1409.0	-1.0	2229.0	1133.0	-1.0	1451.0	855.0	-1.0	1131.0	1056.0	-1.0	1292.0	
410.024	972.0	-1.0	1339.0	1053.0	-1.0	1307.0	1007.0	-1.0	1427.0	1653.0	-1.0	2357.0	1399.0	-1.0	2283.0	1088.0	-1.0	1363.0	1085.0	-1.0	1558.0	1737.0	-1.0	2204.0	1185.0	-1.0	1822.0	1675.0	-1.0	2204.0	1652.0	-1.0	2605.0	1048.0	-1.0	1234.0	1410.0	-1.0	2229.0	1134.0	-1.0	1454.0	854.0	-1.0	1132.0	1058.0	-1.0	1293.0	
410.523	976.0	-1.0	1348.0	1054.0	-1.0	1313.0	1008.0	-1.0	1434.0	1656.0	-1.0	2364.0	1401.0	-1.0	2291.0	1090.0	-1.0	1367.0	1085.0	-1.0	1560.0	1741.0	-1.0	2211.0	1187.0	-1.0	1828.0	1678.0	-1.0	2213.0	1654.0	-1.0	2614.0	1050.0	-1.0	1240.0	1410.0	-1.0	2233.0	1136.0	-1.0	1458.0	856.0	-1.0	1134.0	1059.0	-1.0	1295.0	
411.023	975.0	-1.0	1351.0	1054.0	-1.0	1316.0	1010.0	-1.0	1439.0	1656.0	-1.0	2367.0	1401.0	-1.0	2297.0	1091.0	-1.0	1369.0	1085.0	-1.0	1560.0	1742.0	-1.0	2213.0	1187.0	-1.0	1831.0	1680.0	-1.0	2217.0	1656.0	-1.0	2619.0	1051.0	-1.0	1242.0	1410.0	-1.0	2236.0	1137.0	-1.0	1462.0	856.0	-1.0	1137.0	1059.0	-1.0	1298.0	
411.522	974.0	-1.0	1350.0	1054.0	-1.0	1315.0	1010.0	-1.0	1441.0	1655.0	-1.0	2367.0	1402.0	-1.0	2299.0	1090.0	-1.0	1370.0	1084.0	-1.0	1560.0	1742.0	-1.0	2214.0	1188.0	-1.0	1831.0	1680.0	-1.0	2217.0	1655.0	-1.0	2620.0	1051.0	-1.0	1243.0	1410.0	-1.0	2235.0	1137.0	-1.0	1464.0	858.0	-1.0	1139.0	1058.0	-1.0	1298.0	
412.021	975.0	-1.0	1351.0	1054.0	-1.0	1314.0	1011.0	-1.0	1445.0	1655.0	-1.0	2368.0	1402.0	-1.0	2302.0	1090.0	-1.0	1370.0	1083.0	-1.0	1560.0	1742.0	-1.0	2217.0	1188.0	-1.0	1833.0	1679.0	-1.0	2218.0	1654.0	-1.0	2620.0	1051.0	-1.0	1244.0	1410.0	-1.0	2235.0	1137.0	-1.0	1467.0	857.0	-1.0	1142.0	1057.0	-1.0	1298.0	
412.521	978.0	-1.0	1362.0	1057.0	-1.0	1324.0	1013.0	-1.0	1455.0	1658.0	-1.0	2382.0	1404.0	-1.0	2310.0	1091.0	-1.0	1374.0	1085.0	-1.0	1563.0	1746.0	-1.0	2223.0	1188.0	-1.0	1834.0	1681.0	-1.0	2220.0	1654.0	-1.0	2621.0	1050.0	-1.0	1245.0	1408.0	-1.0	2233.0	1136.0	-1.0	1469.0	858.0	-1.0	1143.0	1057.0	-1.0	1300.0	
413.021	980.0	-1.0	1370.0	1058.0	-1.0	1330.0	1014.0	-1.0	1461.0	1660.0	-1.0	2390.0	1406.0	-1.0	2318.0	1091.0	-1.0	1378.0	1085.0	-1.0	1566.0	1749.0	-1.0	2229.0	1191.0	-1.0	1840.0	1682.0	-1.0	2225.0	1656.0	-1.0	2627.0	1051.0	-1.0	1248.0	1408.0	-1.0	2233.0	1137.0	-1.0	1472.0	860.0	-1.0	1145.0	1057.0	-1.0	1303.0	
413.520	981.0	-1.0	1372.0	1057.0	-1.0	1329.0	1013.0	-1.0	1463.0	1659.0	-1.0	2393.0	1405.0	-1.0	2320.0	1092.0	-1.0	1380.0	1086.0	-1.0	1569.0	1749.0	-1.0	2230.0	1192.0	-1.0	1844.0	1682.0	-1.0	2228.0	1657.0	-1.0	2632.0	1050.0	-1.0	1250.0	1410.0	-1.0	2240.0	1137.0	-1.0	1476.0	861.0	-1.0	1150.0	1058.0	-1.0	1307.0	
414.019	980.0	-1.0	1368.0	1056.0	-1.0	1325.0	1012.0	-1.0	1461.0	1658.0	-1.0	2391.0	1405.0	-1.0	2319.0	1090.0	-1.0	1379.0	1086.0	-1.0	1568.0	1747.0	-1.0	2227.0	1192.0	-1.0	1845.0	1681.0	-1.0	2227.0	1657.0	-1.0	2633.0	1049.0	-1.0	1248.0	1412.0	-1.0	2244.0	1137.0	-1.0	1478.0	862.0	-1.0	1153.0	1060.0	-1.0	1310.0	
414.519	978.0	-1.0	1365.0	1054.0	-1.0	1320.0	1011.0	-1.0	1458.0	1655.0	-1.0	2386.0	1403.0	-1.0	2315.0	1089.0	-1.0	1377.0	1085.0	-1.0	1566.0	1743.0	-1.0	2220.0	1191.0	-1.0	1843.0	1678.0	-1.0	2222.0	1656.0	-1.0	2630.0	1047.0	-1.0	1245.0	1413.0	-1.0	2247.0	1137.0	-1.0	1478.0	862.0	-1.0	1154.0	1059.0	-1.0	1310.0	
415.018	976.0	-1.0	1360.0	1052.0	-1.0	1314.0	1010.0	-1.0	1454.0	1653.0	-1.0	2381.0	1402.0	-1.0	2308.0	1087.0	-1.0	1373.0	1083.0	-1.0	1562.0	1739.0	-1.0	2209.0	1188.0	-1.0	1837.0	1674.0	-1.0	2213.0	1655.0	-1.0	2622.0	1044.0	-1.0	1241.0	1413.0	-1.0	2245.0	1136.0	-1.0	1475.0	861.0	-1.0	1152.0	1059.0	-1.0	1310.0	
415.517	979.0	-1.0	1366.0	1053.0	-1.0	1317.0	1011.0	-1.0	1458.0	1654.0	-1.0	2384.0	1401.0	-1.0	2306.0	1085.0	-1.0	1369.0	1082.0	-1.0	1557.0	1735.0	-1.0	2199.0	1186.0	-1.0	1829.0	1668.0	-1.0	2201.0	1653.0	-1.0	2613.0	1042.0	-1.0	1234.0	1412.0	-1.0	2239.0	1133.0	-1.0	1471.0	860.0	-1.0	1149.0	1057.0	-1.0	1306.0	
416.016	979.0	-1.0	1371.0	1055.0	-1.0	1321.0	1013.0	-1.0	1464.0	1653.0	-1.0	2385.0	1400.0	-1.0	2304.0	1084.0	-1.0	1363.0	1080.0	-1.0	1553.0	1729.0	-1.0	2189.0	1184.0	-1.0	1824.0	1663.0	-1.0	2189.0	1650.0	-1.0	2606.0	1039.0	-1.0	1230.0	1411.0	-1.0	2234.0	1132.0	-1.0	1467.0	858.0	-1.0	1143.0	1057.0	-1.0	1303.0	
416.515	980.0	-1.0	1371.0	1054.0	-1.0	1320.0	1012.0	-1.0	1464.0	1652.0	-1.0	2380.0	1398.0	-1.0	2298.0	1080.0	-1.0	1356.0	1078.0	-1.0	1546.0	1723.0	-1.0	2175.0	1182.0	-1.0	1815.0	1656.0	-1.0	2170.0	1646.0	-1.0	2593.0	1036.0	-1.0	1221.0	1407.0	-1.0	2225.0	1129.0	-1.0	1464.0	856.0	-1.0	1140.0	1053.0	-1.0	1299.0	
417.014	977.0	-1.0	1366.0	1053.0	-1.0	1316.0	1012.0	-1.0	1461.0	1647.0	-1.0	2370.0	1395.0	-1.0	2288.0	1077.0	-1.0	1346.0	1073.0	-1.0	1537.0	1715.0	-1.0	2157.0	1178.0	-1.0	1802.0	1647.0	-1.0	2149.0	1640.0	-1.0	2575.0	1030.0	-1.0	1212.0	1402.0	-1.0	2213.0	1126.0	-1.0	1455.0	856.0	-1.0	1136.0	1050.0	-1.0	1292.0	
417.513	977.0	-1.0	1361.0	1053.0	-1.0	1311.0	1012.0	-1.0	1460.0	1646.0	-1.0	2359.0	1392.0	-1.0	2279.0	1073.0	-1.0	1335.0	1070.0	-1.0	1526.0	1708.0	-1.0	2139.0	1175.0	-1.0	1790.0	1639.0	-1.0	2129.0	1634.0	-1.0	2556.0	1024.0	-1.0	1200.0	1397.0	-1.0	2197.0	1122.0	-1.0	1445.0	853.0	-1.0	1128.0	1047.0	-1.0	1284.0	
418.012	978.0	-1.0	1363.0	1052.0	-1.0	1312.0	1012.0	-1.0	1461.0	1644.0	-1.0	2356.0	1390.0	-1.0	2274.0	1070.0	-1.0	1329.0	1068.0	-1.0	1519.0	1702.0	-1.0	2127.0	1173.0	-1.0	1786.0	1633.0	-1.0	2117.0	1631.0	-1.0	2547.0	1020.0	-1.0	1193.0	1394.0	-1.0	2188.0	1121.0	-1.0	1440.0	852.0	-1.0	1127.0	1046.0	-1.0	1280.0	
418.511	977.0	-1.0	1361.0	1052.0	-1.0	1311.0	1011.0	-1.0	1459.0	1641.0	-1.0	2349.0	1388.0	-1.0	2268.0	1068.0	-1.0	1323.0	1065.0	-1.0	1513.0	1697.0	-1.0	2115.0	1172.0	-1.0	1780.0	1628.0	-1.0	2106.0	1628.0	-1.0	2538.0	1018.0	-1.0	1186.0	1391.0	-1.0	2177.0	1119.0	-1.0	1434.0	851.0	-1.0	1124.0	1044.0	-1.0	1275.0	
419.010	979.0	-1.0	1370.0	1054.0	-1.0	1319.0	1013.0	-1.0	1464.0	1643.0	-1.0	2356.0	1389.0	-1.0	2270.0	1067.0	-1.0	1322.0	1064.0	-1.0	1510.0	1696.0	-1.0	2111.0	1173.0	-1.0	1779.0	1627.0	-1.0	2103.0	1628.0	-1.0	2535.0	1016.0	-1.0	1181.0	1390.0	-1.0	2169.0	1118.0	-1.0	1430.0	850.0	-1.0	1121.0	1042.0	-1.0	1272.0	
419.509	979.0	-1.0	1374.0	1055.0	-1.0	1321.0	1014.0	-1.0	1466.0	1644.0	-1.0	2358.0	1389.0	-1.0	2272.0	1067.0	-1.0	1322.0	1063.0	-1.0	1509.0	1694.0	-1.0	2109.0	1174.0	-1.0	1784.0	1629.0	-1.0	2104.0	1630.0	-1.0	2539.0	1016.0	-1.0	1181.0	1389.0	-1.0	2169.0	1118.0	-1.0	1430.0	850.0	-1.0	1122.0	1043.0	-1.0	1273.0	
420.009	978.0	-1.0	1373.0	1055.0	-1.0	1320.0	1012.0	-1.0	1464.0	1643.0	-1.0	2357.0	1389.0	-1.0	2273.0	1068.0	-1.0	1322.0	1062.0	-1.0	1508.0	1693.0	-1.0	2107.0	1175.0	-1.0	1787.0	1629.0	-1.0	2106.0	1632.0	-1.0	2543.0	1016.0	-1.0	1180.0	1389.0	-1.0	2168.0	1119.0	-1.0	1429.0	851.0	-1.0	1123.0	1043.0	-1.0	1272.0	
420.508	976.0	-1.0	1365.0	1053.0	-1.0	1314.0	1011.0	-1.0	1459.0	1641.0	-1.0	2349.0	1388.0	-1.0	2273.0	1067.0	-1.0	1320.0	1062.0	-1.0	1505.0	1691.0	-1.0	2101.0	1175.0	-1.0	1785.0	1629.0	-1.0	2104.0	1633.0	-1.0	2541.0	1016.0	-1.0	1179.0	1389.0	-1.0	2164.0	1118.0	-1.0	1425.0	854.0	-1.0	1127.0	1041.0	-1.0	1271.0	
421.007	976.0	-1.0	1367.0	1054.0	-1.0	1317.0	1012.0	-1.0	1463.0	1643.0	-1.0	2354.0	1389.0	-1.0	2274.0	1068.0	-1.0	1319.0	1062.0	-1.0	1506.0	1691.0	-1.0	2100.0	1175.0	-1.0	1782.0	1628.0	-1.0	2100.0	1633.0	-1.0	2537.0	1017.0	-1.0	1177.0	1390.0	-1.0	2161.0	1117.0	-1.0	1421.0	853.0	-1.0	1124.0	1042.0	-1.0	1268.0	
421.506	974.0	-1.0	1363.0	1054.0	-1.0	1315.0	1012.0	-1.0	1459.0	1643.0	-1.0	2351.0	1389.0	-1.0	2270.0	1067.0	-1.0	1317.0	1062.0	-1.0	1504.0	1689.0	-1.0	2094.0	1174.0	-1.0	1779.0	1625.0	-1.0	2092.0	1633.0	-1.0	2532.0	1016.0	-1.0	1173.0	1391.0	-1.0	2158.0	1117.0	-1.0	1417.0	853.0	-1.0	1121.0	1042.0	-1.0	1266.0	
422.005	970.0	-1.0	1347.0	1050.0	-1.0	1305.0	1009.0	-1.0	1451.0	1638.0	-1.0	2336.0	1385.0	-1.0	2259.0	1065.0	-1.0	1309.0	1061.0	-1.0	1498.0	1684.0	-1.0	2081.0	1172.0	-1.0	1771.0	1619.0	-1.0	2077.0	1629.0	-1.0	2520.0	1013.0	-1.0	1166.0	1390.0	-1.0	2152.0	1116.0	-1.0	1410.0	851.0	-1.0	1116.0	1041.0	-1.0	1262.0	
422.504	964.0	-1.0	1329.0	1046.0	-1.0	1291.0	1005.0	-1.0	1439.0	1634.0	-1.0	2319.0	1382.0	-1.0	2245.0	1063.0	-1.0	1301.0	1058.0	-1.0	1490.0	1678.0	-1.0	2067.0	1169.0	-1.0	1761.0	1613.0	-1.0	2063.0	1626.0	-1.0	2507.0	1010.0	-1.0	1157.0	1388.0	-1.0	2142.0	1114.0	-1.0	1402.0	849.0	-1.0	1111.0	1039.0	-1.0	1257.0	
423.004	963.0	-1.0	1320.0	1046.0	-1.0	1283.0	1005.0	-1.0	1433.0	1634.0	-1.0	2310.0	1380.0	-1.0	2232.0	1061.0	-1.0	1292.0	1057.0	-1.0	1483.0	1674.0	-1.0	2055.0	1168.0	-1.0	1754.0	1608.0	-1.0	2053.0	1623.0	-1.0	2495.0	1007.0	-1.0	1149.0	1387.0	-1.0	2133.0	1112.0	-1.0	1393.0	847.0	-1.0	1105.0	1038.0	-1.0	1251.0	
423.503	960.0	-1.0	1313.0	1044.0	-1.0	1279.0	1004.0	-1.0	1427.0	1633.0	-1.0	2302.0	1379.0	-1.0	2228.0	1061.0	-1.0	1291.0	1056.0	-1.0	1480.0	1674.0	-1.0	2052.0	1167.0	-1.0	1751.0	1609.0	-1.0	2050.0	1624.0	-1.0	2493.0	1006.0	-1.0	1146.0	1386.0	-1.0	2126.0	1111.0	-1.0	1386.0	847.0	-1.0	1100.0	1038.0	-1.0	1248.0	
424.002	957.0	-1.0	1300.0	1041.0	-1.0	1271.0	1000.0	-1.0	1416.0	1632.0	-1.0	2292.0	1376.0	-1.0	2220.0	1061.0	-1.0	1290.0	1056.0	-1.0	1477.0	1674.0	-1.0	2050.0	1166.0	-1.0	1749.0	1609.0	-1.0	2049.0	1624.0	-1.0	2492.0	1005.0	-1.0	1143.0	1386.0	-1.0	2124.0	1110.0	-1.0	1381.0	846.0	-1.0	1100.0	1039.0	-1.0	1246.0	
424.501	951.0	-1.0	1285.0	1037.0	-1.0	1261.0	995.0	-1.0	1398.0	1627.0	-1.0	2276.0	1374.0	-1.0	2206.0	1062.0	-1.0	1288.0	1055.0	-1.0	1472.0	1674.0	-1.0	2047.0	1165.0	-1.0	1744.0	1611.0	-1.0	2051.0	1624.0	-1.0	2487.0	1005.0	-1.0	1138.0	1386.0	-1.0	2119.0	1108.0	-1.0	1375.0	846.0	-1.0	1098.0	1039.0	-1.0	1244.0	
425.001	947.0	-1.0	1269.0	1034.0	-1.0	1248.0	992.0	-1.0	1382.0	1626.0	-1.0	2264.0	1371.0	-1.0	2194.0	1062.0	-1.0	1287.0	1056.0	-1.0	1469.0	1677.0	-1.0	2047.0	1164.0	-1.0	1740.0	1614.0	-1.0	2054.0	1623.0	-1.0	2484.0	1004.0	-1.0	1135.0	1385.0	-1.0	2115.0	1108.0	-1.0	1369.0	845.0	-1.0	1095.0	1041.0	-1.0	1242.0	
425.500	947.0	-1.0	1265.0	1035.0	-1.0	1247.0	990.0	-1.0	1373.0	1627.0	-1.0	2262.0	1371.0	-1.0	2190.0	1065.0	-1.0	1290.0	1057.0	-1.0	1470.0	1681.0	-1.0	2052.0	1166.0	-1.0	1743.0	1619.0	-1.0	2063.0	1627.0	-1.0	2492.0	1007.0	-1.0	1136.0	1387.0	-1.0	2115.0	1108.0	-1.0	1368.0	847.0	-1.0	1095.0	1042.0	-1.0	1243.0	
426.000	946.0	-1.0	1259.0	1035.0	-1.0	1244.0	988.0	-1.0	1364.0	1628.0	-1.0	2259.0	1370.0	-1.0	2183.0	1067.0	-1.0	1292.0	1058.0	-1.0	1471.0	1684.0	-1.0	2055.0	1167.0	-1.0	1744.0	1624.0	-1.0	2070.0	1628.0	-1.0	2497.0	1009.0	-1.0	1138.0	1389.0	-1.0	2119.0	1111.0	-1.0	1369.0	847.0	-1.0	1096.0	1044.0	-1.0	1244.0	
426.499	943.0	-1.0	1251.0	1032.0	-1.0	1240.0	986.0	-1.0	1355.0	1629.0	-1.0	2256.0	1370.0	-1.0	2178.0	1068.0	-1.0	1292.0	1060.0	-1.0	1472.0	1689.0	-1.0	2058.0	1167.0	-1.0	1744.0	1627.0	-1.0	2072.0	1630.0	-1.0	2499.0	1011.0	-1.0	1140.0	1390.0	-1.0	2122.0	1112.0	-1.0	1370.0	848.0	-1.0	1098.0	1046.0	-1.0	1244.0	
426.998	945.0	-1.0	1257.0	1035.0	-1.0	1248.0	988.0	-1.0	1359.0	1633.0	-1.0	2266.0	1371.0	-1.0	2183.0	1070.0	-1.0	1297.0	1063.0	-1.0	1478.0	1694.0	-1.0	2063.0	1170.0	-1.0	1747.0	1630.0	-1.0	2076.0	1632.0	-1.0	2505.0	1014.0	-1.0	1143.0	1392.0	-1.0	2125.0	1114.0	-1.0	1373.0	849.0	-1.0	1097.0	1048.0	-1.0	1246.0	
427.497	946.0	-1.0	1260.0	1036.0	-1.0	1252.0	990.0	-1.0	1362.0	1635.0	-1.0	2270.0	1373.0	-1.0	2185.0	1072.0	-1.0	1297.0	1066.0	-1.0	1482.0	1696.0	-1.0	2065.0	1171.0	-1.0	1751.0	1632.0	-1.0	2076.0	1633.0	-1.0	2510.0	1016.0	-1.0	1146.0	1395.0	-1.0	2131.0	1116.0	-1.0	1377.0	851.0	-1.0	1102.0	1050.0	-1.0	1248.0	
427.996	946.0	-1.0	1258.0	1035.0	-1.0	1251.0	989.0	-1.0	1363.0	1635.0	-1.0	2271.0	1374.0	-1.0	2186.0	1071.0	-1.0	1296.0	1067.0	-1.0	1483.0	1697.0	-1.0	2064.0	1171.0	-1.0	1751.0	1632.0	-1.0	2073.0	1633.0	-1.0	2508.0	1016.0	-1.0	1148.0	1396.0	-1.0	2135.0	1117.0	-1.0	1379.0	853.0	-1.0	1103.0	1051.0	-1.0	1250.0	
428.495	950.0	-1.0	1271.0	1037.0	-1.0	1260.0	993.0	-1.0	1375.0	1639.0	-1.0	2283.0	1377.0	-1.0	2196.0	1071.0	-1.0	1298.0	1068.0	-1.0	1488.0	1701.0	-1.0	2069.0	1173.0	-1.0	1759.0	1635.0	-1.0	2077.0	1635.0	-1.0	2517.0	1018.0	-1.0	1153.0	1399.0	-1.0	2142.0	1119.0	-1.0	1384.0	853.0	-1.0	1106.0	1053.0	-1.0	1254.0	
428.994	953.0	-1.0	1278.0	1040.0	-1.0	1266.0	997.0	-1.0	1384.0	1641.0	-1.0	2290.0	1379.0	-1.0	2201.0	1072.0	-1.0	1299.0	1069.0	-1.0	1491.0	1702.0	-1.0	2073.0	1174.0	-1.0	1766.0	1637.0	-1.0	2083.0	1637.0	-1.0	2526.0	1020.0	-1.0	1160.0	1400.0	-1.0	2150.0	1121.0	-1.0	1391.0	855.0	-1.0	1111.0	1056.0	-1.0	1260.0	
429.493	953.0	-1.0	1282.0	1040.0	-1.0	1267.0	998.0	-1.0	1389.0	1642.0	-1.0	2295.0	1381.0	-1.0	2207.0	1072.0	-1.0	1301.0	1070.0	-1.0	1494.0	1705.0	-1.0	2078.0	1175.0	-1.0	1770.0	1641.0	-1.0	2091.0	1639.0	-1.0	2534.0	1023.0	-1.0	1165.0	1403.0	-1.0	2160.0	1122.0	-1.0	1398.0	856.0	-1.0	1115.0	1058.0	-1.0	1268.0	
429.992	957.0	-1.0	1295.0	1043.0	-1.0	1278.0	1002.0	-1.0	1403.0	1645.0	-1.0	2310.0	1384.0	-1.0	2220.0	1073.0	-1.0	1306.0	1073.0	-1.0	1499.0	1710.0	-1.0	2086.0	1178.0	-1.0	1775.0	1646.0	-1.0	2101.0	1641.0	-1.0	2542.0	1026.0	-1.0	1171.0	1406.0	-1.0	2170.0	1124.0	-1.0	1402.0	857.0	-1.0	1118.0	1059.0	-1.0	1273.0	
430.491	960.0	-1.0	1304.0	1046.0	-1.0	1285.0	1003.0	-1.0	1411.0	1647.0	-1.0	2319.0	1387.0	-1.0	2232.0	1074.0	-1.0	1310.0	1074.0	-1.0	1505.0	1712.0	-1.0	2095.0	1180.0	-1.0	1784.0	1650.0	-1.0	2114.0	1645.0	-1.0	2555.0	1029.0	-1.0	1178.0	1410.0	-1.0	2184.0	1125.0	-1.0	1410.0	859.0	-1.0	1125.0	1062.0	-1.0	1281.0	
430.990	959.0	-1.0	1304.0	1045.0	-1.0	1284.0	1003.0	-1.0	1413.0	1646.0	-1.0	2321.0	1388.0	-1.0	2235.0	1074.0	-1.0	1314.0	1075.0	-1.0	1508.0	1713.0	-1.0	2099.0	1180.0	-1.0	1789.0	1654.0	-1.0	2126.0	1648.0	-1.0	2566.0	1031.0	-1.0	1183.0	1413.0	-1.0	2196.0	1125.0	-1.0	1416.0	860.0	-1.0	1130.0	1063.0	-1.0	1288.0	
431.489	961.0	-1.0	1306.0	1046.0	-1.0	1284.0	1005.0	-1.0	1415.0	1648.0	-1.0	2325.0	1390.0	-1.0	2241.0	1075.0	-1.0	1318.0	1077.0	-1.0	1511.0	1716.0	-1.0	2106.0	1181.0	-1.0	1792.0	1658.0	-1.0	2136.0	1651.0	-1.0	2572.0	1033.0	-1.0	1187.0	1417.0	-1.0	2206.0	1124.0	-1.0	1417.0	861.0	-1.0	1132.0	1064.0	-1.0	1293.0	
431.989	962.0	-1.0	1314.0	1048.0	-1.0	1291.0	1007.0	-1.0	1424.0	1651.0	-1.0	2337.0	1394.0	-1.0	2256.0	1076.0	-1.0	1324.0	1080.0	-1.0	1521.0	1719.0	-1.0	2116.0	1184.0	-1.0	1802.0	1662.0	-1.0	2149.0	1655.0	-1.0	2587.0	1036.0	-1.0	1194.0	1424.0	-1.0	2226.0	1126.0	-1.0	1425.0	862.0	-1.0	1138.0	1066.0	-1.0	1300.0	
432.488	963.0	-1.0	1318.0	1049.0	-1.0	1293.0	1007.0	-1.0	1427.0	1652.0	-1.0	2342.0	1396.0	-1.0	2266.0	1078.0	-1.0	1329.0	1082.0	-1.0	1528.0	1722.0	-1.0	2123.0	1185.0	-1.0	1809.0	1664.0	-1.0	2158.0	1658.0	-1.0	2599.0	1038.0	-1.0	1200.0	1428.0	-1.0	2240.0	1127.0	-1.0	1429.0	864.0	-1.0	1143.0	1067.0	-1.0	1306.0	
432.987	961.0	-1.0	1316.0	1049.0	-1.0	1290.0	1008.0	-1.0	1428.0	1654.0	-1.0	2343.0	1399.0	-1.0	2273.0	1079.0	-1.0	1332.0	1084.0	-1.0	1534.0	1723.0	-1.0	2132.0	1186.0	-1.0	1811.0	1666.0	-1.0	2163.0	1659.0	-1.0	2603.0	1040.0	-1.0	1203.0	1430.0	-1.0	2248.0	1126.0	-1.0	1432.0	865.0	-1.0	1147.0	1068.0	-1.0	1308.0	
433.486	964.0	-1.0	1325.0	1050.0	-1.0	1296.0	1010.0	-1.0	1438.0	1657.0	-1.0	2354.0	1402.0	-1.0	2287.0	1081.0	-1.0	1339.0	1086.0	-1.0	1544.0	1727.0	-1.0	2144.0	1187.0	-1.0	1820.0	1669.0	-1.0	2172.0	1663.0	-1.0	2614.0	1042.0	-1.0	1210.0	1434.0	-1.0	2255.0	1128.0	-1.0	1436.0	867.0	-1.0	1149.0	1069.0	-1.0	1310.0	
433.986	964.0	-1.0	1327.0	1052.0	-1.0	1298.0	1011.0	-1.0	1441.0	1658.0	-1.0	2360.0	1403.0	-1.0	2295.0	1081.0	-1.0	1342.0	1087.0	-1.0	1549.0	1730.0	-1.0	2152.0	1188.0	-1.0	1825.0	1669.0	-1.0	2177.0	1663.0	-1.0	2619.0	1043.0	-1.0	1213.0	1435.0	-1.0	2260.0	1128.0	-1.0	1440.0	867.0	-1.0	1152.0	1069.0	-1.0	1313.0	
434.486	963.0	-1.0	1323.0	1050.0	-1.0	1294.0	1010.0	-1.0	1441.0	1657.0	-1.0	2357.0	1404.0	-1.0	2296.0	1081.0	-1.0	1343.0	1087.0	-1.0	1552.0	1731.0	-1.0	2157.0	1188.0	-1.0	1826.0	1670.0	-1.0	2180.0	1661.0	-1.0	2617.0	1042.0	-1.0	1214.0	1435.0	-1.0	2263.0	1128.0	-1.0	1442.0	868.0	-1.0	1153.0	1068.0	-1.0	1313.0	
434.985	965.0	-1.0	1333.0	1052.0	-1.0	1299.0	1012.0	-1.0	1449.0	1659.0	-1.0	2363.0	1405.0	-1.0	2305.0	1082.0	-1.0	1347.0	1088.0	-1.0	1558.0	1733.0	-1.0	2166.0	1190.0	-1.0	1834.0	1670.0	-1.0	2187.0	1662.0	-1.0	2625.0	1043.0	-1.0	1218.0	1435.0	-1.0	2266.0	1129.0	-1.0	1444.0	868.0	-1.0	1154.0	1069.0	-1.0	1314.0	
435.485	966.0	-1.0	1337.0	1052.0	-1.0	1301.0	1014.0	-1.0	1454.0	1659.0	-1.0	2364.0	1405.0	-1.0	2310.0	1083.0	-1.0	1350.0	1088.0	-1.0	1559.0	1734.0	-1.0	2172.0	1191.0	-1.0	1839.0	1672.0	-1.0	2193.0	1661.0	-1.0	2629.0	1043.0	-1.0	1223.0	1434.0	-1.0	2269.0	1132.0	-1.0	1452.0	868.0	-1.0	1156.0	1070.0	-1.0	1318.0	
435.984	967.0	-1.0	1339.0	1051.0	-1.0	1300.0	1013.0	-1.0	1454.0	1659.0	-1.0	2365.0	1405.0	-1.0	2312.0	1085.0	-1.0	1355.0	1087.0	-1.0	1559.0	1735.0	-1.0	2181.0	1192.0	-1.0	1844.0	1675.0	-1.0	2203.0	1661.0	-1.0	2634.0	1045.0	-1.0	1228.0	1432.0	-1.0	2272.0	1134.0	-1.0	1461.0	868.0	-1.0	1158.0	1071.0	-1.0	1322.0	
436.484	971.0	-1.0	1352.0	1055.0	-1.0	1311.0	1015.0	-1.0	1463.0	1662.0	-1.0	2378.0	1407.0	-1.0	2319.0	1087.0	-1.0	1362.0	1087.0	-1.0	1563.0	1740.0	-1.0	2195.0	1193.0	-1.0	1848.0	1680.0	-1.0	2218.0	1662.0	-1.0	2640.0	1047.0	-1.0	1235.0	1430.0	-1.0	2276.0	1138.0	-1.0	1469.0	869.0	-1.0	1160.0	1073.0	-1.0	1328.0	
436.983	974.0	-1.0	1361.0	1058.0	-1.0	1320.0	1018.0	-1.0	1469.0	1666.0	-1.0	2390.0	1408.0	-1.0	2327.0	1090.0	-1.0	1371.0	1088.0	-1.0	1567.0	1745.0	-1.0	2210.0	1194.0	-1.0	1857.0	1686.0	-1.0	2237.0	1666.0	-1.0	2654.0	1052.0	-1.0	1247.0	1432.0	-1.0	2287.0	1142.0	-1.0	1483.0	869.0	-1.0	1167.0	1076.0	-1.0	1335.0	
437.482	976.0	-1.0	1362.0	1059.0	-1.0	1322.0	1017.0	-1.0	1469.0	1669.0	-1.0	2398.0	1409.0	-1.0	2332.0	1094.0	-1.0	1381.0	1088.0	-1.0	1569.0	1753.0	-1.0	2229.0	1196.0	-1.0	1860.0	1694.0	-1.0	2255.0	1666.0	-1.0	2663.0	1056.0	-1.0	1257.0	1433.0	-1.0	2298.0	1146.0	-1.0	1494.0	871.0	-1.0	1172.0	1078.0	-1.0	1342.0	
437.982	974.0	-1.0	1357.0	1059.0	-1.0	1318.0	1016.0	-1.0	1466.0	1670.0	-1.0	2399.0	1409.0	-1.0	2335.0	1097.0	-1.0	1389.0	1087.0	-1.0	1570.0	1757.0	-1.0	2242.0	1195.0	-1.0	1863.0	1699.0	-1.0	2266.0	1667.0	-1.0	2667.0	1058.0	-1.0	1263.0	1433.0	-1.0	2305.0	1148.0	-1.0	1500.0	872.0	-1.0	1174.0	1079.0	-1.0	1346.0	
438.481	976.0	-1.0	1366.0	1062.0	-1.0	1328.0	1018.0	-1.0	1473.0	1674.0	-1.0	2413.0	1411.0	-1.0	2341.0	1099.0	-1.0	1395.0	1089.0	-1.0	1574.0	1761.0	-1.0	2252.0	1197.0	-1.0	1864.0	1700.0	-1.0	2273.0	1667.0	-1.0	2668.0	1060.0	-1.0	1267.0	1433.0	-1.0	2309.0	1149.0	-1.0	1505.0	871.0	-1.0	1176.0	1078.0	-1.0	1348.0	
438.981	977.0	-1.0	1371.0	1064.0	-1.0	1333.0	1019.0	-1.0	1477.0	1677.0	-1.0	2421.0	1412.0	-1.0	2347.0	1100.0	-1.0	1400.0	1089.0	-1.0	1579.0	1762.0	-1.0	2260.0	1197.0	-1.0	1869.0	1701.0	-1.0	2278.0	1667.0	-1.0	2673.0	1062.0	-1.0	1271.0	1433.0	-1.0	2316.0	1151.0	-1.0	1513.0	872.0	-1.0	1180.0	1080.0	-1.0	1351.0	
439.480	977.0	-1.0	1369.0	1064.0	-1.0	1334.0	1018.0	-1.0	1475.0	1677.0	-1.0	2423.0	1411.0	-1.0	2348.0	1101.0	-1.0	1404.0	1089.0	-1.0	1581.0	1762.0	-1.0	2263.0	1197.0	-1.0	1871.0	1701.0	-1.0	2280.0	1667.0	-1.0	2674.0	1061.0	-1.0	1273.0	1433.0	-1.0	2321.0	1152.0	-1.0	1517.0	872.0	-1.0	1183.0	1079.0	-1.0	1352.0	
439.979	976.0	-1.0	1364.0	1063.0	-1.0	1331.0	1018.0	-1.0	1473.0	1676.0	-1.0	2421.0	1411.0	-1.0	2349.0	1100.0	-1.0	1404.0	1089.0	-1.0	1582.0	1761.0	-1.0	2264.0	1196.0	-1.0	1872.0	1699.0	-1.0	2281.0	1666.0	-1.0	2675.0	1061.0	-1.0	1275.0	1432.0	-1.0	2324.0	1153.0	-1.0	1521.0	872.0	-1.0	1185.0	1079.0	-1.0	1354.0	
440.478	978.0	-1.0	1373.0	1065.0	-1.0	1339.0	1018.0	-1.0	1479.0	1678.0	-1.0	2431.0	1411.0	-1.0	2355.0	1101.0	-1.0	1407.0	1090.0	-1.0	1586.0	1760.0	-1.0	2269.0	1197.0	-1.0	1874.0	1700.0	-1.0	2284.0	1667.0	-1.0	2676.0	1061.0	-1.0	1277.0	1431.0	-1.0	2324.0	1153.0	-1.0	1523.0	872.0	-1.0	1186.0	1078.0	-1.0	1355.0	
440.978	979.0	-1.0	1379.0	1067.0	-1.0	1346.0	1019.0	-1.0	1484.0	1678.0	-1.0	2436.0	1412.0	-1.0	2360.0	1100.0	-1.0	1409.0	1090.0	-1.0	1588.0	1760.0	-1.0	2272.0	1199.0	-1.0	1880.0	1699.0	-1.0	2288.0	1667.0	-1.0	2683.0	1061.0	-1.0	1280.0	1432.0	-1.0	2330.0	1155.0	-1.0	1529.0	873.0	-1.0	1189.0	1078.0	-1.0	1358.0	
441.477	979.0	-1.0	1379.0	1067.0	-1.0	1345.0	1019.0	-1.0	1484.0	1675.0	-1.0	2432.0	1410.0	-1.0	2358.0	1099.0	-1.0	1407.0	1089.0	-1.0	1588.0	1757.0	-1.0	2270.0	1198.0	-1.0	1881.0	1697.0	-1.0	2287.0	1667.0	-1.0	2683.0	1061.0	-1.0	1281.0	1431.0	-1.0	2332.0	1155.0	-1.0	1531.0	873.0	-1.0	1191.0	1078.0	-1.0	1359.0	
441.977	977.0	-1.0	1375.0	1065.0	-1.0	1339.0	1019.0	-1.0	1484.0	1673.0	-1.0	2425.0	1408.0	-1.0	2354.0	1097.0	-1.0	1402.0	1088.0	-1.0	1585.0	1753.0	-1.0	2263.0	1197.0	-1.0	1876.0	1694.0	-1.0	2281.0	1664.0	-1.0	2676.0	1059.0	-1.0	1278.0	1429.0	-1.0	2329.0	1154.0	-1.0	1530.0	871.0	-1.0	1188.0	1076.0	-1.0	1356.0	
442.476	980.0	-1.0	1383.0	1067.0	-1.0	1347.0	1019.0	-1.0	1491.0	1672.0	-1.0	2429.0	1408.0	-1.0	2353.0	1095.0	-1.0	1399.0	1086.0	-1.0	1583.0	1749.0	-1.0	2258.0	1197.0	-1.0	1878.0	1691.0	-1.0	2278.0	1663.0	-1.0	2677.0	1059.0	-1.0	1278.0	1428.0	-1.0	2327.0	1155.0	-1.0	1530.0	871.0	-1.0	1187.0	1075.0	-1.0	1355.0	
442.975	982.0	-1.0	1387.0	1067.0	-1.0	1349.0	1020.0	-1.0	1495.0	1670.0	-1.0	2425.0	1405.0	-1.0	2351.0	1093.0	-1.0	1393.0	1084.0	-1.0	1578.0	1743.0	-1.0	2247.0	1195.0	-1.0	1873.0	1686.0	-1.0	2268.0	1661.0	-1.0	2671.0	1058.0	-1.0	1275.0	1427.0	-1.0	2322.0	1153.0	-1.0	1528.0	869.0	-1.0	1184.0	1074.0	-1.0	1352.0	
443.474	981.0	-1.0	1385.0	1066.0	-1.0	1347.0	1020.0	-1.0	1497.0	1667.0	-1.0	2419.0	1403.0	-1.0	2344.0	1089.0	-1.0	1385.0	1082.0	-1.0	1572.0	1737.0	-1.0	2234.0	1193.0	-1.0	1866.0	1681.0	-1.0	2256.0	1658.0	-1.0	2661.0	1055.0	-1.0	1269.0	1423.0	-1.0	2312.0	1152.0	-1.0	1524.0	868.0	-1.0	1181.0	1071.0	-1.0	1347.0	
443.973	983.0	-1.0	1394.0	1069.0	-1.0	1355.0	1022.0	-1.0	1506.0	1668.0	-1.0	2423.0	1403.0	-1.0	2346.0	1086.0	-1.0	1380.0	1080.0	-1.0	1570.0	1734.0	-1.0	2227.0	1193.0	-1.0	1861.0	1676.0	-1.0	2244.0	1657.0	-1.0	2653.0	1053.0	-1.0	1265.0	1419.0	-1.0	2299.0	1150.0	-1.0	1518.0	866.0	-1.0	1175.0	1069.0	-1.0	1342.0	
444.472	985.0	-1.0	1400.0	1071.0	-1.0	1361.0	1022.0	-1.0	1512.0	1667.0	-1.0	2425.0	1402.0	-1.0	2345.0	1084.0	-1.0	1374.0	1078.0	-1.0	1566.0	1730.0	-1.0	2220.0	1191.0	-1.0	1860.0	1672.0	-1.0	2236.0	1656.0	-1.0	2651.0	1050.0	-1.0	1260.0	1417.0	-1.0	2293.0	1148.0	-1.0	1516.0	866.0	-1.0	1174.0	1067.0	-1.0	1341.0	
444.971	985.0	-1.0	1400.0	1069.0	-1.0	1359.0	1022.0	-1.0	1513.0	1664.0	-1.0	2419.0	1400.0	-1.0	2339.0	1080.0	-1.0	1367.0	1076.0	-1.0	1560.0	1723.0	-1.0	2209.0	1190.0	-1.0	1856.0	1666.0	-1.0	2225.0	1653.0	-1.0	2643.0	1047.0	-1.0	1255.0	1415.0	-1.0	2287.0	1147.0	-1.0	1512.0	864.0	-1.0	1173.0	1065.0	-1.0	1336.0	
445.470	983.0	-1.0	1391.0	1067.0	-1.0	1351.0	1020.0	-1.0	1509.0	1660.0	-1.0	2407.0	1397.0	-1.0	2329.0	1076.0	-1.0	1357.0	1073.0	-1.0	1552.0	1717.0	-1.0	2193.0	1188.0	-1.0	1849.0	1659.0	-1.0	2210.0	1650.0	-1.0	2631.0	1044.0	-1.0	1246.0	1412.0	-1.0	2276.0	1144.0	-1.0	1505.0	863.0	-1.0	1167.0	1062.0	-1.0	1330.0	
445.969	984.0	-1.0	1393.0	1067.0	-1.0	1349.0	1020.0	-1.0	1510.0	1659.0	-1.0	2403.0	1396.0	-1.0	2323.0	1074.0	-1.0	1349.0	1071.0	-1.0	1545.0	1711.0	-1.0	2179.0	1187.0	-1.0	1840.0	1654.0	-1.0	2196.0	1646.0	-1.0	2618.0	1040.0	-1.0	1238.0	1407.0	-1.0	2263.0	1141.0	-1.0	1496.0	861.0	-1.0	1161.0	1059.0	-1.0	1323.0	
446.468	983.0	-1.0	1390.0	1066.0	-1.0	1345.0	1019.0	-1.0	1506.0	1656.0	-1.0	2395.0	1394.0	-1.0	2313.0	1071.0	-1.0	1342.0	1068.0	-1.0	1537.0	1703.0	-1.0	2166.0	1185.0	-1.0	1834.0	1649.0	-1.0	2185.0	1645.0	-1.0	2610.0	1037.0	-1.0	1230.0	1406.0	-1.0	2256.0	1138.0	-1.0	1489.0	858.0	-1.0	1157.0	1057.0	-1.0	1318.0	
446.967	981.0	-1.0	1379.0	1064.0	-1.0	1337.0	1015.0	-1.0	1495.0	1652.0	-1.0	2382.0	1390.0	-1.0	2296.0	1069.0	-1.0	1334.0	1064.0	-1.0	1525.0	1695.0	-1.0	2148.0	1182.0	-1.0	1825.0	1641.0	-1.0	2171.0	1642.0	-1.0	2599.0	1034.0	-1.0	1222.0	1404.0	-1.0	2247.0	1136.0	-1.0	1483.0	857.0	-1.0	1151.0	1055.0	-1.0	1313.0	
447.466	976.0	-1.0	1364.0	1060.0	-1.0	1323.0	1011.0	-1.0	1480.0	1648.0	-1.0	2365.0	1384.0	-1.0	2278.0	1066.0	-1.0	1324.0	1061.0	-1.0	1512.0	1686.0	-1.0	2130.0	1179.0	-1.0	1814.0	1635.0	-1.0	2156.0	1639.0	-1.0	2586.0	1030.0	-1.0	1214.0	1401.0	-1.0	2234.0	1134.0	-1.0	1474.0	854.0	-1.0	1143.0	1053.0	-1.0	1308.0	
447.965	975.0	-1.0	1355.0	1059.0	-1.0	1315.0	1009.0	-1.0	1469.0	1648.0	-1.0	2355.0	1382.0	-1.0	2261.0	1064.0	-1.0	1318.0	1057.0	-1.0	1502.0	1681.0	-1.0	2116.0	1176.0	-1.0	1804.0	1630.0	-1.0	2145.0	1636.0	-1.0	2575.0	1027.0	-1.0	1205.0	1397.0	-1.0	2225.0	1131.0	-1.0	1466.0	851.0	-1.0	1136.0	1051.0	-1.0	1303.0	
448.464	973.0	-1.0	1348.0	1056.0	-1.0	1309.0	1006.0	-1.0	1458.0	1646.0	-1.0	2349.0	1378.0	-1.0	2250.0	1064.0	-1.0	1315.0	1055.0	-1.0	1494.0	1677.0	-1.0	2106.0	1176.0	-1.0	1801.0	1629.0	-1.0	2140.0	1637.0	-1.0	2574.0	1026.0	-1.0	1200.0	1396.0	-1.0	2217.0	1130.0	-1.0	1458.0	848.0	-1.0	1130.0	1051.0	-1.0	1300.0	
448.964	968.0	-1.0	1336.0	1053.0	-1.0	1299.0	1000.0	-1.0	1440.0	1644.0	-1.0	2337.0	1375.0	-1.0	2235.0	1063.0	-1.0	1312.0	1054.0	-1.0	1487.0	1673.0	-1.0	2097.0	1174.0	-1.0	1796.0	1628.0	-1.0	2137.0	1637.0	-1.0	2572.0	1023.0	-1.0	1195.0	1395.0	-1.0	2213.0	1129.0	-1.0	1453.0	847.0	-1.0	1129.0	1052.0	-1.0	1298.0	
449.463	963.0	-1.0	1318.0	1048.0	-1.0	1286.0	994.0	-1.0	1417.0	1640.0	-1.0	2319.0	1371.0	-1.0	2218.0	1063.0	-1.0	1308.0	1051.0	-1.0	1480.0	1671.0	-1.0	2090.0	1172.0	-1.0	1790.0	1629.0	-1.0	2135.0	1636.0	-1.0	2568.0	1021.0	-1.0	1189.0	1394.0	-1.0	2209.0	1127.0	-1.0	1448.0	845.0	-1.0	1126.0	1052.0	-1.0	1296.0	
449.962	961.0	-1.0	1315.0	1047.0	-1.0	1284.0	992.0	-1.0	1406.0	1641.0	-1.0	2318.0	1371.0	-1.0	2214.0	1065.0	-1.0	1310.0	1051.0	-1.0	1479.0	1673.0	-1.0	2092.0	1172.0	-1.0	1789.0	1631.0	-1.0	2139.0	1638.0	-1.0	2571.0	1021.0	-1.0	1188.0	1393.0	-1.0	2206.0	1127.0	-1.0	1444.0	847.0	-1.0	1125.0	1052.0	-1.0	1294.0	
450.461	959.0	-1.0	1308.0	1045.0	-1.0	1280.0	989.0	-1.0	1393.0	1640.0	-1.0	2312.0	1370.0	-1.0	2207.0	1067.0	-1.0	1312.0	1051.0	-1.0	1479.0	1675.0	-1.0	2094.0	1173.0	-1.0	1790.0	1633.0	-1.0	2142.0	1640.0	-1.0	2574.0	1021.0	-1.0	1187.0	1394.0	-1.0	2209.0	1127.0	-1.0	1445.0	846.0	-1.0	1128.0	1053.0	-1.0	1296.0	
450.960	955.0	-1.0	1299.0	1042.0	-1.0	1273.0	987.0	-1.0	1382.0	1639.0	-1.0	2306.0	1370.0	-1.0	2201.0	1068.0	-1.0	1312.0	1053.0	-1.0	1480.0	1678.0	-1.0	2097.0	1173.0	-1.0	1789.0	1635.0	-1.0	2144.0	1640.0	-1.0	2574.0	1021.0	-1.0	1187.0	1394.0	-1.0	2210.0	1128.0	-1.0	1446.0	847.0	-1.0	1130.0	1054.0	-1.0	1297.0	
451.459	956.0	-1.0	1301.0	1042.0	-1.0	1276.0	986.0	-1.0	1380.0	1641.0	-1.0	2311.0	1371.0	-1.0	2205.0	1070.0	-1.0	1317.0	1054.0	-1.0	1483.0	1682.0	-1.0	2102.0	1174.0	-1.0	1794.0	1637.0	-1.0	2147.0	1642.0	-1.0	2582.0	1023.0	-1.0	1192.0	1395.0	-1.0	2213.0	1129.0	-1.0	1448.0	849.0	-1.0	1132.0	1056.0	-1.0	1299.0	
451.958	956.0	-1.0	1303.0	1043.0	-1.0	1277.0	987.0	-1.0	1379.0	1642.0	-1.0	2313.0	1372.0	-1.0	2205.0	1070.0	-1.0	1319.0	1056.0	-1.0	1486.0	1685.0	-1.0	2104.0	1175.0	-1.0	1796.0	1639.0	-1.0	2147.0	1642.0	-1.0	2584.0	1023.0	-1.0	1194.0	1395.0	-1.0	2214.0	1129.0	-1.0	1451.0	850.0	-1.0	1135.0	1057.0	-1.0	1301.0	
452.457	956.0	-1.0	1302.0	1042.0	-1.0	1276.0	988.0	-1.0	1379.0	1642.0	-1.0	2314.0	1372.0	-1.0	2205.0	1071.0	-1.0	1319.0	1056.0	-1.0	1488.0	1686.0	-1.0	2104.0	1175.0	-1.0	1796.0	1639.0	-1.0	2145.0	1641.0	-1.0	2582.0	1023.0	-1.0	1194.0	1394.0	-1.0	2213.0	1129.0	-1.0	1452.0	850.0	-1.0	1136.0	1056.0	-1.0	1301.0	
452.956	959.0	-1.0	1315.0	1044.0	-1.0	1285.0	991.0	-1.0	1389.0	1646.0	-1.0	2326.0	1374.0	-1.0	2215.0	1072.0	-1.0	1322.0	1057.0	-1.0	1492.0	1687.0	-1.0	2108.0	1176.0	-1.0	1801.0	1640.0	-1.0	2146.0	1642.0	-1.0	2587.0	1024.0	-1.0	1197.0	1393.0	-1.0	2213.0	1129.0	-1.0	1453.0	850.0	-1.0	1136.0	1057.0	-1.0	1302.0	
453.455	961.0	-1.0	1322.0	1046.0	-1.0	1290.0	992.0	-1.0	1396.0	1647.0	-1.0	2332.0	1375.0	-1.0	2220.0	1072.0	-1.0	1324.0	1058.0	-1.0	1493.0	1687.0	-1.0	2107.0	1177.0	-1.0	1805.0	1641.0	-1.0	2147.0	1643.0	-1.0	2589.0	1024.0	-1.0	1200.0	1393.0	-1.0	2214.0	1129.0	-1.0	1456.0	850.0	-1.0	1137.0	1056.0	-1.0	1305.0	
453.955	960.0	-1.0	1324.0	1044.0	-1.0	1288.0	993.0	-1.0	1398.0	1645.0	-1.0	2335.0	1376.0	-1.0	2222.0	1071.0	-1.0	1324.0	1058.0	-1.0	1494.0	1688.0	-1.0	2108.0	1177.0	-1.0	1808.0	1641.0	-1.0	2148.0	1643.0	-1.0	2590.0	1024.0	-1.0	1202.0	1392.0	-1.0	2215.0	1127.0	-1.0	1456.0	850.0	-1.0	1138.0	1057.0	-1.0	1306.0	
454.454	964.0	-1.0	1334.0	1046.0	-1.0	1295.0	995.0	-1.0	1409.0	1648.0	-1.0	2345.0	1377.0	-1.0	2232.0	1071.0	-1.0	1330.0	1059.0	-1.0	1498.0	1690.0	-1.0	2112.0	1180.0	-1.0	1816.0	1645.0	-1.0	2158.0	1645.0	-1.0	2601.0	1025.0	-1.0	1206.0	1392.0	-1.0	2220.0	1127.0	-1.0	1461.0	851.0	-1.0	1142.0	1056.0	-1.0	1310.0	
454.953	964.0	-1.0	1337.0	1046.0	-1.0	1298.0	996.0	-1.0	1413.0	1648.0	-1.0	2350.0	1379.0	-1.0	2238.0	1072.0	-1.0	1333.0	1059.0	-1.0	1501.0	1692.0	-1.0	2117.0	1181.0	-1.0	1822.0	1647.0	-1.0	2164.0	1647.0	-1.0	2606.0	1025.0	-1.0	1209.0	1394.0	-1.0	2225.0	1126.0	-1.0	1461.0	850.0	-1.0	1145.0	1055.0	-1.0	1310.0	
455.452	965.0	-1.0	1339.0	1045.0	-1.0	1297.0	996.0	-1.0	1417.0	1647.0	-1.0	2355.0	1379.0	-1.0	2244.0	1072.0	-1.0	1336.0	1060.0	-1.0	1504.0	1695.0	-1.0	2123.0	1181.0	-1.0	1823.0	1649.0	-1.0	2170.0	1648.0	-1.0	2608.0	1027.0	-1.0	1211.0	1395.0	-1.0	2229.0	1123.0	-1.0	1460.0	851.0	-1.0	1144.0	1052.0	-1.0	1307.0	
455.951	965.0	-1.0	1345.0	1046.0	-1.0	1304.0	997.0	-1.0	1423.0	1648.0	-1.0	2364.0	1382.0	-1.0	2255.0	1073.0	-1.0	1341.0	1062.0	-1.0	1510.0	1696.0	-1.0	2132.0	1183.0	-1.0	1829.0	1652.0	-1.0	2178.0	1650.0	-1.0	2617.0	1029.0	-1.0	1216.0	1397.0	-1.0	2235.0	1123.0	-1.0	1463.0	851.0	-1.0	1147.0	1049.0	-1.0	1308.0	
456.451	966.0	-1.0	1346.0	1048.0	-1.0	1307.0	997.0	-1.0	1427.0	1647.0	-1.0	2367.0	1382.0	-1.0	2260.0	1073.0	-1.0	1343.0	1062.0	-1.0	1512.0	1698.0	-1.0	2137.0	1182.0	-1.0	1830.0	1652.0	-1.0	2179.0	1650.0	-1.0	2618.0	1029.0	-1.0	1219.0	1397.0	-1.0	2237.0	1122.0	-1.0	1464.0	853.0	-1.0	1148.0	1048.0	-1.0	1307.0	
456.950	963.0	-1.0	1341.0	1046.0	-1.0	1303.0	998.0	-1.0	1425.0	1644.0	-1.0	2363.0	1381.0	-1.0	2260.0	1071.0	-1.0	1342.0	1062.0	-1.0	1511.0	1697.0	-1.0	2137.0	1180.0	-1.0	1823.0	1650.0	-1.0	2173.0	1647.0	-1.0	2609.0	1028.0	-1.0	1216.0	1396.0	-1.0	2232.0	1120.0	-1.0	1461.0	851.0	-1.0	1146.0	1045.0	-1.0	1303.0	
457.450	966.0	-1.0	1346.0	1048.0	-1.0	1308.0	998.0	-1.0	1430.0	1644.0	-1.0	2365.0	1381.0	-1.0	2260.0	1069.0	-1.0	1338.0	1061.0	-1.0	1511.0	1696.0	-1.0	2136.0	1178.0	-1.0	1814.0	1644.0	-1.0	2161.0	1643.0	-1.0	2597.0	1026.0	-1.0	1212.0	1393.0	-1.0	2222.0	1117.0	-1.0	1455.0	850.0	-1.0	1142.0	1042.0	-1.0	1297.0	
457.950	966.0	-1.0	1347.0	1048.0	-1.0	1310.0	999.0	-1.0	1433.0	1642.0	-1.0	2363.0	1380.0	-1.0	2257.0	1067.0	-1.0	1333.0	1059.0	-1.0	1508.0	1692.0	-1.0	2130.0	1176.0	-1.0	1808.0	1639.0	-1.0	2149.0	1639.0	-1.0	2587.0	1023.0	-1.0	1208.0	1390.0	-1.0	2215.0	1115.0	-1.0	1450.0	849.0	-1.0	1139.0	1041.0	-1.0	1293.0	
458.449	965.0	-1.0	1343.0	1046.0	-1.0	1306.0	999.0	-1.0	1430.0	1638.0	-1.0	2352.0	1377.0	-1.0	2249.0	1063.0	-1.0	1326.0	1057.0	-1.0	1503.0	1687.0	-1.0	2121.0	1173.0	-1.0	1801.0	1631.0	-1.0	2135.0	1635.0	-1.0	2575.0	1019.0	-1.0	1201.0	1387.0	-1.0	2204.0	1113.0	-1.0	1445.0	847.0	-1.0	1134.0	1037.0	-1.0	1286.0	
458.949	962.0	-1.0	1335.0	1044.0	-1.0	1301.0	997.0	-1.0	1426.0	1633.0	-1.0	2340.0	1375.0	-1.0	2239.0	1060.0	-1.0	1319.0	1055.0	-1.0	1497.0	1682.0	-1.0	2109.0	1172.0	-1.0	1793.0	1625.0	-1.0	2121.0	1630.0	-1.0	2563.0	1015.0	-1.0	1194.0	1383.0	-1.0	2194.0	1110.0	-1.0	1438.0	847.0	-1.0	1129.0	1034.0	-1.0	1279.0	
459.449	964.0	-1.0	1341.0	1044.0	-1.0	1304.0	999.0	-1.0	1429.0	1633.0	-1.0	2340.0	1375.0	-1.0	2237.0	1059.0	-1.0	1315.0	1053.0	-1.0	1493.0	1679.0	-1.0	2105.0	1170.0	-1.0	1788.0	1622.0	-1.0	2114.0	1628.0	-1.0	2557.0	1013.0	-1.0	1189.0	1380.0	-1.0	2183.0	1108.0	-1.0	1431.0	844.0	-1.0	1124.0	1032.0	-1.0	1273.0	
459.948	965.0	-1.0	1340.0	1045.0	-1.0	1305.0	999.0	-1.0	1429.0	1632.0	-1.0	2337.0	1373.0	-1.0	2235.0	1057.0	-1.0	1312.0	1053.0	-1.0	1491.0	1675.0	-1.0	2098.0	1170.0	-1.0	1788.0	1618.0	-1.0	2108.0	1627.0	-1.0	2557.0	1010.0	-1.0	1186.0	1378.0	-1.0	2179.0	1106.0	-1.0	1427.0	844.0	-1.0	1121.0	1030.0	-1.0	1268.0	
460.447	961.0	-1.0	1330.0	1043.0	-1.0	1299.0	998.0	-1.0	1422.0	1629.0	-1.0	2326.0	1372.0	-1.0	2227.0	1055.0	-1.0	1306.0	1051.0	-1.0	1488.0	1670.0	-1.0	2089.0	1169.0	-1.0	1785.0	1615.0	-1.0	2100.0	1626.0	-1.0	2555.0	1007.0	-1.0	1180.0	1376.0	-1.0	2174.0	1104.0	-1.0	1421.0	843.0	-1.0	1118.0	1027.0	-1.0	1263.0	
460.946	955.0	-1.0	1316.0	1040.0	-1.0	1289.0	994.0	-1.0	1411.0	1624.0	-1.0	2311.0	1369.0	-1.0	2218.0	1053.0	-1.0	1302.0	1049.0	-1.0	1483.0	1664.0	-1.0	2078.0	1167.0	-1.0	1781.0	1610.0	-1.0	2092.0	1623.0	-1.0	2549.0	1004.0	-1.0	1174.0	1374.0	-1.0	2166.0	1100.0	-1.0	1411.0	841.0	-1.0	1113.0	1026.0	-1.0	1258.0	
461.445	955.0	-1.0	1307.0	1040.0	-1.0	1282.0	994.0	-1.0	1405.0	1624.0	-1.0	2303.0	1368.0	-1.0	2212.0	1052.0	-1.0	1297.0	1049.0	-1.0	1481.0	1660.0	-1.0	2071.0	1166.0	-1.0	1775.0	1609.0	-1.0	2085.0	1622.0	-1.0	2544.0	1000.0	-1.0	1166.0	1371.0	-1.0	2158.0	1096.0	-1.0	1401.0	839.0	-1.0	1108.0	1024.0	-1.0	1252.0	
461.944	954.0	-1.0	1302.0	1040.0	-1.0	1281.0	993.0	-1.0	1400.0	1622.0	-1.0	2298.0	1366.0	-1.0	2209.0	1052.0	-1.0	1298.0	1049.0	-1.0	1481.0	1658.0	-1.0	2067.0	1166.0	-1.0	1776.0	1608.0	-1.0	2085.0	1624.0	-1.0	2547.0	999.0	-1.0	1162.0	1370.0	-1.0	2154.0	1094.0	-1.0	1394.0	837.0	-1.0	1105.0	1023.0	-1.0	1248.0	
462.443	951.0	-1.0	1295.0	1038.0	-1.0	1277.0	990.0	-1.0	1391.0	1620.0	-1.0	2290.0	1365.0	-1.0	2206.0	1052.0	-1.0	1298.0	1048.0	-1.0	1480.0	1657.0	-1.0	2064.0	1166.0	-1.0	1777.0	1608.0	-1.0	2086.0	1624.0	-1.0	2549.0	999.0	-1.0	1160.0	1369.0	-1.0	2153.0	1094.0	-1.0	1391.0	838.0	-1.0	1105.0	1024.0	-1.0	1246.0	
462.943	947.0	-1.0	1286.0	1036.0	-1.0	1269.0	988.0	-1.0	1380.0	1618.0	-1.0	2281.0	1363.0	-1.0	2199.0	1052.0	-1.0	1297.0	1049.0	-1.0	1480.0	1658.0	-1.0	2064.0	1166.0	-1.0	1775.0	1608.0	-1.0	2087.0	1624.0	-1.0	2550.0	997.0	-1.0	1157.0	1368.0	-1.0	2152.0	1092.0	-1.0	1387.0	838.0	-1.0	1106.0	1024.0	-1.0	1247.0	
463.442	943.0	-1.0	1274.0	1032.0	-1.0	1260.0	983.0	-1.0	1369.0	1614.0	-1.0	2269.0	1361.0	-1.0	2192.0	1052.0	-1.0	1296.0	1049.0	-1.0	1480.0	1658.0	-1.0	2064.0	1164.0	-1.0	1773.0	1610.0	-1.0	2089.0	1625.0	-1.0	2549.0	997.0	-1.0	1154.0	1367.0	-1.0	2150.0	1092.0	-1.0	1383.0	838.0	-1.0	1105.0	1024.0	-1.0	1245.0	
463.942	939.0	-1.0	1268.0	1029.0	-1.0	1254.0	981.0	-1.0	1362.0	1613.0	-1.0	2263.0	1360.0	-1.0	2188.0	1053.0	-1.0	1296.0	1049.0	-1.0	1481.0	1660.0	-1.0	2065.0	1164.0	-1.0	1770.0	1612.0	-1.0	2090.0	1625.0	-1.0	2545.0	996.0	-1.0	1153.0	1366.0	-1.0	2146.0	1090.0	-1.0	1380.0	838.0	-1.0	1104.0	1023.0	-1.0	1241.0	
464.441	939.0	-1.0	1268.0	1029.0	-1.0	1254.0	981.0	-1.0	1360.0	1613.0	-1.0	2260.0	1360.0	-1.0	2187.0	1052.0	-1.0	1296.0	1051.0	-1.0	1483.0	1662.0	-1.0	2069.0	1164.0	-1.0	1772.0	1613.0	-1.0	2093.0	1626.0	-1.0	2549.0	997.0	-1.0	1153.0	1366.0	-1.0	2144.0	1090.0	-1.0	1377.0	838.0	-1.0	1104.0	1024.0	-1.0	1241.0	
464.940	938.0	-1.0	1264.0	1028.0	-1.0	1251.0	980.0	-1.0	1353.0	1610.0	-1.0	2250.0	1358.0	-1.0	2180.0	1052.0	-1.0	1293.0	1050.0	-1.0	1482.0	1661.0	-1.0	2065.0	1164.0	-1.0	1771.0	1611.0	-1.0	2088.0	1625.0	-1.0	2545.0	997.0	-1.0	1151.0	1366.0	-1.0	2142.0	1090.0	-1.0	1375.0	838.0	-1.0	1104.0	1025.0	-1.0	1238.0	
465.439	937.0	-1.0	1257.0	1027.0	-1.0	1245.0	978.0	-1.0	1346.0	1606.0	-1.0	2237.0	1356.0	-1.0	2173.0	1050.0	-1.0	1288.0	1049.0	-1.0	1480.0	1659.0	-1.0	2057.0	1163.0	-1.0	1765.0	1610.0	-1.0	2079.0	1622.0	-1.0	2537.0	995.0	-1.0	1147.0	1364.0	-1.0	2135.0	1089.0	-1.0	1370.0	837.0	-1.0	1102.0	1025.0	-1.0	1235.0	
465.938	938.0	-1.0	1261.0	1028.0	-1.0	1248.0	981.0	-1.0	1350.0	1608.0	-1.0	2238.0	1355.0	-1.0	2169.0	1050.0	-1.0	1285.0	1050.0	-1.0	1479.0	1660.0	-1.0	2054.0	1162.0	-1.0	1761.0	1607.0	-1.0	2072.0	1621.0	-1.0	2529.0	996.0	-1.0	1144.0	1362.0	-1.0	2130.0	1088.0	-1.0	1367.0	836.0	-1.0	1097.0	1024.0	-1.0	1232.0	
466.437	940.0	-1.0	1266.0	1030.0	-1.0	1252.0	982.0	-1.0	1354.0	1609.0	-1.0	2240.0	1355.0	-1.0	2170.0	1049.0	-1.0	1285.0	1050.0	-1.0	1481.0	1661.0	-1.0	2053.0	1162.0	-1.0	1762.0	1609.0	-1.0	2070.0	1622.0	-1.0	2533.0	997.0	-1.0	1146.0	1363.0	-1.0	2128.0	1090.0	-1.0	1365.0	836.0	-1.0	1098.0	1024.0	-1.0	1231.0	
466.936	940.0	-1.0	1266.0	1029.0	-1.0	1253.0	982.0	-1.0	1355.0	1609.0	-1.0	2240.0	1355.0	-1.0	2171.0	1050.0	-1.0	1286.0	1052.0	-1.0	1482.0	1663.0	-1.0	2055.0	1163.0	-1.0	1763.0	1610.0	-1.0	2074.0	1622.0	-1.0	2535.0	999.0	-1.0	1148.0	1364.0	-1.0	2129.0	1091.0	-1.0	1367.0	837.0	-1.0	1099.0	1026.0	-1.0	1233.0	
467.436	938.0	-1.0	1263.0	1029.0	-1.0	1250.0	982.0	-1.0	1351.0	1607.0	-1.0	2236.0	1355.0	-1.0	2171.0	1050.0	-1.0	1287.0	1053.0	-1.0	1485.0	1667.0	-1.0	2059.0	1163.0	-1.0	1764.0	1615.0	-1.0	2079.0	1624.0	-1.0	2535.0	1001.0	-1.0	1150.0	1365.0	-1.0	2129.0	1092.0	-1.0	1366.0	838.0	-1.0	1099.0	1027.0	-1.0	1236.0	
467.935	940.0	-1.0	1261.0	1030.0	-1.0	1250.0	982.0	-1.0	1353.0	1609.0	-1.0	2238.0	1358.0	-1.0	2174.0	1052.0	-1.0	1290.0	1055.0	-1.0	1487.0	1671.0	-1.0	2066.0	1164.0	-1.0	1764.0	1619.0	-1.0	2086.0	1624.0	-1.0	2536.0	1003.0	-1.0	1151.0	1365.0	-1.0	2129.0	1092.0	-1.0	1365.0	837.0	-1.0	1097.0	1029.0	-1.0	1237.0	
468.434	941.0	-1.0	1265.0	1031.0	-1.0	1253.0	984.0	-1.0	1356.0	1611.0	-1.0	2246.0	1360.0	-1.0	2179.0	1054.0	-1.0	1294.0	1057.0	-1.0	1493.0	1676.0	-1.0	2076.0	1166.0	-1.0	1770.0	1625.0	-1.0	2097.0	1627.0	-1.0	2544.0	1007.0	-1.0	1157.0	1369.0	-1.0	2135.0	1094.0	-1.0	1368.0	839.0	-1.0	1100.0	1031.0	-1.0	1240.0	
468.933	940.0	-1.0	1265.0	1031.0	-1.0	1253.0	982.0	-1.0	1354.0	1611.0	-1.0	2249.0	1361.0	-1.0	2182.0	1055.0	-1.0	1297.0	1059.0	-1.0	1497.0	1681.0	-1.0	2085.0	1167.0	-1.0	1773.0	1630.0	-1.0	2108.0	1630.0	-1.0	2550.0	1009.0	-1.0	1162.0	1371.0	-1.0	2140.0	1096.0	-1.0	1372.0	841.0	-1.0	1103.0	1033.0	-1.0	1245.0	
469.432	940.0	-1.0	1262.0	1030.0	-1.0	1250.0	982.0	-1.0	1352.0	1611.0	-1.0	2249.0	1361.0	-1.0	2185.0	1056.0	-1.0	1301.0	1062.0	-1.0	1501.0	1685.0	-1.0	2092.0	1168.0	-1.0	1775.0	1634.0	-1.0	2116.0	1633.0	-1.0	2555.0	1012.0	-1.0	1165.0	1373.0	-1.0	2145.0	1098.0	-1.0	1374.0	841.0	-1.0	1104.0	1034.0	-1.0	1247.0	
469.931	942.0	-1.0	1270.0	1033.0	-1.0	1256.0	983.0	-1.0	1358.0	1615.0	-1.0	2261.0	1364.0	-1.0	2194.0	1058.0	-1.0	1306.0	1065.0	-1.0	1508.0	1690.0	-1.0	2103.0	1171.0	-1.0	1784.0	1639.0	-1.0	2128.0	1636.0	-1.0	2567.0	1016.0	-1.0	1174.0	1376.0	-1.0	2153.0	1099.0	-1.0	1379.0	843.0	-1.0	1107.0	1037.0	-1.0	1251.0	
470.430	944.0	-1.0	1275.0	1033.0	-1.0	1260.0	985.0	-1.0	1362.0	1618.0	-1.0	2268.0	1367.0	-1.0	2202.0	1059.0	-1.0	1310.0	1066.0	-1.0	1514.0	1693.0	-1.0	2111.0	1172.0	-1.0	1791.0	1643.0	-1.0	2137.0	1640.0	-1.0	2578.0	1019.0	-1.0	1180.0	1380.0	-1.0	2161.0	1102.0	-1.0	1385.0	845.0	-1.0	1113.0	1039.0	-1.0	1255.0	
470.930	943.0	-1.0	1275.0	1033.0	-1.0	1259.0	984.0	-1.0	1363.0	1617.0	-1.0	2269.0	1367.0	-1.0	2206.0	1060.0	-1.0	1313.0	1068.0	-1.0	1518.0	1695.0	-1.0	2115.0	1174.0	-1.0	1795.0	1645.0	-1.0	2142.0	1642.0	-1.0	2584.0	1021.0	-1.0	1185.0	1382.0	-1.0	2167.0	1104.0	-1.0	1390.0	847.0	-1.0	1117.0	1039.0	-1.0	1257.0	
471.429	946.0	-1.0	1287.0	1036.0	-1.0	1268.0	988.0	-1.0	1374.0	1621.0	-1.0	2280.0	1371.0	-1.0	2216.0	1061.0	-1.0	1315.0	1069.0	-1.0	1523.0	1697.0	-1.0	2121.0	1175.0	-1.0	1799.0	1646.0	-1.0	2145.0	1643.0	-1.0	2587.0	1024.0	-1.0	1188.0	1383.0	-1.0	2172.0	1106.0	-1.0	1392.0	847.0	-1.0	1120.0	1039.0	-1.0	1259.0	
471.928	949.0	-1.0	1294.0	1037.0	-1.0	1273.0	990.0	-1.0	1381.0	1623.0	-1.0	2287.0	1372.0	-1.0	2222.0	1062.0	-1.0	1318.0	1070.0	-1.0	1527.0	1699.0	-1.0	2125.0	1176.0	-1.0	1805.0	1649.0	-1.0	2150.0	1647.0	-1.0	2597.0	1026.0	-1.0	1193.0	1386.0	-1.0	2180.0	1107.0	-1.0	1398.0	848.0	-1.0	1125.0	1041.0	-1.0	1263.0	
472.427	948.0	-1.0	1294.0	1037.0	-1.0	1271.0	990.0	-1.0	1382.0	1622.0	-1.0	2287.0	1373.0	-1.0	2225.0	1062.0	-1.0	1319.0	1071.0	-1.0	1529.0	1699.0	-1.0	2126.0	1177.0	-1.0	1809.0	1650.0	-1.0	2153.0	1647.0	-1.0	2601.0	1027.0	-1.0	1197.0	1387.0	-1.0	2186.0	1108.0	-1.0	1402.0	851.0	-1.0	1128.0	1043.0	-1.0	1265.0	
472.926	952.0	-1.0	1301.0	1041.0	-1.0	1275.0	993.0	-1.0	1391.0	1627.0	-1.0	2294.0	1375.0	-1.0	2233.0	1064.0	-1.0	1321.0	1072.0	-1.0	1533.0	1700.0	-1.0	2130.0	1179.0	-1.0	1811.0	1652.0	-1.0	2158.0	1648.0	-1.0	2604.0	1028.0	-1.0	1199.0	1389.0	-1.0	2190.0	1109.0	-1.0	1404.0	850.0	-1.0	1131.0	1044.0	-1.0	1268.0	
473.425	954.0	-1.0	1309.0	1042.0	-1.0	1280.0	996.0	-1.0	1399.0	1629.0	-1.0	2303.0	1378.0	-1.0	2244.0	1064.0	-1.0	1325.0	1073.0	-1.0	1537.0	1702.0	-1.0	2138.0	1180.0	-1.0	1819.0	1656.0	-1.0	2168.0	1652.0	-1.0	2616.0	1031.0	-1.0	1205.0	1392.0	-1.0	2200.0	1112.0	-1.0	1409.0	853.0	-1.0	1135.0	1045.0	-1.0	1273.0	
473.925	954.0	-1.0	1311.0	1044.0	-1.0	1281.0	997.0	-1.0	1401.0	1631.0	-1.0	2307.0	1380.0	-1.0	2250.0	1066.0	-1.0	1328.0	1074.0	-1.0	1541.0	1703.0	-1.0	2143.0	1181.0	-1.0	1824.0	1659.0	-1.0	2177.0	1655.0	-1.0	2625.0	1032.0	-1.0	1210.0	1395.0	-1.0	2211.0	1112.0	-1.0	1414.0	854.0	-1.0	1140.0	1047.0	-1.0	1280.0	
474.424	952.0	-1.0	1309.0	1042.0	-1.0	1279.0	996.0	-1.0	1400.0	1630.0	-1.0	2307.0	1380.0	-1.0	2255.0	1066.0	-1.0	1330.0	1074.0	-1.0	1542.0	1704.0	-1.0	2147.0	1182.0	-1.0	1825.0	1660.0	-1.0	2183.0	1655.0	-1.0	2628.0	1034.0	-1.0	1212.0	1395.0	-1.0	2215.0	1113.0	-1.0	1417.0	855.0	-1.0	1142.0	1049.0	-1.0	1283.0	
474.923	952.0	-1.0	1305.0	1041.0	-1.0	1275.0	996.0	-1.0	1400.0	1632.0	-1.0	2308.0	1382.0	-1.0	2257.0	1066.0	-1.0	1330.0	1073.0	-1.0	1541.0	1705.0	-1.0	2148.0	1181.0	-1.0	1824.0	1662.0	-1.0	2186.0	1655.0	-1.0	2627.0	1034.0	-1.0	1212.0	1396.0	-1.0	2216.0	1113.0	-1.0	1416.0	855.0	-1.0	1143.0	1049.0	-1.0	1285.0	
475.422	953.0	-1.0	1309.0	1042.0	-1.0	1276.0	997.0	-1.0	1403.0	1633.0	-1.0	2311.0	1383.0	-1.0	2261.0	1066.0	-1.0	1332.0	1073.0	-1.0	1542.0	1704.0	-1.0	2150.0	1182.0	-1.0	1827.0	1663.0	-1.0	2189.0	1656.0	-1.0	2631.0	1034.0	-1.0	1214.0	1397.0	-1.0	2217.0	1113.0	-1.0	1417.0	855.0	-1.0	1143.0	1049.0	-1.0	1285.0	
475.921	952.0	-1.0	1307.0	1042.0	-1.0	1275.0	996.0	-1.0	1401.0	1633.0	-1.0	2311.0	1381.0	-1.0	2261.0	1066.0	-1.0	1332.0	1072.0	-1.0	1541.0	1703.0	-1.0	2150.0	1181.0	-1.0	1826.0	1662.0	-1.0	2191.0	1656.0	-1.0	2631.0	1034.0	-1.0	1214.0	1398.0	-1.0	2221.0	1114.0	-1.0	1417.0	855.0	-1.0	1142.0	1050.0	-1.0	1287.0	
476.420	950.0	-1.0	1299.0	1040.0	-1.0	1271.0	995.0	-1.0	1397.0	1632.0	-1.0	2306.0	1381.0	-1.0	2259.0	1065.0	-1.0	1330.0	1072.0	-1.0	1540.0	1701.0	-1.0	2149.0	1180.0	-1.0	1826.0	1660.0	-1.0	2186.0	1654.0	-1.0	2627.0	1033.0	-1.0	1212.0	1399.0	-1.0	2221.0	1113.0	-1.0	1415.0	854.0	-1.0	1141.0	1050.0	-1.0	1288.0	
476.919	951.0	-1.0	1301.0	1043.0	-1.0	1272.0	996.0	-1.0	1399.0	1634.0	-1.0	2306.0	1382.0	-1.0	2260.0	1064.0	-1.0	1328.0	1073.0	-1.0	1541.0	1700.0	-1.0	2145.0	1179.0	-1.0	1824.0	1657.0	-1.0	2182.0	1653.0	-1.0	2622.0	1031.0	-1.0	1208.0	1398.0	-1.0	2219.0	1112.0	-1.0	1411.0	853.0	-1.0	1138.0	1051.0	-1.0	1287.0	
477.418	952.0	-1.0	1304.0	1045.0	-1.0	1276.0	997.0	-1.0	1402.0	1635.0	-1.0	2308.0	1384.0	-1.0	2262.0	1065.0	-1.0	1328.0	1073.0	-1.0	1544.0	1699.0	-1.0	2144.0	1181.0	-1.0	1828.0	1655.0	-1.0	2181.0	1653.0	-1.0	2626.0	1032.0	-1.0	1208.0	1399.0	-1.0	2220.0	1112.0	-1.0	1411.0	853.0	-1.0	1138.0	1052.0	-1.0	1288.0	
477.917	951.0	-1.0	1301.0	1045.0	-1.0	1275.0	996.0	-1.0	1399.0	1633.0	-1.0	2302.0	1383.0	-1.0	2260.0	1065.0	-1.0	1325.0	1074.0	-1.0	1544.0	1697.0	-1.0	2141.0	1181.0	-1.0	1828.0	1653.0	-1.0	2177.0	1652.0	-1.0	2623.0	1031.0	-1.0	1206.0	1400.0	-1.0	2219.0	1111.0	-1.0	1409.0	853.0	-1.0	1138.0	1052.0	-1.0	1288.0	
478.416	948.0	-1.0	1293.0	1042.0	-1.0	1268.0	994.0	-1.0	1392.0	1630.0	-1.0	2291.0	1382.0	-1.0	2254.0	1063.0	-1.0	1322.0	1074.0	-1.0	1541.0	1695.0	-1.0	2137.0	1179.0	-1.0	1825.0	1651.0	-1.0	2170.0	1651.0	-1.0	2617.0	1029.0	-1.0	1203.0	1399.0	-1.0	2215.0	1109.0	-1.0	1404.0	851.0	-1.0	1135.0	1051.0	-1.0	1284.0	
478.915	950.0	-1.0	1295.0	1044.0	-1.0	1269.0	995.0	-1.0	1395.0	1632.0	-1.0	2292.0	1383.0	-1.0	2252.0	1063.0	-1.0	1320.0	1074.0	-1.0	1540.0	1695.0	-1.0	2133.0	1178.0	-1.0	1819.0	1650.0	-1.0	2166.0	1649.0	-1.0	2609.0	1028.0	-1.0	1198.0	1397.0	-1.0	2208.0	1108.0	-1.0	1399.0	851.0	-1.0	1131.0	1051.0	-1.0	1281.0	
479.415	951.0	-1.0	1299.0	1046.0	-1.0	1273.0	997.0	-1.0	1398.0	1634.0	-1.0	2295.0	1384.0	-1.0	2254.0	1063.0	-1.0	1319.0	1075.0	-1.0	1541.0	1696.0	-1.0	2133.0	1179.0	-1.0	1820.0	1650.0	-1.0	2165.0	1649.0	-1.0	2609.0	1028.0	-1.0	1198.0	1399.0	-1.0	2211.0	1108.0	-1.0	1398.0	850.0	-1.0	1132.0	1052.0	-1.0	1282.0	
479.914	952.0	-1.0	1301.0	1046.0	-1.0	1275.0	998.0	-1.0	1400.0	1636.0	-1.0	2298.0	1386.0	-1.0	2259.0	1064.0	-1.0	1319.0	1076.0	-1.0	1544.0	1696.0	-1.0	2134.0	1179.0	-1.0	1820.0	1651.0	-1.0	2167.0	1649.0	-1.0	2609.0	1029.0	-1.0	1199.0	1402.0	-1.0	2220.0	1109.0	-1.0	1399.0	852.0	-1.0	1132.0	1054.0	-1.0	1285.0	
480.413	951.0	-1.0	1299.0	1047.0	-1.0	1274.0	999.0	-1.0	1401.0	1637.0	-1.0	2299.0	1389.0	-1.0	2266.0	1065.0	-1.0	1319.0	1078.0	-1.0	1547.0	1698.0	-1.0	2136.0	1179.0	-1.0	1822.0	1652.0	-1.0	2169.0	1650.0	-1.0	2609.0	1030.0	-1.0	1198.0	1405.0	-1.0	2224.0	1109.0	-1.0	1398.0	851.0	-1.0	1133.0	1056.0	-1.0	1288.0	
480.912	954.0	-1.0	1305.0	1048.0	-1.0	1278.0	1001.0	-1.0	1409.0	1642.0	-1.0	2307.0	1392.0	-1.0	2274.0	1066.0	-1.0	1321.0	1080.0	-1.0	1552.0	1701.0	-1.0	2141.0	1179.0	-1.0	1822.0	1654.0	-1.0	2172.0	1650.0	-1.0	2608.0	1032.0	-1.0	1199.0	1407.0	-1.0	2226.0	1108.0	-1.0	1396.0	851.0	-1.0	1132.0	1056.0	-1.0	1289.0	
481.412	956.0	-1.0	1310.0	1050.0	-1.0	1282.0	1004.0	-1.0	1414.0	1645.0	-1.0	2316.0	1396.0	-1.0	2284.0	1067.0	-1.0	1323.0	1081.0	-1.0	1555.0	1704.0	-1.0	2146.0	1181.0	-1.0	1827.0	1657.0	-1.0	2176.0	1653.0	-1.0	2613.0	1033.0	-1.0	1202.0	1409.0	-1.0	2230.0	1110.0	-1.0	1398.0	852.0	-1.0	1135.0	1058.0	-1.0	1292.0	
481.911	954.0	-1.0	1308.0	1047.0	-1.0	1280.0	1004.0	-1.0	1413.0	1644.0	-1.0	2316.0	1396.0	-1.0	2285.0	1067.0	-1.0	1325.0	1081.0	-1.0	1556.0	1704.0	-1.0	2147.0	1181.0	-1.0	1827.0	1657.0	-1.0	2175.0	1652.0	-1.0	2611.0	1034.0	-1.0	1201.0	1410.0	-1.0	2231.0	1109.0	-1.0	1398.0	853.0	-1.0	1134.0	1059.0	-1.0	1292.0	
482.410	951.0	-1.0	1298.0	1045.0	-1.0	1274.0	1001.0	-1.0	1409.0	1641.0	-1.0	2309.0	1394.0	-1.0	2277.0	1067.0	-1.0	1321.0	1082.0	-1.0	1553.0	1703.0	-1.0	2142.0	1180.0	-1.0	1820.0	1654.0	-1.0	2165.0	1649.0	-1.0	2600.0	1032.0	-1.0	1198.0	1408.0	-1.0	2223.0	1108.0	-1.0	1394.0	851.0	-1.0	1131.0	1057.0	-1.0	1291.0	
482.909	952.0	-1.0	1298.0	1044.0	-1.0	1274.0	1004.0	-1.0	1412.0	1642.0	-1.0	2310.0	1393.0	-1.0	2272.0	1065.0	-1.0	1319.0	1080.0	-1.0	1549.0	1701.0	-1.0	2135.0	1177.0	-1.0	1812.0	1649.0	-1.0	2152.0	1646.0	-1.0	2586.0	1031.0	-1.0	1192.0	1405.0	-1.0	2214.0	1105.0	-1.0	1390.0	850.0	-1.0	1127.0	1056.0	-1.0	1287.0	
483.408	952.0	-1.0	1300.0	1045.0	-1.0	1278.0	1004.0	-1.0	1416.0	1641.0	-1.0	2311.0	1392.0	-1.0	2269.0	1064.0	-1.0	1316.0	1078.0	-1.0	1545.0	1699.0	-1.0	2128.0	1177.0	-1.0	1808.0	1644.0	-1.0	2140.0	1643.0	-1.0	2577.0	1030.0	-1.0	1190.0	1403.0	-1.0	2206.0	1105.0	-1.0	1386.0	849.0	-1.0	1124.0	1054.0	-1.0	1284.0	
483.907	952.0	-1.0	1301.0	1044.0	-1.0	1281.0	1004.0	-1.0	1418.0	1641.0	-1.0	2311.0	1390.0	-1.0	2264.0	1064.0	-1.0	1315.0	1078.0	-1.0	1541.0	1699.0	-1.0	2128.0	1175.0	-1.0	1804.0	1644.0	-1.0	2135.0	1641.0	-1.0	2568.0	1031.0	-1.0	1189.0	1399.0	-1.0	2193.0	1105.0	-1.0	1387.0	848.0	-1.0	1122.0	1054.0	-1.0	1283.0	
484.406	952.0	-1.0	1300.0	1043.0	-1.0	1281.0	1003.0	-1.0	1417.0	1639.0	-1.0	2311.0	1389.0	-1.0	2259.0	1066.0	-1.0	1316.0	1076.0	-1.0	1535.0	1702.0	-1.0	2133.0	1174.0	-1.0	1799.0	1645.0	-1.0	2134.0	1637.0	-1.0	2560.0	1032.0	-1.0	1190.0	1395.0	-1.0	2182.0	1106.0	-1.0	1390.0	847.0	-1.0	1119.0	1055.0	-1.0	1284.0	
484.905	953.0	-1.0	1298.0	1043.0	-1.0	1280.0	1003.0	-1.0	1416.0	1639.0	-1.0	2310.0	1388.0	-1.0	2254.0	1066.0	-1.0	1318.0	1074.0	-1.0	1531.0	1704.0	-1.0	2136.0	1173.0	-1.0	1795.0	1646.0	-1.0	2134.0	1636.0	-1.0	2551.0	1031.0	-1.0	1189.0	1391.0	-1.0	2173.0	1107.0	-1.0	1391.0	845.0	-1.0	1115.0	1054.0	-1.0	1284.0	
485.405	956.0	-1.0	1309.0	1046.0	-1.0	1289.0	1004.0	-1.0	1423.0	1641.0	-1.0	2321.0	1388.0	-1.0	2257.0	1069.0	-1.0	1323.0	1075.0	-1.0	1531.0	1709.0	-1.0	2144.0	1174.0	-1.0	1794.0	1648.0	-1.0	2138.0	1635.0	-1.0	2549.0	1032.0	-1.0	1191.0	1389.0	-1.0	2167.0	1108.0	-1.0	1393.0	843.0	-1.0	1111.0	1054.0	-1.0	1284.0	
485.904	958.0	-1.0	1316.0	1047.0	-1.0	1296.0	1004.0	-1.0	1427.0	1643.0	-1.0	2332.0	1389.0	-1.0	2261.0	1072.0	-1.0	1331.0	1076.0	-1.0	1534.0	1715.0	-1.0	2157.0	1176.0	-1.0	1798.0	1653.0	-1.0	2148.0	1638.0	-1.0	2556.0	1035.0	-1.0	1197.0	1388.0	-1.0	2165.0	1110.0	-1.0	1397.0	845.0	-1.0	1109.0	1055.0	-1.0	1286.0	
486.403	959.0	-1.0	1320.0	1048.0	-1.0	1299.0	1003.0	-1.0	1427.0	1644.0	-1.0	2338.0	1390.0	-1.0	2265.0	1074.0	-1.0	1338.0	1077.0	-1.0	1537.0	1721.0	-1.0	2169.0	1177.0	-1.0	1803.0	1658.0	-1.0	2160.0	1640.0	-1.0	2565.0	1038.0	-1.0	1203.0	1389.0	-1.0	2171.0	1112.0	-1.0	1403.0	845.0	-1.0	1112.0	1057.0	-1.0	1291.0	
486.902	959.0	-1.0	1320.0	1048.0	-1.0	1299.0	1002.0	-1.0	1425.0	1645.0	-1.0	2341.0	1390.0	-1.0	2268.0	1077.0	-1.0	1344.0	1080.0	-1.0	1540.0	1726.0	-1.0	2180.0	1179.0	-1.0	1808.0	1663.0	-1.0	2171.0	1642.0	-1.0	2571.0	1040.0	-1.0	1208.0	1391.0	-1.0	2177.0	1114.0	-1.0	1409.0	846.0	-1.0	1115.0	1057.0	-1.0	1293.0	
487.401	959.0	-1.0	1317.0	1047.0	-1.0	1296.0	999.0	-1.0	1422.0	1645.0	-1.0	2340.0	1390.0	-1.0	2268.0	1080.0	-1.0	1350.0	1081.0	-1.0	1544.0	1730.0	-1.0	2188.0	1179.0	-1.0	1809.0	1666.0	-1.0	2179.0	1642.0	-1.0	2573.0	1042.0	-1.0	1213.0	1393.0	-1.0	2180.0	1116.0	-1.0	1412.0	847.0	-1.0	1115.0	1056.0	-1.0	1293.0	
487.901	957.0	-1.0	1311.0	1046.0	-1.0	1290.0	998.0	-1.0	1415.0	1643.0	-1.0	2335.0	1390.0	-1.0	2267.0	1082.0	-1.0	1352.0	1082.0	-1.0	1546.0	1732.0	-1.0	2194.0	1180.0	-1.0	1808.0	1668.0	-1.0	2182.0	1642.0	-1.0	2571.0	1043.0	-1.0	1214.0	1393.0	-1.0	2181.0	1116.0	-1.0	1412.0	847.0	-1.0	1116.0	1054.0	-1.0	1290.0	
488.400	959.0	-1.0	1315.0	1046.0	-1.0	1291.0	999.0	-1.0	1418.0	1646.0	-1.0	2341.0	1392.0	-1.0	2268.0	1083.0	-1.0	1355.0	1084.0	-1.0	1549.0	1735.0	-1.0	2198.0	1180.0	-1.0	1807.0	1669.0	-1.0	2184.0	1642.0	-1.0	2569.0	1044.0	-1.0	1214.0	1393.0	-1.0	2181.0	1116.0	-1.0	1412.0	847.0	-1.0	1114.0	1052.0	-1.0	1286.0	
488.899	961.0	-1.0	1317.0	1048.0	-1.0	1292.0	998.0	-1.0	1417.0	1647.0	-1.0	2344.0	1392.0	-1.0	2268.0	1086.0	-1.0	1358.0	1085.0	-1.0	1551.0	1737.0	-1.0	2203.0	1181.0	-1.0	1810.0	1670.0	-1.0	2188.0	1642.0	-1.0	2573.0	1046.0	-1.0	1218.0	1394.0	-1.0	2180.0	1117.0	-1.0	1412.0	847.0	-1.0	1113.0	1052.0	-1.0	1285.0	
489.398	961.0	-1.0	1314.0	1047.0	-1.0	1290.0	997.0	-1.0	1413.0	1647.0	-1.0	2340.0	1392.0	-1.0	2264.0	1086.0	-1.0	1359.0	1085.0	-1.0	1553.0	1737.0	-1.0	2204.0	1182.0	-1.0	1811.0	1670.0	-1.0	2190.0	1643.0	-1.0	2575.0	1047.0	-1.0	1218.0	1394.0	-1.0	2184.0	1119.0	-1.0	1414.0	848.0	-1.0	1114.0	1053.0	-1.0	1285.0	
489.897	960.0	-1.0	1311.0	1047.0	-1.0	1287.0	996.0	-1.0	1407.0	1646.0	-1.0	2334.0	1390.0	-1.0	2258.0	1086.0	-1.0	1358.0	1086.0	-1.0	1553.0	1737.0	-1.0	2202.0	1181.0	-1.0	1811.0	1669.0	-1.0	2189.0	1643.0	-1.0	2574.0	1046.0	-1.0	1218.0	1396.0	-1.0	2187.0	1120.0	-1.0	1415.0	849.0	-1.0	1117.0	1052.0	-1.0	1286.0	
490.397	959.0	-1.0	1306.0	1045.0	-1.0	1283.0	995.0	-1.0	1401.0	1645.0	-1.0	2328.0	1388.0	-1.0	2252.0	1086.0	-1.0	1356.0	1086.0	-1.0	1551.0	1737.0	-1.0	2198.0	1181.0	-1.0	1810.0	1669.0	-1.0	2188.0	1644.0	-1.0	2573.0	1046.0	-1.0	1215.0	1397.0	-1.0	2189.0	1120.0	-1.0	1415.0	850.0	-1.0	1119.0	1052.0	-1.0	1284.0	
490.896	959.0	-1.0	1304.0	1046.0	-1.0	1280.0	995.0	-1.0	1399.0	1644.0	-1.0	2324.0	1389.0	-1.0	2250.0	1087.0	-1.0	1356.0	1086.0	-1.0	1551.0	1736.0	-1.0	2196.0	1181.0	-1.0	1810.0	1670.0	-1.0	2189.0	1645.0	-1.0	2574.0	1046.0	-1.0	1215.0	1397.0	-1.0	2191.0	1120.0	-1.0	1415.0	851.0	-1.0	1119.0	1053.0	-1.0	1284.0	
491.395	962.0	-1.0	1313.0	1049.0	-1.0	1288.0	997.0	-1.0	1405.0	1647.0	-1.0	2331.0	1390.0	-1.0	2254.0	1088.0	-1.0	1358.0	1087.0	-1.0	1553.0	1739.0	-1.0	2199.0	1182.0	-1.0	1811.0	1672.0	-1.0	2194.0	1646.0	-1.0	2579.0	1048.0	-1.0	1217.0	1398.0	-1.0	2194.0	1120.0	-1.0	1417.0	851.0	-1.0	1121.0	1055.0	-1.0	1286.0	
491.894	964.0	-1.0	1322.0	1050.0	-1.0	1294.0	999.0	-1.0	1410.0	1649.0	-1.0	2339.0	1392.0	-1.0	2259.0	1088.0	-1.0	1360.0	1087.0	-1.0	1555.0	1739.0	-1.0	2202.0	1184.0	-1.0	1819.0	1675.0	-1.0	2202.0	1650.0	-1.0	2590.0	1050.0	-1.0	1224.0	1401.0	-1.0	2203.0	1122.0	-1.0	1422.0	853.0	-1.0	1124.0	1058.0	-1.0	1290.0	
492.393	965.0	-1.0	1324.0	1051.0	-1.0	1294.0	998.0	-1.0	1410.0	1649.0	-1.0	2341.0	1392.0	-1.0	2262.0	1088.0	-1.0	1362.0	1088.0	-1.0	1556.0	1742.0	-1.0	2207.0	1186.0	-1.0	1823.0	1680.0	-1.0	2211.0	1653.0	-1.0	2600.0	1053.0	-1.0	1229.0	1404.0	-1.0	2213.0	1124.0	-1.0	1428.0	854.0	-1.0	1128.0	1059.0	-1.0	1295.0	
492.892	964.0	-1.0	1321.0	1049.0	-1.0	1290.0	998.0	-1.0	1409.0	1649.0	-1.0	2340.0	1393.0	-1.0	2265.0	1090.0	-1.0	1366.0	1088.0	-1.0	1557.0	1745.0	-1.0	2212.0	1186.0	-1.0	1826.0	1683.0	-1.0	2219.0	1655.0	-1.0	2604.0	1055.0	-1.0	1234.0	1407.0	-1.0	2221.0	1125.0	-1.0	1433.0	853.0	-1.0	1129.0	1058.0	-1.0	1293.0	
493.392	966.0	-1.0	1330.0	1052.0	-1.0	1298.0	1000.0	-1.0	1417.0	1651.0	-1.0	2351.0	1396.0	-1.0	2277.0	1092.0	-1.0	1374.0	1089.0	-1.0	1562.0	1751.0	-1.0	2226.0	1188.0	-1.0	1835.0	1689.0	-1.0	2233.0	1659.0	-1.0	2617.0	1059.0	-1.0	1243.0	1410.0	-1.0	2233.0	1128.0	-1.0	1440.0	857.0	-1.0	1133.0	1057.0	-1.0	1295.0	
493.891	967.0	-1.0	1333.0	1051.0	-1.0	1298.0	1000.0	-1.0	1419.0	1652.0	-1.0	2354.0	1400.0	-1.0	2287.0	1094.0	-1.0	1382.0	1089.0	-1.0	1568.0	1756.0	-1.0	2238.0	1190.0	-1.0	1841.0	1693.0	-1.0	2244.0	1662.0	-1.0	2627.0	1062.0	-1.0	1250.0	1413.0	-1.0	2243.0	1130.0	-1.0	1448.0	857.0	-1.0	1139.0	1059.0	-1.0	1300.0	
494.390	969.0	-1.0	1337.0	1054.0	-1.0	1300.0	1003.0	-1.0	1426.0	1656.0	-1.0	2363.0	1403.0	-1.0	2299.0	1097.0	-1.0	1389.0	1091.0	-1.0	1573.0	1763.0	-1.0	2252.0	1192.0	-1.0	1846.0	1698.0	-1.0	2255.0	1664.0	-1.0	2632.0	1064.0	-1.0	1256.0	1414.0	-1.0	2251.0	1131.0	-1.0	1455.0	859.0	-1.0	1145.0	1060.0	-1.0	1304.0	
494.889	971.0	-1.0	1344.0	1055.0	-1.0	1307.0	1005.0	-1.0	1433.0	1659.0	-1.0	2374.0	1406.0	-1.0	2312.0	1100.0	-1.0	1398.0	1093.0	-1.0	1580.0	1769.0	-1.0	2269.0	1195.0	-1.0	1856.0	1704.0	-1.0	2270.0	1667.0	-1.0	2645.0	1066.0	-1.0	1265.0	1418.0	-1.0	2264.0	1135.0	-1.0	1468.0	861.0	-1.0	1154.0	1063.0	-1.0	1313.0	
495.388	970.0	-1.0	1346.0	1057.0	-1.0	1312.0	1006.0	-1.0	1436.0	1659.0	-1.0	2380.0	1409.0	-1.0	2322.0	1103.0	-1.0	1406.0	1094.0	-1.0	1587.0	1775.0	-1.0	2285.0	1196.0	-1.0	1863.0	1709.0	-1.0	2282.0	1669.0	-1.0	2654.0	1069.0	-1.0	1272.0	1419.0	-1.0	2271.0	1138.0	-1.0	1476.0	865.0	-1.0	1161.0	1065.0	-1.0	1320.0	
495.887	974.0	-1.0	1360.0	1061.0	-1.0	1327.0	1008.0	-1.0	1449.0	1663.0	-1.0	2398.0	1413.0	-1.0	2339.0	1105.0	-1.0	1415.0	1097.0	-1.0	1594.0	1782.0	-1.0	2302.0	1198.0	-1.0	1872.0	1713.0	-1.0	2295.0	1674.0	-1.0	2664.0	1072.0	-1.0	1281.0	1421.0	-1.0	2278.0	1142.0	-1.0	1485.0	868.0	-1.0	1166.0	1068.0	-1.0	1326.0	
496.387	975.0	-1.0	1366.0	1063.0	-1.0	1336.0	1010.0	-1.0	1456.0	1664.0	-1.0	2406.0	1414.0	-1.0	2347.0	1105.0	-1.0	1418.0	1098.0	-1.0	1600.0	1783.0	-1.0	2310.0	1199.0	-1.0	1877.0	1713.0	-1.0	2298.0	1673.0	-1.0	2667.0	1073.0	-1.0	1285.0	1422.0	-1.0	2284.0	1143.0	-1.0	1493.0	869.0	-1.0	1173.0	1068.0	-1.0	1329.0	
496.886	972.0	-1.0	1361.0	1062.0	-1.0	1336.0	1010.0	-1.0	1459.0	1662.0	-1.0	2404.0	1414.0	-1.0	2348.0	1103.0	-1.0	1416.0	1096.0	-1.0	1599.0	1782.0	-1.0	2309.0	1198.0	-1.0	1873.0	1710.0	-1.0	2291.0	1670.0	-1.0	2661.0	1071.0	-1.0	1284.0	1422.0	-1.0	2283.0	1141.0	-1.0	1492.0	869.0	-1.0	1173.0	1065.0	-1.0	1327.0	
497.386	973.0	-1.0	1369.0	1064.0	-1.0	1346.0	1014.0	-1.0	1470.0	1662.0	-1.0	2412.0	1414.0	-1.0	2351.0	1102.0	-1.0	1415.0	1096.0	-1.0	1600.0	1781.0	-1.0	2308.0	1197.0	-1.0	1871.0	1706.0	-1.0	2284.0	1669.0	-1.0	2656.0	1069.0	-1.0	1281.0	1421.0	-1.0	2280.0	1140.0	-1.0	1490.0	868.0	-1.0	1172.0	1063.0	-1.0	1323.0	
497.885	973.0	-1.0	1370.0	1065.0	-1.0	1349.0	1014.0	-1.0	1475.0	1660.0	-1.0	2411.0	1413.0	-1.0	2349.0	1098.0	-1.0	1408.0	1095.0	-1.0	1597.0	1777.0	-1.0	2301.0	1196.0	-1.0	1866.0	1699.0	-1.0	2270.0	1665.0	-1.0	2648.0	1065.0	-1.0	1275.0	1420.0	-1.0	2276.0	1138.0	-1.0	1486.0	867.0	-1.0	1171.0	1060.0	-1.0	1320.0	
498.384	970.0	-1.0	1365.0	1063.0	-1.0	1346.0	1014.0	-1.0	1476.0	1657.0	-1.0	2405.0	1410.0	-1.0	2343.0	1093.0	-1.0	1400.0	1092.0	-1.0	1590.0	1770.0	-1.0	2287.0	1193.0	-1.0	1859.0	1691.0	-1.0	2255.0	1660.0	-1.0	2637.0	1061.0	-1.0	1268.0	1418.0	-1.0	2268.0	1135.0	-1.0	1481.0	866.0	-1.0	1168.0	1057.0	-1.0	1316.0	
498.883	972.0	-1.0	1367.0	1064.0	-1.0	1348.0	1015.0	-1.0	1482.0	1656.0	-1.0	2404.0	1409.0	-1.0	2339.0	1090.0	-1.0	1391.0	1089.0	-1.0	1584.0	1764.0	-1.0	2275.0	1190.0	-1.0	1851.0	1683.0	-1.0	2240.0	1656.0	-1.0	2625.0	1057.0	-1.0	1260.0	1414.0	-1.0	2258.0	1132.0	-1.0	1475.0	864.0	-1.0	1164.0	1054.0	-1.0	1312.0	
499.382	971.0	-1.0	1366.0	1064.0	-1.0	1350.0	1015.0	-1.0	1486.0	1654.0	-1.0	2402.0	1407.0	-1.0	2338.0	1087.0	-1.0	1385.0	1087.0	-1.0	1579.0	1756.0	-1.0	2264.0	1189.0	-1.0	1848.0	1678.0	-1.0	2229.0	1654.0	-1.0	2619.0	1053.0	-1.0	1254.0	1412.0	-1.0	2252.0	1130.0	-1.0	1471.0	864.0	-1.0	1162.0	1054.0	-1.0	1310.0	
499.881	968.0	-1.0	1357.0	1060.0	-1.0	1342.0	1014.0	-1.0	1479.0	1649.0	-1.0	2391.0	1405.0	-1.0	2328.0	1083.0	-1.0	1377.0	1083.0	-1.0	1571.0	1749.0	-1.0	2248.0	1186.0	-1.0	1840.0	1669.0	-1.0	2214.0	1651.0	-1.0	2609.0	1049.0	-1.0	1244.0	1409.0	-1.0	2244.0	1127.0	-1.0	1464.0	862.0	-1.0	1158.0	1052.0	-1.0	1308.0	
500.380	963.0	-1.0	1341.0	1055.0	-1.0	1329.0	1010.0	-1.0	1466.0	1643.0	-1.0	2374.0	1401.0	-1.0	2314.0	1080.0	-1.0	1370.0	1079.0	-1.0	1559.0	1739.0	-1.0	2229.0	1183.0	-1.0	1828.0	1661.0	-1.0	2196.0	1645.0	-1.0	2592.0	1042.0	-1.0	1231.0	1406.0	-1.0	2232.0	1123.0	-1.0	1455.0	860.0	-1.0	1153.0	1050.0	-1.0	1303.0	
500.880	963.0	-1.0	1336.0	1054.0	-1.0	1325.0	1008.0	-1.0	1462.0	1641.0	-1.0	2369.0	1399.0	-1.0	2308.0	1078.0	-1.0	1365.0	1077.0	-1.0	1552.0	1732.0	-1.0	2215.0	1180.0	-1.0	1820.0	1655.0	-1.0	2184.0	1643.0	-1.0	2584.0	1038.0	-1.0	1221.0	1402.0	-1.0	2222.0	1121.0	-1.0	1446.0	857.0	-1.0	1145.0	1048.0	-1.0	1299.0	
501.379	959.0	-1.0	1326.0	1051.0	-1.0	1318.0	1006.0	-1.0	1451.0	1638.0	-1.0	2358.0	1396.0	-1.0	2297.0	1077.0	-1.0	1360.0	1074.0	-1.0	1544.0	1724.0	-1.0	2201.0	1178.0	-1.0	1812.0	1649.0	-1.0	2173.0	1641.0	-1.0	2576.0	1035.0	-1.0	1212.0	1401.0	-1.0	2217.0	1118.0	-1.0	1439.0	855.0	-1.0	1141.0	1049.0	-1.0	1297.0	
501.878	955.0	-1.0	1312.0	1047.0	-1.0	1306.0	1001.0	-1.0	1434.0	1634.0	-1.0	2344.0	1393.0	-1.0	2284.0	1076.0	-1.0	1355.0	1070.0	-1.0	1536.0	1719.0	-1.0	2187.0	1175.0	-1.0	1805.0	1645.0	-1.0	2165.0	1639.0	-1.0	2568.0	1031.0	-1.0	1204.0	1397.0	-1.0	2210.0	1117.0	-1.0	1431.0	853.0	-1.0	1136.0	1049.0	-1.0	1294.0	
502.377	954.0	-1.0	1309.0	1047.0	-1.0	1303.0	999.0	-1.0	1428.0	1634.0	-1.0	2342.0	1392.0	-1.0	2281.0	1076.0	-1.0	1355.0	1069.0	-1.0	1532.0	1715.0	-1.0	2182.0	1174.0	-1.0	1802.0	1644.0	-1.0	2163.0	1640.0	-1.0	2568.0	1030.0	-1.0	1200.0	1396.0	-1.0	2204.0	1115.0	-1.0	1426.0	852.0	-1.0	1130.0	1048.0	-1.0	1293.0	
502.876	952.0	-1.0	1302.0	1046.0	-1.0	1299.0	997.0	-1.0	1419.0	1633.0	-1.0	2336.0	1392.0	-1.0	2274.0	1076.0	-1.0	1353.0	1067.0	-1.0	1528.0	1714.0	-1.0	2178.0	1174.0	-1.0	1801.0	1644.0	-1.0	2163.0	1640.0	-1.0	2571.0	1029.0	-1.0	1197.0	1396.0	-1.0	2202.0	1116.0	-1.0	1427.0	850.0	-1.0	1131.0	1050.0	-1.0	1294.0	
503.375	948.0	-1.0	1292.0	1043.0	-1.0	1292.0	994.0	-1.0	1407.0	1631.0	-1.0	2325.0	1389.0	-1.0	2265.0	1076.0	-1.0	1351.0	1066.0	-1.0	1524.0	1712.0	-1.0	2171.0	1173.0	-1.0	1798.0	1644.0	-1.0	2161.0	1639.0	-1.0	2569.0	1028.0	-1.0	1195.0	1394.0	-1.0	2199.0	1116.0	-1.0	1425.0	851.0	-1.0	1130.0	1050.0	-1.0	1293.0	
503.874	951.0	-1.0	1293.0	1045.0	-1.0	1293.0	995.0	-1.0	1405.0	1634.0	-1.0	2325.0	1390.0	-1.0	2262.0	1076.0	-1.0	1349.0	1066.0	-1.0	1522.0	1713.0	-1.0	2170.0	1173.0	-1.0	1796.0	1643.0	-1.0	2161.0	1641.0	-1.0	2567.0	1029.0	-1.0	1192.0	1392.0	-1.0	2195.0	1116.0	-1.0	1421.0	850.0	-1.0	1127.0	1050.0	-1.0	1291.0	
504.374	951.0	-1.0	1292.0	1045.0	-1.0	1291.0	995.0	-1.0	1400.0	1635.0	-1.0	2322.0	1390.0	-1.0	2260.0	1076.0	-1.0	1347.0	1066.0	-1.0	1521.0	1714.0	-1.0	2169.0	1173.0	-1.0	1797.0	1644.0	-1.0	2162.0	1641.0	-1.0	2572.0	1029.0	-1.0	1193.0	1392.0	-1.0	2196.0	1117.0	-1.0	1423.0	851.0	-1.0	1129.0	1050.0	-1.0	1292.0	
504.873	948.0	-1.0	1285.0	1043.0	-1.0	1286.0	993.0	-1.0	1394.0	1633.0	-1.0	2314.0	1389.0	-1.0	2255.0	1077.0	-1.0	1346.0	1066.0	-1.0	1521.0	1714.0	-1.0	2168.0	1173.0	-1.0	1797.0	1645.0	-1.0	2161.0	1643.0	-1.0	2574.0	1029.0	-1.0	1193.0	1392.0	-1.0	2195.0	1117.0	-1.0	1424.0	852.0	-1.0	1132.0	1052.0	-1.0	1293.0	
505.372	951.0	-1.0	1295.0	1046.0	-1.0	1293.0	995.0	-1.0	1399.0	1638.0	-1.0	2323.0	1392.0	-1.0	2264.0	1079.0	-1.0	1350.0	1069.0	-1.0	1525.0	1720.0	-1.0	2178.0	1176.0	-1.0	1803.0	1650.0	-1.0	2169.0	1645.0	-1.0	2581.0	1032.0	-1.0	1198.0	1393.0	-1.0	2197.0	1119.0	-1.0	1427.0	852.0	-1.0	1133.0	1053.0	-1.0	1295.0	
505.872	952.0	-1.0	1299.0	1048.0	-1.0	1297.0	997.0	-1.0	1403.0	1641.0	-1.0	2330.0	1396.0	-1.0	2272.0	1081.0	-1.0	1354.0	1070.0	-1.0	1530.0	1725.0	-1.0	2185.0	1177.0	-1.0	1809.0	1654.0	-1.0	2177.0	1648.0	-1.0	2591.0	1035.0	-1.0	1205.0	1397.0	-1.0	2207.0	1121.0	-1.0	1433.0	855.0	-1.0	1138.0	1055.0	-1.0	1300.0	
506.371	952.0	-1.0	1300.0	1048.0	-1.0	1299.0	998.0	-1.0	1406.0	1643.0	-1.0	2332.0	1398.0	-1.0	2279.0	1083.0	-1.0	1356.0	1072.0	-1.0	1534.0	1728.0	-1.0	2188.0	1179.0	-1.0	1815.0	1657.0	-1.0	2184.0	1651.0	-1.0	2598.0	1037.0	-1.0	1207.0	1399.0	-1.0	2214.0	1122.0	-1.0	1435.0	856.0	-1.0	1141.0	1057.0	-1.0	1304.0	
506.871	952.0	-1.0	1299.0	1048.0	-1.0	1297.0	999.0	-1.0	1409.0	1645.0	-1.0	2334.0	1400.0	-1.0	2284.0	1084.0	-1.0	1357.0	1075.0	-1.0	1539.0	1727.0	-1.0	2188.0	1180.0	-1.0	1818.0	1658.0	-1.0	2184.0	1652.0	-1.0	2602.0	1037.0	-1.0	1208.0	1402.0	-1.0	2218.0	1122.0	-1.0	1435.0	855.0	-1.0	1144.0	1059.0	-1.0	1307.0	
507.371	954.0	-1.0	1306.0	1050.0	-1.0	1302.0	1001.0	-1.0	1417.0	1647.0	-1.0	2342.0	1402.0	-1.0	2295.0	1084.0	-1.0	1359.0	1077.0	-1.0	1544.0	1726.0	-1.0	2187.0	1182.0	-1.0	1823.0	1659.0	-1.0	2186.0	1656.0	-1.0	2609.0	1038.0	-1.0	1210.0	1403.0	-1.0	2221.0	1121.0	-1.0	1433.0	857.0	-1.0	1143.0	1059.0	-1.0	1310.0	
507.870	953.0	-1.0	1306.0	1050.0	-1.0	1302.0	1003.0	-1.0	1419.0	1647.0	-1.0	2343.0	1403.0	-1.0	2295.0	1084.0	-1.0	1358.0	1077.0	-1.0	1546.0	1724.0	-1.0	2181.0	1182.0	-1.0	1826.0	1658.0	-1.0	2185.0	1656.0	-1.0	2610.0	1038.0	-1.0	1210.0	1404.0	-1.0	2222.0	1120.0	-1.0	1432.0	856.0	-1.0	1143.0	1061.0	-1.0	1313.0	
508.369	950.0	-1.0	1299.0	1049.0	-1.0	1296.0	1000.0	-1.0	1417.0	1646.0	-1.0	2338.0	1402.0	-1.0	2292.0	1082.0	-1.0	1355.0	1076.0	-1.0	1544.0	1721.0	-1.0	2175.0	1181.0	-1.0	1822.0	1656.0	-1.0	2181.0	1654.0	-1.0	2604.0	1036.0	-1.0	1208.0	1406.0	-1.0	2224.0	1119.0	-1.0	1428.0	856.0	-1.0	1141.0	1061.0	-1.0	1312.0	
508.868	952.0	-1.0	1301.0	1052.0	-1.0	1297.0	1002.0	-1.0	1422.0	1649.0	-1.0	2342.0	1404.0	-1.0	2294.0	1082.0	-1.0	1353.0	1077.0	-1.0	1544.0	1719.0	-1.0	2171.0	1180.0	-1.0	1819.0	1654.0	-1.0	2179.0	1652.0	-1.0	2598.0	1035.0	-1.0	1204.0	1408.0	-1.0	2224.0	1117.0	-1.0	1424.0	854.0	-1.0	1139.0	1061.0	-1.0	1312.0	
509.367	954.0	-1.0	1308.0	1053.0	-1.0	1302.0	1004.0	-1.0	1428.0	1652.0	-1.0	2348.0	1406.0	-1.0	2300.0	1083.0	-1.0	1355.0	1078.0	-1.0	1549.0	1720.0	-1.0	2173.0	1181.0	-1.0	1823.0	1656.0	-1.0	2182.0	1652.0	-1.0	2600.0	1036.0	-1.0	1206.0	1412.0	-1.0	2235.0	1117.0	-1.0	1425.0	855.0	-1.0	1140.0	1062.0	-1.0	1315.0	
509.867	954.0	-1.0	1310.0	1054.0	-1.0	1303.0	1005.0	-1.0	1431.0	1653.0	-1.0	2351.0	1407.0	-1.0	2308.0	1083.0	-1.0	1356.0	1081.0	-1.0	1552.0	1720.0	-1.0	2177.0	1182.0	-1.0	1827.0	1657.0	-1.0	2186.0	1653.0	-1.0	2603.0	1036.0	-1.0	1207.0	1416.0	-1.0	2243.0	1117.0	-1.0	1426.0	855.0	-1.0	1143.0	1064.0	-1.0	1317.0	
510.366	954.0	-1.0	1310.0	1054.0	-1.0	1303.0	1006.0	-1.0	1435.0	1655.0	-1.0	2352.0	1410.0	-1.0	2315.0	1084.0	-1.0	1357.0	1082.0	-1.0	1558.0	1722.0	-1.0	2181.0	1182.0	-1.0	1830.0	1659.0	-1.0	2191.0	1653.0	-1.0	2604.0	1036.0	-1.0	1208.0	1418.0	-1.0	2249.0	1117.0	-1.0	1426.0	857.0	-1.0	1144.0	1064.0	-1.0	1319.0	
510.866	956.0	-1.0	1320.0	1058.0	-1.0	1311.0	1009.0	-1.0	1444.0	1658.0	-1.0	2362.0	1413.0	-1.0	2327.0	1085.0	-1.0	1360.0	1085.0	-1.0	1565.0	1726.0	-1.0	2190.0	1184.0	-1.0	1839.0	1662.0	-1.0	2199.0	1658.0	-1.0	2616.0	1039.0	-1.0	1214.0	1422.0	-1.0	2259.0	1118.0	-1.0	1428.0	858.0	-1.0	1147.0	1066.0	-1.0	1323.0	
511.365	957.0	-1.0	1323.0	1058.0	-1.0	1312.0	1010.0	-1.0	1447.0	1659.0	-1.0	2365.0	1415.0	-1.0	2334.0	1085.0	-1.0	1361.0	1086.0	-1.0	1569.0	1727.0	-1.0	2194.0	1185.0	-1.0	1843.0	1664.0	-1.0	2203.0	1658.0	-1.0	2621.0	1041.0	-1.0	1217.0	1425.0	-1.0	2265.0	1118.0	-1.0	1430.0	859.0	-1.0	1151.0	1067.0	-1.0	1324.0	
511.864	958.0	-1.0	1322.0	1059.0	-1.0	1311.0	1011.0	-1.0	1449.0	1660.0	-1.0	2365.0	1416.0	-1.0	2336.0	1085.0	-1.0	1361.0	1087.0	-1.0	1570.0	1727.0	-1.0	2194.0	1185.0	-1.0	1842.0	1664.0	-1.0	2204.0	1659.0	-1.0	2622.0	1040.0	-1.0	1217.0	1425.0	-1.0	2268.0	1117.0	-1.0	1431.0	858.0	-1.0	1151.0	1067.0	-1.0	1325.0	
512.364	959.0	-1.0	1327.0	1059.0	-1.0	1314.0	1013.0	-1.0	1454.0	1661.0	-1.0	2370.0	1416.0	-1.0	2337.0	1084.0	-1.0	1362.0	1087.0	-1.0	1572.0	1726.0	-1.0	2194.0	1187.0	-1.0	1844.0	1665.0	-1.0	2205.0	1659.0	-1.0	2628.0	1041.0	-1.0	1220.0	1426.0	-1.0	2273.0	1118.0	-1.0	1434.0	859.0	-1.0	1155.0	1068.0	-1.0	1327.0	
512.863	959.0	-1.0	1325.0	1056.0	-1.0	1312.0	1011.0	-1.0	1453.0	1658.0	-1.0	2370.0	1414.0	-1.0	2334.0	1083.0	-1.0	1362.0	1086.0	-1.0	1571.0	1726.0	-1.0	2192.0	1187.0	-1.0	1845.0	1665.0	-1.0	2205.0	1660.0	-1.0	2631.0	1041.0	-1.0	1222.0	1423.0	-1.0	2275.0	1119.0	-1.0	1438.0	860.0	-1.0	1157.0	1066.0	-1.0	1324.0	
513.362	963.0	-1.0	1337.0	1057.0	-1.0	1321.0	1013.0	-1.0	1462.0	1660.0	-1.0	2384.0	1414.0	-1.0	2340.0	1085.0	-1.0	1368.0	1087.0	-1.0	1574.0	1728.0	-1.0	2202.0	1190.0	-1.0	1857.0	1669.0	-1.0	2215.0	1663.0	-1.0	2647.0	1044.0	-1.0	1232.0	1424.0	-1.0	2279.0	1121.0	-1.0	1445.0	862.0	-1.0	1159.0	1063.0	-1.0	1324.0	
513.862	964.0	-1.0	1347.0	1056.0	-1.0	1327.0	1013.0	-1.0	1468.0	1661.0	-1.0	2396.0	1414.0	-1.0	2346.0	1087.0	-1.0	1377.0	1088.0	-1.0	1578.0	1735.0	-1.0	2216.0	1191.0	-1.0	1863.0	1675.0	-1.0	2228.0	1665.0	-1.0	2656.0	1047.0	-1.0	1241.0	1424.0	-1.0	2285.0	1125.0	-1.0	1455.0	863.0	-1.0	1164.0	1064.0	-1.0	1327.0	
514.361	965.0	-1.0	1351.0	1057.0	-1.0	1329.0	1014.0	-1.0	1471.0	1662.0	-1.0	2405.0	1414.0	-1.0	2350.0	1089.0	-1.0	1386.0	1088.0	-1.0	1581.0	1742.0	-1.0	2231.0	1192.0	-1.0	1868.0	1680.0	-1.0	2241.0	1665.0	-1.0	2663.0	1051.0	-1.0	1250.0	1425.0	-1.0	2291.0	1127.0	-1.0	1465.0	863.0	-1.0	1167.0	1065.0	-1.0	1331.0	
514.860	968.0	-1.0	1361.0	1060.0	-1.0	1338.0	1017.0	-1.0	1481.0	1666.0	-1.0	2420.0	1414.0	-1.0	2356.0	1092.0	-1.0	1394.0	1089.0	-1.0	1585.0	1748.0	-1.0	2245.0	1193.0	-1.0	1870.0	1684.0	-1.0	2252.0	1665.0	-1.0	2665.0	1053.0	-1.0	1257.0	1424.0	-1.0	2292.0	1129.0	-1.0	1474.0	864.0	-1.0	1169.0	1064.0	-1.0	1332.0	
515.360	972.0	-1.0	1373.0	1061.0	-1.0	1348.0	1018.0	-1.0	1490.0	1669.0	-1.0	2436.0	1415.0	-1.0	2365.0	1095.0	-1.0	1403.0	1090.0	-1.0	1590.0	1756.0	-1.0	2266.0	1194.0	-1.0	1875.0	1690.0	-1.0	2267.0	1666.0	-1.0	2671.0	1057.0	-1.0	1267.0	1423.0	-1.0	2295.0	1132.0	-1.0	1482.0	866.0	-1.0	1172.0	1064.0	-1.0	1336.0	
515.859	972.0	-1.0	1377.0	1061.0	-1.0	1351.0	1018.0	-1.0	1494.0	1669.0	-1.0	2441.0	1415.0	-1.0	2367.0	1096.0	-1.0	1408.0	1089.0	-1.0	1590.0	1760.0	-1.0	2277.0	1194.0	-1.0	1876.0	1692.0	-1.0	2275.0	1664.0	-1.0	2670.0	1059.0	-1.0	1273.0	1422.0	-1.0	2297.0	1133.0	-1.0	1490.0	865.0	-1.0	1173.0	1064.0	-1.0	1339.0	
516.358	971.0	-1.0	1372.0	1060.0	-1.0	1347.0	1017.0	-1.0	1493.0	1664.0	-1.0	2436.0	1412.0	-1.0	2363.0	1094.0	-1.0	1407.0	1088.0	-1.0	1588.0	1762.0	-1.0	2282.0	1191.0	-1.0	1869.0	1691.0	-1.0	2274.0	1660.0	-1.0	2659.0	1059.0	-1.0	1273.0	1420.0	-1.0	2291.0	1134.0	-1.0	1492.0	864.0	-1.0	1171.0	1063.0	-1.0	1339.0	
516.857	974.0	-1.0	1379.0	1061.0	-1.0	1352.0	1018.0	-1.0	1498.0	1665.0	-1.0	2440.0	1412.0	-1.0	2360.0	1093.0	-1.0	1405.0	1087.0	-1.0	1586.0	1762.0	-1.0	2282.0	1189.0	-1.0	1861.0	1689.0	-1.0	2269.0	1655.0	-1.0	2647.0	1057.0	-1.0	1271.0	1417.0	-1.0	2283.0	1133.0	-1.0	1491.0	862.0	-1.0	1167.0	1061.0	-1.0	1336.0	
517.356	974.0	-1.0	1382.0	1062.0	-1.0	1353.0	1019.0	-1.0	1498.0	1663.0	-1.0	2438.0	1410.0	-1.0	2357.0	1091.0	-1.0	1402.0	1084.0	-1.0	1582.0	1759.0	-1.0	2280.0	1188.0	-1.0	1858.0	1685.0	-1.0	2267.0	1653.0	-1.0	2640.0	1056.0	-1.0	1270.0	1416.0	-1.0	2282.0	1134.0	-1.0	1494.0	863.0	-1.0	1168.0	1061.0	-1.0	1336.0	
517.855	973.0	-1.0	1377.0	1059.0	-1.0	1347.0	1016.0	-1.0	1494.0	1660.0	-1.0	2432.0	1408.0	-1.0	2351.0	1090.0	-1.0	1400.0	1082.0	-1.0	1578.0	1755.0	-1.0	2276.0	1186.0	-1.0	1853.0	1683.0	-1.0	2264.0	1651.0	-1.0	2634.0	1053.0	-1.0	1267.0	1415.0	-1.0	2278.0	1133.0	-1.0	1494.0	861.0	-1.0	1166.0	1060.0	-1.0	1337.0	
518.354	976.0	-1.0	1385.0	1062.0	-1.0	1354.0	1017.0	-1.0	1498.0	1661.0	-1.0	2438.0	1409.0	-1.0	2354.0	1091.0	-1.0	1402.0	1081.0	-1.0	1578.0	1753.0	-1.0	2277.0	1186.0	-1.0	1853.0	1681.0	-1.0	2264.0	1652.0	-1.0	2635.0	1053.0	-1.0	1268.0	1413.0	-1.0	2278.0	1133.0	-1.0	1494.0	861.0	-1.0	1165.0	1061.0	-1.0	1337.0	
518.853	976.0	-1.0	1387.0	1061.0	-1.0	1355.0	1017.0	-1.0	1499.0	1662.0	-1.0	2439.0	1408.0	-1.0	2352.0	1091.0	-1.0	1402.0	1080.0	-1.0	1576.0	1750.0	-1.0	2273.0	1185.0	-1.0	1854.0	1679.0	-1.0	2264.0	1652.0	-1.0	2637.0	1052.0	-1.0	1267.0	1414.0	-1.0	2281.0	1134.0	-1.0	1497.0	862.0	-1.0	1166.0	1061.0	-1.0	1339.0	
519.353	975.0	-1.0	1384.0	1061.0	-1.0	1352.0	1017.0	-1.0	1495.0	1660.0	-1.0	2434.0	1406.0	-1.0	2348.0	1090.0	-1.0	1399.0	1079.0	-1.0	1572.0	1745.0	-1.0	2265.0	1185.0	-1.0	1853.0	1678.0	-1.0	2262.0	1652.0	-1.0	2638.0	1052.0	-1.0	1267.0	1413.0	-1.0	2281.0	1134.0	-1.0	1498.0	861.0	-1.0	1168.0	1061.0	-1.0	1340.0	
519.852	978.0	-1.0	1392.0	1064.0	-1.0	1360.0	1017.0	-1.0	1501.0	1662.0	-1.0	2441.0	1406.0	-1.0	2350.0	1089.0	-1.0	1398.0	1078.0	-1.0	1571.0	1741.0	-1.0	2262.0	1185.0	-1.0	1856.0	1676.0	-1.0	2262.0	1654.0	-1.0	2643.0	1053.0	-1.0	1268.0	1413.0	-1.0	2282.0	1134.0	-1.0	1498.0	862.0	-1.0	1166.0	1061.0	-1.0	1342.0	
520.352	978.0	-1.0	1395.0	1063.0	-1.0	1364.0	1018.0	-1.0	1502.0	1662.0	-1.0	2440.0	1406.0	-1.0	2347.0	1088.0	-1.0	1394.0	1077.0	-1.0	1569.0	1736.0	-1.0	2252.0	1186.0	-1.0	1856.0	1673.0	-1.0	2256.0	1654.0	-1.0	2644.0	1052.0	-1.0	1267.0	1413.0	-1.0	2285.0	1135.0	-1.0	1500.0	861.0	-1.0	1168.0	1062.0	-1.0	1342.0	
520.851	975.0	-1.0	1390.0	1062.0	-1.0	1359.0	1017.0	-1.0	1500.0	1659.0	-1.0	2433.0	1405.0	-1.0	2341.0	1085.0	-1.0	1386.0	1075.0	-1.0	1564.0	1731.0	-1.0	2240.0	1185.0	-1.0	1853.0	1669.0	-1.0	2248.0	1652.0	-1.0	2639.0	1050.0	-1.0	1263.0	1412.0	-1.0	2282.0	1134.0	-1.0	1498.0	862.0	-1.0	1167.0	1060.0	-1.0	1342.0	
521.350	977.0	-1.0	1398.0	1063.0	-1.0	1367.0	1018.0	-1.0	1505.0	1660.0	-1.0	2436.0	1405.0	-1.0	2342.0	1084.0	-1.0	1383.0	1075.0	-1.0	1562.0	1727.0	-1.0	2233.0	1185.0	-1.0	1856.0	1666.0	-1.0	2243.0	1652.0	-1.0	2642.0	1049.0	-1.0	1263.0	1412.0	-1.0	2280.0	1134.0	-1.0	1499.0	861.0	-1.0	1167.0	1060.0	-1.0	1341.0	
521.849	979.0	-1.0	1398.0	1065.0	-1.0	1367.0	1018.0	-1.0	1505.0	1659.0	-1.0	2434.0	1403.0	-1.0	2339.0	1082.0	-1.0	1378.0	1074.0	-1.0	1559.0	1723.0	-1.0	2224.0	1186.0	-1.0	1854.0	1663.0	-1.0	2235.0	1651.0	-1.0	2639.0	1047.0	-1.0	1260.0	1411.0	-1.0	2279.0	1134.0	-1.0	1498.0	862.0	-1.0	1169.0	1059.0	-1.0	1341.0	
522.348	977.0	-1.0	1393.0	1062.0	-1.0	1362.0	1018.0	-1.0	1503.0	1656.0	-1.0	2425.0	1402.0	-1.0	2333.0	1080.0	-1.0	1372.0	1072.0	-1.0	1554.0	1718.0	-1.0	2215.0	1184.0	-1.0	1850.0	1658.0	-1.0	2226.0	1649.0	-1.0	2633.0	1046.0	-1.0	1255.0	1409.0	-1.0	2274.0	1133.0	-1.0	1496.0	861.0	-1.0	1166.0	1059.0	-1.0	1341.0	
522.847	979.0	-1.0	1397.0	1064.0	-1.0	1367.0	1019.0	-1.0	1506.0	1658.0	-1.0	2426.0	1403.0	-1.0	2333.0	1079.0	-1.0	1371.0	1071.0	-1.0	1551.0	1716.0	-1.0	2210.0	1185.0	-1.0	1850.0	1656.0	-1.0	2222.0	1649.0	-1.0	2632.0	1045.0	-1.0	1254.0	1408.0	-1.0	2269.0	1132.0	-1.0	1495.0	860.0	-1.0	1165.0	1059.0	-1.0	1341.0	
523.346	979.0	-1.0	1396.0	1063.0	-1.0	1367.0	1019.0	-1.0	1504.0	1656.0	-1.0	2424.0	1401.0	-1.0	2328.0	1078.0	-1.0	1366.0	1071.0	-1.0	1548.0	1714.0	-1.0	2205.0	1185.0	-1.0	1847.0	1655.0	-1.0	2218.0	1649.0	-1.0	2632.0	1043.0	-1.0	1252.0	1407.0	-1.0	2269.0	1133.0	-1.0	1495.0	861.0	-1.0	1166.0	1059.0	-1.0	1342.0	
523.846	977.0	-1.0	1390.0	1061.0	-1.0	1361.0	1016.0	-1.0	1497.0	1653.0	-1.0	2416.0	1400.0	-1.0	2319.0	1076.0	-1.0	1362.0	1069.0	-1.0	1541.0	1710.0	-1.0	2195.0	1184.0	-1.0	1843.0	1651.0	-1.0	2212.0	1647.0	-1.0	2627.0	1042.0	-1.0	1249.0	1407.0	-1.0	2268.0	1131.0	-1.0	1494.0	859.0	-1.0	1165.0	1059.0	-1.0	1343.0	
524.345	976.0	-1.0	1382.0	1059.0	-1.0	1352.0	1016.0	-1.0	1491.0	1652.0	-1.0	2408.0	1399.0	-1.0	2312.0	1076.0	-1.0	1359.0	1067.0	-1.0	1535.0	1706.0	-1.0	2187.0	1181.0	-1.0	1836.0	1650.0	-1.0	2206.0	1645.0	-1.0	2620.0	1040.0	-1.0	1244.0	1405.0	-1.0	2264.0	1131.0	-1.0	1490.0	858.0	-1.0	1161.0	1058.0	-1.0	1342.0	
524.844	975.0	-1.0	1379.0	1059.0	-1.0	1348.0	1015.0	-1.0	1486.0	1652.0	-1.0	2405.0	1398.0	-1.0	2305.0	1076.0	-1.0	1356.0	1065.0	-1.0	1531.0	1703.0	-1.0	2181.0	1181.0	-1.0	1835.0	1648.0	-1.0	2205.0	1646.0	-1.0	2620.0	1039.0	-1.0	1243.0	1405.0	-1.0	2263.0	1131.0	-1.0	1489.0	858.0	-1.0	1161.0	1060.0	-1.0	1343.0	
525.343	973.0	-1.0	1370.0	1056.0	-1.0	1341.0	1012.0	-1.0	1475.0	1650.0	-1.0	2394.0	1395.0	-1.0	2294.0	1076.0	-1.0	1353.0	1064.0	-1.0	1524.0	1699.0	-1.0	2172.0	1180.0	-1.0	1830.0	1646.0	-1.0	2201.0	1645.0	-1.0	2617.0	1038.0	-1.0	1240.0	1405.0	-1.0	2262.0	1130.0	-1.0	1487.0	858.0	-1.0	1160.0	1059.0	-1.0	1342.0	
525.842	971.0	-1.0	1357.0	1053.0	-1.0	1329.0	1009.0	-1.0	1462.0	1647.0	-1.0	2382.0	1393.0	-1.0	2283.0	1075.0	-1.0	1350.0	1062.0	-1.0	1518.0	1696.0	-1.0	2163.0	1177.0	-1.0	1823.0	1644.0	-1.0	2194.0	1643.0	-1.0	2610.0	1036.0	-1.0	1236.0	1404.0	-1.0	2258.0	1129.0	-1.0	1482.0	856.0	-1.0	1159.0	1060.0	-1.0	1339.0	
526.341	969.0	-1.0	1353.0	1052.0	-1.0	1326.0	1007.0	-1.0	1456.0	1648.0	-1.0	2379.0	1393.0	-1.0	2277.0	1076.0	-1.0	1349.0	1061.0	-1.0	1512.0	1694.0	-1.0	2157.0	1177.0	-1.0	1821.0	1643.0	-1.0	2192.0	1644.0	-1.0	2610.0	1037.0	-1.0	1235.0	1403.0	-1.0	2255.0	1129.0	-1.0	1480.0	857.0	-1.0	1158.0	1059.0	-1.0	1337.0	
526.841	967.0	-1.0	1346.0	1052.0	-1.0	1321.0	1005.0	-1.0	1446.0	1647.0	-1.0	2371.0	1390.0	-1.0	2267.0	1076.0	-1.0	1347.0	1059.0	-1.0	1508.0	1692.0	-1.0	2151.0	1175.0	-1.0	1817.0	1641.0	-1.0	2189.0	1643.0	-1.0	2608.0	1036.0	-1.0	1232.0	1403.0	-1.0	2252.0	1128.0	-1.0	1477.0	857.0	-1.0	1159.0	1059.0	-1.0	1335.0	
527.340	963.0	-1.0	1334.0	1049.0	-1.0	1313.0	1002.0	-1.0	1435.0	1645.0	-1.0	2359.0	1387.0	-1.0	2257.0	1076.0	-1.0	1343.0	1058.0	-1.0	1503.0	1690.0	-1.0	2145.0	1174.0	-1.0	1810.0	1640.0	-1.0	2184.0	1640.0	-1.0	2599.0	1035.0	-1.0	1227.0	1400.0	-1.0	2247.0	1126.0	-1.0	1472.0	856.0	-1.0	1157.0	1058.0	-1.0	1332.0	
527.839	963.0	-1.0	1335.0	1050.0	-1.0	1313.0	1000.0	-1.0	1432.0	1646.0	-1.0	2358.0	1387.0	-1.0	2252.0	1076.0	-1.0	1341.0	1058.0	-1.0	1500.0	1690.0	-1.0	2142.0	1172.0	-1.0	1805.0	1639.0	-1.0	2180.0	1638.0	-1.0	2591.0	1033.0	-1.0	1223.0	1397.0	-1.0	2237.0	1124.0	-1.0	1466.0	855.0	-1.0	1154.0	1057.0	-1.0	1328.0	
528.338	962.0	-1.0	1333.0	1049.0	-1.0	1313.0	998.0	-1.0	1427.0	1646.0	-1.0	2354.0	1386.0	-1.0	2248.0	1076.0	-1.0	1338.0	1058.0	-1.0	1498.0	1690.0	-1.0	2141.0	1171.0	-1.0	1804.0	1639.0	-1.0	2177.0	1638.0	-1.0	2588.0	1031.0	-1.0	1220.0	1395.0	-1.0	2233.0	1123.0	-1.0	1464.0	855.0	-1.0	1154.0	1057.0	-1.0	1326.0	
528.838	960.0	-1.0	1326.0	1049.0	-1.0	1307.0	996.0	-1.0	1418.0	1644.0	-1.0	2345.0	1384.0	-1.0	2241.0	1076.0	-1.0	1336.0	1057.0	-1.0	1495.0	1689.0	-1.0	2139.0	1171.0	-1.0	1799.0	1639.0	-1.0	2173.0	1635.0	-1.0	2582.0	1029.0	-1.0	1216.0	1393.0	-1.0	2225.0	1121.0	-1.0	1459.0	855.0	-1.0	1153.0	1055.0	-1.0	1322.0	
529.337	960.0	-1.0	1332.0	1048.0	-1.0	1313.0	995.0	-1.0	1421.0	1645.0	-1.0	2351.0	1385.0	-1.0	2242.0	1078.0	-1.0	1337.0	1059.0	-1.0	1496.0	1693.0	-1.0	2141.0	1172.0	-1.0	1797.0	1639.0	-1.0	2173.0	1635.0	-1.0	2577.0	1029.0	-1.0	1213.0	1391.0	-1.0	2219.0	1119.0	-1.0	1455.0	852.0	-1.0	1149.0	1055.0	-1.0	1320.0	
529.837	958.0	-1.0	1334.0	1048.0	-1.0	1313.0	992.0	-1.0	1418.0	1646.0	-1.0	2352.0	1384.0	-1.0	2242.0	1078.0	-1.0	1338.0	1060.0	-1.0	1496.0	1694.0	-1.0	2142.0	1171.0	-1.0	1798.0	1640.0	-1.0	2173.0	1635.0	-1.0	2578.0	1028.0	-1.0	1213.0	1390.0	-1.0	2218.0	1119.0	-1.0	1454.0	852.0	-1.0	1150.0	1054.0	-1.0	1320.0	
530.336	955.0	-1.0	1329.0	1044.0	-1.0	1308.0	990.0	-1.0	1414.0	1644.0	-1.0	2350.0	1383.0	-1.0	2240.0	1079.0	-1.0	1339.0	1060.0	-1.0	1498.0	1695.0	-1.0	2142.0	1171.0	-1.0	1798.0	1642.0	-1.0	2174.0	1634.0	-1.0	2579.0	1027.0	-1.0	1212.0	1390.0	-1.0	2218.0	1116.0	-1.0	1454.0	852.0	-1.0	1149.0	1054.0	-1.0	1319.0	
530.836	953.0	-1.0	1339.0	1042.0	-1.0	1315.0	986.0	-1.0	1419.0	1646.0	-1.0	2361.0	1385.0	-1.0	2244.0	1080.0	-1.0	1343.0	1063.0	-1.0	1502.0	1698.0	-1.0	2144.0	1172.0	-1.0	1798.0	1643.0	-1.0	2175.0	1636.0	-1.0	2581.0	1027.0	-1.0	1212.0	1390.0	-1.0	2218.0	1116.0	-1.0	1452.0	851.0	-1.0	1149.0	1052.0	-1.0	1318.0	
531.335	957.0	-1.0	1344.0	1045.0	-1.0	1317.0	989.0	-1.0	1422.0	1648.0	-1.0	2367.0	1385.0	-1.0	2248.0	1082.0	-1.0	1347.0	1064.0	-1.0	1507.0	1700.0	-1.0	2148.0	1174.0	-1.0	1805.0	1646.0	-1.0	2180.0	1637.0	-1.0	2588.0	1028.0	-1.0	1214.0	1392.0	-1.0	2225.0	1115.0	-1.0	1454.0	852.0	-1.0	1151.0	1053.0	-1.0	1320.0	
531.834	955.0	-1.0	1341.0	1043.0	-1.0	1313.0	989.0	-1.0	1420.0	1649.0	-1.0	2367.0	1385.0	-1.0	2251.0	1082.0	-1.0	1350.0	1066.0	-1.0	1510.0	1701.0	-1.0	2149.0	1174.0	-1.0	1807.0	1646.0	-1.0	2181.0	1638.0	-1.0	2591.0	1028.0	-1.0	1216.0	1393.0	-1.0	2228.0	1115.0	-1.0	1454.0	852.0	-1.0	1151.0	1052.0	-1.0	1320.0	
532.333	960.0	-1.0	1349.0	1047.0	-1.0	1319.0	993.0	-1.0	1427.0	1653.0	-1.0	2377.0	1386.0	-1.0	2256.0	1082.0	-1.0	1354.0	1067.0	-1.0	1515.0	1703.0	-1.0	2152.0	1174.0	-1.0	1807.0	1647.0	-1.0	2182.0	1638.0	-1.0	2592.0	1029.0	-1.0	1215.0	1393.0	-1.0	2229.0	1113.0	-1.0	1453.0	853.0	-1.0	1151.0	1051.0	-1.0	1319.0	
532.832	962.0	-1.0	1352.0	1049.0	-1.0	1321.0	995.0	-1.0	1430.0	1653.0	-1.0	2383.0	1387.0	-1.0	2261.0	1084.0	-1.0	1356.0	1068.0	-1.0	1518.0	1704.0	-1.0	2154.0	1176.0	-1.0	1813.0	1649.0	-1.0	2182.0	1640.0	-1.0	2598.0	1028.0	-1.0	1217.0	1395.0	-1.0	2234.0	1114.0	-1.0	1455.0	853.0	-1.0	1155.0	1053.0	-1.0	1320.0	
533.331	961.0	-1.0	1348.0	1047.0	-1.0	1319.0	994.0	-1.0	1429.0	1652.0	-1.0	2379.0	1387.0	-1.0	2262.0	1083.0	-1.0	1355.0	1069.0	-1.0	1522.0	1702.0	-1.0	2152.0	1177.0	-1.0	1816.0	1647.0	-1.0	2179.0	1640.0	-1.0	2598.0	1027.0	-1.0	1215.0	1395.0	-1.0	2236.0	1113.0	-1.0	1454.0	854.0	-1.0	1156.0	1051.0	-1.0	1319.0	
533.830	958.0	-1.0	1339.0	1046.0	-1.0	1314.0	996.0	-1.0	1427.0	1650.0	-1.0	2372.0	1385.0	-1.0	2261.0	1081.0	-1.0	1352.0	1069.0	-1.0	1523.0	1701.0	-1.0	2149.0	1177.0	-1.0	1816.0	1645.0	-1.0	2175.0	1639.0	-1.0	2596.0	1025.0	-1.0	1211.0	1396.0	-1.0	2235.0	1111.0	-1.0	1451.0	853.0	-1.0	1155.0	1050.0	-1.0	1317.0	
534.330	958.0	-1.0	1340.0	1047.0	-1.0	1317.0	996.0	-1.0	1431.0	1649.0	-1.0	2372.0	1386.0	-1.0	2264.0	1080.0	-1.0	1351.0	1070.0	-1.0	1526.0	1701.0	-1.0	2148.0	1177.0	-1.0	1815.0	1643.0	-1.0	2170.0	1639.0	-1.0	2593.0	1024.0	-1.0	1209.0	1395.0	-1.0	2230.0	1108.0	-1.0	1445.0	854.0	-1.0	1153.0	1049.0	-1.0	1314.0	
534.829	958.0	-1.0	1337.0	1048.0	-1.0	1317.0	997.0	-1.0	1430.0	1648.0	-1.0	2368.0	1385.0	-1.0	2263.0	1078.0	-1.0	1348.0	1069.0	-1.0	1526.0	1698.0	-1.0	2144.0	1177.0	-1.0	1816.0	1641.0	-1.0	2167.0	1638.0	-1.0	2593.0	1022.0	-1.0	1206.0	1395.0	-1.0	2229.0	1107.0	-1.0	1442.0	854.0	-1.0	1153.0	1048.0	-1.0	1313.0	
535.328	954.0	-1.0	1327.0	1046.0	-1.0	1309.0	996.0	-1.0	1422.0	1643.0	-1.0	2356.0	1382.0	-1.0	2254.0	1077.0	-1.0	1343.0	1068.0	-1.0	1524.0	1694.0	-1.0	2137.0	1175.0	-1.0	1813.0	1638.0	-1.0	2160.0	1637.0	-1.0	2589.0	1020.0	-1.0	1203.0	1394.0	-1.0	2224.0	1105.0	-1.0	1437.0	852.0	-1.0	1151.0	1047.0	-1.0	1310.0	
535.827	948.0	-1.0	1313.0	1040.0	-1.0	1297.0	990.0	-1.0	1410.0	1636.0	-1.0	2340.0	1378.0	-1.0	2242.0	1074.0	-1.0	1338.0	1067.0	-1.0	1520.0	1690.0	-1.0	2129.0	1173.0	-1.0	1806.0	1635.0	-1.0	2153.0	1635.0	-1.0	2581.0	1017.0	-1.0	1197.0	1391.0	-1.0	2215.0	1102.0	-1.0	1429.0	852.0	-1.0	1147.0	1045.0	-1.0	1306.0	
536.326	949.0	-1.0	1314.0	1041.0	-1.0	1296.0	991.0	-1.0	1408.0	1637.0	-1.0	2338.0	1378.0	-1.0	2238.0	1073.0	-1.0	1335.0	1066.0	-1.0	1518.0	1688.0	-1.0	2125.0	1172.0	-1.0	1800.0	1633.0	-1.0	2147.0	1633.0	-1.0	2576.0	1016.0	-1.0	1193.0	1389.0	-1.0	2207.0	1100.0	-1.0	1421.0	850.0	-1.0	1142.0	1044.0	-1.0	1301.0	
536.826	949.0	-1.0	1312.0	1040.0	-1.0	1294.0	992.0	-1.0	1403.0	1637.0	-1.0	2335.0	1375.0	-1.0	2233.0	1073.0	-1.0	1335.0	1066.0	-1.0	1519.0	1687.0	-1.0	2123.0	1172.0	-1.0	1801.0	1634.0	-1.0	2148.0	1634.0	-1.0	2578.0	1016.0	-1.0	1192.0	1390.0	-1.0	2207.0	1099.0	-1.0	1419.0	849.0	-1.0	1139.0	1045.0	-1.0	1300.0	
537.326	946.0	-1.0	1305.0	1039.0	-1.0	1288.0	989.0	-1.0	1395.0	1634.0	-1.0	2327.0	1375.0	-1.0	2229.0	1073.0	-1.0	1334.0	1066.0	-1.0	1520.0	1687.0	-1.0	2122.0	1171.0	-1.0	1799.0	1634.0	-1.0	2149.0	1635.0	-1.0	2578.0	1016.0	-1.0	1191.0	1388.0	-1.0	2206.0	1098.0	-1.0	1416.0	849.0	-1.0	1139.0	1044.0	-1.0	1298.0	
537.825	947.0	-1.0	1298.0	1038.0	-1.0	1281.0	988.0	-1.0	1391.0	1635.0	-1.0	2321.0	1374.0	-1.0	2227.0	1072.0	-1.0	1334.0	1067.0	-1.0	1522.0	1689.0	-1.0	2123.0	1171.0	-1.0	1799.0	1637.0	-1.0	2151.0	1635.0	-1.0	2578.0	1017.0	-1.0	1191.0	1388.0	-1.0	2205.0	1098.0	-1.0	1414.0	849.0	-1.0	1137.0	1044.0	-1.0	1298.0	
538.325	948.0	-1.0	1302.0	1040.0	-1.0	1285.0	990.0	-1.0	1392.0	1636.0	-1.0	2325.0	1375.0	-1.0	2232.0	1074.0	-1.0	1337.0	1070.0	-1.0	1529.0	1692.0	-1.0	2129.0	1173.0	-1.0	1804.0	1641.0	-1.0	2158.0	1638.0	-1.0	2586.0	1019.0	-1.0	1194.0	1389.0	-1.0	2205.0	1098.0	-1.0	1414.0	850.0	-1.0	1137.0	1045.0	-1.0	1298.0	
538.824	948.0	-1.0	1303.0	1039.0	-1.0	1284.0	990.0	-1.0	1392.0	1636.0	-1.0	2324.0	1375.0	-1.0	2235.0	1074.0	-1.0	1338.0	1071.0	-1.0	1532.0	1695.0	-1.0	2134.0	1173.0	-1.0	1806.0	1642.0	-1.0	2159.0	1639.0	-1.0	2588.0	1021.0	-1.0	1197.0	1389.0	-1.0	2208.0	1099.0	-1.0	1415.0	851.0	-1.0	1139.0	1047.0	-1.0	1299.0	
539.324	946.0	-1.0	1298.0	1038.0	-1.0	1280.0	990.0	-1.0	1388.0	1635.0	-1.0	2318.0	1374.0	-1.0	2231.0	1073.0	-1.0	1334.0	1070.0	-1.0	1533.0	1697.0	-1.0	2133.0	1173.0	-1.0	1802.0	1642.0	-1.0	2154.0	1636.0	-1.0	2581.0	1022.0	-1.0	1196.0	1389.0	-1.0	2206.0	1100.0	-1.0	1413.0	851.0	-1.0	1139.0	1047.0	-1.0	1298.0	
539.823	949.0	-1.0	1308.0	1041.0	-1.0	1288.0	993.0	-1.0	1396.0	1637.0	-1.0	2322.0	1374.0	-1.0	2233.0	1072.0	-1.0	1331.0	1072.0	-1.0	1533.0	1699.0	-1.0	2133.0	1173.0	-1.0	1797.0	1641.0	-1.0	2147.0	1634.0	-1.0	2573.0	1021.0	-1.0	1193.0	1388.0	-1.0	2201.0	1099.0	-1.0	1410.0	851.0	-1.0	1137.0	1045.0	-1.0	1295.0	
540.322	951.0	-1.0	1312.0	1042.0	-1.0	1291.0	995.0	-1.0	1402.0	1637.0	-1.0	2323.0	1374.0	-1.0	2234.0	1071.0	-1.0	1327.0	1071.0	-1.0	1531.0	1699.0	-1.0	2131.0	1172.0	-1.0	1795.0	1639.0	-1.0	2143.0	1633.0	-1.0	2569.0	1022.0	-1.0	1193.0	1388.0	-1.0	2202.0	1099.0	-1.0	1410.0	852.0	-1.0	1139.0	1047.0	-1.0	1295.0	
540.821	950.0	-1.0	1311.0	1042.0	-1.0	1291.0	996.0	-1.0	1404.0	1635.0	-1.0	2319.0	1374.0	-1.0	2234.0	1069.0	-1.0	1323.0	1071.0	-1.0	1531.0	1698.0	-1.0	2128.0	1171.0	-1.0	1793.0	1638.0	-1.0	2139.0	1631.0	-1.0	2566.0	1021.0	-1.0	1193.0	1391.0	-1.0	2204.0	1100.0	-1.0	1410.0	852.0	-1.0	1140.0	1047.0	-1.0	1297.0	
541.320	957.0	-1.0	1327.0	1049.0	-1.0	1306.0	1001.0	-1.0	1421.0	1641.0	-1.0	2332.0	1379.0	-1.0	2246.0	1069.0	-1.0	1323.0	1074.0	-1.0	1538.0	1699.0	-1.0	2126.0	1173.0	-1.0	1797.0	1640.0	-1.0	2138.0	1634.0	-1.0	2570.0	1022.0	-1.0	1193.0	1394.0	-1.0	2211.0	1100.0	-1.0	1409.0	851.0	-1.0	1139.0	1050.0	-1.0	1299.0	
541.820	959.0	-1.0	1338.0	1053.0	-1.0	1315.0	1006.0	-1.0	1433.0	1643.0	-1.0	2340.0	1382.0	-1.0	2262.0	1068.0	-1.0	1323.0	1076.0	-1.0	1544.0	1700.0	-1.0	2128.0	1176.0	-1.0	1806.0	1642.0	-1.0	2142.0	1637.0	-1.0	2581.0	1024.0	-1.0	1198.0	1398.0	-1.0	2221.0	1101.0	-1.0	1411.0	854.0	-1.0	1144.0	1051.0	-1.0	1304.0	
542.320	960.0	-1.0	1338.0	1053.0	-1.0	1313.0	1007.0	-1.0	1438.0	1643.0	-1.0	2339.0	1384.0	-1.0	2268.0	1068.0	-1.0	1324.0	1077.0	-1.0	1546.0	1700.0	-1.0	2127.0	1178.0	-1.0	1812.0	1643.0	-1.0	2144.0	1640.0	-1.0	2589.0	1025.0	-1.0	1201.0	1400.0	-1.0	2227.0	1101.0	-1.0	1412.0	854.0	-1.0	1147.0	1054.0	-1.0	1307.0	
542.819	957.0	-1.0	1332.0	1051.0	-1.0	1305.0	1006.0	-1.0	1436.0	1641.0	-1.0	2334.0	1384.0	-1.0	2269.0	1068.0	-1.0	1323.0	1078.0	-1.0	1546.0	1699.0	-1.0	2126.0	1178.0	-1.0	1812.0	1645.0	-1.0	2146.0	1641.0	-1.0	2593.0	1025.0	-1.0	1201.0	1402.0	-1.0	2227.0	1100.0	-1.0	1410.0	854.0	-1.0	1146.0	1054.0	-1.0	1309.0	
543.318	956.0	-1.0	1326.0	1049.0	-1.0	1296.0	1006.0	-1.0	1433.0	1640.0	-1.0	2329.0	1384.0	-1.0	2267.0	1067.0	-1.0	1322.0	1078.0	-1.0	1545.0	1699.0	-1.0	2124.0	1178.0	-1.0	1810.0	1645.0	-1.0	2146.0	1642.0	-1.0	2591.0	1026.0	-1.0	1200.0	1402.0	-1.0	2226.0	1098.0	-1.0	1406.0	854.0	-1.0	1144.0	1054.0	-1.0	1309.0	
543.817	956.0	-1.0	1324.0	1047.0	-1.0	1293.0	1005.0	-1.0	1433.0	1640.0	-1.0	2331.0	1384.0	-1.0	2267.0	1067.0	-1.0	1323.0	1077.0	-1.0	1544.0	1700.0	-1.0	2126.0	1178.0	-1.0	1811.0	1647.0	-1.0	2151.0	1644.0	-1.0	2595.0	1026.0	-1.0	1202.0	1402.0	-1.0	2225.0	1098.0	-1.0	1404.0	853.0	-1.0	1142.0	1053.0	-1.0	1307.0	
544.316	954.0	-1.0	1317.0	1046.0	-1.0	1287.0	1003.0	-1.0	1427.0	1638.0	-1.0	2327.0	1383.0	-1.0	2261.0	1068.0	-1.0	1325.0	1076.0	-1.0	1542.0	1700.0	-1.0	2126.0	1178.0	-1.0	1809.0	1648.0	-1.0	2155.0	1645.0	-1.0	2596.0	1028.0	-1.0	1203.0	1403.0	-1.0	2227.0	1099.0	-1.0	1405.0	853.0	-1.0	1142.0	1053.0	-1.0	1308.0	
544.815	950.0	-1.0	1306.0	1042.0	-1.0	1279.0	999.0	-1.0	1415.0	1636.0	-1.0	2320.0	1381.0	-1.0	2252.0	1069.0	-1.0	1326.0	1076.0	-1.0	1540.0	1701.0	-1.0	2129.0	1177.0	-1.0	1805.0	1651.0	-1.0	2159.0	1644.0	-1.0	2593.0	1028.0	-1.0	1203.0	1404.0	-1.0	2228.0	1099.0	-1.0	1404.0	852.0	-1.0	1142.0	1053.0	-1.0	1309.0	
545.315	947.0	-1.0	1294.0	1040.0	-1.0	1270.0	996.0	-1.0	1404.0	1634.0	-1.0	2312.0	1379.0	-1.0	2242.0	1069.0	-1.0	1326.0	1076.0	-1.0	1538.0	1704.0	-1.0	2134.0	1175.0	-1.0	1798.0	1651.0	-1.0	2163.0	1644.0	-1.0	2589.0	1030.0	-1.0	1204.0	1404.0	-1.0	2228.0	1099.0	-1.0	1403.0	853.0	-1.0	1141.0	1053.0	-1.0	1308.0	
545.814	946.0	-1.0	1291.0	1041.0	-1.0	1270.0	996.0	-1.0	1401.0	1637.0	-1.0	2315.0	1379.0	-1.0	2240.0	1072.0	-1.0	1330.0	1078.0	-1.0	1540.0	1709.0	-1.0	2144.0	1174.0	-1.0	1795.0	1655.0	-1.0	2169.0	1644.0	-1.0	2587.0	1032.0	-1.0	1207.0	1404.0	-1.0	2225.0	1100.0	-1.0	1405.0	853.0	-1.0	1140.0	1054.0	-1.0	1309.0	
546.314	944.0	-1.0	1287.0	1041.0	-1.0	1269.0	994.0	-1.0	1393.0	1637.0	-1.0	2314.0	1378.0	-1.0	2235.0	1074.0	-1.0	1333.0	1080.0	-1.0	1542.0	1715.0	-1.0	2154.0	1174.0	-1.0	1794.0	1659.0	-1.0	2176.0	1643.0	-1.0	2585.0	1034.0	-1.0	1209.0	1405.0	-1.0	2229.0	1102.0	-1.0	1407.0	853.0	-1.0	1140.0	1055.0	-1.0	1311.0	
546.813	941.0	-1.0	1278.0	1038.0	-1.0	1265.0	990.0	-1.0	1382.0	1636.0	-1.0	2305.0	1378.0	-1.0	2228.0	1074.0	-1.0	1333.0	1081.0	-1.0	1544.0	1719.0	-1.0	2160.0	1174.0	-1.0	1792.0	1659.0	-1.0	2175.0	1642.0	-1.0	2581.0	1035.0	-1.0	1209.0	1406.0	-1.0	2229.0	1102.0	-1.0	1406.0	854.0	-1.0	1140.0	1055.0	-1.0	1308.0	
547.313	943.0	-1.0	1281.0	1042.0	-1.0	1269.0	991.0	-1.0	1383.0	1638.0	-1.0	2309.0	1378.0	-1.0	2228.0	1076.0	-1.0	1334.0	1083.0	-1.0	1548.0	1722.0	-1.0	2166.0	1173.0	-1.0	1790.0	1660.0	-1.0	2175.0	1641.0	-1.0	2578.0	1035.0	-1.0	1209.0	1405.0	-1.0	2227.0	1103.0	-1.0	1403.0	853.0	-1.0	1139.0	1054.0	-1.0	1306.0	
547.812	944.0	-1.0	1282.0	1043.0	-1.0	1271.0	992.0	-1.0	1384.0	1639.0	-1.0	2309.0	1378.0	-1.0	2228.0	1077.0	-1.0	1336.0	1085.0	-1.0	1551.0	1725.0	-1.0	2170.0	1174.0	-1.0	1793.0	1660.0	-1.0	2176.0	1642.0	-1.0	2582.0	1037.0	-1.0	1212.0	1406.0	-1.0	2229.0	1104.0	-1.0	1404.0	854.0	-1.0	1141.0	1055.0	-1.0	1305.0	
548.311	943.0	-1.0	1282.0	1042.0	-1.0	1271.0	992.0	-1.0	1384.0	1640.0	-1.0	2311.0	1380.0	-1.0	2230.0	1078.0	-1.0	1338.0	1086.0	-1.0	1554.0	1729.0	-1.0	2179.0	1175.0	-1.0	1796.0	1665.0	-1.0	2185.0	1643.0	-1.0	2587.0	1041.0	-1.0	1217.0	1407.0	-1.0	2230.0	1105.0	-1.0	1407.0	854.0	-1.0	1142.0	1057.0	-1.0	1307.0	
548.810	948.0	-1.0	1297.0	1045.0	-1.0	1284.0	996.0	-1.0	1398.0	1646.0	-1.0	2326.0	1384.0	-1.0	2241.0	1082.0	-1.0	1344.0	1089.0	-1.0	1560.0	1739.0	-1.0	2197.0	1178.0	-1.0	1803.0	1674.0	-1.0	2200.0	1645.0	-1.0	2594.0	1045.0	-1.0	1225.0	1406.0	-1.0	2231.0	1109.0	-1.0	1410.0	854.0	-1.0	1142.0	1060.0	-1.0	1311.0	
549.309	953.0	-1.0	1312.0	1048.0	-1.0	1294.0	1000.0	-1.0	1410.0	1651.0	-1.0	2342.0	1388.0	-1.0	2252.0	1085.0	-1.0	1351.0	1091.0	-1.0	1566.0	1747.0	-1.0	2213.0	1180.0	-1.0	1816.0	1684.0	-1.0	2219.0	1648.0	-1.0	2606.0	1051.0	-1.0	1234.0	1407.0	-1.0	2238.0	1113.0	-1.0	1419.0	856.0	-1.0	1147.0	1064.0	-1.0	1317.0	
549.808	956.0	-1.0	1321.0	1049.0	-1.0	1300.0	1002.0	-1.0	1417.0	1652.0	-1.0	2351.0	1389.0	-1.0	2260.0	1087.0	-1.0	1358.0	1093.0	-1.0	1571.0	1753.0	-1.0	2224.0	1184.0	-1.0	1825.0	1690.0	-1.0	2232.0	1651.0	-1.0	2616.0	1054.0	-1.0	1242.0	1406.0	-1.0	2242.0	1115.0	-1.0	1426.0	856.0	-1.0	1148.0	1067.0	-1.0	1322.0	
550.308	960.0	-1.0	1331.0	1052.0	-1.0	1306.0	1005.0	-1.0	1426.0	1656.0	-1.0	2363.0	1392.0	-1.0	2270.0	1088.0	-1.0	1362.0	1094.0	-1.0	1576.0	1759.0	-1.0	2235.0	1186.0	-1.0	1832.0	1694.0	-1.0	2241.0	1653.0	-1.0	2623.0	1058.0	-1.0	1249.0	1406.0	-1.0	2244.0	1117.0	-1.0	1432.0	856.0	-1.0	1150.0	1068.0	-1.0	1326.0	
550.807	964.0	-1.0	1346.0	1056.0	-1.0	1319.0	1009.0	-1.0	1440.0	1659.0	-1.0	2379.0	1396.0	-1.0	2283.0	1091.0	-1.0	1371.0	1096.0	-1.0	1583.0	1763.0	-1.0	2246.0	1189.0	-1.0	1841.0	1699.0	-1.0	2252.0	1657.0	-1.0	2635.0	1062.0	-1.0	1257.0	1407.0	-1.0	2249.0	1120.0	-1.0	1440.0	858.0	-1.0	1152.0	1069.0	-1.0	1329.0	
551.306	966.0	-1.0	1357.0	1057.0	-1.0	1329.0	1010.0	-1.0	1449.0	1660.0	-1.0	2392.0	1397.0	-1.0	2294.0	1091.0	-1.0	1378.0	1097.0	-1.0	1588.0	1766.0	-1.0	2255.0	1191.0	-1.0	1849.0	1702.0	-1.0	2260.0	1659.0	-1.0	2645.0	1064.0	-1.0	1265.0	1407.0	-1.0	2255.0	1123.0	-1.0	1449.0	859.0	-1.0	1157.0	1071.0	-1.0	1335.0	
551.805	968.0	-1.0	1362.0	1058.0	-1.0	1332.0	1009.0	-1.0	1454.0	1660.0	-1.0	2399.0	1398.0	-1.0	2299.0	1092.0	-1.0	1381.0	1098.0	-1.0	1591.0	1767.0	-1.0	2261.0	1192.0	-1.0	1852.0	1703.0	-1.0	2264.0	1660.0	-1.0	2649.0	1066.0	-1.0	1270.0	1408.0	-1.0	2260.0	1124.0	-1.0	1457.0	860.0	-1.0	1161.0	1071.0	-1.0	1339.0	
552.304	967.0	-1.0	1359.0	1058.0	-1.0	1331.0	1008.0	-1.0	1454.0	1657.0	-1.0	2398.0	1397.0	-1.0	2302.0	1091.0	-1.0	1384.0	1098.0	-1.0	1593.0	1767.0	-1.0	2264.0	1192.0	-1.0	1851.0	1702.0	-1.0	2266.0	1659.0	-1.0	2647.0	1066.0	-1.0	1273.0	1408.0	-1.0	2262.0	1125.0	-1.0	1461.0	860.0	-1.0	1162.0	1070.0	-1.0	1341.0	
552.803	966.0	-1.0	1353.0	1055.0	-1.0	1326.0	1007.0	-1.0	1452.0	1654.0	-1.0	2394.0	1397.0	-1.0	2301.0	1090.0	-1.0	1384.0	1098.0	-1.0	1592.0	1765.0	-1.0	2265.0	1191.0	-1.0	1847.0	1701.0	-1.0	2264.0	1657.0	-1.0	2643.0	1065.0	-1.0	1272.0	1407.0	-1.0	2262.0	1125.0	-1.0	1462.0	860.0	-1.0	1162.0	1069.0	-1.0	1342.0	
553.302	967.0	-1.0	1359.0	1058.0	-1.0	1330.0	1007.0	-1.0	1456.0	1654.0	-1.0	2401.0	1396.0	-1.0	2306.0	1090.0	-1.0	1387.0	1098.0	-1.0	1596.0	1763.0	-1.0	2267.0	1190.0	-1.0	1848.0	1699.0	-1.0	2263.0	1657.0	-1.0	2641.0	1066.0	-1.0	1273.0	1406.0	-1.0	2261.0	1124.0	-1.0	1462.0	859.0	-1.0	1162.0	1068.0	-1.0	1341.0	
553.802	967.0	-1.0	1359.0	1057.0	-1.0	1329.0	1006.0	-1.0	1455.0	1652.0	-1.0	2399.0	1396.0	-1.0	2306.0	1089.0	-1.0	1389.0	1098.0	-1.0	1598.0	1761.0	-1.0	2267.0	1191.0	-1.0	1850.0	1698.0	-1.0	2263.0	1658.0	-1.0	2643.0	1065.0	-1.0	1273.0	1408.0	-1.0	2265.0	1124.0	-1.0	1465.0	861.0	-1.0	1163.0	1068.0	-1.0	1343.0	
554.301	964.0	-1.0	1350.0	1055.0	-1.0	1321.0	1004.0	-1.0	1448.0	1648.0	-1.0	2390.0	1395.0	-1.0	2304.0	1088.0	-1.0	1389.0	1097.0	-1.0	1599.0	1757.0	-1.0	2266.0	1190.0	-1.0	1853.0	1695.0	-1.0	2265.0	1659.0	-1.0	2645.0	1064.0	-1.0	1273.0	1409.0	-1.0	2268.0	1124.0	-1.0	1465.0	860.0	-1.0	1164.0	1068.0	-1.0	1344.0	
554.800	965.0	-1.0	1356.0	1055.0	-1.0	1326.0	1005.0	-1.0	1450.0	1649.0	-1.0	2396.0	1396.0	-1.0	2309.0	1090.0	-1.0	1394.0	1098.0	-1.0	1604.0	1758.0	-1.0	2273.0	1193.0	-1.0	1862.0	1697.0	-1.0	2275.0	1662.0	-1.0	2657.0	1067.0	-1.0	1278.0	1411.0	-1.0	2273.0	1126.0	-1.0	1468.0	863.0	-1.0	1167.0	1068.0	-1.0	1346.0	
555.299	966.0	-1.0	1355.0	1056.0	-1.0	1325.0	1003.0	-1.0	1449.0	1649.0	-1.0	2395.0	1396.0	-1.0	2312.0	1090.0	-1.0	1396.0	1100.0	-1.0	1608.0	1759.0	-1.0	2277.0	1195.0	-1.0	1868.0	1700.0	-1.0	2283.0	1664.0	-1.0	2665.0	1069.0	-1.0	1282.0	1413.0	-1.0	2280.0	1127.0	-1.0	1471.0	863.0	-1.0	1169.0	1069.0	-1.0	1349.0	
555.798	969.0	-1.0	1360.0	1059.0	-1.0	1327.0	1006.0	-1.0	1453.0	1653.0	-1.0	2401.0	1398.0	-1.0	2318.0	1092.0	-1.0	1399.0	1101.0	-1.0	1613.0	1761.0	-1.0	2283.0	1196.0	-1.0	1872.0	1702.0	-1.0	2291.0	1667.0	-1.0	2671.0	1070.0	-1.0	1286.0	1413.0	-1.0	2285.0	1127.0	-1.0	1474.0	864.0	-1.0	1171.0	1070.0	-1.0	1350.0	
556.297	973.0	-1.0	1366.0	1061.0	-1.0	1332.0	1008.0	-1.0	1458.0	1654.0	-1.0	2407.0	1400.0	-1.0	2324.0	1092.0	-1.0	1401.0	1102.0	-1.0	1618.0	1764.0	-1.0	2290.0	1198.0	-1.0	1880.0	1704.0	-1.0	2298.0	1669.0	-1.0	2682.0	1073.0	-1.0	1292.0	1415.0	-1.0	2293.0	1130.0	-1.0	1480.0	866.0	-1.0	1176.0	1071.0	-1.0	1353.0	
556.796	973.0	-1.0	1365.0	1062.0	-1.0	1333.0	1008.0	-1.0	1461.0	1655.0	-1.0	2407.0	1401.0	-1.0	2327.0	1093.0	-1.0	1401.0	1102.0	-1.0	1622.0	1764.0	-1.0	2293.0	1199.0	-1.0	1883.0	1705.0	-1.0	2302.0	1669.0	-1.0	2686.0	1075.0	-1.0	1296.0	1415.0	-1.0	2297.0	1131.0	-1.0	1483.0	866.0	-1.0	1179.0	1071.0	-1.0	1355.0	
557.295	975.0	-1.0	1378.0	1065.0	-1.0	1345.0	1011.0	-1.0	1471.0	1657.0	-1.0	2419.0	1402.0	-1.0	2335.0	1092.0	-1.0	1402.0	1104.0	-1.0	1627.0	1767.0	-1.0	2299.0	1200.0	-1.0	1890.0	1706.0	-1.0	2308.0	1672.0	-1.0	2694.0	1077.0	-1.0	1304.0	1415.0	-1.0	2302.0	1134.0	-1.0	1490.0	868.0	-1.0	1181.0	1072.0	-1.0	1358.0	
557.794	978.0	-1.0	1385.0	1067.0	-1.0	1352.0	1013.0	-1.0	1480.0	1658.0	-1.0	2423.0	1403.0	-1.0	2338.0	1092.0	-1.0	1401.0	1103.0	-1.0	1628.0	1766.0	-1.0	2301.0	1201.0	-1.0	1893.0	1706.0	-1.0	2308.0	1671.0	-1.0	2698.0	1077.0	-1.0	1308.0	1415.0	-1.0	2306.0	1135.0	-1.0	1495.0	868.0	-1.0	1186.0	1074.0	-1.0	1360.0	
558.294	980.0	-1.0	1389.0	1068.0	-1.0	1353.0	1015.0	-1.0	1487.0	1659.0	-1.0	2423.0	1404.0	-1.0	2341.0	1091.0	-1.0	1397.0	1102.0	-1.0	1627.0	1766.0	-1.0	2301.0	1201.0	-1.0	1894.0	1704.0	-1.0	2305.0	1669.0	-1.0	2695.0	1078.0	-1.0	1311.0	1415.0	-1.0	2308.0	1136.0	-1.0	1499.0	869.0	-1.0	1187.0	1074.0	-1.0	1362.0	
558.793	982.0	-1.0	1401.0	1071.0	-1.0	1362.0	1019.0	-1.0	1498.0	1660.0	-1.0	2431.0	1405.0	-1.0	2348.0	1091.0	-1.0	1399.0	1102.0	-1.0	1629.0	1767.0	-1.0	2305.0	1202.0	-1.0	1899.0	1703.0	-1.0	2308.0	1669.0	-1.0	2701.0	1079.0	-1.0	1316.0	1416.0	-1.0	2316.0	1139.0	-1.0	1507.0	870.0	-1.0	1193.0	1074.0	-1.0	1366.0	
559.292	985.0	-1.0	1407.0	1072.0	-1.0	1364.0	1019.0	-1.0	1506.0	1660.0	-1.0	2433.0	1405.0	-1.0	2352.0	1089.0	-1.0	1397.0	1101.0	-1.0	1629.0	1767.0	-1.0	2306.0	1202.0	-1.0	1901.0	1702.0	-1.0	2306.0	1668.0	-1.0	2701.0	1077.0	-1.0	1318.0	1416.0	-1.0	2322.0	1139.0	-1.0	1511.0	870.0	-1.0	1195.0	1075.0	-1.0	1368.0	
559.791	987.0	-1.0	1417.0	1075.0	-1.0	1371.0	1022.0	-1.0	1518.0	1662.0	-1.0	2440.0	1406.0	-1.0	2357.0	1089.0	-1.0	1396.0	1101.0	-1.0	1629.0	1766.0	-1.0	2305.0	1202.0	-1.0	1902.0	1700.0	-1.0	2304.0	1668.0	-1.0	2699.0	1075.0	-1.0	1317.0	1415.0	-1.0	2322.0	1139.0	-1.0	1513.0	869.0	-1.0	1195.0	1073.0	-1.0	1368.0	
560.290	990.0	-1.0	1424.0	1075.0	-1.0	1373.0	1023.0	-1.0	1524.0	1662.0	-1.0	2440.0	1407.0	-1.0	2363.0	1088.0	-1.0	1397.0	1099.0	-1.0	1627.0	1763.0	-1.0	2302.0	1203.0	-1.0	1906.0	1697.0	-1.0	2303.0	1668.0	-1.0	2704.0	1074.0	-1.0	1318.0	1416.0	-1.0	2328.0	1139.0	-1.0	1518.0	870.0	-1.0	1198.0	1073.0	-1.0	1371.0	
560.790	988.0	-1.0	1423.0	1073.0	-1.0	1369.0	1022.0	-1.0	1525.0	1659.0	-1.0	2436.0	1407.0	-1.0	2363.0	1086.0	-1.0	1395.0	1097.0	-1.0	1624.0	1757.0	-1.0	2296.0	1203.0	-1.0	1906.0	1694.0	-1.0	2299.0	1667.0	-1.0	2705.0	1072.0	-1.0	1318.0	1415.0	-1.0	2331.0	1138.0	-1.0	1520.0	869.0	-1.0	1200.0	1073.0	-1.0	1373.0	
561.289	987.0	-1.0	1419.0	1072.0	-1.0	1362.0	1023.0	-1.0	1524.0	1658.0	-1.0	2429.0	1405.0	-1.0	2362.0	1083.0	-1.0	1392.0	1094.0	-1.0	1619.0	1752.0	-1.0	2286.0	1202.0	-1.0	1903.0	1690.0	-1.0	2294.0	1666.0	-1.0	2702.0	1070.0	-1.0	1314.0	1414.0	-1.0	2332.0	1137.0	-1.0	1519.0	868.0	-1.0	1199.0	1072.0	-1.0	1373.0	
561.788	988.0	-1.0	1421.0	1071.0	-1.0	1362.0	1021.0	-1.0	1525.0	1657.0	-1.0	2428.0	1405.0	-1.0	2362.0	1083.0	-1.0	1391.0	1092.0	-1.0	1615.0	1745.0	-1.0	2279.0	1202.0	-1.0	1906.0	1688.0	-1.0	2292.0	1666.0	-1.0	2706.0	1067.0	-1.0	1313.0	1415.0	-1.0	2332.0	1136.0	-1.0	1518.0	868.0	-1.0	1199.0	1071.0	-1.0	1374.0	
562.287	985.0	-1.0	1415.0	1069.0	-1.0	1358.0	1019.0	-1.0	1520.0	1655.0	-1.0	2423.0	1403.0	-1.0	2358.0	1081.0	-1.0	1389.0	1089.0	-1.0	1609.0	1737.0	-1.0	2268.0	1201.0	-1.0	1902.0	1684.0	-1.0	2287.0	1665.0	-1.0	2703.0	1065.0	-1.0	1308.0	1414.0	-1.0	2334.0	1134.0	-1.0	1518.0	867.0	-1.0	1199.0	1070.0	-1.0	1374.0	
562.787	981.0	-1.0	1403.0	1065.0	-1.0	1347.0	1016.0	-1.0	1508.0	1651.0	-1.0	2413.0	1400.0	-1.0	2349.0	1078.0	-1.0	1385.0	1086.0	-1.0	1600.0	1730.0	-1.0	2256.0	1198.0	-1.0	1895.0	1679.0	-1.0	2278.0	1663.0	-1.0	2695.0	1062.0	-1.0	1302.0	1412.0	-1.0	2331.0	1132.0	-1.0	1514.0	865.0	-1.0	1196.0	1069.0	-1.0	1372.0	
563.286	980.0	-1.0	1403.0	1065.0	-1.0	1348.0	1015.0	-1.0	1505.0	1652.0	-1.0	2414.0	1400.0	-1.0	2347.0	1078.0	-1.0	1384.0	1082.0	-1.0	1596.0	1725.0	-1.0	2248.0	1197.0	-1.0	1889.0	1676.0	-1.0	2272.0	1661.0	-1.0	2690.0	1059.0	-1.0	1296.0	1411.0	-1.0	2325.0	1128.0	-1.0	1509.0	864.0	-1.0	1193.0	1068.0	-1.0	1370.0	
563.785	978.0	-1.0	1395.0	1062.0	-1.0	1344.0	1012.0	-1.0	1496.0	1651.0	-1.0	2410.0	1398.0	-1.0	2342.0	1077.0	-1.0	1383.0	1081.0	-1.0	1590.0	1720.0	-1.0	2242.0	1195.0	-1.0	1883.0	1673.0	-1.0	2268.0	1659.0	-1.0	2685.0	1057.0	-1.0	1291.0	1408.0	-1.0	2323.0	1127.0	-1.0	1506.0	862.0	-1.0	1192.0	1068.0	-1.0	1368.0	
564.284	970.0	-1.0	1380.0	1056.0	-1.0	1333.0	1006.0	-1.0	1480.0	1646.0	-1.0	2398.0	1395.0	-1.0	2331.0	1076.0	-1.0	1380.0	1077.0	-1.0	1583.0	1715.0	-1.0	2235.0	1192.0	-1.0	1876.0	1670.0	-1.0	2263.0	1657.0	-1.0	2676.0	1054.0	-1.0	1283.0	1407.0	-1.0	2317.0	1125.0	-1.0	1501.0	861.0	-1.0	1189.0	1066.0	-1.0	1366.0	
564.783	970.0	-1.0	1377.0	1056.0	-1.0	1333.0	1005.0	-1.0	1474.0	1646.0	-1.0	2397.0	1395.0	-1.0	2328.0	1076.0	-1.0	1381.0	1075.0	-1.0	1579.0	1714.0	-1.0	2234.0	1191.0	-1.0	1871.0	1669.0	-1.0	2261.0	1656.0	-1.0	2669.0	1052.0	-1.0	1277.0	1403.0	-1.0	2308.0	1123.0	-1.0	1496.0	860.0	-1.0	1185.0	1066.0	-1.0	1363.0	
565.282	967.0	-1.0	1370.0	1054.0	-1.0	1331.0	1005.0	-1.0	1466.0	1645.0	-1.0	2393.0	1394.0	-1.0	2321.0	1077.0	-1.0	1380.0	1073.0	-1.0	1575.0	1713.0	-1.0	2231.0	1190.0	-1.0	1867.0	1666.0	-1.0	2257.0	1653.0	-1.0	2664.0	1050.0	-1.0	1273.0	1402.0	-1.0	2304.0	1122.0	-1.0	1491.0	858.0	-1.0	1183.0	1064.0	-1.0	1359.0	
565.781	965.0	-1.0	1359.0	1053.0	-1.0	1324.0	1002.0	-1.0	1455.0	1642.0	-1.0	2383.0	1393.0	-1.0	2313.0	1077.0	-1.0	1377.0	1072.0	-1.0	1570.0	1711.0	-1.0	2228.0	1188.0	-1.0	1863.0	1664.0	-1.0	2251.0	1651.0	-1.0	2656.0	1047.0	-1.0	1266.0	1402.0	-1.0	2299.0	1119.0	-1.0	1485.0	856.0	-1.0	1179.0	1060.0	-1.0	1350.0	
566.280	962.0	-1.0	1362.0	1050.0	-1.0	1327.0	998.0	-1.0	1454.0	1641.0	-1.0	2385.0	1393.0	-1.0	2309.0	1077.0	-1.0	1375.0	1071.0	-1.0	1567.0	1713.0	-1.0	2226.0	1186.0	-1.0	1859.0	1661.0	-1.0	2244.0	1649.0	-1.0	2648.0	1045.0	-1.0	1261.0	1400.0	-1.0	2290.0	1117.0	-1.0	1477.0	852.0	-1.0	1173.0	1056.0	-1.0	1339.0	
566.779	962.0	-1.0	1360.0	1050.0	-1.0	1327.0	1000.0	-1.0	1451.0	1641.0	-1.0	2380.0	1393.0	-1.0	2306.0	1077.0	-1.0	1372.0	1071.0	-1.0	1565.0	1712.0	-1.0	2222.0	1187.0	-1.0	1859.0	1659.0	-1.0	2239.0	1647.0	-1.0	2645.0	1043.0	-1.0	1257.0	1399.0	-1.0	2286.0	1116.0	-1.0	1472.0	851.0	-1.0	1170.0	1052.0	-1.0	1332.0	
567.279	961.0	-1.0	1353.0	1049.0	-1.0	1322.0	999.0	-1.0	1446.0	1639.0	-1.0	2373.0	1392.0	-1.0	2301.0	1076.0	-1.0	1369.0	1069.0	-1.0	1560.0	1711.0	-1.0	2217.0	1186.0	-1.0	1858.0	1655.0	-1.0	2232.0	1646.0	-1.0	2641.0	1041.0	-1.0	1253.0	1397.0	-1.0	2280.0	1113.0	-1.0	1465.0	850.0	-1.0	1167.0	1049.0	-1.0	1323.0	
567.778	963.0	-1.0	1357.0	1050.0	-1.0	1328.0	1001.0	-1.0	1450.0	1641.0	-1.0	2376.0	1393.0	-1.0	2304.0	1077.0	-1.0	1369.0	1069.0	-1.0	1561.0	1711.0	-1.0	2218.0	1187.0	-1.0	1862.0	1656.0	-1.0	2231.0	1647.0	-1.0	2647.0	1041.0	-1.0	1254.0	1395.0	-1.0	2275.0	1113.0	-1.0	1463.0	849.0	-1.0	1164.0	1047.0	-1.0	1320.0	
568.277	962.0	-1.0	1356.0	1049.0	-1.0	1328.0	1002.0	-1.0	1450.0	1641.0	-1.0	2375.0	1394.0	-1.0	2304.0	1077.0	-1.0	1368.0	1069.0	-1.0	1560.0	1710.0	-1.0	2215.0	1187.0	-1.0	1865.0	1655.0	-1.0	2228.0	1649.0	-1.0	2650.0	1039.0	-1.0	1252.0	1394.0	-1.0	2273.0	1113.0	-1.0	1463.0	848.0	-1.0	1164.0	1048.0	-1.0	1320.0	
568.776	960.0	-1.0	1350.0	1049.0	-1.0	1326.0	1002.0	-1.0	1450.0	1640.0	-1.0	2372.0	1394.0	-1.0	2303.0	1076.0	-1.0	1367.0	1069.0	-1.0	1559.0	1710.0	-1.0	2212.0	1188.0	-1.0	1865.0	1654.0	-1.0	2225.0	1647.0	-1.0	2651.0	1039.0	-1.0	1252.0	1393.0	-1.0	2273.0	1113.0	-1.0	1463.0	849.0	-1.0	1166.0	1048.0	-1.0	1320.0	
569.275	963.0	-1.0	1354.0	1051.0	-1.0	1334.0	1004.0	-1.0	1457.0	1641.0	-1.0	2379.0	1395.0	-1.0	2308.0	1076.0	-1.0	1367.0	1070.0	-1.0	1560.0	1710.0	-1.0	2211.0	1187.0	-1.0	1865.0	1652.0	-1.0	2222.0	1648.0	-1.0	2653.0	1038.0	-1.0	1251.0	1393.0	-1.0	2271.0	1113.0	-1.0	1462.0	848.0	-1.0	1164.0	1050.0	-1.0	1322.0	
569.775	963.0	-1.0	1354.0	1053.0	-1.0	1337.0	1004.0	-1.0	1459.0	1641.0	-1.0	2382.0	1395.0	-1.0	2308.0	1075.0	-1.0	1365.0	1070.0	-1.0	1559.0	1707.0	-1.0	2206.0	1187.0	-1.0	1866.0	1651.0	-1.0	2219.0	1648.0	-1.0	2656.0	1037.0	-1.0	1251.0	1392.0	-1.0	2274.0	1113.0	-1.0	1465.0	849.0	-1.0	1167.0	1051.0	-1.0	1325.0	
570.274	960.0	-1.0	1347.0	1051.0	-1.0	1334.0	1003.0	-1.0	1455.0	1639.0	-1.0	2376.0	1393.0	-1.0	2303.0	1073.0	-1.0	1361.0	1070.0	-1.0	1556.0	1704.0	-1.0	2197.0	1186.0	-1.0	1862.0	1649.0	-1.0	2214.0	1647.0	-1.0	2654.0	1035.0	-1.0	1247.0	1391.0	-1.0	2274.0	1111.0	-1.0	1464.0	848.0	-1.0	1166.0	1051.0	-1.0	1325.0	
570.773	957.0	-1.0	1338.0	1051.0	-1.0	1327.0	1002.0	-1.0	1451.0	1636.0	-1.0	2369.0	1392.0	-1.0	2297.0	1071.0	-1.0	1356.0	1068.0	-1.0	1551.0	1699.0	-1.0	2187.0	1185.0	-1.0	1857.0	1646.0	-1.0	2208.0	1644.0	-1.0	2649.0	1032.0	-1.0	1242.0	1389.0	-1.0	2269.0	1109.0	-1.0	1460.0	847.0	-1.0	1164.0	1050.0	-1.0	1322.0	
571.272	956.0	-1.0	1336.0	1050.0	-1.0	1328.0	1002.0	-1.0	1453.0	1635.0	-1.0	2369.0	1391.0	-1.0	2295.0	1068.0	-1.0	1355.0	1067.0	-1.0	1551.0	1696.0	-1.0	2181.0	1184.0	-1.0	1859.0	1644.0	-1.0	2204.0	1645.0	-1.0	2652.0	1030.0	-1.0	1240.0	1388.0	-1.0	2270.0	1108.0	-1.0	1459.0	848.0	-1.0	1165.0	1051.0	-1.0	1322.0	
571.771	954.0	-1.0	1331.0	1049.0	-1.0	1326.0	1000.0	-1.0	1448.0	1633.0	-1.0	2363.0	1390.0	-1.0	2292.0	1068.0	-1.0	1353.0	1066.0	-1.0	1548.0	1692.0	-1.0	2176.0	1184.0	-1.0	1858.0	1642.0	-1.0	2201.0	1645.0	-1.0	2652.0	1028.0	-1.0	1237.0	1388.0	-1.0	2268.0	1107.0	-1.0	1459.0	848.0	-1.0	1164.0	1050.0	-1.0	1322.0	
572.270	951.0	-1.0	1322.0	1047.0	-1.0	1319.0	998.0	-1.0	1442.0	1630.0	-1.0	2356.0	1389.0	-1.0	2288.0	1067.0	-1.0	1351.0	1066.0	-1.0	1547.0	1690.0	-1.0	2173.0	1183.0	-1.0	1857.0	1640.0	-1.0	2199.0	1644.0	-1.0	2650.0	1026.0	-1.0	1234.0	1386.0	-1.0	2263.0	1106.0	-1.0	1455.0	848.0	-1.0	1162.0	1050.0	-1.0	1320.0	
572.769	953.0	-1.0	1328.0	1049.0	-1.0	1325.0	1000.0	-1.0	1445.0	1632.0	-1.0	2361.0	1390.0	-1.0	2291.0	1068.0	-1.0	1353.0	1066.0	-1.0	1549.0	1692.0	-1.0	2176.0	1183.0	-1.0	1855.0	1641.0	-1.0	2201.0	1644.0	-1.0	2649.0	1026.0	-1.0	1233.0	1386.0	-1.0	2260.0	1104.0	-1.0	1452.0	847.0	-1.0	1160.0	1048.0	-1.0	1317.0	
573.269	954.0	-1.0	1331.0	1050.0	-1.0	1329.0	1000.0	-1.0	1445.0	1633.0	-1.0	2366.0	1391.0	-1.0	2295.0	1069.0	-1.0	1356.0	1068.0	-1.0	1552.0	1695.0	-1.0	2183.0	1184.0	-1.0	1859.0	1643.0	-1.0	2206.0	1645.0	-1.0	2653.0	1027.0	-1.0	1236.0	1385.0	-1.0	2260.0	1105.0	-1.0	1453.0	847.0	-1.0	1161.0	1048.0	-1.0	1316.0	
573.768	952.0	-1.0	1325.0	1048.0	-1.0	1325.0	998.0	-1.0	1441.0	1633.0	-1.0	2363.0	1391.0	-1.0	2295.0	1070.0	-1.0	1360.0	1069.0	-1.0	1554.0	1700.0	-1.0	2191.0	1184.0	-1.0	1860.0	1644.0	-1.0	2209.0	1644.0	-1.0	2653.0	1027.0	-1.0	1236.0	1385.0	-1.0	2257.0	1104.0	-1.0	1453.0	847.0	-1.0	1160.0	1048.0	-1.0	1316.0	
574.267	950.0	-1.0	1317.0	1046.0	-1.0	1319.0	997.0	-1.0	1433.0	1631.0	-1.0	2355.0	1390.0	-1.0	2293.0	1072.0	-1.0	1362.0	1070.0	-1.0	1555.0	1703.0	-1.0	2196.0	1183.0	-1.0	1856.0	1644.0	-1.0	2209.0	1644.0	-1.0	2649.0	1027.0	-1.0	1234.0	1383.0	-1.0	2252.0	1104.0	-1.0	1449.0	846.0	-1.0	1156.0	1048.0	-1.0	1313.0	
574.766	952.0	-1.0	1321.0	1047.0	-1.0	1321.0	998.0	-1.0	1436.0	1633.0	-1.0	2360.0	1393.0	-1.0	2296.0	1074.0	-1.0	1365.0	1071.0	-1.0	1560.0	1707.0	-1.0	2202.0	1182.0	-1.0	1853.0	1644.0	-1.0	2207.0	1644.0	-1.0	2644.0	1026.0	-1.0	1232.0	1382.0	-1.0	2246.0	1102.0	-1.0	1445.0	845.0	-1.0	1153.0	1049.0	-1.0	1311.0	
575.265	953.0	-1.0	1323.0	1047.0	-1.0	1324.0	999.0	-1.0	1437.0	1634.0	-1.0	2363.0	1393.0	-1.0	2298.0	1076.0	-1.0	1369.0	1072.0	-1.0	1562.0	1709.0	-1.0	2206.0	1182.0	-1.0	1853.0	1644.0	-1.0	2207.0	1644.0	-1.0	2644.0	1026.0	-1.0	1232.0	1383.0	-1.0	2246.0	1103.0	-1.0	1444.0	847.0	-1.0	1153.0	1050.0	-1.0	1313.0	
575.764	952.0	-1.0	1321.0	1047.0	-1.0	1321.0	998.0	-1.0	1435.0	1634.0	-1.0	2362.0	1393.0	-1.0	2299.0	1077.0	-1.0	1370.0	1072.0	-1.0	1561.0	1710.0	-1.0	2207.0	1181.0	-1.0	1851.0	1644.0	-1.0	2203.0	1644.0	-1.0	2641.0	1026.0	-1.0	1230.0	1384.0	-1.0	2243.0	1102.0	-1.0	1442.0	847.0	-1.0	1153.0	1051.0	-1.0	1312.0	
576.263	953.0	-1.0	1319.0	1047.0	-1.0	1319.0	1000.0	-1.0	1438.0	1635.0	-1.0	2360.0	1393.0	-1.0	2300.0	1077.0	-1.0	1370.0	1072.0	-1.0	1560.0	1712.0	-1.0	2208.0	1180.0	-1.0	1846.0	1643.0	-1.0	2198.0	1642.0	-1.0	2636.0	1026.0	-1.0	1227.0	1383.0	-1.0	2239.0	1103.0	-1.0	1440.0	846.0	-1.0	1151.0	1053.0	-1.0	1311.0	
576.762	955.0	-1.0	1325.0	1049.0	-1.0	1325.0	1001.0	-1.0	1444.0	1636.0	-1.0	2365.0	1395.0	-1.0	2306.0	1077.0	-1.0	1372.0	1072.0	-1.0	1562.0	1713.0	-1.0	2210.0	1181.0	-1.0	1847.0	1643.0	-1.0	2197.0	1642.0	-1.0	2637.0	1026.0	-1.0	1229.0	1383.0	-1.0	2236.0	1104.0	-1.0	1440.0	848.0	-1.0	1151.0	1052.0	-1.0	1311.0	
577.261	955.0	-1.0	1328.0	1048.0	-1.0	1328.0	1003.0	-1.0	1450.0	1635.0	-1.0	2366.0	1397.0	-1.0	2314.0	1076.0	-1.0	1368.0	1072.0	-1.0	1559.0	1710.0	-1.0	2205.0	1179.0	-1.0	1842.0	1641.0	-1.0	2192.0	1650.0	-1.0	2652.0	1032.0	-1.0	1239.0	1384.0	-1.0	2235.0	1104.0	-1.0	1441.0	853.0	-1.0	1160.0	1050.0	-1.0	1305.0	
577.760	953.0	-1.0	1322.0	1048.0	-1.0	1327.0	1003.0	-1.0	1450.0	1630.0	-1.0	2356.0	1406.0	-1.0	2331.0	1073.0	-1.0	1362.0	1070.0	-1.0	1554.0	1717.0	-1.0	2211.0	1179.0	-1.0	1834.0	1648.0	-1.0	2192.0	1670.0	-1.0	2688.0	1044.0	-1.0	1252.0	1387.0	-1.0	2232.0	1102.0	-1.0	1435.0	860.0	-1.0	1163.0	1033.0	-1.0	1281.0	
578.259	929.0	-1.0	1259.0	1033.0	-1.0	1288.0	985.0	-1.0	1406.0	1601.0	-1.0	2287.0	1392.0	-1.0	2277.0	1052.0	-1.0	1325.0	1055.0	-1.0	1503.0	1703.0	-1.0	2180.0	1160.0	-1.0	1773.0	1643.0	-1.0	2169.0	1657.0	-1.0	2637.0	1049.0	-1.0	1254.0	1360.0	-1.0	2151.0	1103.0	-1.0	1425.0	851.0	-1.0	1136.0	1009.0	-1.0	1236.0	
578.758	911.0	-1.0	1216.0	1025.0	-1.0	1269.0	973.0	-1.0	1374.0	1597.0	-1.0	2275.0	1376.0	-1.0	2220.0	1049.0	-1.0	1314.0	1036.0	-1.0	1454.0	1715.0	-1.0	2192.0	1149.0	-1.0	1741.0	1662.0	-1.0	2195.0	1635.0	-1.0	2584.0	1073.0	-1.0	1289.0	1336.0	-1.0	2097.0	1107.0	-1.0	1423.0	839.0	-1.0	1111.0	1000.0	-1.0	1220.0	
579.257	905.0	-1.0	1205.0	1022.0	-1.0	1269.0	967.0	-1.0	1359.0	1600.0	-1.0	2275.0	1362.0	-1.0	2174.0	1047.0	-1.0	1303.0	1023.0	-1.0	1423.0	1721.0	-1.0	2200.0	1146.0	-1.0	1732.0	1673.0	-1.0	2217.0	1621.0	-1.0	2552.0	1085.0	-1.0	1305.0	1320.0	-1.0	2063.0	1107.0	-1.0	1419.0	829.0	-1.0	1094.0	999.0	-1.0	1215.0	
579.757	907.0	-1.0	1212.0	1022.0	-1.0	1275.0	969.0	-1.0	1361.0	1600.0	-1.0	2274.0	1353.0	-1.0	2152.0	1044.0	-1.0	1294.0	1016.0	-1.0	1407.0	1724.0	-1.0	2201.0	1147.0	-1.0	1734.0	1677.0	-1.0	2225.0	1613.0	-1.0	2541.0	1087.0	-1.0	1307.0	1308.0	-1.0	2035.0	1105.0	-1.0	1411.0	823.0	-1.0	1084.0	999.0	-1.0	1213.0	
580.256	908.0	-1.0	1209.0	1018.0	-1.0	1269.0	966.0	-1.0	1356.0	1598.0	-1.0	2265.0	1351.0	-1.0	2146.0	1043.0	-1.0	1290.0	1012.0	-1.0	1402.0	1726.0	-1.0	2207.0	1149.0	-1.0	1742.0	1682.0	-1.0	2236.0	1611.0	-1.0	2539.0	1087.0	-1.0	1308.0	1299.0	-1.0	2015.0	1102.0	-1.0	1404.0	821.0	-1.0	1077.0	998.0	-1.0	1212.0	
580.755	910.0	-1.0	1215.0	1018.0	-1.0	1270.0	967.0	-1.0	1358.0	1600.0	-1.0	2270.0	1353.0	-1.0	2156.0	1043.0	-1.0	1292.0	1013.0	-1.0	1404.0	1736.0	-1.0	2223.0	1153.0	-1.0	1753.0	1691.0	-1.0	2255.0	1612.0	-1.0	2546.0	1091.0	-1.0	1317.0	1294.0	-1.0	2001.0	1099.0	-1.0	1401.0	819.0	-1.0	1075.0	998.0	-1.0	1210.0	
581.254	913.0	-1.0	1222.0	1017.0	-1.0	1272.0	967.0	-1.0	1364.0	1601.0	-1.0	2278.0	1359.0	-1.0	2174.0	1046.0	-1.0	1298.0	1016.0	-1.0	1414.0	1746.0	-1.0	2249.0	1159.0	-1.0	1776.0	1706.0	-1.0	2289.0	1618.0	-1.0	2569.0	1099.0	-1.0	1336.0	1291.0	-1.0	1998.0	1099.0	-1.0	1402.0	819.0	-1.0	1074.0	998.0	-1.0	1211.0	
581.753	914.0	-1.0	1227.0	1015.0	-1.0	1273.0	966.0	-1.0	1367.0	1600.0	-1.0	2279.0	1363.0	-1.0	2193.0	1046.0	-1.0	1304.0	1020.0	-1.0	1425.0	1755.0	-1.0	2272.0	1166.0	-1.0	1797.0	1721.0	-1.0	2320.0	1622.0	-1.0	2587.0	1105.0	-1.0	1352.0	1289.0	-1.0	1995.0	1097.0	-1.0	1402.0	817.0	-1.0	1074.0	996.0	-1.0	1209.0	
582.252	913.0	-1.0	1228.0	1013.0	-1.0	1271.0	965.0	-1.0	1369.0	1598.0	-1.0	2277.0	1367.0	-1.0	2208.0	1047.0	-1.0	1306.0	1023.0	-1.0	1435.0	1762.0	-1.0	2288.0	1170.0	-1.0	1809.0	1731.0	-1.0	2341.0	1624.0	-1.0	2596.0	1110.0	-1.0	1362.0	1287.0	-1.0	1989.0	1094.0	-1.0	1397.0	816.0	-1.0	1072.0	992.0	-1.0	1206.0	
582.751	917.0	-1.0	1234.0	1013.0	-1.0	1271.0	967.0	-1.0	1375.0	1600.0	-1.0	2280.0	1372.0	-1.0	2222.0	1047.0	-1.0	1308.0	1026.0	-1.0	1444.0	1769.0	-1.0	2302.0	1172.0	-1.0	1816.0	1740.0	-1.0	2356.0	1625.0	-1.0	2597.0	1115.0	-1.0	1370.0	1286.0	-1.0	1985.0	1091.0	-1.0	1393.0	814.0	-1.0	1068.0	989.0	-1.0	1201.0	
583.250	918.0	-1.0	1242.0	1014.0	-1.0	1278.0	971.0	-1.0	1389.0	1610.0	-1.0	2308.0	1376.0	-1.0	2237.0	1054.0	-1.0	1322.0	1027.0	-1.0	1450.0	1794.0	-1.0	2350.0	1177.0	-1.0	1834.0	1771.0	-1.0	2412.0	1625.0	-1.0	2603.0	1141.0	-1.0	1414.0	1279.0	-1.0	1974.0	1099.0	-1.0	1406.0	816.0	-1.0	1069.0	991.0	-1.0	1204.0	
583.749	914.0	-1.0	1246.0	1009.0	-1.0	1282.0	971.0	-1.0	1399.0	1620.0	-1.0	2325.0	1380.0	-1.0	2244.0	1061.0	-1.0	1329.0	1027.0	-1.0	1453.0	1823.0	-1.0	2386.0	1181.0	-1.0	1850.0	1792.0	-1.0	2456.0	1622.0	-1.0	2601.0	1160.0	-1.0	1446.0	1275.0	-1.0	1967.0	1104.0	-1.0	1417.0	817.0	-1.0	1072.0	993.0	-1.0	1207.0	
584.248	917.0	-1.0	1251.0	1009.0	-1.0	1283.0	975.0	-1.0	1407.0	1621.0	-1.0	2329.0	1380.0	-1.0	2245.0	1060.0	-1.0	1331.0	1028.0	-1.0	1455.0	1829.0	-1.0	2404.0	1184.0	-1.0	1860.0	1806.0	-1.0	2482.0	1619.0	-1.0	2593.0	1171.0	-1.0	1459.0	1273.0	-1.0	1961.0	1107.0	-1.0	1421.0	819.0	-1.0	1073.0	994.0	-1.0	1209.0	
584.748	920.0	-1.0	1259.0	1009.0	-1.0	1281.0	978.0	-1.0	1414.0	1623.0	-1.0	2333.0	1381.0	-1.0	2246.0	1061.0	-1.0	1331.0	1030.0	-1.0	1459.0	1833.0	-1.0	2415.0	1185.0	-1.0	1866.0	1814.0	-1.0	2498.0	1615.0	-1.0	2583.0	1174.0	-1.0	1462.0	1273.0	-1.0	1960.0	1108.0	-1.0	1421.0	819.0	-1.0	1074.0	994.0	-1.0	1209.0	
585.247	927.0	-1.0	1272.0	1011.0	-1.0	1287.0	983.0	-1.0	1425.0	1628.0	-1.0	2343.0	1384.0	-1.0	2255.0	1062.0	-1.0	1333.0	1031.0	-1.0	1465.0	1836.0	-1.0	2429.0	1189.0	-1.0	1876.0	1821.0	-1.0	2516.0	1617.0	-1.0	2585.0	1179.0	-1.0	1465.0	1273.0	-1.0	1962.0	1110.0	-1.0	1421.0	822.0	-1.0	1076.0	995.0	-1.0	1210.0	
585.746	931.0	-1.0	1281.0	1012.0	-1.0	1289.0	987.0	-1.0	1432.0	1631.0	-1.0	2347.0	1385.0	-1.0	2260.0	1063.0	-1.0	1334.0	1033.0	-1.0	1470.0	1838.0	-1.0	2435.0	1191.0	-1.0	1886.0	1826.0	-1.0	2529.0	1618.0	-1.0	2590.0	1181.0	-1.0	1466.0	1277.0	-1.0	1970.0	1112.0	-1.0	1423.0	823.0	-1.0	1081.0	997.0	-1.0	1212.0	
586.245	932.0	-1.0	1284.0	1008.0	-1.0	1287.0	987.0	-1.0	1432.0	1631.0	-1.0	2345.0	1386.0	-1.0	2260.0	1063.0	-1.0	1330.0	1034.0	-1.0	1474.0	1835.0	-1.0	2432.0	1194.0	-1.0	1891.0	1826.0	-1.0	2532.0	1617.0	-1.0	2591.0	1178.0	-1.0	1459.0	1278.0	-1.0	1975.0	1113.0	-1.0	1423.0	825.0	-1.0	1083.0	998.0	-1.0	1212.0	
586.745	930.0	-1.0	1277.0	1004.0	-1.0	1279.0	987.0	-1.0	1431.0	1635.0	-1.0	2349.0	1382.0	-1.0	2250.0	1067.0	-1.0	1335.0	1031.0	-1.0	1468.0	1842.0	-1.0	2445.0	1192.0	-1.0	1893.0	1835.0	-1.0	2552.0	1614.0	-1.0	2585.0	1187.0	-1.0	1471.0	1277.0	-1.0	1972.0	1119.0	-1.0	1428.0	827.0	-1.0	1085.0	999.0	-1.0	1212.0	
587.245	932.0	-1.0	1276.0	1003.0	-1.0	1274.0	990.0	-1.0	1431.0	1643.0	-1.0	2357.0	1379.0	-1.0	2238.0	1071.0	-1.0	1340.0	1030.0	-1.0	1462.0	1848.0	-1.0	2454.0	1192.0	-1.0	1894.0	1843.0	-1.0	2571.0	1608.0	-1.0	2574.0	1195.0	-1.0	1481.0	1275.0	-1.0	1968.0	1124.0	-1.0	1436.0	827.0	-1.0	1085.0	1001.0	-1.0	1213.0	
587.744	937.0	-1.0	1293.0	1003.0	-1.0	1285.0	993.0	-1.0	1441.0	1650.0	-1.0	2384.0	1377.0	-1.0	2235.0	1075.0	-1.0	1346.0	1030.0	-1.0	1461.0	1854.0	-1.0	2462.0	1194.0	-1.0	1896.0	1848.0	-1.0	2580.0	1606.0	-1.0	2568.0	1197.0	-1.0	1482.0	1274.0	-1.0	1968.0	1126.0	-1.0	1437.0	828.0	-1.0	1083.0	1002.0	-1.0	1212.0	
588.243	939.0	-1.0	1299.0	1000.0	-1.0	1284.0	992.0	-1.0	1441.0	1652.0	-1.0	2386.0	1375.0	-1.0	2233.0	1075.0	-1.0	1345.0	1030.0	-1.0	1463.0	1851.0	-1.0	2457.0	1196.0	-1.0	1901.0	1847.0	-1.0	2579.0	1605.0	-1.0	2569.0	1192.0	-1.0	1473.0	1277.0	-1.0	1975.0	1127.0	-1.0	1437.0	828.0	-1.0	1084.0	1003.0	-1.0	1213.0	
588.743	944.0	-1.0	1305.0	1000.0	-1.0	1286.0	993.0	-1.0	1441.0	1651.0	-1.0	2381.0	1374.0	-1.0	2230.0	1073.0	-1.0	1341.0	1031.0	-1.0	1462.0	1844.0	-1.0	2442.0	1196.0	-1.0	1899.0	1838.0	-1.0	2562.0	1603.0	-1.0	2563.0	1182.0	-1.0	1455.0	1281.0	-1.0	1983.0	1126.0	-1.0	1433.0	828.0	-1.0	1082.0	1004.0	-1.0	1212.0	
589.242	946.0	-1.0	1313.0	998.0	-1.0	1286.0	995.0	-1.0	1442.0	1649.0	-1.0	2375.0	1372.0	-1.0	2229.0	1072.0	-1.0	1335.0	1031.0	-1.0	1461.0	1836.0	-1.0	2425.0	1194.0	-1.0	1893.0	1826.0	-1.0	2538.0	1600.0	-1.0	2557.0	1171.0	-1.0	1436.0	1284.0	-1.0	1986.0	1123.0	-1.0	1426.0	828.0	-1.0	1079.0	1004.0	-1.0	1211.0	
589.741	950.0	-1.0	1316.0	997.0	-1.0	1281.0	996.0	-1.0	1443.0	1649.0	-1.0	2367.0	1372.0	-1.0	2229.0	1071.0	-1.0	1331.0	1031.0	-1.0	1459.0	1828.0	-1.0	2409.0	1192.0	-1.0	1884.0	1813.0	-1.0	2512.0	1596.0	-1.0	2546.0	1161.0	-1.0	1418.0	1285.0	-1.0	1989.0	1121.0	-1.0	1420.0	826.0	-1.0	1078.0	1005.0	-1.0	1209.0	
590.240	954.0	-1.0	1326.0	998.0	-1.0	1284.0	999.0	-1.0	1451.0	1650.0	-1.0	2371.0	1373.0	-1.0	2231.0	1070.0	-1.0	1329.0	1031.0	-1.0	1459.0	1824.0	-1.0	2395.0	1189.0	-1.0	1875.0	1801.0	-1.0	2486.0	1592.0	-1.0	2536.0	1151.0	-1.0	1401.0	1287.0	-1.0	1990.0	1119.0	-1.0	1414.0	825.0	-1.0	1076.0	1006.0	-1.0	1209.0	
590.739	958.0	-1.0	1338.0	999.0	-1.0	1290.0	1002.0	-1.0	1461.0	1651.0	-1.0	2375.0	1373.0	-1.0	2235.0	1070.0	-1.0	1329.0	1031.0	-1.0	1457.0	1819.0	-1.0	2386.0	1187.0	-1.0	1867.0	1791.0	-1.0	2463.0	1590.0	-1.0	2528.0	1144.0	-1.0	1387.0	1288.0	-1.0	1990.0	1117.0	-1.0	1409.0	824.0	-1.0	1073.0	1007.0	-1.0	1209.0	
591.238	959.0	-1.0	1341.0	996.0	-1.0	1288.0	1003.0	-1.0	1463.0	1649.0	-1.0	2369.0	1372.0	-1.0	2232.0	1069.0	-1.0	1326.0	1030.0	-1.0	1454.0	1811.0	-1.0	2370.0	1184.0	-1.0	1858.0	1780.0	-1.0	2438.0	1587.0	-1.0	2518.0	1136.0	-1.0	1372.0	1290.0	-1.0	1991.0	1117.0	-1.0	1404.0	823.0	-1.0	1074.0	1008.0	-1.0	1210.0	
591.738	957.0	-1.0	1338.0	992.0	-1.0	1280.0	1002.0	-1.0	1459.0	1643.0	-1.0	2356.0	1369.0	-1.0	2221.0	1066.0	-1.0	1319.0	1027.0	-1.0	1447.0	1799.0	-1.0	2343.0	1178.0	-1.0	1842.0	1764.0	-1.0	2405.0	1581.0	-1.0	2502.0	1126.0	-1.0	1353.0	1291.0	-1.0	1992.0	1115.0	-1.0	1399.0	824.0	-1.0	1074.0	1009.0	-1.0	1211.0	
592.237	954.0	-1.0	1328.0	988.0	-1.0	1266.0	999.0	-1.0	1449.0	1637.0	-1.0	2339.0	1364.0	-1.0	2204.0	1063.0	-1.0	1310.0	1024.0	-1.0	1434.0	1784.0	-1.0	2309.0	1171.0	-1.0	1818.0	1746.0	-1.0	2364.0	1573.0	-1.0	2477.0	1115.0	-1.0	1330.0	1292.0	-1.0	1990.0	1112.0	-1.0	1391.0	821.0	-1.0	1073.0	1008.0	-1.0	1209.0	
592.736	948.0	-1.0	1310.0	980.0	-1.0	1247.0	993.0	-1.0	1432.0	1630.0	-1.0	2316.0	1358.0	-1.0	2180.0	1060.0	-1.0	1298.0	1019.0	-1.0	1420.0	1768.0	-1.0	2271.0	1163.0	-1.0	1789.0	1727.0	-1.0	2318.0	1563.0	-1.0	2446.0	1102.0	-1.0	1305.0	1291.0	-1.0	1985.0	1108.0	-1.0	1379.0	820.0	-1.0	1066.0	1006.0	-1.0	1204.0	
593.235	943.0	-1.0	1290.0	973.0	-1.0	1226.0	987.0	-1.0	1414.0	1623.0	-1.0	2293.0	1351.0	-1.0	2154.0	1057.0	-1.0	1287.0	1014.0	-1.0	1404.0	1751.0	-1.0	2232.0	1153.0	-1.0	1759.0	1708.0	-1.0	2272.0	1553.0	-1.0	2411.0	1090.0	-1.0	1279.0	1290.0	-1.0	1978.0	1103.0	-1.0	1367.0	816.0	-1.0	1061.0	1004.0	-1.0	1198.0	
593.734	940.0	-1.0	1283.0	970.0	-1.0	1216.0	985.0	-1.0	1402.0	1620.0	-1.0	2282.0	1348.0	-1.0	2137.0	1055.0	-1.0	1281.0	1011.0	-1.0	1395.0	1739.0	-1.0	2202.0	1148.0	-1.0	1736.0	1693.0	-1.0	2234.0	1547.0	-1.0	2387.0	1081.0	-1.0	1258.0	1289.0	-1.0	1973.0	1100.0	-1.0	1357.0	814.0	-1.0	1054.0	1003.0	-1.0	1193.0	
594.233	937.0	-1.0	1272.0	967.0	-1.0	1205.0	979.0	-1.0	1386.0	1616.0	-1.0	2268.0	1343.0	-1.0	2121.0	1055.0	-1.0	1277.0	1009.0	-1.0	1387.0	1727.0	-1.0	2175.0	1143.0	-1.0	1719.0	1681.0	-1.0	2201.0	1542.0	-1.0	2370.0	1074.0	-1.0	1241.0	1289.0	-1.0	1974.0	1098.0	-1.0	1353.0	814.0	-1.0	1054.0	1002.0	-1.0	1191.0	
594.732	932.0	-1.0	1257.0	960.0	-1.0	1188.0	975.0	-1.0	1369.0	1612.0	-1.0	2251.0	1340.0	-1.0	2107.0	1054.0	-1.0	1273.0	1007.0	-1.0	1380.0	1718.0	-1.0	2152.0	1138.0	-1.0	1704.0	1669.0	-1.0	2171.0	1537.0	-1.0	2353.0	1068.0	-1.0	1226.0	1290.0	-1.0	1974.0	1097.0	-1.0	1349.0	815.0	-1.0	1055.0	1001.0	-1.0	1190.0	
595.231	932.0	-1.0	1256.0	961.0	-1.0	1184.0	973.0	-1.0	1362.0	1613.0	-1.0	2248.0	1342.0	-1.0	2108.0	1057.0	-1.0	1276.0	1008.0	-1.0	1380.0	1714.0	-1.0	2142.0	1138.0	-1.0	1700.0	1664.0	-1.0	2154.0	1539.0	-1.0	2352.0	1064.0	-1.0	1218.0	1292.0	-1.0	1977.0	1097.0	-1.0	1347.0	816.0	-1.0	1057.0	1002.0	-1.0	1190.0	
595.730	932.0	-1.0	1252.0	959.0	-1.0	1177.0	971.0	-1.0	1353.0	1612.0	-1.0	2242.0	1342.0	-1.0	2107.0	1058.0	-1.0	1277.0	1010.0	-1.0	1382.0	1711.0	-1.0	2132.0	1138.0	-1.0	1696.0	1658.0	-1.0	2137.0	1540.0	-1.0	2347.0	1060.0	-1.0	1210.0	1295.0	-1.0	1984.0	1097.0	-1.0	1348.0	818.0	-1.0	1061.0	1003.0	-1.0	1193.0	
596.229	931.0	-1.0	1246.0	959.0	-1.0	1171.0	970.0	-1.0	1346.0	1613.0	-1.0	2236.0	1343.0	-1.0	2108.0	1059.0	-1.0	1277.0	1011.0	-1.0	1383.0	1708.0	-1.0	2122.0	1136.0	-1.0	1688.0	1652.0	-1.0	2118.0	1538.0	-1.0	2341.0	1055.0	-1.0	1200.0	1297.0	-1.0	1991.0	1097.0	-1.0	1348.0	818.0	-1.0	1064.0	1005.0	-1.0	1195.0	
596.729	932.0	-1.0	1249.0	960.0	-1.0	1172.0	969.0	-1.0	1346.0	1614.0	-1.0	2236.0	1346.0	-1.0	2115.0	1060.0	-1.0	1279.0	1014.0	-1.0	1387.0	1707.0	-1.0	2115.0	1136.0	-1.0	1688.0	1646.0	-1.0	2106.0	1540.0	-1.0	2343.0	1051.0	-1.0	1195.0	1302.0	-1.0	2003.0	1097.0	-1.0	1352.0	820.0	-1.0	1069.0	1008.0	-1.0	1200.0	
597.229	931.0	-1.0	1248.0	960.0	-1.0	1170.0	969.0	-1.0	1342.0	1613.0	-1.0	2232.0	1347.0	-1.0	2116.0	1060.0	-1.0	1278.0	1015.0	-1.0	1387.0	1702.0	-1.0	2104.0	1136.0	-1.0	1682.0	1639.0	-1.0	2090.0	1540.0	-1.0	2341.0	1047.0	-1.0	1187.0	1305.0	-1.0	2010.0	1097.0	-1.0	1354.0	822.0	-1.0	1071.0	1009.0	-1.0	1202.0	
597.729	933.0	-1.0	1248.0	962.0	-1.0	1169.0	969.0	-1.0	1343.0	1614.0	-1.0	2231.0	1348.0	-1.0	2120.0	1059.0	-1.0	1277.0	1016.0	-1.0	1388.0	1699.0	-1.0	2092.0	1134.0	-1.0	1675.0	1632.0	-1.0	2073.0	1540.0	-1.0	2337.0	1042.0	-1.0	1178.0	1308.0	-1.0	2016.0	1095.0	-1.0	1354.0	821.0	-1.0	1072.0	1009.0	-1.0	1204.0	
598.229	934.0	-1.0	1252.0	964.0	-1.0	1174.0	971.0	-1.0	1348.0	1614.0	-1.0	2234.0	1350.0	-1.0	2127.0	1060.0	-1.0	1279.0	1018.0	-1.0	1391.0	1694.0	-1.0	2082.0	1135.0	-1.0	1677.0	1628.0	-1.0	2065.0	1543.0	-1.0	2343.0	1040.0	-1.0	1176.0	1312.0	-1.0	2026.0	1096.0	-1.0	1358.0	823.0	-1.0	1077.0	1010.0	-1.0	1208.0	
598.728	934.0	-1.0	1255.0	964.0	-1.0	1177.0	971.0	-1.0	1351.0	1615.0	-1.0	2236.0	1351.0	-1.0	2134.0	1060.0	-1.0	1281.0	1019.0	-1.0	1393.0	1690.0	-1.0	2074.0	1135.0	-1.0	1677.0	1625.0	-1.0	2057.0	1545.0	-1.0	2348.0	1037.0	-1.0	1174.0	1315.0	-1.0	2034.0	1097.0	-1.0	1362.0	825.0	-1.0	1080.0	1011.0	-1.0	1213.0	
599.227	934.0	-1.0	1253.0	966.0	-1.0	1178.0	972.0	-1.0	1354.0	1615.0	-1.0	2236.0	1354.0	-1.0	2142.0	1060.0	-1.0	1283.0	1021.0	-1.0	1397.0	1688.0	-1.0	2070.0	1136.0	-1.0	1680.0	1621.0	-1.0	2050.0	1547.0	-1.0	2354.0	1036.0	-1.0	1172.0	1318.0	-1.0	2041.0	1097.0	-1.0	1367.0	826.0	-1.0	1085.0	1013.0	-1.0	1219.0	
599.726	937.0	-1.0	1266.0	968.0	-1.0	1189.0	976.0	-1.0	1367.0	1618.0	-1.0	2250.0	1360.0	-1.0	2164.0	1063.0	-1.0	1291.0	1024.0	-1.0	1408.0	1690.0	-1.0	2075.0	1141.0	-1.0	1693.0	1623.0	-1.0	2051.0	1553.0	-1.0	2368.0	1036.0	-1.0	1175.0	1321.0	-1.0	2050.0	1099.0	-1.0	1372.0	828.0	-1.0	1090.0	1015.0	-1.0	1224.0	
600.226	939.0	-1.0	1277.0	972.0	-1.0	1198.0	977.0	-1.0	1376.0	1619.0	-1.0	2259.0	1365.0	-1.0	2182.0	1064.0	-1.0	1297.0	1027.0	-1.0	1419.0	1692.0	-1.0	2079.0	1144.0	-1.0	1703.0	1623.0	-1.0	2053.0	1558.0	-1.0	2382.0	1036.0	-1.0	1177.0	1325.0	-1.0	2062.0	1100.0	-1.0	1379.0	832.0	-1.0	1098.0	1017.0	-1.0	1231.0	
600.725	939.0	-1.0	1278.0	971.0	-1.0	1199.0	978.0	-1.0	1380.0	1619.0	-1.0	2261.0	1367.0	-1.0	2194.0	1065.0	-1.0	1299.0	1030.0	-1.0	1426.0	1692.0	-1.0	2081.0	1146.0	-1.0	1710.0	1621.0	-1.0	2051.0	1561.0	-1.0	2389.0	1034.0	-1.0	1177.0	1328.0	-1.0	2070.0	1100.0	-1.0	1383.0	833.0	-1.0	1103.0	1018.0	-1.0	1236.0	
601.224	937.0	-1.0	1273.0	970.0	-1.0	1195.0	977.0	-1.0	1378.0	1615.0	-1.0	2256.0	1368.0	-1.0	2202.0	1064.0	-1.0	1301.0	1032.0	-1.0	1430.0	1691.0	-1.0	2081.0	1146.0	-1.0	1712.0	1618.0	-1.0	2045.0	1560.0	-1.0	2390.0	1032.0	-1.0	1175.0	1330.0	-1.0	2075.0	1099.0	-1.0	1385.0	834.0	-1.0	1106.0	1019.0	-1.0	1238.0	
601.723	937.0	-1.0	1271.0	969.0	-1.0	1191.0	977.0	-1.0	1378.0	1614.0	-1.0	2251.0	1370.0	-1.0	2206.0	1063.0	-1.0	1300.0	1032.0	-1.0	1434.0	1691.0	-1.0	2081.0	1145.0	-1.0	1710.0	1613.0	-1.0	2038.0	1559.0	-1.0	2387.0	1029.0	-1.0	1171.0	1331.0	-1.0	2077.0	1098.0	-1.0	1383.0	835.0	-1.0	1107.0	1018.0	-1.0	1238.0	
602.222	938.0	-1.0	1275.0	969.0	-1.0	1193.0	978.0	-1.0	1381.0	1613.0	-1.0	2252.0	1371.0	-1.0	2213.0	1064.0	-1.0	1302.0	1034.0	-1.0	1439.0	1691.0	-1.0	2082.0	1146.0	-1.0	1709.0	1611.0	-1.0	2032.0	1559.0	-1.0	2384.0	1026.0	-1.0	1166.0	1332.0	-1.0	2076.0	1097.0	-1.0	1380.0	834.0	-1.0	1107.0	1017.0	-1.0	1237.0	
602.721	938.0	-1.0	1274.0	968.0	-1.0	1193.0	977.0	-1.0	1381.0	1611.0	-1.0	2248.0	1371.0	-1.0	2215.0	1062.0	-1.0	1302.0	1035.0	-1.0	1442.0	1689.0	-1.0	2082.0	1146.0	-1.0	1712.0	1608.0	-1.0	2029.0	1559.0	-1.0	2389.0	1023.0	-1.0	1165.0	1333.0	-1.0	2082.0	1097.0	-1.0	1382.0	834.0	-1.0	1108.0	1017.0	-1.0	1238.0	
603.220	935.0	-1.0	1267.0	966.0	-1.0	1187.0	975.0	-1.0	1373.0	1605.0	-1.0	2236.0	1369.0	-1.0	2210.0	1061.0	-1.0	1301.0	1035.0	-1.0	1442.0	1686.0	-1.0	2078.0	1144.0	-1.0	1710.0	1603.0	-1.0	2024.0	1558.0	-1.0	2386.0	1020.0	-1.0	1160.0	1335.0	-1.0	2086.0	1096.0	-1.0	1381.0	836.0	-1.0	1108.0	1018.0	-1.0	1239.0	
603.719	931.0	-1.0	1257.0	963.0	-1.0	1176.0	972.0	-1.0	1363.0	1600.0	-1.0	2223.0	1367.0	-1.0	2204.0	1060.0	-1.0	1298.0	1034.0	-1.0	1440.0	1682.0	-1.0	2072.0	1142.0	-1.0	1705.0	1600.0	-1.0	2017.0	1555.0	-1.0	2380.0	1017.0	-1.0	1155.0	1336.0	-1.0	2087.0	1095.0	-1.0	1378.0	835.0	-1.0	1109.0	1016.0	-1.0	1237.0	
604.218	932.0	-1.0	1256.0	963.0	-1.0	1175.0	972.0	-1.0	1362.0	1601.0	-1.0	2219.0	1368.0	-1.0	2202.0	1059.0	-1.0	1295.0	1034.0	-1.0	1440.0	1680.0	-1.0	2068.0	1141.0	-1.0	1702.0	1597.0	-1.0	2013.0	1554.0	-1.0	2377.0	1014.0	-1.0	1150.0	1337.0	-1.0	2088.0	1093.0	-1.0	1375.0	834.0	-1.0	1106.0	1015.0	-1.0	1234.0	
604.718	932.0	-1.0	1257.0	964.0	-1.0	1175.0	972.0	-1.0	1361.0	1601.0	-1.0	2217.0	1368.0	-1.0	2203.0	1059.0	-1.0	1296.0	1034.0	-1.0	1443.0	1679.0	-1.0	2067.0	1142.0	-1.0	1706.0	1597.0	-1.0	2015.0	1556.0	-1.0	2383.0	1015.0	-1.0	1151.0	1339.0	-1.0	2093.0	1094.0	-1.0	1374.0	836.0	-1.0	1108.0	1015.0	-1.0	1235.0	
605.217	931.0	-1.0	1252.0	963.0	-1.0	1169.0	971.0	-1.0	1356.0	1598.0	-1.0	2211.0	1368.0	-1.0	2202.0	1058.0	-1.0	1295.0	1035.0	-1.0	1445.0	1677.0	-1.0	2064.0	1143.0	-1.0	1709.0	1598.0	-1.0	2017.0	1558.0	-1.0	2389.0	1013.0	-1.0	1150.0	1341.0	-1.0	2099.0	1094.0	-1.0	1376.0	836.0	-1.0	1112.0	1017.0	-1.0	1236.0	
605.716	928.0	-1.0	1243.0	961.0	-1.0	1162.0	969.0	-1.0	1348.0	1596.0	-1.0	2202.0	1366.0	-1.0	2202.0	1058.0	-1.0	1295.0	1035.0	-1.0	1445.0	1677.0	-1.0	2064.0	1144.0	-1.0	1709.0	1598.0	-1.0	2018.0	1559.0	-1.0	2390.0	1013.0	-1.0	1149.0	1342.0	-1.0	2101.0	1093.0	-1.0	1375.0	837.0	-1.0	1114.0	1016.0	-1.0	1236.0	
606.215	930.0	-1.0	1246.0	962.0	-1.0	1164.0	970.0	-1.0	1351.0	1598.0	-1.0	2205.0	1368.0	-1.0	2206.0	1058.0	-1.0	1295.0	1037.0	-1.0	1449.0	1680.0	-1.0	2067.0	1144.0	-1.0	1711.0	1599.0	-1.0	2019.0	1561.0	-1.0	2392.0	1012.0	-1.0	1149.0	1341.0	-1.0	2102.0	1093.0	-1.0	1374.0	838.0	-1.0	1116.0	1015.0	-1.0	1233.0	
606.715	932.0	-1.0	1252.0	963.0	-1.0	1166.0	971.0	-1.0	1354.0	1599.0	-1.0	2209.0	1371.0	-1.0	2212.0	1059.0	-1.0	1297.0	1039.0	-1.0	1455.0	1682.0	-1.0	2073.0	1146.0	-1.0	1718.0	1601.0	-1.0	2025.0	1565.0	-1.0	2401.0	1013.0	-1.0	1152.0	1342.0	-1.0	2107.0	1093.0	-1.0	1375.0	841.0	-1.0	1119.0	1015.0	-1.0	1234.0	
607.214	932.0	-1.0	1253.0	964.0	-1.0	1166.0	972.0	-1.0	1354.0	1599.0	-1.0	2208.0	1371.0	-1.0	2217.0	1060.0	-1.0	1297.0	1040.0	-1.0	1458.0	1685.0	-1.0	2079.0	1147.0	-1.0	1723.0	1603.0	-1.0	2029.0	1567.0	-1.0	2408.0	1013.0	-1.0	1153.0	1344.0	-1.0	2110.0	1093.0	-1.0	1376.0	841.0	-1.0	1121.0	1014.0	-1.0	1234.0	
607.713	931.0	-1.0	1249.0	963.0	-1.0	1162.0	972.0	-1.0	1351.0	1598.0	-1.0	2203.0	1371.0	-1.0	2218.0	1060.0	-1.0	1298.0	1041.0	-1.0	1462.0	1688.0	-1.0	2084.0	1148.0	-1.0	1726.0	1604.0	-1.0	2032.0	1568.0	-1.0	2412.0	1014.0	-1.0	1155.0	1342.0	-1.0	2110.0	1092.0	-1.0	1377.0	840.0	-1.0	1122.0	1013.0	-1.0	1231.0	
608.212	932.0	-1.0	1251.0	964.0	-1.0	1161.0	974.0	-1.0	1353.0	1600.0	-1.0	2203.0	1373.0	-1.0	2221.0	1062.0	-1.0	1301.0	1042.0	-1.0	1464.0	1691.0	-1.0	2090.0	1149.0	-1.0	1728.0	1606.0	-1.0	2038.0	1568.0	-1.0	2416.0	1014.0	-1.0	1158.0	1343.0	-1.0	2115.0	1093.0	-1.0	1377.0	839.0	-1.0	1122.0	1014.0	-1.0	1232.0	
608.711	935.0	-1.0	1260.0	968.0	-1.0	1170.0	976.0	-1.0	1362.0	1604.0	-1.0	2215.0	1376.0	-1.0	2232.0	1064.0	-1.0	1305.0	1044.0	-1.0	1472.0	1696.0	-1.0	2100.0	1150.0	-1.0	1733.0	1610.0	-1.0	2044.0	1571.0	-1.0	2423.0	1016.0	-1.0	1161.0	1345.0	-1.0	2121.0	1093.0	-1.0	1379.0	840.0	-1.0	1122.0	1015.0	-1.0	1234.0	
609.210	935.0	-1.0	1266.0	971.0	-1.0	1177.0	979.0	-1.0	1369.0	1607.0	-1.0	2224.0	1379.0	-1.0	2244.0	1065.0	-1.0	1310.0	1047.0	-1.0	1479.0	1700.0	-1.0	2108.0	1153.0	-1.0	1742.0	1614.0	-1.0	2054.0	1574.0	-1.0	2438.0	1018.0	-1.0	1168.0	1349.0	-1.0	2131.0	1094.0	-1.0	1382.0	841.0	-1.0	1124.0	1018.0	-1.0	1241.0	
609.709	935.0	-1.0	1267.0	972.0	-1.0	1182.0	980.0	-1.0	1373.0	1610.0	-1.0	2230.0	1382.0	-1.0	2255.0	1067.0	-1.0	1314.0	1050.0	-1.0	1487.0	1702.0	-1.0	2117.0	1155.0	-1.0	1751.0	1619.0	-1.0	2066.0	1578.0	-1.0	2454.0	1020.0	-1.0	1174.0	1354.0	-1.0	2146.0	1096.0	-1.0	1389.0	843.0	-1.0	1131.0	1024.0	-1.0	1250.0	
610.208	935.0	-1.0	1265.0	975.0	-1.0	1185.0	981.0	-1.0	1375.0	1612.0	-1.0	2235.0	1385.0	-1.0	2265.0	1068.0	-1.0	1319.0	1052.0	-1.0	1493.0	1704.0	-1.0	2123.0	1157.0	-1.0	1759.0	1623.0	-1.0	2077.0	1581.0	-1.0	2465.0	1022.0	-1.0	1179.0	1357.0	-1.0	2160.0	1097.0	-1.0	1393.0	844.0	-1.0	1137.0	1027.0	-1.0	1258.0	
610.708	933.0	-1.0	1262.0	975.0	-1.0	1186.0	981.0	-1.0	1376.0	1613.0	-1.0	2236.0	1387.0	-1.0	2273.0	1069.0	-1.0	1321.0	1053.0	-1.0	1499.0	1706.0	-1.0	2128.0	1159.0	-1.0	1765.0	1627.0	-1.0	2088.0	1584.0	-1.0	2474.0	1023.0	-1.0	1183.0	1360.0	-1.0	2168.0	1097.0	-1.0	1397.0	846.0	-1.0	1142.0	1031.0	-1.0	1265.0	
611.207	930.0	-1.0	1256.0	975.0	-1.0	1184.0	982.0	-1.0	1374.0	1612.0	-1.0	2236.0	1388.0	-1.0	2278.0	1069.0	-1.0	1323.0	1054.0	-1.0	1502.0	1707.0	-1.0	2133.0	1159.0	-1.0	1768.0	1630.0	-1.0	2096.0	1585.0	-1.0	2482.0	1024.0	-1.0	1186.0	1363.0	-1.0	2176.0	1097.0	-1.0	1400.0	848.0	-1.0	1145.0	1033.0	-1.0	1270.0	
611.706	927.0	-1.0	1248.0	974.0	-1.0	1180.0	980.0	-1.0	1369.0	1612.0	-1.0	2233.0	1388.0	-1.0	2279.0	1068.0	-1.0	1324.0	1055.0	-1.0	1504.0	1707.0	-1.0	2136.0	1159.0	-1.0	1768.0	1631.0	-1.0	2102.0	1585.0	-1.0	2484.0	1023.0	-1.0	1187.0	1365.0	-1.0	2181.0	1098.0	-1.0	1401.0	848.0	-1.0	1146.0	1034.0	-1.0	1273.0	
612.205	927.0	-1.0	1245.0	974.0	-1.0	1178.0	980.0	-1.0	1368.0	1613.0	-1.0	2233.0	1388.0	-1.0	2278.0	1067.0	-1.0	1323.0	1056.0	-1.0	1507.0	1708.0	-1.0	2137.0	1158.0	-1.0	1766.0	1631.0	-1.0	2104.0	1583.0	-1.0	2481.0	1021.0	-1.0	1186.0	1366.0	-1.0	2181.0	1096.0	-1.0	1399.0	847.0	-1.0	1146.0	1034.0	-1.0	1274.0	
612.705	926.0	-1.0	1244.0	974.0	-1.0	1179.0	980.0	-1.0	1366.0	1613.0	-1.0	2233.0	1387.0	-1.0	2279.0	1067.0	-1.0	1325.0	1056.0	-1.0	1510.0	1708.0	-1.0	2140.0	1157.0	-1.0	1763.0	1630.0	-1.0	2104.0	1583.0	-1.0	2478.0	1021.0	-1.0	1185.0	1366.0	-1.0	2180.0	1094.0	-1.0	1396.0	845.0	-1.0	1144.0	1034.0	-1.0	1273.0	
613.204	924.0	-1.0	1239.0	973.0	-1.0	1174.0	978.0	-1.0	1358.0	1610.0	-1.0	2226.0	1385.0	-1.0	2274.0	1067.0	-1.0	1323.0	1057.0	-1.0	1511.0	1706.0	-1.0	2140.0	1156.0	-1.0	1762.0	1629.0	-1.0	2102.0	1582.0	-1.0	2475.0	1020.0	-1.0	1183.0	1367.0	-1.0	2181.0	1093.0	-1.0	1395.0	845.0	-1.0	1144.0	1032.0	-1.0	1273.0	
613.704	921.0	-1.0	1228.0	970.0	-1.0	1166.0	975.0	-1.0	1347.0	1606.0	-1.0	2216.0	1382.0	-1.0	2263.0	1066.0	-1.0	1322.0	1056.0	-1.0	1509.0	1703.0	-1.0	2136.0	1154.0	-1.0	1757.0	1626.0	-1.0	2098.0	1579.0	-1.0	2471.0	1018.0	-1.0	1181.0	1367.0	-1.0	2181.0	1092.0	-1.0	1392.0	844.0	-1.0	1142.0	1033.0	-1.0	1274.0	
614.203	916.0	-1.0	1218.0	967.0	-1.0	1160.0	972.0	-1.0	1336.0	1603.0	-1.0	2205.0	1379.0	-1.0	2253.0	1065.0	-1.0	1320.0	1056.0	-1.0	1507.0	1702.0	-1.0	2133.0	1152.0	-1.0	1753.0	1625.0	-1.0	2095.0	1577.0	-1.0	2467.0	1017.0	-1.0	1178.0	1367.0	-1.0	2178.0	1090.0	-1.0	1389.0	842.0	-1.0	1140.0	1033.0	-1.0	1274.0	
614.702	913.0	-1.0	1210.0	966.0	-1.0	1154.0	970.0	-1.0	1328.0	1601.0	-1.0	2198.0	1377.0	-1.0	2242.0	1065.0	-1.0	1318.0	1056.0	-1.0	1506.0	1701.0	-1.0	2129.0	1150.0	-1.0	1748.0	1624.0	-1.0	2094.0	1576.0	-1.0	2463.0	1016.0	-1.0	1176.0	1366.0	-1.0	2174.0	1089.0	-1.0	1385.0	840.0	-1.0	1137.0	1033.0	-1.0	1273.0	
615.201	913.0	-1.0	1207.0	968.0	-1.0	1154.0	970.0	-1.0	1325.0	1601.0	-1.0	2197.0	1375.0	-1.0	2234.0	1064.0	-1.0	1315.0	1056.0	-1.0	1505.0	1700.0	-1.0	2125.0	1149.0	-1.0	1744.0	1623.0	-1.0	2092.0	1575.0	-1.0	2459.0	1015.0	-1.0	1173.0	1364.0	-1.0	2168.0	1087.0	-1.0	1379.0	838.0	-1.0	1132.0	1032.0	-1.0	1271.0	
615.700	913.0	-1.0	1206.0	969.0	-1.0	1155.0	970.0	-1.0	1325.0	1602.0	-1.0	2198.0	1374.0	-1.0	2229.0	1063.0	-1.0	1311.0	1056.0	-1.0	1505.0	1698.0	-1.0	2120.0	1148.0	-1.0	1740.0	1622.0	-1.0	2089.0	1574.0	-1.0	2455.0	1014.0	-1.0	1170.0	1362.0	-1.0	2158.0	1084.0	-1.0	1371.0	837.0	-1.0	1127.0	1030.0	-1.0	1265.0	
616.199	911.0	-1.0	1200.0	968.0	-1.0	1155.0	969.0	-1.0	1320.0	1600.0	-1.0	2190.0	1370.0	-1.0	2219.0	1060.0	-1.0	1303.0	1054.0	-1.0	1500.0	1693.0	-1.0	2110.0	1146.0	-1.0	1733.0	1618.0	-1.0	2080.0	1572.0	-1.0	2445.0	1013.0	-1.0	1164.0	1360.0	-1.0	2148.0	1082.0	-1.0	1362.0	835.0	-1.0	1122.0	1028.0	-1.0	1259.0	
616.699	908.0	-1.0	1190.0	966.0	-1.0	1149.0	967.0	-1.0	1312.0	1595.0	-1.0	2177.0	1366.0	-1.0	2202.0	1056.0	-1.0	1292.0	1052.0	-1.0	1492.0	1686.0	-1.0	2092.0	1143.0	-1.0	1724.0	1612.0	-1.0	2065.0	1567.0	-1.0	2430.0	1008.0	-1.0	1156.0	1356.0	-1.0	2133.0	1077.0	-1.0	1350.0	834.0	-1.0	1115.0	1025.0	-1.0	1251.0	
617.198	906.0	-1.0	1182.0	965.0	-1.0	1143.0	966.0	-1.0	1307.0	1591.0	-1.0	2165.0	1363.0	-1.0	2189.0	1051.0	-1.0	1279.0	1050.0	-1.0	1486.0	1681.0	-1.0	2078.0	1139.0	-1.0	1713.0	1606.0	-1.0	2050.0	1563.0	-1.0	2415.0	1005.0	-1.0	1145.0	1352.0	-1.0	2116.0	1072.0	-1.0	1338.0	829.0	-1.0	1107.0	1022.0	-1.0	1242.0	
617.697	908.0	-1.0	1184.0	967.0	-1.0	1145.0	966.0	-1.0	1307.0	1591.0	-1.0	2161.0	1362.0	-1.0	2184.0	1050.0	-1.0	1273.0	1049.0	-1.0	1482.0	1677.0	-1.0	2069.0	1139.0	-1.0	1712.0	1603.0	-1.0	2043.0	1564.0	-1.0	2413.0	1003.0	-1.0	1143.0	1350.0	-1.0	2107.0	1070.0	-1.0	1330.0	829.0	-1.0	1104.0	1021.0	-1.0	1238.0	
618.196	908.0	-1.0	1183.0	967.0	-1.0	1144.0	965.0	-1.0	1306.0	1589.0	-1.0	2155.0	1362.0	-1.0	2181.0	1048.0	-1.0	1268.0	1049.0	-1.0	1481.0	1674.0	-1.0	2063.0	1140.0	-1.0	1713.0	1602.0	-1.0	2039.0	1564.0	-1.0	2414.0	1003.0	-1.0	1141.0	1350.0	-1.0	2102.0	1069.0	-1.0	1326.0	828.0	-1.0	1101.0	1021.0	-1.0	1236.0	
618.695	907.0	-1.0	1180.0	966.0	-1.0	1142.0	965.0	-1.0	1303.0	1588.0	-1.0	2150.0	1362.0	-1.0	2178.0	1047.0	-1.0	1266.0	1049.0	-1.0	1480.0	1674.0	-1.0	2059.0	1140.0	-1.0	1713.0	1603.0	-1.0	2039.0	1565.0	-1.0	2416.0	1002.0	-1.0	1140.0	1351.0	-1.0	2101.0	1068.0	-1.0	1322.0	828.0	-1.0	1100.0	1021.0	-1.0	1237.0	
619.194	912.0	-1.0	1193.0	970.0	-1.0	1151.0	968.0	-1.0	1312.0	1592.0	-1.0	2163.0	1366.0	-1.0	2191.0	1048.0	-1.0	1269.0	1053.0	-1.0	1487.0	1677.0	-1.0	2066.0	1144.0	-1.0	1723.0	1609.0	-1.0	2049.0	1570.0	-1.0	2429.0	1006.0	-1.0	1145.0	1353.0	-1.0	2104.0	1069.0	-1.0	1323.0	829.0	-1.0	1100.0	1023.0	-1.0	1240.0	
619.693	915.0	-1.0	1202.0	974.0	-1.0	1158.0	970.0	-1.0	1318.0	1596.0	-1.0	2172.0	1371.0	-1.0	2203.0	1052.0	-1.0	1276.0	1056.0	-1.0	1494.0	1682.0	-1.0	2076.0	1148.0	-1.0	1733.0	1615.0	-1.0	2062.0	1577.0	-1.0	2444.0	1011.0	-1.0	1154.0	1357.0	-1.0	2116.0	1072.0	-1.0	1329.0	832.0	-1.0	1105.0	1026.0	-1.0	1247.0	
620.192	917.0	-1.0	1207.0	975.0	-1.0	1163.0	972.0	-1.0	1323.0	1599.0	-1.0	2180.0	1375.0	-1.0	2214.0	1054.0	-1.0	1281.0	1059.0	-1.0	1501.0	1687.0	-1.0	2085.0	1151.0	-1.0	1743.0	1622.0	-1.0	2076.0	1583.0	-1.0	2460.0	1015.0	-1.0	1160.0	1363.0	-1.0	2128.0	1075.0	-1.0	1336.0	834.0	-1.0	1110.0	1029.0	-1.0	1254.0	
620.691	918.0	-1.0	1210.0	977.0	-1.0	1164.0	975.0	-1.0	1328.0	1602.0	-1.0	2187.0	1379.0	-1.0	2225.0	1056.0	-1.0	1286.0	1063.0	-1.0	1507.0	1692.0	-1.0	2094.0	1154.0	-1.0	1750.0	1627.0	-1.0	2088.0	1587.0	-1.0	2471.0	1018.0	-1.0	1166.0	1367.0	-1.0	2139.0	1076.0	-1.0	1342.0	836.0	-1.0	1114.0	1032.0	-1.0	1259.0	
621.191	923.0	-1.0	1222.0	982.0	-1.0	1175.0	978.0	-1.0	1340.0	1609.0	-1.0	2204.0	1384.0	-1.0	2238.0	1060.0	-1.0	1293.0	1066.0	-1.0	1515.0	1697.0	-1.0	2103.0	1156.0	-1.0	1756.0	1633.0	-1.0	2098.0	1591.0	-1.0	2481.0	1020.0	-1.0	1172.0	1371.0	-1.0	2148.0	1078.0	-1.0	1347.0	837.0	-1.0	1119.0	1034.0	-1.0	1263.0	
621.690	925.0	-1.0	1230.0	984.0	-1.0	1181.0	982.0	-1.0	1348.0	1612.0	-1.0	2215.0	1388.0	-1.0	2250.0	1062.0	-1.0	1297.0	1069.0	-1.0	1522.0	1701.0	-1.0	2111.0	1158.0	-1.0	1763.0	1636.0	-1.0	2107.0	1596.0	-1.0	2492.0	1023.0	-1.0	1177.0	1376.0	-1.0	2156.0	1080.0	-1.0	1352.0	839.0	-1.0	1120.0	1035.0	-1.0	1266.0	
622.189	925.0	-1.0	1229.0	984.0	-1.0	1179.0	981.0	-1.0	1349.0	1613.0	-1.0	2216.0	1388.0	-1.0	2252.0	1062.0	-1.0	1300.0	1071.0	-1.0	1525.0	1703.0	-1.0	2114.0	1160.0	-1.0	1766.0	1637.0	-1.0	2110.0	1597.0	-1.0	2496.0	1024.0	-1.0	1180.0	1378.0	-1.0	2161.0	1081.0	-1.0	1356.0	842.0	-1.0	1124.0	1036.0	-1.0	1269.0	
622.688	923.0	-1.0	1223.0	982.0	-1.0	1175.0	979.0	-1.0	1345.0	1610.0	-1.0	2211.0	1388.0	-1.0	2249.0	1062.0	-1.0	1299.0	1070.0	-1.0	1525.0	1704.0	-1.0	2115.0	1159.0	-1.0	1764.0	1637.0	-1.0	2110.0	1597.0	-1.0	2493.0	1024.0	-1.0	1179.0	1379.0	-1.0	2163.0	1080.0	-1.0	1357.0	841.0	-1.0	1126.0	1037.0	-1.0	1269.0	
623.187	921.0	-1.0	1216.0	980.0	-1.0	1168.0	978.0	-1.0	1340.0	1608.0	-1.0	2204.0	1387.0	-1.0	2244.0	1062.0	-1.0	1298.0	1071.0	-1.0	1523.0	1704.0	-1.0	2113.0	1158.0	-1.0	1762.0	1637.0	-1.0	2109.0	1595.0	-1.0	2489.0	1023.0	-1.0	1178.0	1379.0	-1.0	2161.0	1079.0	-1.0	1355.0	842.0	-1.0	1125.0	1036.0	-1.0	1268.0	
623.686	923.0	-1.0	1222.0	982.0	-1.0	1172.0	980.0	-1.0	1344.0	1611.0	-1.0	2209.0	1389.0	-1.0	2249.0	1063.0	-1.0	1301.0	1072.0	-1.0	1527.0	1707.0	-1.0	2119.0	1159.0	-1.0	1767.0	1640.0	-1.0	2117.0	1598.0	-1.0	2498.0	1025.0	-1.0	1183.0	1380.0	-1.0	2165.0	1081.0	-1.0	1358.0	844.0	-1.0	1129.0	1037.0	-1.0	1270.0	
624.185	924.0	-1.0	1224.0	982.0	-1.0	1171.0	979.0	-1.0	1344.0	1610.0	-1.0	2209.0	1389.0	-1.0	2253.0	1064.0	-1.0	1304.0	1074.0	-1.0	1531.0	1710.0	-1.0	2126.0	1161.0	-1.0	1774.0	1644.0	-1.0	2128.0	1600.0	-1.0	2505.0	1027.0	-1.0	1189.0	1382.0	-1.0	2169.0	1082.0	-1.0	1361.0	845.0	-1.0	1131.0	1039.0	-1.0	1273.0	
624.684	926.0	-1.0	1230.0	986.0	-1.0	1175.0	983.0	-1.0	1350.0	1615.0	-1.0	2218.0	1392.0	-1.0	2261.0	1067.0	-1.0	1308.0	1076.0	-1.0	1537.0	1715.0	-1.0	2137.0	1162.0	-1.0	1777.0	1649.0	-1.0	2141.0	1602.0	-1.0	2511.0	1031.0	-1.0	1194.0	1382.0	-1.0	2172.0	1083.0	-1.0	1363.0	846.0	-1.0	1133.0	1042.0	-1.0	1278.0	
625.183	929.0	-1.0	1238.0	989.0	-1.0	1184.0	985.0	-1.0	1356.0	1618.0	-1.0	2228.0	1395.0	-1.0	2273.0	1069.0	-1.0	1315.0	1079.0	-1.0	1546.0	1721.0	-1.0	2149.0	1165.0	-1.0	1787.0	1655.0	-1.0	2154.0	1607.0	-1.0	2523.0	1035.0	-1.0	1202.0	1386.0	-1.0	2182.0	1085.0	-1.0	1369.0	849.0	-1.0	1138.0	1045.0	-1.0	1284.0	
625.682	930.0	-1.0	1241.0	991.0	-1.0	1186.0	986.0	-1.0	1360.0	1619.0	-1.0	2234.0	1397.0	-1.0	2282.0	1070.0	-1.0	1319.0	1081.0	-1.0	1553.0	1725.0	-1.0	2157.0	1166.0	-1.0	1792.0	1658.0	-1.0	2163.0	1610.0	-1.0	2531.0	1037.0	-1.0	1207.0	1389.0	-1.0	2190.0	1087.0	-1.0	1374.0	850.0	-1.0	1142.0	1047.0	-1.0	1288.0	
626.182	934.0	-1.0	1246.0	996.0	-1.0	1192.0	989.0	-1.0	1368.0	1624.0	-1.0	2243.0	1400.0	-1.0	2292.0	1071.0	-1.0	1323.0	1083.0	-1.0	1560.0	1729.0	-1.0	2164.0	1168.0	-1.0	1795.0	1661.0	-1.0	2166.0	1610.0	-1.0	2533.0	1039.0	-1.0	1210.0	1391.0	-1.0	2193.0	1088.0	-1.0	1376.0	850.0	-1.0	1144.0	1049.0	-1.0	1291.0	
626.681	936.0	-1.0	1258.0	999.0	-1.0	1203.0	992.0	-1.0	1379.0	1628.0	-1.0	2257.0	1403.0	-1.0	2306.0	1072.0	-1.0	1326.0	1085.0	-1.0	1567.0	1731.0	-1.0	2170.0	1171.0	-1.0	1801.0	1663.0	-1.0	2169.0	1613.0	-1.0	2542.0	1041.0	-1.0	1214.0	1394.0	-1.0	2203.0	1091.0	-1.0	1383.0	852.0	-1.0	1150.0	1052.0	-1.0	1297.0	
627.181	937.0	-1.0	1264.0	1002.0	-1.0	1210.0	995.0	-1.0	1388.0	1630.0	-1.0	2266.0	1404.0	-1.0	2314.0	1071.0	-1.0	1327.0	1086.0	-1.0	1572.0	1730.0	-1.0	2171.0	1172.0	-1.0	1807.0	1663.0	-1.0	2169.0	1614.0	-1.0	2546.0	1041.0	-1.0	1216.0	1396.0	-1.0	2209.0	1092.0	-1.0	1386.0	855.0	-1.0	1154.0	1053.0	-1.0	1300.0	
627.680	940.0	-1.0	1269.0	1004.0	-1.0	1213.0	997.0	-1.0	1397.0	1633.0	-1.0	2273.0	1405.0	-1.0	2322.0	1070.0	-1.0	1326.0	1086.0	-1.0	1576.0	1730.0	-1.0	2174.0	1173.0	-1.0	1809.0	1662.0	-1.0	2170.0	1615.0	-1.0	2550.0	1041.0	-1.0	1217.0	1397.0	-1.0	2213.0	1094.0	-1.0	1389.0	856.0	-1.0	1157.0	1052.0	-1.0	1303.0	
628.179	944.0	-1.0	1284.0	1008.0	-1.0	1224.0	1000.0	-1.0	1410.0	1635.0	-1.0	2289.0	1406.0	-1.0	2335.0	1070.0	-1.0	1328.0	1088.0	-1.0	1582.0	1731.0	-1.0	2181.0	1176.0	-1.0	1821.0	1665.0	-1.0	2177.0	1619.0	-1.0	2562.0	1043.0	-1.0	1223.0	1400.0	-1.0	2224.0	1095.0	-1.0	1397.0	858.0	-1.0	1164.0	1055.0	-1.0	1310.0	
628.678	945.0	-1.0	1292.0	1009.0	-1.0	1230.0	1002.0	-1.0	1418.0	1637.0	-1.0	2296.0	1408.0	-1.0	2345.0	1070.0	-1.0	1331.0	1088.0	-1.0	1586.0	1731.0	-1.0	2187.0	1178.0	-1.0	1830.0	1667.0	-1.0	2186.0	1623.0	-1.0	2574.0	1044.0	-1.0	1228.0	1403.0	-1.0	2233.0	1099.0	-1.0	1403.0	860.0	-1.0	1170.0	1056.0	-1.0	1316.0	
629.178	947.0	-1.0	1295.0	1010.0	-1.0	1230.0	1003.0	-1.0	1424.0	1637.0	-1.0	2301.0	1409.0	-1.0	2353.0	1069.0	-1.0	1334.0	1088.0	-1.0	1589.0	1733.0	-1.0	2194.0	1180.0	-1.0	1837.0	1670.0	-1.0	2196.0	1624.0	-1.0	2583.0	1046.0	-1.0	1233.0	1406.0	-1.0	2242.0	1099.0	-1.0	1407.0	861.0	-1.0	1173.0	1056.0	-1.0	1319.0	
629.677	950.0	-1.0	1309.0	1012.0	-1.0	1240.0	1006.0	-1.0	1436.0	1641.0	-1.0	2315.0	1412.0	-1.0	2367.0	1070.0	-1.0	1338.0	1090.0	-1.0	1596.0	1736.0	-1.0	2205.0	1184.0	-1.0	1849.0	1675.0	-1.0	2210.0	1629.0	-1.0	2599.0	1049.0	-1.0	1242.0	1409.0	-1.0	2253.0	1101.0	-1.0	1413.0	862.0	-1.0	1177.0	1056.0	-1.0	1322.0	
630.176	953.0	-1.0	1321.0	1014.0	-1.0	1248.0	1007.0	-1.0	1445.0	1643.0	-1.0	2326.0	1415.0	-1.0	2378.0	1071.0	-1.0	1344.0	1092.0	-1.0	1602.0	1737.0	-1.0	2211.0	1185.0	-1.0	1858.0	1678.0	-1.0	2221.0	1633.0	-1.0	2612.0	1051.0	-1.0	1248.0	1415.0	-1.0	2267.0	1102.0	-1.0	1419.0	863.0	-1.0	1181.0	1057.0	-1.0	1328.0	
630.675	953.0	-1.0	1324.0	1014.0	-1.0	1248.0	1008.0	-1.0	1449.0	1643.0	-1.0	2331.0	1415.0	-1.0	2385.0	1071.0	-1.0	1346.0	1092.0	-1.0	1605.0	1737.0	-1.0	2214.0	1187.0	-1.0	1863.0	1679.0	-1.0	2227.0	1635.0	-1.0	2619.0	1052.0	-1.0	1251.0	1418.0	-1.0	2278.0	1103.0	-1.0	1423.0	864.0	-1.0	1184.0	1058.0	-1.0	1334.0	
631.174	955.0	-1.0	1331.0	1016.0	-1.0	1253.0	1009.0	-1.0	1457.0	1647.0	-1.0	2339.0	1417.0	-1.0	2390.0	1071.0	-1.0	1347.0	1092.0	-1.0	1608.0	1736.0	-1.0	2215.0	1187.0	-1.0	1862.0	1678.0	-1.0	2226.0	1635.0	-1.0	2620.0	1052.0	-1.0	1253.0	1419.0	-1.0	2284.0	1104.0	-1.0	1425.0	863.0	-1.0	1183.0	1058.0	-1.0	1337.0	
631.673	957.0	-1.0	1337.0	1018.0	-1.0	1259.0	1011.0	-1.0	1464.0	1648.0	-1.0	2345.0	1417.0	-1.0	2396.0	1071.0	-1.0	1349.0	1092.0	-1.0	1610.0	1733.0	-1.0	2216.0	1187.0	-1.0	1864.0	1677.0	-1.0	2227.0	1634.0	-1.0	2622.0	1053.0	-1.0	1255.0	1419.0	-1.0	2285.0	1105.0	-1.0	1428.0	863.0	-1.0	1184.0	1059.0	-1.0	1339.0	
632.172	956.0	-1.0	1333.0	1018.0	-1.0	1258.0	1011.0	-1.0	1463.0	1646.0	-1.0	2345.0	1416.0	-1.0	2394.0	1069.0	-1.0	1348.0	1090.0	-1.0	1607.0	1731.0	-1.0	2213.0	1186.0	-1.0	1860.0	1673.0	-1.0	2222.0	1633.0	-1.0	2619.0	1052.0	-1.0	1254.0	1418.0	-1.0	2285.0	1105.0	-1.0	1430.0	862.0	-1.0	1184.0	1060.0	-1.0	1340.0	
632.671	951.0	-1.0	1326.0	1015.0	-1.0	1256.0	1008.0	-1.0	1460.0	1644.0	-1.0	2341.0	1414.0	-1.0	2387.0	1068.0	-1.0	1345.0	1087.0	-1.0	1601.0	1727.0	-1.0	2207.0	1183.0	-1.0	1854.0	1668.0	-1.0	2216.0	1628.0	-1.0	2610.0	1049.0	-1.0	1251.0	1417.0	-1.0	2283.0	1105.0	-1.0	1432.0	861.0	-1.0	1182.0	1059.0	-1.0	1340.0	
633.171	948.0	-1.0	1315.0	1012.0	-1.0	1249.0	1005.0	-1.0	1452.0	1641.0	-1.0	2333.0	1411.0	-1.0	2379.0	1066.0	-1.0	1341.0	1085.0	-1.0	1596.0	1722.0	-1.0	2201.0	1180.0	-1.0	1848.0	1664.0	-1.0	2210.0	1624.0	-1.0	2599.0	1046.0	-1.0	1245.0	1416.0	-1.0	2279.0	1103.0	-1.0	1428.0	861.0	-1.0	1179.0	1059.0	-1.0	1338.0	
633.670	947.0	-1.0	1306.0	1012.0	-1.0	1242.0	1005.0	-1.0	1445.0	1639.0	-1.0	2325.0	1409.0	-1.0	2370.0	1064.0	-1.0	1337.0	1083.0	-1.0	1589.0	1719.0	-1.0	2195.0	1178.0	-1.0	1839.0	1659.0	-1.0	2203.0	1619.0	-1.0	2587.0	1044.0	-1.0	1238.0	1412.0	-1.0	2272.0	1102.0	-1.0	1423.0	858.0	-1.0	1173.0	1058.0	-1.0	1335.0	
634.169	948.0	-1.0	1306.0	1012.0	-1.0	1244.0	1005.0	-1.0	1443.0	1639.0	-1.0	2324.0	1408.0	-1.0	2365.0	1063.0	-1.0	1333.0	1081.0	-1.0	1583.0	1715.0	-1.0	2190.0	1177.0	-1.0	1832.0	1656.0	-1.0	2195.0	1616.0	-1.0	2576.0	1041.0	-1.0	1232.0	1409.0	-1.0	2261.0	1100.0	-1.0	1417.0	855.0	-1.0	1167.0	1057.0	-1.0	1330.0	
634.668	945.0	-1.0	1303.0	1011.0	-1.0	1242.0	1003.0	-1.0	1438.0	1638.0	-1.0	2318.0	1407.0	-1.0	2355.0	1062.0	-1.0	1327.0	1078.0	-1.0	1576.0	1711.0	-1.0	2181.0	1174.0	-1.0	1826.0	1651.0	-1.0	2186.0	1613.0	-1.0	2567.0	1038.0	-1.0	1226.0	1405.0	-1.0	2252.0	1098.0	-1.0	1409.0	854.0	-1.0	1163.0	1056.0	-1.0	1326.0	
635.167	943.0	-1.0	1293.0	1008.0	-1.0	1234.0	1001.0	-1.0	1426.0	1635.0	-1.0	2302.0	1403.0	-1.0	2337.0	1060.0	-1.0	1318.0	1074.0	-1.0	1563.0	1705.0	-1.0	2166.0	1170.0	-1.0	1814.0	1645.0	-1.0	2171.0	1607.0	-1.0	2550.0	1034.0	-1.0	1218.0	1402.0	-1.0	2239.0	1094.0	-1.0	1399.0	851.0	-1.0	1156.0	1054.0	-1.0	1319.0	
635.666	942.0	-1.0	1281.0	1007.0	-1.0	1225.0	1000.0	-1.0	1417.0	1633.0	-1.0	2285.0	1399.0	-1.0	2318.0	1057.0	-1.0	1306.0	1070.0	-1.0	1551.0	1698.0	-1.0	2149.0	1166.0	-1.0	1799.0	1636.0	-1.0	2151.0	1601.0	-1.0	2528.0	1029.0	-1.0	1206.0	1395.0	-1.0	2216.0	1091.0	-1.0	1386.0	847.0	-1.0	1147.0	1050.0	-1.0	1307.0	
636.166	939.0	-1.0	1276.0	1005.0	-1.0	1224.0	998.0	-1.0	1412.0	1630.0	-1.0	2277.0	1397.0	-1.0	2304.0	1054.0	-1.0	1298.0	1066.0	-1.0	1538.0	1694.0	-1.0	2136.0	1164.0	-1.0	1790.0	1631.0	-1.0	2137.0	1596.0	-1.0	2515.0	1026.0	-1.0	1200.0	1389.0	-1.0	2196.0	1088.0	-1.0	1377.0	844.0	-1.0	1139.0	1047.0	-1.0	1297.0	
636.665	937.0	-1.0	1268.0	1004.0	-1.0	1219.0	996.0	-1.0	1402.0	1628.0	-1.0	2263.0	1391.0	-1.0	2285.0	1051.0	-1.0	1289.0	1062.0	-1.0	1526.0	1689.0	-1.0	2122.0	1161.0	-1.0	1782.0	1625.0	-1.0	2122.0	1593.0	-1.0	2501.0	1022.0	-1.0	1191.0	1382.0	-1.0	2175.0	1086.0	-1.0	1369.0	843.0	-1.0	1133.0	1043.0	-1.0	1289.0	
637.164	934.0	-1.0	1256.0	1002.0	-1.0	1212.0	993.0	-1.0	1391.0	1625.0	-1.0	2251.0	1387.0	-1.0	2266.0	1051.0	-1.0	1283.0	1059.0	-1.0	1514.0	1686.0	-1.0	2113.0	1160.0	-1.0	1774.0	1621.0	-1.0	2110.0	1590.0	-1.0	2489.0	1019.0	-1.0	1183.0	1374.0	-1.0	2153.0	1084.0	-1.0	1363.0	841.0	-1.0	1128.0	1041.0	-1.0	1282.0	
637.663	937.0	-1.0	1256.0	1005.0	-1.0	1215.0	993.0	-1.0	1389.0	1627.0	-1.0	2250.0	1385.0	-1.0	2255.0	1052.0	-1.0	1282.0	1056.0	-1.0	1506.0	1687.0	-1.0	2111.0	1159.0	-1.0	1769.0	1621.0	-1.0	2106.0	1589.0	-1.0	2481.0	1017.0	-1.0	1180.0	1368.0	-1.0	2134.0	1084.0	-1.0	1360.0	841.0	-1.0	1124.0	1039.0	-1.0	1277.0	
638.162	938.0	-1.0	1261.0	1004.0	-1.0	1221.0	992.0	-1.0	1389.0	1629.0	-1.0	2256.0	1385.0	-1.0	2252.0	1054.0	-1.0	1285.0	1057.0	-1.0	1503.0	1689.0	-1.0	2114.0	1161.0	-1.0	1774.0	1624.0	-1.0	2110.0	1592.0	-1.0	2486.0	1018.0	-1.0	1182.0	1365.0	-1.0	2125.0	1085.0	-1.0	1362.0	842.0	-1.0	1123.0	1040.0	-1.0	1278.0	
638.662	938.0	-1.0	1263.0	1006.0	-1.0	1226.0	992.0	-1.0	1387.0	1630.0	-1.0	2261.0	1383.0	-1.0	2249.0	1057.0	-1.0	1289.0	1057.0	-1.0	1502.0	1692.0	-1.0	2118.0	1164.0	-1.0	1777.0	1627.0	-1.0	2115.0	1595.0	-1.0	2492.0	1020.0	-1.0	1186.0	1363.0	-1.0	2123.0	1087.0	-1.0	1368.0	844.0	-1.0	1127.0	1040.0	-1.0	1279.0	
639.161	938.0	-1.0	1263.0	1006.0	-1.0	1228.0	990.0	-1.0	1383.0	1630.0	-1.0	2265.0	1382.0	-1.0	2245.0	1058.0	-1.0	1293.0	1057.0	-1.0	1499.0	1694.0	-1.0	2120.0	1165.0	-1.0	1779.0	1630.0	-1.0	2120.0	1597.0	-1.0	2495.0	1022.0	-1.0	1188.0	1363.0	-1.0	2122.0	1089.0	-1.0	1372.0	845.0	-1.0	1130.0	1041.0	-1.0	1281.0	
639.660	938.0	-1.0	1260.0	1005.0	-1.0	1227.0	988.0	-1.0	1378.0	1629.0	-1.0	2264.0	1381.0	-1.0	2241.0	1059.0	-1.0	1297.0	1058.0	-1.0	1499.0	1697.0	-1.0	2121.0	1165.0	-1.0	1781.0	1632.0	-1.0	2123.0	1599.0	-1.0	2498.0	1023.0	-1.0	1190.0	1364.0	-1.0	2121.0	1090.0	-1.0	1375.0	845.0	-1.0	1130.0	1040.0	-1.0	1281.0	
640.159	937.0	-1.0	1257.0	1005.0	-1.0	1225.0	987.0	-1.0	1375.0	1628.0	-1.0	2264.0	1380.0	-1.0	2239.0	1059.0	-1.0	1298.0	1059.0	-1.0	1498.0	1698.0	-1.0	2122.0	1166.0	-1.0	1780.0	1635.0	-1.0	2124.0	1601.0	-1.0	2498.0	1024.0	-1.0	1191.0	1363.0	-1.0	2121.0	1091.0	-1.0	1377.0	846.0	-1.0	1130.0	1039.0	-1.0	1280.0	
640.658	940.0	-1.0	1263.0	1007.0	-1.0	1229.0	988.0	-1.0	1379.0	1631.0	-1.0	2272.0	1382.0	-1.0	2239.0	1061.0	-1.0	1302.0	1061.0	-1.0	1500.0	1700.0	-1.0	2125.0	1166.0	-1.0	1779.0	1636.0	-1.0	2125.0	1601.0	-1.0	2497.0	1025.0	-1.0	1193.0	1364.0	-1.0	2120.0	1090.0	-1.0	1378.0	846.0	-1.0	1130.0	1037.0	-1.0	1277.0	
641.157	941.0	-1.0	1269.0	1008.0	-1.0	1234.0	988.0	-1.0	1381.0	1632.0	-1.0	2279.0	1382.0	-1.0	2242.0	1063.0	-1.0	1307.0	1062.0	-1.0	1502.0	1702.0	-1.0	2129.0	1168.0	-1.0	1784.0	1638.0	-1.0	2129.0	1604.0	-1.0	2503.0	1028.0	-1.0	1196.0	1366.0	-1.0	2122.0	1092.0	-1.0	1380.0	847.0	-1.0	1130.0	1035.0	-1.0	1274.0	
641.656	941.0	-1.0	1267.0	1007.0	-1.0	1232.0	986.0	-1.0	1377.0	1630.0	-1.0	2278.0	1381.0	-1.0	2240.0	1064.0	-1.0	1309.0	1064.0	-1.0	1503.0	1703.0	-1.0	2131.0	1168.0	-1.0	1785.0	1638.0	-1.0	2132.0	1605.0	-1.0	2505.0	1029.0	-1.0	1197.0	1368.0	-1.0	2125.0	1092.0	-1.0	1383.0	847.0	-1.0	1132.0	1035.0	-1.0	1273.0	
642.155	938.0	-1.0	1260.0	1005.0	-1.0	1226.0	984.0	-1.0	1370.0	1627.0	-1.0	2271.0	1379.0	-1.0	2233.0	1063.0	-1.0	1310.0	1064.0	-1.0	1502.0	1704.0	-1.0	2132.0	1168.0	-1.0	1784.0	1638.0	-1.0	2132.0	1605.0	-1.0	2503.0	1029.0	-1.0	1196.0	1368.0	-1.0	2127.0	1092.0	-1.0	1382.0	848.0	-1.0	1131.0	1034.0	-1.0	1271.0	
642.654	936.0	-1.0	1252.0	1001.0	-1.0	1216.0	982.0	-1.0	1362.0	1625.0	-1.0	2265.0	1378.0	-1.0	2227.0	1065.0	-1.0	1311.0	1064.0	-1.0	1501.0	1707.0	-1.0	2135.0	1167.0	-1.0	1780.0	1639.0	-1.0	2134.0	1604.0	-1.0	2498.0	1030.0	-1.0	1196.0	1369.0	-1.0	2127.0	1092.0	-1.0	1382.0	848.0	-1.0	1131.0	1033.0	-1.0	1269.0	
643.153	937.0	-1.0	1252.0	1001.0	-1.0	1216.0	982.0	-1.0	1361.0	1627.0	-1.0	2267.0	1379.0	-1.0	2227.0	1067.0	-1.0	1317.0	1065.0	-1.0	1503.0	1713.0	-1.0	2147.0	1167.0	-1.0	1783.0	1644.0	-1.0	2144.0	1606.0	-1.0	2502.0	1033.0	-1.0	1201.0	1371.0	-1.0	2130.0	1094.0	-1.0	1385.0	849.0	-1.0	1132.0	1033.0	-1.0	1268.0	
643.652	936.0	-1.0	1247.0	999.0	-1.0	1212.0	980.0	-1.0	1356.0	1626.0	-1.0	2266.0	1378.0	-1.0	2222.0	1071.0	-1.0	1322.0	1065.0	-1.0	1503.0	1719.0	-1.0	2158.0	1169.0	-1.0	1784.0	1647.0	-1.0	2152.0	1607.0	-1.0	2505.0	1038.0	-1.0	1207.0	1373.0	-1.0	2133.0	1096.0	-1.0	1387.0	850.0	-1.0	1134.0	1034.0	-1.0	1270.0	
644.151	935.0	-1.0	1241.0	997.0	-1.0	1207.0	978.0	-1.0	1349.0	1625.0	-1.0	2263.0	1377.0	-1.0	2214.0	1072.0	-1.0	1324.0	1066.0	-1.0	1502.0	1724.0	-1.0	2165.0	1168.0	-1.0	1782.0	1651.0	-1.0	2160.0	1609.0	-1.0	2506.0	1040.0	-1.0	1210.0	1373.0	-1.0	2136.0	1097.0	-1.0	1390.0	852.0	-1.0	1136.0	1035.0	-1.0	1271.0	
644.650	932.0	-1.0	1233.0	994.0	-1.0	1200.0	976.0	-1.0	1341.0	1625.0	-1.0	2258.0	1376.0	-1.0	2209.0	1073.0	-1.0	1327.0	1066.0	-1.0	1501.0	1728.0	-1.0	2171.0	1167.0	-1.0	1781.0	1655.0	-1.0	2166.0	1609.0	-1.0	2506.0	1044.0	-1.0	1213.0	1373.0	-1.0	2137.0	1098.0	-1.0	1392.0	852.0	-1.0	1138.0	1036.0	-1.0	1271.0	
645.149	933.0	-1.0	1237.0	996.0	-1.0	1203.0	978.0	-1.0	1342.0	1627.0	-1.0	2264.0	1377.0	-1.0	2211.0	1076.0	-1.0	1331.0	1067.0	-1.0	1503.0	1735.0	-1.0	2181.0	1168.0	-1.0	1782.0	1660.0	-1.0	2174.0	1612.0	-1.0	2511.0	1047.0	-1.0	1219.0	1373.0	-1.0	2138.0	1099.0	-1.0	1394.0	853.0	-1.0	1140.0	1037.0	-1.0	1271.0	
645.648	933.0	-1.0	1236.0	996.0	-1.0	1205.0	976.0	-1.0	1341.0	1628.0	-1.0	2267.0	1377.0	-1.0	2209.0	1078.0	-1.0	1334.0	1067.0	-1.0	1504.0	1738.0	-1.0	2187.0	1170.0	-1.0	1785.0	1663.0	-1.0	2182.0	1614.0	-1.0	2519.0	1050.0	-1.0	1224.0	1373.0	-1.0	2142.0	1101.0	-1.0	1398.0	854.0	-1.0	1145.0	1038.0	-1.0	1276.0	
646.148	931.0	-1.0	1231.0	994.0	-1.0	1202.0	974.0	-1.0	1336.0	1626.0	-1.0	2264.0	1376.0	-1.0	2205.0	1079.0	-1.0	1335.0	1067.0	-1.0	1503.0	1739.0	-1.0	2187.0	1169.0	-1.0	1785.0	1665.0	-1.0	2185.0	1615.0	-1.0	2523.0	1051.0	-1.0	1227.0	1373.0	-1.0	2145.0	1101.0	-1.0	1400.0	856.0	-1.0	1146.0	1040.0	-1.0	1278.0	
646.648	933.0	-1.0	1235.0	997.0	-1.0	1207.0	977.0	-1.0	1339.0	1629.0	-1.0	2270.0	1378.0	-1.0	2208.0	1079.0	-1.0	1336.0	1068.0	-1.0	1505.0	1740.0	-1.0	2190.0	1170.0	-1.0	1786.0	1666.0	-1.0	2187.0	1615.0	-1.0	2527.0	1051.0	-1.0	1229.0	1373.0	-1.0	2146.0	1101.0	-1.0	1401.0	855.0	-1.0	1148.0	1042.0	-1.0	1281.0	
647.147	935.0	-1.0	1241.0	999.0	-1.0	1213.0	978.0	-1.0	1345.0	1632.0	-1.0	2278.0	1380.0	-1.0	2216.0	1079.0	-1.0	1339.0	1069.0	-1.0	1509.0	1741.0	-1.0	2193.0	1171.0	-1.0	1794.0	1668.0	-1.0	2195.0	1619.0	-1.0	2540.0	1053.0	-1.0	1234.0	1376.0	-1.0	2156.0	1103.0	-1.0	1408.0	858.0	-1.0	1153.0	1044.0	-1.0	1287.0	
647.646	936.0	-1.0	1245.0	999.0	-1.0	1218.0	978.0	-1.0	1348.0	1632.0	-1.0	2283.0	1382.0	-1.0	2223.0	1080.0	-1.0	1342.0	1071.0	-1.0	1513.0	1743.0	-1.0	2197.0	1172.0	-1.0	1800.0	1670.0	-1.0	2203.0	1621.0	-1.0	2552.0	1055.0	-1.0	1240.0	1378.0	-1.0	2167.0	1103.0	-1.0	1415.0	859.0	-1.0	1158.0	1047.0	-1.0	1295.0	
648.145	939.0	-1.0	1257.0	1003.0	-1.0	1227.0	983.0	-1.0	1359.0	1637.0	-1.0	2298.0	1386.0	-1.0	2237.0	1081.0	-1.0	1347.0	1072.0	-1.0	1519.0	1745.0	-1.0	2205.0	1174.0	-1.0	1807.0	1673.0	-1.0	2211.0	1624.0	-1.0	2562.0	1056.0	-1.0	1245.0	1380.0	-1.0	2178.0	1105.0	-1.0	1421.0	860.0	-1.0	1163.0	1050.0	-1.0	1303.0	
648.644	942.0	-1.0	1268.0	1006.0	-1.0	1237.0	986.0	-1.0	1370.0	1639.0	-1.0	2311.0	1390.0	-1.0	2252.0	1082.0	-1.0	1353.0	1075.0	-1.0	1527.0	1748.0	-1.0	2216.0	1177.0	-1.0	1818.0	1679.0	-1.0	2225.0	1628.0	-1.0	2579.0	1058.0	-1.0	1255.0	1383.0	-1.0	2193.0	1107.0	-1.0	1429.0	864.0	-1.0	1171.0	1053.0	-1.0	1312.0	
649.143	943.0	-1.0	1275.0	1007.0	-1.0	1242.0	986.0	-1.0	1377.0	1640.0	-1.0	2320.0	1394.0	-1.0	2264.0	1082.0	-1.0	1358.0	1076.0	-1.0	1534.0	1750.0	-1.0	2223.0	1179.0	-1.0	1827.0	1682.0	-1.0	2235.0	1630.0	-1.0	2592.0	1059.0	-1.0	1261.0	1387.0	-1.0	2205.0	1109.0	-1.0	1438.0	865.0	-1.0	1177.0	1055.0	-1.0	1320.0	
649.643	943.0	-1.0	1275.0	1007.0	-1.0	1244.0	987.0	-1.0	1381.0	1639.0	-1.0	2323.0	1395.0	-1.0	2272.0	1082.0	-1.0	1360.0	1076.0	-1.0	1537.0	1750.0	-1.0	2229.0	1180.0	-1.0	1831.0	1683.0	-1.0	2241.0	1630.0	-1.0	2597.0	1060.0	-1.0	1265.0	1388.0	-1.0	2211.0	1109.0	-1.0	1441.0	866.0	-1.0	1179.0	1056.0	-1.0	1324.0	
650.142	945.0	-1.0	1286.0	1010.0	-1.0	1254.0	990.0	-1.0	1393.0	1642.0	-1.0	2337.0	1398.0	-1.0	2284.0	1082.0	-1.0	1363.0	1077.0	-1.0	1542.0	1751.0	-1.0	2235.0	1180.0	-1.0	1833.0	1684.0	-1.0	2245.0	1630.0	-1.0	2598.0	1061.0	-1.0	1268.0	1388.0	-1.0	2214.0	1108.0	-1.0	1443.0	866.0	-1.0	1180.0	1056.0	-1.0	1327.0	
650.641	946.0	-1.0	1291.0	1011.0	-1.0	1259.0	991.0	-1.0	1400.0	1643.0	-1.0	2345.0	1399.0	-1.0	2290.0	1081.0	-1.0	1365.0	1076.0	-1.0	1544.0	1749.0	-1.0	2237.0	1180.0	-1.0	1835.0	1684.0	-1.0	2246.0	1630.0	-1.0	2600.0	1060.0	-1.0	1272.0	1389.0	-1.0	2219.0	1108.0	-1.0	1447.0	866.0	-1.0	1184.0	1057.0	-1.0	1331.0	
651.140	945.0	-1.0	1290.0	1010.0	-1.0	1259.0	990.0	-1.0	1402.0	1641.0	-1.0	2347.0	1397.0	-1.0	2291.0	1079.0	-1.0	1364.0	1075.0	-1.0	1543.0	1747.0	-1.0	2236.0	1179.0	-1.0	1834.0	1681.0	-1.0	2246.0	1627.0	-1.0	2597.0	1059.0	-1.0	1272.0	1390.0	-1.0	2225.0	1107.0	-1.0	1449.0	865.0	-1.0	1184.0	1057.0	-1.0	1334.0	
651.639	943.0	-1.0	1285.0	1010.0	-1.0	1256.0	990.0	-1.0	1401.0	1638.0	-1.0	2345.0	1397.0	-1.0	2292.0	1077.0	-1.0	1362.0	1074.0	-1.0	1542.0	1742.0	-1.0	2231.0	1178.0	-1.0	1832.0	1679.0	-1.0	2243.0	1625.0	-1.0	2594.0	1056.0	-1.0	1270.0	1390.0	-1.0	2227.0	1106.0	-1.0	1449.0	865.0	-1.0	1183.0	1056.0	-1.0	1334.0	
652.138	945.0	-1.0	1289.0	1014.0	-1.0	1259.0	992.0	-1.0	1409.0	1640.0	-1.0	2350.0	1397.0	-1.0	2297.0	1076.0	-1.0	1361.0	1074.0	-1.0	1544.0	1737.0	-1.0	2227.0	1177.0	-1.0	1832.0	1674.0	-1.0	2239.0	1623.0	-1.0	2591.0	1054.0	-1.0	1267.0	1390.0	-1.0	2227.0	1104.0	-1.0	1447.0	864.0	-1.0	1180.0	1057.0	-1.0	1337.0	
652.638	947.0	-1.0	1295.0	1014.0	-1.0	1263.0	993.0	-1.0	1415.0	1642.0	-1.0	2356.0	1398.0	-1.0	2303.0	1074.0	-1.0	1362.0	1073.0	-1.0	1546.0	1734.0	-1.0	2226.0	1177.0	-1.0	1835.0	1672.0	-1.0	2239.0	1623.0	-1.0	2593.0	1053.0	-1.0	1267.0	1390.0	-1.0	2228.0	1105.0	-1.0	1447.0	862.0	-1.0	1178.0	1057.0	-1.0	1336.0	
653.137	946.0	-1.0	1295.0	1015.0	-1.0	1263.0	993.0	-1.0	1416.0	1640.0	-1.0	2356.0	1398.0	-1.0	2305.0	1073.0	-1.0	1360.0	1073.0	-1.0	1546.0	1730.0	-1.0	2223.0	1177.0	-1.0	1834.0	1668.0	-1.0	2233.0	1621.0	-1.0	2591.0	1051.0	-1.0	1265.0	1388.0	-1.0	2228.0	1104.0	-1.0	1446.0	862.0	-1.0	1177.0	1058.0	-1.0	1337.0	
653.636	944.0	-1.0	1289.0	1012.0	-1.0	1257.0	991.0	-1.0	1413.0	1637.0	-1.0	2347.0	1395.0	-1.0	2299.0	1070.0	-1.0	1354.0	1070.0	-1.0	1541.0	1723.0	-1.0	2210.0	1174.0	-1.0	1827.0	1661.0	-1.0	2218.0	1617.0	-1.0	2580.0	1048.0	-1.0	1258.0	1385.0	-1.0	2220.0	1102.0	-1.0	1442.0	859.0	-1.0	1173.0	1056.0	-1.0	1333.0	
654.135	941.0	-1.0	1277.0	1009.0	-1.0	1248.0	989.0	-1.0	1404.0	1632.0	-1.0	2331.0	1391.0	-1.0	2286.0	1066.0	-1.0	1345.0	1067.0	-1.0	1533.0	1714.0	-1.0	2194.0	1170.0	-1.0	1814.0	1650.0	-1.0	2196.0	1610.0	-1.0	2561.0	1042.0	-1.0	1246.0	1380.0	-1.0	2207.0	1098.0	-1.0	1431.0	856.0	-1.0	1164.0	1053.0	-1.0	1325.0	
654.634	938.0	-1.0	1266.0	1007.0	-1.0	1239.0	988.0	-1.0	1399.0	1628.0	-1.0	2317.0	1389.0	-1.0	2274.0	1062.0	-1.0	1333.0	1064.0	-1.0	1524.0	1704.0	-1.0	2174.0	1167.0	-1.0	1798.0	1639.0	-1.0	2168.0	1603.0	-1.0	2536.0	1035.0	-1.0	1228.0	1375.0	-1.0	2191.0	1093.0	-1.0	1416.0	851.0	-1.0	1151.0	1049.0	-1.0	1315.0	
655.133	936.0	-1.0	1262.0	1006.0	-1.0	1238.0	988.0	-1.0	1397.0	1626.0	-1.0	2307.0	1386.0	-1.0	2268.0	1059.0	-1.0	1325.0	1062.0	-1.0	1519.0	1697.0	-1.0	2159.0	1164.0	-1.0	1788.0	1629.0	-1.0	2147.0	1598.0	-1.0	2521.0	1030.0	-1.0	1216.0	1369.0	-1.0	2175.0	1088.0	-1.0	1402.0	846.0	-1.0	1141.0	1046.0	-1.0	1304.0	
655.632	931.0	-1.0	1255.0	1001.0	-1.0	1231.0	983.0	-1.0	1390.0	1620.0	-1.0	2295.0	1384.0	-1.0	2258.0	1057.0	-1.0	1318.0	1058.0	-1.0	1511.0	1688.0	-1.0	2144.0	1161.0	-1.0	1781.0	1621.0	-1.0	2131.0	1594.0	-1.0	2507.0	1024.0	-1.0	1206.0	1364.0	-1.0	2160.0	1085.0	-1.0	1393.0	843.0	-1.0	1133.0	1042.0	-1.0	1294.0	
656.131	929.0	-1.0	1246.0	998.0	-1.0	1223.0	981.0	-1.0	1379.0	1618.0	-1.0	2283.0	1380.0	-1.0	2243.0	1056.0	-1.0	1315.0	1055.0	-1.0	1502.0	1684.0	-1.0	2136.0	1159.0	-1.0	1774.0	1617.0	-1.0	2123.0	1591.0	-1.0	2497.0	1021.0	-1.0	1197.0	1360.0	-1.0	2145.0	1083.0	-1.0	1387.0	840.0	-1.0	1125.0	1040.0	-1.0	1288.0	
656.630	931.0	-1.0	1243.0	999.0	-1.0	1219.0	980.0	-1.0	1372.0	1618.0	-1.0	2279.0	1379.0	-1.0	2233.0	1057.0	-1.0	1315.0	1053.0	-1.0	1496.0	1684.0	-1.0	2133.0	1159.0	-1.0	1769.0	1617.0	-1.0	2122.0	1590.0	-1.0	2491.0	1019.0	-1.0	1192.0	1354.0	-1.0	2132.0	1084.0	-1.0	1382.0	837.0	-1.0	1117.0	1040.0	-1.0	1285.0	
657.129	933.0	-1.0	1249.0	1001.0	-1.0	1224.0	981.0	-1.0	1371.0	1621.0	-1.0	2285.0	1378.0	-1.0	2234.0	1059.0	-1.0	1318.0	1055.0	-1.0	1497.0	1686.0	-1.0	2136.0	1160.0	-1.0	1772.0	1619.0	-1.0	2126.0	1593.0	-1.0	2494.0	1019.0	-1.0	1190.0	1352.0	-1.0	2125.0	1083.0	-1.0	1380.0	835.0	-1.0	1112.0	1041.0	-1.0	1283.0	
657.629	935.0	-1.0	1255.0	1003.0	-1.0	1231.0	981.0	-1.0	1372.0	1624.0	-1.0	2290.0	1379.0	-1.0	2238.0	1062.0	-1.0	1323.0	1056.0	-1.0	1499.0	1689.0	-1.0	2141.0	1163.0	-1.0	1779.0	1623.0	-1.0	2133.0	1597.0	-1.0	2502.0	1020.0	-1.0	1191.0	1353.0	-1.0	2127.0	1086.0	-1.0	1383.0	835.0	-1.0	1112.0	1042.0	-1.0	1286.0	
658.128	936.0	-1.0	1257.0	1003.0	-1.0	1231.0	980.0	-1.0	1368.0	1624.0	-1.0	2292.0	1379.0	-1.0	2237.0	1063.0	-1.0	1326.0	1057.0	-1.0	1500.0	1692.0	-1.0	2144.0	1165.0	-1.0	1783.0	1627.0	-1.0	2138.0	1599.0	-1.0	2507.0	1020.0	-1.0	1193.0	1354.0	-1.0	2128.0	1088.0	-1.0	1387.0	837.0	-1.0	1113.0	1043.0	-1.0	1289.0	
658.627	935.0	-1.0	1255.0	1004.0	-1.0	1230.0	978.0	-1.0	1363.0	1624.0	-1.0	2288.0	1378.0	-1.0	2235.0	1064.0	-1.0	1326.0	1058.0	-1.0	1499.0	1693.0	-1.0	2146.0	1164.0	-1.0	1782.0	1628.0	-1.0	2138.0	1601.0	-1.0	2508.0	1021.0	-1.0	1193.0	1355.0	-1.0	2127.0	1089.0	-1.0	1387.0	836.0	-1.0	1113.0	1043.0	-1.0	1287.0	
659.126	937.0	-1.0	1255.0	1004.0	-1.0	1230.0	980.0	-1.0	1364.0	1626.0	-1.0	2287.0	1379.0	-1.0	2234.0	1065.0	-1.0	1326.0	1058.0	-1.0	1500.0	1695.0	-1.0	2146.0	1165.0	-1.0	1780.0	1628.0	-1.0	2137.0	1601.0	-1.0	2507.0	1021.0	-1.0	1191.0	1355.0	-1.0	2126.0	1090.0	-1.0	1388.0	836.0	-1.0	1112.0	1043.0	-1.0	1286.0	
659.626	940.0	-1.0	1267.0	1008.0	-1.0	1239.0	981.0	-1.0	1370.0	1630.0	-1.0	2296.0	1381.0	-1.0	2242.0	1067.0	-1.0	1329.0	1060.0	-1.0	1503.0	1697.0	-1.0	2150.0	1166.0	-1.0	1786.0	1630.0	-1.0	2139.0	1604.0	-1.0	2513.0	1023.0	-1.0	1194.0	1357.0	-1.0	2127.0	1092.0	-1.0	1389.0	838.0	-1.0	1112.0	1043.0	-1.0	1287.0	
660.125	942.0	-1.0	1275.0	1009.0	-1.0	1246.0	983.0	-1.0	1376.0	1631.0	-1.0	2302.0	1383.0	-1.0	2247.0	1067.0	-1.0	1332.0	1061.0	-1.0	1506.0	1699.0	-1.0	2153.0	1168.0	-1.0	1791.0	1632.0	-1.0	2141.0	1606.0	-1.0	2520.0	1024.0	-1.0	1197.0	1359.0	-1.0	2132.0	1094.0	-1.0	1395.0	839.0	-1.0	1117.0	1045.0	-1.0	1288.0	
660.624	943.0	-1.0	1278.0	1010.0	-1.0	1249.0	983.0	-1.0	1380.0	1632.0	-1.0	2305.0	1384.0	-1.0	2251.0	1069.0	-1.0	1333.0	1062.0	-1.0	1508.0	1701.0	-1.0	2157.0	1169.0	-1.0	1795.0	1632.0	-1.0	2145.0	1608.0	-1.0	2526.0	1026.0	-1.0	1201.0	1362.0	-1.0	2137.0	1096.0	-1.0	1399.0	840.0	-1.0	1120.0	1047.0	-1.0	1292.0	
661.123	944.0	-1.0	1281.0	1011.0	-1.0	1249.0	985.0	-1.0	1383.0	1633.0	-1.0	2309.0	1386.0	-1.0	2257.0	1070.0	-1.0	1336.0	1063.0	-1.0	1511.0	1703.0	-1.0	2162.0	1170.0	-1.0	1800.0	1635.0	-1.0	2152.0	1610.0	-1.0	2533.0	1027.0	-1.0	1205.0	1364.0	-1.0	2143.0	1098.0	-1.0	1404.0	841.0	-1.0	1123.0	1047.0	-1.0	1296.0	
661.622	949.0	-1.0	1294.0	1014.0	-1.0	1260.0	987.0	-1.0	1394.0	1639.0	-1.0	2324.0	1389.0	-1.0	2269.0	1072.0	-1.0	1342.0	1065.0	-1.0	1518.0	1708.0	-1.0	2173.0	1173.0	-1.0	1808.0	1640.0	-1.0	2161.0	1613.0	-1.0	2543.0	1030.0	-1.0	1211.0	1366.0	-1.0	2150.0	1100.0	-1.0	1409.0	843.0	-1.0	1125.0	1049.0	-1.0	1299.0	
662.122	951.0	-1.0	1304.0	1017.0	-1.0	1268.0	989.0	-1.0	1402.0	1642.0	-1.0	2336.0	1392.0	-1.0	2281.0	1075.0	-1.0	1349.0	1066.0	-1.0	1524.0	1710.0	-1.0	2182.0	1175.0	-1.0	1817.0	1644.0	-1.0	2172.0	1617.0	-1.0	2556.0	1033.0	-1.0	1219.0	1369.0	-1.0	2163.0	1103.0	-1.0	1417.0	846.0	-1.0	1132.0	1051.0	-1.0	1305.0	
662.621	951.0	-1.0	1305.0	1017.0	-1.0	1267.0	989.0	-1.0	1404.0	1643.0	-1.0	2340.0	1392.0	-1.0	2286.0	1076.0	-1.0	1352.0	1067.0	-1.0	1527.0	1713.0	-1.0	2187.0	1176.0	-1.0	1822.0	1647.0	-1.0	2179.0	1619.0	-1.0	2564.0	1035.0	-1.0	1224.0	1372.0	-1.0	2173.0	1105.0	-1.0	1423.0	847.0	-1.0	1138.0	1053.0	-1.0	1310.0	
663.120	952.0	-1.0	1305.0	1017.0	-1.0	1263.0	990.0	-1.0	1405.0	1643.0	-1.0	2342.0	1393.0	-1.0	2289.0	1076.0	-1.0	1354.0	1067.0	-1.0	1530.0	1714.0	-1.0	2189.0	1177.0	-1.0	1825.0	1648.0	-1.0	2184.0	1620.0	-1.0	2567.0	1037.0	-1.0	1226.0	1374.0	-1.0	2181.0	1105.0	-1.0	1427.0	848.0	-1.0	1138.0	1053.0	-1.0	1313.0	
663.619	955.0	-1.0	1317.0	1020.0	-1.0	1273.0	993.0	-1.0	1416.0	1646.0	-1.0	2356.0	1396.0	-1.0	2299.0	1078.0	-1.0	1360.0	1069.0	-1.0	1535.0	1715.0	-1.0	2195.0	1179.0	-1.0	1833.0	1652.0	-1.0	2194.0	1623.0	-1.0	2581.0	1040.0	-1.0	1232.0	1376.0	-1.0	2192.0	1108.0	-1.0	1435.0	850.0	-1.0	1144.0	1056.0	-1.0	1317.0	
664.119	958.0	-1.0	1322.0	1021.0	-1.0	1276.0	994.0	-1.0	1422.0	1649.0	-1.0	2362.0	1397.0	-1.0	2306.0	1079.0	-1.0	1363.0	1070.0	-1.0	1538.0	1716.0	-1.0	2198.0	1180.0	-1.0	1840.0	1654.0	-1.0	2199.0	1626.0	-1.0	2590.0	1040.0	-1.0	1237.0	1379.0	-1.0	2201.0	1110.0	-1.0	1441.0	852.0	-1.0	1147.0	1057.0	-1.0	1321.0	
664.618	958.0	-1.0	1323.0	1021.0	-1.0	1274.0	996.0	-1.0	1424.0	1648.0	-1.0	2365.0	1398.0	-1.0	2310.0	1079.0	-1.0	1364.0	1070.0	-1.0	1542.0	1716.0	-1.0	2200.0	1181.0	-1.0	1842.0	1654.0	-1.0	2201.0	1627.0	-1.0	2594.0	1041.0	-1.0	1240.0	1380.0	-1.0	2207.0	1111.0	-1.0	1445.0	852.0	-1.0	1151.0	1057.0	-1.0	1323.0	
665.117	962.0	-1.0	1337.0	1025.0	-1.0	1285.0	998.0	-1.0	1437.0	1652.0	-1.0	2379.0	1401.0	-1.0	2323.0	1080.0	-1.0	1369.0	1072.0	-1.0	1548.0	1719.0	-1.0	2208.0	1183.0	-1.0	1849.0	1656.0	-1.0	2208.0	1630.0	-1.0	2602.0	1044.0	-1.0	1245.0	1381.0	-1.0	2211.0	1113.0	-1.0	1450.0	853.0	-1.0	1153.0	1058.0	-1.0	1325.0
[truncated: 661,366 more chars]
