# Supplementary material for: Real-Time State Estimation in a Flight Simulator Using fNIRS
Source: PLoS One. 2015 Mar 27;10(3):e0121279. doi: 10.1371/journal.pone.0121279 (PMC4376943; doi:10.1371/journal.pone.0121279)
Supplement: S1 Dataset — (BZ2) [file pone.0121279.s001.bz2 › SFigure1/README.txt]

File .nir: 
Please refer to Cobi Studio Manual.

Ayaz, Hasan and Onaral, B : 
Analytical software and stimulus-presentation platform to utilize, visualize and analyze near-infrared spectroscopy measures.
(2005) Drexel University.

Ayaz, Hasan and Shewokis, Patricia A and Curtin, Adrian and Izzetoglu, Meltem and Izzetoglu, Kurtulus and Onaral, Banu : 
Using MazeSuite and functional near infrared spectroscopy to study learning in spatial navigation.
(2011) Journal of visualized experiments: JoVE, MyJoVE Corporation
